# Supplementary material for: Addressing the Role of Conformational Diversity in Protein Structure Prediction
Source: PLoS One. 2016 May 9;11(5):e0154923. doi: 10.1371/journal.pone.0154923 (PMC4861349; doi:10.1371/journal.pone.0154923)
Supplement: S1 Dataset — (GZ) [file pone.0154923.s002.gz]

Archive with 104 entries (99 files):
- Palopoli-Monzon_2016_SI
- Palopoli-Monzon_2016_SI/best-target_cross.csv~
- Palopoli-Monzon_2016_SI/conformers-target.csv
- Palopoli-Monzon_2016_SI/Structural_alignments
- Palopoli-Monzon_2016_SI/Structural_alignments/SET_ROSETTA
- Palopoli-Monzon_2016_SI/Structural_alignments/SET_ROSETTA/rmsd_mammoth_rosseta_1WHO.out
- Palopoli-Monzon_2016_SI/Structural_alignments/SET_ROSETTA/rmsd_mammoth_rosseta_1BK2.out
- Palopoli-Monzon_2016_SI/Structural_alignments/SET_ROSETTA/rmsd_mammoth_rosseta_1LIS.out
- Palopoli-Monzon_2016_SI/Structural_alignments/SET_ROSETTA/rmsd_mammoth_rosseta_1A19.out
- Palopoli-Monzon_2016_SI/Structural_alignments/SET_ROSETTA/rmsd_mammoth_rosseta_1PTQ.out
- Palopoli-Monzon_2016_SI/Structural_alignments/SET_ROSETTA/rmsd_mammoth_rosseta_1ENH.out
- Palopoli-Monzon_2016_SI/Structural_alignments/SET_ROSETTA/rmsd_mammoth_rosseta_1IG5.out
- Palopoli-Monzon_2016_SI/Structural_alignments/SET_ROSETTA/rmsd_mammoth_rosseta_1URN.out
- Palopoli-Monzon_2016_SI/Structural_alignments/SET_ROSETTA/rmsd_mammoth_rosseta_1R69.out
- Palopoli-Monzon_2016_SI/Structural_alignments/SET_ROSETTA/rmsd_mammoth_rosseta_1C9O.out
- Palopoli-Monzon_2016_SI/Structural_alignments/SET_ROSETTA/rmsd_mammoth_rosseta_1RNB.out
- Palopoli-Monzon_2016_SI/Structural_alignments/SET_ROSETTA/rmsd_mammoth_rosseta_1CC8.out
- Palopoli-Monzon_2016_SI/Structural_alignments/SET_ROSETTA/rmsd_mammoth_rosseta_1IIB.out
- Palopoli-Monzon_2016_SI/Structural_alignments/SET_ROSETTA/rmsd_mammoth_rosseta_1EW4.out
- Palopoli-Monzon_2016_SI/Structural_alignments/SET_ROSETTA/rmsd_mammoth_rosseta_2CI2.out
- Palopoli-Monzon_2016_SI/Structural_alignments/SET_ROSETTA/rmsd_mammoth_rosseta_1CEI.out
- Palopoli-Monzon_2016_SI/Structural_alignments/SET_ROSETTA/rmsd_mammoth_rosseta_1AIL.out
- Palopoli-Monzon_2016_SI/Structural_alignments/SET_ROSETTA/rmsd_mammoth_rosseta_1VLS.out
- Palopoli-Monzon_2016_SI/Structural_alignments/SET_ROSETTA/rmsd_mammoth_rosseta_1UGH.out
- Palopoli-Monzon_2016_SI/Structural_alignments/SET_ROSETTA/rmsd_mammoth_rosseta_1DHN.out
- Palopoli-Monzon_2016_SI/Structural_alignments/SET_ROSETTA/rmsd_mammoth_rosseta_1HZ6.out
- Palopoli-Monzon_2016_SI/Structural_alignments/SET_ROSETTA/rmsd_mammoth_rosseta_4UBP.out
- Palopoli-Monzon_2016_SI/Structural_alignments/SET_ROSETTA/rmsd_mammoth_rosseta_1CTF.out
- Palopoli-Monzon_2016_SI/Structural_alignments/SET_CASP
- Palopoli-Monzon_2016_SI/Structural_alignments/SET_CASP/rmsd_mammoth_T0274.out.cov
- Palopoli-Monzon_2016_SI/Structural_alignments/SET_CASP/rmsd_mammoth_T0275.out.cov
- Palopoli-Monzon_2016_SI/Structural_alignments/SET_CASP/rmsd_mammoth_T0096.out.cov
- Palopoli-Monzon_2016_SI/Structural_alignments/SET_CASP/rmsd_mammoth_T0430.out.cov
- Palopoli-Monzon_2016_SI/Structural_alignments/SET_CASP/rmsd_mammoth_T0193.out.cov
- Palopoli-Monzon_2016_SI/Structural_alignments/SET_CASP/rmsd_mammoth_T0328.out.cov
- Palopoli-Monzon_2016_SI/Structural_alignments/SET_CASP/rmsd_mammoth_T0188.out.cov
- Palopoli-Monzon_2016_SI/Structural_alignments/SET_CASP/rmsd_mammoth_T0138.out.cov
- Palopoli-Monzon_2016_SI/Structural_alignments/SET_CASP/rmsd_mammoth_T0168.out.cov
- Palopoli-Monzon_2016_SI/Structural_alignments/SET_CASP/rmsd_mammoth_T0574.out.cov
- Palopoli-Monzon_2016_SI/Structural_alignments/SET_CASP/rmsd_mammoth_T0311.out.cov
- Palopoli-Monzon_2016_SI/Structural_alignments/SET_CASP/rmsd_mammoth_T0655.out.cov
- Palopoli-Monzon_2016_SI/Structural_alignments/SET_CASP/rmsd_mammoth_T0230.out.cov
- Palopoli-Monzon_2016_SI/Structural_alignments/SET_CASP/rmsd_mammoth_T0086.out.cov
- Palopoli-Monzon_2016_SI/Structural_alignments/SET_CASP/rmsd_mammoth_T0172.out.cov
- Palopoli-Monzon_2016_SI/Structural_alignments/SET_CASP/rmsd_mammoth_T0365.out.cov
- Palopoli-Monzon_2016_SI/Structural_alignments/SET_CASP/rmsd_mammoth_T0267.out.cov
- Palopoli-Monzon_2016_SI/Structural_alignments/SET_CASP/rmsd_mammoth_T0157.out.cov
- Palopoli-Monzon_2016_SI/Structural_alignments/SET_CASP/rmsd_mammoth_T0292.out.cov
- Palopoli-Monzon_2016_SI/Structural_alignments/SET_CASP/rmsd_mammoth_T0630.out.cov
- Palopoli-Monzon_2016_SI/Structural_alignments/SET_CASP/rmsd_mammoth_T0108.out.cov
- Palopoli-Monzon_2016_SI/Structural_alignments/SET_CASP/rmsd_mammoth_T0122.out.cov
- Palopoli-Monzon_2016_SI/Structural_alignments/SET_CASP/rmsd_mammoth_T0153.out.cov
- Palopoli-Monzon_2016_SI/Structural_alignments/SET_CASP/rmsd_mammoth_T0291.out.cov
- Palopoli-Monzon_2016_SI/Structural_alignments/SET_CASP/rmsd_mammoth_T0494.out.cov
- Palopoli-Monzon_2016_SI/Structural_alignments/SET_CASP/rmsd_mammoth_T0211.out.cov
- Palopoli-Monzon_2016_SI/Structural_alignments/SET_CASP/rmsd_mammoth_T0528.out.cov
- Palopoli-Monzon_2016_SI/Structural_alignments/SET_CASP/rmsd_mammoth_T0334.out.cov
- Palopoli-Monzon_2016_SI/Structural_alignments/SET_CASP/rmsd_mammoth_T0555.out.cov
- Palopoli-Monzon_2016_SI/Structural_alignments/SET_CASP/rmsd_mammoth_T0111.out.cov
- Palopoli-Monzon_2016_SI/Structural_alignments/SET_CASP/rmsd_mammoth_T0104.out.cov
- Palopoli-Monzon_2016_SI/Structural_alignments/SET_CASP/rmsd_mammoth_T0192.out.cov
- Palopoli-Monzon_2016_SI/Structural_alignments/SET_CASP/rmsd_mammoth_T0114.out.cov
- Palopoli-Monzon_2016_SI/Structural_alignments/SET_CASP/rmsd_mammoth_T0160.out.cov
- Palopoli-Monzon_2016_SI/Structural_alignments/SET_CASP/rmsd_mammoth_T0620.out.cov
- Palopoli-Monzon_2016_SI/Structural_alignments/SET_CASP/rmsd_mammoth_T0142.out.cov
- Palopoli-Monzon_2016_SI/Structural_alignments/SET_CASP/rmsd_mammoth_T0395.out.cov
- Palopoli-Monzon_2016_SI/Structural_alignments/SET_CASP/rmsd_mammoth_T0426.out.cov
- Palopoli-Monzon_2016_SI/Structural_alignments/SET_CASP/rmsd_mammoth_T0044.out.cov
- Palopoli-Monzon_2016_SI/Structural_alignments/SET_CASP/rmsd_mammoth_T0067.out.cov
- Palopoli-Monzon_2016_SI/Structural_alignments/SET_CASP/rmsd_mammoth_T0302.out.cov
- Palopoli-Monzon_2016_SI/Structural_alignments/SET_CASP/rmsd_mammoth_T0150.out.cov
- Palopoli-Monzon_2016_SI/Structural_alignments/SET_CASP/rmsd_mammoth_T0117.out.cov
- Palopoli-Monzon_2016_SI/Structural_alignments/SET_CASP/rmsd_mammoth_T0300.out.cov
- Palopoli-Monzon_2016_SI/Structural_alignments/SET_CASP/rmsd_mammoth_T0523.out.cov
- Palopoli-Monzon_2016_SI/Structural_alignments/SET_CASP/rmsd_mammoth_T0318.out.cov
- Palopoli-Monzon_2016_SI/Structural_alignments/SET_CASP/rmsd_mammoth_T0154.out.cov
- Palopoli-Monzon_2016_SI/Structural_alignments/SET_QUARK
- Palopoli-Monzon_2016_SI/Structural_alignments/SET_QUARK/rmsd_mammoth_Xu_1K3BA.out
- Palopoli-Monzon_2016_SI/Structural_alignments/SET_QUARK/rmsd_mammoth_Xu_1XZQB.out
- Palopoli-Monzon_2016_SI/Structural_alignments/SET_QUARK/rmsd_mammoth_Xu_2HEWF.out
- Palopoli-Monzon_2016_SI/Structural_alignments/SET_QUARK/rmsd_mammoth_Xu_1WXCB.out
- Palopoli-Monzon_2016_SI/Structural_alignments/SET_QUARK/rmsd_mammoth_Xu_1I27A.out
- Palopoli-Monzon_2016_SI/Structural_alignments/SET_QUARK/rmsd_mammoth_Xu_2Q3TA.out
- Palopoli-Monzon_2016_SI/Structural_alignments/SET_QUARK/rmsd_mammoth_Xu_2Q7TA.out
- Palopoli-Monzon_2016_SI/Structural_alignments/SET_QUARK/rmsd_mammoth_Xu_2BL7A.out
- Palopoli-Monzon_2016_SI/Structural_alignments/SET_QUARK/rmsd_mammoth_Xu_1KVDB.out
- Palopoli-Monzon_2016_SI/Structural_alignments/SET_QUARK/rmsd_mammoth_Xu_2J6BA.out
- Palopoli-Monzon_2016_SI/Structural_alignments/SET_QUARK/rmsd_mammoth_Xu_1TSFA.out
- Palopoli-Monzon_2016_SI/Structural_alignments/SET_QUARK/rmsd_mammoth_Xu_2J97A.out
- Palopoli-Monzon_2016_SI/Structural_alignments/SET_QUARK/rmsd_mammoth_Xu_1V1JA.out
- Palopoli-Monzon_2016_SI/Structural_alignments/SET_QUARK/rmsd_mammoth_Xu_1WN2A.out
- Palopoli-Monzon_2016_SI/Structural_alignments/SET_QUARK/rmsd_mammoth_Xu_2H8EA.out
- Palopoli-Monzon_2016_SI/Structural_alignments/SET_QUARK/rmsd_mammoth_Xu_1IS7K.out
- Palopoli-Monzon_2016_SI/Structural_alignments/SET_QUARK/rmsd_mammoth_Xu_2OFCA.out
- Palopoli-Monzon_2016_SI/Structural_alignments/SET_QUARK/rmsd_mammoth_Xu_2CHHA.out
- Palopoli-Monzon_2016_SI/Structural_alignments/SET_QUARK/rmsd_mammoth_Xu_2FCWA.out
- Palopoli-Monzon_2016_SI/Structural_alignments/SET_QUARK/rmsd_mammoth_Xu_2QM2B.out
- Palopoli-Monzon_2016_SI/Structural_alignments/SET_QUARK/rmsd_mammoth_Xu_1E2AA.out
- Palopoli-Monzon_2016_SI/README.txt
- Palopoli-Monzon_2016_SI/cor_Spearman_RMSD-TMScore-GDTTS.csv
- Palopoli-Monzon_2016_SI/best-target_cross.csv
- Palopoli-Monzon_2016_SI/conformers-decoy_RMSD-TMScore_GDTTS.csv
- Palopoli-Monzon_2016_SI/summary.ods
- Palopoli-Monzon_2016_SI/summary.csv
