# Supplementary material for: Addressing the Role of Conformational Diversity in Protein Structure Prediction
Source: PLoS One. 2016 May 9;11(5):e0154923. doi: 10.1371/journal.pone.0154923 (PMC4861349; doi:10.1371/journal.pone.0154923)
Supplement: S1 Dataset — (GZ) [file pone.0154923.s002.gz › Palopoli-Monzon_2016_SI/conformers-target.csv]

PDB1	PDB2	DecoySetID
1AB7-14_A	2HXX_B	1A19
1NS1-7_B	1NS1-10_B	1AIL
2LJ3-11_A	2JM9-6_A	1BK2
1HZB_B	2HAX_B	1C9O
1FD8_A	2GGP-19_A	1CC8
1AYI_A	1UNK_D	1CEI
1RQS-2_A	1RQS-10_A	1CTF
1RRW_A	2NM2_D	1DHN
1E2A_A	2E2A_C	1E2A_A
1ZTR-17_A	2JWT-2_A	1ENH
1SOY-14_A	2P1X_A	1EW4
1HZ6_C	1K51_A	1HZ6
1I27_A	1J2X_A	1I27_A
1BOC-8_A	1HT9_B	1IG5
1E2B-7_A	1H9C-9_A	1IIB
1IS8_T	1WPL_T	1IS7_K
1K3B_A	2DJF_A	1K3B_A
1KVD_B	1KVE_D	1KVD_B
2LIS_A	2LYN_D	1LIS
1PTQ_A	1PTR_A	1PTQ
1PRA-12_A	1PRA-20_A	1R69
1YVS_A	2KF5-4_A	1RNB
1TS9_A	1TSF_A	1TSF_A
1LQG_D	2UGI_B	1UGH
1AUD-8_A	1DZ5-1_B	1URN
1D0I_L	1GU0_L	1V1J_A
1VLS_A	1VLT_B	1VLS
1BMW-5_A	1WHP_A	1WHO
1WN2_A	2D3K_B	1WN2_A
1WX5_D	2ZMZ_B	1WXC_B
1XZP_B	1XZQ_B	1XZQ_B
2BL7_A	2BL8_C	2BL7_A
2CHH_A	1UQX_A	2CHH_A
2CI2_I	2SNI_I	2CI2
2FTU-10	2FCW_A	2FCWA
1Q8R_A	2H8E_A	2H8E_A
2HEW_F	2HEY_G	2HEW_F
2J6B_A	2J6C_A	2J6B_A
2J97_A	2J98_B	2J97_A
2OFC_A	2OFD_B	2OFC_A
1VK5_A	3GAN_A	2Q3T_A
2QHQ_A	2QM2_B	2QM2_B
2QT7_A	3NP5_D	2QT7_A
3UBP_A	1IE7_A	4UBP
2A2U_A	2A2G_A	T0047
2L7W-12_A	2QYQ_A	T0067
2AHC_A	1TT8_A	T0086
1E2X_A	1H9G_A	T0096
1FL9_A	1HTW_A	T0104
1J83_A	1J84_A	T0108
1E9I_A	2FYM_A	T0111
1G6E-15_A	1G6E-24_A	T0114
1J90_A	1OE0_A	T0117
1GEQ_A	1WDW_A	T0122
1M2F-3_A	1M2F-9_A	T0138
1Y21_A	2IMQ_X	T0142
1GO0-1_A	1GO0-7_A	T0150
1MQ7_A	1SJN_A	T0153
2A84_A	3IOD_A	T0154
1OVQ-5_A	1OVQ-19_A	T0157
1Z9O_A	1Z9L_A	T0160
1MKI_A	2OSU_A	T0168
1M6Y_A	1N2X_A	T0172
1T3V-17_A	1T3V-21_A	T0188
2G3T_A	2FXF_A	T0192
1XCB_A	3IKT_A	T0193
1XPW_A	1TVG_A	T0211
1UWD-3_A	1UWD-7_A	T0230
1WK4_A	2CY2_A	T0267
1WGB_A	1YOA_A	T0274
2Z08_A	2Z3V_A	T0275
2QO2_A	3DZQ_A	T0291
2JAV_A	2W5B_A	T0292
2H3R_A	2OA5_A	T0300
2OWI-18_A	2OWI-2_A	T0302
2ICP_A	2ICT_A	T0311
2HB6_A	2HC9_A	T0318
2HAG_A	2IIZ_A	T0328
2OA1_A	2OAM_A	T0334
2IIU_A	2OLT_A	T0365
3FWK_A	3G6K_A	T0395
3D0N_A	4HU1_A	T0426
3E7V_A	3FMD_A	T0430
2WO6_A	4AZE_A	T0494
3MQO_A	3MQQ_A	T0523
3N0X_A	3NND_A	T0528
2L06-12_A	2L06-6_A	T0555
3NRF_A	3SB3_A	T0574
3NR8_A	4A9C_A	T0620
2KYT-14_A	2KYT-17_A	T0630
2LUZ-13_A	2LUZ-14_A	T0655
