# Supplementary material for: Addressing the Role of Conformational Diversity in Protein Structure Prediction
Source: PLoS One. 2016 May 9;11(5):e0154923. doi: 10.1371/journal.pone.0154923 (PMC4861349; doi:10.1371/journal.pone.0154923)
Supplement: S1 Dataset — (GZ) [file pone.0154923.s002.gz › Palopoli-Monzon_2016_SI/Structural_alignments/SET_ROSETTA/rmsd_mammoth_rosseta_1WHO.out]

PDB_1	PDB_2	Target	RMSD	Z-score	ln(E)
1BMW-5_A	1who__BOINC_ABRELAX_SAVE_ALL_OUT-1who_-frags83__1705_0.first.clean.out.10_1WHO	1WHO	2.81	-0.6274	0.3668
1BMW-5_A	1who__BOINC_ABRELAX_SAVE_ALL_OUT-1who_-frags83__1705_0.first.clean.out.11_1WHO	1WHO	2.70	0.5946	1.1602
1BMW-5_A	1who__BOINC_ABRELAX_SAVE_ALL_OUT-1who_-frags83__1705_0.first.clean.out.12_1WHO	1WHO	2.35	-0.8718	0.2570
1BMW-5_A	1who__BOINC_ABRELAX_SAVE_ALL_OUT-1who_-frags83__1705_0.first.clean.out.13_1WHO	1WHO	2.34	0.8390	1.3528
1BMW-5_A	1who__BOINC_ABRELAX_SAVE_ALL_OUT-1who_-frags83__1705_0.first.clean.out.14_1WHO	1WHO	2.74	0.4724	1.0671
1BMW-5_A	1who__BOINC_ABRELAX_SAVE_ALL_OUT-1who_-frags83__1705_0.first.clean.out.15_1WHO	1WHO	2.56	0.5946	1.1602
1BMW-5_A	1who__BOINC_ABRELAX_SAVE_ALL_OUT-1who_-frags83__1705_0.first.clean.out.16_1WHO	1WHO	2.40	0.7168	1.2555
1BMW-5_A	1who__BOINC_ABRELAX_SAVE_ALL_OUT-1who_-frags83__1705_0.first.clean.out.17_1WHO	1WHO	2.57	-0.2608	0.5669
1BMW-5_A	1who__BOINC_ABRELAX_SAVE_ALL_OUT-1who_-frags83__1705_0.first.clean.out.18_1WHO	1WHO	3.11	-0.3830	0.4958
1BMW-5_A	1who__BOINC_ABRELAX_SAVE_ALL_OUT-1who_-frags83__1705_0.first.clean.out.19_1WHO	1WHO	3.02	-0.9940	0.2099
1BMW-5_A	1who__BOINC_ABRELAX_SAVE_ALL_OUT-1who_-frags83__1705_0.first.clean.out.1_1WHO	1WHO	2.88	0.2280	0.8882
1BMW-5_A	1who__BOINC_ABRELAX_SAVE_ALL_OUT-1who_-frags83__1705_0.first.clean.out.20_1WHO	1WHO	2.68	0.8390	1.3528
1BMW-5_A	1who__BOINC_ABRELAX_SAVE_ALL_OUT-1who_-frags83__1705_0.first.clean.out.2_1WHO	1WHO	2.73	0.3502	0.9763
1BMW-5_A	1who__BOINC_ABRELAX_SAVE_ALL_OUT-1who_-frags83__1705_0.first.clean.out.3_1WHO	1WHO	2.83	-0.1386	0.6420
1BMW-5_A	1who__BOINC_ABRELAX_SAVE_ALL_OUT-1who_-frags83__1705_0.first.clean.out.4_1WHO	1WHO	2.79	0.4724	1.0671
1BMW-5_A	1who__BOINC_ABRELAX_SAVE_ALL_OUT-1who_-frags83__1705_0.first.clean.out.5_1WHO	1WHO	2.58	0.3502	0.9763
1BMW-5_A	1who__BOINC_ABRELAX_SAVE_ALL_OUT-1who_-frags83__1705_0.first.clean.out.6_1WHO	1WHO	2.83	0.2280	0.8882
1BMW-5_A	1who__BOINC_ABRELAX_SAVE_ALL_OUT-1who_-frags83__1705_0.first.clean.out.7_1WHO	1WHO	2.33	-0.0164	0.7207
1BMW-5_A	1who__BOINC_ABRELAX_SAVE_ALL_OUT-1who_-frags83__1705_0.first.clean.out.8_1WHO	1WHO	2.97	0.1058	0.8029
1BMW-5_A	1who__BOINC_ABRELAX_SAVE_ALL_OUT-1who_-frags83__1705_0.first.clean.out.9_1WHO	1WHO	2.48	1.5722	1.9678
1BMW-5_A	1who__BOINC_ABRELAX_SAVE_ALL_OUT_BARCODE-1who_-frags83__1706_0.clean.out.100_1WHO	1WHO	2.68	-0.3830	0.4958
1BMW-5_A	1who__BOINC_ABRELAX_SAVE_ALL_OUT_BARCODE-1who_-frags83__1706_0.clean.out.10_1WHO	1WHO	2.31	-0.3830	0.4958
1BMW-5_A	1who__BOINC_ABRELAX_SAVE_ALL_OUT_BARCODE-1who_-frags83__1706_0.clean.out.11_1WHO	1WHO	2.55	0.3502	0.9763
1BMW-5_A	1who__BOINC_ABRELAX_SAVE_ALL_OUT_BARCODE-1who_-frags83__1706_0.clean.out.12_1WHO	1WHO	1.97	-0.1386	0.6420
1BMW-5_A	1who__BOINC_ABRELAX_SAVE_ALL_OUT_BARCODE-1who_-frags83__1706_0.clean.out.13_1WHO	1WHO	2.81	-0.5052	0.4291
1BMW-5_A	1who__BOINC_ABRELAX_SAVE_ALL_OUT_BARCODE-1who_-frags83__1706_0.clean.out.14_1WHO	1WHO	3.15	0.4724	1.0671
1BMW-5_A	1who__BOINC_ABRELAX_SAVE_ALL_OUT_BARCODE-1who_-frags83__1706_0.clean.out.15_1WHO	1WHO	1.67	-1.4829	0.0748
1BMW-5_A	1who__BOINC_ABRELAX_SAVE_ALL_OUT_BARCODE-1who_-frags83__1706_0.clean.out.16_1WHO	1WHO	2.57	-0.6274	0.3668
1BMW-5_A	1who__BOINC_ABRELAX_SAVE_ALL_OUT_BARCODE-1who_-frags83__1706_0.clean.out.17_1WHO	1WHO	2.61	-0.0164	0.7207
1BMW-5_A	1who__BOINC_ABRELAX_SAVE_ALL_OUT_BARCODE-1who_-frags83__1706_0.clean.out.18_1WHO	1WHO	2.34	-0.9940	0.2099
1BMW-5_A	1who__BOINC_ABRELAX_SAVE_ALL_OUT_BARCODE-1who_-frags83__1706_0.clean.out.19_1WHO	1WHO	2.01	-0.2608	0.5669
1BMW-5_A	1who__BOINC_ABRELAX_SAVE_ALL_OUT_BARCODE-1who_-frags83__1706_0.clean.out.1_1WHO	1WHO	2.86	0.2280	0.8882
1BMW-5_A	1who__BOINC_ABRELAX_SAVE_ALL_OUT_BARCODE-1who_-frags83__1706_0.clean.out.20_1WHO	1WHO	2.57	-0.6274	0.3668
1BMW-5_A	1who__BOINC_ABRELAX_SAVE_ALL_OUT_BARCODE-1who_-frags83__1706_0.clean.out.21_1WHO	1WHO	2.55	-0.0164	0.7207
1BMW-5_A	1who__BOINC_ABRELAX_SAVE_ALL_OUT_BARCODE-1who_-frags83__1706_0.clean.out.22_1WHO	1WHO	2.07	-0.9940	0.2099
1BMW-5_A	1who__BOINC_ABRELAX_SAVE_ALL_OUT_BARCODE-1who_-frags83__1706_0.clean.out.23_1WHO	1WHO	2.95	-0.2608	0.5669
1BMW-5_A	1who__BOINC_ABRELAX_SAVE_ALL_OUT_BARCODE-1who_-frags83__1706_0.clean.out.24_1WHO	1WHO	2.40	0.4724	1.0671
1BMW-5_A	1who__BOINC_ABRELAX_SAVE_ALL_OUT_BARCODE-1who_-frags83__1706_0.clean.out.25_1WHO	1WHO	2.52	1.0834	1.5524
1BMW-5_A	1who__BOINC_ABRELAX_SAVE_ALL_OUT_BARCODE-1who_-frags83__1706_0.clean.out.26_1WHO	1WHO	2.24	0.8390	1.3528
1BMW-5_A	1who__BOINC_ABRELAX_SAVE_ALL_OUT_BARCODE-1who_-frags83__1706_0.clean.out.27_1WHO	1WHO	2.12	-0.0164	0.7207
1BMW-5_A	1who__BOINC_ABRELAX_SAVE_ALL_OUT_BARCODE-1who_-frags83__1706_0.clean.out.28_1WHO	1WHO	2.84	-0.8718	0.2570
1BMW-5_A	1who__BOINC_ABRELAX_SAVE_ALL_OUT_BARCODE-1who_-frags83__1706_0.clean.out.29_1WHO	1WHO	1.99	-0.2608	0.5669
1BMW-5_A	1who__BOINC_ABRELAX_SAVE_ALL_OUT_BARCODE-1who_-frags83__1706_0.clean.out.2_1WHO	1WHO	1.98	-0.2608	0.5669
1BMW-5_A	1who__BOINC_ABRELAX_SAVE_ALL_OUT_BARCODE-1who_-frags83__1706_0.clean.out.30_1WHO	1WHO	2.19	-0.7496	0.3094
1BMW-5_A	1who__BOINC_ABRELAX_SAVE_ALL_OUT_BARCODE-1who_-frags83__1706_0.clean.out.31_1WHO	1WHO	2.58	-0.6274	0.3668
1BMW-5_A	1who__BOINC_ABRELAX_SAVE_ALL_OUT_BARCODE-1who_-frags83__1706_0.clean.out.32_1WHO	1WHO	2.78	-0.2608	0.5669
1BMW-5_A	1who__BOINC_ABRELAX_SAVE_ALL_OUT_BARCODE-1who_-frags83__1706_0.clean.out.33_1WHO	1WHO	2.11	-0.1386	0.6420
1BMW-5_A	1who__BOINC_ABRELAX_SAVE_ALL_OUT_BARCODE-1who_-frags83__1706_0.clean.out.34_1WHO	1WHO	2.45	-0.6274	0.3668
1BMW-5_A	1who__BOINC_ABRELAX_SAVE_ALL_OUT_BARCODE-1who_-frags83__1706_0.clean.out.35_1WHO	1WHO	2.29	-0.3830	0.4958
1BMW-5_A	1who__BOINC_ABRELAX_SAVE_ALL_OUT_BARCODE-1who_-frags83__1706_0.clean.out.36_1WHO	1WHO	2.75	-0.1386	0.6420
1BMW-5_A	1who__BOINC_ABRELAX_SAVE_ALL_OUT_BARCODE-1who_-frags83__1706_0.clean.out.37_1WHO	1WHO	2.42	0.2280	0.8882
1BMW-5_A	1who__BOINC_ABRELAX_SAVE_ALL_OUT_BARCODE-1who_-frags83__1706_0.clean.out.38_1WHO	1WHO	2.12	-0.0164	0.7207
1BMW-5_A	1who__BOINC_ABRELAX_SAVE_ALL_OUT_BARCODE-1who_-frags83__1706_0.clean.out.39_1WHO	1WHO	2.90	-1.4829	0.0748
1BMW-5_A	1who__BOINC_ABRELAX_SAVE_ALL_OUT_BARCODE-1who_-frags83__1706_0.clean.out.3_1WHO	1WHO	2.19	-0.2608	0.5669
1BMW-5_A	1who__BOINC_ABRELAX_SAVE_ALL_OUT_BARCODE-1who_-frags83__1706_0.clean.out.40_1WHO	1WHO	2.86	-0.0164	0.7207
1BMW-5_A	1who__BOINC_ABRELAX_SAVE_ALL_OUT_BARCODE-1who_-frags83__1706_0.clean.out.41_1WHO	1WHO	2.45	-1.2385	0.1317
1BMW-5_A	1who__BOINC_ABRELAX_SAVE_ALL_OUT_BARCODE-1who_-frags83__1706_0.clean.out.42_1WHO	1WHO	2.44	-0.3830	0.4958
1BMW-5_A	1who__BOINC_ABRELAX_SAVE_ALL_OUT_BARCODE-1who_-frags83__1706_0.clean.out.43_1WHO	1WHO	2.41	-0.5052	0.4291
1BMW-5_A	1who__BOINC_ABRELAX_SAVE_ALL_OUT_BARCODE-1who_-frags83__1706_0.clean.out.44_1WHO	1WHO	1.90	-0.1386	0.6420
1BMW-5_A	1who__BOINC_ABRELAX_SAVE_ALL_OUT_BARCODE-1who_-frags83__1706_0.clean.out.45_1WHO	1WHO	1.98	-0.3830	0.4958
1BMW-5_A	1who__BOINC_ABRELAX_SAVE_ALL_OUT_BARCODE-1who_-frags83__1706_0.clean.out.46_1WHO	1WHO	2.47	-0.3830	0.4958
1BMW-5_A	1who__BOINC_ABRELAX_SAVE_ALL_OUT_BARCODE-1who_-frags83__1706_0.clean.out.47_1WHO	1WHO	2.58	-0.2608	0.5669
1BMW-5_A	1who__BOINC_ABRELAX_SAVE_ALL_OUT_BARCODE-1who_-frags83__1706_0.clean.out.48_1WHO	1WHO	2.47	-0.0164	0.7207
1BMW-5_A	1who__BOINC_ABRELAX_SAVE_ALL_OUT_BARCODE-1who_-frags83__1706_0.clean.out.49_1WHO	1WHO	2.66	-0.5052	0.4291
1BMW-5_A	1who__BOINC_ABRELAX_SAVE_ALL_OUT_BARCODE-1who_-frags83__1706_0.clean.out.4_1WHO	1WHO	2.03	-0.2608	0.5669
1BMW-5_A	1who__BOINC_ABRELAX_SAVE_ALL_OUT_BARCODE-1who_-frags83__1706_0.clean.out.50_1WHO	1WHO	2.92	-0.2608	0.5669
1BMW-5_A	1who__BOINC_ABRELAX_SAVE_ALL_OUT_BARCODE-1who_-frags83__1706_0.clean.out.51_1WHO	1WHO	2.48	-0.0164	0.7207
1BMW-5_A	1who__BOINC_ABRELAX_SAVE_ALL_OUT_BARCODE-1who_-frags83__1706_0.clean.out.52_1WHO	1WHO	3.06	-0.3830	0.4958
1BMW-5_A	1who__BOINC_ABRELAX_SAVE_ALL_OUT_BARCODE-1who_-frags83__1706_0.clean.out.53_1WHO	1WHO	2.16	-0.2608	0.5669
1BMW-5_A	1who__BOINC_ABRELAX_SAVE_ALL_OUT_BARCODE-1who_-frags83__1706_0.clean.out.54_1WHO	1WHO	2.15	-1.3607	0.1007
1BMW-5_A	1who__BOINC_ABRELAX_SAVE_ALL_OUT_BARCODE-1who_-frags83__1706_0.clean.out.55_1WHO	1WHO	2.39	-0.0164	0.7207
1BMW-5_A	1who__BOINC_ABRELAX_SAVE_ALL_OUT_BARCODE-1who_-frags83__1706_0.clean.out.56_1WHO	1WHO	2.96	-0.6274	0.3668
1BMW-5_A	1who__BOINC_ABRELAX_SAVE_ALL_OUT_BARCODE-1who_-frags83__1706_0.clean.out.57_1WHO	1WHO	2.15	-0.2608	0.5669
1BMW-5_A	1who__BOINC_ABRELAX_SAVE_ALL_OUT_BARCODE-1who_-frags83__1706_0.clean.out.58_1WHO	1WHO	2.14	-0.8718	0.2570
1BMW-5_A	1who__BOINC_ABRELAX_SAVE_ALL_OUT_BARCODE-1who_-frags83__1706_0.clean.out.59_1WHO	1WHO	2.22	-0.0164	0.7207
1BMW-5_A	1who__BOINC_ABRELAX_SAVE_ALL_OUT_BARCODE-1who_-frags83__1706_0.clean.out.5_1WHO	1WHO	2.79	-1.4829	0.0748
1BMW-5_A	1who__BOINC_ABRELAX_SAVE_ALL_OUT_BARCODE-1who_-frags83__1706_0.clean.out.60_1WHO	1WHO	2.71	-0.5052	0.4291
1BMW-5_A	1who__BOINC_ABRELAX_SAVE_ALL_OUT_BARCODE-1who_-frags83__1706_0.clean.out.61_1WHO	1WHO	2.86	-0.5052	0.4291
1BMW-5_A	1who__BOINC_ABRELAX_SAVE_ALL_OUT_BARCODE-1who_-frags83__1706_0.clean.out.62_1WHO	1WHO	2.46	0.2280	0.8882
1BMW-5_A	1who__BOINC_ABRELAX_SAVE_ALL_OUT_BARCODE-1who_-frags83__1706_0.clean.out.63_1WHO	1WHO	2.47	-0.2608	0.5669
1BMW-5_A	1who__BOINC_ABRELAX_SAVE_ALL_OUT_BARCODE-1who_-frags83__1706_0.clean.out.64_1WHO	1WHO	2.66	0.1058	0.8029
1BMW-5_A	1who__BOINC_ABRELAX_SAVE_ALL_OUT_BARCODE-1who_-frags83__1706_0.clean.out.65_1WHO	1WHO	2.88	-0.9940	0.2099
1BMW-5_A	1who__BOINC_ABRELAX_SAVE_ALL_OUT_BARCODE-1who_-frags83__1706_0.clean.out.66_1WHO	1WHO	2.55	-0.2608	0.5669
1BMW-5_A	1who__BOINC_ABRELAX_SAVE_ALL_OUT_BARCODE-1who_-frags83__1706_0.clean.out.67_1WHO	1WHO	1.99	-0.6274	0.3668
1BMW-5_A	1who__BOINC_ABRELAX_SAVE_ALL_OUT_BARCODE-1who_-frags83__1706_0.clean.out.68_1WHO	1WHO	2.38	-0.0164	0.7207
1BMW-5_A	1who__BOINC_ABRELAX_SAVE_ALL_OUT_BARCODE-1who_-frags83__1706_0.clean.out.69_1WHO	1WHO	2.33	-0.0164	0.7207
1BMW-5_A	1who__BOINC_ABRELAX_SAVE_ALL_OUT_BARCODE-1who_-frags83__1706_0.clean.out.6_1WHO	1WHO	2.07	-0.1386	0.6420
1BMW-5_A	1who__BOINC_ABRELAX_SAVE_ALL_OUT_BARCODE-1who_-frags83__1706_0.clean.out.70_1WHO	1WHO	1.92	-0.9940	0.2099
1BMW-5_A	1who__BOINC_ABRELAX_SAVE_ALL_OUT_BARCODE-1who_-frags83__1706_0.clean.out.71_1WHO	1WHO	2.14	-0.5052	0.4291
1BMW-5_A	1who__BOINC_ABRELAX_SAVE_ALL_OUT_BARCODE-1who_-frags83__1706_0.clean.out.72_1WHO	1WHO	2.52	0.7168	1.2555
1BMW-5_A	1who__BOINC_ABRELAX_SAVE_ALL_OUT_BARCODE-1who_-frags83__1706_0.clean.out.73_1WHO	1WHO	2.15	-0.5052	0.4291
1BMW-5_A	1who__BOINC_ABRELAX_SAVE_ALL_OUT_BARCODE-1who_-frags83__1706_0.clean.out.74_1WHO	1WHO	2.33	0.1058	0.8029
1BMW-5_A	1who__BOINC_ABRELAX_SAVE_ALL_OUT_BARCODE-1who_-frags83__1706_0.clean.out.75_1WHO	1WHO	1.91	-0.6274	0.3668
1BMW-5_A	1who__BOINC_ABRELAX_SAVE_ALL_OUT_BARCODE-1who_-frags83__1706_0.clean.out.76_1WHO	1WHO	2.28	-0.2608	0.5669
1BMW-5_A	1who__BOINC_ABRELAX_SAVE_ALL_OUT_BARCODE-1who_-frags83__1706_0.clean.out.77_1WHO	1WHO	2.56	0.3502	0.9763
1BMW-5_A	1who__BOINC_ABRELAX_SAVE_ALL_OUT_BARCODE-1who_-frags83__1706_0.clean.out.78_1WHO	1WHO	2.72	-0.0164	0.7207
1BMW-5_A	1who__BOINC_ABRELAX_SAVE_ALL_OUT_BARCODE-1who_-frags83__1706_0.clean.out.79_1WHO	1WHO	2.60	-0.2608	0.5669
1BMW-5_A	1who__BOINC_ABRELAX_SAVE_ALL_OUT_BARCODE-1who_-frags83__1706_0.clean.out.7_1WHO	1WHO	2.21	-0.2608	0.5669
1BMW-5_A	1who__BOINC_ABRELAX_SAVE_ALL_OUT_BARCODE-1who_-frags83__1706_0.clean.out.80_1WHO	1WHO	2.09	-0.2608	0.5669
1BMW-5_A	1who__BOINC_ABRELAX_SAVE_ALL_OUT_BARCODE-1who_-frags83__1706_0.clean.out.81_1WHO	1WHO	2.27	-1.2385	0.1317
1BMW-5_A	1who__BOINC_ABRELAX_SAVE_ALL_OUT_BARCODE-1who_-frags83__1706_0.clean.out.82_1WHO	1WHO	2.57	-0.6274	0.3668
1BMW-5_A	1who__BOINC_ABRELAX_SAVE_ALL_OUT_BARCODE-1who_-frags83__1706_0.clean.out.83_1WHO	1WHO	2.20	-0.1386	0.6420
1BMW-5_A	1who__BOINC_ABRELAX_SAVE_ALL_OUT_BARCODE-1who_-frags83__1706_0.clean.out.84_1WHO	1WHO	2.23	-0.2608	0.5669
1BMW-5_A	1who__BOINC_ABRELAX_SAVE_ALL_OUT_BARCODE-1who_-frags83__1706_0.clean.out.85_1WHO	1WHO	1.99	-0.1386	0.6420
1BMW-5_A	1who__BOINC_ABRELAX_SAVE_ALL_OUT_BARCODE-1who_-frags83__1706_0.clean.out.86_1WHO	1WHO	2.04	-0.3830	0.4958
1BMW-5_A	1who__BOINC_ABRELAX_SAVE_ALL_OUT_BARCODE-1who_-frags83__1706_0.clean.out.87_1WHO	1WHO	2.74	-0.6274	0.3668
1BMW-5_A	1who__BOINC_ABRELAX_SAVE_ALL_OUT_BARCODE-1who_-frags83__1706_0.clean.out.88_1WHO	1WHO	2.87	0.7168	1.2555
1BMW-5_A	1who__BOINC_ABRELAX_SAVE_ALL_OUT_BARCODE-1who_-frags83__1706_0.clean.out.89_1WHO	1WHO	2.62	-0.2608	0.5669
1BMW-5_A	1who__BOINC_ABRELAX_SAVE_ALL_OUT_BARCODE-1who_-frags83__1706_0.clean.out.8_1WHO	1WHO	2.28	-0.3830	0.4958
1BMW-5_A	1who__BOINC_ABRELAX_SAVE_ALL_OUT_BARCODE-1who_-frags83__1706_0.clean.out.90_1WHO	1WHO	2.22	-0.1386	0.6420
1BMW-5_A	1who__BOINC_ABRELAX_SAVE_ALL_OUT_BARCODE-1who_-frags83__1706_0.clean.out.91_1WHO	1WHO	2.83	-1.1162	0.1681
1BMW-5_A	1who__BOINC_ABRELAX_SAVE_ALL_OUT_BARCODE-1who_-frags83__1706_0.clean.out.92_1WHO	1WHO	2.70	-0.5052	0.4291
1BMW-5_A	1who__BOINC_ABRELAX_SAVE_ALL_OUT_BARCODE-1who_-frags83__1706_0.clean.out.93_1WHO	1WHO	2.63	-0.3830	0.4958
1BMW-5_A	1who__BOINC_ABRELAX_SAVE_ALL_OUT_BARCODE-1who_-frags83__1706_0.clean.out.94_1WHO	1WHO	2.62	0.1058	0.8029
1BMW-5_A	1who__BOINC_ABRELAX_SAVE_ALL_OUT_BARCODE-1who_-frags83__1706_0.clean.out.95_1WHO	1WHO	2.16	0.1058	0.8029
1BMW-5_A	1who__BOINC_ABRELAX_SAVE_ALL_OUT_BARCODE-1who_-frags83__1706_0.clean.out.96_1WHO	1WHO	2.64	-0.2608	0.5669
1BMW-5_A	1who__BOINC_ABRELAX_SAVE_ALL_OUT_BARCODE-1who_-frags83__1706_0.clean.out.97_1WHO	1WHO	2.48	-0.1386	0.6420
1BMW-5_A	1who__BOINC_ABRELAX_SAVE_ALL_OUT_BARCODE-1who_-frags83__1706_0.clean.out.98_1WHO	1WHO	2.69	-0.2608	0.5669
1BMW-5_A	1who__BOINC_ABRELAX_SAVE_ALL_OUT_BARCODE-1who_-frags83__1706_0.clean.out.99_1WHO	1WHO	2.49	0.2280	0.8882
1BMW-5_A	1who__BOINC_ABRELAX_SAVE_ALL_OUT_BARCODE-1who_-frags83__1706_0.clean.out.9_1WHO	1WHO	2.50	-0.0164	0.7207
1who	1who__BOINC_ABRELAX_SAVE_ALL_OUT-1who_-frags83__1705_0.first.clean.out.10_1WHO	1WHO	2.84	-0.6274	0.3668
1who	1who__BOINC_ABRELAX_SAVE_ALL_OUT-1who_-frags83__1705_0.first.clean.out.11_1WHO	1WHO	2.93	0.3502	0.9763
1who	1who__BOINC_ABRELAX_SAVE_ALL_OUT-1who_-frags83__1705_0.first.clean.out.12_1WHO	1WHO	2.44	-0.2608	0.5669
1who	1who__BOINC_ABRELAX_SAVE_ALL_OUT-1who_-frags83__1705_0.first.clean.out.13_1WHO	1WHO	2.70	0.1058	0.8029
1who	1who__BOINC_ABRELAX_SAVE_ALL_OUT-1who_-frags83__1705_0.first.clean.out.14_1WHO	1WHO	2.78	-0.5052	0.4291
1who	1who__BOINC_ABRELAX_SAVE_ALL_OUT-1who_-frags83__1705_0.first.clean.out.15_1WHO	1WHO	2.61	0.1058	0.8029
1who	1who__BOINC_ABRELAX_SAVE_ALL_OUT-1who_-frags83__1705_0.first.clean.out.16_1WHO	1WHO	2.71	-0.3830	0.4958
1who	1who__BOINC_ABRELAX_SAVE_ALL_OUT-1who_-frags83__1705_0.first.clean.out.17_1WHO	1WHO	2.82	-0.7496	0.3094
1who	1who__BOINC_ABRELAX_SAVE_ALL_OUT-1who_-frags83__1705_0.first.clean.out.18_1WHO	1WHO	2.99	0.8390	1.3528
1who	1who__BOINC_ABRELAX_SAVE_ALL_OUT-1who_-frags83__1705_0.first.clean.out.19_1WHO	1WHO	2.49	-0.9940	0.2099
1who	1who__BOINC_ABRELAX_SAVE_ALL_OUT-1who_-frags83__1705_0.first.clean.out.1_1WHO	1WHO	2.85	1.2056	1.6544
1who	1who__BOINC_ABRELAX_SAVE_ALL_OUT-1who_-frags83__1705_0.first.clean.out.20_1WHO	1WHO	2.62	0.7168	1.2555
1who	1who__BOINC_ABRELAX_SAVE_ALL_OUT-1who_-frags83__1705_0.first.clean.out.2_1WHO	1WHO	2.63	-0.0164	0.7207
1who	1who__BOINC_ABRELAX_SAVE_ALL_OUT-1who_-frags83__1705_0.first.clean.out.3_1WHO	1WHO	2.60	-0.7496	0.3094
1who	1who__BOINC_ABRELAX_SAVE_ALL_OUT-1who_-frags83__1705_0.first.clean.out.4_1WHO	1WHO	2.45	-0.1386	0.6420
1who	1who__BOINC_ABRELAX_SAVE_ALL_OUT-1who_-frags83__1705_0.first.clean.out.5_1WHO	1WHO	2.97	0.3502	0.9763
1who	1who__BOINC_ABRELAX_SAVE_ALL_OUT-1who_-frags83__1705_0.first.clean.out.6_1WHO	1WHO	2.92	0.2280	0.8882
1who	1who__BOINC_ABRELAX_SAVE_ALL_OUT-1who_-frags83__1705_0.first.clean.out.7_1WHO	1WHO	2.51	-0.1386	0.6420
1who	1who__BOINC_ABRELAX_SAVE_ALL_OUT-1who_-frags83__1705_0.first.clean.out.8_1WHO	1WHO	2.63	0.3502	0.9763
1who	1who__BOINC_ABRELAX_SAVE_ALL_OUT-1who_-frags83__1705_0.first.clean.out.9_1WHO	1WHO	2.51	-1.1162	0.1681
1who	1who__BOINC_ABRELAX_SAVE_ALL_OUT_BARCODE-1who_-frags83__1706_0.clean.out.100_1WHO	1WHO	2.82	-0.2608	0.5669
1who	1who__BOINC_ABRELAX_SAVE_ALL_OUT_BARCODE-1who_-frags83__1706_0.clean.out.10_1WHO	1WHO	2.46	-0.3830	0.4958
1who	1who__BOINC_ABRELAX_SAVE_ALL_OUT_BARCODE-1who_-frags83__1706_0.clean.out.11_1WHO	1WHO	2.71	0.2280	0.8882
1who	1who__BOINC_ABRELAX_SAVE_ALL_OUT_BARCODE-1who_-frags83__1706_0.clean.out.12_1WHO	1WHO	2.22	-0.3830	0.4958
1who	1who__BOINC_ABRELAX_SAVE_ALL_OUT_BARCODE-1who_-frags83__1706_0.clean.out.13_1WHO	1WHO	2.70	-0.5052	0.4291
1who	1who__BOINC_ABRELAX_SAVE_ALL_OUT_BARCODE-1who_-frags83__1706_0.clean.out.14_1WHO	1WHO	2.92	0.5946	1.1602
1who	1who__BOINC_ABRELAX_SAVE_ALL_OUT_BARCODE-1who_-frags83__1706_0.clean.out.15_1WHO	1WHO	2.22	-0.5052	0.4291
1who	1who__BOINC_ABRELAX_SAVE_ALL_OUT_BARCODE-1who_-frags83__1706_0.clean.out.16_1WHO	1WHO	1.96	-0.1386	0.6420
1who	1who__BOINC_ABRELAX_SAVE_ALL_OUT_BARCODE-1who_-frags83__1706_0.clean.out.17_1WHO	1WHO	2.81	-0.8718	0.2570
1who	1who__BOINC_ABRELAX_SAVE_ALL_OUT_BARCODE-1who_-frags83__1706_0.clean.out.18_1WHO	1WHO	3.11	-0.7496	0.3094
1who	1who__BOINC_ABRELAX_SAVE_ALL_OUT_BARCODE-1who_-frags83__1706_0.clean.out.19_1WHO	1WHO	2.16	-0.2608	0.5669
1who	1who__BOINC_ABRELAX_SAVE_ALL_OUT_BARCODE-1who_-frags83__1706_0.clean.out.1_1WHO	1WHO	2.02	0.2280	0.8882
1who	1who__BOINC_ABRELAX_SAVE_ALL_OUT_BARCODE-1who_-frags83__1706_0.clean.out.20_1WHO	1WHO	2.09	-0.7496	0.3094
1who	1who__BOINC_ABRELAX_SAVE_ALL_OUT_BARCODE-1who_-frags83__1706_0.clean.out.21_1WHO	1WHO	2.48	-0.3830	0.4958
1who	1who__BOINC_ABRELAX_SAVE_ALL_OUT_BARCODE-1who_-frags83__1706_0.clean.out.22_1WHO	1WHO	2.44	-0.3830	0.4958
1who	1who__BOINC_ABRELAX_SAVE_ALL_OUT_BARCODE-1who_-frags83__1706_0.clean.out.23_1WHO	1WHO	2.05	-0.0164	0.7207
1who	1who__BOINC_ABRELAX_SAVE_ALL_OUT_BARCODE-1who_-frags83__1706_0.clean.out.24_1WHO	1WHO	2.10	-0.6274	0.3668
1who	1who__BOINC_ABRELAX_SAVE_ALL_OUT_BARCODE-1who_-frags83__1706_0.clean.out.25_1WHO	1WHO	2.27	-0.0164	0.7207
1who	1who__BOINC_ABRELAX_SAVE_ALL_OUT_BARCODE-1who_-frags83__1706_0.clean.out.26_1WHO	1WHO	2.79	-0.6274	0.3668
1who	1who__BOINC_ABRELAX_SAVE_ALL_OUT_BARCODE-1who_-frags83__1706_0.clean.out.27_1WHO	1WHO	2.32	-0.9940	0.2099
1who	1who__BOINC_ABRELAX_SAVE_ALL_OUT_BARCODE-1who_-frags83__1706_0.clean.out.28_1WHO	1WHO	2.77	-0.7496	0.3094
1who	1who__BOINC_ABRELAX_SAVE_ALL_OUT_BARCODE-1who_-frags83__1706_0.clean.out.29_1WHO	1WHO	2.58	-0.2608	0.5669
1who	1who__BOINC_ABRELAX_SAVE_ALL_OUT_BARCODE-1who_-frags83__1706_0.clean.out.2_1WHO	1WHO	2.23	-0.6274	0.3668
1who	1who__BOINC_ABRELAX_SAVE_ALL_OUT_BARCODE-1who_-frags83__1706_0.clean.out.30_1WHO	1WHO	2.44	-0.2608	0.5669
1who	1who__BOINC_ABRELAX_SAVE_ALL_OUT_BARCODE-1who_-frags83__1706_0.clean.out.31_1WHO	1WHO	2.60	0.4724	1.0671
1who	1who__BOINC_ABRELAX_SAVE_ALL_OUT_BARCODE-1who_-frags83__1706_0.clean.out.32_1WHO	1WHO	2.43	-0.3830	0.4958
1who	1who__BOINC_ABRELAX_SAVE_ALL_OUT_BARCODE-1who_-frags83__1706_0.clean.out.33_1WHO	1WHO	2.51	-0.3830	0.4958
1who	1who__BOINC_ABRELAX_SAVE_ALL_OUT_BARCODE-1who_-frags83__1706_0.clean.out.34_1WHO	1WHO	2.85	-0.2608	0.5669
1who	1who__BOINC_ABRELAX_SAVE_ALL_OUT_BARCODE-1who_-frags83__1706_0.clean.out.35_1WHO	1WHO	2.36	-0.1386	0.6420
1who	1who__BOINC_ABRELAX_SAVE_ALL_OUT_BARCODE-1who_-frags83__1706_0.clean.out.36_1WHO	1WHO	2.76	-0.3830	0.4958
1who	1who__BOINC_ABRELAX_SAVE_ALL_OUT_BARCODE-1who_-frags83__1706_0.clean.out.37_1WHO	1WHO	2.20	-0.2608	0.5669
1who	1who__BOINC_ABRELAX_SAVE_ALL_OUT_BARCODE-1who_-frags83__1706_0.clean.out.38_1WHO	1WHO	2.52	-0.3830	0.4958
1who	1who__BOINC_ABRELAX_SAVE_ALL_OUT_BARCODE-1who_-frags83__1706_0.clean.out.39_1WHO	1WHO	2.44	-0.8718	0.2570
1who	1who__BOINC_ABRELAX_SAVE_ALL_OUT_BARCODE-1who_-frags83__1706_0.clean.out.3_1WHO	1WHO	2.21	-0.6274	0.3668
1who	1who__BOINC_ABRELAX_SAVE_ALL_OUT_BARCODE-1who_-frags83__1706_0.clean.out.40_1WHO	1WHO	2.77	-0.3830	0.4958
1who	1who__BOINC_ABRELAX_SAVE_ALL_OUT_BARCODE-1who_-frags83__1706_0.clean.out.41_1WHO	1WHO	2.26	-0.6274	0.3668
1who	1who__BOINC_ABRELAX_SAVE_ALL_OUT_BARCODE-1who_-frags83__1706_0.clean.out.42_1WHO	1WHO	3.02	-0.3830	0.4958
1who	1who__BOINC_ABRELAX_SAVE_ALL_OUT_BARCODE-1who_-frags83__1706_0.clean.out.43_1WHO	1WHO	3.01	-0.9940	0.2099
1who	1who__BOINC_ABRELAX_SAVE_ALL_OUT_BARCODE-1who_-frags83__1706_0.clean.out.44_1WHO	1WHO	2.43	-0.3830	0.4958
1who	1who__BOINC_ABRELAX_SAVE_ALL_OUT_BARCODE-1who_-frags83__1706_0.clean.out.45_1WHO	1WHO	2.57	-0.3830	0.4958
1who	1who__BOINC_ABRELAX_SAVE_ALL_OUT_BARCODE-1who_-frags83__1706_0.clean.out.46_1WHO	1WHO	2.54	0.1058	0.8029
1who	1who__BOINC_ABRELAX_SAVE_ALL_OUT_BARCODE-1who_-frags83__1706_0.clean.out.47_1WHO	1WHO	2.51	-0.3830	0.4958
1who	1who__BOINC_ABRELAX_SAVE_ALL_OUT_BARCODE-1who_-frags83__1706_0.clean.out.48_1WHO	1WHO	2.90	-0.1386	0.6420
1who	1who__BOINC_ABRELAX_SAVE_ALL_OUT_BARCODE-1who_-frags83__1706_0.clean.out.49_1WHO	1WHO	2.92	-0.5052	0.4291
1who	1who__BOINC_ABRELAX_SAVE_ALL_OUT_BARCODE-1who_-frags83__1706_0.clean.out.4_1WHO	1WHO	2.31	-0.5052	0.4291
1who	1who__BOINC_ABRELAX_SAVE_ALL_OUT_BARCODE-1who_-frags83__1706_0.clean.out.50_1WHO	1WHO	2.54	-0.5052	0.4291
1who	1who__BOINC_ABRELAX_SAVE_ALL_OUT_BARCODE-1who_-frags83__1706_0.clean.out.51_1WHO	1WHO	3.09	-0.1386	0.6420
1who	1who__BOINC_ABRELAX_SAVE_ALL_OUT_BARCODE-1who_-frags83__1706_0.clean.out.52_1WHO	1WHO	2.71	-0.1386	0.6420
1who	1who__BOINC_ABRELAX_SAVE_ALL_OUT_BARCODE-1who_-frags83__1706_0.clean.out.53_1WHO	1WHO	2.55	-0.2608	0.5669
1who	1who__BOINC_ABRELAX_SAVE_ALL_OUT_BARCODE-1who_-frags83__1706_0.clean.out.54_1WHO	1WHO	2.98	-0.2608	0.5669
1who	1who__BOINC_ABRELAX_SAVE_ALL_OUT_BARCODE-1who_-frags83__1706_0.clean.out.55_1WHO	1WHO	2.49	-0.0164	0.7207
1who	1who__BOINC_ABRELAX_SAVE_ALL_OUT_BARCODE-1who_-frags83__1706_0.clean.out.56_1WHO	1WHO	2.97	-0.6274	0.3668
1who	1who__BOINC_ABRELAX_SAVE_ALL_OUT_BARCODE-1who_-frags83__1706_0.clean.out.57_1WHO	1WHO	2.88	-0.2608	0.5669
1who	1who__BOINC_ABRELAX_SAVE_ALL_OUT_BARCODE-1who_-frags83__1706_0.clean.out.58_1WHO	1WHO	3.02	-0.3830	0.4958
1who	1who__BOINC_ABRELAX_SAVE_ALL_OUT_BARCODE-1who_-frags83__1706_0.clean.out.59_1WHO	1WHO	3.12	-0.9940	0.2099
1who	1who__BOINC_ABRELAX_SAVE_ALL_OUT_BARCODE-1who_-frags83__1706_0.clean.out.5_1WHO	1WHO	2.99	-0.2608	0.5669
1who	1who__BOINC_ABRELAX_SAVE_ALL_OUT_BARCODE-1who_-frags83__1706_0.clean.out.60_1WHO	1WHO	2.67	-0.5052	0.4291
1who	1who__BOINC_ABRELAX_SAVE_ALL_OUT_BARCODE-1who_-frags83__1706_0.clean.out.61_1WHO	1WHO	2.74	-0.5052	0.4291
1who	1who__BOINC_ABRELAX_SAVE_ALL_OUT_BARCODE-1who_-frags83__1706_0.clean.out.62_1WHO	1WHO	2.92	1.0834	1.5524
1who	1who__BOINC_ABRELAX_SAVE_ALL_OUT_BARCODE-1who_-frags83__1706_0.clean.out.63_1WHO	1WHO	2.07	-0.7496	0.3094
1who	1who__BOINC_ABRELAX_SAVE_ALL_OUT_BARCODE-1who_-frags83__1706_0.clean.out.64_1WHO	1WHO	2.88	-0.3830	0.4958
1who	1who__BOINC_ABRELAX_SAVE_ALL_OUT_BARCODE-1who_-frags83__1706_0.clean.out.65_1WHO	1WHO	2.74	-0.6274	0.3668
1who	1who__BOINC_ABRELAX_SAVE_ALL_OUT_BARCODE-1who_-frags83__1706_0.clean.out.66_1WHO	1WHO	3.18	0.2280	0.8882
1who	1who__BOINC_ABRELAX_SAVE_ALL_OUT_BARCODE-1who_-frags83__1706_0.clean.out.67_1WHO	1WHO	3.00	-0.8718	0.2570
1who	1who__BOINC_ABRELAX_SAVE_ALL_OUT_BARCODE-1who_-frags83__1706_0.clean.out.68_1WHO	1WHO	2.35	-0.1386	0.6420
1who	1who__BOINC_ABRELAX_SAVE_ALL_OUT_BARCODE-1who_-frags83__1706_0.clean.out.69_1WHO	1WHO	2.61	-0.1386	0.6420
1who	1who__BOINC_ABRELAX_SAVE_ALL_OUT_BARCODE-1who_-frags83__1706_0.clean.out.6_1WHO	1WHO	2.65	-0.7496	0.3094
1who	1who__BOINC_ABRELAX_SAVE_ALL_OUT_BARCODE-1who_-frags83__1706_0.clean.out.70_1WHO	1WHO	2.09	-0.9940	0.2099
1who	1who__BOINC_ABRELAX_SAVE_ALL_OUT_BARCODE-1who_-frags83__1706_0.clean.out.71_1WHO	1WHO	2.33	-0.9940	0.2099
1who	1who__BOINC_ABRELAX_SAVE_ALL_OUT_BARCODE-1who_-frags83__1706_0.clean.out.72_1WHO	1WHO	2.58	0.4724	1.0671
1who	1who__BOINC_ABRELAX_SAVE_ALL_OUT_BARCODE-1who_-frags83__1706_0.clean.out.73_1WHO	1WHO	2.61	-0.8718	0.2570
1who	1who__BOINC_ABRELAX_SAVE_ALL_OUT_BARCODE-1who_-frags83__1706_0.clean.out.74_1WHO	1WHO	2.99	-0.5052	0.4291
1who	1who__BOINC_ABRELAX_SAVE_ALL_OUT_BARCODE-1who_-frags83__1706_0.clean.out.75_1WHO	1WHO	2.94	-0.6274	0.3668
1who	1who__BOINC_ABRELAX_SAVE_ALL_OUT_BARCODE-1who_-frags83__1706_0.clean.out.76_1WHO	1WHO	2.48	-0.3830	0.4958
1who	1who__BOINC_ABRELAX_SAVE_ALL_OUT_BARCODE-1who_-frags83__1706_0.clean.out.77_1WHO	1WHO	2.44	0.5946	1.1602
1who	1who__BOINC_ABRELAX_SAVE_ALL_OUT_BARCODE-1who_-frags83__1706_0.clean.out.78_1WHO	1WHO	2.71	-0.0164	0.7207
1who	1who__BOINC_ABRELAX_SAVE_ALL_OUT_BARCODE-1who_-frags83__1706_0.clean.out.79_1WHO	1WHO	2.35	-0.2608	0.5669
1who	1who__BOINC_ABRELAX_SAVE_ALL_OUT_BARCODE-1who_-frags83__1706_0.clean.out.7_1WHO	1WHO	2.49	-0.6274	0.3668
1who	1who__BOINC_ABRELAX_SAVE_ALL_OUT_BARCODE-1who_-frags83__1706_0.clean.out.80_1WHO	1WHO	2.54	-0.3830	0.4958
1who	1who__BOINC_ABRELAX_SAVE_ALL_OUT_BARCODE-1who_-frags83__1706_0.clean.out.81_1WHO	1WHO	2.62	-0.3830	0.4958
1who	1who__BOINC_ABRELAX_SAVE_ALL_OUT_BARCODE-1who_-frags83__1706_0.clean.out.82_1WHO	1WHO	2.58	-0.5052	0.4291
1who	1who__BOINC_ABRELAX_SAVE_ALL_OUT_BARCODE-1who_-frags83__1706_0.clean.out.83_1WHO	1WHO	2.77	-0.6274	0.3668
1who	1who__BOINC_ABRELAX_SAVE_ALL_OUT_BARCODE-1who_-frags83__1706_0.clean.out.84_1WHO	1WHO	1.69	-0.8718	0.2570
1who	1who__BOINC_ABRELAX_SAVE_ALL_OUT_BARCODE-1who_-frags83__1706_0.clean.out.85_1WHO	1WHO	2.40	-0.3830	0.4958
1who	1who__BOINC_ABRELAX_SAVE_ALL_OUT_BARCODE-1who_-frags83__1706_0.clean.out.86_1WHO	1WHO	2.51	-0.5052	0.4291
1who	1who__BOINC_ABRELAX_SAVE_ALL_OUT_BARCODE-1who_-frags83__1706_0.clean.out.87_1WHO	1WHO	2.94	-0.6274	0.3668
1who	1who__BOINC_ABRELAX_SAVE_ALL_OUT_BARCODE-1who_-frags83__1706_0.clean.out.88_1WHO	1WHO	2.76	0.3502	0.9763
1who	1who__BOINC_ABRELAX_SAVE_ALL_OUT_BARCODE-1who_-frags83__1706_0.clean.out.89_1WHO	1WHO	3.08	-0.5052	0.4291
1who	1who__BOINC_ABRELAX_SAVE_ALL_OUT_BARCODE-1who_-frags83__1706_0.clean.out.8_1WHO	1WHO	2.08	-0.6274	0.3668
1who	1who__BOINC_ABRELAX_SAVE_ALL_OUT_BARCODE-1who_-frags83__1706_0.clean.out.90_1WHO	1WHO	2.55	-0.2608	0.5669
1who	1who__BOINC_ABRELAX_SAVE_ALL_OUT_BARCODE-1who_-frags83__1706_0.clean.out.91_1WHO	1WHO	3.04	-0.2608	0.5669
1who	1who__BOINC_ABRELAX_SAVE_ALL_OUT_BARCODE-1who_-frags83__1706_0.clean.out.92_1WHO	1WHO	2.73	-0.2608	0.5669
1who	1who__BOINC_ABRELAX_SAVE_ALL_OUT_BARCODE-1who_-frags83__1706_0.clean.out.93_1WHO	1WHO	2.48	-0.5052	0.4291
1who	1who__BOINC_ABRELAX_SAVE_ALL_OUT_BARCODE-1who_-frags83__1706_0.clean.out.94_1WHO	1WHO	2.87	0.4724	1.0671
1who	1who__BOINC_ABRELAX_SAVE_ALL_OUT_BARCODE-1who_-frags83__1706_0.clean.out.95_1WHO	1WHO	2.73	-0.6274	0.3668
1who	1who__BOINC_ABRELAX_SAVE_ALL_OUT_BARCODE-1who_-frags83__1706_0.clean.out.96_1WHO	1WHO	2.64	-0.5052	0.4291
1who	1who__BOINC_ABRELAX_SAVE_ALL_OUT_BARCODE-1who_-frags83__1706_0.clean.out.97_1WHO	1WHO	2.43	-0.6274	0.3668
1who	1who__BOINC_ABRELAX_SAVE_ALL_OUT_BARCODE-1who_-frags83__1706_0.clean.out.98_1WHO	1WHO	2.79	0.9612	1.4518
1who	1who__BOINC_ABRELAX_SAVE_ALL_OUT_BARCODE-1who_-frags83__1706_0.clean.out.99_1WHO	1WHO	2.21	0.3502	0.9763
1who	1who__BOINC_ABRELAX_SAVE_ALL_OUT_BARCODE-1who_-frags83__1706_0.clean.out.9_1WHO	1WHO	2.39	-0.2608	0.5669
1WHP_A	1who__BOINC_ABRELAX_SAVE_ALL_OUT-1who_-frags83__1705_0.first.clean.out.10_1WHO	1WHO	2.63	-0.6274	0.3668
1WHP_A	1who__BOINC_ABRELAX_SAVE_ALL_OUT-1who_-frags83__1705_0.first.clean.out.11_1WHO	1WHO	2.93	0.3502	0.9763
1WHP_A	1who__BOINC_ABRELAX_SAVE_ALL_OUT-1who_-frags83__1705_0.first.clean.out.12_1WHO	1WHO	2.55	-0.1386	0.6420
1WHP_A	1who__BOINC_ABRELAX_SAVE_ALL_OUT-1who_-frags83__1705_0.first.clean.out.13_1WHO	1WHO	2.98	0.4724	1.0671
1WHP_A	1who__BOINC_ABRELAX_SAVE_ALL_OUT-1who_-frags83__1705_0.first.clean.out.14_1WHO	1WHO	2.58	-0.1386	0.6420
1WHP_A	1who__BOINC_ABRELAX_SAVE_ALL_OUT-1who_-frags83__1705_0.first.clean.out.15_1WHO	1WHO	2.74	-0.2608	0.5669
1WHP_A	1who__BOINC_ABRELAX_SAVE_ALL_OUT-1who_-frags83__1705_0.first.clean.out.16_1WHO	1WHO	2.83	-0.3830	0.4958
1WHP_A	1who__BOINC_ABRELAX_SAVE_ALL_OUT-1who_-frags83__1705_0.first.clean.out.17_1WHO	1WHO	2.54	-1.1162	0.1681
1WHP_A	1who__BOINC_ABRELAX_SAVE_ALL_OUT-1who_-frags83__1705_0.first.clean.out.18_1WHO	1WHO	2.99	0.9612	1.4518
1WHP_A	1who__BOINC_ABRELAX_SAVE_ALL_OUT-1who_-frags83__1705_0.first.clean.out.19_1WHO	1WHO	2.46	-0.9940	0.2099
1WHP_A	1who__BOINC_ABRELAX_SAVE_ALL_OUT-1who_-frags83__1705_0.first.clean.out.1_1WHO	1WHO	2.70	0.2280	0.8882
1WHP_A	1who__BOINC_ABRELAX_SAVE_ALL_OUT-1who_-frags83__1705_0.first.clean.out.20_1WHO	1WHO	2.81	0.7168	1.2555
1WHP_A	1who__BOINC_ABRELAX_SAVE_ALL_OUT-1who_-frags83__1705_0.first.clean.out.2_1WHO	1WHO	3.08	0.3502	0.9763
1WHP_A	1who__BOINC_ABRELAX_SAVE_ALL_OUT-1who_-frags83__1705_0.first.clean.out.3_1WHO	1WHO	2.94	-0.0164	0.7207
1WHP_A	1who__BOINC_ABRELAX_SAVE_ALL_OUT-1who_-frags83__1705_0.first.clean.out.4_1WHO	1WHO	2.83	-0.1386	0.6420
1WHP_A	1who__BOINC_ABRELAX_SAVE_ALL_OUT-1who_-frags83__1705_0.first.clean.out.5_1WHO	1WHO	2.92	0.3502	0.9763
1WHP_A	1who__BOINC_ABRELAX_SAVE_ALL_OUT-1who_-frags83__1705_0.first.clean.out.6_1WHO	1WHO	2.82	0.2280	0.8882
1WHP_A	1who__BOINC_ABRELAX_SAVE_ALL_OUT-1who_-frags83__1705_0.first.clean.out.7_1WHO	1WHO	2.35	0.1058	0.8029
1WHP_A	1who__BOINC_ABRELAX_SAVE_ALL_OUT-1who_-frags83__1705_0.first.clean.out.8_1WHO	1WHO	3.05	0.3502	0.9763
1WHP_A	1who__BOINC_ABRELAX_SAVE_ALL_OUT-1who_-frags83__1705_0.first.clean.out.9_1WHO	1WHO	2.96	-0.9940	0.2099
1WHP_A	1who__BOINC_ABRELAX_SAVE_ALL_OUT_BARCODE-1who_-frags83__1706_0.clean.out.100_1WHO	1WHO	3.04	-0.6274	0.3668
1WHP_A	1who__BOINC_ABRELAX_SAVE_ALL_OUT_BARCODE-1who_-frags83__1706_0.clean.out.10_1WHO	1WHO	2.40	-0.5052	0.4291
1WHP_A	1who__BOINC_ABRELAX_SAVE_ALL_OUT_BARCODE-1who_-frags83__1706_0.clean.out.11_1WHO	1WHO	2.75	-0.1386	0.6420
1WHP_A	1who__BOINC_ABRELAX_SAVE_ALL_OUT_BARCODE-1who_-frags83__1706_0.clean.out.12_1WHO	1WHO	3.09	-0.3830	0.4958
1WHP_A	1who__BOINC_ABRELAX_SAVE_ALL_OUT_BARCODE-1who_-frags83__1706_0.clean.out.13_1WHO	1WHO	2.63	-0.5052	0.4291
1WHP_A	1who__BOINC_ABRELAX_SAVE_ALL_OUT_BARCODE-1who_-frags83__1706_0.clean.out.14_1WHO	1WHO	2.92	0.4724	1.0671
1WHP_A	1who__BOINC_ABRELAX_SAVE_ALL_OUT_BARCODE-1who_-frags83__1706_0.clean.out.15_1WHO	1WHO	2.60	-0.6274	0.3668
1WHP_A	1who__BOINC_ABRELAX_SAVE_ALL_OUT_BARCODE-1who_-frags83__1706_0.clean.out.16_1WHO	1WHO	1.72	-0.7496	0.3094
1WHP_A	1who__BOINC_ABRELAX_SAVE_ALL_OUT_BARCODE-1who_-frags83__1706_0.clean.out.17_1WHO	1WHO	2.86	-0.8718	0.2570
1WHP_A	1who__BOINC_ABRELAX_SAVE_ALL_OUT_BARCODE-1who_-frags83__1706_0.clean.out.18_1WHO	1WHO	3.00	-0.9940	0.2099
1WHP_A	1who__BOINC_ABRELAX_SAVE_ALL_OUT_BARCODE-1who_-frags83__1706_0.clean.out.19_1WHO	1WHO	2.54	-0.1386	0.6420
1WHP_A	1who__BOINC_ABRELAX_SAVE_ALL_OUT_BARCODE-1who_-frags83__1706_0.clean.out.1_1WHO	1WHO	2.16	0.1058	0.8029
1WHP_A	1who__BOINC_ABRELAX_SAVE_ALL_OUT_BARCODE-1who_-frags83__1706_0.clean.out.20_1WHO	1WHO	2.61	-0.7496	0.3094
1WHP_A	1who__BOINC_ABRELAX_SAVE_ALL_OUT_BARCODE-1who_-frags83__1706_0.clean.out.21_1WHO	1WHO	3.03	-0.3830	0.4958
1WHP_A	1who__BOINC_ABRELAX_SAVE_ALL_OUT_BARCODE-1who_-frags83__1706_0.clean.out.22_1WHO	1WHO	2.45	-0.3830	0.4958
1WHP_A	1who__BOINC_ABRELAX_SAVE_ALL_OUT_BARCODE-1who_-frags83__1706_0.clean.out.23_1WHO	1WHO	2.29	-0.0164	0.7207
1WHP_A	1who__BOINC_ABRELAX_SAVE_ALL_OUT_BARCODE-1who_-frags83__1706_0.clean.out.24_1WHO	1WHO	2.35	-0.5052	0.4291
1WHP_A	1who__BOINC_ABRELAX_SAVE_ALL_OUT_BARCODE-1who_-frags83__1706_0.clean.out.25_1WHO	1WHO	2.27	-0.1386	0.6420
1WHP_A	1who__BOINC_ABRELAX_SAVE_ALL_OUT_BARCODE-1who_-frags83__1706_0.clean.out.26_1WHO	1WHO	3.10	-0.6274	0.3668
1WHP_A	1who__BOINC_ABRELAX_SAVE_ALL_OUT_BARCODE-1who_-frags83__1706_0.clean.out.27_1WHO	1WHO	1.95	-0.9940	0.2099
1WHP_A	1who__BOINC_ABRELAX_SAVE_ALL_OUT_BARCODE-1who_-frags83__1706_0.clean.out.28_1WHO	1WHO	2.73	-0.8718	0.2570
1WHP_A	1who__BOINC_ABRELAX_SAVE_ALL_OUT_BARCODE-1who_-frags83__1706_0.clean.out.29_1WHO	1WHO	2.62	-0.3830	0.4958
1WHP_A	1who__BOINC_ABRELAX_SAVE_ALL_OUT_BARCODE-1who_-frags83__1706_0.clean.out.2_1WHO	1WHO	2.15	-0.5052	0.4291
1WHP_A	1who__BOINC_ABRELAX_SAVE_ALL_OUT_BARCODE-1who_-frags83__1706_0.clean.out.30_1WHO	1WHO	2.38	-0.8718	0.2570
1WHP_A	1who__BOINC_ABRELAX_SAVE_ALL_OUT_BARCODE-1who_-frags83__1706_0.clean.out.31_1WHO	1WHO	2.74	0.4724	1.0671
1WHP_A	1who__BOINC_ABRELAX_SAVE_ALL_OUT_BARCODE-1who_-frags83__1706_0.clean.out.32_1WHO	1WHO	2.36	-0.1386	0.6420
1WHP_A	1who__BOINC_ABRELAX_SAVE_ALL_OUT_BARCODE-1who_-frags83__1706_0.clean.out.33_1WHO	1WHO	2.18	-0.3830	0.4958
1WHP_A	1who__BOINC_ABRELAX_SAVE_ALL_OUT_BARCODE-1who_-frags83__1706_0.clean.out.34_1WHO	1WHO	2.64	-0.8718	0.2570
1WHP_A	1who__BOINC_ABRELAX_SAVE_ALL_OUT_BARCODE-1who_-frags83__1706_0.clean.out.35_1WHO	1WHO	2.44	-0.1386	0.6420
1WHP_A	1who__BOINC_ABRELAX_SAVE_ALL_OUT_BARCODE-1who_-frags83__1706_0.clean.out.36_1WHO	1WHO	2.81	-0.1386	0.6420
1WHP_A	1who__BOINC_ABRELAX_SAVE_ALL_OUT_BARCODE-1who_-frags83__1706_0.clean.out.37_1WHO	1WHO	2.55	-0.3830	0.4958
1WHP_A	1who__BOINC_ABRELAX_SAVE_ALL_OUT_BARCODE-1who_-frags83__1706_0.clean.out.38_1WHO	1WHO	2.03	-0.7496	0.3094
1WHP_A	1who__BOINC_ABRELAX_SAVE_ALL_OUT_BARCODE-1who_-frags83__1706_0.clean.out.39_1WHO	1WHO	2.42	-0.8718	0.2570
1WHP_A	1who__BOINC_ABRELAX_SAVE_ALL_OUT_BARCODE-1who_-frags83__1706_0.clean.out.3_1WHO	1WHO	2.29	-0.7496	0.3094
1WHP_A	1who__BOINC_ABRELAX_SAVE_ALL_OUT_BARCODE-1who_-frags83__1706_0.clean.out.40_1WHO	1WHO	2.82	-0.7496	0.3094
1WHP_A	1who__BOINC_ABRELAX_SAVE_ALL_OUT_BARCODE-1who_-frags83__1706_0.clean.out.41_1WHO	1WHO	2.22	-0.8718	0.2570
1WHP_A	1who__BOINC_ABRELAX_SAVE_ALL_OUT_BARCODE-1who_-frags83__1706_0.clean.out.42_1WHO	1WHO	2.62	-0.6274	0.3668
1WHP_A	1who__BOINC_ABRELAX_SAVE_ALL_OUT_BARCODE-1who_-frags83__1706_0.clean.out.43_1WHO	1WHO	1.83	-0.3830	0.4958
1WHP_A	1who__BOINC_ABRELAX_SAVE_ALL_OUT_BARCODE-1who_-frags83__1706_0.clean.out.44_1WHO	1WHO	2.32	-0.5052	0.4291
1WHP_A	1who__BOINC_ABRELAX_SAVE_ALL_OUT_BARCODE-1who_-frags83__1706_0.clean.out.45_1WHO	1WHO	2.83	-0.3830	0.4958
1WHP_A	1who__BOINC_ABRELAX_SAVE_ALL_OUT_BARCODE-1who_-frags83__1706_0.clean.out.46_1WHO	1WHO	2.55	-0.0164	0.7207
1WHP_A	1who__BOINC_ABRELAX_SAVE_ALL_OUT_BARCODE-1who_-frags83__1706_0.clean.out.47_1WHO	1WHO	2.73	-0.3830	0.4958
1WHP_A	1who__BOINC_ABRELAX_SAVE_ALL_OUT_BARCODE-1who_-frags83__1706_0.clean.out.48_1WHO	1WHO	2.88	-0.0164	0.7207
1WHP_A	1who__BOINC_ABRELAX_SAVE_ALL_OUT_BARCODE-1who_-frags83__1706_0.clean.out.49_1WHO	1WHO	2.37	-0.3830	0.4958
1WHP_A	1who__BOINC_ABRELAX_SAVE_ALL_OUT_BARCODE-1who_-frags83__1706_0.clean.out.4_1WHO	1WHO	1.84	-0.3830	0.4958
1WHP_A	1who__BOINC_ABRELAX_SAVE_ALL_OUT_BARCODE-1who_-frags83__1706_0.clean.out.50_1WHO	1WHO	2.84	-0.1386	0.6420
1WHP_A	1who__BOINC_ABRELAX_SAVE_ALL_OUT_BARCODE-1who_-frags83__1706_0.clean.out.51_1WHO	1WHO	3.08	-0.3830	0.4958
1WHP_A	1who__BOINC_ABRELAX_SAVE_ALL_OUT_BARCODE-1who_-frags83__1706_0.clean.out.52_1WHO	1WHO	2.42	-0.1386	0.6420
1WHP_A	1who__BOINC_ABRELAX_SAVE_ALL_OUT_BARCODE-1who_-frags83__1706_0.clean.out.53_1WHO	1WHO	2.52	-0.2608	0.5669
1WHP_A	1who__BOINC_ABRELAX_SAVE_ALL_OUT_BARCODE-1who_-frags83__1706_0.clean.out.54_1WHO	1WHO	2.54	-0.7496	0.3094
1WHP_A	1who__BOINC_ABRELAX_SAVE_ALL_OUT_BARCODE-1who_-frags83__1706_0.clean.out.55_1WHO	1WHO	2.20	-0.0164	0.7207
1WHP_A	1who__BOINC_ABRELAX_SAVE_ALL_OUT_BARCODE-1who_-frags83__1706_0.clean.out.56_1WHO	1WHO	2.97	-0.9940	0.2099
1WHP_A	1who__BOINC_ABRELAX_SAVE_ALL_OUT_BARCODE-1who_-frags83__1706_0.clean.out.57_1WHO	1WHO	3.05	-0.7496	0.3094
1WHP_A	1who__BOINC_ABRELAX_SAVE_ALL_OUT_BARCODE-1who_-frags83__1706_0.clean.out.58_1WHO	1WHO	2.60	-0.3830	0.4958
1WHP_A	1who__BOINC_ABRELAX_SAVE_ALL_OUT_BARCODE-1who_-frags83__1706_0.clean.out.59_1WHO	1WHO	2.51	-0.6274	0.3668
1WHP_A	1who__BOINC_ABRELAX_SAVE_ALL_OUT_BARCODE-1who_-frags83__1706_0.clean.out.5_1WHO	1WHO	2.58	-0.6274	0.3668
1WHP_A	1who__BOINC_ABRELAX_SAVE_ALL_OUT_BARCODE-1who_-frags83__1706_0.clean.out.60_1WHO	1WHO	1.98	-0.6274	0.3668
1WHP_A	1who__BOINC_ABRELAX_SAVE_ALL_OUT_BARCODE-1who_-frags83__1706_0.clean.out.61_1WHO	1WHO	2.77	-0.7496	0.3094
1WHP_A	1who__BOINC_ABRELAX_SAVE_ALL_OUT_BARCODE-1who_-frags83__1706_0.clean.out.62_1WHO	1WHO	2.78	1.5722	1.9678
1WHP_A	1who__BOINC_ABRELAX_SAVE_ALL_OUT_BARCODE-1who_-frags83__1706_0.clean.out.63_1WHO	1WHO	2.34	-0.6274	0.3668
1WHP_A	1who__BOINC_ABRELAX_SAVE_ALL_OUT_BARCODE-1who_-frags83__1706_0.clean.out.64_1WHO	1WHO	2.75	-0.5052	0.4291
1WHP_A	1who__BOINC_ABRELAX_SAVE_ALL_OUT_BARCODE-1who_-frags83__1706_0.clean.out.65_1WHO	1WHO	3.04	-0.5052	0.4291
1WHP_A	1who__BOINC_ABRELAX_SAVE_ALL_OUT_BARCODE-1who_-frags83__1706_0.clean.out.66_1WHO	1WHO	2.37	-0.2608	0.5669
1WHP_A	1who__BOINC_ABRELAX_SAVE_ALL_OUT_BARCODE-1who_-frags83__1706_0.clean.out.67_1WHO	1WHO	2.84	-0.8718	0.2570
1WHP_A	1who__BOINC_ABRELAX_SAVE_ALL_OUT_BARCODE-1who_-frags83__1706_0.clean.out.68_1WHO	1WHO	3.00	-0.6274	0.3668
1WHP_A	1who__BOINC_ABRELAX_SAVE_ALL_OUT_BARCODE-1who_-frags83__1706_0.clean.out.69_1WHO	1WHO	2.46	-0.2608	0.5669
1WHP_A	1who__BOINC_ABRELAX_SAVE_ALL_OUT_BARCODE-1who_-frags83__1706_0.clean.out.6_1WHO	1WHO	2.81	-0.3830	0.4958
1WHP_A	1who__BOINC_ABRELAX_SAVE_ALL_OUT_BARCODE-1who_-frags83__1706_0.clean.out.70_1WHO	1WHO	1.99	-0.8718	0.2570
1WHP_A	1who__BOINC_ABRELAX_SAVE_ALL_OUT_BARCODE-1who_-frags83__1706_0.clean.out.71_1WHO	1WHO	2.34	-0.9940	0.2099
1WHP_A	1who__BOINC_ABRELAX_SAVE_ALL_OUT_BARCODE-1who_-frags83__1706_0.clean.out.72_1WHO	1WHO	2.51	0.3502	0.9763
1WHP_A	1who__BOINC_ABRELAX_SAVE_ALL_OUT_BARCODE-1who_-frags83__1706_0.clean.out.73_1WHO	1WHO	2.43	-0.5052	0.4291
1WHP_A	1who__BOINC_ABRELAX_SAVE_ALL_OUT_BARCODE-1who_-frags83__1706_0.clean.out.74_1WHO	1WHO	2.20	-0.9940	0.2099
1WHP_A	1who__BOINC_ABRELAX_SAVE_ALL_OUT_BARCODE-1who_-frags83__1706_0.clean.out.75_1WHO	1WHO	2.96	-0.5052	0.4291
1WHP_A	1who__BOINC_ABRELAX_SAVE_ALL_OUT_BARCODE-1who_-frags83__1706_0.clean.out.76_1WHO	1WHO	1.98	-0.7496	0.3094
1WHP_A	1who__BOINC_ABRELAX_SAVE_ALL_OUT_BARCODE-1who_-frags83__1706_0.clean.out.77_1WHO	1WHO	2.75	0.2280	0.8882
1WHP_A	1who__BOINC_ABRELAX_SAVE_ALL_OUT_BARCODE-1who_-frags83__1706_0.clean.out.78_1WHO	1WHO	2.89	0.1058	0.8029
1WHP_A	1who__BOINC_ABRELAX_SAVE_ALL_OUT_BARCODE-1who_-frags83__1706_0.clean.out.79_1WHO	1WHO	2.33	-0.2608	0.5669
1WHP_A	1who__BOINC_ABRELAX_SAVE_ALL_OUT_BARCODE-1who_-frags83__1706_0.clean.out.7_1WHO	1WHO	2.55	-0.8718	0.2570
1WHP_A	1who__BOINC_ABRELAX_SAVE_ALL_OUT_BARCODE-1who_-frags83__1706_0.clean.out.80_1WHO	1WHO	2.66	-0.3830	0.4958
1WHP_A	1who__BOINC_ABRELAX_SAVE_ALL_OUT_BARCODE-1who_-frags83__1706_0.clean.out.81_1WHO	1WHO	2.60	-0.3830	0.4958
1WHP_A	1who__BOINC_ABRELAX_SAVE_ALL_OUT_BARCODE-1who_-frags83__1706_0.clean.out.82_1WHO	1WHO	2.79	-0.2608	0.5669
1WHP_A	1who__BOINC_ABRELAX_SAVE_ALL_OUT_BARCODE-1who_-frags83__1706_0.clean.out.83_1WHO	1WHO	2.36	-1.1162	0.1681
1WHP_A	1who__BOINC_ABRELAX_SAVE_ALL_OUT_BARCODE-1who_-frags83__1706_0.clean.out.84_1WHO	1WHO	2.16	-0.3830	0.4958
1WHP_A	1who__BOINC_ABRELAX_SAVE_ALL_OUT_BARCODE-1who_-frags83__1706_0.clean.out.85_1WHO	1WHO	2.53	-0.2608	0.5669
1WHP_A	1who__BOINC_ABRELAX_SAVE_ALL_OUT_BARCODE-1who_-frags83__1706_0.clean.out.86_1WHO	1WHO	2.39	-0.3830	0.4958
1WHP_A	1who__BOINC_ABRELAX_SAVE_ALL_OUT_BARCODE-1who_-frags83__1706_0.clean.out.87_1WHO	1WHO	3.01	-0.8718	0.2570
1WHP_A	1who__BOINC_ABRELAX_SAVE_ALL_OUT_BARCODE-1who_-frags83__1706_0.clean.out.88_1WHO	1WHO	2.47	-0.8718	0.2570
1WHP_A	1who__BOINC_ABRELAX_SAVE_ALL_OUT_BARCODE-1who_-frags83__1706_0.clean.out.89_1WHO	1WHO	2.14	-0.5052	0.4291
1WHP_A	1who__BOINC_ABRELAX_SAVE_ALL_OUT_BARCODE-1who_-frags83__1706_0.clean.out.8_1WHO	1WHO	2.76	-0.2608	0.5669
1WHP_A	1who__BOINC_ABRELAX_SAVE_ALL_OUT_BARCODE-1who_-frags83__1706_0.clean.out.90_1WHO	1WHO	2.28	-0.5052	0.4291
1WHP_A	1who__BOINC_ABRELAX_SAVE_ALL_OUT_BARCODE-1who_-frags83__1706_0.clean.out.91_1WHO	1WHO	3.05	-0.1386	0.6420
1WHP_A	1who__BOINC_ABRELAX_SAVE_ALL_OUT_BARCODE-1who_-frags83__1706_0.clean.out.92_1WHO	1WHO	2.75	-0.3830	0.4958
1WHP_A	1who__BOINC_ABRELAX_SAVE_ALL_OUT_BARCODE-1who_-frags83__1706_0.clean.out.93_1WHO	1WHO	2.78	-0.8718	0.2570
1WHP_A	1who__BOINC_ABRELAX_SAVE_ALL_OUT_BARCODE-1who_-frags83__1706_0.clean.out.94_1WHO	1WHO	2.58	0.5946	1.1602
1WHP_A	1who__BOINC_ABRELAX_SAVE_ALL_OUT_BARCODE-1who_-frags83__1706_0.clean.out.95_1WHO	1WHO	2.47	-0.6274	0.3668
1WHP_A	1who__BOINC_ABRELAX_SAVE_ALL_OUT_BARCODE-1who_-frags83__1706_0.clean.out.96_1WHO	1WHO	2.87	-0.9940	0.2099
1WHP_A	1who__BOINC_ABRELAX_SAVE_ALL_OUT_BARCODE-1who_-frags83__1706_0.clean.out.97_1WHO	1WHO	2.64	-0.5052	0.4291
1WHP_A	1who__BOINC_ABRELAX_SAVE_ALL_OUT_BARCODE-1who_-frags83__1706_0.clean.out.98_1WHO	1WHO	2.77	0.8390	1.3528
1WHP_A	1who__BOINC_ABRELAX_SAVE_ALL_OUT_BARCODE-1who_-frags83__1706_0.clean.out.99_1WHO	1WHO	2.68	0.2280	0.8882
1WHP_A	1who__BOINC_ABRELAX_SAVE_ALL_OUT_BARCODE-1who_-frags83__1706_0.clean.out.9_1WHO	1WHO	2.80	-0.3830	0.4958
