# Supplementary material for: Addressing the Role of Conformational Diversity in Protein Structure Prediction
Source: PLoS One. 2016 May 9;11(5):e0154923. doi: 10.1371/journal.pone.0154923 (PMC4861349; doi:10.1371/journal.pone.0154923)
Supplement: S1 Dataset — (GZ) [file pone.0154923.s002.gz › Palopoli-Monzon_2016_SI/Structural_alignments/SET_ROSETTA/rmsd_mammoth_rosseta_1BK2.out]

PDB_1	PDB_2	Target	RMSD	Z-score	ln(E)
1bk2	1bk2__BOINC_ABRELAX_SAVE_ALL_OUT-1bk2_-frags83__1705_0.first.clean.out.10_1BK2	1BK2	2.68	0.6267	1.1851
1bk2	1bk2__BOINC_ABRELAX_SAVE_ALL_OUT-1bk2_-frags83__1705_0.first.clean.out.11_1BK2	1BK2	2.62	0.0982	0.7977
1bk2	1bk2__BOINC_ABRELAX_SAVE_ALL_OUT-1bk2_-frags83__1705_0.first.clean.out.12_1BK2	1BK2	2.29	1.8598	2.2197
1bk2	1bk2__BOINC_ABRELAX_SAVE_ALL_OUT-1bk2_-frags83__1705_0.first.clean.out.13_1BK2	1BK2	2.32	3.4452	3.6601
1bk2	1bk2__BOINC_ABRELAX_SAVE_ALL_OUT-1bk2_-frags83__1705_0.first.clean.out.14_1BK2	1BK2	2.37	0.8029	1.3238
1bk2	1bk2__BOINC_ABRELAX_SAVE_ALL_OUT-1bk2_-frags83__1705_0.first.clean.out.15_1BK2	1BK2	2.78	0.4506	1.0507
1bk2	1bk2__BOINC_ABRELAX_SAVE_ALL_OUT-1bk2_-frags83__1705_0.first.clean.out.16_1BK2	1BK2	2.38	2.0360	2.3760
1bk2	1bk2__BOINC_ABRELAX_SAVE_ALL_OUT-1bk2_-frags83__1705_0.first.clean.out.17_1BK2	1BK2	2.31	1.1552	1.6121
1bk2	1bk2__BOINC_ABRELAX_SAVE_ALL_OUT-1bk2_-frags83__1705_0.first.clean.out.18_1BK2	1BK2	2.95	1.6837	2.0648
1bk2	1bk2__BOINC_ABRELAX_SAVE_ALL_OUT-1bk2_-frags83__1705_0.first.clean.out.19_1BK2	1BK2	2.12	2.0360	2.3760
1bk2	1bk2__BOINC_ABRELAX_SAVE_ALL_OUT-1bk2_-frags83__1705_0.first.clean.out.1_1BK2	1BK2	2.72	1.5075	1.9117
1bk2	1bk2__BOINC_ABRELAX_SAVE_ALL_OUT-1bk2_-frags83__1705_0.first.clean.out.20_1BK2	1BK2	2.12	1.5075	1.9117
1bk2	1bk2__BOINC_ABRELAX_SAVE_ALL_OUT-1bk2_-frags83__1705_0.first.clean.out.2_1BK2	1BK2	2.85	2.0360	2.3760
1bk2	1bk2__BOINC_ABRELAX_SAVE_ALL_OUT-1bk2_-frags83__1705_0.first.clean.out.3_1BK2	1BK2	2.69	3.0929	3.3353
1bk2	1bk2__BOINC_ABRELAX_SAVE_ALL_OUT-1bk2_-frags83__1705_0.first.clean.out.4_1BK2	1BK2	1.95	1.1552	1.6121
1bk2	1bk2__BOINC_ABRELAX_SAVE_ALL_OUT-1bk2_-frags83__1705_0.first.clean.out.5_1BK2	1BK2	2.47	2.7406	3.0125
1bk2	1bk2__BOINC_ABRELAX_SAVE_ALL_OUT-1bk2_-frags83__1705_0.first.clean.out.6_1BK2	1BK2	2.49	1.5075	1.9117
1bk2	1bk2__BOINC_ABRELAX_SAVE_ALL_OUT-1bk2_-frags83__1705_0.first.clean.out.7_1BK2	1BK2	2.84	0.0982	0.7977
1bk2	1bk2__BOINC_ABRELAX_SAVE_ALL_OUT-1bk2_-frags83__1705_0.first.clean.out.8_1BK2	1BK2	2.39	0.9790	1.4663
1bk2	1bk2__BOINC_ABRELAX_SAVE_ALL_OUT-1bk2_-frags83__1705_0.first.clean.out.9_1BK2	1BK2	2.46	2.0360	2.3760
1bk2	1bk2__BOINC_ABRELAX_SAVE_ALL_OUT_BARCODE-1bk2_-frags83__1706_0.clean.out.100_1BK2	1BK2	2.08	1.5075	1.9117
1bk2	1bk2__BOINC_ABRELAX_SAVE_ALL_OUT_BARCODE-1bk2_-frags83__1706_0.clean.out.10_1BK2	1BK2	2.19	2.9167	3.1736
1bk2	1bk2__BOINC_ABRELAX_SAVE_ALL_OUT_BARCODE-1bk2_-frags83__1706_0.clean.out.11_1BK2	1BK2	2.07	1.1552	1.6121
1bk2	1bk2__BOINC_ABRELAX_SAVE_ALL_OUT_BARCODE-1bk2_-frags83__1706_0.clean.out.12_1BK2	1BK2	2.13	2.0360	2.3760
1bk2	1bk2__BOINC_ABRELAX_SAVE_ALL_OUT_BARCODE-1bk2_-frags83__1706_0.clean.out.13_1BK2	1BK2	2.48	1.6837	2.0648
1bk2	1bk2__BOINC_ABRELAX_SAVE_ALL_OUT_BARCODE-1bk2_-frags83__1706_0.clean.out.14_1BK2	1BK2	2.15	1.1552	1.6121
1bk2	1bk2__BOINC_ABRELAX_SAVE_ALL_OUT_BARCODE-1bk2_-frags83__1706_0.clean.out.15_1BK2	1BK2	2.28	0.6267	1.1851
1bk2	1bk2__BOINC_ABRELAX_SAVE_ALL_OUT_BARCODE-1bk2_-frags83__1706_0.clean.out.16_1BK2	1BK2	2.37	2.3883	2.6924
1bk2	1bk2__BOINC_ABRELAX_SAVE_ALL_OUT_BARCODE-1bk2_-frags83__1706_0.clean.out.17_1BK2	1BK2	2.22	1.1552	1.6121
1bk2	1bk2__BOINC_ABRELAX_SAVE_ALL_OUT_BARCODE-1bk2_-frags83__1706_0.clean.out.18_1BK2	1BK2	2.25	1.1552	1.6121
1bk2	1bk2__BOINC_ABRELAX_SAVE_ALL_OUT_BARCODE-1bk2_-frags83__1706_0.clean.out.19_1BK2	1BK2	2.27	0.2744	0.9213
1bk2	1bk2__BOINC_ABRELAX_SAVE_ALL_OUT_BARCODE-1bk2_-frags83__1706_0.clean.out.1_1BK2	1BK2	2.52	1.5075	1.9117
1bk2	1bk2__BOINC_ABRELAX_SAVE_ALL_OUT_BARCODE-1bk2_-frags83__1706_0.clean.out.20_1BK2	1BK2	2.14	1.8598	2.2197
1bk2	1bk2__BOINC_ABRELAX_SAVE_ALL_OUT_BARCODE-1bk2_-frags83__1706_0.clean.out.21_1BK2	1BK2	2.19	2.0360	2.3760
1bk2	1bk2__BOINC_ABRELAX_SAVE_ALL_OUT_BARCODE-1bk2_-frags83__1706_0.clean.out.22_1BK2	1BK2	1.56	1.5075	1.9117
1bk2	1bk2__BOINC_ABRELAX_SAVE_ALL_OUT_BARCODE-1bk2_-frags83__1706_0.clean.out.23_1BK2	1BK2	2.52	2.0360	2.3760
1bk2	1bk2__BOINC_ABRELAX_SAVE_ALL_OUT_BARCODE-1bk2_-frags83__1706_0.clean.out.24_1BK2	1BK2	2.30	1.6837	2.0648
1bk2	1bk2__BOINC_ABRELAX_SAVE_ALL_OUT_BARCODE-1bk2_-frags83__1706_0.clean.out.25_1BK2	1BK2	1.88	1.3313	1.7607
1bk2	1bk2__BOINC_ABRELAX_SAVE_ALL_OUT_BARCODE-1bk2_-frags83__1706_0.clean.out.26_1BK2	1BK2	2.11	1.1552	1.6121
1bk2	1bk2__BOINC_ABRELAX_SAVE_ALL_OUT_BARCODE-1bk2_-frags83__1706_0.clean.out.27_1BK2	1BK2	2.71	1.5075	1.9117
1bk2	1bk2__BOINC_ABRELAX_SAVE_ALL_OUT_BARCODE-1bk2_-frags83__1706_0.clean.out.28_1BK2	1BK2	2.55	0.8029	1.3238
1bk2	1bk2__BOINC_ABRELAX_SAVE_ALL_OUT_BARCODE-1bk2_-frags83__1706_0.clean.out.29_1BK2	1BK2	1.92	1.3313	1.7607
1bk2	1bk2__BOINC_ABRELAX_SAVE_ALL_OUT_BARCODE-1bk2_-frags83__1706_0.clean.out.2_1BK2	1BK2	2.39	1.8598	2.2197
1bk2	1bk2__BOINC_ABRELAX_SAVE_ALL_OUT_BARCODE-1bk2_-frags83__1706_0.clean.out.30_1BK2	1BK2	2.40	1.3313	1.7607
1bk2	1bk2__BOINC_ABRELAX_SAVE_ALL_OUT_BARCODE-1bk2_-frags83__1706_0.clean.out.31_1BK2	1BK2	2.36	1.5075	1.9117
1bk2	1bk2__BOINC_ABRELAX_SAVE_ALL_OUT_BARCODE-1bk2_-frags83__1706_0.clean.out.32_1BK2	1BK2	2.53	1.1552	1.6121
1bk2	1bk2__BOINC_ABRELAX_SAVE_ALL_OUT_BARCODE-1bk2_-frags83__1706_0.clean.out.33_1BK2	1BK2	2.41	1.1552	1.6121
1bk2	1bk2__BOINC_ABRELAX_SAVE_ALL_OUT_BARCODE-1bk2_-frags83__1706_0.clean.out.34_1BK2	1BK2	2.01	2.0360	2.3760
1bk2	1bk2__BOINC_ABRELAX_SAVE_ALL_OUT_BARCODE-1bk2_-frags83__1706_0.clean.out.35_1BK2	1BK2	2.47	0.8029	1.3238
1bk2	1bk2__BOINC_ABRELAX_SAVE_ALL_OUT_BARCODE-1bk2_-frags83__1706_0.clean.out.36_1BK2	1BK2	2.12	0.6267	1.1851
1bk2	1bk2__BOINC_ABRELAX_SAVE_ALL_OUT_BARCODE-1bk2_-frags83__1706_0.clean.out.37_1BK2	1BK2	1.99	2.3883	2.6924
1bk2	1bk2__BOINC_ABRELAX_SAVE_ALL_OUT_BARCODE-1bk2_-frags83__1706_0.clean.out.38_1BK2	1BK2	2.12	1.8598	2.2197
1bk2	1bk2__BOINC_ABRELAX_SAVE_ALL_OUT_BARCODE-1bk2_-frags83__1706_0.clean.out.39_1BK2	1BK2	2.52	2.2121	2.5336
1bk2	1bk2__BOINC_ABRELAX_SAVE_ALL_OUT_BARCODE-1bk2_-frags83__1706_0.clean.out.3_1BK2	1BK2	2.11	0.8029	1.3238
1bk2	1bk2__BOINC_ABRELAX_SAVE_ALL_OUT_BARCODE-1bk2_-frags83__1706_0.clean.out.40_1BK2	1BK2	2.14	0.9790	1.4663
1bk2	1bk2__BOINC_ABRELAX_SAVE_ALL_OUT_BARCODE-1bk2_-frags83__1706_0.clean.out.41_1BK2	1BK2	2.74	0.0982	0.7977
1bk2	1bk2__BOINC_ABRELAX_SAVE_ALL_OUT_BARCODE-1bk2_-frags83__1706_0.clean.out.42_1BK2	1BK2	2.10	1.3313	1.7607
1bk2	1bk2__BOINC_ABRELAX_SAVE_ALL_OUT_BARCODE-1bk2_-frags83__1706_0.clean.out.43_1BK2	1BK2	2.15	1.8598	2.2197
1bk2	1bk2__BOINC_ABRELAX_SAVE_ALL_OUT_BARCODE-1bk2_-frags83__1706_0.clean.out.44_1BK2	1BK2	2.25	1.1552	1.6121
1bk2	1bk2__BOINC_ABRELAX_SAVE_ALL_OUT_BARCODE-1bk2_-frags83__1706_0.clean.out.45_1BK2	1BK2	2.28	1.8598	2.2197
1bk2	1bk2__BOINC_ABRELAX_SAVE_ALL_OUT_BARCODE-1bk2_-frags83__1706_0.clean.out.46_1BK2	1BK2	2.36	0.8029	1.3238
1bk2	1bk2__BOINC_ABRELAX_SAVE_ALL_OUT_BARCODE-1bk2_-frags83__1706_0.clean.out.47_1BK2	1BK2	2.85	1.5075	1.9117
1bk2	1bk2__BOINC_ABRELAX_SAVE_ALL_OUT_BARCODE-1bk2_-frags83__1706_0.clean.out.48_1BK2	1BK2	2.18	1.5075	1.9117
1bk2	1bk2__BOINC_ABRELAX_SAVE_ALL_OUT_BARCODE-1bk2_-frags83__1706_0.clean.out.49_1BK2	1BK2	2.31	0.4506	1.0507
1bk2	1bk2__BOINC_ABRELAX_SAVE_ALL_OUT_BARCODE-1bk2_-frags83__1706_0.clean.out.4_1BK2	1BK2	2.08	1.5075	1.9117
1bk2	1bk2__BOINC_ABRELAX_SAVE_ALL_OUT_BARCODE-1bk2_-frags83__1706_0.clean.out.50_1BK2	1BK2	2.15	0.9790	1.4663
1bk2	1bk2__BOINC_ABRELAX_SAVE_ALL_OUT_BARCODE-1bk2_-frags83__1706_0.clean.out.51_1BK2	1BK2	2.41	2.2121	2.5336
1bk2	1bk2__BOINC_ABRELAX_SAVE_ALL_OUT_BARCODE-1bk2_-frags83__1706_0.clean.out.52_1BK2	1BK2	2.88	1.3313	1.7607
1bk2	1bk2__BOINC_ABRELAX_SAVE_ALL_OUT_BARCODE-1bk2_-frags83__1706_0.clean.out.53_1BK2	1BK2	2.11	0.9790	1.4663
1bk2	1bk2__BOINC_ABRELAX_SAVE_ALL_OUT_BARCODE-1bk2_-frags83__1706_0.clean.out.54_1BK2	1BK2	2.67	1.1552	1.6121
1bk2	1bk2__BOINC_ABRELAX_SAVE_ALL_OUT_BARCODE-1bk2_-frags83__1706_0.clean.out.55_1BK2	1BK2	2.24	1.5075	1.9117
1bk2	1bk2__BOINC_ABRELAX_SAVE_ALL_OUT_BARCODE-1bk2_-frags83__1706_0.clean.out.56_1BK2	1BK2	2.04	1.5075	1.9117
1bk2	1bk2__BOINC_ABRELAX_SAVE_ALL_OUT_BARCODE-1bk2_-frags83__1706_0.clean.out.57_1BK2	1BK2	2.64	0.4506	1.0507
1bk2	1bk2__BOINC_ABRELAX_SAVE_ALL_OUT_BARCODE-1bk2_-frags83__1706_0.clean.out.58_1BK2	1BK2	2.11	1.3313	1.7607
1bk2	1bk2__BOINC_ABRELAX_SAVE_ALL_OUT_BARCODE-1bk2_-frags83__1706_0.clean.out.59_1BK2	1BK2	2.12	1.3313	1.7607
1bk2	1bk2__BOINC_ABRELAX_SAVE_ALL_OUT_BARCODE-1bk2_-frags83__1706_0.clean.out.5_1BK2	1BK2	2.38	1.3313	1.7607
1bk2	1bk2__BOINC_ABRELAX_SAVE_ALL_OUT_BARCODE-1bk2_-frags83__1706_0.clean.out.60_1BK2	1BK2	2.37	2.5644	2.8520
1bk2	1bk2__BOINC_ABRELAX_SAVE_ALL_OUT_BARCODE-1bk2_-frags83__1706_0.clean.out.61_1BK2	1BK2	2.58	1.3313	1.7607
1bk2	1bk2__BOINC_ABRELAX_SAVE_ALL_OUT_BARCODE-1bk2_-frags83__1706_0.clean.out.62_1BK2	1BK2	2.01	1.3313	1.7607
1bk2	1bk2__BOINC_ABRELAX_SAVE_ALL_OUT_BARCODE-1bk2_-frags83__1706_0.clean.out.63_1BK2	1BK2	2.24	1.3313	1.7607
1bk2	1bk2__BOINC_ABRELAX_SAVE_ALL_OUT_BARCODE-1bk2_-frags83__1706_0.clean.out.64_1BK2	1BK2	2.20	1.8598	2.2197
1bk2	1bk2__BOINC_ABRELAX_SAVE_ALL_OUT_BARCODE-1bk2_-frags83__1706_0.clean.out.65_1BK2	1BK2	2.28	1.5075	1.9117
1bk2	1bk2__BOINC_ABRELAX_SAVE_ALL_OUT_BARCODE-1bk2_-frags83__1706_0.clean.out.66_1BK2	1BK2	2.24	1.3313	1.7607
1bk2	1bk2__BOINC_ABRELAX_SAVE_ALL_OUT_BARCODE-1bk2_-frags83__1706_0.clean.out.67_1BK2	1BK2	2.03	1.3313	1.7607
1bk2	1bk2__BOINC_ABRELAX_SAVE_ALL_OUT_BARCODE-1bk2_-frags83__1706_0.clean.out.68_1BK2	1BK2	2.19	1.1552	1.6121
1bk2	1bk2__BOINC_ABRELAX_SAVE_ALL_OUT_BARCODE-1bk2_-frags83__1706_0.clean.out.69_1BK2	1BK2	2.21	1.5075	1.9117
1bk2	1bk2__BOINC_ABRELAX_SAVE_ALL_OUT_BARCODE-1bk2_-frags83__1706_0.clean.out.6_1BK2	1BK2	2.32	1.5075	1.9117
1bk2	1bk2__BOINC_ABRELAX_SAVE_ALL_OUT_BARCODE-1bk2_-frags83__1706_0.clean.out.70_1BK2	1BK2	2.54	1.6837	2.0648
1bk2	1bk2__BOINC_ABRELAX_SAVE_ALL_OUT_BARCODE-1bk2_-frags83__1706_0.clean.out.71_1BK2	1BK2	2.65	0.8029	1.3238
1bk2	1bk2__BOINC_ABRELAX_SAVE_ALL_OUT_BARCODE-1bk2_-frags83__1706_0.clean.out.72_1BK2	1BK2	2.35	1.3313	1.7607
1bk2	1bk2__BOINC_ABRELAX_SAVE_ALL_OUT_BARCODE-1bk2_-frags83__1706_0.clean.out.73_1BK2	1BK2	2.32	1.5075	1.9117
1bk2	1bk2__BOINC_ABRELAX_SAVE_ALL_OUT_BARCODE-1bk2_-frags83__1706_0.clean.out.74_1BK2	1BK2	2.02	1.5075	1.9117
1bk2	1bk2__BOINC_ABRELAX_SAVE_ALL_OUT_BARCODE-1bk2_-frags83__1706_0.clean.out.75_1BK2	1BK2	2.24	0.6267	1.1851
1bk2	1bk2__BOINC_ABRELAX_SAVE_ALL_OUT_BARCODE-1bk2_-frags83__1706_0.clean.out.76_1BK2	1BK2	2.06	0.8029	1.3238
1bk2	1bk2__BOINC_ABRELAX_SAVE_ALL_OUT_BARCODE-1bk2_-frags83__1706_0.clean.out.77_1BK2	1BK2	2.26	1.6837	2.0648
1bk2	1bk2__BOINC_ABRELAX_SAVE_ALL_OUT_BARCODE-1bk2_-frags83__1706_0.clean.out.78_1BK2	1BK2	2.13	1.1552	1.6121
1bk2	1bk2__BOINC_ABRELAX_SAVE_ALL_OUT_BARCODE-1bk2_-frags83__1706_0.clean.out.79_1BK2	1BK2	2.32	1.8598	2.2197
1bk2	1bk2__BOINC_ABRELAX_SAVE_ALL_OUT_BARCODE-1bk2_-frags83__1706_0.clean.out.7_1BK2	1BK2	1.93	1.6837	2.0648
1bk2	1bk2__BOINC_ABRELAX_SAVE_ALL_OUT_BARCODE-1bk2_-frags83__1706_0.clean.out.80_1BK2	1BK2	2.46	1.5075	1.9117
1bk2	1bk2__BOINC_ABRELAX_SAVE_ALL_OUT_BARCODE-1bk2_-frags83__1706_0.clean.out.81_1BK2	1BK2	2.26	2.3883	2.6924
1bk2	1bk2__BOINC_ABRELAX_SAVE_ALL_OUT_BARCODE-1bk2_-frags83__1706_0.clean.out.82_1BK2	1BK2	2.20	1.6837	2.0648
1bk2	1bk2__BOINC_ABRELAX_SAVE_ALL_OUT_BARCODE-1bk2_-frags83__1706_0.clean.out.83_1BK2	1BK2	2.36	0.9790	1.4663
1bk2	1bk2__BOINC_ABRELAX_SAVE_ALL_OUT_BARCODE-1bk2_-frags83__1706_0.clean.out.84_1BK2	1BK2	2.92	0.0982	0.7977
1bk2	1bk2__BOINC_ABRELAX_SAVE_ALL_OUT_BARCODE-1bk2_-frags83__1706_0.clean.out.85_1BK2	1BK2	2.82	-0.2541	0.5710
1bk2	1bk2__BOINC_ABRELAX_SAVE_ALL_OUT_BARCODE-1bk2_-frags83__1706_0.clean.out.86_1BK2	1BK2	2.04	0.8029	1.3238
1bk2	1bk2__BOINC_ABRELAX_SAVE_ALL_OUT_BARCODE-1bk2_-frags83__1706_0.clean.out.87_1BK2	1BK2	2.68	0.9790	1.4663
1bk2	1bk2__BOINC_ABRELAX_SAVE_ALL_OUT_BARCODE-1bk2_-frags83__1706_0.clean.out.88_1BK2	1BK2	2.79	2.5644	2.8520
1bk2	1bk2__BOINC_ABRELAX_SAVE_ALL_OUT_BARCODE-1bk2_-frags83__1706_0.clean.out.89_1BK2	1BK2	1.91	1.3313	1.7607
1bk2	1bk2__BOINC_ABRELAX_SAVE_ALL_OUT_BARCODE-1bk2_-frags83__1706_0.clean.out.8_1BK2	1BK2	2.52	0.9790	1.4663
1bk2	1bk2__BOINC_ABRELAX_SAVE_ALL_OUT_BARCODE-1bk2_-frags83__1706_0.clean.out.90_1BK2	1BK2	2.85	1.3313	1.7607
1bk2	1bk2__BOINC_ABRELAX_SAVE_ALL_OUT_BARCODE-1bk2_-frags83__1706_0.clean.out.91_1BK2	1BK2	2.35	0.6267	1.1851
1bk2	1bk2__BOINC_ABRELAX_SAVE_ALL_OUT_BARCODE-1bk2_-frags83__1706_0.clean.out.92_1BK2	1BK2	2.17	1.8598	2.2197
1bk2	1bk2__BOINC_ABRELAX_SAVE_ALL_OUT_BARCODE-1bk2_-frags83__1706_0.clean.out.93_1BK2	1BK2	2.62	2.0360	2.3760
1bk2	1bk2__BOINC_ABRELAX_SAVE_ALL_OUT_BARCODE-1bk2_-frags83__1706_0.clean.out.94_1BK2	1BK2	1.93	1.5075	1.9117
1bk2	1bk2__BOINC_ABRELAX_SAVE_ALL_OUT_BARCODE-1bk2_-frags83__1706_0.clean.out.95_1BK2	1BK2	2.31	1.5075	1.9117
1bk2	1bk2__BOINC_ABRELAX_SAVE_ALL_OUT_BARCODE-1bk2_-frags83__1706_0.clean.out.96_1BK2	1BK2	2.25	0.9790	1.4663
1bk2	1bk2__BOINC_ABRELAX_SAVE_ALL_OUT_BARCODE-1bk2_-frags83__1706_0.clean.out.97_1BK2	1BK2	2.19	1.5075	1.9117
1bk2	1bk2__BOINC_ABRELAX_SAVE_ALL_OUT_BARCODE-1bk2_-frags83__1706_0.clean.out.98_1BK2	1BK2	2.07	1.3313	1.7607
1bk2	1bk2__BOINC_ABRELAX_SAVE_ALL_OUT_BARCODE-1bk2_-frags83__1706_0.clean.out.99_1BK2	1BK2	1.95	1.1552	1.6121
1bk2	1bk2__BOINC_ABRELAX_SAVE_ALL_OUT_BARCODE-1bk2_-frags83__1706_0.clean.out.9_1BK2	1BK2	2.31	1.6837	2.0648
2JM9-6_A	1bk2__BOINC_ABRELAX_SAVE_ALL_OUT-1bk2_-frags83__1705_0.first.clean.out.10_1BK2	1BK2	2.88	0.6267	1.1851
2JM9-6_A	1bk2__BOINC_ABRELAX_SAVE_ALL_OUT-1bk2_-frags83__1705_0.first.clean.out.11_1BK2	1BK2	2.37	-0.0779	0.6806
2JM9-6_A	1bk2__BOINC_ABRELAX_SAVE_ALL_OUT-1bk2_-frags83__1705_0.first.clean.out.12_1BK2	1BK2	2.41	1.8598	2.2197
2JM9-6_A	1bk2__BOINC_ABRELAX_SAVE_ALL_OUT-1bk2_-frags83__1705_0.first.clean.out.13_1BK2	1BK2	2.35	3.6214	3.8231
2JM9-6_A	1bk2__BOINC_ABRELAX_SAVE_ALL_OUT-1bk2_-frags83__1705_0.first.clean.out.14_1BK2	1BK2	2.82	1.5075	1.9117
2JM9-6_A	1bk2__BOINC_ABRELAX_SAVE_ALL_OUT-1bk2_-frags83__1705_0.first.clean.out.15_1BK2	1BK2	2.81	0.8029	1.3238
2JM9-6_A	1bk2__BOINC_ABRELAX_SAVE_ALL_OUT-1bk2_-frags83__1705_0.first.clean.out.16_1BK2	1BK2	2.39	1.8598	2.2197
2JM9-6_A	1bk2__BOINC_ABRELAX_SAVE_ALL_OUT-1bk2_-frags83__1705_0.first.clean.out.17_1BK2	1BK2	2.29	0.9790	1.4663
2JM9-6_A	1bk2__BOINC_ABRELAX_SAVE_ALL_OUT-1bk2_-frags83__1705_0.first.clean.out.18_1BK2	1BK2	3.04	0.9790	1.4663
2JM9-6_A	1bk2__BOINC_ABRELAX_SAVE_ALL_OUT-1bk2_-frags83__1705_0.first.clean.out.19_1BK2	1BK2	2.69	1.3313	1.7607
2JM9-6_A	1bk2__BOINC_ABRELAX_SAVE_ALL_OUT-1bk2_-frags83__1705_0.first.clean.out.1_1BK2	1BK2	2.83	1.3313	1.7607
2JM9-6_A	1bk2__BOINC_ABRELAX_SAVE_ALL_OUT-1bk2_-frags83__1705_0.first.clean.out.20_1BK2	1BK2	2.12	1.1552	1.6121
2JM9-6_A	1bk2__BOINC_ABRELAX_SAVE_ALL_OUT-1bk2_-frags83__1705_0.first.clean.out.2_1BK2	1BK2	2.81	1.8598	2.2197
2JM9-6_A	1bk2__BOINC_ABRELAX_SAVE_ALL_OUT-1bk2_-frags83__1705_0.first.clean.out.3_1BK2	1BK2	2.64	2.0360	2.3760
2JM9-6_A	1bk2__BOINC_ABRELAX_SAVE_ALL_OUT-1bk2_-frags83__1705_0.first.clean.out.4_1BK2	1BK2	1.97	1.1552	1.6121
2JM9-6_A	1bk2__BOINC_ABRELAX_SAVE_ALL_OUT-1bk2_-frags83__1705_0.first.clean.out.5_1BK2	1BK2	2.51	2.5644	2.8520
2JM9-6_A	1bk2__BOINC_ABRELAX_SAVE_ALL_OUT-1bk2_-frags83__1705_0.first.clean.out.6_1BK2	1BK2	2.67	1.3313	1.7607
2JM9-6_A	1bk2__BOINC_ABRELAX_SAVE_ALL_OUT-1bk2_-frags83__1705_0.first.clean.out.7_1BK2	1BK2	2.80	0.0982	0.7977
2JM9-6_A	1bk2__BOINC_ABRELAX_SAVE_ALL_OUT-1bk2_-frags83__1705_0.first.clean.out.8_1BK2	1BK2	2.35	0.9790	1.4663
2JM9-6_A	1bk2__BOINC_ABRELAX_SAVE_ALL_OUT-1bk2_-frags83__1705_0.first.clean.out.9_1BK2	1BK2	2.45	1.6837	2.0648
2JM9-6_A	1bk2__BOINC_ABRELAX_SAVE_ALL_OUT_BARCODE-1bk2_-frags83__1706_0.clean.out.100_1BK2	1BK2	2.62	1.1552	1.6121
2JM9-6_A	1bk2__BOINC_ABRELAX_SAVE_ALL_OUT_BARCODE-1bk2_-frags83__1706_0.clean.out.10_1BK2	1BK2	2.39	2.5644	2.8520
2JM9-6_A	1bk2__BOINC_ABRELAX_SAVE_ALL_OUT_BARCODE-1bk2_-frags83__1706_0.clean.out.11_1BK2	1BK2	2.20	0.9790	1.4663
2JM9-6_A	1bk2__BOINC_ABRELAX_SAVE_ALL_OUT_BARCODE-1bk2_-frags83__1706_0.clean.out.12_1BK2	1BK2	2.29	1.5075	1.9117
2JM9-6_A	1bk2__BOINC_ABRELAX_SAVE_ALL_OUT_BARCODE-1bk2_-frags83__1706_0.clean.out.13_1BK2	1BK2	2.30	1.5075	1.9117
2JM9-6_A	1bk2__BOINC_ABRELAX_SAVE_ALL_OUT_BARCODE-1bk2_-frags83__1706_0.clean.out.14_1BK2	1BK2	2.02	0.9790	1.4663
2JM9-6_A	1bk2__BOINC_ABRELAX_SAVE_ALL_OUT_BARCODE-1bk2_-frags83__1706_0.clean.out.15_1BK2	1BK2	2.38	0.6267	1.1851
2JM9-6_A	1bk2__BOINC_ABRELAX_SAVE_ALL_OUT_BARCODE-1bk2_-frags83__1706_0.clean.out.16_1BK2	1BK2	2.20	1.1552	1.6121
2JM9-6_A	1bk2__BOINC_ABRELAX_SAVE_ALL_OUT_BARCODE-1bk2_-frags83__1706_0.clean.out.17_1BK2	1BK2	2.10	1.3313	1.7607
2JM9-6_A	1bk2__BOINC_ABRELAX_SAVE_ALL_OUT_BARCODE-1bk2_-frags83__1706_0.clean.out.18_1BK2	1BK2	2.20	1.1552	1.6121
2JM9-6_A	1bk2__BOINC_ABRELAX_SAVE_ALL_OUT_BARCODE-1bk2_-frags83__1706_0.clean.out.19_1BK2	1BK2	2.41	0.2744	0.9213
2JM9-6_A	1bk2__BOINC_ABRELAX_SAVE_ALL_OUT_BARCODE-1bk2_-frags83__1706_0.clean.out.1_1BK2	1BK2	2.87	1.1552	1.6121
2JM9-6_A	1bk2__BOINC_ABRELAX_SAVE_ALL_OUT_BARCODE-1bk2_-frags83__1706_0.clean.out.20_1BK2	1BK2	2.34	1.3313	1.7607
2JM9-6_A	1bk2__BOINC_ABRELAX_SAVE_ALL_OUT_BARCODE-1bk2_-frags83__1706_0.clean.out.21_1BK2	1BK2	2.53	2.0360	2.3760
2JM9-6_A	1bk2__BOINC_ABRELAX_SAVE_ALL_OUT_BARCODE-1bk2_-frags83__1706_0.clean.out.22_1BK2	1BK2	2.40	1.1552	1.6121
2JM9-6_A	1bk2__BOINC_ABRELAX_SAVE_ALL_OUT_BARCODE-1bk2_-frags83__1706_0.clean.out.23_1BK2	1BK2	2.61	1.8598	2.2197
2JM9-6_A	1bk2__BOINC_ABRELAX_SAVE_ALL_OUT_BARCODE-1bk2_-frags83__1706_0.clean.out.24_1BK2	1BK2	2.28	1.5075	1.9117
2JM9-6_A	1bk2__BOINC_ABRELAX_SAVE_ALL_OUT_BARCODE-1bk2_-frags83__1706_0.clean.out.25_1BK2	1BK2	2.22	1.1552	1.6121
2JM9-6_A	1bk2__BOINC_ABRELAX_SAVE_ALL_OUT_BARCODE-1bk2_-frags83__1706_0.clean.out.26_1BK2	1BK2	2.04	0.9790	1.4663
2JM9-6_A	1bk2__BOINC_ABRELAX_SAVE_ALL_OUT_BARCODE-1bk2_-frags83__1706_0.clean.out.27_1BK2	1BK2	2.64	1.8598	2.2197
2JM9-6_A	1bk2__BOINC_ABRELAX_SAVE_ALL_OUT_BARCODE-1bk2_-frags83__1706_0.clean.out.28_1BK2	1BK2	3.00	0.9790	1.4663
2JM9-6_A	1bk2__BOINC_ABRELAX_SAVE_ALL_OUT_BARCODE-1bk2_-frags83__1706_0.clean.out.29_1BK2	1BK2	1.78	1.1552	1.6121
2JM9-6_A	1bk2__BOINC_ABRELAX_SAVE_ALL_OUT_BARCODE-1bk2_-frags83__1706_0.clean.out.2_1BK2	1BK2	2.43	2.0360	2.3760
2JM9-6_A	1bk2__BOINC_ABRELAX_SAVE_ALL_OUT_BARCODE-1bk2_-frags83__1706_0.clean.out.30_1BK2	1BK2	2.23	1.1552	1.6121
2JM9-6_A	1bk2__BOINC_ABRELAX_SAVE_ALL_OUT_BARCODE-1bk2_-frags83__1706_0.clean.out.31_1BK2	1BK2	2.44	1.5075	1.9117
2JM9-6_A	1bk2__BOINC_ABRELAX_SAVE_ALL_OUT_BARCODE-1bk2_-frags83__1706_0.clean.out.32_1BK2	1BK2	2.62	0.6267	1.1851
2JM9-6_A	1bk2__BOINC_ABRELAX_SAVE_ALL_OUT_BARCODE-1bk2_-frags83__1706_0.clean.out.33_1BK2	1BK2	2.27	1.3313	1.7607
2JM9-6_A	1bk2__BOINC_ABRELAX_SAVE_ALL_OUT_BARCODE-1bk2_-frags83__1706_0.clean.out.34_1BK2	1BK2	2.12	2.0360	2.3760
2JM9-6_A	1bk2__BOINC_ABRELAX_SAVE_ALL_OUT_BARCODE-1bk2_-frags83__1706_0.clean.out.35_1BK2	1BK2	2.32	0.8029	1.3238
2JM9-6_A	1bk2__BOINC_ABRELAX_SAVE_ALL_OUT_BARCODE-1bk2_-frags83__1706_0.clean.out.36_1BK2	1BK2	2.15	0.9790	1.4663
2JM9-6_A	1bk2__BOINC_ABRELAX_SAVE_ALL_OUT_BARCODE-1bk2_-frags83__1706_0.clean.out.37_1BK2	1BK2	2.40	2.2121	2.5336
2JM9-6_A	1bk2__BOINC_ABRELAX_SAVE_ALL_OUT_BARCODE-1bk2_-frags83__1706_0.clean.out.38_1BK2	1BK2	2.28	1.8598	2.2197
2JM9-6_A	1bk2__BOINC_ABRELAX_SAVE_ALL_OUT_BARCODE-1bk2_-frags83__1706_0.clean.out.39_1BK2	1BK2	2.71	2.7406	3.0125
2JM9-6_A	1bk2__BOINC_ABRELAX_SAVE_ALL_OUT_BARCODE-1bk2_-frags83__1706_0.clean.out.3_1BK2	1BK2	2.48	0.6267	1.1851
2JM9-6_A	1bk2__BOINC_ABRELAX_SAVE_ALL_OUT_BARCODE-1bk2_-frags83__1706_0.clean.out.40_1BK2	1BK2	2.35	0.9790	1.4663
2JM9-6_A	1bk2__BOINC_ABRELAX_SAVE_ALL_OUT_BARCODE-1bk2_-frags83__1706_0.clean.out.41_1BK2	1BK2	2.68	-0.2541	0.5710
2JM9-6_A	1bk2__BOINC_ABRELAX_SAVE_ALL_OUT_BARCODE-1bk2_-frags83__1706_0.clean.out.42_1BK2	1BK2	2.49	1.3313	1.7607
2JM9-6_A	1bk2__BOINC_ABRELAX_SAVE_ALL_OUT_BARCODE-1bk2_-frags83__1706_0.clean.out.43_1BK2	1BK2	2.55	0.8029	1.3238
2JM9-6_A	1bk2__BOINC_ABRELAX_SAVE_ALL_OUT_BARCODE-1bk2_-frags83__1706_0.clean.out.44_1BK2	1BK2	2.34	1.3313	1.7607
2JM9-6_A	1bk2__BOINC_ABRELAX_SAVE_ALL_OUT_BARCODE-1bk2_-frags83__1706_0.clean.out.45_1BK2	1BK2	2.49	1.8598	2.2197
2JM9-6_A	1bk2__BOINC_ABRELAX_SAVE_ALL_OUT_BARCODE-1bk2_-frags83__1706_0.clean.out.46_1BK2	1BK2	2.33	0.8029	1.3238
2JM9-6_A	1bk2__BOINC_ABRELAX_SAVE_ALL_OUT_BARCODE-1bk2_-frags83__1706_0.clean.out.47_1BK2	1BK2	2.19	1.6837	2.0648
2JM9-6_A	1bk2__BOINC_ABRELAX_SAVE_ALL_OUT_BARCODE-1bk2_-frags83__1706_0.clean.out.48_1BK2	1BK2	2.87	2.0360	2.3760
2JM9-6_A	1bk2__BOINC_ABRELAX_SAVE_ALL_OUT_BARCODE-1bk2_-frags83__1706_0.clean.out.49_1BK2	1BK2	2.54	0.9790	1.4663
2JM9-6_A	1bk2__BOINC_ABRELAX_SAVE_ALL_OUT_BARCODE-1bk2_-frags83__1706_0.clean.out.4_1BK2	1BK2	2.24	1.5075	1.9117
2JM9-6_A	1bk2__BOINC_ABRELAX_SAVE_ALL_OUT_BARCODE-1bk2_-frags83__1706_0.clean.out.50_1BK2	1BK2	2.38	0.6267	1.1851
2JM9-6_A	1bk2__BOINC_ABRELAX_SAVE_ALL_OUT_BARCODE-1bk2_-frags83__1706_0.clean.out.51_1BK2	1BK2	3.02	2.3883	2.6924
2JM9-6_A	1bk2__BOINC_ABRELAX_SAVE_ALL_OUT_BARCODE-1bk2_-frags83__1706_0.clean.out.52_1BK2	1BK2	2.34	1.5075	1.9117
2JM9-6_A	1bk2__BOINC_ABRELAX_SAVE_ALL_OUT_BARCODE-1bk2_-frags83__1706_0.clean.out.53_1BK2	1BK2	2.50	1.1552	1.6121
2JM9-6_A	1bk2__BOINC_ABRELAX_SAVE_ALL_OUT_BARCODE-1bk2_-frags83__1706_0.clean.out.54_1BK2	1BK2	2.57	0.9790	1.4663
2JM9-6_A	1bk2__BOINC_ABRELAX_SAVE_ALL_OUT_BARCODE-1bk2_-frags83__1706_0.clean.out.55_1BK2	1BK2	2.15	1.3313	1.7607
2JM9-6_A	1bk2__BOINC_ABRELAX_SAVE_ALL_OUT_BARCODE-1bk2_-frags83__1706_0.clean.out.56_1BK2	1BK2	2.78	0.9790	1.4663
2JM9-6_A	1bk2__BOINC_ABRELAX_SAVE_ALL_OUT_BARCODE-1bk2_-frags83__1706_0.clean.out.57_1BK2	1BK2	2.37	0.0982	0.7977
2JM9-6_A	1bk2__BOINC_ABRELAX_SAVE_ALL_OUT_BARCODE-1bk2_-frags83__1706_0.clean.out.58_1BK2	1BK2	1.98	0.9790	1.4663
2JM9-6_A	1bk2__BOINC_ABRELAX_SAVE_ALL_OUT_BARCODE-1bk2_-frags83__1706_0.clean.out.59_1BK2	1BK2	2.38	1.1552	1.6121
2JM9-6_A	1bk2__BOINC_ABRELAX_SAVE_ALL_OUT_BARCODE-1bk2_-frags83__1706_0.clean.out.5_1BK2	1BK2	2.25	1.5075	1.9117
2JM9-6_A	1bk2__BOINC_ABRELAX_SAVE_ALL_OUT_BARCODE-1bk2_-frags83__1706_0.clean.out.60_1BK2	1BK2	2.26	2.5644	2.8520
2JM9-6_A	1bk2__BOINC_ABRELAX_SAVE_ALL_OUT_BARCODE-1bk2_-frags83__1706_0.clean.out.61_1BK2	1BK2	2.00	1.3313	1.7607
2JM9-6_A	1bk2__BOINC_ABRELAX_SAVE_ALL_OUT_BARCODE-1bk2_-frags83__1706_0.clean.out.62_1BK2	1BK2	2.06	1.3313	1.7607
2JM9-6_A	1bk2__BOINC_ABRELAX_SAVE_ALL_OUT_BARCODE-1bk2_-frags83__1706_0.clean.out.63_1BK2	1BK2	2.32	1.1552	1.6121
2JM9-6_A	1bk2__BOINC_ABRELAX_SAVE_ALL_OUT_BARCODE-1bk2_-frags83__1706_0.clean.out.64_1BK2	1BK2	2.38	1.8598	2.2197
2JM9-6_A	1bk2__BOINC_ABRELAX_SAVE_ALL_OUT_BARCODE-1bk2_-frags83__1706_0.clean.out.65_1BK2	1BK2	2.23	1.1552	1.6121
2JM9-6_A	1bk2__BOINC_ABRELAX_SAVE_ALL_OUT_BARCODE-1bk2_-frags83__1706_0.clean.out.66_1BK2	1BK2	2.25	1.3313	1.7607
2JM9-6_A	1bk2__BOINC_ABRELAX_SAVE_ALL_OUT_BARCODE-1bk2_-frags83__1706_0.clean.out.67_1BK2	1BK2	2.05	1.3313	1.7607
2JM9-6_A	1bk2__BOINC_ABRELAX_SAVE_ALL_OUT_BARCODE-1bk2_-frags83__1706_0.clean.out.68_1BK2	1BK2	1.95	1.3313	1.7607
2JM9-6_A	1bk2__BOINC_ABRELAX_SAVE_ALL_OUT_BARCODE-1bk2_-frags83__1706_0.clean.out.69_1BK2	1BK2	2.26	1.3313	1.7607
2JM9-6_A	1bk2__BOINC_ABRELAX_SAVE_ALL_OUT_BARCODE-1bk2_-frags83__1706_0.clean.out.6_1BK2	1BK2	2.98	0.9790	1.4663
2JM9-6_A	1bk2__BOINC_ABRELAX_SAVE_ALL_OUT_BARCODE-1bk2_-frags83__1706_0.clean.out.70_1BK2	1BK2	2.81	0.8029	1.3238
2JM9-6_A	1bk2__BOINC_ABRELAX_SAVE_ALL_OUT_BARCODE-1bk2_-frags83__1706_0.clean.out.71_1BK2	1BK2	2.54	1.1552	1.6121
2JM9-6_A	1bk2__BOINC_ABRELAX_SAVE_ALL_OUT_BARCODE-1bk2_-frags83__1706_0.clean.out.72_1BK2	1BK2	2.80	0.9790	1.4663
2JM9-6_A	1bk2__BOINC_ABRELAX_SAVE_ALL_OUT_BARCODE-1bk2_-frags83__1706_0.clean.out.73_1BK2	1BK2	2.38	1.5075	1.9117
2JM9-6_A	1bk2__BOINC_ABRELAX_SAVE_ALL_OUT_BARCODE-1bk2_-frags83__1706_0.clean.out.74_1BK2	1BK2	2.01	1.5075	1.9117
2JM9-6_A	1bk2__BOINC_ABRELAX_SAVE_ALL_OUT_BARCODE-1bk2_-frags83__1706_0.clean.out.75_1BK2	1BK2	2.13	0.6267	1.1851
2JM9-6_A	1bk2__BOINC_ABRELAX_SAVE_ALL_OUT_BARCODE-1bk2_-frags83__1706_0.clean.out.76_1BK2	1BK2	2.06	0.9790	1.4663
2JM9-6_A	1bk2__BOINC_ABRELAX_SAVE_ALL_OUT_BARCODE-1bk2_-frags83__1706_0.clean.out.77_1BK2	1BK2	2.31	1.5075	1.9117
2JM9-6_A	1bk2__BOINC_ABRELAX_SAVE_ALL_OUT_BARCODE-1bk2_-frags83__1706_0.clean.out.78_1BK2	1BK2	2.07	0.9790	1.4663
2JM9-6_A	1bk2__BOINC_ABRELAX_SAVE_ALL_OUT_BARCODE-1bk2_-frags83__1706_0.clean.out.79_1BK2	1BK2	2.54	1.6837	2.0648
2JM9-6_A	1bk2__BOINC_ABRELAX_SAVE_ALL_OUT_BARCODE-1bk2_-frags83__1706_0.clean.out.7_1BK2	1BK2	2.06	1.6837	2.0648
2JM9-6_A	1bk2__BOINC_ABRELAX_SAVE_ALL_OUT_BARCODE-1bk2_-frags83__1706_0.clean.out.80_1BK2	1BK2	2.20	1.1552	1.6121
2JM9-6_A	1bk2__BOINC_ABRELAX_SAVE_ALL_OUT_BARCODE-1bk2_-frags83__1706_0.clean.out.81_1BK2	1BK2	2.87	2.3883	2.6924
2JM9-6_A	1bk2__BOINC_ABRELAX_SAVE_ALL_OUT_BARCODE-1bk2_-frags83__1706_0.clean.out.82_1BK2	1BK2	2.87	1.1552	1.6121
2JM9-6_A	1bk2__BOINC_ABRELAX_SAVE_ALL_OUT_BARCODE-1bk2_-frags83__1706_0.clean.out.83_1BK2	1BK2	2.31	0.6267	1.1851
2JM9-6_A	1bk2__BOINC_ABRELAX_SAVE_ALL_OUT_BARCODE-1bk2_-frags83__1706_0.clean.out.84_1BK2	1BK2	2.99	0.0982	0.7977
2JM9-6_A	1bk2__BOINC_ABRELAX_SAVE_ALL_OUT_BARCODE-1bk2_-frags83__1706_0.clean.out.85_1BK2	1BK2	2.62	-0.2541	0.5710
2JM9-6_A	1bk2__BOINC_ABRELAX_SAVE_ALL_OUT_BARCODE-1bk2_-frags83__1706_0.clean.out.86_1BK2	1BK2	2.77	0.9790	1.4663
2JM9-6_A	1bk2__BOINC_ABRELAX_SAVE_ALL_OUT_BARCODE-1bk2_-frags83__1706_0.clean.out.87_1BK2	1BK2	2.86	1.1552	1.6121
2JM9-6_A	1bk2__BOINC_ABRELAX_SAVE_ALL_OUT_BARCODE-1bk2_-frags83__1706_0.clean.out.88_1BK2	1BK2	2.25	2.9167	3.1736
2JM9-6_A	1bk2__BOINC_ABRELAX_SAVE_ALL_OUT_BARCODE-1bk2_-frags83__1706_0.clean.out.89_1BK2	1BK2	2.85	0.9790	1.4663
2JM9-6_A	1bk2__BOINC_ABRELAX_SAVE_ALL_OUT_BARCODE-1bk2_-frags83__1706_0.clean.out.8_1BK2	1BK2	2.47	0.8029	1.3238
2JM9-6_A	1bk2__BOINC_ABRELAX_SAVE_ALL_OUT_BARCODE-1bk2_-frags83__1706_0.clean.out.90_1BK2	1BK2	2.50	1.3313	1.7607
2JM9-6_A	1bk2__BOINC_ABRELAX_SAVE_ALL_OUT_BARCODE-1bk2_-frags83__1706_0.clean.out.91_1BK2	1BK2	2.46	0.6267	1.1851
2JM9-6_A	1bk2__BOINC_ABRELAX_SAVE_ALL_OUT_BARCODE-1bk2_-frags83__1706_0.clean.out.92_1BK2	1BK2	2.73	0.8029	1.3238
2JM9-6_A	1bk2__BOINC_ABRELAX_SAVE_ALL_OUT_BARCODE-1bk2_-frags83__1706_0.clean.out.93_1BK2	1BK2	2.80	1.3313	1.7607
2JM9-6_A	1bk2__BOINC_ABRELAX_SAVE_ALL_OUT_BARCODE-1bk2_-frags83__1706_0.clean.out.94_1BK2	1BK2	2.52	1.1552	1.6121
2JM9-6_A	1bk2__BOINC_ABRELAX_SAVE_ALL_OUT_BARCODE-1bk2_-frags83__1706_0.clean.out.95_1BK2	1BK2	2.38	1.3313	1.7607
2JM9-6_A	1bk2__BOINC_ABRELAX_SAVE_ALL_OUT_BARCODE-1bk2_-frags83__1706_0.clean.out.96_1BK2	1BK2	1.96	0.9790	1.4663
2JM9-6_A	1bk2__BOINC_ABRELAX_SAVE_ALL_OUT_BARCODE-1bk2_-frags83__1706_0.clean.out.97_1BK2	1BK2	2.30	1.6837	2.0648
2JM9-6_A	1bk2__BOINC_ABRELAX_SAVE_ALL_OUT_BARCODE-1bk2_-frags83__1706_0.clean.out.98_1BK2	1BK2	2.64	0.9790	1.4663
2JM9-6_A	1bk2__BOINC_ABRELAX_SAVE_ALL_OUT_BARCODE-1bk2_-frags83__1706_0.clean.out.99_1BK2	1BK2	2.02	1.1552	1.6121
2JM9-6_A	1bk2__BOINC_ABRELAX_SAVE_ALL_OUT_BARCODE-1bk2_-frags83__1706_0.clean.out.9_1BK2	1BK2	2.53	1.6837	2.0648
2LJ3-11_A	1bk2__BOINC_ABRELAX_SAVE_ALL_OUT-1bk2_-frags83__1705_0.first.clean.out.10_1BK2	1BK2	2.44	0.2744	0.9213
2LJ3-11_A	1bk2__BOINC_ABRELAX_SAVE_ALL_OUT-1bk2_-frags83__1705_0.first.clean.out.11_1BK2	1BK2	2.74	1.6837	2.0648
2LJ3-11_A	1bk2__BOINC_ABRELAX_SAVE_ALL_OUT-1bk2_-frags83__1705_0.first.clean.out.12_1BK2	1BK2	2.44	1.8598	2.2197
2LJ3-11_A	1bk2__BOINC_ABRELAX_SAVE_ALL_OUT-1bk2_-frags83__1705_0.first.clean.out.13_1BK2	1BK2	2.70	2.9167	3.1736
2LJ3-11_A	1bk2__BOINC_ABRELAX_SAVE_ALL_OUT-1bk2_-frags83__1705_0.first.clean.out.14_1BK2	1BK2	2.57	0.8029	1.3238
2LJ3-11_A	1bk2__BOINC_ABRELAX_SAVE_ALL_OUT-1bk2_-frags83__1705_0.first.clean.out.15_1BK2	1BK2	2.79	-0.0779	0.6806
2LJ3-11_A	1bk2__BOINC_ABRELAX_SAVE_ALL_OUT-1bk2_-frags83__1705_0.first.clean.out.16_1BK2	1BK2	2.81	2.3883	2.6924
2LJ3-11_A	1bk2__BOINC_ABRELAX_SAVE_ALL_OUT-1bk2_-frags83__1705_0.first.clean.out.17_1BK2	1BK2	2.73	-0.0779	0.6806
2LJ3-11_A	1bk2__BOINC_ABRELAX_SAVE_ALL_OUT-1bk2_-frags83__1705_0.first.clean.out.18_1BK2	1BK2	2.66	1.1552	1.6121
2LJ3-11_A	1bk2__BOINC_ABRELAX_SAVE_ALL_OUT-1bk2_-frags83__1705_0.first.clean.out.19_1BK2	1BK2	2.68	0.9790	1.4663
2LJ3-11_A	1bk2__BOINC_ABRELAX_SAVE_ALL_OUT-1bk2_-frags83__1705_0.first.clean.out.1_1BK2	1BK2	3.07	1.3313	1.7607
2LJ3-11_A	1bk2__BOINC_ABRELAX_SAVE_ALL_OUT-1bk2_-frags83__1705_0.first.clean.out.20_1BK2	1BK2	2.15	0.8029	1.3238
2LJ3-11_A	1bk2__BOINC_ABRELAX_SAVE_ALL_OUT-1bk2_-frags83__1705_0.first.clean.out.2_1BK2	1BK2	2.56	2.3883	2.6924
2LJ3-11_A	1bk2__BOINC_ABRELAX_SAVE_ALL_OUT-1bk2_-frags83__1705_0.first.clean.out.3_1BK2	1BK2	2.87	2.9167	3.1736
2LJ3-11_A	1bk2__BOINC_ABRELAX_SAVE_ALL_OUT-1bk2_-frags83__1705_0.first.clean.out.4_1BK2	1BK2	2.50	1.1552	1.6121
2LJ3-11_A	1bk2__BOINC_ABRELAX_SAVE_ALL_OUT-1bk2_-frags83__1705_0.first.clean.out.5_1BK2	1BK2	2.37	2.9167	3.1736
2LJ3-11_A	1bk2__BOINC_ABRELAX_SAVE_ALL_OUT-1bk2_-frags83__1705_0.first.clean.out.6_1BK2	1BK2	2.82	1.6837	2.0648
2LJ3-11_A	1bk2__BOINC_ABRELAX_SAVE_ALL_OUT-1bk2_-frags83__1705_0.first.clean.out.7_1BK2	1BK2	2.93	0.0982	0.7977
2LJ3-11_A	1bk2__BOINC_ABRELAX_SAVE_ALL_OUT-1bk2_-frags83__1705_0.first.clean.out.8_1BK2	1BK2	2.67	0.8029	1.3238
2LJ3-11_A	1bk2__BOINC_ABRELAX_SAVE_ALL_OUT-1bk2_-frags83__1705_0.first.clean.out.9_1BK2	1BK2	2.99	2.0360	2.3760
2LJ3-11_A	1bk2__BOINC_ABRELAX_SAVE_ALL_OUT_BARCODE-1bk2_-frags83__1706_0.clean.out.100_1BK2	1BK2	2.41	0.8029	1.3238
2LJ3-11_A	1bk2__BOINC_ABRELAX_SAVE_ALL_OUT_BARCODE-1bk2_-frags83__1706_0.clean.out.10_1BK2	1BK2	2.69	2.9167	3.1736
2LJ3-11_A	1bk2__BOINC_ABRELAX_SAVE_ALL_OUT_BARCODE-1bk2_-frags83__1706_0.clean.out.11_1BK2	1BK2	2.30	0.8029	1.3238
2LJ3-11_A	1bk2__BOINC_ABRELAX_SAVE_ALL_OUT_BARCODE-1bk2_-frags83__1706_0.clean.out.12_1BK2	1BK2	3.07	1.6837	2.0648
2LJ3-11_A	1bk2__BOINC_ABRELAX_SAVE_ALL_OUT_BARCODE-1bk2_-frags83__1706_0.clean.out.13_1BK2	1BK2	2.58	0.8029	1.3238
2LJ3-11_A	1bk2__BOINC_ABRELAX_SAVE_ALL_OUT_BARCODE-1bk2_-frags83__1706_0.clean.out.14_1BK2	1BK2	2.67	0.2744	0.9213
2LJ3-11_A	1bk2__BOINC_ABRELAX_SAVE_ALL_OUT_BARCODE-1bk2_-frags83__1706_0.clean.out.15_1BK2	1BK2	2.90	0.6267	1.1851
2LJ3-11_A	1bk2__BOINC_ABRELAX_SAVE_ALL_OUT_BARCODE-1bk2_-frags83__1706_0.clean.out.16_1BK2	1BK2	2.59	1.8598	2.2197
2LJ3-11_A	1bk2__BOINC_ABRELAX_SAVE_ALL_OUT_BARCODE-1bk2_-frags83__1706_0.clean.out.17_1BK2	1BK2	2.64	0.8029	1.3238
2LJ3-11_A	1bk2__BOINC_ABRELAX_SAVE_ALL_OUT_BARCODE-1bk2_-frags83__1706_0.clean.out.18_1BK2	1BK2	2.68	0.4506	1.0507
2LJ3-11_A	1bk2__BOINC_ABRELAX_SAVE_ALL_OUT_BARCODE-1bk2_-frags83__1706_0.clean.out.19_1BK2	1BK2	2.57	0.0982	0.7977
2LJ3-11_A	1bk2__BOINC_ABRELAX_SAVE_ALL_OUT_BARCODE-1bk2_-frags83__1706_0.clean.out.1_1BK2	1BK2	3.02	1.8598	2.2197
2LJ3-11_A	1bk2__BOINC_ABRELAX_SAVE_ALL_OUT_BARCODE-1bk2_-frags83__1706_0.clean.out.20_1BK2	1BK2	2.70	1.5075	1.9117
2LJ3-11_A	1bk2__BOINC_ABRELAX_SAVE_ALL_OUT_BARCODE-1bk2_-frags83__1706_0.clean.out.21_1BK2	1BK2	2.63	2.2121	2.5336
2LJ3-11_A	1bk2__BOINC_ABRELAX_SAVE_ALL_OUT_BARCODE-1bk2_-frags83__1706_0.clean.out.22_1BK2	1BK2	2.60	0.8029	1.3238
2LJ3-11_A	1bk2__BOINC_ABRELAX_SAVE_ALL_OUT_BARCODE-1bk2_-frags83__1706_0.clean.out.23_1BK2	1BK2	2.37	1.8598	2.2197
2LJ3-11_A	1bk2__BOINC_ABRELAX_SAVE_ALL_OUT_BARCODE-1bk2_-frags83__1706_0.clean.out.24_1BK2	1BK2	2.66	0.8029	1.3238
2LJ3-11_A	1bk2__BOINC_ABRELAX_SAVE_ALL_OUT_BARCODE-1bk2_-frags83__1706_0.clean.out.25_1BK2	1BK2	1.94	0.8029	1.3238
2LJ3-11_A	1bk2__BOINC_ABRELAX_SAVE_ALL_OUT_BARCODE-1bk2_-frags83__1706_0.clean.out.26_1BK2	1BK2	2.58	0.2744	0.9213
2LJ3-11_A	1bk2__BOINC_ABRELAX_SAVE_ALL_OUT_BARCODE-1bk2_-frags83__1706_0.clean.out.27_1BK2	1BK2	2.57	2.0360	2.3760
2LJ3-11_A	1bk2__BOINC_ABRELAX_SAVE_ALL_OUT_BARCODE-1bk2_-frags83__1706_0.clean.out.28_1BK2	1BK2	2.76	0.4506	1.0507
2LJ3-11_A	1bk2__BOINC_ABRELAX_SAVE_ALL_OUT_BARCODE-1bk2_-frags83__1706_0.clean.out.29_1BK2	1BK2	2.39	0.6267	1.1851
2LJ3-11_A	1bk2__BOINC_ABRELAX_SAVE_ALL_OUT_BARCODE-1bk2_-frags83__1706_0.clean.out.2_1BK2	1BK2	2.72	2.2121	2.5336
2LJ3-11_A	1bk2__BOINC_ABRELAX_SAVE_ALL_OUT_BARCODE-1bk2_-frags83__1706_0.clean.out.30_1BK2	1BK2	3.00	0.6267	1.1851
2LJ3-11_A	1bk2__BOINC_ABRELAX_SAVE_ALL_OUT_BARCODE-1bk2_-frags83__1706_0.clean.out.31_1BK2	1BK2	2.34	0.8029	1.3238
2LJ3-11_A	1bk2__BOINC_ABRELAX_SAVE_ALL_OUT_BARCODE-1bk2_-frags83__1706_0.clean.out.32_1BK2	1BK2	2.96	1.1552	1.6121
2LJ3-11_A	1bk2__BOINC_ABRELAX_SAVE_ALL_OUT_BARCODE-1bk2_-frags83__1706_0.clean.out.33_1BK2	1BK2	2.59	1.8598	2.2197
2LJ3-11_A	1bk2__BOINC_ABRELAX_SAVE_ALL_OUT_BARCODE-1bk2_-frags83__1706_0.clean.out.34_1BK2	1BK2	2.30	2.2121	2.5336
2LJ3-11_A	1bk2__BOINC_ABRELAX_SAVE_ALL_OUT_BARCODE-1bk2_-frags83__1706_0.clean.out.35_1BK2	1BK2	2.31	0.4506	1.0507
2LJ3-11_A	1bk2__BOINC_ABRELAX_SAVE_ALL_OUT_BARCODE-1bk2_-frags83__1706_0.clean.out.36_1BK2	1BK2	2.98	0.0982	0.7977
2LJ3-11_A	1bk2__BOINC_ABRELAX_SAVE_ALL_OUT_BARCODE-1bk2_-frags83__1706_0.clean.out.37_1BK2	1BK2	2.84	2.3883	2.6924
2LJ3-11_A	1bk2__BOINC_ABRELAX_SAVE_ALL_OUT_BARCODE-1bk2_-frags83__1706_0.clean.out.38_1BK2	1BK2	3.05	2.2121	2.5336
2LJ3-11_A	1bk2__BOINC_ABRELAX_SAVE_ALL_OUT_BARCODE-1bk2_-frags83__1706_0.clean.out.39_1BK2	1BK2	2.64	2.7406	3.0125
2LJ3-11_A	1bk2__BOINC_ABRELAX_SAVE_ALL_OUT_BARCODE-1bk2_-frags83__1706_0.clean.out.3_1BK2	1BK2	2.79	0.4506	1.0507
2LJ3-11_A	1bk2__BOINC_ABRELAX_SAVE_ALL_OUT_BARCODE-1bk2_-frags83__1706_0.clean.out.40_1BK2	1BK2	2.47	0.4506	1.0507
2LJ3-11_A	1bk2__BOINC_ABRELAX_SAVE_ALL_OUT_BARCODE-1bk2_-frags83__1706_0.clean.out.41_1BK2	1BK2	2.85	0.2744	0.9213
2LJ3-11_A	1bk2__BOINC_ABRELAX_SAVE_ALL_OUT_BARCODE-1bk2_-frags83__1706_0.clean.out.42_1BK2	1BK2	2.84	0.2744	0.9213
2LJ3-11_A	1bk2__BOINC_ABRELAX_SAVE_ALL_OUT_BARCODE-1bk2_-frags83__1706_0.clean.out.43_1BK2	1BK2	2.39	1.6837	2.0648
2LJ3-11_A	1bk2__BOINC_ABRELAX_SAVE_ALL_OUT_BARCODE-1bk2_-frags83__1706_0.clean.out.44_1BK2	1BK2	2.82	0.9790	1.4663
2LJ3-11_A	1bk2__BOINC_ABRELAX_SAVE_ALL_OUT_BARCODE-1bk2_-frags83__1706_0.clean.out.45_1BK2	1BK2	2.71	1.6837	2.0648
2LJ3-11_A	1bk2__BOINC_ABRELAX_SAVE_ALL_OUT_BARCODE-1bk2_-frags83__1706_0.clean.out.46_1BK2	1BK2	2.27	0.4506	1.0507
2LJ3-11_A	1bk2__BOINC_ABRELAX_SAVE_ALL_OUT_BARCODE-1bk2_-frags83__1706_0.clean.out.47_1BK2	1BK2	2.90	1.8598	2.2197
2LJ3-11_A	1bk2__BOINC_ABRELAX_SAVE_ALL_OUT_BARCODE-1bk2_-frags83__1706_0.clean.out.48_1BK2	1BK2	2.54	1.5075	1.9117
2LJ3-11_A	1bk2__BOINC_ABRELAX_SAVE_ALL_OUT_BARCODE-1bk2_-frags83__1706_0.clean.out.49_1BK2	1BK2	2.28	0.4506	1.0507
2LJ3-11_A	1bk2__BOINC_ABRELAX_SAVE_ALL_OUT_BARCODE-1bk2_-frags83__1706_0.clean.out.4_1BK2	1BK2	2.23	0.8029	1.3238
2LJ3-11_A	1bk2__BOINC_ABRELAX_SAVE_ALL_OUT_BARCODE-1bk2_-frags83__1706_0.clean.out.50_1BK2	1BK2	2.56	0.4506	1.0507
2LJ3-11_A	1bk2__BOINC_ABRELAX_SAVE_ALL_OUT_BARCODE-1bk2_-frags83__1706_0.clean.out.51_1BK2	1BK2	2.77	2.3883	2.6924
2LJ3-11_A	1bk2__BOINC_ABRELAX_SAVE_ALL_OUT_BARCODE-1bk2_-frags83__1706_0.clean.out.52_1BK2	1BK2	2.89	0.9790	1.4663
2LJ3-11_A	1bk2__BOINC_ABRELAX_SAVE_ALL_OUT_BARCODE-1bk2_-frags83__1706_0.clean.out.53_1BK2	1BK2	2.58	0.2744	0.9213
2LJ3-11_A	1bk2__BOINC_ABRELAX_SAVE_ALL_OUT_BARCODE-1bk2_-frags83__1706_0.clean.out.54_1BK2	1BK2	2.79	0.4506	1.0507
2LJ3-11_A	1bk2__BOINC_ABRELAX_SAVE_ALL_OUT_BARCODE-1bk2_-frags83__1706_0.clean.out.55_1BK2	1BK2	3.05	0.8029	1.3238
2LJ3-11_A	1bk2__BOINC_ABRELAX_SAVE_ALL_OUT_BARCODE-1bk2_-frags83__1706_0.clean.out.56_1BK2	1BK2	2.11	0.2744	0.9213
2LJ3-11_A	1bk2__BOINC_ABRELAX_SAVE_ALL_OUT_BARCODE-1bk2_-frags83__1706_0.clean.out.57_1BK2	1BK2	2.70	0.0982	0.7977
2LJ3-11_A	1bk2__BOINC_ABRELAX_SAVE_ALL_OUT_BARCODE-1bk2_-frags83__1706_0.clean.out.58_1BK2	1BK2	2.61	0.4506	1.0507
2LJ3-11_A	1bk2__BOINC_ABRELAX_SAVE_ALL_OUT_BARCODE-1bk2_-frags83__1706_0.clean.out.59_1BK2	1BK2	2.24	0.4506	1.0507
2LJ3-11_A	1bk2__BOINC_ABRELAX_SAVE_ALL_OUT_BARCODE-1bk2_-frags83__1706_0.clean.out.5_1BK2	1BK2	2.91	0.4506	1.0507
2LJ3-11_A	1bk2__BOINC_ABRELAX_SAVE_ALL_OUT_BARCODE-1bk2_-frags83__1706_0.clean.out.60_1BK2	1BK2	2.65	2.7406	3.0125
2LJ3-11_A	1bk2__BOINC_ABRELAX_SAVE_ALL_OUT_BARCODE-1bk2_-frags83__1706_0.clean.out.61_1BK2	1BK2	2.15	0.8029	1.3238
2LJ3-11_A	1bk2__BOINC_ABRELAX_SAVE_ALL_OUT_BARCODE-1bk2_-frags83__1706_0.clean.out.62_1BK2	1BK2	2.62	0.8029	1.3238
2LJ3-11_A	1bk2__BOINC_ABRELAX_SAVE_ALL_OUT_BARCODE-1bk2_-frags83__1706_0.clean.out.63_1BK2	1BK2	1.86	0.8029	1.3238
2LJ3-11_A	1bk2__BOINC_ABRELAX_SAVE_ALL_OUT_BARCODE-1bk2_-frags83__1706_0.clean.out.64_1BK2	1BK2	2.78	2.0360	2.3760
2LJ3-11_A	1bk2__BOINC_ABRELAX_SAVE_ALL_OUT_BARCODE-1bk2_-frags83__1706_0.clean.out.65_1BK2	1BK2	2.68	0.8029	1.3238
2LJ3-11_A	1bk2__BOINC_ABRELAX_SAVE_ALL_OUT_BARCODE-1bk2_-frags83__1706_0.clean.out.66_1BK2	1BK2	2.20	0.8029	1.3238
2LJ3-11_A	1bk2__BOINC_ABRELAX_SAVE_ALL_OUT_BARCODE-1bk2_-frags83__1706_0.clean.out.67_1BK2	1BK2	2.69	0.6267	1.1851
2LJ3-11_A	1bk2__BOINC_ABRELAX_SAVE_ALL_OUT_BARCODE-1bk2_-frags83__1706_0.clean.out.68_1BK2	1BK2	2.01	0.6267	1.1851
2LJ3-11_A	1bk2__BOINC_ABRELAX_SAVE_ALL_OUT_BARCODE-1bk2_-frags83__1706_0.clean.out.69_1BK2	1BK2	2.29	1.6837	2.0648
2LJ3-11_A	1bk2__BOINC_ABRELAX_SAVE_ALL_OUT_BARCODE-1bk2_-frags83__1706_0.clean.out.6_1BK2	1BK2	2.68	0.6267	1.1851
2LJ3-11_A	1bk2__BOINC_ABRELAX_SAVE_ALL_OUT_BARCODE-1bk2_-frags83__1706_0.clean.out.70_1BK2	1BK2	2.99	1.5075	1.9117
2LJ3-11_A	1bk2__BOINC_ABRELAX_SAVE_ALL_OUT_BARCODE-1bk2_-frags83__1706_0.clean.out.71_1BK2	1BK2	2.55	0.9790	1.4663
2LJ3-11_A	1bk2__BOINC_ABRELAX_SAVE_ALL_OUT_BARCODE-1bk2_-frags83__1706_0.clean.out.72_1BK2	1BK2	2.99	1.5075	1.9117
2LJ3-11_A	1bk2__BOINC_ABRELAX_SAVE_ALL_OUT_BARCODE-1bk2_-frags83__1706_0.clean.out.73_1BK2	1BK2	2.73	0.8029	1.3238
2LJ3-11_A	1bk2__BOINC_ABRELAX_SAVE_ALL_OUT_BARCODE-1bk2_-frags83__1706_0.clean.out.74_1BK2	1BK2	2.55	0.9790	1.4663
2LJ3-11_A	1bk2__BOINC_ABRELAX_SAVE_ALL_OUT_BARCODE-1bk2_-frags83__1706_0.clean.out.75_1BK2	1BK2	3.03	0.4506	1.0507
2LJ3-11_A	1bk2__BOINC_ABRELAX_SAVE_ALL_OUT_BARCODE-1bk2_-frags83__1706_0.clean.out.76_1BK2	1BK2	2.56	0.4506	1.0507
2LJ3-11_A	1bk2__BOINC_ABRELAX_SAVE_ALL_OUT_BARCODE-1bk2_-frags83__1706_0.clean.out.77_1BK2	1BK2	2.85	0.9790	1.4663
2LJ3-11_A	1bk2__BOINC_ABRELAX_SAVE_ALL_OUT_BARCODE-1bk2_-frags83__1706_0.clean.out.78_1BK2	1BK2	2.67	0.4506	1.0507
2LJ3-11_A	1bk2__BOINC_ABRELAX_SAVE_ALL_OUT_BARCODE-1bk2_-frags83__1706_0.clean.out.79_1BK2	1BK2	2.59	1.6837	2.0648
2LJ3-11_A	1bk2__BOINC_ABRELAX_SAVE_ALL_OUT_BARCODE-1bk2_-frags83__1706_0.clean.out.7_1BK2	1BK2	3.01	1.5075	1.9117
2LJ3-11_A	1bk2__BOINC_ABRELAX_SAVE_ALL_OUT_BARCODE-1bk2_-frags83__1706_0.clean.out.80_1BK2	1BK2	2.70	0.9790	1.4663
2LJ3-11_A	1bk2__BOINC_ABRELAX_SAVE_ALL_OUT_BARCODE-1bk2_-frags83__1706_0.clean.out.81_1BK2	1BK2	2.68	2.2121	2.5336
2LJ3-11_A	1bk2__BOINC_ABRELAX_SAVE_ALL_OUT_BARCODE-1bk2_-frags83__1706_0.clean.out.82_1BK2	1BK2	2.52	0.8029	1.3238
2LJ3-11_A	1bk2__BOINC_ABRELAX_SAVE_ALL_OUT_BARCODE-1bk2_-frags83__1706_0.clean.out.83_1BK2	1BK2	2.19	0.6267	1.1851
2LJ3-11_A	1bk2__BOINC_ABRELAX_SAVE_ALL_OUT_BARCODE-1bk2_-frags83__1706_0.clean.out.84_1BK2	1BK2	2.64	-0.2541	0.5710
2LJ3-11_A	1bk2__BOINC_ABRELAX_SAVE_ALL_OUT_BARCODE-1bk2_-frags83__1706_0.clean.out.85_1BK2	1BK2	2.74	0.6267	1.1851
2LJ3-11_A	1bk2__BOINC_ABRELAX_SAVE_ALL_OUT_BARCODE-1bk2_-frags83__1706_0.clean.out.86_1BK2	1BK2	2.47	0.6267	1.1851
2LJ3-11_A	1bk2__BOINC_ABRELAX_SAVE_ALL_OUT_BARCODE-1bk2_-frags83__1706_0.clean.out.87_1BK2	1BK2	3.21	0.9790	1.4663
2LJ3-11_A	1bk2__BOINC_ABRELAX_SAVE_ALL_OUT_BARCODE-1bk2_-frags83__1706_0.clean.out.88_1BK2	1BK2	2.79	2.3883	2.6924
2LJ3-11_A	1bk2__BOINC_ABRELAX_SAVE_ALL_OUT_BARCODE-1bk2_-frags83__1706_0.clean.out.89_1BK2	1BK2	2.57	0.6267	1.1851
2LJ3-11_A	1bk2__BOINC_ABRELAX_SAVE_ALL_OUT_BARCODE-1bk2_-frags83__1706_0.clean.out.8_1BK2	1BK2	2.61	0.4506	1.0507
2LJ3-11_A	1bk2__BOINC_ABRELAX_SAVE_ALL_OUT_BARCODE-1bk2_-frags83__1706_0.clean.out.90_1BK2	1BK2	2.12	0.8029	1.3238
2LJ3-11_A	1bk2__BOINC_ABRELAX_SAVE_ALL_OUT_BARCODE-1bk2_-frags83__1706_0.clean.out.91_1BK2	1BK2	2.70	-0.4302	0.4695
2LJ3-11_A	1bk2__BOINC_ABRELAX_SAVE_ALL_OUT_BARCODE-1bk2_-frags83__1706_0.clean.out.92_1BK2	1BK2	2.36	1.6837	2.0648
2LJ3-11_A	1bk2__BOINC_ABRELAX_SAVE_ALL_OUT_BARCODE-1bk2_-frags83__1706_0.clean.out.93_1BK2	1BK2	2.64	1.6837	2.0648
2LJ3-11_A	1bk2__BOINC_ABRELAX_SAVE_ALL_OUT_BARCODE-1bk2_-frags83__1706_0.clean.out.94_1BK2	1BK2	2.87	1.6837	2.0648
2LJ3-11_A	1bk2__BOINC_ABRELAX_SAVE_ALL_OUT_BARCODE-1bk2_-frags83__1706_0.clean.out.95_1BK2	1BK2	2.43	0.6267	1.1851
2LJ3-11_A	1bk2__BOINC_ABRELAX_SAVE_ALL_OUT_BARCODE-1bk2_-frags83__1706_0.clean.out.96_1BK2	1BK2	2.43	0.8029	1.3238
2LJ3-11_A	1bk2__BOINC_ABRELAX_SAVE_ALL_OUT_BARCODE-1bk2_-frags83__1706_0.clean.out.97_1BK2	1BK2	2.74	1.8598	2.2197
2LJ3-11_A	1bk2__BOINC_ABRELAX_SAVE_ALL_OUT_BARCODE-1bk2_-frags83__1706_0.clean.out.98_1BK2	1BK2	2.57	0.2744	0.9213
2LJ3-11_A	1bk2__BOINC_ABRELAX_SAVE_ALL_OUT_BARCODE-1bk2_-frags83__1706_0.clean.out.99_1BK2	1BK2	2.98	1.5075	1.9117
2LJ3-11_A	1bk2__BOINC_ABRELAX_SAVE_ALL_OUT_BARCODE-1bk2_-frags83__1706_0.clean.out.9_1BK2	1BK2	2.48	1.6837	2.0648
