# Supplementary material for: Addressing the Role of Conformational Diversity in Protein Structure Prediction
Source: PLoS One. 2016 May 9;11(5):e0154923. doi: 10.1371/journal.pone.0154923 (PMC4861349; doi:10.1371/journal.pone.0154923)
Supplement: S1 Dataset — (GZ) [file pone.0154923.s002.gz › Palopoli-Monzon_2016_SI/Structural_alignments/SET_ROSETTA/rmsd_mammoth_rosseta_1LIS.out]

PDB_1	PDB_2	Target	RMSD	Z-score	ln(E)
1lis	1lis__BOINC_ABRELAX_SAVE_ALL_OUT-1lis_-frags83__1705_0.first.clean.out.10_1LIS	1LIS	2.70	0.7174	1.2560
1lis	1lis__BOINC_ABRELAX_SAVE_ALL_OUT-1lis_-frags83__1705_0.first.clean.out.11_1LIS	1LIS	2.62	0.5190	1.1023
1lis	1lis__BOINC_ABRELAX_SAVE_ALL_OUT-1lis_-frags83__1705_0.first.clean.out.12_1LIS	1LIS	2.36	0.6182	1.1784
1lis	1lis__BOINC_ABRELAX_SAVE_ALL_OUT-1lis_-frags83__1705_0.first.clean.out.13_1LIS	1LIS	1.95	-1.1678	0.1521
1lis	1lis__BOINC_ABRELAX_SAVE_ALL_OUT-1lis_-frags83__1705_0.first.clean.out.14_1LIS	1LIS	2.48	-0.6717	0.3455
1lis	1lis__BOINC_ABRELAX_SAVE_ALL_OUT-1lis_-frags83__1705_0.first.clean.out.15_1LIS	1LIS	2.72	0.8166	1.3348
1lis	1lis__BOINC_ABRELAX_SAVE_ALL_OUT-1lis_-frags83__1705_0.first.clean.out.16_1LIS	1LIS	3.03	-0.5725	0.3942
1lis	1lis__BOINC_ABRELAX_SAVE_ALL_OUT-1lis_-frags83__1705_0.first.clean.out.17_1LIS	1LIS	2.82	1.5112	1.9149
1lis	1lis__BOINC_ABRELAX_SAVE_ALL_OUT-1lis_-frags83__1705_0.first.clean.out.18_1LIS	1LIS	2.36	0.1221	0.8141
1lis	1lis__BOINC_ABRELAX_SAVE_ALL_OUT-1lis_-frags83__1705_0.first.clean.out.19_1LIS	1LIS	2.35	-0.5725	0.3942
1lis	1lis__BOINC_ABRELAX_SAVE_ALL_OUT-1lis_-frags83__1705_0.first.clean.out.1_1LIS	1LIS	2.87	-0.6717	0.3455
1lis	1lis__BOINC_ABRELAX_SAVE_ALL_OUT-1lis_-frags83__1705_0.first.clean.out.20_1LIS	1LIS	2.86	2.6026	2.8867
1lis	1lis__BOINC_ABRELAX_SAVE_ALL_OUT-1lis_-frags83__1705_0.first.clean.out.2_1LIS	1LIS	2.68	3.7932	3.9824
1lis	1lis__BOINC_ABRELAX_SAVE_ALL_OUT-1lis_-frags83__1705_0.first.clean.out.3_1LIS	1LIS	2.56	0.7174	1.2560
1lis	1lis__BOINC_ABRELAX_SAVE_ALL_OUT-1lis_-frags83__1705_0.first.clean.out.4_1LIS	1LIS	1.99	-0.8701	0.2577
1lis	1lis__BOINC_ABRELAX_SAVE_ALL_OUT-1lis_-frags83__1705_0.first.clean.out.5_1LIS	1LIS	2.69	0.5190	1.1023
1lis	1lis__BOINC_ABRELAX_SAVE_ALL_OUT-1lis_-frags83__1705_0.first.clean.out.6_1LIS	1LIS	2.59	-0.4732	0.4461
1lis	1lis__BOINC_ABRELAX_SAVE_ALL_OUT-1lis_-frags83__1705_0.first.clean.out.7_1LIS	1LIS	2.41	4.9839	5.0909
1lis	1lis__BOINC_ABRELAX_SAVE_ALL_OUT-1lis_-frags83__1705_0.first.clean.out.8_1LIS	1LIS	2.91	0.4197	1.0277
1lis	1lis__BOINC_ABRELAX_SAVE_ALL_OUT-1lis_-frags83__1705_0.first.clean.out.9_1LIS	1LIS	2.83	0.8166	1.3348
1lis	1lis__BOINC_ABRELAX_SAVE_ALL_OUT_BARCODE-1lis_-frags83__1706_0.clean.out.100_1LIS	1LIS	3.04	2.0073	2.3504
1lis	1lis__BOINC_ABRELAX_SAVE_ALL_OUT_BARCODE-1lis_-frags83__1706_0.clean.out.10_1LIS	1LIS	2.79	0.5190	1.1023
1lis	1lis__BOINC_ABRELAX_SAVE_ALL_OUT_BARCODE-1lis_-frags83__1706_0.clean.out.11_1LIS	1LIS	3.13	3.7932	3.9824
1lis	1lis__BOINC_ABRELAX_SAVE_ALL_OUT_BARCODE-1lis_-frags83__1706_0.clean.out.12_1LIS	1LIS	2.94	4.2893	4.4434
1lis	1lis__BOINC_ABRELAX_SAVE_ALL_OUT_BARCODE-1lis_-frags83__1706_0.clean.out.13_1LIS	1LIS	2.73	3.5948	3.7985
1lis	1lis__BOINC_ABRELAX_SAVE_ALL_OUT_BARCODE-1lis_-frags83__1706_0.clean.out.14_1LIS	1LIS	2.47	5.2815	5.3688
1lis	1lis__BOINC_ABRELAX_SAVE_ALL_OUT_BARCODE-1lis_-frags83__1706_0.clean.out.15_1LIS	1LIS	2.62	3.6940	3.8904
1lis	1lis__BOINC_ABRELAX_SAVE_ALL_OUT_BARCODE-1lis_-frags83__1706_0.clean.out.16_1LIS	1LIS	2.19	5.0831	5.1835
1lis	1lis__BOINC_ABRELAX_SAVE_ALL_OUT_BARCODE-1lis_-frags83__1706_0.clean.out.17_1LIS	1LIS	2.53	2.8010	3.0677
1lis	1lis__BOINC_ABRELAX_SAVE_ALL_OUT_BARCODE-1lis_-frags83__1706_0.clean.out.18_1LIS	1LIS	2.79	3.9917	4.1666
1lis	1lis__BOINC_ABRELAX_SAVE_ALL_OUT_BARCODE-1lis_-frags83__1706_0.clean.out.19_1LIS	1LIS	2.71	4.0909	4.2588
1lis	1lis__BOINC_ABRELAX_SAVE_ALL_OUT_BARCODE-1lis_-frags83__1706_0.clean.out.1_1LIS	1LIS	2.65	4.3886	4.5358
1lis	1lis__BOINC_ABRELAX_SAVE_ALL_OUT_BARCODE-1lis_-frags83__1706_0.clean.out.20_1LIS	1LIS	2.93	4.1901	4.3511
1lis	1lis__BOINC_ABRELAX_SAVE_ALL_OUT_BARCODE-1lis_-frags83__1706_0.clean.out.21_1LIS	1LIS	2.26	5.2815	5.3688
1lis	1lis__BOINC_ABRELAX_SAVE_ALL_OUT_BARCODE-1lis_-frags83__1706_0.clean.out.22_1LIS	1LIS	2.46	5.2815	5.3688
1lis	1lis__BOINC_ABRELAX_SAVE_ALL_OUT_BARCODE-1lis_-frags83__1706_0.clean.out.23_1LIS	1LIS	2.80	3.2971	3.5234
1lis	1lis__BOINC_ABRELAX_SAVE_ALL_OUT_BARCODE-1lis_-frags83__1706_0.clean.out.24_1LIS	1LIS	2.82	2.7018	2.9771
1lis	1lis__BOINC_ABRELAX_SAVE_ALL_OUT_BARCODE-1lis_-frags83__1706_0.clean.out.25_1LIS	1LIS	2.70	4.7854	4.9057
1lis	1lis__BOINC_ABRELAX_SAVE_ALL_OUT_BARCODE-1lis_-frags83__1706_0.clean.out.26_1LIS	1LIS	2.71	2.9003	3.1585
1lis	1lis__BOINC_ABRELAX_SAVE_ALL_OUT_BARCODE-1lis_-frags83__1706_0.clean.out.27_1LIS	1LIS	2.64	5.8769	5.9252
1lis	1lis__BOINC_ABRELAX_SAVE_ALL_OUT_BARCODE-1lis_-frags83__1706_0.clean.out.28_1LIS	1LIS	2.77	3.5948	3.7985
1lis	1lis__BOINC_ABRELAX_SAVE_ALL_OUT_BARCODE-1lis_-frags83__1706_0.clean.out.29_1LIS	1LIS	2.80	3.6940	3.8904
1lis	1lis__BOINC_ABRELAX_SAVE_ALL_OUT_BARCODE-1lis_-frags83__1706_0.clean.out.2_1LIS	1LIS	2.89	3.3964	3.6150
1lis	1lis__BOINC_ABRELAX_SAVE_ALL_OUT_BARCODE-1lis_-frags83__1706_0.clean.out.30_1LIS	1LIS	2.95	4.4878	4.6282
1lis	1lis__BOINC_ABRELAX_SAVE_ALL_OUT_BARCODE-1lis_-frags83__1706_0.clean.out.31_1LIS	1LIS	3.02	3.1979	3.4320
1lis	1lis__BOINC_ABRELAX_SAVE_ALL_OUT_BARCODE-1lis_-frags83__1706_0.clean.out.32_1LIS	1LIS	2.61	3.3964	3.6150
1lis	1lis__BOINC_ABRELAX_SAVE_ALL_OUT_BARCODE-1lis_-frags83__1706_0.clean.out.33_1LIS	1LIS	2.67	4.0909	4.2588
1lis	1lis__BOINC_ABRELAX_SAVE_ALL_OUT_BARCODE-1lis_-frags83__1706_0.clean.out.34_1LIS	1LIS	2.83	3.5948	3.7985
1lis	1lis__BOINC_ABRELAX_SAVE_ALL_OUT_BARCODE-1lis_-frags83__1706_0.clean.out.35_1LIS	1LIS	2.84	5.5792	5.6469
1lis	1lis__BOINC_ABRELAX_SAVE_ALL_OUT_BARCODE-1lis_-frags83__1706_0.clean.out.36_1LIS	1LIS	2.81	4.2893	4.4434
1lis	1lis__BOINC_ABRELAX_SAVE_ALL_OUT_BARCODE-1lis_-frags83__1706_0.clean.out.37_1LIS	1LIS	2.60	5.0831	5.1835
1lis	1lis__BOINC_ABRELAX_SAVE_ALL_OUT_BARCODE-1lis_-frags83__1706_0.clean.out.38_1LIS	1LIS	2.88	3.8925	4.0744
1lis	1lis__BOINC_ABRELAX_SAVE_ALL_OUT_BARCODE-1lis_-frags83__1706_0.clean.out.39_1LIS	1LIS	2.98	0.3205	0.9547
1lis	1lis__BOINC_ABRELAX_SAVE_ALL_OUT_BARCODE-1lis_-frags83__1706_0.clean.out.3_1LIS	1LIS	3.07	3.9917	4.1666
1lis	1lis__BOINC_ABRELAX_SAVE_ALL_OUT_BARCODE-1lis_-frags83__1706_0.clean.out.40_1LIS	1LIS	2.69	3.3964	3.6150
1lis	1lis__BOINC_ABRELAX_SAVE_ALL_OUT_BARCODE-1lis_-frags83__1706_0.clean.out.41_1LIS	1LIS	2.74	4.4878	4.6282
1lis	1lis__BOINC_ABRELAX_SAVE_ALL_OUT_BARCODE-1lis_-frags83__1706_0.clean.out.42_1LIS	1LIS	2.65	3.5948	3.7985
1lis	1lis__BOINC_ABRELAX_SAVE_ALL_OUT_BARCODE-1lis_-frags83__1706_0.clean.out.43_1LIS	1LIS	2.58	4.2893	4.4434
1lis	1lis__BOINC_ABRELAX_SAVE_ALL_OUT_BARCODE-1lis_-frags83__1706_0.clean.out.44_1LIS	1LIS	2.59	2.2057	2.5279
1lis	1lis__BOINC_ABRELAX_SAVE_ALL_OUT_BARCODE-1lis_-frags83__1706_0.clean.out.45_1LIS	1LIS	2.96	2.8010	3.0677
1lis	1lis__BOINC_ABRELAX_SAVE_ALL_OUT_BARCODE-1lis_-frags83__1706_0.clean.out.46_1LIS	1LIS	2.69	4.0909	4.2588
1lis	1lis__BOINC_ABRELAX_SAVE_ALL_OUT_BARCODE-1lis_-frags83__1706_0.clean.out.47_1LIS	1LIS	2.80	4.5870	4.7206
1lis	1lis__BOINC_ABRELAX_SAVE_ALL_OUT_BARCODE-1lis_-frags83__1706_0.clean.out.48_1LIS	1LIS	2.86	4.4878	4.6282
1lis	1lis__BOINC_ABRELAX_SAVE_ALL_OUT_BARCODE-1lis_-frags83__1706_0.clean.out.49_1LIS	1LIS	2.58	4.4878	4.6282
1lis	1lis__BOINC_ABRELAX_SAVE_ALL_OUT_BARCODE-1lis_-frags83__1706_0.clean.out.4_1LIS	1LIS	2.47	4.6862	4.8131
1lis	1lis__BOINC_ABRELAX_SAVE_ALL_OUT_BARCODE-1lis_-frags83__1706_0.clean.out.50_1LIS	1LIS	2.98	3.6940	3.8904
1lis	1lis__BOINC_ABRELAX_SAVE_ALL_OUT_BARCODE-1lis_-frags83__1706_0.clean.out.51_1LIS	1LIS	2.49	1.8088	2.1747
1lis	1lis__BOINC_ABRELAX_SAVE_ALL_OUT_BARCODE-1lis_-frags83__1706_0.clean.out.52_1LIS	1LIS	2.75	4.3886	4.5358
1lis	1lis__BOINC_ABRELAX_SAVE_ALL_OUT_BARCODE-1lis_-frags83__1706_0.clean.out.53_1LIS	1LIS	2.44	2.5034	2.7966
1lis	1lis__BOINC_ABRELAX_SAVE_ALL_OUT_BARCODE-1lis_-frags83__1706_0.clean.out.54_1LIS	1LIS	2.58	1.0151	1.4959
1lis	1lis__BOINC_ABRELAX_SAVE_ALL_OUT_BARCODE-1lis_-frags83__1706_0.clean.out.55_1LIS	1LIS	2.72	4.2893	4.4434
1lis	1lis__BOINC_ABRELAX_SAVE_ALL_OUT_BARCODE-1lis_-frags83__1706_0.clean.out.56_1LIS	1LIS	2.45	0.9158	1.4148
1lis	1lis__BOINC_ABRELAX_SAVE_ALL_OUT_BARCODE-1lis_-frags83__1706_0.clean.out.57_1LIS	1LIS	2.44	4.2893	4.4434
1lis	1lis__BOINC_ABRELAX_SAVE_ALL_OUT_BARCODE-1lis_-frags83__1706_0.clean.out.58_1LIS	1LIS	2.56	4.9839	5.0909
1lis	1lis__BOINC_ABRELAX_SAVE_ALL_OUT_BARCODE-1lis_-frags83__1706_0.clean.out.59_1LIS	1LIS	2.72	4.2893	4.4434
1lis	1lis__BOINC_ABRELAX_SAVE_ALL_OUT_BARCODE-1lis_-frags83__1706_0.clean.out.5_1LIS	1LIS	2.90	3.1979	3.4320
1lis	1lis__BOINC_ABRELAX_SAVE_ALL_OUT_BARCODE-1lis_-frags83__1706_0.clean.out.60_1LIS	1LIS	2.61	5.0831	5.1835
1lis	1lis__BOINC_ABRELAX_SAVE_ALL_OUT_BARCODE-1lis_-frags83__1706_0.clean.out.61_1LIS	1LIS	2.72	0.9158	1.4148
1lis	1lis__BOINC_ABRELAX_SAVE_ALL_OUT_BARCODE-1lis_-frags83__1706_0.clean.out.62_1LIS	1LIS	2.31	0.7174	1.2560
1lis	1lis__BOINC_ABRELAX_SAVE_ALL_OUT_BARCODE-1lis_-frags83__1706_0.clean.out.63_1LIS	1LIS	2.60	4.3886	4.5358
1lis	1lis__BOINC_ABRELAX_SAVE_ALL_OUT_BARCODE-1lis_-frags83__1706_0.clean.out.64_1LIS	1LIS	2.88	4.7854	4.9057
1lis	1lis__BOINC_ABRELAX_SAVE_ALL_OUT_BARCODE-1lis_-frags83__1706_0.clean.out.65_1LIS	1LIS	2.27	4.5870	4.7206
1lis	1lis__BOINC_ABRELAX_SAVE_ALL_OUT_BARCODE-1lis_-frags83__1706_0.clean.out.66_1LIS	1LIS	2.48	4.3886	4.5358
1lis	1lis__BOINC_ABRELAX_SAVE_ALL_OUT_BARCODE-1lis_-frags83__1706_0.clean.out.67_1LIS	1LIS	2.47	5.2815	5.3688
1lis	1lis__BOINC_ABRELAX_SAVE_ALL_OUT_BARCODE-1lis_-frags83__1706_0.clean.out.68_1LIS	1LIS	2.76	0.6182	1.1784
1lis	1lis__BOINC_ABRELAX_SAVE_ALL_OUT_BARCODE-1lis_-frags83__1706_0.clean.out.69_1LIS	1LIS	2.49	2.7018	2.9771
1lis	1lis__BOINC_ABRELAX_SAVE_ALL_OUT_BARCODE-1lis_-frags83__1706_0.clean.out.6_1LIS	1LIS	2.81	4.6862	4.8131
1lis	1lis__BOINC_ABRELAX_SAVE_ALL_OUT_BARCODE-1lis_-frags83__1706_0.clean.out.70_1LIS	1LIS	2.90	3.7932	3.9824
1lis	1lis__BOINC_ABRELAX_SAVE_ALL_OUT_BARCODE-1lis_-frags83__1706_0.clean.out.71_1LIS	1LIS	2.99	4.3886	4.5358
1lis	1lis__BOINC_ABRELAX_SAVE_ALL_OUT_BARCODE-1lis_-frags83__1706_0.clean.out.72_1LIS	1LIS	2.86	4.2893	4.4434
1lis	1lis__BOINC_ABRELAX_SAVE_ALL_OUT_BARCODE-1lis_-frags83__1706_0.clean.out.73_1LIS	1LIS	2.85	3.8925	4.0744
1lis	1lis__BOINC_ABRELAX_SAVE_ALL_OUT_BARCODE-1lis_-frags83__1706_0.clean.out.74_1LIS	1LIS	2.33	5.1823	5.2761
1lis	1lis__BOINC_ABRELAX_SAVE_ALL_OUT_BARCODE-1lis_-frags83__1706_0.clean.out.75_1LIS	1LIS	2.54	3.8925	4.0744
1lis	1lis__BOINC_ABRELAX_SAVE_ALL_OUT_BARCODE-1lis_-frags83__1706_0.clean.out.76_1LIS	1LIS	2.96	4.7854	4.9057
1lis	1lis__BOINC_ABRELAX_SAVE_ALL_OUT_BARCODE-1lis_-frags83__1706_0.clean.out.77_1LIS	1LIS	2.65	3.9917	4.1666
1lis	1lis__BOINC_ABRELAX_SAVE_ALL_OUT_BARCODE-1lis_-frags83__1706_0.clean.out.78_1LIS	1LIS	2.59	4.6862	4.8131
1lis	1lis__BOINC_ABRELAX_SAVE_ALL_OUT_BARCODE-1lis_-frags83__1706_0.clean.out.79_1LIS	1LIS	3.05	4.2893	4.4434
1lis	1lis__BOINC_ABRELAX_SAVE_ALL_OUT_BARCODE-1lis_-frags83__1706_0.clean.out.7_1LIS	1LIS	2.91	3.5948	3.7985
1lis	1lis__BOINC_ABRELAX_SAVE_ALL_OUT_BARCODE-1lis_-frags83__1706_0.clean.out.80_1LIS	1LIS	2.43	1.1143	1.5780
1lis	1lis__BOINC_ABRELAX_SAVE_ALL_OUT_BARCODE-1lis_-frags83__1706_0.clean.out.81_1LIS	1LIS	2.85	4.0909	4.2588
1lis	1lis__BOINC_ABRELAX_SAVE_ALL_OUT_BARCODE-1lis_-frags83__1706_0.clean.out.82_1LIS	1LIS	2.57	4.7854	4.9057
1lis	1lis__BOINC_ABRELAX_SAVE_ALL_OUT_BARCODE-1lis_-frags83__1706_0.clean.out.83_1LIS	1LIS	2.64	5.2815	5.3688
1lis	1lis__BOINC_ABRELAX_SAVE_ALL_OUT_BARCODE-1lis_-frags83__1706_0.clean.out.84_1LIS	1LIS	2.88	2.6026	2.8867
1lis	1lis__BOINC_ABRELAX_SAVE_ALL_OUT_BARCODE-1lis_-frags83__1706_0.clean.out.85_1LIS	1LIS	2.57	3.2971	3.5234
1lis	1lis__BOINC_ABRELAX_SAVE_ALL_OUT_BARCODE-1lis_-frags83__1706_0.clean.out.86_1LIS	1LIS	2.73	4.2893	4.4434
1lis	1lis__BOINC_ABRELAX_SAVE_ALL_OUT_BARCODE-1lis_-frags83__1706_0.clean.out.87_1LIS	1LIS	2.64	3.4956	3.7067
1lis	1lis__BOINC_ABRELAX_SAVE_ALL_OUT_BARCODE-1lis_-frags83__1706_0.clean.out.88_1LIS	1LIS	2.86	2.2057	2.5279
1lis	1lis__BOINC_ABRELAX_SAVE_ALL_OUT_BARCODE-1lis_-frags83__1706_0.clean.out.89_1LIS	1LIS	2.64	0.5190	1.1023
1lis	1lis__BOINC_ABRELAX_SAVE_ALL_OUT_BARCODE-1lis_-frags83__1706_0.clean.out.8_1LIS	1LIS	2.43	1.8088	2.1747
1lis	1lis__BOINC_ABRELAX_SAVE_ALL_OUT_BARCODE-1lis_-frags83__1706_0.clean.out.90_1LIS	1LIS	2.63	2.3049	2.6171
1lis	1lis__BOINC_ABRELAX_SAVE_ALL_OUT_BARCODE-1lis_-frags83__1706_0.clean.out.91_1LIS	1LIS	2.50	4.7854	4.9057
1lis	1lis__BOINC_ABRELAX_SAVE_ALL_OUT_BARCODE-1lis_-frags83__1706_0.clean.out.92_1LIS	1LIS	2.20	0.4197	1.0277
1lis	1lis__BOINC_ABRELAX_SAVE_ALL_OUT_BARCODE-1lis_-frags83__1706_0.clean.out.93_1LIS	1LIS	2.77	2.7018	2.9771
1lis	1lis__BOINC_ABRELAX_SAVE_ALL_OUT_BARCODE-1lis_-frags83__1706_0.clean.out.94_1LIS	1LIS	2.49	3.0987	3.3406
1lis	1lis__BOINC_ABRELAX_SAVE_ALL_OUT_BARCODE-1lis_-frags83__1706_0.clean.out.95_1LIS	1LIS	2.77	4.4878	4.6282
1lis	1lis__BOINC_ABRELAX_SAVE_ALL_OUT_BARCODE-1lis_-frags83__1706_0.clean.out.96_1LIS	1LIS	2.94	3.4956	3.7067
1lis	1lis__BOINC_ABRELAX_SAVE_ALL_OUT_BARCODE-1lis_-frags83__1706_0.clean.out.97_1LIS	1LIS	2.50	4.9839	5.0909
1lis	1lis__BOINC_ABRELAX_SAVE_ALL_OUT_BARCODE-1lis_-frags83__1706_0.clean.out.98_1LIS	1LIS	2.61	1.9081	2.2623
1lis	1lis__BOINC_ABRELAX_SAVE_ALL_OUT_BARCODE-1lis_-frags83__1706_0.clean.out.99_1LIS	1LIS	2.54	0.3205	0.9547
1lis	1lis__BOINC_ABRELAX_SAVE_ALL_OUT_BARCODE-1lis_-frags83__1706_0.clean.out.9_1LIS	1LIS	2.67	4.4878	4.6282
2LIS_A	1lis__BOINC_ABRELAX_SAVE_ALL_OUT-1lis_-frags83__1705_0.first.clean.out.10_1LIS	1LIS	2.66	0.7174	1.2560
2LIS_A	1lis__BOINC_ABRELAX_SAVE_ALL_OUT-1lis_-frags83__1705_0.first.clean.out.11_1LIS	1LIS	2.17	0.3205	0.9547
2LIS_A	1lis__BOINC_ABRELAX_SAVE_ALL_OUT-1lis_-frags83__1705_0.first.clean.out.12_1LIS	1LIS	3.30	0.0229	0.7468
2LIS_A	1lis__BOINC_ABRELAX_SAVE_ALL_OUT-1lis_-frags83__1705_0.first.clean.out.13_1LIS	1LIS	2.32	-1.1678	0.1521
2LIS_A	1lis__BOINC_ABRELAX_SAVE_ALL_OUT-1lis_-frags83__1705_0.first.clean.out.14_1LIS	1LIS	2.54	-0.2748	0.5586
2LIS_A	1lis__BOINC_ABRELAX_SAVE_ALL_OUT-1lis_-frags83__1705_0.first.clean.out.15_1LIS	1LIS	2.88	0.1221	0.8141
2LIS_A	1lis__BOINC_ABRELAX_SAVE_ALL_OUT-1lis_-frags83__1705_0.first.clean.out.16_1LIS	1LIS	2.67	-0.2748	0.5586
2LIS_A	1lis__BOINC_ABRELAX_SAVE_ALL_OUT-1lis_-frags83__1705_0.first.clean.out.17_1LIS	1LIS	2.71	1.3127	1.7449
2LIS_A	1lis__BOINC_ABRELAX_SAVE_ALL_OUT-1lis_-frags83__1705_0.first.clean.out.18_1LIS	1LIS	2.43	0.1221	0.8141
2LIS_A	1lis__BOINC_ABRELAX_SAVE_ALL_OUT-1lis_-frags83__1705_0.first.clean.out.19_1LIS	1LIS	2.40	-0.2748	0.5586
2LIS_A	1lis__BOINC_ABRELAX_SAVE_ALL_OUT-1lis_-frags83__1705_0.first.clean.out.1_1LIS	1LIS	3.04	-0.6717	0.3455
2LIS_A	1lis__BOINC_ABRELAX_SAVE_ALL_OUT-1lis_-frags83__1705_0.first.clean.out.20_1LIS	1LIS	2.95	1.8088	2.1747
2LIS_A	1lis__BOINC_ABRELAX_SAVE_ALL_OUT-1lis_-frags83__1705_0.first.clean.out.2_1LIS	1LIS	2.88	2.9995	3.2495
2LIS_A	1lis__BOINC_ABRELAX_SAVE_ALL_OUT-1lis_-frags83__1705_0.first.clean.out.3_1LIS	1LIS	2.43	0.2213	0.8834
2LIS_A	1lis__BOINC_ABRELAX_SAVE_ALL_OUT-1lis_-frags83__1705_0.first.clean.out.4_1LIS	1LIS	2.38	-0.8701	0.2577
2LIS_A	1lis__BOINC_ABRELAX_SAVE_ALL_OUT-1lis_-frags83__1705_0.first.clean.out.5_1LIS	1LIS	1.77	-0.5725	0.3942
2LIS_A	1lis__BOINC_ABRELAX_SAVE_ALL_OUT-1lis_-frags83__1705_0.first.clean.out.6_1LIS	1LIS	2.55	-0.6717	0.3455
2LIS_A	1lis__BOINC_ABRELAX_SAVE_ALL_OUT-1lis_-frags83__1705_0.first.clean.out.7_1LIS	1LIS	2.60	5.0831	5.1835
2LIS_A	1lis__BOINC_ABRELAX_SAVE_ALL_OUT-1lis_-frags83__1705_0.first.clean.out.8_1LIS	1LIS	3.05	-0.4732	0.4461
2LIS_A	1lis__BOINC_ABRELAX_SAVE_ALL_OUT-1lis_-frags83__1705_0.first.clean.out.9_1LIS	1LIS	2.87	0.6182	1.1784
2LIS_A	1lis__BOINC_ABRELAX_SAVE_ALL_OUT_BARCODE-1lis_-frags83__1706_0.clean.out.100_1LIS	1LIS	2.76	3.0987	3.3406
2LIS_A	1lis__BOINC_ABRELAX_SAVE_ALL_OUT_BARCODE-1lis_-frags83__1706_0.clean.out.10_1LIS	1LIS	2.38	1.3127	1.7449
2LIS_A	1lis__BOINC_ABRELAX_SAVE_ALL_OUT_BARCODE-1lis_-frags83__1706_0.clean.out.11_1LIS	1LIS	3.03	3.9917	4.1666
2LIS_A	1lis__BOINC_ABRELAX_SAVE_ALL_OUT_BARCODE-1lis_-frags83__1706_0.clean.out.12_1LIS	1LIS	2.92	4.5870	4.7206
2LIS_A	1lis__BOINC_ABRELAX_SAVE_ALL_OUT_BARCODE-1lis_-frags83__1706_0.clean.out.13_1LIS	1LIS	2.85	3.4956	3.7067
2LIS_A	1lis__BOINC_ABRELAX_SAVE_ALL_OUT_BARCODE-1lis_-frags83__1706_0.clean.out.14_1LIS	1LIS	2.38	5.3808	5.4615
2LIS_A	1lis__BOINC_ABRELAX_SAVE_ALL_OUT_BARCODE-1lis_-frags83__1706_0.clean.out.15_1LIS	1LIS	2.66	3.6940	3.8904
2LIS_A	1lis__BOINC_ABRELAX_SAVE_ALL_OUT_BARCODE-1lis_-frags83__1706_0.clean.out.16_1LIS	1LIS	1.96	5.2815	5.3688
2LIS_A	1lis__BOINC_ABRELAX_SAVE_ALL_OUT_BARCODE-1lis_-frags83__1706_0.clean.out.17_1LIS	1LIS	2.64	2.7018	2.9771
2LIS_A	1lis__BOINC_ABRELAX_SAVE_ALL_OUT_BARCODE-1lis_-frags83__1706_0.clean.out.18_1LIS	1LIS	2.73	4.2893	4.4434
2LIS_A	1lis__BOINC_ABRELAX_SAVE_ALL_OUT_BARCODE-1lis_-frags83__1706_0.clean.out.19_1LIS	1LIS	2.79	4.1901	4.3511
2LIS_A	1lis__BOINC_ABRELAX_SAVE_ALL_OUT_BARCODE-1lis_-frags83__1706_0.clean.out.1_1LIS	1LIS	2.66	4.6862	4.8131
2LIS_A	1lis__BOINC_ABRELAX_SAVE_ALL_OUT_BARCODE-1lis_-frags83__1706_0.clean.out.20_1LIS	1LIS	2.90	4.3886	4.5358
2LIS_A	1lis__BOINC_ABRELAX_SAVE_ALL_OUT_BARCODE-1lis_-frags83__1706_0.clean.out.21_1LIS	1LIS	2.36	5.3808	5.4615
2LIS_A	1lis__BOINC_ABRELAX_SAVE_ALL_OUT_BARCODE-1lis_-frags83__1706_0.clean.out.22_1LIS	1LIS	2.46	5.2815	5.3688
2LIS_A	1lis__BOINC_ABRELAX_SAVE_ALL_OUT_BARCODE-1lis_-frags83__1706_0.clean.out.23_1LIS	1LIS	2.73	2.2057	2.5279
2LIS_A	1lis__BOINC_ABRELAX_SAVE_ALL_OUT_BARCODE-1lis_-frags83__1706_0.clean.out.24_1LIS	1LIS	2.82	1.1143	1.5780
2LIS_A	1lis__BOINC_ABRELAX_SAVE_ALL_OUT_BARCODE-1lis_-frags83__1706_0.clean.out.25_1LIS	1LIS	2.66	4.8847	4.9983
2LIS_A	1lis__BOINC_ABRELAX_SAVE_ALL_OUT_BARCODE-1lis_-frags83__1706_0.clean.out.26_1LIS	1LIS	2.76	2.0073	2.3504
2LIS_A	1lis__BOINC_ABRELAX_SAVE_ALL_OUT_BARCODE-1lis_-frags83__1706_0.clean.out.27_1LIS	1LIS	2.61	5.9761	6.0180
2LIS_A	1lis__BOINC_ABRELAX_SAVE_ALL_OUT_BARCODE-1lis_-frags83__1706_0.clean.out.28_1LIS	1LIS	2.74	4.0909	4.2588
2LIS_A	1lis__BOINC_ABRELAX_SAVE_ALL_OUT_BARCODE-1lis_-frags83__1706_0.clean.out.29_1LIS	1LIS	3.24	3.5948	3.7985
2LIS_A	1lis__BOINC_ABRELAX_SAVE_ALL_OUT_BARCODE-1lis_-frags83__1706_0.clean.out.2_1LIS	1LIS	2.71	3.3964	3.6150
2LIS_A	1lis__BOINC_ABRELAX_SAVE_ALL_OUT_BARCODE-1lis_-frags83__1706_0.clean.out.30_1LIS	1LIS	2.87	4.7854	4.9057
2LIS_A	1lis__BOINC_ABRELAX_SAVE_ALL_OUT_BARCODE-1lis_-frags83__1706_0.clean.out.31_1LIS	1LIS	2.89	3.2971	3.5234
2LIS_A	1lis__BOINC_ABRELAX_SAVE_ALL_OUT_BARCODE-1lis_-frags83__1706_0.clean.out.32_1LIS	1LIS	2.60	3.5948	3.7985
2LIS_A	1lis__BOINC_ABRELAX_SAVE_ALL_OUT_BARCODE-1lis_-frags83__1706_0.clean.out.33_1LIS	1LIS	2.66	3.7932	3.9824
2LIS_A	1lis__BOINC_ABRELAX_SAVE_ALL_OUT_BARCODE-1lis_-frags83__1706_0.clean.out.34_1LIS	1LIS	2.86	3.3964	3.6150
2LIS_A	1lis__BOINC_ABRELAX_SAVE_ALL_OUT_BARCODE-1lis_-frags83__1706_0.clean.out.35_1LIS	1LIS	2.71	5.7776	5.8324
2LIS_A	1lis__BOINC_ABRELAX_SAVE_ALL_OUT_BARCODE-1lis_-frags83__1706_0.clean.out.36_1LIS	1LIS	2.89	4.6862	4.8131
2LIS_A	1lis__BOINC_ABRELAX_SAVE_ALL_OUT_BARCODE-1lis_-frags83__1706_0.clean.out.37_1LIS	1LIS	2.66	5.3808	5.4615
2LIS_A	1lis__BOINC_ABRELAX_SAVE_ALL_OUT_BARCODE-1lis_-frags83__1706_0.clean.out.38_1LIS	1LIS	2.86	3.4956	3.7067
2LIS_A	1lis__BOINC_ABRELAX_SAVE_ALL_OUT_BARCODE-1lis_-frags83__1706_0.clean.out.39_1LIS	1LIS	2.91	0.3205	0.9547
2LIS_A	1lis__BOINC_ABRELAX_SAVE_ALL_OUT_BARCODE-1lis_-frags83__1706_0.clean.out.3_1LIS	1LIS	2.89	3.7932	3.9824
2LIS_A	1lis__BOINC_ABRELAX_SAVE_ALL_OUT_BARCODE-1lis_-frags83__1706_0.clean.out.40_1LIS	1LIS	2.41	3.3964	3.6150
2LIS_A	1lis__BOINC_ABRELAX_SAVE_ALL_OUT_BARCODE-1lis_-frags83__1706_0.clean.out.41_1LIS	1LIS	2.51	4.3886	4.5358
2LIS_A	1lis__BOINC_ABRELAX_SAVE_ALL_OUT_BARCODE-1lis_-frags83__1706_0.clean.out.42_1LIS	1LIS	2.88	4.1901	4.3511
2LIS_A	1lis__BOINC_ABRELAX_SAVE_ALL_OUT_BARCODE-1lis_-frags83__1706_0.clean.out.43_1LIS	1LIS	2.66	4.6862	4.8131
2LIS_A	1lis__BOINC_ABRELAX_SAVE_ALL_OUT_BARCODE-1lis_-frags83__1706_0.clean.out.44_1LIS	1LIS	2.76	2.2057	2.5279
2LIS_A	1lis__BOINC_ABRELAX_SAVE_ALL_OUT_BARCODE-1lis_-frags83__1706_0.clean.out.45_1LIS	1LIS	2.79	3.1979	3.4320
2LIS_A	1lis__BOINC_ABRELAX_SAVE_ALL_OUT_BARCODE-1lis_-frags83__1706_0.clean.out.46_1LIS	1LIS	2.69	3.8925	4.0744
2LIS_A	1lis__BOINC_ABRELAX_SAVE_ALL_OUT_BARCODE-1lis_-frags83__1706_0.clean.out.47_1LIS	1LIS	2.80	4.5870	4.7206
2LIS_A	1lis__BOINC_ABRELAX_SAVE_ALL_OUT_BARCODE-1lis_-frags83__1706_0.clean.out.48_1LIS	1LIS	2.71	4.4878	4.6282
2LIS_A	1lis__BOINC_ABRELAX_SAVE_ALL_OUT_BARCODE-1lis_-frags83__1706_0.clean.out.49_1LIS	1LIS	2.54	4.5870	4.7206
2LIS_A	1lis__BOINC_ABRELAX_SAVE_ALL_OUT_BARCODE-1lis_-frags83__1706_0.clean.out.4_1LIS	1LIS	2.57	4.7854	4.9057
2LIS_A	1lis__BOINC_ABRELAX_SAVE_ALL_OUT_BARCODE-1lis_-frags83__1706_0.clean.out.50_1LIS	1LIS	3.15	3.5948	3.7985
2LIS_A	1lis__BOINC_ABRELAX_SAVE_ALL_OUT_BARCODE-1lis_-frags83__1706_0.clean.out.51_1LIS	1LIS	2.62	1.6104	2.0009
2LIS_A	1lis__BOINC_ABRELAX_SAVE_ALL_OUT_BARCODE-1lis_-frags83__1706_0.clean.out.52_1LIS	1LIS	2.71	4.3886	4.5358
2LIS_A	1lis__BOINC_ABRELAX_SAVE_ALL_OUT_BARCODE-1lis_-frags83__1706_0.clean.out.53_1LIS	1LIS	2.69	2.1065	2.4390
2LIS_A	1lis__BOINC_ABRELAX_SAVE_ALL_OUT_BARCODE-1lis_-frags83__1706_0.clean.out.54_1LIS	1LIS	3.03	1.5112	1.9149
2LIS_A	1lis__BOINC_ABRELAX_SAVE_ALL_OUT_BARCODE-1lis_-frags83__1706_0.clean.out.55_1LIS	1LIS	2.65	4.6862	4.8131
2LIS_A	1lis__BOINC_ABRELAX_SAVE_ALL_OUT_BARCODE-1lis_-frags83__1706_0.clean.out.56_1LIS	1LIS	2.58	0.7174	1.2560
2LIS_A	1lis__BOINC_ABRELAX_SAVE_ALL_OUT_BARCODE-1lis_-frags83__1706_0.clean.out.57_1LIS	1LIS	2.41	4.1901	4.3511
2LIS_A	1lis__BOINC_ABRELAX_SAVE_ALL_OUT_BARCODE-1lis_-frags83__1706_0.clean.out.58_1LIS	1LIS	2.55	4.8847	4.9983
2LIS_A	1lis__BOINC_ABRELAX_SAVE_ALL_OUT_BARCODE-1lis_-frags83__1706_0.clean.out.59_1LIS	1LIS	2.50	4.1901	4.3511
2LIS_A	1lis__BOINC_ABRELAX_SAVE_ALL_OUT_BARCODE-1lis_-frags83__1706_0.clean.out.5_1LIS	1LIS	2.99	2.5034	2.7966
2LIS_A	1lis__BOINC_ABRELAX_SAVE_ALL_OUT_BARCODE-1lis_-frags83__1706_0.clean.out.60_1LIS	1LIS	2.61	5.1823	5.2761
2LIS_A	1lis__BOINC_ABRELAX_SAVE_ALL_OUT_BARCODE-1lis_-frags83__1706_0.clean.out.61_1LIS	1LIS	2.49	0.7174	1.2560
2LIS_A	1lis__BOINC_ABRELAX_SAVE_ALL_OUT_BARCODE-1lis_-frags83__1706_0.clean.out.62_1LIS	1LIS	2.27	0.5190	1.1023
2LIS_A	1lis__BOINC_ABRELAX_SAVE_ALL_OUT_BARCODE-1lis_-frags83__1706_0.clean.out.63_1LIS	1LIS	2.46	4.6862	4.8131
2LIS_A	1lis__BOINC_ABRELAX_SAVE_ALL_OUT_BARCODE-1lis_-frags83__1706_0.clean.out.64_1LIS	1LIS	2.69	4.6862	4.8131
2LIS_A	1lis__BOINC_ABRELAX_SAVE_ALL_OUT_BARCODE-1lis_-frags83__1706_0.clean.out.65_1LIS	1LIS	2.44	3.9917	4.1666
2LIS_A	1lis__BOINC_ABRELAX_SAVE_ALL_OUT_BARCODE-1lis_-frags83__1706_0.clean.out.66_1LIS	1LIS	2.32	4.4878	4.6282
2LIS_A	1lis__BOINC_ABRELAX_SAVE_ALL_OUT_BARCODE-1lis_-frags83__1706_0.clean.out.67_1LIS	1LIS	2.44	4.9839	5.0909
2LIS_A	1lis__BOINC_ABRELAX_SAVE_ALL_OUT_BARCODE-1lis_-frags83__1706_0.clean.out.68_1LIS	1LIS	2.12	-0.3740	0.5009
2LIS_A	1lis__BOINC_ABRELAX_SAVE_ALL_OUT_BARCODE-1lis_-frags83__1706_0.clean.out.69_1LIS	1LIS	2.51	2.4042	2.7067
2LIS_A	1lis__BOINC_ABRELAX_SAVE_ALL_OUT_BARCODE-1lis_-frags83__1706_0.clean.out.6_1LIS	1LIS	2.85	4.6862	4.8131
2LIS_A	1lis__BOINC_ABRELAX_SAVE_ALL_OUT_BARCODE-1lis_-frags83__1706_0.clean.out.70_1LIS	1LIS	2.77	3.4956	3.7067
2LIS_A	1lis__BOINC_ABRELAX_SAVE_ALL_OUT_BARCODE-1lis_-frags83__1706_0.clean.out.71_1LIS	1LIS	2.50	3.7932	3.9824
2LIS_A	1lis__BOINC_ABRELAX_SAVE_ALL_OUT_BARCODE-1lis_-frags83__1706_0.clean.out.72_1LIS	1LIS	2.94	4.2893	4.4434
2LIS_A	1lis__BOINC_ABRELAX_SAVE_ALL_OUT_BARCODE-1lis_-frags83__1706_0.clean.out.73_1LIS	1LIS	2.62	3.1979	3.4320
2LIS_A	1lis__BOINC_ABRELAX_SAVE_ALL_OUT_BARCODE-1lis_-frags83__1706_0.clean.out.74_1LIS	1LIS	2.19	5.7776	5.8324
2LIS_A	1lis__BOINC_ABRELAX_SAVE_ALL_OUT_BARCODE-1lis_-frags83__1706_0.clean.out.75_1LIS	1LIS	2.97	3.5948	3.7985
2LIS_A	1lis__BOINC_ABRELAX_SAVE_ALL_OUT_BARCODE-1lis_-frags83__1706_0.clean.out.76_1LIS	1LIS	2.84	4.5870	4.7206
2LIS_A	1lis__BOINC_ABRELAX_SAVE_ALL_OUT_BARCODE-1lis_-frags83__1706_0.clean.out.77_1LIS	1LIS	2.72	4.3886	4.5358
2LIS_A	1lis__BOINC_ABRELAX_SAVE_ALL_OUT_BARCODE-1lis_-frags83__1706_0.clean.out.78_1LIS	1LIS	2.54	4.7854	4.9057
2LIS_A	1lis__BOINC_ABRELAX_SAVE_ALL_OUT_BARCODE-1lis_-frags83__1706_0.clean.out.79_1LIS	1LIS	3.08	4.2893	4.4434
2LIS_A	1lis__BOINC_ABRELAX_SAVE_ALL_OUT_BARCODE-1lis_-frags83__1706_0.clean.out.7_1LIS	1LIS	2.68	3.6940	3.8904
2LIS_A	1lis__BOINC_ABRELAX_SAVE_ALL_OUT_BARCODE-1lis_-frags83__1706_0.clean.out.80_1LIS	1LIS	2.48	0.4197	1.0277
2LIS_A	1lis__BOINC_ABRELAX_SAVE_ALL_OUT_BARCODE-1lis_-frags83__1706_0.clean.out.81_1LIS	1LIS	2.69	3.9917	4.1666
2LIS_A	1lis__BOINC_ABRELAX_SAVE_ALL_OUT_BARCODE-1lis_-frags83__1706_0.clean.out.82_1LIS	1LIS	2.67	4.8847	4.9983
2LIS_A	1lis__BOINC_ABRELAX_SAVE_ALL_OUT_BARCODE-1lis_-frags83__1706_0.clean.out.83_1LIS	1LIS	2.64	5.2815	5.3688
2LIS_A	1lis__BOINC_ABRELAX_SAVE_ALL_OUT_BARCODE-1lis_-frags83__1706_0.clean.out.84_1LIS	1LIS	2.73	2.6026	2.8867
2LIS_A	1lis__BOINC_ABRELAX_SAVE_ALL_OUT_BARCODE-1lis_-frags83__1706_0.clean.out.85_1LIS	1LIS	2.56	3.3964	3.6150
2LIS_A	1lis__BOINC_ABRELAX_SAVE_ALL_OUT_BARCODE-1lis_-frags83__1706_0.clean.out.86_1LIS	1LIS	2.79	3.8925	4.0744
2LIS_A	1lis__BOINC_ABRELAX_SAVE_ALL_OUT_BARCODE-1lis_-frags83__1706_0.clean.out.87_1LIS	1LIS	2.58	3.2971	3.5234
2LIS_A	1lis__BOINC_ABRELAX_SAVE_ALL_OUT_BARCODE-1lis_-frags83__1706_0.clean.out.88_1LIS	1LIS	2.85	2.0073	2.3504
2LIS_A	1lis__BOINC_ABRELAX_SAVE_ALL_OUT_BARCODE-1lis_-frags83__1706_0.clean.out.89_1LIS	1LIS	2.61	0.5190	1.1023
2LIS_A	1lis__BOINC_ABRELAX_SAVE_ALL_OUT_BARCODE-1lis_-frags83__1706_0.clean.out.8_1LIS	1LIS	2.47	1.8088	2.1747
2LIS_A	1lis__BOINC_ABRELAX_SAVE_ALL_OUT_BARCODE-1lis_-frags83__1706_0.clean.out.90_1LIS	1LIS	2.69	2.2057	2.5279
2LIS_A	1lis__BOINC_ABRELAX_SAVE_ALL_OUT_BARCODE-1lis_-frags83__1706_0.clean.out.91_1LIS	1LIS	2.48	4.9839	5.0909
2LIS_A	1lis__BOINC_ABRELAX_SAVE_ALL_OUT_BARCODE-1lis_-frags83__1706_0.clean.out.92_1LIS	1LIS	2.84	0.6182	1.1784
2LIS_A	1lis__BOINC_ABRELAX_SAVE_ALL_OUT_BARCODE-1lis_-frags83__1706_0.clean.out.93_1LIS	1LIS	2.82	2.2057	2.5279
2LIS_A	1lis__BOINC_ABRELAX_SAVE_ALL_OUT_BARCODE-1lis_-frags83__1706_0.clean.out.94_1LIS	1LIS	2.58	3.4956	3.7067
2LIS_A	1lis__BOINC_ABRELAX_SAVE_ALL_OUT_BARCODE-1lis_-frags83__1706_0.clean.out.95_1LIS	1LIS	2.65	3.9917	4.1666
2LIS_A	1lis__BOINC_ABRELAX_SAVE_ALL_OUT_BARCODE-1lis_-frags83__1706_0.clean.out.96_1LIS	1LIS	2.65	3.3964	3.6150
2LIS_A	1lis__BOINC_ABRELAX_SAVE_ALL_OUT_BARCODE-1lis_-frags83__1706_0.clean.out.97_1LIS	1LIS	2.55	4.8847	4.9983
2LIS_A	1lis__BOINC_ABRELAX_SAVE_ALL_OUT_BARCODE-1lis_-frags83__1706_0.clean.out.98_1LIS	1LIS	2.45	0.8166	1.3348
2LIS_A	1lis__BOINC_ABRELAX_SAVE_ALL_OUT_BARCODE-1lis_-frags83__1706_0.clean.out.99_1LIS	1LIS	2.46	2.1065	2.4390
2LIS_A	1lis__BOINC_ABRELAX_SAVE_ALL_OUT_BARCODE-1lis_-frags83__1706_0.clean.out.9_1LIS	1LIS	2.57	4.6862	4.8131
2LYN_D	1lis__BOINC_ABRELAX_SAVE_ALL_OUT-1lis_-frags83__1705_0.first.clean.out.10_1LIS	1LIS	2.15	0.4197	1.0277
2LYN_D	1lis__BOINC_ABRELAX_SAVE_ALL_OUT-1lis_-frags83__1705_0.first.clean.out.11_1LIS	1LIS	2.31	0.8166	1.3348
2LYN_D	1lis__BOINC_ABRELAX_SAVE_ALL_OUT-1lis_-frags83__1705_0.first.clean.out.12_1LIS	1LIS	3.07	0.7174	1.2560
2LYN_D	1lis__BOINC_ABRELAX_SAVE_ALL_OUT-1lis_-frags83__1705_0.first.clean.out.13_1LIS	1LIS	2.35	-1.0686	0.1838
2LYN_D	1lis__BOINC_ABRELAX_SAVE_ALL_OUT-1lis_-frags83__1705_0.first.clean.out.14_1LIS	1LIS	2.44	-0.3740	0.5009
2LYN_D	1lis__BOINC_ABRELAX_SAVE_ALL_OUT-1lis_-frags83__1705_0.first.clean.out.15_1LIS	1LIS	2.53	0.1221	0.8141
2LYN_D	1lis__BOINC_ABRELAX_SAVE_ALL_OUT-1lis_-frags83__1705_0.first.clean.out.16_1LIS	1LIS	2.57	-0.0764	0.6816
2LYN_D	1lis__BOINC_ABRELAX_SAVE_ALL_OUT-1lis_-frags83__1705_0.first.clean.out.17_1LIS	1LIS	2.74	0.9158	1.4148
2LYN_D	1lis__BOINC_ABRELAX_SAVE_ALL_OUT-1lis_-frags83__1705_0.first.clean.out.18_1LIS	1LIS	2.35	0.1221	0.8141
2LYN_D	1lis__BOINC_ABRELAX_SAVE_ALL_OUT-1lis_-frags83__1705_0.first.clean.out.19_1LIS	1LIS	2.56	-0.6717	0.3455
2LYN_D	1lis__BOINC_ABRELAX_SAVE_ALL_OUT-1lis_-frags83__1705_0.first.clean.out.1_1LIS	1LIS	2.70	0.1221	0.8141
2LYN_D	1lis__BOINC_ABRELAX_SAVE_ALL_OUT-1lis_-frags83__1705_0.first.clean.out.20_1LIS	1LIS	3.19	2.4042	2.7067
2LYN_D	1lis__BOINC_ABRELAX_SAVE_ALL_OUT-1lis_-frags83__1705_0.first.clean.out.2_1LIS	1LIS	2.75	3.2971	3.5234
2LYN_D	1lis__BOINC_ABRELAX_SAVE_ALL_OUT-1lis_-frags83__1705_0.first.clean.out.3_1LIS	1LIS	2.94	0.8166	1.3348
2LYN_D	1lis__BOINC_ABRELAX_SAVE_ALL_OUT-1lis_-frags83__1705_0.first.clean.out.4_1LIS	1LIS	2.39	-0.8701	0.2577
2LYN_D	1lis__BOINC_ABRELAX_SAVE_ALL_OUT-1lis_-frags83__1705_0.first.clean.out.5_1LIS	1LIS	1.87	-0.8701	0.2577
2LYN_D	1lis__BOINC_ABRELAX_SAVE_ALL_OUT-1lis_-frags83__1705_0.first.clean.out.6_1LIS	1LIS	2.40	-0.4732	0.4461
2LYN_D	1lis__BOINC_ABRELAX_SAVE_ALL_OUT-1lis_-frags83__1705_0.first.clean.out.7_1LIS	1LIS	2.51	5.2815	5.3688
2LYN_D	1lis__BOINC_ABRELAX_SAVE_ALL_OUT-1lis_-frags83__1705_0.first.clean.out.8_1LIS	1LIS	3.07	-0.4732	0.4461
2LYN_D	1lis__BOINC_ABRELAX_SAVE_ALL_OUT-1lis_-frags83__1705_0.first.clean.out.9_1LIS	1LIS	2.46	0.3205	0.9547
2LYN_D	1lis__BOINC_ABRELAX_SAVE_ALL_OUT_BARCODE-1lis_-frags83__1706_0.clean.out.100_1LIS	1LIS	2.61	1.0151	1.4959
2LYN_D	1lis__BOINC_ABRELAX_SAVE_ALL_OUT_BARCODE-1lis_-frags83__1706_0.clean.out.10_1LIS	1LIS	2.42	0.9158	1.4148
2LYN_D	1lis__BOINC_ABRELAX_SAVE_ALL_OUT_BARCODE-1lis_-frags83__1706_0.clean.out.11_1LIS	1LIS	2.98	4.3886	4.5358
2LYN_D	1lis__BOINC_ABRELAX_SAVE_ALL_OUT_BARCODE-1lis_-frags83__1706_0.clean.out.12_1LIS	1LIS	2.28	4.7854	4.9057
2LYN_D	1lis__BOINC_ABRELAX_SAVE_ALL_OUT_BARCODE-1lis_-frags83__1706_0.clean.out.13_1LIS	1LIS	2.78	3.3964	3.6150
2LYN_D	1lis__BOINC_ABRELAX_SAVE_ALL_OUT_BARCODE-1lis_-frags83__1706_0.clean.out.14_1LIS	1LIS	2.36	5.3808	5.4615
2LYN_D	1lis__BOINC_ABRELAX_SAVE_ALL_OUT_BARCODE-1lis_-frags83__1706_0.clean.out.15_1LIS	1LIS	2.67	3.9917	4.1666
2LYN_D	1lis__BOINC_ABRELAX_SAVE_ALL_OUT_BARCODE-1lis_-frags83__1706_0.clean.out.16_1LIS	1LIS	2.06	5.3808	5.4615
2LYN_D	1lis__BOINC_ABRELAX_SAVE_ALL_OUT_BARCODE-1lis_-frags83__1706_0.clean.out.17_1LIS	1LIS	2.54	2.7018	2.9771
2LYN_D	1lis__BOINC_ABRELAX_SAVE_ALL_OUT_BARCODE-1lis_-frags83__1706_0.clean.out.18_1LIS	1LIS	2.57	4.2893	4.4434
2LYN_D	1lis__BOINC_ABRELAX_SAVE_ALL_OUT_BARCODE-1lis_-frags83__1706_0.clean.out.19_1LIS	1LIS	2.90	4.0909	4.2588
2LYN_D	1lis__BOINC_ABRELAX_SAVE_ALL_OUT_BARCODE-1lis_-frags83__1706_0.clean.out.1_1LIS	1LIS	2.33	4.5870	4.7206
2LYN_D	1lis__BOINC_ABRELAX_SAVE_ALL_OUT_BARCODE-1lis_-frags83__1706_0.clean.out.20_1LIS	1LIS	2.82	4.6862	4.8131
2LYN_D	1lis__BOINC_ABRELAX_SAVE_ALL_OUT_BARCODE-1lis_-frags83__1706_0.clean.out.21_1LIS	1LIS	2.18	5.4800	5.5542
2LYN_D	1lis__BOINC_ABRELAX_SAVE_ALL_OUT_BARCODE-1lis_-frags83__1706_0.clean.out.22_1LIS	1LIS	2.51	5.3808	5.4615
2LYN_D	1lis__BOINC_ABRELAX_SAVE_ALL_OUT_BARCODE-1lis_-frags83__1706_0.clean.out.23_1LIS	1LIS	2.90	3.7932	3.9824
2LYN_D	1lis__BOINC_ABRELAX_SAVE_ALL_OUT_BARCODE-1lis_-frags83__1706_0.clean.out.24_1LIS	1LIS	2.65	3.3964	3.6150
2LYN_D	1lis__BOINC_ABRELAX_SAVE_ALL_OUT_BARCODE-1lis_-frags83__1706_0.clean.out.25_1LIS	1LIS	2.55	4.4878	4.6282
2LYN_D	1lis__BOINC_ABRELAX_SAVE_ALL_OUT_BARCODE-1lis_-frags83__1706_0.clean.out.26_1LIS	1LIS	2.53	2.9003	3.1585
2LYN_D	1lis__BOINC_ABRELAX_SAVE_ALL_OUT_BARCODE-1lis_-frags83__1706_0.clean.out.27_1LIS	1LIS	2.53	5.6784	5.7397
2LYN_D	1lis__BOINC_ABRELAX_SAVE_ALL_OUT_BARCODE-1lis_-frags83__1706_0.clean.out.28_1LIS	1LIS	2.96	3.7932	3.9824
2LYN_D	1lis__BOINC_ABRELAX_SAVE_ALL_OUT_BARCODE-1lis_-frags83__1706_0.clean.out.29_1LIS	1LIS	2.71	3.8925	4.0744
2LYN_D	1lis__BOINC_ABRELAX_SAVE_ALL_OUT_BARCODE-1lis_-frags83__1706_0.clean.out.2_1LIS	1LIS	2.95	3.0987	3.3406
2LYN_D	1lis__BOINC_ABRELAX_SAVE_ALL_OUT_BARCODE-1lis_-frags83__1706_0.clean.out.30_1LIS	1LIS	2.11	4.6862	4.8131
2LYN_D	1lis__BOINC_ABRELAX_SAVE_ALL_OUT_BARCODE-1lis_-frags83__1706_0.clean.out.31_1LIS	1LIS	3.08	2.9003	3.1585
2LYN_D	1lis__BOINC_ABRELAX_SAVE_ALL_OUT_BARCODE-1lis_-frags83__1706_0.clean.out.32_1LIS	1LIS	2.57	3.6940	3.8904
2LYN_D	1lis__BOINC_ABRELAX_SAVE_ALL_OUT_BARCODE-1lis_-frags83__1706_0.clean.out.33_1LIS	1LIS	2.55	4.7854	4.9057
2LYN_D	1lis__BOINC_ABRELAX_SAVE_ALL_OUT_BARCODE-1lis_-frags83__1706_0.clean.out.34_1LIS	1LIS	2.69	3.1979	3.4320
2LYN_D	1lis__BOINC_ABRELAX_SAVE_ALL_OUT_BARCODE-1lis_-frags83__1706_0.clean.out.35_1LIS	1LIS	2.90	5.1823	5.2761
2LYN_D	1lis__BOINC_ABRELAX_SAVE_ALL_OUT_BARCODE-1lis_-frags83__1706_0.clean.out.36_1LIS	1LIS	2.61	4.7854	4.9057
2LYN_D	1lis__BOINC_ABRELAX_SAVE_ALL_OUT_BARCODE-1lis_-frags83__1706_0.clean.out.37_1LIS	1LIS	2.68	5.1823	5.2761
2LYN_D	1lis__BOINC_ABRELAX_SAVE_ALL_OUT_BARCODE-1lis_-frags83__1706_0.clean.out.38_1LIS	1LIS	2.61	3.5948	3.7985
2LYN_D	1lis__BOINC_ABRELAX_SAVE_ALL_OUT_BARCODE-1lis_-frags83__1706_0.clean.out.39_1LIS	1LIS	2.95	0.4197	1.0277
2LYN_D	1lis__BOINC_ABRELAX_SAVE_ALL_OUT_BARCODE-1lis_-frags83__1706_0.clean.out.3_1LIS	1LIS	2.93	3.7932	3.9824
2LYN_D	1lis__BOINC_ABRELAX_SAVE_ALL_OUT_BARCODE-1lis_-frags83__1706_0.clean.out.40_1LIS	1LIS	2.68	3.2971	3.5234
2LYN_D	1lis__BOINC_ABRELAX_SAVE_ALL_OUT_BARCODE-1lis_-frags83__1706_0.clean.out.41_1LIS	1LIS	2.47	4.5870	4.7206
2LYN_D	1lis__BOINC_ABRELAX_SAVE_ALL_OUT_BARCODE-1lis_-frags83__1706_0.clean.out.42_1LIS	1LIS	2.89	3.9917	4.1666
2LYN_D	1lis__BOINC_ABRELAX_SAVE_ALL_OUT_BARCODE-1lis_-frags83__1706_0.clean.out.43_1LIS	1LIS	2.53	4.3886	4.5358
2LYN_D	1lis__BOINC_ABRELAX_SAVE_ALL_OUT_BARCODE-1lis_-frags83__1706_0.clean.out.44_1LIS	1LIS	2.95	2.1065	2.4390
2LYN_D	1lis__BOINC_ABRELAX_SAVE_ALL_OUT_BARCODE-1lis_-frags83__1706_0.clean.out.45_1LIS	1LIS	2.98	2.9003	3.1585
2LYN_D	1lis__BOINC_ABRELAX_SAVE_ALL_OUT_BARCODE-1lis_-frags83__1706_0.clean.out.46_1LIS	1LIS	2.90	4.6862	4.8131
2LYN_D	1lis__BOINC_ABRELAX_SAVE_ALL_OUT_BARCODE-1lis_-frags83__1706_0.clean.out.47_1LIS	1LIS	2.85	4.6862	4.8131
2LYN_D	1lis__BOINC_ABRELAX_SAVE_ALL_OUT_BARCODE-1lis_-frags83__1706_0.clean.out.48_1LIS	1LIS	2.71	4.6862	4.8131
2LYN_D	1lis__BOINC_ABRELAX_SAVE_ALL_OUT_BARCODE-1lis_-frags83__1706_0.clean.out.49_1LIS	1LIS	2.58	4.2893	4.4434
2LYN_D	1lis__BOINC_ABRELAX_SAVE_ALL_OUT_BARCODE-1lis_-frags83__1706_0.clean.out.4_1LIS	1LIS	2.89	4.7854	4.9057
2LYN_D	1lis__BOINC_ABRELAX_SAVE_ALL_OUT_BARCODE-1lis_-frags83__1706_0.clean.out.50_1LIS	1LIS	3.04	3.9917	4.1666
2LYN_D	1lis__BOINC_ABRELAX_SAVE_ALL_OUT_BARCODE-1lis_-frags83__1706_0.clean.out.51_1LIS	1LIS	2.48	2.5034	2.7966
2LYN_D	1lis__BOINC_ABRELAX_SAVE_ALL_OUT_BARCODE-1lis_-frags83__1706_0.clean.out.52_1LIS	1LIS	2.71	4.4878	4.6282
2LYN_D	1lis__BOINC_ABRELAX_SAVE_ALL_OUT_BARCODE-1lis_-frags83__1706_0.clean.out.53_1LIS	1LIS	2.53	2.2057	2.5279
2LYN_D	1lis__BOINC_ABRELAX_SAVE_ALL_OUT_BARCODE-1lis_-frags83__1706_0.clean.out.54_1LIS	1LIS	2.68	0.9158	1.4148
2LYN_D	1lis__BOINC_ABRELAX_SAVE_ALL_OUT_BARCODE-1lis_-frags83__1706_0.clean.out.55_1LIS	1LIS	2.73	4.2893	4.4434
2LYN_D	1lis__BOINC_ABRELAX_SAVE_ALL_OUT_BARCODE-1lis_-frags83__1706_0.clean.out.56_1LIS	1LIS	2.71	1.2135	1.6610
2LYN_D	1lis__BOINC_ABRELAX_SAVE_ALL_OUT_BARCODE-1lis_-frags83__1706_0.clean.out.57_1LIS	1LIS	2.38	4.2893	4.4434
2LYN_D	1lis__BOINC_ABRELAX_SAVE_ALL_OUT_BARCODE-1lis_-frags83__1706_0.clean.out.58_1LIS	1LIS	2.59	4.9839	5.0909
2LYN_D	1lis__BOINC_ABRELAX_SAVE_ALL_OUT_BARCODE-1lis_-frags83__1706_0.clean.out.59_1LIS	1LIS	2.60	4.3886	4.5358
2LYN_D	1lis__BOINC_ABRELAX_SAVE_ALL_OUT_BARCODE-1lis_-frags83__1706_0.clean.out.5_1LIS	1LIS	3.06	3.2971	3.5234
2LYN_D	1lis__BOINC_ABRELAX_SAVE_ALL_OUT_BARCODE-1lis_-frags83__1706_0.clean.out.60_1LIS	1LIS	2.65	4.7854	4.9057
2LYN_D	1lis__BOINC_ABRELAX_SAVE_ALL_OUT_BARCODE-1lis_-frags83__1706_0.clean.out.61_1LIS	1LIS	2.57	1.2135	1.6610
2LYN_D	1lis__BOINC_ABRELAX_SAVE_ALL_OUT_BARCODE-1lis_-frags83__1706_0.clean.out.62_1LIS	1LIS	3.10	1.1143	1.5780
2LYN_D	1lis__BOINC_ABRELAX_SAVE_ALL_OUT_BARCODE-1lis_-frags83__1706_0.clean.out.63_1LIS	1LIS	2.73	4.8847	4.9983
2LYN_D	1lis__BOINC_ABRELAX_SAVE_ALL_OUT_BARCODE-1lis_-frags83__1706_0.clean.out.64_1LIS	1LIS	2.51	4.8847	4.9983
2LYN_D	1lis__BOINC_ABRELAX_SAVE_ALL_OUT_BARCODE-1lis_-frags83__1706_0.clean.out.65_1LIS	1LIS	2.65	4.0909	4.2588
2LYN_D	1lis__BOINC_ABRELAX_SAVE_ALL_OUT_BARCODE-1lis_-frags83__1706_0.clean.out.66_1LIS	1LIS	2.66	4.5870	4.7206
2LYN_D	1lis__BOINC_ABRELAX_SAVE_ALL_OUT_BARCODE-1lis_-frags83__1706_0.clean.out.67_1LIS	1LIS	2.40	5.2815	5.3688
2LYN_D	1lis__BOINC_ABRELAX_SAVE_ALL_OUT_BARCODE-1lis_-frags83__1706_0.clean.out.68_1LIS	1LIS	2.80	-0.1756	0.6189
2LYN_D	1lis__BOINC_ABRELAX_SAVE_ALL_OUT_BARCODE-1lis_-frags83__1706_0.clean.out.69_1LIS	1LIS	2.75	3.8925	4.0744
2LYN_D	1lis__BOINC_ABRELAX_SAVE_ALL_OUT_BARCODE-1lis_-frags83__1706_0.clean.out.6_1LIS	1LIS	2.73	4.4878	4.6282
2LYN_D	1lis__BOINC_ABRELAX_SAVE_ALL_OUT_BARCODE-1lis_-frags83__1706_0.clean.out.70_1LIS	1LIS	2.83	4.4878	4.6282
2LYN_D	1lis__BOINC_ABRELAX_SAVE_ALL_OUT_BARCODE-1lis_-frags83__1706_0.clean.out.71_1LIS	1LIS	2.85	4.0909	4.2588
2LYN_D	1lis__BOINC_ABRELAX_SAVE_ALL_OUT_BARCODE-1lis_-frags83__1706_0.clean.out.72_1LIS	1LIS	2.75	4.9839	5.0909
2LYN_D	1lis__BOINC_ABRELAX_SAVE_ALL_OUT_BARCODE-1lis_-frags83__1706_0.clean.out.73_1LIS	1LIS	2.71	3.8925	4.0744
2LYN_D	1lis__BOINC_ABRELAX_SAVE_ALL_OUT_BARCODE-1lis_-frags83__1706_0.clean.out.74_1LIS	1LIS	2.18	5.2815	5.3688
2LYN_D	1lis__BOINC_ABRELAX_SAVE_ALL_OUT_BARCODE-1lis_-frags83__1706_0.clean.out.75_1LIS	1LIS	2.54	2.2057	2.5279
2LYN_D	1lis__BOINC_ABRELAX_SAVE_ALL_OUT_BARCODE-1lis_-frags83__1706_0.clean.out.76_1LIS	1LIS	3.08	4.9839	5.0909
2LYN_D	1lis__BOINC_ABRELAX_SAVE_ALL_OUT_BARCODE-1lis_-frags83__1706_0.clean.out.77_1LIS	1LIS	2.54	4.3886	4.5358
2LYN_D	1lis__BOINC_ABRELAX_SAVE_ALL_OUT_BARCODE-1lis_-frags83__1706_0.clean.out.78_1LIS	1LIS	2.53	4.6862	4.8131
2LYN_D	1lis__BOINC_ABRELAX_SAVE_ALL_OUT_BARCODE-1lis_-frags83__1706_0.clean.out.79_1LIS	1LIS	2.89	4.3886	4.5358
2LYN_D	1lis__BOINC_ABRELAX_SAVE_ALL_OUT_BARCODE-1lis_-frags83__1706_0.clean.out.7_1LIS	1LIS	2.98	3.4956	3.7067
2LYN_D	1lis__BOINC_ABRELAX_SAVE_ALL_OUT_BARCODE-1lis_-frags83__1706_0.clean.out.80_1LIS	1LIS	2.56	2.1065	2.4390
2LYN_D	1lis__BOINC_ABRELAX_SAVE_ALL_OUT_BARCODE-1lis_-frags83__1706_0.clean.out.81_1LIS	1LIS	2.57	3.8925	4.0744
2LYN_D	1lis__BOINC_ABRELAX_SAVE_ALL_OUT_BARCODE-1lis_-frags83__1706_0.clean.out.82_1LIS	1LIS	2.77	4.6862	4.8131
2LYN_D	1lis__BOINC_ABRELAX_SAVE_ALL_OUT_BARCODE-1lis_-frags83__1706_0.clean.out.83_1LIS	1LIS	2.53	5.4800	5.5542
2LYN_D	1lis__BOINC_ABRELAX_SAVE_ALL_OUT_BARCODE-1lis_-frags83__1706_0.clean.out.84_1LIS	1LIS	2.60	4.4878	4.6282
2LYN_D	1lis__BOINC_ABRELAX_SAVE_ALL_OUT_BARCODE-1lis_-frags83__1706_0.clean.out.85_1LIS	1LIS	2.63	3.3964	3.6150
2LYN_D	1lis__BOINC_ABRELAX_SAVE_ALL_OUT_BARCODE-1lis_-frags83__1706_0.clean.out.86_1LIS	1LIS	2.73	4.4878	4.6282
2LYN_D	1lis__BOINC_ABRELAX_SAVE_ALL_OUT_BARCODE-1lis_-frags83__1706_0.clean.out.87_1LIS	1LIS	2.46	3.3964	3.6150
2LYN_D	1lis__BOINC_ABRELAX_SAVE_ALL_OUT_BARCODE-1lis_-frags83__1706_0.clean.out.88_1LIS	1LIS	2.64	2.5034	2.7966
2LYN_D	1lis__BOINC_ABRELAX_SAVE_ALL_OUT_BARCODE-1lis_-frags83__1706_0.clean.out.89_1LIS	1LIS	2.43	1.3127	1.7449
2LYN_D	1lis__BOINC_ABRELAX_SAVE_ALL_OUT_BARCODE-1lis_-frags83__1706_0.clean.out.8_1LIS	1LIS	2.55	1.8088	2.1747
2LYN_D	1lis__BOINC_ABRELAX_SAVE_ALL_OUT_BARCODE-1lis_-frags83__1706_0.clean.out.90_1LIS	1LIS	2.75	2.1065	2.4390
2LYN_D	1lis__BOINC_ABRELAX_SAVE_ALL_OUT_BARCODE-1lis_-frags83__1706_0.clean.out.91_1LIS	1LIS	2.39	5.0831	5.1835
2LYN_D	1lis__BOINC_ABRELAX_SAVE_ALL_OUT_BARCODE-1lis_-frags83__1706_0.clean.out.92_1LIS	1LIS	2.33	0.3205	0.9547
2LYN_D	1lis__BOINC_ABRELAX_SAVE_ALL_OUT_BARCODE-1lis_-frags83__1706_0.clean.out.93_1LIS	1LIS	2.84	2.8010	3.0677
2LYN_D	1lis__BOINC_ABRELAX_SAVE_ALL_OUT_BARCODE-1lis_-frags83__1706_0.clean.out.94_1LIS	1LIS	2.83	2.8010	3.0677
2LYN_D	1lis__BOINC_ABRELAX_SAVE_ALL_OUT_BARCODE-1lis_-frags83__1706_0.clean.out.95_1LIS	1LIS	2.62	4.8847	4.9983
2LYN_D	1lis__BOINC_ABRELAX_SAVE_ALL_OUT_BARCODE-1lis_-frags83__1706_0.clean.out.96_1LIS	1LIS	2.54	3.9917	4.1666
2LYN_D	1lis__BOINC_ABRELAX_SAVE_ALL_OUT_BARCODE-1lis_-frags83__1706_0.clean.out.97_1LIS	1LIS	2.66	5.2815	5.3688
2LYN_D	1lis__BOINC_ABRELAX_SAVE_ALL_OUT_BARCODE-1lis_-frags83__1706_0.clean.out.98_1LIS	1LIS	2.97	1.8088	2.1747
2LYN_D	1lis__BOINC_ABRELAX_SAVE_ALL_OUT_BARCODE-1lis_-frags83__1706_0.clean.out.99_1LIS	1LIS	2.61	2.6026	2.8867
2LYN_D	1lis__BOINC_ABRELAX_SAVE_ALL_OUT_BARCODE-1lis_-frags83__1706_0.clean.out.9_1LIS	1LIS	2.89	3.4956	3.7067
