# Supplementary material for: Addressing the Role of Conformational Diversity in Protein Structure Prediction
Source: PLoS One. 2016 May 9;11(5):e0154923. doi: 10.1371/journal.pone.0154923 (PMC4861349; doi:10.1371/journal.pone.0154923)
Supplement: S1 Dataset — (GZ) [file pone.0154923.s002.gz › Palopoli-Monzon_2016_SI/Structural_alignments/SET_ROSETTA/rmsd_mammoth_rosseta_1A19.out]

PDB_1	PDB_2	Target	RMSD	Z-score	ln(E)
1a19	1a19A_BOINC_ABRELAX_SAVE_ALL_OUT-1a19A-frags83__1705_0.first.clean.out.10_1A19	1A19	1.72	0.0867	0.7898
1a19	1a19A_BOINC_ABRELAX_SAVE_ALL_OUT-1a19A-frags83__1705_0.first.clean.out.11_1A19	1A19	2.32	-0.0405	0.7049
1a19	1a19A_BOINC_ABRELAX_SAVE_ALL_OUT-1a19A-frags83__1705_0.first.clean.out.12_1A19	1A19	3.02	0.9770	1.4646
1a19	1a19A_BOINC_ABRELAX_SAVE_ALL_OUT-1a19A-frags83__1705_0.first.clean.out.13_1A19	1A19	2.76	-0.1677	0.6237
1a19	1a19A_BOINC_ABRELAX_SAVE_ALL_OUT-1a19A-frags83__1705_0.first.clean.out.14_1A19	1A19	2.76	1.8673	2.2262
1a19	1a19A_BOINC_ABRELAX_SAVE_ALL_OUT-1a19A-frags83__1705_0.first.clean.out.15_1A19	1A19	3.04	1.2313	1.6760
1a19	1a19A_BOINC_ABRELAX_SAVE_ALL_OUT-1a19A-frags83__1705_0.first.clean.out.16_1A19	1A19	2.02	-1.0580	0.1874
1a19	1a19A_BOINC_ABRELAX_SAVE_ALL_OUT-1a19A-frags83__1705_0.first.clean.out.17_1A19	1A19	2.81	0.5954	1.1608
1a19	1a19A_BOINC_ABRELAX_SAVE_ALL_OUT-1a19A-frags83__1705_0.first.clean.out.18_1A19	1A19	2.93	-0.0405	0.7049
1a19	1a19A_BOINC_ABRELAX_SAVE_ALL_OUT-1a19A-frags83__1705_0.first.clean.out.19_1A19	1A19	2.31	-0.5493	0.4061
1a19	1a19A_BOINC_ABRELAX_SAVE_ALL_OUT-1a19A-frags83__1705_0.first.clean.out.1_1A19	1A19	1.90	0.2138	0.8781
1a19	1a19A_BOINC_ABRELAX_SAVE_ALL_OUT-1a19A-frags83__1705_0.first.clean.out.20_1A19	1A19	2.34	0.2138	0.8781
1a19	1a19A_BOINC_ABRELAX_SAVE_ALL_OUT-1a19A-frags83__1705_0.first.clean.out.2_1A19	1A19	2.53	0.2138	0.8781
1a19	1a19A_BOINC_ABRELAX_SAVE_ALL_OUT-1a19A-frags83__1705_0.first.clean.out.3_1A19	1A19	2.44	1.6129	2.0031
1a19	1a19A_BOINC_ABRELAX_SAVE_ALL_OUT-1a19A-frags83__1705_0.first.clean.out.4_1A19	1A19	3.16	0.2138	0.8781
1a19	1a19A_BOINC_ABRELAX_SAVE_ALL_OUT-1a19A-frags83__1705_0.first.clean.out.5_1A19	1A19	1.81	2.2488	2.5666
1a19	1a19A_BOINC_ABRELAX_SAVE_ALL_OUT-1a19A-frags83__1705_0.first.clean.out.6_1A19	1A19	2.39	-0.8036	0.2856
1a19	1a19A_BOINC_ABRELAX_SAVE_ALL_OUT-1a19A-frags83__1705_0.first.clean.out.7_1A19	1A19	2.84	2.1216	2.4525
1a19	1a19A_BOINC_ABRELAX_SAVE_ALL_OUT-1a19A-frags83__1705_0.first.clean.out.8_1A19	1A19	2.29	-0.6765	0.3432
1a19	1a19A_BOINC_ABRELAX_SAVE_ALL_OUT-1a19A-frags83__1705_0.first.clean.out.9_1A19	1A19	2.63	0.3410	0.9696
1a19	1a19A_BOINC_ABRELAX_SAVE_ALL_OUT_BARCODE-1a19A-frags83__1706_0.clean.out.100_1A19	1A19	2.19	-0.8036	0.2856
1a19	1a19A_BOINC_ABRELAX_SAVE_ALL_OUT_BARCODE-1a19A-frags83__1706_0.clean.out.10_1A19	1A19	2.55	-0.5493	0.4061
1a19	1a19A_BOINC_ABRELAX_SAVE_ALL_OUT_BARCODE-1a19A-frags83__1706_0.clean.out.11_1A19	1A19	2.31	-1.0580	0.1874
1a19	1a19A_BOINC_ABRELAX_SAVE_ALL_OUT_BARCODE-1a19A-frags83__1706_0.clean.out.12_1A19	1A19	2.82	5.8100	5.8627
1a19	1a19A_BOINC_ABRELAX_SAVE_ALL_OUT_BARCODE-1a19A-frags83__1706_0.clean.out.13_1A19	1A19	2.79	5.1741	5.2684
1a19	1a19A_BOINC_ABRELAX_SAVE_ALL_OUT_BARCODE-1a19A-frags83__1706_0.clean.out.14_1A19	1A19	2.55	-0.1677	0.6237
1a19	1a19A_BOINC_ABRELAX_SAVE_ALL_OUT_BARCODE-1a19A-frags83__1706_0.clean.out.15_1A19	1A19	2.88	0.2138	0.8781
1a19	1a19A_BOINC_ABRELAX_SAVE_ALL_OUT_BARCODE-1a19A-frags83__1706_0.clean.out.16_1A19	1A19	2.10	-0.1677	0.6237
1a19	1a19A_BOINC_ABRELAX_SAVE_ALL_OUT_BARCODE-1a19A-frags83__1706_0.clean.out.17_1A19	1A19	2.13	-0.6765	0.3432
1a19	1a19A_BOINC_ABRELAX_SAVE_ALL_OUT_BARCODE-1a19A-frags83__1706_0.clean.out.18_1A19	1A19	2.47	-0.1677	0.6237
1a19	1a19A_BOINC_ABRELAX_SAVE_ALL_OUT_BARCODE-1a19A-frags83__1706_0.clean.out.19_1A19	1A19	2.27	-0.6765	0.3432
1a19	1a19A_BOINC_ABRELAX_SAVE_ALL_OUT_BARCODE-1a19A-frags83__1706_0.clean.out.1_1A19	1A19	2.77	5.6828	5.7438
1a19	1a19A_BOINC_ABRELAX_SAVE_ALL_OUT_BARCODE-1a19A-frags83__1706_0.clean.out.20_1A19	1A19	2.95	5.0469	5.1497
1a19	1a19A_BOINC_ABRELAX_SAVE_ALL_OUT_BARCODE-1a19A-frags83__1706_0.clean.out.21_1A19	1A19	2.22	0.7226	1.2601
1a19	1a19A_BOINC_ABRELAX_SAVE_ALL_OUT_BARCODE-1a19A-frags83__1706_0.clean.out.22_1A19	1A19	2.70	1.2313	1.6760
1a19	1a19A_BOINC_ABRELAX_SAVE_ALL_OUT_BARCODE-1a19A-frags83__1706_0.clean.out.23_1A19	1A19	2.87	-0.1677	0.6237
1a19	1a19A_BOINC_ABRELAX_SAVE_ALL_OUT_BARCODE-1a19A-frags83__1706_0.clean.out.24_1A19	1A19	2.76	0.5954	1.1608
1a19	1a19A_BOINC_ABRELAX_SAVE_ALL_OUT_BARCODE-1a19A-frags83__1706_0.clean.out.25_1A19	1A19	3.00	1.6129	2.0031
1a19	1a19A_BOINC_ABRELAX_SAVE_ALL_OUT_BARCODE-1a19A-frags83__1706_0.clean.out.26_1A19	1A19	2.60	0.2138	0.8781
1a19	1a19A_BOINC_ABRELAX_SAVE_ALL_OUT_BARCODE-1a19A-frags83__1706_0.clean.out.27_1A19	1A19	2.62	0.7226	1.2601
1a19	1a19A_BOINC_ABRELAX_SAVE_ALL_OUT_BARCODE-1a19A-frags83__1706_0.clean.out.28_1A19	1A19	2.45	-0.6765	0.3432
1a19	1a19A_BOINC_ABRELAX_SAVE_ALL_OUT_BARCODE-1a19A-frags83__1706_0.clean.out.29_1A19	1A19	3.07	-0.4221	0.4740
1a19	1a19A_BOINC_ABRELAX_SAVE_ALL_OUT_BARCODE-1a19A-frags83__1706_0.clean.out.2_1A19	1A19	2.49	-0.5493	0.4061
1a19	1a19A_BOINC_ABRELAX_SAVE_ALL_OUT_BARCODE-1a19A-frags83__1706_0.clean.out.30_1A19	1A19	2.23	-0.5493	0.4061
1a19	1a19A_BOINC_ABRELAX_SAVE_ALL_OUT_BARCODE-1a19A-frags83__1706_0.clean.out.31_1A19	1A19	2.37	4.7925	4.9123
1a19	1a19A_BOINC_ABRELAX_SAVE_ALL_OUT_BARCODE-1a19A-frags83__1706_0.clean.out.32_1A19	1A19	2.69	5.9372	5.9816
1a19	1a19A_BOINC_ABRELAX_SAVE_ALL_OUT_BARCODE-1a19A-frags83__1706_0.clean.out.33_1A19	1A19	2.20	-0.9308	0.2336
1a19	1a19A_BOINC_ABRELAX_SAVE_ALL_OUT_BARCODE-1a19A-frags83__1706_0.clean.out.34_1A19	1A19	2.43	0.2138	0.8781
1a19	1a19A_BOINC_ABRELAX_SAVE_ALL_OUT_BARCODE-1a19A-frags83__1706_0.clean.out.35_1A19	1A19	2.15	0.2138	0.8781
1a19	1a19A_BOINC_ABRELAX_SAVE_ALL_OUT_BARCODE-1a19A-frags83__1706_0.clean.out.36_1A19	1A19	1.99	0.3410	0.9696
1a19	1a19A_BOINC_ABRELAX_SAVE_ALL_OUT_BARCODE-1a19A-frags83__1706_0.clean.out.37_1A19	1A19	2.77	-0.8036	0.2856
1a19	1a19A_BOINC_ABRELAX_SAVE_ALL_OUT_BARCODE-1a19A-frags83__1706_0.clean.out.38_1A19	1A19	2.06	-0.1677	0.6237
1a19	1a19A_BOINC_ABRELAX_SAVE_ALL_OUT_BARCODE-1a19A-frags83__1706_0.clean.out.39_1A19	1A19	2.84	3.5207	3.7299
1a19	1a19A_BOINC_ABRELAX_SAVE_ALL_OUT_BARCODE-1a19A-frags83__1706_0.clean.out.3_1A19	1A19	2.20	-0.9308	0.2336
1a19	1a19A_BOINC_ABRELAX_SAVE_ALL_OUT_BARCODE-1a19A-frags83__1706_0.clean.out.40_1A19	1A19	2.29	-0.0405	0.7049
1a19	1a19A_BOINC_ABRELAX_SAVE_ALL_OUT_BARCODE-1a19A-frags83__1706_0.clean.out.41_1A19	1A19	2.59	5.0469	5.1497
1a19	1a19A_BOINC_ABRELAX_SAVE_ALL_OUT_BARCODE-1a19A-frags83__1706_0.clean.out.42_1A19	1A19	2.24	0.2138	0.8781
1a19	1a19A_BOINC_ABRELAX_SAVE_ALL_OUT_BARCODE-1a19A-frags83__1706_0.clean.out.43_1A19	1A19	2.29	-0.8036	0.2856
1a19	1a19A_BOINC_ABRELAX_SAVE_ALL_OUT_BARCODE-1a19A-frags83__1706_0.clean.out.44_1A19	1A19	2.17	0.4682	1.0639
1a19	1a19A_BOINC_ABRELAX_SAVE_ALL_OUT_BARCODE-1a19A-frags83__1706_0.clean.out.45_1A19	1A19	1.76	0.3410	0.9696
1a19	1a19A_BOINC_ABRELAX_SAVE_ALL_OUT_BARCODE-1a19A-frags83__1706_0.clean.out.46_1A19	1A19	2.39	0.8498	1.3614
1a19	1a19A_BOINC_ABRELAX_SAVE_ALL_OUT_BARCODE-1a19A-frags83__1706_0.clean.out.47_1A19	1A19	2.39	-0.8036	0.2856
1a19	1a19A_BOINC_ABRELAX_SAVE_ALL_OUT_BARCODE-1a19A-frags83__1706_0.clean.out.48_1A19	1A19	2.52	0.3410	0.9696
1a19	1a19A_BOINC_ABRELAX_SAVE_ALL_OUT_BARCODE-1a19A-frags83__1706_0.clean.out.49_1A19	1A19	2.68	0.2138	0.8781
1a19	1a19A_BOINC_ABRELAX_SAVE_ALL_OUT_BARCODE-1a19A-frags83__1706_0.clean.out.4_1A19	1A19	2.39	-0.0405	0.7049
1a19	1a19A_BOINC_ABRELAX_SAVE_ALL_OUT_BARCODE-1a19A-frags83__1706_0.clean.out.50_1A19	1A19	2.91	1.6129	2.0031
1a19	1a19A_BOINC_ABRELAX_SAVE_ALL_OUT_BARCODE-1a19A-frags83__1706_0.clean.out.51_1A19	1A19	2.70	0.2138	0.8781
1a19	1a19A_BOINC_ABRELAX_SAVE_ALL_OUT_BARCODE-1a19A-frags83__1706_0.clean.out.52_1A19	1A19	2.76	-0.8036	0.2856
1a19	1a19A_BOINC_ABRELAX_SAVE_ALL_OUT_BARCODE-1a19A-frags83__1706_0.clean.out.53_1A19	1A19	2.80	0.4682	1.0639
1a19	1a19A_BOINC_ABRELAX_SAVE_ALL_OUT_BARCODE-1a19A-frags83__1706_0.clean.out.54_1A19	1A19	3.01	1.2313	1.6760
1a19	1a19A_BOINC_ABRELAX_SAVE_ALL_OUT_BARCODE-1a19A-frags83__1706_0.clean.out.55_1A19	1A19	2.15	-0.5493	0.4061
1a19	1a19A_BOINC_ABRELAX_SAVE_ALL_OUT_BARCODE-1a19A-frags83__1706_0.clean.out.56_1A19	1A19	2.45	0.9770	1.4646
1a19	1a19A_BOINC_ABRELAX_SAVE_ALL_OUT_BARCODE-1a19A-frags83__1706_0.clean.out.57_1A19	1A19	1.97	-0.4221	0.4740
1a19	1a19A_BOINC_ABRELAX_SAVE_ALL_OUT_BARCODE-1a19A-frags83__1706_0.clean.out.58_1A19	1A19	2.84	0.9770	1.4646
1a19	1a19A_BOINC_ABRELAX_SAVE_ALL_OUT_BARCODE-1a19A-frags83__1706_0.clean.out.59_1A19	1A19	2.80	1.2313	1.6760
1a19	1a19A_BOINC_ABRELAX_SAVE_ALL_OUT_BARCODE-1a19A-frags83__1706_0.clean.out.5_1A19	1A19	2.52	1.2313	1.6760
1a19	1a19A_BOINC_ABRELAX_SAVE_ALL_OUT_BARCODE-1a19A-frags83__1706_0.clean.out.60_1A19	1A19	2.76	-0.1677	0.6237
1a19	1a19A_BOINC_ABRELAX_SAVE_ALL_OUT_BARCODE-1a19A-frags83__1706_0.clean.out.61_1A19	1A19	2.66	0.0867	0.7898
1a19	1a19A_BOINC_ABRELAX_SAVE_ALL_OUT_BARCODE-1a19A-frags83__1706_0.clean.out.62_1A19	1A19	2.43	6.1916	6.2195
1a19	1a19A_BOINC_ABRELAX_SAVE_ALL_OUT_BARCODE-1a19A-frags83__1706_0.clean.out.63_1A19	1A19	2.90	4.5382	4.6751
1a19	1a19A_BOINC_ABRELAX_SAVE_ALL_OUT_BARCODE-1a19A-frags83__1706_0.clean.out.64_1A19	1A19	2.25	-0.4221	0.4740
1a19	1a19A_BOINC_ABRELAX_SAVE_ALL_OUT_BARCODE-1a19A-frags83__1706_0.clean.out.65_1A19	1A19	2.73	0.8498	1.3614
1a19	1a19A_BOINC_ABRELAX_SAVE_ALL_OUT_BARCODE-1a19A-frags83__1706_0.clean.out.66_1A19	1A19	2.22	0.3410	0.9696
1a19	1a19A_BOINC_ABRELAX_SAVE_ALL_OUT_BARCODE-1a19A-frags83__1706_0.clean.out.67_1A19	1A19	2.54	0.7226	1.2601
1a19	1a19A_BOINC_ABRELAX_SAVE_ALL_OUT_BARCODE-1a19A-frags83__1706_0.clean.out.68_1A19	1A19	2.81	-0.6765	0.3432
1a19	1a19A_BOINC_ABRELAX_SAVE_ALL_OUT_BARCODE-1a19A-frags83__1706_0.clean.out.69_1A19	1A19	2.28	-0.8036	0.2856
1a19	1a19A_BOINC_ABRELAX_SAVE_ALL_OUT_BARCODE-1a19A-frags83__1706_0.clean.out.6_1A19	1A19	2.61	-0.4221	0.4740
1a19	1a19A_BOINC_ABRELAX_SAVE_ALL_OUT_BARCODE-1a19A-frags83__1706_0.clean.out.70_1A19	1A19	2.37	0.5954	1.1608
1a19	1a19A_BOINC_ABRELAX_SAVE_ALL_OUT_BARCODE-1a19A-frags83__1706_0.clean.out.71_1A19	1A19	2.56	0.3410	0.9696
1a19	1a19A_BOINC_ABRELAX_SAVE_ALL_OUT_BARCODE-1a19A-frags83__1706_0.clean.out.72_1A19	1A19	2.52	1.1041	1.5696
1a19	1a19A_BOINC_ABRELAX_SAVE_ALL_OUT_BARCODE-1a19A-frags83__1706_0.clean.out.73_1A19	1A19	2.70	1.8673	2.2262
1a19	1a19A_BOINC_ABRELAX_SAVE_ALL_OUT_BARCODE-1a19A-frags83__1706_0.clean.out.74_1A19	1A19	1.99	-0.2949	0.5467
1a19	1a19A_BOINC_ABRELAX_SAVE_ALL_OUT_BARCODE-1a19A-frags83__1706_0.clean.out.75_1A19	1A19	2.98	3.6479	3.8476
1a19	1a19A_BOINC_ABRELAX_SAVE_ALL_OUT_BARCODE-1a19A-frags83__1706_0.clean.out.76_1A19	1A19	2.33	0.2138	0.8781
1a19	1a19A_BOINC_ABRELAX_SAVE_ALL_OUT_BARCODE-1a19A-frags83__1706_0.clean.out.77_1A19	1A19	1.71	0.4682	1.0639
1a19	1a19A_BOINC_ABRELAX_SAVE_ALL_OUT_BARCODE-1a19A-frags83__1706_0.clean.out.78_1A19	1A19	2.90	4.0294	4.2016
1a19	1a19A_BOINC_ABRELAX_SAVE_ALL_OUT_BARCODE-1a19A-frags83__1706_0.clean.out.79_1A19	1A19	2.62	-0.4221	0.4740
1a19	1a19A_BOINC_ABRELAX_SAVE_ALL_OUT_BARCODE-1a19A-frags83__1706_0.clean.out.7_1A19	1A19	2.43	-0.5493	0.4061
1a19	1a19A_BOINC_ABRELAX_SAVE_ALL_OUT_BARCODE-1a19A-frags83__1706_0.clean.out.80_1A19	1A19	2.89	5.5556	5.6249
1a19	1a19A_BOINC_ABRELAX_SAVE_ALL_OUT_BARCODE-1a19A-frags83__1706_0.clean.out.81_1A19	1A19	2.43	-0.5493	0.4061
1a19	1a19A_BOINC_ABRELAX_SAVE_ALL_OUT_BARCODE-1a19A-frags83__1706_0.clean.out.82_1A19	1A19	2.23	-0.1677	0.6237
1a19	1a19A_BOINC_ABRELAX_SAVE_ALL_OUT_BARCODE-1a19A-frags83__1706_0.clean.out.83_1A19	1A19	2.41	-0.1677	0.6237
1a19	1a19A_BOINC_ABRELAX_SAVE_ALL_OUT_BARCODE-1a19A-frags83__1706_0.clean.out.84_1A19	1A19	2.68	-0.1677	0.6237
1a19	1a19A_BOINC_ABRELAX_SAVE_ALL_OUT_BARCODE-1a19A-frags83__1706_0.clean.out.85_1A19	1A19	2.48	0.5954	1.1608
1a19	1a19A_BOINC_ABRELAX_SAVE_ALL_OUT_BARCODE-1a19A-frags83__1706_0.clean.out.86_1A19	1A19	2.20	0.4682	1.0639
1a19	1a19A_BOINC_ABRELAX_SAVE_ALL_OUT_BARCODE-1a19A-frags83__1706_0.clean.out.87_1A19	1A19	2.93	3.1391	3.3778
1a19	1a19A_BOINC_ABRELAX_SAVE_ALL_OUT_BARCODE-1a19A-frags83__1706_0.clean.out.88_1A19	1A19	2.53	0.7226	1.2601
1a19	1a19A_BOINC_ABRELAX_SAVE_ALL_OUT_BARCODE-1a19A-frags83__1706_0.clean.out.89_1A19	1A19	2.30	-0.5493	0.4061
1a19	1a19A_BOINC_ABRELAX_SAVE_ALL_OUT_BARCODE-1a19A-frags83__1706_0.clean.out.8_1A19	1A19	2.08	-0.1677	0.6237
1a19	1a19A_BOINC_ABRELAX_SAVE_ALL_OUT_BARCODE-1a19A-frags83__1706_0.clean.out.90_1A19	1A19	2.73	-0.5493	0.4061
1a19	1a19A_BOINC_ABRELAX_SAVE_ALL_OUT_BARCODE-1a19A-frags83__1706_0.clean.out.91_1A19	1A19	2.56	1.9944	2.3390
1a19	1a19A_BOINC_ABRELAX_SAVE_ALL_OUT_BARCODE-1a19A-frags83__1706_0.clean.out.92_1A19	1A19	2.52	5.6828	5.7438
1a19	1a19A_BOINC_ABRELAX_SAVE_ALL_OUT_BARCODE-1a19A-frags83__1706_0.clean.out.93_1A19	1A19	2.43	1.2313	1.6760
1a19	1a19A_BOINC_ABRELAX_SAVE_ALL_OUT_BARCODE-1a19A-frags83__1706_0.clean.out.94_1A19	1A19	2.98	2.7576	3.0280
1a19	1a19A_BOINC_ABRELAX_SAVE_ALL_OUT_BARCODE-1a19A-frags83__1706_0.clean.out.95_1A19	1A19	2.69	2.1216	2.4525
1a19	1a19A_BOINC_ABRELAX_SAVE_ALL_OUT_BARCODE-1a19A-frags83__1706_0.clean.out.96_1A19	1A19	2.42	1.2313	1.6760
1a19	1a19A_BOINC_ABRELAX_SAVE_ALL_OUT_BARCODE-1a19A-frags83__1706_0.clean.out.97_1A19	1A19	2.61	-0.1677	0.6237
1a19	1a19A_BOINC_ABRELAX_SAVE_ALL_OUT_BARCODE-1a19A-frags83__1706_0.clean.out.98_1A19	1A19	2.42	0.3410	0.9696
1a19	1a19A_BOINC_ABRELAX_SAVE_ALL_OUT_BARCODE-1a19A-frags83__1706_0.clean.out.99_1A19	1A19	2.07	0.4682	1.0639
1a19	1a19A_BOINC_ABRELAX_SAVE_ALL_OUT_BARCODE-1a19A-frags83__1706_0.clean.out.9_1A19	1A19	2.56	0.7226	1.2601
1AB7-14_A	1a19A_BOINC_ABRELAX_SAVE_ALL_OUT-1a19A-frags83__1705_0.first.clean.out.10_1A19	1A19	1.37	-0.0405	0.7049
1AB7-14_A	1a19A_BOINC_ABRELAX_SAVE_ALL_OUT-1a19A-frags83__1705_0.first.clean.out.11_1A19	1A19	2.37	-0.4221	0.4740
1AB7-14_A	1a19A_BOINC_ABRELAX_SAVE_ALL_OUT-1a19A-frags83__1705_0.first.clean.out.12_1A19	1A19	3.21	1.1041	1.5696
1AB7-14_A	1a19A_BOINC_ABRELAX_SAVE_ALL_OUT-1a19A-frags83__1705_0.first.clean.out.13_1A19	1A19	2.69	0.3410	0.9696
1AB7-14_A	1a19A_BOINC_ABRELAX_SAVE_ALL_OUT-1a19A-frags83__1705_0.first.clean.out.14_1A19	1A19	2.84	0.7226	1.2601
1AB7-14_A	1a19A_BOINC_ABRELAX_SAVE_ALL_OUT-1a19A-frags83__1705_0.first.clean.out.15_1A19	1A19	2.92	1.7401	2.1142
1AB7-14_A	1a19A_BOINC_ABRELAX_SAVE_ALL_OUT-1a19A-frags83__1705_0.first.clean.out.16_1A19	1A19	1.85	-0.9308	0.2336
1AB7-14_A	1a19A_BOINC_ABRELAX_SAVE_ALL_OUT-1a19A-frags83__1705_0.first.clean.out.17_1A19	1A19	2.86	0.9770	1.4646
1AB7-14_A	1a19A_BOINC_ABRELAX_SAVE_ALL_OUT-1a19A-frags83__1705_0.first.clean.out.18_1A19	1A19	2.38	0.0867	0.7898
1AB7-14_A	1a19A_BOINC_ABRELAX_SAVE_ALL_OUT-1a19A-frags83__1705_0.first.clean.out.19_1A19	1A19	2.44	0.5954	1.1608
1AB7-14_A	1a19A_BOINC_ABRELAX_SAVE_ALL_OUT-1a19A-frags83__1705_0.first.clean.out.1_1A19	1A19	2.09	0.7226	1.2601
1AB7-14_A	1a19A_BOINC_ABRELAX_SAVE_ALL_OUT-1a19A-frags83__1705_0.first.clean.out.20_1A19	1A19	2.45	0.3410	0.9696
1AB7-14_A	1a19A_BOINC_ABRELAX_SAVE_ALL_OUT-1a19A-frags83__1705_0.first.clean.out.2_1A19	1A19	2.68	0.5954	1.1608
1AB7-14_A	1a19A_BOINC_ABRELAX_SAVE_ALL_OUT-1a19A-frags83__1705_0.first.clean.out.3_1A19	1A19	2.12	1.7401	2.1142
1AB7-14_A	1a19A_BOINC_ABRELAX_SAVE_ALL_OUT-1a19A-frags83__1705_0.first.clean.out.4_1A19	1A19	2.89	2.1216	2.4525
1AB7-14_A	1a19A_BOINC_ABRELAX_SAVE_ALL_OUT-1a19A-frags83__1705_0.first.clean.out.5_1A19	1A19	2.04	2.3760	2.6813
1AB7-14_A	1a19A_BOINC_ABRELAX_SAVE_ALL_OUT-1a19A-frags83__1705_0.first.clean.out.6_1A19	1A19	2.65	-0.8036	0.2856
1AB7-14_A	1a19A_BOINC_ABRELAX_SAVE_ALL_OUT-1a19A-frags83__1705_0.first.clean.out.7_1A19	1A19	3.02	1.9944	2.3390
1AB7-14_A	1a19A_BOINC_ABRELAX_SAVE_ALL_OUT-1a19A-frags83__1705_0.first.clean.out.8_1A19	1A19	2.24	-0.2949	0.5467
1AB7-14_A	1a19A_BOINC_ABRELAX_SAVE_ALL_OUT-1a19A-frags83__1705_0.first.clean.out.9_1A19	1A19	2.65	0.4682	1.0639
1AB7-14_A	1a19A_BOINC_ABRELAX_SAVE_ALL_OUT_BARCODE-1a19A-frags83__1706_0.clean.out.100_1A19	1A19	2.53	0.3410	0.9696
1AB7-14_A	1a19A_BOINC_ABRELAX_SAVE_ALL_OUT_BARCODE-1a19A-frags83__1706_0.clean.out.10_1A19	1A19	2.58	0.3410	0.9696
1AB7-14_A	1a19A_BOINC_ABRELAX_SAVE_ALL_OUT_BARCODE-1a19A-frags83__1706_0.clean.out.11_1A19	1A19	2.82	0.2138	0.8781
1AB7-14_A	1a19A_BOINC_ABRELAX_SAVE_ALL_OUT_BARCODE-1a19A-frags83__1706_0.clean.out.12_1A19	1A19	2.58	4.1566	4.3199
1AB7-14_A	1a19A_BOINC_ABRELAX_SAVE_ALL_OUT_BARCODE-1a19A-frags83__1706_0.clean.out.13_1A19	1A19	2.63	6.1916	6.2195
1AB7-14_A	1a19A_BOINC_ABRELAX_SAVE_ALL_OUT_BARCODE-1a19A-frags83__1706_0.clean.out.14_1A19	1A19	2.61	-0.4221	0.4740
1AB7-14_A	1a19A_BOINC_ABRELAX_SAVE_ALL_OUT_BARCODE-1a19A-frags83__1706_0.clean.out.15_1A19	1A19	2.89	-0.5493	0.4061
1AB7-14_A	1a19A_BOINC_ABRELAX_SAVE_ALL_OUT_BARCODE-1a19A-frags83__1706_0.clean.out.16_1A19	1A19	2.23	-0.1677	0.6237
1AB7-14_A	1a19A_BOINC_ABRELAX_SAVE_ALL_OUT_BARCODE-1a19A-frags83__1706_0.clean.out.17_1A19	1A19	2.54	-1.0580	0.1874
1AB7-14_A	1a19A_BOINC_ABRELAX_SAVE_ALL_OUT_BARCODE-1a19A-frags83__1706_0.clean.out.18_1A19	1A19	2.52	0.9770	1.4646
1AB7-14_A	1a19A_BOINC_ABRELAX_SAVE_ALL_OUT_BARCODE-1a19A-frags83__1706_0.clean.out.19_1A19	1A19	2.61	-0.6765	0.3432
1AB7-14_A	1a19A_BOINC_ABRELAX_SAVE_ALL_OUT_BARCODE-1a19A-frags83__1706_0.clean.out.1_1A19	1A19	2.87	5.1741	5.2684
1AB7-14_A	1a19A_BOINC_ABRELAX_SAVE_ALL_OUT_BARCODE-1a19A-frags83__1706_0.clean.out.20_1A19	1A19	2.66	5.3013	5.3872
1AB7-14_A	1a19A_BOINC_ABRELAX_SAVE_ALL_OUT_BARCODE-1a19A-frags83__1706_0.clean.out.21_1A19	1A19	2.83	0.5954	1.1608
1AB7-14_A	1a19A_BOINC_ABRELAX_SAVE_ALL_OUT_BARCODE-1a19A-frags83__1706_0.clean.out.22_1A19	1A19	2.71	0.7226	1.2601
1AB7-14_A	1a19A_BOINC_ABRELAX_SAVE_ALL_OUT_BARCODE-1a19A-frags83__1706_0.clean.out.23_1A19	1A19	2.92	-0.1677	0.6237
1AB7-14_A	1a19A_BOINC_ABRELAX_SAVE_ALL_OUT_BARCODE-1a19A-frags83__1706_0.clean.out.24_1A19	1A19	2.88	0.8498	1.3614
1AB7-14_A	1a19A_BOINC_ABRELAX_SAVE_ALL_OUT_BARCODE-1a19A-frags83__1706_0.clean.out.25_1A19	1A19	3.03	1.3585	1.7839
1AB7-14_A	1a19A_BOINC_ABRELAX_SAVE_ALL_OUT_BARCODE-1a19A-frags83__1706_0.clean.out.26_1A19	1A19	2.83	0.3410	0.9696
1AB7-14_A	1a19A_BOINC_ABRELAX_SAVE_ALL_OUT_BARCODE-1a19A-frags83__1706_0.clean.out.27_1A19	1A19	2.58	0.2138	0.8781
1AB7-14_A	1a19A_BOINC_ABRELAX_SAVE_ALL_OUT_BARCODE-1a19A-frags83__1706_0.clean.out.28_1A19	1A19	2.74	0.8498	1.3614
1AB7-14_A	1a19A_BOINC_ABRELAX_SAVE_ALL_OUT_BARCODE-1a19A-frags83__1706_0.clean.out.29_1A19	1A19	2.01	-1.0580	0.1874
1AB7-14_A	1a19A_BOINC_ABRELAX_SAVE_ALL_OUT_BARCODE-1a19A-frags83__1706_0.clean.out.2_1A19	1A19	2.79	0.2138	0.8781
1AB7-14_A	1a19A_BOINC_ABRELAX_SAVE_ALL_OUT_BARCODE-1a19A-frags83__1706_0.clean.out.30_1A19	1A19	2.42	-0.9308	0.2336
1AB7-14_A	1a19A_BOINC_ABRELAX_SAVE_ALL_OUT_BARCODE-1a19A-frags83__1706_0.clean.out.31_1A19	1A19	2.74	4.0294	4.2016
1AB7-14_A	1a19A_BOINC_ABRELAX_SAVE_ALL_OUT_BARCODE-1a19A-frags83__1706_0.clean.out.32_1A19	1A19	2.83	4.4110	4.5566
1AB7-14_A	1a19A_BOINC_ABRELAX_SAVE_ALL_OUT_BARCODE-1a19A-frags83__1706_0.clean.out.33_1A19	1A19	2.22	0.4682	1.0639
1AB7-14_A	1a19A_BOINC_ABRELAX_SAVE_ALL_OUT_BARCODE-1a19A-frags83__1706_0.clean.out.34_1A19	1A19	2.47	-0.5493	0.4061
1AB7-14_A	1a19A_BOINC_ABRELAX_SAVE_ALL_OUT_BARCODE-1a19A-frags83__1706_0.clean.out.35_1A19	1A19	2.44	-0.8036	0.2856
1AB7-14_A	1a19A_BOINC_ABRELAX_SAVE_ALL_OUT_BARCODE-1a19A-frags83__1706_0.clean.out.36_1A19	1A19	2.63	0.2138	0.8781
1AB7-14_A	1a19A_BOINC_ABRELAX_SAVE_ALL_OUT_BARCODE-1a19A-frags83__1706_0.clean.out.37_1A19	1A19	2.50	-0.1677	0.6237
1AB7-14_A	1a19A_BOINC_ABRELAX_SAVE_ALL_OUT_BARCODE-1a19A-frags83__1706_0.clean.out.38_1A19	1A19	2.66	0.3410	0.9696
1AB7-14_A	1a19A_BOINC_ABRELAX_SAVE_ALL_OUT_BARCODE-1a19A-frags83__1706_0.clean.out.39_1A19	1A19	2.94	3.2663	3.4950
1AB7-14_A	1a19A_BOINC_ABRELAX_SAVE_ALL_OUT_BARCODE-1a19A-frags83__1706_0.clean.out.3_1A19	1A19	2.53	-0.9308	0.2336
1AB7-14_A	1a19A_BOINC_ABRELAX_SAVE_ALL_OUT_BARCODE-1a19A-frags83__1706_0.clean.out.40_1A19	1A19	2.83	-0.6765	0.3432
1AB7-14_A	1a19A_BOINC_ABRELAX_SAVE_ALL_OUT_BARCODE-1a19A-frags83__1706_0.clean.out.41_1A19	1A19	2.70	4.2838	4.4382
1AB7-14_A	1a19A_BOINC_ABRELAX_SAVE_ALL_OUT_BARCODE-1a19A-frags83__1706_0.clean.out.42_1A19	1A19	2.39	0.2138	0.8781
1AB7-14_A	1a19A_BOINC_ABRELAX_SAVE_ALL_OUT_BARCODE-1a19A-frags83__1706_0.clean.out.43_1A19	1A19	2.08	-0.8036	0.2856
1AB7-14_A	1a19A_BOINC_ABRELAX_SAVE_ALL_OUT_BARCODE-1a19A-frags83__1706_0.clean.out.44_1A19	1A19	2.64	0.3410	0.9696
1AB7-14_A	1a19A_BOINC_ABRELAX_SAVE_ALL_OUT_BARCODE-1a19A-frags83__1706_0.clean.out.45_1A19	1A19	2.63	0.4682	1.0639
1AB7-14_A	1a19A_BOINC_ABRELAX_SAVE_ALL_OUT_BARCODE-1a19A-frags83__1706_0.clean.out.46_1A19	1A19	2.53	0.4682	1.0639
1AB7-14_A	1a19A_BOINC_ABRELAX_SAVE_ALL_OUT_BARCODE-1a19A-frags83__1706_0.clean.out.47_1A19	1A19	1.98	-0.6765	0.3432
1AB7-14_A	1a19A_BOINC_ABRELAX_SAVE_ALL_OUT_BARCODE-1a19A-frags83__1706_0.clean.out.48_1A19	1A19	2.70	-0.4221	0.4740
1AB7-14_A	1a19A_BOINC_ABRELAX_SAVE_ALL_OUT_BARCODE-1a19A-frags83__1706_0.clean.out.49_1A19	1A19	2.37	-0.1677	0.6237
1AB7-14_A	1a19A_BOINC_ABRELAX_SAVE_ALL_OUT_BARCODE-1a19A-frags83__1706_0.clean.out.4_1A19	1A19	2.02	-0.0405	0.7049
1AB7-14_A	1a19A_BOINC_ABRELAX_SAVE_ALL_OUT_BARCODE-1a19A-frags83__1706_0.clean.out.50_1A19	1A19	2.83	0.5954	1.1608
1AB7-14_A	1a19A_BOINC_ABRELAX_SAVE_ALL_OUT_BARCODE-1a19A-frags83__1706_0.clean.out.51_1A19	1A19	2.86	0.0867	0.7898
1AB7-14_A	1a19A_BOINC_ABRELAX_SAVE_ALL_OUT_BARCODE-1a19A-frags83__1706_0.clean.out.52_1A19	1A19	2.84	0.3410	0.9696
1AB7-14_A	1a19A_BOINC_ABRELAX_SAVE_ALL_OUT_BARCODE-1a19A-frags83__1706_0.clean.out.53_1A19	1A19	2.75	0.7226	1.2601
1AB7-14_A	1a19A_BOINC_ABRELAX_SAVE_ALL_OUT_BARCODE-1a19A-frags83__1706_0.clean.out.54_1A19	1A19	2.51	1.7401	2.1142
1AB7-14_A	1a19A_BOINC_ABRELAX_SAVE_ALL_OUT_BARCODE-1a19A-frags83__1706_0.clean.out.55_1A19	1A19	1.86	-0.0405	0.7049
1AB7-14_A	1a19A_BOINC_ABRELAX_SAVE_ALL_OUT_BARCODE-1a19A-frags83__1706_0.clean.out.56_1A19	1A19	2.87	0.7226	1.2601
1AB7-14_A	1a19A_BOINC_ABRELAX_SAVE_ALL_OUT_BARCODE-1a19A-frags83__1706_0.clean.out.57_1A19	1A19	2.22	-0.4221	0.4740
1AB7-14_A	1a19A_BOINC_ABRELAX_SAVE_ALL_OUT_BARCODE-1a19A-frags83__1706_0.clean.out.58_1A19	1A19	2.62	0.9770	1.4646
1AB7-14_A	1a19A_BOINC_ABRELAX_SAVE_ALL_OUT_BARCODE-1a19A-frags83__1706_0.clean.out.59_1A19	1A19	2.79	0.7226	1.2601
1AB7-14_A	1a19A_BOINC_ABRELAX_SAVE_ALL_OUT_BARCODE-1a19A-frags83__1706_0.clean.out.5_1A19	1A19	2.70	1.6129	2.0031
1AB7-14_A	1a19A_BOINC_ABRELAX_SAVE_ALL_OUT_BARCODE-1a19A-frags83__1706_0.clean.out.60_1A19	1A19	2.58	-0.1677	0.6237
1AB7-14_A	1a19A_BOINC_ABRELAX_SAVE_ALL_OUT_BARCODE-1a19A-frags83__1706_0.clean.out.61_1A19	1A19	2.78	-0.4221	0.4740
1AB7-14_A	1a19A_BOINC_ABRELAX_SAVE_ALL_OUT_BARCODE-1a19A-frags83__1706_0.clean.out.62_1A19	1A19	2.54	5.3013	5.3872
1AB7-14_A	1a19A_BOINC_ABRELAX_SAVE_ALL_OUT_BARCODE-1a19A-frags83__1706_0.clean.out.63_1A19	1A19	2.81	5.0469	5.1497
1AB7-14_A	1a19A_BOINC_ABRELAX_SAVE_ALL_OUT_BARCODE-1a19A-frags83__1706_0.clean.out.64_1A19	1A19	3.08	-0.8036	0.2856
1AB7-14_A	1a19A_BOINC_ABRELAX_SAVE_ALL_OUT_BARCODE-1a19A-frags83__1706_0.clean.out.65_1A19	1A19	2.79	0.3410	0.9696
1AB7-14_A	1a19A_BOINC_ABRELAX_SAVE_ALL_OUT_BARCODE-1a19A-frags83__1706_0.clean.out.66_1A19	1A19	1.88	0.7226	1.2601
1AB7-14_A	1a19A_BOINC_ABRELAX_SAVE_ALL_OUT_BARCODE-1a19A-frags83__1706_0.clean.out.67_1A19	1A19	2.71	0.9770	1.4646
1AB7-14_A	1a19A_BOINC_ABRELAX_SAVE_ALL_OUT_BARCODE-1a19A-frags83__1706_0.clean.out.68_1A19	1A19	3.07	-0.4221	0.4740
1AB7-14_A	1a19A_BOINC_ABRELAX_SAVE_ALL_OUT_BARCODE-1a19A-frags83__1706_0.clean.out.69_1A19	1A19	2.66	-0.8036	0.2856
1AB7-14_A	1a19A_BOINC_ABRELAX_SAVE_ALL_OUT_BARCODE-1a19A-frags83__1706_0.clean.out.6_1A19	1A19	2.41	0.4682	1.0639
1AB7-14_A	1a19A_BOINC_ABRELAX_SAVE_ALL_OUT_BARCODE-1a19A-frags83__1706_0.clean.out.70_1A19	1A19	2.58	-0.1677	0.6237
1AB7-14_A	1a19A_BOINC_ABRELAX_SAVE_ALL_OUT_BARCODE-1a19A-frags83__1706_0.clean.out.71_1A19	1A19	2.28	0.4682	1.0639
1AB7-14_A	1a19A_BOINC_ABRELAX_SAVE_ALL_OUT_BARCODE-1a19A-frags83__1706_0.clean.out.72_1A19	1A19	2.58	0.9770	1.4646
1AB7-14_A	1a19A_BOINC_ABRELAX_SAVE_ALL_OUT_BARCODE-1a19A-frags83__1706_0.clean.out.73_1A19	1A19	2.70	1.3585	1.7839
1AB7-14_A	1a19A_BOINC_ABRELAX_SAVE_ALL_OUT_BARCODE-1a19A-frags83__1706_0.clean.out.74_1A19	1A19	3.00	0.3410	0.9696
1AB7-14_A	1a19A_BOINC_ABRELAX_SAVE_ALL_OUT_BARCODE-1a19A-frags83__1706_0.clean.out.75_1A19	1A19	2.98	3.3935	3.6123
1AB7-14_A	1a19A_BOINC_ABRELAX_SAVE_ALL_OUT_BARCODE-1a19A-frags83__1706_0.clean.out.76_1A19	1A19	2.72	0.2138	0.8781
1AB7-14_A	1a19A_BOINC_ABRELAX_SAVE_ALL_OUT_BARCODE-1a19A-frags83__1706_0.clean.out.77_1A19	1A19	1.92	0.4682	1.0639
1AB7-14_A	1a19A_BOINC_ABRELAX_SAVE_ALL_OUT_BARCODE-1a19A-frags83__1706_0.clean.out.78_1A19	1A19	3.10	3.9022	4.0835
1AB7-14_A	1a19A_BOINC_ABRELAX_SAVE_ALL_OUT_BARCODE-1a19A-frags83__1706_0.clean.out.79_1A19	1A19	2.22	-0.9308	0.2336
1AB7-14_A	1a19A_BOINC_ABRELAX_SAVE_ALL_OUT_BARCODE-1a19A-frags83__1706_0.clean.out.7_1A19	1A19	2.20	-0.4221	0.4740
1AB7-14_A	1a19A_BOINC_ABRELAX_SAVE_ALL_OUT_BARCODE-1a19A-frags83__1706_0.clean.out.80_1A19	1A19	2.88	2.5032	2.7964
1AB7-14_A	1a19A_BOINC_ABRELAX_SAVE_ALL_OUT_BARCODE-1a19A-frags83__1706_0.clean.out.81_1A19	1A19	2.42	-0.6765	0.3432
1AB7-14_A	1a19A_BOINC_ABRELAX_SAVE_ALL_OUT_BARCODE-1a19A-frags83__1706_0.clean.out.82_1A19	1A19	2.87	0.5954	1.1608
1AB7-14_A	1a19A_BOINC_ABRELAX_SAVE_ALL_OUT_BARCODE-1a19A-frags83__1706_0.clean.out.83_1A19	1A19	2.75	-0.2949	0.5467
1AB7-14_A	1a19A_BOINC_ABRELAX_SAVE_ALL_OUT_BARCODE-1a19A-frags83__1706_0.clean.out.84_1A19	1A19	2.71	-0.9308	0.2336
1AB7-14_A	1a19A_BOINC_ABRELAX_SAVE_ALL_OUT_BARCODE-1a19A-frags83__1706_0.clean.out.85_1A19	1A19	2.25	0.2138	0.8781
1AB7-14_A	1a19A_BOINC_ABRELAX_SAVE_ALL_OUT_BARCODE-1a19A-frags83__1706_0.clean.out.86_1A19	1A19	1.92	0.4682	1.0639
1AB7-14_A	1a19A_BOINC_ABRELAX_SAVE_ALL_OUT_BARCODE-1a19A-frags83__1706_0.clean.out.87_1A19	1A19	2.77	2.5032	2.7964
1AB7-14_A	1a19A_BOINC_ABRELAX_SAVE_ALL_OUT_BARCODE-1a19A-frags83__1706_0.clean.out.88_1A19	1A19	2.41	-0.1677	0.6237
1AB7-14_A	1a19A_BOINC_ABRELAX_SAVE_ALL_OUT_BARCODE-1a19A-frags83__1706_0.clean.out.89_1A19	1A19	2.36	0.0867	0.7898
1AB7-14_A	1a19A_BOINC_ABRELAX_SAVE_ALL_OUT_BARCODE-1a19A-frags83__1706_0.clean.out.8_1A19	1A19	2.49	0.5954	1.1608
1AB7-14_A	1a19A_BOINC_ABRELAX_SAVE_ALL_OUT_BARCODE-1a19A-frags83__1706_0.clean.out.90_1A19	1A19	2.35	-0.0405	0.7049
1AB7-14_A	1a19A_BOINC_ABRELAX_SAVE_ALL_OUT_BARCODE-1a19A-frags83__1706_0.clean.out.91_1A19	1A19	2.87	1.3585	1.7839
1AB7-14_A	1a19A_BOINC_ABRELAX_SAVE_ALL_OUT_BARCODE-1a19A-frags83__1706_0.clean.out.92_1A19	1A19	2.70	4.7925	4.9123
1AB7-14_A	1a19A_BOINC_ABRELAX_SAVE_ALL_OUT_BARCODE-1a19A-frags83__1706_0.clean.out.93_1A19	1A19	2.25	0.9770	1.4646
1AB7-14_A	1a19A_BOINC_ABRELAX_SAVE_ALL_OUT_BARCODE-1a19A-frags83__1706_0.clean.out.94_1A19	1A19	2.53	2.6304	2.9120
1AB7-14_A	1a19A_BOINC_ABRELAX_SAVE_ALL_OUT_BARCODE-1a19A-frags83__1706_0.clean.out.95_1A19	1A19	2.82	2.1216	2.4525
1AB7-14_A	1a19A_BOINC_ABRELAX_SAVE_ALL_OUT_BARCODE-1a19A-frags83__1706_0.clean.out.96_1A19	1A19	2.56	0.9770	1.4646
1AB7-14_A	1a19A_BOINC_ABRELAX_SAVE_ALL_OUT_BARCODE-1a19A-frags83__1706_0.clean.out.97_1A19	1A19	2.41	-0.0405	0.7049
1AB7-14_A	1a19A_BOINC_ABRELAX_SAVE_ALL_OUT_BARCODE-1a19A-frags83__1706_0.clean.out.98_1A19	1A19	2.37	0.7226	1.2601
1AB7-14_A	1a19A_BOINC_ABRELAX_SAVE_ALL_OUT_BARCODE-1a19A-frags83__1706_0.clean.out.99_1A19	1A19	2.69	0.5954	1.1608
1AB7-14_A	1a19A_BOINC_ABRELAX_SAVE_ALL_OUT_BARCODE-1a19A-frags83__1706_0.clean.out.9_1A19	1A19	2.39	1.1041	1.5696
2HXX_B	1a19A_BOINC_ABRELAX_SAVE_ALL_OUT-1a19A-frags83__1705_0.first.clean.out.10_1A19	1A19	1.66	0.1541	0.8362
2HXX_B	1a19A_BOINC_ABRELAX_SAVE_ALL_OUT-1a19A-frags83__1705_0.first.clean.out.11_1A19	1A19	2.33	0.1541	0.8362
2HXX_B	1a19A_BOINC_ABRELAX_SAVE_ALL_OUT-1a19A-frags83__1705_0.first.clean.out.12_1A19	1A19	2.97	0.9366	1.4317
2HXX_B	1a19A_BOINC_ABRELAX_SAVE_ALL_OUT-1a19A-frags83__1705_0.first.clean.out.13_1A19	1A19	2.75	-0.4980	0.4329
2HXX_B	1a19A_BOINC_ABRELAX_SAVE_ALL_OUT-1a19A-frags83__1705_0.first.clean.out.14_1A19	1A19	2.59	1.0670	1.5388
2HXX_B	1a19A_BOINC_ABRELAX_SAVE_ALL_OUT-1a19A-frags83__1705_0.first.clean.out.15_1A19	1A19	3.14	1.3278	1.7577
2HXX_B	1a19A_BOINC_ABRELAX_SAVE_ALL_OUT-1a19A-frags83__1705_0.first.clean.out.16_1A19	1A19	2.51	-0.4980	0.4329
2HXX_B	1a19A_BOINC_ABRELAX_SAVE_ALL_OUT-1a19A-frags83__1705_0.first.clean.out.17_1A19	1A19	2.64	1.0670	1.5388
2HXX_B	1a19A_BOINC_ABRELAX_SAVE_ALL_OUT-1a19A-frags83__1705_0.first.clean.out.18_1A19	1A19	2.30	-0.2371	0.5812
2HXX_B	1a19A_BOINC_ABRELAX_SAVE_ALL_OUT-1a19A-frags83__1705_0.first.clean.out.19_1A19	1A19	2.62	1.3278	1.7577
2HXX_B	1a19A_BOINC_ABRELAX_SAVE_ALL_OUT-1a19A-frags83__1705_0.first.clean.out.1_1A19	1A19	2.98	0.5453	1.1224
2HXX_B	1a19A_BOINC_ABRELAX_SAVE_ALL_OUT-1a19A-frags83__1705_0.first.clean.out.20_1A19	1A19	2.53	0.6758	1.2233
2HXX_B	1a19A_BOINC_ABRELAX_SAVE_ALL_OUT-1a19A-frags83__1705_0.first.clean.out.2_1A19	1A19	2.68	0.0237	0.7473
2HXX_B	1a19A_BOINC_ABRELAX_SAVE_ALL_OUT-1a19A-frags83__1705_0.first.clean.out.3_1A19	1A19	2.13	0.4149	1.0241
2HXX_B	1a19A_BOINC_ABRELAX_SAVE_ALL_OUT-1a19A-frags83__1705_0.first.clean.out.4_1A19	1A19	2.53	1.5887	1.9820
2HXX_B	1a19A_BOINC_ABRELAX_SAVE_ALL_OUT-1a19A-frags83__1705_0.first.clean.out.5_1A19	1A19	2.42	1.9799	2.3261
2HXX_B	1a19A_BOINC_ABRELAX_SAVE_ALL_OUT-1a19A-frags83__1705_0.first.clean.out.6_1A19	1A19	2.36	-1.0196	0.2007
2HXX_B	1a19A_BOINC_ABRELAX_SAVE_ALL_OUT-1a19A-frags83__1705_0.first.clean.out.7_1A19	1A19	2.74	0.9366	1.4317
2HXX_B	1a19A_BOINC_ABRELAX_SAVE_ALL_OUT-1a19A-frags83__1705_0.first.clean.out.8_1A19	1A19	2.71	0.6758	1.2233
2HXX_B	1a19A_BOINC_ABRELAX_SAVE_ALL_OUT-1a19A-frags83__1705_0.first.clean.out.9_1A19	1A19	2.79	-0.3676	0.5046
2HXX_B	1a19A_BOINC_ABRELAX_SAVE_ALL_OUT_BARCODE-1a19A-frags83__1706_0.clean.out.100_1A19	1A19	2.47	-0.4980	0.4329
2HXX_B	1a19A_BOINC_ABRELAX_SAVE_ALL_OUT_BARCODE-1a19A-frags83__1706_0.clean.out.10_1A19	1A19	2.39	0.2845	0.9286
2HXX_B	1a19A_BOINC_ABRELAX_SAVE_ALL_OUT_BARCODE-1a19A-frags83__1706_0.clean.out.11_1A19	1A19	1.81	-0.4980	0.4329
2HXX_B	1a19A_BOINC_ABRELAX_SAVE_ALL_OUT_BARCODE-1a19A-frags83__1706_0.clean.out.12_1A19	1A19	3.14	5.1098	5.2084
2HXX_B	1a19A_BOINC_ABRELAX_SAVE_ALL_OUT_BARCODE-1a19A-frags83__1706_0.clean.out.13_1A19	1A19	2.74	5.7619	5.8177
2HXX_B	1a19A_BOINC_ABRELAX_SAVE_ALL_OUT_BARCODE-1a19A-frags83__1706_0.clean.out.14_1A19	1A19	2.36	-0.3676	0.5046
2HXX_B	1a19A_BOINC_ABRELAX_SAVE_ALL_OUT_BARCODE-1a19A-frags83__1706_0.clean.out.15_1A19	1A19	3.08	-0.1067	0.6622
2HXX_B	1a19A_BOINC_ABRELAX_SAVE_ALL_OUT_BARCODE-1a19A-frags83__1706_0.clean.out.16_1A19	1A19	2.94	-0.4980	0.4329
2HXX_B	1a19A_BOINC_ABRELAX_SAVE_ALL_OUT_BARCODE-1a19A-frags83__1706_0.clean.out.17_1A19	1A19	3.04	-0.3676	0.5046
2HXX_B	1a19A_BOINC_ABRELAX_SAVE_ALL_OUT_BARCODE-1a19A-frags83__1706_0.clean.out.18_1A19	1A19	2.67	0.8062	1.3264
2HXX_B	1a19A_BOINC_ABRELAX_SAVE_ALL_OUT_BARCODE-1a19A-frags83__1706_0.clean.out.19_1A19	1A19	2.07	-0.3676	0.5046
2HXX_B	1a19A_BOINC_ABRELAX_SAVE_ALL_OUT_BARCODE-1a19A-frags83__1706_0.clean.out.1_1A19	1A19	2.61	4.1969	4.3574
2HXX_B	1a19A_BOINC_ABRELAX_SAVE_ALL_OUT_BARCODE-1a19A-frags83__1706_0.clean.out.20_1A19	1A19	3.05	4.4578	4.6002
2HXX_B	1a19A_BOINC_ABRELAX_SAVE_ALL_OUT_BARCODE-1a19A-frags83__1706_0.clean.out.21_1A19	1A19	2.38	0.5453	1.1224
2HXX_B	1a19A_BOINC_ABRELAX_SAVE_ALL_OUT_BARCODE-1a19A-frags83__1706_0.clean.out.22_1A19	1A19	2.71	0.5453	1.1224
2HXX_B	1a19A_BOINC_ABRELAX_SAVE_ALL_OUT_BARCODE-1a19A-frags83__1706_0.clean.out.23_1A19	1A19	2.70	0.2845	0.9286
2HXX_B	1a19A_BOINC_ABRELAX_SAVE_ALL_OUT_BARCODE-1a19A-frags83__1706_0.clean.out.24_1A19	1A19	2.59	0.8062	1.3264
2HXX_B	1a19A_BOINC_ABRELAX_SAVE_ALL_OUT_BARCODE-1a19A-frags83__1706_0.clean.out.25_1A19	1A19	2.58	0.4149	1.0241
2HXX_B	1a19A_BOINC_ABRELAX_SAVE_ALL_OUT_BARCODE-1a19A-frags83__1706_0.clean.out.26_1A19	1A19	2.49	-0.4980	0.4329
2HXX_B	1a19A_BOINC_ABRELAX_SAVE_ALL_OUT_BARCODE-1a19A-frags83__1706_0.clean.out.27_1A19	1A19	2.60	1.3278	1.7577
2HXX_B	1a19A_BOINC_ABRELAX_SAVE_ALL_OUT_BARCODE-1a19A-frags83__1706_0.clean.out.28_1A19	1A19	2.37	0.4149	1.0241
2HXX_B	1a19A_BOINC_ABRELAX_SAVE_ALL_OUT_BARCODE-1a19A-frags83__1706_0.clean.out.29_1A19	1A19	2.38	-0.1067	0.6622
2HXX_B	1a19A_BOINC_ABRELAX_SAVE_ALL_OUT_BARCODE-1a19A-frags83__1706_0.clean.out.2_1A19	1A19	2.23	0.6758	1.2233
2HXX_B	1a19A_BOINC_ABRELAX_SAVE_ALL_OUT_BARCODE-1a19A-frags83__1706_0.clean.out.30_1A19	1A19	2.48	0.4149	1.0241
2HXX_B	1a19A_BOINC_ABRELAX_SAVE_ALL_OUT_BARCODE-1a19A-frags83__1706_0.clean.out.31_1A19	1A19	2.43	3.5449	3.7523
2HXX_B	1a19A_BOINC_ABRELAX_SAVE_ALL_OUT_BARCODE-1a19A-frags83__1706_0.clean.out.32_1A19	1A19	2.67	5.6315	5.6958
2HXX_B	1a19A_BOINC_ABRELAX_SAVE_ALL_OUT_BARCODE-1a19A-frags83__1706_0.clean.out.33_1A19	1A19	2.75	-0.2371	0.5812
2HXX_B	1a19A_BOINC_ABRELAX_SAVE_ALL_OUT_BARCODE-1a19A-frags83__1706_0.clean.out.34_1A19	1A19	2.39	0.5453	1.1224
2HXX_B	1a19A_BOINC_ABRELAX_SAVE_ALL_OUT_BARCODE-1a19A-frags83__1706_0.clean.out.35_1A19	1A19	2.09	-0.3676	0.5046
2HXX_B	1a19A_BOINC_ABRELAX_SAVE_ALL_OUT_BARCODE-1a19A-frags83__1706_0.clean.out.36_1A19	1A19	2.45	1.0670	1.5388
2HXX_B	1a19A_BOINC_ABRELAX_SAVE_ALL_OUT_BARCODE-1a19A-frags83__1706_0.clean.out.37_1A19	1A19	2.15	-0.6284	0.3664
2HXX_B	1a19A_BOINC_ABRELAX_SAVE_ALL_OUT_BARCODE-1a19A-frags83__1706_0.clean.out.38_1A19	1A19	2.11	0.6758	1.2233
2HXX_B	1a19A_BOINC_ABRELAX_SAVE_ALL_OUT_BARCODE-1a19A-frags83__1706_0.clean.out.39_1A19	1A19	2.62	3.5449	3.7523
2HXX_B	1a19A_BOINC_ABRELAX_SAVE_ALL_OUT_BARCODE-1a19A-frags83__1706_0.clean.out.3_1A19	1A19	2.60	0.2845	0.9286
2HXX_B	1a19A_BOINC_ABRELAX_SAVE_ALL_OUT_BARCODE-1a19A-frags83__1706_0.clean.out.40_1A19	1A19	2.33	-0.7588	0.3053
2HXX_B	1a19A_BOINC_ABRELAX_SAVE_ALL_OUT_BARCODE-1a19A-frags83__1706_0.clean.out.41_1A19	1A19	2.68	4.5882	4.7217
2HXX_B	1a19A_BOINC_ABRELAX_SAVE_ALL_OUT_BARCODE-1a19A-frags83__1706_0.clean.out.42_1A19	1A19	2.37	2.8928	3.1517
2HXX_B	1a19A_BOINC_ABRELAX_SAVE_ALL_OUT_BARCODE-1a19A-frags83__1706_0.clean.out.43_1A19	1A19	2.38	-0.6284	0.3664
2HXX_B	1a19A_BOINC_ABRELAX_SAVE_ALL_OUT_BARCODE-1a19A-frags83__1706_0.clean.out.44_1A19	1A19	2.42	0.4149	1.0241
2HXX_B	1a19A_BOINC_ABRELAX_SAVE_ALL_OUT_BARCODE-1a19A-frags83__1706_0.clean.out.45_1A19	1A19	2.60	0.6758	1.2233
2HXX_B	1a19A_BOINC_ABRELAX_SAVE_ALL_OUT_BARCODE-1a19A-frags83__1706_0.clean.out.46_1A19	1A19	2.83	-0.2371	0.5812
2HXX_B	1a19A_BOINC_ABRELAX_SAVE_ALL_OUT_BARCODE-1a19A-frags83__1706_0.clean.out.47_1A19	1A19	2.54	-0.3676	0.5046
2HXX_B	1a19A_BOINC_ABRELAX_SAVE_ALL_OUT_BARCODE-1a19A-frags83__1706_0.clean.out.48_1A19	1A19	2.59	0.1541	0.8362
2HXX_B	1a19A_BOINC_ABRELAX_SAVE_ALL_OUT_BARCODE-1a19A-frags83__1706_0.clean.out.49_1A19	1A19	2.35	-0.7588	0.3053
2HXX_B	1a19A_BOINC_ABRELAX_SAVE_ALL_OUT_BARCODE-1a19A-frags83__1706_0.clean.out.4_1A19	1A19	2.43	0.0237	0.7473
2HXX_B	1a19A_BOINC_ABRELAX_SAVE_ALL_OUT_BARCODE-1a19A-frags83__1706_0.clean.out.50_1A19	1A19	2.61	0.8062	1.3264
2HXX_B	1a19A_BOINC_ABRELAX_SAVE_ALL_OUT_BARCODE-1a19A-frags83__1706_0.clean.out.51_1A19	1A19	2.82	0.2845	0.9286
2HXX_B	1a19A_BOINC_ABRELAX_SAVE_ALL_OUT_BARCODE-1a19A-frags83__1706_0.clean.out.52_1A19	1A19	2.76	0.4149	1.0241
2HXX_B	1a19A_BOINC_ABRELAX_SAVE_ALL_OUT_BARCODE-1a19A-frags83__1706_0.clean.out.53_1A19	1A19	2.93	0.8062	1.3264
2HXX_B	1a19A_BOINC_ABRELAX_SAVE_ALL_OUT_BARCODE-1a19A-frags83__1706_0.clean.out.54_1A19	1A19	2.62	1.8495	2.2105
2HXX_B	1a19A_BOINC_ABRELAX_SAVE_ALL_OUT_BARCODE-1a19A-frags83__1706_0.clean.out.55_1A19	1A19	2.43	-0.4980	0.4329
2HXX_B	1a19A_BOINC_ABRELAX_SAVE_ALL_OUT_BARCODE-1a19A-frags83__1706_0.clean.out.56_1A19	1A19	2.55	-0.2371	0.5812
2HXX_B	1a19A_BOINC_ABRELAX_SAVE_ALL_OUT_BARCODE-1a19A-frags83__1706_0.clean.out.57_1A19	1A19	2.20	0.0237	0.7473
2HXX_B	1a19A_BOINC_ABRELAX_SAVE_ALL_OUT_BARCODE-1a19A-frags83__1706_0.clean.out.58_1A19	1A19	2.93	0.6758	1.2233
2HXX_B	1a19A_BOINC_ABRELAX_SAVE_ALL_OUT_BARCODE-1a19A-frags83__1706_0.clean.out.59_1A19	1A19	3.03	0.8062	1.3264
2HXX_B	1a19A_BOINC_ABRELAX_SAVE_ALL_OUT_BARCODE-1a19A-frags83__1706_0.clean.out.5_1A19	1A19	2.63	1.9799	2.3261
2HXX_B	1a19A_BOINC_ABRELAX_SAVE_ALL_OUT_BARCODE-1a19A-frags83__1706_0.clean.out.60_1A19	1A19	2.83	0.0237	0.7473
2HXX_B	1a19A_BOINC_ABRELAX_SAVE_ALL_OUT_BARCODE-1a19A-frags83__1706_0.clean.out.61_1A19	1A19	2.58	-0.3676	0.5046
2HXX_B	1a19A_BOINC_ABRELAX_SAVE_ALL_OUT_BARCODE-1a19A-frags83__1706_0.clean.out.62_1A19	1A19	2.33	5.7619	5.8177
2HXX_B	1a19A_BOINC_ABRELAX_SAVE_ALL_OUT_BARCODE-1a19A-frags83__1706_0.clean.out.63_1A19	1A19	2.73	4.1969	4.3574
2HXX_B	1a19A_BOINC_ABRELAX_SAVE_ALL_OUT_BARCODE-1a19A-frags83__1706_0.clean.out.64_1A19	1A19	2.35	-0.2371	0.5812
2HXX_B	1a19A_BOINC_ABRELAX_SAVE_ALL_OUT_BARCODE-1a19A-frags83__1706_0.clean.out.65_1A19	1A19	2.99	-0.2371	0.5812
2HXX_B	1a19A_BOINC_ABRELAX_SAVE_ALL_OUT_BARCODE-1a19A-frags83__1706_0.clean.out.66_1A19	1A19	2.43	1.1974	1.6475
2HXX_B	1a19A_BOINC_ABRELAX_SAVE_ALL_OUT_BARCODE-1a19A-frags83__1706_0.clean.out.67_1A19	1A19	2.25	1.1974	1.6475
2HXX_B	1a19A_BOINC_ABRELAX_SAVE_ALL_OUT_BARCODE-1a19A-frags83__1706_0.clean.out.68_1A19	1A19	2.53	-0.1067	0.6622
2HXX_B	1a19A_BOINC_ABRELAX_SAVE_ALL_OUT_BARCODE-1a19A-frags83__1706_0.clean.out.69_1A19	1A19	1.93	-0.6284	0.3664
2HXX_B	1a19A_BOINC_ABRELAX_SAVE_ALL_OUT_BARCODE-1a19A-frags83__1706_0.clean.out.6_1A19	1A19	2.10	0.5453	1.1224
2HXX_B	1a19A_BOINC_ABRELAX_SAVE_ALL_OUT_BARCODE-1a19A-frags83__1706_0.clean.out.70_1A19	1A19	3.00	0.5453	1.1224
2HXX_B	1a19A_BOINC_ABRELAX_SAVE_ALL_OUT_BARCODE-1a19A-frags83__1706_0.clean.out.71_1A19	1A19	2.15	0.6758	1.2233
2HXX_B	1a19A_BOINC_ABRELAX_SAVE_ALL_OUT_BARCODE-1a19A-frags83__1706_0.clean.out.72_1A19	1A19	2.60	0.5453	1.1224
2HXX_B	1a19A_BOINC_ABRELAX_SAVE_ALL_OUT_BARCODE-1a19A-frags83__1706_0.clean.out.73_1A19	1A19	2.50	1.7191	2.0958
2HXX_B	1a19A_BOINC_ABRELAX_SAVE_ALL_OUT_BARCODE-1a19A-frags83__1706_0.clean.out.74_1A19	1A19	3.04	0.8062	1.3264
2HXX_B	1a19A_BOINC_ABRELAX_SAVE_ALL_OUT_BARCODE-1a19A-frags83__1706_0.clean.out.75_1A19	1A19	2.54	1.8495	2.2105
2HXX_B	1a19A_BOINC_ABRELAX_SAVE_ALL_OUT_BARCODE-1a19A-frags83__1706_0.clean.out.76_1A19	1A19	2.73	0.1541	0.8362
2HXX_B	1a19A_BOINC_ABRELAX_SAVE_ALL_OUT_BARCODE-1a19A-frags83__1706_0.clean.out.77_1A19	1A19	1.52	0.5453	1.1224
2HXX_B	1a19A_BOINC_ABRELAX_SAVE_ALL_OUT_BARCODE-1a19A-frags83__1706_0.clean.out.78_1A19	1A19	3.04	4.1969	4.3574
2HXX_B	1a19A_BOINC_ABRELAX_SAVE_ALL_OUT_BARCODE-1a19A-frags83__1706_0.clean.out.79_1A19	1A19	2.49	-0.4980	0.4329
2HXX_B	1a19A_BOINC_ABRELAX_SAVE_ALL_OUT_BARCODE-1a19A-frags83__1706_0.clean.out.7_1A19	1A19	2.73	-0.8892	0.2500
2HXX_B	1a19A_BOINC_ABRELAX_SAVE_ALL_OUT_BARCODE-1a19A-frags83__1706_0.clean.out.80_1A19	1A19	2.89	5.5011	5.5739
2HXX_B	1a19A_BOINC_ABRELAX_SAVE_ALL_OUT_BARCODE-1a19A-frags83__1706_0.clean.out.81_1A19	1A19	2.86	0.0237	0.7473
2HXX_B	1a19A_BOINC_ABRELAX_SAVE_ALL_OUT_BARCODE-1a19A-frags83__1706_0.clean.out.82_1A19	1A19	2.92	0.2845	0.9286
2HXX_B	1a19A_BOINC_ABRELAX_SAVE_ALL_OUT_BARCODE-1a19A-frags83__1706_0.clean.out.83_1A19	1A19	2.42	0.2845	0.9286
2HXX_B	1a19A_BOINC_ABRELAX_SAVE_ALL_OUT_BARCODE-1a19A-frags83__1706_0.clean.out.84_1A19	1A19	2.71	-0.3676	0.5046
2HXX_B	1a19A_BOINC_ABRELAX_SAVE_ALL_OUT_BARCODE-1a19A-frags83__1706_0.clean.out.85_1A19	1A19	2.83	0.8062	1.3264
2HXX_B	1a19A_BOINC_ABRELAX_SAVE_ALL_OUT_BARCODE-1a19A-frags83__1706_0.clean.out.86_1A19	1A19	2.39	0.2845	0.9286
2HXX_B	1a19A_BOINC_ABRELAX_SAVE_ALL_OUT_BARCODE-1a19A-frags83__1706_0.clean.out.87_1A19	1A19	2.95	4.0665	4.2361
2HXX_B	1a19A_BOINC_ABRELAX_SAVE_ALL_OUT_BARCODE-1a19A-frags83__1706_0.clean.out.88_1A19	1A19	2.91	0.8062	1.3264
2HXX_B	1a19A_BOINC_ABRELAX_SAVE_ALL_OUT_BARCODE-1a19A-frags83__1706_0.clean.out.89_1A19	1A19	2.57	0.2845	0.9286
2HXX_B	1a19A_BOINC_ABRELAX_SAVE_ALL_OUT_BARCODE-1a19A-frags83__1706_0.clean.out.8_1A19	1A19	2.29	0.9366	1.4317
2HXX_B	1a19A_BOINC_ABRELAX_SAVE_ALL_OUT_BARCODE-1a19A-frags83__1706_0.clean.out.90_1A19	1A19	2.95	-0.3676	0.5046
2HXX_B	1a19A_BOINC_ABRELAX_SAVE_ALL_OUT_BARCODE-1a19A-frags83__1706_0.clean.out.91_1A19	1A19	2.48	1.9799	2.3261
2HXX_B	1a19A_BOINC_ABRELAX_SAVE_ALL_OUT_BARCODE-1a19A-frags83__1706_0.clean.out.92_1A19	1A19	2.50	5.2403	5.3302
2HXX_B	1a19A_BOINC_ABRELAX_SAVE_ALL_OUT_BARCODE-1a19A-frags83__1706_0.clean.out.93_1A19	1A19	2.93	0.2845	0.9286
2HXX_B	1a19A_BOINC_ABRELAX_SAVE_ALL_OUT_BARCODE-1a19A-frags83__1706_0.clean.out.94_1A19	1A19	3.06	2.7624	3.0324
2HXX_B	1a19A_BOINC_ABRELAX_SAVE_ALL_OUT_BARCODE-1a19A-frags83__1706_0.clean.out.95_1A19	1A19	2.64	1.4582	1.8693
2HXX_B	1a19A_BOINC_ABRELAX_SAVE_ALL_OUT_BARCODE-1a19A-frags83__1706_0.clean.out.96_1A19	1A19	1.86	1.3278	1.7577
2HXX_B	1a19A_BOINC_ABRELAX_SAVE_ALL_OUT_BARCODE-1a19A-frags83__1706_0.clean.out.97_1A19	1A19	2.53	0.0237	0.7473
2HXX_B	1a19A_BOINC_ABRELAX_SAVE_ALL_OUT_BARCODE-1a19A-frags83__1706_0.clean.out.98_1A19	1A19	2.43	0.8062	1.3264
2HXX_B	1a19A_BOINC_ABRELAX_SAVE_ALL_OUT_BARCODE-1a19A-frags83__1706_0.clean.out.99_1A19	1A19	2.55	-0.3676	0.5046
2HXX_B	1a19A_BOINC_ABRELAX_SAVE_ALL_OUT_BARCODE-1a19A-frags83__1706_0.clean.out.9_1A19	1A19	2.59	0.0237	0.7473
