# Supplementary material for: Addressing the Role of Conformational Diversity in Protein Structure Prediction
Source: PLoS One. 2016 May 9;11(5):e0154923. doi: 10.1371/journal.pone.0154923 (PMC4861349; doi:10.1371/journal.pone.0154923)
Supplement: S1 Dataset — (GZ) [file pone.0154923.s002.gz › Palopoli-Monzon_2016_SI/Structural_alignments/SET_ROSETTA/rmsd_mammoth_rosseta_1PTQ.out]

PDB_1	PDB_2	Target	RMSD	Z-score	ln(E)
1PTQ_A	1ptq__BOINC_ABRELAX_SAVE_ALL_OUT-1ptq_-frags83__1705_0.first.clean.out.10_1PTQ	1PTQ	2.93	-0.3780	0.4987
1PTQ_A	1ptq__BOINC_ABRELAX_SAVE_ALL_OUT-1ptq_-frags83__1705_0.first.clean.out.11_1PTQ	1PTQ	2.50	0.3974	1.0111
1PTQ_A	1ptq__BOINC_ABRELAX_SAVE_ALL_OUT-1ptq_-frags83__1705_0.first.clean.out.12_1PTQ	1PTQ	2.65	-0.9596	0.2226
1PTQ_A	1ptq__BOINC_ABRELAX_SAVE_ALL_OUT-1ptq_-frags83__1705_0.first.clean.out.13_1PTQ	1PTQ	2.68	-1.1535	0.1565
1PTQ_A	1ptq__BOINC_ABRELAX_SAVE_ALL_OUT-1ptq_-frags83__1705_0.first.clean.out.14_1PTQ	1PTQ	2.57	0.0097	0.7380
1PTQ_A	1ptq__BOINC_ABRELAX_SAVE_ALL_OUT-1ptq_-frags83__1705_0.first.clean.out.15_1PTQ	1PTQ	2.23	-0.7658	0.3022
1PTQ_A	1ptq__BOINC_ABRELAX_SAVE_ALL_OUT-1ptq_-frags83__1705_0.first.clean.out.16_1PTQ	1PTQ	2.32	0.2036	0.8709
1PTQ_A	1ptq__BOINC_ABRELAX_SAVE_ALL_OUT-1ptq_-frags83__1705_0.first.clean.out.17_1PTQ	1PTQ	3.03	-2.8982	0.0001
1PTQ_A	1ptq__BOINC_ABRELAX_SAVE_ALL_OUT-1ptq_-frags83__1705_0.first.clean.out.18_1PTQ	1PTQ	2.18	0.7852	1.3097
1PTQ_A	1ptq__BOINC_ABRELAX_SAVE_ALL_OUT-1ptq_-frags83__1705_0.first.clean.out.19_1PTQ	1PTQ	2.08	-0.9596	0.2226
1PTQ_A	1ptq__BOINC_ABRELAX_SAVE_ALL_OUT-1ptq_-frags83__1705_0.first.clean.out.1_1PTQ	1PTQ	2.66	0.2036	0.8709
1PTQ_A	1ptq__BOINC_ABRELAX_SAVE_ALL_OUT-1ptq_-frags83__1705_0.first.clean.out.20_1PTQ	1PTQ	2.72	-1.5412	0.0642
1PTQ_A	1ptq__BOINC_ABRELAX_SAVE_ALL_OUT-1ptq_-frags83__1705_0.first.clean.out.2_1PTQ	1PTQ	2.35	0.0097	0.7380
1PTQ_A	1ptq__BOINC_ABRELAX_SAVE_ALL_OUT-1ptq_-frags83__1705_0.first.clean.out.3_1PTQ	1PTQ	2.23	-0.5719	0.3945
1PTQ_A	1ptq__BOINC_ABRELAX_SAVE_ALL_OUT-1ptq_-frags83__1705_0.first.clean.out.4_1PTQ	1PTQ	2.43	0.0097	0.7380
1PTQ_A	1ptq__BOINC_ABRELAX_SAVE_ALL_OUT-1ptq_-frags83__1705_0.first.clean.out.5_1PTQ	1PTQ	2.49	0.3974	1.0111
1PTQ_A	1ptq__BOINC_ABRELAX_SAVE_ALL_OUT-1ptq_-frags83__1705_0.first.clean.out.6_1PTQ	1PTQ	2.69	-0.9596	0.2226
1PTQ_A	1ptq__BOINC_ABRELAX_SAVE_ALL_OUT-1ptq_-frags83__1705_0.first.clean.out.7_1PTQ	1PTQ	3.01	-1.1535	0.1565
1PTQ_A	1ptq__BOINC_ABRELAX_SAVE_ALL_OUT-1ptq_-frags83__1705_0.first.clean.out.8_1PTQ	1PTQ	2.53	0.7852	1.3097
1PTQ_A	1ptq__BOINC_ABRELAX_SAVE_ALL_OUT-1ptq_-frags83__1705_0.first.clean.out.9_1PTQ	1PTQ	2.63	-0.5719	0.3945
1PTQ_A	1ptq__BOINC_ABRELAX_SAVE_ALL_OUT_BARCODE-1ptq_-frags83__1706_0.clean.out.100_1PTQ	1PTQ	2.98	-2.1228	0.0084
1PTQ_A	1ptq__BOINC_ABRELAX_SAVE_ALL_OUT_BARCODE-1ptq_-frags83__1706_0.clean.out.10_1PTQ	1PTQ	3.32	-0.9596	0.2226
1PTQ_A	1ptq__BOINC_ABRELAX_SAVE_ALL_OUT_BARCODE-1ptq_-frags83__1706_0.clean.out.11_1PTQ	1PTQ	3.39	-2.7044	0.0003
1PTQ_A	1ptq__BOINC_ABRELAX_SAVE_ALL_OUT_BARCODE-1ptq_-frags83__1706_0.clean.out.12_1PTQ	1PTQ	2.04	-0.7658	0.3022
1PTQ_A	1ptq__BOINC_ABRELAX_SAVE_ALL_OUT_BARCODE-1ptq_-frags83__1706_0.clean.out.13_1PTQ	1PTQ	2.43	-2.8982	0.0001
1PTQ_A	1ptq__BOINC_ABRELAX_SAVE_ALL_OUT_BARCODE-1ptq_-frags83__1706_0.clean.out.14_1PTQ	1PTQ	2.91	-1.9289	0.0186
1PTQ_A	1ptq__BOINC_ABRELAX_SAVE_ALL_OUT_BARCODE-1ptq_-frags83__1706_0.clean.out.15_1PTQ	1PTQ	3.10	-1.3473	0.1038
1PTQ_A	1ptq__BOINC_ABRELAX_SAVE_ALL_OUT_BARCODE-1ptq_-frags83__1706_0.clean.out.16_1PTQ	1PTQ	3.26	-2.3167	0.0032
1PTQ_A	1ptq__BOINC_ABRELAX_SAVE_ALL_OUT_BARCODE-1ptq_-frags83__1706_0.clean.out.17_1PTQ	1PTQ	nan	-4.2553	0.0000
1PTQ_A	1ptq__BOINC_ABRELAX_SAVE_ALL_OUT_BARCODE-1ptq_-frags83__1706_0.clean.out.18_1PTQ	1PTQ	2.74	-0.7658	0.3022
1PTQ_A	1ptq__BOINC_ABRELAX_SAVE_ALL_OUT_BARCODE-1ptq_-frags83__1706_0.clean.out.19_1PTQ	1PTQ	2.83	-1.3473	0.1038
1PTQ_A	1ptq__BOINC_ABRELAX_SAVE_ALL_OUT_BARCODE-1ptq_-frags83__1706_0.clean.out.1_1PTQ	1PTQ	2.76	-1.3473	0.1038
1PTQ_A	1ptq__BOINC_ABRELAX_SAVE_ALL_OUT_BARCODE-1ptq_-frags83__1706_0.clean.out.20_1PTQ	1PTQ	2.34	-0.9596	0.2226
1PTQ_A	1ptq__BOINC_ABRELAX_SAVE_ALL_OUT_BARCODE-1ptq_-frags83__1706_0.clean.out.21_1PTQ	1PTQ	2.54	-0.7658	0.3022
1PTQ_A	1ptq__BOINC_ABRELAX_SAVE_ALL_OUT_BARCODE-1ptq_-frags83__1706_0.clean.out.22_1PTQ	1PTQ	2.10	-0.7658	0.3022
1PTQ_A	1ptq__BOINC_ABRELAX_SAVE_ALL_OUT_BARCODE-1ptq_-frags83__1706_0.clean.out.23_1PTQ	1PTQ	2.65	-1.5412	0.0642
1PTQ_A	1ptq__BOINC_ABRELAX_SAVE_ALL_OUT_BARCODE-1ptq_-frags83__1706_0.clean.out.24_1PTQ	1PTQ	1.93	-1.5412	0.0642
1PTQ_A	1ptq__BOINC_ABRELAX_SAVE_ALL_OUT_BARCODE-1ptq_-frags83__1706_0.clean.out.25_1PTQ	1PTQ	2.41	-1.3473	0.1038
1PTQ_A	1ptq__BOINC_ABRELAX_SAVE_ALL_OUT_BARCODE-1ptq_-frags83__1706_0.clean.out.26_1PTQ	1PTQ	2.52	-0.9596	0.2226
1PTQ_A	1ptq__BOINC_ABRELAX_SAVE_ALL_OUT_BARCODE-1ptq_-frags83__1706_0.clean.out.27_1PTQ	1PTQ	2.33	-1.5412	0.0642
1PTQ_A	1ptq__BOINC_ABRELAX_SAVE_ALL_OUT_BARCODE-1ptq_-frags83__1706_0.clean.out.28_1PTQ	1PTQ	1.79	-1.9289	0.0186
1PTQ_A	1ptq__BOINC_ABRELAX_SAVE_ALL_OUT_BARCODE-1ptq_-frags83__1706_0.clean.out.29_1PTQ	1PTQ	2.57	-0.9596	0.2226
1PTQ_A	1ptq__BOINC_ABRELAX_SAVE_ALL_OUT_BARCODE-1ptq_-frags83__1706_0.clean.out.2_1PTQ	1PTQ	2.31	-1.3473	0.1038
1PTQ_A	1ptq__BOINC_ABRELAX_SAVE_ALL_OUT_BARCODE-1ptq_-frags83__1706_0.clean.out.30_1PTQ	1PTQ	2.58	-0.9596	0.2226
1PTQ_A	1ptq__BOINC_ABRELAX_SAVE_ALL_OUT_BARCODE-1ptq_-frags83__1706_0.clean.out.31_1PTQ	1PTQ	2.40	-1.3473	0.1038
1PTQ_A	1ptq__BOINC_ABRELAX_SAVE_ALL_OUT_BARCODE-1ptq_-frags83__1706_0.clean.out.32_1PTQ	1PTQ	2.83	-1.3473	0.1038
1PTQ_A	1ptq__BOINC_ABRELAX_SAVE_ALL_OUT_BARCODE-1ptq_-frags83__1706_0.clean.out.33_1PTQ	1PTQ	1.96	-1.3473	0.1038
1PTQ_A	1ptq__BOINC_ABRELAX_SAVE_ALL_OUT_BARCODE-1ptq_-frags83__1706_0.clean.out.34_1PTQ	1PTQ	2.63	-1.3473	0.1038
1PTQ_A	1ptq__BOINC_ABRELAX_SAVE_ALL_OUT_BARCODE-1ptq_-frags83__1706_0.clean.out.35_1PTQ	1PTQ	2.43	-0.3780	0.4987
1PTQ_A	1ptq__BOINC_ABRELAX_SAVE_ALL_OUT_BARCODE-1ptq_-frags83__1706_0.clean.out.36_1PTQ	1PTQ	2.95	-1.3473	0.1038
1PTQ_A	1ptq__BOINC_ABRELAX_SAVE_ALL_OUT_BARCODE-1ptq_-frags83__1706_0.clean.out.37_1PTQ	1PTQ	2.56	-2.3167	0.0032
1PTQ_A	1ptq__BOINC_ABRELAX_SAVE_ALL_OUT_BARCODE-1ptq_-frags83__1706_0.clean.out.38_1PTQ	1PTQ	2.91	-0.9596	0.2226
1PTQ_A	1ptq__BOINC_ABRELAX_SAVE_ALL_OUT_BARCODE-1ptq_-frags83__1706_0.clean.out.39_1PTQ	1PTQ	2.72	-0.9596	0.2226
1PTQ_A	1ptq__BOINC_ABRELAX_SAVE_ALL_OUT_BARCODE-1ptq_-frags83__1706_0.clean.out.3_1PTQ	1PTQ	2.30	-0.5719	0.3945
1PTQ_A	1ptq__BOINC_ABRELAX_SAVE_ALL_OUT_BARCODE-1ptq_-frags83__1706_0.clean.out.40_1PTQ	1PTQ	3.09	-0.3780	0.4987
1PTQ_A	1ptq__BOINC_ABRELAX_SAVE_ALL_OUT_BARCODE-1ptq_-frags83__1706_0.clean.out.41_1PTQ	1PTQ	2.21	-1.3473	0.1038
1PTQ_A	1ptq__BOINC_ABRELAX_SAVE_ALL_OUT_BARCODE-1ptq_-frags83__1706_0.clean.out.42_1PTQ	1PTQ	3.02	-2.3167	0.0032
1PTQ_A	1ptq__BOINC_ABRELAX_SAVE_ALL_OUT_BARCODE-1ptq_-frags83__1706_0.clean.out.43_1PTQ	1PTQ	2.01	-1.3473	0.1038
1PTQ_A	1ptq__BOINC_ABRELAX_SAVE_ALL_OUT_BARCODE-1ptq_-frags83__1706_0.clean.out.44_1PTQ	1PTQ	2.56	-3.0921	0.0000
1PTQ_A	1ptq__BOINC_ABRELAX_SAVE_ALL_OUT_BARCODE-1ptq_-frags83__1706_0.clean.out.45_1PTQ	1PTQ	2.99	-0.9596	0.2226
1PTQ_A	1ptq__BOINC_ABRELAX_SAVE_ALL_OUT_BARCODE-1ptq_-frags83__1706_0.clean.out.46_1PTQ	1PTQ	2.17	-1.3473	0.1038
1PTQ_A	1ptq__BOINC_ABRELAX_SAVE_ALL_OUT_BARCODE-1ptq_-frags83__1706_0.clean.out.47_1PTQ	1PTQ	2.46	-1.9289	0.0186
1PTQ_A	1ptq__BOINC_ABRELAX_SAVE_ALL_OUT_BARCODE-1ptq_-frags83__1706_0.clean.out.48_1PTQ	1PTQ	2.85	-1.9289	0.0186
1PTQ_A	1ptq__BOINC_ABRELAX_SAVE_ALL_OUT_BARCODE-1ptq_-frags83__1706_0.clean.out.49_1PTQ	1PTQ	2.66	-1.3473	0.1038
1PTQ_A	1ptq__BOINC_ABRELAX_SAVE_ALL_OUT_BARCODE-1ptq_-frags83__1706_0.clean.out.4_1PTQ	1PTQ	3.16	-1.3473	0.1038
1PTQ_A	1ptq__BOINC_ABRELAX_SAVE_ALL_OUT_BARCODE-1ptq_-frags83__1706_0.clean.out.50_1PTQ	1PTQ	2.77	-2.1228	0.0084
1PTQ_A	1ptq__BOINC_ABRELAX_SAVE_ALL_OUT_BARCODE-1ptq_-frags83__1706_0.clean.out.51_1PTQ	1PTQ	2.40	-0.9596	0.2226
1PTQ_A	1ptq__BOINC_ABRELAX_SAVE_ALL_OUT_BARCODE-1ptq_-frags83__1706_0.clean.out.52_1PTQ	1PTQ	2.64	-1.7351	0.0364
1PTQ_A	1ptq__BOINC_ABRELAX_SAVE_ALL_OUT_BARCODE-1ptq_-frags83__1706_0.clean.out.53_1PTQ	1PTQ	2.76	-0.5719	0.3945
1PTQ_A	1ptq__BOINC_ABRELAX_SAVE_ALL_OUT_BARCODE-1ptq_-frags83__1706_0.clean.out.54_1PTQ	1PTQ	2.40	-1.7351	0.0364
1PTQ_A	1ptq__BOINC_ABRELAX_SAVE_ALL_OUT_BARCODE-1ptq_-frags83__1706_0.clean.out.55_1PTQ	1PTQ	3.01	-2.3167	0.0032
1PTQ_A	1ptq__BOINC_ABRELAX_SAVE_ALL_OUT_BARCODE-1ptq_-frags83__1706_0.clean.out.56_1PTQ	1PTQ	2.49	-1.3473	0.1038
1PTQ_A	1ptq__BOINC_ABRELAX_SAVE_ALL_OUT_BARCODE-1ptq_-frags83__1706_0.clean.out.57_1PTQ	1PTQ	2.40	-1.7351	0.0364
1PTQ_A	1ptq__BOINC_ABRELAX_SAVE_ALL_OUT_BARCODE-1ptq_-frags83__1706_0.clean.out.58_1PTQ	1PTQ	1.99	-1.5412	0.0642
1PTQ_A	1ptq__BOINC_ABRELAX_SAVE_ALL_OUT_BARCODE-1ptq_-frags83__1706_0.clean.out.59_1PTQ	1PTQ	2.33	-1.5412	0.0642
1PTQ_A	1ptq__BOINC_ABRELAX_SAVE_ALL_OUT_BARCODE-1ptq_-frags83__1706_0.clean.out.5_1PTQ	1PTQ	2.58	-0.9596	0.2226
1PTQ_A	1ptq__BOINC_ABRELAX_SAVE_ALL_OUT_BARCODE-1ptq_-frags83__1706_0.clean.out.60_1PTQ	1PTQ	3.18	-1.3473	0.1038
1PTQ_A	1ptq__BOINC_ABRELAX_SAVE_ALL_OUT_BARCODE-1ptq_-frags83__1706_0.clean.out.61_1PTQ	1PTQ	2.01	-1.1535	0.1565
1PTQ_A	1ptq__BOINC_ABRELAX_SAVE_ALL_OUT_BARCODE-1ptq_-frags83__1706_0.clean.out.62_1PTQ	1PTQ	2.75	-0.9596	0.2226
1PTQ_A	1ptq__BOINC_ABRELAX_SAVE_ALL_OUT_BARCODE-1ptq_-frags83__1706_0.clean.out.63_1PTQ	1PTQ	2.97	-1.3473	0.1038
1PTQ_A	1ptq__BOINC_ABRELAX_SAVE_ALL_OUT_BARCODE-1ptq_-frags83__1706_0.clean.out.64_1PTQ	1PTQ	2.74	-2.1228	0.0084
1PTQ_A	1ptq__BOINC_ABRELAX_SAVE_ALL_OUT_BARCODE-1ptq_-frags83__1706_0.clean.out.65_1PTQ	1PTQ	2.56	-0.1842	0.6135
1PTQ_A	1ptq__BOINC_ABRELAX_SAVE_ALL_OUT_BARCODE-1ptq_-frags83__1706_0.clean.out.66_1PTQ	1PTQ	2.43	-1.1535	0.1565
1PTQ_A	1ptq__BOINC_ABRELAX_SAVE_ALL_OUT_BARCODE-1ptq_-frags83__1706_0.clean.out.67_1PTQ	1PTQ	2.47	-0.3780	0.4987
1PTQ_A	1ptq__BOINC_ABRELAX_SAVE_ALL_OUT_BARCODE-1ptq_-frags83__1706_0.clean.out.68_1PTQ	1PTQ	2.54	-1.7351	0.0364
1PTQ_A	1ptq__BOINC_ABRELAX_SAVE_ALL_OUT_BARCODE-1ptq_-frags83__1706_0.clean.out.69_1PTQ	1PTQ	2.02	-1.7351	0.0364
1PTQ_A	1ptq__BOINC_ABRELAX_SAVE_ALL_OUT_BARCODE-1ptq_-frags83__1706_0.clean.out.6_1PTQ	1PTQ	2.98	-1.5412	0.0642
1PTQ_A	1ptq__BOINC_ABRELAX_SAVE_ALL_OUT_BARCODE-1ptq_-frags83__1706_0.clean.out.70_1PTQ	1PTQ	2.81	-1.9289	0.0186
1PTQ_A	1ptq__BOINC_ABRELAX_SAVE_ALL_OUT_BARCODE-1ptq_-frags83__1706_0.clean.out.71_1PTQ	1PTQ	3.13	-1.7351	0.0364
1PTQ_A	1ptq__BOINC_ABRELAX_SAVE_ALL_OUT_BARCODE-1ptq_-frags83__1706_0.clean.out.72_1PTQ	1PTQ	2.58	-1.5412	0.0642
1PTQ_A	1ptq__BOINC_ABRELAX_SAVE_ALL_OUT_BARCODE-1ptq_-frags83__1706_0.clean.out.73_1PTQ	1PTQ	3.01	-0.9596	0.2226
1PTQ_A	1ptq__BOINC_ABRELAX_SAVE_ALL_OUT_BARCODE-1ptq_-frags83__1706_0.clean.out.74_1PTQ	1PTQ	2.34	-1.1535	0.1565
1PTQ_A	1ptq__BOINC_ABRELAX_SAVE_ALL_OUT_BARCODE-1ptq_-frags83__1706_0.clean.out.75_1PTQ	1PTQ	2.31	-1.9289	0.0186
1PTQ_A	1ptq__BOINC_ABRELAX_SAVE_ALL_OUT_BARCODE-1ptq_-frags83__1706_0.clean.out.76_1PTQ	1PTQ	3.03	-2.3167	0.0032
1PTQ_A	1ptq__BOINC_ABRELAX_SAVE_ALL_OUT_BARCODE-1ptq_-frags83__1706_0.clean.out.77_1PTQ	1PTQ	3.25	-0.7658	0.3022
1PTQ_A	1ptq__BOINC_ABRELAX_SAVE_ALL_OUT_BARCODE-1ptq_-frags83__1706_0.clean.out.78_1PTQ	1PTQ	2.99	-1.7351	0.0364
1PTQ_A	1ptq__BOINC_ABRELAX_SAVE_ALL_OUT_BARCODE-1ptq_-frags83__1706_0.clean.out.79_1PTQ	1PTQ	1.75	-2.3167	0.0032
1PTQ_A	1ptq__BOINC_ABRELAX_SAVE_ALL_OUT_BARCODE-1ptq_-frags83__1706_0.clean.out.7_1PTQ	1PTQ	3.22	-0.9596	0.2226
1PTQ_A	1ptq__BOINC_ABRELAX_SAVE_ALL_OUT_BARCODE-1ptq_-frags83__1706_0.clean.out.80_1PTQ	1PTQ	2.82	-0.9596	0.2226
1PTQ_A	1ptq__BOINC_ABRELAX_SAVE_ALL_OUT_BARCODE-1ptq_-frags83__1706_0.clean.out.81_1PTQ	1PTQ	2.62	-0.7658	0.3022
1PTQ_A	1ptq__BOINC_ABRELAX_SAVE_ALL_OUT_BARCODE-1ptq_-frags83__1706_0.clean.out.82_1PTQ	1PTQ	2.37	-1.5412	0.0642
1PTQ_A	1ptq__BOINC_ABRELAX_SAVE_ALL_OUT_BARCODE-1ptq_-frags83__1706_0.clean.out.83_1PTQ	1PTQ	1.45	-2.5105	0.0010
1PTQ_A	1ptq__BOINC_ABRELAX_SAVE_ALL_OUT_BARCODE-1ptq_-frags83__1706_0.clean.out.84_1PTQ	1PTQ	2.71	-0.7658	0.3022
1PTQ_A	1ptq__BOINC_ABRELAX_SAVE_ALL_OUT_BARCODE-1ptq_-frags83__1706_0.clean.out.85_1PTQ	1PTQ	2.59	-0.9596	0.2226
1PTQ_A	1ptq__BOINC_ABRELAX_SAVE_ALL_OUT_BARCODE-1ptq_-frags83__1706_0.clean.out.86_1PTQ	1PTQ	2.17	-1.9289	0.0186
1PTQ_A	1ptq__BOINC_ABRELAX_SAVE_ALL_OUT_BARCODE-1ptq_-frags83__1706_0.clean.out.87_1PTQ	1PTQ	2.88	-2.1228	0.0084
1PTQ_A	1ptq__BOINC_ABRELAX_SAVE_ALL_OUT_BARCODE-1ptq_-frags83__1706_0.clean.out.88_1PTQ	1PTQ	3.36	-2.3167	0.0032
1PTQ_A	1ptq__BOINC_ABRELAX_SAVE_ALL_OUT_BARCODE-1ptq_-frags83__1706_0.clean.out.89_1PTQ	1PTQ	2.62	-0.5719	0.3945
1PTQ_A	1ptq__BOINC_ABRELAX_SAVE_ALL_OUT_BARCODE-1ptq_-frags83__1706_0.clean.out.8_1PTQ	1PTQ	2.29	-1.1535	0.1565
1PTQ_A	1ptq__BOINC_ABRELAX_SAVE_ALL_OUT_BARCODE-1ptq_-frags83__1706_0.clean.out.90_1PTQ	1PTQ	2.55	-1.3473	0.1038
1PTQ_A	1ptq__BOINC_ABRELAX_SAVE_ALL_OUT_BARCODE-1ptq_-frags83__1706_0.clean.out.91_1PTQ	1PTQ	2.59	-0.5719	0.3945
1PTQ_A	1ptq__BOINC_ABRELAX_SAVE_ALL_OUT_BARCODE-1ptq_-frags83__1706_0.clean.out.92_1PTQ	1PTQ	2.95	-0.5719	0.3945
1PTQ_A	1ptq__BOINC_ABRELAX_SAVE_ALL_OUT_BARCODE-1ptq_-frags83__1706_0.clean.out.93_1PTQ	1PTQ	2.69	-1.7351	0.0364
1PTQ_A	1ptq__BOINC_ABRELAX_SAVE_ALL_OUT_BARCODE-1ptq_-frags83__1706_0.clean.out.94_1PTQ	1PTQ	2.84	-1.3473	0.1038
1PTQ_A	1ptq__BOINC_ABRELAX_SAVE_ALL_OUT_BARCODE-1ptq_-frags83__1706_0.clean.out.95_1PTQ	1PTQ	3.18	-2.3167	0.0032
1PTQ_A	1ptq__BOINC_ABRELAX_SAVE_ALL_OUT_BARCODE-1ptq_-frags83__1706_0.clean.out.96_1PTQ	1PTQ	2.52	-1.1535	0.1565
1PTQ_A	1ptq__BOINC_ABRELAX_SAVE_ALL_OUT_BARCODE-1ptq_-frags83__1706_0.clean.out.97_1PTQ	1PTQ	2.40	-2.1228	0.0084
1PTQ_A	1ptq__BOINC_ABRELAX_SAVE_ALL_OUT_BARCODE-1ptq_-frags83__1706_0.clean.out.98_1PTQ	1PTQ	2.34	-1.3473	0.1038
1PTQ_A	1ptq__BOINC_ABRELAX_SAVE_ALL_OUT_BARCODE-1ptq_-frags83__1706_0.clean.out.99_1PTQ	1PTQ	2.73	-1.3473	0.1038
1PTQ_A	1ptq__BOINC_ABRELAX_SAVE_ALL_OUT_BARCODE-1ptq_-frags83__1706_0.clean.out.9_1PTQ	1PTQ	2.83	-0.7658	0.3022
1ptq	1ptq__BOINC_ABRELAX_SAVE_ALL_OUT-1ptq_-frags83__1705_0.first.clean.out.10_1PTQ	1PTQ	2.93	-0.3780	0.4987
1ptq	1ptq__BOINC_ABRELAX_SAVE_ALL_OUT-1ptq_-frags83__1705_0.first.clean.out.11_1PTQ	1PTQ	2.50	0.3974	1.0111
1ptq	1ptq__BOINC_ABRELAX_SAVE_ALL_OUT-1ptq_-frags83__1705_0.first.clean.out.12_1PTQ	1PTQ	2.65	-0.9596	0.2226
1ptq	1ptq__BOINC_ABRELAX_SAVE_ALL_OUT-1ptq_-frags83__1705_0.first.clean.out.13_1PTQ	1PTQ	2.68	-1.1535	0.1565
1ptq	1ptq__BOINC_ABRELAX_SAVE_ALL_OUT-1ptq_-frags83__1705_0.first.clean.out.14_1PTQ	1PTQ	2.57	0.0097	0.7380
1ptq	1ptq__BOINC_ABRELAX_SAVE_ALL_OUT-1ptq_-frags83__1705_0.first.clean.out.15_1PTQ	1PTQ	2.23	-0.7658	0.3022
1ptq	1ptq__BOINC_ABRELAX_SAVE_ALL_OUT-1ptq_-frags83__1705_0.first.clean.out.16_1PTQ	1PTQ	2.32	0.2036	0.8709
1ptq	1ptq__BOINC_ABRELAX_SAVE_ALL_OUT-1ptq_-frags83__1705_0.first.clean.out.17_1PTQ	1PTQ	3.03	-2.8982	0.0001
1ptq	1ptq__BOINC_ABRELAX_SAVE_ALL_OUT-1ptq_-frags83__1705_0.first.clean.out.18_1PTQ	1PTQ	2.18	0.7852	1.3097
1ptq	1ptq__BOINC_ABRELAX_SAVE_ALL_OUT-1ptq_-frags83__1705_0.first.clean.out.19_1PTQ	1PTQ	2.08	-0.9596	0.2226
1ptq	1ptq__BOINC_ABRELAX_SAVE_ALL_OUT-1ptq_-frags83__1705_0.first.clean.out.1_1PTQ	1PTQ	2.66	0.2036	0.8709
1ptq	1ptq__BOINC_ABRELAX_SAVE_ALL_OUT-1ptq_-frags83__1705_0.first.clean.out.20_1PTQ	1PTQ	2.72	-1.5412	0.0642
1ptq	1ptq__BOINC_ABRELAX_SAVE_ALL_OUT-1ptq_-frags83__1705_0.first.clean.out.2_1PTQ	1PTQ	2.35	0.0097	0.7380
1ptq	1ptq__BOINC_ABRELAX_SAVE_ALL_OUT-1ptq_-frags83__1705_0.first.clean.out.3_1PTQ	1PTQ	2.23	-0.5719	0.3945
1ptq	1ptq__BOINC_ABRELAX_SAVE_ALL_OUT-1ptq_-frags83__1705_0.first.clean.out.4_1PTQ	1PTQ	2.43	0.0097	0.7380
1ptq	1ptq__BOINC_ABRELAX_SAVE_ALL_OUT-1ptq_-frags83__1705_0.first.clean.out.5_1PTQ	1PTQ	2.49	0.3974	1.0111
1ptq	1ptq__BOINC_ABRELAX_SAVE_ALL_OUT-1ptq_-frags83__1705_0.first.clean.out.6_1PTQ	1PTQ	2.69	-0.9596	0.2226
1ptq	1ptq__BOINC_ABRELAX_SAVE_ALL_OUT-1ptq_-frags83__1705_0.first.clean.out.7_1PTQ	1PTQ	3.01	-1.1535	0.1565
1ptq	1ptq__BOINC_ABRELAX_SAVE_ALL_OUT-1ptq_-frags83__1705_0.first.clean.out.8_1PTQ	1PTQ	2.53	0.7852	1.3097
1ptq	1ptq__BOINC_ABRELAX_SAVE_ALL_OUT-1ptq_-frags83__1705_0.first.clean.out.9_1PTQ	1PTQ	2.63	-0.5719	0.3945
1ptq	1ptq__BOINC_ABRELAX_SAVE_ALL_OUT_BARCODE-1ptq_-frags83__1706_0.clean.out.100_1PTQ	1PTQ	2.98	-2.1228	0.0084
1ptq	1ptq__BOINC_ABRELAX_SAVE_ALL_OUT_BARCODE-1ptq_-frags83__1706_0.clean.out.10_1PTQ	1PTQ	3.32	-0.9596	0.2226
1ptq	1ptq__BOINC_ABRELAX_SAVE_ALL_OUT_BARCODE-1ptq_-frags83__1706_0.clean.out.11_1PTQ	1PTQ	3.39	-2.7044	0.0003
1ptq	1ptq__BOINC_ABRELAX_SAVE_ALL_OUT_BARCODE-1ptq_-frags83__1706_0.clean.out.12_1PTQ	1PTQ	2.04	-0.7658	0.3022
1ptq	1ptq__BOINC_ABRELAX_SAVE_ALL_OUT_BARCODE-1ptq_-frags83__1706_0.clean.out.13_1PTQ	1PTQ	2.43	-2.8982	0.0001
1ptq	1ptq__BOINC_ABRELAX_SAVE_ALL_OUT_BARCODE-1ptq_-frags83__1706_0.clean.out.14_1PTQ	1PTQ	2.91	-1.9289	0.0186
1ptq	1ptq__BOINC_ABRELAX_SAVE_ALL_OUT_BARCODE-1ptq_-frags83__1706_0.clean.out.15_1PTQ	1PTQ	3.10	-1.3473	0.1038
1ptq	1ptq__BOINC_ABRELAX_SAVE_ALL_OUT_BARCODE-1ptq_-frags83__1706_0.clean.out.16_1PTQ	1PTQ	3.26	-2.3167	0.0032
1ptq	1ptq__BOINC_ABRELAX_SAVE_ALL_OUT_BARCODE-1ptq_-frags83__1706_0.clean.out.17_1PTQ	1PTQ	nan	-4.2553	0.0000
1ptq	1ptq__BOINC_ABRELAX_SAVE_ALL_OUT_BARCODE-1ptq_-frags83__1706_0.clean.out.18_1PTQ	1PTQ	2.74	-0.7658	0.3022
1ptq	1ptq__BOINC_ABRELAX_SAVE_ALL_OUT_BARCODE-1ptq_-frags83__1706_0.clean.out.19_1PTQ	1PTQ	2.83	-1.3473	0.1038
1ptq	1ptq__BOINC_ABRELAX_SAVE_ALL_OUT_BARCODE-1ptq_-frags83__1706_0.clean.out.1_1PTQ	1PTQ	2.76	-1.3473	0.1038
1ptq	1ptq__BOINC_ABRELAX_SAVE_ALL_OUT_BARCODE-1ptq_-frags83__1706_0.clean.out.20_1PTQ	1PTQ	2.34	-0.9596	0.2226
1ptq	1ptq__BOINC_ABRELAX_SAVE_ALL_OUT_BARCODE-1ptq_-frags83__1706_0.clean.out.21_1PTQ	1PTQ	2.54	-0.7658	0.3022
1ptq	1ptq__BOINC_ABRELAX_SAVE_ALL_OUT_BARCODE-1ptq_-frags83__1706_0.clean.out.22_1PTQ	1PTQ	2.10	-0.7658	0.3022
1ptq	1ptq__BOINC_ABRELAX_SAVE_ALL_OUT_BARCODE-1ptq_-frags83__1706_0.clean.out.23_1PTQ	1PTQ	2.65	-1.5412	0.0642
1ptq	1ptq__BOINC_ABRELAX_SAVE_ALL_OUT_BARCODE-1ptq_-frags83__1706_0.clean.out.24_1PTQ	1PTQ	1.93	-1.5412	0.0642
1ptq	1ptq__BOINC_ABRELAX_SAVE_ALL_OUT_BARCODE-1ptq_-frags83__1706_0.clean.out.25_1PTQ	1PTQ	2.41	-1.3473	0.1038
1ptq	1ptq__BOINC_ABRELAX_SAVE_ALL_OUT_BARCODE-1ptq_-frags83__1706_0.clean.out.26_1PTQ	1PTQ	2.52	-0.9596	0.2226
1ptq	1ptq__BOINC_ABRELAX_SAVE_ALL_OUT_BARCODE-1ptq_-frags83__1706_0.clean.out.27_1PTQ	1PTQ	2.33	-1.5412	0.0642
1ptq	1ptq__BOINC_ABRELAX_SAVE_ALL_OUT_BARCODE-1ptq_-frags83__1706_0.clean.out.28_1PTQ	1PTQ	1.79	-1.9289	0.0186
1ptq	1ptq__BOINC_ABRELAX_SAVE_ALL_OUT_BARCODE-1ptq_-frags83__1706_0.clean.out.29_1PTQ	1PTQ	2.57	-0.9596	0.2226
1ptq	1ptq__BOINC_ABRELAX_SAVE_ALL_OUT_BARCODE-1ptq_-frags83__1706_0.clean.out.2_1PTQ	1PTQ	2.31	-1.3473	0.1038
1ptq	1ptq__BOINC_ABRELAX_SAVE_ALL_OUT_BARCODE-1ptq_-frags83__1706_0.clean.out.30_1PTQ	1PTQ	2.58	-0.9596	0.2226
1ptq	1ptq__BOINC_ABRELAX_SAVE_ALL_OUT_BARCODE-1ptq_-frags83__1706_0.clean.out.31_1PTQ	1PTQ	2.40	-1.3473	0.1038
1ptq	1ptq__BOINC_ABRELAX_SAVE_ALL_OUT_BARCODE-1ptq_-frags83__1706_0.clean.out.32_1PTQ	1PTQ	2.83	-1.3473	0.1038
1ptq	1ptq__BOINC_ABRELAX_SAVE_ALL_OUT_BARCODE-1ptq_-frags83__1706_0.clean.out.33_1PTQ	1PTQ	1.96	-1.3473	0.1038
1ptq	1ptq__BOINC_ABRELAX_SAVE_ALL_OUT_BARCODE-1ptq_-frags83__1706_0.clean.out.34_1PTQ	1PTQ	2.63	-1.3473	0.1038
1ptq	1ptq__BOINC_ABRELAX_SAVE_ALL_OUT_BARCODE-1ptq_-frags83__1706_0.clean.out.35_1PTQ	1PTQ	2.43	-0.3780	0.4987
1ptq	1ptq__BOINC_ABRELAX_SAVE_ALL_OUT_BARCODE-1ptq_-frags83__1706_0.clean.out.36_1PTQ	1PTQ	2.95	-1.3473	0.1038
1ptq	1ptq__BOINC_ABRELAX_SAVE_ALL_OUT_BARCODE-1ptq_-frags83__1706_0.clean.out.37_1PTQ	1PTQ	2.56	-2.3167	0.0032
1ptq	1ptq__BOINC_ABRELAX_SAVE_ALL_OUT_BARCODE-1ptq_-frags83__1706_0.clean.out.38_1PTQ	1PTQ	2.91	-0.9596	0.2226
1ptq	1ptq__BOINC_ABRELAX_SAVE_ALL_OUT_BARCODE-1ptq_-frags83__1706_0.clean.out.39_1PTQ	1PTQ	2.72	-0.9596	0.2226
1ptq	1ptq__BOINC_ABRELAX_SAVE_ALL_OUT_BARCODE-1ptq_-frags83__1706_0.clean.out.3_1PTQ	1PTQ	2.30	-0.5719	0.3945
1ptq	1ptq__BOINC_ABRELAX_SAVE_ALL_OUT_BARCODE-1ptq_-frags83__1706_0.clean.out.40_1PTQ	1PTQ	3.09	-0.3780	0.4987
1ptq	1ptq__BOINC_ABRELAX_SAVE_ALL_OUT_BARCODE-1ptq_-frags83__1706_0.clean.out.41_1PTQ	1PTQ	2.21	-1.3473	0.1038
1ptq	1ptq__BOINC_ABRELAX_SAVE_ALL_OUT_BARCODE-1ptq_-frags83__1706_0.clean.out.42_1PTQ	1PTQ	3.02	-2.3167	0.0032
1ptq	1ptq__BOINC_ABRELAX_SAVE_ALL_OUT_BARCODE-1ptq_-frags83__1706_0.clean.out.43_1PTQ	1PTQ	2.01	-1.3473	0.1038
1ptq	1ptq__BOINC_ABRELAX_SAVE_ALL_OUT_BARCODE-1ptq_-frags83__1706_0.clean.out.44_1PTQ	1PTQ	2.56	-3.0921	0.0000
1ptq	1ptq__BOINC_ABRELAX_SAVE_ALL_OUT_BARCODE-1ptq_-frags83__1706_0.clean.out.45_1PTQ	1PTQ	2.99	-0.9596	0.2226
1ptq	1ptq__BOINC_ABRELAX_SAVE_ALL_OUT_BARCODE-1ptq_-frags83__1706_0.clean.out.46_1PTQ	1PTQ	2.17	-1.3473	0.1038
1ptq	1ptq__BOINC_ABRELAX_SAVE_ALL_OUT_BARCODE-1ptq_-frags83__1706_0.clean.out.47_1PTQ	1PTQ	2.46	-1.9289	0.0186
1ptq	1ptq__BOINC_ABRELAX_SAVE_ALL_OUT_BARCODE-1ptq_-frags83__1706_0.clean.out.48_1PTQ	1PTQ	2.85	-1.9289	0.0186
1ptq	1ptq__BOINC_ABRELAX_SAVE_ALL_OUT_BARCODE-1ptq_-frags83__1706_0.clean.out.49_1PTQ	1PTQ	2.66	-1.3473	0.1038
1ptq	1ptq__BOINC_ABRELAX_SAVE_ALL_OUT_BARCODE-1ptq_-frags83__1706_0.clean.out.4_1PTQ	1PTQ	3.16	-1.3473	0.1038
1ptq	1ptq__BOINC_ABRELAX_SAVE_ALL_OUT_BARCODE-1ptq_-frags83__1706_0.clean.out.50_1PTQ	1PTQ	2.77	-2.1228	0.0084
1ptq	1ptq__BOINC_ABRELAX_SAVE_ALL_OUT_BARCODE-1ptq_-frags83__1706_0.clean.out.51_1PTQ	1PTQ	2.40	-0.9596	0.2226
1ptq	1ptq__BOINC_ABRELAX_SAVE_ALL_OUT_BARCODE-1ptq_-frags83__1706_0.clean.out.52_1PTQ	1PTQ	2.64	-1.7351	0.0364
1ptq	1ptq__BOINC_ABRELAX_SAVE_ALL_OUT_BARCODE-1ptq_-frags83__1706_0.clean.out.53_1PTQ	1PTQ	2.76	-0.5719	0.3945
1ptq	1ptq__BOINC_ABRELAX_SAVE_ALL_OUT_BARCODE-1ptq_-frags83__1706_0.clean.out.54_1PTQ	1PTQ	2.40	-1.7351	0.0364
1ptq	1ptq__BOINC_ABRELAX_SAVE_ALL_OUT_BARCODE-1ptq_-frags83__1706_0.clean.out.55_1PTQ	1PTQ	3.01	-2.3167	0.0032
1ptq	1ptq__BOINC_ABRELAX_SAVE_ALL_OUT_BARCODE-1ptq_-frags83__1706_0.clean.out.56_1PTQ	1PTQ	2.49	-1.3473	0.1038
1ptq	1ptq__BOINC_ABRELAX_SAVE_ALL_OUT_BARCODE-1ptq_-frags83__1706_0.clean.out.57_1PTQ	1PTQ	2.40	-1.7351	0.0364
1ptq	1ptq__BOINC_ABRELAX_SAVE_ALL_OUT_BARCODE-1ptq_-frags83__1706_0.clean.out.58_1PTQ	1PTQ	1.99	-1.5412	0.0642
1ptq	1ptq__BOINC_ABRELAX_SAVE_ALL_OUT_BARCODE-1ptq_-frags83__1706_0.clean.out.59_1PTQ	1PTQ	2.33	-1.5412	0.0642
1ptq	1ptq__BOINC_ABRELAX_SAVE_ALL_OUT_BARCODE-1ptq_-frags83__1706_0.clean.out.5_1PTQ	1PTQ	2.58	-0.9596	0.2226
1ptq	1ptq__BOINC_ABRELAX_SAVE_ALL_OUT_BARCODE-1ptq_-frags83__1706_0.clean.out.60_1PTQ	1PTQ	3.18	-1.3473	0.1038
1ptq	1ptq__BOINC_ABRELAX_SAVE_ALL_OUT_BARCODE-1ptq_-frags83__1706_0.clean.out.61_1PTQ	1PTQ	2.01	-1.1535	0.1565
1ptq	1ptq__BOINC_ABRELAX_SAVE_ALL_OUT_BARCODE-1ptq_-frags83__1706_0.clean.out.62_1PTQ	1PTQ	2.75	-0.9596	0.2226
1ptq	1ptq__BOINC_ABRELAX_SAVE_ALL_OUT_BARCODE-1ptq_-frags83__1706_0.clean.out.63_1PTQ	1PTQ	2.97	-1.3473	0.1038
1ptq	1ptq__BOINC_ABRELAX_SAVE_ALL_OUT_BARCODE-1ptq_-frags83__1706_0.clean.out.64_1PTQ	1PTQ	2.74	-2.1228	0.0084
1ptq	1ptq__BOINC_ABRELAX_SAVE_ALL_OUT_BARCODE-1ptq_-frags83__1706_0.clean.out.65_1PTQ	1PTQ	2.56	-0.1842	0.6135
1ptq	1ptq__BOINC_ABRELAX_SAVE_ALL_OUT_BARCODE-1ptq_-frags83__1706_0.clean.out.66_1PTQ	1PTQ	2.43	-1.1535	0.1565
1ptq	1ptq__BOINC_ABRELAX_SAVE_ALL_OUT_BARCODE-1ptq_-frags83__1706_0.clean.out.67_1PTQ	1PTQ	2.47	-0.3780	0.4987
1ptq	1ptq__BOINC_ABRELAX_SAVE_ALL_OUT_BARCODE-1ptq_-frags83__1706_0.clean.out.68_1PTQ	1PTQ	2.54	-1.7351	0.0364
1ptq	1ptq__BOINC_ABRELAX_SAVE_ALL_OUT_BARCODE-1ptq_-frags83__1706_0.clean.out.69_1PTQ	1PTQ	2.02	-1.7351	0.0364
1ptq	1ptq__BOINC_ABRELAX_SAVE_ALL_OUT_BARCODE-1ptq_-frags83__1706_0.clean.out.6_1PTQ	1PTQ	2.98	-1.5412	0.0642
1ptq	1ptq__BOINC_ABRELAX_SAVE_ALL_OUT_BARCODE-1ptq_-frags83__1706_0.clean.out.70_1PTQ	1PTQ	2.81	-1.9289	0.0186
1ptq	1ptq__BOINC_ABRELAX_SAVE_ALL_OUT_BARCODE-1ptq_-frags83__1706_0.clean.out.71_1PTQ	1PTQ	3.13	-1.7351	0.0364
1ptq	1ptq__BOINC_ABRELAX_SAVE_ALL_OUT_BARCODE-1ptq_-frags83__1706_0.clean.out.72_1PTQ	1PTQ	2.58	-1.5412	0.0642
1ptq	1ptq__BOINC_ABRELAX_SAVE_ALL_OUT_BARCODE-1ptq_-frags83__1706_0.clean.out.73_1PTQ	1PTQ	3.01	-0.9596	0.2226
1ptq	1ptq__BOINC_ABRELAX_SAVE_ALL_OUT_BARCODE-1ptq_-frags83__1706_0.clean.out.74_1PTQ	1PTQ	2.34	-1.1535	0.1565
1ptq	1ptq__BOINC_ABRELAX_SAVE_ALL_OUT_BARCODE-1ptq_-frags83__1706_0.clean.out.75_1PTQ	1PTQ	2.31	-1.9289	0.0186
1ptq	1ptq__BOINC_ABRELAX_SAVE_ALL_OUT_BARCODE-1ptq_-frags83__1706_0.clean.out.76_1PTQ	1PTQ	3.03	-2.3167	0.0032
1ptq	1ptq__BOINC_ABRELAX_SAVE_ALL_OUT_BARCODE-1ptq_-frags83__1706_0.clean.out.77_1PTQ	1PTQ	3.25	-0.7658	0.3022
1ptq	1ptq__BOINC_ABRELAX_SAVE_ALL_OUT_BARCODE-1ptq_-frags83__1706_0.clean.out.78_1PTQ	1PTQ	2.99	-1.7351	0.0364
1ptq	1ptq__BOINC_ABRELAX_SAVE_ALL_OUT_BARCODE-1ptq_-frags83__1706_0.clean.out.79_1PTQ	1PTQ	1.75	-2.3167	0.0032
1ptq	1ptq__BOINC_ABRELAX_SAVE_ALL_OUT_BARCODE-1ptq_-frags83__1706_0.clean.out.7_1PTQ	1PTQ	3.22	-0.9596	0.2226
1ptq	1ptq__BOINC_ABRELAX_SAVE_ALL_OUT_BARCODE-1ptq_-frags83__1706_0.clean.out.80_1PTQ	1PTQ	2.82	-0.9596	0.2226
1ptq	1ptq__BOINC_ABRELAX_SAVE_ALL_OUT_BARCODE-1ptq_-frags83__1706_0.clean.out.81_1PTQ	1PTQ	2.62	-0.7658	0.3022
1ptq	1ptq__BOINC_ABRELAX_SAVE_ALL_OUT_BARCODE-1ptq_-frags83__1706_0.clean.out.82_1PTQ	1PTQ	2.37	-1.5412	0.0642
1ptq	1ptq__BOINC_ABRELAX_SAVE_ALL_OUT_BARCODE-1ptq_-frags83__1706_0.clean.out.83_1PTQ	1PTQ	1.45	-2.5105	0.0010
1ptq	1ptq__BOINC_ABRELAX_SAVE_ALL_OUT_BARCODE-1ptq_-frags83__1706_0.clean.out.84_1PTQ	1PTQ	2.71	-0.7658	0.3022
1ptq	1ptq__BOINC_ABRELAX_SAVE_ALL_OUT_BARCODE-1ptq_-frags83__1706_0.clean.out.85_1PTQ	1PTQ	2.59	-0.9596	0.2226
1ptq	1ptq__BOINC_ABRELAX_SAVE_ALL_OUT_BARCODE-1ptq_-frags83__1706_0.clean.out.86_1PTQ	1PTQ	2.17	-1.9289	0.0186
1ptq	1ptq__BOINC_ABRELAX_SAVE_ALL_OUT_BARCODE-1ptq_-frags83__1706_0.clean.out.87_1PTQ	1PTQ	2.88	-2.1228	0.0084
1ptq	1ptq__BOINC_ABRELAX_SAVE_ALL_OUT_BARCODE-1ptq_-frags83__1706_0.clean.out.88_1PTQ	1PTQ	3.36	-2.3167	0.0032
1ptq	1ptq__BOINC_ABRELAX_SAVE_ALL_OUT_BARCODE-1ptq_-frags83__1706_0.clean.out.89_1PTQ	1PTQ	2.62	-0.5719	0.3945
1ptq	1ptq__BOINC_ABRELAX_SAVE_ALL_OUT_BARCODE-1ptq_-frags83__1706_0.clean.out.8_1PTQ	1PTQ	2.29	-1.1535	0.1565
1ptq	1ptq__BOINC_ABRELAX_SAVE_ALL_OUT_BARCODE-1ptq_-frags83__1706_0.clean.out.90_1PTQ	1PTQ	2.55	-1.3473	0.1038
1ptq	1ptq__BOINC_ABRELAX_SAVE_ALL_OUT_BARCODE-1ptq_-frags83__1706_0.clean.out.91_1PTQ	1PTQ	2.59	-0.5719	0.3945
1ptq	1ptq__BOINC_ABRELAX_SAVE_ALL_OUT_BARCODE-1ptq_-frags83__1706_0.clean.out.92_1PTQ	1PTQ	2.95	-0.5719	0.3945
1ptq	1ptq__BOINC_ABRELAX_SAVE_ALL_OUT_BARCODE-1ptq_-frags83__1706_0.clean.out.93_1PTQ	1PTQ	2.69	-1.7351	0.0364
1ptq	1ptq__BOINC_ABRELAX_SAVE_ALL_OUT_BARCODE-1ptq_-frags83__1706_0.clean.out.94_1PTQ	1PTQ	2.84	-1.3473	0.1038
1ptq	1ptq__BOINC_ABRELAX_SAVE_ALL_OUT_BARCODE-1ptq_-frags83__1706_0.clean.out.95_1PTQ	1PTQ	3.18	-2.3167	0.0032
1ptq	1ptq__BOINC_ABRELAX_SAVE_ALL_OUT_BARCODE-1ptq_-frags83__1706_0.clean.out.96_1PTQ	1PTQ	2.52	-1.1535	0.1565
1ptq	1ptq__BOINC_ABRELAX_SAVE_ALL_OUT_BARCODE-1ptq_-frags83__1706_0.clean.out.97_1PTQ	1PTQ	2.40	-2.1228	0.0084
1ptq	1ptq__BOINC_ABRELAX_SAVE_ALL_OUT_BARCODE-1ptq_-frags83__1706_0.clean.out.98_1PTQ	1PTQ	2.34	-1.3473	0.1038
1ptq	1ptq__BOINC_ABRELAX_SAVE_ALL_OUT_BARCODE-1ptq_-frags83__1706_0.clean.out.99_1PTQ	1PTQ	2.73	-1.3473	0.1038
1ptq	1ptq__BOINC_ABRELAX_SAVE_ALL_OUT_BARCODE-1ptq_-frags83__1706_0.clean.out.9_1PTQ	1PTQ	2.83	-0.7658	0.3022
1PTR_A	1ptq__BOINC_ABRELAX_SAVE_ALL_OUT-1ptq_-frags83__1705_0.first.clean.out.10_1PTQ	1PTQ	2.30	-0.1842	0.6135
1PTR_A	1ptq__BOINC_ABRELAX_SAVE_ALL_OUT-1ptq_-frags83__1705_0.first.clean.out.11_1PTQ	1PTQ	2.57	0.2036	0.8709
1PTR_A	1ptq__BOINC_ABRELAX_SAVE_ALL_OUT-1ptq_-frags83__1705_0.first.clean.out.12_1PTQ	1PTQ	2.26	-0.3780	0.4987
1PTR_A	1ptq__BOINC_ABRELAX_SAVE_ALL_OUT-1ptq_-frags83__1705_0.first.clean.out.13_1PTQ	1PTQ	2.67	-1.1535	0.1565
1PTR_A	1ptq__BOINC_ABRELAX_SAVE_ALL_OUT-1ptq_-frags83__1705_0.first.clean.out.14_1PTQ	1PTQ	2.64	0.5913	1.1577
1PTR_A	1ptq__BOINC_ABRELAX_SAVE_ALL_OUT-1ptq_-frags83__1705_0.first.clean.out.15_1PTQ	1PTQ	2.07	-0.9596	0.2226
1PTR_A	1ptq__BOINC_ABRELAX_SAVE_ALL_OUT-1ptq_-frags83__1705_0.first.clean.out.16_1PTQ	1PTQ	2.19	0.3974	1.0111
1PTR_A	1ptq__BOINC_ABRELAX_SAVE_ALL_OUT-1ptq_-frags83__1705_0.first.clean.out.17_1PTQ	1PTQ	2.58	-1.5412	0.0642
1PTR_A	1ptq__BOINC_ABRELAX_SAVE_ALL_OUT-1ptq_-frags83__1705_0.first.clean.out.18_1PTQ	1PTQ	2.37	0.5913	1.1577
1PTR_A	1ptq__BOINC_ABRELAX_SAVE_ALL_OUT-1ptq_-frags83__1705_0.first.clean.out.19_1PTQ	1PTQ	2.08	-0.9596	0.2226
1PTR_A	1ptq__BOINC_ABRELAX_SAVE_ALL_OUT-1ptq_-frags83__1705_0.first.clean.out.1_1PTQ	1PTQ	2.48	0.0097	0.7380
1PTR_A	1ptq__BOINC_ABRELAX_SAVE_ALL_OUT-1ptq_-frags83__1705_0.first.clean.out.20_1PTQ	1PTQ	2.85	-1.5412	0.0642
1PTR_A	1ptq__BOINC_ABRELAX_SAVE_ALL_OUT-1ptq_-frags83__1705_0.first.clean.out.2_1PTQ	1PTQ	2.22	0.3974	1.0111
1PTR_A	1ptq__BOINC_ABRELAX_SAVE_ALL_OUT-1ptq_-frags83__1705_0.first.clean.out.3_1PTQ	1PTQ	2.27	-0.5719	0.3945
1PTR_A	1ptq__BOINC_ABRELAX_SAVE_ALL_OUT-1ptq_-frags83__1705_0.first.clean.out.4_1PTQ	1PTQ	2.34	0.0097	0.7380
1PTR_A	1ptq__BOINC_ABRELAX_SAVE_ALL_OUT-1ptq_-frags83__1705_0.first.clean.out.5_1PTQ	1PTQ	2.42	0.3974	1.0111
1PTR_A	1ptq__BOINC_ABRELAX_SAVE_ALL_OUT-1ptq_-frags83__1705_0.first.clean.out.6_1PTQ	1PTQ	2.89	-0.5719	0.3945
1PTR_A	1ptq__BOINC_ABRELAX_SAVE_ALL_OUT-1ptq_-frags83__1705_0.first.clean.out.7_1PTQ	1PTQ	2.96	-1.1535	0.1565
1PTR_A	1ptq__BOINC_ABRELAX_SAVE_ALL_OUT-1ptq_-frags83__1705_0.first.clean.out.8_1PTQ	1PTQ	2.39	0.9790	1.4663
1PTR_A	1ptq__BOINC_ABRELAX_SAVE_ALL_OUT-1ptq_-frags83__1705_0.first.clean.out.9_1PTQ	1PTQ	2.64	-0.7658	0.3022
1PTR_A	1ptq__BOINC_ABRELAX_SAVE_ALL_OUT_BARCODE-1ptq_-frags83__1706_0.clean.out.100_1PTQ	1PTQ	2.63	-0.5719	0.3945
1PTR_A	1ptq__BOINC_ABRELAX_SAVE_ALL_OUT_BARCODE-1ptq_-frags83__1706_0.clean.out.10_1PTQ	1PTQ	3.09	-0.9596	0.2226
1PTR_A	1ptq__BOINC_ABRELAX_SAVE_ALL_OUT_BARCODE-1ptq_-frags83__1706_0.clean.out.11_1PTQ	1PTQ	3.29	-2.5105	0.0010
1PTR_A	1ptq__BOINC_ABRELAX_SAVE_ALL_OUT_BARCODE-1ptq_-frags83__1706_0.clean.out.12_1PTQ	1PTQ	2.22	-1.5412	0.0642
1PTR_A	1ptq__BOINC_ABRELAX_SAVE_ALL_OUT_BARCODE-1ptq_-frags83__1706_0.clean.out.13_1PTQ	1PTQ	2.43	-2.8982	0.0001
1PTR_A	1ptq__BOINC_ABRELAX_SAVE_ALL_OUT_BARCODE-1ptq_-frags83__1706_0.clean.out.14_1PTQ	1PTQ	2.31	-0.9596	0.2226
1PTR_A	1ptq__BOINC_ABRELAX_SAVE_ALL_OUT_BARCODE-1ptq_-frags83__1706_0.clean.out.15_1PTQ	1PTQ	3.06	-1.3473	0.1038
1PTR_A	1ptq__BOINC_ABRELAX_SAVE_ALL_OUT_BARCODE-1ptq_-frags83__1706_0.clean.out.16_1PTQ	1PTQ	2.64	-1.1535	0.1565
1PTR_A	1ptq__BOINC_ABRELAX_SAVE_ALL_OUT_BARCODE-1ptq_-frags83__1706_0.clean.out.17_1PTQ	1PTQ	nan	-4.2553	0.0000
1PTR_A	1ptq__BOINC_ABRELAX_SAVE_ALL_OUT_BARCODE-1ptq_-frags83__1706_0.clean.out.18_1PTQ	1PTQ	2.86	-1.3473	0.1038
1PTR_A	1ptq__BOINC_ABRELAX_SAVE_ALL_OUT_BARCODE-1ptq_-frags83__1706_0.clean.out.19_1PTQ	1PTQ	2.77	-1.3473	0.1038
1PTR_A	1ptq__BOINC_ABRELAX_SAVE_ALL_OUT_BARCODE-1ptq_-frags83__1706_0.clean.out.1_1PTQ	1PTQ	2.74	-0.5719	0.3945
1PTR_A	1ptq__BOINC_ABRELAX_SAVE_ALL_OUT_BARCODE-1ptq_-frags83__1706_0.clean.out.20_1PTQ	1PTQ	2.58	-0.7658	0.3022
1PTR_A	1ptq__BOINC_ABRELAX_SAVE_ALL_OUT_BARCODE-1ptq_-frags83__1706_0.clean.out.21_1PTQ	1PTQ	2.71	-0.3780	0.4987
1PTR_A	1ptq__BOINC_ABRELAX_SAVE_ALL_OUT_BARCODE-1ptq_-frags83__1706_0.clean.out.22_1PTQ	1PTQ	3.35	-1.7351	0.0364
1PTR_A	1ptq__BOINC_ABRELAX_SAVE_ALL_OUT_BARCODE-1ptq_-frags83__1706_0.clean.out.23_1PTQ	1PTQ	2.93	-0.9596	0.2226
1PTR_A	1ptq__BOINC_ABRELAX_SAVE_ALL_OUT_BARCODE-1ptq_-frags83__1706_0.clean.out.24_1PTQ	1PTQ	2.31	-1.3473	0.1038
1PTR_A	1ptq__BOINC_ABRELAX_SAVE_ALL_OUT_BARCODE-1ptq_-frags83__1706_0.clean.out.25_1PTQ	1PTQ	2.10	-1.3473	0.1038
1PTR_A	1ptq__BOINC_ABRELAX_SAVE_ALL_OUT_BARCODE-1ptq_-frags83__1706_0.clean.out.26_1PTQ	1PTQ	2.15	-1.5412	0.0642
1PTR_A	1ptq__BOINC_ABRELAX_SAVE_ALL_OUT_BARCODE-1ptq_-frags83__1706_0.clean.out.27_1PTQ	1PTQ	2.29	-1.5412	0.0642
1PTR_A	1ptq__BOINC_ABRELAX_SAVE_ALL_OUT_BARCODE-1ptq_-frags83__1706_0.clean.out.28_1PTQ	1PTQ	2.73	-2.3167	0.0032
1PTR_A	1ptq__BOINC_ABRELAX_SAVE_ALL_OUT_BARCODE-1ptq_-frags83__1706_0.clean.out.29_1PTQ	1PTQ	2.48	-1.1535	0.1565
1PTR_A	1ptq__BOINC_ABRELAX_SAVE_ALL_OUT_BARCODE-1ptq_-frags83__1706_0.clean.out.2_1PTQ	1PTQ	2.14	-0.9596	0.2226
1PTR_A	1ptq__BOINC_ABRELAX_SAVE_ALL_OUT_BARCODE-1ptq_-frags83__1706_0.clean.out.30_1PTQ	1PTQ	3.29	0.0097	0.7380
1PTR_A	1ptq__BOINC_ABRELAX_SAVE_ALL_OUT_BARCODE-1ptq_-frags83__1706_0.clean.out.31_1PTQ	1PTQ	2.77	-1.1535	0.1565
1PTR_A	1ptq__BOINC_ABRELAX_SAVE_ALL_OUT_BARCODE-1ptq_-frags83__1706_0.clean.out.32_1PTQ	1PTQ	2.81	-1.3473	0.1038
1PTR_A	1ptq__BOINC_ABRELAX_SAVE_ALL_OUT_BARCODE-1ptq_-frags83__1706_0.clean.out.33_1PTQ	1PTQ	1.92	-1.3473	0.1038
1PTR_A	1ptq__BOINC_ABRELAX_SAVE_ALL_OUT_BARCODE-1ptq_-frags83__1706_0.clean.out.34_1PTQ	1PTQ	2.59	-1.3473	0.1038
1PTR_A	1ptq__BOINC_ABRELAX_SAVE_ALL_OUT_BARCODE-1ptq_-frags83__1706_0.clean.out.35_1PTQ	1PTQ	3.12	-0.5719	0.3945
1PTR_A	1ptq__BOINC_ABRELAX_SAVE_ALL_OUT_BARCODE-1ptq_-frags83__1706_0.clean.out.36_1PTQ	1PTQ	2.81	-1.7351	0.0364
1PTR_A	1ptq__BOINC_ABRELAX_SAVE_ALL_OUT_BARCODE-1ptq_-frags83__1706_0.clean.out.37_1PTQ	1PTQ	2.50	-2.3167	0.0032
1PTR_A	1ptq__BOINC_ABRELAX_SAVE_ALL_OUT_BARCODE-1ptq_-frags83__1706_0.clean.out.38_1PTQ	1PTQ	2.94	-2.3167	0.0032
1PTR_A	1ptq__BOINC_ABRELAX_SAVE_ALL_OUT_BARCODE-1ptq_-frags83__1706_0.clean.out.39_1PTQ	1PTQ	2.72	-0.9596	0.2226
1PTR_A	1ptq__BOINC_ABRELAX_SAVE_ALL_OUT_BARCODE-1ptq_-frags83__1706_0.clean.out.3_1PTQ	1PTQ	2.44	-1.5412	0.0642
1PTR_A	1ptq__BOINC_ABRELAX_SAVE_ALL_OUT_BARCODE-1ptq_-frags83__1706_0.clean.out.40_1PTQ	1PTQ	2.80	-0.7658	0.3022
1PTR_A	1ptq__BOINC_ABRELAX_SAVE_ALL_OUT_BARCODE-1ptq_-frags83__1706_0.clean.out.41_1PTQ	1PTQ	2.21	-1.3473	0.1038
1PTR_A	1ptq__BOINC_ABRELAX_SAVE_ALL_OUT_BARCODE-1ptq_-frags83__1706_0.clean.out.42_1PTQ	1PTQ	2.82	-1.9289	0.0186
1PTR_A	1ptq__BOINC_ABRELAX_SAVE_ALL_OUT_BARCODE-1ptq_-frags83__1706_0.clean.out.43_1PTQ	1PTQ	2.65	-1.3473	0.1038
1PTR_A	1ptq__BOINC_ABRELAX_SAVE_ALL_OUT_BARCODE-1ptq_-frags83__1706_0.clean.out.44_1PTQ	1PTQ	2.54	-1.3473	0.1038
1PTR_A	1ptq__BOINC_ABRELAX_SAVE_ALL_OUT_BARCODE-1ptq_-frags83__1706_0.clean.out.45_1PTQ	1PTQ	3.01	-0.9596	0.2226
1PTR_A	1ptq__BOINC_ABRELAX_SAVE_ALL_OUT_BARCODE-1ptq_-frags83__1706_0.clean.out.46_1PTQ	1PTQ	2.96	-1.1535	0.1565
1PTR_A	1ptq__BOINC_ABRELAX_SAVE_ALL_OUT_BARCODE-1ptq_-frags83__1706_0.clean.out.47_1PTQ	1PTQ	1.92	-1.5412	0.0642
1PTR_A	1ptq__BOINC_ABRELAX_SAVE_ALL_OUT_BARCODE-1ptq_-frags83__1706_0.clean.out.48_1PTQ	1PTQ	2.85	-1.7351	0.0364
1PTR_A	1ptq__BOINC_ABRELAX_SAVE_ALL_OUT_BARCODE-1ptq_-frags83__1706_0.clean.out.49_1PTQ	1PTQ	2.68	-1.3473	0.1038
1PTR_A	1ptq__BOINC_ABRELAX_SAVE_ALL_OUT_BARCODE-1ptq_-frags83__1706_0.clean.out.4_1PTQ	1PTQ	2.94	-1.3473	0.1038
1PTR_A	1ptq__BOINC_ABRELAX_SAVE_ALL_OUT_BARCODE-1ptq_-frags83__1706_0.clean.out.50_1PTQ	1PTQ	2.27	-2.1228	0.0084
1PTR_A	1ptq__BOINC_ABRELAX_SAVE_ALL_OUT_BARCODE-1ptq_-frags83__1706_0.clean.out.51_1PTQ	1PTQ	3.31	-0.7658	0.3022
1PTR_A	1ptq__BOINC_ABRELAX_SAVE_ALL_OUT_BARCODE-1ptq_-frags83__1706_0.clean.out.52_1PTQ	1PTQ	2.64	-1.7351	0.0364
1PTR_A	1ptq__BOINC_ABRELAX_SAVE_ALL_OUT_BARCODE-1ptq_-frags83__1706_0.clean.out.53_1PTQ	1PTQ	2.56	-0.7658	0.3022
1PTR_A	1ptq__BOINC_ABRELAX_SAVE_ALL_OUT_BARCODE-1ptq_-frags83__1706_0.clean.out.54_1PTQ	1PTQ	2.82	-1.1535	0.1565
1PTR_A	1ptq__BOINC_ABRELAX_SAVE_ALL_OUT_BARCODE-1ptq_-frags83__1706_0.clean.out.55_1PTQ	1PTQ	2.99	-2.3167	0.0032
1PTR_A	1ptq__BOINC_ABRELAX_SAVE_ALL_OUT_BARCODE-1ptq_-frags83__1706_0.clean.out.56_1PTQ	1PTQ	2.10	-1.5412	0.0642
1PTR_A	1ptq__BOINC_ABRELAX_SAVE_ALL_OUT_BARCODE-1ptq_-frags83__1706_0.clean.out.57_1PTQ	1PTQ	2.36	-1.7351	0.0364
1PTR_A	1ptq__BOINC_ABRELAX_SAVE_ALL_OUT_BARCODE-1ptq_-frags83__1706_0.clean.out.58_1PTQ	1PTQ	2.92	-0.9596	0.2226
1PTR_A	1ptq__BOINC_ABRELAX_SAVE_ALL_OUT_BARCODE-1ptq_-frags83__1706_0.clean.out.59_1PTQ	1PTQ	1.99	-1.5412	0.0642
1PTR_A	1ptq__BOINC_ABRELAX_SAVE_ALL_OUT_BARCODE-1ptq_-frags83__1706_0.clean.out.5_1PTQ	1PTQ	2.41	-0.9596	0.2226
1PTR_A	1ptq__BOINC_ABRELAX_SAVE_ALL_OUT_BARCODE-1ptq_-frags83__1706_0.clean.out.60_1PTQ	1PTQ	2.87	-1.1535	0.1565
1PTR_A	1ptq__BOINC_ABRELAX_SAVE_ALL_OUT_BARCODE-1ptq_-frags83__1706_0.clean.out.61_1PTQ	1PTQ	1.90	-1.3473	0.1038
1PTR_A	1ptq__BOINC_ABRELAX_SAVE_ALL_OUT_BARCODE-1ptq_-frags83__1706_0.clean.out.62_1PTQ	1PTQ	2.91	-0.7658	0.3022
1PTR_A	1ptq__BOINC_ABRELAX_SAVE_ALL_OUT_BARCODE-1ptq_-frags83__1706_0.clean.out.63_1PTQ	1PTQ	3.14	-1.3473	0.1038
1PTR_A	1ptq__BOINC_ABRELAX_SAVE_ALL_OUT_BARCODE-1ptq_-frags83__1706_0.clean.out.64_1PTQ	1PTQ	2.71	-2.1228	0.0084
1PTR_A	1ptq__BOINC_ABRELAX_SAVE_ALL_OUT_BARCODE-1ptq_-frags83__1706_0.clean.out.65_1PTQ	1PTQ	2.33	0.0097	0.7380
1PTR_A	1ptq__BOINC_ABRELAX_SAVE_ALL_OUT_BARCODE-1ptq_-frags83__1706_0.clean.out.66_1PTQ	1PTQ	2.38	-1.1535	0.1565
1PTR_A	1ptq__BOINC_ABRELAX_SAVE_ALL_OUT_BARCODE-1ptq_-frags83__1706_0.clean.out.67_1PTQ	1PTQ	2.30	-0.9596	0.2226
1PTR_A	1ptq__BOINC_ABRELAX_SAVE_ALL_OUT_BARCODE-1ptq_-frags83__1706_0.clean.out.68_1PTQ	1PTQ	2.70	-1.3473	0.1038
1PTR_A	1ptq__BOINC_ABRELAX_SAVE_ALL_OUT_BARCODE-1ptq_-frags83__1706_0.clean.out.69_1PTQ	1PTQ	2.63	-1.7351	0.0364
1PTR_A	1ptq__BOINC_ABRELAX_SAVE_ALL_OUT_BARCODE-1ptq_-frags83__1706_0.clean.out.6_1PTQ	1PTQ	2.37	-1.1535	0.1565
1PTR_A	1ptq__BOINC_ABRELAX_SAVE_ALL_OUT_BARCODE-1ptq_-frags83__1706_0.clean.out.70_1PTQ	1PTQ	2.79	-1.9289	0.0186
1PTR_A	1ptq__BOINC_ABRELAX_SAVE_ALL_OUT_BARCODE-1ptq_-frags83__1706_0.clean.out.71_1PTQ	1PTQ	3.17	-2.3167	0.0032
1PTR_A	1ptq__BOINC_ABRELAX_SAVE_ALL_OUT_BARCODE-1ptq_-frags83__1706_0.clean.out.72_1PTQ	1PTQ	2.58	-1.5412	0.0642
1PTR_A	1ptq__BOINC_ABRELAX_SAVE_ALL_OUT_BARCODE-1ptq_-frags83__1706_0.clean.out.73_1PTQ	1PTQ	3.01	-0.9596	0.2226
1PTR_A	1ptq__BOINC_ABRELAX_SAVE_ALL_OUT_BARCODE-1ptq_-frags83__1706_0.clean.out.74_1PTQ	1PTQ	2.30	-0.9596	0.2226
1PTR_A	1ptq__BOINC_ABRELAX_SAVE_ALL_OUT_BARCODE-1ptq_-frags83__1706_0.clean.out.75_1PTQ	1PTQ	2.33	-1.3473	0.1038
1PTR_A	1ptq__BOINC_ABRELAX_SAVE_ALL_OUT_BARCODE-1ptq_-frags83__1706_0.clean.out.76_1PTQ	1PTQ	3.02	-2.3167	0.0032
1PTR_A	1ptq__BOINC_ABRELAX_SAVE_ALL_OUT_BARCODE-1ptq_-frags83__1706_0.clean.out.77_1PTQ	1PTQ	3.25	-0.9596	0.2226
1PTR_A	1ptq__BOINC_ABRELAX_SAVE_ALL_OUT_BARCODE-1ptq_-frags83__1706_0.clean.out.78_1PTQ	1PTQ	1.88	-1.5412	0.0642
1PTR_A	1ptq__BOINC_ABRELAX_SAVE_ALL_OUT_BARCODE-1ptq_-frags83__1706_0.clean.out.79_1PTQ	1PTQ	2.50	-2.1228	0.0084
1PTR_A	1ptq__BOINC_ABRELAX_SAVE_ALL_OUT_BARCODE-1ptq_-frags83__1706_0.clean.out.7_1PTQ	1PTQ	2.85	-1.3473	0.1038
1PTR_A	1ptq__BOINC_ABRELAX_SAVE_ALL_OUT_BARCODE-1ptq_-frags83__1706_0.clean.out.80_1PTQ	1PTQ	2.79	-0.9596	0.2226
1PTR_A	1ptq__BOINC_ABRELAX_SAVE_ALL_OUT_BARCODE-1ptq_-frags83__1706_0.clean.out.81_1PTQ	1PTQ	2.73	-0.7658	0.3022
1PTR_A	1ptq__BOINC_ABRELAX_SAVE_ALL_OUT_BARCODE-1ptq_-frags83__1706_0.clean.out.82_1PTQ	1PTQ	2.66	-1.7351	0.0364
1PTR_A	1ptq__BOINC_ABRELAX_SAVE_ALL_OUT_BARCODE-1ptq_-frags83__1706_0.clean.out.83_1PTQ	1PTQ	1.43	-2.5105	0.0010
1PTR_A	1ptq__BOINC_ABRELAX_SAVE_ALL_OUT_BARCODE-1ptq_-frags83__1706_0.clean.out.84_1PTQ	1PTQ	2.68	-0.1842	0.6135
1PTR_A	1ptq__BOINC_ABRELAX_SAVE_ALL_OUT_BARCODE-1ptq_-frags83__1706_0.clean.out.85_1PTQ	1PTQ	2.55	-1.5412	0.0642
1PTR_A	1ptq__BOINC_ABRELAX_SAVE_ALL_OUT_BARCODE-1ptq_-frags83__1706_0.clean.out.86_1PTQ	1PTQ	2.17	-1.9289	0.0186
1PTR_A	1ptq__BOINC_ABRELAX_SAVE_ALL_OUT_BARCODE-1ptq_-frags83__1706_0.clean.out.87_1PTQ	1PTQ	2.88	-2.1228	0.0084
1PTR_A	1ptq__BOINC_ABRELAX_SAVE_ALL_OUT_BARCODE-1ptq_-frags83__1706_0.clean.out.88_1PTQ	1PTQ	2.39	-2.1228	0.0084
1PTR_A	1ptq__BOINC_ABRELAX_SAVE_ALL_OUT_BARCODE-1ptq_-frags83__1706_0.clean.out.89_1PTQ	1PTQ	2.60	-0.3780	0.4987
1PTR_A	1ptq__BOINC_ABRELAX_SAVE_ALL_OUT_BARCODE-1ptq_-frags83__1706_0.clean.out.8_1PTQ	1PTQ	2.75	-0.9596	0.2226
1PTR_A	1ptq__BOINC_ABRELAX_SAVE_ALL_OUT_BARCODE-1ptq_-frags83__1706_0.clean.out.90_1PTQ	1PTQ	2.55	-1.5412	0.0642
1PTR_A	1ptq__BOINC_ABRELAX_SAVE_ALL_OUT_BARCODE-1ptq_-frags83__1706_0.clean.out.91_1PTQ	1PTQ	2.14	-0.9596	0.2226
1PTR_A	1ptq__BOINC_ABRELAX_SAVE_ALL_OUT_BARCODE-1ptq_-frags83__1706_0.clean.out.92_1PTQ	1PTQ	2.87	-0.5719	0.3945
1PTR_A	1ptq__BOINC_ABRELAX_SAVE_ALL_OUT_BARCODE-1ptq_-frags83__1706_0.clean.out.93_1PTQ	1PTQ	2.68	-1.7351	0.0364
1PTR_A	1ptq__BOINC_ABRELAX_SAVE_ALL_OUT_BARCODE-1ptq_-frags83__1706_0.clean.out.94_1PTQ	1PTQ	2.59	-0.9596	0.2226
1PTR_A	1ptq__BOINC_ABRELAX_SAVE_ALL_OUT_BARCODE-1ptq_-frags83__1706_0.clean.out.95_1PTQ	1PTQ	2.17	-1.7351	0.0364
1PTR_A	1ptq__BOINC_ABRELAX_SAVE_ALL_OUT_BARCODE-1ptq_-frags83__1706_0.clean.out.96_1PTQ	1PTQ	2.34	-1.3473	0.1038
1PTR_A	1ptq__BOINC_ABRELAX_SAVE_ALL_OUT_BARCODE-1ptq_-frags83__1706_0.clean.out.97_1PTQ	1PTQ	2.84	-1.9289	0.0186
1PTR_A	1ptq__BOINC_ABRELAX_SAVE_ALL_OUT_BARCODE-1ptq_-frags83__1706_0.clean.out.98_1PTQ	1PTQ	3.30	-1.3473	0.1038
1PTR_A	1ptq__BOINC_ABRELAX_SAVE_ALL_OUT_BARCODE-1ptq_-frags83__1706_0.clean.out.99_1PTQ	1PTQ	2.70	-1.5412	0.0642
1PTR_A	1ptq__BOINC_ABRELAX_SAVE_ALL_OUT_BARCODE-1ptq_-frags83__1706_0.clean.out.9_1PTQ	1PTQ	2.53	-1.7351	0.0364
