# Supplementary material for: Addressing the Role of Conformational Diversity in Protein Structure Prediction
Source: PLoS One. 2016 May 9;11(5):e0154923. doi: 10.1371/journal.pone.0154923 (PMC4861349; doi:10.1371/journal.pone.0154923)
Supplement: S1 Dataset — (GZ) [file pone.0154923.s002.gz › Palopoli-Monzon_2016_SI/Structural_alignments/SET_ROSETTA/rmsd_mammoth_rosseta_1ENH.out]

PDB_1	PDB_2	Target	RMSD	Z-score	ln(E)
1enh	1enh__BOINC_ABRELAX_SAVE_ALL_OUT-1enh_-frags83__1705_0.first.clean.out.10_1ENH	1ENH	2.21	3.6991	3.8951
1enh	1enh__BOINC_ABRELAX_SAVE_ALL_OUT-1enh_-frags83__1705_0.first.clean.out.11_1ENH	1ENH	2.52	2.9661	3.2189
1enh	1enh__BOINC_ABRELAX_SAVE_ALL_OUT-1enh_-frags83__1705_0.first.clean.out.12_1ENH	1ENH	2.37	3.5159	3.7255
1enh	1enh__BOINC_ABRELAX_SAVE_ALL_OUT-1enh_-frags83__1705_0.first.clean.out.13_1ENH	1ENH	2.77	3.6991	3.8951
1enh	1enh__BOINC_ABRELAX_SAVE_ALL_OUT-1enh_-frags83__1705_0.first.clean.out.14_1ENH	1ENH	2.14	1.1335	1.5940
1enh	1enh__BOINC_ABRELAX_SAVE_ALL_OUT-1enh_-frags83__1705_0.first.clean.out.15_1ENH	1ENH	2.63	3.1494	3.3873
1enh	1enh__BOINC_ABRELAX_SAVE_ALL_OUT-1enh_-frags83__1705_0.first.clean.out.16_1ENH	1ENH	2.69	2.4163	2.7177
1enh	1enh__BOINC_ABRELAX_SAVE_ALL_OUT-1enh_-frags83__1705_0.first.clean.out.17_1ENH	1ENH	2.67	4.0657	4.2353
1enh	1enh__BOINC_ABRELAX_SAVE_ALL_OUT-1enh_-frags83__1705_0.first.clean.out.18_1ENH	1ENH	2.78	2.2331	2.5525
1enh	1enh__BOINC_ABRELAX_SAVE_ALL_OUT-1enh_-frags83__1705_0.first.clean.out.19_1ENH	1ENH	2.70	2.4163	2.7177
1enh	1enh__BOINC_ABRELAX_SAVE_ALL_OUT-1enh_-frags83__1705_0.first.clean.out.1_1ENH	1ENH	2.51	1.5000	1.9053
1enh	1enh__BOINC_ABRELAX_SAVE_ALL_OUT-1enh_-frags83__1705_0.first.clean.out.20_1ENH	1ENH	1.36	0.0340	0.7542
1enh	1enh__BOINC_ABRELAX_SAVE_ALL_OUT-1enh_-frags83__1705_0.first.clean.out.2_1ENH	1ENH	2.20	2.5996	2.8840
1enh	1enh__BOINC_ABRELAX_SAVE_ALL_OUT-1enh_-frags83__1705_0.first.clean.out.3_1ENH	1ENH	1.97	4.4322	4.5764
1enh	1enh__BOINC_ABRELAX_SAVE_ALL_OUT-1enh_-frags83__1705_0.first.clean.out.4_1ENH	1ENH	2.70	1.8666	2.2256
1enh	1enh__BOINC_ABRELAX_SAVE_ALL_OUT-1enh_-frags83__1705_0.first.clean.out.5_1ENH	1ENH	1.49	4.7987	4.9180
1enh	1enh__BOINC_ABRELAX_SAVE_ALL_OUT-1enh_-frags83__1705_0.first.clean.out.6_1ENH	1ENH	2.35	3.3326	3.5561
1enh	1enh__BOINC_ABRELAX_SAVE_ALL_OUT-1enh_-frags83__1705_0.first.clean.out.7_1ENH	1ENH	2.25	3.1494	3.3873
1enh	1enh__BOINC_ABRELAX_SAVE_ALL_OUT-1enh_-frags83__1705_0.first.clean.out.8_1ENH	1ENH	2.65	2.9661	3.2189
1enh	1enh__BOINC_ABRELAX_SAVE_ALL_OUT-1enh_-frags83__1705_0.first.clean.out.9_1ENH	1ENH	2.54	3.8824	4.0651
1enh	1enh__BOINC_ABRELAX_SAVE_ALL_OUT_BARCODE-1enh_-frags83__1706_0.clean.out.100_1ENH	1ENH	2.87	2.0498	2.3884
1enh	1enh__BOINC_ABRELAX_SAVE_ALL_OUT_BARCODE-1enh_-frags83__1706_0.clean.out.10_1ENH	1ENH	1.33	4.7987	4.9180
1enh	1enh__BOINC_ABRELAX_SAVE_ALL_OUT_BARCODE-1enh_-frags83__1706_0.clean.out.11_1ENH	1ENH	1.69	4.6154	4.7471
1enh	1enh__BOINC_ABRELAX_SAVE_ALL_OUT_BARCODE-1enh_-frags83__1706_0.clean.out.12_1ENH	1ENH	2.33	4.9819	5.0890
1enh	1enh__BOINC_ABRELAX_SAVE_ALL_OUT_BARCODE-1enh_-frags83__1706_0.clean.out.13_1ENH	1ENH	2.18	4.7987	4.9180
1enh	1enh__BOINC_ABRELAX_SAVE_ALL_OUT_BARCODE-1enh_-frags83__1706_0.clean.out.14_1ENH	1ENH	1.49	5.1652	5.2601
1enh	1enh__BOINC_ABRELAX_SAVE_ALL_OUT_BARCODE-1enh_-frags83__1706_0.clean.out.15_1ENH	1ENH	1.57	4.7987	4.9180
1enh	1enh__BOINC_ABRELAX_SAVE_ALL_OUT_BARCODE-1enh_-frags83__1706_0.clean.out.16_1ENH	1ENH	2.71	3.3326	3.5561
1enh	1enh__BOINC_ABRELAX_SAVE_ALL_OUT_BARCODE-1enh_-frags83__1706_0.clean.out.17_1ENH	1ENH	1.89	4.4322	4.5764
1enh	1enh__BOINC_ABRELAX_SAVE_ALL_OUT_BARCODE-1enh_-frags83__1706_0.clean.out.18_1ENH	1ENH	1.37	5.1652	5.2601
1enh	1enh__BOINC_ABRELAX_SAVE_ALL_OUT_BARCODE-1enh_-frags83__1706_0.clean.out.19_1ENH	1ENH	0.94	5.3485	5.4313
1enh	1enh__BOINC_ABRELAX_SAVE_ALL_OUT_BARCODE-1enh_-frags83__1706_0.clean.out.1_1ENH	1ENH	1.60	4.7987	4.9180
1enh	1enh__BOINC_ABRELAX_SAVE_ALL_OUT_BARCODE-1enh_-frags83__1706_0.clean.out.20_1ENH	1ENH	1.12	5.3485	5.4313
1enh	1enh__BOINC_ABRELAX_SAVE_ALL_OUT_BARCODE-1enh_-frags83__1706_0.clean.out.21_1ENH	1ENH	2.07	4.7987	4.9180
1enh	1enh__BOINC_ABRELAX_SAVE_ALL_OUT_BARCODE-1enh_-frags83__1706_0.clean.out.22_1ENH	1ENH	1.07	5.1652	5.2601
1enh	1enh__BOINC_ABRELAX_SAVE_ALL_OUT_BARCODE-1enh_-frags83__1706_0.clean.out.23_1ENH	1ENH	1.44	5.1652	5.2601
1enh	1enh__BOINC_ABRELAX_SAVE_ALL_OUT_BARCODE-1enh_-frags83__1706_0.clean.out.24_1ENH	1ENH	1.29	4.7987	4.9180
1enh	1enh__BOINC_ABRELAX_SAVE_ALL_OUT_BARCODE-1enh_-frags83__1706_0.clean.out.25_1ENH	1ENH	0.99	5.3485	5.4313
1enh	1enh__BOINC_ABRELAX_SAVE_ALL_OUT_BARCODE-1enh_-frags83__1706_0.clean.out.26_1ENH	1ENH	0.88	5.1652	5.2601
1enh	1enh__BOINC_ABRELAX_SAVE_ALL_OUT_BARCODE-1enh_-frags83__1706_0.clean.out.27_1ENH	1ENH	1.29	5.1652	5.2601
1enh	1enh__BOINC_ABRELAX_SAVE_ALL_OUT_BARCODE-1enh_-frags83__1706_0.clean.out.28_1ENH	1ENH	1.07	5.3485	5.4313
1enh	1enh__BOINC_ABRELAX_SAVE_ALL_OUT_BARCODE-1enh_-frags83__1706_0.clean.out.29_1ENH	1ENH	1.31	4.7987	4.9180
1enh	1enh__BOINC_ABRELAX_SAVE_ALL_OUT_BARCODE-1enh_-frags83__1706_0.clean.out.2_1ENH	1ENH	1.24	4.9819	5.0890
1enh	1enh__BOINC_ABRELAX_SAVE_ALL_OUT_BARCODE-1enh_-frags83__1706_0.clean.out.30_1ENH	1ENH	2.50	2.9661	3.2189
1enh	1enh__BOINC_ABRELAX_SAVE_ALL_OUT_BARCODE-1enh_-frags83__1706_0.clean.out.31_1ENH	1ENH	1.52	4.9819	5.0890
1enh	1enh__BOINC_ABRELAX_SAVE_ALL_OUT_BARCODE-1enh_-frags83__1706_0.clean.out.32_1ENH	1ENH	2.33	4.9819	5.0890
1enh	1enh__BOINC_ABRELAX_SAVE_ALL_OUT_BARCODE-1enh_-frags83__1706_0.clean.out.33_1ENH	1ENH	1.75	4.7987	4.9180
1enh	1enh__BOINC_ABRELAX_SAVE_ALL_OUT_BARCODE-1enh_-frags83__1706_0.clean.out.34_1ENH	1ENH	2.44	4.7987	4.9180
1enh	1enh__BOINC_ABRELAX_SAVE_ALL_OUT_BARCODE-1enh_-frags83__1706_0.clean.out.35_1ENH	1ENH	1.48	5.1652	5.2601
1enh	1enh__BOINC_ABRELAX_SAVE_ALL_OUT_BARCODE-1enh_-frags83__1706_0.clean.out.36_1ENH	1ENH	0.94	5.1652	5.2601
1enh	1enh__BOINC_ABRELAX_SAVE_ALL_OUT_BARCODE-1enh_-frags83__1706_0.clean.out.37_1ENH	1ENH	1.06	5.3485	5.4313
1enh	1enh__BOINC_ABRELAX_SAVE_ALL_OUT_BARCODE-1enh_-frags83__1706_0.clean.out.38_1ENH	1ENH	0.87	5.1652	5.2601
1enh	1enh__BOINC_ABRELAX_SAVE_ALL_OUT_BARCODE-1enh_-frags83__1706_0.clean.out.39_1ENH	1ENH	1.13	5.1652	5.2601
1enh	1enh__BOINC_ABRELAX_SAVE_ALL_OUT_BARCODE-1enh_-frags83__1706_0.clean.out.3_1ENH	1ENH	1.22	4.6154	4.7471
1enh	1enh__BOINC_ABRELAX_SAVE_ALL_OUT_BARCODE-1enh_-frags83__1706_0.clean.out.40_1ENH	1ENH	1.31	4.9819	5.0890
1enh	1enh__BOINC_ABRELAX_SAVE_ALL_OUT_BARCODE-1enh_-frags83__1706_0.clean.out.41_1ENH	1ENH	2.44	4.4322	4.5764
1enh	1enh__BOINC_ABRELAX_SAVE_ALL_OUT_BARCODE-1enh_-frags83__1706_0.clean.out.42_1ENH	1ENH	1.04	5.1652	5.2601
1enh	1enh__BOINC_ABRELAX_SAVE_ALL_OUT_BARCODE-1enh_-frags83__1706_0.clean.out.43_1ENH	1ENH	1.01	5.3485	5.4313
1enh	1enh__BOINC_ABRELAX_SAVE_ALL_OUT_BARCODE-1enh_-frags83__1706_0.clean.out.44_1ENH	1ENH	2.49	4.9819	5.0890
1enh	1enh__BOINC_ABRELAX_SAVE_ALL_OUT_BARCODE-1enh_-frags83__1706_0.clean.out.45_1ENH	1ENH	2.72	4.9819	5.0890
1enh	1enh__BOINC_ABRELAX_SAVE_ALL_OUT_BARCODE-1enh_-frags83__1706_0.clean.out.46_1ENH	1ENH	0.98	5.3485	5.4313
1enh	1enh__BOINC_ABRELAX_SAVE_ALL_OUT_BARCODE-1enh_-frags83__1706_0.clean.out.47_1ENH	1ENH	1.96	4.0657	4.2353
1enh	1enh__BOINC_ABRELAX_SAVE_ALL_OUT_BARCODE-1enh_-frags83__1706_0.clean.out.48_1ENH	1ENH	2.34	4.9819	5.0890
1enh	1enh__BOINC_ABRELAX_SAVE_ALL_OUT_BARCODE-1enh_-frags83__1706_0.clean.out.49_1ENH	1ENH	1.97	4.7987	4.9180
1enh	1enh__BOINC_ABRELAX_SAVE_ALL_OUT_BARCODE-1enh_-frags83__1706_0.clean.out.4_1ENH	1ENH	1.18	4.7987	4.9180
1enh	1enh__BOINC_ABRELAX_SAVE_ALL_OUT_BARCODE-1enh_-frags83__1706_0.clean.out.50_1ENH	1ENH	2.47	4.2489	4.4058
1enh	1enh__BOINC_ABRELAX_SAVE_ALL_OUT_BARCODE-1enh_-frags83__1706_0.clean.out.51_1ENH	1ENH	1.25	4.9819	5.0890
1enh	1enh__BOINC_ABRELAX_SAVE_ALL_OUT_BARCODE-1enh_-frags83__1706_0.clean.out.52_1ENH	1ENH	0.99	5.3485	5.4313
1enh	1enh__BOINC_ABRELAX_SAVE_ALL_OUT_BARCODE-1enh_-frags83__1706_0.clean.out.53_1ENH	1ENH	0.96	5.3485	5.4313
1enh	1enh__BOINC_ABRELAX_SAVE_ALL_OUT_BARCODE-1enh_-frags83__1706_0.clean.out.54_1ENH	1ENH	1.09	5.1652	5.2601
1enh	1enh__BOINC_ABRELAX_SAVE_ALL_OUT_BARCODE-1enh_-frags83__1706_0.clean.out.55_1ENH	1ENH	2.49	3.3326	3.5561
1enh	1enh__BOINC_ABRELAX_SAVE_ALL_OUT_BARCODE-1enh_-frags83__1706_0.clean.out.56_1ENH	1ENH	1.03	5.3485	5.4313
1enh	1enh__BOINC_ABRELAX_SAVE_ALL_OUT_BARCODE-1enh_-frags83__1706_0.clean.out.57_1ENH	1ENH	2.87	4.9819	5.0890
1enh	1enh__BOINC_ABRELAX_SAVE_ALL_OUT_BARCODE-1enh_-frags83__1706_0.clean.out.58_1ENH	1ENH	1.58	5.3485	5.4313
1enh	1enh__BOINC_ABRELAX_SAVE_ALL_OUT_BARCODE-1enh_-frags83__1706_0.clean.out.59_1ENH	1ENH	2.66	3.3326	3.5561
1enh	1enh__BOINC_ABRELAX_SAVE_ALL_OUT_BARCODE-1enh_-frags83__1706_0.clean.out.5_1ENH	1ENH	1.95	4.7987	4.9180
1enh	1enh__BOINC_ABRELAX_SAVE_ALL_OUT_BARCODE-1enh_-frags83__1706_0.clean.out.60_1ENH	1ENH	1.68	5.3485	5.4313
1enh	1enh__BOINC_ABRELAX_SAVE_ALL_OUT_BARCODE-1enh_-frags83__1706_0.clean.out.61_1ENH	1ENH	1.31	5.3485	5.4313
1enh	1enh__BOINC_ABRELAX_SAVE_ALL_OUT_BARCODE-1enh_-frags83__1706_0.clean.out.62_1ENH	1ENH	1.58	4.7987	4.9180
1enh	1enh__BOINC_ABRELAX_SAVE_ALL_OUT_BARCODE-1enh_-frags83__1706_0.clean.out.63_1ENH	1ENH	1.60	5.3485	5.4313
1enh	1enh__BOINC_ABRELAX_SAVE_ALL_OUT_BARCODE-1enh_-frags83__1706_0.clean.out.64_1ENH	1ENH	2.49	2.0498	2.3884
1enh	1enh__BOINC_ABRELAX_SAVE_ALL_OUT_BARCODE-1enh_-frags83__1706_0.clean.out.65_1ENH	1ENH	2.71	4.6154	4.7471
1enh	1enh__BOINC_ABRELAX_SAVE_ALL_OUT_BARCODE-1enh_-frags83__1706_0.clean.out.66_1ENH	1ENH	1.84	4.7987	4.9180
1enh	1enh__BOINC_ABRELAX_SAVE_ALL_OUT_BARCODE-1enh_-frags83__1706_0.clean.out.67_1ENH	1ENH	1.17	5.3485	5.4313
1enh	1enh__BOINC_ABRELAX_SAVE_ALL_OUT_BARCODE-1enh_-frags83__1706_0.clean.out.68_1ENH	1ENH	2.57	2.2331	2.5525
1enh	1enh__BOINC_ABRELAX_SAVE_ALL_OUT_BARCODE-1enh_-frags83__1706_0.clean.out.69_1ENH	1ENH	1.46	5.1652	5.2601
1enh	1enh__BOINC_ABRELAX_SAVE_ALL_OUT_BARCODE-1enh_-frags83__1706_0.clean.out.6_1ENH	1ENH	1.65	4.7987	4.9180
1enh	1enh__BOINC_ABRELAX_SAVE_ALL_OUT_BARCODE-1enh_-frags83__1706_0.clean.out.70_1ENH	1ENH	2.53	2.7828	3.0511
1enh	1enh__BOINC_ABRELAX_SAVE_ALL_OUT_BARCODE-1enh_-frags83__1706_0.clean.out.71_1ENH	1ENH	2.80	4.6154	4.7471
1enh	1enh__BOINC_ABRELAX_SAVE_ALL_OUT_BARCODE-1enh_-frags83__1706_0.clean.out.72_1ENH	1ENH	2.45	2.5996	2.8840
1enh	1enh__BOINC_ABRELAX_SAVE_ALL_OUT_BARCODE-1enh_-frags83__1706_0.clean.out.73_1ENH	1ENH	1.34	5.1652	5.2601
1enh	1enh__BOINC_ABRELAX_SAVE_ALL_OUT_BARCODE-1enh_-frags83__1706_0.clean.out.74_1ENH	1ENH	1.73	5.3485	5.4313
1enh	1enh__BOINC_ABRELAX_SAVE_ALL_OUT_BARCODE-1enh_-frags83__1706_0.clean.out.75_1ENH	1ENH	2.56	3.1494	3.3873
1enh	1enh__BOINC_ABRELAX_SAVE_ALL_OUT_BARCODE-1enh_-frags83__1706_0.clean.out.76_1ENH	1ENH	1.11	5.1652	5.2601
1enh	1enh__BOINC_ABRELAX_SAVE_ALL_OUT_BARCODE-1enh_-frags83__1706_0.clean.out.77_1ENH	1ENH	0.93	5.1652	5.2601
1enh	1enh__BOINC_ABRELAX_SAVE_ALL_OUT_BARCODE-1enh_-frags83__1706_0.clean.out.78_1ENH	1ENH	2.58	2.2331	2.5525
1enh	1enh__BOINC_ABRELAX_SAVE_ALL_OUT_BARCODE-1enh_-frags83__1706_0.clean.out.79_1ENH	1ENH	1.14	5.3485	5.4313
1enh	1enh__BOINC_ABRELAX_SAVE_ALL_OUT_BARCODE-1enh_-frags83__1706_0.clean.out.7_1ENH	1ENH	0.90	5.1652	5.2601
1enh	1enh__BOINC_ABRELAX_SAVE_ALL_OUT_BARCODE-1enh_-frags83__1706_0.clean.out.80_1ENH	1ENH	2.55	2.9661	3.2189
1enh	1enh__BOINC_ABRELAX_SAVE_ALL_OUT_BARCODE-1enh_-frags83__1706_0.clean.out.81_1ENH	1ENH	1.46	5.1652	5.2601
1enh	1enh__BOINC_ABRELAX_SAVE_ALL_OUT_BARCODE-1enh_-frags83__1706_0.clean.out.82_1ENH	1ENH	0.87	5.1652	5.2601
1enh	1enh__BOINC_ABRELAX_SAVE_ALL_OUT_BARCODE-1enh_-frags83__1706_0.clean.out.83_1ENH	1ENH	1.58	5.3485	5.4313
1enh	1enh__BOINC_ABRELAX_SAVE_ALL_OUT_BARCODE-1enh_-frags83__1706_0.clean.out.84_1ENH	1ENH	1.21	5.3485	5.4313
1enh	1enh__BOINC_ABRELAX_SAVE_ALL_OUT_BARCODE-1enh_-frags83__1706_0.clean.out.85_1ENH	1ENH	2.68	2.5996	2.8840
1enh	1enh__BOINC_ABRELAX_SAVE_ALL_OUT_BARCODE-1enh_-frags83__1706_0.clean.out.86_1ENH	1ENH	2.47	4.0657	4.2353
1enh	1enh__BOINC_ABRELAX_SAVE_ALL_OUT_BARCODE-1enh_-frags83__1706_0.clean.out.87_1ENH	1ENH	2.67	2.7828	3.0511
1enh	1enh__BOINC_ABRELAX_SAVE_ALL_OUT_BARCODE-1enh_-frags83__1706_0.clean.out.88_1ENH	1ENH	1.82	4.7987	4.9180
1enh	1enh__BOINC_ABRELAX_SAVE_ALL_OUT_BARCODE-1enh_-frags83__1706_0.clean.out.89_1ENH	1ENH	1.89	4.7987	4.9180
1enh	1enh__BOINC_ABRELAX_SAVE_ALL_OUT_BARCODE-1enh_-frags83__1706_0.clean.out.8_1ENH	1ENH	1.18	4.9819	5.0890
1enh	1enh__BOINC_ABRELAX_SAVE_ALL_OUT_BARCODE-1enh_-frags83__1706_0.clean.out.90_1ENH	1ENH	1.02	5.3485	5.4313
1enh	1enh__BOINC_ABRELAX_SAVE_ALL_OUT_BARCODE-1enh_-frags83__1706_0.clean.out.91_1ENH	1ENH	2.65	3.5159	3.7255
1enh	1enh__BOINC_ABRELAX_SAVE_ALL_OUT_BARCODE-1enh_-frags83__1706_0.clean.out.92_1ENH	1ENH	0.83	5.3485	5.4313
1enh	1enh__BOINC_ABRELAX_SAVE_ALL_OUT_BARCODE-1enh_-frags83__1706_0.clean.out.93_1ENH	1ENH	1.00	5.3485	5.4313
1enh	1enh__BOINC_ABRELAX_SAVE_ALL_OUT_BARCODE-1enh_-frags83__1706_0.clean.out.94_1ENH	1ENH	1.03	5.3485	5.4313
1enh	1enh__BOINC_ABRELAX_SAVE_ALL_OUT_BARCODE-1enh_-frags83__1706_0.clean.out.95_1ENH	1ENH	2.44	4.9819	5.0890
1enh	1enh__BOINC_ABRELAX_SAVE_ALL_OUT_BARCODE-1enh_-frags83__1706_0.clean.out.96_1ENH	1ENH	2.41	4.7987	4.9180
1enh	1enh__BOINC_ABRELAX_SAVE_ALL_OUT_BARCODE-1enh_-frags83__1706_0.clean.out.97_1ENH	1ENH	1.06	5.3485	5.4313
1enh	1enh__BOINC_ABRELAX_SAVE_ALL_OUT_BARCODE-1enh_-frags83__1706_0.clean.out.98_1ENH	1ENH	2.57	3.5159	3.7255
1enh	1enh__BOINC_ABRELAX_SAVE_ALL_OUT_BARCODE-1enh_-frags83__1706_0.clean.out.99_1ENH	1ENH	2.49	3.3326	3.5561
1enh	1enh__BOINC_ABRELAX_SAVE_ALL_OUT_BARCODE-1enh_-frags83__1706_0.clean.out.9_1ENH	1ENH	1.26	4.7987	4.9180
1ZTR-17_A	1enh__BOINC_ABRELAX_SAVE_ALL_OUT-1enh_-frags83__1705_0.first.clean.out.10_1ENH	1ENH	1.94	-0.3325	0.5247
1ZTR-17_A	1enh__BOINC_ABRELAX_SAVE_ALL_OUT-1enh_-frags83__1705_0.first.clean.out.11_1ENH	1ENH	2.77	0.7670	1.2952
1ZTR-17_A	1enh__BOINC_ABRELAX_SAVE_ALL_OUT-1enh_-frags83__1705_0.first.clean.out.12_1ENH	1ENH	2.66	0.4005	1.0134
1ZTR-17_A	1enh__BOINC_ABRELAX_SAVE_ALL_OUT-1enh_-frags83__1705_0.first.clean.out.13_1ENH	1ENH	1.92	1.1335	1.5940
1ZTR-17_A	1enh__BOINC_ABRELAX_SAVE_ALL_OUT-1enh_-frags83__1705_0.first.clean.out.14_1ENH	1ENH	2.08	-0.3325	0.5247
1ZTR-17_A	1enh__BOINC_ABRELAX_SAVE_ALL_OUT-1enh_-frags83__1705_0.first.clean.out.15_1ENH	1ENH	2.18	1.3168	1.7484
1ZTR-17_A	1enh__BOINC_ABRELAX_SAVE_ALL_OUT-1enh_-frags83__1705_0.first.clean.out.16_1ENH	1ENH	3.07	-0.3325	0.5247
1ZTR-17_A	1enh__BOINC_ABRELAX_SAVE_ALL_OUT-1enh_-frags83__1705_0.first.clean.out.17_1ENH	1ENH	2.25	0.0340	0.7542
1ZTR-17_A	1enh__BOINC_ABRELAX_SAVE_ALL_OUT-1enh_-frags83__1705_0.first.clean.out.18_1ENH	1ENH	2.08	-0.5158	0.4235
1ZTR-17_A	1enh__BOINC_ABRELAX_SAVE_ALL_OUT-1enh_-frags83__1705_0.first.clean.out.19_1ENH	1ENH	2.32	0.2172	0.8805
1ZTR-17_A	1enh__BOINC_ABRELAX_SAVE_ALL_OUT-1enh_-frags83__1705_0.first.clean.out.1_1ENH	1ENH	2.07	1.3168	1.7484
1ZTR-17_A	1enh__BOINC_ABRELAX_SAVE_ALL_OUT-1enh_-frags83__1705_0.first.clean.out.20_1ENH	1ENH	2.37	0.4005	1.0134
1ZTR-17_A	1enh__BOINC_ABRELAX_SAVE_ALL_OUT-1enh_-frags83__1705_0.first.clean.out.2_1ENH	1ENH	1.46	-0.5158	0.4235
1ZTR-17_A	1enh__BOINC_ABRELAX_SAVE_ALL_OUT-1enh_-frags83__1705_0.first.clean.out.3_1ENH	1ENH	1.92	1.3168	1.7484
1ZTR-17_A	1enh__BOINC_ABRELAX_SAVE_ALL_OUT-1enh_-frags83__1705_0.first.clean.out.4_1ENH	1ENH	1.85	-0.3325	0.5247
1ZTR-17_A	1enh__BOINC_ABRELAX_SAVE_ALL_OUT-1enh_-frags83__1705_0.first.clean.out.5_1ENH	1ENH	2.54	1.3168	1.7484
1ZTR-17_A	1enh__BOINC_ABRELAX_SAVE_ALL_OUT-1enh_-frags83__1705_0.first.clean.out.6_1ENH	1ENH	2.38	-0.5158	0.4235
1ZTR-17_A	1enh__BOINC_ABRELAX_SAVE_ALL_OUT-1enh_-frags83__1705_0.first.clean.out.7_1ENH	1ENH	2.53	0.4005	1.0134
1ZTR-17_A	1enh__BOINC_ABRELAX_SAVE_ALL_OUT-1enh_-frags83__1705_0.first.clean.out.8_1ENH	1ENH	2.18	0.2172	0.8805
1ZTR-17_A	1enh__BOINC_ABRELAX_SAVE_ALL_OUT-1enh_-frags83__1705_0.first.clean.out.9_1ENH	1ENH	1.99	0.2172	0.8805
1ZTR-17_A	1enh__BOINC_ABRELAX_SAVE_ALL_OUT_BARCODE-1enh_-frags83__1706_0.clean.out.100_1ENH	1ENH	1.76	1.6833	2.0645
1ZTR-17_A	1enh__BOINC_ABRELAX_SAVE_ALL_OUT_BARCODE-1enh_-frags83__1706_0.clean.out.10_1ENH	1ENH	1.94	1.1335	1.5940
1ZTR-17_A	1enh__BOINC_ABRELAX_SAVE_ALL_OUT_BARCODE-1enh_-frags83__1706_0.clean.out.11_1ENH	1ENH	2.77	1.1335	1.5940
1ZTR-17_A	1enh__BOINC_ABRELAX_SAVE_ALL_OUT_BARCODE-1enh_-frags83__1706_0.clean.out.12_1ENH	1ENH	2.35	1.1335	1.5940
1ZTR-17_A	1enh__BOINC_ABRELAX_SAVE_ALL_OUT_BARCODE-1enh_-frags83__1706_0.clean.out.13_1ENH	1ENH	1.89	0.9503	1.4428
1ZTR-17_A	1enh__BOINC_ABRELAX_SAVE_ALL_OUT_BARCODE-1enh_-frags83__1706_0.clean.out.14_1ENH	1ENH	1.89	1.1335	1.5940
1ZTR-17_A	1enh__BOINC_ABRELAX_SAVE_ALL_OUT_BARCODE-1enh_-frags83__1706_0.clean.out.15_1ENH	1ENH	2.63	1.5000	1.9053
1ZTR-17_A	1enh__BOINC_ABRELAX_SAVE_ALL_OUT_BARCODE-1enh_-frags83__1706_0.clean.out.16_1ENH	1ENH	2.52	1.1335	1.5940
1ZTR-17_A	1enh__BOINC_ABRELAX_SAVE_ALL_OUT_BARCODE-1enh_-frags83__1706_0.clean.out.17_1ENH	1ENH	1.86	1.1335	1.5940
1ZTR-17_A	1enh__BOINC_ABRELAX_SAVE_ALL_OUT_BARCODE-1enh_-frags83__1706_0.clean.out.18_1ENH	1ENH	2.03	1.1335	1.5940
1ZTR-17_A	1enh__BOINC_ABRELAX_SAVE_ALL_OUT_BARCODE-1enh_-frags83__1706_0.clean.out.19_1ENH	1ENH	2.12	1.1335	1.5940
1ZTR-17_A	1enh__BOINC_ABRELAX_SAVE_ALL_OUT_BARCODE-1enh_-frags83__1706_0.clean.out.1_1ENH	1ENH	2.72	0.7670	1.2952
1ZTR-17_A	1enh__BOINC_ABRELAX_SAVE_ALL_OUT_BARCODE-1enh_-frags83__1706_0.clean.out.20_1ENH	1ENH	2.52	1.1335	1.5940
1ZTR-17_A	1enh__BOINC_ABRELAX_SAVE_ALL_OUT_BARCODE-1enh_-frags83__1706_0.clean.out.21_1ENH	1ENH	2.43	1.3168	1.7484
1ZTR-17_A	1enh__BOINC_ABRELAX_SAVE_ALL_OUT_BARCODE-1enh_-frags83__1706_0.clean.out.22_1ENH	1ENH	2.31	1.1335	1.5940
1ZTR-17_A	1enh__BOINC_ABRELAX_SAVE_ALL_OUT_BARCODE-1enh_-frags83__1706_0.clean.out.23_1ENH	1ENH	2.31	1.3168	1.7484
1ZTR-17_A	1enh__BOINC_ABRELAX_SAVE_ALL_OUT_BARCODE-1enh_-frags83__1706_0.clean.out.24_1ENH	1ENH	2.12	1.3168	1.7484
1ZTR-17_A	1enh__BOINC_ABRELAX_SAVE_ALL_OUT_BARCODE-1enh_-frags83__1706_0.clean.out.25_1ENH	1ENH	2.38	1.1335	1.5940
1ZTR-17_A	1enh__BOINC_ABRELAX_SAVE_ALL_OUT_BARCODE-1enh_-frags83__1706_0.clean.out.26_1ENH	1ENH	2.17	1.1335	1.5940
1ZTR-17_A	1enh__BOINC_ABRELAX_SAVE_ALL_OUT_BARCODE-1enh_-frags83__1706_0.clean.out.27_1ENH	1ENH	1.98	1.3168	1.7484
1ZTR-17_A	1enh__BOINC_ABRELAX_SAVE_ALL_OUT_BARCODE-1enh_-frags83__1706_0.clean.out.28_1ENH	1ENH	2.49	1.1335	1.5940
1ZTR-17_A	1enh__BOINC_ABRELAX_SAVE_ALL_OUT_BARCODE-1enh_-frags83__1706_0.clean.out.29_1ENH	1ENH	2.13	1.3168	1.7484
1ZTR-17_A	1enh__BOINC_ABRELAX_SAVE_ALL_OUT_BARCODE-1enh_-frags83__1706_0.clean.out.2_1ENH	1ENH	2.47	1.1335	1.5940
1ZTR-17_A	1enh__BOINC_ABRELAX_SAVE_ALL_OUT_BARCODE-1enh_-frags83__1706_0.clean.out.30_1ENH	1ENH	1.88	1.6833	2.0645
1ZTR-17_A	1enh__BOINC_ABRELAX_SAVE_ALL_OUT_BARCODE-1enh_-frags83__1706_0.clean.out.31_1ENH	1ENH	2.71	1.1335	1.5940
1ZTR-17_A	1enh__BOINC_ABRELAX_SAVE_ALL_OUT_BARCODE-1enh_-frags83__1706_0.clean.out.32_1ENH	1ENH	1.80	1.3168	1.7484
1ZTR-17_A	1enh__BOINC_ABRELAX_SAVE_ALL_OUT_BARCODE-1enh_-frags83__1706_0.clean.out.33_1ENH	1ENH	2.72	1.3168	1.7484
1ZTR-17_A	1enh__BOINC_ABRELAX_SAVE_ALL_OUT_BARCODE-1enh_-frags83__1706_0.clean.out.34_1ENH	1ENH	2.24	1.3168	1.7484
1ZTR-17_A	1enh__BOINC_ABRELAX_SAVE_ALL_OUT_BARCODE-1enh_-frags83__1706_0.clean.out.35_1ENH	1ENH	1.91	0.7670	1.2952
1ZTR-17_A	1enh__BOINC_ABRELAX_SAVE_ALL_OUT_BARCODE-1enh_-frags83__1706_0.clean.out.36_1ENH	1ENH	2.28	1.1335	1.5940
1ZTR-17_A	1enh__BOINC_ABRELAX_SAVE_ALL_OUT_BARCODE-1enh_-frags83__1706_0.clean.out.37_1ENH	1ENH	2.41	1.1335	1.5940
1ZTR-17_A	1enh__BOINC_ABRELAX_SAVE_ALL_OUT_BARCODE-1enh_-frags83__1706_0.clean.out.38_1ENH	1ENH	2.11	1.1335	1.5940
1ZTR-17_A	1enh__BOINC_ABRELAX_SAVE_ALL_OUT_BARCODE-1enh_-frags83__1706_0.clean.out.39_1ENH	1ENH	2.02	1.1335	1.5940
1ZTR-17_A	1enh__BOINC_ABRELAX_SAVE_ALL_OUT_BARCODE-1enh_-frags83__1706_0.clean.out.3_1ENH	1ENH	2.19	1.3168	1.7484
1ZTR-17_A	1enh__BOINC_ABRELAX_SAVE_ALL_OUT_BARCODE-1enh_-frags83__1706_0.clean.out.40_1ENH	1ENH	2.15	1.3168	1.7484
1ZTR-17_A	1enh__BOINC_ABRELAX_SAVE_ALL_OUT_BARCODE-1enh_-frags83__1706_0.clean.out.41_1ENH	1ENH	2.01	0.7670	1.2952
1ZTR-17_A	1enh__BOINC_ABRELAX_SAVE_ALL_OUT_BARCODE-1enh_-frags83__1706_0.clean.out.42_1ENH	1ENH	2.29	1.1335	1.5940
1ZTR-17_A	1enh__BOINC_ABRELAX_SAVE_ALL_OUT_BARCODE-1enh_-frags83__1706_0.clean.out.43_1ENH	1ENH	2.06	1.1335	1.5940
1ZTR-17_A	1enh__BOINC_ABRELAX_SAVE_ALL_OUT_BARCODE-1enh_-frags83__1706_0.clean.out.44_1ENH	1ENH	1.99	1.3168	1.7484
1ZTR-17_A	1enh__BOINC_ABRELAX_SAVE_ALL_OUT_BARCODE-1enh_-frags83__1706_0.clean.out.45_1ENH	1ENH	2.47	1.1335	1.5940
1ZTR-17_A	1enh__BOINC_ABRELAX_SAVE_ALL_OUT_BARCODE-1enh_-frags83__1706_0.clean.out.46_1ENH	1ENH	2.40	1.1335	1.5940
1ZTR-17_A	1enh__BOINC_ABRELAX_SAVE_ALL_OUT_BARCODE-1enh_-frags83__1706_0.clean.out.47_1ENH	1ENH	2.25	1.5000	1.9053
1ZTR-17_A	1enh__BOINC_ABRELAX_SAVE_ALL_OUT_BARCODE-1enh_-frags83__1706_0.clean.out.48_1ENH	1ENH	1.80	1.3168	1.7484
1ZTR-17_A	1enh__BOINC_ABRELAX_SAVE_ALL_OUT_BARCODE-1enh_-frags83__1706_0.clean.out.49_1ENH	1ENH	2.18	1.3168	1.7484
1ZTR-17_A	1enh__BOINC_ABRELAX_SAVE_ALL_OUT_BARCODE-1enh_-frags83__1706_0.clean.out.4_1ENH	1ENH	2.60	1.3168	1.7484
1ZTR-17_A	1enh__BOINC_ABRELAX_SAVE_ALL_OUT_BARCODE-1enh_-frags83__1706_0.clean.out.50_1ENH	1ENH	2.13	1.1335	1.5940
1ZTR-17_A	1enh__BOINC_ABRELAX_SAVE_ALL_OUT_BARCODE-1enh_-frags83__1706_0.clean.out.51_1ENH	1ENH	2.25	1.1335	1.5940
1ZTR-17_A	1enh__BOINC_ABRELAX_SAVE_ALL_OUT_BARCODE-1enh_-frags83__1706_0.clean.out.52_1ENH	1ENH	2.47	1.1335	1.5940
1ZTR-17_A	1enh__BOINC_ABRELAX_SAVE_ALL_OUT_BARCODE-1enh_-frags83__1706_0.clean.out.53_1ENH	1ENH	1.86	0.7670	1.2952
1ZTR-17_A	1enh__BOINC_ABRELAX_SAVE_ALL_OUT_BARCODE-1enh_-frags83__1706_0.clean.out.54_1ENH	1ENH	1.94	0.7670	1.2952
1ZTR-17_A	1enh__BOINC_ABRELAX_SAVE_ALL_OUT_BARCODE-1enh_-frags83__1706_0.clean.out.55_1ENH	1ENH	1.99	1.3168	1.7484
1ZTR-17_A	1enh__BOINC_ABRELAX_SAVE_ALL_OUT_BARCODE-1enh_-frags83__1706_0.clean.out.56_1ENH	1ENH	2.40	1.1335	1.5940
1ZTR-17_A	1enh__BOINC_ABRELAX_SAVE_ALL_OUT_BARCODE-1enh_-frags83__1706_0.clean.out.57_1ENH	1ENH	1.99	0.7670	1.2952
1ZTR-17_A	1enh__BOINC_ABRELAX_SAVE_ALL_OUT_BARCODE-1enh_-frags83__1706_0.clean.out.58_1ENH	1ENH	1.98	1.1335	1.5940
1ZTR-17_A	1enh__BOINC_ABRELAX_SAVE_ALL_OUT_BARCODE-1enh_-frags83__1706_0.clean.out.59_1ENH	1ENH	2.26	1.3168	1.7484
1ZTR-17_A	1enh__BOINC_ABRELAX_SAVE_ALL_OUT_BARCODE-1enh_-frags83__1706_0.clean.out.5_1ENH	1ENH	2.15	1.1335	1.5940
1ZTR-17_A	1enh__BOINC_ABRELAX_SAVE_ALL_OUT_BARCODE-1enh_-frags83__1706_0.clean.out.60_1ENH	1ENH	2.50	1.1335	1.5940
1ZTR-17_A	1enh__BOINC_ABRELAX_SAVE_ALL_OUT_BARCODE-1enh_-frags83__1706_0.clean.out.61_1ENH	1ENH	2.33	1.1335	1.5940
1ZTR-17_A	1enh__BOINC_ABRELAX_SAVE_ALL_OUT_BARCODE-1enh_-frags83__1706_0.clean.out.62_1ENH	1ENH	2.64	1.3168	1.7484
1ZTR-17_A	1enh__BOINC_ABRELAX_SAVE_ALL_OUT_BARCODE-1enh_-frags83__1706_0.clean.out.63_1ENH	1ENH	2.15	1.3168	1.7484
1ZTR-17_A	1enh__BOINC_ABRELAX_SAVE_ALL_OUT_BARCODE-1enh_-frags83__1706_0.clean.out.64_1ENH	1ENH	1.98	1.5000	1.9053
1ZTR-17_A	1enh__BOINC_ABRELAX_SAVE_ALL_OUT_BARCODE-1enh_-frags83__1706_0.clean.out.65_1ENH	1ENH	2.22	1.3168	1.7484
1ZTR-17_A	1enh__BOINC_ABRELAX_SAVE_ALL_OUT_BARCODE-1enh_-frags83__1706_0.clean.out.66_1ENH	1ENH	1.98	1.1335	1.5940
1ZTR-17_A	1enh__BOINC_ABRELAX_SAVE_ALL_OUT_BARCODE-1enh_-frags83__1706_0.clean.out.67_1ENH	1ENH	2.06	1.3168	1.7484
1ZTR-17_A	1enh__BOINC_ABRELAX_SAVE_ALL_OUT_BARCODE-1enh_-frags83__1706_0.clean.out.68_1ENH	1ENH	2.03	1.1335	1.5940
1ZTR-17_A	1enh__BOINC_ABRELAX_SAVE_ALL_OUT_BARCODE-1enh_-frags83__1706_0.clean.out.69_1ENH	1ENH	2.26	1.3168	1.7484
1ZTR-17_A	1enh__BOINC_ABRELAX_SAVE_ALL_OUT_BARCODE-1enh_-frags83__1706_0.clean.out.6_1ENH	1ENH	2.35	1.1335	1.5940
1ZTR-17_A	1enh__BOINC_ABRELAX_SAVE_ALL_OUT_BARCODE-1enh_-frags83__1706_0.clean.out.70_1ENH	1ENH	1.88	1.6833	2.0645
1ZTR-17_A	1enh__BOINC_ABRELAX_SAVE_ALL_OUT_BARCODE-1enh_-frags83__1706_0.clean.out.71_1ENH	1ENH	2.44	1.5000	1.9053
1ZTR-17_A	1enh__BOINC_ABRELAX_SAVE_ALL_OUT_BARCODE-1enh_-frags83__1706_0.clean.out.72_1ENH	1ENH	1.83	1.3168	1.7484
1ZTR-17_A	1enh__BOINC_ABRELAX_SAVE_ALL_OUT_BARCODE-1enh_-frags83__1706_0.clean.out.73_1ENH	1ENH	1.76	0.2172	0.8805
1ZTR-17_A	1enh__BOINC_ABRELAX_SAVE_ALL_OUT_BARCODE-1enh_-frags83__1706_0.clean.out.74_1ENH	1ENH	2.12	1.1335	1.5940
1ZTR-17_A	1enh__BOINC_ABRELAX_SAVE_ALL_OUT_BARCODE-1enh_-frags83__1706_0.clean.out.75_1ENH	1ENH	2.06	1.3168	1.7484
1ZTR-17_A	1enh__BOINC_ABRELAX_SAVE_ALL_OUT_BARCODE-1enh_-frags83__1706_0.clean.out.76_1ENH	1ENH	1.82	1.3168	1.7484
1ZTR-17_A	1enh__BOINC_ABRELAX_SAVE_ALL_OUT_BARCODE-1enh_-frags83__1706_0.clean.out.77_1ENH	1ENH	2.12	1.1335	1.5940
1ZTR-17_A	1enh__BOINC_ABRELAX_SAVE_ALL_OUT_BARCODE-1enh_-frags83__1706_0.clean.out.78_1ENH	1ENH	2.26	1.6833	2.0645
1ZTR-17_A	1enh__BOINC_ABRELAX_SAVE_ALL_OUT_BARCODE-1enh_-frags83__1706_0.clean.out.79_1ENH	1ENH	1.90	0.7670	1.2952
1ZTR-17_A	1enh__BOINC_ABRELAX_SAVE_ALL_OUT_BARCODE-1enh_-frags83__1706_0.clean.out.7_1ENH	1ENH	1.98	1.1335	1.5940
1ZTR-17_A	1enh__BOINC_ABRELAX_SAVE_ALL_OUT_BARCODE-1enh_-frags83__1706_0.clean.out.80_1ENH	1ENH	2.00	1.5000	1.9053
1ZTR-17_A	1enh__BOINC_ABRELAX_SAVE_ALL_OUT_BARCODE-1enh_-frags83__1706_0.clean.out.81_1ENH	1ENH	2.14	1.1335	1.5940
1ZTR-17_A	1enh__BOINC_ABRELAX_SAVE_ALL_OUT_BARCODE-1enh_-frags83__1706_0.clean.out.82_1ENH	1ENH	2.00	1.1335	1.5940
1ZTR-17_A	1enh__BOINC_ABRELAX_SAVE_ALL_OUT_BARCODE-1enh_-frags83__1706_0.clean.out.83_1ENH	1ENH	2.31	1.3168	1.7484
1ZTR-17_A	1enh__BOINC_ABRELAX_SAVE_ALL_OUT_BARCODE-1enh_-frags83__1706_0.clean.out.84_1ENH	1ENH	1.97	0.7670	1.2952
1ZTR-17_A	1enh__BOINC_ABRELAX_SAVE_ALL_OUT_BARCODE-1enh_-frags83__1706_0.clean.out.85_1ENH	1ENH	2.41	1.5000	1.9053
1ZTR-17_A	1enh__BOINC_ABRELAX_SAVE_ALL_OUT_BARCODE-1enh_-frags83__1706_0.clean.out.86_1ENH	1ENH	1.95	1.3168	1.7484
1ZTR-17_A	1enh__BOINC_ABRELAX_SAVE_ALL_OUT_BARCODE-1enh_-frags83__1706_0.clean.out.87_1ENH	1ENH	1.83	1.6833	2.0645
1ZTR-17_A	1enh__BOINC_ABRELAX_SAVE_ALL_OUT_BARCODE-1enh_-frags83__1706_0.clean.out.88_1ENH	1ENH	2.47	1.3168	1.7484
1ZTR-17_A	1enh__BOINC_ABRELAX_SAVE_ALL_OUT_BARCODE-1enh_-frags83__1706_0.clean.out.89_1ENH	1ENH	2.33	1.1335	1.5940
1ZTR-17_A	1enh__BOINC_ABRELAX_SAVE_ALL_OUT_BARCODE-1enh_-frags83__1706_0.clean.out.8_1ENH	1ENH	1.79	1.1335	1.5940
1ZTR-17_A	1enh__BOINC_ABRELAX_SAVE_ALL_OUT_BARCODE-1enh_-frags83__1706_0.clean.out.90_1ENH	1ENH	2.43	1.1335	1.5940
1ZTR-17_A	1enh__BOINC_ABRELAX_SAVE_ALL_OUT_BARCODE-1enh_-frags83__1706_0.clean.out.91_1ENH	1ENH	2.44	1.3168	1.7484
1ZTR-17_A	1enh__BOINC_ABRELAX_SAVE_ALL_OUT_BARCODE-1enh_-frags83__1706_0.clean.out.92_1ENH	1ENH	2.16	1.1335	1.5940
1ZTR-17_A	1enh__BOINC_ABRELAX_SAVE_ALL_OUT_BARCODE-1enh_-frags83__1706_0.clean.out.93_1ENH	1ENH	1.97	1.1335	1.5940
1ZTR-17_A	1enh__BOINC_ABRELAX_SAVE_ALL_OUT_BARCODE-1enh_-frags83__1706_0.clean.out.94_1ENH	1ENH	2.40	1.1335	1.5940
1ZTR-17_A	1enh__BOINC_ABRELAX_SAVE_ALL_OUT_BARCODE-1enh_-frags83__1706_0.clean.out.95_1ENH	1ENH	1.97	1.8666	2.2256
1ZTR-17_A	1enh__BOINC_ABRELAX_SAVE_ALL_OUT_BARCODE-1enh_-frags83__1706_0.clean.out.96_1ENH	1ENH	2.52	1.3168	1.7484
1ZTR-17_A	1enh__BOINC_ABRELAX_SAVE_ALL_OUT_BARCODE-1enh_-frags83__1706_0.clean.out.97_1ENH	1ENH	2.00	1.3168	1.7484
1ZTR-17_A	1enh__BOINC_ABRELAX_SAVE_ALL_OUT_BARCODE-1enh_-frags83__1706_0.clean.out.98_1ENH	1ENH	1.96	1.5000	1.9053
1ZTR-17_A	1enh__BOINC_ABRELAX_SAVE_ALL_OUT_BARCODE-1enh_-frags83__1706_0.clean.out.99_1ENH	1ENH	1.96	1.3168	1.7484
1ZTR-17_A	1enh__BOINC_ABRELAX_SAVE_ALL_OUT_BARCODE-1enh_-frags83__1706_0.clean.out.9_1ENH	1ENH	2.42	1.3168	1.7484
2JWT-2_A	1enh__BOINC_ABRELAX_SAVE_ALL_OUT-1enh_-frags83__1705_0.first.clean.out.10_1ENH	1ENH	2.61	3.3326	3.5561
2JWT-2_A	1enh__BOINC_ABRELAX_SAVE_ALL_OUT-1enh_-frags83__1705_0.first.clean.out.11_1ENH	1ENH	2.55	2.5996	2.8840
2JWT-2_A	1enh__BOINC_ABRELAX_SAVE_ALL_OUT-1enh_-frags83__1705_0.first.clean.out.12_1ENH	1ENH	2.60	3.5159	3.7255
2JWT-2_A	1enh__BOINC_ABRELAX_SAVE_ALL_OUT-1enh_-frags83__1705_0.first.clean.out.13_1ENH	1ENH	2.28	3.6991	3.8951
2JWT-2_A	1enh__BOINC_ABRELAX_SAVE_ALL_OUT-1enh_-frags83__1705_0.first.clean.out.14_1ENH	1ENH	2.27	2.4163	2.7177
2JWT-2_A	1enh__BOINC_ABRELAX_SAVE_ALL_OUT-1enh_-frags83__1705_0.first.clean.out.15_1ENH	1ENH	2.66	3.5159	3.7255
2JWT-2_A	1enh__BOINC_ABRELAX_SAVE_ALL_OUT-1enh_-frags83__1705_0.first.clean.out.16_1ENH	1ENH	2.79	2.2331	2.5525
2JWT-2_A	1enh__BOINC_ABRELAX_SAVE_ALL_OUT-1enh_-frags83__1705_0.first.clean.out.17_1ENH	1ENH	2.82	3.8824	4.0651
2JWT-2_A	1enh__BOINC_ABRELAX_SAVE_ALL_OUT-1enh_-frags83__1705_0.first.clean.out.18_1ENH	1ENH	2.84	2.7828	3.0511
2JWT-2_A	1enh__BOINC_ABRELAX_SAVE_ALL_OUT-1enh_-frags83__1705_0.first.clean.out.19_1ENH	1ENH	2.80	2.7828	3.0511
2JWT-2_A	1enh__BOINC_ABRELAX_SAVE_ALL_OUT-1enh_-frags83__1705_0.first.clean.out.1_1ENH	1ENH	2.56	1.5000	1.9053
2JWT-2_A	1enh__BOINC_ABRELAX_SAVE_ALL_OUT-1enh_-frags83__1705_0.first.clean.out.20_1ENH	1ENH	1.91	-0.1493	0.6353
2JWT-2_A	1enh__BOINC_ABRELAX_SAVE_ALL_OUT-1enh_-frags83__1705_0.first.clean.out.2_1ENH	1ENH	2.49	2.2331	2.5525
2JWT-2_A	1enh__BOINC_ABRELAX_SAVE_ALL_OUT-1enh_-frags83__1705_0.first.clean.out.3_1ENH	1ENH	1.99	4.0657	4.2353
2JWT-2_A	1enh__BOINC_ABRELAX_SAVE_ALL_OUT-1enh_-frags83__1705_0.first.clean.out.4_1ENH	1ENH	2.85	2.2331	2.5525
2JWT-2_A	1enh__BOINC_ABRELAX_SAVE_ALL_OUT-1enh_-frags83__1705_0.first.clean.out.5_1ENH	1ENH	1.65	5.1652	5.2601
2JWT-2_A	1enh__BOINC_ABRELAX_SAVE_ALL_OUT-1enh_-frags83__1705_0.first.clean.out.6_1ENH	1ENH	2.67	3.1494	3.3873
2JWT-2_A	1enh__BOINC_ABRELAX_SAVE_ALL_OUT-1enh_-frags83__1705_0.first.clean.out.7_1ENH	1ENH	2.69	3.3326	3.5561
2JWT-2_A	1enh__BOINC_ABRELAX_SAVE_ALL_OUT-1enh_-frags83__1705_0.first.clean.out.8_1ENH	1ENH	2.50	2.9661	3.2189
2JWT-2_A	1enh__BOINC_ABRELAX_SAVE_ALL_OUT-1enh_-frags83__1705_0.first.clean.out.9_1ENH	1ENH	2.54	4.0657	4.2353
2JWT-2_A	1enh__BOINC_ABRELAX_SAVE_ALL_OUT_BARCODE-1enh_-frags83__1706_0.clean.out.100_1ENH	1ENH	2.43	2.2331	2.5525
2JWT-2_A	1enh__BOINC_ABRELAX_SAVE_ALL_OUT_BARCODE-1enh_-frags83__1706_0.clean.out.10_1ENH	1ENH	1.43	4.7987	4.9180
2JWT-2_A	1enh__BOINC_ABRELAX_SAVE_ALL_OUT_BARCODE-1enh_-frags83__1706_0.clean.out.11_1ENH	1ENH	1.80	4.7987	4.9180
2JWT-2_A	1enh__BOINC_ABRELAX_SAVE_ALL_OUT_BARCODE-1enh_-frags83__1706_0.clean.out.12_1ENH	1ENH	1.28	4.9819	5.0890
2JWT-2_A	1enh__BOINC_ABRELAX_SAVE_ALL_OUT_BARCODE-1enh_-frags83__1706_0.clean.out.13_1ENH	1ENH	2.36	4.6154	4.7471
2JWT-2_A	1enh__BOINC_ABRELAX_SAVE_ALL_OUT_BARCODE-1enh_-frags83__1706_0.clean.out.14_1ENH	1ENH	1.70	5.1652	5.2601
2JWT-2_A	1enh__BOINC_ABRELAX_SAVE_ALL_OUT_BARCODE-1enh_-frags83__1706_0.clean.out.15_1ENH	1ENH	1.65	4.7987	4.9180
2JWT-2_A	1enh__BOINC_ABRELAX_SAVE_ALL_OUT_BARCODE-1enh_-frags83__1706_0.clean.out.16_1ENH	1ENH	2.76	3.5159	3.7255
2JWT-2_A	1enh__BOINC_ABRELAX_SAVE_ALL_OUT_BARCODE-1enh_-frags83__1706_0.clean.out.17_1ENH	1ENH	2.12	4.2489	4.4058
2JWT-2_A	1enh__BOINC_ABRELAX_SAVE_ALL_OUT_BARCODE-1enh_-frags83__1706_0.clean.out.18_1ENH	1ENH	1.37	5.1652	5.2601
2JWT-2_A	1enh__BOINC_ABRELAX_SAVE_ALL_OUT_BARCODE-1enh_-frags83__1706_0.clean.out.19_1ENH	1ENH	1.02	5.3485	5.4313
2JWT-2_A	1enh__BOINC_ABRELAX_SAVE_ALL_OUT_BARCODE-1enh_-frags83__1706_0.clean.out.1_1ENH	1ENH	1.54	4.9819	5.0890
2JWT-2_A	1enh__BOINC_ABRELAX_SAVE_ALL_OUT_BARCODE-1enh_-frags83__1706_0.clean.out.20_1ENH	1ENH	1.55	5.1652	5.2601
2JWT-2_A	1enh__BOINC_ABRELAX_SAVE_ALL_OUT_BARCODE-1enh_-frags83__1706_0.clean.out.21_1ENH	1ENH	2.14	4.9819	5.0890
2JWT-2_A	1enh__BOINC_ABRELAX_SAVE_ALL_OUT_BARCODE-1enh_-frags83__1706_0.clean.out.22_1ENH	1ENH	1.52	5.1652	5.2601
2JWT-2_A	1enh__BOINC_ABRELAX_SAVE_ALL_OUT_BARCODE-1enh_-frags83__1706_0.clean.out.23_1ENH	1ENH	1.68	5.1652	5.2601
2JWT-2_A	1enh__BOINC_ABRELAX_SAVE_ALL_OUT_BARCODE-1enh_-frags83__1706_0.clean.out.24_1ENH	1ENH	1.49	5.1652	5.2601
2JWT-2_A	1enh__BOINC_ABRELAX_SAVE_ALL_OUT_BARCODE-1enh_-frags83__1706_0.clean.out.25_1ENH	1ENH	1.21	5.1652	5.2601
2JWT-2_A	1enh__BOINC_ABRELAX_SAVE_ALL_OUT_BARCODE-1enh_-frags83__1706_0.clean.out.26_1ENH	1ENH	1.04	5.1652	5.2601
2JWT-2_A	1enh__BOINC_ABRELAX_SAVE_ALL_OUT_BARCODE-1enh_-frags83__1706_0.clean.out.27_1ENH	1ENH	1.08	5.1652	5.2601
2JWT-2_A	1enh__BOINC_ABRELAX_SAVE_ALL_OUT_BARCODE-1enh_-frags83__1706_0.clean.out.28_1ENH	1ENH	1.24	5.1652	5.2601
2JWT-2_A	1enh__BOINC_ABRELAX_SAVE_ALL_OUT_BARCODE-1enh_-frags83__1706_0.clean.out.29_1ENH	1ENH	1.82	4.7987	4.9180
2JWT-2_A	1enh__BOINC_ABRELAX_SAVE_ALL_OUT_BARCODE-1enh_-frags83__1706_0.clean.out.2_1ENH	1ENH	1.38	4.9819	5.0890
2JWT-2_A	1enh__BOINC_ABRELAX_SAVE_ALL_OUT_BARCODE-1enh_-frags83__1706_0.clean.out.30_1ENH	1ENH	2.47	2.7828	3.0511
2JWT-2_A	1enh__BOINC_ABRELAX_SAVE_ALL_OUT_BARCODE-1enh_-frags83__1706_0.clean.out.31_1ENH	1ENH	1.62	4.9819	5.0890
2JWT-2_A	1enh__BOINC_ABRELAX_SAVE_ALL_OUT_BARCODE-1enh_-frags83__1706_0.clean.out.32_1ENH	1ENH	1.15	4.9819	5.0890
2JWT-2_A	1enh__BOINC_ABRELAX_SAVE_ALL_OUT_BARCODE-1enh_-frags83__1706_0.clean.out.33_1ENH	1ENH	1.60	4.7987	4.9180
2JWT-2_A	1enh__BOINC_ABRELAX_SAVE_ALL_OUT_BARCODE-1enh_-frags83__1706_0.clean.out.34_1ENH	1ENH	1.79	4.7987	4.9180
2JWT-2_A	1enh__BOINC_ABRELAX_SAVE_ALL_OUT_BARCODE-1enh_-frags83__1706_0.clean.out.35_1ENH	1ENH	1.42	5.3485	5.4313
2JWT-2_A	1enh__BOINC_ABRELAX_SAVE_ALL_OUT_BARCODE-1enh_-frags83__1706_0.clean.out.36_1ENH	1ENH	1.12	5.1652	5.2601
2JWT-2_A	1enh__BOINC_ABRELAX_SAVE_ALL_OUT_BARCODE-1enh_-frags83__1706_0.clean.out.37_1ENH	1ENH	1.53	5.1652	5.2601
2JWT-2_A	1enh__BOINC_ABRELAX_SAVE_ALL_OUT_BARCODE-1enh_-frags83__1706_0.clean.out.38_1ENH	1ENH	1.00	5.1652	5.2601
2JWT-2_A	1enh__BOINC_ABRELAX_SAVE_ALL_OUT_BARCODE-1enh_-frags83__1706_0.clean.out.39_1ENH	1ENH	1.26	5.1652	5.2601
2JWT-2_A	1enh__BOINC_ABRELAX_SAVE_ALL_OUT_BARCODE-1enh_-frags83__1706_0.clean.out.3_1ENH	1ENH	1.21	4.6154	4.7471
2JWT-2_A	1enh__BOINC_ABRELAX_SAVE_ALL_OUT_BARCODE-1enh_-frags83__1706_0.clean.out.40_1ENH	1ENH	1.82	5.1652	5.2601
2JWT-2_A	1enh__BOINC_ABRELAX_SAVE_ALL_OUT_BARCODE-1enh_-frags83__1706_0.clean.out.41_1ENH	1ENH	2.47	4.7987	4.9180
2JWT-2_A	1enh__BOINC_ABRELAX_SAVE_ALL_OUT_BARCODE-1enh_-frags83__1706_0.clean.out.42_1ENH	1ENH	1.51	4.9819	5.0890
2JWT-2_A	1enh__BOINC_ABRELAX_SAVE_ALL_OUT_BARCODE-1enh_-frags83__1706_0.clean.out.43_1ENH	1ENH	1.39	5.1652	5.2601
2JWT-2_A	1enh__BOINC_ABRELAX_SAVE_ALL_OUT_BARCODE-1enh_-frags83__1706_0.clean.out.44_1ENH	1ENH	1.40	4.9819	5.0890
2JWT-2_A	1enh__BOINC_ABRELAX_SAVE_ALL_OUT_BARCODE-1enh_-frags83__1706_0.clean.out.45_1ENH	1ENH	2.27	4.9819	5.0890
2JWT-2_A	1enh__BOINC_ABRELAX_SAVE_ALL_OUT_BARCODE-1enh_-frags83__1706_0.clean.out.46_1ENH	1ENH	1.45	5.1652	5.2601
2JWT-2_A	1enh__BOINC_ABRELAX_SAVE_ALL_OUT_BARCODE-1enh_-frags83__1706_0.clean.out.47_1ENH	1ENH	2.17	4.6154	4.7471
2JWT-2_A	1enh__BOINC_ABRELAX_SAVE_ALL_OUT_BARCODE-1enh_-frags83__1706_0.clean.out.48_1ENH	1ENH	1.22	4.9819	5.0890
2JWT-2_A	1enh__BOINC_ABRELAX_SAVE_ALL_OUT_BARCODE-1enh_-frags83__1706_0.clean.out.49_1ENH	1ENH	1.34	4.6154	4.7471
2JWT-2_A	1enh__BOINC_ABRELAX_SAVE_ALL_OUT_BARCODE-1enh_-frags83__1706_0.clean.out.4_1ENH	1ENH	1.46	4.7987	4.9180
2JWT-2_A	1enh__BOINC_ABRELAX_SAVE_ALL_OUT_BARCODE-1enh_-frags83__1706_0.clean.out.50_1ENH	1ENH	2.29	4.6154	4.7471
2JWT-2_A	1enh__BOINC_ABRELAX_SAVE_ALL_OUT_BARCODE-1enh_-frags83__1706_0.clean.out.51_1ENH	1ENH	1.26	5.1652	5.2601
2JWT-2_A	1enh__BOINC_ABRELAX_SAVE_ALL_OUT_BARCODE-1enh_-frags83__1706_0.clean.out.52_1ENH	1ENH	1.10	5.3485	5.4313
2JWT-2_A	1enh__BOINC_ABRELAX_SAVE_ALL_OUT_BARCODE-1enh_-frags83__1706_0.clean.out.53_1ENH	1ENH	1.46	5.3485	5.4313
2JWT-2_A	1enh__BOINC_ABRELAX_SAVE_ALL_OUT_BARCODE-1enh_-frags83__1706_0.clean.out.54_1ENH	1ENH	1.57	5.1652	5.2601
2JWT-2_A	1enh__BOINC_ABRELAX_SAVE_ALL_OUT_BARCODE-1enh_-frags83__1706_0.clean.out.55_1ENH	1ENH	2.41	3.5159	3.7255
2JWT-2_A	1enh__BOINC_ABRELAX_SAVE_ALL_OUT_BARCODE-1enh_-frags83__1706_0.clean.out.56_1ENH	1ENH	1.52	5.1652	5.2601
2JWT-2_A	1enh__BOINC_ABRELAX_SAVE_ALL_OUT_BARCODE-1enh_-frags83__1706_0.clean.out.57_1ENH	1ENH	2.70	5.1652	5.2601
2JWT-2_A	1enh__BOINC_ABRELAX_SAVE_ALL_OUT_BARCODE-1enh_-frags83__1706_0.clean.out.58_1ENH	1ENH	1.60	5.3485	5.4313
2JWT-2_A	1enh__BOINC_ABRELAX_SAVE_ALL_OUT_BARCODE-1enh_-frags83__1706_0.clean.out.59_1ENH	1ENH	2.60	4.0657	4.2353
2JWT-2_A	1enh__BOINC_ABRELAX_SAVE_ALL_OUT_BARCODE-1enh_-frags83__1706_0.clean.out.5_1ENH	1ENH	2.18	4.7987	4.9180
2JWT-2_A	1enh__BOINC_ABRELAX_SAVE_ALL_OUT_BARCODE-1enh_-frags83__1706_0.clean.out.60_1ENH	1ENH	1.84	5.3485	5.4313
2JWT-2_A	1enh__BOINC_ABRELAX_SAVE_ALL_OUT_BARCODE-1enh_-frags83__1706_0.clean.out.61_1ENH	1ENH	1.44	5.1652	5.2601
2JWT-2_A	1enh__BOINC_ABRELAX_SAVE_ALL_OUT_BARCODE-1enh_-frags83__1706_0.clean.out.62_1ENH	1ENH	1.57	4.7987	4.9180
2JWT-2_A	1enh__BOINC_ABRELAX_SAVE_ALL_OUT_BARCODE-1enh_-frags83__1706_0.clean.out.63_1ENH	1ENH	1.46	5.3485	5.4313
2JWT-2_A	1enh__BOINC_ABRELAX_SAVE_ALL_OUT_BARCODE-1enh_-frags83__1706_0.clean.out.64_1ENH	1ENH	2.37	2.2331	2.5525
2JWT-2_A	1enh__BOINC_ABRELAX_SAVE_ALL_OUT_BARCODE-1enh_-frags83__1706_0.clean.out.65_1ENH	1ENH	1.59	4.7987	4.9180
2JWT-2_A	1enh__BOINC_ABRELAX_SAVE_ALL_OUT_BARCODE-1enh_-frags83__1706_0.clean.out.66_1ENH	1ENH	2.12	4.9819	5.0890
2JWT-2_A	1enh__BOINC_ABRELAX_SAVE_ALL_OUT_BARCODE-1enh_-frags83__1706_0.clean.out.67_1ENH	1ENH	1.41	5.3485	5.4313
2JWT-2_A	1enh__BOINC_ABRELAX_SAVE_ALL_OUT_BARCODE-1enh_-frags83__1706_0.clean.out.68_1ENH	1ENH	2.51	2.5996	2.8840
2JWT-2_A	1enh__BOINC_ABRELAX_SAVE_ALL_OUT_BARCODE-1enh_-frags83__1706_0.clean.out.69_1ENH	1ENH	1.94	5.1652	5.2601
2JWT-2_A	1enh__BOINC_ABRELAX_SAVE_ALL_OUT_BARCODE-1enh_-frags83__1706_0.clean.out.6_1ENH	1ENH	1.46	4.7987	4.9180
2JWT-2_A	1enh__BOINC_ABRELAX_SAVE_ALL_OUT_BARCODE-1enh_-frags83__1706_0.clean.out.70_1ENH	1ENH	2.49	3.1494	3.3873
2JWT-2_A	1enh__BOINC_ABRELAX_SAVE_ALL_OUT_BARCODE-1enh_-frags83__1706_0.clean.out.71_1ENH	1ENH	1.52	4.6154	4.7471
2JWT-2_A	1enh__BOINC_ABRELAX_SAVE_ALL_OUT_BARCODE-1enh_-frags83__1706_0.clean.out.72_1ENH	1ENH	2.52	2.9661	3.2189
2JWT-2_A	1enh__BOINC_ABRELAX_SAVE_ALL_OUT_BARCODE-1enh_-frags83__1706_0.clean.out.73_1ENH	1ENH	1.46	5.3485	5.4313
2JWT-2_A	1enh__BOINC_ABRELAX_SAVE_ALL_OUT_BARCODE-1enh_-frags83__1706_0.clean.out.74_1ENH	1ENH	1.31	5.1652	5.2601
2JWT-2_A	1enh__BOINC_ABRELAX_SAVE_ALL_OUT_BARCODE-1enh_-frags83__1706_0.clean.out.75_1ENH	1ENH	2.49	3.3326	3.5561
2JWT-2_A	1enh__BOINC_ABRELAX_SAVE_ALL_OUT_BARCODE-1enh_-frags83__1706_0.clean.out.76_1ENH	1ENH	1.37	5.3485	5.4313
2JWT-2_A	1enh__BOINC_ABRELAX_SAVE_ALL_OUT_BARCODE-1enh_-frags83__1706_0.clean.out.77_1ENH	1ENH	1.00	5.1652	5.2601
2JWT-2_A	1enh__BOINC_ABRELAX_SAVE_ALL_OUT_BARCODE-1enh_-frags83__1706_0.clean.out.78_1ENH	1ENH	2.62	3.1494	3.3873
2JWT-2_A	1enh__BOINC_ABRELAX_SAVE_ALL_OUT_BARCODE-1enh_-frags83__1706_0.clean.out.79_1ENH	1ENH	1.58	5.1652	5.2601
2JWT-2_A	1enh__BOINC_ABRELAX_SAVE_ALL_OUT_BARCODE-1enh_-frags83__1706_0.clean.out.7_1ENH	1ENH	1.00	5.1652	5.2601
2JWT-2_A	1enh__BOINC_ABRELAX_SAVE_ALL_OUT_BARCODE-1enh_-frags83__1706_0.clean.out.80_1ENH	1ENH	2.72	3.5159	3.7255
2JWT-2_A	1enh__BOINC_ABRELAX_SAVE_ALL_OUT_BARCODE-1enh_-frags83__1706_0.clean.out.81_1ENH	1ENH	1.47	5.3485	5.4313
2JWT-2_A	1enh__BOINC_ABRELAX_SAVE_ALL_OUT_BARCODE-1enh_-frags83__1706_0.clean.out.82_1ENH	1ENH	1.36	5.1652	5.2601
2JWT-2_A	1enh__BOINC_ABRELAX_SAVE_ALL_OUT_BARCODE-1enh_-frags83__1706_0.clean.out.83_1ENH	1ENH	1.73	5.3485	5.4313
2JWT-2_A	1enh__BOINC_ABRELAX_SAVE_ALL_OUT_BARCODE-1enh_-frags83__1706_0.clean.out.84_1ENH	1ENH	1.36	5.1652	5.2601
2JWT-2_A	1enh__BOINC_ABRELAX_SAVE_ALL_OUT_BARCODE-1enh_-frags83__1706_0.clean.out.85_1ENH	1ENH	2.86	2.2331	2.5525
2JWT-2_A	1enh__BOINC_ABRELAX_SAVE_ALL_OUT_BARCODE-1enh_-frags83__1706_0.clean.out.86_1ENH	1ENH	2.42	4.0657	4.2353
2JWT-2_A	1enh__BOINC_ABRELAX_SAVE_ALL_OUT_BARCODE-1enh_-frags83__1706_0.clean.out.87_1ENH	1ENH	2.70	3.3326	3.5561
2JWT-2_A	1enh__BOINC_ABRELAX_SAVE_ALL_OUT_BARCODE-1enh_-frags83__1706_0.clean.out.88_1ENH	1ENH	2.13	4.7987	4.9180
2JWT-2_A	1enh__BOINC_ABRELAX_SAVE_ALL_OUT_BARCODE-1enh_-frags83__1706_0.clean.out.89_1ENH	1ENH	2.19	4.9819	5.0890
2JWT-2_A	1enh__BOINC_ABRELAX_SAVE_ALL_OUT_BARCODE-1enh_-frags83__1706_0.clean.out.8_1ENH	1ENH	1.21	5.1652	5.2601
2JWT-2_A	1enh__BOINC_ABRELAX_SAVE_ALL_OUT_BARCODE-1enh_-frags83__1706_0.clean.out.90_1ENH	1ENH	1.48	5.1652	5.2601
2JWT-2_A	1enh__BOINC_ABRELAX_SAVE_ALL_OUT_BARCODE-1enh_-frags83__1706_0.clean.out.91_1ENH	1ENH	2.66	4.2489	4.4058
2JWT-2_A	1enh__BOINC_ABRELAX_SAVE_ALL_OUT_BARCODE-1enh_-frags83__1706_0.clean.out.92_1ENH	1ENH	0.99	5.1652	5.2601
2JWT-2_A	1enh__BOINC_ABRELAX_SAVE_ALL_OUT_BARCODE-1enh_-frags83__1706_0.clean.out.93_1ENH	1ENH	1.08	5.3485	5.4313
2JWT-2_A	1enh__BOINC_ABRELAX_SAVE_ALL_OUT_BARCODE-1enh_-frags83__1706_0.clean.out.94_1ENH	1ENH	1.50	5.1652	5.2601
2JWT-2_A	1enh__BOINC_ABRELAX_SAVE_ALL_OUT_BARCODE-1enh_-frags83__1706_0.clean.out.95_1ENH	1ENH	2.34	5.1652	5.2601
2JWT-2_A	1enh__BOINC_ABRELAX_SAVE_ALL_OUT_BARCODE-1enh_-frags83__1706_0.clean.out.96_1ENH	1ENH	2.37	4.9819	5.0890
2JWT-2_A	1enh__BOINC_ABRELAX_SAVE_ALL_OUT_BARCODE-1enh_-frags83__1706_0.clean.out.97_1ENH	1ENH	1.50	5.1652	5.2601
2JWT-2_A	1enh__BOINC_ABRELAX_SAVE_ALL_OUT_BARCODE-1enh_-frags83__1706_0.clean.out.98_1ENH	1ENH	2.60	4.4322	4.5764
2JWT-2_A	1enh__BOINC_ABRELAX_SAVE_ALL_OUT_BARCODE-1enh_-frags83__1706_0.clean.out.99_1ENH	1ENH	2.45	3.8824	4.0651
2JWT-2_A	1enh__BOINC_ABRELAX_SAVE_ALL_OUT_BARCODE-1enh_-frags83__1706_0.clean.out.9_1ENH	1ENH	1.66	4.7987	4.9180
