# Supplementary material for: Addressing the Role of Conformational Diversity in Protein Structure Prediction
Source: PLoS One. 2016 May 9;11(5):e0154923. doi: 10.1371/journal.pone.0154923 (PMC4861349; doi:10.1371/journal.pone.0154923)
Supplement: S1 Dataset — (GZ) [file pone.0154923.s002.gz › Palopoli-Monzon_2016_SI/Structural_alignments/SET_ROSETTA/rmsd_mammoth_rosseta_1IG5.out]

PDB_1	PDB_2	Target	RMSD	Z-score	ln(E)
1BOC-8_A	1ig5A_BOINC_ABRELAX_SAVE_ALL_OUT-1ig5A-frags83__1705_0.first.clean.out.10_1IG5	1IG5	3.05	1.7433	2.1171
1BOC-8_A	1ig5A_BOINC_ABRELAX_SAVE_ALL_OUT-1ig5A-frags83__1705_0.first.clean.out.11_1IG5	1IG5	2.68	1.7433	2.1171
1BOC-8_A	1ig5A_BOINC_ABRELAX_SAVE_ALL_OUT-1ig5A-frags83__1705_0.first.clean.out.12_1IG5	1IG5	2.86	1.8875	2.2441
1BOC-8_A	1ig5A_BOINC_ABRELAX_SAVE_ALL_OUT-1ig5A-frags83__1705_0.first.clean.out.13_1IG5	1IG5	2.83	0.8785	1.3846
1BOC-8_A	1ig5A_BOINC_ABRELAX_SAVE_ALL_OUT-1ig5A-frags83__1705_0.first.clean.out.14_1IG5	1IG5	2.82	3.7612	3.9527
1BOC-8_A	1ig5A_BOINC_ABRELAX_SAVE_ALL_OUT-1ig5A-frags83__1705_0.first.clean.out.15_1IG5	1IG5	2.78	1.3109	1.7434
1BOC-8_A	1ig5A_BOINC_ABRELAX_SAVE_ALL_OUT-1ig5A-frags83__1705_0.first.clean.out.16_1IG5	1IG5	2.88	0.1578	0.8388
1BOC-8_A	1ig5A_BOINC_ABRELAX_SAVE_ALL_OUT-1ig5A-frags83__1705_0.first.clean.out.17_1IG5	1IG5	2.91	0.4461	1.0473
1BOC-8_A	1ig5A_BOINC_ABRELAX_SAVE_ALL_OUT-1ig5A-frags83__1705_0.first.clean.out.18_1IG5	1IG5	2.96	3.1847	3.4198
1BOC-8_A	1ig5A_BOINC_ABRELAX_SAVE_ALL_OUT-1ig5A-frags83__1705_0.first.clean.out.19_1IG5	1IG5	2.77	2.1757	2.5010
1BOC-8_A	1ig5A_BOINC_ABRELAX_SAVE_ALL_OUT-1ig5A-frags83__1705_0.first.clean.out.1_1IG5	1IG5	2.67	2.0316	2.3721
1BOC-8_A	1ig5A_BOINC_ABRELAX_SAVE_ALL_OUT-1ig5A-frags83__1705_0.first.clean.out.20_1IG5	1IG5	2.88	2.4640	2.7609
1BOC-8_A	1ig5A_BOINC_ABRELAX_SAVE_ALL_OUT-1ig5A-frags83__1705_0.first.clean.out.2_1IG5	1IG5	2.87	2.7523	3.0232
1BOC-8_A	1ig5A_BOINC_ABRELAX_SAVE_ALL_OUT-1ig5A-frags83__1705_0.first.clean.out.3_1IG5	1IG5	2.42	0.3020	0.9412
1BOC-8_A	1ig5A_BOINC_ABRELAX_SAVE_ALL_OUT-1ig5A-frags83__1705_0.first.clean.out.4_1IG5	1IG5	2.77	1.3109	1.7434
1BOC-8_A	1ig5A_BOINC_ABRELAX_SAVE_ALL_OUT-1ig5A-frags83__1705_0.first.clean.out.5_1IG5	1IG5	2.92	2.6082	2.8918
1BOC-8_A	1ig5A_BOINC_ABRELAX_SAVE_ALL_OUT-1ig5A-frags83__1705_0.first.clean.out.6_1IG5	1IG5	2.53	-0.1304	0.6471
1BOC-8_A	1ig5A_BOINC_ABRELAX_SAVE_ALL_OUT-1ig5A-frags83__1705_0.first.clean.out.7_1IG5	1IG5	2.61	-0.9952	0.2095
1BOC-8_A	1ig5A_BOINC_ABRELAX_SAVE_ALL_OUT-1ig5A-frags83__1705_0.first.clean.out.8_1IG5	1IG5	2.87	1.8875	2.2441
1BOC-8_A	1ig5A_BOINC_ABRELAX_SAVE_ALL_OUT-1ig5A-frags83__1705_0.first.clean.out.9_1IG5	1IG5	2.99	1.7433	2.1171
1BOC-8_A	1ig5A_BOINC_ABRELAX_SAVE_ALL_OUT_BARCODE-1ig5A-frags83__1706_0.clean.out.100_1IG5	1IG5	2.89	4.3378	4.4885
1BOC-8_A	1ig5A_BOINC_ABRELAX_SAVE_ALL_OUT_BARCODE-1ig5A-frags83__1706_0.clean.out.10_1IG5	1IG5	2.71	3.7612	3.9527
1BOC-8_A	1ig5A_BOINC_ABRELAX_SAVE_ALL_OUT_BARCODE-1ig5A-frags83__1706_0.clean.out.11_1IG5	1IG5	2.66	5.2026	5.2951
1BOC-8_A	1ig5A_BOINC_ABRELAX_SAVE_ALL_OUT_BARCODE-1ig5A-frags83__1706_0.clean.out.12_1IG5	1IG5	2.65	2.7523	3.0232
1BOC-8_A	1ig5A_BOINC_ABRELAX_SAVE_ALL_OUT_BARCODE-1ig5A-frags83__1706_0.clean.out.13_1IG5	1IG5	2.63	3.7612	3.9527
1BOC-8_A	1ig5A_BOINC_ABRELAX_SAVE_ALL_OUT_BARCODE-1ig5A-frags83__1706_0.clean.out.14_1IG5	1IG5	2.83	3.3288	3.5526
1BOC-8_A	1ig5A_BOINC_ABRELAX_SAVE_ALL_OUT_BARCODE-1ig5A-frags83__1706_0.clean.out.15_1IG5	1IG5	2.72	3.0406	3.2872
1BOC-8_A	1ig5A_BOINC_ABRELAX_SAVE_ALL_OUT_BARCODE-1ig5A-frags83__1706_0.clean.out.16_1IG5	1IG5	2.84	4.4819	4.6227
1BOC-8_A	1ig5A_BOINC_ABRELAX_SAVE_ALL_OUT_BARCODE-1ig5A-frags83__1706_0.clean.out.17_1IG5	1IG5	2.85	3.7612	3.9527
1BOC-8_A	1ig5A_BOINC_ABRELAX_SAVE_ALL_OUT_BARCODE-1ig5A-frags83__1706_0.clean.out.18_1IG5	1IG5	2.58	2.7523	3.0232
1BOC-8_A	1ig5A_BOINC_ABRELAX_SAVE_ALL_OUT_BARCODE-1ig5A-frags83__1706_0.clean.out.19_1IG5	1IG5	2.60	4.6261	4.7571
1BOC-8_A	1ig5A_BOINC_ABRELAX_SAVE_ALL_OUT_BARCODE-1ig5A-frags83__1706_0.clean.out.1_1IG5	1IG5	2.56	4.6261	4.7571
1BOC-8_A	1ig5A_BOINC_ABRELAX_SAVE_ALL_OUT_BARCODE-1ig5A-frags83__1706_0.clean.out.20_1IG5	1IG5	2.57	4.6261	4.7571
1BOC-8_A	1ig5A_BOINC_ABRELAX_SAVE_ALL_OUT_BARCODE-1ig5A-frags83__1706_0.clean.out.21_1IG5	1IG5	2.96	4.7702	4.8915
1BOC-8_A	1ig5A_BOINC_ABRELAX_SAVE_ALL_OUT_BARCODE-1ig5A-frags83__1706_0.clean.out.22_1IG5	1IG5	2.62	5.0585	5.1605
1BOC-8_A	1ig5A_BOINC_ABRELAX_SAVE_ALL_OUT_BARCODE-1ig5A-frags83__1706_0.clean.out.23_1IG5	1IG5	3.07	0.8785	1.3846
1BOC-8_A	1ig5A_BOINC_ABRELAX_SAVE_ALL_OUT_BARCODE-1ig5A-frags83__1706_0.clean.out.24_1IG5	1IG5	2.52	4.9143	5.0259
1BOC-8_A	1ig5A_BOINC_ABRELAX_SAVE_ALL_OUT_BARCODE-1ig5A-frags83__1706_0.clean.out.25_1IG5	1IG5	2.61	3.6171	3.8191
1BOC-8_A	1ig5A_BOINC_ABRELAX_SAVE_ALL_OUT_BARCODE-1ig5A-frags83__1706_0.clean.out.26_1IG5	1IG5	2.65	5.4909	5.5644
1BOC-8_A	1ig5A_BOINC_ABRELAX_SAVE_ALL_OUT_BARCODE-1ig5A-frags83__1706_0.clean.out.27_1IG5	1IG5	2.51	5.2026	5.2951
1BOC-8_A	1ig5A_BOINC_ABRELAX_SAVE_ALL_OUT_BARCODE-1ig5A-frags83__1706_0.clean.out.28_1IG5	1IG5	2.75	3.3288	3.5526
1BOC-8_A	1ig5A_BOINC_ABRELAX_SAVE_ALL_OUT_BARCODE-1ig5A-frags83__1706_0.clean.out.29_1IG5	1IG5	2.94	1.8875	2.2441
1BOC-8_A	1ig5A_BOINC_ABRELAX_SAVE_ALL_OUT_BARCODE-1ig5A-frags83__1706_0.clean.out.2_1IG5	1IG5	2.48	4.0495	4.2203
1BOC-8_A	1ig5A_BOINC_ABRELAX_SAVE_ALL_OUT_BARCODE-1ig5A-frags83__1706_0.clean.out.30_1IG5	1IG5	2.98	3.1847	3.4198
1BOC-8_A	1ig5A_BOINC_ABRELAX_SAVE_ALL_OUT_BARCODE-1ig5A-frags83__1706_0.clean.out.31_1IG5	1IG5	2.68	3.1847	3.4198
1BOC-8_A	1ig5A_BOINC_ABRELAX_SAVE_ALL_OUT_BARCODE-1ig5A-frags83__1706_0.clean.out.32_1IG5	1IG5	2.82	4.0495	4.2203
1BOC-8_A	1ig5A_BOINC_ABRELAX_SAVE_ALL_OUT_BARCODE-1ig5A-frags83__1706_0.clean.out.33_1IG5	1IG5	2.49	5.2026	5.2951
1BOC-8_A	1ig5A_BOINC_ABRELAX_SAVE_ALL_OUT_BARCODE-1ig5A-frags83__1706_0.clean.out.34_1IG5	1IG5	2.65	4.6261	4.7571
1BOC-8_A	1ig5A_BOINC_ABRELAX_SAVE_ALL_OUT_BARCODE-1ig5A-frags83__1706_0.clean.out.35_1IG5	1IG5	2.83	4.6261	4.7571
1BOC-8_A	1ig5A_BOINC_ABRELAX_SAVE_ALL_OUT_BARCODE-1ig5A-frags83__1706_0.clean.out.36_1IG5	1IG5	2.64	4.9143	5.0259
1BOC-8_A	1ig5A_BOINC_ABRELAX_SAVE_ALL_OUT_BARCODE-1ig5A-frags83__1706_0.clean.out.37_1IG5	1IG5	2.56	5.3467	5.4297
1BOC-8_A	1ig5A_BOINC_ABRELAX_SAVE_ALL_OUT_BARCODE-1ig5A-frags83__1706_0.clean.out.38_1IG5	1IG5	2.79	4.6261	4.7571
1BOC-8_A	1ig5A_BOINC_ABRELAX_SAVE_ALL_OUT_BARCODE-1ig5A-frags83__1706_0.clean.out.39_1IG5	1IG5	2.83	4.6261	4.7571
1BOC-8_A	1ig5A_BOINC_ABRELAX_SAVE_ALL_OUT_BARCODE-1ig5A-frags83__1706_0.clean.out.3_1IG5	1IG5	2.86	3.1847	3.4198
1BOC-8_A	1ig5A_BOINC_ABRELAX_SAVE_ALL_OUT_BARCODE-1ig5A-frags83__1706_0.clean.out.40_1IG5	1IG5	2.58	5.2026	5.2951
1BOC-8_A	1ig5A_BOINC_ABRELAX_SAVE_ALL_OUT_BARCODE-1ig5A-frags83__1706_0.clean.out.41_1IG5	1IG5	2.97	2.8964	3.1550
1BOC-8_A	1ig5A_BOINC_ABRELAX_SAVE_ALL_OUT_BARCODE-1ig5A-frags83__1706_0.clean.out.42_1IG5	1IG5	2.60	3.9054	4.0864
1BOC-8_A	1ig5A_BOINC_ABRELAX_SAVE_ALL_OUT_BARCODE-1ig5A-frags83__1706_0.clean.out.43_1IG5	1IG5	2.83	4.0495	4.2203
1BOC-8_A	1ig5A_BOINC_ABRELAX_SAVE_ALL_OUT_BARCODE-1ig5A-frags83__1706_0.clean.out.44_1IG5	1IG5	2.66	3.3288	3.5526
1BOC-8_A	1ig5A_BOINC_ABRELAX_SAVE_ALL_OUT_BARCODE-1ig5A-frags83__1706_0.clean.out.45_1IG5	1IG5	2.73	3.9054	4.0864
1BOC-8_A	1ig5A_BOINC_ABRELAX_SAVE_ALL_OUT_BARCODE-1ig5A-frags83__1706_0.clean.out.46_1IG5	1IG5	2.64	3.7612	3.9527
1BOC-8_A	1ig5A_BOINC_ABRELAX_SAVE_ALL_OUT_BARCODE-1ig5A-frags83__1706_0.clean.out.47_1IG5	1IG5	2.80	4.0495	4.2203
1BOC-8_A	1ig5A_BOINC_ABRELAX_SAVE_ALL_OUT_BARCODE-1ig5A-frags83__1706_0.clean.out.48_1IG5	1IG5	2.65	5.0585	5.1605
1BOC-8_A	1ig5A_BOINC_ABRELAX_SAVE_ALL_OUT_BARCODE-1ig5A-frags83__1706_0.clean.out.49_1IG5	1IG5	2.94	4.1937	4.3543
1BOC-8_A	1ig5A_BOINC_ABRELAX_SAVE_ALL_OUT_BARCODE-1ig5A-frags83__1706_0.clean.out.4_1IG5	1IG5	2.70	4.3378	4.4885
1BOC-8_A	1ig5A_BOINC_ABRELAX_SAVE_ALL_OUT_BARCODE-1ig5A-frags83__1706_0.clean.out.50_1IG5	1IG5	2.57	5.4909	5.5644
1BOC-8_A	1ig5A_BOINC_ABRELAX_SAVE_ALL_OUT_BARCODE-1ig5A-frags83__1706_0.clean.out.51_1IG5	1IG5	2.70	4.7702	4.8915
1BOC-8_A	1ig5A_BOINC_ABRELAX_SAVE_ALL_OUT_BARCODE-1ig5A-frags83__1706_0.clean.out.52_1IG5	1IG5	2.52	5.3467	5.4297
1BOC-8_A	1ig5A_BOINC_ABRELAX_SAVE_ALL_OUT_BARCODE-1ig5A-frags83__1706_0.clean.out.53_1IG5	1IG5	2.69	2.3199	2.6306
1BOC-8_A	1ig5A_BOINC_ABRELAX_SAVE_ALL_OUT_BARCODE-1ig5A-frags83__1706_0.clean.out.54_1IG5	1IG5	2.96	2.3199	2.6306
1BOC-8_A	1ig5A_BOINC_ABRELAX_SAVE_ALL_OUT_BARCODE-1ig5A-frags83__1706_0.clean.out.55_1IG5	1IG5	2.46	3.4730	3.6858
1BOC-8_A	1ig5A_BOINC_ABRELAX_SAVE_ALL_OUT_BARCODE-1ig5A-frags83__1706_0.clean.out.56_1IG5	1IG5	2.87	1.0227	1.5022
1BOC-8_A	1ig5A_BOINC_ABRELAX_SAVE_ALL_OUT_BARCODE-1ig5A-frags83__1706_0.clean.out.57_1IG5	1IG5	2.78	5.6350	5.6991
1BOC-8_A	1ig5A_BOINC_ABRELAX_SAVE_ALL_OUT_BARCODE-1ig5A-frags83__1706_0.clean.out.58_1IG5	1IG5	2.68	5.6350	5.6991
1BOC-8_A	1ig5A_BOINC_ABRELAX_SAVE_ALL_OUT_BARCODE-1ig5A-frags83__1706_0.clean.out.59_1IG5	1IG5	2.47	3.3288	3.5526
1BOC-8_A	1ig5A_BOINC_ABRELAX_SAVE_ALL_OUT_BARCODE-1ig5A-frags83__1706_0.clean.out.5_1IG5	1IG5	2.73	3.3288	3.5526
1BOC-8_A	1ig5A_BOINC_ABRELAX_SAVE_ALL_OUT_BARCODE-1ig5A-frags83__1706_0.clean.out.60_1IG5	1IG5	2.66	3.6171	3.8191
1BOC-8_A	1ig5A_BOINC_ABRELAX_SAVE_ALL_OUT_BARCODE-1ig5A-frags83__1706_0.clean.out.61_1IG5	1IG5	3.01	4.1937	4.3543
1BOC-8_A	1ig5A_BOINC_ABRELAX_SAVE_ALL_OUT_BARCODE-1ig5A-frags83__1706_0.clean.out.62_1IG5	1IG5	2.89	4.3378	4.4885
1BOC-8_A	1ig5A_BOINC_ABRELAX_SAVE_ALL_OUT_BARCODE-1ig5A-frags83__1706_0.clean.out.63_1IG5	1IG5	2.78	4.9143	5.0259
1BOC-8_A	1ig5A_BOINC_ABRELAX_SAVE_ALL_OUT_BARCODE-1ig5A-frags83__1706_0.clean.out.64_1IG5	1IG5	2.75	3.7612	3.9527
1BOC-8_A	1ig5A_BOINC_ABRELAX_SAVE_ALL_OUT_BARCODE-1ig5A-frags83__1706_0.clean.out.65_1IG5	1IG5	2.62	3.4730	3.6858
1BOC-8_A	1ig5A_BOINC_ABRELAX_SAVE_ALL_OUT_BARCODE-1ig5A-frags83__1706_0.clean.out.66_1IG5	1IG5	2.40	5.6350	5.6991
1BOC-8_A	1ig5A_BOINC_ABRELAX_SAVE_ALL_OUT_BARCODE-1ig5A-frags83__1706_0.clean.out.67_1IG5	1IG5	2.47	1.4551	1.8666
1BOC-8_A	1ig5A_BOINC_ABRELAX_SAVE_ALL_OUT_BARCODE-1ig5A-frags83__1706_0.clean.out.68_1IG5	1IG5	2.96	3.6171	3.8191
1BOC-8_A	1ig5A_BOINC_ABRELAX_SAVE_ALL_OUT_BARCODE-1ig5A-frags83__1706_0.clean.out.69_1IG5	1IG5	2.78	4.7702	4.8915
1BOC-8_A	1ig5A_BOINC_ABRELAX_SAVE_ALL_OUT_BARCODE-1ig5A-frags83__1706_0.clean.out.6_1IG5	1IG5	2.78	5.0585	5.1605
1BOC-8_A	1ig5A_BOINC_ABRELAX_SAVE_ALL_OUT_BARCODE-1ig5A-frags83__1706_0.clean.out.70_1IG5	1IG5	3.05	3.3288	3.5526
1BOC-8_A	1ig5A_BOINC_ABRELAX_SAVE_ALL_OUT_BARCODE-1ig5A-frags83__1706_0.clean.out.71_1IG5	1IG5	2.70	4.9143	5.0259
1BOC-8_A	1ig5A_BOINC_ABRELAX_SAVE_ALL_OUT_BARCODE-1ig5A-frags83__1706_0.clean.out.72_1IG5	1IG5	2.59	3.6171	3.8191
1BOC-8_A	1ig5A_BOINC_ABRELAX_SAVE_ALL_OUT_BARCODE-1ig5A-frags83__1706_0.clean.out.73_1IG5	1IG5	2.65	5.3467	5.4297
1BOC-8_A	1ig5A_BOINC_ABRELAX_SAVE_ALL_OUT_BARCODE-1ig5A-frags83__1706_0.clean.out.74_1IG5	1IG5	2.87	1.5992	1.9912
1BOC-8_A	1ig5A_BOINC_ABRELAX_SAVE_ALL_OUT_BARCODE-1ig5A-frags83__1706_0.clean.out.75_1IG5	1IG5	2.68	4.3378	4.4885
1BOC-8_A	1ig5A_BOINC_ABRELAX_SAVE_ALL_OUT_BARCODE-1ig5A-frags83__1706_0.clean.out.76_1IG5	1IG5	2.78	2.4640	2.7609
1BOC-8_A	1ig5A_BOINC_ABRELAX_SAVE_ALL_OUT_BARCODE-1ig5A-frags83__1706_0.clean.out.77_1IG5	1IG5	2.65	3.9054	4.0864
1BOC-8_A	1ig5A_BOINC_ABRELAX_SAVE_ALL_OUT_BARCODE-1ig5A-frags83__1706_0.clean.out.78_1IG5	1IG5	2.89	3.4730	3.6858
1BOC-8_A	1ig5A_BOINC_ABRELAX_SAVE_ALL_OUT_BARCODE-1ig5A-frags83__1706_0.clean.out.79_1IG5	1IG5	2.67	4.3378	4.4885
1BOC-8_A	1ig5A_BOINC_ABRELAX_SAVE_ALL_OUT_BARCODE-1ig5A-frags83__1706_0.clean.out.7_1IG5	1IG5	2.82	4.4819	4.6227
1BOC-8_A	1ig5A_BOINC_ABRELAX_SAVE_ALL_OUT_BARCODE-1ig5A-frags83__1706_0.clean.out.80_1IG5	1IG5	2.71	2.7523	3.0232
1BOC-8_A	1ig5A_BOINC_ABRELAX_SAVE_ALL_OUT_BARCODE-1ig5A-frags83__1706_0.clean.out.81_1IG5	1IG5	2.95	3.1847	3.4198
1BOC-8_A	1ig5A_BOINC_ABRELAX_SAVE_ALL_OUT_BARCODE-1ig5A-frags83__1706_0.clean.out.82_1IG5	1IG5	2.38	5.0585	5.1605
1BOC-8_A	1ig5A_BOINC_ABRELAX_SAVE_ALL_OUT_BARCODE-1ig5A-frags83__1706_0.clean.out.83_1IG5	1IG5	2.51	5.2026	5.2951
1BOC-8_A	1ig5A_BOINC_ABRELAX_SAVE_ALL_OUT_BARCODE-1ig5A-frags83__1706_0.clean.out.84_1IG5	1IG5	2.89	4.1937	4.3543
1BOC-8_A	1ig5A_BOINC_ABRELAX_SAVE_ALL_OUT_BARCODE-1ig5A-frags83__1706_0.clean.out.85_1IG5	1IG5	2.62	4.1937	4.3543
1BOC-8_A	1ig5A_BOINC_ABRELAX_SAVE_ALL_OUT_BARCODE-1ig5A-frags83__1706_0.clean.out.86_1IG5	1IG5	2.55	2.6082	2.8918
1BOC-8_A	1ig5A_BOINC_ABRELAX_SAVE_ALL_OUT_BARCODE-1ig5A-frags83__1706_0.clean.out.87_1IG5	1IG5	2.67	4.7702	4.8915
1BOC-8_A	1ig5A_BOINC_ABRELAX_SAVE_ALL_OUT_BARCODE-1ig5A-frags83__1706_0.clean.out.88_1IG5	1IG5	2.78	3.1847	3.4198
1BOC-8_A	1ig5A_BOINC_ABRELAX_SAVE_ALL_OUT_BARCODE-1ig5A-frags83__1706_0.clean.out.89_1IG5	1IG5	2.95	4.1937	4.3543
1BOC-8_A	1ig5A_BOINC_ABRELAX_SAVE_ALL_OUT_BARCODE-1ig5A-frags83__1706_0.clean.out.8_1IG5	1IG5	2.70	4.3378	4.4885
1BOC-8_A	1ig5A_BOINC_ABRELAX_SAVE_ALL_OUT_BARCODE-1ig5A-frags83__1706_0.clean.out.90_1IG5	1IG5	2.79	1.4551	1.8666
1BOC-8_A	1ig5A_BOINC_ABRELAX_SAVE_ALL_OUT_BARCODE-1ig5A-frags83__1706_0.clean.out.91_1IG5	1IG5	2.89	4.0495	4.2203
1BOC-8_A	1ig5A_BOINC_ABRELAX_SAVE_ALL_OUT_BARCODE-1ig5A-frags83__1706_0.clean.out.92_1IG5	1IG5	2.75	2.8964	3.1550
1BOC-8_A	1ig5A_BOINC_ABRELAX_SAVE_ALL_OUT_BARCODE-1ig5A-frags83__1706_0.clean.out.93_1IG5	1IG5	2.70	2.1757	2.5010
1BOC-8_A	1ig5A_BOINC_ABRELAX_SAVE_ALL_OUT_BARCODE-1ig5A-frags83__1706_0.clean.out.94_1IG5	1IG5	2.66	3.6171	3.8191
1BOC-8_A	1ig5A_BOINC_ABRELAX_SAVE_ALL_OUT_BARCODE-1ig5A-frags83__1706_0.clean.out.95_1IG5	1IG5	2.89	3.6171	3.8191
1BOC-8_A	1ig5A_BOINC_ABRELAX_SAVE_ALL_OUT_BARCODE-1ig5A-frags83__1706_0.clean.out.96_1IG5	1IG5	2.76	4.6261	4.7571
1BOC-8_A	1ig5A_BOINC_ABRELAX_SAVE_ALL_OUT_BARCODE-1ig5A-frags83__1706_0.clean.out.97_1IG5	1IG5	2.55	3.6171	3.8191
1BOC-8_A	1ig5A_BOINC_ABRELAX_SAVE_ALL_OUT_BARCODE-1ig5A-frags83__1706_0.clean.out.98_1IG5	1IG5	2.53	3.3288	3.5526
1BOC-8_A	1ig5A_BOINC_ABRELAX_SAVE_ALL_OUT_BARCODE-1ig5A-frags83__1706_0.clean.out.99_1IG5	1IG5	3.00	4.1937	4.3543
1BOC-8_A	1ig5A_BOINC_ABRELAX_SAVE_ALL_OUT_BARCODE-1ig5A-frags83__1706_0.clean.out.9_1IG5	1IG5	3.12	2.1757	2.5010
1HT9_B	1ig5A_BOINC_ABRELAX_SAVE_ALL_OUT-1ig5A-frags83__1705_0.first.clean.out.10_1IG5	1IG5	1.99	0.5903	1.1569
1HT9_B	1ig5A_BOINC_ABRELAX_SAVE_ALL_OUT-1ig5A-frags83__1705_0.first.clean.out.11_1IG5	1IG5	2.53	0.5903	1.1569
1HT9_B	1ig5A_BOINC_ABRELAX_SAVE_ALL_OUT-1ig5A-frags83__1705_0.first.clean.out.12_1IG5	1IG5	2.44	0.4461	1.0473
1HT9_B	1ig5A_BOINC_ABRELAX_SAVE_ALL_OUT-1ig5A-frags83__1705_0.first.clean.out.13_1IG5	1IG5	2.67	-0.7070	0.3289
1HT9_B	1ig5A_BOINC_ABRELAX_SAVE_ALL_OUT-1ig5A-frags83__1705_0.first.clean.out.14_1IG5	1IG5	1.80	0.4461	1.0473
1HT9_B	1ig5A_BOINC_ABRELAX_SAVE_ALL_OUT-1ig5A-frags83__1705_0.first.clean.out.15_1IG5	1IG5	1.88	-0.5628	0.3991
1HT9_B	1ig5A_BOINC_ABRELAX_SAVE_ALL_OUT-1ig5A-frags83__1705_0.first.clean.out.16_1IG5	1IG5	3.14	-0.9952	0.2095
1HT9_B	1ig5A_BOINC_ABRELAX_SAVE_ALL_OUT-1ig5A-frags83__1705_0.first.clean.out.17_1IG5	1IG5	2.91	-0.2746	0.5587
1HT9_B	1ig5A_BOINC_ABRELAX_SAVE_ALL_OUT-1ig5A-frags83__1705_0.first.clean.out.18_1IG5	1IG5	2.27	1.4551	1.8666
1HT9_B	1ig5A_BOINC_ABRELAX_SAVE_ALL_OUT-1ig5A-frags83__1705_0.first.clean.out.19_1IG5	1IG5	2.43	0.1578	0.8388
1HT9_B	1ig5A_BOINC_ABRELAX_SAVE_ALL_OUT-1ig5A-frags83__1705_0.first.clean.out.1_1IG5	1IG5	2.72	1.0227	1.5022
1HT9_B	1ig5A_BOINC_ABRELAX_SAVE_ALL_OUT-1ig5A-frags83__1705_0.first.clean.out.20_1IG5	1IG5	2.56	0.1578	0.8388
1HT9_B	1ig5A_BOINC_ABRELAX_SAVE_ALL_OUT-1ig5A-frags83__1705_0.first.clean.out.2_1IG5	1IG5	2.94	0.4461	1.0473
1HT9_B	1ig5A_BOINC_ABRELAX_SAVE_ALL_OUT-1ig5A-frags83__1705_0.first.clean.out.3_1IG5	1IG5	2.51	0.1578	0.8388
1HT9_B	1ig5A_BOINC_ABRELAX_SAVE_ALL_OUT-1ig5A-frags83__1705_0.first.clean.out.4_1IG5	1IG5	1.93	0.5903	1.1569
1HT9_B	1ig5A_BOINC_ABRELAX_SAVE_ALL_OUT-1ig5A-frags83__1705_0.first.clean.out.5_1IG5	1IG5	2.41	1.0227	1.5022
1HT9_B	1ig5A_BOINC_ABRELAX_SAVE_ALL_OUT-1ig5A-frags83__1705_0.first.clean.out.6_1IG5	1IG5	2.62	-0.1304	0.6471
1HT9_B	1ig5A_BOINC_ABRELAX_SAVE_ALL_OUT-1ig5A-frags83__1705_0.first.clean.out.7_1IG5	1IG5	2.63	-1.1394	0.1608
1HT9_B	1ig5A_BOINC_ABRELAX_SAVE_ALL_OUT-1ig5A-frags83__1705_0.first.clean.out.8_1IG5	1IG5	1.95	-0.7070	0.3289
1HT9_B	1ig5A_BOINC_ABRELAX_SAVE_ALL_OUT-1ig5A-frags83__1705_0.first.clean.out.9_1IG5	1IG5	1.71	-0.7070	0.3289
1HT9_B	1ig5A_BOINC_ABRELAX_SAVE_ALL_OUT_BARCODE-1ig5A-frags83__1706_0.clean.out.100_1IG5	1IG5	2.69	1.5992	1.9912
1HT9_B	1ig5A_BOINC_ABRELAX_SAVE_ALL_OUT_BARCODE-1ig5A-frags83__1706_0.clean.out.10_1IG5	1IG5	2.11	0.5903	1.1569
1HT9_B	1ig5A_BOINC_ABRELAX_SAVE_ALL_OUT_BARCODE-1ig5A-frags83__1706_0.clean.out.11_1IG5	1IG5	2.50	2.1757	2.5010
1HT9_B	1ig5A_BOINC_ABRELAX_SAVE_ALL_OUT_BARCODE-1ig5A-frags83__1706_0.clean.out.12_1IG5	1IG5	1.94	0.5903	1.1569
1HT9_B	1ig5A_BOINC_ABRELAX_SAVE_ALL_OUT_BARCODE-1ig5A-frags83__1706_0.clean.out.13_1IG5	1IG5	2.29	0.5903	1.1569
1HT9_B	1ig5A_BOINC_ABRELAX_SAVE_ALL_OUT_BARCODE-1ig5A-frags83__1706_0.clean.out.14_1IG5	1IG5	2.83	0.8785	1.3846
1HT9_B	1ig5A_BOINC_ABRELAX_SAVE_ALL_OUT_BARCODE-1ig5A-frags83__1706_0.clean.out.15_1IG5	1IG5	2.20	0.5903	1.1569
1HT9_B	1ig5A_BOINC_ABRELAX_SAVE_ALL_OUT_BARCODE-1ig5A-frags83__1706_0.clean.out.16_1IG5	1IG5	2.50	1.8875	2.2441
1HT9_B	1ig5A_BOINC_ABRELAX_SAVE_ALL_OUT_BARCODE-1ig5A-frags83__1706_0.clean.out.17_1IG5	1IG5	2.91	0.8785	1.3846
1HT9_B	1ig5A_BOINC_ABRELAX_SAVE_ALL_OUT_BARCODE-1ig5A-frags83__1706_0.clean.out.18_1IG5	1IG5	2.59	1.3109	1.7434
1HT9_B	1ig5A_BOINC_ABRELAX_SAVE_ALL_OUT_BARCODE-1ig5A-frags83__1706_0.clean.out.19_1IG5	1IG5	2.41	2.1757	2.5010
1HT9_B	1ig5A_BOINC_ABRELAX_SAVE_ALL_OUT_BARCODE-1ig5A-frags83__1706_0.clean.out.1_1IG5	1IG5	2.52	0.8785	1.3846
1HT9_B	1ig5A_BOINC_ABRELAX_SAVE_ALL_OUT_BARCODE-1ig5A-frags83__1706_0.clean.out.20_1IG5	1IG5	2.19	0.5903	1.1569
1HT9_B	1ig5A_BOINC_ABRELAX_SAVE_ALL_OUT_BARCODE-1ig5A-frags83__1706_0.clean.out.21_1IG5	1IG5	2.92	1.7433	2.1171
1HT9_B	1ig5A_BOINC_ABRELAX_SAVE_ALL_OUT_BARCODE-1ig5A-frags83__1706_0.clean.out.22_1IG5	1IG5	2.40	2.1757	2.5010
1HT9_B	1ig5A_BOINC_ABRELAX_SAVE_ALL_OUT_BARCODE-1ig5A-frags83__1706_0.clean.out.23_1IG5	1IG5	2.73	-0.1304	0.6471
1HT9_B	1ig5A_BOINC_ABRELAX_SAVE_ALL_OUT_BARCODE-1ig5A-frags83__1706_0.clean.out.24_1IG5	1IG5	2.50	1.8875	2.2441
1HT9_B	1ig5A_BOINC_ABRELAX_SAVE_ALL_OUT_BARCODE-1ig5A-frags83__1706_0.clean.out.25_1IG5	1IG5	2.04	0.5903	1.1569
1HT9_B	1ig5A_BOINC_ABRELAX_SAVE_ALL_OUT_BARCODE-1ig5A-frags83__1706_0.clean.out.26_1IG5	1IG5	2.64	2.3199	2.6306
1HT9_B	1ig5A_BOINC_ABRELAX_SAVE_ALL_OUT_BARCODE-1ig5A-frags83__1706_0.clean.out.27_1IG5	1IG5	2.11	2.0316	2.3721
1HT9_B	1ig5A_BOINC_ABRELAX_SAVE_ALL_OUT_BARCODE-1ig5A-frags83__1706_0.clean.out.28_1IG5	1IG5	2.28	0.5903	1.1569
1HT9_B	1ig5A_BOINC_ABRELAX_SAVE_ALL_OUT_BARCODE-1ig5A-frags83__1706_0.clean.out.29_1IG5	1IG5	2.93	-0.7070	0.3289
1HT9_B	1ig5A_BOINC_ABRELAX_SAVE_ALL_OUT_BARCODE-1ig5A-frags83__1706_0.clean.out.2_1IG5	1IG5	3.12	1.4551	1.8666
1HT9_B	1ig5A_BOINC_ABRELAX_SAVE_ALL_OUT_BARCODE-1ig5A-frags83__1706_0.clean.out.30_1IG5	1IG5	2.19	0.5903	1.1569
1HT9_B	1ig5A_BOINC_ABRELAX_SAVE_ALL_OUT_BARCODE-1ig5A-frags83__1706_0.clean.out.31_1IG5	1IG5	2.18	0.5903	1.1569
1HT9_B	1ig5A_BOINC_ABRELAX_SAVE_ALL_OUT_BARCODE-1ig5A-frags83__1706_0.clean.out.32_1IG5	1IG5	2.24	0.5903	1.1569
1HT9_B	1ig5A_BOINC_ABRELAX_SAVE_ALL_OUT_BARCODE-1ig5A-frags83__1706_0.clean.out.33_1IG5	1IG5	2.41	2.6082	2.8918
1HT9_B	1ig5A_BOINC_ABRELAX_SAVE_ALL_OUT_BARCODE-1ig5A-frags83__1706_0.clean.out.34_1IG5	1IG5	2.17	1.4551	1.8666
1HT9_B	1ig5A_BOINC_ABRELAX_SAVE_ALL_OUT_BARCODE-1ig5A-frags83__1706_0.clean.out.35_1IG5	1IG5	2.29	1.8875	2.2441
1HT9_B	1ig5A_BOINC_ABRELAX_SAVE_ALL_OUT_BARCODE-1ig5A-frags83__1706_0.clean.out.36_1IG5	1IG5	2.42	2.0316	2.3721
1HT9_B	1ig5A_BOINC_ABRELAX_SAVE_ALL_OUT_BARCODE-1ig5A-frags83__1706_0.clean.out.37_1IG5	1IG5	2.32	1.8875	2.2441
1HT9_B	1ig5A_BOINC_ABRELAX_SAVE_ALL_OUT_BARCODE-1ig5A-frags83__1706_0.clean.out.38_1IG5	1IG5	2.87	1.5992	1.9912
1HT9_B	1ig5A_BOINC_ABRELAX_SAVE_ALL_OUT_BARCODE-1ig5A-frags83__1706_0.clean.out.39_1IG5	1IG5	2.80	2.1757	2.5010
1HT9_B	1ig5A_BOINC_ABRELAX_SAVE_ALL_OUT_BARCODE-1ig5A-frags83__1706_0.clean.out.3_1IG5	1IG5	1.96	0.4461	1.0473
1HT9_B	1ig5A_BOINC_ABRELAX_SAVE_ALL_OUT_BARCODE-1ig5A-frags83__1706_0.clean.out.40_1IG5	1IG5	2.41	1.7433	2.1171
1HT9_B	1ig5A_BOINC_ABRELAX_SAVE_ALL_OUT_BARCODE-1ig5A-frags83__1706_0.clean.out.41_1IG5	1IG5	2.33	0.5903	1.1569
1HT9_B	1ig5A_BOINC_ABRELAX_SAVE_ALL_OUT_BARCODE-1ig5A-frags83__1706_0.clean.out.42_1IG5	1IG5	2.17	0.5903	1.1569
1HT9_B	1ig5A_BOINC_ABRELAX_SAVE_ALL_OUT_BARCODE-1ig5A-frags83__1706_0.clean.out.43_1IG5	1IG5	2.48	1.5992	1.9912
1HT9_B	1ig5A_BOINC_ABRELAX_SAVE_ALL_OUT_BARCODE-1ig5A-frags83__1706_0.clean.out.44_1IG5	1IG5	2.26	0.5903	1.1569
1HT9_B	1ig5A_BOINC_ABRELAX_SAVE_ALL_OUT_BARCODE-1ig5A-frags83__1706_0.clean.out.45_1IG5	1IG5	2.14	0.3020	0.9412
1HT9_B	1ig5A_BOINC_ABRELAX_SAVE_ALL_OUT_BARCODE-1ig5A-frags83__1706_0.clean.out.46_1IG5	1IG5	2.22	0.5903	1.1569
1HT9_B	1ig5A_BOINC_ABRELAX_SAVE_ALL_OUT_BARCODE-1ig5A-frags83__1706_0.clean.out.47_1IG5	1IG5	2.37	1.5992	1.9912
1HT9_B	1ig5A_BOINC_ABRELAX_SAVE_ALL_OUT_BARCODE-1ig5A-frags83__1706_0.clean.out.48_1IG5	1IG5	2.25	1.1668	1.6218
1HT9_B	1ig5A_BOINC_ABRELAX_SAVE_ALL_OUT_BARCODE-1ig5A-frags83__1706_0.clean.out.49_1IG5	1IG5	2.85	1.0227	1.5022
1HT9_B	1ig5A_BOINC_ABRELAX_SAVE_ALL_OUT_BARCODE-1ig5A-frags83__1706_0.clean.out.4_1IG5	1IG5	2.21	0.5903	1.1569
1HT9_B	1ig5A_BOINC_ABRELAX_SAVE_ALL_OUT_BARCODE-1ig5A-frags83__1706_0.clean.out.50_1IG5	1IG5	2.23	2.3199	2.6306
1HT9_B	1ig5A_BOINC_ABRELAX_SAVE_ALL_OUT_BARCODE-1ig5A-frags83__1706_0.clean.out.51_1IG5	1IG5	2.43	1.8875	2.2441
1HT9_B	1ig5A_BOINC_ABRELAX_SAVE_ALL_OUT_BARCODE-1ig5A-frags83__1706_0.clean.out.52_1IG5	1IG5	2.13	2.6082	2.8918
1HT9_B	1ig5A_BOINC_ABRELAX_SAVE_ALL_OUT_BARCODE-1ig5A-frags83__1706_0.clean.out.53_1IG5	1IG5	2.73	-0.5628	0.3991
1HT9_B	1ig5A_BOINC_ABRELAX_SAVE_ALL_OUT_BARCODE-1ig5A-frags83__1706_0.clean.out.54_1IG5	1IG5	1.95	0.4461	1.0473
1HT9_B	1ig5A_BOINC_ABRELAX_SAVE_ALL_OUT_BARCODE-1ig5A-frags83__1706_0.clean.out.55_1IG5	1IG5	2.06	0.5903	1.1569
1HT9_B	1ig5A_BOINC_ABRELAX_SAVE_ALL_OUT_BARCODE-1ig5A-frags83__1706_0.clean.out.56_1IG5	1IG5	2.48	1.1668	1.6218
1HT9_B	1ig5A_BOINC_ABRELAX_SAVE_ALL_OUT_BARCODE-1ig5A-frags83__1706_0.clean.out.57_1IG5	1IG5	2.63	1.7433	2.1171
1HT9_B	1ig5A_BOINC_ABRELAX_SAVE_ALL_OUT_BARCODE-1ig5A-frags83__1706_0.clean.out.58_1IG5	1IG5	2.13	2.1757	2.5010
1HT9_B	1ig5A_BOINC_ABRELAX_SAVE_ALL_OUT_BARCODE-1ig5A-frags83__1706_0.clean.out.59_1IG5	1IG5	2.39	0.4461	1.0473
1HT9_B	1ig5A_BOINC_ABRELAX_SAVE_ALL_OUT_BARCODE-1ig5A-frags83__1706_0.clean.out.5_1IG5	1IG5	2.50	0.1578	0.8388
1HT9_B	1ig5A_BOINC_ABRELAX_SAVE_ALL_OUT_BARCODE-1ig5A-frags83__1706_0.clean.out.60_1IG5	1IG5	2.15	0.5903	1.1569
1HT9_B	1ig5A_BOINC_ABRELAX_SAVE_ALL_OUT_BARCODE-1ig5A-frags83__1706_0.clean.out.61_1IG5	1IG5	2.83	2.0316	2.3721
1HT9_B	1ig5A_BOINC_ABRELAX_SAVE_ALL_OUT_BARCODE-1ig5A-frags83__1706_0.clean.out.62_1IG5	1IG5	2.93	1.0227	1.5022
1HT9_B	1ig5A_BOINC_ABRELAX_SAVE_ALL_OUT_BARCODE-1ig5A-frags83__1706_0.clean.out.63_1IG5	1IG5	2.24	1.7433	2.1171
1HT9_B	1ig5A_BOINC_ABRELAX_SAVE_ALL_OUT_BARCODE-1ig5A-frags83__1706_0.clean.out.64_1IG5	1IG5	2.41	1.0227	1.5022
1HT9_B	1ig5A_BOINC_ABRELAX_SAVE_ALL_OUT_BARCODE-1ig5A-frags83__1706_0.clean.out.65_1IG5	1IG5	2.79	0.5903	1.1569
1HT9_B	1ig5A_BOINC_ABRELAX_SAVE_ALL_OUT_BARCODE-1ig5A-frags83__1706_0.clean.out.66_1IG5	1IG5	2.27	2.3199	2.6306
1HT9_B	1ig5A_BOINC_ABRELAX_SAVE_ALL_OUT_BARCODE-1ig5A-frags83__1706_0.clean.out.67_1IG5	1IG5	2.03	0.5903	1.1569
1HT9_B	1ig5A_BOINC_ABRELAX_SAVE_ALL_OUT_BARCODE-1ig5A-frags83__1706_0.clean.out.68_1IG5	1IG5	2.86	1.3109	1.7434
1HT9_B	1ig5A_BOINC_ABRELAX_SAVE_ALL_OUT_BARCODE-1ig5A-frags83__1706_0.clean.out.69_1IG5	1IG5	2.41	1.5992	1.9912
1HT9_B	1ig5A_BOINC_ABRELAX_SAVE_ALL_OUT_BARCODE-1ig5A-frags83__1706_0.clean.out.6_1IG5	1IG5	2.36	2.3199	2.6306
1HT9_B	1ig5A_BOINC_ABRELAX_SAVE_ALL_OUT_BARCODE-1ig5A-frags83__1706_0.clean.out.70_1IG5	1IG5	2.58	0.8785	1.3846
1HT9_B	1ig5A_BOINC_ABRELAX_SAVE_ALL_OUT_BARCODE-1ig5A-frags83__1706_0.clean.out.71_1IG5	1IG5	2.50	1.8875	2.2441
1HT9_B	1ig5A_BOINC_ABRELAX_SAVE_ALL_OUT_BARCODE-1ig5A-frags83__1706_0.clean.out.72_1IG5	1IG5	2.83	0.7344	1.2694
1HT9_B	1ig5A_BOINC_ABRELAX_SAVE_ALL_OUT_BARCODE-1ig5A-frags83__1706_0.clean.out.73_1IG5	1IG5	2.30	1.8875	2.2441
1HT9_B	1ig5A_BOINC_ABRELAX_SAVE_ALL_OUT_BARCODE-1ig5A-frags83__1706_0.clean.out.74_1IG5	1IG5	2.48	0.0137	0.7407
1HT9_B	1ig5A_BOINC_ABRELAX_SAVE_ALL_OUT_BARCODE-1ig5A-frags83__1706_0.clean.out.75_1IG5	1IG5	2.29	0.0137	0.7407
1HT9_B	1ig5A_BOINC_ABRELAX_SAVE_ALL_OUT_BARCODE-1ig5A-frags83__1706_0.clean.out.76_1IG5	1IG5	2.46	0.5903	1.1569
1HT9_B	1ig5A_BOINC_ABRELAX_SAVE_ALL_OUT_BARCODE-1ig5A-frags83__1706_0.clean.out.77_1IG5	1IG5	2.72	1.8875	2.2441
1HT9_B	1ig5A_BOINC_ABRELAX_SAVE_ALL_OUT_BARCODE-1ig5A-frags83__1706_0.clean.out.78_1IG5	1IG5	2.62	0.4461	1.0473
1HT9_B	1ig5A_BOINC_ABRELAX_SAVE_ALL_OUT_BARCODE-1ig5A-frags83__1706_0.clean.out.79_1IG5	1IG5	2.92	1.0227	1.5022
1HT9_B	1ig5A_BOINC_ABRELAX_SAVE_ALL_OUT_BARCODE-1ig5A-frags83__1706_0.clean.out.7_1IG5	1IG5	2.56	1.8875	2.2441
1HT9_B	1ig5A_BOINC_ABRELAX_SAVE_ALL_OUT_BARCODE-1ig5A-frags83__1706_0.clean.out.80_1IG5	1IG5	2.10	0.5903	1.1569
1HT9_B	1ig5A_BOINC_ABRELAX_SAVE_ALL_OUT_BARCODE-1ig5A-frags83__1706_0.clean.out.81_1IG5	1IG5	1.85	0.5903	1.1569
1HT9_B	1ig5A_BOINC_ABRELAX_SAVE_ALL_OUT_BARCODE-1ig5A-frags83__1706_0.clean.out.82_1IG5	1IG5	2.86	1.8875	2.2441
1HT9_B	1ig5A_BOINC_ABRELAX_SAVE_ALL_OUT_BARCODE-1ig5A-frags83__1706_0.clean.out.83_1IG5	1IG5	2.39	2.3199	2.6306
1HT9_B	1ig5A_BOINC_ABRELAX_SAVE_ALL_OUT_BARCODE-1ig5A-frags83__1706_0.clean.out.84_1IG5	1IG5	2.34	0.7344	1.2694
1HT9_B	1ig5A_BOINC_ABRELAX_SAVE_ALL_OUT_BARCODE-1ig5A-frags83__1706_0.clean.out.85_1IG5	1IG5	2.09	0.5903	1.1569
1HT9_B	1ig5A_BOINC_ABRELAX_SAVE_ALL_OUT_BARCODE-1ig5A-frags83__1706_0.clean.out.86_1IG5	1IG5	2.43	0.5903	1.1569
1HT9_B	1ig5A_BOINC_ABRELAX_SAVE_ALL_OUT_BARCODE-1ig5A-frags83__1706_0.clean.out.87_1IG5	1IG5	2.12	1.5992	1.9912
1HT9_B	1ig5A_BOINC_ABRELAX_SAVE_ALL_OUT_BARCODE-1ig5A-frags83__1706_0.clean.out.88_1IG5	1IG5	2.55	1.1668	1.6218
1HT9_B	1ig5A_BOINC_ABRELAX_SAVE_ALL_OUT_BARCODE-1ig5A-frags83__1706_0.clean.out.89_1IG5	1IG5	2.34	2.0316	2.3721
1HT9_B	1ig5A_BOINC_ABRELAX_SAVE_ALL_OUT_BARCODE-1ig5A-frags83__1706_0.clean.out.8_1IG5	1IG5	2.55	2.0316	2.3721
1HT9_B	1ig5A_BOINC_ABRELAX_SAVE_ALL_OUT_BARCODE-1ig5A-frags83__1706_0.clean.out.90_1IG5	1IG5	2.55	0.8785	1.3846
1HT9_B	1ig5A_BOINC_ABRELAX_SAVE_ALL_OUT_BARCODE-1ig5A-frags83__1706_0.clean.out.91_1IG5	1IG5	2.71	1.4551	1.8666
1HT9_B	1ig5A_BOINC_ABRELAX_SAVE_ALL_OUT_BARCODE-1ig5A-frags83__1706_0.clean.out.92_1IG5	1IG5	2.48	0.4461	1.0473
1HT9_B	1ig5A_BOINC_ABRELAX_SAVE_ALL_OUT_BARCODE-1ig5A-frags83__1706_0.clean.out.93_1IG5	1IG5	2.29	0.3020	0.9412
1HT9_B	1ig5A_BOINC_ABRELAX_SAVE_ALL_OUT_BARCODE-1ig5A-frags83__1706_0.clean.out.94_1IG5	1IG5	2.24	0.0137	0.7407
1HT9_B	1ig5A_BOINC_ABRELAX_SAVE_ALL_OUT_BARCODE-1ig5A-frags83__1706_0.clean.out.95_1IG5	1IG5	2.53	0.3020	0.9412
1HT9_B	1ig5A_BOINC_ABRELAX_SAVE_ALL_OUT_BARCODE-1ig5A-frags83__1706_0.clean.out.96_1IG5	1IG5	2.69	1.8875	2.2441
1HT9_B	1ig5A_BOINC_ABRELAX_SAVE_ALL_OUT_BARCODE-1ig5A-frags83__1706_0.clean.out.97_1IG5	1IG5	2.63	0.5903	1.1569
1HT9_B	1ig5A_BOINC_ABRELAX_SAVE_ALL_OUT_BARCODE-1ig5A-frags83__1706_0.clean.out.98_1IG5	1IG5	2.15	0.5903	1.1569
1HT9_B	1ig5A_BOINC_ABRELAX_SAVE_ALL_OUT_BARCODE-1ig5A-frags83__1706_0.clean.out.99_1IG5	1IG5	2.68	1.4551	1.8666
1HT9_B	1ig5A_BOINC_ABRELAX_SAVE_ALL_OUT_BARCODE-1ig5A-frags83__1706_0.clean.out.9_1IG5	1IG5	2.92	1.5992	1.9912
1ig5	1ig5A_BOINC_ABRELAX_SAVE_ALL_OUT-1ig5A-frags83__1705_0.first.clean.out.10_1IG5	1IG5	2.52	1.7433	2.1171
1ig5	1ig5A_BOINC_ABRELAX_SAVE_ALL_OUT-1ig5A-frags83__1705_0.first.clean.out.11_1IG5	1IG5	2.54	1.8875	2.2441
1ig5	1ig5A_BOINC_ABRELAX_SAVE_ALL_OUT-1ig5A-frags83__1705_0.first.clean.out.12_1IG5	1IG5	3.02	3.9054	4.0864
1ig5	1ig5A_BOINC_ABRELAX_SAVE_ALL_OUT-1ig5A-frags83__1705_0.first.clean.out.13_1IG5	1IG5	2.97	1.1668	1.6218
1ig5	1ig5A_BOINC_ABRELAX_SAVE_ALL_OUT-1ig5A-frags83__1705_0.first.clean.out.14_1IG5	1IG5	2.35	4.6261	4.7571
1ig5	1ig5A_BOINC_ABRELAX_SAVE_ALL_OUT-1ig5A-frags83__1705_0.first.clean.out.15_1IG5	1IG5	1.92	-0.2746	0.5587
1ig5	1ig5A_BOINC_ABRELAX_SAVE_ALL_OUT-1ig5A-frags83__1705_0.first.clean.out.16_1IG5	1IG5	2.97	1.3109	1.7434
1ig5	1ig5A_BOINC_ABRELAX_SAVE_ALL_OUT-1ig5A-frags83__1705_0.first.clean.out.17_1IG5	1IG5	2.93	0.8785	1.3846
1ig5	1ig5A_BOINC_ABRELAX_SAVE_ALL_OUT-1ig5A-frags83__1705_0.first.clean.out.18_1IG5	1IG5	2.78	2.7523	3.0232
1ig5	1ig5A_BOINC_ABRELAX_SAVE_ALL_OUT-1ig5A-frags83__1705_0.first.clean.out.19_1IG5	1IG5	2.81	1.5992	1.9912
1ig5	1ig5A_BOINC_ABRELAX_SAVE_ALL_OUT-1ig5A-frags83__1705_0.first.clean.out.1_1IG5	1IG5	2.77	3.4730	3.6858
1ig5	1ig5A_BOINC_ABRELAX_SAVE_ALL_OUT-1ig5A-frags83__1705_0.first.clean.out.20_1IG5	1IG5	2.54	1.0227	1.5022
1ig5	1ig5A_BOINC_ABRELAX_SAVE_ALL_OUT-1ig5A-frags83__1705_0.first.clean.out.2_1IG5	1IG5	3.05	4.1937	4.3543
1ig5	1ig5A_BOINC_ABRELAX_SAVE_ALL_OUT-1ig5A-frags83__1705_0.first.clean.out.3_1IG5	1IG5	2.55	1.4551	1.8666
1ig5	1ig5A_BOINC_ABRELAX_SAVE_ALL_OUT-1ig5A-frags83__1705_0.first.clean.out.4_1IG5	1IG5	3.02	1.8875	2.2441
1ig5	1ig5A_BOINC_ABRELAX_SAVE_ALL_OUT-1ig5A-frags83__1705_0.first.clean.out.5_1IG5	1IG5	2.84	4.4819	4.6227
1ig5	1ig5A_BOINC_ABRELAX_SAVE_ALL_OUT-1ig5A-frags83__1705_0.first.clean.out.6_1IG5	1IG5	2.79	1.4551	1.8666
1ig5	1ig5A_BOINC_ABRELAX_SAVE_ALL_OUT-1ig5A-frags83__1705_0.first.clean.out.7_1IG5	1IG5	2.65	-0.7070	0.3289
1ig5	1ig5A_BOINC_ABRELAX_SAVE_ALL_OUT-1ig5A-frags83__1705_0.first.clean.out.8_1IG5	1IG5	2.70	2.4640	2.7609
1ig5	1ig5A_BOINC_ABRELAX_SAVE_ALL_OUT-1ig5A-frags83__1705_0.first.clean.out.9_1IG5	1IG5	2.83	0.5903	1.1569
1ig5	1ig5A_BOINC_ABRELAX_SAVE_ALL_OUT_BARCODE-1ig5A-frags83__1706_0.clean.out.100_1IG5	1IG5	2.68	5.6350	5.6991
1ig5	1ig5A_BOINC_ABRELAX_SAVE_ALL_OUT_BARCODE-1ig5A-frags83__1706_0.clean.out.10_1IG5	1IG5	2.61	4.3378	4.4885
1ig5	1ig5A_BOINC_ABRELAX_SAVE_ALL_OUT_BARCODE-1ig5A-frags83__1706_0.clean.out.11_1IG5	1IG5	2.30	5.6350	5.6991
1ig5	1ig5A_BOINC_ABRELAX_SAVE_ALL_OUT_BARCODE-1ig5A-frags83__1706_0.clean.out.12_1IG5	1IG5	2.46	4.0495	4.2203
1ig5	1ig5A_BOINC_ABRELAX_SAVE_ALL_OUT_BARCODE-1ig5A-frags83__1706_0.clean.out.13_1IG5	1IG5	2.77	3.6171	3.8191
1ig5	1ig5A_BOINC_ABRELAX_SAVE_ALL_OUT_BARCODE-1ig5A-frags83__1706_0.clean.out.14_1IG5	1IG5	2.75	4.0495	4.2203
1ig5	1ig5A_BOINC_ABRELAX_SAVE_ALL_OUT_BARCODE-1ig5A-frags83__1706_0.clean.out.15_1IG5	1IG5	2.50	3.3288	3.5526
1ig5	1ig5A_BOINC_ABRELAX_SAVE_ALL_OUT_BARCODE-1ig5A-frags83__1706_0.clean.out.16_1IG5	1IG5	2.78	4.9143	5.0259
1ig5	1ig5A_BOINC_ABRELAX_SAVE_ALL_OUT_BARCODE-1ig5A-frags83__1706_0.clean.out.17_1IG5	1IG5	2.84	5.2026	5.2951
1ig5	1ig5A_BOINC_ABRELAX_SAVE_ALL_OUT_BARCODE-1ig5A-frags83__1706_0.clean.out.18_1IG5	1IG5	2.78	4.7702	4.8915
1ig5	1ig5A_BOINC_ABRELAX_SAVE_ALL_OUT_BARCODE-1ig5A-frags83__1706_0.clean.out.19_1IG5	1IG5	2.34	6.3557	6.3731
1ig5	1ig5A_BOINC_ABRELAX_SAVE_ALL_OUT_BARCODE-1ig5A-frags83__1706_0.clean.out.1_1IG5	1IG5	2.58	5.7792	5.8338
1ig5	1ig5A_BOINC_ABRELAX_SAVE_ALL_OUT_BARCODE-1ig5A-frags83__1706_0.clean.out.20_1IG5	1IG5	2.51	4.7702	4.8915
1ig5	1ig5A_BOINC_ABRELAX_SAVE_ALL_OUT_BARCODE-1ig5A-frags83__1706_0.clean.out.21_1IG5	1IG5	2.80	4.1937	4.3543
1ig5	1ig5A_BOINC_ABRELAX_SAVE_ALL_OUT_BARCODE-1ig5A-frags83__1706_0.clean.out.22_1IG5	1IG5	2.46	5.7792	5.8338
1ig5	1ig5A_BOINC_ABRELAX_SAVE_ALL_OUT_BARCODE-1ig5A-frags83__1706_0.clean.out.23_1IG5	1IG5	2.72	2.1757	2.5010
1ig5	1ig5A_BOINC_ABRELAX_SAVE_ALL_OUT_BARCODE-1ig5A-frags83__1706_0.clean.out.24_1IG5	1IG5	2.36	6.3557	6.3731
1ig5	1ig5A_BOINC_ABRELAX_SAVE_ALL_OUT_BARCODE-1ig5A-frags83__1706_0.clean.out.25_1IG5	1IG5	3.19	2.7523	3.0232
1ig5	1ig5A_BOINC_ABRELAX_SAVE_ALL_OUT_BARCODE-1ig5A-frags83__1706_0.clean.out.26_1IG5	1IG5	2.07	6.0674	6.1034
1ig5	1ig5A_BOINC_ABRELAX_SAVE_ALL_OUT_BARCODE-1ig5A-frags83__1706_0.clean.out.27_1IG5	1IG5	2.30	6.3557	6.3731
1ig5	1ig5A_BOINC_ABRELAX_SAVE_ALL_OUT_BARCODE-1ig5A-frags83__1706_0.clean.out.28_1IG5	1IG5	2.50	4.3378	4.4885
1ig5	1ig5A_BOINC_ABRELAX_SAVE_ALL_OUT_BARCODE-1ig5A-frags83__1706_0.clean.out.29_1IG5	1IG5	2.89	2.4640	2.7609
1ig5	1ig5A_BOINC_ABRELAX_SAVE_ALL_OUT_BARCODE-1ig5A-frags83__1706_0.clean.out.2_1IG5	1IG5	2.48	5.3467	5.4297
1ig5	1ig5A_BOINC_ABRELAX_SAVE_ALL_OUT_BARCODE-1ig5A-frags83__1706_0.clean.out.30_1IG5	1IG5	2.64	3.7612	3.9527
1ig5	1ig5A_BOINC_ABRELAX_SAVE_ALL_OUT_BARCODE-1ig5A-frags83__1706_0.clean.out.31_1IG5	1IG5	2.51	3.6171	3.8191
1ig5	1ig5A_BOINC_ABRELAX_SAVE_ALL_OUT_BARCODE-1ig5A-frags83__1706_0.clean.out.32_1IG5	1IG5	2.90	4.3378	4.4885
1ig5	1ig5A_BOINC_ABRELAX_SAVE_ALL_OUT_BARCODE-1ig5A-frags83__1706_0.clean.out.33_1IG5	1IG5	2.53	5.4909	5.5644
1ig5	1ig5A_BOINC_ABRELAX_SAVE_ALL_OUT_BARCODE-1ig5A-frags83__1706_0.clean.out.34_1IG5	1IG5	2.55	5.3467	5.4297
1ig5	1ig5A_BOINC_ABRELAX_SAVE_ALL_OUT_BARCODE-1ig5A-frags83__1706_0.clean.out.35_1IG5	1IG5	2.55	5.6350	5.6991
1ig5	1ig5A_BOINC_ABRELAX_SAVE_ALL_OUT_BARCODE-1ig5A-frags83__1706_0.clean.out.36_1IG5	1IG5	2.49	5.4909	5.5644
1ig5	1ig5A_BOINC_ABRELAX_SAVE_ALL_OUT_BARCODE-1ig5A-frags83__1706_0.clean.out.37_1IG5	1IG5	2.40	5.7792	5.8338
1ig5	1ig5A_BOINC_ABRELAX_SAVE_ALL_OUT_BARCODE-1ig5A-frags83__1706_0.clean.out.38_1IG5	1IG5	2.70	4.9143	5.0259
1ig5	1ig5A_BOINC_ABRELAX_SAVE_ALL_OUT_BARCODE-1ig5A-frags83__1706_0.clean.out.39_1IG5	1IG5	2.61	5.0585	5.1605
1ig5	1ig5A_BOINC_ABRELAX_SAVE_ALL_OUT_BARCODE-1ig5A-frags83__1706_0.clean.out.3_1IG5	1IG5	2.81	3.9054	4.0864
1ig5	1ig5A_BOINC_ABRELAX_SAVE_ALL_OUT_BARCODE-1ig5A-frags83__1706_0.clean.out.40_1IG5	1IG5	2.39	5.9233	5.9686
1ig5	1ig5A_BOINC_ABRELAX_SAVE_ALL_OUT_BARCODE-1ig5A-frags83__1706_0.clean.out.41_1IG5	1IG5	2.64	3.7612	3.9527
1ig5	1ig5A_BOINC_ABRELAX_SAVE_ALL_OUT_BARCODE-1ig5A-frags83__1706_0.clean.out.42_1IG5	1IG5	2.49	4.7702	4.8915
1ig5	1ig5A_BOINC_ABRELAX_SAVE_ALL_OUT_BARCODE-1ig5A-frags83__1706_0.clean.out.43_1IG5	1IG5	2.42	5.3467	5.4297
1ig5	1ig5A_BOINC_ABRELAX_SAVE_ALL_OUT_BARCODE-1ig5A-frags83__1706_0.clean.out.44_1IG5	1IG5	2.49	3.9054	4.0864
1ig5	1ig5A_BOINC_ABRELAX_SAVE_ALL_OUT_BARCODE-1ig5A-frags83__1706_0.clean.out.45_1IG5	1IG5	2.56	3.7612	3.9527
1ig5	1ig5A_BOINC_ABRELAX_SAVE_ALL_OUT_BARCODE-1ig5A-frags83__1706_0.clean.out.46_1IG5	1IG5	2.55	4.7702	4.8915
1ig5	1ig5A_BOINC_ABRELAX_SAVE_ALL_OUT_BARCODE-1ig5A-frags83__1706_0.clean.out.47_1IG5	1IG5	2.36	5.4909	5.5644
1ig5	1ig5A_BOINC_ABRELAX_SAVE_ALL_OUT_BARCODE-1ig5A-frags83__1706_0.clean.out.48_1IG5	1IG5	2.72	5.0585	5.1605
1ig5	1ig5A_BOINC_ABRELAX_SAVE_ALL_OUT_BARCODE-1ig5A-frags83__1706_0.clean.out.49_1IG5	1IG5	2.92	4.6261	4.7571
1ig5	1ig5A_BOINC_ABRELAX_SAVE_ALL_OUT_BARCODE-1ig5A-frags83__1706_0.clean.out.4_1IG5	1IG5	2.44	4.7702	4.8915
1ig5	1ig5A_BOINC_ABRELAX_SAVE_ALL_OUT_BARCODE-1ig5A-frags83__1706_0.clean.out.50_1IG5	1IG5	2.13	5.6350	5.6991
1ig5	1ig5A_BOINC_ABRELAX_SAVE_ALL_OUT_BARCODE-1ig5A-frags83__1706_0.clean.out.51_1IG5	1IG5	2.52	4.7702	4.8915
1ig5	1ig5A_BOINC_ABRELAX_SAVE_ALL_OUT_BARCODE-1ig5A-frags83__1706_0.clean.out.52_1IG5	1IG5	1.72	6.7881	6.7776
1ig5	1ig5A_BOINC_ABRELAX_SAVE_ALL_OUT_BARCODE-1ig5A-frags83__1706_0.clean.out.53_1IG5	1IG5	3.08	0.3020	0.9412
1ig5	1ig5A_BOINC_ABRELAX_SAVE_ALL_OUT_BARCODE-1ig5A-frags83__1706_0.clean.out.54_1IG5	1IG5	2.79	3.4730	3.6858
1ig5	1ig5A_BOINC_ABRELAX_SAVE_ALL_OUT_BARCODE-1ig5A-frags83__1706_0.clean.out.55_1IG5	1IG5	2.49	3.9054	4.0864
1ig5	1ig5A_BOINC_ABRELAX_SAVE_ALL_OUT_BARCODE-1ig5A-frags83__1706_0.clean.out.56_1IG5	1IG5	2.49	1.1668	1.6218
1ig5	1ig5A_BOINC_ABRELAX_SAVE_ALL_OUT_BARCODE-1ig5A-frags83__1706_0.clean.out.57_1IG5	1IG5	2.54	4.7702	4.8915
1ig5	1ig5A_BOINC_ABRELAX_SAVE_ALL_OUT_BARCODE-1ig5A-frags83__1706_0.clean.out.58_1IG5	1IG5	2.73	5.2026	5.2951
1ig5	1ig5A_BOINC_ABRELAX_SAVE_ALL_OUT_BARCODE-1ig5A-frags83__1706_0.clean.out.59_1IG5	1IG5	3.09	3.9054	4.0864
1ig5	1ig5A_BOINC_ABRELAX_SAVE_ALL_OUT_BARCODE-1ig5A-frags83__1706_0.clean.out.5_1IG5	1IG5	2.62	4.1937	4.3543
1ig5	1ig5A_BOINC_ABRELAX_SAVE_ALL_OUT_BARCODE-1ig5A-frags83__1706_0.clean.out.60_1IG5	1IG5	2.39	4.1937	4.3543
1ig5	1ig5A_BOINC_ABRELAX_SAVE_ALL_OUT_BARCODE-1ig5A-frags83__1706_0.clean.out.61_1IG5	1IG5	2.80	3.9054	4.0864
1ig5	1ig5A_BOINC_ABRELAX_SAVE_ALL_OUT_BARCODE-1ig5A-frags83__1706_0.clean.out.62_1IG5	1IG5	2.56	5.2026	5.2951
1ig5	1ig5A_BOINC_ABRELAX_SAVE_ALL_OUT_BARCODE-1ig5A-frags83__1706_0.clean.out.63_1IG5	1IG5	2.54	5.7792	5.8338
1ig5	1ig5A_BOINC_ABRELAX_SAVE_ALL_OUT_BARCODE-1ig5A-frags83__1706_0.clean.out.64_1IG5	1IG5	2.69	4.6261	4.7571
1ig5	1ig5A_BOINC_ABRELAX_SAVE_ALL_OUT_BARCODE-1ig5A-frags83__1706_0.clean.out.65_1IG5	1IG5	2.49	3.6171	3.8191
1ig5	1ig5A_BOINC_ABRELAX_SAVE_ALL_OUT_BARCODE-1ig5A-frags83__1706_0.clean.out.66_1IG5	1IG5	2.07	6.3557	6.3731
1ig5	1ig5A_BOINC_ABRELAX_SAVE_ALL_OUT_BARCODE-1ig5A-frags83__1706_0.clean.out.67_1IG5	1IG5	2.83	3.6171	3.8191
1ig5	1ig5A_BOINC_ABRELAX_SAVE_ALL_OUT_BARCODE-1ig5A-frags83__1706_0.clean.out.68_1IG5	1IG5	2.62	4.9143	5.0259
1ig5	1ig5A_BOINC_ABRELAX_SAVE_ALL_OUT_BARCODE-1ig5A-frags83__1706_0.clean.out.69_1IG5	1IG5	2.51	5.4909	5.5644
1ig5	1ig5A_BOINC_ABRELAX_SAVE_ALL_OUT_BARCODE-1ig5A-frags83__1706_0.clean.out.6_1IG5	1IG5	2.24	5.6350	5.6991
1ig5	1ig5A_BOINC_ABRELAX_SAVE_ALL_OUT_BARCODE-1ig5A-frags83__1706_0.clean.out.70_1IG5	1IG5	2.47	5.9233	5.9686
1ig5	1ig5A_BOINC_ABRELAX_SAVE_ALL_OUT_BARCODE-1ig5A-frags83__1706_0.clean.out.71_1IG5	1IG5	2.28	5.7792	5.8338
1ig5	1ig5A_BOINC_ABRELAX_SAVE_ALL_OUT_BARCODE-1ig5A-frags83__1706_0.clean.out.72_1IG5	1IG5	2.70	5.2026	5.2951
1ig5	1ig5A_BOINC_ABRELAX_SAVE_ALL_OUT_BARCODE-1ig5A-frags83__1706_0.clean.out.73_1IG5	1IG5	2.16	5.7792	5.8338
1ig5	1ig5A_BOINC_ABRELAX_SAVE_ALL_OUT_BARCODE-1ig5A-frags83__1706_0.clean.out.74_1IG5	1IG5	2.53	0.5903	1.1569
1ig5	1ig5A_BOINC_ABRELAX_SAVE_ALL_OUT_BARCODE-1ig5A-frags83__1706_0.clean.out.75_1IG5	1IG5	2.87	2.7523	3.0232
1ig5	1ig5A_BOINC_ABRELAX_SAVE_ALL_OUT_BARCODE-1ig5A-frags83__1706_0.clean.out.76_1IG5	1IG5	2.21	4.1937	4.3543
1ig5	1ig5A_BOINC_ABRELAX_SAVE_ALL_OUT_BARCODE-1ig5A-frags83__1706_0.clean.out.77_1IG5	1IG5	2.47	5.6350	5.6991
1ig5	1ig5A_BOINC_ABRELAX_SAVE_ALL_OUT_BARCODE-1ig5A-frags83__1706_0.clean.out.78_1IG5	1IG5	2.59	5.0585	5.1605
1ig5	1ig5A_BOINC_ABRELAX_SAVE_ALL_OUT_BARCODE-1ig5A-frags83__1706_0.clean.out.79_1IG5	1IG5	2.72	4.9143	5.0259
1ig5	1ig5A_BOINC_ABRELAX_SAVE_ALL_OUT_BARCODE-1ig5A-frags83__1706_0.clean.out.7_1IG5	1IG5	2.79	5.4909	5.5644
1ig5	1ig5A_BOINC_ABRELAX_SAVE_ALL_OUT_BARCODE-1ig5A-frags83__1706_0.clean.out.80_1IG5	1IG5	2.49	3.3288	3.5526
1ig5	1ig5A_BOINC_ABRELAX_SAVE_ALL_OUT_BARCODE-1ig5A-frags83__1706_0.clean.out.81_1IG5	1IG5	2.83	3.1847	3.4198
1ig5	1ig5A_BOINC_ABRELAX_SAVE_ALL_OUT_BARCODE-1ig5A-frags83__1706_0.clean.out.82_1IG5	1IG5	2.31	5.9233	5.9686
1ig5	1ig5A_BOINC_ABRELAX_SAVE_ALL_OUT_BARCODE-1ig5A-frags83__1706_0.clean.out.83_1IG5	1IG5	2.37	5.3467	5.4297
1ig5	1ig5A_BOINC_ABRELAX_SAVE_ALL_OUT_BARCODE-1ig5A-frags83__1706_0.clean.out.84_1IG5	1IG5	2.46	5.6350	5.6991
1ig5	1ig5A_BOINC_ABRELAX_SAVE_ALL_OUT_BARCODE-1ig5A-frags83__1706_0.clean.out.85_1IG5	1IG5	2.38	4.7702	4.8915
1ig5	1ig5A_BOINC_ABRELAX_SAVE_ALL_OUT_BARCODE-1ig5A-frags83__1706_0.clean.out.86_1IG5	1IG5	2.45	4.1937	4.3543
1ig5	1ig5A_BOINC_ABRELAX_SAVE_ALL_OUT_BARCODE-1ig5A-frags83__1706_0.clean.out.87_1IG5	1IG5	2.40	5.3467	5.4297
1ig5	1ig5A_BOINC_ABRELAX_SAVE_ALL_OUT_BARCODE-1ig5A-frags83__1706_0.clean.out.88_1IG5	1IG5	2.82	1.1668	1.6218
1ig5	1ig5A_BOINC_ABRELAX_SAVE_ALL_OUT_BARCODE-1ig5A-frags83__1706_0.clean.out.89_1IG5	1IG5	2.45	5.0585	5.1605
1ig5	1ig5A_BOINC_ABRELAX_SAVE_ALL_OUT_BARCODE-1ig5A-frags83__1706_0.clean.out.8_1IG5	1IG5	2.44	6.2116	6.2382
1ig5	1ig5A_BOINC_ABRELAX_SAVE_ALL_OUT_BARCODE-1ig5A-frags83__1706_0.clean.out.90_1IG5	1IG5	2.49	2.0316	2.3721
1ig5	1ig5A_BOINC_ABRELAX_SAVE_ALL_OUT_BARCODE-1ig5A-frags83__1706_0.clean.out.91_1IG5	1IG5	2.87	4.9143	5.0259
1ig5	1ig5A_BOINC_ABRELAX_SAVE_ALL_OUT_BARCODE-1ig5A-frags83__1706_0.clean.out.92_1IG5	1IG5	2.64	3.4730	3.6858
1ig5	1ig5A_BOINC_ABRELAX_SAVE_ALL_OUT_BARCODE-1ig5A-frags83__1706_0.clean.out.93_1IG5	1IG5	2.57	2.8964	3.1550
1ig5	1ig5A_BOINC_ABRELAX_SAVE_ALL_OUT_BARCODE-1ig5A-frags83__1706_0.clean.out.94_1IG5	1IG5	2.54	3.7612	3.9527
1ig5	1ig5A_BOINC_ABRELAX_SAVE_ALL_OUT_BARCODE-1ig5A-frags83__1706_0.clean.out.95_1IG5	1IG5	2.96	3.0406	3.2872
1ig5	1ig5A_BOINC_ABRELAX_SAVE_ALL_OUT_BARCODE-1ig5A-frags83__1706_0.clean.out.96_1IG5	1IG5	2.45	5.6350	5.6991
1ig5	1ig5A_BOINC_ABRELAX_SAVE_ALL_OUT_BARCODE-1ig5A-frags83__1706_0.clean.out.97_1IG5	1IG5	2.30	3.4730	3.6858
1ig5	1ig5A_BOINC_ABRELAX_SAVE_ALL_OUT_BARCODE-1ig5A-frags83__1706_0.clean.out.98_1IG5	1IG5	2.01	3.9054	4.0864
1ig5	1ig5A_BOINC_ABRELAX_SAVE_ALL_OUT_BARCODE-1ig5A-frags83__1706_0.clean.out.99_1IG5	1IG5	2.53	5.4909	5.5644
1ig5	1ig5A_BOINC_ABRELAX_SAVE_ALL_OUT_BARCODE-1ig5A-frags83__1706_0.clean.out.9_1IG5	1IG5	2.89	4.0495	4.2203
