# Supplementary material for: Addressing the Role of Conformational Diversity in Protein Structure Prediction
Source: PLoS One. 2016 May 9;11(5):e0154923. doi: 10.1371/journal.pone.0154923 (PMC4861349; doi:10.1371/journal.pone.0154923)
Supplement: S1 Dataset — (GZ) [file pone.0154923.s002.gz › Palopoli-Monzon_2016_SI/Structural_alignments/SET_ROSETTA/rmsd_mammoth_rosseta_1URN.out]

PDB_1	PDB_2	Target	RMSD	Z-score	ln(E)
1AUD-8_A	1urnA_BOINC_ABRELAX_SAVE_ALL_OUT-1urnA-frags83__1705_0.first.clean.out.10_1URN	1URN	2.67	1.3267	1.7567
1AUD-8_A	1urnA_BOINC_ABRELAX_SAVE_ALL_OUT-1urnA-frags83__1705_0.first.clean.out.11_1URN	1URN	1.93	-0.6918	0.3360
1AUD-8_A	1urnA_BOINC_ABRELAX_SAVE_ALL_OUT-1urnA-frags83__1705_0.first.clean.out.12_1URN	1URN	2.71	2.0836	2.4185
1AUD-8_A	1urnA_BOINC_ABRELAX_SAVE_ALL_OUT-1urnA-frags83__1705_0.first.clean.out.13_1URN	1URN	2.94	1.7051	2.0836
1AUD-8_A	1urnA_BOINC_ABRELAX_SAVE_ALL_OUT-1urnA-frags83__1705_0.first.clean.out.14_1URN	1URN	2.77	0.6959	1.2391
1AUD-8_A	1urnA_BOINC_ABRELAX_SAVE_ALL_OUT-1urnA-frags83__1705_0.first.clean.out.15_1URN	1URN	2.64	1.7051	2.0836
1AUD-8_A	1urnA_BOINC_ABRELAX_SAVE_ALL_OUT-1urnA-frags83__1705_0.first.clean.out.16_1URN	1URN	2.80	0.4436	1.0455
1AUD-8_A	1urnA_BOINC_ABRELAX_SAVE_ALL_OUT-1urnA-frags83__1705_0.first.clean.out.17_1URN	1URN	2.70	3.0928	3.3352
1AUD-8_A	1urnA_BOINC_ABRELAX_SAVE_ALL_OUT-1urnA-frags83__1705_0.first.clean.out.18_1URN	1URN	2.72	1.3267	1.7567
1AUD-8_A	1urnA_BOINC_ABRELAX_SAVE_ALL_OUT-1urnA-frags83__1705_0.first.clean.out.19_1URN	1URN	2.76	0.5697	1.1411
1AUD-8_A	1urnA_BOINC_ABRELAX_SAVE_ALL_OUT-1urnA-frags83__1705_0.first.clean.out.1_1URN	1URN	2.94	0.8221	1.3392
1AUD-8_A	1urnA_BOINC_ABRELAX_SAVE_ALL_OUT-1urnA-frags83__1705_0.first.clean.out.20_1URN	1URN	2.57	0.6959	1.2391
1AUD-8_A	1urnA_BOINC_ABRELAX_SAVE_ALL_OUT-1urnA-frags83__1705_0.first.clean.out.2_1URN	1URN	2.01	0.0651	0.7752
1AUD-8_A	1urnA_BOINC_ABRELAX_SAVE_ALL_OUT-1urnA-frags83__1705_0.first.clean.out.3_1URN	1URN	2.74	1.2005	1.6501
1AUD-8_A	1urnA_BOINC_ABRELAX_SAVE_ALL_OUT-1urnA-frags83__1705_0.first.clean.out.4_1URN	1URN	2.52	0.3174	0.9524
1AUD-8_A	1urnA_BOINC_ABRELAX_SAVE_ALL_OUT-1urnA-frags83__1705_0.first.clean.out.5_1URN	1URN	2.60	1.5790	1.9736
1AUD-8_A	1urnA_BOINC_ABRELAX_SAVE_ALL_OUT-1urnA-frags83__1705_0.first.clean.out.6_1URN	1URN	2.87	0.5697	1.1411
1AUD-8_A	1urnA_BOINC_ABRELAX_SAVE_ALL_OUT-1urnA-frags83__1705_0.first.clean.out.7_1URN	1URN	2.83	-0.1872	0.6117
1AUD-8_A	1urnA_BOINC_ABRELAX_SAVE_ALL_OUT-1urnA-frags83__1705_0.first.clean.out.8_1URN	1URN	2.90	1.3267	1.7567
1AUD-8_A	1urnA_BOINC_ABRELAX_SAVE_ALL_OUT-1urnA-frags83__1705_0.first.clean.out.9_1URN	1URN	3.01	1.0744	1.5449
1AUD-8_A	1urnA_BOINC_ABRELAX_SAVE_ALL_OUT_BARCODE-1urnA-frags83__1706_0.clean.out.100_1URN	1URN	2.80	0.6959	1.2391
1AUD-8_A	1urnA_BOINC_ABRELAX_SAVE_ALL_OUT_BARCODE-1urnA-frags83__1706_0.clean.out.10_1URN	1URN	2.66	2.3359	2.6450
1AUD-8_A	1urnA_BOINC_ABRELAX_SAVE_ALL_OUT_BARCODE-1urnA-frags83__1706_0.clean.out.11_1URN	1URN	2.60	2.3359	2.6450
1AUD-8_A	1urnA_BOINC_ABRELAX_SAVE_ALL_OUT_BARCODE-1urnA-frags83__1706_0.clean.out.12_1URN	1URN	2.52	-0.5656	0.3977
1AUD-8_A	1urnA_BOINC_ABRELAX_SAVE_ALL_OUT_BARCODE-1urnA-frags83__1706_0.clean.out.13_1URN	1URN	2.79	0.6959	1.2391
1AUD-8_A	1urnA_BOINC_ABRELAX_SAVE_ALL_OUT_BARCODE-1urnA-frags83__1706_0.clean.out.14_1URN	1URN	2.65	0.1913	0.8622
1AUD-8_A	1urnA_BOINC_ABRELAX_SAVE_ALL_OUT_BARCODE-1urnA-frags83__1706_0.clean.out.15_1URN	1URN	2.35	1.3267	1.7567
1AUD-8_A	1urnA_BOINC_ABRELAX_SAVE_ALL_OUT_BARCODE-1urnA-frags83__1706_0.clean.out.16_1URN	1URN	2.54	0.6959	1.2391
1AUD-8_A	1urnA_BOINC_ABRELAX_SAVE_ALL_OUT_BARCODE-1urnA-frags83__1706_0.clean.out.17_1URN	1URN	2.39	2.7143	2.9885
1AUD-8_A	1urnA_BOINC_ABRELAX_SAVE_ALL_OUT_BARCODE-1urnA-frags83__1706_0.clean.out.18_1URN	1URN	2.95	1.9574	2.3061
1AUD-8_A	1urnA_BOINC_ABRELAX_SAVE_ALL_OUT_BARCODE-1urnA-frags83__1706_0.clean.out.19_1URN	1URN	2.79	-0.0610	0.6916
1AUD-8_A	1urnA_BOINC_ABRELAX_SAVE_ALL_OUT_BARCODE-1urnA-frags83__1706_0.clean.out.1_1URN	1URN	2.85	0.0651	0.7752
1AUD-8_A	1urnA_BOINC_ABRELAX_SAVE_ALL_OUT_BARCODE-1urnA-frags83__1706_0.clean.out.20_1URN	1URN	2.62	-0.1872	0.6117
1AUD-8_A	1urnA_BOINC_ABRELAX_SAVE_ALL_OUT_BARCODE-1urnA-frags83__1706_0.clean.out.21_1URN	1URN	2.65	0.8221	1.3392
1AUD-8_A	1urnA_BOINC_ABRELAX_SAVE_ALL_OUT_BARCODE-1urnA-frags83__1706_0.clean.out.22_1URN	1URN	2.80	0.6959	1.2391
1AUD-8_A	1urnA_BOINC_ABRELAX_SAVE_ALL_OUT_BARCODE-1urnA-frags83__1706_0.clean.out.23_1URN	1URN	2.77	2.2097	2.5315
1AUD-8_A	1urnA_BOINC_ABRELAX_SAVE_ALL_OUT_BARCODE-1urnA-frags83__1706_0.clean.out.24_1URN	1URN	2.77	0.8221	1.3392
1AUD-8_A	1urnA_BOINC_ABRELAX_SAVE_ALL_OUT_BARCODE-1urnA-frags83__1706_0.clean.out.25_1URN	1URN	2.73	1.7051	2.0836
1AUD-8_A	1urnA_BOINC_ABRELAX_SAVE_ALL_OUT_BARCODE-1urnA-frags83__1706_0.clean.out.26_1URN	1URN	2.81	1.3267	1.7567
1AUD-8_A	1urnA_BOINC_ABRELAX_SAVE_ALL_OUT_BARCODE-1urnA-frags83__1706_0.clean.out.27_1URN	1URN	2.62	0.5697	1.1411
1AUD-8_A	1urnA_BOINC_ABRELAX_SAVE_ALL_OUT_BARCODE-1urnA-frags83__1706_0.clean.out.28_1URN	1URN	2.63	2.8405	3.1038
1AUD-8_A	1urnA_BOINC_ABRELAX_SAVE_ALL_OUT_BARCODE-1urnA-frags83__1706_0.clean.out.29_1URN	1URN	2.69	0.5697	1.1411
1AUD-8_A	1urnA_BOINC_ABRELAX_SAVE_ALL_OUT_BARCODE-1urnA-frags83__1706_0.clean.out.2_1URN	1URN	2.43	3.2189	3.4513
1AUD-8_A	1urnA_BOINC_ABRELAX_SAVE_ALL_OUT_BARCODE-1urnA-frags83__1706_0.clean.out.30_1URN	1URN	2.65	2.0836	2.4185
1AUD-8_A	1urnA_BOINC_ABRELAX_SAVE_ALL_OUT_BARCODE-1urnA-frags83__1706_0.clean.out.31_1URN	1URN	2.76	1.9574	2.3061
1AUD-8_A	1urnA_BOINC_ABRELAX_SAVE_ALL_OUT_BARCODE-1urnA-frags83__1706_0.clean.out.32_1URN	1URN	2.95	0.6959	1.2391
1AUD-8_A	1urnA_BOINC_ABRELAX_SAVE_ALL_OUT_BARCODE-1urnA-frags83__1706_0.clean.out.33_1URN	1URN	2.56	-0.1872	0.6117
1AUD-8_A	1urnA_BOINC_ABRELAX_SAVE_ALL_OUT_BARCODE-1urnA-frags83__1706_0.clean.out.34_1URN	1URN	2.90	1.5790	1.9736
1AUD-8_A	1urnA_BOINC_ABRELAX_SAVE_ALL_OUT_BARCODE-1urnA-frags83__1706_0.clean.out.35_1URN	1URN	2.57	-0.1872	0.6117
1AUD-8_A	1urnA_BOINC_ABRELAX_SAVE_ALL_OUT_BARCODE-1urnA-frags83__1706_0.clean.out.36_1URN	1URN	2.75	0.8221	1.3392
1AUD-8_A	1urnA_BOINC_ABRELAX_SAVE_ALL_OUT_BARCODE-1urnA-frags83__1706_0.clean.out.37_1URN	1URN	3.08	0.0651	0.7752
1AUD-8_A	1urnA_BOINC_ABRELAX_SAVE_ALL_OUT_BARCODE-1urnA-frags83__1706_0.clean.out.38_1URN	1URN	2.69	0.8221	1.3392
1AUD-8_A	1urnA_BOINC_ABRELAX_SAVE_ALL_OUT_BARCODE-1urnA-frags83__1706_0.clean.out.39_1URN	1URN	2.87	0.5697	1.1411
1AUD-8_A	1urnA_BOINC_ABRELAX_SAVE_ALL_OUT_BARCODE-1urnA-frags83__1706_0.clean.out.3_1URN	1URN	2.47	0.8221	1.3392
1AUD-8_A	1urnA_BOINC_ABRELAX_SAVE_ALL_OUT_BARCODE-1urnA-frags83__1706_0.clean.out.40_1URN	1URN	2.67	1.2005	1.6501
1AUD-8_A	1urnA_BOINC_ABRELAX_SAVE_ALL_OUT_BARCODE-1urnA-frags83__1706_0.clean.out.41_1URN	1URN	2.81	0.5697	1.1411
1AUD-8_A	1urnA_BOINC_ABRELAX_SAVE_ALL_OUT_BARCODE-1urnA-frags83__1706_0.clean.out.42_1URN	1URN	2.59	1.4528	1.8646
1AUD-8_A	1urnA_BOINC_ABRELAX_SAVE_ALL_OUT_BARCODE-1urnA-frags83__1706_0.clean.out.43_1URN	1URN	3.14	1.7051	2.0836
1AUD-8_A	1urnA_BOINC_ABRELAX_SAVE_ALL_OUT_BARCODE-1urnA-frags83__1706_0.clean.out.44_1URN	1URN	2.77	0.8221	1.3392
1AUD-8_A	1urnA_BOINC_ABRELAX_SAVE_ALL_OUT_BARCODE-1urnA-frags83__1706_0.clean.out.45_1URN	1URN	2.50	2.2097	2.5315
1AUD-8_A	1urnA_BOINC_ABRELAX_SAVE_ALL_OUT_BARCODE-1urnA-frags83__1706_0.clean.out.46_1URN	1URN	2.83	3.9758	4.1519
1AUD-8_A	1urnA_BOINC_ABRELAX_SAVE_ALL_OUT_BARCODE-1urnA-frags83__1706_0.clean.out.47_1URN	1URN	2.64	-0.5656	0.3977
1AUD-8_A	1urnA_BOINC_ABRELAX_SAVE_ALL_OUT_BARCODE-1urnA-frags83__1706_0.clean.out.48_1URN	1URN	2.92	0.0651	0.7752
1AUD-8_A	1urnA_BOINC_ABRELAX_SAVE_ALL_OUT_BARCODE-1urnA-frags83__1706_0.clean.out.49_1URN	1URN	2.23	-0.0610	0.6916
1AUD-8_A	1urnA_BOINC_ABRELAX_SAVE_ALL_OUT_BARCODE-1urnA-frags83__1706_0.clean.out.4_1URN	1URN	2.39	1.7051	2.0836
1AUD-8_A	1urnA_BOINC_ABRELAX_SAVE_ALL_OUT_BARCODE-1urnA-frags83__1706_0.clean.out.50_1URN	1URN	2.79	1.2005	1.6501
1AUD-8_A	1urnA_BOINC_ABRELAX_SAVE_ALL_OUT_BARCODE-1urnA-frags83__1706_0.clean.out.51_1URN	1URN	2.30	0.8221	1.3392
1AUD-8_A	1urnA_BOINC_ABRELAX_SAVE_ALL_OUT_BARCODE-1urnA-frags83__1706_0.clean.out.52_1URN	1URN	2.71	0.9482	1.4411
1AUD-8_A	1urnA_BOINC_ABRELAX_SAVE_ALL_OUT_BARCODE-1urnA-frags83__1706_0.clean.out.53_1URN	1URN	2.65	0.9482	1.4411
1AUD-8_A	1urnA_BOINC_ABRELAX_SAVE_ALL_OUT_BARCODE-1urnA-frags83__1706_0.clean.out.54_1URN	1URN	2.77	1.8313	2.1945
1AUD-8_A	1urnA_BOINC_ABRELAX_SAVE_ALL_OUT_BARCODE-1urnA-frags83__1706_0.clean.out.55_1URN	1URN	2.77	1.3267	1.7567
1AUD-8_A	1urnA_BOINC_ABRELAX_SAVE_ALL_OUT_BARCODE-1urnA-frags83__1706_0.clean.out.56_1URN	1URN	2.57	1.3267	1.7567
1AUD-8_A	1urnA_BOINC_ABRELAX_SAVE_ALL_OUT_BARCODE-1urnA-frags83__1706_0.clean.out.57_1URN	1URN	2.90	0.9482	1.4411
1AUD-8_A	1urnA_BOINC_ABRELAX_SAVE_ALL_OUT_BARCODE-1urnA-frags83__1706_0.clean.out.58_1URN	1URN	2.78	0.5697	1.1411
1AUD-8_A	1urnA_BOINC_ABRELAX_SAVE_ALL_OUT_BARCODE-1urnA-frags83__1706_0.clean.out.59_1URN	1URN	2.82	0.5697	1.1411
1AUD-8_A	1urnA_BOINC_ABRELAX_SAVE_ALL_OUT_BARCODE-1urnA-frags83__1706_0.clean.out.5_1URN	1URN	2.65	0.8221	1.3392
1AUD-8_A	1urnA_BOINC_ABRELAX_SAVE_ALL_OUT_BARCODE-1urnA-frags83__1706_0.clean.out.60_1URN	1URN	2.45	1.5790	1.9736
1AUD-8_A	1urnA_BOINC_ABRELAX_SAVE_ALL_OUT_BARCODE-1urnA-frags83__1706_0.clean.out.61_1URN	1URN	2.73	1.0744	1.5449
1AUD-8_A	1urnA_BOINC_ABRELAX_SAVE_ALL_OUT_BARCODE-1urnA-frags83__1706_0.clean.out.62_1URN	1URN	2.87	0.4436	1.0455
1AUD-8_A	1urnA_BOINC_ABRELAX_SAVE_ALL_OUT_BARCODE-1urnA-frags83__1706_0.clean.out.63_1URN	1URN	2.89	0.8221	1.3392
1AUD-8_A	1urnA_BOINC_ABRELAX_SAVE_ALL_OUT_BARCODE-1urnA-frags83__1706_0.clean.out.64_1URN	1URN	2.66	2.2097	2.5315
1AUD-8_A	1urnA_BOINC_ABRELAX_SAVE_ALL_OUT_BARCODE-1urnA-frags83__1706_0.clean.out.65_1URN	1URN	2.51	0.4436	1.0455
1AUD-8_A	1urnA_BOINC_ABRELAX_SAVE_ALL_OUT_BARCODE-1urnA-frags83__1706_0.clean.out.66_1URN	1URN	2.55	0.8221	1.3392
1AUD-8_A	1urnA_BOINC_ABRELAX_SAVE_ALL_OUT_BARCODE-1urnA-frags83__1706_0.clean.out.67_1URN	1URN	2.96	1.2005	1.6501
1AUD-8_A	1urnA_BOINC_ABRELAX_SAVE_ALL_OUT_BARCODE-1urnA-frags83__1706_0.clean.out.68_1URN	1URN	2.72	0.0651	0.7752
1AUD-8_A	1urnA_BOINC_ABRELAX_SAVE_ALL_OUT_BARCODE-1urnA-frags83__1706_0.clean.out.69_1URN	1URN	2.92	2.4620	2.7591
1AUD-8_A	1urnA_BOINC_ABRELAX_SAVE_ALL_OUT_BARCODE-1urnA-frags83__1706_0.clean.out.6_1URN	1URN	2.47	0.5697	1.1411
1AUD-8_A	1urnA_BOINC_ABRELAX_SAVE_ALL_OUT_BARCODE-1urnA-frags83__1706_0.clean.out.70_1URN	1URN	2.70	2.7143	2.9885
1AUD-8_A	1urnA_BOINC_ABRELAX_SAVE_ALL_OUT_BARCODE-1urnA-frags83__1706_0.clean.out.71_1URN	1URN	3.07	1.2005	1.6501
1AUD-8_A	1urnA_BOINC_ABRELAX_SAVE_ALL_OUT_BARCODE-1urnA-frags83__1706_0.clean.out.72_1URN	1URN	2.83	0.9482	1.4411
1AUD-8_A	1urnA_BOINC_ABRELAX_SAVE_ALL_OUT_BARCODE-1urnA-frags83__1706_0.clean.out.73_1URN	1URN	2.80	1.0744	1.5449
1AUD-8_A	1urnA_BOINC_ABRELAX_SAVE_ALL_OUT_BARCODE-1urnA-frags83__1706_0.clean.out.74_1URN	1URN	2.88	1.2005	1.6501
1AUD-8_A	1urnA_BOINC_ABRELAX_SAVE_ALL_OUT_BARCODE-1urnA-frags83__1706_0.clean.out.75_1URN	1URN	3.07	-0.3133	0.5359
1AUD-8_A	1urnA_BOINC_ABRELAX_SAVE_ALL_OUT_BARCODE-1urnA-frags83__1706_0.clean.out.76_1URN	1URN	2.53	0.1913	0.8622
1AUD-8_A	1urnA_BOINC_ABRELAX_SAVE_ALL_OUT_BARCODE-1urnA-frags83__1706_0.clean.out.77_1URN	1URN	2.74	2.5882	2.8736
1AUD-8_A	1urnA_BOINC_ABRELAX_SAVE_ALL_OUT_BARCODE-1urnA-frags83__1706_0.clean.out.78_1URN	1URN	2.63	2.2097	2.5315
1AUD-8_A	1urnA_BOINC_ABRELAX_SAVE_ALL_OUT_BARCODE-1urnA-frags83__1706_0.clean.out.79_1URN	1URN	2.51	0.8221	1.3392
1AUD-8_A	1urnA_BOINC_ABRELAX_SAVE_ALL_OUT_BARCODE-1urnA-frags83__1706_0.clean.out.7_1URN	1URN	2.35	3.3451	3.5676
1AUD-8_A	1urnA_BOINC_ABRELAX_SAVE_ALL_OUT_BARCODE-1urnA-frags83__1706_0.clean.out.80_1URN	1URN	2.49	0.3174	0.9524
1AUD-8_A	1urnA_BOINC_ABRELAX_SAVE_ALL_OUT_BARCODE-1urnA-frags83__1706_0.clean.out.81_1URN	1URN	3.00	3.3451	3.5676
1AUD-8_A	1urnA_BOINC_ABRELAX_SAVE_ALL_OUT_BARCODE-1urnA-frags83__1706_0.clean.out.82_1URN	1URN	2.92	0.5697	1.1411
1AUD-8_A	1urnA_BOINC_ABRELAX_SAVE_ALL_OUT_BARCODE-1urnA-frags83__1706_0.clean.out.83_1URN	1URN	2.07	0.6959	1.2391
1AUD-8_A	1urnA_BOINC_ABRELAX_SAVE_ALL_OUT_BARCODE-1urnA-frags83__1706_0.clean.out.84_1URN	1URN	2.59	3.0928	3.3352
1AUD-8_A	1urnA_BOINC_ABRELAX_SAVE_ALL_OUT_BARCODE-1urnA-frags83__1706_0.clean.out.85_1URN	1URN	2.83	1.5790	1.9736
1AUD-8_A	1urnA_BOINC_ABRELAX_SAVE_ALL_OUT_BARCODE-1urnA-frags83__1706_0.clean.out.86_1URN	1URN	2.56	2.5882	2.8736
1AUD-8_A	1urnA_BOINC_ABRELAX_SAVE_ALL_OUT_BARCODE-1urnA-frags83__1706_0.clean.out.87_1URN	1URN	2.04	1.2005	1.6501
1AUD-8_A	1urnA_BOINC_ABRELAX_SAVE_ALL_OUT_BARCODE-1urnA-frags83__1706_0.clean.out.88_1URN	1URN	2.70	1.5790	1.9736
1AUD-8_A	1urnA_BOINC_ABRELAX_SAVE_ALL_OUT_BARCODE-1urnA-frags83__1706_0.clean.out.89_1URN	1URN	2.80	0.0651	0.7752
1AUD-8_A	1urnA_BOINC_ABRELAX_SAVE_ALL_OUT_BARCODE-1urnA-frags83__1706_0.clean.out.8_1URN	1URN	2.74	0.5697	1.1411
1AUD-8_A	1urnA_BOINC_ABRELAX_SAVE_ALL_OUT_BARCODE-1urnA-frags83__1706_0.clean.out.90_1URN	1URN	3.02	1.9574	2.3061
1AUD-8_A	1urnA_BOINC_ABRELAX_SAVE_ALL_OUT_BARCODE-1urnA-frags83__1706_0.clean.out.91_1URN	1URN	2.71	4.1020	4.2691
1AUD-8_A	1urnA_BOINC_ABRELAX_SAVE_ALL_OUT_BARCODE-1urnA-frags83__1706_0.clean.out.92_1URN	1URN	2.59	0.8221	1.3392
1AUD-8_A	1urnA_BOINC_ABRELAX_SAVE_ALL_OUT_BARCODE-1urnA-frags83__1706_0.clean.out.93_1URN	1URN	2.64	2.7143	2.9885
1AUD-8_A	1urnA_BOINC_ABRELAX_SAVE_ALL_OUT_BARCODE-1urnA-frags83__1706_0.clean.out.94_1URN	1URN	2.88	2.9666	3.2193
1AUD-8_A	1urnA_BOINC_ABRELAX_SAVE_ALL_OUT_BARCODE-1urnA-frags83__1706_0.clean.out.95_1URN	1URN	2.97	1.0744	1.5449
1AUD-8_A	1urnA_BOINC_ABRELAX_SAVE_ALL_OUT_BARCODE-1urnA-frags83__1706_0.clean.out.96_1URN	1URN	2.15	1.0744	1.5449
1AUD-8_A	1urnA_BOINC_ABRELAX_SAVE_ALL_OUT_BARCODE-1urnA-frags83__1706_0.clean.out.97_1URN	1URN	2.60	1.3267	1.7567
1AUD-8_A	1urnA_BOINC_ABRELAX_SAVE_ALL_OUT_BARCODE-1urnA-frags83__1706_0.clean.out.98_1URN	1URN	2.62	1.3267	1.7567
1AUD-8_A	1urnA_BOINC_ABRELAX_SAVE_ALL_OUT_BARCODE-1urnA-frags83__1706_0.clean.out.99_1URN	1URN	2.84	0.8221	1.3392
1AUD-8_A	1urnA_BOINC_ABRELAX_SAVE_ALL_OUT_BARCODE-1urnA-frags83__1706_0.clean.out.9_1URN	1URN	2.51	1.9574	2.3061
1DZ5-1_B	1urnA_BOINC_ABRELAX_SAVE_ALL_OUT-1urnA-frags83__1705_0.first.clean.out.10_1URN	1URN	2.74	0.6959	1.2391
1DZ5-1_B	1urnA_BOINC_ABRELAX_SAVE_ALL_OUT-1urnA-frags83__1705_0.first.clean.out.11_1URN	1URN	2.96	-0.4395	0.4644
1DZ5-1_B	1urnA_BOINC_ABRELAX_SAVE_ALL_OUT-1urnA-frags83__1705_0.first.clean.out.12_1URN	1URN	2.56	2.4620	2.7591
1DZ5-1_B	1urnA_BOINC_ABRELAX_SAVE_ALL_OUT-1urnA-frags83__1705_0.first.clean.out.13_1URN	1URN	2.68	1.5790	1.9736
1DZ5-1_B	1urnA_BOINC_ABRELAX_SAVE_ALL_OUT-1urnA-frags83__1705_0.first.clean.out.14_1URN	1URN	2.49	0.5697	1.1411
1DZ5-1_B	1urnA_BOINC_ABRELAX_SAVE_ALL_OUT-1urnA-frags83__1705_0.first.clean.out.15_1URN	1URN	2.71	1.7051	2.0836
1DZ5-1_B	1urnA_BOINC_ABRELAX_SAVE_ALL_OUT-1urnA-frags83__1705_0.first.clean.out.16_1URN	1URN	2.65	0.6959	1.2391
1DZ5-1_B	1urnA_BOINC_ABRELAX_SAVE_ALL_OUT-1urnA-frags83__1705_0.first.clean.out.17_1URN	1URN	2.34	2.4620	2.7591
1DZ5-1_B	1urnA_BOINC_ABRELAX_SAVE_ALL_OUT-1urnA-frags83__1705_0.first.clean.out.18_1URN	1URN	2.95	1.4528	1.8646
1DZ5-1_B	1urnA_BOINC_ABRELAX_SAVE_ALL_OUT-1urnA-frags83__1705_0.first.clean.out.19_1URN	1URN	2.71	0.6959	1.2391
1DZ5-1_B	1urnA_BOINC_ABRELAX_SAVE_ALL_OUT-1urnA-frags83__1705_0.first.clean.out.1_1URN	1URN	2.89	1.7051	2.0836
1DZ5-1_B	1urnA_BOINC_ABRELAX_SAVE_ALL_OUT-1urnA-frags83__1705_0.first.clean.out.20_1URN	1URN	2.80	1.0744	1.5449
1DZ5-1_B	1urnA_BOINC_ABRELAX_SAVE_ALL_OUT-1urnA-frags83__1705_0.first.clean.out.2_1URN	1URN	2.90	0.5697	1.1411
1DZ5-1_B	1urnA_BOINC_ABRELAX_SAVE_ALL_OUT-1urnA-frags83__1705_0.first.clean.out.3_1URN	1URN	3.00	1.4528	1.8646
1DZ5-1_B	1urnA_BOINC_ABRELAX_SAVE_ALL_OUT-1urnA-frags83__1705_0.first.clean.out.4_1URN	1URN	3.05	0.4436	1.0455
1DZ5-1_B	1urnA_BOINC_ABRELAX_SAVE_ALL_OUT-1urnA-frags83__1705_0.first.clean.out.5_1URN	1URN	2.77	1.7051	2.0836
1DZ5-1_B	1urnA_BOINC_ABRELAX_SAVE_ALL_OUT-1urnA-frags83__1705_0.first.clean.out.6_1URN	1URN	2.48	0.1913	0.8622
1DZ5-1_B	1urnA_BOINC_ABRELAX_SAVE_ALL_OUT-1urnA-frags83__1705_0.first.clean.out.7_1URN	1URN	2.88	0.1913	0.8622
1DZ5-1_B	1urnA_BOINC_ABRELAX_SAVE_ALL_OUT-1urnA-frags83__1705_0.first.clean.out.8_1URN	1URN	2.56	1.7051	2.0836
1DZ5-1_B	1urnA_BOINC_ABRELAX_SAVE_ALL_OUT-1urnA-frags83__1705_0.first.clean.out.9_1URN	1URN	2.77	1.5790	1.9736
1DZ5-1_B	1urnA_BOINC_ABRELAX_SAVE_ALL_OUT_BARCODE-1urnA-frags83__1706_0.clean.out.100_1URN	1URN	2.55	0.1913	0.8622
1DZ5-1_B	1urnA_BOINC_ABRELAX_SAVE_ALL_OUT_BARCODE-1urnA-frags83__1706_0.clean.out.10_1URN	1URN	2.42	2.4620	2.7591
1DZ5-1_B	1urnA_BOINC_ABRELAX_SAVE_ALL_OUT_BARCODE-1urnA-frags83__1706_0.clean.out.11_1URN	1URN	2.56	2.5882	2.8736
1DZ5-1_B	1urnA_BOINC_ABRELAX_SAVE_ALL_OUT_BARCODE-1urnA-frags83__1706_0.clean.out.12_1URN	1URN	1.98	-0.5656	0.3977
1DZ5-1_B	1urnA_BOINC_ABRELAX_SAVE_ALL_OUT_BARCODE-1urnA-frags83__1706_0.clean.out.13_1URN	1URN	2.96	0.6959	1.2391
1DZ5-1_B	1urnA_BOINC_ABRELAX_SAVE_ALL_OUT_BARCODE-1urnA-frags83__1706_0.clean.out.14_1URN	1URN	2.97	0.6959	1.2391
1DZ5-1_B	1urnA_BOINC_ABRELAX_SAVE_ALL_OUT_BARCODE-1urnA-frags83__1706_0.clean.out.15_1URN	1URN	2.43	1.5790	1.9736
1DZ5-1_B	1urnA_BOINC_ABRELAX_SAVE_ALL_OUT_BARCODE-1urnA-frags83__1706_0.clean.out.16_1URN	1URN	2.92	1.7051	2.0836
1DZ5-1_B	1urnA_BOINC_ABRELAX_SAVE_ALL_OUT_BARCODE-1urnA-frags83__1706_0.clean.out.17_1URN	1URN	2.61	2.5882	2.8736
1DZ5-1_B	1urnA_BOINC_ABRELAX_SAVE_ALL_OUT_BARCODE-1urnA-frags83__1706_0.clean.out.18_1URN	1URN	3.16	2.7143	2.9885
1DZ5-1_B	1urnA_BOINC_ABRELAX_SAVE_ALL_OUT_BARCODE-1urnA-frags83__1706_0.clean.out.19_1URN	1URN	2.70	-0.0610	0.6916
1DZ5-1_B	1urnA_BOINC_ABRELAX_SAVE_ALL_OUT_BARCODE-1urnA-frags83__1706_0.clean.out.1_1URN	1URN	2.42	0.1913	0.8622
1DZ5-1_B	1urnA_BOINC_ABRELAX_SAVE_ALL_OUT_BARCODE-1urnA-frags83__1706_0.clean.out.20_1URN	1URN	2.12	-0.6918	0.3360
1DZ5-1_B	1urnA_BOINC_ABRELAX_SAVE_ALL_OUT_BARCODE-1urnA-frags83__1706_0.clean.out.21_1URN	1URN	2.62	1.0744	1.5449
1DZ5-1_B	1urnA_BOINC_ABRELAX_SAVE_ALL_OUT_BARCODE-1urnA-frags83__1706_0.clean.out.22_1URN	1URN	2.80	0.6959	1.2391
1DZ5-1_B	1urnA_BOINC_ABRELAX_SAVE_ALL_OUT_BARCODE-1urnA-frags83__1706_0.clean.out.23_1URN	1URN	2.69	1.9574	2.3061
1DZ5-1_B	1urnA_BOINC_ABRELAX_SAVE_ALL_OUT_BARCODE-1urnA-frags83__1706_0.clean.out.24_1URN	1URN	2.84	1.0744	1.5449
1DZ5-1_B	1urnA_BOINC_ABRELAX_SAVE_ALL_OUT_BARCODE-1urnA-frags83__1706_0.clean.out.25_1URN	1URN	2.56	1.7051	2.0836
1DZ5-1_B	1urnA_BOINC_ABRELAX_SAVE_ALL_OUT_BARCODE-1urnA-frags83__1706_0.clean.out.26_1URN	1URN	2.60	1.4528	1.8646
1DZ5-1_B	1urnA_BOINC_ABRELAX_SAVE_ALL_OUT_BARCODE-1urnA-frags83__1706_0.clean.out.27_1URN	1URN	2.22	0.5697	1.1411
1DZ5-1_B	1urnA_BOINC_ABRELAX_SAVE_ALL_OUT_BARCODE-1urnA-frags83__1706_0.clean.out.28_1URN	1URN	2.90	2.3359	2.6450
1DZ5-1_B	1urnA_BOINC_ABRELAX_SAVE_ALL_OUT_BARCODE-1urnA-frags83__1706_0.clean.out.29_1URN	1URN	2.87	0.4436	1.0455
1DZ5-1_B	1urnA_BOINC_ABRELAX_SAVE_ALL_OUT_BARCODE-1urnA-frags83__1706_0.clean.out.2_1URN	1URN	2.63	3.0928	3.3352
1DZ5-1_B	1urnA_BOINC_ABRELAX_SAVE_ALL_OUT_BARCODE-1urnA-frags83__1706_0.clean.out.30_1URN	1URN	2.69	1.8313	2.1945
1DZ5-1_B	1urnA_BOINC_ABRELAX_SAVE_ALL_OUT_BARCODE-1urnA-frags83__1706_0.clean.out.31_1URN	1URN	2.53	1.9574	2.3061
1DZ5-1_B	1urnA_BOINC_ABRELAX_SAVE_ALL_OUT_BARCODE-1urnA-frags83__1706_0.clean.out.32_1URN	1URN	2.42	0.0651	0.7752
1DZ5-1_B	1urnA_BOINC_ABRELAX_SAVE_ALL_OUT_BARCODE-1urnA-frags83__1706_0.clean.out.33_1URN	1URN	2.17	0.0651	0.7752
1DZ5-1_B	1urnA_BOINC_ABRELAX_SAVE_ALL_OUT_BARCODE-1urnA-frags83__1706_0.clean.out.34_1URN	1URN	2.94	1.8313	2.1945
1DZ5-1_B	1urnA_BOINC_ABRELAX_SAVE_ALL_OUT_BARCODE-1urnA-frags83__1706_0.clean.out.35_1URN	1URN	2.28	-0.3133	0.5359
1DZ5-1_B	1urnA_BOINC_ABRELAX_SAVE_ALL_OUT_BARCODE-1urnA-frags83__1706_0.clean.out.36_1URN	1URN	2.87	0.1913	0.8622
1DZ5-1_B	1urnA_BOINC_ABRELAX_SAVE_ALL_OUT_BARCODE-1urnA-frags83__1706_0.clean.out.37_1URN	1URN	2.12	0.0651	0.7752
1DZ5-1_B	1urnA_BOINC_ABRELAX_SAVE_ALL_OUT_BARCODE-1urnA-frags83__1706_0.clean.out.38_1URN	1URN	2.57	0.4436	1.0455
1DZ5-1_B	1urnA_BOINC_ABRELAX_SAVE_ALL_OUT_BARCODE-1urnA-frags83__1706_0.clean.out.39_1URN	1URN	2.79	1.0744	1.5449
1DZ5-1_B	1urnA_BOINC_ABRELAX_SAVE_ALL_OUT_BARCODE-1urnA-frags83__1706_0.clean.out.3_1URN	1URN	2.41	0.8221	1.3392
1DZ5-1_B	1urnA_BOINC_ABRELAX_SAVE_ALL_OUT_BARCODE-1urnA-frags83__1706_0.clean.out.40_1URN	1URN	2.30	1.4528	1.8646
1DZ5-1_B	1urnA_BOINC_ABRELAX_SAVE_ALL_OUT_BARCODE-1urnA-frags83__1706_0.clean.out.41_1URN	1URN	2.82	1.0744	1.5449
1DZ5-1_B	1urnA_BOINC_ABRELAX_SAVE_ALL_OUT_BARCODE-1urnA-frags83__1706_0.clean.out.42_1URN	1URN	2.85	2.0836	2.4185
1DZ5-1_B	1urnA_BOINC_ABRELAX_SAVE_ALL_OUT_BARCODE-1urnA-frags83__1706_0.clean.out.43_1URN	1URN	2.78	2.3359	2.6450
1DZ5-1_B	1urnA_BOINC_ABRELAX_SAVE_ALL_OUT_BARCODE-1urnA-frags83__1706_0.clean.out.44_1URN	1URN	3.04	1.0744	1.5449
1DZ5-1_B	1urnA_BOINC_ABRELAX_SAVE_ALL_OUT_BARCODE-1urnA-frags83__1706_0.clean.out.45_1URN	1URN	2.43	2.2097	2.5315
1DZ5-1_B	1urnA_BOINC_ABRELAX_SAVE_ALL_OUT_BARCODE-1urnA-frags83__1706_0.clean.out.46_1URN	1URN	2.86	4.2281	4.3864
1DZ5-1_B	1urnA_BOINC_ABRELAX_SAVE_ALL_OUT_BARCODE-1urnA-frags83__1706_0.clean.out.47_1URN	1URN	2.46	-0.3133	0.5359
1DZ5-1_B	1urnA_BOINC_ABRELAX_SAVE_ALL_OUT_BARCODE-1urnA-frags83__1706_0.clean.out.48_1URN	1URN	2.39	-0.1872	0.6117
1DZ5-1_B	1urnA_BOINC_ABRELAX_SAVE_ALL_OUT_BARCODE-1urnA-frags83__1706_0.clean.out.49_1URN	1URN	2.51	-0.0610	0.6916
1DZ5-1_B	1urnA_BOINC_ABRELAX_SAVE_ALL_OUT_BARCODE-1urnA-frags83__1706_0.clean.out.4_1URN	1URN	2.70	1.7051	2.0836
1DZ5-1_B	1urnA_BOINC_ABRELAX_SAVE_ALL_OUT_BARCODE-1urnA-frags83__1706_0.clean.out.50_1URN	1URN	2.97	0.9482	1.4411
1DZ5-1_B	1urnA_BOINC_ABRELAX_SAVE_ALL_OUT_BARCODE-1urnA-frags83__1706_0.clean.out.51_1URN	1URN	2.43	0.3174	0.9524
1DZ5-1_B	1urnA_BOINC_ABRELAX_SAVE_ALL_OUT_BARCODE-1urnA-frags83__1706_0.clean.out.52_1URN	1URN	2.55	1.8313	2.1945
1DZ5-1_B	1urnA_BOINC_ABRELAX_SAVE_ALL_OUT_BARCODE-1urnA-frags83__1706_0.clean.out.53_1URN	1URN	2.72	1.2005	1.6501
1DZ5-1_B	1urnA_BOINC_ABRELAX_SAVE_ALL_OUT_BARCODE-1urnA-frags83__1706_0.clean.out.54_1URN	1URN	2.54	1.9574	2.3061
1DZ5-1_B	1urnA_BOINC_ABRELAX_SAVE_ALL_OUT_BARCODE-1urnA-frags83__1706_0.clean.out.55_1URN	1URN	2.59	1.3267	1.7567
1DZ5-1_B	1urnA_BOINC_ABRELAX_SAVE_ALL_OUT_BARCODE-1urnA-frags83__1706_0.clean.out.56_1URN	1URN	2.65	1.9574	2.3061
1DZ5-1_B	1urnA_BOINC_ABRELAX_SAVE_ALL_OUT_BARCODE-1urnA-frags83__1706_0.clean.out.57_1URN	1URN	2.72	1.0744	1.5449
1DZ5-1_B	1urnA_BOINC_ABRELAX_SAVE_ALL_OUT_BARCODE-1urnA-frags83__1706_0.clean.out.58_1URN	1URN	2.65	0.6959	1.2391
1DZ5-1_B	1urnA_BOINC_ABRELAX_SAVE_ALL_OUT_BARCODE-1urnA-frags83__1706_0.clean.out.59_1URN	1URN	3.06	1.4528	1.8646
1DZ5-1_B	1urnA_BOINC_ABRELAX_SAVE_ALL_OUT_BARCODE-1urnA-frags83__1706_0.clean.out.5_1URN	1URN	3.03	0.3174	0.9524
1DZ5-1_B	1urnA_BOINC_ABRELAX_SAVE_ALL_OUT_BARCODE-1urnA-frags83__1706_0.clean.out.60_1URN	1URN	2.52	0.9482	1.4411
1DZ5-1_B	1urnA_BOINC_ABRELAX_SAVE_ALL_OUT_BARCODE-1urnA-frags83__1706_0.clean.out.61_1URN	1URN	2.52	1.5790	1.9736
1DZ5-1_B	1urnA_BOINC_ABRELAX_SAVE_ALL_OUT_BARCODE-1urnA-frags83__1706_0.clean.out.62_1URN	1URN	2.69	1.0744	1.5449
1DZ5-1_B	1urnA_BOINC_ABRELAX_SAVE_ALL_OUT_BARCODE-1urnA-frags83__1706_0.clean.out.63_1URN	1URN	2.67	0.0651	0.7752
1DZ5-1_B	1urnA_BOINC_ABRELAX_SAVE_ALL_OUT_BARCODE-1urnA-frags83__1706_0.clean.out.64_1URN	1URN	2.75	1.5790	1.9736
1DZ5-1_B	1urnA_BOINC_ABRELAX_SAVE_ALL_OUT_BARCODE-1urnA-frags83__1706_0.clean.out.65_1URN	1URN	2.88	0.1913	0.8622
1DZ5-1_B	1urnA_BOINC_ABRELAX_SAVE_ALL_OUT_BARCODE-1urnA-frags83__1706_0.clean.out.66_1URN	1URN	2.75	0.8221	1.3392
1DZ5-1_B	1urnA_BOINC_ABRELAX_SAVE_ALL_OUT_BARCODE-1urnA-frags83__1706_0.clean.out.67_1URN	1URN	2.82	2.0836	2.4185
1DZ5-1_B	1urnA_BOINC_ABRELAX_SAVE_ALL_OUT_BARCODE-1urnA-frags83__1706_0.clean.out.68_1URN	1URN	2.30	0.1913	0.8622
1DZ5-1_B	1urnA_BOINC_ABRELAX_SAVE_ALL_OUT_BARCODE-1urnA-frags83__1706_0.clean.out.69_1URN	1URN	2.46	3.2189	3.4513
1DZ5-1_B	1urnA_BOINC_ABRELAX_SAVE_ALL_OUT_BARCODE-1urnA-frags83__1706_0.clean.out.6_1URN	1URN	2.84	0.4436	1.0455
1DZ5-1_B	1urnA_BOINC_ABRELAX_SAVE_ALL_OUT_BARCODE-1urnA-frags83__1706_0.clean.out.70_1URN	1URN	2.42	2.4620	2.7591
1DZ5-1_B	1urnA_BOINC_ABRELAX_SAVE_ALL_OUT_BARCODE-1urnA-frags83__1706_0.clean.out.71_1URN	1URN	2.81	0.9482	1.4411
1DZ5-1_B	1urnA_BOINC_ABRELAX_SAVE_ALL_OUT_BARCODE-1urnA-frags83__1706_0.clean.out.72_1URN	1URN	3.12	0.9482	1.4411
1DZ5-1_B	1urnA_BOINC_ABRELAX_SAVE_ALL_OUT_BARCODE-1urnA-frags83__1706_0.clean.out.73_1URN	1URN	2.67	1.7051	2.0836
1DZ5-1_B	1urnA_BOINC_ABRELAX_SAVE_ALL_OUT_BARCODE-1urnA-frags83__1706_0.clean.out.74_1URN	1URN	2.81	0.4436	1.0455
1DZ5-1_B	1urnA_BOINC_ABRELAX_SAVE_ALL_OUT_BARCODE-1urnA-frags83__1706_0.clean.out.75_1URN	1URN	2.89	0.0651	0.7752
1DZ5-1_B	1urnA_BOINC_ABRELAX_SAVE_ALL_OUT_BARCODE-1urnA-frags83__1706_0.clean.out.76_1URN	1URN	2.72	0.6959	1.2391
1DZ5-1_B	1urnA_BOINC_ABRELAX_SAVE_ALL_OUT_BARCODE-1urnA-frags83__1706_0.clean.out.77_1URN	1URN	2.72	2.8405	3.1038
1DZ5-1_B	1urnA_BOINC_ABRELAX_SAVE_ALL_OUT_BARCODE-1urnA-frags83__1706_0.clean.out.78_1URN	1URN	2.57	1.5790	1.9736
1DZ5-1_B	1urnA_BOINC_ABRELAX_SAVE_ALL_OUT_BARCODE-1urnA-frags83__1706_0.clean.out.79_1URN	1URN	2.60	0.8221	1.3392
1DZ5-1_B	1urnA_BOINC_ABRELAX_SAVE_ALL_OUT_BARCODE-1urnA-frags83__1706_0.clean.out.7_1URN	1URN	2.52	3.3451	3.5676
1DZ5-1_B	1urnA_BOINC_ABRELAX_SAVE_ALL_OUT_BARCODE-1urnA-frags83__1706_0.clean.out.80_1URN	1URN	2.98	1.0744	1.5449
1DZ5-1_B	1urnA_BOINC_ABRELAX_SAVE_ALL_OUT_BARCODE-1urnA-frags83__1706_0.clean.out.81_1URN	1URN	2.84	2.9666	3.2193
1DZ5-1_B	1urnA_BOINC_ABRELAX_SAVE_ALL_OUT_BARCODE-1urnA-frags83__1706_0.clean.out.82_1URN	1URN	2.77	0.8221	1.3392
1DZ5-1_B	1urnA_BOINC_ABRELAX_SAVE_ALL_OUT_BARCODE-1urnA-frags83__1706_0.clean.out.83_1URN	1URN	2.78	0.3174	0.9524
1DZ5-1_B	1urnA_BOINC_ABRELAX_SAVE_ALL_OUT_BARCODE-1urnA-frags83__1706_0.clean.out.84_1URN	1URN	2.45	3.2189	3.4513
1DZ5-1_B	1urnA_BOINC_ABRELAX_SAVE_ALL_OUT_BARCODE-1urnA-frags83__1706_0.clean.out.85_1URN	1URN	2.49	2.0836	2.4185
1DZ5-1_B	1urnA_BOINC_ABRELAX_SAVE_ALL_OUT_BARCODE-1urnA-frags83__1706_0.clean.out.86_1URN	1URN	2.39	2.2097	2.5315
1DZ5-1_B	1urnA_BOINC_ABRELAX_SAVE_ALL_OUT_BARCODE-1urnA-frags83__1706_0.clean.out.87_1URN	1URN	2.87	1.5790	1.9736
1DZ5-1_B	1urnA_BOINC_ABRELAX_SAVE_ALL_OUT_BARCODE-1urnA-frags83__1706_0.clean.out.88_1URN	1URN	2.40	1.3267	1.7567
1DZ5-1_B	1urnA_BOINC_ABRELAX_SAVE_ALL_OUT_BARCODE-1urnA-frags83__1706_0.clean.out.89_1URN	1URN	2.59	0.9482	1.4411
1DZ5-1_B	1urnA_BOINC_ABRELAX_SAVE_ALL_OUT_BARCODE-1urnA-frags83__1706_0.clean.out.8_1URN	1URN	2.55	0.3174	0.9524
1DZ5-1_B	1urnA_BOINC_ABRELAX_SAVE_ALL_OUT_BARCODE-1urnA-frags83__1706_0.clean.out.90_1URN	1URN	2.49	1.8313	2.1945
1DZ5-1_B	1urnA_BOINC_ABRELAX_SAVE_ALL_OUT_BARCODE-1urnA-frags83__1706_0.clean.out.91_1URN	1URN	2.33	4.2281	4.3864
1DZ5-1_B	1urnA_BOINC_ABRELAX_SAVE_ALL_OUT_BARCODE-1urnA-frags83__1706_0.clean.out.92_1URN	1URN	2.91	0.9482	1.4411
1DZ5-1_B	1urnA_BOINC_ABRELAX_SAVE_ALL_OUT_BARCODE-1urnA-frags83__1706_0.clean.out.93_1URN	1URN	3.00	2.5882	2.8736
1DZ5-1_B	1urnA_BOINC_ABRELAX_SAVE_ALL_OUT_BARCODE-1urnA-frags83__1706_0.clean.out.94_1URN	1URN	2.58	2.5882	2.8736
1DZ5-1_B	1urnA_BOINC_ABRELAX_SAVE_ALL_OUT_BARCODE-1urnA-frags83__1706_0.clean.out.95_1URN	1URN	2.69	1.4528	1.8646
1DZ5-1_B	1urnA_BOINC_ABRELAX_SAVE_ALL_OUT_BARCODE-1urnA-frags83__1706_0.clean.out.96_1URN	1URN	2.46	-0.1872	0.6117
1DZ5-1_B	1urnA_BOINC_ABRELAX_SAVE_ALL_OUT_BARCODE-1urnA-frags83__1706_0.clean.out.97_1URN	1URN	2.37	1.8313	2.1945
1DZ5-1_B	1urnA_BOINC_ABRELAX_SAVE_ALL_OUT_BARCODE-1urnA-frags83__1706_0.clean.out.98_1URN	1URN	2.66	1.3267	1.7567
1DZ5-1_B	1urnA_BOINC_ABRELAX_SAVE_ALL_OUT_BARCODE-1urnA-frags83__1706_0.clean.out.99_1URN	1URN	2.83	1.0744	1.5449
1DZ5-1_B	1urnA_BOINC_ABRELAX_SAVE_ALL_OUT_BARCODE-1urnA-frags83__1706_0.clean.out.9_1URN	1URN	2.69	1.9574	2.3061
1urn	1urnA_BOINC_ABRELAX_SAVE_ALL_OUT-1urnA-frags83__1705_0.first.clean.out.10_1URN	1URN	2.78	1.2005	1.6501
1urn	1urnA_BOINC_ABRELAX_SAVE_ALL_OUT-1urnA-frags83__1705_0.first.clean.out.11_1URN	1URN	1.96	-0.6918	0.3360
1urn	1urnA_BOINC_ABRELAX_SAVE_ALL_OUT-1urnA-frags83__1705_0.first.clean.out.12_1URN	1URN	2.72	2.0836	2.4185
1urn	1urnA_BOINC_ABRELAX_SAVE_ALL_OUT-1urnA-frags83__1705_0.first.clean.out.13_1URN	1URN	2.99	1.5790	1.9736
1urn	1urnA_BOINC_ABRELAX_SAVE_ALL_OUT-1urnA-frags83__1705_0.first.clean.out.14_1URN	1URN	2.73	0.0651	0.7752
1urn	1urnA_BOINC_ABRELAX_SAVE_ALL_OUT-1urnA-frags83__1705_0.first.clean.out.15_1URN	1URN	2.56	1.8313	2.1945
1urn	1urnA_BOINC_ABRELAX_SAVE_ALL_OUT-1urnA-frags83__1705_0.first.clean.out.16_1URN	1URN	2.60	0.9482	1.4411
1urn	1urnA_BOINC_ABRELAX_SAVE_ALL_OUT-1urnA-frags83__1705_0.first.clean.out.17_1URN	1URN	2.92	2.7143	2.9885
1urn	1urnA_BOINC_ABRELAX_SAVE_ALL_OUT-1urnA-frags83__1705_0.first.clean.out.18_1URN	1URN	2.44	1.3267	1.7567
1urn	1urnA_BOINC_ABRELAX_SAVE_ALL_OUT-1urnA-frags83__1705_0.first.clean.out.19_1URN	1URN	2.76	0.9482	1.4411
1urn	1urnA_BOINC_ABRELAX_SAVE_ALL_OUT-1urnA-frags83__1705_0.first.clean.out.1_1URN	1URN	2.77	-0.3133	0.5359
1urn	1urnA_BOINC_ABRELAX_SAVE_ALL_OUT-1urnA-frags83__1705_0.first.clean.out.20_1URN	1URN	2.87	0.8221	1.3392
1urn	1urnA_BOINC_ABRELAX_SAVE_ALL_OUT-1urnA-frags83__1705_0.first.clean.out.2_1URN	1URN	2.85	0.3174	0.9524
1urn	1urnA_BOINC_ABRELAX_SAVE_ALL_OUT-1urnA-frags83__1705_0.first.clean.out.3_1URN	1URN	2.79	0.3174	0.9524
1urn	1urnA_BOINC_ABRELAX_SAVE_ALL_OUT-1urnA-frags83__1705_0.first.clean.out.4_1URN	1URN	2.95	0.3174	0.9524
1urn	1urnA_BOINC_ABRELAX_SAVE_ALL_OUT-1urnA-frags83__1705_0.first.clean.out.5_1URN	1URN	2.69	1.5790	1.9736
1urn	1urnA_BOINC_ABRELAX_SAVE_ALL_OUT-1urnA-frags83__1705_0.first.clean.out.6_1URN	1URN	2.61	0.1913	0.8622
1urn	1urnA_BOINC_ABRELAX_SAVE_ALL_OUT-1urnA-frags83__1705_0.first.clean.out.7_1URN	1URN	2.25	-0.6918	0.3360
1urn	1urnA_BOINC_ABRELAX_SAVE_ALL_OUT-1urnA-frags83__1705_0.first.clean.out.8_1URN	1URN	2.67	1.2005	1.6501
1urn	1urnA_BOINC_ABRELAX_SAVE_ALL_OUT-1urnA-frags83__1705_0.first.clean.out.9_1URN	1URN	3.00	1.0744	1.5449
1urn	1urnA_BOINC_ABRELAX_SAVE_ALL_OUT_BARCODE-1urnA-frags83__1706_0.clean.out.100_1URN	1URN	2.87	0.3174	0.9524
1urn	1urnA_BOINC_ABRELAX_SAVE_ALL_OUT_BARCODE-1urnA-frags83__1706_0.clean.out.10_1URN	1URN	2.67	2.2097	2.5315
1urn	1urnA_BOINC_ABRELAX_SAVE_ALL_OUT_BARCODE-1urnA-frags83__1706_0.clean.out.11_1URN	1URN	2.66	2.0836	2.4185
1urn	1urnA_BOINC_ABRELAX_SAVE_ALL_OUT_BARCODE-1urnA-frags83__1706_0.clean.out.12_1URN	1URN	2.69	-0.4395	0.4644
1urn	1urnA_BOINC_ABRELAX_SAVE_ALL_OUT_BARCODE-1urnA-frags83__1706_0.clean.out.13_1URN	1URN	2.53	0.4436	1.0455
1urn	1urnA_BOINC_ABRELAX_SAVE_ALL_OUT_BARCODE-1urnA-frags83__1706_0.clean.out.14_1URN	1URN	2.71	1.0744	1.5449
1urn	1urnA_BOINC_ABRELAX_SAVE_ALL_OUT_BARCODE-1urnA-frags83__1706_0.clean.out.15_1URN	1URN	2.35	1.3267	1.7567
1urn	1urnA_BOINC_ABRELAX_SAVE_ALL_OUT_BARCODE-1urnA-frags83__1706_0.clean.out.16_1URN	1URN	2.57	1.4528	1.8646
1urn	1urnA_BOINC_ABRELAX_SAVE_ALL_OUT_BARCODE-1urnA-frags83__1706_0.clean.out.17_1URN	1URN	2.68	3.0928	3.3352
1urn	1urnA_BOINC_ABRELAX_SAVE_ALL_OUT_BARCODE-1urnA-frags83__1706_0.clean.out.18_1URN	1URN	2.61	2.9666	3.2193
1urn	1urnA_BOINC_ABRELAX_SAVE_ALL_OUT_BARCODE-1urnA-frags83__1706_0.clean.out.19_1URN	1URN	2.83	0.3174	0.9524
1urn	1urnA_BOINC_ABRELAX_SAVE_ALL_OUT_BARCODE-1urnA-frags83__1706_0.clean.out.1_1URN	1URN	2.66	0.0651	0.7752
1urn	1urnA_BOINC_ABRELAX_SAVE_ALL_OUT_BARCODE-1urnA-frags83__1706_0.clean.out.20_1URN	1URN	2.99	0.6959	1.2391
1urn	1urnA_BOINC_ABRELAX_SAVE_ALL_OUT_BARCODE-1urnA-frags83__1706_0.clean.out.21_1URN	1URN	2.65	1.0744	1.5449
1urn	1urnA_BOINC_ABRELAX_SAVE_ALL_OUT_BARCODE-1urnA-frags83__1706_0.clean.out.22_1URN	1URN	2.69	1.0744	1.5449
1urn	1urnA_BOINC_ABRELAX_SAVE_ALL_OUT_BARCODE-1urnA-frags83__1706_0.clean.out.23_1URN	1URN	2.87	1.8313	2.1945
1urn	1urnA_BOINC_ABRELAX_SAVE_ALL_OUT_BARCODE-1urnA-frags83__1706_0.clean.out.24_1URN	1URN	3.05	1.0744	1.5449
1urn	1urnA_BOINC_ABRELAX_SAVE_ALL_OUT_BARCODE-1urnA-frags83__1706_0.clean.out.25_1URN	1URN	2.61	1.7051	2.0836
1urn	1urnA_BOINC_ABRELAX_SAVE_ALL_OUT_BARCODE-1urnA-frags83__1706_0.clean.out.26_1URN	1URN	2.64	1.5790	1.9736
1urn	1urnA_BOINC_ABRELAX_SAVE_ALL_OUT_BARCODE-1urnA-frags83__1706_0.clean.out.27_1URN	1URN	2.46	1.0744	1.5449
1urn	1urnA_BOINC_ABRELAX_SAVE_ALL_OUT_BARCODE-1urnA-frags83__1706_0.clean.out.28_1URN	1URN	2.91	2.3359	2.6450
1urn	1urnA_BOINC_ABRELAX_SAVE_ALL_OUT_BARCODE-1urnA-frags83__1706_0.clean.out.29_1URN	1URN	2.75	0.5697	1.1411
1urn	1urnA_BOINC_ABRELAX_SAVE_ALL_OUT_BARCODE-1urnA-frags83__1706_0.clean.out.2_1URN	1URN	2.93	2.7143	2.9885
1urn	1urnA_BOINC_ABRELAX_SAVE_ALL_OUT_BARCODE-1urnA-frags83__1706_0.clean.out.30_1URN	1URN	2.84	1.4528	1.8646
1urn	1urnA_BOINC_ABRELAX_SAVE_ALL_OUT_BARCODE-1urnA-frags83__1706_0.clean.out.31_1URN	1URN	2.96	1.4528	1.8646
1urn	1urnA_BOINC_ABRELAX_SAVE_ALL_OUT_BARCODE-1urnA-frags83__1706_0.clean.out.32_1URN	1URN	2.54	0.6959	1.2391
1urn	1urnA_BOINC_ABRELAX_SAVE_ALL_OUT_BARCODE-1urnA-frags83__1706_0.clean.out.33_1URN	1URN	2.48	-0.1872	0.6117
1urn	1urnA_BOINC_ABRELAX_SAVE_ALL_OUT_BARCODE-1urnA-frags83__1706_0.clean.out.34_1URN	1URN	2.52	1.3267	1.7567
1urn	1urnA_BOINC_ABRELAX_SAVE_ALL_OUT_BARCODE-1urnA-frags83__1706_0.clean.out.35_1URN	1URN	2.29	-0.1872	0.6117
1urn	1urnA_BOINC_ABRELAX_SAVE_ALL_OUT_BARCODE-1urnA-frags83__1706_0.clean.out.36_1URN	1URN	2.96	1.2005	1.6501
1urn	1urnA_BOINC_ABRELAX_SAVE_ALL_OUT_BARCODE-1urnA-frags83__1706_0.clean.out.37_1URN	1URN	2.57	-0.0610	0.6916
1urn	1urnA_BOINC_ABRELAX_SAVE_ALL_OUT_BARCODE-1urnA-frags83__1706_0.clean.out.38_1URN	1URN	2.91	0.9482	1.4411
1urn	1urnA_BOINC_ABRELAX_SAVE_ALL_OUT_BARCODE-1urnA-frags83__1706_0.clean.out.39_1URN	1URN	2.83	0.6959	1.2391
1urn	1urnA_BOINC_ABRELAX_SAVE_ALL_OUT_BARCODE-1urnA-frags83__1706_0.clean.out.3_1URN	1URN	2.45	-0.0610	0.6916
1urn	1urnA_BOINC_ABRELAX_SAVE_ALL_OUT_BARCODE-1urnA-frags83__1706_0.clean.out.40_1URN	1URN	2.58	1.0744	1.5449
1urn	1urnA_BOINC_ABRELAX_SAVE_ALL_OUT_BARCODE-1urnA-frags83__1706_0.clean.out.41_1URN	1URN	2.70	1.2005	1.6501
1urn	1urnA_BOINC_ABRELAX_SAVE_ALL_OUT_BARCODE-1urnA-frags83__1706_0.clean.out.42_1URN	1URN	2.66	1.7051	2.0836
1urn	1urnA_BOINC_ABRELAX_SAVE_ALL_OUT_BARCODE-1urnA-frags83__1706_0.clean.out.43_1URN	1URN	2.57	1.5790	1.9736
1urn	1urnA_BOINC_ABRELAX_SAVE_ALL_OUT_BARCODE-1urnA-frags83__1706_0.clean.out.44_1URN	1URN	2.93	0.9482	1.4411
1urn	1urnA_BOINC_ABRELAX_SAVE_ALL_OUT_BARCODE-1urnA-frags83__1706_0.clean.out.45_1URN	1URN	2.52	2.0836	2.4185
1urn	1urnA_BOINC_ABRELAX_SAVE_ALL_OUT_BARCODE-1urnA-frags83__1706_0.clean.out.46_1URN	1URN	2.60	3.9758	4.1519
1urn	1urnA_BOINC_ABRELAX_SAVE_ALL_OUT_BARCODE-1urnA-frags83__1706_0.clean.out.47_1URN	1URN	2.31	-0.1872	0.6117
1urn	1urnA_BOINC_ABRELAX_SAVE_ALL_OUT_BARCODE-1urnA-frags83__1706_0.clean.out.48_1URN	1URN	2.69	0.4436	1.0455
1urn	1urnA_BOINC_ABRELAX_SAVE_ALL_OUT_BARCODE-1urnA-frags83__1706_0.clean.out.49_1URN	1URN	2.53	-0.5656	0.3977
1urn	1urnA_BOINC_ABRELAX_SAVE_ALL_OUT_BARCODE-1urnA-frags83__1706_0.clean.out.4_1URN	1URN	2.82	1.9574	2.3061
1urn	1urnA_BOINC_ABRELAX_SAVE_ALL_OUT_BARCODE-1urnA-frags83__1706_0.clean.out.50_1URN	1URN	2.95	1.5790	1.9736
1urn	1urnA_BOINC_ABRELAX_SAVE_ALL_OUT_BARCODE-1urnA-frags83__1706_0.clean.out.51_1URN	1URN	2.37	0.6959	1.2391
1urn	1urnA_BOINC_ABRELAX_SAVE_ALL_OUT_BARCODE-1urnA-frags83__1706_0.clean.out.52_1URN	1URN	2.56	0.8221	1.3392
1urn	1urnA_BOINC_ABRELAX_SAVE_ALL_OUT_BARCODE-1urnA-frags83__1706_0.clean.out.53_1URN	1URN	2.75	0.8221	1.3392
1urn	1urnA_BOINC_ABRELAX_SAVE_ALL_OUT_BARCODE-1urnA-frags83__1706_0.clean.out.54_1URN	1URN	2.79	1.4528	1.8646
1urn	1urnA_BOINC_ABRELAX_SAVE_ALL_OUT_BARCODE-1urnA-frags83__1706_0.clean.out.55_1URN	1URN	2.77	0.6959	1.2391
1urn	1urnA_BOINC_ABRELAX_SAVE_ALL_OUT_BARCODE-1urnA-frags83__1706_0.clean.out.56_1URN	1URN	2.58	1.9574	2.3061
1urn	1urnA_BOINC_ABRELAX_SAVE_ALL_OUT_BARCODE-1urnA-frags83__1706_0.clean.out.57_1URN	1URN	2.94	1.0744	1.5449
1urn	1urnA_BOINC_ABRELAX_SAVE_ALL_OUT_BARCODE-1urnA-frags83__1706_0.clean.out.58_1URN	1URN	3.02	0.6959	1.2391
1urn	1urnA_BOINC_ABRELAX_SAVE_ALL_OUT_BARCODE-1urnA-frags83__1706_0.clean.out.59_1URN	1URN	2.89	1.4528	1.8646
1urn	1urnA_BOINC_ABRELAX_SAVE_ALL_OUT_BARCODE-1urnA-frags83__1706_0.clean.out.5_1URN	1URN	2.55	0.8221	1.3392
1urn	1urnA_BOINC_ABRELAX_SAVE_ALL_OUT_BARCODE-1urnA-frags83__1706_0.clean.out.60_1URN	1URN	3.06	0.9482	1.4411
1urn	1urnA_BOINC_ABRELAX_SAVE_ALL_OUT_BARCODE-1urnA-frags83__1706_0.clean.out.61_1URN	1URN	2.63	1.0744	1.5449
1urn	1urnA_BOINC_ABRELAX_SAVE_ALL_OUT_BARCODE-1urnA-frags83__1706_0.clean.out.62_1URN	1URN	2.69	0.3174	0.9524
1urn	1urnA_BOINC_ABRELAX_SAVE_ALL_OUT_BARCODE-1urnA-frags83__1706_0.clean.out.63_1URN	1URN	2.99	0.6959	1.2391
1urn	1urnA_BOINC_ABRELAX_SAVE_ALL_OUT_BARCODE-1urnA-frags83__1706_0.clean.out.64_1URN	1URN	2.92	1.7051	2.0836
1urn	1urnA_BOINC_ABRELAX_SAVE_ALL_OUT_BARCODE-1urnA-frags83__1706_0.clean.out.65_1URN	1URN	2.57	-0.4395	0.4644
1urn	1urnA_BOINC_ABRELAX_SAVE_ALL_OUT_BARCODE-1urnA-frags83__1706_0.clean.out.66_1URN	1URN	2.94	0.8221	1.3392
1urn	1urnA_BOINC_ABRELAX_SAVE_ALL_OUT_BARCODE-1urnA-frags83__1706_0.clean.out.67_1URN	1URN	2.89	1.9574	2.3061
1urn	1urnA_BOINC_ABRELAX_SAVE_ALL_OUT_BARCODE-1urnA-frags83__1706_0.clean.out.68_1URN	1URN	2.32	0.4436	1.0455
1urn	1urnA_BOINC_ABRELAX_SAVE_ALL_OUT_BARCODE-1urnA-frags83__1706_0.clean.out.69_1URN	1URN	2.70	2.2097	2.5315
1urn	1urnA_BOINC_ABRELAX_SAVE_ALL_OUT_BARCODE-1urnA-frags83__1706_0.clean.out.6_1URN	1URN	2.57	0.1913	0.8622
1urn	1urnA_BOINC_ABRELAX_SAVE_ALL_OUT_BARCODE-1urnA-frags83__1706_0.clean.out.70_1URN	1URN	2.65	2.3359	2.6450
1urn	1urnA_BOINC_ABRELAX_SAVE_ALL_OUT_BARCODE-1urnA-frags83__1706_0.clean.out.71_1URN	1URN	2.97	0.0651	0.7752
1urn	1urnA_BOINC_ABRELAX_SAVE_ALL_OUT_BARCODE-1urnA-frags83__1706_0.clean.out.72_1URN	1URN	2.42	1.3267	1.7567
1urn	1urnA_BOINC_ABRELAX_SAVE_ALL_OUT_BARCODE-1urnA-frags83__1706_0.clean.out.73_1URN	1URN	2.90	1.4528	1.8646
1urn	1urnA_BOINC_ABRELAX_SAVE_ALL_OUT_BARCODE-1urnA-frags83__1706_0.clean.out.74_1URN	1URN	2.85	0.9482	1.4411
1urn	1urnA_BOINC_ABRELAX_SAVE_ALL_OUT_BARCODE-1urnA-frags83__1706_0.clean.out.75_1URN	1URN	2.73	0.0651	0.7752
1urn	1urnA_BOINC_ABRELAX_SAVE_ALL_OUT_BARCODE-1urnA-frags83__1706_0.clean.out.76_1URN	1URN	2.66	0.1913	0.8622
1urn	1urnA_BOINC_ABRELAX_SAVE_ALL_OUT_BARCODE-1urnA-frags83__1706_0.clean.out.77_1URN	1URN	2.67	2.5882	2.8736
1urn	1urnA_BOINC_ABRELAX_SAVE_ALL_OUT_BARCODE-1urnA-frags83__1706_0.clean.out.78_1URN	1URN	2.63	2.3359	2.6450
1urn	1urnA_BOINC_ABRELAX_SAVE_ALL_OUT_BARCODE-1urnA-frags83__1706_0.clean.out.79_1URN	1URN	2.85	1.3267	1.7567
1urn	1urnA_BOINC_ABRELAX_SAVE_ALL_OUT_BARCODE-1urnA-frags83__1706_0.clean.out.7_1URN	1URN	2.75	3.3451	3.5676
1urn	1urnA_BOINC_ABRELAX_SAVE_ALL_OUT_BARCODE-1urnA-frags83__1706_0.clean.out.80_1URN	1URN	2.83	0.4436	1.0455
1urn	1urnA_BOINC_ABRELAX_SAVE_ALL_OUT_BARCODE-1urnA-frags83__1706_0.clean.out.81_1URN	1URN	2.83	3.5974	3.8009
1urn	1urnA_BOINC_ABRELAX_SAVE_ALL_OUT_BARCODE-1urnA-frags83__1706_0.clean.out.82_1URN	1URN	2.70	0.4436	1.0455
1urn	1urnA_BOINC_ABRELAX_SAVE_ALL_OUT_BARCODE-1urnA-frags83__1706_0.clean.out.83_1URN	1URN	2.77	0.4436	1.0455
1urn	1urnA_BOINC_ABRELAX_SAVE_ALL_OUT_BARCODE-1urnA-frags83__1706_0.clean.out.84_1URN	1URN	2.37	2.8405	3.1038
1urn	1urnA_BOINC_ABRELAX_SAVE_ALL_OUT_BARCODE-1urnA-frags83__1706_0.clean.out.85_1URN	1URN	2.64	1.7051	2.0836
1urn	1urnA_BOINC_ABRELAX_SAVE_ALL_OUT_BARCODE-1urnA-frags83__1706_0.clean.out.86_1URN	1URN	2.63	2.9666	3.2193
1urn	1urnA_BOINC_ABRELAX_SAVE_ALL_OUT_BARCODE-1urnA-frags83__1706_0.clean.out.87_1URN	1URN	2.63	0.4436	1.0455
1urn	1urnA_BOINC_ABRELAX_SAVE_ALL_OUT_BARCODE-1urnA-frags83__1706_0.clean.out.88_1URN	1URN	2.54	0.8221	1.3392
1urn	1urnA_BOINC_ABRELAX_SAVE_ALL_OUT_BARCODE-1urnA-frags83__1706_0.clean.out.89_1URN	1URN	2.92	0.1913	0.8622
1urn	1urnA_BOINC_ABRELAX_SAVE_ALL_OUT_BARCODE-1urnA-frags83__1706_0.clean.out.8_1URN	1URN	2.78	0.4436	1.0455
1urn	1urnA_BOINC_ABRELAX_SAVE_ALL_OUT_BARCODE-1urnA-frags83__1706_0.clean.out.90_1URN	1URN	2.74	2.2097	2.5315
1urn	1urnA_BOINC_ABRELAX_SAVE_ALL_OUT_BARCODE-1urnA-frags83__1706_0.clean.out.91_1URN	1URN	2.62	4.2281	4.3864
1urn	1urnA_BOINC_ABRELAX_SAVE_ALL_OUT_BARCODE-1urnA-frags83__1706_0.clean.out.92_1URN	1URN	2.67	0.0651	0.7752
1urn	1urnA_BOINC_ABRELAX_SAVE_ALL_OUT_BARCODE-1urnA-frags83__1706_0.clean.out.93_1URN	1URN	2.76	2.5882	2.8736
1urn	1urnA_BOINC_ABRELAX_SAVE_ALL_OUT_BARCODE-1urnA-frags83__1706_0.clean.out.94_1URN	1URN	2.79	2.7143	2.9885
1urn	1urnA_BOINC_ABRELAX_SAVE_ALL_OUT_BARCODE-1urnA-frags83__1706_0.clean.out.95_1URN	1URN	3.02	0.6959	1.2391
1urn	1urnA_BOINC_ABRELAX_SAVE_ALL_OUT_BARCODE-1urnA-frags83__1706_0.clean.out.96_1URN	1URN	2.51	0.9482	1.4411
1urn	1urnA_BOINC_ABRELAX_SAVE_ALL_OUT_BARCODE-1urnA-frags83__1706_0.clean.out.97_1URN	1URN	2.43	1.9574	2.3061
1urn	1urnA_BOINC_ABRELAX_SAVE_ALL_OUT_BARCODE-1urnA-frags83__1706_0.clean.out.98_1URN	1URN	2.27	1.0744	1.5449
1urn	1urnA_BOINC_ABRELAX_SAVE_ALL_OUT_BARCODE-1urnA-frags83__1706_0.clean.out.99_1URN	1URN	2.99	0.8221	1.3392
1urn	1urnA_BOINC_ABRELAX_SAVE_ALL_OUT_BARCODE-1urnA-frags83__1706_0.clean.out.9_1URN	1URN	2.70	1.8313	2.1945
