# Supplementary material for: Addressing the Role of Conformational Diversity in Protein Structure Prediction
Source: PLoS One. 2016 May 9;11(5):e0154923. doi: 10.1371/journal.pone.0154923 (PMC4861349; doi:10.1371/journal.pone.0154923)
Supplement: S1 Dataset — (GZ) [file pone.0154923.s002.gz › Palopoli-Monzon_2016_SI/Structural_alignments/SET_ROSETTA/rmsd_mammoth_rosseta_1R69.out]

PDB_1	PDB_2	Target	RMSD	Z-score	ln(E)
1PRA-12_A	1r69__BOINC_ABRELAX_SAVE_ALL_OUT-1r69_-frags83__1705_0.first.clean.out.10_1R69	1R69	2.65	4.9691	5.0771
1PRA-12_A	1r69__BOINC_ABRELAX_SAVE_ALL_OUT-1r69_-frags83__1705_0.first.clean.out.11_1R69	1R69	1.91	5.9515	5.9950
1PRA-12_A	1r69__BOINC_ABRELAX_SAVE_ALL_OUT-1r69_-frags83__1705_0.first.clean.out.12_1R69	1R69	2.60	2.6769	2.9544
1PRA-12_A	1r69__BOINC_ABRELAX_SAVE_ALL_OUT-1r69_-frags83__1705_0.first.clean.out.13_1R69	1R69	2.62	3.1681	3.4045
1PRA-12_A	1r69__BOINC_ABRELAX_SAVE_ALL_OUT-1r69_-frags83__1705_0.first.clean.out.14_1R69	1R69	2.58	2.5132	2.8055
1PRA-12_A	1r69__BOINC_ABRELAX_SAVE_ALL_OUT-1r69_-frags83__1705_0.first.clean.out.15_1R69	1R69	2.57	3.4956	3.7067
1PRA-12_A	1r69__BOINC_ABRELAX_SAVE_ALL_OUT-1r69_-frags83__1705_0.first.clean.out.16_1R69	1R69	2.86	4.6417	4.7716
1PRA-12_A	1r69__BOINC_ABRELAX_SAVE_ALL_OUT-1r69_-frags83__1705_0.first.clean.out.17_1R69	1R69	2.64	2.3495	2.6573
1PRA-12_A	1r69__BOINC_ABRELAX_SAVE_ALL_OUT-1r69_-frags83__1705_0.first.clean.out.18_1R69	1R69	2.78	2.0220	2.3636
1PRA-12_A	1r69__BOINC_ABRELAX_SAVE_ALL_OUT-1r69_-frags83__1705_0.first.clean.out.19_1R69	1R69	2.58	3.8230	4.0100
1PRA-12_A	1r69__BOINC_ABRELAX_SAVE_ALL_OUT-1r69_-frags83__1705_0.first.clean.out.1_1R69	1R69	2.96	2.1858	2.5100
1PRA-12_A	1r69__BOINC_ABRELAX_SAVE_ALL_OUT-1r69_-frags83__1705_0.first.clean.out.20_1R69	1R69	2.61	4.3142	4.4665
1PRA-12_A	1r69__BOINC_ABRELAX_SAVE_ALL_OUT-1r69_-frags83__1705_0.first.clean.out.2_1R69	1R69	2.80	4.4780	4.6190
1PRA-12_A	1r69__BOINC_ABRELAX_SAVE_ALL_OUT-1r69_-frags83__1705_0.first.clean.out.3_1R69	1R69	2.20	5.4603	5.5358
1PRA-12_A	1r69__BOINC_ABRELAX_SAVE_ALL_OUT-1r69_-frags83__1705_0.first.clean.out.4_1R69	1R69	2.73	4.6417	4.7716
1PRA-12_A	1r69__BOINC_ABRELAX_SAVE_ALL_OUT-1r69_-frags83__1705_0.first.clean.out.5_1R69	1R69	2.13	3.4956	3.7067
1PRA-12_A	1r69__BOINC_ABRELAX_SAVE_ALL_OUT-1r69_-frags83__1705_0.first.clean.out.6_1R69	1R69	2.64	4.8054	4.9243
1PRA-12_A	1r69__BOINC_ABRELAX_SAVE_ALL_OUT-1r69_-frags83__1705_0.first.clean.out.7_1R69	1R69	2.68	3.8230	4.0100
1PRA-12_A	1r69__BOINC_ABRELAX_SAVE_ALL_OUT-1r69_-frags83__1705_0.first.clean.out.8_1R69	1R69	2.41	5.4603	5.5358
1PRA-12_A	1r69__BOINC_ABRELAX_SAVE_ALL_OUT-1r69_-frags83__1705_0.first.clean.out.9_1R69	1R69	2.87	3.8230	4.0100
1PRA-12_A	1r69__BOINC_ABRELAX_SAVE_ALL_OUT_BARCODE-1r69_-frags83__1706_0.clean.out.100_1R69	1R69	2.39	5.2966	5.3829
1PRA-12_A	1r69__BOINC_ABRELAX_SAVE_ALL_OUT_BARCODE-1r69_-frags83__1706_0.clean.out.10_1R69	1R69	2.33	5.9515	5.9950
1PRA-12_A	1r69__BOINC_ABRELAX_SAVE_ALL_OUT_BARCODE-1r69_-frags83__1706_0.clean.out.11_1R69	1R69	2.19	5.9515	5.9950
1PRA-12_A	1r69__BOINC_ABRELAX_SAVE_ALL_OUT_BARCODE-1r69_-frags83__1706_0.clean.out.12_1R69	1R69	2.36	5.1329	5.2299
1PRA-12_A	1r69__BOINC_ABRELAX_SAVE_ALL_OUT_BARCODE-1r69_-frags83__1706_0.clean.out.13_1R69	1R69	2.16	5.9515	5.9950
1PRA-12_A	1r69__BOINC_ABRELAX_SAVE_ALL_OUT_BARCODE-1r69_-frags83__1706_0.clean.out.14_1R69	1R69	2.48	5.4603	5.5358
1PRA-12_A	1r69__BOINC_ABRELAX_SAVE_ALL_OUT_BARCODE-1r69_-frags83__1706_0.clean.out.15_1R69	1R69	2.43	5.7878	5.8419
1PRA-12_A	1r69__BOINC_ABRELAX_SAVE_ALL_OUT_BARCODE-1r69_-frags83__1706_0.clean.out.16_1R69	1R69	2.03	6.1152	6.1481
1PRA-12_A	1r69__BOINC_ABRELAX_SAVE_ALL_OUT_BARCODE-1r69_-frags83__1706_0.clean.out.17_1R69	1R69	1.98	5.9515	5.9950
1PRA-12_A	1r69__BOINC_ABRELAX_SAVE_ALL_OUT_BARCODE-1r69_-frags83__1706_0.clean.out.18_1R69	1R69	1.76	6.1152	6.1481
1PRA-12_A	1r69__BOINC_ABRELAX_SAVE_ALL_OUT_BARCODE-1r69_-frags83__1706_0.clean.out.19_1R69	1R69	1.89	5.9515	5.9950
1PRA-12_A	1r69__BOINC_ABRELAX_SAVE_ALL_OUT_BARCODE-1r69_-frags83__1706_0.clean.out.1_1R69	1R69	2.26	5.1329	5.2299
1PRA-12_A	1r69__BOINC_ABRELAX_SAVE_ALL_OUT_BARCODE-1r69_-frags83__1706_0.clean.out.20_1R69	1R69	2.17	6.1152	6.1481
1PRA-12_A	1r69__BOINC_ABRELAX_SAVE_ALL_OUT_BARCODE-1r69_-frags83__1706_0.clean.out.21_1R69	1R69	2.71	4.6417	4.7716
1PRA-12_A	1r69__BOINC_ABRELAX_SAVE_ALL_OUT_BARCODE-1r69_-frags83__1706_0.clean.out.22_1R69	1R69	1.78	6.2790	6.3013
1PRA-12_A	1r69__BOINC_ABRELAX_SAVE_ALL_OUT_BARCODE-1r69_-frags83__1706_0.clean.out.23_1R69	1R69	2.07	5.6241	5.6889
1PRA-12_A	1r69__BOINC_ABRELAX_SAVE_ALL_OUT_BARCODE-1r69_-frags83__1706_0.clean.out.24_1R69	1R69	1.38	6.2790	6.3013
1PRA-12_A	1r69__BOINC_ABRELAX_SAVE_ALL_OUT_BARCODE-1r69_-frags83__1706_0.clean.out.25_1R69	1R69	1.94	5.6241	5.6889
1PRA-12_A	1r69__BOINC_ABRELAX_SAVE_ALL_OUT_BARCODE-1r69_-frags83__1706_0.clean.out.26_1R69	1R69	2.25	6.1152	6.1481
1PRA-12_A	1r69__BOINC_ABRELAX_SAVE_ALL_OUT_BARCODE-1r69_-frags83__1706_0.clean.out.27_1R69	1R69	1.69	6.1152	6.1481
1PRA-12_A	1r69__BOINC_ABRELAX_SAVE_ALL_OUT_BARCODE-1r69_-frags83__1706_0.clean.out.28_1R69	1R69	2.50	3.3319	3.5554
1PRA-12_A	1r69__BOINC_ABRELAX_SAVE_ALL_OUT_BARCODE-1r69_-frags83__1706_0.clean.out.29_1R69	1R69	2.17	5.6241	5.6889
1PRA-12_A	1r69__BOINC_ABRELAX_SAVE_ALL_OUT_BARCODE-1r69_-frags83__1706_0.clean.out.2_1R69	1R69	2.32	4.6417	4.7716
1PRA-12_A	1r69__BOINC_ABRELAX_SAVE_ALL_OUT_BARCODE-1r69_-frags83__1706_0.clean.out.30_1R69	1R69	2.24	4.4780	4.6190
1PRA-12_A	1r69__BOINC_ABRELAX_SAVE_ALL_OUT_BARCODE-1r69_-frags83__1706_0.clean.out.31_1R69	1R69	1.94	6.2790	6.3013
1PRA-12_A	1r69__BOINC_ABRELAX_SAVE_ALL_OUT_BARCODE-1r69_-frags83__1706_0.clean.out.32_1R69	1R69	1.80	6.1152	6.1481
1PRA-12_A	1r69__BOINC_ABRELAX_SAVE_ALL_OUT_BARCODE-1r69_-frags83__1706_0.clean.out.33_1R69	1R69	2.10	5.7878	5.8419
1PRA-12_A	1r69__BOINC_ABRELAX_SAVE_ALL_OUT_BARCODE-1r69_-frags83__1706_0.clean.out.34_1R69	1R69	1.94	5.7878	5.8419
1PRA-12_A	1r69__BOINC_ABRELAX_SAVE_ALL_OUT_BARCODE-1r69_-frags83__1706_0.clean.out.35_1R69	1R69	1.76	6.2790	6.3013
1PRA-12_A	1r69__BOINC_ABRELAX_SAVE_ALL_OUT_BARCODE-1r69_-frags83__1706_0.clean.out.36_1R69	1R69	2.27	5.1329	5.2299
1PRA-12_A	1r69__BOINC_ABRELAX_SAVE_ALL_OUT_BARCODE-1r69_-frags83__1706_0.clean.out.37_1R69	1R69	1.93	5.7878	5.8419
1PRA-12_A	1r69__BOINC_ABRELAX_SAVE_ALL_OUT_BARCODE-1r69_-frags83__1706_0.clean.out.38_1R69	1R69	2.09	5.4603	5.5358
1PRA-12_A	1r69__BOINC_ABRELAX_SAVE_ALL_OUT_BARCODE-1r69_-frags83__1706_0.clean.out.39_1R69	1R69	3.12	4.8054	4.9243
1PRA-12_A	1r69__BOINC_ABRELAX_SAVE_ALL_OUT_BARCODE-1r69_-frags83__1706_0.clean.out.3_1R69	1R69	2.29	6.1152	6.1481
1PRA-12_A	1r69__BOINC_ABRELAX_SAVE_ALL_OUT_BARCODE-1r69_-frags83__1706_0.clean.out.40_1R69	1R69	2.69	5.1329	5.2299
1PRA-12_A	1r69__BOINC_ABRELAX_SAVE_ALL_OUT_BARCODE-1r69_-frags83__1706_0.clean.out.41_1R69	1R69	2.49	5.1329	5.2299
1PRA-12_A	1r69__BOINC_ABRELAX_SAVE_ALL_OUT_BARCODE-1r69_-frags83__1706_0.clean.out.42_1R69	1R69	1.80	6.2790	6.3013
1PRA-12_A	1r69__BOINC_ABRELAX_SAVE_ALL_OUT_BARCODE-1r69_-frags83__1706_0.clean.out.43_1R69	1R69	2.11	5.9515	5.9950
1PRA-12_A	1r69__BOINC_ABRELAX_SAVE_ALL_OUT_BARCODE-1r69_-frags83__1706_0.clean.out.44_1R69	1R69	2.91	4.4780	4.6190
1PRA-12_A	1r69__BOINC_ABRELAX_SAVE_ALL_OUT_BARCODE-1r69_-frags83__1706_0.clean.out.45_1R69	1R69	2.37	4.6417	4.7716
1PRA-12_A	1r69__BOINC_ABRELAX_SAVE_ALL_OUT_BARCODE-1r69_-frags83__1706_0.clean.out.46_1R69	1R69	2.29	3.3319	3.5554
1PRA-12_A	1r69__BOINC_ABRELAX_SAVE_ALL_OUT_BARCODE-1r69_-frags83__1706_0.clean.out.47_1R69	1R69	2.37	5.6241	5.6889
1PRA-12_A	1r69__BOINC_ABRELAX_SAVE_ALL_OUT_BARCODE-1r69_-frags83__1706_0.clean.out.48_1R69	1R69	2.21	5.7878	5.8419
1PRA-12_A	1r69__BOINC_ABRELAX_SAVE_ALL_OUT_BARCODE-1r69_-frags83__1706_0.clean.out.49_1R69	1R69	1.86	5.9515	5.9950
1PRA-12_A	1r69__BOINC_ABRELAX_SAVE_ALL_OUT_BARCODE-1r69_-frags83__1706_0.clean.out.4_1R69	1R69	1.79	6.1152	6.1481
1PRA-12_A	1r69__BOINC_ABRELAX_SAVE_ALL_OUT_BARCODE-1r69_-frags83__1706_0.clean.out.50_1R69	1R69	1.98	6.1152	6.1481
1PRA-12_A	1r69__BOINC_ABRELAX_SAVE_ALL_OUT_BARCODE-1r69_-frags83__1706_0.clean.out.51_1R69	1R69	2.15	5.4603	5.5358
1PRA-12_A	1r69__BOINC_ABRELAX_SAVE_ALL_OUT_BARCODE-1r69_-frags83__1706_0.clean.out.52_1R69	1R69	1.71	6.1152	6.1481
1PRA-12_A	1r69__BOINC_ABRELAX_SAVE_ALL_OUT_BARCODE-1r69_-frags83__1706_0.clean.out.53_1R69	1R69	2.10	5.1329	5.2299
1PRA-12_A	1r69__BOINC_ABRELAX_SAVE_ALL_OUT_BARCODE-1r69_-frags83__1706_0.clean.out.54_1R69	1R69	1.82	5.7878	5.8419
1PRA-12_A	1r69__BOINC_ABRELAX_SAVE_ALL_OUT_BARCODE-1r69_-frags83__1706_0.clean.out.55_1R69	1R69	2.26	5.6241	5.6889
1PRA-12_A	1r69__BOINC_ABRELAX_SAVE_ALL_OUT_BARCODE-1r69_-frags83__1706_0.clean.out.56_1R69	1R69	2.16	5.9515	5.9950
1PRA-12_A	1r69__BOINC_ABRELAX_SAVE_ALL_OUT_BARCODE-1r69_-frags83__1706_0.clean.out.57_1R69	1R69	2.25	5.4603	5.5358
1PRA-12_A	1r69__BOINC_ABRELAX_SAVE_ALL_OUT_BARCODE-1r69_-frags83__1706_0.clean.out.58_1R69	1R69	2.97	2.1858	2.5100
1PRA-12_A	1r69__BOINC_ABRELAX_SAVE_ALL_OUT_BARCODE-1r69_-frags83__1706_0.clean.out.59_1R69	1R69	1.88	5.7878	5.8419
1PRA-12_A	1r69__BOINC_ABRELAX_SAVE_ALL_OUT_BARCODE-1r69_-frags83__1706_0.clean.out.5_1R69	1R69	1.99	5.9515	5.9950
1PRA-12_A	1r69__BOINC_ABRELAX_SAVE_ALL_OUT_BARCODE-1r69_-frags83__1706_0.clean.out.60_1R69	1R69	2.66	5.4603	5.5358
1PRA-12_A	1r69__BOINC_ABRELAX_SAVE_ALL_OUT_BARCODE-1r69_-frags83__1706_0.clean.out.61_1R69	1R69	2.37	5.7878	5.8419
1PRA-12_A	1r69__BOINC_ABRELAX_SAVE_ALL_OUT_BARCODE-1r69_-frags83__1706_0.clean.out.62_1R69	1R69	2.39	5.4603	5.5358
1PRA-12_A	1r69__BOINC_ABRELAX_SAVE_ALL_OUT_BARCODE-1r69_-frags83__1706_0.clean.out.63_1R69	1R69	2.01	5.9515	5.9950
1PRA-12_A	1r69__BOINC_ABRELAX_SAVE_ALL_OUT_BARCODE-1r69_-frags83__1706_0.clean.out.64_1R69	1R69	1.88	5.9515	5.9950
1PRA-12_A	1r69__BOINC_ABRELAX_SAVE_ALL_OUT_BARCODE-1r69_-frags83__1706_0.clean.out.65_1R69	1R69	2.22	5.2966	5.3829
1PRA-12_A	1r69__BOINC_ABRELAX_SAVE_ALL_OUT_BARCODE-1r69_-frags83__1706_0.clean.out.66_1R69	1R69	1.99	5.9515	5.9950
1PRA-12_A	1r69__BOINC_ABRELAX_SAVE_ALL_OUT_BARCODE-1r69_-frags83__1706_0.clean.out.67_1R69	1R69	2.15	5.9515	5.9950
1PRA-12_A	1r69__BOINC_ABRELAX_SAVE_ALL_OUT_BARCODE-1r69_-frags83__1706_0.clean.out.68_1R69	1R69	1.96	5.9515	5.9950
1PRA-12_A	1r69__BOINC_ABRELAX_SAVE_ALL_OUT_BARCODE-1r69_-frags83__1706_0.clean.out.69_1R69	1R69	2.34	5.2966	5.3829
1PRA-12_A	1r69__BOINC_ABRELAX_SAVE_ALL_OUT_BARCODE-1r69_-frags83__1706_0.clean.out.6_1R69	1R69	2.01	5.9515	5.9950
1PRA-12_A	1r69__BOINC_ABRELAX_SAVE_ALL_OUT_BARCODE-1r69_-frags83__1706_0.clean.out.70_1R69	1R69	2.41	5.1329	5.2299
1PRA-12_A	1r69__BOINC_ABRELAX_SAVE_ALL_OUT_BARCODE-1r69_-frags83__1706_0.clean.out.71_1R69	1R69	2.57	5.6241	5.6889
1PRA-12_A	1r69__BOINC_ABRELAX_SAVE_ALL_OUT_BARCODE-1r69_-frags83__1706_0.clean.out.72_1R69	1R69	2.40	3.9868	4.1620
1PRA-12_A	1r69__BOINC_ABRELAX_SAVE_ALL_OUT_BARCODE-1r69_-frags83__1706_0.clean.out.73_1R69	1R69	2.03	6.2790	6.3013
1PRA-12_A	1r69__BOINC_ABRELAX_SAVE_ALL_OUT_BARCODE-1r69_-frags83__1706_0.clean.out.74_1R69	1R69	2.14	5.6241	5.6889
1PRA-12_A	1r69__BOINC_ABRELAX_SAVE_ALL_OUT_BARCODE-1r69_-frags83__1706_0.clean.out.75_1R69	1R69	2.88	1.3671	1.7912
1PRA-12_A	1r69__BOINC_ABRELAX_SAVE_ALL_OUT_BARCODE-1r69_-frags83__1706_0.clean.out.76_1R69	1R69	2.33	5.9515	5.9950
1PRA-12_A	1r69__BOINC_ABRELAX_SAVE_ALL_OUT_BARCODE-1r69_-frags83__1706_0.clean.out.77_1R69	1R69	2.23	5.4603	5.5358
1PRA-12_A	1r69__BOINC_ABRELAX_SAVE_ALL_OUT_BARCODE-1r69_-frags83__1706_0.clean.out.78_1R69	1R69	2.09	5.6241	5.6889
1PRA-12_A	1r69__BOINC_ABRELAX_SAVE_ALL_OUT_BARCODE-1r69_-frags83__1706_0.clean.out.79_1R69	1R69	1.64	6.1152	6.1481
1PRA-12_A	1r69__BOINC_ABRELAX_SAVE_ALL_OUT_BARCODE-1r69_-frags83__1706_0.clean.out.7_1R69	1R69	2.30	4.9691	5.0771
1PRA-12_A	1r69__BOINC_ABRELAX_SAVE_ALL_OUT_BARCODE-1r69_-frags83__1706_0.clean.out.80_1R69	1R69	2.22	5.7878	5.8419
1PRA-12_A	1r69__BOINC_ABRELAX_SAVE_ALL_OUT_BARCODE-1r69_-frags83__1706_0.clean.out.81_1R69	1R69	1.93	5.7878	5.8419
1PRA-12_A	1r69__BOINC_ABRELAX_SAVE_ALL_OUT_BARCODE-1r69_-frags83__1706_0.clean.out.82_1R69	1R69	2.15	5.7878	5.8419
1PRA-12_A	1r69__BOINC_ABRELAX_SAVE_ALL_OUT_BARCODE-1r69_-frags83__1706_0.clean.out.83_1R69	1R69	2.21	5.7878	5.8419
1PRA-12_A	1r69__BOINC_ABRELAX_SAVE_ALL_OUT_BARCODE-1r69_-frags83__1706_0.clean.out.84_1R69	1R69	1.64	6.1152	6.1481
1PRA-12_A	1r69__BOINC_ABRELAX_SAVE_ALL_OUT_BARCODE-1r69_-frags83__1706_0.clean.out.85_1R69	1R69	1.96	5.9515	5.9950
1PRA-12_A	1r69__BOINC_ABRELAX_SAVE_ALL_OUT_BARCODE-1r69_-frags83__1706_0.clean.out.86_1R69	1R69	1.75	5.7878	5.8419
1PRA-12_A	1r69__BOINC_ABRELAX_SAVE_ALL_OUT_BARCODE-1r69_-frags83__1706_0.clean.out.87_1R69	1R69	2.18	5.2966	5.3829
1PRA-12_A	1r69__BOINC_ABRELAX_SAVE_ALL_OUT_BARCODE-1r69_-frags83__1706_0.clean.out.88_1R69	1R69	2.45	5.6241	5.6889
1PRA-12_A	1r69__BOINC_ABRELAX_SAVE_ALL_OUT_BARCODE-1r69_-frags83__1706_0.clean.out.89_1R69	1R69	2.22	5.9515	5.9950
1PRA-12_A	1r69__BOINC_ABRELAX_SAVE_ALL_OUT_BARCODE-1r69_-frags83__1706_0.clean.out.8_1R69	1R69	2.12	4.6417	4.7716
1PRA-12_A	1r69__BOINC_ABRELAX_SAVE_ALL_OUT_BARCODE-1r69_-frags83__1706_0.clean.out.90_1R69	1R69	2.42	5.9515	5.9950
1PRA-12_A	1r69__BOINC_ABRELAX_SAVE_ALL_OUT_BARCODE-1r69_-frags83__1706_0.clean.out.91_1R69	1R69	1.78	5.9515	5.9950
1PRA-12_A	1r69__BOINC_ABRELAX_SAVE_ALL_OUT_BARCODE-1r69_-frags83__1706_0.clean.out.92_1R69	1R69	2.31	5.2966	5.3829
1PRA-12_A	1r69__BOINC_ABRELAX_SAVE_ALL_OUT_BARCODE-1r69_-frags83__1706_0.clean.out.93_1R69	1R69	1.95	6.1152	6.1481
1PRA-12_A	1r69__BOINC_ABRELAX_SAVE_ALL_OUT_BARCODE-1r69_-frags83__1706_0.clean.out.94_1R69	1R69	1.93	5.7878	5.8419
1PRA-12_A	1r69__BOINC_ABRELAX_SAVE_ALL_OUT_BARCODE-1r69_-frags83__1706_0.clean.out.95_1R69	1R69	2.56	5.6241	5.6889
1PRA-12_A	1r69__BOINC_ABRELAX_SAVE_ALL_OUT_BARCODE-1r69_-frags83__1706_0.clean.out.96_1R69	1R69	2.35	5.7878	5.8419
1PRA-12_A	1r69__BOINC_ABRELAX_SAVE_ALL_OUT_BARCODE-1r69_-frags83__1706_0.clean.out.97_1R69	1R69	1.68	6.1152	6.1481
1PRA-12_A	1r69__BOINC_ABRELAX_SAVE_ALL_OUT_BARCODE-1r69_-frags83__1706_0.clean.out.98_1R69	1R69	2.28	4.4780	4.6190
1PRA-12_A	1r69__BOINC_ABRELAX_SAVE_ALL_OUT_BARCODE-1r69_-frags83__1706_0.clean.out.99_1R69	1R69	2.15	5.9515	5.9950
1PRA-12_A	1r69__BOINC_ABRELAX_SAVE_ALL_OUT_BARCODE-1r69_-frags83__1706_0.clean.out.9_1R69	1R69	2.08	5.9515	5.9950
1PRA-20_A	1r69__BOINC_ABRELAX_SAVE_ALL_OUT-1r69_-frags83__1705_0.first.clean.out.10_1R69	1R69	2.58	4.1505	4.3142
1PRA-20_A	1r69__BOINC_ABRELAX_SAVE_ALL_OUT-1r69_-frags83__1705_0.first.clean.out.11_1R69	1R69	2.15	5.2966	5.3829
1PRA-20_A	1r69__BOINC_ABRELAX_SAVE_ALL_OUT-1r69_-frags83__1705_0.first.clean.out.12_1R69	1R69	2.54	1.8583	2.2183
1PRA-20_A	1r69__BOINC_ABRELAX_SAVE_ALL_OUT-1r69_-frags83__1705_0.first.clean.out.13_1R69	1R69	2.51	2.5132	2.8055
1PRA-20_A	1r69__BOINC_ABRELAX_SAVE_ALL_OUT-1r69_-frags83__1705_0.first.clean.out.14_1R69	1R69	2.73	3.3319	3.5554
1PRA-20_A	1r69__BOINC_ABRELAX_SAVE_ALL_OUT-1r69_-frags83__1705_0.first.clean.out.15_1R69	1R69	2.29	2.5132	2.8055
1PRA-20_A	1r69__BOINC_ABRELAX_SAVE_ALL_OUT-1r69_-frags83__1705_0.first.clean.out.16_1R69	1R69	2.58	3.3319	3.5554
1PRA-20_A	1r69__BOINC_ABRELAX_SAVE_ALL_OUT-1r69_-frags83__1705_0.first.clean.out.17_1R69	1R69	2.42	2.3495	2.6573
1PRA-20_A	1r69__BOINC_ABRELAX_SAVE_ALL_OUT-1r69_-frags83__1705_0.first.clean.out.18_1R69	1R69	2.62	2.3495	2.6573
1PRA-20_A	1r69__BOINC_ABRELAX_SAVE_ALL_OUT-1r69_-frags83__1705_0.first.clean.out.19_1R69	1R69	2.51	3.8230	4.0100
1PRA-20_A	1r69__BOINC_ABRELAX_SAVE_ALL_OUT-1r69_-frags83__1705_0.first.clean.out.1_1R69	1R69	2.34	2.1858	2.5100
1PRA-20_A	1r69__BOINC_ABRELAX_SAVE_ALL_OUT-1r69_-frags83__1705_0.first.clean.out.20_1R69	1R69	2.70	3.4956	3.7067
1PRA-20_A	1r69__BOINC_ABRELAX_SAVE_ALL_OUT-1r69_-frags83__1705_0.first.clean.out.2_1R69	1R69	2.79	3.1681	3.4045
1PRA-20_A	1r69__BOINC_ABRELAX_SAVE_ALL_OUT-1r69_-frags83__1705_0.first.clean.out.3_1R69	1R69	2.54	5.6241	5.6889
1PRA-20_A	1r69__BOINC_ABRELAX_SAVE_ALL_OUT-1r69_-frags83__1705_0.first.clean.out.4_1R69	1R69	2.83	3.6593	3.8582
1PRA-20_A	1r69__BOINC_ABRELAX_SAVE_ALL_OUT-1r69_-frags83__1705_0.first.clean.out.5_1R69	1R69	2.34	3.4956	3.7067
1PRA-20_A	1r69__BOINC_ABRELAX_SAVE_ALL_OUT-1r69_-frags83__1705_0.first.clean.out.6_1R69	1R69	2.82	4.4780	4.6190
1PRA-20_A	1r69__BOINC_ABRELAX_SAVE_ALL_OUT-1r69_-frags83__1705_0.first.clean.out.7_1R69	1R69	2.54	4.4780	4.6190
1PRA-20_A	1r69__BOINC_ABRELAX_SAVE_ALL_OUT-1r69_-frags83__1705_0.first.clean.out.8_1R69	1R69	2.35	5.1329	5.2299
1PRA-20_A	1r69__BOINC_ABRELAX_SAVE_ALL_OUT-1r69_-frags83__1705_0.first.clean.out.9_1R69	1R69	2.56	4.4780	4.6190
1PRA-20_A	1r69__BOINC_ABRELAX_SAVE_ALL_OUT_BARCODE-1r69_-frags83__1706_0.clean.out.100_1R69	1R69	2.47	5.1329	5.2299
1PRA-20_A	1r69__BOINC_ABRELAX_SAVE_ALL_OUT_BARCODE-1r69_-frags83__1706_0.clean.out.10_1R69	1R69	2.30	5.6241	5.6889
1PRA-20_A	1r69__BOINC_ABRELAX_SAVE_ALL_OUT_BARCODE-1r69_-frags83__1706_0.clean.out.11_1R69	1R69	2.28	5.6241	5.6889
1PRA-20_A	1r69__BOINC_ABRELAX_SAVE_ALL_OUT_BARCODE-1r69_-frags83__1706_0.clean.out.12_1R69	1R69	1.99	5.2966	5.3829
1PRA-20_A	1r69__BOINC_ABRELAX_SAVE_ALL_OUT_BARCODE-1r69_-frags83__1706_0.clean.out.13_1R69	1R69	2.39	5.6241	5.6889
1PRA-20_A	1r69__BOINC_ABRELAX_SAVE_ALL_OUT_BARCODE-1r69_-frags83__1706_0.clean.out.14_1R69	1R69	2.06	5.4603	5.5358
1PRA-20_A	1r69__BOINC_ABRELAX_SAVE_ALL_OUT_BARCODE-1r69_-frags83__1706_0.clean.out.15_1R69	1R69	2.31	5.2966	5.3829
1PRA-20_A	1r69__BOINC_ABRELAX_SAVE_ALL_OUT_BARCODE-1r69_-frags83__1706_0.clean.out.16_1R69	1R69	2.08	5.2966	5.3829
1PRA-20_A	1r69__BOINC_ABRELAX_SAVE_ALL_OUT_BARCODE-1r69_-frags83__1706_0.clean.out.17_1R69	1R69	2.32	5.4603	5.5358
1PRA-20_A	1r69__BOINC_ABRELAX_SAVE_ALL_OUT_BARCODE-1r69_-frags83__1706_0.clean.out.18_1R69	1R69	1.84	5.7878	5.8419
1PRA-20_A	1r69__BOINC_ABRELAX_SAVE_ALL_OUT_BARCODE-1r69_-frags83__1706_0.clean.out.19_1R69	1R69	2.11	5.2966	5.3829
1PRA-20_A	1r69__BOINC_ABRELAX_SAVE_ALL_OUT_BARCODE-1r69_-frags83__1706_0.clean.out.1_1R69	1R69	1.88	5.2966	5.3829
1PRA-20_A	1r69__BOINC_ABRELAX_SAVE_ALL_OUT_BARCODE-1r69_-frags83__1706_0.clean.out.20_1R69	1R69	2.32	5.2966	5.3829
1PRA-20_A	1r69__BOINC_ABRELAX_SAVE_ALL_OUT_BARCODE-1r69_-frags83__1706_0.clean.out.21_1R69	1R69	2.14	5.1329	5.2299
1PRA-20_A	1r69__BOINC_ABRELAX_SAVE_ALL_OUT_BARCODE-1r69_-frags83__1706_0.clean.out.22_1R69	1R69	1.87	5.7878	5.8419
1PRA-20_A	1r69__BOINC_ABRELAX_SAVE_ALL_OUT_BARCODE-1r69_-frags83__1706_0.clean.out.23_1R69	1R69	2.46	5.6241	5.6889
1PRA-20_A	1r69__BOINC_ABRELAX_SAVE_ALL_OUT_BARCODE-1r69_-frags83__1706_0.clean.out.24_1R69	1R69	1.51	6.1152	6.1481
1PRA-20_A	1r69__BOINC_ABRELAX_SAVE_ALL_OUT_BARCODE-1r69_-frags83__1706_0.clean.out.25_1R69	1R69	1.80	5.4603	5.5358
1PRA-20_A	1r69__BOINC_ABRELAX_SAVE_ALL_OUT_BARCODE-1r69_-frags83__1706_0.clean.out.26_1R69	1R69	2.38	5.4603	5.5358
1PRA-20_A	1r69__BOINC_ABRELAX_SAVE_ALL_OUT_BARCODE-1r69_-frags83__1706_0.clean.out.27_1R69	1R69	1.95	5.6241	5.6889
1PRA-20_A	1r69__BOINC_ABRELAX_SAVE_ALL_OUT_BARCODE-1r69_-frags83__1706_0.clean.out.28_1R69	1R69	2.32	4.3142	4.4665
1PRA-20_A	1r69__BOINC_ABRELAX_SAVE_ALL_OUT_BARCODE-1r69_-frags83__1706_0.clean.out.29_1R69	1R69	2.16	5.2966	5.3829
1PRA-20_A	1r69__BOINC_ABRELAX_SAVE_ALL_OUT_BARCODE-1r69_-frags83__1706_0.clean.out.2_1R69	1R69	2.04	5.1329	5.2299
1PRA-20_A	1r69__BOINC_ABRELAX_SAVE_ALL_OUT_BARCODE-1r69_-frags83__1706_0.clean.out.30_1R69	1R69	2.48	4.1505	4.3142
1PRA-20_A	1r69__BOINC_ABRELAX_SAVE_ALL_OUT_BARCODE-1r69_-frags83__1706_0.clean.out.31_1R69	1R69	2.08	5.7878	5.8419
1PRA-20_A	1r69__BOINC_ABRELAX_SAVE_ALL_OUT_BARCODE-1r69_-frags83__1706_0.clean.out.32_1R69	1R69	2.06	5.4603	5.5358
1PRA-20_A	1r69__BOINC_ABRELAX_SAVE_ALL_OUT_BARCODE-1r69_-frags83__1706_0.clean.out.33_1R69	1R69	2.15	5.4603	5.5358
1PRA-20_A	1r69__BOINC_ABRELAX_SAVE_ALL_OUT_BARCODE-1r69_-frags83__1706_0.clean.out.34_1R69	1R69	2.05	5.2966	5.3829
1PRA-20_A	1r69__BOINC_ABRELAX_SAVE_ALL_OUT_BARCODE-1r69_-frags83__1706_0.clean.out.35_1R69	1R69	1.88	5.4603	5.5358
1PRA-20_A	1r69__BOINC_ABRELAX_SAVE_ALL_OUT_BARCODE-1r69_-frags83__1706_0.clean.out.36_1R69	1R69	2.20	5.1329	5.2299
1PRA-20_A	1r69__BOINC_ABRELAX_SAVE_ALL_OUT_BARCODE-1r69_-frags83__1706_0.clean.out.37_1R69	1R69	2.04	5.2966	5.3829
1PRA-20_A	1r69__BOINC_ABRELAX_SAVE_ALL_OUT_BARCODE-1r69_-frags83__1706_0.clean.out.38_1R69	1R69	2.33	5.1329	5.2299
1PRA-20_A	1r69__BOINC_ABRELAX_SAVE_ALL_OUT_BARCODE-1r69_-frags83__1706_0.clean.out.39_1R69	1R69	2.50	4.9691	5.0771
1PRA-20_A	1r69__BOINC_ABRELAX_SAVE_ALL_OUT_BARCODE-1r69_-frags83__1706_0.clean.out.3_1R69	1R69	2.28	5.6241	5.6889
1PRA-20_A	1r69__BOINC_ABRELAX_SAVE_ALL_OUT_BARCODE-1r69_-frags83__1706_0.clean.out.40_1R69	1R69	2.09	5.2966	5.3829
1PRA-20_A	1r69__BOINC_ABRELAX_SAVE_ALL_OUT_BARCODE-1r69_-frags83__1706_0.clean.out.41_1R69	1R69	2.14	5.4603	5.5358
1PRA-20_A	1r69__BOINC_ABRELAX_SAVE_ALL_OUT_BARCODE-1r69_-frags83__1706_0.clean.out.42_1R69	1R69	2.04	5.6241	5.6889
1PRA-20_A	1r69__BOINC_ABRELAX_SAVE_ALL_OUT_BARCODE-1r69_-frags83__1706_0.clean.out.43_1R69	1R69	2.25	5.7878	5.8419
1PRA-20_A	1r69__BOINC_ABRELAX_SAVE_ALL_OUT_BARCODE-1r69_-frags83__1706_0.clean.out.44_1R69	1R69	2.23	4.9691	5.0771
1PRA-20_A	1r69__BOINC_ABRELAX_SAVE_ALL_OUT_BARCODE-1r69_-frags83__1706_0.clean.out.45_1R69	1R69	2.03	4.6417	4.7716
1PRA-20_A	1r69__BOINC_ABRELAX_SAVE_ALL_OUT_BARCODE-1r69_-frags83__1706_0.clean.out.46_1R69	1R69	2.20	3.8230	4.0100
1PRA-20_A	1r69__BOINC_ABRELAX_SAVE_ALL_OUT_BARCODE-1r69_-frags83__1706_0.clean.out.47_1R69	1R69	2.32	5.6241	5.6889
1PRA-20_A	1r69__BOINC_ABRELAX_SAVE_ALL_OUT_BARCODE-1r69_-frags83__1706_0.clean.out.48_1R69	1R69	2.31	5.2966	5.3829
1PRA-20_A	1r69__BOINC_ABRELAX_SAVE_ALL_OUT_BARCODE-1r69_-frags83__1706_0.clean.out.49_1R69	1R69	2.12	5.6241	5.6889
1PRA-20_A	1r69__BOINC_ABRELAX_SAVE_ALL_OUT_BARCODE-1r69_-frags83__1706_0.clean.out.4_1R69	1R69	2.12	5.6241	5.6889
1PRA-20_A	1r69__BOINC_ABRELAX_SAVE_ALL_OUT_BARCODE-1r69_-frags83__1706_0.clean.out.50_1R69	1R69	2.14	5.2966	5.3829
1PRA-20_A	1r69__BOINC_ABRELAX_SAVE_ALL_OUT_BARCODE-1r69_-frags83__1706_0.clean.out.51_1R69	1R69	1.87	5.2966	5.3829
1PRA-20_A	1r69__BOINC_ABRELAX_SAVE_ALL_OUT_BARCODE-1r69_-frags83__1706_0.clean.out.52_1R69	1R69	1.96	5.4603	5.5358
1PRA-20_A	1r69__BOINC_ABRELAX_SAVE_ALL_OUT_BARCODE-1r69_-frags83__1706_0.clean.out.53_1R69	1R69	2.00	5.1329	5.2299
1PRA-20_A	1r69__BOINC_ABRELAX_SAVE_ALL_OUT_BARCODE-1r69_-frags83__1706_0.clean.out.54_1R69	1R69	2.16	5.6241	5.6889
1PRA-20_A	1r69__BOINC_ABRELAX_SAVE_ALL_OUT_BARCODE-1r69_-frags83__1706_0.clean.out.55_1R69	1R69	2.27	5.4603	5.5358
1PRA-20_A	1r69__BOINC_ABRELAX_SAVE_ALL_OUT_BARCODE-1r69_-frags83__1706_0.clean.out.56_1R69	1R69	2.61	5.4603	5.5358
1PRA-20_A	1r69__BOINC_ABRELAX_SAVE_ALL_OUT_BARCODE-1r69_-frags83__1706_0.clean.out.57_1R69	1R69	2.59	4.9691	5.0771
1PRA-20_A	1r69__BOINC_ABRELAX_SAVE_ALL_OUT_BARCODE-1r69_-frags83__1706_0.clean.out.58_1R69	1R69	2.57	2.3495	2.6573
1PRA-20_A	1r69__BOINC_ABRELAX_SAVE_ALL_OUT_BARCODE-1r69_-frags83__1706_0.clean.out.59_1R69	1R69	2.19	5.4603	5.5358
1PRA-20_A	1r69__BOINC_ABRELAX_SAVE_ALL_OUT_BARCODE-1r69_-frags83__1706_0.clean.out.5_1R69	1R69	2.25	5.7878	5.8419
1PRA-20_A	1r69__BOINC_ABRELAX_SAVE_ALL_OUT_BARCODE-1r69_-frags83__1706_0.clean.out.60_1R69	1R69	2.21	5.4603	5.5358
1PRA-20_A	1r69__BOINC_ABRELAX_SAVE_ALL_OUT_BARCODE-1r69_-frags83__1706_0.clean.out.61_1R69	1R69	2.28	4.9691	5.0771
1PRA-20_A	1r69__BOINC_ABRELAX_SAVE_ALL_OUT_BARCODE-1r69_-frags83__1706_0.clean.out.62_1R69	1R69	2.14	5.1329	5.2299
1PRA-20_A	1r69__BOINC_ABRELAX_SAVE_ALL_OUT_BARCODE-1r69_-frags83__1706_0.clean.out.63_1R69	1R69	2.20	5.7878	5.8419
1PRA-20_A	1r69__BOINC_ABRELAX_SAVE_ALL_OUT_BARCODE-1r69_-frags83__1706_0.clean.out.64_1R69	1R69	2.10	5.4603	5.5358
1PRA-20_A	1r69__BOINC_ABRELAX_SAVE_ALL_OUT_BARCODE-1r69_-frags83__1706_0.clean.out.65_1R69	1R69	1.95	5.2966	5.3829
1PRA-20_A	1r69__BOINC_ABRELAX_SAVE_ALL_OUT_BARCODE-1r69_-frags83__1706_0.clean.out.66_1R69	1R69	2.14	4.9691	5.0771
1PRA-20_A	1r69__BOINC_ABRELAX_SAVE_ALL_OUT_BARCODE-1r69_-frags83__1706_0.clean.out.67_1R69	1R69	2.10	5.6241	5.6889
1PRA-20_A	1r69__BOINC_ABRELAX_SAVE_ALL_OUT_BARCODE-1r69_-frags83__1706_0.clean.out.68_1R69	1R69	2.02	5.6241	5.6889
1PRA-20_A	1r69__BOINC_ABRELAX_SAVE_ALL_OUT_BARCODE-1r69_-frags83__1706_0.clean.out.69_1R69	1R69	2.53	4.1505	4.3142
1PRA-20_A	1r69__BOINC_ABRELAX_SAVE_ALL_OUT_BARCODE-1r69_-frags83__1706_0.clean.out.6_1R69	1R69	2.23	5.7878	5.8419
1PRA-20_A	1r69__BOINC_ABRELAX_SAVE_ALL_OUT_BARCODE-1r69_-frags83__1706_0.clean.out.70_1R69	1R69	2.27	5.1329	5.2299
1PRA-20_A	1r69__BOINC_ABRELAX_SAVE_ALL_OUT_BARCODE-1r69_-frags83__1706_0.clean.out.71_1R69	1R69	2.28	5.1329	5.2299
1PRA-20_A	1r69__BOINC_ABRELAX_SAVE_ALL_OUT_BARCODE-1r69_-frags83__1706_0.clean.out.72_1R69	1R69	2.45	3.6593	3.8582
1PRA-20_A	1r69__BOINC_ABRELAX_SAVE_ALL_OUT_BARCODE-1r69_-frags83__1706_0.clean.out.73_1R69	1R69	2.18	5.6241	5.6889
1PRA-20_A	1r69__BOINC_ABRELAX_SAVE_ALL_OUT_BARCODE-1r69_-frags83__1706_0.clean.out.74_1R69	1R69	2.40	5.7878	5.8419
1PRA-20_A	1r69__BOINC_ABRELAX_SAVE_ALL_OUT_BARCODE-1r69_-frags83__1706_0.clean.out.75_1R69	1R69	2.99	1.3671	1.7912
1PRA-20_A	1r69__BOINC_ABRELAX_SAVE_ALL_OUT_BARCODE-1r69_-frags83__1706_0.clean.out.76_1R69	1R69	2.44	5.4603	5.5358
1PRA-20_A	1r69__BOINC_ABRELAX_SAVE_ALL_OUT_BARCODE-1r69_-frags83__1706_0.clean.out.77_1R69	1R69	1.96	5.2966	5.3829
1PRA-20_A	1r69__BOINC_ABRELAX_SAVE_ALL_OUT_BARCODE-1r69_-frags83__1706_0.clean.out.78_1R69	1R69	1.84	5.2966	5.3829
1PRA-20_A	1r69__BOINC_ABRELAX_SAVE_ALL_OUT_BARCODE-1r69_-frags83__1706_0.clean.out.79_1R69	1R69	1.88	5.6241	5.6889
1PRA-20_A	1r69__BOINC_ABRELAX_SAVE_ALL_OUT_BARCODE-1r69_-frags83__1706_0.clean.out.7_1R69	1R69	2.20	4.9691	5.0771
1PRA-20_A	1r69__BOINC_ABRELAX_SAVE_ALL_OUT_BARCODE-1r69_-frags83__1706_0.clean.out.80_1R69	1R69	2.48	5.4603	5.5358
1PRA-20_A	1r69__BOINC_ABRELAX_SAVE_ALL_OUT_BARCODE-1r69_-frags83__1706_0.clean.out.81_1R69	1R69	2.26	5.1329	5.2299
1PRA-20_A	1r69__BOINC_ABRELAX_SAVE_ALL_OUT_BARCODE-1r69_-frags83__1706_0.clean.out.82_1R69	1R69	2.32	5.4603	5.5358
1PRA-20_A	1r69__BOINC_ABRELAX_SAVE_ALL_OUT_BARCODE-1r69_-frags83__1706_0.clean.out.83_1R69	1R69	2.25	5.1329	5.2299
1PRA-20_A	1r69__BOINC_ABRELAX_SAVE_ALL_OUT_BARCODE-1r69_-frags83__1706_0.clean.out.84_1R69	1R69	1.86	5.4603	5.5358
1PRA-20_A	1r69__BOINC_ABRELAX_SAVE_ALL_OUT_BARCODE-1r69_-frags83__1706_0.clean.out.85_1R69	1R69	1.73	5.6241	5.6889
1PRA-20_A	1r69__BOINC_ABRELAX_SAVE_ALL_OUT_BARCODE-1r69_-frags83__1706_0.clean.out.86_1R69	1R69	2.41	5.4603	5.5358
1PRA-20_A	1r69__BOINC_ABRELAX_SAVE_ALL_OUT_BARCODE-1r69_-frags83__1706_0.clean.out.87_1R69	1R69	1.95	5.2966	5.3829
1PRA-20_A	1r69__BOINC_ABRELAX_SAVE_ALL_OUT_BARCODE-1r69_-frags83__1706_0.clean.out.88_1R69	1R69	2.33	5.2966	5.3829
1PRA-20_A	1r69__BOINC_ABRELAX_SAVE_ALL_OUT_BARCODE-1r69_-frags83__1706_0.clean.out.89_1R69	1R69	1.95	5.9515	5.9950
1PRA-20_A	1r69__BOINC_ABRELAX_SAVE_ALL_OUT_BARCODE-1r69_-frags83__1706_0.clean.out.8_1R69	1R69	2.34	4.6417	4.7716
1PRA-20_A	1r69__BOINC_ABRELAX_SAVE_ALL_OUT_BARCODE-1r69_-frags83__1706_0.clean.out.90_1R69	1R69	1.85	5.4603	5.5358
1PRA-20_A	1r69__BOINC_ABRELAX_SAVE_ALL_OUT_BARCODE-1r69_-frags83__1706_0.clean.out.91_1R69	1R69	2.09	5.7878	5.8419
1PRA-20_A	1r69__BOINC_ABRELAX_SAVE_ALL_OUT_BARCODE-1r69_-frags83__1706_0.clean.out.92_1R69	1R69	2.35	5.1329	5.2299
1PRA-20_A	1r69__BOINC_ABRELAX_SAVE_ALL_OUT_BARCODE-1r69_-frags83__1706_0.clean.out.93_1R69	1R69	2.13	5.4603	5.5358
1PRA-20_A	1r69__BOINC_ABRELAX_SAVE_ALL_OUT_BARCODE-1r69_-frags83__1706_0.clean.out.94_1R69	1R69	2.25	5.6241	5.6889
1PRA-20_A	1r69__BOINC_ABRELAX_SAVE_ALL_OUT_BARCODE-1r69_-frags83__1706_0.clean.out.95_1R69	1R69	2.17	5.1329	5.2299
1PRA-20_A	1r69__BOINC_ABRELAX_SAVE_ALL_OUT_BARCODE-1r69_-frags83__1706_0.clean.out.96_1R69	1R69	2.34	5.1329	5.2299
1PRA-20_A	1r69__BOINC_ABRELAX_SAVE_ALL_OUT_BARCODE-1r69_-frags83__1706_0.clean.out.97_1R69	1R69	1.86	5.7878	5.8419
1PRA-20_A	1r69__BOINC_ABRELAX_SAVE_ALL_OUT_BARCODE-1r69_-frags83__1706_0.clean.out.98_1R69	1R69	2.35	3.9868	4.1620
1PRA-20_A	1r69__BOINC_ABRELAX_SAVE_ALL_OUT_BARCODE-1r69_-frags83__1706_0.clean.out.99_1R69	1R69	2.12	5.4603	5.5358
1PRA-20_A	1r69__BOINC_ABRELAX_SAVE_ALL_OUT_BARCODE-1r69_-frags83__1706_0.clean.out.9_1R69	1R69	2.36	5.2966	5.3829
1r69	1r69__BOINC_ABRELAX_SAVE_ALL_OUT-1r69_-frags83__1705_0.first.clean.out.10_1R69	1R69	2.26	4.8188	4.9368
1r69	1r69__BOINC_ABRELAX_SAVE_ALL_OUT-1r69_-frags83__1705_0.first.clean.out.11_1R69	1R69	1.95	5.8246	5.8764
1r69	1r69__BOINC_ABRELAX_SAVE_ALL_OUT-1r69_-frags83__1705_0.first.clean.out.12_1R69	1R69	2.50	2.4719	2.7681
1r69	1r69__BOINC_ABRELAX_SAVE_ALL_OUT-1r69_-frags83__1705_0.first.clean.out.13_1R69	1R69	2.54	2.1367	2.4660
1r69	1r69__BOINC_ABRELAX_SAVE_ALL_OUT-1r69_-frags83__1705_0.first.clean.out.14_1R69	1R69	2.46	3.4777	3.6902
1r69	1r69__BOINC_ABRELAX_SAVE_ALL_OUT-1r69_-frags83__1705_0.first.clean.out.15_1R69	1R69	1.85	3.1425	3.3809
1r69	1r69__BOINC_ABRELAX_SAVE_ALL_OUT-1r69_-frags83__1705_0.first.clean.out.16_1R69	1R69	2.39	3.8130	4.0007
1r69	1r69__BOINC_ABRELAX_SAVE_ALL_OUT-1r69_-frags83__1705_0.first.clean.out.17_1R69	1R69	2.84	2.1367	2.4660
1r69	1r69__BOINC_ABRELAX_SAVE_ALL_OUT-1r69_-frags83__1705_0.first.clean.out.18_1R69	1R69	2.00	1.9690	2.3164
1r69	1r69__BOINC_ABRELAX_SAVE_ALL_OUT-1r69_-frags83__1705_0.first.clean.out.19_1R69	1R69	2.53	3.4777	3.6902
1r69	1r69__BOINC_ABRELAX_SAVE_ALL_OUT-1r69_-frags83__1705_0.first.clean.out.1_1R69	1R69	2.43	2.6396	2.9204
1r69	1r69__BOINC_ABRELAX_SAVE_ALL_OUT-1r69_-frags83__1705_0.first.clean.out.20_1R69	1R69	2.45	3.3101	3.5354
1r69	1r69__BOINC_ABRELAX_SAVE_ALL_OUT-1r69_-frags83__1705_0.first.clean.out.2_1R69	1R69	2.68	2.9748	3.2269
1r69	1r69__BOINC_ABRELAX_SAVE_ALL_OUT-1r69_-frags83__1705_0.first.clean.out.3_1R69	1R69	2.21	5.1541	5.2498
1r69	1r69__BOINC_ABRELAX_SAVE_ALL_OUT-1r69_-frags83__1705_0.first.clean.out.4_1R69	1R69	2.22	2.8072	3.0733
1r69	1r69__BOINC_ABRELAX_SAVE_ALL_OUT-1r69_-frags83__1705_0.first.clean.out.5_1R69	1R69	2.05	4.1483	4.3121
1r69	1r69__BOINC_ABRELAX_SAVE_ALL_OUT-1r69_-frags83__1705_0.first.clean.out.6_1R69	1R69	2.43	4.8188	4.9368
1r69	1r69__BOINC_ABRELAX_SAVE_ALL_OUT-1r69_-frags83__1705_0.first.clean.out.7_1R69	1R69	2.55	3.6454	3.8453
1r69	1r69__BOINC_ABRELAX_SAVE_ALL_OUT-1r69_-frags83__1705_0.first.clean.out.8_1R69	1R69	2.19	5.1541	5.2498
1r69	1r69__BOINC_ABRELAX_SAVE_ALL_OUT-1r69_-frags83__1705_0.first.clean.out.9_1R69	1R69	2.75	4.6512	4.7805
1r69	1r69__BOINC_ABRELAX_SAVE_ALL_OUT_BARCODE-1r69_-frags83__1706_0.clean.out.100_1R69	1R69	2.09	5.9923	6.0331
1r69	1r69__BOINC_ABRELAX_SAVE_ALL_OUT_BARCODE-1r69_-frags83__1706_0.clean.out.10_1R69	1R69	1.85	5.8246	5.8764
1r69	1r69__BOINC_ABRELAX_SAVE_ALL_OUT_BARCODE-1r69_-frags83__1706_0.clean.out.11_1R69	1R69	1.78	5.9923	6.0331
1r69	1r69__BOINC_ABRELAX_SAVE_ALL_OUT_BARCODE-1r69_-frags83__1706_0.clean.out.12_1R69	1R69	2.20	5.4894	5.5630
1r69	1r69__BOINC_ABRELAX_SAVE_ALL_OUT_BARCODE-1r69_-frags83__1706_0.clean.out.13_1R69	1R69	1.95	5.8246	5.8764
1r69	1r69__BOINC_ABRELAX_SAVE_ALL_OUT_BARCODE-1r69_-frags83__1706_0.clean.out.14_1R69	1R69	1.94	5.8246	5.8764
1r69	1r69__BOINC_ABRELAX_SAVE_ALL_OUT_BARCODE-1r69_-frags83__1706_0.clean.out.15_1R69	1R69	2.06	5.8246	5.8764
1r69	1r69__BOINC_ABRELAX_SAVE_ALL_OUT_BARCODE-1r69_-frags83__1706_0.clean.out.16_1R69	1R69	1.55	5.9923	6.0331
1r69	1r69__BOINC_ABRELAX_SAVE_ALL_OUT_BARCODE-1r69_-frags83__1706_0.clean.out.17_1R69	1R69	1.77	5.8246	5.8764
1r69	1r69__BOINC_ABRELAX_SAVE_ALL_OUT_BARCODE-1r69_-frags83__1706_0.clean.out.18_1R69	1R69	1.26	6.1599	6.1899
1r69	1r69__BOINC_ABRELAX_SAVE_ALL_OUT_BARCODE-1r69_-frags83__1706_0.clean.out.19_1R69	1R69	1.54	5.9923	6.0331
1r69	1r69__BOINC_ABRELAX_SAVE_ALL_OUT_BARCODE-1r69_-frags83__1706_0.clean.out.1_1R69	1R69	1.76	5.9923	6.0331
1r69	1r69__BOINC_ABRELAX_SAVE_ALL_OUT_BARCODE-1r69_-frags83__1706_0.clean.out.20_1R69	1R69	1.74	6.1599	6.1899
1r69	1r69__BOINC_ABRELAX_SAVE_ALL_OUT_BARCODE-1r69_-frags83__1706_0.clean.out.21_1R69	1R69	2.18	5.8246	5.8764
1r69	1r69__BOINC_ABRELAX_SAVE_ALL_OUT_BARCODE-1r69_-frags83__1706_0.clean.out.22_1R69	1R69	1.40	5.9923	6.0331
1r69	1r69__BOINC_ABRELAX_SAVE_ALL_OUT_BARCODE-1r69_-frags83__1706_0.clean.out.23_1R69	1R69	1.70	5.6570	5.7197
1r69	1r69__BOINC_ABRELAX_SAVE_ALL_OUT_BARCODE-1r69_-frags83__1706_0.clean.out.24_1R69	1R69	0.86	6.1599	6.1899
1r69	1r69__BOINC_ABRELAX_SAVE_ALL_OUT_BARCODE-1r69_-frags83__1706_0.clean.out.25_1R69	1R69	1.52	5.9923	6.0331
1r69	1r69__BOINC_ABRELAX_SAVE_ALL_OUT_BARCODE-1r69_-frags83__1706_0.clean.out.26_1R69	1R69	1.73	6.1599	6.1899
1r69	1r69__BOINC_ABRELAX_SAVE_ALL_OUT_BARCODE-1r69_-frags83__1706_0.clean.out.27_1R69	1R69	1.29	6.1599	6.1899
1r69	1r69__BOINC_ABRELAX_SAVE_ALL_OUT_BARCODE-1r69_-frags83__1706_0.clean.out.28_1R69	1R69	2.37	3.9806	4.1563
1r69	1r69__BOINC_ABRELAX_SAVE_ALL_OUT_BARCODE-1r69_-frags83__1706_0.clean.out.29_1R69	1R69	1.81	5.6570	5.7197
1r69	1r69__BOINC_ABRELAX_SAVE_ALL_OUT_BARCODE-1r69_-frags83__1706_0.clean.out.2_1R69	1R69	2.04	5.8246	5.8764
1r69	1r69__BOINC_ABRELAX_SAVE_ALL_OUT_BARCODE-1r69_-frags83__1706_0.clean.out.30_1R69	1R69	2.28	4.4836	4.6242
1r69	1r69__BOINC_ABRELAX_SAVE_ALL_OUT_BARCODE-1r69_-frags83__1706_0.clean.out.31_1R69	1R69	1.48	5.9923	6.0331
1r69	1r69__BOINC_ABRELAX_SAVE_ALL_OUT_BARCODE-1r69_-frags83__1706_0.clean.out.32_1R69	1R69	1.35	6.1599	6.1899
1r69	1r69__BOINC_ABRELAX_SAVE_ALL_OUT_BARCODE-1r69_-frags83__1706_0.clean.out.33_1R69	1R69	1.58	5.9923	6.0331
1r69	1r69__BOINC_ABRELAX_SAVE_ALL_OUT_BARCODE-1r69_-frags83__1706_0.clean.out.34_1R69	1R69	1.37	6.1599	6.1899
1r69	1r69__BOINC_ABRELAX_SAVE_ALL_OUT_BARCODE-1r69_-frags83__1706_0.clean.out.35_1R69	1R69	1.41	5.9923	6.0331
1r69	1r69__BOINC_ABRELAX_SAVE_ALL_OUT_BARCODE-1r69_-frags83__1706_0.clean.out.36_1R69	1R69	2.04	6.1599	6.1899
1r69	1r69__BOINC_ABRELAX_SAVE_ALL_OUT_BARCODE-1r69_-frags83__1706_0.clean.out.37_1R69	1R69	1.30	6.1599	6.1899
1r69	1r69__BOINC_ABRELAX_SAVE_ALL_OUT_BARCODE-1r69_-frags83__1706_0.clean.out.38_1R69	1R69	1.73	6.1599	6.1899
1r69	1r69__BOINC_ABRELAX_SAVE_ALL_OUT_BARCODE-1r69_-frags83__1706_0.clean.out.39_1R69	1R69	2.40	4.9865	5.0933
1r69	1r69__BOINC_ABRELAX_SAVE_ALL_OUT_BARCODE-1r69_-frags83__1706_0.clean.out.3_1R69	1R69	1.81	5.9923	6.0331
1r69	1r69__BOINC_ABRELAX_SAVE_ALL_OUT_BARCODE-1r69_-frags83__1706_0.clean.out.40_1R69	1R69	2.05	5.6570	5.7197
1r69	1r69__BOINC_ABRELAX_SAVE_ALL_OUT_BARCODE-1r69_-frags83__1706_0.clean.out.41_1R69	1R69	1.85	5.6570	5.7197
1r69	1r69__BOINC_ABRELAX_SAVE_ALL_OUT_BARCODE-1r69_-frags83__1706_0.clean.out.42_1R69	1R69	1.40	5.9923	6.0331
1r69	1r69__BOINC_ABRELAX_SAVE_ALL_OUT_BARCODE-1r69_-frags83__1706_0.clean.out.43_1R69	1R69	1.71	5.9923	6.0331
1r69	1r69__BOINC_ABRELAX_SAVE_ALL_OUT_BARCODE-1r69_-frags83__1706_0.clean.out.44_1R69	1R69	2.47	5.3217	5.4063
1r69	1r69__BOINC_ABRELAX_SAVE_ALL_OUT_BARCODE-1r69_-frags83__1706_0.clean.out.45_1R69	1R69	1.82	5.4894	5.5630
1r69	1r69__BOINC_ABRELAX_SAVE_ALL_OUT_BARCODE-1r69_-frags83__1706_0.clean.out.46_1R69	1R69	2.20	3.1425	3.3809
1r69	1r69__BOINC_ABRELAX_SAVE_ALL_OUT_BARCODE-1r69_-frags83__1706_0.clean.out.47_1R69	1R69	1.94	5.8246	5.8764
1r69	1r69__BOINC_ABRELAX_SAVE_ALL_OUT_BARCODE-1r69_-frags83__1706_0.clean.out.48_1R69	1R69	1.77	5.8246	5.8764
1r69	1r69__BOINC_ABRELAX_SAVE_ALL_OUT_BARCODE-1r69_-frags83__1706_0.clean.out.49_1R69	1R69	1.38	5.9923	6.0331
1r69	1r69__BOINC_ABRELAX_SAVE_ALL_OUT_BARCODE-1r69_-frags83__1706_0.clean.out.4_1R69	1R69	1.35	6.1599	6.1899
1r69	1r69__BOINC_ABRELAX_SAVE_ALL_OUT_BARCODE-1r69_-frags83__1706_0.clean.out.50_1R69	1R69	1.58	5.9923	6.0331
1r69	1r69__BOINC_ABRELAX_SAVE_ALL_OUT_BARCODE-1r69_-frags83__1706_0.clean.out.51_1R69	1R69	1.64	5.6570	5.7197
1r69	1r69__BOINC_ABRELAX_SAVE_ALL_OUT_BARCODE-1r69_-frags83__1706_0.clean.out.52_1R69	1R69	1.44	5.9923	6.0331
1r69	1r69__BOINC_ABRELAX_SAVE_ALL_OUT_BARCODE-1r69_-frags83__1706_0.clean.out.53_1R69	1R69	2.02	5.4894	5.5630
1r69	1r69__BOINC_ABRELAX_SAVE_ALL_OUT_BARCODE-1r69_-frags83__1706_0.clean.out.54_1R69	1R69	1.41	6.1599	6.1899
1r69	1r69__BOINC_ABRELAX_SAVE_ALL_OUT_BARCODE-1r69_-frags83__1706_0.clean.out.55_1R69	1R69	2.09	5.4894	5.5630
1r69	1r69__BOINC_ABRELAX_SAVE_ALL_OUT_BARCODE-1r69_-frags83__1706_0.clean.out.56_1R69	1R69	2.04	5.4894	5.5630
1r69	1r69__BOINC_ABRELAX_SAVE_ALL_OUT_BARCODE-1r69_-frags83__1706_0.clean.out.57_1R69	1R69	2.20	5.4894	5.5630
1r69	1r69__BOINC_ABRELAX_SAVE_ALL_OUT_BARCODE-1r69_-frags83__1706_0.clean.out.58_1R69	1R69	2.30	2.1367	2.4660
1r69	1r69__BOINC_ABRELAX_SAVE_ALL_OUT_BARCODE-1r69_-frags83__1706_0.clean.out.59_1R69	1R69	1.55	5.4894	5.5630
1r69	1r69__BOINC_ABRELAX_SAVE_ALL_OUT_BARCODE-1r69_-frags83__1706_0.clean.out.5_1R69	1R69	1.55	5.8246	5.8764
1r69	1r69__BOINC_ABRELAX_SAVE_ALL_OUT_BARCODE-1r69_-frags83__1706_0.clean.out.60_1R69	1R69	2.06	5.8246	5.8764
1r69	1r69__BOINC_ABRELAX_SAVE_ALL_OUT_BARCODE-1r69_-frags83__1706_0.clean.out.61_1R69	1R69	1.98	5.3217	5.4063
1r69	1r69__BOINC_ABRELAX_SAVE_ALL_OUT_BARCODE-1r69_-frags83__1706_0.clean.out.62_1R69	1R69	2.17	5.4894	5.5630
1r69	1r69__BOINC_ABRELAX_SAVE_ALL_OUT_BARCODE-1r69_-frags83__1706_0.clean.out.63_1R69	1R69	1.47	5.8246	5.8764
1r69	1r69__BOINC_ABRELAX_SAVE_ALL_OUT_BARCODE-1r69_-frags83__1706_0.clean.out.64_1R69	1R69	1.77	5.8246	5.8764
1r69	1r69__BOINC_ABRELAX_SAVE_ALL_OUT_BARCODE-1r69_-frags83__1706_0.clean.out.65_1R69	1R69	1.78	6.1599	6.1899
1r69	1r69__BOINC_ABRELAX_SAVE_ALL_OUT_BARCODE-1r69_-frags83__1706_0.clean.out.66_1R69	1R69	1.51	5.8246	5.8764
1r69	1r69__BOINC_ABRELAX_SAVE_ALL_OUT_BARCODE-1r69_-frags83__1706_0.clean.out.67_1R69	1R69	1.91	5.4894	5.5630
1r69	1r69__BOINC_ABRELAX_SAVE_ALL_OUT_BARCODE-1r69_-frags83__1706_0.clean.out.68_1R69	1R69	1.48	6.1599	6.1899
1r69	1r69__BOINC_ABRELAX_SAVE_ALL_OUT_BARCODE-1r69_-frags83__1706_0.clean.out.69_1R69	1R69	2.27	4.4836	4.6242
1r69	1r69__BOINC_ABRELAX_SAVE_ALL_OUT_BARCODE-1r69_-frags83__1706_0.clean.out.6_1R69	1R69	1.72	5.8246	5.8764
1r69	1r69__BOINC_ABRELAX_SAVE_ALL_OUT_BARCODE-1r69_-frags83__1706_0.clean.out.70_1R69	1R69	2.32	5.6570	5.7197
1r69	1r69__BOINC_ABRELAX_SAVE_ALL_OUT_BARCODE-1r69_-frags83__1706_0.clean.out.71_1R69	1R69	2.02	5.8246	5.8764
1r69	1r69__BOINC_ABRELAX_SAVE_ALL_OUT_BARCODE-1r69_-frags83__1706_0.clean.out.72_1R69	1R69	2.33	3.8130	4.0007
1r69	1r69__BOINC_ABRELAX_SAVE_ALL_OUT_BARCODE-1r69_-frags83__1706_0.clean.out.73_1R69	1R69	1.52	5.9923	6.0331
1r69	1r69__BOINC_ABRELAX_SAVE_ALL_OUT_BARCODE-1r69_-frags83__1706_0.clean.out.74_1R69	1R69	1.90	5.8246	5.8764
1r69	1r69__BOINC_ABRELAX_SAVE_ALL_OUT_BARCODE-1r69_-frags83__1706_0.clean.out.75_1R69	1R69	2.02	3.6454	3.8453
1r69	1r69__BOINC_ABRELAX_SAVE_ALL_OUT_BARCODE-1r69_-frags83__1706_0.clean.out.76_1R69	1R69	1.99	5.8246	5.8764
1r69	1r69__BOINC_ABRELAX_SAVE_ALL_OUT_BARCODE-1r69_-frags83__1706_0.clean.out.77_1R69	1R69	1.75	6.1599	6.1899
1r69	1r69__BOINC_ABRELAX_SAVE_ALL_OUT_BARCODE-1r69_-frags83__1706_0.clean.out.78_1R69	1R69	1.64	5.9923	6.0331
1r69	1r69__BOINC_ABRELAX_SAVE_ALL_OUT_BARCODE-1r69_-frags83__1706_0.clean.out.79_1R69	1R69	1.20	6.1599	6.1899
1r69	1r69__BOINC_ABRELAX_SAVE_ALL_OUT_BARCODE-1r69_-frags83__1706_0.clean.out.7_1R69	1R69	2.27	4.8188	4.9368
1r69	1r69__BOINC_ABRELAX_SAVE_ALL_OUT_BARCODE-1r69_-frags83__1706_0.clean.out.80_1R69	1R69	1.77	5.8246	5.8764
1r69	1r69__BOINC_ABRELAX_SAVE_ALL_OUT_BARCODE-1r69_-frags83__1706_0.clean.out.81_1R69	1R69	2.09	5.4894	5.5630
1r69	1r69__BOINC_ABRELAX_SAVE_ALL_OUT_BARCODE-1r69_-frags83__1706_0.clean.out.82_1R69	1R69	1.93	5.8246	5.8764
1r69	1r69__BOINC_ABRELAX_SAVE_ALL_OUT_BARCODE-1r69_-frags83__1706_0.clean.out.83_1R69	1R69	1.70	5.8246	5.8764
1r69	1r69__BOINC_ABRELAX_SAVE_ALL_OUT_BARCODE-1r69_-frags83__1706_0.clean.out.84_1R69	1R69	1.18	6.1599	6.1899
1r69	1r69__BOINC_ABRELAX_SAVE_ALL_OUT_BARCODE-1r69_-frags83__1706_0.clean.out.85_1R69	1R69	1.80	5.6570	5.7197
1r69	1r69__BOINC_ABRELAX_SAVE_ALL_OUT_BARCODE-1r69_-frags83__1706_0.clean.out.86_1R69	1R69	1.69	5.8246	5.8764
1r69	1r69__BOINC_ABRELAX_SAVE_ALL_OUT_BARCODE-1r69_-frags83__1706_0.clean.out.87_1R69	1R69	1.73	5.9923	6.0331
1r69	1r69__BOINC_ABRELAX_SAVE_ALL_OUT_BARCODE-1r69_-frags83__1706_0.clean.out.88_1R69	1R69	1.94	5.8246	5.8764
1r69	1r69__BOINC_ABRELAX_SAVE_ALL_OUT_BARCODE-1r69_-frags83__1706_0.clean.out.89_1R69	1R69	1.98	5.8246	5.8764
1r69	1r69__BOINC_ABRELAX_SAVE_ALL_OUT_BARCODE-1r69_-frags83__1706_0.clean.out.8_1R69	1R69	2.32	4.8188	4.9368
1r69	1r69__BOINC_ABRELAX_SAVE_ALL_OUT_BARCODE-1r69_-frags83__1706_0.clean.out.90_1R69	1R69	1.69	5.9923	6.0331
1r69	1r69__BOINC_ABRELAX_SAVE_ALL_OUT_BARCODE-1r69_-frags83__1706_0.clean.out.91_1R69	1R69	1.49	5.8246	5.8764
1r69	1r69__BOINC_ABRELAX_SAVE_ALL_OUT_BARCODE-1r69_-frags83__1706_0.clean.out.92_1R69	1R69	2.33	4.9865	5.0933
1r69	1r69__BOINC_ABRELAX_SAVE_ALL_OUT_BARCODE-1r69_-frags83__1706_0.clean.out.93_1R69	1R69	1.44	6.1599	6.1899
1r69	1r69__BOINC_ABRELAX_SAVE_ALL_OUT_BARCODE-1r69_-frags83__1706_0.clean.out.94_1R69	1R69	1.53	5.4894	5.5630
1r69	1r69__BOINC_ABRELAX_SAVE_ALL_OUT_BARCODE-1r69_-frags83__1706_0.clean.out.95_1R69	1R69	2.07	5.6570	5.7197
1r69	1r69__BOINC_ABRELAX_SAVE_ALL_OUT_BARCODE-1r69_-frags83__1706_0.clean.out.96_1R69	1R69	2.10	5.6570	5.7197
1r69	1r69__BOINC_ABRELAX_SAVE_ALL_OUT_BARCODE-1r69_-frags83__1706_0.clean.out.97_1R69	1R69	1.34	5.9923	6.0331
1r69	1r69__BOINC_ABRELAX_SAVE_ALL_OUT_BARCODE-1r69_-frags83__1706_0.clean.out.98_1R69	1R69	2.16	4.3159	4.4681
1r69	1r69__BOINC_ABRELAX_SAVE_ALL_OUT_BARCODE-1r69_-frags83__1706_0.clean.out.99_1R69	1R69	1.71	5.8246	5.8764
1r69	1r69__BOINC_ABRELAX_SAVE_ALL_OUT_BARCODE-1r69_-frags83__1706_0.clean.out.9_1R69	1R69	1.70	5.6570	5.7197
