# Supplementary material for: Addressing the Role of Conformational Diversity in Protein Structure Prediction
Source: PLoS One. 2016 May 9;11(5):e0154923. doi: 10.1371/journal.pone.0154923 (PMC4861349; doi:10.1371/journal.pone.0154923)
Supplement: S1 Dataset — (GZ) [file pone.0154923.s002.gz › Palopoli-Monzon_2016_SI/Structural_alignments/SET_ROSETTA/rmsd_mammoth_rosseta_1C9O.out]

PDB_1	PDB_2	Target	RMSD	Z-score	ln(E)
1c9o	1c9oA_BOINC_ABRELAX_SAVE_ALL_OUT-1c9oA-frags83__1705_0.first.clean.out.10_1C9O	1C9O	2.74	1.5457	1.9448
1c9o	1c9oA_BOINC_ABRELAX_SAVE_ALL_OUT-1c9oA-frags83__1705_0.first.clean.out.11_1C9O	1C9O	2.53	0.9127	1.4123
1c9o	1c9oA_BOINC_ABRELAX_SAVE_ALL_OUT-1c9oA-frags83__1705_0.first.clean.out.12_1C9O	1C9O	2.61	2.8118	3.0775
1c9o	1c9oA_BOINC_ABRELAX_SAVE_ALL_OUT-1c9oA-frags83__1705_0.first.clean.out.13_1C9O	1C9O	3.14	0.2797	0.9251
1c9o	1c9oA_BOINC_ABRELAX_SAVE_ALL_OUT-1c9oA-frags83__1705_0.first.clean.out.14_1C9O	1C9O	2.57	4.2361	4.3938
1c9o	1c9oA_BOINC_ABRELAX_SAVE_ALL_OUT-1c9oA-frags83__1705_0.first.clean.out.15_1C9O	1C9O	2.83	0.7545	1.2853
1c9o	1c9oA_BOINC_ABRELAX_SAVE_ALL_OUT-1c9oA-frags83__1705_0.first.clean.out.16_1C9O	1C9O	2.68	5.0273	5.1314
1c9o	1c9oA_BOINC_ABRELAX_SAVE_ALL_OUT-1c9oA-frags83__1705_0.first.clean.out.17_1C9O	1C9O	2.85	2.4953	2.7892
1c9o	1c9oA_BOINC_ABRELAX_SAVE_ALL_OUT-1c9oA-frags83__1705_0.first.clean.out.18_1C9O	1C9O	3.01	2.4953	2.7892
1c9o	1c9oA_BOINC_ABRELAX_SAVE_ALL_OUT-1c9oA-frags83__1705_0.first.clean.out.19_1C9O	1C9O	2.66	4.5526	4.6885
1c9o	1c9oA_BOINC_ABRELAX_SAVE_ALL_OUT-1c9oA-frags83__1705_0.first.clean.out.1_1C9O	1C9O	1.79	0.5962	1.1615
1c9o	1c9oA_BOINC_ABRELAX_SAVE_ALL_OUT-1c9oA-frags83__1705_0.first.clean.out.20_1C9O	1C9O	2.71	2.8118	3.0775
1c9o	1c9oA_BOINC_ABRELAX_SAVE_ALL_OUT-1c9oA-frags83__1705_0.first.clean.out.2_1C9O	1C9O	2.08	1.2292	1.6743
1c9o	1c9oA_BOINC_ABRELAX_SAVE_ALL_OUT-1c9oA-frags83__1705_0.first.clean.out.3_1C9O	1C9O	2.58	3.1283	3.3679
1c9o	1c9oA_BOINC_ABRELAX_SAVE_ALL_OUT-1c9oA-frags83__1705_0.first.clean.out.4_1C9O	1C9O	2.21	0.2797	0.9251
1c9o	1c9oA_BOINC_ABRELAX_SAVE_ALL_OUT-1c9oA-frags83__1705_0.first.clean.out.5_1C9O	1C9O	2.66	1.7040	2.0826
1c9o	1c9oA_BOINC_ABRELAX_SAVE_ALL_OUT-1c9oA-frags83__1705_0.first.clean.out.6_1C9O	1C9O	2.76	1.0710	1.5421
1c9o	1c9oA_BOINC_ABRELAX_SAVE_ALL_OUT-1c9oA-frags83__1705_0.first.clean.out.7_1C9O	1C9O	2.31	1.8622	2.2218
1c9o	1c9oA_BOINC_ABRELAX_SAVE_ALL_OUT-1c9oA-frags83__1705_0.first.clean.out.8_1C9O	1C9O	2.87	2.8118	3.0775
1c9o	1c9oA_BOINC_ABRELAX_SAVE_ALL_OUT-1c9oA-frags83__1705_0.first.clean.out.9_1C9O	1C9O	2.40	5.1856	5.2792
1c9o	1c9oA_BOINC_ABRELAX_SAVE_ALL_OUT_BARCODE-1c9oA-frags83__1706_0.clean.out.100_1C9O	1C9O	2.35	5.0273	5.1314
1c9o	1c9oA_BOINC_ABRELAX_SAVE_ALL_OUT_BARCODE-1c9oA-frags83__1706_0.clean.out.10_1C9O	1C9O	2.33	5.6604	5.7228
1c9o	1c9oA_BOINC_ABRELAX_SAVE_ALL_OUT_BARCODE-1c9oA-frags83__1706_0.clean.out.11_1C9O	1C9O	2.22	4.3943	4.5411
1c9o	1c9oA_BOINC_ABRELAX_SAVE_ALL_OUT_BARCODE-1c9oA-frags83__1706_0.clean.out.12_1C9O	1C9O	2.38	3.9196	4.0996
1c9o	1c9oA_BOINC_ABRELAX_SAVE_ALL_OUT_BARCODE-1c9oA-frags83__1706_0.clean.out.13_1C9O	1C9O	2.16	5.3438	5.4270
1c9o	1c9oA_BOINC_ABRELAX_SAVE_ALL_OUT_BARCODE-1c9oA-frags83__1706_0.clean.out.14_1C9O	1C9O	2.03	5.1856	5.2792
1c9o	1c9oA_BOINC_ABRELAX_SAVE_ALL_OUT_BARCODE-1c9oA-frags83__1706_0.clean.out.15_1C9O	1C9O	1.91	5.6604	5.7228
1c9o	1c9oA_BOINC_ABRELAX_SAVE_ALL_OUT_BARCODE-1c9oA-frags83__1706_0.clean.out.16_1C9O	1C9O	1.92	5.5021	5.5749
1c9o	1c9oA_BOINC_ABRELAX_SAVE_ALL_OUT_BARCODE-1c9oA-frags83__1706_0.clean.out.17_1C9O	1C9O	2.38	4.8691	4.9837
1c9o	1c9oA_BOINC_ABRELAX_SAVE_ALL_OUT_BARCODE-1c9oA-frags83__1706_0.clean.out.18_1C9O	1C9O	2.00	5.5021	5.5749
1c9o	1c9oA_BOINC_ABRELAX_SAVE_ALL_OUT_BARCODE-1c9oA-frags83__1706_0.clean.out.19_1C9O	1C9O	1.80	5.5021	5.5749
1c9o	1c9oA_BOINC_ABRELAX_SAVE_ALL_OUT_BARCODE-1c9oA-frags83__1706_0.clean.out.1_1C9O	1C9O	1.71	5.8186	5.8707
1c9o	1c9oA_BOINC_ABRELAX_SAVE_ALL_OUT_BARCODE-1c9oA-frags83__1706_0.clean.out.20_1C9O	1C9O	2.19	5.1856	5.2792
1c9o	1c9oA_BOINC_ABRELAX_SAVE_ALL_OUT_BARCODE-1c9oA-frags83__1706_0.clean.out.21_1C9O	1C9O	1.93	5.3438	5.4270
1c9o	1c9oA_BOINC_ABRELAX_SAVE_ALL_OUT_BARCODE-1c9oA-frags83__1706_0.clean.out.22_1C9O	1C9O	2.29	5.0273	5.1314
1c9o	1c9oA_BOINC_ABRELAX_SAVE_ALL_OUT_BARCODE-1c9oA-frags83__1706_0.clean.out.23_1C9O	1C9O	2.18	3.6030	3.8061
1c9o	1c9oA_BOINC_ABRELAX_SAVE_ALL_OUT_BARCODE-1c9oA-frags83__1706_0.clean.out.24_1C9O	1C9O	1.82	5.1856	5.2792
1c9o	1c9oA_BOINC_ABRELAX_SAVE_ALL_OUT_BARCODE-1c9oA-frags83__1706_0.clean.out.25_1C9O	1C9O	1.94	5.1856	5.2792
1c9o	1c9oA_BOINC_ABRELAX_SAVE_ALL_OUT_BARCODE-1c9oA-frags83__1706_0.clean.out.26_1C9O	1C9O	2.32	4.0778	4.2466
1c9o	1c9oA_BOINC_ABRELAX_SAVE_ALL_OUT_BARCODE-1c9oA-frags83__1706_0.clean.out.27_1C9O	1C9O	2.10	5.5021	5.5749
1c9o	1c9oA_BOINC_ABRELAX_SAVE_ALL_OUT_BARCODE-1c9oA-frags83__1706_0.clean.out.28_1C9O	1C9O	2.60	3.1283	3.3679
1c9o	1c9oA_BOINC_ABRELAX_SAVE_ALL_OUT_BARCODE-1c9oA-frags83__1706_0.clean.out.29_1C9O	1C9O	1.85	5.6604	5.7228
1c9o	1c9oA_BOINC_ABRELAX_SAVE_ALL_OUT_BARCODE-1c9oA-frags83__1706_0.clean.out.2_1C9O	1C9O	1.97	5.6604	5.7228
1c9o	1c9oA_BOINC_ABRELAX_SAVE_ALL_OUT_BARCODE-1c9oA-frags83__1706_0.clean.out.30_1C9O	1C9O	2.22	5.3438	5.4270
1c9o	1c9oA_BOINC_ABRELAX_SAVE_ALL_OUT_BARCODE-1c9oA-frags83__1706_0.clean.out.31_1C9O	1C9O	2.12	4.8691	4.9837
1c9o	1c9oA_BOINC_ABRELAX_SAVE_ALL_OUT_BARCODE-1c9oA-frags83__1706_0.clean.out.32_1C9O	1C9O	2.00	5.5021	5.5749
1c9o	1c9oA_BOINC_ABRELAX_SAVE_ALL_OUT_BARCODE-1c9oA-frags83__1706_0.clean.out.33_1C9O	1C9O	3.01	0.9127	1.4123
1c9o	1c9oA_BOINC_ABRELAX_SAVE_ALL_OUT_BARCODE-1c9oA-frags83__1706_0.clean.out.34_1C9O	1C9O	2.03	5.5021	5.5749
1c9o	1c9oA_BOINC_ABRELAX_SAVE_ALL_OUT_BARCODE-1c9oA-frags83__1706_0.clean.out.35_1C9O	1C9O	2.00	5.3438	5.4270
1c9o	1c9oA_BOINC_ABRELAX_SAVE_ALL_OUT_BARCODE-1c9oA-frags83__1706_0.clean.out.36_1C9O	1C9O	1.93	5.8186	5.8707
1c9o	1c9oA_BOINC_ABRELAX_SAVE_ALL_OUT_BARCODE-1c9oA-frags83__1706_0.clean.out.37_1C9O	1C9O	2.09	5.1856	5.2792
1c9o	1c9oA_BOINC_ABRELAX_SAVE_ALL_OUT_BARCODE-1c9oA-frags83__1706_0.clean.out.38_1C9O	1C9O	2.16	3.4448	3.6597
1c9o	1c9oA_BOINC_ABRELAX_SAVE_ALL_OUT_BARCODE-1c9oA-frags83__1706_0.clean.out.39_1C9O	1C9O	3.04	3.4448	3.6597
1c9o	1c9oA_BOINC_ABRELAX_SAVE_ALL_OUT_BARCODE-1c9oA-frags83__1706_0.clean.out.3_1C9O	1C9O	1.95	5.5021	5.5749
1c9o	1c9oA_BOINC_ABRELAX_SAVE_ALL_OUT_BARCODE-1c9oA-frags83__1706_0.clean.out.40_1C9O	1C9O	2.29	4.2361	4.3938
1c9o	1c9oA_BOINC_ABRELAX_SAVE_ALL_OUT_BARCODE-1c9oA-frags83__1706_0.clean.out.41_1C9O	1C9O	2.34	2.3370	2.6461
1c9o	1c9oA_BOINC_ABRELAX_SAVE_ALL_OUT_BARCODE-1c9oA-frags83__1706_0.clean.out.42_1C9O	1C9O	1.79	5.5021	5.5749
1c9o	1c9oA_BOINC_ABRELAX_SAVE_ALL_OUT_BARCODE-1c9oA-frags83__1706_0.clean.out.43_1C9O	1C9O	1.59	5.3438	5.4270
1c9o	1c9oA_BOINC_ABRELAX_SAVE_ALL_OUT_BARCODE-1c9oA-frags83__1706_0.clean.out.44_1C9O	1C9O	2.09	5.5021	5.5749
1c9o	1c9oA_BOINC_ABRELAX_SAVE_ALL_OUT_BARCODE-1c9oA-frags83__1706_0.clean.out.45_1C9O	1C9O	1.88	5.5021	5.5749
1c9o	1c9oA_BOINC_ABRELAX_SAVE_ALL_OUT_BARCODE-1c9oA-frags83__1706_0.clean.out.46_1C9O	1C9O	1.89	5.3438	5.4270
1c9o	1c9oA_BOINC_ABRELAX_SAVE_ALL_OUT_BARCODE-1c9oA-frags83__1706_0.clean.out.47_1C9O	1C9O	2.28	5.1856	5.2792
1c9o	1c9oA_BOINC_ABRELAX_SAVE_ALL_OUT_BARCODE-1c9oA-frags83__1706_0.clean.out.48_1C9O	1C9O	2.25	4.0778	4.2466
1c9o	1c9oA_BOINC_ABRELAX_SAVE_ALL_OUT_BARCODE-1c9oA-frags83__1706_0.clean.out.49_1C9O	1C9O	1.97	5.8186	5.8707
1c9o	1c9oA_BOINC_ABRELAX_SAVE_ALL_OUT_BARCODE-1c9oA-frags83__1706_0.clean.out.4_1C9O	1C9O	2.21	5.0273	5.1314
1c9o	1c9oA_BOINC_ABRELAX_SAVE_ALL_OUT_BARCODE-1c9oA-frags83__1706_0.clean.out.50_1C9O	1C9O	1.87	5.0273	5.1314
1c9o	1c9oA_BOINC_ABRELAX_SAVE_ALL_OUT_BARCODE-1c9oA-frags83__1706_0.clean.out.51_1C9O	1C9O	2.23	5.3438	5.4270
1c9o	1c9oA_BOINC_ABRELAX_SAVE_ALL_OUT_BARCODE-1c9oA-frags83__1706_0.clean.out.52_1C9O	1C9O	2.28	4.0778	4.2466
1c9o	1c9oA_BOINC_ABRELAX_SAVE_ALL_OUT_BARCODE-1c9oA-frags83__1706_0.clean.out.53_1C9O	1C9O	1.82	5.3438	5.4270
1c9o	1c9oA_BOINC_ABRELAX_SAVE_ALL_OUT_BARCODE-1c9oA-frags83__1706_0.clean.out.54_1C9O	1C9O	2.30	2.0205	2.3622
1c9o	1c9oA_BOINC_ABRELAX_SAVE_ALL_OUT_BARCODE-1c9oA-frags83__1706_0.clean.out.55_1C9O	1C9O	2.24	4.7108	4.8361
1c9o	1c9oA_BOINC_ABRELAX_SAVE_ALL_OUT_BARCODE-1c9oA-frags83__1706_0.clean.out.56_1C9O	1C9O	2.31	5.3438	5.4270
1c9o	1c9oA_BOINC_ABRELAX_SAVE_ALL_OUT_BARCODE-1c9oA-frags83__1706_0.clean.out.57_1C9O	1C9O	1.92	4.8691	4.9837
1c9o	1c9oA_BOINC_ABRELAX_SAVE_ALL_OUT_BARCODE-1c9oA-frags83__1706_0.clean.out.58_1C9O	1C9O	2.26	5.0273	5.1314
1c9o	1c9oA_BOINC_ABRELAX_SAVE_ALL_OUT_BARCODE-1c9oA-frags83__1706_0.clean.out.59_1C9O	1C9O	1.77	5.5021	5.5749
1c9o	1c9oA_BOINC_ABRELAX_SAVE_ALL_OUT_BARCODE-1c9oA-frags83__1706_0.clean.out.5_1C9O	1C9O	1.85	5.6604	5.7228
1c9o	1c9oA_BOINC_ABRELAX_SAVE_ALL_OUT_BARCODE-1c9oA-frags83__1706_0.clean.out.60_1C9O	1C9O	1.98	5.0273	5.1314
1c9o	1c9oA_BOINC_ABRELAX_SAVE_ALL_OUT_BARCODE-1c9oA-frags83__1706_0.clean.out.61_1C9O	1C9O	1.93	5.5021	5.5749
1c9o	1c9oA_BOINC_ABRELAX_SAVE_ALL_OUT_BARCODE-1c9oA-frags83__1706_0.clean.out.62_1C9O	1C9O	2.04	5.8186	5.8707
1c9o	1c9oA_BOINC_ABRELAX_SAVE_ALL_OUT_BARCODE-1c9oA-frags83__1706_0.clean.out.63_1C9O	1C9O	2.50	5.1856	5.2792
1c9o	1c9oA_BOINC_ABRELAX_SAVE_ALL_OUT_BARCODE-1c9oA-frags83__1706_0.clean.out.64_1C9O	1C9O	2.20	4.8691	4.9837
1c9o	1c9oA_BOINC_ABRELAX_SAVE_ALL_OUT_BARCODE-1c9oA-frags83__1706_0.clean.out.65_1C9O	1C9O	2.20	4.8691	4.9837
1c9o	1c9oA_BOINC_ABRELAX_SAVE_ALL_OUT_BARCODE-1c9oA-frags83__1706_0.clean.out.66_1C9O	1C9O	2.25	3.9196	4.0996
1c9o	1c9oA_BOINC_ABRELAX_SAVE_ALL_OUT_BARCODE-1c9oA-frags83__1706_0.clean.out.67_1C9O	1C9O	1.90	5.8186	5.8707
1c9o	1c9oA_BOINC_ABRELAX_SAVE_ALL_OUT_BARCODE-1c9oA-frags83__1706_0.clean.out.68_1C9O	1C9O	1.72	5.6604	5.7228
1c9o	1c9oA_BOINC_ABRELAX_SAVE_ALL_OUT_BARCODE-1c9oA-frags83__1706_0.clean.out.69_1C9O	1C9O	2.46	5.0273	5.1314
1c9o	1c9oA_BOINC_ABRELAX_SAVE_ALL_OUT_BARCODE-1c9oA-frags83__1706_0.clean.out.6_1C9O	1C9O	2.03	5.5021	5.5749
1c9o	1c9oA_BOINC_ABRELAX_SAVE_ALL_OUT_BARCODE-1c9oA-frags83__1706_0.clean.out.70_1C9O	1C9O	2.14	5.0273	5.1314
1c9o	1c9oA_BOINC_ABRELAX_SAVE_ALL_OUT_BARCODE-1c9oA-frags83__1706_0.clean.out.71_1C9O	1C9O	1.99	5.1856	5.2792
1c9o	1c9oA_BOINC_ABRELAX_SAVE_ALL_OUT_BARCODE-1c9oA-frags83__1706_0.clean.out.72_1C9O	1C9O	2.18	4.7108	4.8361
1c9o	1c9oA_BOINC_ABRELAX_SAVE_ALL_OUT_BARCODE-1c9oA-frags83__1706_0.clean.out.73_1C9O	1C9O	2.01	5.1856	5.2792
1c9o	1c9oA_BOINC_ABRELAX_SAVE_ALL_OUT_BARCODE-1c9oA-frags83__1706_0.clean.out.74_1C9O	1C9O	2.38	5.0273	5.1314
1c9o	1c9oA_BOINC_ABRELAX_SAVE_ALL_OUT_BARCODE-1c9oA-frags83__1706_0.clean.out.75_1C9O	1C9O	2.35	4.7108	4.8361
1c9o	1c9oA_BOINC_ABRELAX_SAVE_ALL_OUT_BARCODE-1c9oA-frags83__1706_0.clean.out.76_1C9O	1C9O	2.05	5.1856	5.2792
1c9o	1c9oA_BOINC_ABRELAX_SAVE_ALL_OUT_BARCODE-1c9oA-frags83__1706_0.clean.out.77_1C9O	1C9O	2.24	5.3438	5.4270
1c9o	1c9oA_BOINC_ABRELAX_SAVE_ALL_OUT_BARCODE-1c9oA-frags83__1706_0.clean.out.78_1C9O	1C9O	1.89	5.6604	5.7228
1c9o	1c9oA_BOINC_ABRELAX_SAVE_ALL_OUT_BARCODE-1c9oA-frags83__1706_0.clean.out.79_1C9O	1C9O	2.50	4.7108	4.8361
1c9o	1c9oA_BOINC_ABRELAX_SAVE_ALL_OUT_BARCODE-1c9oA-frags83__1706_0.clean.out.7_1C9O	1C9O	1.95	5.5021	5.5749
1c9o	1c9oA_BOINC_ABRELAX_SAVE_ALL_OUT_BARCODE-1c9oA-frags83__1706_0.clean.out.80_1C9O	1C9O	2.04	5.5021	5.5749
1c9o	1c9oA_BOINC_ABRELAX_SAVE_ALL_OUT_BARCODE-1c9oA-frags83__1706_0.clean.out.81_1C9O	1C9O	2.17	5.3438	5.4270
1c9o	1c9oA_BOINC_ABRELAX_SAVE_ALL_OUT_BARCODE-1c9oA-frags83__1706_0.clean.out.82_1C9O	1C9O	1.91	5.6604	5.7228
1c9o	1c9oA_BOINC_ABRELAX_SAVE_ALL_OUT_BARCODE-1c9oA-frags83__1706_0.clean.out.83_1C9O	1C9O	1.70	5.6604	5.7228
1c9o	1c9oA_BOINC_ABRELAX_SAVE_ALL_OUT_BARCODE-1c9oA-frags83__1706_0.clean.out.84_1C9O	1C9O	2.00	5.1856	5.2792
1c9o	1c9oA_BOINC_ABRELAX_SAVE_ALL_OUT_BARCODE-1c9oA-frags83__1706_0.clean.out.85_1C9O	1C9O	1.94	5.8186	5.8707
1c9o	1c9oA_BOINC_ABRELAX_SAVE_ALL_OUT_BARCODE-1c9oA-frags83__1706_0.clean.out.86_1C9O	1C9O	2.51	4.5526	4.6885
1c9o	1c9oA_BOINC_ABRELAX_SAVE_ALL_OUT_BARCODE-1c9oA-frags83__1706_0.clean.out.87_1C9O	1C9O	2.61	3.9196	4.0996
1c9o	1c9oA_BOINC_ABRELAX_SAVE_ALL_OUT_BARCODE-1c9oA-frags83__1706_0.clean.out.88_1C9O	1C9O	2.11	4.5526	4.6885
1c9o	1c9oA_BOINC_ABRELAX_SAVE_ALL_OUT_BARCODE-1c9oA-frags83__1706_0.clean.out.89_1C9O	1C9O	1.94	5.5021	5.5749
1c9o	1c9oA_BOINC_ABRELAX_SAVE_ALL_OUT_BARCODE-1c9oA-frags83__1706_0.clean.out.8_1C9O	1C9O	1.67	5.1856	5.2792
1c9o	1c9oA_BOINC_ABRELAX_SAVE_ALL_OUT_BARCODE-1c9oA-frags83__1706_0.clean.out.90_1C9O	1C9O	2.23	5.5021	5.5749
1c9o	1c9oA_BOINC_ABRELAX_SAVE_ALL_OUT_BARCODE-1c9oA-frags83__1706_0.clean.out.91_1C9O	1C9O	2.28	5.5021	5.5749
1c9o	1c9oA_BOINC_ABRELAX_SAVE_ALL_OUT_BARCODE-1c9oA-frags83__1706_0.clean.out.92_1C9O	1C9O	2.07	5.6604	5.7228
1c9o	1c9oA_BOINC_ABRELAX_SAVE_ALL_OUT_BARCODE-1c9oA-frags83__1706_0.clean.out.93_1C9O	1C9O	1.72	5.5021	5.5749
1c9o	1c9oA_BOINC_ABRELAX_SAVE_ALL_OUT_BARCODE-1c9oA-frags83__1706_0.clean.out.94_1C9O	1C9O	2.18	5.5021	5.5749
1c9o	1c9oA_BOINC_ABRELAX_SAVE_ALL_OUT_BARCODE-1c9oA-frags83__1706_0.clean.out.95_1C9O	1C9O	1.76	5.8186	5.8707
1c9o	1c9oA_BOINC_ABRELAX_SAVE_ALL_OUT_BARCODE-1c9oA-frags83__1706_0.clean.out.96_1C9O	1C9O	2.48	4.7108	4.8361
1c9o	1c9oA_BOINC_ABRELAX_SAVE_ALL_OUT_BARCODE-1c9oA-frags83__1706_0.clean.out.97_1C9O	1C9O	2.21	5.0273	5.1314
1c9o	1c9oA_BOINC_ABRELAX_SAVE_ALL_OUT_BARCODE-1c9oA-frags83__1706_0.clean.out.98_1C9O	1C9O	2.01	5.3438	5.4270
1c9o	1c9oA_BOINC_ABRELAX_SAVE_ALL_OUT_BARCODE-1c9oA-frags83__1706_0.clean.out.99_1C9O	1C9O	1.67	5.5021	5.5749
1c9o	1c9oA_BOINC_ABRELAX_SAVE_ALL_OUT_BARCODE-1c9oA-frags83__1706_0.clean.out.9_1C9O	1C9O	1.87	5.6604	5.7228
1HZB_B	1c9oA_BOINC_ABRELAX_SAVE_ALL_OUT-1c9oA-frags83__1705_0.first.clean.out.10_1C9O	1C9O	2.58	1.7040	2.0826
1HZB_B	1c9oA_BOINC_ABRELAX_SAVE_ALL_OUT-1c9oA-frags83__1705_0.first.clean.out.11_1C9O	1C9O	2.46	0.9127	1.4123
1HZB_B	1c9oA_BOINC_ABRELAX_SAVE_ALL_OUT-1c9oA-frags83__1705_0.first.clean.out.12_1C9O	1C9O	2.62	2.9700	3.2225
1HZB_B	1c9oA_BOINC_ABRELAX_SAVE_ALL_OUT-1c9oA-frags83__1705_0.first.clean.out.13_1C9O	1C9O	2.54	0.9127	1.4123
1HZB_B	1c9oA_BOINC_ABRELAX_SAVE_ALL_OUT-1c9oA-frags83__1705_0.first.clean.out.14_1C9O	1C9O	2.74	3.4448	3.6597
1HZB_B	1c9oA_BOINC_ABRELAX_SAVE_ALL_OUT-1c9oA-frags83__1705_0.first.clean.out.15_1C9O	1C9O	2.84	0.7545	1.2853
1HZB_B	1c9oA_BOINC_ABRELAX_SAVE_ALL_OUT-1c9oA-frags83__1705_0.first.clean.out.16_1C9O	1C9O	2.56	4.5526	4.6885
1HZB_B	1c9oA_BOINC_ABRELAX_SAVE_ALL_OUT-1c9oA-frags83__1705_0.first.clean.out.17_1C9O	1C9O	2.88	2.4953	2.7892
1HZB_B	1c9oA_BOINC_ABRELAX_SAVE_ALL_OUT-1c9oA-frags83__1705_0.first.clean.out.18_1C9O	1C9O	3.07	2.4953	2.7892
1HZB_B	1c9oA_BOINC_ABRELAX_SAVE_ALL_OUT-1c9oA-frags83__1705_0.first.clean.out.19_1C9O	1C9O	2.70	4.7108	4.8361
1HZB_B	1c9oA_BOINC_ABRELAX_SAVE_ALL_OUT-1c9oA-frags83__1705_0.first.clean.out.1_1C9O	1C9O	2.12	0.9127	1.4123
1HZB_B	1c9oA_BOINC_ABRELAX_SAVE_ALL_OUT-1c9oA-frags83__1705_0.first.clean.out.20_1C9O	1C9O	2.46	2.9700	3.2225
1HZB_B	1c9oA_BOINC_ABRELAX_SAVE_ALL_OUT-1c9oA-frags83__1705_0.first.clean.out.2_1C9O	1C9O	2.12	1.0710	1.5421
1HZB_B	1c9oA_BOINC_ABRELAX_SAVE_ALL_OUT-1c9oA-frags83__1705_0.first.clean.out.3_1C9O	1C9O	2.19	3.1283	3.3679
1HZB_B	1c9oA_BOINC_ABRELAX_SAVE_ALL_OUT-1c9oA-frags83__1705_0.first.clean.out.4_1C9O	1C9O	2.20	0.2797	0.9251
1HZB_B	1c9oA_BOINC_ABRELAX_SAVE_ALL_OUT-1c9oA-frags83__1705_0.first.clean.out.5_1C9O	1C9O	2.83	1.8622	2.2218
1HZB_B	1c9oA_BOINC_ABRELAX_SAVE_ALL_OUT-1c9oA-frags83__1705_0.first.clean.out.6_1C9O	1C9O	2.67	1.0710	1.5421
1HZB_B	1c9oA_BOINC_ABRELAX_SAVE_ALL_OUT-1c9oA-frags83__1705_0.first.clean.out.7_1C9O	1C9O	2.30	2.3370	2.6461
1HZB_B	1c9oA_BOINC_ABRELAX_SAVE_ALL_OUT-1c9oA-frags83__1705_0.first.clean.out.8_1C9O	1C9O	2.81	2.6535	2.9331
1HZB_B	1c9oA_BOINC_ABRELAX_SAVE_ALL_OUT-1c9oA-frags83__1705_0.first.clean.out.9_1C9O	1C9O	2.38	5.1856	5.2792
1HZB_B	1c9oA_BOINC_ABRELAX_SAVE_ALL_OUT_BARCODE-1c9oA-frags83__1706_0.clean.out.100_1C9O	1C9O	2.43	5.0273	5.1314
1HZB_B	1c9oA_BOINC_ABRELAX_SAVE_ALL_OUT_BARCODE-1c9oA-frags83__1706_0.clean.out.10_1C9O	1C9O	2.19	5.8186	5.8707
1HZB_B	1c9oA_BOINC_ABRELAX_SAVE_ALL_OUT_BARCODE-1c9oA-frags83__1706_0.clean.out.11_1C9O	1C9O	2.12	4.7108	4.8361
1HZB_B	1c9oA_BOINC_ABRELAX_SAVE_ALL_OUT_BARCODE-1c9oA-frags83__1706_0.clean.out.12_1C9O	1C9O	2.66	4.2361	4.3938
1HZB_B	1c9oA_BOINC_ABRELAX_SAVE_ALL_OUT_BARCODE-1c9oA-frags83__1706_0.clean.out.13_1C9O	1C9O	2.43	5.1856	5.2792
1HZB_B	1c9oA_BOINC_ABRELAX_SAVE_ALL_OUT_BARCODE-1c9oA-frags83__1706_0.clean.out.14_1C9O	1C9O	2.03	5.1856	5.2792
1HZB_B	1c9oA_BOINC_ABRELAX_SAVE_ALL_OUT_BARCODE-1c9oA-frags83__1706_0.clean.out.15_1C9O	1C9O	2.10	5.6604	5.7228
1HZB_B	1c9oA_BOINC_ABRELAX_SAVE_ALL_OUT_BARCODE-1c9oA-frags83__1706_0.clean.out.16_1C9O	1C9O	1.88	5.5021	5.5749
1HZB_B	1c9oA_BOINC_ABRELAX_SAVE_ALL_OUT_BARCODE-1c9oA-frags83__1706_0.clean.out.17_1C9O	1C9O	2.30	4.5526	4.6885
1HZB_B	1c9oA_BOINC_ABRELAX_SAVE_ALL_OUT_BARCODE-1c9oA-frags83__1706_0.clean.out.18_1C9O	1C9O	2.15	5.3438	5.4270
1HZB_B	1c9oA_BOINC_ABRELAX_SAVE_ALL_OUT_BARCODE-1c9oA-frags83__1706_0.clean.out.19_1C9O	1C9O	1.79	5.3438	5.4270
1HZB_B	1c9oA_BOINC_ABRELAX_SAVE_ALL_OUT_BARCODE-1c9oA-frags83__1706_0.clean.out.1_1C9O	1C9O	1.65	5.8186	5.8707
1HZB_B	1c9oA_BOINC_ABRELAX_SAVE_ALL_OUT_BARCODE-1c9oA-frags83__1706_0.clean.out.20_1C9O	1C9O	2.21	5.0273	5.1314
1HZB_B	1c9oA_BOINC_ABRELAX_SAVE_ALL_OUT_BARCODE-1c9oA-frags83__1706_0.clean.out.21_1C9O	1C9O	1.94	5.3438	5.4270
1HZB_B	1c9oA_BOINC_ABRELAX_SAVE_ALL_OUT_BARCODE-1c9oA-frags83__1706_0.clean.out.22_1C9O	1C9O	2.31	5.0273	5.1314
1HZB_B	1c9oA_BOINC_ABRELAX_SAVE_ALL_OUT_BARCODE-1c9oA-frags83__1706_0.clean.out.23_1C9O	1C9O	2.13	3.4448	3.6597
1HZB_B	1c9oA_BOINC_ABRELAX_SAVE_ALL_OUT_BARCODE-1c9oA-frags83__1706_0.clean.out.24_1C9O	1C9O	1.85	5.3438	5.4270
1HZB_B	1c9oA_BOINC_ABRELAX_SAVE_ALL_OUT_BARCODE-1c9oA-frags83__1706_0.clean.out.25_1C9O	1C9O	1.95	5.3438	5.4270
1HZB_B	1c9oA_BOINC_ABRELAX_SAVE_ALL_OUT_BARCODE-1c9oA-frags83__1706_0.clean.out.26_1C9O	1C9O	2.31	4.0778	4.2466
1HZB_B	1c9oA_BOINC_ABRELAX_SAVE_ALL_OUT_BARCODE-1c9oA-frags83__1706_0.clean.out.27_1C9O	1C9O	2.05	5.6604	5.7228
1HZB_B	1c9oA_BOINC_ABRELAX_SAVE_ALL_OUT_BARCODE-1c9oA-frags83__1706_0.clean.out.28_1C9O	1C9O	2.86	3.4448	3.6597
1HZB_B	1c9oA_BOINC_ABRELAX_SAVE_ALL_OUT_BARCODE-1c9oA-frags83__1706_0.clean.out.29_1C9O	1C9O	1.86	5.8186	5.8707
1HZB_B	1c9oA_BOINC_ABRELAX_SAVE_ALL_OUT_BARCODE-1c9oA-frags83__1706_0.clean.out.2_1C9O	1C9O	1.87	5.5021	5.5749
1HZB_B	1c9oA_BOINC_ABRELAX_SAVE_ALL_OUT_BARCODE-1c9oA-frags83__1706_0.clean.out.30_1C9O	1C9O	2.19	5.3438	5.4270
1HZB_B	1c9oA_BOINC_ABRELAX_SAVE_ALL_OUT_BARCODE-1c9oA-frags83__1706_0.clean.out.31_1C9O	1C9O	2.03	4.8691	4.9837
1HZB_B	1c9oA_BOINC_ABRELAX_SAVE_ALL_OUT_BARCODE-1c9oA-frags83__1706_0.clean.out.32_1C9O	1C9O	2.14	5.3438	5.4270
1HZB_B	1c9oA_BOINC_ABRELAX_SAVE_ALL_OUT_BARCODE-1c9oA-frags83__1706_0.clean.out.33_1C9O	1C9O	2.14	1.2292	1.6743
1HZB_B	1c9oA_BOINC_ABRELAX_SAVE_ALL_OUT_BARCODE-1c9oA-frags83__1706_0.clean.out.34_1C9O	1C9O	2.14	5.1856	5.2792
1HZB_B	1c9oA_BOINC_ABRELAX_SAVE_ALL_OUT_BARCODE-1c9oA-frags83__1706_0.clean.out.35_1C9O	1C9O	1.97	5.3438	5.4270
1HZB_B	1c9oA_BOINC_ABRELAX_SAVE_ALL_OUT_BARCODE-1c9oA-frags83__1706_0.clean.out.36_1C9O	1C9O	1.90	5.8186	5.8707
1HZB_B	1c9oA_BOINC_ABRELAX_SAVE_ALL_OUT_BARCODE-1c9oA-frags83__1706_0.clean.out.37_1C9O	1C9O	2.80	5.1856	5.2792
1HZB_B	1c9oA_BOINC_ABRELAX_SAVE_ALL_OUT_BARCODE-1c9oA-frags83__1706_0.clean.out.38_1C9O	1C9O	2.59	3.9196	4.0996
1HZB_B	1c9oA_BOINC_ABRELAX_SAVE_ALL_OUT_BARCODE-1c9oA-frags83__1706_0.clean.out.39_1C9O	1C9O	2.86	3.7613	3.9527
1HZB_B	1c9oA_BOINC_ABRELAX_SAVE_ALL_OUT_BARCODE-1c9oA-frags83__1706_0.clean.out.3_1C9O	1C9O	2.13	5.3438	5.4270
1HZB_B	1c9oA_BOINC_ABRELAX_SAVE_ALL_OUT_BARCODE-1c9oA-frags83__1706_0.clean.out.40_1C9O	1C9O	2.26	4.2361	4.3938
1HZB_B	1c9oA_BOINC_ABRELAX_SAVE_ALL_OUT_BARCODE-1c9oA-frags83__1706_0.clean.out.41_1C9O	1C9O	2.66	2.4953	2.7892
1HZB_B	1c9oA_BOINC_ABRELAX_SAVE_ALL_OUT_BARCODE-1c9oA-frags83__1706_0.clean.out.42_1C9O	1C9O	1.72	5.5021	5.5749
1HZB_B	1c9oA_BOINC_ABRELAX_SAVE_ALL_OUT_BARCODE-1c9oA-frags83__1706_0.clean.out.43_1C9O	1C9O	1.81	5.5021	5.5749
1HZB_B	1c9oA_BOINC_ABRELAX_SAVE_ALL_OUT_BARCODE-1c9oA-frags83__1706_0.clean.out.44_1C9O	1C9O	2.10	5.8186	5.8707
1HZB_B	1c9oA_BOINC_ABRELAX_SAVE_ALL_OUT_BARCODE-1c9oA-frags83__1706_0.clean.out.45_1C9O	1C9O	1.93	5.5021	5.5749
1HZB_B	1c9oA_BOINC_ABRELAX_SAVE_ALL_OUT_BARCODE-1c9oA-frags83__1706_0.clean.out.46_1C9O	1C9O	2.11	5.3438	5.4270
1HZB_B	1c9oA_BOINC_ABRELAX_SAVE_ALL_OUT_BARCODE-1c9oA-frags83__1706_0.clean.out.47_1C9O	1C9O	2.23	4.7108	4.8361
1HZB_B	1c9oA_BOINC_ABRELAX_SAVE_ALL_OUT_BARCODE-1c9oA-frags83__1706_0.clean.out.48_1C9O	1C9O	2.23	4.2361	4.3938
1HZB_B	1c9oA_BOINC_ABRELAX_SAVE_ALL_OUT_BARCODE-1c9oA-frags83__1706_0.clean.out.49_1C9O	1C9O	1.98	5.9769	6.0187
1HZB_B	1c9oA_BOINC_ABRELAX_SAVE_ALL_OUT_BARCODE-1c9oA-frags83__1706_0.clean.out.4_1C9O	1C9O	2.33	5.1856	5.2792
1HZB_B	1c9oA_BOINC_ABRELAX_SAVE_ALL_OUT_BARCODE-1c9oA-frags83__1706_0.clean.out.50_1C9O	1C9O	1.80	5.0273	5.1314
1HZB_B	1c9oA_BOINC_ABRELAX_SAVE_ALL_OUT_BARCODE-1c9oA-frags83__1706_0.clean.out.51_1C9O	1C9O	2.17	5.1856	5.2792
1HZB_B	1c9oA_BOINC_ABRELAX_SAVE_ALL_OUT_BARCODE-1c9oA-frags83__1706_0.clean.out.52_1C9O	1C9O	2.05	3.9196	4.0996
1HZB_B	1c9oA_BOINC_ABRELAX_SAVE_ALL_OUT_BARCODE-1c9oA-frags83__1706_0.clean.out.53_1C9O	1C9O	2.00	5.3438	5.4270
1HZB_B	1c9oA_BOINC_ABRELAX_SAVE_ALL_OUT_BARCODE-1c9oA-frags83__1706_0.clean.out.54_1C9O	1C9O	2.42	2.0205	2.3622
1HZB_B	1c9oA_BOINC_ABRELAX_SAVE_ALL_OUT_BARCODE-1c9oA-frags83__1706_0.clean.out.55_1C9O	1C9O	2.06	4.5526	4.6885
1HZB_B	1c9oA_BOINC_ABRELAX_SAVE_ALL_OUT_BARCODE-1c9oA-frags83__1706_0.clean.out.56_1C9O	1C9O	2.23	5.0273	5.1314
1HZB_B	1c9oA_BOINC_ABRELAX_SAVE_ALL_OUT_BARCODE-1c9oA-frags83__1706_0.clean.out.57_1C9O	1C9O	2.03	4.7108	4.8361
1HZB_B	1c9oA_BOINC_ABRELAX_SAVE_ALL_OUT_BARCODE-1c9oA-frags83__1706_0.clean.out.58_1C9O	1C9O	2.23	5.1856	5.2792
1HZB_B	1c9oA_BOINC_ABRELAX_SAVE_ALL_OUT_BARCODE-1c9oA-frags83__1706_0.clean.out.59_1C9O	1C9O	2.01	5.5021	5.5749
1HZB_B	1c9oA_BOINC_ABRELAX_SAVE_ALL_OUT_BARCODE-1c9oA-frags83__1706_0.clean.out.5_1C9O	1C9O	1.88	5.5021	5.5749
1HZB_B	1c9oA_BOINC_ABRELAX_SAVE_ALL_OUT_BARCODE-1c9oA-frags83__1706_0.clean.out.60_1C9O	1C9O	2.29	5.0273	5.1314
1HZB_B	1c9oA_BOINC_ABRELAX_SAVE_ALL_OUT_BARCODE-1c9oA-frags83__1706_0.clean.out.61_1C9O	1C9O	1.90	5.5021	5.5749
1HZB_B	1c9oA_BOINC_ABRELAX_SAVE_ALL_OUT_BARCODE-1c9oA-frags83__1706_0.clean.out.62_1C9O	1C9O	2.10	5.9769	6.0187
1HZB_B	1c9oA_BOINC_ABRELAX_SAVE_ALL_OUT_BARCODE-1c9oA-frags83__1706_0.clean.out.63_1C9O	1C9O	2.68	5.3438	5.4270
1HZB_B	1c9oA_BOINC_ABRELAX_SAVE_ALL_OUT_BARCODE-1c9oA-frags83__1706_0.clean.out.64_1C9O	1C9O	2.23	5.0273	5.1314
1HZB_B	1c9oA_BOINC_ABRELAX_SAVE_ALL_OUT_BARCODE-1c9oA-frags83__1706_0.clean.out.65_1C9O	1C9O	2.26	4.8691	4.9837
1HZB_B	1c9oA_BOINC_ABRELAX_SAVE_ALL_OUT_BARCODE-1c9oA-frags83__1706_0.clean.out.66_1C9O	1C9O	2.34	3.7613	3.9527
1HZB_B	1c9oA_BOINC_ABRELAX_SAVE_ALL_OUT_BARCODE-1c9oA-frags83__1706_0.clean.out.67_1C9O	1C9O	1.83	5.8186	5.8707
1HZB_B	1c9oA_BOINC_ABRELAX_SAVE_ALL_OUT_BARCODE-1c9oA-frags83__1706_0.clean.out.68_1C9O	1C9O	1.72	5.8186	5.8707
1HZB_B	1c9oA_BOINC_ABRELAX_SAVE_ALL_OUT_BARCODE-1c9oA-frags83__1706_0.clean.out.69_1C9O	1C9O	2.29	4.7108	4.8361
1HZB_B	1c9oA_BOINC_ABRELAX_SAVE_ALL_OUT_BARCODE-1c9oA-frags83__1706_0.clean.out.6_1C9O	1C9O	2.00	5.3438	5.4270
1HZB_B	1c9oA_BOINC_ABRELAX_SAVE_ALL_OUT_BARCODE-1c9oA-frags83__1706_0.clean.out.70_1C9O	1C9O	2.06	5.0273	5.1314
1HZB_B	1c9oA_BOINC_ABRELAX_SAVE_ALL_OUT_BARCODE-1c9oA-frags83__1706_0.clean.out.71_1C9O	1C9O	2.21	5.0273	5.1314
1HZB_B	1c9oA_BOINC_ABRELAX_SAVE_ALL_OUT_BARCODE-1c9oA-frags83__1706_0.clean.out.72_1C9O	1C9O	2.23	5.0273	5.1314
1HZB_B	1c9oA_BOINC_ABRELAX_SAVE_ALL_OUT_BARCODE-1c9oA-frags83__1706_0.clean.out.73_1C9O	1C9O	1.98	5.1856	5.2792
1HZB_B	1c9oA_BOINC_ABRELAX_SAVE_ALL_OUT_BARCODE-1c9oA-frags83__1706_0.clean.out.74_1C9O	1C9O	2.46	4.5526	4.6885
1HZB_B	1c9oA_BOINC_ABRELAX_SAVE_ALL_OUT_BARCODE-1c9oA-frags83__1706_0.clean.out.75_1C9O	1C9O	2.31	5.0273	5.1314
1HZB_B	1c9oA_BOINC_ABRELAX_SAVE_ALL_OUT_BARCODE-1c9oA-frags83__1706_0.clean.out.76_1C9O	1C9O	2.00	5.3438	5.4270
1HZB_B	1c9oA_BOINC_ABRELAX_SAVE_ALL_OUT_BARCODE-1c9oA-frags83__1706_0.clean.out.77_1C9O	1C9O	2.17	5.3438	5.4270
1HZB_B	1c9oA_BOINC_ABRELAX_SAVE_ALL_OUT_BARCODE-1c9oA-frags83__1706_0.clean.out.78_1C9O	1C9O	1.86	5.6604	5.7228
1HZB_B	1c9oA_BOINC_ABRELAX_SAVE_ALL_OUT_BARCODE-1c9oA-frags83__1706_0.clean.out.79_1C9O	1C9O	2.47	4.7108	4.8361
1HZB_B	1c9oA_BOINC_ABRELAX_SAVE_ALL_OUT_BARCODE-1c9oA-frags83__1706_0.clean.out.7_1C9O	1C9O	2.11	5.6604	5.7228
1HZB_B	1c9oA_BOINC_ABRELAX_SAVE_ALL_OUT_BARCODE-1c9oA-frags83__1706_0.clean.out.80_1C9O	1C9O	2.26	5.3438	5.4270
1HZB_B	1c9oA_BOINC_ABRELAX_SAVE_ALL_OUT_BARCODE-1c9oA-frags83__1706_0.clean.out.81_1C9O	1C9O	2.18	5.5021	5.5749
1HZB_B	1c9oA_BOINC_ABRELAX_SAVE_ALL_OUT_BARCODE-1c9oA-frags83__1706_0.clean.out.82_1C9O	1C9O	1.97	5.8186	5.8707
1HZB_B	1c9oA_BOINC_ABRELAX_SAVE_ALL_OUT_BARCODE-1c9oA-frags83__1706_0.clean.out.83_1C9O	1C9O	1.63	5.8186	5.8707
1HZB_B	1c9oA_BOINC_ABRELAX_SAVE_ALL_OUT_BARCODE-1c9oA-frags83__1706_0.clean.out.84_1C9O	1C9O	1.93	5.3438	5.4270
1HZB_B	1c9oA_BOINC_ABRELAX_SAVE_ALL_OUT_BARCODE-1c9oA-frags83__1706_0.clean.out.85_1C9O	1C9O	1.92	5.8186	5.8707
1HZB_B	1c9oA_BOINC_ABRELAX_SAVE_ALL_OUT_BARCODE-1c9oA-frags83__1706_0.clean.out.86_1C9O	1C9O	2.51	5.0273	5.1314
1HZB_B	1c9oA_BOINC_ABRELAX_SAVE_ALL_OUT_BARCODE-1c9oA-frags83__1706_0.clean.out.87_1C9O	1C9O	2.63	3.9196	4.0996
1HZB_B	1c9oA_BOINC_ABRELAX_SAVE_ALL_OUT_BARCODE-1c9oA-frags83__1706_0.clean.out.88_1C9O	1C9O	2.28	5.0273	5.1314
1HZB_B	1c9oA_BOINC_ABRELAX_SAVE_ALL_OUT_BARCODE-1c9oA-frags83__1706_0.clean.out.89_1C9O	1C9O	2.12	5.3438	5.4270
1HZB_B	1c9oA_BOINC_ABRELAX_SAVE_ALL_OUT_BARCODE-1c9oA-frags83__1706_0.clean.out.8_1C9O	1C9O	1.66	5.1856	5.2792
1HZB_B	1c9oA_BOINC_ABRELAX_SAVE_ALL_OUT_BARCODE-1c9oA-frags83__1706_0.clean.out.90_1C9O	1C9O	2.22	5.5021	5.5749
1HZB_B	1c9oA_BOINC_ABRELAX_SAVE_ALL_OUT_BARCODE-1c9oA-frags83__1706_0.clean.out.91_1C9O	1C9O	2.21	5.5021	5.5749
1HZB_B	1c9oA_BOINC_ABRELAX_SAVE_ALL_OUT_BARCODE-1c9oA-frags83__1706_0.clean.out.92_1C9O	1C9O	2.09	5.6604	5.7228
1HZB_B	1c9oA_BOINC_ABRELAX_SAVE_ALL_OUT_BARCODE-1c9oA-frags83__1706_0.clean.out.93_1C9O	1C9O	1.75	5.3438	5.4270
1HZB_B	1c9oA_BOINC_ABRELAX_SAVE_ALL_OUT_BARCODE-1c9oA-frags83__1706_0.clean.out.94_1C9O	1C9O	2.13	5.8186	5.8707
1HZB_B	1c9oA_BOINC_ABRELAX_SAVE_ALL_OUT_BARCODE-1c9oA-frags83__1706_0.clean.out.95_1C9O	1C9O	1.76	5.8186	5.8707
1HZB_B	1c9oA_BOINC_ABRELAX_SAVE_ALL_OUT_BARCODE-1c9oA-frags83__1706_0.clean.out.96_1C9O	1C9O	2.24	4.3943	4.5411
1HZB_B	1c9oA_BOINC_ABRELAX_SAVE_ALL_OUT_BARCODE-1c9oA-frags83__1706_0.clean.out.97_1C9O	1C9O	2.19	5.0273	5.1314
1HZB_B	1c9oA_BOINC_ABRELAX_SAVE_ALL_OUT_BARCODE-1c9oA-frags83__1706_0.clean.out.98_1C9O	1C9O	1.94	5.3438	5.4270
1HZB_B	1c9oA_BOINC_ABRELAX_SAVE_ALL_OUT_BARCODE-1c9oA-frags83__1706_0.clean.out.99_1C9O	1C9O	1.60	5.5021	5.5749
1HZB_B	1c9oA_BOINC_ABRELAX_SAVE_ALL_OUT_BARCODE-1c9oA-frags83__1706_0.clean.out.9_1C9O	1C9O	2.15	5.5021	5.5749
2HAX_B	1c9oA_BOINC_ABRELAX_SAVE_ALL_OUT-1c9oA-frags83__1705_0.first.clean.out.10_1C9O	1C9O	2.48	0.9127	1.4123
2HAX_B	1c9oA_BOINC_ABRELAX_SAVE_ALL_OUT-1c9oA-frags83__1705_0.first.clean.out.11_1C9O	1C9O	2.40	0.2797	0.9251
2HAX_B	1c9oA_BOINC_ABRELAX_SAVE_ALL_OUT-1c9oA-frags83__1705_0.first.clean.out.12_1C9O	1C9O	2.28	1.0710	1.5421
2HAX_B	1c9oA_BOINC_ABRELAX_SAVE_ALL_OUT-1c9oA-frags83__1705_0.first.clean.out.13_1C9O	1C9O	2.36	1.0710	1.5421
2HAX_B	1c9oA_BOINC_ABRELAX_SAVE_ALL_OUT-1c9oA-frags83__1705_0.first.clean.out.14_1C9O	1C9O	2.52	1.0710	1.5421
2HAX_B	1c9oA_BOINC_ABRELAX_SAVE_ALL_OUT-1c9oA-frags83__1705_0.first.clean.out.15_1C9O	1C9O	2.21	0.2797	0.9251
2HAX_B	1c9oA_BOINC_ABRELAX_SAVE_ALL_OUT-1c9oA-frags83__1705_0.first.clean.out.16_1C9O	1C9O	2.04	1.0710	1.5421
2HAX_B	1c9oA_BOINC_ABRELAX_SAVE_ALL_OUT-1c9oA-frags83__1705_0.first.clean.out.17_1C9O	1C9O	2.81	0.4380	1.0412
2HAX_B	1c9oA_BOINC_ABRELAX_SAVE_ALL_OUT-1c9oA-frags83__1705_0.first.clean.out.18_1C9O	1C9O	2.47	0.9127	1.4123
2HAX_B	1c9oA_BOINC_ABRELAX_SAVE_ALL_OUT-1c9oA-frags83__1705_0.first.clean.out.19_1C9O	1C9O	2.17	1.3875	1.8086
2HAX_B	1c9oA_BOINC_ABRELAX_SAVE_ALL_OUT-1c9oA-frags83__1705_0.first.clean.out.1_1C9O	1C9O	1.66	0.2797	0.9251
2HAX_B	1c9oA_BOINC_ABRELAX_SAVE_ALL_OUT-1c9oA-frags83__1705_0.first.clean.out.20_1C9O	1C9O	1.97	1.2292	1.6743
2HAX_B	1c9oA_BOINC_ABRELAX_SAVE_ALL_OUT-1c9oA-frags83__1705_0.first.clean.out.2_1C9O	1C9O	1.82	0.2797	0.9251
2HAX_B	1c9oA_BOINC_ABRELAX_SAVE_ALL_OUT-1c9oA-frags83__1705_0.first.clean.out.3_1C9O	1C9O	2.12	1.2292	1.6743
2HAX_B	1c9oA_BOINC_ABRELAX_SAVE_ALL_OUT-1c9oA-frags83__1705_0.first.clean.out.4_1C9O	1C9O	2.14	0.2797	0.9251
2HAX_B	1c9oA_BOINC_ABRELAX_SAVE_ALL_OUT-1c9oA-frags83__1705_0.first.clean.out.5_1C9O	1C9O	2.49	1.0710	1.5421
2HAX_B	1c9oA_BOINC_ABRELAX_SAVE_ALL_OUT-1c9oA-frags83__1705_0.first.clean.out.6_1C9O	1C9O	2.13	0.7545	1.2853
2HAX_B	1c9oA_BOINC_ABRELAX_SAVE_ALL_OUT-1c9oA-frags83__1705_0.first.clean.out.7_1C9O	1C9O	2.29	0.9127	1.4123
2HAX_B	1c9oA_BOINC_ABRELAX_SAVE_ALL_OUT-1c9oA-frags83__1705_0.first.clean.out.8_1C9O	1C9O	2.27	0.9127	1.4123
2HAX_B	1c9oA_BOINC_ABRELAX_SAVE_ALL_OUT-1c9oA-frags83__1705_0.first.clean.out.9_1C9O	1C9O	1.89	1.2292	1.6743
2HAX_B	1c9oA_BOINC_ABRELAX_SAVE_ALL_OUT_BARCODE-1c9oA-frags83__1706_0.clean.out.100_1C9O	1C9O	2.01	1.2292	1.6743
2HAX_B	1c9oA_BOINC_ABRELAX_SAVE_ALL_OUT_BARCODE-1c9oA-frags83__1706_0.clean.out.10_1C9O	1C9O	2.03	1.5457	1.9448
2HAX_B	1c9oA_BOINC_ABRELAX_SAVE_ALL_OUT_BARCODE-1c9oA-frags83__1706_0.clean.out.11_1C9O	1C9O	1.74	0.7545	1.2853
2HAX_B	1c9oA_BOINC_ABRELAX_SAVE_ALL_OUT_BARCODE-1c9oA-frags83__1706_0.clean.out.12_1C9O	1C9O	2.13	0.4380	1.0412
2HAX_B	1c9oA_BOINC_ABRELAX_SAVE_ALL_OUT_BARCODE-1c9oA-frags83__1706_0.clean.out.13_1C9O	1C9O	2.43	1.3875	1.8086
2HAX_B	1c9oA_BOINC_ABRELAX_SAVE_ALL_OUT_BARCODE-1c9oA-frags83__1706_0.clean.out.14_1C9O	1C9O	1.97	1.2292	1.6743
2HAX_B	1c9oA_BOINC_ABRELAX_SAVE_ALL_OUT_BARCODE-1c9oA-frags83__1706_0.clean.out.15_1C9O	1C9O	1.95	1.3875	1.8086
2HAX_B	1c9oA_BOINC_ABRELAX_SAVE_ALL_OUT_BARCODE-1c9oA-frags83__1706_0.clean.out.16_1C9O	1C9O	1.67	1.3875	1.8086
2HAX_B	1c9oA_BOINC_ABRELAX_SAVE_ALL_OUT_BARCODE-1c9oA-frags83__1706_0.clean.out.17_1C9O	1C9O	2.48	1.3875	1.8086
2HAX_B	1c9oA_BOINC_ABRELAX_SAVE_ALL_OUT_BARCODE-1c9oA-frags83__1706_0.clean.out.18_1C9O	1C9O	1.65	1.5457	1.9448
2HAX_B	1c9oA_BOINC_ABRELAX_SAVE_ALL_OUT_BARCODE-1c9oA-frags83__1706_0.clean.out.19_1C9O	1C9O	2.32	1.3875	1.8086
2HAX_B	1c9oA_BOINC_ABRELAX_SAVE_ALL_OUT_BARCODE-1c9oA-frags83__1706_0.clean.out.1_1C9O	1C9O	1.45	1.5457	1.9448
2HAX_B	1c9oA_BOINC_ABRELAX_SAVE_ALL_OUT_BARCODE-1c9oA-frags83__1706_0.clean.out.20_1C9O	1C9O	2.23	1.2292	1.6743
2HAX_B	1c9oA_BOINC_ABRELAX_SAVE_ALL_OUT_BARCODE-1c9oA-frags83__1706_0.clean.out.21_1C9O	1C9O	2.43	1.3875	1.8086
2HAX_B	1c9oA_BOINC_ABRELAX_SAVE_ALL_OUT_BARCODE-1c9oA-frags83__1706_0.clean.out.22_1C9O	1C9O	2.00	1.2292	1.6743
2HAX_B	1c9oA_BOINC_ABRELAX_SAVE_ALL_OUT_BARCODE-1c9oA-frags83__1706_0.clean.out.23_1C9O	1C9O	2.09	1.2292	1.6743
2HAX_B	1c9oA_BOINC_ABRELAX_SAVE_ALL_OUT_BARCODE-1c9oA-frags83__1706_0.clean.out.24_1C9O	1C9O	1.58	1.5457	1.9448
2HAX_B	1c9oA_BOINC_ABRELAX_SAVE_ALL_OUT_BARCODE-1c9oA-frags83__1706_0.clean.out.25_1C9O	1C9O	2.05	1.3875	1.8086
2HAX_B	1c9oA_BOINC_ABRELAX_SAVE_ALL_OUT_BARCODE-1c9oA-frags83__1706_0.clean.out.26_1C9O	1C9O	2.26	1.2292	1.6743
2HAX_B	1c9oA_BOINC_ABRELAX_SAVE_ALL_OUT_BARCODE-1c9oA-frags83__1706_0.clean.out.27_1C9O	1C9O	1.82	1.5457	1.9448
2HAX_B	1c9oA_BOINC_ABRELAX_SAVE_ALL_OUT_BARCODE-1c9oA-frags83__1706_0.clean.out.28_1C9O	1C9O	1.86	1.2292	1.6743
2HAX_B	1c9oA_BOINC_ABRELAX_SAVE_ALL_OUT_BARCODE-1c9oA-frags83__1706_0.clean.out.29_1C9O	1C9O	1.47	1.5457	1.9448
2HAX_B	1c9oA_BOINC_ABRELAX_SAVE_ALL_OUT_BARCODE-1c9oA-frags83__1706_0.clean.out.2_1C9O	1C9O	1.68	1.5457	1.9448
2HAX_B	1c9oA_BOINC_ABRELAX_SAVE_ALL_OUT_BARCODE-1c9oA-frags83__1706_0.clean.out.30_1C9O	1C9O	1.53	1.5457	1.9448
2HAX_B	1c9oA_BOINC_ABRELAX_SAVE_ALL_OUT_BARCODE-1c9oA-frags83__1706_0.clean.out.31_1C9O	1C9O	1.64	1.5457	1.9448
2HAX_B	1c9oA_BOINC_ABRELAX_SAVE_ALL_OUT_BARCODE-1c9oA-frags83__1706_0.clean.out.32_1C9O	1C9O	1.83	1.5457	1.9448
2HAX_B	1c9oA_BOINC_ABRELAX_SAVE_ALL_OUT_BARCODE-1c9oA-frags83__1706_0.clean.out.33_1C9O	1C9O	2.15	0.9127	1.4123
2HAX_B	1c9oA_BOINC_ABRELAX_SAVE_ALL_OUT_BARCODE-1c9oA-frags83__1706_0.clean.out.34_1C9O	1C9O	1.77	1.3875	1.8086
2HAX_B	1c9oA_BOINC_ABRELAX_SAVE_ALL_OUT_BARCODE-1c9oA-frags83__1706_0.clean.out.35_1C9O	1C9O	2.19	1.3875	1.8086
2HAX_B	1c9oA_BOINC_ABRELAX_SAVE_ALL_OUT_BARCODE-1c9oA-frags83__1706_0.clean.out.36_1C9O	1C9O	1.99	1.5457	1.9448
2HAX_B	1c9oA_BOINC_ABRELAX_SAVE_ALL_OUT_BARCODE-1c9oA-frags83__1706_0.clean.out.37_1C9O	1C9O	2.21	1.5457	1.9448
2HAX_B	1c9oA_BOINC_ABRELAX_SAVE_ALL_OUT_BARCODE-1c9oA-frags83__1706_0.clean.out.38_1C9O	1C9O	1.57	1.5457	1.9448
2HAX_B	1c9oA_BOINC_ABRELAX_SAVE_ALL_OUT_BARCODE-1c9oA-frags83__1706_0.clean.out.39_1C9O	1C9O	1.77	1.5457	1.9448
2HAX_B	1c9oA_BOINC_ABRELAX_SAVE_ALL_OUT_BARCODE-1c9oA-frags83__1706_0.clean.out.3_1C9O	1C9O	1.96	1.3875	1.8086
2HAX_B	1c9oA_BOINC_ABRELAX_SAVE_ALL_OUT_BARCODE-1c9oA-frags83__1706_0.clean.out.40_1C9O	1C9O	2.06	1.2292	1.6743
2HAX_B	1c9oA_BOINC_ABRELAX_SAVE_ALL_OUT_BARCODE-1c9oA-frags83__1706_0.clean.out.41_1C9O	1C9O	2.19	1.2292	1.6743
2HAX_B	1c9oA_BOINC_ABRELAX_SAVE_ALL_OUT_BARCODE-1c9oA-frags83__1706_0.clean.out.42_1C9O	1C9O	1.92	1.3875	1.8086
2HAX_B	1c9oA_BOINC_ABRELAX_SAVE_ALL_OUT_BARCODE-1c9oA-frags83__1706_0.clean.out.43_1C9O	1C9O	1.58	1.5457	1.9448
2HAX_B	1c9oA_BOINC_ABRELAX_SAVE_ALL_OUT_BARCODE-1c9oA-frags83__1706_0.clean.out.44_1C9O	1C9O	1.55	1.3875	1.8086
2HAX_B	1c9oA_BOINC_ABRELAX_SAVE_ALL_OUT_BARCODE-1c9oA-frags83__1706_0.clean.out.45_1C9O	1C9O	1.58	1.5457	1.9448
2HAX_B	1c9oA_BOINC_ABRELAX_SAVE_ALL_OUT_BARCODE-1c9oA-frags83__1706_0.clean.out.46_1C9O	1C9O	1.91	1.3875	1.8086
2HAX_B	1c9oA_BOINC_ABRELAX_SAVE_ALL_OUT_BARCODE-1c9oA-frags83__1706_0.clean.out.47_1C9O	1C9O	2.11	1.5457	1.9448
2HAX_B	1c9oA_BOINC_ABRELAX_SAVE_ALL_OUT_BARCODE-1c9oA-frags83__1706_0.clean.out.48_1C9O	1C9O	2.39	1.2292	1.6743
2HAX_B	1c9oA_BOINC_ABRELAX_SAVE_ALL_OUT_BARCODE-1c9oA-frags83__1706_0.clean.out.49_1C9O	1C9O	1.62	1.5457	1.9448
2HAX_B	1c9oA_BOINC_ABRELAX_SAVE_ALL_OUT_BARCODE-1c9oA-frags83__1706_0.clean.out.4_1C9O	1C9O	2.35	1.2292	1.6743
2HAX_B	1c9oA_BOINC_ABRELAX_SAVE_ALL_OUT_BARCODE-1c9oA-frags83__1706_0.clean.out.50_1C9O	1C9O	1.41	1.5457	1.9448
2HAX_B	1c9oA_BOINC_ABRELAX_SAVE_ALL_OUT_BARCODE-1c9oA-frags83__1706_0.clean.out.51_1C9O	1C9O	2.28	1.5457	1.9448
2HAX_B	1c9oA_BOINC_ABRELAX_SAVE_ALL_OUT_BARCODE-1c9oA-frags83__1706_0.clean.out.52_1C9O	1C9O	1.91	1.3875	1.8086
2HAX_B	1c9oA_BOINC_ABRELAX_SAVE_ALL_OUT_BARCODE-1c9oA-frags83__1706_0.clean.out.53_1C9O	1C9O	1.59	1.2292	1.6743
2HAX_B	1c9oA_BOINC_ABRELAX_SAVE_ALL_OUT_BARCODE-1c9oA-frags83__1706_0.clean.out.54_1C9O	1C9O	1.82	0.7545	1.2853
2HAX_B	1c9oA_BOINC_ABRELAX_SAVE_ALL_OUT_BARCODE-1c9oA-frags83__1706_0.clean.out.55_1C9O	1C9O	2.21	1.5457	1.9448
2HAX_B	1c9oA_BOINC_ABRELAX_SAVE_ALL_OUT_BARCODE-1c9oA-frags83__1706_0.clean.out.56_1C9O	1C9O	1.84	1.3875	1.8086
2HAX_B	1c9oA_BOINC_ABRELAX_SAVE_ALL_OUT_BARCODE-1c9oA-frags83__1706_0.clean.out.57_1C9O	1C9O	1.58	1.5457	1.9448
2HAX_B	1c9oA_BOINC_ABRELAX_SAVE_ALL_OUT_BARCODE-1c9oA-frags83__1706_0.clean.out.58_1C9O	1C9O	1.84	1.2292	1.6743
2HAX_B	1c9oA_BOINC_ABRELAX_SAVE_ALL_OUT_BARCODE-1c9oA-frags83__1706_0.clean.out.59_1C9O	1C9O	1.95	1.3875	1.8086
2HAX_B	1c9oA_BOINC_ABRELAX_SAVE_ALL_OUT_BARCODE-1c9oA-frags83__1706_0.clean.out.5_1C9O	1C9O	2.12	1.3875	1.8086
2HAX_B	1c9oA_BOINC_ABRELAX_SAVE_ALL_OUT_BARCODE-1c9oA-frags83__1706_0.clean.out.60_1C9O	1C9O	2.05	0.7545	1.2853
2HAX_B	1c9oA_BOINC_ABRELAX_SAVE_ALL_OUT_BARCODE-1c9oA-frags83__1706_0.clean.out.61_1C9O	1C9O	1.72	1.3875	1.8086
2HAX_B	1c9oA_BOINC_ABRELAX_SAVE_ALL_OUT_BARCODE-1c9oA-frags83__1706_0.clean.out.62_1C9O	1C9O	1.94	1.3875	1.8086
2HAX_B	1c9oA_BOINC_ABRELAX_SAVE_ALL_OUT_BARCODE-1c9oA-frags83__1706_0.clean.out.63_1C9O	1C9O	2.00	1.2292	1.6743
2HAX_B	1c9oA_BOINC_ABRELAX_SAVE_ALL_OUT_BARCODE-1c9oA-frags83__1706_0.clean.out.64_1C9O	1C9O	1.67	1.5457	1.9448
2HAX_B	1c9oA_BOINC_ABRELAX_SAVE_ALL_OUT_BARCODE-1c9oA-frags83__1706_0.clean.out.65_1C9O	1C9O	2.06	1.3875	1.8086
2HAX_B	1c9oA_BOINC_ABRELAX_SAVE_ALL_OUT_BARCODE-1c9oA-frags83__1706_0.clean.out.66_1C9O	1C9O	2.00	1.3875	1.8086
2HAX_B	1c9oA_BOINC_ABRELAX_SAVE_ALL_OUT_BARCODE-1c9oA-frags83__1706_0.clean.out.67_1C9O	1C9O	1.88	1.5457	1.9448
2HAX_B	1c9oA_BOINC_ABRELAX_SAVE_ALL_OUT_BARCODE-1c9oA-frags83__1706_0.clean.out.68_1C9O	1C9O	1.93	1.3875	1.8086
2HAX_B	1c9oA_BOINC_ABRELAX_SAVE_ALL_OUT_BARCODE-1c9oA-frags83__1706_0.clean.out.69_1C9O	1C9O	1.84	1.2292	1.6743
2HAX_B	1c9oA_BOINC_ABRELAX_SAVE_ALL_OUT_BARCODE-1c9oA-frags83__1706_0.clean.out.6_1C9O	1C9O	1.42	1.5457	1.9448
2HAX_B	1c9oA_BOINC_ABRELAX_SAVE_ALL_OUT_BARCODE-1c9oA-frags83__1706_0.clean.out.70_1C9O	1C9O	2.25	1.5457	1.9448
2HAX_B	1c9oA_BOINC_ABRELAX_SAVE_ALL_OUT_BARCODE-1c9oA-frags83__1706_0.clean.out.71_1C9O	1C9O	1.77	1.5457	1.9448
2HAX_B	1c9oA_BOINC_ABRELAX_SAVE_ALL_OUT_BARCODE-1c9oA-frags83__1706_0.clean.out.72_1C9O	1C9O	2.18	1.3875	1.8086
2HAX_B	1c9oA_BOINC_ABRELAX_SAVE_ALL_OUT_BARCODE-1c9oA-frags83__1706_0.clean.out.73_1C9O	1C9O	1.80	1.2292	1.6743
2HAX_B	1c9oA_BOINC_ABRELAX_SAVE_ALL_OUT_BARCODE-1c9oA-frags83__1706_0.clean.out.74_1C9O	1C9O	1.94	1.3875	1.8086
2HAX_B	1c9oA_BOINC_ABRELAX_SAVE_ALL_OUT_BARCODE-1c9oA-frags83__1706_0.clean.out.75_1C9O	1C9O	2.09	1.3875	1.8086
2HAX_B	1c9oA_BOINC_ABRELAX_SAVE_ALL_OUT_BARCODE-1c9oA-frags83__1706_0.clean.out.76_1C9O	1C9O	2.18	1.3875	1.8086
2HAX_B	1c9oA_BOINC_ABRELAX_SAVE_ALL_OUT_BARCODE-1c9oA-frags83__1706_0.clean.out.77_1C9O	1C9O	2.23	1.5457	1.9448
2HAX_B	1c9oA_BOINC_ABRELAX_SAVE_ALL_OUT_BARCODE-1c9oA-frags83__1706_0.clean.out.78_1C9O	1C9O	1.65	1.5457	1.9448
2HAX_B	1c9oA_BOINC_ABRELAX_SAVE_ALL_OUT_BARCODE-1c9oA-frags83__1706_0.clean.out.79_1C9O	1C9O	1.61	1.7040	2.0826
2HAX_B	1c9oA_BOINC_ABRELAX_SAVE_ALL_OUT_BARCODE-1c9oA-frags83__1706_0.clean.out.7_1C9O	1C9O	2.29	1.5457	1.9448
2HAX_B	1c9oA_BOINC_ABRELAX_SAVE_ALL_OUT_BARCODE-1c9oA-frags83__1706_0.clean.out.80_1C9O	1C9O	2.00	1.5457	1.9448
2HAX_B	1c9oA_BOINC_ABRELAX_SAVE_ALL_OUT_BARCODE-1c9oA-frags83__1706_0.clean.out.81_1C9O	1C9O	2.01	1.3875	1.8086
2HAX_B	1c9oA_BOINC_ABRELAX_SAVE_ALL_OUT_BARCODE-1c9oA-frags83__1706_0.clean.out.82_1C9O	1C9O	2.03	1.7040	2.0826
2HAX_B	1c9oA_BOINC_ABRELAX_SAVE_ALL_OUT_BARCODE-1c9oA-frags83__1706_0.clean.out.83_1C9O	1C9O	1.90	1.7040	2.0826
2HAX_B	1c9oA_BOINC_ABRELAX_SAVE_ALL_OUT_BARCODE-1c9oA-frags83__1706_0.clean.out.84_1C9O	1C9O	2.20	1.3875	1.8086
2HAX_B	1c9oA_BOINC_ABRELAX_SAVE_ALL_OUT_BARCODE-1c9oA-frags83__1706_0.clean.out.85_1C9O	1C9O	2.06	1.5457	1.9448
2HAX_B	1c9oA_BOINC_ABRELAX_SAVE_ALL_OUT_BARCODE-1c9oA-frags83__1706_0.clean.out.86_1C9O	1C9O	2.03	1.7040	2.0826
2HAX_B	1c9oA_BOINC_ABRELAX_SAVE_ALL_OUT_BARCODE-1c9oA-frags83__1706_0.clean.out.87_1C9O	1C9O	2.03	1.5457	1.9448
2HAX_B	1c9oA_BOINC_ABRELAX_SAVE_ALL_OUT_BARCODE-1c9oA-frags83__1706_0.clean.out.88_1C9O	1C9O	2.56	1.2292	1.6743
2HAX_B	1c9oA_BOINC_ABRELAX_SAVE_ALL_OUT_BARCODE-1c9oA-frags83__1706_0.clean.out.89_1C9O	1C9O	1.88	1.5457	1.9448
2HAX_B	1c9oA_BOINC_ABRELAX_SAVE_ALL_OUT_BARCODE-1c9oA-frags83__1706_0.clean.out.8_1C9O	1C9O	1.60	1.3875	1.8086
2HAX_B	1c9oA_BOINC_ABRELAX_SAVE_ALL_OUT_BARCODE-1c9oA-frags83__1706_0.clean.out.90_1C9O	1C9O	2.15	1.3875	1.8086
2HAX_B	1c9oA_BOINC_ABRELAX_SAVE_ALL_OUT_BARCODE-1c9oA-frags83__1706_0.clean.out.91_1C9O	1C9O	2.15	1.5457	1.9448
2HAX_B	1c9oA_BOINC_ABRELAX_SAVE_ALL_OUT_BARCODE-1c9oA-frags83__1706_0.clean.out.92_1C9O	1C9O	1.81	1.5457	1.9448
2HAX_B	1c9oA_BOINC_ABRELAX_SAVE_ALL_OUT_BARCODE-1c9oA-frags83__1706_0.clean.out.93_1C9O	1C9O	1.69	1.3875	1.8086
2HAX_B	1c9oA_BOINC_ABRELAX_SAVE_ALL_OUT_BARCODE-1c9oA-frags83__1706_0.clean.out.94_1C9O	1C9O	1.78	1.5457	1.9448
2HAX_B	1c9oA_BOINC_ABRELAX_SAVE_ALL_OUT_BARCODE-1c9oA-frags83__1706_0.clean.out.95_1C9O	1C9O	2.03	1.5457	1.9448
2HAX_B	1c9oA_BOINC_ABRELAX_SAVE_ALL_OUT_BARCODE-1c9oA-frags83__1706_0.clean.out.96_1C9O	1C9O	2.05	1.5457	1.9448
2HAX_B	1c9oA_BOINC_ABRELAX_SAVE_ALL_OUT_BARCODE-1c9oA-frags83__1706_0.clean.out.97_1C9O	1C9O	1.74	1.3875	1.8086
2HAX_B	1c9oA_BOINC_ABRELAX_SAVE_ALL_OUT_BARCODE-1c9oA-frags83__1706_0.clean.out.98_1C9O	1C9O	1.81	1.2292	1.6743
2HAX_B	1c9oA_BOINC_ABRELAX_SAVE_ALL_OUT_BARCODE-1c9oA-frags83__1706_0.clean.out.99_1C9O	1C9O	1.51	1.5457	1.9448
2HAX_B	1c9oA_BOINC_ABRELAX_SAVE_ALL_OUT_BARCODE-1c9oA-frags83__1706_0.clean.out.9_1C9O	1C9O	1.86	1.3875	1.8086
