# Supplementary material for: Addressing the Role of Conformational Diversity in Protein Structure Prediction
Source: PLoS One. 2016 May 9;11(5):e0154923. doi: 10.1371/journal.pone.0154923 (PMC4861349; doi:10.1371/journal.pone.0154923)
Supplement: S1 Dataset — (GZ) [file pone.0154923.s002.gz › Palopoli-Monzon_2016_SI/Structural_alignments/SET_ROSETTA/rmsd_mammoth_rosseta_1RNB.out]

PDB_1	PDB_2	Target	RMSD	Z-score	ln(E)
1rnb	1rnbA_BOINC_ABRELAX_SAVE_ALL_OUT-1rnbA-frags83__1705_0.first.clean.out.10_1RNB	1RNB	2.91	1.1560	1.6128
1rnb	1rnbA_BOINC_ABRELAX_SAVE_ALL_OUT-1rnbA-frags83__1705_0.first.clean.out.11_1RNB	1RNB	2.53	-1.1471	0.1584
1rnb	1rnbA_BOINC_ABRELAX_SAVE_ALL_OUT-1rnbA-frags83__1705_0.first.clean.out.12_1RNB	1RNB	2.81	0.2786	0.9244
1rnb	1rnbA_BOINC_ABRELAX_SAVE_ALL_OUT-1rnbA-frags83__1705_0.first.clean.out.13_1RNB	1RNB	2.78	-0.4890	0.4376
1rnb	1rnbA_BOINC_ABRELAX_SAVE_ALL_OUT-1rnbA-frags83__1705_0.first.clean.out.14_1RNB	1RNB	2.95	1.7043	2.0829
1rnb	1rnbA_BOINC_ABRELAX_SAVE_ALL_OUT-1rnbA-frags83__1705_0.first.clean.out.15_1RNB	1RNB	2.82	0.7173	1.2559
1rnb	1rnbA_BOINC_ABRELAX_SAVE_ALL_OUT-1rnbA-frags83__1705_0.first.clean.out.16_1RNB	1RNB	2.49	0.6076	1.1703
1rnb	1rnbA_BOINC_ABRELAX_SAVE_ALL_OUT-1rnbA-frags83__1705_0.first.clean.out.17_1RNB	1RNB	2.63	0.0593	0.7712
1rnb	1rnbA_BOINC_ABRELAX_SAVE_ALL_OUT-1rnbA-frags83__1705_0.first.clean.out.18_1RNB	1RNB	2.83	-0.2697	0.5616
1rnb	1rnbA_BOINC_ABRELAX_SAVE_ALL_OUT-1rnbA-frags83__1705_0.first.clean.out.19_1RNB	1RNB	2.90	0.8270	1.3431
1rnb	1rnbA_BOINC_ABRELAX_SAVE_ALL_OUT-1rnbA-frags83__1705_0.first.clean.out.1_1RNB	1RNB	2.73	0.4980	1.0864
1rnb	1rnbA_BOINC_ABRELAX_SAVE_ALL_OUT-1rnbA-frags83__1705_0.first.clean.out.20_1RNB	1RNB	2.93	0.9367	1.4317
1rnb	1rnbA_BOINC_ABRELAX_SAVE_ALL_OUT-1rnbA-frags83__1705_0.first.clean.out.2_1RNB	1RNB	2.57	0.8270	1.3431
1rnb	1rnbA_BOINC_ABRELAX_SAVE_ALL_OUT-1rnbA-frags83__1705_0.first.clean.out.3_1RNB	1RNB	2.62	-0.0504	0.6985
1rnb	1rnbA_BOINC_ABRELAX_SAVE_ALL_OUT-1rnbA-frags83__1705_0.first.clean.out.4_1RNB	1RNB	1.96	-0.0504	0.6985
1rnb	1rnbA_BOINC_ABRELAX_SAVE_ALL_OUT-1rnbA-frags83__1705_0.first.clean.out.5_1RNB	1RNB	2.67	-0.8181	0.2795
1rnb	1rnbA_BOINC_ABRELAX_SAVE_ALL_OUT-1rnbA-frags83__1705_0.first.clean.out.6_1RNB	1RNB	2.99	0.4980	1.0864
1rnb	1rnbA_BOINC_ABRELAX_SAVE_ALL_OUT-1rnbA-frags83__1705_0.first.clean.out.7_1RNB	1RNB	2.82	0.2786	0.9244
1rnb	1rnbA_BOINC_ABRELAX_SAVE_ALL_OUT-1rnbA-frags83__1705_0.first.clean.out.8_1RNB	1RNB	3.12	1.5947	1.9873
1rnb	1rnbA_BOINC_ABRELAX_SAVE_ALL_OUT-1rnbA-frags83__1705_0.first.clean.out.9_1RNB	1RNB	3.20	-0.1600	0.6285
1rnb	1rnbA_BOINC_ABRELAX_SAVE_ALL_OUT_BARCODE-1rnbA-frags83__1706_0.clean.out.100_1RNB	1RNB	2.89	0.9367	1.4317
1rnb	1rnbA_BOINC_ABRELAX_SAVE_ALL_OUT_BARCODE-1rnbA-frags83__1706_0.clean.out.10_1RNB	1RNB	2.96	1.3753	1.7982
1rnb	1rnbA_BOINC_ABRELAX_SAVE_ALL_OUT_BARCODE-1rnbA-frags83__1706_0.clean.out.11_1RNB	1RNB	2.51	-1.5857	0.0568
1rnb	1rnbA_BOINC_ABRELAX_SAVE_ALL_OUT_BARCODE-1rnbA-frags83__1706_0.clean.out.12_1RNB	1RNB	2.81	-0.2697	0.5616
1rnb	1rnbA_BOINC_ABRELAX_SAVE_ALL_OUT_BARCODE-1rnbA-frags83__1706_0.clean.out.13_1RNB	1RNB	2.95	-0.2697	0.5616
1rnb	1rnbA_BOINC_ABRELAX_SAVE_ALL_OUT_BARCODE-1rnbA-frags83__1706_0.clean.out.14_1RNB	1RNB	2.74	0.4980	1.0864
1rnb	1rnbA_BOINC_ABRELAX_SAVE_ALL_OUT_BARCODE-1rnbA-frags83__1706_0.clean.out.15_1RNB	1RNB	2.79	-1.2567	0.1267
1rnb	1rnbA_BOINC_ABRELAX_SAVE_ALL_OUT_BARCODE-1rnbA-frags83__1706_0.clean.out.16_1RNB	1RNB	3.12	1.2657	1.7050
1rnb	1rnbA_BOINC_ABRELAX_SAVE_ALL_OUT_BARCODE-1rnbA-frags83__1706_0.clean.out.17_1RNB	1RNB	2.70	0.6076	1.1703
1rnb	1rnbA_BOINC_ABRELAX_SAVE_ALL_OUT_BARCODE-1rnbA-frags83__1706_0.clean.out.18_1RNB	1RNB	2.91	0.2786	0.9244
1rnb	1rnbA_BOINC_ABRELAX_SAVE_ALL_OUT_BARCODE-1rnbA-frags83__1706_0.clean.out.19_1RNB	1RNB	2.92	1.9237	2.2762
1rnb	1rnbA_BOINC_ABRELAX_SAVE_ALL_OUT_BARCODE-1rnbA-frags83__1706_0.clean.out.1_1RNB	1RNB	2.89	0.6076	1.1703
1rnb	1rnbA_BOINC_ABRELAX_SAVE_ALL_OUT_BARCODE-1rnbA-frags83__1706_0.clean.out.20_1RNB	1RNB	2.97	0.8270	1.3431
1rnb	1rnbA_BOINC_ABRELAX_SAVE_ALL_OUT_BARCODE-1rnbA-frags83__1706_0.clean.out.21_1RNB	1RNB	3.11	0.4980	1.0864
1rnb	1rnbA_BOINC_ABRELAX_SAVE_ALL_OUT_BARCODE-1rnbA-frags83__1706_0.clean.out.22_1RNB	1RNB	3.01	0.4980	1.0864
1rnb	1rnbA_BOINC_ABRELAX_SAVE_ALL_OUT_BARCODE-1rnbA-frags83__1706_0.clean.out.23_1RNB	1RNB	2.85	0.4980	1.0864
1rnb	1rnbA_BOINC_ABRELAX_SAVE_ALL_OUT_BARCODE-1rnbA-frags83__1706_0.clean.out.24_1RNB	1RNB	2.61	-0.2697	0.5616
1rnb	1rnbA_BOINC_ABRELAX_SAVE_ALL_OUT_BARCODE-1rnbA-frags83__1706_0.clean.out.25_1RNB	1RNB	2.50	-0.3794	0.4979
1rnb	1rnbA_BOINC_ABRELAX_SAVE_ALL_OUT_BARCODE-1rnbA-frags83__1706_0.clean.out.26_1RNB	1RNB	2.63	0.6076	1.1703
1rnb	1rnbA_BOINC_ABRELAX_SAVE_ALL_OUT_BARCODE-1rnbA-frags83__1706_0.clean.out.27_1RNB	1RNB	2.72	1.4850	1.8923
1rnb	1rnbA_BOINC_ABRELAX_SAVE_ALL_OUT_BARCODE-1rnbA-frags83__1706_0.clean.out.28_1RNB	1RNB	2.55	-0.4890	0.4376
1rnb	1rnbA_BOINC_ABRELAX_SAVE_ALL_OUT_BARCODE-1rnbA-frags83__1706_0.clean.out.29_1RNB	1RNB	2.79	0.8270	1.3431
1rnb	1rnbA_BOINC_ABRELAX_SAVE_ALL_OUT_BARCODE-1rnbA-frags83__1706_0.clean.out.2_1RNB	1RNB	2.85	0.3883	1.0044
1rnb	1rnbA_BOINC_ABRELAX_SAVE_ALL_OUT_BARCODE-1rnbA-frags83__1706_0.clean.out.30_1RNB	1RNB	3.06	0.9367	1.4317
1rnb	1rnbA_BOINC_ABRELAX_SAVE_ALL_OUT_BARCODE-1rnbA-frags83__1706_0.clean.out.31_1RNB	1RNB	3.11	-1.4761	0.0761
1rnb	1rnbA_BOINC_ABRELAX_SAVE_ALL_OUT_BARCODE-1rnbA-frags83__1706_0.clean.out.32_1RNB	1RNB	2.87	0.7173	1.2559
1rnb	1rnbA_BOINC_ABRELAX_SAVE_ALL_OUT_BARCODE-1rnbA-frags83__1706_0.clean.out.33_1RNB	1RNB	2.42	-0.1600	0.6285
1rnb	1rnbA_BOINC_ABRELAX_SAVE_ALL_OUT_BARCODE-1rnbA-frags83__1706_0.clean.out.34_1RNB	1RNB	2.78	0.8270	1.3431
1rnb	1rnbA_BOINC_ABRELAX_SAVE_ALL_OUT_BARCODE-1rnbA-frags83__1706_0.clean.out.35_1RNB	1RNB	2.69	1.4850	1.8923
1rnb	1rnbA_BOINC_ABRELAX_SAVE_ALL_OUT_BARCODE-1rnbA-frags83__1706_0.clean.out.36_1RNB	1RNB	2.33	0.1690	0.8466
1rnb	1rnbA_BOINC_ABRELAX_SAVE_ALL_OUT_BARCODE-1rnbA-frags83__1706_0.clean.out.37_1RNB	1RNB	2.89	0.3883	1.0044
1rnb	1rnbA_BOINC_ABRELAX_SAVE_ALL_OUT_BARCODE-1rnbA-frags83__1706_0.clean.out.38_1RNB	1RNB	2.73	-0.2697	0.5616
1rnb	1rnbA_BOINC_ABRELAX_SAVE_ALL_OUT_BARCODE-1rnbA-frags83__1706_0.clean.out.39_1RNB	1RNB	2.64	1.0463	1.5217
1rnb	1rnbA_BOINC_ABRELAX_SAVE_ALL_OUT_BARCODE-1rnbA-frags83__1706_0.clean.out.3_1RNB	1RNB	2.31	0.0593	0.7712
1rnb	1rnbA_BOINC_ABRELAX_SAVE_ALL_OUT_BARCODE-1rnbA-frags83__1706_0.clean.out.40_1RNB	1RNB	2.47	-0.1600	0.6285
1rnb	1rnbA_BOINC_ABRELAX_SAVE_ALL_OUT_BARCODE-1rnbA-frags83__1706_0.clean.out.41_1RNB	1RNB	2.63	0.4980	1.0864
1rnb	1rnbA_BOINC_ABRELAX_SAVE_ALL_OUT_BARCODE-1rnbA-frags83__1706_0.clean.out.42_1RNB	1RNB	2.82	-0.2697	0.5616
1rnb	1rnbA_BOINC_ABRELAX_SAVE_ALL_OUT_BARCODE-1rnbA-frags83__1706_0.clean.out.43_1RNB	1RNB	2.53	0.7173	1.2559
1rnb	1rnbA_BOINC_ABRELAX_SAVE_ALL_OUT_BARCODE-1rnbA-frags83__1706_0.clean.out.44_1RNB	1RNB	2.90	0.7173	1.2559
1rnb	1rnbA_BOINC_ABRELAX_SAVE_ALL_OUT_BARCODE-1rnbA-frags83__1706_0.clean.out.45_1RNB	1RNB	2.98	0.2786	0.9244
1rnb	1rnbA_BOINC_ABRELAX_SAVE_ALL_OUT_BARCODE-1rnbA-frags83__1706_0.clean.out.46_1RNB	1RNB	2.86	0.2786	0.9244
1rnb	1rnbA_BOINC_ABRELAX_SAVE_ALL_OUT_BARCODE-1rnbA-frags83__1706_0.clean.out.47_1RNB	1RNB	3.07	0.3883	1.0044
1rnb	1rnbA_BOINC_ABRELAX_SAVE_ALL_OUT_BARCODE-1rnbA-frags83__1706_0.clean.out.48_1RNB	1RNB	2.59	-0.0504	0.6985
1rnb	1rnbA_BOINC_ABRELAX_SAVE_ALL_OUT_BARCODE-1rnbA-frags83__1706_0.clean.out.49_1RNB	1RNB	2.86	1.1560	1.6128
1rnb	1rnbA_BOINC_ABRELAX_SAVE_ALL_OUT_BARCODE-1rnbA-frags83__1706_0.clean.out.4_1RNB	1RNB	2.78	0.9367	1.4317
1rnb	1rnbA_BOINC_ABRELAX_SAVE_ALL_OUT_BARCODE-1rnbA-frags83__1706_0.clean.out.50_1RNB	1RNB	3.02	1.5947	1.9873
1rnb	1rnbA_BOINC_ABRELAX_SAVE_ALL_OUT_BARCODE-1rnbA-frags83__1706_0.clean.out.51_1RNB	1RNB	2.83	2.0333	2.3737
1rnb	1rnbA_BOINC_ABRELAX_SAVE_ALL_OUT_BARCODE-1rnbA-frags83__1706_0.clean.out.52_1RNB	1RNB	2.97	1.8140	2.1792
1rnb	1rnbA_BOINC_ABRELAX_SAVE_ALL_OUT_BARCODE-1rnbA-frags83__1706_0.clean.out.53_1RNB	1RNB	2.70	0.6076	1.1703
1rnb	1rnbA_BOINC_ABRELAX_SAVE_ALL_OUT_BARCODE-1rnbA-frags83__1706_0.clean.out.54_1RNB	1RNB	2.78	-0.1600	0.6285
1rnb	1rnbA_BOINC_ABRELAX_SAVE_ALL_OUT_BARCODE-1rnbA-frags83__1706_0.clean.out.55_1RNB	1RNB	2.63	-0.4890	0.4376
1rnb	1rnbA_BOINC_ABRELAX_SAVE_ALL_OUT_BARCODE-1rnbA-frags83__1706_0.clean.out.56_1RNB	1RNB	3.08	2.3623	2.6689
1rnb	1rnbA_BOINC_ABRELAX_SAVE_ALL_OUT_BARCODE-1rnbA-frags83__1706_0.clean.out.57_1RNB	1RNB	2.23	-0.2697	0.5616
1rnb	1rnbA_BOINC_ABRELAX_SAVE_ALL_OUT_BARCODE-1rnbA-frags83__1706_0.clean.out.58_1RNB	1RNB	3.07	0.4980	1.0864
1rnb	1rnbA_BOINC_ABRELAX_SAVE_ALL_OUT_BARCODE-1rnbA-frags83__1706_0.clean.out.59_1RNB	1RNB	2.99	-0.1600	0.6285
1rnb	1rnbA_BOINC_ABRELAX_SAVE_ALL_OUT_BARCODE-1rnbA-frags83__1706_0.clean.out.5_1RNB	1RNB	2.45	-0.2697	0.5616
1rnb	1rnbA_BOINC_ABRELAX_SAVE_ALL_OUT_BARCODE-1rnbA-frags83__1706_0.clean.out.60_1RNB	1RNB	2.74	-0.1600	0.6285
1rnb	1rnbA_BOINC_ABRELAX_SAVE_ALL_OUT_BARCODE-1rnbA-frags83__1706_0.clean.out.61_1RNB	1RNB	2.75	0.8270	1.3431
1rnb	1rnbA_BOINC_ABRELAX_SAVE_ALL_OUT_BARCODE-1rnbA-frags83__1706_0.clean.out.62_1RNB	1RNB	2.96	1.5947	1.9873
1rnb	1rnbA_BOINC_ABRELAX_SAVE_ALL_OUT_BARCODE-1rnbA-frags83__1706_0.clean.out.63_1RNB	1RNB	2.91	0.1690	0.8466
1rnb	1rnbA_BOINC_ABRELAX_SAVE_ALL_OUT_BARCODE-1rnbA-frags83__1706_0.clean.out.64_1RNB	1RNB	2.82	0.8270	1.3431
1rnb	1rnbA_BOINC_ABRELAX_SAVE_ALL_OUT_BARCODE-1rnbA-frags83__1706_0.clean.out.65_1RNB	1RNB	2.77	1.0463	1.5217
1rnb	1rnbA_BOINC_ABRELAX_SAVE_ALL_OUT_BARCODE-1rnbA-frags83__1706_0.clean.out.66_1RNB	1RNB	2.58	0.1690	0.8466
1rnb	1rnbA_BOINC_ABRELAX_SAVE_ALL_OUT_BARCODE-1rnbA-frags83__1706_0.clean.out.67_1RNB	1RNB	2.89	1.3753	1.7982
1rnb	1rnbA_BOINC_ABRELAX_SAVE_ALL_OUT_BARCODE-1rnbA-frags83__1706_0.clean.out.68_1RNB	1RNB	2.36	0.9367	1.4317
1rnb	1rnbA_BOINC_ABRELAX_SAVE_ALL_OUT_BARCODE-1rnbA-frags83__1706_0.clean.out.69_1RNB	1RNB	2.53	0.3883	1.0044
1rnb	1rnbA_BOINC_ABRELAX_SAVE_ALL_OUT_BARCODE-1rnbA-frags83__1706_0.clean.out.6_1RNB	1RNB	2.48	-0.3794	0.4979
1rnb	1rnbA_BOINC_ABRELAX_SAVE_ALL_OUT_BARCODE-1rnbA-frags83__1706_0.clean.out.70_1RNB	1RNB	2.54	0.1690	0.8466
1rnb	1rnbA_BOINC_ABRELAX_SAVE_ALL_OUT_BARCODE-1rnbA-frags83__1706_0.clean.out.71_1RNB	1RNB	2.78	0.4980	1.0864
1rnb	1rnbA_BOINC_ABRELAX_SAVE_ALL_OUT_BARCODE-1rnbA-frags83__1706_0.clean.out.72_1RNB	1RNB	2.88	2.3623	2.6689
1rnb	1rnbA_BOINC_ABRELAX_SAVE_ALL_OUT_BARCODE-1rnbA-frags83__1706_0.clean.out.73_1RNB	1RNB	2.91	0.0593	0.7712
1rnb	1rnbA_BOINC_ABRELAX_SAVE_ALL_OUT_BARCODE-1rnbA-frags83__1706_0.clean.out.74_1RNB	1RNB	2.82	0.0593	0.7712
1rnb	1rnbA_BOINC_ABRELAX_SAVE_ALL_OUT_BARCODE-1rnbA-frags83__1706_0.clean.out.75_1RNB	1RNB	2.47	1.1560	1.6128
1rnb	1rnbA_BOINC_ABRELAX_SAVE_ALL_OUT_BARCODE-1rnbA-frags83__1706_0.clean.out.76_1RNB	1RNB	2.55	-0.4890	0.4376
1rnb	1rnbA_BOINC_ABRELAX_SAVE_ALL_OUT_BARCODE-1rnbA-frags83__1706_0.clean.out.77_1RNB	1RNB	2.67	2.4720	2.7682
1rnb	1rnbA_BOINC_ABRELAX_SAVE_ALL_OUT_BARCODE-1rnbA-frags83__1706_0.clean.out.78_1RNB	1RNB	2.48	0.3883	1.0044
1rnb	1rnbA_BOINC_ABRELAX_SAVE_ALL_OUT_BARCODE-1rnbA-frags83__1706_0.clean.out.79_1RNB	1RNB	2.54	-0.4890	0.4376
1rnb	1rnbA_BOINC_ABRELAX_SAVE_ALL_OUT_BARCODE-1rnbA-frags83__1706_0.clean.out.7_1RNB	1RNB	2.89	0.7173	1.2559
1rnb	1rnbA_BOINC_ABRELAX_SAVE_ALL_OUT_BARCODE-1rnbA-frags83__1706_0.clean.out.80_1RNB	1RNB	2.51	-0.0504	0.6985
1rnb	1rnbA_BOINC_ABRELAX_SAVE_ALL_OUT_BARCODE-1rnbA-frags83__1706_0.clean.out.81_1RNB	1RNB	2.89	1.5947	1.9873
1rnb	1rnbA_BOINC_ABRELAX_SAVE_ALL_OUT_BARCODE-1rnbA-frags83__1706_0.clean.out.82_1RNB	1RNB	2.89	1.2657	1.7050
1rnb	1rnbA_BOINC_ABRELAX_SAVE_ALL_OUT_BARCODE-1rnbA-frags83__1706_0.clean.out.83_1RNB	1RNB	2.60	0.3883	1.0044
1rnb	1rnbA_BOINC_ABRELAX_SAVE_ALL_OUT_BARCODE-1rnbA-frags83__1706_0.clean.out.84_1RNB	1RNB	2.99	-0.2697	0.5616
1rnb	1rnbA_BOINC_ABRELAX_SAVE_ALL_OUT_BARCODE-1rnbA-frags83__1706_0.clean.out.85_1RNB	1RNB	2.52	1.5947	1.9873
1rnb	1rnbA_BOINC_ABRELAX_SAVE_ALL_OUT_BARCODE-1rnbA-frags83__1706_0.clean.out.86_1RNB	1RNB	2.77	0.0593	0.7712
1rnb	1rnbA_BOINC_ABRELAX_SAVE_ALL_OUT_BARCODE-1rnbA-frags83__1706_0.clean.out.87_1RNB	1RNB	3.02	1.0463	1.5217
1rnb	1rnbA_BOINC_ABRELAX_SAVE_ALL_OUT_BARCODE-1rnbA-frags83__1706_0.clean.out.88_1RNB	1RNB	2.62	0.3883	1.0044
1rnb	1rnbA_BOINC_ABRELAX_SAVE_ALL_OUT_BARCODE-1rnbA-frags83__1706_0.clean.out.89_1RNB	1RNB	2.64	0.1690	0.8466
1rnb	1rnbA_BOINC_ABRELAX_SAVE_ALL_OUT_BARCODE-1rnbA-frags83__1706_0.clean.out.8_1RNB	1RNB	2.95	-0.1600	0.6285
1rnb	1rnbA_BOINC_ABRELAX_SAVE_ALL_OUT_BARCODE-1rnbA-frags83__1706_0.clean.out.90_1RNB	1RNB	2.53	0.6076	1.1703
1rnb	1rnbA_BOINC_ABRELAX_SAVE_ALL_OUT_BARCODE-1rnbA-frags83__1706_0.clean.out.91_1RNB	1RNB	2.85	0.4980	1.0864
1rnb	1rnbA_BOINC_ABRELAX_SAVE_ALL_OUT_BARCODE-1rnbA-frags83__1706_0.clean.out.92_1RNB	1RNB	2.67	0.9367	1.4317
1rnb	1rnbA_BOINC_ABRELAX_SAVE_ALL_OUT_BARCODE-1rnbA-frags83__1706_0.clean.out.93_1RNB	1RNB	2.52	-1.3664	0.0993
1rnb	1rnbA_BOINC_ABRELAX_SAVE_ALL_OUT_BARCODE-1rnbA-frags83__1706_0.clean.out.94_1RNB	1RNB	2.64	0.8270	1.3431
1rnb	1rnbA_BOINC_ABRELAX_SAVE_ALL_OUT_BARCODE-1rnbA-frags83__1706_0.clean.out.95_1RNB	1RNB	2.69	-0.7084	0.3282
1rnb	1rnbA_BOINC_ABRELAX_SAVE_ALL_OUT_BARCODE-1rnbA-frags83__1706_0.clean.out.96_1RNB	1RNB	2.47	0.0593	0.7712
1rnb	1rnbA_BOINC_ABRELAX_SAVE_ALL_OUT_BARCODE-1rnbA-frags83__1706_0.clean.out.97_1RNB	1RNB	2.76	0.9367	1.4317
1rnb	1rnbA_BOINC_ABRELAX_SAVE_ALL_OUT_BARCODE-1rnbA-frags83__1706_0.clean.out.98_1RNB	1RNB	2.96	1.2657	1.7050
1rnb	1rnbA_BOINC_ABRELAX_SAVE_ALL_OUT_BARCODE-1rnbA-frags83__1706_0.clean.out.99_1RNB	1RNB	2.93	0.6076	1.1703
1rnb	1rnbA_BOINC_ABRELAX_SAVE_ALL_OUT_BARCODE-1rnbA-frags83__1706_0.clean.out.9_1RNB	1RNB	2.81	0.2786	0.9244
1YVS_A	1rnbA_BOINC_ABRELAX_SAVE_ALL_OUT-1rnbA-frags83__1705_0.first.clean.out.10_1RNB	1RNB	2.79	0.4075	1.0185
1YVS_A	1rnbA_BOINC_ABRELAX_SAVE_ALL_OUT-1rnbA-frags83__1705_0.first.clean.out.11_1RNB	1RNB	2.24	-1.6903	0.0419
1YVS_A	1rnbA_BOINC_ABRELAX_SAVE_ALL_OUT-1rnbA-frags83__1705_0.first.clean.out.12_1RNB	1RNB	2.89	-1.0279	0.1978
1YVS_A	1rnbA_BOINC_ABRELAX_SAVE_ALL_OUT-1rnbA-frags83__1705_0.first.clean.out.13_1RNB	1RNB	2.36	-0.2550	0.5704
1YVS_A	1rnbA_BOINC_ABRELAX_SAVE_ALL_OUT-1rnbA-frags83__1705_0.first.clean.out.14_1RNB	1RNB	2.68	0.8491	1.3609
1YVS_A	1rnbA_BOINC_ABRELAX_SAVE_ALL_OUT-1rnbA-frags83__1705_0.first.clean.out.15_1RNB	1RNB	2.78	0.6283	1.1863
1YVS_A	1rnbA_BOINC_ABRELAX_SAVE_ALL_OUT-1rnbA-frags83__1705_0.first.clean.out.16_1RNB	1RNB	2.39	0.0762	0.7827
1YVS_A	1rnbA_BOINC_ABRELAX_SAVE_ALL_OUT-1rnbA-frags83__1705_0.first.clean.out.17_1RNB	1RNB	2.64	0.1867	0.8590
1YVS_A	1rnbA_BOINC_ABRELAX_SAVE_ALL_OUT-1rnbA-frags83__1705_0.first.clean.out.18_1RNB	1RNB	2.76	-0.3654	0.5058
1YVS_A	1rnbA_BOINC_ABRELAX_SAVE_ALL_OUT-1rnbA-frags83__1705_0.first.clean.out.19_1RNB	1RNB	2.66	-0.1446	0.6382
1YVS_A	1rnbA_BOINC_ABRELAX_SAVE_ALL_OUT-1rnbA-frags83__1705_0.first.clean.out.1_1RNB	1RNB	2.85	-0.3654	0.5058
1YVS_A	1rnbA_BOINC_ABRELAX_SAVE_ALL_OUT-1rnbA-frags83__1705_0.first.clean.out.20_1RNB	1RNB	2.50	0.2971	0.9377
1YVS_A	1rnbA_BOINC_ABRELAX_SAVE_ALL_OUT-1rnbA-frags83__1705_0.first.clean.out.2_1RNB	1RNB	2.85	0.2971	0.9377
1YVS_A	1rnbA_BOINC_ABRELAX_SAVE_ALL_OUT-1rnbA-frags83__1705_0.first.clean.out.3_1RNB	1RNB	2.53	-0.3654	0.5058
1YVS_A	1rnbA_BOINC_ABRELAX_SAVE_ALL_OUT-1rnbA-frags83__1705_0.first.clean.out.4_1RNB	1RNB	2.24	-0.9174	0.2388
1YVS_A	1rnbA_BOINC_ABRELAX_SAVE_ALL_OUT-1rnbA-frags83__1705_0.first.clean.out.5_1RNB	1RNB	2.43	-0.8070	0.2842
1YVS_A	1rnbA_BOINC_ABRELAX_SAVE_ALL_OUT-1rnbA-frags83__1705_0.first.clean.out.6_1RNB	1RNB	2.71	0.1867	0.8590
1YVS_A	1rnbA_BOINC_ABRELAX_SAVE_ALL_OUT-1rnbA-frags83__1705_0.first.clean.out.7_1RNB	1RNB	2.69	0.0762	0.7827
1YVS_A	1rnbA_BOINC_ABRELAX_SAVE_ALL_OUT-1rnbA-frags83__1705_0.first.clean.out.8_1RNB	1RNB	2.65	0.6283	1.1863
1YVS_A	1rnbA_BOINC_ABRELAX_SAVE_ALL_OUT-1rnbA-frags83__1705_0.first.clean.out.9_1RNB	1RNB	2.82	-0.8070	0.2842
1YVS_A	1rnbA_BOINC_ABRELAX_SAVE_ALL_OUT_BARCODE-1rnbA-frags83__1706_0.clean.out.100_1RNB	1RNB	2.86	0.5179	1.1015
1YVS_A	1rnbA_BOINC_ABRELAX_SAVE_ALL_OUT_BARCODE-1rnbA-frags83__1706_0.clean.out.10_1RNB	1RNB	2.92	0.4075	1.0185
1YVS_A	1rnbA_BOINC_ABRELAX_SAVE_ALL_OUT_BARCODE-1rnbA-frags83__1706_0.clean.out.11_1RNB	1RNB	2.75	-0.2550	0.5704
1YVS_A	1rnbA_BOINC_ABRELAX_SAVE_ALL_OUT_BARCODE-1rnbA-frags83__1706_0.clean.out.12_1RNB	1RNB	2.62	-0.4758	0.4447
1YVS_A	1rnbA_BOINC_ABRELAX_SAVE_ALL_OUT_BARCODE-1rnbA-frags83__1706_0.clean.out.13_1RNB	1RNB	2.65	-0.3654	0.5058
1YVS_A	1rnbA_BOINC_ABRELAX_SAVE_ALL_OUT_BARCODE-1rnbA-frags83__1706_0.clean.out.14_1RNB	1RNB	3.14	-0.1446	0.6382
1YVS_A	1rnbA_BOINC_ABRELAX_SAVE_ALL_OUT_BARCODE-1rnbA-frags83__1706_0.clean.out.15_1RNB	1RNB	2.75	-1.3591	0.1010
1YVS_A	1rnbA_BOINC_ABRELAX_SAVE_ALL_OUT_BARCODE-1rnbA-frags83__1706_0.clean.out.16_1RNB	1RNB	2.73	0.8491	1.3609
1YVS_A	1rnbA_BOINC_ABRELAX_SAVE_ALL_OUT_BARCODE-1rnbA-frags83__1706_0.clean.out.17_1RNB	1RNB	2.85	0.5179	1.1015
1YVS_A	1rnbA_BOINC_ABRELAX_SAVE_ALL_OUT_BARCODE-1rnbA-frags83__1706_0.clean.out.18_1RNB	1RNB	2.74	0.4075	1.0185
1YVS_A	1rnbA_BOINC_ABRELAX_SAVE_ALL_OUT_BARCODE-1rnbA-frags83__1706_0.clean.out.19_1RNB	1RNB	2.96	1.1803	1.6332
1YVS_A	1rnbA_BOINC_ABRELAX_SAVE_ALL_OUT_BARCODE-1rnbA-frags83__1706_0.clean.out.1_1RNB	1RNB	2.31	-0.1446	0.6382
1YVS_A	1rnbA_BOINC_ABRELAX_SAVE_ALL_OUT_BARCODE-1rnbA-frags83__1706_0.clean.out.20_1RNB	1RNB	3.07	0.0762	0.7827
1YVS_A	1rnbA_BOINC_ABRELAX_SAVE_ALL_OUT_BARCODE-1rnbA-frags83__1706_0.clean.out.21_1RNB	1RNB	2.88	0.0762	0.7827
1YVS_A	1rnbA_BOINC_ABRELAX_SAVE_ALL_OUT_BARCODE-1rnbA-frags83__1706_0.clean.out.22_1RNB	1RNB	2.99	0.0762	0.7827
1YVS_A	1rnbA_BOINC_ABRELAX_SAVE_ALL_OUT_BARCODE-1rnbA-frags83__1706_0.clean.out.23_1RNB	1RNB	2.78	0.0762	0.7827
1YVS_A	1rnbA_BOINC_ABRELAX_SAVE_ALL_OUT_BARCODE-1rnbA-frags83__1706_0.clean.out.24_1RNB	1RNB	2.52	-0.0342	0.7091
1YVS_A	1rnbA_BOINC_ABRELAX_SAVE_ALL_OUT_BARCODE-1rnbA-frags83__1706_0.clean.out.25_1RNB	1RNB	2.72	0.1867	0.8590
1YVS_A	1rnbA_BOINC_ABRELAX_SAVE_ALL_OUT_BARCODE-1rnbA-frags83__1706_0.clean.out.26_1RNB	1RNB	2.62	0.5179	1.1015
1YVS_A	1rnbA_BOINC_ABRELAX_SAVE_ALL_OUT_BARCODE-1rnbA-frags83__1706_0.clean.out.27_1RNB	1RNB	2.91	1.4012	1.8203
1YVS_A	1rnbA_BOINC_ABRELAX_SAVE_ALL_OUT_BARCODE-1rnbA-frags83__1706_0.clean.out.28_1RNB	1RNB	2.67	-0.8070	0.2842
1YVS_A	1rnbA_BOINC_ABRELAX_SAVE_ALL_OUT_BARCODE-1rnbA-frags83__1706_0.clean.out.29_1RNB	1RNB	2.62	0.2971	0.9377
1YVS_A	1rnbA_BOINC_ABRELAX_SAVE_ALL_OUT_BARCODE-1rnbA-frags83__1706_0.clean.out.2_1RNB	1RNB	2.85	0.1867	0.8590
1YVS_A	1rnbA_BOINC_ABRELAX_SAVE_ALL_OUT_BARCODE-1rnbA-frags83__1706_0.clean.out.30_1RNB	1RNB	2.78	0.6283	1.1863
1YVS_A	1rnbA_BOINC_ABRELAX_SAVE_ALL_OUT_BARCODE-1rnbA-frags83__1706_0.clean.out.31_1RNB	1RNB	2.73	0.4075	1.0185
1YVS_A	1rnbA_BOINC_ABRELAX_SAVE_ALL_OUT_BARCODE-1rnbA-frags83__1706_0.clean.out.32_1RNB	1RNB	2.79	-0.0342	0.7091
1YVS_A	1rnbA_BOINC_ABRELAX_SAVE_ALL_OUT_BARCODE-1rnbA-frags83__1706_0.clean.out.33_1RNB	1RNB	2.45	-0.4758	0.4447
1YVS_A	1rnbA_BOINC_ABRELAX_SAVE_ALL_OUT_BARCODE-1rnbA-frags83__1706_0.clean.out.34_1RNB	1RNB	2.83	0.1867	0.8590
1YVS_A	1rnbA_BOINC_ABRELAX_SAVE_ALL_OUT_BARCODE-1rnbA-frags83__1706_0.clean.out.35_1RNB	1RNB	2.61	0.2971	0.9377
1YVS_A	1rnbA_BOINC_ABRELAX_SAVE_ALL_OUT_BARCODE-1rnbA-frags83__1706_0.clean.out.36_1RNB	1RNB	2.67	-0.3654	0.5058
1YVS_A	1rnbA_BOINC_ABRELAX_SAVE_ALL_OUT_BARCODE-1rnbA-frags83__1706_0.clean.out.37_1RNB	1RNB	2.53	0.1867	0.8590
1YVS_A	1rnbA_BOINC_ABRELAX_SAVE_ALL_OUT_BARCODE-1rnbA-frags83__1706_0.clean.out.38_1RNB	1RNB	2.79	0.2971	0.9377
1YVS_A	1rnbA_BOINC_ABRELAX_SAVE_ALL_OUT_BARCODE-1rnbA-frags83__1706_0.clean.out.39_1RNB	1RNB	2.52	0.8491	1.3609
1YVS_A	1rnbA_BOINC_ABRELAX_SAVE_ALL_OUT_BARCODE-1rnbA-frags83__1706_0.clean.out.3_1RNB	1RNB	2.32	0.1867	0.8590
1YVS_A	1rnbA_BOINC_ABRELAX_SAVE_ALL_OUT_BARCODE-1rnbA-frags83__1706_0.clean.out.40_1RNB	1RNB	2.53	-0.3654	0.5058
1YVS_A	1rnbA_BOINC_ABRELAX_SAVE_ALL_OUT_BARCODE-1rnbA-frags83__1706_0.clean.out.41_1RNB	1RNB	2.63	0.5179	1.1015
1YVS_A	1rnbA_BOINC_ABRELAX_SAVE_ALL_OUT_BARCODE-1rnbA-frags83__1706_0.clean.out.42_1RNB	1RNB	2.76	-0.2550	0.5704
1YVS_A	1rnbA_BOINC_ABRELAX_SAVE_ALL_OUT_BARCODE-1rnbA-frags83__1706_0.clean.out.43_1RNB	1RNB	2.47	0.5179	1.1015
1YVS_A	1rnbA_BOINC_ABRELAX_SAVE_ALL_OUT_BARCODE-1rnbA-frags83__1706_0.clean.out.44_1RNB	1RNB	2.77	0.2971	0.9377
1YVS_A	1rnbA_BOINC_ABRELAX_SAVE_ALL_OUT_BARCODE-1rnbA-frags83__1706_0.clean.out.45_1RNB	1RNB	2.98	-0.1446	0.6382
1YVS_A	1rnbA_BOINC_ABRELAX_SAVE_ALL_OUT_BARCODE-1rnbA-frags83__1706_0.clean.out.46_1RNB	1RNB	2.85	0.1867	0.8590
1YVS_A	1rnbA_BOINC_ABRELAX_SAVE_ALL_OUT_BARCODE-1rnbA-frags83__1706_0.clean.out.47_1RNB	1RNB	2.84	-0.2550	0.5704
1YVS_A	1rnbA_BOINC_ABRELAX_SAVE_ALL_OUT_BARCODE-1rnbA-frags83__1706_0.clean.out.48_1RNB	1RNB	2.54	-0.3654	0.5058
1YVS_A	1rnbA_BOINC_ABRELAX_SAVE_ALL_OUT_BARCODE-1rnbA-frags83__1706_0.clean.out.49_1RNB	1RNB	2.59	-0.2550	0.5704
1YVS_A	1rnbA_BOINC_ABRELAX_SAVE_ALL_OUT_BARCODE-1rnbA-frags83__1706_0.clean.out.4_1RNB	1RNB	2.49	0.2971	0.9377
1YVS_A	1rnbA_BOINC_ABRELAX_SAVE_ALL_OUT_BARCODE-1rnbA-frags83__1706_0.clean.out.50_1RNB	1RNB	2.93	0.6283	1.1863
1YVS_A	1rnbA_BOINC_ABRELAX_SAVE_ALL_OUT_BARCODE-1rnbA-frags83__1706_0.clean.out.51_1RNB	1RNB	2.71	1.0699	1.5412
1YVS_A	1rnbA_BOINC_ABRELAX_SAVE_ALL_OUT_BARCODE-1rnbA-frags83__1706_0.clean.out.52_1RNB	1RNB	2.79	1.1803	1.6332
1YVS_A	1rnbA_BOINC_ABRELAX_SAVE_ALL_OUT_BARCODE-1rnbA-frags83__1706_0.clean.out.53_1RNB	1RNB	2.85	0.1867	0.8590
1YVS_A	1rnbA_BOINC_ABRELAX_SAVE_ALL_OUT_BARCODE-1rnbA-frags83__1706_0.clean.out.54_1RNB	1RNB	3.09	-1.1383	0.1612
1YVS_A	1rnbA_BOINC_ABRELAX_SAVE_ALL_OUT_BARCODE-1rnbA-frags83__1706_0.clean.out.55_1RNB	1RNB	3.09	-0.2550	0.5704
1YVS_A	1rnbA_BOINC_ABRELAX_SAVE_ALL_OUT_BARCODE-1rnbA-frags83__1706_0.clean.out.56_1RNB	1RNB	2.31	-0.3654	0.5058
1YVS_A	1rnbA_BOINC_ABRELAX_SAVE_ALL_OUT_BARCODE-1rnbA-frags83__1706_0.clean.out.57_1RNB	1RNB	3.00	0.4075	1.0185
1YVS_A	1rnbA_BOINC_ABRELAX_SAVE_ALL_OUT_BARCODE-1rnbA-frags83__1706_0.clean.out.58_1RNB	1RNB	2.92	0.5179	1.1015
1YVS_A	1rnbA_BOINC_ABRELAX_SAVE_ALL_OUT_BARCODE-1rnbA-frags83__1706_0.clean.out.59_1RNB	1RNB	3.09	-0.2550	0.5704
1YVS_A	1rnbA_BOINC_ABRELAX_SAVE_ALL_OUT_BARCODE-1rnbA-frags83__1706_0.clean.out.5_1RNB	1RNB	2.69	-0.4758	0.4447
1YVS_A	1rnbA_BOINC_ABRELAX_SAVE_ALL_OUT_BARCODE-1rnbA-frags83__1706_0.clean.out.60_1RNB	1RNB	2.68	-0.9174	0.2388
1YVS_A	1rnbA_BOINC_ABRELAX_SAVE_ALL_OUT_BARCODE-1rnbA-frags83__1706_0.clean.out.61_1RNB	1RNB	2.58	0.2971	0.9377
1YVS_A	1rnbA_BOINC_ABRELAX_SAVE_ALL_OUT_BARCODE-1rnbA-frags83__1706_0.clean.out.62_1RNB	1RNB	2.87	1.2908	1.7263
1YVS_A	1rnbA_BOINC_ABRELAX_SAVE_ALL_OUT_BARCODE-1rnbA-frags83__1706_0.clean.out.63_1RNB	1RNB	2.55	-0.0342	0.7091
1YVS_A	1rnbA_BOINC_ABRELAX_SAVE_ALL_OUT_BARCODE-1rnbA-frags83__1706_0.clean.out.64_1RNB	1RNB	2.74	0.0762	0.7827
1YVS_A	1rnbA_BOINC_ABRELAX_SAVE_ALL_OUT_BARCODE-1rnbA-frags83__1706_0.clean.out.65_1RNB	1RNB	2.41	0.9595	1.4504
1YVS_A	1rnbA_BOINC_ABRELAX_SAVE_ALL_OUT_BARCODE-1rnbA-frags83__1706_0.clean.out.66_1RNB	1RNB	2.60	-0.8070	0.2842
1YVS_A	1rnbA_BOINC_ABRELAX_SAVE_ALL_OUT_BARCODE-1rnbA-frags83__1706_0.clean.out.67_1RNB	1RNB	2.92	0.4075	1.0185
1YVS_A	1rnbA_BOINC_ABRELAX_SAVE_ALL_OUT_BARCODE-1rnbA-frags83__1706_0.clean.out.68_1RNB	1RNB	2.98	0.6283	1.1863
1YVS_A	1rnbA_BOINC_ABRELAX_SAVE_ALL_OUT_BARCODE-1rnbA-frags83__1706_0.clean.out.69_1RNB	1RNB	2.78	-0.2550	0.5704
1YVS_A	1rnbA_BOINC_ABRELAX_SAVE_ALL_OUT_BARCODE-1rnbA-frags83__1706_0.clean.out.6_1RNB	1RNB	2.42	-0.2550	0.5704
1YVS_A	1rnbA_BOINC_ABRELAX_SAVE_ALL_OUT_BARCODE-1rnbA-frags83__1706_0.clean.out.70_1RNB	1RNB	2.59	0.1867	0.8590
1YVS_A	1rnbA_BOINC_ABRELAX_SAVE_ALL_OUT_BARCODE-1rnbA-frags83__1706_0.clean.out.71_1RNB	1RNB	2.64	0.1867	0.8590
1YVS_A	1rnbA_BOINC_ABRELAX_SAVE_ALL_OUT_BARCODE-1rnbA-frags83__1706_0.clean.out.72_1RNB	1RNB	2.88	0.8491	1.3609
1YVS_A	1rnbA_BOINC_ABRELAX_SAVE_ALL_OUT_BARCODE-1rnbA-frags83__1706_0.clean.out.73_1RNB	1RNB	3.20	-0.4758	0.4447
1YVS_A	1rnbA_BOINC_ABRELAX_SAVE_ALL_OUT_BARCODE-1rnbA-frags83__1706_0.clean.out.74_1RNB	1RNB	2.98	-0.0342	0.7091
1YVS_A	1rnbA_BOINC_ABRELAX_SAVE_ALL_OUT_BARCODE-1rnbA-frags83__1706_0.clean.out.75_1RNB	1RNB	2.88	-0.8070	0.2842
1YVS_A	1rnbA_BOINC_ABRELAX_SAVE_ALL_OUT_BARCODE-1rnbA-frags83__1706_0.clean.out.76_1RNB	1RNB	2.78	-0.8070	0.2842
1YVS_A	1rnbA_BOINC_ABRELAX_SAVE_ALL_OUT_BARCODE-1rnbA-frags83__1706_0.clean.out.77_1RNB	1RNB	3.27	0.1867	0.8590
1YVS_A	1rnbA_BOINC_ABRELAX_SAVE_ALL_OUT_BARCODE-1rnbA-frags83__1706_0.clean.out.78_1RNB	1RNB	2.35	0.2971	0.9377
1YVS_A	1rnbA_BOINC_ABRELAX_SAVE_ALL_OUT_BARCODE-1rnbA-frags83__1706_0.clean.out.79_1RNB	1RNB	2.41	-0.5862	0.3873
1YVS_A	1rnbA_BOINC_ABRELAX_SAVE_ALL_OUT_BARCODE-1rnbA-frags83__1706_0.clean.out.7_1RNB	1RNB	2.65	-0.3654	0.5058
1YVS_A	1rnbA_BOINC_ABRELAX_SAVE_ALL_OUT_BARCODE-1rnbA-frags83__1706_0.clean.out.80_1RNB	1RNB	2.43	-0.0342	0.7091
1YVS_A	1rnbA_BOINC_ABRELAX_SAVE_ALL_OUT_BARCODE-1rnbA-frags83__1706_0.clean.out.81_1RNB	1RNB	2.89	0.7387	1.2728
1YVS_A	1rnbA_BOINC_ABRELAX_SAVE_ALL_OUT_BARCODE-1rnbA-frags83__1706_0.clean.out.82_1RNB	1RNB	2.82	0.2971	0.9377
1YVS_A	1rnbA_BOINC_ABRELAX_SAVE_ALL_OUT_BARCODE-1rnbA-frags83__1706_0.clean.out.83_1RNB	1RNB	2.69	0.0762	0.7827
1YVS_A	1rnbA_BOINC_ABRELAX_SAVE_ALL_OUT_BARCODE-1rnbA-frags83__1706_0.clean.out.84_1RNB	1RNB	2.18	-0.2550	0.5704
1YVS_A	1rnbA_BOINC_ABRELAX_SAVE_ALL_OUT_BARCODE-1rnbA-frags83__1706_0.clean.out.85_1RNB	1RNB	2.56	1.6220	2.0110
1YVS_A	1rnbA_BOINC_ABRELAX_SAVE_ALL_OUT_BARCODE-1rnbA-frags83__1706_0.clean.out.86_1RNB	1RNB	2.80	-0.6966	0.3337
1YVS_A	1rnbA_BOINC_ABRELAX_SAVE_ALL_OUT_BARCODE-1rnbA-frags83__1706_0.clean.out.87_1RNB	1RNB	2.78	0.9595	1.4504
1YVS_A	1rnbA_BOINC_ABRELAX_SAVE_ALL_OUT_BARCODE-1rnbA-frags83__1706_0.clean.out.88_1RNB	1RNB	2.88	0.1867	0.8590
1YVS_A	1rnbA_BOINC_ABRELAX_SAVE_ALL_OUT_BARCODE-1rnbA-frags83__1706_0.clean.out.89_1RNB	1RNB	2.75	0.0762	0.7827
1YVS_A	1rnbA_BOINC_ABRELAX_SAVE_ALL_OUT_BARCODE-1rnbA-frags83__1706_0.clean.out.8_1RNB	1RNB	3.04	-0.6966	0.3337
1YVS_A	1rnbA_BOINC_ABRELAX_SAVE_ALL_OUT_BARCODE-1rnbA-frags83__1706_0.clean.out.90_1RNB	1RNB	2.94	0.4075	1.0185
1YVS_A	1rnbA_BOINC_ABRELAX_SAVE_ALL_OUT_BARCODE-1rnbA-frags83__1706_0.clean.out.91_1RNB	1RNB	2.01	-0.6966	0.3337
1YVS_A	1rnbA_BOINC_ABRELAX_SAVE_ALL_OUT_BARCODE-1rnbA-frags83__1706_0.clean.out.92_1RNB	1RNB	2.73	0.1867	0.8590
1YVS_A	1rnbA_BOINC_ABRELAX_SAVE_ALL_OUT_BARCODE-1rnbA-frags83__1706_0.clean.out.93_1RNB	1RNB	2.37	-1.9111	0.0199
1YVS_A	1rnbA_BOINC_ABRELAX_SAVE_ALL_OUT_BARCODE-1rnbA-frags83__1706_0.clean.out.94_1RNB	1RNB	2.47	1.0699	1.5412
1YVS_A	1rnbA_BOINC_ABRELAX_SAVE_ALL_OUT_BARCODE-1rnbA-frags83__1706_0.clean.out.95_1RNB	1RNB	2.38	1.4012	1.8203
1YVS_A	1rnbA_BOINC_ABRELAX_SAVE_ALL_OUT_BARCODE-1rnbA-frags83__1706_0.clean.out.96_1RNB	1RNB	2.41	-0.1446	0.6382
1YVS_A	1rnbA_BOINC_ABRELAX_SAVE_ALL_OUT_BARCODE-1rnbA-frags83__1706_0.clean.out.97_1RNB	1RNB	2.92	0.6283	1.1863
1YVS_A	1rnbA_BOINC_ABRELAX_SAVE_ALL_OUT_BARCODE-1rnbA-frags83__1706_0.clean.out.98_1RNB	1RNB	3.00	0.1867	0.8590
1YVS_A	1rnbA_BOINC_ABRELAX_SAVE_ALL_OUT_BARCODE-1rnbA-frags83__1706_0.clean.out.99_1RNB	1RNB	2.73	0.1867	0.8590
1YVS_A	1rnbA_BOINC_ABRELAX_SAVE_ALL_OUT_BARCODE-1rnbA-frags83__1706_0.clean.out.9_1RNB	1RNB	2.76	0.2971	0.9377
2KF5-4_A	1rnbA_BOINC_ABRELAX_SAVE_ALL_OUT-1rnbA-frags83__1705_0.first.clean.out.10_1RNB	1RNB	3.10	1.1803	1.6332
2KF5-4_A	1rnbA_BOINC_ABRELAX_SAVE_ALL_OUT-1rnbA-frags83__1705_0.first.clean.out.11_1RNB	1RNB	1.90	-1.8007	0.0294
2KF5-4_A	1rnbA_BOINC_ABRELAX_SAVE_ALL_OUT-1rnbA-frags83__1705_0.first.clean.out.12_1RNB	1RNB	2.49	-0.3654	0.5058
2KF5-4_A	1rnbA_BOINC_ABRELAX_SAVE_ALL_OUT-1rnbA-frags83__1705_0.first.clean.out.13_1RNB	1RNB	2.68	-0.2550	0.5704
2KF5-4_A	1rnbA_BOINC_ABRELAX_SAVE_ALL_OUT-1rnbA-frags83__1705_0.first.clean.out.14_1RNB	1RNB	2.60	1.8428	2.2046
2KF5-4_A	1rnbA_BOINC_ABRELAX_SAVE_ALL_OUT-1rnbA-frags83__1705_0.first.clean.out.15_1RNB	1RNB	2.64	0.7387	1.2728
2KF5-4_A	1rnbA_BOINC_ABRELAX_SAVE_ALL_OUT-1rnbA-frags83__1705_0.first.clean.out.16_1RNB	1RNB	2.43	0.5179	1.1015
2KF5-4_A	1rnbA_BOINC_ABRELAX_SAVE_ALL_OUT-1rnbA-frags83__1705_0.first.clean.out.17_1RNB	1RNB	2.87	0.7387	1.2728
2KF5-4_A	1rnbA_BOINC_ABRELAX_SAVE_ALL_OUT-1rnbA-frags83__1705_0.first.clean.out.18_1RNB	1RNB	2.42	-0.1446	0.6382
2KF5-4_A	1rnbA_BOINC_ABRELAX_SAVE_ALL_OUT-1rnbA-frags83__1705_0.first.clean.out.19_1RNB	1RNB	2.67	0.2971	0.9377
2KF5-4_A	1rnbA_BOINC_ABRELAX_SAVE_ALL_OUT-1rnbA-frags83__1705_0.first.clean.out.1_1RNB	1RNB	2.63	0.4075	1.0185
2KF5-4_A	1rnbA_BOINC_ABRELAX_SAVE_ALL_OUT-1rnbA-frags83__1705_0.first.clean.out.20_1RNB	1RNB	2.68	1.1803	1.6332
2KF5-4_A	1rnbA_BOINC_ABRELAX_SAVE_ALL_OUT-1rnbA-frags83__1705_0.first.clean.out.2_1RNB	1RNB	2.83	-0.5862	0.3873
2KF5-4_A	1rnbA_BOINC_ABRELAX_SAVE_ALL_OUT-1rnbA-frags83__1705_0.first.clean.out.3_1RNB	1RNB	2.63	-0.0342	0.7091
2KF5-4_A	1rnbA_BOINC_ABRELAX_SAVE_ALL_OUT-1rnbA-frags83__1705_0.first.clean.out.4_1RNB	1RNB	2.61	-0.3654	0.5058
2KF5-4_A	1rnbA_BOINC_ABRELAX_SAVE_ALL_OUT-1rnbA-frags83__1705_0.first.clean.out.5_1RNB	1RNB	1.89	-0.8070	0.2842
2KF5-4_A	1rnbA_BOINC_ABRELAX_SAVE_ALL_OUT-1rnbA-frags83__1705_0.first.clean.out.6_1RNB	1RNB	2.81	1.1803	1.6332
2KF5-4_A	1rnbA_BOINC_ABRELAX_SAVE_ALL_OUT-1rnbA-frags83__1705_0.first.clean.out.7_1RNB	1RNB	3.24	0.8491	1.3609
2KF5-4_A	1rnbA_BOINC_ABRELAX_SAVE_ALL_OUT-1rnbA-frags83__1705_0.first.clean.out.8_1RNB	1RNB	2.83	1.9532	2.3024
2KF5-4_A	1rnbA_BOINC_ABRELAX_SAVE_ALL_OUT-1rnbA-frags83__1705_0.first.clean.out.9_1RNB	1RNB	3.08	0.1867	0.8590
2KF5-4_A	1rnbA_BOINC_ABRELAX_SAVE_ALL_OUT_BARCODE-1rnbA-frags83__1706_0.clean.out.100_1RNB	1RNB	2.48	0.9595	1.4504
2KF5-4_A	1rnbA_BOINC_ABRELAX_SAVE_ALL_OUT_BARCODE-1rnbA-frags83__1706_0.clean.out.10_1RNB	1RNB	3.06	0.0762	0.7827
2KF5-4_A	1rnbA_BOINC_ABRELAX_SAVE_ALL_OUT_BARCODE-1rnbA-frags83__1706_0.clean.out.11_1RNB	1RNB	2.91	1.5116	1.9153
2KF5-4_A	1rnbA_BOINC_ABRELAX_SAVE_ALL_OUT_BARCODE-1rnbA-frags83__1706_0.clean.out.12_1RNB	1RNB	3.06	-0.2550	0.5704
2KF5-4_A	1rnbA_BOINC_ABRELAX_SAVE_ALL_OUT_BARCODE-1rnbA-frags83__1706_0.clean.out.13_1RNB	1RNB	2.92	0.1867	0.8590
2KF5-4_A	1rnbA_BOINC_ABRELAX_SAVE_ALL_OUT_BARCODE-1rnbA-frags83__1706_0.clean.out.14_1RNB	1RNB	2.93	0.7387	1.2728
2KF5-4_A	1rnbA_BOINC_ABRELAX_SAVE_ALL_OUT_BARCODE-1rnbA-frags83__1706_0.clean.out.15_1RNB	1RNB	2.77	-0.5862	0.3873
2KF5-4_A	1rnbA_BOINC_ABRELAX_SAVE_ALL_OUT_BARCODE-1rnbA-frags83__1706_0.clean.out.16_1RNB	1RNB	3.37	2.2845	2.5987
2KF5-4_A	1rnbA_BOINC_ABRELAX_SAVE_ALL_OUT_BARCODE-1rnbA-frags83__1706_0.clean.out.17_1RNB	1RNB	2.97	1.1803	1.6332
2KF5-4_A	1rnbA_BOINC_ABRELAX_SAVE_ALL_OUT_BARCODE-1rnbA-frags83__1706_0.clean.out.18_1RNB	1RNB	2.82	0.5179	1.1015
2KF5-4_A	1rnbA_BOINC_ABRELAX_SAVE_ALL_OUT_BARCODE-1rnbA-frags83__1706_0.clean.out.19_1RNB	1RNB	2.75	1.7324	2.1075
2KF5-4_A	1rnbA_BOINC_ABRELAX_SAVE_ALL_OUT_BARCODE-1rnbA-frags83__1706_0.clean.out.1_1RNB	1RNB	2.99	0.7387	1.2728
2KF5-4_A	1rnbA_BOINC_ABRELAX_SAVE_ALL_OUT_BARCODE-1rnbA-frags83__1706_0.clean.out.20_1RNB	1RNB	2.86	0.4075	1.0185
2KF5-4_A	1rnbA_BOINC_ABRELAX_SAVE_ALL_OUT_BARCODE-1rnbA-frags83__1706_0.clean.out.21_1RNB	1RNB	2.91	0.5179	1.1015
2KF5-4_A	1rnbA_BOINC_ABRELAX_SAVE_ALL_OUT_BARCODE-1rnbA-frags83__1706_0.clean.out.22_1RNB	1RNB	2.81	0.5179	1.1015
2KF5-4_A	1rnbA_BOINC_ABRELAX_SAVE_ALL_OUT_BARCODE-1rnbA-frags83__1706_0.clean.out.23_1RNB	1RNB	3.04	0.7387	1.2728
2KF5-4_A	1rnbA_BOINC_ABRELAX_SAVE_ALL_OUT_BARCODE-1rnbA-frags83__1706_0.clean.out.24_1RNB	1RNB	2.47	-0.4758	0.4447
2KF5-4_A	1rnbA_BOINC_ABRELAX_SAVE_ALL_OUT_BARCODE-1rnbA-frags83__1706_0.clean.out.25_1RNB	1RNB	2.64	0.4075	1.0185
2KF5-4_A	1rnbA_BOINC_ABRELAX_SAVE_ALL_OUT_BARCODE-1rnbA-frags83__1706_0.clean.out.26_1RNB	1RNB	2.71	0.9595	1.4504
2KF5-4_A	1rnbA_BOINC_ABRELAX_SAVE_ALL_OUT_BARCODE-1rnbA-frags83__1706_0.clean.out.27_1RNB	1RNB	2.78	1.5116	1.9153
2KF5-4_A	1rnbA_BOINC_ABRELAX_SAVE_ALL_OUT_BARCODE-1rnbA-frags83__1706_0.clean.out.28_1RNB	1RNB	2.48	0.7387	1.2728
2KF5-4_A	1rnbA_BOINC_ABRELAX_SAVE_ALL_OUT_BARCODE-1rnbA-frags83__1706_0.clean.out.29_1RNB	1RNB	2.91	1.1803	1.6332
2KF5-4_A	1rnbA_BOINC_ABRELAX_SAVE_ALL_OUT_BARCODE-1rnbA-frags83__1706_0.clean.out.2_1RNB	1RNB	2.50	0.6283	1.1863
2KF5-4_A	1rnbA_BOINC_ABRELAX_SAVE_ALL_OUT_BARCODE-1rnbA-frags83__1706_0.clean.out.30_1RNB	1RNB	2.82	0.9595	1.4504
2KF5-4_A	1rnbA_BOINC_ABRELAX_SAVE_ALL_OUT_BARCODE-1rnbA-frags83__1706_0.clean.out.31_1RNB	1RNB	2.87	0.7387	1.2728
2KF5-4_A	1rnbA_BOINC_ABRELAX_SAVE_ALL_OUT_BARCODE-1rnbA-frags83__1706_0.clean.out.32_1RNB	1RNB	2.69	1.6220	2.0110
2KF5-4_A	1rnbA_BOINC_ABRELAX_SAVE_ALL_OUT_BARCODE-1rnbA-frags83__1706_0.clean.out.33_1RNB	1RNB	2.72	0.2971	0.9377
2KF5-4_A	1rnbA_BOINC_ABRELAX_SAVE_ALL_OUT_BARCODE-1rnbA-frags83__1706_0.clean.out.34_1RNB	1RNB	2.82	0.7387	1.2728
2KF5-4_A	1rnbA_BOINC_ABRELAX_SAVE_ALL_OUT_BARCODE-1rnbA-frags83__1706_0.clean.out.35_1RNB	1RNB	2.71	2.1740	2.4995
2KF5-4_A	1rnbA_BOINC_ABRELAX_SAVE_ALL_OUT_BARCODE-1rnbA-frags83__1706_0.clean.out.36_1RNB	1RNB	2.78	0.1867	0.8590
2KF5-4_A	1rnbA_BOINC_ABRELAX_SAVE_ALL_OUT_BARCODE-1rnbA-frags83__1706_0.clean.out.37_1RNB	1RNB	3.17	0.2971	0.9377
2KF5-4_A	1rnbA_BOINC_ABRELAX_SAVE_ALL_OUT_BARCODE-1rnbA-frags83__1706_0.clean.out.38_1RNB	1RNB	2.95	-0.2550	0.5704
2KF5-4_A	1rnbA_BOINC_ABRELAX_SAVE_ALL_OUT_BARCODE-1rnbA-frags83__1706_0.clean.out.39_1RNB	1RNB	2.74	0.8491	1.3609
2KF5-4_A	1rnbA_BOINC_ABRELAX_SAVE_ALL_OUT_BARCODE-1rnbA-frags83__1706_0.clean.out.3_1RNB	1RNB	2.36	-0.0342	0.7091
2KF5-4_A	1rnbA_BOINC_ABRELAX_SAVE_ALL_OUT_BARCODE-1rnbA-frags83__1706_0.clean.out.40_1RNB	1RNB	2.60	-0.1446	0.6382
2KF5-4_A	1rnbA_BOINC_ABRELAX_SAVE_ALL_OUT_BARCODE-1rnbA-frags83__1706_0.clean.out.41_1RNB	1RNB	2.83	0.4075	1.0185
2KF5-4_A	1rnbA_BOINC_ABRELAX_SAVE_ALL_OUT_BARCODE-1rnbA-frags83__1706_0.clean.out.42_1RNB	1RNB	2.53	0.2971	0.9377
2KF5-4_A	1rnbA_BOINC_ABRELAX_SAVE_ALL_OUT_BARCODE-1rnbA-frags83__1706_0.clean.out.43_1RNB	1RNB	2.97	0.2971	0.9377
2KF5-4_A	1rnbA_BOINC_ABRELAX_SAVE_ALL_OUT_BARCODE-1rnbA-frags83__1706_0.clean.out.44_1RNB	1RNB	2.84	1.1803	1.6332
2KF5-4_A	1rnbA_BOINC_ABRELAX_SAVE_ALL_OUT_BARCODE-1rnbA-frags83__1706_0.clean.out.45_1RNB	1RNB	2.68	1.2908	1.7263
2KF5-4_A	1rnbA_BOINC_ABRELAX_SAVE_ALL_OUT_BARCODE-1rnbA-frags83__1706_0.clean.out.46_1RNB	1RNB	2.46	-0.3654	0.5058
2KF5-4_A	1rnbA_BOINC_ABRELAX_SAVE_ALL_OUT_BARCODE-1rnbA-frags83__1706_0.clean.out.47_1RNB	1RNB	2.58	-0.3654	0.5058
2KF5-4_A	1rnbA_BOINC_ABRELAX_SAVE_ALL_OUT_BARCODE-1rnbA-frags83__1706_0.clean.out.48_1RNB	1RNB	2.75	-0.2550	0.5704
2KF5-4_A	1rnbA_BOINC_ABRELAX_SAVE_ALL_OUT_BARCODE-1rnbA-frags83__1706_0.clean.out.49_1RNB	1RNB	3.05	0.9595	1.4504
2KF5-4_A	1rnbA_BOINC_ABRELAX_SAVE_ALL_OUT_BARCODE-1rnbA-frags83__1706_0.clean.out.4_1RNB	1RNB	2.94	1.1803	1.6332
2KF5-4_A	1rnbA_BOINC_ABRELAX_SAVE_ALL_OUT_BARCODE-1rnbA-frags83__1706_0.clean.out.50_1RNB	1RNB	2.75	1.6220	2.0110
2KF5-4_A	1rnbA_BOINC_ABRELAX_SAVE_ALL_OUT_BARCODE-1rnbA-frags83__1706_0.clean.out.51_1RNB	1RNB	2.98	1.8428	2.2046
2KF5-4_A	1rnbA_BOINC_ABRELAX_SAVE_ALL_OUT_BARCODE-1rnbA-frags83__1706_0.clean.out.52_1RNB	1RNB	2.87	1.8428	2.2046
2KF5-4_A	1rnbA_BOINC_ABRELAX_SAVE_ALL_OUT_BARCODE-1rnbA-frags83__1706_0.clean.out.53_1RNB	1RNB	2.74	1.0699	1.5412
2KF5-4_A	1rnbA_BOINC_ABRELAX_SAVE_ALL_OUT_BARCODE-1rnbA-frags83__1706_0.clean.out.54_1RNB	1RNB	2.73	-1.2487	0.1289
2KF5-4_A	1rnbA_BOINC_ABRELAX_SAVE_ALL_OUT_BARCODE-1rnbA-frags83__1706_0.clean.out.55_1RNB	1RNB	2.89	0.8491	1.3609
2KF5-4_A	1rnbA_BOINC_ABRELAX_SAVE_ALL_OUT_BARCODE-1rnbA-frags83__1706_0.clean.out.56_1RNB	1RNB	2.94	1.7324	2.1075
2KF5-4_A	1rnbA_BOINC_ABRELAX_SAVE_ALL_OUT_BARCODE-1rnbA-frags83__1706_0.clean.out.57_1RNB	1RNB	2.88	0.9595	1.4504
2KF5-4_A	1rnbA_BOINC_ABRELAX_SAVE_ALL_OUT_BARCODE-1rnbA-frags83__1706_0.clean.out.58_1RNB	1RNB	2.69	0.9595	1.4504
2KF5-4_A	1rnbA_BOINC_ABRELAX_SAVE_ALL_OUT_BARCODE-1rnbA-frags83__1706_0.clean.out.59_1RNB	1RNB	2.44	0.1867	0.8590
2KF5-4_A	1rnbA_BOINC_ABRELAX_SAVE_ALL_OUT_BARCODE-1rnbA-frags83__1706_0.clean.out.5_1RNB	1RNB	2.81	0.4075	1.0185
2KF5-4_A	1rnbA_BOINC_ABRELAX_SAVE_ALL_OUT_BARCODE-1rnbA-frags83__1706_0.clean.out.60_1RNB	1RNB	2.48	-0.0342	0.7091
2KF5-4_A	1rnbA_BOINC_ABRELAX_SAVE_ALL_OUT_BARCODE-1rnbA-frags83__1706_0.clean.out.61_1RNB	1RNB	3.02	1.0699	1.5412
2KF5-4_A	1rnbA_BOINC_ABRELAX_SAVE_ALL_OUT_BARCODE-1rnbA-frags83__1706_0.clean.out.62_1RNB	1RNB	3.07	1.8428	2.2046
2KF5-4_A	1rnbA_BOINC_ABRELAX_SAVE_ALL_OUT_BARCODE-1rnbA-frags83__1706_0.clean.out.63_1RNB	1RNB	2.64	-0.3654	0.5058
2KF5-4_A	1rnbA_BOINC_ABRELAX_SAVE_ALL_OUT_BARCODE-1rnbA-frags83__1706_0.clean.out.64_1RNB	1RNB	2.63	0.4075	1.0185
2KF5-4_A	1rnbA_BOINC_ABRELAX_SAVE_ALL_OUT_BARCODE-1rnbA-frags83__1706_0.clean.out.65_1RNB	1RNB	2.63	0.6283	1.1863
2KF5-4_A	1rnbA_BOINC_ABRELAX_SAVE_ALL_OUT_BARCODE-1rnbA-frags83__1706_0.clean.out.66_1RNB	1RNB	2.79	0.1867	0.8590
2KF5-4_A	1rnbA_BOINC_ABRELAX_SAVE_ALL_OUT_BARCODE-1rnbA-frags83__1706_0.clean.out.67_1RNB	1RNB	3.16	1.4012	1.8203
2KF5-4_A	1rnbA_BOINC_ABRELAX_SAVE_ALL_OUT_BARCODE-1rnbA-frags83__1706_0.clean.out.68_1RNB	1RNB	2.75	0.9595	1.4504
2KF5-4_A	1rnbA_BOINC_ABRELAX_SAVE_ALL_OUT_BARCODE-1rnbA-frags83__1706_0.clean.out.69_1RNB	1RNB	2.85	-0.5862	0.3873
2KF5-4_A	1rnbA_BOINC_ABRELAX_SAVE_ALL_OUT_BARCODE-1rnbA-frags83__1706_0.clean.out.6_1RNB	1RNB	2.57	-0.9174	0.2388
2KF5-4_A	1rnbA_BOINC_ABRELAX_SAVE_ALL_OUT_BARCODE-1rnbA-frags83__1706_0.clean.out.70_1RNB	1RNB	2.80	0.6283	1.1863
2KF5-4_A	1rnbA_BOINC_ABRELAX_SAVE_ALL_OUT_BARCODE-1rnbA-frags83__1706_0.clean.out.71_1RNB	1RNB	2.71	0.6283	1.1863
2KF5-4_A	1rnbA_BOINC_ABRELAX_SAVE_ALL_OUT_BARCODE-1rnbA-frags83__1706_0.clean.out.72_1RNB	1RNB	2.82	2.2845	2.5987
2KF5-4_A	1rnbA_BOINC_ABRELAX_SAVE_ALL_OUT_BARCODE-1rnbA-frags83__1706_0.clean.out.73_1RNB	1RNB	3.06	0.6283	1.1863
2KF5-4_A	1rnbA_BOINC_ABRELAX_SAVE_ALL_OUT_BARCODE-1rnbA-frags83__1706_0.clean.out.74_1RNB	1RNB	2.68	0.5179	1.1015
2KF5-4_A	1rnbA_BOINC_ABRELAX_SAVE_ALL_OUT_BARCODE-1rnbA-frags83__1706_0.clean.out.75_1RNB	1RNB	2.66	1.7324	2.1075
2KF5-4_A	1rnbA_BOINC_ABRELAX_SAVE_ALL_OUT_BARCODE-1rnbA-frags83__1706_0.clean.out.76_1RNB	1RNB	2.89	-0.8070	0.2842
2KF5-4_A	1rnbA_BOINC_ABRELAX_SAVE_ALL_OUT_BARCODE-1rnbA-frags83__1706_0.clean.out.77_1RNB	1RNB	2.92	2.2845	2.5987
2KF5-4_A	1rnbA_BOINC_ABRELAX_SAVE_ALL_OUT_BARCODE-1rnbA-frags83__1706_0.clean.out.78_1RNB	1RNB	2.49	0.5179	1.1015
2KF5-4_A	1rnbA_BOINC_ABRELAX_SAVE_ALL_OUT_BARCODE-1rnbA-frags83__1706_0.clean.out.79_1RNB	1RNB	2.21	-0.1446	0.6382
2KF5-4_A	1rnbA_BOINC_ABRELAX_SAVE_ALL_OUT_BARCODE-1rnbA-frags83__1706_0.clean.out.7_1RNB	1RNB	3.00	0.8491	1.3609
2KF5-4_A	1rnbA_BOINC_ABRELAX_SAVE_ALL_OUT_BARCODE-1rnbA-frags83__1706_0.clean.out.80_1RNB	1RNB	2.63	0.0762	0.7827
2KF5-4_A	1rnbA_BOINC_ABRELAX_SAVE_ALL_OUT_BARCODE-1rnbA-frags83__1706_0.clean.out.81_1RNB	1RNB	2.79	1.7324	2.1075
2KF5-4_A	1rnbA_BOINC_ABRELAX_SAVE_ALL_OUT_BARCODE-1rnbA-frags83__1706_0.clean.out.82_1RNB	1RNB	3.10	1.5116	1.9153
2KF5-4_A	1rnbA_BOINC_ABRELAX_SAVE_ALL_OUT_BARCODE-1rnbA-frags83__1706_0.clean.out.83_1RNB	1RNB	2.69	0.9595	1.4504
2KF5-4_A	1rnbA_BOINC_ABRELAX_SAVE_ALL_OUT_BARCODE-1rnbA-frags83__1706_0.clean.out.84_1RNB	1RNB	3.04	-0.1446	0.6382
2KF5-4_A	1rnbA_BOINC_ABRELAX_SAVE_ALL_OUT_BARCODE-1rnbA-frags83__1706_0.clean.out.85_1RNB	1RNB	2.60	1.4012	1.8203
2KF5-4_A	1rnbA_BOINC_ABRELAX_SAVE_ALL_OUT_BARCODE-1rnbA-frags83__1706_0.clean.out.86_1RNB	1RNB	2.82	0.8491	1.3609
2KF5-4_A	1rnbA_BOINC_ABRELAX_SAVE_ALL_OUT_BARCODE-1rnbA-frags83__1706_0.clean.out.87_1RNB	1RNB	3.06	-0.9174	0.2388
2KF5-4_A	1rnbA_BOINC_ABRELAX_SAVE_ALL_OUT_BARCODE-1rnbA-frags83__1706_0.clean.out.88_1RNB	1RNB	2.70	0.6283	1.1863
2KF5-4_A	1rnbA_BOINC_ABRELAX_SAVE_ALL_OUT_BARCODE-1rnbA-frags83__1706_0.clean.out.89_1RNB	1RNB	2.26	-0.1446	0.6382
2KF5-4_A	1rnbA_BOINC_ABRELAX_SAVE_ALL_OUT_BARCODE-1rnbA-frags83__1706_0.clean.out.8_1RNB	1RNB	2.90	0.5179	1.1015
2KF5-4_A	1rnbA_BOINC_ABRELAX_SAVE_ALL_OUT_BARCODE-1rnbA-frags83__1706_0.clean.out.90_1RNB	1RNB	2.52	0.4075	1.0185
2KF5-4_A	1rnbA_BOINC_ABRELAX_SAVE_ALL_OUT_BARCODE-1rnbA-frags83__1706_0.clean.out.91_1RNB	1RNB	2.90	1.9532	2.3024
2KF5-4_A	1rnbA_BOINC_ABRELAX_SAVE_ALL_OUT_BARCODE-1rnbA-frags83__1706_0.clean.out.92_1RNB	1RNB	2.55	1.1803	1.6332
2KF5-4_A	1rnbA_BOINC_ABRELAX_SAVE_ALL_OUT_BARCODE-1rnbA-frags83__1706_0.clean.out.93_1RNB	1RNB	3.10	0.9595	1.4504
2KF5-4_A	1rnbA_BOINC_ABRELAX_SAVE_ALL_OUT_BARCODE-1rnbA-frags83__1706_0.clean.out.94_1RNB	1RNB	2.54	1.1803	1.6332
2KF5-4_A	1rnbA_BOINC_ABRELAX_SAVE_ALL_OUT_BARCODE-1rnbA-frags83__1706_0.clean.out.95_1RNB	1RNB	2.76	0.4075	1.0185
2KF5-4_A	1rnbA_BOINC_ABRELAX_SAVE_ALL_OUT_BARCODE-1rnbA-frags83__1706_0.clean.out.96_1RNB	1RNB	2.36	0.1867	0.8590
2KF5-4_A	1rnbA_BOINC_ABRELAX_SAVE_ALL_OUT_BARCODE-1rnbA-frags83__1706_0.clean.out.97_1RNB	1RNB	2.71	0.9595	1.4504
2KF5-4_A	1rnbA_BOINC_ABRELAX_SAVE_ALL_OUT_BARCODE-1rnbA-frags83__1706_0.clean.out.98_1RNB	1RNB	2.70	0.9595	1.4504
2KF5-4_A	1rnbA_BOINC_ABRELAX_SAVE_ALL_OUT_BARCODE-1rnbA-frags83__1706_0.clean.out.99_1RNB	1RNB	2.64	-1.4695	0.0774
2KF5-4_A	1rnbA_BOINC_ABRELAX_SAVE_ALL_OUT_BARCODE-1rnbA-frags83__1706_0.clean.out.9_1RNB	1RNB	3.02	0.2971	0.9377
