# Supplementary material for: Addressing the Role of Conformational Diversity in Protein Structure Prediction
Source: PLoS One. 2016 May 9;11(5):e0154923. doi: 10.1371/journal.pone.0154923 (PMC4861349; doi:10.1371/journal.pone.0154923)
Supplement: S1 Dataset — (GZ) [file pone.0154923.s002.gz › Palopoli-Monzon_2016_SI/Structural_alignments/SET_ROSETTA/rmsd_mammoth_rosseta_1CC8.out]

PDB_1	PDB_2	Target	RMSD	Z-score	ln(E)
1cc8	1cc8A_BOINC_ABRELAX_SAVE_ALL_OUT-1cc8A-frags83__1705_0.first.clean.out.10_1CC8	1CC8	2.28	5.7382	5.7956
1cc8	1cc8A_BOINC_ABRELAX_SAVE_ALL_OUT-1cc8A-frags83__1705_0.first.clean.out.11_1CC8	1CC8	1.90	1.2832	1.7199
1cc8	1cc8A_BOINC_ABRELAX_SAVE_ALL_OUT-1cc8A-frags83__1705_0.first.clean.out.12_1CC8	1CC8	2.67	2.0257	2.3668
1cc8	1cc8A_BOINC_ABRELAX_SAVE_ALL_OUT-1cc8A-frags83__1705_0.first.clean.out.13_1CC8	1CC8	2.68	4.9957	5.1019
1cc8	1cc8A_BOINC_ABRELAX_SAVE_ALL_OUT-1cc8A-frags83__1705_0.first.clean.out.14_1CC8	1CC8	1.94	-0.6473	0.3571
1cc8	1cc8A_BOINC_ABRELAX_SAVE_ALL_OUT-1cc8A-frags83__1705_0.first.clean.out.15_1CC8	1CC8	2.46	1.5802	1.9747
1cc8	1cc8A_BOINC_ABRELAX_SAVE_ALL_OUT-1cc8A-frags83__1705_0.first.clean.out.16_1CC8	1CC8	2.86	2.7682	3.0377
1cc8	1cc8A_BOINC_ABRELAX_SAVE_ALL_OUT-1cc8A-frags83__1705_0.first.clean.out.17_1CC8	1CC8	2.73	2.9167	3.1736
1cc8	1cc8A_BOINC_ABRELAX_SAVE_ALL_OUT-1cc8A-frags83__1705_0.first.clean.out.18_1CC8	1CC8	2.53	3.8077	3.9958
1cc8	1cc8A_BOINC_ABRELAX_SAVE_ALL_OUT-1cc8A-frags83__1705_0.first.clean.out.19_1CC8	1CC8	2.51	1.8772	2.2350
1cc8	1cc8A_BOINC_ABRELAX_SAVE_ALL_OUT-1cc8A-frags83__1705_0.first.clean.out.1_1CC8	1CC8	2.85	0.6892	1.2338
1cc8	1cc8A_BOINC_ABRELAX_SAVE_ALL_OUT-1cc8A-frags83__1705_0.first.clean.out.20_1CC8	1CC8	2.79	4.8472	4.9633
1cc8	1cc8A_BOINC_ABRELAX_SAVE_ALL_OUT-1cc8A-frags83__1705_0.first.clean.out.2_1CC8	1CC8	2.47	5.1442	5.2406
1cc8	1cc8A_BOINC_ABRELAX_SAVE_ALL_OUT-1cc8A-frags83__1705_0.first.clean.out.3_1CC8	1CC8	2.93	1.7287	2.1042
1cc8	1cc8A_BOINC_ABRELAX_SAVE_ALL_OUT-1cc8A-frags83__1705_0.first.clean.out.4_1CC8	1CC8	2.48	4.6987	4.8248
1cc8	1cc8A_BOINC_ABRELAX_SAVE_ALL_OUT-1cc8A-frags83__1705_0.first.clean.out.5_1CC8	1CC8	2.16	-0.0533	0.6966
1cc8	1cc8A_BOINC_ABRELAX_SAVE_ALL_OUT-1cc8A-frags83__1705_0.first.clean.out.6_1CC8	1CC8	2.58	0.5407	1.1188
1cc8	1cc8A_BOINC_ABRELAX_SAVE_ALL_OUT-1cc8A-frags83__1705_0.first.clean.out.7_1CC8	1CC8	2.93	4.6987	4.8248
1cc8	1cc8A_BOINC_ABRELAX_SAVE_ALL_OUT-1cc8A-frags83__1705_0.first.clean.out.8_1CC8	1CC8	2.13	1.2832	1.7199
1cc8	1cc8A_BOINC_ABRELAX_SAVE_ALL_OUT-1cc8A-frags83__1705_0.first.clean.out.9_1CC8	1CC8	2.56	2.0257	2.3668
1cc8	1cc8A_BOINC_ABRELAX_SAVE_ALL_OUT_BARCODE-1cc8A-frags83__1706_0.clean.out.100_1CC8	1CC8	2.69	5.1442	5.2406
1cc8	1cc8A_BOINC_ABRELAX_SAVE_ALL_OUT_BARCODE-1cc8A-frags83__1706_0.clean.out.10_1CC8	1CC8	2.58	5.5897	5.6568
1cc8	1cc8A_BOINC_ABRELAX_SAVE_ALL_OUT_BARCODE-1cc8A-frags83__1706_0.clean.out.11_1CC8	1CC8	2.85	4.2532	4.4098
1cc8	1cc8A_BOINC_ABRELAX_SAVE_ALL_OUT_BARCODE-1cc8A-frags83__1706_0.clean.out.12_1CC8	1CC8	2.66	6.0352	6.0733
1cc8	1cc8A_BOINC_ABRELAX_SAVE_ALL_OUT_BARCODE-1cc8A-frags83__1706_0.clean.out.13_1CC8	1CC8	2.69	5.4412	5.5180
1cc8	1cc8A_BOINC_ABRELAX_SAVE_ALL_OUT_BARCODE-1cc8A-frags83__1706_0.clean.out.14_1CC8	1CC8	2.80	4.8472	4.9633
1cc8	1cc8A_BOINC_ABRELAX_SAVE_ALL_OUT_BARCODE-1cc8A-frags83__1706_0.clean.out.15_1CC8	1CC8	2.61	5.7382	5.7956
1cc8	1cc8A_BOINC_ABRELAX_SAVE_ALL_OUT_BARCODE-1cc8A-frags83__1706_0.clean.out.16_1CC8	1CC8	2.13	1.7287	2.1042
1cc8	1cc8A_BOINC_ABRELAX_SAVE_ALL_OUT_BARCODE-1cc8A-frags83__1706_0.clean.out.17_1CC8	1CC8	2.76	4.1047	4.2716
1cc8	1cc8A_BOINC_ABRELAX_SAVE_ALL_OUT_BARCODE-1cc8A-frags83__1706_0.clean.out.18_1CC8	1CC8	2.69	3.3622	3.5835
1cc8	1cc8A_BOINC_ABRELAX_SAVE_ALL_OUT_BARCODE-1cc8A-frags83__1706_0.clean.out.19_1CC8	1CC8	2.68	4.8472	4.9633
1cc8	1cc8A_BOINC_ABRELAX_SAVE_ALL_OUT_BARCODE-1cc8A-frags83__1706_0.clean.out.1_1CC8	1CC8	2.53	5.8867	5.9344
1cc8	1cc8A_BOINC_ABRELAX_SAVE_ALL_OUT_BARCODE-1cc8A-frags83__1706_0.clean.out.20_1CC8	1CC8	1.79	0.8377	1.3517
1cc8	1cc8A_BOINC_ABRELAX_SAVE_ALL_OUT_BARCODE-1cc8A-frags83__1706_0.clean.out.21_1CC8	1CC8	2.58	4.9957	5.1019
1cc8	1cc8A_BOINC_ABRELAX_SAVE_ALL_OUT_BARCODE-1cc8A-frags83__1706_0.clean.out.22_1CC8	1CC8	2.33	1.1347	1.5950
1cc8	1cc8A_BOINC_ABRELAX_SAVE_ALL_OUT_BARCODE-1cc8A-frags83__1706_0.clean.out.23_1CC8	1CC8	2.65	4.2532	4.4098
1cc8	1cc8A_BOINC_ABRELAX_SAVE_ALL_OUT_BARCODE-1cc8A-frags83__1706_0.clean.out.24_1CC8	1CC8	2.55	4.5502	4.6864
1cc8	1cc8A_BOINC_ABRELAX_SAVE_ALL_OUT_BARCODE-1cc8A-frags83__1706_0.clean.out.25_1CC8	1CC8	2.75	3.6592	3.8581
1cc8	1cc8A_BOINC_ABRELAX_SAVE_ALL_OUT_BARCODE-1cc8A-frags83__1706_0.clean.out.26_1CC8	1CC8	2.40	5.4412	5.5180
1cc8	1cc8A_BOINC_ABRELAX_SAVE_ALL_OUT_BARCODE-1cc8A-frags83__1706_0.clean.out.27_1CC8	1CC8	2.00	0.9862	1.4722
1cc8	1cc8A_BOINC_ABRELAX_SAVE_ALL_OUT_BARCODE-1cc8A-frags83__1706_0.clean.out.28_1CC8	1CC8	2.30	5.7382	5.7956
1cc8	1cc8A_BOINC_ABRELAX_SAVE_ALL_OUT_BARCODE-1cc8A-frags83__1706_0.clean.out.29_1CC8	1CC8	2.59	1.4317	1.8465
1cc8	1cc8A_BOINC_ABRELAX_SAVE_ALL_OUT_BARCODE-1cc8A-frags83__1706_0.clean.out.2_1CC8	1CC8	2.70	5.8867	5.9344
1cc8	1cc8A_BOINC_ABRELAX_SAVE_ALL_OUT_BARCODE-1cc8A-frags83__1706_0.clean.out.30_1CC8	1CC8	2.36	3.5107	3.7207
1cc8	1cc8A_BOINC_ABRELAX_SAVE_ALL_OUT_BARCODE-1cc8A-frags83__1706_0.clean.out.31_1CC8	1CC8	2.41	1.4317	1.8465
1cc8	1cc8A_BOINC_ABRELAX_SAVE_ALL_OUT_BARCODE-1cc8A-frags83__1706_0.clean.out.32_1CC8	1CC8	2.67	3.9562	4.1336
1cc8	1cc8A_BOINC_ABRELAX_SAVE_ALL_OUT_BARCODE-1cc8A-frags83__1706_0.clean.out.33_1CC8	1CC8	2.23	6.0352	6.0733
1cc8	1cc8A_BOINC_ABRELAX_SAVE_ALL_OUT_BARCODE-1cc8A-frags83__1706_0.clean.out.34_1CC8	1CC8	1.91	0.6892	1.2338
1cc8	1cc8A_BOINC_ABRELAX_SAVE_ALL_OUT_BARCODE-1cc8A-frags83__1706_0.clean.out.35_1CC8	1CC8	2.79	3.0652	3.3099
1cc8	1cc8A_BOINC_ABRELAX_SAVE_ALL_OUT_BARCODE-1cc8A-frags83__1706_0.clean.out.36_1CC8	1CC8	2.77	1.5802	1.9747
1cc8	1cc8A_BOINC_ABRELAX_SAVE_ALL_OUT_BARCODE-1cc8A-frags83__1706_0.clean.out.37_1CC8	1CC8	2.07	0.6892	1.2338
1cc8	1cc8A_BOINC_ABRELAX_SAVE_ALL_OUT_BARCODE-1cc8A-frags83__1706_0.clean.out.38_1CC8	1CC8	2.68	4.8472	4.9633
1cc8	1cc8A_BOINC_ABRELAX_SAVE_ALL_OUT_BARCODE-1cc8A-frags83__1706_0.clean.out.39_1CC8	1CC8	2.90	4.5502	4.6864
1cc8	1cc8A_BOINC_ABRELAX_SAVE_ALL_OUT_BARCODE-1cc8A-frags83__1706_0.clean.out.3_1CC8	1CC8	2.21	6.1837	6.2122
1cc8	1cc8A_BOINC_ABRELAX_SAVE_ALL_OUT_BARCODE-1cc8A-frags83__1706_0.clean.out.40_1CC8	1CC8	1.98	1.2832	1.7199
1cc8	1cc8A_BOINC_ABRELAX_SAVE_ALL_OUT_BARCODE-1cc8A-frags83__1706_0.clean.out.41_1CC8	1CC8	2.19	6.3323	6.3511
1cc8	1cc8A_BOINC_ABRELAX_SAVE_ALL_OUT_BARCODE-1cc8A-frags83__1706_0.clean.out.42_1CC8	1CC8	3.02	3.0652	3.3099
1cc8	1cc8A_BOINC_ABRELAX_SAVE_ALL_OUT_BARCODE-1cc8A-frags83__1706_0.clean.out.43_1CC8	1CC8	2.43	5.4412	5.5180
1cc8	1cc8A_BOINC_ABRELAX_SAVE_ALL_OUT_BARCODE-1cc8A-frags83__1706_0.clean.out.44_1CC8	1CC8	2.78	4.4017	4.5480
1cc8	1cc8A_BOINC_ABRELAX_SAVE_ALL_OUT_BARCODE-1cc8A-frags83__1706_0.clean.out.45_1CC8	1CC8	2.80	3.5107	3.7207
1cc8	1cc8A_BOINC_ABRELAX_SAVE_ALL_OUT_BARCODE-1cc8A-frags83__1706_0.clean.out.46_1CC8	1CC8	2.62	4.5502	4.6864
1cc8	1cc8A_BOINC_ABRELAX_SAVE_ALL_OUT_BARCODE-1cc8A-frags83__1706_0.clean.out.47_1CC8	1CC8	2.82	0.6892	1.2338
1cc8	1cc8A_BOINC_ABRELAX_SAVE_ALL_OUT_BARCODE-1cc8A-frags83__1706_0.clean.out.48_1CC8	1CC8	2.65	6.1837	6.2122
1cc8	1cc8A_BOINC_ABRELAX_SAVE_ALL_OUT_BARCODE-1cc8A-frags83__1706_0.clean.out.49_1CC8	1CC8	1.52	1.4317	1.8465
1cc8	1cc8A_BOINC_ABRELAX_SAVE_ALL_OUT_BARCODE-1cc8A-frags83__1706_0.clean.out.4_1CC8	1CC8	2.64	4.9957	5.1019
1cc8	1cc8A_BOINC_ABRELAX_SAVE_ALL_OUT_BARCODE-1cc8A-frags83__1706_0.clean.out.50_1CC8	1CC8	2.70	4.5502	4.6864
1cc8	1cc8A_BOINC_ABRELAX_SAVE_ALL_OUT_BARCODE-1cc8A-frags83__1706_0.clean.out.51_1CC8	1CC8	3.00	2.3227	2.6332
1cc8	1cc8A_BOINC_ABRELAX_SAVE_ALL_OUT_BARCODE-1cc8A-frags83__1706_0.clean.out.52_1CC8	1CC8	2.73	3.5107	3.7207
1cc8	1cc8A_BOINC_ABRELAX_SAVE_ALL_OUT_BARCODE-1cc8A-frags83__1706_0.clean.out.53_1CC8	1CC8	2.16	0.8377	1.3517
1cc8	1cc8A_BOINC_ABRELAX_SAVE_ALL_OUT_BARCODE-1cc8A-frags83__1706_0.clean.out.54_1CC8	1CC8	2.45	5.8867	5.9344
1cc8	1cc8A_BOINC_ABRELAX_SAVE_ALL_OUT_BARCODE-1cc8A-frags83__1706_0.clean.out.55_1CC8	1CC8	2.11	0.9862	1.4722
1cc8	1cc8A_BOINC_ABRELAX_SAVE_ALL_OUT_BARCODE-1cc8A-frags83__1706_0.clean.out.56_1CC8	1CC8	2.76	5.2927	5.3793
1cc8	1cc8A_BOINC_ABRELAX_SAVE_ALL_OUT_BARCODE-1cc8A-frags83__1706_0.clean.out.57_1CC8	1CC8	2.33	1.2832	1.7199
1cc8	1cc8A_BOINC_ABRELAX_SAVE_ALL_OUT_BARCODE-1cc8A-frags83__1706_0.clean.out.58_1CC8	1CC8	2.62	3.9562	4.1336
1cc8	1cc8A_BOINC_ABRELAX_SAVE_ALL_OUT_BARCODE-1cc8A-frags83__1706_0.clean.out.59_1CC8	1CC8	2.66	3.8077	3.9958
1cc8	1cc8A_BOINC_ABRELAX_SAVE_ALL_OUT_BARCODE-1cc8A-frags83__1706_0.clean.out.5_1CC8	1CC8	2.49	3.5107	3.7207
1cc8	1cc8A_BOINC_ABRELAX_SAVE_ALL_OUT_BARCODE-1cc8A-frags83__1706_0.clean.out.60_1CC8	1CC8	2.24	1.1347	1.5950
1cc8	1cc8A_BOINC_ABRELAX_SAVE_ALL_OUT_BARCODE-1cc8A-frags83__1706_0.clean.out.61_1CC8	1CC8	2.58	2.4712	2.7674
1cc8	1cc8A_BOINC_ABRELAX_SAVE_ALL_OUT_BARCODE-1cc8A-frags83__1706_0.clean.out.62_1CC8	1CC8	2.86	5.1442	5.2406
1cc8	1cc8A_BOINC_ABRELAX_SAVE_ALL_OUT_BARCODE-1cc8A-frags83__1706_0.clean.out.63_1CC8	1CC8	2.47	1.5802	1.9747
1cc8	1cc8A_BOINC_ABRELAX_SAVE_ALL_OUT_BARCODE-1cc8A-frags83__1706_0.clean.out.64_1CC8	1CC8	2.76	4.4017	4.5480
1cc8	1cc8A_BOINC_ABRELAX_SAVE_ALL_OUT_BARCODE-1cc8A-frags83__1706_0.clean.out.65_1CC8	1CC8	2.73	5.5897	5.6568
1cc8	1cc8A_BOINC_ABRELAX_SAVE_ALL_OUT_BARCODE-1cc8A-frags83__1706_0.clean.out.66_1CC8	1CC8	2.53	2.6197	2.9023
1cc8	1cc8A_BOINC_ABRELAX_SAVE_ALL_OUT_BARCODE-1cc8A-frags83__1706_0.clean.out.67_1CC8	1CC8	2.56	4.6987	4.8248
1cc8	1cc8A_BOINC_ABRELAX_SAVE_ALL_OUT_BARCODE-1cc8A-frags83__1706_0.clean.out.68_1CC8	1CC8	2.58	4.9957	5.1019
1cc8	1cc8A_BOINC_ABRELAX_SAVE_ALL_OUT_BARCODE-1cc8A-frags83__1706_0.clean.out.69_1CC8	1CC8	2.51	2.0257	2.3668
1cc8	1cc8A_BOINC_ABRELAX_SAVE_ALL_OUT_BARCODE-1cc8A-frags83__1706_0.clean.out.6_1CC8	1CC8	2.68	4.6987	4.8248
1cc8	1cc8A_BOINC_ABRELAX_SAVE_ALL_OUT_BARCODE-1cc8A-frags83__1706_0.clean.out.70_1CC8	1CC8	2.62	5.1442	5.2406
1cc8	1cc8A_BOINC_ABRELAX_SAVE_ALL_OUT_BARCODE-1cc8A-frags83__1706_0.clean.out.71_1CC8	1CC8	1.92	3.0652	3.3099
1cc8	1cc8A_BOINC_ABRELAX_SAVE_ALL_OUT_BARCODE-1cc8A-frags83__1706_0.clean.out.72_1CC8	1CC8	2.87	5.1442	5.2406
1cc8	1cc8A_BOINC_ABRELAX_SAVE_ALL_OUT_BARCODE-1cc8A-frags83__1706_0.clean.out.73_1CC8	1CC8	2.11	1.4317	1.8465
1cc8	1cc8A_BOINC_ABRELAX_SAVE_ALL_OUT_BARCODE-1cc8A-frags83__1706_0.clean.out.74_1CC8	1CC8	2.60	2.7682	3.0377
1cc8	1cc8A_BOINC_ABRELAX_SAVE_ALL_OUT_BARCODE-1cc8A-frags83__1706_0.clean.out.75_1CC8	1CC8	2.03	5.8867	5.9344
1cc8	1cc8A_BOINC_ABRELAX_SAVE_ALL_OUT_BARCODE-1cc8A-frags83__1706_0.clean.out.76_1CC8	1CC8	2.44	5.1442	5.2406
1cc8	1cc8A_BOINC_ABRELAX_SAVE_ALL_OUT_BARCODE-1cc8A-frags83__1706_0.clean.out.77_1CC8	1CC8	2.28	0.2437	0.8993
1cc8	1cc8A_BOINC_ABRELAX_SAVE_ALL_OUT_BARCODE-1cc8A-frags83__1706_0.clean.out.78_1CC8	1CC8	1.89	0.6892	1.2338
1cc8	1cc8A_BOINC_ABRELAX_SAVE_ALL_OUT_BARCODE-1cc8A-frags83__1706_0.clean.out.79_1CC8	1CC8	2.31	1.1347	1.5950
1cc8	1cc8A_BOINC_ABRELAX_SAVE_ALL_OUT_BARCODE-1cc8A-frags83__1706_0.clean.out.7_1CC8	1CC8	2.76	4.4017	4.5480
1cc8	1cc8A_BOINC_ABRELAX_SAVE_ALL_OUT_BARCODE-1cc8A-frags83__1706_0.clean.out.80_1CC8	1CC8	2.88	4.2532	4.4098
1cc8	1cc8A_BOINC_ABRELAX_SAVE_ALL_OUT_BARCODE-1cc8A-frags83__1706_0.clean.out.81_1CC8	1CC8	2.64	5.4412	5.5180
1cc8	1cc8A_BOINC_ABRELAX_SAVE_ALL_OUT_BARCODE-1cc8A-frags83__1706_0.clean.out.82_1CC8	1CC8	2.46	4.8472	4.9633
1cc8	1cc8A_BOINC_ABRELAX_SAVE_ALL_OUT_BARCODE-1cc8A-frags83__1706_0.clean.out.83_1CC8	1CC8	2.32	2.7682	3.0377
1cc8	1cc8A_BOINC_ABRELAX_SAVE_ALL_OUT_BARCODE-1cc8A-frags83__1706_0.clean.out.84_1CC8	1CC8	2.38	0.8377	1.3517
1cc8	1cc8A_BOINC_ABRELAX_SAVE_ALL_OUT_BARCODE-1cc8A-frags83__1706_0.clean.out.85_1CC8	1CC8	2.40	0.9862	1.4722
1cc8	1cc8A_BOINC_ABRELAX_SAVE_ALL_OUT_BARCODE-1cc8A-frags83__1706_0.clean.out.86_1CC8	1CC8	2.56	3.9562	4.1336
1cc8	1cc8A_BOINC_ABRELAX_SAVE_ALL_OUT_BARCODE-1cc8A-frags83__1706_0.clean.out.87_1CC8	1CC8	2.77	1.5802	1.9747
1cc8	1cc8A_BOINC_ABRELAX_SAVE_ALL_OUT_BARCODE-1cc8A-frags83__1706_0.clean.out.88_1CC8	1CC8	2.89	4.9957	5.1019
1cc8	1cc8A_BOINC_ABRELAX_SAVE_ALL_OUT_BARCODE-1cc8A-frags83__1706_0.clean.out.89_1CC8	1CC8	2.48	3.3622	3.5835
1cc8	1cc8A_BOINC_ABRELAX_SAVE_ALL_OUT_BARCODE-1cc8A-frags83__1706_0.clean.out.8_1CC8	1CC8	2.12	0.8377	1.3517
1cc8	1cc8A_BOINC_ABRELAX_SAVE_ALL_OUT_BARCODE-1cc8A-frags83__1706_0.clean.out.90_1CC8	1CC8	2.62	1.5802	1.9747
1cc8	1cc8A_BOINC_ABRELAX_SAVE_ALL_OUT_BARCODE-1cc8A-frags83__1706_0.clean.out.91_1CC8	1CC8	2.00	5.8867	5.9344
1cc8	1cc8A_BOINC_ABRELAX_SAVE_ALL_OUT_BARCODE-1cc8A-frags83__1706_0.clean.out.92_1CC8	1CC8	2.34	1.5802	1.9747
1cc8	1cc8A_BOINC_ABRELAX_SAVE_ALL_OUT_BARCODE-1cc8A-frags83__1706_0.clean.out.93_1CC8	1CC8	2.37	1.4317	1.8465
1cc8	1cc8A_BOINC_ABRELAX_SAVE_ALL_OUT_BARCODE-1cc8A-frags83__1706_0.clean.out.94_1CC8	1CC8	2.61	5.7382	5.7956
1cc8	1cc8A_BOINC_ABRELAX_SAVE_ALL_OUT_BARCODE-1cc8A-frags83__1706_0.clean.out.95_1CC8	1CC8	2.45	1.2832	1.7199
1cc8	1cc8A_BOINC_ABRELAX_SAVE_ALL_OUT_BARCODE-1cc8A-frags83__1706_0.clean.out.96_1CC8	1CC8	1.92	1.1347	1.5950
1cc8	1cc8A_BOINC_ABRELAX_SAVE_ALL_OUT_BARCODE-1cc8A-frags83__1706_0.clean.out.97_1CC8	1CC8	2.14	0.9862	1.4722
1cc8	1cc8A_BOINC_ABRELAX_SAVE_ALL_OUT_BARCODE-1cc8A-frags83__1706_0.clean.out.98_1CC8	1CC8	3.13	4.2532	4.4098
1cc8	1cc8A_BOINC_ABRELAX_SAVE_ALL_OUT_BARCODE-1cc8A-frags83__1706_0.clean.out.99_1CC8	1CC8	2.24	1.2832	1.7199
1cc8	1cc8A_BOINC_ABRELAX_SAVE_ALL_OUT_BARCODE-1cc8A-frags83__1706_0.clean.out.9_1CC8	1CC8	2.88	3.3622	3.5835
1FD8_A	1cc8A_BOINC_ABRELAX_SAVE_ALL_OUT-1cc8A-frags83__1705_0.first.clean.out.10_1CC8	1CC8	2.64	5.2927	5.3793
1FD8_A	1cc8A_BOINC_ABRELAX_SAVE_ALL_OUT-1cc8A-frags83__1705_0.first.clean.out.11_1CC8	1CC8	2.36	1.7287	2.1042
1FD8_A	1cc8A_BOINC_ABRELAX_SAVE_ALL_OUT-1cc8A-frags83__1705_0.first.clean.out.12_1CC8	1CC8	2.70	1.5802	1.9747
1FD8_A	1cc8A_BOINC_ABRELAX_SAVE_ALL_OUT-1cc8A-frags83__1705_0.first.clean.out.13_1CC8	1CC8	2.76	4.8472	4.9633
1FD8_A	1cc8A_BOINC_ABRELAX_SAVE_ALL_OUT-1cc8A-frags83__1705_0.first.clean.out.14_1CC8	1CC8	2.50	-0.4988	0.4324
1FD8_A	1cc8A_BOINC_ABRELAX_SAVE_ALL_OUT-1cc8A-frags83__1705_0.first.clean.out.15_1CC8	1CC8	2.72	2.1742	2.4996
1FD8_A	1cc8A_BOINC_ABRELAX_SAVE_ALL_OUT-1cc8A-frags83__1705_0.first.clean.out.16_1CC8	1CC8	3.03	3.0652	3.3099
1FD8_A	1cc8A_BOINC_ABRELAX_SAVE_ALL_OUT-1cc8A-frags83__1705_0.first.clean.out.17_1CC8	1CC8	2.35	2.4712	2.7674
1FD8_A	1cc8A_BOINC_ABRELAX_SAVE_ALL_OUT-1cc8A-frags83__1705_0.first.clean.out.18_1CC8	1CC8	2.54	2.4712	2.7674
1FD8_A	1cc8A_BOINC_ABRELAX_SAVE_ALL_OUT-1cc8A-frags83__1705_0.first.clean.out.19_1CC8	1CC8	2.86	1.2832	1.7199
1FD8_A	1cc8A_BOINC_ABRELAX_SAVE_ALL_OUT-1cc8A-frags83__1705_0.first.clean.out.1_1CC8	1CC8	2.84	0.5407	1.1188
1FD8_A	1cc8A_BOINC_ABRELAX_SAVE_ALL_OUT-1cc8A-frags83__1705_0.first.clean.out.20_1CC8	1CC8	2.86	4.5502	4.6864
1FD8_A	1cc8A_BOINC_ABRELAX_SAVE_ALL_OUT-1cc8A-frags83__1705_0.first.clean.out.2_1CC8	1CC8	2.63	5.1442	5.2406
1FD8_A	1cc8A_BOINC_ABRELAX_SAVE_ALL_OUT-1cc8A-frags83__1705_0.first.clean.out.3_1CC8	1CC8	2.89	2.1742	2.4996
1FD8_A	1cc8A_BOINC_ABRELAX_SAVE_ALL_OUT-1cc8A-frags83__1705_0.first.clean.out.4_1CC8	1CC8	2.32	4.9957	5.1019
1FD8_A	1cc8A_BOINC_ABRELAX_SAVE_ALL_OUT-1cc8A-frags83__1705_0.first.clean.out.5_1CC8	1CC8	1.92	-0.0533	0.6966
1FD8_A	1cc8A_BOINC_ABRELAX_SAVE_ALL_OUT-1cc8A-frags83__1705_0.first.clean.out.6_1CC8	1CC8	2.32	0.0952	0.7956
1FD8_A	1cc8A_BOINC_ABRELAX_SAVE_ALL_OUT-1cc8A-frags83__1705_0.first.clean.out.7_1CC8	1CC8	2.70	5.1442	5.2406
1FD8_A	1cc8A_BOINC_ABRELAX_SAVE_ALL_OUT-1cc8A-frags83__1705_0.first.clean.out.8_1CC8	1CC8	2.36	1.2832	1.7199
1FD8_A	1cc8A_BOINC_ABRELAX_SAVE_ALL_OUT-1cc8A-frags83__1705_0.first.clean.out.9_1CC8	1CC8	2.68	2.0257	2.3668
1FD8_A	1cc8A_BOINC_ABRELAX_SAVE_ALL_OUT_BARCODE-1cc8A-frags83__1706_0.clean.out.100_1CC8	1CC8	2.56	5.1442	5.2406
1FD8_A	1cc8A_BOINC_ABRELAX_SAVE_ALL_OUT_BARCODE-1cc8A-frags83__1706_0.clean.out.10_1CC8	1CC8	2.84	4.9957	5.1019
1FD8_A	1cc8A_BOINC_ABRELAX_SAVE_ALL_OUT_BARCODE-1cc8A-frags83__1706_0.clean.out.11_1CC8	1CC8	2.22	3.3622	3.5835
1FD8_A	1cc8A_BOINC_ABRELAX_SAVE_ALL_OUT_BARCODE-1cc8A-frags83__1706_0.clean.out.12_1CC8	1CC8	2.63	5.1442	5.2406
1FD8_A	1cc8A_BOINC_ABRELAX_SAVE_ALL_OUT_BARCODE-1cc8A-frags83__1706_0.clean.out.13_1CC8	1CC8	2.49	5.4412	5.5180
1FD8_A	1cc8A_BOINC_ABRELAX_SAVE_ALL_OUT_BARCODE-1cc8A-frags83__1706_0.clean.out.14_1CC8	1CC8	2.77	5.5897	5.6568
1FD8_A	1cc8A_BOINC_ABRELAX_SAVE_ALL_OUT_BARCODE-1cc8A-frags83__1706_0.clean.out.15_1CC8	1CC8	2.50	5.5897	5.6568
1FD8_A	1cc8A_BOINC_ABRELAX_SAVE_ALL_OUT_BARCODE-1cc8A-frags83__1706_0.clean.out.16_1CC8	1CC8	2.37	2.4712	2.7674
1FD8_A	1cc8A_BOINC_ABRELAX_SAVE_ALL_OUT_BARCODE-1cc8A-frags83__1706_0.clean.out.17_1CC8	1CC8	2.77	3.6592	3.8581
1FD8_A	1cc8A_BOINC_ABRELAX_SAVE_ALL_OUT_BARCODE-1cc8A-frags83__1706_0.clean.out.18_1CC8	1CC8	2.63	3.2137	3.4465
1FD8_A	1cc8A_BOINC_ABRELAX_SAVE_ALL_OUT_BARCODE-1cc8A-frags83__1706_0.clean.out.19_1CC8	1CC8	2.67	5.7382	5.7956
1FD8_A	1cc8A_BOINC_ABRELAX_SAVE_ALL_OUT_BARCODE-1cc8A-frags83__1706_0.clean.out.1_1CC8	1CC8	2.64	5.5897	5.6568
1FD8_A	1cc8A_BOINC_ABRELAX_SAVE_ALL_OUT_BARCODE-1cc8A-frags83__1706_0.clean.out.20_1CC8	1CC8	2.26	1.4317	1.8465
1FD8_A	1cc8A_BOINC_ABRELAX_SAVE_ALL_OUT_BARCODE-1cc8A-frags83__1706_0.clean.out.21_1CC8	1CC8	2.38	5.2927	5.3793
1FD8_A	1cc8A_BOINC_ABRELAX_SAVE_ALL_OUT_BARCODE-1cc8A-frags83__1706_0.clean.out.22_1CC8	1CC8	2.19	-0.0533	0.6966
1FD8_A	1cc8A_BOINC_ABRELAX_SAVE_ALL_OUT_BARCODE-1cc8A-frags83__1706_0.clean.out.23_1CC8	1CC8	2.80	3.3622	3.5835
1FD8_A	1cc8A_BOINC_ABRELAX_SAVE_ALL_OUT_BARCODE-1cc8A-frags83__1706_0.clean.out.24_1CC8	1CC8	2.72	3.2137	3.4465
1FD8_A	1cc8A_BOINC_ABRELAX_SAVE_ALL_OUT_BARCODE-1cc8A-frags83__1706_0.clean.out.25_1CC8	1CC8	2.91	3.9562	4.1336
1FD8_A	1cc8A_BOINC_ABRELAX_SAVE_ALL_OUT_BARCODE-1cc8A-frags83__1706_0.clean.out.26_1CC8	1CC8	2.42	4.5502	4.6864
1FD8_A	1cc8A_BOINC_ABRELAX_SAVE_ALL_OUT_BARCODE-1cc8A-frags83__1706_0.clean.out.27_1CC8	1CC8	2.29	1.8772	2.2350
1FD8_A	1cc8A_BOINC_ABRELAX_SAVE_ALL_OUT_BARCODE-1cc8A-frags83__1706_0.clean.out.28_1CC8	1CC8	2.30	5.2927	5.3793
1FD8_A	1cc8A_BOINC_ABRELAX_SAVE_ALL_OUT_BARCODE-1cc8A-frags83__1706_0.clean.out.29_1CC8	1CC8	2.93	0.8377	1.3517
1FD8_A	1cc8A_BOINC_ABRELAX_SAVE_ALL_OUT_BARCODE-1cc8A-frags83__1706_0.clean.out.2_1CC8	1CC8	2.89	5.2927	5.3793
1FD8_A	1cc8A_BOINC_ABRELAX_SAVE_ALL_OUT_BARCODE-1cc8A-frags83__1706_0.clean.out.30_1CC8	1CC8	2.67	3.6592	3.8581
1FD8_A	1cc8A_BOINC_ABRELAX_SAVE_ALL_OUT_BARCODE-1cc8A-frags83__1706_0.clean.out.31_1CC8	1CC8	2.18	1.7287	2.1042
1FD8_A	1cc8A_BOINC_ABRELAX_SAVE_ALL_OUT_BARCODE-1cc8A-frags83__1706_0.clean.out.32_1CC8	1CC8	2.82	4.1047	4.2716
1FD8_A	1cc8A_BOINC_ABRELAX_SAVE_ALL_OUT_BARCODE-1cc8A-frags83__1706_0.clean.out.33_1CC8	1CC8	2.19	5.8867	5.9344
1FD8_A	1cc8A_BOINC_ABRELAX_SAVE_ALL_OUT_BARCODE-1cc8A-frags83__1706_0.clean.out.34_1CC8	1CC8	2.36	0.9862	1.4722
1FD8_A	1cc8A_BOINC_ABRELAX_SAVE_ALL_OUT_BARCODE-1cc8A-frags83__1706_0.clean.out.35_1CC8	1CC8	2.27	2.6197	2.9023
1FD8_A	1cc8A_BOINC_ABRELAX_SAVE_ALL_OUT_BARCODE-1cc8A-frags83__1706_0.clean.out.36_1CC8	1CC8	2.57	1.5802	1.9747
1FD8_A	1cc8A_BOINC_ABRELAX_SAVE_ALL_OUT_BARCODE-1cc8A-frags83__1706_0.clean.out.37_1CC8	1CC8	2.10	0.0952	0.7956
1FD8_A	1cc8A_BOINC_ABRELAX_SAVE_ALL_OUT_BARCODE-1cc8A-frags83__1706_0.clean.out.38_1CC8	1CC8	2.63	2.4712	2.7674
1FD8_A	1cc8A_BOINC_ABRELAX_SAVE_ALL_OUT_BARCODE-1cc8A-frags83__1706_0.clean.out.39_1CC8	1CC8	2.87	4.6987	4.8248
1FD8_A	1cc8A_BOINC_ABRELAX_SAVE_ALL_OUT_BARCODE-1cc8A-frags83__1706_0.clean.out.3_1CC8	1CC8	2.10	6.4808	6.4900
1FD8_A	1cc8A_BOINC_ABRELAX_SAVE_ALL_OUT_BARCODE-1cc8A-frags83__1706_0.clean.out.40_1CC8	1CC8	2.60	0.9862	1.4722
1FD8_A	1cc8A_BOINC_ABRELAX_SAVE_ALL_OUT_BARCODE-1cc8A-frags83__1706_0.clean.out.41_1CC8	1CC8	1.93	6.4808	6.4900
1FD8_A	1cc8A_BOINC_ABRELAX_SAVE_ALL_OUT_BARCODE-1cc8A-frags83__1706_0.clean.out.42_1CC8	1CC8	2.81	3.0652	3.3099
1FD8_A	1cc8A_BOINC_ABRELAX_SAVE_ALL_OUT_BARCODE-1cc8A-frags83__1706_0.clean.out.43_1CC8	1CC8	2.73	3.8077	3.9958
1FD8_A	1cc8A_BOINC_ABRELAX_SAVE_ALL_OUT_BARCODE-1cc8A-frags83__1706_0.clean.out.44_1CC8	1CC8	2.47	4.8472	4.9633
1FD8_A	1cc8A_BOINC_ABRELAX_SAVE_ALL_OUT_BARCODE-1cc8A-frags83__1706_0.clean.out.45_1CC8	1CC8	2.79	4.6987	4.8248
1FD8_A	1cc8A_BOINC_ABRELAX_SAVE_ALL_OUT_BARCODE-1cc8A-frags83__1706_0.clean.out.46_1CC8	1CC8	2.79	3.0652	3.3099
1FD8_A	1cc8A_BOINC_ABRELAX_SAVE_ALL_OUT_BARCODE-1cc8A-frags83__1706_0.clean.out.47_1CC8	1CC8	2.26	0.2437	0.8993
1FD8_A	1cc8A_BOINC_ABRELAX_SAVE_ALL_OUT_BARCODE-1cc8A-frags83__1706_0.clean.out.48_1CC8	1CC8	2.41	5.4412	5.5180
1FD8_A	1cc8A_BOINC_ABRELAX_SAVE_ALL_OUT_BARCODE-1cc8A-frags83__1706_0.clean.out.49_1CC8	1CC8	2.46	2.0257	2.3668
1FD8_A	1cc8A_BOINC_ABRELAX_SAVE_ALL_OUT_BARCODE-1cc8A-frags83__1706_0.clean.out.4_1CC8	1CC8	2.88	4.6987	4.8248
1FD8_A	1cc8A_BOINC_ABRELAX_SAVE_ALL_OUT_BARCODE-1cc8A-frags83__1706_0.clean.out.50_1CC8	1CC8	2.74	4.6987	4.8248
1FD8_A	1cc8A_BOINC_ABRELAX_SAVE_ALL_OUT_BARCODE-1cc8A-frags83__1706_0.clean.out.51_1CC8	1CC8	2.84	1.1347	1.5950
1FD8_A	1cc8A_BOINC_ABRELAX_SAVE_ALL_OUT_BARCODE-1cc8A-frags83__1706_0.clean.out.52_1CC8	1CC8	2.26	3.2137	3.4465
1FD8_A	1cc8A_BOINC_ABRELAX_SAVE_ALL_OUT_BARCODE-1cc8A-frags83__1706_0.clean.out.53_1CC8	1CC8	2.10	0.0952	0.7956
1FD8_A	1cc8A_BOINC_ABRELAX_SAVE_ALL_OUT_BARCODE-1cc8A-frags83__1706_0.clean.out.54_1CC8	1CC8	2.36	5.7382	5.7956
1FD8_A	1cc8A_BOINC_ABRELAX_SAVE_ALL_OUT_BARCODE-1cc8A-frags83__1706_0.clean.out.55_1CC8	1CC8	1.65	0.0952	0.7956
1FD8_A	1cc8A_BOINC_ABRELAX_SAVE_ALL_OUT_BARCODE-1cc8A-frags83__1706_0.clean.out.56_1CC8	1CC8	2.89	4.6987	4.8248
1FD8_A	1cc8A_BOINC_ABRELAX_SAVE_ALL_OUT_BARCODE-1cc8A-frags83__1706_0.clean.out.57_1CC8	1CC8	1.97	0.8377	1.3517
1FD8_A	1cc8A_BOINC_ABRELAX_SAVE_ALL_OUT_BARCODE-1cc8A-frags83__1706_0.clean.out.58_1CC8	1CC8	2.55	3.9562	4.1336
1FD8_A	1cc8A_BOINC_ABRELAX_SAVE_ALL_OUT_BARCODE-1cc8A-frags83__1706_0.clean.out.59_1CC8	1CC8	2.19	2.3227	2.6332
1FD8_A	1cc8A_BOINC_ABRELAX_SAVE_ALL_OUT_BARCODE-1cc8A-frags83__1706_0.clean.out.5_1CC8	1CC8	2.78	2.9167	3.1736
1FD8_A	1cc8A_BOINC_ABRELAX_SAVE_ALL_OUT_BARCODE-1cc8A-frags83__1706_0.clean.out.60_1CC8	1CC8	2.24	0.8377	1.3517
1FD8_A	1cc8A_BOINC_ABRELAX_SAVE_ALL_OUT_BARCODE-1cc8A-frags83__1706_0.clean.out.61_1CC8	1CC8	2.52	3.3622	3.5835
1FD8_A	1cc8A_BOINC_ABRELAX_SAVE_ALL_OUT_BARCODE-1cc8A-frags83__1706_0.clean.out.62_1CC8	1CC8	2.90	3.9562	4.1336
1FD8_A	1cc8A_BOINC_ABRELAX_SAVE_ALL_OUT_BARCODE-1cc8A-frags83__1706_0.clean.out.63_1CC8	1CC8	2.30	1.8772	2.2350
1FD8_A	1cc8A_BOINC_ABRELAX_SAVE_ALL_OUT_BARCODE-1cc8A-frags83__1706_0.clean.out.64_1CC8	1CC8	2.91	4.2532	4.4098
1FD8_A	1cc8A_BOINC_ABRELAX_SAVE_ALL_OUT_BARCODE-1cc8A-frags83__1706_0.clean.out.65_1CC8	1CC8	2.81	4.6987	4.8248
1FD8_A	1cc8A_BOINC_ABRELAX_SAVE_ALL_OUT_BARCODE-1cc8A-frags83__1706_0.clean.out.66_1CC8	1CC8	2.65	2.4712	2.7674
1FD8_A	1cc8A_BOINC_ABRELAX_SAVE_ALL_OUT_BARCODE-1cc8A-frags83__1706_0.clean.out.67_1CC8	1CC8	2.42	3.5107	3.7207
1FD8_A	1cc8A_BOINC_ABRELAX_SAVE_ALL_OUT_BARCODE-1cc8A-frags83__1706_0.clean.out.68_1CC8	1CC8	2.51	4.1047	4.2716
1FD8_A	1cc8A_BOINC_ABRELAX_SAVE_ALL_OUT_BARCODE-1cc8A-frags83__1706_0.clean.out.69_1CC8	1CC8	2.39	1.1347	1.5950
1FD8_A	1cc8A_BOINC_ABRELAX_SAVE_ALL_OUT_BARCODE-1cc8A-frags83__1706_0.clean.out.6_1CC8	1CC8	2.81	3.0652	3.3099
1FD8_A	1cc8A_BOINC_ABRELAX_SAVE_ALL_OUT_BARCODE-1cc8A-frags83__1706_0.clean.out.70_1CC8	1CC8	2.54	4.9957	5.1019
1FD8_A	1cc8A_BOINC_ABRELAX_SAVE_ALL_OUT_BARCODE-1cc8A-frags83__1706_0.clean.out.71_1CC8	1CC8	2.16	2.4712	2.7674
1FD8_A	1cc8A_BOINC_ABRELAX_SAVE_ALL_OUT_BARCODE-1cc8A-frags83__1706_0.clean.out.72_1CC8	1CC8	2.99	4.1047	4.2716
1FD8_A	1cc8A_BOINC_ABRELAX_SAVE_ALL_OUT_BARCODE-1cc8A-frags83__1706_0.clean.out.73_1CC8	1CC8	2.39	1.4317	1.8465
1FD8_A	1cc8A_BOINC_ABRELAX_SAVE_ALL_OUT_BARCODE-1cc8A-frags83__1706_0.clean.out.74_1CC8	1CC8	2.78	2.6197	2.9023
1FD8_A	1cc8A_BOINC_ABRELAX_SAVE_ALL_OUT_BARCODE-1cc8A-frags83__1706_0.clean.out.75_1CC8	1CC8	2.03	5.8867	5.9344
1FD8_A	1cc8A_BOINC_ABRELAX_SAVE_ALL_OUT_BARCODE-1cc8A-frags83__1706_0.clean.out.76_1CC8	1CC8	2.17	4.2532	4.4098
1FD8_A	1cc8A_BOINC_ABRELAX_SAVE_ALL_OUT_BARCODE-1cc8A-frags83__1706_0.clean.out.77_1CC8	1CC8	2.35	-0.0533	0.6966
1FD8_A	1cc8A_BOINC_ABRELAX_SAVE_ALL_OUT_BARCODE-1cc8A-frags83__1706_0.clean.out.78_1CC8	1CC8	2.80	0.6892	1.2338
1FD8_A	1cc8A_BOINC_ABRELAX_SAVE_ALL_OUT_BARCODE-1cc8A-frags83__1706_0.clean.out.79_1CC8	1CC8	2.37	0.6892	1.2338
1FD8_A	1cc8A_BOINC_ABRELAX_SAVE_ALL_OUT_BARCODE-1cc8A-frags83__1706_0.clean.out.7_1CC8	1CC8	2.77	5.1442	5.2406
1FD8_A	1cc8A_BOINC_ABRELAX_SAVE_ALL_OUT_BARCODE-1cc8A-frags83__1706_0.clean.out.80_1CC8	1CC8	2.90	3.5107	3.7207
1FD8_A	1cc8A_BOINC_ABRELAX_SAVE_ALL_OUT_BARCODE-1cc8A-frags83__1706_0.clean.out.81_1CC8	1CC8	2.51	5.5897	5.6568
1FD8_A	1cc8A_BOINC_ABRELAX_SAVE_ALL_OUT_BARCODE-1cc8A-frags83__1706_0.clean.out.82_1CC8	1CC8	2.73	3.2137	3.4465
1FD8_A	1cc8A_BOINC_ABRELAX_SAVE_ALL_OUT_BARCODE-1cc8A-frags83__1706_0.clean.out.83_1CC8	1CC8	2.21	1.8772	2.2350
1FD8_A	1cc8A_BOINC_ABRELAX_SAVE_ALL_OUT_BARCODE-1cc8A-frags83__1706_0.clean.out.84_1CC8	1CC8	2.50	0.8377	1.3517
1FD8_A	1cc8A_BOINC_ABRELAX_SAVE_ALL_OUT_BARCODE-1cc8A-frags83__1706_0.clean.out.85_1CC8	1CC8	2.27	0.2437	0.8993
1FD8_A	1cc8A_BOINC_ABRELAX_SAVE_ALL_OUT_BARCODE-1cc8A-frags83__1706_0.clean.out.86_1CC8	1CC8	2.21	3.0652	3.3099
1FD8_A	1cc8A_BOINC_ABRELAX_SAVE_ALL_OUT_BARCODE-1cc8A-frags83__1706_0.clean.out.87_1CC8	1CC8	2.38	-0.2018	0.6027
1FD8_A	1cc8A_BOINC_ABRELAX_SAVE_ALL_OUT_BARCODE-1cc8A-frags83__1706_0.clean.out.88_1CC8	1CC8	2.58	4.5502	4.6864
1FD8_A	1cc8A_BOINC_ABRELAX_SAVE_ALL_OUT_BARCODE-1cc8A-frags83__1706_0.clean.out.89_1CC8	1CC8	2.15	2.3227	2.6332
1FD8_A	1cc8A_BOINC_ABRELAX_SAVE_ALL_OUT_BARCODE-1cc8A-frags83__1706_0.clean.out.8_1CC8	1CC8	2.27	0.3922	1.0072
1FD8_A	1cc8A_BOINC_ABRELAX_SAVE_ALL_OUT_BARCODE-1cc8A-frags83__1706_0.clean.out.90_1CC8	1CC8	2.23	1.4317	1.8465
1FD8_A	1cc8A_BOINC_ABRELAX_SAVE_ALL_OUT_BARCODE-1cc8A-frags83__1706_0.clean.out.91_1CC8	1CC8	2.21	5.7382	5.7956
1FD8_A	1cc8A_BOINC_ABRELAX_SAVE_ALL_OUT_BARCODE-1cc8A-frags83__1706_0.clean.out.92_1CC8	1CC8	2.51	2.1742	2.4996
1FD8_A	1cc8A_BOINC_ABRELAX_SAVE_ALL_OUT_BARCODE-1cc8A-frags83__1706_0.clean.out.93_1CC8	1CC8	2.36	1.2832	1.7199
1FD8_A	1cc8A_BOINC_ABRELAX_SAVE_ALL_OUT_BARCODE-1cc8A-frags83__1706_0.clean.out.94_1CC8	1CC8	2.59	5.5897	5.6568
1FD8_A	1cc8A_BOINC_ABRELAX_SAVE_ALL_OUT_BARCODE-1cc8A-frags83__1706_0.clean.out.95_1CC8	1CC8	2.32	1.5802	1.9747
1FD8_A	1cc8A_BOINC_ABRELAX_SAVE_ALL_OUT_BARCODE-1cc8A-frags83__1706_0.clean.out.96_1CC8	1CC8	1.97	0.9862	1.4722
1FD8_A	1cc8A_BOINC_ABRELAX_SAVE_ALL_OUT_BARCODE-1cc8A-frags83__1706_0.clean.out.97_1CC8	1CC8	2.34	1.2832	1.7199
1FD8_A	1cc8A_BOINC_ABRELAX_SAVE_ALL_OUT_BARCODE-1cc8A-frags83__1706_0.clean.out.98_1CC8	1CC8	3.05	4.5502	4.6864
1FD8_A	1cc8A_BOINC_ABRELAX_SAVE_ALL_OUT_BARCODE-1cc8A-frags83__1706_0.clean.out.99_1CC8	1CC8	2.19	0.3922	1.0072
1FD8_A	1cc8A_BOINC_ABRELAX_SAVE_ALL_OUT_BARCODE-1cc8A-frags83__1706_0.clean.out.9_1CC8	1CC8	2.81	2.1742	2.4996
2GGP-19_A	1cc8A_BOINC_ABRELAX_SAVE_ALL_OUT-1cc8A-frags83__1705_0.first.clean.out.10_1CC8	1CC8	2.25	5.7382	5.7956
2GGP-19_A	1cc8A_BOINC_ABRELAX_SAVE_ALL_OUT-1cc8A-frags83__1705_0.first.clean.out.11_1CC8	1CC8	2.37	1.7287	2.1042
2GGP-19_A	1cc8A_BOINC_ABRELAX_SAVE_ALL_OUT-1cc8A-frags83__1705_0.first.clean.out.12_1CC8	1CC8	2.57	0.8377	1.3517
2GGP-19_A	1cc8A_BOINC_ABRELAX_SAVE_ALL_OUT-1cc8A-frags83__1705_0.first.clean.out.13_1CC8	1CC8	2.49	5.2927	5.3793
2GGP-19_A	1cc8A_BOINC_ABRELAX_SAVE_ALL_OUT-1cc8A-frags83__1705_0.first.clean.out.14_1CC8	1CC8	2.33	-0.6473	0.3571
2GGP-19_A	1cc8A_BOINC_ABRELAX_SAVE_ALL_OUT-1cc8A-frags83__1705_0.first.clean.out.15_1CC8	1CC8	2.76	0.8377	1.3517
2GGP-19_A	1cc8A_BOINC_ABRELAX_SAVE_ALL_OUT-1cc8A-frags83__1705_0.first.clean.out.16_1CC8	1CC8	2.66	3.3622	3.5835
2GGP-19_A	1cc8A_BOINC_ABRELAX_SAVE_ALL_OUT-1cc8A-frags83__1705_0.first.clean.out.17_1CC8	1CC8	2.28	2.6197	2.9023
2GGP-19_A	1cc8A_BOINC_ABRELAX_SAVE_ALL_OUT-1cc8A-frags83__1705_0.first.clean.out.18_1CC8	1CC8	2.74	3.9562	4.1336
2GGP-19_A	1cc8A_BOINC_ABRELAX_SAVE_ALL_OUT-1cc8A-frags83__1705_0.first.clean.out.19_1CC8	1CC8	2.38	1.8772	2.2350
2GGP-19_A	1cc8A_BOINC_ABRELAX_SAVE_ALL_OUT-1cc8A-frags83__1705_0.first.clean.out.1_1CC8	1CC8	2.64	0.8377	1.3517
2GGP-19_A	1cc8A_BOINC_ABRELAX_SAVE_ALL_OUT-1cc8A-frags83__1705_0.first.clean.out.20_1CC8	1CC8	2.82	4.9957	5.1019
2GGP-19_A	1cc8A_BOINC_ABRELAX_SAVE_ALL_OUT-1cc8A-frags83__1705_0.first.clean.out.2_1CC8	1CC8	2.55	5.1442	5.2406
2GGP-19_A	1cc8A_BOINC_ABRELAX_SAVE_ALL_OUT-1cc8A-frags83__1705_0.first.clean.out.3_1CC8	1CC8	2.18	1.7287	2.1042
2GGP-19_A	1cc8A_BOINC_ABRELAX_SAVE_ALL_OUT-1cc8A-frags83__1705_0.first.clean.out.4_1CC8	1CC8	2.55	4.6987	4.8248
2GGP-19_A	1cc8A_BOINC_ABRELAX_SAVE_ALL_OUT-1cc8A-frags83__1705_0.first.clean.out.5_1CC8	1CC8	2.47	-0.3503	0.5144
2GGP-19_A	1cc8A_BOINC_ABRELAX_SAVE_ALL_OUT-1cc8A-frags83__1705_0.first.clean.out.6_1CC8	1CC8	3.17	0.9862	1.4722
2GGP-19_A	1cc8A_BOINC_ABRELAX_SAVE_ALL_OUT-1cc8A-frags83__1705_0.first.clean.out.7_1CC8	1CC8	2.42	4.9957	5.1019
2GGP-19_A	1cc8A_BOINC_ABRELAX_SAVE_ALL_OUT-1cc8A-frags83__1705_0.first.clean.out.8_1CC8	1CC8	2.39	1.8772	2.2350
2GGP-19_A	1cc8A_BOINC_ABRELAX_SAVE_ALL_OUT-1cc8A-frags83__1705_0.first.clean.out.9_1CC8	1CC8	2.63	2.0257	2.3668
2GGP-19_A	1cc8A_BOINC_ABRELAX_SAVE_ALL_OUT_BARCODE-1cc8A-frags83__1706_0.clean.out.100_1CC8	1CC8	2.67	5.1442	5.2406
2GGP-19_A	1cc8A_BOINC_ABRELAX_SAVE_ALL_OUT_BARCODE-1cc8A-frags83__1706_0.clean.out.10_1CC8	1CC8	2.50	5.1442	5.2406
2GGP-19_A	1cc8A_BOINC_ABRELAX_SAVE_ALL_OUT_BARCODE-1cc8A-frags83__1706_0.clean.out.11_1CC8	1CC8	2.59	5.8867	5.9344
2GGP-19_A	1cc8A_BOINC_ABRELAX_SAVE_ALL_OUT_BARCODE-1cc8A-frags83__1706_0.clean.out.12_1CC8	1CC8	2.70	5.5897	5.6568
2GGP-19_A	1cc8A_BOINC_ABRELAX_SAVE_ALL_OUT_BARCODE-1cc8A-frags83__1706_0.clean.out.13_1CC8	1CC8	2.95	5.4412	5.5180
2GGP-19_A	1cc8A_BOINC_ABRELAX_SAVE_ALL_OUT_BARCODE-1cc8A-frags83__1706_0.clean.out.14_1CC8	1CC8	2.64	4.6987	4.8248
2GGP-19_A	1cc8A_BOINC_ABRELAX_SAVE_ALL_OUT_BARCODE-1cc8A-frags83__1706_0.clean.out.15_1CC8	1CC8	2.64	5.8867	5.9344
2GGP-19_A	1cc8A_BOINC_ABRELAX_SAVE_ALL_OUT_BARCODE-1cc8A-frags83__1706_0.clean.out.16_1CC8	1CC8	2.71	3.0652	3.3099
2GGP-19_A	1cc8A_BOINC_ABRELAX_SAVE_ALL_OUT_BARCODE-1cc8A-frags83__1706_0.clean.out.17_1CC8	1CC8	2.92	4.6987	4.8248
2GGP-19_A	1cc8A_BOINC_ABRELAX_SAVE_ALL_OUT_BARCODE-1cc8A-frags83__1706_0.clean.out.18_1CC8	1CC8	2.59	3.6592	3.8581
2GGP-19_A	1cc8A_BOINC_ABRELAX_SAVE_ALL_OUT_BARCODE-1cc8A-frags83__1706_0.clean.out.19_1CC8	1CC8	2.54	5.2927	5.3793
2GGP-19_A	1cc8A_BOINC_ABRELAX_SAVE_ALL_OUT_BARCODE-1cc8A-frags83__1706_0.clean.out.1_1CC8	1CC8	2.63	4.8472	4.9633
2GGP-19_A	1cc8A_BOINC_ABRELAX_SAVE_ALL_OUT_BARCODE-1cc8A-frags83__1706_0.clean.out.20_1CC8	1CC8	2.02	1.2832	1.7199
2GGP-19_A	1cc8A_BOINC_ABRELAX_SAVE_ALL_OUT_BARCODE-1cc8A-frags83__1706_0.clean.out.21_1CC8	1CC8	2.34	5.1442	5.2406
2GGP-19_A	1cc8A_BOINC_ABRELAX_SAVE_ALL_OUT_BARCODE-1cc8A-frags83__1706_0.clean.out.22_1CC8	1CC8	2.61	2.0257	2.3668
2GGP-19_A	1cc8A_BOINC_ABRELAX_SAVE_ALL_OUT_BARCODE-1cc8A-frags83__1706_0.clean.out.23_1CC8	1CC8	2.65	4.9957	5.1019
2GGP-19_A	1cc8A_BOINC_ABRELAX_SAVE_ALL_OUT_BARCODE-1cc8A-frags83__1706_0.clean.out.24_1CC8	1CC8	2.42	5.1442	5.2406
2GGP-19_A	1cc8A_BOINC_ABRELAX_SAVE_ALL_OUT_BARCODE-1cc8A-frags83__1706_0.clean.out.25_1CC8	1CC8	2.86	3.9562	4.1336
2GGP-19_A	1cc8A_BOINC_ABRELAX_SAVE_ALL_OUT_BARCODE-1cc8A-frags83__1706_0.clean.out.26_1CC8	1CC8	2.26	4.8472	4.9633
2GGP-19_A	1cc8A_BOINC_ABRELAX_SAVE_ALL_OUT_BARCODE-1cc8A-frags83__1706_0.clean.out.27_1CC8	1CC8	2.65	2.7682	3.0377
2GGP-19_A	1cc8A_BOINC_ABRELAX_SAVE_ALL_OUT_BARCODE-1cc8A-frags83__1706_0.clean.out.28_1CC8	1CC8	2.33	5.4412	5.5180
2GGP-19_A	1cc8A_BOINC_ABRELAX_SAVE_ALL_OUT_BARCODE-1cc8A-frags83__1706_0.clean.out.29_1CC8	1CC8	2.67	1.5802	1.9747
2GGP-19_A	1cc8A_BOINC_ABRELAX_SAVE_ALL_OUT_BARCODE-1cc8A-frags83__1706_0.clean.out.2_1CC8	1CC8	2.77	5.1442	5.2406
2GGP-19_A	1cc8A_BOINC_ABRELAX_SAVE_ALL_OUT_BARCODE-1cc8A-frags83__1706_0.clean.out.30_1CC8	1CC8	2.65	3.5107	3.7207
2GGP-19_A	1cc8A_BOINC_ABRELAX_SAVE_ALL_OUT_BARCODE-1cc8A-frags83__1706_0.clean.out.31_1CC8	1CC8	2.22	1.4317	1.8465
2GGP-19_A	1cc8A_BOINC_ABRELAX_SAVE_ALL_OUT_BARCODE-1cc8A-frags83__1706_0.clean.out.32_1CC8	1CC8	2.73	3.2137	3.4465
2GGP-19_A	1cc8A_BOINC_ABRELAX_SAVE_ALL_OUT_BARCODE-1cc8A-frags83__1706_0.clean.out.33_1CC8	1CC8	1.93	6.3323	6.3511
2GGP-19_A	1cc8A_BOINC_ABRELAX_SAVE_ALL_OUT_BARCODE-1cc8A-frags83__1706_0.clean.out.34_1CC8	1CC8	2.47	0.9862	1.4722
2GGP-19_A	1cc8A_BOINC_ABRELAX_SAVE_ALL_OUT_BARCODE-1cc8A-frags83__1706_0.clean.out.35_1CC8	1CC8	2.59	3.8077	3.9958
2GGP-19_A	1cc8A_BOINC_ABRELAX_SAVE_ALL_OUT_BARCODE-1cc8A-frags83__1706_0.clean.out.36_1CC8	1CC8	2.85	1.4317	1.8465
2GGP-19_A	1cc8A_BOINC_ABRELAX_SAVE_ALL_OUT_BARCODE-1cc8A-frags83__1706_0.clean.out.37_1CC8	1CC8	2.43	1.1347	1.5950
2GGP-19_A	1cc8A_BOINC_ABRELAX_SAVE_ALL_OUT_BARCODE-1cc8A-frags83__1706_0.clean.out.38_1CC8	1CC8	2.96	4.5502	4.6864
2GGP-19_A	1cc8A_BOINC_ABRELAX_SAVE_ALL_OUT_BARCODE-1cc8A-frags83__1706_0.clean.out.39_1CC8	1CC8	2.85	4.8472	4.9633
2GGP-19_A	1cc8A_BOINC_ABRELAX_SAVE_ALL_OUT_BARCODE-1cc8A-frags83__1706_0.clean.out.3_1CC8	1CC8	2.37	5.4412	5.5180
2GGP-19_A	1cc8A_BOINC_ABRELAX_SAVE_ALL_OUT_BARCODE-1cc8A-frags83__1706_0.clean.out.40_1CC8	1CC8	2.41	1.4317	1.8465
2GGP-19_A	1cc8A_BOINC_ABRELAX_SAVE_ALL_OUT_BARCODE-1cc8A-frags83__1706_0.clean.out.41_1CC8	1CC8	2.28	6.1837	6.2122
2GGP-19_A	1cc8A_BOINC_ABRELAX_SAVE_ALL_OUT_BARCODE-1cc8A-frags83__1706_0.clean.out.42_1CC8	1CC8	2.95	3.8077	3.9958
2GGP-19_A	1cc8A_BOINC_ABRELAX_SAVE_ALL_OUT_BARCODE-1cc8A-frags83__1706_0.clean.out.43_1CC8	1CC8	2.35	5.2927	5.3793
2GGP-19_A	1cc8A_BOINC_ABRELAX_SAVE_ALL_OUT_BARCODE-1cc8A-frags83__1706_0.clean.out.44_1CC8	1CC8	2.86	5.2927	5.3793
2GGP-19_A	1cc8A_BOINC_ABRELAX_SAVE_ALL_OUT_BARCODE-1cc8A-frags83__1706_0.clean.out.45_1CC8	1CC8	2.99	4.5502	4.6864
2GGP-19_A	1cc8A_BOINC_ABRELAX_SAVE_ALL_OUT_BARCODE-1cc8A-frags83__1706_0.clean.out.46_1CC8	1CC8	2.50	4.5502	4.6864
2GGP-19_A	1cc8A_BOINC_ABRELAX_SAVE_ALL_OUT_BARCODE-1cc8A-frags83__1706_0.clean.out.47_1CC8	1CC8	2.93	0.9862	1.4722
2GGP-19_A	1cc8A_BOINC_ABRELAX_SAVE_ALL_OUT_BARCODE-1cc8A-frags83__1706_0.clean.out.48_1CC8	1CC8	2.55	5.4412	5.5180
2GGP-19_A	1cc8A_BOINC_ABRELAX_SAVE_ALL_OUT_BARCODE-1cc8A-frags83__1706_0.clean.out.49_1CC8	1CC8	2.71	3.5107	3.7207
2GGP-19_A	1cc8A_BOINC_ABRELAX_SAVE_ALL_OUT_BARCODE-1cc8A-frags83__1706_0.clean.out.4_1CC8	1CC8	2.79	4.9957	5.1019
2GGP-19_A	1cc8A_BOINC_ABRELAX_SAVE_ALL_OUT_BARCODE-1cc8A-frags83__1706_0.clean.out.50_1CC8	1CC8	2.93	4.4017	4.5480
2GGP-19_A	1cc8A_BOINC_ABRELAX_SAVE_ALL_OUT_BARCODE-1cc8A-frags83__1706_0.clean.out.51_1CC8	1CC8	2.86	3.2137	3.4465
2GGP-19_A	1cc8A_BOINC_ABRELAX_SAVE_ALL_OUT_BARCODE-1cc8A-frags83__1706_0.clean.out.52_1CC8	1CC8	2.79	3.8077	3.9958
2GGP-19_A	1cc8A_BOINC_ABRELAX_SAVE_ALL_OUT_BARCODE-1cc8A-frags83__1706_0.clean.out.53_1CC8	1CC8	2.55	0.9862	1.4722
2GGP-19_A	1cc8A_BOINC_ABRELAX_SAVE_ALL_OUT_BARCODE-1cc8A-frags83__1706_0.clean.out.54_1CC8	1CC8	2.56	5.5897	5.6568
2GGP-19_A	1cc8A_BOINC_ABRELAX_SAVE_ALL_OUT_BARCODE-1cc8A-frags83__1706_0.clean.out.55_1CC8	1CC8	1.79	0.8377	1.3517
2GGP-19_A	1cc8A_BOINC_ABRELAX_SAVE_ALL_OUT_BARCODE-1cc8A-frags83__1706_0.clean.out.56_1CC8	1CC8	2.69	4.9957	5.1019
2GGP-19_A	1cc8A_BOINC_ABRELAX_SAVE_ALL_OUT_BARCODE-1cc8A-frags83__1706_0.clean.out.57_1CC8	1CC8	2.65	0.8377	1.3517
2GGP-19_A	1cc8A_BOINC_ABRELAX_SAVE_ALL_OUT_BARCODE-1cc8A-frags83__1706_0.clean.out.58_1CC8	1CC8	2.67	3.9562	4.1336
2GGP-19_A	1cc8A_BOINC_ABRELAX_SAVE_ALL_OUT_BARCODE-1cc8A-frags83__1706_0.clean.out.59_1CC8	1CC8	2.31	4.4017	4.5480
2GGP-19_A	1cc8A_BOINC_ABRELAX_SAVE_ALL_OUT_BARCODE-1cc8A-frags83__1706_0.clean.out.5_1CC8	1CC8	2.61	4.5502	4.6864
2GGP-19_A	1cc8A_BOINC_ABRELAX_SAVE_ALL_OUT_BARCODE-1cc8A-frags83__1706_0.clean.out.60_1CC8	1CC8	2.55	1.4317	1.8465
2GGP-19_A	1cc8A_BOINC_ABRELAX_SAVE_ALL_OUT_BARCODE-1cc8A-frags83__1706_0.clean.out.61_1CC8	1CC8	2.85	3.0652	3.3099
2GGP-19_A	1cc8A_BOINC_ABRELAX_SAVE_ALL_OUT_BARCODE-1cc8A-frags83__1706_0.clean.out.62_1CC8	1CC8	2.94	4.9957	5.1019
2GGP-19_A	1cc8A_BOINC_ABRELAX_SAVE_ALL_OUT_BARCODE-1cc8A-frags83__1706_0.clean.out.63_1CC8	1CC8	1.96	0.5407	1.1188
2GGP-19_A	1cc8A_BOINC_ABRELAX_SAVE_ALL_OUT_BARCODE-1cc8A-frags83__1706_0.clean.out.64_1CC8	1CC8	2.84	4.9957	5.1019
2GGP-19_A	1cc8A_BOINC_ABRELAX_SAVE_ALL_OUT_BARCODE-1cc8A-frags83__1706_0.clean.out.65_1CC8	1CC8	2.78	5.4412	5.5180
2GGP-19_A	1cc8A_BOINC_ABRELAX_SAVE_ALL_OUT_BARCODE-1cc8A-frags83__1706_0.clean.out.66_1CC8	1CC8	2.91	2.6197	2.9023
2GGP-19_A	1cc8A_BOINC_ABRELAX_SAVE_ALL_OUT_BARCODE-1cc8A-frags83__1706_0.clean.out.67_1CC8	1CC8	2.72	5.1442	5.2406
2GGP-19_A	1cc8A_BOINC_ABRELAX_SAVE_ALL_OUT_BARCODE-1cc8A-frags83__1706_0.clean.out.68_1CC8	1CC8	2.34	4.8472	4.9633
2GGP-19_A	1cc8A_BOINC_ABRELAX_SAVE_ALL_OUT_BARCODE-1cc8A-frags83__1706_0.clean.out.69_1CC8	1CC8	1.66	0.8377	1.3517
2GGP-19_A	1cc8A_BOINC_ABRELAX_SAVE_ALL_OUT_BARCODE-1cc8A-frags83__1706_0.clean.out.6_1CC8	1CC8	2.69	3.5107	3.7207
2GGP-19_A	1cc8A_BOINC_ABRELAX_SAVE_ALL_OUT_BARCODE-1cc8A-frags83__1706_0.clean.out.70_1CC8	1CC8	2.01	6.0352	6.0733
2GGP-19_A	1cc8A_BOINC_ABRELAX_SAVE_ALL_OUT_BARCODE-1cc8A-frags83__1706_0.clean.out.71_1CC8	1CC8	2.52	2.6197	2.9023
2GGP-19_A	1cc8A_BOINC_ABRELAX_SAVE_ALL_OUT_BARCODE-1cc8A-frags83__1706_0.clean.out.72_1CC8	1CC8	2.80	4.8472	4.9633
2GGP-19_A	1cc8A_BOINC_ABRELAX_SAVE_ALL_OUT_BARCODE-1cc8A-frags83__1706_0.clean.out.73_1CC8	1CC8	2.54	1.5802	1.9747
2GGP-19_A	1cc8A_BOINC_ABRELAX_SAVE_ALL_OUT_BARCODE-1cc8A-frags83__1706_0.clean.out.74_1CC8	1CC8	2.40	3.2137	3.4465
2GGP-19_A	1cc8A_BOINC_ABRELAX_SAVE_ALL_OUT_BARCODE-1cc8A-frags83__1706_0.clean.out.75_1CC8	1CC8	1.95	5.5897	5.6568
2GGP-19_A	1cc8A_BOINC_ABRELAX_SAVE_ALL_OUT_BARCODE-1cc8A-frags83__1706_0.clean.out.76_1CC8	1CC8	2.41	5.4412	5.5180
2GGP-19_A	1cc8A_BOINC_ABRELAX_SAVE_ALL_OUT_BARCODE-1cc8A-frags83__1706_0.clean.out.77_1CC8	1CC8	2.61	1.2832	1.7199
2GGP-19_A	1cc8A_BOINC_ABRELAX_SAVE_ALL_OUT_BARCODE-1cc8A-frags83__1706_0.clean.out.78_1CC8	1CC8	2.64	0.8377	1.3517
2GGP-19_A	1cc8A_BOINC_ABRELAX_SAVE_ALL_OUT_BARCODE-1cc8A-frags83__1706_0.clean.out.79_1CC8	1CC8	1.96	1.1347	1.5950
2GGP-19_A	1cc8A_BOINC_ABRELAX_SAVE_ALL_OUT_BARCODE-1cc8A-frags83__1706_0.clean.out.7_1CC8	1CC8	2.91	4.4017	4.5480
2GGP-19_A	1cc8A_BOINC_ABRELAX_SAVE_ALL_OUT_BARCODE-1cc8A-frags83__1706_0.clean.out.80_1CC8	1CC8	2.81	4.1047	4.2716
2GGP-19_A	1cc8A_BOINC_ABRELAX_SAVE_ALL_OUT_BARCODE-1cc8A-frags83__1706_0.clean.out.81_1CC8	1CC8	2.78	5.1442	5.2406
2GGP-19_A	1cc8A_BOINC_ABRELAX_SAVE_ALL_OUT_BARCODE-1cc8A-frags83__1706_0.clean.out.82_1CC8	1CC8	2.63	2.7682	3.0377
2GGP-19_A	1cc8A_BOINC_ABRELAX_SAVE_ALL_OUT_BARCODE-1cc8A-frags83__1706_0.clean.out.83_1CC8	1CC8	2.64	2.3227	2.6332
2GGP-19_A	1cc8A_BOINC_ABRELAX_SAVE_ALL_OUT_BARCODE-1cc8A-frags83__1706_0.clean.out.84_1CC8	1CC8	2.28	1.1347	1.5950
2GGP-19_A	1cc8A_BOINC_ABRELAX_SAVE_ALL_OUT_BARCODE-1cc8A-frags83__1706_0.clean.out.85_1CC8	1CC8	2.66	1.1347	1.5950
2GGP-19_A	1cc8A_BOINC_ABRELAX_SAVE_ALL_OUT_BARCODE-1cc8A-frags83__1706_0.clean.out.86_1CC8	1CC8	2.60	4.9957	5.1019
2GGP-19_A	1cc8A_BOINC_ABRELAX_SAVE_ALL_OUT_BARCODE-1cc8A-frags83__1706_0.clean.out.87_1CC8	1CC8	2.43	1.4317	1.8465
2GGP-19_A	1cc8A_BOINC_ABRELAX_SAVE_ALL_OUT_BARCODE-1cc8A-frags83__1706_0.clean.out.88_1CC8	1CC8	2.58	5.4412	5.5180
2GGP-19_A	1cc8A_BOINC_ABRELAX_SAVE_ALL_OUT_BARCODE-1cc8A-frags83__1706_0.clean.out.89_1CC8	1CC8	2.30	3.3622	3.5835
2GGP-19_A	1cc8A_BOINC_ABRELAX_SAVE_ALL_OUT_BARCODE-1cc8A-frags83__1706_0.clean.out.8_1CC8	1CC8	2.64	1.2832	1.7199
2GGP-19_A	1cc8A_BOINC_ABRELAX_SAVE_ALL_OUT_BARCODE-1cc8A-frags83__1706_0.clean.out.90_1CC8	1CC8	1.97	1.5802	1.9747
2GGP-19_A	1cc8A_BOINC_ABRELAX_SAVE_ALL_OUT_BARCODE-1cc8A-frags83__1706_0.clean.out.91_1CC8	1CC8	1.93	6.0352	6.0733
2GGP-19_A	1cc8A_BOINC_ABRELAX_SAVE_ALL_OUT_BARCODE-1cc8A-frags83__1706_0.clean.out.92_1CC8	1CC8	2.10	1.2832	1.7199
2GGP-19_A	1cc8A_BOINC_ABRELAX_SAVE_ALL_OUT_BARCODE-1cc8A-frags83__1706_0.clean.out.93_1CC8	1CC8	2.68	1.1347	1.5950
2GGP-19_A	1cc8A_BOINC_ABRELAX_SAVE_ALL_OUT_BARCODE-1cc8A-frags83__1706_0.clean.out.94_1CC8	1CC8	2.59	5.5897	5.6568
2GGP-19_A	1cc8A_BOINC_ABRELAX_SAVE_ALL_OUT_BARCODE-1cc8A-frags83__1706_0.clean.out.95_1CC8	1CC8	1.73	1.2832	1.7199
2GGP-19_A	1cc8A_BOINC_ABRELAX_SAVE_ALL_OUT_BARCODE-1cc8A-frags83__1706_0.clean.out.96_1CC8	1CC8	2.50	1.5802	1.9747
2GGP-19_A	1cc8A_BOINC_ABRELAX_SAVE_ALL_OUT_BARCODE-1cc8A-frags83__1706_0.clean.out.97_1CC8	1CC8	2.64	1.8772	2.2350
2GGP-19_A	1cc8A_BOINC_ABRELAX_SAVE_ALL_OUT_BARCODE-1cc8A-frags83__1706_0.clean.out.98_1CC8	1CC8	2.75	4.5502	4.6864
2GGP-19_A	1cc8A_BOINC_ABRELAX_SAVE_ALL_OUT_BARCODE-1cc8A-frags83__1706_0.clean.out.99_1CC8	1CC8	2.36	2.6197	2.9023
2GGP-19_A	1cc8A_BOINC_ABRELAX_SAVE_ALL_OUT_BARCODE-1cc8A-frags83__1706_0.clean.out.9_1CC8	1CC8	2.78	4.1047	4.2716
