# Supplementary material for: Addressing the Role of Conformational Diversity in Protein Structure Prediction
Source: PLoS One. 2016 May 9;11(5):e0154923. doi: 10.1371/journal.pone.0154923 (PMC4861349; doi:10.1371/journal.pone.0154923)
Supplement: S1 Dataset — (GZ) [file pone.0154923.s002.gz › Palopoli-Monzon_2016_SI/Structural_alignments/SET_ROSETTA/rmsd_mammoth_rosseta_1IIB.out]

PDB_1	PDB_2	Target	RMSD	Z-score	ln(E)
1E2B-7_A	1iibA_BOINC_ABRELAX_SAVE_ALL_OUT-1iibA-frags83__1705_0.first.clean.out.10_1IIB	1IIB	2.44	3.0234	3.2714
1E2B-7_A	1iibA_BOINC_ABRELAX_SAVE_ALL_OUT-1iibA-frags83__1705_0.first.clean.out.11_1IIB	1IIB	3.10	1.1945	1.6451
1E2B-7_A	1iibA_BOINC_ABRELAX_SAVE_ALL_OUT-1iibA-frags83__1705_0.first.clean.out.12_1IIB	1IIB	2.78	2.3375	2.6465
1E2B-7_A	1iibA_BOINC_ABRELAX_SAVE_ALL_OUT-1iibA-frags83__1705_0.first.clean.out.13_1IIB	1IIB	2.55	2.7947	3.0620
1E2B-7_A	1iibA_BOINC_ABRELAX_SAVE_ALL_OUT-1iibA-frags83__1705_0.first.clean.out.14_1IIB	1IIB	2.79	0.1658	0.8444
1E2B-7_A	1iibA_BOINC_ABRELAX_SAVE_ALL_OUT-1iibA-frags83__1705_0.first.clean.out.15_1IIB	1IIB	2.55	1.9946	2.3392
1E2B-7_A	1iibA_BOINC_ABRELAX_SAVE_ALL_OUT-1iibA-frags83__1705_0.first.clean.out.16_1IIB	1IIB	2.34	3.7092	3.9044
1E2B-7_A	1iibA_BOINC_ABRELAX_SAVE_ALL_OUT-1iibA-frags83__1705_0.first.clean.out.17_1IIB	1IIB	2.85	2.6804	2.9576
1E2B-7_A	1iibA_BOINC_ABRELAX_SAVE_ALL_OUT-1iibA-frags83__1705_0.first.clean.out.18_1IIB	1IIB	3.11	2.3375	2.6465
1E2B-7_A	1iibA_BOINC_ABRELAX_SAVE_ALL_OUT-1iibA-frags83__1705_0.first.clean.out.19_1IIB	1IIB	2.63	4.5093	4.6482
1E2B-7_A	1iibA_BOINC_ABRELAX_SAVE_ALL_OUT-1iibA-frags83__1705_0.first.clean.out.1_1IIB	1IIB	2.60	1.4231	1.8391
1E2B-7_A	1iibA_BOINC_ABRELAX_SAVE_ALL_OUT-1iibA-frags83__1705_0.first.clean.out.20_1IIB	1IIB	2.99	3.1377	3.3765
1E2B-7_A	1iibA_BOINC_ABRELAX_SAVE_ALL_OUT-1iibA-frags83__1705_0.first.clean.out.2_1IIB	1IIB	2.54	2.2232	2.5436
1E2B-7_A	1iibA_BOINC_ABRELAX_SAVE_ALL_OUT-1iibA-frags83__1705_0.first.clean.out.3_1IIB	1IIB	2.26	0.8516	1.3629
1E2B-7_A	1iibA_BOINC_ABRELAX_SAVE_ALL_OUT-1iibA-frags83__1705_0.first.clean.out.4_1IIB	1IIB	2.42	5.7666	5.8221
1E2B-7_A	1iibA_BOINC_ABRELAX_SAVE_ALL_OUT-1iibA-frags83__1705_0.first.clean.out.5_1IIB	1IIB	2.64	2.7947	3.0620
1E2B-7_A	1iibA_BOINC_ABRELAX_SAVE_ALL_OUT-1iibA-frags83__1705_0.first.clean.out.6_1IIB	1IIB	2.69	0.9659	1.4556
1E2B-7_A	1iibA_BOINC_ABRELAX_SAVE_ALL_OUT-1iibA-frags83__1705_0.first.clean.out.7_1IIB	1IIB	2.24	-0.4057	0.4831
1E2B-7_A	1iibA_BOINC_ABRELAX_SAVE_ALL_OUT-1iibA-frags83__1705_0.first.clean.out.8_1IIB	1IIB	2.74	1.8803	2.2378
1E2B-7_A	1iibA_BOINC_ABRELAX_SAVE_ALL_OUT-1iibA-frags83__1705_0.first.clean.out.9_1IIB	1IIB	2.98	2.7947	3.0620
1E2B-7_A	1iibA_BOINC_ABRELAX_SAVE_ALL_OUT_BARCODE-1iibA-frags83__1706_0.clean.out.100_1IIB	1IIB	2.61	2.2232	2.5436
1E2B-7_A	1iibA_BOINC_ABRELAX_SAVE_ALL_OUT_BARCODE-1iibA-frags83__1706_0.clean.out.10_1IIB	1IIB	2.50	6.5668	6.5705
1E2B-7_A	1iibA_BOINC_ABRELAX_SAVE_ALL_OUT_BARCODE-1iibA-frags83__1706_0.clean.out.11_1IIB	1IIB	2.17	6.2238	6.2497
1E2B-7_A	1iibA_BOINC_ABRELAX_SAVE_ALL_OUT_BARCODE-1iibA-frags83__1706_0.clean.out.12_1IIB	1IIB	2.03	5.4237	5.5016
1E2B-7_A	1iibA_BOINC_ABRELAX_SAVE_ALL_OUT_BARCODE-1iibA-frags83__1706_0.clean.out.13_1IIB	1IIB	2.83	5.5380	5.6085
1E2B-7_A	1iibA_BOINC_ABRELAX_SAVE_ALL_OUT_BARCODE-1iibA-frags83__1706_0.clean.out.14_1IIB	1IIB	2.76	5.8809	5.9290
1E2B-7_A	1iibA_BOINC_ABRELAX_SAVE_ALL_OUT_BARCODE-1iibA-frags83__1706_0.clean.out.15_1IIB	1IIB	2.76	7.0240	6.9984
1E2B-7_A	1iibA_BOINC_ABRELAX_SAVE_ALL_OUT_BARCODE-1iibA-frags83__1706_0.clean.out.16_1IIB	1IIB	2.36	6.2238	6.2497
1E2B-7_A	1iibA_BOINC_ABRELAX_SAVE_ALL_OUT_BARCODE-1iibA-frags83__1706_0.clean.out.17_1IIB	1IIB	2.52	6.9097	6.8914
1E2B-7_A	1iibA_BOINC_ABRELAX_SAVE_ALL_OUT_BARCODE-1iibA-frags83__1706_0.clean.out.18_1IIB	1IIB	2.10	7.2526	7.2123
1E2B-7_A	1iibA_BOINC_ABRELAX_SAVE_ALL_OUT_BARCODE-1iibA-frags83__1706_0.clean.out.19_1IIB	1IIB	2.28	5.7666	5.8221
1E2B-7_A	1iibA_BOINC_ABRELAX_SAVE_ALL_OUT_BARCODE-1iibA-frags83__1706_0.clean.out.1_1IIB	1IIB	2.07	7.1383	7.1053
1E2B-7_A	1iibA_BOINC_ABRELAX_SAVE_ALL_OUT_BARCODE-1iibA-frags83__1706_0.clean.out.20_1IIB	1IIB	2.71	7.1383	7.1053
1E2B-7_A	1iibA_BOINC_ABRELAX_SAVE_ALL_OUT_BARCODE-1iibA-frags83__1706_0.clean.out.21_1IIB	1IIB	2.39	5.6523	5.7153
1E2B-7_A	1iibA_BOINC_ABRELAX_SAVE_ALL_OUT_BARCODE-1iibA-frags83__1706_0.clean.out.22_1IIB	1IIB	2.12	6.1095	6.1428
1E2B-7_A	1iibA_BOINC_ABRELAX_SAVE_ALL_OUT_BARCODE-1iibA-frags83__1706_0.clean.out.23_1IIB	1IIB	2.49	5.0808	5.1813
1E2B-7_A	1iibA_BOINC_ABRELAX_SAVE_ALL_OUT_BARCODE-1iibA-frags83__1706_0.clean.out.24_1IIB	1IIB	2.71	6.2238	6.2497
1E2B-7_A	1iibA_BOINC_ABRELAX_SAVE_ALL_OUT_BARCODE-1iibA-frags83__1706_0.clean.out.25_1IIB	1IIB	2.20	6.9097	6.8914
1E2B-7_A	1iibA_BOINC_ABRELAX_SAVE_ALL_OUT_BARCODE-1iibA-frags83__1706_0.clean.out.26_1IIB	1IIB	2.37	6.9097	6.8914
1E2B-7_A	1iibA_BOINC_ABRELAX_SAVE_ALL_OUT_BARCODE-1iibA-frags83__1706_0.clean.out.27_1IIB	1IIB	2.50	6.3382	6.3566
1E2B-7_A	1iibA_BOINC_ABRELAX_SAVE_ALL_OUT_BARCODE-1iibA-frags83__1706_0.clean.out.28_1IIB	1IIB	2.15	4.2807	4.4353
1E2B-7_A	1iibA_BOINC_ABRELAX_SAVE_ALL_OUT_BARCODE-1iibA-frags83__1706_0.clean.out.29_1IIB	1IIB	2.33	6.5668	6.5705
1E2B-7_A	1iibA_BOINC_ABRELAX_SAVE_ALL_OUT_BARCODE-1iibA-frags83__1706_0.clean.out.2_1IIB	1IIB	2.33	5.8809	5.9290
1E2B-7_A	1iibA_BOINC_ABRELAX_SAVE_ALL_OUT_BARCODE-1iibA-frags83__1706_0.clean.out.30_1IIB	1IIB	2.60	6.4525	6.4636
1E2B-7_A	1iibA_BOINC_ABRELAX_SAVE_ALL_OUT_BARCODE-1iibA-frags83__1706_0.clean.out.31_1IIB	1IIB	1.85	5.5380	5.6085
1E2B-7_A	1iibA_BOINC_ABRELAX_SAVE_ALL_OUT_BARCODE-1iibA-frags83__1706_0.clean.out.32_1IIB	1IIB	2.77	5.7666	5.8221
1E2B-7_A	1iibA_BOINC_ABRELAX_SAVE_ALL_OUT_BARCODE-1iibA-frags83__1706_0.clean.out.33_1IIB	1IIB	2.45	3.4806	3.6928
1E2B-7_A	1iibA_BOINC_ABRELAX_SAVE_ALL_OUT_BARCODE-1iibA-frags83__1706_0.clean.out.34_1IIB	1IIB	2.37	6.1095	6.1428
1E2B-7_A	1iibA_BOINC_ABRELAX_SAVE_ALL_OUT_BARCODE-1iibA-frags83__1706_0.clean.out.35_1IIB	1IIB	2.61	5.6523	5.7153
1E2B-7_A	1iibA_BOINC_ABRELAX_SAVE_ALL_OUT_BARCODE-1iibA-frags83__1706_0.clean.out.36_1IIB	1IIB	2.79	3.2520	3.4818
1E2B-7_A	1iibA_BOINC_ABRELAX_SAVE_ALL_OUT_BARCODE-1iibA-frags83__1706_0.clean.out.37_1IIB	1IIB	2.76	5.7666	5.8221
1E2B-7_A	1iibA_BOINC_ABRELAX_SAVE_ALL_OUT_BARCODE-1iibA-frags83__1706_0.clean.out.38_1IIB	1IIB	2.66	3.3663	3.5872
1E2B-7_A	1iibA_BOINC_ABRELAX_SAVE_ALL_OUT_BARCODE-1iibA-frags83__1706_0.clean.out.39_1IIB	1IIB	2.66	5.6523	5.7153
1E2B-7_A	1iibA_BOINC_ABRELAX_SAVE_ALL_OUT_BARCODE-1iibA-frags83__1706_0.clean.out.3_1IIB	1IIB	2.65	5.8809	5.9290
1E2B-7_A	1iibA_BOINC_ABRELAX_SAVE_ALL_OUT_BARCODE-1iibA-frags83__1706_0.clean.out.40_1IIB	1IIB	2.17	7.3669	7.3193
1E2B-7_A	1iibA_BOINC_ABRELAX_SAVE_ALL_OUT_BARCODE-1iibA-frags83__1706_0.clean.out.41_1IIB	1IIB	2.35	5.3094	5.3948
1E2B-7_A	1iibA_BOINC_ABRELAX_SAVE_ALL_OUT_BARCODE-1iibA-frags83__1706_0.clean.out.42_1IIB	1IIB	2.29	6.4525	6.4636
1E2B-7_A	1iibA_BOINC_ABRELAX_SAVE_ALL_OUT_BARCODE-1iibA-frags83__1706_0.clean.out.43_1IIB	1IIB	2.48	6.9097	6.8914
1E2B-7_A	1iibA_BOINC_ABRELAX_SAVE_ALL_OUT_BARCODE-1iibA-frags83__1706_0.clean.out.44_1IIB	1IIB	2.33	6.3382	6.3566
1E2B-7_A	1iibA_BOINC_ABRELAX_SAVE_ALL_OUT_BARCODE-1iibA-frags83__1706_0.clean.out.45_1IIB	1IIB	2.40	7.3669	7.3193
1E2B-7_A	1iibA_BOINC_ABRELAX_SAVE_ALL_OUT_BARCODE-1iibA-frags83__1706_0.clean.out.46_1IIB	1IIB	2.30	6.2238	6.2497
1E2B-7_A	1iibA_BOINC_ABRELAX_SAVE_ALL_OUT_BARCODE-1iibA-frags83__1706_0.clean.out.47_1IIB	1IIB	2.71	5.8809	5.9290
1E2B-7_A	1iibA_BOINC_ABRELAX_SAVE_ALL_OUT_BARCODE-1iibA-frags83__1706_0.clean.out.48_1IIB	1IIB	2.85	6.1095	6.1428
1E2B-7_A	1iibA_BOINC_ABRELAX_SAVE_ALL_OUT_BARCODE-1iibA-frags83__1706_0.clean.out.49_1IIB	1IIB	2.15	6.1095	6.1428
1E2B-7_A	1iibA_BOINC_ABRELAX_SAVE_ALL_OUT_BARCODE-1iibA-frags83__1706_0.clean.out.4_1IIB	1IIB	1.78	5.4237	5.5016
1E2B-7_A	1iibA_BOINC_ABRELAX_SAVE_ALL_OUT_BARCODE-1iibA-frags83__1706_0.clean.out.50_1IIB	1IIB	2.55	6.2238	6.2497
1E2B-7_A	1iibA_BOINC_ABRELAX_SAVE_ALL_OUT_BARCODE-1iibA-frags83__1706_0.clean.out.51_1IIB	1IIB	2.69	5.9952	6.0359
1E2B-7_A	1iibA_BOINC_ABRELAX_SAVE_ALL_OUT_BARCODE-1iibA-frags83__1706_0.clean.out.52_1IIB	1IIB	2.45	6.6811	6.6775
1E2B-7_A	1iibA_BOINC_ABRELAX_SAVE_ALL_OUT_BARCODE-1iibA-frags83__1706_0.clean.out.53_1IIB	1IIB	2.24	6.7954	6.7844
1E2B-7_A	1iibA_BOINC_ABRELAX_SAVE_ALL_OUT_BARCODE-1iibA-frags83__1706_0.clean.out.54_1IIB	1IIB	2.55	6.6811	6.6775
1E2B-7_A	1iibA_BOINC_ABRELAX_SAVE_ALL_OUT_BARCODE-1iibA-frags83__1706_0.clean.out.55_1IIB	1IIB	2.25	5.8809	5.9290
1E2B-7_A	1iibA_BOINC_ABRELAX_SAVE_ALL_OUT_BARCODE-1iibA-frags83__1706_0.clean.out.56_1IIB	1IIB	2.21	4.1664	4.3290
1E2B-7_A	1iibA_BOINC_ABRELAX_SAVE_ALL_OUT_BARCODE-1iibA-frags83__1706_0.clean.out.57_1IIB	1IIB	2.33	6.6811	6.6775
1E2B-7_A	1iibA_BOINC_ABRELAX_SAVE_ALL_OUT_BARCODE-1iibA-frags83__1706_0.clean.out.58_1IIB	1IIB	2.63	6.4525	6.4636
1E2B-7_A	1iibA_BOINC_ABRELAX_SAVE_ALL_OUT_BARCODE-1iibA-frags83__1706_0.clean.out.59_1IIB	1IIB	2.15	6.5668	6.5705
1E2B-7_A	1iibA_BOINC_ABRELAX_SAVE_ALL_OUT_BARCODE-1iibA-frags83__1706_0.clean.out.5_1IIB	1IIB	2.45	5.5380	5.6085
1E2B-7_A	1iibA_BOINC_ABRELAX_SAVE_ALL_OUT_BARCODE-1iibA-frags83__1706_0.clean.out.60_1IIB	1IIB	2.50	3.4806	3.6928
1E2B-7_A	1iibA_BOINC_ABRELAX_SAVE_ALL_OUT_BARCODE-1iibA-frags83__1706_0.clean.out.61_1IIB	1IIB	2.82	6.2238	6.2497
1E2B-7_A	1iibA_BOINC_ABRELAX_SAVE_ALL_OUT_BARCODE-1iibA-frags83__1706_0.clean.out.62_1IIB	1IIB	2.09	7.7098	7.6403
1E2B-7_A	1iibA_BOINC_ABRELAX_SAVE_ALL_OUT_BARCODE-1iibA-frags83__1706_0.clean.out.63_1IIB	1IIB	2.49	3.4806	3.6928
1E2B-7_A	1iibA_BOINC_ABRELAX_SAVE_ALL_OUT_BARCODE-1iibA-frags83__1706_0.clean.out.64_1IIB	1IIB	2.26	6.3382	6.3566
1E2B-7_A	1iibA_BOINC_ABRELAX_SAVE_ALL_OUT_BARCODE-1iibA-frags83__1706_0.clean.out.65_1IIB	1IIB	2.98	2.7947	3.0620
1E2B-7_A	1iibA_BOINC_ABRELAX_SAVE_ALL_OUT_BARCODE-1iibA-frags83__1706_0.clean.out.66_1IIB	1IIB	2.43	5.4237	5.5016
1E2B-7_A	1iibA_BOINC_ABRELAX_SAVE_ALL_OUT_BARCODE-1iibA-frags83__1706_0.clean.out.67_1IIB	1IIB	2.76	2.7947	3.0620
1E2B-7_A	1iibA_BOINC_ABRELAX_SAVE_ALL_OUT_BARCODE-1iibA-frags83__1706_0.clean.out.68_1IIB	1IIB	2.29	7.4812	7.4263
1E2B-7_A	1iibA_BOINC_ABRELAX_SAVE_ALL_OUT_BARCODE-1iibA-frags83__1706_0.clean.out.69_1IIB	1IIB	3.09	2.4518	2.7499
1E2B-7_A	1iibA_BOINC_ABRELAX_SAVE_ALL_OUT_BARCODE-1iibA-frags83__1706_0.clean.out.6_1IIB	1IIB	2.69	6.1095	6.1428
1E2B-7_A	1iibA_BOINC_ABRELAX_SAVE_ALL_OUT_BARCODE-1iibA-frags83__1706_0.clean.out.70_1IIB	1IIB	2.51	6.4525	6.4636
1E2B-7_A	1iibA_BOINC_ABRELAX_SAVE_ALL_OUT_BARCODE-1iibA-frags83__1706_0.clean.out.71_1IIB	1IIB	2.74	5.7666	5.8221
1E2B-7_A	1iibA_BOINC_ABRELAX_SAVE_ALL_OUT_BARCODE-1iibA-frags83__1706_0.clean.out.72_1IIB	1IIB	2.62	7.3669	7.3193
1E2B-7_A	1iibA_BOINC_ABRELAX_SAVE_ALL_OUT_BARCODE-1iibA-frags83__1706_0.clean.out.73_1IIB	1IIB	2.41	6.5668	6.5705
1E2B-7_A	1iibA_BOINC_ABRELAX_SAVE_ALL_OUT_BARCODE-1iibA-frags83__1706_0.clean.out.74_1IIB	1IIB	2.90	3.3663	3.5872
1E2B-7_A	1iibA_BOINC_ABRELAX_SAVE_ALL_OUT_BARCODE-1iibA-frags83__1706_0.clean.out.75_1IIB	1IIB	2.33	3.5949	3.7985
1E2B-7_A	1iibA_BOINC_ABRELAX_SAVE_ALL_OUT_BARCODE-1iibA-frags83__1706_0.clean.out.76_1IIB	1IIB	2.33	6.3382	6.3566
1E2B-7_A	1iibA_BOINC_ABRELAX_SAVE_ALL_OUT_BARCODE-1iibA-frags83__1706_0.clean.out.77_1IIB	1IIB	2.53	6.1095	6.1428
1E2B-7_A	1iibA_BOINC_ABRELAX_SAVE_ALL_OUT_BARCODE-1iibA-frags83__1706_0.clean.out.78_1IIB	1IIB	2.77	5.0808	5.1813
1E2B-7_A	1iibA_BOINC_ABRELAX_SAVE_ALL_OUT_BARCODE-1iibA-frags83__1706_0.clean.out.79_1IIB	1IIB	2.58	3.9378	4.1165
1E2B-7_A	1iibA_BOINC_ABRELAX_SAVE_ALL_OUT_BARCODE-1iibA-frags83__1706_0.clean.out.7_1IIB	1IIB	2.70	5.1951	5.2881
1E2B-7_A	1iibA_BOINC_ABRELAX_SAVE_ALL_OUT_BARCODE-1iibA-frags83__1706_0.clean.out.80_1IIB	1IIB	2.36	3.7092	3.9044
1E2B-7_A	1iibA_BOINC_ABRELAX_SAVE_ALL_OUT_BARCODE-1iibA-frags83__1706_0.clean.out.81_1IIB	1IIB	2.27	6.2238	6.2497
1E2B-7_A	1iibA_BOINC_ABRELAX_SAVE_ALL_OUT_BARCODE-1iibA-frags83__1706_0.clean.out.82_1IIB	1IIB	2.67	5.1951	5.2881
1E2B-7_A	1iibA_BOINC_ABRELAX_SAVE_ALL_OUT_BARCODE-1iibA-frags83__1706_0.clean.out.83_1IIB	1IIB	2.10	7.0240	6.9984
1E2B-7_A	1iibA_BOINC_ABRELAX_SAVE_ALL_OUT_BARCODE-1iibA-frags83__1706_0.clean.out.84_1IIB	1IIB	2.52	3.5949	3.7985
1E2B-7_A	1iibA_BOINC_ABRELAX_SAVE_ALL_OUT_BARCODE-1iibA-frags83__1706_0.clean.out.85_1IIB	1IIB	2.97	6.4525	6.4636
1E2B-7_A	1iibA_BOINC_ABRELAX_SAVE_ALL_OUT_BARCODE-1iibA-frags83__1706_0.clean.out.86_1IIB	1IIB	2.92	5.7666	5.8221
1E2B-7_A	1iibA_BOINC_ABRELAX_SAVE_ALL_OUT_BARCODE-1iibA-frags83__1706_0.clean.out.87_1IIB	1IIB	2.29	3.2520	3.4818
1E2B-7_A	1iibA_BOINC_ABRELAX_SAVE_ALL_OUT_BARCODE-1iibA-frags83__1706_0.clean.out.88_1IIB	1IIB	2.75	5.1951	5.2881
1E2B-7_A	1iibA_BOINC_ABRELAX_SAVE_ALL_OUT_BARCODE-1iibA-frags83__1706_0.clean.out.89_1IIB	1IIB	2.28	3.2520	3.4818
1E2B-7_A	1iibA_BOINC_ABRELAX_SAVE_ALL_OUT_BARCODE-1iibA-frags83__1706_0.clean.out.8_1IIB	1IIB	2.22	7.5955	7.5333
1E2B-7_A	1iibA_BOINC_ABRELAX_SAVE_ALL_OUT_BARCODE-1iibA-frags83__1706_0.clean.out.90_1IIB	1IIB	2.40	5.5380	5.6085
1E2B-7_A	1iibA_BOINC_ABRELAX_SAVE_ALL_OUT_BARCODE-1iibA-frags83__1706_0.clean.out.91_1IIB	1IIB	2.72	5.8809	5.9290
1E2B-7_A	1iibA_BOINC_ABRELAX_SAVE_ALL_OUT_BARCODE-1iibA-frags83__1706_0.clean.out.92_1IIB	1IIB	2.69	5.8809	5.9290
1E2B-7_A	1iibA_BOINC_ABRELAX_SAVE_ALL_OUT_BARCODE-1iibA-frags83__1706_0.clean.out.93_1IIB	1IIB	2.35	4.2807	4.4353
1E2B-7_A	1iibA_BOINC_ABRELAX_SAVE_ALL_OUT_BARCODE-1iibA-frags83__1706_0.clean.out.94_1IIB	1IIB	2.16	4.7379	4.8613
1E2B-7_A	1iibA_BOINC_ABRELAX_SAVE_ALL_OUT_BARCODE-1iibA-frags83__1706_0.clean.out.95_1IIB	1IIB	2.41	6.6811	6.6775
1E2B-7_A	1iibA_BOINC_ABRELAX_SAVE_ALL_OUT_BARCODE-1iibA-frags83__1706_0.clean.out.96_1IIB	1IIB	1.97	7.2526	7.2123
1E2B-7_A	1iibA_BOINC_ABRELAX_SAVE_ALL_OUT_BARCODE-1iibA-frags83__1706_0.clean.out.97_1IIB	1IIB	2.65	6.1095	6.1428
1E2B-7_A	1iibA_BOINC_ABRELAX_SAVE_ALL_OUT_BARCODE-1iibA-frags83__1706_0.clean.out.98_1IIB	1IIB	2.41	3.4806	3.6928
1E2B-7_A	1iibA_BOINC_ABRELAX_SAVE_ALL_OUT_BARCODE-1iibA-frags83__1706_0.clean.out.99_1IIB	1IIB	2.65	4.8522	4.9680
1E2B-7_A	1iibA_BOINC_ABRELAX_SAVE_ALL_OUT_BARCODE-1iibA-frags83__1706_0.clean.out.9_1IIB	1IIB	2.36	5.7666	5.8221
1H9C-9_A	1iibA_BOINC_ABRELAX_SAVE_ALL_OUT-1iibA-frags83__1705_0.first.clean.out.10_1IIB	1IIB	3.08	4.0521	4.2227
1H9C-9_A	1iibA_BOINC_ABRELAX_SAVE_ALL_OUT-1iibA-frags83__1705_0.first.clean.out.11_1IIB	1IIB	2.92	0.7373	1.2717
1H9C-9_A	1iibA_BOINC_ABRELAX_SAVE_ALL_OUT-1iibA-frags83__1705_0.first.clean.out.12_1IIB	1IIB	2.73	2.9091	3.1666
1H9C-9_A	1iibA_BOINC_ABRELAX_SAVE_ALL_OUT-1iibA-frags83__1705_0.first.clean.out.13_1IIB	1IIB	2.68	3.4806	3.6928
1H9C-9_A	1iibA_BOINC_ABRELAX_SAVE_ALL_OUT-1iibA-frags83__1705_0.first.clean.out.14_1IIB	1IIB	2.49	0.6230	1.1822
1H9C-9_A	1iibA_BOINC_ABRELAX_SAVE_ALL_OUT-1iibA-frags83__1705_0.first.clean.out.15_1IIB	1IIB	2.96	2.1089	2.4411
1H9C-9_A	1iibA_BOINC_ABRELAX_SAVE_ALL_OUT-1iibA-frags83__1705_0.first.clean.out.16_1IIB	1IIB	2.06	4.0521	4.2227
1H9C-9_A	1iibA_BOINC_ABRELAX_SAVE_ALL_OUT-1iibA-frags83__1705_0.first.clean.out.17_1IIB	1IIB	2.96	2.1089	2.4411
1H9C-9_A	1iibA_BOINC_ABRELAX_SAVE_ALL_OUT-1iibA-frags83__1705_0.first.clean.out.18_1IIB	1IIB	2.94	3.0234	3.2714
1H9C-9_A	1iibA_BOINC_ABRELAX_SAVE_ALL_OUT-1iibA-frags83__1705_0.first.clean.out.19_1IIB	1IIB	2.49	4.7379	4.8613
1H9C-9_A	1iibA_BOINC_ABRELAX_SAVE_ALL_OUT-1iibA-frags83__1705_0.first.clean.out.1_1IIB	1IIB	2.48	0.9659	1.4556
1H9C-9_A	1iibA_BOINC_ABRELAX_SAVE_ALL_OUT-1iibA-frags83__1705_0.first.clean.out.20_1IIB	1IIB	2.81	3.5949	3.7985
1H9C-9_A	1iibA_BOINC_ABRELAX_SAVE_ALL_OUT-1iibA-frags83__1705_0.first.clean.out.2_1IIB	1IIB	2.84	1.7660	2.1370
1H9C-9_A	1iibA_BOINC_ABRELAX_SAVE_ALL_OUT-1iibA-frags83__1705_0.first.clean.out.3_1IIB	1IIB	2.22	0.6230	1.1822
1H9C-9_A	1iibA_BOINC_ABRELAX_SAVE_ALL_OUT-1iibA-frags83__1705_0.first.clean.out.4_1IIB	1IIB	2.01	6.1095	6.1428
1H9C-9_A	1iibA_BOINC_ABRELAX_SAVE_ALL_OUT-1iibA-frags83__1705_0.first.clean.out.5_1IIB	1IIB	2.89	4.1664	4.3290
1H9C-9_A	1iibA_BOINC_ABRELAX_SAVE_ALL_OUT-1iibA-frags83__1705_0.first.clean.out.6_1IIB	1IIB	2.94	2.1089	2.4411
1H9C-9_A	1iibA_BOINC_ABRELAX_SAVE_ALL_OUT-1iibA-frags83__1705_0.first.clean.out.7_1IIB	1IIB	2.93	-0.4057	0.4831
1H9C-9_A	1iibA_BOINC_ABRELAX_SAVE_ALL_OUT-1iibA-frags83__1705_0.first.clean.out.8_1IIB	1IIB	2.73	3.2520	3.4818
1H9C-9_A	1iibA_BOINC_ABRELAX_SAVE_ALL_OUT-1iibA-frags83__1705_0.first.clean.out.9_1IIB	1IIB	2.68	3.4806	3.6928
1H9C-9_A	1iibA_BOINC_ABRELAX_SAVE_ALL_OUT_BARCODE-1iibA-frags83__1706_0.clean.out.100_1IIB	1IIB	2.70	3.3663	3.5872
1H9C-9_A	1iibA_BOINC_ABRELAX_SAVE_ALL_OUT_BARCODE-1iibA-frags83__1706_0.clean.out.10_1IIB	1IIB	2.28	6.7954	6.7844
1H9C-9_A	1iibA_BOINC_ABRELAX_SAVE_ALL_OUT_BARCODE-1iibA-frags83__1706_0.clean.out.11_1IIB	1IIB	2.47	6.2238	6.2497
1H9C-9_A	1iibA_BOINC_ABRELAX_SAVE_ALL_OUT_BARCODE-1iibA-frags83__1706_0.clean.out.12_1IIB	1IIB	2.01	5.4237	5.5016
1H9C-9_A	1iibA_BOINC_ABRELAX_SAVE_ALL_OUT_BARCODE-1iibA-frags83__1706_0.clean.out.13_1IIB	1IIB	2.01	6.6811	6.6775
1H9C-9_A	1iibA_BOINC_ABRELAX_SAVE_ALL_OUT_BARCODE-1iibA-frags83__1706_0.clean.out.14_1IIB	1IIB	2.04	6.6811	6.6775
1H9C-9_A	1iibA_BOINC_ABRELAX_SAVE_ALL_OUT_BARCODE-1iibA-frags83__1706_0.clean.out.15_1IIB	1IIB	2.29	7.3669	7.3193
1H9C-9_A	1iibA_BOINC_ABRELAX_SAVE_ALL_OUT_BARCODE-1iibA-frags83__1706_0.clean.out.16_1IIB	1IIB	2.27	6.6811	6.6775
1H9C-9_A	1iibA_BOINC_ABRELAX_SAVE_ALL_OUT_BARCODE-1iibA-frags83__1706_0.clean.out.17_1IIB	1IIB	2.18	6.7954	6.7844
1H9C-9_A	1iibA_BOINC_ABRELAX_SAVE_ALL_OUT_BARCODE-1iibA-frags83__1706_0.clean.out.18_1IIB	1IIB	1.91	7.4812	7.4263
1H9C-9_A	1iibA_BOINC_ABRELAX_SAVE_ALL_OUT_BARCODE-1iibA-frags83__1706_0.clean.out.19_1IIB	1IIB	2.23	6.2238	6.2497
1H9C-9_A	1iibA_BOINC_ABRELAX_SAVE_ALL_OUT_BARCODE-1iibA-frags83__1706_0.clean.out.1_1IIB	1IIB	2.15	6.9097	6.8914
1H9C-9_A	1iibA_BOINC_ABRELAX_SAVE_ALL_OUT_BARCODE-1iibA-frags83__1706_0.clean.out.20_1IIB	1IIB	2.49	5.4237	5.5016
1H9C-9_A	1iibA_BOINC_ABRELAX_SAVE_ALL_OUT_BARCODE-1iibA-frags83__1706_0.clean.out.21_1IIB	1IIB	2.75	5.6523	5.7153
1H9C-9_A	1iibA_BOINC_ABRELAX_SAVE_ALL_OUT_BARCODE-1iibA-frags83__1706_0.clean.out.22_1IIB	1IIB	2.27	6.4525	6.4636
1H9C-9_A	1iibA_BOINC_ABRELAX_SAVE_ALL_OUT_BARCODE-1iibA-frags83__1706_0.clean.out.23_1IIB	1IIB	2.79	3.5949	3.7985
1H9C-9_A	1iibA_BOINC_ABRELAX_SAVE_ALL_OUT_BARCODE-1iibA-frags83__1706_0.clean.out.24_1IIB	1IIB	2.53	6.3382	6.3566
1H9C-9_A	1iibA_BOINC_ABRELAX_SAVE_ALL_OUT_BARCODE-1iibA-frags83__1706_0.clean.out.25_1IIB	1IIB	1.94	6.5668	6.5705
1H9C-9_A	1iibA_BOINC_ABRELAX_SAVE_ALL_OUT_BARCODE-1iibA-frags83__1706_0.clean.out.26_1IIB	1IIB	2.21	7.2526	7.2123
1H9C-9_A	1iibA_BOINC_ABRELAX_SAVE_ALL_OUT_BARCODE-1iibA-frags83__1706_0.clean.out.27_1IIB	1IIB	1.97	6.5668	6.5705
1H9C-9_A	1iibA_BOINC_ABRELAX_SAVE_ALL_OUT_BARCODE-1iibA-frags83__1706_0.clean.out.28_1IIB	1IIB	1.93	4.2807	4.4353
1H9C-9_A	1iibA_BOINC_ABRELAX_SAVE_ALL_OUT_BARCODE-1iibA-frags83__1706_0.clean.out.29_1IIB	1IIB	2.24	6.5668	6.5705
1H9C-9_A	1iibA_BOINC_ABRELAX_SAVE_ALL_OUT_BARCODE-1iibA-frags83__1706_0.clean.out.2_1IIB	1IIB	1.85	5.9952	6.0359
1H9C-9_A	1iibA_BOINC_ABRELAX_SAVE_ALL_OUT_BARCODE-1iibA-frags83__1706_0.clean.out.30_1IIB	1IIB	2.29	7.1383	7.1053
1H9C-9_A	1iibA_BOINC_ABRELAX_SAVE_ALL_OUT_BARCODE-1iibA-frags83__1706_0.clean.out.31_1IIB	1IIB	1.85	5.4237	5.5016
1H9C-9_A	1iibA_BOINC_ABRELAX_SAVE_ALL_OUT_BARCODE-1iibA-frags83__1706_0.clean.out.32_1IIB	1IIB	2.08	6.1095	6.1428
1H9C-9_A	1iibA_BOINC_ABRELAX_SAVE_ALL_OUT_BARCODE-1iibA-frags83__1706_0.clean.out.33_1IIB	1IIB	2.33	3.4806	3.6928
1H9C-9_A	1iibA_BOINC_ABRELAX_SAVE_ALL_OUT_BARCODE-1iibA-frags83__1706_0.clean.out.34_1IIB	1IIB	2.98	6.2238	6.2497
1H9C-9_A	1iibA_BOINC_ABRELAX_SAVE_ALL_OUT_BARCODE-1iibA-frags83__1706_0.clean.out.35_1IIB	1IIB	2.19	6.3382	6.3566
1H9C-9_A	1iibA_BOINC_ABRELAX_SAVE_ALL_OUT_BARCODE-1iibA-frags83__1706_0.clean.out.36_1IIB	1IIB	2.47	3.0234	3.2714
1H9C-9_A	1iibA_BOINC_ABRELAX_SAVE_ALL_OUT_BARCODE-1iibA-frags83__1706_0.clean.out.37_1IIB	1IIB	2.69	6.7954	6.7844
1H9C-9_A	1iibA_BOINC_ABRELAX_SAVE_ALL_OUT_BARCODE-1iibA-frags83__1706_0.clean.out.38_1IIB	1IIB	2.40	3.3663	3.5872
1H9C-9_A	1iibA_BOINC_ABRELAX_SAVE_ALL_OUT_BARCODE-1iibA-frags83__1706_0.clean.out.39_1IIB	1IIB	2.60	6.3382	6.3566
1H9C-9_A	1iibA_BOINC_ABRELAX_SAVE_ALL_OUT_BARCODE-1iibA-frags83__1706_0.clean.out.3_1IIB	1IIB	1.95	5.7666	5.8221
1H9C-9_A	1iibA_BOINC_ABRELAX_SAVE_ALL_OUT_BARCODE-1iibA-frags83__1706_0.clean.out.40_1IIB	1IIB	2.07	7.0240	6.9984
1H9C-9_A	1iibA_BOINC_ABRELAX_SAVE_ALL_OUT_BARCODE-1iibA-frags83__1706_0.clean.out.41_1IIB	1IIB	1.76	5.6523	5.7153
1H9C-9_A	1iibA_BOINC_ABRELAX_SAVE_ALL_OUT_BARCODE-1iibA-frags83__1706_0.clean.out.42_1IIB	1IIB	2.62	5.9952	6.0359
1H9C-9_A	1iibA_BOINC_ABRELAX_SAVE_ALL_OUT_BARCODE-1iibA-frags83__1706_0.clean.out.43_1IIB	1IIB	2.09	7.3669	7.3193
1H9C-9_A	1iibA_BOINC_ABRELAX_SAVE_ALL_OUT_BARCODE-1iibA-frags83__1706_0.clean.out.44_1IIB	1IIB	2.59	5.8809	5.9290
1H9C-9_A	1iibA_BOINC_ABRELAX_SAVE_ALL_OUT_BARCODE-1iibA-frags83__1706_0.clean.out.45_1IIB	1IIB	1.78	7.0240	6.9984
1H9C-9_A	1iibA_BOINC_ABRELAX_SAVE_ALL_OUT_BARCODE-1iibA-frags83__1706_0.clean.out.46_1IIB	1IIB	2.32	6.4525	6.4636
1H9C-9_A	1iibA_BOINC_ABRELAX_SAVE_ALL_OUT_BARCODE-1iibA-frags83__1706_0.clean.out.47_1IIB	1IIB	2.39	6.2238	6.2497
1H9C-9_A	1iibA_BOINC_ABRELAX_SAVE_ALL_OUT_BARCODE-1iibA-frags83__1706_0.clean.out.48_1IIB	1IIB	1.84	7.0240	6.9984
1H9C-9_A	1iibA_BOINC_ABRELAX_SAVE_ALL_OUT_BARCODE-1iibA-frags83__1706_0.clean.out.49_1IIB	1IIB	2.48	6.2238	6.2497
1H9C-9_A	1iibA_BOINC_ABRELAX_SAVE_ALL_OUT_BARCODE-1iibA-frags83__1706_0.clean.out.4_1IIB	1IIB	1.42	5.3094	5.3948
1H9C-9_A	1iibA_BOINC_ABRELAX_SAVE_ALL_OUT_BARCODE-1iibA-frags83__1706_0.clean.out.50_1IIB	1IIB	2.36	6.7954	6.7844
1H9C-9_A	1iibA_BOINC_ABRELAX_SAVE_ALL_OUT_BARCODE-1iibA-frags83__1706_0.clean.out.51_1IIB	1IIB	2.77	5.9952	6.0359
1H9C-9_A	1iibA_BOINC_ABRELAX_SAVE_ALL_OUT_BARCODE-1iibA-frags83__1706_0.clean.out.52_1IIB	1IIB	2.23	7.0240	6.9984
1H9C-9_A	1iibA_BOINC_ABRELAX_SAVE_ALL_OUT_BARCODE-1iibA-frags83__1706_0.clean.out.53_1IIB	1IIB	1.77	7.5955	7.5333
1H9C-9_A	1iibA_BOINC_ABRELAX_SAVE_ALL_OUT_BARCODE-1iibA-frags83__1706_0.clean.out.54_1IIB	1IIB	2.12	7.3669	7.3193
1H9C-9_A	1iibA_BOINC_ABRELAX_SAVE_ALL_OUT_BARCODE-1iibA-frags83__1706_0.clean.out.55_1IIB	1IIB	2.19	6.1095	6.1428
1H9C-9_A	1iibA_BOINC_ABRELAX_SAVE_ALL_OUT_BARCODE-1iibA-frags83__1706_0.clean.out.56_1IIB	1IIB	1.89	3.9378	4.1165
1H9C-9_A	1iibA_BOINC_ABRELAX_SAVE_ALL_OUT_BARCODE-1iibA-frags83__1706_0.clean.out.57_1IIB	1IIB	2.30	6.2238	6.2497
1H9C-9_A	1iibA_BOINC_ABRELAX_SAVE_ALL_OUT_BARCODE-1iibA-frags83__1706_0.clean.out.58_1IIB	1IIB	2.05	6.6811	6.6775
1H9C-9_A	1iibA_BOINC_ABRELAX_SAVE_ALL_OUT_BARCODE-1iibA-frags83__1706_0.clean.out.59_1IIB	1IIB	2.10	6.5668	6.5705
1H9C-9_A	1iibA_BOINC_ABRELAX_SAVE_ALL_OUT_BARCODE-1iibA-frags83__1706_0.clean.out.5_1IIB	1IIB	2.75	6.1095	6.1428
1H9C-9_A	1iibA_BOINC_ABRELAX_SAVE_ALL_OUT_BARCODE-1iibA-frags83__1706_0.clean.out.60_1IIB	1IIB	2.17	3.4806	3.6928
1H9C-9_A	1iibA_BOINC_ABRELAX_SAVE_ALL_OUT_BARCODE-1iibA-frags83__1706_0.clean.out.61_1IIB	1IIB	2.45	5.5380	5.6085
1H9C-9_A	1iibA_BOINC_ABRELAX_SAVE_ALL_OUT_BARCODE-1iibA-frags83__1706_0.clean.out.62_1IIB	1IIB	1.96	7.2526	7.2123
1H9C-9_A	1iibA_BOINC_ABRELAX_SAVE_ALL_OUT_BARCODE-1iibA-frags83__1706_0.clean.out.63_1IIB	1IIB	2.13	3.4806	3.6928
1H9C-9_A	1iibA_BOINC_ABRELAX_SAVE_ALL_OUT_BARCODE-1iibA-frags83__1706_0.clean.out.64_1IIB	1IIB	2.26	6.9097	6.8914
1H9C-9_A	1iibA_BOINC_ABRELAX_SAVE_ALL_OUT_BARCODE-1iibA-frags83__1706_0.clean.out.65_1IIB	1IIB	1.04	3.0234	3.2714
1H9C-9_A	1iibA_BOINC_ABRELAX_SAVE_ALL_OUT_BARCODE-1iibA-frags83__1706_0.clean.out.66_1IIB	1IIB	2.37	5.6523	5.7153
1H9C-9_A	1iibA_BOINC_ABRELAX_SAVE_ALL_OUT_BARCODE-1iibA-frags83__1706_0.clean.out.67_1IIB	1IIB	2.48	3.7092	3.9044
1H9C-9_A	1iibA_BOINC_ABRELAX_SAVE_ALL_OUT_BARCODE-1iibA-frags83__1706_0.clean.out.68_1IIB	1IIB	2.04	6.4525	6.4636
1H9C-9_A	1iibA_BOINC_ABRELAX_SAVE_ALL_OUT_BARCODE-1iibA-frags83__1706_0.clean.out.69_1IIB	1IIB	2.58	3.8235	4.0104
1H9C-9_A	1iibA_BOINC_ABRELAX_SAVE_ALL_OUT_BARCODE-1iibA-frags83__1706_0.clean.out.6_1IIB	1IIB	2.65	6.1095	6.1428
1H9C-9_A	1iibA_BOINC_ABRELAX_SAVE_ALL_OUT_BARCODE-1iibA-frags83__1706_0.clean.out.70_1IIB	1IIB	2.22	6.9097	6.8914
1H9C-9_A	1iibA_BOINC_ABRELAX_SAVE_ALL_OUT_BARCODE-1iibA-frags83__1706_0.clean.out.71_1IIB	1IIB	2.87	5.8809	5.9290
1H9C-9_A	1iibA_BOINC_ABRELAX_SAVE_ALL_OUT_BARCODE-1iibA-frags83__1706_0.clean.out.72_1IIB	1IIB	2.32	7.5955	7.5333
1H9C-9_A	1iibA_BOINC_ABRELAX_SAVE_ALL_OUT_BARCODE-1iibA-frags83__1706_0.clean.out.73_1IIB	1IIB	2.26	7.0240	6.9984
1H9C-9_A	1iibA_BOINC_ABRELAX_SAVE_ALL_OUT_BARCODE-1iibA-frags83__1706_0.clean.out.74_1IIB	1IIB	2.60	3.8235	4.0104
1H9C-9_A	1iibA_BOINC_ABRELAX_SAVE_ALL_OUT_BARCODE-1iibA-frags83__1706_0.clean.out.75_1IIB	1IIB	2.23	3.3663	3.5872
1H9C-9_A	1iibA_BOINC_ABRELAX_SAVE_ALL_OUT_BARCODE-1iibA-frags83__1706_0.clean.out.76_1IIB	1IIB	1.97	7.0240	6.9984
1H9C-9_A	1iibA_BOINC_ABRELAX_SAVE_ALL_OUT_BARCODE-1iibA-frags83__1706_0.clean.out.77_1IIB	1IIB	2.59	6.1095	6.1428
1H9C-9_A	1iibA_BOINC_ABRELAX_SAVE_ALL_OUT_BARCODE-1iibA-frags83__1706_0.clean.out.78_1IIB	1IIB	2.57	5.4237	5.5016
1H9C-9_A	1iibA_BOINC_ABRELAX_SAVE_ALL_OUT_BARCODE-1iibA-frags83__1706_0.clean.out.79_1IIB	1IIB	2.14	4.0521	4.2227
1H9C-9_A	1iibA_BOINC_ABRELAX_SAVE_ALL_OUT_BARCODE-1iibA-frags83__1706_0.clean.out.7_1IIB	1IIB	2.45	5.6523	5.7153
1H9C-9_A	1iibA_BOINC_ABRELAX_SAVE_ALL_OUT_BARCODE-1iibA-frags83__1706_0.clean.out.80_1IIB	1IIB	2.20	4.1664	4.3290
1H9C-9_A	1iibA_BOINC_ABRELAX_SAVE_ALL_OUT_BARCODE-1iibA-frags83__1706_0.clean.out.81_1IIB	1IIB	2.14	6.4525	6.4636
1H9C-9_A	1iibA_BOINC_ABRELAX_SAVE_ALL_OUT_BARCODE-1iibA-frags83__1706_0.clean.out.82_1IIB	1IIB	2.09	5.6523	5.7153
1H9C-9_A	1iibA_BOINC_ABRELAX_SAVE_ALL_OUT_BARCODE-1iibA-frags83__1706_0.clean.out.83_1IIB	1IIB	1.97	7.2526	7.2123
1H9C-9_A	1iibA_BOINC_ABRELAX_SAVE_ALL_OUT_BARCODE-1iibA-frags83__1706_0.clean.out.84_1IIB	1IIB	2.35	3.5949	3.7985
1H9C-9_A	1iibA_BOINC_ABRELAX_SAVE_ALL_OUT_BARCODE-1iibA-frags83__1706_0.clean.out.85_1IIB	1IIB	2.68	6.2238	6.2497
1H9C-9_A	1iibA_BOINC_ABRELAX_SAVE_ALL_OUT_BARCODE-1iibA-frags83__1706_0.clean.out.86_1IIB	1IIB	2.98	5.3094	5.3948
1H9C-9_A	1iibA_BOINC_ABRELAX_SAVE_ALL_OUT_BARCODE-1iibA-frags83__1706_0.clean.out.87_1IIB	1IIB	2.32	2.9091	3.1666
1H9C-9_A	1iibA_BOINC_ABRELAX_SAVE_ALL_OUT_BARCODE-1iibA-frags83__1706_0.clean.out.88_1IIB	1IIB	2.63	6.7954	6.7844
1H9C-9_A	1iibA_BOINC_ABRELAX_SAVE_ALL_OUT_BARCODE-1iibA-frags83__1706_0.clean.out.89_1IIB	1IIB	2.16	4.0521	4.2227
1H9C-9_A	1iibA_BOINC_ABRELAX_SAVE_ALL_OUT_BARCODE-1iibA-frags83__1706_0.clean.out.8_1IIB	1IIB	2.47	5.8809	5.9290
1H9C-9_A	1iibA_BOINC_ABRELAX_SAVE_ALL_OUT_BARCODE-1iibA-frags83__1706_0.clean.out.90_1IIB	1IIB	2.68	6.1095	6.1428
1H9C-9_A	1iibA_BOINC_ABRELAX_SAVE_ALL_OUT_BARCODE-1iibA-frags83__1706_0.clean.out.91_1IIB	1IIB	2.61	6.6811	6.6775
1H9C-9_A	1iibA_BOINC_ABRELAX_SAVE_ALL_OUT_BARCODE-1iibA-frags83__1706_0.clean.out.92_1IIB	1IIB	2.02	5.5380	5.6085
1H9C-9_A	1iibA_BOINC_ABRELAX_SAVE_ALL_OUT_BARCODE-1iibA-frags83__1706_0.clean.out.93_1IIB	1IIB	2.36	4.0521	4.2227
1H9C-9_A	1iibA_BOINC_ABRELAX_SAVE_ALL_OUT_BARCODE-1iibA-frags83__1706_0.clean.out.94_1IIB	1IIB	2.28	5.1951	5.2881
1H9C-9_A	1iibA_BOINC_ABRELAX_SAVE_ALL_OUT_BARCODE-1iibA-frags83__1706_0.clean.out.95_1IIB	1IIB	1.99	7.2526	7.2123
1H9C-9_A	1iibA_BOINC_ABRELAX_SAVE_ALL_OUT_BARCODE-1iibA-frags83__1706_0.clean.out.96_1IIB	1IIB	1.97	7.7098	7.6403
1H9C-9_A	1iibA_BOINC_ABRELAX_SAVE_ALL_OUT_BARCODE-1iibA-frags83__1706_0.clean.out.97_1IIB	1IIB	2.25	6.5668	6.5705
1H9C-9_A	1iibA_BOINC_ABRELAX_SAVE_ALL_OUT_BARCODE-1iibA-frags83__1706_0.clean.out.98_1IIB	1IIB	2.64	3.4806	3.6928
1H9C-9_A	1iibA_BOINC_ABRELAX_SAVE_ALL_OUT_BARCODE-1iibA-frags83__1706_0.clean.out.99_1IIB	1IIB	1.49	5.4237	5.5016
1H9C-9_A	1iibA_BOINC_ABRELAX_SAVE_ALL_OUT_BARCODE-1iibA-frags83__1706_0.clean.out.9_1IIB	1IIB	2.85	5.6523	5.7153
1iib	1iibA_BOINC_ABRELAX_SAVE_ALL_OUT-1iibA-frags83__1705_0.first.clean.out.10_1IIB	1IIB	2.17	4.1664	4.3290
1iib	1iibA_BOINC_ABRELAX_SAVE_ALL_OUT-1iibA-frags83__1705_0.first.clean.out.11_1IIB	1IIB	2.86	1.3088	1.7416
1iib	1iibA_BOINC_ABRELAX_SAVE_ALL_OUT-1iibA-frags83__1705_0.first.clean.out.12_1IIB	1IIB	2.50	3.4806	3.6928
1iib	1iibA_BOINC_ABRELAX_SAVE_ALL_OUT-1iibA-frags83__1705_0.first.clean.out.13_1IIB	1IIB	2.61	3.7092	3.9044
1iib	1iibA_BOINC_ABRELAX_SAVE_ALL_OUT-1iibA-frags83__1705_0.first.clean.out.14_1IIB	1IIB	2.61	0.7373	1.2717
1iib	1iibA_BOINC_ABRELAX_SAVE_ALL_OUT-1iibA-frags83__1705_0.first.clean.out.15_1IIB	1IIB	2.18	1.4231	1.8391
1iib	1iibA_BOINC_ABRELAX_SAVE_ALL_OUT-1iibA-frags83__1705_0.first.clean.out.16_1IIB	1IIB	2.86	4.1664	4.3290
1iib	1iibA_BOINC_ABRELAX_SAVE_ALL_OUT-1iibA-frags83__1705_0.first.clean.out.17_1IIB	1IIB	2.83	3.0234	3.2714
1iib	1iibA_BOINC_ABRELAX_SAVE_ALL_OUT-1iibA-frags83__1705_0.first.clean.out.18_1IIB	1IIB	2.71	2.3375	2.6465
1iib	1iibA_BOINC_ABRELAX_SAVE_ALL_OUT-1iibA-frags83__1705_0.first.clean.out.19_1IIB	1IIB	2.82	4.7379	4.8613
1iib	1iibA_BOINC_ABRELAX_SAVE_ALL_OUT-1iibA-frags83__1705_0.first.clean.out.1_1IIB	1IIB	2.70	0.8516	1.3629
1iib	1iibA_BOINC_ABRELAX_SAVE_ALL_OUT-1iibA-frags83__1705_0.first.clean.out.20_1IIB	1IIB	2.38	3.7092	3.9044
1iib	1iibA_BOINC_ABRELAX_SAVE_ALL_OUT-1iibA-frags83__1705_0.first.clean.out.2_1IIB	1IIB	2.73	3.1377	3.3765
1iib	1iibA_BOINC_ABRELAX_SAVE_ALL_OUT-1iibA-frags83__1705_0.first.clean.out.3_1IIB	1IIB	2.21	0.7373	1.2717
1iib	1iibA_BOINC_ABRELAX_SAVE_ALL_OUT-1iibA-frags83__1705_0.first.clean.out.4_1IIB	1IIB	2.62	6.3382	6.3566
1iib	1iibA_BOINC_ABRELAX_SAVE_ALL_OUT-1iibA-frags83__1705_0.first.clean.out.5_1IIB	1IIB	3.06	5.5380	5.6085
1iib	1iibA_BOINC_ABRELAX_SAVE_ALL_OUT-1iibA-frags83__1705_0.first.clean.out.6_1IIB	1IIB	2.81	2.4518	2.7499
1iib	1iibA_BOINC_ABRELAX_SAVE_ALL_OUT-1iibA-frags83__1705_0.first.clean.out.7_1IIB	1IIB	1.97	-0.4057	0.4831
1iib	1iibA_BOINC_ABRELAX_SAVE_ALL_OUT-1iibA-frags83__1705_0.first.clean.out.8_1IIB	1IIB	2.71	3.4806	3.6928
1iib	1iibA_BOINC_ABRELAX_SAVE_ALL_OUT-1iibA-frags83__1705_0.first.clean.out.9_1IIB	1IIB	2.37	2.9091	3.1666
1iib	1iibA_BOINC_ABRELAX_SAVE_ALL_OUT_BARCODE-1iibA-frags83__1706_0.clean.out.100_1IIB	1IIB	2.88	3.2520	3.4818
1iib	1iibA_BOINC_ABRELAX_SAVE_ALL_OUT_BARCODE-1iibA-frags83__1706_0.clean.out.10_1IIB	1IIB	2.89	5.4237	5.5016
1iib	1iibA_BOINC_ABRELAX_SAVE_ALL_OUT_BARCODE-1iibA-frags83__1706_0.clean.out.11_1IIB	1IIB	2.15	5.9952	6.0359
1iib	1iibA_BOINC_ABRELAX_SAVE_ALL_OUT_BARCODE-1iibA-frags83__1706_0.clean.out.12_1IIB	1IIB	1.79	5.5380	5.6085
1iib	1iibA_BOINC_ABRELAX_SAVE_ALL_OUT_BARCODE-1iibA-frags83__1706_0.clean.out.13_1IIB	1IIB	2.42	6.7954	6.7844
1iib	1iibA_BOINC_ABRELAX_SAVE_ALL_OUT_BARCODE-1iibA-frags83__1706_0.clean.out.14_1IIB	1IIB	2.14	6.4525	6.4636
1iib	1iibA_BOINC_ABRELAX_SAVE_ALL_OUT_BARCODE-1iibA-frags83__1706_0.clean.out.15_1IIB	1IIB	2.27	7.1383	7.1053
1iib	1iibA_BOINC_ABRELAX_SAVE_ALL_OUT_BARCODE-1iibA-frags83__1706_0.clean.out.16_1IIB	1IIB	2.42	6.5668	6.5705
1iib	1iibA_BOINC_ABRELAX_SAVE_ALL_OUT_BARCODE-1iibA-frags83__1706_0.clean.out.17_1IIB	1IIB	2.46	7.3669	7.3193
1iib	1iibA_BOINC_ABRELAX_SAVE_ALL_OUT_BARCODE-1iibA-frags83__1706_0.clean.out.18_1IIB	1IIB	1.73	7.7098	7.6403
1iib	1iibA_BOINC_ABRELAX_SAVE_ALL_OUT_BARCODE-1iibA-frags83__1706_0.clean.out.19_1IIB	1IIB	2.37	5.8809	5.9290
1iib	1iibA_BOINC_ABRELAX_SAVE_ALL_OUT_BARCODE-1iibA-frags83__1706_0.clean.out.1_1IIB	1IIB	2.07	7.5955	7.5333
1iib	1iibA_BOINC_ABRELAX_SAVE_ALL_OUT_BARCODE-1iibA-frags83__1706_0.clean.out.20_1IIB	1IIB	2.69	7.5955	7.5333
1iib	1iibA_BOINC_ABRELAX_SAVE_ALL_OUT_BARCODE-1iibA-frags83__1706_0.clean.out.21_1IIB	1IIB	2.57	5.9952	6.0359
1iib	1iibA_BOINC_ABRELAX_SAVE_ALL_OUT_BARCODE-1iibA-frags83__1706_0.clean.out.22_1IIB	1IIB	2.12	6.4525	6.4636
1iib	1iibA_BOINC_ABRELAX_SAVE_ALL_OUT_BARCODE-1iibA-frags83__1706_0.clean.out.23_1IIB	1IIB	2.54	4.9665	5.0746
1iib	1iibA_BOINC_ABRELAX_SAVE_ALL_OUT_BARCODE-1iibA-frags83__1706_0.clean.out.24_1IIB	1IIB	1.77	6.1095	6.1428
1iib	1iibA_BOINC_ABRELAX_SAVE_ALL_OUT_BARCODE-1iibA-frags83__1706_0.clean.out.25_1IIB	1IIB	1.58	7.7098	7.6403
1iib	1iibA_BOINC_ABRELAX_SAVE_ALL_OUT_BARCODE-1iibA-frags83__1706_0.clean.out.26_1IIB	1IIB	1.80	7.0240	6.9984
1iib	1iibA_BOINC_ABRELAX_SAVE_ALL_OUT_BARCODE-1iibA-frags83__1706_0.clean.out.27_1IIB	1IIB	2.06	6.5668	6.5705
1iib	1iibA_BOINC_ABRELAX_SAVE_ALL_OUT_BARCODE-1iibA-frags83__1706_0.clean.out.28_1IIB	1IIB	1.81	4.2807	4.4353
1iib	1iibA_BOINC_ABRELAX_SAVE_ALL_OUT_BARCODE-1iibA-frags83__1706_0.clean.out.29_1IIB	1IIB	2.15	6.5668	6.5705
1iib	1iibA_BOINC_ABRELAX_SAVE_ALL_OUT_BARCODE-1iibA-frags83__1706_0.clean.out.2_1IIB	1IIB	1.37	5.6523	5.7153
1iib	1iibA_BOINC_ABRELAX_SAVE_ALL_OUT_BARCODE-1iibA-frags83__1706_0.clean.out.30_1IIB	1IIB	2.38	6.6811	6.6775
1iib	1iibA_BOINC_ABRELAX_SAVE_ALL_OUT_BARCODE-1iibA-frags83__1706_0.clean.out.31_1IIB	1IIB	1.22	5.3094	5.3948
1iib	1iibA_BOINC_ABRELAX_SAVE_ALL_OUT_BARCODE-1iibA-frags83__1706_0.clean.out.32_1IIB	1IIB	2.42	6.3382	6.3566
1iib	1iibA_BOINC_ABRELAX_SAVE_ALL_OUT_BARCODE-1iibA-frags83__1706_0.clean.out.33_1IIB	1IIB	2.42	3.8235	4.0104
1iib	1iibA_BOINC_ABRELAX_SAVE_ALL_OUT_BARCODE-1iibA-frags83__1706_0.clean.out.34_1IIB	1IIB	3.04	5.9952	6.0359
1iib	1iibA_BOINC_ABRELAX_SAVE_ALL_OUT_BARCODE-1iibA-frags83__1706_0.clean.out.35_1IIB	1IIB	2.46	6.4525	6.4636
1iib	1iibA_BOINC_ABRELAX_SAVE_ALL_OUT_BARCODE-1iibA-frags83__1706_0.clean.out.36_1IIB	1IIB	2.22	3.8235	4.0104
1iib	1iibA_BOINC_ABRELAX_SAVE_ALL_OUT_BARCODE-1iibA-frags83__1706_0.clean.out.37_1IIB	1IIB	1.23	5.5380	5.6085
1iib	1iibA_BOINC_ABRELAX_SAVE_ALL_OUT_BARCODE-1iibA-frags83__1706_0.clean.out.38_1IIB	1IIB	2.33	3.3663	3.5872
1iib	1iibA_BOINC_ABRELAX_SAVE_ALL_OUT_BARCODE-1iibA-frags83__1706_0.clean.out.39_1IIB	1IIB	2.15	6.6811	6.6775
1iib	1iibA_BOINC_ABRELAX_SAVE_ALL_OUT_BARCODE-1iibA-frags83__1706_0.clean.out.3_1IIB	1IIB	1.55	5.4237	5.5016
1iib	1iibA_BOINC_ABRELAX_SAVE_ALL_OUT_BARCODE-1iibA-frags83__1706_0.clean.out.40_1IIB	1IIB	1.86	7.4812	7.4263
1iib	1iibA_BOINC_ABRELAX_SAVE_ALL_OUT_BARCODE-1iibA-frags83__1706_0.clean.out.41_1IIB	1IIB	1.81	5.4237	5.5016
1iib	1iibA_BOINC_ABRELAX_SAVE_ALL_OUT_BARCODE-1iibA-frags83__1706_0.clean.out.42_1IIB	1IIB	2.01	7.0240	6.9984
1iib	1iibA_BOINC_ABRELAX_SAVE_ALL_OUT_BARCODE-1iibA-frags83__1706_0.clean.out.43_1IIB	1IIB	2.23	7.7098	7.6403
1iib	1iibA_BOINC_ABRELAX_SAVE_ALL_OUT_BARCODE-1iibA-frags83__1706_0.clean.out.44_1IIB	1IIB	2.47	6.5668	6.5705
1iib	1iibA_BOINC_ABRELAX_SAVE_ALL_OUT_BARCODE-1iibA-frags83__1706_0.clean.out.45_1IIB	1IIB	2.12	7.1383	7.1053
1iib	1iibA_BOINC_ABRELAX_SAVE_ALL_OUT_BARCODE-1iibA-frags83__1706_0.clean.out.46_1IIB	1IIB	2.30	6.3382	6.3566
1iib	1iibA_BOINC_ABRELAX_SAVE_ALL_OUT_BARCODE-1iibA-frags83__1706_0.clean.out.47_1IIB	1IIB	2.40	6.2238	6.2497
1iib	1iibA_BOINC_ABRELAX_SAVE_ALL_OUT_BARCODE-1iibA-frags83__1706_0.clean.out.48_1IIB	1IIB	2.19	6.5668	6.5705
1iib	1iibA_BOINC_ABRELAX_SAVE_ALL_OUT_BARCODE-1iibA-frags83__1706_0.clean.out.49_1IIB	1IIB	2.21	6.3382	6.3566
1iib	1iibA_BOINC_ABRELAX_SAVE_ALL_OUT_BARCODE-1iibA-frags83__1706_0.clean.out.4_1IIB	1IIB	1.39	5.4237	5.5016
1iib	1iibA_BOINC_ABRELAX_SAVE_ALL_OUT_BARCODE-1iibA-frags83__1706_0.clean.out.50_1IIB	1IIB	1.99	7.2526	7.2123
1iib	1iibA_BOINC_ABRELAX_SAVE_ALL_OUT_BARCODE-1iibA-frags83__1706_0.clean.out.51_1IIB	1IIB	2.14	6.2238	6.2497
1iib	1iibA_BOINC_ABRELAX_SAVE_ALL_OUT_BARCODE-1iibA-frags83__1706_0.clean.out.52_1IIB	1IIB	2.30	6.7954	6.7844
1iib	1iibA_BOINC_ABRELAX_SAVE_ALL_OUT_BARCODE-1iibA-frags83__1706_0.clean.out.53_1IIB	1IIB	2.07	5.7666	5.8221
1iib	1iibA_BOINC_ABRELAX_SAVE_ALL_OUT_BARCODE-1iibA-frags83__1706_0.clean.out.54_1IIB	1IIB	2.06	7.4812	7.4263
1iib	1iibA_BOINC_ABRELAX_SAVE_ALL_OUT_BARCODE-1iibA-frags83__1706_0.clean.out.55_1IIB	1IIB	2.17	6.2238	6.2497
1iib	1iibA_BOINC_ABRELAX_SAVE_ALL_OUT_BARCODE-1iibA-frags83__1706_0.clean.out.56_1IIB	1IIB	1.92	4.1664	4.3290
1iib	1iibA_BOINC_ABRELAX_SAVE_ALL_OUT_BARCODE-1iibA-frags83__1706_0.clean.out.57_1IIB	1IIB	2.38	6.4525	6.4636
1iib	1iibA_BOINC_ABRELAX_SAVE_ALL_OUT_BARCODE-1iibA-frags83__1706_0.clean.out.58_1IIB	1IIB	2.10	6.7954	6.7844
1iib	1iibA_BOINC_ABRELAX_SAVE_ALL_OUT_BARCODE-1iibA-frags83__1706_0.clean.out.59_1IIB	1IIB	2.28	6.4525	6.4636
1iib	1iibA_BOINC_ABRELAX_SAVE_ALL_OUT_BARCODE-1iibA-frags83__1706_0.clean.out.5_1IIB	1IIB	2.15	6.2238	6.2497
1iib	1iibA_BOINC_ABRELAX_SAVE_ALL_OUT_BARCODE-1iibA-frags83__1706_0.clean.out.60_1IIB	1IIB	2.43	3.9378	4.1165
1iib	1iibA_BOINC_ABRELAX_SAVE_ALL_OUT_BARCODE-1iibA-frags83__1706_0.clean.out.61_1IIB	1IIB	2.34	6.7954	6.7844
1iib	1iibA_BOINC_ABRELAX_SAVE_ALL_OUT_BARCODE-1iibA-frags83__1706_0.clean.out.62_1IIB	1IIB	1.69	7.4812	7.4263
1iib	1iibA_BOINC_ABRELAX_SAVE_ALL_OUT_BARCODE-1iibA-frags83__1706_0.clean.out.63_1IIB	1IIB	2.37	3.4806	3.6928
1iib	1iibA_BOINC_ABRELAX_SAVE_ALL_OUT_BARCODE-1iibA-frags83__1706_0.clean.out.64_1IIB	1IIB	2.72	6.3382	6.3566
1iib	1iibA_BOINC_ABRELAX_SAVE_ALL_OUT_BARCODE-1iibA-frags83__1706_0.clean.out.65_1IIB	1IIB	1.36	2.5661	2.8536
1iib	1iibA_BOINC_ABRELAX_SAVE_ALL_OUT_BARCODE-1iibA-frags83__1706_0.clean.out.66_1IIB	1IIB	1.74	5.6523	5.7153
1iib	1iibA_BOINC_ABRELAX_SAVE_ALL_OUT_BARCODE-1iibA-frags83__1706_0.clean.out.67_1IIB	1IIB	2.59	3.7092	3.9044
1iib	1iibA_BOINC_ABRELAX_SAVE_ALL_OUT_BARCODE-1iibA-frags83__1706_0.clean.out.68_1IIB	1IIB	1.94	7.8241	7.7473
1iib	1iibA_BOINC_ABRELAX_SAVE_ALL_OUT_BARCODE-1iibA-frags83__1706_0.clean.out.69_1IIB	1IIB	2.66	3.7092	3.9044
1iib	1iibA_BOINC_ABRELAX_SAVE_ALL_OUT_BARCODE-1iibA-frags83__1706_0.clean.out.6_1IIB	1IIB	2.54	6.4525	6.4636
1iib	1iibA_BOINC_ABRELAX_SAVE_ALL_OUT_BARCODE-1iibA-frags83__1706_0.clean.out.70_1IIB	1IIB	1.91	7.2526	7.2123
1iib	1iibA_BOINC_ABRELAX_SAVE_ALL_OUT_BARCODE-1iibA-frags83__1706_0.clean.out.71_1IIB	1IIB	2.20	6.1095	6.1428
1iib	1iibA_BOINC_ABRELAX_SAVE_ALL_OUT_BARCODE-1iibA-frags83__1706_0.clean.out.72_1IIB	1IIB	2.11	7.8241	7.7473
1iib	1iibA_BOINC_ABRELAX_SAVE_ALL_OUT_BARCODE-1iibA-frags83__1706_0.clean.out.73_1IIB	1IIB	2.46	7.2526	7.2123
1iib	1iibA_BOINC_ABRELAX_SAVE_ALL_OUT_BARCODE-1iibA-frags83__1706_0.clean.out.74_1IIB	1IIB	2.52	3.7092	3.9044
1iib	1iibA_BOINC_ABRELAX_SAVE_ALL_OUT_BARCODE-1iibA-frags83__1706_0.clean.out.75_1IIB	1IIB	2.64	3.3663	3.5872
1iib	1iibA_BOINC_ABRELAX_SAVE_ALL_OUT_BARCODE-1iibA-frags83__1706_0.clean.out.76_1IIB	1IIB	1.96	6.5668	6.5705
1iib	1iibA_BOINC_ABRELAX_SAVE_ALL_OUT_BARCODE-1iibA-frags83__1706_0.clean.out.77_1IIB	1IIB	2.52	6.4525	6.4636
1iib	1iibA_BOINC_ABRELAX_SAVE_ALL_OUT_BARCODE-1iibA-frags83__1706_0.clean.out.78_1IIB	1IIB	2.39	5.6523	5.7153
1iib	1iibA_BOINC_ABRELAX_SAVE_ALL_OUT_BARCODE-1iibA-frags83__1706_0.clean.out.79_1IIB	1IIB	2.23	4.5093	4.6482
1iib	1iibA_BOINC_ABRELAX_SAVE_ALL_OUT_BARCODE-1iibA-frags83__1706_0.clean.out.7_1IIB	1IIB	2.47	5.7666	5.8221
1iib	1iibA_BOINC_ABRELAX_SAVE_ALL_OUT_BARCODE-1iibA-frags83__1706_0.clean.out.80_1IIB	1IIB	2.53	4.2807	4.4353
1iib	1iibA_BOINC_ABRELAX_SAVE_ALL_OUT_BARCODE-1iibA-frags83__1706_0.clean.out.81_1IIB	1IIB	2.13	6.5668	6.5705
1iib	1iibA_BOINC_ABRELAX_SAVE_ALL_OUT_BARCODE-1iibA-frags83__1706_0.clean.out.82_1IIB	1IIB	2.08	5.7666	5.8221
1iib	1iibA_BOINC_ABRELAX_SAVE_ALL_OUT_BARCODE-1iibA-frags83__1706_0.clean.out.83_1IIB	1IIB	1.91	7.5955	7.5333
1iib	1iibA_BOINC_ABRELAX_SAVE_ALL_OUT_BARCODE-1iibA-frags83__1706_0.clean.out.84_1IIB	1IIB	2.17	3.3663	3.5872
1iib	1iibA_BOINC_ABRELAX_SAVE_ALL_OUT_BARCODE-1iibA-frags83__1706_0.clean.out.85_1IIB	1IIB	2.61	6.7954	6.7844
1iib	1iibA_BOINC_ABRELAX_SAVE_ALL_OUT_BARCODE-1iibA-frags83__1706_0.clean.out.86_1IIB	1IIB	2.57	5.4237	5.5016
1iib	1iibA_BOINC_ABRELAX_SAVE_ALL_OUT_BARCODE-1iibA-frags83__1706_0.clean.out.87_1IIB	1IIB	1.61	3.2520	3.4818
1iib	1iibA_BOINC_ABRELAX_SAVE_ALL_OUT_BARCODE-1iibA-frags83__1706_0.clean.out.88_1IIB	1IIB	2.55	6.3382	6.3566
1iib	1iibA_BOINC_ABRELAX_SAVE_ALL_OUT_BARCODE-1iibA-frags83__1706_0.clean.out.89_1IIB	1IIB	2.22	4.0521	4.2227
1iib	1iibA_BOINC_ABRELAX_SAVE_ALL_OUT_BARCODE-1iibA-frags83__1706_0.clean.out.8_1IIB	1IIB	2.37	7.5955	7.5333
1iib	1iibA_BOINC_ABRELAX_SAVE_ALL_OUT_BARCODE-1iibA-frags83__1706_0.clean.out.90_1IIB	1IIB	2.41	5.9952	6.0359
1iib	1iibA_BOINC_ABRELAX_SAVE_ALL_OUT_BARCODE-1iibA-frags83__1706_0.clean.out.91_1IIB	1IIB	2.30	6.3382	6.3566
1iib	1iibA_BOINC_ABRELAX_SAVE_ALL_OUT_BARCODE-1iibA-frags83__1706_0.clean.out.92_1IIB	1IIB	2.56	6.1095	6.1428
1iib	1iibA_BOINC_ABRELAX_SAVE_ALL_OUT_BARCODE-1iibA-frags83__1706_0.clean.out.93_1IIB	1IIB	2.42	4.1664	4.3290
1iib	1iibA_BOINC_ABRELAX_SAVE_ALL_OUT_BARCODE-1iibA-frags83__1706_0.clean.out.94_1IIB	1IIB	1.61	5.3094	5.3948
1iib	1iibA_BOINC_ABRELAX_SAVE_ALL_OUT_BARCODE-1iibA-frags83__1706_0.clean.out.95_1IIB	1IIB	2.10	7.4812	7.4263
1iib	1iibA_BOINC_ABRELAX_SAVE_ALL_OUT_BARCODE-1iibA-frags83__1706_0.clean.out.96_1IIB	1IIB	1.90	7.9384	7.8543
1iib	1iibA_BOINC_ABRELAX_SAVE_ALL_OUT_BARCODE-1iibA-frags83__1706_0.clean.out.97_1IIB	1IIB	2.27	6.4525	6.4636
1iib	1iibA_BOINC_ABRELAX_SAVE_ALL_OUT_BARCODE-1iibA-frags83__1706_0.clean.out.98_1IIB	1IIB	2.53	3.7092	3.9044
1iib	1iibA_BOINC_ABRELAX_SAVE_ALL_OUT_BARCODE-1iibA-frags83__1706_0.clean.out.99_1IIB	1IIB	1.31	5.4237	5.5016
1iib	1iibA_BOINC_ABRELAX_SAVE_ALL_OUT_BARCODE-1iibA-frags83__1706_0.clean.out.9_1IIB	1IIB	2.59	6.4525	6.4636
