# Supplementary material for: Addressing the Role of Conformational Diversity in Protein Structure Prediction
Source: PLoS One. 2016 May 9;11(5):e0154923. doi: 10.1371/journal.pone.0154923 (PMC4861349; doi:10.1371/journal.pone.0154923)
Supplement: S1 Dataset — (GZ) [file pone.0154923.s002.gz › Palopoli-Monzon_2016_SI/Structural_alignments/SET_ROSETTA/rmsd_mammoth_rosseta_1EW4.out]

PDB_1	PDB_2	Target	RMSD	Z-score	ln(E)
1ew4	1ew4A_BOINC_ABRELAX_SAVE_ALL_OUT-1ew4A-frags83__1705_0.first.clean.out.10_1EW4	1EW4	2.21	0.7826	1.3077
1ew4	1ew4A_BOINC_ABRELAX_SAVE_ALL_OUT-1ew4A-frags83__1705_0.first.clean.out.11_1EW4	1EW4	2.57	0.2230	0.8846
1ew4	1ew4A_BOINC_ABRELAX_SAVE_ALL_OUT-1ew4A-frags83__1705_0.first.clean.out.12_1EW4	1EW4	2.32	-0.8963	0.2472
1ew4	1ew4A_BOINC_ABRELAX_SAVE_ALL_OUT-1ew4A-frags83__1705_0.first.clean.out.13_1EW4	1EW4	3.03	4.0286	4.2009
1ew4	1ew4A_BOINC_ABRELAX_SAVE_ALL_OUT-1ew4A-frags83__1705_0.first.clean.out.14_1EW4	1EW4	2.50	0.1111	0.8065
1ew4	1ew4A_BOINC_ABRELAX_SAVE_ALL_OUT-1ew4A-frags83__1705_0.first.clean.out.15_1EW4	1EW4	2.42	0.1111	0.8065
1ew4	1ew4A_BOINC_ABRELAX_SAVE_ALL_OUT-1ew4A-frags83__1705_0.first.clean.out.16_1EW4	1EW4	1.71	-0.4486	0.4595
1ew4	1ew4A_BOINC_ABRELAX_SAVE_ALL_OUT-1ew4A-frags83__1705_0.first.clean.out.17_1EW4	1EW4	2.40	-0.3366	0.5223
1ew4	1ew4A_BOINC_ABRELAX_SAVE_ALL_OUT-1ew4A-frags83__1705_0.first.clean.out.18_1EW4	1EW4	2.53	1.7900	2.1581
1ew4	1ew4A_BOINC_ABRELAX_SAVE_ALL_OUT-1ew4A-frags83__1705_0.first.clean.out.19_1EW4	1EW4	2.85	1.3423	1.7701
1ew4	1ew4A_BOINC_ABRELAX_SAVE_ALL_OUT-1ew4A-frags83__1705_0.first.clean.out.1_1EW4	1EW4	2.75	-0.6724	0.3451
1ew4	1ew4A_BOINC_ABRELAX_SAVE_ALL_OUT-1ew4A-frags83__1705_0.first.clean.out.20_1EW4	1EW4	2.68	1.9019	2.2569
1ew4	1ew4A_BOINC_ABRELAX_SAVE_ALL_OUT-1ew4A-frags83__1705_0.first.clean.out.2_1EW4	1EW4	2.74	1.3423	1.7701
1ew4	1ew4A_BOINC_ABRELAX_SAVE_ALL_OUT-1ew4A-frags83__1705_0.first.clean.out.3_1EW4	1EW4	2.63	-0.6724	0.3451
1ew4	1ew4A_BOINC_ABRELAX_SAVE_ALL_OUT-1ew4A-frags83__1705_0.first.clean.out.4_1EW4	1EW4	2.47	-0.2247	0.5887
1ew4	1ew4A_BOINC_ABRELAX_SAVE_ALL_OUT-1ew4A-frags83__1705_0.first.clean.out.5_1EW4	1EW4	2.57	1.4542	1.8658
1ew4	1ew4A_BOINC_ABRELAX_SAVE_ALL_OUT-1ew4A-frags83__1705_0.first.clean.out.6_1EW4	1EW4	2.23	0.1111	0.8065
1ew4	1ew4A_BOINC_ABRELAX_SAVE_ALL_OUT-1ew4A-frags83__1705_0.first.clean.out.7_1EW4	1EW4	2.51	0.1111	0.8065
1ew4	1ew4A_BOINC_ABRELAX_SAVE_ALL_OUT-1ew4A-frags83__1705_0.first.clean.out.8_1EW4	1EW4	2.79	0.7826	1.3077
1ew4	1ew4A_BOINC_ABRELAX_SAVE_ALL_OUT-1ew4A-frags83__1705_0.first.clean.out.9_1EW4	1EW4	2.69	0.3349	0.9652
1ew4	1ew4A_BOINC_ABRELAX_SAVE_ALL_OUT_BARCODE-1ew4A-frags83__1706_0.clean.out.100_1EW4	1EW4	2.81	1.4542	1.8658
1ew4	1ew4A_BOINC_ABRELAX_SAVE_ALL_OUT_BARCODE-1ew4A-frags83__1706_0.clean.out.10_1EW4	1EW4	2.72	3.2451	3.4754
1ew4	1ew4A_BOINC_ABRELAX_SAVE_ALL_OUT_BARCODE-1ew4A-frags83__1706_0.clean.out.11_1EW4	1EW4	2.90	0.3349	0.9652
1ew4	1ew4A_BOINC_ABRELAX_SAVE_ALL_OUT_BARCODE-1ew4A-frags83__1706_0.clean.out.12_1EW4	1EW4	2.59	2.5735	2.8603
1ew4	1ew4A_BOINC_ABRELAX_SAVE_ALL_OUT_BARCODE-1ew4A-frags83__1706_0.clean.out.13_1EW4	1EW4	2.38	2.0139	2.3563
1ew4	1ew4A_BOINC_ABRELAX_SAVE_ALL_OUT_BARCODE-1ew4A-frags83__1706_0.clean.out.14_1EW4	1EW4	2.64	2.9093	3.1668
1ew4	1ew4A_BOINC_ABRELAX_SAVE_ALL_OUT_BARCODE-1ew4A-frags83__1706_0.clean.out.15_1EW4	1EW4	2.53	1.4542	1.8658
1ew4	1ew4A_BOINC_ABRELAX_SAVE_ALL_OUT_BARCODE-1ew4A-frags83__1706_0.clean.out.16_1EW4	1EW4	2.25	-0.3366	0.5223
1ew4	1ew4A_BOINC_ABRELAX_SAVE_ALL_OUT_BARCODE-1ew4A-frags83__1706_0.clean.out.17_1EW4	1EW4	2.72	3.5809	3.7856
1ew4	1ew4A_BOINC_ABRELAX_SAVE_ALL_OUT_BARCODE-1ew4A-frags83__1706_0.clean.out.18_1EW4	1EW4	3.05	1.7900	2.1581
1ew4	1ew4A_BOINC_ABRELAX_SAVE_ALL_OUT_BARCODE-1ew4A-frags83__1706_0.clean.out.19_1EW4	1EW4	2.89	0.8946	1.3976
1ew4	1ew4A_BOINC_ABRELAX_SAVE_ALL_OUT_BARCODE-1ew4A-frags83__1706_0.clean.out.1_1EW4	1EW4	2.76	2.5735	2.8603
1ew4	1ew4A_BOINC_ABRELAX_SAVE_ALL_OUT_BARCODE-1ew4A-frags83__1706_0.clean.out.20_1EW4	1EW4	3.03	0.8946	1.3976
1ew4	1ew4A_BOINC_ABRELAX_SAVE_ALL_OUT_BARCODE-1ew4A-frags83__1706_0.clean.out.21_1EW4	1EW4	2.79	2.4616	2.7587
1ew4	1ew4A_BOINC_ABRELAX_SAVE_ALL_OUT_BARCODE-1ew4A-frags83__1706_0.clean.out.22_1EW4	1EW4	2.41	0.5588	1.1327
1ew4	1ew4A_BOINC_ABRELAX_SAVE_ALL_OUT_BARCODE-1ew4A-frags83__1706_0.clean.out.23_1EW4	1EW4	2.79	1.2304	1.6752
1ew4	1ew4A_BOINC_ABRELAX_SAVE_ALL_OUT_BARCODE-1ew4A-frags83__1706_0.clean.out.24_1EW4	1EW4	2.87	2.4616	2.7587
1ew4	1ew4A_BOINC_ABRELAX_SAVE_ALL_OUT_BARCODE-1ew4A-frags83__1706_0.clean.out.25_1EW4	1EW4	2.49	3.0212	3.2695
1ew4	1ew4A_BOINC_ABRELAX_SAVE_ALL_OUT_BARCODE-1ew4A-frags83__1706_0.clean.out.26_1EW4	1EW4	2.47	2.3497	2.6575
1ew4	1ew4A_BOINC_ABRELAX_SAVE_ALL_OUT_BARCODE-1ew4A-frags83__1706_0.clean.out.27_1EW4	1EW4	2.82	2.4616	2.7587
1ew4	1ew4A_BOINC_ABRELAX_SAVE_ALL_OUT_BARCODE-1ew4A-frags83__1706_0.clean.out.28_1EW4	1EW4	2.75	1.0065	1.4889
1ew4	1ew4A_BOINC_ABRELAX_SAVE_ALL_OUT_BARCODE-1ew4A-frags83__1706_0.clean.out.29_1EW4	1EW4	2.43	2.3497	2.6575
1ew4	1ew4A_BOINC_ABRELAX_SAVE_ALL_OUT_BARCODE-1ew4A-frags83__1706_0.clean.out.2_1EW4	1EW4	2.67	3.4689	3.6821
1ew4	1ew4A_BOINC_ABRELAX_SAVE_ALL_OUT_BARCODE-1ew4A-frags83__1706_0.clean.out.30_1EW4	1EW4	2.38	1.0065	1.4889
1ew4	1ew4A_BOINC_ABRELAX_SAVE_ALL_OUT_BARCODE-1ew4A-frags83__1706_0.clean.out.31_1EW4	1EW4	2.46	2.2377	2.5566
1ew4	1ew4A_BOINC_ABRELAX_SAVE_ALL_OUT_BARCODE-1ew4A-frags83__1706_0.clean.out.32_1EW4	1EW4	2.66	2.9093	3.1668
1ew4	1ew4A_BOINC_ABRELAX_SAVE_ALL_OUT_BARCODE-1ew4A-frags83__1706_0.clean.out.33_1EW4	1EW4	3.10	0.3349	0.9652
1ew4	1ew4A_BOINC_ABRELAX_SAVE_ALL_OUT_BARCODE-1ew4A-frags83__1706_0.clean.out.34_1EW4	1EW4	2.80	1.4542	1.8658
1ew4	1ew4A_BOINC_ABRELAX_SAVE_ALL_OUT_BARCODE-1ew4A-frags83__1706_0.clean.out.35_1EW4	1EW4	2.95	2.7974	3.0644
1ew4	1ew4A_BOINC_ABRELAX_SAVE_ALL_OUT_BARCODE-1ew4A-frags83__1706_0.clean.out.36_1EW4	1EW4	2.59	2.6854	2.9622
1ew4	1ew4A_BOINC_ABRELAX_SAVE_ALL_OUT_BARCODE-1ew4A-frags83__1706_0.clean.out.37_1EW4	1EW4	2.17	0.3349	0.9652
1ew4	1ew4A_BOINC_ABRELAX_SAVE_ALL_OUT_BARCODE-1ew4A-frags83__1706_0.clean.out.38_1EW4	1EW4	2.76	2.0139	2.3563
1ew4	1ew4A_BOINC_ABRELAX_SAVE_ALL_OUT_BARCODE-1ew4A-frags83__1706_0.clean.out.39_1EW4	1EW4	2.44	3.3570	3.5787
1ew4	1ew4A_BOINC_ABRELAX_SAVE_ALL_OUT_BARCODE-1ew4A-frags83__1706_0.clean.out.3_1EW4	1EW4	2.87	2.3497	2.6575
1ew4	1ew4A_BOINC_ABRELAX_SAVE_ALL_OUT_BARCODE-1ew4A-frags83__1706_0.clean.out.40_1EW4	1EW4	2.90	2.6854	2.9622
1ew4	1ew4A_BOINC_ABRELAX_SAVE_ALL_OUT_BARCODE-1ew4A-frags83__1706_0.clean.out.41_1EW4	1EW4	2.92	0.6707	1.2193
1ew4	1ew4A_BOINC_ABRELAX_SAVE_ALL_OUT_BARCODE-1ew4A-frags83__1706_0.clean.out.42_1EW4	1EW4	2.86	2.3497	2.6575
1ew4	1ew4A_BOINC_ABRELAX_SAVE_ALL_OUT_BARCODE-1ew4A-frags83__1706_0.clean.out.43_1EW4	1EW4	2.78	0.7826	1.3077
1ew4	1ew4A_BOINC_ABRELAX_SAVE_ALL_OUT_BARCODE-1ew4A-frags83__1706_0.clean.out.44_1EW4	1EW4	2.86	3.3570	3.5787
1ew4	1ew4A_BOINC_ABRELAX_SAVE_ALL_OUT_BARCODE-1ew4A-frags83__1706_0.clean.out.45_1EW4	1EW4	2.89	1.2304	1.6752
1ew4	1ew4A_BOINC_ABRELAX_SAVE_ALL_OUT_BARCODE-1ew4A-frags83__1706_0.clean.out.46_1EW4	1EW4	2.83	2.2377	2.5566
1ew4	1ew4A_BOINC_ABRELAX_SAVE_ALL_OUT_BARCODE-1ew4A-frags83__1706_0.clean.out.47_1EW4	1EW4	3.07	1.5662	1.9625
1ew4	1ew4A_BOINC_ABRELAX_SAVE_ALL_OUT_BARCODE-1ew4A-frags83__1706_0.clean.out.48_1EW4	1EW4	2.59	0.4469	1.0479
1ew4	1ew4A_BOINC_ABRELAX_SAVE_ALL_OUT_BARCODE-1ew4A-frags83__1706_0.clean.out.49_1EW4	1EW4	3.02	3.0212	3.2695
1ew4	1ew4A_BOINC_ABRELAX_SAVE_ALL_OUT_BARCODE-1ew4A-frags83__1706_0.clean.out.4_1EW4	1EW4	2.98	2.6854	2.9622
1ew4	1ew4A_BOINC_ABRELAX_SAVE_ALL_OUT_BARCODE-1ew4A-frags83__1706_0.clean.out.50_1EW4	1EW4	2.82	3.2451	3.4754
1ew4	1ew4A_BOINC_ABRELAX_SAVE_ALL_OUT_BARCODE-1ew4A-frags83__1706_0.clean.out.51_1EW4	1EW4	2.91	1.0065	1.4889
1ew4	1ew4A_BOINC_ABRELAX_SAVE_ALL_OUT_BARCODE-1ew4A-frags83__1706_0.clean.out.52_1EW4	1EW4	2.50	1.0065	1.4889
1ew4	1ew4A_BOINC_ABRELAX_SAVE_ALL_OUT_BARCODE-1ew4A-frags83__1706_0.clean.out.53_1EW4	1EW4	2.58	2.3497	2.6575
1ew4	1ew4A_BOINC_ABRELAX_SAVE_ALL_OUT_BARCODE-1ew4A-frags83__1706_0.clean.out.54_1EW4	1EW4	2.20	-0.6724	0.3451
1ew4	1ew4A_BOINC_ABRELAX_SAVE_ALL_OUT_BARCODE-1ew4A-frags83__1706_0.clean.out.55_1EW4	1EW4	2.94	0.8946	1.3976
1ew4	1ew4A_BOINC_ABRELAX_SAVE_ALL_OUT_BARCODE-1ew4A-frags83__1706_0.clean.out.56_1EW4	1EW4	2.86	2.6854	2.9622
1ew4	1ew4A_BOINC_ABRELAX_SAVE_ALL_OUT_BARCODE-1ew4A-frags83__1706_0.clean.out.57_1EW4	1EW4	2.83	1.7900	2.1581
1ew4	1ew4A_BOINC_ABRELAX_SAVE_ALL_OUT_BARCODE-1ew4A-frags83__1706_0.clean.out.58_1EW4	1EW4	2.53	2.7974	3.0644
1ew4	1ew4A_BOINC_ABRELAX_SAVE_ALL_OUT_BARCODE-1ew4A-frags83__1706_0.clean.out.59_1EW4	1EW4	2.93	2.2377	2.5566
1ew4	1ew4A_BOINC_ABRELAX_SAVE_ALL_OUT_BARCODE-1ew4A-frags83__1706_0.clean.out.5_1EW4	1EW4	2.47	3.0212	3.2695
1ew4	1ew4A_BOINC_ABRELAX_SAVE_ALL_OUT_BARCODE-1ew4A-frags83__1706_0.clean.out.60_1EW4	1EW4	2.96	2.5735	2.8603
1ew4	1ew4A_BOINC_ABRELAX_SAVE_ALL_OUT_BARCODE-1ew4A-frags83__1706_0.clean.out.61_1EW4	1EW4	2.46	1.6781	2.0599
1ew4	1ew4A_BOINC_ABRELAX_SAVE_ALL_OUT_BARCODE-1ew4A-frags83__1706_0.clean.out.62_1EW4	1EW4	2.69	1.4542	1.8658
1ew4	1ew4A_BOINC_ABRELAX_SAVE_ALL_OUT_BARCODE-1ew4A-frags83__1706_0.clean.out.63_1EW4	1EW4	2.75	3.2451	3.4754
1ew4	1ew4A_BOINC_ABRELAX_SAVE_ALL_OUT_BARCODE-1ew4A-frags83__1706_0.clean.out.64_1EW4	1EW4	2.71	3.0212	3.2695
1ew4	1ew4A_BOINC_ABRELAX_SAVE_ALL_OUT_BARCODE-1ew4A-frags83__1706_0.clean.out.65_1EW4	1EW4	3.27	2.5735	2.8603
1ew4	1ew4A_BOINC_ABRELAX_SAVE_ALL_OUT_BARCODE-1ew4A-frags83__1706_0.clean.out.66_1EW4	1EW4	3.19	1.0065	1.4889
1ew4	1ew4A_BOINC_ABRELAX_SAVE_ALL_OUT_BARCODE-1ew4A-frags83__1706_0.clean.out.67_1EW4	1EW4	2.03	0.4469	1.0479
1ew4	1ew4A_BOINC_ABRELAX_SAVE_ALL_OUT_BARCODE-1ew4A-frags83__1706_0.clean.out.68_1EW4	1EW4	2.21	2.3497	2.6575
1ew4	1ew4A_BOINC_ABRELAX_SAVE_ALL_OUT_BARCODE-1ew4A-frags83__1706_0.clean.out.69_1EW4	1EW4	2.59	-0.1128	0.6583
1ew4	1ew4A_BOINC_ABRELAX_SAVE_ALL_OUT_BARCODE-1ew4A-frags83__1706_0.clean.out.6_1EW4	1EW4	2.50	2.5735	2.8603
1ew4	1ew4A_BOINC_ABRELAX_SAVE_ALL_OUT_BARCODE-1ew4A-frags83__1706_0.clean.out.70_1EW4	1EW4	2.34	0.6707	1.2193
1ew4	1ew4A_BOINC_ABRELAX_SAVE_ALL_OUT_BARCODE-1ew4A-frags83__1706_0.clean.out.71_1EW4	1EW4	2.90	3.5809	3.7856
1ew4	1ew4A_BOINC_ABRELAX_SAVE_ALL_OUT_BARCODE-1ew4A-frags83__1706_0.clean.out.72_1EW4	1EW4	2.63	1.1184	1.5815
1ew4	1ew4A_BOINC_ABRELAX_SAVE_ALL_OUT_BARCODE-1ew4A-frags83__1706_0.clean.out.73_1EW4	1EW4	2.76	1.5662	1.9625
1ew4	1ew4A_BOINC_ABRELAX_SAVE_ALL_OUT_BARCODE-1ew4A-frags83__1706_0.clean.out.74_1EW4	1EW4	2.91	1.0065	1.4889
1ew4	1ew4A_BOINC_ABRELAX_SAVE_ALL_OUT_BARCODE-1ew4A-frags83__1706_0.clean.out.75_1EW4	1EW4	2.24	2.6854	2.9622
1ew4	1ew4A_BOINC_ABRELAX_SAVE_ALL_OUT_BARCODE-1ew4A-frags83__1706_0.clean.out.76_1EW4	1EW4	2.73	1.1184	1.5815
1ew4	1ew4A_BOINC_ABRELAX_SAVE_ALL_OUT_BARCODE-1ew4A-frags83__1706_0.clean.out.77_1EW4	1EW4	2.82	2.5735	2.8603
1ew4	1ew4A_BOINC_ABRELAX_SAVE_ALL_OUT_BARCODE-1ew4A-frags83__1706_0.clean.out.78_1EW4	1EW4	2.00	-0.5605	0.4003
1ew4	1ew4A_BOINC_ABRELAX_SAVE_ALL_OUT_BARCODE-1ew4A-frags83__1706_0.clean.out.79_1EW4	1EW4	2.46	3.1332	3.3723
1ew4	1ew4A_BOINC_ABRELAX_SAVE_ALL_OUT_BARCODE-1ew4A-frags83__1706_0.clean.out.7_1EW4	1EW4	2.54	3.3570	3.5787
1ew4	1ew4A_BOINC_ABRELAX_SAVE_ALL_OUT_BARCODE-1ew4A-frags83__1706_0.clean.out.80_1EW4	1EW4	2.92	2.4616	2.7587
1ew4	1ew4A_BOINC_ABRELAX_SAVE_ALL_OUT_BARCODE-1ew4A-frags83__1706_0.clean.out.81_1EW4	1EW4	2.70	1.9019	2.2569
1ew4	1ew4A_BOINC_ABRELAX_SAVE_ALL_OUT_BARCODE-1ew4A-frags83__1706_0.clean.out.82_1EW4	1EW4	2.74	1.0065	1.4889
1ew4	1ew4A_BOINC_ABRELAX_SAVE_ALL_OUT_BARCODE-1ew4A-frags83__1706_0.clean.out.83_1EW4	1EW4	2.68	0.4469	1.0479
1ew4	1ew4A_BOINC_ABRELAX_SAVE_ALL_OUT_BARCODE-1ew4A-frags83__1706_0.clean.out.84_1EW4	1EW4	3.13	2.2377	2.5566
1ew4	1ew4A_BOINC_ABRELAX_SAVE_ALL_OUT_BARCODE-1ew4A-frags83__1706_0.clean.out.85_1EW4	1EW4	2.44	1.7900	2.1581
1ew4	1ew4A_BOINC_ABRELAX_SAVE_ALL_OUT_BARCODE-1ew4A-frags83__1706_0.clean.out.86_1EW4	1EW4	2.45	3.2451	3.4754
1ew4	1ew4A_BOINC_ABRELAX_SAVE_ALL_OUT_BARCODE-1ew4A-frags83__1706_0.clean.out.87_1EW4	1EW4	2.66	3.0212	3.2695
1ew4	1ew4A_BOINC_ABRELAX_SAVE_ALL_OUT_BARCODE-1ew4A-frags83__1706_0.clean.out.88_1EW4	1EW4	2.71	2.3497	2.6575
1ew4	1ew4A_BOINC_ABRELAX_SAVE_ALL_OUT_BARCODE-1ew4A-frags83__1706_0.clean.out.89_1EW4	1EW4	2.54	3.1332	3.3723
1ew4	1ew4A_BOINC_ABRELAX_SAVE_ALL_OUT_BARCODE-1ew4A-frags83__1706_0.clean.out.8_1EW4	1EW4	2.44	2.9093	3.1668
1ew4	1ew4A_BOINC_ABRELAX_SAVE_ALL_OUT_BARCODE-1ew4A-frags83__1706_0.clean.out.90_1EW4	1EW4	2.88	0.5588	1.1327
1ew4	1ew4A_BOINC_ABRELAX_SAVE_ALL_OUT_BARCODE-1ew4A-frags83__1706_0.clean.out.91_1EW4	1EW4	2.78	2.5735	2.8603
1ew4	1ew4A_BOINC_ABRELAX_SAVE_ALL_OUT_BARCODE-1ew4A-frags83__1706_0.clean.out.92_1EW4	1EW4	2.58	-0.3366	0.5223
1ew4	1ew4A_BOINC_ABRELAX_SAVE_ALL_OUT_BARCODE-1ew4A-frags83__1706_0.clean.out.93_1EW4	1EW4	2.57	1.3423	1.7701
1ew4	1ew4A_BOINC_ABRELAX_SAVE_ALL_OUT_BARCODE-1ew4A-frags83__1706_0.clean.out.94_1EW4	1EW4	2.67	1.3423	1.7701
1ew4	1ew4A_BOINC_ABRELAX_SAVE_ALL_OUT_BARCODE-1ew4A-frags83__1706_0.clean.out.95_1EW4	1EW4	2.65	2.9093	3.1668
1ew4	1ew4A_BOINC_ABRELAX_SAVE_ALL_OUT_BARCODE-1ew4A-frags83__1706_0.clean.out.96_1EW4	1EW4	2.63	1.3423	1.7701
1ew4	1ew4A_BOINC_ABRELAX_SAVE_ALL_OUT_BARCODE-1ew4A-frags83__1706_0.clean.out.97_1EW4	1EW4	2.86	2.9093	3.1668
1ew4	1ew4A_BOINC_ABRELAX_SAVE_ALL_OUT_BARCODE-1ew4A-frags83__1706_0.clean.out.98_1EW4	1EW4	2.37	2.5735	2.8603
1ew4	1ew4A_BOINC_ABRELAX_SAVE_ALL_OUT_BARCODE-1ew4A-frags83__1706_0.clean.out.99_1EW4	1EW4	2.63	3.0212	3.2695
1ew4	1ew4A_BOINC_ABRELAX_SAVE_ALL_OUT_BARCODE-1ew4A-frags83__1706_0.clean.out.9_1EW4	1EW4	2.81	2.5735	2.8603
1SOY-14_A	1ew4A_BOINC_ABRELAX_SAVE_ALL_OUT-1ew4A-frags83__1705_0.first.clean.out.10_1EW4	1EW4	2.90	1.0065	1.4889
1SOY-14_A	1ew4A_BOINC_ABRELAX_SAVE_ALL_OUT-1ew4A-frags83__1705_0.first.clean.out.11_1EW4	1EW4	2.82	1.3423	1.7701
1SOY-14_A	1ew4A_BOINC_ABRELAX_SAVE_ALL_OUT-1ew4A-frags83__1705_0.first.clean.out.12_1EW4	1EW4	2.04	0.8946	1.3976
1SOY-14_A	1ew4A_BOINC_ABRELAX_SAVE_ALL_OUT-1ew4A-frags83__1705_0.first.clean.out.13_1EW4	1EW4	3.00	3.5809	3.7856
1SOY-14_A	1ew4A_BOINC_ABRELAX_SAVE_ALL_OUT-1ew4A-frags83__1705_0.first.clean.out.14_1EW4	1EW4	3.27	1.1184	1.5815
1SOY-14_A	1ew4A_BOINC_ABRELAX_SAVE_ALL_OUT-1ew4A-frags83__1705_0.first.clean.out.15_1EW4	1EW4	2.25	-0.2247	0.5887
1SOY-14_A	1ew4A_BOINC_ABRELAX_SAVE_ALL_OUT-1ew4A-frags83__1705_0.first.clean.out.16_1EW4	1EW4	2.52	0.1111	0.8065
1SOY-14_A	1ew4A_BOINC_ABRELAX_SAVE_ALL_OUT-1ew4A-frags83__1705_0.first.clean.out.17_1EW4	1EW4	1.49	-0.4486	0.4595
1SOY-14_A	1ew4A_BOINC_ABRELAX_SAVE_ALL_OUT-1ew4A-frags83__1705_0.first.clean.out.18_1EW4	1EW4	2.16	2.1258	2.4562
1SOY-14_A	1ew4A_BOINC_ABRELAX_SAVE_ALL_OUT-1ew4A-frags83__1705_0.first.clean.out.19_1EW4	1EW4	2.83	1.5662	1.9625
1SOY-14_A	1ew4A_BOINC_ABRELAX_SAVE_ALL_OUT-1ew4A-frags83__1705_0.first.clean.out.1_1EW4	1EW4	2.60	0.4469	1.0479
1SOY-14_A	1ew4A_BOINC_ABRELAX_SAVE_ALL_OUT-1ew4A-frags83__1705_0.first.clean.out.20_1EW4	1EW4	2.78	2.1258	2.4562
1SOY-14_A	1ew4A_BOINC_ABRELAX_SAVE_ALL_OUT-1ew4A-frags83__1705_0.first.clean.out.2_1EW4	1EW4	2.33	1.6781	2.0599
1SOY-14_A	1ew4A_BOINC_ABRELAX_SAVE_ALL_OUT-1ew4A-frags83__1705_0.first.clean.out.3_1EW4	1EW4	2.82	0.3349	0.9652
1SOY-14_A	1ew4A_BOINC_ABRELAX_SAVE_ALL_OUT-1ew4A-frags83__1705_0.first.clean.out.4_1EW4	1EW4	2.61	0.7826	1.3077
1SOY-14_A	1ew4A_BOINC_ABRELAX_SAVE_ALL_OUT-1ew4A-frags83__1705_0.first.clean.out.5_1EW4	1EW4	2.32	1.4542	1.8658
1SOY-14_A	1ew4A_BOINC_ABRELAX_SAVE_ALL_OUT-1ew4A-frags83__1705_0.first.clean.out.6_1EW4	1EW4	2.33	-0.1128	0.6583
1SOY-14_A	1ew4A_BOINC_ABRELAX_SAVE_ALL_OUT-1ew4A-frags83__1705_0.first.clean.out.7_1EW4	1EW4	2.33	-0.4486	0.4595
1SOY-14_A	1ew4A_BOINC_ABRELAX_SAVE_ALL_OUT-1ew4A-frags83__1705_0.first.clean.out.8_1EW4	1EW4	2.93	2.0139	2.3563
1SOY-14_A	1ew4A_BOINC_ABRELAX_SAVE_ALL_OUT-1ew4A-frags83__1705_0.first.clean.out.9_1EW4	1EW4	2.71	0.2230	0.8846
1SOY-14_A	1ew4A_BOINC_ABRELAX_SAVE_ALL_OUT_BARCODE-1ew4A-frags83__1706_0.clean.out.100_1EW4	1EW4	3.07	0.5588	1.1327
1SOY-14_A	1ew4A_BOINC_ABRELAX_SAVE_ALL_OUT_BARCODE-1ew4A-frags83__1706_0.clean.out.10_1EW4	1EW4	2.93	1.7900	2.1581
1SOY-14_A	1ew4A_BOINC_ABRELAX_SAVE_ALL_OUT_BARCODE-1ew4A-frags83__1706_0.clean.out.11_1EW4	1EW4	1.81	-0.5605	0.4003
1SOY-14_A	1ew4A_BOINC_ABRELAX_SAVE_ALL_OUT_BARCODE-1ew4A-frags83__1706_0.clean.out.12_1EW4	1EW4	2.71	2.1258	2.4562
1SOY-14_A	1ew4A_BOINC_ABRELAX_SAVE_ALL_OUT_BARCODE-1ew4A-frags83__1706_0.clean.out.13_1EW4	1EW4	2.63	2.0139	2.3563
1SOY-14_A	1ew4A_BOINC_ABRELAX_SAVE_ALL_OUT_BARCODE-1ew4A-frags83__1706_0.clean.out.14_1EW4	1EW4	2.91	1.3423	1.7701
1SOY-14_A	1ew4A_BOINC_ABRELAX_SAVE_ALL_OUT_BARCODE-1ew4A-frags83__1706_0.clean.out.15_1EW4	1EW4	2.84	1.1184	1.5815
1SOY-14_A	1ew4A_BOINC_ABRELAX_SAVE_ALL_OUT_BARCODE-1ew4A-frags83__1706_0.clean.out.16_1EW4	1EW4	2.46	-0.2247	0.5887
1SOY-14_A	1ew4A_BOINC_ABRELAX_SAVE_ALL_OUT_BARCODE-1ew4A-frags83__1706_0.clean.out.17_1EW4	1EW4	2.56	3.5809	3.7856
1SOY-14_A	1ew4A_BOINC_ABRELAX_SAVE_ALL_OUT_BARCODE-1ew4A-frags83__1706_0.clean.out.18_1EW4	1EW4	2.64	1.2304	1.6752
1SOY-14_A	1ew4A_BOINC_ABRELAX_SAVE_ALL_OUT_BARCODE-1ew4A-frags83__1706_0.clean.out.19_1EW4	1EW4	2.74	0.8946	1.3976
1SOY-14_A	1ew4A_BOINC_ABRELAX_SAVE_ALL_OUT_BARCODE-1ew4A-frags83__1706_0.clean.out.1_1EW4	1EW4	2.76	2.3497	2.6575
1SOY-14_A	1ew4A_BOINC_ABRELAX_SAVE_ALL_OUT_BARCODE-1ew4A-frags83__1706_0.clean.out.20_1EW4	1EW4	2.80	1.2304	1.6752
1SOY-14_A	1ew4A_BOINC_ABRELAX_SAVE_ALL_OUT_BARCODE-1ew4A-frags83__1706_0.clean.out.21_1EW4	1EW4	2.67	1.9019	2.2569
1SOY-14_A	1ew4A_BOINC_ABRELAX_SAVE_ALL_OUT_BARCODE-1ew4A-frags83__1706_0.clean.out.22_1EW4	1EW4	2.86	0.4469	1.0479
1SOY-14_A	1ew4A_BOINC_ABRELAX_SAVE_ALL_OUT_BARCODE-1ew4A-frags83__1706_0.clean.out.23_1EW4	1EW4	2.86	0.5588	1.1327
1SOY-14_A	1ew4A_BOINC_ABRELAX_SAVE_ALL_OUT_BARCODE-1ew4A-frags83__1706_0.clean.out.24_1EW4	1EW4	2.67	2.3497	2.6575
1SOY-14_A	1ew4A_BOINC_ABRELAX_SAVE_ALL_OUT_BARCODE-1ew4A-frags83__1706_0.clean.out.25_1EW4	1EW4	2.48	1.9019	2.2569
1SOY-14_A	1ew4A_BOINC_ABRELAX_SAVE_ALL_OUT_BARCODE-1ew4A-frags83__1706_0.clean.out.26_1EW4	1EW4	2.72	2.2377	2.5566
1SOY-14_A	1ew4A_BOINC_ABRELAX_SAVE_ALL_OUT_BARCODE-1ew4A-frags83__1706_0.clean.out.27_1EW4	1EW4	2.30	1.6781	2.0599
1SOY-14_A	1ew4A_BOINC_ABRELAX_SAVE_ALL_OUT_BARCODE-1ew4A-frags83__1706_0.clean.out.28_1EW4	1EW4	2.78	1.0065	1.4889
1SOY-14_A	1ew4A_BOINC_ABRELAX_SAVE_ALL_OUT_BARCODE-1ew4A-frags83__1706_0.clean.out.29_1EW4	1EW4	2.34	2.2377	2.5566
1SOY-14_A	1ew4A_BOINC_ABRELAX_SAVE_ALL_OUT_BARCODE-1ew4A-frags83__1706_0.clean.out.2_1EW4	1EW4	2.73	3.2451	3.4754
1SOY-14_A	1ew4A_BOINC_ABRELAX_SAVE_ALL_OUT_BARCODE-1ew4A-frags83__1706_0.clean.out.30_1EW4	1EW4	2.44	0.7826	1.3077
1SOY-14_A	1ew4A_BOINC_ABRELAX_SAVE_ALL_OUT_BARCODE-1ew4A-frags83__1706_0.clean.out.31_1EW4	1EW4	2.45	2.2377	2.5566
1SOY-14_A	1ew4A_BOINC_ABRELAX_SAVE_ALL_OUT_BARCODE-1ew4A-frags83__1706_0.clean.out.32_1EW4	1EW4	2.70	2.9093	3.1668
1SOY-14_A	1ew4A_BOINC_ABRELAX_SAVE_ALL_OUT_BARCODE-1ew4A-frags83__1706_0.clean.out.33_1EW4	1EW4	2.81	0.4469	1.0479
1SOY-14_A	1ew4A_BOINC_ABRELAX_SAVE_ALL_OUT_BARCODE-1ew4A-frags83__1706_0.clean.out.34_1EW4	1EW4	2.73	2.9093	3.1668
1SOY-14_A	1ew4A_BOINC_ABRELAX_SAVE_ALL_OUT_BARCODE-1ew4A-frags83__1706_0.clean.out.35_1EW4	1EW4	2.61	2.5735	2.8603
1SOY-14_A	1ew4A_BOINC_ABRELAX_SAVE_ALL_OUT_BARCODE-1ew4A-frags83__1706_0.clean.out.36_1EW4	1EW4	2.66	2.4616	2.7587
1SOY-14_A	1ew4A_BOINC_ABRELAX_SAVE_ALL_OUT_BARCODE-1ew4A-frags83__1706_0.clean.out.37_1EW4	1EW4	2.81	0.3349	0.9652
1SOY-14_A	1ew4A_BOINC_ABRELAX_SAVE_ALL_OUT_BARCODE-1ew4A-frags83__1706_0.clean.out.38_1EW4	1EW4	2.97	2.0139	2.3563
1SOY-14_A	1ew4A_BOINC_ABRELAX_SAVE_ALL_OUT_BARCODE-1ew4A-frags83__1706_0.clean.out.39_1EW4	1EW4	2.92	3.4689	3.6821
1SOY-14_A	1ew4A_BOINC_ABRELAX_SAVE_ALL_OUT_BARCODE-1ew4A-frags83__1706_0.clean.out.3_1EW4	1EW4	2.94	1.5662	1.9625
1SOY-14_A	1ew4A_BOINC_ABRELAX_SAVE_ALL_OUT_BARCODE-1ew4A-frags83__1706_0.clean.out.40_1EW4	1EW4	2.69	2.3497	2.6575
1SOY-14_A	1ew4A_BOINC_ABRELAX_SAVE_ALL_OUT_BARCODE-1ew4A-frags83__1706_0.clean.out.41_1EW4	1EW4	2.57	0.5588	1.1327
1SOY-14_A	1ew4A_BOINC_ABRELAX_SAVE_ALL_OUT_BARCODE-1ew4A-frags83__1706_0.clean.out.42_1EW4	1EW4	3.20	1.6781	2.0599
1SOY-14_A	1ew4A_BOINC_ABRELAX_SAVE_ALL_OUT_BARCODE-1ew4A-frags83__1706_0.clean.out.43_1EW4	1EW4	2.76	0.8946	1.3976
1SOY-14_A	1ew4A_BOINC_ABRELAX_SAVE_ALL_OUT_BARCODE-1ew4A-frags83__1706_0.clean.out.44_1EW4	1EW4	3.10	2.4616	2.7587
1SOY-14_A	1ew4A_BOINC_ABRELAX_SAVE_ALL_OUT_BARCODE-1ew4A-frags83__1706_0.clean.out.45_1EW4	1EW4	2.81	1.5662	1.9625
1SOY-14_A	1ew4A_BOINC_ABRELAX_SAVE_ALL_OUT_BARCODE-1ew4A-frags83__1706_0.clean.out.46_1EW4	1EW4	3.05	1.5662	1.9625
1SOY-14_A	1ew4A_BOINC_ABRELAX_SAVE_ALL_OUT_BARCODE-1ew4A-frags83__1706_0.clean.out.47_1EW4	1EW4	2.65	1.3423	1.7701
1SOY-14_A	1ew4A_BOINC_ABRELAX_SAVE_ALL_OUT_BARCODE-1ew4A-frags83__1706_0.clean.out.48_1EW4	1EW4	2.86	0.4469	1.0479
1SOY-14_A	1ew4A_BOINC_ABRELAX_SAVE_ALL_OUT_BARCODE-1ew4A-frags83__1706_0.clean.out.49_1EW4	1EW4	2.82	2.1258	2.4562
1SOY-14_A	1ew4A_BOINC_ABRELAX_SAVE_ALL_OUT_BARCODE-1ew4A-frags83__1706_0.clean.out.4_1EW4	1EW4	2.68	2.9093	3.1668
1SOY-14_A	1ew4A_BOINC_ABRELAX_SAVE_ALL_OUT_BARCODE-1ew4A-frags83__1706_0.clean.out.50_1EW4	1EW4	3.05	3.0212	3.2695
1SOY-14_A	1ew4A_BOINC_ABRELAX_SAVE_ALL_OUT_BARCODE-1ew4A-frags83__1706_0.clean.out.51_1EW4	1EW4	2.64	-0.0009	0.7310
1SOY-14_A	1ew4A_BOINC_ABRELAX_SAVE_ALL_OUT_BARCODE-1ew4A-frags83__1706_0.clean.out.52_1EW4	1EW4	3.08	0.7826	1.3077
1SOY-14_A	1ew4A_BOINC_ABRELAX_SAVE_ALL_OUT_BARCODE-1ew4A-frags83__1706_0.clean.out.53_1EW4	1EW4	2.84	1.6781	2.0599
1SOY-14_A	1ew4A_BOINC_ABRELAX_SAVE_ALL_OUT_BARCODE-1ew4A-frags83__1706_0.clean.out.54_1EW4	1EW4	1.84	-0.3366	0.5223
1SOY-14_A	1ew4A_BOINC_ABRELAX_SAVE_ALL_OUT_BARCODE-1ew4A-frags83__1706_0.clean.out.55_1EW4	1EW4	2.74	-0.0009	0.7310
1SOY-14_A	1ew4A_BOINC_ABRELAX_SAVE_ALL_OUT_BARCODE-1ew4A-frags83__1706_0.clean.out.56_1EW4	1EW4	2.68	2.1258	2.4562
1SOY-14_A	1ew4A_BOINC_ABRELAX_SAVE_ALL_OUT_BARCODE-1ew4A-frags83__1706_0.clean.out.57_1EW4	1EW4	2.78	1.7900	2.1581
1SOY-14_A	1ew4A_BOINC_ABRELAX_SAVE_ALL_OUT_BARCODE-1ew4A-frags83__1706_0.clean.out.58_1EW4	1EW4	2.40	3.1332	3.3723
1SOY-14_A	1ew4A_BOINC_ABRELAX_SAVE_ALL_OUT_BARCODE-1ew4A-frags83__1706_0.clean.out.59_1EW4	1EW4	2.79	1.1184	1.5815
1SOY-14_A	1ew4A_BOINC_ABRELAX_SAVE_ALL_OUT_BARCODE-1ew4A-frags83__1706_0.clean.out.5_1EW4	1EW4	2.78	3.2451	3.4754
1SOY-14_A	1ew4A_BOINC_ABRELAX_SAVE_ALL_OUT_BARCODE-1ew4A-frags83__1706_0.clean.out.60_1EW4	1EW4	2.92	1.2304	1.6752
1SOY-14_A	1ew4A_BOINC_ABRELAX_SAVE_ALL_OUT_BARCODE-1ew4A-frags83__1706_0.clean.out.61_1EW4	1EW4	2.77	2.3497	2.6575
1SOY-14_A	1ew4A_BOINC_ABRELAX_SAVE_ALL_OUT_BARCODE-1ew4A-frags83__1706_0.clean.out.62_1EW4	1EW4	2.49	1.6781	2.0599
1SOY-14_A	1ew4A_BOINC_ABRELAX_SAVE_ALL_OUT_BARCODE-1ew4A-frags83__1706_0.clean.out.63_1EW4	1EW4	2.99	3.2451	3.4754
1SOY-14_A	1ew4A_BOINC_ABRELAX_SAVE_ALL_OUT_BARCODE-1ew4A-frags83__1706_0.clean.out.64_1EW4	1EW4	2.86	2.3497	2.6575
1SOY-14_A	1ew4A_BOINC_ABRELAX_SAVE_ALL_OUT_BARCODE-1ew4A-frags83__1706_0.clean.out.65_1EW4	1EW4	2.47	3.0212	3.2695
1SOY-14_A	1ew4A_BOINC_ABRELAX_SAVE_ALL_OUT_BARCODE-1ew4A-frags83__1706_0.clean.out.66_1EW4	1EW4	2.73	0.8946	1.3976
1SOY-14_A	1ew4A_BOINC_ABRELAX_SAVE_ALL_OUT_BARCODE-1ew4A-frags83__1706_0.clean.out.67_1EW4	1EW4	2.22	0.1111	0.8065
1SOY-14_A	1ew4A_BOINC_ABRELAX_SAVE_ALL_OUT_BARCODE-1ew4A-frags83__1706_0.clean.out.68_1EW4	1EW4	3.09	1.6781	2.0599
1SOY-14_A	1ew4A_BOINC_ABRELAX_SAVE_ALL_OUT_BARCODE-1ew4A-frags83__1706_0.clean.out.69_1EW4	1EW4	2.75	-0.0009	0.7310
1SOY-14_A	1ew4A_BOINC_ABRELAX_SAVE_ALL_OUT_BARCODE-1ew4A-frags83__1706_0.clean.out.6_1EW4	1EW4	2.73	2.0139	2.3563
1SOY-14_A	1ew4A_BOINC_ABRELAX_SAVE_ALL_OUT_BARCODE-1ew4A-frags83__1706_0.clean.out.70_1EW4	1EW4	2.56	0.3349	0.9652
1SOY-14_A	1ew4A_BOINC_ABRELAX_SAVE_ALL_OUT_BARCODE-1ew4A-frags83__1706_0.clean.out.71_1EW4	1EW4	2.72	3.3570	3.5787
1SOY-14_A	1ew4A_BOINC_ABRELAX_SAVE_ALL_OUT_BARCODE-1ew4A-frags83__1706_0.clean.out.72_1EW4	1EW4	2.77	0.3349	0.9652
1SOY-14_A	1ew4A_BOINC_ABRELAX_SAVE_ALL_OUT_BARCODE-1ew4A-frags83__1706_0.clean.out.73_1EW4	1EW4	2.45	1.0065	1.4889
1SOY-14_A	1ew4A_BOINC_ABRELAX_SAVE_ALL_OUT_BARCODE-1ew4A-frags83__1706_0.clean.out.74_1EW4	1EW4	2.78	0.8946	1.3976
1SOY-14_A	1ew4A_BOINC_ABRELAX_SAVE_ALL_OUT_BARCODE-1ew4A-frags83__1706_0.clean.out.75_1EW4	1EW4	2.40	2.2377	2.5566
1SOY-14_A	1ew4A_BOINC_ABRELAX_SAVE_ALL_OUT_BARCODE-1ew4A-frags83__1706_0.clean.out.76_1EW4	1EW4	2.32	1.1184	1.5815
1SOY-14_A	1ew4A_BOINC_ABRELAX_SAVE_ALL_OUT_BARCODE-1ew4A-frags83__1706_0.clean.out.77_1EW4	1EW4	2.41	3.0212	3.2695
1SOY-14_A	1ew4A_BOINC_ABRELAX_SAVE_ALL_OUT_BARCODE-1ew4A-frags83__1706_0.clean.out.78_1EW4	1EW4	2.82	0.7826	1.3077
1SOY-14_A	1ew4A_BOINC_ABRELAX_SAVE_ALL_OUT_BARCODE-1ew4A-frags83__1706_0.clean.out.79_1EW4	1EW4	2.93	2.1258	2.4562
1SOY-14_A	1ew4A_BOINC_ABRELAX_SAVE_ALL_OUT_BARCODE-1ew4A-frags83__1706_0.clean.out.7_1EW4	1EW4	2.85	3.1332	3.3723
1SOY-14_A	1ew4A_BOINC_ABRELAX_SAVE_ALL_OUT_BARCODE-1ew4A-frags83__1706_0.clean.out.80_1EW4	1EW4	2.77	1.5662	1.9625
1SOY-14_A	1ew4A_BOINC_ABRELAX_SAVE_ALL_OUT_BARCODE-1ew4A-frags83__1706_0.clean.out.81_1EW4	1EW4	2.51	2.3497	2.6575
1SOY-14_A	1ew4A_BOINC_ABRELAX_SAVE_ALL_OUT_BARCODE-1ew4A-frags83__1706_0.clean.out.82_1EW4	1EW4	2.85	1.5662	1.9625
1SOY-14_A	1ew4A_BOINC_ABRELAX_SAVE_ALL_OUT_BARCODE-1ew4A-frags83__1706_0.clean.out.83_1EW4	1EW4	2.80	0.5588	1.1327
1SOY-14_A	1ew4A_BOINC_ABRELAX_SAVE_ALL_OUT_BARCODE-1ew4A-frags83__1706_0.clean.out.84_1EW4	1EW4	2.82	1.1184	1.5815
1SOY-14_A	1ew4A_BOINC_ABRELAX_SAVE_ALL_OUT_BARCODE-1ew4A-frags83__1706_0.clean.out.85_1EW4	1EW4	2.61	1.3423	1.7701
1SOY-14_A	1ew4A_BOINC_ABRELAX_SAVE_ALL_OUT_BARCODE-1ew4A-frags83__1706_0.clean.out.86_1EW4	1EW4	2.78	3.4689	3.6821
1SOY-14_A	1ew4A_BOINC_ABRELAX_SAVE_ALL_OUT_BARCODE-1ew4A-frags83__1706_0.clean.out.87_1EW4	1EW4	3.06	3.3570	3.5787
1SOY-14_A	1ew4A_BOINC_ABRELAX_SAVE_ALL_OUT_BARCODE-1ew4A-frags83__1706_0.clean.out.88_1EW4	1EW4	2.66	2.2377	2.5566
1SOY-14_A	1ew4A_BOINC_ABRELAX_SAVE_ALL_OUT_BARCODE-1ew4A-frags83__1706_0.clean.out.89_1EW4	1EW4	2.63	2.5735	2.8603
1SOY-14_A	1ew4A_BOINC_ABRELAX_SAVE_ALL_OUT_BARCODE-1ew4A-frags83__1706_0.clean.out.8_1EW4	1EW4	2.71	2.2377	2.5566
1SOY-14_A	1ew4A_BOINC_ABRELAX_SAVE_ALL_OUT_BARCODE-1ew4A-frags83__1706_0.clean.out.90_1EW4	1EW4	2.67	0.6707	1.2193
1SOY-14_A	1ew4A_BOINC_ABRELAX_SAVE_ALL_OUT_BARCODE-1ew4A-frags83__1706_0.clean.out.91_1EW4	1EW4	2.89	1.7900	2.1581
1SOY-14_A	1ew4A_BOINC_ABRELAX_SAVE_ALL_OUT_BARCODE-1ew4A-frags83__1706_0.clean.out.92_1EW4	1EW4	2.66	0.6707	1.2193
1SOY-14_A	1ew4A_BOINC_ABRELAX_SAVE_ALL_OUT_BARCODE-1ew4A-frags83__1706_0.clean.out.93_1EW4	1EW4	2.48	1.5662	1.9625
1SOY-14_A	1ew4A_BOINC_ABRELAX_SAVE_ALL_OUT_BARCODE-1ew4A-frags83__1706_0.clean.out.94_1EW4	1EW4	3.06	-0.3366	0.5223
1SOY-14_A	1ew4A_BOINC_ABRELAX_SAVE_ALL_OUT_BARCODE-1ew4A-frags83__1706_0.clean.out.95_1EW4	1EW4	2.68	2.1258	2.4562
1SOY-14_A	1ew4A_BOINC_ABRELAX_SAVE_ALL_OUT_BARCODE-1ew4A-frags83__1706_0.clean.out.96_1EW4	1EW4	2.47	-0.5605	0.4003
1SOY-14_A	1ew4A_BOINC_ABRELAX_SAVE_ALL_OUT_BARCODE-1ew4A-frags83__1706_0.clean.out.97_1EW4	1EW4	2.67	2.1258	2.4562
1SOY-14_A	1ew4A_BOINC_ABRELAX_SAVE_ALL_OUT_BARCODE-1ew4A-frags83__1706_0.clean.out.98_1EW4	1EW4	2.43	2.2377	2.5566
1SOY-14_A	1ew4A_BOINC_ABRELAX_SAVE_ALL_OUT_BARCODE-1ew4A-frags83__1706_0.clean.out.99_1EW4	1EW4	3.22	2.0139	2.3563
1SOY-14_A	1ew4A_BOINC_ABRELAX_SAVE_ALL_OUT_BARCODE-1ew4A-frags83__1706_0.clean.out.9_1EW4	1EW4	2.83	2.2377	2.5566
2P1X_A	1ew4A_BOINC_ABRELAX_SAVE_ALL_OUT-1ew4A-frags83__1705_0.first.clean.out.10_1EW4	1EW4	2.26	0.6707	1.2193
2P1X_A	1ew4A_BOINC_ABRELAX_SAVE_ALL_OUT-1ew4A-frags83__1705_0.first.clean.out.11_1EW4	1EW4	2.90	0.5588	1.1327
2P1X_A	1ew4A_BOINC_ABRELAX_SAVE_ALL_OUT-1ew4A-frags83__1705_0.first.clean.out.12_1EW4	1EW4	2.41	-1.0082	0.2048
2P1X_A	1ew4A_BOINC_ABRELAX_SAVE_ALL_OUT-1ew4A-frags83__1705_0.first.clean.out.13_1EW4	1EW4	2.78	3.3570	3.5787
2P1X_A	1ew4A_BOINC_ABRELAX_SAVE_ALL_OUT-1ew4A-frags83__1705_0.first.clean.out.14_1EW4	1EW4	3.09	0.8946	1.3976
2P1X_A	1ew4A_BOINC_ABRELAX_SAVE_ALL_OUT-1ew4A-frags83__1705_0.first.clean.out.15_1EW4	1EW4	2.83	0.1111	0.8065
2P1X_A	1ew4A_BOINC_ABRELAX_SAVE_ALL_OUT-1ew4A-frags83__1705_0.first.clean.out.16_1EW4	1EW4	1.84	-0.4486	0.4595
2P1X_A	1ew4A_BOINC_ABRELAX_SAVE_ALL_OUT-1ew4A-frags83__1705_0.first.clean.out.17_1EW4	1EW4	2.07	-0.4486	0.4595
2P1X_A	1ew4A_BOINC_ABRELAX_SAVE_ALL_OUT-1ew4A-frags83__1705_0.first.clean.out.18_1EW4	1EW4	2.42	2.1258	2.4562
2P1X_A	1ew4A_BOINC_ABRELAX_SAVE_ALL_OUT-1ew4A-frags83__1705_0.first.clean.out.19_1EW4	1EW4	2.82	1.4542	1.8658
2P1X_A	1ew4A_BOINC_ABRELAX_SAVE_ALL_OUT-1ew4A-frags83__1705_0.first.clean.out.1_1EW4	1EW4	2.75	0.3349	0.9652
2P1X_A	1ew4A_BOINC_ABRELAX_SAVE_ALL_OUT-1ew4A-frags83__1705_0.first.clean.out.20_1EW4	1EW4	2.73	1.6781	2.0599
2P1X_A	1ew4A_BOINC_ABRELAX_SAVE_ALL_OUT-1ew4A-frags83__1705_0.first.clean.out.2_1EW4	1EW4	2.51	1.0065	1.4889
2P1X_A	1ew4A_BOINC_ABRELAX_SAVE_ALL_OUT-1ew4A-frags83__1705_0.first.clean.out.3_1EW4	1EW4	2.70	0.2230	0.8846
2P1X_A	1ew4A_BOINC_ABRELAX_SAVE_ALL_OUT-1ew4A-frags83__1705_0.first.clean.out.4_1EW4	1EW4	2.79	0.3349	0.9652
2P1X_A	1ew4A_BOINC_ABRELAX_SAVE_ALL_OUT-1ew4A-frags83__1705_0.first.clean.out.5_1EW4	1EW4	2.68	1.6781	2.0599
2P1X_A	1ew4A_BOINC_ABRELAX_SAVE_ALL_OUT-1ew4A-frags83__1705_0.first.clean.out.6_1EW4	1EW4	2.68	0.1111	0.8065
2P1X_A	1ew4A_BOINC_ABRELAX_SAVE_ALL_OUT-1ew4A-frags83__1705_0.first.clean.out.7_1EW4	1EW4	2.69	0.1111	0.8065
2P1X_A	1ew4A_BOINC_ABRELAX_SAVE_ALL_OUT-1ew4A-frags83__1705_0.first.clean.out.8_1EW4	1EW4	2.76	0.7826	1.3077
2P1X_A	1ew4A_BOINC_ABRELAX_SAVE_ALL_OUT-1ew4A-frags83__1705_0.first.clean.out.9_1EW4	1EW4	2.74	0.1111	0.8065
2P1X_A	1ew4A_BOINC_ABRELAX_SAVE_ALL_OUT_BARCODE-1ew4A-frags83__1706_0.clean.out.100_1EW4	1EW4	2.89	1.0065	1.4889
2P1X_A	1ew4A_BOINC_ABRELAX_SAVE_ALL_OUT_BARCODE-1ew4A-frags83__1706_0.clean.out.10_1EW4	1EW4	2.89	2.1258	2.4562
2P1X_A	1ew4A_BOINC_ABRELAX_SAVE_ALL_OUT_BARCODE-1ew4A-frags83__1706_0.clean.out.11_1EW4	1EW4	2.42	0.6707	1.2193
2P1X_A	1ew4A_BOINC_ABRELAX_SAVE_ALL_OUT_BARCODE-1ew4A-frags83__1706_0.clean.out.12_1EW4	1EW4	2.54	2.3497	2.6575
2P1X_A	1ew4A_BOINC_ABRELAX_SAVE_ALL_OUT_BARCODE-1ew4A-frags83__1706_0.clean.out.13_1EW4	1EW4	2.49	2.0139	2.3563
2P1X_A	1ew4A_BOINC_ABRELAX_SAVE_ALL_OUT_BARCODE-1ew4A-frags83__1706_0.clean.out.14_1EW4	1EW4	2.80	1.7900	2.1581
2P1X_A	1ew4A_BOINC_ABRELAX_SAVE_ALL_OUT_BARCODE-1ew4A-frags83__1706_0.clean.out.15_1EW4	1EW4	2.66	1.7900	2.1581
2P1X_A	1ew4A_BOINC_ABRELAX_SAVE_ALL_OUT_BARCODE-1ew4A-frags83__1706_0.clean.out.16_1EW4	1EW4	2.22	-0.3366	0.5223
2P1X_A	1ew4A_BOINC_ABRELAX_SAVE_ALL_OUT_BARCODE-1ew4A-frags83__1706_0.clean.out.17_1EW4	1EW4	2.59	3.0212	3.2695
2P1X_A	1ew4A_BOINC_ABRELAX_SAVE_ALL_OUT_BARCODE-1ew4A-frags83__1706_0.clean.out.18_1EW4	1EW4	2.86	1.5662	1.9625
2P1X_A	1ew4A_BOINC_ABRELAX_SAVE_ALL_OUT_BARCODE-1ew4A-frags83__1706_0.clean.out.19_1EW4	1EW4	2.47	0.4469	1.0479
2P1X_A	1ew4A_BOINC_ABRELAX_SAVE_ALL_OUT_BARCODE-1ew4A-frags83__1706_0.clean.out.1_1EW4	1EW4	2.76	2.5735	2.8603
2P1X_A	1ew4A_BOINC_ABRELAX_SAVE_ALL_OUT_BARCODE-1ew4A-frags83__1706_0.clean.out.20_1EW4	1EW4	3.02	0.8946	1.3976
2P1X_A	1ew4A_BOINC_ABRELAX_SAVE_ALL_OUT_BARCODE-1ew4A-frags83__1706_0.clean.out.21_1EW4	1EW4	2.72	2.6854	2.9622
2P1X_A	1ew4A_BOINC_ABRELAX_SAVE_ALL_OUT_BARCODE-1ew4A-frags83__1706_0.clean.out.22_1EW4	1EW4	2.63	-0.4486	0.4595
2P1X_A	1ew4A_BOINC_ABRELAX_SAVE_ALL_OUT_BARCODE-1ew4A-frags83__1706_0.clean.out.23_1EW4	1EW4	2.34	0.4469	1.0479
2P1X_A	1ew4A_BOINC_ABRELAX_SAVE_ALL_OUT_BARCODE-1ew4A-frags83__1706_0.clean.out.24_1EW4	1EW4	2.71	2.3497	2.6575
2P1X_A	1ew4A_BOINC_ABRELAX_SAVE_ALL_OUT_BARCODE-1ew4A-frags83__1706_0.clean.out.25_1EW4	1EW4	2.73	3.1332	3.3723
2P1X_A	1ew4A_BOINC_ABRELAX_SAVE_ALL_OUT_BARCODE-1ew4A-frags83__1706_0.clean.out.26_1EW4	1EW4	2.80	2.1258	2.4562
2P1X_A	1ew4A_BOINC_ABRELAX_SAVE_ALL_OUT_BARCODE-1ew4A-frags83__1706_0.clean.out.27_1EW4	1EW4	2.95	1.5662	1.9625
2P1X_A	1ew4A_BOINC_ABRELAX_SAVE_ALL_OUT_BARCODE-1ew4A-frags83__1706_0.clean.out.28_1EW4	1EW4	2.55	0.7826	1.3077
2P1X_A	1ew4A_BOINC_ABRELAX_SAVE_ALL_OUT_BARCODE-1ew4A-frags83__1706_0.clean.out.29_1EW4	1EW4	2.08	2.4616	2.7587
2P1X_A	1ew4A_BOINC_ABRELAX_SAVE_ALL_OUT_BARCODE-1ew4A-frags83__1706_0.clean.out.2_1EW4	1EW4	2.47	3.0212	3.2695
2P1X_A	1ew4A_BOINC_ABRELAX_SAVE_ALL_OUT_BARCODE-1ew4A-frags83__1706_0.clean.out.30_1EW4	1EW4	2.46	0.6707	1.2193
2P1X_A	1ew4A_BOINC_ABRELAX_SAVE_ALL_OUT_BARCODE-1ew4A-frags83__1706_0.clean.out.31_1EW4	1EW4	2.79	2.6854	2.9622
2P1X_A	1ew4A_BOINC_ABRELAX_SAVE_ALL_OUT_BARCODE-1ew4A-frags83__1706_0.clean.out.32_1EW4	1EW4	2.91	3.2451	3.4754
2P1X_A	1ew4A_BOINC_ABRELAX_SAVE_ALL_OUT_BARCODE-1ew4A-frags83__1706_0.clean.out.33_1EW4	1EW4	2.58	0.5588	1.1327
2P1X_A	1ew4A_BOINC_ABRELAX_SAVE_ALL_OUT_BARCODE-1ew4A-frags83__1706_0.clean.out.34_1EW4	1EW4	2.59	2.0139	2.3563
2P1X_A	1ew4A_BOINC_ABRELAX_SAVE_ALL_OUT_BARCODE-1ew4A-frags83__1706_0.clean.out.35_1EW4	1EW4	2.76	3.0212	3.2695
2P1X_A	1ew4A_BOINC_ABRELAX_SAVE_ALL_OUT_BARCODE-1ew4A-frags83__1706_0.clean.out.36_1EW4	1EW4	2.51	2.9093	3.1668
2P1X_A	1ew4A_BOINC_ABRELAX_SAVE_ALL_OUT_BARCODE-1ew4A-frags83__1706_0.clean.out.37_1EW4	1EW4	2.63	-0.2247	0.5887
2P1X_A	1ew4A_BOINC_ABRELAX_SAVE_ALL_OUT_BARCODE-1ew4A-frags83__1706_0.clean.out.38_1EW4	1EW4	2.74	1.5662	1.9625
2P1X_A	1ew4A_BOINC_ABRELAX_SAVE_ALL_OUT_BARCODE-1ew4A-frags83__1706_0.clean.out.39_1EW4	1EW4	2.89	3.5809	3.7856
2P1X_A	1ew4A_BOINC_ABRELAX_SAVE_ALL_OUT_BARCODE-1ew4A-frags83__1706_0.clean.out.3_1EW4	1EW4	2.94	2.5735	2.8603
2P1X_A	1ew4A_BOINC_ABRELAX_SAVE_ALL_OUT_BARCODE-1ew4A-frags83__1706_0.clean.out.40_1EW4	1EW4	2.84	2.4616	2.7587
2P1X_A	1ew4A_BOINC_ABRELAX_SAVE_ALL_OUT_BARCODE-1ew4A-frags83__1706_0.clean.out.41_1EW4	1EW4	2.70	0.6707	1.2193
2P1X_A	1ew4A_BOINC_ABRELAX_SAVE_ALL_OUT_BARCODE-1ew4A-frags83__1706_0.clean.out.42_1EW4	1EW4	2.86	2.5735	2.8603
2P1X_A	1ew4A_BOINC_ABRELAX_SAVE_ALL_OUT_BARCODE-1ew4A-frags83__1706_0.clean.out.43_1EW4	1EW4	2.76	0.3349	0.9652
2P1X_A	1ew4A_BOINC_ABRELAX_SAVE_ALL_OUT_BARCODE-1ew4A-frags83__1706_0.clean.out.44_1EW4	1EW4	2.88	1.7900	2.1581
2P1X_A	1ew4A_BOINC_ABRELAX_SAVE_ALL_OUT_BARCODE-1ew4A-frags83__1706_0.clean.out.45_1EW4	1EW4	2.72	1.7900	2.1581
2P1X_A	1ew4A_BOINC_ABRELAX_SAVE_ALL_OUT_BARCODE-1ew4A-frags83__1706_0.clean.out.46_1EW4	1EW4	2.88	2.2377	2.5566
2P1X_A	1ew4A_BOINC_ABRELAX_SAVE_ALL_OUT_BARCODE-1ew4A-frags83__1706_0.clean.out.47_1EW4	1EW4	2.96	2.0139	2.3563
2P1X_A	1ew4A_BOINC_ABRELAX_SAVE_ALL_OUT_BARCODE-1ew4A-frags83__1706_0.clean.out.48_1EW4	1EW4	2.47	0.3349	0.9652
2P1X_A	1ew4A_BOINC_ABRELAX_SAVE_ALL_OUT_BARCODE-1ew4A-frags83__1706_0.clean.out.49_1EW4	1EW4	2.46	3.0212	3.2695
2P1X_A	1ew4A_BOINC_ABRELAX_SAVE_ALL_OUT_BARCODE-1ew4A-frags83__1706_0.clean.out.4_1EW4	1EW4	2.71	2.6854	2.9622
2P1X_A	1ew4A_BOINC_ABRELAX_SAVE_ALL_OUT_BARCODE-1ew4A-frags83__1706_0.clean.out.50_1EW4	1EW4	2.52	3.1332	3.3723
2P1X_A	1ew4A_BOINC_ABRELAX_SAVE_ALL_OUT_BARCODE-1ew4A-frags83__1706_0.clean.out.51_1EW4	1EW4	1.86	0.2230	0.8846
2P1X_A	1ew4A_BOINC_ABRELAX_SAVE_ALL_OUT_BARCODE-1ew4A-frags83__1706_0.clean.out.52_1EW4	1EW4	2.87	-0.2247	0.5887
2P1X_A	1ew4A_BOINC_ABRELAX_SAVE_ALL_OUT_BARCODE-1ew4A-frags83__1706_0.clean.out.53_1EW4	1EW4	2.53	1.9019	2.2569
2P1X_A	1ew4A_BOINC_ABRELAX_SAVE_ALL_OUT_BARCODE-1ew4A-frags83__1706_0.clean.out.54_1EW4	1EW4	2.50	0.2230	0.8846
2P1X_A	1ew4A_BOINC_ABRELAX_SAVE_ALL_OUT_BARCODE-1ew4A-frags83__1706_0.clean.out.55_1EW4	1EW4	2.36	0.1111	0.8065
2P1X_A	1ew4A_BOINC_ABRELAX_SAVE_ALL_OUT_BARCODE-1ew4A-frags83__1706_0.clean.out.56_1EW4	1EW4	2.60	2.4616	2.7587
2P1X_A	1ew4A_BOINC_ABRELAX_SAVE_ALL_OUT_BARCODE-1ew4A-frags83__1706_0.clean.out.57_1EW4	1EW4	3.05	2.0139	2.3563
2P1X_A	1ew4A_BOINC_ABRELAX_SAVE_ALL_OUT_BARCODE-1ew4A-frags83__1706_0.clean.out.58_1EW4	1EW4	2.54	2.9093	3.1668
2P1X_A	1ew4A_BOINC_ABRELAX_SAVE_ALL_OUT_BARCODE-1ew4A-frags83__1706_0.clean.out.59_1EW4	1EW4	2.52	2.0139	2.3563
2P1X_A	1ew4A_BOINC_ABRELAX_SAVE_ALL_OUT_BARCODE-1ew4A-frags83__1706_0.clean.out.5_1EW4	1EW4	2.81	2.7974	3.0644
2P1X_A	1ew4A_BOINC_ABRELAX_SAVE_ALL_OUT_BARCODE-1ew4A-frags83__1706_0.clean.out.60_1EW4	1EW4	2.93	1.2304	1.6752
2P1X_A	1ew4A_BOINC_ABRELAX_SAVE_ALL_OUT_BARCODE-1ew4A-frags83__1706_0.clean.out.61_1EW4	1EW4	2.36	1.9019	2.2569
2P1X_A	1ew4A_BOINC_ABRELAX_SAVE_ALL_OUT_BARCODE-1ew4A-frags83__1706_0.clean.out.62_1EW4	1EW4	2.70	1.9019	2.2569
2P1X_A	1ew4A_BOINC_ABRELAX_SAVE_ALL_OUT_BARCODE-1ew4A-frags83__1706_0.clean.out.63_1EW4	1EW4	2.75	3.1332	3.3723
2P1X_A	1ew4A_BOINC_ABRELAX_SAVE_ALL_OUT_BARCODE-1ew4A-frags83__1706_0.clean.out.64_1EW4	1EW4	2.75	2.4616	2.7587
2P1X_A	1ew4A_BOINC_ABRELAX_SAVE_ALL_OUT_BARCODE-1ew4A-frags83__1706_0.clean.out.65_1EW4	1EW4	2.46	3.1332	3.3723
2P1X_A	1ew4A_BOINC_ABRELAX_SAVE_ALL_OUT_BARCODE-1ew4A-frags83__1706_0.clean.out.66_1EW4	1EW4	2.63	0.6707	1.2193
2P1X_A	1ew4A_BOINC_ABRELAX_SAVE_ALL_OUT_BARCODE-1ew4A-frags83__1706_0.clean.out.67_1EW4	1EW4	2.21	0.4469	1.0479
2P1X_A	1ew4A_BOINC_ABRELAX_SAVE_ALL_OUT_BARCODE-1ew4A-frags83__1706_0.clean.out.68_1EW4	1EW4	2.87	2.3497	2.6575
2P1X_A	1ew4A_BOINC_ABRELAX_SAVE_ALL_OUT_BARCODE-1ew4A-frags83__1706_0.clean.out.69_1EW4	1EW4	1.73	-0.6724	0.3451
2P1X_A	1ew4A_BOINC_ABRELAX_SAVE_ALL_OUT_BARCODE-1ew4A-frags83__1706_0.clean.out.6_1EW4	1EW4	2.88	2.3497	2.6575
2P1X_A	1ew4A_BOINC_ABRELAX_SAVE_ALL_OUT_BARCODE-1ew4A-frags83__1706_0.clean.out.70_1EW4	1EW4	2.81	1.6781	2.0599
2P1X_A	1ew4A_BOINC_ABRELAX_SAVE_ALL_OUT_BARCODE-1ew4A-frags83__1706_0.clean.out.71_1EW4	1EW4	2.70	3.4689	3.6821
2P1X_A	1ew4A_BOINC_ABRELAX_SAVE_ALL_OUT_BARCODE-1ew4A-frags83__1706_0.clean.out.72_1EW4	1EW4	2.67	0.2230	0.8846
2P1X_A	1ew4A_BOINC_ABRELAX_SAVE_ALL_OUT_BARCODE-1ew4A-frags83__1706_0.clean.out.73_1EW4	1EW4	2.57	1.6781	2.0599
2P1X_A	1ew4A_BOINC_ABRELAX_SAVE_ALL_OUT_BARCODE-1ew4A-frags83__1706_0.clean.out.74_1EW4	1EW4	2.58	0.2230	0.8846
2P1X_A	1ew4A_BOINC_ABRELAX_SAVE_ALL_OUT_BARCODE-1ew4A-frags83__1706_0.clean.out.75_1EW4	1EW4	2.12	2.7974	3.0644
2P1X_A	1ew4A_BOINC_ABRELAX_SAVE_ALL_OUT_BARCODE-1ew4A-frags83__1706_0.clean.out.76_1EW4	1EW4	2.28	1.4542	1.8658
2P1X_A	1ew4A_BOINC_ABRELAX_SAVE_ALL_OUT_BARCODE-1ew4A-frags83__1706_0.clean.out.77_1EW4	1EW4	2.75	2.4616	2.7587
2P1X_A	1ew4A_BOINC_ABRELAX_SAVE_ALL_OUT_BARCODE-1ew4A-frags83__1706_0.clean.out.78_1EW4	1EW4	2.43	0.4469	1.0479
2P1X_A	1ew4A_BOINC_ABRELAX_SAVE_ALL_OUT_BARCODE-1ew4A-frags83__1706_0.clean.out.79_1EW4	1EW4	2.79	2.5735	2.8603
2P1X_A	1ew4A_BOINC_ABRELAX_SAVE_ALL_OUT_BARCODE-1ew4A-frags83__1706_0.clean.out.7_1EW4	1EW4	2.35	1.9019	2.2569
2P1X_A	1ew4A_BOINC_ABRELAX_SAVE_ALL_OUT_BARCODE-1ew4A-frags83__1706_0.clean.out.80_1EW4	1EW4	2.64	1.7900	2.1581
2P1X_A	1ew4A_BOINC_ABRELAX_SAVE_ALL_OUT_BARCODE-1ew4A-frags83__1706_0.clean.out.81_1EW4	1EW4	2.49	1.5662	1.9625
2P1X_A	1ew4A_BOINC_ABRELAX_SAVE_ALL_OUT_BARCODE-1ew4A-frags83__1706_0.clean.out.82_1EW4	1EW4	2.93	0.8946	1.3976
2P1X_A	1ew4A_BOINC_ABRELAX_SAVE_ALL_OUT_BARCODE-1ew4A-frags83__1706_0.clean.out.83_1EW4	1EW4	2.45	0.5588	1.1327
2P1X_A	1ew4A_BOINC_ABRELAX_SAVE_ALL_OUT_BARCODE-1ew4A-frags83__1706_0.clean.out.84_1EW4	1EW4	2.85	2.1258	2.4562
2P1X_A	1ew4A_BOINC_ABRELAX_SAVE_ALL_OUT_BARCODE-1ew4A-frags83__1706_0.clean.out.85_1EW4	1EW4	2.69	1.5662	1.9625
2P1X_A	1ew4A_BOINC_ABRELAX_SAVE_ALL_OUT_BARCODE-1ew4A-frags83__1706_0.clean.out.86_1EW4	1EW4	2.64	3.3570	3.5787
2P1X_A	1ew4A_BOINC_ABRELAX_SAVE_ALL_OUT_BARCODE-1ew4A-frags83__1706_0.clean.out.87_1EW4	1EW4	2.60	2.4616	2.7587
2P1X_A	1ew4A_BOINC_ABRELAX_SAVE_ALL_OUT_BARCODE-1ew4A-frags83__1706_0.clean.out.88_1EW4	1EW4	2.84	2.2377	2.5566
2P1X_A	1ew4A_BOINC_ABRELAX_SAVE_ALL_OUT_BARCODE-1ew4A-frags83__1706_0.clean.out.89_1EW4	1EW4	2.50	3.0212	3.2695
2P1X_A	1ew4A_BOINC_ABRELAX_SAVE_ALL_OUT_BARCODE-1ew4A-frags83__1706_0.clean.out.8_1EW4	1EW4	2.85	2.5735	2.8603
2P1X_A	1ew4A_BOINC_ABRELAX_SAVE_ALL_OUT_BARCODE-1ew4A-frags83__1706_0.clean.out.90_1EW4	1EW4	2.23	0.4469	1.0479
2P1X_A	1ew4A_BOINC_ABRELAX_SAVE_ALL_OUT_BARCODE-1ew4A-frags83__1706_0.clean.out.91_1EW4	1EW4	2.68	2.3497	2.6575
2P1X_A	1ew4A_BOINC_ABRELAX_SAVE_ALL_OUT_BARCODE-1ew4A-frags83__1706_0.clean.out.92_1EW4	1EW4	2.64	0.3349	0.9652
2P1X_A	1ew4A_BOINC_ABRELAX_SAVE_ALL_OUT_BARCODE-1ew4A-frags83__1706_0.clean.out.93_1EW4	1EW4	3.05	0.6707	1.2193
2P1X_A	1ew4A_BOINC_ABRELAX_SAVE_ALL_OUT_BARCODE-1ew4A-frags83__1706_0.clean.out.94_1EW4	1EW4	2.79	1.2304	1.6752
2P1X_A	1ew4A_BOINC_ABRELAX_SAVE_ALL_OUT_BARCODE-1ew4A-frags83__1706_0.clean.out.95_1EW4	1EW4	2.98	2.3497	2.6575
2P1X_A	1ew4A_BOINC_ABRELAX_SAVE_ALL_OUT_BARCODE-1ew4A-frags83__1706_0.clean.out.96_1EW4	1EW4	2.54	1.4542	1.8658
2P1X_A	1ew4A_BOINC_ABRELAX_SAVE_ALL_OUT_BARCODE-1ew4A-frags83__1706_0.clean.out.97_1EW4	1EW4	3.06	2.1258	2.4562
2P1X_A	1ew4A_BOINC_ABRELAX_SAVE_ALL_OUT_BARCODE-1ew4A-frags83__1706_0.clean.out.98_1EW4	1EW4	2.62	2.7974	3.0644
2P1X_A	1ew4A_BOINC_ABRELAX_SAVE_ALL_OUT_BARCODE-1ew4A-frags83__1706_0.clean.out.99_1EW4	1EW4	2.89	3.1332	3.3723
2P1X_A	1ew4A_BOINC_ABRELAX_SAVE_ALL_OUT_BARCODE-1ew4A-frags83__1706_0.clean.out.9_1EW4	1EW4	2.96	3.1332	3.3723
