# Supplementary material for: Addressing the Role of Conformational Diversity in Protein Structure Prediction
Source: PLoS One. 2016 May 9;11(5):e0154923. doi: 10.1371/journal.pone.0154923 (PMC4861349; doi:10.1371/journal.pone.0154923)
Supplement: S1 Dataset — (GZ) [file pone.0154923.s002.gz › Palopoli-Monzon_2016_SI/Structural_alignments/SET_ROSETTA/rmsd_mammoth_rosseta_2CI2.out]

PDB_1	PDB_2	Target	RMSD	Z-score	ln(E)
2CI2_I	2ci2I_BOINC_ABRELAX_SAVE_ALL_OUT-2ci2I-frags83__1705_0.first.clean.out.10_2CI2	2CI2	2.56	0.5876	1.1548
2CI2_I	2ci2I_BOINC_ABRELAX_SAVE_ALL_OUT-2ci2I-frags83__1705_0.first.clean.out.11_2CI2	2CI2	2.28	-0.9033	0.2444
2CI2_I	2ci2I_BOINC_ABRELAX_SAVE_ALL_OUT-2ci2I-frags83__1705_0.first.clean.out.12_2CI2	2CI2	2.21	-0.4063	0.4828
2CI2_I	2ci2I_BOINC_ABRELAX_SAVE_ALL_OUT-2ci2I-frags83__1705_0.first.clean.out.13_2CI2	2CI2	2.60	0.7532	1.2843
2CI2_I	2ci2I_BOINC_ABRELAX_SAVE_ALL_OUT-2ci2I-frags83__1705_0.first.clean.out.14_2CI2	2CI2	2.39	0.0906	0.7925
2CI2_I	2ci2I_BOINC_ABRELAX_SAVE_ALL_OUT-2ci2I-frags83__1705_0.first.clean.out.15_2CI2	2CI2	2.08	0.7532	1.2843
2CI2_I	2ci2I_BOINC_ABRELAX_SAVE_ALL_OUT-2ci2I-frags83__1705_0.first.clean.out.16_2CI2	2CI2	3.17	1.0845	1.5533
2CI2_I	2ci2I_BOINC_ABRELAX_SAVE_ALL_OUT-2ci2I-frags83__1705_0.first.clean.out.17_2CI2	2CI2	2.25	0.5876	1.1548
2CI2_I	2ci2I_BOINC_ABRELAX_SAVE_ALL_OUT-2ci2I-frags83__1705_0.first.clean.out.18_2CI2	2CI2	1.56	-0.0750	0.6825
2CI2_I	2ci2I_BOINC_ABRELAX_SAVE_ALL_OUT-2ci2I-frags83__1705_0.first.clean.out.19_2CI2	2CI2	2.99	1.2502	1.6920
2CI2_I	2ci2I_BOINC_ABRELAX_SAVE_ALL_OUT-2ci2I-frags83__1705_0.first.clean.out.1_2CI2	2CI2	2.57	2.4098	2.7118
2CI2_I	2ci2I_BOINC_ABRELAX_SAVE_ALL_OUT-2ci2I-frags83__1705_0.first.clean.out.20_2CI2	2CI2	2.73	-0.0750	0.6825
2CI2_I	2ci2I_BOINC_ABRELAX_SAVE_ALL_OUT-2ci2I-frags83__1705_0.first.clean.out.2_2CI2	2CI2	2.49	0.0906	0.7925
2CI2_I	2ci2I_BOINC_ABRELAX_SAVE_ALL_OUT-2ci2I-frags83__1705_0.first.clean.out.3_2CI2	2CI2	2.72	0.5876	1.1548
2CI2_I	2ci2I_BOINC_ABRELAX_SAVE_ALL_OUT-2ci2I-frags83__1705_0.first.clean.out.4_2CI2	2CI2	2.06	1.4159	1.8329
2CI2_I	2ci2I_BOINC_ABRELAX_SAVE_ALL_OUT-2ci2I-frags83__1705_0.first.clean.out.5_2CI2	2CI2	1.96	0.4219	1.0293
2CI2_I	2ci2I_BOINC_ABRELAX_SAVE_ALL_OUT-2ci2I-frags83__1705_0.first.clean.out.6_2CI2	2CI2	2.67	-1.0690	0.1836
2CI2_I	2ci2I_BOINC_ABRELAX_SAVE_ALL_OUT-2ci2I-frags83__1705_0.first.clean.out.7_2CI2	2CI2	2.35	0.5876	1.1548
2CI2_I	2ci2I_BOINC_ABRELAX_SAVE_ALL_OUT-2ci2I-frags83__1705_0.first.clean.out.8_2CI2	2CI2	1.95	-0.4063	0.4828
2CI2_I	2ci2I_BOINC_ABRELAX_SAVE_ALL_OUT-2ci2I-frags83__1705_0.first.clean.out.9_2CI2	2CI2	2.13	0.9189	1.4173
2CI2_I	2ci2I_BOINC_ABRELAX_SAVE_ALL_OUT_BARCODE-2ci2I-frags83__1706_0.clean.out.100_2CI2	2CI2	1.74	-0.2407	0.5790
2CI2_I	2ci2I_BOINC_ABRELAX_SAVE_ALL_OUT_BARCODE-2ci2I-frags83__1706_0.clean.out.10_2CI2	2CI2	2.16	0.0906	0.7925
2CI2_I	2ci2I_BOINC_ABRELAX_SAVE_ALL_OUT_BARCODE-2ci2I-frags83__1706_0.clean.out.11_2CI2	2CI2	2.31	2.4098	2.7118
2CI2_I	2ci2I_BOINC_ABRELAX_SAVE_ALL_OUT_BARCODE-2ci2I-frags83__1706_0.clean.out.12_2CI2	2CI2	2.53	1.7472	2.1205
2CI2_I	2ci2I_BOINC_ABRELAX_SAVE_ALL_OUT_BARCODE-2ci2I-frags83__1706_0.clean.out.13_2CI2	2CI2	2.66	0.4219	1.0293
2CI2_I	2ci2I_BOINC_ABRELAX_SAVE_ALL_OUT_BARCODE-2ci2I-frags83__1706_0.clean.out.14_2CI2	2CI2	2.46	0.4219	1.0293
2CI2_I	2ci2I_BOINC_ABRELAX_SAVE_ALL_OUT_BARCODE-2ci2I-frags83__1706_0.clean.out.15_2CI2	2CI2	1.87	1.0845	1.5533
2CI2_I	2ci2I_BOINC_ABRELAX_SAVE_ALL_OUT_BARCODE-2ci2I-frags83__1706_0.clean.out.16_2CI2	2CI2	2.43	-0.0750	0.6825
2CI2_I	2ci2I_BOINC_ABRELAX_SAVE_ALL_OUT_BARCODE-2ci2I-frags83__1706_0.clean.out.17_2CI2	2CI2	2.83	-0.2407	0.5790
2CI2_I	2ci2I_BOINC_ABRELAX_SAVE_ALL_OUT_BARCODE-2ci2I-frags83__1706_0.clean.out.18_2CI2	2CI2	2.20	0.0906	0.7925
2CI2_I	2ci2I_BOINC_ABRELAX_SAVE_ALL_OUT_BARCODE-2ci2I-frags83__1706_0.clean.out.19_2CI2	2CI2	2.20	1.5815	1.9758
2CI2_I	2ci2I_BOINC_ABRELAX_SAVE_ALL_OUT_BARCODE-2ci2I-frags83__1706_0.clean.out.1_2CI2	2CI2	2.28	0.4219	1.0293
2CI2_I	2ci2I_BOINC_ABRELAX_SAVE_ALL_OUT_BARCODE-2ci2I-frags83__1706_0.clean.out.20_2CI2	2CI2	2.64	1.4159	1.8329
2CI2_I	2ci2I_BOINC_ABRELAX_SAVE_ALL_OUT_BARCODE-2ci2I-frags83__1706_0.clean.out.21_2CI2	2CI2	2.17	-0.2407	0.5790
2CI2_I	2ci2I_BOINC_ABRELAX_SAVE_ALL_OUT_BARCODE-2ci2I-frags83__1706_0.clean.out.22_2CI2	2CI2	1.99	-0.0750	0.6825
2CI2_I	2ci2I_BOINC_ABRELAX_SAVE_ALL_OUT_BARCODE-2ci2I-frags83__1706_0.clean.out.23_2CI2	2CI2	2.42	0.5876	1.1548
2CI2_I	2ci2I_BOINC_ABRELAX_SAVE_ALL_OUT_BARCODE-2ci2I-frags83__1706_0.clean.out.24_2CI2	2CI2	2.21	1.0845	1.5533
2CI2_I	2ci2I_BOINC_ABRELAX_SAVE_ALL_OUT_BARCODE-2ci2I-frags83__1706_0.clean.out.25_2CI2	2CI2	2.97	0.5876	1.1548
2CI2_I	2ci2I_BOINC_ABRELAX_SAVE_ALL_OUT_BARCODE-2ci2I-frags83__1706_0.clean.out.26_2CI2	2CI2	2.49	-0.5720	0.3945
2CI2_I	2ci2I_BOINC_ABRELAX_SAVE_ALL_OUT_BARCODE-2ci2I-frags83__1706_0.clean.out.27_2CI2	2CI2	2.64	0.0906	0.7925
2CI2_I	2ci2I_BOINC_ABRELAX_SAVE_ALL_OUT_BARCODE-2ci2I-frags83__1706_0.clean.out.28_2CI2	2CI2	2.44	0.7532	1.2843
2CI2_I	2ci2I_BOINC_ABRELAX_SAVE_ALL_OUT_BARCODE-2ci2I-frags83__1706_0.clean.out.29_2CI2	2CI2	2.71	2.0785	2.4139
2CI2_I	2ci2I_BOINC_ABRELAX_SAVE_ALL_OUT_BARCODE-2ci2I-frags83__1706_0.clean.out.2_2CI2	2CI2	1.74	-0.0750	0.6825
2CI2_I	2ci2I_BOINC_ABRELAX_SAVE_ALL_OUT_BARCODE-2ci2I-frags83__1706_0.clean.out.30_2CI2	2CI2	1.76	-0.0750	0.6825
2CI2_I	2ci2I_BOINC_ABRELAX_SAVE_ALL_OUT_BARCODE-2ci2I-frags83__1706_0.clean.out.31_2CI2	2CI2	2.10	0.0906	0.7925
2CI2_I	2ci2I_BOINC_ABRELAX_SAVE_ALL_OUT_BARCODE-2ci2I-frags83__1706_0.clean.out.32_2CI2	2CI2	2.17	0.0906	0.7925
2CI2_I	2ci2I_BOINC_ABRELAX_SAVE_ALL_OUT_BARCODE-2ci2I-frags83__1706_0.clean.out.33_2CI2	2CI2	1.94	-0.5720	0.3945
2CI2_I	2ci2I_BOINC_ABRELAX_SAVE_ALL_OUT_BARCODE-2ci2I-frags83__1706_0.clean.out.34_2CI2	2CI2	2.33	-0.5720	0.3945
2CI2_I	2ci2I_BOINC_ABRELAX_SAVE_ALL_OUT_BARCODE-2ci2I-frags83__1706_0.clean.out.35_2CI2	2CI2	2.34	1.7472	2.1205
2CI2_I	2ci2I_BOINC_ABRELAX_SAVE_ALL_OUT_BARCODE-2ci2I-frags83__1706_0.clean.out.36_2CI2	2CI2	1.71	-0.0750	0.6825
2CI2_I	2ci2I_BOINC_ABRELAX_SAVE_ALL_OUT_BARCODE-2ci2I-frags83__1706_0.clean.out.37_2CI2	2CI2	2.72	0.4219	1.0293
2CI2_I	2ci2I_BOINC_ABRELAX_SAVE_ALL_OUT_BARCODE-2ci2I-frags83__1706_0.clean.out.38_2CI2	2CI2	1.99	0.2563	0.9083
2CI2_I	2ci2I_BOINC_ABRELAX_SAVE_ALL_OUT_BARCODE-2ci2I-frags83__1706_0.clean.out.39_2CI2	2CI2	1.91	0.0906	0.7925
2CI2_I	2ci2I_BOINC_ABRELAX_SAVE_ALL_OUT_BARCODE-2ci2I-frags83__1706_0.clean.out.3_2CI2	2CI2	2.65	-0.0750	0.6825
2CI2_I	2ci2I_BOINC_ABRELAX_SAVE_ALL_OUT_BARCODE-2ci2I-frags83__1706_0.clean.out.40_2CI2	2CI2	2.06	1.4159	1.8329
2CI2_I	2ci2I_BOINC_ABRELAX_SAVE_ALL_OUT_BARCODE-2ci2I-frags83__1706_0.clean.out.41_2CI2	2CI2	2.11	0.0906	0.7925
2CI2_I	2ci2I_BOINC_ABRELAX_SAVE_ALL_OUT_BARCODE-2ci2I-frags83__1706_0.clean.out.42_2CI2	2CI2	1.59	-0.2407	0.5790
2CI2_I	2ci2I_BOINC_ABRELAX_SAVE_ALL_OUT_BARCODE-2ci2I-frags83__1706_0.clean.out.43_2CI2	2CI2	2.17	-0.4063	0.4828
2CI2_I	2ci2I_BOINC_ABRELAX_SAVE_ALL_OUT_BARCODE-2ci2I-frags83__1706_0.clean.out.44_2CI2	2CI2	2.26	0.0906	0.7925
2CI2_I	2ci2I_BOINC_ABRELAX_SAVE_ALL_OUT_BARCODE-2ci2I-frags83__1706_0.clean.out.45_2CI2	2CI2	2.51	0.9189	1.4173
2CI2_I	2ci2I_BOINC_ABRELAX_SAVE_ALL_OUT_BARCODE-2ci2I-frags83__1706_0.clean.out.46_2CI2	2CI2	2.10	0.2563	0.9083
2CI2_I	2ci2I_BOINC_ABRELAX_SAVE_ALL_OUT_BARCODE-2ci2I-frags83__1706_0.clean.out.47_2CI2	2CI2	1.83	-0.0750	0.6825
2CI2_I	2ci2I_BOINC_ABRELAX_SAVE_ALL_OUT_BARCODE-2ci2I-frags83__1706_0.clean.out.48_2CI2	2CI2	2.05	-0.4063	0.4828
2CI2_I	2ci2I_BOINC_ABRELAX_SAVE_ALL_OUT_BARCODE-2ci2I-frags83__1706_0.clean.out.49_2CI2	2CI2	2.31	-0.2407	0.5790
2CI2_I	2ci2I_BOINC_ABRELAX_SAVE_ALL_OUT_BARCODE-2ci2I-frags83__1706_0.clean.out.4_2CI2	2CI2	2.27	-0.0750	0.6825
2CI2_I	2ci2I_BOINC_ABRELAX_SAVE_ALL_OUT_BARCODE-2ci2I-frags83__1706_0.clean.out.50_2CI2	2CI2	2.50	1.0845	1.5533
2CI2_I	2ci2I_BOINC_ABRELAX_SAVE_ALL_OUT_BARCODE-2ci2I-frags83__1706_0.clean.out.51_2CI2	2CI2	2.13	0.0906	0.7925
2CI2_I	2ci2I_BOINC_ABRELAX_SAVE_ALL_OUT_BARCODE-2ci2I-frags83__1706_0.clean.out.52_2CI2	2CI2	2.40	1.2502	1.6920
2CI2_I	2ci2I_BOINC_ABRELAX_SAVE_ALL_OUT_BARCODE-2ci2I-frags83__1706_0.clean.out.53_2CI2	2CI2	2.79	0.7532	1.2843
2CI2_I	2ci2I_BOINC_ABRELAX_SAVE_ALL_OUT_BARCODE-2ci2I-frags83__1706_0.clean.out.54_2CI2	2CI2	2.26	0.0906	0.7925
2CI2_I	2ci2I_BOINC_ABRELAX_SAVE_ALL_OUT_BARCODE-2ci2I-frags83__1706_0.clean.out.55_2CI2	2CI2	1.71	0.0906	0.7925
2CI2_I	2ci2I_BOINC_ABRELAX_SAVE_ALL_OUT_BARCODE-2ci2I-frags83__1706_0.clean.out.56_2CI2	2CI2	2.27	-0.2407	0.5790
2CI2_I	2ci2I_BOINC_ABRELAX_SAVE_ALL_OUT_BARCODE-2ci2I-frags83__1706_0.clean.out.57_2CI2	2CI2	2.19	-0.5720	0.3945
2CI2_I	2ci2I_BOINC_ABRELAX_SAVE_ALL_OUT_BARCODE-2ci2I-frags83__1706_0.clean.out.58_2CI2	2CI2	2.24	0.0906	0.7925
2CI2_I	2ci2I_BOINC_ABRELAX_SAVE_ALL_OUT_BARCODE-2ci2I-frags83__1706_0.clean.out.59_2CI2	2CI2	2.15	-0.5720	0.3945
2CI2_I	2ci2I_BOINC_ABRELAX_SAVE_ALL_OUT_BARCODE-2ci2I-frags83__1706_0.clean.out.5_2CI2	2CI2	2.59	1.7472	2.1205
2CI2_I	2ci2I_BOINC_ABRELAX_SAVE_ALL_OUT_BARCODE-2ci2I-frags83__1706_0.clean.out.60_2CI2	2CI2	2.19	0.2563	0.9083
2CI2_I	2ci2I_BOINC_ABRELAX_SAVE_ALL_OUT_BARCODE-2ci2I-frags83__1706_0.clean.out.61_2CI2	2CI2	2.45	1.0845	1.5533
2CI2_I	2ci2I_BOINC_ABRELAX_SAVE_ALL_OUT_BARCODE-2ci2I-frags83__1706_0.clean.out.62_2CI2	2CI2	2.33	0.0906	0.7925
2CI2_I	2ci2I_BOINC_ABRELAX_SAVE_ALL_OUT_BARCODE-2ci2I-frags83__1706_0.clean.out.63_2CI2	2CI2	1.50	-0.2407	0.5790
2CI2_I	2ci2I_BOINC_ABRELAX_SAVE_ALL_OUT_BARCODE-2ci2I-frags83__1706_0.clean.out.64_2CI2	2CI2	2.12	1.4159	1.8329
2CI2_I	2ci2I_BOINC_ABRELAX_SAVE_ALL_OUT_BARCODE-2ci2I-frags83__1706_0.clean.out.65_2CI2	2CI2	2.52	0.0906	0.7925
2CI2_I	2ci2I_BOINC_ABRELAX_SAVE_ALL_OUT_BARCODE-2ci2I-frags83__1706_0.clean.out.66_2CI2	2CI2	1.96	-0.0750	0.6825
2CI2_I	2ci2I_BOINC_ABRELAX_SAVE_ALL_OUT_BARCODE-2ci2I-frags83__1706_0.clean.out.67_2CI2	2CI2	2.04	1.9128	2.2666
2CI2_I	2ci2I_BOINC_ABRELAX_SAVE_ALL_OUT_BARCODE-2ci2I-frags83__1706_0.clean.out.68_2CI2	2CI2	2.02	-0.0750	0.6825
2CI2_I	2ci2I_BOINC_ABRELAX_SAVE_ALL_OUT_BARCODE-2ci2I-frags83__1706_0.clean.out.69_2CI2	2CI2	1.90	0.0906	0.7925
2CI2_I	2ci2I_BOINC_ABRELAX_SAVE_ALL_OUT_BARCODE-2ci2I-frags83__1706_0.clean.out.6_2CI2	2CI2	1.86	-0.7377	0.3148
2CI2_I	2ci2I_BOINC_ABRELAX_SAVE_ALL_OUT_BARCODE-2ci2I-frags83__1706_0.clean.out.70_2CI2	2CI2	2.58	-0.5720	0.3945
2CI2_I	2ci2I_BOINC_ABRELAX_SAVE_ALL_OUT_BARCODE-2ci2I-frags83__1706_0.clean.out.71_2CI2	2CI2	1.80	-0.0750	0.6825
2CI2_I	2ci2I_BOINC_ABRELAX_SAVE_ALL_OUT_BARCODE-2ci2I-frags83__1706_0.clean.out.72_2CI2	2CI2	2.29	0.0906	0.7925
2CI2_I	2ci2I_BOINC_ABRELAX_SAVE_ALL_OUT_BARCODE-2ci2I-frags83__1706_0.clean.out.73_2CI2	2CI2	2.32	0.0906	0.7925
2CI2_I	2ci2I_BOINC_ABRELAX_SAVE_ALL_OUT_BARCODE-2ci2I-frags83__1706_0.clean.out.74_2CI2	2CI2	2.52	-0.0750	0.6825
2CI2_I	2ci2I_BOINC_ABRELAX_SAVE_ALL_OUT_BARCODE-2ci2I-frags83__1706_0.clean.out.75_2CI2	2CI2	2.11	-0.2407	0.5790
2CI2_I	2ci2I_BOINC_ABRELAX_SAVE_ALL_OUT_BARCODE-2ci2I-frags83__1706_0.clean.out.76_2CI2	2CI2	2.57	0.0906	0.7925
2CI2_I	2ci2I_BOINC_ABRELAX_SAVE_ALL_OUT_BARCODE-2ci2I-frags83__1706_0.clean.out.77_2CI2	2CI2	2.45	-0.0750	0.6825
2CI2_I	2ci2I_BOINC_ABRELAX_SAVE_ALL_OUT_BARCODE-2ci2I-frags83__1706_0.clean.out.78_2CI2	2CI2	2.31	0.2563	0.9083
2CI2_I	2ci2I_BOINC_ABRELAX_SAVE_ALL_OUT_BARCODE-2ci2I-frags83__1706_0.clean.out.79_2CI2	2CI2	2.54	0.2563	0.9083
2CI2_I	2ci2I_BOINC_ABRELAX_SAVE_ALL_OUT_BARCODE-2ci2I-frags83__1706_0.clean.out.7_2CI2	2CI2	2.09	0.0906	0.7925
2CI2_I	2ci2I_BOINC_ABRELAX_SAVE_ALL_OUT_BARCODE-2ci2I-frags83__1706_0.clean.out.80_2CI2	2CI2	2.44	-1.0690	0.1836
2CI2_I	2ci2I_BOINC_ABRELAX_SAVE_ALL_OUT_BARCODE-2ci2I-frags83__1706_0.clean.out.81_2CI2	2CI2	1.95	-0.7377	0.3148
2CI2_I	2ci2I_BOINC_ABRELAX_SAVE_ALL_OUT_BARCODE-2ci2I-frags83__1706_0.clean.out.82_2CI2	2CI2	2.21	-0.0750	0.6825
2CI2_I	2ci2I_BOINC_ABRELAX_SAVE_ALL_OUT_BARCODE-2ci2I-frags83__1706_0.clean.out.83_2CI2	2CI2	1.97	-0.0750	0.6825
2CI2_I	2ci2I_BOINC_ABRELAX_SAVE_ALL_OUT_BARCODE-2ci2I-frags83__1706_0.clean.out.84_2CI2	2CI2	2.35	0.0906	0.7925
2CI2_I	2ci2I_BOINC_ABRELAX_SAVE_ALL_OUT_BARCODE-2ci2I-frags83__1706_0.clean.out.85_2CI2	2CI2	2.20	-0.2407	0.5790
2CI2_I	2ci2I_BOINC_ABRELAX_SAVE_ALL_OUT_BARCODE-2ci2I-frags83__1706_0.clean.out.86_2CI2	2CI2	2.13	1.2502	1.6920
2CI2_I	2ci2I_BOINC_ABRELAX_SAVE_ALL_OUT_BARCODE-2ci2I-frags83__1706_0.clean.out.87_2CI2	2CI2	2.09	-0.7377	0.3148
2CI2_I	2ci2I_BOINC_ABRELAX_SAVE_ALL_OUT_BARCODE-2ci2I-frags83__1706_0.clean.out.88_2CI2	2CI2	1.68	-0.0750	0.6825
2CI2_I	2ci2I_BOINC_ABRELAX_SAVE_ALL_OUT_BARCODE-2ci2I-frags83__1706_0.clean.out.89_2CI2	2CI2	2.23	-0.0750	0.6825
2CI2_I	2ci2I_BOINC_ABRELAX_SAVE_ALL_OUT_BARCODE-2ci2I-frags83__1706_0.clean.out.8_2CI2	2CI2	1.84	-0.4063	0.4828
2CI2_I	2ci2I_BOINC_ABRELAX_SAVE_ALL_OUT_BARCODE-2ci2I-frags83__1706_0.clean.out.90_2CI2	2CI2	2.35	-0.2407	0.5790
2CI2_I	2ci2I_BOINC_ABRELAX_SAVE_ALL_OUT_BARCODE-2ci2I-frags83__1706_0.clean.out.91_2CI2	2CI2	2.07	-0.4063	0.4828
2CI2_I	2ci2I_BOINC_ABRELAX_SAVE_ALL_OUT_BARCODE-2ci2I-frags83__1706_0.clean.out.92_2CI2	2CI2	1.88	0.2563	0.9083
2CI2_I	2ci2I_BOINC_ABRELAX_SAVE_ALL_OUT_BARCODE-2ci2I-frags83__1706_0.clean.out.93_2CI2	2CI2	3.07	1.0845	1.5533
2CI2_I	2ci2I_BOINC_ABRELAX_SAVE_ALL_OUT_BARCODE-2ci2I-frags83__1706_0.clean.out.94_2CI2	2CI2	1.94	0.0906	0.7925
2CI2_I	2ci2I_BOINC_ABRELAX_SAVE_ALL_OUT_BARCODE-2ci2I-frags83__1706_0.clean.out.95_2CI2	2CI2	2.59	0.5876	1.1548
2CI2_I	2ci2I_BOINC_ABRELAX_SAVE_ALL_OUT_BARCODE-2ci2I-frags83__1706_0.clean.out.96_2CI2	2CI2	2.11	0.0906	0.7925
2CI2_I	2ci2I_BOINC_ABRELAX_SAVE_ALL_OUT_BARCODE-2ci2I-frags83__1706_0.clean.out.97_2CI2	2CI2	1.66	-0.0750	0.6825
2CI2_I	2ci2I_BOINC_ABRELAX_SAVE_ALL_OUT_BARCODE-2ci2I-frags83__1706_0.clean.out.98_2CI2	2CI2	2.17	1.4159	1.8329
2CI2_I	2ci2I_BOINC_ABRELAX_SAVE_ALL_OUT_BARCODE-2ci2I-frags83__1706_0.clean.out.99_2CI2	2CI2	2.48	0.9189	1.4173
2CI2_I	2ci2I_BOINC_ABRELAX_SAVE_ALL_OUT_BARCODE-2ci2I-frags83__1706_0.clean.out.9_2CI2	2CI2	2.41	0.4219	1.0293
2ci2	2ci2I_BOINC_ABRELAX_SAVE_ALL_OUT-2ci2I-frags83__1705_0.first.clean.out.10_2CI2	2CI2	2.56	0.5876	1.1548
2ci2	2ci2I_BOINC_ABRELAX_SAVE_ALL_OUT-2ci2I-frags83__1705_0.first.clean.out.11_2CI2	2CI2	2.28	-0.9033	0.2444
2ci2	2ci2I_BOINC_ABRELAX_SAVE_ALL_OUT-2ci2I-frags83__1705_0.first.clean.out.12_2CI2	2CI2	2.21	-0.4063	0.4828
2ci2	2ci2I_BOINC_ABRELAX_SAVE_ALL_OUT-2ci2I-frags83__1705_0.first.clean.out.13_2CI2	2CI2	2.27	-0.2407	0.5790
2ci2	2ci2I_BOINC_ABRELAX_SAVE_ALL_OUT-2ci2I-frags83__1705_0.first.clean.out.14_2CI2	2CI2	2.39	0.0906	0.7925
2ci2	2ci2I_BOINC_ABRELAX_SAVE_ALL_OUT-2ci2I-frags83__1705_0.first.clean.out.15_2CI2	2CI2	2.08	0.7532	1.2843
2ci2	2ci2I_BOINC_ABRELAX_SAVE_ALL_OUT-2ci2I-frags83__1705_0.first.clean.out.16_2CI2	2CI2	3.17	1.0845	1.5533
2ci2	2ci2I_BOINC_ABRELAX_SAVE_ALL_OUT-2ci2I-frags83__1705_0.first.clean.out.17_2CI2	2CI2	2.08	0.4219	1.0293
2ci2	2ci2I_BOINC_ABRELAX_SAVE_ALL_OUT-2ci2I-frags83__1705_0.first.clean.out.18_2CI2	2CI2	2.39	-0.2407	0.5790
2ci2	2ci2I_BOINC_ABRELAX_SAVE_ALL_OUT-2ci2I-frags83__1705_0.first.clean.out.19_2CI2	2CI2	2.99	1.2502	1.6920
2ci2	2ci2I_BOINC_ABRELAX_SAVE_ALL_OUT-2ci2I-frags83__1705_0.first.clean.out.1_2CI2	2CI2	2.71	1.2502	1.6920
2ci2	2ci2I_BOINC_ABRELAX_SAVE_ALL_OUT-2ci2I-frags83__1705_0.first.clean.out.20_2CI2	2CI2	2.73	-0.0750	0.6825
2ci2	2ci2I_BOINC_ABRELAX_SAVE_ALL_OUT-2ci2I-frags83__1705_0.first.clean.out.2_2CI2	2CI2	2.49	0.0906	0.7925
2ci2	2ci2I_BOINC_ABRELAX_SAVE_ALL_OUT-2ci2I-frags83__1705_0.first.clean.out.3_2CI2	2CI2	2.84	0.7532	1.2843
2ci2	2ci2I_BOINC_ABRELAX_SAVE_ALL_OUT-2ci2I-frags83__1705_0.first.clean.out.4_2CI2	2CI2	2.04	1.2502	1.6920
2ci2	2ci2I_BOINC_ABRELAX_SAVE_ALL_OUT-2ci2I-frags83__1705_0.first.clean.out.5_2CI2	2CI2	1.96	0.4219	1.0293
2ci2	2ci2I_BOINC_ABRELAX_SAVE_ALL_OUT-2ci2I-frags83__1705_0.first.clean.out.6_2CI2	2CI2	2.67	-1.0690	0.1836
2ci2	2ci2I_BOINC_ABRELAX_SAVE_ALL_OUT-2ci2I-frags83__1705_0.first.clean.out.7_2CI2	2CI2	2.35	0.5876	1.1548
2ci2	2ci2I_BOINC_ABRELAX_SAVE_ALL_OUT-2ci2I-frags83__1705_0.first.clean.out.8_2CI2	2CI2	1.95	-0.4063	0.4828
2ci2	2ci2I_BOINC_ABRELAX_SAVE_ALL_OUT-2ci2I-frags83__1705_0.first.clean.out.9_2CI2	2CI2	2.13	0.9189	1.4173
2ci2	2ci2I_BOINC_ABRELAX_SAVE_ALL_OUT_BARCODE-2ci2I-frags83__1706_0.clean.out.100_2CI2	2CI2	1.74	-0.2407	0.5790
2ci2	2ci2I_BOINC_ABRELAX_SAVE_ALL_OUT_BARCODE-2ci2I-frags83__1706_0.clean.out.10_2CI2	2CI2	2.60	-0.0750	0.6825
2ci2	2ci2I_BOINC_ABRELAX_SAVE_ALL_OUT_BARCODE-2ci2I-frags83__1706_0.clean.out.11_2CI2	2CI2	2.31	2.4098	2.7118
2ci2	2ci2I_BOINC_ABRELAX_SAVE_ALL_OUT_BARCODE-2ci2I-frags83__1706_0.clean.out.12_2CI2	2CI2	2.53	1.7472	2.1205
2ci2	2ci2I_BOINC_ABRELAX_SAVE_ALL_OUT_BARCODE-2ci2I-frags83__1706_0.clean.out.13_2CI2	2CI2	2.57	0.9189	1.4173
2ci2	2ci2I_BOINC_ABRELAX_SAVE_ALL_OUT_BARCODE-2ci2I-frags83__1706_0.clean.out.14_2CI2	2CI2	2.46	0.4219	1.0293
2ci2	2ci2I_BOINC_ABRELAX_SAVE_ALL_OUT_BARCODE-2ci2I-frags83__1706_0.clean.out.15_2CI2	2CI2	1.87	1.0845	1.5533
2ci2	2ci2I_BOINC_ABRELAX_SAVE_ALL_OUT_BARCODE-2ci2I-frags83__1706_0.clean.out.16_2CI2	2CI2	2.49	-0.4063	0.4828
2ci2	2ci2I_BOINC_ABRELAX_SAVE_ALL_OUT_BARCODE-2ci2I-frags83__1706_0.clean.out.17_2CI2	2CI2	2.56	-0.4063	0.4828
2ci2	2ci2I_BOINC_ABRELAX_SAVE_ALL_OUT_BARCODE-2ci2I-frags83__1706_0.clean.out.18_2CI2	2CI2	2.47	-0.0750	0.6825
2ci2	2ci2I_BOINC_ABRELAX_SAVE_ALL_OUT_BARCODE-2ci2I-frags83__1706_0.clean.out.19_2CI2	2CI2	2.82	1.7472	2.1205
2ci2	2ci2I_BOINC_ABRELAX_SAVE_ALL_OUT_BARCODE-2ci2I-frags83__1706_0.clean.out.1_2CI2	2CI2	2.28	0.4219	1.0293
2ci2	2ci2I_BOINC_ABRELAX_SAVE_ALL_OUT_BARCODE-2ci2I-frags83__1706_0.clean.out.20_2CI2	2CI2	2.64	1.4159	1.8329
2ci2	2ci2I_BOINC_ABRELAX_SAVE_ALL_OUT_BARCODE-2ci2I-frags83__1706_0.clean.out.21_2CI2	2CI2	2.17	-0.4063	0.4828
2ci2	2ci2I_BOINC_ABRELAX_SAVE_ALL_OUT_BARCODE-2ci2I-frags83__1706_0.clean.out.22_2CI2	2CI2	1.99	-0.0750	0.6825
2ci2	2ci2I_BOINC_ABRELAX_SAVE_ALL_OUT_BARCODE-2ci2I-frags83__1706_0.clean.out.23_2CI2	2CI2	2.42	0.5876	1.1548
2ci2	2ci2I_BOINC_ABRELAX_SAVE_ALL_OUT_BARCODE-2ci2I-frags83__1706_0.clean.out.24_2CI2	2CI2	2.21	1.0845	1.5533
2ci2	2ci2I_BOINC_ABRELAX_SAVE_ALL_OUT_BARCODE-2ci2I-frags83__1706_0.clean.out.25_2CI2	2CI2	2.97	0.5876	1.1548
2ci2	2ci2I_BOINC_ABRELAX_SAVE_ALL_OUT_BARCODE-2ci2I-frags83__1706_0.clean.out.26_2CI2	2CI2	2.21	-0.9033	0.2444
2ci2	2ci2I_BOINC_ABRELAX_SAVE_ALL_OUT_BARCODE-2ci2I-frags83__1706_0.clean.out.27_2CI2	2CI2	2.64	0.0906	0.7925
2ci2	2ci2I_BOINC_ABRELAX_SAVE_ALL_OUT_BARCODE-2ci2I-frags83__1706_0.clean.out.28_2CI2	2CI2	2.44	0.7532	1.2843
2ci2	2ci2I_BOINC_ABRELAX_SAVE_ALL_OUT_BARCODE-2ci2I-frags83__1706_0.clean.out.29_2CI2	2CI2	2.71	2.0785	2.4139
2ci2	2ci2I_BOINC_ABRELAX_SAVE_ALL_OUT_BARCODE-2ci2I-frags83__1706_0.clean.out.2_2CI2	2CI2	1.74	-0.0750	0.6825
2ci2	2ci2I_BOINC_ABRELAX_SAVE_ALL_OUT_BARCODE-2ci2I-frags83__1706_0.clean.out.30_2CI2	2CI2	1.76	-0.0750	0.6825
2ci2	2ci2I_BOINC_ABRELAX_SAVE_ALL_OUT_BARCODE-2ci2I-frags83__1706_0.clean.out.31_2CI2	2CI2	2.38	-0.0750	0.6825
2ci2	2ci2I_BOINC_ABRELAX_SAVE_ALL_OUT_BARCODE-2ci2I-frags83__1706_0.clean.out.32_2CI2	2CI2	2.45	-0.0750	0.6825
2ci2	2ci2I_BOINC_ABRELAX_SAVE_ALL_OUT_BARCODE-2ci2I-frags83__1706_0.clean.out.33_2CI2	2CI2	2.50	-0.5720	0.3945
2ci2	2ci2I_BOINC_ABRELAX_SAVE_ALL_OUT_BARCODE-2ci2I-frags83__1706_0.clean.out.34_2CI2	2CI2	2.33	-0.5720	0.3945
2ci2	2ci2I_BOINC_ABRELAX_SAVE_ALL_OUT_BARCODE-2ci2I-frags83__1706_0.clean.out.35_2CI2	2CI2	2.34	1.7472	2.1205
2ci2	2ci2I_BOINC_ABRELAX_SAVE_ALL_OUT_BARCODE-2ci2I-frags83__1706_0.clean.out.36_2CI2	2CI2	1.71	-0.0750	0.6825
2ci2	2ci2I_BOINC_ABRELAX_SAVE_ALL_OUT_BARCODE-2ci2I-frags83__1706_0.clean.out.37_2CI2	2CI2	2.72	0.4219	1.0293
2ci2	2ci2I_BOINC_ABRELAX_SAVE_ALL_OUT_BARCODE-2ci2I-frags83__1706_0.clean.out.38_2CI2	2CI2	1.99	0.2563	0.9083
2ci2	2ci2I_BOINC_ABRELAX_SAVE_ALL_OUT_BARCODE-2ci2I-frags83__1706_0.clean.out.39_2CI2	2CI2	2.56	-0.0750	0.6825
2ci2	2ci2I_BOINC_ABRELAX_SAVE_ALL_OUT_BARCODE-2ci2I-frags83__1706_0.clean.out.3_2CI2	2CI2	2.65	-0.0750	0.6825
2ci2	2ci2I_BOINC_ABRELAX_SAVE_ALL_OUT_BARCODE-2ci2I-frags83__1706_0.clean.out.40_2CI2	2CI2	2.06	1.4159	1.8329
2ci2	2ci2I_BOINC_ABRELAX_SAVE_ALL_OUT_BARCODE-2ci2I-frags83__1706_0.clean.out.41_2CI2	2CI2	2.57	0.0906	0.7925
2ci2	2ci2I_BOINC_ABRELAX_SAVE_ALL_OUT_BARCODE-2ci2I-frags83__1706_0.clean.out.42_2CI2	2CI2	1.59	-0.2407	0.5790
2ci2	2ci2I_BOINC_ABRELAX_SAVE_ALL_OUT_BARCODE-2ci2I-frags83__1706_0.clean.out.43_2CI2	2CI2	2.17	-0.4063	0.4828
2ci2	2ci2I_BOINC_ABRELAX_SAVE_ALL_OUT_BARCODE-2ci2I-frags83__1706_0.clean.out.44_2CI2	2CI2	2.55	-0.2407	0.5790
2ci2	2ci2I_BOINC_ABRELAX_SAVE_ALL_OUT_BARCODE-2ci2I-frags83__1706_0.clean.out.45_2CI2	2CI2	2.51	0.9189	1.4173
2ci2	2ci2I_BOINC_ABRELAX_SAVE_ALL_OUT_BARCODE-2ci2I-frags83__1706_0.clean.out.46_2CI2	2CI2	2.19	-0.0750	0.6825
2ci2	2ci2I_BOINC_ABRELAX_SAVE_ALL_OUT_BARCODE-2ci2I-frags83__1706_0.clean.out.47_2CI2	2CI2	1.83	-0.0750	0.6825
2ci2	2ci2I_BOINC_ABRELAX_SAVE_ALL_OUT_BARCODE-2ci2I-frags83__1706_0.clean.out.48_2CI2	2CI2	2.05	-0.4063	0.4828
2ci2	2ci2I_BOINC_ABRELAX_SAVE_ALL_OUT_BARCODE-2ci2I-frags83__1706_0.clean.out.49_2CI2	2CI2	2.31	-0.2407	0.5790
2ci2	2ci2I_BOINC_ABRELAX_SAVE_ALL_OUT_BARCODE-2ci2I-frags83__1706_0.clean.out.4_2CI2	2CI2	2.27	-0.0750	0.6825
2ci2	2ci2I_BOINC_ABRELAX_SAVE_ALL_OUT_BARCODE-2ci2I-frags83__1706_0.clean.out.50_2CI2	2CI2	2.50	1.0845	1.5533
2ci2	2ci2I_BOINC_ABRELAX_SAVE_ALL_OUT_BARCODE-2ci2I-frags83__1706_0.clean.out.51_2CI2	2CI2	2.13	0.0906	0.7925
2ci2	2ci2I_BOINC_ABRELAX_SAVE_ALL_OUT_BARCODE-2ci2I-frags83__1706_0.clean.out.52_2CI2	2CI2	2.40	1.2502	1.6920
2ci2	2ci2I_BOINC_ABRELAX_SAVE_ALL_OUT_BARCODE-2ci2I-frags83__1706_0.clean.out.53_2CI2	2CI2	2.79	0.7532	1.2843
2ci2	2ci2I_BOINC_ABRELAX_SAVE_ALL_OUT_BARCODE-2ci2I-frags83__1706_0.clean.out.54_2CI2	2CI2	2.39	-0.4063	0.4828
2ci2	2ci2I_BOINC_ABRELAX_SAVE_ALL_OUT_BARCODE-2ci2I-frags83__1706_0.clean.out.55_2CI2	2CI2	1.71	0.0906	0.7925
2ci2	2ci2I_BOINC_ABRELAX_SAVE_ALL_OUT_BARCODE-2ci2I-frags83__1706_0.clean.out.56_2CI2	2CI2	2.27	-0.2407	0.5790
2ci2	2ci2I_BOINC_ABRELAX_SAVE_ALL_OUT_BARCODE-2ci2I-frags83__1706_0.clean.out.57_2CI2	2CI2	2.19	-0.5720	0.3945
2ci2	2ci2I_BOINC_ABRELAX_SAVE_ALL_OUT_BARCODE-2ci2I-frags83__1706_0.clean.out.58_2CI2	2CI2	2.15	-0.0750	0.6825
2ci2	2ci2I_BOINC_ABRELAX_SAVE_ALL_OUT_BARCODE-2ci2I-frags83__1706_0.clean.out.59_2CI2	2CI2	2.16	-1.4003	0.0917
2ci2	2ci2I_BOINC_ABRELAX_SAVE_ALL_OUT_BARCODE-2ci2I-frags83__1706_0.clean.out.5_2CI2	2CI2	2.56	2.0785	2.4139
2ci2	2ci2I_BOINC_ABRELAX_SAVE_ALL_OUT_BARCODE-2ci2I-frags83__1706_0.clean.out.60_2CI2	2CI2	2.06	-0.2407	0.5790
2ci2	2ci2I_BOINC_ABRELAX_SAVE_ALL_OUT_BARCODE-2ci2I-frags83__1706_0.clean.out.61_2CI2	2CI2	2.45	1.0845	1.5533
2ci2	2ci2I_BOINC_ABRELAX_SAVE_ALL_OUT_BARCODE-2ci2I-frags83__1706_0.clean.out.62_2CI2	2CI2	2.64	-0.2407	0.5790
2ci2	2ci2I_BOINC_ABRELAX_SAVE_ALL_OUT_BARCODE-2ci2I-frags83__1706_0.clean.out.63_2CI2	2CI2	1.50	-0.2407	0.5790
2ci2	2ci2I_BOINC_ABRELAX_SAVE_ALL_OUT_BARCODE-2ci2I-frags83__1706_0.clean.out.64_2CI2	2CI2	2.43	0.9189	1.4173
2ci2	2ci2I_BOINC_ABRELAX_SAVE_ALL_OUT_BARCODE-2ci2I-frags83__1706_0.clean.out.65_2CI2	2CI2	2.25	0.0906	0.7925
2ci2	2ci2I_BOINC_ABRELAX_SAVE_ALL_OUT_BARCODE-2ci2I-frags83__1706_0.clean.out.66_2CI2	2CI2	1.96	-0.0750	0.6825
2ci2	2ci2I_BOINC_ABRELAX_SAVE_ALL_OUT_BARCODE-2ci2I-frags83__1706_0.clean.out.67_2CI2	2CI2	2.04	1.9128	2.2666
2ci2	2ci2I_BOINC_ABRELAX_SAVE_ALL_OUT_BARCODE-2ci2I-frags83__1706_0.clean.out.68_2CI2	2CI2	2.02	-0.0750	0.6825
2ci2	2ci2I_BOINC_ABRELAX_SAVE_ALL_OUT_BARCODE-2ci2I-frags83__1706_0.clean.out.69_2CI2	2CI2	1.90	0.0906	0.7925
2ci2	2ci2I_BOINC_ABRELAX_SAVE_ALL_OUT_BARCODE-2ci2I-frags83__1706_0.clean.out.6_2CI2	2CI2	2.13	-0.7377	0.3148
2ci2	2ci2I_BOINC_ABRELAX_SAVE_ALL_OUT_BARCODE-2ci2I-frags83__1706_0.clean.out.70_2CI2	2CI2	2.58	-0.5720	0.3945
2ci2	2ci2I_BOINC_ABRELAX_SAVE_ALL_OUT_BARCODE-2ci2I-frags83__1706_0.clean.out.71_2CI2	2CI2	1.80	-0.0750	0.6825
2ci2	2ci2I_BOINC_ABRELAX_SAVE_ALL_OUT_BARCODE-2ci2I-frags83__1706_0.clean.out.72_2CI2	2CI2	2.29	0.0906	0.7925
2ci2	2ci2I_BOINC_ABRELAX_SAVE_ALL_OUT_BARCODE-2ci2I-frags83__1706_0.clean.out.73_2CI2	2CI2	2.32	0.0906	0.7925
2ci2	2ci2I_BOINC_ABRELAX_SAVE_ALL_OUT_BARCODE-2ci2I-frags83__1706_0.clean.out.74_2CI2	2CI2	1.96	-0.7377	0.3148
2ci2	2ci2I_BOINC_ABRELAX_SAVE_ALL_OUT_BARCODE-2ci2I-frags83__1706_0.clean.out.75_2CI2	2CI2	2.11	-0.2407	0.5790
2ci2	2ci2I_BOINC_ABRELAX_SAVE_ALL_OUT_BARCODE-2ci2I-frags83__1706_0.clean.out.76_2CI2	2CI2	2.57	0.0906	0.7925
2ci2	2ci2I_BOINC_ABRELAX_SAVE_ALL_OUT_BARCODE-2ci2I-frags83__1706_0.clean.out.77_2CI2	2CI2	2.45	-0.0750	0.6825
2ci2	2ci2I_BOINC_ABRELAX_SAVE_ALL_OUT_BARCODE-2ci2I-frags83__1706_0.clean.out.78_2CI2	2CI2	2.03	-0.5720	0.3945
2ci2	2ci2I_BOINC_ABRELAX_SAVE_ALL_OUT_BARCODE-2ci2I-frags83__1706_0.clean.out.79_2CI2	2CI2	2.54	0.2563	0.9083
2ci2	2ci2I_BOINC_ABRELAX_SAVE_ALL_OUT_BARCODE-2ci2I-frags83__1706_0.clean.out.7_2CI2	2CI2	2.09	0.0906	0.7925
2ci2	2ci2I_BOINC_ABRELAX_SAVE_ALL_OUT_BARCODE-2ci2I-frags83__1706_0.clean.out.80_2CI2	2CI2	2.44	-1.0690	0.1836
2ci2	2ci2I_BOINC_ABRELAX_SAVE_ALL_OUT_BARCODE-2ci2I-frags83__1706_0.clean.out.81_2CI2	2CI2	1.95	-0.7377	0.3148
2ci2	2ci2I_BOINC_ABRELAX_SAVE_ALL_OUT_BARCODE-2ci2I-frags83__1706_0.clean.out.82_2CI2	2CI2	2.21	-0.0750	0.6825
2ci2	2ci2I_BOINC_ABRELAX_SAVE_ALL_OUT_BARCODE-2ci2I-frags83__1706_0.clean.out.83_2CI2	2CI2	1.97	-0.0750	0.6825
2ci2	2ci2I_BOINC_ABRELAX_SAVE_ALL_OUT_BARCODE-2ci2I-frags83__1706_0.clean.out.84_2CI2	2CI2	2.35	0.0906	0.7925
2ci2	2ci2I_BOINC_ABRELAX_SAVE_ALL_OUT_BARCODE-2ci2I-frags83__1706_0.clean.out.85_2CI2	2CI2	2.20	-0.2407	0.5790
2ci2	2ci2I_BOINC_ABRELAX_SAVE_ALL_OUT_BARCODE-2ci2I-frags83__1706_0.clean.out.86_2CI2	2CI2	2.96	1.2502	1.6920
2ci2	2ci2I_BOINC_ABRELAX_SAVE_ALL_OUT_BARCODE-2ci2I-frags83__1706_0.clean.out.87_2CI2	2CI2	2.09	-0.7377	0.3148
2ci2	2ci2I_BOINC_ABRELAX_SAVE_ALL_OUT_BARCODE-2ci2I-frags83__1706_0.clean.out.88_2CI2	2CI2	2.08	-0.5720	0.3945
2ci2	2ci2I_BOINC_ABRELAX_SAVE_ALL_OUT_BARCODE-2ci2I-frags83__1706_0.clean.out.89_2CI2	2CI2	2.19	-0.2407	0.5790
2ci2	2ci2I_BOINC_ABRELAX_SAVE_ALL_OUT_BARCODE-2ci2I-frags83__1706_0.clean.out.8_2CI2	2CI2	1.84	-0.4063	0.4828
2ci2	2ci2I_BOINC_ABRELAX_SAVE_ALL_OUT_BARCODE-2ci2I-frags83__1706_0.clean.out.90_2CI2	2CI2	2.35	-0.2407	0.5790
2ci2	2ci2I_BOINC_ABRELAX_SAVE_ALL_OUT_BARCODE-2ci2I-frags83__1706_0.clean.out.91_2CI2	2CI2	2.07	-0.4063	0.4828
2ci2	2ci2I_BOINC_ABRELAX_SAVE_ALL_OUT_BARCODE-2ci2I-frags83__1706_0.clean.out.92_2CI2	2CI2	1.88	0.2563	0.9083
2ci2	2ci2I_BOINC_ABRELAX_SAVE_ALL_OUT_BARCODE-2ci2I-frags83__1706_0.clean.out.93_2CI2	2CI2	3.07	1.0845	1.5533
2ci2	2ci2I_BOINC_ABRELAX_SAVE_ALL_OUT_BARCODE-2ci2I-frags83__1706_0.clean.out.94_2CI2	2CI2	1.94	0.0906	0.7925
2ci2	2ci2I_BOINC_ABRELAX_SAVE_ALL_OUT_BARCODE-2ci2I-frags83__1706_0.clean.out.95_2CI2	2CI2	2.49	0.4219	1.0293
2ci2	2ci2I_BOINC_ABRELAX_SAVE_ALL_OUT_BARCODE-2ci2I-frags83__1706_0.clean.out.96_2CI2	2CI2	2.11	0.0906	0.7925
2ci2	2ci2I_BOINC_ABRELAX_SAVE_ALL_OUT_BARCODE-2ci2I-frags83__1706_0.clean.out.97_2CI2	2CI2	1.66	-0.0750	0.6825
2ci2	2ci2I_BOINC_ABRELAX_SAVE_ALL_OUT_BARCODE-2ci2I-frags83__1706_0.clean.out.98_2CI2	2CI2	2.17	1.4159	1.8329
2ci2	2ci2I_BOINC_ABRELAX_SAVE_ALL_OUT_BARCODE-2ci2I-frags83__1706_0.clean.out.99_2CI2	2CI2	2.48	0.9189	1.4173
2ci2	2ci2I_BOINC_ABRELAX_SAVE_ALL_OUT_BARCODE-2ci2I-frags83__1706_0.clean.out.9_2CI2	2CI2	2.41	0.4219	1.0293
2SNI_I	2ci2I_BOINC_ABRELAX_SAVE_ALL_OUT-2ci2I-frags83__1705_0.first.clean.out.10_2CI2	2CI2	2.52	0.7532	1.2843
2SNI_I	2ci2I_BOINC_ABRELAX_SAVE_ALL_OUT-2ci2I-frags83__1705_0.first.clean.out.11_2CI2	2CI2	2.45	-0.7377	0.3148
2SNI_I	2ci2I_BOINC_ABRELAX_SAVE_ALL_OUT-2ci2I-frags83__1705_0.first.clean.out.12_2CI2	2CI2	2.21	-0.4063	0.4828
2SNI_I	2ci2I_BOINC_ABRELAX_SAVE_ALL_OUT-2ci2I-frags83__1705_0.first.clean.out.13_2CI2	2CI2	2.18	-0.0750	0.6825
2SNI_I	2ci2I_BOINC_ABRELAX_SAVE_ALL_OUT-2ci2I-frags83__1705_0.first.clean.out.14_2CI2	2CI2	2.75	0.9189	1.4173
2SNI_I	2ci2I_BOINC_ABRELAX_SAVE_ALL_OUT-2ci2I-frags83__1705_0.first.clean.out.15_2CI2	2CI2	1.96	0.5876	1.1548
2SNI_I	2ci2I_BOINC_ABRELAX_SAVE_ALL_OUT-2ci2I-frags83__1705_0.first.clean.out.16_2CI2	2CI2	2.23	1.5815	1.9758
2SNI_I	2ci2I_BOINC_ABRELAX_SAVE_ALL_OUT-2ci2I-frags83__1705_0.first.clean.out.17_2CI2	2CI2	2.11	0.4219	1.0293
2SNI_I	2ci2I_BOINC_ABRELAX_SAVE_ALL_OUT-2ci2I-frags83__1705_0.first.clean.out.18_2CI2	2CI2	1.59	-0.0750	0.6825
2SNI_I	2ci2I_BOINC_ABRELAX_SAVE_ALL_OUT-2ci2I-frags83__1705_0.first.clean.out.19_2CI2	2CI2	3.04	1.0845	1.5533
2SNI_I	2ci2I_BOINC_ABRELAX_SAVE_ALL_OUT-2ci2I-frags83__1705_0.first.clean.out.1_2CI2	2CI2	2.71	2.0785	2.4139
2SNI_I	2ci2I_BOINC_ABRELAX_SAVE_ALL_OUT-2ci2I-frags83__1705_0.first.clean.out.20_2CI2	2CI2	2.49	-0.0750	0.6825
2SNI_I	2ci2I_BOINC_ABRELAX_SAVE_ALL_OUT-2ci2I-frags83__1705_0.first.clean.out.2_2CI2	2CI2	2.69	0.2563	0.9083
2SNI_I	2ci2I_BOINC_ABRELAX_SAVE_ALL_OUT-2ci2I-frags83__1705_0.first.clean.out.3_2CI2	2CI2	2.62	0.5876	1.1548
2SNI_I	2ci2I_BOINC_ABRELAX_SAVE_ALL_OUT-2ci2I-frags83__1705_0.first.clean.out.4_2CI2	2CI2	2.43	1.2502	1.6920
2SNI_I	2ci2I_BOINC_ABRELAX_SAVE_ALL_OUT-2ci2I-frags83__1705_0.first.clean.out.5_2CI2	2CI2	2.19	0.9189	1.4173
2SNI_I	2ci2I_BOINC_ABRELAX_SAVE_ALL_OUT-2ci2I-frags83__1705_0.first.clean.out.6_2CI2	2CI2	2.68	-1.0690	0.1836
2SNI_I	2ci2I_BOINC_ABRELAX_SAVE_ALL_OUT-2ci2I-frags83__1705_0.first.clean.out.7_2CI2	2CI2	2.65	1.0845	1.5533
2SNI_I	2ci2I_BOINC_ABRELAX_SAVE_ALL_OUT-2ci2I-frags83__1705_0.first.clean.out.8_2CI2	2CI2	1.94	-0.4063	0.4828
2SNI_I	2ci2I_BOINC_ABRELAX_SAVE_ALL_OUT-2ci2I-frags83__1705_0.first.clean.out.9_2CI2	2CI2	2.14	1.2502	1.6920
2SNI_I	2ci2I_BOINC_ABRELAX_SAVE_ALL_OUT_BARCODE-2ci2I-frags83__1706_0.clean.out.100_2CI2	2CI2	2.13	0.0906	0.7925
2SNI_I	2ci2I_BOINC_ABRELAX_SAVE_ALL_OUT_BARCODE-2ci2I-frags83__1706_0.clean.out.10_2CI2	2CI2	2.09	-0.5720	0.3945
2SNI_I	2ci2I_BOINC_ABRELAX_SAVE_ALL_OUT_BARCODE-2ci2I-frags83__1706_0.clean.out.11_2CI2	2CI2	2.26	2.2441	2.5624
2SNI_I	2ci2I_BOINC_ABRELAX_SAVE_ALL_OUT_BARCODE-2ci2I-frags83__1706_0.clean.out.12_2CI2	2CI2	2.40	1.5815	1.9758
2SNI_I	2ci2I_BOINC_ABRELAX_SAVE_ALL_OUT_BARCODE-2ci2I-frags83__1706_0.clean.out.13_2CI2	2CI2	2.51	0.4219	1.0293
2SNI_I	2ci2I_BOINC_ABRELAX_SAVE_ALL_OUT_BARCODE-2ci2I-frags83__1706_0.clean.out.14_2CI2	2CI2	2.45	0.4219	1.0293
2SNI_I	2ci2I_BOINC_ABRELAX_SAVE_ALL_OUT_BARCODE-2ci2I-frags83__1706_0.clean.out.15_2CI2	2CI2	1.95	1.0845	1.5533
2SNI_I	2ci2I_BOINC_ABRELAX_SAVE_ALL_OUT_BARCODE-2ci2I-frags83__1706_0.clean.out.16_2CI2	2CI2	1.87	-0.5720	0.3945
2SNI_I	2ci2I_BOINC_ABRELAX_SAVE_ALL_OUT_BARCODE-2ci2I-frags83__1706_0.clean.out.17_2CI2	2CI2	2.53	-0.4063	0.4828
2SNI_I	2ci2I_BOINC_ABRELAX_SAVE_ALL_OUT_BARCODE-2ci2I-frags83__1706_0.clean.out.18_2CI2	2CI2	2.40	0.0906	0.7925
2SNI_I	2ci2I_BOINC_ABRELAX_SAVE_ALL_OUT_BARCODE-2ci2I-frags83__1706_0.clean.out.19_2CI2	2CI2	2.18	1.4159	1.8329
2SNI_I	2ci2I_BOINC_ABRELAX_SAVE_ALL_OUT_BARCODE-2ci2I-frags83__1706_0.clean.out.1_2CI2	2CI2	2.26	0.4219	1.0293
2SNI_I	2ci2I_BOINC_ABRELAX_SAVE_ALL_OUT_BARCODE-2ci2I-frags83__1706_0.clean.out.20_2CI2	2CI2	2.42	1.4159	1.8329
2SNI_I	2ci2I_BOINC_ABRELAX_SAVE_ALL_OUT_BARCODE-2ci2I-frags83__1706_0.clean.out.21_2CI2	2CI2	2.33	-0.5720	0.3945
2SNI_I	2ci2I_BOINC_ABRELAX_SAVE_ALL_OUT_BARCODE-2ci2I-frags83__1706_0.clean.out.22_2CI2	2CI2	1.99	-0.0750	0.6825
2SNI_I	2ci2I_BOINC_ABRELAX_SAVE_ALL_OUT_BARCODE-2ci2I-frags83__1706_0.clean.out.23_2CI2	2CI2	2.61	0.5876	1.1548
2SNI_I	2ci2I_BOINC_ABRELAX_SAVE_ALL_OUT_BARCODE-2ci2I-frags83__1706_0.clean.out.24_2CI2	2CI2	2.68	1.7472	2.1205
2SNI_I	2ci2I_BOINC_ABRELAX_SAVE_ALL_OUT_BARCODE-2ci2I-frags83__1706_0.clean.out.25_2CI2	2CI2	2.64	1.4159	1.8329
2SNI_I	2ci2I_BOINC_ABRELAX_SAVE_ALL_OUT_BARCODE-2ci2I-frags83__1706_0.clean.out.26_2CI2	2CI2	1.96	-0.2407	0.5790
2SNI_I	2ci2I_BOINC_ABRELAX_SAVE_ALL_OUT_BARCODE-2ci2I-frags83__1706_0.clean.out.27_2CI2	2CI2	2.32	0.2563	0.9083
2SNI_I	2ci2I_BOINC_ABRELAX_SAVE_ALL_OUT_BARCODE-2ci2I-frags83__1706_0.clean.out.28_2CI2	2CI2	2.68	0.7532	1.2843
2SNI_I	2ci2I_BOINC_ABRELAX_SAVE_ALL_OUT_BARCODE-2ci2I-frags83__1706_0.clean.out.29_2CI2	2CI2	2.71	2.4098	2.7118
2SNI_I	2ci2I_BOINC_ABRELAX_SAVE_ALL_OUT_BARCODE-2ci2I-frags83__1706_0.clean.out.2_2CI2	2CI2	1.86	0.0906	0.7925
2SNI_I	2ci2I_BOINC_ABRELAX_SAVE_ALL_OUT_BARCODE-2ci2I-frags83__1706_0.clean.out.30_2CI2	2CI2	1.75	-0.0750	0.6825
2SNI_I	2ci2I_BOINC_ABRELAX_SAVE_ALL_OUT_BARCODE-2ci2I-frags83__1706_0.clean.out.31_2CI2	2CI2	2.36	-0.0750	0.6825
2SNI_I	2ci2I_BOINC_ABRELAX_SAVE_ALL_OUT_BARCODE-2ci2I-frags83__1706_0.clean.out.32_2CI2	2CI2	2.43	-0.0750	0.6825
2SNI_I	2ci2I_BOINC_ABRELAX_SAVE_ALL_OUT_BARCODE-2ci2I-frags83__1706_0.clean.out.33_2CI2	2CI2	2.02	-0.4063	0.4828
2SNI_I	2ci2I_BOINC_ABRELAX_SAVE_ALL_OUT_BARCODE-2ci2I-frags83__1706_0.clean.out.34_2CI2	2CI2	2.19	-0.5720	0.3945
2SNI_I	2ci2I_BOINC_ABRELAX_SAVE_ALL_OUT_BARCODE-2ci2I-frags83__1706_0.clean.out.35_2CI2	2CI2	2.28	1.7472	2.1205
2SNI_I	2ci2I_BOINC_ABRELAX_SAVE_ALL_OUT_BARCODE-2ci2I-frags83__1706_0.clean.out.36_2CI2	2CI2	1.69	-0.0750	0.6825
2SNI_I	2ci2I_BOINC_ABRELAX_SAVE_ALL_OUT_BARCODE-2ci2I-frags83__1706_0.clean.out.37_2CI2	2CI2	2.24	-0.4063	0.4828
2SNI_I	2ci2I_BOINC_ABRELAX_SAVE_ALL_OUT_BARCODE-2ci2I-frags83__1706_0.clean.out.38_2CI2	2CI2	1.97	0.2563	0.9083
2SNI_I	2ci2I_BOINC_ABRELAX_SAVE_ALL_OUT_BARCODE-2ci2I-frags83__1706_0.clean.out.39_2CI2	2CI2	2.57	-0.0750	0.6825
2SNI_I	2ci2I_BOINC_ABRELAX_SAVE_ALL_OUT_BARCODE-2ci2I-frags83__1706_0.clean.out.3_2CI2	2CI2	2.45	-0.0750	0.6825
2SNI_I	2ci2I_BOINC_ABRELAX_SAVE_ALL_OUT_BARCODE-2ci2I-frags83__1706_0.clean.out.40_2CI2	2CI2	2.83	1.4159	1.8329
2SNI_I	2ci2I_BOINC_ABRELAX_SAVE_ALL_OUT_BARCODE-2ci2I-frags83__1706_0.clean.out.41_2CI2	2CI2	2.37	-0.0750	0.6825
2SNI_I	2ci2I_BOINC_ABRELAX_SAVE_ALL_OUT_BARCODE-2ci2I-frags83__1706_0.clean.out.42_2CI2	2CI2	2.85	1.2502	1.6920
2SNI_I	2ci2I_BOINC_ABRELAX_SAVE_ALL_OUT_BARCODE-2ci2I-frags83__1706_0.clean.out.43_2CI2	2CI2	2.15	-0.4063	0.4828
2SNI_I	2ci2I_BOINC_ABRELAX_SAVE_ALL_OUT_BARCODE-2ci2I-frags83__1706_0.clean.out.44_2CI2	2CI2	2.53	-0.2407	0.5790
2SNI_I	2ci2I_BOINC_ABRELAX_SAVE_ALL_OUT_BARCODE-2ci2I-frags83__1706_0.clean.out.45_2CI2	2CI2	2.52	1.0845	1.5533
2SNI_I	2ci2I_BOINC_ABRELAX_SAVE_ALL_OUT_BARCODE-2ci2I-frags83__1706_0.clean.out.46_2CI2	2CI2	2.17	-0.0750	0.6825
2SNI_I	2ci2I_BOINC_ABRELAX_SAVE_ALL_OUT_BARCODE-2ci2I-frags83__1706_0.clean.out.47_2CI2	2CI2	1.83	-0.0750	0.6825
2SNI_I	2ci2I_BOINC_ABRELAX_SAVE_ALL_OUT_BARCODE-2ci2I-frags83__1706_0.clean.out.48_2CI2	2CI2	2.03	-0.2407	0.5790
2SNI_I	2ci2I_BOINC_ABRELAX_SAVE_ALL_OUT_BARCODE-2ci2I-frags83__1706_0.clean.out.49_2CI2	2CI2	2.43	0.2563	0.9083
2SNI_I	2ci2I_BOINC_ABRELAX_SAVE_ALL_OUT_BARCODE-2ci2I-frags83__1706_0.clean.out.4_2CI2	2CI2	2.26	-0.0750	0.6825
2SNI_I	2ci2I_BOINC_ABRELAX_SAVE_ALL_OUT_BARCODE-2ci2I-frags83__1706_0.clean.out.50_2CI2	2CI2	2.69	0.9189	1.4173
2SNI_I	2ci2I_BOINC_ABRELAX_SAVE_ALL_OUT_BARCODE-2ci2I-frags83__1706_0.clean.out.51_2CI2	2CI2	2.01	-0.0750	0.6825
2SNI_I	2ci2I_BOINC_ABRELAX_SAVE_ALL_OUT_BARCODE-2ci2I-frags83__1706_0.clean.out.52_2CI2	2CI2	1.88	1.4159	1.8329
2SNI_I	2ci2I_BOINC_ABRELAX_SAVE_ALL_OUT_BARCODE-2ci2I-frags83__1706_0.clean.out.53_2CI2	2CI2	2.49	1.0845	1.5533
2SNI_I	2ci2I_BOINC_ABRELAX_SAVE_ALL_OUT_BARCODE-2ci2I-frags83__1706_0.clean.out.54_2CI2	2CI2	1.92	-0.5720	0.3945
2SNI_I	2ci2I_BOINC_ABRELAX_SAVE_ALL_OUT_BARCODE-2ci2I-frags83__1706_0.clean.out.55_2CI2	2CI2	1.82	0.2563	0.9083
2SNI_I	2ci2I_BOINC_ABRELAX_SAVE_ALL_OUT_BARCODE-2ci2I-frags83__1706_0.clean.out.56_2CI2	2CI2	2.25	-0.2407	0.5790
2SNI_I	2ci2I_BOINC_ABRELAX_SAVE_ALL_OUT_BARCODE-2ci2I-frags83__1706_0.clean.out.57_2CI2	2CI2	1.42	-0.2407	0.5790
2SNI_I	2ci2I_BOINC_ABRELAX_SAVE_ALL_OUT_BARCODE-2ci2I-frags83__1706_0.clean.out.58_2CI2	2CI2	2.13	-0.0750	0.6825
2SNI_I	2ci2I_BOINC_ABRELAX_SAVE_ALL_OUT_BARCODE-2ci2I-frags83__1706_0.clean.out.59_2CI2	2CI2	2.09	-0.7377	0.3148
2SNI_I	2ci2I_BOINC_ABRELAX_SAVE_ALL_OUT_BARCODE-2ci2I-frags83__1706_0.clean.out.5_2CI2	2CI2	2.48	2.0785	2.4139
2SNI_I	2ci2I_BOINC_ABRELAX_SAVE_ALL_OUT_BARCODE-2ci2I-frags83__1706_0.clean.out.60_2CI2	2CI2	2.02	-0.2407	0.5790
2SNI_I	2ci2I_BOINC_ABRELAX_SAVE_ALL_OUT_BARCODE-2ci2I-frags83__1706_0.clean.out.61_2CI2	2CI2	2.60	0.9189	1.4173
2SNI_I	2ci2I_BOINC_ABRELAX_SAVE_ALL_OUT_BARCODE-2ci2I-frags83__1706_0.clean.out.62_2CI2	2CI2	2.03	0.2563	0.9083
2SNI_I	2ci2I_BOINC_ABRELAX_SAVE_ALL_OUT_BARCODE-2ci2I-frags83__1706_0.clean.out.63_2CI2	2CI2	1.51	-0.2407	0.5790
2SNI_I	2ci2I_BOINC_ABRELAX_SAVE_ALL_OUT_BARCODE-2ci2I-frags83__1706_0.clean.out.64_2CI2	2CI2	2.34	0.9189	1.4173
2SNI_I	2ci2I_BOINC_ABRELAX_SAVE_ALL_OUT_BARCODE-2ci2I-frags83__1706_0.clean.out.65_2CI2	2CI2	2.35	0.0906	0.7925
2SNI_I	2ci2I_BOINC_ABRELAX_SAVE_ALL_OUT_BARCODE-2ci2I-frags83__1706_0.clean.out.66_2CI2	2CI2	2.06	0.0906	0.7925
2SNI_I	2ci2I_BOINC_ABRELAX_SAVE_ALL_OUT_BARCODE-2ci2I-frags83__1706_0.clean.out.67_2CI2	2CI2	2.18	1.9128	2.2666
2SNI_I	2ci2I_BOINC_ABRELAX_SAVE_ALL_OUT_BARCODE-2ci2I-frags83__1706_0.clean.out.68_2CI2	2CI2	2.01	-0.0750	0.6825
2SNI_I	2ci2I_BOINC_ABRELAX_SAVE_ALL_OUT_BARCODE-2ci2I-frags83__1706_0.clean.out.69_2CI2	2CI2	2.00	0.2563	0.9083
2SNI_I	2ci2I_BOINC_ABRELAX_SAVE_ALL_OUT_BARCODE-2ci2I-frags83__1706_0.clean.out.6_2CI2	2CI2	2.17	0.2563	0.9083
2SNI_I	2ci2I_BOINC_ABRELAX_SAVE_ALL_OUT_BARCODE-2ci2I-frags83__1706_0.clean.out.70_2CI2	2CI2	2.61	-0.5720	0.3945
2SNI_I	2ci2I_BOINC_ABRELAX_SAVE_ALL_OUT_BARCODE-2ci2I-frags83__1706_0.clean.out.71_2CI2	2CI2	2.20	-0.0750	0.6825
2SNI_I	2ci2I_BOINC_ABRELAX_SAVE_ALL_OUT_BARCODE-2ci2I-frags83__1706_0.clean.out.72_2CI2	2CI2	2.39	0.0906	0.7925
2SNI_I	2ci2I_BOINC_ABRELAX_SAVE_ALL_OUT_BARCODE-2ci2I-frags83__1706_0.clean.out.73_2CI2	2CI2	1.83	0.0906	0.7925
2SNI_I	2ci2I_BOINC_ABRELAX_SAVE_ALL_OUT_BARCODE-2ci2I-frags83__1706_0.clean.out.74_2CI2	2CI2	1.79	-0.2407	0.5790
2SNI_I	2ci2I_BOINC_ABRELAX_SAVE_ALL_OUT_BARCODE-2ci2I-frags83__1706_0.clean.out.75_2CI2	2CI2	2.11	-0.2407	0.5790
2SNI_I	2ci2I_BOINC_ABRELAX_SAVE_ALL_OUT_BARCODE-2ci2I-frags83__1706_0.clean.out.76_2CI2	2CI2	2.79	0.5876	1.1548
2SNI_I	2ci2I_BOINC_ABRELAX_SAVE_ALL_OUT_BARCODE-2ci2I-frags83__1706_0.clean.out.77_2CI2	2CI2	2.45	0.0906	0.7925
2SNI_I	2ci2I_BOINC_ABRELAX_SAVE_ALL_OUT_BARCODE-2ci2I-frags83__1706_0.clean.out.78_2CI2	2CI2	2.03	-0.5720	0.3945
2SNI_I	2ci2I_BOINC_ABRELAX_SAVE_ALL_OUT_BARCODE-2ci2I-frags83__1706_0.clean.out.79_2CI2	2CI2	2.27	0.0906	0.7925
2SNI_I	2ci2I_BOINC_ABRELAX_SAVE_ALL_OUT_BARCODE-2ci2I-frags83__1706_0.clean.out.7_2CI2	2CI2	2.03	0.0906	0.7925
2SNI_I	2ci2I_BOINC_ABRELAX_SAVE_ALL_OUT_BARCODE-2ci2I-frags83__1706_0.clean.out.80_2CI2	2CI2	3.10	-0.7377	0.3148
2SNI_I	2ci2I_BOINC_ABRELAX_SAVE_ALL_OUT_BARCODE-2ci2I-frags83__1706_0.clean.out.81_2CI2	2CI2	1.86	0.0906	0.7925
2SNI_I	2ci2I_BOINC_ABRELAX_SAVE_ALL_OUT_BARCODE-2ci2I-frags83__1706_0.clean.out.82_2CI2	2CI2	2.19	-0.0750	0.6825
2SNI_I	2ci2I_BOINC_ABRELAX_SAVE_ALL_OUT_BARCODE-2ci2I-frags83__1706_0.clean.out.83_2CI2	2CI2	2.10	0.0906	0.7925
2SNI_I	2ci2I_BOINC_ABRELAX_SAVE_ALL_OUT_BARCODE-2ci2I-frags83__1706_0.clean.out.84_2CI2	2CI2	2.38	0.0906	0.7925
2SNI_I	2ci2I_BOINC_ABRELAX_SAVE_ALL_OUT_BARCODE-2ci2I-frags83__1706_0.clean.out.85_2CI2	2CI2	2.30	-0.2407	0.5790
2SNI_I	2ci2I_BOINC_ABRELAX_SAVE_ALL_OUT_BARCODE-2ci2I-frags83__1706_0.clean.out.86_2CI2	2CI2	2.11	1.2502	1.6920
2SNI_I	2ci2I_BOINC_ABRELAX_SAVE_ALL_OUT_BARCODE-2ci2I-frags83__1706_0.clean.out.87_2CI2	2CI2	2.08	-0.7377	0.3148
2SNI_I	2ci2I_BOINC_ABRELAX_SAVE_ALL_OUT_BARCODE-2ci2I-frags83__1706_0.clean.out.88_2CI2	2CI2	1.79	-0.0750	0.6825
2SNI_I	2ci2I_BOINC_ABRELAX_SAVE_ALL_OUT_BARCODE-2ci2I-frags83__1706_0.clean.out.89_2CI2	2CI2	1.99	-0.2407	0.5790
2SNI_I	2ci2I_BOINC_ABRELAX_SAVE_ALL_OUT_BARCODE-2ci2I-frags83__1706_0.clean.out.8_2CI2	2CI2	1.91	-0.5720	0.3945
2SNI_I	2ci2I_BOINC_ABRELAX_SAVE_ALL_OUT_BARCODE-2ci2I-frags83__1706_0.clean.out.90_2CI2	2CI2	2.60	-0.0750	0.6825
2SNI_I	2ci2I_BOINC_ABRELAX_SAVE_ALL_OUT_BARCODE-2ci2I-frags83__1706_0.clean.out.91_2CI2	2CI2	2.07	-0.4063	0.4828
2SNI_I	2ci2I_BOINC_ABRELAX_SAVE_ALL_OUT_BARCODE-2ci2I-frags83__1706_0.clean.out.92_2CI2	2CI2	1.85	0.2563	0.9083
2SNI_I	2ci2I_BOINC_ABRELAX_SAVE_ALL_OUT_BARCODE-2ci2I-frags83__1706_0.clean.out.93_2CI2	2CI2	3.08	1.0845	1.5533
2SNI_I	2ci2I_BOINC_ABRELAX_SAVE_ALL_OUT_BARCODE-2ci2I-frags83__1706_0.clean.out.94_2CI2	2CI2	1.91	0.2563	0.9083
2SNI_I	2ci2I_BOINC_ABRELAX_SAVE_ALL_OUT_BARCODE-2ci2I-frags83__1706_0.clean.out.95_2CI2	2CI2	1.57	-0.4063	0.4828
2SNI_I	2ci2I_BOINC_ABRELAX_SAVE_ALL_OUT_BARCODE-2ci2I-frags83__1706_0.clean.out.96_2CI2	2CI2	2.25	-0.0750	0.6825
2SNI_I	2ci2I_BOINC_ABRELAX_SAVE_ALL_OUT_BARCODE-2ci2I-frags83__1706_0.clean.out.97_2CI2	2CI2	1.81	0.0906	0.7925
2SNI_I	2ci2I_BOINC_ABRELAX_SAVE_ALL_OUT_BARCODE-2ci2I-frags83__1706_0.clean.out.98_2CI2	2CI2	2.16	1.4159	1.8329
2SNI_I	2ci2I_BOINC_ABRELAX_SAVE_ALL_OUT_BARCODE-2ci2I-frags83__1706_0.clean.out.99_2CI2	2CI2	2.67	1.4159	1.8329
2SNI_I	2ci2I_BOINC_ABRELAX_SAVE_ALL_OUT_BARCODE-2ci2I-frags83__1706_0.clean.out.9_2CI2	2CI2	2.38	0.4219	1.0293
