# Supplementary material for: Addressing the Role of Conformational Diversity in Protein Structure Prediction
Source: PLoS One. 2016 May 9;11(5):e0154923. doi: 10.1371/journal.pone.0154923 (PMC4861349; doi:10.1371/journal.pone.0154923)
Supplement: S1 Dataset — (GZ) [file pone.0154923.s002.gz › Palopoli-Monzon_2016_SI/Structural_alignments/SET_ROSETTA/rmsd_mammoth_rosseta_1CEI.out]

PDB_1	PDB_2	Target	RMSD	Z-score	ln(E)
1AYI_A	1cei__BOINC_ABRELAX_SAVE_ALL_OUT-1cei_-frags83__1705_0.first.clean.out.10_1CEI	1CEI	1.82	-1.0062	0.2055
1AYI_A	1cei__BOINC_ABRELAX_SAVE_ALL_OUT-1cei_-frags83__1705_0.first.clean.out.11_1CEI	1CEI	2.53	0.1776	0.8526
1AYI_A	1cei__BOINC_ABRELAX_SAVE_ALL_OUT-1cei_-frags83__1705_0.first.clean.out.12_1CEI	1CEI	2.58	0.5722	1.1430
1AYI_A	1cei__BOINC_ABRELAX_SAVE_ALL_OUT-1cei_-frags83__1705_0.first.clean.out.13_1CEI	1CEI	2.61	0.1776	0.8526
1AYI_A	1cei__BOINC_ABRELAX_SAVE_ALL_OUT-1cei_-frags83__1705_0.first.clean.out.14_1CEI	1CEI	2.67	0.1776	0.8526
1AYI_A	1cei__BOINC_ABRELAX_SAVE_ALL_OUT-1cei_-frags83__1705_0.first.clean.out.15_1CEI	1CEI	2.45	-0.7431	0.3123
1AYI_A	1cei__BOINC_ABRELAX_SAVE_ALL_OUT-1cei_-frags83__1705_0.first.clean.out.16_1CEI	1CEI	2.75	-0.2170	0.5934
1AYI_A	1cei__BOINC_ABRELAX_SAVE_ALL_OUT-1cei_-frags83__1705_0.first.clean.out.17_1CEI	1CEI	2.89	1.7560	2.1282
1AYI_A	1cei__BOINC_ABRELAX_SAVE_ALL_OUT-1cei_-frags83__1705_0.first.clean.out.18_1CEI	1CEI	2.28	-0.7431	0.3123
1AYI_A	1cei__BOINC_ABRELAX_SAVE_ALL_OUT-1cei_-frags83__1705_0.first.clean.out.19_1CEI	1CEI	2.85	1.7560	2.1282
1AYI_A	1cei__BOINC_ABRELAX_SAVE_ALL_OUT-1cei_-frags83__1705_0.first.clean.out.1_1CEI	1CEI	2.18	1.0984	1.5648
1AYI_A	1cei__BOINC_ABRELAX_SAVE_ALL_OUT-1cei_-frags83__1705_0.first.clean.out.20_1CEI	1CEI	2.65	0.1776	0.8526
1AYI_A	1cei__BOINC_ABRELAX_SAVE_ALL_OUT-1cei_-frags83__1705_0.first.clean.out.2_1CEI	1CEI	2.42	0.9668	1.4564
1AYI_A	1cei__BOINC_ABRELAX_SAVE_ALL_OUT-1cei_-frags83__1705_0.first.clean.out.3_1CEI	1CEI	2.96	0.5722	1.1430
1AYI_A	1cei__BOINC_ABRELAX_SAVE_ALL_OUT-1cei_-frags83__1705_0.first.clean.out.4_1CEI	1CEI	2.82	4.1236	4.2892
1AYI_A	1cei__BOINC_ABRELAX_SAVE_ALL_OUT-1cei_-frags83__1705_0.first.clean.out.5_1CEI	1CEI	2.57	0.9668	1.4564
1AYI_A	1cei__BOINC_ABRELAX_SAVE_ALL_OUT-1cei_-frags83__1705_0.first.clean.out.6_1CEI	1CEI	2.13	0.4407	1.0433
1AYI_A	1cei__BOINC_ABRELAX_SAVE_ALL_OUT-1cei_-frags83__1705_0.first.clean.out.7_1CEI	1CEI	2.28	0.0461	0.7623
1AYI_A	1cei__BOINC_ABRELAX_SAVE_ALL_OUT-1cei_-frags83__1705_0.first.clean.out.8_1CEI	1CEI	3.05	-0.4800	0.4424
1AYI_A	1cei__BOINC_ABRELAX_SAVE_ALL_OUT-1cei_-frags83__1705_0.first.clean.out.9_1CEI	1CEI	3.13	1.7560	2.1282
1AYI_A	1cei__BOINC_ABRELAX_SAVE_ALL_OUT_BARCODE-1cei_-frags83__1706_0.clean.out.100_1CEI	1CEI	2.32	0.8353	1.3498
1AYI_A	1cei__BOINC_ABRELAX_SAVE_ALL_OUT_BARCODE-1cei_-frags83__1706_0.clean.out.10_1CEI	1CEI	2.01	1.0984	1.5648
1AYI_A	1cei__BOINC_ABRELAX_SAVE_ALL_OUT_BARCODE-1cei_-frags83__1706_0.clean.out.11_1CEI	1CEI	2.26	0.4407	1.0433
1AYI_A	1cei__BOINC_ABRELAX_SAVE_ALL_OUT_BARCODE-1cei_-frags83__1706_0.clean.out.12_1CEI	1CEI	3.06	0.4407	1.0433
1AYI_A	1cei__BOINC_ABRELAX_SAVE_ALL_OUT_BARCODE-1cei_-frags83__1706_0.clean.out.13_1CEI	1CEI	2.75	-0.2170	0.5934
1AYI_A	1cei__BOINC_ABRELAX_SAVE_ALL_OUT_BARCODE-1cei_-frags83__1706_0.clean.out.14_1CEI	1CEI	2.67	0.3092	0.9464
1AYI_A	1cei__BOINC_ABRELAX_SAVE_ALL_OUT_BARCODE-1cei_-frags83__1706_0.clean.out.15_1CEI	1CEI	2.34	-0.0854	0.6758
1AYI_A	1cei__BOINC_ABRELAX_SAVE_ALL_OUT_BARCODE-1cei_-frags83__1706_0.clean.out.16_1CEI	1CEI	2.73	-0.0854	0.6758
1AYI_A	1cei__BOINC_ABRELAX_SAVE_ALL_OUT_BARCODE-1cei_-frags83__1706_0.clean.out.17_1CEI	1CEI	2.13	0.9668	1.4564
1AYI_A	1cei__BOINC_ABRELAX_SAVE_ALL_OUT_BARCODE-1cei_-frags83__1706_0.clean.out.18_1CEI	1CEI	2.84	0.8353	1.3498
1AYI_A	1cei__BOINC_ABRELAX_SAVE_ALL_OUT_BARCODE-1cei_-frags83__1706_0.clean.out.19_1CEI	1CEI	2.50	1.6245	2.0132
1AYI_A	1cei__BOINC_ABRELAX_SAVE_ALL_OUT_BARCODE-1cei_-frags83__1706_0.clean.out.1_1CEI	1CEI	2.45	1.3614	1.7864
1AYI_A	1cei__BOINC_ABRELAX_SAVE_ALL_OUT_BARCODE-1cei_-frags83__1706_0.clean.out.20_1CEI	1CEI	1.87	0.7038	1.2452
1AYI_A	1cei__BOINC_ABRELAX_SAVE_ALL_OUT_BARCODE-1cei_-frags83__1706_0.clean.out.21_1CEI	1CEI	2.45	1.4930	1.8992
1AYI_A	1cei__BOINC_ABRELAX_SAVE_ALL_OUT_BARCODE-1cei_-frags83__1706_0.clean.out.22_1CEI	1CEI	2.96	0.8353	1.3498
1AYI_A	1cei__BOINC_ABRELAX_SAVE_ALL_OUT_BARCODE-1cei_-frags83__1706_0.clean.out.23_1CEI	1CEI	2.73	0.1776	0.8526
1AYI_A	1cei__BOINC_ABRELAX_SAVE_ALL_OUT_BARCODE-1cei_-frags83__1706_0.clean.out.24_1CEI	1CEI	2.56	1.7560	2.1282
1AYI_A	1cei__BOINC_ABRELAX_SAVE_ALL_OUT_BARCODE-1cei_-frags83__1706_0.clean.out.25_1CEI	1CEI	2.64	-0.3485	0.5155
1AYI_A	1cei__BOINC_ABRELAX_SAVE_ALL_OUT_BARCODE-1cei_-frags83__1706_0.clean.out.26_1CEI	1CEI	1.64	1.0984	1.5648
1AYI_A	1cei__BOINC_ABRELAX_SAVE_ALL_OUT_BARCODE-1cei_-frags83__1706_0.clean.out.27_1CEI	1CEI	2.48	0.5722	1.1430
1AYI_A	1cei__BOINC_ABRELAX_SAVE_ALL_OUT_BARCODE-1cei_-frags83__1706_0.clean.out.28_1CEI	1CEI	2.51	1.3614	1.7864
1AYI_A	1cei__BOINC_ABRELAX_SAVE_ALL_OUT_BARCODE-1cei_-frags83__1706_0.clean.out.29_1CEI	1CEI	1.92	-0.0854	0.6758
1AYI_A	1cei__BOINC_ABRELAX_SAVE_ALL_OUT_BARCODE-1cei_-frags83__1706_0.clean.out.2_1CEI	1CEI	2.60	0.3092	0.9464
1AYI_A	1cei__BOINC_ABRELAX_SAVE_ALL_OUT_BARCODE-1cei_-frags83__1706_0.clean.out.30_1CEI	1CEI	2.54	1.8876	2.2442
1AYI_A	1cei__BOINC_ABRELAX_SAVE_ALL_OUT_BARCODE-1cei_-frags83__1706_0.clean.out.31_1CEI	1CEI	2.41	0.7038	1.2452
1AYI_A	1cei__BOINC_ABRELAX_SAVE_ALL_OUT_BARCODE-1cei_-frags83__1706_0.clean.out.32_1CEI	1CEI	2.01	0.8353	1.3498
1AYI_A	1cei__BOINC_ABRELAX_SAVE_ALL_OUT_BARCODE-1cei_-frags83__1706_0.clean.out.33_1CEI	1CEI	2.54	2.0191	2.3610
1AYI_A	1cei__BOINC_ABRELAX_SAVE_ALL_OUT_BARCODE-1cei_-frags83__1706_0.clean.out.34_1CEI	1CEI	2.67	1.6245	2.0132
1AYI_A	1cei__BOINC_ABRELAX_SAVE_ALL_OUT_BARCODE-1cei_-frags83__1706_0.clean.out.35_1CEI	1CEI	2.18	0.7038	1.2452
1AYI_A	1cei__BOINC_ABRELAX_SAVE_ALL_OUT_BARCODE-1cei_-frags83__1706_0.clean.out.36_1CEI	1CEI	2.86	3.0714	3.3155
1AYI_A	1cei__BOINC_ABRELAX_SAVE_ALL_OUT_BARCODE-1cei_-frags83__1706_0.clean.out.37_1CEI	1CEI	2.32	0.5722	1.1430
1AYI_A	1cei__BOINC_ABRELAX_SAVE_ALL_OUT_BARCODE-1cei_-frags83__1706_0.clean.out.38_1CEI	1CEI	2.25	-0.4800	0.4424
1AYI_A	1cei__BOINC_ABRELAX_SAVE_ALL_OUT_BARCODE-1cei_-frags83__1706_0.clean.out.39_1CEI	1CEI	2.16	0.7038	1.2452
1AYI_A	1cei__BOINC_ABRELAX_SAVE_ALL_OUT_BARCODE-1cei_-frags83__1706_0.clean.out.3_1CEI	1CEI	2.15	0.5722	1.1430
1AYI_A	1cei__BOINC_ABRELAX_SAVE_ALL_OUT_BARCODE-1cei_-frags83__1706_0.clean.out.40_1CEI	1CEI	2.38	0.7038	1.2452
1AYI_A	1cei__BOINC_ABRELAX_SAVE_ALL_OUT_BARCODE-1cei_-frags83__1706_0.clean.out.41_1CEI	1CEI	2.51	-0.2170	0.5934
1AYI_A	1cei__BOINC_ABRELAX_SAVE_ALL_OUT_BARCODE-1cei_-frags83__1706_0.clean.out.42_1CEI	1CEI	2.99	2.4137	2.7153
1AYI_A	1cei__BOINC_ABRELAX_SAVE_ALL_OUT_BARCODE-1cei_-frags83__1706_0.clean.out.43_1CEI	1CEI	2.72	0.8353	1.3498
1AYI_A	1cei__BOINC_ABRELAX_SAVE_ALL_OUT_BARCODE-1cei_-frags83__1706_0.clean.out.44_1CEI	1CEI	2.25	0.1776	0.8526
1AYI_A	1cei__BOINC_ABRELAX_SAVE_ALL_OUT_BARCODE-1cei_-frags83__1706_0.clean.out.45_1CEI	1CEI	1.76	-0.8747	0.2559
1AYI_A	1cei__BOINC_ABRELAX_SAVE_ALL_OUT_BARCODE-1cei_-frags83__1706_0.clean.out.46_1CEI	1CEI	2.90	0.0461	0.7623
1AYI_A	1cei__BOINC_ABRELAX_SAVE_ALL_OUT_BARCODE-1cei_-frags83__1706_0.clean.out.47_1CEI	1CEI	2.94	-0.6116	0.3746
1AYI_A	1cei__BOINC_ABRELAX_SAVE_ALL_OUT_BARCODE-1cei_-frags83__1706_0.clean.out.48_1CEI	1CEI	2.30	2.5452	2.8346
1AYI_A	1cei__BOINC_ABRELAX_SAVE_ALL_OUT_BARCODE-1cei_-frags83__1706_0.clean.out.49_1CEI	1CEI	2.71	0.4407	1.0433
1AYI_A	1cei__BOINC_ABRELAX_SAVE_ALL_OUT_BARCODE-1cei_-frags83__1706_0.clean.out.4_1CEI	1CEI	1.86	0.9668	1.4564
1AYI_A	1cei__BOINC_ABRELAX_SAVE_ALL_OUT_BARCODE-1cei_-frags83__1706_0.clean.out.50_1CEI	1CEI	2.61	0.8353	1.3498
1AYI_A	1cei__BOINC_ABRELAX_SAVE_ALL_OUT_BARCODE-1cei_-frags83__1706_0.clean.out.51_1CEI	1CEI	2.30	1.0984	1.5648
1AYI_A	1cei__BOINC_ABRELAX_SAVE_ALL_OUT_BARCODE-1cei_-frags83__1706_0.clean.out.52_1CEI	1CEI	2.10	0.7038	1.2452
1AYI_A	1cei__BOINC_ABRELAX_SAVE_ALL_OUT_BARCODE-1cei_-frags83__1706_0.clean.out.53_1CEI	1CEI	2.23	1.3614	1.7864
1AYI_A	1cei__BOINC_ABRELAX_SAVE_ALL_OUT_BARCODE-1cei_-frags83__1706_0.clean.out.54_1CEI	1CEI	2.59	0.4407	1.0433
1AYI_A	1cei__BOINC_ABRELAX_SAVE_ALL_OUT_BARCODE-1cei_-frags83__1706_0.clean.out.55_1CEI	1CEI	3.17	0.3092	0.9464
1AYI_A	1cei__BOINC_ABRELAX_SAVE_ALL_OUT_BARCODE-1cei_-frags83__1706_0.clean.out.56_1CEI	1CEI	2.28	2.5452	2.8346
1AYI_A	1cei__BOINC_ABRELAX_SAVE_ALL_OUT_BARCODE-1cei_-frags83__1706_0.clean.out.57_1CEI	1CEI	2.48	0.1776	0.8526
1AYI_A	1cei__BOINC_ABRELAX_SAVE_ALL_OUT_BARCODE-1cei_-frags83__1706_0.clean.out.58_1CEI	1CEI	2.52	0.3092	0.9464
1AYI_A	1cei__BOINC_ABRELAX_SAVE_ALL_OUT_BARCODE-1cei_-frags83__1706_0.clean.out.59_1CEI	1CEI	2.43	0.9668	1.4564
1AYI_A	1cei__BOINC_ABRELAX_SAVE_ALL_OUT_BARCODE-1cei_-frags83__1706_0.clean.out.5_1CEI	1CEI	3.14	-0.7431	0.3123
1AYI_A	1cei__BOINC_ABRELAX_SAVE_ALL_OUT_BARCODE-1cei_-frags83__1706_0.clean.out.60_1CEI	1CEI	2.91	0.8353	1.3498
1AYI_A	1cei__BOINC_ABRELAX_SAVE_ALL_OUT_BARCODE-1cei_-frags83__1706_0.clean.out.61_1CEI	1CEI	3.19	2.0191	2.3610
1AYI_A	1cei__BOINC_ABRELAX_SAVE_ALL_OUT_BARCODE-1cei_-frags83__1706_0.clean.out.62_1CEI	1CEI	2.26	2.0191	2.3610
1AYI_A	1cei__BOINC_ABRELAX_SAVE_ALL_OUT_BARCODE-1cei_-frags83__1706_0.clean.out.63_1CEI	1CEI	2.20	1.2299	1.6748
1AYI_A	1cei__BOINC_ABRELAX_SAVE_ALL_OUT_BARCODE-1cei_-frags83__1706_0.clean.out.64_1CEI	1CEI	1.74	0.9668	1.4564
1AYI_A	1cei__BOINC_ABRELAX_SAVE_ALL_OUT_BARCODE-1cei_-frags83__1706_0.clean.out.65_1CEI	1CEI	2.86	1.0984	1.5648
1AYI_A	1cei__BOINC_ABRELAX_SAVE_ALL_OUT_BARCODE-1cei_-frags83__1706_0.clean.out.66_1CEI	1CEI	2.52	3.4660	3.6793
1AYI_A	1cei__BOINC_ABRELAX_SAVE_ALL_OUT_BARCODE-1cei_-frags83__1706_0.clean.out.67_1CEI	1CEI	2.64	0.0461	0.7623
1AYI_A	1cei__BOINC_ABRELAX_SAVE_ALL_OUT_BARCODE-1cei_-frags83__1706_0.clean.out.68_1CEI	1CEI	3.09	0.9668	1.4564
1AYI_A	1cei__BOINC_ABRELAX_SAVE_ALL_OUT_BARCODE-1cei_-frags83__1706_0.clean.out.69_1CEI	1CEI	2.70	0.8353	1.3498
1AYI_A	1cei__BOINC_ABRELAX_SAVE_ALL_OUT_BARCODE-1cei_-frags83__1706_0.clean.out.6_1CEI	1CEI	2.63	1.0984	1.5648
1AYI_A	1cei__BOINC_ABRELAX_SAVE_ALL_OUT_BARCODE-1cei_-frags83__1706_0.clean.out.70_1CEI	1CEI	3.19	0.5722	1.1430
1AYI_A	1cei__BOINC_ABRELAX_SAVE_ALL_OUT_BARCODE-1cei_-frags83__1706_0.clean.out.71_1CEI	1CEI	2.49	2.4137	2.7153
1AYI_A	1cei__BOINC_ABRELAX_SAVE_ALL_OUT_BARCODE-1cei_-frags83__1706_0.clean.out.72_1CEI	1CEI	2.37	0.7038	1.2452
1AYI_A	1cei__BOINC_ABRELAX_SAVE_ALL_OUT_BARCODE-1cei_-frags83__1706_0.clean.out.73_1CEI	1CEI	2.65	0.5722	1.1430
1AYI_A	1cei__BOINC_ABRELAX_SAVE_ALL_OUT_BARCODE-1cei_-frags83__1706_0.clean.out.74_1CEI	1CEI	2.64	1.0984	1.5648
1AYI_A	1cei__BOINC_ABRELAX_SAVE_ALL_OUT_BARCODE-1cei_-frags83__1706_0.clean.out.75_1CEI	1CEI	2.44	0.5722	1.1430
1AYI_A	1cei__BOINC_ABRELAX_SAVE_ALL_OUT_BARCODE-1cei_-frags83__1706_0.clean.out.76_1CEI	1CEI	2.91	0.8353	1.3498
1AYI_A	1cei__BOINC_ABRELAX_SAVE_ALL_OUT_BARCODE-1cei_-frags83__1706_0.clean.out.77_1CEI	1CEI	2.25	0.3092	0.9464
1AYI_A	1cei__BOINC_ABRELAX_SAVE_ALL_OUT_BARCODE-1cei_-frags83__1706_0.clean.out.78_1CEI	1CEI	2.21	0.9668	1.4564
1AYI_A	1cei__BOINC_ABRELAX_SAVE_ALL_OUT_BARCODE-1cei_-frags83__1706_0.clean.out.79_1CEI	1CEI	1.97	1.0984	1.5648
1AYI_A	1cei__BOINC_ABRELAX_SAVE_ALL_OUT_BARCODE-1cei_-frags83__1706_0.clean.out.7_1CEI	1CEI	2.56	-0.2170	0.5934
1AYI_A	1cei__BOINC_ABRELAX_SAVE_ALL_OUT_BARCODE-1cei_-frags83__1706_0.clean.out.80_1CEI	1CEI	2.31	1.8876	2.2442
1AYI_A	1cei__BOINC_ABRELAX_SAVE_ALL_OUT_BARCODE-1cei_-frags83__1706_0.clean.out.81_1CEI	1CEI	2.28	0.9668	1.4564
1AYI_A	1cei__BOINC_ABRELAX_SAVE_ALL_OUT_BARCODE-1cei_-frags83__1706_0.clean.out.82_1CEI	1CEI	3.09	1.3614	1.7864
1AYI_A	1cei__BOINC_ABRELAX_SAVE_ALL_OUT_BARCODE-1cei_-frags83__1706_0.clean.out.83_1CEI	1CEI	2.77	-0.2170	0.5934
1AYI_A	1cei__BOINC_ABRELAX_SAVE_ALL_OUT_BARCODE-1cei_-frags83__1706_0.clean.out.84_1CEI	1CEI	2.86	0.1776	0.8526
1AYI_A	1cei__BOINC_ABRELAX_SAVE_ALL_OUT_BARCODE-1cei_-frags83__1706_0.clean.out.85_1CEI	1CEI	2.47	-0.0854	0.6758
1AYI_A	1cei__BOINC_ABRELAX_SAVE_ALL_OUT_BARCODE-1cei_-frags83__1706_0.clean.out.86_1CEI	1CEI	2.65	0.9668	1.4564
1AYI_A	1cei__BOINC_ABRELAX_SAVE_ALL_OUT_BARCODE-1cei_-frags83__1706_0.clean.out.87_1CEI	1CEI	1.72	0.9668	1.4564
1AYI_A	1cei__BOINC_ABRELAX_SAVE_ALL_OUT_BARCODE-1cei_-frags83__1706_0.clean.out.88_1CEI	1CEI	2.61	2.9398	3.1948
1AYI_A	1cei__BOINC_ABRELAX_SAVE_ALL_OUT_BARCODE-1cei_-frags83__1706_0.clean.out.89_1CEI	1CEI	2.22	0.8353	1.3498
1AYI_A	1cei__BOINC_ABRELAX_SAVE_ALL_OUT_BARCODE-1cei_-frags83__1706_0.clean.out.8_1CEI	1CEI	2.86	1.0984	1.5648
1AYI_A	1cei__BOINC_ABRELAX_SAVE_ALL_OUT_BARCODE-1cei_-frags83__1706_0.clean.out.90_1CEI	1CEI	2.58	0.8353	1.3498
1AYI_A	1cei__BOINC_ABRELAX_SAVE_ALL_OUT_BARCODE-1cei_-frags83__1706_0.clean.out.91_1CEI	1CEI	2.05	-0.0854	0.6758
1AYI_A	1cei__BOINC_ABRELAX_SAVE_ALL_OUT_BARCODE-1cei_-frags83__1706_0.clean.out.92_1CEI	1CEI	2.11	0.5722	1.1430
1AYI_A	1cei__BOINC_ABRELAX_SAVE_ALL_OUT_BARCODE-1cei_-frags83__1706_0.clean.out.93_1CEI	1CEI	2.30	0.9668	1.4564
1AYI_A	1cei__BOINC_ABRELAX_SAVE_ALL_OUT_BARCODE-1cei_-frags83__1706_0.clean.out.94_1CEI	1CEI	2.70	0.4407	1.0433
1AYI_A	1cei__BOINC_ABRELAX_SAVE_ALL_OUT_BARCODE-1cei_-frags83__1706_0.clean.out.95_1CEI	1CEI	2.20	0.5722	1.1430
1AYI_A	1cei__BOINC_ABRELAX_SAVE_ALL_OUT_BARCODE-1cei_-frags83__1706_0.clean.out.96_1CEI	1CEI	2.51	1.6245	2.0132
1AYI_A	1cei__BOINC_ABRELAX_SAVE_ALL_OUT_BARCODE-1cei_-frags83__1706_0.clean.out.97_1CEI	1CEI	2.62	1.8876	2.2442
1AYI_A	1cei__BOINC_ABRELAX_SAVE_ALL_OUT_BARCODE-1cei_-frags83__1706_0.clean.out.98_1CEI	1CEI	2.06	0.5722	1.1430
1AYI_A	1cei__BOINC_ABRELAX_SAVE_ALL_OUT_BARCODE-1cei_-frags83__1706_0.clean.out.99_1CEI	1CEI	2.39	0.0461	0.7623
1AYI_A	1cei__BOINC_ABRELAX_SAVE_ALL_OUT_BARCODE-1cei_-frags83__1706_0.clean.out.9_1CEI	1CEI	2.01	-0.0854	0.6758
1cei	1cei__BOINC_ABRELAX_SAVE_ALL_OUT-1cei_-frags83__1705_0.first.clean.out.10_1CEI	1CEI	1.84	-1.0062	0.2055
1cei	1cei__BOINC_ABRELAX_SAVE_ALL_OUT-1cei_-frags83__1705_0.first.clean.out.11_1CEI	1CEI	2.63	-0.0854	0.6758
1cei	1cei__BOINC_ABRELAX_SAVE_ALL_OUT-1cei_-frags83__1705_0.first.clean.out.12_1CEI	1CEI	1.89	0.5722	1.1430
1cei	1cei__BOINC_ABRELAX_SAVE_ALL_OUT-1cei_-frags83__1705_0.first.clean.out.13_1CEI	1CEI	2.61	0.1776	0.8526
1cei	1cei__BOINC_ABRELAX_SAVE_ALL_OUT-1cei_-frags83__1705_0.first.clean.out.14_1CEI	1CEI	2.36	0.0461	0.7623
1cei	1cei__BOINC_ABRELAX_SAVE_ALL_OUT-1cei_-frags83__1705_0.first.clean.out.15_1CEI	1CEI	2.63	-0.6116	0.3746
1cei	1cei__BOINC_ABRELAX_SAVE_ALL_OUT-1cei_-frags83__1705_0.first.clean.out.16_1CEI	1CEI	1.91	0.3092	0.9464
1cei	1cei__BOINC_ABRELAX_SAVE_ALL_OUT-1cei_-frags83__1705_0.first.clean.out.17_1CEI	1CEI	2.77	2.2822	2.5966
1cei	1cei__BOINC_ABRELAX_SAVE_ALL_OUT-1cei_-frags83__1705_0.first.clean.out.18_1CEI	1CEI	2.40	-1.0062	0.2055
1cei	1cei__BOINC_ABRELAX_SAVE_ALL_OUT-1cei_-frags83__1705_0.first.clean.out.19_1CEI	1CEI	2.81	2.1506	2.4785
1cei	1cei__BOINC_ABRELAX_SAVE_ALL_OUT-1cei_-frags83__1705_0.first.clean.out.1_1CEI	1CEI	2.18	1.0984	1.5648
1cei	1cei__BOINC_ABRELAX_SAVE_ALL_OUT-1cei_-frags83__1705_0.first.clean.out.20_1CEI	1CEI	2.79	-0.0854	0.6758
1cei	1cei__BOINC_ABRELAX_SAVE_ALL_OUT-1cei_-frags83__1705_0.first.clean.out.2_1CEI	1CEI	2.21	0.8353	1.3498
1cei	1cei__BOINC_ABRELAX_SAVE_ALL_OUT-1cei_-frags83__1705_0.first.clean.out.3_1CEI	1CEI	2.74	0.9668	1.4564
1cei	1cei__BOINC_ABRELAX_SAVE_ALL_OUT-1cei_-frags83__1705_0.first.clean.out.4_1CEI	1CEI	2.82	3.9921	4.1670
1cei	1cei__BOINC_ABRELAX_SAVE_ALL_OUT-1cei_-frags83__1705_0.first.clean.out.5_1CEI	1CEI	2.75	1.0984	1.5648
1cei	1cei__BOINC_ABRELAX_SAVE_ALL_OUT-1cei_-frags83__1705_0.first.clean.out.6_1CEI	1CEI	2.21	0.5722	1.1430
1cei	1cei__BOINC_ABRELAX_SAVE_ALL_OUT-1cei_-frags83__1705_0.first.clean.out.7_1CEI	1CEI	2.34	0.0461	0.7623
1cei	1cei__BOINC_ABRELAX_SAVE_ALL_OUT-1cei_-frags83__1705_0.first.clean.out.8_1CEI	1CEI	3.03	-0.4800	0.4424
1cei	1cei__BOINC_ABRELAX_SAVE_ALL_OUT-1cei_-frags83__1705_0.first.clean.out.9_1CEI	1CEI	2.84	1.7560	2.1282
1cei	1cei__BOINC_ABRELAX_SAVE_ALL_OUT_BARCODE-1cei_-frags83__1706_0.clean.out.100_1CEI	1CEI	2.32	0.7038	1.2452
1cei	1cei__BOINC_ABRELAX_SAVE_ALL_OUT_BARCODE-1cei_-frags83__1706_0.clean.out.10_1CEI	1CEI	2.00	0.9668	1.4564
1cei	1cei__BOINC_ABRELAX_SAVE_ALL_OUT_BARCODE-1cei_-frags83__1706_0.clean.out.11_1CEI	1CEI	1.74	-0.2170	0.5934
1cei	1cei__BOINC_ABRELAX_SAVE_ALL_OUT_BARCODE-1cei_-frags83__1706_0.clean.out.12_1CEI	1CEI	2.08	-0.4800	0.4424
1cei	1cei__BOINC_ABRELAX_SAVE_ALL_OUT_BARCODE-1cei_-frags83__1706_0.clean.out.13_1CEI	1CEI	2.73	-0.2170	0.5934
1cei	1cei__BOINC_ABRELAX_SAVE_ALL_OUT_BARCODE-1cei_-frags83__1706_0.clean.out.14_1CEI	1CEI	2.89	0.7038	1.2452
1cei	1cei__BOINC_ABRELAX_SAVE_ALL_OUT_BARCODE-1cei_-frags83__1706_0.clean.out.15_1CEI	1CEI	2.50	0.5722	1.1430
1cei	1cei__BOINC_ABRELAX_SAVE_ALL_OUT_BARCODE-1cei_-frags83__1706_0.clean.out.16_1CEI	1CEI	2.72	-0.0854	0.6758
1cei	1cei__BOINC_ABRELAX_SAVE_ALL_OUT_BARCODE-1cei_-frags83__1706_0.clean.out.17_1CEI	1CEI	1.84	-0.4800	0.4424
1cei	1cei__BOINC_ABRELAX_SAVE_ALL_OUT_BARCODE-1cei_-frags83__1706_0.clean.out.18_1CEI	1CEI	3.06	1.4930	1.8992
1cei	1cei__BOINC_ABRELAX_SAVE_ALL_OUT_BARCODE-1cei_-frags83__1706_0.clean.out.19_1CEI	1CEI	2.40	1.4930	1.8992
1cei	1cei__BOINC_ABRELAX_SAVE_ALL_OUT_BARCODE-1cei_-frags83__1706_0.clean.out.1_1CEI	1CEI	2.43	1.2299	1.6748
1cei	1cei__BOINC_ABRELAX_SAVE_ALL_OUT_BARCODE-1cei_-frags83__1706_0.clean.out.20_1CEI	1CEI	1.76	0.5722	1.1430
1cei	1cei__BOINC_ABRELAX_SAVE_ALL_OUT_BARCODE-1cei_-frags83__1706_0.clean.out.21_1CEI	1CEI	2.46	1.6245	2.0132
1cei	1cei__BOINC_ABRELAX_SAVE_ALL_OUT_BARCODE-1cei_-frags83__1706_0.clean.out.22_1CEI	1CEI	1.80	-0.2170	0.5934
1cei	1cei__BOINC_ABRELAX_SAVE_ALL_OUT_BARCODE-1cei_-frags83__1706_0.clean.out.23_1CEI	1CEI	2.85	2.0191	2.3610
1cei	1cei__BOINC_ABRELAX_SAVE_ALL_OUT_BARCODE-1cei_-frags83__1706_0.clean.out.24_1CEI	1CEI	2.59	1.8876	2.2442
1cei	1cei__BOINC_ABRELAX_SAVE_ALL_OUT_BARCODE-1cei_-frags83__1706_0.clean.out.25_1CEI	1CEI	2.62	-0.7431	0.3123
1cei	1cei__BOINC_ABRELAX_SAVE_ALL_OUT_BARCODE-1cei_-frags83__1706_0.clean.out.26_1CEI	1CEI	2.43	-0.4800	0.4424
1cei	1cei__BOINC_ABRELAX_SAVE_ALL_OUT_BARCODE-1cei_-frags83__1706_0.clean.out.27_1CEI	1CEI	2.48	0.5722	1.1430
1cei	1cei__BOINC_ABRELAX_SAVE_ALL_OUT_BARCODE-1cei_-frags83__1706_0.clean.out.28_1CEI	1CEI	2.50	1.3614	1.7864
1cei	1cei__BOINC_ABRELAX_SAVE_ALL_OUT_BARCODE-1cei_-frags83__1706_0.clean.out.29_1CEI	1CEI	1.76	-0.0854	0.6758
1cei	1cei__BOINC_ABRELAX_SAVE_ALL_OUT_BARCODE-1cei_-frags83__1706_0.clean.out.2_1CEI	1CEI	2.64	0.4407	1.0433
1cei	1cei__BOINC_ABRELAX_SAVE_ALL_OUT_BARCODE-1cei_-frags83__1706_0.clean.out.30_1CEI	1CEI	1.91	1.6245	2.0132
1cei	1cei__BOINC_ABRELAX_SAVE_ALL_OUT_BARCODE-1cei_-frags83__1706_0.clean.out.31_1CEI	1CEI	2.53	0.8353	1.3498
1cei	1cei__BOINC_ABRELAX_SAVE_ALL_OUT_BARCODE-1cei_-frags83__1706_0.clean.out.32_1CEI	1CEI	1.60	-0.3485	0.5155
1cei	1cei__BOINC_ABRELAX_SAVE_ALL_OUT_BARCODE-1cei_-frags83__1706_0.clean.out.33_1CEI	1CEI	2.68	1.0984	1.5648
1cei	1cei__BOINC_ABRELAX_SAVE_ALL_OUT_BARCODE-1cei_-frags83__1706_0.clean.out.34_1CEI	1CEI	2.63	1.6245	2.0132
1cei	1cei__BOINC_ABRELAX_SAVE_ALL_OUT_BARCODE-1cei_-frags83__1706_0.clean.out.35_1CEI	1CEI	1.66	0.9668	1.4564
1cei	1cei__BOINC_ABRELAX_SAVE_ALL_OUT_BARCODE-1cei_-frags83__1706_0.clean.out.36_1CEI	1CEI	2.85	2.4137	2.7153
1cei	1cei__BOINC_ABRELAX_SAVE_ALL_OUT_BARCODE-1cei_-frags83__1706_0.clean.out.37_1CEI	1CEI	2.31	0.5722	1.1430
1cei	1cei__BOINC_ABRELAX_SAVE_ALL_OUT_BARCODE-1cei_-frags83__1706_0.clean.out.38_1CEI	1CEI	2.26	-0.4800	0.4424
1cei	1cei__BOINC_ABRELAX_SAVE_ALL_OUT_BARCODE-1cei_-frags83__1706_0.clean.out.39_1CEI	1CEI	2.15	0.7038	1.2452
1cei	1cei__BOINC_ABRELAX_SAVE_ALL_OUT_BARCODE-1cei_-frags83__1706_0.clean.out.3_1CEI	1CEI	2.25	0.7038	1.2452
1cei	1cei__BOINC_ABRELAX_SAVE_ALL_OUT_BARCODE-1cei_-frags83__1706_0.clean.out.40_1CEI	1CEI	2.38	0.7038	1.2452
1cei	1cei__BOINC_ABRELAX_SAVE_ALL_OUT_BARCODE-1cei_-frags83__1706_0.clean.out.41_1CEI	1CEI	2.48	-0.2170	0.5934
1cei	1cei__BOINC_ABRELAX_SAVE_ALL_OUT_BARCODE-1cei_-frags83__1706_0.clean.out.42_1CEI	1CEI	2.80	1.2299	1.6748
1cei	1cei__BOINC_ABRELAX_SAVE_ALL_OUT_BARCODE-1cei_-frags83__1706_0.clean.out.43_1CEI	1CEI	2.84	1.4930	1.8992
1cei	1cei__BOINC_ABRELAX_SAVE_ALL_OUT_BARCODE-1cei_-frags83__1706_0.clean.out.44_1CEI	1CEI	2.60	1.2299	1.6748
1cei	1cei__BOINC_ABRELAX_SAVE_ALL_OUT_BARCODE-1cei_-frags83__1706_0.clean.out.45_1CEI	1CEI	2.51	-0.6116	0.3746
1cei	1cei__BOINC_ABRELAX_SAVE_ALL_OUT_BARCODE-1cei_-frags83__1706_0.clean.out.46_1CEI	1CEI	2.74	0.1776	0.8526
1cei	1cei__BOINC_ABRELAX_SAVE_ALL_OUT_BARCODE-1cei_-frags83__1706_0.clean.out.47_1CEI	1CEI	2.75	1.0984	1.5648
1cei	1cei__BOINC_ABRELAX_SAVE_ALL_OUT_BARCODE-1cei_-frags83__1706_0.clean.out.48_1CEI	1CEI	2.59	2.6768	2.9543
1cei	1cei__BOINC_ABRELAX_SAVE_ALL_OUT_BARCODE-1cei_-frags83__1706_0.clean.out.49_1CEI	1CEI	2.41	0.7038	1.2452
1cei	1cei__BOINC_ABRELAX_SAVE_ALL_OUT_BARCODE-1cei_-frags83__1706_0.clean.out.4_1CEI	1CEI	1.87	0.9668	1.4564
1cei	1cei__BOINC_ABRELAX_SAVE_ALL_OUT_BARCODE-1cei_-frags83__1706_0.clean.out.50_1CEI	1CEI	2.66	2.0191	2.3610
1cei	1cei__BOINC_ABRELAX_SAVE_ALL_OUT_BARCODE-1cei_-frags83__1706_0.clean.out.51_1CEI	1CEI	2.55	1.0984	1.5648
1cei	1cei__BOINC_ABRELAX_SAVE_ALL_OUT_BARCODE-1cei_-frags83__1706_0.clean.out.52_1CEI	1CEI	2.16	0.5722	1.1430
1cei	1cei__BOINC_ABRELAX_SAVE_ALL_OUT_BARCODE-1cei_-frags83__1706_0.clean.out.53_1CEI	1CEI	2.15	0.9668	1.4564
1cei	1cei__BOINC_ABRELAX_SAVE_ALL_OUT_BARCODE-1cei_-frags83__1706_0.clean.out.54_1CEI	1CEI	2.50	0.4407	1.0433
1cei	1cei__BOINC_ABRELAX_SAVE_ALL_OUT_BARCODE-1cei_-frags83__1706_0.clean.out.55_1CEI	1CEI	2.47	0.9668	1.4564
1cei	1cei__BOINC_ABRELAX_SAVE_ALL_OUT_BARCODE-1cei_-frags83__1706_0.clean.out.56_1CEI	1CEI	2.26	2.6768	2.9543
1cei	1cei__BOINC_ABRELAX_SAVE_ALL_OUT_BARCODE-1cei_-frags83__1706_0.clean.out.57_1CEI	1CEI	2.27	0.1776	0.8526
1cei	1cei__BOINC_ABRELAX_SAVE_ALL_OUT_BARCODE-1cei_-frags83__1706_0.clean.out.58_1CEI	1CEI	2.50	0.3092	0.9464
1cei	1cei__BOINC_ABRELAX_SAVE_ALL_OUT_BARCODE-1cei_-frags83__1706_0.clean.out.59_1CEI	1CEI	2.41	0.9668	1.4564
1cei	1cei__BOINC_ABRELAX_SAVE_ALL_OUT_BARCODE-1cei_-frags83__1706_0.clean.out.5_1CEI	1CEI	1.91	0.3092	0.9464
1cei	1cei__BOINC_ABRELAX_SAVE_ALL_OUT_BARCODE-1cei_-frags83__1706_0.clean.out.60_1CEI	1CEI	2.61	0.8353	1.3498
1cei	1cei__BOINC_ABRELAX_SAVE_ALL_OUT_BARCODE-1cei_-frags83__1706_0.clean.out.61_1CEI	1CEI	2.80	1.6245	2.0132
1cei	1cei__BOINC_ABRELAX_SAVE_ALL_OUT_BARCODE-1cei_-frags83__1706_0.clean.out.62_1CEI	1CEI	2.23	2.0191	2.3610
1cei	1cei__BOINC_ABRELAX_SAVE_ALL_OUT_BARCODE-1cei_-frags83__1706_0.clean.out.63_1CEI	1CEI	2.68	1.3614	1.7864
1cei	1cei__BOINC_ABRELAX_SAVE_ALL_OUT_BARCODE-1cei_-frags83__1706_0.clean.out.64_1CEI	1CEI	2.91	0.8353	1.3498
1cei	1cei__BOINC_ABRELAX_SAVE_ALL_OUT_BARCODE-1cei_-frags83__1706_0.clean.out.65_1CEI	1CEI	2.78	1.2299	1.6748
1cei	1cei__BOINC_ABRELAX_SAVE_ALL_OUT_BARCODE-1cei_-frags83__1706_0.clean.out.66_1CEI	1CEI	2.62	3.0714	3.3155
1cei	1cei__BOINC_ABRELAX_SAVE_ALL_OUT_BARCODE-1cei_-frags83__1706_0.clean.out.67_1CEI	1CEI	2.77	-0.3485	0.5155
1cei	1cei__BOINC_ABRELAX_SAVE_ALL_OUT_BARCODE-1cei_-frags83__1706_0.clean.out.68_1CEI	1CEI	2.46	0.9668	1.4564
1cei	1cei__BOINC_ABRELAX_SAVE_ALL_OUT_BARCODE-1cei_-frags83__1706_0.clean.out.69_1CEI	1CEI	2.04	0.5722	1.1430
1cei	1cei__BOINC_ABRELAX_SAVE_ALL_OUT_BARCODE-1cei_-frags83__1706_0.clean.out.6_1CEI	1CEI	2.87	0.9668	1.4564
1cei	1cei__BOINC_ABRELAX_SAVE_ALL_OUT_BARCODE-1cei_-frags83__1706_0.clean.out.70_1CEI	1CEI	2.41	0.7038	1.2452
1cei	1cei__BOINC_ABRELAX_SAVE_ALL_OUT_BARCODE-1cei_-frags83__1706_0.clean.out.71_1CEI	1CEI	2.65	1.8876	2.2442
1cei	1cei__BOINC_ABRELAX_SAVE_ALL_OUT_BARCODE-1cei_-frags83__1706_0.clean.out.72_1CEI	1CEI	2.45	0.7038	1.2452
1cei	1cei__BOINC_ABRELAX_SAVE_ALL_OUT_BARCODE-1cei_-frags83__1706_0.clean.out.73_1CEI	1CEI	2.90	0.0461	0.7623
1cei	1cei__BOINC_ABRELAX_SAVE_ALL_OUT_BARCODE-1cei_-frags83__1706_0.clean.out.74_1CEI	1CEI	2.52	1.0984	1.5648
1cei	1cei__BOINC_ABRELAX_SAVE_ALL_OUT_BARCODE-1cei_-frags83__1706_0.clean.out.75_1CEI	1CEI	2.47	0.8353	1.3498
1cei	1cei__BOINC_ABRELAX_SAVE_ALL_OUT_BARCODE-1cei_-frags83__1706_0.clean.out.76_1CEI	1CEI	2.86	1.2299	1.6748
1cei	1cei__BOINC_ABRELAX_SAVE_ALL_OUT_BARCODE-1cei_-frags83__1706_0.clean.out.77_1CEI	1CEI	2.25	0.3092	0.9464
1cei	1cei__BOINC_ABRELAX_SAVE_ALL_OUT_BARCODE-1cei_-frags83__1706_0.clean.out.78_1CEI	1CEI	2.19	0.9668	1.4564
1cei	1cei__BOINC_ABRELAX_SAVE_ALL_OUT_BARCODE-1cei_-frags83__1706_0.clean.out.79_1CEI	1CEI	1.97	1.0984	1.5648
1cei	1cei__BOINC_ABRELAX_SAVE_ALL_OUT_BARCODE-1cei_-frags83__1706_0.clean.out.7_1CEI	1CEI	2.40	-0.2170	0.5934
1cei	1cei__BOINC_ABRELAX_SAVE_ALL_OUT_BARCODE-1cei_-frags83__1706_0.clean.out.80_1CEI	1CEI	2.28	1.8876	2.2442
1cei	1cei__BOINC_ABRELAX_SAVE_ALL_OUT_BARCODE-1cei_-frags83__1706_0.clean.out.81_1CEI	1CEI	2.28	1.0984	1.5648
1cei	1cei__BOINC_ABRELAX_SAVE_ALL_OUT_BARCODE-1cei_-frags83__1706_0.clean.out.82_1CEI	1CEI	2.97	2.0191	2.3610
1cei	1cei__BOINC_ABRELAX_SAVE_ALL_OUT_BARCODE-1cei_-frags83__1706_0.clean.out.83_1CEI	1CEI	2.55	-0.0854	0.6758
1cei	1cei__BOINC_ABRELAX_SAVE_ALL_OUT_BARCODE-1cei_-frags83__1706_0.clean.out.84_1CEI	1CEI	2.62	0.3092	0.9464
1cei	1cei__BOINC_ABRELAX_SAVE_ALL_OUT_BARCODE-1cei_-frags83__1706_0.clean.out.85_1CEI	1CEI	2.44	-0.0854	0.6758
1cei	1cei__BOINC_ABRELAX_SAVE_ALL_OUT_BARCODE-1cei_-frags83__1706_0.clean.out.86_1CEI	1CEI	2.95	0.4407	1.0433
1cei	1cei__BOINC_ABRELAX_SAVE_ALL_OUT_BARCODE-1cei_-frags83__1706_0.clean.out.87_1CEI	1CEI	1.73	0.9668	1.4564
1cei	1cei__BOINC_ABRELAX_SAVE_ALL_OUT_BARCODE-1cei_-frags83__1706_0.clean.out.88_1CEI	1CEI	2.82	2.5452	2.8346
1cei	1cei__BOINC_ABRELAX_SAVE_ALL_OUT_BARCODE-1cei_-frags83__1706_0.clean.out.89_1CEI	1CEI	2.18	0.8353	1.3498
1cei	1cei__BOINC_ABRELAX_SAVE_ALL_OUT_BARCODE-1cei_-frags83__1706_0.clean.out.8_1CEI	1CEI	2.63	0.8353	1.3498
1cei	1cei__BOINC_ABRELAX_SAVE_ALL_OUT_BARCODE-1cei_-frags83__1706_0.clean.out.90_1CEI	1CEI	2.72	0.9668	1.4564
1cei	1cei__BOINC_ABRELAX_SAVE_ALL_OUT_BARCODE-1cei_-frags83__1706_0.clean.out.91_1CEI	1CEI	2.06	-0.0854	0.6758
1cei	1cei__BOINC_ABRELAX_SAVE_ALL_OUT_BARCODE-1cei_-frags83__1706_0.clean.out.92_1CEI	1CEI	2.99	0.5722	1.1430
1cei	1cei__BOINC_ABRELAX_SAVE_ALL_OUT_BARCODE-1cei_-frags83__1706_0.clean.out.93_1CEI	1CEI	2.31	1.0984	1.5648
1cei	1cei__BOINC_ABRELAX_SAVE_ALL_OUT_BARCODE-1cei_-frags83__1706_0.clean.out.94_1CEI	1CEI	2.63	0.5722	1.1430
1cei	1cei__BOINC_ABRELAX_SAVE_ALL_OUT_BARCODE-1cei_-frags83__1706_0.clean.out.95_1CEI	1CEI	2.52	0.0461	0.7623
1cei	1cei__BOINC_ABRELAX_SAVE_ALL_OUT_BARCODE-1cei_-frags83__1706_0.clean.out.96_1CEI	1CEI	3.03	1.3614	1.7864
1cei	1cei__BOINC_ABRELAX_SAVE_ALL_OUT_BARCODE-1cei_-frags83__1706_0.clean.out.97_1CEI	1CEI	2.47	2.0191	2.3610
1cei	1cei__BOINC_ABRELAX_SAVE_ALL_OUT_BARCODE-1cei_-frags83__1706_0.clean.out.98_1CEI	1CEI	2.53	0.5722	1.1430
1cei	1cei__BOINC_ABRELAX_SAVE_ALL_OUT_BARCODE-1cei_-frags83__1706_0.clean.out.99_1CEI	1CEI	2.74	-0.2170	0.5934
1cei	1cei__BOINC_ABRELAX_SAVE_ALL_OUT_BARCODE-1cei_-frags83__1706_0.clean.out.9_1CEI	1CEI	2.80	-0.2170	0.5934
1UNK_D	1cei__BOINC_ABRELAX_SAVE_ALL_OUT-1cei_-frags83__1705_0.first.clean.out.10_1CEI	1CEI	1.31	-1.0062	0.2055
1UNK_D	1cei__BOINC_ABRELAX_SAVE_ALL_OUT-1cei_-frags83__1705_0.first.clean.out.11_1CEI	1CEI	2.84	-0.2170	0.5934
1UNK_D	1cei__BOINC_ABRELAX_SAVE_ALL_OUT-1cei_-frags83__1705_0.first.clean.out.12_1CEI	1CEI	2.72	0.7038	1.2452
1UNK_D	1cei__BOINC_ABRELAX_SAVE_ALL_OUT-1cei_-frags83__1705_0.first.clean.out.13_1CEI	1CEI	2.84	0.7038	1.2452
1UNK_D	1cei__BOINC_ABRELAX_SAVE_ALL_OUT-1cei_-frags83__1705_0.first.clean.out.14_1CEI	1CEI	2.61	-0.0854	0.6758
1UNK_D	1cei__BOINC_ABRELAX_SAVE_ALL_OUT-1cei_-frags83__1705_0.first.clean.out.15_1CEI	1CEI	2.81	-1.0062	0.2055
1UNK_D	1cei__BOINC_ABRELAX_SAVE_ALL_OUT-1cei_-frags83__1705_0.first.clean.out.16_1CEI	1CEI	2.13	0.1776	0.8526
1UNK_D	1cei__BOINC_ABRELAX_SAVE_ALL_OUT-1cei_-frags83__1705_0.first.clean.out.17_1CEI	1CEI	2.66	2.2822	2.5966
1UNK_D	1cei__BOINC_ABRELAX_SAVE_ALL_OUT-1cei_-frags83__1705_0.first.clean.out.18_1CEI	1CEI	2.84	-1.1377	0.1613
1UNK_D	1cei__BOINC_ABRELAX_SAVE_ALL_OUT-1cei_-frags83__1705_0.first.clean.out.19_1CEI	1CEI	2.51	2.5452	2.8346
1UNK_D	1cei__BOINC_ABRELAX_SAVE_ALL_OUT-1cei_-frags83__1705_0.first.clean.out.1_1CEI	1CEI	2.71	0.7038	1.2452
1UNK_D	1cei__BOINC_ABRELAX_SAVE_ALL_OUT-1cei_-frags83__1705_0.first.clean.out.20_1CEI	1CEI	2.74	-0.2170	0.5934
1UNK_D	1cei__BOINC_ABRELAX_SAVE_ALL_OUT-1cei_-frags83__1705_0.first.clean.out.2_1CEI	1CEI	2.99	1.3614	1.7864
1UNK_D	1cei__BOINC_ABRELAX_SAVE_ALL_OUT-1cei_-frags83__1705_0.first.clean.out.3_1CEI	1CEI	2.64	0.9668	1.4564
1UNK_D	1cei__BOINC_ABRELAX_SAVE_ALL_OUT-1cei_-frags83__1705_0.first.clean.out.4_1CEI	1CEI	2.99	3.5975	3.8010
1UNK_D	1cei__BOINC_ABRELAX_SAVE_ALL_OUT-1cei_-frags83__1705_0.first.clean.out.5_1CEI	1CEI	2.90	0.8353	1.3498
1UNK_D	1cei__BOINC_ABRELAX_SAVE_ALL_OUT-1cei_-frags83__1705_0.first.clean.out.6_1CEI	1CEI	2.32	0.4407	1.0433
1UNK_D	1cei__BOINC_ABRELAX_SAVE_ALL_OUT-1cei_-frags83__1705_0.first.clean.out.7_1CEI	1CEI	3.06	-0.2170	0.5934
1UNK_D	1cei__BOINC_ABRELAX_SAVE_ALL_OUT-1cei_-frags83__1705_0.first.clean.out.8_1CEI	1CEI	2.49	1.0984	1.5648
1UNK_D	1cei__BOINC_ABRELAX_SAVE_ALL_OUT-1cei_-frags83__1705_0.first.clean.out.9_1CEI	1CEI	2.72	2.1506	2.4785
1UNK_D	1cei__BOINC_ABRELAX_SAVE_ALL_OUT_BARCODE-1cei_-frags83__1706_0.clean.out.100_1CEI	1CEI	2.42	0.8353	1.3498
1UNK_D	1cei__BOINC_ABRELAX_SAVE_ALL_OUT_BARCODE-1cei_-frags83__1706_0.clean.out.10_1CEI	1CEI	1.85	0.9668	1.4564
1UNK_D	1cei__BOINC_ABRELAX_SAVE_ALL_OUT_BARCODE-1cei_-frags83__1706_0.clean.out.11_1CEI	1CEI	2.49	0.4407	1.0433
1UNK_D	1cei__BOINC_ABRELAX_SAVE_ALL_OUT_BARCODE-1cei_-frags83__1706_0.clean.out.12_1CEI	1CEI	2.02	-0.6116	0.3746
1UNK_D	1cei__BOINC_ABRELAX_SAVE_ALL_OUT_BARCODE-1cei_-frags83__1706_0.clean.out.13_1CEI	1CEI	2.27	-0.2170	0.5934
1UNK_D	1cei__BOINC_ABRELAX_SAVE_ALL_OUT_BARCODE-1cei_-frags83__1706_0.clean.out.14_1CEI	1CEI	2.78	0.4407	1.0433
1UNK_D	1cei__BOINC_ABRELAX_SAVE_ALL_OUT_BARCODE-1cei_-frags83__1706_0.clean.out.15_1CEI	1CEI	2.28	-0.0854	0.6758
1UNK_D	1cei__BOINC_ABRELAX_SAVE_ALL_OUT_BARCODE-1cei_-frags83__1706_0.clean.out.16_1CEI	1CEI	2.84	0.3092	0.9464
1UNK_D	1cei__BOINC_ABRELAX_SAVE_ALL_OUT_BARCODE-1cei_-frags83__1706_0.clean.out.17_1CEI	1CEI	2.08	1.0984	1.5648
1UNK_D	1cei__BOINC_ABRELAX_SAVE_ALL_OUT_BARCODE-1cei_-frags83__1706_0.clean.out.18_1CEI	1CEI	2.67	2.0191	2.3610
1UNK_D	1cei__BOINC_ABRELAX_SAVE_ALL_OUT_BARCODE-1cei_-frags83__1706_0.clean.out.19_1CEI	1CEI	2.60	1.4930	1.8992
1UNK_D	1cei__BOINC_ABRELAX_SAVE_ALL_OUT_BARCODE-1cei_-frags83__1706_0.clean.out.1_1CEI	1CEI	2.45	0.9668	1.4564
1UNK_D	1cei__BOINC_ABRELAX_SAVE_ALL_OUT_BARCODE-1cei_-frags83__1706_0.clean.out.20_1CEI	1CEI	1.76	0.5722	1.1430
1UNK_D	1cei__BOINC_ABRELAX_SAVE_ALL_OUT_BARCODE-1cei_-frags83__1706_0.clean.out.21_1CEI	1CEI	2.74	0.8353	1.3498
1UNK_D	1cei__BOINC_ABRELAX_SAVE_ALL_OUT_BARCODE-1cei_-frags83__1706_0.clean.out.22_1CEI	1CEI	2.87	-0.0854	0.6758
1UNK_D	1cei__BOINC_ABRELAX_SAVE_ALL_OUT_BARCODE-1cei_-frags83__1706_0.clean.out.23_1CEI	1CEI	2.77	0.4407	1.0433
1UNK_D	1cei__BOINC_ABRELAX_SAVE_ALL_OUT_BARCODE-1cei_-frags83__1706_0.clean.out.24_1CEI	1CEI	2.56	1.8876	2.2442
1UNK_D	1cei__BOINC_ABRELAX_SAVE_ALL_OUT_BARCODE-1cei_-frags83__1706_0.clean.out.25_1CEI	1CEI	2.53	-0.8747	0.2559
1UNK_D	1cei__BOINC_ABRELAX_SAVE_ALL_OUT_BARCODE-1cei_-frags83__1706_0.clean.out.26_1CEI	1CEI	2.53	0.8353	1.3498
1UNK_D	1cei__BOINC_ABRELAX_SAVE_ALL_OUT_BARCODE-1cei_-frags83__1706_0.clean.out.27_1CEI	1CEI	2.68	0.3092	0.9464
1UNK_D	1cei__BOINC_ABRELAX_SAVE_ALL_OUT_BARCODE-1cei_-frags83__1706_0.clean.out.28_1CEI	1CEI	2.38	1.4930	1.8992
1UNK_D	1cei__BOINC_ABRELAX_SAVE_ALL_OUT_BARCODE-1cei_-frags83__1706_0.clean.out.29_1CEI	1CEI	2.62	-0.0854	0.6758
1UNK_D	1cei__BOINC_ABRELAX_SAVE_ALL_OUT_BARCODE-1cei_-frags83__1706_0.clean.out.2_1CEI	1CEI	2.54	0.3092	0.9464
1UNK_D	1cei__BOINC_ABRELAX_SAVE_ALL_OUT_BARCODE-1cei_-frags83__1706_0.clean.out.30_1CEI	1CEI	3.30	1.2299	1.6748
1UNK_D	1cei__BOINC_ABRELAX_SAVE_ALL_OUT_BARCODE-1cei_-frags83__1706_0.clean.out.31_1CEI	1CEI	2.82	2.1506	2.4785
1UNK_D	1cei__BOINC_ABRELAX_SAVE_ALL_OUT_BARCODE-1cei_-frags83__1706_0.clean.out.32_1CEI	1CEI	2.41	0.7038	1.2452
1UNK_D	1cei__BOINC_ABRELAX_SAVE_ALL_OUT_BARCODE-1cei_-frags83__1706_0.clean.out.33_1CEI	1CEI	2.71	0.0461	0.7623
1UNK_D	1cei__BOINC_ABRELAX_SAVE_ALL_OUT_BARCODE-1cei_-frags83__1706_0.clean.out.34_1CEI	1CEI	2.69	0.8353	1.3498
1UNK_D	1cei__BOINC_ABRELAX_SAVE_ALL_OUT_BARCODE-1cei_-frags83__1706_0.clean.out.35_1CEI	1CEI	1.67	0.9668	1.4564
1UNK_D	1cei__BOINC_ABRELAX_SAVE_ALL_OUT_BARCODE-1cei_-frags83__1706_0.clean.out.36_1CEI	1CEI	3.14	3.0714	3.3155
1UNK_D	1cei__BOINC_ABRELAX_SAVE_ALL_OUT_BARCODE-1cei_-frags83__1706_0.clean.out.37_1CEI	1CEI	2.09	0.7038	1.2452
1UNK_D	1cei__BOINC_ABRELAX_SAVE_ALL_OUT_BARCODE-1cei_-frags83__1706_0.clean.out.38_1CEI	1CEI	2.24	-0.4800	0.4424
1UNK_D	1cei__BOINC_ABRELAX_SAVE_ALL_OUT_BARCODE-1cei_-frags83__1706_0.clean.out.39_1CEI	1CEI	2.08	0.8353	1.3498
1UNK_D	1cei__BOINC_ABRELAX_SAVE_ALL_OUT_BARCODE-1cei_-frags83__1706_0.clean.out.3_1CEI	1CEI	2.18	0.8353	1.3498
1UNK_D	1cei__BOINC_ABRELAX_SAVE_ALL_OUT_BARCODE-1cei_-frags83__1706_0.clean.out.40_1CEI	1CEI	3.10	1.0984	1.5648
1UNK_D	1cei__BOINC_ABRELAX_SAVE_ALL_OUT_BARCODE-1cei_-frags83__1706_0.clean.out.41_1CEI	1CEI	2.27	0.4407	1.0433
1UNK_D	1cei__BOINC_ABRELAX_SAVE_ALL_OUT_BARCODE-1cei_-frags83__1706_0.clean.out.42_1CEI	1CEI	2.59	2.8083	3.0743
1UNK_D	1cei__BOINC_ABRELAX_SAVE_ALL_OUT_BARCODE-1cei_-frags83__1706_0.clean.out.43_1CEI	1CEI	2.23	-0.2170	0.5934
1UNK_D	1cei__BOINC_ABRELAX_SAVE_ALL_OUT_BARCODE-1cei_-frags83__1706_0.clean.out.44_1CEI	1CEI	2.83	-0.0854	0.6758
1UNK_D	1cei__BOINC_ABRELAX_SAVE_ALL_OUT_BARCODE-1cei_-frags83__1706_0.clean.out.45_1CEI	1CEI	1.93	-0.4800	0.4424
1UNK_D	1cei__BOINC_ABRELAX_SAVE_ALL_OUT_BARCODE-1cei_-frags83__1706_0.clean.out.46_1CEI	1CEI	2.77	-0.2170	0.5934
1UNK_D	1cei__BOINC_ABRELAX_SAVE_ALL_OUT_BARCODE-1cei_-frags83__1706_0.clean.out.47_1CEI	1CEI	2.73	0.8353	1.3498
1UNK_D	1cei__BOINC_ABRELAX_SAVE_ALL_OUT_BARCODE-1cei_-frags83__1706_0.clean.out.48_1CEI	1CEI	2.60	2.5452	2.8346
1UNK_D	1cei__BOINC_ABRELAX_SAVE_ALL_OUT_BARCODE-1cei_-frags83__1706_0.clean.out.49_1CEI	1CEI	2.47	0.5722	1.1430
1UNK_D	1cei__BOINC_ABRELAX_SAVE_ALL_OUT_BARCODE-1cei_-frags83__1706_0.clean.out.4_1CEI	1CEI	2.07	0.9668	1.4564
1UNK_D	1cei__BOINC_ABRELAX_SAVE_ALL_OUT_BARCODE-1cei_-frags83__1706_0.clean.out.50_1CEI	1CEI	2.95	0.1776	0.8526
1UNK_D	1cei__BOINC_ABRELAX_SAVE_ALL_OUT_BARCODE-1cei_-frags83__1706_0.clean.out.51_1CEI	1CEI	2.83	0.7038	1.2452
1UNK_D	1cei__BOINC_ABRELAX_SAVE_ALL_OUT_BARCODE-1cei_-frags83__1706_0.clean.out.52_1CEI	1CEI	2.25	0.5722	1.1430
1UNK_D	1cei__BOINC_ABRELAX_SAVE_ALL_OUT_BARCODE-1cei_-frags83__1706_0.clean.out.53_1CEI	1CEI	2.13	0.7038	1.2452
1UNK_D	1cei__BOINC_ABRELAX_SAVE_ALL_OUT_BARCODE-1cei_-frags83__1706_0.clean.out.54_1CEI	1CEI	2.54	0.4407	1.0433
1UNK_D	1cei__BOINC_ABRELAX_SAVE_ALL_OUT_BARCODE-1cei_-frags83__1706_0.clean.out.55_1CEI	1CEI	2.42	0.9668	1.4564
1UNK_D	1cei__BOINC_ABRELAX_SAVE_ALL_OUT_BARCODE-1cei_-frags83__1706_0.clean.out.56_1CEI	1CEI	2.22	2.6768	2.9543
1UNK_D	1cei__BOINC_ABRELAX_SAVE_ALL_OUT_BARCODE-1cei_-frags83__1706_0.clean.out.57_1CEI	1CEI	2.65	0.1776	0.8526
1UNK_D	1cei__BOINC_ABRELAX_SAVE_ALL_OUT_BARCODE-1cei_-frags83__1706_0.clean.out.58_1CEI	1CEI	2.99	0.3092	0.9464
1UNK_D	1cei__BOINC_ABRELAX_SAVE_ALL_OUT_BARCODE-1cei_-frags83__1706_0.clean.out.59_1CEI	1CEI	2.37	0.7038	1.2452
1UNK_D	1cei__BOINC_ABRELAX_SAVE_ALL_OUT_BARCODE-1cei_-frags83__1706_0.clean.out.5_1CEI	1CEI	1.47	-0.6116	0.3746
1UNK_D	1cei__BOINC_ABRELAX_SAVE_ALL_OUT_BARCODE-1cei_-frags83__1706_0.clean.out.60_1CEI	1CEI	2.03	0.9668	1.4564
1UNK_D	1cei__BOINC_ABRELAX_SAVE_ALL_OUT_BARCODE-1cei_-frags83__1706_0.clean.out.61_1CEI	1CEI	3.15	1.6245	2.0132
1UNK_D	1cei__BOINC_ABRELAX_SAVE_ALL_OUT_BARCODE-1cei_-frags83__1706_0.clean.out.62_1CEI	1CEI	2.27	2.0191	2.3610
1UNK_D	1cei__BOINC_ABRELAX_SAVE_ALL_OUT_BARCODE-1cei_-frags83__1706_0.clean.out.63_1CEI	1CEI	2.17	1.4930	1.8992
1UNK_D	1cei__BOINC_ABRELAX_SAVE_ALL_OUT_BARCODE-1cei_-frags83__1706_0.clean.out.64_1CEI	1CEI	1.77	0.9668	1.4564
1UNK_D	1cei__BOINC_ABRELAX_SAVE_ALL_OUT_BARCODE-1cei_-frags83__1706_0.clean.out.65_1CEI	1CEI	2.61	0.9668	1.4564
1UNK_D	1cei__BOINC_ABRELAX_SAVE_ALL_OUT_BARCODE-1cei_-frags83__1706_0.clean.out.66_1CEI	1CEI	2.88	2.9398	3.1948
1UNK_D	1cei__BOINC_ABRELAX_SAVE_ALL_OUT_BARCODE-1cei_-frags83__1706_0.clean.out.67_1CEI	1CEI	2.04	-0.2170	0.5934
1UNK_D	1cei__BOINC_ABRELAX_SAVE_ALL_OUT_BARCODE-1cei_-frags83__1706_0.clean.out.68_1CEI	1CEI	2.59	1.4930	1.8992
1UNK_D	1cei__BOINC_ABRELAX_SAVE_ALL_OUT_BARCODE-1cei_-frags83__1706_0.clean.out.69_1CEI	1CEI	2.14	1.6245	2.0132
1UNK_D	1cei__BOINC_ABRELAX_SAVE_ALL_OUT_BARCODE-1cei_-frags83__1706_0.clean.out.6_1CEI	1CEI	2.91	1.4930	1.8992
1UNK_D	1cei__BOINC_ABRELAX_SAVE_ALL_OUT_BARCODE-1cei_-frags83__1706_0.clean.out.70_1CEI	1CEI	2.36	0.9668	1.4564
1UNK_D	1cei__BOINC_ABRELAX_SAVE_ALL_OUT_BARCODE-1cei_-frags83__1706_0.clean.out.71_1CEI	1CEI	2.84	2.2822	2.5966
1UNK_D	1cei__BOINC_ABRELAX_SAVE_ALL_OUT_BARCODE-1cei_-frags83__1706_0.clean.out.72_1CEI	1CEI	2.59	0.8353	1.3498
1UNK_D	1cei__BOINC_ABRELAX_SAVE_ALL_OUT_BARCODE-1cei_-frags83__1706_0.clean.out.73_1CEI	1CEI	2.59	0.4407	1.0433
1UNK_D	1cei__BOINC_ABRELAX_SAVE_ALL_OUT_BARCODE-1cei_-frags83__1706_0.clean.out.74_1CEI	1CEI	2.79	1.3614	1.7864
1UNK_D	1cei__BOINC_ABRELAX_SAVE_ALL_OUT_BARCODE-1cei_-frags83__1706_0.clean.out.75_1CEI	1CEI	2.74	0.1776	0.8526
1UNK_D	1cei__BOINC_ABRELAX_SAVE_ALL_OUT_BARCODE-1cei_-frags83__1706_0.clean.out.76_1CEI	1CEI	3.25	1.0984	1.5648
1UNK_D	1cei__BOINC_ABRELAX_SAVE_ALL_OUT_BARCODE-1cei_-frags83__1706_0.clean.out.77_1CEI	1CEI	2.53	-0.0854	0.6758
1UNK_D	1cei__BOINC_ABRELAX_SAVE_ALL_OUT_BARCODE-1cei_-frags83__1706_0.clean.out.78_1CEI	1CEI	2.53	0.9668	1.4564
1UNK_D	1cei__BOINC_ABRELAX_SAVE_ALL_OUT_BARCODE-1cei_-frags83__1706_0.clean.out.79_1CEI	1CEI	1.92	1.0984	1.5648
1UNK_D	1cei__BOINC_ABRELAX_SAVE_ALL_OUT_BARCODE-1cei_-frags83__1706_0.clean.out.7_1CEI	1CEI	2.29	-0.2170	0.5934
1UNK_D	1cei__BOINC_ABRELAX_SAVE_ALL_OUT_BARCODE-1cei_-frags83__1706_0.clean.out.80_1CEI	1CEI	2.36	1.8876	2.2442
1UNK_D	1cei__BOINC_ABRELAX_SAVE_ALL_OUT_BARCODE-1cei_-frags83__1706_0.clean.out.81_1CEI	1CEI	2.83	1.0984	1.5648
1UNK_D	1cei__BOINC_ABRELAX_SAVE_ALL_OUT_BARCODE-1cei_-frags83__1706_0.clean.out.82_1CEI	1CEI	2.94	1.2299	1.6748
1UNK_D	1cei__BOINC_ABRELAX_SAVE_ALL_OUT_BARCODE-1cei_-frags83__1706_0.clean.out.83_1CEI	1CEI	2.43	-0.0854	0.6758
1UNK_D	1cei__BOINC_ABRELAX_SAVE_ALL_OUT_BARCODE-1cei_-frags83__1706_0.clean.out.84_1CEI	1CEI	2.33	0.5722	1.1430
1UNK_D	1cei__BOINC_ABRELAX_SAVE_ALL_OUT_BARCODE-1cei_-frags83__1706_0.clean.out.85_1CEI	1CEI	2.53	-0.0854	0.6758
1UNK_D	1cei__BOINC_ABRELAX_SAVE_ALL_OUT_BARCODE-1cei_-frags83__1706_0.clean.out.86_1CEI	1CEI	2.65	0.5722	1.1430
1UNK_D	1cei__BOINC_ABRELAX_SAVE_ALL_OUT_BARCODE-1cei_-frags83__1706_0.clean.out.87_1CEI	1CEI	1.72	0.9668	1.4564
1UNK_D	1cei__BOINC_ABRELAX_SAVE_ALL_OUT_BARCODE-1cei_-frags83__1706_0.clean.out.88_1CEI	1CEI	2.94	2.4137	2.7153
1UNK_D	1cei__BOINC_ABRELAX_SAVE_ALL_OUT_BARCODE-1cei_-frags83__1706_0.clean.out.89_1CEI	1CEI	2.50	0.7038	1.2452
1UNK_D	1cei__BOINC_ABRELAX_SAVE_ALL_OUT_BARCODE-1cei_-frags83__1706_0.clean.out.8_1CEI	1CEI	3.10	0.5722	1.1430
1UNK_D	1cei__BOINC_ABRELAX_SAVE_ALL_OUT_BARCODE-1cei_-frags83__1706_0.clean.out.90_1CEI	1CEI	3.01	0.9668	1.4564
1UNK_D	1cei__BOINC_ABRELAX_SAVE_ALL_OUT_BARCODE-1cei_-frags83__1706_0.clean.out.91_1CEI	1CEI	2.52	0.1776	0.8526
1UNK_D	1cei__BOINC_ABRELAX_SAVE_ALL_OUT_BARCODE-1cei_-frags83__1706_0.clean.out.92_1CEI	1CEI	1.81	-0.4800	0.4424
1UNK_D	1cei__BOINC_ABRELAX_SAVE_ALL_OUT_BARCODE-1cei_-frags83__1706_0.clean.out.93_1CEI	1CEI	2.31	1.0984	1.5648
1UNK_D	1cei__BOINC_ABRELAX_SAVE_ALL_OUT_BARCODE-1cei_-frags83__1706_0.clean.out.94_1CEI	1CEI	2.44	0.7038	1.2452
1UNK_D	1cei__BOINC_ABRELAX_SAVE_ALL_OUT_BARCODE-1cei_-frags83__1706_0.clean.out.95_1CEI	1CEI	2.64	-0.2170	0.5934
1UNK_D	1cei__BOINC_ABRELAX_SAVE_ALL_OUT_BARCODE-1cei_-frags83__1706_0.clean.out.96_1CEI	1CEI	2.93	0.9668	1.4564
1UNK_D	1cei__BOINC_ABRELAX_SAVE_ALL_OUT_BARCODE-1cei_-frags83__1706_0.clean.out.97_1CEI	1CEI	2.36	2.1506	2.4785
1UNK_D	1cei__BOINC_ABRELAX_SAVE_ALL_OUT_BARCODE-1cei_-frags83__1706_0.clean.out.98_1CEI	1CEI	2.71	0.5722	1.1430
1UNK_D	1cei__BOINC_ABRELAX_SAVE_ALL_OUT_BARCODE-1cei_-frags83__1706_0.clean.out.99_1CEI	1CEI	2.41	0.1776	0.8526
1UNK_D	1cei__BOINC_ABRELAX_SAVE_ALL_OUT_BARCODE-1cei_-frags83__1706_0.clean.out.9_1CEI	1CEI	2.12	-0.6116	0.3746
