# Supplementary material for: Addressing the Role of Conformational Diversity in Protein Structure Prediction
Source: PLoS One. 2016 May 9;11(5):e0154923. doi: 10.1371/journal.pone.0154923 (PMC4861349; doi:10.1371/journal.pone.0154923)
Supplement: S1 Dataset — (GZ) [file pone.0154923.s002.gz › Palopoli-Monzon_2016_SI/Structural_alignments/SET_ROSETTA/rmsd_mammoth_rosseta_1AIL.out]

PDB_1	PDB_2	Target	RMSD	Z-score	ln(E)
1ail	1ail__BOINC_ABRELAX_SAVE_ALL_OUT-1ail_-frags83__1705_0.first.clean.out.10_1AIL	1AIL	2.00	1.2144	1.6618
1ail	1ail__BOINC_ABRELAX_SAVE_ALL_OUT-1ail_-frags83__1705_0.first.clean.out.11_1AIL	1AIL	2.54	0.4564	1.0551
1ail	1ail__BOINC_ABRELAX_SAVE_ALL_OUT-1ail_-frags83__1705_0.first.clean.out.12_1AIL	1AIL	2.25	-0.6047	0.3780
1ail	1ail__BOINC_ABRELAX_SAVE_ALL_OUT-1ail_-frags83__1705_0.first.clean.out.13_1AIL	1AIL	1.71	-0.3015	0.5428
1ail	1ail__BOINC_ABRELAX_SAVE_ALL_OUT-1ail_-frags83__1705_0.first.clean.out.14_1AIL	1AIL	2.57	2.4271	2.7275
1ail	1ail__BOINC_ABRELAX_SAVE_ALL_OUT-1ail_-frags83__1705_0.first.clean.out.15_1AIL	1AIL	2.55	2.4271	2.7275
1ail	1ail__BOINC_ABRELAX_SAVE_ALL_OUT-1ail_-frags83__1705_0.first.clean.out.16_1AIL	1AIL	2.19	1.3660	1.7903
1ail	1ail__BOINC_ABRELAX_SAVE_ALL_OUT-1ail_-frags83__1705_0.first.clean.out.17_1AIL	1AIL	2.39	-1.2111	0.1394
1ail	1ail__BOINC_ABRELAX_SAVE_ALL_OUT-1ail_-frags83__1705_0.first.clean.out.18_1AIL	1AIL	2.48	-0.7563	0.3064
1ail	1ail__BOINC_ABRELAX_SAVE_ALL_OUT-1ail_-frags83__1705_0.first.clean.out.19_1AIL	1AIL	2.02	0.0017	0.7327
1ail	1ail__BOINC_ABRELAX_SAVE_ALL_OUT-1ail_-frags83__1705_0.first.clean.out.1_1AIL	1AIL	2.84	0.1533	0.8356
1ail	1ail__BOINC_ABRELAX_SAVE_ALL_OUT-1ail_-frags83__1705_0.first.clean.out.20_1AIL	1AIL	2.40	3.0335	3.2807
1ail	1ail__BOINC_ABRELAX_SAVE_ALL_OUT-1ail_-frags83__1705_0.first.clean.out.2_1AIL	1AIL	2.69	2.2755	2.5907
1ail	1ail__BOINC_ABRELAX_SAVE_ALL_OUT-1ail_-frags83__1705_0.first.clean.out.3_1AIL	1AIL	2.58	3.4883	3.6999
1ail	1ail__BOINC_ABRELAX_SAVE_ALL_OUT-1ail_-frags83__1705_0.first.clean.out.4_1AIL	1AIL	2.87	0.6080	1.1706
1ail	1ail__BOINC_ABRELAX_SAVE_ALL_OUT-1ail_-frags83__1705_0.first.clean.out.5_1AIL	1AIL	2.84	1.8208	2.1852
1ail	1ail__BOINC_ABRELAX_SAVE_ALL_OUT-1ail_-frags83__1705_0.first.clean.out.6_1AIL	1AIL	2.36	0.9112	1.4111
1ail	1ail__BOINC_ABRELAX_SAVE_ALL_OUT-1ail_-frags83__1705_0.first.clean.out.7_1AIL	1AIL	1.91	-0.1499	0.6349
1ail	1ail__BOINC_ABRELAX_SAVE_ALL_OUT-1ail_-frags83__1705_0.first.clean.out.8_1AIL	1AIL	2.33	4.7010	4.8269
1ail	1ail__BOINC_ABRELAX_SAVE_ALL_OUT-1ail_-frags83__1705_0.first.clean.out.9_1AIL	1AIL	2.90	0.4564	1.0551
1ail	1ail__BOINC_ABRELAX_SAVE_ALL_OUT_BARCODE-1ail_-frags83__1706_0.clean.out.100_1AIL	1AIL	2.62	0.1533	0.8356
1ail	1ail__BOINC_ABRELAX_SAVE_ALL_OUT_BARCODE-1ail_-frags83__1706_0.clean.out.10_1AIL	1AIL	2.24	0.4564	1.0551
1ail	1ail__BOINC_ABRELAX_SAVE_ALL_OUT_BARCODE-1ail_-frags83__1706_0.clean.out.11_1AIL	1AIL	2.20	0.4564	1.0551
1ail	1ail__BOINC_ABRELAX_SAVE_ALL_OUT_BARCODE-1ail_-frags83__1706_0.clean.out.12_1AIL	1AIL	2.59	1.6692	2.0522
1ail	1ail__BOINC_ABRELAX_SAVE_ALL_OUT_BARCODE-1ail_-frags83__1706_0.clean.out.13_1AIL	1AIL	2.54	2.5787	2.8650
1ail	1ail__BOINC_ABRELAX_SAVE_ALL_OUT_BARCODE-1ail_-frags83__1706_0.clean.out.14_1AIL	1AIL	2.20	0.6080	1.1706
1ail	1ail__BOINC_ABRELAX_SAVE_ALL_OUT_BARCODE-1ail_-frags83__1706_0.clean.out.15_1AIL	1AIL	1.81	-0.1499	0.6349
1ail	1ail__BOINC_ABRELAX_SAVE_ALL_OUT_BARCODE-1ail_-frags83__1706_0.clean.out.16_1AIL	1AIL	1.82	-0.6047	0.3780
1ail	1ail__BOINC_ABRELAX_SAVE_ALL_OUT_BARCODE-1ail_-frags83__1706_0.clean.out.17_1AIL	1AIL	1.58	1.8208	2.1852
1ail	1ail__BOINC_ABRELAX_SAVE_ALL_OUT_BARCODE-1ail_-frags83__1706_0.clean.out.18_1AIL	1AIL	2.71	3.0335	3.2807
1ail	1ail__BOINC_ABRELAX_SAVE_ALL_OUT_BARCODE-1ail_-frags83__1706_0.clean.out.19_1AIL	1AIL	2.60	1.9724	2.3194
1ail	1ail__BOINC_ABRELAX_SAVE_ALL_OUT_BARCODE-1ail_-frags83__1706_0.clean.out.1_1AIL	1AIL	2.08	0.3048	0.9433
1ail	1ail__BOINC_ABRELAX_SAVE_ALL_OUT_BARCODE-1ail_-frags83__1706_0.clean.out.20_1AIL	1AIL	2.17	0.6080	1.1706
1ail	1ail__BOINC_ABRELAX_SAVE_ALL_OUT_BARCODE-1ail_-frags83__1706_0.clean.out.21_1AIL	1AIL	2.31	3.1851	3.4201
1ail	1ail__BOINC_ABRELAX_SAVE_ALL_OUT_BARCODE-1ail_-frags83__1706_0.clean.out.22_1AIL	1AIL	2.36	2.7303	3.0031
1ail	1ail__BOINC_ABRELAX_SAVE_ALL_OUT_BARCODE-1ail_-frags83__1706_0.clean.out.23_1AIL	1AIL	2.89	3.7915	3.9807
1ail	1ail__BOINC_ABRELAX_SAVE_ALL_OUT_BARCODE-1ail_-frags83__1706_0.clean.out.24_1AIL	1AIL	2.85	3.3367	3.5599
1ail	1ail__BOINC_ABRELAX_SAVE_ALL_OUT_BARCODE-1ail_-frags83__1706_0.clean.out.25_1AIL	1AIL	2.80	0.4564	1.0551
1ail	1ail__BOINC_ABRELAX_SAVE_ALL_OUT_BARCODE-1ail_-frags83__1706_0.clean.out.26_1AIL	1AIL	1.92	1.5176	1.9205
1ail	1ail__BOINC_ABRELAX_SAVE_ALL_OUT_BARCODE-1ail_-frags83__1706_0.clean.out.27_1AIL	1AIL	2.38	2.2755	2.5907
1ail	1ail__BOINC_ABRELAX_SAVE_ALL_OUT_BARCODE-1ail_-frags83__1706_0.clean.out.28_1AIL	1AIL	2.41	1.3660	1.7903
1ail	1ail__BOINC_ABRELAX_SAVE_ALL_OUT_BARCODE-1ail_-frags83__1706_0.clean.out.29_1AIL	1AIL	2.43	1.3660	1.7903
1ail	1ail__BOINC_ABRELAX_SAVE_ALL_OUT_BARCODE-1ail_-frags83__1706_0.clean.out.2_1AIL	1AIL	2.30	4.3978	4.5444
1ail	1ail__BOINC_ABRELAX_SAVE_ALL_OUT_BARCODE-1ail_-frags83__1706_0.clean.out.30_1AIL	1AIL	2.44	2.8819	3.1417
1ail	1ail__BOINC_ABRELAX_SAVE_ALL_OUT_BARCODE-1ail_-frags83__1706_0.clean.out.31_1AIL	1AIL	2.46	3.4883	3.6999
1ail	1ail__BOINC_ABRELAX_SAVE_ALL_OUT_BARCODE-1ail_-frags83__1706_0.clean.out.32_1AIL	1AIL	2.69	3.6399	3.8402
1ail	1ail__BOINC_ABRELAX_SAVE_ALL_OUT_BARCODE-1ail_-frags83__1706_0.clean.out.33_1AIL	1AIL	1.57	0.3048	0.9433
1ail	1ail__BOINC_ABRELAX_SAVE_ALL_OUT_BARCODE-1ail_-frags83__1706_0.clean.out.34_1AIL	1AIL	2.48	3.7915	3.9807
1ail	1ail__BOINC_ABRELAX_SAVE_ALL_OUT_BARCODE-1ail_-frags83__1706_0.clean.out.35_1AIL	1AIL	1.69	0.3048	0.9433
1ail	1ail__BOINC_ABRELAX_SAVE_ALL_OUT_BARCODE-1ail_-frags83__1706_0.clean.out.36_1AIL	1AIL	1.73	0.7596	1.2894
1ail	1ail__BOINC_ABRELAX_SAVE_ALL_OUT_BARCODE-1ail_-frags83__1706_0.clean.out.37_1AIL	1AIL	2.48	1.6692	2.0522
1ail	1ail__BOINC_ABRELAX_SAVE_ALL_OUT_BARCODE-1ail_-frags83__1706_0.clean.out.38_1AIL	1AIL	2.82	3.4883	3.6999
1ail	1ail__BOINC_ABRELAX_SAVE_ALL_OUT_BARCODE-1ail_-frags83__1706_0.clean.out.39_1AIL	1AIL	1.59	0.3048	0.9433
1ail	1ail__BOINC_ABRELAX_SAVE_ALL_OUT_BARCODE-1ail_-frags83__1706_0.clean.out.3_1AIL	1AIL	2.25	1.5176	1.9205
1ail	1ail__BOINC_ABRELAX_SAVE_ALL_OUT_BARCODE-1ail_-frags83__1706_0.clean.out.40_1AIL	1AIL	2.45	0.9112	1.4111
1ail	1ail__BOINC_ABRELAX_SAVE_ALL_OUT_BARCODE-1ail_-frags83__1706_0.clean.out.41_1AIL	1AIL	2.22	2.2755	2.5907
1ail	1ail__BOINC_ABRELAX_SAVE_ALL_OUT_BARCODE-1ail_-frags83__1706_0.clean.out.42_1AIL	1AIL	3.03	2.2755	2.5907
1ail	1ail__BOINC_ABRELAX_SAVE_ALL_OUT_BARCODE-1ail_-frags83__1706_0.clean.out.43_1AIL	1AIL	2.44	3.4883	3.6999
1ail	1ail__BOINC_ABRELAX_SAVE_ALL_OUT_BARCODE-1ail_-frags83__1706_0.clean.out.44_1AIL	1AIL	1.56	6.5201	6.5269
1ail	1ail__BOINC_ABRELAX_SAVE_ALL_OUT_BARCODE-1ail_-frags83__1706_0.clean.out.45_1AIL	1AIL	2.71	0.4564	1.0551
1ail	1ail__BOINC_ABRELAX_SAVE_ALL_OUT_BARCODE-1ail_-frags83__1706_0.clean.out.46_1AIL	1AIL	2.78	2.2755	2.5907
1ail	1ail__BOINC_ABRELAX_SAVE_ALL_OUT_BARCODE-1ail_-frags83__1706_0.clean.out.47_1AIL	1AIL	2.68	1.9724	2.3194
1ail	1ail__BOINC_ABRELAX_SAVE_ALL_OUT_BARCODE-1ail_-frags83__1706_0.clean.out.48_1AIL	1AIL	2.12	0.1533	0.8356
1ail	1ail__BOINC_ABRELAX_SAVE_ALL_OUT_BARCODE-1ail_-frags83__1706_0.clean.out.49_1AIL	1AIL	1.85	5.3074	5.3929
1ail	1ail__BOINC_ABRELAX_SAVE_ALL_OUT_BARCODE-1ail_-frags83__1706_0.clean.out.4_1AIL	1AIL	2.54	1.9724	2.3194
1ail	1ail__BOINC_ABRELAX_SAVE_ALL_OUT_BARCODE-1ail_-frags83__1706_0.clean.out.50_1AIL	1AIL	2.80	1.3660	1.7903
1ail	1ail__BOINC_ABRELAX_SAVE_ALL_OUT_BARCODE-1ail_-frags83__1706_0.clean.out.51_1AIL	1AIL	2.09	0.1533	0.8356
1ail	1ail__BOINC_ABRELAX_SAVE_ALL_OUT_BARCODE-1ail_-frags83__1706_0.clean.out.52_1AIL	1AIL	2.69	1.3660	1.7903
1ail	1ail__BOINC_ABRELAX_SAVE_ALL_OUT_BARCODE-1ail_-frags83__1706_0.clean.out.53_1AIL	1AIL	2.78	2.5787	2.8650
1ail	1ail__BOINC_ABRELAX_SAVE_ALL_OUT_BARCODE-1ail_-frags83__1706_0.clean.out.54_1AIL	1AIL	1.60	0.0017	0.7327
1ail	1ail__BOINC_ABRELAX_SAVE_ALL_OUT_BARCODE-1ail_-frags83__1706_0.clean.out.55_1AIL	1AIL	2.09	0.7596	1.2894
1ail	1ail__BOINC_ABRELAX_SAVE_ALL_OUT_BARCODE-1ail_-frags83__1706_0.clean.out.56_1AIL	1AIL	1.51	6.6717	6.6687
1ail	1ail__BOINC_ABRELAX_SAVE_ALL_OUT_BARCODE-1ail_-frags83__1706_0.clean.out.57_1AIL	1AIL	2.38	0.7596	1.2894
1ail	1ail__BOINC_ABRELAX_SAVE_ALL_OUT_BARCODE-1ail_-frags83__1706_0.clean.out.58_1AIL	1AIL	2.55	0.4564	1.0551
1ail	1ail__BOINC_ABRELAX_SAVE_ALL_OUT_BARCODE-1ail_-frags83__1706_0.clean.out.59_1AIL	1AIL	2.78	2.2755	2.5907
1ail	1ail__BOINC_ABRELAX_SAVE_ALL_OUT_BARCODE-1ail_-frags83__1706_0.clean.out.5_1AIL	1AIL	1.81	0.1533	0.8356
1ail	1ail__BOINC_ABRELAX_SAVE_ALL_OUT_BARCODE-1ail_-frags83__1706_0.clean.out.60_1AIL	1AIL	2.01	-0.1499	0.6349
1ail	1ail__BOINC_ABRELAX_SAVE_ALL_OUT_BARCODE-1ail_-frags83__1706_0.clean.out.61_1AIL	1AIL	1.24	6.6717	6.6687
1ail	1ail__BOINC_ABRELAX_SAVE_ALL_OUT_BARCODE-1ail_-frags83__1706_0.clean.out.62_1AIL	1AIL	2.61	0.7596	1.2894
1ail	1ail__BOINC_ABRELAX_SAVE_ALL_OUT_BARCODE-1ail_-frags83__1706_0.clean.out.63_1AIL	1AIL	1.58	5.3074	5.3929
1ail	1ail__BOINC_ABRELAX_SAVE_ALL_OUT_BARCODE-1ail_-frags83__1706_0.clean.out.64_1AIL	1AIL	1.87	3.6399	3.8402
1ail	1ail__BOINC_ABRELAX_SAVE_ALL_OUT_BARCODE-1ail_-frags83__1706_0.clean.out.65_1AIL	1AIL	2.49	1.5176	1.9205
1ail	1ail__BOINC_ABRELAX_SAVE_ALL_OUT_BARCODE-1ail_-frags83__1706_0.clean.out.66_1AIL	1AIL	2.09	1.2144	1.6618
1ail	1ail__BOINC_ABRELAX_SAVE_ALL_OUT_BARCODE-1ail_-frags83__1706_0.clean.out.67_1AIL	1AIL	2.48	5.7622	5.8180
1ail	1ail__BOINC_ABRELAX_SAVE_ALL_OUT_BARCODE-1ail_-frags83__1706_0.clean.out.68_1AIL	1AIL	2.17	4.8526	4.9683
1ail	1ail__BOINC_ABRELAX_SAVE_ALL_OUT_BARCODE-1ail_-frags83__1706_0.clean.out.69_1AIL	1AIL	2.31	4.2462	4.4033
1ail	1ail__BOINC_ABRELAX_SAVE_ALL_OUT_BARCODE-1ail_-frags83__1706_0.clean.out.6_1AIL	1AIL	2.54	2.2755	2.5907
1ail	1ail__BOINC_ABRELAX_SAVE_ALL_OUT_BARCODE-1ail_-frags83__1706_0.clean.out.70_1AIL	1AIL	2.55	0.7596	1.2894
1ail	1ail__BOINC_ABRELAX_SAVE_ALL_OUT_BARCODE-1ail_-frags83__1706_0.clean.out.71_1AIL	1AIL	1.56	0.6080	1.1706
1ail	1ail__BOINC_ABRELAX_SAVE_ALL_OUT_BARCODE-1ail_-frags83__1706_0.clean.out.72_1AIL	1AIL	2.46	3.0335	3.2807
1ail	1ail__BOINC_ABRELAX_SAVE_ALL_OUT_BARCODE-1ail_-frags83__1706_0.clean.out.73_1AIL	1AIL	2.57	1.0628	1.5353
1ail	1ail__BOINC_ABRELAX_SAVE_ALL_OUT_BARCODE-1ail_-frags83__1706_0.clean.out.74_1AIL	1AIL	2.29	0.6080	1.1706
1ail	1ail__BOINC_ABRELAX_SAVE_ALL_OUT_BARCODE-1ail_-frags83__1706_0.clean.out.75_1AIL	1AIL	1.96	3.9431	4.1214
1ail	1ail__BOINC_ABRELAX_SAVE_ALL_OUT_BARCODE-1ail_-frags83__1706_0.clean.out.76_1AIL	1AIL	2.39	3.3367	3.5599
1ail	1ail__BOINC_ABRELAX_SAVE_ALL_OUT_BARCODE-1ail_-frags83__1706_0.clean.out.77_1AIL	1AIL	1.59	0.3048	0.9433
1ail	1ail__BOINC_ABRELAX_SAVE_ALL_OUT_BARCODE-1ail_-frags83__1706_0.clean.out.78_1AIL	1AIL	2.62	1.6692	2.0522
1ail	1ail__BOINC_ABRELAX_SAVE_ALL_OUT_BARCODE-1ail_-frags83__1706_0.clean.out.79_1AIL	1AIL	2.05	1.6692	2.0522
1ail	1ail__BOINC_ABRELAX_SAVE_ALL_OUT_BARCODE-1ail_-frags83__1706_0.clean.out.7_1AIL	1AIL	2.12	0.4564	1.0551
1ail	1ail__BOINC_ABRELAX_SAVE_ALL_OUT_BARCODE-1ail_-frags83__1706_0.clean.out.80_1AIL	1AIL	1.61	0.3048	0.9433
1ail	1ail__BOINC_ABRELAX_SAVE_ALL_OUT_BARCODE-1ail_-frags83__1706_0.clean.out.81_1AIL	1AIL	2.57	5.9137	5.9597
1ail	1ail__BOINC_ABRELAX_SAVE_ALL_OUT_BARCODE-1ail_-frags83__1706_0.clean.out.82_1AIL	1AIL	2.42	3.1851	3.4201
1ail	1ail__BOINC_ABRELAX_SAVE_ALL_OUT_BARCODE-1ail_-frags83__1706_0.clean.out.83_1AIL	1AIL	1.45	4.5494	4.6856
1ail	1ail__BOINC_ABRELAX_SAVE_ALL_OUT_BARCODE-1ail_-frags83__1706_0.clean.out.84_1AIL	1AIL	1.96	0.7596	1.2894
1ail	1ail__BOINC_ABRELAX_SAVE_ALL_OUT_BARCODE-1ail_-frags83__1706_0.clean.out.85_1AIL	1AIL	2.79	2.7303	3.0031
1ail	1ail__BOINC_ABRELAX_SAVE_ALL_OUT_BARCODE-1ail_-frags83__1706_0.clean.out.86_1AIL	1AIL	2.14	1.3660	1.7903
1ail	1ail__BOINC_ABRELAX_SAVE_ALL_OUT_BARCODE-1ail_-frags83__1706_0.clean.out.87_1AIL	1AIL	2.09	1.6692	2.0522
1ail	1ail__BOINC_ABRELAX_SAVE_ALL_OUT_BARCODE-1ail_-frags83__1706_0.clean.out.88_1AIL	1AIL	2.67	0.9112	1.4111
1ail	1ail__BOINC_ABRELAX_SAVE_ALL_OUT_BARCODE-1ail_-frags83__1706_0.clean.out.89_1AIL	1AIL	2.83	0.1533	0.8356
1ail	1ail__BOINC_ABRELAX_SAVE_ALL_OUT_BARCODE-1ail_-frags83__1706_0.clean.out.8_1AIL	1AIL	2.30	0.4564	1.0551
1ail	1ail__BOINC_ABRELAX_SAVE_ALL_OUT_BARCODE-1ail_-frags83__1706_0.clean.out.90_1AIL	1AIL	1.66	1.0628	1.5353
1ail	1ail__BOINC_ABRELAX_SAVE_ALL_OUT_BARCODE-1ail_-frags83__1706_0.clean.out.91_1AIL	1AIL	2.45	4.3978	4.5444
1ail	1ail__BOINC_ABRELAX_SAVE_ALL_OUT_BARCODE-1ail_-frags83__1706_0.clean.out.92_1AIL	1AIL	2.59	1.9724	2.3194
1ail	1ail__BOINC_ABRELAX_SAVE_ALL_OUT_BARCODE-1ail_-frags83__1706_0.clean.out.93_1AIL	1AIL	2.19	4.0946	4.2623
1ail	1ail__BOINC_ABRELAX_SAVE_ALL_OUT_BARCODE-1ail_-frags83__1706_0.clean.out.94_1AIL	1AIL	2.55	3.9431	4.1214
1ail	1ail__BOINC_ABRELAX_SAVE_ALL_OUT_BARCODE-1ail_-frags83__1706_0.clean.out.95_1AIL	1AIL	1.07	6.6717	6.6687
1ail	1ail__BOINC_ABRELAX_SAVE_ALL_OUT_BARCODE-1ail_-frags83__1706_0.clean.out.96_1AIL	1AIL	1.87	0.1533	0.8356
1ail	1ail__BOINC_ABRELAX_SAVE_ALL_OUT_BARCODE-1ail_-frags83__1706_0.clean.out.97_1AIL	1AIL	1.69	0.9112	1.4111
1ail	1ail__BOINC_ABRELAX_SAVE_ALL_OUT_BARCODE-1ail_-frags83__1706_0.clean.out.98_1AIL	1AIL	2.42	4.0946	4.2623
1ail	1ail__BOINC_ABRELAX_SAVE_ALL_OUT_BARCODE-1ail_-frags83__1706_0.clean.out.99_1AIL	1AIL	2.75	2.2755	2.5907
1ail	1ail__BOINC_ABRELAX_SAVE_ALL_OUT_BARCODE-1ail_-frags83__1706_0.clean.out.9_1AIL	1AIL	1.73	0.7596	1.2894
1NS1-10_B	1ail__BOINC_ABRELAX_SAVE_ALL_OUT-1ail_-frags83__1705_0.first.clean.out.10_1AIL	1AIL	2.76	1.8208	2.1852
1NS1-10_B	1ail__BOINC_ABRELAX_SAVE_ALL_OUT-1ail_-frags83__1705_0.first.clean.out.11_1AIL	1AIL	2.60	0.9112	1.4111
1NS1-10_B	1ail__BOINC_ABRELAX_SAVE_ALL_OUT-1ail_-frags83__1705_0.first.clean.out.12_1AIL	1AIL	2.73	-0.3015	0.5428
1NS1-10_B	1ail__BOINC_ABRELAX_SAVE_ALL_OUT-1ail_-frags83__1705_0.first.clean.out.13_1AIL	1AIL	2.18	-0.3015	0.5428
1NS1-10_B	1ail__BOINC_ABRELAX_SAVE_ALL_OUT-1ail_-frags83__1705_0.first.clean.out.14_1AIL	1AIL	2.70	1.9724	2.3194
1NS1-10_B	1ail__BOINC_ABRELAX_SAVE_ALL_OUT-1ail_-frags83__1705_0.first.clean.out.15_1AIL	1AIL	2.26	2.7303	3.0031
1NS1-10_B	1ail__BOINC_ABRELAX_SAVE_ALL_OUT-1ail_-frags83__1705_0.first.clean.out.16_1AIL	1AIL	2.63	1.6692	2.0522
1NS1-10_B	1ail__BOINC_ABRELAX_SAVE_ALL_OUT-1ail_-frags83__1705_0.first.clean.out.17_1AIL	1AIL	2.34	-1.0595	0.1869
1NS1-10_B	1ail__BOINC_ABRELAX_SAVE_ALL_OUT-1ail_-frags83__1705_0.first.clean.out.18_1AIL	1AIL	2.60	-0.6047	0.3780
1NS1-10_B	1ail__BOINC_ABRELAX_SAVE_ALL_OUT-1ail_-frags83__1705_0.first.clean.out.19_1AIL	1AIL	1.98	0.3048	0.9433
1NS1-10_B	1ail__BOINC_ABRELAX_SAVE_ALL_OUT-1ail_-frags83__1705_0.first.clean.out.1_1AIL	1AIL	2.54	0.3048	0.9433
1NS1-10_B	1ail__BOINC_ABRELAX_SAVE_ALL_OUT-1ail_-frags83__1705_0.first.clean.out.20_1AIL	1AIL	3.08	0.9112	1.4111
1NS1-10_B	1ail__BOINC_ABRELAX_SAVE_ALL_OUT-1ail_-frags83__1705_0.first.clean.out.2_1AIL	1AIL	2.29	2.7303	3.0031
1NS1-10_B	1ail__BOINC_ABRELAX_SAVE_ALL_OUT-1ail_-frags83__1705_0.first.clean.out.3_1AIL	1AIL	3.04	3.6399	3.8402
1NS1-10_B	1ail__BOINC_ABRELAX_SAVE_ALL_OUT-1ail_-frags83__1705_0.first.clean.out.4_1AIL	1AIL	2.81	2.5787	2.8650
1NS1-10_B	1ail__BOINC_ABRELAX_SAVE_ALL_OUT-1ail_-frags83__1705_0.first.clean.out.5_1AIL	1AIL	3.00	1.6692	2.0522
1NS1-10_B	1ail__BOINC_ABRELAX_SAVE_ALL_OUT-1ail_-frags83__1705_0.first.clean.out.6_1AIL	1AIL	2.49	0.9112	1.4111
1NS1-10_B	1ail__BOINC_ABRELAX_SAVE_ALL_OUT-1ail_-frags83__1705_0.first.clean.out.7_1AIL	1AIL	3.06	-0.6047	0.3780
1NS1-10_B	1ail__BOINC_ABRELAX_SAVE_ALL_OUT-1ail_-frags83__1705_0.first.clean.out.8_1AIL	1AIL	2.92	4.7010	4.8269
1NS1-10_B	1ail__BOINC_ABRELAX_SAVE_ALL_OUT-1ail_-frags83__1705_0.first.clean.out.9_1AIL	1AIL	2.49	1.0628	1.5353
1NS1-10_B	1ail__BOINC_ABRELAX_SAVE_ALL_OUT_BARCODE-1ail_-frags83__1706_0.clean.out.100_1AIL	1AIL	1.65	0.1533	0.8356
1NS1-10_B	1ail__BOINC_ABRELAX_SAVE_ALL_OUT_BARCODE-1ail_-frags83__1706_0.clean.out.10_1AIL	1AIL	1.95	-0.6047	0.3780
1NS1-10_B	1ail__BOINC_ABRELAX_SAVE_ALL_OUT_BARCODE-1ail_-frags83__1706_0.clean.out.11_1AIL	1AIL	1.30	0.1533	0.8356
1NS1-10_B	1ail__BOINC_ABRELAX_SAVE_ALL_OUT_BARCODE-1ail_-frags83__1706_0.clean.out.12_1AIL	1AIL	2.07	0.4564	1.0551
1NS1-10_B	1ail__BOINC_ABRELAX_SAVE_ALL_OUT_BARCODE-1ail_-frags83__1706_0.clean.out.13_1AIL	1AIL	2.33	3.3367	3.5599
1NS1-10_B	1ail__BOINC_ABRELAX_SAVE_ALL_OUT_BARCODE-1ail_-frags83__1706_0.clean.out.14_1AIL	1AIL	2.40	0.9112	1.4111
1NS1-10_B	1ail__BOINC_ABRELAX_SAVE_ALL_OUT_BARCODE-1ail_-frags83__1706_0.clean.out.15_1AIL	1AIL	1.73	0.0017	0.7327
1NS1-10_B	1ail__BOINC_ABRELAX_SAVE_ALL_OUT_BARCODE-1ail_-frags83__1706_0.clean.out.16_1AIL	1AIL	2.16	-0.6047	0.3780
1NS1-10_B	1ail__BOINC_ABRELAX_SAVE_ALL_OUT_BARCODE-1ail_-frags83__1706_0.clean.out.17_1AIL	1AIL	2.67	2.7303	3.0031
1NS1-10_B	1ail__BOINC_ABRELAX_SAVE_ALL_OUT_BARCODE-1ail_-frags83__1706_0.clean.out.18_1AIL	1AIL	2.26	2.7303	3.0031
1NS1-10_B	1ail__BOINC_ABRELAX_SAVE_ALL_OUT_BARCODE-1ail_-frags83__1706_0.clean.out.19_1AIL	1AIL	2.87	1.6692	2.0522
1NS1-10_B	1ail__BOINC_ABRELAX_SAVE_ALL_OUT_BARCODE-1ail_-frags83__1706_0.clean.out.1_1AIL	1AIL	2.28	2.1240	2.4546
1NS1-10_B	1ail__BOINC_ABRELAX_SAVE_ALL_OUT_BARCODE-1ail_-frags83__1706_0.clean.out.20_1AIL	1AIL	1.64	0.4564	1.0551
1NS1-10_B	1ail__BOINC_ABRELAX_SAVE_ALL_OUT_BARCODE-1ail_-frags83__1706_0.clean.out.21_1AIL	1AIL	2.59	1.0628	1.5353
1NS1-10_B	1ail__BOINC_ABRELAX_SAVE_ALL_OUT_BARCODE-1ail_-frags83__1706_0.clean.out.22_1AIL	1AIL	2.16	3.0335	3.2807
1NS1-10_B	1ail__BOINC_ABRELAX_SAVE_ALL_OUT_BARCODE-1ail_-frags83__1706_0.clean.out.23_1AIL	1AIL	2.31	3.0335	3.2807
1NS1-10_B	1ail__BOINC_ABRELAX_SAVE_ALL_OUT_BARCODE-1ail_-frags83__1706_0.clean.out.24_1AIL	1AIL	2.97	2.1240	2.4546
1NS1-10_B	1ail__BOINC_ABRELAX_SAVE_ALL_OUT_BARCODE-1ail_-frags83__1706_0.clean.out.25_1AIL	1AIL	2.36	2.4271	2.7275
1NS1-10_B	1ail__BOINC_ABRELAX_SAVE_ALL_OUT_BARCODE-1ail_-frags83__1706_0.clean.out.26_1AIL	1AIL	2.65	3.0335	3.2807
1NS1-10_B	1ail__BOINC_ABRELAX_SAVE_ALL_OUT_BARCODE-1ail_-frags83__1706_0.clean.out.27_1AIL	1AIL	2.74	3.1851	3.4201
1NS1-10_B	1ail__BOINC_ABRELAX_SAVE_ALL_OUT_BARCODE-1ail_-frags83__1706_0.clean.out.28_1AIL	1AIL	2.37	0.9112	1.4111
1NS1-10_B	1ail__BOINC_ABRELAX_SAVE_ALL_OUT_BARCODE-1ail_-frags83__1706_0.clean.out.29_1AIL	1AIL	2.90	1.9724	2.3194
1NS1-10_B	1ail__BOINC_ABRELAX_SAVE_ALL_OUT_BARCODE-1ail_-frags83__1706_0.clean.out.2_1AIL	1AIL	2.43	4.0946	4.2623
1NS1-10_B	1ail__BOINC_ABRELAX_SAVE_ALL_OUT_BARCODE-1ail_-frags83__1706_0.clean.out.30_1AIL	1AIL	2.88	1.9724	2.3194
1NS1-10_B	1ail__BOINC_ABRELAX_SAVE_ALL_OUT_BARCODE-1ail_-frags83__1706_0.clean.out.31_1AIL	1AIL	2.80	3.0335	3.2807
1NS1-10_B	1ail__BOINC_ABRELAX_SAVE_ALL_OUT_BARCODE-1ail_-frags83__1706_0.clean.out.32_1AIL	1AIL	2.95	1.6692	2.0522
1NS1-10_B	1ail__BOINC_ABRELAX_SAVE_ALL_OUT_BARCODE-1ail_-frags83__1706_0.clean.out.33_1AIL	1AIL	2.55	0.6080	1.1706
1NS1-10_B	1ail__BOINC_ABRELAX_SAVE_ALL_OUT_BARCODE-1ail_-frags83__1706_0.clean.out.34_1AIL	1AIL	2.27	1.6692	2.0522
1NS1-10_B	1ail__BOINC_ABRELAX_SAVE_ALL_OUT_BARCODE-1ail_-frags83__1706_0.clean.out.35_1AIL	1AIL	2.47	0.1533	0.8356
1NS1-10_B	1ail__BOINC_ABRELAX_SAVE_ALL_OUT_BARCODE-1ail_-frags83__1706_0.clean.out.36_1AIL	1AIL	2.29	-0.6047	0.3780
1NS1-10_B	1ail__BOINC_ABRELAX_SAVE_ALL_OUT_BARCODE-1ail_-frags83__1706_0.clean.out.37_1AIL	1AIL	1.79	0.6080	1.1706
1NS1-10_B	1ail__BOINC_ABRELAX_SAVE_ALL_OUT_BARCODE-1ail_-frags83__1706_0.clean.out.38_1AIL	1AIL	2.55	1.9724	2.3194
1NS1-10_B	1ail__BOINC_ABRELAX_SAVE_ALL_OUT_BARCODE-1ail_-frags83__1706_0.clean.out.39_1AIL	1AIL	1.52	0.3048	0.9433
1NS1-10_B	1ail__BOINC_ABRELAX_SAVE_ALL_OUT_BARCODE-1ail_-frags83__1706_0.clean.out.3_1AIL	1AIL	1.64	0.4564	1.0551
1NS1-10_B	1ail__BOINC_ABRELAX_SAVE_ALL_OUT_BARCODE-1ail_-frags83__1706_0.clean.out.40_1AIL	1AIL	2.28	1.2144	1.6618
1NS1-10_B	1ail__BOINC_ABRELAX_SAVE_ALL_OUT_BARCODE-1ail_-frags83__1706_0.clean.out.41_1AIL	1AIL	2.14	3.0335	3.2807
1NS1-10_B	1ail__BOINC_ABRELAX_SAVE_ALL_OUT_BARCODE-1ail_-frags83__1706_0.clean.out.42_1AIL	1AIL	2.70	1.6692	2.0522
1NS1-10_B	1ail__BOINC_ABRELAX_SAVE_ALL_OUT_BARCODE-1ail_-frags83__1706_0.clean.out.43_1AIL	1AIL	2.49	3.3367	3.5599
1NS1-10_B	1ail__BOINC_ABRELAX_SAVE_ALL_OUT_BARCODE-1ail_-frags83__1706_0.clean.out.44_1AIL	1AIL	1.86	6.0653	6.1015
1NS1-10_B	1ail__BOINC_ABRELAX_SAVE_ALL_OUT_BARCODE-1ail_-frags83__1706_0.clean.out.45_1AIL	1AIL	2.92	1.6692	2.0522
1NS1-10_B	1ail__BOINC_ABRELAX_SAVE_ALL_OUT_BARCODE-1ail_-frags83__1706_0.clean.out.46_1AIL	1AIL	2.30	1.3660	1.7903
1NS1-10_B	1ail__BOINC_ABRELAX_SAVE_ALL_OUT_BARCODE-1ail_-frags83__1706_0.clean.out.47_1AIL	1AIL	2.26	0.3048	0.9433
1NS1-10_B	1ail__BOINC_ABRELAX_SAVE_ALL_OUT_BARCODE-1ail_-frags83__1706_0.clean.out.48_1AIL	1AIL	2.00	-0.1499	0.6349
1NS1-10_B	1ail__BOINC_ABRELAX_SAVE_ALL_OUT_BARCODE-1ail_-frags83__1706_0.clean.out.49_1AIL	1AIL	2.27	5.1558	5.2513
1NS1-10_B	1ail__BOINC_ABRELAX_SAVE_ALL_OUT_BARCODE-1ail_-frags83__1706_0.clean.out.4_1AIL	1AIL	2.73	2.4271	2.7275
1NS1-10_B	1ail__BOINC_ABRELAX_SAVE_ALL_OUT_BARCODE-1ail_-frags83__1706_0.clean.out.50_1AIL	1AIL	2.65	1.2144	1.6618
1NS1-10_B	1ail__BOINC_ABRELAX_SAVE_ALL_OUT_BARCODE-1ail_-frags83__1706_0.clean.out.51_1AIL	1AIL	2.35	0.7596	1.2894
1NS1-10_B	1ail__BOINC_ABRELAX_SAVE_ALL_OUT_BARCODE-1ail_-frags83__1706_0.clean.out.52_1AIL	1AIL	1.86	-0.6047	0.3780
1NS1-10_B	1ail__BOINC_ABRELAX_SAVE_ALL_OUT_BARCODE-1ail_-frags83__1706_0.clean.out.53_1AIL	1AIL	1.95	2.1240	2.4546
1NS1-10_B	1ail__BOINC_ABRELAX_SAVE_ALL_OUT_BARCODE-1ail_-frags83__1706_0.clean.out.54_1AIL	1AIL	1.41	0.0017	0.7327
1NS1-10_B	1ail__BOINC_ABRELAX_SAVE_ALL_OUT_BARCODE-1ail_-frags83__1706_0.clean.out.55_1AIL	1AIL	2.05	0.4564	1.0551
1NS1-10_B	1ail__BOINC_ABRELAX_SAVE_ALL_OUT_BARCODE-1ail_-frags83__1706_0.clean.out.56_1AIL	1AIL	1.88	6.5201	6.5269
1NS1-10_B	1ail__BOINC_ABRELAX_SAVE_ALL_OUT_BARCODE-1ail_-frags83__1706_0.clean.out.57_1AIL	1AIL	2.70	0.1533	0.8356
1NS1-10_B	1ail__BOINC_ABRELAX_SAVE_ALL_OUT_BARCODE-1ail_-frags83__1706_0.clean.out.58_1AIL	1AIL	2.70	0.3048	0.9433
1NS1-10_B	1ail__BOINC_ABRELAX_SAVE_ALL_OUT_BARCODE-1ail_-frags83__1706_0.clean.out.59_1AIL	1AIL	2.44	2.1240	2.4546
1NS1-10_B	1ail__BOINC_ABRELAX_SAVE_ALL_OUT_BARCODE-1ail_-frags83__1706_0.clean.out.5_1AIL	1AIL	2.71	1.9724	2.3194
1NS1-10_B	1ail__BOINC_ABRELAX_SAVE_ALL_OUT_BARCODE-1ail_-frags83__1706_0.clean.out.60_1AIL	1AIL	2.69	0.6080	1.1706
1NS1-10_B	1ail__BOINC_ABRELAX_SAVE_ALL_OUT_BARCODE-1ail_-frags83__1706_0.clean.out.61_1AIL	1AIL	1.66	6.6717	6.6687
1NS1-10_B	1ail__BOINC_ABRELAX_SAVE_ALL_OUT_BARCODE-1ail_-frags83__1706_0.clean.out.62_1AIL	1AIL	2.54	0.3048	0.9433
1NS1-10_B	1ail__BOINC_ABRELAX_SAVE_ALL_OUT_BARCODE-1ail_-frags83__1706_0.clean.out.63_1AIL	1AIL	2.20	5.1558	5.2513
1NS1-10_B	1ail__BOINC_ABRELAX_SAVE_ALL_OUT_BARCODE-1ail_-frags83__1706_0.clean.out.64_1AIL	1AIL	2.55	2.7303	3.0031
1NS1-10_B	1ail__BOINC_ABRELAX_SAVE_ALL_OUT_BARCODE-1ail_-frags83__1706_0.clean.out.65_1AIL	1AIL	2.83	2.7303	3.0031
1NS1-10_B	1ail__BOINC_ABRELAX_SAVE_ALL_OUT_BARCODE-1ail_-frags83__1706_0.clean.out.66_1AIL	1AIL	2.13	1.5176	1.9205
1NS1-10_B	1ail__BOINC_ABRELAX_SAVE_ALL_OUT_BARCODE-1ail_-frags83__1706_0.clean.out.67_1AIL	1AIL	1.88	5.1558	5.2513
1NS1-10_B	1ail__BOINC_ABRELAX_SAVE_ALL_OUT_BARCODE-1ail_-frags83__1706_0.clean.out.68_1AIL	1AIL	2.45	4.2462	4.4033
1NS1-10_B	1ail__BOINC_ABRELAX_SAVE_ALL_OUT_BARCODE-1ail_-frags83__1706_0.clean.out.69_1AIL	1AIL	2.58	2.8819	3.1417
1NS1-10_B	1ail__BOINC_ABRELAX_SAVE_ALL_OUT_BARCODE-1ail_-frags83__1706_0.clean.out.6_1AIL	1AIL	2.82	0.7596	1.2894
1NS1-10_B	1ail__BOINC_ABRELAX_SAVE_ALL_OUT_BARCODE-1ail_-frags83__1706_0.clean.out.70_1AIL	1AIL	2.13	0.7596	1.2894
1NS1-10_B	1ail__BOINC_ABRELAX_SAVE_ALL_OUT_BARCODE-1ail_-frags83__1706_0.clean.out.71_1AIL	1AIL	1.57	0.4564	1.0551
1NS1-10_B	1ail__BOINC_ABRELAX_SAVE_ALL_OUT_BARCODE-1ail_-frags83__1706_0.clean.out.72_1AIL	1AIL	2.40	3.1851	3.4201
1NS1-10_B	1ail__BOINC_ABRELAX_SAVE_ALL_OUT_BARCODE-1ail_-frags83__1706_0.clean.out.73_1AIL	1AIL	1.70	0.7596	1.2894
1NS1-10_B	1ail__BOINC_ABRELAX_SAVE_ALL_OUT_BARCODE-1ail_-frags83__1706_0.clean.out.74_1AIL	1AIL	2.44	0.3048	0.9433
1NS1-10_B	1ail__BOINC_ABRELAX_SAVE_ALL_OUT_BARCODE-1ail_-frags83__1706_0.clean.out.75_1AIL	1AIL	2.72	3.4883	3.6999
1NS1-10_B	1ail__BOINC_ABRELAX_SAVE_ALL_OUT_BARCODE-1ail_-frags83__1706_0.clean.out.76_1AIL	1AIL	3.04	3.0335	3.2807
1NS1-10_B	1ail__BOINC_ABRELAX_SAVE_ALL_OUT_BARCODE-1ail_-frags83__1706_0.clean.out.77_1AIL	1AIL	2.45	0.3048	0.9433
1NS1-10_B	1ail__BOINC_ABRELAX_SAVE_ALL_OUT_BARCODE-1ail_-frags83__1706_0.clean.out.78_1AIL	1AIL	2.75	2.4271	2.7275
1NS1-10_B	1ail__BOINC_ABRELAX_SAVE_ALL_OUT_BARCODE-1ail_-frags83__1706_0.clean.out.79_1AIL	1AIL	2.53	2.8819	3.1417
1NS1-10_B	1ail__BOINC_ABRELAX_SAVE_ALL_OUT_BARCODE-1ail_-frags83__1706_0.clean.out.7_1AIL	1AIL	2.54	1.0628	1.5353
1NS1-10_B	1ail__BOINC_ABRELAX_SAVE_ALL_OUT_BARCODE-1ail_-frags83__1706_0.clean.out.80_1AIL	1AIL	1.98	0.3048	0.9433
1NS1-10_B	1ail__BOINC_ABRELAX_SAVE_ALL_OUT_BARCODE-1ail_-frags83__1706_0.clean.out.81_1AIL	1AIL	2.80	5.9137	5.9597
1NS1-10_B	1ail__BOINC_ABRELAX_SAVE_ALL_OUT_BARCODE-1ail_-frags83__1706_0.clean.out.82_1AIL	1AIL	2.81	3.1851	3.4201
1NS1-10_B	1ail__BOINC_ABRELAX_SAVE_ALL_OUT_BARCODE-1ail_-frags83__1706_0.clean.out.83_1AIL	1AIL	2.39	4.2462	4.4033
1NS1-10_B	1ail__BOINC_ABRELAX_SAVE_ALL_OUT_BARCODE-1ail_-frags83__1706_0.clean.out.84_1AIL	1AIL	2.16	0.6080	1.1706
1NS1-10_B	1ail__BOINC_ABRELAX_SAVE_ALL_OUT_BARCODE-1ail_-frags83__1706_0.clean.out.85_1AIL	1AIL	2.55	2.4271	2.7275
1NS1-10_B	1ail__BOINC_ABRELAX_SAVE_ALL_OUT_BARCODE-1ail_-frags83__1706_0.clean.out.86_1AIL	1AIL	2.78	0.7596	1.2894
1NS1-10_B	1ail__BOINC_ABRELAX_SAVE_ALL_OUT_BARCODE-1ail_-frags83__1706_0.clean.out.87_1AIL	1AIL	2.62	2.5787	2.8650
1NS1-10_B	1ail__BOINC_ABRELAX_SAVE_ALL_OUT_BARCODE-1ail_-frags83__1706_0.clean.out.88_1AIL	1AIL	2.36	0.3048	0.9433
1NS1-10_B	1ail__BOINC_ABRELAX_SAVE_ALL_OUT_BARCODE-1ail_-frags83__1706_0.clean.out.89_1AIL	1AIL	2.25	0.0017	0.7327
1NS1-10_B	1ail__BOINC_ABRELAX_SAVE_ALL_OUT_BARCODE-1ail_-frags83__1706_0.clean.out.8_1AIL	1AIL	1.20	0.1533	0.8356
1NS1-10_B	1ail__BOINC_ABRELAX_SAVE_ALL_OUT_BARCODE-1ail_-frags83__1706_0.clean.out.90_1AIL	1AIL	2.76	1.6692	2.0522
1NS1-10_B	1ail__BOINC_ABRELAX_SAVE_ALL_OUT_BARCODE-1ail_-frags83__1706_0.clean.out.91_1AIL	1AIL	2.73	2.4271	2.7275
1NS1-10_B	1ail__BOINC_ABRELAX_SAVE_ALL_OUT_BARCODE-1ail_-frags83__1706_0.clean.out.92_1AIL	1AIL	2.67	2.5787	2.8650
1NS1-10_B	1ail__BOINC_ABRELAX_SAVE_ALL_OUT_BARCODE-1ail_-frags83__1706_0.clean.out.93_1AIL	1AIL	2.57	3.1851	3.4201
1NS1-10_B	1ail__BOINC_ABRELAX_SAVE_ALL_OUT_BARCODE-1ail_-frags83__1706_0.clean.out.94_1AIL	1AIL	2.46	3.3367	3.5599
1NS1-10_B	1ail__BOINC_ABRELAX_SAVE_ALL_OUT_BARCODE-1ail_-frags83__1706_0.clean.out.95_1AIL	1AIL	1.56	6.6717	6.6687
1NS1-10_B	1ail__BOINC_ABRELAX_SAVE_ALL_OUT_BARCODE-1ail_-frags83__1706_0.clean.out.96_1AIL	1AIL	1.80	0.7596	1.2894
1NS1-10_B	1ail__BOINC_ABRELAX_SAVE_ALL_OUT_BARCODE-1ail_-frags83__1706_0.clean.out.97_1AIL	1AIL	3.14	0.6080	1.1706
1NS1-10_B	1ail__BOINC_ABRELAX_SAVE_ALL_OUT_BARCODE-1ail_-frags83__1706_0.clean.out.98_1AIL	1AIL	2.53	2.7303	3.0031
1NS1-10_B	1ail__BOINC_ABRELAX_SAVE_ALL_OUT_BARCODE-1ail_-frags83__1706_0.clean.out.99_1AIL	1AIL	2.76	2.5787	2.8650
1NS1-10_B	1ail__BOINC_ABRELAX_SAVE_ALL_OUT_BARCODE-1ail_-frags83__1706_0.clean.out.9_1AIL	1AIL	2.33	-0.6047	0.3780
1NS1-7_B	1ail__BOINC_ABRELAX_SAVE_ALL_OUT-1ail_-frags83__1705_0.first.clean.out.10_1AIL	1AIL	2.82	1.0628	1.5353
1NS1-7_B	1ail__BOINC_ABRELAX_SAVE_ALL_OUT-1ail_-frags83__1705_0.first.clean.out.11_1AIL	1AIL	2.45	1.8208	2.1852
1NS1-7_B	1ail__BOINC_ABRELAX_SAVE_ALL_OUT-1ail_-frags83__1705_0.first.clean.out.12_1AIL	1AIL	2.66	0.1533	0.8356
1NS1-7_B	1ail__BOINC_ABRELAX_SAVE_ALL_OUT-1ail_-frags83__1705_0.first.clean.out.13_1AIL	1AIL	1.54	-0.3015	0.5428
1NS1-7_B	1ail__BOINC_ABRELAX_SAVE_ALL_OUT-1ail_-frags83__1705_0.first.clean.out.14_1AIL	1AIL	3.01	1.0628	1.5353
1NS1-7_B	1ail__BOINC_ABRELAX_SAVE_ALL_OUT-1ail_-frags83__1705_0.first.clean.out.15_1AIL	1AIL	2.92	2.2755	2.5907
1NS1-7_B	1ail__BOINC_ABRELAX_SAVE_ALL_OUT-1ail_-frags83__1705_0.first.clean.out.16_1AIL	1AIL	2.50	2.1240	2.4546
1NS1-7_B	1ail__BOINC_ABRELAX_SAVE_ALL_OUT-1ail_-frags83__1705_0.first.clean.out.17_1AIL	1AIL	2.55	-1.0595	0.1869
1NS1-7_B	1ail__BOINC_ABRELAX_SAVE_ALL_OUT-1ail_-frags83__1705_0.first.clean.out.18_1AIL	1AIL	2.08	-0.9079	0.2426
1NS1-7_B	1ail__BOINC_ABRELAX_SAVE_ALL_OUT-1ail_-frags83__1705_0.first.clean.out.19_1AIL	1AIL	2.17	-0.4531	0.4570
1NS1-7_B	1ail__BOINC_ABRELAX_SAVE_ALL_OUT-1ail_-frags83__1705_0.first.clean.out.1_1AIL	1AIL	1.83	-0.6047	0.3780
1NS1-7_B	1ail__BOINC_ABRELAX_SAVE_ALL_OUT-1ail_-frags83__1705_0.first.clean.out.20_1AIL	1AIL	2.88	2.7303	3.0031
1NS1-7_B	1ail__BOINC_ABRELAX_SAVE_ALL_OUT-1ail_-frags83__1705_0.first.clean.out.2_1AIL	1AIL	2.45	2.1240	2.4546
1NS1-7_B	1ail__BOINC_ABRELAX_SAVE_ALL_OUT-1ail_-frags83__1705_0.first.clean.out.3_1AIL	1AIL	2.67	3.7915	3.9807
1NS1-7_B	1ail__BOINC_ABRELAX_SAVE_ALL_OUT-1ail_-frags83__1705_0.first.clean.out.4_1AIL	1AIL	2.75	0.9112	1.4111
1NS1-7_B	1ail__BOINC_ABRELAX_SAVE_ALL_OUT-1ail_-frags83__1705_0.first.clean.out.5_1AIL	1AIL	2.91	0.9112	1.4111
1NS1-7_B	1ail__BOINC_ABRELAX_SAVE_ALL_OUT-1ail_-frags83__1705_0.first.clean.out.6_1AIL	1AIL	2.36	0.0017	0.7327
1NS1-7_B	1ail__BOINC_ABRELAX_SAVE_ALL_OUT-1ail_-frags83__1705_0.first.clean.out.7_1AIL	1AIL	2.84	-0.7563	0.3064
1NS1-7_B	1ail__BOINC_ABRELAX_SAVE_ALL_OUT-1ail_-frags83__1705_0.first.clean.out.8_1AIL	1AIL	2.65	4.7010	4.8269
1NS1-7_B	1ail__BOINC_ABRELAX_SAVE_ALL_OUT-1ail_-frags83__1705_0.first.clean.out.9_1AIL	1AIL	3.29	0.6080	1.1706
1NS1-7_B	1ail__BOINC_ABRELAX_SAVE_ALL_OUT_BARCODE-1ail_-frags83__1706_0.clean.out.100_1AIL	1AIL	2.39	0.9112	1.4111
1NS1-7_B	1ail__BOINC_ABRELAX_SAVE_ALL_OUT_BARCODE-1ail_-frags83__1706_0.clean.out.10_1AIL	1AIL	2.24	-0.3015	0.5428
1NS1-7_B	1ail__BOINC_ABRELAX_SAVE_ALL_OUT_BARCODE-1ail_-frags83__1706_0.clean.out.11_1AIL	1AIL	1.98	0.0017	0.7327
1NS1-7_B	1ail__BOINC_ABRELAX_SAVE_ALL_OUT_BARCODE-1ail_-frags83__1706_0.clean.out.12_1AIL	1AIL	2.53	0.7596	1.2894
1NS1-7_B	1ail__BOINC_ABRELAX_SAVE_ALL_OUT_BARCODE-1ail_-frags83__1706_0.clean.out.13_1AIL	1AIL	2.73	2.2755	2.5907
1NS1-7_B	1ail__BOINC_ABRELAX_SAVE_ALL_OUT_BARCODE-1ail_-frags83__1706_0.clean.out.14_1AIL	1AIL	1.73	0.0017	0.7327
1NS1-7_B	1ail__BOINC_ABRELAX_SAVE_ALL_OUT_BARCODE-1ail_-frags83__1706_0.clean.out.15_1AIL	1AIL	2.65	0.4564	1.0551
1NS1-7_B	1ail__BOINC_ABRELAX_SAVE_ALL_OUT_BARCODE-1ail_-frags83__1706_0.clean.out.16_1AIL	1AIL	1.88	-0.7563	0.3064
1NS1-7_B	1ail__BOINC_ABRELAX_SAVE_ALL_OUT_BARCODE-1ail_-frags83__1706_0.clean.out.17_1AIL	1AIL	2.11	2.1240	2.4546
1NS1-7_B	1ail__BOINC_ABRELAX_SAVE_ALL_OUT_BARCODE-1ail_-frags83__1706_0.clean.out.18_1AIL	1AIL	2.30	2.7303	3.0031
1NS1-7_B	1ail__BOINC_ABRELAX_SAVE_ALL_OUT_BARCODE-1ail_-frags83__1706_0.clean.out.19_1AIL	1AIL	2.56	1.6692	2.0522
1NS1-7_B	1ail__BOINC_ABRELAX_SAVE_ALL_OUT_BARCODE-1ail_-frags83__1706_0.clean.out.1_1AIL	1AIL	2.74	2.4271	2.7275
1NS1-7_B	1ail__BOINC_ABRELAX_SAVE_ALL_OUT_BARCODE-1ail_-frags83__1706_0.clean.out.20_1AIL	1AIL	1.72	0.4564	1.0551
1NS1-7_B	1ail__BOINC_ABRELAX_SAVE_ALL_OUT_BARCODE-1ail_-frags83__1706_0.clean.out.21_1AIL	1AIL	2.87	2.1240	2.4546
1NS1-7_B	1ail__BOINC_ABRELAX_SAVE_ALL_OUT_BARCODE-1ail_-frags83__1706_0.clean.out.22_1AIL	1AIL	2.35	2.8819	3.1417
1NS1-7_B	1ail__BOINC_ABRELAX_SAVE_ALL_OUT_BARCODE-1ail_-frags83__1706_0.clean.out.23_1AIL	1AIL	2.38	4.2462	4.4033
1NS1-7_B	1ail__BOINC_ABRELAX_SAVE_ALL_OUT_BARCODE-1ail_-frags83__1706_0.clean.out.24_1AIL	1AIL	2.73	2.7303	3.0031
1NS1-7_B	1ail__BOINC_ABRELAX_SAVE_ALL_OUT_BARCODE-1ail_-frags83__1706_0.clean.out.25_1AIL	1AIL	2.07	2.4271	2.7275
1NS1-7_B	1ail__BOINC_ABRELAX_SAVE_ALL_OUT_BARCODE-1ail_-frags83__1706_0.clean.out.26_1AIL	1AIL	2.55	2.7303	3.0031
1NS1-7_B	1ail__BOINC_ABRELAX_SAVE_ALL_OUT_BARCODE-1ail_-frags83__1706_0.clean.out.27_1AIL	1AIL	2.70	2.2755	2.5907
1NS1-7_B	1ail__BOINC_ABRELAX_SAVE_ALL_OUT_BARCODE-1ail_-frags83__1706_0.clean.out.28_1AIL	1AIL	2.44	-0.6047	0.3780
1NS1-7_B	1ail__BOINC_ABRELAX_SAVE_ALL_OUT_BARCODE-1ail_-frags83__1706_0.clean.out.29_1AIL	1AIL	2.66	2.2755	2.5907
1NS1-7_B	1ail__BOINC_ABRELAX_SAVE_ALL_OUT_BARCODE-1ail_-frags83__1706_0.clean.out.2_1AIL	1AIL	2.54	4.0946	4.2623
1NS1-7_B	1ail__BOINC_ABRELAX_SAVE_ALL_OUT_BARCODE-1ail_-frags83__1706_0.clean.out.30_1AIL	1AIL	2.31	3.3367	3.5599
1NS1-7_B	1ail__BOINC_ABRELAX_SAVE_ALL_OUT_BARCODE-1ail_-frags83__1706_0.clean.out.31_1AIL	1AIL	2.72	3.6399	3.8402
1NS1-7_B	1ail__BOINC_ABRELAX_SAVE_ALL_OUT_BARCODE-1ail_-frags83__1706_0.clean.out.32_1AIL	1AIL	2.70	2.4271	2.7275
1NS1-7_B	1ail__BOINC_ABRELAX_SAVE_ALL_OUT_BARCODE-1ail_-frags83__1706_0.clean.out.33_1AIL	1AIL	1.44	0.3048	0.9433
1NS1-7_B	1ail__BOINC_ABRELAX_SAVE_ALL_OUT_BARCODE-1ail_-frags83__1706_0.clean.out.34_1AIL	1AIL	2.78	3.6399	3.8402
1NS1-7_B	1ail__BOINC_ABRELAX_SAVE_ALL_OUT_BARCODE-1ail_-frags83__1706_0.clean.out.35_1AIL	1AIL	1.51	0.3048	0.9433
1NS1-7_B	1ail__BOINC_ABRELAX_SAVE_ALL_OUT_BARCODE-1ail_-frags83__1706_0.clean.out.36_1AIL	1AIL	1.34	0.6080	1.1706
1NS1-7_B	1ail__BOINC_ABRELAX_SAVE_ALL_OUT_BARCODE-1ail_-frags83__1706_0.clean.out.37_1AIL	1AIL	1.75	0.4564	1.0551
1NS1-7_B	1ail__BOINC_ABRELAX_SAVE_ALL_OUT_BARCODE-1ail_-frags83__1706_0.clean.out.38_1AIL	1AIL	2.86	3.4883	3.6999
1NS1-7_B	1ail__BOINC_ABRELAX_SAVE_ALL_OUT_BARCODE-1ail_-frags83__1706_0.clean.out.39_1AIL	1AIL	2.53	1.3660	1.7903
1NS1-7_B	1ail__BOINC_ABRELAX_SAVE_ALL_OUT_BARCODE-1ail_-frags83__1706_0.clean.out.3_1AIL	1AIL	2.60	0.1533	0.8356
1NS1-7_B	1ail__BOINC_ABRELAX_SAVE_ALL_OUT_BARCODE-1ail_-frags83__1706_0.clean.out.40_1AIL	1AIL	2.01	0.7596	1.2894
1NS1-7_B	1ail__BOINC_ABRELAX_SAVE_ALL_OUT_BARCODE-1ail_-frags83__1706_0.clean.out.41_1AIL	1AIL	1.87	2.5787	2.8650
1NS1-7_B	1ail__BOINC_ABRELAX_SAVE_ALL_OUT_BARCODE-1ail_-frags83__1706_0.clean.out.42_1AIL	1AIL	1.68	0.4564	1.0551
1NS1-7_B	1ail__BOINC_ABRELAX_SAVE_ALL_OUT_BARCODE-1ail_-frags83__1706_0.clean.out.43_1AIL	1AIL	2.28	2.8819	3.1417
1NS1-7_B	1ail__BOINC_ABRELAX_SAVE_ALL_OUT_BARCODE-1ail_-frags83__1706_0.clean.out.44_1AIL	1AIL	2.31	6.3685	6.3851
1NS1-7_B	1ail__BOINC_ABRELAX_SAVE_ALL_OUT_BARCODE-1ail_-frags83__1706_0.clean.out.45_1AIL	1AIL	2.20	1.5176	1.9205
1NS1-7_B	1ail__BOINC_ABRELAX_SAVE_ALL_OUT_BARCODE-1ail_-frags83__1706_0.clean.out.46_1AIL	1AIL	2.86	2.8819	3.1417
1NS1-7_B	1ail__BOINC_ABRELAX_SAVE_ALL_OUT_BARCODE-1ail_-frags83__1706_0.clean.out.47_1AIL	1AIL	2.96	1.6692	2.0522
1NS1-7_B	1ail__BOINC_ABRELAX_SAVE_ALL_OUT_BARCODE-1ail_-frags83__1706_0.clean.out.48_1AIL	1AIL	2.40	-0.6047	0.3780
1NS1-7_B	1ail__BOINC_ABRELAX_SAVE_ALL_OUT_BARCODE-1ail_-frags83__1706_0.clean.out.49_1AIL	1AIL	2.01	5.0042	5.1098
1NS1-7_B	1ail__BOINC_ABRELAX_SAVE_ALL_OUT_BARCODE-1ail_-frags83__1706_0.clean.out.4_1AIL	1AIL	2.58	1.3660	1.7903
1NS1-7_B	1ail__BOINC_ABRELAX_SAVE_ALL_OUT_BARCODE-1ail_-frags83__1706_0.clean.out.50_1AIL	1AIL	2.72	2.4271	2.7275
1NS1-7_B	1ail__BOINC_ABRELAX_SAVE_ALL_OUT_BARCODE-1ail_-frags83__1706_0.clean.out.51_1AIL	1AIL	2.31	0.4564	1.0551
1NS1-7_B	1ail__BOINC_ABRELAX_SAVE_ALL_OUT_BARCODE-1ail_-frags83__1706_0.clean.out.52_1AIL	1AIL	2.65	0.9112	1.4111
1NS1-7_B	1ail__BOINC_ABRELAX_SAVE_ALL_OUT_BARCODE-1ail_-frags83__1706_0.clean.out.53_1AIL	1AIL	1.79	2.1240	2.4546
1NS1-7_B	1ail__BOINC_ABRELAX_SAVE_ALL_OUT_BARCODE-1ail_-frags83__1706_0.clean.out.54_1AIL	1AIL	1.48	0.0017	0.7327
1NS1-7_B	1ail__BOINC_ABRELAX_SAVE_ALL_OUT_BARCODE-1ail_-frags83__1706_0.clean.out.55_1AIL	1AIL	2.26	0.7596	1.2894
1NS1-7_B	1ail__BOINC_ABRELAX_SAVE_ALL_OUT_BARCODE-1ail_-frags83__1706_0.clean.out.56_1AIL	1AIL	2.29	6.3685	6.3851
1NS1-7_B	1ail__BOINC_ABRELAX_SAVE_ALL_OUT_BARCODE-1ail_-frags83__1706_0.clean.out.57_1AIL	1AIL	1.45	0.6080	1.1706
1NS1-7_B	1ail__BOINC_ABRELAX_SAVE_ALL_OUT_BARCODE-1ail_-frags83__1706_0.clean.out.58_1AIL	1AIL	1.55	0.3048	0.9433
1NS1-7_B	1ail__BOINC_ABRELAX_SAVE_ALL_OUT_BARCODE-1ail_-frags83__1706_0.clean.out.59_1AIL	1AIL	2.80	2.2755	2.5907
1NS1-7_B	1ail__BOINC_ABRELAX_SAVE_ALL_OUT_BARCODE-1ail_-frags83__1706_0.clean.out.5_1AIL	1AIL	2.77	2.2755	2.5907
1NS1-7_B	1ail__BOINC_ABRELAX_SAVE_ALL_OUT_BARCODE-1ail_-frags83__1706_0.clean.out.60_1AIL	1AIL	3.11	2.2755	2.5907
1NS1-7_B	1ail__BOINC_ABRELAX_SAVE_ALL_OUT_BARCODE-1ail_-frags83__1706_0.clean.out.61_1AIL	1AIL	2.08	6.3685	6.3851
1NS1-7_B	1ail__BOINC_ABRELAX_SAVE_ALL_OUT_BARCODE-1ail_-frags83__1706_0.clean.out.62_1AIL	1AIL	2.15	0.9112	1.4111
1NS1-7_B	1ail__BOINC_ABRELAX_SAVE_ALL_OUT_BARCODE-1ail_-frags83__1706_0.clean.out.63_1AIL	1AIL	1.91	5.0042	5.1098
1NS1-7_B	1ail__BOINC_ABRELAX_SAVE_ALL_OUT_BARCODE-1ail_-frags83__1706_0.clean.out.64_1AIL	1AIL	2.43	3.3367	3.5599
1NS1-7_B	1ail__BOINC_ABRELAX_SAVE_ALL_OUT_BARCODE-1ail_-frags83__1706_0.clean.out.65_1AIL	1AIL	2.42	2.4271	2.7275
1NS1-7_B	1ail__BOINC_ABRELAX_SAVE_ALL_OUT_BARCODE-1ail_-frags83__1706_0.clean.out.66_1AIL	1AIL	2.13	1.5176	1.9205
1NS1-7_B	1ail__BOINC_ABRELAX_SAVE_ALL_OUT_BARCODE-1ail_-frags83__1706_0.clean.out.67_1AIL	1AIL	2.31	5.6106	5.6762
1NS1-7_B	1ail__BOINC_ABRELAX_SAVE_ALL_OUT_BARCODE-1ail_-frags83__1706_0.clean.out.68_1AIL	1AIL	2.07	4.5494	4.6856
1NS1-7_B	1ail__BOINC_ABRELAX_SAVE_ALL_OUT_BARCODE-1ail_-frags83__1706_0.clean.out.69_1AIL	1AIL	2.50	3.7915	3.9807
1NS1-7_B	1ail__BOINC_ABRELAX_SAVE_ALL_OUT_BARCODE-1ail_-frags83__1706_0.clean.out.6_1AIL	1AIL	2.25	1.5176	1.9205
1NS1-7_B	1ail__BOINC_ABRELAX_SAVE_ALL_OUT_BARCODE-1ail_-frags83__1706_0.clean.out.70_1AIL	1AIL	1.89	0.6080	1.1706
1NS1-7_B	1ail__BOINC_ABRELAX_SAVE_ALL_OUT_BARCODE-1ail_-frags83__1706_0.clean.out.71_1AIL	1AIL	1.47	0.6080	1.1706
1NS1-7_B	1ail__BOINC_ABRELAX_SAVE_ALL_OUT_BARCODE-1ail_-frags83__1706_0.clean.out.72_1AIL	1AIL	3.01	1.8208	2.1852
1NS1-7_B	1ail__BOINC_ABRELAX_SAVE_ALL_OUT_BARCODE-1ail_-frags83__1706_0.clean.out.73_1AIL	1AIL	2.02	0.9112	1.4111
1NS1-7_B	1ail__BOINC_ABRELAX_SAVE_ALL_OUT_BARCODE-1ail_-frags83__1706_0.clean.out.74_1AIL	1AIL	1.70	-0.3015	0.5428
1NS1-7_B	1ail__BOINC_ABRELAX_SAVE_ALL_OUT_BARCODE-1ail_-frags83__1706_0.clean.out.75_1AIL	1AIL	2.61	3.9431	4.1214
1NS1-7_B	1ail__BOINC_ABRELAX_SAVE_ALL_OUT_BARCODE-1ail_-frags83__1706_0.clean.out.76_1AIL	1AIL	2.63	3.1851	3.4201
1NS1-7_B	1ail__BOINC_ABRELAX_SAVE_ALL_OUT_BARCODE-1ail_-frags83__1706_0.clean.out.77_1AIL	1AIL	2.44	1.8208	2.1852
1NS1-7_B	1ail__BOINC_ABRELAX_SAVE_ALL_OUT_BARCODE-1ail_-frags83__1706_0.clean.out.78_1AIL	1AIL	2.38	3.4883	3.6999
1NS1-7_B	1ail__BOINC_ABRELAX_SAVE_ALL_OUT_BARCODE-1ail_-frags83__1706_0.clean.out.79_1AIL	1AIL	2.04	1.8208	2.1852
1NS1-7_B	1ail__BOINC_ABRELAX_SAVE_ALL_OUT_BARCODE-1ail_-frags83__1706_0.clean.out.7_1AIL	1AIL	2.14	0.1533	0.8356
1NS1-7_B	1ail__BOINC_ABRELAX_SAVE_ALL_OUT_BARCODE-1ail_-frags83__1706_0.clean.out.80_1AIL	1AIL	1.82	0.4564	1.0551
1NS1-7_B	1ail__BOINC_ABRELAX_SAVE_ALL_OUT_BARCODE-1ail_-frags83__1706_0.clean.out.81_1AIL	1AIL	2.74	5.7622	5.8180
1NS1-7_B	1ail__BOINC_ABRELAX_SAVE_ALL_OUT_BARCODE-1ail_-frags83__1706_0.clean.out.82_1AIL	1AIL	2.45	3.4883	3.6999
1NS1-7_B	1ail__BOINC_ABRELAX_SAVE_ALL_OUT_BARCODE-1ail_-frags83__1706_0.clean.out.83_1AIL	1AIL	2.19	4.2462	4.4033
1NS1-7_B	1ail__BOINC_ABRELAX_SAVE_ALL_OUT_BARCODE-1ail_-frags83__1706_0.clean.out.84_1AIL	1AIL	1.58	-0.3015	0.5428
1NS1-7_B	1ail__BOINC_ABRELAX_SAVE_ALL_OUT_BARCODE-1ail_-frags83__1706_0.clean.out.85_1AIL	1AIL	2.31	3.3367	3.5599
1NS1-7_B	1ail__BOINC_ABRELAX_SAVE_ALL_OUT_BARCODE-1ail_-frags83__1706_0.clean.out.86_1AIL	1AIL	2.82	1.2144	1.6618
1NS1-7_B	1ail__BOINC_ABRELAX_SAVE_ALL_OUT_BARCODE-1ail_-frags83__1706_0.clean.out.87_1AIL	1AIL	2.56	2.1240	2.4546
1NS1-7_B	1ail__BOINC_ABRELAX_SAVE_ALL_OUT_BARCODE-1ail_-frags83__1706_0.clean.out.88_1AIL	1AIL	2.40	0.4564	1.0551
1NS1-7_B	1ail__BOINC_ABRELAX_SAVE_ALL_OUT_BARCODE-1ail_-frags83__1706_0.clean.out.89_1AIL	1AIL	2.49	-0.1499	0.6349
1NS1-7_B	1ail__BOINC_ABRELAX_SAVE_ALL_OUT_BARCODE-1ail_-frags83__1706_0.clean.out.8_1AIL	1AIL	2.41	0.9112	1.4111
1NS1-7_B	1ail__BOINC_ABRELAX_SAVE_ALL_OUT_BARCODE-1ail_-frags83__1706_0.clean.out.90_1AIL	1AIL	2.81	1.9724	2.3194
1NS1-7_B	1ail__BOINC_ABRELAX_SAVE_ALL_OUT_BARCODE-1ail_-frags83__1706_0.clean.out.91_1AIL	1AIL	2.48	3.3367	3.5599
1NS1-7_B	1ail__BOINC_ABRELAX_SAVE_ALL_OUT_BARCODE-1ail_-frags83__1706_0.clean.out.92_1AIL	1AIL	2.59	1.9724	2.3194
1NS1-7_B	1ail__BOINC_ABRELAX_SAVE_ALL_OUT_BARCODE-1ail_-frags83__1706_0.clean.out.93_1AIL	1AIL	2.33	3.9431	4.1214
1NS1-7_B	1ail__BOINC_ABRELAX_SAVE_ALL_OUT_BARCODE-1ail_-frags83__1706_0.clean.out.94_1AIL	1AIL	2.50	4.0946	4.2623
1NS1-7_B	1ail__BOINC_ABRELAX_SAVE_ALL_OUT_BARCODE-1ail_-frags83__1706_0.clean.out.95_1AIL	1AIL	1.83	6.3685	6.3851
1NS1-7_B	1ail__BOINC_ABRELAX_SAVE_ALL_OUT_BARCODE-1ail_-frags83__1706_0.clean.out.96_1AIL	1AIL	1.73	0.6080	1.1706
1NS1-7_B	1ail__BOINC_ABRELAX_SAVE_ALL_OUT_BARCODE-1ail_-frags83__1706_0.clean.out.97_1AIL	1AIL	2.12	1.5176	1.9205
1NS1-7_B	1ail__BOINC_ABRELAX_SAVE_ALL_OUT_BARCODE-1ail_-frags83__1706_0.clean.out.98_1AIL	1AIL	2.36	3.4883	3.6999
1NS1-7_B	1ail__BOINC_ABRELAX_SAVE_ALL_OUT_BARCODE-1ail_-frags83__1706_0.clean.out.99_1AIL	1AIL	2.61	3.4883	3.6999
1NS1-7_B	1ail__BOINC_ABRELAX_SAVE_ALL_OUT_BARCODE-1ail_-frags83__1706_0.clean.out.9_1AIL	1AIL	1.15	0.3048	0.9433
