# Supplementary material for: Addressing the Role of Conformational Diversity in Protein Structure Prediction
Source: PLoS One. 2016 May 9;11(5):e0154923. doi: 10.1371/journal.pone.0154923 (PMC4861349; doi:10.1371/journal.pone.0154923)
Supplement: S1 Dataset — (GZ) [file pone.0154923.s002.gz › Palopoli-Monzon_2016_SI/Structural_alignments/SET_ROSETTA/rmsd_mammoth_rosseta_1VLS.out]

PDB_1	PDB_2	Target	RMSD	Z-score	ln(E)
1VLS_A	1vls__BOINC_ABRELAX_SAVE_ALL_OUT-1vls_-frags83__1705_0.first.clean.out.10_1VLS	1VLS	2.94	2.1622	2.4888
1VLS_A	1vls__BOINC_ABRELAX_SAVE_ALL_OUT-1vls_-frags83__1705_0.first.clean.out.11_1VLS	1VLS	3.03	2.0736	2.4096
1VLS_A	1vls__BOINC_ABRELAX_SAVE_ALL_OUT-1vls_-frags83__1705_0.first.clean.out.12_1VLS	1VLS	2.85	0.4793	1.0723
1VLS_A	1vls__BOINC_ABRELAX_SAVE_ALL_OUT-1vls_-frags83__1705_0.first.clean.out.13_1VLS	1VLS	2.73	1.4536	1.8653
1VLS_A	1vls__BOINC_ABRELAX_SAVE_ALL_OUT-1vls_-frags83__1705_0.first.clean.out.14_1VLS	1VLS	2.79	0.6565	1.2082
1VLS_A	1vls__BOINC_ABRELAX_SAVE_ALL_OUT-1vls_-frags83__1705_0.first.clean.out.15_1VLS	1VLS	2.79	2.2508	2.5684
1VLS_A	1vls__BOINC_ABRELAX_SAVE_ALL_OUT-1vls_-frags83__1705_0.first.clean.out.16_1VLS	1VLS	2.74	1.1879	1.6395
1VLS_A	1vls__BOINC_ABRELAX_SAVE_ALL_OUT-1vls_-frags83__1705_0.first.clean.out.17_1VLS	1VLS	2.97	1.6308	2.0186
1VLS_A	1vls__BOINC_ABRELAX_SAVE_ALL_OUT-1vls_-frags83__1705_0.first.clean.out.18_1VLS	1VLS	2.51	2.5165	2.8085
1VLS_A	1vls__BOINC_ABRELAX_SAVE_ALL_OUT-1vls_-frags83__1705_0.first.clean.out.19_1VLS	1VLS	2.47	0.0364	0.7559
1VLS_A	1vls__BOINC_ABRELAX_SAVE_ALL_OUT-1vls_-frags83__1705_0.first.clean.out.1_1VLS	1VLS	2.33	2.1622	2.4888
1VLS_A	1vls__BOINC_ABRELAX_SAVE_ALL_OUT-1vls_-frags83__1705_0.first.clean.out.20_1VLS	1VLS	2.93	1.3650	1.7894
1VLS_A	1vls__BOINC_ABRELAX_SAVE_ALL_OUT-1vls_-frags83__1705_0.first.clean.out.2_1VLS	1VLS	2.81	0.5679	1.1397
1VLS_A	1vls__BOINC_ABRELAX_SAVE_ALL_OUT-1vls_-frags83__1705_0.first.clean.out.3_1VLS	1VLS	2.40	1.4536	1.8653
1VLS_A	1vls__BOINC_ABRELAX_SAVE_ALL_OUT-1vls_-frags83__1705_0.first.clean.out.4_1VLS	1VLS	2.73	4.7308	4.8547
1VLS_A	1vls__BOINC_ABRELAX_SAVE_ALL_OUT-1vls_-frags83__1705_0.first.clean.out.5_1VLS	1VLS	2.69	1.3650	1.7894
1VLS_A	1vls__BOINC_ABRELAX_SAVE_ALL_OUT-1vls_-frags83__1705_0.first.clean.out.6_1VLS	1VLS	2.66	1.8079	2.1739
1VLS_A	1vls__BOINC_ABRELAX_SAVE_ALL_OUT-1vls_-frags83__1705_0.first.clean.out.7_1VLS	1VLS	3.26	0.7450	1.2778
1VLS_A	1vls__BOINC_ABRELAX_SAVE_ALL_OUT-1vls_-frags83__1705_0.first.clean.out.8_1VLS	1VLS	2.56	1.5422	1.9417
1VLS_A	1vls__BOINC_ABRELAX_SAVE_ALL_OUT-1vls_-frags83__1705_0.first.clean.out.9_1VLS	1VLS	2.06	0.1250	0.8161
1VLS_A	1vls__BOINC_ABRELAX_SAVE_ALL_OUT_BARCODE-1vls_-frags83__1706_0.clean.out.100_1VLS	1VLS	2.72	2.3393	2.6482
1VLS_A	1vls__BOINC_ABRELAX_SAVE_ALL_OUT_BARCODE-1vls_-frags83__1706_0.clean.out.10_1VLS	1VLS	2.84	2.3393	2.6482
1VLS_A	1vls__BOINC_ABRELAX_SAVE_ALL_OUT_BARCODE-1vls_-frags83__1706_0.clean.out.11_1VLS	1VLS	2.89	1.0993	1.5656
1VLS_A	1vls__BOINC_ABRELAX_SAVE_ALL_OUT_BARCODE-1vls_-frags83__1706_0.clean.out.12_1VLS	1VLS	2.76	1.9850	2.3307
1VLS_A	1vls__BOINC_ABRELAX_SAVE_ALL_OUT_BARCODE-1vls_-frags83__1706_0.clean.out.13_1VLS	1VLS	3.15	5.6165	5.6818
1VLS_A	1vls__BOINC_ABRELAX_SAVE_ALL_OUT_BARCODE-1vls_-frags83__1706_0.clean.out.14_1VLS	1VLS	2.63	2.0736	2.4096
1VLS_A	1vls__BOINC_ABRELAX_SAVE_ALL_OUT_BARCODE-1vls_-frags83__1706_0.clean.out.15_1VLS	1VLS	2.99	3.7565	3.9483
1VLS_A	1vls__BOINC_ABRELAX_SAVE_ALL_OUT_BARCODE-1vls_-frags83__1706_0.clean.out.16_1VLS	1VLS	2.89	3.0479	3.2940
1VLS_A	1vls__BOINC_ABRELAX_SAVE_ALL_OUT_BARCODE-1vls_-frags83__1706_0.clean.out.17_1VLS	1VLS	2.66	4.9079	5.0200
1VLS_A	1vls__BOINC_ABRELAX_SAVE_ALL_OUT_BARCODE-1vls_-frags83__1706_0.clean.out.18_1VLS	1VLS	2.92	2.9593	3.2127
1VLS_A	1vls__BOINC_ABRELAX_SAVE_ALL_OUT_BARCODE-1vls_-frags83__1706_0.clean.out.19_1VLS	1VLS	2.78	1.5422	1.9417
1VLS_A	1vls__BOINC_ABRELAX_SAVE_ALL_OUT_BARCODE-1vls_-frags83__1706_0.clean.out.1_1VLS	1VLS	3.14	4.0222	4.1949
1VLS_A	1vls__BOINC_ABRELAX_SAVE_ALL_OUT_BARCODE-1vls_-frags83__1706_0.clean.out.20_1VLS	1VLS	2.32	2.4279	2.7282
1VLS_A	1vls__BOINC_ABRELAX_SAVE_ALL_OUT_BARCODE-1vls_-frags83__1706_0.clean.out.21_1VLS	1VLS	2.70	2.8708	3.1315
1VLS_A	1vls__BOINC_ABRELAX_SAVE_ALL_OUT_BARCODE-1vls_-frags83__1706_0.clean.out.22_1VLS	1VLS	2.92	2.8708	3.1315
1VLS_A	1vls__BOINC_ABRELAX_SAVE_ALL_OUT_BARCODE-1vls_-frags83__1706_0.clean.out.23_1VLS	1VLS	2.53	2.6936	2.9696
1VLS_A	1vls__BOINC_ABRELAX_SAVE_ALL_OUT_BARCODE-1vls_-frags83__1706_0.clean.out.24_1VLS	1VLS	2.72	6.0594	6.0959
1VLS_A	1vls__BOINC_ABRELAX_SAVE_ALL_OUT_BARCODE-1vls_-frags83__1706_0.clean.out.25_1VLS	1VLS	2.80	1.2765	1.7142
1VLS_A	1vls__BOINC_ABRELAX_SAVE_ALL_OUT_BARCODE-1vls_-frags83__1706_0.clean.out.26_1VLS	1VLS	2.64	2.3393	2.6482
1VLS_A	1vls__BOINC_ABRELAX_SAVE_ALL_OUT_BARCODE-1vls_-frags83__1706_0.clean.out.27_1VLS	1VLS	3.23	4.1994	4.3597
1VLS_A	1vls__BOINC_ABRELAX_SAVE_ALL_OUT_BARCODE-1vls_-frags83__1706_0.clean.out.28_1VLS	1VLS	2.83	4.0222	4.1949
1VLS_A	1vls__BOINC_ABRELAX_SAVE_ALL_OUT_BARCODE-1vls_-frags83__1706_0.clean.out.29_1VLS	1VLS	3.18	5.8822	5.9302
1VLS_A	1vls__BOINC_ABRELAX_SAVE_ALL_OUT_BARCODE-1vls_-frags83__1706_0.clean.out.2_1VLS	1VLS	2.93	3.6679	3.8662
1VLS_A	1vls__BOINC_ABRELAX_SAVE_ALL_OUT_BARCODE-1vls_-frags83__1706_0.clean.out.30_1VLS	1VLS	2.91	2.1622	2.4888
1VLS_A	1vls__BOINC_ABRELAX_SAVE_ALL_OUT_BARCODE-1vls_-frags83__1706_0.clean.out.31_1VLS	1VLS	2.96	3.4908	3.7022
1VLS_A	1vls__BOINC_ABRELAX_SAVE_ALL_OUT_BARCODE-1vls_-frags83__1706_0.clean.out.32_1VLS	1VLS	2.65	3.4022	3.6204
1VLS_A	1vls__BOINC_ABRELAX_SAVE_ALL_OUT_BARCODE-1vls_-frags83__1706_0.clean.out.33_1VLS	1VLS	2.76	2.1622	2.4888
1VLS_A	1vls__BOINC_ABRELAX_SAVE_ALL_OUT_BARCODE-1vls_-frags83__1706_0.clean.out.34_1VLS	1VLS	2.60	6.3251	6.3444
1VLS_A	1vls__BOINC_ABRELAX_SAVE_ALL_OUT_BARCODE-1vls_-frags83__1706_0.clean.out.35_1VLS	1VLS	2.81	4.9079	5.0200
1VLS_A	1vls__BOINC_ABRELAX_SAVE_ALL_OUT_BARCODE-1vls_-frags83__1706_0.clean.out.36_1VLS	1VLS	2.83	5.8822	5.9302
1VLS_A	1vls__BOINC_ABRELAX_SAVE_ALL_OUT_BARCODE-1vls_-frags83__1706_0.clean.out.37_1VLS	1VLS	2.99	2.8708	3.1315
1VLS_A	1vls__BOINC_ABRELAX_SAVE_ALL_OUT_BARCODE-1vls_-frags83__1706_0.clean.out.38_1VLS	1VLS	2.49	3.8451	4.0305
1VLS_A	1vls__BOINC_ABRELAX_SAVE_ALL_OUT_BARCODE-1vls_-frags83__1706_0.clean.out.39_1VLS	1VLS	2.51	1.6308	2.0186
1VLS_A	1vls__BOINC_ABRELAX_SAVE_ALL_OUT_BARCODE-1vls_-frags83__1706_0.clean.out.3_1VLS	1VLS	2.96	4.5537	4.6896
1VLS_A	1vls__BOINC_ABRELAX_SAVE_ALL_OUT_BARCODE-1vls_-frags83__1706_0.clean.out.40_1VLS	1VLS	2.58	1.7193	2.0960
1VLS_A	1vls__BOINC_ABRELAX_SAVE_ALL_OUT_BARCODE-1vls_-frags83__1706_0.clean.out.41_1VLS	1VLS	2.98	2.1622	2.4888
1VLS_A	1vls__BOINC_ABRELAX_SAVE_ALL_OUT_BARCODE-1vls_-frags83__1706_0.clean.out.42_1VLS	1VLS	2.31	1.7193	2.0960
1VLS_A	1vls__BOINC_ABRELAX_SAVE_ALL_OUT_BARCODE-1vls_-frags83__1706_0.clean.out.43_1VLS	1VLS	2.67	1.4536	1.8653
1VLS_A	1vls__BOINC_ABRELAX_SAVE_ALL_OUT_BARCODE-1vls_-frags83__1706_0.clean.out.44_1VLS	1VLS	2.98	3.1365	3.3754
1VLS_A	1vls__BOINC_ABRELAX_SAVE_ALL_OUT_BARCODE-1vls_-frags83__1706_0.clean.out.45_1VLS	1VLS	3.27	2.6051	2.8890
1VLS_A	1vls__BOINC_ABRELAX_SAVE_ALL_OUT_BARCODE-1vls_-frags83__1706_0.clean.out.46_1VLS	1VLS	3.03	6.5908	6.5930
1VLS_A	1vls__BOINC_ABRELAX_SAVE_ALL_OUT_BARCODE-1vls_-frags83__1706_0.clean.out.47_1VLS	1VLS	2.96	2.6936	2.9696
1VLS_A	1vls__BOINC_ABRELAX_SAVE_ALL_OUT_BARCODE-1vls_-frags83__1706_0.clean.out.48_1VLS	1VLS	2.87	2.7822	3.0505
1VLS_A	1vls__BOINC_ABRELAX_SAVE_ALL_OUT_BARCODE-1vls_-frags83__1706_0.clean.out.49_1VLS	1VLS	2.96	1.1879	1.6395
1VLS_A	1vls__BOINC_ABRELAX_SAVE_ALL_OUT_BARCODE-1vls_-frags83__1706_0.clean.out.4_1VLS	1VLS	2.74	5.3508	5.4335
1VLS_A	1vls__BOINC_ABRELAX_SAVE_ALL_OUT_BARCODE-1vls_-frags83__1706_0.clean.out.50_1VLS	1VLS	2.87	4.6422	4.7721
1VLS_A	1vls__BOINC_ABRELAX_SAVE_ALL_OUT_BARCODE-1vls_-frags83__1706_0.clean.out.51_1VLS	1VLS	2.18	0.5679	1.1397
1VLS_A	1vls__BOINC_ABRELAX_SAVE_ALL_OUT_BARCODE-1vls_-frags83__1706_0.clean.out.52_1VLS	1VLS	3.05	3.9336	4.1127
1VLS_A	1vls__BOINC_ABRELAX_SAVE_ALL_OUT_BARCODE-1vls_-frags83__1706_0.clean.out.53_1VLS	1VLS	3.11	2.6936	2.9696
1VLS_A	1vls__BOINC_ABRELAX_SAVE_ALL_OUT_BARCODE-1vls_-frags83__1706_0.clean.out.54_1VLS	1VLS	2.66	2.4279	2.7282
1VLS_A	1vls__BOINC_ABRELAX_SAVE_ALL_OUT_BARCODE-1vls_-frags83__1706_0.clean.out.55_1VLS	1VLS	2.75	4.1108	4.2773
1VLS_A	1vls__BOINC_ABRELAX_SAVE_ALL_OUT_BARCODE-1vls_-frags83__1706_0.clean.out.56_1VLS	1VLS	2.22	4.1108	4.2773
1VLS_A	1vls__BOINC_ABRELAX_SAVE_ALL_OUT_BARCODE-1vls_-frags83__1706_0.clean.out.57_1VLS	1VLS	2.74	3.3136	3.5386
1VLS_A	1vls__BOINC_ABRELAX_SAVE_ALL_OUT_BARCODE-1vls_-frags83__1706_0.clean.out.58_1VLS	1VLS	2.63	4.1994	4.3597
1VLS_A	1vls__BOINC_ABRELAX_SAVE_ALL_OUT_BARCODE-1vls_-frags83__1706_0.clean.out.59_1VLS	1VLS	2.12	1.0993	1.5656
1VLS_A	1vls__BOINC_ABRELAX_SAVE_ALL_OUT_BARCODE-1vls_-frags83__1706_0.clean.out.5_1VLS	1VLS	2.88	4.8194	4.9373
1VLS_A	1vls__BOINC_ABRELAX_SAVE_ALL_OUT_BARCODE-1vls_-frags83__1706_0.clean.out.60_1VLS	1VLS	2.73	7.2108	7.1733
1VLS_A	1vls__BOINC_ABRELAX_SAVE_ALL_OUT_BARCODE-1vls_-frags83__1706_0.clean.out.61_1VLS	1VLS	2.72	3.0479	3.2940
1VLS_A	1vls__BOINC_ABRELAX_SAVE_ALL_OUT_BARCODE-1vls_-frags83__1706_0.clean.out.62_1VLS	1VLS	2.86	3.4908	3.7022
1VLS_A	1vls__BOINC_ABRELAX_SAVE_ALL_OUT_BARCODE-1vls_-frags83__1706_0.clean.out.63_1VLS	1VLS	2.71	4.7308	4.8547
1VLS_A	1vls__BOINC_ABRELAX_SAVE_ALL_OUT_BARCODE-1vls_-frags83__1706_0.clean.out.64_1VLS	1VLS	2.91	3.0479	3.2940
1VLS_A	1vls__BOINC_ABRELAX_SAVE_ALL_OUT_BARCODE-1vls_-frags83__1706_0.clean.out.65_1VLS	1VLS	2.80	6.5023	6.5102
1VLS_A	1vls__BOINC_ABRELAX_SAVE_ALL_OUT_BARCODE-1vls_-frags83__1706_0.clean.out.66_1VLS	1VLS	2.61	1.5422	1.9417
1VLS_A	1vls__BOINC_ABRELAX_SAVE_ALL_OUT_BARCODE-1vls_-frags83__1706_0.clean.out.67_1VLS	1VLS	2.99	0.2136	0.8780
1VLS_A	1vls__BOINC_ABRELAX_SAVE_ALL_OUT_BARCODE-1vls_-frags83__1706_0.clean.out.68_1VLS	1VLS	2.74	6.5023	6.5102
1VLS_A	1vls__BOINC_ABRELAX_SAVE_ALL_OUT_BARCODE-1vls_-frags83__1706_0.clean.out.69_1VLS	1VLS	3.16	3.4908	3.7022
1VLS_A	1vls__BOINC_ABRELAX_SAVE_ALL_OUT_BARCODE-1vls_-frags83__1706_0.clean.out.6_1VLS	1VLS	2.89	2.7822	3.0505
1VLS_A	1vls__BOINC_ABRELAX_SAVE_ALL_OUT_BARCODE-1vls_-frags83__1706_0.clean.out.70_1VLS	1VLS	3.15	3.4908	3.7022
1VLS_A	1vls__BOINC_ABRELAX_SAVE_ALL_OUT_BARCODE-1vls_-frags83__1706_0.clean.out.71_1VLS	1VLS	2.85	6.5908	6.5930
1VLS_A	1vls__BOINC_ABRELAX_SAVE_ALL_OUT_BARCODE-1vls_-frags83__1706_0.clean.out.72_1VLS	1VLS	2.69	2.7822	3.0505
1VLS_A	1vls__BOINC_ABRELAX_SAVE_ALL_OUT_BARCODE-1vls_-frags83__1706_0.clean.out.73_1VLS	1VLS	2.73	3.1365	3.3754
1VLS_A	1vls__BOINC_ABRELAX_SAVE_ALL_OUT_BARCODE-1vls_-frags83__1706_0.clean.out.74_1VLS	1VLS	3.27	2.1622	2.4888
1VLS_A	1vls__BOINC_ABRELAX_SAVE_ALL_OUT_BARCODE-1vls_-frags83__1706_0.clean.out.75_1VLS	1VLS	2.33	1.4536	1.8653
1VLS_A	1vls__BOINC_ABRELAX_SAVE_ALL_OUT_BARCODE-1vls_-frags83__1706_0.clean.out.76_1VLS	1VLS	2.71	1.0107	1.4924
1VLS_A	1vls__BOINC_ABRELAX_SAVE_ALL_OUT_BARCODE-1vls_-frags83__1706_0.clean.out.77_1VLS	1VLS	3.07	3.9336	4.1127
1VLS_A	1vls__BOINC_ABRELAX_SAVE_ALL_OUT_BARCODE-1vls_-frags83__1706_0.clean.out.78_1VLS	1VLS	3.00	3.9336	4.1127
1VLS_A	1vls__BOINC_ABRELAX_SAVE_ALL_OUT_BARCODE-1vls_-frags83__1706_0.clean.out.79_1VLS	1VLS	2.85	2.2508	2.5684
1VLS_A	1vls__BOINC_ABRELAX_SAVE_ALL_OUT_BARCODE-1vls_-frags83__1706_0.clean.out.7_1VLS	1VLS	2.53	1.8965	2.2521
1VLS_A	1vls__BOINC_ABRELAX_SAVE_ALL_OUT_BARCODE-1vls_-frags83__1706_0.clean.out.80_1VLS	1VLS	2.91	3.7565	3.9483
1VLS_A	1vls__BOINC_ABRELAX_SAVE_ALL_OUT_BARCODE-1vls_-frags83__1706_0.clean.out.81_1VLS	1VLS	3.03	5.6165	5.6818
1VLS_A	1vls__BOINC_ABRELAX_SAVE_ALL_OUT_BARCODE-1vls_-frags83__1706_0.clean.out.82_1VLS	1VLS	2.91	1.1879	1.6395
1VLS_A	1vls__BOINC_ABRELAX_SAVE_ALL_OUT_BARCODE-1vls_-frags83__1706_0.clean.out.83_1VLS	1VLS	2.94	1.9850	2.3307
1VLS_A	1vls__BOINC_ABRELAX_SAVE_ALL_OUT_BARCODE-1vls_-frags83__1706_0.clean.out.84_1VLS	1VLS	2.78	1.3650	1.7894
1VLS_A	1vls__BOINC_ABRELAX_SAVE_ALL_OUT_BARCODE-1vls_-frags83__1706_0.clean.out.85_1VLS	1VLS	2.81	2.5165	2.8085
1VLS_A	1vls__BOINC_ABRELAX_SAVE_ALL_OUT_BARCODE-1vls_-frags83__1706_0.clean.out.86_1VLS	1VLS	3.16	3.4908	3.7022
1VLS_A	1vls__BOINC_ABRELAX_SAVE_ALL_OUT_BARCODE-1vls_-frags83__1706_0.clean.out.87_1VLS	1VLS	2.18	1.9850	2.3307
1VLS_A	1vls__BOINC_ABRELAX_SAVE_ALL_OUT_BARCODE-1vls_-frags83__1706_0.clean.out.88_1VLS	1VLS	2.65	5.6165	5.6818
1VLS_A	1vls__BOINC_ABRELAX_SAVE_ALL_OUT_BARCODE-1vls_-frags83__1706_0.clean.out.89_1VLS	1VLS	2.89	4.1108	4.2773
1VLS_A	1vls__BOINC_ABRELAX_SAVE_ALL_OUT_BARCODE-1vls_-frags83__1706_0.clean.out.8_1VLS	1VLS	3.09	2.0736	2.4096
1VLS_A	1vls__BOINC_ABRELAX_SAVE_ALL_OUT_BARCODE-1vls_-frags83__1706_0.clean.out.90_1VLS	1VLS	3.27	4.1108	4.2773
1VLS_A	1vls__BOINC_ABRELAX_SAVE_ALL_OUT_BARCODE-1vls_-frags83__1706_0.clean.out.91_1VLS	1VLS	3.01	3.2251	3.4570
1VLS_A	1vls__BOINC_ABRELAX_SAVE_ALL_OUT_BARCODE-1vls_-frags83__1706_0.clean.out.92_1VLS	1VLS	2.66	1.3650	1.7894
1VLS_A	1vls__BOINC_ABRELAX_SAVE_ALL_OUT_BARCODE-1vls_-frags83__1706_0.clean.out.93_1VLS	1VLS	2.68	1.8965	2.2521
1VLS_A	1vls__BOINC_ABRELAX_SAVE_ALL_OUT_BARCODE-1vls_-frags83__1706_0.clean.out.94_1VLS	1VLS	2.58	1.8965	2.2521
1VLS_A	1vls__BOINC_ABRELAX_SAVE_ALL_OUT_BARCODE-1vls_-frags83__1706_0.clean.out.95_1VLS	1VLS	2.32	0.4793	1.0723
1VLS_A	1vls__BOINC_ABRELAX_SAVE_ALL_OUT_BARCODE-1vls_-frags83__1706_0.clean.out.96_1VLS	1VLS	3.09	5.3508	5.4335
1VLS_A	1vls__BOINC_ABRELAX_SAVE_ALL_OUT_BARCODE-1vls_-frags83__1706_0.clean.out.97_1VLS	1VLS	2.61	2.8708	3.1315
1VLS_A	1vls__BOINC_ABRELAX_SAVE_ALL_OUT_BARCODE-1vls_-frags83__1706_0.clean.out.98_1VLS	1VLS	2.83	4.1108	4.2773
1VLS_A	1vls__BOINC_ABRELAX_SAVE_ALL_OUT_BARCODE-1vls_-frags83__1706_0.clean.out.99_1VLS	1VLS	2.94	1.7193	2.0960
1VLS_A	1vls__BOINC_ABRELAX_SAVE_ALL_OUT_BARCODE-1vls_-frags83__1706_0.clean.out.9_1VLS	1VLS	2.89	0.9222	1.4200
1vls	1vls__BOINC_ABRELAX_SAVE_ALL_OUT-1vls_-frags83__1705_0.first.clean.out.10_1VLS	1VLS	2.94	2.1622	2.4888
1vls	1vls__BOINC_ABRELAX_SAVE_ALL_OUT-1vls_-frags83__1705_0.first.clean.out.11_1VLS	1VLS	3.03	2.0736	2.4096
1vls	1vls__BOINC_ABRELAX_SAVE_ALL_OUT-1vls_-frags83__1705_0.first.clean.out.12_1VLS	1VLS	2.85	0.4793	1.0723
1vls	1vls__BOINC_ABRELAX_SAVE_ALL_OUT-1vls_-frags83__1705_0.first.clean.out.13_1VLS	1VLS	2.73	1.4536	1.8653
1vls	1vls__BOINC_ABRELAX_SAVE_ALL_OUT-1vls_-frags83__1705_0.first.clean.out.14_1VLS	1VLS	2.79	0.6565	1.2082
1vls	1vls__BOINC_ABRELAX_SAVE_ALL_OUT-1vls_-frags83__1705_0.first.clean.out.15_1VLS	1VLS	2.79	2.2508	2.5684
1vls	1vls__BOINC_ABRELAX_SAVE_ALL_OUT-1vls_-frags83__1705_0.first.clean.out.16_1VLS	1VLS	2.74	1.1879	1.6395
1vls	1vls__BOINC_ABRELAX_SAVE_ALL_OUT-1vls_-frags83__1705_0.first.clean.out.17_1VLS	1VLS	2.97	1.6308	2.0186
1vls	1vls__BOINC_ABRELAX_SAVE_ALL_OUT-1vls_-frags83__1705_0.first.clean.out.18_1VLS	1VLS	2.51	2.5165	2.8085
1vls	1vls__BOINC_ABRELAX_SAVE_ALL_OUT-1vls_-frags83__1705_0.first.clean.out.19_1VLS	1VLS	2.47	0.0364	0.7559
1vls	1vls__BOINC_ABRELAX_SAVE_ALL_OUT-1vls_-frags83__1705_0.first.clean.out.1_1VLS	1VLS	2.33	2.1622	2.4888
1vls	1vls__BOINC_ABRELAX_SAVE_ALL_OUT-1vls_-frags83__1705_0.first.clean.out.20_1VLS	1VLS	2.93	1.3650	1.7894
1vls	1vls__BOINC_ABRELAX_SAVE_ALL_OUT-1vls_-frags83__1705_0.first.clean.out.2_1VLS	1VLS	2.81	0.5679	1.1397
1vls	1vls__BOINC_ABRELAX_SAVE_ALL_OUT-1vls_-frags83__1705_0.first.clean.out.3_1VLS	1VLS	2.40	1.4536	1.8653
1vls	1vls__BOINC_ABRELAX_SAVE_ALL_OUT-1vls_-frags83__1705_0.first.clean.out.4_1VLS	1VLS	2.73	4.7308	4.8547
1vls	1vls__BOINC_ABRELAX_SAVE_ALL_OUT-1vls_-frags83__1705_0.first.clean.out.5_1VLS	1VLS	2.69	1.3650	1.7894
1vls	1vls__BOINC_ABRELAX_SAVE_ALL_OUT-1vls_-frags83__1705_0.first.clean.out.6_1VLS	1VLS	2.66	1.8079	2.1739
1vls	1vls__BOINC_ABRELAX_SAVE_ALL_OUT-1vls_-frags83__1705_0.first.clean.out.7_1VLS	1VLS	3.26	0.7450	1.2778
1vls	1vls__BOINC_ABRELAX_SAVE_ALL_OUT-1vls_-frags83__1705_0.first.clean.out.8_1VLS	1VLS	2.56	1.5422	1.9417
1vls	1vls__BOINC_ABRELAX_SAVE_ALL_OUT-1vls_-frags83__1705_0.first.clean.out.9_1VLS	1VLS	2.06	0.1250	0.8161
1vls	1vls__BOINC_ABRELAX_SAVE_ALL_OUT_BARCODE-1vls_-frags83__1706_0.clean.out.100_1VLS	1VLS	2.72	2.3393	2.6482
1vls	1vls__BOINC_ABRELAX_SAVE_ALL_OUT_BARCODE-1vls_-frags83__1706_0.clean.out.10_1VLS	1VLS	2.84	2.3393	2.6482
1vls	1vls__BOINC_ABRELAX_SAVE_ALL_OUT_BARCODE-1vls_-frags83__1706_0.clean.out.11_1VLS	1VLS	2.89	1.0993	1.5656
1vls	1vls__BOINC_ABRELAX_SAVE_ALL_OUT_BARCODE-1vls_-frags83__1706_0.clean.out.12_1VLS	1VLS	2.76	1.9850	2.3307
1vls	1vls__BOINC_ABRELAX_SAVE_ALL_OUT_BARCODE-1vls_-frags83__1706_0.clean.out.13_1VLS	1VLS	3.15	5.6165	5.6818
1vls	1vls__BOINC_ABRELAX_SAVE_ALL_OUT_BARCODE-1vls_-frags83__1706_0.clean.out.14_1VLS	1VLS	2.63	2.0736	2.4096
1vls	1vls__BOINC_ABRELAX_SAVE_ALL_OUT_BARCODE-1vls_-frags83__1706_0.clean.out.15_1VLS	1VLS	2.99	3.7565	3.9483
1vls	1vls__BOINC_ABRELAX_SAVE_ALL_OUT_BARCODE-1vls_-frags83__1706_0.clean.out.16_1VLS	1VLS	2.89	3.0479	3.2940
1vls	1vls__BOINC_ABRELAX_SAVE_ALL_OUT_BARCODE-1vls_-frags83__1706_0.clean.out.17_1VLS	1VLS	2.66	4.9079	5.0200
1vls	1vls__BOINC_ABRELAX_SAVE_ALL_OUT_BARCODE-1vls_-frags83__1706_0.clean.out.18_1VLS	1VLS	2.92	2.9593	3.2127
1vls	1vls__BOINC_ABRELAX_SAVE_ALL_OUT_BARCODE-1vls_-frags83__1706_0.clean.out.19_1VLS	1VLS	2.78	1.5422	1.9417
1vls	1vls__BOINC_ABRELAX_SAVE_ALL_OUT_BARCODE-1vls_-frags83__1706_0.clean.out.1_1VLS	1VLS	3.14	4.0222	4.1949
1vls	1vls__BOINC_ABRELAX_SAVE_ALL_OUT_BARCODE-1vls_-frags83__1706_0.clean.out.20_1VLS	1VLS	2.32	2.4279	2.7282
1vls	1vls__BOINC_ABRELAX_SAVE_ALL_OUT_BARCODE-1vls_-frags83__1706_0.clean.out.21_1VLS	1VLS	2.70	2.8708	3.1315
1vls	1vls__BOINC_ABRELAX_SAVE_ALL_OUT_BARCODE-1vls_-frags83__1706_0.clean.out.22_1VLS	1VLS	2.92	2.8708	3.1315
1vls	1vls__BOINC_ABRELAX_SAVE_ALL_OUT_BARCODE-1vls_-frags83__1706_0.clean.out.23_1VLS	1VLS	2.53	2.6936	2.9696
1vls	1vls__BOINC_ABRELAX_SAVE_ALL_OUT_BARCODE-1vls_-frags83__1706_0.clean.out.24_1VLS	1VLS	2.72	6.0594	6.0959
1vls	1vls__BOINC_ABRELAX_SAVE_ALL_OUT_BARCODE-1vls_-frags83__1706_0.clean.out.25_1VLS	1VLS	2.80	1.2765	1.7142
1vls	1vls__BOINC_ABRELAX_SAVE_ALL_OUT_BARCODE-1vls_-frags83__1706_0.clean.out.26_1VLS	1VLS	2.64	2.3393	2.6482
1vls	1vls__BOINC_ABRELAX_SAVE_ALL_OUT_BARCODE-1vls_-frags83__1706_0.clean.out.27_1VLS	1VLS	3.23	4.1994	4.3597
1vls	1vls__BOINC_ABRELAX_SAVE_ALL_OUT_BARCODE-1vls_-frags83__1706_0.clean.out.28_1VLS	1VLS	2.83	4.0222	4.1949
1vls	1vls__BOINC_ABRELAX_SAVE_ALL_OUT_BARCODE-1vls_-frags83__1706_0.clean.out.29_1VLS	1VLS	3.18	5.8822	5.9302
1vls	1vls__BOINC_ABRELAX_SAVE_ALL_OUT_BARCODE-1vls_-frags83__1706_0.clean.out.2_1VLS	1VLS	2.93	3.6679	3.8662
1vls	1vls__BOINC_ABRELAX_SAVE_ALL_OUT_BARCODE-1vls_-frags83__1706_0.clean.out.30_1VLS	1VLS	2.91	2.1622	2.4888
1vls	1vls__BOINC_ABRELAX_SAVE_ALL_OUT_BARCODE-1vls_-frags83__1706_0.clean.out.31_1VLS	1VLS	2.96	3.4908	3.7022
1vls	1vls__BOINC_ABRELAX_SAVE_ALL_OUT_BARCODE-1vls_-frags83__1706_0.clean.out.32_1VLS	1VLS	2.65	3.4022	3.6204
1vls	1vls__BOINC_ABRELAX_SAVE_ALL_OUT_BARCODE-1vls_-frags83__1706_0.clean.out.33_1VLS	1VLS	2.76	2.1622	2.4888
1vls	1vls__BOINC_ABRELAX_SAVE_ALL_OUT_BARCODE-1vls_-frags83__1706_0.clean.out.34_1VLS	1VLS	2.60	6.3251	6.3444
1vls	1vls__BOINC_ABRELAX_SAVE_ALL_OUT_BARCODE-1vls_-frags83__1706_0.clean.out.35_1VLS	1VLS	2.81	4.9079	5.0200
1vls	1vls__BOINC_ABRELAX_SAVE_ALL_OUT_BARCODE-1vls_-frags83__1706_0.clean.out.36_1VLS	1VLS	2.83	5.8822	5.9302
1vls	1vls__BOINC_ABRELAX_SAVE_ALL_OUT_BARCODE-1vls_-frags83__1706_0.clean.out.37_1VLS	1VLS	2.99	2.8708	3.1315
1vls	1vls__BOINC_ABRELAX_SAVE_ALL_OUT_BARCODE-1vls_-frags83__1706_0.clean.out.38_1VLS	1VLS	2.49	3.8451	4.0305
1vls	1vls__BOINC_ABRELAX_SAVE_ALL_OUT_BARCODE-1vls_-frags83__1706_0.clean.out.39_1VLS	1VLS	2.51	1.6308	2.0186
1vls	1vls__BOINC_ABRELAX_SAVE_ALL_OUT_BARCODE-1vls_-frags83__1706_0.clean.out.3_1VLS	1VLS	2.96	4.5537	4.6896
1vls	1vls__BOINC_ABRELAX_SAVE_ALL_OUT_BARCODE-1vls_-frags83__1706_0.clean.out.40_1VLS	1VLS	2.58	1.7193	2.0960
1vls	1vls__BOINC_ABRELAX_SAVE_ALL_OUT_BARCODE-1vls_-frags83__1706_0.clean.out.41_1VLS	1VLS	2.98	2.1622	2.4888
1vls	1vls__BOINC_ABRELAX_SAVE_ALL_OUT_BARCODE-1vls_-frags83__1706_0.clean.out.42_1VLS	1VLS	2.31	1.7193	2.0960
1vls	1vls__BOINC_ABRELAX_SAVE_ALL_OUT_BARCODE-1vls_-frags83__1706_0.clean.out.43_1VLS	1VLS	2.67	1.4536	1.8653
1vls	1vls__BOINC_ABRELAX_SAVE_ALL_OUT_BARCODE-1vls_-frags83__1706_0.clean.out.44_1VLS	1VLS	2.98	3.1365	3.3754
1vls	1vls__BOINC_ABRELAX_SAVE_ALL_OUT_BARCODE-1vls_-frags83__1706_0.clean.out.45_1VLS	1VLS	3.27	2.6051	2.8890
1vls	1vls__BOINC_ABRELAX_SAVE_ALL_OUT_BARCODE-1vls_-frags83__1706_0.clean.out.46_1VLS	1VLS	3.03	6.5908	6.5930
1vls	1vls__BOINC_ABRELAX_SAVE_ALL_OUT_BARCODE-1vls_-frags83__1706_0.clean.out.47_1VLS	1VLS	2.96	2.6936	2.9696
1vls	1vls__BOINC_ABRELAX_SAVE_ALL_OUT_BARCODE-1vls_-frags83__1706_0.clean.out.48_1VLS	1VLS	2.87	2.7822	3.0505
1vls	1vls__BOINC_ABRELAX_SAVE_ALL_OUT_BARCODE-1vls_-frags83__1706_0.clean.out.49_1VLS	1VLS	2.96	1.1879	1.6395
1vls	1vls__BOINC_ABRELAX_SAVE_ALL_OUT_BARCODE-1vls_-frags83__1706_0.clean.out.4_1VLS	1VLS	2.74	5.3508	5.4335
1vls	1vls__BOINC_ABRELAX_SAVE_ALL_OUT_BARCODE-1vls_-frags83__1706_0.clean.out.50_1VLS	1VLS	2.87	4.6422	4.7721
1vls	1vls__BOINC_ABRELAX_SAVE_ALL_OUT_BARCODE-1vls_-frags83__1706_0.clean.out.51_1VLS	1VLS	2.18	0.5679	1.1397
1vls	1vls__BOINC_ABRELAX_SAVE_ALL_OUT_BARCODE-1vls_-frags83__1706_0.clean.out.52_1VLS	1VLS	3.05	3.9336	4.1127
1vls	1vls__BOINC_ABRELAX_SAVE_ALL_OUT_BARCODE-1vls_-frags83__1706_0.clean.out.53_1VLS	1VLS	3.11	2.6936	2.9696
1vls	1vls__BOINC_ABRELAX_SAVE_ALL_OUT_BARCODE-1vls_-frags83__1706_0.clean.out.54_1VLS	1VLS	2.66	2.4279	2.7282
1vls	1vls__BOINC_ABRELAX_SAVE_ALL_OUT_BARCODE-1vls_-frags83__1706_0.clean.out.55_1VLS	1VLS	2.75	4.1108	4.2773
1vls	1vls__BOINC_ABRELAX_SAVE_ALL_OUT_BARCODE-1vls_-frags83__1706_0.clean.out.56_1VLS	1VLS	2.22	4.1108	4.2773
1vls	1vls__BOINC_ABRELAX_SAVE_ALL_OUT_BARCODE-1vls_-frags83__1706_0.clean.out.57_1VLS	1VLS	2.74	3.3136	3.5386
1vls	1vls__BOINC_ABRELAX_SAVE_ALL_OUT_BARCODE-1vls_-frags83__1706_0.clean.out.58_1VLS	1VLS	2.63	4.1994	4.3597
1vls	1vls__BOINC_ABRELAX_SAVE_ALL_OUT_BARCODE-1vls_-frags83__1706_0.clean.out.59_1VLS	1VLS	2.12	1.0993	1.5656
1vls	1vls__BOINC_ABRELAX_SAVE_ALL_OUT_BARCODE-1vls_-frags83__1706_0.clean.out.5_1VLS	1VLS	2.88	4.8194	4.9373
1vls	1vls__BOINC_ABRELAX_SAVE_ALL_OUT_BARCODE-1vls_-frags83__1706_0.clean.out.60_1VLS	1VLS	2.73	7.2108	7.1733
1vls	1vls__BOINC_ABRELAX_SAVE_ALL_OUT_BARCODE-1vls_-frags83__1706_0.clean.out.61_1VLS	1VLS	2.72	3.0479	3.2940
1vls	1vls__BOINC_ABRELAX_SAVE_ALL_OUT_BARCODE-1vls_-frags83__1706_0.clean.out.62_1VLS	1VLS	2.86	3.4908	3.7022
1vls	1vls__BOINC_ABRELAX_SAVE_ALL_OUT_BARCODE-1vls_-frags83__1706_0.clean.out.63_1VLS	1VLS	2.71	4.7308	4.8547
1vls	1vls__BOINC_ABRELAX_SAVE_ALL_OUT_BARCODE-1vls_-frags83__1706_0.clean.out.64_1VLS	1VLS	2.91	3.0479	3.2940
1vls	1vls__BOINC_ABRELAX_SAVE_ALL_OUT_BARCODE-1vls_-frags83__1706_0.clean.out.65_1VLS	1VLS	2.80	6.5023	6.5102
1vls	1vls__BOINC_ABRELAX_SAVE_ALL_OUT_BARCODE-1vls_-frags83__1706_0.clean.out.66_1VLS	1VLS	2.61	1.5422	1.9417
1vls	1vls__BOINC_ABRELAX_SAVE_ALL_OUT_BARCODE-1vls_-frags83__1706_0.clean.out.67_1VLS	1VLS	2.99	0.2136	0.8780
1vls	1vls__BOINC_ABRELAX_SAVE_ALL_OUT_BARCODE-1vls_-frags83__1706_0.clean.out.68_1VLS	1VLS	2.74	6.5023	6.5102
1vls	1vls__BOINC_ABRELAX_SAVE_ALL_OUT_BARCODE-1vls_-frags83__1706_0.clean.out.69_1VLS	1VLS	3.16	3.4908	3.7022
1vls	1vls__BOINC_ABRELAX_SAVE_ALL_OUT_BARCODE-1vls_-frags83__1706_0.clean.out.6_1VLS	1VLS	2.89	2.7822	3.0505
1vls	1vls__BOINC_ABRELAX_SAVE_ALL_OUT_BARCODE-1vls_-frags83__1706_0.clean.out.70_1VLS	1VLS	3.15	3.4908	3.7022
1vls	1vls__BOINC_ABRELAX_SAVE_ALL_OUT_BARCODE-1vls_-frags83__1706_0.clean.out.71_1VLS	1VLS	2.85	6.5908	6.5930
1vls	1vls__BOINC_ABRELAX_SAVE_ALL_OUT_BARCODE-1vls_-frags83__1706_0.clean.out.72_1VLS	1VLS	2.69	2.7822	3.0505
1vls	1vls__BOINC_ABRELAX_SAVE_ALL_OUT_BARCODE-1vls_-frags83__1706_0.clean.out.73_1VLS	1VLS	2.73	3.1365	3.3754
1vls	1vls__BOINC_ABRELAX_SAVE_ALL_OUT_BARCODE-1vls_-frags83__1706_0.clean.out.74_1VLS	1VLS	3.27	2.1622	2.4888
1vls	1vls__BOINC_ABRELAX_SAVE_ALL_OUT_BARCODE-1vls_-frags83__1706_0.clean.out.75_1VLS	1VLS	2.33	1.4536	1.8653
1vls	1vls__BOINC_ABRELAX_SAVE_ALL_OUT_BARCODE-1vls_-frags83__1706_0.clean.out.76_1VLS	1VLS	2.71	1.0107	1.4924
1vls	1vls__BOINC_ABRELAX_SAVE_ALL_OUT_BARCODE-1vls_-frags83__1706_0.clean.out.77_1VLS	1VLS	3.07	3.9336	4.1127
1vls	1vls__BOINC_ABRELAX_SAVE_ALL_OUT_BARCODE-1vls_-frags83__1706_0.clean.out.78_1VLS	1VLS	3.00	3.9336	4.1127
1vls	1vls__BOINC_ABRELAX_SAVE_ALL_OUT_BARCODE-1vls_-frags83__1706_0.clean.out.79_1VLS	1VLS	2.85	2.2508	2.5684
1vls	1vls__BOINC_ABRELAX_SAVE_ALL_OUT_BARCODE-1vls_-frags83__1706_0.clean.out.7_1VLS	1VLS	2.53	1.8965	2.2521
1vls	1vls__BOINC_ABRELAX_SAVE_ALL_OUT_BARCODE-1vls_-frags83__1706_0.clean.out.80_1VLS	1VLS	2.91	3.7565	3.9483
1vls	1vls__BOINC_ABRELAX_SAVE_ALL_OUT_BARCODE-1vls_-frags83__1706_0.clean.out.81_1VLS	1VLS	3.03	5.6165	5.6818
1vls	1vls__BOINC_ABRELAX_SAVE_ALL_OUT_BARCODE-1vls_-frags83__1706_0.clean.out.82_1VLS	1VLS	2.91	1.1879	1.6395
1vls	1vls__BOINC_ABRELAX_SAVE_ALL_OUT_BARCODE-1vls_-frags83__1706_0.clean.out.83_1VLS	1VLS	2.94	1.9850	2.3307
1vls	1vls__BOINC_ABRELAX_SAVE_ALL_OUT_BARCODE-1vls_-frags83__1706_0.clean.out.84_1VLS	1VLS	2.78	1.3650	1.7894
1vls	1vls__BOINC_ABRELAX_SAVE_ALL_OUT_BARCODE-1vls_-frags83__1706_0.clean.out.85_1VLS	1VLS	2.81	2.5165	2.8085
1vls	1vls__BOINC_ABRELAX_SAVE_ALL_OUT_BARCODE-1vls_-frags83__1706_0.clean.out.86_1VLS	1VLS	3.16	3.4908	3.7022
1vls	1vls__BOINC_ABRELAX_SAVE_ALL_OUT_BARCODE-1vls_-frags83__1706_0.clean.out.87_1VLS	1VLS	2.18	1.9850	2.3307
1vls	1vls__BOINC_ABRELAX_SAVE_ALL_OUT_BARCODE-1vls_-frags83__1706_0.clean.out.88_1VLS	1VLS	2.65	5.6165	5.6818
1vls	1vls__BOINC_ABRELAX_SAVE_ALL_OUT_BARCODE-1vls_-frags83__1706_0.clean.out.89_1VLS	1VLS	2.89	4.1108	4.2773
1vls	1vls__BOINC_ABRELAX_SAVE_ALL_OUT_BARCODE-1vls_-frags83__1706_0.clean.out.8_1VLS	1VLS	3.09	2.0736	2.4096
1vls	1vls__BOINC_ABRELAX_SAVE_ALL_OUT_BARCODE-1vls_-frags83__1706_0.clean.out.90_1VLS	1VLS	3.27	4.1108	4.2773
1vls	1vls__BOINC_ABRELAX_SAVE_ALL_OUT_BARCODE-1vls_-frags83__1706_0.clean.out.91_1VLS	1VLS	3.01	3.2251	3.4570
1vls	1vls__BOINC_ABRELAX_SAVE_ALL_OUT_BARCODE-1vls_-frags83__1706_0.clean.out.92_1VLS	1VLS	2.66	1.3650	1.7894
1vls	1vls__BOINC_ABRELAX_SAVE_ALL_OUT_BARCODE-1vls_-frags83__1706_0.clean.out.93_1VLS	1VLS	2.68	1.8965	2.2521
1vls	1vls__BOINC_ABRELAX_SAVE_ALL_OUT_BARCODE-1vls_-frags83__1706_0.clean.out.94_1VLS	1VLS	2.58	1.8965	2.2521
1vls	1vls__BOINC_ABRELAX_SAVE_ALL_OUT_BARCODE-1vls_-frags83__1706_0.clean.out.95_1VLS	1VLS	2.32	0.4793	1.0723
1vls	1vls__BOINC_ABRELAX_SAVE_ALL_OUT_BARCODE-1vls_-frags83__1706_0.clean.out.96_1VLS	1VLS	3.09	5.3508	5.4335
1vls	1vls__BOINC_ABRELAX_SAVE_ALL_OUT_BARCODE-1vls_-frags83__1706_0.clean.out.97_1VLS	1VLS	2.61	2.8708	3.1315
1vls	1vls__BOINC_ABRELAX_SAVE_ALL_OUT_BARCODE-1vls_-frags83__1706_0.clean.out.98_1VLS	1VLS	2.83	4.1108	4.2773
1vls	1vls__BOINC_ABRELAX_SAVE_ALL_OUT_BARCODE-1vls_-frags83__1706_0.clean.out.99_1VLS	1VLS	2.94	1.7193	2.0960
1vls	1vls__BOINC_ABRELAX_SAVE_ALL_OUT_BARCODE-1vls_-frags83__1706_0.clean.out.9_1VLS	1VLS	2.89	0.9222	1.4200
1VLT_B	1vls__BOINC_ABRELAX_SAVE_ALL_OUT-1vls_-frags83__1705_0.first.clean.out.10_1VLS	1VLS	2.54	2.7699	3.0392
1VLT_B	1vls__BOINC_ABRELAX_SAVE_ALL_OUT-1vls_-frags83__1705_0.first.clean.out.11_1VLS	1VLS	2.57	1.7807	2.1499
1VLT_B	1vls__BOINC_ABRELAX_SAVE_ALL_OUT-1vls_-frags83__1705_0.first.clean.out.12_1VLS	1VLS	2.86	0.1620	0.8417
1VLT_B	1vls__BOINC_ABRELAX_SAVE_ALL_OUT-1vls_-frags83__1705_0.first.clean.out.13_1VLS	1VLS	3.13	1.3310	1.7605
1VLT_B	1vls__BOINC_ABRELAX_SAVE_ALL_OUT-1vls_-frags83__1705_0.first.clean.out.14_1VLS	1VLS	2.36	1.8706	2.2292
1VLT_B	1vls__BOINC_ABRELAX_SAVE_ALL_OUT-1vls_-frags83__1705_0.first.clean.out.15_1VLS	1VLS	3.12	2.5900	2.8753
1VLT_B	1vls__BOINC_ABRELAX_SAVE_ALL_OUT-1vls_-frags83__1705_0.first.clean.out.16_1VLS	1VLS	2.79	1.4210	1.8373
1VLT_B	1vls__BOINC_ABRELAX_SAVE_ALL_OUT-1vls_-frags83__1705_0.first.clean.out.17_1VLS	1VLS	3.03	1.0612	1.5340
1VLT_B	1vls__BOINC_ABRELAX_SAVE_ALL_OUT-1vls_-frags83__1705_0.first.clean.out.18_1VLS	1VLS	2.98	0.7915	1.3147
1VLT_B	1vls__BOINC_ABRELAX_SAVE_ALL_OUT-1vls_-frags83__1705_0.first.clean.out.19_1VLS	1VLS	2.10	0.0720	0.7799
1VLT_B	1vls__BOINC_ABRELAX_SAVE_ALL_OUT-1vls_-frags83__1705_0.first.clean.out.1_1VLS	1VLS	2.66	2.0504	2.3889
1VLT_B	1vls__BOINC_ABRELAX_SAVE_ALL_OUT-1vls_-frags83__1705_0.first.clean.out.20_1VLS	1VLS	2.83	1.2411	1.6843
1VLT_B	1vls__BOINC_ABRELAX_SAVE_ALL_OUT-1vls_-frags83__1705_0.first.clean.out.2_1VLS	1VLS	2.28	0.6116	1.1734
1VLT_B	1vls__BOINC_ABRELAX_SAVE_ALL_OUT-1vls_-frags83__1705_0.first.clean.out.3_1VLS	1VLS	2.78	0.7915	1.3147
1VLT_B	1vls__BOINC_ABRELAX_SAVE_ALL_OUT-1vls_-frags83__1705_0.first.clean.out.4_1VLS	1VLS	2.98	4.3886	4.5358
1VLT_B	1vls__BOINC_ABRELAX_SAVE_ALL_OUT-1vls_-frags83__1705_0.first.clean.out.5_1VLS	1VLS	2.48	0.7015	1.2435
1VLT_B	1vls__BOINC_ABRELAX_SAVE_ALL_OUT-1vls_-frags83__1705_0.first.clean.out.6_1VLS	1VLS	2.48	0.3418	0.9702
1VLT_B	1vls__BOINC_ABRELAX_SAVE_ALL_OUT-1vls_-frags83__1705_0.first.clean.out.7_1VLS	1VLS	2.48	0.9713	1.4600
1VLT_B	1vls__BOINC_ABRELAX_SAVE_ALL_OUT-1vls_-frags83__1705_0.first.clean.out.8_1VLS	1VLS	2.48	1.1512	1.6088
1VLT_B	1vls__BOINC_ABRELAX_SAVE_ALL_OUT-1vls_-frags83__1705_0.first.clean.out.9_1VLS	1VLS	2.59	3.6691	3.8673
1VLT_B	1vls__BOINC_ABRELAX_SAVE_ALL_OUT_BARCODE-1vls_-frags83__1706_0.clean.out.100_1VLS	1VLS	2.46	2.8598	3.1214
1VLT_B	1vls__BOINC_ABRELAX_SAVE_ALL_OUT_BARCODE-1vls_-frags83__1706_0.clean.out.10_1VLS	1VLS	2.90	2.4102	2.7121
1VLT_B	1vls__BOINC_ABRELAX_SAVE_ALL_OUT_BARCODE-1vls_-frags83__1706_0.clean.out.11_1VLS	1VLS	2.86	1.5109	1.9147
1VLT_B	1vls__BOINC_ABRELAX_SAVE_ALL_OUT_BARCODE-1vls_-frags83__1706_0.clean.out.12_1VLS	1VLS	3.02	3.5792	3.7841
1VLT_B	1vls__BOINC_ABRELAX_SAVE_ALL_OUT_BARCODE-1vls_-frags83__1706_0.clean.out.13_1VLS	1VLS	2.68	4.7483	4.8710
1VLT_B	1vls__BOINC_ABRELAX_SAVE_ALL_OUT_BARCODE-1vls_-frags83__1706_0.clean.out.14_1VLS	1VLS	2.41	2.0504	2.3889
1VLT_B	1vls__BOINC_ABRELAX_SAVE_ALL_OUT_BARCODE-1vls_-frags83__1706_0.clean.out.15_1VLS	1VLS	3.16	0.3418	0.9702
1VLT_B	1vls__BOINC_ABRELAX_SAVE_ALL_OUT_BARCODE-1vls_-frags83__1706_0.clean.out.16_1VLS	1VLS	3.12	4.8382	4.9549
1VLT_B	1vls__BOINC_ABRELAX_SAVE_ALL_OUT_BARCODE-1vls_-frags83__1706_0.clean.out.17_1VLS	1VLS	2.81	4.7483	4.8710
1VLT_B	1vls__BOINC_ABRELAX_SAVE_ALL_OUT_BARCODE-1vls_-frags83__1706_0.clean.out.18_1VLS	1VLS	3.13	2.9497	3.2038
1VLT_B	1vls__BOINC_ABRELAX_SAVE_ALL_OUT_BARCODE-1vls_-frags83__1706_0.clean.out.19_1VLS	1VLS	2.66	1.8706	2.2292
1VLT_B	1vls__BOINC_ABRELAX_SAVE_ALL_OUT_BARCODE-1vls_-frags83__1706_0.clean.out.1_1VLS	1VLS	3.08	3.7591	3.9507
1VLT_B	1vls__BOINC_ABRELAX_SAVE_ALL_OUT_BARCODE-1vls_-frags83__1706_0.clean.out.20_1VLS	1VLS	2.64	2.3202	2.6309
1VLT_B	1vls__BOINC_ABRELAX_SAVE_ALL_OUT_BARCODE-1vls_-frags83__1706_0.clean.out.21_1VLS	1VLS	2.63	1.4210	1.8373
1VLT_B	1vls__BOINC_ABRELAX_SAVE_ALL_OUT_BARCODE-1vls_-frags83__1706_0.clean.out.22_1VLS	1VLS	2.96	-0.1078	0.6615
1VLT_B	1vls__BOINC_ABRELAX_SAVE_ALL_OUT_BARCODE-1vls_-frags83__1706_0.clean.out.23_1VLS	1VLS	2.91	2.5001	2.7936
1VLT_B	1vls__BOINC_ABRELAX_SAVE_ALL_OUT_BARCODE-1vls_-frags83__1706_0.clean.out.24_1VLS	1VLS	3.01	4.4785	4.6195
1VLT_B	1vls__BOINC_ABRELAX_SAVE_ALL_OUT_BARCODE-1vls_-frags83__1706_0.clean.out.25_1VLS	1VLS	2.79	2.3202	2.6309
1VLT_B	1vls__BOINC_ABRELAX_SAVE_ALL_OUT_BARCODE-1vls_-frags83__1706_0.clean.out.26_1VLS	1VLS	2.73	2.3202	2.6309
1VLT_B	1vls__BOINC_ABRELAX_SAVE_ALL_OUT_BARCODE-1vls_-frags83__1706_0.clean.out.27_1VLS	1VLS	3.26	4.0289	4.2011
1VLT_B	1vls__BOINC_ABRELAX_SAVE_ALL_OUT_BARCODE-1vls_-frags83__1706_0.clean.out.28_1VLS	1VLS	2.64	4.2087	4.3683
1VLT_B	1vls__BOINC_ABRELAX_SAVE_ALL_OUT_BARCODE-1vls_-frags83__1706_0.clean.out.29_1VLS	1VLS	2.88	4.5684	4.7033
1VLT_B	1vls__BOINC_ABRELAX_SAVE_ALL_OUT_BARCODE-1vls_-frags83__1706_0.clean.out.2_1VLS	1VLS	2.99	2.7699	3.0392
1VLT_B	1vls__BOINC_ABRELAX_SAVE_ALL_OUT_BARCODE-1vls_-frags83__1706_0.clean.out.30_1VLS	1VLS	2.59	2.3202	2.6309
1VLT_B	1vls__BOINC_ABRELAX_SAVE_ALL_OUT_BARCODE-1vls_-frags83__1706_0.clean.out.31_1VLS	1VLS	2.94	2.0504	2.3889
1VLT_B	1vls__BOINC_ABRELAX_SAVE_ALL_OUT_BARCODE-1vls_-frags83__1706_0.clean.out.32_1VLS	1VLS	2.59	3.3094	3.5347
1VLT_B	1vls__BOINC_ABRELAX_SAVE_ALL_OUT_BARCODE-1vls_-frags83__1706_0.clean.out.33_1VLS	1VLS	2.82	2.5001	2.7936
1VLT_B	1vls__BOINC_ABRELAX_SAVE_ALL_OUT_BARCODE-1vls_-frags83__1706_0.clean.out.34_1VLS	1VLS	2.91	6.0972	6.1312
1VLT_B	1vls__BOINC_ABRELAX_SAVE_ALL_OUT_BARCODE-1vls_-frags83__1706_0.clean.out.35_1VLS	1VLS	2.97	5.0181	5.1227
1VLT_B	1vls__BOINC_ABRELAX_SAVE_ALL_OUT_BARCODE-1vls_-frags83__1706_0.clean.out.36_1VLS	1VLS	2.87	3.9389	4.1176
1VLT_B	1vls__BOINC_ABRELAX_SAVE_ALL_OUT_BARCODE-1vls_-frags83__1706_0.clean.out.37_1VLS	1VLS	3.10	1.9605	2.3089
1VLT_B	1vls__BOINC_ABRELAX_SAVE_ALL_OUT_BARCODE-1vls_-frags83__1706_0.clean.out.38_1VLS	1VLS	2.69	3.3994	3.6178
1VLT_B	1vls__BOINC_ABRELAX_SAVE_ALL_OUT_BARCODE-1vls_-frags83__1706_0.clean.out.39_1VLS	1VLS	2.52	1.1512	1.6088
1VLT_B	1vls__BOINC_ABRELAX_SAVE_ALL_OUT_BARCODE-1vls_-frags83__1706_0.clean.out.3_1VLS	1VLS	2.98	4.0289	4.2011
1VLT_B	1vls__BOINC_ABRELAX_SAVE_ALL_OUT_BARCODE-1vls_-frags83__1706_0.clean.out.40_1VLS	1VLS	2.79	2.9497	3.2038
1VLT_B	1vls__BOINC_ABRELAX_SAVE_ALL_OUT_BARCODE-1vls_-frags83__1706_0.clean.out.41_1VLS	1VLS	2.96	1.0612	1.5340
1VLT_B	1vls__BOINC_ABRELAX_SAVE_ALL_OUT_BARCODE-1vls_-frags83__1706_0.clean.out.42_1VLS	1VLS	2.25	3.3094	3.5347
1VLT_B	1vls__BOINC_ABRELAX_SAVE_ALL_OUT_BARCODE-1vls_-frags83__1706_0.clean.out.43_1VLS	1VLS	2.58	3.9389	4.1176
1VLT_B	1vls__BOINC_ABRELAX_SAVE_ALL_OUT_BARCODE-1vls_-frags83__1706_0.clean.out.44_1VLS	1VLS	2.24	0.1620	0.8417
1VLT_B	1vls__BOINC_ABRELAX_SAVE_ALL_OUT_BARCODE-1vls_-frags83__1706_0.clean.out.45_1VLS	1VLS	2.97	4.3886	4.5358
1VLT_B	1vls__BOINC_ABRELAX_SAVE_ALL_OUT_BARCODE-1vls_-frags83__1706_0.clean.out.46_1VLS	1VLS	2.82	6.0972	6.1312
1VLT_B	1vls__BOINC_ABRELAX_SAVE_ALL_OUT_BARCODE-1vls_-frags83__1706_0.clean.out.47_1VLS	1VLS	2.59	2.5900	2.8753
1VLT_B	1vls__BOINC_ABRELAX_SAVE_ALL_OUT_BARCODE-1vls_-frags83__1706_0.clean.out.48_1VLS	1VLS	2.81	2.7699	3.0392
1VLT_B	1vls__BOINC_ABRELAX_SAVE_ALL_OUT_BARCODE-1vls_-frags83__1706_0.clean.out.49_1VLS	1VLS	2.75	-0.0179	0.7198
1VLT_B	1vls__BOINC_ABRELAX_SAVE_ALL_OUT_BARCODE-1vls_-frags83__1706_0.clean.out.4_1VLS	1VLS	2.72	5.1080	5.2067
1VLT_B	1vls__BOINC_ABRELAX_SAVE_ALL_OUT_BARCODE-1vls_-frags83__1706_0.clean.out.50_1VLS	1VLS	2.99	4.5684	4.7033
1VLT_B	1vls__BOINC_ABRELAX_SAVE_ALL_OUT_BARCODE-1vls_-frags83__1706_0.clean.out.51_1VLS	1VLS	2.78	1.4210	1.8373
1VLT_B	1vls__BOINC_ABRELAX_SAVE_ALL_OUT_BARCODE-1vls_-frags83__1706_0.clean.out.52_1VLS	1VLS	2.85	3.3094	3.5347
1VLT_B	1vls__BOINC_ABRELAX_SAVE_ALL_OUT_BARCODE-1vls_-frags83__1706_0.clean.out.53_1VLS	1VLS	3.10	3.4893	3.7009
1VLT_B	1vls__BOINC_ABRELAX_SAVE_ALL_OUT_BARCODE-1vls_-frags83__1706_0.clean.out.54_1VLS	1VLS	2.74	2.1404	2.4693
1VLT_B	1vls__BOINC_ABRELAX_SAVE_ALL_OUT_BARCODE-1vls_-frags83__1706_0.clean.out.55_1VLS	1VLS	3.08	4.1188	4.2847
1VLT_B	1vls__BOINC_ABRELAX_SAVE_ALL_OUT_BARCODE-1vls_-frags83__1706_0.clean.out.56_1VLS	1VLS	2.75	4.1188	4.2847
1VLT_B	1vls__BOINC_ABRELAX_SAVE_ALL_OUT_BARCODE-1vls_-frags83__1706_0.clean.out.57_1VLS	1VLS	2.71	3.7591	3.9507
1VLT_B	1vls__BOINC_ABRELAX_SAVE_ALL_OUT_BARCODE-1vls_-frags83__1706_0.clean.out.58_1VLS	1VLS	2.60	4.0289	4.2011
1VLT_B	1vls__BOINC_ABRELAX_SAVE_ALL_OUT_BARCODE-1vls_-frags83__1706_0.clean.out.59_1VLS	1VLS	2.63	0.6116	1.1734
1VLT_B	1vls__BOINC_ABRELAX_SAVE_ALL_OUT_BARCODE-1vls_-frags83__1706_0.clean.out.5_1VLS	1VLS	2.78	3.0396	3.2864
1VLT_B	1vls__BOINC_ABRELAX_SAVE_ALL_OUT_BARCODE-1vls_-frags83__1706_0.clean.out.60_1VLS	1VLS	2.47	1.9605	2.3089
1VLT_B	1vls__BOINC_ABRELAX_SAVE_ALL_OUT_BARCODE-1vls_-frags83__1706_0.clean.out.61_1VLS	1VLS	2.95	2.1404	2.4693
1VLT_B	1vls__BOINC_ABRELAX_SAVE_ALL_OUT_BARCODE-1vls_-frags83__1706_0.clean.out.62_1VLS	1VLS	3.11	2.6799	2.9572
1VLT_B	1vls__BOINC_ABRELAX_SAVE_ALL_OUT_BARCODE-1vls_-frags83__1706_0.clean.out.63_1VLS	1VLS	3.01	5.1080	5.2067
1VLT_B	1vls__BOINC_ABRELAX_SAVE_ALL_OUT_BARCODE-1vls_-frags83__1706_0.clean.out.64_1VLS	1VLS	2.74	3.5792	3.7841
1VLT_B	1vls__BOINC_ABRELAX_SAVE_ALL_OUT_BARCODE-1vls_-frags83__1706_0.clean.out.65_1VLS	1VLS	3.08	5.7375	5.7949
1VLT_B	1vls__BOINC_ABRELAX_SAVE_ALL_OUT_BARCODE-1vls_-frags83__1706_0.clean.out.66_1VLS	1VLS	2.78	1.6008	1.9926
1VLT_B	1vls__BOINC_ABRELAX_SAVE_ALL_OUT_BARCODE-1vls_-frags83__1706_0.clean.out.67_1VLS	1VLS	2.59	1.3310	1.7605
1VLT_B	1vls__BOINC_ABRELAX_SAVE_ALL_OUT_BARCODE-1vls_-frags83__1706_0.clean.out.68_1VLS	1VLS	1.93	0.2519	0.9052
1VLT_B	1vls__BOINC_ABRELAX_SAVE_ALL_OUT_BARCODE-1vls_-frags83__1706_0.clean.out.69_1VLS	1VLS	3.14	1.2411	1.6843
1VLT_B	1vls__BOINC_ABRELAX_SAVE_ALL_OUT_BARCODE-1vls_-frags83__1706_0.clean.out.6_1VLS	1VLS	2.77	2.9497	3.2038
1VLT_B	1vls__BOINC_ABRELAX_SAVE_ALL_OUT_BARCODE-1vls_-frags83__1706_0.clean.out.70_1VLS	1VLS	2.99	3.9389	4.1176
1VLT_B	1vls__BOINC_ABRELAX_SAVE_ALL_OUT_BARCODE-1vls_-frags83__1706_0.clean.out.71_1VLS	1VLS	2.93	5.1979	5.2907
1VLT_B	1vls__BOINC_ABRELAX_SAVE_ALL_OUT_BARCODE-1vls_-frags83__1706_0.clean.out.72_1VLS	1VLS	2.84	0.6116	1.1734
1VLT_B	1vls__BOINC_ABRELAX_SAVE_ALL_OUT_BARCODE-1vls_-frags83__1706_0.clean.out.73_1VLS	1VLS	3.10	2.7699	3.0392
1VLT_B	1vls__BOINC_ABRELAX_SAVE_ALL_OUT_BARCODE-1vls_-frags83__1706_0.clean.out.74_1VLS	1VLS	2.93	3.5792	3.7841
1VLT_B	1vls__BOINC_ABRELAX_SAVE_ALL_OUT_BARCODE-1vls_-frags83__1706_0.clean.out.75_1VLS	1VLS	2.88	2.5900	2.8753
1VLT_B	1vls__BOINC_ABRELAX_SAVE_ALL_OUT_BARCODE-1vls_-frags83__1706_0.clean.out.76_1VLS	1VLS	3.02	1.8706	2.2292
1VLT_B	1vls__BOINC_ABRELAX_SAVE_ALL_OUT_BARCODE-1vls_-frags83__1706_0.clean.out.77_1VLS	1VLS	2.85	3.7591	3.9507
1VLT_B	1vls__BOINC_ABRELAX_SAVE_ALL_OUT_BARCODE-1vls_-frags83__1706_0.clean.out.78_1VLS	1VLS	2.61	4.2986	4.4520
1VLT_B	1vls__BOINC_ABRELAX_SAVE_ALL_OUT_BARCODE-1vls_-frags83__1706_0.clean.out.79_1VLS	1VLS	2.48	1.6008	1.9926
1VLT_B	1vls__BOINC_ABRELAX_SAVE_ALL_OUT_BARCODE-1vls_-frags83__1706_0.clean.out.7_1VLS	1VLS	2.84	2.8598	3.1214
1VLT_B	1vls__BOINC_ABRELAX_SAVE_ALL_OUT_BARCODE-1vls_-frags83__1706_0.clean.out.80_1VLS	1VLS	2.65	3.6691	3.8673
1VLT_B	1vls__BOINC_ABRELAX_SAVE_ALL_OUT_BARCODE-1vls_-frags83__1706_0.clean.out.81_1VLS	1VLS	2.80	4.4785	4.6195
1VLT_B	1vls__BOINC_ABRELAX_SAVE_ALL_OUT_BARCODE-1vls_-frags83__1706_0.clean.out.82_1VLS	1VLS	3.30	2.2303	2.5500
1VLT_B	1vls__BOINC_ABRELAX_SAVE_ALL_OUT_BARCODE-1vls_-frags83__1706_0.clean.out.83_1VLS	1VLS	2.65	0.9713	1.4600
1VLT_B	1vls__BOINC_ABRELAX_SAVE_ALL_OUT_BARCODE-1vls_-frags83__1706_0.clean.out.84_1VLS	1VLS	2.59	1.3310	1.7605
1VLT_B	1vls__BOINC_ABRELAX_SAVE_ALL_OUT_BARCODE-1vls_-frags83__1706_0.clean.out.85_1VLS	1VLS	3.13	3.1296	3.3690
1VLT_B	1vls__BOINC_ABRELAX_SAVE_ALL_OUT_BARCODE-1vls_-frags83__1706_0.clean.out.86_1VLS	1VLS	3.15	3.1296	3.3690
1VLT_B	1vls__BOINC_ABRELAX_SAVE_ALL_OUT_BARCODE-1vls_-frags83__1706_0.clean.out.87_1VLS	1VLS	2.42	1.3310	1.7605
1VLT_B	1vls__BOINC_ABRELAX_SAVE_ALL_OUT_BARCODE-1vls_-frags83__1706_0.clean.out.88_1VLS	1VLS	2.62	5.4677	5.5427
1VLT_B	1vls__BOINC_ABRELAX_SAVE_ALL_OUT_BARCODE-1vls_-frags83__1706_0.clean.out.89_1VLS	1VLS	2.79	3.3994	3.6178
1VLT_B	1vls__BOINC_ABRELAX_SAVE_ALL_OUT_BARCODE-1vls_-frags83__1706_0.clean.out.8_1VLS	1VLS	2.85	2.1404	2.4693
1VLT_B	1vls__BOINC_ABRELAX_SAVE_ALL_OUT_BARCODE-1vls_-frags83__1706_0.clean.out.90_1VLS	1VLS	2.88	3.8490	4.0341
1VLT_B	1vls__BOINC_ABRELAX_SAVE_ALL_OUT_BARCODE-1vls_-frags83__1706_0.clean.out.91_1VLS	1VLS	2.98	3.9389	4.1176
1VLT_B	1vls__BOINC_ABRELAX_SAVE_ALL_OUT_BARCODE-1vls_-frags83__1706_0.clean.out.92_1VLS	1VLS	2.11	0.4318	1.0366
1VLT_B	1vls__BOINC_ABRELAX_SAVE_ALL_OUT_BARCODE-1vls_-frags83__1706_0.clean.out.93_1VLS	1VLS	2.42	3.0396	3.2864
1VLT_B	1vls__BOINC_ABRELAX_SAVE_ALL_OUT_BARCODE-1vls_-frags83__1706_0.clean.out.94_1VLS	1VLS	2.72	1.6907	2.0710
1VLT_B	1vls__BOINC_ABRELAX_SAVE_ALL_OUT_BARCODE-1vls_-frags83__1706_0.clean.out.95_1VLS	1VLS	2.58	0.8814	1.3869
1VLT_B	1vls__BOINC_ABRELAX_SAVE_ALL_OUT_BARCODE-1vls_-frags83__1706_0.clean.out.96_1VLS	1VLS	3.05	5.5576	5.6268
1VLT_B	1vls__BOINC_ABRELAX_SAVE_ALL_OUT_BARCODE-1vls_-frags83__1706_0.clean.out.97_1VLS	1VLS	2.56	2.1404	2.4693
1VLT_B	1vls__BOINC_ABRELAX_SAVE_ALL_OUT_BARCODE-1vls_-frags83__1706_0.clean.out.98_1VLS	1VLS	3.23	3.3094	3.5347
1VLT_B	1vls__BOINC_ABRELAX_SAVE_ALL_OUT_BARCODE-1vls_-frags83__1706_0.clean.out.99_1VLS	1VLS	2.98	0.7915	1.3147
1VLT_B	1vls__BOINC_ABRELAX_SAVE_ALL_OUT_BARCODE-1vls_-frags83__1706_0.clean.out.9_1VLS	1VLS	2.87	3.5792	3.7841
