# Supplementary material for: Addressing the Role of Conformational Diversity in Protein Structure Prediction
Source: PLoS One. 2016 May 9;11(5):e0154923. doi: 10.1371/journal.pone.0154923 (PMC4861349; doi:10.1371/journal.pone.0154923)
Supplement: S1 Dataset — (GZ) [file pone.0154923.s002.gz › Palopoli-Monzon_2016_SI/Structural_alignments/SET_ROSETTA/rmsd_mammoth_rosseta_1UGH.out]

PDB_1	PDB_2	Target	RMSD	Z-score	ln(E)
1LQG_D	1ughI_BOINC_ABRELAX_SAVE_ALL_OUT-1ughI-frags83__1705_0.first.clean.out.10_1UGH	1UGH	2.96	1.9724	2.3194
1LQG_D	1ughI_BOINC_ABRELAX_SAVE_ALL_OUT-1ughI-frags83__1705_0.first.clean.out.11_1UGH	1UGH	2.47	1.8208	2.1852
1LQG_D	1ughI_BOINC_ABRELAX_SAVE_ALL_OUT-1ughI-frags83__1705_0.first.clean.out.12_1UGH	1UGH	2.46	0.0017	0.7327
1LQG_D	1ughI_BOINC_ABRELAX_SAVE_ALL_OUT-1ughI-frags83__1705_0.first.clean.out.13_1UGH	1UGH	2.66	0.7596	1.2894
1LQG_D	1ughI_BOINC_ABRELAX_SAVE_ALL_OUT-1ughI-frags83__1705_0.first.clean.out.14_1UGH	1UGH	2.80	2.1240	2.4546
1LQG_D	1ughI_BOINC_ABRELAX_SAVE_ALL_OUT-1ughI-frags83__1705_0.first.clean.out.15_1UGH	1UGH	3.03	2.1240	2.4546
1LQG_D	1ughI_BOINC_ABRELAX_SAVE_ALL_OUT-1ughI-frags83__1705_0.first.clean.out.16_1UGH	1UGH	3.14	-0.3015	0.5428
1LQG_D	1ughI_BOINC_ABRELAX_SAVE_ALL_OUT-1ughI-frags83__1705_0.first.clean.out.17_1UGH	1UGH	2.74	2.1240	2.4546
1LQG_D	1ughI_BOINC_ABRELAX_SAVE_ALL_OUT-1ughI-frags83__1705_0.first.clean.out.18_1UGH	1UGH	2.36	-1.5143	0.0690
1LQG_D	1ughI_BOINC_ABRELAX_SAVE_ALL_OUT-1ughI-frags83__1705_0.first.clean.out.19_1UGH	1UGH	2.52	-1.0595	0.1869
1LQG_D	1ughI_BOINC_ABRELAX_SAVE_ALL_OUT-1ughI-frags83__1705_0.first.clean.out.1_1UGH	1UGH	2.70	0.7596	1.2894
1LQG_D	1ughI_BOINC_ABRELAX_SAVE_ALL_OUT-1ughI-frags83__1705_0.first.clean.out.20_1UGH	1UGH	2.53	0.3048	0.9433
1LQG_D	1ughI_BOINC_ABRELAX_SAVE_ALL_OUT-1ughI-frags83__1705_0.first.clean.out.2_1UGH	1UGH	2.69	1.8208	2.1852
1LQG_D	1ughI_BOINC_ABRELAX_SAVE_ALL_OUT-1ughI-frags83__1705_0.first.clean.out.3_1UGH	1UGH	2.45	2.5787	2.8650
1LQG_D	1ughI_BOINC_ABRELAX_SAVE_ALL_OUT-1ughI-frags83__1705_0.first.clean.out.4_1UGH	1UGH	2.76	2.2755	2.5907
1LQG_D	1ughI_BOINC_ABRELAX_SAVE_ALL_OUT-1ughI-frags83__1705_0.first.clean.out.5_1UGH	1UGH	2.71	1.2144	1.6618
1LQG_D	1ughI_BOINC_ABRELAX_SAVE_ALL_OUT-1ughI-frags83__1705_0.first.clean.out.6_1UGH	1UGH	2.88	1.6692	2.0522
1LQG_D	1ughI_BOINC_ABRELAX_SAVE_ALL_OUT-1ughI-frags83__1705_0.first.clean.out.7_1UGH	1UGH	2.81	1.9724	2.3194
1LQG_D	1ughI_BOINC_ABRELAX_SAVE_ALL_OUT-1ughI-frags83__1705_0.first.clean.out.8_1UGH	1UGH	2.91	-0.1499	0.6349
1LQG_D	1ughI_BOINC_ABRELAX_SAVE_ALL_OUT-1ughI-frags83__1705_0.first.clean.out.9_1UGH	1UGH	2.92	2.7303	3.0031
1LQG_D	1ughI_BOINC_ABRELAX_SAVE_ALL_OUT_BARCODE-1ughI-frags83__1706_0.clean.out.100_1UGH	1UGH	3.02	2.1240	2.4546
1LQG_D	1ughI_BOINC_ABRELAX_SAVE_ALL_OUT_BARCODE-1ughI-frags83__1706_0.clean.out.10_1UGH	1UGH	2.42	2.7303	3.0031
1LQG_D	1ughI_BOINC_ABRELAX_SAVE_ALL_OUT_BARCODE-1ughI-frags83__1706_0.clean.out.11_1UGH	1UGH	2.61	3.7915	3.9807
1LQG_D	1ughI_BOINC_ABRELAX_SAVE_ALL_OUT_BARCODE-1ughI-frags83__1706_0.clean.out.12_1UGH	1UGH	2.22	4.0946	4.2623
1LQG_D	1ughI_BOINC_ABRELAX_SAVE_ALL_OUT_BARCODE-1ughI-frags83__1706_0.clean.out.13_1UGH	1UGH	2.82	3.6399	3.8402
1LQG_D	1ughI_BOINC_ABRELAX_SAVE_ALL_OUT_BARCODE-1ughI-frags83__1706_0.clean.out.14_1UGH	1UGH	2.80	3.6399	3.8402
1LQG_D	1ughI_BOINC_ABRELAX_SAVE_ALL_OUT_BARCODE-1ughI-frags83__1706_0.clean.out.15_1UGH	1UGH	2.34	3.0335	3.2807
1LQG_D	1ughI_BOINC_ABRELAX_SAVE_ALL_OUT_BARCODE-1ughI-frags83__1706_0.clean.out.16_1UGH	1UGH	2.68	3.4883	3.6999
1LQG_D	1ughI_BOINC_ABRELAX_SAVE_ALL_OUT_BARCODE-1ughI-frags83__1706_0.clean.out.17_1UGH	1UGH	2.88	3.1851	3.4201
1LQG_D	1ughI_BOINC_ABRELAX_SAVE_ALL_OUT_BARCODE-1ughI-frags83__1706_0.clean.out.18_1UGH	1UGH	2.48	4.3978	4.5444
1LQG_D	1ughI_BOINC_ABRELAX_SAVE_ALL_OUT_BARCODE-1ughI-frags83__1706_0.clean.out.19_1UGH	1UGH	2.70	0.4564	1.0551
1LQG_D	1ughI_BOINC_ABRELAX_SAVE_ALL_OUT_BARCODE-1ughI-frags83__1706_0.clean.out.1_1UGH	1UGH	3.06	2.7303	3.0031
1LQG_D	1ughI_BOINC_ABRELAX_SAVE_ALL_OUT_BARCODE-1ughI-frags83__1706_0.clean.out.20_1UGH	1UGH	2.38	0.7596	1.2894
1LQG_D	1ughI_BOINC_ABRELAX_SAVE_ALL_OUT_BARCODE-1ughI-frags83__1706_0.clean.out.21_1UGH	1UGH	2.42	0.3048	0.9433
1LQG_D	1ughI_BOINC_ABRELAX_SAVE_ALL_OUT_BARCODE-1ughI-frags83__1706_0.clean.out.22_1UGH	1UGH	3.13	2.2755	2.5907
1LQG_D	1ughI_BOINC_ABRELAX_SAVE_ALL_OUT_BARCODE-1ughI-frags83__1706_0.clean.out.23_1UGH	1UGH	2.40	2.8819	3.1417
1LQG_D	1ughI_BOINC_ABRELAX_SAVE_ALL_OUT_BARCODE-1ughI-frags83__1706_0.clean.out.24_1UGH	1UGH	2.33	4.5494	4.6856
1LQG_D	1ughI_BOINC_ABRELAX_SAVE_ALL_OUT_BARCODE-1ughI-frags83__1706_0.clean.out.25_1UGH	1UGH	3.12	2.7303	3.0031
1LQG_D	1ughI_BOINC_ABRELAX_SAVE_ALL_OUT_BARCODE-1ughI-frags83__1706_0.clean.out.26_1UGH	1UGH	2.44	1.6692	2.0522
1LQG_D	1ughI_BOINC_ABRELAX_SAVE_ALL_OUT_BARCODE-1ughI-frags83__1706_0.clean.out.27_1UGH	1UGH	2.43	2.5787	2.8650
1LQG_D	1ughI_BOINC_ABRELAX_SAVE_ALL_OUT_BARCODE-1ughI-frags83__1706_0.clean.out.28_1UGH	1UGH	2.63	2.1240	2.4546
1LQG_D	1ughI_BOINC_ABRELAX_SAVE_ALL_OUT_BARCODE-1ughI-frags83__1706_0.clean.out.29_1UGH	1UGH	3.11	3.3367	3.5599
1LQG_D	1ughI_BOINC_ABRELAX_SAVE_ALL_OUT_BARCODE-1ughI-frags83__1706_0.clean.out.2_1UGH	1UGH	2.12	1.6692	2.0522
1LQG_D	1ughI_BOINC_ABRELAX_SAVE_ALL_OUT_BARCODE-1ughI-frags83__1706_0.clean.out.30_1UGH	1UGH	2.56	3.0335	3.2807
1LQG_D	1ughI_BOINC_ABRELAX_SAVE_ALL_OUT_BARCODE-1ughI-frags83__1706_0.clean.out.31_1UGH	1UGH	2.49	0.7596	1.2894
1LQG_D	1ughI_BOINC_ABRELAX_SAVE_ALL_OUT_BARCODE-1ughI-frags83__1706_0.clean.out.32_1UGH	1UGH	2.77	3.9431	4.1214
1LQG_D	1ughI_BOINC_ABRELAX_SAVE_ALL_OUT_BARCODE-1ughI-frags83__1706_0.clean.out.33_1UGH	1UGH	2.61	3.3367	3.5599
1LQG_D	1ughI_BOINC_ABRELAX_SAVE_ALL_OUT_BARCODE-1ughI-frags83__1706_0.clean.out.34_1UGH	1UGH	2.58	3.7915	3.9807
1LQG_D	1ughI_BOINC_ABRELAX_SAVE_ALL_OUT_BARCODE-1ughI-frags83__1706_0.clean.out.35_1UGH	1UGH	1.97	0.3048	0.9433
1LQG_D	1ughI_BOINC_ABRELAX_SAVE_ALL_OUT_BARCODE-1ughI-frags83__1706_0.clean.out.36_1UGH	1UGH	2.97	0.4564	1.0551
1LQG_D	1ughI_BOINC_ABRELAX_SAVE_ALL_OUT_BARCODE-1ughI-frags83__1706_0.clean.out.37_1UGH	1UGH	2.38	3.1851	3.4201
1LQG_D	1ughI_BOINC_ABRELAX_SAVE_ALL_OUT_BARCODE-1ughI-frags83__1706_0.clean.out.38_1UGH	1UGH	1.64	2.4271	2.7275
1LQG_D	1ughI_BOINC_ABRELAX_SAVE_ALL_OUT_BARCODE-1ughI-frags83__1706_0.clean.out.39_1UGH	1UGH	2.66	1.3660	1.7903
1LQG_D	1ughI_BOINC_ABRELAX_SAVE_ALL_OUT_BARCODE-1ughI-frags83__1706_0.clean.out.3_1UGH	1UGH	2.60	4.0946	4.2623
1LQG_D	1ughI_BOINC_ABRELAX_SAVE_ALL_OUT_BARCODE-1ughI-frags83__1706_0.clean.out.40_1UGH	1UGH	2.32	0.7596	1.2894
1LQG_D	1ughI_BOINC_ABRELAX_SAVE_ALL_OUT_BARCODE-1ughI-frags83__1706_0.clean.out.41_1UGH	1UGH	2.66	3.1851	3.4201
1LQG_D	1ughI_BOINC_ABRELAX_SAVE_ALL_OUT_BARCODE-1ughI-frags83__1706_0.clean.out.42_1UGH	1UGH	2.92	2.1240	2.4546
1LQG_D	1ughI_BOINC_ABRELAX_SAVE_ALL_OUT_BARCODE-1ughI-frags83__1706_0.clean.out.43_1UGH	1UGH	2.79	0.4564	1.0551
1LQG_D	1ughI_BOINC_ABRELAX_SAVE_ALL_OUT_BARCODE-1ughI-frags83__1706_0.clean.out.44_1UGH	1UGH	2.64	3.6399	3.8402
1LQG_D	1ughI_BOINC_ABRELAX_SAVE_ALL_OUT_BARCODE-1ughI-frags83__1706_0.clean.out.45_1UGH	1UGH	2.15	2.2755	2.5907
1LQG_D	1ughI_BOINC_ABRELAX_SAVE_ALL_OUT_BARCODE-1ughI-frags83__1706_0.clean.out.46_1UGH	1UGH	2.10	2.7303	3.0031
1LQG_D	1ughI_BOINC_ABRELAX_SAVE_ALL_OUT_BARCODE-1ughI-frags83__1706_0.clean.out.47_1UGH	1UGH	2.08	2.4271	2.7275
1LQG_D	1ughI_BOINC_ABRELAX_SAVE_ALL_OUT_BARCODE-1ughI-frags83__1706_0.clean.out.48_1UGH	1UGH	2.45	1.8208	2.1852
1LQG_D	1ughI_BOINC_ABRELAX_SAVE_ALL_OUT_BARCODE-1ughI-frags83__1706_0.clean.out.49_1UGH	1UGH	2.43	3.3367	3.5599
1LQG_D	1ughI_BOINC_ABRELAX_SAVE_ALL_OUT_BARCODE-1ughI-frags83__1706_0.clean.out.4_1UGH	1UGH	2.41	3.0335	3.2807
1LQG_D	1ughI_BOINC_ABRELAX_SAVE_ALL_OUT_BARCODE-1ughI-frags83__1706_0.clean.out.50_1UGH	1UGH	2.45	2.7303	3.0031
1LQG_D	1ughI_BOINC_ABRELAX_SAVE_ALL_OUT_BARCODE-1ughI-frags83__1706_0.clean.out.51_1UGH	1UGH	2.50	3.3367	3.5599
1LQG_D	1ughI_BOINC_ABRELAX_SAVE_ALL_OUT_BARCODE-1ughI-frags83__1706_0.clean.out.52_1UGH	1UGH	2.71	3.4883	3.6999
1LQG_D	1ughI_BOINC_ABRELAX_SAVE_ALL_OUT_BARCODE-1ughI-frags83__1706_0.clean.out.53_1UGH	1UGH	2.84	3.3367	3.5599
1LQG_D	1ughI_BOINC_ABRELAX_SAVE_ALL_OUT_BARCODE-1ughI-frags83__1706_0.clean.out.54_1UGH	1UGH	2.58	2.4271	2.7275
1LQG_D	1ughI_BOINC_ABRELAX_SAVE_ALL_OUT_BARCODE-1ughI-frags83__1706_0.clean.out.55_1UGH	1UGH	2.51	1.0628	1.5353
1LQG_D	1ughI_BOINC_ABRELAX_SAVE_ALL_OUT_BARCODE-1ughI-frags83__1706_0.clean.out.56_1UGH	1UGH	1.83	1.8208	2.1852
1LQG_D	1ughI_BOINC_ABRELAX_SAVE_ALL_OUT_BARCODE-1ughI-frags83__1706_0.clean.out.57_1UGH	1UGH	3.05	2.5787	2.8650
1LQG_D	1ughI_BOINC_ABRELAX_SAVE_ALL_OUT_BARCODE-1ughI-frags83__1706_0.clean.out.58_1UGH	1UGH	2.61	2.8819	3.1417
1LQG_D	1ughI_BOINC_ABRELAX_SAVE_ALL_OUT_BARCODE-1ughI-frags83__1706_0.clean.out.59_1UGH	1UGH	2.59	2.7303	3.0031
1LQG_D	1ughI_BOINC_ABRELAX_SAVE_ALL_OUT_BARCODE-1ughI-frags83__1706_0.clean.out.5_1UGH	1UGH	2.70	4.0946	4.2623
1LQG_D	1ughI_BOINC_ABRELAX_SAVE_ALL_OUT_BARCODE-1ughI-frags83__1706_0.clean.out.60_1UGH	1UGH	2.82	3.0335	3.2807
1LQG_D	1ughI_BOINC_ABRELAX_SAVE_ALL_OUT_BARCODE-1ughI-frags83__1706_0.clean.out.61_1UGH	1UGH	1.87	1.9724	2.3194
1LQG_D	1ughI_BOINC_ABRELAX_SAVE_ALL_OUT_BARCODE-1ughI-frags83__1706_0.clean.out.62_1UGH	1UGH	2.33	0.1533	0.8356
1LQG_D	1ughI_BOINC_ABRELAX_SAVE_ALL_OUT_BARCODE-1ughI-frags83__1706_0.clean.out.63_1UGH	1UGH	2.70	4.0946	4.2623
1LQG_D	1ughI_BOINC_ABRELAX_SAVE_ALL_OUT_BARCODE-1ughI-frags83__1706_0.clean.out.64_1UGH	1UGH	2.80	2.4271	2.7275
1LQG_D	1ughI_BOINC_ABRELAX_SAVE_ALL_OUT_BARCODE-1ughI-frags83__1706_0.clean.out.65_1UGH	1UGH	2.25	1.6692	2.0522
1LQG_D	1ughI_BOINC_ABRELAX_SAVE_ALL_OUT_BARCODE-1ughI-frags83__1706_0.clean.out.66_1UGH	1UGH	2.64	0.0017	0.7327
1LQG_D	1ughI_BOINC_ABRELAX_SAVE_ALL_OUT_BARCODE-1ughI-frags83__1706_0.clean.out.67_1UGH	1UGH	2.24	2.7303	3.0031
1LQG_D	1ughI_BOINC_ABRELAX_SAVE_ALL_OUT_BARCODE-1ughI-frags83__1706_0.clean.out.68_1UGH	1UGH	2.43	1.5176	1.9205
1LQG_D	1ughI_BOINC_ABRELAX_SAVE_ALL_OUT_BARCODE-1ughI-frags83__1706_0.clean.out.69_1UGH	1UGH	3.09	2.4271	2.7275
1LQG_D	1ughI_BOINC_ABRELAX_SAVE_ALL_OUT_BARCODE-1ughI-frags83__1706_0.clean.out.6_1UGH	1UGH	2.64	1.0628	1.5353
1LQG_D	1ughI_BOINC_ABRELAX_SAVE_ALL_OUT_BARCODE-1ughI-frags83__1706_0.clean.out.70_1UGH	1UGH	2.86	1.6692	2.0522
1LQG_D	1ughI_BOINC_ABRELAX_SAVE_ALL_OUT_BARCODE-1ughI-frags83__1706_0.clean.out.71_1UGH	1UGH	2.94	1.9724	2.3194
1LQG_D	1ughI_BOINC_ABRELAX_SAVE_ALL_OUT_BARCODE-1ughI-frags83__1706_0.clean.out.72_1UGH	1UGH	2.11	3.9431	4.1214
1LQG_D	1ughI_BOINC_ABRELAX_SAVE_ALL_OUT_BARCODE-1ughI-frags83__1706_0.clean.out.73_1UGH	1UGH	2.45	1.8208	2.1852
1LQG_D	1ughI_BOINC_ABRELAX_SAVE_ALL_OUT_BARCODE-1ughI-frags83__1706_0.clean.out.74_1UGH	1UGH	2.59	3.7915	3.9807
1LQG_D	1ughI_BOINC_ABRELAX_SAVE_ALL_OUT_BARCODE-1ughI-frags83__1706_0.clean.out.75_1UGH	1UGH	2.68	0.4564	1.0551
1LQG_D	1ughI_BOINC_ABRELAX_SAVE_ALL_OUT_BARCODE-1ughI-frags83__1706_0.clean.out.76_1UGH	1UGH	2.47	1.3660	1.7903
1LQG_D	1ughI_BOINC_ABRELAX_SAVE_ALL_OUT_BARCODE-1ughI-frags83__1706_0.clean.out.77_1UGH	1UGH	2.52	3.0335	3.2807
1LQG_D	1ughI_BOINC_ABRELAX_SAVE_ALL_OUT_BARCODE-1ughI-frags83__1706_0.clean.out.78_1UGH	1UGH	2.72	3.0335	3.2807
1LQG_D	1ughI_BOINC_ABRELAX_SAVE_ALL_OUT_BARCODE-1ughI-frags83__1706_0.clean.out.79_1UGH	1UGH	2.32	3.6399	3.8402
1LQG_D	1ughI_BOINC_ABRELAX_SAVE_ALL_OUT_BARCODE-1ughI-frags83__1706_0.clean.out.7_1UGH	1UGH	2.97	3.9431	4.1214
1LQG_D	1ughI_BOINC_ABRELAX_SAVE_ALL_OUT_BARCODE-1ughI-frags83__1706_0.clean.out.80_1UGH	1UGH	2.50	3.0335	3.2807
1LQG_D	1ughI_BOINC_ABRELAX_SAVE_ALL_OUT_BARCODE-1ughI-frags83__1706_0.clean.out.81_1UGH	1UGH	3.01	1.9724	2.3194
1LQG_D	1ughI_BOINC_ABRELAX_SAVE_ALL_OUT_BARCODE-1ughI-frags83__1706_0.clean.out.82_1UGH	1UGH	2.36	2.8819	3.1417
1LQG_D	1ughI_BOINC_ABRELAX_SAVE_ALL_OUT_BARCODE-1ughI-frags83__1706_0.clean.out.83_1UGH	1UGH	2.96	3.1851	3.4201
1LQG_D	1ughI_BOINC_ABRELAX_SAVE_ALL_OUT_BARCODE-1ughI-frags83__1706_0.clean.out.84_1UGH	1UGH	2.21	2.8819	3.1417
1LQG_D	1ughI_BOINC_ABRELAX_SAVE_ALL_OUT_BARCODE-1ughI-frags83__1706_0.clean.out.85_1UGH	1UGH	2.60	2.8819	3.1417
1LQG_D	1ughI_BOINC_ABRELAX_SAVE_ALL_OUT_BARCODE-1ughI-frags83__1706_0.clean.out.86_1UGH	1UGH	3.04	2.5787	2.8650
1LQG_D	1ughI_BOINC_ABRELAX_SAVE_ALL_OUT_BARCODE-1ughI-frags83__1706_0.clean.out.87_1UGH	1UGH	2.45	2.4271	2.7275
1LQG_D	1ughI_BOINC_ABRELAX_SAVE_ALL_OUT_BARCODE-1ughI-frags83__1706_0.clean.out.88_1UGH	1UGH	2.95	3.1851	3.4201
1LQG_D	1ughI_BOINC_ABRELAX_SAVE_ALL_OUT_BARCODE-1ughI-frags83__1706_0.clean.out.89_1UGH	1UGH	2.52	3.7915	3.9807
1LQG_D	1ughI_BOINC_ABRELAX_SAVE_ALL_OUT_BARCODE-1ughI-frags83__1706_0.clean.out.8_1UGH	1UGH	2.33	3.1851	3.4201
1LQG_D	1ughI_BOINC_ABRELAX_SAVE_ALL_OUT_BARCODE-1ughI-frags83__1706_0.clean.out.90_1UGH	1UGH	2.39	2.5787	2.8650
1LQG_D	1ughI_BOINC_ABRELAX_SAVE_ALL_OUT_BARCODE-1ughI-frags83__1706_0.clean.out.91_1UGH	1UGH	2.56	3.4883	3.6999
1LQG_D	1ughI_BOINC_ABRELAX_SAVE_ALL_OUT_BARCODE-1ughI-frags83__1706_0.clean.out.92_1UGH	1UGH	2.34	2.5787	2.8650
1LQG_D	1ughI_BOINC_ABRELAX_SAVE_ALL_OUT_BARCODE-1ughI-frags83__1706_0.clean.out.93_1UGH	1UGH	2.73	1.5176	1.9205
1LQG_D	1ughI_BOINC_ABRELAX_SAVE_ALL_OUT_BARCODE-1ughI-frags83__1706_0.clean.out.94_1UGH	1UGH	2.62	2.1240	2.4546
1LQG_D	1ughI_BOINC_ABRELAX_SAVE_ALL_OUT_BARCODE-1ughI-frags83__1706_0.clean.out.95_1UGH	1UGH	2.54	2.7303	3.0031
1LQG_D	1ughI_BOINC_ABRELAX_SAVE_ALL_OUT_BARCODE-1ughI-frags83__1706_0.clean.out.96_1UGH	1UGH	1.82	2.7303	3.0031
1LQG_D	1ughI_BOINC_ABRELAX_SAVE_ALL_OUT_BARCODE-1ughI-frags83__1706_0.clean.out.97_1UGH	1UGH	2.70	2.2755	2.5907
1LQG_D	1ughI_BOINC_ABRELAX_SAVE_ALL_OUT_BARCODE-1ughI-frags83__1706_0.clean.out.98_1UGH	1UGH	2.53	3.3367	3.5599
1LQG_D	1ughI_BOINC_ABRELAX_SAVE_ALL_OUT_BARCODE-1ughI-frags83__1706_0.clean.out.99_1UGH	1UGH	2.90	3.7915	3.9807
1LQG_D	1ughI_BOINC_ABRELAX_SAVE_ALL_OUT_BARCODE-1ughI-frags83__1706_0.clean.out.9_1UGH	1UGH	3.03	0.3048	0.9433
1ugh	1ughI_BOINC_ABRELAX_SAVE_ALL_OUT-1ughI-frags83__1705_0.first.clean.out.10_1UGH	1UGH	3.22	2.1420	2.4707
1ugh	1ughI_BOINC_ABRELAX_SAVE_ALL_OUT-1ughI-frags83__1705_0.first.clean.out.11_1UGH	1UGH	2.83	0.6566	1.2083
1ugh	1ughI_BOINC_ABRELAX_SAVE_ALL_OUT-1ughI-frags83__1705_0.first.clean.out.12_1UGH	1UGH	2.79	0.3865	1.0030
1ugh	1ughI_BOINC_ABRELAX_SAVE_ALL_OUT-1ughI-frags83__1705_0.first.clean.out.13_1UGH	1UGH	2.79	-0.4237	0.4731
1ugh	1ughI_BOINC_ABRELAX_SAVE_ALL_OUT-1ughI-frags83__1705_0.first.clean.out.14_1UGH	1UGH	2.75	1.3318	1.7611
1ugh	1ughI_BOINC_ABRELAX_SAVE_ALL_OUT-1ughI-frags83__1705_0.first.clean.out.15_1UGH	1UGH	2.72	2.6821	2.9591
1ugh	1ughI_BOINC_ABRELAX_SAVE_ALL_OUT-1ughI-frags83__1705_0.first.clean.out.16_1UGH	1UGH	2.66	1.0617	1.5344
1ugh	1ughI_BOINC_ABRELAX_SAVE_ALL_OUT-1ughI-frags83__1705_0.first.clean.out.17_1UGH	1UGH	2.61	1.8719	2.2304
1ugh	1ughI_BOINC_ABRELAX_SAVE_ALL_OUT-1ughI-frags83__1705_0.first.clean.out.18_1UGH	1UGH	2.76	-0.9638	0.2211
1ugh	1ughI_BOINC_ABRELAX_SAVE_ALL_OUT-1ughI-frags83__1705_0.first.clean.out.19_1UGH	1UGH	2.96	-0.8288	0.2749
1ugh	1ughI_BOINC_ABRELAX_SAVE_ALL_OUT-1ughI-frags83__1705_0.first.clean.out.1_1UGH	1UGH	2.35	0.7916	1.3148
1ugh	1ughI_BOINC_ABRELAX_SAVE_ALL_OUT-1ughI-frags83__1705_0.first.clean.out.20_1UGH	1UGH	2.33	-0.4237	0.4731
1ugh	1ughI_BOINC_ABRELAX_SAVE_ALL_OUT-1ughI-frags83__1705_0.first.clean.out.2_1UGH	1UGH	2.77	1.6018	1.9935
1ugh	1ughI_BOINC_ABRELAX_SAVE_ALL_OUT-1ughI-frags83__1705_0.first.clean.out.3_1UGH	1UGH	2.47	1.6018	1.9935
1ugh	1ughI_BOINC_ABRELAX_SAVE_ALL_OUT-1ughI-frags83__1705_0.first.clean.out.4_1UGH	1UGH	2.69	1.8719	2.2304
1ugh	1ughI_BOINC_ABRELAX_SAVE_ALL_OUT-1ughI-frags83__1705_0.first.clean.out.5_1UGH	1UGH	2.83	2.4121	2.7139
1ugh	1ughI_BOINC_ABRELAX_SAVE_ALL_OUT-1ughI-frags83__1705_0.first.clean.out.6_1UGH	1UGH	3.03	1.3318	1.7611
1ugh	1ughI_BOINC_ABRELAX_SAVE_ALL_OUT-1ughI-frags83__1705_0.first.clean.out.7_1UGH	1UGH	2.89	1.7369	2.1114
1ugh	1ughI_BOINC_ABRELAX_SAVE_ALL_OUT-1ughI-frags83__1705_0.first.clean.out.8_1UGH	1UGH	2.80	-0.9638	0.2211
1ugh	1ughI_BOINC_ABRELAX_SAVE_ALL_OUT-1ughI-frags83__1705_0.first.clean.out.9_1UGH	1UGH	2.83	2.6821	2.9591
1ugh	1ughI_BOINC_ABRELAX_SAVE_ALL_OUT_BARCODE-1ughI-frags83__1706_0.clean.out.100_1UGH	1UGH	3.03	2.9522	3.2061
1ugh	1ughI_BOINC_ABRELAX_SAVE_ALL_OUT_BARCODE-1ughI-frags83__1706_0.clean.out.10_1UGH	1UGH	2.45	2.1420	2.4707
1ugh	1ughI_BOINC_ABRELAX_SAVE_ALL_OUT_BARCODE-1ughI-frags83__1706_0.clean.out.11_1UGH	1UGH	2.75	2.1420	2.4707
1ugh	1ughI_BOINC_ABRELAX_SAVE_ALL_OUT_BARCODE-1ughI-frags83__1706_0.clean.out.12_1UGH	1UGH	2.40	3.2223	3.4544
1ugh	1ughI_BOINC_ABRELAX_SAVE_ALL_OUT_BARCODE-1ughI-frags83__1706_0.clean.out.13_1UGH	1UGH	2.35	2.6821	2.9591
1ugh	1ughI_BOINC_ABRELAX_SAVE_ALL_OUT_BARCODE-1ughI-frags83__1706_0.clean.out.14_1UGH	1UGH	2.70	3.3573	3.5789
1ugh	1ughI_BOINC_ABRELAX_SAVE_ALL_OUT_BARCODE-1ughI-frags83__1706_0.clean.out.15_1UGH	1UGH	2.74	2.6821	2.9591
1ugh	1ughI_BOINC_ABRELAX_SAVE_ALL_OUT_BARCODE-1ughI-frags83__1706_0.clean.out.16_1UGH	1UGH	2.09	2.5471	2.8363
1ugh	1ughI_BOINC_ABRELAX_SAVE_ALL_OUT_BARCODE-1ughI-frags83__1706_0.clean.out.17_1UGH	1UGH	2.66	2.4121	2.7139
1ugh	1ughI_BOINC_ABRELAX_SAVE_ALL_OUT_BARCODE-1ughI-frags83__1706_0.clean.out.18_1UGH	1UGH	2.66	4.0325	4.2045
1ugh	1ughI_BOINC_ABRELAX_SAVE_ALL_OUT_BARCODE-1ughI-frags83__1706_0.clean.out.19_1UGH	1UGH	2.65	0.2515	0.9049
1ugh	1ughI_BOINC_ABRELAX_SAVE_ALL_OUT_BARCODE-1ughI-frags83__1706_0.clean.out.1_1UGH	1UGH	2.62	3.2223	3.4544
1ugh	1ughI_BOINC_ABRELAX_SAVE_ALL_OUT_BARCODE-1ughI-frags83__1706_0.clean.out.20_1UGH	1UGH	2.56	1.0617	1.5344
1ugh	1ughI_BOINC_ABRELAX_SAVE_ALL_OUT_BARCODE-1ughI-frags83__1706_0.clean.out.21_1UGH	1UGH	2.28	-0.2886	0.5504
1ugh	1ughI_BOINC_ABRELAX_SAVE_ALL_OUT_BARCODE-1ughI-frags83__1706_0.clean.out.22_1UGH	1UGH	2.54	1.6018	1.9935
1ugh	1ughI_BOINC_ABRELAX_SAVE_ALL_OUT_BARCODE-1ughI-frags83__1706_0.clean.out.23_1UGH	1UGH	2.83	1.8719	2.2304
1ugh	1ughI_BOINC_ABRELAX_SAVE_ALL_OUT_BARCODE-1ughI-frags83__1706_0.clean.out.24_1UGH	1UGH	2.47	3.8974	4.0790
1ugh	1ughI_BOINC_ABRELAX_SAVE_ALL_OUT_BARCODE-1ughI-frags83__1706_0.clean.out.25_1UGH	1UGH	2.99	0.9267	1.4236
1ugh	1ughI_BOINC_ABRELAX_SAVE_ALL_OUT_BARCODE-1ughI-frags83__1706_0.clean.out.26_1UGH	1UGH	2.42	-0.2886	0.5504
1ugh	1ughI_BOINC_ABRELAX_SAVE_ALL_OUT_BARCODE-1ughI-frags83__1706_0.clean.out.27_1UGH	1UGH	2.85	2.8172	3.0824
1ugh	1ughI_BOINC_ABRELAX_SAVE_ALL_OUT_BARCODE-1ughI-frags83__1706_0.clean.out.28_1UGH	1UGH	2.50	1.7369	2.1114
1ugh	1ughI_BOINC_ABRELAX_SAVE_ALL_OUT_BARCODE-1ughI-frags83__1706_0.clean.out.29_1UGH	1UGH	3.11	2.5471	2.8363
1ugh	1ughI_BOINC_ABRELAX_SAVE_ALL_OUT_BARCODE-1ughI-frags83__1706_0.clean.out.2_1UGH	1UGH	2.17	1.3318	1.7611
1ugh	1ughI_BOINC_ABRELAX_SAVE_ALL_OUT_BARCODE-1ughI-frags83__1706_0.clean.out.30_1UGH	1UGH	2.78	2.1420	2.4707
1ugh	1ughI_BOINC_ABRELAX_SAVE_ALL_OUT_BARCODE-1ughI-frags83__1706_0.clean.out.31_1UGH	1UGH	2.30	-0.5587	0.4012
1ugh	1ughI_BOINC_ABRELAX_SAVE_ALL_OUT_BARCODE-1ughI-frags83__1706_0.clean.out.32_1UGH	1UGH	2.76	3.8974	4.0790
1ugh	1ughI_BOINC_ABRELAX_SAVE_ALL_OUT_BARCODE-1ughI-frags83__1706_0.clean.out.33_1UGH	1UGH	2.67	2.6821	2.9591
1ugh	1ughI_BOINC_ABRELAX_SAVE_ALL_OUT_BARCODE-1ughI-frags83__1706_0.clean.out.34_1UGH	1UGH	2.53	2.2770	2.5920
1ugh	1ughI_BOINC_ABRELAX_SAVE_ALL_OUT_BARCODE-1ughI-frags83__1706_0.clean.out.35_1UGH	1UGH	2.85	0.6566	1.2083
1ugh	1ughI_BOINC_ABRELAX_SAVE_ALL_OUT_BARCODE-1ughI-frags83__1706_0.clean.out.36_1UGH	1UGH	2.76	0.1165	0.8102
1ugh	1ughI_BOINC_ABRELAX_SAVE_ALL_OUT_BARCODE-1ughI-frags83__1706_0.clean.out.37_1UGH	1UGH	2.17	2.2770	2.5920
1ugh	1ughI_BOINC_ABRELAX_SAVE_ALL_OUT_BARCODE-1ughI-frags83__1706_0.clean.out.38_1UGH	1UGH	2.08	1.8719	2.2304
1ugh	1ughI_BOINC_ABRELAX_SAVE_ALL_OUT_BARCODE-1ughI-frags83__1706_0.clean.out.39_1UGH	1UGH	2.46	0.1165	0.8102
1ugh	1ughI_BOINC_ABRELAX_SAVE_ALL_OUT_BARCODE-1ughI-frags83__1706_0.clean.out.3_1UGH	1UGH	2.86	2.6821	2.9591
1ugh	1ughI_BOINC_ABRELAX_SAVE_ALL_OUT_BARCODE-1ughI-frags83__1706_0.clean.out.40_1UGH	1UGH	2.54	0.3865	1.0030
1ugh	1ughI_BOINC_ABRELAX_SAVE_ALL_OUT_BARCODE-1ughI-frags83__1706_0.clean.out.41_1UGH	1UGH	2.70	2.1420	2.4707
1ugh	1ughI_BOINC_ABRELAX_SAVE_ALL_OUT_BARCODE-1ughI-frags83__1706_0.clean.out.42_1UGH	1UGH	3.02	1.4668	1.8767
1ugh	1ughI_BOINC_ABRELAX_SAVE_ALL_OUT_BARCODE-1ughI-frags83__1706_0.clean.out.43_1UGH	1UGH	3.01	1.4668	1.8767
1ugh	1ughI_BOINC_ABRELAX_SAVE_ALL_OUT_BARCODE-1ughI-frags83__1706_0.clean.out.44_1UGH	1UGH	2.51	2.8172	3.0824
1ugh	1ughI_BOINC_ABRELAX_SAVE_ALL_OUT_BARCODE-1ughI-frags83__1706_0.clean.out.45_1UGH	1UGH	1.54	1.8719	2.2304
1ugh	1ughI_BOINC_ABRELAX_SAVE_ALL_OUT_BARCODE-1ughI-frags83__1706_0.clean.out.46_1UGH	1UGH	1.78	2.1420	2.4707
1ugh	1ughI_BOINC_ABRELAX_SAVE_ALL_OUT_BARCODE-1ughI-frags83__1706_0.clean.out.47_1UGH	1UGH	2.38	2.0070	2.3502
1ugh	1ughI_BOINC_ABRELAX_SAVE_ALL_OUT_BARCODE-1ughI-frags83__1706_0.clean.out.48_1UGH	1UGH	2.74	1.8719	2.2304
1ugh	1ughI_BOINC_ABRELAX_SAVE_ALL_OUT_BARCODE-1ughI-frags83__1706_0.clean.out.49_1UGH	1UGH	2.24	2.5471	2.8363
1ugh	1ughI_BOINC_ABRELAX_SAVE_ALL_OUT_BARCODE-1ughI-frags83__1706_0.clean.out.4_1UGH	1UGH	2.99	2.0070	2.3502
1ugh	1ughI_BOINC_ABRELAX_SAVE_ALL_OUT_BARCODE-1ughI-frags83__1706_0.clean.out.50_1UGH	1UGH	2.62	1.6018	1.9935
1ugh	1ughI_BOINC_ABRELAX_SAVE_ALL_OUT_BARCODE-1ughI-frags83__1706_0.clean.out.51_1UGH	1UGH	2.58	2.8172	3.0824
1ugh	1ughI_BOINC_ABRELAX_SAVE_ALL_OUT_BARCODE-1ughI-frags83__1706_0.clean.out.52_1UGH	1UGH	1.94	1.6018	1.9935
1ugh	1ughI_BOINC_ABRELAX_SAVE_ALL_OUT_BARCODE-1ughI-frags83__1706_0.clean.out.53_1UGH	1UGH	2.61	4.1675	4.3300
1ugh	1ughI_BOINC_ABRELAX_SAVE_ALL_OUT_BARCODE-1ughI-frags83__1706_0.clean.out.54_1UGH	1UGH	2.41	0.2515	0.9049
1ugh	1ughI_BOINC_ABRELAX_SAVE_ALL_OUT_BARCODE-1ughI-frags83__1706_0.clean.out.55_1UGH	1UGH	2.98	1.3318	1.7611
1ugh	1ughI_BOINC_ABRELAX_SAVE_ALL_OUT_BARCODE-1ughI-frags83__1706_0.clean.out.56_1UGH	1UGH	1.66	1.3318	1.7611
1ugh	1ughI_BOINC_ABRELAX_SAVE_ALL_OUT_BARCODE-1ughI-frags83__1706_0.clean.out.57_1UGH	1UGH	2.35	2.4121	2.7139
1ugh	1ughI_BOINC_ABRELAX_SAVE_ALL_OUT_BARCODE-1ughI-frags83__1706_0.clean.out.58_1UGH	1UGH	2.10	2.1420	2.4707
1ugh	1ughI_BOINC_ABRELAX_SAVE_ALL_OUT_BARCODE-1ughI-frags83__1706_0.clean.out.59_1UGH	1UGH	2.82	3.7624	3.9538
1ugh	1ughI_BOINC_ABRELAX_SAVE_ALL_OUT_BARCODE-1ughI-frags83__1706_0.clean.out.5_1UGH	1UGH	3.04	3.7624	3.9538
1ugh	1ughI_BOINC_ABRELAX_SAVE_ALL_OUT_BARCODE-1ughI-frags83__1706_0.clean.out.60_1UGH	1UGH	2.45	2.0070	2.3502
1ugh	1ughI_BOINC_ABRELAX_SAVE_ALL_OUT_BARCODE-1ughI-frags83__1706_0.clean.out.61_1UGH	1UGH	2.37	1.3318	1.7611
1ugh	1ughI_BOINC_ABRELAX_SAVE_ALL_OUT_BARCODE-1ughI-frags83__1706_0.clean.out.62_1UGH	1UGH	2.64	2.1420	2.4707
1ugh	1ughI_BOINC_ABRELAX_SAVE_ALL_OUT_BARCODE-1ughI-frags83__1706_0.clean.out.63_1UGH	1UGH	2.89	2.8172	3.0824
1ugh	1ughI_BOINC_ABRELAX_SAVE_ALL_OUT_BARCODE-1ughI-frags83__1706_0.clean.out.64_1UGH	1UGH	3.03	1.3318	1.7611
1ugh	1ughI_BOINC_ABRELAX_SAVE_ALL_OUT_BARCODE-1ughI-frags83__1706_0.clean.out.65_1UGH	1UGH	2.70	0.9267	1.4236
1ugh	1ughI_BOINC_ABRELAX_SAVE_ALL_OUT_BARCODE-1ughI-frags83__1706_0.clean.out.66_1UGH	1UGH	2.84	1.3318	1.7611
1ugh	1ughI_BOINC_ABRELAX_SAVE_ALL_OUT_BARCODE-1ughI-frags83__1706_0.clean.out.67_1UGH	1UGH	2.59	2.9522	3.2061
1ugh	1ughI_BOINC_ABRELAX_SAVE_ALL_OUT_BARCODE-1ughI-frags83__1706_0.clean.out.68_1UGH	1UGH	2.20	1.1967	1.6470
1ugh	1ughI_BOINC_ABRELAX_SAVE_ALL_OUT_BARCODE-1ughI-frags83__1706_0.clean.out.69_1UGH	1UGH	2.73	2.0070	2.3502
1ugh	1ughI_BOINC_ABRELAX_SAVE_ALL_OUT_BARCODE-1ughI-frags83__1706_0.clean.out.6_1UGH	1UGH	2.76	1.1967	1.6470
1ugh	1ughI_BOINC_ABRELAX_SAVE_ALL_OUT_BARCODE-1ughI-frags83__1706_0.clean.out.70_1UGH	1UGH	2.72	1.4668	1.8767
1ugh	1ughI_BOINC_ABRELAX_SAVE_ALL_OUT_BARCODE-1ughI-frags83__1706_0.clean.out.71_1UGH	1UGH	2.86	1.1967	1.6470
1ugh	1ughI_BOINC_ABRELAX_SAVE_ALL_OUT_BARCODE-1ughI-frags83__1706_0.clean.out.72_1UGH	1UGH	2.29	2.8172	3.0824
1ugh	1ughI_BOINC_ABRELAX_SAVE_ALL_OUT_BARCODE-1ughI-frags83__1706_0.clean.out.73_1UGH	1UGH	2.69	0.2515	0.9049
1ugh	1ughI_BOINC_ABRELAX_SAVE_ALL_OUT_BARCODE-1ughI-frags83__1706_0.clean.out.74_1UGH	1UGH	2.57	3.0872	3.3301
1ugh	1ughI_BOINC_ABRELAX_SAVE_ALL_OUT_BARCODE-1ughI-frags83__1706_0.clean.out.75_1UGH	1UGH	2.58	0.3865	1.0030
1ugh	1ughI_BOINC_ABRELAX_SAVE_ALL_OUT_BARCODE-1ughI-frags83__1706_0.clean.out.76_1UGH	1UGH	2.35	1.7369	2.1114
1ugh	1ughI_BOINC_ABRELAX_SAVE_ALL_OUT_BARCODE-1ughI-frags83__1706_0.clean.out.77_1UGH	1UGH	2.30	2.4121	2.7139
1ugh	1ughI_BOINC_ABRELAX_SAVE_ALL_OUT_BARCODE-1ughI-frags83__1706_0.clean.out.78_1UGH	1UGH	2.98	2.2770	2.5920
1ugh	1ughI_BOINC_ABRELAX_SAVE_ALL_OUT_BARCODE-1ughI-frags83__1706_0.clean.out.79_1UGH	1UGH	2.56	2.6821	2.9591
1ugh	1ughI_BOINC_ABRELAX_SAVE_ALL_OUT_BARCODE-1ughI-frags83__1706_0.clean.out.7_1UGH	1UGH	2.38	3.2223	3.4544
1ugh	1ughI_BOINC_ABRELAX_SAVE_ALL_OUT_BARCODE-1ughI-frags83__1706_0.clean.out.80_1UGH	1UGH	2.16	1.4668	1.8767
1ugh	1ughI_BOINC_ABRELAX_SAVE_ALL_OUT_BARCODE-1ughI-frags83__1706_0.clean.out.81_1UGH	1UGH	2.73	2.0070	2.3502
1ugh	1ughI_BOINC_ABRELAX_SAVE_ALL_OUT_BARCODE-1ughI-frags83__1706_0.clean.out.82_1UGH	1UGH	2.30	2.9522	3.2061
1ugh	1ughI_BOINC_ABRELAX_SAVE_ALL_OUT_BARCODE-1ughI-frags83__1706_0.clean.out.83_1UGH	1UGH	2.72	2.2770	2.5920
1ugh	1ughI_BOINC_ABRELAX_SAVE_ALL_OUT_BARCODE-1ughI-frags83__1706_0.clean.out.84_1UGH	1UGH	2.06	2.2770	2.5920
1ugh	1ughI_BOINC_ABRELAX_SAVE_ALL_OUT_BARCODE-1ughI-frags83__1706_0.clean.out.85_1UGH	1UGH	2.67	2.0070	2.3502
1ugh	1ughI_BOINC_ABRELAX_SAVE_ALL_OUT_BARCODE-1ughI-frags83__1706_0.clean.out.86_1UGH	1UGH	2.09	1.1967	1.6470
1ugh	1ughI_BOINC_ABRELAX_SAVE_ALL_OUT_BARCODE-1ughI-frags83__1706_0.clean.out.87_1UGH	1UGH	2.32	3.0872	3.3301
1ugh	1ughI_BOINC_ABRELAX_SAVE_ALL_OUT_BARCODE-1ughI-frags83__1706_0.clean.out.88_1UGH	1UGH	1.98	2.4121	2.7139
1ugh	1ughI_BOINC_ABRELAX_SAVE_ALL_OUT_BARCODE-1ughI-frags83__1706_0.clean.out.89_1UGH	1UGH	2.54	2.2770	2.5920
1ugh	1ughI_BOINC_ABRELAX_SAVE_ALL_OUT_BARCODE-1ughI-frags83__1706_0.clean.out.8_1UGH	1UGH	2.59	2.2770	2.5920
1ugh	1ughI_BOINC_ABRELAX_SAVE_ALL_OUT_BARCODE-1ughI-frags83__1706_0.clean.out.90_1UGH	1UGH	2.42	3.0872	3.3301
1ugh	1ughI_BOINC_ABRELAX_SAVE_ALL_OUT_BARCODE-1ughI-frags83__1706_0.clean.out.91_1UGH	1UGH	2.72	3.6274	3.8286
1ugh	1ughI_BOINC_ABRELAX_SAVE_ALL_OUT_BARCODE-1ughI-frags83__1706_0.clean.out.92_1UGH	1UGH	2.39	0.9267	1.4236
1ugh	1ughI_BOINC_ABRELAX_SAVE_ALL_OUT_BARCODE-1ughI-frags83__1706_0.clean.out.93_1UGH	1UGH	2.87	1.4668	1.8767
1ugh	1ughI_BOINC_ABRELAX_SAVE_ALL_OUT_BARCODE-1ughI-frags83__1706_0.clean.out.94_1UGH	1UGH	2.58	1.8719	2.2304
1ugh	1ughI_BOINC_ABRELAX_SAVE_ALL_OUT_BARCODE-1ughI-frags83__1706_0.clean.out.95_1UGH	1UGH	2.42	2.9522	3.2061
1ugh	1ughI_BOINC_ABRELAX_SAVE_ALL_OUT_BARCODE-1ughI-frags83__1706_0.clean.out.96_1UGH	1UGH	1.76	2.2770	2.5920
1ugh	1ughI_BOINC_ABRELAX_SAVE_ALL_OUT_BARCODE-1ughI-frags83__1706_0.clean.out.97_1UGH	1UGH	2.89	1.3318	1.7611
1ugh	1ughI_BOINC_ABRELAX_SAVE_ALL_OUT_BARCODE-1ughI-frags83__1706_0.clean.out.98_1UGH	1UGH	3.28	2.6821	2.9591
1ugh	1ughI_BOINC_ABRELAX_SAVE_ALL_OUT_BARCODE-1ughI-frags83__1706_0.clean.out.99_1UGH	1UGH	2.74	2.8172	3.0824
1ugh	1ughI_BOINC_ABRELAX_SAVE_ALL_OUT_BARCODE-1ughI-frags83__1706_0.clean.out.9_1UGH	1UGH	2.88	-0.2886	0.5504
2UGI_B	1ughI_BOINC_ABRELAX_SAVE_ALL_OUT-1ughI-frags83__1705_0.first.clean.out.10_1UGH	1UGH	2.72	1.7369	2.1114
2UGI_B	1ughI_BOINC_ABRELAX_SAVE_ALL_OUT-1ughI-frags83__1705_0.first.clean.out.11_1UGH	1UGH	2.62	1.0617	1.5344
2UGI_B	1ughI_BOINC_ABRELAX_SAVE_ALL_OUT-1ughI-frags83__1705_0.first.clean.out.12_1UGH	1UGH	2.69	0.5216	1.1043
2UGI_B	1ughI_BOINC_ABRELAX_SAVE_ALL_OUT-1ughI-frags83__1705_0.first.clean.out.13_1UGH	1UGH	2.32	0.2515	0.9049
2UGI_B	1ughI_BOINC_ABRELAX_SAVE_ALL_OUT-1ughI-frags83__1705_0.first.clean.out.14_1UGH	1UGH	2.92	2.8172	3.0824
2UGI_B	1ughI_BOINC_ABRELAX_SAVE_ALL_OUT-1ughI-frags83__1705_0.first.clean.out.15_1UGH	1UGH	2.89	2.8172	3.0824
2UGI_B	1ughI_BOINC_ABRELAX_SAVE_ALL_OUT-1ughI-frags83__1705_0.first.clean.out.16_1UGH	1UGH	2.78	0.9267	1.4236
2UGI_B	1ughI_BOINC_ABRELAX_SAVE_ALL_OUT-1ughI-frags83__1705_0.first.clean.out.17_1UGH	1UGH	2.62	2.4121	2.7139
2UGI_B	1ughI_BOINC_ABRELAX_SAVE_ALL_OUT-1ughI-frags83__1705_0.first.clean.out.18_1UGH	1UGH	2.75	-0.6937	0.3351
2UGI_B	1ughI_BOINC_ABRELAX_SAVE_ALL_OUT-1ughI-frags83__1705_0.first.clean.out.19_1UGH	1UGH	2.59	0.5216	1.1043
2UGI_B	1ughI_BOINC_ABRELAX_SAVE_ALL_OUT-1ughI-frags83__1705_0.first.clean.out.1_1UGH	1UGH	2.32	0.6566	1.2083
2UGI_B	1ughI_BOINC_ABRELAX_SAVE_ALL_OUT-1ughI-frags83__1705_0.first.clean.out.20_1UGH	1UGH	2.54	-0.5587	0.4012
2UGI_B	1ughI_BOINC_ABRELAX_SAVE_ALL_OUT-1ughI-frags83__1705_0.first.clean.out.2_1UGH	1UGH	2.63	1.7369	2.1114
2UGI_B	1ughI_BOINC_ABRELAX_SAVE_ALL_OUT-1ughI-frags83__1705_0.first.clean.out.3_1UGH	1UGH	2.38	2.0070	2.3502
2UGI_B	1ughI_BOINC_ABRELAX_SAVE_ALL_OUT-1ughI-frags83__1705_0.first.clean.out.4_1UGH	1UGH	2.59	1.7369	2.1114
2UGI_B	1ughI_BOINC_ABRELAX_SAVE_ALL_OUT-1ughI-frags83__1705_0.first.clean.out.5_1UGH	1UGH	2.83	2.4121	2.7139
2UGI_B	1ughI_BOINC_ABRELAX_SAVE_ALL_OUT-1ughI-frags83__1705_0.first.clean.out.6_1UGH	1UGH	3.03	1.3318	1.7611
2UGI_B	1ughI_BOINC_ABRELAX_SAVE_ALL_OUT-1ughI-frags83__1705_0.first.clean.out.7_1UGH	1UGH	3.25	1.8719	2.2304
2UGI_B	1ughI_BOINC_ABRELAX_SAVE_ALL_OUT-1ughI-frags83__1705_0.first.clean.out.8_1UGH	1UGH	2.08	-0.4237	0.4731
2UGI_B	1ughI_BOINC_ABRELAX_SAVE_ALL_OUT-1ughI-frags83__1705_0.first.clean.out.9_1UGH	1UGH	2.99	2.6821	2.9591
2UGI_B	1ughI_BOINC_ABRELAX_SAVE_ALL_OUT_BARCODE-1ughI-frags83__1706_0.clean.out.100_1UGH	1UGH	2.90	2.6821	2.9591
2UGI_B	1ughI_BOINC_ABRELAX_SAVE_ALL_OUT_BARCODE-1ughI-frags83__1706_0.clean.out.10_1UGH	1UGH	2.02	2.4121	2.7139
2UGI_B	1ughI_BOINC_ABRELAX_SAVE_ALL_OUT_BARCODE-1ughI-frags83__1706_0.clean.out.11_1UGH	1UGH	2.80	2.8172	3.0824
2UGI_B	1ughI_BOINC_ABRELAX_SAVE_ALL_OUT_BARCODE-1ughI-frags83__1706_0.clean.out.12_1UGH	1UGH	2.31	3.0872	3.3301
2UGI_B	1ughI_BOINC_ABRELAX_SAVE_ALL_OUT_BARCODE-1ughI-frags83__1706_0.clean.out.13_1UGH	1UGH	2.79	2.5471	2.8363
2UGI_B	1ughI_BOINC_ABRELAX_SAVE_ALL_OUT_BARCODE-1ughI-frags83__1706_0.clean.out.14_1UGH	1UGH	2.62	2.8172	3.0824
2UGI_B	1ughI_BOINC_ABRELAX_SAVE_ALL_OUT_BARCODE-1ughI-frags83__1706_0.clean.out.15_1UGH	1UGH	2.34	2.5471	2.8363
2UGI_B	1ughI_BOINC_ABRELAX_SAVE_ALL_OUT_BARCODE-1ughI-frags83__1706_0.clean.out.16_1UGH	1UGH	2.71	2.1420	2.4707
2UGI_B	1ughI_BOINC_ABRELAX_SAVE_ALL_OUT_BARCODE-1ughI-frags83__1706_0.clean.out.17_1UGH	1UGH	2.85	2.9522	3.2061
2UGI_B	1ughI_BOINC_ABRELAX_SAVE_ALL_OUT_BARCODE-1ughI-frags83__1706_0.clean.out.18_1UGH	1UGH	2.66	4.0325	4.2045
2UGI_B	1ughI_BOINC_ABRELAX_SAVE_ALL_OUT_BARCODE-1ughI-frags83__1706_0.clean.out.19_1UGH	1UGH	2.75	0.2515	0.9049
2UGI_B	1ughI_BOINC_ABRELAX_SAVE_ALL_OUT_BARCODE-1ughI-frags83__1706_0.clean.out.1_1UGH	1UGH	2.42	3.2223	3.4544
2UGI_B	1ughI_BOINC_ABRELAX_SAVE_ALL_OUT_BARCODE-1ughI-frags83__1706_0.clean.out.20_1UGH	1UGH	2.58	0.9267	1.4236
2UGI_B	1ughI_BOINC_ABRELAX_SAVE_ALL_OUT_BARCODE-1ughI-frags83__1706_0.clean.out.21_1UGH	1UGH	2.34	-0.1536	0.6326
2UGI_B	1ughI_BOINC_ABRELAX_SAVE_ALL_OUT_BARCODE-1ughI-frags83__1706_0.clean.out.22_1UGH	1UGH	2.91	2.0070	2.3502
2UGI_B	1ughI_BOINC_ABRELAX_SAVE_ALL_OUT_BARCODE-1ughI-frags83__1706_0.clean.out.23_1UGH	1UGH	2.97	2.0070	2.3502
2UGI_B	1ughI_BOINC_ABRELAX_SAVE_ALL_OUT_BARCODE-1ughI-frags83__1706_0.clean.out.24_1UGH	1UGH	2.85	3.7624	3.9538
2UGI_B	1ughI_BOINC_ABRELAX_SAVE_ALL_OUT_BARCODE-1ughI-frags83__1706_0.clean.out.25_1UGH	1UGH	3.00	2.6821	2.9591
2UGI_B	1ughI_BOINC_ABRELAX_SAVE_ALL_OUT_BARCODE-1ughI-frags83__1706_0.clean.out.26_1UGH	1UGH	2.97	-1.2339	0.1330
2UGI_B	1ughI_BOINC_ABRELAX_SAVE_ALL_OUT_BARCODE-1ughI-frags83__1706_0.clean.out.27_1UGH	1UGH	2.87	2.5471	2.8363
2UGI_B	1ughI_BOINC_ABRELAX_SAVE_ALL_OUT_BARCODE-1ughI-frags83__1706_0.clean.out.28_1UGH	1UGH	2.97	2.1420	2.4707
2UGI_B	1ughI_BOINC_ABRELAX_SAVE_ALL_OUT_BARCODE-1ughI-frags83__1706_0.clean.out.29_1UGH	1UGH	3.13	3.0872	3.3301
2UGI_B	1ughI_BOINC_ABRELAX_SAVE_ALL_OUT_BARCODE-1ughI-frags83__1706_0.clean.out.2_1UGH	1UGH	2.05	1.3318	1.7611
2UGI_B	1ughI_BOINC_ABRELAX_SAVE_ALL_OUT_BARCODE-1ughI-frags83__1706_0.clean.out.30_1UGH	1UGH	3.14	2.0070	2.3502
2UGI_B	1ughI_BOINC_ABRELAX_SAVE_ALL_OUT_BARCODE-1ughI-frags83__1706_0.clean.out.31_1UGH	1UGH	2.76	0.7916	1.3148
2UGI_B	1ughI_BOINC_ABRELAX_SAVE_ALL_OUT_BARCODE-1ughI-frags83__1706_0.clean.out.32_1UGH	1UGH	2.31	4.0325	4.2045
2UGI_B	1ughI_BOINC_ABRELAX_SAVE_ALL_OUT_BARCODE-1ughI-frags83__1706_0.clean.out.33_1UGH	1UGH	2.68	2.8172	3.0824
2UGI_B	1ughI_BOINC_ABRELAX_SAVE_ALL_OUT_BARCODE-1ughI-frags83__1706_0.clean.out.34_1UGH	1UGH	2.72	2.4121	2.7139
2UGI_B	1ughI_BOINC_ABRELAX_SAVE_ALL_OUT_BARCODE-1ughI-frags83__1706_0.clean.out.35_1UGH	1UGH	2.71	1.8719	2.2304
2UGI_B	1ughI_BOINC_ABRELAX_SAVE_ALL_OUT_BARCODE-1ughI-frags83__1706_0.clean.out.36_1UGH	1UGH	3.17	0.3865	1.0030
2UGI_B	1ughI_BOINC_ABRELAX_SAVE_ALL_OUT_BARCODE-1ughI-frags83__1706_0.clean.out.37_1UGH	1UGH	3.11	2.8172	3.0824
2UGI_B	1ughI_BOINC_ABRELAX_SAVE_ALL_OUT_BARCODE-1ughI-frags83__1706_0.clean.out.38_1UGH	1UGH	1.47	1.7369	2.1114
2UGI_B	1ughI_BOINC_ABRELAX_SAVE_ALL_OUT_BARCODE-1ughI-frags83__1706_0.clean.out.39_1UGH	1UGH	1.93	0.1165	0.8102
2UGI_B	1ughI_BOINC_ABRELAX_SAVE_ALL_OUT_BARCODE-1ughI-frags83__1706_0.clean.out.3_1UGH	1UGH	2.24	3.0872	3.3301
2UGI_B	1ughI_BOINC_ABRELAX_SAVE_ALL_OUT_BARCODE-1ughI-frags83__1706_0.clean.out.40_1UGH	1UGH	2.36	0.3865	1.0030
2UGI_B	1ughI_BOINC_ABRELAX_SAVE_ALL_OUT_BARCODE-1ughI-frags83__1706_0.clean.out.41_1UGH	1UGH	2.86	2.6821	2.9591
2UGI_B	1ughI_BOINC_ABRELAX_SAVE_ALL_OUT_BARCODE-1ughI-frags83__1706_0.clean.out.42_1UGH	1UGH	2.74	1.7369	2.1114
2UGI_B	1ughI_BOINC_ABRELAX_SAVE_ALL_OUT_BARCODE-1ughI-frags83__1706_0.clean.out.43_1UGH	1UGH	3.09	0.9267	1.4236
2UGI_B	1ughI_BOINC_ABRELAX_SAVE_ALL_OUT_BARCODE-1ughI-frags83__1706_0.clean.out.44_1UGH	1UGH	2.48	2.9522	3.2061
2UGI_B	1ughI_BOINC_ABRELAX_SAVE_ALL_OUT_BARCODE-1ughI-frags83__1706_0.clean.out.45_1UGH	1UGH	1.43	1.6018	1.9935
2UGI_B	1ughI_BOINC_ABRELAX_SAVE_ALL_OUT_BARCODE-1ughI-frags83__1706_0.clean.out.46_1UGH	1UGH	1.90	2.0070	2.3502
2UGI_B	1ughI_BOINC_ABRELAX_SAVE_ALL_OUT_BARCODE-1ughI-frags83__1706_0.clean.out.47_1UGH	1UGH	1.82	2.1420	2.4707
2UGI_B	1ughI_BOINC_ABRELAX_SAVE_ALL_OUT_BARCODE-1ughI-frags83__1706_0.clean.out.48_1UGH	1UGH	2.77	1.6018	1.9935
2UGI_B	1ughI_BOINC_ABRELAX_SAVE_ALL_OUT_BARCODE-1ughI-frags83__1706_0.clean.out.49_1UGH	1UGH	2.27	2.5471	2.8363
2UGI_B	1ughI_BOINC_ABRELAX_SAVE_ALL_OUT_BARCODE-1ughI-frags83__1706_0.clean.out.4_1UGH	1UGH	2.46	1.8719	2.2304
2UGI_B	1ughI_BOINC_ABRELAX_SAVE_ALL_OUT_BARCODE-1ughI-frags83__1706_0.clean.out.50_1UGH	1UGH	2.90	2.1420	2.4707
2UGI_B	1ughI_BOINC_ABRELAX_SAVE_ALL_OUT_BARCODE-1ughI-frags83__1706_0.clean.out.51_1UGH	1UGH	2.87	2.6821	2.9591
2UGI_B	1ughI_BOINC_ABRELAX_SAVE_ALL_OUT_BARCODE-1ughI-frags83__1706_0.clean.out.52_1UGH	1UGH	2.91	2.0070	2.3502
2UGI_B	1ughI_BOINC_ABRELAX_SAVE_ALL_OUT_BARCODE-1ughI-frags83__1706_0.clean.out.53_1UGH	1UGH	2.60	3.2223	3.4544
2UGI_B	1ughI_BOINC_ABRELAX_SAVE_ALL_OUT_BARCODE-1ughI-frags83__1706_0.clean.out.54_1UGH	1UGH	2.65	1.8719	2.2304
2UGI_B	1ughI_BOINC_ABRELAX_SAVE_ALL_OUT_BARCODE-1ughI-frags83__1706_0.clean.out.55_1UGH	1UGH	2.70	1.1967	1.6470
2UGI_B	1ughI_BOINC_ABRELAX_SAVE_ALL_OUT_BARCODE-1ughI-frags83__1706_0.clean.out.56_1UGH	1UGH	2.46	1.4668	1.8767
2UGI_B	1ughI_BOINC_ABRELAX_SAVE_ALL_OUT_BARCODE-1ughI-frags83__1706_0.clean.out.57_1UGH	1UGH	2.21	2.2770	2.5920
2UGI_B	1ughI_BOINC_ABRELAX_SAVE_ALL_OUT_BARCODE-1ughI-frags83__1706_0.clean.out.58_1UGH	1UGH	2.35	2.2770	2.5920
2UGI_B	1ughI_BOINC_ABRELAX_SAVE_ALL_OUT_BARCODE-1ughI-frags83__1706_0.clean.out.59_1UGH	1UGH	2.58	3.6274	3.8286
2UGI_B	1ughI_BOINC_ABRELAX_SAVE_ALL_OUT_BARCODE-1ughI-frags83__1706_0.clean.out.5_1UGH	1UGH	2.25	3.0872	3.3301
2UGI_B	1ughI_BOINC_ABRELAX_SAVE_ALL_OUT_BARCODE-1ughI-frags83__1706_0.clean.out.60_1UGH	1UGH	2.45	2.4121	2.7139
2UGI_B	1ughI_BOINC_ABRELAX_SAVE_ALL_OUT_BARCODE-1ughI-frags83__1706_0.clean.out.61_1UGH	1UGH	3.01	1.6018	1.9935
2UGI_B	1ughI_BOINC_ABRELAX_SAVE_ALL_OUT_BARCODE-1ughI-frags83__1706_0.clean.out.62_1UGH	1UGH	2.81	2.1420	2.4707
2UGI_B	1ughI_BOINC_ABRELAX_SAVE_ALL_OUT_BARCODE-1ughI-frags83__1706_0.clean.out.63_1UGH	1UGH	3.08	3.3573	3.5789
2UGI_B	1ughI_BOINC_ABRELAX_SAVE_ALL_OUT_BARCODE-1ughI-frags83__1706_0.clean.out.64_1UGH	1UGH	2.84	2.4121	2.7139
2UGI_B	1ughI_BOINC_ABRELAX_SAVE_ALL_OUT_BARCODE-1ughI-frags83__1706_0.clean.out.65_1UGH	1UGH	2.57	0.6566	1.2083
2UGI_B	1ughI_BOINC_ABRELAX_SAVE_ALL_OUT_BARCODE-1ughI-frags83__1706_0.clean.out.66_1UGH	1UGH	2.95	0.6566	1.2083
2UGI_B	1ughI_BOINC_ABRELAX_SAVE_ALL_OUT_BARCODE-1ughI-frags83__1706_0.clean.out.67_1UGH	1UGH	2.46	3.3573	3.5789
2UGI_B	1ughI_BOINC_ABRELAX_SAVE_ALL_OUT_BARCODE-1ughI-frags83__1706_0.clean.out.68_1UGH	1UGH	2.19	1.1967	1.6470
2UGI_B	1ughI_BOINC_ABRELAX_SAVE_ALL_OUT_BARCODE-1ughI-frags83__1706_0.clean.out.69_1UGH	1UGH	3.01	1.3318	1.7611
2UGI_B	1ughI_BOINC_ABRELAX_SAVE_ALL_OUT_BARCODE-1ughI-frags83__1706_0.clean.out.6_1UGH	1UGH	2.70	0.1165	0.8102
2UGI_B	1ughI_BOINC_ABRELAX_SAVE_ALL_OUT_BARCODE-1ughI-frags83__1706_0.clean.out.70_1UGH	1UGH	2.92	1.7369	2.1114
2UGI_B	1ughI_BOINC_ABRELAX_SAVE_ALL_OUT_BARCODE-1ughI-frags83__1706_0.clean.out.71_1UGH	1UGH	2.78	0.9267	1.4236
2UGI_B	1ughI_BOINC_ABRELAX_SAVE_ALL_OUT_BARCODE-1ughI-frags83__1706_0.clean.out.72_1UGH	1UGH	2.74	3.4923	3.7037
2UGI_B	1ughI_BOINC_ABRELAX_SAVE_ALL_OUT_BARCODE-1ughI-frags83__1706_0.clean.out.73_1UGH	1UGH	2.20	1.3318	1.7611
2UGI_B	1ughI_BOINC_ABRELAX_SAVE_ALL_OUT_BARCODE-1ughI-frags83__1706_0.clean.out.74_1UGH	1UGH	2.73	2.9522	3.2061
2UGI_B	1ughI_BOINC_ABRELAX_SAVE_ALL_OUT_BARCODE-1ughI-frags83__1706_0.clean.out.75_1UGH	1UGH	2.43	-1.0988	0.1737
2UGI_B	1ughI_BOINC_ABRELAX_SAVE_ALL_OUT_BARCODE-1ughI-frags83__1706_0.clean.out.76_1UGH	1UGH	2.35	1.3318	1.7611
2UGI_B	1ughI_BOINC_ABRELAX_SAVE_ALL_OUT_BARCODE-1ughI-frags83__1706_0.clean.out.77_1UGH	1UGH	2.78	2.5471	2.8363
2UGI_B	1ughI_BOINC_ABRELAX_SAVE_ALL_OUT_BARCODE-1ughI-frags83__1706_0.clean.out.78_1UGH	1UGH	2.41	3.0872	3.3301
2UGI_B	1ughI_BOINC_ABRELAX_SAVE_ALL_OUT_BARCODE-1ughI-frags83__1706_0.clean.out.79_1UGH	1UGH	2.20	2.6821	2.9591
2UGI_B	1ughI_BOINC_ABRELAX_SAVE_ALL_OUT_BARCODE-1ughI-frags83__1706_0.clean.out.7_1UGH	1UGH	2.08	3.2223	3.4544
2UGI_B	1ughI_BOINC_ABRELAX_SAVE_ALL_OUT_BARCODE-1ughI-frags83__1706_0.clean.out.80_1UGH	1UGH	2.67	1.8719	2.2304
2UGI_B	1ughI_BOINC_ABRELAX_SAVE_ALL_OUT_BARCODE-1ughI-frags83__1706_0.clean.out.81_1UGH	1UGH	2.90	1.3318	1.7611
2UGI_B	1ughI_BOINC_ABRELAX_SAVE_ALL_OUT_BARCODE-1ughI-frags83__1706_0.clean.out.82_1UGH	1UGH	2.79	2.9522	3.2061
2UGI_B	1ughI_BOINC_ABRELAX_SAVE_ALL_OUT_BARCODE-1ughI-frags83__1706_0.clean.out.83_1UGH	1UGH	1.50	2.1420	2.4707
2UGI_B	1ughI_BOINC_ABRELAX_SAVE_ALL_OUT_BARCODE-1ughI-frags83__1706_0.clean.out.84_1UGH	1UGH	2.21	2.1420	2.4707
2UGI_B	1ughI_BOINC_ABRELAX_SAVE_ALL_OUT_BARCODE-1ughI-frags83__1706_0.clean.out.85_1UGH	1UGH	2.65	2.0070	2.3502
2UGI_B	1ughI_BOINC_ABRELAX_SAVE_ALL_OUT_BARCODE-1ughI-frags83__1706_0.clean.out.86_1UGH	1UGH	2.18	1.6018	1.9935
2UGI_B	1ughI_BOINC_ABRELAX_SAVE_ALL_OUT_BARCODE-1ughI-frags83__1706_0.clean.out.87_1UGH	1UGH	2.26	3.3573	3.5789
2UGI_B	1ughI_BOINC_ABRELAX_SAVE_ALL_OUT_BARCODE-1ughI-frags83__1706_0.clean.out.88_1UGH	1UGH	2.41	1.7369	2.1114
2UGI_B	1ughI_BOINC_ABRELAX_SAVE_ALL_OUT_BARCODE-1ughI-frags83__1706_0.clean.out.89_1UGH	1UGH	2.48	2.4121	2.7139
2UGI_B	1ughI_BOINC_ABRELAX_SAVE_ALL_OUT_BARCODE-1ughI-frags83__1706_0.clean.out.8_1UGH	1UGH	2.77	2.2770	2.5920
2UGI_B	1ughI_BOINC_ABRELAX_SAVE_ALL_OUT_BARCODE-1ughI-frags83__1706_0.clean.out.90_1UGH	1UGH	2.66	3.4923	3.7037
2UGI_B	1ughI_BOINC_ABRELAX_SAVE_ALL_OUT_BARCODE-1ughI-frags83__1706_0.clean.out.91_1UGH	1UGH	2.76	3.4923	3.7037
2UGI_B	1ughI_BOINC_ABRELAX_SAVE_ALL_OUT_BARCODE-1ughI-frags83__1706_0.clean.out.92_1UGH	1UGH	2.71	2.2770	2.5920
2UGI_B	1ughI_BOINC_ABRELAX_SAVE_ALL_OUT_BARCODE-1ughI-frags83__1706_0.clean.out.93_1UGH	1UGH	2.77	1.1967	1.6470
2UGI_B	1ughI_BOINC_ABRELAX_SAVE_ALL_OUT_BARCODE-1ughI-frags83__1706_0.clean.out.94_1UGH	1UGH	2.41	1.8719	2.2304
2UGI_B	1ughI_BOINC_ABRELAX_SAVE_ALL_OUT_BARCODE-1ughI-frags83__1706_0.clean.out.95_1UGH	1UGH	2.72	1.8719	2.2304
2UGI_B	1ughI_BOINC_ABRELAX_SAVE_ALL_OUT_BARCODE-1ughI-frags83__1706_0.clean.out.96_1UGH	1UGH	1.54	2.1420	2.4707
2UGI_B	1ughI_BOINC_ABRELAX_SAVE_ALL_OUT_BARCODE-1ughI-frags83__1706_0.clean.out.97_1UGH	1UGH	2.79	2.0070	2.3502
2UGI_B	1ughI_BOINC_ABRELAX_SAVE_ALL_OUT_BARCODE-1ughI-frags83__1706_0.clean.out.98_1UGH	1UGH	2.73	2.5471	2.8363
2UGI_B	1ughI_BOINC_ABRELAX_SAVE_ALL_OUT_BARCODE-1ughI-frags83__1706_0.clean.out.99_1UGH	1UGH	2.94	2.9522	3.2061
2UGI_B	1ughI_BOINC_ABRELAX_SAVE_ALL_OUT_BARCODE-1ughI-frags83__1706_0.clean.out.9_1UGH	1UGH	2.70	0.9267	1.4236
