# Supplementary material for: Addressing the Role of Conformational Diversity in Protein Structure Prediction
Source: PLoS One. 2016 May 9;11(5):e0154923. doi: 10.1371/journal.pone.0154923 (PMC4861349; doi:10.1371/journal.pone.0154923)
Supplement: S1 Dataset — (GZ) [file pone.0154923.s002.gz › Palopoli-Monzon_2016_SI/Structural_alignments/SET_ROSETTA/rmsd_mammoth_rosseta_1DHN.out]

PDB_1	PDB_2	Target	RMSD	Z-score	ln(E)
1dhn	1dhn__BOINC_ABRELAX_SAVE_ALL_OUT-1dhn_-frags83__1705_0.first.clean.out.10_1DHN	1DHN	2.81	0.6903	1.2346
1dhn	1dhn__BOINC_ABRELAX_SAVE_ALL_OUT-1dhn_-frags83__1705_0.first.clean.out.11_1DHN	1DHN	2.86	0.6903	1.2346
1dhn	1dhn__BOINC_ABRELAX_SAVE_ALL_OUT-1dhn_-frags83__1705_0.first.clean.out.12_1DHN	1DHN	2.40	-1.6467	0.0477
1dhn	1dhn__BOINC_ABRELAX_SAVE_ALL_OUT-1dhn_-frags83__1705_0.first.clean.out.13_1DHN	1DHN	2.70	0.1822	0.8559
1dhn	1dhn__BOINC_ABRELAX_SAVE_ALL_OUT-1dhn_-frags83__1705_0.first.clean.out.14_1DHN	1DHN	2.95	1.7063	2.0847
1dhn	1dhn__BOINC_ABRELAX_SAVE_ALL_OUT-1dhn_-frags83__1705_0.first.clean.out.15_1DHN	1DHN	2.69	-0.1226	0.6521
1dhn	1dhn__BOINC_ABRELAX_SAVE_ALL_OUT-1dhn_-frags83__1705_0.first.clean.out.16_1DHN	1DHN	2.31	0.7919	1.3150
1dhn	1dhn__BOINC_ABRELAX_SAVE_ALL_OUT-1dhn_-frags83__1705_0.first.clean.out.17_1DHN	1DHN	3.10	1.1983	1.6483
1dhn	1dhn__BOINC_ABRELAX_SAVE_ALL_OUT-1dhn_-frags83__1705_0.first.clean.out.18_1DHN	1DHN	2.51	0.1822	0.8559
1dhn	1dhn__BOINC_ABRELAX_SAVE_ALL_OUT-1dhn_-frags83__1705_0.first.clean.out.19_1DHN	1DHN	3.00	1.8080	2.1739
1dhn	1dhn__BOINC_ABRELAX_SAVE_ALL_OUT-1dhn_-frags83__1705_0.first.clean.out.1_1DHN	1DHN	3.02	1.7063	2.0847
1dhn	1dhn__BOINC_ABRELAX_SAVE_ALL_OUT-1dhn_-frags83__1705_0.first.clean.out.20_1DHN	1DHN	2.79	0.1822	0.8559
1dhn	1dhn__BOINC_ABRELAX_SAVE_ALL_OUT-1dhn_-frags83__1705_0.first.clean.out.2_1DHN	1DHN	2.79	0.5887	1.1556
1dhn	1dhn__BOINC_ABRELAX_SAVE_ALL_OUT-1dhn_-frags83__1705_0.first.clean.out.3_1DHN	1DHN	2.03	-1.2403	0.1312
1dhn	1dhn__BOINC_ABRELAX_SAVE_ALL_OUT-1dhn_-frags83__1705_0.first.clean.out.4_1DHN	1DHN	2.96	0.9951	1.4795
1dhn	1dhn__BOINC_ABRELAX_SAVE_ALL_OUT-1dhn_-frags83__1705_0.first.clean.out.5_1DHN	1DHN	2.62	-0.0210	0.7177
1dhn	1dhn__BOINC_ABRELAX_SAVE_ALL_OUT-1dhn_-frags83__1705_0.first.clean.out.6_1DHN	1DHN	2.22	-0.3258	0.5286
1dhn	1dhn__BOINC_ABRELAX_SAVE_ALL_OUT-1dhn_-frags83__1705_0.first.clean.out.7_1DHN	1DHN	2.30	0.9951	1.4795
1dhn	1dhn__BOINC_ABRELAX_SAVE_ALL_OUT-1dhn_-frags83__1705_0.first.clean.out.8_1DHN	1DHN	2.64	2.1128	2.4446
1dhn	1dhn__BOINC_ABRELAX_SAVE_ALL_OUT-1dhn_-frags83__1705_0.first.clean.out.9_1DHN	1DHN	2.83	0.1822	0.8559
1dhn	1dhn__BOINC_ABRELAX_SAVE_ALL_OUT_BARCODE-1dhn_-frags83__1706_0.clean.out.100_1DHN	1DHN	2.87	0.1822	0.8559
1dhn	1dhn__BOINC_ABRELAX_SAVE_ALL_OUT_BARCODE-1dhn_-frags83__1706_0.clean.out.10_1DHN	1DHN	2.69	4.1449	4.3090
1dhn	1dhn__BOINC_ABRELAX_SAVE_ALL_OUT_BARCODE-1dhn_-frags83__1706_0.clean.out.11_1DHN	1DHN	2.62	0.9951	1.4795
1dhn	1dhn__BOINC_ABRELAX_SAVE_ALL_OUT_BARCODE-1dhn_-frags83__1706_0.clean.out.12_1DHN	1DHN	2.63	0.7919	1.3150
1dhn	1dhn__BOINC_ABRELAX_SAVE_ALL_OUT_BARCODE-1dhn_-frags83__1706_0.clean.out.13_1DHN	1DHN	2.38	0.7919	1.3150
1dhn	1dhn__BOINC_ABRELAX_SAVE_ALL_OUT_BARCODE-1dhn_-frags83__1706_0.clean.out.14_1DHN	1DHN	2.07	0.4871	1.0781
1dhn	1dhn__BOINC_ABRELAX_SAVE_ALL_OUT_BARCODE-1dhn_-frags83__1706_0.clean.out.15_1DHN	1DHN	3.16	1.5031	1.9080
1dhn	1dhn__BOINC_ABRELAX_SAVE_ALL_OUT_BARCODE-1dhn_-frags83__1706_0.clean.out.16_1DHN	1DHN	2.98	1.6047	1.9960
1dhn	1dhn__BOINC_ABRELAX_SAVE_ALL_OUT_BARCODE-1dhn_-frags83__1706_0.clean.out.17_1DHN	1DHN	2.51	0.9951	1.4795
1dhn	1dhn__BOINC_ABRELAX_SAVE_ALL_OUT_BARCODE-1dhn_-frags83__1706_0.clean.out.18_1DHN	1DHN	2.09	1.5031	1.9080
1dhn	1dhn__BOINC_ABRELAX_SAVE_ALL_OUT_BARCODE-1dhn_-frags83__1706_0.clean.out.19_1DHN	1DHN	2.58	1.7063	2.0847
1dhn	1dhn__BOINC_ABRELAX_SAVE_ALL_OUT_BARCODE-1dhn_-frags83__1706_0.clean.out.1_1DHN	1DHN	1.87	-0.4274	0.4711
1dhn	1dhn__BOINC_ABRELAX_SAVE_ALL_OUT_BARCODE-1dhn_-frags83__1706_0.clean.out.20_1DHN	1DHN	2.19	0.3854	1.0022
1dhn	1dhn__BOINC_ABRELAX_SAVE_ALL_OUT_BARCODE-1dhn_-frags83__1706_0.clean.out.21_1DHN	1DHN	2.98	1.6047	1.9960
1dhn	1dhn__BOINC_ABRELAX_SAVE_ALL_OUT_BARCODE-1dhn_-frags83__1706_0.clean.out.22_1DHN	1DHN	3.08	1.8080	2.1739
1dhn	1dhn__BOINC_ABRELAX_SAVE_ALL_OUT_BARCODE-1dhn_-frags83__1706_0.clean.out.23_1DHN	1DHN	3.05	1.0967	1.5634
1dhn	1dhn__BOINC_ABRELAX_SAVE_ALL_OUT_BARCODE-1dhn_-frags83__1706_0.clean.out.24_1DHN	1DHN	2.55	3.2305	3.4619
1dhn	1dhn__BOINC_ABRELAX_SAVE_ALL_OUT_BARCODE-1dhn_-frags83__1706_0.clean.out.25_1DHN	1DHN	3.23	0.2838	0.9281
1dhn	1dhn__BOINC_ABRELAX_SAVE_ALL_OUT_BARCODE-1dhn_-frags83__1706_0.clean.out.26_1DHN	1DHN	3.06	1.7063	2.0847
1dhn	1dhn__BOINC_ABRELAX_SAVE_ALL_OUT_BARCODE-1dhn_-frags83__1706_0.clean.out.27_1DHN	1DHN	2.57	1.6047	1.9960
1dhn	1dhn__BOINC_ABRELAX_SAVE_ALL_OUT_BARCODE-1dhn_-frags83__1706_0.clean.out.28_1DHN	1DHN	2.68	0.6903	1.2346
1dhn	1dhn__BOINC_ABRELAX_SAVE_ALL_OUT_BARCODE-1dhn_-frags83__1706_0.clean.out.29_1DHN	1DHN	2.65	0.7919	1.3150
1dhn	1dhn__BOINC_ABRELAX_SAVE_ALL_OUT_BARCODE-1dhn_-frags83__1706_0.clean.out.2_1DHN	1DHN	2.44	1.2999	1.7340
1dhn	1dhn__BOINC_ABRELAX_SAVE_ALL_OUT_BARCODE-1dhn_-frags83__1706_0.clean.out.30_1DHN	1DHN	2.38	0.8935	1.3967
1dhn	1dhn__BOINC_ABRELAX_SAVE_ALL_OUT_BARCODE-1dhn_-frags83__1706_0.clean.out.31_1DHN	1DHN	2.57	-0.7322	0.3173
1dhn	1dhn__BOINC_ABRELAX_SAVE_ALL_OUT_BARCODE-1dhn_-frags83__1706_0.clean.out.32_1DHN	1DHN	2.48	2.0112	2.3539
1dhn	1dhn__BOINC_ABRELAX_SAVE_ALL_OUT_BARCODE-1dhn_-frags83__1706_0.clean.out.33_1DHN	1DHN	2.81	1.9096	2.2637
1dhn	1dhn__BOINC_ABRELAX_SAVE_ALL_OUT_BARCODE-1dhn_-frags83__1706_0.clean.out.34_1DHN	1DHN	2.59	1.5031	1.9080
1dhn	1dhn__BOINC_ABRELAX_SAVE_ALL_OUT_BARCODE-1dhn_-frags83__1706_0.clean.out.35_1DHN	1DHN	2.78	-0.3258	0.5286
1dhn	1dhn__BOINC_ABRELAX_SAVE_ALL_OUT_BARCODE-1dhn_-frags83__1706_0.clean.out.36_1DHN	1DHN	2.81	0.3854	1.0022
1dhn	1dhn__BOINC_ABRELAX_SAVE_ALL_OUT_BARCODE-1dhn_-frags83__1706_0.clean.out.37_1DHN	1DHN	2.33	-0.0210	0.7177
1dhn	1dhn__BOINC_ABRELAX_SAVE_ALL_OUT_BARCODE-1dhn_-frags83__1706_0.clean.out.38_1DHN	1DHN	3.02	0.9951	1.4795
1dhn	1dhn__BOINC_ABRELAX_SAVE_ALL_OUT_BARCODE-1dhn_-frags83__1706_0.clean.out.39_1DHN	1DHN	2.92	0.7919	1.3150
1dhn	1dhn__BOINC_ABRELAX_SAVE_ALL_OUT_BARCODE-1dhn_-frags83__1706_0.clean.out.3_1DHN	1DHN	1.96	0.5887	1.1556
1dhn	1dhn__BOINC_ABRELAX_SAVE_ALL_OUT_BARCODE-1dhn_-frags83__1706_0.clean.out.40_1DHN	1DHN	2.29	0.5887	1.1556
1dhn	1dhn__BOINC_ABRELAX_SAVE_ALL_OUT_BARCODE-1dhn_-frags83__1706_0.clean.out.41_1DHN	1DHN	2.73	2.9256	3.1818
1dhn	1dhn__BOINC_ABRELAX_SAVE_ALL_OUT_BARCODE-1dhn_-frags83__1706_0.clean.out.42_1DHN	1DHN	2.23	0.5887	1.1556
1dhn	1dhn__BOINC_ABRELAX_SAVE_ALL_OUT_BARCODE-1dhn_-frags83__1706_0.clean.out.43_1DHN	1DHN	2.68	2.3160	2.6271
1dhn	1dhn__BOINC_ABRELAX_SAVE_ALL_OUT_BARCODE-1dhn_-frags83__1706_0.clean.out.44_1DHN	1DHN	3.08	1.5031	1.9080
1dhn	1dhn__BOINC_ABRELAX_SAVE_ALL_OUT_BARCODE-1dhn_-frags83__1706_0.clean.out.45_1DHN	1DHN	2.80	0.8935	1.3967
1dhn	1dhn__BOINC_ABRELAX_SAVE_ALL_OUT_BARCODE-1dhn_-frags83__1706_0.clean.out.46_1DHN	1DHN	2.87	1.8080	2.1739
1dhn	1dhn__BOINC_ABRELAX_SAVE_ALL_OUT_BARCODE-1dhn_-frags83__1706_0.clean.out.47_1DHN	1DHN	3.02	0.8935	1.3967
1dhn	1dhn__BOINC_ABRELAX_SAVE_ALL_OUT_BARCODE-1dhn_-frags83__1706_0.clean.out.48_1DHN	1DHN	2.65	0.5887	1.1556
1dhn	1dhn__BOINC_ABRELAX_SAVE_ALL_OUT_BARCODE-1dhn_-frags83__1706_0.clean.out.49_1DHN	1DHN	3.06	3.9417	4.1202
1dhn	1dhn__BOINC_ABRELAX_SAVE_ALL_OUT_BARCODE-1dhn_-frags83__1706_0.clean.out.4_1DHN	1DHN	2.94	1.0967	1.5634
1dhn	1dhn__BOINC_ABRELAX_SAVE_ALL_OUT_BARCODE-1dhn_-frags83__1706_0.clean.out.50_1DHN	1DHN	3.21	2.9256	3.1818
1dhn	1dhn__BOINC_ABRELAX_SAVE_ALL_OUT_BARCODE-1dhn_-frags83__1706_0.clean.out.51_1DHN	1DHN	2.26	-0.6306	0.3653
1dhn	1dhn__BOINC_ABRELAX_SAVE_ALL_OUT_BARCODE-1dhn_-frags83__1706_0.clean.out.52_1DHN	1DHN	2.23	0.6903	1.2346
1dhn	1dhn__BOINC_ABRELAX_SAVE_ALL_OUT_BARCODE-1dhn_-frags83__1706_0.clean.out.53_1DHN	1DHN	2.95	2.6208	2.9033
1dhn	1dhn__BOINC_ABRELAX_SAVE_ALL_OUT_BARCODE-1dhn_-frags83__1706_0.clean.out.54_1DHN	1DHN	2.69	2.5192	2.8109
1dhn	1dhn__BOINC_ABRELAX_SAVE_ALL_OUT_BARCODE-1dhn_-frags83__1706_0.clean.out.55_1DHN	1DHN	1.63	-0.4274	0.4711
1dhn	1dhn__BOINC_ABRELAX_SAVE_ALL_OUT_BARCODE-1dhn_-frags83__1706_0.clean.out.56_1DHN	1DHN	3.03	2.0112	2.3539
1dhn	1dhn__BOINC_ABRELAX_SAVE_ALL_OUT_BARCODE-1dhn_-frags83__1706_0.clean.out.57_1DHN	1DHN	2.42	0.7919	1.3150
1dhn	1dhn__BOINC_ABRELAX_SAVE_ALL_OUT_BARCODE-1dhn_-frags83__1706_0.clean.out.58_1DHN	1DHN	3.11	1.1983	1.6483
1dhn	1dhn__BOINC_ABRELAX_SAVE_ALL_OUT_BARCODE-1dhn_-frags83__1706_0.clean.out.59_1DHN	1DHN	2.83	-0.4274	0.4711
1dhn	1dhn__BOINC_ABRELAX_SAVE_ALL_OUT_BARCODE-1dhn_-frags83__1706_0.clean.out.5_1DHN	1DHN	2.20	0.8935	1.3967
1dhn	1dhn__BOINC_ABRELAX_SAVE_ALL_OUT_BARCODE-1dhn_-frags83__1706_0.clean.out.60_1DHN	1DHN	3.22	2.9256	3.1818
1dhn	1dhn__BOINC_ABRELAX_SAVE_ALL_OUT_BARCODE-1dhn_-frags83__1706_0.clean.out.61_1DHN	1DHN	2.32	-0.3258	0.5286
1dhn	1dhn__BOINC_ABRELAX_SAVE_ALL_OUT_BARCODE-1dhn_-frags83__1706_0.clean.out.62_1DHN	1DHN	2.47	1.8080	2.1739
1dhn	1dhn__BOINC_ABRELAX_SAVE_ALL_OUT_BARCODE-1dhn_-frags83__1706_0.clean.out.63_1DHN	1DHN	2.23	0.2838	0.9281
1dhn	1dhn__BOINC_ABRELAX_SAVE_ALL_OUT_BARCODE-1dhn_-frags83__1706_0.clean.out.64_1DHN	1DHN	3.11	1.5031	1.9080
1dhn	1dhn__BOINC_ABRELAX_SAVE_ALL_OUT_BARCODE-1dhn_-frags83__1706_0.clean.out.65_1DHN	1DHN	2.75	-0.9355	0.2318
1dhn	1dhn__BOINC_ABRELAX_SAVE_ALL_OUT_BARCODE-1dhn_-frags83__1706_0.clean.out.66_1DHN	1DHN	2.78	2.2144	2.5357
1dhn	1dhn__BOINC_ABRELAX_SAVE_ALL_OUT_BARCODE-1dhn_-frags83__1706_0.clean.out.67_1DHN	1DHN	2.68	2.5192	2.8109
1dhn	1dhn__BOINC_ABRELAX_SAVE_ALL_OUT_BARCODE-1dhn_-frags83__1706_0.clean.out.68_1DHN	1DHN	3.05	0.3854	1.0022
1dhn	1dhn__BOINC_ABRELAX_SAVE_ALL_OUT_BARCODE-1dhn_-frags83__1706_0.clean.out.69_1DHN	1DHN	2.58	1.5031	1.9080
1dhn	1dhn__BOINC_ABRELAX_SAVE_ALL_OUT_BARCODE-1dhn_-frags83__1706_0.clean.out.6_1DHN	1DHN	2.85	1.1983	1.6483
1dhn	1dhn__BOINC_ABRELAX_SAVE_ALL_OUT_BARCODE-1dhn_-frags83__1706_0.clean.out.70_1DHN	1DHN	2.92	1.1983	1.6483
1dhn	1dhn__BOINC_ABRELAX_SAVE_ALL_OUT_BARCODE-1dhn_-frags83__1706_0.clean.out.71_1DHN	1DHN	2.89	0.1822	0.8559
1dhn	1dhn__BOINC_ABRELAX_SAVE_ALL_OUT_BARCODE-1dhn_-frags83__1706_0.clean.out.72_1DHN	1DHN	2.26	0.7919	1.3150
1dhn	1dhn__BOINC_ABRELAX_SAVE_ALL_OUT_BARCODE-1dhn_-frags83__1706_0.clean.out.73_1DHN	1DHN	2.35	0.6903	1.2346
1dhn	1dhn__BOINC_ABRELAX_SAVE_ALL_OUT_BARCODE-1dhn_-frags83__1706_0.clean.out.74_1DHN	1DHN	2.28	0.9951	1.4795
1dhn	1dhn__BOINC_ABRELAX_SAVE_ALL_OUT_BARCODE-1dhn_-frags83__1706_0.clean.out.75_1DHN	1DHN	2.38	2.3160	2.6271
1dhn	1dhn__BOINC_ABRELAX_SAVE_ALL_OUT_BARCODE-1dhn_-frags83__1706_0.clean.out.76_1DHN	1DHN	2.79	2.6208	2.9033
1dhn	1dhn__BOINC_ABRELAX_SAVE_ALL_OUT_BARCODE-1dhn_-frags83__1706_0.clean.out.77_1DHN	1DHN	3.07	1.6047	1.9960
1dhn	1dhn__BOINC_ABRELAX_SAVE_ALL_OUT_BARCODE-1dhn_-frags83__1706_0.clean.out.78_1DHN	1DHN	2.75	1.1983	1.6483
1dhn	1dhn__BOINC_ABRELAX_SAVE_ALL_OUT_BARCODE-1dhn_-frags83__1706_0.clean.out.79_1DHN	1DHN	2.93	0.6903	1.2346
1dhn	1dhn__BOINC_ABRELAX_SAVE_ALL_OUT_BARCODE-1dhn_-frags83__1706_0.clean.out.7_1DHN	1DHN	2.86	4.2465	4.4035
1dhn	1dhn__BOINC_ABRELAX_SAVE_ALL_OUT_BARCODE-1dhn_-frags83__1706_0.clean.out.80_1DHN	1DHN	2.21	0.9951	1.4795
1dhn	1dhn__BOINC_ABRELAX_SAVE_ALL_OUT_BARCODE-1dhn_-frags83__1706_0.clean.out.81_1DHN	1DHN	2.38	-0.4274	0.4711
1dhn	1dhn__BOINC_ABRELAX_SAVE_ALL_OUT_BARCODE-1dhn_-frags83__1706_0.clean.out.82_1DHN	1DHN	2.73	1.8080	2.1739
1dhn	1dhn__BOINC_ABRELAX_SAVE_ALL_OUT_BARCODE-1dhn_-frags83__1706_0.clean.out.83_1DHN	1DHN	2.01	1.4015	1.8206
1dhn	1dhn__BOINC_ABRELAX_SAVE_ALL_OUT_BARCODE-1dhn_-frags83__1706_0.clean.out.84_1DHN	1DHN	2.96	0.7919	1.3150
1dhn	1dhn__BOINC_ABRELAX_SAVE_ALL_OUT_BARCODE-1dhn_-frags83__1706_0.clean.out.85_1DHN	1DHN	2.66	1.0967	1.5634
1dhn	1dhn__BOINC_ABRELAX_SAVE_ALL_OUT_BARCODE-1dhn_-frags83__1706_0.clean.out.86_1DHN	1DHN	2.87	2.0112	2.3539
1dhn	1dhn__BOINC_ABRELAX_SAVE_ALL_OUT_BARCODE-1dhn_-frags83__1706_0.clean.out.87_1DHN	1DHN	3.09	2.1128	2.4446
1dhn	1dhn__BOINC_ABRELAX_SAVE_ALL_OUT_BARCODE-1dhn_-frags83__1706_0.clean.out.88_1DHN	1DHN	2.63	-0.3258	0.5286
1dhn	1dhn__BOINC_ABRELAX_SAVE_ALL_OUT_BARCODE-1dhn_-frags83__1706_0.clean.out.89_1DHN	1DHN	1.89	-0.3258	0.5286
1dhn	1dhn__BOINC_ABRELAX_SAVE_ALL_OUT_BARCODE-1dhn_-frags83__1706_0.clean.out.8_1DHN	1DHN	2.46	1.5031	1.9080
1dhn	1dhn__BOINC_ABRELAX_SAVE_ALL_OUT_BARCODE-1dhn_-frags83__1706_0.clean.out.90_1DHN	1DHN	2.63	-0.4274	0.4711
1dhn	1dhn__BOINC_ABRELAX_SAVE_ALL_OUT_BARCODE-1dhn_-frags83__1706_0.clean.out.91_1DHN	1DHN	2.76	0.7919	1.3150
1dhn	1dhn__BOINC_ABRELAX_SAVE_ALL_OUT_BARCODE-1dhn_-frags83__1706_0.clean.out.92_1DHN	1DHN	2.44	1.7063	2.0847
1dhn	1dhn__BOINC_ABRELAX_SAVE_ALL_OUT_BARCODE-1dhn_-frags83__1706_0.clean.out.93_1DHN	1DHN	2.41	-0.0210	0.7177
1dhn	1dhn__BOINC_ABRELAX_SAVE_ALL_OUT_BARCODE-1dhn_-frags83__1706_0.clean.out.94_1DHN	1DHN	2.77	1.6047	1.9960
1dhn	1dhn__BOINC_ABRELAX_SAVE_ALL_OUT_BARCODE-1dhn_-frags83__1706_0.clean.out.95_1DHN	1DHN	3.17	1.5031	1.9080
1dhn	1dhn__BOINC_ABRELAX_SAVE_ALL_OUT_BARCODE-1dhn_-frags83__1706_0.clean.out.96_1DHN	1DHN	2.30	1.4015	1.8206
1dhn	1dhn__BOINC_ABRELAX_SAVE_ALL_OUT_BARCODE-1dhn_-frags83__1706_0.clean.out.97_1DHN	1DHN	2.68	-0.8338	0.2728
1dhn	1dhn__BOINC_ABRELAX_SAVE_ALL_OUT_BARCODE-1dhn_-frags83__1706_0.clean.out.98_1DHN	1DHN	2.87	4.4498	4.5927
1dhn	1dhn__BOINC_ABRELAX_SAVE_ALL_OUT_BARCODE-1dhn_-frags83__1706_0.clean.out.99_1DHN	1DHN	2.48	2.5192	2.8109
1dhn	1dhn__BOINC_ABRELAX_SAVE_ALL_OUT_BARCODE-1dhn_-frags83__1706_0.clean.out.9_1DHN	1DHN	2.26	-0.0210	0.7177
1RRW_A	1dhn__BOINC_ABRELAX_SAVE_ALL_OUT-1dhn_-frags83__1705_0.first.clean.out.10_1DHN	1DHN	2.62	0.6903	1.2346
1RRW_A	1dhn__BOINC_ABRELAX_SAVE_ALL_OUT-1dhn_-frags83__1705_0.first.clean.out.11_1DHN	1DHN	2.77	0.4871	1.0781
1RRW_A	1dhn__BOINC_ABRELAX_SAVE_ALL_OUT-1dhn_-frags83__1705_0.first.clean.out.12_1DHN	1DHN	2.54	-1.0371	0.1946
1RRW_A	1dhn__BOINC_ABRELAX_SAVE_ALL_OUT-1dhn_-frags83__1705_0.first.clean.out.13_1DHN	1DHN	2.79	0.2838	0.9281
1RRW_A	1dhn__BOINC_ABRELAX_SAVE_ALL_OUT-1dhn_-frags83__1705_0.first.clean.out.14_1DHN	1DHN	2.95	1.7063	2.0847
1RRW_A	1dhn__BOINC_ABRELAX_SAVE_ALL_OUT-1dhn_-frags83__1705_0.first.clean.out.15_1DHN	1DHN	2.67	-0.2242	0.5890
1RRW_A	1dhn__BOINC_ABRELAX_SAVE_ALL_OUT-1dhn_-frags83__1705_0.first.clean.out.16_1DHN	1DHN	2.25	0.7919	1.3150
1RRW_A	1dhn__BOINC_ABRELAX_SAVE_ALL_OUT-1dhn_-frags83__1705_0.first.clean.out.17_1DHN	1DHN	2.83	0.5887	1.1556
1RRW_A	1dhn__BOINC_ABRELAX_SAVE_ALL_OUT-1dhn_-frags83__1705_0.first.clean.out.18_1DHN	1DHN	2.68	0.4871	1.0781
1RRW_A	1dhn__BOINC_ABRELAX_SAVE_ALL_OUT-1dhn_-frags83__1705_0.first.clean.out.19_1DHN	1DHN	2.77	2.1128	2.4446
1RRW_A	1dhn__BOINC_ABRELAX_SAVE_ALL_OUT-1dhn_-frags83__1705_0.first.clean.out.1_1DHN	1DHN	2.71	2.3160	2.6271
1RRW_A	1dhn__BOINC_ABRELAX_SAVE_ALL_OUT-1dhn_-frags83__1705_0.first.clean.out.20_1DHN	1DHN	2.85	0.2838	0.9281
1RRW_A	1dhn__BOINC_ABRELAX_SAVE_ALL_OUT-1dhn_-frags83__1705_0.first.clean.out.2_1DHN	1DHN	2.26	0.3854	1.0022
1RRW_A	1dhn__BOINC_ABRELAX_SAVE_ALL_OUT-1dhn_-frags83__1705_0.first.clean.out.3_1DHN	1DHN	2.98	-1.1387	0.1610
1RRW_A	1dhn__BOINC_ABRELAX_SAVE_ALL_OUT-1dhn_-frags83__1705_0.first.clean.out.4_1DHN	1DHN	2.89	0.8935	1.3967
1RRW_A	1dhn__BOINC_ABRELAX_SAVE_ALL_OUT-1dhn_-frags83__1705_0.first.clean.out.5_1DHN	1DHN	2.61	0.0806	0.7857
1RRW_A	1dhn__BOINC_ABRELAX_SAVE_ALL_OUT-1dhn_-frags83__1705_0.first.clean.out.6_1DHN	1DHN	2.23	-0.3258	0.5286
1RRW_A	1dhn__BOINC_ABRELAX_SAVE_ALL_OUT-1dhn_-frags83__1705_0.first.clean.out.7_1DHN	1DHN	2.20	0.7919	1.3150
1RRW_A	1dhn__BOINC_ABRELAX_SAVE_ALL_OUT-1dhn_-frags83__1705_0.first.clean.out.8_1DHN	1DHN	2.62	2.0112	2.3539
1RRW_A	1dhn__BOINC_ABRELAX_SAVE_ALL_OUT-1dhn_-frags83__1705_0.first.clean.out.9_1DHN	1DHN	2.91	0.0806	0.7857
1RRW_A	1dhn__BOINC_ABRELAX_SAVE_ALL_OUT_BARCODE-1dhn_-frags83__1706_0.clean.out.100_1DHN	1DHN	2.97	0.6903	1.2346
1RRW_A	1dhn__BOINC_ABRELAX_SAVE_ALL_OUT_BARCODE-1dhn_-frags83__1706_0.clean.out.10_1DHN	1DHN	2.70	4.0433	4.2146
1RRW_A	1dhn__BOINC_ABRELAX_SAVE_ALL_OUT_BARCODE-1dhn_-frags83__1706_0.clean.out.11_1DHN	1DHN	2.73	0.8935	1.3967
1RRW_A	1dhn__BOINC_ABRELAX_SAVE_ALL_OUT_BARCODE-1dhn_-frags83__1706_0.clean.out.12_1DHN	1DHN	2.64	0.8935	1.3967
1RRW_A	1dhn__BOINC_ABRELAX_SAVE_ALL_OUT_BARCODE-1dhn_-frags83__1706_0.clean.out.13_1DHN	1DHN	2.39	0.8935	1.3967
1RRW_A	1dhn__BOINC_ABRELAX_SAVE_ALL_OUT_BARCODE-1dhn_-frags83__1706_0.clean.out.14_1DHN	1DHN	1.84	0.3854	1.0022
1RRW_A	1dhn__BOINC_ABRELAX_SAVE_ALL_OUT_BARCODE-1dhn_-frags83__1706_0.clean.out.15_1DHN	1DHN	3.11	1.8080	2.1739
1RRW_A	1dhn__BOINC_ABRELAX_SAVE_ALL_OUT_BARCODE-1dhn_-frags83__1706_0.clean.out.16_1DHN	1DHN	2.97	1.6047	1.9960
1RRW_A	1dhn__BOINC_ABRELAX_SAVE_ALL_OUT_BARCODE-1dhn_-frags83__1706_0.clean.out.17_1DHN	1DHN	2.59	1.4015	1.8206
1RRW_A	1dhn__BOINC_ABRELAX_SAVE_ALL_OUT_BARCODE-1dhn_-frags83__1706_0.clean.out.18_1DHN	1DHN	2.15	1.6047	1.9960
1RRW_A	1dhn__BOINC_ABRELAX_SAVE_ALL_OUT_BARCODE-1dhn_-frags83__1706_0.clean.out.19_1DHN	1DHN	2.67	1.7063	2.0847
1RRW_A	1dhn__BOINC_ABRELAX_SAVE_ALL_OUT_BARCODE-1dhn_-frags83__1706_0.clean.out.1_1DHN	1DHN	2.38	-0.4274	0.4711
1RRW_A	1dhn__BOINC_ABRELAX_SAVE_ALL_OUT_BARCODE-1dhn_-frags83__1706_0.clean.out.20_1DHN	1DHN	2.16	1.1983	1.6483
1RRW_A	1dhn__BOINC_ABRELAX_SAVE_ALL_OUT_BARCODE-1dhn_-frags83__1706_0.clean.out.21_1DHN	1DHN	3.04	1.7063	2.0847
1RRW_A	1dhn__BOINC_ABRELAX_SAVE_ALL_OUT_BARCODE-1dhn_-frags83__1706_0.clean.out.22_1DHN	1DHN	2.93	0.8935	1.3967
1RRW_A	1dhn__BOINC_ABRELAX_SAVE_ALL_OUT_BARCODE-1dhn_-frags83__1706_0.clean.out.23_1DHN	1DHN	3.06	1.1983	1.6483
1RRW_A	1dhn__BOINC_ABRELAX_SAVE_ALL_OUT_BARCODE-1dhn_-frags83__1706_0.clean.out.24_1DHN	1DHN	2.52	3.5353	3.7434
1RRW_A	1dhn__BOINC_ABRELAX_SAVE_ALL_OUT_BARCODE-1dhn_-frags83__1706_0.clean.out.25_1DHN	1DHN	2.38	0.0806	0.7857
1RRW_A	1dhn__BOINC_ABRELAX_SAVE_ALL_OUT_BARCODE-1dhn_-frags83__1706_0.clean.out.26_1DHN	1DHN	3.07	1.8080	2.1739
1RRW_A	1dhn__BOINC_ABRELAX_SAVE_ALL_OUT_BARCODE-1dhn_-frags83__1706_0.clean.out.27_1DHN	1DHN	2.96	1.9096	2.2637
1RRW_A	1dhn__BOINC_ABRELAX_SAVE_ALL_OUT_BARCODE-1dhn_-frags83__1706_0.clean.out.28_1DHN	1DHN	2.98	1.4015	1.8206
1RRW_A	1dhn__BOINC_ABRELAX_SAVE_ALL_OUT_BARCODE-1dhn_-frags83__1706_0.clean.out.29_1DHN	1DHN	2.52	0.9951	1.4795
1RRW_A	1dhn__BOINC_ABRELAX_SAVE_ALL_OUT_BARCODE-1dhn_-frags83__1706_0.clean.out.2_1DHN	1DHN	2.46	1.4015	1.8206
1RRW_A	1dhn__BOINC_ABRELAX_SAVE_ALL_OUT_BARCODE-1dhn_-frags83__1706_0.clean.out.30_1DHN	1DHN	2.35	0.6903	1.2346
1RRW_A	1dhn__BOINC_ABRELAX_SAVE_ALL_OUT_BARCODE-1dhn_-frags83__1706_0.clean.out.31_1DHN	1DHN	2.56	-0.7322	0.3173
1RRW_A	1dhn__BOINC_ABRELAX_SAVE_ALL_OUT_BARCODE-1dhn_-frags83__1706_0.clean.out.32_1DHN	1DHN	2.49	2.0112	2.3539
1RRW_A	1dhn__BOINC_ABRELAX_SAVE_ALL_OUT_BARCODE-1dhn_-frags83__1706_0.clean.out.33_1DHN	1DHN	2.78	1.8080	2.1739
1RRW_A	1dhn__BOINC_ABRELAX_SAVE_ALL_OUT_BARCODE-1dhn_-frags83__1706_0.clean.out.34_1DHN	1DHN	2.96	1.4015	1.8206
1RRW_A	1dhn__BOINC_ABRELAX_SAVE_ALL_OUT_BARCODE-1dhn_-frags83__1706_0.clean.out.35_1DHN	1DHN	2.41	-0.6306	0.3653
1RRW_A	1dhn__BOINC_ABRELAX_SAVE_ALL_OUT_BARCODE-1dhn_-frags83__1706_0.clean.out.36_1DHN	1DHN	2.61	0.7919	1.3150
1RRW_A	1dhn__BOINC_ABRELAX_SAVE_ALL_OUT_BARCODE-1dhn_-frags83__1706_0.clean.out.37_1DHN	1DHN	2.24	0.0806	0.7857
1RRW_A	1dhn__BOINC_ABRELAX_SAVE_ALL_OUT_BARCODE-1dhn_-frags83__1706_0.clean.out.38_1DHN	1DHN	2.56	1.8080	2.1739
1RRW_A	1dhn__BOINC_ABRELAX_SAVE_ALL_OUT_BARCODE-1dhn_-frags83__1706_0.clean.out.39_1DHN	1DHN	2.73	0.7919	1.3150
1RRW_A	1dhn__BOINC_ABRELAX_SAVE_ALL_OUT_BARCODE-1dhn_-frags83__1706_0.clean.out.3_1DHN	1DHN	2.42	0.8935	1.3967
1RRW_A	1dhn__BOINC_ABRELAX_SAVE_ALL_OUT_BARCODE-1dhn_-frags83__1706_0.clean.out.40_1DHN	1DHN	2.24	0.5887	1.1556
1RRW_A	1dhn__BOINC_ABRELAX_SAVE_ALL_OUT_BARCODE-1dhn_-frags83__1706_0.clean.out.41_1DHN	1DHN	2.73	3.0272	3.2750
1RRW_A	1dhn__BOINC_ABRELAX_SAVE_ALL_OUT_BARCODE-1dhn_-frags83__1706_0.clean.out.42_1DHN	1DHN	2.35	0.5887	1.1556
1RRW_A	1dhn__BOINC_ABRELAX_SAVE_ALL_OUT_BARCODE-1dhn_-frags83__1706_0.clean.out.43_1DHN	1DHN	2.87	2.2144	2.5357
1RRW_A	1dhn__BOINC_ABRELAX_SAVE_ALL_OUT_BARCODE-1dhn_-frags83__1706_0.clean.out.44_1DHN	1DHN	2.92	1.2999	1.7340
1RRW_A	1dhn__BOINC_ABRELAX_SAVE_ALL_OUT_BARCODE-1dhn_-frags83__1706_0.clean.out.45_1DHN	1DHN	2.77	0.8935	1.3967
1RRW_A	1dhn__BOINC_ABRELAX_SAVE_ALL_OUT_BARCODE-1dhn_-frags83__1706_0.clean.out.46_1DHN	1DHN	2.62	1.6047	1.9960
1RRW_A	1dhn__BOINC_ABRELAX_SAVE_ALL_OUT_BARCODE-1dhn_-frags83__1706_0.clean.out.47_1DHN	1DHN	3.14	0.8935	1.3967
1RRW_A	1dhn__BOINC_ABRELAX_SAVE_ALL_OUT_BARCODE-1dhn_-frags83__1706_0.clean.out.48_1DHN	1DHN	3.05	1.4015	1.8206
1RRW_A	1dhn__BOINC_ABRELAX_SAVE_ALL_OUT_BARCODE-1dhn_-frags83__1706_0.clean.out.49_1DHN	1DHN	3.01	3.9417	4.1202
1RRW_A	1dhn__BOINC_ABRELAX_SAVE_ALL_OUT_BARCODE-1dhn_-frags83__1706_0.clean.out.4_1DHN	1DHN	2.79	1.0967	1.5634
1RRW_A	1dhn__BOINC_ABRELAX_SAVE_ALL_OUT_BARCODE-1dhn_-frags83__1706_0.clean.out.50_1DHN	1DHN	3.17	3.0272	3.2750
1RRW_A	1dhn__BOINC_ABRELAX_SAVE_ALL_OUT_BARCODE-1dhn_-frags83__1706_0.clean.out.51_1DHN	1DHN	2.31	-0.6306	0.3653
1RRW_A	1dhn__BOINC_ABRELAX_SAVE_ALL_OUT_BARCODE-1dhn_-frags83__1706_0.clean.out.52_1DHN	1DHN	2.24	0.4871	1.0781
1RRW_A	1dhn__BOINC_ABRELAX_SAVE_ALL_OUT_BARCODE-1dhn_-frags83__1706_0.clean.out.53_1DHN	1DHN	2.91	2.2144	2.5357
1RRW_A	1dhn__BOINC_ABRELAX_SAVE_ALL_OUT_BARCODE-1dhn_-frags83__1706_0.clean.out.54_1DHN	1DHN	2.68	2.2144	2.5357
1RRW_A	1dhn__BOINC_ABRELAX_SAVE_ALL_OUT_BARCODE-1dhn_-frags83__1706_0.clean.out.55_1DHN	1DHN	2.17	-0.3258	0.5286
1RRW_A	1dhn__BOINC_ABRELAX_SAVE_ALL_OUT_BARCODE-1dhn_-frags83__1706_0.clean.out.56_1DHN	1DHN	2.76	2.0112	2.3539
1RRW_A	1dhn__BOINC_ABRELAX_SAVE_ALL_OUT_BARCODE-1dhn_-frags83__1706_0.clean.out.57_1DHN	1DHN	2.21	1.1983	1.6483
1RRW_A	1dhn__BOINC_ABRELAX_SAVE_ALL_OUT_BARCODE-1dhn_-frags83__1706_0.clean.out.58_1DHN	1DHN	3.00	1.8080	2.1739
1RRW_A	1dhn__BOINC_ABRELAX_SAVE_ALL_OUT_BARCODE-1dhn_-frags83__1706_0.clean.out.59_1DHN	1DHN	2.86	-0.4274	0.4711
1RRW_A	1dhn__BOINC_ABRELAX_SAVE_ALL_OUT_BARCODE-1dhn_-frags83__1706_0.clean.out.5_1DHN	1DHN	2.17	0.8935	1.3967
1RRW_A	1dhn__BOINC_ABRELAX_SAVE_ALL_OUT_BARCODE-1dhn_-frags83__1706_0.clean.out.60_1DHN	1DHN	3.00	3.5353	3.7434
1RRW_A	1dhn__BOINC_ABRELAX_SAVE_ALL_OUT_BARCODE-1dhn_-frags83__1706_0.clean.out.61_1DHN	1DHN	2.38	-0.3258	0.5286
1RRW_A	1dhn__BOINC_ABRELAX_SAVE_ALL_OUT_BARCODE-1dhn_-frags83__1706_0.clean.out.62_1DHN	1DHN	2.53	1.9096	2.2637
1RRW_A	1dhn__BOINC_ABRELAX_SAVE_ALL_OUT_BARCODE-1dhn_-frags83__1706_0.clean.out.63_1DHN	1DHN	3.02	0.1822	0.8559
1RRW_A	1dhn__BOINC_ABRELAX_SAVE_ALL_OUT_BARCODE-1dhn_-frags83__1706_0.clean.out.64_1DHN	1DHN	2.89	1.6047	1.9960
1RRW_A	1dhn__BOINC_ABRELAX_SAVE_ALL_OUT_BARCODE-1dhn_-frags83__1706_0.clean.out.65_1DHN	1DHN	2.65	0.4871	1.0781
1RRW_A	1dhn__BOINC_ABRELAX_SAVE_ALL_OUT_BARCODE-1dhn_-frags83__1706_0.clean.out.66_1DHN	1DHN	2.89	2.1128	2.4446
1RRW_A	1dhn__BOINC_ABRELAX_SAVE_ALL_OUT_BARCODE-1dhn_-frags83__1706_0.clean.out.67_1DHN	1DHN	2.83	2.5192	2.8109
1RRW_A	1dhn__BOINC_ABRELAX_SAVE_ALL_OUT_BARCODE-1dhn_-frags83__1706_0.clean.out.68_1DHN	1DHN	2.96	1.1983	1.6483
1RRW_A	1dhn__BOINC_ABRELAX_SAVE_ALL_OUT_BARCODE-1dhn_-frags83__1706_0.clean.out.69_1DHN	1DHN	2.77	1.2999	1.7340
1RRW_A	1dhn__BOINC_ABRELAX_SAVE_ALL_OUT_BARCODE-1dhn_-frags83__1706_0.clean.out.6_1DHN	1DHN	2.91	1.4015	1.8206
1RRW_A	1dhn__BOINC_ABRELAX_SAVE_ALL_OUT_BARCODE-1dhn_-frags83__1706_0.clean.out.70_1DHN	1DHN	2.96	1.1983	1.6483
1RRW_A	1dhn__BOINC_ABRELAX_SAVE_ALL_OUT_BARCODE-1dhn_-frags83__1706_0.clean.out.71_1DHN	1DHN	3.02	0.4871	1.0781
1RRW_A	1dhn__BOINC_ABRELAX_SAVE_ALL_OUT_BARCODE-1dhn_-frags83__1706_0.clean.out.72_1DHN	1DHN	2.32	0.5887	1.1556
1RRW_A	1dhn__BOINC_ABRELAX_SAVE_ALL_OUT_BARCODE-1dhn_-frags83__1706_0.clean.out.73_1DHN	1DHN	2.39	0.5887	1.1556
1RRW_A	1dhn__BOINC_ABRELAX_SAVE_ALL_OUT_BARCODE-1dhn_-frags83__1706_0.clean.out.74_1DHN	1DHN	2.25	0.9951	1.4795
1RRW_A	1dhn__BOINC_ABRELAX_SAVE_ALL_OUT_BARCODE-1dhn_-frags83__1706_0.clean.out.75_1DHN	1DHN	2.35	2.4176	2.7189
1RRW_A	1dhn__BOINC_ABRELAX_SAVE_ALL_OUT_BARCODE-1dhn_-frags83__1706_0.clean.out.76_1DHN	1DHN	2.80	2.4176	2.7189
1RRW_A	1dhn__BOINC_ABRELAX_SAVE_ALL_OUT_BARCODE-1dhn_-frags83__1706_0.clean.out.77_1DHN	1DHN	3.04	1.6047	1.9960
1RRW_A	1dhn__BOINC_ABRELAX_SAVE_ALL_OUT_BARCODE-1dhn_-frags83__1706_0.clean.out.78_1DHN	1DHN	1.99	1.0967	1.5634
1RRW_A	1dhn__BOINC_ABRELAX_SAVE_ALL_OUT_BARCODE-1dhn_-frags83__1706_0.clean.out.79_1DHN	1DHN	2.93	0.5887	1.1556
1RRW_A	1dhn__BOINC_ABRELAX_SAVE_ALL_OUT_BARCODE-1dhn_-frags83__1706_0.clean.out.7_1DHN	1DHN	2.87	4.3481	4.4981
1RRW_A	1dhn__BOINC_ABRELAX_SAVE_ALL_OUT_BARCODE-1dhn_-frags83__1706_0.clean.out.80_1DHN	1DHN	2.22	0.9951	1.4795
1RRW_A	1dhn__BOINC_ABRELAX_SAVE_ALL_OUT_BARCODE-1dhn_-frags83__1706_0.clean.out.81_1DHN	1DHN	2.39	-0.3258	0.5286
1RRW_A	1dhn__BOINC_ABRELAX_SAVE_ALL_OUT_BARCODE-1dhn_-frags83__1706_0.clean.out.82_1DHN	1DHN	2.47	1.9096	2.2637
1RRW_A	1dhn__BOINC_ABRELAX_SAVE_ALL_OUT_BARCODE-1dhn_-frags83__1706_0.clean.out.83_1DHN	1DHN	2.84	1.2999	1.7340
1RRW_A	1dhn__BOINC_ABRELAX_SAVE_ALL_OUT_BARCODE-1dhn_-frags83__1706_0.clean.out.84_1DHN	1DHN	2.72	0.7919	1.3150
1RRW_A	1dhn__BOINC_ABRELAX_SAVE_ALL_OUT_BARCODE-1dhn_-frags83__1706_0.clean.out.85_1DHN	1DHN	2.74	-0.0210	0.7177
1RRW_A	1dhn__BOINC_ABRELAX_SAVE_ALL_OUT_BARCODE-1dhn_-frags83__1706_0.clean.out.86_1DHN	1DHN	2.66	1.7063	2.0847
1RRW_A	1dhn__BOINC_ABRELAX_SAVE_ALL_OUT_BARCODE-1dhn_-frags83__1706_0.clean.out.87_1DHN	1DHN	3.00	2.3160	2.6271
1RRW_A	1dhn__BOINC_ABRELAX_SAVE_ALL_OUT_BARCODE-1dhn_-frags83__1706_0.clean.out.88_1DHN	1DHN	1.91	-0.4274	0.4711
1RRW_A	1dhn__BOINC_ABRELAX_SAVE_ALL_OUT_BARCODE-1dhn_-frags83__1706_0.clean.out.89_1DHN	1DHN	1.96	-0.3258	0.5286
1RRW_A	1dhn__BOINC_ABRELAX_SAVE_ALL_OUT_BARCODE-1dhn_-frags83__1706_0.clean.out.8_1DHN	1DHN	2.62	1.6047	1.9960
1RRW_A	1dhn__BOINC_ABRELAX_SAVE_ALL_OUT_BARCODE-1dhn_-frags83__1706_0.clean.out.90_1DHN	1DHN	2.54	-0.2242	0.5890
1RRW_A	1dhn__BOINC_ABRELAX_SAVE_ALL_OUT_BARCODE-1dhn_-frags83__1706_0.clean.out.91_1DHN	1DHN	2.59	0.8935	1.3967
1RRW_A	1dhn__BOINC_ABRELAX_SAVE_ALL_OUT_BARCODE-1dhn_-frags83__1706_0.clean.out.92_1DHN	1DHN	2.29	1.8080	2.1739
1RRW_A	1dhn__BOINC_ABRELAX_SAVE_ALL_OUT_BARCODE-1dhn_-frags83__1706_0.clean.out.93_1DHN	1DHN	2.91	0.4871	1.0781
1RRW_A	1dhn__BOINC_ABRELAX_SAVE_ALL_OUT_BARCODE-1dhn_-frags83__1706_0.clean.out.94_1DHN	1DHN	2.81	1.6047	1.9960
1RRW_A	1dhn__BOINC_ABRELAX_SAVE_ALL_OUT_BARCODE-1dhn_-frags83__1706_0.clean.out.95_1DHN	1DHN	3.16	1.4015	1.8206
1RRW_A	1dhn__BOINC_ABRELAX_SAVE_ALL_OUT_BARCODE-1dhn_-frags83__1706_0.clean.out.96_1DHN	1DHN	3.15	1.2999	1.7340
1RRW_A	1dhn__BOINC_ABRELAX_SAVE_ALL_OUT_BARCODE-1dhn_-frags83__1706_0.clean.out.97_1DHN	1DHN	2.43	-0.3258	0.5286
1RRW_A	1dhn__BOINC_ABRELAX_SAVE_ALL_OUT_BARCODE-1dhn_-frags83__1706_0.clean.out.98_1DHN	1DHN	2.81	4.2465	4.4035
1RRW_A	1dhn__BOINC_ABRELAX_SAVE_ALL_OUT_BARCODE-1dhn_-frags83__1706_0.clean.out.99_1DHN	1DHN	2.41	2.9256	3.1818
1RRW_A	1dhn__BOINC_ABRELAX_SAVE_ALL_OUT_BARCODE-1dhn_-frags83__1706_0.clean.out.9_1DHN	1DHN	2.28	-0.0210	0.7177
2NM2_D	1dhn__BOINC_ABRELAX_SAVE_ALL_OUT-1dhn_-frags83__1705_0.first.clean.out.10_1DHN	1DHN	2.61	0.5887	1.1556
2NM2_D	1dhn__BOINC_ABRELAX_SAVE_ALL_OUT-1dhn_-frags83__1705_0.first.clean.out.11_1DHN	1DHN	2.90	0.5887	1.1556
2NM2_D	1dhn__BOINC_ABRELAX_SAVE_ALL_OUT-1dhn_-frags83__1705_0.first.clean.out.12_1DHN	1DHN	2.81	-0.7322	0.3173
2NM2_D	1dhn__BOINC_ABRELAX_SAVE_ALL_OUT-1dhn_-frags83__1705_0.first.clean.out.13_1DHN	1DHN	2.49	1.6047	1.9960
2NM2_D	1dhn__BOINC_ABRELAX_SAVE_ALL_OUT-1dhn_-frags83__1705_0.first.clean.out.14_1DHN	1DHN	2.93	1.9096	2.2637
2NM2_D	1dhn__BOINC_ABRELAX_SAVE_ALL_OUT-1dhn_-frags83__1705_0.first.clean.out.15_1DHN	1DHN	2.78	0.2838	0.9281
2NM2_D	1dhn__BOINC_ABRELAX_SAVE_ALL_OUT-1dhn_-frags83__1705_0.first.clean.out.16_1DHN	1DHN	2.77	1.4015	1.8206
2NM2_D	1dhn__BOINC_ABRELAX_SAVE_ALL_OUT-1dhn_-frags83__1705_0.first.clean.out.17_1DHN	1DHN	2.71	0.6903	1.2346
2NM2_D	1dhn__BOINC_ABRELAX_SAVE_ALL_OUT-1dhn_-frags83__1705_0.first.clean.out.18_1DHN	1DHN	2.81	-0.1226	0.6521
2NM2_D	1dhn__BOINC_ABRELAX_SAVE_ALL_OUT-1dhn_-frags83__1705_0.first.clean.out.19_1DHN	1DHN	2.82	2.1128	2.4446
2NM2_D	1dhn__BOINC_ABRELAX_SAVE_ALL_OUT-1dhn_-frags83__1705_0.first.clean.out.1_1DHN	1DHN	2.73	1.9096	2.2637
2NM2_D	1dhn__BOINC_ABRELAX_SAVE_ALL_OUT-1dhn_-frags83__1705_0.first.clean.out.20_1DHN	1DHN	2.95	0.9951	1.4795
2NM2_D	1dhn__BOINC_ABRELAX_SAVE_ALL_OUT-1dhn_-frags83__1705_0.first.clean.out.2_1DHN	1DHN	2.32	0.1822	0.8559
2NM2_D	1dhn__BOINC_ABRELAX_SAVE_ALL_OUT-1dhn_-frags83__1705_0.first.clean.out.3_1DHN	1DHN	2.78	-1.0371	0.1946
2NM2_D	1dhn__BOINC_ABRELAX_SAVE_ALL_OUT-1dhn_-frags83__1705_0.first.clean.out.4_1DHN	1DHN	2.27	0.8935	1.3967
2NM2_D	1dhn__BOINC_ABRELAX_SAVE_ALL_OUT-1dhn_-frags83__1705_0.first.clean.out.5_1DHN	1DHN	2.75	0.0806	0.7857
2NM2_D	1dhn__BOINC_ABRELAX_SAVE_ALL_OUT-1dhn_-frags83__1705_0.first.clean.out.6_1DHN	1DHN	2.68	-0.6306	0.3653
2NM2_D	1dhn__BOINC_ABRELAX_SAVE_ALL_OUT-1dhn_-frags83__1705_0.first.clean.out.7_1DHN	1DHN	2.98	0.5887	1.1556
2NM2_D	1dhn__BOINC_ABRELAX_SAVE_ALL_OUT-1dhn_-frags83__1705_0.first.clean.out.8_1DHN	1DHN	3.01	1.8080	2.1739
2NM2_D	1dhn__BOINC_ABRELAX_SAVE_ALL_OUT-1dhn_-frags83__1705_0.first.clean.out.9_1DHN	1DHN	2.83	0.1822	0.8559
2NM2_D	1dhn__BOINC_ABRELAX_SAVE_ALL_OUT_BARCODE-1dhn_-frags83__1706_0.clean.out.100_1DHN	1DHN	2.59	1.0967	1.5634
2NM2_D	1dhn__BOINC_ABRELAX_SAVE_ALL_OUT_BARCODE-1dhn_-frags83__1706_0.clean.out.10_1DHN	1DHN	3.16	3.6369	3.8375
2NM2_D	1dhn__BOINC_ABRELAX_SAVE_ALL_OUT_BARCODE-1dhn_-frags83__1706_0.clean.out.11_1DHN	1DHN	2.90	2.7224	2.9959
2NM2_D	1dhn__BOINC_ABRELAX_SAVE_ALL_OUT_BARCODE-1dhn_-frags83__1706_0.clean.out.12_1DHN	1DHN	2.60	0.5887	1.1556
2NM2_D	1dhn__BOINC_ABRELAX_SAVE_ALL_OUT_BARCODE-1dhn_-frags83__1706_0.clean.out.13_1DHN	1DHN	2.56	0.7919	1.3150
2NM2_D	1dhn__BOINC_ABRELAX_SAVE_ALL_OUT_BARCODE-1dhn_-frags83__1706_0.clean.out.14_1DHN	1DHN	1.85	0.4871	1.0781
2NM2_D	1dhn__BOINC_ABRELAX_SAVE_ALL_OUT_BARCODE-1dhn_-frags83__1706_0.clean.out.15_1DHN	1DHN	3.12	1.2999	1.7340
2NM2_D	1dhn__BOINC_ABRELAX_SAVE_ALL_OUT_BARCODE-1dhn_-frags83__1706_0.clean.out.16_1DHN	1DHN	2.83	1.5031	1.9080
2NM2_D	1dhn__BOINC_ABRELAX_SAVE_ALL_OUT_BARCODE-1dhn_-frags83__1706_0.clean.out.17_1DHN	1DHN	2.39	1.2999	1.7340
2NM2_D	1dhn__BOINC_ABRELAX_SAVE_ALL_OUT_BARCODE-1dhn_-frags83__1706_0.clean.out.18_1DHN	1DHN	2.44	1.6047	1.9960
2NM2_D	1dhn__BOINC_ABRELAX_SAVE_ALL_OUT_BARCODE-1dhn_-frags83__1706_0.clean.out.19_1DHN	1DHN	2.69	1.6047	1.9960
2NM2_D	1dhn__BOINC_ABRELAX_SAVE_ALL_OUT_BARCODE-1dhn_-frags83__1706_0.clean.out.1_1DHN	1DHN	1.93	-0.4274	0.4711
2NM2_D	1dhn__BOINC_ABRELAX_SAVE_ALL_OUT_BARCODE-1dhn_-frags83__1706_0.clean.out.20_1DHN	1DHN	2.01	0.9951	1.4795
2NM2_D	1dhn__BOINC_ABRELAX_SAVE_ALL_OUT_BARCODE-1dhn_-frags83__1706_0.clean.out.21_1DHN	1DHN	3.22	0.6903	1.2346
2NM2_D	1dhn__BOINC_ABRELAX_SAVE_ALL_OUT_BARCODE-1dhn_-frags83__1706_0.clean.out.22_1DHN	1DHN	3.04	1.2999	1.7340
2NM2_D	1dhn__BOINC_ABRELAX_SAVE_ALL_OUT_BARCODE-1dhn_-frags83__1706_0.clean.out.23_1DHN	1DHN	2.98	1.0967	1.5634
2NM2_D	1dhn__BOINC_ABRELAX_SAVE_ALL_OUT_BARCODE-1dhn_-frags83__1706_0.clean.out.24_1DHN	1DHN	2.78	3.7385	3.9316
2NM2_D	1dhn__BOINC_ABRELAX_SAVE_ALL_OUT_BARCODE-1dhn_-frags83__1706_0.clean.out.25_1DHN	1DHN	3.05	0.3854	1.0022
2NM2_D	1dhn__BOINC_ABRELAX_SAVE_ALL_OUT_BARCODE-1dhn_-frags83__1706_0.clean.out.26_1DHN	1DHN	2.88	0.7919	1.3150
2NM2_D	1dhn__BOINC_ABRELAX_SAVE_ALL_OUT_BARCODE-1dhn_-frags83__1706_0.clean.out.27_1DHN	1DHN	2.95	1.9096	2.2637
2NM2_D	1dhn__BOINC_ABRELAX_SAVE_ALL_OUT_BARCODE-1dhn_-frags83__1706_0.clean.out.28_1DHN	1DHN	2.48	1.6047	1.9960
2NM2_D	1dhn__BOINC_ABRELAX_SAVE_ALL_OUT_BARCODE-1dhn_-frags83__1706_0.clean.out.29_1DHN	1DHN	2.37	0.6903	1.2346
2NM2_D	1dhn__BOINC_ABRELAX_SAVE_ALL_OUT_BARCODE-1dhn_-frags83__1706_0.clean.out.2_1DHN	1DHN	2.49	1.5031	1.9080
2NM2_D	1dhn__BOINC_ABRELAX_SAVE_ALL_OUT_BARCODE-1dhn_-frags83__1706_0.clean.out.30_1DHN	1DHN	2.68	0.9951	1.4795
2NM2_D	1dhn__BOINC_ABRELAX_SAVE_ALL_OUT_BARCODE-1dhn_-frags83__1706_0.clean.out.31_1DHN	1DHN	2.75	-0.7322	0.3173
2NM2_D	1dhn__BOINC_ABRELAX_SAVE_ALL_OUT_BARCODE-1dhn_-frags83__1706_0.clean.out.32_1DHN	1DHN	2.69	2.0112	2.3539
2NM2_D	1dhn__BOINC_ABRELAX_SAVE_ALL_OUT_BARCODE-1dhn_-frags83__1706_0.clean.out.33_1DHN	1DHN	2.83	2.0112	2.3539
2NM2_D	1dhn__BOINC_ABRELAX_SAVE_ALL_OUT_BARCODE-1dhn_-frags83__1706_0.clean.out.34_1DHN	1DHN	3.08	1.8080	2.1739
2NM2_D	1dhn__BOINC_ABRELAX_SAVE_ALL_OUT_BARCODE-1dhn_-frags83__1706_0.clean.out.35_1DHN	1DHN	2.65	-0.5290	0.4166
2NM2_D	1dhn__BOINC_ABRELAX_SAVE_ALL_OUT_BARCODE-1dhn_-frags83__1706_0.clean.out.36_1DHN	1DHN	2.88	0.5887	1.1556
2NM2_D	1dhn__BOINC_ABRELAX_SAVE_ALL_OUT_BARCODE-1dhn_-frags83__1706_0.clean.out.37_1DHN	1DHN	2.30	-0.2242	0.5890
2NM2_D	1dhn__BOINC_ABRELAX_SAVE_ALL_OUT_BARCODE-1dhn_-frags83__1706_0.clean.out.38_1DHN	1DHN	2.92	1.7063	2.0847
2NM2_D	1dhn__BOINC_ABRELAX_SAVE_ALL_OUT_BARCODE-1dhn_-frags83__1706_0.clean.out.39_1DHN	1DHN	2.69	0.5887	1.1556
2NM2_D	1dhn__BOINC_ABRELAX_SAVE_ALL_OUT_BARCODE-1dhn_-frags83__1706_0.clean.out.3_1DHN	1DHN	2.45	1.0967	1.5634
2NM2_D	1dhn__BOINC_ABRELAX_SAVE_ALL_OUT_BARCODE-1dhn_-frags83__1706_0.clean.out.40_1DHN	1DHN	2.58	0.4871	1.0781
2NM2_D	1dhn__BOINC_ABRELAX_SAVE_ALL_OUT_BARCODE-1dhn_-frags83__1706_0.clean.out.41_1DHN	1DHN	2.82	2.9256	3.1818
2NM2_D	1dhn__BOINC_ABRELAX_SAVE_ALL_OUT_BARCODE-1dhn_-frags83__1706_0.clean.out.42_1DHN	1DHN	2.19	0.4871	1.0781
2NM2_D	1dhn__BOINC_ABRELAX_SAVE_ALL_OUT_BARCODE-1dhn_-frags83__1706_0.clean.out.43_1DHN	1DHN	2.71	2.1128	2.4446
2NM2_D	1dhn__BOINC_ABRELAX_SAVE_ALL_OUT_BARCODE-1dhn_-frags83__1706_0.clean.out.44_1DHN	1DHN	2.82	1.4015	1.8206
2NM2_D	1dhn__BOINC_ABRELAX_SAVE_ALL_OUT_BARCODE-1dhn_-frags83__1706_0.clean.out.45_1DHN	1DHN	2.38	-0.7322	0.3173
2NM2_D	1dhn__BOINC_ABRELAX_SAVE_ALL_OUT_BARCODE-1dhn_-frags83__1706_0.clean.out.46_1DHN	1DHN	2.26	1.8080	2.1739
2NM2_D	1dhn__BOINC_ABRELAX_SAVE_ALL_OUT_BARCODE-1dhn_-frags83__1706_0.clean.out.47_1DHN	1DHN	3.04	0.4871	1.0781
2NM2_D	1dhn__BOINC_ABRELAX_SAVE_ALL_OUT_BARCODE-1dhn_-frags83__1706_0.clean.out.48_1DHN	1DHN	3.01	1.7063	2.0847
2NM2_D	1dhn__BOINC_ABRELAX_SAVE_ALL_OUT_BARCODE-1dhn_-frags83__1706_0.clean.out.49_1DHN	1DHN	2.91	3.8401	4.0258
2NM2_D	1dhn__BOINC_ABRELAX_SAVE_ALL_OUT_BARCODE-1dhn_-frags83__1706_0.clean.out.4_1DHN	1DHN	2.86	0.9951	1.4795
2NM2_D	1dhn__BOINC_ABRELAX_SAVE_ALL_OUT_BARCODE-1dhn_-frags83__1706_0.clean.out.50_1DHN	1DHN	3.00	1.8080	2.1739
2NM2_D	1dhn__BOINC_ABRELAX_SAVE_ALL_OUT_BARCODE-1dhn_-frags83__1706_0.clean.out.51_1DHN	1DHN	1.79	-0.4274	0.4711
2NM2_D	1dhn__BOINC_ABRELAX_SAVE_ALL_OUT_BARCODE-1dhn_-frags83__1706_0.clean.out.52_1DHN	1DHN	2.70	0.8935	1.3967
2NM2_D	1dhn__BOINC_ABRELAX_SAVE_ALL_OUT_BARCODE-1dhn_-frags83__1706_0.clean.out.53_1DHN	1DHN	3.15	2.3160	2.6271
2NM2_D	1dhn__BOINC_ABRELAX_SAVE_ALL_OUT_BARCODE-1dhn_-frags83__1706_0.clean.out.54_1DHN	1DHN	2.93	2.4176	2.7189
2NM2_D	1dhn__BOINC_ABRELAX_SAVE_ALL_OUT_BARCODE-1dhn_-frags83__1706_0.clean.out.55_1DHN	1DHN	1.37	-0.3258	0.5286
2NM2_D	1dhn__BOINC_ABRELAX_SAVE_ALL_OUT_BARCODE-1dhn_-frags83__1706_0.clean.out.56_1DHN	1DHN	2.81	2.1128	2.4446
2NM2_D	1dhn__BOINC_ABRELAX_SAVE_ALL_OUT_BARCODE-1dhn_-frags83__1706_0.clean.out.57_1DHN	1DHN	2.22	1.1983	1.6483
2NM2_D	1dhn__BOINC_ABRELAX_SAVE_ALL_OUT_BARCODE-1dhn_-frags83__1706_0.clean.out.58_1DHN	1DHN	2.90	1.6047	1.9960
2NM2_D	1dhn__BOINC_ABRELAX_SAVE_ALL_OUT_BARCODE-1dhn_-frags83__1706_0.clean.out.59_1DHN	1DHN	2.51	-0.1226	0.6521
2NM2_D	1dhn__BOINC_ABRELAX_SAVE_ALL_OUT_BARCODE-1dhn_-frags83__1706_0.clean.out.5_1DHN	1DHN	2.32	1.5031	1.9080
2NM2_D	1dhn__BOINC_ABRELAX_SAVE_ALL_OUT_BARCODE-1dhn_-frags83__1706_0.clean.out.60_1DHN	1DHN	3.03	3.9417	4.1202
2NM2_D	1dhn__BOINC_ABRELAX_SAVE_ALL_OUT_BARCODE-1dhn_-frags83__1706_0.clean.out.61_1DHN	1DHN	2.38	-0.3258	0.5286
2NM2_D	1dhn__BOINC_ABRELAX_SAVE_ALL_OUT_BARCODE-1dhn_-frags83__1706_0.clean.out.62_1DHN	1DHN	2.30	2.0112	2.3539
2NM2_D	1dhn__BOINC_ABRELAX_SAVE_ALL_OUT_BARCODE-1dhn_-frags83__1706_0.clean.out.63_1DHN	1DHN	2.46	-0.0210	0.7177
2NM2_D	1dhn__BOINC_ABRELAX_SAVE_ALL_OUT_BARCODE-1dhn_-frags83__1706_0.clean.out.64_1DHN	1DHN	3.01	1.6047	1.9960
2NM2_D	1dhn__BOINC_ABRELAX_SAVE_ALL_OUT_BARCODE-1dhn_-frags83__1706_0.clean.out.65_1DHN	1DHN	2.89	0.5887	1.1556
2NM2_D	1dhn__BOINC_ABRELAX_SAVE_ALL_OUT_BARCODE-1dhn_-frags83__1706_0.clean.out.66_1DHN	1DHN	2.88	2.4176	2.7189
2NM2_D	1dhn__BOINC_ABRELAX_SAVE_ALL_OUT_BARCODE-1dhn_-frags83__1706_0.clean.out.67_1DHN	1DHN	2.81	2.2144	2.5357
2NM2_D	1dhn__BOINC_ABRELAX_SAVE_ALL_OUT_BARCODE-1dhn_-frags83__1706_0.clean.out.68_1DHN	1DHN	3.07	-0.2242	0.5890
2NM2_D	1dhn__BOINC_ABRELAX_SAVE_ALL_OUT_BARCODE-1dhn_-frags83__1706_0.clean.out.69_1DHN	1DHN	2.79	1.4015	1.8206
2NM2_D	1dhn__BOINC_ABRELAX_SAVE_ALL_OUT_BARCODE-1dhn_-frags83__1706_0.clean.out.6_1DHN	1DHN	3.17	2.3160	2.6271
2NM2_D	1dhn__BOINC_ABRELAX_SAVE_ALL_OUT_BARCODE-1dhn_-frags83__1706_0.clean.out.70_1DHN	1DHN	2.85	1.2999	1.7340
2NM2_D	1dhn__BOINC_ABRELAX_SAVE_ALL_OUT_BARCODE-1dhn_-frags83__1706_0.clean.out.71_1DHN	1DHN	2.79	0.5887	1.1556
2NM2_D	1dhn__BOINC_ABRELAX_SAVE_ALL_OUT_BARCODE-1dhn_-frags83__1706_0.clean.out.72_1DHN	1DHN	2.44	0.7919	1.3150
2NM2_D	1dhn__BOINC_ABRELAX_SAVE_ALL_OUT_BARCODE-1dhn_-frags83__1706_0.clean.out.73_1DHN	1DHN	2.16	0.5887	1.1556
2NM2_D	1dhn__BOINC_ABRELAX_SAVE_ALL_OUT_BARCODE-1dhn_-frags83__1706_0.clean.out.74_1DHN	1DHN	2.40	0.9951	1.4795
2NM2_D	1dhn__BOINC_ABRELAX_SAVE_ALL_OUT_BARCODE-1dhn_-frags83__1706_0.clean.out.75_1DHN	1DHN	2.37	2.3160	2.6271
2NM2_D	1dhn__BOINC_ABRELAX_SAVE_ALL_OUT_BARCODE-1dhn_-frags83__1706_0.clean.out.76_1DHN	1DHN	2.85	2.4176	2.7189
2NM2_D	1dhn__BOINC_ABRELAX_SAVE_ALL_OUT_BARCODE-1dhn_-frags83__1706_0.clean.out.77_1DHN	1DHN	2.93	1.2999	1.7340
2NM2_D	1dhn__BOINC_ABRELAX_SAVE_ALL_OUT_BARCODE-1dhn_-frags83__1706_0.clean.out.78_1DHN	1DHN	3.12	1.1983	1.6483
2NM2_D	1dhn__BOINC_ABRELAX_SAVE_ALL_OUT_BARCODE-1dhn_-frags83__1706_0.clean.out.79_1DHN	1DHN	2.93	0.6903	1.2346
2NM2_D	1dhn__BOINC_ABRELAX_SAVE_ALL_OUT_BARCODE-1dhn_-frags83__1706_0.clean.out.7_1DHN	1DHN	3.07	4.0433	4.2146
2NM2_D	1dhn__BOINC_ABRELAX_SAVE_ALL_OUT_BARCODE-1dhn_-frags83__1706_0.clean.out.80_1DHN	1DHN	2.28	1.0967	1.5634
2NM2_D	1dhn__BOINC_ABRELAX_SAVE_ALL_OUT_BARCODE-1dhn_-frags83__1706_0.clean.out.81_1DHN	1DHN	2.49	-0.2242	0.5890
2NM2_D	1dhn__BOINC_ABRELAX_SAVE_ALL_OUT_BARCODE-1dhn_-frags83__1706_0.clean.out.82_1DHN	1DHN	2.84	2.1128	2.4446
2NM2_D	1dhn__BOINC_ABRELAX_SAVE_ALL_OUT_BARCODE-1dhn_-frags83__1706_0.clean.out.83_1DHN	1DHN	1.98	1.0967	1.5634
2NM2_D	1dhn__BOINC_ABRELAX_SAVE_ALL_OUT_BARCODE-1dhn_-frags83__1706_0.clean.out.84_1DHN	1DHN	2.93	0.5887	1.1556
2NM2_D	1dhn__BOINC_ABRELAX_SAVE_ALL_OUT_BARCODE-1dhn_-frags83__1706_0.clean.out.85_1DHN	1DHN	2.60	0.8935	1.3967
2NM2_D	1dhn__BOINC_ABRELAX_SAVE_ALL_OUT_BARCODE-1dhn_-frags83__1706_0.clean.out.86_1DHN	1DHN	3.07	1.2999	1.7340
2NM2_D	1dhn__BOINC_ABRELAX_SAVE_ALL_OUT_BARCODE-1dhn_-frags83__1706_0.clean.out.87_1DHN	1DHN	3.04	1.9096	2.2637
2NM2_D	1dhn__BOINC_ABRELAX_SAVE_ALL_OUT_BARCODE-1dhn_-frags83__1706_0.clean.out.88_1DHN	1DHN	2.03	-0.4274	0.4711
2NM2_D	1dhn__BOINC_ABRELAX_SAVE_ALL_OUT_BARCODE-1dhn_-frags83__1706_0.clean.out.89_1DHN	1DHN	2.30	0.6903	1.2346
2NM2_D	1dhn__BOINC_ABRELAX_SAVE_ALL_OUT_BARCODE-1dhn_-frags83__1706_0.clean.out.8_1DHN	1DHN	2.64	0.9951	1.4795
2NM2_D	1dhn__BOINC_ABRELAX_SAVE_ALL_OUT_BARCODE-1dhn_-frags83__1706_0.clean.out.90_1DHN	1DHN	2.58	-0.1226	0.6521
2NM2_D	1dhn__BOINC_ABRELAX_SAVE_ALL_OUT_BARCODE-1dhn_-frags83__1706_0.clean.out.91_1DHN	1DHN	2.44	0.7919	1.3150
2NM2_D	1dhn__BOINC_ABRELAX_SAVE_ALL_OUT_BARCODE-1dhn_-frags83__1706_0.clean.out.92_1DHN	1DHN	2.68	1.6047	1.9960
2NM2_D	1dhn__BOINC_ABRELAX_SAVE_ALL_OUT_BARCODE-1dhn_-frags83__1706_0.clean.out.93_1DHN	1DHN	2.97	0.0806	0.7857
2NM2_D	1dhn__BOINC_ABRELAX_SAVE_ALL_OUT_BARCODE-1dhn_-frags83__1706_0.clean.out.94_1DHN	1DHN	2.65	1.9096	2.2637
2NM2_D	1dhn__BOINC_ABRELAX_SAVE_ALL_OUT_BARCODE-1dhn_-frags83__1706_0.clean.out.95_1DHN	1DHN	3.00	1.4015	1.8206
2NM2_D	1dhn__BOINC_ABRELAX_SAVE_ALL_OUT_BARCODE-1dhn_-frags83__1706_0.clean.out.96_1DHN	1DHN	2.10	1.2999	1.7340
2NM2_D	1dhn__BOINC_ABRELAX_SAVE_ALL_OUT_BARCODE-1dhn_-frags83__1706_0.clean.out.97_1DHN	1DHN	2.27	-0.3258	0.5286
2NM2_D	1dhn__BOINC_ABRELAX_SAVE_ALL_OUT_BARCODE-1dhn_-frags83__1706_0.clean.out.98_1DHN	1DHN	2.92	3.6369	3.8375
2NM2_D	1dhn__BOINC_ABRELAX_SAVE_ALL_OUT_BARCODE-1dhn_-frags83__1706_0.clean.out.99_1DHN	1DHN	2.48	2.6208	2.9033
2NM2_D	1dhn__BOINC_ABRELAX_SAVE_ALL_OUT_BARCODE-1dhn_-frags83__1706_0.clean.out.9_1DHN	1DHN	1.67	-0.0210	0.7177
