# Supplementary material for: Addressing the Role of Conformational Diversity in Protein Structure Prediction
Source: PLoS One. 2016 May 9;11(5):e0154923. doi: 10.1371/journal.pone.0154923 (PMC4861349; doi:10.1371/journal.pone.0154923)
Supplement: S1 Dataset — (GZ) [file pone.0154923.s002.gz › Palopoli-Monzon_2016_SI/Structural_alignments/SET_ROSETTA/rmsd_mammoth_rosseta_1HZ6.out]

PDB_1	PDB_2	Target	RMSD	Z-score	ln(E)
1HZ6_C	1hz6A_BOINC_ABRELAX_SAVE_ALL_OUT-1hz6A-frags83__1705_0.first.clean.out.10_1HZ6	1HZ6	2.27	4.6512	4.7805
1HZ6_C	1hz6A_BOINC_ABRELAX_SAVE_ALL_OUT-1hz6A-frags83__1705_0.first.clean.out.11_1HZ6	1HZ6	2.54	3.6454	3.8453
1HZ6_C	1hz6A_BOINC_ABRELAX_SAVE_ALL_OUT-1hz6A-frags83__1705_0.first.clean.out.12_1HZ6	1HZ6	2.72	4.6512	4.7805
1HZ6_C	1hz6A_BOINC_ABRELAX_SAVE_ALL_OUT-1hz6A-frags83__1705_0.first.clean.out.13_1HZ6	1HZ6	2.56	3.4777	3.6902
1HZ6_C	1hz6A_BOINC_ABRELAX_SAVE_ALL_OUT-1hz6A-frags83__1705_0.first.clean.out.14_1HZ6	1HZ6	2.54	4.3159	4.4681
1HZ6_C	1hz6A_BOINC_ABRELAX_SAVE_ALL_OUT-1hz6A-frags83__1705_0.first.clean.out.15_1HZ6	1HZ6	2.55	4.1483	4.3121
1HZ6_C	1hz6A_BOINC_ABRELAX_SAVE_ALL_OUT-1hz6A-frags83__1705_0.first.clean.out.16_1HZ6	1HZ6	2.79	5.1541	5.2498
1HZ6_C	1hz6A_BOINC_ABRELAX_SAVE_ALL_OUT-1hz6A-frags83__1705_0.first.clean.out.17_1HZ6	1HZ6	2.91	3.6454	3.8453
1HZ6_C	1hz6A_BOINC_ABRELAX_SAVE_ALL_OUT-1hz6A-frags83__1705_0.first.clean.out.18_1HZ6	1HZ6	1.70	4.9865	5.0933
1HZ6_C	1hz6A_BOINC_ABRELAX_SAVE_ALL_OUT-1hz6A-frags83__1705_0.first.clean.out.19_1HZ6	1HZ6	2.58	4.1483	4.3121
1HZ6_C	1hz6A_BOINC_ABRELAX_SAVE_ALL_OUT-1hz6A-frags83__1705_0.first.clean.out.1_1HZ6	1HZ6	2.52	4.4836	4.6242
1HZ6_C	1hz6A_BOINC_ABRELAX_SAVE_ALL_OUT-1hz6A-frags83__1705_0.first.clean.out.20_1HZ6	1HZ6	2.54	4.4836	4.6242
1HZ6_C	1hz6A_BOINC_ABRELAX_SAVE_ALL_OUT-1hz6A-frags83__1705_0.first.clean.out.2_1HZ6	1HZ6	2.76	4.3159	4.4681
1HZ6_C	1hz6A_BOINC_ABRELAX_SAVE_ALL_OUT-1hz6A-frags83__1705_0.first.clean.out.3_1HZ6	1HZ6	3.00	4.6512	4.7805
1HZ6_C	1hz6A_BOINC_ABRELAX_SAVE_ALL_OUT-1hz6A-frags83__1705_0.first.clean.out.4_1HZ6	1HZ6	2.97	4.1483	4.3121
1HZ6_C	1hz6A_BOINC_ABRELAX_SAVE_ALL_OUT-1hz6A-frags83__1705_0.first.clean.out.5_1HZ6	1HZ6	2.39	4.3159	4.4681
1HZ6_C	1hz6A_BOINC_ABRELAX_SAVE_ALL_OUT-1hz6A-frags83__1705_0.first.clean.out.6_1HZ6	1HZ6	2.72	3.4777	3.6902
1HZ6_C	1hz6A_BOINC_ABRELAX_SAVE_ALL_OUT-1hz6A-frags83__1705_0.first.clean.out.7_1HZ6	1HZ6	2.30	4.3159	4.4681
1HZ6_C	1hz6A_BOINC_ABRELAX_SAVE_ALL_OUT-1hz6A-frags83__1705_0.first.clean.out.8_1HZ6	1HZ6	2.37	3.9806	4.1563
1HZ6_C	1hz6A_BOINC_ABRELAX_SAVE_ALL_OUT-1hz6A-frags83__1705_0.first.clean.out.9_1HZ6	1HZ6	2.78	4.4836	4.6242
1HZ6_C	1hz6A_BOINC_ABRELAX_SAVE_ALL_OUT_BARCODE-1hz6A-frags83__1706_0.clean.out.100_1HZ6	1HZ6	2.38	3.3101	3.5354
1HZ6_C	1hz6A_BOINC_ABRELAX_SAVE_ALL_OUT_BARCODE-1hz6A-frags83__1706_0.clean.out.10_1HZ6	1HZ6	2.75	4.8188	4.9368
1HZ6_C	1hz6A_BOINC_ABRELAX_SAVE_ALL_OUT_BARCODE-1hz6A-frags83__1706_0.clean.out.11_1HZ6	1HZ6	2.82	4.3159	4.4681
1HZ6_C	1hz6A_BOINC_ABRELAX_SAVE_ALL_OUT_BARCODE-1hz6A-frags83__1706_0.clean.out.12_1HZ6	1HZ6	2.38	3.4777	3.6902
1HZ6_C	1hz6A_BOINC_ABRELAX_SAVE_ALL_OUT_BARCODE-1hz6A-frags83__1706_0.clean.out.13_1HZ6	1HZ6	2.60	2.9748	3.2269
1HZ6_C	1hz6A_BOINC_ABRELAX_SAVE_ALL_OUT_BARCODE-1hz6A-frags83__1706_0.clean.out.14_1HZ6	1HZ6	2.26	3.4777	3.6902
1HZ6_C	1hz6A_BOINC_ABRELAX_SAVE_ALL_OUT_BARCODE-1hz6A-frags83__1706_0.clean.out.15_1HZ6	1HZ6	2.42	4.3159	4.4681
1HZ6_C	1hz6A_BOINC_ABRELAX_SAVE_ALL_OUT_BARCODE-1hz6A-frags83__1706_0.clean.out.16_1HZ6	1HZ6	2.70	4.8188	4.9368
1HZ6_C	1hz6A_BOINC_ABRELAX_SAVE_ALL_OUT_BARCODE-1hz6A-frags83__1706_0.clean.out.17_1HZ6	1HZ6	2.84	3.1425	3.3809
1HZ6_C	1hz6A_BOINC_ABRELAX_SAVE_ALL_OUT_BARCODE-1hz6A-frags83__1706_0.clean.out.18_1HZ6	1HZ6	2.74	4.3159	4.4681
1HZ6_C	1hz6A_BOINC_ABRELAX_SAVE_ALL_OUT_BARCODE-1hz6A-frags83__1706_0.clean.out.19_1HZ6	1HZ6	2.67	4.8188	4.9368
1HZ6_C	1hz6A_BOINC_ABRELAX_SAVE_ALL_OUT_BARCODE-1hz6A-frags83__1706_0.clean.out.1_1HZ6	1HZ6	2.55	4.3159	4.4681
1HZ6_C	1hz6A_BOINC_ABRELAX_SAVE_ALL_OUT_BARCODE-1hz6A-frags83__1706_0.clean.out.20_1HZ6	1HZ6	2.72	4.8188	4.9368
1HZ6_C	1hz6A_BOINC_ABRELAX_SAVE_ALL_OUT_BARCODE-1hz6A-frags83__1706_0.clean.out.21_1HZ6	1HZ6	2.83	3.3101	3.5354
1HZ6_C	1hz6A_BOINC_ABRELAX_SAVE_ALL_OUT_BARCODE-1hz6A-frags83__1706_0.clean.out.22_1HZ6	1HZ6	2.70	3.9806	4.1563
1HZ6_C	1hz6A_BOINC_ABRELAX_SAVE_ALL_OUT_BARCODE-1hz6A-frags83__1706_0.clean.out.23_1HZ6	1HZ6	2.88	4.1483	4.3121
1HZ6_C	1hz6A_BOINC_ABRELAX_SAVE_ALL_OUT_BARCODE-1hz6A-frags83__1706_0.clean.out.24_1HZ6	1HZ6	2.20	2.8072	3.0733
1HZ6_C	1hz6A_BOINC_ABRELAX_SAVE_ALL_OUT_BARCODE-1hz6A-frags83__1706_0.clean.out.25_1HZ6	1HZ6	2.68	4.8188	4.9368
1HZ6_C	1hz6A_BOINC_ABRELAX_SAVE_ALL_OUT_BARCODE-1hz6A-frags83__1706_0.clean.out.26_1HZ6	1HZ6	2.72	2.9748	3.2269
1HZ6_C	1hz6A_BOINC_ABRELAX_SAVE_ALL_OUT_BARCODE-1hz6A-frags83__1706_0.clean.out.27_1HZ6	1HZ6	2.56	4.3159	4.4681
1HZ6_C	1hz6A_BOINC_ABRELAX_SAVE_ALL_OUT_BARCODE-1hz6A-frags83__1706_0.clean.out.28_1HZ6	1HZ6	2.77	2.8072	3.0733
1HZ6_C	1hz6A_BOINC_ABRELAX_SAVE_ALL_OUT_BARCODE-1hz6A-frags83__1706_0.clean.out.29_1HZ6	1HZ6	2.47	3.3101	3.5354
1HZ6_C	1hz6A_BOINC_ABRELAX_SAVE_ALL_OUT_BARCODE-1hz6A-frags83__1706_0.clean.out.2_1HZ6	1HZ6	2.59	5.1541	5.2498
1HZ6_C	1hz6A_BOINC_ABRELAX_SAVE_ALL_OUT_BARCODE-1hz6A-frags83__1706_0.clean.out.30_1HZ6	1HZ6	2.08	3.4777	3.6902
1HZ6_C	1hz6A_BOINC_ABRELAX_SAVE_ALL_OUT_BARCODE-1hz6A-frags83__1706_0.clean.out.31_1HZ6	1HZ6	2.55	2.8072	3.0733
1HZ6_C	1hz6A_BOINC_ABRELAX_SAVE_ALL_OUT_BARCODE-1hz6A-frags83__1706_0.clean.out.32_1HZ6	1HZ6	2.89	2.3043	2.6166
1HZ6_C	1hz6A_BOINC_ABRELAX_SAVE_ALL_OUT_BARCODE-1hz6A-frags83__1706_0.clean.out.33_1HZ6	1HZ6	2.68	3.1425	3.3809
1HZ6_C	1hz6A_BOINC_ABRELAX_SAVE_ALL_OUT_BARCODE-1hz6A-frags83__1706_0.clean.out.34_1HZ6	1HZ6	2.60	4.9865	5.0933
1HZ6_C	1hz6A_BOINC_ABRELAX_SAVE_ALL_OUT_BARCODE-1hz6A-frags83__1706_0.clean.out.35_1HZ6	1HZ6	2.84	1.6337	2.0213
1HZ6_C	1hz6A_BOINC_ABRELAX_SAVE_ALL_OUT_BARCODE-1hz6A-frags83__1706_0.clean.out.36_1HZ6	1HZ6	2.82	4.8188	4.9368
1HZ6_C	1hz6A_BOINC_ABRELAX_SAVE_ALL_OUT_BARCODE-1hz6A-frags83__1706_0.clean.out.37_1HZ6	1HZ6	2.57	3.1425	3.3809
1HZ6_C	1hz6A_BOINC_ABRELAX_SAVE_ALL_OUT_BARCODE-1hz6A-frags83__1706_0.clean.out.38_1HZ6	1HZ6	2.73	4.8188	4.9368
1HZ6_C	1hz6A_BOINC_ABRELAX_SAVE_ALL_OUT_BARCODE-1hz6A-frags83__1706_0.clean.out.39_1HZ6	1HZ6	2.33	2.8072	3.0733
1HZ6_C	1hz6A_BOINC_ABRELAX_SAVE_ALL_OUT_BARCODE-1hz6A-frags83__1706_0.clean.out.3_1HZ6	1HZ6	2.34	4.3159	4.4681
1HZ6_C	1hz6A_BOINC_ABRELAX_SAVE_ALL_OUT_BARCODE-1hz6A-frags83__1706_0.clean.out.40_1HZ6	1HZ6	2.73	4.8188	4.9368
1HZ6_C	1hz6A_BOINC_ABRELAX_SAVE_ALL_OUT_BARCODE-1hz6A-frags83__1706_0.clean.out.41_1HZ6	1HZ6	2.78	4.4836	4.6242
1HZ6_C	1hz6A_BOINC_ABRELAX_SAVE_ALL_OUT_BARCODE-1hz6A-frags83__1706_0.clean.out.42_1HZ6	1HZ6	3.01	4.1483	4.3121
1HZ6_C	1hz6A_BOINC_ABRELAX_SAVE_ALL_OUT_BARCODE-1hz6A-frags83__1706_0.clean.out.43_1HZ6	1HZ6	2.49	4.3159	4.4681
1HZ6_C	1hz6A_BOINC_ABRELAX_SAVE_ALL_OUT_BARCODE-1hz6A-frags83__1706_0.clean.out.44_1HZ6	1HZ6	2.15	3.3101	3.5354
1HZ6_C	1hz6A_BOINC_ABRELAX_SAVE_ALL_OUT_BARCODE-1hz6A-frags83__1706_0.clean.out.45_1HZ6	1HZ6	2.77	2.9748	3.2269
1HZ6_C	1hz6A_BOINC_ABRELAX_SAVE_ALL_OUT_BARCODE-1hz6A-frags83__1706_0.clean.out.46_1HZ6	1HZ6	2.65	4.8188	4.9368
1HZ6_C	1hz6A_BOINC_ABRELAX_SAVE_ALL_OUT_BARCODE-1hz6A-frags83__1706_0.clean.out.47_1HZ6	1HZ6	2.75	4.8188	4.9368
1HZ6_C	1hz6A_BOINC_ABRELAX_SAVE_ALL_OUT_BARCODE-1hz6A-frags83__1706_0.clean.out.48_1HZ6	1HZ6	2.72	4.8188	4.9368
1HZ6_C	1hz6A_BOINC_ABRELAX_SAVE_ALL_OUT_BARCODE-1hz6A-frags83__1706_0.clean.out.49_1HZ6	1HZ6	2.05	3.1425	3.3809
1HZ6_C	1hz6A_BOINC_ABRELAX_SAVE_ALL_OUT_BARCODE-1hz6A-frags83__1706_0.clean.out.4_1HZ6	1HZ6	2.69	4.8188	4.9368
1HZ6_C	1hz6A_BOINC_ABRELAX_SAVE_ALL_OUT_BARCODE-1hz6A-frags83__1706_0.clean.out.50_1HZ6	1HZ6	2.47	4.8188	4.9368
1HZ6_C	1hz6A_BOINC_ABRELAX_SAVE_ALL_OUT_BARCODE-1hz6A-frags83__1706_0.clean.out.51_1HZ6	1HZ6	2.68	4.8188	4.9368
1HZ6_C	1hz6A_BOINC_ABRELAX_SAVE_ALL_OUT_BARCODE-1hz6A-frags83__1706_0.clean.out.52_1HZ6	1HZ6	2.12	3.4777	3.6902
1HZ6_C	1hz6A_BOINC_ABRELAX_SAVE_ALL_OUT_BARCODE-1hz6A-frags83__1706_0.clean.out.53_1HZ6	1HZ6	2.71	2.9748	3.2269
1HZ6_C	1hz6A_BOINC_ABRELAX_SAVE_ALL_OUT_BARCODE-1hz6A-frags83__1706_0.clean.out.54_1HZ6	1HZ6	2.71	4.8188	4.9368
1HZ6_C	1hz6A_BOINC_ABRELAX_SAVE_ALL_OUT_BARCODE-1hz6A-frags83__1706_0.clean.out.55_1HZ6	1HZ6	2.96	3.3101	3.5354
1HZ6_C	1hz6A_BOINC_ABRELAX_SAVE_ALL_OUT_BARCODE-1hz6A-frags83__1706_0.clean.out.56_1HZ6	1HZ6	2.80	2.6396	2.9204
1HZ6_C	1hz6A_BOINC_ABRELAX_SAVE_ALL_OUT_BARCODE-1hz6A-frags83__1706_0.clean.out.57_1HZ6	1HZ6	3.01	3.3101	3.5354
1HZ6_C	1hz6A_BOINC_ABRELAX_SAVE_ALL_OUT_BARCODE-1hz6A-frags83__1706_0.clean.out.58_1HZ6	1HZ6	2.68	3.3101	3.5354
1HZ6_C	1hz6A_BOINC_ABRELAX_SAVE_ALL_OUT_BARCODE-1hz6A-frags83__1706_0.clean.out.59_1HZ6	1HZ6	2.45	2.9748	3.2269
1HZ6_C	1hz6A_BOINC_ABRELAX_SAVE_ALL_OUT_BARCODE-1hz6A-frags83__1706_0.clean.out.5_1HZ6	1HZ6	2.43	4.6512	4.7805
1HZ6_C	1hz6A_BOINC_ABRELAX_SAVE_ALL_OUT_BARCODE-1hz6A-frags83__1706_0.clean.out.60_1HZ6	1HZ6	2.58	2.6396	2.9204
1HZ6_C	1hz6A_BOINC_ABRELAX_SAVE_ALL_OUT_BARCODE-1hz6A-frags83__1706_0.clean.out.61_1HZ6	1HZ6	2.34	3.4777	3.6902
1HZ6_C	1hz6A_BOINC_ABRELAX_SAVE_ALL_OUT_BARCODE-1hz6A-frags83__1706_0.clean.out.62_1HZ6	1HZ6	2.67	4.4836	4.6242
1HZ6_C	1hz6A_BOINC_ABRELAX_SAVE_ALL_OUT_BARCODE-1hz6A-frags83__1706_0.clean.out.63_1HZ6	1HZ6	2.54	4.3159	4.4681
1HZ6_C	1hz6A_BOINC_ABRELAX_SAVE_ALL_OUT_BARCODE-1hz6A-frags83__1706_0.clean.out.64_1HZ6	1HZ6	2.83	4.8188	4.9368
1HZ6_C	1hz6A_BOINC_ABRELAX_SAVE_ALL_OUT_BARCODE-1hz6A-frags83__1706_0.clean.out.65_1HZ6	1HZ6	2.77	4.8188	4.9368
1HZ6_C	1hz6A_BOINC_ABRELAX_SAVE_ALL_OUT_BARCODE-1hz6A-frags83__1706_0.clean.out.66_1HZ6	1HZ6	2.20	3.4777	3.6902
1HZ6_C	1hz6A_BOINC_ABRELAX_SAVE_ALL_OUT_BARCODE-1hz6A-frags83__1706_0.clean.out.67_1HZ6	1HZ6	2.60	2.4719	2.7681
1HZ6_C	1hz6A_BOINC_ABRELAX_SAVE_ALL_OUT_BARCODE-1hz6A-frags83__1706_0.clean.out.68_1HZ6	1HZ6	2.69	4.9865	5.0933
1HZ6_C	1hz6A_BOINC_ABRELAX_SAVE_ALL_OUT_BARCODE-1hz6A-frags83__1706_0.clean.out.69_1HZ6	1HZ6	2.53	4.6512	4.7805
1HZ6_C	1hz6A_BOINC_ABRELAX_SAVE_ALL_OUT_BARCODE-1hz6A-frags83__1706_0.clean.out.6_1HZ6	1HZ6	2.82	3.4777	3.6902
1HZ6_C	1hz6A_BOINC_ABRELAX_SAVE_ALL_OUT_BARCODE-1hz6A-frags83__1706_0.clean.out.70_1HZ6	1HZ6	2.20	3.3101	3.5354
1HZ6_C	1hz6A_BOINC_ABRELAX_SAVE_ALL_OUT_BARCODE-1hz6A-frags83__1706_0.clean.out.71_1HZ6	1HZ6	2.54	2.9748	3.2269
1HZ6_C	1hz6A_BOINC_ABRELAX_SAVE_ALL_OUT_BARCODE-1hz6A-frags83__1706_0.clean.out.72_1HZ6	1HZ6	2.76	3.1425	3.3809
1HZ6_C	1hz6A_BOINC_ABRELAX_SAVE_ALL_OUT_BARCODE-1hz6A-frags83__1706_0.clean.out.73_1HZ6	1HZ6	2.78	2.4719	2.7681
1HZ6_C	1hz6A_BOINC_ABRELAX_SAVE_ALL_OUT_BARCODE-1hz6A-frags83__1706_0.clean.out.74_1HZ6	1HZ6	2.75	4.6512	4.7805
1HZ6_C	1hz6A_BOINC_ABRELAX_SAVE_ALL_OUT_BARCODE-1hz6A-frags83__1706_0.clean.out.75_1HZ6	1HZ6	2.43	1.9690	2.3164
1HZ6_C	1hz6A_BOINC_ABRELAX_SAVE_ALL_OUT_BARCODE-1hz6A-frags83__1706_0.clean.out.76_1HZ6	1HZ6	2.83	4.8188	4.9368
1HZ6_C	1hz6A_BOINC_ABRELAX_SAVE_ALL_OUT_BARCODE-1hz6A-frags83__1706_0.clean.out.77_1HZ6	1HZ6	2.66	4.9865	5.0933
1HZ6_C	1hz6A_BOINC_ABRELAX_SAVE_ALL_OUT_BARCODE-1hz6A-frags83__1706_0.clean.out.78_1HZ6	1HZ6	2.94	3.3101	3.5354
1HZ6_C	1hz6A_BOINC_ABRELAX_SAVE_ALL_OUT_BARCODE-1hz6A-frags83__1706_0.clean.out.79_1HZ6	1HZ6	2.63	3.1425	3.3809
1HZ6_C	1hz6A_BOINC_ABRELAX_SAVE_ALL_OUT_BARCODE-1hz6A-frags83__1706_0.clean.out.7_1HZ6	1HZ6	2.62	4.8188	4.9368
1HZ6_C	1hz6A_BOINC_ABRELAX_SAVE_ALL_OUT_BARCODE-1hz6A-frags83__1706_0.clean.out.80_1HZ6	1HZ6	2.57	4.9865	5.0933
1HZ6_C	1hz6A_BOINC_ABRELAX_SAVE_ALL_OUT_BARCODE-1hz6A-frags83__1706_0.clean.out.81_1HZ6	1HZ6	2.82	4.8188	4.9368
1HZ6_C	1hz6A_BOINC_ABRELAX_SAVE_ALL_OUT_BARCODE-1hz6A-frags83__1706_0.clean.out.82_1HZ6	1HZ6	2.66	4.1483	4.3121
1HZ6_C	1hz6A_BOINC_ABRELAX_SAVE_ALL_OUT_BARCODE-1hz6A-frags83__1706_0.clean.out.83_1HZ6	1HZ6	2.37	4.3159	4.4681
1HZ6_C	1hz6A_BOINC_ABRELAX_SAVE_ALL_OUT_BARCODE-1hz6A-frags83__1706_0.clean.out.84_1HZ6	1HZ6	2.31	3.3101	3.5354
1HZ6_C	1hz6A_BOINC_ABRELAX_SAVE_ALL_OUT_BARCODE-1hz6A-frags83__1706_0.clean.out.85_1HZ6	1HZ6	2.96	3.3101	3.5354
1HZ6_C	1hz6A_BOINC_ABRELAX_SAVE_ALL_OUT_BARCODE-1hz6A-frags83__1706_0.clean.out.86_1HZ6	1HZ6	2.61	5.1541	5.2498
1HZ6_C	1hz6A_BOINC_ABRELAX_SAVE_ALL_OUT_BARCODE-1hz6A-frags83__1706_0.clean.out.87_1HZ6	1HZ6	2.21	3.3101	3.5354
1HZ6_C	1hz6A_BOINC_ABRELAX_SAVE_ALL_OUT_BARCODE-1hz6A-frags83__1706_0.clean.out.88_1HZ6	1HZ6	2.67	3.3101	3.5354
1HZ6_C	1hz6A_BOINC_ABRELAX_SAVE_ALL_OUT_BARCODE-1hz6A-frags83__1706_0.clean.out.89_1HZ6	1HZ6	2.36	4.9865	5.0933
1HZ6_C	1hz6A_BOINC_ABRELAX_SAVE_ALL_OUT_BARCODE-1hz6A-frags83__1706_0.clean.out.8_1HZ6	1HZ6	2.34	3.1425	3.3809
1HZ6_C	1hz6A_BOINC_ABRELAX_SAVE_ALL_OUT_BARCODE-1hz6A-frags83__1706_0.clean.out.90_1HZ6	1HZ6	2.66	4.9865	5.0933
1HZ6_C	1hz6A_BOINC_ABRELAX_SAVE_ALL_OUT_BARCODE-1hz6A-frags83__1706_0.clean.out.91_1HZ6	1HZ6	2.24	1.9690	2.3164
1HZ6_C	1hz6A_BOINC_ABRELAX_SAVE_ALL_OUT_BARCODE-1hz6A-frags83__1706_0.clean.out.92_1HZ6	1HZ6	2.85	2.6396	2.9204
1HZ6_C	1hz6A_BOINC_ABRELAX_SAVE_ALL_OUT_BARCODE-1hz6A-frags83__1706_0.clean.out.93_1HZ6	1HZ6	2.81	2.8072	3.0733
1HZ6_C	1hz6A_BOINC_ABRELAX_SAVE_ALL_OUT_BARCODE-1hz6A-frags83__1706_0.clean.out.94_1HZ6	1HZ6	2.81	4.8188	4.9368
1HZ6_C	1hz6A_BOINC_ABRELAX_SAVE_ALL_OUT_BARCODE-1hz6A-frags83__1706_0.clean.out.95_1HZ6	1HZ6	2.68	4.8188	4.9368
1HZ6_C	1hz6A_BOINC_ABRELAX_SAVE_ALL_OUT_BARCODE-1hz6A-frags83__1706_0.clean.out.96_1HZ6	1HZ6	2.62	4.8188	4.9368
1HZ6_C	1hz6A_BOINC_ABRELAX_SAVE_ALL_OUT_BARCODE-1hz6A-frags83__1706_0.clean.out.97_1HZ6	1HZ6	2.70	2.4719	2.7681
1HZ6_C	1hz6A_BOINC_ABRELAX_SAVE_ALL_OUT_BARCODE-1hz6A-frags83__1706_0.clean.out.98_1HZ6	1HZ6	2.35	2.6396	2.9204
1HZ6_C	1hz6A_BOINC_ABRELAX_SAVE_ALL_OUT_BARCODE-1hz6A-frags83__1706_0.clean.out.99_1HZ6	1HZ6	2.75	4.8188	4.9368
1HZ6_C	1hz6A_BOINC_ABRELAX_SAVE_ALL_OUT_BARCODE-1hz6A-frags83__1706_0.clean.out.9_1HZ6	1HZ6	2.41	4.1483	4.3121
1hz6	1hz6A_BOINC_ABRELAX_SAVE_ALL_OUT-1hz6A-frags83__1705_0.first.clean.out.10_1HZ6	1HZ6	2.33	4.6512	4.7805
1hz6	1hz6A_BOINC_ABRELAX_SAVE_ALL_OUT-1hz6A-frags83__1705_0.first.clean.out.11_1HZ6	1HZ6	2.22	3.6454	3.8453
1hz6	1hz6A_BOINC_ABRELAX_SAVE_ALL_OUT-1hz6A-frags83__1705_0.first.clean.out.12_1HZ6	1HZ6	2.81	4.4836	4.6242
1hz6	1hz6A_BOINC_ABRELAX_SAVE_ALL_OUT-1hz6A-frags83__1705_0.first.clean.out.13_1HZ6	1HZ6	2.77	4.3159	4.4681
1hz6	1hz6A_BOINC_ABRELAX_SAVE_ALL_OUT-1hz6A-frags83__1705_0.first.clean.out.14_1HZ6	1HZ6	2.68	4.4836	4.6242
1hz6	1hz6A_BOINC_ABRELAX_SAVE_ALL_OUT-1hz6A-frags83__1705_0.first.clean.out.15_1HZ6	1HZ6	2.65	3.9806	4.1563
1hz6	1hz6A_BOINC_ABRELAX_SAVE_ALL_OUT-1hz6A-frags83__1705_0.first.clean.out.16_1HZ6	1HZ6	2.73	4.8188	4.9368
1hz6	1hz6A_BOINC_ABRELAX_SAVE_ALL_OUT-1hz6A-frags83__1705_0.first.clean.out.17_1HZ6	1HZ6	2.79	3.9806	4.1563
1hz6	1hz6A_BOINC_ABRELAX_SAVE_ALL_OUT-1hz6A-frags83__1705_0.first.clean.out.18_1HZ6	1HZ6	1.64	4.8188	4.9368
1hz6	1hz6A_BOINC_ABRELAX_SAVE_ALL_OUT-1hz6A-frags83__1705_0.first.clean.out.19_1HZ6	1HZ6	2.43	4.6512	4.7805
1hz6	1hz6A_BOINC_ABRELAX_SAVE_ALL_OUT-1hz6A-frags83__1705_0.first.clean.out.1_1HZ6	1HZ6	2.78	4.9865	5.0933
1hz6	1hz6A_BOINC_ABRELAX_SAVE_ALL_OUT-1hz6A-frags83__1705_0.first.clean.out.20_1HZ6	1HZ6	2.35	4.9865	5.0933
1hz6	1hz6A_BOINC_ABRELAX_SAVE_ALL_OUT-1hz6A-frags83__1705_0.first.clean.out.2_1HZ6	1HZ6	2.45	5.1541	5.2498
1hz6	1hz6A_BOINC_ABRELAX_SAVE_ALL_OUT-1hz6A-frags83__1705_0.first.clean.out.3_1HZ6	1HZ6	2.95	3.6454	3.8453
1hz6	1hz6A_BOINC_ABRELAX_SAVE_ALL_OUT-1hz6A-frags83__1705_0.first.clean.out.4_1HZ6	1HZ6	2.83	4.3159	4.4681
1hz6	1hz6A_BOINC_ABRELAX_SAVE_ALL_OUT-1hz6A-frags83__1705_0.first.clean.out.5_1HZ6	1HZ6	2.73	4.8188	4.9368
1hz6	1hz6A_BOINC_ABRELAX_SAVE_ALL_OUT-1hz6A-frags83__1705_0.first.clean.out.6_1HZ6	1HZ6	2.87	3.4777	3.6902
1hz6	1hz6A_BOINC_ABRELAX_SAVE_ALL_OUT-1hz6A-frags83__1705_0.first.clean.out.7_1HZ6	1HZ6	2.31	3.9806	4.1563
1hz6	1hz6A_BOINC_ABRELAX_SAVE_ALL_OUT-1hz6A-frags83__1705_0.first.clean.out.8_1HZ6	1HZ6	2.38	4.6512	4.7805
1hz6	1hz6A_BOINC_ABRELAX_SAVE_ALL_OUT-1hz6A-frags83__1705_0.first.clean.out.9_1HZ6	1HZ6	2.73	4.9865	5.0933
1hz6	1hz6A_BOINC_ABRELAX_SAVE_ALL_OUT_BARCODE-1hz6A-frags83__1706_0.clean.out.100_1HZ6	1HZ6	2.67	2.9748	3.2269
1hz6	1hz6A_BOINC_ABRELAX_SAVE_ALL_OUT_BARCODE-1hz6A-frags83__1706_0.clean.out.10_1HZ6	1HZ6	2.68	4.3159	4.4681
1hz6	1hz6A_BOINC_ABRELAX_SAVE_ALL_OUT_BARCODE-1hz6A-frags83__1706_0.clean.out.11_1HZ6	1HZ6	2.75	3.9806	4.1563
1hz6	1hz6A_BOINC_ABRELAX_SAVE_ALL_OUT_BARCODE-1hz6A-frags83__1706_0.clean.out.12_1HZ6	1HZ6	2.51	3.6454	3.8453
1hz6	1hz6A_BOINC_ABRELAX_SAVE_ALL_OUT_BARCODE-1hz6A-frags83__1706_0.clean.out.13_1HZ6	1HZ6	2.67	3.3101	3.5354
1hz6	1hz6A_BOINC_ABRELAX_SAVE_ALL_OUT_BARCODE-1hz6A-frags83__1706_0.clean.out.14_1HZ6	1HZ6	2.53	3.3101	3.5354
1hz6	1hz6A_BOINC_ABRELAX_SAVE_ALL_OUT_BARCODE-1hz6A-frags83__1706_0.clean.out.15_1HZ6	1HZ6	2.40	5.1541	5.2498
1hz6	1hz6A_BOINC_ABRELAX_SAVE_ALL_OUT_BARCODE-1hz6A-frags83__1706_0.clean.out.16_1HZ6	1HZ6	2.45	4.8188	4.9368
1hz6	1hz6A_BOINC_ABRELAX_SAVE_ALL_OUT_BARCODE-1hz6A-frags83__1706_0.clean.out.17_1HZ6	1HZ6	2.77	2.8072	3.0733
1hz6	1hz6A_BOINC_ABRELAX_SAVE_ALL_OUT_BARCODE-1hz6A-frags83__1706_0.clean.out.18_1HZ6	1HZ6	2.71	3.4777	3.6902
1hz6	1hz6A_BOINC_ABRELAX_SAVE_ALL_OUT_BARCODE-1hz6A-frags83__1706_0.clean.out.19_1HZ6	1HZ6	2.74	4.8188	4.9368
1hz6	1hz6A_BOINC_ABRELAX_SAVE_ALL_OUT_BARCODE-1hz6A-frags83__1706_0.clean.out.1_1HZ6	1HZ6	2.88	3.3101	3.5354
1hz6	1hz6A_BOINC_ABRELAX_SAVE_ALL_OUT_BARCODE-1hz6A-frags83__1706_0.clean.out.20_1HZ6	1HZ6	2.38	4.8188	4.9368
1hz6	1hz6A_BOINC_ABRELAX_SAVE_ALL_OUT_BARCODE-1hz6A-frags83__1706_0.clean.out.21_1HZ6	1HZ6	2.99	2.6396	2.9204
1hz6	1hz6A_BOINC_ABRELAX_SAVE_ALL_OUT_BARCODE-1hz6A-frags83__1706_0.clean.out.22_1HZ6	1HZ6	3.04	3.9806	4.1563
1hz6	1hz6A_BOINC_ABRELAX_SAVE_ALL_OUT_BARCODE-1hz6A-frags83__1706_0.clean.out.23_1HZ6	1HZ6	2.45	4.3159	4.4681
1hz6	1hz6A_BOINC_ABRELAX_SAVE_ALL_OUT_BARCODE-1hz6A-frags83__1706_0.clean.out.24_1HZ6	1HZ6	2.55	2.9748	3.2269
1hz6	1hz6A_BOINC_ABRELAX_SAVE_ALL_OUT_BARCODE-1hz6A-frags83__1706_0.clean.out.25_1HZ6	1HZ6	2.45	4.6512	4.7805
1hz6	1hz6A_BOINC_ABRELAX_SAVE_ALL_OUT_BARCODE-1hz6A-frags83__1706_0.clean.out.26_1HZ6	1HZ6	2.84	4.1483	4.3121
1hz6	1hz6A_BOINC_ABRELAX_SAVE_ALL_OUT_BARCODE-1hz6A-frags83__1706_0.clean.out.27_1HZ6	1HZ6	2.51	4.1483	4.3121
1hz6	1hz6A_BOINC_ABRELAX_SAVE_ALL_OUT_BARCODE-1hz6A-frags83__1706_0.clean.out.28_1HZ6	1HZ6	2.56	2.9748	3.2269
1hz6	1hz6A_BOINC_ABRELAX_SAVE_ALL_OUT_BARCODE-1hz6A-frags83__1706_0.clean.out.29_1HZ6	1HZ6	2.58	3.1425	3.3809
1hz6	1hz6A_BOINC_ABRELAX_SAVE_ALL_OUT_BARCODE-1hz6A-frags83__1706_0.clean.out.2_1HZ6	1HZ6	2.84	3.3101	3.5354
1hz6	1hz6A_BOINC_ABRELAX_SAVE_ALL_OUT_BARCODE-1hz6A-frags83__1706_0.clean.out.30_1HZ6	1HZ6	2.34	3.3101	3.5354
1hz6	1hz6A_BOINC_ABRELAX_SAVE_ALL_OUT_BARCODE-1hz6A-frags83__1706_0.clean.out.31_1HZ6	1HZ6	2.75	3.1425	3.3809
1hz6	1hz6A_BOINC_ABRELAX_SAVE_ALL_OUT_BARCODE-1hz6A-frags83__1706_0.clean.out.32_1HZ6	1HZ6	2.65	1.8014	2.1681
1hz6	1hz6A_BOINC_ABRELAX_SAVE_ALL_OUT_BARCODE-1hz6A-frags83__1706_0.clean.out.33_1HZ6	1HZ6	2.76	2.8072	3.0733
1hz6	1hz6A_BOINC_ABRELAX_SAVE_ALL_OUT_BARCODE-1hz6A-frags83__1706_0.clean.out.34_1HZ6	1HZ6	2.48	4.9865	5.0933
1hz6	1hz6A_BOINC_ABRELAX_SAVE_ALL_OUT_BARCODE-1hz6A-frags83__1706_0.clean.out.35_1HZ6	1HZ6	2.66	2.3043	2.6166
1hz6	1hz6A_BOINC_ABRELAX_SAVE_ALL_OUT_BARCODE-1hz6A-frags83__1706_0.clean.out.36_1HZ6	1HZ6	2.66	4.4836	4.6242
1hz6	1hz6A_BOINC_ABRELAX_SAVE_ALL_OUT_BARCODE-1hz6A-frags83__1706_0.clean.out.37_1HZ6	1HZ6	2.33	3.1425	3.3809
1hz6	1hz6A_BOINC_ABRELAX_SAVE_ALL_OUT_BARCODE-1hz6A-frags83__1706_0.clean.out.38_1HZ6	1HZ6	2.68	4.8188	4.9368
1hz6	1hz6A_BOINC_ABRELAX_SAVE_ALL_OUT_BARCODE-1hz6A-frags83__1706_0.clean.out.39_1HZ6	1HZ6	2.78	1.8014	2.1681
1hz6	1hz6A_BOINC_ABRELAX_SAVE_ALL_OUT_BARCODE-1hz6A-frags83__1706_0.clean.out.3_1HZ6	1HZ6	2.21	5.1541	5.2498
1hz6	1hz6A_BOINC_ABRELAX_SAVE_ALL_OUT_BARCODE-1hz6A-frags83__1706_0.clean.out.40_1HZ6	1HZ6	2.41	4.6512	4.7805
1hz6	1hz6A_BOINC_ABRELAX_SAVE_ALL_OUT_BARCODE-1hz6A-frags83__1706_0.clean.out.41_1HZ6	1HZ6	2.65	4.4836	4.6242
1hz6	1hz6A_BOINC_ABRELAX_SAVE_ALL_OUT_BARCODE-1hz6A-frags83__1706_0.clean.out.42_1HZ6	1HZ6	2.64	4.4836	4.6242
1hz6	1hz6A_BOINC_ABRELAX_SAVE_ALL_OUT_BARCODE-1hz6A-frags83__1706_0.clean.out.43_1HZ6	1HZ6	2.84	3.6454	3.8453
1hz6	1hz6A_BOINC_ABRELAX_SAVE_ALL_OUT_BARCODE-1hz6A-frags83__1706_0.clean.out.44_1HZ6	1HZ6	2.78	2.8072	3.0733
1hz6	1hz6A_BOINC_ABRELAX_SAVE_ALL_OUT_BARCODE-1hz6A-frags83__1706_0.clean.out.45_1HZ6	1HZ6	2.71	2.8072	3.0733
1hz6	1hz6A_BOINC_ABRELAX_SAVE_ALL_OUT_BARCODE-1hz6A-frags83__1706_0.clean.out.46_1HZ6	1HZ6	2.34	4.6512	4.7805
1hz6	1hz6A_BOINC_ABRELAX_SAVE_ALL_OUT_BARCODE-1hz6A-frags83__1706_0.clean.out.47_1HZ6	1HZ6	2.68	4.3159	4.4681
1hz6	1hz6A_BOINC_ABRELAX_SAVE_ALL_OUT_BARCODE-1hz6A-frags83__1706_0.clean.out.48_1HZ6	1HZ6	2.70	4.9865	5.0933
1hz6	1hz6A_BOINC_ABRELAX_SAVE_ALL_OUT_BARCODE-1hz6A-frags83__1706_0.clean.out.49_1HZ6	1HZ6	2.48	3.1425	3.3809
1hz6	1hz6A_BOINC_ABRELAX_SAVE_ALL_OUT_BARCODE-1hz6A-frags83__1706_0.clean.out.4_1HZ6	1HZ6	2.48	4.6512	4.7805
1hz6	1hz6A_BOINC_ABRELAX_SAVE_ALL_OUT_BARCODE-1hz6A-frags83__1706_0.clean.out.50_1HZ6	1HZ6	2.48	4.3159	4.4681
1hz6	1hz6A_BOINC_ABRELAX_SAVE_ALL_OUT_BARCODE-1hz6A-frags83__1706_0.clean.out.51_1HZ6	1HZ6	2.66	4.6512	4.7805
1hz6	1hz6A_BOINC_ABRELAX_SAVE_ALL_OUT_BARCODE-1hz6A-frags83__1706_0.clean.out.52_1HZ6	1HZ6	2.51	3.1425	3.3809
1hz6	1hz6A_BOINC_ABRELAX_SAVE_ALL_OUT_BARCODE-1hz6A-frags83__1706_0.clean.out.53_1HZ6	1HZ6	2.76	1.8014	2.1681
1hz6	1hz6A_BOINC_ABRELAX_SAVE_ALL_OUT_BARCODE-1hz6A-frags83__1706_0.clean.out.54_1HZ6	1HZ6	2.56	4.6512	4.7805
1hz6	1hz6A_BOINC_ABRELAX_SAVE_ALL_OUT_BARCODE-1hz6A-frags83__1706_0.clean.out.55_1HZ6	1HZ6	3.03	2.3043	2.6166
1hz6	1hz6A_BOINC_ABRELAX_SAVE_ALL_OUT_BARCODE-1hz6A-frags83__1706_0.clean.out.56_1HZ6	1HZ6	2.80	2.9748	3.2269
1hz6	1hz6A_BOINC_ABRELAX_SAVE_ALL_OUT_BARCODE-1hz6A-frags83__1706_0.clean.out.57_1HZ6	1HZ6	2.38	2.1367	2.4660
1hz6	1hz6A_BOINC_ABRELAX_SAVE_ALL_OUT_BARCODE-1hz6A-frags83__1706_0.clean.out.58_1HZ6	1HZ6	2.79	2.9748	3.2269
1hz6	1hz6A_BOINC_ABRELAX_SAVE_ALL_OUT_BARCODE-1hz6A-frags83__1706_0.clean.out.59_1HZ6	1HZ6	2.57	3.1425	3.3809
1hz6	1hz6A_BOINC_ABRELAX_SAVE_ALL_OUT_BARCODE-1hz6A-frags83__1706_0.clean.out.5_1HZ6	1HZ6	2.68	4.3159	4.4681
1hz6	1hz6A_BOINC_ABRELAX_SAVE_ALL_OUT_BARCODE-1hz6A-frags83__1706_0.clean.out.60_1HZ6	1HZ6	2.80	2.6396	2.9204
1hz6	1hz6A_BOINC_ABRELAX_SAVE_ALL_OUT_BARCODE-1hz6A-frags83__1706_0.clean.out.61_1HZ6	1HZ6	2.58	2.8072	3.0733
1hz6	1hz6A_BOINC_ABRELAX_SAVE_ALL_OUT_BARCODE-1hz6A-frags83__1706_0.clean.out.62_1HZ6	1HZ6	2.81	4.1483	4.3121
1hz6	1hz6A_BOINC_ABRELAX_SAVE_ALL_OUT_BARCODE-1hz6A-frags83__1706_0.clean.out.63_1HZ6	1HZ6	2.63	4.3159	4.4681
1hz6	1hz6A_BOINC_ABRELAX_SAVE_ALL_OUT_BARCODE-1hz6A-frags83__1706_0.clean.out.64_1HZ6	1HZ6	2.61	4.8188	4.9368
1hz6	1hz6A_BOINC_ABRELAX_SAVE_ALL_OUT_BARCODE-1hz6A-frags83__1706_0.clean.out.65_1HZ6	1HZ6	2.52	4.8188	4.9368
1hz6	1hz6A_BOINC_ABRELAX_SAVE_ALL_OUT_BARCODE-1hz6A-frags83__1706_0.clean.out.66_1HZ6	1HZ6	2.75	2.6396	2.9204
1hz6	1hz6A_BOINC_ABRELAX_SAVE_ALL_OUT_BARCODE-1hz6A-frags83__1706_0.clean.out.67_1HZ6	1HZ6	2.29	2.8072	3.0733
1hz6	1hz6A_BOINC_ABRELAX_SAVE_ALL_OUT_BARCODE-1hz6A-frags83__1706_0.clean.out.68_1HZ6	1HZ6	2.65	4.6512	4.7805
1hz6	1hz6A_BOINC_ABRELAX_SAVE_ALL_OUT_BARCODE-1hz6A-frags83__1706_0.clean.out.69_1HZ6	1HZ6	2.59	4.6512	4.7805
1hz6	1hz6A_BOINC_ABRELAX_SAVE_ALL_OUT_BARCODE-1hz6A-frags83__1706_0.clean.out.6_1HZ6	1HZ6	2.85	3.4777	3.6902
1hz6	1hz6A_BOINC_ABRELAX_SAVE_ALL_OUT_BARCODE-1hz6A-frags83__1706_0.clean.out.70_1HZ6	1HZ6	2.73	2.4719	2.7681
1hz6	1hz6A_BOINC_ABRELAX_SAVE_ALL_OUT_BARCODE-1hz6A-frags83__1706_0.clean.out.71_1HZ6	1HZ6	2.16	2.8072	3.0733
1hz6	1hz6A_BOINC_ABRELAX_SAVE_ALL_OUT_BARCODE-1hz6A-frags83__1706_0.clean.out.72_1HZ6	1HZ6	2.74	3.1425	3.3809
1hz6	1hz6A_BOINC_ABRELAX_SAVE_ALL_OUT_BARCODE-1hz6A-frags83__1706_0.clean.out.73_1HZ6	1HZ6	2.91	2.3043	2.6166
1hz6	1hz6A_BOINC_ABRELAX_SAVE_ALL_OUT_BARCODE-1hz6A-frags83__1706_0.clean.out.74_1HZ6	1HZ6	2.37	4.6512	4.7805
1hz6	1hz6A_BOINC_ABRELAX_SAVE_ALL_OUT_BARCODE-1hz6A-frags83__1706_0.clean.out.75_1HZ6	1HZ6	2.19	1.4661	1.8761
1hz6	1hz6A_BOINC_ABRELAX_SAVE_ALL_OUT_BARCODE-1hz6A-frags83__1706_0.clean.out.76_1HZ6	1HZ6	2.70	4.6512	4.7805
1hz6	1hz6A_BOINC_ABRELAX_SAVE_ALL_OUT_BARCODE-1hz6A-frags83__1706_0.clean.out.77_1HZ6	1HZ6	2.47	4.8188	4.9368
1hz6	1hz6A_BOINC_ABRELAX_SAVE_ALL_OUT_BARCODE-1hz6A-frags83__1706_0.clean.out.78_1HZ6	1HZ6	2.98	2.9748	3.2269
1hz6	1hz6A_BOINC_ABRELAX_SAVE_ALL_OUT_BARCODE-1hz6A-frags83__1706_0.clean.out.79_1HZ6	1HZ6	2.91	2.9748	3.2269
1hz6	1hz6A_BOINC_ABRELAX_SAVE_ALL_OUT_BARCODE-1hz6A-frags83__1706_0.clean.out.7_1HZ6	1HZ6	2.38	4.8188	4.9368
1hz6	1hz6A_BOINC_ABRELAX_SAVE_ALL_OUT_BARCODE-1hz6A-frags83__1706_0.clean.out.80_1HZ6	1HZ6	2.56	4.3159	4.4681
1hz6	1hz6A_BOINC_ABRELAX_SAVE_ALL_OUT_BARCODE-1hz6A-frags83__1706_0.clean.out.81_1HZ6	1HZ6	2.51	4.6512	4.7805
1hz6	1hz6A_BOINC_ABRELAX_SAVE_ALL_OUT_BARCODE-1hz6A-frags83__1706_0.clean.out.82_1HZ6	1HZ6	2.69	2.9748	3.2269
1hz6	1hz6A_BOINC_ABRELAX_SAVE_ALL_OUT_BARCODE-1hz6A-frags83__1706_0.clean.out.83_1HZ6	1HZ6	2.96	4.3159	4.4681
1hz6	1hz6A_BOINC_ABRELAX_SAVE_ALL_OUT_BARCODE-1hz6A-frags83__1706_0.clean.out.84_1HZ6	1HZ6	2.54	3.1425	3.3809
1hz6	1hz6A_BOINC_ABRELAX_SAVE_ALL_OUT_BARCODE-1hz6A-frags83__1706_0.clean.out.85_1HZ6	1HZ6	2.75	2.8072	3.0733
1hz6	1hz6A_BOINC_ABRELAX_SAVE_ALL_OUT_BARCODE-1hz6A-frags83__1706_0.clean.out.86_1HZ6	1HZ6	2.15	4.3159	4.4681
1hz6	1hz6A_BOINC_ABRELAX_SAVE_ALL_OUT_BARCODE-1hz6A-frags83__1706_0.clean.out.87_1HZ6	1HZ6	2.51	2.9748	3.2269
1hz6	1hz6A_BOINC_ABRELAX_SAVE_ALL_OUT_BARCODE-1hz6A-frags83__1706_0.clean.out.88_1HZ6	1HZ6	2.69	2.8072	3.0733
1hz6	1hz6A_BOINC_ABRELAX_SAVE_ALL_OUT_BARCODE-1hz6A-frags83__1706_0.clean.out.89_1HZ6	1HZ6	2.45	5.1541	5.2498
1hz6	1hz6A_BOINC_ABRELAX_SAVE_ALL_OUT_BARCODE-1hz6A-frags83__1706_0.clean.out.8_1HZ6	1HZ6	2.80	2.8072	3.0733
1hz6	1hz6A_BOINC_ABRELAX_SAVE_ALL_OUT_BARCODE-1hz6A-frags83__1706_0.clean.out.90_1HZ6	1HZ6	2.57	4.9865	5.0933
1hz6	1hz6A_BOINC_ABRELAX_SAVE_ALL_OUT_BARCODE-1hz6A-frags83__1706_0.clean.out.91_1HZ6	1HZ6	2.52	1.6337	2.0213
1hz6	1hz6A_BOINC_ABRELAX_SAVE_ALL_OUT_BARCODE-1hz6A-frags83__1706_0.clean.out.92_1HZ6	1HZ6	2.49	2.4719	2.7681
1hz6	1hz6A_BOINC_ABRELAX_SAVE_ALL_OUT_BARCODE-1hz6A-frags83__1706_0.clean.out.93_1HZ6	1HZ6	2.91	2.9748	3.2269
1hz6	1hz6A_BOINC_ABRELAX_SAVE_ALL_OUT_BARCODE-1hz6A-frags83__1706_0.clean.out.94_1HZ6	1HZ6	2.61	4.8188	4.9368
1hz6	1hz6A_BOINC_ABRELAX_SAVE_ALL_OUT_BARCODE-1hz6A-frags83__1706_0.clean.out.95_1HZ6	1HZ6	2.56	4.9865	5.0933
1hz6	1hz6A_BOINC_ABRELAX_SAVE_ALL_OUT_BARCODE-1hz6A-frags83__1706_0.clean.out.96_1HZ6	1HZ6	2.43	4.6512	4.7805
1hz6	1hz6A_BOINC_ABRELAX_SAVE_ALL_OUT_BARCODE-1hz6A-frags83__1706_0.clean.out.97_1HZ6	1HZ6	2.57	2.8072	3.0733
1hz6	1hz6A_BOINC_ABRELAX_SAVE_ALL_OUT_BARCODE-1hz6A-frags83__1706_0.clean.out.98_1HZ6	1HZ6	2.49	2.4719	2.7681
1hz6	1hz6A_BOINC_ABRELAX_SAVE_ALL_OUT_BARCODE-1hz6A-frags83__1706_0.clean.out.99_1HZ6	1HZ6	2.60	4.6512	4.7805
1hz6	1hz6A_BOINC_ABRELAX_SAVE_ALL_OUT_BARCODE-1hz6A-frags83__1706_0.clean.out.9_1HZ6	1HZ6	2.76	2.8072	3.0733
1K51_A	1hz6A_BOINC_ABRELAX_SAVE_ALL_OUT-1hz6A-frags83__1705_0.first.clean.out.10_1HZ6	1HZ6	2.60	4.1483	4.3121
1K51_A	1hz6A_BOINC_ABRELAX_SAVE_ALL_OUT-1hz6A-frags83__1705_0.first.clean.out.11_1HZ6	1HZ6	1.95	2.4719	2.7681
1K51_A	1hz6A_BOINC_ABRELAX_SAVE_ALL_OUT-1hz6A-frags83__1705_0.first.clean.out.12_1HZ6	1HZ6	2.73	3.8130	4.0007
1K51_A	1hz6A_BOINC_ABRELAX_SAVE_ALL_OUT-1hz6A-frags83__1705_0.first.clean.out.13_1HZ6	1HZ6	2.57	3.1425	3.3809
1K51_A	1hz6A_BOINC_ABRELAX_SAVE_ALL_OUT-1hz6A-frags83__1705_0.first.clean.out.14_1HZ6	1HZ6	2.60	4.1483	4.3121
1K51_A	1hz6A_BOINC_ABRELAX_SAVE_ALL_OUT-1hz6A-frags83__1705_0.first.clean.out.15_1HZ6	1HZ6	2.20	3.3101	3.5354
1K51_A	1hz6A_BOINC_ABRELAX_SAVE_ALL_OUT-1hz6A-frags83__1705_0.first.clean.out.16_1HZ6	1HZ6	2.40	4.1483	4.3121
1K51_A	1hz6A_BOINC_ABRELAX_SAVE_ALL_OUT-1hz6A-frags83__1705_0.first.clean.out.17_1HZ6	1HZ6	2.40	3.3101	3.5354
1K51_A	1hz6A_BOINC_ABRELAX_SAVE_ALL_OUT-1hz6A-frags83__1705_0.first.clean.out.18_1HZ6	1HZ6	2.38	3.8130	4.0007
1K51_A	1hz6A_BOINC_ABRELAX_SAVE_ALL_OUT-1hz6A-frags83__1705_0.first.clean.out.19_1HZ6	1HZ6	2.02	4.1483	4.3121
1K51_A	1hz6A_BOINC_ABRELAX_SAVE_ALL_OUT-1hz6A-frags83__1705_0.first.clean.out.1_1HZ6	1HZ6	2.30	3.8130	4.0007
1K51_A	1hz6A_BOINC_ABRELAX_SAVE_ALL_OUT-1hz6A-frags83__1705_0.first.clean.out.20_1HZ6	1HZ6	2.26	4.4836	4.6242
1K51_A	1hz6A_BOINC_ABRELAX_SAVE_ALL_OUT-1hz6A-frags83__1705_0.first.clean.out.2_1HZ6	1HZ6	2.11	3.4777	3.6902
1K51_A	1hz6A_BOINC_ABRELAX_SAVE_ALL_OUT-1hz6A-frags83__1705_0.first.clean.out.3_1HZ6	1HZ6	2.62	4.1483	4.3121
1K51_A	1hz6A_BOINC_ABRELAX_SAVE_ALL_OUT-1hz6A-frags83__1705_0.first.clean.out.4_1HZ6	1HZ6	2.52	3.8130	4.0007
1K51_A	1hz6A_BOINC_ABRELAX_SAVE_ALL_OUT-1hz6A-frags83__1705_0.first.clean.out.5_1HZ6	1HZ6	2.40	3.4777	3.6902
1K51_A	1hz6A_BOINC_ABRELAX_SAVE_ALL_OUT-1hz6A-frags83__1705_0.first.clean.out.6_1HZ6	1HZ6	2.63	2.8072	3.0733
1K51_A	1hz6A_BOINC_ABRELAX_SAVE_ALL_OUT-1hz6A-frags83__1705_0.first.clean.out.7_1HZ6	1HZ6	2.52	3.3101	3.5354
1K51_A	1hz6A_BOINC_ABRELAX_SAVE_ALL_OUT-1hz6A-frags83__1705_0.first.clean.out.8_1HZ6	1HZ6	2.71	3.6454	3.8453
1K51_A	1hz6A_BOINC_ABRELAX_SAVE_ALL_OUT-1hz6A-frags83__1705_0.first.clean.out.9_1HZ6	1HZ6	2.75	2.9748	3.2269
1K51_A	1hz6A_BOINC_ABRELAX_SAVE_ALL_OUT_BARCODE-1hz6A-frags83__1706_0.clean.out.100_1HZ6	1HZ6	2.37	3.3101	3.5354
1K51_A	1hz6A_BOINC_ABRELAX_SAVE_ALL_OUT_BARCODE-1hz6A-frags83__1706_0.clean.out.10_1HZ6	1HZ6	2.28	3.6454	3.8453
1K51_A	1hz6A_BOINC_ABRELAX_SAVE_ALL_OUT_BARCODE-1hz6A-frags83__1706_0.clean.out.11_1HZ6	1HZ6	2.66	3.4777	3.6902
1K51_A	1hz6A_BOINC_ABRELAX_SAVE_ALL_OUT_BARCODE-1hz6A-frags83__1706_0.clean.out.12_1HZ6	1HZ6	2.34	3.4777	3.6902
1K51_A	1hz6A_BOINC_ABRELAX_SAVE_ALL_OUT_BARCODE-1hz6A-frags83__1706_0.clean.out.13_1HZ6	1HZ6	2.42	3.6454	3.8453
1K51_A	1hz6A_BOINC_ABRELAX_SAVE_ALL_OUT_BARCODE-1hz6A-frags83__1706_0.clean.out.14_1HZ6	1HZ6	2.30	3.4777	3.6902
1K51_A	1hz6A_BOINC_ABRELAX_SAVE_ALL_OUT_BARCODE-1hz6A-frags83__1706_0.clean.out.15_1HZ6	1HZ6	2.05	3.8130	4.0007
1K51_A	1hz6A_BOINC_ABRELAX_SAVE_ALL_OUT_BARCODE-1hz6A-frags83__1706_0.clean.out.16_1HZ6	1HZ6	2.55	3.6454	3.8453
1K51_A	1hz6A_BOINC_ABRELAX_SAVE_ALL_OUT_BARCODE-1hz6A-frags83__1706_0.clean.out.17_1HZ6	1HZ6	2.54	3.3101	3.5354
1K51_A	1hz6A_BOINC_ABRELAX_SAVE_ALL_OUT_BARCODE-1hz6A-frags83__1706_0.clean.out.18_1HZ6	1HZ6	2.35	3.8130	4.0007
1K51_A	1hz6A_BOINC_ABRELAX_SAVE_ALL_OUT_BARCODE-1hz6A-frags83__1706_0.clean.out.19_1HZ6	1HZ6	2.51	3.9806	4.1563
1K51_A	1hz6A_BOINC_ABRELAX_SAVE_ALL_OUT_BARCODE-1hz6A-frags83__1706_0.clean.out.1_1HZ6	1HZ6	2.11	3.3101	3.5354
1K51_A	1hz6A_BOINC_ABRELAX_SAVE_ALL_OUT_BARCODE-1hz6A-frags83__1706_0.clean.out.20_1HZ6	1HZ6	1.97	3.8130	4.0007
1K51_A	1hz6A_BOINC_ABRELAX_SAVE_ALL_OUT_BARCODE-1hz6A-frags83__1706_0.clean.out.21_1HZ6	1HZ6	2.55	2.8072	3.0733
1K51_A	1hz6A_BOINC_ABRELAX_SAVE_ALL_OUT_BARCODE-1hz6A-frags83__1706_0.clean.out.22_1HZ6	1HZ6	2.48	3.6454	3.8453
1K51_A	1hz6A_BOINC_ABRELAX_SAVE_ALL_OUT_BARCODE-1hz6A-frags83__1706_0.clean.out.23_1HZ6	1HZ6	2.16	3.6454	3.8453
1K51_A	1hz6A_BOINC_ABRELAX_SAVE_ALL_OUT_BARCODE-1hz6A-frags83__1706_0.clean.out.24_1HZ6	1HZ6	2.36	3.1425	3.3809
1K51_A	1hz6A_BOINC_ABRELAX_SAVE_ALL_OUT_BARCODE-1hz6A-frags83__1706_0.clean.out.25_1HZ6	1HZ6	2.69	3.9806	4.1563
1K51_A	1hz6A_BOINC_ABRELAX_SAVE_ALL_OUT_BARCODE-1hz6A-frags83__1706_0.clean.out.26_1HZ6	1HZ6	2.22	3.8130	4.0007
1K51_A	1hz6A_BOINC_ABRELAX_SAVE_ALL_OUT_BARCODE-1hz6A-frags83__1706_0.clean.out.27_1HZ6	1HZ6	2.54	3.6454	3.8453
1K51_A	1hz6A_BOINC_ABRELAX_SAVE_ALL_OUT_BARCODE-1hz6A-frags83__1706_0.clean.out.28_1HZ6	1HZ6	2.35	2.9748	3.2269
1K51_A	1hz6A_BOINC_ABRELAX_SAVE_ALL_OUT_BARCODE-1hz6A-frags83__1706_0.clean.out.29_1HZ6	1HZ6	2.45	3.3101	3.5354
1K51_A	1hz6A_BOINC_ABRELAX_SAVE_ALL_OUT_BARCODE-1hz6A-frags83__1706_0.clean.out.2_1HZ6	1HZ6	2.01	3.4777	3.6902
1K51_A	1hz6A_BOINC_ABRELAX_SAVE_ALL_OUT_BARCODE-1hz6A-frags83__1706_0.clean.out.30_1HZ6	1HZ6	2.16	3.3101	3.5354
1K51_A	1hz6A_BOINC_ABRELAX_SAVE_ALL_OUT_BARCODE-1hz6A-frags83__1706_0.clean.out.31_1HZ6	1HZ6	2.51	3.1425	3.3809
1K51_A	1hz6A_BOINC_ABRELAX_SAVE_ALL_OUT_BARCODE-1hz6A-frags83__1706_0.clean.out.32_1HZ6	1HZ6	2.38	1.6337	2.0213
1K51_A	1hz6A_BOINC_ABRELAX_SAVE_ALL_OUT_BARCODE-1hz6A-frags83__1706_0.clean.out.33_1HZ6	1HZ6	2.49	3.6454	3.8453
1K51_A	1hz6A_BOINC_ABRELAX_SAVE_ALL_OUT_BARCODE-1hz6A-frags83__1706_0.clean.out.34_1HZ6	1HZ6	1.88	3.6454	3.8453
1K51_A	1hz6A_BOINC_ABRELAX_SAVE_ALL_OUT_BARCODE-1hz6A-frags83__1706_0.clean.out.35_1HZ6	1HZ6	2.72	2.6396	2.9204
1K51_A	1hz6A_BOINC_ABRELAX_SAVE_ALL_OUT_BARCODE-1hz6A-frags83__1706_0.clean.out.36_1HZ6	1HZ6	2.93	3.4777	3.6902
1K51_A	1hz6A_BOINC_ABRELAX_SAVE_ALL_OUT_BARCODE-1hz6A-frags83__1706_0.clean.out.37_1HZ6	1HZ6	2.15	3.4777	3.6902
1K51_A	1hz6A_BOINC_ABRELAX_SAVE_ALL_OUT_BARCODE-1hz6A-frags83__1706_0.clean.out.38_1HZ6	1HZ6	2.70	3.9806	4.1563
1K51_A	1hz6A_BOINC_ABRELAX_SAVE_ALL_OUT_BARCODE-1hz6A-frags83__1706_0.clean.out.39_1HZ6	1HZ6	2.37	2.6396	2.9204
1K51_A	1hz6A_BOINC_ABRELAX_SAVE_ALL_OUT_BARCODE-1hz6A-frags83__1706_0.clean.out.3_1HZ6	1HZ6	1.77	3.8130	4.0007
1K51_A	1hz6A_BOINC_ABRELAX_SAVE_ALL_OUT_BARCODE-1hz6A-frags83__1706_0.clean.out.40_1HZ6	1HZ6	2.75	3.8130	4.0007
1K51_A	1hz6A_BOINC_ABRELAX_SAVE_ALL_OUT_BARCODE-1hz6A-frags83__1706_0.clean.out.41_1HZ6	1HZ6	2.73	3.8130	4.0007
1K51_A	1hz6A_BOINC_ABRELAX_SAVE_ALL_OUT_BARCODE-1hz6A-frags83__1706_0.clean.out.42_1HZ6	1HZ6	2.48	3.4777	3.6902
1K51_A	1hz6A_BOINC_ABRELAX_SAVE_ALL_OUT_BARCODE-1hz6A-frags83__1706_0.clean.out.43_1HZ6	1HZ6	2.38	3.8130	4.0007
1K51_A	1hz6A_BOINC_ABRELAX_SAVE_ALL_OUT_BARCODE-1hz6A-frags83__1706_0.clean.out.44_1HZ6	1HZ6	2.20	3.3101	3.5354
1K51_A	1hz6A_BOINC_ABRELAX_SAVE_ALL_OUT_BARCODE-1hz6A-frags83__1706_0.clean.out.45_1HZ6	1HZ6	2.59	2.8072	3.0733
1K51_A	1hz6A_BOINC_ABRELAX_SAVE_ALL_OUT_BARCODE-1hz6A-frags83__1706_0.clean.out.46_1HZ6	1HZ6	2.71	4.1483	4.3121
1K51_A	1hz6A_BOINC_ABRELAX_SAVE_ALL_OUT_BARCODE-1hz6A-frags83__1706_0.clean.out.47_1HZ6	1HZ6	2.71	3.8130	4.0007
1K51_A	1hz6A_BOINC_ABRELAX_SAVE_ALL_OUT_BARCODE-1hz6A-frags83__1706_0.clean.out.48_1HZ6	1HZ6	2.14	3.6454	3.8453
1K51_A	1hz6A_BOINC_ABRELAX_SAVE_ALL_OUT_BARCODE-1hz6A-frags83__1706_0.clean.out.49_1HZ6	1HZ6	2.16	3.3101	3.5354
1K51_A	1hz6A_BOINC_ABRELAX_SAVE_ALL_OUT_BARCODE-1hz6A-frags83__1706_0.clean.out.4_1HZ6	1HZ6	2.73	3.8130	4.0007
1K51_A	1hz6A_BOINC_ABRELAX_SAVE_ALL_OUT_BARCODE-1hz6A-frags83__1706_0.clean.out.50_1HZ6	1HZ6	2.65	3.4777	3.6902
1K51_A	1hz6A_BOINC_ABRELAX_SAVE_ALL_OUT_BARCODE-1hz6A-frags83__1706_0.clean.out.51_1HZ6	1HZ6	2.73	3.6454	3.8453
1K51_A	1hz6A_BOINC_ABRELAX_SAVE_ALL_OUT_BARCODE-1hz6A-frags83__1706_0.clean.out.52_1HZ6	1HZ6	2.35	3.1425	3.3809
1K51_A	1hz6A_BOINC_ABRELAX_SAVE_ALL_OUT_BARCODE-1hz6A-frags83__1706_0.clean.out.53_1HZ6	1HZ6	2.72	3.1425	3.3809
1K51_A	1hz6A_BOINC_ABRELAX_SAVE_ALL_OUT_BARCODE-1hz6A-frags83__1706_0.clean.out.54_1HZ6	1HZ6	2.07	3.6454	3.8453
1K51_A	1hz6A_BOINC_ABRELAX_SAVE_ALL_OUT_BARCODE-1hz6A-frags83__1706_0.clean.out.55_1HZ6	1HZ6	2.52	2.9748	3.2269
1K51_A	1hz6A_BOINC_ABRELAX_SAVE_ALL_OUT_BARCODE-1hz6A-frags83__1706_0.clean.out.56_1HZ6	1HZ6	2.23	2.9748	3.2269
1K51_A	1hz6A_BOINC_ABRELAX_SAVE_ALL_OUT_BARCODE-1hz6A-frags83__1706_0.clean.out.57_1HZ6	1HZ6	2.58	1.9690	2.3164
1K51_A	1hz6A_BOINC_ABRELAX_SAVE_ALL_OUT_BARCODE-1hz6A-frags83__1706_0.clean.out.58_1HZ6	1HZ6	2.43	3.3101	3.5354
1K51_A	1hz6A_BOINC_ABRELAX_SAVE_ALL_OUT_BARCODE-1hz6A-frags83__1706_0.clean.out.59_1HZ6	1HZ6	2.25	3.1425	3.3809
1K51_A	1hz6A_BOINC_ABRELAX_SAVE_ALL_OUT_BARCODE-1hz6A-frags83__1706_0.clean.out.5_1HZ6	1HZ6	2.78	3.4777	3.6902
1K51_A	1hz6A_BOINC_ABRELAX_SAVE_ALL_OUT_BARCODE-1hz6A-frags83__1706_0.clean.out.60_1HZ6	1HZ6	2.74	2.4719	2.7681
1K51_A	1hz6A_BOINC_ABRELAX_SAVE_ALL_OUT_BARCODE-1hz6A-frags83__1706_0.clean.out.61_1HZ6	1HZ6	2.27	3.1425	3.3809
1K51_A	1hz6A_BOINC_ABRELAX_SAVE_ALL_OUT_BARCODE-1hz6A-frags83__1706_0.clean.out.62_1HZ6	1HZ6	2.41	3.4777	3.6902
1K51_A	1hz6A_BOINC_ABRELAX_SAVE_ALL_OUT_BARCODE-1hz6A-frags83__1706_0.clean.out.63_1HZ6	1HZ6	2.56	3.1425	3.3809
1K51_A	1hz6A_BOINC_ABRELAX_SAVE_ALL_OUT_BARCODE-1hz6A-frags83__1706_0.clean.out.64_1HZ6	1HZ6	2.73	3.1425	3.3809
1K51_A	1hz6A_BOINC_ABRELAX_SAVE_ALL_OUT_BARCODE-1hz6A-frags83__1706_0.clean.out.65_1HZ6	1HZ6	2.75	3.6454	3.8453
1K51_A	1hz6A_BOINC_ABRELAX_SAVE_ALL_OUT_BARCODE-1hz6A-frags83__1706_0.clean.out.66_1HZ6	1HZ6	2.19	3.4777	3.6902
1K51_A	1hz6A_BOINC_ABRELAX_SAVE_ALL_OUT_BARCODE-1hz6A-frags83__1706_0.clean.out.67_1HZ6	1HZ6	2.45	2.4719	2.7681
1K51_A	1hz6A_BOINC_ABRELAX_SAVE_ALL_OUT_BARCODE-1hz6A-frags83__1706_0.clean.out.68_1HZ6	1HZ6	2.70	3.9806	4.1563
1K51_A	1hz6A_BOINC_ABRELAX_SAVE_ALL_OUT_BARCODE-1hz6A-frags83__1706_0.clean.out.69_1HZ6	1HZ6	2.11	3.6454	3.8453
1K51_A	1hz6A_BOINC_ABRELAX_SAVE_ALL_OUT_BARCODE-1hz6A-frags83__1706_0.clean.out.6_1HZ6	1HZ6	2.13	3.8130	4.0007
1K51_A	1hz6A_BOINC_ABRELAX_SAVE_ALL_OUT_BARCODE-1hz6A-frags83__1706_0.clean.out.70_1HZ6	1HZ6	2.27	3.4777	3.6902
1K51_A	1hz6A_BOINC_ABRELAX_SAVE_ALL_OUT_BARCODE-1hz6A-frags83__1706_0.clean.out.71_1HZ6	1HZ6	2.58	3.3101	3.5354
1K51_A	1hz6A_BOINC_ABRELAX_SAVE_ALL_OUT_BARCODE-1hz6A-frags83__1706_0.clean.out.72_1HZ6	1HZ6	2.24	3.4777	3.6902
1K51_A	1hz6A_BOINC_ABRELAX_SAVE_ALL_OUT_BARCODE-1hz6A-frags83__1706_0.clean.out.73_1HZ6	1HZ6	2.61	3.1425	3.3809
1K51_A	1hz6A_BOINC_ABRELAX_SAVE_ALL_OUT_BARCODE-1hz6A-frags83__1706_0.clean.out.74_1HZ6	1HZ6	2.14	4.1483	4.3121
1K51_A	1hz6A_BOINC_ABRELAX_SAVE_ALL_OUT_BARCODE-1hz6A-frags83__1706_0.clean.out.75_1HZ6	1HZ6	2.30	1.8014	2.1681
1K51_A	1hz6A_BOINC_ABRELAX_SAVE_ALL_OUT_BARCODE-1hz6A-frags83__1706_0.clean.out.76_1HZ6	1HZ6	2.25	3.6454	3.8453
1K51_A	1hz6A_BOINC_ABRELAX_SAVE_ALL_OUT_BARCODE-1hz6A-frags83__1706_0.clean.out.77_1HZ6	1HZ6	2.71	3.9806	4.1563
1K51_A	1hz6A_BOINC_ABRELAX_SAVE_ALL_OUT_BARCODE-1hz6A-frags83__1706_0.clean.out.78_1HZ6	1HZ6	2.47	2.9748	3.2269
1K51_A	1hz6A_BOINC_ABRELAX_SAVE_ALL_OUT_BARCODE-1hz6A-frags83__1706_0.clean.out.79_1HZ6	1HZ6	2.64	3.3101	3.5354
1K51_A	1hz6A_BOINC_ABRELAX_SAVE_ALL_OUT_BARCODE-1hz6A-frags83__1706_0.clean.out.7_1HZ6	1HZ6	2.64	3.8130	4.0007
1K51_A	1hz6A_BOINC_ABRELAX_SAVE_ALL_OUT_BARCODE-1hz6A-frags83__1706_0.clean.out.80_1HZ6	1HZ6	2.11	3.9806	4.1563
1K51_A	1hz6A_BOINC_ABRELAX_SAVE_ALL_OUT_BARCODE-1hz6A-frags83__1706_0.clean.out.81_1HZ6	1HZ6	2.41	3.3101	3.5354
1K51_A	1hz6A_BOINC_ABRELAX_SAVE_ALL_OUT_BARCODE-1hz6A-frags83__1706_0.clean.out.82_1HZ6	1HZ6	2.67	2.9748	3.2269
1K51_A	1hz6A_BOINC_ABRELAX_SAVE_ALL_OUT_BARCODE-1hz6A-frags83__1706_0.clean.out.83_1HZ6	1HZ6	1.94	3.6454	3.8453
1K51_A	1hz6A_BOINC_ABRELAX_SAVE_ALL_OUT_BARCODE-1hz6A-frags83__1706_0.clean.out.84_1HZ6	1HZ6	2.34	3.4777	3.6902
1K51_A	1hz6A_BOINC_ABRELAX_SAVE_ALL_OUT_BARCODE-1hz6A-frags83__1706_0.clean.out.85_1HZ6	1HZ6	2.49	2.8072	3.0733
1K51_A	1hz6A_BOINC_ABRELAX_SAVE_ALL_OUT_BARCODE-1hz6A-frags83__1706_0.clean.out.86_1HZ6	1HZ6	2.47	3.8130	4.0007
1K51_A	1hz6A_BOINC_ABRELAX_SAVE_ALL_OUT_BARCODE-1hz6A-frags83__1706_0.clean.out.87_1HZ6	1HZ6	2.29	3.4777	3.6902
1K51_A	1hz6A_BOINC_ABRELAX_SAVE_ALL_OUT_BARCODE-1hz6A-frags83__1706_0.clean.out.88_1HZ6	1HZ6	2.46	3.4777	3.6902
1K51_A	1hz6A_BOINC_ABRELAX_SAVE_ALL_OUT_BARCODE-1hz6A-frags83__1706_0.clean.out.89_1HZ6	1HZ6	2.07	3.8130	4.0007
1K51_A	1hz6A_BOINC_ABRELAX_SAVE_ALL_OUT_BARCODE-1hz6A-frags83__1706_0.clean.out.8_1HZ6	1HZ6	2.33	3.4777	3.6902
1K51_A	1hz6A_BOINC_ABRELAX_SAVE_ALL_OUT_BARCODE-1hz6A-frags83__1706_0.clean.out.90_1HZ6	1HZ6	2.12	3.6454	3.8453
1K51_A	1hz6A_BOINC_ABRELAX_SAVE_ALL_OUT_BARCODE-1hz6A-frags83__1706_0.clean.out.91_1HZ6	1HZ6	2.45	1.1308	1.5918
1K51_A	1hz6A_BOINC_ABRELAX_SAVE_ALL_OUT_BARCODE-1hz6A-frags83__1706_0.clean.out.92_1HZ6	1HZ6	2.23	2.6396	2.9204
1K51_A	1hz6A_BOINC_ABRELAX_SAVE_ALL_OUT_BARCODE-1hz6A-frags83__1706_0.clean.out.93_1HZ6	1HZ6	2.68	2.6396	2.9204
1K51_A	1hz6A_BOINC_ABRELAX_SAVE_ALL_OUT_BARCODE-1hz6A-frags83__1706_0.clean.out.94_1HZ6	1HZ6	2.11	3.6454	3.8453
1K51_A	1hz6A_BOINC_ABRELAX_SAVE_ALL_OUT_BARCODE-1hz6A-frags83__1706_0.clean.out.95_1HZ6	1HZ6	2.70	3.6454	3.8453
1K51_A	1hz6A_BOINC_ABRELAX_SAVE_ALL_OUT_BARCODE-1hz6A-frags83__1706_0.clean.out.96_1HZ6	1HZ6	2.70	3.4777	3.6902
1K51_A	1hz6A_BOINC_ABRELAX_SAVE_ALL_OUT_BARCODE-1hz6A-frags83__1706_0.clean.out.97_1HZ6	1HZ6	2.36	2.8072	3.0733
1K51_A	1hz6A_BOINC_ABRELAX_SAVE_ALL_OUT_BARCODE-1hz6A-frags83__1706_0.clean.out.98_1HZ6	1HZ6	2.72	2.4719	2.7681
1K51_A	1hz6A_BOINC_ABRELAX_SAVE_ALL_OUT_BARCODE-1hz6A-frags83__1706_0.clean.out.99_1HZ6	1HZ6	2.20	3.4777	3.6902
1K51_A	1hz6A_BOINC_ABRELAX_SAVE_ALL_OUT_BARCODE-1hz6A-frags83__1706_0.clean.out.9_1HZ6	1HZ6	2.67	3.9806	4.1563
