# Supplementary material for: Addressing the Role of Conformational Diversity in Protein Structure Prediction
Source: PLoS One. 2016 May 9;11(5):e0154923. doi: 10.1371/journal.pone.0154923 (PMC4861349; doi:10.1371/journal.pone.0154923)
Supplement: S1 Dataset — (GZ) [file pone.0154923.s002.gz › Palopoli-Monzon_2016_SI/Structural_alignments/SET_ROSETTA/rmsd_mammoth_rosseta_4UBP.out]

PDB_1	PDB_2	Target	RMSD	Z-score	ln(E)
1IE7_A	4ubpA_BOINC_ABRELAX_SAVE_ALL_OUT-4ubpA-frags83__1705_0.first.clean.out.10_4UBP	4UBP	1.57	-0.1093	0.6606
1IE7_A	4ubpA_BOINC_ABRELAX_SAVE_ALL_OUT-4ubpA-frags83__1705_0.first.clean.out.11_4UBP	4UBP	1.97	0.0084	0.7371
1IE7_A	4ubpA_BOINC_ABRELAX_SAVE_ALL_OUT-4ubpA-frags83__1705_0.first.clean.out.12_4UBP	4UBP	2.30	1.1850	1.6371
1IE7_A	4ubpA_BOINC_ABRELAX_SAVE_ALL_OUT-4ubpA-frags83__1705_0.first.clean.out.13_4UBP	4UBP	3.00	2.9499	3.2040
1IE7_A	4ubpA_BOINC_ABRELAX_SAVE_ALL_OUT-4ubpA-frags83__1705_0.first.clean.out.14_4UBP	4UBP	2.54	2.4793	2.7747
1IE7_A	4ubpA_BOINC_ABRELAX_SAVE_ALL_OUT-4ubpA-frags83__1705_0.first.clean.out.15_4UBP	4UBP	2.94	2.3616	2.6683
1IE7_A	4ubpA_BOINC_ABRELAX_SAVE_ALL_OUT-4ubpA-frags83__1705_0.first.clean.out.16_4UBP	4UBP	1.97	0.5967	1.1618
1IE7_A	4ubpA_BOINC_ABRELAX_SAVE_ALL_OUT-4ubpA-frags83__1705_0.first.clean.out.17_4UBP	4UBP	2.55	0.7144	1.2536
1IE7_A	4ubpA_BOINC_ABRELAX_SAVE_ALL_OUT-4ubpA-frags83__1705_0.first.clean.out.18_4UBP	4UBP	3.00	0.7144	1.2536
1IE7_A	4ubpA_BOINC_ABRELAX_SAVE_ALL_OUT-4ubpA-frags83__1705_0.first.clean.out.19_4UBP	4UBP	2.52	4.2442	4.4014
1IE7_A	4ubpA_BOINC_ABRELAX_SAVE_ALL_OUT-4ubpA-frags83__1705_0.first.clean.out.1_4UBP	4UBP	2.18	1.6557	2.0404
1IE7_A	4ubpA_BOINC_ABRELAX_SAVE_ALL_OUT-4ubpA-frags83__1705_0.first.clean.out.20_4UBP	4UBP	1.76	-0.3446	0.5178
1IE7_A	4ubpA_BOINC_ABRELAX_SAVE_ALL_OUT-4ubpA-frags83__1705_0.first.clean.out.2_4UBP	4UBP	2.72	2.0086	2.3517
1IE7_A	4ubpA_BOINC_ABRELAX_SAVE_ALL_OUT-4ubpA-frags83__1705_0.first.clean.out.3_4UBP	4UBP	2.66	1.6557	2.0404
1IE7_A	4ubpA_BOINC_ABRELAX_SAVE_ALL_OUT-4ubpA-frags83__1705_0.first.clean.out.4_4UBP	4UBP	2.52	0.9497	1.4424
1IE7_A	4ubpA_BOINC_ABRELAX_SAVE_ALL_OUT-4ubpA-frags83__1705_0.first.clean.out.5_4UBP	4UBP	3.07	2.0086	2.3517
1IE7_A	4ubpA_BOINC_ABRELAX_SAVE_ALL_OUT-4ubpA-frags83__1705_0.first.clean.out.6_4UBP	4UBP	2.79	1.1850	1.6371
1IE7_A	4ubpA_BOINC_ABRELAX_SAVE_ALL_OUT-4ubpA-frags83__1705_0.first.clean.out.7_4UBP	4UBP	2.21	0.1261	0.8168
1IE7_A	4ubpA_BOINC_ABRELAX_SAVE_ALL_OUT-4ubpA-frags83__1705_0.first.clean.out.8_4UBP	4UBP	2.26	3.5382	3.7461
1IE7_A	4ubpA_BOINC_ABRELAX_SAVE_ALL_OUT-4ubpA-frags83__1705_0.first.clean.out.9_4UBP	4UBP	3.03	2.4793	2.7747
1IE7_A	4ubpA_BOINC_ABRELAX_SAVE_ALL_OUT_BARCODE-4ubpA-frags83__1706_0.clean.out.100_4UBP	4UBP	2.14	0.5967	1.1618
1IE7_A	4ubpA_BOINC_ABRELAX_SAVE_ALL_OUT_BARCODE-4ubpA-frags83__1706_0.clean.out.10_4UBP	4UBP	2.54	0.2437	0.8994
1IE7_A	4ubpA_BOINC_ABRELAX_SAVE_ALL_OUT_BARCODE-4ubpA-frags83__1706_0.clean.out.11_4UBP	4UBP	2.70	4.0089	4.1826
1IE7_A	4ubpA_BOINC_ABRELAX_SAVE_ALL_OUT_BARCODE-4ubpA-frags83__1706_0.clean.out.12_4UBP	4UBP	1.55	0.0084	0.7371
1IE7_A	4ubpA_BOINC_ABRELAX_SAVE_ALL_OUT_BARCODE-4ubpA-frags83__1706_0.clean.out.13_4UBP	4UBP	3.12	1.3027	1.7364
1IE7_A	4ubpA_BOINC_ABRELAX_SAVE_ALL_OUT_BARCODE-4ubpA-frags83__1706_0.clean.out.14_4UBP	4UBP	1.45	0.2437	0.8994
1IE7_A	4ubpA_BOINC_ABRELAX_SAVE_ALL_OUT_BARCODE-4ubpA-frags83__1706_0.clean.out.15_4UBP	4UBP	2.21	0.2437	0.8994
1IE7_A	4ubpA_BOINC_ABRELAX_SAVE_ALL_OUT_BARCODE-4ubpA-frags83__1706_0.clean.out.16_4UBP	4UBP	2.36	0.4791	1.0721
1IE7_A	4ubpA_BOINC_ABRELAX_SAVE_ALL_OUT_BARCODE-4ubpA-frags83__1706_0.clean.out.17_4UBP	4UBP	2.71	3.7736	3.9641
1IE7_A	4ubpA_BOINC_ABRELAX_SAVE_ALL_OUT_BARCODE-4ubpA-frags83__1706_0.clean.out.18_4UBP	4UBP	2.93	0.9497	1.4424
1IE7_A	4ubpA_BOINC_ABRELAX_SAVE_ALL_OUT_BARCODE-4ubpA-frags83__1706_0.clean.out.19_4UBP	4UBP	2.96	0.1261	0.8168
1IE7_A	4ubpA_BOINC_ABRELAX_SAVE_ALL_OUT_BARCODE-4ubpA-frags83__1706_0.clean.out.1_4UBP	4UBP	2.96	0.2437	0.8994
1IE7_A	4ubpA_BOINC_ABRELAX_SAVE_ALL_OUT_BARCODE-4ubpA-frags83__1706_0.clean.out.20_4UBP	4UBP	1.86	-0.4622	0.4520
1IE7_A	4ubpA_BOINC_ABRELAX_SAVE_ALL_OUT_BARCODE-4ubpA-frags83__1706_0.clean.out.21_4UBP	4UBP	2.17	-0.2269	0.5873
1IE7_A	4ubpA_BOINC_ABRELAX_SAVE_ALL_OUT_BARCODE-4ubpA-frags83__1706_0.clean.out.22_4UBP	4UBP	2.32	0.2437	0.8994
1IE7_A	4ubpA_BOINC_ABRELAX_SAVE_ALL_OUT_BARCODE-4ubpA-frags83__1706_0.clean.out.23_4UBP	4UBP	2.07	0.7144	1.2536
1IE7_A	4ubpA_BOINC_ABRELAX_SAVE_ALL_OUT_BARCODE-4ubpA-frags83__1706_0.clean.out.24_4UBP	4UBP	1.84	0.4791	1.0721
1IE7_A	4ubpA_BOINC_ABRELAX_SAVE_ALL_OUT_BARCODE-4ubpA-frags83__1706_0.clean.out.25_4UBP	4UBP	2.77	3.6559	3.8551
1IE7_A	4ubpA_BOINC_ABRELAX_SAVE_ALL_OUT_BARCODE-4ubpA-frags83__1706_0.clean.out.26_4UBP	4UBP	2.82	3.6559	3.8551
1IE7_A	4ubpA_BOINC_ABRELAX_SAVE_ALL_OUT_BARCODE-4ubpA-frags83__1706_0.clean.out.27_4UBP	4UBP	2.45	0.5967	1.1618
1IE7_A	4ubpA_BOINC_ABRELAX_SAVE_ALL_OUT_BARCODE-4ubpA-frags83__1706_0.clean.out.28_4UBP	4UBP	3.02	2.9499	3.2040
1IE7_A	4ubpA_BOINC_ABRELAX_SAVE_ALL_OUT_BARCODE-4ubpA-frags83__1706_0.clean.out.29_4UBP	4UBP	1.77	-0.1093	0.6606
1IE7_A	4ubpA_BOINC_ABRELAX_SAVE_ALL_OUT_BARCODE-4ubpA-frags83__1706_0.clean.out.2_4UBP	4UBP	3.24	-0.1093	0.6606
1IE7_A	4ubpA_BOINC_ABRELAX_SAVE_ALL_OUT_BARCODE-4ubpA-frags83__1706_0.clean.out.30_4UBP	4UBP	1.91	0.0084	0.7371
1IE7_A	4ubpA_BOINC_ABRELAX_SAVE_ALL_OUT_BARCODE-4ubpA-frags83__1706_0.clean.out.31_4UBP	4UBP	2.78	1.1850	1.6371
1IE7_A	4ubpA_BOINC_ABRELAX_SAVE_ALL_OUT_BARCODE-4ubpA-frags83__1706_0.clean.out.32_4UBP	4UBP	2.56	3.0676	3.3121
1IE7_A	4ubpA_BOINC_ABRELAX_SAVE_ALL_OUT_BARCODE-4ubpA-frags83__1706_0.clean.out.33_4UBP	4UBP	2.62	1.6557	2.0404
1IE7_A	4ubpA_BOINC_ABRELAX_SAVE_ALL_OUT_BARCODE-4ubpA-frags83__1706_0.clean.out.34_4UBP	4UBP	2.85	3.5382	3.7461
1IE7_A	4ubpA_BOINC_ABRELAX_SAVE_ALL_OUT_BARCODE-4ubpA-frags83__1706_0.clean.out.35_4UBP	4UBP	1.81	0.1261	0.8168
1IE7_A	4ubpA_BOINC_ABRELAX_SAVE_ALL_OUT_BARCODE-4ubpA-frags83__1706_0.clean.out.36_4UBP	4UBP	2.85	3.8912	4.0733
1IE7_A	4ubpA_BOINC_ABRELAX_SAVE_ALL_OUT_BARCODE-4ubpA-frags83__1706_0.clean.out.37_4UBP	4UBP	2.00	0.3614	0.9845
1IE7_A	4ubpA_BOINC_ABRELAX_SAVE_ALL_OUT_BARCODE-4ubpA-frags83__1706_0.clean.out.38_4UBP	4UBP	2.71	0.3614	0.9845
1IE7_A	4ubpA_BOINC_ABRELAX_SAVE_ALL_OUT_BARCODE-4ubpA-frags83__1706_0.clean.out.39_4UBP	4UBP	2.66	0.9497	1.4424
1IE7_A	4ubpA_BOINC_ABRELAX_SAVE_ALL_OUT_BARCODE-4ubpA-frags83__1706_0.clean.out.3_4UBP	4UBP	2.34	0.9497	1.4424
1IE7_A	4ubpA_BOINC_ABRELAX_SAVE_ALL_OUT_BARCODE-4ubpA-frags83__1706_0.clean.out.40_4UBP	4UBP	2.55	-0.1093	0.6606
1IE7_A	4ubpA_BOINC_ABRELAX_SAVE_ALL_OUT_BARCODE-4ubpA-frags83__1706_0.clean.out.41_4UBP	4UBP	2.80	3.3029	3.5287
1IE7_A	4ubpA_BOINC_ABRELAX_SAVE_ALL_OUT_BARCODE-4ubpA-frags83__1706_0.clean.out.42_4UBP	4UBP	2.95	2.7146	2.9888
1IE7_A	4ubpA_BOINC_ABRELAX_SAVE_ALL_OUT_BARCODE-4ubpA-frags83__1706_0.clean.out.43_4UBP	4UBP	2.11	0.0084	0.7371
1IE7_A	4ubpA_BOINC_ABRELAX_SAVE_ALL_OUT_BARCODE-4ubpA-frags83__1706_0.clean.out.44_4UBP	4UBP	2.52	3.1853	3.4203
1IE7_A	4ubpA_BOINC_ABRELAX_SAVE_ALL_OUT_BARCODE-4ubpA-frags83__1706_0.clean.out.45_4UBP	4UBP	1.53	0.0084	0.7371
1IE7_A	4ubpA_BOINC_ABRELAX_SAVE_ALL_OUT_BARCODE-4ubpA-frags83__1706_0.clean.out.46_4UBP	4UBP	2.84	2.2440	2.5623
1IE7_A	4ubpA_BOINC_ABRELAX_SAVE_ALL_OUT_BARCODE-4ubpA-frags83__1706_0.clean.out.47_4UBP	4UBP	2.52	0.7144	1.2536
1IE7_A	4ubpA_BOINC_ABRELAX_SAVE_ALL_OUT_BARCODE-4ubpA-frags83__1706_0.clean.out.48_4UBP	4UBP	2.00	0.1261	0.8168
1IE7_A	4ubpA_BOINC_ABRELAX_SAVE_ALL_OUT_BARCODE-4ubpA-frags83__1706_0.clean.out.49_4UBP	4UBP	1.89	0.5967	1.1618
1IE7_A	4ubpA_BOINC_ABRELAX_SAVE_ALL_OUT_BARCODE-4ubpA-frags83__1706_0.clean.out.4_4UBP	4UBP	2.97	0.2437	0.8994
1IE7_A	4ubpA_BOINC_ABRELAX_SAVE_ALL_OUT_BARCODE-4ubpA-frags83__1706_0.clean.out.50_4UBP	4UBP	2.04	0.4791	1.0721
1IE7_A	4ubpA_BOINC_ABRELAX_SAVE_ALL_OUT_BARCODE-4ubpA-frags83__1706_0.clean.out.51_4UBP	4UBP	2.76	2.8323	3.0963
1IE7_A	4ubpA_BOINC_ABRELAX_SAVE_ALL_OUT_BARCODE-4ubpA-frags83__1706_0.clean.out.52_4UBP	4UBP	2.79	3.6559	3.8551
1IE7_A	4ubpA_BOINC_ABRELAX_SAVE_ALL_OUT_BARCODE-4ubpA-frags83__1706_0.clean.out.53_4UBP	4UBP	2.95	-0.1093	0.6606
1IE7_A	4ubpA_BOINC_ABRELAX_SAVE_ALL_OUT_BARCODE-4ubpA-frags83__1706_0.clean.out.54_4UBP	4UBP	2.62	0.4791	1.0721
1IE7_A	4ubpA_BOINC_ABRELAX_SAVE_ALL_OUT_BARCODE-4ubpA-frags83__1706_0.clean.out.55_4UBP	4UBP	3.16	1.4203	1.8368
1IE7_A	4ubpA_BOINC_ABRELAX_SAVE_ALL_OUT_BARCODE-4ubpA-frags83__1706_0.clean.out.56_4UBP	4UBP	3.14	2.9499	3.2040
1IE7_A	4ubpA_BOINC_ABRELAX_SAVE_ALL_OUT_BARCODE-4ubpA-frags83__1706_0.clean.out.57_4UBP	4UBP	1.97	-0.2269	0.5873
1IE7_A	4ubpA_BOINC_ABRELAX_SAVE_ALL_OUT_BARCODE-4ubpA-frags83__1706_0.clean.out.58_4UBP	4UBP	2.59	3.4206	3.6374
1IE7_A	4ubpA_BOINC_ABRELAX_SAVE_ALL_OUT_BARCODE-4ubpA-frags83__1706_0.clean.out.59_4UBP	4UBP	2.59	0.5967	1.1618
1IE7_A	4ubpA_BOINC_ABRELAX_SAVE_ALL_OUT_BARCODE-4ubpA-frags83__1706_0.clean.out.5_4UBP	4UBP	1.48	0.1261	0.8168
1IE7_A	4ubpA_BOINC_ABRELAX_SAVE_ALL_OUT_BARCODE-4ubpA-frags83__1706_0.clean.out.60_4UBP	4UBP	1.96	0.5967	1.1618
1IE7_A	4ubpA_BOINC_ABRELAX_SAVE_ALL_OUT_BARCODE-4ubpA-frags83__1706_0.clean.out.61_4UBP	4UBP	2.10	0.3614	0.9845
1IE7_A	4ubpA_BOINC_ABRELAX_SAVE_ALL_OUT_BARCODE-4ubpA-frags83__1706_0.clean.out.62_4UBP	4UBP	2.30	0.2437	0.8994
1IE7_A	4ubpA_BOINC_ABRELAX_SAVE_ALL_OUT_BARCODE-4ubpA-frags83__1706_0.clean.out.63_4UBP	4UBP	2.58	1.0674	1.5391
1IE7_A	4ubpA_BOINC_ABRELAX_SAVE_ALL_OUT_BARCODE-4ubpA-frags83__1706_0.clean.out.64_4UBP	4UBP	2.64	0.4791	1.0721
1IE7_A	4ubpA_BOINC_ABRELAX_SAVE_ALL_OUT_BARCODE-4ubpA-frags83__1706_0.clean.out.65_4UBP	4UBP	2.69	0.8320	1.3472
1IE7_A	4ubpA_BOINC_ABRELAX_SAVE_ALL_OUT_BARCODE-4ubpA-frags83__1706_0.clean.out.66_4UBP	4UBP	2.10	0.4791	1.0721
1IE7_A	4ubpA_BOINC_ABRELAX_SAVE_ALL_OUT_BARCODE-4ubpA-frags83__1706_0.clean.out.67_4UBP	4UBP	2.00	0.4791	1.0721
1IE7_A	4ubpA_BOINC_ABRELAX_SAVE_ALL_OUT_BARCODE-4ubpA-frags83__1706_0.clean.out.68_4UBP	4UBP	2.83	2.9499	3.2040
1IE7_A	4ubpA_BOINC_ABRELAX_SAVE_ALL_OUT_BARCODE-4ubpA-frags83__1706_0.clean.out.69_4UBP	4UBP	3.01	3.5382	3.7461
1IE7_A	4ubpA_BOINC_ABRELAX_SAVE_ALL_OUT_BARCODE-4ubpA-frags83__1706_0.clean.out.6_4UBP	4UBP	1.58	0.4791	1.0721
1IE7_A	4ubpA_BOINC_ABRELAX_SAVE_ALL_OUT_BARCODE-4ubpA-frags83__1706_0.clean.out.70_4UBP	4UBP	1.94	0.5967	1.1618
1IE7_A	4ubpA_BOINC_ABRELAX_SAVE_ALL_OUT_BARCODE-4ubpA-frags83__1706_0.clean.out.71_4UBP	4UBP	2.06	0.7144	1.2536
1IE7_A	4ubpA_BOINC_ABRELAX_SAVE_ALL_OUT_BARCODE-4ubpA-frags83__1706_0.clean.out.72_4UBP	4UBP	2.45	2.0086	2.3517
1IE7_A	4ubpA_BOINC_ABRELAX_SAVE_ALL_OUT_BARCODE-4ubpA-frags83__1706_0.clean.out.73_4UBP	4UBP	2.70	1.6557	2.0404
1IE7_A	4ubpA_BOINC_ABRELAX_SAVE_ALL_OUT_BARCODE-4ubpA-frags83__1706_0.clean.out.74_4UBP	4UBP	2.56	1.1850	1.6371
1IE7_A	4ubpA_BOINC_ABRELAX_SAVE_ALL_OUT_BARCODE-4ubpA-frags83__1706_0.clean.out.75_4UBP	4UBP	3.04	2.4793	2.7747
1IE7_A	4ubpA_BOINC_ABRELAX_SAVE_ALL_OUT_BARCODE-4ubpA-frags83__1706_0.clean.out.76_4UBP	4UBP	2.27	0.4791	1.0721
1IE7_A	4ubpA_BOINC_ABRELAX_SAVE_ALL_OUT_BARCODE-4ubpA-frags83__1706_0.clean.out.77_4UBP	4UBP	1.43	0.0084	0.7371
1IE7_A	4ubpA_BOINC_ABRELAX_SAVE_ALL_OUT_BARCODE-4ubpA-frags83__1706_0.clean.out.78_4UBP	4UBP	2.63	3.5382	3.7461
1IE7_A	4ubpA_BOINC_ABRELAX_SAVE_ALL_OUT_BARCODE-4ubpA-frags83__1706_0.clean.out.79_4UBP	4UBP	3.01	1.0674	1.5391
1IE7_A	4ubpA_BOINC_ABRELAX_SAVE_ALL_OUT_BARCODE-4ubpA-frags83__1706_0.clean.out.7_4UBP	4UBP	2.73	4.5972	4.7301
1IE7_A	4ubpA_BOINC_ABRELAX_SAVE_ALL_OUT_BARCODE-4ubpA-frags83__1706_0.clean.out.80_4UBP	4UBP	2.84	2.8323	3.0963
1IE7_A	4ubpA_BOINC_ABRELAX_SAVE_ALL_OUT_BARCODE-4ubpA-frags83__1706_0.clean.out.81_4UBP	4UBP	2.83	3.1853	3.4203
1IE7_A	4ubpA_BOINC_ABRELAX_SAVE_ALL_OUT_BARCODE-4ubpA-frags83__1706_0.clean.out.82_4UBP	4UBP	2.55	0.5967	1.1618
1IE7_A	4ubpA_BOINC_ABRELAX_SAVE_ALL_OUT_BARCODE-4ubpA-frags83__1706_0.clean.out.83_4UBP	4UBP	2.84	0.4791	1.0721
1IE7_A	4ubpA_BOINC_ABRELAX_SAVE_ALL_OUT_BARCODE-4ubpA-frags83__1706_0.clean.out.84_4UBP	4UBP	3.06	0.5967	1.1618
1IE7_A	4ubpA_BOINC_ABRELAX_SAVE_ALL_OUT_BARCODE-4ubpA-frags83__1706_0.clean.out.85_4UBP	4UBP	2.65	0.5967	1.1618
1IE7_A	4ubpA_BOINC_ABRELAX_SAVE_ALL_OUT_BARCODE-4ubpA-frags83__1706_0.clean.out.86_4UBP	4UBP	2.60	1.5380	1.9381
1IE7_A	4ubpA_BOINC_ABRELAX_SAVE_ALL_OUT_BARCODE-4ubpA-frags83__1706_0.clean.out.87_4UBP	4UBP	2.77	4.7149	4.8398
1IE7_A	4ubpA_BOINC_ABRELAX_SAVE_ALL_OUT_BARCODE-4ubpA-frags83__1706_0.clean.out.88_4UBP	4UBP	2.96	3.8912	4.0733
1IE7_A	4ubpA_BOINC_ABRELAX_SAVE_ALL_OUT_BARCODE-4ubpA-frags83__1706_0.clean.out.89_4UBP	4UBP	2.70	2.8323	3.0963
1IE7_A	4ubpA_BOINC_ABRELAX_SAVE_ALL_OUT_BARCODE-4ubpA-frags83__1706_0.clean.out.8_4UBP	4UBP	2.46	0.9497	1.4424
1IE7_A	4ubpA_BOINC_ABRELAX_SAVE_ALL_OUT_BARCODE-4ubpA-frags83__1706_0.clean.out.90_4UBP	4UBP	2.82	3.7736	3.9641
1IE7_A	4ubpA_BOINC_ABRELAX_SAVE_ALL_OUT_BARCODE-4ubpA-frags83__1706_0.clean.out.91_4UBP	4UBP	2.94	2.4793	2.7747
1IE7_A	4ubpA_BOINC_ABRELAX_SAVE_ALL_OUT_BARCODE-4ubpA-frags83__1706_0.clean.out.92_4UBP	4UBP	1.82	0.3614	0.9845
1IE7_A	4ubpA_BOINC_ABRELAX_SAVE_ALL_OUT_BARCODE-4ubpA-frags83__1706_0.clean.out.93_4UBP	4UBP	3.11	-0.1093	0.6606
1IE7_A	4ubpA_BOINC_ABRELAX_SAVE_ALL_OUT_BARCODE-4ubpA-frags83__1706_0.clean.out.94_4UBP	4UBP	2.19	0.4791	1.0721
1IE7_A	4ubpA_BOINC_ABRELAX_SAVE_ALL_OUT_BARCODE-4ubpA-frags83__1706_0.clean.out.95_4UBP	4UBP	2.90	2.2440	2.5623
1IE7_A	4ubpA_BOINC_ABRELAX_SAVE_ALL_OUT_BARCODE-4ubpA-frags83__1706_0.clean.out.96_4UBP	4UBP	2.85	0.9497	1.4424
1IE7_A	4ubpA_BOINC_ABRELAX_SAVE_ALL_OUT_BARCODE-4ubpA-frags83__1706_0.clean.out.97_4UBP	4UBP	2.99	2.9499	3.2040
1IE7_A	4ubpA_BOINC_ABRELAX_SAVE_ALL_OUT_BARCODE-4ubpA-frags83__1706_0.clean.out.98_4UBP	4UBP	3.29	3.4206	3.6374
1IE7_A	4ubpA_BOINC_ABRELAX_SAVE_ALL_OUT_BARCODE-4ubpA-frags83__1706_0.clean.out.99_4UBP	4UBP	2.41	1.0674	1.5391
1IE7_A	4ubpA_BOINC_ABRELAX_SAVE_ALL_OUT_BARCODE-4ubpA-frags83__1706_0.clean.out.9_4UBP	4UBP	1.95	0.7144	1.2536
3UBP_A	4ubpA_BOINC_ABRELAX_SAVE_ALL_OUT-4ubpA-frags83__1705_0.first.clean.out.10_4UBP	4UBP	1.55	-0.1267	0.6495
3UBP_A	4ubpA_BOINC_ABRELAX_SAVE_ALL_OUT-4ubpA-frags83__1705_0.first.clean.out.11_4UBP	4UBP	1.97	-0.0099	0.7250
3UBP_A	4ubpA_BOINC_ABRELAX_SAVE_ALL_OUT-4ubpA-frags83__1705_0.first.clean.out.12_4UBP	4UBP	2.31	1.1581	1.6145
3UBP_A	4ubpA_BOINC_ABRELAX_SAVE_ALL_OUT-4ubpA-frags83__1705_0.first.clean.out.13_4UBP	4UBP	3.03	2.6765	2.9540
3UBP_A	4ubpA_BOINC_ABRELAX_SAVE_ALL_OUT-4ubpA-frags83__1705_0.first.clean.out.14_4UBP	4UBP	2.44	1.2749	1.7128
3UBP_A	4ubpA_BOINC_ABRELAX_SAVE_ALL_OUT-4ubpA-frags83__1705_0.first.clean.out.15_4UBP	4UBP	2.95	2.3261	2.6362
3UBP_A	4ubpA_BOINC_ABRELAX_SAVE_ALL_OUT-4ubpA-frags83__1705_0.first.clean.out.16_4UBP	4UBP	2.02	0.5741	1.1444
3UBP_A	4ubpA_BOINC_ABRELAX_SAVE_ALL_OUT-4ubpA-frags83__1705_0.first.clean.out.17_4UBP	4UBP	1.72	-0.3603	0.5087
3UBP_A	4ubpA_BOINC_ABRELAX_SAVE_ALL_OUT-4ubpA-frags83__1705_0.first.clean.out.18_4UBP	4UBP	2.81	0.8077	1.3276
3UBP_A	4ubpA_BOINC_ABRELAX_SAVE_ALL_OUT-4ubpA-frags83__1705_0.first.clean.out.19_4UBP	4UBP	2.57	4.1949	4.3555
3UBP_A	4ubpA_BOINC_ABRELAX_SAVE_ALL_OUT-4ubpA-frags83__1705_0.first.clean.out.1_4UBP	4UBP	2.13	1.5085	1.9126
3UBP_A	4ubpA_BOINC_ABRELAX_SAVE_ALL_OUT-4ubpA-frags83__1705_0.first.clean.out.20_4UBP	4UBP	1.77	-0.3603	0.5087
3UBP_A	4ubpA_BOINC_ABRELAX_SAVE_ALL_OUT-4ubpA-frags83__1705_0.first.clean.out.2_4UBP	4UBP	3.13	1.8589	2.2188
3UBP_A	4ubpA_BOINC_ABRELAX_SAVE_ALL_OUT-4ubpA-frags83__1705_0.first.clean.out.3_4UBP	4UBP	2.79	1.5085	1.9126
3UBP_A	4ubpA_BOINC_ABRELAX_SAVE_ALL_OUT-4ubpA-frags83__1705_0.first.clean.out.4_4UBP	4UBP	2.40	1.0413	1.5175
3UBP_A	4ubpA_BOINC_ABRELAX_SAVE_ALL_OUT-4ubpA-frags83__1705_0.first.clean.out.5_4UBP	4UBP	3.09	1.9757	2.3223
3UBP_A	4ubpA_BOINC_ABRELAX_SAVE_ALL_OUT-4ubpA-frags83__1705_0.first.clean.out.6_4UBP	4UBP	3.20	0.8077	1.3276
3UBP_A	4ubpA_BOINC_ABRELAX_SAVE_ALL_OUT-4ubpA-frags83__1705_0.first.clean.out.7_4UBP	4UBP	2.19	0.1069	0.8036
3UBP_A	4ubpA_BOINC_ABRELAX_SAVE_ALL_OUT-4ubpA-frags83__1705_0.first.clean.out.8_4UBP	4UBP	2.50	3.4941	3.7053
3UBP_A	4ubpA_BOINC_ABRELAX_SAVE_ALL_OUT-4ubpA-frags83__1705_0.first.clean.out.9_4UBP	4UBP	3.01	2.3261	2.6362
3UBP_A	4ubpA_BOINC_ABRELAX_SAVE_ALL_OUT_BARCODE-4ubpA-frags83__1706_0.clean.out.100_4UBP	4UBP	1.92	0.5741	1.1444
3UBP_A	4ubpA_BOINC_ABRELAX_SAVE_ALL_OUT_BARCODE-4ubpA-frags83__1706_0.clean.out.10_4UBP	4UBP	2.13	0.3405	0.9692
3UBP_A	4ubpA_BOINC_ABRELAX_SAVE_ALL_OUT_BARCODE-4ubpA-frags83__1706_0.clean.out.11_4UBP	4UBP	3.17	3.6109	3.8134
3UBP_A	4ubpA_BOINC_ABRELAX_SAVE_ALL_OUT_BARCODE-4ubpA-frags83__1706_0.clean.out.12_4UBP	4UBP	1.45	-0.1267	0.6495
3UBP_A	4ubpA_BOINC_ABRELAX_SAVE_ALL_OUT_BARCODE-4ubpA-frags83__1706_0.clean.out.13_4UBP	4UBP	2.86	1.0413	1.5175
3UBP_A	4ubpA_BOINC_ABRELAX_SAVE_ALL_OUT_BARCODE-4ubpA-frags83__1706_0.clean.out.14_4UBP	4UBP	2.51	0.1069	0.8036
3UBP_A	4ubpA_BOINC_ABRELAX_SAVE_ALL_OUT_BARCODE-4ubpA-frags83__1706_0.clean.out.15_4UBP	4UBP	1.84	0.1069	0.8036
3UBP_A	4ubpA_BOINC_ABRELAX_SAVE_ALL_OUT_BARCODE-4ubpA-frags83__1706_0.clean.out.16_4UBP	4UBP	2.36	0.2237	0.8851
3UBP_A	4ubpA_BOINC_ABRELAX_SAVE_ALL_OUT_BARCODE-4ubpA-frags83__1706_0.clean.out.17_4UBP	4UBP	2.72	3.7277	3.9216
3UBP_A	4ubpA_BOINC_ABRELAX_SAVE_ALL_OUT_BARCODE-4ubpA-frags83__1706_0.clean.out.18_4UBP	4UBP	2.69	3.1437	3.3820
3UBP_A	4ubpA_BOINC_ABRELAX_SAVE_ALL_OUT_BARCODE-4ubpA-frags83__1706_0.clean.out.19_4UBP	4UBP	2.72	0.1069	0.8036
3UBP_A	4ubpA_BOINC_ABRELAX_SAVE_ALL_OUT_BARCODE-4ubpA-frags83__1706_0.clean.out.1_4UBP	4UBP	2.95	0.1069	0.8036
3UBP_A	4ubpA_BOINC_ABRELAX_SAVE_ALL_OUT_BARCODE-4ubpA-frags83__1706_0.clean.out.20_4UBP	4UBP	1.85	-0.4771	0.4440
3UBP_A	4ubpA_BOINC_ABRELAX_SAVE_ALL_OUT_BARCODE-4ubpA-frags83__1706_0.clean.out.21_4UBP	4UBP	2.18	-0.2435	0.5773
3UBP_A	4ubpA_BOINC_ABRELAX_SAVE_ALL_OUT_BARCODE-4ubpA-frags83__1706_0.clean.out.22_4UBP	4UBP	2.11	0.2237	0.8851
3UBP_A	4ubpA_BOINC_ABRELAX_SAVE_ALL_OUT_BARCODE-4ubpA-frags83__1706_0.clean.out.23_4UBP	4UBP	2.31	0.8077	1.3276
3UBP_A	4ubpA_BOINC_ABRELAX_SAVE_ALL_OUT_BARCODE-4ubpA-frags83__1706_0.clean.out.24_4UBP	4UBP	1.92	0.4573	1.0557
3UBP_A	4ubpA_BOINC_ABRELAX_SAVE_ALL_OUT_BARCODE-4ubpA-frags83__1706_0.clean.out.25_4UBP	4UBP	2.93	3.6109	3.8134
3UBP_A	4ubpA_BOINC_ABRELAX_SAVE_ALL_OUT_BARCODE-4ubpA-frags83__1706_0.clean.out.26_4UBP	4UBP	3.06	3.2605	3.4896
3UBP_A	4ubpA_BOINC_ABRELAX_SAVE_ALL_OUT_BARCODE-4ubpA-frags83__1706_0.clean.out.27_4UBP	4UBP	2.52	0.6909	1.2351
3UBP_A	4ubpA_BOINC_ABRELAX_SAVE_ALL_OUT_BARCODE-4ubpA-frags83__1706_0.clean.out.28_4UBP	4UBP	2.98	1.9757	2.3223
3UBP_A	4ubpA_BOINC_ABRELAX_SAVE_ALL_OUT_BARCODE-4ubpA-frags83__1706_0.clean.out.29_4UBP	4UBP	1.75	-0.1267	0.6495
3UBP_A	4ubpA_BOINC_ABRELAX_SAVE_ALL_OUT_BARCODE-4ubpA-frags83__1706_0.clean.out.2_4UBP	4UBP	3.27	-0.1267	0.6495
3UBP_A	4ubpA_BOINC_ABRELAX_SAVE_ALL_OUT_BARCODE-4ubpA-frags83__1706_0.clean.out.30_4UBP	4UBP	1.54	-0.1267	0.6495
3UBP_A	4ubpA_BOINC_ABRELAX_SAVE_ALL_OUT_BARCODE-4ubpA-frags83__1706_0.clean.out.31_4UBP	4UBP	2.88	1.3917	1.8122
3UBP_A	4ubpA_BOINC_ABRELAX_SAVE_ALL_OUT_BARCODE-4ubpA-frags83__1706_0.clean.out.32_4UBP	4UBP	2.50	3.1437	3.3820
3UBP_A	4ubpA_BOINC_ABRELAX_SAVE_ALL_OUT_BARCODE-4ubpA-frags83__1706_0.clean.out.33_4UBP	4UBP	2.57	1.5085	1.9126
3UBP_A	4ubpA_BOINC_ABRELAX_SAVE_ALL_OUT_BARCODE-4ubpA-frags83__1706_0.clean.out.34_4UBP	4UBP	2.87	3.3773	3.5974
3UBP_A	4ubpA_BOINC_ABRELAX_SAVE_ALL_OUT_BARCODE-4ubpA-frags83__1706_0.clean.out.35_4UBP	4UBP	1.49	0.1069	0.8036
3UBP_A	4ubpA_BOINC_ABRELAX_SAVE_ALL_OUT_BARCODE-4ubpA-frags83__1706_0.clean.out.36_4UBP	4UBP	2.84	3.8445	4.0299
3UBP_A	4ubpA_BOINC_ABRELAX_SAVE_ALL_OUT_BARCODE-4ubpA-frags83__1706_0.clean.out.37_4UBP	4UBP	1.92	0.2237	0.8851
3UBP_A	4ubpA_BOINC_ABRELAX_SAVE_ALL_OUT_BARCODE-4ubpA-frags83__1706_0.clean.out.38_4UBP	4UBP	2.09	0.6909	1.2351
3UBP_A	4ubpA_BOINC_ABRELAX_SAVE_ALL_OUT_BARCODE-4ubpA-frags83__1706_0.clean.out.39_4UBP	4UBP	2.44	-0.0099	0.7250
3UBP_A	4ubpA_BOINC_ABRELAX_SAVE_ALL_OUT_BARCODE-4ubpA-frags83__1706_0.clean.out.3_4UBP	4UBP	2.61	0.5741	1.1444
3UBP_A	4ubpA_BOINC_ABRELAX_SAVE_ALL_OUT_BARCODE-4ubpA-frags83__1706_0.clean.out.40_4UBP	4UBP	2.36	-0.0099	0.7250
3UBP_A	4ubpA_BOINC_ABRELAX_SAVE_ALL_OUT_BARCODE-4ubpA-frags83__1706_0.clean.out.41_4UBP	4UBP	2.63	3.6109	3.8134
3UBP_A	4ubpA_BOINC_ABRELAX_SAVE_ALL_OUT_BARCODE-4ubpA-frags83__1706_0.clean.out.42_4UBP	4UBP	3.04	2.7933	3.0606
3UBP_A	4ubpA_BOINC_ABRELAX_SAVE_ALL_OUT_BARCODE-4ubpA-frags83__1706_0.clean.out.43_4UBP	4UBP	2.10	0.2237	0.8851
3UBP_A	4ubpA_BOINC_ABRELAX_SAVE_ALL_OUT_BARCODE-4ubpA-frags83__1706_0.clean.out.44_4UBP	4UBP	2.54	3.1437	3.3820
3UBP_A	4ubpA_BOINC_ABRELAX_SAVE_ALL_OUT_BARCODE-4ubpA-frags83__1706_0.clean.out.45_4UBP	4UBP	1.68	0.2237	0.8851
3UBP_A	4ubpA_BOINC_ABRELAX_SAVE_ALL_OUT_BARCODE-4ubpA-frags83__1706_0.clean.out.46_4UBP	4UBP	2.72	2.4429	2.7417
3UBP_A	4ubpA_BOINC_ABRELAX_SAVE_ALL_OUT_BARCODE-4ubpA-frags83__1706_0.clean.out.47_4UBP	4UBP	2.57	0.8077	1.3276
3UBP_A	4ubpA_BOINC_ABRELAX_SAVE_ALL_OUT_BARCODE-4ubpA-frags83__1706_0.clean.out.48_4UBP	4UBP	2.00	0.1069	0.8036
3UBP_A	4ubpA_BOINC_ABRELAX_SAVE_ALL_OUT_BARCODE-4ubpA-frags83__1706_0.clean.out.49_4UBP	4UBP	1.91	0.5741	1.1444
3UBP_A	4ubpA_BOINC_ABRELAX_SAVE_ALL_OUT_BARCODE-4ubpA-frags83__1706_0.clean.out.4_4UBP	4UBP	2.47	0.4573	1.0557
3UBP_A	4ubpA_BOINC_ABRELAX_SAVE_ALL_OUT_BARCODE-4ubpA-frags83__1706_0.clean.out.50_4UBP	4UBP	2.40	0.3405	0.9692
3UBP_A	4ubpA_BOINC_ABRELAX_SAVE_ALL_OUT_BARCODE-4ubpA-frags83__1706_0.clean.out.51_4UBP	4UBP	2.80	2.7933	3.0606
3UBP_A	4ubpA_BOINC_ABRELAX_SAVE_ALL_OUT_BARCODE-4ubpA-frags83__1706_0.clean.out.52_4UBP	4UBP	2.76	3.3773	3.5974
3UBP_A	4ubpA_BOINC_ABRELAX_SAVE_ALL_OUT_BARCODE-4ubpA-frags83__1706_0.clean.out.53_4UBP	4UBP	2.08	0.3405	0.9692
3UBP_A	4ubpA_BOINC_ABRELAX_SAVE_ALL_OUT_BARCODE-4ubpA-frags83__1706_0.clean.out.54_4UBP	4UBP	2.41	0.4573	1.0557
3UBP_A	4ubpA_BOINC_ABRELAX_SAVE_ALL_OUT_BARCODE-4ubpA-frags83__1706_0.clean.out.55_4UBP	4UBP	2.77	1.6253	2.0139
3UBP_A	4ubpA_BOINC_ABRELAX_SAVE_ALL_OUT_BARCODE-4ubpA-frags83__1706_0.clean.out.56_4UBP	4UBP	3.11	3.2605	3.4896
3UBP_A	4ubpA_BOINC_ABRELAX_SAVE_ALL_OUT_BARCODE-4ubpA-frags83__1706_0.clean.out.57_4UBP	4UBP	1.97	-0.2435	0.5773
3UBP_A	4ubpA_BOINC_ABRELAX_SAVE_ALL_OUT_BARCODE-4ubpA-frags83__1706_0.clean.out.58_4UBP	4UBP	2.76	3.4941	3.7053
3UBP_A	4ubpA_BOINC_ABRELAX_SAVE_ALL_OUT_BARCODE-4ubpA-frags83__1706_0.clean.out.59_4UBP	4UBP	2.03	0.3405	0.9692
3UBP_A	4ubpA_BOINC_ABRELAX_SAVE_ALL_OUT_BARCODE-4ubpA-frags83__1706_0.clean.out.5_4UBP	4UBP	1.54	0.1069	0.8036
3UBP_A	4ubpA_BOINC_ABRELAX_SAVE_ALL_OUT_BARCODE-4ubpA-frags83__1706_0.clean.out.60_4UBP	4UBP	1.98	0.5741	1.1444
3UBP_A	4ubpA_BOINC_ABRELAX_SAVE_ALL_OUT_BARCODE-4ubpA-frags83__1706_0.clean.out.61_4UBP	4UBP	2.11	0.3405	0.9692
3UBP_A	4ubpA_BOINC_ABRELAX_SAVE_ALL_OUT_BARCODE-4ubpA-frags83__1706_0.clean.out.62_4UBP	4UBP	2.30	0.2237	0.8851
3UBP_A	4ubpA_BOINC_ABRELAX_SAVE_ALL_OUT_BARCODE-4ubpA-frags83__1706_0.clean.out.63_4UBP	4UBP	2.61	1.0413	1.5175
3UBP_A	4ubpA_BOINC_ABRELAX_SAVE_ALL_OUT_BARCODE-4ubpA-frags83__1706_0.clean.out.64_4UBP	4UBP	2.67	0.4573	1.0557
3UBP_A	4ubpA_BOINC_ABRELAX_SAVE_ALL_OUT_BARCODE-4ubpA-frags83__1706_0.clean.out.65_4UBP	4UBP	2.69	0.8077	1.3276
3UBP_A	4ubpA_BOINC_ABRELAX_SAVE_ALL_OUT_BARCODE-4ubpA-frags83__1706_0.clean.out.66_4UBP	4UBP	2.10	0.3405	0.9692
3UBP_A	4ubpA_BOINC_ABRELAX_SAVE_ALL_OUT_BARCODE-4ubpA-frags83__1706_0.clean.out.67_4UBP	4UBP	2.25	0.5741	1.1444
3UBP_A	4ubpA_BOINC_ABRELAX_SAVE_ALL_OUT_BARCODE-4ubpA-frags83__1706_0.clean.out.68_4UBP	4UBP	2.81	2.9101	3.1675
3UBP_A	4ubpA_BOINC_ABRELAX_SAVE_ALL_OUT_BARCODE-4ubpA-frags83__1706_0.clean.out.69_4UBP	4UBP	3.06	3.4941	3.7053
3UBP_A	4ubpA_BOINC_ABRELAX_SAVE_ALL_OUT_BARCODE-4ubpA-frags83__1706_0.clean.out.6_4UBP	4UBP	2.75	1.2749	1.7128
3UBP_A	4ubpA_BOINC_ABRELAX_SAVE_ALL_OUT_BARCODE-4ubpA-frags83__1706_0.clean.out.70_4UBP	4UBP	1.95	0.5741	1.1444
3UBP_A	4ubpA_BOINC_ABRELAX_SAVE_ALL_OUT_BARCODE-4ubpA-frags83__1706_0.clean.out.71_4UBP	4UBP	2.15	0.8077	1.3276
3UBP_A	4ubpA_BOINC_ABRELAX_SAVE_ALL_OUT_BARCODE-4ubpA-frags83__1706_0.clean.out.72_4UBP	4UBP	2.43	2.0925	2.4264
3UBP_A	4ubpA_BOINC_ABRELAX_SAVE_ALL_OUT_BARCODE-4ubpA-frags83__1706_0.clean.out.73_4UBP	4UBP	2.68	0.9245	1.4218
3UBP_A	4ubpA_BOINC_ABRELAX_SAVE_ALL_OUT_BARCODE-4ubpA-frags83__1706_0.clean.out.74_4UBP	4UBP	2.75	1.2749	1.7128
3UBP_A	4ubpA_BOINC_ABRELAX_SAVE_ALL_OUT_BARCODE-4ubpA-frags83__1706_0.clean.out.75_4UBP	4UBP	2.84	2.7933	3.0606
3UBP_A	4ubpA_BOINC_ABRELAX_SAVE_ALL_OUT_BARCODE-4ubpA-frags83__1706_0.clean.out.76_4UBP	4UBP	1.93	0.6909	1.2351
3UBP_A	4ubpA_BOINC_ABRELAX_SAVE_ALL_OUT_BARCODE-4ubpA-frags83__1706_0.clean.out.77_4UBP	4UBP	2.12	-0.0099	0.7250
3UBP_A	4ubpA_BOINC_ABRELAX_SAVE_ALL_OUT_BARCODE-4ubpA-frags83__1706_0.clean.out.78_4UBP	4UBP	2.56	3.2605	3.4896
3UBP_A	4ubpA_BOINC_ABRELAX_SAVE_ALL_OUT_BARCODE-4ubpA-frags83__1706_0.clean.out.79_4UBP	4UBP	2.99	1.0413	1.5175
3UBP_A	4ubpA_BOINC_ABRELAX_SAVE_ALL_OUT_BARCODE-4ubpA-frags83__1706_0.clean.out.7_4UBP	4UBP	2.85	4.6621	4.7906
3UBP_A	4ubpA_BOINC_ABRELAX_SAVE_ALL_OUT_BARCODE-4ubpA-frags83__1706_0.clean.out.80_4UBP	4UBP	2.99	2.5597	2.8477
3UBP_A	4ubpA_BOINC_ABRELAX_SAVE_ALL_OUT_BARCODE-4ubpA-frags83__1706_0.clean.out.81_4UBP	4UBP	2.73	2.5597	2.8477
3UBP_A	4ubpA_BOINC_ABRELAX_SAVE_ALL_OUT_BARCODE-4ubpA-frags83__1706_0.clean.out.82_4UBP	4UBP	2.53	0.5741	1.1444
3UBP_A	4ubpA_BOINC_ABRELAX_SAVE_ALL_OUT_BARCODE-4ubpA-frags83__1706_0.clean.out.83_4UBP	4UBP	3.03	0.2237	0.8851
3UBP_A	4ubpA_BOINC_ABRELAX_SAVE_ALL_OUT_BARCODE-4ubpA-frags83__1706_0.clean.out.84_4UBP	4UBP	2.82	1.0413	1.5175
3UBP_A	4ubpA_BOINC_ABRELAX_SAVE_ALL_OUT_BARCODE-4ubpA-frags83__1706_0.clean.out.85_4UBP	4UBP	2.20	0.5741	1.1444
3UBP_A	4ubpA_BOINC_ABRELAX_SAVE_ALL_OUT_BARCODE-4ubpA-frags83__1706_0.clean.out.86_4UBP	4UBP	2.55	1.6253	2.0139
3UBP_A	4ubpA_BOINC_ABRELAX_SAVE_ALL_OUT_BARCODE-4ubpA-frags83__1706_0.clean.out.87_4UBP	4UBP	2.97	4.1949	4.3555
3UBP_A	4ubpA_BOINC_ABRELAX_SAVE_ALL_OUT_BARCODE-4ubpA-frags83__1706_0.clean.out.88_4UBP	4UBP	3.03	3.9613	4.1383
3UBP_A	4ubpA_BOINC_ABRELAX_SAVE_ALL_OUT_BARCODE-4ubpA-frags83__1706_0.clean.out.89_4UBP	4UBP	2.78	2.7933	3.0606
3UBP_A	4ubpA_BOINC_ABRELAX_SAVE_ALL_OUT_BARCODE-4ubpA-frags83__1706_0.clean.out.8_4UBP	4UBP	2.39	0.8077	1.3276
3UBP_A	4ubpA_BOINC_ABRELAX_SAVE_ALL_OUT_BARCODE-4ubpA-frags83__1706_0.clean.out.90_4UBP	4UBP	2.59	3.4941	3.7053
3UBP_A	4ubpA_BOINC_ABRELAX_SAVE_ALL_OUT_BARCODE-4ubpA-frags83__1706_0.clean.out.91_4UBP	4UBP	2.73	2.5597	2.8477
3UBP_A	4ubpA_BOINC_ABRELAX_SAVE_ALL_OUT_BARCODE-4ubpA-frags83__1706_0.clean.out.92_4UBP	4UBP	1.77	0.2237	0.8851
3UBP_A	4ubpA_BOINC_ABRELAX_SAVE_ALL_OUT_BARCODE-4ubpA-frags83__1706_0.clean.out.93_4UBP	4UBP	1.52	0.2237	0.8851
3UBP_A	4ubpA_BOINC_ABRELAX_SAVE_ALL_OUT_BARCODE-4ubpA-frags83__1706_0.clean.out.94_4UBP	4UBP	2.17	0.4573	1.0557
3UBP_A	4ubpA_BOINC_ABRELAX_SAVE_ALL_OUT_BARCODE-4ubpA-frags83__1706_0.clean.out.95_4UBP	4UBP	2.80	2.3261	2.6362
3UBP_A	4ubpA_BOINC_ABRELAX_SAVE_ALL_OUT_BARCODE-4ubpA-frags83__1706_0.clean.out.96_4UBP	4UBP	2.66	0.9245	1.4218
3UBP_A	4ubpA_BOINC_ABRELAX_SAVE_ALL_OUT_BARCODE-4ubpA-frags83__1706_0.clean.out.97_4UBP	4UBP	3.05	2.9101	3.1675
3UBP_A	4ubpA_BOINC_ABRELAX_SAVE_ALL_OUT_BARCODE-4ubpA-frags83__1706_0.clean.out.98_4UBP	4UBP	3.15	3.3773	3.5974
3UBP_A	4ubpA_BOINC_ABRELAX_SAVE_ALL_OUT_BARCODE-4ubpA-frags83__1706_0.clean.out.99_4UBP	4UBP	3.11	1.0413	1.5175
3UBP_A	4ubpA_BOINC_ABRELAX_SAVE_ALL_OUT_BARCODE-4ubpA-frags83__1706_0.clean.out.9_4UBP	4UBP	2.01	0.4573	1.0557
4ubp	4ubpA_BOINC_ABRELAX_SAVE_ALL_OUT-4ubpA-frags83__1705_0.first.clean.out.10_4UBP	4UBP	1.51	-0.1267	0.6495
4ubp	4ubpA_BOINC_ABRELAX_SAVE_ALL_OUT-4ubpA-frags83__1705_0.first.clean.out.11_4UBP	4UBP	1.95	-0.0099	0.7250
4ubp	4ubpA_BOINC_ABRELAX_SAVE_ALL_OUT-4ubpA-frags83__1705_0.first.clean.out.12_4UBP	4UBP	2.52	1.0413	1.5175
4ubp	4ubpA_BOINC_ABRELAX_SAVE_ALL_OUT-4ubpA-frags83__1705_0.first.clean.out.13_4UBP	4UBP	2.95	2.5597	2.8477
4ubp	4ubpA_BOINC_ABRELAX_SAVE_ALL_OUT-4ubpA-frags83__1705_0.first.clean.out.14_4UBP	4UBP	2.49	2.4429	2.7417
4ubp	4ubpA_BOINC_ABRELAX_SAVE_ALL_OUT-4ubpA-frags83__1705_0.first.clean.out.15_4UBP	4UBP	2.93	2.3261	2.6362
4ubp	4ubpA_BOINC_ABRELAX_SAVE_ALL_OUT-4ubpA-frags83__1705_0.first.clean.out.16_4UBP	4UBP	2.52	0.4573	1.0557
4ubp	4ubpA_BOINC_ABRELAX_SAVE_ALL_OUT-4ubpA-frags83__1705_0.first.clean.out.17_4UBP	4UBP	1.69	-0.3603	0.5087
4ubp	4ubpA_BOINC_ABRELAX_SAVE_ALL_OUT-4ubpA-frags83__1705_0.first.clean.out.18_4UBP	4UBP	3.00	0.4573	1.0557
4ubp	4ubpA_BOINC_ABRELAX_SAVE_ALL_OUT-4ubpA-frags83__1705_0.first.clean.out.19_4UBP	4UBP	2.53	4.3117	4.4642
4ubp	4ubpA_BOINC_ABRELAX_SAVE_ALL_OUT-4ubpA-frags83__1705_0.first.clean.out.1_4UBP	4UBP	2.97	0.5741	1.1444
4ubp	4ubpA_BOINC_ABRELAX_SAVE_ALL_OUT-4ubpA-frags83__1705_0.first.clean.out.20_4UBP	4UBP	1.75	-0.3603	0.5087
4ubp	4ubpA_BOINC_ABRELAX_SAVE_ALL_OUT-4ubpA-frags83__1705_0.first.clean.out.2_4UBP	4UBP	2.89	2.0925	2.4264
4ubp	4ubpA_BOINC_ABRELAX_SAVE_ALL_OUT-4ubpA-frags83__1705_0.first.clean.out.3_4UBP	4UBP	2.68	1.6253	2.0139
4ubp	4ubpA_BOINC_ABRELAX_SAVE_ALL_OUT-4ubpA-frags83__1705_0.first.clean.out.4_4UBP	4UBP	2.27	0.9245	1.4218
4ubp	4ubpA_BOINC_ABRELAX_SAVE_ALL_OUT-4ubpA-frags83__1705_0.first.clean.out.5_4UBP	4UBP	2.71	1.9757	2.3223
4ubp	4ubpA_BOINC_ABRELAX_SAVE_ALL_OUT-4ubpA-frags83__1705_0.first.clean.out.6_4UBP	4UBP	2.40	1.2749	1.7128
4ubp	4ubpA_BOINC_ABRELAX_SAVE_ALL_OUT-4ubpA-frags83__1705_0.first.clean.out.7_4UBP	4UBP	2.21	0.1069	0.8036
4ubp	4ubpA_BOINC_ABRELAX_SAVE_ALL_OUT-4ubpA-frags83__1705_0.first.clean.out.8_4UBP	4UBP	2.49	3.4941	3.7053
4ubp	4ubpA_BOINC_ABRELAX_SAVE_ALL_OUT-4ubpA-frags83__1705_0.first.clean.out.9_4UBP	4UBP	3.04	2.4429	2.7417
4ubp	4ubpA_BOINC_ABRELAX_SAVE_ALL_OUT_BARCODE-4ubpA-frags83__1706_0.clean.out.100_4UBP	4UBP	2.15	0.5741	1.1444
4ubp	4ubpA_BOINC_ABRELAX_SAVE_ALL_OUT_BARCODE-4ubpA-frags83__1706_0.clean.out.10_4UBP	4UBP	2.10	0.3405	0.9692
4ubp	4ubpA_BOINC_ABRELAX_SAVE_ALL_OUT_BARCODE-4ubpA-frags83__1706_0.clean.out.11_4UBP	4UBP	2.62	3.4941	3.7053
4ubp	4ubpA_BOINC_ABRELAX_SAVE_ALL_OUT_BARCODE-4ubpA-frags83__1706_0.clean.out.12_4UBP	4UBP	1.46	-0.1267	0.6495
4ubp	4ubpA_BOINC_ABRELAX_SAVE_ALL_OUT_BARCODE-4ubpA-frags83__1706_0.clean.out.13_4UBP	4UBP	3.15	1.1581	1.6145
4ubp	4ubpA_BOINC_ABRELAX_SAVE_ALL_OUT_BARCODE-4ubpA-frags83__1706_0.clean.out.14_4UBP	4UBP	1.79	-0.1267	0.6495
4ubp	4ubpA_BOINC_ABRELAX_SAVE_ALL_OUT_BARCODE-4ubpA-frags83__1706_0.clean.out.15_4UBP	4UBP	1.83	0.1069	0.8036
4ubp	4ubpA_BOINC_ABRELAX_SAVE_ALL_OUT_BARCODE-4ubpA-frags83__1706_0.clean.out.16_4UBP	4UBP	2.96	0.6909	1.2351
4ubp	4ubpA_BOINC_ABRELAX_SAVE_ALL_OUT_BARCODE-4ubpA-frags83__1706_0.clean.out.17_4UBP	4UBP	2.89	3.6109	3.8134
4ubp	4ubpA_BOINC_ABRELAX_SAVE_ALL_OUT_BARCODE-4ubpA-frags83__1706_0.clean.out.18_4UBP	4UBP	2.67	3.1437	3.3820
4ubp	4ubpA_BOINC_ABRELAX_SAVE_ALL_OUT_BARCODE-4ubpA-frags83__1706_0.clean.out.19_4UBP	4UBP	2.73	0.1069	0.8036
4ubp	4ubpA_BOINC_ABRELAX_SAVE_ALL_OUT_BARCODE-4ubpA-frags83__1706_0.clean.out.1_4UBP	4UBP	2.96	0.2237	0.8851
4ubp	4ubpA_BOINC_ABRELAX_SAVE_ALL_OUT_BARCODE-4ubpA-frags83__1706_0.clean.out.20_4UBP	4UBP	1.81	-0.4771	0.4440
4ubp	4ubpA_BOINC_ABRELAX_SAVE_ALL_OUT_BARCODE-4ubpA-frags83__1706_0.clean.out.21_4UBP	4UBP	2.17	-0.2435	0.5773
4ubp	4ubpA_BOINC_ABRELAX_SAVE_ALL_OUT_BARCODE-4ubpA-frags83__1706_0.clean.out.22_4UBP	4UBP	2.64	0.1069	0.8036
4ubp	4ubpA_BOINC_ABRELAX_SAVE_ALL_OUT_BARCODE-4ubpA-frags83__1706_0.clean.out.23_4UBP	4UBP	2.30	0.6909	1.2351
4ubp	4ubpA_BOINC_ABRELAX_SAVE_ALL_OUT_BARCODE-4ubpA-frags83__1706_0.clean.out.24_4UBP	4UBP	1.87	0.4573	1.0557
4ubp	4ubpA_BOINC_ABRELAX_SAVE_ALL_OUT_BARCODE-4ubpA-frags83__1706_0.clean.out.25_4UBP	4UBP	2.71	3.7277	3.9216
4ubp	4ubpA_BOINC_ABRELAX_SAVE_ALL_OUT_BARCODE-4ubpA-frags83__1706_0.clean.out.26_4UBP	4UBP	2.93	3.3773	3.5974
4ubp	4ubpA_BOINC_ABRELAX_SAVE_ALL_OUT_BARCODE-4ubpA-frags83__1706_0.clean.out.27_4UBP	4UBP	2.53	0.6909	1.2351
4ubp	4ubpA_BOINC_ABRELAX_SAVE_ALL_OUT_BARCODE-4ubpA-frags83__1706_0.clean.out.28_4UBP	4UBP	3.08	1.7421	2.1160
4ubp	4ubpA_BOINC_ABRELAX_SAVE_ALL_OUT_BARCODE-4ubpA-frags83__1706_0.clean.out.29_4UBP	4UBP	1.78	-0.1267	0.6495
4ubp	4ubpA_BOINC_ABRELAX_SAVE_ALL_OUT_BARCODE-4ubpA-frags83__1706_0.clean.out.2_4UBP	4UBP	3.24	-0.1267	0.6495
4ubp	4ubpA_BOINC_ABRELAX_SAVE_ALL_OUT_BARCODE-4ubpA-frags83__1706_0.clean.out.30_4UBP	4UBP	1.62	-0.0099	0.7250
4ubp	4ubpA_BOINC_ABRELAX_SAVE_ALL_OUT_BARCODE-4ubpA-frags83__1706_0.clean.out.31_4UBP	4UBP	2.74	1.1581	1.6145
4ubp	4ubpA_BOINC_ABRELAX_SAVE_ALL_OUT_BARCODE-4ubpA-frags83__1706_0.clean.out.32_4UBP	4UBP	2.50	3.1437	3.3820
4ubp	4ubpA_BOINC_ABRELAX_SAVE_ALL_OUT_BARCODE-4ubpA-frags83__1706_0.clean.out.33_4UBP	4UBP	2.61	1.6253	2.0139
4ubp	4ubpA_BOINC_ABRELAX_SAVE_ALL_OUT_BARCODE-4ubpA-frags83__1706_0.clean.out.34_4UBP	4UBP	2.87	3.3773	3.5974
4ubp	4ubpA_BOINC_ABRELAX_SAVE_ALL_OUT_BARCODE-4ubpA-frags83__1706_0.clean.out.35_4UBP	4UBP	1.82	0.1069	0.8036
4ubp	4ubpA_BOINC_ABRELAX_SAVE_ALL_OUT_BARCODE-4ubpA-frags83__1706_0.clean.out.36_4UBP	4UBP	2.83	3.8445	4.0299
4ubp	4ubpA_BOINC_ABRELAX_SAVE_ALL_OUT_BARCODE-4ubpA-frags83__1706_0.clean.out.37_4UBP	4UBP	2.01	0.3405	0.9692
4ubp	4ubpA_BOINC_ABRELAX_SAVE_ALL_OUT_BARCODE-4ubpA-frags83__1706_0.clean.out.38_4UBP	4UBP	2.69	0.3405	0.9692
4ubp	4ubpA_BOINC_ABRELAX_SAVE_ALL_OUT_BARCODE-4ubpA-frags83__1706_0.clean.out.39_4UBP	4UBP	2.08	-0.0099	0.7250
4ubp	4ubpA_BOINC_ABRELAX_SAVE_ALL_OUT_BARCODE-4ubpA-frags83__1706_0.clean.out.3_4UBP	4UBP	2.65	0.6909	1.2351
4ubp	4ubpA_BOINC_ABRELAX_SAVE_ALL_OUT_BARCODE-4ubpA-frags83__1706_0.clean.out.40_4UBP	4UBP	2.34	-0.0099	0.7250
4ubp	4ubpA_BOINC_ABRELAX_SAVE_ALL_OUT_BARCODE-4ubpA-frags83__1706_0.clean.out.41_4UBP	4UBP	2.54	3.3773	3.5974
4ubp	4ubpA_BOINC_ABRELAX_SAVE_ALL_OUT_BARCODE-4ubpA-frags83__1706_0.clean.out.42_4UBP	4UBP	3.02	2.6765	2.9540
4ubp	4ubpA_BOINC_ABRELAX_SAVE_ALL_OUT_BARCODE-4ubpA-frags83__1706_0.clean.out.43_4UBP	4UBP	2.55	-0.0099	0.7250
4ubp	4ubpA_BOINC_ABRELAX_SAVE_ALL_OUT_BARCODE-4ubpA-frags83__1706_0.clean.out.44_4UBP	4UBP	2.62	3.0269	3.2746
4ubp	4ubpA_BOINC_ABRELAX_SAVE_ALL_OUT_BARCODE-4ubpA-frags83__1706_0.clean.out.45_4UBP	4UBP	1.66	0.2237	0.8851
4ubp	4ubpA_BOINC_ABRELAX_SAVE_ALL_OUT_BARCODE-4ubpA-frags83__1706_0.clean.out.46_4UBP	4UBP	2.70	2.4429	2.7417
4ubp	4ubpA_BOINC_ABRELAX_SAVE_ALL_OUT_BARCODE-4ubpA-frags83__1706_0.clean.out.47_4UBP	4UBP	2.54	0.6909	1.2351
4ubp	4ubpA_BOINC_ABRELAX_SAVE_ALL_OUT_BARCODE-4ubpA-frags83__1706_0.clean.out.48_4UBP	4UBP	1.96	0.1069	0.8036
4ubp	4ubpA_BOINC_ABRELAX_SAVE_ALL_OUT_BARCODE-4ubpA-frags83__1706_0.clean.out.49_4UBP	4UBP	1.89	0.5741	1.1444
4ubp	4ubpA_BOINC_ABRELAX_SAVE_ALL_OUT_BARCODE-4ubpA-frags83__1706_0.clean.out.4_4UBP	4UBP	3.04	0.4573	1.0557
4ubp	4ubpA_BOINC_ABRELAX_SAVE_ALL_OUT_BARCODE-4ubpA-frags83__1706_0.clean.out.50_4UBP	4UBP	2.15	0.5741	1.1444
4ubp	4ubpA_BOINC_ABRELAX_SAVE_ALL_OUT_BARCODE-4ubpA-frags83__1706_0.clean.out.51_4UBP	4UBP	2.84	2.7933	3.0606
4ubp	4ubpA_BOINC_ABRELAX_SAVE_ALL_OUT_BARCODE-4ubpA-frags83__1706_0.clean.out.52_4UBP	4UBP	2.80	3.6109	3.8134
4ubp	4ubpA_BOINC_ABRELAX_SAVE_ALL_OUT_BARCODE-4ubpA-frags83__1706_0.clean.out.53_4UBP	4UBP	2.95	-0.1267	0.6495
4ubp	4ubpA_BOINC_ABRELAX_SAVE_ALL_OUT_BARCODE-4ubpA-frags83__1706_0.clean.out.54_4UBP	4UBP	2.67	-0.2435	0.5773
4ubp	4ubpA_BOINC_ABRELAX_SAVE_ALL_OUT_BARCODE-4ubpA-frags83__1706_0.clean.out.55_4UBP	4UBP	3.14	1.3917	1.8122
4ubp	4ubpA_BOINC_ABRELAX_SAVE_ALL_OUT_BARCODE-4ubpA-frags83__1706_0.clean.out.56_4UBP	4UBP	2.71	1.0413	1.5175
4ubp	4ubpA_BOINC_ABRELAX_SAVE_ALL_OUT_BARCODE-4ubpA-frags83__1706_0.clean.out.57_4UBP	4UBP	1.92	-0.2435	0.5773
4ubp	4ubpA_BOINC_ABRELAX_SAVE_ALL_OUT_BARCODE-4ubpA-frags83__1706_0.clean.out.58_4UBP	4UBP	2.98	3.1437	3.3820
4ubp	4ubpA_BOINC_ABRELAX_SAVE_ALL_OUT_BARCODE-4ubpA-frags83__1706_0.clean.out.59_4UBP	4UBP	2.02	0.4573	1.0557
4ubp	4ubpA_BOINC_ABRELAX_SAVE_ALL_OUT_BARCODE-4ubpA-frags83__1706_0.clean.out.5_4UBP	4UBP	2.79	0.6909	1.2351
4ubp	4ubpA_BOINC_ABRELAX_SAVE_ALL_OUT_BARCODE-4ubpA-frags83__1706_0.clean.out.60_4UBP	4UBP	1.99	0.5741	1.1444
4ubp	4ubpA_BOINC_ABRELAX_SAVE_ALL_OUT_BARCODE-4ubpA-frags83__1706_0.clean.out.61_4UBP	4UBP	2.11	0.3405	0.9692
4ubp	4ubpA_BOINC_ABRELAX_SAVE_ALL_OUT_BARCODE-4ubpA-frags83__1706_0.clean.out.62_4UBP	4UBP	2.29	0.2237	0.8851
4ubp	4ubpA_BOINC_ABRELAX_SAVE_ALL_OUT_BARCODE-4ubpA-frags83__1706_0.clean.out.63_4UBP	4UBP	2.64	1.0413	1.5175
4ubp	4ubpA_BOINC_ABRELAX_SAVE_ALL_OUT_BARCODE-4ubpA-frags83__1706_0.clean.out.64_4UBP	4UBP	2.65	0.4573	1.0557
4ubp	4ubpA_BOINC_ABRELAX_SAVE_ALL_OUT_BARCODE-4ubpA-frags83__1706_0.clean.out.65_4UBP	4UBP	2.68	0.8077	1.3276
4ubp	4ubpA_BOINC_ABRELAX_SAVE_ALL_OUT_BARCODE-4ubpA-frags83__1706_0.clean.out.66_4UBP	4UBP	2.09	0.4573	1.0557
4ubp	4ubpA_BOINC_ABRELAX_SAVE_ALL_OUT_BARCODE-4ubpA-frags83__1706_0.clean.out.67_4UBP	4UBP	2.04	0.2237	0.8851
4ubp	4ubpA_BOINC_ABRELAX_SAVE_ALL_OUT_BARCODE-4ubpA-frags83__1706_0.clean.out.68_4UBP	4UBP	2.85	2.6765	2.9540
4ubp	4ubpA_BOINC_ABRELAX_SAVE_ALL_OUT_BARCODE-4ubpA-frags83__1706_0.clean.out.69_4UBP	4UBP	3.01	3.3773	3.5974
4ubp	4ubpA_BOINC_ABRELAX_SAVE_ALL_OUT_BARCODE-4ubpA-frags83__1706_0.clean.out.6_4UBP	4UBP	2.54	0.9245	1.4218
4ubp	4ubpA_BOINC_ABRELAX_SAVE_ALL_OUT_BARCODE-4ubpA-frags83__1706_0.clean.out.70_4UBP	4UBP	1.94	0.5741	1.1444
4ubp	4ubpA_BOINC_ABRELAX_SAVE_ALL_OUT_BARCODE-4ubpA-frags83__1706_0.clean.out.71_4UBP	4UBP	2.13	0.8077	1.3276
4ubp	4ubpA_BOINC_ABRELAX_SAVE_ALL_OUT_BARCODE-4ubpA-frags83__1706_0.clean.out.72_4UBP	4UBP	2.45	1.9757	2.3223
4ubp	4ubpA_BOINC_ABRELAX_SAVE_ALL_OUT_BARCODE-4ubpA-frags83__1706_0.clean.out.73_4UBP	4UBP	2.17	1.0413	1.5175
4ubp	4ubpA_BOINC_ABRELAX_SAVE_ALL_OUT_BARCODE-4ubpA-frags83__1706_0.clean.out.74_4UBP	4UBP	2.60	1.2749	1.7128
4ubp	4ubpA_BOINC_ABRELAX_SAVE_ALL_OUT_BARCODE-4ubpA-frags83__1706_0.clean.out.75_4UBP	4UBP	3.08	2.3261	2.6362
4ubp	4ubpA_BOINC_ABRELAX_SAVE_ALL_OUT_BARCODE-4ubpA-frags83__1706_0.clean.out.76_4UBP	4UBP	1.89	0.6909	1.2351
4ubp	4ubpA_BOINC_ABRELAX_SAVE_ALL_OUT_BARCODE-4ubpA-frags83__1706_0.clean.out.77_4UBP	4UBP	1.45	-0.1267	0.6495
4ubp	4ubpA_BOINC_ABRELAX_SAVE_ALL_OUT_BARCODE-4ubpA-frags83__1706_0.clean.out.78_4UBP	4UBP	2.22	2.9101	3.1675
4ubp	4ubpA_BOINC_ABRELAX_SAVE_ALL_OUT_BARCODE-4ubpA-frags83__1706_0.clean.out.79_4UBP	4UBP	2.96	1.0413	1.5175
4ubp	4ubpA_BOINC_ABRELAX_SAVE_ALL_OUT_BARCODE-4ubpA-frags83__1706_0.clean.out.7_4UBP	4UBP	2.82	4.6621	4.7906
4ubp	4ubpA_BOINC_ABRELAX_SAVE_ALL_OUT_BARCODE-4ubpA-frags83__1706_0.clean.out.80_4UBP	4UBP	2.83	2.7933	3.0606
4ubp	4ubpA_BOINC_ABRELAX_SAVE_ALL_OUT_BARCODE-4ubpA-frags83__1706_0.clean.out.81_4UBP	4UBP	3.02	2.6765	2.9540
4ubp	4ubpA_BOINC_ABRELAX_SAVE_ALL_OUT_BARCODE-4ubpA-frags83__1706_0.clean.out.82_4UBP	4UBP	2.31	0.4573	1.0557
4ubp	4ubpA_BOINC_ABRELAX_SAVE_ALL_OUT_BARCODE-4ubpA-frags83__1706_0.clean.out.83_4UBP	4UBP	2.63	0.1069	0.8036
4ubp	4ubpA_BOINC_ABRELAX_SAVE_ALL_OUT_BARCODE-4ubpA-frags83__1706_0.clean.out.84_4UBP	4UBP	2.94	0.9245	1.4218
4ubp	4ubpA_BOINC_ABRELAX_SAVE_ALL_OUT_BARCODE-4ubpA-frags83__1706_0.clean.out.85_4UBP	4UBP	2.65	0.5741	1.1444
4ubp	4ubpA_BOINC_ABRELAX_SAVE_ALL_OUT_BARCODE-4ubpA-frags83__1706_0.clean.out.86_4UBP	4UBP	2.59	1.6253	2.0139
4ubp	4ubpA_BOINC_ABRELAX_SAVE_ALL_OUT_BARCODE-4ubpA-frags83__1706_0.clean.out.87_4UBP	4UBP	2.73	4.6621	4.7906
4ubp	4ubpA_BOINC_ABRELAX_SAVE_ALL_OUT_BARCODE-4ubpA-frags83__1706_0.clean.out.88_4UBP	4UBP	2.84	3.6109	3.8134
4ubp	4ubpA_BOINC_ABRELAX_SAVE_ALL_OUT_BARCODE-4ubpA-frags83__1706_0.clean.out.89_4UBP	4UBP	2.79	2.7933	3.0606
4ubp	4ubpA_BOINC_ABRELAX_SAVE_ALL_OUT_BARCODE-4ubpA-frags83__1706_0.clean.out.8_4UBP	4UBP	2.48	0.9245	1.4218
4ubp	4ubpA_BOINC_ABRELAX_SAVE_ALL_OUT_BARCODE-4ubpA-frags83__1706_0.clean.out.90_4UBP	4UBP	2.56	3.7277	3.9216
4ubp	4ubpA_BOINC_ABRELAX_SAVE_ALL_OUT_BARCODE-4ubpA-frags83__1706_0.clean.out.91_4UBP	4UBP	2.71	2.3261	2.6362
4ubp	4ubpA_BOINC_ABRELAX_SAVE_ALL_OUT_BARCODE-4ubpA-frags83__1706_0.clean.out.92_4UBP	4UBP	1.77	0.3405	0.9692
4ubp	4ubpA_BOINC_ABRELAX_SAVE_ALL_OUT_BARCODE-4ubpA-frags83__1706_0.clean.out.93_4UBP	4UBP	1.49	0.2237	0.8851
4ubp	4ubpA_BOINC_ABRELAX_SAVE_ALL_OUT_BARCODE-4ubpA-frags83__1706_0.clean.out.94_4UBP	4UBP	2.31	0.4573	1.0557
4ubp	4ubpA_BOINC_ABRELAX_SAVE_ALL_OUT_BARCODE-4ubpA-frags83__1706_0.clean.out.95_4UBP	4UBP	2.84	2.4429	2.7417
4ubp	4ubpA_BOINC_ABRELAX_SAVE_ALL_OUT_BARCODE-4ubpA-frags83__1706_0.clean.out.96_4UBP	4UBP	2.86	0.9245	1.4218
4ubp	4ubpA_BOINC_ABRELAX_SAVE_ALL_OUT_BARCODE-4ubpA-frags83__1706_0.clean.out.97_4UBP	4UBP	3.16	2.9101	3.1675
4ubp	4ubpA_BOINC_ABRELAX_SAVE_ALL_OUT_BARCODE-4ubpA-frags83__1706_0.clean.out.98_4UBP	4UBP	3.26	3.2605	3.4896
4ubp	4ubpA_BOINC_ABRELAX_SAVE_ALL_OUT_BARCODE-4ubpA-frags83__1706_0.clean.out.99_4UBP	4UBP	3.13	1.0413	1.5175
4ubp	4ubpA_BOINC_ABRELAX_SAVE_ALL_OUT_BARCODE-4ubpA-frags83__1706_0.clean.out.9_4UBP	4UBP	2.08	0.8077	1.3276
