# Supplementary material for: Addressing the Role of Conformational Diversity in Protein Structure Prediction
Source: PLoS One. 2016 May 9;11(5):e0154923. doi: 10.1371/journal.pone.0154923 (PMC4861349; doi:10.1371/journal.pone.0154923)
Supplement: S1 Dataset — (GZ) [file pone.0154923.s002.gz › Palopoli-Monzon_2016_SI/Structural_alignments/SET_ROSETTA/rmsd_mammoth_rosseta_1CTF.out]

PDB_1	PDB_2	Target	RMSD	Z-score	ln(E)
1ctf	1ctf__BOINC_ABRELAX_SAVE_ALL_OUT-1ctf_-frags83__1705_0.first.clean.out.10_1CTF	1CTF	2.37	2.0727	2.4088
1ctf	1ctf__BOINC_ABRELAX_SAVE_ALL_OUT-1ctf_-frags83__1705_0.first.clean.out.11_1CTF	1CTF	2.02	0.6792	1.2260
1ctf	1ctf__BOINC_ABRELAX_SAVE_ALL_OUT-1ctf_-frags83__1705_0.first.clean.out.12_1CTF	1CTF	2.59	0.9889	1.4744
1ctf	1ctf__BOINC_ABRELAX_SAVE_ALL_OUT-1ctf_-frags83__1705_0.first.clean.out.13_1CTF	1CTF	2.89	1.9179	2.2711
1ctf	1ctf__BOINC_ABRELAX_SAVE_ALL_OUT-1ctf_-frags83__1705_0.first.clean.out.14_1CTF	1CTF	2.68	0.2147	0.8787
1ctf	1ctf__BOINC_ABRELAX_SAVE_ALL_OUT-1ctf_-frags83__1705_0.first.clean.out.15_1CTF	1CTF	2.26	0.8340	1.3488
1ctf	1ctf__BOINC_ABRELAX_SAVE_ALL_OUT-1ctf_-frags83__1705_0.first.clean.out.16_1CTF	1CTF	1.26	-0.0950	0.6697
1ctf	1ctf__BOINC_ABRELAX_SAVE_ALL_OUT-1ctf_-frags83__1705_0.first.clean.out.17_1CTF	1CTF	2.37	-0.2498	0.5735
1ctf	1ctf__BOINC_ABRELAX_SAVE_ALL_OUT-1ctf_-frags83__1705_0.first.clean.out.18_1CTF	1CTF	2.43	2.2276	2.5475
1ctf	1ctf__BOINC_ABRELAX_SAVE_ALL_OUT-1ctf_-frags83__1705_0.first.clean.out.19_1CTF	1CTF	2.50	0.5243	1.1064
1ctf	1ctf__BOINC_ABRELAX_SAVE_ALL_OUT-1ctf_-frags83__1705_0.first.clean.out.1_1CTF	1CTF	2.89	3.6211	3.8228
1ctf	1ctf__BOINC_ABRELAX_SAVE_ALL_OUT-1ctf_-frags83__1705_0.first.clean.out.20_1CTF	1CTF	2.86	0.3695	0.9905
1ctf	1ctf__BOINC_ABRELAX_SAVE_ALL_OUT-1ctf_-frags83__1705_0.first.clean.out.2_1CTF	1CTF	2.36	1.9179	2.2711
1ctf	1ctf__BOINC_ABRELAX_SAVE_ALL_OUT-1ctf_-frags83__1705_0.first.clean.out.3_1CTF	1CTF	2.47	-0.0950	0.6697
1ctf	1ctf__BOINC_ABRELAX_SAVE_ALL_OUT-1ctf_-frags83__1705_0.first.clean.out.4_1CTF	1CTF	2.68	1.4534	1.8651
1ctf	1ctf__BOINC_ABRELAX_SAVE_ALL_OUT-1ctf_-frags83__1705_0.first.clean.out.5_1CTF	1CTF	2.58	1.2985	1.7329
1ctf	1ctf__BOINC_ABRELAX_SAVE_ALL_OUT-1ctf_-frags83__1705_0.first.clean.out.6_1CTF	1CTF	2.76	1.1437	1.6025
1ctf	1ctf__BOINC_ABRELAX_SAVE_ALL_OUT-1ctf_-frags83__1705_0.first.clean.out.7_1CTF	1CTF	2.42	1.1437	1.6025
1ctf	1ctf__BOINC_ABRELAX_SAVE_ALL_OUT-1ctf_-frags83__1705_0.first.clean.out.8_1CTF	1CTF	2.98	1.6082	1.9990
1ctf	1ctf__BOINC_ABRELAX_SAVE_ALL_OUT-1ctf_-frags83__1705_0.first.clean.out.9_1CTF	1CTF	2.70	1.6082	1.9990
1ctf	1ctf__BOINC_ABRELAX_SAVE_ALL_OUT_BARCODE-1ctf_-frags83__1706_0.clean.out.100_1CTF	1CTF	2.00	3.0018	3.2516
1ctf	1ctf__BOINC_ABRELAX_SAVE_ALL_OUT_BARCODE-1ctf_-frags83__1706_0.clean.out.10_1CTF	1CTF	1.65	0.2147	0.8787
1ctf	1ctf__BOINC_ABRELAX_SAVE_ALL_OUT_BARCODE-1ctf_-frags83__1706_0.clean.out.11_1CTF	1CTF	2.16	0.2147	0.8787
1ctf	1ctf__BOINC_ABRELAX_SAVE_ALL_OUT_BARCODE-1ctf_-frags83__1706_0.clean.out.12_1CTF	1CTF	1.99	0.0598	0.7716
1ctf	1ctf__BOINC_ABRELAX_SAVE_ALL_OUT_BARCODE-1ctf_-frags83__1706_0.clean.out.13_1CTF	1CTF	2.21	0.3695	0.9905
1ctf	1ctf__BOINC_ABRELAX_SAVE_ALL_OUT_BARCODE-1ctf_-frags83__1706_0.clean.out.14_1CTF	1CTF	2.27	1.4534	1.8651
1ctf	1ctf__BOINC_ABRELAX_SAVE_ALL_OUT_BARCODE-1ctf_-frags83__1706_0.clean.out.15_1CTF	1CTF	2.77	5.1695	5.2642
1ctf	1ctf__BOINC_ABRELAX_SAVE_ALL_OUT_BARCODE-1ctf_-frags83__1706_0.clean.out.16_1CTF	1CTF	1.85	3.0018	3.2516
1ctf	1ctf__BOINC_ABRELAX_SAVE_ALL_OUT_BARCODE-1ctf_-frags83__1706_0.clean.out.17_1CTF	1CTF	2.90	0.6792	1.2260
1ctf	1ctf__BOINC_ABRELAX_SAVE_ALL_OUT_BARCODE-1ctf_-frags83__1706_0.clean.out.18_1CTF	1CTF	3.03	-0.4047	0.4837
1ctf	1ctf__BOINC_ABRELAX_SAVE_ALL_OUT_BARCODE-1ctf_-frags83__1706_0.clean.out.19_1CTF	1CTF	3.18	1.4534	1.8651
1ctf	1ctf__BOINC_ABRELAX_SAVE_ALL_OUT_BARCODE-1ctf_-frags83__1706_0.clean.out.1_1CTF	1CTF	2.25	0.0598	0.7716
1ctf	1ctf__BOINC_ABRELAX_SAVE_ALL_OUT_BARCODE-1ctf_-frags83__1706_0.clean.out.20_1CTF	1CTF	2.06	0.5243	1.1064
1ctf	1ctf__BOINC_ABRELAX_SAVE_ALL_OUT_BARCODE-1ctf_-frags83__1706_0.clean.out.21_1CTF	1CTF	2.24	0.3695	0.9905
1ctf	1ctf__BOINC_ABRELAX_SAVE_ALL_OUT_BARCODE-1ctf_-frags83__1706_0.clean.out.22_1CTF	1CTF	2.53	1.4534	1.8651
1ctf	1ctf__BOINC_ABRELAX_SAVE_ALL_OUT_BARCODE-1ctf_-frags83__1706_0.clean.out.23_1CTF	1CTF	2.11	0.3695	0.9905
1ctf	1ctf__BOINC_ABRELAX_SAVE_ALL_OUT_BARCODE-1ctf_-frags83__1706_0.clean.out.24_1CTF	1CTF	2.31	1.9179	2.2711
1ctf	1ctf__BOINC_ABRELAX_SAVE_ALL_OUT_BARCODE-1ctf_-frags83__1706_0.clean.out.25_1CTF	1CTF	2.38	0.6792	1.2260
1ctf	1ctf__BOINC_ABRELAX_SAVE_ALL_OUT_BARCODE-1ctf_-frags83__1706_0.clean.out.26_1CTF	1CTF	2.58	0.6792	1.2260
1ctf	1ctf__BOINC_ABRELAX_SAVE_ALL_OUT_BARCODE-1ctf_-frags83__1706_0.clean.out.27_1CTF	1CTF	3.22	0.5243	1.1064
1ctf	1ctf__BOINC_ABRELAX_SAVE_ALL_OUT_BARCODE-1ctf_-frags83__1706_0.clean.out.28_1CTF	1CTF	1.46	0.0598	0.7716
1ctf	1ctf__BOINC_ABRELAX_SAVE_ALL_OUT_BARCODE-1ctf_-frags83__1706_0.clean.out.29_1CTF	1CTF	3.01	-0.5595	0.4008
1ctf	1ctf__BOINC_ABRELAX_SAVE_ALL_OUT_BARCODE-1ctf_-frags83__1706_0.clean.out.2_1CTF	1CTF	2.35	0.3695	0.9905
1ctf	1ctf__BOINC_ABRELAX_SAVE_ALL_OUT_BARCODE-1ctf_-frags83__1706_0.clean.out.30_1CTF	1CTF	3.20	0.5243	1.1064
1ctf	1ctf__BOINC_ABRELAX_SAVE_ALL_OUT_BARCODE-1ctf_-frags83__1706_0.clean.out.31_1CTF	1CTF	2.82	2.2276	2.5475
1ctf	1ctf__BOINC_ABRELAX_SAVE_ALL_OUT_BARCODE-1ctf_-frags83__1706_0.clean.out.32_1CTF	1CTF	2.39	5.3243	5.4088
1ctf	1ctf__BOINC_ABRELAX_SAVE_ALL_OUT_BARCODE-1ctf_-frags83__1706_0.clean.out.33_1CTF	1CTF	2.03	0.3695	0.9905
1ctf	1ctf__BOINC_ABRELAX_SAVE_ALL_OUT_BARCODE-1ctf_-frags83__1706_0.clean.out.34_1CTF	1CTF	2.76	0.3695	0.9905
1ctf	1ctf__BOINC_ABRELAX_SAVE_ALL_OUT_BARCODE-1ctf_-frags83__1706_0.clean.out.35_1CTF	1CTF	2.20	1.1437	1.6025
1ctf	1ctf__BOINC_ABRELAX_SAVE_ALL_OUT_BARCODE-1ctf_-frags83__1706_0.clean.out.36_1CTF	1CTF	2.52	2.3824	2.6871
1ctf	1ctf__BOINC_ABRELAX_SAVE_ALL_OUT_BARCODE-1ctf_-frags83__1706_0.clean.out.37_1CTF	1CTF	1.76	0.6792	1.2260
1ctf	1ctf__BOINC_ABRELAX_SAVE_ALL_OUT_BARCODE-1ctf_-frags83__1706_0.clean.out.38_1CTF	1CTF	2.28	1.6082	1.9990
1ctf	1ctf__BOINC_ABRELAX_SAVE_ALL_OUT_BARCODE-1ctf_-frags83__1706_0.clean.out.39_1CTF	1CTF	1.97	0.0598	0.7716
1ctf	1ctf__BOINC_ABRELAX_SAVE_ALL_OUT_BARCODE-1ctf_-frags83__1706_0.clean.out.3_1CTF	1CTF	2.50	0.6792	1.2260
1ctf	1ctf__BOINC_ABRELAX_SAVE_ALL_OUT_BARCODE-1ctf_-frags83__1706_0.clean.out.40_1CTF	1CTF	2.57	0.5243	1.1064
1ctf	1ctf__BOINC_ABRELAX_SAVE_ALL_OUT_BARCODE-1ctf_-frags83__1706_0.clean.out.41_1CTF	1CTF	1.84	-0.0950	0.6697
1ctf	1ctf__BOINC_ABRELAX_SAVE_ALL_OUT_BARCODE-1ctf_-frags83__1706_0.clean.out.42_1CTF	1CTF	2.63	4.3953	4.5420
1ctf	1ctf__BOINC_ABRELAX_SAVE_ALL_OUT_BARCODE-1ctf_-frags83__1706_0.clean.out.43_1CTF	1CTF	1.82	-0.0950	0.6697
1ctf	1ctf__BOINC_ABRELAX_SAVE_ALL_OUT_BARCODE-1ctf_-frags83__1706_0.clean.out.44_1CTF	1CTF	2.44	1.2985	1.7329
1ctf	1ctf__BOINC_ABRELAX_SAVE_ALL_OUT_BARCODE-1ctf_-frags83__1706_0.clean.out.45_1CTF	1CTF	2.31	4.0856	4.2539
1ctf	1ctf__BOINC_ABRELAX_SAVE_ALL_OUT_BARCODE-1ctf_-frags83__1706_0.clean.out.46_1CTF	1CTF	2.45	0.6792	1.2260
1ctf	1ctf__BOINC_ABRELAX_SAVE_ALL_OUT_BARCODE-1ctf_-frags83__1706_0.clean.out.47_1CTF	1CTF	2.75	0.9889	1.4744
1ctf	1ctf__BOINC_ABRELAX_SAVE_ALL_OUT_BARCODE-1ctf_-frags83__1706_0.clean.out.48_1CTF	1CTF	2.60	-0.0950	0.6697
1ctf	1ctf__BOINC_ABRELAX_SAVE_ALL_OUT_BARCODE-1ctf_-frags83__1706_0.clean.out.49_1CTF	1CTF	2.71	1.6082	1.9990
1ctf	1ctf__BOINC_ABRELAX_SAVE_ALL_OUT_BARCODE-1ctf_-frags83__1706_0.clean.out.4_1CTF	1CTF	3.01	0.5243	1.1064
1ctf	1ctf__BOINC_ABRELAX_SAVE_ALL_OUT_BARCODE-1ctf_-frags83__1706_0.clean.out.50_1CTF	1CTF	2.15	0.9889	1.4744
1ctf	1ctf__BOINC_ABRELAX_SAVE_ALL_OUT_BARCODE-1ctf_-frags83__1706_0.clean.out.51_1CTF	1CTF	3.13	0.2147	0.8787
1ctf	1ctf__BOINC_ABRELAX_SAVE_ALL_OUT_BARCODE-1ctf_-frags83__1706_0.clean.out.52_1CTF	1CTF	2.20	1.6082	1.9990
1ctf	1ctf__BOINC_ABRELAX_SAVE_ALL_OUT_BARCODE-1ctf_-frags83__1706_0.clean.out.53_1CTF	1CTF	2.86	-0.4047	0.4837
1ctf	1ctf__BOINC_ABRELAX_SAVE_ALL_OUT_BARCODE-1ctf_-frags83__1706_0.clean.out.54_1CTF	1CTF	2.23	0.2147	0.8787
1ctf	1ctf__BOINC_ABRELAX_SAVE_ALL_OUT_BARCODE-1ctf_-frags83__1706_0.clean.out.55_1CTF	1CTF	2.50	0.6792	1.2260
1ctf	1ctf__BOINC_ABRELAX_SAVE_ALL_OUT_BARCODE-1ctf_-frags83__1706_0.clean.out.56_1CTF	1CTF	2.85	0.6792	1.2260
1ctf	1ctf__BOINC_ABRELAX_SAVE_ALL_OUT_BARCODE-1ctf_-frags83__1706_0.clean.out.57_1CTF	1CTF	2.48	0.3695	0.9905
1ctf	1ctf__BOINC_ABRELAX_SAVE_ALL_OUT_BARCODE-1ctf_-frags83__1706_0.clean.out.58_1CTF	1CTF	1.87	0.2147	0.8787
1ctf	1ctf__BOINC_ABRELAX_SAVE_ALL_OUT_BARCODE-1ctf_-frags83__1706_0.clean.out.59_1CTF	1CTF	3.05	0.6792	1.2260
1ctf	1ctf__BOINC_ABRELAX_SAVE_ALL_OUT_BARCODE-1ctf_-frags83__1706_0.clean.out.5_1CTF	1CTF	1.67	1.9179	2.2711
1ctf	1ctf__BOINC_ABRELAX_SAVE_ALL_OUT_BARCODE-1ctf_-frags83__1706_0.clean.out.60_1CTF	1CTF	2.16	4.0856	4.2539
1ctf	1ctf__BOINC_ABRELAX_SAVE_ALL_OUT_BARCODE-1ctf_-frags83__1706_0.clean.out.61_1CTF	1CTF	2.70	1.1437	1.6025
1ctf	1ctf__BOINC_ABRELAX_SAVE_ALL_OUT_BARCODE-1ctf_-frags83__1706_0.clean.out.62_1CTF	1CTF	2.51	0.5243	1.1064
1ctf	1ctf__BOINC_ABRELAX_SAVE_ALL_OUT_BARCODE-1ctf_-frags83__1706_0.clean.out.63_1CTF	1CTF	2.18	0.8340	1.3488
1ctf	1ctf__BOINC_ABRELAX_SAVE_ALL_OUT_BARCODE-1ctf_-frags83__1706_0.clean.out.64_1CTF	1CTF	2.76	2.2276	2.5475
1ctf	1ctf__BOINC_ABRELAX_SAVE_ALL_OUT_BARCODE-1ctf_-frags83__1706_0.clean.out.65_1CTF	1CTF	3.04	-0.4047	0.4837
1ctf	1ctf__BOINC_ABRELAX_SAVE_ALL_OUT_BARCODE-1ctf_-frags83__1706_0.clean.out.66_1CTF	1CTF	2.45	0.6792	1.2260
1ctf	1ctf__BOINC_ABRELAX_SAVE_ALL_OUT_BARCODE-1ctf_-frags83__1706_0.clean.out.67_1CTF	1CTF	2.73	0.6792	1.2260
1ctf	1ctf__BOINC_ABRELAX_SAVE_ALL_OUT_BARCODE-1ctf_-frags83__1706_0.clean.out.68_1CTF	1CTF	2.87	4.8598	4.9751
1ctf	1ctf__BOINC_ABRELAX_SAVE_ALL_OUT_BARCODE-1ctf_-frags83__1706_0.clean.out.69_1CTF	1CTF	2.33	1.4534	1.8651
1ctf	1ctf__BOINC_ABRELAX_SAVE_ALL_OUT_BARCODE-1ctf_-frags83__1706_0.clean.out.6_1CTF	1CTF	2.96	0.3695	0.9905
1ctf	1ctf__BOINC_ABRELAX_SAVE_ALL_OUT_BARCODE-1ctf_-frags83__1706_0.clean.out.70_1CTF	1CTF	2.43	1.2985	1.7329
1ctf	1ctf__BOINC_ABRELAX_SAVE_ALL_OUT_BARCODE-1ctf_-frags83__1706_0.clean.out.71_1CTF	1CTF	2.09	0.8340	1.3488
1ctf	1ctf__BOINC_ABRELAX_SAVE_ALL_OUT_BARCODE-1ctf_-frags83__1706_0.clean.out.72_1CTF	1CTF	2.67	0.6792	1.2260
1ctf	1ctf__BOINC_ABRELAX_SAVE_ALL_OUT_BARCODE-1ctf_-frags83__1706_0.clean.out.73_1CTF	1CTF	1.77	1.1437	1.6025
1ctf	1ctf__BOINC_ABRELAX_SAVE_ALL_OUT_BARCODE-1ctf_-frags83__1706_0.clean.out.74_1CTF	1CTF	2.10	0.8340	1.3488
1ctf	1ctf__BOINC_ABRELAX_SAVE_ALL_OUT_BARCODE-1ctf_-frags83__1706_0.clean.out.75_1CTF	1CTF	2.74	4.7050	4.8306
1ctf	1ctf__BOINC_ABRELAX_SAVE_ALL_OUT_BARCODE-1ctf_-frags83__1706_0.clean.out.76_1CTF	1CTF	2.71	0.6792	1.2260
1ctf	1ctf__BOINC_ABRELAX_SAVE_ALL_OUT_BARCODE-1ctf_-frags83__1706_0.clean.out.77_1CTF	1CTF	2.87	3.7760	3.9663
1ctf	1ctf__BOINC_ABRELAX_SAVE_ALL_OUT_BARCODE-1ctf_-frags83__1706_0.clean.out.78_1CTF	1CTF	2.59	1.2985	1.7329
1ctf	1ctf__BOINC_ABRELAX_SAVE_ALL_OUT_BARCODE-1ctf_-frags83__1706_0.clean.out.79_1CTF	1CTF	3.00	0.6792	1.2260
1ctf	1ctf__BOINC_ABRELAX_SAVE_ALL_OUT_BARCODE-1ctf_-frags83__1706_0.clean.out.7_1CTF	1CTF	2.99	-0.4047	0.4837
1ctf	1ctf__BOINC_ABRELAX_SAVE_ALL_OUT_BARCODE-1ctf_-frags83__1706_0.clean.out.80_1CTF	1CTF	2.54	1.4534	1.8651
1ctf	1ctf__BOINC_ABRELAX_SAVE_ALL_OUT_BARCODE-1ctf_-frags83__1706_0.clean.out.81_1CTF	1CTF	2.20	2.2276	2.5475
1ctf	1ctf__BOINC_ABRELAX_SAVE_ALL_OUT_BARCODE-1ctf_-frags83__1706_0.clean.out.82_1CTF	1CTF	1.75	0.5243	1.1064
1ctf	1ctf__BOINC_ABRELAX_SAVE_ALL_OUT_BARCODE-1ctf_-frags83__1706_0.clean.out.83_1CTF	1CTF	2.50	0.3695	0.9905
1ctf	1ctf__BOINC_ABRELAX_SAVE_ALL_OUT_BARCODE-1ctf_-frags83__1706_0.clean.out.84_1CTF	1CTF	2.27	0.2147	0.8787
1ctf	1ctf__BOINC_ABRELAX_SAVE_ALL_OUT_BARCODE-1ctf_-frags83__1706_0.clean.out.85_1CTF	1CTF	2.42	1.2985	1.7329
1ctf	1ctf__BOINC_ABRELAX_SAVE_ALL_OUT_BARCODE-1ctf_-frags83__1706_0.clean.out.86_1CTF	1CTF	2.29	0.3695	0.9905
1ctf	1ctf__BOINC_ABRELAX_SAVE_ALL_OUT_BARCODE-1ctf_-frags83__1706_0.clean.out.87_1CTF	1CTF	2.23	0.2147	0.8787
1ctf	1ctf__BOINC_ABRELAX_SAVE_ALL_OUT_BARCODE-1ctf_-frags83__1706_0.clean.out.88_1CTF	1CTF	2.17	0.2147	0.8787
1ctf	1ctf__BOINC_ABRELAX_SAVE_ALL_OUT_BARCODE-1ctf_-frags83__1706_0.clean.out.89_1CTF	1CTF	3.20	0.6792	1.2260
1ctf	1ctf__BOINC_ABRELAX_SAVE_ALL_OUT_BARCODE-1ctf_-frags83__1706_0.clean.out.8_1CTF	1CTF	2.54	2.2276	2.5475
1ctf	1ctf__BOINC_ABRELAX_SAVE_ALL_OUT_BARCODE-1ctf_-frags83__1706_0.clean.out.90_1CTF	1CTF	2.68	3.7760	3.9663
1ctf	1ctf__BOINC_ABRELAX_SAVE_ALL_OUT_BARCODE-1ctf_-frags83__1706_0.clean.out.91_1CTF	1CTF	2.50	4.0856	4.2539
1ctf	1ctf__BOINC_ABRELAX_SAVE_ALL_OUT_BARCODE-1ctf_-frags83__1706_0.clean.out.92_1CTF	1CTF	2.37	1.4534	1.8651
1ctf	1ctf__BOINC_ABRELAX_SAVE_ALL_OUT_BARCODE-1ctf_-frags83__1706_0.clean.out.93_1CTF	1CTF	2.49	5.0147	5.1196
1ctf	1ctf__BOINC_ABRELAX_SAVE_ALL_OUT_BARCODE-1ctf_-frags83__1706_0.clean.out.94_1CTF	1CTF	2.03	0.9889	1.4744
1ctf	1ctf__BOINC_ABRELAX_SAVE_ALL_OUT_BARCODE-1ctf_-frags83__1706_0.clean.out.95_1CTF	1CTF	2.13	0.6792	1.2260
1ctf	1ctf__BOINC_ABRELAX_SAVE_ALL_OUT_BARCODE-1ctf_-frags83__1706_0.clean.out.96_1CTF	1CTF	2.63	1.2985	1.7329
1ctf	1ctf__BOINC_ABRELAX_SAVE_ALL_OUT_BARCODE-1ctf_-frags83__1706_0.clean.out.97_1CTF	1CTF	2.54	0.9889	1.4744
1ctf	1ctf__BOINC_ABRELAX_SAVE_ALL_OUT_BARCODE-1ctf_-frags83__1706_0.clean.out.98_1CTF	1CTF	2.97	1.1437	1.6025
1ctf	1ctf__BOINC_ABRELAX_SAVE_ALL_OUT_BARCODE-1ctf_-frags83__1706_0.clean.out.99_1CTF	1CTF	2.07	1.2985	1.7329
1ctf	1ctf__BOINC_ABRELAX_SAVE_ALL_OUT_BARCODE-1ctf_-frags83__1706_0.clean.out.9_1CTF	1CTF	2.25	0.3695	0.9905
1RQS-10_A	1ctf__BOINC_ABRELAX_SAVE_ALL_OUT-1ctf_-frags83__1705_0.first.clean.out.10_1CTF	1CTF	2.50	2.0727	2.4088
1RQS-10_A	1ctf__BOINC_ABRELAX_SAVE_ALL_OUT-1ctf_-frags83__1705_0.first.clean.out.11_1CTF	1CTF	2.19	0.6792	1.2260
1RQS-10_A	1ctf__BOINC_ABRELAX_SAVE_ALL_OUT-1ctf_-frags83__1705_0.first.clean.out.12_1CTF	1CTF	2.01	0.2147	0.8787
1RQS-10_A	1ctf__BOINC_ABRELAX_SAVE_ALL_OUT-1ctf_-frags83__1705_0.first.clean.out.13_1CTF	1CTF	2.46	1.4534	1.8651
1RQS-10_A	1ctf__BOINC_ABRELAX_SAVE_ALL_OUT-1ctf_-frags83__1705_0.first.clean.out.14_1CTF	1CTF	2.63	-0.0950	0.6697
1RQS-10_A	1ctf__BOINC_ABRELAX_SAVE_ALL_OUT-1ctf_-frags83__1705_0.first.clean.out.15_1CTF	1CTF	2.40	1.7631	2.1344
1RQS-10_A	1ctf__BOINC_ABRELAX_SAVE_ALL_OUT-1ctf_-frags83__1705_0.first.clean.out.16_1CTF	1CTF	3.05	0.5243	1.1064
1RQS-10_A	1ctf__BOINC_ABRELAX_SAVE_ALL_OUT-1ctf_-frags83__1705_0.first.clean.out.17_1CTF	1CTF	2.57	-1.0240	0.1991
1RQS-10_A	1ctf__BOINC_ABRELAX_SAVE_ALL_OUT-1ctf_-frags83__1705_0.first.clean.out.18_1CTF	1CTF	2.38	2.0727	2.4088
1RQS-10_A	1ctf__BOINC_ABRELAX_SAVE_ALL_OUT-1ctf_-frags83__1705_0.first.clean.out.19_1CTF	1CTF	2.43	0.2147	0.8787
1RQS-10_A	1ctf__BOINC_ABRELAX_SAVE_ALL_OUT-1ctf_-frags83__1705_0.first.clean.out.1_1CTF	1CTF	2.92	3.3114	3.5366
1RQS-10_A	1ctf__BOINC_ABRELAX_SAVE_ALL_OUT-1ctf_-frags83__1705_0.first.clean.out.20_1CTF	1CTF	2.15	-0.2498	0.5735
1RQS-10_A	1ctf__BOINC_ABRELAX_SAVE_ALL_OUT-1ctf_-frags83__1705_0.first.clean.out.2_1CTF	1CTF	2.72	1.6082	1.9990
1RQS-10_A	1ctf__BOINC_ABRELAX_SAVE_ALL_OUT-1ctf_-frags83__1705_0.first.clean.out.3_1CTF	1CTF	1.96	1.6082	1.9990
1RQS-10_A	1ctf__BOINC_ABRELAX_SAVE_ALL_OUT-1ctf_-frags83__1705_0.first.clean.out.4_1CTF	1CTF	2.43	0.2147	0.8787
1RQS-10_A	1ctf__BOINC_ABRELAX_SAVE_ALL_OUT-1ctf_-frags83__1705_0.first.clean.out.5_1CTF	1CTF	2.26	0.8340	1.3488
1RQS-10_A	1ctf__BOINC_ABRELAX_SAVE_ALL_OUT-1ctf_-frags83__1705_0.first.clean.out.6_1CTF	1CTF	2.73	0.9889	1.4744
1RQS-10_A	1ctf__BOINC_ABRELAX_SAVE_ALL_OUT-1ctf_-frags83__1705_0.first.clean.out.7_1CTF	1CTF	2.77	1.6082	1.9990
1RQS-10_A	1ctf__BOINC_ABRELAX_SAVE_ALL_OUT-1ctf_-frags83__1705_0.first.clean.out.8_1CTF	1CTF	2.92	1.4534	1.8651
1RQS-10_A	1ctf__BOINC_ABRELAX_SAVE_ALL_OUT-1ctf_-frags83__1705_0.first.clean.out.9_1CTF	1CTF	2.43	1.9179	2.2711
1RQS-10_A	1ctf__BOINC_ABRELAX_SAVE_ALL_OUT_BARCODE-1ctf_-frags83__1706_0.clean.out.100_1CTF	1CTF	2.06	2.6921	2.9682
1RQS-10_A	1ctf__BOINC_ABRELAX_SAVE_ALL_OUT_BARCODE-1ctf_-frags83__1706_0.clean.out.10_1CTF	1CTF	1.75	0.0598	0.7716
1RQS-10_A	1ctf__BOINC_ABRELAX_SAVE_ALL_OUT_BARCODE-1ctf_-frags83__1706_0.clean.out.11_1CTF	1CTF	2.62	1.1437	1.6025
1RQS-10_A	1ctf__BOINC_ABRELAX_SAVE_ALL_OUT_BARCODE-1ctf_-frags83__1706_0.clean.out.12_1CTF	1CTF	2.16	-0.4047	0.4837
1RQS-10_A	1ctf__BOINC_ABRELAX_SAVE_ALL_OUT_BARCODE-1ctf_-frags83__1706_0.clean.out.13_1CTF	1CTF	3.00	1.2985	1.7329
1RQS-10_A	1ctf__BOINC_ABRELAX_SAVE_ALL_OUT_BARCODE-1ctf_-frags83__1706_0.clean.out.14_1CTF	1CTF	2.32	1.2985	1.7329
1RQS-10_A	1ctf__BOINC_ABRELAX_SAVE_ALL_OUT_BARCODE-1ctf_-frags83__1706_0.clean.out.15_1CTF	1CTF	2.72	4.0856	4.2539
1RQS-10_A	1ctf__BOINC_ABRELAX_SAVE_ALL_OUT_BARCODE-1ctf_-frags83__1706_0.clean.out.16_1CTF	1CTF	2.46	4.0856	4.2539
1RQS-10_A	1ctf__BOINC_ABRELAX_SAVE_ALL_OUT_BARCODE-1ctf_-frags83__1706_0.clean.out.17_1CTF	1CTF	1.82	1.2985	1.7329
1RQS-10_A	1ctf__BOINC_ABRELAX_SAVE_ALL_OUT_BARCODE-1ctf_-frags83__1706_0.clean.out.18_1CTF	1CTF	2.41	-0.4047	0.4837
1RQS-10_A	1ctf__BOINC_ABRELAX_SAVE_ALL_OUT_BARCODE-1ctf_-frags83__1706_0.clean.out.19_1CTF	1CTF	2.33	0.0598	0.7716
1RQS-10_A	1ctf__BOINC_ABRELAX_SAVE_ALL_OUT_BARCODE-1ctf_-frags83__1706_0.clean.out.1_1CTF	1CTF	3.10	1.2985	1.7329
1RQS-10_A	1ctf__BOINC_ABRELAX_SAVE_ALL_OUT_BARCODE-1ctf_-frags83__1706_0.clean.out.20_1CTF	1CTF	1.74	0.2147	0.8787
1RQS-10_A	1ctf__BOINC_ABRELAX_SAVE_ALL_OUT_BARCODE-1ctf_-frags83__1706_0.clean.out.21_1CTF	1CTF	2.24	1.2985	1.7329
1RQS-10_A	1ctf__BOINC_ABRELAX_SAVE_ALL_OUT_BARCODE-1ctf_-frags83__1706_0.clean.out.22_1CTF	1CTF	2.37	1.2985	1.7329
1RQS-10_A	1ctf__BOINC_ABRELAX_SAVE_ALL_OUT_BARCODE-1ctf_-frags83__1706_0.clean.out.23_1CTF	1CTF	2.90	1.2985	1.7329
1RQS-10_A	1ctf__BOINC_ABRELAX_SAVE_ALL_OUT_BARCODE-1ctf_-frags83__1706_0.clean.out.24_1CTF	1CTF	2.48	1.9179	2.2711
1RQS-10_A	1ctf__BOINC_ABRELAX_SAVE_ALL_OUT_BARCODE-1ctf_-frags83__1706_0.clean.out.25_1CTF	1CTF	2.70	1.4534	1.8651
1RQS-10_A	1ctf__BOINC_ABRELAX_SAVE_ALL_OUT_BARCODE-1ctf_-frags83__1706_0.clean.out.26_1CTF	1CTF	1.82	0.8340	1.3488
1RQS-10_A	1ctf__BOINC_ABRELAX_SAVE_ALL_OUT_BARCODE-1ctf_-frags83__1706_0.clean.out.27_1CTF	1CTF	2.82	1.1437	1.6025
1RQS-10_A	1ctf__BOINC_ABRELAX_SAVE_ALL_OUT_BARCODE-1ctf_-frags83__1706_0.clean.out.28_1CTF	1CTF	1.95	0.6792	1.2260
1RQS-10_A	1ctf__BOINC_ABRELAX_SAVE_ALL_OUT_BARCODE-1ctf_-frags83__1706_0.clean.out.29_1CTF	1CTF	2.26	-0.2498	0.5735
1RQS-10_A	1ctf__BOINC_ABRELAX_SAVE_ALL_OUT_BARCODE-1ctf_-frags83__1706_0.clean.out.2_1CTF	1CTF	2.98	1.1437	1.6025
1RQS-10_A	1ctf__BOINC_ABRELAX_SAVE_ALL_OUT_BARCODE-1ctf_-frags83__1706_0.clean.out.30_1CTF	1CTF	2.84	0.5243	1.1064
1RQS-10_A	1ctf__BOINC_ABRELAX_SAVE_ALL_OUT_BARCODE-1ctf_-frags83__1706_0.clean.out.31_1CTF	1CTF	2.76	2.2276	2.5475
1RQS-10_A	1ctf__BOINC_ABRELAX_SAVE_ALL_OUT_BARCODE-1ctf_-frags83__1706_0.clean.out.32_1CTF	1CTF	2.59	4.5501	4.6863
1RQS-10_A	1ctf__BOINC_ABRELAX_SAVE_ALL_OUT_BARCODE-1ctf_-frags83__1706_0.clean.out.33_1CTF	1CTF	2.34	0.6792	1.2260
1RQS-10_A	1ctf__BOINC_ABRELAX_SAVE_ALL_OUT_BARCODE-1ctf_-frags83__1706_0.clean.out.34_1CTF	1CTF	3.00	0.9889	1.4744
1RQS-10_A	1ctf__BOINC_ABRELAX_SAVE_ALL_OUT_BARCODE-1ctf_-frags83__1706_0.clean.out.35_1CTF	1CTF	2.12	1.4534	1.8651
1RQS-10_A	1ctf__BOINC_ABRELAX_SAVE_ALL_OUT_BARCODE-1ctf_-frags83__1706_0.clean.out.36_1CTF	1CTF	2.14	-0.0950	0.6697
1RQS-10_A	1ctf__BOINC_ABRELAX_SAVE_ALL_OUT_BARCODE-1ctf_-frags83__1706_0.clean.out.37_1CTF	1CTF	2.33	-0.0950	0.6697
1RQS-10_A	1ctf__BOINC_ABRELAX_SAVE_ALL_OUT_BARCODE-1ctf_-frags83__1706_0.clean.out.38_1CTF	1CTF	2.42	1.7631	2.1344
1RQS-10_A	1ctf__BOINC_ABRELAX_SAVE_ALL_OUT_BARCODE-1ctf_-frags83__1706_0.clean.out.39_1CTF	1CTF	3.09	0.5243	1.1064
1RQS-10_A	1ctf__BOINC_ABRELAX_SAVE_ALL_OUT_BARCODE-1ctf_-frags83__1706_0.clean.out.3_1CTF	1CTF	2.91	1.6082	1.9990
1RQS-10_A	1ctf__BOINC_ABRELAX_SAVE_ALL_OUT_BARCODE-1ctf_-frags83__1706_0.clean.out.40_1CTF	1CTF	2.67	0.6792	1.2260
1RQS-10_A	1ctf__BOINC_ABRELAX_SAVE_ALL_OUT_BARCODE-1ctf_-frags83__1706_0.clean.out.41_1CTF	1CTF	2.78	0.9889	1.4744
1RQS-10_A	1ctf__BOINC_ABRELAX_SAVE_ALL_OUT_BARCODE-1ctf_-frags83__1706_0.clean.out.42_1CTF	1CTF	2.61	4.0856	4.2539
1RQS-10_A	1ctf__BOINC_ABRELAX_SAVE_ALL_OUT_BARCODE-1ctf_-frags83__1706_0.clean.out.43_1CTF	1CTF	2.99	0.8340	1.3488
1RQS-10_A	1ctf__BOINC_ABRELAX_SAVE_ALL_OUT_BARCODE-1ctf_-frags83__1706_0.clean.out.44_1CTF	1CTF	2.79	1.6082	1.9990
1RQS-10_A	1ctf__BOINC_ABRELAX_SAVE_ALL_OUT_BARCODE-1ctf_-frags83__1706_0.clean.out.45_1CTF	1CTF	2.44	4.7050	4.8306
1RQS-10_A	1ctf__BOINC_ABRELAX_SAVE_ALL_OUT_BARCODE-1ctf_-frags83__1706_0.clean.out.46_1CTF	1CTF	2.35	0.5243	1.1064
1RQS-10_A	1ctf__BOINC_ABRELAX_SAVE_ALL_OUT_BARCODE-1ctf_-frags83__1706_0.clean.out.47_1CTF	1CTF	1.63	1.2985	1.7329
1RQS-10_A	1ctf__BOINC_ABRELAX_SAVE_ALL_OUT_BARCODE-1ctf_-frags83__1706_0.clean.out.48_1CTF	1CTF	3.08	0.8340	1.3488
1RQS-10_A	1ctf__BOINC_ABRELAX_SAVE_ALL_OUT_BARCODE-1ctf_-frags83__1706_0.clean.out.49_1CTF	1CTF	2.15	0.6792	1.2260
1RQS-10_A	1ctf__BOINC_ABRELAX_SAVE_ALL_OUT_BARCODE-1ctf_-frags83__1706_0.clean.out.4_1CTF	1CTF	2.61	0.5243	1.1064
1RQS-10_A	1ctf__BOINC_ABRELAX_SAVE_ALL_OUT_BARCODE-1ctf_-frags83__1706_0.clean.out.50_1CTF	1CTF	1.77	0.2147	0.8787
1RQS-10_A	1ctf__BOINC_ABRELAX_SAVE_ALL_OUT_BARCODE-1ctf_-frags83__1706_0.clean.out.51_1CTF	1CTF	2.99	1.1437	1.6025
1RQS-10_A	1ctf__BOINC_ABRELAX_SAVE_ALL_OUT_BARCODE-1ctf_-frags83__1706_0.clean.out.52_1CTF	1CTF	2.52	1.7631	2.1344
1RQS-10_A	1ctf__BOINC_ABRELAX_SAVE_ALL_OUT_BARCODE-1ctf_-frags83__1706_0.clean.out.53_1CTF	1CTF	1.48	-0.7144	0.3255
1RQS-10_A	1ctf__BOINC_ABRELAX_SAVE_ALL_OUT_BARCODE-1ctf_-frags83__1706_0.clean.out.54_1CTF	1CTF	3.23	0.2147	0.8787
1RQS-10_A	1ctf__BOINC_ABRELAX_SAVE_ALL_OUT_BARCODE-1ctf_-frags83__1706_0.clean.out.55_1CTF	1CTF	2.87	1.2985	1.7329
1RQS-10_A	1ctf__BOINC_ABRELAX_SAVE_ALL_OUT_BARCODE-1ctf_-frags83__1706_0.clean.out.56_1CTF	1CTF	2.42	1.4534	1.8651
1RQS-10_A	1ctf__BOINC_ABRELAX_SAVE_ALL_OUT_BARCODE-1ctf_-frags83__1706_0.clean.out.57_1CTF	1CTF	2.83	1.1437	1.6025
1RQS-10_A	1ctf__BOINC_ABRELAX_SAVE_ALL_OUT_BARCODE-1ctf_-frags83__1706_0.clean.out.58_1CTF	1CTF	2.85	1.1437	1.6025
1RQS-10_A	1ctf__BOINC_ABRELAX_SAVE_ALL_OUT_BARCODE-1ctf_-frags83__1706_0.clean.out.59_1CTF	1CTF	2.23	0.8340	1.3488
1RQS-10_A	1ctf__BOINC_ABRELAX_SAVE_ALL_OUT_BARCODE-1ctf_-frags83__1706_0.clean.out.5_1CTF	1CTF	1.78	1.6082	1.9990
1RQS-10_A	1ctf__BOINC_ABRELAX_SAVE_ALL_OUT_BARCODE-1ctf_-frags83__1706_0.clean.out.60_1CTF	1CTF	2.69	3.6211	3.8228
1RQS-10_A	1ctf__BOINC_ABRELAX_SAVE_ALL_OUT_BARCODE-1ctf_-frags83__1706_0.clean.out.61_1CTF	1CTF	3.29	0.3695	0.9905
1RQS-10_A	1ctf__BOINC_ABRELAX_SAVE_ALL_OUT_BARCODE-1ctf_-frags83__1706_0.clean.out.62_1CTF	1CTF	2.92	1.2985	1.7329
1RQS-10_A	1ctf__BOINC_ABRELAX_SAVE_ALL_OUT_BARCODE-1ctf_-frags83__1706_0.clean.out.63_1CTF	1CTF	2.01	1.2985	1.7329
1RQS-10_A	1ctf__BOINC_ABRELAX_SAVE_ALL_OUT_BARCODE-1ctf_-frags83__1706_0.clean.out.64_1CTF	1CTF	3.06	0.6792	1.2260
1RQS-10_A	1ctf__BOINC_ABRELAX_SAVE_ALL_OUT_BARCODE-1ctf_-frags83__1706_0.clean.out.65_1CTF	1CTF	2.47	-0.2498	0.5735
1RQS-10_A	1ctf__BOINC_ABRELAX_SAVE_ALL_OUT_BARCODE-1ctf_-frags83__1706_0.clean.out.66_1CTF	1CTF	2.83	0.5243	1.1064
1RQS-10_A	1ctf__BOINC_ABRELAX_SAVE_ALL_OUT_BARCODE-1ctf_-frags83__1706_0.clean.out.67_1CTF	1CTF	2.76	1.2985	1.7329
1RQS-10_A	1ctf__BOINC_ABRELAX_SAVE_ALL_OUT_BARCODE-1ctf_-frags83__1706_0.clean.out.68_1CTF	1CTF	2.74	3.3114	3.5366
1RQS-10_A	1ctf__BOINC_ABRELAX_SAVE_ALL_OUT_BARCODE-1ctf_-frags83__1706_0.clean.out.69_1CTF	1CTF	2.17	1.7631	2.1344
1RQS-10_A	1ctf__BOINC_ABRELAX_SAVE_ALL_OUT_BARCODE-1ctf_-frags83__1706_0.clean.out.6_1CTF	1CTF	2.94	0.5243	1.1064
1RQS-10_A	1ctf__BOINC_ABRELAX_SAVE_ALL_OUT_BARCODE-1ctf_-frags83__1706_0.clean.out.70_1CTF	1CTF	2.12	1.2985	1.7329
1RQS-10_A	1ctf__BOINC_ABRELAX_SAVE_ALL_OUT_BARCODE-1ctf_-frags83__1706_0.clean.out.71_1CTF	1CTF	1.87	0.8340	1.3488
1RQS-10_A	1ctf__BOINC_ABRELAX_SAVE_ALL_OUT_BARCODE-1ctf_-frags83__1706_0.clean.out.72_1CTF	1CTF	3.07	0.5243	1.1064
1RQS-10_A	1ctf__BOINC_ABRELAX_SAVE_ALL_OUT_BARCODE-1ctf_-frags83__1706_0.clean.out.73_1CTF	1CTF	2.58	1.4534	1.8651
1RQS-10_A	1ctf__BOINC_ABRELAX_SAVE_ALL_OUT_BARCODE-1ctf_-frags83__1706_0.clean.out.74_1CTF	1CTF	1.64	0.2147	0.8787
1RQS-10_A	1ctf__BOINC_ABRELAX_SAVE_ALL_OUT_BARCODE-1ctf_-frags83__1706_0.clean.out.75_1CTF	1CTF	2.40	2.3824	2.6871
1RQS-10_A	1ctf__BOINC_ABRELAX_SAVE_ALL_OUT_BARCODE-1ctf_-frags83__1706_0.clean.out.76_1CTF	1CTF	1.96	-0.7144	0.3255
1RQS-10_A	1ctf__BOINC_ABRELAX_SAVE_ALL_OUT_BARCODE-1ctf_-frags83__1706_0.clean.out.77_1CTF	1CTF	3.11	2.8469	3.1097
1RQS-10_A	1ctf__BOINC_ABRELAX_SAVE_ALL_OUT_BARCODE-1ctf_-frags83__1706_0.clean.out.78_1CTF	1CTF	2.58	1.1437	1.6025
1RQS-10_A	1ctf__BOINC_ABRELAX_SAVE_ALL_OUT_BARCODE-1ctf_-frags83__1706_0.clean.out.79_1CTF	1CTF	2.78	0.8340	1.3488
1RQS-10_A	1ctf__BOINC_ABRELAX_SAVE_ALL_OUT_BARCODE-1ctf_-frags83__1706_0.clean.out.7_1CTF	1CTF	2.90	0.9889	1.4744
1RQS-10_A	1ctf__BOINC_ABRELAX_SAVE_ALL_OUT_BARCODE-1ctf_-frags83__1706_0.clean.out.80_1CTF	1CTF	2.15	1.6082	1.9990
1RQS-10_A	1ctf__BOINC_ABRELAX_SAVE_ALL_OUT_BARCODE-1ctf_-frags83__1706_0.clean.out.81_1CTF	1CTF	2.57	1.1437	1.6025
1RQS-10_A	1ctf__BOINC_ABRELAX_SAVE_ALL_OUT_BARCODE-1ctf_-frags83__1706_0.clean.out.82_1CTF	1CTF	2.20	0.9889	1.4744
1RQS-10_A	1ctf__BOINC_ABRELAX_SAVE_ALL_OUT_BARCODE-1ctf_-frags83__1706_0.clean.out.83_1CTF	1CTF	1.55	0.3695	0.9905
1RQS-10_A	1ctf__BOINC_ABRELAX_SAVE_ALL_OUT_BARCODE-1ctf_-frags83__1706_0.clean.out.84_1CTF	1CTF	2.77	1.2985	1.7329
1RQS-10_A	1ctf__BOINC_ABRELAX_SAVE_ALL_OUT_BARCODE-1ctf_-frags83__1706_0.clean.out.85_1CTF	1CTF	2.15	0.9889	1.4744
1RQS-10_A	1ctf__BOINC_ABRELAX_SAVE_ALL_OUT_BARCODE-1ctf_-frags83__1706_0.clean.out.86_1CTF	1CTF	2.58	0.0598	0.7716
1RQS-10_A	1ctf__BOINC_ABRELAX_SAVE_ALL_OUT_BARCODE-1ctf_-frags83__1706_0.clean.out.87_1CTF	1CTF	1.61	0.0598	0.7716
1RQS-10_A	1ctf__BOINC_ABRELAX_SAVE_ALL_OUT_BARCODE-1ctf_-frags83__1706_0.clean.out.88_1CTF	1CTF	2.82	0.6792	1.2260
1RQS-10_A	1ctf__BOINC_ABRELAX_SAVE_ALL_OUT_BARCODE-1ctf_-frags83__1706_0.clean.out.89_1CTF	1CTF	2.68	1.1437	1.6025
1RQS-10_A	1ctf__BOINC_ABRELAX_SAVE_ALL_OUT_BARCODE-1ctf_-frags83__1706_0.clean.out.8_1CTF	1CTF	2.49	2.6921	2.9682
1RQS-10_A	1ctf__BOINC_ABRELAX_SAVE_ALL_OUT_BARCODE-1ctf_-frags83__1706_0.clean.out.90_1CTF	1CTF	2.93	3.1566	3.3939
1RQS-10_A	1ctf__BOINC_ABRELAX_SAVE_ALL_OUT_BARCODE-1ctf_-frags83__1706_0.clean.out.91_1CTF	1CTF	2.75	3.3114	3.5366
1RQS-10_A	1ctf__BOINC_ABRELAX_SAVE_ALL_OUT_BARCODE-1ctf_-frags83__1706_0.clean.out.92_1CTF	1CTF	2.44	1.4534	1.8651
1RQS-10_A	1ctf__BOINC_ABRELAX_SAVE_ALL_OUT_BARCODE-1ctf_-frags83__1706_0.clean.out.93_1CTF	1CTF	2.15	3.0018	3.2516
1RQS-10_A	1ctf__BOINC_ABRELAX_SAVE_ALL_OUT_BARCODE-1ctf_-frags83__1706_0.clean.out.94_1CTF	1CTF	1.74	0.2147	0.8787
1RQS-10_A	1ctf__BOINC_ABRELAX_SAVE_ALL_OUT_BARCODE-1ctf_-frags83__1706_0.clean.out.95_1CTF	1CTF	1.61	0.0598	0.7716
1RQS-10_A	1ctf__BOINC_ABRELAX_SAVE_ALL_OUT_BARCODE-1ctf_-frags83__1706_0.clean.out.96_1CTF	1CTF	2.21	1.4534	1.8651
1RQS-10_A	1ctf__BOINC_ABRELAX_SAVE_ALL_OUT_BARCODE-1ctf_-frags83__1706_0.clean.out.97_1CTF	1CTF	2.63	0.0598	0.7716
1RQS-10_A	1ctf__BOINC_ABRELAX_SAVE_ALL_OUT_BARCODE-1ctf_-frags83__1706_0.clean.out.98_1CTF	1CTF	2.48	1.6082	1.9990
1RQS-10_A	1ctf__BOINC_ABRELAX_SAVE_ALL_OUT_BARCODE-1ctf_-frags83__1706_0.clean.out.99_1CTF	1CTF	2.28	1.4534	1.8651
1RQS-10_A	1ctf__BOINC_ABRELAX_SAVE_ALL_OUT_BARCODE-1ctf_-frags83__1706_0.clean.out.9_1CTF	1CTF	2.30	-0.2498	0.5735
1RQS-2_A	1ctf__BOINC_ABRELAX_SAVE_ALL_OUT-1ctf_-frags83__1705_0.first.clean.out.10_1CTF	1CTF	2.56	1.6082	1.9990
1RQS-2_A	1ctf__BOINC_ABRELAX_SAVE_ALL_OUT-1ctf_-frags83__1705_0.first.clean.out.11_1CTF	1CTF	2.25	0.6792	1.2260
1RQS-2_A	1ctf__BOINC_ABRELAX_SAVE_ALL_OUT-1ctf_-frags83__1705_0.first.clean.out.12_1CTF	1CTF	2.53	1.6082	1.9990
1RQS-2_A	1ctf__BOINC_ABRELAX_SAVE_ALL_OUT-1ctf_-frags83__1705_0.first.clean.out.13_1CTF	1CTF	2.36	2.2276	2.5475
1RQS-2_A	1ctf__BOINC_ABRELAX_SAVE_ALL_OUT-1ctf_-frags83__1705_0.first.clean.out.14_1CTF	1CTF	2.85	0.5243	1.1064
1RQS-2_A	1ctf__BOINC_ABRELAX_SAVE_ALL_OUT-1ctf_-frags83__1705_0.first.clean.out.15_1CTF	1CTF	2.52	1.7631	2.1344
1RQS-2_A	1ctf__BOINC_ABRELAX_SAVE_ALL_OUT-1ctf_-frags83__1705_0.first.clean.out.16_1CTF	1CTF	1.53	-0.0950	0.6697
1RQS-2_A	1ctf__BOINC_ABRELAX_SAVE_ALL_OUT-1ctf_-frags83__1705_0.first.clean.out.17_1CTF	1CTF	2.35	-1.4886	0.0737
1RQS-2_A	1ctf__BOINC_ABRELAX_SAVE_ALL_OUT-1ctf_-frags83__1705_0.first.clean.out.18_1CTF	1CTF	2.40	2.0727	2.4088
1RQS-2_A	1ctf__BOINC_ABRELAX_SAVE_ALL_OUT-1ctf_-frags83__1705_0.first.clean.out.19_1CTF	1CTF	2.48	0.2147	0.8787
1RQS-2_A	1ctf__BOINC_ABRELAX_SAVE_ALL_OUT-1ctf_-frags83__1705_0.first.clean.out.1_1CTF	1CTF	2.19	2.6921	2.9682
1RQS-2_A	1ctf__BOINC_ABRELAX_SAVE_ALL_OUT-1ctf_-frags83__1705_0.first.clean.out.20_1CTF	1CTF	2.57	0.5243	1.1064
1RQS-2_A	1ctf__BOINC_ABRELAX_SAVE_ALL_OUT-1ctf_-frags83__1705_0.first.clean.out.2_1CTF	1CTF	2.64	1.6082	1.9990
1RQS-2_A	1ctf__BOINC_ABRELAX_SAVE_ALL_OUT-1ctf_-frags83__1705_0.first.clean.out.3_1CTF	1CTF	2.86	0.2147	0.8787
1RQS-2_A	1ctf__BOINC_ABRELAX_SAVE_ALL_OUT-1ctf_-frags83__1705_0.first.clean.out.4_1CTF	1CTF	2.70	1.1437	1.6025
1RQS-2_A	1ctf__BOINC_ABRELAX_SAVE_ALL_OUT-1ctf_-frags83__1705_0.first.clean.out.5_1CTF	1CTF	2.28	0.6792	1.2260
1RQS-2_A	1ctf__BOINC_ABRELAX_SAVE_ALL_OUT-1ctf_-frags83__1705_0.first.clean.out.6_1CTF	1CTF	2.70	0.9889	1.4744
1RQS-2_A	1ctf__BOINC_ABRELAX_SAVE_ALL_OUT-1ctf_-frags83__1705_0.first.clean.out.7_1CTF	1CTF	2.57	1.4534	1.8651
1RQS-2_A	1ctf__BOINC_ABRELAX_SAVE_ALL_OUT-1ctf_-frags83__1705_0.first.clean.out.8_1CTF	1CTF	2.96	1.4534	1.8651
1RQS-2_A	1ctf__BOINC_ABRELAX_SAVE_ALL_OUT-1ctf_-frags83__1705_0.first.clean.out.9_1CTF	1CTF	2.64	1.9179	2.2711
1RQS-2_A	1ctf__BOINC_ABRELAX_SAVE_ALL_OUT_BARCODE-1ctf_-frags83__1706_0.clean.out.100_1CTF	1CTF	2.15	2.6921	2.9682
1RQS-2_A	1ctf__BOINC_ABRELAX_SAVE_ALL_OUT_BARCODE-1ctf_-frags83__1706_0.clean.out.10_1CTF	1CTF	1.86	0.0598	0.7716
1RQS-2_A	1ctf__BOINC_ABRELAX_SAVE_ALL_OUT_BARCODE-1ctf_-frags83__1706_0.clean.out.11_1CTF	1CTF	2.62	0.8340	1.3488
1RQS-2_A	1ctf__BOINC_ABRELAX_SAVE_ALL_OUT_BARCODE-1ctf_-frags83__1706_0.clean.out.12_1CTF	1CTF	2.16	-0.4047	0.4837
1RQS-2_A	1ctf__BOINC_ABRELAX_SAVE_ALL_OUT_BARCODE-1ctf_-frags83__1706_0.clean.out.13_1CTF	1CTF	2.57	0.6792	1.2260
1RQS-2_A	1ctf__BOINC_ABRELAX_SAVE_ALL_OUT_BARCODE-1ctf_-frags83__1706_0.clean.out.14_1CTF	1CTF	2.53	1.4534	1.8651
1RQS-2_A	1ctf__BOINC_ABRELAX_SAVE_ALL_OUT_BARCODE-1ctf_-frags83__1706_0.clean.out.15_1CTF	1CTF	2.68	3.6211	3.8228
1RQS-2_A	1ctf__BOINC_ABRELAX_SAVE_ALL_OUT_BARCODE-1ctf_-frags83__1706_0.clean.out.16_1CTF	1CTF	2.46	4.2405	4.3979
1RQS-2_A	1ctf__BOINC_ABRELAX_SAVE_ALL_OUT_BARCODE-1ctf_-frags83__1706_0.clean.out.17_1CTF	1CTF	2.15	1.4534	1.8651
1RQS-2_A	1ctf__BOINC_ABRELAX_SAVE_ALL_OUT_BARCODE-1ctf_-frags83__1706_0.clean.out.18_1CTF	1CTF	2.39	-0.4047	0.4837
1RQS-2_A	1ctf__BOINC_ABRELAX_SAVE_ALL_OUT_BARCODE-1ctf_-frags83__1706_0.clean.out.19_1CTF	1CTF	2.37	0.0598	0.7716
1RQS-2_A	1ctf__BOINC_ABRELAX_SAVE_ALL_OUT_BARCODE-1ctf_-frags83__1706_0.clean.out.1_1CTF	1CTF	2.81	1.4534	1.8651
1RQS-2_A	1ctf__BOINC_ABRELAX_SAVE_ALL_OUT_BARCODE-1ctf_-frags83__1706_0.clean.out.20_1CTF	1CTF	2.28	-0.0950	0.6697
1RQS-2_A	1ctf__BOINC_ABRELAX_SAVE_ALL_OUT_BARCODE-1ctf_-frags83__1706_0.clean.out.21_1CTF	1CTF	1.82	0.5243	1.1064
1RQS-2_A	1ctf__BOINC_ABRELAX_SAVE_ALL_OUT_BARCODE-1ctf_-frags83__1706_0.clean.out.22_1CTF	1CTF	2.50	1.4534	1.8651
1RQS-2_A	1ctf__BOINC_ABRELAX_SAVE_ALL_OUT_BARCODE-1ctf_-frags83__1706_0.clean.out.23_1CTF	1CTF	2.91	1.1437	1.6025
1RQS-2_A	1ctf__BOINC_ABRELAX_SAVE_ALL_OUT_BARCODE-1ctf_-frags83__1706_0.clean.out.24_1CTF	1CTF	2.52	1.9179	2.2711
1RQS-2_A	1ctf__BOINC_ABRELAX_SAVE_ALL_OUT_BARCODE-1ctf_-frags83__1706_0.clean.out.25_1CTF	1CTF	2.72	1.4534	1.8651
1RQS-2_A	1ctf__BOINC_ABRELAX_SAVE_ALL_OUT_BARCODE-1ctf_-frags83__1706_0.clean.out.26_1CTF	1CTF	1.89	0.6792	1.2260
1RQS-2_A	1ctf__BOINC_ABRELAX_SAVE_ALL_OUT_BARCODE-1ctf_-frags83__1706_0.clean.out.27_1CTF	1CTF	2.87	1.1437	1.6025
1RQS-2_A	1ctf__BOINC_ABRELAX_SAVE_ALL_OUT_BARCODE-1ctf_-frags83__1706_0.clean.out.28_1CTF	1CTF	1.94	0.6792	1.2260
1RQS-2_A	1ctf__BOINC_ABRELAX_SAVE_ALL_OUT_BARCODE-1ctf_-frags83__1706_0.clean.out.29_1CTF	1CTF	2.41	-0.4047	0.4837
1RQS-2_A	1ctf__BOINC_ABRELAX_SAVE_ALL_OUT_BARCODE-1ctf_-frags83__1706_0.clean.out.2_1CTF	1CTF	3.14	1.2985	1.7329
1RQS-2_A	1ctf__BOINC_ABRELAX_SAVE_ALL_OUT_BARCODE-1ctf_-frags83__1706_0.clean.out.30_1CTF	1CTF	2.27	0.6792	1.2260
1RQS-2_A	1ctf__BOINC_ABRELAX_SAVE_ALL_OUT_BARCODE-1ctf_-frags83__1706_0.clean.out.31_1CTF	1CTF	2.78	3.1566	3.3939
1RQS-2_A	1ctf__BOINC_ABRELAX_SAVE_ALL_OUT_BARCODE-1ctf_-frags83__1706_0.clean.out.32_1CTF	1CTF	2.87	4.7050	4.8306
1RQS-2_A	1ctf__BOINC_ABRELAX_SAVE_ALL_OUT_BARCODE-1ctf_-frags83__1706_0.clean.out.33_1CTF	1CTF	1.93	0.3695	0.9905
1RQS-2_A	1ctf__BOINC_ABRELAX_SAVE_ALL_OUT_BARCODE-1ctf_-frags83__1706_0.clean.out.34_1CTF	1CTF	2.81	0.6792	1.2260
1RQS-2_A	1ctf__BOINC_ABRELAX_SAVE_ALL_OUT_BARCODE-1ctf_-frags83__1706_0.clean.out.35_1CTF	1CTF	2.45	1.6082	1.9990
1RQS-2_A	1ctf__BOINC_ABRELAX_SAVE_ALL_OUT_BARCODE-1ctf_-frags83__1706_0.clean.out.36_1CTF	1CTF	2.77	1.6082	1.9990
1RQS-2_A	1ctf__BOINC_ABRELAX_SAVE_ALL_OUT_BARCODE-1ctf_-frags83__1706_0.clean.out.37_1CTF	1CTF	2.38	-0.2498	0.5735
1RQS-2_A	1ctf__BOINC_ABRELAX_SAVE_ALL_OUT_BARCODE-1ctf_-frags83__1706_0.clean.out.38_1CTF	1CTF	2.19	1.6082	1.9990
1RQS-2_A	1ctf__BOINC_ABRELAX_SAVE_ALL_OUT_BARCODE-1ctf_-frags83__1706_0.clean.out.39_1CTF	1CTF	2.84	1.1437	1.6025
1RQS-2_A	1ctf__BOINC_ABRELAX_SAVE_ALL_OUT_BARCODE-1ctf_-frags83__1706_0.clean.out.3_1CTF	1CTF	2.83	1.2985	1.7329
1RQS-2_A	1ctf__BOINC_ABRELAX_SAVE_ALL_OUT_BARCODE-1ctf_-frags83__1706_0.clean.out.40_1CTF	1CTF	2.15	0.6792	1.2260
1RQS-2_A	1ctf__BOINC_ABRELAX_SAVE_ALL_OUT_BARCODE-1ctf_-frags83__1706_0.clean.out.41_1CTF	1CTF	2.92	1.1437	1.6025
1RQS-2_A	1ctf__BOINC_ABRELAX_SAVE_ALL_OUT_BARCODE-1ctf_-frags83__1706_0.clean.out.42_1CTF	1CTF	2.61	4.0856	4.2539
1RQS-2_A	1ctf__BOINC_ABRELAX_SAVE_ALL_OUT_BARCODE-1ctf_-frags83__1706_0.clean.out.43_1CTF	1CTF	2.73	0.6792	1.2260
1RQS-2_A	1ctf__BOINC_ABRELAX_SAVE_ALL_OUT_BARCODE-1ctf_-frags83__1706_0.clean.out.44_1CTF	1CTF	3.30	0.6792	1.2260
1RQS-2_A	1ctf__BOINC_ABRELAX_SAVE_ALL_OUT_BARCODE-1ctf_-frags83__1706_0.clean.out.45_1CTF	1CTF	2.44	4.7050	4.8306
1RQS-2_A	1ctf__BOINC_ABRELAX_SAVE_ALL_OUT_BARCODE-1ctf_-frags83__1706_0.clean.out.46_1CTF	1CTF	2.62	0.3695	0.9905
1RQS-2_A	1ctf__BOINC_ABRELAX_SAVE_ALL_OUT_BARCODE-1ctf_-frags83__1706_0.clean.out.47_1CTF	1CTF	1.68	1.1437	1.6025
1RQS-2_A	1ctf__BOINC_ABRELAX_SAVE_ALL_OUT_BARCODE-1ctf_-frags83__1706_0.clean.out.48_1CTF	1CTF	1.65	-0.0950	0.6697
1RQS-2_A	1ctf__BOINC_ABRELAX_SAVE_ALL_OUT_BARCODE-1ctf_-frags83__1706_0.clean.out.49_1CTF	1CTF	2.14	0.6792	1.2260
1RQS-2_A	1ctf__BOINC_ABRELAX_SAVE_ALL_OUT_BARCODE-1ctf_-frags83__1706_0.clean.out.4_1CTF	1CTF	2.51	0.6792	1.2260
1RQS-2_A	1ctf__BOINC_ABRELAX_SAVE_ALL_OUT_BARCODE-1ctf_-frags83__1706_0.clean.out.50_1CTF	1CTF	2.69	0.5243	1.1064
1RQS-2_A	1ctf__BOINC_ABRELAX_SAVE_ALL_OUT_BARCODE-1ctf_-frags83__1706_0.clean.out.51_1CTF	1CTF	2.78	1.2985	1.7329
1RQS-2_A	1ctf__BOINC_ABRELAX_SAVE_ALL_OUT_BARCODE-1ctf_-frags83__1706_0.clean.out.52_1CTF	1CTF	2.51	1.7631	2.1344
1RQS-2_A	1ctf__BOINC_ABRELAX_SAVE_ALL_OUT_BARCODE-1ctf_-frags83__1706_0.clean.out.53_1CTF	1CTF	2.80	-0.5595	0.4008
1RQS-2_A	1ctf__BOINC_ABRELAX_SAVE_ALL_OUT_BARCODE-1ctf_-frags83__1706_0.clean.out.54_1CTF	1CTF	2.73	0.5243	1.1064
1RQS-2_A	1ctf__BOINC_ABRELAX_SAVE_ALL_OUT_BARCODE-1ctf_-frags83__1706_0.clean.out.55_1CTF	1CTF	2.90	1.6082	1.9990
1RQS-2_A	1ctf__BOINC_ABRELAX_SAVE_ALL_OUT_BARCODE-1ctf_-frags83__1706_0.clean.out.56_1CTF	1CTF	2.89	0.6792	1.2260
1RQS-2_A	1ctf__BOINC_ABRELAX_SAVE_ALL_OUT_BARCODE-1ctf_-frags83__1706_0.clean.out.57_1CTF	1CTF	2.83	0.5243	1.1064
1RQS-2_A	1ctf__BOINC_ABRELAX_SAVE_ALL_OUT_BARCODE-1ctf_-frags83__1706_0.clean.out.58_1CTF	1CTF	2.98	0.8340	1.3488
1RQS-2_A	1ctf__BOINC_ABRELAX_SAVE_ALL_OUT_BARCODE-1ctf_-frags83__1706_0.clean.out.59_1CTF	1CTF	2.56	0.6792	1.2260
1RQS-2_A	1ctf__BOINC_ABRELAX_SAVE_ALL_OUT_BARCODE-1ctf_-frags83__1706_0.clean.out.5_1CTF	1CTF	1.77	1.7631	2.1344
1RQS-2_A	1ctf__BOINC_ABRELAX_SAVE_ALL_OUT_BARCODE-1ctf_-frags83__1706_0.clean.out.60_1CTF	1CTF	2.71	3.9308	4.1100
1RQS-2_A	1ctf__BOINC_ABRELAX_SAVE_ALL_OUT_BARCODE-1ctf_-frags83__1706_0.clean.out.61_1CTF	1CTF	2.84	0.9889	1.4744
1RQS-2_A	1ctf__BOINC_ABRELAX_SAVE_ALL_OUT_BARCODE-1ctf_-frags83__1706_0.clean.out.62_1CTF	1CTF	3.16	1.2985	1.7329
1RQS-2_A	1ctf__BOINC_ABRELAX_SAVE_ALL_OUT_BARCODE-1ctf_-frags83__1706_0.clean.out.63_1CTF	1CTF	2.06	1.2985	1.7329
1RQS-2_A	1ctf__BOINC_ABRELAX_SAVE_ALL_OUT_BARCODE-1ctf_-frags83__1706_0.clean.out.64_1CTF	1CTF	2.79	1.7631	2.1344
1RQS-2_A	1ctf__BOINC_ABRELAX_SAVE_ALL_OUT_BARCODE-1ctf_-frags83__1706_0.clean.out.65_1CTF	1CTF	2.87	-0.2498	0.5735
1RQS-2_A	1ctf__BOINC_ABRELAX_SAVE_ALL_OUT_BARCODE-1ctf_-frags83__1706_0.clean.out.66_1CTF	1CTF	3.16	1.1437	1.6025
1RQS-2_A	1ctf__BOINC_ABRELAX_SAVE_ALL_OUT_BARCODE-1ctf_-frags83__1706_0.clean.out.67_1CTF	1CTF	2.81	0.9889	1.4744
1RQS-2_A	1ctf__BOINC_ABRELAX_SAVE_ALL_OUT_BARCODE-1ctf_-frags83__1706_0.clean.out.68_1CTF	1CTF	2.73	2.6921	2.9682
1RQS-2_A	1ctf__BOINC_ABRELAX_SAVE_ALL_OUT_BARCODE-1ctf_-frags83__1706_0.clean.out.69_1CTF	1CTF	2.33	1.4534	1.8651
1RQS-2_A	1ctf__BOINC_ABRELAX_SAVE_ALL_OUT_BARCODE-1ctf_-frags83__1706_0.clean.out.6_1CTF	1CTF	2.65	0.6792	1.2260
1RQS-2_A	1ctf__BOINC_ABRELAX_SAVE_ALL_OUT_BARCODE-1ctf_-frags83__1706_0.clean.out.70_1CTF	1CTF	2.36	1.2985	1.7329
1RQS-2_A	1ctf__BOINC_ABRELAX_SAVE_ALL_OUT_BARCODE-1ctf_-frags83__1706_0.clean.out.71_1CTF	1CTF	1.83	0.6792	1.2260
1RQS-2_A	1ctf__BOINC_ABRELAX_SAVE_ALL_OUT_BARCODE-1ctf_-frags83__1706_0.clean.out.72_1CTF	1CTF	1.69	0.2147	0.8787
1RQS-2_A	1ctf__BOINC_ABRELAX_SAVE_ALL_OUT_BARCODE-1ctf_-frags83__1706_0.clean.out.73_1CTF	1CTF	2.50	1.1437	1.6025
1RQS-2_A	1ctf__BOINC_ABRELAX_SAVE_ALL_OUT_BARCODE-1ctf_-frags83__1706_0.clean.out.74_1CTF	1CTF	1.81	0.0598	0.7716
1RQS-2_A	1ctf__BOINC_ABRELAX_SAVE_ALL_OUT_BARCODE-1ctf_-frags83__1706_0.clean.out.75_1CTF	1CTF	2.42	2.3824	2.6871
1RQS-2_A	1ctf__BOINC_ABRELAX_SAVE_ALL_OUT_BARCODE-1ctf_-frags83__1706_0.clean.out.76_1CTF	1CTF	2.68	0.0598	0.7716
1RQS-2_A	1ctf__BOINC_ABRELAX_SAVE_ALL_OUT_BARCODE-1ctf_-frags83__1706_0.clean.out.77_1CTF	1CTF	3.13	2.6921	2.9682
1RQS-2_A	1ctf__BOINC_ABRELAX_SAVE_ALL_OUT_BARCODE-1ctf_-frags83__1706_0.clean.out.78_1CTF	1CTF	2.51	1.1437	1.6025
1RQS-2_A	1ctf__BOINC_ABRELAX_SAVE_ALL_OUT_BARCODE-1ctf_-frags83__1706_0.clean.out.79_1CTF	1CTF	2.83	1.1437	1.6025
1RQS-2_A	1ctf__BOINC_ABRELAX_SAVE_ALL_OUT_BARCODE-1ctf_-frags83__1706_0.clean.out.7_1CTF	1CTF	2.88	0.8340	1.3488
1RQS-2_A	1ctf__BOINC_ABRELAX_SAVE_ALL_OUT_BARCODE-1ctf_-frags83__1706_0.clean.out.80_1CTF	1CTF	2.29	1.2985	1.7329
1RQS-2_A	1ctf__BOINC_ABRELAX_SAVE_ALL_OUT_BARCODE-1ctf_-frags83__1706_0.clean.out.81_1CTF	1CTF	2.57	1.1437	1.6025
1RQS-2_A	1ctf__BOINC_ABRELAX_SAVE_ALL_OUT_BARCODE-1ctf_-frags83__1706_0.clean.out.82_1CTF	1CTF	2.20	0.9889	1.4744
1RQS-2_A	1ctf__BOINC_ABRELAX_SAVE_ALL_OUT_BARCODE-1ctf_-frags83__1706_0.clean.out.83_1CTF	1CTF	1.61	0.3695	0.9905
1RQS-2_A	1ctf__BOINC_ABRELAX_SAVE_ALL_OUT_BARCODE-1ctf_-frags83__1706_0.clean.out.84_1CTF	1CTF	2.78	1.1437	1.6025
1RQS-2_A	1ctf__BOINC_ABRELAX_SAVE_ALL_OUT_BARCODE-1ctf_-frags83__1706_0.clean.out.85_1CTF	1CTF	2.44	0.9889	1.4744
1RQS-2_A	1ctf__BOINC_ABRELAX_SAVE_ALL_OUT_BARCODE-1ctf_-frags83__1706_0.clean.out.86_1CTF	1CTF	2.63	0.6792	1.2260
1RQS-2_A	1ctf__BOINC_ABRELAX_SAVE_ALL_OUT_BARCODE-1ctf_-frags83__1706_0.clean.out.87_1CTF	1CTF	2.80	0.8340	1.3488
1RQS-2_A	1ctf__BOINC_ABRELAX_SAVE_ALL_OUT_BARCODE-1ctf_-frags83__1706_0.clean.out.88_1CTF	1CTF	2.86	0.6792	1.2260
1RQS-2_A	1ctf__BOINC_ABRELAX_SAVE_ALL_OUT_BARCODE-1ctf_-frags83__1706_0.clean.out.89_1CTF	1CTF	2.60	1.1437	1.6025
1RQS-2_A	1ctf__BOINC_ABRELAX_SAVE_ALL_OUT_BARCODE-1ctf_-frags83__1706_0.clean.out.8_1CTF	1CTF	2.78	2.5372	2.8273
1RQS-2_A	1ctf__BOINC_ABRELAX_SAVE_ALL_OUT_BARCODE-1ctf_-frags83__1706_0.clean.out.90_1CTF	1CTF	3.02	3.0018	3.2516
1RQS-2_A	1ctf__BOINC_ABRELAX_SAVE_ALL_OUT_BARCODE-1ctf_-frags83__1706_0.clean.out.91_1CTF	1CTF	2.76	3.4663	3.6796
1RQS-2_A	1ctf__BOINC_ABRELAX_SAVE_ALL_OUT_BARCODE-1ctf_-frags83__1706_0.clean.out.92_1CTF	1CTF	2.91	1.4534	1.8651
1RQS-2_A	1ctf__BOINC_ABRELAX_SAVE_ALL_OUT_BARCODE-1ctf_-frags83__1706_0.clean.out.93_1CTF	1CTF	3.03	4.0856	4.2539
1RQS-2_A	1ctf__BOINC_ABRELAX_SAVE_ALL_OUT_BARCODE-1ctf_-frags83__1706_0.clean.out.94_1CTF	1CTF	1.70	0.2147	0.8787
1RQS-2_A	1ctf__BOINC_ABRELAX_SAVE_ALL_OUT_BARCODE-1ctf_-frags83__1706_0.clean.out.95_1CTF	1CTF	2.33	1.1437	1.6025
1RQS-2_A	1ctf__BOINC_ABRELAX_SAVE_ALL_OUT_BARCODE-1ctf_-frags83__1706_0.clean.out.96_1CTF	1CTF	2.98	1.4534	1.8651
1RQS-2_A	1ctf__BOINC_ABRELAX_SAVE_ALL_OUT_BARCODE-1ctf_-frags83__1706_0.clean.out.97_1CTF	1CTF	2.97	0.6792	1.2260
1RQS-2_A	1ctf__BOINC_ABRELAX_SAVE_ALL_OUT_BARCODE-1ctf_-frags83__1706_0.clean.out.98_1CTF	1CTF	2.48	1.6082	1.9990
1RQS-2_A	1ctf__BOINC_ABRELAX_SAVE_ALL_OUT_BARCODE-1ctf_-frags83__1706_0.clean.out.99_1CTF	1CTF	2.23	1.2985	1.7329
1RQS-2_A	1ctf__BOINC_ABRELAX_SAVE_ALL_OUT_BARCODE-1ctf_-frags83__1706_0.clean.out.9_1CTF	1CTF	2.91	0.5243	1.1064
