# Supplementary material for: Addressing the Role of Conformational Diversity in Protein Structure Prediction
Source: PLoS One. 2016 May 9;11(5):e0154923. doi: 10.1371/journal.pone.0154923 (PMC4861349; doi:10.1371/journal.pone.0154923)
Supplement: S1 Dataset — (GZ) [file pone.0154923.s002.gz › Palopoli-Monzon_2016_SI/Structural_alignments/SET_CASP/rmsd_mammoth_T0274.out.cov]

T0274	1WGB_A	T0274	0.13	9.7162	9.5187	156	156	100
T0274	1YOA_A	T0274	0.39	9.8850	9.6767	156	159	101.923076923077
T0274	RT0274TS319_1	T0274	1.56	8.5112	8.3905	156	145	92.9487179487179
T0274	RT0274TS319_2	T0274	1.66	8.4509	8.3340	156	159	101.923076923077
T0274	RT0274TS393_2	T0274	2.38	1.1347	1.5950	156	148	94.8717948717949
T0274	RT0274TS393_3	T0274	2.46	3.8807	4.0636	156	148	94.8717948717949
T0274	T0274AL013_1	T0274	1.84	8.8926	8.7476	156	154	98.7179487179487
T0274	T0274AL032_1	T0274	1.49	8.1655	8.0669	156	148	94.8717948717949
T0274	T0274AL092_1	T0274	1.60	8.9823	8.8316	156	146	93.5897435897436
T0274	T0274AL092_2	T0274	2.30	8.3574	8.2465	156	125	80.1282051282051
T0274	T0274AL092_3	T0274	1.56	-1.2768	0.1214	156	98	62.8205128205128
T0274	T0274AL092_4	T0274	2.72	0.0271	0.7496	156	98	62.8205128205128
T0274	T0274AL092_5	T0274	3.12	-0.3285	0.5270	156	98	62.8205128205128
T0274	T0274AL105_1	T0274	1.80	8.3660	8.2546	156	157	100.641025641026
T0274	T0274AL106_1	T0274	1.80	8.3660	8.2546	156	157	100.641025641026
T0274	T0274AL140_1	T0274	no_data	no_data	no_data	156	no_data	no_data
T0274	T0274AL163_1	T0274	1.73	8.4146	8.3001	156	150	96.1538461538462
T0274	T0274AL163_2	T0274	1.74	8.4146	8.3001	156	150	96.1538461538462
T0274	T0274AL163_3	T0274	1.72	8.4146	8.3001	156	150	96.1538461538462
T0274	T0274AL163_4	T0274	1.74	8.4146	8.3001	156	150	96.1538461538462
T0274	T0274AL163_5	T0274	1.72	8.4146	8.3001	156	150	96.1538461538462
T0274	T0274AL164_1	T0274	1.56	8.8190	8.6787	156	141	90.3846153846154
T0274	T0274AL164_2	T0274	1.54	8.4493	8.3325	156	151	96.7948717948718
T0274	T0274AL164_3	T0274	1.83	8.2913	8.1846	156	149	95.5128205128205
T0274	T0274AL164_4	T0274	1.56	8.5013	8.3812	156	129	82.6923076923077
T0274	T0274AL164_5	T0274	3.09	-1.2734	0.1223	156	126	80.7692307692308
T0274	T0274AL199_1	T0274	2.48	8.1692	8.0704	156	148	94.8717948717949
T0274	T0274AL210_1	T0274	1.66	8.5357	8.4134	156	151	96.7948717948718
T0274	T0274AL229_1	T0274	2.01	8.8400	8.6983	156	155	99.3589743589744
T0274	T0274AL229_2	T0274	1.66	8.1972	8.0966	156	162	103.846153846154
T0274	T0274AL229_3	T0274	1.73	8.2816	8.1756	156	157	100.641025641026
T0274	T0274AL229_4	T0274	2.32	4.7092	4.8346	156	115	73.7179487179487
T0274	T0274AL229_5	T0274	2.67	2.5807	2.8668	156	147	94.2307692307692
T0274	T0274AL230_1	T0274	2.04	8.7552	8.6189	156	155	99.3589743589744
T0274	T0274AL230_2	T0274	1.75	7.9441	7.8596	156	159	101.923076923077
T0274	T0274AL230_3	T0274	1.66	8.1972	8.0966	156	162	103.846153846154
T0274	T0274AL230_4	T0274	2.50	3.1095	3.3506	156	147	94.2307692307692
T0274	T0274AL230_5	T0274	2.32	4.4498	4.5927	156	121	77.5641025641026
T0274	T0274AL231_1	T0274	1.66	8.1972	8.0966	156	162	103.846153846154
T0274	T0274AL231_2	T0274	1.70	8.1972	8.0966	156	158	101.282051282051
T0274	T0274AL231_3	T0274	1.80	8.8400	8.6983	156	155	99.3589743589744
T0274	T0274AL231_4	T0274	2.53	3.0049	3.2544	156	151	96.7948717948718
T0274	T0274AL231_5	T0274	2.32	4.4088	4.5546	156	122	78.2051282051282
T0274	T0274AL232_1	T0274	1.65	8.8381	8.6965	156	147	94.2307692307692
T0274	T0274AL276_1	T0274	2.48	-1.9728	0.0157	156	130	83.3333333333333
T0274	T0274AL291_1	T0274	2.53	8.6370	8.5083	156	154	98.7179487179487
T0274	T0274AL308_1	T0274	1.82	8.8400	8.6983	156	155	99.3589743589744
T0274	T0274AL314_1	T0274	1.75	8.0013	7.9131	156	141	90.3846153846154
T0274	T0274AL314_2	T0274	1.58	8.0285	7.9386	156	161	103.205128205128
T0274	T0274AL314_3	T0274	2.01	8.8400	8.6983	156	155	99.3589743589744
T0274	T0274AL314_4	T0274	1.85	8.5348	8.4126	156	159	101.923076923077
T0274	T0274AL314_5	T0274	2.27	4.5098	4.6486	156	122	78.2051282051282
T0274	T0274AL383_1	T0274	1.50	7.9708	7.8846	156	145	92.9487179487179
T0274	T0274AL383_2	T0274	2.55	7.8309	7.7536	156	146	93.5897435897436
T0274	T0274AL383_3	T0274	1.63	8.8277	8.6868	156	152	97.4358974358974
T0274	T0274AL394_1	T0274	1.54	8.4493	8.3325	156	151	96.7948717948718
T0274	T0274AL394_2	T0274	1.57	7.9441	7.8596	156	157	100.641025641026
T0274	T0274AL394_3	T0274	1.57	8.0285	7.9386	156	162	103.846153846154
T0274	T0274AL394_4	T0274	1.87	8.2111	8.1096	156	159	101.923076923077
T0274	T0274AL394_5	T0274	1.59	8.0285	7.9386	156	162	103.846153846154
T0274	T0274AL398_1	T0274	2.01	8.8400	8.6983	156	155	99.3589743589744
T0274	T0274AL398_2	T0274	1.84	7.9441	7.8596	156	162	103.846153846154
T0274	T0274AL398_3	T0274	1.40	8.6077	8.4809	156	148	94.8717948717949
T0274	T0274AL398_4	T0274	1.77	8.2816	8.1756	156	159	101.923076923077
T0274	T0274AL398_5	T0274	2.27	4.5098	4.6486	156	122	78.2051282051282
T0274	T0274AL418_1	T0274	1.75	8.0013	7.9131	156	141	90.3846153846154
T0274	T0274AL418_2	T0274	2.01	8.8400	8.6983	156	155	99.3589743589744
T0274	T0274AL418_3	T0274	1.57	8.0285	7.9386	156	162	103.846153846154
T0274	T0274AL418_4	T0274	1.88	8.4504	8.3336	156	159	101.923076923077
T0274	T0274AL418_5	T0274	2.27	4.5098	4.6486	156	122	78.2051282051282
T0274	T0274AL420_1	T0274	1.83	8.8926	8.7476	156	154	98.7179487179487
T0274	T0274AL420_2	T0274	1.83	8.8926	8.7476	156	154	98.7179487179487
T0274	T0274AL420_3	T0274	1.54	8.0080	7.9194	156	146	93.5897435897436
T0274	T0274AL420_4	T0274	1.50	8.0080	7.9194	156	146	93.5897435897436
T0274	T0274AL596_1	T0274	1.87	8.4161	8.3014	156	155	99.3589743589744
T0274	T0274AL596_2	T0274	1.58	7.1494	7.1157	156	138	88.4615384615385
T0274	T0274AL629_1	T0274	2.46	8.7747	8.6372	156	153	98.0769230769231
T0274	T0274AL629_2	T0274	1.30	8.6202	8.4925	156	124	79.4871794871795
T0274	T0274TS003_1	T0274	1.73	8.2816	8.1756	156	157	100.641025641026
T0274	T0274TS003_2	T0274	2.11	7.7753	7.7016	156	159	101.923076923077
T0274	T0274TS007_1	T0274	1.72	7.7753	7.7016	156	159	101.923076923077
T0274	T0274TS007_2	T0274	1.85	7.7753	7.7016	156	159	101.923076923077
T0274	T0274TS007_3	T0274	2.39	7.8597	7.7806	156	159	101.923076923077
T0274	T0274TS009_1	T0274	1.78	8.1972	8.0966	156	159	101.923076923077
T0274	T0274TS009_2	T0274	2.08	8.3660	8.2546	156	159	101.923076923077
T0274	T0274TS009_3	T0274	2.10	8.4504	8.3336	156	159	101.923076923077
T0274	T0274TS009_4	T0274	2.46	8.4504	8.3336	156	159	101.923076923077
T0274	T0274TS009_5	T0274	1.70	8.4504	8.3336	156	159	101.923076923077
T0274	T0274TS011_1	T0274	2.16	8.1289	8.0326	156	142	91.025641025641
T0274	T0274TS014_1	T0274	1.81	8.5200	8.3988	156	148	94.8717948717949
T0274	T0274TS014_1u	T0274	1.64	8.3446	8.2346	156	148	94.8717948717949
T0274	T0274TS018_1	T0274	2.98	-0.4945	0.4348	156	159	101.923076923077
T0274	T0274TS018_2	T0274	2.72	0.5182	1.1017	156	159	101.923076923077
T0274	T0274TS018_3	T0274	2.69	-0.0725	0.6841	156	159	101.923076923077
T0274	T0274TS018_4	T0274	2.56	-1.0852	0.1782	156	159	101.923076923077
T0274	T0274TS018_5	T0274	2.87	-0.0725	0.6841	156	159	101.923076923077
T0274	T0274TS019_1	T0274	2.79	-1.2539	0.1275	156	159	101.923076923077
T0274	T0274TS019_2	T0274	2.68	0.1806	0.8547	156	159	101.923076923077
T0274	T0274TS019_3	T0274	3.08	-1.3383	0.1060	156	159	101.923076923077
T0274	T0274TS019_4	T0274	3.07	-0.2413	0.5786	156	159	101.923076923077
T0274	T0274TS019_5	T0274	3.01	-0.3257	0.5287	156	159	101.923076923077
T0274	T0274TS021_1	T0274	1.64	8.2816	8.1756	156	159	101.923076923077
T0274	T0274TS021_2	T0274	1.61	8.7036	8.5706	156	159	101.923076923077
T0274	T0274TS021_3	T0274	2.03	8.2816	8.1756	156	159	101.923076923077
T0274	T0274TS021_4	T0274	1.53	8.7879	8.6496	156	159	101.923076923077
T0274	T0274TS021_5	T0274	1.68	8.1095	8.0144	156	139	89.1025641025641
T0274	T0274TS026_1	T0274	2.11	8.4504	8.3336	156	159	101.923076923077
T0274	T0274TS026_2	T0274	2.12	8.4504	8.3336	156	159	101.923076923077
T0274	T0274TS026_3	T0274	1.95	8.4504	8.3336	156	159	101.923076923077
T0274	T0274TS030_1	T0274	2.12	8.4504	8.3336	156	159	101.923076923077
T0274	T0274TS030_2	T0274	1.95	8.4504	8.3336	156	159	101.923076923077
T0274	T0274TS033_1	T0274	2.49	8.1900	8.0898	156	151	96.7948717948718
T0274	T0274TS033_2	T0274	1.56	8.8926	8.7476	156	154	98.7179487179487
T0274	T0274TS033_3	T0274	1.58	8.0285	7.9386	156	156	100
T0274	T0274TS033_4	T0274	1.73	8.2816	8.1756	156	157	100.641025641026
T0274	T0274TS033_5	T0274	2.32	4.7135	4.8386	156	108	69.2307692307692
T0274	T0274TS035_1	T0274	1.96	8.4504	8.3336	156	159	101.923076923077
T0274	T0274TS039_1u	T0274	2.45	-1.7603	0.0336	156	159	101.923076923077
T0274	T0274TS039_2u	T0274	2.81	-0.2413	0.5786	156	159	101.923076923077
T0274	T0274TS039_3u	T0274	2.14	-1.8446	0.0253	156	159	101.923076923077
T0274	T0274TS039_4u	T0274	2.81	-0.2413	0.5786	156	159	101.923076923077
T0274	T0274TS039_5u	T0274	2.53	-1.2539	0.1275	156	159	101.923076923077
T0274	T0274TS042_1	T0274	1.44	8.7879	8.6496	156	159	101.923076923077
T0274	T0274TS042_2	T0274	1.65	8.7879	8.6496	156	159	101.923076923077
T0274	T0274TS042_3	T0274	1.54	8.8723	8.7286	156	159	101.923076923077
T0274	T0274TS046_1	T0274	1.64	7.9441	7.8596	156	159	101.923076923077
T0274	T0274TS049_1	T0274	2.37	-1.5071	0.0703	156	159	101.923076923077
T0274	T0274TS051_1	T0274	1.75	8.1129	8.0176	156	159	101.923076923077
T0274	T0274TS051_2	T0274	2.56	7.1846	7.1487	156	159	101.923076923077
T0274	T0274TS051_3	T0274	1.76	8.2816	8.1756	156	159	101.923076923077
T0274	T0274TS051_4	T0274	1.82	7.9441	7.8596	156	159	101.923076923077
T0274	T0274TS051_5	T0274	1.96	8.3660	8.2546	156	159	101.923076923077
T0274	T0274TS052_1	T0274	1.75	8.1129	8.0176	156	159	101.923076923077
T0274	T0274TS052_2	T0274	2.56	7.1846	7.1487	156	159	101.923076923077
T0274	T0274TS052_3	T0274	1.76	8.2816	8.1756	156	159	101.923076923077
T0274	T0274TS052_4	T0274	1.82	7.9441	7.8596	156	159	101.923076923077
T0274	T0274TS052_5	T0274	1.96	8.3660	8.2546	156	159	101.923076923077
T0274	T0274TS060_1	T0274	2.42	8.7036	8.5706	156	159	101.923076923077
T0274	T0274TS061_1	T0274	2.51	8.6891	8.5570	156	153	98.0769230769231
T0274	T0274TS079_1	T0274	1.94	8.4504	8.3336	156	159	101.923076923077
T0274	T0274TS079_2	T0274	1.86	8.1972	8.0966	156	159	101.923076923077
T0274	T0274TS081_1	T0274	1.94	8.7036	8.5706	156	159	101.923076923077
T0274	T0274TS089_1	T0274	2.53	6.5095	6.5170	156	159	101.923076923077
T0274	T0274TS089_2	T0274	2.89	4.5687	4.7035	156	159	101.923076923077
T0274	T0274TS089_3	T0274	2.92	-1.1696	0.1516	156	159	101.923076923077
T0274	T0274TS089_4	T0274	2.84	-0.3257	0.5287	156	159	101.923076923077
T0274	T0274TS089_5	T0274	3.03	1.6152	2.0051	156	159	101.923076923077
T0274	T0274TS094_1	T0274	2.06	8.1129	8.0176	156	159	101.923076923077
T0274	T0274TS094_2	T0274	2.52	8.3660	8.2546	156	159	101.923076923077
T0274	T0274TS094_3	T0274	2.02	7.8597	7.7806	156	159	101.923076923077
T0274	T0274TS094_4	T0274	2.01	8.2816	8.1756	156	159	101.923076923077
T0274	T0274TS094_5	T0274	1.89	7.4378	7.3857	156	159	101.923076923077
T0274	T0274TS096_1	T0274	1.70	8.1972	8.0966	156	159	101.923076923077
T0274	T0274TS096_2	T0274	1.76	7.9441	7.8596	156	159	101.923076923077
T0274	T0274TS096_5	T0274	1.69	8.7879	8.6496	156	156	100
T0274	T0274TS100_1	T0274	1.68	8.4504	8.3336	156	159	101.923076923077
T0274	T0274TS100_2	T0274	1.67	8.5348	8.4126	156	159	101.923076923077
T0274	T0274TS100_3	T0274	1.62	8.3660	8.2546	156	159	101.923076923077
T0274	T0274TS100_4	T0274	1.52	8.5348	8.4126	156	159	101.923076923077
T0274	T0274TS100_5	T0274	1.68	8.6192	8.4916	156	159	101.923076923077
T0274	T0274TS101_1	T0274	1.64	8.2816	8.1756	156	159	101.923076923077
T0274	T0274TS101_2	T0274	1.92	8.5348	8.4126	156	159	101.923076923077
T0274	T0274TS101_3	T0274	1.65	8.2816	8.1756	156	159	101.923076923077
T0274	T0274TS101_4	T0274	2.08	8.3660	8.2546	156	159	101.923076923077
T0274	T0274TS101_5	T0274	1.65	8.3660	8.2546	156	159	101.923076923077
T0274	T0274TS109_1	T0274	1.88	8.4504	8.3336	156	158	101.282051282051
T0274	T0274TS110_1	T0274	1.70	8.8602	8.7173	156	153	98.0769230769231
T0274	T0274TS110_2	T0274	1.70	8.2816	8.1756	156	157	100.641025641026
T0274	T0274TS110_3	T0274	2.44	4.4730	4.6144	156	118	75.6410256410256
T0274	T0274TS110_4	T0274	2.19	-1.6633	0.0454	156	57	36.5384615384615
T0274	T0274TS110_5	T0274	2.11	-1.4321	0.0849	156	54	34.6153846153846
T0274	T0274TS111_1	T0274	1.57	8.2816	8.1756	156	156	100
T0274	T0274TS111_2	T0274	2.01	8.8926	8.7476	156	154	98.7179487179487
T0274	T0274TS111_3	T0274	2.48	3.7466	3.9391	156	110	70.5128205128205
T0274	T0274TS111_4	T0274	2.83	-0.1054	0.6630	156	74	47.4358974358974
T0274	T0274TS111_5	T0274	2.95	1.0589	1.5321	156	78	50
T0274	T0274TS112_1	T0274	1.54	8.0080	7.9194	156	146	93.5897435897436
T0274	T0274TS112_2	T0274	1.54	8.1289	8.0326	156	142	91.025641025641
T0274	T0274TS112_3	T0274	1.73	8.0599	7.9680	156	145	92.9487179487179
T0274	T0274TS112_4	T0274	1.73	8.2816	8.1756	156	157	100.641025641026
T0274	T0274TS112_5	T0274	1.58	8.0285	7.9386	156	156	100
T0274	T0274TS113_1	T0274	1.78	7.9074	7.8252	156	155	99.3589743589744
T0274	T0274TS113_2	T0274	1.77	7.8597	7.7806	156	158	101.282051282051
T0274	T0274TS113_3	T0274	1.90	7.6909	7.6226	156	158	101.282051282051
T0274	T0274TS114_1	T0274	2.14	8.1972	8.0966	156	159	101.923076923077
T0274	T0274TS114_2	T0274	1.79	6.2564	6.2801	156	159	101.923076923077
T0274	T0274TS114_3	T0274	1.95	-2.0134	0.0134	156	159	101.923076923077
T0274	T0274TS114_4	T0274	2.57	-1.8446	0.0253	156	159	101.923076923077
T0274	T0274TS114_5	T0274	1.94	-1.8446	0.0253	156	159	101.923076923077
T0274	T0274TS122_1	T0274	1.61	8.6192	8.4916	156	159	101.923076923077
T0274	T0274TS126_1	T0274	1.96	7.8597	7.7806	156	159	101.923076923077
T0274	T0274TS126_2	T0274	1.88	7.9441	7.8596	156	159	101.923076923077
T0274	T0274TS126_3	T0274	1.63	8.3660	8.2546	156	159	101.923076923077
T0274	T0274TS126_4	T0274	1.94	8.6192	8.4916	156	159	101.923076923077
T0274	T0274TS137_1	T0274	2.07	7.7753	7.7016	156	159	101.923076923077
T0274	T0274TS137_2	T0274	1.74	8.3660	8.2546	156	159	101.923076923077
T0274	T0274TS137_3	T0274	2.70	8.2816	8.1756	156	159	101.923076923077
T0274	T0274TS137_4	T0274	1.69	8.0285	7.9386	156	159	101.923076923077
T0274	T0274TS137_5	T0274	1.88	7.5222	7.4646	156	159	101.923076923077
T0274	T0274TS139_1	T0274	1.99	8.2816	8.1756	156	156	100
T0274	T0274TS156_1	T0274	2.47	8.8277	8.6868	156	152	97.4358974358974
T0274	T0274TS156_2	T0274	1.97	8.2816	8.1756	156	159	101.923076923077
T0274	T0274TS156_3	T0274	1.75	8.1129	8.0176	156	159	101.923076923077
T0274	T0274TS157_1	T0274	2.96	0.7713	1.2987	156	159	101.923076923077
T0274	T0274TS160_1	T0274	2.10	7.5222	7.4646	156	159	101.923076923077
T0274	T0274TS160_2	T0274	1.85	8.3660	8.2546	156	159	101.923076923077
T0274	T0274TS160_3	T0274	2.17	7.9441	7.8596	156	159	101.923076923077
T0274	T0274TS160_4	T0274	1.85	8.1972	8.0966	156	159	101.923076923077
T0274	T0274TS160_5	T0274	1.92	8.7879	8.6496	156	159	101.923076923077
T0274	T0274TS166_1	T0274	1.97	7.8597	7.7806	156	159	101.923076923077
T0274	T0274TS166_2	T0274	1.97	7.8597	7.7806	156	159	101.923076923077
T0274	T0274TS166_3	T0274	1.81	7.9441	7.8596	156	159	101.923076923077
T0274	T0274TS166_4	T0274	1.54	8.3977	8.2842	156	152	97.4358974358974
T0274	T0274TS166_5	T0274	1.57	8.8770	8.7330	156	140	89.7435897435897
T0274	T0274TS176_1	T0274	1.71	8.9567	8.8076	156	159	101.923076923077
T0274	T0274TS176_2	T0274	1.62	9.1255	8.9656	156	159	101.923076923077
T0274	T0274TS176_3	T0274	1.49	8.9567	8.8076	156	159	101.923076923077
T0274	T0274TS176_4	T0274	1.77	9.1255	8.9656	156	159	101.923076923077
T0274	T0274TS176_5	T0274	1.51	8.8723	8.7286	156	159	101.923076923077
T0274	T0274TS185_1	T0274	2.00	8.1129	8.0176	156	159	101.923076923077
T0274	T0274TS186_1	T0274	1.55	8.6891	8.5570	156	153	98.0769230769231
T0274	T0274TS186_2	T0274	1.81	8.0285	7.9386	156	157	100.641025641026
T0274	T0274TS186_3	T0274	1.69	8.4504	8.3336	156	157	100.641025641026
T0274	T0274TS186_4	T0274	1.54	8.0080	7.9194	156	146	93.5897435897436
T0274	T0274TS186_5	T0274	2.70	-1.5071	0.0703	156	156	100
T0274	T0274TS197_1	T0274	2.89	8.7036	8.5706	156	159	101.923076923077
T0274	T0274TS197_2	T0274	2.12	8.2816	8.1756	156	159	101.923076923077
T0274	T0274TS197_3	T0274	2.46	8.6192	8.4916	156	159	101.923076923077
T0274	T0274TS207_1	T0274	2.47	8.6192	8.4916	156	159	101.923076923077
T0274	T0274TS207_2	T0274	1.78	8.1972	8.0966	156	159	101.923076923077
T0274	T0274TS207_3	T0274	2.12	8.1129	8.0176	156	159	101.923076923077
T0274	T0274TS207_4	T0274	2.27	7.9441	7.8596	156	159	101.923076923077
T0274	T0274TS207_5	T0274	2.18	1.8683	2.2272	156	159	101.923076923077
T0274	T0274TS213_1	T0274	1.65	8.1972	8.0966	156	159	101.923076923077
T0274	T0274TS217_1	T0274	2.04	8.5856	8.4602	156	155	99.3589743589744
T0274	T0274TS223_1	T0274	1.96	8.4504	8.3336	156	159	101.923076923077
T0274	T0274TS237_1	T0274	1.68	8.5348	8.4126	156	159	101.923076923077
T0274	T0274TS242_1	T0274	1.90	8.6192	8.4916	156	159	101.923076923077
T0274	T0274TS242_2	T0274	2.09	8.2816	8.1756	156	159	101.923076923077
T0274	T0274TS242_3	T0274	1.59	8.3660	8.2546	156	159	101.923076923077
T0274	T0274TS242_4	T0274	1.83	8.0285	7.9386	156	159	101.923076923077
T0274	T0274TS242_5	T0274	2.62	2.4590	2.7564	156	159	101.923076923077
T0274	T0274TS243_1	T0274	1.45	8.6192	8.4916	156	159	101.923076923077
T0274	T0274TS243_2	T0274	2.76	7.7753	7.7016	156	158	101.282051282051
T0274	T0274TS244_1	T0274	2.11	8.8723	8.7286	156	159	101.923076923077
T0274	T0274TS245_1	T0274	2.11	8.1972	8.0966	156	159	101.923076923077
T0274	T0274TS247_1	T0274	1.75	7.9441	7.8596	156	158	101.282051282051
T0274	T0274TS261_1	T0274	2.08	8.3977	8.2842	156	152	97.4358974358974
T0274	T0274TS261_2	T0274	2.07	8.3815	8.2691	156	154	98.7179487179487
T0274	T0274TS263_1	T0274	1.99	8.0285	7.9386	156	159	101.923076923077
T0274	T0274TS263_2	T0274	2.00	7.6065	7.5436	156	159	101.923076923077
T0274	T0274TS267_1	T0274	2.52	8.7036	8.5706	156	159	101.923076923077
T0274	T0274TS272_1	T0274	1.60	8.8723	8.7286	156	159	101.923076923077
T0274	T0274TS272_2	T0274	1.68	8.6192	8.4916	156	159	101.923076923077
T0274	T0274TS272_3	T0274	1.70	8.7879	8.6496	156	159	101.923076923077
T0274	T0274TS272_4	T0274	1.90	8.7036	8.5706	156	159	101.923076923077
T0274	T0274TS272_5	T0274	1.96	8.1972	8.0966	156	159	101.923076923077
T0274	T0274TS283_1	T0274	1.68	8.5348	8.4126	156	159	101.923076923077
T0274	T0274TS283_2	T0274	1.68	8.5348	8.4126	156	159	101.923076923077
T0274	T0274TS283_3	T0274	1.68	8.5348	8.4126	156	159	101.923076923077
T0274	T0274TS283_4	T0274	1.68	8.5348	8.4126	156	159	101.923076923077
T0274	T0274TS283_5	T0274	1.74	8.5348	8.4126	156	159	101.923076923077
T0274	T0274TS289_1	T0274	1.91	8.6035	8.4769	156	153	98.0769230769231
T0274	T0274TS290_1	T0274	1.95	7.9939	7.9062	156	148	94.8717948717949
T0274	T0274TS304_1	T0274	1.75	8.5697	8.4453	156	152	97.4358974358974
T0274	T0274TS304_2	T0274	1.78	8.3117	8.2037	156	152	97.4358974358974
T0274	T0274TS304_3	T0274	2.51	7.7032	7.6341	156	138	88.4615384615385
T0274	T0274TS304_4	T0274	1.94	7.6109	7.5477	156	138	88.4615384615385
T0274	T0274TS304_5	T0274	1.44	7.7810	7.7070	156	140	89.7435897435897
T0274	T0274TS305_1	T0274	1.77	7.8597	7.7806	156	159	101.923076923077
T0274	T0274TS305_2	T0274	1.97	8.1124	8.0171	156	144	92.3076923076923
T0274	T0274TS305_3	T0274	1.85	7.5586	7.4988	156	139	89.1025641025641
T0274	T0274TS305_4	T0274	1.92	7.3377	7.2920	156	129	82.6923076923077
T0274	T0274TS319_1_1	T0274	1.56	8.5112	8.3905	156	132	84.6153846153846
T0274	T0274TS319_1_2	T0274	1.73	-2.1601	0.0070	156	13	8.33333333333333
T0274	T0274TS319_2_1	T0274	1.66	8.4509	8.3340	156	146	93.5897435897436
T0274	T0274TS319_2_2	T0274	1.73	-2.1601	0.0070	156	13	8.33333333333333
T0274	T0274TS320_1	T0274	1.50	8.7617	8.6250	156	142	91.025641025641
T0274	T0274TS320_2	T0274	1.53	8.5200	8.3988	156	148	94.8717948717949
T0274	T0274TS320_3	T0274	1.66	7.7753	7.7016	156	156	100
T0274	T0274TS320_4	T0274	1.68	7.9827	7.8957	156	123	78.8461538461538
T0274	T0274TS320_5	T0274	3.11	-0.5549	0.4032	156	153	98.0769230769231
T0274	T0274TS324_1	T0274	1.57	8.7436	8.6081	156	136	87.1794871794872
T0274	T0274TS324_2	T0274	2.04	7.9195	7.8366	156	129	82.6923076923077
T0274	T0274TS324_3	T0274	1.58	8.2706	8.1653	156	128	82.0512820512821
T0274	T0274TS324_4	T0274	2.09	7.9677	7.8817	156	152	97.4358974358974
T0274	T0274TS324_5	T0274	1.83	7.9677	7.8817	156	152	97.4358974358974
T0274	T0274TS331_1	T0274	1.81	8.0673	7.9749	156	150	96.1538461538462
T0274	T0274TS331_2	T0274	1.96	8.3313	8.2221	156	155	99.3589743589744
T0274	T0274TS331_3	T0274	1.69	7.7689	7.6956	156	149	95.5128205128205
T0274	T0274TS331_4	T0274	1.87	8.4161	8.3014	156	155	99.3589743589744
T0274	T0274TS331_5	T0274	2.50	8.1646	8.0661	156	138	88.4615384615385
T0274	T0274TS338_1	T0274	2.20	7.0158	6.9908	156	157	100.641025641026
T0274	T0274TS338_2	T0274	2.46	8.7552	8.6189	156	155	99.3589743589744
T0274	T0274TS338_3	T0274	1.79	7.9441	7.8596	156	159	101.923076923077
T0274	T0274TS338_4	T0274	1.71	8.4504	8.3336	156	159	101.923076923077
T0274	T0274TS338_5	T0274	2.44	-1.3591	0.1010	156	108	69.2307692307692
T0274	T0274TS344_1	T0274	1.84	8.3660	8.2546	156	159	101.923076923077
T0274	T0274TS348_1	T0274	2.78	-1.1696	0.1516	156	159	101.923076923077
T0274	T0274TS352_1	T0274	2.49	8.1900	8.0898	156	151	96.7948717948718
T0274	T0274TS352_2	T0274	1.56	8.8926	8.7476	156	154	98.7179487179487
T0274	T0274TS352_3	T0274	1.58	8.0285	7.9386	156	156	100
T0274	T0274TS352_4	T0274	1.73	8.2816	8.1756	156	157	100.641025641026
T0274	T0274TS352_5	T0274	2.32	4.7135	4.8386	156	108	69.2307692307692
T0274	T0274TS356_1	T0274	2.62	-1.8446	0.0253	156	159	101.923076923077
T0274	T0274TS367_1	T0274	1.77	8.6192	8.4916	156	159	101.923076923077
T0274	T0274TS367_2	T0274	1.64	8.7036	8.5706	156	159	101.923076923077
T0274	T0274TS375_1	T0274	1.77	8.4509	8.3340	156	146	93.5897435897436
T0274	T0274TS375_2	T0274	1.44	8.4204	8.3055	156	140	89.7435897435897
T0274	T0274TS375_3	T0274	1.99	8.7879	8.6496	156	156	100
T0274	T0274TS375_4	T0274	1.67	8.5348	8.4126	156	156	100
T0274	T0274TS375_5	T0274	1.58	8.7036	8.5706	156	156	100
T0274	T0274TS376_1	T0274	1.75	8.4509	8.3340	156	146	93.5897435897436
T0274	T0274TS376_2	T0274	1.81	8.4204	8.3055	156	140	89.7435897435897
T0274	T0274TS376_3	T0274	1.86	8.4204	8.3055	156	140	89.7435897435897
T0274	T0274TS376_4	T0274	1.67	8.6192	8.4916	156	156	100
T0274	T0274TS376_5	T0274	1.69	8.7879	8.6496	156	156	100
T0274	T0274TS381_1	T0274	2.41	8.8400	8.6983	156	155	99.3589743589744
T0274	T0274TS381_2	T0274	1.58	8.4504	8.3336	156	158	101.282051282051
T0274	T0274TS381_3	T0274	2.99	-1.5955	0.0553	156	132	84.6153846153846
T0274	T0274TS381_4	T0274	1.95	2.6278	2.9097	156	159	101.923076923077
T0274	T0274TS381_5	T0274	2.61	-1.0234	0.1994	156	132	84.6153846153846
T0274	T0274TS384_1	T0274	1.66	8.9500	8.8014	156	145	92.9487179487179
T0274	T0274TS384_2	T0274	1.84	8.4001	8.2865	156	142	91.025641025641
T0274	T0274TS393_1	T0274	1.61	8.8708	8.7272	156	148	94.8717948717949
T0274	T0274TS393_2_1	T0274	2.38	1.1347	1.5950	156	72	46.1538461538462
T0274	T0274TS393_2_2	T0274	2.35	-1.0113	0.2037	156	76	48.7179487179487
T0274	T0274TS393_3_1	T0274	2.46	3.8807	4.0636	156	112	71.7948717948718
T0274	T0274TS393_3_2	T0274	2.79	-3.3553	0.0000	156	36	23.0769230769231
T0274	T0274TS393_4	T0274	2.60	-1.6332	0.0496	156	142	91.025641025641
T0274	T0274TS393_5	T0274	2.68	-0.2886	0.5504	156	152	97.4358974358974
T0274	T0274TS400_1	T0274	2.18	8.3660	8.2546	156	159	101.923076923077
T0274	T0274TS400_2	T0274	1.71	8.4504	8.3336	156	159	101.923076923077
T0274	T0274TS400_3	T0274	1.44	8.7036	8.5706	156	159	101.923076923077
T0274	T0274TS400_4	T0274	1.85	8.1129	8.0176	156	159	101.923076923077
T0274	T0274TS400_5	T0274	2.77	8.7879	8.6496	156	159	101.923076923077
T0274	T0274TS406_1	T0274	no_data	no_data	no_data	156	no_data	no_data
T0274	T0274TS450_1	T0274	1.43	8.9567	8.8076	156	159	101.923076923077
T0274	T0274TS451_1	T0274	2.01	8.6704	8.5396	156	155	99.3589743589744
T0274	T0274TS451_2	T0274	2.36	8.1129	8.0176	156	159	101.923076923077
T0274	T0274TS451_3	T0274	2.08	8.7879	8.6496	156	159	101.923076923077
T0274	T0274TS451_4	T0274	1.76	8.5348	8.4126	156	159	101.923076923077
T0274	T0274TS451_5	T0274	2.51	3.6089	3.8115	156	145	92.9487179487179
T0274	T0274TS454_1	T0274	2.11	8.6192	8.4916	156	159	101.923076923077
T0274	T0274TS472_1	T0274	1.98	8.0285	7.9386	156	159	101.923076923077
T0274	T0274TS475_1	T0274	0.86	6.4082	6.4222	156	68	43.5897435897436
T0274	T0274TS478_1	T0274	2.21	8.3660	8.2546	156	159	101.923076923077
T0274	T0274TS478_2	T0274	2.13	8.5348	8.4126	156	159	101.923076923077
T0274	T0274TS478_3	T0274	2.40	7.6909	7.6226	156	159	101.923076923077
T0274	T0274TS478_4	T0274	2.19	8.2816	8.1756	156	159	101.923076923077
T0274	T0274TS478_5	T0274	2.39	8.3660	8.2546	156	159	101.923076923077
T0274	T0274TS482_1	T0274	2.13	7.9441	7.8596	156	159	101.923076923077
T0274	T0274TS482_2	T0274	2.03	7.8597	7.7806	156	159	101.923076923077
T0274	T0274TS482_3	T0274	2.08	8.2816	8.1756	156	159	101.923076923077
T0274	T0274TS482_4	T0274	2.26	8.1129	8.0176	156	159	101.923076923077
T0274	T0274TS482_5	T0274	2.23	8.1972	8.0966	156	159	101.923076923077
T0274	T0274TS501_1	T0274	1.93	8.3660	8.2546	156	158	101.282051282051
T0274	T0274TS504_1	T0274	2.02	8.8277	8.6868	156	152	97.4358974358974
T0274	T0274TS504_2	T0274	2.02	8.8277	8.6868	156	152	97.4358974358974
T0274	T0274TS504_3	T0274	1.56	8.8926	8.7476	156	154	98.7179487179487
T0274	T0274TS504_4	T0274	1.50	8.0080	7.9194	156	146	93.5897435897436
T0274	T0274TS504_5	T0274	1.73	8.0599	7.9680	156	145	92.9487179487179
T0274	T0274TS506_1	T0274	1.92	7.9334	7.8496	156	144	92.3076923076923
T0274	T0274TS506_2	T0274	1.86	8.4493	8.3325	156	151	96.7948717948718
T0274	T0274TS506_3	T0274	2.18	8.1129	8.0176	156	157	100.641025641026
T0274	T0274TS506_4	T0274	2.05	7.6065	7.5436	156	158	101.282051282051
T0274	T0274TS506_5	T0274	1.69	8.5348	8.4126	156	159	101.923076923077
T0274	T0274TS512_1	T0274	1.89	8.4509	8.3340	156	146	93.5897435897436
T0274	T0274TS513_1	T0274	1.88	8.2816	8.1756	156	156	100
T0274	T0274TS514_1	T0274	1.74	8.3660	8.2546	156	156	100
T0274	T0274TS519_1	T0274	1.94	8.7036	8.5706	156	159	101.923076923077
T0274	T0274TS530_1	T0274	1.72	8.8723	8.7286	156	159	101.923076923077
T0274	T0274TS530_2	T0274	2.74	8.5348	8.4126	156	158	101.282051282051
T0274	T0274TS530_3	T0274	1.80	8.0285	7.9386	156	159	101.923076923077
T0274	T0274TS530_4	T0274	1.58	8.6192	8.4916	156	159	101.923076923077
T0274	T0274TS530_5	T0274	1.86	8.5348	8.4126	156	159	101.923076923077
T0274	T0274TS550_1	T0274	2.09	8.0285	7.9386	156	159	101.923076923077
T0274	T0274TS552_1	T0274	3.13	0.6025	1.1663	156	159	101.923076923077
T0274	T0274TS561_1	T0274	1.70	8.5348	8.4126	156	159	101.923076923077
T0274	T0274TS561_2	T0274	1.73	8.7879	8.6496	156	159	101.923076923077
T0274	T0274TS561_3	T0274	2.20	8.7036	8.5706	156	159	101.923076923077
T0274	T0274TS573_1	T0274	1.60	8.7879	8.6496	156	159	101.923076923077
T0274	T0274TS579_1	T0274	1.97	8.1129	8.0176	156	159	101.923076923077
T0274	T0274TS579_1u	T0274	1.93	8.4504	8.3336	156	159	101.923076923077
T0274	T0274TS579_2	T0274	2.06	8.1129	8.0176	156	159	101.923076923077
T0274	T0274TS579_2u	T0274	1.69	8.1972	8.0966	156	159	101.923076923077
T0274	T0274TS579_3	T0274	1.69	8.4504	8.3336	156	159	101.923076923077
T0274	T0274TS579_3u	T0274	1.72	8.6192	8.4916	156	159	101.923076923077
T0274	T0274TS579_4	T0274	1.81	7.7753	7.7016	156	159	101.923076923077
T0274	T0274TS579_4u	T0274	1.72	8.6192	8.4916	156	159	101.923076923077
T0274	T0274TS591_1	T0274	1.53	8.7879	8.6496	156	159	101.923076923077
T0274	T0274TS599_1	T0274	2.84	0.0118	0.7394	156	159	101.923076923077
T0274	T0274TS599_2	T0274	2.81	-0.1569	0.6305	156	159	101.923076923077
T0274	T0274TS599_3	T0274	2.84	-0.7476	0.3103	156	159	101.923076923077
T0274	T0274TS599_4	T0274	2.81	-0.3257	0.5287	156	159	101.923076923077
T0274	T0274TS599_5	T0274	2.24	-1.5915	0.0559	156	159	101.923076923077
T0274	T0274TS604_1	T0274	1.63	8.6192	8.4916	156	159	101.923076923077
T0274	T0274TS604_2	T0274	2.05	8.4504	8.3336	156	159	101.923076923077
T0274	T0274TS604_3	T0274	1.73	8.3660	8.2546	156	159	101.923076923077
T0274	T0274TS604_4	T0274	1.62	8.5348	8.4126	156	159	101.923076923077
T0274	T0274TS604_5	T0274	1.75	7.0158	6.9908	156	159	101.923076923077
T0274	T0274TS606_1	T0274	2.38	7.1002	7.0697	156	159	101.923076923077
T0274	T0274TS606_2	T0274	2.07	7.3534	7.3067	156	159	101.923076923077
T0274	T0274TS606_3	T0274	2.36	7.1002	7.0697	156	159	101.923076923077
T0274	T0274TS607_1	T0274	2.01	8.1972	8.0966	156	159	101.923076923077
T0274	T0274TS612_1	T0274	1.81	8.7036	8.5706	156	159	101.923076923077
T0274	T0274TS631_1	T0274	2.15	8.6192	8.4916	156	159	101.923076923077
T0274	T0274TS631_2	T0274	1.75	8.4504	8.3336	156	159	101.923076923077
T0274	T0274TS631_3	T0274	1.75	8.3660	8.2546	156	159	101.923076923077
T0274	T0274TS631_4	T0274	1.55	8.7036	8.5706	156	159	101.923076923077
T0274	T0274TS631_5	T0274	2.07	7.6909	7.6226	156	159	101.923076923077
T0274	T0274TS680_1	T0274	1.95	8.1129	8.0176	156	157	100.641025641026
T0274	T0274TS680_2	T0274	2.03	8.1617	8.0633	156	155	99.3589743589744
T0274	T0274TS680_3	T0274	1.59	8.5809	8.4558	156	142	91.025641025641
T0274	T0274TS680_4	T0274	1.61	8.2913	8.1846	156	144	92.3076923076923
T0274	T0274TS680_5	T0274	1.70	8.1851	8.0853	156	146	93.5897435897436
1WGB_A	1YOA_A	T0274	0.40	9.8850	9.6767	156	159	101.923076923077
1WGB_A	RT0274TS319_1	T0274	1.56	8.5112	8.3905	156	145	92.9487179487179
1WGB_A	RT0274TS319_2	T0274	1.59	8.6280	8.4999	156	159	101.923076923077
1WGB_A	RT0274TS393_2	T0274	2.97	0.5407	1.1188	156	148	94.8717948717949
1WGB_A	RT0274TS393_3	T0274	2.40	3.7732	3.9638	156	148	94.8717948717949
1WGB_A	T0274AL013_1	T0274	2.03	8.8074	8.6678	156	154	98.7179487179487
1WGB_A	T0274AL032_1	T0274	1.79	7.8957	7.8143	156	148	94.8717948717949
1WGB_A	T0274AL092_1	T0274	1.67	8.7166	8.5828	156	146	93.5897435897436
1WGB_A	T0274AL092_2	T0274	2.34	8.2582	8.1536	156	125	80.1282051282051
1WGB_A	T0274AL092_3	T0274	1.55	-1.2768	0.1214	156	98	62.8205128205128
1WGB_A	T0274AL092_4	T0274	3.23	-0.4470	0.4603	156	98	62.8205128205128
1WGB_A	T0274AL092_5	T0274	3.16	-0.2100	0.5977	156	98	62.8205128205128
1WGB_A	T0274AL105_1	T0274	1.67	8.1129	8.0176	156	157	100.641025641026
1WGB_A	T0274AL106_1	T0274	1.67	8.1129	8.0176	156	157	100.641025641026
1WGB_A	T0274AL140_1	T0274	no_data	no_data	no_data	156	no_data	no_data
1WGB_A	T0274AL163_1	T0274	1.72	8.3278	8.2188	156	150	96.1538461538462
1WGB_A	T0274AL163_2	T0274	1.71	8.3278	8.2188	156	150	96.1538461538462
1WGB_A	T0274AL163_3	T0274	1.70	8.3278	8.2188	156	150	96.1538461538462
1WGB_A	T0274AL163_4	T0274	1.71	8.3278	8.2188	156	150	96.1538461538462
1WGB_A	T0274AL163_5	T0274	1.71	8.3278	8.2188	156	150	96.1538461538462
1WGB_A	T0274AL164_1	T0274	1.57	8.7281	8.5936	156	141	90.3846153846154
1WGB_A	T0274AL164_2	T0274	1.65	8.3628	8.2516	156	151	96.7948717948718
1WGB_A	T0274AL164_3	T0274	1.84	8.1124	8.0171	156	149	95.5128205128205
1WGB_A	T0274AL164_4	T0274	1.56	8.5013	8.3812	156	129	82.6923076923077
1WGB_A	T0274AL164_5	T0274	3.04	-0.4842	0.4402	156	126	80.7692307692308
1WGB_A	T0274AL199_1	T0274	1.69	8.4323	8.3167	156	148	94.8717948717949
1WGB_A	T0274AL210_1	T0274	1.80	8.4493	8.3325	156	151	96.7948717948718
1WGB_A	T0274AL229_1	T0274	2.43	8.6704	8.5396	156	155	99.3589743589744
1WGB_A	T0274AL229_2	T0274	2.10	7.7753	7.7016	156	162	103.846153846154
1WGB_A	T0274AL229_3	T0274	1.69	8.1972	8.0966	156	157	100.641025641026
1WGB_A	T0274AL229_4	T0274	2.34	4.6038	4.7363	156	115	73.7179487179487
1WGB_A	T0274AL229_5	T0274	2.77	2.7570	3.0274	156	147	94.2307692307692
1WGB_A	T0274AL230_1	T0274	2.44	8.5856	8.4602	156	155	99.3589743589744
1WGB_A	T0274AL230_2	T0274	1.78	7.9441	7.8596	156	159	101.923076923077
1WGB_A	T0274AL230_3	T0274	2.10	7.7753	7.7016	156	162	103.846153846154
1WGB_A	T0274AL230_4	T0274	2.44	3.1095	3.3506	156	147	94.2307692307692
1WGB_A	T0274AL230_5	T0274	2.34	4.3481	4.4981	156	121	77.5641025641026
1WGB_A	T0274AL231_1	T0274	2.10	7.7753	7.7016	156	162	103.846153846154
1WGB_A	T0274AL231_2	T0274	1.74	8.1972	8.0966	156	158	101.282051282051
1WGB_A	T0274AL231_3	T0274	2.41	8.7552	8.6189	156	155	99.3589743589744
1WGB_A	T0274AL231_4	T0274	2.36	3.1777	3.4133	156	151	96.7948717948718
1WGB_A	T0274AL231_5	T0274	2.34	4.3078	4.4605	156	122	78.2051282051282
1WGB_A	T0274AL232_1	T0274	1.65	8.7500	8.6140	156	147	94.2307692307692
1WGB_A	T0274AL276_1	T0274	2.37	-1.3943	0.0930	156	130	83.3333333333333
1WGB_A	T0274AL291_1	T0274	2.53	8.5519	8.4286	156	154	98.7179487179487
1WGB_A	T0274AL308_1	T0274	2.42	8.7552	8.6189	156	155	99.3589743589744
1WGB_A	T0274AL314_1	T0274	1.60	7.7287	7.6580	156	141	90.3846153846154
1WGB_A	T0274AL314_2	T0274	2.11	7.7753	7.7016	156	161	103.205128205128
1WGB_A	T0274AL314_3	T0274	2.43	8.6704	8.5396	156	155	99.3589743589744
1WGB_A	T0274AL314_4	T0274	1.68	8.2816	8.1756	156	159	101.923076923077
1WGB_A	T0274AL314_5	T0274	2.43	4.4088	4.5546	156	122	78.2051282051282
1WGB_A	T0274AL383_1	T0274	1.58	7.8818	7.8013	156	145	92.9487179487179
1WGB_A	T0274AL383_2	T0274	1.58	7.9194	7.8365	156	146	93.5897435897436
1WGB_A	T0274AL383_3	T0274	2.04	8.7417	8.6063	156	152	97.4358974358974
1WGB_A	T0274AL394_1	T0274	1.66	8.3628	8.2516	156	151	96.7948717948718
1WGB_A	T0274AL394_2	T0274	1.53	7.7753	7.7016	156	157	100.641025641026
1WGB_A	T0274AL394_3	T0274	2.10	7.7753	7.7016	156	162	103.846153846154
1WGB_A	T0274AL394_4	T0274	1.99	8.0407	7.9501	156	159	101.923076923077
1WGB_A	T0274AL394_5	T0274	2.12	7.7753	7.7016	156	162	103.846153846154
1WGB_A	T0274AL398_1	T0274	2.43	8.6704	8.5396	156	155	99.3589743589744
1WGB_A	T0274AL398_2	T0274	2.03	7.7753	7.7016	156	162	103.846153846154
1WGB_A	T0274AL398_3	T0274	1.39	8.4323	8.3167	156	148	94.8717948717949
1WGB_A	T0274AL398_4	T0274	1.82	8.1129	8.0176	156	159	101.923076923077
1WGB_A	T0274AL398_5	T0274	2.43	4.4088	4.5546	156	122	78.2051282051282
1WGB_A	T0274AL418_1	T0274	1.60	7.7287	7.6580	156	141	90.3846153846154
1WGB_A	T0274AL418_2	T0274	2.43	8.6704	8.5396	156	155	99.3589743589744
1WGB_A	T0274AL418_3	T0274	2.10	7.7753	7.7016	156	162	103.846153846154
1WGB_A	T0274AL418_4	T0274	1.70	8.1972	8.0966	156	159	101.923076923077
1WGB_A	T0274AL418_5	T0274	2.43	4.4088	4.5546	156	122	78.2051282051282
1WGB_A	T0274AL420_1	T0274	2.02	8.8074	8.6678	156	154	98.7179487179487
1WGB_A	T0274AL420_2	T0274	2.02	8.8074	8.6678	156	154	98.7179487179487
1WGB_A	T0274AL420_3	T0274	1.59	7.9194	7.8365	156	146	93.5897435897436
1WGB_A	T0274AL420_4	T0274	1.57	7.9194	7.8365	156	146	93.5897435897436
1WGB_A	T0274AL596_1	T0274	1.90	8.2465	8.1427	156	155	99.3589743589744
1WGB_A	T0274AL596_2	T0274	2.33	8.1646	8.0661	156	138	88.4615384615385
1WGB_A	T0274AL629_1	T0274	2.50	8.6891	8.5570	156	153	98.0769230769231
1WGB_A	T0274AL629_2	T0274	1.35	8.5204	8.3991	156	124	79.4871794871795
1WGB_A	T0274TS003_1	T0274	1.69	8.1972	8.0966	156	157	100.641025641026
1WGB_A	T0274TS003_2	T0274	2.10	7.7753	7.7016	156	159	101.923076923077
1WGB_A	T0274TS007_1	T0274	1.87	7.7753	7.7016	156	159	101.923076923077
1WGB_A	T0274TS007_2	T0274	1.89	7.6909	7.6226	156	159	101.923076923077
1WGB_A	T0274TS007_3	T0274	1.89	7.7753	7.7016	156	159	101.923076923077
1WGB_A	T0274TS009_1	T0274	2.23	8.1972	8.0966	156	159	101.923076923077
1WGB_A	T0274TS009_2	T0274	2.03	8.1129	8.0176	156	159	101.923076923077
1WGB_A	T0274TS009_3	T0274	2.23	8.1972	8.0966	156	159	101.923076923077
1WGB_A	T0274TS009_4	T0274	2.02	8.4504	8.3336	156	159	101.923076923077
1WGB_A	T0274TS009_5	T0274	1.72	8.2816	8.1756	156	159	101.923076923077
1WGB_A	T0274TS011_1	T0274	2.18	8.1289	8.0326	156	142	91.025641025641
1WGB_A	T0274TS014_1	T0274	1.82	8.5200	8.3988	156	148	94.8717948717949
1WGB_A	T0274TS014_1u	T0274	1.65	8.3446	8.2346	156	148	94.8717948717949
1WGB_A	T0274TS018_1	T0274	2.69	-1.0852	0.1782	156	159	101.923076923077
1WGB_A	T0274TS018_2	T0274	2.97	0.3494	0.9757	156	159	101.923076923077
1WGB_A	T0274TS018_3	T0274	2.96	-0.1569	0.6305	156	159	101.923076923077
1WGB_A	T0274TS018_4	T0274	2.88	-0.8320	0.2735	156	159	101.923076923077
1WGB_A	T0274TS018_5	T0274	2.93	-0.4101	0.4807	156	159	101.923076923077
1WGB_A	T0274TS019_1	T0274	2.80	-0.7476	0.3103	156	159	101.923076923077
1WGB_A	T0274TS019_2	T0274	2.33	-1.0008	0.2075	156	159	101.923076923077
1WGB_A	T0274TS019_3	T0274	2.68	-1.5915	0.0559	156	159	101.923076923077
1WGB_A	T0274TS019_4	T0274	3.08	-0.3257	0.5287	156	159	101.923076923077
1WGB_A	T0274TS019_5	T0274	3.04	0.6869	1.2320	156	159	101.923076923077
1WGB_A	T0274TS021_1	T0274	1.68	8.1129	8.0176	156	159	101.923076923077
1WGB_A	T0274TS021_2	T0274	1.61	8.6192	8.4916	156	159	101.923076923077
1WGB_A	T0274TS021_3	T0274	1.78	8.1972	8.0966	156	159	101.923076923077
1WGB_A	T0274TS021_4	T0274	1.54	8.7036	8.5706	156	159	101.923076923077
1WGB_A	T0274TS021_5	T0274	2.33	7.9259	7.8425	156	139	89.1025641025641
1WGB_A	T0274TS026_1	T0274	2.13	8.2816	8.1756	156	159	101.923076923077
1WGB_A	T0274TS026_2	T0274	2.13	8.2816	8.1756	156	159	101.923076923077
1WGB_A	T0274TS026_3	T0274	2.07	8.1129	8.0176	156	159	101.923076923077
1WGB_A	T0274TS030_1	T0274	2.13	8.2816	8.1756	156	159	101.923076923077
1WGB_A	T0274TS030_2	T0274	2.07	8.1129	8.0176	156	159	101.923076923077
1WGB_A	T0274TS033_1	T0274	2.35	8.1900	8.0898	156	151	96.7948717948718
1WGB_A	T0274TS033_2	T0274	1.45	8.7222	8.5881	156	154	98.7179487179487
1WGB_A	T0274TS033_3	T0274	2.11	7.7753	7.7016	156	156	100
1WGB_A	T0274TS033_4	T0274	1.69	8.1972	8.0966	156	157	100.641025641026
1WGB_A	T0274TS033_5	T0274	2.38	4.6031	4.7356	156	108	69.2307692307692
1WGB_A	T0274TS035_1	T0274	1.94	8.2816	8.1756	156	159	101.923076923077
1WGB_A	T0274TS039_1u	T0274	2.35	-1.6759	0.0437	156	159	101.923076923077
1WGB_A	T0274TS039_2u	T0274	3.01	-1.4227	0.0869	156	159	101.923076923077
1WGB_A	T0274TS039_3u	T0274	2.15	-1.8446	0.0253	156	159	101.923076923077
1WGB_A	T0274TS039_4u	T0274	2.83	-0.2413	0.5786	156	159	101.923076923077
1WGB_A	T0274TS039_5u	T0274	2.47	-1.4227	0.0869	156	159	101.923076923077
1WGB_A	T0274TS042_1	T0274	1.58	8.7036	8.5706	156	159	101.923076923077
1WGB_A	T0274TS042_2	T0274	1.65	8.7036	8.5706	156	159	101.923076923077
1WGB_A	T0274TS042_3	T0274	1.64	8.7879	8.6496	156	159	101.923076923077
1WGB_A	T0274TS046_1	T0274	1.75	8.0285	7.9386	156	159	101.923076923077
1WGB_A	T0274TS049_1	T0274	2.63	-1.5915	0.0559	156	159	101.923076923077
1WGB_A	T0274TS051_1	T0274	1.87	8.0285	7.9386	156	159	101.923076923077
1WGB_A	T0274TS051_2	T0274	1.93	7.1846	7.1487	156	159	101.923076923077
1WGB_A	T0274TS051_3	T0274	2.21	8.0285	7.9386	156	159	101.923076923077
1WGB_A	T0274TS051_4	T0274	1.96	7.8597	7.7806	156	159	101.923076923077
1WGB_A	T0274TS051_5	T0274	1.89	8.3660	8.2546	156	159	101.923076923077
1WGB_A	T0274TS052_1	T0274	1.87	8.0285	7.9386	156	159	101.923076923077
1WGB_A	T0274TS052_2	T0274	1.93	7.1846	7.1487	156	159	101.923076923077
1WGB_A	T0274TS052_3	T0274	2.21	8.0285	7.9386	156	159	101.923076923077
1WGB_A	T0274TS052_4	T0274	1.96	7.8597	7.7806	156	159	101.923076923077
1WGB_A	T0274TS052_5	T0274	1.89	8.3660	8.2546	156	159	101.923076923077
1WGB_A	T0274TS060_1	T0274	2.43	8.6192	8.4916	156	159	101.923076923077
1WGB_A	T0274TS061_1	T0274	2.54	8.6035	8.4769	156	153	98.0769230769231
1WGB_A	T0274TS079_1	T0274	1.94	8.3660	8.2546	156	159	101.923076923077
1WGB_A	T0274TS079_2	T0274	1.86	8.1972	8.0966	156	159	101.923076923077
1WGB_A	T0274TS081_1	T0274	2.18	7.2690	7.2277	156	159	101.923076923077
1WGB_A	T0274TS089_1	T0274	2.66	6.0876	6.1223	156	159	101.923076923077
1WGB_A	T0274TS089_2	T0274	2.83	5.0750	5.1759	156	159	101.923076923077
1WGB_A	T0274TS089_3	T0274	2.74	-1.3383	0.1060	156	159	101.923076923077
1WGB_A	T0274TS089_4	T0274	2.35	0.1806	0.8547	156	159	101.923076923077
1WGB_A	T0274TS089_5	T0274	2.90	1.2776	1.7151	156	159	101.923076923077
1WGB_A	T0274TS094_1	T0274	2.07	8.0285	7.9386	156	159	101.923076923077
1WGB_A	T0274TS094_2	T0274	2.11	8.1972	8.0966	156	159	101.923076923077
1WGB_A	T0274TS094_3	T0274	2.03	7.7753	7.7016	156	159	101.923076923077
1WGB_A	T0274TS094_4	T0274	2.09	8.1972	8.0966	156	159	101.923076923077
1WGB_A	T0274TS094_5	T0274	2.01	7.2690	7.2277	156	159	101.923076923077
1WGB_A	T0274TS096_1	T0274	1.67	8.1129	8.0176	156	159	101.923076923077
1WGB_A	T0274TS096_2	T0274	1.69	7.7753	7.7016	156	159	101.923076923077
1WGB_A	T0274TS096_5	T0274	1.68	8.7036	8.5706	156	156	100
1WGB_A	T0274TS100_1	T0274	1.81	8.1972	8.0966	156	159	101.923076923077
1WGB_A	T0274TS100_2	T0274	1.71	8.4504	8.3336	156	159	101.923076923077
1WGB_A	T0274TS100_3	T0274	1.72	8.2816	8.1756	156	159	101.923076923077
1WGB_A	T0274TS100_4	T0274	1.80	8.4504	8.3336	156	159	101.923076923077
1WGB_A	T0274TS100_5	T0274	1.75	8.3660	8.2546	156	159	101.923076923077
1WGB_A	T0274TS101_1	T0274	1.68	8.1129	8.0176	156	159	101.923076923077
1WGB_A	T0274TS101_2	T0274	1.92	8.4504	8.3336	156	159	101.923076923077
1WGB_A	T0274TS101_3	T0274	1.79	8.1972	8.0966	156	159	101.923076923077
1WGB_A	T0274TS101_4	T0274	2.03	8.1129	8.0176	156	159	101.923076923077
1WGB_A	T0274TS101_5	T0274	2.09	8.1129	8.0176	156	159	101.923076923077
1WGB_A	T0274TS109_1	T0274	1.87	8.4504	8.3336	156	158	101.282051282051
1WGB_A	T0274TS110_1	T0274	1.82	8.7747	8.6372	156	153	98.0769230769231
1WGB_A	T0274TS110_2	T0274	1.62	8.1972	8.0966	156	157	100.641025641026
1WGB_A	T0274TS110_3	T0274	2.45	4.3695	4.5180	156	118	75.6410256410256
1WGB_A	T0274TS110_4	T0274	2.63	1.6837	2.0648	156	57	36.5384615384615
1WGB_A	T0274TS110_5	T0274	2.23	-1.2488	0.1289	156	54	34.6153846153846
1WGB_A	T0274TS111_1	T0274	1.82	8.1972	8.0966	156	156	100
1WGB_A	T0274TS111_2	T0274	2.43	8.7222	8.5881	156	154	98.7179487179487
1WGB_A	T0274TS111_3	T0274	2.57	3.7466	3.9391	156	110	70.5128205128205
1WGB_A	T0274TS111_4	T0274	3.00	1.0590	1.5322	156	74	47.4358974358974
1WGB_A	T0274TS111_5	T0274	2.99	0.7788	1.3046	156	78	50
1WGB_A	T0274TS112_1	T0274	1.59	7.9194	7.8365	156	146	93.5897435897436
1WGB_A	T0274TS112_2	T0274	2.35	7.9482	7.8634	156	142	91.025641025641
1WGB_A	T0274TS112_3	T0274	2.31	7.7928	7.7180	156	145	92.9487179487179
1WGB_A	T0274TS112_4	T0274	1.69	8.1972	8.0966	156	157	100.641025641026
1WGB_A	T0274TS112_5	T0274	2.11	7.7753	7.7016	156	156	100
1WGB_A	T0274TS113_1	T0274	2.35	7.7378	7.6665	156	155	99.3589743589744
1WGB_A	T0274TS113_2	T0274	1.75	7.7753	7.7016	156	158	101.282051282051
1WGB_A	T0274TS113_3	T0274	2.43	7.6909	7.6226	156	158	101.282051282051
1WGB_A	T0274TS114_1	T0274	2.08	8.1972	8.0966	156	159	101.923076923077
1WGB_A	T0274TS114_2	T0274	1.82	6.2564	6.2801	156	159	101.923076923077
1WGB_A	T0274TS114_3	T0274	1.96	-2.0134	0.0134	156	159	101.923076923077
1WGB_A	T0274TS114_4	T0274	2.28	-1.8446	0.0253	156	159	101.923076923077
1WGB_A	T0274TS114_5	T0274	1.96	-1.8446	0.0253	156	159	101.923076923077
1WGB_A	T0274TS122_1	T0274	1.76	8.2816	8.1756	156	159	101.923076923077
1WGB_A	T0274TS126_1	T0274	1.90	7.7753	7.7016	156	159	101.923076923077
1WGB_A	T0274TS126_2	T0274	1.91	7.9441	7.8596	156	159	101.923076923077
1WGB_A	T0274TS126_3	T0274	1.80	8.2816	8.1756	156	159	101.923076923077
1WGB_A	T0274TS126_4	T0274	1.85	8.5348	8.4126	156	159	101.923076923077
1WGB_A	T0274TS137_1	T0274	1.80	7.7753	7.7016	156	159	101.923076923077
1WGB_A	T0274TS137_2	T0274	1.92	8.1972	8.0966	156	159	101.923076923077
1WGB_A	T0274TS137_3	T0274	2.54	8.1972	8.0966	156	159	101.923076923077
1WGB_A	T0274TS137_4	T0274	1.76	7.8597	7.7806	156	159	101.923076923077
1WGB_A	T0274TS137_5	T0274	1.78	8.1129	8.0176	156	159	101.923076923077
1WGB_A	T0274TS139_1	T0274	1.98	8.1972	8.0966	156	156	100
1WGB_A	T0274TS156_1	T0274	1.89	8.6557	8.5258	156	152	97.4358974358974
1WGB_A	T0274TS156_2	T0274	2.19	7.7753	7.7016	156	159	101.923076923077
1WGB_A	T0274TS156_3	T0274	1.76	7.9441	7.8596	156	159	101.923076923077
1WGB_A	T0274TS157_1	T0274	3.10	1.1089	1.5735	156	159	101.923076923077
1WGB_A	T0274TS160_1	T0274	2.26	7.5222	7.4646	156	159	101.923076923077
1WGB_A	T0274TS160_2	T0274	1.85	8.2816	8.1756	156	159	101.923076923077
1WGB_A	T0274TS160_3	T0274	1.69	7.7753	7.7016	156	159	101.923076923077
1WGB_A	T0274TS160_4	T0274	1.88	8.1972	8.0966	156	159	101.923076923077
1WGB_A	T0274TS160_5	T0274	1.71	8.6192	8.4916	156	159	101.923076923077
1WGB_A	T0274TS166_1	T0274	2.17	7.6909	7.6226	156	159	101.923076923077
1WGB_A	T0274TS166_2	T0274	2.17	7.6909	7.6226	156	159	101.923076923077
1WGB_A	T0274TS166_3	T0274	2.17	7.7753	7.7016	156	159	101.923076923077
1WGB_A	T0274TS166_4	T0274	1.65	8.3117	8.2037	156	152	97.4358974358974
1WGB_A	T0274TS166_5	T0274	1.57	8.7857	8.6475	156	140	89.7435897435897
1WGB_A	T0274TS176_1	T0274	1.60	8.8723	8.7286	156	159	101.923076923077
1WGB_A	T0274TS176_2	T0274	1.60	8.9567	8.8076	156	159	101.923076923077
1WGB_A	T0274TS176_3	T0274	1.54	8.7879	8.6496	156	159	101.923076923077
1WGB_A	T0274TS176_4	T0274	1.69	8.9567	8.8076	156	159	101.923076923077
1WGB_A	T0274TS176_5	T0274	1.66	8.7879	8.6496	156	159	101.923076923077
1WGB_A	T0274TS185_1	T0274	1.99	8.0285	7.9386	156	159	101.923076923077
1WGB_A	T0274TS186_1	T0274	2.46	8.6891	8.5570	156	153	98.0769230769231
1WGB_A	T0274TS186_2	T0274	1.75	7.8597	7.7806	156	157	100.641025641026
1WGB_A	T0274TS186_3	T0274	1.68	8.2816	8.1756	156	157	100.641025641026
1WGB_A	T0274TS186_4	T0274	1.59	7.9194	7.8365	156	146	93.5897435897436
1WGB_A	T0274TS186_5	T0274	2.83	-1.5071	0.0703	156	156	100
1WGB_A	T0274TS197_1	T0274	2.90	8.6192	8.4916	156	159	101.923076923077
1WGB_A	T0274TS197_2	T0274	2.09	8.1972	8.0966	156	159	101.923076923077
1WGB_A	T0274TS197_3	T0274	2.46	8.5348	8.4126	156	159	101.923076923077
1WGB_A	T0274TS207_1	T0274	2.47	8.5348	8.4126	156	159	101.923076923077
1WGB_A	T0274TS207_2	T0274	1.80	8.3660	8.2546	156	159	101.923076923077
1WGB_A	T0274TS207_3	T0274	1.98	7.9441	7.8596	156	159	101.923076923077
1WGB_A	T0274TS207_4	T0274	1.81	7.9441	7.8596	156	159	101.923076923077
1WGB_A	T0274TS207_5	T0274	2.20	1.8683	2.2272	156	159	101.923076923077
1WGB_A	T0274TS213_1	T0274	1.65	8.0285	7.9386	156	159	101.923076923077
1WGB_A	T0274TS217_1	T0274	1.85	8.5008	8.3808	156	155	99.3589743589744
1WGB_A	T0274TS223_1	T0274	1.81	8.1972	8.0966	156	159	101.923076923077
1WGB_A	T0274TS237_1	T0274	1.71	8.2816	8.1756	156	159	101.923076923077
1WGB_A	T0274TS242_1	T0274	1.90	8.5348	8.4126	156	159	101.923076923077
1WGB_A	T0274TS242_2	T0274	2.07	8.1129	8.0176	156	159	101.923076923077
1WGB_A	T0274TS242_3	T0274	1.81	8.1972	8.0966	156	159	101.923076923077
1WGB_A	T0274TS242_4	T0274	1.85	7.8597	7.7806	156	159	101.923076923077
1WGB_A	T0274TS242_5	T0274	2.27	2.4590	2.7564	156	159	101.923076923077
1WGB_A	T0274TS243_1	T0274	1.54	8.4504	8.3336	156	159	101.923076923077
1WGB_A	T0274TS243_2	T0274	1.89	7.6909	7.6226	156	158	101.282051282051
1WGB_A	T0274TS244_1	T0274	2.11	8.7036	8.5706	156	159	101.923076923077
1WGB_A	T0274TS245_1	T0274	1.86	7.9441	7.8596	156	159	101.923076923077
1WGB_A	T0274TS247_1	T0274	2.01	7.6065	7.5436	156	158	101.282051282051
1WGB_A	T0274TS261_1	T0274	2.05	8.3117	8.2037	156	152	97.4358974358974
1WGB_A	T0274TS261_2	T0274	1.92	8.2111	8.1096	156	154	98.7179487179487
1WGB_A	T0274TS263_1	T0274	2.09	7.9441	7.8596	156	159	101.923076923077
1WGB_A	T0274TS263_2	T0274	2.09	7.6065	7.5436	156	159	101.923076923077
1WGB_A	T0274TS267_1	T0274	1.54	8.6192	8.4916	156	159	101.923076923077
1WGB_A	T0274TS272_1	T0274	1.71	8.7879	8.6496	156	159	101.923076923077
1WGB_A	T0274TS272_2	T0274	1.75	8.6192	8.4916	156	159	101.923076923077
1WGB_A	T0274TS272_3	T0274	1.77	8.7036	8.5706	156	159	101.923076923077
1WGB_A	T0274TS272_4	T0274	1.88	8.4504	8.3336	156	159	101.923076923077
1WGB_A	T0274TS272_5	T0274	1.87	8.3660	8.2546	156	159	101.923076923077
1WGB_A	T0274TS283_1	T0274	1.71	8.2816	8.1756	156	159	101.923076923077
1WGB_A	T0274TS283_2	T0274	1.71	8.2816	8.1756	156	159	101.923076923077
1WGB_A	T0274TS283_3	T0274	1.71	8.2816	8.1756	156	159	101.923076923077
1WGB_A	T0274TS283_4	T0274	1.71	8.2816	8.1756	156	159	101.923076923077
1WGB_A	T0274TS283_5	T0274	1.73	8.2816	8.1756	156	159	101.923076923077
1WGB_A	T0274TS289_1	T0274	1.85	8.5179	8.3968	156	153	98.0769230769231
1WGB_A	T0274TS290_1	T0274	1.73	7.9062	7.8241	156	148	94.8717948717949
1WGB_A	T0274TS304_1	T0274	1.78	8.5697	8.4453	156	152	97.4358974358974
1WGB_A	T0274TS304_2	T0274	1.80	8.2257	8.1232	156	152	97.4358974358974
1WGB_A	T0274TS304_3	T0274	2.04	7.8878	7.8069	156	138	88.4615384615385
1WGB_A	T0274TS304_4	T0274	1.92	7.6109	7.5477	156	138	88.4615384615385
1WGB_A	T0274TS304_5	T0274	1.59	7.6897	7.6215	156	140	89.7435897435897
1WGB_A	T0274TS305_1	T0274	1.90	7.7753	7.7016	156	159	101.923076923077
1WGB_A	T0274TS305_2	T0274	1.81	7.9334	7.8496	156	144	92.3076923076923
1WGB_A	T0274TS305_3	T0274	2.06	7.3750	7.3269	156	139	89.1025641025641
1WGB_A	T0274TS305_4	T0274	1.95	7.5316	7.4735	156	129	82.6923076923077
1WGB_A	T0274TS319_1_1	T0274	1.56	8.5112	8.3905	156	132	84.6153846153846
1WGB_A	T0274TS319_1_2	T0274	1.72	-2.1601	0.0070	156	13	8.33333333333333
1WGB_A	T0274TS319_2_1	T0274	1.59	8.6280	8.4999	156	146	93.5897435897436
1WGB_A	T0274TS319_2_2	T0274	1.72	-2.1601	0.0070	156	13	8.33333333333333
1WGB_A	T0274TS320_1	T0274	1.53	8.6713	8.5404	156	142	91.025641025641
1WGB_A	T0274TS320_2	T0274	1.65	8.4323	8.3167	156	148	94.8717948717949
1WGB_A	T0274TS320_3	T0274	1.69	7.6065	7.5436	156	156	100
1WGB_A	T0274TS320_4	T0274	1.67	7.9827	7.8957	156	123	78.8461538461538
1WGB_A	T0274TS320_5	T0274	2.83	-0.3837	0.4955	156	153	98.0769230769231
1WGB_A	T0274TS324_1	T0274	1.57	8.7436	8.6081	156	136	87.1794871794872
1WGB_A	T0274TS324_2	T0274	2.23	7.8225	7.7458	156	129	82.6923076923077
1WGB_A	T0274TS324_3	T0274	1.58	8.2706	8.1653	156	128	82.0512820512821
1WGB_A	T0274TS324_4	T0274	1.84	7.8817	7.8012	156	152	97.4358974358974
1WGB_A	T0274TS324_5	T0274	1.88	7.9677	7.8817	156	152	97.4358974358974
1WGB_A	T0274TS331_1	T0274	1.87	8.0673	7.9749	156	150	96.1538461538462
1WGB_A	T0274TS331_2	T0274	1.88	8.3313	8.2221	156	155	99.3589743589744
1WGB_A	T0274TS331_3	T0274	1.71	7.5944	7.5322	156	149	95.5128205128205
1WGB_A	T0274TS331_4	T0274	1.90	8.2465	8.1427	156	155	99.3589743589744
1WGB_A	T0274TS331_5	T0274	2.34	8.1646	8.0661	156	138	88.4615384615385
1WGB_A	T0274TS338_1	T0274	2.02	6.8471	6.8328	156	157	100.641025641026
1WGB_A	T0274TS338_2	T0274	2.46	8.6704	8.5396	156	155	99.3589743589744
1WGB_A	T0274TS338_3	T0274	2.17	7.7753	7.7016	156	159	101.923076923077
1WGB_A	T0274TS338_4	T0274	1.68	8.2816	8.1756	156	159	101.923076923077
1WGB_A	T0274TS338_5	T0274	2.44	-1.3591	0.1010	156	108	69.2307692307692
1WGB_A	T0274TS344_1	T0274	1.85	8.2816	8.1756	156	159	101.923076923077
1WGB_A	T0274TS348_1	T0274	2.97	-1.4227	0.0869	156	159	101.923076923077
1WGB_A	T0274TS352_1	T0274	2.35	8.1900	8.0898	156	151	96.7948717948718
1WGB_A	T0274TS352_2	T0274	1.45	8.7222	8.5881	156	154	98.7179487179487
1WGB_A	T0274TS352_3	T0274	2.11	7.7753	7.7016	156	156	100
1WGB_A	T0274TS352_4	T0274	1.69	8.1972	8.0966	156	157	100.641025641026
1WGB_A	T0274TS352_5	T0274	2.38	4.6031	4.7356	156	108	69.2307692307692
1WGB_A	T0274TS356_1	T0274	2.57	-1.8446	0.0253	156	159	101.923076923077
1WGB_A	T0274TS367_1	T0274	1.85	8.2816	8.1756	156	159	101.923076923077
1WGB_A	T0274TS367_2	T0274	1.94	8.5348	8.4126	156	159	101.923076923077
1WGB_A	T0274TS375_1	T0274	1.96	8.2737	8.1682	156	146	93.5897435897436
1WGB_A	T0274TS375_2	T0274	1.44	8.4204	8.3055	156	140	89.7435897435897
1WGB_A	T0274TS375_3	T0274	1.63	8.7036	8.5706	156	156	100
1WGB_A	T0274TS375_4	T0274	1.78	8.7036	8.5706	156	156	100
1WGB_A	T0274TS375_5	T0274	1.75	8.7036	8.5706	156	156	100
1WGB_A	T0274TS376_1	T0274	1.95	8.2737	8.1682	156	146	93.5897435897436
1WGB_A	T0274TS376_2	T0274	1.81	8.4204	8.3055	156	140	89.7435897435897
1WGB_A	T0274TS376_3	T0274	1.79	8.2377	8.1345	156	140	89.7435897435897
1WGB_A	T0274TS376_4	T0274	1.65	8.5348	8.4126	156	156	100
1WGB_A	T0274TS376_5	T0274	1.68	8.7036	8.5706	156	156	100
1WGB_A	T0274TS381_1	T0274	2.41	8.7552	8.6189	156	155	99.3589743589744
1WGB_A	T0274TS381_2	T0274	1.72	8.3660	8.2546	156	158	101.282051282051
1WGB_A	T0274TS381_3	T0274	2.88	-1.7862	0.0308	156	132	84.6153846153846
1WGB_A	T0274TS381_4	T0274	2.19	2.4590	2.7564	156	159	101.923076923077
1WGB_A	T0274TS381_5	T0274	2.38	-0.8327	0.2732	156	132	84.6153846153846
1WGB_A	T0274TS384_1	T0274	1.65	8.8610	8.7180	156	145	92.9487179487179
1WGB_A	T0274TS384_2	T0274	1.83	8.4001	8.2865	156	142	91.025641025641
1WGB_A	T0274TS393_1	T0274	1.61	8.6954	8.5630	156	148	94.8717948717949
1WGB_A	T0274TS393_2_1	T0274	2.97	0.5407	1.1188	156	72	46.1538461538462
1WGB_A	T0274TS393_2_2	T0274	2.25	-1.1540	0.1563	156	76	48.7179487179487
1WGB_A	T0274TS393_3_1	T0274	2.40	3.7732	3.9638	156	112	71.7948717948718
1WGB_A	T0274TS393_3_2	T0274	3.66	-3.1089	0.0000	156	36	23.0769230769231
1WGB_A	T0274TS393_4	T0274	2.85	-1.3620	0.1004	156	142	91.025641025641
1WGB_A	T0274TS393_5	T0274	2.96	-0.3747	0.5006	156	152	97.4358974358974
1WGB_A	T0274TS400_1	T0274	1.99	8.1129	8.0176	156	159	101.923076923077
1WGB_A	T0274TS400_2	T0274	1.74	8.3660	8.2546	156	159	101.923076923077
1WGB_A	T0274TS400_3	T0274	1.72	8.4504	8.3336	156	159	101.923076923077
1WGB_A	T0274TS400_4	T0274	1.89	7.9441	7.8596	156	159	101.923076923077
1WGB_A	T0274TS400_5	T0274	2.78	8.7036	8.5706	156	159	101.923076923077
1WGB_A	T0274TS406_1	T0274	no_data	no_data	no_data	156	no_data	no_data
1WGB_A	T0274TS450_1	T0274	1.54	8.8723	8.7286	156	159	101.923076923077
1WGB_A	T0274TS451_1	T0274	2.01	8.5856	8.4602	156	155	99.3589743589744
1WGB_A	T0274TS451_2	T0274	2.16	8.0285	7.9386	156	159	101.923076923077
1WGB_A	T0274TS451_3	T0274	2.09	8.7036	8.5706	156	159	101.923076923077
1WGB_A	T0274TS451_4	T0274	1.77	8.2816	8.1756	156	159	101.923076923077
1WGB_A	T0274TS451_5	T0274	2.46	3.4309	3.6469	156	145	92.9487179487179
1WGB_A	T0274TS454_1	T0274	2.07	8.3660	8.2546	156	159	101.923076923077
1WGB_A	T0274TS472_1	T0274	1.96	8.0285	7.9386	156	159	101.923076923077
1WGB_A	T0274TS475_1	T0274	0.86	6.4082	6.4222	156	68	43.5897435897436
1WGB_A	T0274TS478_1	T0274	2.13	8.3660	8.2546	156	159	101.923076923077
1WGB_A	T0274TS478_2	T0274	2.58	8.5348	8.4126	156	159	101.923076923077
1WGB_A	T0274TS478_3	T0274	2.42	7.6909	7.6226	156	159	101.923076923077
1WGB_A	T0274TS478_4	T0274	2.18	8.1129	8.0176	156	159	101.923076923077
1WGB_A	T0274TS478_5	T0274	2.32	8.3660	8.2546	156	159	101.923076923077
1WGB_A	T0274TS482_1	T0274	2.14	8.0285	7.9386	156	159	101.923076923077
1WGB_A	T0274TS482_2	T0274	2.16	7.8597	7.7806	156	159	101.923076923077
1WGB_A	T0274TS482_3	T0274	2.21	8.1129	8.0176	156	159	101.923076923077
1WGB_A	T0274TS482_4	T0274	2.82	8.1129	8.0176	156	159	101.923076923077
1WGB_A	T0274TS482_5	T0274	2.16	8.2816	8.1756	156	159	101.923076923077
1WGB_A	T0274TS501_1	T0274	1.94	8.2816	8.1756	156	158	101.282051282051
1WGB_A	T0274TS504_1	T0274	2.44	8.6557	8.5258	156	152	97.4358974358974
1WGB_A	T0274TS504_2	T0274	2.44	8.6557	8.5258	156	152	97.4358974358974
1WGB_A	T0274TS504_3	T0274	1.45	8.7222	8.5881	156	154	98.7179487179487
1WGB_A	T0274TS504_4	T0274	1.57	7.9194	7.8365	156	146	93.5897435897436
1WGB_A	T0274TS504_5	T0274	2.31	7.7928	7.7180	156	145	92.9487179487179
1WGB_A	T0274TS506_1	T0274	2.08	7.7545	7.6821	156	144	92.3076923076923
1WGB_A	T0274TS506_2	T0274	1.79	8.2764	8.1707	156	151	96.7948717948718
1WGB_A	T0274TS506_3	T0274	2.20	8.0285	7.9386	156	157	100.641025641026
1WGB_A	T0274TS506_4	T0274	2.09	7.5222	7.4646	156	158	101.282051282051
1WGB_A	T0274TS506_5	T0274	1.82	8.2816	8.1756	156	159	101.923076923077
1WGB_A	T0274TS512_1	T0274	1.70	8.2737	8.1682	156	146	93.5897435897436
1WGB_A	T0274TS513_1	T0274	1.83	8.1129	8.0176	156	156	100
1WGB_A	T0274TS514_1	T0274	1.89	8.1972	8.0966	156	156	100
1WGB_A	T0274TS519_1	T0274	1.96	8.7036	8.5706	156	159	101.923076923077
1WGB_A	T0274TS530_1	T0274	1.72	8.7036	8.5706	156	159	101.923076923077
1WGB_A	T0274TS530_2	T0274	1.93	8.6192	8.4916	156	158	101.282051282051
1WGB_A	T0274TS530_3	T0274	1.68	7.9441	7.8596	156	159	101.923076923077
1WGB_A	T0274TS530_4	T0274	1.80	8.4504	8.3336	156	159	101.923076923077
1WGB_A	T0274TS530_5	T0274	1.77	8.4504	8.3336	156	159	101.923076923077
1WGB_A	T0274TS550_1	T0274	2.19	7.9441	7.8596	156	159	101.923076923077
1WGB_A	T0274TS552_1	T0274	3.04	0.6869	1.2320	156	159	101.923076923077
1WGB_A	T0274TS561_1	T0274	1.69	8.3660	8.2546	156	159	101.923076923077
1WGB_A	T0274TS561_2	T0274	1.73	8.7036	8.5706	156	159	101.923076923077
1WGB_A	T0274TS561_3	T0274	2.23	8.6192	8.4916	156	159	101.923076923077
1WGB_A	T0274TS573_1	T0274	1.62	8.7036	8.5706	156	159	101.923076923077
1WGB_A	T0274TS579_1	T0274	2.12	8.0285	7.9386	156	159	101.923076923077
1WGB_A	T0274TS579_1u	T0274	2.17	8.3660	8.2546	156	159	101.923076923077
1WGB_A	T0274TS579_2	T0274	2.08	8.0285	7.9386	156	159	101.923076923077
1WGB_A	T0274TS579_2u	T0274	1.66	8.2816	8.1756	156	159	101.923076923077
1WGB_A	T0274TS579_3	T0274	1.86	8.3660	8.2546	156	159	101.923076923077
1WGB_A	T0274TS579_3u	T0274	1.78	8.5348	8.4126	156	159	101.923076923077
1WGB_A	T0274TS579_4	T0274	1.81	7.6909	7.6226	156	159	101.923076923077
1WGB_A	T0274TS579_4u	T0274	1.78	8.5348	8.4126	156	159	101.923076923077
1WGB_A	T0274TS591_1	T0274	1.63	8.7036	8.5706	156	159	101.923076923077
1WGB_A	T0274TS599_1	T0274	2.60	0.1806	0.8547	156	159	101.923076923077
1WGB_A	T0274TS599_2	T0274	3.10	0.0962	0.7963	156	159	101.923076923077
1WGB_A	T0274TS599_3	T0274	2.97	-0.3257	0.5287	156	159	101.923076923077
1WGB_A	T0274TS599_4	T0274	2.40	-0.5789	0.3910	156	159	101.923076923077
1WGB_A	T0274TS599_5	T0274	2.94	-1.5915	0.0559	156	159	101.923076923077
1WGB_A	T0274TS604_1	T0274	1.53	8.6192	8.4916	156	159	101.923076923077
1WGB_A	T0274TS604_2	T0274	2.12	8.3660	8.2546	156	159	101.923076923077
1WGB_A	T0274TS604_3	T0274	1.99	7.9441	7.8596	156	159	101.923076923077
1WGB_A	T0274TS604_4	T0274	2.19	8.2816	8.1756	156	159	101.923076923077
1WGB_A	T0274TS604_5	T0274	1.76	8.4504	8.3336	156	159	101.923076923077
1WGB_A	T0274TS606_1	T0274	2.55	6.6783	6.6749	156	159	101.923076923077
1WGB_A	T0274TS606_2	T0274	2.06	7.3534	7.3067	156	159	101.923076923077
1WGB_A	T0274TS606_3	T0274	2.48	7.0158	6.9908	156	159	101.923076923077
1WGB_A	T0274TS607_1	T0274	2.25	8.1129	8.0176	156	159	101.923076923077
1WGB_A	T0274TS612_1	T0274	1.82	8.4504	8.3336	156	159	101.923076923077
1WGB_A	T0274TS631_1	T0274	1.71	8.5348	8.4126	156	159	101.923076923077
1WGB_A	T0274TS631_2	T0274	1.66	8.2816	8.1756	156	159	101.923076923077
1WGB_A	T0274TS631_3	T0274	1.72	8.2816	8.1756	156	159	101.923076923077
1WGB_A	T0274TS631_4	T0274	1.79	8.6192	8.4916	156	159	101.923076923077
1WGB_A	T0274TS631_5	T0274	1.91	7.4378	7.3857	156	159	101.923076923077
1WGB_A	T0274TS680_1	T0274	1.94	8.0285	7.9386	156	157	100.641025641026
1WGB_A	T0274TS680_2	T0274	2.15	8.0769	7.9840	156	155	99.3589743589744
1WGB_A	T0274TS680_3	T0274	1.59	8.5809	8.4558	156	142	91.025641025641
1WGB_A	T0274TS680_4	T0274	1.65	8.1124	8.0171	156	144	92.3076923076923
1WGB_A	T0274TS680_5	T0274	1.70	8.0080	7.9194	156	146	93.5897435897436
1YOA_A	RT0274TS319_1	T0274	1.55	8.6065	8.4798	159	145	91.1949685534591
1YOA_A	RT0274TS319_2	T0274	1.70	8.7166	8.5828	159	159	100
1YOA_A	RT0274TS393_2	T0274	2.72	1.2832	1.7199	159	148	93.0817610062893
1YOA_A	RT0274TS393_3	T0274	2.50	4.0958	4.2633	159	148	93.0817610062893
1YOA_A	T0274AL013_1	T0274	1.82	8.9778	8.8273	159	154	96.8553459119497
1YOA_A	T0274AL032_1	T0274	1.51	8.2554	8.1511	159	148	93.0817610062893
1YOA_A	T0274AL092_1	T0274	1.58	8.9823	8.8316	159	146	91.8238993710692
1YOA_A	T0274AL092_2	T0274	2.12	8.3574	8.2465	159	125	78.6163522012579
1YOA_A	T0274AL092_3	T0274	1.59	-1.2768	0.1214	159	98	61.6352201257862
1YOA_A	T0274AL092_4	T0274	2.86	-0.4470	0.4603	159	98	61.6352201257862
1YOA_A	T0274AL092_5	T0274	2.81	-0.3285	0.5270	159	98	61.6352201257862
1YOA_A	T0274AL105_1	T0274	1.77	8.4845	8.3655	159	157	98.7421383647799
1YOA_A	T0274AL106_1	T0274	1.77	8.4845	8.3655	159	157	98.7421383647799
1YOA_A	T0274AL140_1	T0274	no_data	no_data	no_data	159	no_data	no_data
1YOA_A	T0274AL163_1	T0274	1.78	8.5015	8.3814	159	150	94.3396226415094
1YOA_A	T0274AL163_2	T0274	1.81	8.5015	8.3814	159	150	94.3396226415094
1YOA_A	T0274AL163_3	T0274	1.80	8.5015	8.3814	159	150	94.3396226415094
1YOA_A	T0274AL163_4	T0274	1.79	8.5015	8.3814	159	150	94.3396226415094
1YOA_A	T0274AL163_5	T0274	1.80	8.5015	8.3814	159	150	94.3396226415094
1YOA_A	T0274AL164_1	T0274	1.53	9.0007	8.8488	159	141	88.6792452830189
1YOA_A	T0274AL164_2	T0274	1.68	8.5357	8.4134	159	151	94.9685534591195
1YOA_A	T0274AL164_3	T0274	1.85	8.4702	8.3522	159	149	93.7106918238994
1YOA_A	T0274AL164_4	T0274	1.55	8.5982	8.4720	159	129	81.1320754716981
1YOA_A	T0274AL164_5	T0274	3.30	-0.4842	0.4402	159	126	79.2452830188679
1YOA_A	T0274AL199_1	T0274	1.69	8.5200	8.3988	159	148	93.0817610062893
1YOA_A	T0274AL210_1	T0274	1.64	8.7949	8.6561	159	151	94.9685534591195
1YOA_A	T0274AL229_1	T0274	2.41	8.9248	8.7777	159	155	97.4842767295598
1YOA_A	T0274AL229_2	T0274	1.98	8.0646	7.9724	159	162	101.88679245283
1YOA_A	T0274AL229_3	T0274	1.65	8.4005	8.2869	159	157	98.7421383647799
1YOA_A	T0274AL229_4	T0274	2.37	4.9201	5.0314	159	115	72.3270440251572
1YOA_A	T0274AL229_5	T0274	2.19	2.8451	3.1080	159	147	92.4528301886792
1YOA_A	T0274AL230_1	T0274	2.44	8.8400	8.6983	159	155	97.4842767295598
1YOA_A	T0274AL230_2	T0274	1.88	8.1360	8.0393	159	159	100
1YOA_A	T0274AL230_3	T0274	1.98	8.0646	7.9724	159	162	101.88679245283
1YOA_A	T0274AL230_4	T0274	2.39	3.1976	3.4317	159	147	92.4528301886792
1YOA_A	T0274AL230_5	T0274	2.66	4.6530	4.7821	159	121	76.1006289308176
1YOA_A	T0274AL231_1	T0274	1.98	8.0646	7.9724	159	162	101.88679245283
1YOA_A	T0274AL231_2	T0274	1.74	8.3512	8.2408	159	158	99.3710691823899
1YOA_A	T0274AL231_3	T0274	2.40	8.9248	8.7777	159	155	97.4842767295598
1YOA_A	T0274AL231_4	T0274	2.28	3.4369	3.6525	159	151	94.9685534591195
1YOA_A	T0274AL231_5	T0274	2.48	4.4088	4.5546	159	122	76.7295597484277
1YOA_A	T0274AL232_1	T0274	1.72	9.1025	8.9441	159	147	92.4528301886792
1YOA_A	T0274AL276_1	T0274	2.52	-1.6835	0.0427	159	130	81.7610062893082
1YOA_A	T0274AL291_1	T0274	1.64	8.6370	8.5083	159	154	96.8553459119497
1YOA_A	T0274AL308_1	T0274	2.41	8.9248	8.7777	159	155	97.4842767295598
1YOA_A	T0274AL314_1	T0274	2.24	7.9104	7.8281	159	141	88.6792452830189
1YOA_A	T0274AL314_2	T0274	1.96	8.1129	8.0176	159	161	101.25786163522
1YOA_A	T0274AL314_3	T0274	2.41	8.9248	8.7777	159	155	97.4842767295598
1YOA_A	T0274AL314_4	T0274	1.56	8.4689	8.3509	159	159	100
1YOA_A	T0274AL314_5	T0274	2.22	4.4088	4.5546	159	122	76.7295597484277
1YOA_A	T0274AL383_1	T0274	2.40	8.0599	7.9680	159	145	91.1949685534591
1YOA_A	T0274AL383_2	T0274	1.62	8.0966	8.0023	159	146	91.8238993710692
1YOA_A	T0274AL383_3	T0274	1.87	8.8277	8.6868	159	152	95.5974842767296
1YOA_A	T0274AL394_1	T0274	1.66	8.5357	8.4134	159	151	94.9685534591195
1YOA_A	T0274AL394_2	T0274	1.52	7.9806	7.8938	159	157	98.7421383647799
1YOA_A	T0274AL394_3	T0274	1.72	8.1486	8.0510	159	162	101.88679245283
1YOA_A	T0274AL394_4	T0274	1.97	8.3815	8.2691	159	159	100
1YOA_A	T0274AL394_5	T0274	2.02	8.1486	8.0510	159	162	101.88679245283
1YOA_A	T0274AL398_1	T0274	2.41	8.9248	8.7777	159	155	97.4842767295598
1YOA_A	T0274AL398_2	T0274	1.86	8.0646	7.9724	159	162	101.88679245283
1YOA_A	T0274AL398_3	T0274	2.42	8.6077	8.4809	159	148	93.0817610062893
1YOA_A	T0274AL398_4	T0274	1.75	8.2193	8.1172	159	159	100
1YOA_A	T0274AL398_5	T0274	2.22	4.4088	4.5546	159	122	76.7295597484277
1YOA_A	T0274AL418_1	T0274	2.24	7.9104	7.8281	159	141	88.6792452830189
1YOA_A	T0274AL418_2	T0274	2.41	8.9248	8.7777	159	155	97.4842767295598
1YOA_A	T0274AL418_3	T0274	1.96	8.0646	7.9724	159	162	101.88679245283
1YOA_A	T0274AL418_4	T0274	1.59	8.3857	8.2730	159	159	100
1YOA_A	T0274AL418_5	T0274	2.22	4.4088	4.5546	159	122	76.7295597484277
1YOA_A	T0274AL420_1	T0274	2.43	8.8926	8.7476	159	154	96.8553459119497
1YOA_A	T0274AL420_2	T0274	2.40	8.8926	8.7476	159	154	96.8553459119497
1YOA_A	T0274AL420_3	T0274	1.61	8.0966	8.0023	159	146	91.8238993710692
1YOA_A	T0274AL420_4	T0274	2.20	8.0966	8.0023	159	146	91.8238993710692
1YOA_A	T0274AL596_1	T0274	1.75	8.5008	8.3808	159	155	97.4842767295598
1YOA_A	T0274AL596_2	T0274	2.18	8.2569	8.1525	159	138	86.7924528301887
1YOA_A	T0274AL629_1	T0274	2.45	8.8602	8.7173	159	153	96.2264150943396
1YOA_A	T0274AL629_2	T0274	1.24	8.7200	8.5860	159	124	77.9874213836478
1YOA_A	T0274TS003_1	T0274	1.65	8.4005	8.2869	159	157	98.7421383647799
1YOA_A	T0274TS003_2	T0274	1.98	7.8032	7.7277	159	159	100
1YOA_A	T0274TS007_1	T0274	1.71	7.7200	7.6498	159	159	100
1YOA_A	T0274TS007_2	T0274	1.79	7.8032	7.7277	159	159	100
1YOA_A	T0274TS007_3	T0274	1.71	7.7200	7.6498	159	159	100
1YOA_A	T0274TS009_1	T0274	1.75	8.1360	8.0393	159	159	100
1YOA_A	T0274TS009_2	T0274	2.05	8.1360	8.0393	159	159	100
1YOA_A	T0274TS009_3	T0274	2.18	8.3857	8.2730	159	159	100
1YOA_A	T0274TS009_4	T0274	2.49	8.3025	8.1951	159	159	100
1YOA_A	T0274TS009_5	T0274	1.65	8.3857	8.2730	159	159	100
1YOA_A	T0274TS011_1	T0274	2.16	8.4001	8.2865	159	142	89.3081761006289
1YOA_A	T0274TS014_1	T0274	1.83	8.6077	8.4809	159	148	93.0817610062893
1YOA_A	T0274TS014_1u	T0274	1.71	8.3446	8.2346	159	148	93.0817610062893
1YOA_A	T0274TS018_1	T0274	2.64	-0.6019	0.3794	159	159	100
1YOA_A	T0274TS018_2	T0274	3.05	0.7296	1.2656	159	159	100
1YOA_A	T0274TS018_3	T0274	2.61	-0.1858	0.6125	159	159	100
1YOA_A	T0274TS018_4	T0274	2.77	-1.0180	0.2013	159	159	100
1YOA_A	T0274TS018_5	T0274	2.86	-0.4355	0.4666	159	159	100
1YOA_A	T0274TS019_1	T0274	3.12	-1.1012	0.1730	159	159	100
1YOA_A	T0274TS019_2	T0274	2.72	-0.8516	0.2654	159	159	100
1YOA_A	T0274TS019_3	T0274	3.03	-1.0180	0.2013	159	159	100
1YOA_A	T0274TS019_4	T0274	2.66	-0.3523	0.5133	159	159	100
1YOA_A	T0274TS019_5	T0274	2.94	0.2303	0.8898	159	159	100
1YOA_A	T0274TS021_1	T0274	1.85	7.6367	7.5719	159	159	100
1YOA_A	T0274TS021_2	T0274	1.71	8.6354	8.5067	159	159	100
1YOA_A	T0274TS021_3	T0274	1.83	8.3025	8.1951	159	159	100
1YOA_A	T0274TS021_4	T0274	1.67	8.5521	8.4288	159	159	100
1YOA_A	T0274TS021_5	T0274	1.53	8.2013	8.1004	159	139	87.4213836477987
1YOA_A	T0274TS026_1	T0274	2.03	8.3857	8.2730	159	159	100
1YOA_A	T0274TS026_2	T0274	1.85	8.4689	8.3509	159	159	100
1YOA_A	T0274TS026_3	T0274	2.06	8.4689	8.3509	159	159	100
1YOA_A	T0274TS030_1	T0274	1.85	8.4689	8.3509	159	159	100
1YOA_A	T0274TS030_2	T0274	2.06	8.4689	8.3509	159	159	100
1YOA_A	T0274TS033_1	T0274	2.38	8.3628	8.2516	159	151	94.9685534591195
1YOA_A	T0274TS033_2	T0274	1.54	8.9778	8.8273	159	154	96.8553459119497
1YOA_A	T0274TS033_3	T0274	1.96	8.1129	8.0176	159	156	98.1132075471698
1YOA_A	T0274TS033_4	T0274	1.65	8.4005	8.2869	159	157	98.7421383647799
1YOA_A	T0274TS033_5	T0274	2.33	4.8239	4.9415	159	108	67.9245283018868
1YOA_A	T0274TS035_1	T0274	1.88	8.2193	8.1172	159	159	100
1YOA_A	T0274TS039_1u	T0274	1.81	-1.9334	0.0183	159	159	100
1YOA_A	T0274TS039_2u	T0274	2.44	-1.6838	0.0427	159	159	100
1YOA_A	T0274TS039_3u	T0274	2.11	-1.9334	0.0183	159	159	100
1YOA_A	T0274TS039_4u	T0274	2.46	-0.5187	0.4220	159	159	100
1YOA_A	T0274TS039_5u	T0274	2.47	-1.6006	0.0545	159	159	100
1YOA_A	T0274TS042_1	T0274	1.51	8.7186	8.5847	159	159	100
1YOA_A	T0274TS042_2	T0274	1.66	8.8018	8.6626	159	159	100
1YOA_A	T0274TS042_3	T0274	1.59	8.8018	8.6626	159	159	100
1YOA_A	T0274TS046_1	T0274	1.70	8.1360	8.0393	159	159	100
1YOA_A	T0274TS049_1	T0274	2.42	-1.5173	0.0684	159	159	100
1YOA_A	T0274TS051_1	T0274	1.81	8.0528	7.9614	159	159	100
1YOA_A	T0274TS051_2	T0274	1.98	7.2206	7.1824	159	159	100
1YOA_A	T0274TS051_3	T0274	1.76	8.1360	8.0393	159	159	100
1YOA_A	T0274TS051_4	T0274	1.76	8.0528	7.9614	159	159	100
1YOA_A	T0274TS051_5	T0274	1.85	8.3025	8.1951	159	159	100
1YOA_A	T0274TS052_1	T0274	1.81	8.0528	7.9614	159	159	100
1YOA_A	T0274TS052_2	T0274	1.98	7.2206	7.1824	159	159	100
1YOA_A	T0274TS052_3	T0274	1.76	8.1360	8.0393	159	159	100
1YOA_A	T0274TS052_4	T0274	1.76	8.0528	7.9614	159	159	100
1YOA_A	T0274TS052_5	T0274	1.85	8.3025	8.1951	159	159	100
1YOA_A	T0274TS060_1	T0274	2.41	8.6354	8.5067	159	159	100
1YOA_A	T0274TS061_1	T0274	1.60	8.6891	8.5570	159	153	96.2264150943396
1YOA_A	T0274TS079_1	T0274	1.93	8.3025	8.1951	159	159	100
1YOA_A	T0274TS079_2	T0274	1.95	8.3025	8.1951	159	159	100
1YOA_A	T0274TS081_1	T0274	2.10	7.3871	7.3382	159	159	100
1YOA_A	T0274TS089_1	T0274	2.68	6.5549	6.5594	159	159	100
1YOA_A	T0274TS089_2	T0274	2.91	5.0570	5.1591	159	159	100
1YOA_A	T0274TS089_3	T0274	2.78	-1.2677	0.1238	159	159	100
1YOA_A	T0274TS089_4	T0274	3.03	-0.2691	0.5620	159	159	100
1YOA_A	T0274TS089_5	T0274	2.77	1.3953	1.8153	159	159	100
1YOA_A	T0274TS094_1	T0274	2.04	8.1360	8.0393	159	159	100
1YOA_A	T0274TS094_2	T0274	2.04	8.0528	7.9614	159	159	100
1YOA_A	T0274TS094_3	T0274	1.98	7.8864	7.8056	159	159	100
1YOA_A	T0274TS094_4	T0274	1.97	8.1360	8.0393	159	159	100
1YOA_A	T0274TS094_5	T0274	1.93	7.3039	7.2603	159	159	100
1YOA_A	T0274TS096_1	T0274	1.63	8.0528	7.9614	159	159	100
1YOA_A	T0274TS096_2	T0274	1.80	7.8032	7.7277	159	159	100
1YOA_A	T0274TS096_5	T0274	1.67	8.8723	8.7286	159	156	98.1132075471698
1YOA_A	T0274TS100_1	T0274	1.77	8.3857	8.2730	159	159	100
1YOA_A	T0274TS100_2	T0274	1.92	8.5521	8.4288	159	159	100
1YOA_A	T0274TS100_3	T0274	1.69	8.2193	8.1172	159	159	100
1YOA_A	T0274TS100_4	T0274	1.67	8.5521	8.4288	159	159	100
1YOA_A	T0274TS100_5	T0274	1.74	8.5521	8.4288	159	159	100
1YOA_A	T0274TS101_1	T0274	1.85	7.6367	7.5719	159	159	100
1YOA_A	T0274TS101_2	T0274	1.80	8.5521	8.4288	159	159	100
1YOA_A	T0274TS101_3	T0274	1.84	8.3025	8.1951	159	159	100
1YOA_A	T0274TS101_4	T0274	2.05	8.1360	8.0393	159	159	100
1YOA_A	T0274TS101_5	T0274	1.69	8.3025	8.1951	159	159	100
1YOA_A	T0274TS109_1	T0274	1.97	8.6020	8.4756	159	158	99.3710691823899
1YOA_A	T0274TS110_1	T0274	1.79	9.0314	8.8776	159	153	96.2264150943396
1YOA_A	T0274TS110_2	T0274	1.62	8.4005	8.2869	159	157	98.7421383647799
1YOA_A	T0274TS110_3	T0274	2.48	4.4730	4.6144	159	118	74.2138364779874
1YOA_A	T0274TS110_4	T0274	2.69	1.6837	2.0648	159	57	35.8490566037736
1YOA_A	T0274TS110_5	T0274	2.68	0.4005	1.0134	159	54	33.9622641509434
1YOA_A	T0274TS111_1	T0274	1.76	8.4504	8.3336	159	156	98.1132075471698
1YOA_A	T0274TS111_2	T0274	2.41	8.9778	8.8273	159	154	96.8553459119497
1YOA_A	T0274TS111_3	T0274	2.31	4.0734	4.2425	159	110	69.1823899371069
1YOA_A	T0274TS111_4	T0274	3.01	0.7679	1.2960	159	74	46.5408805031447
1YOA_A	T0274TS111_5	T0274	2.79	1.4791	1.8872	159	78	49.0566037735849
1YOA_A	T0274TS112_1	T0274	1.61	8.0966	8.0023	159	146	91.8238993710692
1YOA_A	T0274TS112_2	T0274	2.51	7.9482	7.8634	159	142	89.3081761006289
1YOA_A	T0274TS112_3	T0274	2.01	8.0599	7.9680	159	145	91.1949685534591
1YOA_A	T0274TS112_4	T0274	1.65	8.4005	8.2869	159	157	98.7421383647799
1YOA_A	T0274TS112_5	T0274	1.96	8.1129	8.0176	159	156	98.1132075471698
1YOA_A	T0274TS113_1	T0274	2.47	7.7378	7.6665	159	155	97.4842767295598
1YOA_A	T0274TS113_2	T0274	1.72	7.6824	7.6146	159	158	99.3710691823899
1YOA_A	T0274TS113_3	T0274	2.71	7.4316	7.3799	159	158	99.3710691823899
1YOA_A	T0274TS114_1	T0274	2.14	7.9696	7.8835	159	159	100
1YOA_A	T0274TS114_2	T0274	2.19	6.3885	6.4037	159	159	100
1YOA_A	T0274TS114_3	T0274	2.01	-2.0166	0.0132	159	159	100
1YOA_A	T0274TS114_4	T0274	2.22	-1.7670	0.0329	159	159	100
1YOA_A	T0274TS114_5	T0274	1.79	-1.8502	0.0248	159	159	100
1YOA_A	T0274TS122_1	T0274	1.71	8.3857	8.2730	159	159	100
1YOA_A	T0274TS126_1	T0274	1.97	7.7200	7.6498	159	159	100
1YOA_A	T0274TS126_2	T0274	1.92	7.8032	7.7277	159	159	100
1YOA_A	T0274TS126_3	T0274	1.75	8.3025	8.1951	159	159	100
1YOA_A	T0274TS126_4	T0274	1.89	8.4689	8.3509	159	159	100
1YOA_A	T0274TS137_1	T0274	1.99	7.7200	7.6498	159	159	100
1YOA_A	T0274TS137_2	T0274	2.02	8.3857	8.2730	159	159	100
1YOA_A	T0274TS137_3	T0274	2.52	8.2193	8.1172	159	159	100
1YOA_A	T0274TS137_4	T0274	1.69	7.8864	7.8056	159	159	100
1YOA_A	T0274TS137_5	T0274	1.93	7.5535	7.4940	159	159	100
1YOA_A	T0274TS139_1	T0274	2.03	8.3660	8.2546	159	156	98.1132075471698
1YOA_A	T0274TS156_1	T0274	1.84	8.8277	8.6868	159	152	95.5974842767296
1YOA_A	T0274TS156_2	T0274	1.75	8.2193	8.1172	159	159	100
1YOA_A	T0274TS156_3	T0274	1.69	7.7200	7.6498	159	159	100
1YOA_A	T0274TS157_1	T0274	2.39	7.5535	7.4940	159	159	100
1YOA_A	T0274TS160_1	T0274	2.12	7.3039	7.2603	159	159	100
1YOA_A	T0274TS160_2	T0274	2.00	8.2193	8.1172	159	159	100
1YOA_A	T0274TS160_3	T0274	2.20	7.8864	7.8056	159	159	100
1YOA_A	T0274TS160_4	T0274	1.84	8.2193	8.1172	159	159	100
1YOA_A	T0274TS160_5	T0274	2.04	8.5521	8.4288	159	159	100
1YOA_A	T0274TS166_1	T0274	1.97	7.7200	7.6498	159	159	100
1YOA_A	T0274TS166_2	T0274	1.97	7.7200	7.6498	159	159	100
1YOA_A	T0274TS166_3	T0274	1.97	7.8032	7.7277	159	159	100
1YOA_A	T0274TS166_4	T0274	1.87	8.1397	8.0427	159	152	95.5974842767296
1YOA_A	T0274TS166_5	T0274	1.53	8.9683	8.8185	159	140	88.0503144654088
1YOA_A	T0274TS176_1	T0274	1.46	8.8018	8.6626	159	159	100
1YOA_A	T0274TS176_2	T0274	1.60	9.1347	8.9742	159	159	100
1YOA_A	T0274TS176_3	T0274	1.45	8.8018	8.6626	159	159	100
1YOA_A	T0274TS176_4	T0274	1.56	9.1347	8.9742	159	159	100
1YOA_A	T0274TS176_5	T0274	1.64	8.7186	8.5847	159	159	100
1YOA_A	T0274TS185_1	T0274	2.08	7.6367	7.5719	159	159	100
1YOA_A	T0274TS186_1	T0274	1.61	8.8602	8.7173	159	153	96.2264150943396
1YOA_A	T0274TS186_2	T0274	1.56	8.0646	7.9724	159	157	98.7421383647799
1YOA_A	T0274TS186_3	T0274	1.71	8.5685	8.4442	159	157	98.7421383647799
1YOA_A	T0274TS186_4	T0274	1.61	8.0966	8.0023	159	146	91.8238993710692
1YOA_A	T0274TS186_5	T0274	2.55	-1.3383	0.1060	159	156	98.1132075471698
1YOA_A	T0274TS197_1	T0274	2.94	8.4689	8.3509	159	159	100
1YOA_A	T0274TS197_2	T0274	2.09	8.3025	8.1951	159	159	100
1YOA_A	T0274TS197_3	T0274	1.50	8.5521	8.4288	159	159	100
1YOA_A	T0274TS207_1	T0274	2.45	8.5521	8.4288	159	159	100
1YOA_A	T0274TS207_2	T0274	1.72	8.2193	8.1172	159	159	100
1YOA_A	T0274TS207_3	T0274	1.78	8.1360	8.0393	159	159	100
1YOA_A	T0274TS207_4	T0274	2.13	7.8864	7.8056	159	159	100
1YOA_A	T0274TS207_5	T0274	2.34	1.6450	2.0311	159	159	100
1YOA_A	T0274TS213_1	T0274	1.75	8.1360	8.0393	159	159	100
1YOA_A	T0274TS217_1	T0274	1.82	8.6704	8.5396	159	155	97.4842767295598
1YOA_A	T0274TS223_1	T0274	1.56	8.3857	8.2730	159	159	100
1YOA_A	T0274TS237_1	T0274	1.71	8.3857	8.2730	159	159	100
1YOA_A	T0274TS242_1	T0274	1.81	8.5521	8.4288	159	159	100
1YOA_A	T0274TS242_2	T0274	2.06	8.2193	8.1172	159	159	100
1YOA_A	T0274TS242_3	T0274	1.59	8.3025	8.1951	159	159	100
1YOA_A	T0274TS242_4	T0274	1.96	7.8864	7.8056	159	159	100
1YOA_A	T0274TS242_5	T0274	2.74	2.3107	2.6224	159	159	100
1YOA_A	T0274TS243_1	T0274	2.05	8.5521	8.4288	159	159	100
1YOA_A	T0274TS243_2	T0274	2.76	7.6824	7.6146	159	158	99.3710691823899
1YOA_A	T0274TS244_1	T0274	2.11	8.8018	8.6626	159	159	100
1YOA_A	T0274TS245_1	T0274	1.90	8.1360	8.0393	159	159	100
1YOA_A	T0274TS247_1	T0274	2.03	7.6824	7.6146	159	158	99.3710691823899
1YOA_A	T0274TS261_1	T0274	2.03	8.5697	8.4453	159	152	95.5974842767296
1YOA_A	T0274TS261_2	T0274	1.83	8.5519	8.4286	159	154	96.8553459119497
1YOA_A	T0274TS263_1	T0274	2.20	7.8864	7.8056	159	159	100
1YOA_A	T0274TS263_2	T0274	2.02	7.7200	7.6498	159	159	100
1YOA_A	T0274TS267_1	T0274	1.88	8.6354	8.5067	159	159	100
1YOA_A	T0274TS272_1	T0274	1.59	8.8018	8.6626	159	159	100
1YOA_A	T0274TS272_2	T0274	1.75	8.7186	8.5847	159	159	100
1YOA_A	T0274TS272_3	T0274	1.71	8.6354	8.5067	159	159	100
1YOA_A	T0274TS272_4	T0274	1.83	8.5521	8.4288	159	159	100
1YOA_A	T0274TS272_5	T0274	1.90	8.3857	8.2730	159	159	100
1YOA_A	T0274TS283_1	T0274	1.71	8.3857	8.2730	159	159	100
1YOA_A	T0274TS283_2	T0274	1.71	8.3857	8.2730	159	159	100
1YOA_A	T0274TS283_3	T0274	1.71	8.3857	8.2730	159	159	100
1YOA_A	T0274TS283_4	T0274	1.71	8.3857	8.2730	159	159	100
1YOA_A	T0274TS283_5	T0274	1.71	8.3857	8.2730	159	159	100
1YOA_A	T0274TS289_1	T0274	1.85	8.6891	8.5570	159	153	96.2264150943396
1YOA_A	T0274TS290_1	T0274	2.01	8.1692	8.0704	159	148	93.0817610062893
1YOA_A	T0274TS304_1	T0274	1.67	8.5697	8.4453	159	152	95.5974842767296
1YOA_A	T0274TS304_2	T0274	1.69	8.2257	8.1232	159	152	95.5974842767296
1YOA_A	T0274TS304_3	T0274	2.50	7.7032	7.6341	159	138	86.7924528301887
1YOA_A	T0274TS304_4	T0274	2.06	7.7955	7.7205	159	138	86.7924528301887
1YOA_A	T0274TS304_5	T0274	1.77	7.8724	7.7925	159	140	88.0503144654088
1YOA_A	T0274TS305_1	T0274	1.84	7.8032	7.7277	159	159	100
1YOA_A	T0274TS305_2	T0274	2.17	8.1124	8.0171	159	144	90.5660377358491
1YOA_A	T0274TS305_3	T0274	1.82	7.8340	7.7566	159	139	87.4213836477987
1YOA_A	T0274TS305_4	T0274	2.02	7.5316	7.4735	159	129	81.1320754716981
1YOA_A	T0274TS319_1_1	T0274	1.55	8.6065	8.4798	159	132	83.0188679245283
1YOA_A	T0274TS319_1_2	T0274	1.65	-2.1601	0.0070	159	13	8.17610062893082
1YOA_A	T0274TS319_2_1	T0274	1.70	8.7166	8.5828	159	146	91.8238993710692
1YOA_A	T0274TS319_2_2	T0274	1.65	-2.1601	0.0070	159	13	8.17610062893082
1YOA_A	T0274TS320_1	T0274	1.58	8.9424	8.7942	159	142	89.3081761006289
1YOA_A	T0274TS320_2	T0274	1.86	8.2569	8.1525	159	148	93.0817610062893
1YOA_A	T0274TS320_3	T0274	1.57	7.8597	7.7806	159	156	98.1132075471698
1YOA_A	T0274TS320_4	T0274	1.67	8.0831	7.9897	159	123	77.3584905660377
1YOA_A	T0274TS320_5	T0274	2.85	-0.6405	0.3605	159	153	96.2264150943396
1YOA_A	T0274TS324_1	T0274	1.53	8.8369	8.6954	159	136	85.5345911949686
1YOA_A	T0274TS324_2	T0274	1.49	7.8225	7.7458	159	129	81.1320754716981
1YOA_A	T0274TS324_3	T0274	1.57	8.3682	8.2566	159	128	80.503144654088
1YOA_A	T0274TS324_4	T0274	2.09	8.0537	7.9622	159	152	95.5974842767296
1YOA_A	T0274TS324_5	T0274	2.11	8.0537	7.9622	159	152	95.5974842767296
1YOA_A	T0274TS331_1	T0274	1.85	8.3278	8.2188	159	150	94.3396226415094
1YOA_A	T0274TS331_2	T0274	1.99	8.5856	8.4602	159	155	97.4842767295598
1YOA_A	T0274TS331_3	T0274	1.74	7.7689	7.6956	159	149	93.7106918238994
1YOA_A	T0274TS331_4	T0274	1.75	8.5008	8.3808	159	155	97.4842767295598
1YOA_A	T0274TS331_5	T0274	2.50	8.0723	7.9797	159	138	86.7924528301887
1YOA_A	T0274TS338_1	T0274	2.07	6.9727	6.9503	159	157	98.7421383647799
1YOA_A	T0274TS338_2	T0274	1.67	8.9248	8.7777	159	155	97.4842767295598
1YOA_A	T0274TS338_3	T0274	2.19	8.0528	7.9614	159	159	100
1YOA_A	T0274TS338_4	T0274	1.88	8.4689	8.3509	159	159	100
1YOA_A	T0274TS338_5	T0274	2.47	-1.4695	0.0774	159	108	67.9245283018868
1YOA_A	T0274TS344_1	T0274	1.93	8.2193	8.1172	159	159	100
1YOA_A	T0274TS348_1	T0274	3.05	-1.1845	0.1471	159	159	100
1YOA_A	T0274TS352_1	T0274	2.38	8.3628	8.2516	159	151	94.9685534591195
1YOA_A	T0274TS352_2	T0274	1.54	8.9778	8.8273	159	154	96.8553459119497
1YOA_A	T0274TS352_3	T0274	1.96	8.1129	8.0176	159	156	98.1132075471698
1YOA_A	T0274TS352_4	T0274	1.65	8.4005	8.2869	159	157	98.7421383647799
1YOA_A	T0274TS352_5	T0274	2.33	4.8239	4.9415	159	108	67.9245283018868
1YOA_A	T0274TS356_1	T0274	2.41	-1.8502	0.0248	159	159	100
1YOA_A	T0274TS367_1	T0274	1.72	8.6354	8.5067	159	159	100
1YOA_A	T0274TS367_2	T0274	1.66	8.6354	8.5067	159	159	100
1YOA_A	T0274TS375_1	T0274	1.79	8.5394	8.4169	159	146	91.8238993710692
1YOA_A	T0274TS375_2	T0274	1.61	8.2377	8.1345	159	140	88.0503144654088
1YOA_A	T0274TS375_3	T0274	1.87	8.8723	8.7286	159	156	98.1132075471698
1YOA_A	T0274TS375_4	T0274	1.66	8.7879	8.6496	159	156	98.1132075471698
1YOA_A	T0274TS375_5	T0274	1.88	8.9567	8.8076	159	156	98.1132075471698
1YOA_A	T0274TS376_1	T0274	1.79	8.5394	8.4169	159	146	91.8238993710692
1YOA_A	T0274TS376_2	T0274	1.78	8.6030	8.4765	159	140	88.0503144654088
1YOA_A	T0274TS376_3	T0274	1.82	8.6030	8.4765	159	140	88.0503144654088
1YOA_A	T0274TS376_4	T0274	1.65	8.7879	8.6496	159	156	98.1132075471698
1YOA_A	T0274TS376_5	T0274	1.67	8.8723	8.7286	159	156	98.1132075471698
1YOA_A	T0274TS381_1	T0274	2.40	8.9248	8.7777	159	155	97.4842767295598
1YOA_A	T0274TS381_2	T0274	1.64	8.4348	8.3190	159	158	99.3710691823899
1YOA_A	T0274TS381_3	T0274	2.94	-1.5955	0.0553	159	132	83.0188679245283
1YOA_A	T0274TS381_4	T0274	2.61	2.1443	2.4728	159	159	100
1YOA_A	T0274TS381_5	T0274	2.76	-0.9281	0.2347	159	132	83.0188679245283
1YOA_A	T0274TS384_1	T0274	1.63	9.0391	8.8847	159	145	91.1949685534591
1YOA_A	T0274TS384_2	T0274	1.82	8.5809	8.4558	159	142	89.3081761006289
1YOA_A	T0274TS393_1	T0274	1.68	9.0462	8.8914	159	148	93.0817610062893
1YOA_A	T0274TS393_2_1	T0274	2.72	1.2832	1.7199	159	72	45.2830188679245
1YOA_A	T0274TS393_2_2	T0274	2.97	-1.0113	0.2037	159	76	47.7987421383648
1YOA_A	T0274TS393_3_1	T0274	2.50	4.0958	4.2633	159	112	70.440251572327
1YOA_A	T0274TS393_3_2	T0274	2.66	-3.3553	0.0000	159	36	22.6415094339623
1YOA_A	T0274TS393_4	T0274	2.32	-1.4524	0.0808	159	142	89.3081761006289
1YOA_A	T0274TS393_5	T0274	2.76	-1.3207	0.1102	159	152	95.5974842767296
1YOA_A	T0274TS400_1	T0274	2.12	8.2193	8.1172	159	159	100
1YOA_A	T0274TS400_2	T0274	1.59	8.3857	8.2730	159	159	100
1YOA_A	T0274TS400_3	T0274	1.55	8.6354	8.5067	159	159	100
1YOA_A	T0274TS400_4	T0274	1.97	8.0528	7.9614	159	159	100
1YOA_A	T0274TS400_5	T0274	2.81	8.7186	8.5847	159	159	100
1YOA_A	T0274TS406_1	T0274	no_data	no_data	no_data	159	no_data	no_data
1YOA_A	T0274TS450_1	T0274	1.44	8.8018	8.6626	159	159	100
1YOA_A	T0274TS451_1	T0274	2.38	8.6704	8.5396	159	155	97.4842767295598
1YOA_A	T0274TS451_2	T0274	1.74	8.3025	8.1951	159	159	100
1YOA_A	T0274TS451_3	T0274	1.91	8.7186	8.5847	159	159	100
1YOA_A	T0274TS451_4	T0274	1.66	8.4689	8.3509	159	159	100
1YOA_A	T0274TS451_5	T0274	2.31	3.5199	3.7292	159	145	91.1949685534591
1YOA_A	T0274TS454_1	T0274	2.11	8.3025	8.1951	159	159	100
1YOA_A	T0274TS472_1	T0274	1.96	8.1360	8.0393	159	159	100
1YOA_A	T0274TS475_1	T0274	0.87	6.5630	6.5670	159	68	42.7672955974843
1YOA_A	T0274TS478_1	T0274	2.27	8.2193	8.1172	159	159	100
1YOA_A	T0274TS478_2	T0274	2.06	8.4689	8.3509	159	159	100
1YOA_A	T0274TS478_3	T0274	2.56	6.8045	6.7930	159	159	100
1YOA_A	T0274TS478_4	T0274	2.18	8.2193	8.1172	159	159	100
1YOA_A	T0274TS478_5	T0274	2.34	8.4689	8.3509	159	159	100
1YOA_A	T0274TS482_1	T0274	2.21	7.9696	7.8835	159	159	100
1YOA_A	T0274TS482_2	T0274	2.11	7.5535	7.4940	159	159	100
1YOA_A	T0274TS482_3	T0274	2.25	8.3857	8.2730	159	159	100
1YOA_A	T0274TS482_4	T0274	2.03	8.1360	8.0393	159	159	100
1YOA_A	T0274TS482_5	T0274	2.23	8.0528	7.9614	159	159	100
1YOA_A	T0274TS501_1	T0274	2.06	8.5184	8.3973	159	158	99.3710691823899
1YOA_A	T0274TS504_1	T0274	2.42	8.9137	8.7673	159	152	95.5974842767296
1YOA_A	T0274TS504_2	T0274	2.42	8.9137	8.7673	159	152	95.5974842767296
1YOA_A	T0274TS504_3	T0274	1.54	8.9778	8.8273	159	154	96.8553459119497
1YOA_A	T0274TS504_4	T0274	2.20	8.0966	8.0023	159	146	91.8238993710692
1YOA_A	T0274TS504_5	T0274	2.01	8.0599	7.9680	159	145	91.1949685534591
1YOA_A	T0274TS506_1	T0274	1.87	8.0229	7.9334	159	144	90.5660377358491
1YOA_A	T0274TS506_2	T0274	1.64	8.6221	8.4943	159	151	94.9685534591195
1YOA_A	T0274TS506_3	T0274	1.60	8.1486	8.0510	159	157	98.7421383647799
1YOA_A	T0274TS506_4	T0274	1.97	7.6824	7.6146	159	158	99.3710691823899
1YOA_A	T0274TS506_5	T0274	1.70	8.3857	8.2730	159	159	100
1YOA_A	T0274TS512_1	T0274	1.59	8.5394	8.4169	159	146	91.8238993710692
1YOA_A	T0274TS513_1	T0274	1.91	8.3660	8.2546	159	156	98.1132075471698
1YOA_A	T0274TS514_1	T0274	1.89	8.4504	8.3336	159	156	98.1132075471698
1YOA_A	T0274TS519_1	T0274	1.92	8.6354	8.5067	159	159	100
1YOA_A	T0274TS530_1	T0274	1.75	8.8018	8.6626	159	159	100
1YOA_A	T0274TS530_2	T0274	1.98	8.6020	8.4756	159	158	99.3710691823899
1YOA_A	T0274TS530_3	T0274	1.73	8.0528	7.9614	159	159	100
1YOA_A	T0274TS530_4	T0274	1.70	8.6354	8.5067	159	159	100
1YOA_A	T0274TS530_5	T0274	1.76	8.2193	8.1172	159	159	100
1YOA_A	T0274TS550_1	T0274	2.05	7.9696	7.8835	159	159	100
1YOA_A	T0274TS552_1	T0274	2.82	5.6395	5.7033	159	159	100
1YOA_A	T0274TS561_1	T0274	1.77	8.5521	8.4288	159	159	100
1YOA_A	T0274TS561_2	T0274	1.68	8.6354	8.5067	159	159	100
1YOA_A	T0274TS561_3	T0274	2.16	8.5521	8.4288	159	159	100
1YOA_A	T0274TS573_1	T0274	1.70	8.7186	8.5847	159	159	100
1YOA_A	T0274TS579_1	T0274	2.20	8.0528	7.9614	159	159	100
1YOA_A	T0274TS579_1u	T0274	1.70	8.3857	8.2730	159	159	100
1YOA_A	T0274TS579_2	T0274	2.01	8.0528	7.9614	159	159	100
1YOA_A	T0274TS579_2u	T0274	1.67	8.3025	8.1951	159	159	100
1YOA_A	T0274TS579_3	T0274	1.71	8.3857	8.2730	159	159	100
1YOA_A	T0274TS579_3u	T0274	1.77	8.5521	8.4288	159	159	100
1YOA_A	T0274TS579_4	T0274	1.87	7.9696	7.8835	159	159	100
1YOA_A	T0274TS579_4u	T0274	1.77	8.5521	8.4288	159	159	100
1YOA_A	T0274TS591_1	T0274	1.53	8.7186	8.5847	159	159	100
1YOA_A	T0274TS599_1	T0274	2.74	-0.4355	0.4666	159	159	100
1YOA_A	T0274TS599_2	T0274	2.74	0.1470	0.8313	159	159	100
1YOA_A	T0274TS599_3	T0274	2.89	-0.1858	0.6125	159	159	100
1YOA_A	T0274TS599_4	T0274	3.24	-0.6019	0.3794	159	159	100
1YOA_A	T0274TS599_5	T0274	2.43	-1.8502	0.0248	159	159	100
1YOA_A	T0274TS604_1	T0274	1.62	8.5521	8.4288	159	159	100
1YOA_A	T0274TS604_2	T0274	2.10	8.3025	8.1951	159	159	100
1YOA_A	T0274TS604_3	T0274	1.99	7.8864	7.8056	159	159	100
1YOA_A	T0274TS604_4	T0274	1.78	8.4689	8.3509	159	159	100
1YOA_A	T0274TS604_5	T0274	1.65	8.1360	8.0393	159	159	100
1YOA_A	T0274TS606_1	T0274	2.35	7.0542	7.0267	159	159	100
1YOA_A	T0274TS606_2	T0274	2.23	7.3039	7.2603	159	159	100
1YOA_A	T0274TS606_3	T0274	2.27	6.9710	6.9488	159	159	100
1YOA_A	T0274TS607_1	T0274	1.80	8.2193	8.1172	159	159	100
1YOA_A	T0274TS612_1	T0274	1.82	8.6354	8.5067	159	159	100
1YOA_A	T0274TS631_1	T0274	2.23	8.4689	8.3509	159	159	100
1YOA_A	T0274TS631_2	T0274	2.31	8.2193	8.1172	159	159	100
1YOA_A	T0274TS631_3	T0274	1.69	8.2193	8.1172	159	159	100
1YOA_A	T0274TS631_4	T0274	1.70	8.5521	8.4288	159	159	100
1YOA_A	T0274TS631_5	T0274	2.10	7.6367	7.5719	159	159	100
1YOA_A	T0274TS680_1	T0274	1.99	8.0646	7.9724	159	157	98.7421383647799
1YOA_A	T0274TS680_2	T0274	1.76	8.4161	8.3014	159	155	97.4842767295598
1YOA_A	T0274TS680_3	T0274	1.48	8.8521	8.7096	159	142	89.3081761006289
1YOA_A	T0274TS680_4	T0274	1.50	8.3808	8.2684	159	144	90.5660377358491
1YOA_A	T0274TS680_5	T0274	1.74	8.3623	8.2511	159	146	91.8238993710692
RT0274TS319_1	RT0274TS319_2	T0274	0.00	9.1786	9.0154	145	159	109.655172413793
RT0274TS319_1	RT0274TS393_2	T0274	2.93	1.1347	1.5950	145	148	102.068965517241
RT0274TS319_1	RT0274TS393_3	T0274	2.66	3.8807	4.0636	145	148	102.068965517241
RT0274TS319_1	T0274AL013_1	T0274	1.62	8.7972	8.6583	145	154	106.206896551724
RT0274TS319_1	T0274AL032_1	T0274	1.59	8.5112	8.3905	145	148	102.068965517241
RT0274TS319_1	T0274AL092_1	T0274	1.48	8.5112	8.3905	145	146	100.689655172414
RT0274TS319_1	T0274AL092_2	T0274	2.32	7.7621	7.6892	145	125	86.2068965517241
RT0274TS319_1	T0274AL092_3	T0274	2.64	-1.1583	0.1550	145	98	67.5862068965517
RT0274TS319_1	T0274AL092_4	T0274	2.79	-0.5656	0.3977	145	98	67.5862068965517
RT0274TS319_1	T0274AL092_5	T0274	2.55	-0.2100	0.5977	145	98	67.5862068965517
RT0274TS319_1	T0274AL105_1	T0274	1.40	8.7972	8.6583	145	157	108.275862068966
RT0274TS319_1	T0274AL106_1	T0274	1.40	8.7972	8.6583	145	157	108.275862068966
RT0274TS319_1	T0274AL140_1	T0274	no_data	no_data	no_data	145	no_data	no_data
RT0274TS319_1	T0274AL163_1	T0274	2.26	8.0345	7.9442	145	150	103.448275862069
RT0274TS319_1	T0274AL163_2	T0274	2.35	8.0345	7.9442	145	150	103.448275862069
RT0274TS319_1	T0274AL163_3	T0274	2.25	8.0345	7.9442	145	150	103.448275862069
RT0274TS319_1	T0274AL163_4	T0274	2.27	8.0345	7.9442	145	150	103.448275862069
RT0274TS319_1	T0274AL163_5	T0274	2.25	8.0345	7.9442	145	150	103.448275862069
RT0274TS319_1	T0274AL164_1	T0274	1.59	8.7019	8.5690	145	141	97.2413793103448
RT0274TS319_1	T0274AL164_2	T0274	2.28	8.0345	7.9442	145	151	104.137931034483
RT0274TS319_1	T0274AL164_3	T0274	1.66	8.5112	8.3905	145	149	102.758620689655
RT0274TS319_1	T0274AL164_4	T0274	1.09	8.9861	8.8351	145	129	88.9655172413793
RT0274TS319_1	T0274AL164_5	T0274	2.77	-0.9775	0.2160	145	126	86.8965517241379
RT0274TS319_1	T0274AL199_1	T0274	2.27	7.9391	7.8549	145	148	102.068965517241
RT0274TS319_1	T0274AL210_1	T0274	1.17	8.9879	8.8368	145	151	104.137931034483
RT0274TS319_1	T0274AL229_1	T0274	1.55	8.7019	8.5690	145	155	106.896551724138
RT0274TS319_1	T0274AL229_2	T0274	1.66	8.6065	8.4798	145	162	111.724137931034
RT0274TS319_1	T0274AL229_3	T0274	1.25	8.9879	8.8368	145	157	108.275862068966
RT0274TS319_1	T0274AL229_4	T0274	2.37	4.4983	4.6380	145	115	79.3103448275862
RT0274TS319_1	T0274AL229_5	T0274	2.13	3.2672	3.4958	145	147	101.379310344828
RT0274TS319_1	T0274AL230_1	T0274	1.59	8.6065	8.4798	145	155	106.896551724138
RT0274TS319_1	T0274AL230_2	T0274	1.38	8.8926	8.7476	145	159	109.655172413793
RT0274TS319_1	T0274AL230_3	T0274	1.66	8.6065	8.4798	145	162	111.724137931034
RT0274TS319_1	T0274AL230_4	T0274	2.43	3.8392	4.0250	145	147	101.379310344828
RT0274TS319_1	T0274AL230_5	T0274	2.47	4.1449	4.3090	145	121	83.448275862069
RT0274TS319_1	T0274AL231_1	T0274	1.66	8.6065	8.4798	145	162	111.724137931034
RT0274TS319_1	T0274AL231_2	T0274	1.33	8.8926	8.7476	145	158	108.965517241379
RT0274TS319_1	T0274AL231_3	T0274	1.47	8.7019	8.5690	145	155	106.896551724138
RT0274TS319_1	T0274AL231_4	T0274	2.30	4.0299	4.2021	145	151	104.137931034483
RT0274TS319_1	T0274AL231_5	T0274	2.36	4.2068	4.3665	145	122	84.1379310344828
RT0274TS319_1	T0274AL232_1	T0274	1.50	8.5112	8.3905	145	147	101.379310344828
RT0274TS319_1	T0274AL276_1	T0274	3.25	-1.4907	0.0733	145	130	89.6551724137931
RT0274TS319_1	T0274AL291_1	T0274	1.75	8.5112	8.3905	145	154	106.206896551724
RT0274TS319_1	T0274AL308_1	T0274	1.49	8.7972	8.6583	145	155	106.896551724138
RT0274TS319_1	T0274AL314_1	T0274	2.36	7.1763	7.1410	145	141	97.2413793103448
RT0274TS319_1	T0274AL314_2	T0274	1.59	8.5112	8.3905	145	161	111.034482758621
RT0274TS319_1	T0274AL314_3	T0274	1.55	8.7019	8.5690	145	155	106.896551724138
RT0274TS319_1	T0274AL314_4	T0274	1.17	8.9879	8.8368	145	159	109.655172413793
RT0274TS319_1	T0274AL314_5	T0274	2.56	4.3078	4.4605	145	122	84.1379310344828
RT0274TS319_1	T0274AL383_1	T0274	2.28	7.5577	7.4979	145	145	100
RT0274TS319_1	T0274AL383_2	T0274	2.35	7.6531	7.5872	145	146	100.689655172414
RT0274TS319_1	T0274AL383_3	T0274	1.58	8.6065	8.4798	145	152	104.827586206897
RT0274TS319_1	T0274AL394_1	T0274	2.11	8.0345	7.9442	145	151	104.137931034483
RT0274TS319_1	T0274AL394_2	T0274	1.25	8.9879	8.8368	145	157	108.275862068966
RT0274TS319_1	T0274AL394_3	T0274	1.59	8.5112	8.3905	145	162	111.724137931034
RT0274TS319_1	T0274AL394_4	T0274	1.59	8.5112	8.3905	145	159	109.655172413793
RT0274TS319_1	T0274AL394_5	T0274	1.59	8.5112	8.3905	145	162	111.724137931034
RT0274TS319_1	T0274AL398_1	T0274	1.55	8.7019	8.5690	145	155	106.896551724138
RT0274TS319_1	T0274AL398_2	T0274	1.66	8.5112	8.3905	145	162	111.724137931034
RT0274TS319_1	T0274AL398_3	T0274	1.57	8.1298	8.0335	145	148	102.068965517241
RT0274TS319_1	T0274AL398_4	T0274	1.29	8.7019	8.5690	145	159	109.655172413793
RT0274TS319_1	T0274AL398_5	T0274	2.56	4.3078	4.4605	145	122	84.1379310344828
RT0274TS319_1	T0274AL418_1	T0274	2.36	7.1763	7.1410	145	141	97.2413793103448
RT0274TS319_1	T0274AL418_2	T0274	1.55	8.7019	8.5690	145	155	106.896551724138
RT0274TS319_1	T0274AL418_3	T0274	1.59	8.5112	8.3905	145	162	111.724137931034
RT0274TS319_1	T0274AL418_4	T0274	1.25	8.9879	8.8368	145	159	109.655172413793
RT0274TS319_1	T0274AL418_5	T0274	2.56	4.3078	4.4605	145	122	84.1379310344828
RT0274TS319_1	T0274AL420_1	T0274	1.48	8.7019	8.5690	145	154	106.206896551724
RT0274TS319_1	T0274AL420_2	T0274	1.48	8.7019	8.5690	145	154	106.206896551724
RT0274TS319_1	T0274AL420_3	T0274	2.34	7.6531	7.5872	145	146	100.689655172414
RT0274TS319_1	T0274AL420_4	T0274	2.33	7.6531	7.5872	145	146	100.689655172414
RT0274TS319_1	T0274AL596_1	T0274	1.40	8.8926	8.7476	145	155	106.896551724138
RT0274TS319_1	T0274AL596_2	T0274	2.33	7.6531	7.5872	145	138	95.1724137931034
RT0274TS319_1	T0274AL629_1	T0274	1.59	8.5112	8.3905	145	153	105.51724137931
RT0274TS319_1	T0274AL629_2	T0274	1.39	8.5204	8.3991	145	124	85.5172413793103
RT0274TS319_1	T0274TS003_1	T0274	1.25	8.9879	8.8368	145	157	108.275862068966
RT0274TS319_1	T0274TS003_2	T0274	1.84	7.5577	7.4979	145	159	109.655172413793
RT0274TS319_1	T0274TS007_1	T0274	1.51	8.7972	8.6583	145	159	109.655172413793
RT0274TS319_1	T0274TS007_2	T0274	1.53	8.7972	8.6583	145	159	109.655172413793
RT0274TS319_1	T0274TS007_3	T0274	1.51	8.7972	8.6583	145	159	109.655172413793
RT0274TS319_1	T0274TS009_1	T0274	1.58	8.7972	8.6583	145	159	109.655172413793
RT0274TS319_1	T0274TS009_2	T0274	2.00	7.8438	7.7657	145	159	109.655172413793
RT0274TS319_1	T0274TS009_3	T0274	1.66	8.9879	8.8368	145	159	109.655172413793
RT0274TS319_1	T0274TS009_4	T0274	1.47	8.7972	8.6583	145	159	109.655172413793
RT0274TS319_1	T0274TS009_5	T0274	1.26	8.8926	8.7476	145	159	109.655172413793
RT0274TS319_1	T0274TS011_1	T0274	1.72	8.7972	8.6583	145	142	97.9310344827586
RT0274TS319_1	T0274TS014_1	T0274	2.23	8.0345	7.9442	145	148	102.068965517241
RT0274TS319_1	T0274TS014_1u	T0274	2.26	7.9391	7.8549	145	148	102.068965517241
RT0274TS319_1	T0274TS018_1	T0274	2.74	-0.1653	0.6252	145	159	109.655172413793
RT0274TS319_1	T0274TS018_2	T0274	2.85	0.9788	1.4662	145	159	109.655172413793
RT0274TS319_1	T0274TS018_3	T0274	2.77	0.1207	0.8131	145	159	109.655172413793
RT0274TS319_1	T0274TS018_4	T0274	2.88	-0.9281	0.2347	145	159	109.655172413793
RT0274TS319_1	T0274TS018_5	T0274	2.24	-1.0234	0.1994	145	159	109.655172413793
RT0274TS319_1	T0274TS019_1	T0274	2.67	-1.1188	0.1673	145	159	109.655172413793
RT0274TS319_1	T0274TS019_2	T0274	2.64	0.5975	1.1624	145	159	109.655172413793
RT0274TS319_1	T0274TS019_3	T0274	3.08	-0.2607	0.5670	145	159	109.655172413793
RT0274TS319_1	T0274TS019_4	T0274	2.84	-0.2607	0.5670	145	159	109.655172413793
RT0274TS319_1	T0274TS019_5	T0274	2.88	-0.1653	0.6252	145	159	109.655172413793
RT0274TS319_1	T0274TS021_1	T0274	1.91	7.9391	7.8549	145	159	109.655172413793
RT0274TS319_1	T0274TS021_2	T0274	1.61	8.8926	8.7476	145	159	109.655172413793
RT0274TS319_1	T0274TS021_3	T0274	1.92	8.3205	8.2120	145	159	109.655172413793
RT0274TS319_1	T0274TS021_4	T0274	1.47	8.9879	8.8368	145	159	109.655172413793
RT0274TS319_1	T0274TS021_5	T0274	1.36	6.9857	6.9625	145	139	95.8620689655172
RT0274TS319_1	T0274TS026_1	T0274	1.70	8.7972	8.6583	145	159	109.655172413793
RT0274TS319_1	T0274TS026_2	T0274	1.71	8.7972	8.6583	145	159	109.655172413793
RT0274TS319_1	T0274TS026_3	T0274	1.64	8.8926	8.7476	145	159	109.655172413793
RT0274TS319_1	T0274TS030_1	T0274	1.71	8.7972	8.6583	145	159	109.655172413793
RT0274TS319_1	T0274TS030_2	T0274	1.64	8.8926	8.7476	145	159	109.655172413793
RT0274TS319_1	T0274TS033_1	T0274	2.25	7.8438	7.7657	145	151	104.137931034483
RT0274TS319_1	T0274TS033_2	T0274	1.57	8.7019	8.5690	145	154	106.206896551724
RT0274TS319_1	T0274TS033_3	T0274	1.59	8.5112	8.3905	145	156	107.586206896552
RT0274TS319_1	T0274TS033_4	T0274	1.25	8.9879	8.8368	145	157	108.275862068966
RT0274TS319_1	T0274TS033_5	T0274	2.55	-1.3591	0.1010	145	108	74.4827586206897
RT0274TS319_1	T0274TS035_1	T0274	1.59	8.7972	8.6583	145	159	109.655172413793
RT0274TS319_1	T0274TS039_1u	T0274	2.39	-1.3095	0.1130	145	159	109.655172413793
RT0274TS319_1	T0274TS039_2u	T0274	2.61	-0.7374	0.3149	145	159	109.655172413793
RT0274TS319_1	T0274TS039_3u	T0274	3.20	-1.5955	0.0553	145	159	109.655172413793
RT0274TS319_1	T0274TS039_4u	T0274	2.45	-1.2141	0.1385	145	159	109.655172413793
RT0274TS319_1	T0274TS039_5u	T0274	2.21	-1.9769	0.0155	145	159	109.655172413793
RT0274TS319_1	T0274TS042_1	T0274	1.51	8.8926	8.7476	145	159	109.655172413793
RT0274TS319_1	T0274TS042_2	T0274	1.65	8.8926	8.7476	145	159	109.655172413793
RT0274TS319_1	T0274TS042_3	T0274	1.54	8.8926	8.7476	145	159	109.655172413793
RT0274TS319_1	T0274TS046_1	T0274	1.72	7.7484	7.6764	145	159	109.655172413793
RT0274TS319_1	T0274TS049_1	T0274	2.35	-1.5002	0.0715	145	159	109.655172413793
RT0274TS319_1	T0274TS051_1	T0274	1.82	7.7484	7.6764	145	159	109.655172413793
RT0274TS319_1	T0274TS051_2	T0274	1.89	7.6531	7.5872	145	159	109.655172413793
RT0274TS319_1	T0274TS051_3	T0274	1.63	8.5112	8.3905	145	159	109.655172413793
RT0274TS319_1	T0274TS051_4	T0274	1.73	8.4158	8.3012	145	159	109.655172413793
RT0274TS319_1	T0274TS051_5	T0274	1.50	8.4158	8.3012	145	159	109.655172413793
RT0274TS319_1	T0274TS052_1	T0274	1.82	7.7484	7.6764	145	159	109.655172413793
RT0274TS319_1	T0274TS052_2	T0274	1.89	7.6531	7.5872	145	159	109.655172413793
RT0274TS319_1	T0274TS052_3	T0274	1.63	8.5112	8.3905	145	159	109.655172413793
RT0274TS319_1	T0274TS052_4	T0274	1.73	8.4158	8.3012	145	159	109.655172413793
RT0274TS319_1	T0274TS052_5	T0274	1.50	8.4158	8.3012	145	159	109.655172413793
RT0274TS319_1	T0274TS060_1	T0274	1.46	8.7019	8.5690	145	159	109.655172413793
RT0274TS319_1	T0274TS061_1	T0274	1.67	8.3205	8.2120	145	153	105.51724137931
RT0274TS319_1	T0274TS079_1	T0274	1.67	8.7019	8.5690	145	159	109.655172413793
RT0274TS319_1	T0274TS079_2	T0274	1.85	8.7972	8.6583	145	159	109.655172413793
RT0274TS319_1	T0274TS081_1	T0274	1.65	8.6065	8.4798	145	159	109.655172413793
RT0274TS319_1	T0274TS089_1	T0274	2.63	5.7462	5.8030	145	159	109.655172413793
RT0274TS319_1	T0274TS089_2	T0274	3.01	5.1741	5.2684	145	159	109.655172413793
RT0274TS319_1	T0274TS089_3	T0274	2.82	-0.3560	0.5112	145	159	109.655172413793
RT0274TS319_1	T0274TS089_4	T0274	2.65	0.4068	1.0180	145	159	109.655172413793
RT0274TS319_1	T0274TS089_5	T0274	2.86	1.9323	2.2838	145	159	109.655172413793
RT0274TS319_1	T0274TS094_1	T0274	1.95	8.0345	7.9442	145	159	109.655172413793
RT0274TS319_1	T0274TS094_2	T0274	1.96	8.5112	8.3905	145	159	109.655172413793
RT0274TS319_1	T0274TS094_3	T0274	1.92	8.4158	8.3012	145	159	109.655172413793
RT0274TS319_1	T0274TS094_4	T0274	1.91	8.5112	8.3905	145	159	109.655172413793
RT0274TS319_1	T0274TS094_5	T0274	1.94	8.0345	7.9442	145	159	109.655172413793
RT0274TS319_1	T0274TS096_1	T0274	1.66	8.7972	8.6583	145	159	109.655172413793
RT0274TS319_1	T0274TS096_2	T0274	1.54	8.7019	8.5690	145	159	109.655172413793
RT0274TS319_1	T0274TS096_5	T0274	1.51	8.4158	8.3012	145	156	107.586206896552
RT0274TS319_1	T0274TS100_1	T0274	2.05	8.1298	8.0335	145	159	109.655172413793
RT0274TS319_1	T0274TS100_2	T0274	1.74	8.7019	8.5690	145	159	109.655172413793
RT0274TS319_1	T0274TS100_3	T0274	1.83	8.5112	8.3905	145	159	109.655172413793
RT0274TS319_1	T0274TS100_4	T0274	1.85	8.6065	8.4798	145	159	109.655172413793
RT0274TS319_1	T0274TS100_5	T0274	1.78	8.5112	8.3905	145	159	109.655172413793
RT0274TS319_1	T0274TS101_1	T0274	1.91	7.9391	7.8549	145	159	109.655172413793
RT0274TS319_1	T0274TS101_2	T0274	1.74	8.5112	8.3905	145	159	109.655172413793
RT0274TS319_1	T0274TS101_3	T0274	1.93	8.3205	8.2120	145	159	109.655172413793
RT0274TS319_1	T0274TS101_4	T0274	2.00	7.8438	7.7657	145	159	109.655172413793
RT0274TS319_1	T0274TS101_5	T0274	1.57	8.2251	8.1227	145	159	109.655172413793
RT0274TS319_1	T0274TS109_1	T0274	1.85	8.7972	8.6583	145	158	108.965517241379
RT0274TS319_1	T0274TS110_1	T0274	1.55	8.7019	8.5690	145	153	105.51724137931
RT0274TS319_1	T0274TS110_2	T0274	1.20	8.9879	8.8368	145	157	108.275862068966
RT0274TS319_1	T0274TS110_3	T0274	2.69	4.1625	4.3254	145	118	81.3793103448276
RT0274TS319_1	T0274TS110_4	T0274	2.45	0.0982	0.7977	145	57	39.3103448275862
RT0274TS319_1	T0274TS110_5	T0274	2.48	-0.5158	0.4235	145	54	37.2413793103448
RT0274TS319_1	T0274TS111_1	T0274	1.20	8.8926	8.7476	145	156	107.586206896552
RT0274TS319_1	T0274TS111_2	T0274	1.55	8.7019	8.5690	145	154	106.206896551724
RT0274TS319_1	T0274TS111_3	T0274	2.55	3.9645	4.1413	145	110	75.8620689655172
RT0274TS319_1	T0274TS111_4	T0274	2.87	0.3313	0.9625	145	74	51.0344827586207
RT0274TS319_1	T0274TS111_5	T0274	2.10	-1.8824	0.0221	145	78	53.7931034482759
RT0274TS319_1	T0274TS112_1	T0274	2.34	7.6531	7.5872	145	146	100.689655172414
RT0274TS319_1	T0274TS112_2	T0274	2.33	7.5577	7.4979	145	142	97.9310344827586
RT0274TS319_1	T0274TS112_3	T0274	2.31	7.4624	7.4087	145	145	100
RT0274TS319_1	T0274TS112_4	T0274	1.25	8.9879	8.8368	145	157	108.275862068966
RT0274TS319_1	T0274TS112_5	T0274	1.59	8.5112	8.3905	145	156	107.586206896552
RT0274TS319_1	T0274TS113_1	T0274	1.96	8.2251	8.1227	145	155	106.896551724138
RT0274TS319_1	T0274TS113_2	T0274	2.10	8.1298	8.0335	145	158	108.965517241379
RT0274TS319_1	T0274TS113_3	T0274	1.70	7.8438	7.7657	145	158	108.965517241379
RT0274TS319_1	T0274TS114_1	T0274	1.68	8.5112	8.3905	145	159	109.655172413793
RT0274TS319_1	T0274TS114_2	T0274	1.48	7.5577	7.4979	145	159	109.655172413793
RT0274TS319_1	T0274TS114_3	T0274	2.32	-1.9769	0.0155	145	159	109.655172413793
RT0274TS319_1	T0274TS114_4	T0274	2.59	-1.7862	0.0308	145	159	109.655172413793
RT0274TS319_1	T0274TS114_5	T0274	2.30	-2.2629	0.0043	145	159	109.655172413793
RT0274TS319_1	T0274TS122_1	T0274	1.30	8.7972	8.6583	145	159	109.655172413793
RT0274TS319_1	T0274TS126_1	T0274	1.91	7.8438	7.7657	145	159	109.655172413793
RT0274TS319_1	T0274TS126_2	T0274	2.44	7.8438	7.7657	145	159	109.655172413793
RT0274TS319_1	T0274TS126_3	T0274	1.59	8.9879	8.8368	145	159	109.655172413793
RT0274TS319_1	T0274TS126_4	T0274	1.51	8.8926	8.7476	145	159	109.655172413793
RT0274TS319_1	T0274TS137_1	T0274	1.73	8.1298	8.0335	145	159	109.655172413793
RT0274TS319_1	T0274TS137_2	T0274	2.02	8.2251	8.1227	145	159	109.655172413793
RT0274TS319_1	T0274TS137_3	T0274	2.30	8.1298	8.0335	145	159	109.655172413793
RT0274TS319_1	T0274TS137_4	T0274	1.78	8.2251	8.1227	145	159	109.655172413793
RT0274TS319_1	T0274TS137_5	T0274	1.73	8.1298	8.0335	145	159	109.655172413793
RT0274TS319_1	T0274TS139_1	T0274	2.24	8.3205	8.2120	145	156	107.586206896552
RT0274TS319_1	T0274TS156_1	T0274	1.60	8.7019	8.5690	145	152	104.827586206897
RT0274TS319_1	T0274TS156_2	T0274	1.66	8.5112	8.3905	145	159	109.655172413793
RT0274TS319_1	T0274TS156_3	T0274	1.37	8.6065	8.4798	145	159	109.655172413793
RT0274TS319_1	T0274TS157_1	T0274	nan	-3.4071	0.0000	145	159	109.655172413793
RT0274TS319_1	T0274TS160_1	T0274	2.37	7.9391	7.8549	145	159	109.655172413793
RT0274TS319_1	T0274TS160_2	T0274	1.25	9.1786	9.0154	145	159	109.655172413793
RT0274TS319_1	T0274TS160_3	T0274	1.97	8.0345	7.9442	145	159	109.655172413793
RT0274TS319_1	T0274TS160_4	T0274	1.70	8.6065	8.4798	145	159	109.655172413793
RT0274TS319_1	T0274TS160_5	T0274	1.54	8.8926	8.7476	145	159	109.655172413793
RT0274TS319_1	T0274TS166_1	T0274	1.69	8.5112	8.3905	145	159	109.655172413793
RT0274TS319_1	T0274TS166_2	T0274	1.69	8.5112	8.3905	145	159	109.655172413793
RT0274TS319_1	T0274TS166_3	T0274	1.67	8.5112	8.3905	145	159	109.655172413793
RT0274TS319_1	T0274TS166_4	T0274	2.28	8.0345	7.9442	145	152	104.827586206897
RT0274TS319_1	T0274TS166_5	T0274	1.59	8.7019	8.5690	145	140	96.551724137931
RT0274TS319_1	T0274TS176_1	T0274	1.46	8.8926	8.7476	145	159	109.655172413793
RT0274TS319_1	T0274TS176_2	T0274	1.42	8.9879	8.8368	145	159	109.655172413793
RT0274TS319_1	T0274TS176_3	T0274	1.50	8.7972	8.6583	145	159	109.655172413793
RT0274TS319_1	T0274TS176_4	T0274	1.48	8.8926	8.7476	145	159	109.655172413793
RT0274TS319_1	T0274TS176_5	T0274	1.45	8.8926	8.7476	145	159	109.655172413793
RT0274TS319_1	T0274TS185_1	T0274	2.08	8.1298	8.0335	145	159	109.655172413793
RT0274TS319_1	T0274TS186_1	T0274	1.50	8.7019	8.5690	145	153	105.51724137931
RT0274TS319_1	T0274TS186_2	T0274	1.59	8.5112	8.3905	145	157	108.275862068966
RT0274TS319_1	T0274TS186_3	T0274	1.52	8.8926	8.7476	145	157	108.275862068966
RT0274TS319_1	T0274TS186_4	T0274	2.34	7.6531	7.5872	145	146	100.689655172414
RT0274TS319_1	T0274TS186_5	T0274	3.14	-0.8327	0.2732	145	156	107.586206896552
RT0274TS319_1	T0274TS197_1	T0274	1.59	8.7019	8.5690	145	159	109.655172413793
RT0274TS319_1	T0274TS197_2	T0274	1.55	8.8926	8.7476	145	159	109.655172413793
RT0274TS319_1	T0274TS197_3	T0274	1.36	8.8926	8.7476	145	159	109.655172413793
RT0274TS319_1	T0274TS207_1	T0274	1.56	8.7972	8.6583	145	159	109.655172413793
RT0274TS319_1	T0274TS207_2	T0274	1.09	9.1786	9.0154	145	159	109.655172413793
RT0274TS319_1	T0274TS207_3	T0274	1.77	8.8926	8.7476	145	159	109.655172413793
RT0274TS319_1	T0274TS207_4	T0274	2.45	7.9391	7.8549	145	159	109.655172413793
RT0274TS319_1	T0274TS207_5	T0274	2.38	2.3137	2.6250	145	159	109.655172413793
RT0274TS319_1	T0274TS213_1	T0274	1.61	8.6065	8.4798	145	159	109.655172413793
RT0274TS319_1	T0274TS217_1	T0274	1.60	8.5112	8.3905	145	155	106.896551724138
RT0274TS319_1	T0274TS223_1	T0274	1.25	8.8926	8.7476	145	159	109.655172413793
RT0274TS319_1	T0274TS237_1	T0274	1.68	8.7972	8.6583	145	159	109.655172413793
RT0274TS319_1	T0274TS242_1	T0274	1.49	8.8926	8.7476	145	159	109.655172413793
RT0274TS319_1	T0274TS242_2	T0274	1.65	8.7972	8.6583	145	159	109.655172413793
RT0274TS319_1	T0274TS242_3	T0274	1.10	9.1786	9.0154	145	159	109.655172413793
RT0274TS319_1	T0274TS242_4	T0274	2.57	7.8438	7.7657	145	159	109.655172413793
RT0274TS319_1	T0274TS242_5	T0274	1.69	2.9811	3.2326	145	159	109.655172413793
RT0274TS319_1	T0274TS243_1	T0274	1.47	8.6065	8.4798	145	159	109.655172413793
RT0274TS319_1	T0274TS243_2	T0274	2.37	8.1298	8.0335	145	158	108.965517241379
RT0274TS319_1	T0274TS244_1	T0274	1.44	8.9879	8.8368	145	159	109.655172413793
RT0274TS319_1	T0274TS245_1	T0274	1.33	8.9879	8.8368	145	159	109.655172413793
RT0274TS319_1	T0274TS247_1	T0274	2.28	7.8438	7.7657	145	158	108.965517241379
RT0274TS319_1	T0274TS261_1	T0274	2.05	8.6065	8.4798	145	152	104.827586206897
RT0274TS319_1	T0274TS261_2	T0274	1.75	8.7972	8.6583	145	154	106.206896551724
RT0274TS319_1	T0274TS263_1	T0274	2.77	8.0345	7.9442	145	159	109.655172413793
RT0274TS319_1	T0274TS263_2	T0274	1.93	8.6065	8.4798	145	159	109.655172413793
RT0274TS319_1	T0274TS267_1	T0274	1.57	8.7972	8.6583	145	159	109.655172413793
RT0274TS319_1	T0274TS272_1	T0274	1.44	8.9879	8.8368	145	159	109.655172413793
RT0274TS319_1	T0274TS272_2	T0274	1.39	9.0833	8.9261	145	159	109.655172413793
RT0274TS319_1	T0274TS272_3	T0274	1.34	9.1786	9.0154	145	159	109.655172413793
RT0274TS319_1	T0274TS272_4	T0274	1.41	9.0833	8.9261	145	159	109.655172413793
RT0274TS319_1	T0274TS272_5	T0274	1.65	8.7019	8.5690	145	159	109.655172413793
RT0274TS319_1	T0274TS283_1	T0274	1.68	8.7972	8.6583	145	159	109.655172413793
RT0274TS319_1	T0274TS283_2	T0274	1.68	8.7972	8.6583	145	159	109.655172413793
RT0274TS319_1	T0274TS283_3	T0274	1.68	8.7972	8.6583	145	159	109.655172413793
RT0274TS319_1	T0274TS283_4	T0274	1.68	8.7972	8.6583	145	159	109.655172413793
RT0274TS319_1	T0274TS283_5	T0274	1.69	8.7972	8.6583	145	159	109.655172413793
RT0274TS319_1	T0274TS289_1	T0274	1.82	8.4158	8.3012	145	153	105.51724137931
RT0274TS319_1	T0274TS290_1	T0274	1.47	8.5112	8.3905	145	148	102.068965517241
RT0274TS319_1	T0274TS304_1	T0274	1.69	8.7019	8.5690	145	152	104.827586206897
RT0274TS319_1	T0274TS304_2	T0274	1.70	8.4158	8.3012	145	152	104.827586206897
RT0274TS319_1	T0274TS304_3	T0274	2.08	7.6531	7.5872	145	138	95.1724137931034
RT0274TS319_1	T0274TS304_4	T0274	1.89	7.4624	7.4087	145	138	95.1724137931034
RT0274TS319_1	T0274TS304_5	T0274	1.70	8.0345	7.9442	145	140	96.551724137931
RT0274TS319_1	T0274TS305_1	T0274	1.74	8.1298	8.0335	145	159	109.655172413793
RT0274TS319_1	T0274TS305_2	T0274	2.01	8.0345	7.9442	145	144	99.3103448275862
RT0274TS319_1	T0274TS305_3	T0274	1.57	7.1763	7.1410	145	139	95.8620689655172
RT0274TS319_1	T0274TS305_4	T0274	1.93	7.8225	7.7458	145	129	88.9655172413793
RT0274TS319_1	T0274TS319_1_1	T0274	0.00	9.1786	9.0154	145	132	91.0344827586207
RT0274TS319_1	T0274TS319_1_2	T0274	1.77	-2.1601	0.0070	145	13	8.96551724137931
RT0274TS319_1	T0274TS319_2_1	T0274	0.00	9.1786	9.0154	145	146	100.689655172414
RT0274TS319_1	T0274TS319_2_2	T0274	1.77	-2.1601	0.0070	145	13	8.96551724137931
RT0274TS319_1	T0274TS320_1	T0274	1.47	8.7019	8.5690	145	142	97.9310344827586
RT0274TS319_1	T0274TS320_2	T0274	2.28	7.9391	7.8549	145	148	102.068965517241
RT0274TS319_1	T0274TS320_3	T0274	1.66	8.6065	8.4798	145	156	107.586206896552
RT0274TS319_1	T0274TS320_4	T0274	0.99	8.5851	8.4597	145	123	84.8275862068966
RT0274TS319_1	T0274TS320_5	T0274	2.73	-0.6420	0.3597	145	153	105.51724137931
RT0274TS319_1	T0274TS324_1	T0274	1.62	8.8926	8.7476	145	136	93.7931034482759
RT0274TS319_1	T0274TS324_2	T0274	2.20	8.3073	8.1997	145	129	88.9655172413793
RT0274TS319_1	T0274TS324_3	T0274	1.51	8.8557	8.7131	145	128	88.2758620689655
RT0274TS319_1	T0274TS324_4	T0274	2.45	7.9391	7.8549	145	152	104.827586206897
RT0274TS319_1	T0274TS324_5	T0274	2.46	8.0345	7.9442	145	152	104.827586206897
RT0274TS319_1	T0274TS331_1	T0274	2.68	8.1298	8.0335	145	150	103.448275862069
RT0274TS319_1	T0274TS331_2	T0274	1.49	8.9879	8.8368	145	155	106.896551724138
RT0274TS319_1	T0274TS331_3	T0274	1.98	8.0345	7.9442	145	149	102.758620689655
RT0274TS319_1	T0274TS331_4	T0274	1.40	8.8926	8.7476	145	155	106.896551724138
RT0274TS319_1	T0274TS331_5	T0274	2.31	7.6531	7.5872	145	138	95.1724137931034
RT0274TS319_1	T0274TS338_1	T0274	2.36	6.9857	6.9625	145	157	108.275862068966
RT0274TS319_1	T0274TS338_2	T0274	1.38	8.6065	8.4798	145	155	106.896551724138
RT0274TS319_1	T0274TS338_3	T0274	1.70	8.7972	8.6583	145	159	109.655172413793
RT0274TS319_1	T0274TS338_4	T0274	1.17	9.0833	8.9261	145	159	109.655172413793
RT0274TS319_1	T0274TS338_5	T0274	2.72	-0.8070	0.2842	145	108	74.4827586206897
RT0274TS319_1	T0274TS344_1	T0274	1.63	8.7972	8.6583	145	159	109.655172413793
RT0274TS319_1	T0274TS348_1	T0274	2.66	-1.2141	0.1385	145	159	109.655172413793
RT0274TS319_1	T0274TS352_1	T0274	2.25	7.8438	7.7657	145	151	104.137931034483
RT0274TS319_1	T0274TS352_2	T0274	1.57	8.7019	8.5690	145	154	106.206896551724
RT0274TS319_1	T0274TS352_3	T0274	1.59	8.5112	8.3905	145	156	107.586206896552
RT0274TS319_1	T0274TS352_4	T0274	1.25	8.9879	8.8368	145	157	108.275862068966
RT0274TS319_1	T0274TS352_5	T0274	2.55	-1.3591	0.1010	145	108	74.4827586206897
RT0274TS319_1	T0274TS356_1	T0274	2.59	-2.1676	0.0068	145	159	109.655172413793
RT0274TS319_1	T0274TS367_1	T0274	1.52	8.7972	8.6583	145	159	109.655172413793
RT0274TS319_1	T0274TS367_2	T0274	1.53	8.7972	8.6583	145	159	109.655172413793
RT0274TS319_1	T0274TS375_1	T0274	1.17	8.9879	8.8368	145	146	100.689655172414
RT0274TS319_1	T0274TS375_2	T0274	1.05	8.7972	8.6583	145	140	96.551724137931
RT0274TS319_1	T0274TS375_3	T0274	1.48	8.5112	8.3905	145	156	107.586206896552
RT0274TS319_1	T0274TS375_4	T0274	1.50	8.6065	8.4798	145	156	107.586206896552
RT0274TS319_1	T0274TS375_5	T0274	1.49	8.5112	8.3905	145	156	107.586206896552
RT0274TS319_1	T0274TS376_1	T0274	1.12	8.9879	8.8368	145	146	100.689655172414
RT0274TS319_1	T0274TS376_2	T0274	1.09	8.6065	8.4798	145	140	96.551724137931
RT0274TS319_1	T0274TS376_3	T0274	1.06	8.6065	8.4798	145	140	96.551724137931
RT0274TS319_1	T0274TS376_4	T0274	1.46	8.5112	8.3905	145	156	107.586206896552
RT0274TS319_1	T0274TS376_5	T0274	1.51	8.4158	8.3012	145	156	107.586206896552
RT0274TS319_1	T0274TS381_1	T0274	1.47	8.7972	8.6583	145	155	106.896551724138
RT0274TS319_1	T0274TS381_2	T0274	1.17	8.8926	8.7476	145	158	108.965517241379
RT0274TS319_1	T0274TS381_3	T0274	2.76	0.1207	0.8131	145	132	91.0344827586207
RT0274TS319_1	T0274TS381_4	T0274	1.84	3.2672	3.4958	145	159	109.655172413793
RT0274TS319_1	T0274TS381_5	T0274	2.61	-0.6420	0.3597	145	132	91.0344827586207
RT0274TS319_1	T0274TS384_1	T0274	1.43	8.5112	8.3905	145	145	100
RT0274TS319_1	T0274TS384_2	T0274	1.09	8.6065	8.4798	145	142	97.9310344827586
RT0274TS319_1	T0274TS393_1	T0274	1.49	8.5112	8.3905	145	148	102.068965517241
RT0274TS319_1	T0274TS393_2_1	T0274	2.93	1.1347	1.5950	145	72	49.6551724137931
RT0274TS319_1	T0274TS393_2_2	T0274	3.00	-1.0113	0.2037	145	76	52.4137931034483
RT0274TS319_1	T0274TS393_3_1	T0274	2.66	3.8807	4.0636	145	112	77.2413793103448
RT0274TS319_1	T0274TS393_3_2	T0274	0.94	-2.3694	0.0024	145	36	24.8275862068966
RT0274TS319_1	T0274TS393_4	T0274	2.58	-1.0234	0.1994	145	142	97.9310344827586
RT0274TS319_1	T0274TS393_5	T0274	1.86	-1.2141	0.1385	145	152	104.827586206897
RT0274TS319_1	T0274TS400_1	T0274	1.82	8.7972	8.6583	145	159	109.655172413793
RT0274TS319_1	T0274TS400_2	T0274	1.13	9.1786	9.0154	145	159	109.655172413793
RT0274TS319_1	T0274TS400_3	T0274	1.09	9.1786	9.0154	145	159	109.655172413793
RT0274TS319_1	T0274TS400_4	T0274	1.63	8.7972	8.6583	145	159	109.655172413793
RT0274TS319_1	T0274TS400_5	T0274	1.51	8.8926	8.7476	145	159	109.655172413793
RT0274TS319_1	T0274TS406_1	T0274	no_data	no_data	no_data	145	no_data	no_data
RT0274TS319_1	T0274TS450_1	T0274	1.49	8.9879	8.8368	145	159	109.655172413793
RT0274TS319_1	T0274TS451_1	T0274	1.50	8.7972	8.6583	145	155	106.896551724138
RT0274TS319_1	T0274TS451_2	T0274	1.70	8.8926	8.7476	145	159	109.655172413793
RT0274TS319_1	T0274TS451_3	T0274	1.35	8.9879	8.8368	145	159	109.655172413793
RT0274TS319_1	T0274TS451_4	T0274	1.18	9.0833	8.9261	145	159	109.655172413793
RT0274TS319_1	T0274TS451_5	T0274	2.06	4.2206	4.3794	145	145	100
RT0274TS319_1	T0274TS454_1	T0274	1.84	8.5112	8.3905	145	159	109.655172413793
RT0274TS319_1	T0274TS472_1	T0274	1.80	8.3205	8.2120	145	159	109.655172413793
RT0274TS319_1	T0274TS475_1	T0274	0.98	5.4792	5.5535	145	68	46.8965517241379
RT0274TS319_1	T0274TS478_1	T0274	2.07	7.7484	7.6764	145	159	109.655172413793
RT0274TS319_1	T0274TS478_2	T0274	2.03	8.6065	8.4798	145	159	109.655172413793
RT0274TS319_1	T0274TS478_3	T0274	2.53	7.6531	7.5872	145	159	109.655172413793
RT0274TS319_1	T0274TS478_4	T0274	2.10	8.0345	7.9442	145	159	109.655172413793
RT0274TS319_1	T0274TS478_5	T0274	2.28	8.2251	8.1227	145	159	109.655172413793
RT0274TS319_1	T0274TS482_1	T0274	2.21	8.0345	7.9442	145	159	109.655172413793
RT0274TS319_1	T0274TS482_2	T0274	2.14	7.9391	7.8549	145	159	109.655172413793
RT0274TS319_1	T0274TS482_3	T0274	2.08	8.5112	8.3905	145	159	109.655172413793
RT0274TS319_1	T0274TS482_4	T0274	1.88	8.7972	8.6583	145	159	109.655172413793
RT0274TS319_1	T0274TS482_5	T0274	2.02	7.9391	7.8549	145	159	109.655172413793
RT0274TS319_1	T0274TS501_1	T0274	1.85	8.7019	8.5690	145	158	108.965517241379
RT0274TS319_1	T0274TS504_1	T0274	1.55	8.7019	8.5690	145	152	104.827586206897
RT0274TS319_1	T0274TS504_2	T0274	1.55	8.7019	8.5690	145	152	104.827586206897
RT0274TS319_1	T0274TS504_3	T0274	1.57	8.7019	8.5690	145	154	106.206896551724
RT0274TS319_1	T0274TS504_4	T0274	2.33	7.6531	7.5872	145	146	100.689655172414
RT0274TS319_1	T0274TS504_5	T0274	2.31	7.4624	7.4087	145	145	100
RT0274TS319_1	T0274TS506_1	T0274	1.88	8.1298	8.0335	145	144	99.3103448275862
RT0274TS319_1	T0274TS506_2	T0274	1.70	8.8926	8.7476	145	151	104.137931034483
RT0274TS319_1	T0274TS506_3	T0274	1.07	9.1786	9.0154	145	157	108.275862068966
RT0274TS319_1	T0274TS506_4	T0274	1.83	8.0345	7.9442	145	158	108.965517241379
RT0274TS319_1	T0274TS506_5	T0274	1.46	8.9879	8.8368	145	159	109.655172413793
RT0274TS319_1	T0274TS512_1	T0274	1.17	9.0833	8.9261	145	146	100.689655172414
RT0274TS319_1	T0274TS513_1	T0274	1.40	8.7019	8.5690	145	156	107.586206896552
RT0274TS319_1	T0274TS514_1	T0274	1.52	8.8926	8.7476	145	156	107.586206896552
RT0274TS319_1	T0274TS519_1	T0274	1.73	8.4158	8.3012	145	159	109.655172413793
RT0274TS319_1	T0274TS530_1	T0274	1.24	9.1786	9.0154	145	159	109.655172413793
RT0274TS319_1	T0274TS530_2	T0274	1.93	8.1298	8.0335	145	158	108.965517241379
RT0274TS319_1	T0274TS530_3	T0274	1.66	8.7972	8.6583	145	159	109.655172413793
RT0274TS319_1	T0274TS530_4	T0274	1.15	9.1786	9.0154	145	159	109.655172413793
RT0274TS319_1	T0274TS530_5	T0274	1.89	7.9391	7.8549	145	159	109.655172413793
RT0274TS319_1	T0274TS550_1	T0274	2.38	7.9391	7.8549	145	159	109.655172413793
RT0274TS319_1	T0274TS552_1	T0274	nan	-3.4071	0.0000	145	159	109.655172413793
RT0274TS319_1	T0274TS561_1	T0274	1.70	8.7972	8.6583	145	159	109.655172413793
RT0274TS319_1	T0274TS561_2	T0274	1.56	8.9879	8.8368	145	159	109.655172413793
RT0274TS319_1	T0274TS561_3	T0274	1.59	8.9879	8.8368	145	159	109.655172413793
RT0274TS319_1	T0274TS573_1	T0274	1.60	8.9879	8.8368	145	159	109.655172413793
RT0274TS319_1	T0274TS579_1	T0274	1.99	8.3205	8.2120	145	159	109.655172413793
RT0274TS319_1	T0274TS579_1u	T0274	1.94	8.4158	8.3012	145	159	109.655172413793
RT0274TS319_1	T0274TS579_2	T0274	1.82	8.3205	8.2120	145	159	109.655172413793
RT0274TS319_1	T0274TS579_2u	T0274	2.28	8.4158	8.3012	145	159	109.655172413793
RT0274TS319_1	T0274TS579_3	T0274	1.75	8.5112	8.3905	145	159	109.655172413793
RT0274TS319_1	T0274TS579_3u	T0274	1.87	8.4158	8.3012	145	159	109.655172413793
RT0274TS319_1	T0274TS579_4	T0274	1.98	8.4158	8.3012	145	159	109.655172413793
RT0274TS319_1	T0274TS579_4u	T0274	1.87	8.4158	8.3012	145	159	109.655172413793
RT0274TS319_1	T0274TS591_1	T0274	1.49	8.8926	8.7476	145	159	109.655172413793
RT0274TS319_1	T0274TS599_1	T0274	2.93	-1.5955	0.0553	145	159	109.655172413793
RT0274TS319_1	T0274TS599_2	T0274	3.14	0.8835	1.3886	145	159	109.655172413793
RT0274TS319_1	T0274TS599_3	T0274	2.56	-0.4513	0.4580	145	159	109.655172413793
RT0274TS319_1	T0274TS599_4	T0274	2.91	-0.3560	0.5112	145	159	109.655172413793
RT0274TS319_1	T0274TS599_5	T0274	3.06	-0.8327	0.2732	145	159	109.655172413793
RT0274TS319_1	T0274TS604_1	T0274	1.60	8.7019	8.5690	145	159	109.655172413793
RT0274TS319_1	T0274TS604_2	T0274	2.03	8.4158	8.3012	145	159	109.655172413793
RT0274TS319_1	T0274TS604_3	T0274	1.70	8.7019	8.5690	145	159	109.655172413793
RT0274TS319_1	T0274TS604_4	T0274	2.28	8.3205	8.2120	145	159	109.655172413793
RT0274TS319_1	T0274TS604_5	T0274	1.89	8.5112	8.3905	145	159	109.655172413793
RT0274TS319_1	T0274TS606_1	T0274	2.24	7.3670	7.3194	145	159	109.655172413793
RT0274TS319_1	T0274TS606_2	T0274	2.22	7.4624	7.4087	145	159	109.655172413793
RT0274TS319_1	T0274TS606_3	T0274	2.40	6.7950	6.7840	145	159	109.655172413793
RT0274TS319_1	T0274TS607_1	T0274	1.71	8.7972	8.6583	145	159	109.655172413793
RT0274TS319_1	T0274TS612_1	T0274	1.08	9.1786	9.0154	145	159	109.655172413793
RT0274TS319_1	T0274TS631_1	T0274	1.52	8.9879	8.8368	145	159	109.655172413793
RT0274TS319_1	T0274TS631_2	T0274	1.91	8.4158	8.3012	145	159	109.655172413793
RT0274TS319_1	T0274TS631_3	T0274	1.63	8.6065	8.4798	145	159	109.655172413793
RT0274TS319_1	T0274TS631_4	T0274	1.09	9.1786	9.0154	145	159	109.655172413793
RT0274TS319_1	T0274TS631_5	T0274	2.03	8.3205	8.2120	145	159	109.655172413793
RT0274TS319_1	T0274TS680_1	T0274	2.47	8.1298	8.0335	145	157	108.275862068966
RT0274TS319_1	T0274TS680_2	T0274	1.87	8.2251	8.1227	145	155	106.896551724138
RT0274TS319_1	T0274TS680_3	T0274	1.65	8.6065	8.4798	145	142	97.9310344827586
RT0274TS319_1	T0274TS680_4	T0274	1.04	8.9879	8.8368	145	144	99.3103448275862
RT0274TS319_1	T0274TS680_5	T0274	1.68	8.7019	8.5690	145	146	100.689655172414
RT0274TS319_2	RT0274TS393_2	T0274	2.93	1.1347	1.5950	159	148	93.0817610062893
RT0274TS319_2	RT0274TS393_3	T0274	2.66	3.8807	4.0636	159	148	93.0817610062893
RT0274TS319_2	T0274AL013_1	T0274	1.76	8.4509	8.3340	159	154	96.8553459119497
RT0274TS319_2	T0274AL032_1	T0274	1.60	7.9857	7.8985	159	148	93.0817610062893
RT0274TS319_2	T0274AL092_1	T0274	1.70	8.2737	8.1682	159	146	91.8238993710692
RT0274TS319_2	T0274AL092_2	T0274	2.30	7.9605	7.8750	159	125	78.6163522012579
RT0274TS319_2	T0274AL092_3	T0274	2.60	-1.0397	0.1936	159	98	61.6352201257862
RT0274TS319_2	T0274AL092_4	T0274	2.89	-0.3285	0.5270	159	98	61.6352201257862
RT0274TS319_2	T0274AL092_5	T0274	2.74	-0.2100	0.5977	159	98	61.6352201257862
RT0274TS319_2	T0274AL105_1	T0274	1.36	9.0709	8.9145	159	157	98.7421383647799
RT0274TS319_2	T0274AL106_1	T0274	1.36	9.0709	8.9145	159	157	98.7421383647799
RT0274TS319_2	T0274AL140_1	T0274	no_data	no_data	no_data	159	no_data	no_data
RT0274TS319_2	T0274AL163_1	T0274	2.28	7.9194	7.8365	159	150	94.3396226415094
RT0274TS319_2	T0274AL163_2	T0274	2.36	7.9194	7.8365	159	150	94.3396226415094
RT0274TS319_2	T0274AL163_3	T0274	2.27	7.9194	7.8365	159	150	94.3396226415094
RT0274TS319_2	T0274AL163_4	T0274	2.12	8.0080	7.9194	159	150	94.3396226415094
RT0274TS319_2	T0274AL163_5	T0274	2.27	7.9194	7.8365	159	150	94.3396226415094
RT0274TS319_2	T0274AL164_1	T0274	1.69	8.6373	8.5085	159	141	88.6792452830189
RT0274TS319_2	T0274AL164_2	T0274	2.20	8.1851	8.0853	159	151	94.9685534591195
RT0274TS319_2	T0274AL164_3	T0274	1.77	8.2913	8.1846	159	149	93.7106918238994
RT0274TS319_2	T0274AL164_4	T0274	1.09	8.9861	8.8351	159	129	81.1320754716981
RT0274TS319_2	T0274AL164_5	T0274	2.67	-0.6815	0.3408	159	126	79.2452830188679
RT0274TS319_2	T0274AL199_1	T0274	2.19	8.1851	8.0853	159	148	93.0817610062893
RT0274TS319_2	T0274AL210_1	T0274	1.24	8.9823	8.8316	159	151	94.9685534591195
RT0274TS319_2	T0274AL229_1	T0274	1.71	8.4509	8.3340	159	155	97.4842767295598
RT0274TS319_2	T0274AL229_2	T0274	1.95	8.5394	8.4169	159	162	101.88679245283
RT0274TS319_2	T0274AL229_3	T0274	1.30	9.2480	9.0803	159	157	98.7421383647799
RT0274TS319_2	T0274AL229_4	T0274	2.48	4.3929	4.5398	159	115	72.3270440251572
RT0274TS319_2	T0274AL229_5	T0274	2.32	2.7822	3.0505	159	147	92.4528301886792
RT0274TS319_2	T0274AL230_1	T0274	1.64	8.3623	8.2511	159	155	97.4842767295598
RT0274TS319_2	T0274AL230_2	T0274	1.37	8.8937	8.7486	159	159	100
RT0274TS319_2	T0274AL230_3	T0274	1.95	8.5394	8.4169	159	162	101.88679245283
RT0274TS319_2	T0274AL230_4	T0274	2.38	3.3136	3.5386	159	147	92.4528301886792
RT0274TS319_2	T0274AL230_5	T0274	2.70	4.2465	4.4035	159	121	76.1006289308176
RT0274TS319_2	T0274AL231_1	T0274	1.95	8.5394	8.4169	159	162	101.88679245283
RT0274TS319_2	T0274AL231_2	T0274	1.36	9.1594	8.9974	159	158	99.3710691823899
RT0274TS319_2	T0274AL231_3	T0274	1.71	8.4509	8.3340	159	155	97.4842767295598
RT0274TS319_2	T0274AL231_4	T0274	2.21	3.4908	3.7022	159	151	94.9685534591195
RT0274TS319_2	T0274AL231_5	T0274	2.47	4.1058	4.2726	159	122	76.7295597484277
RT0274TS319_2	T0274AL232_1	T0274	1.78	8.4509	8.3340	159	147	92.4528301886792
RT0274TS319_2	T0274AL276_1	T0274	2.71	-0.9122	0.2409	159	130	81.7610062893082
RT0274TS319_2	T0274AL291_1	T0274	1.87	8.2737	8.1682	159	154	96.8553459119497
RT0274TS319_2	T0274AL308_1	T0274	1.71	8.5394	8.4169	159	155	97.4842767295598
RT0274TS319_2	T0274AL314_1	T0274	2.30	7.5470	7.4879	159	141	88.6792452830189
RT0274TS319_2	T0274AL314_2	T0274	1.78	8.4509	8.3340	159	161	101.25786163522
RT0274TS319_2	T0274AL314_3	T0274	1.71	8.4509	8.3340	159	155	97.4842767295598
RT0274TS319_2	T0274AL314_4	T0274	1.23	9.1594	8.9974	159	159	100
RT0274TS319_2	T0274AL314_5	T0274	2.51	4.6108	4.7428	159	122	76.7295597484277
RT0274TS319_2	T0274AL383_1	T0274	2.27	7.7038	7.6347	159	145	91.1949685534591
RT0274TS319_2	T0274AL383_2	T0274	2.24	7.4766	7.4220	159	146	91.8238993710692
RT0274TS319_2	T0274AL383_3	T0274	1.76	8.2737	8.1682	159	152	95.5974842767296
RT0274TS319_2	T0274AL394_1	T0274	2.13	8.1851	8.0853	159	151	94.9685534591195
RT0274TS319_2	T0274AL394_2	T0274	1.25	8.3623	8.2511	159	157	98.7421383647799
RT0274TS319_2	T0274AL394_3	T0274	1.96	8.4509	8.3340	159	162	101.88679245283
RT0274TS319_2	T0274AL394_4	T0274	1.81	8.5394	8.4169	159	159	100
RT0274TS319_2	T0274AL394_5	T0274	1.82	8.4509	8.3340	159	162	101.88679245283
RT0274TS319_2	T0274AL398_1	T0274	1.71	8.4509	8.3340	159	155	97.4842767295598
RT0274TS319_2	T0274AL398_2	T0274	1.81	8.5394	8.4169	159	162	101.88679245283
RT0274TS319_2	T0274AL398_3	T0274	1.71	8.0966	8.0023	159	148	93.0817610062893
RT0274TS319_2	T0274AL398_4	T0274	1.34	8.9823	8.8316	159	159	100
RT0274TS319_2	T0274AL398_5	T0274	2.51	4.6108	4.7428	159	122	76.7295597484277
RT0274TS319_2	T0274AL418_1	T0274	2.30	7.5470	7.4879	159	141	88.6792452830189
RT0274TS319_2	T0274AL418_2	T0274	1.71	8.4509	8.3340	159	155	97.4842767295598
RT0274TS319_2	T0274AL418_3	T0274	1.78	8.4509	8.3340	159	162	101.88679245283
RT0274TS319_2	T0274AL418_4	T0274	1.30	9.1594	8.9974	159	159	100
RT0274TS319_2	T0274AL418_5	T0274	2.51	4.6108	4.7428	159	122	76.7295597484277
RT0274TS319_2	T0274AL420_1	T0274	1.71	8.4509	8.3340	159	154	96.8553459119497
RT0274TS319_2	T0274AL420_2	T0274	1.72	8.4509	8.3340	159	154	96.8553459119497
RT0274TS319_2	T0274AL420_3	T0274	2.36	7.5651	7.5049	159	146	91.8238993710692
RT0274TS319_2	T0274AL420_4	T0274	2.27	7.7423	7.6707	159	146	91.8238993710692
RT0274TS319_2	T0274AL596_1	T0274	1.44	8.9823	8.8316	159	155	97.4842767295598
RT0274TS319_2	T0274AL596_2	T0274	2.33	7.7032	7.6341	159	138	86.7924528301887
RT0274TS319_2	T0274AL629_1	T0274	1.76	8.2737	8.1682	159	153	96.2264150943396
RT0274TS319_2	T0274AL629_2	T0274	1.39	8.5204	8.3991	159	124	77.9874213836478
RT0274TS319_2	T0274TS003_1	T0274	1.30	9.2480	9.0803	159	157	98.7421383647799
RT0274TS319_2	T0274TS003_2	T0274	2.58	7.8309	7.7536	159	159	100
RT0274TS319_2	T0274TS007_1	T0274	1.80	8.5394	8.4169	159	159	100
RT0274TS319_2	T0274TS007_2	T0274	2.11	8.5394	8.4169	159	159	100
RT0274TS319_2	T0274TS007_3	T0274	1.79	8.5394	8.4169	159	159	100
RT0274TS319_2	T0274TS009_1	T0274	2.34	8.4509	8.3340	159	159	100
RT0274TS319_2	T0274TS009_2	T0274	2.06	8.0080	7.9194	159	159	100
RT0274TS319_2	T0274TS009_3	T0274	1.93	8.7166	8.5828	159	159	100
RT0274TS319_2	T0274TS009_4	T0274	1.71	8.3623	8.2511	159	159	100
RT0274TS319_2	T0274TS009_5	T0274	1.48	9.1594	8.9974	159	159	100
RT0274TS319_2	T0274TS011_1	T0274	1.75	8.4001	8.2865	159	142	89.3081761006289
RT0274TS319_2	T0274TS014_1	T0274	2.24	7.8309	7.7536	159	148	93.0817610062893
RT0274TS319_2	T0274TS014_1u	T0274	2.10	8.0080	7.9194	159	148	93.0817610062893
RT0274TS319_2	T0274TS018_1	T0274	2.74	-0.3178	0.5332	159	159	100
RT0274TS319_2	T0274TS018_2	T0274	2.85	0.7450	1.2778	159	159	100
RT0274TS319_2	T0274TS018_3	T0274	2.98	-0.3178	0.5332	159	159	100
RT0274TS319_2	T0274TS018_4	T0274	2.88	-1.0264	0.1983	159	159	100
RT0274TS319_2	T0274TS018_5	T0274	2.09	-1.4693	0.0774	159	159	100
RT0274TS319_2	T0274TS019_1	T0274	3.11	0.0364	0.7559	159	159	100
RT0274TS319_2	T0274TS019_2	T0274	2.75	0.1250	0.8161	159	159	100
RT0274TS319_2	T0274TS019_3	T0274	3.01	0.0364	0.7559	159	159	100
RT0274TS319_2	T0274TS019_4	T0274	2.82	-0.3178	0.5332	159	159	100
RT0274TS319_2	T0274TS019_5	T0274	3.06	-0.2293	0.5859	159	159	100
RT0274TS319_2	T0274TS021_1	T0274	1.76	8.0966	8.0023	159	159	100
RT0274TS319_2	T0274TS021_2	T0274	1.74	8.9823	8.8316	159	159	100
RT0274TS319_2	T0274TS021_3	T0274	1.94	8.3623	8.2511	159	159	100
RT0274TS319_2	T0274TS021_4	T0274	1.69	8.8937	8.7486	159	159	100
RT0274TS319_2	T0274TS021_5	T0274	1.61	7.2832	7.2410	159	139	87.4213836477987
RT0274TS319_2	T0274TS026_1	T0274	1.76	8.6280	8.4999	159	159	100
RT0274TS319_2	T0274TS026_2	T0274	1.79	8.6280	8.4999	159	159	100
RT0274TS319_2	T0274TS026_3	T0274	1.79	8.7166	8.5828	159	159	100
RT0274TS319_2	T0274TS030_1	T0274	1.79	8.6280	8.4999	159	159	100
RT0274TS319_2	T0274TS030_2	T0274	1.79	8.7166	8.5828	159	159	100
RT0274TS319_2	T0274TS033_1	T0274	2.43	7.9194	7.8365	159	151	94.9685534591195
RT0274TS319_2	T0274TS033_2	T0274	1.73	8.4509	8.3340	159	154	96.8553459119497
RT0274TS319_2	T0274TS033_3	T0274	1.78	8.4509	8.3340	159	156	98.1132075471698
RT0274TS319_2	T0274TS033_4	T0274	1.30	9.2480	9.0803	159	157	98.7421383647799
RT0274TS319_2	T0274TS033_5	T0274	2.50	5.2655	5.3538	159	108	67.9245283018868
RT0274TS319_2	T0274TS035_1	T0274	1.84	8.7166	8.5828	159	159	100
RT0274TS319_2	T0274TS039_1u	T0274	2.62	-1.1150	0.1685	159	159	100
RT0274TS319_2	T0274TS039_2u	T0274	2.64	-0.9379	0.2309	159	159	100
RT0274TS319_2	T0274TS039_3u	T0274	3.20	-1.6464	0.0478	159	159	100
RT0274TS319_2	T0274TS039_4u	T0274	3.08	-1.2036	0.1416	159	159	100
RT0274TS319_2	T0274TS039_5u	T0274	2.58	-1.5579	0.0614	159	159	100
RT0274TS319_2	T0274TS042_1	T0274	1.61	8.9823	8.8316	159	159	100
RT0274TS319_2	T0274TS042_2	T0274	1.71	8.9823	8.8316	159	159	100
RT0274TS319_2	T0274TS042_3	T0274	1.60	8.9823	8.8316	159	159	100
RT0274TS319_2	T0274TS046_1	T0274	1.72	7.8309	7.7536	159	159	100
RT0274TS319_2	T0274TS049_1	T0274	2.35	-1.5579	0.0614	159	159	100
RT0274TS319_2	T0274TS051_1	T0274	2.26	8.0080	7.9194	159	159	100
RT0274TS319_2	T0274TS051_2	T0274	2.51	7.5651	7.5049	159	159	100
RT0274TS319_2	T0274TS051_3	T0274	1.90	7.5651	7.5049	159	159	100
RT0274TS319_2	T0274TS051_4	T0274	2.07	8.2737	8.1682	159	159	100
RT0274TS319_2	T0274TS051_5	T0274	1.79	8.1851	8.0853	159	159	100
RT0274TS319_2	T0274TS052_1	T0274	2.26	8.0080	7.9194	159	159	100
RT0274TS319_2	T0274TS052_2	T0274	2.51	7.5651	7.5049	159	159	100
RT0274TS319_2	T0274TS052_3	T0274	1.90	7.5651	7.5049	159	159	100
RT0274TS319_2	T0274TS052_4	T0274	2.07	8.2737	8.1682	159	159	100
RT0274TS319_2	T0274TS052_5	T0274	1.79	8.1851	8.0853	159	159	100
RT0274TS319_2	T0274TS060_1	T0274	1.67	8.4509	8.3340	159	159	100
RT0274TS319_2	T0274TS061_1	T0274	1.65	8.2737	8.1682	159	153	96.2264150943396
RT0274TS319_2	T0274TS079_1	T0274	1.77	8.8937	8.7486	159	159	100
RT0274TS319_2	T0274TS079_2	T0274	2.10	8.5394	8.4169	159	159	100
RT0274TS319_2	T0274TS081_1	T0274	1.74	8.3623	8.2511	159	159	100
RT0274TS319_2	T0274TS089_1	T0274	2.84	5.7937	5.8474	159	159	100
RT0274TS319_2	T0274TS089_2	T0274	2.99	4.7308	4.8547	159	159	100
RT0274TS319_2	T0274TS089_3	T0274	2.85	0.7450	1.2778	159	159	100
RT0274TS319_2	T0274TS089_4	T0274	2.65	0.2136	0.8780	159	159	100
RT0274TS319_2	T0274TS089_5	T0274	2.86	1.6308	2.0186	159	159	100
RT0274TS319_2	T0274TS094_1	T0274	2.09	8.1851	8.0853	159	159	100
RT0274TS319_2	T0274TS094_2	T0274	2.11	8.5394	8.4169	159	159	100
RT0274TS319_2	T0274TS094_3	T0274	1.95	8.1851	8.0853	159	159	100
RT0274TS319_2	T0274TS094_4	T0274	1.99	8.4509	8.3340	159	159	100
RT0274TS319_2	T0274TS094_5	T0274	2.08	7.6537	7.5878	159	159	100
RT0274TS319_2	T0274TS096_1	T0274	1.70	8.8052	8.6657	159	159	100
RT0274TS319_2	T0274TS096_2	T0274	1.85	8.6280	8.4999	159	159	100
RT0274TS319_2	T0274TS096_5	T0274	1.80	8.1851	8.0853	159	156	98.1132075471698
RT0274TS319_2	T0274TS100_1	T0274	2.29	8.3623	8.2511	159	159	100
RT0274TS319_2	T0274TS100_2	T0274	1.80	8.8052	8.6657	159	159	100
RT0274TS319_2	T0274TS100_3	T0274	1.98	8.7166	8.5828	159	159	100
RT0274TS319_2	T0274TS100_4	T0274	1.83	8.7166	8.5828	159	159	100
RT0274TS319_2	T0274TS100_5	T0274	1.84	8.7166	8.5828	159	159	100
RT0274TS319_2	T0274TS101_1	T0274	1.76	8.0966	8.0023	159	159	100
RT0274TS319_2	T0274TS101_2	T0274	1.98	8.5394	8.4169	159	159	100
RT0274TS319_2	T0274TS101_3	T0274	1.95	8.3623	8.2511	159	159	100
RT0274TS319_2	T0274TS101_4	T0274	2.06	8.0080	7.9194	159	159	100
RT0274TS319_2	T0274TS101_5	T0274	2.37	8.4509	8.3340	159	159	100
RT0274TS319_2	T0274TS109_1	T0274	1.90	8.8937	8.7486	159	158	99.3710691823899
RT0274TS319_2	T0274TS110_1	T0274	1.70	8.4509	8.3340	159	153	96.2264150943396
RT0274TS319_2	T0274TS110_2	T0274	1.26	9.2480	9.0803	159	157	98.7421383647799
RT0274TS319_2	T0274TS110_3	T0274	2.62	4.2660	4.4217	159	118	74.2138364779874
RT0274TS319_2	T0274TS110_4	T0274	2.78	1.3313	1.7607	159	57	35.8490566037736
RT0274TS319_2	T0274TS110_5	T0274	2.62	0.0340	0.7542	159	54	33.9622641509434
RT0274TS319_2	T0274TS111_1	T0274	1.26	9.1594	8.9974	159	156	98.1132075471698
RT0274TS319_2	T0274TS111_2	T0274	1.70	8.4509	8.3340	159	154	96.8553459119497
RT0274TS319_2	T0274TS111_3	T0274	2.69	4.0734	4.2425	159	110	69.1823899371069
RT0274TS319_2	T0274TS111_4	T0274	2.87	0.3313	0.9625	159	74	46.5408805031447
RT0274TS319_2	T0274TS111_5	T0274	2.61	1.3390	1.7673	159	78	49.0566037735849
RT0274TS319_2	T0274TS112_1	T0274	2.36	7.5651	7.5049	159	146	91.8238993710692
RT0274TS319_2	T0274TS112_2	T0274	2.35	7.6770	7.6096	159	142	89.3081761006289
RT0274TS319_2	T0274TS112_3	T0274	2.26	7.7038	7.6347	159	145	91.1949685534591
RT0274TS319_2	T0274TS112_4	T0274	1.30	9.2480	9.0803	159	157	98.7421383647799
RT0274TS319_2	T0274TS112_5	T0274	1.78	8.4509	8.3340	159	156	98.1132075471698
RT0274TS319_2	T0274TS113_1	T0274	2.05	7.7423	7.6707	159	155	97.4842767295598
RT0274TS319_2	T0274TS113_2	T0274	2.08	7.7423	7.6707	159	158	99.3710691823899
RT0274TS319_2	T0274TS113_3	T0274	1.91	7.4766	7.4220	159	158	99.3710691823899
RT0274TS319_2	T0274TS114_1	T0274	1.91	8.1851	8.0853	159	159	100
RT0274TS319_2	T0274TS114_2	T0274	1.56	7.5651	7.5049	159	159	100
RT0274TS319_2	T0274TS114_3	T0274	2.32	-2.0007	0.0141	159	159	100
RT0274TS319_2	T0274TS114_4	T0274	2.59	-1.8236	0.0272	159	159	100
RT0274TS319_2	T0274TS114_5	T0274	2.26	-2.0893	0.0097	159	159	100
RT0274TS319_2	T0274TS122_1	T0274	1.37	8.8937	8.7486	159	159	100
RT0274TS319_2	T0274TS126_1	T0274	2.09	7.7423	7.6707	159	159	100
RT0274TS319_2	T0274TS126_2	T0274	2.29	8.0080	7.9194	159	159	100
RT0274TS319_2	T0274TS126_3	T0274	1.86	8.7166	8.5828	159	159	100
RT0274TS319_2	T0274TS126_4	T0274	1.96	8.8052	8.6657	159	159	100
RT0274TS319_2	T0274TS137_1	T0274	1.97	8.2737	8.1682	159	159	100
RT0274TS319_2	T0274TS137_2	T0274	2.21	8.5394	8.4169	159	159	100
RT0274TS319_2	T0274TS137_3	T0274	2.33	8.3623	8.2511	159	159	100
RT0274TS319_2	T0274TS137_4	T0274	2.08	8.4509	8.3340	159	159	100
RT0274TS319_2	T0274TS137_5	T0274	1.83	8.3623	8.2511	159	159	100
RT0274TS319_2	T0274TS139_1	T0274	2.27	8.0966	8.0023	159	156	98.1132075471698
RT0274TS319_2	T0274TS156_1	T0274	1.77	8.4509	8.3340	159	152	95.5974842767296
RT0274TS319_2	T0274TS156_2	T0274	1.93	8.4509	8.3340	159	159	100
RT0274TS319_2	T0274TS156_3	T0274	1.43	8.8937	8.7486	159	159	100
RT0274TS319_2	T0274TS157_1	T0274	2.01	8.0080	7.9194	159	159	100
RT0274TS319_2	T0274TS160_1	T0274	2.41	7.9194	7.8365	159	159	100
RT0274TS319_2	T0274TS160_2	T0274	1.68	9.2480	9.0803	159	159	100
RT0274TS319_2	T0274TS160_3	T0274	1.97	7.9194	7.8365	159	159	100
RT0274TS319_2	T0274TS160_4	T0274	1.75	8.2737	8.1682	159	159	100
RT0274TS319_2	T0274TS160_5	T0274	1.73	8.5394	8.4169	159	159	100
RT0274TS319_2	T0274TS166_1	T0274	2.09	8.0080	7.9194	159	159	100
RT0274TS319_2	T0274TS166_2	T0274	2.09	8.0080	7.9194	159	159	100
RT0274TS319_2	T0274TS166_3	T0274	2.06	8.0966	8.0023	159	159	100
RT0274TS319_2	T0274TS166_4	T0274	2.20	8.1851	8.0853	159	152	95.5974842767296
RT0274TS319_2	T0274TS166_5	T0274	1.69	8.6943	8.5620	159	140	88.0503144654088
RT0274TS319_2	T0274TS176_1	T0274	1.66	8.8937	8.7486	159	159	100
RT0274TS319_2	T0274TS176_2	T0274	1.50	8.8052	8.6657	159	159	100
RT0274TS319_2	T0274TS176_3	T0274	1.57	8.7166	8.5828	159	159	100
RT0274TS319_2	T0274TS176_4	T0274	1.59	8.7166	8.5828	159	159	100
RT0274TS319_2	T0274TS176_5	T0274	1.77	8.8937	8.7486	159	159	100
RT0274TS319_2	T0274TS185_1	T0274	2.08	8.2737	8.1682	159	159	100
RT0274TS319_2	T0274TS186_1	T0274	1.62	8.4509	8.3340	159	153	96.2264150943396
RT0274TS319_2	T0274TS186_2	T0274	1.85	8.5394	8.4169	159	157	98.7421383647799
RT0274TS319_2	T0274TS186_3	T0274	1.54	9.1594	8.9974	159	157	98.7421383647799
RT0274TS319_2	T0274TS186_4	T0274	2.36	7.5651	7.5049	159	146	91.8238993710692
RT0274TS319_2	T0274TS186_5	T0274	3.14	-0.9379	0.2309	159	156	98.1132075471698
RT0274TS319_2	T0274TS197_1	T0274	1.78	8.4509	8.3340	159	159	100
RT0274TS319_2	T0274TS197_2	T0274	1.91	8.8052	8.6657	159	159	100
RT0274TS319_2	T0274TS197_3	T0274	1.53	8.7166	8.5828	159	159	100
RT0274TS319_2	T0274TS207_1	T0274	1.79	8.4509	8.3340	159	159	100
RT0274TS319_2	T0274TS207_2	T0274	1.33	9.4252	9.2462	159	159	100
RT0274TS319_2	T0274TS207_3	T0274	1.82	8.9823	8.8316	159	159	100
RT0274TS319_2	T0274TS207_4	T0274	2.48	7.7423	7.6707	159	159	100
RT0274TS319_2	T0274TS207_5	T0274	2.17	1.8965	2.2521	159	159	100
RT0274TS319_2	T0274TS213_1	T0274	1.77	8.6280	8.4999	159	159	100
RT0274TS319_2	T0274TS217_1	T0274	1.71	8.2737	8.1682	159	155	97.4842767295598
RT0274TS319_2	T0274TS223_1	T0274	1.30	9.0709	8.9145	159	159	100
RT0274TS319_2	T0274TS237_1	T0274	1.79	8.6280	8.4999	159	159	100
RT0274TS319_2	T0274TS242_1	T0274	1.67	8.7166	8.5828	159	159	100
RT0274TS319_2	T0274TS242_2	T0274	1.82	8.8052	8.6657	159	159	100
RT0274TS319_2	T0274TS242_3	T0274	1.43	9.3366	9.1633	159	159	100
RT0274TS319_2	T0274TS242_4	T0274	2.73	7.8309	7.7536	159	159	100
RT0274TS319_2	T0274TS242_5	T0274	2.23	2.6051	2.8890	159	159	100
RT0274TS319_2	T0274TS243_1	T0274	1.80	8.5394	8.4169	159	159	100
RT0274TS319_2	T0274TS243_2	T0274	2.12	8.2737	8.1682	159	158	99.3710691823899
RT0274TS319_2	T0274TS244_1	T0274	1.76	8.9823	8.8316	159	159	100
RT0274TS319_2	T0274TS245_1	T0274	1.35	9.2480	9.0803	159	159	100
RT0274TS319_2	T0274TS247_1	T0274	2.06	7.9194	7.8365	159	158	99.3710691823899
RT0274TS319_2	T0274TS261_1	T0274	2.11	8.0966	8.0023	159	152	95.5974842767296
RT0274TS319_2	T0274TS261_2	T0274	1.89	8.8052	8.6657	159	154	96.8553459119497
RT0274TS319_2	T0274TS263_1	T0274	2.78	8.0966	8.0023	159	159	100
RT0274TS319_2	T0274TS263_2	T0274	2.00	8.4509	8.3340	159	159	100
RT0274TS319_2	T0274TS267_1	T0274	2.01	8.4509	8.3340	159	159	100
RT0274TS319_2	T0274TS272_1	T0274	1.54	9.2480	9.0803	159	159	100
RT0274TS319_2	T0274TS272_2	T0274	1.52	9.3366	9.1633	159	159	100
RT0274TS319_2	T0274TS272_3	T0274	1.52	9.2480	9.0803	159	159	100
RT0274TS319_2	T0274TS272_4	T0274	1.49	9.3366	9.1633	159	159	100
RT0274TS319_2	T0274TS272_5	T0274	1.73	8.7166	8.5828	159	159	100
RT0274TS319_2	T0274TS283_1	T0274	1.79	8.6280	8.4999	159	159	100
RT0274TS319_2	T0274TS283_2	T0274	1.79	8.6280	8.4999	159	159	100
RT0274TS319_2	T0274TS283_3	T0274	1.79	8.6280	8.4999	159	159	100
RT0274TS319_2	T0274TS283_4	T0274	1.79	8.6280	8.4999	159	159	100
RT0274TS319_2	T0274TS283_5	T0274	1.79	8.6280	8.4999	159	159	100
RT0274TS319_2	T0274TS289_1	T0274	1.95	8.1851	8.0853	159	153	96.2264150943396
RT0274TS319_2	T0274TS290_1	T0274	1.56	8.5394	8.4169	159	148	93.0817610062893
RT0274TS319_2	T0274TS304_1	T0274	2.07	8.6280	8.4999	159	152	95.5974842767296
RT0274TS319_2	T0274TS304_2	T0274	1.72	8.3623	8.2511	159	152	95.5974842767296
RT0274TS319_2	T0274TS304_3	T0274	2.06	7.4263	7.3749	159	138	86.7924528301887
RT0274TS319_2	T0274TS304_4	T0274	1.91	7.3340	7.2885	159	138	86.7924528301887
RT0274TS319_2	T0274TS304_5	T0274	1.75	8.3290	8.2200	159	140	88.0503144654088
RT0274TS319_2	T0274TS305_1	T0274	1.97	8.4509	8.3340	159	159	100
RT0274TS319_2	T0274TS305_2	T0274	2.01	7.3966	7.3471	159	144	90.5660377358491
RT0274TS319_2	T0274TS305_3	T0274	1.69	7.1914	7.1550	159	139	87.4213836477987
RT0274TS319_2	T0274TS305_4	T0274	1.93	7.8225	7.7458	159	129	81.1320754716981
RT0274TS319_2	T0274TS319_1_1	T0274	0.00	9.1786	9.0154	159	132	83.0188679245283
RT0274TS319_2	T0274TS319_1_2	T0274	1.77	-2.1601	0.0070	159	13	8.17610062893082
RT0274TS319_2	T0274TS319_2_1	T0274	0.00	9.6023	9.4120	159	146	91.8238993710692
RT0274TS319_2	T0274TS319_2_2	T0274	1.77	-2.1601	0.0070	159	13	8.17610062893082
RT0274TS319_2	T0274TS320_1	T0274	1.55	8.5809	8.4558	159	142	89.3081761006289
RT0274TS319_2	T0274TS320_2	T0274	2.21	8.0966	8.0023	159	148	93.0817610062893
RT0274TS319_2	T0274TS320_3	T0274	1.73	8.6280	8.4999	159	156	98.1132075471698
RT0274TS319_2	T0274TS320_4	T0274	0.99	8.5851	8.4597	159	123	77.3584905660377
RT0274TS319_2	T0274TS320_5	T0274	2.73	-0.7607	0.3044	159	153	96.2264150943396
RT0274TS319_2	T0274TS324_1	T0274	1.63	8.6503	8.5207	159	136	85.5345911949686
RT0274TS319_2	T0274TS324_2	T0274	2.20	8.3073	8.1997	159	129	81.1320754716981
RT0274TS319_2	T0274TS324_3	T0274	1.51	8.8557	8.7131	159	128	80.503144654088
RT0274TS319_2	T0274TS324_4	T0274	2.51	7.8309	7.7536	159	152	95.5974842767296
RT0274TS319_2	T0274TS324_5	T0274	2.52	7.9194	7.8365	159	152	95.5974842767296
RT0274TS319_2	T0274TS331_1	T0274	2.66	7.8309	7.7536	159	150	94.3396226415094
RT0274TS319_2	T0274TS331_2	T0274	1.53	8.9823	8.8316	159	155	97.4842767295598
RT0274TS319_2	T0274TS331_3	T0274	1.74	7.6537	7.5878	159	149	93.7106918238994
RT0274TS319_2	T0274TS331_4	T0274	1.44	8.9823	8.8316	159	155	97.4842767295598
RT0274TS319_2	T0274TS331_5	T0274	2.31	7.7032	7.6341	159	138	86.7924528301887
RT0274TS319_2	T0274TS338_1	T0274	2.37	7.1223	7.0904	159	157	98.7421383647799
RT0274TS319_2	T0274TS338_2	T0274	1.64	8.5394	8.4169	159	155	97.4842767295598
RT0274TS319_2	T0274TS338_3	T0274	1.80	8.7166	8.5828	159	159	100
RT0274TS319_2	T0274TS338_4	T0274	1.22	9.3366	9.1633	159	159	100
RT0274TS319_2	T0274TS338_5	T0274	2.58	-0.3654	0.5058	159	108	67.9245283018868
RT0274TS319_2	T0274TS344_1	T0274	1.81	8.8052	8.6657	159	159	100
RT0274TS319_2	T0274TS348_1	T0274	2.66	-1.2922	0.1174	159	159	100
RT0274TS319_2	T0274TS352_1	T0274	2.43	7.9194	7.8365	159	151	94.9685534591195
RT0274TS319_2	T0274TS352_2	T0274	1.73	8.4509	8.3340	159	154	96.8553459119497
RT0274TS319_2	T0274TS352_3	T0274	1.78	8.4509	8.3340	159	156	98.1132075471698
RT0274TS319_2	T0274TS352_4	T0274	1.30	9.2480	9.0803	159	157	98.7421383647799
RT0274TS319_2	T0274TS352_5	T0274	2.50	5.2655	5.3538	159	108	67.9245283018868
RT0274TS319_2	T0274TS356_1	T0274	2.59	-2.1779	0.0065	159	159	100
RT0274TS319_2	T0274TS367_1	T0274	1.63	8.8937	8.7486	159	159	100
RT0274TS319_2	T0274TS367_2	T0274	1.72	8.8937	8.7486	159	159	100
RT0274TS319_2	T0274TS375_1	T0274	1.16	8.2737	8.1682	159	146	91.8238993710692
RT0274TS319_2	T0274TS375_2	T0274	1.45	9.2423	9.0750	159	140	88.0503144654088
RT0274TS319_2	T0274TS375_3	T0274	1.72	8.0966	8.0023	159	156	98.1132075471698
RT0274TS319_2	T0274TS375_4	T0274	1.65	8.3623	8.2511	159	156	98.1132075471698
RT0274TS319_2	T0274TS375_5	T0274	1.64	8.0966	8.0023	159	156	98.1132075471698
RT0274TS319_2	T0274TS376_1	T0274	1.12	8.2737	8.1682	159	146	91.8238993710692
RT0274TS319_2	T0274TS376_2	T0274	1.16	9.0597	8.9040	159	140	88.0503144654088
RT0274TS319_2	T0274TS376_3	T0274	1.15	9.0597	8.9040	159	140	88.0503144654088
RT0274TS319_2	T0274TS376_4	T0274	1.82	8.6280	8.4999	159	156	98.1132075471698
RT0274TS319_2	T0274TS376_5	T0274	1.80	8.1851	8.0853	159	156	98.1132075471698
RT0274TS319_2	T0274TS381_1	T0274	1.71	8.5394	8.4169	159	155	97.4842767295598
RT0274TS319_2	T0274TS381_2	T0274	1.25	9.1594	8.9974	159	158	99.3710691823899
RT0274TS319_2	T0274TS381_3	T0274	2.78	0.2161	0.8797	159	132	83.0188679245283
RT0274TS319_2	T0274TS381_4	T0274	2.20	2.6936	2.9696	159	159	100
RT0274TS319_2	T0274TS381_5	T0274	2.61	-0.6420	0.3597	159	132	83.0188679245283
RT0274TS319_2	T0274TS384_1	T0274	1.62	8.2379	8.1346	159	145	91.1949685534591
RT0274TS319_2	T0274TS384_2	T0274	1.16	9.1232	8.9635	159	142	89.3081761006289
RT0274TS319_2	T0274TS393_1	T0274	1.64	8.3623	8.2511	159	148	93.0817610062893
RT0274TS319_2	T0274TS393_2_1	T0274	2.93	1.1347	1.5950	159	72	45.2830188679245
RT0274TS319_2	T0274TS393_2_2	T0274	2.65	-1.1540	0.1563	159	76	47.7987421383648
RT0274TS319_2	T0274TS393_3_1	T0274	2.66	3.8807	4.0636	159	112	70.440251572327
RT0274TS319_2	T0274TS393_3_2	T0274	0.94	-2.3694	0.0024	159	36	22.6415094339623
RT0274TS319_2	T0274TS393_4	T0274	2.57	-1.0908	0.1764	159	142	89.3081761006289
RT0274TS319_2	T0274TS393_5	T0274	1.86	-1.2922	0.1174	159	152	95.5974842767296
RT0274TS319_2	T0274TS400_1	T0274	1.81	8.6280	8.4999	159	159	100
RT0274TS319_2	T0274TS400_2	T0274	1.34	9.2480	9.0803	159	159	100
RT0274TS319_2	T0274TS400_3	T0274	1.50	8.8052	8.6657	159	159	100
RT0274TS319_2	T0274TS400_4	T0274	1.85	8.6280	8.4999	159	159	100
RT0274TS319_2	T0274TS400_5	T0274	1.64	8.7166	8.5828	159	159	100
RT0274TS319_2	T0274TS406_1	T0274	no_data	no_data	no_data	159	no_data	no_data
RT0274TS319_2	T0274TS450_1	T0274	1.87	8.8052	8.6657	159	159	100
RT0274TS319_2	T0274TS451_1	T0274	1.65	8.5394	8.4169	159	155	97.4842767295598
RT0274TS319_2	T0274TS451_2	T0274	1.93	8.9823	8.8316	159	159	100
RT0274TS319_2	T0274TS451_3	T0274	1.65	8.9823	8.8316	159	159	100
RT0274TS319_2	T0274TS451_4	T0274	1.27	9.3366	9.1633	159	159	100
RT0274TS319_2	T0274TS451_5	T0274	2.70	3.5199	3.7292	159	145	91.1949685534591
RT0274TS319_2	T0274TS454_1	T0274	2.09	8.6280	8.4999	159	159	100
RT0274TS319_2	T0274TS472_1	T0274	1.90	8.1851	8.0853	159	159	100
RT0274TS319_2	T0274TS475_1	T0274	1.27	6.2534	6.2773	159	68	42.7672955974843
[truncated: 84,736 more rows]
