# Supplementary material for: Addressing the Role of Conformational Diversity in Protein Structure Prediction
Source: PLoS One. 2016 May 9;11(5):e0154923. doi: 10.1371/journal.pone.0154923 (PMC4861349; doi:10.1371/journal.pone.0154923)
Supplement: S1 Dataset — (GZ) [file pone.0154923.s002.gz › Palopoli-Monzon_2016_SI/Structural_alignments/SET_CASP/rmsd_mammoth_T0275.out.cov]

T0275	1WJG_A	T0275	0.10	9.2724	9.1032	135	135	100
T0275	2Z08_A	T0275	1.62	8.1835	8.0837	135	123	91.1111111111111
T0275	2Z09_A	T0275	1.57	8.3208	8.2122	135	124	91.8518518518518
T0275	2Z3V_A	T0275	0.66	9.0848	8.9276	135	137	101.481481481481
T0275	RT0275TS381_4	T0275	2.46	5.1794	5.2734	135	137	101.481481481481
T0275	RT0275TS381_5	T0275	2.17	6.5591	6.5634	135	134	99.2592592592593
T0275	RT0275TS393_4	T0275	2.97	2.4958	2.7897	135	132	97.7777777777778
T0275	T0275AL013_1	T0275	2.18	7.9593	7.8739	135	136	100.740740740741
T0275	T0275AL092_1	T0275	1.96	4.9201	5.0314	135	115	85.1851851851852
T0275	T0275AL092_2	T0275	2.27	7.5439	7.4850	135	134	99.2592592592593
T0275	T0275AL092_3	T0275	3.15	1.8167	2.1816	135	94	69.6296296296296
T0275	T0275AL092_4	T0275	2.16	-0.7258	0.3202	135	76	56.2962962962963
T0275	T0275AL092_5	T0275	2.97	0.2927	0.9345	135	61	45.1851851851852
T0275	T0275AL105_1	T0275	3.00	5.4692	5.5441	135	134	99.2592592592593
T0275	T0275AL106_1	T0275	2.05	5.6954	5.7555	135	131	97.037037037037
T0275	T0275AL140_1	T0275	no_data	no_data	no_data	135	no_data	no_data
T0275	T0275AL163_1	T0275	2.25	7.3028	7.2593	135	135	100
T0275	T0275AL163_2	T0275	1.95	7.7717	7.6983	135	135	100
T0275	T0275AL163_3	T0275	1.79	5.0940	5.1936	135	118	87.4074074074074
T0275	T0275AL163_4	T0275	2.26	5.9407	5.9849	135	134	99.2592592592593
T0275	T0275AL163_5	T0275	2.57	5.1610	5.2562	135	121	89.6296296296296
T0275	T0275AL164_1	T0275	2.12	5.0366	5.1401	135	117	86.6666666666667
T0275	T0275AL164_2	T0275	1.97	7.6779	7.6105	135	136	100.740740740741
T0275	T0275AL164_3	T0275	2.41	5.7965	5.8501	135	133	98.5185185185185
T0275	T0275AL164_4	T0275	2.59	6.8606	6.8455	135	127	94.0740740740741
T0275	T0275AL164_5	T0275	2.37	6.4364	6.4486	135	79	58.5185185185185
T0275	T0275AL199_1	T0275	2.18	7.9593	7.8739	135	136	100.740740740741
T0275	T0275AL210_1	T0275	2.21	5.7965	5.8501	135	133	98.5185185185185
T0275	T0275AL229_1	T0275	2.26	5.9407	5.9849	135	134	99.2592592592593
T0275	T0275AL229_2	T0275	1.94	7.3966	7.3471	135	135	100
T0275	T0275AL229_3	T0275	2.34	6.9683	6.9463	135	125	92.5925925925926
T0275	T0275AL229_4	T0275	2.08	6.2460	6.2705	135	112	82.962962962963
T0275	T0275AL229_5	T0275	2.42	4.0048	4.1787	135	122	90.3703703703704
T0275	T0275AL230_1	T0275	2.41	5.7521	5.8086	135	134	99.2592592592593
T0275	T0275AL230_2	T0275	1.93	7.2832	7.2410	135	130	96.2962962962963
T0275	T0275AL230_3	T0275	2.34	6.9683	6.9463	135	125	92.5925925925926
T0275	T0275AL230_4	T0275	2.96	0.4711	1.0661	135	134	99.2592592592593
T0275	T0275AL230_5	T0275	2.33	-0.2192	0.5921	135	113	83.7037037037037
T0275	T0275AL231_1	T0275	2.26	5.9407	5.9849	135	134	99.2592592592593
T0275	T0275AL231_2	T0275	2.05	7.3670	7.3194	135	132	97.7777777777778
T0275	T0275AL231_3	T0275	2.34	6.9683	6.9463	135	125	92.5925925925926
T0275	T0275AL231_4	T0275	2.08	6.2460	6.2705	135	112	82.962962962963
T0275	T0275AL231_5	T0275	2.96	0.4711	1.0661	135	134	99.2592592592593
T0275	T0275AL232_1	T0275	2.19	7.6382	7.5732	135	134	99.2592592592593
T0275	T0275AL287_1	T0275	2.27	7.6382	7.5732	135	134	99.2592592592593
T0275	T0275AL287_2	T0275	2.19	5.6578	5.7204	135	134	99.2592592592593
T0275	T0275AL287_3	T0275	2.35	6.7168	6.7109	135	126	93.3333333333333
T0275	T0275AL287_4	T0275	2.59	-0.3313	0.5254	135	91	67.4074074074074
T0275	T0275AL287_5	T0275	2.73	-0.4820	0.4414	135	135	100
T0275	T0275AL291_1	T0275	no_data	no_data	no_data	135	no_data	no_data
T0275	T0275AL308_1	T0275	2.26	5.9407	5.9849	135	134	99.2592592592593
T0275	T0275AL314_2	T0275	1.92	7.4085	7.3582	135	133	98.5185185185185
T0275	T0275AL314_3	T0275	2.41	5.7521	5.8086	135	134	99.2592592592593
T0275	T0275AL314_4	T0275	2.11	6.8327	6.8194	135	122	90.3703703703704
T0275	T0275AL314_5	T0275	2.48	4.2913	4.4452	135	110	81.4814814814815
T0275	T0275AL321_1	T0275	2.20	-0.9693	0.2190	135	125	92.5925925925926
T0275	T0275AL321_4	T0275	1.82	-0.5200	0.4213	135	103	76.2962962962963
T0275	T0275AL321_5	T0275	2.98	0.3621	0.9851	135	136	100.740740740741
T0275	T0275AL383_1	T0275	2.20	7.8268	7.7498	135	134	99.2592592592593
T0275	T0275AL394_1	T0275	2.16	7.8655	7.7861	135	136	100.740740740741
T0275	T0275AL394_2	T0275	2.21	5.7521	5.8086	135	134	99.2592592592593
T0275	T0275AL394_3	T0275	2.83	6.1741	6.2032	135	127	94.0740740740741
T0275	T0275AL394_4	T0275	2.63	5.6735	5.7351	135	123	91.1111111111111
T0275	T0275AL394_5	T0275	2.56	5.7122	5.7713	135	116	85.9259259259259
T0275	T0275AL398_1	T0275	2.19	8.0722	7.9795	135	133	98.5185185185185
T0275	T0275AL398_2	T0275	2.26	5.9407	5.9849	135	134	99.2592592592593
T0275	T0275AL398_3	T0275	2.18	7.9593	7.8739	135	136	100.740740740741
T0275	T0275AL398_4	T0275	2.71	6.5154	6.5224	135	128	94.8148148148148
T0275	T0275AL398_5	T0275	3.08	0.0851	0.7887	135	114	84.4444444444444
T0275	T0275AL418_1	T0275	1.91	4.8562	4.9717	135	121	89.6296296296296
T0275	T0275AL418_2	T0275	2.41	5.7521	5.8086	135	134	99.2592592592593
T0275	T0275AL418_3	T0275	1.92	7.4085	7.3582	135	133	98.5185185185185
T0275	T0275AL418_4	T0275	2.11	6.8327	6.8194	135	122	90.3703703703704
T0275	T0275AL418_5	T0275	2.48	4.2913	4.4452	135	110	81.4814814814815
T0275	T0275AL420_1	T0275	2.18	7.9593	7.8739	135	136	100.740740740741
T0275	T0275AL420_2	T0275	2.21	5.7083	5.7676	135	136	100.740740740741
T0275	T0275AL420_3	T0275	2.08	6.6951	6.6906	135	134	99.2592592592593
T0275	T0275AL420_4	T0275	3.00	-1.1386	0.1611	135	137	101.481481481481
T0275	T0275AL420_5	T0275	2.57	0.3621	0.9851	135	137	101.481481481481
T0275	T0275AL596_1	T0275	2.02	7.6779	7.6105	135	135	100
T0275	T0275AL629_1	T0275	2.45	6.8338	6.8204	135	136	100.740740740741
T0275	T0275TS003_1	T0275	1.98	7.4904	7.4349	135	137	101.481481481481
T0275	T0275TS007_1	T0275	2.27	8.2407	8.1373	135	137	101.481481481481
T0275	T0275TS007_2	T0275	2.20	8.2407	8.1373	135	137	101.481481481481
T0275	T0275TS009_1	T0275	1.99	7.8655	7.7861	135	137	101.481481481481
T0275	T0275TS009_2	T0275	2.11	7.5841	7.5227	135	137	101.481481481481
T0275	T0275TS009_3	T0275	2.19	5.8959	5.9430	135	137	101.481481481481
T0275	T0275TS009_4	T0275	2.16	7.1152	7.0837	135	137	101.481481481481
T0275	T0275TS011_1	T0275	2.19	5.8959	5.9430	135	137	101.481481481481
T0275	T0275TS014_1	T0275	1.99	7.8655	7.7861	135	137	101.481481481481
T0275	T0275TS014_1u	T0275	2.09	7.7717	7.6983	135	137	101.481481481481
T0275	T0275TS018_1	T0275	1.80	-0.6696	0.3464	135	137	101.481481481481
T0275	T0275TS018_2	T0275	2.63	0.0807	0.7858	135	137	101.481481481481
T0275	T0275TS018_3	T0275	2.70	1.7690	2.1396	135	137	101.481481481481
T0275	T0275TS018_4	T0275	2.85	0.3621	0.9851	135	137	101.481481481481
T0275	T0275TS018_5	T0275	2.31	-0.9510	0.2259	135	137	101.481481481481
T0275	T0275TS019_1	T0275	2.55	-1.1386	0.1611	135	137	101.481481481481
T0275	T0275TS019_2	T0275	2.47	0.7373	1.2717	135	137	101.481481481481
T0275	T0275TS019_3	T0275	2.78	0.6435	1.1981	135	137	101.481481481481
T0275	T0275TS019_4	T0275	2.93	-0.2006	0.6034	135	137	101.481481481481
T0275	T0275TS019_5	T0275	3.03	1.4876	1.8946	135	137	101.481481481481
T0275	T0275TS021_1	T0275	1.98	7.9593	7.8739	135	137	101.481481481481
T0275	T0275TS021_2	T0275	2.04	7.5841	7.5227	135	137	101.481481481481
T0275	T0275TS021_3	T0275	2.02	7.8655	7.7861	135	137	101.481481481481
T0275	T0275TS021_4	T0275	1.90	7.6779	7.6105	135	137	101.481481481481
T0275	T0275TS026_1	T0275	2.32	5.9897	6.0307	135	137	101.481481481481
T0275	T0275TS026_2	T0275	2.42	5.6145	5.6799	135	137	101.481481481481
T0275	T0275TS026_3	T0275	2.70	6.9276	6.9082	135	137	101.481481481481
T0275	T0275TS026_4	T0275	2.98	4.4890	4.6293	135	137	101.481481481481
T0275	T0275TS026_5	T0275	2.81	4.1138	4.2801	135	137	101.481481481481
T0275	T0275TS027_1	T0275	2.98	4.4890	4.6293	135	137	101.481481481481
T0275	T0275TS027_2	T0275	2.81	4.1138	4.2801	135	137	101.481481481481
T0275	T0275TS027_3	T0275	3.10	5.4269	5.5046	135	137	101.481481481481
T0275	T0275TS027_4	T0275	2.70	6.9276	6.9082	135	137	101.481481481481
T0275	T0275TS027_5	T0275	2.74	6.7400	6.7326	135	137	101.481481481481
T0275	T0275TS030_1	T0275	2.23	5.7083	5.7676	135	137	101.481481481481
T0275	T0275TS030_2	T0275	2.44	5.7083	5.7676	135	137	101.481481481481
T0275	T0275TS033_1	T0275	2.32	7.3028	7.2593	135	135	100
T0275	T0275TS033_2	T0275	2.21	5.7521	5.8086	135	134	99.2592592592593
T0275	T0275TS033_3	T0275	1.78	5.0147	5.1197	135	122	90.3703703703704
T0275	T0275TS033_4	T0275	2.69	5.2477	5.3372	135	128	94.8148148148148
T0275	T0275TS033_5	T0275	2.20	6.6851	6.6813	135	121	89.6296296296296
T0275	T0275TS035_1	T0275	2.29	7.0214	6.9959	135	137	101.481481481481
T0275	T0275TS035_2	T0275	2.23	7.2090	7.1715	135	137	101.481481481481
T0275	T0275TS035_3	T0275	2.20	5.8959	5.9430	135	137	101.481481481481
T0275	T0275TS035_4	T0275	1.94	7.3028	7.2593	135	137	101.481481481481
T0275	T0275TS039_1u	T0275	2.86	2.1442	2.4727	135	137	101.481481481481
T0275	T0275TS039_2u	T0275	2.93	1.4876	1.8946	135	137	101.481481481481
T0275	T0275TS039_3u	T0275	2.54	0.9249	1.4222	135	137	101.481481481481
T0275	T0275TS039_4u	T0275	2.94	1.1125	1.5765	135	137	101.481481481481
T0275	T0275TS039_5u	T0275	2.83	0.8311	1.3464	135	137	101.481481481481
T0275	T0275TS042_1	T0275	2.44	6.5524	6.5571	135	137	101.481481481481
T0275	T0275TS042_2	T0275	1.94	6.2710	6.2939	135	137	101.481481481481
T0275	T0275TS042_3	T0275	2.06	6.4586	6.4694	135	137	101.481481481481
T0275	T0275TS042_4	T0275	2.26	6.7400	6.7326	135	137	101.481481481481
T0275	T0275TS046_1u	T0275	1.92	7.6382	7.5732	135	134	99.2592592592593
T0275	T0275TS049_1	T0275	2.87	-1.4199	0.0875	135	137	101.481481481481
T0275	T0275TS051_1	T0275	2.16	7.8655	7.7861	135	137	101.481481481481
T0275	T0275TS051_2	T0275	2.10	8.0531	7.9617	135	137	101.481481481481
T0275	T0275TS052_1	T0275	2.16	7.8655	7.7861	135	137	101.481481481481
T0275	T0275TS052_2	T0275	2.10	8.0531	7.9617	135	137	101.481481481481
T0275	T0275TS052_3	T0275	2.37	5.9897	6.0307	135	137	101.481481481481
T0275	T0275TS052_4	T0275	2.46	5.7083	5.7676	135	137	101.481481481481
T0275	T0275TS052_5	T0275	2.38	5.7083	5.7676	135	137	101.481481481481
T0275	T0275TS060_1	T0275	2.63	1.7690	2.1396	135	137	101.481481481481
T0275	T0275TS060_2	T0275	2.74	0.9249	1.4222	135	137	101.481481481481
T0275	T0275TS060_3	T0275	3.20	1.6752	2.0574	135	137	101.481481481481
T0275	T0275TS060_4	T0275	2.33	0.0807	0.7858	135	137	101.481481481481
T0275	T0275TS060_5	T0275	2.60	0.6435	1.1981	135	137	101.481481481481
T0275	T0275TS061_1	T0275	2.71	-0.2944	0.5470	135	137	101.481481481481
T0275	T0275TS061_2	T0275	2.36	-0.4820	0.4414	135	136	100.740740740741
T0275	T0275TS067_1	T0275	1.93	7.7717	7.6983	135	137	101.481481481481
T0275	T0275TS079_1	T0275	2.34	7.6779	7.6105	135	137	101.481481481481
T0275	T0275TS079_2	T0275	2.06	7.8655	7.7861	135	137	101.481481481481
T0275	T0275TS081_1	T0275	1.91	7.2400	7.2005	135	95	70.3703703703704
T0275	T0275TS081_2	T0275	2.10	7.0810	7.0517	135	132	97.7777777777778
T0275	T0275TS081_3	T0275	2.14	7.1763	7.1410	135	132	97.7777777777778
T0275	T0275TS089_1	T0275	2.87	5.9897	6.0307	135	137	101.481481481481
T0275	T0275TS089_2	T0275	2.93	4.4890	4.6293	135	137	101.481481481481
T0275	T0275TS089_3	T0275	3.07	0.0807	0.7858	135	137	101.481481481481
T0275	T0275TS089_4	T0275	2.30	0.4559	1.0547	135	137	101.481481481481
T0275	T0275TS089_5	T0275	2.43	0.1745	0.8505	135	137	101.481481481481
T0275	T0275TS094_1	T0275	2.78	4.6766	4.8041	135	137	101.481481481481
T0275	T0275TS094_2	T0275	2.56	4.8642	4.9791	135	137	101.481481481481
T0275	T0275TS094_3	T0275	2.69	4.7704	4.8916	135	137	101.481481481481
T0275	T0275TS094_4	T0275	2.16	4.7704	4.8916	135	137	101.481481481481
T0275	T0275TS094_5	T0275	2.35	3.9262	4.1058	135	137	101.481481481481
T0275	T0275TS096_1	T0275	2.06	7.2090	7.1715	135	137	101.481481481481
T0275	T0275TS096_2	T0275	2.16	7.7717	7.6983	135	137	101.481481481481
T0275	T0275TS096_5	T0275	2.41	7.5841	7.5227	135	137	101.481481481481
T0275	T0275TS100_1	T0275	1.95	7.3966	7.3471	135	137	101.481481481481
T0275	T0275TS100_2	T0275	2.11	7.4904	7.4349	135	137	101.481481481481
T0275	T0275TS100_3	T0275	2.24	7.5841	7.5227	135	137	101.481481481481
T0275	T0275TS100_4	T0275	2.23	7.5841	7.5227	135	137	101.481481481481
T0275	T0275TS100_5	T0275	2.07	7.4904	7.4349	135	137	101.481481481481
T0275	T0275TS101_1	T0275	2.22	7.7717	7.6983	135	137	101.481481481481
T0275	T0275TS101_2	T0275	2.25	7.5841	7.5227	135	137	101.481481481481
T0275	T0275TS101_3	T0275	1.95	8.1469	8.0495	135	137	101.481481481481
T0275	T0275TS101_4	T0275	1.94	7.5841	7.5227	135	137	101.481481481481
T0275	T0275TS101_5	T0275	2.41	7.5841	7.5227	135	137	101.481481481481
T0275	T0275TS109_1	T0275	2.55	8.0531	7.9617	135	136	100.740740740741
T0275	T0275TS110_1	T0275	2.05	7.4212	7.3701	135	131	97.037037037037
T0275	T0275TS110_2	T0275	2.21	5.7521	5.8086	135	134	99.2592592592593
T0275	T0275TS110_3	T0275	2.20	5.8694	5.9182	135	113	83.7037037037037
T0275	T0275TS110_4	T0275	2.04	5.4421	5.5189	135	113	83.7037037037037
T0275	T0275TS110_5	T0275	2.81	3.2311	3.4626	135	118	87.4074074074074
T0275	T0275TS111_1	T0275	2.05	7.4212	7.3701	135	131	97.037037037037
T0275	T0275TS111_2	T0275	2.41	5.7521	5.8086	135	134	99.2592592592593
T0275	T0275TS111_3	T0275	2.27	5.2449	5.3346	135	117	86.6666666666667
T0275	T0275TS111_4	T0275	3.09	5.5402	5.6105	135	128	94.8148148148148
T0275	T0275TS111_5	T0275	2.78	5.0398	5.1431	135	126	93.3333333333333
T0275	T0275TS112_1	T0275	1.83	7.3803	7.3318	135	123	91.1111111111111
T0275	T0275TS112_2	T0275	2.32	7.3028	7.2593	135	135	100
T0275	T0275TS112_3	T0275	2.21	5.7521	5.8086	135	134	99.2592592592593
T0275	T0275TS112_4	T0275	1.97	7.5841	7.5227	135	136	100.740740740741
T0275	T0275TS112_5	T0275	2.21	5.5635	5.6323	135	134	99.2592592592593
T0275	T0275TS113_1	T0275	2.25	7.9593	7.8739	135	137	101.481481481481
T0275	T0275TS113_2	T0275	2.29	5.9897	6.0307	135	137	101.481481481481
T0275	T0275TS113_3	T0275	2.10	5.8959	5.9430	135	137	101.481481481481
T0275	T0275TS113_4	T0275	2.29	7.6779	7.6105	135	137	101.481481481481
T0275	T0275TS113_5	T0275	1.86	7.6221	7.5582	135	124	91.8518518518518
T0275	T0275TS114_1	T0275	2.63	7.1152	7.0837	135	137	101.481481481481
T0275	T0275TS114_2	T0275	1.65	-0.8572	0.2630	135	137	101.481481481481
T0275	T0275TS114_3	T0275	2.74	-0.8572	0.2630	135	137	101.481481481481
T0275	T0275TS114_4	T0275	1.98	-0.8572	0.2630	135	137	101.481481481481
T0275	T0275TS114_5	T0275	2.39	-0.7634	0.3033	135	137	101.481481481481
T0275	T0275TS122_1	T0275	2.21	7.3966	7.3471	135	137	101.481481481481
T0275	T0275TS126_1	T0275	1.95	7.8655	7.7861	135	137	101.481481481481
T0275	T0275TS126_2	T0275	2.26	8.0531	7.9617	135	137	101.481481481481
T0275	T0275TS126_3	T0275	2.20	6.0835	6.1184	135	137	101.481481481481
T0275	T0275TS126_4	T0275	2.28	5.8959	5.9430	135	137	101.481481481481
T0275	T0275TS126_5	T0275	2.74	4.2076	4.3673	135	137	101.481481481481
T0275	T0275TS137_1	T0275	1.92	7.9593	7.8739	135	137	101.481481481481
T0275	T0275TS137_2	T0275	2.13	7.8655	7.7861	135	137	101.481481481481
T0275	T0275TS137_3	T0275	1.92	7.5841	7.5227	135	137	101.481481481481
T0275	T0275TS137_4	T0275	2.11	7.9593	7.8739	135	137	101.481481481481
T0275	T0275TS137_5	T0275	1.94	7.8655	7.7861	135	137	101.481481481481
T0275	T0275TS139_1	T0275	2.28	7.5841	7.5227	135	137	101.481481481481
T0275	T0275TS156_1	T0275	2.45	5.8021	5.8553	135	137	101.481481481481
T0275	T0275TS156_2	T0275	2.15	7.4904	7.4349	135	137	101.481481481481
T0275	T0275TS157_1	T0275	2.00	7.8655	7.7861	135	137	101.481481481481
T0275	T0275TS160_1	T0275	2.34	6.3648	6.3816	135	137	101.481481481481
T0275	T0275TS160_2	T0275	2.16	5.9897	6.0307	135	137	101.481481481481
T0275	T0275TS160_3	T0275	2.40	5.8959	5.9430	135	137	101.481481481481
T0275	T0275TS160_4	T0275	2.16	6.3648	6.3816	135	137	101.481481481481
T0275	T0275TS160_5	T0275	2.69	6.0835	6.1184	135	137	101.481481481481
T0275	T0275TS166_1	T0275	1.78	7.8655	7.7861	135	137	101.481481481481
T0275	T0275TS166_2	T0275	1.76	7.9593	7.8739	135	137	101.481481481481
T0275	T0275TS166_3	T0275	1.76	7.9593	7.8739	135	137	101.481481481481
T0275	T0275TS166_4	T0275	1.73	5.1047	5.2037	135	120	88.8888888888889
T0275	T0275TS166_5	T0275	2.14	7.5577	7.4979	135	132	97.7777777777778
T0275	T0275TS176_1	T0275	2.02	8.1469	8.0495	135	137	101.481481481481
T0275	T0275TS176_3	T0275	2.24	8.0531	7.9617	135	137	101.481481481481
T0275	T0275TS176_4	T0275	2.14	6.6462	6.6449	135	137	101.481481481481
T0275	T0275TS176_5	T0275	2.89	5.7083	5.7676	135	137	101.481481481481
T0275	T0275TS185_1	T0275	3.19	6.2710	6.2939	135	137	101.481481481481
T0275	T0275TS186_1	T0275	2.17	7.7717	7.6983	135	136	100.740740740741
T0275	T0275TS186_2	T0275	2.26	5.9407	5.9849	135	134	99.2592592592593
T0275	T0275TS186_3	T0275	1.91	4.8562	4.9717	135	121	89.6296296296296
T0275	T0275TS186_4	T0275	2.76	4.5282	4.6658	135	124	91.8518518518518
T0275	T0275TS186_5	T0275	2.95	2.7622	3.0322	135	133	98.5185185185185
T0275	T0275TS197_1	T0275	2.13	6.0835	6.1184	135	137	101.481481481481
T0275	T0275TS207_1	T0275	2.16	5.8959	5.9430	135	137	101.481481481481
T0275	T0275TS207_2	T0275	1.93	7.8655	7.7861	135	137	101.481481481481
T0275	T0275TS207_3	T0275	2.48	4.3952	4.5419	135	137	101.481481481481
T0275	T0275TS207_4	T0275	2.41	5.8959	5.9430	135	137	101.481481481481
T0275	T0275TS207_5	T0275	2.58	3.8324	4.0187	135	137	101.481481481481
T0275	T0275TS213_1	T0275	2.19	5.7083	5.7676	135	137	101.481481481481
T0275	T0275TS217_1	T0275	2.17	7.6779	7.6105	135	137	101.481481481481
T0275	T0275TS223_1	T0275	2.20	5.7083	5.7676	135	137	101.481481481481
T0275	T0275TS237_1	T0275	2.99	5.6069	5.6728	135	133	98.5185185185185
T0275	T0275TS242_1	T0275	1.93	7.8655	7.7861	135	137	101.481481481481
T0275	T0275TS242_2	T0275	2.16	5.8959	5.9430	135	137	101.481481481481
T0275	T0275TS242_3	T0275	1.82	4.3952	4.5419	135	137	101.481481481481
T0275	T0275TS242_4	T0275	2.75	4.4890	4.6293	135	137	101.481481481481
T0275	T0275TS242_5	T0275	2.98	5.2393	5.3294	135	137	101.481481481481
T0275	T0275TS243_1	T0275	2.31	5.5207	5.5923	135	137	101.481481481481
T0275	T0275TS244_1	T0275	1.97	7.6779	7.6105	135	137	101.481481481481
T0275	T0275TS245_1	T0275	2.19	6.8154	6.8032	135	126	93.3333333333333
T0275	T0275TS247_1	T0275	2.78	4.8642	4.9791	135	137	101.481481481481
T0275	T0275TS261_1	T0275	2.18	7.6382	7.5732	135	134	99.2592592592593
T0275	T0275TS263_1	T0275	2.53	7.4904	7.4349	135	137	101.481481481481
T0275	T0275TS263_2	T0275	2.44	4.4890	4.6293	135	137	101.481481481481
T0275	T0275TS263_3	T0275	2.56	6.1773	6.2061	135	137	101.481481481481
T0275	T0275TS267_1	T0275	2.21	8.2407	8.1373	135	137	101.481481481481
T0275	T0275TS267_2	T0275	2.19	8.2407	8.1373	135	137	101.481481481481
T0275	T0275TS267_3	T0275	2.20	7.9593	7.8739	135	137	101.481481481481
T0275	T0275TS272_1	T0275	2.27	7.3028	7.2593	135	137	101.481481481481
T0275	T0275TS272_2	T0275	2.39	7.2090	7.1715	135	137	101.481481481481
T0275	T0275TS272_3	T0275	2.23	6.8338	6.8204	135	137	101.481481481481
T0275	T0275TS272_4	T0275	2.16	7.3028	7.2593	135	137	101.481481481481
T0275	T0275TS272_5	T0275	2.04	6.6462	6.6449	135	137	101.481481481481
T0275	T0275TS283_1	T0275	2.29	6.2710	6.2939	135	137	101.481481481481
T0275	T0275TS283_2	T0275	2.27	6.1773	6.2061	135	137	101.481481481481
T0275	T0275TS283_3	T0275	2.27	6.1773	6.2061	135	137	101.481481481481
T0275	T0275TS283_4	T0275	2.29	6.2710	6.2939	135	137	101.481481481481
T0275	T0275TS283_5	T0275	2.29	6.2710	6.2939	135	137	101.481481481481
T0275	T0275TS289_1	T0275	2.75	4.6205	4.7518	135	134	99.2592592592593
T0275	T0275TS290_1	T0275	2.21	7.4904	7.4349	135	136	100.740740740741
T0275	T0275TS304_1	T0275	2.20	7.5841	7.5227	135	137	101.481481481481
T0275	T0275TS304_2	T0275	2.20	4.1138	4.2801	135	135	100
T0275	T0275TS305_1	T0275	2.65	5.2393	5.3294	135	137	101.481481481481
T0275	T0275TS305_2	T0275	2.28	7.5841	7.5227	135	137	101.481481481481
T0275	T0275TS319_1	T0275	2.64	5.8959	5.9430	135	137	101.481481481481
T0275	T0275TS319_2	T0275	2.28	5.6145	5.6799	135	137	101.481481481481
T0275	T0275TS319_3	T0275	2.49	5.7083	5.7676	135	137	101.481481481481
T0275	T0275TS320_1	T0275	2.39	-0.5421	0.4098	135	74	54.8148148148148
T0275	T0275TS320_2	T0275	2.76	0.1690	0.8466	135	109	80.7407407407407
T0275	T0275TS320_4	T0275	2.84	-0.7608	0.3044	135	104	77.037037037037
T0275	T0275TS320_5	T0275	2.97	1.9954	2.3399	135	114	84.4444444444444
T0275	T0275TS324_1	T0275	2.25	7.4904	7.4349	135	137	101.481481481481
T0275	T0275TS324_2	T0275	2.26	5.7083	5.7676	135	136	100.740740740741
T0275	T0275TS324_3	T0275	2.19	6.4530	6.4641	135	114	84.4444444444444
T0275	T0275TS324_4	T0275	2.65	1.1560	1.6128	135	109	80.7407407407407
T0275	T0275TS324_5	T0275	2.82	0.4217	1.0291	135	113	83.7037037037037
T0275	T0275TS331_1	T0275	2.15	7.3028	7.2593	135	137	101.481481481481
T0275	T0275TS331_2	T0275	2.29	8.0531	7.9617	135	137	101.481481481481
T0275	T0275TS331_3	T0275	2.02	7.6779	7.6105	135	135	100
T0275	T0275TS338_1	T0275	2.09	7.3510	7.3044	135	127	94.0740740740741
T0275	T0275TS338_2	T0275	2.38	5.6145	5.6799	135	137	101.481481481481
T0275	T0275TS338_3	T0275	2.25	0.7373	1.2717	135	137	101.481481481481
T0275	T0275TS338_4	T0275	3.05	4.1222	4.2879	135	119	88.1481481481482
T0275	T0275TS338_5	T0275	2.35	6.6645	6.6619	135	127	94.0740740740741
T0275	T0275TS344_1	T0275	2.17	8.0531	7.9617	135	137	101.481481481481
T0275	T0275TS348_1	T0275	2.99	0.9249	1.4222	135	137	101.481481481481
T0275	T0275TS352_1	T0275	2.32	7.3028	7.2593	135	135	100
T0275	T0275TS352_2	T0275	2.21	5.7521	5.8086	135	134	99.2592592592593
T0275	T0275TS352_3	T0275	1.78	5.0147	5.1197	135	122	90.3703703703704
T0275	T0275TS352_4	T0275	2.20	6.6851	6.6813	135	121	89.6296296296296
T0275	T0275TS352_5	T0275	2.69	5.2477	5.3372	135	128	94.8148148148148
T0275	T0275TS367_1	T0275	2.23	7.3966	7.3471	135	137	101.481481481481
T0275	T0275TS375_1	T0275	2.23	7.5841	7.5227	135	137	101.481481481481
T0275	T0275TS375_2	T0275	2.43	7.6779	7.6105	135	137	101.481481481481
T0275	T0275TS375_3	T0275	2.23	7.6779	7.6105	135	137	101.481481481481
T0275	T0275TS375_4	T0275	2.12	7.6779	7.6105	135	137	101.481481481481
T0275	T0275TS375_5	T0275	2.29	7.5841	7.5227	135	137	101.481481481481
T0275	T0275TS376_1	T0275	2.44	7.6779	7.6105	135	137	101.481481481481
T0275	T0275TS376_2	T0275	2.46	7.5841	7.5227	135	137	101.481481481481
T0275	T0275TS376_3	T0275	2.31	7.4904	7.4349	135	137	101.481481481481
T0275	T0275TS376_4	T0275	2.11	7.5841	7.5227	135	137	101.481481481481
T0275	T0275TS376_5	T0275	2.24	7.5841	7.5227	135	137	101.481481481481
T0275	T0275TS381_1	T0275	2.08	7.3553	7.3084	135	134	99.2592592592593
T0275	T0275TS381_2	T0275	2.20	5.7521	5.8086	135	134	99.2592592592593
T0275	T0275TS381_3	T0275	2.86	2.8880	3.1472	135	119	88.1481481481482
T0275	T0275TS381_4_1	T0275	2.46	5.1794	5.2734	135	114	84.4444444444444
T0275	T0275TS381_4_2	T0275	nan	-5.0834	-0.0000	135	23	17.037037037037
T0275	T0275TS381_5_1	T0275	2.17	6.5591	6.5634	135	114	84.4444444444444
T0275	T0275TS381_5_2	T0275	nan	-5.2488	-0.0000	135	20	14.8148148148148
T0275	T0275TS384_1	T0275	2.27	7.5439	7.4850	135	134	99.2592592592593
T0275	T0275TS384_2	T0275	2.27	5.8913	5.9387	135	133	98.5185185185185
T0275	T0275TS390_1	T0275	2.60	6.9276	6.9082	135	137	101.481481481481
T0275	T0275TS390_1u	T0275	1.98	7.8655	7.7861	135	137	101.481481481481
T0275	T0275TS390_2	T0275	1.98	7.8655	7.7861	135	137	101.481481481481
T0275	T0275TS393_1	T0275	2.13	7.3028	7.2593	135	136	100.740740740741
T0275	T0275TS393_2	T0275	2.26	6.9235	6.9043	135	124	91.8518518518518
T0275	T0275TS393_3	T0275	2.76	4.6654	4.7937	135	109	80.7407407407407
T0275	T0275TS393_4_1	T0275	2.97	2.4958	2.7897	135	105	77.7777777777778
T0275	T0275TS393_4_2	T0275	2.49	2.7041	2.9792	135	27	20
T0275	T0275TS393_5	T0275	2.97	0.7474	1.2797	135	118	87.4074074074074
T0275	T0275TS400_1	T0275	1.98	7.5841	7.5227	135	137	101.481481481481
T0275	T0275TS400_2	T0275	2.20	5.7083	5.7676	135	137	101.481481481481
T0275	T0275TS400_3	T0275	2.20	7.9593	7.8739	135	137	101.481481481481
T0275	T0275TS400_4	T0275	2.27	5.9897	6.0307	135	137	101.481481481481
T0275	T0275TS400_5	T0275	2.24	5.6145	5.6799	135	137	101.481481481481
T0275	T0275TS402_1	T0275	2.64	-1.6075	0.0534	135	137	101.481481481481
T0275	T0275TS406_1	T0275	no_data	no_data	no_data	135	no_data	no_data
T0275	T0275TS431_1	T0275	2.25	4.4890	4.6293	135	137	101.481481481481
T0275	T0275TS431_2	T0275	2.88	2.9883	3.2392	135	136	100.740740740741
T0275	T0275TS431_3	T0275	2.56	4.2076	4.3673	135	137	101.481481481481
T0275	T0275TS450_1	T0275	1.78	7.6779	7.6105	135	137	101.481481481481
T0275	T0275TS451_1	T0275	2.03	7.2090	7.1715	135	137	101.481481481481
T0275	T0275TS451_2	T0275	2.14	5.8959	5.9430	135	137	101.481481481481
T0275	T0275TS451_3	T0275	1.92	7.7717	7.6983	135	137	101.481481481481
T0275	T0275TS451_4	T0275	2.11	6.5524	6.5571	135	137	101.481481481481
T0275	T0275TS451_5	T0275	2.47	-0.2006	0.6034	135	137	101.481481481481
T0275	T0275TS454_1	T0275	2.26	7.9593	7.8739	135	137	101.481481481481
T0275	T0275TS472_1	T0275	2.22	7.9593	7.8739	135	137	101.481481481481
T0275	T0275TS475_1	T0275	2.26	5.9407	5.9849	135	134	99.2592592592593
T0275	T0275TS478_1	T0275	2.83	6.3648	6.3816	135	137	101.481481481481
T0275	T0275TS478_2	T0275	2.34	7.4904	7.4349	135	137	101.481481481481
T0275	T0275TS478_3	T0275	2.87	7.0214	6.9959	135	137	101.481481481481
T0275	T0275TS478_4	T0275	2.63	5.5207	5.5923	135	137	101.481481481481
T0275	T0275TS478_5	T0275	2.78	6.0835	6.1184	135	137	101.481481481481
T0275	T0275TS482_1	T0275	2.42	7.3966	7.3471	135	137	101.481481481481
T0275	T0275TS482_2	T0275	2.47	5.6145	5.6799	135	137	101.481481481481
T0275	T0275TS482_3	T0275	2.48	7.1152	7.0837	135	137	101.481481481481
T0275	T0275TS482_4	T0275	2.19	6.7400	6.7326	135	137	101.481481481481
T0275	T0275TS482_5	T0275	2.57	6.7400	6.7326	135	137	101.481481481481
T0275	T0275TS501_1	T0275	2.22	7.7717	7.6983	135	137	101.481481481481
T0275	T0275TS504_1	T0275	2.20	7.7717	7.6983	135	136	100.740740740741
T0275	T0275TS504_2	T0275	2.26	5.9407	5.9849	135	134	99.2592592592593
T0275	T0275TS504_3	T0275	2.18	7.9593	7.8739	135	136	100.740740740741
T0275	T0275TS504_4	T0275	2.26	5.9407	5.9849	135	134	99.2592592592593
T0275	T0275TS504_5	T0275	2.26	5.9407	5.9849	135	134	99.2592592592593
T0275	T0275TS506_1	T0275	2.49	7.4904	7.4349	135	137	101.481481481481
T0275	T0275TS506_2	T0275	1.96	7.5841	7.5227	135	137	101.481481481481
T0275	T0275TS506_3	T0275	2.25	5.8959	5.9430	135	136	100.740740740741
T0275	T0275TS506_4	T0275	1.95	7.6779	7.6105	135	137	101.481481481481
T0275	T0275TS506_5	T0275	2.41	7.8655	7.7861	135	137	101.481481481481
T0275	T0275TS512_1	T0275	2.78	5.7656	5.8211	135	117	86.6666666666667
T0275	T0275TS513_1	T0275	2.29	7.4904	7.4349	135	137	101.481481481481
T0275	T0275TS513_2	T0275	2.38	-0.0055	0.7279	135	113	83.7037037037037
T0275	T0275TS513_3	T0275	2.82	1.1695	1.6241	135	113	83.7037037037037
T0275	T0275TS513_4	T0275	2.85	1.1695	1.6241	135	113	83.7037037037037
T0275	T0275TS514_1	T0275	2.57	5.7083	5.7676	135	136	100.740740740741
T0275	T0275TS519_1	T0275	2.96	1.4876	1.8946	135	137	101.481481481481
T0275	T0275TS530_1	T0275	2.17	5.6145	5.6799	135	137	101.481481481481
T0275	T0275TS530_2	T0275	2.15	7.5841	7.5227	135	137	101.481481481481
T0275	T0275TS530_3	T0275	2.21	7.0214	6.9959	135	137	101.481481481481
T0275	T0275TS530_4	T0275	2.07	7.5841	7.5227	135	137	101.481481481481
T0275	T0275TS530_5	T0275	1.68	8.0531	7.9617	135	137	101.481481481481
T0275	T0275TS532_1	T0275	2.43	6.6951	6.6906	135	134	99.2592592592593
T0275	T0275TS545_1	T0275	2.84	-0.5758	0.3925	135	137	101.481481481481
T0275	T0275TS550_1	T0275	2.19	7.7717	7.6983	135	137	101.481481481481
T0275	T0275TS552_1	T0275	2.22	5.7083	5.7676	135	137	101.481481481481
T0275	T0275TS561_1	T0275	2.32	8.1469	8.0495	135	137	101.481481481481
T0275	T0275TS561_2	T0275	2.54	7.8655	7.7861	135	137	101.481481481481
T0275	T0275TS561_3	T0275	2.48	7.8655	7.7861	135	137	101.481481481481
T0275	T0275TS573_1	T0275	2.47	7.6779	7.6105	135	137	101.481481481481
T0275	T0275TS579_1	T0275	2.10	7.7717	7.6983	135	137	101.481481481481
T0275	T0275TS579_1u	T0275	2.41	7.4904	7.4349	135	137	101.481481481481
T0275	T0275TS579_2	T0275	2.05	7.8655	7.7861	135	137	101.481481481481
T0275	T0275TS591_1	T0275	2.15	7.8655	7.7861	135	137	101.481481481481
T0275	T0275TS599_1	T0275	2.72	0.8311	1.3464	135	137	101.481481481481
T0275	T0275TS599_2	T0275	2.68	2.5193	2.8111	135	137	101.481481481481
T0275	T0275TS599_3	T0275	2.68	2.5193	2.8111	135	137	101.481481481481
T0275	T0275TS599_4	T0275	3.00	1.1125	1.5765	135	137	101.481481481481
T0275	T0275TS599_5	T0275	2.72	0.8311	1.3464	135	137	101.481481481481
T0275	T0275TS604_1	T0275	2.48	5.4269	5.5046	135	137	101.481481481481
T0275	T0275TS604_2	T0275	2.07	7.2090	7.1715	135	137	101.481481481481
T0275	T0275TS604_3	T0275	2.84	5.1455	5.2418	135	137	101.481481481481
T0275	T0275TS604_4	T0275	1.98	7.8655	7.7861	135	137	101.481481481481
T0275	T0275TS604_5	T0275	2.02	5.5207	5.5923	135	137	101.481481481481
T0275	T0275TS606_1	T0275	2.08	7.6779	7.6105	135	137	101.481481481481
T0275	T0275TS606_2	T0275	2.39	7.6779	7.6105	135	137	101.481481481481
T0275	T0275TS606_3	T0275	2.14	7.8655	7.7861	135	137	101.481481481481
T0275	T0275TS607_1	T0275	2.51	6.2710	6.2939	135	137	101.481481481481
T0275	T0275TS612_1	T0275	2.24	7.8655	7.7861	135	137	101.481481481481
T0275	T0275TS631_1	T0275	2.18	8.0531	7.9617	135	137	101.481481481481
T0275	T0275TS631_2	T0275	2.26	5.9897	6.0307	135	137	101.481481481481
T0275	T0275TS631_3	T0275	1.82	7.7717	7.6983	135	137	101.481481481481
T0275	T0275TS631_4	T0275	2.27	6.9276	6.9082	135	137	101.481481481481
T0275	T0275TS631_5	T0275	2.67	4.7704	4.8916	135	137	101.481481481481
T0275	T0275TS680_1	T0275	1.94	7.8655	7.7861	135	137	101.481481481481
T0275	T0275TS680_2	T0275	2.54	5.9897	6.0307	135	136	100.740740740741
T0275	T0275TS680_3	T0275	2.87	5.8959	5.9430	135	136	100.740740740741
T0275	T0275TS680_4	T0275	2.82	1.8832	2.2404	135	126	93.3333333333333
T0275	T0275TS680_5	T0275	2.67	0.8968	1.3994	135	126	93.3333333333333
1WJG_A	2Z08_A	T0275	1.61	8.1835	8.0837	135	123	91.1111111111111
1WJG_A	2Z09_A	T0275	1.57	8.3208	8.2122	135	124	91.8518518518518
1WJG_A	2Z3V_A	T0275	0.65	9.0848	8.9276	135	137	101.481481481481
1WJG_A	RT0275TS381_4	T0275	2.74	5.3917	5.4717	135	137	101.481481481481
1WJG_A	RT0275TS381_5	T0275	2.16	6.5591	6.5634	135	134	99.2592592592593
1WJG_A	RT0275TS393_4	T0275	2.88	2.7212	2.9948	135	132	97.7777777777778
1WJG_A	T0275AL013_1	T0275	2.24	7.8655	7.7861	135	136	100.740740740741
1WJG_A	T0275AL092_1	T0275	2.03	4.9201	5.0314	135	115	85.1851851851852
1WJG_A	T0275AL092_2	T0275	2.27	7.5439	7.4850	135	134	99.2592592592593
1WJG_A	T0275AL092_3	T0275	3.15	1.8167	2.1816	135	94	69.6296296296296
1WJG_A	T0275AL092_4	T0275	2.15	-0.7258	0.3202	135	76	56.2962962962963
1WJG_A	T0275AL092_5	T0275	3.03	0.6279	1.1860	135	61	45.1851851851852
1WJG_A	T0275AL105_1	T0275	3.00	5.4692	5.5441	135	134	99.2592592592593
1WJG_A	T0275AL106_1	T0275	2.07	5.6954	5.7555	135	131	97.037037037037
1WJG_A	T0275AL140_1	T0275	no_data	no_data	no_data	135	no_data	no_data
1WJG_A	T0275AL163_1	T0275	2.25	7.3028	7.2593	135	135	100
1WJG_A	T0275AL163_2	T0275	1.95	7.7717	7.6983	135	135	100
1WJG_A	T0275AL163_3	T0275	1.77	5.0940	5.1936	135	118	87.4074074074074
1WJG_A	T0275AL163_4	T0275	2.25	5.9407	5.9849	135	134	99.2592592592593
1WJG_A	T0275AL163_5	T0275	2.04	4.9578	5.0665	135	121	89.6296296296296
1WJG_A	T0275AL164_1	T0275	2.11	5.0366	5.1401	135	117	86.6666666666667
1WJG_A	T0275AL164_2	T0275	1.97	7.6779	7.6105	135	136	100.740740740741
1WJG_A	T0275AL164_3	T0275	2.19	5.7965	5.8501	135	133	98.5185185185185
1WJG_A	T0275AL164_4	T0275	2.55	6.7625	6.7537	135	127	94.0740740740741
1WJG_A	T0275AL164_5	T0275	1.60	6.1589	6.1890	135	79	58.5185185185185
1WJG_A	T0275AL199_1	T0275	2.24	7.8655	7.7861	135	136	100.740740740741
1WJG_A	T0275AL210_1	T0275	2.19	5.7965	5.8501	135	133	98.5185185185185
1WJG_A	T0275AL229_1	T0275	2.25	5.9407	5.9849	135	134	99.2592592592593
1WJG_A	T0275AL229_2	T0275	2.10	7.3966	7.3471	135	135	100
1WJG_A	T0275AL229_3	T0275	2.21	6.9683	6.9463	135	125	92.5925925925926
1WJG_A	T0275AL229_4	T0275	2.07	6.2460	6.2705	135	112	82.962962962963
1WJG_A	T0275AL229_5	T0275	2.40	4.0048	4.1787	135	122	90.3703703703704
1WJG_A	T0275AL230_1	T0275	2.19	5.7521	5.8086	135	134	99.2592592592593
1WJG_A	T0275AL230_2	T0275	1.97	7.1868	7.1507	135	130	96.2962962962963
1WJG_A	T0275AL230_3	T0275	2.21	6.9683	6.9463	135	125	92.5925925925926
1WJG_A	T0275AL230_4	T0275	2.55	0.5654	1.1378	135	134	99.2592592592593
1WJG_A	T0275AL230_5	T0275	2.32	-0.2192	0.5921	135	113	83.7037037037037
1WJG_A	T0275AL231_1	T0275	2.25	5.9407	5.9849	135	134	99.2592592592593
1WJG_A	T0275AL231_2	T0275	2.04	7.3670	7.3194	135	132	97.7777777777778
1WJG_A	T0275AL231_3	T0275	2.21	6.9683	6.9463	135	125	92.5925925925926
1WJG_A	T0275AL231_4	T0275	2.07	6.2460	6.2705	135	112	82.962962962963
1WJG_A	T0275AL231_5	T0275	2.55	0.5654	1.1378	135	134	99.2592592592593
1WJG_A	T0275AL232_1	T0275	1.97	7.6382	7.5732	135	134	99.2592592592593
1WJG_A	T0275AL287_1	T0275	2.26	7.6382	7.5732	135	134	99.2592592592593
1WJG_A	T0275AL287_2	T0275	2.16	5.6578	5.7204	135	134	99.2592592592593
1WJG_A	T0275AL287_3	T0275	2.32	6.8154	6.8032	135	126	93.3333333333333
1WJG_A	T0275AL287_4	T0275	2.59	-0.2062	0.6000	135	91	67.4074074074074
1WJG_A	T0275AL287_5	T0275	2.77	0.3621	0.9851	135	135	100
1WJG_A	T0275AL291_1	T0275	no_data	no_data	no_data	135	no_data	no_data
1WJG_A	T0275AL308_1	T0275	2.25	5.9407	5.9849	135	134	99.2592592592593
1WJG_A	T0275AL314_2	T0275	1.96	7.4085	7.3582	135	133	98.5185185185185
1WJG_A	T0275AL314_3	T0275	2.19	5.7521	5.8086	135	134	99.2592592592593
1WJG_A	T0275AL314_4	T0275	2.11	6.7317	6.7249	135	122	90.3703703703704
1WJG_A	T0275AL314_5	T0275	2.49	4.1824	4.3438	135	110	81.4814814814815
1WJG_A	T0275AL321_1	T0275	1.95	-1.0686	0.1838	135	125	92.5925925925926
1WJG_A	T0275AL321_4	T0275	1.82	-0.5200	0.4213	135	103	76.2962962962963
1WJG_A	T0275AL321_5	T0275	2.97	0.3621	0.9851	135	136	100.740740740741
1WJG_A	T0275AL383_1	T0275	2.26	7.7325	7.6615	135	134	99.2592592592593
1WJG_A	T0275AL394_1	T0275	2.21	7.7717	7.6983	135	136	100.740740740741
1WJG_A	T0275AL394_2	T0275	2.19	5.7521	5.8086	135	134	99.2592592592593
1WJG_A	T0275AL394_3	T0275	2.84	6.1741	6.2032	135	127	94.0740740740741
1WJG_A	T0275AL394_4	T0275	3.07	5.4727	5.5474	135	123	91.1111111111111
1WJG_A	T0275AL394_5	T0275	2.59	5.6074	5.6733	135	116	85.9259259259259
1WJG_A	T0275AL398_1	T0275	2.19	7.9774	7.8908	135	133	98.5185185185185
1WJG_A	T0275AL398_2	T0275	2.25	5.9407	5.9849	135	134	99.2592592592593
1WJG_A	T0275AL398_3	T0275	2.24	7.8655	7.7861	135	136	100.740740740741
1WJG_A	T0275AL398_4	T0275	2.92	6.2228	6.2488	135	128	94.8148148148148
1WJG_A	T0275AL398_5	T0275	2.91	-0.0211	0.7177	135	114	84.4444444444444
1WJG_A	T0275AL418_1	T0275	2.02	4.9578	5.0665	135	121	89.6296296296296
1WJG_A	T0275AL418_2	T0275	2.19	5.7521	5.8086	135	134	99.2592592592593
1WJG_A	T0275AL418_3	T0275	1.96	7.4085	7.3582	135	133	98.5185185185185
1WJG_A	T0275AL418_4	T0275	2.11	6.7317	6.7249	135	122	90.3703703703704
1WJG_A	T0275AL418_5	T0275	2.49	4.1824	4.3438	135	110	81.4814814814815
1WJG_A	T0275AL420_1	T0275	2.24	7.8655	7.7861	135	136	100.740740740741
1WJG_A	T0275AL420_2	T0275	2.19	5.7083	5.7676	135	136	100.740740740741
1WJG_A	T0275AL420_3	T0275	2.11	6.6951	6.6906	135	134	99.2592592592593
1WJG_A	T0275AL420_4	T0275	2.95	-0.9510	0.2259	135	137	101.481481481481
1WJG_A	T0275AL420_5	T0275	2.58	0.7373	1.2717	135	137	101.481481481481
1WJG_A	T0275AL596_1	T0275	2.02	7.6779	7.6105	135	135	100
1WJG_A	T0275AL629_1	T0275	2.45	6.8338	6.8204	135	136	100.740740740741
1WJG_A	T0275TS003_1	T0275	2.11	7.4904	7.4349	135	137	101.481481481481
1WJG_A	T0275TS007_1	T0275	2.28	8.2407	8.1373	135	137	101.481481481481
1WJG_A	T0275TS007_2	T0275	2.20	8.1469	8.0495	135	137	101.481481481481
1WJG_A	T0275TS009_1	T0275	1.96	7.8655	7.7861	135	137	101.481481481481
1WJG_A	T0275TS009_2	T0275	2.11	7.6779	7.6105	135	137	101.481481481481
1WJG_A	T0275TS009_3	T0275	2.18	5.8959	5.9430	135	137	101.481481481481
1WJG_A	T0275TS009_4	T0275	2.12	7.1152	7.0837	135	137	101.481481481481
1WJG_A	T0275TS011_1	T0275	2.26	5.8021	5.8553	135	137	101.481481481481
1WJG_A	T0275TS014_1	T0275	2.24	7.6779	7.6105	135	137	101.481481481481
1WJG_A	T0275TS014_1u	T0275	2.09	7.7717	7.6983	135	137	101.481481481481
1WJG_A	T0275TS018_1	T0275	1.82	-0.6696	0.3464	135	137	101.481481481481
1WJG_A	T0275TS018_2	T0275	2.47	0.1745	0.8505	135	137	101.481481481481
1WJG_A	T0275TS018_3	T0275	2.96	1.3938	1.8141	135	137	101.481481481481
1WJG_A	T0275TS018_4	T0275	2.84	0.4559	1.0547	135	137	101.481481481481
1WJG_A	T0275TS018_5	T0275	2.34	-0.8572	0.2630	135	137	101.481481481481
1WJG_A	T0275TS019_1	T0275	2.59	-0.9510	0.2259	135	137	101.481481481481
1WJG_A	T0275TS019_2	T0275	2.70	0.6435	1.1981	135	137	101.481481481481
1WJG_A	T0275TS019_3	T0275	2.77	-0.6696	0.3464	135	137	101.481481481481
1WJG_A	T0275TS019_4	T0275	2.79	-0.1068	0.6621	135	137	101.481481481481
1WJG_A	T0275TS019_5	T0275	2.94	1.3938	1.8141	135	137	101.481481481481
1WJG_A	T0275TS021_1	T0275	1.97	7.9593	7.8739	135	137	101.481481481481
1WJG_A	T0275TS021_2	T0275	1.98	7.6779	7.6105	135	137	101.481481481481
1WJG_A	T0275TS021_3	T0275	2.01	7.8655	7.7861	135	137	101.481481481481
1WJG_A	T0275TS021_4	T0275	1.90	7.6779	7.6105	135	137	101.481481481481
1WJG_A	T0275TS026_1	T0275	2.31	5.9897	6.0307	135	137	101.481481481481
1WJG_A	T0275TS026_2	T0275	2.41	5.6145	5.6799	135	137	101.481481481481
1WJG_A	T0275TS026_3	T0275	2.75	6.9276	6.9082	135	137	101.481481481481
1WJG_A	T0275TS026_4	T0275	2.74	5.1455	5.2418	135	137	101.481481481481
1WJG_A	T0275TS026_5	T0275	2.92	3.8324	4.0187	135	137	101.481481481481
1WJG_A	T0275TS027_1	T0275	2.74	5.1455	5.2418	135	137	101.481481481481
1WJG_A	T0275TS027_2	T0275	2.92	3.8324	4.0187	135	137	101.481481481481
1WJG_A	T0275TS027_3	T0275	2.85	5.5207	5.5923	135	137	101.481481481481
1WJG_A	T0275TS027_4	T0275	2.75	6.9276	6.9082	135	137	101.481481481481
1WJG_A	T0275TS027_5	T0275	2.75	6.8338	6.8204	135	137	101.481481481481
1WJG_A	T0275TS030_1	T0275	2.80	5.7083	5.7676	135	137	101.481481481481
1WJG_A	T0275TS030_2	T0275	2.43	5.6145	5.6799	135	137	101.481481481481
1WJG_A	T0275TS033_1	T0275	2.32	7.3028	7.2593	135	135	100
1WJG_A	T0275TS033_2	T0275	2.19	5.7521	5.8086	135	134	99.2592592592593
1WJG_A	T0275TS033_3	T0275	1.76	5.1157	5.2140	135	122	90.3703703703704
1WJG_A	T0275TS033_4	T0275	2.67	5.4427	5.5194	135	128	94.8148148148148
1WJG_A	T0275TS033_5	T0275	2.20	6.7867	6.7763	135	121	89.6296296296296
1WJG_A	T0275TS035_1	T0275	2.28	6.9276	6.9082	135	137	101.481481481481
1WJG_A	T0275TS035_2	T0275	2.18	7.2090	7.1715	135	137	101.481481481481
1WJG_A	T0275TS035_3	T0275	2.16	5.8959	5.9430	135	137	101.481481481481
1WJG_A	T0275TS035_4	T0275	2.11	7.3966	7.3471	135	137	101.481481481481
1WJG_A	T0275TS039_1u	T0275	2.88	2.1442	2.4727	135	137	101.481481481481
1WJG_A	T0275TS039_2u	T0275	3.05	1.3000	1.7341	135	137	101.481481481481
1WJG_A	T0275TS039_3u	T0275	3.02	1.0187	1.4989	135	137	101.481481481481
1WJG_A	T0275TS039_4u	T0275	2.19	0.8311	1.3464	135	137	101.481481481481
1WJG_A	T0275TS039_5u	T0275	2.88	1.4876	1.8946	135	137	101.481481481481
1WJG_A	T0275TS042_1	T0275	2.42	6.4586	6.4694	135	137	101.481481481481
1WJG_A	T0275TS042_2	T0275	1.93	6.1773	6.2061	135	137	101.481481481481
1WJG_A	T0275TS042_3	T0275	2.38	6.3648	6.3816	135	137	101.481481481481
1WJG_A	T0275TS042_4	T0275	2.26	6.6462	6.6449	135	137	101.481481481481
1WJG_A	T0275TS046_1u	T0275	1.98	7.6382	7.5732	135	134	99.2592592592593
1WJG_A	T0275TS049_1	T0275	2.91	-1.4199	0.0875	135	137	101.481481481481
1WJG_A	T0275TS051_1	T0275	2.13	7.8655	7.7861	135	137	101.481481481481
1WJG_A	T0275TS051_2	T0275	2.10	8.0531	7.9617	135	137	101.481481481481
1WJG_A	T0275TS052_1	T0275	2.13	7.8655	7.7861	135	137	101.481481481481
1WJG_A	T0275TS052_2	T0275	2.10	8.0531	7.9617	135	137	101.481481481481
1WJG_A	T0275TS052_3	T0275	2.20	5.8959	5.9430	135	137	101.481481481481
1WJG_A	T0275TS052_4	T0275	2.45	5.7083	5.7676	135	137	101.481481481481
1WJG_A	T0275TS052_5	T0275	2.37	5.7083	5.7676	135	137	101.481481481481
1WJG_A	T0275TS060_1	T0275	2.87	1.6752	2.0574	135	137	101.481481481481
1WJG_A	T0275TS060_2	T0275	2.74	0.9249	1.4222	135	137	101.481481481481
1WJG_A	T0275TS060_3	T0275	2.99	1.3000	1.7341	135	137	101.481481481481
1WJG_A	T0275TS060_4	T0275	2.27	0.0807	0.7858	135	137	101.481481481481
1WJG_A	T0275TS060_5	T0275	2.60	0.6435	1.1981	135	137	101.481481481481
1WJG_A	T0275TS061_1	T0275	2.53	-0.1068	0.6621	135	137	101.481481481481
1WJG_A	T0275TS061_2	T0275	2.36	-0.4820	0.4414	135	136	100.740740740741
1WJG_A	T0275TS067_1	T0275	2.01	7.7717	7.6983	135	137	101.481481481481
1WJG_A	T0275TS079_1	T0275	2.43	7.6779	7.6105	135	137	101.481481481481
1WJG_A	T0275TS079_2	T0275	2.06	7.7717	7.6983	135	137	101.481481481481
1WJG_A	T0275TS081_1	T0275	1.91	7.2400	7.2005	135	95	70.3703703703704
1WJG_A	T0275TS081_2	T0275	2.24	7.1763	7.1410	135	132	97.7777777777778
1WJG_A	T0275TS081_3	T0275	2.14	7.0810	7.0517	135	132	97.7777777777778
1WJG_A	T0275TS089_1	T0275	2.88	5.9897	6.0307	135	137	101.481481481481
1WJG_A	T0275TS089_2	T0275	2.62	4.1138	4.2801	135	137	101.481481481481
1WJG_A	T0275TS089_3	T0275	3.08	0.4559	1.0547	135	137	101.481481481481
1WJG_A	T0275TS089_4	T0275	2.42	0.1745	0.8505	135	137	101.481481481481
1WJG_A	T0275TS089_5	T0275	2.30	0.2683	0.9170	135	137	101.481481481481
1WJG_A	T0275TS094_1	T0275	2.60	4.6766	4.8041	135	137	101.481481481481
1WJG_A	T0275TS094_2	T0275	2.61	5.0517	5.1542	135	137	101.481481481481
1WJG_A	T0275TS094_3	T0275	2.68	4.7704	4.8916	135	137	101.481481481481
1WJG_A	T0275TS094_4	T0275	2.25	4.9580	5.0667	135	137	101.481481481481
1WJG_A	T0275TS094_5	T0275	2.29	3.9262	4.1058	135	137	101.481481481481
1WJG_A	T0275TS096_1	T0275	2.12	7.2090	7.1715	135	137	101.481481481481
1WJG_A	T0275TS096_2	T0275	2.01	7.7717	7.6983	135	137	101.481481481481
1WJG_A	T0275TS096_5	T0275	2.34	7.5841	7.5227	135	137	101.481481481481
1WJG_A	T0275TS100_1	T0275	1.95	7.3966	7.3471	135	137	101.481481481481
1WJG_A	T0275TS100_2	T0275	2.25	7.5841	7.5227	135	137	101.481481481481
1WJG_A	T0275TS100_3	T0275	2.24	7.5841	7.5227	135	137	101.481481481481
1WJG_A	T0275TS100_4	T0275	2.23	7.5841	7.5227	135	137	101.481481481481
1WJG_A	T0275TS100_5	T0275	2.14	7.5841	7.5227	135	137	101.481481481481
1WJG_A	T0275TS101_1	T0275	2.01	7.8655	7.7861	135	137	101.481481481481
1WJG_A	T0275TS101_2	T0275	1.93	7.4904	7.4349	135	137	101.481481481481
1WJG_A	T0275TS101_3	T0275	1.95	8.1469	8.0495	135	137	101.481481481481
1WJG_A	T0275TS101_4	T0275	1.94	7.5841	7.5227	135	137	101.481481481481
1WJG_A	T0275TS101_5	T0275	2.34	7.5841	7.5227	135	137	101.481481481481
1WJG_A	T0275TS109_1	T0275	2.55	8.0531	7.9617	135	136	100.740740740741
1WJG_A	T0275TS110_1	T0275	2.04	7.4212	7.3701	135	131	97.037037037037
1WJG_A	T0275TS110_2	T0275	2.19	5.7521	5.8086	135	134	99.2592592592593
1WJG_A	T0275TS110_3	T0275	2.13	5.7626	5.8184	135	113	83.7037037037037
1WJG_A	T0275TS110_4	T0275	2.07	5.5490	5.6187	135	113	83.7037037037037
1WJG_A	T0275TS110_5	T0275	2.93	3.0242	3.2722	135	118	87.4074074074074
1WJG_A	T0275TS111_1	T0275	2.04	7.4212	7.3701	135	131	97.037037037037
1WJG_A	T0275TS111_2	T0275	2.19	5.7521	5.8086	135	134	99.2592592592593
1WJG_A	T0275TS111_3	T0275	2.26	5.3490	5.4318	135	117	86.6666666666667
1WJG_A	T0275TS111_4	T0275	3.00	5.2477	5.3372	135	128	94.8148148148148
1WJG_A	T0275TS111_5	T0275	3.18	5.3358	5.4195	135	126	93.3333333333333
1WJG_A	T0275TS112_1	T0275	1.83	7.3803	7.3318	135	123	91.1111111111111
1WJG_A	T0275TS112_2	T0275	2.32	7.3028	7.2593	135	135	100
1WJG_A	T0275TS112_3	T0275	2.19	5.7521	5.8086	135	134	99.2592592592593
1WJG_A	T0275TS112_4	T0275	1.94	7.5841	7.5227	135	136	100.740740740741
1WJG_A	T0275TS112_5	T0275	2.20	5.6578	5.7204	135	134	99.2592592592593
1WJG_A	T0275TS113_1	T0275	2.23	7.8655	7.7861	135	137	101.481481481481
1WJG_A	T0275TS113_2	T0275	2.53	6.0835	6.1184	135	137	101.481481481481
1WJG_A	T0275TS113_3	T0275	1.96	5.8959	5.9430	135	137	101.481481481481
1WJG_A	T0275TS113_4	T0275	2.29	7.6779	7.6105	135	137	101.481481481481
1WJG_A	T0275TS113_5	T0275	1.87	7.6221	7.5582	135	124	91.8518518518518
1WJG_A	T0275TS114_1	T0275	2.59	7.1152	7.0837	135	137	101.481481481481
1WJG_A	T0275TS114_2	T0275	1.66	-0.8572	0.2630	135	137	101.481481481481
1WJG_A	T0275TS114_3	T0275	2.76	-0.8572	0.2630	135	137	101.481481481481
1WJG_A	T0275TS114_4	T0275	1.99	-0.9510	0.2259	135	137	101.481481481481
1WJG_A	T0275TS114_5	T0275	2.40	-0.7634	0.3033	135	137	101.481481481481
1WJG_A	T0275TS122_1	T0275	2.38	7.4904	7.4349	135	137	101.481481481481
1WJG_A	T0275TS126_1	T0275	1.84	7.7717	7.6983	135	137	101.481481481481
1WJG_A	T0275TS126_2	T0275	2.24	7.9593	7.8739	135	137	101.481481481481
1WJG_A	T0275TS126_3	T0275	2.03	5.8959	5.9430	135	137	101.481481481481
1WJG_A	T0275TS126_4	T0275	2.27	5.8959	5.9430	135	137	101.481481481481
1WJG_A	T0275TS126_5	T0275	2.75	4.3014	4.4546	135	137	101.481481481481
1WJG_A	T0275TS137_1	T0275	2.22	7.6779	7.6105	135	137	101.481481481481
1WJG_A	T0275TS137_2	T0275	2.13	7.7717	7.6983	135	137	101.481481481481
1WJG_A	T0275TS137_3	T0275	1.91	7.5841	7.5227	135	137	101.481481481481
1WJG_A	T0275TS137_4	T0275	2.07	7.9593	7.8739	135	137	101.481481481481
1WJG_A	T0275TS137_5	T0275	1.93	7.7717	7.6983	135	137	101.481481481481
1WJG_A	T0275TS139_1	T0275	2.26	7.5841	7.5227	135	137	101.481481481481
1WJG_A	T0275TS156_1	T0275	2.02	5.8959	5.9430	135	137	101.481481481481
1WJG_A	T0275TS156_2	T0275	2.15	7.4904	7.4349	135	137	101.481481481481
1WJG_A	T0275TS157_1	T0275	2.00	7.8655	7.7861	135	137	101.481481481481
1WJG_A	T0275TS160_1	T0275	2.55	6.2710	6.2939	135	137	101.481481481481
1WJG_A	T0275TS160_2	T0275	2.15	5.9897	6.0307	135	137	101.481481481481
1WJG_A	T0275TS160_3	T0275	2.40	5.8959	5.9430	135	137	101.481481481481
1WJG_A	T0275TS160_4	T0275	2.37	6.1773	6.2061	135	137	101.481481481481
1WJG_A	T0275TS160_5	T0275	2.40	5.9897	6.0307	135	137	101.481481481481
1WJG_A	T0275TS166_1	T0275	1.78	7.7717	7.6983	135	137	101.481481481481
1WJG_A	T0275TS166_2	T0275	1.84	7.9593	7.8739	135	137	101.481481481481
1WJG_A	T0275TS166_3	T0275	1.84	7.9593	7.8739	135	137	101.481481481481
1WJG_A	T0275TS166_4	T0275	1.71	5.0025	5.1082	135	120	88.8888888888889
1WJG_A	T0275TS166_5	T0275	2.13	7.5577	7.4979	135	132	97.7777777777778
1WJG_A	T0275TS176_1	T0275	2.13	8.1469	8.0495	135	137	101.481481481481
1WJG_A	T0275TS176_3	T0275	2.09	7.9593	7.8739	135	137	101.481481481481
1WJG_A	T0275TS176_4	T0275	2.17	6.7400	6.7326	135	137	101.481481481481
1WJG_A	T0275TS176_5	T0275	2.88	5.7083	5.7676	135	137	101.481481481481
1WJG_A	T0275TS185_1	T0275	3.19	6.2710	6.2939	135	137	101.481481481481
1WJG_A	T0275TS186_1	T0275	1.91	7.5841	7.5227	135	136	100.740740740741
1WJG_A	T0275TS186_2	T0275	2.25	5.9407	5.9849	135	134	99.2592592592593
1WJG_A	T0275TS186_3	T0275	2.02	4.9578	5.0665	135	121	89.6296296296296
1WJG_A	T0275TS186_4	T0275	2.93	3.9293	4.1087	135	124	91.8518518518518
1WJG_A	T0275TS186_5	T0275	2.98	2.7622	3.0322	135	133	98.5185185185185
1WJG_A	T0275TS197_1	T0275	2.32	5.8021	5.8553	135	137	101.481481481481
1WJG_A	T0275TS207_1	T0275	2.15	5.8959	5.9430	135	137	101.481481481481
1WJG_A	T0275TS207_2	T0275	1.71	7.8655	7.7861	135	137	101.481481481481
1WJG_A	T0275TS207_3	T0275	2.47	4.3952	4.5419	135	137	101.481481481481
1WJG_A	T0275TS207_4	T0275	2.54	5.8959	5.9430	135	137	101.481481481481
1WJG_A	T0275TS207_5	T0275	2.81	3.9262	4.1058	135	137	101.481481481481
1WJG_A	T0275TS213_1	T0275	2.18	5.7083	5.7676	135	137	101.481481481481
1WJG_A	T0275TS217_1	T0275	2.15	7.6779	7.6105	135	137	101.481481481481
1WJG_A	T0275TS223_1	T0275	2.20	5.7083	5.7676	135	137	101.481481481481
1WJG_A	T0275TS237_1	T0275	2.19	5.7965	5.8501	135	133	98.5185185185185
1WJG_A	T0275TS242_1	T0275	1.71	7.8655	7.7861	135	137	101.481481481481
1WJG_A	T0275TS242_2	T0275	2.15	5.8959	5.9430	135	137	101.481481481481
1WJG_A	T0275TS242_3	T0275	2.00	4.5828	4.7167	135	137	101.481481481481
1WJG_A	T0275TS242_4	T0275	2.66	4.7704	4.8916	135	137	101.481481481481
1WJG_A	T0275TS242_5	T0275	2.98	5.2393	5.3294	135	137	101.481481481481
1WJG_A	T0275TS243_1	T0275	2.38	5.4269	5.5046	135	137	101.481481481481
1WJG_A	T0275TS244_1	T0275	1.97	7.6779	7.6105	135	137	101.481481481481
1WJG_A	T0275TS245_1	T0275	2.21	6.8154	6.8032	135	126	93.3333333333333
1WJG_A	T0275TS247_1	T0275	2.37	4.4890	4.6293	135	137	101.481481481481
1WJG_A	T0275TS261_1	T0275	2.10	7.6382	7.5732	135	134	99.2592592592593
1WJG_A	T0275TS263_1	T0275	2.53	7.4904	7.4349	135	137	101.481481481481
1WJG_A	T0275TS263_2	T0275	2.44	4.4890	4.6293	135	137	101.481481481481
1WJG_A	T0275TS263_3	T0275	2.54	6.2710	6.2939	135	137	101.481481481481
1WJG_A	T0275TS267_1	T0275	2.21	8.2407	8.1373	135	137	101.481481481481
1WJG_A	T0275TS267_2	T0275	2.19	8.2407	8.1373	135	137	101.481481481481
1WJG_A	T0275TS267_3	T0275	2.20	7.9593	7.8739	135	137	101.481481481481
1WJG_A	T0275TS272_1	T0275	2.27	7.3028	7.2593	135	137	101.481481481481
1WJG_A	T0275TS272_2	T0275	2.43	7.3028	7.2593	135	137	101.481481481481
1WJG_A	T0275TS272_3	T0275	2.23	6.9276	6.9082	135	137	101.481481481481
1WJG_A	T0275TS272_4	T0275	2.18	7.3028	7.2593	135	137	101.481481481481
1WJG_A	T0275TS272_5	T0275	2.13	6.4586	6.4694	135	137	101.481481481481
1WJG_A	T0275TS283_1	T0275	2.31	6.1773	6.2061	135	137	101.481481481481
1WJG_A	T0275TS283_2	T0275	2.30	6.1773	6.2061	135	137	101.481481481481
1WJG_A	T0275TS283_3	T0275	2.30	6.1773	6.2061	135	137	101.481481481481
1WJG_A	T0275TS283_4	T0275	2.31	6.1773	6.2061	135	137	101.481481481481
1WJG_A	T0275TS283_5	T0275	2.31	6.1773	6.2061	135	137	101.481481481481
1WJG_A	T0275TS289_1	T0275	2.74	4.6205	4.7518	135	134	99.2592592592593
1WJG_A	T0275TS290_1	T0275	2.20	7.6779	7.6105	135	136	100.740740740741
1WJG_A	T0275TS304_1	T0275	2.20	7.5841	7.5227	135	137	101.481481481481
1WJG_A	T0275TS304_2	T0275	2.19	4.1138	4.2801	135	135	100
1WJG_A	T0275TS305_1	T0275	2.06	5.4269	5.5046	135	137	101.481481481481
1WJG_A	T0275TS305_2	T0275	2.01	7.4904	7.4349	135	137	101.481481481481
1WJG_A	T0275TS319_1	T0275	2.63	5.8959	5.9430	135	137	101.481481481481
1WJG_A	T0275TS319_2	T0275	2.92	5.6145	5.6799	135	137	101.481481481481
1WJG_A	T0275TS319_3	T0275	2.48	5.7083	5.7676	135	137	101.481481481481
1WJG_A	T0275TS320_1	T0275	2.36	-0.5421	0.4098	135	74	54.8148148148148
1WJG_A	T0275TS320_2	T0275	2.76	0.1690	0.8466	135	109	80.7407407407407
1WJG_A	T0275TS320_4	T0275	2.52	-0.7608	0.3044	135	104	77.037037037037
1WJG_A	T0275TS320_5	T0275	2.96	1.9954	2.3399	135	114	84.4444444444444
1WJG_A	T0275TS324_1	T0275	2.25	7.3966	7.3471	135	137	101.481481481481
1WJG_A	T0275TS324_2	T0275	2.20	5.1455	5.2418	135	136	100.740740740741
1WJG_A	T0275TS324_3	T0275	2.18	6.3468	6.3648	135	114	84.4444444444444
1WJG_A	T0275TS324_4	T0275	2.82	1.1560	1.6128	135	109	80.7407407407407
1WJG_A	T0275TS324_5	T0275	2.97	1.3831	1.8049	135	113	83.7037037037037
1WJG_A	T0275TS331_1	T0275	1.89	7.3966	7.3471	135	137	101.481481481481
1WJG_A	T0275TS331_2	T0275	2.38	8.1469	8.0495	135	137	101.481481481481
1WJG_A	T0275TS331_3	T0275	2.02	7.6779	7.6105	135	135	100
1WJG_A	T0275TS338_1	T0275	2.09	7.2529	7.2126	135	127	94.0740740740741
1WJG_A	T0275TS338_2	T0275	2.25	5.8959	5.9430	135	137	101.481481481481
1WJG_A	T0275TS338_3	T0275	2.25	0.7373	1.2717	135	137	101.481481481481
1WJG_A	T0275TS338_4	T0275	3.05	3.8136	4.0013	135	119	88.1481481481482
1WJG_A	T0275TS338_5	T0275	2.25	6.4683	6.4784	135	127	94.0740740740741
1WJG_A	T0275TS344_1	T0275	2.17	8.0531	7.9617	135	137	101.481481481481
1WJG_A	T0275TS348_1	T0275	3.02	0.6435	1.1981	135	137	101.481481481481
1WJG_A	T0275TS352_1	T0275	2.32	7.3028	7.2593	135	135	100
1WJG_A	T0275TS352_2	T0275	2.19	5.7521	5.8086	135	134	99.2592592592593
1WJG_A	T0275TS352_3	T0275	1.76	5.1157	5.2140	135	122	90.3703703703704
1WJG_A	T0275TS352_4	T0275	2.20	6.7867	6.7763	135	121	89.6296296296296
1WJG_A	T0275TS352_5	T0275	2.67	5.4427	5.5194	135	128	94.8148148148148
1WJG_A	T0275TS367_1	T0275	2.12	7.3028	7.2593	135	137	101.481481481481
1WJG_A	T0275TS375_1	T0275	2.30	7.6779	7.6105	135	137	101.481481481481
1WJG_A	T0275TS375_2	T0275	2.43	7.6779	7.6105	135	137	101.481481481481
1WJG_A	T0275TS375_3	T0275	2.24	7.6779	7.6105	135	137	101.481481481481
1WJG_A	T0275TS375_4	T0275	2.12	7.6779	7.6105	135	137	101.481481481481
1WJG_A	T0275TS375_5	T0275	2.16	7.5841	7.5227	135	137	101.481481481481
1WJG_A	T0275TS376_1	T0275	2.44	7.6779	7.6105	135	137	101.481481481481
1WJG_A	T0275TS376_2	T0275	2.46	7.5841	7.5227	135	137	101.481481481481
1WJG_A	T0275TS376_3	T0275	2.31	7.4904	7.4349	135	137	101.481481481481
1WJG_A	T0275TS376_4	T0275	2.30	7.6779	7.6105	135	137	101.481481481481
1WJG_A	T0275TS376_5	T0275	2.24	7.5841	7.5227	135	137	101.481481481481
1WJG_A	T0275TS381_1	T0275	2.08	7.3553	7.3084	135	134	99.2592592592593
1WJG_A	T0275TS381_2	T0275	2.72	5.7521	5.8086	135	134	99.2592592592593
1WJG_A	T0275TS381_3	T0275	3.00	2.7851	3.0531	135	119	88.1481481481482
1WJG_A	T0275TS381_4_1	T0275	2.74	5.3917	5.4717	135	114	84.4444444444444
1WJG_A	T0275TS381_4_2	T0275	nan	-5.0834	-0.0000	135	23	17.037037037037
1WJG_A	T0275TS381_5_1	T0275	2.16	6.5591	6.5634	135	114	84.4444444444444
1WJG_A	T0275TS381_5_2	T0275	nan	-5.2488	-0.0000	135	20	14.8148148148148
1WJG_A	T0275TS384_1	T0275	2.27	7.5439	7.4850	135	134	99.2592592592593
1WJG_A	T0275TS384_2	T0275	2.25	5.8913	5.9387	135	133	98.5185185185185
1WJG_A	T0275TS390_1	T0275	2.60	6.8338	6.8204	135	137	101.481481481481
1WJG_A	T0275TS390_1u	T0275	1.98	7.8655	7.7861	135	137	101.481481481481
1WJG_A	T0275TS390_2	T0275	1.98	7.8655	7.7861	135	137	101.481481481481
1WJG_A	T0275TS393_1	T0275	2.13	7.3028	7.2593	135	136	100.740740740741
1WJG_A	T0275TS393_2	T0275	2.27	6.9235	6.9043	135	124	91.8518518518518
1WJG_A	T0275TS393_3	T0275	2.64	4.8847	4.9983	135	109	80.7407407407407
1WJG_A	T0275TS393_4_1	T0275	2.88	2.7212	2.9948	135	105	77.7777777777778
1WJG_A	T0275TS393_4_2	T0275	2.51	2.7041	2.9792	135	27	20
1WJG_A	T0275TS393_5	T0275	2.97	0.7474	1.2797	135	118	87.4074074074074
1WJG_A	T0275TS400_1	T0275	1.97	7.5841	7.5227	135	137	101.481481481481
1WJG_A	T0275TS400_2	T0275	2.17	5.8021	5.8553	135	137	101.481481481481
1WJG_A	T0275TS400_3	T0275	1.75	7.9593	7.8739	135	137	101.481481481481
1WJG_A	T0275TS400_4	T0275	2.26	5.9897	6.0307	135	137	101.481481481481
1WJG_A	T0275TS400_5	T0275	2.50	5.5207	5.5923	135	137	101.481481481481
1WJG_A	T0275TS402_1	T0275	2.83	-1.7013	0.0405	135	137	101.481481481481
1WJG_A	T0275TS406_1	T0275	no_data	no_data	no_data	135	no_data	no_data
1WJG_A	T0275TS431_1	T0275	2.19	4.6766	4.8041	135	137	101.481481481481
1WJG_A	T0275TS431_2	T0275	2.78	2.8007	3.0674	135	136	100.740740740741
1WJG_A	T0275TS431_3	T0275	2.57	4.2076	4.3673	135	137	101.481481481481
1WJG_A	T0275TS450_1	T0275	1.78	7.6779	7.6105	135	137	101.481481481481
1WJG_A	T0275TS451_1	T0275	2.32	7.3028	7.2593	135	137	101.481481481481
1WJG_A	T0275TS451_2	T0275	2.14	5.8959	5.9430	135	137	101.481481481481
1WJG_A	T0275TS451_3	T0275	1.92	7.7717	7.6983	135	137	101.481481481481
1WJG_A	T0275TS451_4	T0275	2.16	6.5524	6.5571	135	137	101.481481481481
1WJG_A	T0275TS451_5	T0275	2.47	-0.2006	0.6034	135	137	101.481481481481
1WJG_A	T0275TS454_1	T0275	2.27	7.9593	7.8739	135	137	101.481481481481
1WJG_A	T0275TS472_1	T0275	2.00	7.9593	7.8739	135	137	101.481481481481
1WJG_A	T0275TS475_1	T0275	2.25	5.9407	5.9849	135	134	99.2592592592593
1WJG_A	T0275TS478_1	T0275	2.68	6.2710	6.2939	135	137	101.481481481481
1WJG_A	T0275TS478_2	T0275	2.33	7.3966	7.3471	135	137	101.481481481481
1WJG_A	T0275TS478_3	T0275	2.85	7.1152	7.0837	135	137	101.481481481481
1WJG_A	T0275TS478_4	T0275	2.64	5.3331	5.4170	135	137	101.481481481481
1WJG_A	T0275TS478_5	T0275	2.79	5.9897	6.0307	135	137	101.481481481481
1WJG_A	T0275TS482_1	T0275	2.36	7.4904	7.4349	135	137	101.481481481481
1WJG_A	T0275TS482_2	T0275	2.49	5.7083	5.7676	135	137	101.481481481481
1WJG_A	T0275TS482_3	T0275	2.53	7.0214	6.9959	135	137	101.481481481481
1WJG_A	T0275TS482_4	T0275	2.62	7.5841	7.5227	135	137	101.481481481481
1WJG_A	T0275TS482_5	T0275	2.48	6.7400	6.7326	135	137	101.481481481481
1WJG_A	T0275TS501_1	T0275	2.01	7.8655	7.7861	135	137	101.481481481481
1WJG_A	T0275TS504_1	T0275	2.20	7.7717	7.6983	135	136	100.740740740741
1WJG_A	T0275TS504_2	T0275	2.25	5.9407	5.9849	135	134	99.2592592592593
1WJG_A	T0275TS504_3	T0275	2.24	7.8655	7.7861	135	136	100.740740740741
1WJG_A	T0275TS504_4	T0275	2.25	5.9407	5.9849	135	134	99.2592592592593
1WJG_A	T0275TS504_5	T0275	2.25	5.9407	5.9849	135	134	99.2592592592593
1WJG_A	T0275TS506_1	T0275	2.37	7.4904	7.4349	135	137	101.481481481481
1WJG_A	T0275TS506_2	T0275	1.96	7.5841	7.5227	135	137	101.481481481481
1WJG_A	T0275TS506_3	T0275	2.25	5.8959	5.9430	135	136	100.740740740741
1WJG_A	T0275TS506_4	T0275	1.95	7.6779	7.6105	135	137	101.481481481481
1WJG_A	T0275TS506_5	T0275	2.43	7.7717	7.6983	135	137	101.481481481481
1WJG_A	T0275TS512_1	T0275	2.76	5.8697	5.9185	135	117	86.6666666666667
1WJG_A	T0275TS513_1	T0275	2.29	7.4904	7.4349	135	137	101.481481481481
1WJG_A	T0275TS513_2	T0275	2.31	-0.0055	0.7279	135	113	83.7037037037037
1WJG_A	T0275TS513_3	T0275	2.93	1.1695	1.6241	135	113	83.7037037037037
1WJG_A	T0275TS513_4	T0275	2.61	1.0626	1.5352	135	113	83.7037037037037
1WJG_A	T0275TS514_1	T0275	2.56	5.7083	5.7676	135	136	100.740740740741
1WJG_A	T0275TS519_1	T0275	2.98	1.4876	1.8946	135	137	101.481481481481
1WJG_A	T0275TS530_1	T0275	2.16	5.7083	5.7676	135	137	101.481481481481
1WJG_A	T0275TS530_2	T0275	2.15	7.5841	7.5227	135	137	101.481481481481
1WJG_A	T0275TS530_3	T0275	2.24	7.1152	7.0837	135	137	101.481481481481
1WJG_A	T0275TS530_4	T0275	2.07	7.5841	7.5227	135	137	101.481481481481
1WJG_A	T0275TS530_5	T0275	2.18	7.9593	7.8739	135	137	101.481481481481
1WJG_A	T0275TS532_1	T0275	2.36	6.7894	6.7789	135	134	99.2592592592593
1WJG_A	T0275TS545_1	T0275	2.68	-0.6696	0.3464	135	137	101.481481481481
1WJG_A	T0275TS550_1	T0275	2.18	7.7717	7.6983	135	137	101.481481481481
1WJG_A	T0275TS552_1	T0275	2.20	5.7083	5.7676	135	137	101.481481481481
1WJG_A	T0275TS561_1	T0275	2.39	8.1469	8.0495	135	137	101.481481481481
1WJG_A	T0275TS561_2	T0275	2.54	7.8655	7.7861	135	137	101.481481481481
1WJG_A	T0275TS561_3	T0275	2.47	7.8655	7.7861	135	137	101.481481481481
1WJG_A	T0275TS573_1	T0275	2.47	7.6779	7.6105	135	137	101.481481481481
1WJG_A	T0275TS579_1	T0275	2.30	7.5841	7.5227	135	137	101.481481481481
1WJG_A	T0275TS579_1u	T0275	2.33	7.1152	7.0837	135	137	101.481481481481
1WJG_A	T0275TS579_2	T0275	2.03	7.8655	7.7861	135	137	101.481481481481
1WJG_A	T0275TS591_1	T0275	2.14	7.7717	7.6983	135	137	101.481481481481
1WJG_A	T0275TS599_1	T0275	2.45	0.0807	0.7858	135	137	101.481481481481
1WJG_A	T0275TS599_2	T0275	2.69	2.3318	2.6413	135	137	101.481481481481
1WJG_A	T0275TS599_3	T0275	2.69	2.3318	2.6413	135	137	101.481481481481
1WJG_A	T0275TS599_4	T0275	2.78	1.1125	1.5765	135	137	101.481481481481
1WJG_A	T0275TS599_5	T0275	2.45	0.0807	0.7858	135	137	101.481481481481
1WJG_A	T0275TS604_1	T0275	2.32	5.3331	5.4170	135	137	101.481481481481
1WJG_A	T0275TS604_2	T0275	2.07	7.2090	7.1715	135	137	101.481481481481
1WJG_A	T0275TS604_3	T0275	2.84	5.0517	5.1542	135	137	101.481481481481
1WJG_A	T0275TS604_4	T0275	1.97	7.8655	7.7861	135	137	101.481481481481
1WJG_A	T0275TS604_5	T0275	2.64	5.8021	5.8553	135	137	101.481481481481
1WJG_A	T0275TS606_1	T0275	2.10	7.8655	7.7861	135	137	101.481481481481
1WJG_A	T0275TS606_2	T0275	2.39	7.5841	7.5227	135	137	101.481481481481
1WJG_A	T0275TS606_3	T0275	2.04	7.8655	7.7861	135	137	101.481481481481
1WJG_A	T0275TS607_1	T0275	2.50	6.2710	6.2939	135	137	101.481481481481
1WJG_A	T0275TS612_1	T0275	2.21	7.9593	7.8739	135	137	101.481481481481
1WJG_A	T0275TS631_1	T0275	2.17	7.8655	7.7861	135	137	101.481481481481
1WJG_A	T0275TS631_2	T0275	2.52	5.9897	6.0307	135	137	101.481481481481
1WJG_A	T0275TS631_3	T0275	1.84	7.7717	7.6983	135	137	101.481481481481
1WJG_A	T0275TS631_4	T0275	2.27	6.9276	6.9082	135	137	101.481481481481
1WJG_A	T0275TS631_5	T0275	2.66	4.7704	4.8916	135	137	101.481481481481
1WJG_A	T0275TS680_1	T0275	2.06	7.7717	7.6983	135	137	101.481481481481
1WJG_A	T0275TS680_2	T0275	2.55	6.0835	6.1184	135	136	100.740740740741
1WJG_A	T0275TS680_3	T0275	2.21	5.9897	6.0307	135	136	100.740740740741
1WJG_A	T0275TS680_4	T0275	2.81	1.8832	2.2404	135	126	93.3333333333333
1WJG_A	T0275TS680_5	T0275	2.87	0.7981	1.3200	135	126	93.3333333333333
2Z08_A	2Z09_A	T0275	0.22	8.8862	8.7416	123	124	100.813008130081
2Z08_A	2Z3V_A	T0275	1.65	8.0831	7.9897	123	137	111.382113821138
2Z08_A	RT0275TS381_4	T0275	2.19	5.4978	5.5708	123	137	111.382113821138
2Z08_A	RT0275TS381_5	T0275	1.65	6.3468	6.3648	123	134	108.943089430894
2Z08_A	RT0275TS393_4	T0275	3.10	2.4958	2.7897	123	132	107.317073170732
2Z08_A	T0275AL013_1	T0275	1.64	8.3843	8.2717	123	136	110.569105691057
2Z08_A	T0275AL092_1	T0275	1.92	5.4474	5.5238	123	115	93.4959349593496
2Z08_A	T0275AL092_2	T0275	1.73	7.8823	7.8017	123	134	108.943089430894
2Z08_A	T0275AL092_3	T0275	2.63	1.0834	1.5524	123	94	76.4227642276423
2Z08_A	T0275AL092_4	T0275	2.99	-0.7258	0.3202	123	76	61.7886178861789
2Z08_A	T0275AL092_5	T0275	2.93	-0.0426	0.7035	123	61	49.5934959349593
2Z08_A	T0275AL105_1	T0275	2.58	6.3763	6.3923	123	134	108.943089430894
2Z08_A	T0275AL106_1	T0275	2.18	6.2759	6.2984	123	131	106.50406504065
2Z08_A	T0275AL140_1	T0275	no_data	no_data	no_data	123	no_data	no_data
2Z08_A	T0275AL163_1	T0275	1.66	8.0831	7.9897	123	135	109.756097560976
2Z08_A	T0275AL163_2	T0275	1.55	8.1835	8.0837	123	135	109.756097560976
2Z08_A	T0275AL163_3	T0275	2.08	5.3009	5.3869	123	118	95.9349593495935
2Z08_A	T0275AL163_4	T0275	2.28	6.5771	6.5802	123	134	108.943089430894
2Z08_A	T0275AL163_5	T0275	2.03	5.2626	5.3511	123	121	98.3739837398374
2Z08_A	T0275AL164_1	T0275	1.97	5.5573	5.6264	123	117	95.1219512195122
2Z08_A	T0275AL164_2	T0275	1.58	8.1835	8.0837	123	136	110.569105691057
2Z08_A	T0275AL164_3	T0275	2.07	6.7779	6.7681	123	133	108.130081300813
2Z08_A	T0275AL164_4	T0275	2.51	6.5771	6.5802	123	127	103.252032520325
2Z08_A	T0275AL164_5	T0275	2.16	6.5752	6.5784	123	79	64.2276422764228
2Z08_A	T0275AL199_1	T0275	1.64	8.3843	8.2717	123	136	110.569105691057
2Z08_A	T0275AL210_1	T0275	2.07	6.7779	6.7681	123	133	108.130081300813
2Z08_A	T0275AL229_1	T0275	2.28	6.5771	6.5802	123	134	108.943089430894
2Z08_A	T0275AL229_2	T0275	1.55	8.1835	8.0837	123	135	109.756097560976
2Z08_A	T0275AL229_3	T0275	2.23	6.6775	6.6741	123	125	101.626016260163
2Z08_A	T0275AL229_4	T0275	2.10	6.2460	6.2705	123	112	91.0569105691057
2Z08_A	T0275AL229_5	T0275	2.11	3.0958	3.3380	123	122	99.1869918699187
2Z08_A	T0275AL230_1	T0275	2.28	6.5771	6.5802	123	134	108.943089430894
2Z08_A	T0275AL230_2	T0275	1.55	8.1835	8.0837	123	130	105.691056910569
2Z08_A	T0275AL230_3	T0275	2.23	6.6775	6.6741	123	125	101.626016260163
2Z08_A	T0275AL230_4	T0275	3.02	0.6537	1.2060	123	134	108.943089430894
2Z08_A	T0275AL230_5	T0275	2.11	-0.5396	0.4111	123	113	91.869918699187
2Z08_A	T0275AL231_1	T0275	2.28	6.5771	6.5802	123	134	108.943089430894
2Z08_A	T0275AL231_2	T0275	1.55	8.1835	8.0837	123	132	107.317073170732
2Z08_A	T0275AL231_3	T0275	2.23	6.6775	6.6741	123	125	101.626016260163
2Z08_A	T0275AL231_4	T0275	2.10	6.2460	6.2705	123	112	91.0569105691057
2Z08_A	T0275AL231_5	T0275	3.02	0.6537	1.2060	123	134	108.943089430894
2Z08_A	T0275AL232_1	T0275	1.61	8.2839	8.1777	123	134	108.943089430894
2Z08_A	T0275AL287_1	T0275	1.73	7.8823	7.8017	123	134	108.943089430894
2Z08_A	T0275AL287_2	T0275	2.82	6.4767	6.4863	123	134	108.943089430894
2Z08_A	T0275AL287_3	T0275	2.11	6.6775	6.6741	123	126	102.439024390244
2Z08_A	T0275AL287_4	T0275	2.49	-0.3313	0.5254	123	91	73.9837398373984
2Z08_A	T0275AL287_5	T0275	2.89	0.2521	0.9053	123	135	109.756097560976
2Z08_A	T0275AL291_1	T0275	no_data	no_data	no_data	123	no_data	no_data
2Z08_A	T0275AL308_1	T0275	2.25	6.4767	6.4863	123	134	108.943089430894
2Z08_A	T0275AL314_2	T0275	1.55	8.1835	8.0837	123	133	108.130081300813
2Z08_A	T0275AL314_3	T0275	2.06	6.8783	6.8620	123	134	108.943089430894
2Z08_A	T0275AL314_4	T0275	2.51	6.3277	6.3469	123	122	99.1869918699187
2Z08_A	T0275AL314_5	T0275	3.03	3.6377	3.8382	123	110	89.4308943089431
2Z08_A	T0275AL321_1	T0275	1.59	-1.2539	0.1275	123	125	101.626016260163
2Z08_A	T0275AL321_4	T0275	3.08	-0.8630	0.2607	123	103	83.739837398374
2Z08_A	T0275AL321_5	T0275	2.96	1.7580	2.1300	123	136	110.569105691057
2Z08_A	T0275AL383_1	T0275	1.64	8.2839	8.1777	123	134	108.943089430894
2Z08_A	T0275AL394_1	T0275	1.61	8.2839	8.1777	123	136	110.569105691057
2Z08_A	T0275AL394_2	T0275	2.28	6.5771	6.5802	123	134	108.943089430894
2Z08_A	T0275AL394_3	T0275	2.23	6.7779	6.7681	123	127	103.252032520325
2Z08_A	T0275AL394_4	T0275	2.44	5.3723	5.4536	123	123	100
2Z08_A	T0275AL394_5	T0275	2.52	5.5026	5.5754	123	116	94.3089430894309
2Z08_A	T0275AL398_1	T0275	1.62	8.3843	8.2717	123	133	108.130081300813
2Z08_A	T0275AL398_2	T0275	2.25	6.4767	6.4863	123	134	108.943089430894
2Z08_A	T0275AL398_3	T0275	1.64	8.3843	8.2717	123	136	110.569105691057
2Z08_A	T0275AL398_4	T0275	2.08	6.8783	6.8620	123	128	104.065040650407
2Z08_A	T0275AL398_5	T0275	3.13	0.1912	0.8622	123	114	92.6829268292683
2Z08_A	T0275AL418_1	T0275	2.40	2.8240	3.0887	123	121	98.3739837398374
2Z08_A	T0275AL418_2	T0275	2.28	6.5771	6.5802	123	134	108.943089430894
2Z08_A	T0275AL418_3	T0275	1.55	8.1835	8.0837	123	133	108.130081300813
2Z08_A	T0275AL418_4	T0275	2.51	6.3277	6.3469	123	122	99.1869918699187
2Z08_A	T0275AL418_5	T0275	3.03	3.6377	3.8382	123	110	89.4308943089431
2Z08_A	T0275AL420_1	T0275	1.64	8.3843	8.2717	123	136	110.569105691057
2Z08_A	T0275AL420_2	T0275	2.28	6.5771	6.5802	123	136	110.569105691057
2Z08_A	T0275AL420_3	T0275	2.20	6.5771	6.5802	123	134	108.943089430894
2Z08_A	T0275AL420_4	T0275	2.55	0.1517	0.8346	123	137	111.382113821138
2Z08_A	T0275AL420_5	T0275	2.79	0.6537	1.2060	123	137	111.382113821138
2Z08_A	T0275AL596_1	T0275	1.63	8.0831	7.9897	123	135	109.756097560976
2Z08_A	T0275AL629_1	T0275	1.68	8.1835	8.0837	123	136	110.569105691057
2Z08_A	T0275TS003_1	T0275	1.79	8.0831	7.9897	123	137	111.382113821138
2Z08_A	T0275TS007_1	T0275	1.76	8.2839	8.1777	123	137	111.382113821138
2Z08_A	T0275TS007_2	T0275	1.72	8.2839	8.1777	123	137	111.382113821138
2Z08_A	T0275TS009_1	T0275	1.58	8.1835	8.0837	123	137	111.382113821138
2Z08_A	T0275TS009_2	T0275	1.87	8.1835	8.0837	123	137	111.382113821138
2Z08_A	T0275TS009_3	T0275	2.17	6.6775	6.6741	123	137	111.382113821138
2Z08_A	T0275TS009_4	T0275	2.41	6.1755	6.2045	123	137	111.382113821138
2Z08_A	T0275TS011_1	T0275	2.26	6.8783	6.8620	123	137	111.382113821138
2Z08_A	T0275TS014_1	T0275	1.61	8.2839	8.1777	123	137	111.382113821138
2Z08_A	T0275TS014_1u	T0275	1.73	7.9827	7.8957	123	137	111.382113821138
2Z08_A	T0275TS018_1	T0275	2.55	-0.5511	0.4051	123	137	111.382113821138
2Z08_A	T0275TS018_2	T0275	2.02	-0.4507	0.4583	123	137	111.382113821138
2Z08_A	T0275TS018_3	T0275	2.71	1.7580	2.1300	123	137	111.382113821138
2Z08_A	T0275TS018_4	T0275	3.04	0.4529	1.0524	123	137	111.382113821138
2Z08_A	T0275TS018_5	T0275	2.33	-0.6515	0.3551	123	137	111.382113821138
2Z08_A	T0275TS019_1	T0275	2.78	-0.8523	0.2651	123	137	111.382113821138
2Z08_A	T0275TS019_2	T0275	2.61	-0.4507	0.4583	123	137	111.382113821138
2Z08_A	T0275TS019_3	T0275	2.50	1.0553	1.5291	123	137	111.382113821138
2Z08_A	T0275TS019_4	T0275	2.45	1.2561	1.6969	123	137	111.382113821138
2Z08_A	T0275TS019_5	T0275	2.96	1.5572	1.9548	123	137	111.382113821138
2Z08_A	T0275TS021_1	T0275	1.76	7.8823	7.8017	123	137	111.382113821138
2Z08_A	T0275TS021_2	T0275	1.59	8.3843	8.2717	123	137	111.382113821138
2Z08_A	T0275TS021_3	T0275	1.75	7.9827	7.8957	123	137	111.382113821138
2Z08_A	T0275TS021_4	T0275	1.79	8.0831	7.9897	123	137	111.382113821138
2Z08_A	T0275TS026_1	T0275	2.23	6.8783	6.8620	123	137	111.382113821138
2Z08_A	T0275TS026_2	T0275	2.40	6.3763	6.3923	123	137	111.382113821138
2Z08_A	T0275TS026_3	T0275	2.63	7.3803	7.3318	123	137	111.382113821138
2Z08_A	T0275TS026_4	T0275	2.66	6.2759	6.2984	123	137	111.382113821138
2Z08_A	T0275TS026_5	T0275	2.85	5.4727	5.5474	123	137	111.382113821138
2Z08_A	T0275TS027_1	T0275	2.66	6.2759	6.2984	123	137	111.382113821138
2Z08_A	T0275TS027_2	T0275	2.85	5.4727	5.5474	123	137	111.382113821138
2Z08_A	T0275TS027_3	T0275	2.99	5.5731	5.6413	123	137	111.382113821138
2Z08_A	T0275TS027_4	T0275	2.63	7.3803	7.3318	123	137	111.382113821138
2Z08_A	T0275TS027_5	T0275	2.45	7.3803	7.3318	123	137	111.382113821138
2Z08_A	T0275TS030_1	T0275	2.22	6.3763	6.3923	123	137	111.382113821138
2Z08_A	T0275TS030_2	T0275	2.24	6.5771	6.5802	123	137	111.382113821138
2Z08_A	T0275TS033_1	T0275	1.98	7.8823	7.8017	123	135	109.756097560976
2Z08_A	T0275TS033_2	T0275	2.06	6.8783	6.8620	123	134	108.943089430894
2Z08_A	T0275TS033_3	T0275	2.30	2.8938	3.1526	123	122	99.1869918699187
2Z08_A	T0275TS033_4	T0275	2.41	5.4727	5.5474	123	128	104.065040650407
2Z08_A	T0275TS033_5	T0275	2.50	6.5835	6.5862	123	121	98.3739837398374
2Z08_A	T0275TS035_1	T0275	2.20	7.3803	7.3318	123	137	111.382113821138
2Z08_A	T0275TS035_2	T0275	1.85	7.7819	7.7078	123	137	111.382113821138
2Z08_A	T0275TS035_3	T0275	2.22	6.6775	6.6741	123	137	111.382113821138
2Z08_A	T0275TS035_4	T0275	1.55	8.1835	8.0837	123	137	111.382113821138
2Z08_A	T0275TS039_1u	T0275	2.94	2.1596	2.4865	123	137	111.382113821138
2Z08_A	T0275TS039_2u	T0275	2.72	2.2600	2.5767	123	137	111.382113821138
2Z08_A	T0275TS039_3u	T0275	2.66	1.5572	1.9548	123	137	111.382113821138
2Z08_A	T0275TS039_4u	T0275	2.94	1.8584	2.2184	123	137	111.382113821138
2Z08_A	T0275TS039_5u	T0275	2.83	1.8584	2.2184	123	137	111.382113821138
2Z08_A	T0275TS042_1	T0275	2.29	7.6815	7.6138	123	137	111.382113821138
2Z08_A	T0275TS042_2	T0275	1.79	7.6815	7.6138	123	137	111.382113821138
2Z08_A	T0275TS042_3	T0275	2.39	7.5811	7.5198	123	137	111.382113821138
2Z08_A	T0275TS042_4	T0275	2.05	7.7819	7.7078	123	137	111.382113821138
2Z08_A	T0275TS046_1u	T0275	1.66	8.0831	7.9897	123	134	108.943089430894
2Z08_A	T0275TS049_1	T0275	2.75	-1.1535	0.1565	123	137	111.382113821138
2Z08_A	T0275TS051_1	T0275	1.63	8.3843	8.2717	123	137	111.382113821138
2Z08_A	T0275TS051_2	T0275	1.62	8.2839	8.1777	123	137	111.382113821138
2Z08_A	T0275TS052_1	T0275	1.63	8.3843	8.2717	123	137	111.382113821138
2Z08_A	T0275TS052_2	T0275	1.62	8.2839	8.1777	123	137	111.382113821138
2Z08_A	T0275TS052_3	T0275	2.20	6.2759	6.2984	123	137	111.382113821138
2Z08_A	T0275TS052_4	T0275	2.34	6.7779	6.7681	123	137	111.382113821138
2Z08_A	T0275TS052_5	T0275	2.49	6.4767	6.4863	123	137	111.382113821138
2Z08_A	T0275TS060_1	T0275	2.36	1.4568	1.8681	123	137	111.382113821138
2Z08_A	T0275TS060_2	T0275	3.15	-0.1495	0.6351	123	137	111.382113821138
2Z08_A	T0275TS060_3	T0275	2.91	1.4568	1.8681	123	137	111.382113821138
2Z08_A	T0275TS060_4	T0275	2.61	0.5533	1.1285	123	137	111.382113821138
2Z08_A	T0275TS060_5	T0275	2.61	0.7541	1.2850	123	137	111.382113821138
2Z08_A	T0275TS061_1	T0275	2.87	0.3525	0.9780	123	137	111.382113821138
2Z08_A	T0275TS061_2	T0275	2.73	0.3525	0.9780	123	136	110.569105691057
2Z08_A	T0275TS067_1	T0275	1.81	8.1835	8.0837	123	137	111.382113821138
2Z08_A	T0275TS079_1	T0275	2.08	7.9827	7.8957	123	137	111.382113821138
2Z08_A	T0275TS079_2	T0275	1.72	7.8823	7.8017	123	137	111.382113821138
2Z08_A	T0275TS081_1	T0275	2.49	5.6636	5.7258	123	95	77.2357723577236
2Z08_A	T0275TS081_2	T0275	2.30	6.7779	6.7681	123	132	107.317073170732
2Z08_A	T0275TS081_3	T0275	2.40	6.8783	6.8620	123	132	107.317073170732
2Z08_A	T0275TS089_1	T0275	2.25	6.8783	6.8620	123	137	111.382113821138
2Z08_A	T0275TS089_2	T0275	3.03	4.5692	4.7040	123	137	111.382113821138
2Z08_A	T0275TS089_3	T0275	3.14	2.3604	2.6672	123	137	111.382113821138
2Z08_A	T0275TS089_4	T0275	2.41	0.9549	1.4466	123	137	111.382113821138
2Z08_A	T0275TS089_5	T0275	2.69	1.5572	1.9548	123	137	111.382113821138
2Z08_A	T0275TS094_1	T0275	2.26	5.4727	5.5474	123	137	111.382113821138
2Z08_A	T0275TS094_2	T0275	2.59	5.2719	5.3598	123	137	111.382113821138
2Z08_A	T0275TS094_3	T0275	2.63	5.5731	5.6413	123	137	111.382113821138
2Z08_A	T0275TS094_4	T0275	2.67	5.8743	5.9228	123	137	111.382113821138
2Z08_A	T0275TS094_5	T0275	2.83	4.5692	4.7040	123	137	111.382113821138
2Z08_A	T0275TS096_1	T0275	1.59	8.1835	8.0837	123	137	111.382113821138
2Z08_A	T0275TS096_2	T0275	1.70	8.4847	8.3657	123	137	111.382113821138
2Z08_A	T0275TS096_5	T0275	1.68	8.6854	8.5536	123	137	111.382113821138
2Z08_A	T0275TS100_1	T0275	1.75	8.1835	8.0837	123	137	111.382113821138
2Z08_A	T0275TS100_2	T0275	1.76	8.1835	8.0837	123	137	111.382113821138
2Z08_A	T0275TS100_3	T0275	1.73	8.1835	8.0837	123	137	111.382113821138
2Z08_A	T0275TS100_4	T0275	1.78	8.1835	8.0837	123	137	111.382113821138
2Z08_A	T0275TS100_5	T0275	1.80	8.1835	8.0837	123	137	111.382113821138
2Z08_A	T0275TS101_1	T0275	1.63	8.3843	8.2717	123	137	111.382113821138
2Z08_A	T0275TS101_2	T0275	1.55	8.2839	8.1777	123	137	111.382113821138
2Z08_A	T0275TS101_3	T0275	1.66	8.6854	8.5536	123	137	111.382113821138
2Z08_A	T0275TS101_4	T0275	1.67	8.3843	8.2717	123	137	111.382113821138
2Z08_A	T0275TS101_5	T0275	1.68	8.6854	8.5536	123	137	111.382113821138
2Z08_A	T0275TS109_1	T0275	1.97	8.1835	8.0837	123	136	110.569105691057
2Z08_A	T0275TS110_1	T0275	1.55	8.0831	7.9897	123	131	106.50406504065
2Z08_A	T0275TS110_2	T0275	2.06	6.8783	6.8620	123	134	108.943089430894
2Z08_A	T0275TS110_3	T0275	2.26	5.8694	5.9182	123	113	91.869918699187
2Z08_A	T0275TS110_4	T0275	2.18	5.5490	5.6187	123	113	91.869918699187
2Z08_A	T0275TS110_5	T0275	3.18	3.0242	3.2722	123	118	95.9349593495935
2Z08_A	T0275TS111_1	T0275	1.55	8.0831	7.9897	123	131	106.50406504065
2Z08_A	T0275TS111_2	T0275	2.28	6.5771	6.5802	123	134	108.943089430894
2Z08_A	T0275TS111_3	T0275	2.28	5.4531	5.5291	123	117	95.1219512195122
2Z08_A	T0275TS111_4	T0275	2.40	5.4727	5.5474	123	128	104.065040650407
2Z08_A	T0275TS111_5	T0275	2.87	5.3723	5.4536	123	126	102.439024390244
2Z08_A	T0275TS112_1	T0275	1.68	7.0791	7.0499	123	123	100
2Z08_A	T0275TS112_2	T0275	1.98	7.8823	7.8017	123	135	109.756097560976
2Z08_A	T0275TS112_3	T0275	2.06	6.8783	6.8620	123	134	108.943089430894
2Z08_A	T0275TS112_4	T0275	1.52	7.9827	7.8957	123	136	110.569105691057
2Z08_A	T0275TS112_5	T0275	2.09	6.6775	6.6741	123	134	108.943089430894
2Z08_A	T0275TS113_1	T0275	2.04	7.7819	7.7078	123	137	111.382113821138
2Z08_A	T0275TS113_2	T0275	2.21	6.5771	6.5802	123	137	111.382113821138
2Z08_A	T0275TS113_3	T0275	2.05	6.6775	6.6741	123	137	111.382113821138
2Z08_A	T0275TS113_4	T0275	2.04	7.8823	7.8017	123	137	111.382113821138
2Z08_A	T0275TS113_5	T0275	1.55	7.0791	7.0499	123	124	100.813008130081
2Z08_A	T0275TS114_1	T0275	1.81	7.9827	7.8957	123	137	111.382113821138
2Z08_A	T0275TS114_2	T0275	1.88	-1.5551	0.0618	123	137	111.382113821138
2Z08_A	T0275TS114_3	T0275	2.50	-1.5551	0.0618	123	137	111.382113821138
2Z08_A	T0275TS114_4	T0275	2.32	-1.4547	0.0803	123	137	111.382113821138
2Z08_A	T0275TS114_5	T0275	2.62	-1.5551	0.0618	123	137	111.382113821138
2Z08_A	T0275TS122_1	T0275	1.58	8.2839	8.1777	123	137	111.382113821138
2Z08_A	T0275TS126_1	T0275	1.58	8.3843	8.2717	123	137	111.382113821138
2Z08_A	T0275TS126_2	T0275	1.58	8.3843	8.2717	123	137	111.382113821138
2Z08_A	T0275TS126_3	T0275	1.99	6.6775	6.6741	123	137	111.382113821138
2Z08_A	T0275TS126_4	T0275	2.23	6.7779	6.7681	123	137	111.382113821138
2Z08_A	T0275TS126_5	T0275	2.16	5.4727	5.5474	123	137	111.382113821138
2Z08_A	T0275TS137_1	T0275	1.60	8.1835	8.0837	123	137	111.382113821138
2Z08_A	T0275TS137_2	T0275	1.60	8.1835	8.0837	123	137	111.382113821138
2Z08_A	T0275TS137_3	T0275	1.61	8.2839	8.1777	123	137	111.382113821138
2Z08_A	T0275TS137_4	T0275	1.61	8.1835	8.0837	123	137	111.382113821138
2Z08_A	T0275TS137_5	T0275	1.61	8.1835	8.0837	123	137	111.382113821138
2Z08_A	T0275TS139_1	T0275	1.71	8.2839	8.1777	123	137	111.382113821138
2Z08_A	T0275TS156_1	T0275	2.06	6.7779	6.7681	123	137	111.382113821138
2Z08_A	T0275TS156_2	T0275	1.56	8.1835	8.0837	123	137	111.382113821138
2Z08_A	T0275TS157_1	T0275	1.72	8.1835	8.0837	123	137	111.382113821138
2Z08_A	T0275TS160_1	T0275	2.42	6.8783	6.8620	123	137	111.382113821138
2Z08_A	T0275TS160_2	T0275	2.14	6.7779	6.7681	123	137	111.382113821138
2Z08_A	T0275TS160_3	T0275	2.46	6.1755	6.2045	123	137	111.382113821138
2Z08_A	T0275TS160_4	T0275	2.22	7.3803	7.3318	123	137	111.382113821138
2Z08_A	T0275TS160_5	T0275	2.50	6.6775	6.6741	123	137	111.382113821138
2Z08_A	T0275TS166_1	T0275	1.60	8.5851	8.4597	123	137	111.382113821138
2Z08_A	T0275TS166_2	T0275	1.59	8.5851	8.4597	123	137	111.382113821138
2Z08_A	T0275TS166_3	T0275	1.59	8.5851	8.4597	123	137	111.382113821138
2Z08_A	T0275TS166_4	T0275	1.69	5.3092	5.3946	123	120	97.5609756097561
2Z08_A	T0275TS166_5	T0275	1.73	7.9827	7.8957	123	132	107.317073170732
2Z08_A	T0275TS176_1	T0275	1.67	8.4847	8.3657	123	137	111.382113821138
2Z08_A	T0275TS176_3	T0275	1.75	8.2839	8.1777	123	137	111.382113821138
2Z08_A	T0275TS176_4	T0275	1.94	7.9827	7.8957	123	137	111.382113821138
2Z08_A	T0275TS176_5	T0275	2.05	5.2719	5.3598	123	137	111.382113821138
2Z08_A	T0275TS185_1	T0275	2.19	7.0791	7.0499	123	137	111.382113821138
2Z08_A	T0275TS186_1	T0275	1.55	8.1835	8.0837	123	136	110.569105691057
2Z08_A	T0275TS186_2	T0275	2.28	6.5771	6.5802	123	134	108.943089430894
2Z08_A	T0275TS186_3	T0275	2.40	2.8240	3.0887	123	121	98.3739837398374
2Z08_A	T0275TS186_4	T0275	2.17	4.3684	4.5169	123	124	100.813008130081
2Z08_A	T0275TS186_5	T0275	3.07	3.2640	3.4928	123	133	108.130081300813
2Z08_A	T0275TS197_1	T0275	1.91	6.8783	6.8620	123	137	111.382113821138
2Z08_A	T0275TS207_1	T0275	2.19	6.3763	6.3923	123	137	111.382113821138
2Z08_A	T0275TS207_2	T0275	1.53	8.4847	8.3657	123	137	111.382113821138
2Z08_A	T0275TS207_3	T0275	2.15	5.2719	5.3598	123	137	111.382113821138
2Z08_A	T0275TS207_4	T0275	2.16	6.4767	6.4863	123	137	111.382113821138
2Z08_A	T0275TS207_5	T0275	1.95	4.7700	4.8912	123	137	111.382113821138
2Z08_A	T0275TS213_1	T0275	2.01	6.9787	6.9560	123	137	111.382113821138
2Z08_A	T0275TS217_1	T0275	1.57	8.1835	8.0837	123	137	111.382113821138
2Z08_A	T0275TS223_1	T0275	2.19	6.6775	6.6741	123	137	111.382113821138
2Z08_A	T0275TS237_1	T0275	2.28	6.5771	6.5802	123	133	108.130081300813
2Z08_A	T0275TS242_1	T0275	1.53	8.4847	8.3657	123	137	111.382113821138
2Z08_A	T0275TS242_2	T0275	2.19	6.3763	6.3923	123	137	111.382113821138
2Z08_A	T0275TS242_3	T0275	1.86	4.9707	5.0786	123	137	111.382113821138
2Z08_A	T0275TS242_4	T0275	2.30	5.4727	5.5474	123	137	111.382113821138
2Z08_A	T0275TS242_5	T0275	3.06	5.2719	5.3598	123	137	111.382113821138
2Z08_A	T0275TS243_1	T0275	2.29	6.5771	6.5802	123	137	111.382113821138
2Z08_A	T0275TS244_1	T0275	1.60	8.3843	8.2717	123	137	111.382113821138
2Z08_A	T0275TS245_1	T0275	2.20	6.3763	6.3923	123	126	102.439024390244
2Z08_A	T0275TS247_1	T0275	2.44	5.2719	5.3598	123	137	111.382113821138
2Z08_A	T0275TS261_1	T0275	2.26	7.4807	7.4258	123	134	108.943089430894
2Z08_A	T0275TS263_1	T0275	1.87	7.9827	7.8957	123	137	111.382113821138
2Z08_A	T0275TS263_2	T0275	2.81	5.0711	5.1723	123	137	111.382113821138
2Z08_A	T0275TS263_3	T0275	2.41	5.9747	6.0167	123	137	111.382113821138
2Z08_A	T0275TS267_1	T0275	1.63	8.4847	8.3657	123	137	111.382113821138
2Z08_A	T0275TS267_2	T0275	1.60	8.4847	8.3657	123	137	111.382113821138
2Z08_A	T0275TS267_3	T0275	1.60	8.4847	8.3657	123	137	111.382113821138
2Z08_A	T0275TS272_1	T0275	1.65	8.1835	8.0837	123	137	111.382113821138
2Z08_A	T0275TS272_2	T0275	1.60	8.3843	8.2717	123	137	111.382113821138
2Z08_A	T0275TS272_3	T0275	1.64	8.2839	8.1777	123	137	111.382113821138
2Z08_A	T0275TS272_4	T0275	1.59	8.2839	8.1777	123	137	111.382113821138
2Z08_A	T0275TS272_5	T0275	1.43	7.5811	7.5198	123	137	111.382113821138
2Z08_A	T0275TS283_1	T0275	2.20	7.4807	7.4258	123	137	111.382113821138
2Z08_A	T0275TS283_2	T0275	2.20	7.4807	7.4258	123	137	111.382113821138
2Z08_A	T0275TS283_3	T0275	2.20	7.4807	7.4258	123	137	111.382113821138
2Z08_A	T0275TS283_4	T0275	2.20	7.4807	7.4258	123	137	111.382113821138
2Z08_A	T0275TS283_5	T0275	2.20	7.4807	7.4258	123	137	111.382113821138
2Z08_A	T0275TS289_1	T0275	2.33	5.3723	5.4536	123	134	108.943089430894
2Z08_A	T0275TS290_1	T0275	1.73	8.2839	8.1777	123	136	110.569105691057
2Z08_A	T0275TS304_1	T0275	1.74	8.0831	7.9897	123	137	111.382113821138
2Z08_A	T0275TS304_2	T0275	2.39	4.4688	4.6105	123	135	109.756097560976
2Z08_A	T0275TS305_1	T0275	2.18	6.4767	6.4863	123	137	111.382113821138
2Z08_A	T0275TS305_2	T0275	1.68	7.7819	7.7078	123	137	111.382113821138
2Z08_A	T0275TS319_1	T0275	1.93	6.9787	6.9560	123	137	111.382113821138
2Z08_A	T0275TS319_2	T0275	2.33	6.5771	6.5802	123	137	111.382113821138
2Z08_A	T0275TS319_3	T0275	2.23	6.5771	6.5802	123	137	111.382113821138
2Z08_A	T0275TS320_1	T0275	2.61	0.6224	1.1817	123	74	60.1626016260163
2Z08_A	T0275TS320_2	T0275	2.99	2.2527	2.5701	123	109	88.6178861788618
2Z08_A	T0275TS320_4	T0275	2.88	-0.3068	0.5397	123	104	84.5528455284553
2Z08_A	T0275TS320_5	T0275	2.75	1.5709	1.9666	123	114	92.6829268292683
2Z08_A	T0275TS324_1	T0275	1.81	7.8823	7.8017	123	137	111.382113821138
2Z08_A	T0275TS324_2	T0275	2.21	6.1755	6.2045	123	136	110.569105691057
2Z08_A	T0275TS324_3	T0275	2.16	5.9223	5.9677	123	114	92.6829268292683
2Z08_A	T0275TS324_4	T0275	3.07	1.0463	1.5217	123	109	88.6178861788618
2Z08_A	T0275TS324_5	T0275	2.81	0.3149	0.9506	123	113	91.869918699187
2Z08_A	T0275TS331_1	T0275	1.67	8.2839	8.1777	123	137	111.382113821138
2Z08_A	T0275TS331_2	T0275	1.88	8.3843	8.2717	123	137	111.382113821138
2Z08_A	T0275TS331_3	T0275	1.63	8.0831	7.9897	123	135	109.756097560976
2Z08_A	T0275TS338_1	T0275	1.61	7.1795	7.1439	123	127	103.252032520325
2Z08_A	T0275TS338_2	T0275	2.27	6.4767	6.4863	123	137	111.382113821138
2Z08_A	T0275TS338_3	T0275	2.92	1.1557	1.6125	123	137	111.382113821138
2Z08_A	T0275TS338_4	T0275	2.79	3.0937	3.3360	123	119	96.7479674796748
2Z08_A	T0275TS338_5	T0275	2.14	6.2759	6.2984	123	127	103.252032520325
2Z08_A	T0275TS344_1	T0275	1.65	8.2839	8.1777	123	137	111.382113821138
2Z08_A	T0275TS348_1	T0275	2.88	1.1557	1.6125	123	137	111.382113821138
2Z08_A	T0275TS352_1	T0275	1.98	7.8823	7.8017	123	135	109.756097560976
2Z08_A	T0275TS352_2	T0275	2.06	6.8783	6.8620	123	134	108.943089430894
2Z08_A	T0275TS352_3	T0275	2.30	2.8938	3.1526	123	122	99.1869918699187
2Z08_A	T0275TS352_4	T0275	2.50	6.5835	6.5862	123	121	98.3739837398374
2Z08_A	T0275TS352_5	T0275	2.41	5.4727	5.5474	123	128	104.065040650407
2Z08_A	T0275TS367_1	T0275	1.56	8.3843	8.2717	123	137	111.382113821138
2Z08_A	T0275TS375_1	T0275	1.56	8.2839	8.1777	123	137	111.382113821138
2Z08_A	T0275TS375_2	T0275	1.64	8.2839	8.1777	123	137	111.382113821138
2Z08_A	T0275TS375_3	T0275	1.69	8.3843	8.2717	123	137	111.382113821138
2Z08_A	T0275TS375_4	T0275	1.89	8.1835	8.0837	123	137	111.382113821138
2Z08_A	T0275TS375_5	T0275	1.70	8.2839	8.1777	123	137	111.382113821138
2Z08_A	T0275TS376_1	T0275	1.51	8.3843	8.2717	123	137	111.382113821138
2Z08_A	T0275TS376_2	T0275	1.59	8.2839	8.1777	123	137	111.382113821138
2Z08_A	T0275TS376_3	T0275	1.86	8.1835	8.0837	123	137	111.382113821138
2Z08_A	T0275TS376_4	T0275	1.87	8.1835	8.0837	123	137	111.382113821138
2Z08_A	T0275TS376_5	T0275	1.86	8.1835	8.0837	123	137	111.382113821138
2Z08_A	T0275TS381_1	T0275	1.55	8.1835	8.0837	123	134	108.943089430894
2Z08_A	T0275TS381_2	T0275	2.27	6.5771	6.5802	123	134	108.943089430894
2Z08_A	T0275TS381_3	T0275	3.09	3.0937	3.3360	123	119	96.7479674796748
2Z08_A	T0275TS381_4_1	T0275	2.19	5.4978	5.5708	123	114	92.6829268292683
2Z08_A	T0275TS381_4_2	T0275	nan	-5.0834	-0.0000	123	23	18.6991869918699
2Z08_A	T0275TS381_5_1	T0275	1.65	6.3468	6.3648	123	114	92.6829268292683
2Z08_A	T0275TS381_5_2	T0275	3.04	-0.3246	0.5293	123	20	16.260162601626
2Z08_A	T0275TS384_1	T0275	1.73	7.8823	7.8017	123	134	108.943089430894
2Z08_A	T0275TS384_2	T0275	2.35	6.4767	6.4863	123	133	108.130081300813
2Z08_A	T0275TS390_1	T0275	1.95	8.1835	8.0837	123	137	111.382113821138
2Z08_A	T0275TS390_1u	T0275	1.88	7.9827	7.8957	123	137	111.382113821138
2Z08_A	T0275TS390_2	T0275	1.88	7.9827	7.8957	123	137	111.382113821138
2Z08_A	T0275TS393_1	T0275	1.83	8.1835	8.0837	123	136	110.569105691057
2Z08_A	T0275TS393_2	T0275	2.23	6.0751	6.1106	123	124	100.813008130081
2Z08_A	T0275TS393_3	T0275	2.38	4.8847	4.9983	123	109	88.6178861788618
2Z08_A	T0275TS393_4_1	T0275	3.10	2.4958	2.7897	123	105	85.3658536585366
2Z08_A	T0275TS393_4_2	T0275	2.52	2.7041	2.9792	123	27	21.9512195121951
2Z08_A	T0275TS393_5	T0275	2.60	0.3334	0.9641	123	118	95.9349593495935
2Z08_A	T0275TS400_1	T0275	1.86	8.0831	7.9897	123	137	111.382113821138
2Z08_A	T0275TS400_2	T0275	2.17	6.2759	6.2984	123	137	111.382113821138
2Z08_A	T0275TS400_3	T0275	1.61	8.3843	8.2717	123	137	111.382113821138
2Z08_A	T0275TS400_4	T0275	2.22	6.5771	6.5802	123	137	111.382113821138
2Z08_A	T0275TS400_5	T0275	2.23	6.5771	6.5802	123	137	111.382113821138
2Z08_A	T0275TS402_1	T0275	2.22	-1.4547	0.0803	123	137	111.382113821138
2Z08_A	T0275TS406_1	T0275	no_data	no_data	no_data	123	no_data	no_data
2Z08_A	T0275TS431_1	T0275	2.49	5.4727	5.5474	123	137	111.382113821138
2Z08_A	T0275TS431_2	T0275	2.38	5.4727	5.5474	123	136	110.569105691057
2Z08_A	T0275TS431_3	T0275	2.43	5.4727	5.5474	123	137	111.382113821138
2Z08_A	T0275TS450_1	T0275	1.59	7.9827	7.8957	123	137	111.382113821138
2Z08_A	T0275TS451_1	T0275	1.23	8.5851	8.4597	123	137	111.382113821138
2Z08_A	T0275TS451_2	T0275	2.15	6.7779	6.7681	123	137	111.382113821138
2Z08_A	T0275TS451_3	T0275	1.54	8.1835	8.0837	123	137	111.382113821138
2Z08_A	T0275TS451_4	T0275	2.40	6.3763	6.3923	123	137	111.382113821138
2Z08_A	T0275TS451_5	T0275	2.59	-0.4507	0.4583	123	137	111.382113821138
2Z08_A	T0275TS454_1	T0275	1.57	8.4847	8.3657	123	137	111.382113821138
2Z08_A	T0275TS472_1	T0275	1.80	8.3843	8.2717	123	137	111.382113821138
2Z08_A	T0275TS475_1	T0275	2.25	6.4767	6.4863	123	134	108.943089430894
2Z08_A	T0275TS478_1	T0275	2.23	6.3763	6.3923	123	137	111.382113821138
2Z08_A	T0275TS478_2	T0275	2.32	7.2799	7.2379	123	137	111.382113821138
2Z08_A	T0275TS478_3	T0275	2.35	6.8783	6.8620	123	137	111.382113821138
2Z08_A	T0275TS478_4	T0275	2.84	6.2759	6.2984	123	137	111.382113821138
2Z08_A	T0275TS478_5	T0275	2.56	6.3763	6.3923	123	137	111.382113821138
2Z08_A	T0275TS482_1	T0275	2.03	8.4847	8.3657	123	137	111.382113821138
2Z08_A	T0275TS482_2	T0275	2.44	6.3763	6.3923	123	137	111.382113821138
2Z08_A	T0275TS482_3	T0275	2.17	7.8823	7.8017	123	137	111.382113821138
2Z08_A	T0275TS482_4	T0275	2.10	8.1835	8.0837	123	137	111.382113821138
2Z08_A	T0275TS482_5	T0275	2.02	7.9827	7.8957	123	137	111.382113821138
2Z08_A	T0275TS501_1	T0275	1.63	8.3843	8.2717	123	137	111.382113821138
2Z08_A	T0275TS504_1	T0275	1.62	8.0831	7.9897	123	136	110.569105691057
2Z08_A	T0275TS504_2	T0275	2.28	6.5771	6.5802	123	134	108.943089430894
2Z08_A	T0275TS504_3	T0275	1.64	8.3843	8.2717	123	136	110.569105691057
2Z08_A	T0275TS504_4	T0275	2.25	6.4767	6.4863	123	134	108.943089430894
2Z08_A	T0275TS504_5	T0275	2.28	6.5771	6.5802	123	134	108.943089430894
2Z08_A	T0275TS506_1	T0275	1.64	8.3843	8.2717	123	137	111.382113821138
2Z08_A	T0275TS506_2	T0275	1.76	8.2839	8.1777	123	137	111.382113821138
2Z08_A	T0275TS506_3	T0275	2.21	6.5771	6.5802	123	136	110.569105691057
2Z08_A	T0275TS506_4	T0275	1.58	8.0831	7.9897	123	137	111.382113821138
2Z08_A	T0275TS506_5	T0275	1.54	8.1835	8.0837	123	137	111.382113821138
2Z08_A	T0275TS512_1	T0275	2.26	6.0780	6.1133	123	117	95.1219512195122
2Z08_A	T0275TS513_1	T0275	1.64	8.2839	8.1777	123	137	111.382113821138
2Z08_A	T0275TS513_2	T0275	2.63	0.9558	1.4474	123	113	91.869918699187
2Z08_A	T0275TS513_3	T0275	2.59	0.9558	1.4474	123	113	91.869918699187
2Z08_A	T0275TS513_4	T0275	2.68	0.7422	1.2755	123	113	91.869918699187
2Z08_A	T0275TS514_1	T0275	2.20	6.5771	6.5802	123	136	110.569105691057
2Z08_A	T0275TS519_1	T0275	2.21	0.5533	1.1285	123	137	111.382113821138
2Z08_A	T0275TS530_1	T0275	2.22	6.3763	6.3923	123	137	111.382113821138
2Z08_A	T0275TS530_2	T0275	1.95	8.0831	7.9897	123	137	111.382113821138
2Z08_A	T0275TS530_3	T0275	1.56	8.1835	8.0837	123	137	111.382113821138
2Z08_A	T0275TS530_4	T0275	1.69	8.6854	8.5536	123	137	111.382113821138
2Z08_A	T0275TS530_5	T0275	1.59	8.3843	8.2717	123	137	111.382113821138
2Z08_A	T0275TS532_1	T0275	1.76	6.9787	6.9560	123	134	108.943089430894
2Z08_A	T0275TS545_1	T0275	2.55	-1.1535	0.1565	123	137	111.382113821138
2Z08_A	T0275TS550_1	T0275	2.06	8.1835	8.0837	123	137	111.382113821138
2Z08_A	T0275TS552_1	T0275	2.26	6.3763	6.3923	123	137	111.382113821138
2Z08_A	T0275TS561_1	T0275	1.92	8.3843	8.2717	123	137	111.382113821138
2Z08_A	T0275TS561_2	T0275	2.00	8.1835	8.0837	123	137	111.382113821138
2Z08_A	T0275TS561_3	T0275	1.91	8.2839	8.1777	123	137	111.382113821138
2Z08_A	T0275TS573_1	T0275	1.83	8.2839	8.1777	123	137	111.382113821138
2Z08_A	T0275TS579_1	T0275	1.70	8.2839	8.1777	123	137	111.382113821138
2Z08_A	T0275TS579_1u	T0275	1.72	8.2839	8.1777	123	137	111.382113821138
2Z08_A	T0275TS579_2	T0275	1.63	8.1835	8.0837	123	137	111.382113821138
2Z08_A	T0275TS591_1	T0275	1.73	8.3843	8.2717	123	137	111.382113821138
2Z08_A	T0275TS599_1	T0275	3.12	1.7580	2.1300	123	137	111.382113821138
2Z08_A	T0275TS599_2	T0275	2.88	2.4608	2.7580	123	137	111.382113821138
2Z08_A	T0275TS599_3	T0275	2.88	2.4608	2.7580	123	137	111.382113821138
2Z08_A	T0275TS599_4	T0275	2.77	0.2521	0.9053	123	137	111.382113821138
2Z08_A	T0275TS599_5	T0275	3.12	1.7580	2.1300	123	137	111.382113821138
2Z08_A	T0275TS604_1	T0275	2.16	6.1755	6.2045	123	137	111.382113821138
2Z08_A	T0275TS604_2	T0275	1.68	8.4847	8.3657	123	137	111.382113821138
2Z08_A	T0275TS604_3	T0275	1.78	6.0751	6.1106	123	137	111.382113821138
2Z08_A	T0275TS604_4	T0275	1.64	8.2839	8.1777	123	137	111.382113821138
2Z08_A	T0275TS604_5	T0275	2.28	6.5771	6.5802	123	137	111.382113821138
2Z08_A	T0275TS606_1	T0275	1.88	8.1835	8.0837	123	137	111.382113821138
2Z08_A	T0275TS606_2	T0275	1.96	7.8823	7.8017	123	137	111.382113821138
2Z08_A	T0275TS606_3	T0275	1.90	8.2839	8.1777	123	137	111.382113821138
2Z08_A	T0275TS607_1	T0275	2.14	6.6775	6.6741	123	137	111.382113821138
2Z08_A	T0275TS612_1	T0275	1.64	8.3843	8.2717	123	137	111.382113821138
2Z08_A	T0275TS631_1	T0275	1.56	8.3843	8.2717	123	137	111.382113821138
2Z08_A	T0275TS631_2	T0275	2.23	6.6775	6.6741	123	137	111.382113821138
2Z08_A	T0275TS631_3	T0275	1.34	8.5851	8.4597	123	137	111.382113821138
2Z08_A	T0275TS631_4	T0275	2.15	6.5771	6.5802	123	137	111.382113821138
2Z08_A	T0275TS631_5	T0275	2.26	5.2719	5.3598	123	137	111.382113821138
2Z08_A	T0275TS680_1	T0275	1.77	8.2839	8.1777	123	137	111.382113821138
2Z08_A	T0275TS680_2	T0275	2.58	6.5771	6.5802	123	136	110.569105691057
2Z08_A	T0275TS680_3	T0275	2.12	6.4767	6.4863	123	136	110.569105691057
2Z08_A	T0275TS680_4	T0275	2.67	2.0592	2.3967	123	126	102.439024390244
2Z08_A	T0275TS680_5	T0275	3.23	1.5572	1.9548	123	126	102.439024390244
2Z09_A	2Z3V_A	T0275	1.60	8.1211	8.0254	124	137	110.483870967742
2Z09_A	RT0275TS381_4	T0275	2.20	5.4978	5.5708	124	137	110.483870967742
2Z09_A	RT0275TS381_5	T0275	1.66	6.4530	6.4641	124	134	108.064516129032
2Z09_A	RT0275TS393_4	T0275	2.82	2.3831	2.6877	124	132	106.451612903226
2Z09_A	T0275AL013_1	T0275	1.74	8.2210	8.1188	124	136	109.677419354839
2Z09_A	T0275AL092_1	T0275	2.07	5.2365	5.3267	124	115	92.741935483871
2Z09_A	T0275AL092_2	T0275	1.75	8.0213	7.9319	124	134	108.064516129032
2Z09_A	T0275AL092_3	T0275	2.78	2.3055	2.6176	124	94	75.8064516129032
2Z09_A	T0275AL092_4	T0275	3.30	-1.4395	0.0834	124	76	61.2903225806452
2Z09_A	T0275AL092_5	T0275	2.65	0.4603	1.0580	124	61	49.1935483870968
2Z09_A	T0275AL105_1	T0275	2.56	6.3247	6.3440	124	134	108.064516129032
2Z09_A	T0275AL106_1	T0275	2.17	6.3247	6.3440	124	131	105.645161290323
2Z09_A	T0275AL140_1	T0275	no_data	no_data	no_data	124	no_data	no_data
2Z09_A	T0275AL163_1	T0275	1.68	8.1211	8.0254	124	135	108.870967741935
2Z09_A	T0275AL163_2	T0275	1.56	8.2210	8.1188	124	135	108.870967741935
2Z09_A	T0275AL163_3	T0275	2.82	4.3695	4.5180	124	118	95.1612903225806
2Z09_A	T0275AL163_4	T0275	2.25	6.4245	6.4374	124	134	108.064516129032
2Z09_A	T0275AL163_5	T0275	2.02	5.3642	5.4460	124	121	97.5806451612903
2Z09_A	T0275AL164_1	T0275	1.98	5.5573	5.6264	124	117	94.3548387096774
2Z09_A	T0275AL164_2	T0275	1.88	8.1211	8.0254	124	136	109.677419354839
2Z09_A	T0275AL164_3	T0275	2.26	6.4245	6.4374	124	133	107.258064516129
2Z09_A	T0275AL164_4	T0275	2.50	6.6241	6.6241	124	127	102.41935483871
2Z09_A	T0275AL164_5	T0275	2.21	6.5752	6.5784	124	79	63.7096774193548
2Z09_A	T0275AL199_1	T0275	1.74	8.2210	8.1188	124	136	109.677419354839
2Z09_A	T0275AL210_1	T0275	2.26	6.4245	6.4374	124	133	107.258064516129
2Z09_A	T0275AL229_1	T0275	2.25	6.4245	6.4374	124	134	108.064516129032
2Z09_A	T0275AL229_2	T0275	1.56	8.2210	8.1188	124	135	108.870967741935
2Z09_A	T0275AL229_3	T0275	2.06	6.6241	6.6241	124	125	100.806451612903
2Z09_A	T0275AL229_4	T0275	2.03	6.1385	6.1699	124	112	90.3225806451613
2Z09_A	T0275AL229_5	T0275	2.83	3.4998	3.7106	124	122	98.3870967741936
2Z09_A	T0275AL230_1	T0275	2.25	6.4245	6.4374	124	134	108.064516129032
2Z09_A	T0275AL230_2	T0275	1.56	8.2210	8.1188	124	130	104.838709677419
2Z09_A	T0275AL230_3	T0275	2.06	6.6241	6.6241	124	125	100.806451612903
2Z09_A	T0275AL230_4	T0275	2.61	0.5360	1.1153	124	134	108.064516129032
2Z09_A	T0275AL230_5	T0275	2.54	-0.6464	0.3576	124	113	91.1290322580645
2Z09_A	T0275AL231_1	T0275	2.25	6.4245	6.4374	124	134	108.064516129032
2Z09_A	T0275AL231_2	T0275	1.56	8.2210	8.1188	124	132	106.451612903226
2Z09_A	T0275AL231_3	T0275	2.06	6.6241	6.6241	124	125	100.806451612903
2Z09_A	T0275AL231_4	T0275	2.03	6.1385	6.1699	124	112	90.3225806451613
2Z09_A	T0275AL231_5	T0275	2.61	0.5360	1.1153	124	134	108.064516129032
2Z09_A	T0275AL232_1	T0275	1.84	8.0213	7.9319	124	134	108.064516129032
2Z09_A	T0275AL287_1	T0275	1.77	7.8217	7.7451	124	134	108.064516129032
2Z09_A	T0275AL287_2	T0275	2.19	6.3247	6.3440	124	134	108.064516129032
2Z09_A	T0275AL287_3	T0275	2.20	6.7239	6.7175	124	126	101.612903225806
2Z09_A	T0275AL287_4	T0275	3.14	-0.5816	0.3896	124	91	73.3870967741936
2Z09_A	T0275AL287_5	T0275	2.89	0.2366	0.8943	124	135	108.870967741935
2Z09_A	T0275AL291_1	T0275	no_data	no_data	no_data	124	no_data	no_data
2Z09_A	T0275AL308_1	T0275	2.25	6.4245	6.4374	124	134	108.064516129032
2Z09_A	T0275AL314_2	T0275	1.56	8.2210	8.1188	124	133	107.258064516129
2Z09_A	T0275AL314_3	T0275	2.25	6.4245	6.4374	124	134	108.064516129032
2Z09_A	T0275AL314_4	T0275	2.31	6.2267	6.2524	124	122	98.3870967741936
2Z09_A	T0275AL314_5	T0275	2.52	3.9645	4.1413	124	110	88.7096774193548
2Z09_A	T0275AL321_1	T0275	1.58	-1.2605	0.1257	124	125	100.806451612903
2Z09_A	T0275AL321_4	T0275	1.58	-0.4057	0.4831	124	103	83.0645161290323
2Z09_A	T0275AL321_5	T0275	2.89	1.7336	2.1086	124	136	109.677419354839
2Z09_A	T0275AL383_1	T0275	1.65	8.3208	8.2122	124	134	108.064516129032
2Z09_A	T0275AL394_1	T0275	1.74	8.2210	8.1188	124	136	109.677419354839
2Z09_A	T0275AL394_2	T0275	2.28	6.4245	6.4374	124	134	108.064516129032
2Z09_A	T0275AL394_3	T0275	2.17	6.7239	6.7175	124	127	102.41935483871
2Z09_A	T0275AL394_4	T0275	2.78	5.0711	5.1723	124	123	99.1935483870968
2Z09_A	T0275AL394_5	T0275	2.40	5.6074	5.6733	124	116	93.5483870967742
2Z09_A	T0275AL398_1	T0275	1.62	8.4206	8.3057	124	133	107.258064516129
2Z09_A	T0275AL398_2	T0275	2.25	6.4245	6.4374	124	134	108.064516129032
2Z09_A	T0275AL398_3	T0275	1.74	8.2210	8.1188	124	136	109.677419354839
2Z09_A	T0275AL398_4	T0275	2.19	6.8237	6.8109	124	128	103.225806451613
2Z09_A	T0275AL398_5	T0275	1.99	-1.5069	0.0703	124	114	91.9354838709677
2Z09_A	T0275AL418_1	T0275	1.80	5.2626	5.3511	124	121	97.5806451612903
2Z09_A	T0275AL418_2	T0275	2.25	6.4245	6.4374	124	134	108.064516129032
2Z09_A	T0275AL418_3	T0275	1.56	8.2210	8.1188	124	133	107.258064516129
2Z09_A	T0275AL418_4	T0275	2.31	6.2267	6.2524	124	122	98.3870967741936
2Z09_A	T0275AL418_5	T0275	2.52	3.9645	4.1413	124	110	88.7096774193548
2Z09_A	T0275AL420_1	T0275	1.74	8.2210	8.1188	124	136	109.677419354839
2Z09_A	T0275AL420_2	T0275	2.25	6.4245	6.4374	124	136	109.677419354839
2Z09_A	T0275AL420_3	T0275	2.14	6.5243	6.5308	124	134	108.064516129032
2Z09_A	T0275AL420_4	T0275	2.53	0.2366	0.8943	124	137	110.483870967742
2Z09_A	T0275AL420_5	T0275	2.44	0.8354	1.3499	124	137	110.483870967742
2Z09_A	T0275AL596_1	T0275	1.77	7.9215	7.8385	124	135	108.870967741935
2Z09_A	T0275AL629_1	T0275	1.70	8.2210	8.1188	124	136	109.677419354839
2Z09_A	T0275TS003_1	T0275	1.79	8.1211	8.0254	124	137	110.483870967742
2Z09_A	T0275TS007_1	T0275	1.78	8.3208	8.2122	124	137	110.483870967742
2Z09_A	T0275TS007_2	T0275	1.72	8.3208	8.2122	124	137	110.483870967742
2Z09_A	T0275TS009_1	T0275	1.58	8.2210	8.1188	124	137	110.483870967742
2Z09_A	T0275TS009_2	T0275	1.88	8.2210	8.1188	124	137	110.483870967742
2Z09_A	T0275TS009_3	T0275	2.14	6.7239	6.7175	124	137	110.483870967742
2Z09_A	T0275TS009_4	T0275	2.65	7.2229	7.1845	124	137	110.483870967742
2Z09_A	T0275TS011_1	T0275	2.22	6.7239	6.7175	124	137	110.483870967742
2Z09_A	T0275TS014_1	T0275	1.60	8.3208	8.2122	124	137	110.483870967742
2Z09_A	T0275TS014_1u	T0275	1.73	8.1211	8.0254	124	137	110.483870967742
2Z09_A	T0275TS018_1	T0275	2.63	-0.7615	0.3041	124	137	110.483870967742
2Z09_A	T0275TS018_2	T0275	2.01	-0.4621	0.4521	124	137	110.483870967742
2Z09_A	T0275TS018_3	T0275	3.10	2.2327	2.5521	124	137	110.483870967742
2Z09_A	T0275TS018_4	T0275	3.03	0.4362	1.0399	124	137	110.483870967742
2Z09_A	T0275TS018_5	T0275	2.43	-0.6617	0.3502	124	137	110.483870967742
2Z09_A	T0275TS019_1	T0275	2.69	-0.7615	0.3041	124	137	110.483870967742
2Z09_A	T0275TS019_2	T0275	2.54	-0.6617	0.3502	124	137	110.483870967742
2Z09_A	T0275TS019_3	T0275	2.56	1.0350	1.5123	124	137	110.483870967742
2Z09_A	T0275TS019_4	T0275	2.45	1.2346	1.6788	124	137	110.483870967742
2Z09_A	T0275TS019_5	T0275	3.01	1.7336	2.1086	124	137	110.483870967742
2Z09_A	T0275TS021_1	T0275	1.77	7.9215	7.8385	124	137	110.483870967742
2Z09_A	T0275TS021_2	T0275	1.60	8.4206	8.3057	124	137	110.483870967742
2Z09_A	T0275TS021_3	T0275	1.87	8.0213	7.9319	124	137	110.483870967742
2Z09_A	T0275TS021_4	T0275	1.80	8.1211	8.0254	124	137	110.483870967742
2Z09_A	T0275TS026_1	T0275	2.19	6.9235	6.9043	124	137	110.483870967742
2Z09_A	T0275TS026_2	T0275	2.15	6.4245	6.4374	124	137	110.483870967742
2Z09_A	T0275TS026_3	T0275	2.68	7.4225	7.3714	124	137	110.483870967742
2Z09_A	T0275TS026_4	T0275	2.65	6.4245	6.4374	124	137	110.483870967742
2Z09_A	T0275TS026_5	T0275	2.81	5.3266	5.4109	124	137	110.483870967742
2Z09_A	T0275TS027_1	T0275	2.65	6.4245	6.4374	124	137	110.483870967742
2Z09_A	T0275TS027_2	T0275	2.81	5.3266	5.4109	124	137	110.483870967742
2Z09_A	T0275TS027_3	T0275	3.02	5.8256	5.8773	124	137	110.483870967742
2Z09_A	T0275TS027_4	T0275	2.68	7.4225	7.3714	124	137	110.483870967742
2Z09_A	T0275TS027_5	T0275	2.48	7.2229	7.1845	124	137	110.483870967742
2Z09_A	T0275TS030_1	T0275	2.13	6.6241	6.6241	124	137	110.483870967742
2Z09_A	T0275TS030_2	T0275	2.23	6.5243	6.5308	124	137	110.483870967742
2Z09_A	T0275TS033_1	T0275	1.98	7.9215	7.8385	124	135	108.870967741935
2Z09_A	T0275TS033_2	T0275	2.25	6.4245	6.4374	124	134	108.064516129032
2Z09_A	T0275TS033_3	T0275	1.76	5.3177	5.4026	124	122	98.3870967741936
2Z09_A	T0275TS033_4	T0275	2.29	5.7258	5.7840	124	128	103.225806451613
2Z09_A	T0275TS033_5	T0275	2.49	6.6851	6.6813	124	121	97.5806451612903
2Z09_A	T0275TS035_1	T0275	1.95	7.3227	7.2780	124	137	110.483870967742
2Z09_A	T0275TS035_2	T0275	1.86	7.9215	7.8385	124	137	110.483870967742
2Z09_A	T0275TS035_3	T0275	2.11	6.8237	6.8109	124	137	110.483870967742
2Z09_A	T0275TS035_4	T0275	1.81	8.2210	8.1188	124	137	110.483870967742
2Z09_A	T0275TS039_1u	T0275	2.82	2.5321	2.8226	124	137	110.483870967742
2Z09_A	T0275TS039_2u	T0275	2.84	2.1329	2.4626	124	137	110.483870967742
2Z09_A	T0275TS039_3u	T0275	2.73	1.4342	1.8487	124	137	110.483870967742
2Z09_A	T0275TS039_4u	T0275	2.76	2.0331	2.3734	124	137	110.483870967742
2Z09_A	T0275TS039_5u	T0275	3.05	2.5321	2.8226	124	137	110.483870967742
2Z09_A	T0275TS042_1	T0275	2.21	7.7219	7.6516	124	137	110.483870967742
2Z09_A	T0275TS042_2	T0275	1.91	7.7219	7.6516	124	137	110.483870967742
2Z09_A	T0275TS042_3	T0275	2.30	7.6221	7.5582	124	137	110.483870967742
2Z09_A	T0275TS042_4	T0275	2.05	7.7219	7.6516	124	137	110.483870967742
2Z09_A	T0275TS046_1u	T0275	1.84	8.1211	8.0254	124	134	108.064516129032
2Z09_A	T0275TS049_1	T0275	3.04	-1.1607	0.1543	124	137	110.483870967742
2Z09_A	T0275TS051_1	T0275	1.65	8.4206	8.3057	124	137	110.483870967742
2Z09_A	T0275TS051_2	T0275	1.63	8.3208	8.2122	124	137	110.483870967742
2Z09_A	T0275TS052_1	T0275	1.65	8.4206	8.3057	124	137	110.483870967742
2Z09_A	T0275TS052_2	T0275	1.63	8.3208	8.2122	124	137	110.483870967742
2Z09_A	T0275TS052_3	T0275	2.21	6.2249	6.2507	124	137	110.483870967742
2Z09_A	T0275TS052_4	T0275	2.38	6.6241	6.6241	124	137	110.483870967742
2Z09_A	T0275TS052_5	T0275	2.71	6.5243	6.5308	124	137	110.483870967742
2Z09_A	T0275TS060_1	T0275	3.01	1.7336	2.1086	124	137	110.483870967742
2Z09_A	T0275TS060_2	T0275	2.54	0.0370	0.7562	124	137	110.483870967742
2Z09_A	T0275TS060_3	T0275	2.91	1.7336	2.1086	124	137	110.483870967742
2Z09_A	T0275TS060_4	T0275	2.56	0.2366	0.8943	124	137	110.483870967742
2Z09_A	T0275TS060_5	T0275	2.74	0.5360	1.1153	124	137	110.483870967742
2Z09_A	T0275TS061_1	T0275	3.07	0.3364	0.9662	124	137	110.483870967742
2Z09_A	T0275TS061_2	T0275	2.74	0.1368	0.8242	124	136	109.677419354839
2Z09_A	T0275TS067_1	T0275	1.81	8.2210	8.1188	124	137	110.483870967742
2Z09_A	T0275TS079_1	T0275	2.17	7.9215	7.8385	124	137	110.483870967742
2Z09_A	T0275TS079_2	T0275	1.79	7.9215	7.8385	124	137	110.483870967742
2Z09_A	T0275TS081_1	T0275	2.82	4.6935	4.8199	124	95	76.6129032258064
2Z09_A	T0275TS081_2	T0275	1.99	6.8237	6.8109	124	132	106.451612903226
2Z09_A	T0275TS081_3	T0275	2.40	6.9235	6.9043	124	132	106.451612903226
2Z09_A	T0275TS089_1	T0275	2.26	6.9235	6.9043	124	137	110.483870967742
2Z09_A	T0275TS089_2	T0275	2.81	4.4284	4.5728	124	137	110.483870967742
2Z09_A	T0275TS089_3	T0275	3.06	2.2327	2.5521	124	137	110.483870967742
2Z09_A	T0275TS089_4	T0275	2.37	0.9352	1.4306	124	137	110.483870967742
2Z09_A	T0275TS089_5	T0275	2.75	1.5340	1.9347	124	137	110.483870967742
2Z09_A	T0275TS094_1	T0275	2.72	5.5262	5.5974	124	137	110.483870967742
2Z09_A	T0275TS094_2	T0275	2.54	5.3266	5.4109	124	137	110.483870967742
2Z09_A	T0275TS094_3	T0275	2.68	5.5262	5.5974	124	137	110.483870967742
2Z09_A	T0275TS094_4	T0275	2.75	5.7258	5.7840	124	137	110.483870967742
2Z09_A	T0275TS094_5	T0275	2.97	4.6280	4.7588	124	137	110.483870967742
2Z09_A	T0275TS096_1	T0275	1.59	8.2210	8.1188	124	137	110.483870967742
2Z09_A	T0275TS096_2	T0275	1.70	8.5204	8.3991	124	137	110.483870967742
2Z09_A	T0275TS096_5	T0275	1.68	8.7200	8.5860	124	137	110.483870967742
2Z09_A	T0275TS100_1	T0275	1.76	8.2210	8.1188	124	137	110.483870967742
2Z09_A	T0275TS100_2	T0275	1.76	8.2210	8.1188	124	137	110.483870967742
2Z09_A	T0275TS100_3	T0275	1.73	8.2210	8.1188	124	137	110.483870967742
2Z09_A	T0275TS100_4	T0275	1.79	8.2210	8.1188	124	137	110.483870967742
2Z09_A	T0275TS100_5	T0275	1.80	8.2210	8.1188	124	137	110.483870967742
2Z09_A	T0275TS101_1	T0275	1.90	8.0213	7.9319	124	137	110.483870967742
2Z09_A	T0275TS101_2	T0275	1.64	8.4206	8.3057	124	137	110.483870967742
2Z09_A	T0275TS101_3	T0275	1.66	8.7200	8.5860	124	137	110.483870967742
2Z09_A	T0275TS101_4	T0275	1.92	8.1211	8.0254	124	137	110.483870967742
2Z09_A	T0275TS101_5	T0275	1.68	8.7200	8.5860	124	137	110.483870967742
2Z09_A	T0275TS109_1	T0275	1.98	8.2210	8.1188	124	136	109.677419354839
2Z09_A	T0275TS110_1	T0275	1.55	8.1211	8.0254	124	131	105.645161290323
2Z09_A	T0275TS110_2	T0275	2.25	6.4245	6.4374	124	134	108.064516129032
2Z09_A	T0275TS110_3	T0275	2.25	5.8694	5.9182	124	113	91.1290322580645
2Z09_A	T0275TS110_4	T0275	2.27	5.4421	5.5189	124	113	91.1290322580645
2Z09_A	T0275TS110_5	T0275	3.17	3.5416	3.7493	124	118	95.1612903225806
2Z09_A	T0275TS111_1	T0275	1.55	8.1211	8.0254	124	131	105.645161290323
2Z09_A	T0275TS111_2	T0275	2.25	6.4245	6.4374	124	134	108.064516129032
2Z09_A	T0275TS111_3	T0275	2.25	5.4531	5.5291	124	117	94.3548387096774
2Z09_A	T0275TS111_4	T0275	2.82	5.3266	5.4109	124	128	103.225806451613
2Z09_A	T0275TS111_5	T0275	2.83	5.2268	5.3177	124	126	101.612903225806
2Z09_A	T0275TS112_1	T0275	1.86	6.9787	6.9560	124	123	99.1935483870968
2Z09_A	T0275TS112_2	T0275	1.98	7.9215	7.8385	124	135	108.870967741935
2Z09_A	T0275TS112_3	T0275	2.25	6.4245	6.4374	124	134	108.064516129032
2Z09_A	T0275TS112_4	T0275	1.55	8.0213	7.9319	124	136	109.677419354839
2Z09_A	T0275TS112_5	T0275	2.15	6.5243	6.5308	124	134	108.064516129032
2Z09_A	T0275TS113_1	T0275	2.13	7.9215	7.8385	124	137	110.483870967742
2Z09_A	T0275TS113_2	T0275	2.20	6.8237	6.8109	124	137	110.483870967742
2Z09_A	T0275TS113_3	T0275	2.04	6.5243	6.5308	124	137	110.483870967742
2Z09_A	T0275TS113_4	T0275	2.04	7.9215	7.8385	124	137	110.483870967742
2Z09_A	T0275TS113_5	T0275	1.62	7.1231	7.0911	124	124	100
2Z09_A	T0275TS114_1	T0275	1.81	8.0213	7.9319	124	137	110.483870967742
2Z09_A	T0275TS114_2	T0275	1.86	-1.5599	0.0610	124	137	110.483870967742
2Z09_A	T0275TS114_3	T0275	2.21	-1.9591	0.0166	124	137	110.483870967742
2Z09_A	T0275TS114_4	T0275	2.31	-1.3603	0.1008	124	137	110.483870967742
2Z09_A	T0275TS114_5	T0275	1.80	-1.3603	0.1008	124	137	110.483870967742
2Z09_A	T0275TS122_1	T0275	1.48	8.3208	8.2122	124	137	110.483870967742
2Z09_A	T0275TS126_1	T0275	1.58	8.4206	8.3057	124	137	110.483870967742
2Z09_A	T0275TS126_2	T0275	1.59	8.4206	8.3057	124	137	110.483870967742
2Z09_A	T0275TS126_3	T0275	2.10	6.7239	6.7175	124	137	110.483870967742
2Z09_A	T0275TS126_4	T0275	2.22	6.4245	6.4374	124	137	110.483870967742
2Z09_A	T0275TS126_5	T0275	2.26	5.5262	5.5974	124	137	110.483870967742
2Z09_A	T0275TS137_1	T0275	1.62	8.2210	8.1188	124	137	110.483870967742
2Z09_A	T0275TS137_2	T0275	1.98	8.2210	8.1188	124	137	110.483870967742
2Z09_A	T0275TS137_3	T0275	1.61	8.3208	8.2122	124	137	110.483870967742
2Z09_A	T0275TS137_4	T0275	1.62	8.2210	8.1188	124	137	110.483870967742
2Z09_A	T0275TS137_5	T0275	1.61	8.2210	8.1188	124	137	110.483870967742
2Z09_A	T0275TS139_1	T0275	1.71	8.3208	8.2122	124	137	110.483870967742
2Z09_A	T0275TS156_1	T0275	2.22	6.4245	6.4374	124	137	110.483870967742
2Z09_A	T0275TS156_2	T0275	1.56	8.2210	8.1188	124	137	110.483870967742
2Z09_A	T0275TS157_1	T0275	1.62	8.3208	8.2122	124	137	110.483870967742
2Z09_A	T0275TS160_1	T0275	2.37	6.8237	6.8109	124	137	110.483870967742
2Z09_A	T0275TS160_2	T0275	2.37	6.5243	6.5308	124	137	110.483870967742
2Z09_A	T0275TS160_3	T0275	2.37	6.3247	6.3440	124	137	110.483870967742
2Z09_A	T0275TS160_4	T0275	2.26	7.4225	7.3714	124	137	110.483870967742
2Z09_A	T0275TS160_5	T0275	2.39	6.5243	6.5308	124	137	110.483870967742
2Z09_A	T0275TS166_1	T0275	1.62	8.6202	8.4925	124	137	110.483870967742
2Z09_A	T0275TS166_2	T0275	1.89	8.3208	8.2122	124	137	110.483870967742
2Z09_A	T0275TS166_3	T0275	1.89	8.3208	8.2122	124	137	110.483870967742
2Z09_A	T0275TS166_4	T0275	2.02	5.2069	5.2991	124	120	96.7741935483871
2Z09_A	T0275TS166_5	T0275	1.92	8.1211	8.0254	124	132	106.451612903226
2Z09_A	T0275TS176_1	T0275	1.69	8.5204	8.3991	124	137	110.483870967742
2Z09_A	T0275TS176_3	T0275	1.76	8.3208	8.2122	124	137	110.483870967742
2Z09_A	T0275TS176_4	T0275	2.08	7.9215	7.8385	124	137	110.483870967742
2Z09_A	T0275TS176_5	T0275	1.79	5.6260	5.6907	124	137	110.483870967742
2Z09_A	T0275TS185_1	T0275	2.17	6.9235	6.9043	124	137	110.483870967742
2Z09_A	T0275TS186_1	T0275	1.56	8.2210	8.1188	124	136	109.677419354839
2Z09_A	T0275TS186_2	T0275	2.28	6.4245	6.4374	124	134	108.064516129032
2Z09_A	T0275TS186_3	T0275	1.80	5.2626	5.3511	124	121	97.5806451612903
2Z09_A	T0275TS186_4	T0275	2.81	4.6280	4.7588	124	124	100
2Z09_A	T0275TS186_5	T0275	2.96	3.0311	3.2785	124	133	107.258064516129
2Z09_A	T0275TS197_1	T0275	2.11	6.7239	6.7175	124	137	110.483870967742
2Z09_A	T0275TS207_1	T0275	2.18	6.8237	6.8109	124	137	110.483870967742
2Z09_A	T0275TS207_2	T0275	1.53	8.5204	8.3991	124	137	110.483870967742
2Z09_A	T0275TS207_3	T0275	2.09	5.2268	5.3177	124	137	110.483870967742
2Z09_A	T0275TS207_4	T0275	2.26	6.5243	6.5308	124	137	110.483870967742
2Z09_A	T0275TS207_5	T0275	1.89	4.6280	4.7588	124	137	110.483870967742
2Z09_A	T0275TS213_1	T0275	2.23	6.5243	6.5308	124	137	110.483870967742
2Z09_A	T0275TS217_1	T0275	1.58	8.2210	8.1188	124	137	110.483870967742
2Z09_A	T0275TS223_1	T0275	2.25	6.5243	6.5308	124	137	110.483870967742
2Z09_A	T0275TS237_1	T0275	2.25	6.4245	6.4374	124	133	107.258064516129
2Z09_A	T0275TS242_1	T0275	1.53	8.5204	8.3991	124	137	110.483870967742
2Z09_A	T0275TS242_2	T0275	2.18	6.8237	6.8109	124	137	110.483870967742
2Z09_A	T0275TS242_3	T0275	2.16	5.2268	5.3177	124	137	110.483870967742
2Z09_A	T0275TS242_4	T0275	2.79	5.1270	5.2245	124	137	110.483870967742
2Z09_A	T0275TS242_5	T0275	2.71	5.7258	5.7840	124	137	110.483870967742
2Z09_A	T0275TS243_1	T0275	2.22	6.4245	6.4374	124	137	110.483870967742
2Z09_A	T0275TS244_1	T0275	1.59	8.4206	8.3057	124	137	110.483870967742
2Z09_A	T0275TS245_1	T0275	2.21	6.4245	6.4374	124	126	101.612903225806
2Z09_A	T0275TS247_1	T0275	2.01	5.5262	5.5974	124	137	110.483870967742
2Z09_A	T0275TS261_1	T0275	2.12	7.7219	7.6516	124	134	108.064516129032
2Z09_A	T0275TS263_1	T0275	1.88	7.9215	7.8385	124	137	110.483870967742
2Z09_A	T0275TS263_2	T0275	2.19	5.1270	5.2245	124	137	110.483870967742
2Z09_A	T0275TS263_3	T0275	2.41	6.1251	6.1573	124	137	110.483870967742
2Z09_A	T0275TS267_1	T0275	1.64	8.5204	8.3991	124	137	110.483870967742
2Z09_A	T0275TS267_2	T0275	1.60	8.5204	8.3991	124	137	110.483870967742
2Z09_A	T0275TS267_3	T0275	1.60	8.5204	8.3991	124	137	110.483870967742
2Z09_A	T0275TS272_1	T0275	1.75	8.1211	8.0254	124	137	110.483870967742
2Z09_A	T0275TS272_2	T0275	1.67	8.4206	8.3057	124	137	110.483870967742
2Z09_A	T0275TS272_3	T0275	1.70	8.2210	8.1188	124	137	110.483870967742
2Z09_A	T0275TS272_4	T0275	1.71	8.2210	8.1188	124	137	110.483870967742
2Z09_A	T0275TS272_5	T0275	1.47	7.6221	7.5582	124	137	110.483870967742
2Z09_A	T0275TS283_1	T0275	2.24	7.3227	7.2780	124	137	110.483870967742
2Z09_A	T0275TS283_2	T0275	2.24	7.3227	7.2780	124	137	110.483870967742
2Z09_A	T0275TS283_3	T0275	2.24	7.3227	7.2780	124	137	110.483870967742
2Z09_A	T0275TS283_4	T0275	2.24	7.3227	7.2780	124	137	110.483870967742
2Z09_A	T0275TS283_5	T0275	2.24	7.3227	7.2780	124	137	110.483870967742
2Z09_A	T0275TS289_1	T0275	2.21	5.2268	5.3177	124	134	108.064516129032
2Z09_A	T0275TS290_1	T0275	1.74	8.3208	8.2122	124	136	109.677419354839
2Z09_A	T0275TS304_1	T0275	1.74	8.1211	8.0254	124	137	110.483870967742
2Z09_A	T0275TS304_2	T0275	2.11	4.8276	4.9450	124	135	108.870967741935
2Z09_A	T0275TS305_1	T0275	2.12	6.1251	6.1573	124	137	110.483870967742
2Z09_A	T0275TS305_2	T0275	1.77	7.9215	7.8385	124	137	110.483870967742
2Z09_A	T0275TS319_1	T0275	2.45	6.6241	6.6241	124	137	110.483870967742
2Z09_A	T0275TS319_2	T0275	2.29	6.5243	6.5308	124	137	110.483870967742
2Z09_A	T0275TS319_3	T0275	2.23	6.6241	6.6241	124	137	110.483870967742
2Z09_A	T0275TS320_1	T0275	2.81	0.6224	1.1817	124	74	59.6774193548387
2Z09_A	T0275TS320_2	T0275	2.92	1.7043	2.0829	124	109	87.9032258064516
2Z09_A	T0275TS320_4	T0275	2.78	-0.5338	0.4141	124	104	83.8709677419355
2Z09_A	T0275TS320_5	T0275	2.77	1.3587	1.7840	124	114	91.9354838709677
2Z09_A	T0275TS324_1	T0275	2.07	7.9215	7.8385	124	137	110.483870967742
2Z09_A	T0275TS324_2	T0275	2.21	6.1251	6.1573	124	136	109.677419354839
2Z09_A	T0275TS324_3	T0275	2.25	5.8162	5.8685	124	114	91.9354838709677
2Z09_A	T0275TS324_4	T0275	2.77	1.1560	1.6128	124	109	87.9032258064516
2Z09_A	T0275TS324_5	T0275	2.81	0.3149	0.9506	124	113	91.1290322580645
2Z09_A	T0275TS331_1	T0275	1.69	8.3208	8.2122	124	137	110.483870967742
2Z09_A	T0275TS331_2	T0275	1.88	8.5204	8.3991	124	137	110.483870967742
2Z09_A	T0275TS331_3	T0275	1.77	7.9215	7.8385	124	135	108.870967741935
2Z09_A	T0275TS338_1	T0275	1.62	7.2229	7.1845	124	127	102.41935483871
2Z09_A	T0275TS338_2	T0275	2.10	6.7239	6.7175	124	137	110.483870967742
2Z09_A	T0275TS338_3	T0275	2.90	1.0350	1.5123	124	137	110.483870967742
2Z09_A	T0275TS338_4	T0275	2.96	2.8880	3.1472	124	119	95.9677419354839
2Z09_A	T0275TS338_5	T0275	2.30	6.2249	6.2507	124	127	102.41935483871
2Z09_A	T0275TS344_1	T0275	1.65	8.3208	8.2122	124	137	110.483870967742
2Z09_A	T0275TS348_1	T0275	2.90	1.2346	1.6788	124	137	110.483870967742
2Z09_A	T0275TS352_1	T0275	1.98	7.9215	7.8385	124	135	108.870967741935
2Z09_A	T0275TS352_2	T0275	2.25	6.4245	6.4374	124	134	108.064516129032
2Z09_A	T0275TS352_3	T0275	1.76	5.3177	5.4026	124	122	98.3870967741936
2Z09_A	T0275TS352_4	T0275	2.49	6.6851	6.6813	124	121	97.5806451612903
2Z09_A	T0275TS352_5	T0275	2.29	5.7258	5.7840	124	128	103.225806451613
2Z09_A	T0275TS367_1	T0275	1.56	8.3208	8.2122	124	137	110.483870967742
2Z09_A	T0275TS375_1	T0275	1.58	8.3208	8.2122	124	137	110.483870967742
2Z09_A	T0275TS375_2	T0275	1.59	8.4206	8.3057	124	137	110.483870967742
2Z09_A	T0275TS375_3	T0275	1.89	8.2210	8.1188	124	137	110.483870967742
2Z09_A	T0275TS375_4	T0275	1.91	8.2210	8.1188	124	137	110.483870967742
2Z09_A	T0275TS375_5	T0275	1.72	8.3208	8.2122	124	137	110.483870967742
2Z09_A	T0275TS376_1	T0275	1.69	8.4206	8.3057	124	137	110.483870967742
2Z09_A	T0275TS376_2	T0275	1.60	8.3208	8.2122	124	137	110.483870967742
2Z09_A	T0275TS376_3	T0275	1.87	8.2210	8.1188	124	137	110.483870967742
2Z09_A	T0275TS376_4	T0275	1.88	8.2210	8.1188	124	137	110.483870967742
2Z09_A	T0275TS376_5	T0275	1.87	8.2210	8.1188	124	137	110.483870967742
2Z09_A	T0275TS381_1	T0275	1.56	8.2210	8.1188	124	134	108.064516129032
2Z09_A	T0275TS381_2	T0275	2.27	6.4245	6.4374	124	134	108.064516129032
2Z09_A	T0275TS381_3	T0275	2.74	3.1965	3.4307	124	119	95.9677419354839
2Z09_A	T0275TS381_4_1	T0275	2.20	5.4978	5.5708	124	114	91.9354838709677
2Z09_A	T0275TS381_4_2	T0275	nan	-5.0834	-0.0000	124	23	18.5483870967742
2Z09_A	T0275TS381_5_1	T0275	1.66	6.4530	6.4641	124	114	91.9354838709677
2Z09_A	T0275TS381_5_2	T0275	2.85	0.0542	0.7678	124	20	16.1290322580645
2Z09_A	T0275TS384_1	T0275	1.75	8.0213	7.9319	124	134	108.064516129032
2Z09_A	T0275TS384_2	T0275	2.32	6.4245	6.4374	124	133	107.258064516129
2Z09_A	T0275TS390_1	T0275	1.96	8.2210	8.1188	124	137	110.483870967742
2Z09_A	T0275TS390_1u	T0275	1.88	8.0213	7.9319	124	137	110.483870967742
2Z09_A	T0275TS390_2	T0275	1.88	8.0213	7.9319	124	137	110.483870967742
2Z09_A	T0275TS393_1	T0275	1.77	8.0213	7.9319	124	136	109.677419354839
2Z09_A	T0275TS393_2	T0275	2.14	6.0252	6.0640	124	124	100
2Z09_A	T0275TS393_3	T0275	2.44	4.8847	4.9983	124	109	87.9032258064516
2Z09_A	T0275TS393_4_1	T0275	2.82	2.3831	2.6877	124	105	84.6774193548387
2Z09_A	T0275TS393_4_2	T0275	2.52	2.7041	2.9792	124	27	21.7741935483871
2Z09_A	T0275TS393_5	T0275	2.59	0.3334	0.9641	124	118	95.1612903225806
2Z09_A	T0275TS400_1	T0275	1.53	8.0213	7.9319	124	137	110.483870967742
2Z09_A	T0275TS400_2	T0275	2.02	6.8237	6.8109	124	137	110.483870967742
2Z09_A	T0275TS400_3	T0275	1.62	8.4206	8.3057	124	137	110.483870967742
2Z09_A	T0275TS400_4	T0275	2.40	6.8237	6.8109	124	137	110.483870967742
2Z09_A	T0275TS400_5	T0275	2.21	6.4245	6.4374	124	137	110.483870967742
2Z09_A	T0275TS402_1	T0275	2.89	-1.1607	0.1543	124	137	110.483870967742
2Z09_A	T0275TS406_1	T0275	no_data	no_data	no_data	124	no_data	no_data
2Z09_A	T0275TS431_1	T0275	2.35	5.7258	5.7840	124	137	110.483870967742
2Z09_A	T0275TS431_2	T0275	2.56	5.4264	5.5042	124	136	109.677419354839
2Z09_A	T0275TS431_3	T0275	2.41	5.4264	5.5042	124	137	110.483870967742
2Z09_A	T0275TS450_1	T0275	1.60	8.0213	7.9319	124	137	110.483870967742
2Z09_A	T0275TS451_1	T0275	1.26	8.6202	8.4925	124	137	110.483870967742
2Z09_A	T0275TS451_2	T0275	2.05	6.8237	6.8109	124	137	110.483870967742
2Z09_A	T0275TS451_3	T0275	1.79	8.2210	8.1188	124	137	110.483870967742
2Z09_A	T0275TS451_4	T0275	2.38	6.6241	6.6241	124	137	110.483870967742
2Z09_A	T0275TS451_5	T0275	2.58	-0.4621	0.4521	124	137	110.483870967742
2Z09_A	T0275TS454_1	T0275	1.57	8.5204	8.3991	124	137	110.483870967742
2Z09_A	T0275TS472_1	T0275	1.80	8.4206	8.3057	124	137	110.483870967742
2Z09_A	T0275TS475_1	T0275	2.25	6.4245	6.4374	124	134	108.064516129032
2Z09_A	T0275TS478_1	T0275	2.26	6.5243	6.5308	124	137	110.483870967742
2Z09_A	T0275TS478_2	T0275	2.28	7.9215	7.8385	124	137	110.483870967742
2Z09_A	T0275TS478_3	T0275	2.35	7.0233	6.9977	124	137	110.483870967742
2Z09_A	T0275TS478_4	T0275	2.77	5.8256	5.8773	124	137	110.483870967742
2Z09_A	T0275TS478_5	T0275	2.64	6.2249	6.2507	124	137	110.483870967742
2Z09_A	T0275TS482_1	T0275	2.01	8.3208	8.2122	124	137	110.483870967742
2Z09_A	T0275TS482_2	T0275	2.34	6.4245	6.4374	124	137	110.483870967742
2Z09_A	T0275TS482_3	T0275	2.23	7.8217	7.7451	124	137	110.483870967742
2Z09_A	T0275TS482_4	T0275	2.12	8.2210	8.1188	124	137	110.483870967742
2Z09_A	T0275TS482_5	T0275	2.16	7.6221	7.5582	124	137	110.483870967742
2Z09_A	T0275TS501_1	T0275	1.90	8.0213	7.9319	124	137	110.483870967742
2Z09_A	T0275TS504_1	T0275	1.77	7.9215	7.8385	124	136	109.677419354839
2Z09_A	T0275TS504_2	T0275	2.25	6.4245	6.4374	124	134	108.064516129032
2Z09_A	T0275TS504_3	T0275	1.74	8.2210	8.1188	124	136	109.677419354839
2Z09_A	T0275TS504_4	T0275	2.25	6.4245	6.4374	124	134	108.064516129032
2Z09_A	T0275TS504_5	T0275	2.25	6.4245	6.4374	124	134	108.064516129032
2Z09_A	T0275TS506_1	T0275	1.67	8.3208	8.2122	124	137	110.483870967742
2Z09_A	T0275TS506_2	T0275	1.77	8.3208	8.2122	124	137	110.483870967742
2Z09_A	T0275TS506_3	T0275	1.89	6.5243	6.5308	124	136	109.677419354839
2Z09_A	T0275TS506_4	T0275	1.59	8.1211	8.0254	124	137	110.483870967742
2Z09_A	T0275TS506_5	T0275	1.56	8.4206	8.3057	124	137	110.483870967742
2Z09_A	T0275TS512_1	T0275	2.20	6.1821	6.2107	124	117	94.3548387096774
2Z09_A	T0275TS513_1	T0275	1.91	8.0213	7.9319	124	137	110.483870967742
2Z09_A	T0275TS513_2	T0275	2.63	1.0626	1.5352	124	113	91.1290322580645
2Z09_A	T0275TS513_3	T0275	2.62	1.0626	1.5352	124	113	91.1290322580645
2Z09_A	T0275TS513_4	T0275	2.73	1.0626	1.5352	124	113	91.1290322580645
2Z09_A	T0275TS514_1	T0275	2.25	6.6241	6.6241	124	136	109.677419354839
2Z09_A	T0275TS519_1	T0275	2.19	0.5360	1.1153	124	137	110.483870967742
2Z09_A	T0275TS530_1	T0275	2.19	6.3247	6.3440	124	137	110.483870967742
2Z09_A	T0275TS530_2	T0275	2.11	7.9215	7.8385	124	137	110.483870967742
2Z09_A	T0275TS530_3	T0275	1.53	8.1211	8.0254	124	137	110.483870967742
2Z09_A	T0275TS530_4	T0275	1.70	8.7200	8.5860	124	137	110.483870967742
2Z09_A	T0275TS530_5	T0275	1.59	8.4206	8.3057	124	137	110.483870967742
2Z09_A	T0275TS532_1	T0275	1.79	7.1231	7.0911	124	134	108.064516129032
2Z09_A	T0275TS545_1	T0275	2.91	-1.3603	0.1008	124	137	110.483870967742
2Z09_A	T0275TS550_1	T0275	2.04	8.2210	8.1188	124	137	110.483870967742
2Z09_A	T0275TS552_1	T0275	2.29	6.3247	6.3440	124	137	110.483870967742
2Z09_A	T0275TS561_1	T0275	1.60	8.6202	8.4925	124	137	110.483870967742
2Z09_A	T0275TS561_2	T0275	1.70	8.3208	8.2122	124	137	110.483870967742
2Z09_A	T0275TS561_3	T0275	1.75	8.4206	8.3057	124	137	110.483870967742
2Z09_A	T0275TS573_1	T0275	1.83	8.3208	8.2122	124	137	110.483870967742
2Z09_A	T0275TS579_1	T0275	1.73	8.3208	8.2122	124	137	110.483870967742
2Z09_A	T0275TS579_1u	T0275	1.74	8.3208	8.2122	124	137	110.483870967742
2Z09_A	T0275TS579_2	T0275	1.71	8.3208	8.2122	124	137	110.483870967742
2Z09_A	T0275TS591_1	T0275	1.72	8.4206	8.3057	124	137	110.483870967742
2Z09_A	T0275TS599_1	T0275	3.07	2.0331	2.3734	124	137	110.483870967742
2Z09_A	T0275TS599_2	T0275	2.80	3.5301	3.7386	124	137	110.483870967742
2Z09_A	T0275TS599_3	T0275	2.80	3.5301	3.7386	124	137	110.483870967742
2Z09_A	T0275TS599_4	T0275	2.79	1.7336	2.1086	124	137	110.483870967742
2Z09_A	T0275TS599_5	T0275	3.07	2.0331	2.3734	124	137	110.483870967742
2Z09_A	T0275TS604_1	T0275	2.04	6.1251	6.1573	124	137	110.483870967742
2Z09_A	T0275TS604_2	T0275	1.68	8.5204	8.3991	124	137	110.483870967742
2Z09_A	T0275TS604_3	T0275	1.90	6.0252	6.0640	124	137	110.483870967742
2Z09_A	T0275TS604_4	T0275	1.65	8.3208	8.2122	124	137	110.483870967742
2Z09_A	T0275TS604_5	T0275	2.26	6.4245	6.4374	124	137	110.483870967742
2Z09_A	T0275TS606_1	T0275	1.89	8.2210	8.1188	124	137	110.483870967742
2Z09_A	T0275TS606_2	T0275	1.94	8.0213	7.9319	124	137	110.483870967742
2Z09_A	T0275TS606_3	T0275	1.91	8.3208	8.2122	124	137	110.483870967742
2Z09_A	T0275TS607_1	T0275	2.07	6.8237	6.8109	124	137	110.483870967742
2Z09_A	T0275TS612_1	T0275	1.65	8.4206	8.3057	124	137	110.483870967742
2Z09_A	T0275TS631_1	T0275	1.57	8.4206	8.3057	124	137	110.483870967742
2Z09_A	T0275TS631_2	T0275	2.22	6.6241	6.6241	124	137	110.483870967742
2Z09_A	T0275TS631_3	T0275	1.35	8.6202	8.4925	124	137	110.483870967742
2Z09_A	T0275TS631_4	T0275	2.14	6.6241	6.6241	124	137	110.483870967742
2Z09_A	T0275TS631_5	T0275	2.17	5.3266	5.4109	124	137	110.483870967742
2Z09_A	T0275TS680_1	T0275	1.78	8.3208	8.2122	124	137	110.483870967742
2Z09_A	T0275TS680_2	T0275	2.37	6.9235	6.9043	124	136	109.677419354839
2Z09_A	T0275TS680_3	T0275	2.26	6.0252	6.0640	124	136	109.677419354839
2Z09_A	T0275TS680_4	T0275	2.71	2.1329	2.4626	124	126	101.612903225806
2Z09_A	T0275TS680_5	T0275	2.92	1.7336	2.1086	124	126	101.612903225806
2Z3V_A	RT0275TS381_4	T0275	2.44	5.1794	5.2734	137	137	100
2Z3V_A	RT0275TS381_5	T0275	2.31	6.7714	6.7620	137	134	97.8102189781022
2Z3V_A	RT0275TS393_4	T0275	2.81	2.7212	2.9948	137	132	96.3503649635037
2Z3V_A	T0275AL013_1	T0275	2.27	7.4375	7.3854	137	136	99.2700729927007
2Z3V_A	T0275AL092_1	T0275	2.08	4.9201	5.0314	137	115	83.9416058394161
2Z3V_A	T0275AL092_2	T0275	2.31	7.4496	7.3967	137	134	97.8102189781022
2Z3V_A	T0275AL092_3	T0275	2.83	2.4277	2.7280	137	94	68.6131386861314
2Z3V_A	T0275AL092_4	T0275	2.54	-0.5830	0.3889	137	76	55.4744525547445
2Z3V_A	T0275AL092_5	T0275	2.83	1.1308	1.5918	137	61	44.5255474452555
2Z3V_A	T0275AL105_1	T0275	2.44	5.5635	5.6323	137	134	97.8102189781022
2Z3V_A	T0275AL106_1	T0275	2.35	5.5995	5.6659	137	131	95.6204379562044
2Z3V_A	T0275AL140_1	T0275	no_data	no_data	no_data	137	no_data	no_data
2Z3V_A	T0275AL163_1	T0275	2.53	7.2090	7.1715	137	135	98.5401459854015
2Z3V_A	T0275AL163_2	T0275	2.17	7.6779	7.6105	137	135	98.5401459854015
2Z3V_A	T0275AL163_3	T0275	2.43	4.9905	5.0970	137	118	86.1313868613139
2Z3V_A	T0275AL163_4	T0275	2.56	5.8464	5.8967	137	134	97.8102189781022
2Z3V_A	T0275AL163_5	T0275	2.09	4.8562	4.9717	137	121	88.3211678832117
2Z3V_A	T0275AL164_1	T0275	2.43	5.1407	5.2373	137	117	85.4014598540146
2Z3V_A	T0275AL164_2	T0275	2.37	7.4375	7.3854	137	136	99.2700729927007
2Z3V_A	T0275AL164_3	T0275	2.56	5.7965	5.8501	137	133	97.0802919708029
2Z3V_A	T0275AL164_4	T0275	2.14	7.1549	7.1209	137	127	92.7007299270073
2Z3V_A	T0275AL164_5	T0275	1.63	6.1589	6.1890	137	79	57.6642335766423
2Z3V_A	T0275AL199_1	T0275	2.27	7.4375	7.3854	137	136	99.2700729927007
2Z3V_A	T0275AL210_1	T0275	2.56	5.7965	5.8501	137	133	97.0802919708029
2Z3V_A	T0275AL229_1	T0275	2.56	5.8464	5.8967	137	134	97.8102189781022
2Z3V_A	T0275AL229_2	T0275	2.40	7.3028	7.2593	137	135	98.5401459854015
2Z3V_A	T0275AL229_3	T0275	2.23	7.0675	7.0391	137	125	91.2408759124088
2Z3V_A	T0275AL229_4	T0275	2.14	6.3536	6.3711	137	112	81.7518248175183
2Z3V_A	T0275AL229_5	T0275	2.68	3.4998	3.7106	137	122	89.051094890511
2Z3V_A	T0275AL230_1	T0275	2.56	5.8464	5.8967	137	134	97.8102189781022
2Z3V_A	T0275AL230_2	T0275	1.91	7.1868	7.1507	137	130	94.8905109489051
2Z3V_A	T0275AL230_3	T0275	2.23	7.0675	7.0391	137	125	91.2408759124088
2Z3V_A	T0275AL230_4	T0275	2.97	0.5654	1.1378	137	134	97.8102189781022
2Z3V_A	T0275AL230_5	T0275	2.84	-0.3260	0.5285	137	113	82.4817518248175
2Z3V_A	T0275AL231_1	T0275	2.56	5.8464	5.8967	137	134	97.8102189781022
2Z3V_A	T0275AL231_2	T0275	2.16	7.2717	7.2302	137	132	96.3503649635037
2Z3V_A	T0275AL231_3	T0275	2.23	7.0675	7.0391	137	125	91.2408759124088
2Z3V_A	T0275AL231_4	T0275	2.14	6.3536	6.3711	137	112	81.7518248175183
2Z3V_A	T0275AL231_5	T0275	2.97	0.5654	1.1378	137	134	97.8102189781022
2Z3V_A	T0275AL232_1	T0275	2.20	7.5439	7.4850	137	134	97.8102189781022
2Z3V_A	T0275AL287_1	T0275	2.30	7.4496	7.3967	137	134	97.8102189781022
2Z3V_A	T0275AL287_2	T0275	2.47	5.6578	5.7204	137	134	97.8102189781022
2Z3V_A	T0275AL287_3	T0275	2.37	6.8154	6.8032	137	126	91.970802919708
2Z3V_A	T0275AL287_4	T0275	2.64	-0.2062	0.6000	137	91	66.4233576642336
2Z3V_A	T0275AL287_5	T0275	2.77	-0.3882	0.4929	137	135	98.5401459854015
2Z3V_A	T0275AL291_1	T0275	no_data	no_data	no_data	137	no_data	no_data
2Z3V_A	T0275AL308_1	T0275	2.56	5.8464	5.8967	137	134	97.8102189781022
2Z3V_A	T0275AL314_2	T0275	1.94	7.3136	7.2695	137	133	97.0802919708029
2Z3V_A	T0275AL314_3	T0275	2.56	5.8464	5.8967	137	134	97.8102189781022
2Z3V_A	T0275AL314_4	T0275	2.09	6.7317	6.7249	137	122	89.051094890511
2Z3V_A	T0275AL314_5	T0275	2.99	4.0734	4.2425	137	110	80.2919708029197
2Z3V_A	T0275AL321_1	T0275	2.30	-0.7709	0.2999	137	125	91.2408759124088
2Z3V_A	T0275AL321_4	T0275	1.85	-0.5200	0.4213	137	103	75.1824817518248
2Z3V_A	T0275AL321_5	T0275	2.91	0.3477	0.9745	137	136	99.2700729927007
2Z3V_A	T0275AL383_1	T0275	2.20	7.6382	7.5732	137	134	97.8102189781022
2Z3V_A	T0275AL394_1	T0275	2.28	7.3443	7.2981	137	136	99.2700729927007
2Z3V_A	T0275AL394_2	T0275	2.56	5.8464	5.8967	137	134	97.8102189781022
2Z3V_A	T0275AL394_3	T0275	2.55	6.7625	6.7537	137	127	92.7007299270073
2Z3V_A	T0275AL394_4	T0275	2.45	4.8704	4.9849	137	123	89.7810218978102
2Z3V_A	T0275AL394_5	T0275	2.56	6.0266	6.0652	137	116	84.6715328467153
2Z3V_A	T0275AL398_1	T0275	2.20	7.8826	7.8020	137	133	97.0802919708029
2Z3V_A	T0275AL398_2	T0275	2.56	5.8464	5.8967	137	134	97.8102189781022
2Z3V_A	T0275AL398_3	T0275	2.27	7.4375	7.3854	137	136	99.2700729927007
2Z3V_A	T0275AL398_4	T0275	2.64	6.7104	6.7049	137	128	93.4306569343066
2Z3V_A	T0275AL398_5	T0275	2.65	0.1912	0.8622	137	114	83.2116788321168
2Z3V_A	T0275AL418_1	T0275	2.25	4.8562	4.9717	137	121	88.3211678832117
2Z3V_A	T0275AL418_2	T0275	2.56	5.8464	5.8967	137	134	97.8102189781022
2Z3V_A	T0275AL418_3	T0275	1.94	7.3136	7.2695	137	133	97.0802919708029
2Z3V_A	T0275AL418_4	T0275	2.09	6.7317	6.7249	137	122	89.051094890511
2Z3V_A	T0275AL418_5	T0275	2.99	4.0734	4.2425	137	110	80.2919708029197
2Z3V_A	T0275AL420_1	T0275	2.27	7.4375	7.3854	137	136	99.2700729927007
2Z3V_A	T0275AL420_2	T0275	2.56	5.7584	5.8144	137	136	99.2700729927007
2Z3V_A	T0275AL420_3	T0275	2.20	6.8837	6.8671	137	134	97.8102189781022
2Z3V_A	T0275AL420_4	T0275	2.45	-1.0584	0.1872	137	137	100
2Z3V_A	T0275AL420_5	T0275	2.35	0.7046	1.2459	137	137	100
2Z3V_A	T0275AL596_1	T0275	2.23	7.5841	7.5227	137	135	98.5401459854015
2Z3V_A	T0275AL629_1	T0275	2.28	6.4114	6.4251	137	136	99.2700729927007
2Z3V_A	T0275TS003_1	T0275	2.29	7.2926	7.2498	137	137	100
2Z3V_A	T0275TS007_1	T0275	2.34	8.0349	7.9447	137	137	100
2Z3V_A	T0275TS007_2	T0275	2.29	8.0349	7.9447	137	137	100
2Z3V_A	T0275TS009_1	T0275	2.38	7.5710	7.5104	137	137	100
2Z3V_A	T0275TS009_2	T0275	2.60	7.2926	7.2498	137	137	100
2Z3V_A	T0275TS009_3	T0275	2.42	5.7152	5.7741	137	137	100
2Z3V_A	T0275TS009_4	T0275	2.46	5.9936	6.0343	137	137	100
2Z3V_A	T0275TS011_1	T0275	2.69	5.6224	5.6873	137	137	100
2Z3V_A	T0275TS014_1	T0275	2.20	7.6638	7.5972	137	137	100
2Z3V_A	T0275TS014_1u	T0275	2.07	7.5710	7.5104	137	137	100
2Z3V_A	T0275TS018_1	T0275	1.77	-0.6873	0.3381	137	137	100
2Z3V_A	T0275TS018_2	T0275	2.48	0.1478	0.8319	137	137	100
2Z3V_A	T0275TS018_3	T0275	3.06	1.6325	2.0201	137	137	100
2Z3V_A	T0275TS018_4	T0275	3.03	0.4262	1.0325	137	137	100
2Z3V_A	T0275TS018_5	T0275	2.29	-0.8729	0.2566	137	137	100
2Z3V_A	T0275TS019_1	T0275	2.29	-1.0584	0.1872	137	137	100
2Z3V_A	T0275TS019_2	T0275	2.53	0.6118	1.1735	137	137	100
2Z3V_A	T0275TS019_3	T0275	2.63	0.8901	1.3940	137	137	100
2Z3V_A	T0275TS019_4	T0275	2.57	0.8901	1.3940	137	137	100
2Z3V_A	T0275TS019_5	T0275	2.90	1.2613	1.7013	137	137	100
2Z3V_A	T0275TS021_1	T0275	2.13	7.7566	7.6841	137	137	100
2Z3V_A	T0275TS021_2	T0275	2.13	7.3854	7.3366	137	137	100
2Z3V_A	T0275TS021_3	T0275	2.23	7.7566	7.6841	137	137	100
2Z3V_A	T0275TS021_4	T0275	2.24	7.5710	7.5104	137	137	100
2Z3V_A	T0275TS026_1	T0275	2.48	6.0864	6.1211	137	137	100
2Z3V_A	T0275TS026_2	T0275	2.46	5.5296	5.6006	137	137	100
2Z3V_A	T0275TS026_3	T0275	2.71	6.6431	6.6419	137	137	100
2Z3V_A	T0275TS026_4	T0275	2.67	4.8801	4.9940	137	137	100
2Z3V_A	T0275TS026_5	T0275	2.84	3.6738	3.8717	137	137	100
2Z3V_A	T0275TS027_1	T0275	2.67	4.8801	4.9940	137	137	100
2Z3V_A	T0275TS027_2	T0275	2.84	3.6738	3.8717	137	137	100
2Z3V_A	T0275TS027_3	T0275	2.96	5.1585	5.2538	137	137	100
2Z3V_A	T0275TS027_4	T0275	2.71	6.6431	6.6419	137	137	100
2Z3V_A	T0275TS027_5	T0275	3.05	6.2719	6.2947	137	137	100
2Z3V_A	T0275TS030_1	T0275	2.48	5.7152	5.7741	137	137	100
2Z3V_A	T0275TS030_2	T0275	2.47	5.4368	5.5139	137	137	100
2Z3V_A	T0275TS033_1	T0275	2.44	7.3966	7.3471	137	135	98.5401459854015
2Z3V_A	T0275TS033_2	T0275	2.56	5.8464	5.8967	137	134	97.8102189781022
2Z3V_A	T0275TS033_3	T0275	2.43	5.0147	5.1197	137	122	89.051094890511
2Z3V_A	T0275TS033_4	T0275	2.96	5.2477	5.3372	137	128	93.4306569343066
2Z3V_A	T0275TS033_5	T0275	2.14	6.9899	6.9665	137	121	88.3211678832117
2Z3V_A	T0275TS035_1	T0275	2.47	6.8287	6.8156	137	137	100
2Z3V_A	T0275TS035_2	T0275	2.48	7.0143	6.9893	137	137	100
2Z3V_A	T0275TS035_3	T0275	2.75	5.7152	5.7741	137	137	100
2Z3V_A	T0275TS035_4	T0275	2.39	7.1998	7.1630	137	137	100
2Z3V_A	T0275TS039_1u	T0275	2.89	2.0964	2.4299	137	137	100
2Z3V_A	T0275TS039_2u	T0275	2.82	2.1892	2.5130	137	137	100
2Z3V_A	T0275TS039_3u	T0275	2.91	0.7046	1.2459	137	137	100
2Z3V_A	T0275TS039_4u	T0275	2.22	0.7046	1.2459	137	137	100
2Z3V_A	T0275TS039_5u	T0275	3.07	1.7252	2.1012	137	137	100
2Z3V_A	T0275TS042_1	T0275	2.49	6.3647	6.3815	137	137	100
2Z3V_A	T0275TS042_2	T0275	2.37	5.8080	5.8608	137	137	100
2Z3V_A	T0275TS042_3	T0275	2.35	6.1791	6.2079	137	137	100
2Z3V_A	T0275TS042_4	T0275	2.32	6.4575	6.4683	137	137	100
2Z3V_A	T0275TS046_1u	T0275	2.42	7.5439	7.4850	137	134	97.8102189781022
2Z3V_A	T0275TS049_1	T0275	2.68	-2.8215	0.0001	137	137	100
2Z3V_A	T0275TS051_1	T0275	2.51	7.6638	7.5972	137	137	100
2Z3V_A	T0275TS051_2	T0275	2.24	7.7566	7.6841	137	137	100
2Z3V_A	T0275TS052_1	T0275	2.51	7.6638	7.5972	137	137	100
2Z3V_A	T0275TS052_2	T0275	2.24	7.7566	7.6841	137	137	100
2Z3V_A	T0275TS052_3	T0275	2.56	5.9008	5.9476	137	137	100
2Z3V_A	T0275TS052_4	T0275	2.63	5.8080	5.8608	137	137	100
2Z3V_A	T0275TS052_5	T0275	2.47	5.5296	5.6006	137	137	100
2Z3V_A	T0275TS060_1	T0275	2.95	1.3541	1.7801	137	137	100
2Z3V_A	T0275TS060_2	T0275	2.64	-0.0378	0.7067	137	137	100
2Z3V_A	T0275TS060_3	T0275	3.04	1.5397	1.9396	137	137	100
2Z3V_A	T0275TS060_4	T0275	2.37	0.0550	0.7684	137	137	100
2Z3V_A	T0275TS060_5	T0275	2.55	0.6118	1.1735	137	137	100
2Z3V_A	T0275TS061_1	T0275	2.99	0.2406	0.8971	137	137	100
2Z3V_A	T0275TS061_2	T0275	3.06	0.3477	0.9745	137	136	99.2700729927007
2Z3V_A	T0275TS067_1	T0275	2.32	7.4782	7.4235	137	137	100
2Z3V_A	T0275TS079_1	T0275	2.54	7.2926	7.2498	137	137	100
2Z3V_A	T0275TS079_2	T0275	2.38	7.6638	7.5972	137	137	100
2Z3V_A	T0275TS081_1	T0275	1.89	7.2400	7.2005	137	95	69.3430656934307
2Z3V_A	T0275TS081_2	T0275	2.11	7.0810	7.0517	137	132	96.3503649635037
2Z3V_A	T0275TS081_3	T0275	2.11	7.0810	7.0517	137	132	96.3503649635037
2Z3V_A	T0275TS089_1	T0275	2.99	6.0864	6.1211	137	137	100
2Z3V_A	T0275TS089_2	T0275	2.95	4.5089	4.6479	137	137	100
2Z3V_A	T0275TS089_3	T0275	2.74	2.6531	2.9327	137	137	100
2Z3V_A	T0275TS089_4	T0275	2.25	0.4262	1.0325	137	137	100
2Z3V_A	T0275TS089_5	T0275	2.39	0.2406	0.8971	137	137	100
2Z3V_A	T0275TS094_1	T0275	3.09	4.6945	4.8209	137	137	100
2Z3V_A	T0275TS094_2	T0275	2.45	5.0657	5.1672	137	137	100
2Z3V_A	T0275TS094_3	T0275	2.89	4.7873	4.9074	137	137	100
2Z3V_A	T0275TS094_4	T0275	2.52	4.5089	4.6479	137	137	100
2Z3V_A	T0275TS094_5	T0275	3.04	4.1378	4.3024	137	137	100
2Z3V_A	T0275TS096_1	T0275	2.07	7.0143	6.9893	137	137	100
2Z3V_A	T0275TS096_2	T0275	2.13	7.4782	7.4235	137	137	100
2Z3V_A	T0275TS096_5	T0275	2.37	7.3854	7.3366	137	137	100
2Z3V_A	T0275TS100_1	T0275	2.15	7.2926	7.2498	137	137	100
2Z3V_A	T0275TS100_2	T0275	2.21	7.3854	7.3366	137	137	100
2Z3V_A	T0275TS100_3	T0275	2.24	7.3854	7.3366	137	137	100
2Z3V_A	T0275TS100_4	T0275	2.29	7.3854	7.3366	137	137	100
2Z3V_A	T0275TS100_5	T0275	2.29	7.2926	7.2498	137	137	100
2Z3V_A	T0275TS101_1	T0275	2.25	7.6638	7.5972	137	137	100
2Z3V_A	T0275TS101_2	T0275	2.49	7.1998	7.1630	137	137	100
2Z3V_A	T0275TS101_3	T0275	2.18	7.6638	7.5972	137	137	100
2Z3V_A	T0275TS101_4	T0275	2.12	7.4782	7.4235	137	137	100
2Z3V_A	T0275TS101_5	T0275	2.37	7.3854	7.3366	137	137	100
2Z3V_A	T0275TS109_1	T0275	2.68	7.7174	7.6474	137	136	99.2700729927007
2Z3V_A	T0275TS110_1	T0275	2.16	7.2294	7.1906	137	131	95.6204379562044
2Z3V_A	T0275TS110_2	T0275	2.56	5.8464	5.8967	137	134	97.8102189781022
2Z3V_A	T0275TS110_3	T0275	2.05	5.6558	5.7185	137	113	82.4817518248175
2Z3V_A	T0275TS110_4	T0275	2.22	5.2285	5.3193	137	113	82.4817518248175
2Z3V_A	T0275TS110_5	T0275	3.21	2.9207	3.1772	137	118	86.1313868613139
2Z3V_A	T0275TS111_1	T0275	2.16	7.2294	7.1906	137	131	95.6204379562044
2Z3V_A	T0275TS111_2	T0275	2.56	5.8464	5.8967	137	134	97.8102189781022
2Z3V_A	T0275TS111_3	T0275	2.20	5.0366	5.1401	137	117	85.4014598540146
2Z3V_A	T0275TS111_4	T0275	2.66	5.4427	5.5194	137	128	93.4306569343066
2Z3V_A	T0275TS111_5	T0275	3.04	5.5331	5.6038	137	126	91.970802919708
2Z3V_A	T0275TS112_1	T0275	2.34	6.8783	6.8620	137	123	89.7810218978102
2Z3V_A	T0275TS112_2	T0275	2.44	7.3966	7.3471	137	135	98.5401459854015
2Z3V_A	T0275TS112_3	T0275	2.56	5.8464	5.8967	137	134	97.8102189781022
2Z3V_A	T0275TS112_4	T0275	2.18	7.4375	7.3854	137	136	99.2700729927007
2Z3V_A	T0275TS112_5	T0275	2.22	5.6578	5.7204	137	134	97.8102189781022
2Z3V_A	T0275TS113_1	T0275	2.24	7.4782	7.4235	137	137	100
2Z3V_A	T0275TS113_2	T0275	2.46	5.9936	6.0343	137	137	100
2Z3V_A	T0275TS113_3	T0275	2.35	5.6224	5.6873	137	137	100
2Z3V_A	T0275TS113_4	T0275	2.28	7.1070	7.0761	137	137	100
2Z3V_A	T0275TS113_5	T0275	2.29	7.4225	7.3714	137	124	90.5109489051095
2Z3V_A	T0275TS114_1	T0275	2.73	6.8287	6.8156	137	137	100
2Z3V_A	T0275TS114_2	T0275	1.61	-0.8729	0.2566	137	137	100
2Z3V_A	T0275TS114_3	T0275	2.65	-0.7801	0.2959	137	137	100
2Z3V_A	T0275TS114_4	T0275	1.97	-0.8729	0.2566	137	137	100
2Z3V_A	T0275TS114_5	T0275	2.31	-0.7801	0.2959	137	137	100
2Z3V_A	T0275TS122_1	T0275	2.18	7.1998	7.1630	137	137	100
2Z3V_A	T0275TS126_1	T0275	2.23	7.6638	7.5972	137	137	100
2Z3V_A	T0275TS126_2	T0275	2.51	7.7566	7.6841	137	137	100
2Z3V_A	T0275TS126_3	T0275	2.49	5.7152	5.7741	137	137	100
2Z3V_A	T0275TS126_4	T0275	2.49	5.9008	5.9476	137	137	100
2Z3V_A	T0275TS126_5	T0275	2.97	4.6017	4.7344	137	137	100
2Z3V_A	T0275TS137_1	T0275	2.09	7.7566	7.6841	137	137	100
2Z3V_A	T0275TS137_2	T0275	2.33	7.6638	7.5972	137	137	100
2Z3V_A	T0275TS137_3	T0275	2.26	7.3854	7.3366	137	137	100
2Z3V_A	T0275TS137_4	T0275	1.96	7.8494	7.7709	137	137	100
2Z3V_A	T0275TS137_5	T0275	2.20	7.5710	7.5104	137	137	100
2Z3V_A	T0275TS139_1	T0275	2.58	7.4782	7.4235	137	137	100
2Z3V_A	T0275TS156_1	T0275	2.59	5.8080	5.8608	137	137	100
2Z3V_A	T0275TS156_2	T0275	2.29	7.3854	7.3366	137	137	100
2Z3V_A	T0275TS157_1	T0275	2.25	7.5710	7.5104	137	137	100
2Z3V_A	T0275TS160_1	T0275	2.92	5.9008	5.9476	137	137	100
2Z3V_A	T0275TS160_2	T0275	2.24	5.7152	5.7741	137	137	100
2Z3V_A	T0275TS160_3	T0275	2.38	5.6224	5.6873	137	137	100
2Z3V_A	T0275TS160_4	T0275	2.43	6.1791	6.2079	137	137	100
2Z3V_A	T0275TS160_5	T0275	2.87	5.9008	5.9476	137	137	100
2Z3V_A	T0275TS166_1	T0275	1.72	7.7566	7.6841	137	137	100
2Z3V_A	T0275TS166_2	T0275	1.89	7.7566	7.6841	137	137	100
2Z3V_A	T0275TS166_3	T0275	1.89	7.7566	7.6841	137	137	100
2Z3V_A	T0275TS166_4	T0275	2.41	5.0025	5.1082	137	120	87.5912408759124
2Z3V_A	T0275TS166_5	T0275	2.41	7.4624	7.4087	137	132	96.3503649635037
2Z3V_A	T0275TS176_1	T0275	2.30	7.9422	7.8578	137	137	100
2Z3V_A	T0275TS176_3	T0275	2.53	7.3854	7.3366	137	137	100
2Z3V_A	T0275TS176_4	T0275	2.18	6.5503	6.5551	137	137	100
2Z3V_A	T0275TS176_5	T0275	3.05	5.5296	5.6006	137	137	100
2Z3V_A	T0275TS185_1	T0275	3.10	5.9936	6.0343	137	137	100
2Z3V_A	T0275TS186_1	T0275	1.94	7.4375	7.3854	137	136	99.2700729927007
2Z3V_A	T0275TS186_2	T0275	2.56	5.8464	5.8967	137	134	97.8102189781022
2Z3V_A	T0275TS186_3	T0275	2.25	4.8562	4.9717	137	121	88.3211678832117
2Z3V_A	T0275TS186_4	T0275	3.19	5.0272	5.1313	137	124	90.5109489051095
2Z3V_A	T0275TS186_5	T0275	2.93	2.2881	2.6020	137	133	97.0802919708029
2Z3V_A	T0275TS197_1	T0275	2.30	5.8080	5.8608	137	137	100
2Z3V_A	T0275TS207_1	T0275	2.40	5.7152	5.7741	137	137	100
2Z3V_A	T0275TS207_2	T0275	2.22	7.6638	7.5972	137	137	100
2Z3V_A	T0275TS207_3	T0275	1.92	4.4161	4.5614	137	137	100
2Z3V_A	T0275TS207_4	T0275	2.47	6.1791	6.2079	137	137	100
2Z3V_A	T0275TS207_5	T0275	3.14	3.5810	3.7857	137	137	100
2Z3V_A	T0275TS213_1	T0275	2.54	5.8080	5.8608	137	137	100
2Z3V_A	T0275TS217_1	T0275	2.47	7.3854	7.3366	137	137	100
2Z3V_A	T0275TS223_1	T0275	2.59	5.7152	5.7741	137	137	100
2Z3V_A	T0275TS237_1	T0275	2.39	5.7965	5.8501	137	133	97.0802919708029
2Z3V_A	T0275TS242_1	T0275	2.22	7.6638	7.5972	137	137	100
2Z3V_A	T0275TS242_2	T0275	2.40	5.7152	5.7741	137	137	100
2Z3V_A	T0275TS242_3	T0275	2.00	4.3234	4.4750	137	137	100
2Z3V_A	T0275TS242_4	T0275	2.89	4.7873	4.9074	137	137	100
2Z3V_A	T0275TS242_5	T0275	3.09	5.5296	5.6006	137	137	100
2Z3V_A	T0275TS243_1	T0275	2.56	5.5296	5.6006	137	137	100
2Z3V_A	T0275TS244_1	T0275	2.40	7.4782	7.4235	137	137	100
2Z3V_A	T0275TS245_1	T0275	2.16	6.7168	6.7109	137	126	91.970802919708
2Z3V_A	T0275TS247_1	T0275	2.95	1.7252	2.1012	137	137	100
2Z3V_A	T0275TS261_1	T0275	2.30	7.6382	7.5732	137	134	97.8102189781022
2Z3V_A	T0275TS263_1	T0275	2.39	7.2926	7.2498	137	137	100
2Z3V_A	T0275TS263_2	T0275	2.30	4.6017	4.7344	137	137	100
2Z3V_A	T0275TS263_3	T0275	2.44	6.3647	6.3815	137	137	100
2Z3V_A	T0275TS267_1	T0275	1.99	7.8494	7.7709	137	137	100
2Z3V_A	T0275TS267_2	T0275	2.21	8.0349	7.9447	137	137	100
2Z3V_A	T0275TS267_3	T0275	2.12	7.9422	7.8578	137	137	100
2Z3V_A	T0275TS272_1	T0275	2.25	7.1070	7.0761	137	137	100
2Z3V_A	T0275TS272_2	T0275	2.21	7.0143	6.9893	137	137	100
2Z3V_A	T0275TS272_3	T0275	1.94	6.7359	6.7288	137	137	100
2Z3V_A	T0275TS272_4	T0275	1.68	7.1070	7.0761	137	137	100
2Z3V_A	T0275TS272_5	T0275	1.97	6.1791	6.2079	137	137	100
2Z3V_A	T0275TS283_1	T0275	2.53	6.1791	6.2079	137	137	100
2Z3V_A	T0275TS283_2	T0275	2.43	6.1791	6.2079	137	137	100
2Z3V_A	T0275TS283_3	T0275	2.43	6.1791	6.2079	137	137	100
2Z3V_A	T0275TS283_4	T0275	2.53	6.1791	6.2079	137	137	100
2Z3V_A	T0275TS283_5	T0275	2.53	6.1791	6.2079	137	137	100
2Z3V_A	T0275TS289_1	T0275	1.80	4.4318	4.5761	137	134	97.8102189781022
2Z3V_A	T0275TS290_1	T0275	2.49	7.5308	7.4728	137	136	99.2700729927007
2Z3V_A	T0275TS304_1	T0275	2.46	7.3854	7.3366	137	137	100
2Z3V_A	T0275TS304_2	T0275	1.87	4.0200	4.1929	137	135	98.5401459854015
2Z3V_A	T0275TS305_1	T0275	2.77	5.3440	5.4272	137	137	100
2Z3V_A	T0275TS305_2	T0275	2.03	7.2926	7.2498	137	137	100
2Z3V_A	T0275TS319_1	T0275	2.65	5.8080	5.8608	137	137	100
2Z3V_A	T0275TS319_2	T0275	2.96	5.6224	5.6873	137	137	100
2Z3V_A	T0275TS319_3	T0275	2.41	5.6224	5.6873	137	137	100
2Z3V_A	T0275TS320_1	T0275	2.80	0.4768	1.0704	137	74	54.014598540146
2Z3V_A	T0275TS320_2	T0275	2.70	-0.2697	0.5616	137	109	79.5620437956204
2Z3V_A	T0275TS320_4	T0275	2.80	-0.9878	0.2122	137	104	75.9124087591241
2Z3V_A	T0275TS320_5	T0275	2.71	1.3587	1.7840	137	114	83.2116788321168
2Z3V_A	T0275TS324_1	T0275	2.40	7.3854	7.3366	137	137	100
2Z3V_A	T0275TS324_2	T0275	2.50	5.4785	5.5528	137	136	99.2700729927007
2Z3V_A	T0275TS324_3	T0275	2.25	6.6652	6.6627	137	114	83.2116788321168
2Z3V_A	T0275TS324_4	T0275	2.66	1.3753	1.7982	137	109	79.5620437956204
2Z3V_A	T0275TS324_5	T0275	2.59	0.9558	1.4474	137	113	82.4817518248175
2Z3V_A	T0275TS331_1	T0275	2.19	7.1998	7.1630	137	137	100
2Z3V_A	T0275TS331_2	T0275	2.09	7.7566	7.6841	137	137	100
2Z3V_A	T0275TS331_3	T0275	2.23	7.5841	7.5227	137	135	98.5401459854015
[truncated: 89,806 more rows]
