# Supplementary material for: Addressing the Role of Conformational Diversity in Protein Structure Prediction
Source: PLoS One. 2016 May 9;11(5):e0154923. doi: 10.1371/journal.pone.0154923 (PMC4861349; doi:10.1371/journal.pone.0154923)
Supplement: S1 Dataset — (GZ) [file pone.0154923.s002.gz › Palopoli-Monzon_2016_SI/Structural_alignments/SET_CASP/rmsd_mammoth_T0096.out.cov]

1E2X_A	1H9G_A	T0096	1.66	10.9937	10.7148	223	223	100
1E2X_A	1H9T_A	T0096	0.83	11.4501	11.1421	223	232	104.035874439462
1E2X_A	1HW1_A	T0096	0.35	11.4501	11.1421	223	226	101.345291479821
1E2X_A	1HW2_A	T0096	0.53	11.3849	11.0810	223	222	99.5515695067265
1E2X_A	T0096AL027_1	T0096	no_data	no_data	no_data	223	no_data	no_data
1E2X_A	T0096AL044_1	T0096	no_data	no_data	no_data	223	no_data	no_data
1E2X_A	T0096AL044_2	T0096	no_data	no_data	no_data	223	no_data	no_data
1E2X_A	T0096AL044_3	T0096	no_data	no_data	no_data	223	no_data	no_data
1E2X_A	T0096AL052_1	T0096	no_data	no_data	no_data	223	no_data	no_data
1E2X_A	T0096AL052_2	T0096	no_data	no_data	no_data	223	no_data	no_data
1E2X_A	T0096AL052_3	T0096	no_data	no_data	no_data	223	no_data	no_data
1E2X_A	T0096AL052_4	T0096	no_data	no_data	no_data	223	no_data	no_data
1E2X_A	T0096AL052_5	T0096	no_data	no_data	no_data	223	no_data	no_data
1E2X_A	T0096AL077_1	T0096	no_data	no_data	no_data	223	no_data	no_data
1E2X_A	T0096AL086_1	T0096	no_data	no_data	no_data	223	no_data	no_data
1E2X_A	T0096AL093_1	T0096	no_data	no_data	no_data	223	no_data	no_data
1E2X_A	T0096AL093_2	T0096	no_data	no_data	no_data	223	no_data	no_data
1E2X_A	T0096AL094_1	T0096	no_data	no_data	no_data	223	no_data	no_data
1E2X_A	T0096AL103_1	T0096	no_data	no_data	no_data	223	no_data	no_data
1E2X_A	T0096AL103_2	T0096	no_data	no_data	no_data	223	no_data	no_data
1E2X_A	T0096AL103_3	T0096	no_data	no_data	no_data	223	no_data	no_data
1E2X_A	T0096AL103_4	T0096	no_data	no_data	no_data	223	no_data	no_data
1E2X_A	T0096AL103_5	T0096	no_data	no_data	no_data	223	no_data	no_data
1E2X_A	T0096AL104_1	T0096	no_data	no_data	no_data	223	no_data	no_data
1E2X_A	T0096AL104_2	T0096	no_data	no_data	no_data	223	no_data	no_data
1E2X_A	T0096AL105_1	T0096	no_data	no_data	no_data	223	no_data	no_data
1E2X_A	T0096AL105_2	T0096	no_data	no_data	no_data	223	no_data	no_data
1E2X_A	T0096AL106_1	T0096	no_data	no_data	no_data	223	no_data	no_data
1E2X_A	T0096AL106_2	T0096	no_data	no_data	no_data	223	no_data	no_data
1E2X_A	T0096AL107_1	T0096	no_data	no_data	no_data	223	no_data	no_data
1E2X_A	T0096AL107_2	T0096	no_data	no_data	no_data	223	no_data	no_data
1E2X_A	T0096AL108_1	T0096	no_data	no_data	no_data	223	no_data	no_data
1E2X_A	T0096AL108_2	T0096	no_data	no_data	no_data	223	no_data	no_data
1E2X_A	T0096AL111_1	T0096	no_data	no_data	no_data	223	no_data	no_data
1E2X_A	T0096AL111_2	T0096	no_data	no_data	no_data	223	no_data	no_data
1E2X_A	T0096AL111_3	T0096	no_data	no_data	no_data	223	no_data	no_data
1E2X_A	T0096AL127_1	T0096	no_data	no_data	no_data	223	no_data	no_data
1E2X_A	T0096AL127_1u	T0096	no_data	no_data	no_data	223	no_data	no_data
1E2X_A	T0096AL127_2	T0096	no_data	no_data	no_data	223	no_data	no_data
1E2X_A	T0096AL127_2u	T0096	no_data	no_data	no_data	223	no_data	no_data
1E2X_A	T0096AL127_3	T0096	no_data	no_data	no_data	223	no_data	no_data
1E2X_A	T0096AL127_3u	T0096	no_data	no_data	no_data	223	no_data	no_data
1E2X_A	T0096AL127_4	T0096	no_data	no_data	no_data	223	no_data	no_data
1E2X_A	T0096AL127_4u	T0096	no_data	no_data	no_data	223	no_data	no_data
1E2X_A	T0096AL127_5	T0096	no_data	no_data	no_data	223	no_data	no_data
1E2X_A	T0096AL127_5u	T0096	no_data	no_data	no_data	223	no_data	no_data
1E2X_A	T0096AL132_1	T0096	no_data	no_data	no_data	223	no_data	no_data
1E2X_A	T0096AL132_2	T0096	no_data	no_data	no_data	223	no_data	no_data
1E2X_A	T0096AL132_3	T0096	no_data	no_data	no_data	223	no_data	no_data
1E2X_A	T0096AL132_4	T0096	no_data	no_data	no_data	223	no_data	no_data
1E2X_A	T0096AL132_5	T0096	no_data	no_data	no_data	223	no_data	no_data
1E2X_A	T0096AL137_1	T0096	no_data	no_data	no_data	223	no_data	no_data
1E2X_A	T0096AL150_1	T0096	no_data	no_data	no_data	223	no_data	no_data
1E2X_A	T0096AL158_1	T0096	no_data	no_data	no_data	223	no_data	no_data
1E2X_A	T0096AL158_2	T0096	no_data	no_data	no_data	223	no_data	no_data
1E2X_A	T0096AL158_3	T0096	no_data	no_data	no_data	223	no_data	no_data
1E2X_A	T0096AL158_4	T0096	no_data	no_data	no_data	223	no_data	no_data
1E2X_A	T0096AL170_1	T0096	no_data	no_data	no_data	223	no_data	no_data
1E2X_A	T0096AL170_2	T0096	no_data	no_data	no_data	223	no_data	no_data
1E2X_A	T0096AL170_3	T0096	no_data	no_data	no_data	223	no_data	no_data
1E2X_A	T0096AL170_4	T0096	no_data	no_data	no_data	223	no_data	no_data
1E2X_A	T0096AL170_5	T0096	no_data	no_data	no_data	223	no_data	no_data
1E2X_A	T0096AL173_1	T0096	no_data	no_data	no_data	223	no_data	no_data
1E2X_A	T0096AL197_1	T0096	no_data	no_data	no_data	223	no_data	no_data
1E2X_A	T0096AL204_1	T0096	no_data	no_data	no_data	223	no_data	no_data
1E2X_A	T0096AL229_1	T0096	no_data	no_data	no_data	223	no_data	no_data
1E2X_A	T0096AL259_1	T0096	no_data	no_data	no_data	223	no_data	no_data
1E2X_A	T0096AL259_2	T0096	no_data	no_data	no_data	223	no_data	no_data
1E2X_A	T0096AL259_3	T0096	no_data	no_data	no_data	223	no_data	no_data
1E2X_A	T0096AL259_4	T0096	no_data	no_data	no_data	223	no_data	no_data
1E2X_A	T0096AL259_5	T0096	no_data	no_data	no_data	223	no_data	no_data
1E2X_A	T0096AL260_1	T0096	no_data	no_data	no_data	223	no_data	no_data
1E2X_A	T0096AL260_2	T0096	no_data	no_data	no_data	223	no_data	no_data
1E2X_A	T0096AL260_3	T0096	no_data	no_data	no_data	223	no_data	no_data
1E2X_A	T0096AL260_4	T0096	no_data	no_data	no_data	223	no_data	no_data
1E2X_A	T0096AL260_5	T0096	no_data	no_data	no_data	223	no_data	no_data
1E2X_A	T0096AL273_1	T0096	no_data	no_data	no_data	223	no_data	no_data
1E2X_A	T0096AL273_2	T0096	no_data	no_data	no_data	223	no_data	no_data
1E2X_A	T0096AL274_1	T0096	no_data	no_data	no_data	223	no_data	no_data
1E2X_A	T0096AL274_2	T0096	no_data	no_data	no_data	223	no_data	no_data
1E2X_A	T0096AL274_3	T0096	no_data	no_data	no_data	223	no_data	no_data
1E2X_A	T0096AL274_4	T0096	no_data	no_data	no_data	223	no_data	no_data
1E2X_A	T0096AL274_5	T0096	no_data	no_data	no_data	223	no_data	no_data
1E2X_A	T0096AL280_1	T0096	no_data	no_data	no_data	223	no_data	no_data
1E2X_A	T0096AL280_2	T0096	no_data	no_data	no_data	223	no_data	no_data
1E2X_A	T0096AL280_3	T0096	no_data	no_data	no_data	223	no_data	no_data
1E2X_A	T0096AL280_4	T0096	no_data	no_data	no_data	223	no_data	no_data
1E2X_A	T0096AL280_5	T0096	no_data	no_data	no_data	223	no_data	no_data
1E2X_A	T0096AL329_1	T0096	no_data	no_data	no_data	223	no_data	no_data
1E2X_A	T0096AL329_2	T0096	no_data	no_data	no_data	223	no_data	no_data
1E2X_A	T0096AL344_2	T0096	no_data	no_data	no_data	223	no_data	no_data
1E2X_A	T0096AL344_3	T0096	no_data	no_data	no_data	223	no_data	no_data
1E2X_A	T0096AL357_1	T0096	no_data	no_data	no_data	223	no_data	no_data
1E2X_A	T0096AL357_2	T0096	no_data	no_data	no_data	223	no_data	no_data
1E2X_A	T0096AL357_3	T0096	no_data	no_data	no_data	223	no_data	no_data
1E2X_A	T0096AL357_4	T0096	no_data	no_data	no_data	223	no_data	no_data
1E2X_A	T0096AL359_1	T0096	no_data	no_data	no_data	223	no_data	no_data
1E2X_A	T0096AL361_1	T0096	no_data	no_data	no_data	223	no_data	no_data
1E2X_A	T0096AL361_2	T0096	no_data	no_data	no_data	223	no_data	no_data
1E2X_A	T0096AL361_3	T0096	no_data	no_data	no_data	223	no_data	no_data
1E2X_A	T0096AL361_4	T0096	no_data	no_data	no_data	223	no_data	no_data
1E2X_A	T0096AL375_1	T0096	no_data	no_data	no_data	223	no_data	no_data
1E2X_A	T0096AL381_1	T0096	no_data	no_data	no_data	223	no_data	no_data
1E2X_A	T0096AL382_1	T0096	no_data	no_data	no_data	223	no_data	no_data
1E2X_A	T0096AL389_1	T0096	no_data	no_data	no_data	223	no_data	no_data
1E2X_A	T0096AL389_2	T0096	no_data	no_data	no_data	223	no_data	no_data
1E2X_A	T0096AL389_3	T0096	no_data	no_data	no_data	223	no_data	no_data
1E2X_A	T0096AL389_4	T0096	no_data	no_data	no_data	223	no_data	no_data
1E2X_A	T0096AL389_5	T0096	no_data	no_data	no_data	223	no_data	no_data
1E2X_A	T0096AL395_1	T0096	no_data	no_data	no_data	223	no_data	no_data
1E2X_A	T0096AL395_2	T0096	no_data	no_data	no_data	223	no_data	no_data
1E2X_A	T0096AL395_3	T0096	no_data	no_data	no_data	223	no_data	no_data
1E2X_A	T0096AL395_4	T0096	no_data	no_data	no_data	223	no_data	no_data
1E2X_A	T0096AL395_5	T0096	no_data	no_data	no_data	223	no_data	no_data
1E2X_A	T0096AL401_1	T0096	no_data	no_data	no_data	223	no_data	no_data
1E2X_A	T0096AL401_2	T0096	no_data	no_data	no_data	223	no_data	no_data
1E2X_A	T0096AL401_3	T0096	no_data	no_data	no_data	223	no_data	no_data
1E2X_A	T0096AL401_4	T0096	no_data	no_data	no_data	223	no_data	no_data
1E2X_A	T0096AL401_5	T0096	no_data	no_data	no_data	223	no_data	no_data
1E2X_A	T0096AL405_1	T0096	no_data	no_data	no_data	223	no_data	no_data
1E2X_A	T0096DR324_1	T0096	no_data	no_data	no_data	223	no_data	no_data
1E2X_A	T0096RR017_1	T0096	no_data	no_data	no_data	223	no_data	no_data
1E2X_A	T0096RR392_1	T0096	no_data	no_data	no_data	223	no_data	no_data
1E2X_A	T0096SS010_1	T0096	no_data	no_data	no_data	223	no_data	no_data
1E2X_A	T0096SS017_1	T0096	no_data	no_data	no_data	223	no_data	no_data
1E2X_A	T0096SS018_1	T0096	no_data	no_data	no_data	223	no_data	no_data
1E2X_A	T0096SS018_2	T0096	no_data	no_data	no_data	223	no_data	no_data
1E2X_A	T0096SS027_1	T0096	no_data	no_data	no_data	223	no_data	no_data
1E2X_A	T0096SS027_2	T0096	no_data	no_data	no_data	223	no_data	no_data
1E2X_A	T0096SS027_3	T0096	no_data	no_data	no_data	223	no_data	no_data
1E2X_A	T0096SS027_4	T0096	no_data	no_data	no_data	223	no_data	no_data
1E2X_A	T0096SS031_1	T0096	no_data	no_data	no_data	223	no_data	no_data
1E2X_A	T0096SS039_1	T0096	no_data	no_data	no_data	223	no_data	no_data
1E2X_A	T0096SS052_1	T0096	no_data	no_data	no_data	223	no_data	no_data
1E2X_A	T0096SS055_1	T0096	no_data	no_data	no_data	223	no_data	no_data
1E2X_A	T0096SS094_1	T0096	no_data	no_data	no_data	223	no_data	no_data
1E2X_A	T0096SS111_1	T0096	no_data	no_data	no_data	223	no_data	no_data
1E2X_A	T0096SS115_1	T0096	no_data	no_data	no_data	223	no_data	no_data
1E2X_A	T0096SS137_1	T0096	no_data	no_data	no_data	223	no_data	no_data
1E2X_A	T0096SS150_1	T0096	no_data	no_data	no_data	223	no_data	no_data
1E2X_A	T0096SS151_1	T0096	no_data	no_data	no_data	223	no_data	no_data
1E2X_A	T0096SS197_1	T0096	no_data	no_data	no_data	223	no_data	no_data
1E2X_A	T0096SS214_1	T0096	no_data	no_data	no_data	223	no_data	no_data
1E2X_A	T0096SS216_1	T0096	no_data	no_data	no_data	223	no_data	no_data
1E2X_A	T0096SS251_1	T0096	no_data	no_data	no_data	223	no_data	no_data
1E2X_A	T0096SS258_1	T0096	no_data	no_data	no_data	223	no_data	no_data
1E2X_A	T0096SS273_1	T0096	no_data	no_data	no_data	223	no_data	no_data
1E2X_A	T0096SS281_1	T0096	no_data	no_data	no_data	223	no_data	no_data
1E2X_A	T0096SS325_1	T0096	no_data	no_data	no_data	223	no_data	no_data
1E2X_A	T0096SS342_1	T0096	no_data	no_data	no_data	223	no_data	no_data
1E2X_A	T0096SS385_1	T0096	no_data	no_data	no_data	223	no_data	no_data
1E2X_A	T0096SS402_1	T0096	no_data	no_data	no_data	223	no_data	no_data
1E2X_A	T0096SS453_1	T0096	no_data	no_data	no_data	223	no_data	no_data
1E2X_A	T0096SS456_1	T0096	no_data	no_data	no_data	223	no_data	no_data
1E2X_A	T0096SS510_1	T0096	no_data	no_data	no_data	223	no_data	no_data
1E2X_A	T0096SS530_1	T0096	no_data	no_data	no_data	223	no_data	no_data
1E2X_A	T0096TS001_1	T0096	2.61	0.3907	1.0061	223	146	65.4708520179372
1E2X_A	T0096TS002_1	T0096	2.46	1.0438	1.5196	223	207	92.8251121076233
1E2X_A	T0096TS004_1	T0096	2.41	-0.4166	0.4771	223	239	107.174887892377
1E2X_A	T0096TS004_2	T0096	2.58	0.1050	0.8023	223	239	107.174887892377
1E2X_A	T0096TS004_3	T0096	2.77	0.2354	0.8934	223	239	107.174887892377
1E2X_A	T0096TS004_4	T0096	3.05	0.4962	1.0851	223	239	107.174887892377
1E2X_A	T0096TS004_5	T0096	2.75	-0.3514	0.5138	223	239	107.174887892377
1E2X_A	T0096TS012_1	T0096	1.87	-0.8078	0.2838	223	239	107.174887892377
1E2X_A	T0096TS012_2	T0096	2.66	-0.6122	0.3743	223	239	107.174887892377
1E2X_A	T0096TS012_3	T0096	2.17	-0.6774	0.3427	223	239	107.174887892377
1E2X_A	T0096TS012_4	T0096	3.38	-1.3946	0.0930	223	239	107.174887892377
1E2X_A	T0096TS012_5	T0096	2.52	-1.5250	0.0670	223	239	107.174887892377
1E2X_A	T0096TS017_1	T0096	2.65	4.2613	4.4173	223	74	33.1838565022422
1E2X_A	T0096TS018_1u	T0096	2.39	-1.3946	0.0930	223	239	107.174887892377
1E2X_A	T0096TS023_1	T0096	2.72	4.1937	4.3543	223	75	33.6322869955157
1E2X_A	T0096TS028_1	T0096	3.01	0.6266	1.1850	223	239	107.174887892377
1E2X_A	T0096TS028_2	T0096	3.03	0.6266	1.1850	223	239	107.174887892377
1E2X_A	T0096TS028_3	T0096	2.96	0.6266	1.1850	223	239	107.174887892377
1E2X_A	T0096TS028_4	T0096	2.55	-1.7206	0.0381	223	239	107.174887892377
1E2X_A	T0096TS028_5	T0096	2.58	-1.1990	0.1429	223	239	107.174887892377
1E2X_A	T0096TS031_1	T0096	2.87	3.8786	4.0616	223	238	106.726457399103
1E2X_A	T0096TS031_2	T0096	2.11	-1.6554	0.0465	223	238	106.726457399103
1E2X_A	T0096TS032_1	T0096	2.37	-1.0824	0.1792	223	114	51.1210762331839
1E2X_A	T0096TS035_1	T0096	2.28	-0.2018	0.6027	223	239	107.174887892377
1E2X_A	T0096TS042_1	T0096	2.69	4.7717	4.8928	223	73	32.7354260089686
1E2X_A	T0096TS045_1	T0096	2.74	-0.0906	0.6725	223	239	107.174887892377
1E2X_A	T0096TS045_2	T0096	2.90	0.3658	0.9878	223	239	107.174887892377
1E2X_A	T0096TS045_3	T0096	2.87	-1.5250	0.0670	223	239	107.174887892377
1E2X_A	T0096TS047_1	T0096	2.75	5.2259	5.3168	223	62	27.8026905829596
1E2X_A	T0096TS047_2	T0096	2.27	4.7290	4.8530	223	62	27.8026905829596
1E2X_A	T0096TS047_3	T0096	2.80	4.8946	5.0075	223	62	27.8026905829596
1E2X_A	T0096TS047_4	T0096	2.76	4.8946	5.0075	223	62	27.8026905829596
1E2X_A	T0096TS047_5	T0096	3.06	1.0413	1.5175	223	100	44.8430493273543
1E2X_A	T0096TS055_1	T0096	2.27	-0.9382	0.2308	223	239	107.174887892377
1E2X_A	T0096TS055_2	T0096	2.27	-0.9382	0.2308	223	239	107.174887892377
1E2X_A	T0096TS055_3	T0096	2.27	-0.9382	0.2308	223	239	107.174887892377
1E2X_A	T0096TS055_4	T0096	2.27	-0.9382	0.2308	223	239	107.174887892377
1E2X_A	T0096TS055_5	T0096	2.27	-0.9382	0.2308	223	239	107.174887892377
1E2X_A	T0096TS058_1	T0096	2.91	-0.0254	0.7148	223	239	107.174887892377
1E2X_A	T0096TS058_2	T0096	2.80	-0.1558	0.6312	223	239	107.174887892377
1E2X_A	T0096TS058_3	T0096	2.82	-1.3946	0.0930	223	239	107.174887892377
1E2X_A	T0096TS065_1	T0096	2.67	3.0450	3.2913	223	60	26.9058295964126
1E2X_A	T0096TS065_2	T0096	2.68	0.4380	1.0412	223	66	29.5964125560538
1E2X_A	T0096TS076_1	T0096	2.73	3.6592	3.8581	223	72	32.2869955156951
1E2X_A	T0096TS080_1	T0096	2.54	0.0398	0.7581	223	239	107.174887892377
1E2X_A	T0096TS080_2	T0096	2.71	0.1050	0.8023	223	239	107.174887892377
1E2X_A	T0096TS080_3	T0096	3.01	0.6918	1.2359	223	239	107.174887892377
1E2X_A	T0096TS080_4	T0096	2.56	0.6266	1.1850	223	239	107.174887892377
1E2X_A	T0096TS080_5	T0096	2.41	0.2354	0.8934	223	239	107.174887892377
1E2X_A	T0096TS088_1	T0096	2.37	3.7201	3.9145	223	191	85.6502242152466
1E2X_A	T0096TS088_2	T0096	2.10	5.5685	5.6370	223	148	66.3677130044843
1E2X_A	T0096TS088_3	T0096	2.57	0.1050	0.8023	223	239	107.174887892377
1E2X_A	T0096TS088_4	T0096	2.86	-0.8078	0.2838	223	239	107.174887892377
1E2X_A	T0096TS088_5	T0096	2.94	0.7570	1.2873	223	239	107.174887892377
1E2X_A	T0096TS095_1	T0096	2.83	3.3543	3.5761	223	65	29.1479820627803
1E2X_A	T0096TS126_1	T0096	2.65	-1.7250	0.0376	223	76	34.0807174887892
1E2X_A	T0096TS133_1	T0096	2.70	4.2532	4.4098	223	72	32.2869955156951
1E2X_A	T0096TS133_2	T0096	2.90	-0.3926	0.4905	223	239	107.174887892377
1E2X_A	T0096TS133_3	T0096	2.42	4.4017	4.5480	223	72	32.2869955156951
1E2X_A	T0096TS133_4	T0096	2.72	3.0652	3.3099	223	72	32.2869955156951
1E2X_A	T0096TS137_1	T0096	no_data	no_data	no_data	223	no_data	no_data
1E2X_A	T0096TS161_1	T0096	2.55	-1.6554	0.0465	223	239	107.174887892377
1E2X_A	T0096TS161_2	T0096	2.56	-0.2862	0.5518	223	239	107.174887892377
1E2X_A	T0096TS161_3	T0096	1.80	-1.5250	0.0670	223	239	107.174887892377
1E2X_A	T0096TS161_4	T0096	2.38	-0.3514	0.5138	223	239	107.174887892377
1E2X_A	T0096TS161_5	T0096	2.86	-1.1990	0.1429	223	239	107.174887892377
1E2X_A	T0096TS169_1	T0096	2.79	3.8421	4.0277	223	76	34.0807174887892
1E2X_A	T0096TS179_1	T0096	2.69	-0.4604	0.4530	223	218	97.7578475336323
1E2X_A	T0096TS179_2	T0096	2.70	-0.7593	0.3051	223	211	94.6188340807175
1E2X_A	T0096TS179_3	T0096	2.22	-1.1990	0.1429	223	222	99.5515695067265
1E2X_A	T0096TS179_4	T0096	2.16	-1.1347	0.1623	223	202	90.5829596412556
1E2X_A	T0096TS179_5	T0096	2.59	-0.9963	0.2091	223	220	98.6547085201794
1E2X_A	T0096TS191_1	T0096	2.78	3.8077	3.9958	223	72	32.2869955156951
1E2X_A	T0096TS191_2	T0096	3.16	-0.6959	0.3340	223	149	66.8161434977578
1E2X_A	T0096TS197_1	T0096	2.71	1.2090	1.6572	223	130	58.2959641255605
1E2X_A	T0096TS197_2	T0096	3.00	1.3127	1.7449	223	125	56.0538116591928
1E2X_A	T0096TS216_1	T0096	2.80	-0.4818	0.4415	223	239	107.174887892377
1E2X_A	T0096TS255_1	T0096	2.94	-0.1558	0.6312	223	239	107.174887892377
1E2X_A	T0096TS278_1	T0096	2.56	-0.5875	0.3866	223	217	97.3094170403587
1E2X_A	T0096TS278_2	T0096	2.90	-0.7908	0.2912	223	218	97.7578475336323
1E2X_A	T0096TS278_3	T0096	3.04	-0.0794	0.6797	223	201	90.1345291479821
1E2X_A	T0096TS278_4	T0096	2.54	-0.2173	0.5932	223	181	81.1659192825112
1E2X_A	T0096TS278_5	T0096	2.85	0.0410	0.7589	223	186	83.4080717488789
1E2X_A	T0096TS281_1	T0096	2.93	2.4718	2.7680	223	167	74.8878923766816
1E2X_A	T0096TS281_2	T0096	2.39	0.8661	1.3746	223	167	74.8878923766816
1E2X_A	T0096TS281_3	T0096	2.80	-0.5790	0.3909	223	167	74.8878923766816
1E2X_A	T0096TS328_1	T0096	2.06	-0.3514	0.5138	223	239	107.174887892377
1E2X_A	T0096TS342_1	T0096	2.87	2.7511	3.0221	223	67	30.0448430493274
1E2X_A	T0096TS354_1	T0096	2.73	0.3658	0.9878	223	239	107.174887892377
1E2X_A	T0096TS354_2	T0096	2.33	0.9526	1.4448	223	239	107.174887892377
1E2X_A	T0096TS354_3	T0096	2.97	0.8874	1.3918	223	239	107.174887892377
1E2X_A	T0096TS354_4	T0096	2.89	0.3006	0.9402	223	239	107.174887892377
1E2X_A	T0096TS354_5	T0096	2.64	1.2786	1.7160	223	239	107.174887892377
1E2X_A	T0096TS359_1	T0096	2.74	4.0161	4.1892	223	80	35.8744394618834
1E2X_A	T0096TS363_1	T0096	2.71	1.9944	2.3390	223	89	39.9103139013453
1E2X_A	T0096TS363_2	T0096	2.54	0.6008	1.1650	223	126	56.5022421524664
1E2X_A	T0096TS363_3	T0096	2.99	2.3742	2.6797	223	71	31.8385650224215
1E2X_A	T0096TS384_1	T0096	2.76	3.6021	3.8053	223	95	42.6008968609865
1E2X_A	T0096TS390_1	T0096	2.71	-0.6774	0.3427	223	239	107.174887892377
1E2X_A	T0096TS393_1	T0096	2.46	1.0178	1.4982	223	239	107.174887892377
1E2X_A	T0096TS393_2	T0096	2.90	0.6266	1.1850	223	239	107.174887892377
1E2X_A	T0096TS393_3	T0096	2.95	0.4962	1.0851	223	239	107.174887892377
1E2X_A	T0096TS393_4	T0096	2.72	0.2354	0.8934	223	239	107.174887892377
1E2X_A	T0096TS393_5	T0096	3.14	0.3658	0.9878	223	239	107.174887892377
1E2X_A	T0096TS414_1	T0096	2.38	2.1915	2.5151	223	239	107.174887892377
1E2X_A	T0096TS414_2	T0096	2.39	1.5394	1.9394	223	239	107.174887892377
1E2X_A	T0096TS414_3	T0096	2.44	0.9526	1.4448	223	239	107.174887892377
1E2X_A	T0096TS414_4	T0096	2.40	1.4090	1.8271	223	239	107.174887892377
1E2X_A	T0096TS455_1u	T0096	no_data	no_data	no_data	223	no_data	no_data
1E2X_A	T0096TS457_1	T0096	2.06	5.6241	5.6889	223	63	28.2511210762332
1E2X_A	T0096TS459_1	T0096	2.93	1.6170	2.0066	223	129	57.847533632287
1E2X_A	T0096TS469_1	T0096	2.74	-0.0254	0.7148	223	239	107.174887892377
1E2X_A	T0096TS469_2	T0096	2.56	-0.9382	0.2308	223	239	107.174887892377
1E2X_A	T0096TS469_3	T0096	1.98	-0.8078	0.2838	223	239	107.174887892377
1E2X_A	T0096TS469_4	T0096	2.53	-0.8078	0.2838	223	239	107.174887892377
1E2X_A	T0096TS469_5	T0096	2.66	-0.7426	0.3126	223	239	107.174887892377
1E2X_A	T0096TS500_1	T0096	2.44	4.7290	4.8530	223	62	27.8026905829596
1E2X_A	T0096TS500_2	T0096	2.68	0.5589	1.1328	223	76	34.0807174887892
1H9G_A	1H9T_A	T0096	1.60	11.0158	10.7355	223	232	104.035874439462
1H9G_A	1HW1_A	T0096	1.61	11.0808	10.7963	223	226	101.345291479821
1H9G_A	1HW2_A	T0096	1.66	11.0589	10.7758	223	222	99.5515695067265
1H9G_A	T0096AL027_1	T0096	no_data	no_data	no_data	223	no_data	no_data
1H9G_A	T0096AL044_1	T0096	no_data	no_data	no_data	223	no_data	no_data
1H9G_A	T0096AL044_2	T0096	no_data	no_data	no_data	223	no_data	no_data
1H9G_A	T0096AL044_3	T0096	no_data	no_data	no_data	223	no_data	no_data
1H9G_A	T0096AL052_1	T0096	no_data	no_data	no_data	223	no_data	no_data
1H9G_A	T0096AL052_2	T0096	no_data	no_data	no_data	223	no_data	no_data
1H9G_A	T0096AL052_3	T0096	no_data	no_data	no_data	223	no_data	no_data
1H9G_A	T0096AL052_4	T0096	no_data	no_data	no_data	223	no_data	no_data
1H9G_A	T0096AL052_5	T0096	no_data	no_data	no_data	223	no_data	no_data
1H9G_A	T0096AL077_1	T0096	no_data	no_data	no_data	223	no_data	no_data
1H9G_A	T0096AL086_1	T0096	no_data	no_data	no_data	223	no_data	no_data
1H9G_A	T0096AL093_1	T0096	no_data	no_data	no_data	223	no_data	no_data
1H9G_A	T0096AL093_2	T0096	no_data	no_data	no_data	223	no_data	no_data
1H9G_A	T0096AL094_1	T0096	no_data	no_data	no_data	223	no_data	no_data
1H9G_A	T0096AL103_1	T0096	no_data	no_data	no_data	223	no_data	no_data
1H9G_A	T0096AL103_2	T0096	no_data	no_data	no_data	223	no_data	no_data
1H9G_A	T0096AL103_3	T0096	no_data	no_data	no_data	223	no_data	no_data
1H9G_A	T0096AL103_4	T0096	no_data	no_data	no_data	223	no_data	no_data
1H9G_A	T0096AL103_5	T0096	no_data	no_data	no_data	223	no_data	no_data
1H9G_A	T0096AL104_1	T0096	no_data	no_data	no_data	223	no_data	no_data
1H9G_A	T0096AL104_2	T0096	no_data	no_data	no_data	223	no_data	no_data
1H9G_A	T0096AL105_1	T0096	no_data	no_data	no_data	223	no_data	no_data
1H9G_A	T0096AL105_2	T0096	no_data	no_data	no_data	223	no_data	no_data
1H9G_A	T0096AL106_1	T0096	no_data	no_data	no_data	223	no_data	no_data
1H9G_A	T0096AL106_2	T0096	no_data	no_data	no_data	223	no_data	no_data
1H9G_A	T0096AL107_1	T0096	no_data	no_data	no_data	223	no_data	no_data
1H9G_A	T0096AL107_2	T0096	no_data	no_data	no_data	223	no_data	no_data
1H9G_A	T0096AL108_1	T0096	no_data	no_data	no_data	223	no_data	no_data
1H9G_A	T0096AL108_2	T0096	no_data	no_data	no_data	223	no_data	no_data
1H9G_A	T0096AL111_1	T0096	no_data	no_data	no_data	223	no_data	no_data
1H9G_A	T0096AL111_2	T0096	no_data	no_data	no_data	223	no_data	no_data
1H9G_A	T0096AL111_3	T0096	no_data	no_data	no_data	223	no_data	no_data
1H9G_A	T0096AL127_1	T0096	no_data	no_data	no_data	223	no_data	no_data
1H9G_A	T0096AL127_1u	T0096	no_data	no_data	no_data	223	no_data	no_data
1H9G_A	T0096AL127_2	T0096	no_data	no_data	no_data	223	no_data	no_data
1H9G_A	T0096AL127_2u	T0096	no_data	no_data	no_data	223	no_data	no_data
1H9G_A	T0096AL127_3	T0096	no_data	no_data	no_data	223	no_data	no_data
1H9G_A	T0096AL127_3u	T0096	no_data	no_data	no_data	223	no_data	no_data
1H9G_A	T0096AL127_4	T0096	no_data	no_data	no_data	223	no_data	no_data
1H9G_A	T0096AL127_4u	T0096	no_data	no_data	no_data	223	no_data	no_data
1H9G_A	T0096AL127_5	T0096	no_data	no_data	no_data	223	no_data	no_data
1H9G_A	T0096AL127_5u	T0096	no_data	no_data	no_data	223	no_data	no_data
1H9G_A	T0096AL132_1	T0096	no_data	no_data	no_data	223	no_data	no_data
1H9G_A	T0096AL132_2	T0096	no_data	no_data	no_data	223	no_data	no_data
1H9G_A	T0096AL132_3	T0096	no_data	no_data	no_data	223	no_data	no_data
1H9G_A	T0096AL132_4	T0096	no_data	no_data	no_data	223	no_data	no_data
1H9G_A	T0096AL132_5	T0096	no_data	no_data	no_data	223	no_data	no_data
1H9G_A	T0096AL137_1	T0096	no_data	no_data	no_data	223	no_data	no_data
1H9G_A	T0096AL150_1	T0096	no_data	no_data	no_data	223	no_data	no_data
1H9G_A	T0096AL158_1	T0096	no_data	no_data	no_data	223	no_data	no_data
1H9G_A	T0096AL158_2	T0096	no_data	no_data	no_data	223	no_data	no_data
1H9G_A	T0096AL158_3	T0096	no_data	no_data	no_data	223	no_data	no_data
1H9G_A	T0096AL158_4	T0096	no_data	no_data	no_data	223	no_data	no_data
1H9G_A	T0096AL170_1	T0096	no_data	no_data	no_data	223	no_data	no_data
1H9G_A	T0096AL170_2	T0096	no_data	no_data	no_data	223	no_data	no_data
1H9G_A	T0096AL170_3	T0096	no_data	no_data	no_data	223	no_data	no_data
1H9G_A	T0096AL170_4	T0096	no_data	no_data	no_data	223	no_data	no_data
1H9G_A	T0096AL170_5	T0096	no_data	no_data	no_data	223	no_data	no_data
1H9G_A	T0096AL173_1	T0096	no_data	no_data	no_data	223	no_data	no_data
1H9G_A	T0096AL197_1	T0096	no_data	no_data	no_data	223	no_data	no_data
1H9G_A	T0096AL204_1	T0096	no_data	no_data	no_data	223	no_data	no_data
1H9G_A	T0096AL229_1	T0096	no_data	no_data	no_data	223	no_data	no_data
1H9G_A	T0096AL259_1	T0096	no_data	no_data	no_data	223	no_data	no_data
1H9G_A	T0096AL259_2	T0096	no_data	no_data	no_data	223	no_data	no_data
1H9G_A	T0096AL259_3	T0096	no_data	no_data	no_data	223	no_data	no_data
1H9G_A	T0096AL259_4	T0096	no_data	no_data	no_data	223	no_data	no_data
1H9G_A	T0096AL259_5	T0096	no_data	no_data	no_data	223	no_data	no_data
1H9G_A	T0096AL260_1	T0096	no_data	no_data	no_data	223	no_data	no_data
1H9G_A	T0096AL260_2	T0096	no_data	no_data	no_data	223	no_data	no_data
1H9G_A	T0096AL260_3	T0096	no_data	no_data	no_data	223	no_data	no_data
1H9G_A	T0096AL260_4	T0096	no_data	no_data	no_data	223	no_data	no_data
1H9G_A	T0096AL260_5	T0096	no_data	no_data	no_data	223	no_data	no_data
1H9G_A	T0096AL273_1	T0096	no_data	no_data	no_data	223	no_data	no_data
1H9G_A	T0096AL273_2	T0096	no_data	no_data	no_data	223	no_data	no_data
1H9G_A	T0096AL274_1	T0096	no_data	no_data	no_data	223	no_data	no_data
1H9G_A	T0096AL274_2	T0096	no_data	no_data	no_data	223	no_data	no_data
1H9G_A	T0096AL274_3	T0096	no_data	no_data	no_data	223	no_data	no_data
1H9G_A	T0096AL274_4	T0096	no_data	no_data	no_data	223	no_data	no_data
1H9G_A	T0096AL274_5	T0096	no_data	no_data	no_data	223	no_data	no_data
1H9G_A	T0096AL280_1	T0096	no_data	no_data	no_data	223	no_data	no_data
1H9G_A	T0096AL280_2	T0096	no_data	no_data	no_data	223	no_data	no_data
1H9G_A	T0096AL280_3	T0096	no_data	no_data	no_data	223	no_data	no_data
1H9G_A	T0096AL280_4	T0096	no_data	no_data	no_data	223	no_data	no_data
1H9G_A	T0096AL280_5	T0096	no_data	no_data	no_data	223	no_data	no_data
1H9G_A	T0096AL329_1	T0096	no_data	no_data	no_data	223	no_data	no_data
1H9G_A	T0096AL329_2	T0096	no_data	no_data	no_data	223	no_data	no_data
1H9G_A	T0096AL344_2	T0096	no_data	no_data	no_data	223	no_data	no_data
1H9G_A	T0096AL344_3	T0096	no_data	no_data	no_data	223	no_data	no_data
1H9G_A	T0096AL357_1	T0096	no_data	no_data	no_data	223	no_data	no_data
1H9G_A	T0096AL357_2	T0096	no_data	no_data	no_data	223	no_data	no_data
1H9G_A	T0096AL357_3	T0096	no_data	no_data	no_data	223	no_data	no_data
1H9G_A	T0096AL357_4	T0096	no_data	no_data	no_data	223	no_data	no_data
1H9G_A	T0096AL359_1	T0096	no_data	no_data	no_data	223	no_data	no_data
1H9G_A	T0096AL361_1	T0096	no_data	no_data	no_data	223	no_data	no_data
1H9G_A	T0096AL361_2	T0096	no_data	no_data	no_data	223	no_data	no_data
1H9G_A	T0096AL361_3	T0096	no_data	no_data	no_data	223	no_data	no_data
1H9G_A	T0096AL361_4	T0096	no_data	no_data	no_data	223	no_data	no_data
1H9G_A	T0096AL375_1	T0096	no_data	no_data	no_data	223	no_data	no_data
1H9G_A	T0096AL381_1	T0096	no_data	no_data	no_data	223	no_data	no_data
1H9G_A	T0096AL382_1	T0096	no_data	no_data	no_data	223	no_data	no_data
1H9G_A	T0096AL389_1	T0096	no_data	no_data	no_data	223	no_data	no_data
1H9G_A	T0096AL389_2	T0096	no_data	no_data	no_data	223	no_data	no_data
1H9G_A	T0096AL389_3	T0096	no_data	no_data	no_data	223	no_data	no_data
1H9G_A	T0096AL389_4	T0096	no_data	no_data	no_data	223	no_data	no_data
1H9G_A	T0096AL389_5	T0096	no_data	no_data	no_data	223	no_data	no_data
1H9G_A	T0096AL395_1	T0096	no_data	no_data	no_data	223	no_data	no_data
1H9G_A	T0096AL395_2	T0096	no_data	no_data	no_data	223	no_data	no_data
1H9G_A	T0096AL395_3	T0096	no_data	no_data	no_data	223	no_data	no_data
1H9G_A	T0096AL395_4	T0096	no_data	no_data	no_data	223	no_data	no_data
1H9G_A	T0096AL395_5	T0096	no_data	no_data	no_data	223	no_data	no_data
1H9G_A	T0096AL401_1	T0096	no_data	no_data	no_data	223	no_data	no_data
1H9G_A	T0096AL401_2	T0096	no_data	no_data	no_data	223	no_data	no_data
1H9G_A	T0096AL401_3	T0096	no_data	no_data	no_data	223	no_data	no_data
1H9G_A	T0096AL401_4	T0096	no_data	no_data	no_data	223	no_data	no_data
1H9G_A	T0096AL401_5	T0096	no_data	no_data	no_data	223	no_data	no_data
1H9G_A	T0096AL405_1	T0096	no_data	no_data	no_data	223	no_data	no_data
1H9G_A	T0096DR324_1	T0096	no_data	no_data	no_data	223	no_data	no_data
1H9G_A	T0096RR017_1	T0096	no_data	no_data	no_data	223	no_data	no_data
1H9G_A	T0096RR392_1	T0096	no_data	no_data	no_data	223	no_data	no_data
1H9G_A	T0096SS010_1	T0096	no_data	no_data	no_data	223	no_data	no_data
1H9G_A	T0096SS017_1	T0096	no_data	no_data	no_data	223	no_data	no_data
1H9G_A	T0096SS018_1	T0096	no_data	no_data	no_data	223	no_data	no_data
1H9G_A	T0096SS018_2	T0096	no_data	no_data	no_data	223	no_data	no_data
1H9G_A	T0096SS027_1	T0096	no_data	no_data	no_data	223	no_data	no_data
1H9G_A	T0096SS027_2	T0096	no_data	no_data	no_data	223	no_data	no_data
1H9G_A	T0096SS027_3	T0096	no_data	no_data	no_data	223	no_data	no_data
1H9G_A	T0096SS027_4	T0096	no_data	no_data	no_data	223	no_data	no_data
1H9G_A	T0096SS031_1	T0096	no_data	no_data	no_data	223	no_data	no_data
1H9G_A	T0096SS039_1	T0096	no_data	no_data	no_data	223	no_data	no_data
1H9G_A	T0096SS052_1	T0096	no_data	no_data	no_data	223	no_data	no_data
1H9G_A	T0096SS055_1	T0096	no_data	no_data	no_data	223	no_data	no_data
1H9G_A	T0096SS094_1	T0096	no_data	no_data	no_data	223	no_data	no_data
1H9G_A	T0096SS111_1	T0096	no_data	no_data	no_data	223	no_data	no_data
1H9G_A	T0096SS115_1	T0096	no_data	no_data	no_data	223	no_data	no_data
1H9G_A	T0096SS137_1	T0096	no_data	no_data	no_data	223	no_data	no_data
1H9G_A	T0096SS150_1	T0096	no_data	no_data	no_data	223	no_data	no_data
1H9G_A	T0096SS151_1	T0096	no_data	no_data	no_data	223	no_data	no_data
1H9G_A	T0096SS197_1	T0096	no_data	no_data	no_data	223	no_data	no_data
1H9G_A	T0096SS214_1	T0096	no_data	no_data	no_data	223	no_data	no_data
1H9G_A	T0096SS216_1	T0096	no_data	no_data	no_data	223	no_data	no_data
1H9G_A	T0096SS251_1	T0096	no_data	no_data	no_data	223	no_data	no_data
1H9G_A	T0096SS258_1	T0096	no_data	no_data	no_data	223	no_data	no_data
1H9G_A	T0096SS273_1	T0096	no_data	no_data	no_data	223	no_data	no_data
1H9G_A	T0096SS281_1	T0096	no_data	no_data	no_data	223	no_data	no_data
1H9G_A	T0096SS325_1	T0096	no_data	no_data	no_data	223	no_data	no_data
1H9G_A	T0096SS342_1	T0096	no_data	no_data	no_data	223	no_data	no_data
1H9G_A	T0096SS385_1	T0096	no_data	no_data	no_data	223	no_data	no_data
1H9G_A	T0096SS402_1	T0096	no_data	no_data	no_data	223	no_data	no_data
1H9G_A	T0096SS453_1	T0096	no_data	no_data	no_data	223	no_data	no_data
1H9G_A	T0096SS456_1	T0096	no_data	no_data	no_data	223	no_data	no_data
1H9G_A	T0096SS510_1	T0096	no_data	no_data	no_data	223	no_data	no_data
1H9G_A	T0096SS530_1	T0096	no_data	no_data	no_data	223	no_data	no_data
1H9G_A	T0096TS001_1	T0096	2.85	0.1250	0.8161	223	146	65.4708520179372
1H9G_A	T0096TS002_1	T0096	2.33	0.9752	1.4632	223	207	92.8251121076233
1H9G_A	T0096TS004_1	T0096	2.97	0.8127	1.3317	223	239	107.174887892377
1H9G_A	T0096TS004_2	T0096	2.94	0.6178	1.1781	223	239	107.174887892377
1H9G_A	T0096TS004_3	T0096	2.64	0.6178	1.1781	223	239	107.174887892377
1H9G_A	T0096TS004_4	T0096	2.69	0.4878	1.0787	223	239	107.174887892377
1H9G_A	T0096TS004_5	T0096	2.94	-0.0971	0.6683	223	239	107.174887892377
1H9G_A	T0096TS012_1	T0096	2.56	-0.8120	0.2820	223	239	107.174887892377
1H9G_A	T0096TS012_2	T0096	3.07	-0.6820	0.3406	223	239	107.174887892377
1H9G_A	T0096TS012_3	T0096	1.95	-0.5520	0.4047	223	239	107.174887892377
1H9G_A	T0096TS012_4	T0096	2.73	-0.9420	0.2293	223	239	107.174887892377
1H9G_A	T0096TS012_5	T0096	2.48	-1.5268	0.0667	223	239	107.174887892377
1H9G_A	T0096TS017_1	T0096	2.67	4.6980	4.8241	223	74	33.1838565022422
1H9G_A	T0096TS018_1u	T0096	2.63	-1.3319	0.1075	223	239	107.174887892377
1H9G_A	T0096TS023_1	T0096	2.68	4.1937	4.3543	223	75	33.6322869955157
1H9G_A	T0096TS028_1	T0096	2.92	0.6827	1.2287	223	239	107.174887892377
1H9G_A	T0096TS028_2	T0096	3.03	0.6178	1.1781	223	239	107.174887892377
1H9G_A	T0096TS028_3	T0096	3.03	0.6178	1.1781	223	239	107.174887892377
1H9G_A	T0096TS028_4	T0096	2.52	-1.4619	0.0789	223	239	107.174887892377
1H9G_A	T0096TS028_5	T0096	2.40	-1.2019	0.1420	223	239	107.174887892377
1H9G_A	T0096TS031_1	T0096	2.90	4.4286	4.5730	223	238	106.726457399103
1H9G_A	T0096TS031_2	T0096	2.55	-1.7218	0.0380	223	238	106.726457399103
1H9G_A	T0096TS032_1	T0096	2.58	-1.1885	0.1459	223	114	51.1210762331839
1H9G_A	T0096TS035_1	T0096	2.21	-0.2018	0.6027	223	239	107.174887892377
1H9G_A	T0096TS042_1	T0096	2.65	4.9187	5.0300	223	73	32.7354260089686
1H9G_A	T0096TS045_1	T0096	3.03	0.0979	0.7974	223	239	107.174887892377
1H9G_A	T0096TS045_2	T0096	3.27	0.4228	1.0299	223	239	107.174887892377
1H9G_A	T0096TS045_3	T0096	2.96	-1.4619	0.0789	223	239	107.174887892377
1H9G_A	T0096TS047_1	T0096	2.72	5.2259	5.3168	223	62	27.8026905829596
1H9G_A	T0096TS047_2	T0096	2.36	5.0603	5.1622	223	62	27.8026905829596
1H9G_A	T0096TS047_3	T0096	2.75	4.8946	5.0075	223	62	27.8026905829596
1H9G_A	T0096TS047_4	T0096	2.73	5.0603	5.1622	223	62	27.8026905829596
1H9G_A	T0096TS047_5	T0096	3.10	1.3917	1.8122	223	100	44.8430493273543
1H9G_A	T0096TS055_1	T0096	2.95	-0.8770	0.2550	223	239	107.174887892377
1H9G_A	T0096TS055_2	T0096	2.95	-0.8770	0.2550	223	239	107.174887892377
1H9G_A	T0096TS055_3	T0096	2.95	-0.8770	0.2550	223	239	107.174887892377
1H9G_A	T0096TS055_4	T0096	2.95	-0.8770	0.2550	223	239	107.174887892377
1H9G_A	T0096TS055_5	T0096	2.95	-0.8770	0.2550	223	239	107.174887892377
1H9G_A	T0096TS058_1	T0096	2.93	-0.1621	0.6272	223	239	107.174887892377
1H9G_A	T0096TS058_2	T0096	2.94	0.4228	1.0299	223	239	107.174887892377
1H9G_A	T0096TS058_3	T0096	3.00	-1.3969	0.0925	223	239	107.174887892377
1H9G_A	T0096TS065_1	T0096	2.66	2.8753	3.1357	223	60	26.9058295964126
1H9G_A	T0096TS065_2	T0096	2.89	2.0205	2.3622	223	66	29.5964125560538
1H9G_A	T0096TS076_1	T0096	2.73	3.5107	3.7207	223	72	32.2869955156951
1H9G_A	T0096TS080_1	T0096	2.61	-0.0321	0.7104	223	239	107.174887892377
1H9G_A	T0096TS080_2	T0096	2.77	-0.0321	0.7104	223	239	107.174887892377
1H9G_A	T0096TS080_3	T0096	2.98	0.5528	1.1281	223	239	107.174887892377
1H9G_A	T0096TS080_4	T0096	2.66	0.6178	1.1781	223	239	107.174887892377
1H9G_A	T0096TS080_5	T0096	2.81	-0.4870	0.4387	223	239	107.174887892377
1H9G_A	T0096TS088_1	T0096	2.43	4.0002	4.1745	223	191	85.6502242152466
1H9G_A	T0096TS088_2	T0096	2.15	5.5685	5.6370	223	148	66.3677130044843
1H9G_A	T0096TS088_3	T0096	2.88	-0.0971	0.6683	223	239	107.174887892377
1H9G_A	T0096TS088_4	T0096	2.73	-0.8120	0.2820	223	239	107.174887892377
1H9G_A	T0096TS088_5	T0096	2.76	0.6827	1.2287	223	239	107.174887892377
1H9G_A	T0096TS095_1	T0096	2.56	2.8742	3.1346	223	65	29.1479820627803
1H9G_A	T0096TS126_1	T0096	3.35	-1.4395	0.0834	223	76	34.0807174887892
1H9G_A	T0096TS133_1	T0096	2.97	4.2532	4.4098	223	72	32.2869955156951
1H9G_A	T0096TS133_2	T0096	2.08	-0.5630	0.3991	223	239	107.174887892377
1H9G_A	T0096TS133_3	T0096	2.52	4.6987	4.8248	223	72	32.2869955156951
1H9G_A	T0096TS133_4	T0096	3.03	3.0652	3.3099	223	72	32.2869955156951
1H9G_A	T0096TS137_1	T0096	no_data	no_data	no_data	223	no_data	no_data
1H9G_A	T0096TS161_1	T0096	3.02	-0.8120	0.2820	223	239	107.174887892377
1H9G_A	T0096TS161_2	T0096	2.42	-0.3571	0.5106	223	239	107.174887892377
1H9G_A	T0096TS161_3	T0096	1.87	-1.5268	0.0667	223	239	107.174887892377
1H9G_A	T0096TS161_4	T0096	2.40	-0.3571	0.5106	223	239	107.174887892377
1H9G_A	T0096TS161_5	T0096	2.28	-1.2669	0.1240	223	239	107.174887892377
1H9G_A	T0096TS169_1	T0096	2.89	4.9841	5.0911	223	76	34.0807174887892
1H9G_A	T0096TS179_1	T0096	2.73	0.1343	0.8225	223	218	97.7578475336323
1H9G_A	T0096TS179_2	T0096	2.87	-0.4886	0.4379	223	211	94.6188340807175
1H9G_A	T0096TS179_3	T0096	2.69	-0.5470	0.4072	223	222	99.5515695067265
1H9G_A	T0096TS179_4	T0096	3.01	-0.9251	0.2358	223	202	90.5829596412556
1H9G_A	T0096TS179_5	T0096	2.93	-0.2087	0.5985	223	220	98.6547085201794
1H9G_A	T0096TS191_1	T0096	2.94	3.6592	3.8581	223	72	32.2869955156951
1H9G_A	T0096TS191_2	T0096	1.99	-1.7431	0.0355	223	149	66.8161434977578
1H9G_A	T0096TS197_1	T0096	2.85	1.5946	1.9872	223	130	58.2959641255605
1H9G_A	T0096TS197_2	T0096	2.94	1.3127	1.7449	223	125	56.0538116591928
1H9G_A	T0096TS216_1	T0096	2.29	-1.0719	0.1826	223	239	107.174887892377
1H9G_A	T0096TS255_1	T0096	3.16	-0.5520	0.4047	223	239	107.174887892377
1H9G_A	T0096TS278_1	T0096	3.00	-0.3223	0.5306	223	217	97.3094170403587
1H9G_A	T0096TS278_2	T0096	3.05	-0.7247	0.3207	223	218	97.7578475336323
1H9G_A	T0096TS278_3	T0096	2.16	-0.5702	0.3954	223	201	90.1345291479821
1H9G_A	T0096TS278_4	T0096	2.22	-0.2173	0.5932	223	181	81.1659192825112
1H9G_A	T0096TS278_5	T0096	3.05	0.2637	0.9136	223	186	83.4080717488789
1H9G_A	T0096TS281_1	T0096	2.99	2.3916	2.6953	223	167	74.8878923766816
1H9G_A	T0096TS281_2	T0096	2.33	0.7858	1.3102	223	167	74.8878923766816
1H9G_A	T0096TS281_3	T0096	1.99	-0.4184	0.4760	223	167	74.8878923766816
1H9G_A	T0096TS328_1	T0096	2.30	-1.5268	0.0667	223	239	107.174887892377
1H9G_A	T0096TS342_1	T0096	2.77	3.2207	3.4529	223	67	30.0448430493274
1H9G_A	T0096TS354_1	T0096	2.73	0.4228	1.0299	223	239	107.174887892377
1H9G_A	T0096TS354_2	T0096	2.69	0.5528	1.1281	223	239	107.174887892377
1H9G_A	T0096TS354_3	T0096	2.75	0.5528	1.1281	223	239	107.174887892377
1H9G_A	T0096TS354_4	T0096	2.81	0.2278	0.8880	223	239	107.174887892377
1H9G_A	T0096TS354_5	T0096	3.10	1.2676	1.7067	223	239	107.174887892377
1H9G_A	T0096TS359_1	T0096	2.56	3.8786	4.0616	223	80	35.8744394618834
1H9G_A	T0096TS363_1	T0096	2.95	2.3760	2.6813	223	89	39.9103139013453
1H9G_A	T0096TS363_2	T0096	2.45	0.6995	1.2419	223	126	56.5022421524664
1H9G_A	T0096TS363_3	T0096	2.76	2.6743	2.9520	223	71	31.8385650224215
1H9G_A	T0096TS384_1	T0096	2.89	3.6021	3.8053	223	95	42.6008968609865
1H9G_A	T0096TS390_1	T0096	2.82	-0.7470	0.3106	223	239	107.174887892377
1H9G_A	T0096TS393_1	T0096	2.41	1.0727	1.5435	223	239	107.174887892377
1H9G_A	T0096TS393_2	T0096	2.90	0.4878	1.0787	223	239	107.174887892377
1H9G_A	T0096TS393_3	T0096	2.79	0.5528	1.1281	223	239	107.174887892377
1H9G_A	T0096TS393_4	T0096	3.22	0.6178	1.1781	223	239	107.174887892377
1H9G_A	T0096TS393_5	T0096	2.76	0.5528	1.1281	223	239	107.174887892377
1H9G_A	T0096TS414_1	T0096	2.26	1.7875	2.1559	223	239	107.174887892377
1H9G_A	T0096TS414_2	T0096	1.95	1.0727	1.5435	223	239	107.174887892377
1H9G_A	T0096TS414_3	T0096	2.41	1.0727	1.5435	223	239	107.174887892377
1H9G_A	T0096TS414_4	T0096	2.31	1.4626	1.8730	223	239	107.174887892377
1H9G_A	T0096TS455_1u	T0096	no_data	no_data	no_data	223	no_data	no_data
1H9G_A	T0096TS457_1	T0096	2.03	5.7878	5.8419	223	63	28.2511210762332
1H9G_A	T0096TS459_1	T0096	2.97	1.2291	1.6742	223	129	57.847533632287
1H9G_A	T0096TS469_1	T0096	2.20	-1.2669	0.1240	223	239	107.174887892377
1H9G_A	T0096TS469_2	T0096	2.75	-1.0069	0.2052	223	239	107.174887892377
1H9G_A	T0096TS469_3	T0096	2.48	-1.0069	0.2052	223	239	107.174887892377
1H9G_A	T0096TS469_4	T0096	2.41	-0.8770	0.2550	223	239	107.174887892377
1H9G_A	T0096TS469_5	T0096	2.44	-0.7470	0.3106	223	239	107.174887892377
1H9G_A	T0096TS500_1	T0096	2.85	4.3976	4.5442	223	62	27.8026905829596
1H9G_A	T0096TS500_2	T0096	2.75	0.4162	1.0250	223	76	34.0807174887892
1H9T_A	1HW1_A	T0096	0.90	11.5321	11.2189	232	226	97.4137931034483
1H9T_A	1HW2_A	T0096	0.77	11.4501	11.1421	232	222	95.6896551724138
1H9T_A	T0096AL027_1	T0096	no_data	no_data	no_data	232	no_data	no_data
1H9T_A	T0096AL044_1	T0096	no_data	no_data	no_data	232	no_data	no_data
1H9T_A	T0096AL044_2	T0096	no_data	no_data	no_data	232	no_data	no_data
1H9T_A	T0096AL044_3	T0096	no_data	no_data	no_data	232	no_data	no_data
1H9T_A	T0096AL052_1	T0096	no_data	no_data	no_data	232	no_data	no_data
1H9T_A	T0096AL052_2	T0096	no_data	no_data	no_data	232	no_data	no_data
1H9T_A	T0096AL052_3	T0096	no_data	no_data	no_data	232	no_data	no_data
1H9T_A	T0096AL052_4	T0096	no_data	no_data	no_data	232	no_data	no_data
1H9T_A	T0096AL052_5	T0096	no_data	no_data	no_data	232	no_data	no_data
1H9T_A	T0096AL077_1	T0096	no_data	no_data	no_data	232	no_data	no_data
1H9T_A	T0096AL086_1	T0096	no_data	no_data	no_data	232	no_data	no_data
1H9T_A	T0096AL093_1	T0096	no_data	no_data	no_data	232	no_data	no_data
1H9T_A	T0096AL093_2	T0096	no_data	no_data	no_data	232	no_data	no_data
1H9T_A	T0096AL094_1	T0096	no_data	no_data	no_data	232	no_data	no_data
1H9T_A	T0096AL103_1	T0096	no_data	no_data	no_data	232	no_data	no_data
1H9T_A	T0096AL103_2	T0096	no_data	no_data	no_data	232	no_data	no_data
1H9T_A	T0096AL103_3	T0096	no_data	no_data	no_data	232	no_data	no_data
1H9T_A	T0096AL103_4	T0096	no_data	no_data	no_data	232	no_data	no_data
1H9T_A	T0096AL103_5	T0096	no_data	no_data	no_data	232	no_data	no_data
1H9T_A	T0096AL104_1	T0096	no_data	no_data	no_data	232	no_data	no_data
1H9T_A	T0096AL104_2	T0096	no_data	no_data	no_data	232	no_data	no_data
1H9T_A	T0096AL105_1	T0096	no_data	no_data	no_data	232	no_data	no_data
1H9T_A	T0096AL105_2	T0096	no_data	no_data	no_data	232	no_data	no_data
1H9T_A	T0096AL106_1	T0096	no_data	no_data	no_data	232	no_data	no_data
1H9T_A	T0096AL106_2	T0096	no_data	no_data	no_data	232	no_data	no_data
1H9T_A	T0096AL107_1	T0096	no_data	no_data	no_data	232	no_data	no_data
1H9T_A	T0096AL107_2	T0096	no_data	no_data	no_data	232	no_data	no_data
1H9T_A	T0096AL108_1	T0096	no_data	no_data	no_data	232	no_data	no_data
1H9T_A	T0096AL108_2	T0096	no_data	no_data	no_data	232	no_data	no_data
1H9T_A	T0096AL111_1	T0096	no_data	no_data	no_data	232	no_data	no_data
1H9T_A	T0096AL111_2	T0096	no_data	no_data	no_data	232	no_data	no_data
1H9T_A	T0096AL111_3	T0096	no_data	no_data	no_data	232	no_data	no_data
1H9T_A	T0096AL127_1	T0096	no_data	no_data	no_data	232	no_data	no_data
1H9T_A	T0096AL127_1u	T0096	no_data	no_data	no_data	232	no_data	no_data
1H9T_A	T0096AL127_2	T0096	no_data	no_data	no_data	232	no_data	no_data
1H9T_A	T0096AL127_2u	T0096	no_data	no_data	no_data	232	no_data	no_data
1H9T_A	T0096AL127_3	T0096	no_data	no_data	no_data	232	no_data	no_data
1H9T_A	T0096AL127_3u	T0096	no_data	no_data	no_data	232	no_data	no_data
1H9T_A	T0096AL127_4	T0096	no_data	no_data	no_data	232	no_data	no_data
1H9T_A	T0096AL127_4u	T0096	no_data	no_data	no_data	232	no_data	no_data
1H9T_A	T0096AL127_5	T0096	no_data	no_data	no_data	232	no_data	no_data
1H9T_A	T0096AL127_5u	T0096	no_data	no_data	no_data	232	no_data	no_data
1H9T_A	T0096AL132_1	T0096	no_data	no_data	no_data	232	no_data	no_data
1H9T_A	T0096AL132_2	T0096	no_data	no_data	no_data	232	no_data	no_data
1H9T_A	T0096AL132_3	T0096	no_data	no_data	no_data	232	no_data	no_data
1H9T_A	T0096AL132_4	T0096	no_data	no_data	no_data	232	no_data	no_data
1H9T_A	T0096AL132_5	T0096	no_data	no_data	no_data	232	no_data	no_data
1H9T_A	T0096AL137_1	T0096	no_data	no_data	no_data	232	no_data	no_data
1H9T_A	T0096AL150_1	T0096	no_data	no_data	no_data	232	no_data	no_data
1H9T_A	T0096AL158_1	T0096	no_data	no_data	no_data	232	no_data	no_data
1H9T_A	T0096AL158_2	T0096	no_data	no_data	no_data	232	no_data	no_data
1H9T_A	T0096AL158_3	T0096	no_data	no_data	no_data	232	no_data	no_data
1H9T_A	T0096AL158_4	T0096	no_data	no_data	no_data	232	no_data	no_data
1H9T_A	T0096AL170_1	T0096	no_data	no_data	no_data	232	no_data	no_data
1H9T_A	T0096AL170_2	T0096	no_data	no_data	no_data	232	no_data	no_data
1H9T_A	T0096AL170_3	T0096	no_data	no_data	no_data	232	no_data	no_data
1H9T_A	T0096AL170_4	T0096	no_data	no_data	no_data	232	no_data	no_data
1H9T_A	T0096AL170_5	T0096	no_data	no_data	no_data	232	no_data	no_data
1H9T_A	T0096AL173_1	T0096	no_data	no_data	no_data	232	no_data	no_data
1H9T_A	T0096AL197_1	T0096	no_data	no_data	no_data	232	no_data	no_data
1H9T_A	T0096AL204_1	T0096	no_data	no_data	no_data	232	no_data	no_data
1H9T_A	T0096AL229_1	T0096	no_data	no_data	no_data	232	no_data	no_data
1H9T_A	T0096AL259_1	T0096	no_data	no_data	no_data	232	no_data	no_data
1H9T_A	T0096AL259_2	T0096	no_data	no_data	no_data	232	no_data	no_data
1H9T_A	T0096AL259_3	T0096	no_data	no_data	no_data	232	no_data	no_data
1H9T_A	T0096AL259_4	T0096	no_data	no_data	no_data	232	no_data	no_data
1H9T_A	T0096AL259_5	T0096	no_data	no_data	no_data	232	no_data	no_data
1H9T_A	T0096AL260_1	T0096	no_data	no_data	no_data	232	no_data	no_data
1H9T_A	T0096AL260_2	T0096	no_data	no_data	no_data	232	no_data	no_data
1H9T_A	T0096AL260_3	T0096	no_data	no_data	no_data	232	no_data	no_data
1H9T_A	T0096AL260_4	T0096	no_data	no_data	no_data	232	no_data	no_data
1H9T_A	T0096AL260_5	T0096	no_data	no_data	no_data	232	no_data	no_data
1H9T_A	T0096AL273_1	T0096	no_data	no_data	no_data	232	no_data	no_data
1H9T_A	T0096AL273_2	T0096	no_data	no_data	no_data	232	no_data	no_data
1H9T_A	T0096AL274_1	T0096	no_data	no_data	no_data	232	no_data	no_data
1H9T_A	T0096AL274_2	T0096	no_data	no_data	no_data	232	no_data	no_data
1H9T_A	T0096AL274_3	T0096	no_data	no_data	no_data	232	no_data	no_data
1H9T_A	T0096AL274_4	T0096	no_data	no_data	no_data	232	no_data	no_data
1H9T_A	T0096AL274_5	T0096	no_data	no_data	no_data	232	no_data	no_data
1H9T_A	T0096AL280_1	T0096	no_data	no_data	no_data	232	no_data	no_data
1H9T_A	T0096AL280_2	T0096	no_data	no_data	no_data	232	no_data	no_data
1H9T_A	T0096AL280_3	T0096	no_data	no_data	no_data	232	no_data	no_data
1H9T_A	T0096AL280_4	T0096	no_data	no_data	no_data	232	no_data	no_data
1H9T_A	T0096AL280_5	T0096	no_data	no_data	no_data	232	no_data	no_data
1H9T_A	T0096AL329_1	T0096	no_data	no_data	no_data	232	no_data	no_data
1H9T_A	T0096AL329_2	T0096	no_data	no_data	no_data	232	no_data	no_data
1H9T_A	T0096AL344_2	T0096	no_data	no_data	no_data	232	no_data	no_data
1H9T_A	T0096AL344_3	T0096	no_data	no_data	no_data	232	no_data	no_data
1H9T_A	T0096AL357_1	T0096	no_data	no_data	no_data	232	no_data	no_data
1H9T_A	T0096AL357_2	T0096	no_data	no_data	no_data	232	no_data	no_data
1H9T_A	T0096AL357_3	T0096	no_data	no_data	no_data	232	no_data	no_data
1H9T_A	T0096AL357_4	T0096	no_data	no_data	no_data	232	no_data	no_data
1H9T_A	T0096AL359_1	T0096	no_data	no_data	no_data	232	no_data	no_data
1H9T_A	T0096AL361_1	T0096	no_data	no_data	no_data	232	no_data	no_data
1H9T_A	T0096AL361_2	T0096	no_data	no_data	no_data	232	no_data	no_data
1H9T_A	T0096AL361_3	T0096	no_data	no_data	no_data	232	no_data	no_data
1H9T_A	T0096AL361_4	T0096	no_data	no_data	no_data	232	no_data	no_data
1H9T_A	T0096AL375_1	T0096	no_data	no_data	no_data	232	no_data	no_data
1H9T_A	T0096AL381_1	T0096	no_data	no_data	no_data	232	no_data	no_data
1H9T_A	T0096AL382_1	T0096	no_data	no_data	no_data	232	no_data	no_data
1H9T_A	T0096AL389_1	T0096	no_data	no_data	no_data	232	no_data	no_data
1H9T_A	T0096AL389_2	T0096	no_data	no_data	no_data	232	no_data	no_data
1H9T_A	T0096AL389_3	T0096	no_data	no_data	no_data	232	no_data	no_data
1H9T_A	T0096AL389_4	T0096	no_data	no_data	no_data	232	no_data	no_data
1H9T_A	T0096AL389_5	T0096	no_data	no_data	no_data	232	no_data	no_data
1H9T_A	T0096AL395_1	T0096	no_data	no_data	no_data	232	no_data	no_data
1H9T_A	T0096AL395_2	T0096	no_data	no_data	no_data	232	no_data	no_data
1H9T_A	T0096AL395_3	T0096	no_data	no_data	no_data	232	no_data	no_data
1H9T_A	T0096AL395_4	T0096	no_data	no_data	no_data	232	no_data	no_data
1H9T_A	T0096AL395_5	T0096	no_data	no_data	no_data	232	no_data	no_data
1H9T_A	T0096AL401_1	T0096	no_data	no_data	no_data	232	no_data	no_data
1H9T_A	T0096AL401_2	T0096	no_data	no_data	no_data	232	no_data	no_data
1H9T_A	T0096AL401_3	T0096	no_data	no_data	no_data	232	no_data	no_data
1H9T_A	T0096AL401_4	T0096	no_data	no_data	no_data	232	no_data	no_data
1H9T_A	T0096AL401_5	T0096	no_data	no_data	no_data	232	no_data	no_data
1H9T_A	T0096AL405_1	T0096	no_data	no_data	no_data	232	no_data	no_data
1H9T_A	T0096DR324_1	T0096	no_data	no_data	no_data	232	no_data	no_data
1H9T_A	T0096RR017_1	T0096	no_data	no_data	no_data	232	no_data	no_data
1H9T_A	T0096RR392_1	T0096	no_data	no_data	no_data	232	no_data	no_data
1H9T_A	T0096SS010_1	T0096	no_data	no_data	no_data	232	no_data	no_data
1H9T_A	T0096SS017_1	T0096	no_data	no_data	no_data	232	no_data	no_data
1H9T_A	T0096SS018_1	T0096	no_data	no_data	no_data	232	no_data	no_data
1H9T_A	T0096SS018_2	T0096	no_data	no_data	no_data	232	no_data	no_data
1H9T_A	T0096SS027_1	T0096	no_data	no_data	no_data	232	no_data	no_data
1H9T_A	T0096SS027_2	T0096	no_data	no_data	no_data	232	no_data	no_data
1H9T_A	T0096SS027_3	T0096	no_data	no_data	no_data	232	no_data	no_data
1H9T_A	T0096SS027_4	T0096	no_data	no_data	no_data	232	no_data	no_data
1H9T_A	T0096SS031_1	T0096	no_data	no_data	no_data	232	no_data	no_data
1H9T_A	T0096SS039_1	T0096	no_data	no_data	no_data	232	no_data	no_data
1H9T_A	T0096SS052_1	T0096	no_data	no_data	no_data	232	no_data	no_data
1H9T_A	T0096SS055_1	T0096	no_data	no_data	no_data	232	no_data	no_data
1H9T_A	T0096SS094_1	T0096	no_data	no_data	no_data	232	no_data	no_data
1H9T_A	T0096SS111_1	T0096	no_data	no_data	no_data	232	no_data	no_data
1H9T_A	T0096SS115_1	T0096	no_data	no_data	no_data	232	no_data	no_data
1H9T_A	T0096SS137_1	T0096	no_data	no_data	no_data	232	no_data	no_data
1H9T_A	T0096SS150_1	T0096	no_data	no_data	no_data	232	no_data	no_data
1H9T_A	T0096SS151_1	T0096	no_data	no_data	no_data	232	no_data	no_data
1H9T_A	T0096SS197_1	T0096	no_data	no_data	no_data	232	no_data	no_data
1H9T_A	T0096SS214_1	T0096	no_data	no_data	no_data	232	no_data	no_data
1H9T_A	T0096SS216_1	T0096	no_data	no_data	no_data	232	no_data	no_data
1H9T_A	T0096SS251_1	T0096	no_data	no_data	no_data	232	no_data	no_data
1H9T_A	T0096SS258_1	T0096	no_data	no_data	no_data	232	no_data	no_data
1H9T_A	T0096SS273_1	T0096	no_data	no_data	no_data	232	no_data	no_data
1H9T_A	T0096SS281_1	T0096	no_data	no_data	no_data	232	no_data	no_data
1H9T_A	T0096SS325_1	T0096	no_data	no_data	no_data	232	no_data	no_data
1H9T_A	T0096SS342_1	T0096	no_data	no_data	no_data	232	no_data	no_data
1H9T_A	T0096SS385_1	T0096	no_data	no_data	no_data	232	no_data	no_data
1H9T_A	T0096SS402_1	T0096	no_data	no_data	no_data	232	no_data	no_data
1H9T_A	T0096SS453_1	T0096	no_data	no_data	no_data	232	no_data	no_data
1H9T_A	T0096SS456_1	T0096	no_data	no_data	no_data	232	no_data	no_data
1H9T_A	T0096SS510_1	T0096	no_data	no_data	no_data	232	no_data	no_data
1H9T_A	T0096SS530_1	T0096	no_data	no_data	no_data	232	no_data	no_data
1H9T_A	T0096TS001_1	T0096	2.68	0.1250	0.8161	232	146	62.9310344827586
1H9T_A	T0096TS002_1	T0096	2.69	1.0438	1.5196	232	207	89.2241379310345
1H9T_A	T0096TS004_1	T0096	2.85	-0.1532	0.6328	232	239	103.01724137931
1H9T_A	T0096TS004_2	T0096	2.65	-0.4058	0.4831	232	239	103.01724137931
1H9T_A	T0096TS004_3	T0096	2.81	0.6044	1.1678	232	239	103.01724137931
1H9T_A	T0096TS004_4	T0096	2.68	0.8569	1.3672	232	239	103.01724137931
1H9T_A	T0096TS004_5	T0096	2.62	-0.5320	0.4150	232	239	103.01724137931
1H9T_A	T0096TS012_1	T0096	3.06	-0.9109	0.2414	232	239	103.01724137931
1H9T_A	T0096TS012_2	T0096	2.77	-0.5952	0.3828	232	239	103.01724137931
1H9T_A	T0096TS012_3	T0096	1.98	-0.6583	0.3518	232	239	103.01724137931
1H9T_A	T0096TS012_4	T0096	3.03	-1.2897	0.1181	232	239	103.01724137931
1H9T_A	T0096TS012_5	T0096	2.56	-1.4791	0.0755	232	239	103.01724137931
1H9T_A	T0096TS017_1	T0096	2.77	3.8246	4.0115	232	74	31.8965517241379
1H9T_A	T0096TS018_1u	T0096	2.71	-1.2265	0.1350	232	239	103.01724137931
1H9T_A	T0096TS023_1	T0096	2.38	3.4730	3.6858	232	75	32.3275862068966
1H9T_A	T0096TS028_1	T0096	3.02	0.3519	0.9775	232	239	103.01724137931
1H9T_A	T0096TS028_2	T0096	3.01	0.5413	1.1193	232	239	103.01724137931
1H9T_A	T0096TS028_3	T0096	3.01	0.5413	1.1193	232	239	103.01724137931
1H9T_A	T0096TS028_4	T0096	2.30	-1.1003	0.1733	232	239	103.01724137931
1H9T_A	T0096TS028_5	T0096	2.59	-1.4159	0.0883	232	239	103.01724137931
1H9T_A	T0096TS031_1	T0096	3.16	3.6036	3.8066	232	238	102.586206896552
1H9T_A	T0096TS031_2	T0096	3.05	-0.8477	0.2670	232	238	102.586206896552
1H9T_A	T0096TS032_1	T0096	2.47	-1.4008	0.0916	232	114	49.1379310344828
1H9T_A	T0096TS035_1	T0096	2.41	-0.9443	0.2284	232	239	103.01724137931
1H9T_A	T0096TS042_1	T0096	2.94	4.3306	4.4818	232	73	31.4655172413793
1H9T_A	T0096TS045_1	T0096	3.04	-0.4058	0.4831	232	239	103.01724137931
1H9T_A	T0096TS045_2	T0096	2.94	-0.1532	0.6328	232	239	103.01724137931
1H9T_A	T0096TS045_3	T0096	2.85	-1.4791	0.0755	232	239	103.01724137931
1H9T_A	T0096TS047_1	T0096	2.89	4.3976	4.5442	232	62	26.7241379310345
1H9T_A	T0096TS047_2	T0096	2.12	5.0603	5.1622	232	62	26.7241379310345
1H9T_A	T0096TS047_3	T0096	2.82	4.0663	4.2359	232	62	26.7241379310345
1H9T_A	T0096TS047_4	T0096	2.82	4.7290	4.8530	232	62	26.7241379310345
1H9T_A	T0096TS047_5	T0096	2.95	0.8077	1.3276	232	100	43.1034482758621
1H9T_A	T0096TS055_1	T0096	2.99	-0.9109	0.2414	232	239	103.01724137931
1H9T_A	T0096TS055_2	T0096	2.99	-0.9109	0.2414	232	239	103.01724137931
1H9T_A	T0096TS055_3	T0096	2.99	-0.9109	0.2414	232	239	103.01724137931
1H9T_A	T0096TS055_4	T0096	2.99	-0.9109	0.2414	232	239	103.01724137931
1H9T_A	T0096TS055_5	T0096	2.99	-0.9109	0.2414	232	239	103.01724137931
1H9T_A	T0096TS058_1	T0096	2.45	-1.6685	0.0447	232	239	103.01724137931
1H9T_A	T0096TS058_2	T0096	3.18	-0.4689	0.4484	232	239	103.01724137931
1H9T_A	T0096TS058_3	T0096	2.89	-0.5952	0.3828	232	239	103.01724137931
1H9T_A	T0096TS065_1	T0096	2.78	2.5360	2.8262	232	60	25.8620689655172
1H9T_A	T0096TS065_2	T0096	1.89	-1.3028	0.1147	232	66	28.448275862069
1H9T_A	T0096TS076_1	T0096	2.78	3.3622	3.5835	232	72	31.0344827586207
1H9T_A	T0096TS080_1	T0096	2.55	-0.0270	0.7138	232	239	103.01724137931
1H9T_A	T0096TS080_2	T0096	3.03	-0.2795	0.5558	232	239	103.01724137931
1H9T_A	T0096TS080_3	T0096	3.05	1.1095	1.5740	232	239	103.01724137931
1H9T_A	T0096TS080_4	T0096	2.70	0.6675	1.2168	232	239	103.01724137931
1H9T_A	T0096TS080_5	T0096	2.53	0.3519	0.9775	232	239	103.01724137931
1H9T_A	T0096TS088_1	T0096	2.22	4.1403	4.3047	232	191	82.3275862068966
1H9T_A	T0096TS088_2	T0096	2.09	5.4120	5.4907	232	148	63.7931034482759
1H9T_A	T0096TS088_3	T0096	2.52	0.2887	0.9316	232	239	103.01724137931
1H9T_A	T0096TS088_4	T0096	2.33	-0.7846	0.2939	232	239	103.01724137931
1H9T_A	T0096TS088_5	T0096	2.75	0.6675	1.2168	232	239	103.01724137931
1H9T_A	T0096TS095_1	T0096	2.73	2.8742	3.1346	232	65	28.0172413793103
1H9T_A	T0096TS126_1	T0096	3.18	-1.1540	0.1563	232	76	32.7586206896552
1H9T_A	T0096TS133_1	T0096	2.65	3.9562	4.1336	232	72	31.0344827586207
1H9T_A	T0096TS133_2	T0096	2.73	-0.1370	0.6430	232	239	103.01724137931
1H9T_A	T0096TS133_3	T0096	2.42	4.4017	4.5480	232	72	31.0344827586207
1H9T_A	T0096TS133_4	T0096	2.85	3.3622	3.5835	232	72	31.0344827586207
1H9T_A	T0096TS137_1	T0096	no_data	no_data	no_data	232	no_data	no_data
1H9T_A	T0096TS161_1	T0096	2.36	-1.6053	0.0538	232	239	103.01724137931
1H9T_A	T0096TS161_2	T0096	2.83	-0.7214	0.3222	232	239	103.01724137931
1H9T_A	T0096TS161_3	T0096	2.27	-0.5320	0.4150	232	239	103.01724137931
1H9T_A	T0096TS161_4	T0096	2.52	-0.4689	0.4484	232	239	103.01724137931
1H9T_A	T0096TS161_5	T0096	1.35	-1.2265	0.1350	232	239	103.01724137931
1H9T_A	T0096TS169_1	T0096	2.62	3.1284	3.3680	232	76	32.7586206896552
1H9T_A	T0096TS179_1	T0096	3.17	0.3325	0.9634	232	218	93.9655172413793
1H9T_A	T0096TS179_2	T0096	2.31	-1.7744	0.0321	232	211	90.948275862069
1H9T_A	T0096TS179_3	T0096	2.20	-1.1338	0.1626	232	222	95.6896551724138
1H9T_A	T0096TS179_4	T0096	2.86	-1.2744	0.1220	232	202	87.0689655172414
1H9T_A	T0096TS179_5	T0096	2.86	-1.1932	0.1446	232	220	94.8275862068966
1H9T_A	T0096TS191_1	T0096	2.93	3.8077	3.9958	232	72	31.0344827586207
1H9T_A	T0096TS191_2	T0096	3.04	-0.4341	0.4674	232	149	64.2241379310345
1H9T_A	T0096TS197_1	T0096	2.95	1.2090	1.6572	232	130	56.0344827586207
1H9T_A	T0096TS197_2	T0096	2.95	1.7096	2.0875	232	125	53.8793103448276
1H9T_A	T0096TS216_1	T0096	2.34	-0.7846	0.2939	232	239	103.01724137931
1H9T_A	T0096TS255_1	T0096	2.87	-0.2795	0.5558	232	239	103.01724137931
1H9T_A	T0096TS278_1	T0096	3.08	-0.1897	0.6101	232	217	93.5344827586207
1H9T_A	T0096TS278_2	T0096	2.90	-0.6586	0.3517	232	218	93.9655172413793
1H9T_A	T0096TS278_3	T0096	2.58	-0.7805	0.2957	232	201	86.6379310344828
1H9T_A	T0096TS278_4	T0096	2.87	-0.2173	0.5932	232	181	78.0172413793103
1H9T_A	T0096TS278_5	T0096	2.69	0.1894	0.8609	232	186	80.1724137931034
1H9T_A	T0096TS281_1	T0096	3.19	2.0704	2.4067	232	167	71.9827586206897
1H9T_A	T0096TS281_2	T0096	2.78	0.7858	1.3102	232	167	71.9827586206897
1H9T_A	T0096TS281_3	T0096	2.77	-0.4184	0.4760	232	167	71.9827586206897
1H9T_A	T0096TS328_1	T0096	3.30	-1.1634	0.1534	232	239	103.01724137931
1H9T_A	T0096TS342_1	T0096	2.98	2.7511	3.0221	232	67	28.8793103448276
1H9T_A	T0096TS354_1	T0096	2.65	0.4781	1.0714	232	239	103.01724137931
1H9T_A	T0096TS354_2	T0096	2.35	0.7938	1.3166	232	239	103.01724137931
1H9T_A	T0096TS354_3	T0096	2.66	0.3519	0.9775	232	239	103.01724137931
1H9T_A	T0096TS354_4	T0096	2.65	0.5413	1.1193	232	239	103.01724137931
1H9T_A	T0096TS354_5	T0096	2.74	1.6146	2.0045	232	239	103.01724137931
1H9T_A	T0096TS359_1	T0096	2.92	3.1911	3.4257	232	80	34.4827586206897
1H9T_A	T0096TS363_1	T0096	3.00	2.1216	2.4525	232	89	38.3620689655172
1H9T_A	T0096TS363_2	T0096	2.74	0.8968	1.3994	232	126	54.3103448275862
1H9T_A	T0096TS363_3	T0096	2.90	2.2242	2.5445	232	71	30.6034482758621
1H9T_A	T0096TS384_1	T0096	2.96	3.6021	3.8053	232	95	40.948275862069
1H9T_A	T0096TS390_1	T0096	2.47	-1.5422	0.0640	232	239	103.01724137931
1H9T_A	T0096TS393_1	T0096	2.39	0.7938	1.3166	232	239	103.01724137931
1H9T_A	T0096TS393_2	T0096	3.06	0.4150	1.0241	232	239	103.01724137931
1H9T_A	T0096TS393_3	T0096	2.98	0.2887	0.9316	232	239	103.01724137931
1H9T_A	T0096TS393_4	T0096	3.09	0.3519	0.9775	232	239	103.01724137931
1H9T_A	T0096TS393_5	T0096	2.84	0.4150	1.0241	232	239	103.01724137931
1H9T_A	T0096TS414_1	T0096	2.47	1.9934	2.3381	232	239	103.01724137931
1H9T_A	T0096TS414_2	T0096	2.65	1.1095	1.5740	232	239	103.01724137931
1H9T_A	T0096TS414_3	T0096	2.27	0.7307	1.2664	232	239	103.01724137931
1H9T_A	T0096TS414_4	T0096	2.94	0.7938	1.3166	232	239	103.01724137931
1H9T_A	T0096TS455_1u	T0096	no_data	no_data	no_data	232	no_data	no_data
1H9T_A	T0096TS457_1	T0096	2.02	5.7878	5.8419	232	63	27.1551724137931
1H9T_A	T0096TS459_1	T0096	3.04	1.1322	1.5929	232	129	55.6034482758621
1H9T_A	T0096TS469_1	T0096	2.69	-0.7846	0.2939	232	239	103.01724137931
1H9T_A	T0096TS469_2	T0096	2.95	-1.0371	0.1946	232	239	103.01724137931
1H9T_A	T0096TS469_3	T0096	2.28	-1.1634	0.1534	232	239	103.01724137931
1H9T_A	T0096TS469_4	T0096	2.19	-0.7214	0.3222	232	239	103.01724137931
1H9T_A	T0096TS469_5	T0096	2.74	-0.7214	0.3222	232	239	103.01724137931
1H9T_A	T0096TS500_1	T0096	2.91	4.3976	4.5442	232	62	26.7241379310345
1H9T_A	T0096TS500_2	T0096	2.74	0.7017	1.2436	232	76	32.7586206896552
1HW1_A	1HW2_A	T0096	0.58	11.4501	11.1421	226	222	98.2300884955752
1HW1_A	T0096AL027_1	T0096	no_data	no_data	no_data	226	no_data	no_data
1HW1_A	T0096AL044_1	T0096	no_data	no_data	no_data	226	no_data	no_data
1HW1_A	T0096AL044_2	T0096	no_data	no_data	no_data	226	no_data	no_data
1HW1_A	T0096AL044_3	T0096	no_data	no_data	no_data	226	no_data	no_data
1HW1_A	T0096AL052_1	T0096	no_data	no_data	no_data	226	no_data	no_data
1HW1_A	T0096AL052_2	T0096	no_data	no_data	no_data	226	no_data	no_data
1HW1_A	T0096AL052_3	T0096	no_data	no_data	no_data	226	no_data	no_data
1HW1_A	T0096AL052_4	T0096	no_data	no_data	no_data	226	no_data	no_data
1HW1_A	T0096AL052_5	T0096	no_data	no_data	no_data	226	no_data	no_data
1HW1_A	T0096AL077_1	T0096	no_data	no_data	no_data	226	no_data	no_data
1HW1_A	T0096AL086_1	T0096	no_data	no_data	no_data	226	no_data	no_data
1HW1_A	T0096AL093_1	T0096	no_data	no_data	no_data	226	no_data	no_data
1HW1_A	T0096AL093_2	T0096	no_data	no_data	no_data	226	no_data	no_data
1HW1_A	T0096AL094_1	T0096	no_data	no_data	no_data	226	no_data	no_data
1HW1_A	T0096AL103_1	T0096	no_data	no_data	no_data	226	no_data	no_data
1HW1_A	T0096AL103_2	T0096	no_data	no_data	no_data	226	no_data	no_data
1HW1_A	T0096AL103_3	T0096	no_data	no_data	no_data	226	no_data	no_data
1HW1_A	T0096AL103_4	T0096	no_data	no_data	no_data	226	no_data	no_data
1HW1_A	T0096AL103_5	T0096	no_data	no_data	no_data	226	no_data	no_data
1HW1_A	T0096AL104_1	T0096	no_data	no_data	no_data	226	no_data	no_data
1HW1_A	T0096AL104_2	T0096	no_data	no_data	no_data	226	no_data	no_data
1HW1_A	T0096AL105_1	T0096	no_data	no_data	no_data	226	no_data	no_data
1HW1_A	T0096AL105_2	T0096	no_data	no_data	no_data	226	no_data	no_data
1HW1_A	T0096AL106_1	T0096	no_data	no_data	no_data	226	no_data	no_data
1HW1_A	T0096AL106_2	T0096	no_data	no_data	no_data	226	no_data	no_data
1HW1_A	T0096AL107_1	T0096	no_data	no_data	no_data	226	no_data	no_data
1HW1_A	T0096AL107_2	T0096	no_data	no_data	no_data	226	no_data	no_data
1HW1_A	T0096AL108_1	T0096	no_data	no_data	no_data	226	no_data	no_data
1HW1_A	T0096AL108_2	T0096	no_data	no_data	no_data	226	no_data	no_data
1HW1_A	T0096AL111_1	T0096	no_data	no_data	no_data	226	no_data	no_data
1HW1_A	T0096AL111_2	T0096	no_data	no_data	no_data	226	no_data	no_data
1HW1_A	T0096AL111_3	T0096	no_data	no_data	no_data	226	no_data	no_data
1HW1_A	T0096AL127_1	T0096	no_data	no_data	no_data	226	no_data	no_data
1HW1_A	T0096AL127_1u	T0096	no_data	no_data	no_data	226	no_data	no_data
1HW1_A	T0096AL127_2	T0096	no_data	no_data	no_data	226	no_data	no_data
1HW1_A	T0096AL127_2u	T0096	no_data	no_data	no_data	226	no_data	no_data
1HW1_A	T0096AL127_3	T0096	no_data	no_data	no_data	226	no_data	no_data
1HW1_A	T0096AL127_3u	T0096	no_data	no_data	no_data	226	no_data	no_data
1HW1_A	T0096AL127_4	T0096	no_data	no_data	no_data	226	no_data	no_data
1HW1_A	T0096AL127_4u	T0096	no_data	no_data	no_data	226	no_data	no_data
1HW1_A	T0096AL127_5	T0096	no_data	no_data	no_data	226	no_data	no_data
1HW1_A	T0096AL127_5u	T0096	no_data	no_data	no_data	226	no_data	no_data
1HW1_A	T0096AL132_1	T0096	no_data	no_data	no_data	226	no_data	no_data
1HW1_A	T0096AL132_2	T0096	no_data	no_data	no_data	226	no_data	no_data
1HW1_A	T0096AL132_3	T0096	no_data	no_data	no_data	226	no_data	no_data
1HW1_A	T0096AL132_4	T0096	no_data	no_data	no_data	226	no_data	no_data
1HW1_A	T0096AL132_5	T0096	no_data	no_data	no_data	226	no_data	no_data
1HW1_A	T0096AL137_1	T0096	no_data	no_data	no_data	226	no_data	no_data
1HW1_A	T0096AL150_1	T0096	no_data	no_data	no_data	226	no_data	no_data
1HW1_A	T0096AL158_1	T0096	no_data	no_data	no_data	226	no_data	no_data
1HW1_A	T0096AL158_2	T0096	no_data	no_data	no_data	226	no_data	no_data
1HW1_A	T0096AL158_3	T0096	no_data	no_data	no_data	226	no_data	no_data
1HW1_A	T0096AL158_4	T0096	no_data	no_data	no_data	226	no_data	no_data
1HW1_A	T0096AL170_1	T0096	no_data	no_data	no_data	226	no_data	no_data
1HW1_A	T0096AL170_2	T0096	no_data	no_data	no_data	226	no_data	no_data
1HW1_A	T0096AL170_3	T0096	no_data	no_data	no_data	226	no_data	no_data
1HW1_A	T0096AL170_4	T0096	no_data	no_data	no_data	226	no_data	no_data
1HW1_A	T0096AL170_5	T0096	no_data	no_data	no_data	226	no_data	no_data
1HW1_A	T0096AL173_1	T0096	no_data	no_data	no_data	226	no_data	no_data
1HW1_A	T0096AL197_1	T0096	no_data	no_data	no_data	226	no_data	no_data
1HW1_A	T0096AL204_1	T0096	no_data	no_data	no_data	226	no_data	no_data
1HW1_A	T0096AL229_1	T0096	no_data	no_data	no_data	226	no_data	no_data
1HW1_A	T0096AL259_1	T0096	no_data	no_data	no_data	226	no_data	no_data
1HW1_A	T0096AL259_2	T0096	no_data	no_data	no_data	226	no_data	no_data
1HW1_A	T0096AL259_3	T0096	no_data	no_data	no_data	226	no_data	no_data
1HW1_A	T0096AL259_4	T0096	no_data	no_data	no_data	226	no_data	no_data
1HW1_A	T0096AL259_5	T0096	no_data	no_data	no_data	226	no_data	no_data
1HW1_A	T0096AL260_1	T0096	no_data	no_data	no_data	226	no_data	no_data
1HW1_A	T0096AL260_2	T0096	no_data	no_data	no_data	226	no_data	no_data
1HW1_A	T0096AL260_3	T0096	no_data	no_data	no_data	226	no_data	no_data
1HW1_A	T0096AL260_4	T0096	no_data	no_data	no_data	226	no_data	no_data
1HW1_A	T0096AL260_5	T0096	no_data	no_data	no_data	226	no_data	no_data
1HW1_A	T0096AL273_1	T0096	no_data	no_data	no_data	226	no_data	no_data
1HW1_A	T0096AL273_2	T0096	no_data	no_data	no_data	226	no_data	no_data
1HW1_A	T0096AL274_1	T0096	no_data	no_data	no_data	226	no_data	no_data
1HW1_A	T0096AL274_2	T0096	no_data	no_data	no_data	226	no_data	no_data
1HW1_A	T0096AL274_3	T0096	no_data	no_data	no_data	226	no_data	no_data
1HW1_A	T0096AL274_4	T0096	no_data	no_data	no_data	226	no_data	no_data
1HW1_A	T0096AL274_5	T0096	no_data	no_data	no_data	226	no_data	no_data
1HW1_A	T0096AL280_1	T0096	no_data	no_data	no_data	226	no_data	no_data
1HW1_A	T0096AL280_2	T0096	no_data	no_data	no_data	226	no_data	no_data
1HW1_A	T0096AL280_3	T0096	no_data	no_data	no_data	226	no_data	no_data
1HW1_A	T0096AL280_4	T0096	no_data	no_data	no_data	226	no_data	no_data
1HW1_A	T0096AL280_5	T0096	no_data	no_data	no_data	226	no_data	no_data
1HW1_A	T0096AL329_1	T0096	no_data	no_data	no_data	226	no_data	no_data
1HW1_A	T0096AL329_2	T0096	no_data	no_data	no_data	226	no_data	no_data
1HW1_A	T0096AL344_2	T0096	no_data	no_data	no_data	226	no_data	no_data
1HW1_A	T0096AL344_3	T0096	no_data	no_data	no_data	226	no_data	no_data
1HW1_A	T0096AL357_1	T0096	no_data	no_data	no_data	226	no_data	no_data
1HW1_A	T0096AL357_2	T0096	no_data	no_data	no_data	226	no_data	no_data
1HW1_A	T0096AL357_3	T0096	no_data	no_data	no_data	226	no_data	no_data
1HW1_A	T0096AL357_4	T0096	no_data	no_data	no_data	226	no_data	no_data
1HW1_A	T0096AL359_1	T0096	no_data	no_data	no_data	226	no_data	no_data
1HW1_A	T0096AL361_1	T0096	no_data	no_data	no_data	226	no_data	no_data
1HW1_A	T0096AL361_2	T0096	no_data	no_data	no_data	226	no_data	no_data
1HW1_A	T0096AL361_3	T0096	no_data	no_data	no_data	226	no_data	no_data
1HW1_A	T0096AL361_4	T0096	no_data	no_data	no_data	226	no_data	no_data
1HW1_A	T0096AL375_1	T0096	no_data	no_data	no_data	226	no_data	no_data
1HW1_A	T0096AL381_1	T0096	no_data	no_data	no_data	226	no_data	no_data
1HW1_A	T0096AL382_1	T0096	no_data	no_data	no_data	226	no_data	no_data
1HW1_A	T0096AL389_1	T0096	no_data	no_data	no_data	226	no_data	no_data
1HW1_A	T0096AL389_2	T0096	no_data	no_data	no_data	226	no_data	no_data
1HW1_A	T0096AL389_3	T0096	no_data	no_data	no_data	226	no_data	no_data
1HW1_A	T0096AL389_4	T0096	no_data	no_data	no_data	226	no_data	no_data
1HW1_A	T0096AL389_5	T0096	no_data	no_data	no_data	226	no_data	no_data
1HW1_A	T0096AL395_1	T0096	no_data	no_data	no_data	226	no_data	no_data
1HW1_A	T0096AL395_2	T0096	no_data	no_data	no_data	226	no_data	no_data
1HW1_A	T0096AL395_3	T0096	no_data	no_data	no_data	226	no_data	no_data
1HW1_A	T0096AL395_4	T0096	no_data	no_data	no_data	226	no_data	no_data
1HW1_A	T0096AL395_5	T0096	no_data	no_data	no_data	226	no_data	no_data
1HW1_A	T0096AL401_1	T0096	no_data	no_data	no_data	226	no_data	no_data
1HW1_A	T0096AL401_2	T0096	no_data	no_data	no_data	226	no_data	no_data
1HW1_A	T0096AL401_3	T0096	no_data	no_data	no_data	226	no_data	no_data
1HW1_A	T0096AL401_4	T0096	no_data	no_data	no_data	226	no_data	no_data
1HW1_A	T0096AL401_5	T0096	no_data	no_data	no_data	226	no_data	no_data
1HW1_A	T0096AL405_1	T0096	no_data	no_data	no_data	226	no_data	no_data
1HW1_A	T0096DR324_1	T0096	no_data	no_data	no_data	226	no_data	no_data
1HW1_A	T0096RR017_1	T0096	no_data	no_data	no_data	226	no_data	no_data
1HW1_A	T0096RR392_1	T0096	no_data	no_data	no_data	226	no_data	no_data
1HW1_A	T0096SS010_1	T0096	no_data	no_data	no_data	226	no_data	no_data
1HW1_A	T0096SS017_1	T0096	no_data	no_data	no_data	226	no_data	no_data
1HW1_A	T0096SS018_1	T0096	no_data	no_data	no_data	226	no_data	no_data
1HW1_A	T0096SS018_2	T0096	no_data	no_data	no_data	226	no_data	no_data
1HW1_A	T0096SS027_1	T0096	no_data	no_data	no_data	226	no_data	no_data
1HW1_A	T0096SS027_2	T0096	no_data	no_data	no_data	226	no_data	no_data
1HW1_A	T0096SS027_3	T0096	no_data	no_data	no_data	226	no_data	no_data
1HW1_A	T0096SS027_4	T0096	no_data	no_data	no_data	226	no_data	no_data
1HW1_A	T0096SS031_1	T0096	no_data	no_data	no_data	226	no_data	no_data
1HW1_A	T0096SS039_1	T0096	no_data	no_data	no_data	226	no_data	no_data
1HW1_A	T0096SS052_1	T0096	no_data	no_data	no_data	226	no_data	no_data
1HW1_A	T0096SS055_1	T0096	no_data	no_data	no_data	226	no_data	no_data
1HW1_A	T0096SS094_1	T0096	no_data	no_data	no_data	226	no_data	no_data
1HW1_A	T0096SS111_1	T0096	no_data	no_data	no_data	226	no_data	no_data
1HW1_A	T0096SS115_1	T0096	no_data	no_data	no_data	226	no_data	no_data
1HW1_A	T0096SS137_1	T0096	no_data	no_data	no_data	226	no_data	no_data
1HW1_A	T0096SS150_1	T0096	no_data	no_data	no_data	226	no_data	no_data
1HW1_A	T0096SS151_1	T0096	no_data	no_data	no_data	226	no_data	no_data
1HW1_A	T0096SS197_1	T0096	no_data	no_data	no_data	226	no_data	no_data
1HW1_A	T0096SS214_1	T0096	no_data	no_data	no_data	226	no_data	no_data
1HW1_A	T0096SS216_1	T0096	no_data	no_data	no_data	226	no_data	no_data
1HW1_A	T0096SS251_1	T0096	no_data	no_data	no_data	226	no_data	no_data
1HW1_A	T0096SS258_1	T0096	no_data	no_data	no_data	226	no_data	no_data
1HW1_A	T0096SS273_1	T0096	no_data	no_data	no_data	226	no_data	no_data
1HW1_A	T0096SS281_1	T0096	no_data	no_data	no_data	226	no_data	no_data
1HW1_A	T0096SS325_1	T0096	no_data	no_data	no_data	226	no_data	no_data
1HW1_A	T0096SS342_1	T0096	no_data	no_data	no_data	226	no_data	no_data
1HW1_A	T0096SS385_1	T0096	no_data	no_data	no_data	226	no_data	no_data
1HW1_A	T0096SS402_1	T0096	no_data	no_data	no_data	226	no_data	no_data
1HW1_A	T0096SS453_1	T0096	no_data	no_data	no_data	226	no_data	no_data
1HW1_A	T0096SS456_1	T0096	no_data	no_data	no_data	226	no_data	no_data
1HW1_A	T0096SS510_1	T0096	no_data	no_data	no_data	226	no_data	no_data
1HW1_A	T0096SS530_1	T0096	no_data	no_data	no_data	226	no_data	no_data
1HW1_A	T0096TS001_1	T0096	2.53	0.2136	0.8780	226	146	64.6017699115044
1HW1_A	T0096TS002_1	T0096	2.72	0.9752	1.4632	226	207	91.5929203539823
1HW1_A	T0096TS004_1	T0096	2.74	0.5916	1.1579	226	239	105.752212389381
1HW1_A	T0096TS004_2	T0096	2.83	0.0124	0.7398	226	239	105.752212389381
1HW1_A	T0096TS004_3	T0096	2.68	0.7847	1.3093	226	239	105.752212389381
1HW1_A	T0096TS004_4	T0096	2.68	1.0421	1.5182	226	239	105.752212389381
1HW1_A	T0096TS004_5	T0096	2.54	-0.1807	0.6157	226	239	105.752212389381
1HW1_A	T0096TS012_1	T0096	2.13	-0.8242	0.2768	226	239	105.752212389381
1HW1_A	T0096TS012_2	T0096	2.67	-0.3094	0.5382	226	239	105.752212389381
1HW1_A	T0096TS012_3	T0096	2.10	-0.8242	0.2768	226	239	105.752212389381
1HW1_A	T0096TS012_4	T0096	2.54	-1.2104	0.1396	226	239	105.752212389381
1HW1_A	T0096TS012_5	T0096	2.62	-1.5321	0.0658	226	239	105.752212389381
1HW1_A	T0096TS017_1	T0096	2.72	4.4069	4.5528	226	74	32.7433628318584
1HW1_A	T0096TS018_1u	T0096	2.47	-1.2747	0.1220	226	239	105.752212389381
1HW1_A	T0096TS023_1	T0096	2.74	4.1937	4.3543	226	75	33.1858407079646
1HW1_A	T0096TS028_1	T0096	3.01	0.4629	1.0599	226	239	105.752212389381
1HW1_A	T0096TS028_2	T0096	3.17	0.3985	1.0119	226	239	105.752212389381
1HW1_A	T0096TS028_3	T0096	3.17	0.3985	1.0119	226	239	105.752212389381
1HW1_A	T0096TS028_4	T0096	2.38	-0.9529	0.2252	226	239	105.752212389381
1HW1_A	T0096TS028_5	T0096	2.69	-0.5668	0.3971	226	239	105.752212389381
1HW1_A	T0096TS031_1	T0096	2.50	4.1536	4.3171	226	238	105.309734513274
1HW1_A	T0096TS031_2	T0096	2.07	-1.5965	0.0551	226	238	105.309734513274
1HW1_A	T0096TS032_1	T0096	2.37	-1.4008	0.0916	226	114	50.4424778761062
1HW1_A	T0096TS035_1	T0096	2.75	-0.6473	0.3571	226	239	105.752212389381
1HW1_A	T0096TS042_1	T0096	2.67	4.6247	4.7558	226	73	32.3008849557522
1HW1_A	T0096TS045_1	T0096	2.71	0.0768	0.7831	226	239	105.752212389381
1HW1_A	T0096TS045_2	T0096	2.83	0.2055	0.8722	226	239	105.752212389381
1HW1_A	T0096TS045_3	T0096	2.68	-0.7599	0.3048	226	239	105.752212389381
1HW1_A	T0096TS047_1	T0096	2.73	4.7290	4.8530	226	62	27.4336283185841
1HW1_A	T0096TS047_2	T0096	2.28	4.7290	4.8530	226	62	27.4336283185841
1HW1_A	T0096TS047_3	T0096	2.79	5.0603	5.1622	226	62	27.4336283185841
1HW1_A	T0096TS047_4	T0096	2.77	4.8946	5.0075	226	62	27.4336283185841
1HW1_A	T0096TS047_5	T0096	2.52	1.0413	1.5175	226	100	44.2477876106195
1HW1_A	T0096TS055_1	T0096	2.92	-0.8242	0.2768	226	239	105.752212389381
1HW1_A	T0096TS055_2	T0096	2.92	-0.8242	0.2768	226	239	105.752212389381
1HW1_A	T0096TS055_3	T0096	2.92	-0.8242	0.2768	226	239	105.752212389381
1HW1_A	T0096TS055_4	T0096	2.92	-0.8242	0.2768	226	239	105.752212389381
1HW1_A	T0096TS055_5	T0096	2.92	-0.8242	0.2768	226	239	105.752212389381
1HW1_A	T0096TS058_1	T0096	2.81	0.1411	0.8272	226	239	105.752212389381
1HW1_A	T0096TS058_2	T0096	2.99	-0.0520	0.6975	226	239	105.752212389381
1HW1_A	T0096TS058_3	T0096	3.04	-1.3391	0.1058	226	239	105.752212389381
1HW1_A	T0096TS065_1	T0096	2.68	3.0450	3.2913	226	60	26.5486725663717
1HW1_A	T0096TS065_2	T0096	2.87	0.1214	0.8136	226	66	29.2035398230088
1HW1_A	T0096TS076_1	T0096	2.89	3.9562	4.1336	226	72	31.858407079646
1HW1_A	T0096TS080_1	T0096	2.68	-0.1163	0.6561	226	239	105.752212389381
1HW1_A	T0096TS080_2	T0096	2.70	0.0768	0.7831	226	239	105.752212389381
1HW1_A	T0096TS080_3	T0096	2.79	0.9777	1.4653	226	239	105.752212389381
1HW1_A	T0096TS080_4	T0096	2.74	0.5273	1.1086	226	239	105.752212389381
1HW1_A	T0096TS080_5	T0096	2.99	0.1411	0.8272	226	239	105.752212389381
1HW1_A	T0096TS088_1	T0096	2.95	3.7201	3.9145	226	191	84.5132743362832
1HW1_A	T0096TS088_2	T0096	2.12	5.7251	5.7833	226	148	65.4867256637168
1HW1_A	T0096TS088_3	T0096	1.41	-1.1460	0.1588	226	239	105.752212389381
1HW1_A	T0096TS088_4	T0096	2.82	-0.9529	0.2252	226	239	105.752212389381
1HW1_A	T0096TS088_5	T0096	2.82	0.7203	1.2583	226	239	105.752212389381
1HW1_A	T0096TS095_1	T0096	2.86	3.3543	3.5761	226	65	28.7610619469027
1HW1_A	T0096TS126_1	T0096	3.08	-1.4395	0.0834	226	76	33.6283185840708
1HW1_A	T0096TS133_1	T0096	3.02	4.1047	4.2716	226	72	31.858407079646
1HW1_A	T0096TS133_2	T0096	2.93	0.0333	0.7538	226	239	105.752212389381
1HW1_A	T0096TS133_3	T0096	2.41	4.6987	4.8248	226	72	31.858407079646
1HW1_A	T0096TS133_4	T0096	2.64	3.3622	3.5835	226	72	31.858407079646
1HW1_A	T0096TS137_1	T0096	no_data	no_data	no_data	226	no_data	no_data
1HW1_A	T0096TS161_1	T0096	2.46	-1.5965	0.0551	226	239	105.752212389381
1HW1_A	T0096TS161_2	T0096	2.53	-0.3737	0.5011	226	239	105.752212389381
1HW1_A	T0096TS161_3	T0096	2.56	-1.5965	0.0551	226	239	105.752212389381
1HW1_A	T0096TS161_4	T0096	2.28	-0.3094	0.5382	226	239	105.752212389381
1HW1_A	T0096TS161_5	T0096	3.05	-0.0520	0.6975	226	239	105.752212389381
1HW1_A	T0096TS169_1	T0096	2.79	4.4131	4.5586	226	76	33.6283185840708
1HW1_A	T0096TS179_1	T0096	2.88	-0.1300	0.6474	226	218	96.4601769911504
1HW1_A	T0096TS179_2	T0096	2.84	-0.9623	0.2216	226	211	93.3628318584071
1HW1_A	T0096TS179_3	T0096	2.20	-1.1990	0.1429	226	222	98.2300884955752
1HW1_A	T0096TS179_4	T0096	2.31	-1.2045	0.1413	226	202	89.3805309734513
1HW1_A	T0096TS179_5	T0096	2.75	-0.8650	0.2598	226	220	97.3451327433628
1HW1_A	T0096TS191_1	T0096	2.78	4.1047	4.2716	226	72	31.858407079646
1HW1_A	T0096TS191_2	T0096	2.99	0.4386	1.0417	226	149	65.929203539823
1HW1_A	T0096TS197_1	T0096	2.78	1.2090	1.6572	226	130	57.5221238938053
1HW1_A	T0096TS197_2	T0096	3.05	1.2135	1.6610	226	125	55.3097345132743
1HW1_A	T0096TS216_1	T0096	2.23	-0.5668	0.3971	226	239	105.752212389381
1HW1_A	T0096TS255_1	T0096	2.35	0.3342	0.9646	226	239	105.752212389381
1HW1_A	T0096TS278_1	T0096	2.36	-0.6538	0.3540	226	217	96.0176991150443
1HW1_A	T0096TS278_2	T0096	2.90	-0.7908	0.2912	226	218	96.4601769911504
1HW1_A	T0096TS278_3	T0096	3.16	-0.2196	0.5918	226	201	88.9380530973451
1HW1_A	T0096TS278_4	T0096	2.44	-0.2173	0.5932	226	181	80.0884955752212
1HW1_A	T0096TS278_5	T0096	2.96	-0.2558	0.5699	226	186	82.3008849557522
1HW1_A	T0096TS281_1	T0096	2.91	2.6324	2.9139	226	167	73.8938053097345
1HW1_A	T0096TS281_2	T0096	3.02	0.7056	1.2467	226	167	73.8938053097345
1HW1_A	T0096TS281_3	T0096	2.51	-0.4987	0.4325	226	167	73.8938053097345
1HW1_A	T0096TS328_1	T0096	2.91	1.2995	1.7337	226	239	105.752212389381
1HW1_A	T0096TS342_1	T0096	2.91	3.0642	3.3089	226	67	29.646017699115
1HW1_A	T0096TS354_1	T0096	2.75	0.4629	1.0599	226	239	105.752212389381
1HW1_A	T0096TS354_2	T0096	2.75	0.5273	1.1086	226	239	105.752212389381
1HW1_A	T0096TS354_3	T0096	2.80	0.6560	1.2078	226	239	105.752212389381
1HW1_A	T0096TS354_4	T0096	2.84	0.3342	0.9646	226	239	105.752212389381
1HW1_A	T0096TS354_5	T0096	2.78	1.4282	1.8435	226	239	105.752212389381
1HW1_A	T0096TS359_1	T0096	2.51	3.3286	3.5524	226	80	35.3982300884956
1HW1_A	T0096TS363_1	T0096	2.92	2.1216	2.4525	226	89	39.3805309734513
1HW1_A	T0096TS363_2	T0096	2.60	0.6008	1.1650	226	126	55.7522123893805
1HW1_A	T0096TS363_3	T0096	3.11	2.3742	2.6797	226	71	31.4159292035398
1HW1_A	T0096TS384_1	T0096	2.68	3.2383	3.4692	226	95	42.0353982300885
1HW1_A	T0096TS390_1	T0096	2.22	-1.2747	0.1220	226	239	105.752212389381
1HW1_A	T0096TS393_1	T0096	2.47	0.9777	1.4653	226	239	105.752212389381
1HW1_A	T0096TS393_2	T0096	3.04	0.3342	0.9646	226	239	105.752212389381
1HW1_A	T0096TS393_3	T0096	2.63	0.9134	1.4128	226	239	105.752212389381
1HW1_A	T0096TS393_4	T0096	2.80	0.7847	1.3093	226	239	105.752212389381
1HW1_A	T0096TS393_5	T0096	3.10	0.3342	0.9646	226	239	105.752212389381
1HW1_A	T0096TS414_1	T0096	2.59	2.1362	2.4655	226	239	105.752212389381
1HW1_A	T0096TS414_2	T0096	2.16	1.4282	1.8435	226	239	105.752212389381
1HW1_A	T0096TS414_3	T0096	2.28	0.9134	1.4128	226	239	105.752212389381
1HW1_A	T0096TS414_4	T0096	2.94	1.3639	1.7885	226	239	105.752212389381
1HW1_A	T0096TS455_1u	T0096	no_data	no_data	no_data	226	no_data	no_data
1HW1_A	T0096TS457_1	T0096	2.05	5.6241	5.6889	226	63	27.8761061946903
1HW1_A	T0096TS459_1	T0096	2.85	1.6170	2.0066	226	129	57.0796460176991
1HW1_A	T0096TS469_1	T0096	3.10	-0.8242	0.2768	226	239	105.752212389381
1HW1_A	T0096TS469_2	T0096	2.41	-0.8242	0.2768	226	239	105.752212389381
1HW1_A	T0096TS469_3	T0096	2.07	-1.4034	0.0910	226	239	105.752212389381
1HW1_A	T0096TS469_4	T0096	2.07	-0.9529	0.2252	226	239	105.752212389381
1HW1_A	T0096TS469_5	T0096	2.65	-0.7599	0.3048	226	239	105.752212389381
1HW1_A	T0096TS500_1	T0096	2.65	4.3976	4.5442	226	62	27.4336283185841
1HW1_A	T0096TS500_2	T0096	2.78	0.5589	1.1328	226	76	33.6283185840708
1HW2_A	T0096AL027_1	T0096	no_data	no_data	no_data	222	no_data	no_data
1HW2_A	T0096AL044_1	T0096	no_data	no_data	no_data	222	no_data	no_data
1HW2_A	T0096AL044_2	T0096	no_data	no_data	no_data	222	no_data	no_data
1HW2_A	T0096AL044_3	T0096	no_data	no_data	no_data	222	no_data	no_data
1HW2_A	T0096AL052_1	T0096	no_data	no_data	no_data	222	no_data	no_data
1HW2_A	T0096AL052_2	T0096	no_data	no_data	no_data	222	no_data	no_data
1HW2_A	T0096AL052_3	T0096	no_data	no_data	no_data	222	no_data	no_data
1HW2_A	T0096AL052_4	T0096	no_data	no_data	no_data	222	no_data	no_data
1HW2_A	T0096AL052_5	T0096	no_data	no_data	no_data	222	no_data	no_data
1HW2_A	T0096AL077_1	T0096	no_data	no_data	no_data	222	no_data	no_data
1HW2_A	T0096AL086_1	T0096	no_data	no_data	no_data	222	no_data	no_data
1HW2_A	T0096AL093_1	T0096	no_data	no_data	no_data	222	no_data	no_data
1HW2_A	T0096AL093_2	T0096	no_data	no_data	no_data	222	no_data	no_data
1HW2_A	T0096AL094_1	T0096	no_data	no_data	no_data	222	no_data	no_data
1HW2_A	T0096AL103_1	T0096	no_data	no_data	no_data	222	no_data	no_data
1HW2_A	T0096AL103_2	T0096	no_data	no_data	no_data	222	no_data	no_data
1HW2_A	T0096AL103_3	T0096	no_data	no_data	no_data	222	no_data	no_data
1HW2_A	T0096AL103_4	T0096	no_data	no_data	no_data	222	no_data	no_data
1HW2_A	T0096AL103_5	T0096	no_data	no_data	no_data	222	no_data	no_data
1HW2_A	T0096AL104_1	T0096	no_data	no_data	no_data	222	no_data	no_data
1HW2_A	T0096AL104_2	T0096	no_data	no_data	no_data	222	no_data	no_data
1HW2_A	T0096AL105_1	T0096	no_data	no_data	no_data	222	no_data	no_data
1HW2_A	T0096AL105_2	T0096	no_data	no_data	no_data	222	no_data	no_data
1HW2_A	T0096AL106_1	T0096	no_data	no_data	no_data	222	no_data	no_data
1HW2_A	T0096AL106_2	T0096	no_data	no_data	no_data	222	no_data	no_data
1HW2_A	T0096AL107_1	T0096	no_data	no_data	no_data	222	no_data	no_data
1HW2_A	T0096AL107_2	T0096	no_data	no_data	no_data	222	no_data	no_data
1HW2_A	T0096AL108_1	T0096	no_data	no_data	no_data	222	no_data	no_data
1HW2_A	T0096AL108_2	T0096	no_data	no_data	no_data	222	no_data	no_data
1HW2_A	T0096AL111_1	T0096	no_data	no_data	no_data	222	no_data	no_data
1HW2_A	T0096AL111_2	T0096	no_data	no_data	no_data	222	no_data	no_data
1HW2_A	T0096AL111_3	T0096	no_data	no_data	no_data	222	no_data	no_data
1HW2_A	T0096AL127_1	T0096	no_data	no_data	no_data	222	no_data	no_data
1HW2_A	T0096AL127_1u	T0096	no_data	no_data	no_data	222	no_data	no_data
1HW2_A	T0096AL127_2	T0096	no_data	no_data	no_data	222	no_data	no_data
1HW2_A	T0096AL127_2u	T0096	no_data	no_data	no_data	222	no_data	no_data
1HW2_A	T0096AL127_3	T0096	no_data	no_data	no_data	222	no_data	no_data
1HW2_A	T0096AL127_3u	T0096	no_data	no_data	no_data	222	no_data	no_data
1HW2_A	T0096AL127_4	T0096	no_data	no_data	no_data	222	no_data	no_data
1HW2_A	T0096AL127_4u	T0096	no_data	no_data	no_data	222	no_data	no_data
1HW2_A	T0096AL127_5	T0096	no_data	no_data	no_data	222	no_data	no_data
1HW2_A	T0096AL127_5u	T0096	no_data	no_data	no_data	222	no_data	no_data
1HW2_A	T0096AL132_1	T0096	no_data	no_data	no_data	222	no_data	no_data
1HW2_A	T0096AL132_2	T0096	no_data	no_data	no_data	222	no_data	no_data
1HW2_A	T0096AL132_3	T0096	no_data	no_data	no_data	222	no_data	no_data
1HW2_A	T0096AL132_4	T0096	no_data	no_data	no_data	222	no_data	no_data
1HW2_A	T0096AL132_5	T0096	no_data	no_data	no_data	222	no_data	no_data
1HW2_A	T0096AL137_1	T0096	no_data	no_data	no_data	222	no_data	no_data
1HW2_A	T0096AL150_1	T0096	no_data	no_data	no_data	222	no_data	no_data
1HW2_A	T0096AL158_1	T0096	no_data	no_data	no_data	222	no_data	no_data
1HW2_A	T0096AL158_2	T0096	no_data	no_data	no_data	222	no_data	no_data
1HW2_A	T0096AL158_3	T0096	no_data	no_data	no_data	222	no_data	no_data
1HW2_A	T0096AL158_4	T0096	no_data	no_data	no_data	222	no_data	no_data
1HW2_A	T0096AL170_1	T0096	no_data	no_data	no_data	222	no_data	no_data
1HW2_A	T0096AL170_2	T0096	no_data	no_data	no_data	222	no_data	no_data
1HW2_A	T0096AL170_3	T0096	no_data	no_data	no_data	222	no_data	no_data
1HW2_A	T0096AL170_4	T0096	no_data	no_data	no_data	222	no_data	no_data
1HW2_A	T0096AL170_5	T0096	no_data	no_data	no_data	222	no_data	no_data
1HW2_A	T0096AL173_1	T0096	no_data	no_data	no_data	222	no_data	no_data
1HW2_A	T0096AL197_1	T0096	no_data	no_data	no_data	222	no_data	no_data
1HW2_A	T0096AL204_1	T0096	no_data	no_data	no_data	222	no_data	no_data
1HW2_A	T0096AL229_1	T0096	no_data	no_data	no_data	222	no_data	no_data
1HW2_A	T0096AL259_1	T0096	no_data	no_data	no_data	222	no_data	no_data
1HW2_A	T0096AL259_2	T0096	no_data	no_data	no_data	222	no_data	no_data
1HW2_A	T0096AL259_3	T0096	no_data	no_data	no_data	222	no_data	no_data
1HW2_A	T0096AL259_4	T0096	no_data	no_data	no_data	222	no_data	no_data
1HW2_A	T0096AL259_5	T0096	no_data	no_data	no_data	222	no_data	no_data
1HW2_A	T0096AL260_1	T0096	no_data	no_data	no_data	222	no_data	no_data
1HW2_A	T0096AL260_2	T0096	no_data	no_data	no_data	222	no_data	no_data
1HW2_A	T0096AL260_3	T0096	no_data	no_data	no_data	222	no_data	no_data
1HW2_A	T0096AL260_4	T0096	no_data	no_data	no_data	222	no_data	no_data
1HW2_A	T0096AL260_5	T0096	no_data	no_data	no_data	222	no_data	no_data
1HW2_A	T0096AL273_1	T0096	no_data	no_data	no_data	222	no_data	no_data
1HW2_A	T0096AL273_2	T0096	no_data	no_data	no_data	222	no_data	no_data
1HW2_A	T0096AL274_1	T0096	no_data	no_data	no_data	222	no_data	no_data
1HW2_A	T0096AL274_2	T0096	no_data	no_data	no_data	222	no_data	no_data
1HW2_A	T0096AL274_3	T0096	no_data	no_data	no_data	222	no_data	no_data
1HW2_A	T0096AL274_4	T0096	no_data	no_data	no_data	222	no_data	no_data
1HW2_A	T0096AL274_5	T0096	no_data	no_data	no_data	222	no_data	no_data
1HW2_A	T0096AL280_1	T0096	no_data	no_data	no_data	222	no_data	no_data
1HW2_A	T0096AL280_2	T0096	no_data	no_data	no_data	222	no_data	no_data
1HW2_A	T0096AL280_3	T0096	no_data	no_data	no_data	222	no_data	no_data
1HW2_A	T0096AL280_4	T0096	no_data	no_data	no_data	222	no_data	no_data
1HW2_A	T0096AL280_5	T0096	no_data	no_data	no_data	222	no_data	no_data
1HW2_A	T0096AL329_1	T0096	no_data	no_data	no_data	222	no_data	no_data
1HW2_A	T0096AL329_2	T0096	no_data	no_data	no_data	222	no_data	no_data
1HW2_A	T0096AL344_2	T0096	no_data	no_data	no_data	222	no_data	no_data
1HW2_A	T0096AL344_3	T0096	no_data	no_data	no_data	222	no_data	no_data
1HW2_A	T0096AL357_1	T0096	no_data	no_data	no_data	222	no_data	no_data
1HW2_A	T0096AL357_2	T0096	no_data	no_data	no_data	222	no_data	no_data
1HW2_A	T0096AL357_3	T0096	no_data	no_data	no_data	222	no_data	no_data
1HW2_A	T0096AL357_4	T0096	no_data	no_data	no_data	222	no_data	no_data
1HW2_A	T0096AL359_1	T0096	no_data	no_data	no_data	222	no_data	no_data
1HW2_A	T0096AL361_1	T0096	no_data	no_data	no_data	222	no_data	no_data
1HW2_A	T0096AL361_2	T0096	no_data	no_data	no_data	222	no_data	no_data
1HW2_A	T0096AL361_3	T0096	no_data	no_data	no_data	222	no_data	no_data
1HW2_A	T0096AL361_4	T0096	no_data	no_data	no_data	222	no_data	no_data
1HW2_A	T0096AL375_1	T0096	no_data	no_data	no_data	222	no_data	no_data
1HW2_A	T0096AL381_1	T0096	no_data	no_data	no_data	222	no_data	no_data
1HW2_A	T0096AL382_1	T0096	no_data	no_data	no_data	222	no_data	no_data
1HW2_A	T0096AL389_1	T0096	no_data	no_data	no_data	222	no_data	no_data
1HW2_A	T0096AL389_2	T0096	no_data	no_data	no_data	222	no_data	no_data
1HW2_A	T0096AL389_3	T0096	no_data	no_data	no_data	222	no_data	no_data
1HW2_A	T0096AL389_4	T0096	no_data	no_data	no_data	222	no_data	no_data
1HW2_A	T0096AL389_5	T0096	no_data	no_data	no_data	222	no_data	no_data
1HW2_A	T0096AL395_1	T0096	no_data	no_data	no_data	222	no_data	no_data
1HW2_A	T0096AL395_2	T0096	no_data	no_data	no_data	222	no_data	no_data
1HW2_A	T0096AL395_3	T0096	no_data	no_data	no_data	222	no_data	no_data
1HW2_A	T0096AL395_4	T0096	no_data	no_data	no_data	222	no_data	no_data
1HW2_A	T0096AL395_5	T0096	no_data	no_data	no_data	222	no_data	no_data
1HW2_A	T0096AL401_1	T0096	no_data	no_data	no_data	222	no_data	no_data
1HW2_A	T0096AL401_2	T0096	no_data	no_data	no_data	222	no_data	no_data
1HW2_A	T0096AL401_3	T0096	no_data	no_data	no_data	222	no_data	no_data
1HW2_A	T0096AL401_4	T0096	no_data	no_data	no_data	222	no_data	no_data
1HW2_A	T0096AL401_5	T0096	no_data	no_data	no_data	222	no_data	no_data
1HW2_A	T0096AL405_1	T0096	no_data	no_data	no_data	222	no_data	no_data
1HW2_A	T0096DR324_1	T0096	no_data	no_data	no_data	222	no_data	no_data
1HW2_A	T0096RR017_1	T0096	no_data	no_data	no_data	222	no_data	no_data
1HW2_A	T0096RR392_1	T0096	no_data	no_data	no_data	222	no_data	no_data
1HW2_A	T0096SS010_1	T0096	no_data	no_data	no_data	222	no_data	no_data
1HW2_A	T0096SS017_1	T0096	no_data	no_data	no_data	222	no_data	no_data
1HW2_A	T0096SS018_1	T0096	no_data	no_data	no_data	222	no_data	no_data
1HW2_A	T0096SS018_2	T0096	no_data	no_data	no_data	222	no_data	no_data
1HW2_A	T0096SS027_1	T0096	no_data	no_data	no_data	222	no_data	no_data
1HW2_A	T0096SS027_2	T0096	no_data	no_data	no_data	222	no_data	no_data
1HW2_A	T0096SS027_3	T0096	no_data	no_data	no_data	222	no_data	no_data
1HW2_A	T0096SS027_4	T0096	no_data	no_data	no_data	222	no_data	no_data
1HW2_A	T0096SS031_1	T0096	no_data	no_data	no_data	222	no_data	no_data
1HW2_A	T0096SS039_1	T0096	no_data	no_data	no_data	222	no_data	no_data
1HW2_A	T0096SS052_1	T0096	no_data	no_data	no_data	222	no_data	no_data
1HW2_A	T0096SS055_1	T0096	no_data	no_data	no_data	222	no_data	no_data
1HW2_A	T0096SS094_1	T0096	no_data	no_data	no_data	222	no_data	no_data
1HW2_A	T0096SS111_1	T0096	no_data	no_data	no_data	222	no_data	no_data
1HW2_A	T0096SS115_1	T0096	no_data	no_data	no_data	222	no_data	no_data
1HW2_A	T0096SS137_1	T0096	no_data	no_data	no_data	222	no_data	no_data
1HW2_A	T0096SS150_1	T0096	no_data	no_data	no_data	222	no_data	no_data
1HW2_A	T0096SS151_1	T0096	no_data	no_data	no_data	222	no_data	no_data
1HW2_A	T0096SS197_1	T0096	no_data	no_data	no_data	222	no_data	no_data
1HW2_A	T0096SS214_1	T0096	no_data	no_data	no_data	222	no_data	no_data
1HW2_A	T0096SS216_1	T0096	no_data	no_data	no_data	222	no_data	no_data
1HW2_A	T0096SS251_1	T0096	no_data	no_data	no_data	222	no_data	no_data
1HW2_A	T0096SS258_1	T0096	no_data	no_data	no_data	222	no_data	no_data
1HW2_A	T0096SS273_1	T0096	no_data	no_data	no_data	222	no_data	no_data
1HW2_A	T0096SS281_1	T0096	no_data	no_data	no_data	222	no_data	no_data
1HW2_A	T0096SS325_1	T0096	no_data	no_data	no_data	222	no_data	no_data
1HW2_A	T0096SS342_1	T0096	no_data	no_data	no_data	222	no_data	no_data
1HW2_A	T0096SS385_1	T0096	no_data	no_data	no_data	222	no_data	no_data
1HW2_A	T0096SS402_1	T0096	no_data	no_data	no_data	222	no_data	no_data
1HW2_A	T0096SS453_1	T0096	no_data	no_data	no_data	222	no_data	no_data
1HW2_A	T0096SS456_1	T0096	no_data	no_data	no_data	222	no_data	no_data
1HW2_A	T0096SS510_1	T0096	no_data	no_data	no_data	222	no_data	no_data
1HW2_A	T0096SS530_1	T0096	no_data	no_data	no_data	222	no_data	no_data
1HW2_A	T0096TS001_1	T0096	2.90	-0.0521	0.6973	222	146	65.7657657657658
1HW2_A	T0096TS002_1	T0096	2.83	1.1125	1.5765	222	207	93.2432432432432
1HW2_A	T0096TS004_1	T0096	2.92	-0.0254	0.7148	222	239	107.657657657658
1HW2_A	T0096TS004_2	T0096	3.00	0.1702	0.8475	222	239	107.657657657658
1HW2_A	T0096TS004_3	T0096	2.94	0.4962	1.0851	222	239	107.657657657658
1HW2_A	T0096TS004_4	T0096	2.63	0.7570	1.2873	222	239	107.657657657658
1HW2_A	T0096TS004_5	T0096	2.45	-1.0686	0.1838	222	239	107.657657657658
1HW2_A	T0096TS012_1	T0096	2.50	-0.7426	0.3126	222	239	107.657657657658
1HW2_A	T0096TS012_2	T0096	2.67	-0.8078	0.2838	222	239	107.657657657658
1HW2_A	T0096TS012_3	T0096	1.86	-0.8078	0.2838	222	239	107.657657657658
1HW2_A	T0096TS012_4	T0096	2.63	-1.3946	0.0930	222	239	107.657657657658
1HW2_A	T0096TS012_5	T0096	2.54	-1.4598	0.0793	222	239	107.657657657658
1HW2_A	T0096TS017_1	T0096	2.78	4.4069	4.5528	222	74	33.3333333333333
1HW2_A	T0096TS018_1u	T0096	2.66	-1.2642	0.1247	222	239	107.657657657658
1HW2_A	T0096TS023_1	T0096	2.63	3.6171	3.8191	222	75	33.7837837837838
1HW2_A	T0096TS028_1	T0096	3.00	0.4962	1.0851	222	239	107.657657657658
1HW2_A	T0096TS028_2	T0096	3.09	0.5614	1.1347	222	239	107.657657657658
1HW2_A	T0096TS028_3	T0096	3.09	0.5614	1.1347	222	239	107.657657657658
1HW2_A	T0096TS028_4	T0096	1.83	-1.3946	0.0930	222	239	107.657657657658
1HW2_A	T0096TS028_5	T0096	2.57	-0.9382	0.2308	222	239	107.657657657658
1HW2_A	T0096TS031_1	T0096	2.95	4.0161	4.1892	222	238	107.207207207207
1HW2_A	T0096TS031_2	T0096	2.59	-0.9382	0.2308	222	238	107.207207207207
1HW2_A	T0096TS032_1	T0096	2.59	-1.4008	0.0916	222	114	51.3513513513514
1HW2_A	T0096TS035_1	T0096	2.56	-0.6473	0.3571	222	239	107.657657657658
1HW2_A	T0096TS042_1	T0096	2.41	4.1836	4.3450	222	73	32.8828828828829
1HW2_A	T0096TS045_1	T0096	2.92	-0.1558	0.6312	222	239	107.657657657658
1HW2_A	T0096TS045_2	T0096	2.75	-0.0254	0.7148	222	239	107.657657657658
1HW2_A	T0096TS045_3	T0096	2.93	-1.5902	0.0561	222	239	107.657657657658
1HW2_A	T0096TS047_1	T0096	2.87	5.0603	5.1622	222	62	27.9279279279279
1HW2_A	T0096TS047_2	T0096	2.31	4.8946	5.0075	222	62	27.9279279279279
1HW2_A	T0096TS047_3	T0096	2.82	4.5633	4.6986	222	62	27.9279279279279
1HW2_A	T0096TS047_4	T0096	2.50	5.0603	5.1622	222	62	27.9279279279279
1HW2_A	T0096TS047_5	T0096	3.04	0.9245	1.4218	222	100	45.045045045045
1HW2_A	T0096TS055_1	T0096	2.32	-0.8078	0.2838	222	239	107.657657657658
1HW2_A	T0096TS055_2	T0096	2.32	-0.8078	0.2838	222	239	107.657657657658
1HW2_A	T0096TS055_3	T0096	2.32	-0.8078	0.2838	222	239	107.657657657658
1HW2_A	T0096TS055_4	T0096	2.32	-0.8078	0.2838	222	239	107.657657657658
1HW2_A	T0096TS055_5	T0096	2.32	-0.8078	0.2838	222	239	107.657657657658
1HW2_A	T0096TS058_1	T0096	3.02	-0.0254	0.7148	222	239	107.657657657658
1HW2_A	T0096TS058_2	T0096	3.06	0.3658	0.9878	222	239	107.657657657658
1HW2_A	T0096TS058_3	T0096	2.67	-1.6554	0.0465	222	239	107.657657657658
1HW2_A	T0096TS065_1	T0096	2.28	1.6876	2.0683	222	60	27.027027027027
1HW2_A	T0096TS065_2	T0096	2.57	0.2797	0.9251	222	66	29.7297297297297
1HW2_A	T0096TS076_1	T0096	2.85	4.2532	4.4098	222	72	32.4324324324324
1HW2_A	T0096TS080_1	T0096	2.45	-0.2862	0.5518	222	239	107.657657657658
1HW2_A	T0096TS080_2	T0096	2.26	0.1050	0.8023	222	239	107.657657657658
1HW2_A	T0096TS080_3	T0096	3.11	0.6918	1.2359	222	239	107.657657657658
1HW2_A	T0096TS080_4	T0096	2.72	0.6266	1.1850	222	239	107.657657657658
1HW2_A	T0096TS080_5	T0096	2.99	-0.3514	0.5138	222	239	107.657657657658
1HW2_A	T0096TS088_1	T0096	2.22	4.0002	4.1745	222	191	86.036036036036
1HW2_A	T0096TS088_2	T0096	2.14	5.5685	5.6370	222	148	66.6666666666667
1HW2_A	T0096TS088_3	T0096	1.71	-1.1338	0.1626	222	239	107.657657657658
1HW2_A	T0096TS088_4	T0096	2.23	-0.7426	0.3126	222	239	107.657657657658
1HW2_A	T0096TS088_5	T0096	2.80	0.6918	1.2359	222	239	107.657657657658
1HW2_A	T0096TS095_1	T0096	2.99	3.3543	3.5761	222	65	29.2792792792793
1HW2_A	T0096TS126_1	T0096	1.95	-2.4388	0.0016	222	76	34.2342342342342
1HW2_A	T0096TS133_1	T0096	2.95	4.1047	4.2716	222	72	32.4324324324324
1HW2_A	T0096TS133_2	T0096	2.73	-0.3074	0.5393	222	239	107.657657657658
1HW2_A	T0096TS133_3	T0096	2.30	4.4017	4.5480	222	72	32.4324324324324
1HW2_A	T0096TS133_4	T0096	2.92	3.0652	3.3099	222	72	32.4324324324324
1HW2_A	T0096TS137_1	T0096	no_data	no_data	no_data	222	no_data	no_data
1HW2_A	T0096TS161_1	T0096	2.44	-1.7206	0.0381	222	239	107.657657657658
1HW2_A	T0096TS161_2	T0096	2.75	-0.1558	0.6312	222	239	107.657657657658
1HW2_A	T0096TS161_3	T0096	2.79	-1.5902	0.0561	222	239	107.657657657658
1HW2_A	T0096TS161_4	T0096	2.45	-0.7426	0.3126	222	239	107.657657657658
1HW2_A	T0096TS161_5	T0096	2.86	-1.1990	0.1429	222	239	107.657657657658
1HW2_A	T0096TS169_1	T0096	2.94	4.1276	4.2929	222	76	34.2342342342342
1HW2_A	T0096TS179_1	T0096	2.97	-1.0551	0.1884	222	218	98.1981981981982
1HW2_A	T0096TS179_2	T0096	2.61	-0.8270	0.2757	222	211	95.045045045045
1HW2_A	T0096TS179_3	T0096	2.18	-1.1990	0.1429	222	222	100
1HW2_A	T0096TS179_4	T0096	2.67	-1.2744	0.1220	222	202	90.990990990991
1HW2_A	T0096TS179_5	T0096	2.82	-0.9963	0.2091	222	220	99.0990990990991
1HW2_A	T0096TS191_1	T0096	2.93	3.9562	4.1336	222	72	32.4324324324324
1HW2_A	T0096TS191_2	T0096	2.78	-0.9577	0.2234	222	149	67.1171171171171
1HW2_A	T0096TS197_1	T0096	2.90	1.2090	1.6572	222	130	58.5585585585586
1HW2_A	T0096TS197_2	T0096	2.93	1.5112	1.9149	222	125	56.3063063063063
1HW2_A	T0096TS216_1	T0096	2.39	-0.4818	0.4415	222	239	107.657657657658
1HW2_A	T0096TS255_1	T0096	2.41	-0.0254	0.7148	222	239	107.657657657658
1HW2_A	T0096TS278_1	T0096	2.88	-0.9190	0.2382	222	217	97.7477477477478
1HW2_A	T0096TS278_2	T0096	2.56	-0.5926	0.3841	222	218	98.1981981981982
1HW2_A	T0096TS278_3	T0096	3.04	-0.1495	0.6351	222	201	90.5405405405405
1HW2_A	T0096TS278_4	T0096	2.78	-0.8228	0.2774	222	181	81.5315315315315
1HW2_A	T0096TS278_5	T0096	2.64	-0.0332	0.7097	222	186	83.7837837837838
1HW2_A	T0096TS281_1	T0096	2.98	2.5521	2.8408	222	167	75.2252252252252
1HW2_A	T0096TS281_2	T0096	2.40	0.8661	1.3746	222	167	75.2252252252252
1HW2_A	T0096TS281_3	T0096	2.59	-0.4987	0.4325	222	167	75.2252252252252
1HW2_A	T0096TS328_1	T0096	2.88	0.9526	1.4448	222	239	107.657657657658
1HW2_A	T0096TS342_1	T0096	3.06	2.9076	3.1653	222	67	30.1801801801802
1HW2_A	T0096TS354_1	T0096	2.64	0.4962	1.0851	222	239	107.657657657658
1HW2_A	T0096TS354_2	T0096	2.43	0.8222	1.3393	222	239	107.657657657658
1HW2_A	T0096TS354_3	T0096	2.80	0.6918	1.2359	222	239	107.657657657658
1HW2_A	T0096TS354_4	T0096	2.66	0.5614	1.1347	222	239	107.657657657658
1HW2_A	T0096TS354_5	T0096	2.85	1.6046	1.9959	222	239	107.657657657658
1HW2_A	T0096TS359_1	T0096	3.04	3.7411	3.9340	222	80	36.036036036036
1HW2_A	T0096TS363_1	T0096	3.02	1.7401	2.1142	222	89	40.0900900900901
1HW2_A	T0096TS363_2	T0096	3.00	1.3900	1.8108	222	126	56.7567567567568
1HW2_A	T0096TS363_3	T0096	2.61	1.9241	2.2766	222	71	31.981981981982
1HW2_A	T0096TS384_1	T0096	2.95	3.3596	3.5810	222	95	42.7927927927928
1HW2_A	T0096TS390_1	T0096	2.64	-1.0686	0.1838	222	239	107.657657657658
1HW2_A	T0096TS393_1	T0096	2.53	0.8874	1.3918	222	239	107.657657657658
1HW2_A	T0096TS393_2	T0096	2.87	0.2354	0.8934	222	239	107.657657657658
1HW2_A	T0096TS393_3	T0096	2.76	0.4962	1.0851	222	239	107.657657657658
1HW2_A	T0096TS393_4	T0096	2.98	0.5614	1.1347	222	239	107.657657657658
1HW2_A	T0096TS393_5	T0096	2.89	0.4310	1.0361	222	239	107.657657657658
1HW2_A	T0096TS414_1	T0096	2.46	2.1915	2.5151	222	239	107.657657657658
1HW2_A	T0096TS414_2	T0096	2.17	1.4090	1.8271	222	239	107.657657657658
1HW2_A	T0096TS414_3	T0096	2.17	0.9526	1.4448	222	239	107.657657657658
1HW2_A	T0096TS414_4	T0096	2.76	1.0178	1.4982	222	239	107.657657657658
1HW2_A	T0096TS455_1u	T0096	no_data	no_data	no_data	222	no_data	no_data
1HW2_A	T0096TS457_1	T0096	2.03	5.6241	5.6889	222	63	28.3783783783784
1HW2_A	T0096TS459_1	T0096	3.03	1.4230	1.8391	222	129	58.1081081081081
1HW2_A	T0096TS469_1	T0096	3.06	-0.6122	0.3743	222	239	107.657657657658
1HW2_A	T0096TS469_2	T0096	2.86	-0.7426	0.3126	222	239	107.657657657658
1HW2_A	T0096TS469_3	T0096	2.34	-0.8730	0.2566	222	239	107.657657657658
1HW2_A	T0096TS469_4	T0096	2.64	-0.7426	0.3126	222	239	107.657657657658
1HW2_A	T0096TS469_5	T0096	2.48	-0.7426	0.3126	222	239	107.657657657658
1HW2_A	T0096TS500_1	T0096	2.87	4.3976	4.5442	222	62	27.9279279279279
1HW2_A	T0096TS500_2	T0096	2.65	0.5589	1.1328	222	76	34.2342342342342
T0096AL027_1	T0096AL044_1	T0096	no_data	no_data	no_data	no_data	no_data	no_data
T0096AL027_1	T0096AL044_2	T0096	no_data	no_data	no_data	no_data	no_data	no_data
T0096AL027_1	T0096AL044_3	T0096	no_data	no_data	no_data	no_data	no_data	no_data
T0096AL027_1	T0096AL052_1	T0096	no_data	no_data	no_data	no_data	no_data	no_data
T0096AL027_1	T0096AL052_2	T0096	no_data	no_data	no_data	no_data	no_data	no_data
T0096AL027_1	T0096AL052_3	T0096	no_data	no_data	no_data	no_data	no_data	no_data
T0096AL027_1	T0096AL052_4	T0096	no_data	no_data	no_data	no_data	no_data	no_data
T0096AL027_1	T0096AL052_5	T0096	no_data	no_data	no_data	no_data	no_data	no_data
T0096AL027_1	T0096AL077_1	T0096	no_data	no_data	no_data	no_data	no_data	no_data
T0096AL027_1	T0096AL086_1	T0096	no_data	no_data	no_data	no_data	no_data	no_data
T0096AL027_1	T0096AL093_1	T0096	no_data	no_data	no_data	no_data	no_data	no_data
T0096AL027_1	T0096AL093_2	T0096	no_data	no_data	no_data	no_data	no_data	no_data
T0096AL027_1	T0096AL094_1	T0096	no_data	no_data	no_data	no_data	no_data	no_data
T0096AL027_1	T0096AL103_1	T0096	no_data	no_data	no_data	no_data	no_data	no_data
T0096AL027_1	T0096AL103_2	T0096	no_data	no_data	no_data	no_data	no_data	no_data
T0096AL027_1	T0096AL103_3	T0096	no_data	no_data	no_data	no_data	no_data	no_data
T0096AL027_1	T0096AL103_4	T0096	no_data	no_data	no_data	no_data	no_data	no_data
T0096AL027_1	T0096AL103_5	T0096	no_data	no_data	no_data	no_data	no_data	no_data
T0096AL027_1	T0096AL104_1	T0096	no_data	no_data	no_data	no_data	no_data	no_data
T0096AL027_1	T0096AL104_2	T0096	no_data	no_data	no_data	no_data	no_data	no_data
T0096AL027_1	T0096AL105_1	T0096	no_data	no_data	no_data	no_data	no_data	no_data
T0096AL027_1	T0096AL105_2	T0096	no_data	no_data	no_data	no_data	no_data	no_data
T0096AL027_1	T0096AL106_1	T0096	no_data	no_data	no_data	no_data	no_data	no_data
T0096AL027_1	T0096AL106_2	T0096	no_data	no_data	no_data	no_data	no_data	no_data
T0096AL027_1	T0096AL107_1	T0096	no_data	no_data	no_data	no_data	no_data	no_data
T0096AL027_1	T0096AL107_2	T0096	no_data	no_data	no_data	no_data	no_data	no_data
T0096AL027_1	T0096AL108_1	T0096	no_data	no_data	no_data	no_data	no_data	no_data
T0096AL027_1	T0096AL108_2	T0096	no_data	no_data	no_data	no_data	no_data	no_data
T0096AL027_1	T0096AL111_1	T0096	no_data	no_data	no_data	no_data	no_data	no_data
T0096AL027_1	T0096AL111_2	T0096	no_data	no_data	no_data	no_data	no_data	no_data
T0096AL027_1	T0096AL111_3	T0096	no_data	no_data	no_data	no_data	no_data	no_data
T0096AL027_1	T0096AL127_1	T0096	no_data	no_data	no_data	no_data	no_data	no_data
T0096AL027_1	T0096AL127_1u	T0096	no_data	no_data	no_data	no_data	no_data	no_data
T0096AL027_1	T0096AL127_2	T0096	no_data	no_data	no_data	no_data	no_data	no_data
T0096AL027_1	T0096AL127_2u	T0096	no_data	no_data	no_data	no_data	no_data	no_data
T0096AL027_1	T0096AL127_3	T0096	no_data	no_data	no_data	no_data	no_data	no_data
T0096AL027_1	T0096AL127_3u	T0096	no_data	no_data	no_data	no_data	no_data	no_data
T0096AL027_1	T0096AL127_4	T0096	no_data	no_data	no_data	no_data	no_data	no_data
T0096AL027_1	T0096AL127_4u	T0096	no_data	no_data	no_data	no_data	no_data	no_data
T0096AL027_1	T0096AL127_5	T0096	no_data	no_data	no_data	no_data	no_data	no_data
T0096AL027_1	T0096AL127_5u	T0096	no_data	no_data	no_data	no_data	no_data	no_data
T0096AL027_1	T0096AL132_1	T0096	no_data	no_data	no_data	no_data	no_data	no_data
T0096AL027_1	T0096AL132_2	T0096	no_data	no_data	no_data	no_data	no_data	no_data
T0096AL027_1	T0096AL132_3	T0096	no_data	no_data	no_data	no_data	no_data	no_data
T0096AL027_1	T0096AL132_4	T0096	no_data	no_data	no_data	no_data	no_data	no_data
T0096AL027_1	T0096AL132_5	T0096	no_data	no_data	no_data	no_data	no_data	no_data
T0096AL027_1	T0096AL137_1	T0096	no_data	no_data	no_data	no_data	no_data	no_data
T0096AL027_1	T0096AL150_1	T0096	no_data	no_data	no_data	no_data	no_data	no_data
T0096AL027_1	T0096AL158_1	T0096	no_data	no_data	no_data	no_data	no_data	no_data
T0096AL027_1	T0096AL158_2	T0096	no_data	no_data	no_data	no_data	no_data	no_data
T0096AL027_1	T0096AL158_3	T0096	no_data	no_data	no_data	no_data	no_data	no_data
T0096AL027_1	T0096AL158_4	T0096	no_data	no_data	no_data	no_data	no_data	no_data
T0096AL027_1	T0096AL170_1	T0096	no_data	no_data	no_data	no_data	no_data	no_data
T0096AL027_1	T0096AL170_2	T0096	no_data	no_data	no_data	no_data	no_data	no_data
T0096AL027_1	T0096AL170_3	T0096	no_data	no_data	no_data	no_data	no_data	no_data
T0096AL027_1	T0096AL170_4	T0096	no_data	no_data	no_data	no_data	no_data	no_data
T0096AL027_1	T0096AL170_5	T0096	no_data	no_data	no_data	no_data	no_data	no_data
T0096AL027_1	T0096AL173_1	T0096	no_data	no_data	no_data	no_data	no_data	no_data
T0096AL027_1	T0096AL197_1	T0096	no_data	no_data	no_data	no_data	no_data	no_data
T0096AL027_1	T0096AL204_1	T0096	no_data	no_data	no_data	no_data	no_data	no_data
T0096AL027_1	T0096AL229_1	T0096	no_data	no_data	no_data	no_data	no_data	no_data
T0096AL027_1	T0096AL259_1	T0096	no_data	no_data	no_data	no_data	no_data	no_data
T0096AL027_1	T0096AL259_2	T0096	no_data	no_data	no_data	no_data	no_data	no_data
T0096AL027_1	T0096AL259_3	T0096	no_data	no_data	no_data	no_data	no_data	no_data
T0096AL027_1	T0096AL259_4	T0096	no_data	no_data	no_data	no_data	no_data	no_data
T0096AL027_1	T0096AL259_5	T0096	no_data	no_data	no_data	no_data	no_data	no_data
T0096AL027_1	T0096AL260_1	T0096	no_data	no_data	no_data	no_data	no_data	no_data
T0096AL027_1	T0096AL260_2	T0096	no_data	no_data	no_data	no_data	no_data	no_data
T0096AL027_1	T0096AL260_3	T0096	no_data	no_data	no_data	no_data	no_data	no_data
T0096AL027_1	T0096AL260_4	T0096	no_data	no_data	no_data	no_data	no_data	no_data
T0096AL027_1	T0096AL260_5	T0096	no_data	no_data	no_data	no_data	no_data	no_data
T0096AL027_1	T0096AL273_1	T0096	no_data	no_data	no_data	no_data	no_data	no_data
T0096AL027_1	T0096AL273_2	T0096	no_data	no_data	no_data	no_data	no_data	no_data
T0096AL027_1	T0096AL274_1	T0096	no_data	no_data	no_data	no_data	no_data	no_data
T0096AL027_1	T0096AL274_2	T0096	no_data	no_data	no_data	no_data	no_data	no_data
T0096AL027_1	T0096AL274_3	T0096	no_data	no_data	no_data	no_data	no_data	no_data
T0096AL027_1	T0096AL274_4	T0096	no_data	no_data	no_data	no_data	no_data	no_data
T0096AL027_1	T0096AL274_5	T0096	no_data	no_data	no_data	no_data	no_data	no_data
T0096AL027_1	T0096AL280_1	T0096	no_data	no_data	no_data	no_data	no_data	no_data
T0096AL027_1	T0096AL280_2	T0096	no_data	no_data	no_data	no_data	no_data	no_data
T0096AL027_1	T0096AL280_3	T0096	no_data	no_data	no_data	no_data	no_data	no_data
T0096AL027_1	T0096AL280_4	T0096	no_data	no_data	no_data	no_data	no_data	no_data
T0096AL027_1	T0096AL280_5	T0096	no_data	no_data	no_data	no_data	no_data	no_data
T0096AL027_1	T0096AL329_1	T0096	no_data	no_data	no_data	no_data	no_data	no_data
T0096AL027_1	T0096AL329_2	T0096	no_data	no_data	no_data	no_data	no_data	no_data
T0096AL027_1	T0096AL344_2	T0096	no_data	no_data	no_data	no_data	no_data	no_data
T0096AL027_1	T0096AL344_3	T0096	no_data	no_data	no_data	no_data	no_data	no_data
T0096AL027_1	T0096AL357_1	T0096	no_data	no_data	no_data	no_data	no_data	no_data
T0096AL027_1	T0096AL357_2	T0096	no_data	no_data	no_data	no_data	no_data	no_data
T0096AL027_1	T0096AL357_3	T0096	no_data	no_data	no_data	no_data	no_data	no_data
T0096AL027_1	T0096AL357_4	T0096	no_data	no_data	no_data	no_data	no_data	no_data
T0096AL027_1	T0096AL359_1	T0096	no_data	no_data	no_data	no_data	no_data	no_data
T0096AL027_1	T0096AL361_1	T0096	no_data	no_data	no_data	no_data	no_data	no_data
T0096AL027_1	T0096AL361_2	T0096	no_data	no_data	no_data	no_data	no_data	no_data
T0096AL027_1	T0096AL361_3	T0096	no_data	no_data	no_data	no_data	no_data	no_data
T0096AL027_1	T0096AL361_4	T0096	no_data	no_data	no_data	no_data	no_data	no_data
T0096AL027_1	T0096AL375_1	T0096	no_data	no_data	no_data	no_data	no_data	no_data
T0096AL027_1	T0096AL381_1	T0096	no_data	no_data	no_data	no_data	no_data	no_data
T0096AL027_1	T0096AL382_1	T0096	no_data	no_data	no_data	no_data	no_data	no_data
T0096AL027_1	T0096AL389_1	T0096	no_data	no_data	no_data	no_data	no_data	no_data
T0096AL027_1	T0096AL389_2	T0096	no_data	no_data	no_data	no_data	no_data	no_data
T0096AL027_1	T0096AL389_3	T0096	no_data	no_data	no_data	no_data	no_data	no_data
T0096AL027_1	T0096AL389_4	T0096	no_data	no_data	no_data	no_data	no_data	no_data
T0096AL027_1	T0096AL389_5	T0096	no_data	no_data	no_data	no_data	no_data	no_data
T0096AL027_1	T0096AL395_1	T0096	no_data	no_data	no_data	no_data	no_data	no_data
T0096AL027_1	T0096AL395_2	T0096	no_data	no_data	no_data	no_data	no_data	no_data
T0096AL027_1	T0096AL395_3	T0096	no_data	no_data	no_data	no_data	no_data	no_data
T0096AL027_1	T0096AL395_4	T0096	no_data	no_data	no_data	no_data	no_data	no_data
T0096AL027_1	T0096AL395_5	T0096	no_data	no_data	no_data	no_data	no_data	no_data
T0096AL027_1	T0096AL401_1	T0096	no_data	no_data	no_data	no_data	no_data	no_data
T0096AL027_1	T0096AL401_2	T0096	no_data	no_data	no_data	no_data	no_data	no_data
T0096AL027_1	T0096AL401_3	T0096	no_data	no_data	no_data	no_data	no_data	no_data
T0096AL027_1	T0096AL401_4	T0096	no_data	no_data	no_data	no_data	no_data	no_data
T0096AL027_1	T0096AL401_5	T0096	no_data	no_data	no_data	no_data	no_data	no_data
T0096AL027_1	T0096AL405_1	T0096	no_data	no_data	no_data	no_data	no_data	no_data
T0096AL027_1	T0096DR324_1	T0096	no_data	no_data	no_data	no_data	no_data	no_data
T0096AL027_1	T0096RR017_1	T0096	no_data	no_data	no_data	no_data	no_data	no_data
T0096AL027_1	T0096RR392_1	T0096	no_data	no_data	no_data	no_data	no_data	no_data
T0096AL027_1	T0096SS010_1	T0096	no_data	no_data	no_data	no_data	no_data	no_data
T0096AL027_1	T0096SS017_1	T0096	no_data	no_data	no_data	no_data	no_data	no_data
T0096AL027_1	T0096SS018_1	T0096	no_data	no_data	no_data	no_data	no_data	no_data
T0096AL027_1	T0096SS018_2	T0096	no_data	no_data	no_data	no_data	no_data	no_data
T0096AL027_1	T0096SS027_1	T0096	no_data	no_data	no_data	no_data	no_data	no_data
T0096AL027_1	T0096SS027_2	T0096	no_data	no_data	no_data	no_data	no_data	no_data
T0096AL027_1	T0096SS027_3	T0096	no_data	no_data	no_data	no_data	no_data	no_data
T0096AL027_1	T0096SS027_4	T0096	no_data	no_data	no_data	no_data	no_data	no_data
T0096AL027_1	T0096SS031_1	T0096	no_data	no_data	no_data	no_data	no_data	no_data
T0096AL027_1	T0096SS039_1	T0096	no_data	no_data	no_data	no_data	no_data	no_data
T0096AL027_1	T0096SS052_1	T0096	no_data	no_data	no_data	no_data	no_data	no_data
T0096AL027_1	T0096SS055_1	T0096	no_data	no_data	no_data	no_data	no_data	no_data
T0096AL027_1	T0096SS094_1	T0096	no_data	no_data	no_data	no_data	no_data	no_data
T0096AL027_1	T0096SS111_1	T0096	no_data	no_data	no_data	no_data	no_data	no_data
T0096AL027_1	T0096SS115_1	T0096	no_data	no_data	no_data	no_data	no_data	no_data
T0096AL027_1	T0096SS137_1	T0096	no_data	no_data	no_data	no_data	no_data	no_data
T0096AL027_1	T0096SS150_1	T0096	no_data	no_data	no_data	no_data	no_data	no_data
T0096AL027_1	T0096SS151_1	T0096	no_data	no_data	no_data	no_data	no_data	no_data
T0096AL027_1	T0096SS197_1	T0096	no_data	no_data	no_data	no_data	no_data	no_data
T0096AL027_1	T0096SS214_1	T0096	no_data	no_data	no_data	no_data	no_data	no_data
T0096AL027_1	T0096SS216_1	T0096	no_data	no_data	no_data	no_data	no_data	no_data
T0096AL027_1	T0096SS251_1	T0096	no_data	no_data	no_data	no_data	no_data	no_data
T0096AL027_1	T0096SS258_1	T0096	no_data	no_data	no_data	no_data	no_data	no_data
T0096AL027_1	T0096SS273_1	T0096	no_data	no_data	no_data	no_data	no_data	no_data
T0096AL027_1	T0096SS281_1	T0096	no_data	no_data	no_data	no_data	no_data	no_data
T0096AL027_1	T0096SS325_1	T0096	no_data	no_data	no_data	no_data	no_data	no_data
T0096AL027_1	T0096SS342_1	T0096	no_data	no_data	no_data	no_data	no_data	no_data
T0096AL027_1	T0096SS385_1	T0096	no_data	no_data	no_data	no_data	no_data	no_data
T0096AL027_1	T0096SS402_1	T0096	no_data	no_data	no_data	no_data	no_data	no_data
T0096AL027_1	T0096SS453_1	T0096	no_data	no_data	no_data	no_data	no_data	no_data
T0096AL027_1	T0096SS456_1	T0096	no_data	no_data	no_data	no_data	no_data	no_data
T0096AL027_1	T0096SS510_1	T0096	no_data	no_data	no_data	no_data	no_data	no_data
T0096AL027_1	T0096SS530_1	T0096	no_data	no_data	no_data	no_data	no_data	no_data
T0096AL027_1	T0096TS001_1	T0096	no_data	no_data	no_data	no_data	146	no_data
T0096AL027_1	T0096TS002_1	T0096	no_data	no_data	no_data	no_data	207	no_data
T0096AL027_1	T0096TS004_1	T0096	no_data	no_data	no_data	no_data	239	no_data
T0096AL027_1	T0096TS004_2	T0096	no_data	no_data	no_data	no_data	239	no_data
T0096AL027_1	T0096TS004_3	T0096	no_data	no_data	no_data	no_data	239	no_data
T0096AL027_1	T0096TS004_4	T0096	no_data	no_data	no_data	no_data	239	no_data
T0096AL027_1	T0096TS004_5	T0096	no_data	no_data	no_data	no_data	239	no_data
T0096AL027_1	T0096TS012_1	T0096	no_data	no_data	no_data	no_data	239	no_data
T0096AL027_1	T0096TS012_2	T0096	no_data	no_data	no_data	no_data	239	no_data
T0096AL027_1	T0096TS012_3	T0096	no_data	no_data	no_data	no_data	239	no_data
T0096AL027_1	T0096TS012_4	T0096	no_data	no_data	no_data	no_data	239	no_data
T0096AL027_1	T0096TS012_5	T0096	no_data	no_data	no_data	no_data	239	no_data
T0096AL027_1	T0096TS017_1	T0096	no_data	no_data	no_data	no_data	74	no_data
T0096AL027_1	T0096TS018_1u	T0096	no_data	no_data	no_data	no_data	239	no_data
T0096AL027_1	T0096TS023_1	T0096	no_data	no_data	no_data	no_data	75	no_data
T0096AL027_1	T0096TS028_1	T0096	no_data	no_data	no_data	no_data	239	no_data
T0096AL027_1	T0096TS028_2	T0096	no_data	no_data	no_data	no_data	239	no_data
T0096AL027_1	T0096TS028_3	T0096	no_data	no_data	no_data	no_data	239	no_data
T0096AL027_1	T0096TS028_4	T0096	no_data	no_data	no_data	no_data	239	no_data
T0096AL027_1	T0096TS028_5	T0096	no_data	no_data	no_data	no_data	239	no_data
T0096AL027_1	T0096TS031_1	T0096	no_data	no_data	no_data	no_data	238	no_data
T0096AL027_1	T0096TS031_2	T0096	no_data	no_data	no_data	no_data	238	no_data
T0096AL027_1	T0096TS032_1	T0096	no_data	no_data	no_data	no_data	114	no_data
T0096AL027_1	T0096TS035_1	T0096	no_data	no_data	no_data	no_data	239	no_data
T0096AL027_1	T0096TS042_1	T0096	no_data	no_data	no_data	no_data	73	no_data
T0096AL027_1	T0096TS045_1	T0096	no_data	no_data	no_data	no_data	239	no_data
T0096AL027_1	T0096TS045_2	T0096	no_data	no_data	no_data	no_data	239	no_data
T0096AL027_1	T0096TS045_3	T0096	no_data	no_data	no_data	no_data	239	no_data
T0096AL027_1	T0096TS047_1	T0096	no_data	no_data	no_data	no_data	62	no_data
T0096AL027_1	T0096TS047_2	T0096	no_data	no_data	no_data	no_data	62	no_data
T0096AL027_1	T0096TS047_3	T0096	no_data	no_data	no_data	no_data	62	no_data
T0096AL027_1	T0096TS047_4	T0096	no_data	no_data	no_data	no_data	62	no_data
T0096AL027_1	T0096TS047_5	T0096	no_data	no_data	no_data	no_data	100	no_data
T0096AL027_1	T0096TS055_1	T0096	no_data	no_data	no_data	no_data	239	no_data
T0096AL027_1	T0096TS055_2	T0096	no_data	no_data	no_data	no_data	239	no_data
T0096AL027_1	T0096TS055_3	T0096	no_data	no_data	no_data	no_data	239	no_data
T0096AL027_1	T0096TS055_4	T0096	no_data	no_data	no_data	no_data	239	no_data
T0096AL027_1	T0096TS055_5	T0096	no_data	no_data	no_data	no_data	239	no_data
T0096AL027_1	T0096TS058_1	T0096	no_data	no_data	no_data	no_data	239	no_data
T0096AL027_1	T0096TS058_2	T0096	no_data	no_data	no_data	no_data	239	no_data
T0096AL027_1	T0096TS058_3	T0096	no_data	no_data	no_data	no_data	239	no_data
T0096AL027_1	T0096TS065_1	T0096	no_data	no_data	no_data	no_data	60	no_data
T0096AL027_1	T0096TS065_2	T0096	no_data	no_data	no_data	no_data	66	no_data
T0096AL027_1	T0096TS076_1	T0096	no_data	no_data	no_data	no_data	72	no_data
T0096AL027_1	T0096TS080_1	T0096	no_data	no_data	no_data	no_data	239	no_data
T0096AL027_1	T0096TS080_2	T0096	no_data	no_data	no_data	no_data	239	no_data
T0096AL027_1	T0096TS080_3	T0096	no_data	no_data	no_data	no_data	239	no_data
T0096AL027_1	T0096TS080_4	T0096	no_data	no_data	no_data	no_data	239	no_data
T0096AL027_1	T0096TS080_5	T0096	no_data	no_data	no_data	no_data	239	no_data
T0096AL027_1	T0096TS088_1	T0096	no_data	no_data	no_data	no_data	191	no_data
T0096AL027_1	T0096TS088_2	T0096	no_data	no_data	no_data	no_data	148	no_data
T0096AL027_1	T0096TS088_3	T0096	no_data	no_data	no_data	no_data	239	no_data
T0096AL027_1	T0096TS088_4	T0096	no_data	no_data	no_data	no_data	239	no_data
T0096AL027_1	T0096TS088_5	T0096	no_data	no_data	no_data	no_data	239	no_data
T0096AL027_1	T0096TS095_1	T0096	no_data	no_data	no_data	no_data	65	no_data
T0096AL027_1	T0096TS126_1	T0096	no_data	no_data	no_data	no_data	76	no_data
T0096AL027_1	T0096TS133_1	T0096	no_data	no_data	no_data	no_data	72	no_data
T0096AL027_1	T0096TS133_2	T0096	no_data	no_data	no_data	no_data	239	no_data
T0096AL027_1	T0096TS133_3	T0096	no_data	no_data	no_data	no_data	72	no_data
T0096AL027_1	T0096TS133_4	T0096	no_data	no_data	no_data	no_data	72	no_data
T0096AL027_1	T0096TS137_1	T0096	no_data	no_data	no_data	no_data	no_data	no_data
T0096AL027_1	T0096TS161_1	T0096	no_data	no_data	no_data	no_data	239	no_data
T0096AL027_1	T0096TS161_2	T0096	no_data	no_data	no_data	no_data	239	no_data
T0096AL027_1	T0096TS161_3	T0096	no_data	no_data	no_data	no_data	239	no_data
T0096AL027_1	T0096TS161_4	T0096	no_data	no_data	no_data	no_data	239	no_data
T0096AL027_1	T0096TS161_5	T0096	no_data	no_data	no_data	no_data	239	no_data
T0096AL027_1	T0096TS169_1	T0096	no_data	no_data	no_data	no_data	76	no_data
T0096AL027_1	T0096TS179_1	T0096	no_data	no_data	no_data	no_data	218	no_data
T0096AL027_1	T0096TS179_2	T0096	no_data	no_data	no_data	no_data	211	no_data
T0096AL027_1	T0096TS179_3	T0096	no_data	no_data	no_data	no_data	222	no_data
T0096AL027_1	T0096TS179_4	T0096	no_data	no_data	no_data	no_data	202	no_data
T0096AL027_1	T0096TS179_5	T0096	no_data	no_data	no_data	no_data	220	no_data
T0096AL027_1	T0096TS191_1	T0096	no_data	no_data	no_data	no_data	72	no_data
T0096AL027_1	T0096TS191_2	T0096	no_data	no_data	no_data	no_data	149	no_data
T0096AL027_1	T0096TS197_1	T0096	no_data	no_data	no_data	no_data	130	no_data
T0096AL027_1	T0096TS197_2	T0096	no_data	no_data	no_data	no_data	125	no_data
T0096AL027_1	T0096TS216_1	T0096	no_data	no_data	no_data	no_data	239	no_data
T0096AL027_1	T0096TS255_1	T0096	no_data	no_data	no_data	no_data	239	no_data
T0096AL027_1	T0096TS278_1	T0096	no_data	no_data	no_data	no_data	217	no_data
T0096AL027_1	T0096TS278_2	T0096	no_data	no_data	no_data	no_data	218	no_data
T0096AL027_1	T0096TS278_3	T0096	no_data	no_data	no_data	no_data	201	no_data
T0096AL027_1	T0096TS278_4	T0096	no_data	no_data	no_data	no_data	181	no_data
T0096AL027_1	T0096TS278_5	T0096	no_data	no_data	no_data	no_data	186	no_data
T0096AL027_1	T0096TS281_1	T0096	no_data	no_data	no_data	no_data	167	no_data
T0096AL027_1	T0096TS281_2	T0096	no_data	no_data	no_data	no_data	167	no_data
T0096AL027_1	T0096TS281_3	T0096	no_data	no_data	no_data	no_data	167	no_data
T0096AL027_1	T0096TS328_1	T0096	no_data	no_data	no_data	no_data	239	no_data
T0096AL027_1	T0096TS342_1	T0096	no_data	no_data	no_data	no_data	67	no_data
T0096AL027_1	T0096TS354_1	T0096	no_data	no_data	no_data	no_data	239	no_data
T0096AL027_1	T0096TS354_2	T0096	no_data	no_data	no_data	no_data	239	no_data
T0096AL027_1	T0096TS354_3	T0096	no_data	no_data	no_data	no_data	239	no_data
T0096AL027_1	T0096TS354_4	T0096	no_data	no_data	no_data	no_data	239	no_data
T0096AL027_1	T0096TS354_5	T0096	no_data	no_data	no_data	no_data	239	no_data
T0096AL027_1	T0096TS359_1	T0096	no_data	no_data	no_data	no_data	80	no_data
T0096AL027_1	T0096TS363_1	T0096	no_data	no_data	no_data	no_data	89	no_data
T0096AL027_1	T0096TS363_2	T0096	no_data	no_data	no_data	no_data	126	no_data
T0096AL027_1	T0096TS363_3	T0096	no_data	no_data	no_data	no_data	71	no_data
T0096AL027_1	T0096TS384_1	T0096	no_data	no_data	no_data	no_data	95	no_data
T0096AL027_1	T0096TS390_1	T0096	no_data	no_data	no_data	no_data	239	no_data
T0096AL027_1	T0096TS393_1	T0096	no_data	no_data	no_data	no_data	239	no_data
T0096AL027_1	T0096TS393_2	T0096	no_data	no_data	no_data	no_data	239	no_data
T0096AL027_1	T0096TS393_3	T0096	no_data	no_data	no_data	no_data	239	no_data
T0096AL027_1	T0096TS393_4	T0096	no_data	no_data	no_data	no_data	239	no_data
T0096AL027_1	T0096TS393_5	T0096	no_data	no_data	no_data	no_data	239	no_data
T0096AL027_1	T0096TS414_1	T0096	no_data	no_data	no_data	no_data	239	no_data
T0096AL027_1	T0096TS414_2	T0096	no_data	no_data	no_data	no_data	239	no_data
T0096AL027_1	T0096TS414_3	T0096	no_data	no_data	no_data	no_data	239	no_data
T0096AL027_1	T0096TS414_4	T0096	no_data	no_data	no_data	no_data	239	no_data
T0096AL027_1	T0096TS455_1u	T0096	no_data	no_data	no_data	no_data	no_data	no_data
T0096AL027_1	T0096TS457_1	T0096	no_data	no_data	no_data	no_data	63	no_data
T0096AL027_1	T0096TS459_1	T0096	no_data	no_data	no_data	no_data	129	no_data
T0096AL027_1	T0096TS469_1	T0096	no_data	no_data	no_data	no_data	239	no_data
T0096AL027_1	T0096TS469_2	T0096	no_data	no_data	no_data	no_data	239	no_data
T0096AL027_1	T0096TS469_3	T0096	no_data	no_data	no_data	no_data	239	no_data
T0096AL027_1	T0096TS469_4	T0096	no_data	no_data	no_data	no_data	239	no_data
T0096AL027_1	T0096TS469_5	T0096	no_data	no_data	no_data	no_data	239	no_data
T0096AL027_1	T0096TS500_1	T0096	no_data	no_data	no_data	no_data	62	no_data
T0096AL027_1	T0096TS500_2	T0096	no_data	no_data	no_data	no_data	76	no_data
T0096AL044_1	T0096AL044_2	T0096	no_data	no_data	no_data	no_data	no_data	no_data
T0096AL044_1	T0096AL044_3	T0096	no_data	no_data	no_data	no_data	no_data	no_data
T0096AL044_1	T0096AL052_1	T0096	no_data	no_data	no_data	no_data	no_data	no_data
T0096AL044_1	T0096AL052_2	T0096	no_data	no_data	no_data	no_data	no_data	no_data
T0096AL044_1	T0096AL052_3	T0096	no_data	no_data	no_data	no_data	no_data	no_data
T0096AL044_1	T0096AL052_4	T0096	no_data	no_data	no_data	no_data	no_data	no_data
T0096AL044_1	T0096AL052_5	T0096	no_data	no_data	no_data	no_data	no_data	no_data
T0096AL044_1	T0096AL077_1	T0096	no_data	no_data	no_data	no_data	no_data	no_data
T0096AL044_1	T0096AL086_1	T0096	no_data	no_data	no_data	no_data	no_data	no_data
T0096AL044_1	T0096AL093_1	T0096	no_data	no_data	no_data	no_data	no_data	no_data
T0096AL044_1	T0096AL093_2	T0096	no_data	no_data	no_data	no_data	no_data	no_data
T0096AL044_1	T0096AL094_1	T0096	no_data	no_data	no_data	no_data	no_data	no_data
T0096AL044_1	T0096AL103_1	T0096	no_data	no_data	no_data	no_data	no_data	no_data
T0096AL044_1	T0096AL103_2	T0096	no_data	no_data	no_data	no_data	no_data	no_data
T0096AL044_1	T0096AL103_3	T0096	no_data	no_data	no_data	no_data	no_data	no_data
T0096AL044_1	T0096AL103_4	T0096	no_data	no_data	no_data	no_data	no_data	no_data
T0096AL044_1	T0096AL103_5	T0096	no_data	no_data	no_data	no_data	no_data	no_data
T0096AL044_1	T0096AL104_1	T0096	no_data	no_data	no_data	no_data	no_data	no_data
T0096AL044_1	T0096AL104_2	T0096	no_data	no_data	no_data	no_data	no_data	no_data
T0096AL044_1	T0096AL105_1	T0096	no_data	no_data	no_data	no_data	no_data	no_data
T0096AL044_1	T0096AL105_2	T0096	no_data	no_data	no_data	no_data	no_data	no_data
T0096AL044_1	T0096AL106_1	T0096	no_data	no_data	no_data	no_data	no_data	no_data
T0096AL044_1	T0096AL106_2	T0096	no_data	no_data	no_data	no_data	no_data	no_data
T0096AL044_1	T0096AL107_1	T0096	no_data	no_data	no_data	no_data	no_data	no_data
T0096AL044_1	T0096AL107_2	T0096	no_data	no_data	no_data	no_data	no_data	no_data
T0096AL044_1	T0096AL108_1	T0096	no_data	no_data	no_data	no_data	no_data	no_data
T0096AL044_1	T0096AL108_2	T0096	no_data	no_data	no_data	no_data	no_data	no_data
T0096AL044_1	T0096AL111_1	T0096	no_data	no_data	no_data	no_data	no_data	no_data
T0096AL044_1	T0096AL111_2	T0096	no_data	no_data	no_data	no_data	no_data	no_data
T0096AL044_1	T0096AL111_3	T0096	no_data	no_data	no_data	no_data	no_data	no_data
T0096AL044_1	T0096AL127_1	T0096	no_data	no_data	no_data	no_data	no_data	no_data
T0096AL044_1	T0096AL127_1u	T0096	no_data	no_data	no_data	no_data	no_data	no_data
T0096AL044_1	T0096AL127_2	T0096	no_data	no_data	no_data	no_data	no_data	no_data
T0096AL044_1	T0096AL127_2u	T0096	no_data	no_data	no_data	no_data	no_data	no_data
T0096AL044_1	T0096AL127_3	T0096	no_data	no_data	no_data	no_data	no_data	no_data
T0096AL044_1	T0096AL127_3u	T0096	no_data	no_data	no_data	no_data	no_data	no_data
T0096AL044_1	T0096AL127_4	T0096	no_data	no_data	no_data	no_data	no_data	no_data
T0096AL044_1	T0096AL127_4u	T0096	no_data	no_data	no_data	no_data	no_data	no_data
T0096AL044_1	T0096AL127_5	T0096	no_data	no_data	no_data	no_data	no_data	no_data
T0096AL044_1	T0096AL127_5u	T0096	no_data	no_data	no_data	no_data	no_data	no_data
T0096AL044_1	T0096AL132_1	T0096	no_data	no_data	no_data	no_data	no_data	no_data
T0096AL044_1	T0096AL132_2	T0096	no_data	no_data	no_data	no_data	no_data	no_data
T0096AL044_1	T0096AL132_3	T0096	no_data	no_data	no_data	no_data	no_data	no_data
T0096AL044_1	T0096AL132_4	T0096	no_data	no_data	no_data	no_data	no_data	no_data
T0096AL044_1	T0096AL132_5	T0096	no_data	no_data	no_data	no_data	no_data	no_data
T0096AL044_1	T0096AL137_1	T0096	no_data	no_data	no_data	no_data	no_data	no_data
T0096AL044_1	T0096AL150_1	T0096	no_data	no_data	no_data	no_data	no_data	no_data
T0096AL044_1	T0096AL158_1	T0096	no_data	no_data	no_data	no_data	no_data	no_data
T0096AL044_1	T0096AL158_2	T0096	no_data	no_data	no_data	no_data	no_data	no_data
T0096AL044_1	T0096AL158_3	T0096	no_data	no_data	no_data	no_data	no_data	no_data
T0096AL044_1	T0096AL158_4	T0096	no_data	no_data	no_data	no_data	no_data	no_data
T0096AL044_1	T0096AL170_1	T0096	no_data	no_data	no_data	no_data	no_data	no_data
T0096AL044_1	T0096AL170_2	T0096	no_data	no_data	no_data	no_data	no_data	no_data
T0096AL044_1	T0096AL170_3	T0096	no_data	no_data	no_data	no_data	no_data	no_data
T0096AL044_1	T0096AL170_4	T0096	no_data	no_data	no_data	no_data	no_data	no_data
T0096AL044_1	T0096AL170_5	T0096	no_data	no_data	no_data	no_data	no_data	no_data
T0096AL044_1	T0096AL173_1	T0096	no_data	no_data	no_data	no_data	no_data	no_data
T0096AL044_1	T0096AL197_1	T0096	no_data	no_data	no_data	no_data	no_data	no_data
T0096AL044_1	T0096AL204_1	T0096	no_data	no_data	no_data	no_data	no_data	no_data
T0096AL044_1	T0096AL229_1	T0096	no_data	no_data	no_data	no_data	no_data	no_data
T0096AL044_1	T0096AL259_1	T0096	no_data	no_data	no_data	no_data	no_data	no_data
T0096AL044_1	T0096AL259_2	T0096	no_data	no_data	no_data	no_data	no_data	no_data
T0096AL044_1	T0096AL259_3	T0096	no_data	no_data	no_data	no_data	no_data	no_data
T0096AL044_1	T0096AL259_4	T0096	no_data	no_data	no_data	no_data	no_data	no_data
T0096AL044_1	T0096AL259_5	T0096	no_data	no_data	no_data	no_data	no_data	no_data
T0096AL044_1	T0096AL260_1	T0096	no_data	no_data	no_data	no_data	no_data	no_data
T0096AL044_1	T0096AL260_2	T0096	no_data	no_data	no_data	no_data	no_data	no_data
T0096AL044_1	T0096AL260_3	T0096	no_data	no_data	no_data	no_data	no_data	no_data
T0096AL044_1	T0096AL260_4	T0096	no_data	no_data	no_data	no_data	no_data	no_data
T0096AL044_1	T0096AL260_5	T0096	no_data	no_data	no_data	no_data	no_data	no_data
T0096AL044_1	T0096AL273_1	T0096	no_data	no_data	no_data	no_data	no_data	no_data
T0096AL044_1	T0096AL273_2	T0096	no_data	no_data	no_data	no_data	no_data	no_data
T0096AL044_1	T0096AL274_1	T0096	no_data	no_data	no_data	no_data	no_data	no_data
T0096AL044_1	T0096AL274_2	T0096	no_data	no_data	no_data	no_data	no_data	no_data
T0096AL044_1	T0096AL274_3	T0096	no_data	no_data	no_data	no_data	no_data	no_data
T0096AL044_1	T0096AL274_4	T0096	no_data	no_data	no_data	no_data	no_data	no_data
T0096AL044_1	T0096AL274_5	T0096	no_data	no_data	no_data	no_data	no_data	no_data
T0096AL044_1	T0096AL280_1	T0096	no_data	no_data	no_data	no_data	no_data	no_data
T0096AL044_1	T0096AL280_2	T0096	no_data	no_data	no_data	no_data	no_data	no_data
T0096AL044_1	T0096AL280_3	T0096	no_data	no_data	no_data	no_data	no_data	no_data
T0096AL044_1	T0096AL280_4	T0096	no_data	no_data	no_data	no_data	no_data	no_data
T0096AL044_1	T0096AL280_5	T0096	no_data	no_data	no_data	no_data	no_data	no_data
T0096AL044_1	T0096AL329_1	T0096	no_data	no_data	no_data	no_data	no_data	no_data
T0096AL044_1	T0096AL329_2	T0096	no_data	no_data	no_data	no_data	no_data	no_data
T0096AL044_1	T0096AL344_2	T0096	no_data	no_data	no_data	no_data	no_data	no_data
T0096AL044_1	T0096AL344_3	T0096	no_data	no_data	no_data	no_data	no_data	no_data
T0096AL044_1	T0096AL357_1	T0096	no_data	no_data	no_data	no_data	no_data	no_data
T0096AL044_1	T0096AL357_2	T0096	no_data	no_data	no_data	no_data	no_data	no_data
T0096AL044_1	T0096AL357_3	T0096	no_data	no_data	no_data	no_data	no_data	no_data
T0096AL044_1	T0096AL357_4	T0096	no_data	no_data	no_data	no_data	no_data	no_data
T0096AL044_1	T0096AL359_1	T0096	no_data	no_data	no_data	no_data	no_data	no_data
T0096AL044_1	T0096AL361_1	T0096	no_data	no_data	no_data	no_data	no_data	no_data
T0096AL044_1	T0096AL361_2	T0096	no_data	no_data	no_data	no_data	no_data	no_data
T0096AL044_1	T0096AL361_3	T0096	no_data	no_data	no_data	no_data	no_data	no_data
T0096AL044_1	T0096AL361_4	T0096	no_data	no_data	no_data	no_data	no_data	no_data
T0096AL044_1	T0096AL375_1	T0096	no_data	no_data	no_data	no_data	no_data	no_data
T0096AL044_1	T0096AL381_1	T0096	no_data	no_data	no_data	no_data	no_data	no_data
T0096AL044_1	T0096AL382_1	T0096	no_data	no_data	no_data	no_data	no_data	no_data
T0096AL044_1	T0096AL389_1	T0096	no_data	no_data	no_data	no_data	no_data	no_data
T0096AL044_1	T0096AL389_2	T0096	no_data	no_data	no_data	no_data	no_data	no_data
T0096AL044_1	T0096AL389_3	T0096	no_data	no_data	no_data	no_data	no_data	no_data
T0096AL044_1	T0096AL389_4	T0096	no_data	no_data	no_data	no_data	no_data	no_data
T0096AL044_1	T0096AL389_5	T0096	no_data	no_data	no_data	no_data	no_data	no_data
T0096AL044_1	T0096AL395_1	T0096	no_data	no_data	no_data	no_data	no_data	no_data
T0096AL044_1	T0096AL395_2	T0096	no_data	no_data	no_data	no_data	no_data	no_data
T0096AL044_1	T0096AL395_3	T0096	no_data	no_data	no_data	no_data	no_data	no_data
T0096AL044_1	T0096AL395_4	T0096	no_data	no_data	no_data	no_data	no_data	no_data
T0096AL044_1	T0096AL395_5	T0096	no_data	no_data	no_data	no_data	no_data	no_data
T0096AL044_1	T0096AL401_1	T0096	no_data	no_data	no_data	no_data	no_data	no_data
T0096AL044_1	T0096AL401_2	T0096	no_data	no_data	no_data	no_data	no_data	no_data
T0096AL044_1	T0096AL401_3	T0096	no_data	no_data	no_data	no_data	no_data	no_data
T0096AL044_1	T0096AL401_4	T0096	no_data	no_data	no_data	no_data	no_data	no_data
T0096AL044_1	T0096AL401_5	T0096	no_data	no_data	no_data	no_data	no_data	no_data
T0096AL044_1	T0096AL405_1	T0096	no_data	no_data	no_data	no_data	no_data	no_data
T0096AL044_1	T0096DR324_1	T0096	no_data	no_data	no_data	no_data	no_data	no_data
T0096AL044_1	T0096RR017_1	T0096	no_data	no_data	no_data	no_data	no_data	no_data
T0096AL044_1	T0096RR392_1	T0096	no_data	no_data	no_data	no_data	no_data	no_data
T0096AL044_1	T0096SS010_1	T0096	no_data	no_data	no_data	no_data	no_data	no_data
T0096AL044_1	T0096SS017_1	T0096	no_data	no_data	no_data	no_data	no_data	no_data
T0096AL044_1	T0096SS018_1	T0096	no_data	no_data	no_data	no_data	no_data	no_data
T0096AL044_1	T0096SS018_2	T0096	no_data	no_data	no_data	no_data	no_data	no_data
T0096AL044_1	T0096SS027_1	T0096	no_data	no_data	no_data	no_data	no_data	no_data
T0096AL044_1	T0096SS027_2	T0096	no_data	no_data	no_data	no_data	no_data	no_data
T0096AL044_1	T0096SS027_3	T0096	no_data	no_data	no_data	no_data	no_data	no_data
T0096AL044_1	T0096SS027_4	T0096	no_data	no_data	no_data	no_data	no_data	no_data
T0096AL044_1	T0096SS031_1	T0096	no_data	no_data	no_data	no_data	no_data	no_data
T0096AL044_1	T0096SS039_1	T0096	no_data	no_data	no_data	no_data	no_data	no_data
T0096AL044_1	T0096SS052_1	T0096	no_data	no_data	no_data	no_data	no_data	no_data
T0096AL044_1	T0096SS055_1	T0096	no_data	no_data	no_data	no_data	no_data	no_data
T0096AL044_1	T0096SS094_1	T0096	no_data	no_data	no_data	no_data	no_data	no_data
T0096AL044_1	T0096SS111_1	T0096	no_data	no_data	no_data	no_data	no_data	no_data
T0096AL044_1	T0096SS115_1	T0096	no_data	no_data	no_data	no_data	no_data	no_data
T0096AL044_1	T0096SS137_1	T0096	no_data	no_data	no_data	no_data	no_data	no_data
T0096AL044_1	T0096SS150_1	T0096	no_data	no_data	no_data	no_data	no_data	no_data
T0096AL044_1	T0096SS151_1	T0096	no_data	no_data	no_data	no_data	no_data	no_data
T0096AL044_1	T0096SS197_1	T0096	no_data	no_data	no_data	no_data	no_data	no_data
T0096AL044_1	T0096SS214_1	T0096	no_data	no_data	no_data	no_data	no_data	no_data
T0096AL044_1	T0096SS216_1	T0096	no_data	no_data	no_data	no_data	no_data	no_data
T0096AL044_1	T0096SS251_1	T0096	no_data	no_data	no_data	no_data	no_data	no_data
T0096AL044_1	T0096SS258_1	T0096	no_data	no_data	no_data	no_data	no_data	no_data
T0096AL044_1	T0096SS273_1	T0096	no_data	no_data	no_data	no_data	no_data	no_data
T0096AL044_1	T0096SS281_1	T0096	no_data	no_data	no_data	no_data	no_data	no_data
T0096AL044_1	T0096SS325_1	T0096	no_data	no_data	no_data	no_data	no_data	no_data
T0096AL044_1	T0096SS342_1	T0096	no_data	no_data	no_data	no_data	no_data	no_data
T0096AL044_1	T0096SS385_1	T0096	no_data	no_data	no_data	no_data	no_data	no_data
T0096AL044_1	T0096SS402_1	T0096	no_data	no_data	no_data	no_data	no_data	no_data
T0096AL044_1	T0096SS453_1	T0096	no_data	no_data	no_data	no_data	no_data	no_data
T0096AL044_1	T0096SS456_1	T0096	no_data	no_data	no_data	no_data	no_data	no_data
T0096AL044_1	T0096SS510_1	T0096	no_data	no_data	no_data	no_data	no_data	no_data
T0096AL044_1	T0096SS530_1	T0096	no_data	no_data	no_data	no_data	no_data	no_data
T0096AL044_1	T0096TS001_1	T0096	no_data	no_data	no_data	no_data	146	no_data
T0096AL044_1	T0096TS002_1	T0096	no_data	no_data	no_data	no_data	207	no_data
T0096AL044_1	T0096TS004_1	T0096	no_data	no_data	no_data	no_data	239	no_data
T0096AL044_1	T0096TS004_2	T0096	no_data	no_data	no_data	no_data	239	no_data
T0096AL044_1	T0096TS004_3	T0096	no_data	no_data	no_data	no_data	239	no_data
T0096AL044_1	T0096TS004_4	T0096	no_data	no_data	no_data	no_data	239	no_data
T0096AL044_1	T0096TS004_5	T0096	no_data	no_data	no_data	no_data	239	no_data
T0096AL044_1	T0096TS012_1	T0096	no_data	no_data	no_data	no_data	239	no_data
T0096AL044_1	T0096TS012_2	T0096	no_data	no_data	no_data	no_data	239	no_data
T0096AL044_1	T0096TS012_3	T0096	no_data	no_data	no_data	no_data	239	no_data
T0096AL044_1	T0096TS012_4	T0096	no_data	no_data	no_data	no_data	239	no_data
T0096AL044_1	T0096TS012_5	T0096	no_data	no_data	no_data	no_data	239	no_data
T0096AL044_1	T0096TS017_1	T0096	no_data	no_data	no_data	no_data	74	no_data
T0096AL044_1	T0096TS018_1u	T0096	no_data	no_data	no_data	no_data	239	no_data
T0096AL044_1	T0096TS023_1	T0096	no_data	no_data	no_data	no_data	75	no_data
T0096AL044_1	T0096TS028_1	T0096	no_data	no_data	no_data	no_data	239	no_data
T0096AL044_1	T0096TS028_2	T0096	no_data	no_data	no_data	no_data	239	no_data
T0096AL044_1	T0096TS028_3	T0096	no_data	no_data	no_data	no_data	239	no_data
T0096AL044_1	T0096TS028_4	T0096	no_data	no_data	no_data	no_data	239	no_data
T0096AL044_1	T0096TS028_5	T0096	no_data	no_data	no_data	no_data	239	no_data
T0096AL044_1	T0096TS031_1	T0096	no_data	no_data	no_data	no_data	238	no_data
T0096AL044_1	T0096TS031_2	T0096	no_data	no_data	no_data	no_data	238	no_data
T0096AL044_1	T0096TS032_1	T0096	no_data	no_data	no_data	no_data	114	no_data
T0096AL044_1	T0096TS035_1	T0096	no_data	no_data	no_data	no_data	239	no_data
T0096AL044_1	T0096TS042_1	T0096	no_data	no_data	no_data	no_data	73	no_data
T0096AL044_1	T0096TS045_1	T0096	no_data	no_data	no_data	no_data	239	no_data
T0096AL044_1	T0096TS045_2	T0096	no_data	no_data	no_data	no_data	239	no_data
T0096AL044_1	T0096TS045_3	T0096	no_data	no_data	no_data	no_data	239	no_data
T0096AL044_1	T0096TS047_1	T0096	no_data	no_data	no_data	no_data	62	no_data
T0096AL044_1	T0096TS047_2	T0096	no_data	no_data	no_data	no_data	62	no_data
T0096AL044_1	T0096TS047_3	T0096	no_data	no_data	no_data	no_data	62	no_data
T0096AL044_1	T0096TS047_4	T0096	no_data	no_data	no_data	no_data	62	no_data
T0096AL044_1	T0096TS047_5	T0096	no_data	no_data	no_data	no_data	100	no_data
T0096AL044_1	T0096TS055_1	T0096	no_data	no_data	no_data	no_data	239	no_data
T0096AL044_1	T0096TS055_2	T0096	no_data	no_data	no_data	no_data	239	no_data
T0096AL044_1	T0096TS055_3	T0096	no_data	no_data	no_data	no_data	239	no_data
T0096AL044_1	T0096TS055_4	T0096	no_data	no_data	no_data	no_data	239	no_data
T0096AL044_1	T0096TS055_5	T0096	no_data	no_data	no_data	no_data	239	no_data
T0096AL044_1	T0096TS058_1	T0096	no_data	no_data	no_data	no_data	239	no_data
T0096AL044_1	T0096TS058_2	T0096	no_data	no_data	no_data	no_data	239	no_data
T0096AL044_1	T0096TS058_3	T0096	no_data	no_data	no_data	no_data	239	no_data
T0096AL044_1	T0096TS065_1	T0096	no_data	no_data	no_data	no_data	60	no_data
T0096AL044_1	T0096TS065_2	T0096	no_data	no_data	no_data	no_data	66	no_data
T0096AL044_1	T0096TS076_1	T0096	no_data	no_data	no_data	no_data	72	no_data
T0096AL044_1	T0096TS080_1	T0096	no_data	no_data	no_data	no_data	239	no_data
T0096AL044_1	T0096TS080_2	T0096	no_data	no_data	no_data	no_data	239	no_data
T0096AL044_1	T0096TS080_3	T0096	no_data	no_data	no_data	no_data	239	no_data
T0096AL044_1	T0096TS080_4	T0096	no_data	no_data	no_data	no_data	239	no_data
T0096AL044_1	T0096TS080_5	T0096	no_data	no_data	no_data	no_data	239	no_data
T0096AL044_1	T0096TS088_1	T0096	no_data	no_data	no_data	no_data	191	no_data
T0096AL044_1	T0096TS088_2	T0096	no_data	no_data	no_data	no_data	148	no_data
T0096AL044_1	T0096TS088_3	T0096	no_data	no_data	no_data	no_data	239	no_data
T0096AL044_1	T0096TS088_4	T0096	no_data	no_data	no_data	no_data	239	no_data
T0096AL044_1	T0096TS088_5	T0096	no_data	no_data	no_data	no_data	239	no_data
T0096AL044_1	T0096TS095_1	T0096	no_data	no_data	no_data	no_data	65	no_data
T0096AL044_1	T0096TS126_1	T0096	no_data	no_data	no_data	no_data	76	no_data
T0096AL044_1	T0096TS133_1	T0096	no_data	no_data	no_data	no_data	72	no_data
T0096AL044_1	T0096TS133_2	T0096	no_data	no_data	no_data	no_data	239	no_data
T0096AL044_1	T0096TS133_3	T0096	no_data	no_data	no_data	no_data	72	no_data
T0096AL044_1	T0096TS133_4	T0096	no_data	no_data	no_data	no_data	72	no_data
T0096AL044_1	T0096TS137_1	T0096	no_data	no_data	no_data	no_data	no_data	no_data
T0096AL044_1	T0096TS161_1	T0096	no_data	no_data	no_data	no_data	239	no_data
T0096AL044_1	T0096TS161_2	T0096	no_data	no_data	no_data	no_data	239	no_data
T0096AL044_1	T0096TS161_3	T0096	no_data	no_data	no_data	no_data	239	no_data
T0096AL044_1	T0096TS161_4	T0096	no_data	no_data	no_data	no_data	239	no_data
T0096AL044_1	T0096TS161_5	T0096	no_data	no_data	no_data	no_data	239	no_data
T0096AL044_1	T0096TS169_1	T0096	no_data	no_data	no_data	no_data	76	no_data
T0096AL044_1	T0096TS179_1	T0096	no_data	no_data	no_data	no_data	218	no_data
T0096AL044_1	T0096TS179_2	T0096	no_data	no_data	no_data	no_data	211	no_data
T0096AL044_1	T0096TS179_3	T0096	no_data	no_data	no_data	no_data	222	no_data
T0096AL044_1	T0096TS179_4	T0096	no_data	no_data	no_data	no_data	202	no_data
T0096AL044_1	T0096TS179_5	T0096	no_data	no_data	no_data	no_data	220	no_data
T0096AL044_1	T0096TS191_1	T0096	no_data	no_data	no_data	no_data	72	no_data
T0096AL044_1	T0096TS191_2	T0096	no_data	no_data	no_data	no_data	149	no_data
T0096AL044_1	T0096TS197_1	T0096	no_data	no_data	no_data	no_data	130	no_data
T0096AL044_1	T0096TS197_2	T0096	no_data	no_data	no_data	no_data	125	no_data
T0096AL044_1	T0096TS216_1	T0096	no_data	no_data	no_data	no_data	239	no_data
T0096AL044_1	T0096TS255_1	T0096	no_data	no_data	no_data	no_data	239	no_data
T0096AL044_1	T0096TS278_1	T0096	no_data	no_data	no_data	no_data	217	no_data
T0096AL044_1	T0096TS278_2	T0096	no_data	no_data	no_data	no_data	218	no_data
T0096AL044_1	T0096TS278_3	T0096	no_data	no_data	no_data	no_data	201	no_data
T0096AL044_1	T0096TS278_4	T0096	no_data	no_data	no_data	no_data	181	no_data
T0096AL044_1	T0096TS278_5	T0096	no_data	no_data	no_data	no_data	186	no_data
T0096AL044_1	T0096TS281_1	T0096	no_data	no_data	no_data	no_data	167	no_data
T0096AL044_1	T0096TS281_2	T0096	no_data	no_data	no_data	no_data	167	no_data
T0096AL044_1	T0096TS281_3	T0096	no_data	no_data	no_data	no_data	167	no_data
T0096AL044_1	T0096TS328_1	T0096	no_data	no_data	no_data	no_data	239	no_data
T0096AL044_1	T0096TS342_1	T0096	no_data	no_data	no_data	no_data	67	no_data
T0096AL044_1	T0096TS354_1	T0096	no_data	no_data	no_data	no_data	239	no_data
T0096AL044_1	T0096TS354_2	T0096	no_data	no_data	no_data	no_data	239	no_data
T0096AL044_1	T0096TS354_3	T0096	no_data	no_data	no_data	no_data	239	no_data
T0096AL044_1	T0096TS354_4	T0096	no_data	no_data	no_data	no_data	239	no_data
T0096AL044_1	T0096TS354_5	T0096	no_data	no_data	no_data	no_data	239	no_data
T0096AL044_1	T0096TS359_1	T0096	no_data	no_data	no_data	no_data	80	no_data
T0096AL044_1	T0096TS363_1	T0096	no_data	no_data	no_data	no_data	89	no_data
T0096AL044_1	T0096TS363_2	T0096	no_data	no_data	no_data	no_data	126	no_data
T0096AL044_1	T0096TS363_3	T0096	no_data	no_data	no_data	no_data	71	no_data
T0096AL044_1	T0096TS384_1	T0096	no_data	no_data	no_data	no_data	95	no_data
T0096AL044_1	T0096TS390_1	T0096	no_data	no_data	no_data	no_data	239	no_data
T0096AL044_1	T0096TS393_1	T0096	no_data	no_data	no_data	no_data	239	no_data
T0096AL044_1	T0096TS393_2	T0096	no_data	no_data	no_data	no_data	239	no_data
T0096AL044_1	T0096TS393_3	T0096	no_data	no_data	no_data	no_data	239	no_data
T0096AL044_1	T0096TS393_4	T0096	no_data	no_data	no_data	no_data	239	no_data
T0096AL044_1	T0096TS393_5	T0096	no_data	no_data	no_data	no_data	239	no_data
T0096AL044_1	T0096TS414_1	T0096	no_data	no_data	no_data	no_data	239	no_data
T0096AL044_1	T0096TS414_2	T0096	no_data	no_data	no_data	no_data	239	no_data
T0096AL044_1	T0096TS414_3	T0096	no_data	no_data	no_data	no_data	239	no_data
T0096AL044_1	T0096TS414_4	T0096	no_data	no_data	no_data	no_data	239	no_data
T0096AL044_1	T0096TS455_1u	T0096	no_data	no_data	no_data	no_data	no_data	no_data
T0096AL044_1	T0096TS457_1	T0096	no_data	no_data	no_data	no_data	63	no_data
T0096AL044_1	T0096TS459_1	T0096	no_data	no_data	no_data	no_data	129	no_data
T0096AL044_1	T0096TS469_1	T0096	no_data	no_data	no_data	no_data	239	no_data
T0096AL044_1	T0096TS469_2	T0096	no_data	no_data	no_data	no_data	239	no_data
T0096AL044_1	T0096TS469_3	T0096	no_data	no_data	no_data	no_data	239	no_data
T0096AL044_1	T0096TS469_4	T0096	no_data	no_data	no_data	no_data	239	no_data
T0096AL044_1	T0096TS469_5	T0096	no_data	no_data	no_data	no_data	239	no_data
T0096AL044_1	T0096TS500_1	T0096	no_data	no_data	no_data	no_data	62	no_data
T0096AL044_1	T0096TS500_2	T0096	no_data	no_data	no_data	no_data	76	no_data
T0096AL044_2	T0096AL044_3	T0096	no_data	no_data	no_data	no_data	no_data	no_data
T0096AL044_2	T0096AL052_1	T0096	no_data	no_data	no_data	no_data	no_data	no_data
T0096AL044_2	T0096AL052_2	T0096	no_data	no_data	no_data	no_data	no_data	no_data
T0096AL044_2	T0096AL052_3	T0096	no_data	no_data	no_data	no_data	no_data	no_data
T0096AL044_2	T0096AL052_4	T0096	no_data	no_data	no_data	no_data	no_data	no_data
T0096AL044_2	T0096AL052_5	T0096	no_data	no_data	no_data	no_data	no_data	no_data
T0096AL044_2	T0096AL077_1	T0096	no_data	no_data	no_data	no_data	no_data	no_data
T0096AL044_2	T0096AL086_1	T0096	no_data	no_data	no_data	no_data	no_data	no_data
T0096AL044_2	T0096AL093_1	T0096	no_data	no_data	no_data	no_data	no_data	no_data
T0096AL044_2	T0096AL093_2	T0096	no_data	no_data	no_data	no_data	no_data	no_data
T0096AL044_2	T0096AL094_1	T0096	no_data	no_data	no_data	no_data	no_data	no_data
T0096AL044_2	T0096AL103_1	T0096	no_data	no_data	no_data	no_data	no_data	no_data
T0096AL044_2	T0096AL103_2	T0096	no_data	no_data	no_data	no_data	no_data	no_data
T0096AL044_2	T0096AL103_3	T0096	no_data	no_data	no_data	no_data	no_data	no_data
T0096AL044_2	T0096AL103_4	T0096	no_data	no_data	no_data	no_data	no_data	no_data
T0096AL044_2	T0096AL103_5	T0096	no_data	no_data	no_data	no_data	no_data	no_data
T0096AL044_2	T0096AL104_1	T0096	no_data	no_data	no_data	no_data	no_data	no_data
T0096AL044_2	T0096AL104_2	T0096	no_data	no_data	no_data	no_data	no_data	no_data
T0096AL044_2	T0096AL105_1	T0096	no_data	no_data	no_data	no_data	no_data	no_data
T0096AL044_2	T0096AL105_2	T0096	no_data	no_data	no_data	no_data	no_data	no_data
T0096AL044_2	T0096AL106_1	T0096	no_data	no_data	no_data	no_data	no_data	no_data
T0096AL044_2	T0096AL106_2	T0096	no_data	no_data	no_data	no_data	no_data	no_data
T0096AL044_2	T0096AL107_1	T0096	no_data	no_data	no_data	no_data	no_data	no_data
T0096AL044_2	T0096AL107_2	T0096	no_data	no_data	no_data	no_data	no_data	no_data
T0096AL044_2	T0096AL108_1	T0096	no_data	no_data	no_data	no_data	no_data	no_data
T0096AL044_2	T0096AL108_2	T0096	no_data	no_data	no_data	no_data	no_data	no_data
T0096AL044_2	T0096AL111_1	T0096	no_data	no_data	no_data	no_data	no_data	no_data
T0096AL044_2	T0096AL111_2	T0096	no_data	no_data	no_data	no_data	no_data	no_data
T0096AL044_2	T0096AL111_3	T0096	no_data	no_data	no_data	no_data	no_data	no_data
T0096AL044_2	T0096AL127_1	T0096	no_data	no_data	no_data	no_data	no_data	no_data
T0096AL044_2	T0096AL127_1u	T0096	no_data	no_data	no_data	no_data	no_data	no_data
T0096AL044_2	T0096AL127_2	T0096	no_data	no_data	no_data	no_data	no_data	no_data
T0096AL044_2	T0096AL127_2u	T0096	no_data	no_data	no_data	no_data	no_data	no_data
T0096AL044_2	T0096AL127_3	T0096	no_data	no_data	no_data	no_data	no_data	no_data
T0096AL044_2	T0096AL127_3u	T0096	no_data	no_data	no_data	no_data	no_data	no_data
T0096AL044_2	T0096AL127_4	T0096	no_data	no_data	no_data	no_data	no_data	no_data
T0096AL044_2	T0096AL127_4u	T0096	no_data	no_data	no_data	no_data	no_data	no_data
T0096AL044_2	T0096AL127_5	T0096	no_data	no_data	no_data	no_data	no_data	no_data
T0096AL044_2	T0096AL127_5u	T0096	no_data	no_data	no_data	no_data	no_data	no_data
T0096AL044_2	T0096AL132_1	T0096	no_data	no_data	no_data	no_data	no_data	no_data
T0096AL044_2	T0096AL132_2	T0096	no_data	no_data	no_data	no_data	no_data	no_data
T0096AL044_2	T0096AL132_3	T0096	no_data	no_data	no_data	no_data	no_data	no_data
T0096AL044_2	T0096AL132_4	T0096	no_data	no_data	no_data	no_data	no_data	no_data
T0096AL044_2	T0096AL132_5	T0096	no_data	no_data	no_data	no_data	no_data	no_data
T0096AL044_2	T0096AL137_1	T0096	no_data	no_data	no_data	no_data	no_data	no_data
T0096AL044_2	T0096AL150_1	T0096	no_data	no_data	no_data	no_data	no_data	no_data
T0096AL044_2	T0096AL158_1	T0096	no_data	no_data	no_data	no_data	no_data	no_data
T0096AL044_2	T0096AL158_2	T0096	no_data	no_data	no_data	no_data	no_data	no_data
T0096AL044_2	T0096AL158_3	T0096	no_data	no_data	no_data	no_data	no_data	no_data
T0096AL044_2	T0096AL158_4	T0096	no_data	no_data	no_data	no_data	no_data	no_data
T0096AL044_2	T0096AL170_1	T0096	no_data	no_data	no_data	no_data	no_data	no_data
T0096AL044_2	T0096AL170_2	T0096	no_data	no_data	no_data	no_data	no_data	no_data
T0096AL044_2	T0096AL170_3	T0096	no_data	no_data	no_data	no_data	no_data	no_data
T0096AL044_2	T0096AL170_4	T0096	no_data	no_data	no_data	no_data	no_data	no_data
T0096AL044_2	T0096AL170_5	T0096	no_data	no_data	no_data	no_data	no_data	no_data
T0096AL044_2	T0096AL173_1	T0096	no_data	no_data	no_data	no_data	no_data	no_data
T0096AL044_2	T0096AL197_1	T0096	no_data	no_data	no_data	no_data	no_data	no_data
T0096AL044_2	T0096AL204_1	T0096	no_data	no_data	no_data	no_data	no_data	no_data
T0096AL044_2	T0096AL229_1	T0096	no_data	no_data	no_data	no_data	no_data	no_data
T0096AL044_2	T0096AL259_1	T0096	no_data	no_data	no_data	no_data	no_data	no_data
T0096AL044_2	T0096AL259_2	T0096	no_data	no_data	no_data	no_data	no_data	no_data
T0096AL044_2	T0096AL259_3	T0096	no_data	no_data	no_data	no_data	no_data	no_data
T0096AL044_2	T0096AL259_4	T0096	no_data	no_data	no_data	no_data	no_data	no_data
T0096AL044_2	T0096AL259_5	T0096	no_data	no_data	no_data	no_data	no_data	no_data
T0096AL044_2	T0096AL260_1	T0096	no_data	no_data	no_data	no_data	no_data	no_data
T0096AL044_2	T0096AL260_2	T0096	no_data	no_data	no_data	no_data	no_data	no_data
T0096AL044_2	T0096AL260_3	T0096	no_data	no_data	no_data	no_data	no_data	no_data
T0096AL044_2	T0096AL260_4	T0096	no_data	no_data	no_data	no_data	no_data	no_data
T0096AL044_2	T0096AL260_5	T0096	no_data	no_data	no_data	no_data	no_data	no_data
T0096AL044_2	T0096AL273_1	T0096	no_data	no_data	no_data	no_data	no_data	no_data
T0096AL044_2	T0096AL273_2	T0096	no_data	no_data	no_data	no_data	no_data	no_data
T0096AL044_2	T0096AL274_1	T0096	no_data	no_data	no_data	no_data	no_data	no_data
T0096AL044_2	T0096AL274_2	T0096	no_data	no_data	no_data	no_data	no_data	no_data
T0096AL044_2	T0096AL274_3	T0096	no_data	no_data	no_data	no_data	no_data	no_data
T0096AL044_2	T0096AL274_4	T0096	no_data	no_data	no_data	no_data	no_data	no_data
T0096AL044_2	T0096AL274_5	T0096	no_data	no_data	no_data	no_data	no_data	no_data
T0096AL044_2	T0096AL280_1	T0096	no_data	no_data	no_data	no_data	no_data	no_data
T0096AL044_2	T0096AL280_2	T0096	no_data	no_data	no_data	no_data	no_data	no_data
T0096AL044_2	T0096AL280_3	T0096	no_data	no_data	no_data	no_data	no_data	no_data
T0096AL044_2	T0096AL280_4	T0096	no_data	no_data	no_data	no_data	no_data	no_data
T0096AL044_2	T0096AL280_5	T0096	no_data	no_data	no_data	no_data	no_data	no_data
T0096AL044_2	T0096AL329_1	T0096	no_data	no_data	no_data	no_data	no_data	no_data
T0096AL044_2	T0096AL329_2	T0096	no_data	no_data	no_data	no_data	no_data	no_data
T0096AL044_2	T0096AL344_2	T0096	no_data	no_data	no_data	no_data	no_data	no_data
T0096AL044_2	T0096AL344_3	T0096	no_data	no_data	no_data	no_data	no_data	no_data
T0096AL044_2	T0096AL357_1	T0096	no_data	no_data	no_data	no_data	no_data	no_data
T0096AL044_2	T0096AL357_2	T0096	no_data	no_data	no_data	no_data	no_data	no_data
T0096AL044_2	T0096AL357_3	T0096	no_data	no_data	no_data	no_data	no_data	no_data
T0096AL044_2	T0096AL357_4	T0096	no_data	no_data	no_data	no_data	no_data	no_data
T0096AL044_2	T0096AL359_1	T0096	no_data	no_data	no_data	no_data	no_data	no_data
T0096AL044_2	T0096AL361_1	T0096	no_data	no_data	no_data	no_data	no_data	no_data
T0096AL044_2	T0096AL361_2	T0096	no_data	no_data	no_data	no_data	no_data	no_data
T0096AL044_2	T0096AL361_3	T0096	no_data	no_data	no_data	no_data	no_data	no_data
T0096AL044_2	T0096AL361_4	T0096	no_data	no_data	no_data	no_data	no_data	no_data
T0096AL044_2	T0096AL375_1	T0096	no_data	no_data	no_data	no_data	no_data	no_data
T0096AL044_2	T0096AL381_1	T0096	no_data	no_data	no_data	no_data	no_data	no_data
T0096AL044_2	T0096AL382_1	T0096	no_data	no_data	no_data	no_data	no_data	no_data
T0096AL044_2	T0096AL389_1	T0096	no_data	no_data	no_data	no_data	no_data	no_data
T0096AL044_2	T0096AL389_2	T0096	no_data	no_data	no_data	no_data	no_data	no_data
T0096AL044_2	T0096AL389_3	T0096	no_data	no_data	no_data	no_data	no_data	no_data
T0096AL044_2	T0096AL389_4	T0096	no_data	no_data	no_data	no_data	no_data	no_data
T0096AL044_2	T0096AL389_5	T0096	no_data	no_data	no_data	no_data	no_data	no_data
T0096AL044_2	T0096AL395_1	T0096	no_data	no_data	no_data	no_data	no_data	no_data
[truncated: 35,675 more rows]
