# Supplementary material for: Addressing the Role of Conformational Diversity in Protein Structure Prediction
Source: PLoS One. 2016 May 9;11(5):e0154923. doi: 10.1371/journal.pone.0154923 (PMC4861349; doi:10.1371/journal.pone.0154923)
Supplement: S1 Dataset — (GZ) [file pone.0154923.s002.gz › Palopoli-Monzon_2016_SI/Structural_alignments/SET_CASP/rmsd_mammoth_T0430.out.cov]

T0430	3DLZ_A	T0430	0.78	13.3263	12.8988	329	330	100.303951367781
T0430	3E7V_A	T0430	0.75	13.3112	12.8847	329	328	99.6960486322188
T0430	3F2N_A	T0430	0.73	13.3112	12.8847	329	329	100
T0430	3FMD_A	T0430	0.56	13.3263	12.8988	329	330	100.303951367781
T0430	3IQ7_A	T0430	0.63	13.3112	12.8847	329	331	100.607902735562
T0430	2WB8_A	T0430	0.68	13.3112	12.8847	329	330	100.303951367781
T0430	2VUW_A	T0430	0.00	13.2199	12.7991	329	325	98.7841945288754
T0430	T0430AL019_1	T0430	2.79	5.7828	5.8373	329	274	83.2826747720365
T0430	T0430AL019_3	T0430	2.94	6.4990	6.5071	329	272	82.6747720364742
T0430	T0430AL019_5	T0430	2.60	6.2884	6.3101	329	297	90.273556231003
T0430	T0430AL421_1	T0430	2.52	7.9756	7.8891	329	261	79.3313069908815
T0430	T0430AL421_2	T0430	2.36	7.4414	7.3891	329	242	73.5562310030395
T0430	T0430AL421_3	T0430	2.70	6.1309	6.1628	329	278	84.4984802431611
T0430	T0430AL421_4	T0430	2.15	7.6251	7.5610	329	242	73.5562310030395
T0430	T0430AL421_5	T0430	2.26	7.7845	7.7102	329	268	81.4589665653495
T0430	T0430TS002_1	T0430	2.76	6.0392	6.0770	329	329	100
T0430	T0430TS002_2	T0430	3.12	5.0610	5.1629	329	357	108.510638297872
T0430	T0430TS002_3	T0430	2.79	5.2078	5.2999	329	349	106.079027355623
T0430	T0430TS002_4	T0430	2.78	4.7676	4.8890	329	345	104.863221884498
T0430	T0430TS002_5	T0430	2.28	0.2998	0.9397	329	102	31.0030395136778
T0430	T0430TS007_1	T0430	2.14	6.0569	6.0936	329	317	96.3525835866261
T0430	T0430TS007_2	T0430	2.22	6.1072	6.1406	329	317	96.3525835866261
T0430	T0430TS007_3	T0430	2.49	5.4036	5.4829	329	317	96.3525835866261
T0430	T0430TS007_4	T0430	2.71	5.8057	5.8586	329	317	96.3525835866261
T0430	T0430TS007_5	T0430	2.60	5.7879	5.8420	329	318	96.6565349544073
T0430	T0430TS012_1	T0430	2.45	6.1859	6.2142	329	357	108.510638297872
T0430	T0430TS013_1	T0430	2.47	5.8435	5.8941	329	357	108.510638297872
T0430	T0430TS013_2	T0430	2.55	6.9684	6.9464	329	357	108.510638297872
T0430	T0430TS013_3	T0430	3.26	5.7946	5.8483	329	357	108.510638297872
T0430	T0430TS013_4	T0430	2.52	6.5282	6.5345	329	357	108.510638297872
T0430	T0430TS013_5	T0430	3.10	5.3545	5.4369	329	357	108.510638297872
T0430	T0430TS014_1	T0430	2.88	3.4960	3.7071	329	357	108.510638297872
T0430	T0430TS020_1	T0430	2.20	6.8706	6.8548	329	357	108.510638297872
T0430	T0430TS020_2	T0430	2.76	5.4034	5.4826	329	357	108.510638297872
T0430	T0430TS020_3	T0430	2.38	6.0392	6.0770	329	357	108.510638297872
T0430	T0430TS020_4	T0430	2.35	6.2837	6.3057	329	357	108.510638297872
T0430	T0430TS020_5	T0430	2.55	6.1370	6.1685	329	357	108.510638297872
T0430	T0430TS034_1	T0430	2.26	6.5282	6.5345	329	357	108.510638297872
T0430	T0430TS034_2	T0430	2.49	6.5772	6.5802	329	357	108.510638297872
T0430	T0430TS034_3	T0430	2.14	7.1151	7.0837	329	357	108.510638297872
T0430	T0430TS034_4	T0430	2.67	6.6261	6.6260	329	357	108.510638297872
T0430	T0430TS034_5	T0430	2.44	6.2837	6.3057	329	357	108.510638297872
T0430	T0430TS048_1	T0430	2.53	4.5330	4.6703	329	308	93.6170212765958
T0430	T0430TS048_2	T0430	2.84	5.8161	5.8684	329	308	93.6170212765958
T0430	T0430TS048_3	T0430	2.76	5.8089	5.8617	329	314	95.4407294832827
T0430	T0430TS048_4	T0430	2.52	5.0976	5.1970	329	308	93.6170212765958
T0430	T0430TS048_5	T0430	2.46	5.6004	5.6667	329	300	91.1854103343465
T0430	T0430TS057_1	T0430	2.22	6.8217	6.8091	329	357	108.510638297872
T0430	T0430TS057_2	T0430	2.96	6.6750	6.6718	329	357	108.510638297872
T0430	T0430TS057_3	T0430	2.83	6.8217	6.8091	329	357	108.510638297872
T0430	T0430TS057_4	T0430	2.26	6.5282	6.5345	329	357	108.510638297872
T0430	T0430TS057_5	T0430	2.36	6.2348	6.2600	329	357	108.510638297872
T0430	T0430TS063_1	T0430	2.00	-1.5414	0.0642	329	357	108.510638297872
T0430	T0430TS069_1	T0430	2.38	7.0173	6.9921	329	357	108.510638297872
T0430	T0430TS069_2	T0430	2.87	5.7946	5.8483	329	357	108.510638297872
T0430	T0430TS069_3	T0430	2.45	6.4793	6.4887	329	357	108.510638297872
T0430	T0430TS069_4	T0430	2.63	5.8435	5.8941	329	357	108.510638297872
T0430	T0430TS069_5	T0430	2.93	5.6479	5.7112	329	357	108.510638297872
T0430	T0430TS073_1	T0430	3.02	1.3441	1.7716	329	357	108.510638297872
T0430	T0430TS073_2	T0430	3.06	1.9310	2.2827	329	357	108.510638297872
T0430	T0430TS073_3	T0430	3.01	1.7843	2.1530	329	357	108.510638297872
T0430	T0430TS073_4	T0430	2.73	1.7353	2.1101	329	357	108.510638297872
T0430	T0430TS073_5	T0430	2.96	1.0506	1.5252	329	357	108.510638297872
T0430	T0430TS085_1	T0430	2.18	5.8435	5.8941	329	357	108.510638297872
T0430	T0430TS085_2	T0430	2.51	6.1859	6.2142	329	357	108.510638297872
T0430	T0430TS085_3	T0430	2.65	5.9903	6.0313	329	357	108.510638297872
T0430	T0430TS085_4	T0430	2.54	5.9903	6.0313	329	357	108.510638297872
T0430	T0430TS085_5	T0430	2.49	4.8654	4.9803	329	357	108.510638297872
T0430	T0430TS095_2	T0430	2.33	6.1910	6.2190	329	248	75.3799392097264
T0430	T0430TS100_1	T0430	2.51	6.7239	6.7175	329	357	108.510638297872
T0430	T0430TS100_2	T0430	2.35	5.8435	5.8941	329	357	108.510638297872
T0430	T0430TS100_3	T0430	2.39	5.9903	6.0313	329	357	108.510638297872
T0430	T0430TS100_4	T0430	2.38	7.0415	7.0148	329	259	78.7234042553192
T0430	T0430TS100_5	T0430	2.56	6.1859	6.2142	329	357	108.510638297872
T0430	T0430TS116_1	T0430	2.91	6.2348	6.2600	329	357	108.510638297872
T0430	T0430TS116_2	T0430	3.04	3.9851	4.1604	329	357	108.510638297872
T0430	T0430TS116_3	T0430	3.06	1.5886	1.9820	329	357	108.510638297872
T0430	T0430TS116_4	T0430	2.14	6.0392	6.0770	329	357	108.510638297872
T0430	T0430TS116_5	T0430	2.51	5.6968	5.7569	329	357	108.510638297872
T0430	T0430TS122_1	T0430	2.33	5.7946	5.8483	329	357	108.510638297872
T0430	T0430TS124_1	T0430	2.79	5.9903	6.0313	329	357	108.510638297872
T0430	T0430TS124_2	T0430	2.26	6.2348	6.2600	329	357	108.510638297872
T0430	T0430TS124_3	T0430	2.31	6.5282	6.5345	329	357	108.510638297872
T0430	T0430TS124_4	T0430	2.25	6.1859	6.2142	329	357	108.510638297872
T0430	T0430TS124_5	T0430	2.56	6.5772	6.5802	329	357	108.510638297872
T0430	T0430TS131_1	T0430	2.09	6.8217	6.8091	329	357	108.510638297872
T0430	T0430TS131_2	T0430	2.83	5.3545	5.4369	329	357	108.510638297872
T0430	T0430TS131_3	T0430	2.44	6.0392	6.0770	329	357	108.510638297872
T0430	T0430TS131_4	T0430	2.42	6.5282	6.5345	329	357	108.510638297872
T0430	T0430TS131_5	T0430	2.28	6.4304	6.4430	329	357	108.510638297872
T0430	T0430TS135_1	T0430	3.10	5.5990	5.6654	329	357	108.510638297872
T0430	T0430TS138_1	T0430	2.31	6.6261	6.6260	329	357	108.510638297872
T0430	T0430TS138_2	T0430	2.70	7.0173	6.9921	329	357	108.510638297872
T0430	T0430TS138_3	T0430	2.26	6.8217	6.8091	329	357	108.510638297872
T0430	T0430TS138_4	T0430	2.27	6.4793	6.4887	329	357	108.510638297872
T0430	T0430TS138_5	T0430	2.30	6.3815	6.3972	329	357	108.510638297872
T0430	T0430TS140_1	T0430	3.05	5.9414	5.9855	329	352	106.990881458967
T0430	T0430TS140_2	T0430	2.16	5.9414	5.9855	329	347	105.471124620061
T0430	T0430TS140_3	T0430	2.39	6.8217	6.8091	329	352	106.990881458967
T0430	T0430TS140_4	T0430	2.37	6.0887	6.1233	329	318	96.6565349544073
T0430	T0430TS140_5	T0430	2.43	5.9885	6.0296	329	318	96.6565349544073
T0430	T0430TS142_1	T0430	2.20	6.1072	6.1406	329	317	96.3525835866261
T0430	T0430TS142_2	T0430	2.46	6.1574	6.1876	329	317	96.3525835866261
T0430	T0430TS142_3	T0430	2.61	6.1072	6.1406	329	317	96.3525835866261
T0430	T0430TS142_4	T0430	2.25	6.2077	6.2346	329	317	96.3525835866261
T0430	T0430TS142_5	T0430	2.21	6.2077	6.2346	329	317	96.3525835866261
T0430	T0430TS143_1	T0430	2.15	6.3932	6.4082	329	214	65.0455927051672
T0430	T0430TS143_2	T0430	2.15	6.3932	6.4082	329	214	65.0455927051672
T0430	T0430TS143_3	T0430	2.79	5.1907	5.2840	329	222	67.4772036474164
T0430	T0430TS143_4	T0430	2.79	5.1907	5.2840	329	222	67.4772036474164
T0430	T0430TS143_5	T0430	2.59	6.9684	6.9464	329	333	101.215805471125
T0430	T0430TS149_1	T0430	2.33	6.3326	6.3515	329	357	108.510638297872
T0430	T0430TS149_2	T0430	2.53	6.5282	6.5345	329	357	108.510638297872
T0430	T0430TS149_3	T0430	2.40	6.4793	6.4887	329	357	108.510638297872
T0430	T0430TS149_4	T0430	2.44	6.5772	6.5802	329	357	108.510638297872
T0430	T0430TS149_5	T0430	2.66	6.1370	6.1685	329	357	108.510638297872
T0430	T0430TS153_1	T0430	2.42	5.0199	5.1245	329	319	96.9604863221884
T0430	T0430TS153_2	T0430	2.61	5.2555	5.3445	329	326	99.0881458966565
T0430	T0430TS153_3	T0430	2.70	5.3200	5.4048	329	319	96.9604863221884
T0430	T0430TS153_4	T0430	2.72	5.7285	5.7865	329	310	94.2249240121581
T0430	T0430TS153_5	T0430	2.74	5.4532	5.5292	329	320	97.2644376899696
T0430	T0430TS154_1	T0430	2.39	6.1370	6.1685	329	357	108.510638297872
T0430	T0430TS157_1	T0430	2.36	6.6261	6.6260	329	357	108.510638297872
T0430	T0430TS157_2	T0430	2.91	3.6427	3.8429	329	357	108.510638297872
T0430	T0430TS157_3	T0430	2.77	3.4471	3.6619	329	357	108.510638297872
T0430	T0430TS157_4	T0430	2.29	5.8435	5.8941	329	357	108.510638297872
T0430	T0430TS157_5	T0430	3.20	2.9091	3.1666	329	357	108.510638297872
T0430	T0430TS164_1	T0430	2.63	4.8654	4.9803	329	357	108.510638297872
T0430	T0430TS164_2	T0430	3.20	2.9091	3.1666	329	357	108.510638297872
T0430	T0430TS164_3	T0430	2.83	1.8332	2.1961	329	357	108.510638297872
T0430	T0430TS164_4	T0430	2.77	3.4471	3.6619	329	357	108.510638297872
T0430	T0430TS164_5	T0430	2.36	6.6261	6.6260	329	357	108.510638297872
T0430	T0430TS166_1	T0430	2.30	6.8706	6.8548	329	357	108.510638297872
T0430	T0430TS166_2	T0430	2.53	6.8217	6.8091	329	357	108.510638297872
T0430	T0430TS166_3	T0430	2.31	6.5772	6.5802	329	357	108.510638297872
T0430	T0430TS166_4	T0430	2.30	6.5772	6.5802	329	357	108.510638297872
T0430	T0430TS166_5	T0430	2.55	5.8435	5.8941	329	357	108.510638297872
T0430	T0430TS172_1	T0430	2.48	5.6479	5.7112	329	357	108.510638297872
T0430	T0430TS172_2	T0430	2.10	6.0881	6.1227	329	357	108.510638297872
T0430	T0430TS172_3	T0430	2.51	6.1859	6.2142	329	357	108.510638297872
T0430	T0430TS172_4	T0430	2.25	5.6968	5.7569	329	357	108.510638297872
T0430	T0430TS172_5	T0430	2.18	5.8435	5.8941	329	357	108.510638297872
T0430	T0430TS174_1	T0430	2.70	5.7006	5.7604	329	323	98.1762917933131
T0430	T0430TS174_2	T0430	2.47	5.5501	5.6197	329	357	108.510638297872
T0430	T0430TS174_3	T0430	2.47	5.5501	5.6197	329	357	108.510638297872
T0430	T0430TS174_4	T0430	2.77	5.5023	5.5751	329	323	98.1762917933131
T0430	T0430TS174_5	T0430	3.21	5.9980	6.0385	329	323	98.1762917933131
T0430	T0430TS182_1	T0430	2.56	6.3815	6.3972	329	357	108.510638297872
T0430	T0430TS182_2	T0430	2.37	6.5282	6.5345	329	357	108.510638297872
T0430	T0430TS182_3	T0430	2.20	6.2348	6.2600	329	357	108.510638297872
T0430	T0430TS182_4	T0430	2.35	6.2837	6.3057	329	357	108.510638297872
T0430	T0430TS182_5	T0430	2.33	6.5772	6.5802	329	357	108.510638297872
T0430	T0430TS186_1	T0430	3.13	5.4523	5.5283	329	357	108.510638297872
T0430	T0430TS186_2	T0430	2.61	6.5282	6.5345	329	357	108.510638297872
T0430	T0430TS186_3	T0430	2.59	6.2348	6.2600	329	357	108.510638297872
T0430	T0430TS186_4	T0430	2.83	5.8925	5.9398	329	357	108.510638297872
T0430	T0430TS186_5	T0430	2.49	5.7946	5.8483	329	357	108.510638297872
T0430	T0430TS193_1	T0430	2.55	6.4783	6.4878	329	316	96.048632218845
T0430	T0430TS196_1	T0430	2.31	6.6261	6.6260	329	357	108.510638297872
T0430	T0430TS196_2	T0430	2.26	6.8217	6.8091	329	357	108.510638297872
T0430	T0430TS196_3	T0430	2.70	7.0173	6.9921	329	357	108.510638297872
T0430	T0430TS196_4	T0430	2.27	6.4793	6.4887	329	357	108.510638297872
T0430	T0430TS196_5	T0430	2.30	6.3815	6.3972	329	357	108.510638297872
T0430	T0430TS213_1	T0430	2.17	-0.0728	0.6839	329	52	15.8054711246201
T0430	T0430TS213_2	T0430	2.77	-1.5016	0.0713	329	69	20.9726443768997
T0430	T0430TS213_3	T0430	1.67	-1.8080	0.0287	329	69	20.9726443768997
T0430	T0430TS213_4	T0430	2.52	-0.0728	0.6839	329	52	15.8054711246201
T0430	T0430TS213_5	T0430	2.43	-0.7356	0.3157	329	69	20.9726443768997
T0430	T0430TS220_1	T0430	2.69	7.1640	7.1295	329	357	108.510638297872
T0430	T0430TS220_2	T0430	2.43	6.3326	6.3515	329	357	108.510638297872
T0430	T0430TS220_3	T0430	2.95	5.6968	5.7569	329	357	108.510638297872
T0430	T0430TS220_4	T0430	2.22	6.6261	6.6260	329	357	108.510638297872
T0430	T0430TS220_5	T0430	2.79	5.6479	5.7112	329	357	108.510638297872
T0430	T0430TS234_1	T0430	2.71	5.6968	5.7569	329	357	108.510638297872
T0430	T0430TS234_2	T0430	2.70	5.2078	5.2999	329	357	108.510638297872
T0430	T0430TS234_3	T0430	2.70	5.2078	5.2999	329	357	108.510638297872
T0430	T0430TS234_4	T0430	2.87	5.4032	5.4825	329	323	98.1762917933131
T0430	T0430TS234_5	T0430	2.64	5.1199	5.2179	329	319	96.9604863221884
T0430	T0430TS235_1	T0430	2.64	5.4523	5.5283	329	357	108.510638297872
T0430	T0430TS235_2	T0430	2.59	6.4793	6.4887	329	357	108.510638297872
T0430	T0430TS235_3	T0430	2.41	6.4304	6.4430	329	357	108.510638297872
T0430	T0430TS235_4	T0430	2.70	6.1370	6.1685	329	356	108.206686930091
T0430	T0430TS235_5	T0430	2.42	5.9383	5.9827	329	318	96.6565349544073
T0430	T0430TS243_1	T0430	2.83	-0.5427	0.4095	329	22	6.68693009118541
T0430	T0430TS247_1	T0430	2.14	6.0569	6.0936	329	317	96.3525835866261
T0430	T0430TS247_2	T0430	2.44	6.5092	6.5167	329	317	96.3525835866261
T0430	T0430TS247_3	T0430	2.46	5.9564	5.9996	329	317	96.3525835866261
T0430	T0430TS247_4	T0430	2.44	6.3082	6.3286	329	317	96.3525835866261
T0430	T0430TS247_5	T0430	2.33	6.1574	6.1876	329	317	96.3525835866261
T0430	T0430TS256_1	T0430	2.41	6.1859	6.2142	329	357	108.510638297872
T0430	T0430TS256_2	T0430	2.42	5.8435	5.8941	329	357	108.510638297872
T0430	T0430TS256_3	T0430	2.51	6.0334	6.0716	329	242	73.5562310030395
T0430	T0430TS256_4	T0430	2.62	6.2893	6.3109	329	244	74.1641337386018
T0430	T0430TS256_5	T0430	2.50	5.7465	5.8034	329	236	71.7325227963526
T0430	T0430TS262_1	T0430	2.79	-1.1013	0.1729	329	357	108.510638297872
T0430	T0430TS262_2	T0430	2.63	-1.2969	0.1162	329	357	108.510638297872
T0430	T0430TS262_3	T0430	2.21	-1.5903	0.0561	329	357	108.510638297872
T0430	T0430TS262_4	T0430	2.74	-1.4925	0.0730	329	357	108.510638297872
T0430	T0430TS262_5	T0430	2.86	-0.8567	0.2632	329	357	108.510638297872
T0430	T0430TS266_1	T0430	2.18	6.5282	6.5345	329	357	108.510638297872
T0430	T0430TS266_2	T0430	2.42	6.5400	6.5455	329	318	96.6565349544073
T0430	T0430TS266_3	T0430	2.25	6.6403	6.6393	329	318	96.6565349544073
T0430	T0430TS266_4	T0430	2.30	6.7405	6.7331	329	318	96.6565349544073
T0430	T0430TS266_5	T0430	2.29	6.7311	6.7243	329	321	97.5683890577508
T0430	T0430TS270_1	T0430	2.59	6.2220	6.2480	329	327	99.3920972644377
T0430	T0430TS270_2	T0430	2.44	6.3326	6.3515	329	357	108.510638297872
T0430	T0430TS270_3	T0430	2.83	6.1859	6.2142	329	357	108.510638297872
T0430	T0430TS270_4	T0430	2.43	6.4793	6.4887	329	357	108.510638297872
T0430	T0430TS270_5	T0430	2.64	5.9383	5.9827	329	318	96.6565349544073
T0430	T0430TS272_1	T0430	2.99	-1.2480	0.1291	329	357	108.510638297872
T0430	T0430TS272_2	T0430	3.26	-0.7100	0.3275	329	357	108.510638297872
T0430	T0430TS272_3	T0430	3.10	-0.0742	0.6830	329	357	108.510638297872
T0430	T0430TS272_4	T0430	2.87	-0.6611	0.3505	329	357	108.510638297872
T0430	T0430TS272_5	T0430	2.85	-1.1013	0.1729	329	357	108.510638297872
T0430	T0430TS279_1	T0430	2.59	6.8485	6.8342	329	281	85.4103343465046
T0430	T0430TS281_1	T0430	2.89	-0.6462	0.3577	329	274	83.2826747720365
T0430	T0430TS281_2	T0430	2.49	-1.4557	0.0801	329	294	89.3617021276596
T0430	T0430TS281_3	T0430	3.18	-0.7696	0.3005	329	314	95.4407294832827
T0430	T0430TS281_4	T0430	2.90	-0.7683	0.3011	329	295	89.6656534954407
T0430	T0430TS281_5	T0430	3.06	-1.4937	0.0727	329	281	85.4103343465046
T0430	T0430TS282_1	T0430	2.34	6.4304	6.4430	329	357	108.510638297872
T0430	T0430TS293_1	T0430	2.36	6.6261	6.6260	329	357	108.510638297872
T0430	T0430TS293_2	T0430	2.33	6.6750	6.6718	329	357	108.510638297872
T0430	T0430TS293_3	T0430	2.45	6.6261	6.6260	329	357	108.510638297872
T0430	T0430TS293_4	T0430	2.15	6.5772	6.5802	329	357	108.510638297872
T0430	T0430TS293_5	T0430	2.23	6.6750	6.6718	329	357	108.510638297872
T0430	T0430TS296_1	T0430	2.34	6.2559	6.2797	329	296	89.9696048632219
T0430	T0430TS296_2	T0430	2.36	6.1503	6.1809	329	296	89.9696048632219
T0430	T0430TS296_3	T0430	2.49	6.0446	6.0820	329	296	89.9696048632219
T0430	T0430TS296_4	T0430	2.51	6.1503	6.1809	329	296	89.9696048632219
T0430	T0430TS296_5	T0430	2.45	6.0446	6.0820	329	296	89.9696048632219
T0430	T0430TS297_1	T0430	2.42	5.4701	5.5450	329	319	96.9604863221884
T0430	T0430TS297_2	T0430	2.96	5.3701	5.4515	329	319	96.9604863221884
T0430	T0430TS297_3	T0430	2.45	5.5012	5.5740	329	340	103.343465045593
T0430	T0430TS297_4	T0430	2.71	5.2383	5.3284	329	324	98.4802431610942
T0430	T0430TS297_5	T0430	2.48	5.9703	6.0126	329	319	96.9604863221884
T0430	T0430TS299_1	T0430	2.31	6.6261	6.6260	329	357	108.510638297872
T0430	T0430TS299_2	T0430	2.26	6.8217	6.8091	329	357	108.510638297872
T0430	T0430TS299_3	T0430	2.70	7.0173	6.9921	329	357	108.510638297872
T0430	T0430TS299_4	T0430	2.30	6.3815	6.3972	329	357	108.510638297872
T0430	T0430TS299_5	T0430	2.27	6.4793	6.4887	329	357	108.510638297872
T0430	T0430TS316_1	T0430	2.60	5.8925	5.9398	329	357	108.510638297872
T0430	T0430TS316_2	T0430	2.64	5.3545	5.4369	329	357	108.510638297872
T0430	T0430TS316_3	T0430	2.33	5.9414	5.9855	329	357	108.510638297872
T0430	T0430TS316_4	T0430	2.74	5.2078	5.2999	329	357	108.510638297872
T0430	T0430TS316_5	T0430	2.59	5.5012	5.5740	329	357	108.510638297872
T0430	T0430TS318_1	T0430	2.41	6.9028	6.8849	329	293	89.0577507598784
T0430	T0430TS318_2	T0430	2.64	6.0908	6.1253	329	299	90.8814589665653
T0430	T0430TS318_3	T0430	2.94	6.1433	6.1743	329	299	90.8814589665653
T0430	T0430TS318_4	T0430	2.63	6.3447	6.3628	329	284	86.322188449848
T0430	T0430TS318_5	T0430	2.51	5.9781	6.0199	329	294	89.3617021276596
T0430	T0430TS322_1	T0430	3.00	5.9414	5.9855	329	357	108.510638297872
T0430	T0430TS322_2	T0430	2.85	5.5012	5.5740	329	357	108.510638297872
T0430	T0430TS322_3	T0430	2.57	6.3815	6.3972	329	357	108.510638297872
T0430	T0430TS322_4	T0430	2.77	6.2348	6.2600	329	357	108.510638297872
T0430	T0430TS322_5	T0430	2.62	6.4793	6.4887	329	357	108.510638297872
T0430	T0430TS337_1	T0430	2.45	5.8435	5.8941	329	357	108.510638297872
T0430	T0430TS340_1	T0430	2.46	5.1588	5.2542	329	357	108.510638297872
T0430	T0430TS340_2	T0430	2.52	5.4034	5.4826	329	357	108.510638297872
T0430	T0430TS340_3	T0430	2.64	5.3056	5.3912	329	357	108.510638297872
T0430	T0430TS340_4	T0430	2.87	5.0121	5.1172	329	357	108.510638297872
T0430	T0430TS340_5	T0430	2.51	5.0121	5.1172	329	357	108.510638297872
T0430	T0430TS349_1	T0430	2.57	7.8145	7.7383	329	248	75.3799392097264
T0430	T0430TS351_1	T0430	2.69	7.1640	7.1295	329	357	108.510638297872
T0430	T0430TS351_2	T0430	2.43	6.3326	6.3515	329	357	108.510638297872
T0430	T0430TS351_3	T0430	2.95	5.6968	5.7569	329	357	108.510638297872
T0430	T0430TS351_4	T0430	2.22	6.6261	6.6260	329	357	108.510638297872
T0430	T0430TS351_5	T0430	2.79	5.6479	5.7112	329	357	108.510638297872
T0430	T0430TS379_1	T0430	2.43	6.8217	6.8091	329	357	108.510638297872
T0430	T0430TS379_2	T0430	2.23	7.0662	7.0379	329	357	108.510638297872
T0430	T0430TS379_3	T0430	2.48	6.9195	6.9006	329	357	108.510638297872
T0430	T0430TS379_4	T0430	2.30	6.8706	6.8548	329	357	108.510638297872
T0430	T0430TS379_5	T0430	2.38	6.0392	6.0770	329	357	108.510638297872
T0430	T0430TS385_1	T0430	3.05	4.8165	4.9347	329	350	106.382978723404
T0430	T0430TS385_2	T0430	2.47	5.9564	5.9996	329	317	96.3525835866261
T0430	T0430TS385_3	T0430	2.71	6.5772	6.5802	329	357	108.510638297872
T0430	T0430TS385_4	T0430	2.42	6.9993	6.9753	329	247	75.0759878419453
T0430	T0430TS385_5	T0430	2.46	6.8485	6.8342	329	281	85.4103343465046
T0430	T0430TS387_1	T0430	2.30	6.6403	6.6393	329	318	96.6565349544073
T0430	T0430TS394_1	T0430	2.71	5.6795	5.7407	329	252	76.5957446808511
T0430	T0430TS396_1	T0430	2.79	6.2391	6.2640	329	318	96.6565349544073
T0430	T0430TS396_2	T0430	2.50	6.0881	6.1227	329	357	108.510638297872
T0430	T0430TS396_3	T0430	2.27	6.1631	6.1929	329	314	95.4407294832827
T0430	T0430TS396_4	T0430	2.56	5.6046	5.6707	329	317	96.3525835866261
T0430	T0430TS396_5	T0430	2.29	5.8435	5.8941	329	347	105.471124620061
T0430	T0430TS407_1	T0430	2.18	6.7239	6.7175	329	357	108.510638297872
T0430	T0430TS407_2	T0430	3.13	6.7728	6.7633	329	357	108.510638297872
T0430	T0430TS407_3	T0430	2.22	6.7728	6.7633	329	357	108.510638297872
T0430	T0430TS407_4	T0430	2.20	6.7239	6.7175	329	357	108.510638297872
T0430	T0430TS407_5	T0430	2.06	6.7728	6.7633	329	357	108.510638297872
T0430	T0430TS408_1	T0430	2.38	6.3815	6.3972	329	357	108.510638297872
T0430	T0430TS408_2	T0430	2.48	6.5282	6.5345	329	357	108.510638297872
T0430	T0430TS408_3	T0430	2.67	6.6750	6.6718	329	357	108.510638297872
T0430	T0430TS408_4	T0430	2.56	6.5282	6.5345	329	357	108.510638297872
T0430	T0430TS408_5	T0430	2.66	6.3815	6.3972	329	357	108.510638297872
T0430	T0430TS409_1	T0430	2.36	6.1370	6.1685	329	357	108.510638297872
T0430	T0430TS409_2	T0430	2.36	6.2348	6.2600	329	357	108.510638297872
T0430	T0430TS409_3	T0430	2.24	6.8706	6.8548	329	357	108.510638297872
T0430	T0430TS409_4	T0430	2.73	6.5772	6.5802	329	357	108.510638297872
T0430	T0430TS409_5	T0430	2.23	6.3815	6.3972	329	357	108.510638297872
T0430	T0430TS415_1	T0430	2.48	6.0392	6.0770	329	357	108.510638297872
T0430	T0430TS415_2	T0430	2.61	5.9903	6.0313	329	357	108.510638297872
T0430	T0430TS415_3	T0430	2.62	5.8435	5.8941	329	357	108.510638297872
T0430	T0430TS415_4	T0430	2.45	5.9903	6.0313	329	357	108.510638297872
T0430	T0430TS415_5	T0430	2.54	5.7457	5.8026	329	357	108.510638297872
T0430	T0430TS419_1	T0430	2.60	7.0662	7.0379	329	357	108.510638297872
T0430	T0430TS420_1	T0430	2.77	-1.2480	0.1291	329	357	108.510638297872
T0430	T0430TS425_1	T0430	2.56	6.2837	6.3057	329	357	108.510638297872
T0430	T0430TS425_2	T0430	2.61	6.5282	6.5345	329	357	108.510638297872
T0430	T0430TS425_3	T0430	2.85	5.3545	5.4369	329	357	108.510638297872
T0430	T0430TS425_4	T0430	2.45	5.7946	5.8483	329	357	108.510638297872
T0430	T0430TS425_5	T0430	2.74	5.2078	5.2999	329	357	108.510638297872
T0430	T0430TS426_1	T0430	2.23	7.0662	7.0379	329	357	108.510638297872
T0430	T0430TS426_2	T0430	2.48	6.9195	6.9006	329	357	108.510638297872
T0430	T0430TS426_3	T0430	2.43	6.8217	6.8091	329	357	108.510638297872
T0430	T0430TS426_4	T0430	2.29	6.7239	6.7175	329	357	108.510638297872
T0430	T0430TS426_5	T0430	2.23	6.8217	6.8091	329	357	108.510638297872
T0430	T0430TS427_1	T0430	2.60	6.0881	6.1227	329	332	100.911854103343
T0430	T0430TS429_1	T0430	2.59	6.9684	6.9464	329	333	101.215805471125
T0430	T0430TS429_2	T0430	2.66	7.2129	7.1752	329	357	108.510638297872
T0430	T0430TS429_3	T0430	2.66	7.2129	7.1752	329	357	108.510638297872
T0430	T0430TS429_4	T0430	2.77	6.7239	6.7175	329	357	108.510638297872
T0430	T0430TS429_5	T0430	2.65	6.6750	6.6718	329	357	108.510638297872
T0430	T0430TS434_1	T0430	2.71	6.7728	6.7633	329	357	108.510638297872
T0430	T0430TS434_2	T0430	2.28	6.5772	6.5802	329	357	108.510638297872
T0430	T0430TS434_3	T0430	2.39	6.7728	6.7633	329	357	108.510638297872
T0430	T0430TS434_4	T0430	2.17	6.7239	6.7175	329	357	108.510638297872
T0430	T0430TS434_5	T0430	2.34	6.1370	6.1685	329	357	108.510638297872
T0430	T0430TS436_1	T0430	2.59	6.9684	6.9464	329	333	101.215805471125
T0430	T0430TS436_2	T0430	2.94	5.7457	5.8026	329	331	100.607902735562
T0430	T0430TS436_3	T0430	2.59	6.1859	6.2142	329	331	100.607902735562
T0430	T0430TS436_4	T0430	2.97	5.9414	5.9855	329	354	107.598784194529
T0430	T0430TS436_5	T0430	2.30	6.0881	6.1227	329	354	107.598784194529
T0430	T0430TS438_1	T0430	2.86	4.4252	4.5699	329	357	108.510638297872
T0430	T0430TS438_2	T0430	2.32	6.4304	6.4430	329	357	108.510638297872
T0430	T0430TS438_3	T0430	2.29	5.3545	5.4369	329	357	108.510638297872
T0430	T0430TS438_4	T0430	2.68	5.4034	5.4826	329	357	108.510638297872
T0430	T0430TS438_5	T0430	2.65	4.0829	4.2513	329	357	108.510638297872
T0430	T0430TS443_1	T0430	2.56	6.4793	6.4887	329	357	108.510638297872
T0430	T0430TS443_2	T0430	3.23	5.7946	5.8483	329	357	108.510638297872
T0430	T0430TS443_3	T0430	2.41	6.0881	6.1227	329	357	108.510638297872
T0430	T0430TS443_4	T0430	2.18	7.0662	7.0379	329	357	108.510638297872
T0430	T0430TS443_5	T0430	2.44	6.1859	6.2142	329	357	108.510638297872
T0430	T0430TS449_1	T0430	2.87	5.4938	5.5671	329	303	92.09726443769
T0430	T0430TS449_2	T0430	2.31	5.7350	5.7926	329	304	92.4012158054711
T0430	T0430TS449_3	T0430	2.88	5.4938	5.5671	329	303	92.09726443769
T0430	T0430TS449_4	T0430	2.88	5.4938	5.5671	329	303	92.09726443769
T0430	T0430TS449_5	T0430	2.88	5.4938	5.5671	329	303	92.09726443769
T0430	T0430TS450_1_1	T0430	3.07	0.4822	1.0745	329	264	80.2431610942249
T0430	T0430TS450_1_2	T0430	3.04	-3.0842	0.0000	329	53	16.1094224924012
T0430	T0430TS450_2_1	T0430	1.48	-0.8671	0.2590	329	41	12.4620060790274
T0430	T0430TS450_2_2	T0430	2.64	0.4330	1.0375	329	20	6.0790273556231
T0430	T0430TS450_3_1	T0430	2.32	6.5139	6.5211	329	264	80.2431610942249
T0430	T0430TS450_3_2	T0430	3.03	-1.2264	0.1351	329	53	16.1094224924012
T0430	T0430TS450_4_1	T0430	2.08	-1.2032	0.1417	329	273	82.9787234042553
T0430	T0430TS450_4_2	T0430	2.41	0.0534	0.7673	329	49	14.8936170212766
T0430	T0430TS450_5_1	T0430	2.83	4.9060	5.0181	329	304	92.4012158054711
T0430	T0430TS450_5_2	T0430	1.04	-2.8950	0.0001	329	46	13.9817629179331
T0430	T0430TS453_1	T0430	2.27	6.8706	6.8548	329	357	108.510638297872
T0430	T0430TS453_2	T0430	2.41	6.8217	6.8091	329	357	108.510638297872
T0430	T0430TS453_3	T0430	2.27	6.8706	6.8548	329	357	108.510638297872
T0430	T0430TS453_4	T0430	2.35	6.8706	6.8548	329	357	108.510638297872
T0430	T0430TS453_5	T0430	2.34	6.8706	6.8548	329	357	108.510638297872
T0430	T0430TS454_1	T0430	2.59	-1.3277	0.1085	329	315	95.7446808510638
T0430	T0430TS454_2	T0430	2.99	3.7894	3.9788	329	340	103.343465045593
T0430	T0430TS454_3	T0430	2.92	5.0610	5.1629	329	352	106.990881458967
T0430	T0430TS454_4	T0430	2.85	-0.7100	0.3275	329	331	100.607902735562
T0430	T0430TS454_5	T0430	1.91	-1.3680	0.0990	329	271	82.370820668693
T0430	T0430TS462_1	T0430	2.55	4.5720	4.7066	329	357	108.510638297872
T0430	T0430TS462_2	T0430	2.69	4.4741	4.6155	329	357	108.510638297872
T0430	T0430TS462_3	T0430	3.04	4.9143	5.0259	329	357	108.510638297872
T0430	T0430TS462_4	T0430	2.52	4.5231	4.6610	329	357	108.510638297872
T0430	T0430TS462_5	T0430	2.57	4.5720	4.7066	329	357	108.510638297872
T0430	T0430TS475_1	T0430	2.49	5.5501	5.6197	329	357	108.510638297872
T0430	T0430TS475_2	T0430	2.47	5.3056	5.3912	329	357	108.510638297872
T0430	T0430TS475_3	T0430	3.10	5.1588	5.2542	329	357	108.510638297872
T0430	T0430TS475_4	T0430	2.75	5.3056	5.3912	329	357	108.510638297872
T0430	T0430TS475_5	T0430	3.21	5.5012	5.5740	329	357	108.510638297872
T0430	T0430TS477_1	T0430	2.59	5.1588	5.2542	329	357	108.510638297872
T0430	T0430TS477_2	T0430	2.13	6.6105	6.6115	329	241	73.2522796352584
T0430	T0430TS477_3	T0430	2.54	6.5016	6.5095	329	250	75.9878419452887
T0430	T0430TS477_4	T0430	2.74	6.4755	6.4851	329	278	84.4984802431611
T0430	T0430TS477_5	T0430	2.89	6.5323	6.5383	329	273	82.9787234042553
T0430	T0430TS479_1	T0430	2.31	-1.3458	0.1042	329	357	108.510638297872
T0430	T0430TS479_2	T0430	2.83	-1.1502	0.1575	329	357	108.510638297872
T0430	T0430TS479_3	T0430	2.07	-1.2969	0.1162	329	357	108.510638297872
T0430	T0430TS479_4	T0430	2.01	-1.1991	0.1429	329	357	108.510638297872
T0430	T0430TS479_5	T0430	2.40	-1.2480	0.1291	329	357	108.510638297872
3DLZ_A	3E7V_A	T0430	0.57	13.3112	12.8847	330	328	99.3939393939394
3DLZ_A	3F2N_A	T0430	0.89	13.3112	12.8847	330	329	99.6969696969697
3DLZ_A	3FMD_A	T0430	1.12	13.2774	12.8530	330	330	100
3DLZ_A	3IQ7_A	T0430	0.62	13.3112	12.8847	330	331	100.30303030303
3DLZ_A	2WB8_A	T0430	0.68	13.2622	12.8388	330	330	100
3DLZ_A	2VUW_A	T0430	0.78	13.2199	12.7991	330	325	98.4848484848485
3DLZ_A	T0430AL019_1	T0430	2.61	6.0624	6.0987	330	274	83.030303030303
3DLZ_A	T0430AL019_3	T0430	2.70	6.4990	6.5071	330	272	82.4242424242424
3DLZ_A	T0430AL019_5	T0430	2.66	6.2357	6.2608	330	297	90
3DLZ_A	T0430AL421_1	T0430	2.73	7.3963	7.3469	330	261	79.0909090909091
3DLZ_A	T0430AL421_2	T0430	2.48	7.2578	7.2172	330	242	73.3333333333333
3DLZ_A	T0430AL421_3	T0430	2.73	6.2978	6.3189	330	278	84.2424242424242
3DLZ_A	T0430AL421_4	T0430	2.49	7.3190	7.2745	330	242	73.3333333333333
3DLZ_A	T0430AL421_5	T0430	2.73	7.3868	7.3380	330	268	81.2121212121212
3DLZ_A	T0430TS002_1	T0430	2.79	5.5990	5.6654	330	329	99.6969696969697
3DLZ_A	T0430TS002_2	T0430	3.24	4.9143	5.0259	330	357	108.181818181818
3DLZ_A	T0430TS002_3	T0430	2.90	4.8654	4.9803	330	349	105.757575757576
3DLZ_A	T0430TS002_4	T0430	3.28	4.1807	4.3423	330	345	104.545454545455
3DLZ_A	T0430TS002_5	T0430	2.29	0.2998	0.9397	330	102	30.9090909090909
3DLZ_A	T0430TS007_1	T0430	2.96	5.9062	5.9526	330	317	96.0606060606061
3DLZ_A	T0430TS007_2	T0430	2.23	6.0569	6.0936	330	317	96.0606060606061
3DLZ_A	T0430TS007_3	T0430	2.38	5.9564	5.9996	330	317	96.0606060606061
3DLZ_A	T0430TS007_4	T0430	2.68	5.5041	5.5768	330	317	96.0606060606061
3DLZ_A	T0430TS007_5	T0430	2.69	5.6375	5.7014	330	318	96.3636363636364
3DLZ_A	T0430TS012_1	T0430	2.31	6.6261	6.6260	330	357	108.181818181818
3DLZ_A	T0430TS013_1	T0430	2.67	5.5990	5.6654	330	357	108.181818181818
3DLZ_A	T0430TS013_2	T0430	2.59	6.8706	6.8548	330	357	108.181818181818
3DLZ_A	T0430TS013_3	T0430	2.55	5.6479	5.7112	330	357	108.181818181818
3DLZ_A	T0430TS013_4	T0430	2.40	6.4304	6.4430	330	357	108.181818181818
3DLZ_A	T0430TS013_5	T0430	2.63	5.2567	5.3456	330	357	108.181818181818
3DLZ_A	T0430TS014_1	T0430	3.22	3.3982	3.6167	330	357	108.181818181818
3DLZ_A	T0430TS020_1	T0430	2.23	6.8217	6.8091	330	357	108.181818181818
3DLZ_A	T0430TS020_2	T0430	2.60	5.3056	5.3912	330	357	108.181818181818
3DLZ_A	T0430TS020_3	T0430	2.41	6.1859	6.2142	330	357	108.181818181818
3DLZ_A	T0430TS020_4	T0430	2.20	6.1370	6.1685	330	357	108.181818181818
3DLZ_A	T0430TS020_5	T0430	2.31	6.0881	6.1227	330	357	108.181818181818
3DLZ_A	T0430TS034_1	T0430	2.28	6.5772	6.5802	330	357	108.181818181818
3DLZ_A	T0430TS034_2	T0430	2.31	6.8217	6.8091	330	357	108.181818181818
3DLZ_A	T0430TS034_3	T0430	2.28	6.8706	6.8548	330	357	108.181818181818
3DLZ_A	T0430TS034_4	T0430	2.51	6.5772	6.5802	330	357	108.181818181818
3DLZ_A	T0430TS034_5	T0430	2.48	6.4793	6.4887	330	357	108.181818181818
3DLZ_A	T0430TS048_1	T0430	2.83	4.2764	4.4313	330	308	93.3333333333333
3DLZ_A	T0430TS048_2	T0430	2.93	5.4568	5.5326	330	308	93.3333333333333
3DLZ_A	T0430TS048_3	T0430	2.94	5.3535	5.4360	330	314	95.1515151515152
3DLZ_A	T0430TS048_4	T0430	2.45	5.3029	5.3887	330	308	93.3333333333333
3DLZ_A	T0430TS048_5	T0430	2.84	5.1818	5.2756	330	300	90.9090909090909
3DLZ_A	T0430TS057_1	T0430	2.14	6.7239	6.7175	330	357	108.181818181818
3DLZ_A	T0430TS057_2	T0430	2.46	6.6261	6.6260	330	357	108.181818181818
3DLZ_A	T0430TS057_3	T0430	3.10	6.9195	6.9006	330	357	108.181818181818
3DLZ_A	T0430TS057_4	T0430	2.18	6.6750	6.6718	330	357	108.181818181818
3DLZ_A	T0430TS057_5	T0430	2.41	5.9903	6.0313	330	357	108.181818181818
3DLZ_A	T0430TS063_1	T0430	2.08	-1.4925	0.0730	330	357	108.181818181818
3DLZ_A	T0430TS069_1	T0430	2.28	6.9684	6.9464	330	357	108.181818181818
3DLZ_A	T0430TS069_2	T0430	2.70	5.8435	5.8941	330	357	108.181818181818
3DLZ_A	T0430TS069_3	T0430	2.40	6.3815	6.3972	330	357	108.181818181818
3DLZ_A	T0430TS069_4	T0430	2.52	5.6968	5.7569	330	357	108.181818181818
3DLZ_A	T0430TS069_5	T0430	2.41	5.6968	5.7569	330	357	108.181818181818
3DLZ_A	T0430TS073_1	T0430	3.17	1.4908	1.8973	330	357	108.181818181818
3DLZ_A	T0430TS073_2	T0430	2.97	1.8332	2.1961	330	357	108.181818181818
3DLZ_A	T0430TS073_3	T0430	3.06	1.9310	2.2827	330	357	108.181818181818
3DLZ_A	T0430TS073_4	T0430	2.82	1.8821	2.2393	330	357	108.181818181818
3DLZ_A	T0430TS073_5	T0430	2.98	1.2463	1.6887	330	357	108.181818181818
3DLZ_A	T0430TS085_1	T0430	2.55	5.8925	5.9398	330	357	108.181818181818
3DLZ_A	T0430TS085_2	T0430	2.68	6.2348	6.2600	330	357	108.181818181818
3DLZ_A	T0430TS085_3	T0430	2.45	5.7946	5.8483	330	357	108.181818181818
3DLZ_A	T0430TS085_4	T0430	2.46	6.1859	6.2142	330	357	108.181818181818
3DLZ_A	T0430TS085_5	T0430	3.00	4.8165	4.9347	330	357	108.181818181818
3DLZ_A	T0430TS095_2	T0430	2.74	5.4694	5.5443	330	248	75.1515151515152
3DLZ_A	T0430TS100_1	T0430	2.86	6.3815	6.3972	330	357	108.181818181818
3DLZ_A	T0430TS100_2	T0430	2.41	5.8925	5.9398	330	357	108.181818181818
3DLZ_A	T0430TS100_3	T0430	2.39	6.1859	6.2142	330	357	108.181818181818
3DLZ_A	T0430TS100_4	T0430	2.34	6.8668	6.8513	330	259	78.4848484848485
3DLZ_A	T0430TS100_5	T0430	2.94	5.8435	5.8941	330	357	108.181818181818
3DLZ_A	T0430TS116_1	T0430	2.62	5.8435	5.8941	330	357	108.181818181818
3DLZ_A	T0430TS116_2	T0430	2.63	3.8873	4.0696	330	357	108.181818181818
3DLZ_A	T0430TS116_3	T0430	3.20	1.4908	1.8973	330	357	108.181818181818
3DLZ_A	T0430TS116_4	T0430	2.26	6.1859	6.2142	330	357	108.181818181818
3DLZ_A	T0430TS116_5	T0430	2.55	5.4523	5.5283	330	357	108.181818181818
3DLZ_A	T0430TS122_1	T0430	2.42	5.7946	5.8483	330	357	108.181818181818
3DLZ_A	T0430TS124_1	T0430	2.68	5.8925	5.9398	330	357	108.181818181818
3DLZ_A	T0430TS124_2	T0430	2.49	6.1370	6.1685	330	357	108.181818181818
3DLZ_A	T0430TS124_3	T0430	2.63	6.5282	6.5345	330	357	108.181818181818
3DLZ_A	T0430TS124_4	T0430	2.32	5.9903	6.0313	330	357	108.181818181818
3DLZ_A	T0430TS124_5	T0430	2.30	6.4793	6.4887	330	357	108.181818181818
3DLZ_A	T0430TS131_1	T0430	2.24	6.8217	6.8091	330	357	108.181818181818
3DLZ_A	T0430TS131_2	T0430	2.96	5.2567	5.3456	330	357	108.181818181818
3DLZ_A	T0430TS131_3	T0430	2.41	6.2348	6.2600	330	357	108.181818181818
3DLZ_A	T0430TS131_4	T0430	2.22	6.5282	6.5345	330	357	108.181818181818
3DLZ_A	T0430TS131_5	T0430	2.17	6.6261	6.6260	330	357	108.181818181818
3DLZ_A	T0430TS135_1	T0430	2.67	5.1099	5.2085	330	357	108.181818181818
3DLZ_A	T0430TS138_1	T0430	2.75	6.8706	6.8548	330	357	108.181818181818
3DLZ_A	T0430TS138_2	T0430	2.14	6.7728	6.7633	330	357	108.181818181818
3DLZ_A	T0430TS138_3	T0430	2.69	6.8706	6.8548	330	357	108.181818181818
3DLZ_A	T0430TS138_4	T0430	2.35	6.4304	6.4430	330	357	108.181818181818
3DLZ_A	T0430TS138_5	T0430	2.48	6.1859	6.2142	330	357	108.181818181818
3DLZ_A	T0430TS140_1	T0430	2.38	6.0392	6.0770	330	352	106.666666666667
3DLZ_A	T0430TS140_2	T0430	2.36	5.6968	5.7569	330	347	105.151515151515
3DLZ_A	T0430TS140_3	T0430	2.40	6.7728	6.7633	330	352	106.666666666667
3DLZ_A	T0430TS140_4	T0430	2.62	5.7378	5.7952	330	318	96.3636363636364
3DLZ_A	T0430TS140_5	T0430	2.57	5.8882	5.9358	330	318	96.3636363636364
3DLZ_A	T0430TS142_1	T0430	2.21	6.0067	6.0466	330	317	96.0606060606061
3DLZ_A	T0430TS142_2	T0430	2.19	6.0569	6.0936	330	317	96.0606060606061
3DLZ_A	T0430TS142_3	T0430	2.25	5.9564	5.9996	330	317	96.0606060606061
3DLZ_A	T0430TS142_4	T0430	2.61	5.9564	5.9996	330	317	96.0606060606061
3DLZ_A	T0430TS142_5	T0430	2.32	6.3082	6.3286	330	317	96.0606060606061
3DLZ_A	T0430TS143_1	T0430	2.37	6.3262	6.3455	330	214	64.8484848484848
3DLZ_A	T0430TS143_2	T0430	2.37	6.3262	6.3455	330	214	64.8484848484848
3DLZ_A	T0430TS143_3	T0430	2.83	5.1907	5.2840	330	222	67.2727272727273
3DLZ_A	T0430TS143_4	T0430	2.83	5.1907	5.2840	330	222	67.2727272727273
3DLZ_A	T0430TS143_5	T0430	2.71	6.9195	6.9006	330	333	100.909090909091
3DLZ_A	T0430TS149_1	T0430	2.44	6.3815	6.3972	330	357	108.181818181818
3DLZ_A	T0430TS149_2	T0430	2.49	6.4304	6.4430	330	357	108.181818181818
3DLZ_A	T0430TS149_3	T0430	2.45	6.1859	6.2142	330	357	108.181818181818
3DLZ_A	T0430TS149_4	T0430	2.40	6.2348	6.2600	330	357	108.181818181818
3DLZ_A	T0430TS149_5	T0430	2.53	6.1859	6.2142	330	357	108.181818181818
3DLZ_A	T0430TS153_1	T0430	2.37	5.1199	5.2179	330	319	96.6666666666667
3DLZ_A	T0430TS153_2	T0430	2.77	5.6002	5.6665	330	326	98.7878787878788
3DLZ_A	T0430TS153_3	T0430	2.50	5.2200	5.3113	330	319	96.6666666666667
3DLZ_A	T0430TS153_4	T0430	2.66	5.2177	5.3091	330	310	93.9393939393939
3DLZ_A	T0430TS153_5	T0430	2.72	5.0540	5.1563	330	320	96.969696969697
3DLZ_A	T0430TS154_1	T0430	2.58	5.7946	5.8483	330	357	108.181818181818
3DLZ_A	T0430TS157_1	T0430	2.65	6.5282	6.5345	330	357	108.181818181818
3DLZ_A	T0430TS157_2	T0430	3.24	3.2515	3.4813	330	357	108.181818181818
3DLZ_A	T0430TS157_3	T0430	2.92	2.6157	2.8986	330	357	108.181818181818
3DLZ_A	T0430TS157_4	T0430	2.51	5.6479	5.7112	330	357	108.181818181818
3DLZ_A	T0430TS157_5	T0430	3.10	2.9091	3.1666	330	357	108.181818181818
3DLZ_A	T0430TS164_1	T0430	2.59	5.0610	5.1629	330	357	108.181818181818
3DLZ_A	T0430TS164_2	T0430	3.10	2.9091	3.1666	330	357	108.181818181818
3DLZ_A	T0430TS164_3	T0430	2.80	2.0288	2.3696	330	357	108.181818181818
3DLZ_A	T0430TS164_4	T0430	2.92	2.6157	2.8986	330	357	108.181818181818
3DLZ_A	T0430TS164_5	T0430	2.65	6.5282	6.5345	330	357	108.181818181818
3DLZ_A	T0430TS166_1	T0430	2.34	6.5772	6.5802	330	357	108.181818181818
3DLZ_A	T0430TS166_2	T0430	2.36	6.7728	6.7633	330	357	108.181818181818
3DLZ_A	T0430TS166_3	T0430	2.33	6.6261	6.6260	330	357	108.181818181818
3DLZ_A	T0430TS166_4	T0430	2.48	6.4793	6.4887	330	357	108.181818181818
3DLZ_A	T0430TS166_5	T0430	2.72	5.6968	5.7569	330	357	108.181818181818
3DLZ_A	T0430TS172_1	T0430	2.38	5.9903	6.0313	330	357	108.181818181818
3DLZ_A	T0430TS172_2	T0430	2.22	6.0392	6.0770	330	357	108.181818181818
3DLZ_A	T0430TS172_3	T0430	2.68	6.2348	6.2600	330	357	108.181818181818
3DLZ_A	T0430TS172_4	T0430	2.44	5.7457	5.8026	330	357	108.181818181818
3DLZ_A	T0430TS172_5	T0430	2.55	5.8925	5.9398	330	357	108.181818181818
3DLZ_A	T0430TS174_1	T0430	2.84	5.3536	5.4361	330	323	97.8787878787879
3DLZ_A	T0430TS174_2	T0430	2.57	5.2567	5.3456	330	357	108.181818181818
3DLZ_A	T0430TS174_3	T0430	2.57	5.2567	5.3456	330	357	108.181818181818
3DLZ_A	T0430TS174_4	T0430	2.93	5.0562	5.1584	330	323	97.8787878787879
3DLZ_A	T0430TS174_5	T0430	2.50	6.0476	6.0849	330	323	97.8787878787879
3DLZ_A	T0430TS182_1	T0430	2.67	6.3815	6.3972	330	357	108.181818181818
3DLZ_A	T0430TS182_2	T0430	2.90	6.6750	6.6718	330	357	108.181818181818
3DLZ_A	T0430TS182_3	T0430	2.30	6.3326	6.3515	330	357	108.181818181818
3DLZ_A	T0430TS182_4	T0430	2.34	6.3326	6.3515	330	357	108.181818181818
3DLZ_A	T0430TS182_5	T0430	2.38	6.5282	6.5345	330	357	108.181818181818
3DLZ_A	T0430TS186_1	T0430	2.74	5.7946	5.8483	330	357	108.181818181818
3DLZ_A	T0430TS186_2	T0430	2.67	6.2348	6.2600	330	357	108.181818181818
3DLZ_A	T0430TS186_3	T0430	2.31	5.9903	6.0313	330	357	108.181818181818
3DLZ_A	T0430TS186_4	T0430	2.66	5.8925	5.9398	330	357	108.181818181818
3DLZ_A	T0430TS186_5	T0430	2.57	5.8925	5.9398	330	357	108.181818181818
3DLZ_A	T0430TS193_1	T0430	2.73	6.3272	6.3464	330	316	95.7575757575758
3DLZ_A	T0430TS196_1	T0430	2.75	6.8706	6.8548	330	357	108.181818181818
3DLZ_A	T0430TS196_2	T0430	2.69	6.8706	6.8548	330	357	108.181818181818
3DLZ_A	T0430TS196_3	T0430	2.14	6.7728	6.7633	330	357	108.181818181818
3DLZ_A	T0430TS196_4	T0430	2.35	6.4304	6.4430	330	357	108.181818181818
3DLZ_A	T0430TS196_5	T0430	2.48	6.1859	6.2142	330	357	108.181818181818
3DLZ_A	T0430TS213_1	T0430	2.32	0.6807	1.2272	330	52	15.7575757575758
3DLZ_A	T0430TS213_2	T0430	1.62	-1.8080	0.0287	330	69	20.9090909090909
3DLZ_A	T0430TS213_3	T0430	2.64	-1.6548	0.0466	330	69	20.9090909090909
3DLZ_A	T0430TS213_4	T0430	2.28	0.6807	1.2272	330	52	15.7575757575758
3DLZ_A	T0430TS213_5	T0430	2.51	-1.5016	0.0713	330	69	20.9090909090909
3DLZ_A	T0430TS220_1	T0430	2.59	6.9195	6.9006	330	357	108.181818181818
3DLZ_A	T0430TS220_2	T0430	2.63	5.7457	5.8026	330	357	108.181818181818
3DLZ_A	T0430TS220_3	T0430	2.68	6.0392	6.0770	330	357	108.181818181818
3DLZ_A	T0430TS220_4	T0430	2.32	6.2837	6.3057	330	357	108.181818181818
3DLZ_A	T0430TS220_5	T0430	2.82	4.7676	4.8890	330	357	108.181818181818
3DLZ_A	T0430TS234_1	T0430	2.75	5.6479	5.7112	330	357	108.181818181818
3DLZ_A	T0430TS234_2	T0430	2.55	5.4034	5.4826	330	357	108.181818181818
3DLZ_A	T0430TS234_3	T0430	2.55	5.4034	5.4826	330	357	108.181818181818
3DLZ_A	T0430TS234_4	T0430	2.78	5.2545	5.3435	330	323	97.8787878787879
3DLZ_A	T0430TS234_5	T0430	2.82	4.9699	5.0778	330	319	96.6666666666667
3DLZ_A	T0430TS235_1	T0430	2.80	5.4034	5.4826	330	357	108.181818181818
3DLZ_A	T0430TS235_2	T0430	2.74	6.0881	6.1227	330	357	108.181818181818
3DLZ_A	T0430TS235_3	T0430	2.49	5.9903	6.0313	330	357	108.181818181818
3DLZ_A	T0430TS235_4	T0430	2.66	5.9414	5.9855	330	356	107.878787878788
3DLZ_A	T0430TS235_5	T0430	2.68	6.0386	6.0764	330	318	96.3636363636364
3DLZ_A	T0430TS243_1	T0430	2.81	-0.5427	0.4095	330	22	6.66666666666667
3DLZ_A	T0430TS247_1	T0430	2.96	5.9062	5.9526	330	317	96.0606060606061
3DLZ_A	T0430TS247_2	T0430	2.34	6.1574	6.1876	330	317	96.0606060606061
3DLZ_A	T0430TS247_3	T0430	2.40	5.7554	5.8116	330	317	96.0606060606061
3DLZ_A	T0430TS247_4	T0430	2.27	6.1574	6.1876	330	317	96.0606060606061
3DLZ_A	T0430TS247_5	T0430	2.23	6.2579	6.2816	330	317	96.0606060606061
3DLZ_A	T0430TS256_1	T0430	2.73	5.5990	5.6654	330	357	108.181818181818
3DLZ_A	T0430TS256_2	T0430	3.06	5.8435	5.8941	330	357	108.181818181818
3DLZ_A	T0430TS256_3	T0430	2.74	5.9110	5.9571	330	242	73.3333333333333
3DLZ_A	T0430TS256_4	T0430	2.86	6.2284	6.2540	330	244	73.9393939393939
3DLZ_A	T0430TS256_5	T0430	2.95	5.8089	5.8616	330	236	71.5151515151515
3DLZ_A	T0430TS262_1	T0430	2.75	-1.7860	0.0309	330	357	108.181818181818
3DLZ_A	T0430TS262_2	T0430	2.43	-1.4436	0.0826	330	357	108.181818181818
3DLZ_A	T0430TS262_3	T0430	2.72	-1.1502	0.1575	330	357	108.181818181818
3DLZ_A	T0430TS262_4	T0430	2.76	-1.4436	0.0826	330	357	108.181818181818
3DLZ_A	T0430TS262_5	T0430	2.90	-1.0524	0.1893	330	357	108.181818181818
3DLZ_A	T0430TS266_1	T0430	2.27	6.6750	6.6718	330	357	108.181818181818
3DLZ_A	T0430TS266_2	T0430	2.33	6.5901	6.5924	330	318	96.3636363636364
3DLZ_A	T0430TS266_3	T0430	2.52	6.5901	6.5924	330	318	96.3636363636364
3DLZ_A	T0430TS266_4	T0430	2.48	6.7907	6.7800	330	318	96.3636363636364
3DLZ_A	T0430TS266_5	T0430	2.25	6.6813	6.6777	330	321	97.2727272727273
3DLZ_A	T0430TS270_1	T0430	2.67	5.6816	5.7427	330	327	99.0909090909091
3DLZ_A	T0430TS270_2	T0430	2.62	6.0881	6.1227	330	357	108.181818181818
3DLZ_A	T0430TS270_3	T0430	2.36	6.0881	6.1227	330	357	108.181818181818
3DLZ_A	T0430TS270_4	T0430	2.42	6.3815	6.3972	330	357	108.181818181818
3DLZ_A	T0430TS270_5	T0430	2.47	6.0887	6.1233	330	318	96.3636363636364
3DLZ_A	T0430TS272_1	T0430	3.33	-1.6392	0.0488	330	357	108.181818181818
3DLZ_A	T0430TS272_2	T0430	3.04	-1.4925	0.0730	330	357	108.181818181818
3DLZ_A	T0430TS272_3	T0430	3.05	-0.1720	0.6211	330	357	108.181818181818
3DLZ_A	T0430TS272_4	T0430	3.25	-0.1231	0.6518	330	357	108.181818181818
3DLZ_A	T0430TS272_5	T0430	2.87	-0.7589	0.3052	330	357	108.181818181818
3DLZ_A	T0430TS279_1	T0430	2.45	6.7388	6.7315	330	281	85.1515151515152
3DLZ_A	T0430TS281_1	T0430	2.73	-0.2548	0.5705	330	274	83.030303030303
3DLZ_A	T0430TS281_2	T0430	2.10	-1.3495	0.1033	330	294	89.0909090909091
3DLZ_A	T0430TS281_3	T0430	2.83	-1.2251	0.1354	330	314	95.1515151515152
3DLZ_A	T0430TS281_4	T0430	2.80	-0.7154	0.3250	330	295	89.3939393939394
3DLZ_A	T0430TS281_5	T0430	1.71	-1.5486	0.0629	330	281	85.1515151515152
3DLZ_A	T0430TS282_1	T0430	2.83	6.5282	6.5345	330	357	108.181818181818
3DLZ_A	T0430TS293_1	T0430	2.45	6.4304	6.4430	330	357	108.181818181818
3DLZ_A	T0430TS293_2	T0430	2.25	6.2348	6.2600	330	357	108.181818181818
3DLZ_A	T0430TS293_3	T0430	2.40	6.7239	6.7175	330	357	108.181818181818
3DLZ_A	T0430TS293_4	T0430	2.37	6.5282	6.5345	330	357	108.181818181818
3DLZ_A	T0430TS293_5	T0430	2.71	6.2837	6.3057	330	357	108.181818181818
3DLZ_A	T0430TS296_1	T0430	2.46	6.0974	6.1315	330	296	89.6969696969697
3DLZ_A	T0430TS296_2	T0430	2.57	5.7276	5.7856	330	296	89.6969696969697
3DLZ_A	T0430TS296_3	T0430	2.49	5.7804	5.8350	330	296	89.6969696969697
3DLZ_A	T0430TS296_4	T0430	2.46	5.9917	6.0326	330	296	89.6969696969697
3DLZ_A	T0430TS296_5	T0430	2.25	6.1503	6.1809	330	296	89.6969696969697
3DLZ_A	T0430TS297_1	T0430	2.47	5.5702	5.6385	330	319	96.6666666666667
3DLZ_A	T0430TS297_2	T0430	2.65	5.1700	5.2646	330	319	96.6666666666667
3DLZ_A	T0430TS297_3	T0430	2.46	5.5012	5.5740	330	340	103.030303030303
3DLZ_A	T0430TS297_4	T0430	2.81	4.9416	5.0514	330	324	98.1818181818182
3DLZ_A	T0430TS297_5	T0430	2.45	6.0704	6.1062	330	319	96.6666666666667
3DLZ_A	T0430TS299_1	T0430	2.75	6.8706	6.8548	330	357	108.181818181818
3DLZ_A	T0430TS299_2	T0430	2.69	6.8706	6.8548	330	357	108.181818181818
3DLZ_A	T0430TS299_3	T0430	2.14	6.7728	6.7633	330	357	108.181818181818
3DLZ_A	T0430TS299_4	T0430	2.48	6.1859	6.2142	330	357	108.181818181818
3DLZ_A	T0430TS299_5	T0430	2.35	6.4304	6.4430	330	357	108.181818181818
3DLZ_A	T0430TS316_1	T0430	2.33	6.0881	6.1227	330	357	108.181818181818
3DLZ_A	T0430TS316_2	T0430	2.59	5.4034	5.4826	330	357	108.181818181818
3DLZ_A	T0430TS316_3	T0430	2.55	5.8925	5.9398	330	357	108.181818181818
3DLZ_A	T0430TS316_4	T0430	2.70	5.4034	5.4826	330	357	108.181818181818
3DLZ_A	T0430TS316_5	T0430	2.56	5.2078	5.2999	330	357	108.181818181818
3DLZ_A	T0430TS318_1	T0430	2.47	6.6366	6.6359	330	293	88.7878787878788
3DLZ_A	T0430TS318_2	T0430	2.68	5.8286	5.8801	330	299	90.6060606060606
3DLZ_A	T0430TS318_3	T0430	2.50	6.2482	6.2725	330	299	90.6060606060606
3DLZ_A	T0430TS318_4	T0430	2.58	5.6912	5.7516	330	284	86.0606060606061
3DLZ_A	T0430TS318_5	T0430	2.62	6.0843	6.1192	330	294	89.0909090909091
3DLZ_A	T0430TS322_1	T0430	2.68	5.5990	5.6654	330	357	108.181818181818
3DLZ_A	T0430TS322_2	T0430	2.50	5.4034	5.4826	330	357	108.181818181818
3DLZ_A	T0430TS322_3	T0430	2.38	6.2837	6.3057	330	357	108.181818181818
3DLZ_A	T0430TS322_4	T0430	2.96	6.3326	6.3515	330	357	108.181818181818
3DLZ_A	T0430TS322_5	T0430	2.67	6.5772	6.5802	330	357	108.181818181818
3DLZ_A	T0430TS337_1	T0430	2.82	4.7676	4.8890	330	357	108.181818181818
3DLZ_A	T0430TS340_1	T0430	2.61	5.4034	5.4826	330	357	108.181818181818
3DLZ_A	T0430TS340_2	T0430	2.86	5.2567	5.3456	330	357	108.181818181818
3DLZ_A	T0430TS340_3	T0430	3.03	5.4034	5.4826	330	357	108.181818181818
3DLZ_A	T0430TS340_4	T0430	2.83	5.5012	5.5740	330	357	108.181818181818
3DLZ_A	T0430TS340_5	T0430	2.64	5.5990	5.6654	330	357	108.181818181818
3DLZ_A	T0430TS349_1	T0430	2.60	7.3335	7.2880	330	248	75.1515151515152
3DLZ_A	T0430TS351_1	T0430	2.59	6.9195	6.9006	330	357	108.181818181818
3DLZ_A	T0430TS351_2	T0430	2.63	5.7457	5.8026	330	357	108.181818181818
3DLZ_A	T0430TS351_3	T0430	2.68	6.0392	6.0770	330	357	108.181818181818
3DLZ_A	T0430TS351_4	T0430	2.32	6.2837	6.3057	330	357	108.181818181818
3DLZ_A	T0430TS351_5	T0430	2.82	4.7676	4.8890	330	357	108.181818181818
3DLZ_A	T0430TS379_1	T0430	2.19	6.7728	6.7633	330	357	108.181818181818
3DLZ_A	T0430TS379_2	T0430	2.42	6.8706	6.8548	330	357	108.181818181818
3DLZ_A	T0430TS379_3	T0430	2.49	6.8217	6.8091	330	357	108.181818181818
3DLZ_A	T0430TS379_4	T0430	2.34	6.5772	6.5802	330	357	108.181818181818
3DLZ_A	T0430TS379_5	T0430	2.41	6.1859	6.2142	330	357	108.181818181818
3DLZ_A	T0430TS385_1	T0430	2.47	4.7676	4.8890	330	350	106.060606060606
3DLZ_A	T0430TS385_2	T0430	2.38	6.0067	6.0466	330	317	96.0606060606061
3DLZ_A	T0430TS385_3	T0430	2.57	6.0881	6.1227	330	357	108.181818181818
3DLZ_A	T0430TS385_4	T0430	2.28	7.0596	7.0317	330	247	74.8484848484848
3DLZ_A	T0430TS385_5	T0430	2.54	6.7388	6.7315	330	281	85.1515151515152
3DLZ_A	T0430TS387_1	T0430	2.51	6.7405	6.7331	330	318	96.3636363636364
3DLZ_A	T0430TS394_1	T0430	2.77	5.5606	5.6296	330	252	76.3636363636364
3DLZ_A	T0430TS396_1	T0430	2.40	5.9885	6.0296	330	318	96.3636363636364
3DLZ_A	T0430TS396_2	T0430	2.41	5.9903	6.0313	330	357	108.181818181818
3DLZ_A	T0430TS396_3	T0430	2.23	6.1125	6.1456	330	314	95.1515151515152
3DLZ_A	T0430TS396_4	T0430	2.63	5.8559	5.9056	330	317	96.0606060606061
3DLZ_A	T0430TS396_5	T0430	2.71	5.7457	5.8026	330	347	105.151515151515
3DLZ_A	T0430TS407_1	T0430	2.28	6.6261	6.6260	330	357	108.181818181818
3DLZ_A	T0430TS407_2	T0430	2.70	6.6261	6.6260	330	357	108.181818181818
3DLZ_A	T0430TS407_3	T0430	2.60	6.6261	6.6260	330	357	108.181818181818
3DLZ_A	T0430TS407_4	T0430	2.43	6.7728	6.7633	330	357	108.181818181818
3DLZ_A	T0430TS407_5	T0430	2.27	6.6261	6.6260	330	357	108.181818181818
3DLZ_A	T0430TS408_1	T0430	2.60	5.9903	6.0313	330	357	108.181818181818
3DLZ_A	T0430TS408_2	T0430	2.43	6.2348	6.2600	330	357	108.181818181818
3DLZ_A	T0430TS408_3	T0430	2.77	6.5282	6.5345	330	357	108.181818181818
3DLZ_A	T0430TS408_4	T0430	2.85	6.4304	6.4430	330	357	108.181818181818
3DLZ_A	T0430TS408_5	T0430	2.68	6.3815	6.3972	330	357	108.181818181818
3DLZ_A	T0430TS409_1	T0430	2.38	6.2837	6.3057	330	357	108.181818181818
3DLZ_A	T0430TS409_2	T0430	2.41	5.9903	6.0313	330	357	108.181818181818
3DLZ_A	T0430TS409_3	T0430	2.56	6.7239	6.7175	330	357	108.181818181818
3DLZ_A	T0430TS409_4	T0430	2.46	6.2348	6.2600	330	357	108.181818181818
3DLZ_A	T0430TS409_5	T0430	2.39	6.4793	6.4887	330	357	108.181818181818
3DLZ_A	T0430TS415_1	T0430	2.53	6.0392	6.0770	330	357	108.181818181818
3DLZ_A	T0430TS415_2	T0430	2.61	6.0881	6.1227	330	357	108.181818181818
3DLZ_A	T0430TS415_3	T0430	2.79	5.5990	5.6654	330	357	108.181818181818
3DLZ_A	T0430TS415_4	T0430	2.77	5.5990	5.6654	330	357	108.181818181818
3DLZ_A	T0430TS415_5	T0430	2.62	5.8925	5.9398	330	357	108.181818181818
3DLZ_A	T0430TS419_1	T0430	2.58	6.6750	6.6718	330	357	108.181818181818
3DLZ_A	T0430TS420_1	T0430	2.69	-1.0524	0.1893	330	357	108.181818181818
3DLZ_A	T0430TS425_1	T0430	2.57	6.0881	6.1227	330	357	108.181818181818
3DLZ_A	T0430TS425_2	T0430	2.56	6.6261	6.6260	330	357	108.181818181818
3DLZ_A	T0430TS425_3	T0430	3.00	5.3545	5.4369	330	357	108.181818181818
3DLZ_A	T0430TS425_4	T0430	2.76	5.4034	5.4826	330	357	108.181818181818
3DLZ_A	T0430TS425_5	T0430	2.92	5.3056	5.3912	330	357	108.181818181818
3DLZ_A	T0430TS426_1	T0430	2.42	6.8706	6.8548	330	357	108.181818181818
3DLZ_A	T0430TS426_2	T0430	2.49	6.8217	6.8091	330	357	108.181818181818
3DLZ_A	T0430TS426_3	T0430	2.19	6.7728	6.7633	330	357	108.181818181818
3DLZ_A	T0430TS426_4	T0430	2.42	6.5772	6.5802	330	357	108.181818181818
3DLZ_A	T0430TS426_5	T0430	2.47	6.8217	6.8091	330	357	108.181818181818
3DLZ_A	T0430TS427_1	T0430	2.39	5.7946	5.8483	330	332	100.606060606061
3DLZ_A	T0430TS429_1	T0430	2.71	6.9195	6.9006	330	333	100.909090909091
3DLZ_A	T0430TS429_2	T0430	2.35	7.1151	7.0837	330	357	108.181818181818
3DLZ_A	T0430TS429_3	T0430	2.35	7.1151	7.0837	330	357	108.181818181818
3DLZ_A	T0430TS429_4	T0430	2.47	6.5282	6.5345	330	357	108.181818181818
3DLZ_A	T0430TS429_5	T0430	2.57	6.4793	6.4887	330	357	108.181818181818
3DLZ_A	T0430TS434_1	T0430	2.47	7.0173	6.9921	330	357	108.181818181818
3DLZ_A	T0430TS434_2	T0430	2.35	6.3815	6.3972	330	357	108.181818181818
3DLZ_A	T0430TS434_3	T0430	2.29	6.8217	6.8091	330	357	108.181818181818
3DLZ_A	T0430TS434_4	T0430	2.17	6.8706	6.8548	330	357	108.181818181818
3DLZ_A	T0430TS434_5	T0430	2.30	6.3326	6.3515	330	357	108.181818181818
3DLZ_A	T0430TS436_1	T0430	2.71	6.9195	6.9006	330	333	100.909090909091
3DLZ_A	T0430TS436_2	T0430	2.56	5.8435	5.8941	330	331	100.30303030303
3DLZ_A	T0430TS436_3	T0430	2.98	5.9903	6.0313	330	331	100.30303030303
3DLZ_A	T0430TS436_4	T0430	2.99	6.2348	6.2600	330	354	107.272727272727
3DLZ_A	T0430TS436_5	T0430	2.72	6.1370	6.1685	330	354	107.272727272727
3DLZ_A	T0430TS438_1	T0430	2.54	4.1807	4.3423	330	357	108.181818181818
3DLZ_A	T0430TS438_2	T0430	2.53	6.1370	6.1685	330	357	108.181818181818
3DLZ_A	T0430TS438_3	T0430	2.36	5.4034	5.4826	330	357	108.181818181818
3DLZ_A	T0430TS438_4	T0430	2.78	5.2078	5.2999	330	357	108.181818181818
3DLZ_A	T0430TS438_5	T0430	2.89	3.7405	3.9335	330	357	108.181818181818
3DLZ_A	T0430TS443_1	T0430	2.50	6.3815	6.3972	330	357	108.181818181818
3DLZ_A	T0430TS443_2	T0430	3.09	5.7457	5.8026	330	357	108.181818181818
3DLZ_A	T0430TS443_3	T0430	2.42	6.1370	6.1685	330	357	108.181818181818
3DLZ_A	T0430TS443_4	T0430	2.54	6.9684	6.9464	330	357	108.181818181818
3DLZ_A	T0430TS443_5	T0430	2.36	6.2837	6.3057	330	357	108.181818181818
3DLZ_A	T0430TS449_1	T0430	2.49	5.7535	5.8099	330	303	91.8181818181818
3DLZ_A	T0430TS449_2	T0430	2.23	5.8905	5.9379	330	304	92.1212121212121
3DLZ_A	T0430TS449_3	T0430	2.92	5.7016	5.7613	330	303	91.8181818181818
3DLZ_A	T0430TS449_4	T0430	2.92	5.7016	5.7613	330	303	91.8181818181818
3DLZ_A	T0430TS449_5	T0430	2.92	5.7016	5.7613	330	303	91.8181818181818
3DLZ_A	T0430TS450_1_1	T0430	3.19	0.7120	1.2517	330	264	80
3DLZ_A	T0430TS450_1_2	T0430	nan	-4.1989	0.0000	330	53	16.0606060606061
3DLZ_A	T0430TS450_2_1	T0430	2.46	0.0294	0.7512	330	41	12.4242424242424
3DLZ_A	T0430TS450_2_2	T0430	1.59	1.9481	2.2978	330	20	6.06060606060606
3DLZ_A	T0430TS450_3_1	T0430	2.74	5.8246	5.8763	330	264	80
3DLZ_A	T0430TS450_3_2	T0430	3.06	-0.1117	0.6590	330	53	16.0606060606061
3DLZ_A	T0430TS450_4_1	T0430	2.49	-1.2592	0.1261	330	273	82.7272727272727
3DLZ_A	T0430TS450_4_2	T0430	2.73	-0.5368	0.4125	330	49	14.8484848484848
3DLZ_A	T0430TS450_5_1	T0430	3.04	5.5277	5.5988	330	304	92.1212121212121
3DLZ_A	T0430TS450_5_2	T0430	1.01	-2.8950	0.0001	330	46	13.9393939393939
3DLZ_A	T0430TS453_1	T0430	2.18	6.9195	6.9006	330	357	108.181818181818
3DLZ_A	T0430TS453_2	T0430	2.40	6.5772	6.5802	330	357	108.181818181818
3DLZ_A	T0430TS453_3	T0430	2.20	6.8217	6.8091	330	357	108.181818181818
3DLZ_A	T0430TS453_4	T0430	2.51	6.9684	6.9464	330	357	108.181818181818
3DLZ_A	T0430TS453_5	T0430	2.35	6.9195	6.9006	330	357	108.181818181818
3DLZ_A	T0430TS454_1	T0430	2.39	-1.4791	0.0755	330	315	95.4545454545455
3DLZ_A	T0430TS454_2	T0430	2.85	3.5449	3.7523	330	340	103.030303030303
3DLZ_A	T0430TS454_3	T0430	2.71	5.2078	5.2999	330	352	106.666666666667
3DLZ_A	T0430TS454_4	T0430	3.12	-0.8567	0.2632	330	331	100.30303030303
3DLZ_A	T0430TS454_5	T0430	2.66	-1.0299	0.1971	330	271	82.1212121212121
3DLZ_A	T0430TS462_1	T0430	2.64	4.7676	4.8890	330	357	108.181818181818
3DLZ_A	T0430TS462_2	T0430	2.68	4.7187	4.8434	330	357	108.181818181818
3DLZ_A	T0430TS462_3	T0430	2.51	5.0610	5.1629	330	357	108.181818181818
3DLZ_A	T0430TS462_4	T0430	2.53	5.0610	5.1629	330	357	108.181818181818
3DLZ_A	T0430TS462_5	T0430	2.54	5.0610	5.1629	330	357	108.181818181818
3DLZ_A	T0430TS475_1	T0430	2.26	5.5990	5.6654	330	357	108.181818181818
3DLZ_A	T0430TS475_2	T0430	2.45	5.5501	5.6197	330	357	108.181818181818
3DLZ_A	T0430TS475_3	T0430	2.40	5.3545	5.4369	330	357	108.181818181818
3DLZ_A	T0430TS475_4	T0430	2.34	4.8654	4.9803	330	357	108.181818181818
3DLZ_A	T0430TS475_5	T0430	2.51	5.7946	5.8483	330	357	108.181818181818
3DLZ_A	T0430TS477_1	T0430	2.93	5.1099	5.2085	330	357	108.181818181818
3DLZ_A	T0430TS477_2	T0430	2.22	6.7333	6.7264	330	241	73.030303030303
3DLZ_A	T0430TS477_3	T0430	2.40	6.6211	6.6214	330	250	75.7575757575758
3DLZ_A	T0430TS477_4	T0430	2.61	6.3649	6.3816	330	278	84.2424242424242
3DLZ_A	T0430TS477_5	T0430	2.55	6.4763	6.4858	330	273	82.7272727272727
3DLZ_A	T0430TS479_1	T0430	1.66	-1.3947	0.0930	330	357	108.181818181818
3DLZ_A	T0430TS479_2	T0430	2.64	-1.0524	0.1893	330	357	108.181818181818
3DLZ_A	T0430TS479_3	T0430	2.00	-1.2969	0.1162	330	357	108.181818181818
3DLZ_A	T0430TS479_4	T0430	1.55	-1.1991	0.1429	330	357	108.181818181818
3DLZ_A	T0430TS479_5	T0430	2.04	-1.0035	0.2065	330	357	108.181818181818
3E7V_A	3F2N_A	T0430	0.63	13.3112	12.8847	328	329	100.30487804878
3E7V_A	3FMD_A	T0430	1.16	13.2622	12.8388	328	330	100.609756097561
3E7V_A	3IQ7_A	T0430	0.36	13.3112	12.8847	328	331	100.914634146341
3E7V_A	2WB8_A	T0430	0.79	13.2622	12.8388	328	330	100.609756097561
3E7V_A	2VUW_A	T0430	0.75	13.1702	12.7526	328	325	99.0853658536585
3E7V_A	T0430AL019_1	T0430	2.60	6.1183	6.1510	328	274	83.5365853658537
3E7V_A	T0430AL019_3	T0430	2.95	6.2742	6.2968	328	272	82.9268292682927
3E7V_A	T0430AL019_5	T0430	2.66	6.2884	6.3101	328	297	90.5487804878049
3E7V_A	T0430AL421_1	T0430	2.34	7.5701	7.5095	328	261	79.5731707317073
3E7V_A	T0430AL421_2	T0430	2.77	7.1353	7.1026	328	242	73.780487804878
3E7V_A	T0430AL421_3	T0430	2.93	5.5193	5.5909	328	278	84.7560975609756
3E7V_A	T0430AL421_4	T0430	2.31	7.7475	7.6756	328	242	73.780487804878
3E7V_A	T0430AL421_5	T0430	2.36	7.5573	7.4975	328	268	81.7073170731707
3E7V_A	T0430TS002_1	T0430	2.68	6.0078	6.0477	328	329	100.30487804878
3E7V_A	T0430TS002_2	T0430	2.89	5.1746	5.2689	328	357	108.841463414634
3E7V_A	T0430TS002_3	T0430	2.68	4.8805	4.9943	328	349	106.40243902439
3E7V_A	T0430TS002_4	T0430	2.78	4.4883	4.6287	328	345	105.182926829268
3E7V_A	T0430TS002_5	T0430	2.21	0.4149	1.0241	328	102	31.0975609756098
3E7V_A	T0430TS007_1	T0430	2.96	5.8559	5.9056	328	317	96.6463414634146
3E7V_A	T0430TS007_2	T0430	2.11	6.3082	6.3286	328	317	96.6463414634146
3E7V_A	T0430TS007_3	T0430	2.30	6.1072	6.1406	328	317	96.6463414634146
3E7V_A	T0430TS007_4	T0430	2.50	6.1574	6.1876	328	317	96.6463414634146
3E7V_A	T0430TS007_5	T0430	2.71	5.5372	5.6077	328	318	96.9512195121951
3E7V_A	T0430TS012_1	T0430	2.30	6.5960	6.5979	328	357	108.841463414634
3E7V_A	T0430TS013_1	T0430	2.52	5.6157	5.6811	328	357	108.841463414634
3E7V_A	T0430TS013_2	T0430	2.36	6.9882	6.9649	328	357	108.841463414634
3E7V_A	T0430TS013_3	T0430	2.66	5.9098	5.9560	328	357	108.841463414634
3E7V_A	T0430TS013_4	T0430	2.36	6.4980	6.5062	328	357	108.841463414634
3E7V_A	T0430TS013_5	T0430	2.62	5.4197	5.4978	328	357	108.841463414634
3E7V_A	T0430TS014_1	T0430	3.36	2.8218	3.0867	328	357	108.841463414634
3E7V_A	T0430TS020_1	T0430	2.23	6.7921	6.7814	328	357	108.841463414634
3E7V_A	T0430TS020_2	T0430	2.68	5.4197	5.4978	328	357	108.841463414634
3E7V_A	T0430TS020_3	T0430	2.57	6.1549	6.1852	328	357	108.841463414634
3E7V_A	T0430TS020_4	T0430	2.59	6.2039	6.2311	328	357	108.841463414634
3E7V_A	T0430TS020_5	T0430	2.98	6.0569	6.0935	328	357	108.841463414634
3E7V_A	T0430TS034_1	T0430	2.37	6.5960	6.5979	328	357	108.841463414634
3E7V_A	T0430TS034_2	T0430	2.35	6.6451	6.6438	328	357	108.841463414634
3E7V_A	T0430TS034_3	T0430	2.26	6.8901	6.8731	328	357	108.841463414634
3E7V_A	T0430TS034_4	T0430	2.39	6.5960	6.5979	328	357	108.841463414634
3E7V_A	T0430TS034_5	T0430	2.21	6.4980	6.5062	328	357	108.841463414634
3E7V_A	T0430TS048_1	T0430	2.79	4.2251	4.3836	328	308	93.9024390243902
3E7V_A	T0430TS048_2	T0430	2.67	5.8161	5.8684	328	308	93.9024390243902
3E7V_A	T0430TS048_3	T0430	2.83	5.7077	5.7671	328	314	95.7317073170732
3E7V_A	T0430TS048_4	T0430	2.61	5.4055	5.4846	328	308	93.9024390243902
3E7V_A	T0430TS048_5	T0430	2.42	5.6004	5.6667	328	300	91.4634146341463
3E7V_A	T0430TS057_1	T0430	2.65	6.6941	6.6896	328	357	108.841463414634
3E7V_A	T0430TS057_2	T0430	2.95	6.7921	6.7814	328	357	108.841463414634
3E7V_A	T0430TS057_3	T0430	2.55	6.7431	6.7355	328	357	108.841463414634
3E7V_A	T0430TS057_4	T0430	2.28	6.7431	6.7355	328	357	108.841463414634
3E7V_A	T0430TS057_5	T0430	2.88	6.4000	6.4145	328	357	108.841463414634
3E7V_A	T0430TS063_1	T0430	1.89	-1.4916	0.0731	328	357	108.841463414634
3E7V_A	T0430TS069_1	T0430	2.41	6.9882	6.9649	328	357	108.841463414634
3E7V_A	T0430TS069_2	T0430	3.11	5.7628	5.8185	328	357	108.841463414634
3E7V_A	T0430TS069_3	T0430	2.40	6.4980	6.5062	328	357	108.841463414634
3E7V_A	T0430TS069_4	T0430	2.85	5.7628	5.8185	328	357	108.841463414634
3E7V_A	T0430TS069_5	T0430	2.47	5.9098	5.9560	328	357	108.841463414634
3E7V_A	T0430TS073_1	T0430	3.52	1.1553	1.6122	328	357	108.841463414634
3E7V_A	T0430TS073_2	T0430	3.07	2.0375	2.3774	328	357	108.841463414634
3E7V_A	T0430TS073_3	T0430	2.73	1.8415	2.2035	328	357	108.841463414634
3E7V_A	T0430TS073_4	T0430	2.66	1.9395	2.2902	328	357	108.841463414634
3E7V_A	T0430TS073_5	T0430	2.96	1.4493	1.8617	328	357	108.841463414634
3E7V_A	T0430TS085_1	T0430	2.89	6.1059	6.1394	328	357	108.841463414634
3E7V_A	T0430TS085_2	T0430	2.40	6.1059	6.1394	328	357	108.841463414634
3E7V_A	T0430TS085_3	T0430	2.48	5.7628	5.8185	328	357	108.841463414634
3E7V_A	T0430TS085_4	T0430	2.52	6.1549	6.1852	328	357	108.841463414634
3E7V_A	T0430TS085_5	T0430	2.41	5.0275	5.1316	328	357	108.841463414634
3E7V_A	T0430TS095_2	T0430	2.61	5.7099	5.7691	328	248	75.609756097561
3E7V_A	T0430TS100_1	T0430	2.53	6.6941	6.6896	328	357	108.841463414634
3E7V_A	T0430TS100_2	T0430	2.21	6.1059	6.1394	328	357	108.841463414634
3E7V_A	T0430TS100_3	T0430	2.69	6.0078	6.0477	328	357	108.841463414634
3E7V_A	T0430TS100_4	T0430	2.48	7.0415	7.0148	328	259	78.9634146341463
3E7V_A	T0430TS100_5	T0430	2.81	5.7628	5.8185	328	357	108.841463414634
3E7V_A	T0430TS116_1	T0430	2.68	5.9098	5.9560	328	357	108.841463414634
3E7V_A	T0430TS116_2	T0430	2.64	4.0962	4.2637	328	357	108.841463414634
3E7V_A	T0430TS116_3	T0430	3.04	1.3023	1.7361	328	357	108.841463414634
3E7V_A	T0430TS116_4	T0430	2.45	6.1059	6.1394	328	357	108.841463414634
3E7V_A	T0430TS116_5	T0430	2.72	5.4197	5.4978	328	357	108.841463414634
3E7V_A	T0430TS122_1	T0430	2.58	5.6157	5.6811	328	357	108.841463414634
3E7V_A	T0430TS124_1	T0430	2.72	6.1549	6.1852	328	357	108.841463414634
3E7V_A	T0430TS124_2	T0430	2.45	6.2039	6.2311	328	357	108.841463414634
3E7V_A	T0430TS124_3	T0430	2.28	6.4490	6.4603	328	357	108.841463414634
3E7V_A	T0430TS124_4	T0430	2.81	6.0078	6.0477	328	357	108.841463414634
3E7V_A	T0430TS124_5	T0430	2.53	6.4490	6.4603	328	357	108.841463414634
3E7V_A	T0430TS131_1	T0430	2.22	6.6451	6.6438	328	357	108.841463414634
3E7V_A	T0430TS131_2	T0430	2.61	5.4197	5.4978	328	357	108.841463414634
3E7V_A	T0430TS131_3	T0430	2.54	5.9098	5.9560	328	357	108.841463414634
3E7V_A	T0430TS131_4	T0430	2.54	6.4490	6.4603	328	357	108.841463414634
3E7V_A	T0430TS131_5	T0430	2.35	6.7921	6.7814	328	357	108.841463414634
3E7V_A	T0430TS135_1	T0430	2.68	5.6647	5.7269	328	357	108.841463414634
3E7V_A	T0430TS138_1	T0430	2.62	6.6941	6.6896	328	357	108.841463414634
3E7V_A	T0430TS138_2	T0430	2.21	6.7921	6.7814	328	357	108.841463414634
3E7V_A	T0430TS138_3	T0430	2.29	6.9882	6.9649	328	357	108.841463414634
3E7V_A	T0430TS138_4	T0430	2.15	6.6941	6.6896	328	357	108.841463414634
3E7V_A	T0430TS138_5	T0430	2.30	6.5470	6.5520	328	357	108.841463414634
3E7V_A	T0430TS140_1	T0430	2.29	6.1059	6.1394	328	352	107.317073170732
3E7V_A	T0430TS140_2	T0430	2.37	5.7137	5.7727	328	347	105.792682926829
3E7V_A	T0430TS140_3	T0430	2.82	6.4000	6.4145	328	352	107.317073170732
3E7V_A	T0430TS140_4	T0430	2.54	5.8882	5.9358	328	318	96.9512195121951
3E7V_A	T0430TS140_5	T0430	2.60	5.9383	5.9827	328	318	96.9512195121951
3E7V_A	T0430TS142_1	T0430	2.64	6.0569	6.0936	328	317	96.6463414634146
3E7V_A	T0430TS142_2	T0430	2.20	6.4087	6.4226	328	317	96.6463414634146
3E7V_A	T0430TS142_3	T0430	2.63	5.9062	5.9526	328	317	96.6463414634146
3E7V_A	T0430TS142_4	T0430	2.17	6.1072	6.1406	328	317	96.6463414634146
3E7V_A	T0430TS142_5	T0430	2.26	6.1574	6.1876	328	317	96.6463414634146
3E7V_A	T0430TS143_1	T0430	2.64	6.2593	6.2828	328	214	65.2439024390244
3E7V_A	T0430TS143_2	T0430	2.64	6.2593	6.2828	328	214	65.2439024390244
3E7V_A	T0430TS143_3	T0430	2.59	5.1255	5.2231	328	222	67.6829268292683
3E7V_A	T0430TS143_4	T0430	2.59	5.1255	5.2231	328	222	67.6829268292683
3E7V_A	T0430TS143_5	T0430	2.91	7.0862	7.0566	328	333	101.524390243902
3E7V_A	T0430TS149_1	T0430	2.38	6.4490	6.4603	328	357	108.841463414634
3E7V_A	T0430TS149_2	T0430	2.51	6.4490	6.4603	328	357	108.841463414634
3E7V_A	T0430TS149_3	T0430	2.72	6.4000	6.4145	328	357	108.841463414634
3E7V_A	T0430TS149_4	T0430	2.29	6.2529	6.2769	328	357	108.841463414634
3E7V_A	T0430TS149_5	T0430	2.41	6.4000	6.4145	328	357	108.841463414634
3E7V_A	T0430TS153_1	T0430	2.41	5.1700	5.2646	328	319	97.2560975609756
3E7V_A	T0430TS153_2	T0430	2.65	5.3047	5.3905	328	326	99.390243902439
3E7V_A	T0430TS153_3	T0430	2.72	5.2700	5.3580	328	319	97.2560975609756
3E7V_A	T0430TS153_4	T0430	2.86	5.4731	5.5477	328	310	94.5121951219512
3E7V_A	T0430TS153_5	T0430	2.87	4.8044	4.9234	328	320	97.5609756097561
3E7V_A	T0430TS154_1	T0430	2.69	5.8608	5.9102	328	357	108.841463414634
3E7V_A	T0430TS157_1	T0430	2.70	6.2039	6.2311	328	357	108.841463414634
3E7V_A	T0430TS157_2	T0430	2.98	2.9688	3.2214	328	357	108.841463414634
3E7V_A	T0430TS157_3	T0430	2.88	2.5277	2.8187	328	357	108.841463414634
3E7V_A	T0430TS157_4	T0430	2.44	5.7137	5.7727	328	357	108.841463414634
3E7V_A	T0430TS157_5	T0430	3.17	2.9688	3.2214	328	357	108.841463414634
3E7V_A	T0430TS164_1	T0430	2.68	4.6844	4.8115	328	357	108.841463414634
3E7V_A	T0430TS164_2	T0430	3.17	2.9688	3.2214	328	357	108.841463414634
3E7V_A	T0430TS164_3	T0430	2.75	1.7925	2.1603	328	357	108.841463414634
3E7V_A	T0430TS164_4	T0430	2.88	2.5277	2.8187	328	357	108.841463414634
3E7V_A	T0430TS164_5	T0430	2.70	6.2039	6.2311	328	357	108.841463414634
3E7V_A	T0430TS166_1	T0430	2.69	6.6941	6.6896	328	357	108.841463414634
3E7V_A	T0430TS166_2	T0430	2.39	6.9391	6.9190	328	357	108.841463414634
3E7V_A	T0430TS166_3	T0430	2.50	6.4980	6.5062	328	357	108.841463414634
3E7V_A	T0430TS166_4	T0430	2.37	6.4000	6.4145	328	357	108.841463414634
3E7V_A	T0430TS166_5	T0430	2.59	5.9098	5.9560	328	357	108.841463414634
3E7V_A	T0430TS172_1	T0430	2.65	5.6157	5.6811	328	357	108.841463414634
3E7V_A	T0430TS172_2	T0430	2.32	6.0569	6.0935	328	357	108.841463414634
3E7V_A	T0430TS172_3	T0430	2.40	6.1059	6.1394	328	357	108.841463414634
3E7V_A	T0430TS172_4	T0430	2.32	5.9098	5.9560	328	357	108.841463414634
3E7V_A	T0430TS172_5	T0430	2.89	6.1059	6.1394	328	357	108.841463414634
3E7V_A	T0430TS174_1	T0430	2.76	5.2545	5.3435	328	323	98.4756097560976
3E7V_A	T0430TS174_2	T0430	2.47	5.3216	5.4062	328	357	108.841463414634
3E7V_A	T0430TS174_3	T0430	2.47	5.3216	5.4062	328	357	108.841463414634
3E7V_A	T0430TS174_4	T0430	2.59	5.3041	5.3898	328	323	98.4756097560976
3E7V_A	T0430TS174_5	T0430	2.63	5.9485	5.9922	328	323	98.4756097560976
3E7V_A	T0430TS182_1	T0430	2.88	6.4980	6.5062	328	357	108.841463414634
3E7V_A	T0430TS182_2	T0430	2.63	6.5470	6.5520	328	357	108.841463414634
3E7V_A	T0430TS182_3	T0430	2.69	6.3510	6.3686	328	357	108.841463414634
3E7V_A	T0430TS182_4	T0430	2.52	6.4000	6.4145	328	357	108.841463414634
3E7V_A	T0430TS182_5	T0430	2.50	6.4490	6.4603	328	357	108.841463414634
3E7V_A	T0430TS186_1	T0430	2.95	5.4687	5.5436	328	357	108.841463414634
3E7V_A	T0430TS186_2	T0430	2.50	6.3019	6.3228	328	357	108.841463414634
3E7V_A	T0430TS186_3	T0430	2.71	6.0569	6.0935	328	357	108.841463414634
3E7V_A	T0430TS186_4	T0430	2.83	6.2039	6.2311	328	357	108.841463414634
3E7V_A	T0430TS186_5	T0430	2.54	6.2039	6.2311	328	357	108.841463414634
3E7V_A	T0430TS193_1	T0430	2.76	6.3272	6.3464	328	316	96.3414634146341
3E7V_A	T0430TS196_1	T0430	2.62	6.6941	6.6896	328	357	108.841463414634
3E7V_A	T0430TS196_2	T0430	2.29	6.9882	6.9649	328	357	108.841463414634
3E7V_A	T0430TS196_3	T0430	2.21	6.7921	6.7814	328	357	108.841463414634
3E7V_A	T0430TS196_4	T0430	2.15	6.6941	6.6896	328	357	108.841463414634
3E7V_A	T0430TS196_5	T0430	2.30	6.5470	6.5520	328	357	108.841463414634
3E7V_A	T0430TS213_1	T0430	2.14	0.1156	0.8096	328	52	15.8536585365854
3E7V_A	T0430TS213_2	T0430	3.04	-1.5016	0.0713	328	69	21.0365853658537
3E7V_A	T0430TS213_3	T0430	2.62	-1.6548	0.0466	328	69	21.0365853658537
3E7V_A	T0430TS213_4	T0430	2.15	-0.0728	0.6839	328	52	15.8536585365854
3E7V_A	T0430TS213_5	T0430	2.48	-1.5016	0.0713	328	69	21.0365853658537
3E7V_A	T0430TS220_1	T0430	2.55	6.8901	6.8731	328	357	108.841463414634
3E7V_A	T0430TS220_2	T0430	2.53	5.9098	5.9560	328	357	108.841463414634
3E7V_A	T0430TS220_3	T0430	2.62	5.9588	6.0018	328	357	108.841463414634
3E7V_A	T0430TS220_4	T0430	2.78	6.3510	6.3686	328	357	108.841463414634
3E7V_A	T0430TS220_5	T0430	2.96	4.5374	4.6744	328	357	108.841463414634
3E7V_A	T0430TS234_1	T0430	2.73	5.6647	5.7269	328	357	108.841463414634
3E7V_A	T0430TS234_2	T0430	2.60	5.5667	5.6352	328	357	108.841463414634
3E7V_A	T0430TS234_3	T0430	2.60	5.5667	5.6352	328	357	108.841463414634
3E7V_A	T0430TS234_4	T0430	2.77	5.4032	5.4825	328	323	98.4756097560976
3E7V_A	T0430TS234_5	T0430	2.66	5.2200	5.3113	328	319	97.2560975609756
3E7V_A	T0430TS235_1	T0430	2.81	5.5177	5.5894	328	357	108.841463414634
3E7V_A	T0430TS235_2	T0430	2.63	6.2039	6.2311	328	357	108.841463414634
3E7V_A	T0430TS235_3	T0430	2.46	6.4980	6.5062	328	357	108.841463414634
3E7V_A	T0430TS235_4	T0430	2.74	6.3019	6.3228	328	356	108.536585365854
3E7V_A	T0430TS235_5	T0430	2.47	6.3896	6.4047	328	318	96.9512195121951
3E7V_A	T0430TS243_1	T0430	2.80	-0.8960	0.2473	328	22	6.70731707317073
3E7V_A	T0430TS247_1	T0430	2.96	5.8559	5.9056	328	317	96.6463414634146
3E7V_A	T0430TS247_2	T0430	2.62	6.2579	6.2816	328	317	96.6463414634146
3E7V_A	T0430TS247_3	T0430	2.32	5.8559	5.9056	328	317	96.6463414634146
3E7V_A	T0430TS247_4	T0430	2.27	6.0569	6.0936	328	317	96.6463414634146
3E7V_A	T0430TS247_5	T0430	2.29	6.0569	6.0936	328	317	96.6463414634146
3E7V_A	T0430TS256_1	T0430	2.57	6.1059	6.1394	328	357	108.841463414634
3E7V_A	T0430TS256_2	T0430	2.87	5.9098	5.9560	328	357	108.841463414634
3E7V_A	T0430TS256_3	T0430	2.48	6.0946	6.1289	328	242	73.780487804878
3E7V_A	T0430TS256_4	T0430	2.59	6.1067	6.1402	328	244	74.390243902439
3E7V_A	T0430TS256_5	T0430	2.44	5.4971	5.5702	328	236	71.9512195121951
3E7V_A	T0430TS262_1	T0430	3.22	-1.5406	0.0643	328	357	108.841463414634
3E7V_A	T0430TS262_2	T0430	2.89	-1.2465	0.1295	328	357	108.841463414634
3E7V_A	T0430TS262_3	T0430	2.74	-1.0505	0.1899	328	357	108.841463414634
3E7V_A	T0430TS262_4	T0430	2.35	-1.5897	0.0562	328	357	108.841463414634
3E7V_A	T0430TS262_5	T0430	2.81	-0.8544	0.2642	328	357	108.841463414634
3E7V_A	T0430TS266_1	T0430	2.17	6.7431	6.7355	328	357	108.841463414634
3E7V_A	T0430TS266_2	T0430	2.45	6.6904	6.6862	328	318	96.9512195121951
3E7V_A	T0430TS266_3	T0430	2.77	6.6904	6.6862	328	318	96.9512195121951
3E7V_A	T0430TS266_4	T0430	2.66	6.7907	6.7800	328	318	96.9512195121951
3E7V_A	T0430TS266_5	T0430	2.46	6.3826	6.3982	328	321	97.8658536585366
3E7V_A	T0430TS270_1	T0430	2.66	5.6816	5.7427	328	327	99.6951219512195
3E7V_A	T0430TS270_2	T0430	2.59	6.0569	6.0935	328	357	108.841463414634
3E7V_A	T0430TS270_3	T0430	2.56	6.0569	6.0935	328	357	108.841463414634
3E7V_A	T0430TS270_4	T0430	2.43	6.4490	6.4603	328	357	108.841463414634
3E7V_A	T0430TS270_5	T0430	2.45	6.4397	6.4516	328	318	96.9512195121951
3E7V_A	T0430TS272_1	T0430	2.77	-0.4623	0.4520	328	357	108.841463414634
3E7V_A	T0430TS272_2	T0430	2.84	-0.6583	0.3518	328	357	108.841463414634
3E7V_A	T0430TS272_3	T0430	2.95	-0.1682	0.6235	328	357	108.841463414634
3E7V_A	T0430TS272_4	T0430	2.77	-0.4133	0.4789	328	357	108.841463414634
3E7V_A	T0430TS272_5	T0430	2.79	-0.6583	0.3518	328	357	108.841463414634
3E7V_A	T0430TS279_1	T0430	2.35	6.6290	6.6288	328	281	85.6707317073171
3E7V_A	T0430TS281_1	T0430	2.47	-0.3108	0.5374	328	274	83.5365853658537
3E7V_A	T0430TS281_2	T0430	2.42	-1.2964	0.1163	328	294	89.6341463414634
3E7V_A	T0430TS281_3	T0430	3.20	-0.7696	0.3005	328	314	95.7317073170732
3E7V_A	T0430TS281_4	T0430	2.81	-0.7683	0.3011	328	295	89.9390243902439
3E7V_A	T0430TS281_5	T0430	2.20	-1.7132	0.0390	328	281	85.6707317073171
3E7V_A	T0430TS282_1	T0430	2.43	6.6941	6.6896	328	357	108.841463414634
3E7V_A	T0430TS293_1	T0430	2.43	6.4490	6.4603	328	357	108.841463414634
3E7V_A	T0430TS293_2	T0430	2.51	6.4000	6.4145	328	357	108.841463414634
3E7V_A	T0430TS293_3	T0430	2.55	6.4980	6.5062	328	357	108.841463414634
3E7V_A	T0430TS293_4	T0430	2.31	6.6451	6.6438	328	357	108.841463414634
3E7V_A	T0430TS293_5	T0430	2.37	6.4980	6.5062	328	357	108.841463414634
3E7V_A	T0430TS296_1	T0430	2.38	6.0446	6.0820	328	296	90.2439024390244
3E7V_A	T0430TS296_2	T0430	2.29	5.8861	5.9338	328	296	90.2439024390244
3E7V_A	T0430TS296_3	T0430	2.54	5.8861	5.9338	328	296	90.2439024390244
3E7V_A	T0430TS296_4	T0430	2.44	6.0446	6.0820	328	296	90.2439024390244
3E7V_A	T0430TS296_5	T0430	2.16	6.0974	6.1315	328	296	90.2439024390244
3E7V_A	T0430TS297_1	T0430	2.49	5.7703	5.8255	328	319	97.2560975609756
3E7V_A	T0430TS297_2	T0430	3.00	5.3701	5.4515	328	319	97.2560975609756
3E7V_A	T0430TS297_3	T0430	2.59	5.6157	5.6811	328	340	103.658536585366
3E7V_A	T0430TS297_4	T0430	2.77	5.0405	5.1437	328	324	98.780487804878
3E7V_A	T0430TS297_5	T0430	2.44	6.0704	6.1062	328	319	97.2560975609756
3E7V_A	T0430TS299_1	T0430	2.62	6.6941	6.6896	328	357	108.841463414634
3E7V_A	T0430TS299_2	T0430	2.29	6.9882	6.9649	328	357	108.841463414634
3E7V_A	T0430TS299_3	T0430	2.21	6.7921	6.7814	328	357	108.841463414634
3E7V_A	T0430TS299_4	T0430	2.30	6.5470	6.5520	328	357	108.841463414634
3E7V_A	T0430TS299_5	T0430	2.15	6.6941	6.6896	328	357	108.841463414634
3E7V_A	T0430TS316_1	T0430	2.58	5.8608	5.9102	328	357	108.841463414634
3E7V_A	T0430TS316_2	T0430	2.38	5.3216	5.4062	328	357	108.841463414634
3E7V_A	T0430TS316_3	T0430	2.33	5.8118	5.8643	328	357	108.841463414634
3E7V_A	T0430TS316_4	T0430	2.74	5.1746	5.2689	328	357	108.841463414634
3E7V_A	T0430TS316_5	T0430	2.69	5.1746	5.2689	328	357	108.841463414634
3E7V_A	T0430TS318_1	T0430	2.34	6.8495	6.8351	328	293	89.3292682926829
3E7V_A	T0430TS318_2	T0430	2.90	5.5663	5.6349	328	299	91.1585365853659
3E7V_A	T0430TS318_3	T0430	3.07	6.1957	6.2234	328	299	91.1585365853659
3E7V_A	T0430TS318_4	T0430	2.58	6.1813	6.2100	328	284	86.5853658536585
3E7V_A	T0430TS318_5	T0430	2.54	6.0843	6.1192	328	294	89.6341463414634
3E7V_A	T0430TS322_1	T0430	2.70	5.8608	5.9102	328	357	108.841463414634
3E7V_A	T0430TS322_2	T0430	2.45	5.5177	5.5894	328	357	108.841463414634
3E7V_A	T0430TS322_3	T0430	2.79	6.2039	6.2311	328	357	108.841463414634
3E7V_A	T0430TS322_4	T0430	2.44	6.3510	6.3686	328	357	108.841463414634
3E7V_A	T0430TS322_5	T0430	2.45	6.4000	6.4145	328	357	108.841463414634
3E7V_A	T0430TS337_1	T0430	2.68	4.8805	4.9943	328	357	108.841463414634
3E7V_A	T0430TS340_1	T0430	2.93	5.6647	5.7269	328	357	108.841463414634
3E7V_A	T0430TS340_2	T0430	2.71	5.6157	5.6811	328	357	108.841463414634
3E7V_A	T0430TS340_3	T0430	2.90	5.6647	5.7269	328	357	108.841463414634
3E7V_A	T0430TS340_4	T0430	2.98	5.1746	5.2689	328	357	108.841463414634
3E7V_A	T0430TS340_5	T0430	2.73	5.6647	5.7269	328	357	108.841463414634
3E7V_A	T0430TS349_1	T0430	2.40	7.7544	7.6820	328	248	75.609756097561
3E7V_A	T0430TS351_1	T0430	2.55	6.8901	6.8731	328	357	108.841463414634
3E7V_A	T0430TS351_2	T0430	2.53	5.9098	5.9560	328	357	108.841463414634
3E7V_A	T0430TS351_3	T0430	2.62	5.9588	6.0018	328	357	108.841463414634
3E7V_A	T0430TS351_4	T0430	2.78	6.3510	6.3686	328	357	108.841463414634
3E7V_A	T0430TS351_5	T0430	2.96	4.5374	4.6744	328	357	108.841463414634
3E7V_A	T0430TS379_1	T0430	2.64	6.9391	6.9190	328	357	108.841463414634
3E7V_A	T0430TS379_2	T0430	2.68	6.8901	6.8731	328	357	108.841463414634
3E7V_A	T0430TS379_3	T0430	2.53	6.7921	6.7814	328	357	108.841463414634
3E7V_A	T0430TS379_4	T0430	2.69	6.6941	6.6896	328	357	108.841463414634
3E7V_A	T0430TS379_5	T0430	2.57	6.1549	6.1852	328	357	108.841463414634
3E7V_A	T0430TS385_1	T0430	2.93	4.6354	4.7658	328	350	106.707317073171
3E7V_A	T0430TS385_2	T0430	2.46	5.8057	5.8586	328	317	96.6463414634146
3E7V_A	T0430TS385_3	T0430	2.83	6.4980	6.5062	328	357	108.841463414634
3E7V_A	T0430TS385_4	T0430	1.99	7.2405	7.2011	328	247	75.3048780487805
3E7V_A	T0430TS385_5	T0430	2.55	6.7937	6.7828	328	281	85.6707317073171
3E7V_A	T0430TS387_1	T0430	2.40	6.8909	6.8739	328	318	96.9512195121951
3E7V_A	T0430TS394_1	T0430	2.86	5.6795	5.7407	328	252	76.8292682926829
3E7V_A	T0430TS396_1	T0430	2.35	6.1890	6.2171	328	318	96.9512195121951
3E7V_A	T0430TS396_2	T0430	2.42	6.2039	6.2311	328	357	108.841463414634
3E7V_A	T0430TS396_3	T0430	2.19	6.3656	6.3823	328	314	95.7317073170732
3E7V_A	T0430TS396_4	T0430	2.57	5.9564	5.9996	328	317	96.6463414634146
3E7V_A	T0430TS396_5	T0430	2.40	5.9098	5.9560	328	347	105.792682926829
3E7V_A	T0430TS407_1	T0430	2.27	6.4980	6.5062	328	357	108.841463414634
3E7V_A	T0430TS407_2	T0430	2.52	6.7431	6.7355	328	357	108.841463414634
3E7V_A	T0430TS407_3	T0430	2.80	6.7431	6.7355	328	357	108.841463414634
3E7V_A	T0430TS407_4	T0430	2.15	6.5960	6.5979	328	357	108.841463414634
3E7V_A	T0430TS407_5	T0430	2.16	6.7431	6.7355	328	357	108.841463414634
3E7V_A	T0430TS408_1	T0430	2.82	6.4980	6.5062	328	357	108.841463414634
3E7V_A	T0430TS408_2	T0430	2.48	6.4490	6.4603	328	357	108.841463414634
3E7V_A	T0430TS408_3	T0430	2.34	6.6451	6.6438	328	357	108.841463414634
3E7V_A	T0430TS408_4	T0430	2.78	6.4980	6.5062	328	357	108.841463414634
3E7V_A	T0430TS408_5	T0430	2.70	6.3510	6.3686	328	357	108.841463414634
3E7V_A	T0430TS409_1	T0430	2.13	6.5470	6.5520	328	357	108.841463414634
3E7V_A	T0430TS409_2	T0430	2.88	6.4000	6.4145	328	357	108.841463414634
3E7V_A	T0430TS409_3	T0430	2.54	6.7921	6.7814	328	357	108.841463414634
3E7V_A	T0430TS409_4	T0430	2.47	6.7431	6.7355	328	357	108.841463414634
3E7V_A	T0430TS409_5	T0430	2.38	6.5960	6.5979	328	357	108.841463414634
3E7V_A	T0430TS415_1	T0430	2.68	6.0569	6.0935	328	357	108.841463414634
3E7V_A	T0430TS415_2	T0430	2.55	6.2039	6.2311	328	357	108.841463414634
3E7V_A	T0430TS415_3	T0430	2.67	5.6157	5.6811	328	357	108.841463414634
3E7V_A	T0430TS415_4	T0430	2.65	5.7628	5.8185	328	357	108.841463414634
3E7V_A	T0430TS415_5	T0430	2.54	5.9588	6.0018	328	357	108.841463414634
3E7V_A	T0430TS419_1	T0430	2.55	6.7921	6.7814	328	357	108.841463414634
3E7V_A	T0430TS420_1	T0430	2.36	-1.3936	0.0932	328	357	108.841463414634
3E7V_A	T0430TS425_1	T0430	2.67	6.2529	6.2769	328	357	108.841463414634
3E7V_A	T0430TS425_2	T0430	2.68	6.5960	6.5979	328	357	108.841463414634
3E7V_A	T0430TS425_3	T0430	2.59	5.3706	5.4520	328	357	108.841463414634
3E7V_A	T0430TS425_4	T0430	2.66	5.7628	5.8185	328	357	108.841463414634
3E7V_A	T0430TS425_5	T0430	2.88	5.5177	5.5894	328	357	108.841463414634
3E7V_A	T0430TS426_1	T0430	2.68	6.8901	6.8731	328	357	108.841463414634
3E7V_A	T0430TS426_2	T0430	2.53	6.7921	6.7814	328	357	108.841463414634
3E7V_A	T0430TS426_3	T0430	2.64	6.9391	6.9190	328	357	108.841463414634
3E7V_A	T0430TS426_4	T0430	2.44	6.6451	6.6438	328	357	108.841463414634
3E7V_A	T0430TS426_5	T0430	2.21	6.7431	6.7355	328	357	108.841463414634
3E7V_A	T0430TS427_1	T0430	2.47	5.7628	5.8185	328	332	101.219512195122
3E7V_A	T0430TS429_1	T0430	2.91	7.0862	7.0566	328	333	101.524390243902
3E7V_A	T0430TS429_2	T0430	2.38	7.2332	7.1942	328	357	108.841463414634
3E7V_A	T0430TS429_3	T0430	2.38	7.2332	7.1942	328	357	108.841463414634
3E7V_A	T0430TS429_4	T0430	2.65	6.6451	6.6438	328	357	108.841463414634
3E7V_A	T0430TS429_5	T0430	2.88	6.4490	6.4603	328	357	108.841463414634
3E7V_A	T0430TS434_1	T0430	2.46	6.9882	6.9649	328	357	108.841463414634
3E7V_A	T0430TS434_2	T0430	2.92	6.5960	6.5979	328	357	108.841463414634
3E7V_A	T0430TS434_3	T0430	2.23	6.7431	6.7355	328	357	108.841463414634
3E7V_A	T0430TS434_4	T0430	2.70	6.8411	6.8272	328	357	108.841463414634
3E7V_A	T0430TS434_5	T0430	2.47	6.3510	6.3686	328	357	108.841463414634
3E7V_A	T0430TS436_1	T0430	2.91	7.0862	7.0566	328	333	101.524390243902
3E7V_A	T0430TS436_2	T0430	2.57	5.8608	5.9102	328	331	100.914634146341
3E7V_A	T0430TS436_3	T0430	2.99	6.1059	6.1394	328	331	100.914634146341
3E7V_A	T0430TS436_4	T0430	3.05	5.9588	6.0018	328	354	107.926829268293
3E7V_A	T0430TS436_5	T0430	2.58	6.2529	6.2769	328	354	107.926829268293
3E7V_A	T0430TS438_1	T0430	2.99	4.0962	4.2637	328	357	108.841463414634
3E7V_A	T0430TS438_2	T0430	2.39	6.4490	6.4603	328	357	108.841463414634
3E7V_A	T0430TS438_3	T0430	2.25	5.5177	5.5894	328	357	108.841463414634
3E7V_A	T0430TS438_4	T0430	2.36	5.2726	5.3605	328	357	108.841463414634
3E7V_A	T0430TS438_5	T0430	2.78	3.9982	4.1726	328	357	108.841463414634
3E7V_A	T0430TS443_1	T0430	2.45	6.3510	6.3686	328	357	108.841463414634
3E7V_A	T0430TS443_2	T0430	2.52	5.7628	5.8185	328	357	108.841463414634
3E7V_A	T0430TS443_3	T0430	2.34	6.1059	6.1394	328	357	108.841463414634
3E7V_A	T0430TS443_4	T0430	2.32	7.0372	7.0107	328	357	108.841463414634
3E7V_A	T0430TS443_5	T0430	2.31	6.3019	6.3228	328	357	108.841463414634
3E7V_A	T0430TS449_1	T0430	2.99	5.5457	5.6157	328	303	92.3780487804878
3E7V_A	T0430TS449_2	T0430	2.39	5.7868	5.8410	328	304	92.6829268292683
3E7V_A	T0430TS449_3	T0430	2.98	5.5977	5.6642	328	303	92.3780487804878
3E7V_A	T0430TS449_4	T0430	2.98	5.5977	5.6642	328	303	92.3780487804878
3E7V_A	T0430TS449_5	T0430	2.98	5.5977	5.6642	328	303	92.3780487804878
3E7V_A	T0430TS450_1_1	T0430	3.05	0.8843	1.3893	328	264	80.4878048780488
3E7V_A	T0430TS450_1_2	T0430	nan	-4.1989	0.0000	328	53	16.1585365853659
3E7V_A	T0430TS450_2_1	T0430	2.02	4.0638	4.2336	328	41	12.5
3E7V_A	T0430TS450_2_2	T0430	0.68	0.8117	1.3309	328	20	6.09756097560976
3E7V_A	T0430TS450_3_1	T0430	2.59	5.8246	5.8763	328	264	80.4878048780488
3E7V_A	T0430TS450_3_2	T0430	2.78	-0.6691	0.3467	328	53	16.1585365853659
3E7V_A	T0430TS450_4_1	T0430	2.26	-1.3153	0.1116	328	273	83.2317073170732
3E7V_A	T0430TS450_4_2	T0430	2.53	-0.7336	0.3167	328	49	14.9390243902439
3E7V_A	T0430TS450_5_1	T0430	2.72	5.1650	5.2600	328	304	92.6829268292683
3E7V_A	T0430TS450_5_2	T0430	1.07	-2.8950	0.0001	328	46	14.0243902439024
3E7V_A	T0430TS453_1	T0430	2.17	6.8411	6.8272	328	357	108.841463414634
3E7V_A	T0430TS453_2	T0430	2.34	6.6941	6.6896	328	357	108.841463414634
3E7V_A	T0430TS453_3	T0430	2.14	6.8901	6.8731	328	357	108.841463414634
3E7V_A	T0430TS453_4	T0430	2.47	6.7431	6.7355	328	357	108.841463414634
3E7V_A	T0430TS453_5	T0430	2.35	6.9391	6.9190	328	357	108.841463414634
3E7V_A	T0430TS454_1	T0430	1.95	-1.3781	0.0967	328	315	96.0365853658537
3E7V_A	T0430TS454_2	T0430	3.07	3.2629	3.4919	328	340	103.658536585366
3E7V_A	T0430TS454_3	T0430	2.69	5.2726	5.3605	328	352	107.317073170732
3E7V_A	T0430TS454_4	T0430	3.00	-0.6093	0.3757	328	331	100.914634146341
3E7V_A	T0430TS454_5	T0430	2.01	-1.5371	0.0649	328	271	82.6219512195122
3E7V_A	T0430TS462_1	T0430	2.52	4.7334	4.8572	328	357	108.841463414634
3E7V_A	T0430TS462_2	T0430	2.46	4.8315	4.9486	328	357	108.841463414634
3E7V_A	T0430TS462_3	T0430	2.52	4.5374	4.6744	328	357	108.841463414634
3E7V_A	T0430TS462_4	T0430	2.52	4.7334	4.8572	328	357	108.841463414634
3E7V_A	T0430TS462_5	T0430	2.57	4.4883	4.6287	328	357	108.841463414634
3E7V_A	T0430TS475_1	T0430	2.34	5.7628	5.8185	328	357	108.841463414634
3E7V_A	T0430TS475_2	T0430	2.38	5.7137	5.7727	328	357	108.841463414634
3E7V_A	T0430TS475_3	T0430	2.32	5.4197	5.4978	328	357	108.841463414634
3E7V_A	T0430TS475_4	T0430	2.54	5.4197	5.4978	328	357	108.841463414634
3E7V_A	T0430TS475_5	T0430	3.00	5.5177	5.5894	328	357	108.841463414634
3E7V_A	T0430TS477_1	T0430	2.55	5.1256	5.2231	328	357	108.841463414634
3E7V_A	T0430TS477_2	T0430	2.39	6.6719	6.6689	328	241	73.4756097560976
3E7V_A	T0430TS477_3	T0430	2.18	6.8005	6.7892	328	250	76.219512195122
3E7V_A	T0430TS477_4	T0430	2.50	6.4755	6.4851	328	278	84.7560975609756
3E7V_A	T0430TS477_5	T0430	2.79	6.4763	6.4858	328	273	83.2317073170732
3E7V_A	T0430TS479_1	T0430	1.69	-1.3936	0.0932	328	357	108.841463414634
3E7V_A	T0430TS479_2	T0430	2.95	-1.0015	0.2072	328	357	108.841463414634
3E7V_A	T0430TS479_3	T0430	2.15	-1.0505	0.1899	328	357	108.841463414634
3E7V_A	T0430TS479_4	T0430	1.97	-1.0995	0.1735	328	357	108.841463414634
3E7V_A	T0430TS479_5	T0430	1.93	-1.0505	0.1899	328	357	108.841463414634
3F2N_A	3FMD_A	T0430	1.06	13.3112	12.8847	329	330	100.303951367781
3F2N_A	3IQ7_A	T0430	0.55	13.3112	12.8847	329	331	100.607902735562
3F2N_A	2WB8_A	T0430	1.00	13.2622	12.8388	329	330	100.303951367781
3F2N_A	2VUW_A	T0430	0.73	13.1702	12.7526	329	325	98.7841945288754
3F2N_A	T0430AL019_1	T0430	2.61	6.2301	6.2555	329	274	83.2826747720365
3F2N_A	T0430AL019_3	T0430	3.08	6.0493	6.0865	329	272	82.6747720364742
3F2N_A	T0430AL019_5	T0430	2.82	5.1289	5.2263	329	297	90.273556231003
3F2N_A	T0430AL421_1	T0430	2.89	7.5701	7.5095	329	261	79.3313069908815
3F2N_A	T0430AL421_2	T0430	2.61	7.1965	7.1599	329	242	73.5562310030395
3F2N_A	T0430AL421_3	T0430	2.80	5.6861	5.7468	329	278	84.4984802431611
3F2N_A	T0430AL421_4	T0430	2.27	7.5026	7.4464	329	242	73.5562310030395
3F2N_A	T0430AL421_5	T0430	2.79	7.6141	7.5507	329	268	81.4589665653495
3F2N_A	T0430TS002_1	T0430	2.68	6.0078	6.0477	329	329	100
3F2N_A	T0430TS002_2	T0430	2.86	5.3216	5.4062	329	357	108.510638297872
3F2N_A	T0430TS002_3	T0430	2.63	5.0275	5.1316	329	349	106.079027355623
3F2N_A	T0430TS002_4	T0430	2.79	4.7334	4.8572	329	345	104.863221884498
3F2N_A	T0430TS002_5	T0430	2.25	0.5301	1.1108	329	102	31.0030395136778
3F2N_A	T0430TS007_1	T0430	2.59	5.9062	5.9526	329	317	96.3525835866261
3F2N_A	T0430TS007_2	T0430	2.42	6.2077	6.2346	329	317	96.3525835866261
3F2N_A	T0430TS007_3	T0430	2.38	6.4087	6.4226	329	317	96.3525835866261
3F2N_A	T0430TS007_4	T0430	2.44	5.9564	5.9996	329	317	96.3525835866261
3F2N_A	T0430TS007_5	T0430	2.34	5.7879	5.8420	329	318	96.6565349544073
3F2N_A	T0430TS012_1	T0430	2.22	6.1549	6.1852	329	357	108.510638297872
3F2N_A	T0430TS013_1	T0430	2.50	5.6647	5.7269	329	357	108.510638297872
3F2N_A	T0430TS013_2	T0430	2.42	6.9391	6.9190	329	357	108.510638297872
3F2N_A	T0430TS013_3	T0430	2.64	6.1549	6.1852	329	357	108.510638297872
3F2N_A	T0430TS013_4	T0430	2.58	6.6451	6.6438	329	357	108.510638297872
3F2N_A	T0430TS013_5	T0430	2.78	5.3706	5.4520	329	357	108.510638297872
3F2N_A	T0430TS014_1	T0430	3.21	3.1159	3.3565	329	357	108.510638297872
3F2N_A	T0430TS020_1	T0430	2.10	6.7431	6.7355	329	357	108.510638297872
3F2N_A	T0430TS020_2	T0430	2.77	5.3216	5.4062	329	357	108.510638297872
3F2N_A	T0430TS020_3	T0430	2.73	6.1059	6.1394	329	357	108.510638297872
3F2N_A	T0430TS020_4	T0430	2.54	5.9588	6.0018	329	357	108.510638297872
3F2N_A	T0430TS020_5	T0430	2.60	6.2039	6.2311	329	357	108.510638297872
3F2N_A	T0430TS034_1	T0430	2.22	6.6451	6.6438	329	357	108.510638297872
3F2N_A	T0430TS034_2	T0430	2.61	6.8411	6.8272	329	357	108.510638297872
3F2N_A	T0430TS034_3	T0430	2.28	6.8901	6.8731	329	357	108.510638297872
3F2N_A	T0430TS034_4	T0430	2.68	6.8901	6.8731	329	357	108.510638297872
3F2N_A	T0430TS034_5	T0430	2.28	6.5470	6.5520	329	357	108.510638297872
3F2N_A	T0430TS048_1	T0430	2.95	4.4304	4.5747	329	308	93.6170212765958
3F2N_A	T0430TS048_2	T0430	2.90	5.7134	5.7724	329	308	93.6170212765958
3F2N_A	T0430TS048_3	T0430	2.58	6.0619	6.0983	329	314	95.4407294832827
3F2N_A	T0430TS048_4	T0430	2.66	5.1489	5.2449	329	308	93.6170212765958
3F2N_A	T0430TS048_5	T0430	2.57	4.9202	5.0314	329	300	91.1854103343465
3F2N_A	T0430TS057_1	T0430	2.70	6.6941	6.6896	329	357	108.510638297872
3F2N_A	T0430TS057_2	T0430	2.38	6.7921	6.7814	329	357	108.510638297872
3F2N_A	T0430TS057_3	T0430	2.40	6.5960	6.5979	329	357	108.510638297872
3F2N_A	T0430TS057_4	T0430	2.45	6.7431	6.7355	329	357	108.510638297872
3F2N_A	T0430TS057_5	T0430	2.86	6.4980	6.5062	329	357	108.510638297872
3F2N_A	T0430TS063_1	T0430	1.92	-1.4916	0.0731	329	357	108.510638297872
3F2N_A	T0430TS069_1	T0430	2.32	7.0862	7.0566	329	357	108.510638297872
3F2N_A	T0430TS069_2	T0430	2.55	5.9098	5.9560	329	357	108.510638297872
3F2N_A	T0430TS069_3	T0430	2.59	6.6451	6.6438	329	357	108.510638297872
3F2N_A	T0430TS069_4	T0430	2.71	6.0078	6.0477	329	357	108.510638297872
3F2N_A	T0430TS069_5	T0430	2.34	5.9588	6.0018	329	357	108.510638297872
3F2N_A	T0430TS073_1	T0430	2.91	1.5474	1.9462	329	357	108.510638297872
3F2N_A	T0430TS073_2	T0430	3.03	1.7925	2.1603	329	357	108.510638297872
3F2N_A	T0430TS073_3	T0430	3.04	1.8415	2.2035	329	357	108.510638297872
3F2N_A	T0430TS073_4	T0430	2.79	2.1846	2.5089	329	357	108.510638297872
3F2N_A	T0430TS073_5	T0430	2.92	1.1553	1.6122	329	357	108.510638297872
3F2N_A	T0430TS085_1	T0430	2.96	5.9098	5.9560	329	357	108.510638297872
3F2N_A	T0430TS085_2	T0430	2.48	6.1059	6.1394	329	357	108.510638297872
3F2N_A	T0430TS085_3	T0430	2.43	5.8118	5.8643	329	357	108.510638297872
3F2N_A	T0430TS085_4	T0430	2.67	6.0569	6.0935	329	357	108.510638297872
3F2N_A	T0430TS085_5	T0430	2.56	4.6354	4.7658	329	357	108.510638297872
3F2N_A	T0430TS095_2	T0430	2.57	5.7701	5.8254	329	248	75.3799392097264
3F2N_A	T0430TS100_1	T0430	2.53	6.6451	6.6438	329	357	108.510638297872
3F2N_A	T0430TS100_2	T0430	2.60	5.8608	5.9102	329	357	108.510638297872
3F2N_A	T0430TS100_3	T0430	2.55	6.3510	6.3686	329	357	108.510638297872
3F2N_A	T0430TS100_4	T0430	2.39	6.8668	6.8513	329	259	78.7234042553192
3F2N_A	T0430TS100_5	T0430	2.71	5.6647	5.7269	329	357	108.510638297872
3F2N_A	T0430TS116_1	T0430	2.71	6.2529	6.2769	329	357	108.510638297872
3F2N_A	T0430TS116_2	T0430	2.97	3.4100	3.6276	329	357	108.510638297872
3F2N_A	T0430TS116_3	T0430	3.03	1.3513	1.7777	329	357	108.510638297872
3F2N_A	T0430TS116_4	T0430	2.34	5.9588	6.0018	329	357	108.510638297872
3F2N_A	T0430TS116_5	T0430	2.63	5.5177	5.5894	329	357	108.510638297872
3F2N_A	T0430TS122_1	T0430	2.50	5.5667	5.6352	329	357	108.510638297872
3F2N_A	T0430TS124_1	T0430	2.64	6.1549	6.1852	329	357	108.510638297872
3F2N_A	T0430TS124_2	T0430	2.43	6.3019	6.3228	329	357	108.510638297872
3F2N_A	T0430TS124_3	T0430	2.36	6.4980	6.5062	329	357	108.510638297872
3F2N_A	T0430TS124_4	T0430	2.59	6.2529	6.2769	329	357	108.510638297872
3F2N_A	T0430TS124_5	T0430	2.48	6.1549	6.1852	329	357	108.510638297872
3F2N_A	T0430TS131_1	T0430	2.39	6.6451	6.6438	329	357	108.510638297872
3F2N_A	T0430TS131_2	T0430	2.76	5.3216	5.4062	329	357	108.510638297872
3F2N_A	T0430TS131_3	T0430	2.91	5.7628	5.8185	329	357	108.510638297872
3F2N_A	T0430TS131_4	T0430	2.34	6.5960	6.5979	329	357	108.510638297872
3F2N_A	T0430TS131_5	T0430	2.40	6.5960	6.5979	329	357	108.510638297872
3F2N_A	T0430TS135_1	T0430	2.75	5.5177	5.5894	329	357	108.510638297872
3F2N_A	T0430TS138_1	T0430	2.96	6.7431	6.7355	329	357	108.510638297872
3F2N_A	T0430TS138_2	T0430	2.54	6.9882	6.9649	329	357	108.510638297872
3F2N_A	T0430TS138_3	T0430	2.24	6.8901	6.8731	329	357	108.510638297872
3F2N_A	T0430TS138_4	T0430	2.24	6.6451	6.6438	329	357	108.510638297872
3F2N_A	T0430TS138_5	T0430	2.26	6.5470	6.5520	329	357	108.510638297872
3F2N_A	T0430TS140_1	T0430	2.66	6.0569	6.0935	329	352	106.990881458967
3F2N_A	T0430TS140_2	T0430	2.43	6.0078	6.0477	329	347	105.471124620061
3F2N_A	T0430TS140_3	T0430	2.65	6.6941	6.6896	329	352	106.990881458967
3F2N_A	T0430TS140_4	T0430	2.48	5.9383	5.9827	329	318	96.6565349544073
3F2N_A	T0430TS140_5	T0430	2.44	6.0386	6.0764	329	318	96.6565349544073
3F2N_A	T0430TS142_1	T0430	2.55	5.9062	5.9526	329	317	96.3525835866261
3F2N_A	T0430TS142_2	T0430	2.28	6.0569	6.0936	329	317	96.3525835866261
3F2N_A	T0430TS142_3	T0430	2.52	5.9062	5.9526	329	317	96.3525835866261
3F2N_A	T0430TS142_4	T0430	2.93	6.0569	6.0936	329	317	96.3525835866261
3F2N_A	T0430TS142_5	T0430	2.46	5.9062	5.9526	329	317	96.3525835866261
3F2N_A	T0430TS143_1	T0430	2.58	6.3932	6.4082	329	214	65.0455927051672
3F2N_A	T0430TS143_2	T0430	2.58	6.3932	6.4082	329	214	65.0455927051672
3F2N_A	T0430TS143_3	T0430	2.52	5.1255	5.2231	329	222	67.4772036474164
3F2N_A	T0430TS143_4	T0430	2.52	5.1255	5.2231	329	222	67.4772036474164
3F2N_A	T0430TS143_5	T0430	2.62	6.9882	6.9649	329	333	101.215805471125
3F2N_A	T0430TS149_1	T0430	2.29	6.5470	6.5520	329	357	108.510638297872
3F2N_A	T0430TS149_2	T0430	2.83	6.1549	6.1852	329	357	108.510638297872
3F2N_A	T0430TS149_3	T0430	2.53	6.3510	6.3686	329	357	108.510638297872
3F2N_A	T0430TS149_4	T0430	2.77	6.3510	6.3686	329	357	108.510638297872
3F2N_A	T0430TS149_5	T0430	2.45	6.4980	6.5062	329	357	108.510638297872
3F2N_A	T0430TS153_1	T0430	2.49	5.2700	5.3580	329	319	96.9604863221884
3F2N_A	T0430TS153_2	T0430	2.51	5.2063	5.2985	329	326	99.0881458966565
3F2N_A	T0430TS153_3	T0430	2.70	5.3200	5.4048	329	319	96.9604863221884
3F2N_A	T0430TS153_4	T0430	2.60	5.5752	5.6432	329	310	94.2249240121581
3F2N_A	T0430TS153_5	T0430	2.67	5.5032	5.5759	329	320	97.2644376899696
3F2N_A	T0430TS154_1	T0430	2.85	5.9098	5.9560	329	357	108.510638297872
3F2N_A	T0430TS157_1	T0430	2.70	6.5470	6.5520	329	357	108.510638297872
3F2N_A	T0430TS157_2	T0430	3.15	2.8708	3.1315	329	357	108.510638297872
3F2N_A	T0430TS157_3	T0430	2.92	2.3807	2.6855	329	357	108.510638297872
3F2N_A	T0430TS157_4	T0430	2.31	5.8118	5.8643	329	357	108.510638297872
3F2N_A	T0430TS157_5	T0430	3.10	3.1159	3.3565	329	357	108.510638297872
3F2N_A	T0430TS164_1	T0430	2.48	4.9295	5.0401	329	357	108.510638297872
3F2N_A	T0430TS164_2	T0430	3.10	3.1159	3.3565	329	357	108.510638297872
3F2N_A	T0430TS164_3	T0430	2.82	1.7925	2.1603	329	357	108.510638297872
3F2N_A	T0430TS164_4	T0430	2.92	2.3807	2.6855	329	357	108.510638297872
3F2N_A	T0430TS164_5	T0430	2.70	6.5470	6.5520	329	357	108.510638297872
3F2N_A	T0430TS166_1	T0430	2.33	6.8901	6.8731	329	357	108.510638297872
3F2N_A	T0430TS166_2	T0430	2.40	6.9882	6.9649	329	357	108.510638297872
3F2N_A	T0430TS166_3	T0430	2.53	6.4980	6.5062	329	357	108.510638297872
3F2N_A	T0430TS166_4	T0430	2.35	6.4000	6.4145	329	357	108.510638297872
3F2N_A	T0430TS166_5	T0430	2.73	5.6647	5.7269	329	357	108.510638297872
3F2N_A	T0430TS172_1	T0430	2.70	5.6647	5.7269	329	357	108.510638297872
3F2N_A	T0430TS172_2	T0430	2.15	5.9588	6.0018	329	357	108.510638297872
3F2N_A	T0430TS172_3	T0430	2.48	6.1059	6.1394	329	357	108.510638297872
3F2N_A	T0430TS172_4	T0430	2.50	5.8118	5.8643	329	357	108.510638297872
3F2N_A	T0430TS172_5	T0430	2.96	5.9098	5.9560	329	357	108.510638297872
3F2N_A	T0430TS174_1	T0430	2.68	5.5023	5.5751	329	323	98.1762917933131
3F2N_A	T0430TS174_2	T0430	2.55	5.4687	5.5436	329	357	108.510638297872
3F2N_A	T0430TS174_3	T0430	2.55	5.4687	5.5436	329	357	108.510638297872
3F2N_A	T0430TS174_4	T0430	2.83	5.5519	5.6214	329	323	98.1762917933131
3F2N_A	T0430TS174_5	T0430	2.51	5.9980	6.0385	329	323	98.1762917933131
3F2N_A	T0430TS182_1	T0430	2.26	6.5960	6.5979	329	357	108.510638297872
3F2N_A	T0430TS182_2	T0430	2.48	6.5960	6.5979	329	357	108.510638297872
3F2N_A	T0430TS182_3	T0430	2.47	6.3019	6.3228	329	357	108.510638297872
3F2N_A	T0430TS182_4	T0430	2.57	6.3510	6.3686	329	357	108.510638297872
3F2N_A	T0430TS182_5	T0430	2.32	6.4000	6.4145	329	357	108.510638297872
3F2N_A	T0430TS186_1	T0430	2.64	5.4687	5.5436	329	357	108.510638297872
3F2N_A	T0430TS186_2	T0430	2.47	6.2039	6.2311	329	357	108.510638297872
3F2N_A	T0430TS186_3	T0430	2.61	6.1549	6.1852	329	357	108.510638297872
3F2N_A	T0430TS186_4	T0430	2.97	6.0569	6.0935	329	357	108.510638297872
3F2N_A	T0430TS186_5	T0430	2.73	6.0569	6.0935	329	357	108.510638297872
3F2N_A	T0430TS193_1	T0430	2.58	6.1761	6.2051	329	316	96.048632218845
3F2N_A	T0430TS196_1	T0430	2.96	6.7431	6.7355	329	357	108.510638297872
3F2N_A	T0430TS196_2	T0430	2.24	6.8901	6.8731	329	357	108.510638297872
3F2N_A	T0430TS196_3	T0430	2.54	6.9882	6.9649	329	357	108.510638297872
3F2N_A	T0430TS196_4	T0430	2.24	6.6451	6.6438	329	357	108.510638297872
3F2N_A	T0430TS196_5	T0430	2.26	6.5470	6.5520	329	357	108.510638297872
3F2N_A	T0430TS213_1	T0430	2.17	-0.0728	0.6839	329	52	15.8054711246201
3F2N_A	T0430TS213_2	T0430	2.71	-1.5016	0.0713	329	69	20.9726443768997
3F2N_A	T0430TS213_3	T0430	2.78	-1.6548	0.0466	329	69	20.9726443768997
3F2N_A	T0430TS213_4	T0430	2.17	-0.0728	0.6839	329	52	15.8054711246201
3F2N_A	T0430TS213_5	T0430	2.47	-1.5016	0.0713	329	69	20.9726443768997
3F2N_A	T0430TS220_1	T0430	2.61	6.8901	6.8731	329	357	108.510638297872
3F2N_A	T0430TS220_2	T0430	2.59	5.8608	5.9102	329	357	108.510638297872
3F2N_A	T0430TS220_3	T0430	2.64	5.8608	5.9102	329	357	108.510638297872
3F2N_A	T0430TS220_4	T0430	2.26	6.5470	6.5520	329	357	108.510638297872
3F2N_A	T0430TS220_5	T0430	3.12	4.5374	4.6744	329	357	108.510638297872
3F2N_A	T0430TS234_1	T0430	2.55	5.8118	5.8643	329	357	108.510638297872
3F2N_A	T0430TS234_2	T0430	2.22	5.6157	5.6811	329	357	108.510638297872
3F2N_A	T0430TS234_3	T0430	2.22	5.6157	5.6811	329	357	108.510638297872
3F2N_A	T0430TS234_4	T0430	2.69	5.9485	5.9922	329	323	98.1762917933131
3F2N_A	T0430TS234_5	T0430	2.56	5.2700	5.3580	329	319	96.9604863221884
3F2N_A	T0430TS235_1	T0430	2.81	5.4687	5.5436	329	357	108.510638297872
3F2N_A	T0430TS235_2	T0430	2.72	6.1549	6.1852	329	357	108.510638297872
3F2N_A	T0430TS235_3	T0430	2.49	6.3510	6.3686	329	357	108.510638297872
3F2N_A	T0430TS235_4	T0430	2.65	6.1549	6.1852	329	356	108.206686930091
3F2N_A	T0430TS235_5	T0430	2.53	5.9885	6.0296	329	318	96.6565349544073
3F2N_A	T0430TS243_1	T0430	2.87	-0.1894	0.6103	329	22	6.68693009118541
3F2N_A	T0430TS247_1	T0430	2.59	5.9062	5.9526	329	317	96.3525835866261
3F2N_A	T0430TS247_2	T0430	2.58	6.3082	6.3286	329	317	96.3525835866261
3F2N_A	T0430TS247_3	T0430	2.26	5.8057	5.8586	329	317	96.3525835866261
3F2N_A	T0430TS247_4	T0430	2.33	6.2077	6.2346	329	317	96.3525835866261
3F2N_A	T0430TS247_5	T0430	2.51	6.0067	6.0466	329	317	96.3525835866261
3F2N_A	T0430TS256_1	T0430	2.40	6.1549	6.1852	329	357	108.510638297872
3F2N_A	T0430TS256_2	T0430	2.71	5.6647	5.7269	329	357	108.510638297872
3F2N_A	T0430TS256_3	T0430	2.42	6.0334	6.0716	329	242	73.5562310030395
3F2N_A	T0430TS256_4	T0430	2.74	6.3501	6.3678	329	244	74.1641337386018
3F2N_A	T0430TS256_5	T0430	2.49	5.6218	5.6868	329	236	71.7325227963526
3F2N_A	T0430TS262_1	T0430	2.50	-1.3936	0.0932	329	357	108.510638297872
3F2N_A	T0430TS262_2	T0430	2.96	-1.1975	0.1433	329	357	108.510638297872
3F2N_A	T0430TS262_3	T0430	2.20	-1.5897	0.0562	329	357	108.510638297872
3F2N_A	T0430TS262_4	T0430	2.63	-1.3936	0.0932	329	357	108.510638297872
3F2N_A	T0430TS262_5	T0430	2.75	-0.9524	0.2254	329	357	108.510638297872
3F2N_A	T0430TS266_1	T0430	2.18	6.6941	6.6896	329	357	108.510638297872
3F2N_A	T0430TS266_2	T0430	2.41	6.5400	6.5455	329	318	96.6565349544073
3F2N_A	T0430TS266_3	T0430	2.72	6.8408	6.8269	329	318	96.6565349544073
3F2N_A	T0430TS266_4	T0430	2.13	6.7907	6.7800	329	318	96.6565349544073
3F2N_A	T0430TS266_5	T0430	2.27	6.1834	6.2119	329	321	97.5683890577508
3F2N_A	T0430TS270_1	T0430	2.77	5.5834	5.6508	329	327	99.3920972644377
3F2N_A	T0430TS270_2	T0430	2.48	6.0569	6.0935	329	357	108.510638297872
3F2N_A	T0430TS270_3	T0430	2.81	6.1549	6.1852	329	357	108.510638297872
3F2N_A	T0430TS270_4	T0430	2.70	6.4980	6.5062	329	357	108.510638297872
3F2N_A	T0430TS270_5	T0430	2.57	5.9383	5.9827	329	318	96.6565349544073
3F2N_A	T0430TS272_1	T0430	1.77	-1.9818	0.0152	329	357	108.510638297872
3F2N_A	T0430TS272_2	T0430	2.98	-0.7564	0.3064	329	357	108.510638297872
3F2N_A	T0430TS272_3	T0430	3.29	-0.1682	0.6235	329	357	108.510638297872
3F2N_A	T0430TS272_4	T0430	2.75	-0.9524	0.2254	329	357	108.510638297872
3F2N_A	T0430TS272_5	T0430	2.75	-0.7074	0.3287	329	357	108.510638297872
3F2N_A	T0430TS279_1	T0430	2.41	6.9583	6.9369	329	281	85.4103343465046
3F2N_A	T0430TS281_1	T0430	2.72	-0.8139	0.2812	329	274	83.2826747720365
3F2N_A	T0430TS281_2	T0430	2.50	-1.0840	0.1786	329	294	89.3617021276596
3F2N_A	T0430TS281_3	T0430	3.11	-0.0612	0.6915	329	314	95.4407294832827
3F2N_A	T0430TS281_4	T0430	2.80	-0.8213	0.2781	329	295	89.6656534954407
3F2N_A	T0430TS281_5	T0430	2.22	-1.7132	0.0390	329	281	85.4103343465046
3F2N_A	T0430TS282_1	T0430	2.53	6.4980	6.5062	329	357	108.510638297872
3F2N_A	T0430TS293_1	T0430	2.77	6.4490	6.4603	329	357	108.510638297872
3F2N_A	T0430TS293_2	T0430	2.38	6.3019	6.3228	329	357	108.510638297872
3F2N_A	T0430TS293_3	T0430	2.36	6.4000	6.4145	329	357	108.510638297872
3F2N_A	T0430TS293_4	T0430	2.37	6.5470	6.5520	329	357	108.510638297872
3F2N_A	T0430TS293_5	T0430	2.47	6.3510	6.3686	329	357	108.510638297872
3F2N_A	T0430TS296_1	T0430	2.29	5.9389	5.9832	329	296	89.9696048632219
3F2N_A	T0430TS296_2	T0430	2.31	5.8332	5.8844	329	296	89.9696048632219
3F2N_A	T0430TS296_3	T0430	2.36	5.8332	5.8844	329	296	89.9696048632219
3F2N_A	T0430TS296_4	T0430	2.50	5.9917	6.0326	329	296	89.9696048632219
3F2N_A	T0430TS296_5	T0430	2.70	6.0446	6.0820	329	296	89.9696048632219
3F2N_A	T0430TS297_1	T0430	2.40	5.6202	5.6852	329	319	96.9604863221884
3F2N_A	T0430TS297_2	T0430	2.99	5.2700	5.3580	329	319	96.9604863221884
3F2N_A	T0430TS297_3	T0430	2.47	5.5177	5.5894	329	340	103.343465045593
3F2N_A	T0430TS297_4	T0430	2.88	5.4856	5.5595	329	324	98.4802431610942
3F2N_A	T0430TS297_5	T0430	2.45	5.8703	5.9191	329	319	96.9604863221884
3F2N_A	T0430TS299_1	T0430	2.96	6.7431	6.7355	329	357	108.510638297872
3F2N_A	T0430TS299_2	T0430	2.24	6.8901	6.8731	329	357	108.510638297872
3F2N_A	T0430TS299_3	T0430	2.54	6.9882	6.9649	329	357	108.510638297872
3F2N_A	T0430TS299_4	T0430	2.26	6.5470	6.5520	329	357	108.510638297872
3F2N_A	T0430TS299_5	T0430	2.24	6.6451	6.6438	329	357	108.510638297872
3F2N_A	T0430TS316_1	T0430	2.68	5.7628	5.8185	329	357	108.510638297872
3F2N_A	T0430TS316_2	T0430	2.92	5.1256	5.2231	329	357	108.510638297872
3F2N_A	T0430TS316_3	T0430	2.55	5.8608	5.9102	329	357	108.510638297872
3F2N_A	T0430TS316_4	T0430	2.70	5.2236	5.3147	329	357	108.510638297872
3F2N_A	T0430TS316_5	T0430	2.83	5.2726	5.3605	329	357	108.510638297872
3F2N_A	T0430TS318_1	T0430	2.56	6.9028	6.8849	329	293	89.0577507598784
3F2N_A	T0430TS318_2	T0430	2.57	5.9335	5.9781	329	299	90.8814589665653
3F2N_A	T0430TS318_3	T0430	2.23	6.3006	6.3215	329	299	90.8814589665653
3F2N_A	T0430TS318_4	T0430	2.73	6.0180	6.0571	329	284	86.322188449848
3F2N_A	T0430TS318_5	T0430	2.56	6.4029	6.4172	329	294	89.3617021276596
3F2N_A	T0430TS322_1	T0430	2.56	5.7137	5.7727	329	357	108.510638297872
3F2N_A	T0430TS322_2	T0430	2.61	5.1746	5.2689	329	357	108.510638297872
3F2N_A	T0430TS322_3	T0430	2.78	6.0569	6.0935	329	357	108.510638297872
3F2N_A	T0430TS322_4	T0430	2.48	6.2529	6.2769	329	357	108.510638297872
3F2N_A	T0430TS322_5	T0430	2.61	6.3019	6.3228	329	357	108.510638297872
3F2N_A	T0430TS337_1	T0430	2.67	5.4687	5.5436	329	357	108.510638297872
3F2N_A	T0430TS340_1	T0430	2.93	5.7628	5.8185	329	357	108.510638297872
3F2N_A	T0430TS340_2	T0430	2.43	5.8118	5.8643	329	357	108.510638297872
3F2N_A	T0430TS340_3	T0430	2.61	5.5667	5.6352	329	357	108.510638297872
3F2N_A	T0430TS340_4	T0430	2.79	4.9295	5.0401	329	357	108.510638297872
3F2N_A	T0430TS340_5	T0430	2.54	5.1746	5.2689	329	357	108.510638297872
3F2N_A	T0430TS349_1	T0430	2.38	8.0550	7.9635	329	248	75.3799392097264
3F2N_A	T0430TS351_1	T0430	2.61	6.8901	6.8731	329	357	108.510638297872
3F2N_A	T0430TS351_2	T0430	2.59	5.8608	5.9102	329	357	108.510638297872
3F2N_A	T0430TS351_3	T0430	2.64	5.8608	5.9102	329	357	108.510638297872
3F2N_A	T0430TS351_4	T0430	2.26	6.5470	6.5520	329	357	108.510638297872
3F2N_A	T0430TS351_5	T0430	3.12	4.5374	4.6744	329	357	108.510638297872
3F2N_A	T0430TS379_1	T0430	2.43	6.8411	6.8272	329	357	108.510638297872
3F2N_A	T0430TS379_2	T0430	2.37	6.9391	6.9190	329	357	108.510638297872
3F2N_A	T0430TS379_3	T0430	2.82	6.5960	6.5979	329	357	108.510638297872
3F2N_A	T0430TS379_4	T0430	2.33	6.8901	6.8731	329	357	108.510638297872
3F2N_A	T0430TS379_5	T0430	2.73	6.1059	6.1394	329	357	108.510638297872
3F2N_A	T0430TS385_1	T0430	2.95	4.4883	4.6287	329	350	106.382978723404
3F2N_A	T0430TS385_2	T0430	2.56	5.8559	5.9056	329	317	96.3525835866261
3F2N_A	T0430TS385_3	T0430	2.86	6.5960	6.5979	329	357	108.510638297872
3F2N_A	T0430TS385_4	T0430	2.24	7.1199	7.0882	329	247	75.0759878419453
3F2N_A	T0430TS385_5	T0430	2.50	6.7937	6.7828	329	281	85.4103343465046
3F2N_A	T0430TS387_1	T0430	2.32	6.7405	6.7331	329	318	96.6565349544073
3F2N_A	T0430TS394_1	T0430	2.30	5.8578	5.9073	329	252	76.5957446808511
3F2N_A	T0430TS396_1	T0430	2.14	6.4898	6.4985	329	318	96.6565349544073
3F2N_A	T0430TS396_2	T0430	2.31	6.1549	6.1852	329	357	108.510638297872
3F2N_A	T0430TS396_3	T0430	2.72	6.4162	6.4296	329	314	95.4407294832827
3F2N_A	T0430TS396_4	T0430	2.80	5.8057	5.8586	329	317	96.3525835866261
3F2N_A	T0430TS396_5	T0430	2.34	5.9098	5.9560	329	347	105.471124620061
3F2N_A	T0430TS407_1	T0430	2.43	6.5470	6.5520	329	357	108.510638297872
3F2N_A	T0430TS407_2	T0430	2.98	6.6451	6.6438	329	357	108.510638297872
3F2N_A	T0430TS407_3	T0430	2.80	6.4980	6.5062	329	357	108.510638297872
3F2N_A	T0430TS407_4	T0430	2.33	6.4490	6.4603	329	357	108.510638297872
3F2N_A	T0430TS407_5	T0430	2.23	6.5470	6.5520	329	357	108.510638297872
3F2N_A	T0430TS408_1	T0430	2.32	6.4490	6.4603	329	357	108.510638297872
3F2N_A	T0430TS408_2	T0430	2.45	6.4980	6.5062	329	357	108.510638297872
3F2N_A	T0430TS408_3	T0430	2.28	6.7921	6.7814	329	357	108.510638297872
3F2N_A	T0430TS408_4	T0430	2.70	6.2039	6.2311	329	357	108.510638297872
3F2N_A	T0430TS408_5	T0430	2.52	6.4490	6.4603	329	357	108.510638297872
3F2N_A	T0430TS409_1	T0430	2.35	6.4000	6.4145	329	357	108.510638297872
3F2N_A	T0430TS409_2	T0430	2.86	6.4980	6.5062	329	357	108.510638297872
3F2N_A	T0430TS409_3	T0430	2.46	6.8901	6.8731	329	357	108.510638297872
3F2N_A	T0430TS409_4	T0430	2.53	6.9391	6.9190	329	357	108.510638297872
3F2N_A	T0430TS409_5	T0430	2.41	6.5960	6.5979	329	357	108.510638297872
3F2N_A	T0430TS415_1	T0430	2.91	6.2529	6.2769	329	357	108.510638297872
3F2N_A	T0430TS415_2	T0430	2.79	6.0569	6.0935	329	357	108.510638297872
3F2N_A	T0430TS415_3	T0430	2.40	6.1059	6.1394	329	357	108.510638297872
3F2N_A	T0430TS415_4	T0430	2.66	5.7628	5.8185	329	357	108.510638297872
3F2N_A	T0430TS415_5	T0430	2.69	5.8118	5.8643	329	357	108.510638297872
3F2N_A	T0430TS419_1	T0430	2.50	6.7431	6.7355	329	357	108.510638297872
3F2N_A	T0430TS420_1	T0430	2.37	-1.3936	0.0932	329	357	108.510638297872
3F2N_A	T0430TS425_1	T0430	2.69	6.4000	6.4145	329	357	108.510638297872
3F2N_A	T0430TS425_2	T0430	2.59	6.7431	6.7355	329	357	108.510638297872
3F2N_A	T0430TS425_3	T0430	2.71	5.4197	5.4978	329	357	108.510638297872
3F2N_A	T0430TS425_4	T0430	2.49	6.1059	6.1394	329	357	108.510638297872
3F2N_A	T0430TS425_5	T0430	2.65	5.9098	5.9560	329	357	108.510638297872
3F2N_A	T0430TS426_1	T0430	2.37	6.9391	6.9190	329	357	108.510638297872
3F2N_A	T0430TS426_2	T0430	2.82	6.5960	6.5979	329	357	108.510638297872
3F2N_A	T0430TS426_3	T0430	2.43	6.8411	6.8272	329	357	108.510638297872
3F2N_A	T0430TS426_4	T0430	2.34	6.7431	6.7355	329	357	108.510638297872
3F2N_A	T0430TS426_5	T0430	2.43	6.8411	6.8272	329	357	108.510638297872
3F2N_A	T0430TS427_1	T0430	2.51	5.9098	5.9560	329	332	100.911854103343
3F2N_A	T0430TS429_1	T0430	2.62	6.9882	6.9649	329	333	101.215805471125
3F2N_A	T0430TS429_2	T0430	2.46	7.1842	7.1483	329	357	108.510638297872
3F2N_A	T0430TS429_3	T0430	2.46	7.1842	7.1483	329	357	108.510638297872
3F2N_A	T0430TS429_4	T0430	2.56	7.0372	7.0107	329	357	108.510638297872
3F2N_A	T0430TS429_5	T0430	2.65	6.6451	6.6438	329	357	108.510638297872
3F2N_A	T0430TS434_1	T0430	2.38	6.8901	6.8731	329	357	108.510638297872
3F2N_A	T0430TS434_2	T0430	2.47	6.4490	6.4603	329	357	108.510638297872
3F2N_A	T0430TS434_3	T0430	2.61	6.7921	6.7814	329	357	108.510638297872
3F2N_A	T0430TS434_4	T0430	2.40	6.5960	6.5979	329	357	108.510638297872
3F2N_A	T0430TS434_5	T0430	2.17	6.4490	6.4603	329	357	108.510638297872
3F2N_A	T0430TS436_1	T0430	2.62	6.9882	6.9649	329	333	101.215805471125
3F2N_A	T0430TS436_2	T0430	2.44	5.8608	5.9102	329	331	100.607902735562
3F2N_A	T0430TS436_3	T0430	2.65	6.1059	6.1394	329	331	100.607902735562
3F2N_A	T0430TS436_4	T0430	3.01	5.8608	5.9102	329	354	107.598784194529
3F2N_A	T0430TS436_5	T0430	2.86	6.1549	6.1852	329	354	107.598784194529
3F2N_A	T0430TS438_1	T0430	2.86	4.3413	4.4917	329	357	108.510638297872
3F2N_A	T0430TS438_2	T0430	2.44	6.2039	6.2311	329	357	108.510638297872
3F2N_A	T0430TS438_3	T0430	2.64	4.8805	4.9943	329	357	108.510638297872
3F2N_A	T0430TS438_4	T0430	2.23	5.3216	5.4062	329	357	108.510638297872
3F2N_A	T0430TS438_5	T0430	2.70	4.5374	4.6744	329	357	108.510638297872
3F2N_A	T0430TS443_1	T0430	2.57	6.5960	6.5979	329	357	108.510638297872
3F2N_A	T0430TS443_2	T0430	2.54	5.9098	5.9560	329	357	108.510638297872
3F2N_A	T0430TS443_3	T0430	2.31	6.2039	6.2311	329	357	108.510638297872
3F2N_A	T0430TS443_4	T0430	2.41	7.0862	7.0566	329	357	108.510638297872
3F2N_A	T0430TS443_5	T0430	2.84	6.1549	6.1852	329	357	108.510638297872
3F2N_A	T0430TS449_1	T0430	2.53	5.3899	5.4700	329	303	92.09726443769
3F2N_A	T0430TS449_2	T0430	2.29	5.9941	6.0348	329	304	92.4012158054711
3F2N_A	T0430TS449_3	T0430	2.49	5.4419	5.5186	329	303	92.09726443769
3F2N_A	T0430TS449_4	T0430	2.49	5.4419	5.5186	329	303	92.09726443769
3F2N_A	T0430TS449_5	T0430	2.49	5.4419	5.5186	329	303	92.09726443769
3F2N_A	T0430TS450_1_1	T0430	3.19	0.8269	1.3430	329	264	80.2431610942249
3F2N_A	T0430TS450_1_2	T0430	nan	-4.1989	0.0000	329	53	16.1094224924012
3F2N_A	T0430TS450_2_1	T0430	1.50	-0.8671	0.2590	329	41	12.4620060790274
3F2N_A	T0430TS450_2_2	T0430	1.52	1.9481	2.2978	329	20	6.0790273556231
3F2N_A	T0430TS450_3_1	T0430	2.79	5.9395	5.9838	329	264	80.2431610942249
3F2N_A	T0430TS450_3_2	T0430	3.02	-1.2264	0.1351	329	53	16.1094224924012
3F2N_A	T0430TS450_4_1	T0430	2.30	-1.3153	0.1116	329	273	82.9787234042553
3F2N_A	T0430TS450_4_2	T0430	2.77	-0.1433	0.6390	329	49	14.8936170212766
3F2N_A	T0430TS450_5_1	T0430	2.67	5.4241	5.5020	329	304	92.4012158054711
3F2N_A	T0430TS450_5_2	T0430	1.02	-2.8950	0.0001	329	46	13.9817629179331
3F2N_A	T0430TS453_1	T0430	2.55	6.9391	6.9190	329	357	108.510638297872
3F2N_A	T0430TS453_2	T0430	2.26	6.8901	6.8731	329	357	108.510638297872
3F2N_A	T0430TS453_3	T0430	2.74	6.9882	6.9649	329	357	108.510638297872
3F2N_A	T0430TS453_4	T0430	2.74	6.7921	6.7814	329	357	108.510638297872
3F2N_A	T0430TS453_5	T0430	2.38	6.9882	6.9649	329	357	108.510638297872
3F2N_A	T0430TS454_1	T0430	2.05	-1.6811	0.0431	329	315	95.7446808510638
3F2N_A	T0430TS454_2	T0430	3.15	2.4787	2.7742	329	340	103.343465045593
3F2N_A	T0430TS454_3	T0430	2.63	5.2236	5.3147	329	352	106.990881458967
3F2N_A	T0430TS454_4	T0430	2.80	-0.1192	0.6543	329	331	100.607902735562
3F2N_A	T0430TS454_5	T0430	1.92	-1.4807	0.0752	329	271	82.370820668693
3F2N_A	T0430TS462_1	T0430	2.57	4.6844	4.8115	329	357	108.510638297872
3F2N_A	T0430TS462_2	T0430	2.57	4.6844	4.8115	329	357	108.510638297872
3F2N_A	T0430TS462_3	T0430	2.52	4.5374	4.6744	329	357	108.510638297872
3F2N_A	T0430TS462_4	T0430	2.57	4.6844	4.8115	329	357	108.510638297872
3F2N_A	T0430TS462_5	T0430	2.65	4.6354	4.7658	329	357	108.510638297872
3F2N_A	T0430TS475_1	T0430	2.32	5.8608	5.9102	329	357	108.510638297872
3F2N_A	T0430TS475_2	T0430	2.64	5.4687	5.5436	329	357	108.510638297872
3F2N_A	T0430TS475_3	T0430	2.49	5.2726	5.3605	329	357	108.510638297872
3F2N_A	T0430TS475_4	T0430	2.45	4.9785	5.0858	329	357	108.510638297872
3F2N_A	T0430TS475_5	T0430	2.37	5.5177	5.5894	329	357	108.510638297872
3F2N_A	T0430TS477_1	T0430	2.52	5.0275	5.1316	329	357	108.510638297872
3F2N_A	T0430TS477_2	T0430	2.16	6.6105	6.6115	329	241	73.2522796352584
3F2N_A	T0430TS477_3	T0430	2.34	6.7407	6.7333	329	250	75.9878419452887
3F2N_A	T0430TS477_4	T0430	2.49	6.2542	6.2781	329	278	84.4984802431611
3F2N_A	T0430TS477_5	T0430	2.88	6.1960	6.2237	329	273	82.9787234042553
3F2N_A	T0430TS479_1	T0430	1.69	-1.3936	0.0932	329	357	108.510638297872
3F2N_A	T0430TS479_2	T0430	2.80	-1.0505	0.1899	329	357	108.510638297872
3F2N_A	T0430TS479_3	T0430	2.14	-1.0505	0.1899	329	357	108.510638297872
3F2N_A	T0430TS479_4	T0430	1.99	-1.0995	0.1735	329	357	108.510638297872
3F2N_A	T0430TS479_5	T0430	2.01	-1.0015	0.2072	329	357	108.510638297872
3FMD_A	3IQ7_A	T0430	1.04	13.2622	12.8388	330	331	100.30303030303
3FMD_A	2WB8_A	T0430	0.87	13.3112	12.8847	330	330	100
3FMD_A	2VUW_A	T0430	0.56	13.2199	12.7991	330	325	98.4848484848485
3FMD_A	T0430AL019_1	T0430	2.70	5.8387	5.8896	330	274	83.030303030303
3FMD_A	T0430AL019_3	T0430	2.69	6.9486	6.9278	330	272	82.4242424242424
3FMD_A	T0430AL019_5	T0430	2.60	6.3939	6.4087	330	297	90
3FMD_A	T0430AL421_1	T0430	2.18	7.7439	7.6722	330	261	79.0909090909091
3FMD_A	T0430AL421_2	T0430	2.68	7.0741	7.0453	330	242	73.3333333333333
3FMD_A	T0430AL421_3	T0430	2.68	6.2422	6.2668	330	278	84.2424242424242
3FMD_A	T0430AL421_4	T0430	2.36	7.5638	7.5037	330	242	73.3333333333333
3FMD_A	T0430AL421_5	T0430	2.36	7.9550	7.8698	330	268	81.2121212121212
3FMD_A	T0430TS002_1	T0430	2.90	6.2837	6.3057	330	329	99.6969696969697
3FMD_A	T0430TS002_2	T0430	2.56	5.1099	5.2085	330	357	108.181818181818
3FMD_A	T0430TS002_3	T0430	2.40	5.2567	5.3456	330	349	105.757575757576
3FMD_A	T0430TS002_4	T0430	2.51	4.9632	5.0716	330	345	104.545454545455
3FMD_A	T0430TS002_5	T0430	2.78	0.1847	0.8576	330	102	30.9090909090909
3FMD_A	T0430TS007_1	T0430	2.58	6.1574	6.1876	330	317	96.0606060606061
3FMD_A	T0430TS007_2	T0430	2.25	6.0067	6.0466	330	317	96.0606060606061
3FMD_A	T0430TS007_3	T0430	2.59	5.5041	5.5768	330	317	96.0606060606061
3FMD_A	T0430TS007_4	T0430	2.56	5.9564	5.9996	330	317	96.0606060606061
3FMD_A	T0430TS007_5	T0430	2.57	5.9383	5.9827	330	318	96.3636363636364
3FMD_A	T0430TS012_1	T0430	2.43	5.7946	5.8483	330	357	108.181818181818
3FMD_A	T0430TS013_1	T0430	2.43	5.6968	5.7569	330	357	108.181818181818
3FMD_A	T0430TS013_2	T0430	2.63	6.8706	6.8548	330	357	108.181818181818
3FMD_A	T0430TS013_3	T0430	3.14	6.0392	6.0770	330	357	108.181818181818
3FMD_A	T0430TS013_4	T0430	2.47	6.3326	6.3515	330	357	108.181818181818
3FMD_A	T0430TS013_5	T0430	2.61	5.4523	5.5283	330	357	108.181818181818
3FMD_A	T0430TS014_1	T0430	2.90	3.4471	3.6619	330	357	108.181818181818
3FMD_A	T0430TS020_1	T0430	2.35	6.6261	6.6260	330	357	108.181818181818
3FMD_A	T0430TS020_2	T0430	3.08	5.3545	5.4369	330	357	108.181818181818
3FMD_A	T0430TS020_3	T0430	2.36	6.1370	6.1685	330	357	108.181818181818
3FMD_A	T0430TS020_4	T0430	2.17	6.3815	6.3972	330	357	108.181818181818
3FMD_A	T0430TS020_5	T0430	2.33	6.1370	6.1685	330	357	108.181818181818
3FMD_A	T0430TS034_1	T0430	2.22	6.6261	6.6260	330	357	108.181818181818
3FMD_A	T0430TS034_2	T0430	2.30	6.6261	6.6260	330	357	108.181818181818
3FMD_A	T0430TS034_3	T0430	2.15	7.0173	6.9921	330	357	108.181818181818
3FMD_A	T0430TS034_4	T0430	2.49	6.3815	6.3972	330	357	108.181818181818
3FMD_A	T0430TS034_5	T0430	2.28	6.1859	6.2142	330	357	108.181818181818
3FMD_A	T0430TS048_1	T0430	2.81	3.8658	4.0497	330	308	93.3333333333333
3FMD_A	T0430TS048_2	T0430	3.08	5.4568	5.5326	330	308	93.3333333333333
3FMD_A	T0430TS048_3	T0430	2.78	6.0619	6.0983	330	314	95.1515151515152
3FMD_A	T0430TS048_4	T0430	2.34	4.9436	5.0532	330	308	93.3333333333333
3FMD_A	T0430TS048_5	T0430	2.49	5.3911	5.4711	330	300	90.9090909090909
3FMD_A	T0430TS057_1	T0430	2.27	6.5772	6.5802	330	357	108.181818181818
3FMD_A	T0430TS057_2	T0430	2.46	6.6261	6.6260	330	357	108.181818181818
3FMD_A	T0430TS057_3	T0430	2.28	6.6261	6.6260	330	357	108.181818181818
3FMD_A	T0430TS057_4	T0430	2.29	6.3815	6.3972	330	357	108.181818181818
3FMD_A	T0430TS057_5	T0430	2.60	6.0392	6.0770	330	357	108.181818181818
3FMD_A	T0430TS063_1	T0430	1.97	-1.5414	0.0642	330	357	108.181818181818
3FMD_A	T0430TS069_1	T0430	2.32	6.9684	6.9464	330	357	108.181818181818
3FMD_A	T0430TS069_2	T0430	2.82	5.8925	5.9398	330	357	108.181818181818
3FMD_A	T0430TS069_3	T0430	2.45	6.2837	6.3057	330	357	108.181818181818
3FMD_A	T0430TS069_4	T0430	2.69	6.1859	6.2142	330	357	108.181818181818
3FMD_A	T0430TS069_5	T0430	2.98	5.6479	5.7112	330	357	108.181818181818
3FMD_A	T0430TS073_1	T0430	3.14	1.3930	1.8133	330	357	108.181818181818
3FMD_A	T0430TS073_2	T0430	3.24	1.8821	2.2393	330	357	108.181818181818
3FMD_A	T0430TS073_3	T0430	3.05	1.6864	2.0673	330	357	108.181818181818
3FMD_A	T0430TS073_4	T0430	2.91	1.8332	2.1961	330	357	108.181818181818
3FMD_A	T0430TS073_5	T0430	2.88	1.0017	1.4850	330	357	108.181818181818
3FMD_A	T0430TS085_1	T0430	2.20	5.7946	5.8483	330	357	108.181818181818
3FMD_A	T0430TS085_2	T0430	2.22	6.3326	6.3515	330	357	108.181818181818
3FMD_A	T0430TS085_3	T0430	2.63	5.8435	5.8941	330	357	108.181818181818
3FMD_A	T0430TS085_4	T0430	2.39	5.9903	6.0313	330	357	108.181818181818
3FMD_A	T0430TS085_5	T0430	2.66	4.6209	4.7522	330	357	108.181818181818
3FMD_A	T0430TS095_2	T0430	2.90	5.8903	5.9378	330	248	75.1515151515152
3FMD_A	T0430TS100_1	T0430	2.51	6.9195	6.9006	330	357	108.181818181818
3FMD_A	T0430TS100_2	T0430	2.72	5.5501	5.6197	330	357	108.181818181818
3FMD_A	T0430TS100_3	T0430	2.45	6.0881	6.1227	330	357	108.181818181818
3FMD_A	T0430TS100_4	T0430	2.45	6.8085	6.7968	330	259	78.4848484848485
3FMD_A	T0430TS100_5	T0430	2.26	6.2837	6.3057	330	357	108.181818181818
3FMD_A	T0430TS116_1	T0430	2.59	6.1370	6.1685	330	357	108.181818181818
3FMD_A	T0430TS116_2	T0430	2.85	4.4741	4.6155	330	357	108.181818181818
3FMD_A	T0430TS116_3	T0430	3.08	1.4419	1.8553	330	357	108.181818181818
3FMD_A	T0430TS116_4	T0430	2.11	6.1859	6.2142	330	357	108.181818181818
3FMD_A	T0430TS116_5	T0430	2.81	5.8925	5.9398	330	357	108.181818181818
3FMD_A	T0430TS122_1	T0430	2.39	5.9414	5.9855	330	357	108.181818181818
3FMD_A	T0430TS124_1	T0430	2.73	6.0881	6.1227	330	357	108.181818181818
3FMD_A	T0430TS124_2	T0430	2.31	6.3326	6.3515	330	357	108.181818181818
3FMD_A	T0430TS124_3	T0430	2.22	6.5282	6.5345	330	357	108.181818181818
3FMD_A	T0430TS124_4	T0430	2.26	6.4304	6.4430	330	357	108.181818181818
3FMD_A	T0430TS124_5	T0430	2.16	6.4304	6.4430	330	357	108.181818181818
3FMD_A	T0430TS131_1	T0430	2.19	6.6750	6.6718	330	357	108.181818181818
3FMD_A	T0430TS131_2	T0430	2.61	5.4523	5.5283	330	357	108.181818181818
3FMD_A	T0430TS131_3	T0430	2.56	6.1859	6.2142	330	357	108.181818181818
3FMD_A	T0430TS131_4	T0430	2.50	6.2837	6.3057	330	357	108.181818181818
3FMD_A	T0430TS131_5	T0430	2.33	6.6750	6.6718	330	357	108.181818181818
3FMD_A	T0430TS135_1	T0430	3.28	5.7946	5.8483	330	357	108.181818181818
3FMD_A	T0430TS138_1	T0430	2.98	6.5772	6.5802	330	357	108.181818181818
3FMD_A	T0430TS138_2	T0430	2.27	6.8706	6.8548	330	357	108.181818181818
3FMD_A	T0430TS138_3	T0430	2.32	6.6750	6.6718	330	357	108.181818181818
3FMD_A	T0430TS138_4	T0430	2.38	6.3326	6.3515	330	357	108.181818181818
3FMD_A	T0430TS138_5	T0430	2.38	6.2837	6.3057	330	357	108.181818181818
3FMD_A	T0430TS140_1	T0430	2.92	6.0392	6.0770	330	352	106.666666666667
3FMD_A	T0430TS140_2	T0430	2.48	5.6968	5.7569	330	347	105.151515151515
3FMD_A	T0430TS140_3	T0430	2.81	6.2348	6.2600	330	352	106.666666666667
3FMD_A	T0430TS140_4	T0430	2.33	5.9885	6.0296	330	318	96.3636363636364
3FMD_A	T0430TS140_5	T0430	2.36	6.0887	6.1233	330	318	96.3636363636364
3FMD_A	T0430TS142_1	T0430	2.21	6.0067	6.0466	330	317	96.0606060606061
3FMD_A	T0430TS142_2	T0430	2.43	6.2077	6.2346	330	317	96.0606060606061
3FMD_A	T0430TS142_3	T0430	2.93	5.9062	5.9526	330	317	96.0606060606061
3FMD_A	T0430TS142_4	T0430	2.61	6.1574	6.1876	330	317	96.0606060606061
3FMD_A	T0430TS142_5	T0430	3.04	6.3082	6.3286	330	317	96.0606060606061
3FMD_A	T0430TS143_1	T0430	2.60	5.6565	5.7192	330	214	64.8484848484848
3FMD_A	T0430TS143_2	T0430	2.60	5.6565	5.7192	330	214	64.8484848484848
3FMD_A	T0430TS143_3	T0430	2.61	5.2559	5.3449	330	222	67.2727272727273
3FMD_A	T0430TS143_4	T0430	2.61	5.2559	5.3449	330	222	67.2727272727273
3FMD_A	T0430TS143_5	T0430	2.66	6.9684	6.9464	330	333	100.909090909091
3FMD_A	T0430TS149_1	T0430	2.79	6.2348	6.2600	330	357	108.181818181818
3FMD_A	T0430TS149_2	T0430	2.55	6.2348	6.2600	330	357	108.181818181818
3FMD_A	T0430TS149_3	T0430	2.51	6.3815	6.3972	330	357	108.181818181818
3FMD_A	T0430TS149_4	T0430	2.44	6.2837	6.3057	330	357	108.181818181818
3FMD_A	T0430TS149_5	T0430	2.28	6.0881	6.1227	330	357	108.181818181818
3FMD_A	T0430TS153_1	T0430	2.84	5.2200	5.3113	330	319	96.6666666666667
3FMD_A	T0430TS153_2	T0430	2.51	5.2063	5.2985	330	326	98.7878787878788
3FMD_A	T0430TS153_3	T0430	2.51	5.4201	5.4982	330	319	96.6666666666667
3FMD_A	T0430TS153_4	T0430	2.73	5.3198	5.4046	330	310	93.9393939393939
3FMD_A	T0430TS153_5	T0430	2.58	5.3534	5.4360	330	320	96.969696969697
3FMD_A	T0430TS154_1	T0430	2.55	6.5772	6.5802	330	357	108.181818181818
3FMD_A	T0430TS157_1	T0430	2.46	6.3326	6.3515	330	357	108.181818181818
3FMD_A	T0430TS157_2	T0430	2.89	3.8873	4.0696	330	357	108.181818181818
3FMD_A	T0430TS157_3	T0430	2.77	3.3493	3.5715	330	357	108.181818181818
3FMD_A	T0430TS157_4	T0430	3.20	5.6479	5.7112	330	357	108.181818181818
3FMD_A	T0430TS157_5	T0430	3.11	3.2026	3.4362	330	357	108.181818181818
3FMD_A	T0430TS164_1	T0430	2.56	4.9632	5.0716	330	357	108.181818181818
3FMD_A	T0430TS164_2	T0430	3.11	3.2026	3.4362	330	357	108.181818181818
3FMD_A	T0430TS164_3	T0430	2.66	2.1755	2.5008	330	357	108.181818181818
3FMD_A	T0430TS164_4	T0430	2.77	3.3493	3.5715	330	357	108.181818181818
3FMD_A	T0430TS164_5	T0430	2.46	6.3326	6.3515	330	357	108.181818181818
3FMD_A	T0430TS166_1	T0430	2.26	6.6261	6.6260	330	357	108.181818181818
3FMD_A	T0430TS166_2	T0430	2.25	6.8217	6.8091	330	357	108.181818181818
3FMD_A	T0430TS166_3	T0430	2.31	6.7239	6.7175	330	357	108.181818181818
3FMD_A	T0430TS166_4	T0430	2.50	6.4304	6.4430	330	357	108.181818181818
3FMD_A	T0430TS166_5	T0430	3.03	5.6968	5.7569	330	357	108.181818181818
3FMD_A	T0430TS172_1	T0430	2.55	5.8925	5.9398	330	357	108.181818181818
3FMD_A	T0430TS172_2	T0430	2.81	5.9414	5.9855	330	357	108.181818181818
3FMD_A	T0430TS172_3	T0430	2.22	6.3326	6.3515	330	357	108.181818181818
3FMD_A	T0430TS172_4	T0430	2.61	5.5990	5.6654	330	357	108.181818181818
3FMD_A	T0430TS172_5	T0430	2.20	5.7946	5.8483	330	357	108.181818181818
3FMD_A	T0430TS174_1	T0430	2.63	5.9485	5.9922	330	323	97.8787878787879
3FMD_A	T0430TS174_2	T0430	2.79	5.4034	5.4826	330	357	108.181818181818
3FMD_A	T0430TS174_3	T0430	2.79	5.4034	5.4826	330	357	108.181818181818
3FMD_A	T0430TS174_4	T0430	2.85	5.6510	5.7141	330	323	97.8787878787879
3FMD_A	T0430TS174_5	T0430	3.24	5.8493	5.8995	330	323	97.8787878787879
3FMD_A	T0430TS182_1	T0430	2.35	6.3815	6.3972	330	357	108.181818181818
3FMD_A	T0430TS182_2	T0430	2.38	6.6750	6.6718	330	357	108.181818181818
3FMD_A	T0430TS182_3	T0430	2.30	6.2837	6.3057	330	357	108.181818181818
3FMD_A	T0430TS182_4	T0430	2.40	6.1859	6.2142	330	357	108.181818181818
3FMD_A	T0430TS182_5	T0430	2.34	6.6261	6.6260	330	357	108.181818181818
3FMD_A	T0430TS186_1	T0430	3.00	5.6479	5.7112	330	357	108.181818181818
3FMD_A	T0430TS186_2	T0430	2.33	6.1370	6.1685	330	357	108.181818181818
3FMD_A	T0430TS186_3	T0430	2.41	6.2837	6.3057	330	357	108.181818181818
3FMD_A	T0430TS186_4	T0430	2.74	5.8925	5.9398	330	357	108.181818181818
3FMD_A	T0430TS186_5	T0430	2.57	5.6968	5.7569	330	357	108.181818181818
3FMD_A	T0430TS193_1	T0430	2.92	6.6798	6.6763	330	316	95.7575757575758
3FMD_A	T0430TS196_1	T0430	2.98	6.5772	6.5802	330	357	108.181818181818
3FMD_A	T0430TS196_2	T0430	2.32	6.6750	6.6718	330	357	108.181818181818
3FMD_A	T0430TS196_3	T0430	2.27	6.8706	6.8548	330	357	108.181818181818
3FMD_A	T0430TS196_4	T0430	2.38	6.3326	6.3515	330	357	108.181818181818
3FMD_A	T0430TS196_5	T0430	2.38	6.2837	6.3057	330	357	108.181818181818
3FMD_A	T0430TS213_1	T0430	2.50	-0.0728	0.6839	330	52	15.7575757575758
3FMD_A	T0430TS213_2	T0430	1.68	-1.8080	0.0287	330	69	20.9090909090909
3FMD_A	T0430TS213_3	T0430	2.82	-1.6548	0.0466	330	69	20.9090909090909
3FMD_A	T0430TS213_4	T0430	2.50	-0.0728	0.6839	330	52	15.7575757575758
3FMD_A	T0430TS213_5	T0430	1.69	-1.8080	0.0287	330	69	20.9090909090909
3FMD_A	T0430TS220_1	T0430	2.71	6.9684	6.9464	330	357	108.181818181818
3FMD_A	T0430TS220_2	T0430	2.83	5.3056	5.3912	330	357	108.181818181818
3FMD_A	T0430TS220_3	T0430	2.65	5.9903	6.0313	330	357	108.181818181818
3FMD_A	T0430TS220_4	T0430	2.34	6.4304	6.4430	330	357	108.181818181818
3FMD_A	T0430TS220_5	T0430	2.72	5.6479	5.7112	330	357	108.181818181818
3FMD_A	T0430TS234_1	T0430	2.31	5.6479	5.7112	330	357	108.181818181818
3FMD_A	T0430TS234_2	T0430	2.63	5.4034	5.4826	330	357	108.181818181818
3FMD_A	T0430TS234_3	T0430	2.63	5.4034	5.4826	330	357	108.181818181818
3FMD_A	T0430TS234_4	T0430	2.86	5.1554	5.2509	330	323	97.8787878787879
3FMD_A	T0430TS234_5	T0430	2.56	5.0699	5.1712	330	319	96.6666666666667
3FMD_A	T0430TS235_1	T0430	2.60	5.6968	5.7569	330	357	108.181818181818
3FMD_A	T0430TS235_2	T0430	2.53	6.2837	6.3057	330	357	108.181818181818
3FMD_A	T0430TS235_3	T0430	2.51	6.3326	6.3515	330	357	108.181818181818
3FMD_A	T0430TS235_4	T0430	2.60	5.7946	5.8483	330	356	107.878787878788
3FMD_A	T0430TS235_5	T0430	2.55	6.0386	6.0764	330	318	96.3636363636364
3FMD_A	T0430TS243_1	T0430	2.39	-0.5427	0.4095	330	22	6.66666666666667
3FMD_A	T0430TS247_1	T0430	2.58	6.1574	6.1876	330	317	96.0606060606061
3FMD_A	T0430TS247_2	T0430	2.34	6.3584	6.3756	330	317	96.0606060606061
3FMD_A	T0430TS247_3	T0430	2.42	5.6549	5.7177	330	317	96.0606060606061
3FMD_A	T0430TS247_4	T0430	2.24	6.3082	6.3286	330	317	96.0606060606061
3FMD_A	T0430TS247_5	T0430	2.30	6.3082	6.3286	330	317	96.0606060606061
3FMD_A	T0430TS256_1	T0430	2.52	6.1859	6.2142	330	357	108.181818181818
3FMD_A	T0430TS256_2	T0430	2.57	5.9903	6.0313	330	357	108.181818181818
3FMD_A	T0430TS256_3	T0430	2.41	6.0946	6.1289	330	242	73.3333333333333
3FMD_A	T0430TS256_4	T0430	2.81	6.2284	6.2540	330	244	73.9393939393939
3FMD_A	T0430TS256_5	T0430	2.45	6.1830	6.2115	330	236	71.5151515151515
3FMD_A	T0430TS262_1	T0430	2.80	-1.0035	0.2065	330	357	108.181818181818
3FMD_A	T0430TS262_2	T0430	2.58	-1.2480	0.1291	330	357	108.181818181818
3FMD_A	T0430TS262_3	T0430	2.32	-1.7860	0.0309	330	357	108.181818181818
3FMD_A	T0430TS262_4	T0430	2.64	-1.3458	0.1042	330	357	108.181818181818
3FMD_A	T0430TS262_5	T0430	2.84	-1.2969	0.1162	330	357	108.181818181818
3FMD_A	T0430TS266_1	T0430	2.28	6.3815	6.3972	330	357	108.181818181818
3FMD_A	T0430TS266_2	T0430	2.50	6.4898	6.4985	330	318	96.3636363636364
3FMD_A	T0430TS266_3	T0430	2.71	6.4397	6.4516	330	318	96.3636363636364
3FMD_A	T0430TS266_4	T0430	2.02	6.7405	6.7331	330	318	96.3636363636364
3FMD_A	T0430TS266_5	T0430	2.19	6.7809	6.7709	330	321	97.2727272727273
3FMD_A	T0430TS270_1	T0430	2.71	5.4851	5.5590	330	327	99.0909090909091
3FMD_A	T0430TS270_2	T0430	2.57	6.2837	6.3057	330	357	108.181818181818
3FMD_A	T0430TS270_3	T0430	2.82	6.0881	6.1227	330	357	108.181818181818
3FMD_A	T0430TS270_4	T0430	2.66	6.2837	6.3057	330	357	108.181818181818
3FMD_A	T0430TS270_5	T0430	2.55	5.9885	6.0296	330	318	96.3636363636364
3FMD_A	T0430TS272_1	T0430	3.07	-1.1502	0.1575	330	357	108.181818181818
3FMD_A	T0430TS272_2	T0430	3.10	-1.5414	0.0642	330	357	108.181818181818
3FMD_A	T0430TS272_3	T0430	2.81	-0.0742	0.6830	330	357	108.181818181818
3FMD_A	T0430TS272_4	T0430	2.95	-0.2698	0.5615	330	357	108.181818181818
3FMD_A	T0430TS272_5	T0430	3.06	-0.7589	0.3052	330	357	108.181818181818
3FMD_A	T0430TS279_1	T0430	2.55	6.8485	6.8342	330	281	85.1515151515152
3FMD_A	T0430TS281_1	T0430	2.83	-0.5903	0.3852	330	274	83.030303030303
3FMD_A	T0430TS281_2	T0430	2.95	-1.4026	0.0912	330	294	89.0909090909091
3FMD_A	T0430TS281_3	T0430	3.04	-0.8708	0.2574	330	314	95.1515151515152
3FMD_A	T0430TS281_4	T0430	2.66	-0.9802	0.2150	330	295	89.3939393939394
3FMD_A	T0430TS281_5	T0430	2.64	-1.7132	0.0390	330	281	85.1515151515152
3FMD_A	T0430TS282_1	T0430	3.19	6.4304	6.4430	330	357	108.181818181818
3FMD_A	T0430TS293_1	T0430	2.21	6.4793	6.4887	330	357	108.181818181818
3FMD_A	T0430TS293_2	T0430	2.10	6.6261	6.6260	330	357	108.181818181818
3FMD_A	T0430TS293_3	T0430	2.50	6.9195	6.9006	330	357	108.181818181818
3FMD_A	T0430TS293_4	T0430	2.38	6.4793	6.4887	330	357	108.181818181818
3FMD_A	T0430TS293_5	T0430	2.20	6.7239	6.7175	330	357	108.181818181818
3FMD_A	T0430TS296_1	T0430	2.34	6.3088	6.3291	330	296	89.6969696969697
3FMD_A	T0430TS296_2	T0430	2.36	6.0974	6.1315	330	296	89.6969696969697
3FMD_A	T0430TS296_3	T0430	2.45	5.9389	5.9832	330	296	89.6969696969697
3FMD_A	T0430TS296_4	T0430	2.30	6.3088	6.3291	330	296	89.6969696969697
3FMD_A	T0430TS296_5	T0430	2.42	6.2031	6.2303	330	296	89.6969696969697
3FMD_A	T0430TS297_1	T0430	2.50	5.5201	5.5917	330	319	96.6666666666667
3FMD_A	T0430TS297_2	T0430	2.80	5.0199	5.1245	330	319	96.6666666666667
3FMD_A	T0430TS297_3	T0430	2.50	5.4034	5.4826	330	340	103.030303030303
3FMD_A	T0430TS297_4	T0430	2.63	5.1889	5.2822	330	324	98.1818181818182
3FMD_A	T0430TS297_5	T0430	2.50	6.0704	6.1062	330	319	96.6666666666667
3FMD_A	T0430TS299_1	T0430	2.98	6.5772	6.5802	330	357	108.181818181818
3FMD_A	T0430TS299_2	T0430	2.32	6.6750	6.6718	330	357	108.181818181818
3FMD_A	T0430TS299_3	T0430	2.27	6.8706	6.8548	330	357	108.181818181818
3FMD_A	T0430TS299_4	T0430	2.38	6.2837	6.3057	330	357	108.181818181818
3FMD_A	T0430TS299_5	T0430	2.38	6.3326	6.3515	330	357	108.181818181818
3FMD_A	T0430TS316_1	T0430	2.57	5.9414	5.9855	330	357	108.181818181818
3FMD_A	T0430TS316_2	T0430	2.37	5.3545	5.4369	330	357	108.181818181818
3FMD_A	T0430TS316_3	T0430	2.51	5.8925	5.9398	330	357	108.181818181818
3FMD_A	T0430TS316_4	T0430	2.77	5.2078	5.2999	330	357	108.181818181818
3FMD_A	T0430TS316_5	T0430	2.57	5.4523	5.5283	330	357	108.181818181818
3FMD_A	T0430TS318_1	T0430	2.44	6.9560	6.9348	330	293	88.7878787878788
3FMD_A	T0430TS318_2	T0430	2.99	5.9335	5.9781	330	299	90.6060606060606
3FMD_A	T0430TS318_3	T0430	2.91	5.9335	5.9781	330	299	90.6060606060606
3FMD_A	T0430TS318_4	T0430	2.32	6.1813	6.2100	330	284	86.0606060606061
3FMD_A	T0430TS318_5	T0430	2.69	5.7126	5.7716	330	294	89.0909090909091
3FMD_A	T0430TS322_1	T0430	2.84	5.4523	5.5283	330	357	108.181818181818
3FMD_A	T0430TS322_2	T0430	2.46	5.4523	5.5283	330	357	108.181818181818
3FMD_A	T0430TS322_3	T0430	2.67	6.1859	6.2142	330	357	108.181818181818
3FMD_A	T0430TS322_4	T0430	2.30	6.1370	6.1685	330	357	108.181818181818
3FMD_A	T0430TS322_5	T0430	2.65	6.1370	6.1685	330	357	108.181818181818
3FMD_A	T0430TS337_1	T0430	2.44	5.8435	5.8941	330	357	108.181818181818
3FMD_A	T0430TS340_1	T0430	2.86	5.7457	5.8026	330	357	108.181818181818
3FMD_A	T0430TS340_2	T0430	2.72	5.8435	5.8941	330	357	108.181818181818
3FMD_A	T0430TS340_3	T0430	2.86	5.7457	5.8026	330	357	108.181818181818
3FMD_A	T0430TS340_4	T0430	2.72	5.5990	5.6654	330	357	108.181818181818
3FMD_A	T0430TS340_5	T0430	2.77	5.7946	5.8483	330	357	108.181818181818
3FMD_A	T0430TS349_1	T0430	2.78	7.6943	7.6257	330	248	75.1515151515152
3FMD_A	T0430TS351_1	T0430	2.71	6.9684	6.9464	330	357	108.181818181818
3FMD_A	T0430TS351_2	T0430	2.83	5.3056	5.3912	330	357	108.181818181818
3FMD_A	T0430TS351_3	T0430	2.65	5.9903	6.0313	330	357	108.181818181818
3FMD_A	T0430TS351_4	T0430	2.34	6.4304	6.4430	330	357	108.181818181818
3FMD_A	T0430TS351_5	T0430	2.72	5.6479	5.7112	330	357	108.181818181818
3FMD_A	T0430TS379_1	T0430	2.16	6.8217	6.8091	330	357	108.181818181818
3FMD_A	T0430TS379_2	T0430	2.24	6.7239	6.7175	330	357	108.181818181818
3FMD_A	T0430TS379_3	T0430	2.63	6.8706	6.8548	330	357	108.181818181818
3FMD_A	T0430TS379_4	T0430	2.26	6.6261	6.6260	330	357	108.181818181818
3FMD_A	T0430TS379_5	T0430	2.36	6.1370	6.1685	330	357	108.181818181818
3FMD_A	T0430TS385_1	T0430	2.60	4.8165	4.9347	330	350	106.060606060606
3FMD_A	T0430TS385_2	T0430	2.45	6.1574	6.1876	330	317	96.0606060606061
3FMD_A	T0430TS385_3	T0430	2.62	6.4304	6.4430	330	357	108.181818181818
3FMD_A	T0430TS385_4	T0430	2.36	6.8184	6.8060	330	247	74.8484848484848
3FMD_A	T0430TS385_5	T0430	2.40	7.0132	6.9883	330	281	85.1515151515152
3FMD_A	T0430TS387_1	T0430	2.42	6.7405	6.7331	330	318	96.3636363636364
3FMD_A	T0430TS394_1	T0430	2.90	5.6200	5.6851	330	252	76.3636363636364
3FMD_A	T0430TS396_1	T0430	2.43	6.2893	6.3109	330	318	96.3636363636364
3FMD_A	T0430TS396_2	T0430	2.41	6.2348	6.2600	330	357	108.181818181818
3FMD_A	T0430TS396_3	T0430	2.24	6.1631	6.1929	330	314	95.1515151515152
3FMD_A	T0430TS396_4	T0430	2.64	5.6046	5.6707	330	317	96.0606060606061
3FMD_A	T0430TS396_5	T0430	2.30	5.8435	5.8941	330	347	105.151515151515
3FMD_A	T0430TS407_1	T0430	2.24	6.6261	6.6260	330	357	108.181818181818
3FMD_A	T0430TS407_2	T0430	2.99	6.6750	6.6718	330	357	108.181818181818
3FMD_A	T0430TS407_3	T0430	2.12	6.7728	6.7633	330	357	108.181818181818
3FMD_A	T0430TS407_4	T0430	2.62	6.7239	6.7175	330	357	108.181818181818
3FMD_A	T0430TS407_5	T0430	2.78	6.7728	6.7633	330	357	108.181818181818
3FMD_A	T0430TS408_1	T0430	2.73	6.4793	6.4887	330	357	108.181818181818
3FMD_A	T0430TS408_2	T0430	2.42	6.4793	6.4887	330	357	108.181818181818
3FMD_A	T0430TS408_3	T0430	2.77	6.6261	6.6260	330	357	108.181818181818
3FMD_A	T0430TS408_4	T0430	2.62	6.6750	6.6718	330	357	108.181818181818
3FMD_A	T0430TS408_5	T0430	2.58	6.2837	6.3057	330	357	108.181818181818
3FMD_A	T0430TS409_1	T0430	2.42	5.9903	6.0313	330	357	108.181818181818
3FMD_A	T0430TS409_2	T0430	2.60	6.0392	6.0770	330	357	108.181818181818
3FMD_A	T0430TS409_3	T0430	2.38	6.6750	6.6718	330	357	108.181818181818
3FMD_A	T0430TS409_4	T0430	2.48	6.2837	6.3057	330	357	108.181818181818
3FMD_A	T0430TS409_5	T0430	2.23	6.3815	6.3972	330	357	108.181818181818
3FMD_A	T0430TS415_1	T0430	2.52	5.8925	5.9398	330	357	108.181818181818
3FMD_A	T0430TS415_2	T0430	2.66	5.9414	5.9855	330	357	108.181818181818
3FMD_A	T0430TS415_3	T0430	2.62	5.6968	5.7569	330	357	108.181818181818
3FMD_A	T0430TS415_4	T0430	2.46	5.9903	6.0313	330	357	108.181818181818
3FMD_A	T0430TS415_5	T0430	2.77	5.5501	5.6197	330	357	108.181818181818
3FMD_A	T0430TS419_1	T0430	2.62	6.8706	6.8548	330	357	108.181818181818
3FMD_A	T0430TS420_1	T0430	2.61	-1.2969	0.1162	330	357	108.181818181818
3FMD_A	T0430TS425_1	T0430	2.75	6.1370	6.1685	330	357	108.181818181818
3FMD_A	T0430TS425_2	T0430	2.32	6.5282	6.5345	330	357	108.181818181818
3FMD_A	T0430TS425_3	T0430	2.69	5.9903	6.0313	330	357	108.181818181818
3FMD_A	T0430TS425_4	T0430	2.38	5.8435	5.8941	330	357	108.181818181818
3FMD_A	T0430TS425_5	T0430	2.77	5.5012	5.5740	330	357	108.181818181818
3FMD_A	T0430TS426_1	T0430	2.24	6.7239	6.7175	330	357	108.181818181818
3FMD_A	T0430TS426_2	T0430	2.63	6.8706	6.8548	330	357	108.181818181818
3FMD_A	T0430TS426_3	T0430	2.16	6.8217	6.8091	330	357	108.181818181818
3FMD_A	T0430TS426_4	T0430	2.20	6.4793	6.4887	330	357	108.181818181818
3FMD_A	T0430TS426_5	T0430	2.28	6.7728	6.7633	330	357	108.181818181818
3FMD_A	T0430TS427_1	T0430	2.43	5.7457	5.8026	330	332	100.606060606061
3FMD_A	T0430TS429_1	T0430	2.66	6.9684	6.9464	330	333	100.909090909091
3FMD_A	T0430TS429_2	T0430	2.54	7.2619	7.2210	330	357	108.181818181818
3FMD_A	T0430TS429_3	T0430	2.54	7.2619	7.2210	330	357	108.181818181818
3FMD_A	T0430TS429_4	T0430	2.89	6.7239	6.7175	330	357	108.181818181818
3FMD_A	T0430TS429_5	T0430	2.69	6.5772	6.5802	330	357	108.181818181818
3FMD_A	T0430TS434_1	T0430	2.63	6.7728	6.7633	330	357	108.181818181818
3FMD_A	T0430TS434_2	T0430	2.31	6.3326	6.3515	330	357	108.181818181818
3FMD_A	T0430TS434_3	T0430	2.31	6.6750	6.6718	330	357	108.181818181818
3FMD_A	T0430TS434_4	T0430	2.64	6.6261	6.6260	330	357	108.181818181818
3FMD_A	T0430TS434_5	T0430	2.57	5.9414	5.9855	330	357	108.181818181818
3FMD_A	T0430TS436_1	T0430	2.66	6.9684	6.9464	330	333	100.909090909091
3FMD_A	T0430TS436_2	T0430	2.57	5.8925	5.9398	330	331	100.30303030303
3FMD_A	T0430TS436_3	T0430	2.94	6.0392	6.0770	330	331	100.30303030303
3FMD_A	T0430TS436_4	T0430	2.33	6.2348	6.2600	330	354	107.272727272727
3FMD_A	T0430TS436_5	T0430	2.58	6.0881	6.1227	330	354	107.272727272727
3FMD_A	T0430TS438_1	T0430	2.66	4.4252	4.5699	330	357	108.181818181818
3FMD_A	T0430TS438_2	T0430	2.49	6.3326	6.3515	330	357	108.181818181818
3FMD_A	T0430TS438_3	T0430	2.47	5.3545	5.4369	330	357	108.181818181818
3FMD_A	T0430TS438_4	T0430	2.73	5.2567	5.3456	330	357	108.181818181818
3FMD_A	T0430TS438_5	T0430	2.78	3.8384	4.0242	330	357	108.181818181818
3FMD_A	T0430TS443_1	T0430	2.47	6.3815	6.3972	330	357	108.181818181818
3FMD_A	T0430TS443_2	T0430	3.07	5.8435	5.8941	330	357	108.181818181818
3FMD_A	T0430TS443_3	T0430	2.35	6.0392	6.0770	330	357	108.181818181818
3FMD_A	T0430TS443_4	T0430	2.46	6.9195	6.9006	330	357	108.181818181818
3FMD_A	T0430TS443_5	T0430	2.36	6.2348	6.2600	330	357	108.181818181818
3FMD_A	T0430TS449_1	T0430	2.76	5.7016	5.7613	330	303	91.8181818181818
3FMD_A	T0430TS449_2	T0430	2.39	5.8905	5.9379	330	304	92.1212121212121
3FMD_A	T0430TS449_3	T0430	2.35	5.5977	5.6642	330	303	91.8181818181818
3FMD_A	T0430TS449_4	T0430	2.35	5.5977	5.6642	330	303	91.8181818181818
3FMD_A	T0430TS449_5	T0430	2.35	5.5977	5.6642	330	303	91.8181818181818
3FMD_A	T0430TS450_1_1	T0430	2.87	0.8269	1.3430	330	264	80
3FMD_A	T0430TS450_1_2	T0430	nan	-4.1989	0.0000	330	53	16.0606060606061
3FMD_A	T0430TS450_2_1	T0430	2.48	3.8396	4.0254	330	41	12.4242424242424
3FMD_A	T0430TS450_2_2	T0430	1.49	1.9481	2.2978	330	20	6.06060606060606
3FMD_A	T0430TS450_3_1	T0430	2.61	6.0544	6.0912	330	264	80
3FMD_A	T0430TS450_3_2	T0430	2.93	-0.2975	0.5451	330	53	16.0606060606061
3FMD_A	T0430TS450_4_1	T0430	2.54	-1.2032	0.1417	330	273	82.7272727272727
3FMD_A	T0430TS450_4_2	T0430	2.34	-0.3401	0.5204	330	49	14.8484848484848
3FMD_A	T0430TS450_5_1	T0430	2.84	5.1650	5.2600	330	304	92.1212121212121
3FMD_A	T0430TS450_5_2	T0430	1.05	-2.8950	0.0001	330	46	13.9393939393939
3FMD_A	T0430TS453_1	T0430	2.81	6.9684	6.9464	330	357	108.181818181818
3FMD_A	T0430TS453_2	T0430	2.45	6.7239	6.7175	330	357	108.181818181818
3FMD_A	T0430TS453_3	T0430	2.27	6.7239	6.7175	330	357	108.181818181818
3FMD_A	T0430TS453_4	T0430	2.36	6.6750	6.6718	330	357	108.181818181818
3FMD_A	T0430TS453_5	T0430	2.36	6.9195	6.9006	330	357	108.181818181818
3FMD_A	T0430TS454_1	T0430	2.51	-1.1762	0.1496	330	315	95.4545454545455
3FMD_A	T0430TS454_2	T0430	3.21	2.9580	3.2115	330	340	103.030303030303
3FMD_A	T0430TS454_3	T0430	2.49	5.2567	5.3456	330	352	106.666666666667
3FMD_A	T0430TS454_4	T0430	3.01	-0.7589	0.3052	330	331	100.30303030303
3FMD_A	T0430TS454_5	T0430	2.35	-1.5934	0.0556	330	271	82.1212121212121
3FMD_A	T0430TS462_1	T0430	2.52	4.9143	5.0259	330	357	108.181818181818
3FMD_A	T0430TS462_2	T0430	2.70	4.4252	4.5699	330	357	108.181818181818
3FMD_A	T0430TS462_3	T0430	2.58	4.9632	5.0716	330	357	108.181818181818
3FMD_A	T0430TS462_4	T0430	2.53	4.9143	5.0259	330	357	108.181818181818
3FMD_A	T0430TS462_5	T0430	2.71	4.5720	4.7066	330	357	108.181818181818
3FMD_A	T0430TS475_1	T0430	2.56	5.2078	5.2999	330	357	108.181818181818
3FMD_A	T0430TS475_2	T0430	2.72	5.3056	5.3912	330	357	108.181818181818
3FMD_A	T0430TS475_3	T0430	2.41	5.3056	5.3912	330	357	108.181818181818
3FMD_A	T0430TS475_4	T0430	2.73	4.9632	5.0716	330	357	108.181818181818
3FMD_A	T0430TS475_5	T0430	3.32	5.4034	5.4826	330	357	108.181818181818
3FMD_A	T0430TS477_1	T0430	3.00	5.0121	5.1172	330	357	108.181818181818
3FMD_A	T0430TS477_2	T0430	2.36	6.2421	6.2668	330	241	73.030303030303
3FMD_A	T0430TS477_3	T0430	2.38	6.5016	6.5095	330	250	75.7575757575758
3FMD_A	T0430TS477_4	T0430	2.48	6.3649	6.3816	330	278	84.2424242424242
3FMD_A	T0430TS477_5	T0430	3.03	6.0839	6.1188	330	273	82.7272727272727
3FMD_A	T0430TS479_1	T0430	1.67	-1.3947	0.0930	330	357	108.181818181818
3FMD_A	T0430TS479_2	T0430	3.02	-1.0524	0.1893	330	357	108.181818181818
3FMD_A	T0430TS479_3	T0430	1.97	-1.2969	0.1162	330	357	108.181818181818
3FMD_A	T0430TS479_4	T0430	1.74	-1.3458	0.1042	330	357	108.181818181818
3FMD_A	T0430TS479_5	T0430	2.73	-1.1013	0.1729	330	357	108.181818181818
3IQ7_A	2WB8_A	T0430	0.75	13.2622	12.8388	331	330	99.6978851963746
3IQ7_A	2VUW_A	T0430	0.62	13.1702	12.7526	331	325	98.1873111782477
3IQ7_A	T0430AL019_1	T0430	2.64	6.0624	6.0987	331	274	82.7794561933535
3IQ7_A	T0430AL019_3	T0430	2.46	6.7238	6.7175	331	272	82.1752265861027
3IQ7_A	T0430AL019_5	T0430	2.52	6.2884	6.3101	331	297	89.7280966767372
3IQ7_A	T0430AL421_1	T0430	2.92	7.5122	7.4553	331	261	78.8519637462236
3IQ7_A	T0430AL421_2	T0430	2.61	6.8905	6.8734	331	242	73.1117824773414
3IQ7_A	T0430AL421_3	T0430	2.96	5.5749	5.6429	331	278	83.987915407855
3IQ7_A	T0430AL421_4	T0430	2.17	7.8699	7.7902	331	242	73.1117824773414
3IQ7_A	T0430AL421_5	T0430	2.88	7.5004	7.4443	331	268	80.9667673716012
3IQ7_A	T0430TS002_1	T0430	2.67	6.1059	6.1394	331	329	99.3957703927492
3IQ7_A	T0430TS002_2	T0430	3.20	5.2236	5.3147	331	357	107.85498489426
3IQ7_A	T0430TS002_3	T0430	2.62	5.1256	5.2231	331	349	105.438066465257
3IQ7_A	T0430TS002_4	T0430	2.72	4.3903	4.5374	331	345	104.229607250755
3IQ7_A	T0430TS002_5	T0430	2.09	0.2998	0.9397	331	102	30.8157099697885
3IQ7_A	T0430TS007_1	T0430	2.41	5.7554	5.8116	331	317	95.7703927492447
3IQ7_A	T0430TS007_2	T0430	2.21	5.9564	5.9996	331	317	95.7703927492447
3IQ7_A	T0430TS007_3	T0430	2.28	6.3584	6.3756	331	317	95.7703927492447
3IQ7_A	T0430TS007_4	T0430	2.40	6.0067	6.0466	331	317	95.7703927492447
3IQ7_A	T0430TS007_5	T0430	2.46	5.8882	5.9358	331	318	96.0725075528701
3IQ7_A	T0430TS012_1	T0430	2.36	6.4490	6.4603	331	357	107.85498489426
3IQ7_A	T0430TS013_1	T0430	2.39	5.8118	5.8643	331	357	107.85498489426
3IQ7_A	T0430TS013_2	T0430	2.60	6.8411	6.8272	331	357	107.85498489426
3IQ7_A	T0430TS013_3	T0430	3.25	5.7628	5.8185	331	357	107.85498489426
3IQ7_A	T0430TS013_4	T0430	2.37	6.5960	6.5979	331	357	107.85498489426
3IQ7_A	T0430TS013_5	T0430	2.61	5.5667	5.6352	331	357	107.85498489426
3IQ7_A	T0430TS014_1	T0430	3.08	3.1159	3.3565	331	357	107.85498489426
3IQ7_A	T0430TS020_1	T0430	2.15	6.8411	6.8272	331	357	107.85498489426
3IQ7_A	T0430TS020_2	T0430	2.61	5.5667	5.6352	331	357	107.85498489426
3IQ7_A	T0430TS020_3	T0430	2.60	6.2039	6.2311	331	357	107.85498489426
3IQ7_A	T0430TS020_4	T0430	2.57	6.1059	6.1394	331	357	107.85498489426
3IQ7_A	T0430TS020_5	T0430	2.73	6.0078	6.0477	331	357	107.85498489426
3IQ7_A	T0430TS034_1	T0430	2.11	6.6941	6.6896	331	357	107.85498489426
3IQ7_A	T0430TS034_2	T0430	2.52	6.7921	6.7814	331	357	107.85498489426
3IQ7_A	T0430TS034_3	T0430	2.25	7.0372	7.0107	331	357	107.85498489426
3IQ7_A	T0430TS034_4	T0430	2.36	6.5470	6.5520	331	357	107.85498489426
3IQ7_A	T0430TS034_5	T0430	2.25	6.4000	6.4145	331	357	107.85498489426
3IQ7_A	T0430TS048_1	T0430	3.10	4.0711	4.2404	331	308	93.0513595166163
3IQ7_A	T0430TS048_2	T0430	2.77	5.8674	5.9164	331	308	93.0513595166163
3IQ7_A	T0430TS048_3	T0430	2.62	5.8595	5.9090	331	314	94.8640483383686
3IQ7_A	T0430TS048_4	T0430	2.43	5.3029	5.3887	331	308	93.0513595166163
3IQ7_A	T0430TS048_5	T0430	2.55	5.4957	5.5689	331	300	90.6344410876133
3IQ7_A	T0430TS057_1	T0430	2.19	6.7921	6.7814	331	357	107.85498489426
3IQ7_A	T0430TS057_2	T0430	2.32	6.7431	6.7355	331	357	107.85498489426
3IQ7_A	T0430TS057_3	T0430	3.08	6.8411	6.8272	331	357	107.85498489426
3IQ7_A	T0430TS057_4	T0430	2.32	6.6941	6.6896	331	357	107.85498489426
3IQ7_A	T0430TS057_5	T0430	3.01	6.1059	6.1394	331	357	107.85498489426
3IQ7_A	T0430TS063_1	T0430	2.16	-1.4426	0.0828	331	357	107.85498489426
3IQ7_A	T0430TS069_1	T0430	2.17	7.0372	7.0107	331	357	107.85498489426
3IQ7_A	T0430TS069_2	T0430	2.93	5.8118	5.8643	331	357	107.85498489426
3IQ7_A	T0430TS069_3	T0430	2.67	6.3019	6.3228	331	357	107.85498489426
3IQ7_A	T0430TS069_4	T0430	2.80	5.7137	5.7727	331	357	107.85498489426
3IQ7_A	T0430TS069_5	T0430	2.40	5.9098	5.9560	331	357	107.85498489426
3IQ7_A	T0430TS073_1	T0430	3.15	1.4984	1.9039	331	357	107.85498489426
3IQ7_A	T0430TS073_2	T0430	2.92	1.7925	2.1603	331	357	107.85498489426
3IQ7_A	T0430TS073_3	T0430	2.88	1.7925	2.1603	331	357	107.85498489426
3IQ7_A	T0430TS073_4	T0430	2.86	2.0866	2.4211	331	357	107.85498489426
3IQ7_A	T0430TS073_5	T0430	2.97	1.1553	1.6122	331	357	107.85498489426
3IQ7_A	T0430TS085_1	T0430	2.73	6.1059	6.1394	331	357	107.85498489426
3IQ7_A	T0430TS085_2	T0430	2.34	6.1059	6.1394	331	357	107.85498489426
3IQ7_A	T0430TS085_3	T0430	2.34	5.8608	5.9102	331	357	107.85498489426
3IQ7_A	T0430TS085_4	T0430	2.45	5.7628	5.8185	331	357	107.85498489426
3IQ7_A	T0430TS085_5	T0430	2.92	4.8805	4.9943	331	357	107.85498489426
3IQ7_A	T0430TS095_2	T0430	2.53	6.0707	6.1065	331	248	74.9244712990937
3IQ7_A	T0430TS100_1	T0430	2.66	6.6451	6.6438	331	357	107.85498489426
3IQ7_A	T0430TS100_2	T0430	2.34	6.0078	6.0477	331	357	107.85498489426
3IQ7_A	T0430TS100_3	T0430	2.66	5.7137	5.7727	331	357	107.85498489426
3IQ7_A	T0430TS100_4	T0430	2.43	6.6338	6.6332	331	259	78.2477341389728
3IQ7_A	T0430TS100_5	T0430	2.27	6.1549	6.1852	331	357	107.85498489426
3IQ7_A	T0430TS116_1	T0430	2.61	5.8608	5.9102	331	357	107.85498489426
[truncated: 73,466 more rows]
