# Supplementary material for: Addressing the Role of Conformational Diversity in Protein Structure Prediction
Source: PLoS One. 2016 May 9;11(5):e0154923. doi: 10.1371/journal.pone.0154923 (PMC4861349; doi:10.1371/journal.pone.0154923)
Supplement: S1 Dataset — (GZ) [file pone.0154923.s002.gz › Palopoli-Monzon_2016_SI/Structural_alignments/SET_CASP/rmsd_mammoth_T0193.out.cov]

T0193	1XCB_A	T0193	0.75	10.5799	10.3273	205	204	99.5121951219512
T0193	3IKT_A	T0193	2.63	9.8170	9.6130	205	204	99.5121951219512
T0193	T0193AL015_1	T0193	2.65	-0.7801	0.2959	205	137	66.8292682926829
T0193	T0193AL025_1_1	T0193	2.78	2.4098	2.7118	205	62	30.2439024390244
T0193	T0193AL025_1_2	T0193	2.47	5.4658	5.5410	205	121	59.0243902439024
T0193	T0193AL032_1	T0193	1.78	5.1541	5.2498	205	61	29.7560975609756
T0193	T0193AL041_2_1	T0193	2.70	2.3224	2.6328	205	58	28.2926829268293
T0193	T0193AL041_2_2	T0193	2.23	5.6726	5.7342	205	138	67.3170731707317
T0193	T0193AL041_3_1	T0193	2.70	2.3224	2.6328	205	58	28.2926829268293
T0193	T0193AL041_3_2	T0193	2.23	5.6726	5.7342	205	138	67.3170731707317
T0193	T0193AL044_1	T0193	2.71	1.0452	1.5207	205	91	44.390243902439
T0193	T0193AL054_1	T0193	3.21	-0.2468	0.5753	205	211	102.926829268293
T0193	T0193AL054_2	T0193	2.92	-0.1086	0.6610	205	211	102.926829268293
T0193	T0193AL054_3	T0193	3.09	0.0988	0.7981	205	211	102.926829268293
T0193	T0193AL054_4	T0193	2.67	-0.1086	0.6610	205	211	102.926829268293
T0193	T0193AL056_1_1	T0193	2.67	1.7343	2.1092	205	32	15.609756097561
T0193	T0193AL056_1_2	T0193	2.23	6.1268	6.1589	205	99	48.2926829268293
T0193	T0193AL064_1_1	T0193	2.38	2.4381	2.7374	205	67	32.6829268292683
T0193	T0193AL064_1_2	T0193	2.54	-0.1750	0.6192	205	96	46.8292682926829
T0193	T0193AL078_1	T0193	2.54	5.6114	5.6770	205	118	57.5609756097561
T0193	T0193AL105_1_1	T0193	2.62	1.2739	1.7120	205	65	31.7073170731707
T0193	T0193AL105_1_2	T0193	2.61	6.3382	6.3567	205	94	45.8536585365854
T0193	T0193AL144_1	T0193	2.87	3.6792	3.8767	205	170	82.9268292682927
T0193	T0193AL144_2	T0193	2.67	1.7881	2.1564	205	174	84.8780487804878
T0193	T0193AL144_3	T0193	2.98	1.4509	1.8630	205	186	90.7317073170732
T0193	T0193AL144_4	T0193	2.93	1.3356	1.7644	205	189	92.1951219512195
T0193	T0193AL144_5	T0193	2.80	2.7283	3.0012	205	170	82.9268292682927
T0193	T0193AL203_1_1	T0193	2.82	0.1214	0.8136	205	66	32.1951219512195
T0193	T0193AL203_1_2	T0193	2.47	5.4658	5.5410	205	121	59.0243902439024
T0193	T0193AL203_2_1	T0193	2.05	-0.6263	0.3674	205	71	34.6341463414634
T0193	T0193AL203_2_2	T0193	2.57	5.5674	5.6359	205	121	59.0243902439024
T0193	T0193AL203_3_1	T0193	2.78	2.9860	3.2371	205	47	22.9268292682927
T0193	T0193AL203_3_2	T0193	2.52	6.0274	6.0660	205	95	46.3414634146341
T0193	T0193AL203_4_1	T0193	2.10	2.1788	2.5037	205	66	32.1951219512195
T0193	T0193AL203_4_2	T0193	2.47	5.4658	5.5410	205	121	59.0243902439024
T0193	T0193AL203_5_1	T0193	2.17	0.4219	1.0293	205	62	30.2439024390244
T0193	T0193AL203_5_2	T0193	2.57	5.5674	5.6359	205	121	59.0243902439024
T0193	T0193AL331_1	T0193	3.13	1.2348	1.6789	205	180	87.8048780487805
T0193	T0193AL331_2	T0193	2.76	-0.4635	0.4514	205	195	95.1219512195122
T0193	T0193AL391_1	T0193	0.65	0.4314	1.0363	205	11	5.36585365853659
T0193	T0193AL397_1_1	T0193	2.53	2.5962	2.8809	205	40	19.5121951219512
T0193	T0193AL397_1_2	T0193	2.42	-2.4027	0.0020	205	16	7.80487804878049
T0193	T0193AL397_1_3	T0193	2.54	-1.6153	0.0523	205	54	26.3414634146341
T0193	T0193AL397_2_1	T0193	2.31	-1.0027	0.2068	205	33	16.0975609756098
T0193	T0193AL397_2_2	T0193	2.42	-2.4027	0.0020	205	16	7.80487804878049
T0193	T0193AL397_2_3	T0193	2.35	0.1156	0.8096	205	52	25.3658536585366
T0193	T0193AL400_1	T0193	2.52	5.4208	5.4989	205	99	48.2926829268293
T0193	T0193AL435_1_1	T0193	2.70	2.3883	2.6924	205	57	27.8048780487805
T0193	T0193AL435_1_2	T0193	2.33	6.4114	6.4251	205	136	66.3414634146341
T0193	T0193AL476_1_1	T0193	2.03	5.9218	5.9672	205	116	56.5853658536585
T0193	T0193AL476_1_2	T0193	2.61	2.8819	3.1417	205	70	34.1463414634146
T0193	T0193AL529_1	T0193	2.74	-0.8451	0.2680	205	158	77.0731707317073
T0193	T0193AL529_2	T0193	3.22	3.8926	4.0746	205	136	66.3414634146341
T0193	T0193AL537_1	T0193	2.47	5.4658	5.5410	205	121	59.0243902439024
T0193	T0193AL537_2	T0193	2.25	5.1747	5.2690	205	91	44.390243902439
T0193	T0193AL581_1	T0193	2.54	-1.5599	0.0610	205	210	102.439024390244
T0193	T0193AL581_2	T0193	2.34	-0.9379	0.2309	205	210	102.439024390244
T0193	T0193AL581_3	T0193	2.50	-0.1086	0.6610	205	210	102.439024390244
T0193	T0193DR068_1	T0193	no_data	no_data	no_data	205	no_data	no_data
T0193	T0193DR355_1	T0193	no_data	no_data	no_data	205	no_data	no_data
T0193	T0193DR355_2	T0193	no_data	no_data	no_data	205	no_data	no_data
T0193	T0193DR355_4	T0193	no_data	no_data	no_data	205	no_data	no_data
T0193	T0193DR454_1	T0193	no_data	no_data	no_data	205	no_data	no_data
T0193	T0193DR454_2	T0193	no_data	no_data	no_data	205	no_data	no_data
T0193	T0193DR454_3	T0193	no_data	no_data	no_data	205	no_data	no_data
T0193	T0193RR020_1	T0193	no_data	no_data	no_data	205	no_data	no_data
T0193	T0193RR022_1	T0193	no_data	no_data	no_data	205	no_data	no_data
T0193	T0193RR131_1	T0193	no_data	no_data	no_data	205	no_data	no_data
T0193	T0193RR397_1	T0193	no_data	no_data	no_data	205	no_data	no_data
T0193	T0193RR517_1	T0193	no_data	no_data	no_data	205	no_data	no_data
T0193	T0193RR587_1	T0193	no_data	no_data	no_data	205	no_data	no_data
T0193	T0193SS001_1	T0193	no_data	no_data	no_data	205	no_data	no_data
T0193	T0193SS007_1	T0193	no_data	no_data	no_data	205	no_data	no_data
T0193	T0193SS020_1	T0193	no_data	no_data	no_data	205	no_data	no_data
T0193	T0193SS023_1	T0193	no_data	no_data	no_data	205	no_data	no_data
T0193	T0193SS032_1	T0193	no_data	no_data	no_data	205	no_data	no_data
T0193	T0193SS041_1	T0193	no_data	no_data	no_data	205	no_data	no_data
T0193	T0193SS041_2	T0193	no_data	no_data	no_data	205	no_data	no_data
T0193	T0193SS044_1	T0193	no_data	no_data	no_data	205	no_data	no_data
T0193	T0193SS044_2	T0193	no_data	no_data	no_data	205	no_data	no_data
T0193	T0193SS054_1	T0193	no_data	no_data	no_data	205	no_data	no_data
T0193	T0193SS054_2	T0193	no_data	no_data	no_data	205	no_data	no_data
T0193	T0193SS054_3	T0193	no_data	no_data	no_data	205	no_data	no_data
T0193	T0193SS054_4	T0193	no_data	no_data	no_data	205	no_data	no_data
T0193	T0193SS055_1	T0193	no_data	no_data	no_data	205	no_data	no_data
T0193	T0193SS056_1	T0193	no_data	no_data	no_data	205	no_data	no_data
T0193	T0193SS067_1	T0193	no_data	no_data	no_data	205	no_data	no_data
T0193	T0193SS068_1	T0193	no_data	no_data	no_data	205	no_data	no_data
T0193	T0193SS069_1	T0193	no_data	no_data	no_data	205	no_data	no_data
T0193	T0193SS072_1	T0193	no_data	no_data	no_data	205	no_data	no_data
T0193	T0193SS100_1	T0193	no_data	no_data	no_data	205	no_data	no_data
T0193	T0193SS100_2	T0193	no_data	no_data	no_data	205	no_data	no_data
T0193	T0193SS108_1	T0193	no_data	no_data	no_data	205	no_data	no_data
T0193	T0193SS131_1	T0193	no_data	no_data	no_data	205	no_data	no_data
T0193	T0193SS137_1	T0193	no_data	no_data	no_data	205	no_data	no_data
T0193	T0193SS254_1	T0193	no_data	no_data	no_data	205	no_data	no_data
T0193	T0193SS266_1	T0193	no_data	no_data	no_data	205	no_data	no_data
T0193	T0193SS270_1	T0193	no_data	no_data	no_data	205	no_data	no_data
T0193	T0193SS273_1	T0193	no_data	no_data	no_data	205	no_data	no_data
T0193	T0193SS356_1	T0193	no_data	no_data	no_data	205	no_data	no_data
T0193	T0193SS357_1	T0193	no_data	no_data	no_data	205	no_data	no_data
T0193	T0193SS389_1	T0193	no_data	no_data	no_data	205	no_data	no_data
T0193	T0193SS393_1	T0193	no_data	no_data	no_data	205	no_data	no_data
T0193	T0193SS393_2	T0193	no_data	no_data	no_data	205	no_data	no_data
T0193	T0193SS396_1	T0193	no_data	no_data	no_data	205	no_data	no_data
T0193	T0193SS420_1	T0193	no_data	no_data	no_data	205	no_data	no_data
T0193	T0193SS442_1	T0193	no_data	no_data	no_data	205	no_data	no_data
T0193	T0193SS449_1	T0193	no_data	no_data	no_data	205	no_data	no_data
T0193	T0193SS463_1	T0193	no_data	no_data	no_data	205	no_data	no_data
T0193	T0193SS474_1	T0193	no_data	no_data	no_data	205	no_data	no_data
T0193	T0193SS517_1	T0193	no_data	no_data	no_data	205	no_data	no_data
T0193	T0193SS531_1	T0193	no_data	no_data	no_data	205	no_data	no_data
T0193	T0193SS531_2	T0193	no_data	no_data	no_data	205	no_data	no_data
T0193	T0193SS531_3	T0193	no_data	no_data	no_data	205	no_data	no_data
T0193	T0193SS531_4	T0193	no_data	no_data	no_data	205	no_data	no_data
T0193	T0193SS531_5	T0193	no_data	no_data	no_data	205	no_data	no_data
T0193	T0193TS001_1	T0193	2.75	3.2088	3.4420	205	211	102.926829268293
T0193	T0193TS001_2	T0193	2.80	3.6235	3.8250	205	211	102.926829268293
T0193	T0193TS001_3	T0193	2.82	3.4852	3.6971	205	211	102.926829268293
T0193	T0193TS001_4	T0193	2.79	2.9323	3.1879	205	211	102.926829268293
T0193	T0193TS001_5	T0193	2.94	3.1397	3.3783	205	211	102.926829268293
T0193	T0193TS002_1_1	T0193	2.57	2.0220	2.3636	205	63	30.7317073170732
T0193	T0193TS002_1_2	T0193	2.10	4.9245	5.0354	205	148	72.1951219512195
T0193	T0193TS002_2_1	T0193	3.00	2.1858	2.5100	205	63	30.7317073170732
T0193	T0193TS002_2_2	T0193	2.31	5.1876	5.2810	205	148	72.1951219512195
T0193	T0193TS002_3_1	T0193	2.58	2.0220	2.3636	205	63	30.7317073170732
T0193	T0193TS002_3_2	T0193	2.87	5.8014	5.8547	205	148	72.1951219512195
T0193	T0193TS002_4_1	T0193	2.41	2.5132	2.8055	205	63	30.7317073170732
T0193	T0193TS002_4_2	T0193	2.78	5.3630	5.4449	205	148	72.1951219512195
T0193	T0193TS002_5_1	T0193	2.69	2.0220	2.3636	205	63	30.7317073170732
T0193	T0193TS002_5_2	T0193	2.27	5.2753	5.3629	205	148	72.1951219512195
T0193	T0193TS006_1	T0193	2.09	4.1072	4.2740	205	211	102.926829268293
T0193	T0193TS007_1	T0193	2.22	6.1154	6.1483	205	83	40.4878048780488
T0193	T0193TS007_2	T0193	2.24	1.8314	2.1946	205	73	35.609756097561
T0193	T0193TS007_3	T0193	3.15	3.3172	3.5420	205	107	52.1951219512195
T0193	T0193TS007_4	T0193	2.19	5.7920	5.8459	205	93	45.3658536585366
T0193	T0193TS007_5	T0193	3.00	2.4765	2.7723	205	119	58.0487804878049
T0193	T0193TS008_1	T0193	2.46	5.6735	5.7351	205	123	60
T0193	T0193TS008_2u	T0193	2.25	5.6735	5.7351	205	123	60
T0193	T0193TS010_1_1	T0193	2.86	3.7411	3.9340	205	80	39.0243902439024
T0193	T0193TS010_1_2	T0193	2.49	4.9283	5.0390	205	131	63.9024390243902
T0193	T0193TS010_2_1	T0193	3.10	2.7786	3.0472	205	80	39.0243902439024
T0193	T0193TS010_2_2	T0193	2.47	4.4489	4.5920	205	131	63.9024390243902
T0193	T0193TS010_3_1	T0193	2.04	3.4661	3.6794	205	80	39.0243902439024
T0193	T0193TS010_3_2	T0193	2.50	5.5036	5.5763	205	131	63.9024390243902
T0193	T0193TS010_4_1	T0193	2.40	2.7786	3.0472	205	80	39.0243902439024
T0193	T0193TS010_4_2	T0193	2.70	5.2160	5.3076	205	131	63.9024390243902
T0193	T0193TS010_5_1	T0193	2.69	4.2911	4.4450	205	80	39.0243902439024
T0193	T0193TS010_5_2	T0193	2.33	3.5861	3.7904	205	131	63.9024390243902
T0193	T0193TS012_1_1	T0193	2.63	2.7303	3.0031	205	70	34.1463414634146
T0193	T0193TS012_1_2	T0193	1.97	5.9115	5.9576	205	141	68.780487804878
T0193	T0193TS012_2	T0193	2.48	3.3470	3.5694	205	211	102.926829268293
T0193	T0193TS012_3	T0193	2.90	1.2737	1.7118	205	211	102.926829268293
T0193	T0193TS012_4	T0193	2.79	2.3794	2.6844	205	211	102.926829268293
T0193	T0193TS012_5	T0193	2.87	0.7208	1.2586	205	211	102.926829268293
T0193	T0193TS014_1	T0193	2.47	5.4658	5.5410	205	121	59.0243902439024
T0193	T0193TS014_2	T0193	2.47	5.4658	5.5410	205	121	59.0243902439024
T0193	T0193TS014_3	T0193	2.06	4.1483	4.3121	205	61	29.7560975609756
T0193	T0193TS014_4	T0193	2.78	0.5509	1.1266	205	141	68.780487804878
T0193	T0193TS014_5	T0193	2.69	0.5182	1.1017	205	156	76.0975609756098
T0193	T0193TS016_1_1	T0193	2.28	1.9241	2.2766	205	71	34.6341463414634
T0193	T0193TS016_1_2	T0193	2.60	5.1327	5.2298	205	133	64.8780487804878
T0193	T0193TS016_2_1	T0193	2.72	2.0742	2.4101	205	71	34.6341463414634
T0193	T0193TS016_2_2	T0193	2.56	5.2276	5.3184	205	133	64.8780487804878
T0193	T0193TS016_3_1	T0193	2.69	4.6980	4.8241	205	74	36.0975609756098
T0193	T0193TS016_3_2	T0193	2.58	4.9729	5.0806	205	137	66.8292682926829
T0193	T0193TS016_4_1	T0193	2.65	4.6980	4.8241	205	74	36.0975609756098
T0193	T0193TS016_4_2	T0193	2.30	5.1585	5.2538	205	137	66.8292682926829
T0193	T0193TS016_5_1	T0193	2.69	4.6261	4.7571	205	75	36.5853658536585
T0193	T0193TS016_5_2	T0193	2.53	4.5456	4.6821	205	136	66.3414634146341
T0193	T0193TS021_1	T0193	2.69	-0.6615	0.3503	205	211	102.926829268293
T0193	T0193TS028_1_1	T0193	3.07	3.7426	3.9354	205	73	35.609756097561
T0193	T0193TS028_1_2	T0193	1.89	6.2861	6.3080	205	102	49.7560975609756
T0193	T0193TS028_2_1	T0193	3.02	3.7426	3.9354	205	73	35.609756097561
T0193	T0193TS028_2_2	T0193	1.97	6.2861	6.3080	205	102	49.7560975609756
T0193	T0193TS028_3_1	T0193	2.17	3.8896	4.0718	205	73	35.609756097561
T0193	T0193TS028_3_2	T0193	2.24	6.0559	6.0926	205	102	49.7560975609756
T0193	T0193TS028_4_1	T0193	2.33	3.3016	3.5275	205	73	35.609756097561
T0193	T0193TS028_4_2	T0193	2.09	5.9408	5.9850	205	102	49.7560975609756
T0193	T0193TS028_5_1	T0193	2.10	3.7426	3.9354	205	73	35.609756097561
T0193	T0193TS028_5_2	T0193	2.00	6.5164	6.5234	205	102	49.7560975609756
T0193	T0193TS029_1_1	T0193	2.45	3.0406	3.2872	205	75	36.5853658536585
T0193	T0193TS029_1_2	T0193	2.33	5.0121	5.1171	205	136	66.3414634146341
T0193	T0193TS038_1	T0193	2.19	5.7920	5.8459	205	93	45.3658536585366
T0193	T0193TS038_2	T0193	2.65	0.5876	1.1548	205	62	30.2439024390244
T0193	T0193TS038_3	T0193	3.15	3.3172	3.5420	205	107	52.1951219512195
T0193	T0193TS038_4	T0193	2.78	2.9860	3.2371	205	47	22.9268292682927
T0193	T0193TS038_5	T0193	2.66	1.5457	1.9448	205	91	44.390243902439
T0193	T0193TS039_1	T0193	2.20	5.7340	5.7916	205	92	44.8780487804878
T0193	T0193TS039_2	T0193	2.26	4.9450	5.0546	205	119	58.0487804878049
T0193	T0193TS039_3	T0193	2.98	3.5794	3.7842	205	146	71.219512195122
T0193	T0193TS039_4	T0193	2.58	2.1030	2.4358	205	210	102.439024390244
T0193	T0193TS039_5	T0193	3.24	1.3282	1.7580	205	153	74.6341463414634
T0193	T0193TS040_1	T0193	2.73	5.5573	5.6264	205	117	57.0731707317073
T0193	T0193TS040_2	T0193	2.40	5.8142	5.8666	205	139	67.8048780487805
T0193	T0193TS040_3	T0193	2.15	5.8142	5.8666	205	139	67.8048780487805
T0193	T0193TS040_4	T0193	2.43	5.7462	5.8030	205	132	64.390243902439
T0193	T0193TS040_5	T0193	2.27	4.8622	4.9773	205	165	80.4878048780488
T0193	T0193TS041_1_1	T0193	3.00	2.0867	2.4213	205	59	28.780487804878
T0193	T0193TS041_1_2	T0193	1.95	5.4064	5.4854	205	140	68.2926829268293
T0193	T0193TS041_4_1	T0193	2.78	3.4609	3.6746	205	59	28.780487804878
T0193	T0193TS041_4_2	T0193	2.20	5.4064	5.4854	205	140	68.2926829268293
T0193	T0193TS041_5_1	T0193	3.00	2.0867	2.4213	205	59	28.780487804878
T0193	T0193TS041_5_2	T0193	2.51	4.8584	4.9738	205	140	68.2926829268293
T0193	T0193TS044_1N	T0193	no_data	no_data	no_data	205	no_data	no_data
T0193	T0193TS045_1	T0193	2.29	6.1486	6.1794	205	95	46.3414634146341
T0193	T0193TS045_2	T0193	2.62	4.4308	4.5751	205	119	58.0487804878049
T0193	T0193TS045_3	T0193	2.23	5.6441	5.7076	205	130	63.4146341463415
T0193	T0193TS045_4	T0193	2.32	6.0263	6.0649	205	126	61.4634146341463
T0193	T0193TS045_5	T0193	3.00	1.9970	2.3413	205	171	83.4146341463415
T0193	T0193TS046_1	T0193	2.54	5.6524	5.7154	205	109	53.1707317073171
T0193	T0193TS046_2	T0193	2.48	5.6735	5.7351	205	123	60
T0193	T0193TS046_3	T0193	2.86	2.2490	2.5668	205	150	73.1707317073171
T0193	T0193TS046_4	T0193	2.50	5.3549	5.4373	205	130	63.4146341463415
T0193	T0193TS046_5	T0193	2.45	4.8067	4.9255	205	93	45.3658536585366
T0193	T0193TS047_1	T0193	2.41	2.4486	2.7469	205	211	102.926829268293
T0193	T0193TS050_1	T0193	2.02	-1.6981	0.0409	205	211	102.926829268293
T0193	T0193TS050_2	T0193	2.61	-0.3159	0.5344	205	211	102.926829268293
T0193	T0193TS050_3	T0193	2.07	-1.4908	0.0733	205	211	102.926829268293
T0193	T0193TS050_4	T0193	2.67	1.9648	2.3127	205	211	102.926829268293
T0193	T0193TS050_5	T0193	2.83	0.7208	1.2586	205	211	102.926829268293
T0193	T0193TS051_1_1	T0193	1.63	0.3037	0.9425	205	80	39.0243902439024
T0193	T0193TS051_1_2	T0193	2.46	-0.8575	0.2629	205	60	29.2682926829268
T0193	T0193TS051_1_3	T0193	2.21	-0.4763	0.4445	205	71	34.6341463414634
T0193	T0193TS051_2_1	T0193	2.89	0.4412	1.0437	205	80	39.0243902439024
T0193	T0193TS051_2_2	T0193	1.84	-1.7059	0.0399	205	60	29.2682926829268
T0193	T0193TS051_2_3	T0193	2.45	-0.0262	0.7143	205	71	34.6341463414634
T0193	T0193TS051_3_1	T0193	2.38	2.3662	2.6724	205	80	39.0243902439024
T0193	T0193TS051_3_2	T0193	2.55	-1.7059	0.0399	205	60	29.2682926829268
T0193	T0193TS051_3_3	T0193	2.77	-0.1762	0.6185	205	71	34.6341463414634
T0193	T0193TS051_4_1	T0193	2.37	0.9912	1.4763	205	80	39.0243902439024
T0193	T0193TS051_4_2	T0193	2.34	-0.6878	0.3378	205	60	29.2682926829268
T0193	T0193TS051_4_3	T0193	2.40	-0.1762	0.6185	205	71	34.6341463414634
T0193	T0193TS051_5_1	T0193	2.48	1.6787	2.0605	205	80	39.0243902439024
T0193	T0193TS051_5_2	T0193	2.28	-2.7239	0.0002	205	60	29.2682926829268
T0193	T0193TS051_5_3	T0193	2.72	-0.9264	0.2353	205	71	34.6341463414634
T0193	T0193TS052_1	T0193	2.75	0.1131	0.8079	205	170	82.9268292682927
T0193	T0193TS052_2	T0193	2.87	-0.9171	0.2390	205	170	82.9268292682927
T0193	T0193TS052_3	T0193	2.69	-0.3624	0.5076	205	170	82.9268292682927
T0193	T0193TS052_4	T0193	2.73	-0.5209	0.4208	205	170	82.9268292682927
T0193	T0193TS052_5	T0193	2.64	-1.3926	0.0934	205	170	82.9268292682927
T0193	T0193TS053_1	T0193	2.37	-1.3414	0.1052	205	201	98.0487804878049
T0193	T0193TS053_2	T0193	2.79	1.1354	1.5956	205	211	102.926829268293
T0193	T0193TS053_3	T0193	2.30	-1.0707	0.1831	205	169	82.4390243902439
T0193	T0193TS053_4	T0193	2.80	1.2046	1.6535	205	211	102.926829268293
T0193	T0193TS053_5	T0193	2.92	-0.1068	0.6621	205	135	65.8536585365854
T0193	T0193TS061_1	T0193	2.66	-0.3850	0.4947	205	211	102.926829268293
T0193	T0193TS061_2	T0193	2.54	-1.2835	0.1197	205	211	102.926829268293
T0193	T0193TS061_3	T0193	2.76	-1.2835	0.1197	205	211	102.926829268293
T0193	T0193TS061_4	T0193	2.24	-1.7672	0.0328	205	211	102.926829268293
T0193	T0193TS061_5	T0193	2.77	-1.8364	0.0260	205	211	102.926829268293
T0193	T0193TS065_1	T0193	2.48	4.6236	4.7548	205	103	50.2439024390244
T0193	T0193TS065_2_1	T0193	2.48	4.6236	4.7548	205	103	50.2439024390244
T0193	T0193TS065_2_2	T0193	1.10	0.3573	0.9815	205	43	20.9756097560976
T0193	T0193TS065_2_3	T0193	2.29	-0.9634	0.2212	205	7	3.41463414634146
T0193	T0193TS065_2_4	T0193	1.35	-0.1550	0.6317	205	11	5.36585365853659
T0193	T0193TS065_2_5	T0193	3.28	-2.7737	0.0001	205	8	3.90243902439024
T0193	T0193TS065_2_6	T0193	0.29	0.4314	1.0363	205	11	5.36585365853659
T0193	T0193TS065_3_1	T0193	2.48	4.6236	4.7548	205	103	50.2439024390244
T0193	T0193TS065_3_2	T0193	1.10	0.3573	0.9815	205	43	20.9756097560976
T0193	T0193TS065_3_3	T0193	2.29	-0.9634	0.2212	205	7	3.41463414634146
T0193	T0193TS065_3_4	T0193	1.35	-0.1550	0.6317	205	11	5.36585365853659
T0193	T0193TS065_3_5	T0193	3.28	-2.7737	0.0001	205	8	3.90243902439024
T0193	T0193TS065_4_1	T0193	2.48	4.6236	4.7548	205	103	50.2439024390244
T0193	T0193TS065_4_2	T0193	1.10	0.3573	0.9815	205	43	20.9756097560976
T0193	T0193TS065_4_3	T0193	2.29	-0.9634	0.2212	205	7	3.41463414634146
T0193	T0193TS065_4_4	T0193	1.35	-0.1550	0.6317	205	11	5.36585365853659
T0193	T0193TS065_4_5	T0193	1.60	-6.9151	-0.0000	205	6	2.92682926829268
T0193	T0193TS065_5_1	T0193	2.48	4.6236	4.7548	205	103	50.2439024390244
T0193	T0193TS065_5_2	T0193	1.10	0.3573	0.9815	205	43	20.9756097560976
T0193	T0193TS065_5_3	T0193	2.29	-0.9634	0.2212	205	7	3.41463414634146
T0193	T0193TS065_5_4	T0193	1.35	-0.1550	0.6317	205	11	5.36585365853659
T0193	T0193TS067_1_1	T0193	2.70	2.4564	2.7540	205	56	27.3170731707317
T0193	T0193TS067_1_2	T0193	2.51	4.9839	5.0909	205	125	60.9756097560976
T0193	T0193TS068_1	T0193	2.40	4.2911	4.4450	205	80	39.0243902439024
T0193	T0193TS068_2	T0193	2.91	2.6411	2.9218	205	80	39.0243902439024
T0193	T0193TS068_3	T0193	2.80	3.1911	3.4257	205	80	39.0243902439024
T0193	T0193TS068_4	T0193	2.64	-0.1087	0.6609	205	80	39.0243902439024
T0193	T0193TS068_5	T0193	2.39	3.0536	3.2992	205	80	39.0243902439024
T0193	T0193TS070_1	T0193	2.51	4.9839	5.0909	205	125	60.9756097560976
T0193	T0193TS070_2	T0193	2.68	1.5693	1.9652	205	178	86.8292682926829
T0193	T0193TS070_3	T0193	2.05	6.1793	6.2080	205	119	58.0487804878049
T0193	T0193TS070_4	T0193	2.99	0.2182	0.8812	205	199	97.0731707317073
T0193	T0193TS070_5	T0193	2.88	2.0299	2.3706	205	196	95.609756097561
T0193	T0193TS071_1	T0193	2.85	2.0339	2.3742	205	207	100.975609756098
T0193	T0193TS071_2	T0193	2.86	2.7250	2.9983	205	208	101.463414634146
T0193	T0193TS071_3	T0193	2.31	5.2234	5.3145	205	159	77.5609756097561
T0193	T0193TS071_4	T0193	2.20	4.9737	5.0814	205	159	77.5609756097561
T0193	T0193TS071_5	T0193	2.05	6.5551	6.5596	205	133	64.8780487804878
T0193	T0193TS080_1	T0193	2.94	3.4852	3.6971	205	211	102.926829268293
T0193	T0193TS084_1	T0193	2.64	2.9871	3.2381	205	202	98.5365853658537
T0193	T0193TS086_1_1	T0193	2.51	-1.4207	0.0873	205	87	42.4390243902439
T0193	T0193TS086_1_2	T0193	2.16	4.4322	4.5764	205	54	26.3414634146341
T0193	T0193TS086_2_1	T0193	2.51	-1.4207	0.0873	205	87	42.4390243902439
T0193	T0193TS086_2_2	T0193	2.16	4.4322	4.5764	205	54	26.3414634146341
T0193	T0193TS086_2_3	T0193	2.23	-1.9568	0.0167	205	16	7.80487804878049
T0193	T0193TS086_3_1	T0193	2.43	4.0988	4.2662	205	102	49.7560975609756
T0193	T0193TS086_3_2	T0193	2.12	4.6086	4.7408	205	47	22.9268292682927
T0193	T0193TS086_3_3	T0193	3.13	-0.4676	0.4491	205	18	8.78048780487805
T0193	T0193TS086_4_1	T0193	2.88	3.3029	3.5287	205	99	48.2926829268293
T0193	T0193TS086_4_2	T0193	1.96	4.4686	4.6103	205	50	24.390243902439
T0193	T0193TS086_4_3	T0193	2.56	-0.3376	0.5218	205	27	13.1707317073171
T0193	T0193TS086_5_1	T0193	2.25	4.1541	4.3176	205	55	26.8292682926829
T0193	T0193TS086_5_2	T0193	nan	-5.4478	-0.0000	205	17	8.29268292682927
T0193	T0193TS086_5_3	T0193	nan	-5.6062	-0.0000	205	15	7.31707317073171
T0193	T0193TS093_1_1	T0193	2.80	1.7040	2.0826	205	66	32.1951219512195
T0193	T0193TS093_1_2	T0193	2.46	-0.6640	0.3491	205	145	70.7317073170732
T0193	T0193TS096_1_1	T0193	1.76	3.2744	3.5024	205	71	34.6341463414634
T0193	T0193TS096_1_2	T0193	2.33	4.7197	4.8444	205	129	62.9268292682927
T0193	T0193TS098_1	T0193	2.37	1.9362	2.2873	205	26	12.6829268292683
T0193	T0193TS099_1	T0193	2.47	4.9729	5.0806	205	137	66.8292682926829
T0193	T0193TS099_2	T0193	2.43	3.4707	3.6837	205	192	93.6585365853659
T0193	T0193TS099_3	T0193	2.22	4.0245	4.1971	205	71	34.6341463414634
T0193	T0193TS100_1_1	T0193	1.95	5.5501	5.6197	205	91	44.390243902439
T0193	T0193TS100_1_2	T0193	2.20	2.4404	2.7396	205	23	11.219512195122
T0193	T0193TS108_1_1	T0193	2.59	1.0293	1.5077	205	67	32.6829268292683
T0193	T0193TS108_1_2	T0193	2.56	6.1805	6.2091	205	100	48.780487804878
T0193	T0193TS110_1_1	T0193	2.65	3.0046	3.2542	205	49	23.9024390243902
T0193	T0193TS110_1_2	T0193	2.22	4.9551	5.0640	205	128	62.4390243902439
T0193	T0193TS112_1_1	T0193	2.42	-0.5212	0.4206	205	80	39.0243902439024
T0193	T0193TS112_1_2	T0193	1.93	6.7773	6.7675	205	93	45.3658536585366
T0193	T0193TS132_1	T0193	2.78	-0.5923	0.3842	205	211	102.926829268293
T0193	T0193TS135_1	T0193	2.51	5.5965	5.6631	205	100	48.780487804878
T0193	T0193TS135_2	T0193	2.63	4.7439	4.8669	205	126	61.4634146341463
T0193	T0193TS135_3	T0193	2.70	2.6749	2.9526	205	53	25.8536585365854
T0193	T0193TS135_4	T0193	1.91	-0.6924	0.3357	205	67	32.6829268292683
T0193	T0193TS135_5	T0193	2.42	0.0340	0.7542	205	54	26.3414634146341
T0193	T0193TS138_1	T0193	2.37	-1.3414	0.1052	205	201	98.0487804878049
T0193	T0193TS138_2	T0193	2.79	1.1354	1.5956	205	211	102.926829268293
T0193	T0193TS138_3	T0193	2.30	-1.0707	0.1831	205	169	82.4390243902439
T0193	T0193TS138_4	T0193	2.80	1.2046	1.6535	205	211	102.926829268293
T0193	T0193TS138_5	T0193	2.92	-0.1068	0.6621	205	135	65.8536585365854
T0193	T0193TS139_1	T0193	2.75	0.1131	0.8079	205	170	82.9268292682927
T0193	T0193TS139_2	T0193	2.87	-0.9171	0.2390	205	170	82.9268292682927
T0193	T0193TS139_3	T0193	2.69	-0.3624	0.5076	205	170	82.9268292682927
T0193	T0193TS139_4	T0193	2.73	-0.5209	0.4208	205	170	82.9268292682927
T0193	T0193TS139_5	T0193	2.64	-1.3926	0.0934	205	170	82.9268292682927
T0193	T0193TS140_1_1	T0193	1.63	0.3037	0.9425	205	80	39.0243902439024
T0193	T0193TS140_1_2	T0193	2.21	-0.4763	0.4445	205	71	34.6341463414634
T0193	T0193TS140_2_1	T0193	2.89	0.4412	1.0437	205	80	39.0243902439024
T0193	T0193TS140_2_2	T0193	2.45	-0.0262	0.7143	205	71	34.6341463414634
T0193	T0193TS140_3_1	T0193	2.38	2.3662	2.6724	205	80	39.0243902439024
T0193	T0193TS140_3_2	T0193	2.77	-0.1762	0.6185	205	71	34.6341463414634
T0193	T0193TS140_4_1	T0193	2.37	0.9912	1.4763	205	80	39.0243902439024
T0193	T0193TS140_4_2	T0193	2.40	-0.1762	0.6185	205	71	34.6341463414634
T0193	T0193TS140_5_1	T0193	2.48	1.6787	2.0605	205	80	39.0243902439024
T0193	T0193TS140_5_2	T0193	2.72	-0.9264	0.2353	205	71	34.6341463414634
T0193	T0193TS153_1	T0193	2.10	3.5747	3.7798	205	204	99.5121951219512
T0193	T0193TS168_1	T0193	2.95	2.6725	2.9504	205	200	97.5609756097561
T0193	T0193TS168_2	T0193	2.79	3.4161	3.6332	205	208	101.463414634146
T0193	T0193TS168_3	T0193	2.74	3.0706	3.3148	205	208	101.463414634146
T0193	T0193TS168_4	T0193	2.94	3.0015	3.2513	205	208	101.463414634146
T0193	T0193TS168_5	T0193	2.84	3.0015	3.2513	205	208	101.463414634146
T0193	T0193TS169_1	T0193	2.75	3.7591	3.9507	205	143	69.7560975609756
T0193	T0193TS169_2	T0193	2.95	4.2617	4.4176	205	155	75.609756097561
T0193	T0193TS169_3	T0193	2.74	3.7530	3.9450	205	155	75.609756097561
T0193	T0193TS169_4	T0193	2.91	2.7268	2.9999	205	159	77.5609756097561
T0193	T0193TS169_5	T0193	2.90	4.4785	4.6195	205	143	69.7560975609756
T0193	T0193TS170_1	T0193	2.61	2.8632	3.1246	205	211	102.926829268293
T0193	T0193TS180_1	T0193	2.75	0.9972	1.4813	205	211	102.926829268293
T0193	T0193TS180_2	T0193	2.53	-1.6290	0.0502	205	211	102.926829268293
T0193	T0193TS183_1	T0193	2.50	4.5159	4.6544	205	117	57.0731707317073
T0193	T0193TS188_1	T0193	2.58	-0.9909	0.2111	205	201	98.0487804878049
T0193	T0193TS188_2	T0193	2.79	0.2624	0.9127	205	194	94.6341463414634
T0193	T0193TS189_1	T0193	2.30	6.1840	6.2124	205	77	37.5609756097561
T0193	T0193TS189_2	T0193	1.97	7.2237	7.1852	205	92	44.8780487804878
T0193	T0193TS189_3	T0193	1.91	5.9504	5.9939	205	87	42.4390243902439
T0193	T0193TS189_4	T0193	1.89	5.3438	5.4270	205	66	32.1951219512195
T0193	T0193TS194_1	T0193	2.40	5.8581	5.9077	205	92	44.8780487804878
T0193	T0193TS194_2	T0193	3.24	1.3282	1.7580	205	153	74.6341463414634
T0193	T0193TS194_3	T0193	2.63	-0.5987	0.3810	205	109	53.1707317073171
T0193	T0193TS194_4	T0193	2.88	3.0025	3.2523	205	190	92.6829268292683
T0193	T0193TS194_5	T0193	2.26	4.9450	5.0546	205	119	58.0487804878049
T0193	T0193TS195_1_1	T0193	3.01	1.3112	1.7436	205	149	72.6829268292683
T0193	T0193TS195_1_2	T0193	2.61	0.9180	1.4166	205	35	17.0731707317073
T0193	T0193TS195_2	T0193	2.69	0.8133	1.3322	205	171	83.4146341463415
T0193	T0193TS195_3_1	T0193	2.64	1.4595	1.8704	205	141	68.780487804878
T0193	T0193TS195_3_2	T0193	1.91	-0.0614	0.6913	205	24	11.7073170731707
T0193	T0193TS195_4	T0193	2.74	-0.1682	0.6235	205	175	85.3658536585366
T0193	T0193TS195_5_1	T0193	2.53	1.8148	2.1799	205	150	73.1707317073171
T0193	T0193TS195_5_2	T0193	2.49	-2.8492	0.0001	205	34	16.5853658536585
T0193	T0193TS196_1	T0193	1.88	5.3438	5.4270	205	66	32.1951219512195
T0193	T0193TS196_2	T0193	2.65	0.5876	1.1548	205	62	30.2439024390244
T0193	T0193TS196_3	T0193	2.88	1.7191	2.0958	205	86	41.9512195121951
T0193	T0193TS196_4	T0193	2.78	2.9860	3.2371	205	47	22.9268292682927
T0193	T0193TS196_5	T0193	2.46	4.5093	4.6482	205	103	50.2439024390244
T0193	T0193TS207_1	T0193	2.83	2.5646	2.8522	205	52	25.3658536585366
T0193	T0193TS207_2	T0193	2.51	5.0594	5.1613	205	121	59.0243902439024
T0193	T0193TS207_3	T0193	1.90	1.5606	1.9577	205	50	24.390243902439
T0193	T0193TS207_4	T0193	2.65	6.4788	6.4882	205	92	44.8780487804878
T0193	T0193TS207_5	T0193	2.45	5.5951	5.6618	205	104	50.7317073170732
T0193	T0193TS208_1	T0193	2.88	3.0025	3.2523	205	190	92.6829268292683
T0193	T0193TS208_2	T0193	2.40	5.8581	5.9077	205	92	44.8780487804878
T0193	T0193TS208_3	T0193	3.24	1.3282	1.7580	205	153	74.6341463414634
T0193	T0193TS208_4	T0193	2.09	-0.6464	0.3576	205	113	55.1219512195122
T0193	T0193TS208_5	T0193	2.26	4.9450	5.0546	205	119	58.0487804878049
T0193	T0193TS209_1	T0193	2.40	5.8581	5.9077	205	92	44.8780487804878
T0193	T0193TS209_2	T0193	2.36	5.7133	5.7723	205	100	48.780487804878
T0193	T0193TS209_3	T0193	2.51	5.7920	5.8459	205	93	45.3658536585366
T0193	T0193TS209_4	T0193	1.95	6.8556	6.8408	205	87	42.4390243902439
T0193	T0193TS209_5	T0193	2.16	6.4954	6.5037	205	97	47.3170731707317
T0193	T0193TS214_1	T0193	3.18	-0.5923	0.3842	205	209	101.951219512195
T0193	T0193TS221_1	T0193	2.76	-0.2984	0.5446	205	111	54.1463414634146
T0193	T0193TS221_2	T0193	2.42	1.4013	1.8205	205	179	87.3170731707317
T0193	T0193TS221_3	T0193	2.79	0.3334	0.9641	205	118	57.5609756097561
T0193	T0193TS221_4	T0193	2.45	-0.9358	0.2317	205	133	64.8780487804878
T0193	T0193TS221_5	T0193	2.79	2.4136	2.7153	205	182	88.780487804878
T0193	T0193TS222_1	T0193	2.61	0.3061	0.9442	205	206	100.487804878049
T0193	T0193TS222_2	T0193	2.17	-2.0398	0.0120	205	193	94.1463414634146
T0193	T0193TS223_1	T0193	2.24	3.5170	3.7265	205	200	97.5609756097561
T0193	T0193TS224_1	T0193	2.01	3.8999	4.0813	205	211	102.926829268293
T0193	T0193TS226_1	T0193	2.47	5.4658	5.5410	205	121	59.0243902439024
T0193	T0193TS226_2	T0193	2.47	5.4658	5.5410	205	121	59.0243902439024
T0193	T0193TS226_3	T0193	2.79	2.2344	2.5536	205	201	98.0487804878049
T0193	T0193TS226_4	T0193	2.06	4.1483	4.3121	205	61	29.7560975609756
T0193	T0193TS226_5	T0193	2.39	-1.5599	0.0610	205	210	102.439024390244
T0193	T0193TS227_1	T0193	2.11	4.6959	4.8222	205	147	71.7073170731707
T0193	T0193TS228_1_1	T0193	2.56	2.4640	2.7609	205	75	36.5853658536585
T0193	T0193TS228_1_2	T0193	3.00	0.1611	0.8411	205	136	66.3414634146341
T0193	T0193TS228_2_1	T0193	2.55	3.9054	4.0864	205	75	36.5853658536585
T0193	T0193TS228_2_2	T0193	3.17	0.7208	1.2587	205	136	66.3414634146341
T0193	T0193TS229_1	T0193	2.54	5.6114	5.6770	205	118	57.5609756097561
T0193	T0193TS229_2	T0193	3.15	3.8401	4.0258	205	121	59.0243902439024
T0193	T0193TS229_3	T0193	2.10	3.5230	3.7320	205	130	63.4146341463415
T0193	T0193TS229_4	T0193	2.69	3.5948	3.7985	205	125	60.9756097560976
T0193	T0193TS229_5	T0193	2.62	5.8694	5.9182	205	113	55.1219512195122
T0193	T0193TS230_1	T0193	3.15	3.3172	3.5420	205	107	52.1951219512195
T0193	T0193TS230_2	T0193	3.00	2.4765	2.7723	205	119	58.0487804878049
T0193	T0193TS230_3	T0193	2.49	3.0573	3.3026	205	108	52.6829268292683
T0193	T0193TS230_4	T0193	3.03	0.0297	0.7513	205	205	100
T0193	T0193TS230_5	T0193	3.11	-0.6592	0.3514	205	179	87.3170731707317
T0193	T0193TS233_1	T0193	2.87	3.6792	3.8767	205	170	82.9268292682927
T0193	T0193TS233_2	T0193	2.67	1.7881	2.1564	205	174	84.8780487804878
T0193	T0193TS233_3	T0193	2.98	1.4509	1.8630	205	186	90.7317073170732
T0193	T0193TS233_4	T0193	2.93	1.3356	1.7644	205	189	92.1951219512195
T0193	T0193TS233_5	T0193	2.80	2.7283	3.0012	205	170	82.9268292682927
T0193	T0193TS234_1	T0193	2.81	2.7941	3.0614	205	211	102.926829268293
T0193	T0193TS242_1	T0193	2.73	5.5573	5.6264	205	117	57.0731707317073
T0193	T0193TS264_1	T0193	2.66	-1.2835	0.1197	205	211	102.926829268293
T0193	T0193TS265_1	T0193	2.88	-0.3972	0.4879	205	185	90.2439024390244
T0193	T0193TS270_1	T0193	2.98	0.2370	0.8946	205	211	102.926829268293
T0193	T0193TS270_2	T0193	3.06	-1.4217	0.0871	205	211	102.926829268293
T0193	T0193TS270_3	T0193	2.94	0.2370	0.8946	205	211	102.926829268293
T0193	T0193TS270_4	T0193	3.09	-0.3850	0.4947	205	211	102.926829268293
T0193	T0193TS270_5	T0193	2.89	-0.3850	0.4947	205	211	102.926829268293
T0193	T0193TS282_1	T0193	2.68	1.5601	1.9573	205	199	97.0731707317073
T0193	T0193TS282_2	T0193	2.55	0.7899	1.3134	205	205	100
T0193	T0193TS282_3	T0193	2.87	0.8429	1.3559	205	200	97.5609756097561
T0193	T0193TS282_4	T0193	2.51	-0.7752	0.2980	205	186	90.7317073170732
T0193	T0193TS282_5	T0193	2.23	-0.7180	0.3238	205	189	92.1951219512195
T0193	T0193TS283_1	T0193	2.55	0.7899	1.3134	205	205	100
T0193	T0193TS283_2	T0193	2.90	-1.3526	0.1026	205	209	101.951219512195
T0193	T0193TS283_3	T0193	2.87	0.8429	1.3559	205	200	97.5609756097561
T0193	T0193TS283_4	T0193	2.99	-0.7052	0.3297	205	200	97.5609756097561
T0193	T0193TS283_5	T0193	2.89	-0.6615	0.3503	205	209	101.951219512195
T0193	T0193TS286_1	T0193	2.54	5.6114	5.6770	205	118	57.5609756097561
T0193	T0193TS288_1	T0193	2.15	3.3154	3.5402	205	196	95.609756097561
T0193	T0193TS290_1	T0193	2.26	5.1076	5.2063	205	129	62.9268292682927
T0193	T0193TS290_2	T0193	3.10	1.1407	1.6001	205	154	75.1219512195122
T0193	T0193TS290_3	T0193	2.62	-0.5774	0.3917	205	190	92.6829268292683
T0193	T0193TS290_4	T0193	2.79	-0.1495	0.6351	205	201	98.0487804878049
T0193	T0193TS290_5	T0193	2.93	3.2911	3.5178	205	150	73.1707317073171
T0193	T0193TS291_1	T0193	2.62	5.5924	5.6593	205	129	62.9268292682927
T0193	T0193TS291_2	T0193	2.21	5.4800	5.5542	205	125	60.9756097560976
T0193	T0193TS291_3	T0193	2.51	5.2449	5.3346	205	117	57.0731707317073
T0193	T0193TS291_4	T0193	2.40	5.1385	5.2352	205	126	61.4634146341463
T0193	T0193TS291_5	T0193	2.50	5.3895	5.4696	205	127	61.9512195121951
T0193	T0193TS292_1	T0193	2.63	-1.6290	0.0502	205	211	102.926829268293
T0193	T0193TS292_2	T0193	2.31	-1.4217	0.0871	205	211	102.926829268293
T0193	T0193TS292_3	T0193	2.62	-1.0070	0.2052	205	211	102.926829268293
T0193	T0193TS292_4	T0193	2.70	-0.5923	0.3842	205	211	102.926829268293
T0193	T0193TS292_5	T0193	2.37	-0.2468	0.5753	205	211	102.926829268293
T0193	T0193TS301_1_1	T0193	2.68	1.6191	2.0085	205	78	38.0487804878049
T0193	T0193TS301_1_2	T0193	2.11	6.6499	6.6483	205	133	64.8780487804878
T0193	T0193TS309_1	T0193	1.98	6.8837	6.8671	205	134	65.3658536585366
T0193	T0193TS309_2	T0193	2.22	6.9939	6.9703	205	130	63.4146341463415
T0193	T0193TS309_3	T0193	2.19	5.5673	5.6358	205	145	70.7317073170732
T0193	T0193TS309_4	T0193	2.51	5.4474	5.5238	205	115	56.0975609756098
T0193	T0193TS309_5	T0193	2.39	5.5965	5.6631	205	100	48.780487804878
T0193	T0193TS314_1	T0193	2.43	-0.7997	0.2873	205	211	102.926829268293
T0193	T0193TS314_2	T0193	2.95	0.2370	0.8946	205	211	102.926829268293
T0193	T0193TS314_3	T0193	2.24	-0.7306	0.3180	205	211	102.926829268293
T0193	T0193TS314_4	T0193	2.90	-1.0070	0.2052	205	211	102.926829268293
T0193	T0193TS314_5	T0193	2.37	-1.4908	0.0733	205	211	102.926829268293
T0193	T0193TS326_1	T0193	2.97	-0.1752	0.6191	205	110	53.6585365853659
T0193	T0193TS327_1_1	T0193	2.49	1.6241	2.0128	205	71	34.6341463414634
T0193	T0193TS327_1_2	T0193	2.46	4.4931	4.6331	205	140	68.2926829268293
T0193	T0193TS327_2_1	T0193	2.81	1.4741	1.8829	205	71	34.6341463414634
T0193	T0193TS327_2_2	T0193	2.46	4.5844	4.7182	205	140	68.2926829268293
T0193	T0193TS327_3_1	T0193	2.65	1.4741	1.8829	205	71	34.6341463414634
T0193	T0193TS327_3_2	T0193	2.46	4.4017	4.5480	205	140	68.2926829268293
T0193	T0193TS327_4_1	T0193	2.76	1.1740	1.6279	205	71	34.6341463414634
T0193	T0193TS327_4_2	T0193	2.46	4.4017	4.5480	205	140	68.2926829268293
T0193	T0193TS327_5_1	T0193	2.48	1.9241	2.2766	205	71	34.6341463414634
T0193	T0193TS327_5_2	T0193	2.96	4.2191	4.3780	205	140	68.2926829268293
T0193	T0193TS329_1	T0193	2.31	5.9622	6.0050	205	96	46.8292682926829
T0193	T0193TS351_1	T0193	2.95	3.8308	4.0172	205	211	102.926829268293
T0193	T0193TS359_1_1	T0193	2.56	2.5787	2.8650	205	70	34.1463414634146
T0193	T0193TS359_1_2	T0193	2.04	5.8162	5.8685	205	114	55.609756097561
T0193	T0193TS362_1	T0193	2.21	5.3635	5.4454	205	90	43.9024390243902
T0193	T0193TS362_2	T0193	1.82	6.0985	6.1325	205	68	33.1707317073171
T0193	T0193TS362_3	T0193	2.62	0.4600	1.0578	205	141	68.780487804878
T0193	T0193TS362_4	T0193	1.94	4.7092	4.8346	205	115	56.0975609756098
T0193	T0193TS362_5	T0193	2.45	4.8589	4.9742	205	90	43.9024390243902
T0193	T0193TS368_1_1	T0193	2.96	1.3022	1.7360	205	79	38.5365853658537
T0193	T0193TS368_1_2	T0193	2.35	5.3648	5.4465	205	132	64.390243902439
T0193	T0193TS373_1	T0193	2.63	1.6883	2.0689	205	211	102.926829268293
T0193	T0193TS373_2	T0193	3.15	1.4119	1.8295	205	211	102.926829268293
T0193	T0193TS373_3	T0193	2.51	2.6559	2.9352	205	211	102.926829268293
T0193	T0193TS373_4	T0193	2.64	2.4486	2.7469	205	211	102.926829268293
T0193	T0193TS377_1	T0193	2.97	-0.2619	0.5663	205	177	86.3414634146341
T0193	T0193TS377_2	T0193	2.35	-1.5599	0.0610	205	211	102.926829268293
T0193	T0193TS377_3	T0193	3.00	-0.4541	0.4564	205	211	102.926829268293
T0193	T0193TS377_4	T0193	2.67	0.5134	1.0981	205	211	102.926829268293
T0193	T0193TS377_5	T0193	2.56	-0.1777	0.6176	205	211	102.926829268293
T0193	T0193TS378_1	T0193	1.77	5.5021	5.5749	205	66	32.1951219512195
T0193	T0193TS378_2	T0193	1.77	5.5021	5.5749	205	66	32.1951219512195
T0193	T0193TS378_3	T0193	2.42	4.7322	4.8560	205	136	66.3414634146341
T0193	T0193TS384_1	T0193	2.52	-1.1256	0.1651	205	181	88.2926829268293
T0193	T0193TS417_1	T0193	2.41	3.4161	3.6332	205	211	102.926829268293
T0193	T0193TS417_2	T0193	1.98	3.5255	3.7344	205	203	99.0243902439024
T0193	T0193TS417_3	T0193	3.02	3.5951	3.7988	205	203	99.0243902439024
T0193	T0193TS419_1	T0193	2.21	-0.9379	0.2309	205	211	102.926829268293
T0193	T0193TS419_2	T0193	2.87	-1.2143	0.1385	205	211	102.926829268293
T0193	T0193TS419_3	T0193	2.67	-0.3850	0.4947	205	211	102.926829268293
T0193	T0193TS423_1_1	T0193	2.81	2.5146	2.8068	205	74	36.0975609756098
T0193	T0193TS423_1_2	T0193	2.48	4.8010	4.9202	205	127	61.9512195121951
T0193	T0193TS423_2_1	T0193	2.81	2.5146	2.8068	205	74	36.0975609756098
T0193	T0193TS423_2_2	T0193	2.21	4.6049	4.7373	205	127	61.9512195121951
T0193	T0193TS423_3_1	T0193	2.49	1.9324	2.2839	205	74	36.0975609756098
T0193	T0193TS423_3_2	T0193	2.65	5.1933	5.2864	205	127	61.9512195121951
T0193	T0193TS423_4_1	T0193	2.51	-1.0568	0.1878	205	79	38.5365853658537
T0193	T0193TS423_4_2	T0193	2.61	5.4344	5.5116	205	126	61.4634146341463
T0193	T0193TS427_1_1	T0193	2.51	3.4006	3.6189	205	69	33.6585365853659
T0193	T0193TS427_1_2	T0193	2.61	5.4172	5.4956	205	142	69.2682926829268
T0193	T0193TS427_2_1	T0193	2.51	3.4006	3.6189	205	69	33.6585365853659
T0193	T0193TS427_2_2	T0193	2.58	5.2365	5.3267	205	142	69.2682926829268
T0193	T0193TS437_1_1	T0193	2.89	0.4986	1.0869	205	78	38.0487804878049
T0193	T0193TS437_1_2	T0193	2.56	4.0825	4.2509	205	120	58.5365853658537
T0193	T0193TS437_2_1	T0193	2.89	0.4986	1.0869	205	78	38.0487804878049
T0193	T0193TS437_2_2	T0193	3.03	2.6513	2.9311	205	120	58.5365853658537
T0193	T0193TS447_1	T0193	2.47	5.2477	5.3372	205	128	62.4390243902439
T0193	T0193TS448_1_1	T0193	2.99	2.2251	2.5453	205	77	37.5609756097561
T0193	T0193TS448_1_2	T0193	2.08	5.4692	5.5441	205	134	65.3658536585366
T0193	T0193TS450_1_1	T0193	2.05	3.5566	3.7632	205	76	37.0731707317073
T0193	T0193TS450_1_2	T0193	2.32	5.6145	5.6799	205	135	65.8536585365854
T0193	T0193TS450_2u_1	T0193	2.31	4.1598	4.3229	205	67	32.6829268292683
T0193	T0193TS450_2u_2	T0193	2.35	5.5573	5.6264	205	117	57.0731707317073
T0193	T0193TS450_3u_1	T0193	2.31	4.1598	4.3229	205	67	32.6829268292683
T0193	T0193TS450_3u_2	T0193	2.35	5.5573	5.6264	205	117	57.0731707317073
T0193	T0193TS450_4_1	T0193	1.95	3.6994	3.8953	205	76	37.0731707317073
T0193	T0193TS450_4_2	T0193	2.49	5.4269	5.5046	205	135	65.8536585365854
T0193	T0193TS453_1_1	T0193	2.62	2.6082	2.8918	205	75	36.5853658536585
T0193	T0193TS453_1_2	T0193	1.93	6.0382	6.0761	205	136	66.3414634146341
T0193	T0193TS464_1	T0193	2.41	3.2779	3.5057	205	211	102.926829268293
T0193	T0193TS464_2	T0193	2.07	3.1397	3.3783	205	211	102.926829268293
T0193	T0193TS464_3	T0193	2.92	3.0015	3.2513	205	211	102.926829268293
T0193	T0193TS464_4	T0193	2.52	3.4852	3.6971	205	211	102.926829268293
T0193	T0193TS464_5	T0193	2.05	3.2088	3.4420	205	211	102.926829268293
T0193	T0193TS475_1	T0193	2.52	5.5891	5.6561	205	140	68.2926829268293
T0193	T0193TS505_1	T0193	3.00	2.4765	2.7723	205	119	58.0487804878049
T0193	T0193TS513_1	T0193	1.92	6.7845	6.7743	205	136	66.3414634146341
T0193	T0193TS516_1u	T0193	2.48	4.8425	4.9590	205	126	61.4634146341463
T0193	T0193TS517_1_1	T0193	1.29	-0.4818	0.4415	205	78	38.0487804878049
T0193	T0193TS517_1_2	T0193	2.83	3.8052	3.9935	205	133	64.8780487804878
T0193	T0193TS531_1	T0193	2.87	-1.0070	0.2052	205	211	102.926829268293
T0193	T0193TS531_2	T0193	3.04	-1.0070	0.2052	205	211	102.926829268293
T0193	T0193TS531_3	T0193	2.54	-0.6615	0.3503	205	211	102.926829268293
T0193	T0193TS531_4	T0193	2.69	-0.3850	0.4947	205	211	102.926829268293
T0193	T0193TS531_5	T0193	2.99	-0.3159	0.5344	205	211	102.926829268293
1XCB_A	3IKT_A	T0193	2.57	9.9557	9.7429	204	204	100
1XCB_A	T0193AL015_1	T0193	2.55	-0.6873	0.3381	204	137	67.156862745098
1XCB_A	T0193AL025_1_1	T0193	2.52	2.5754	2.8620	204	62	30.3921568627451
1XCB_A	T0193AL025_1_2	T0193	2.23	5.9739	6.0159	204	121	59.3137254901961
1XCB_A	T0193AL032_1	T0193	1.87	4.9865	5.0933	204	61	29.9019607843137
1XCB_A	T0193AL041_2_1	T0193	2.44	2.3224	2.6328	204	58	28.4313725490196
1XCB_A	T0193AL041_2_2	T0193	2.33	5.8572	5.9068	204	138	67.6470588235294
1XCB_A	T0193AL041_3_1	T0193	2.44	2.3224	2.6328	204	58	28.4313725490196
1XCB_A	T0193AL041_3_2	T0193	2.33	5.8572	5.9068	204	138	67.6470588235294
1XCB_A	T0193AL044_1	T0193	2.71	0.7949	1.3175	204	91	44.6078431372549
1XCB_A	T0193AL054_1	T0193	3.32	1.5632	1.9600	204	211	103.43137254902
1XCB_A	T0193AL054_2	T0193	2.97	-0.1707	0.6219	204	211	103.43137254902
1XCB_A	T0193AL054_3	T0193	3.05	1.4939	1.9000	204	211	103.43137254902
1XCB_A	T0193AL054_4	T0193	3.26	1.2858	1.7221	204	211	103.43137254902
1XCB_A	T0193AL056_1_1	T0193	2.98	1.7343	2.1092	204	32	15.6862745098039
1XCB_A	T0193AL056_1_2	T0193	2.25	5.5385	5.6089	204	99	48.5294117647059
1XCB_A	T0193AL064_1_1	T0193	2.84	1.9685	2.3159	204	67	32.843137254902
1XCB_A	T0193AL064_1_2	T0193	2.94	0.5470	1.1237	204	96	47.0588235294118
1XCB_A	T0193AL078_1	T0193	2.08	6.1288	6.1609	204	118	57.843137254902
1XCB_A	T0193AL105_1_1	T0193	2.90	0.7938	1.3165	204	65	31.8627450980392
1XCB_A	T0193AL105_1_2	T0193	2.27	5.9716	6.0138	204	94	46.078431372549
1XCB_A	T0193AL144_1	T0193	2.72	3.1245	3.3644	204	170	83.3333333333333
1XCB_A	T0193AL144_2	T0193	2.71	2.0998	2.4330	204	174	85.2941176470588
1XCB_A	T0193AL144_3	T0193	2.77	1.7477	2.1210	204	186	91.1764705882353
1XCB_A	T0193AL144_4	T0193	2.70	1.8490	2.2101	204	189	92.6470588235294
1XCB_A	T0193AL144_5	T0193	2.74	2.6490	2.9290	204	170	83.3333333333333
1XCB_A	T0193AL203_1_1	T0193	3.06	1.5457	1.9448	204	66	32.3529411764706
1XCB_A	T0193AL203_1_2	T0193	2.23	5.9739	6.0159	204	121	59.3137254901961
1XCB_A	T0193AL203_2_1	T0193	1.89	-0.6263	0.3674	204	71	34.8039215686275
1XCB_A	T0193AL203_2_2	T0193	2.24	6.2787	6.3010	204	121	59.3137254901961
1XCB_A	T0193AL203_3_1	T0193	2.84	3.3916	3.6106	204	47	23.0392156862745
1XCB_A	T0193AL203_3_2	T0193	2.01	6.5124	6.5197	204	95	46.5686274509804
1XCB_A	T0193AL203_4_1	T0193	2.61	2.3370	2.6461	204	66	32.3529411764706
1XCB_A	T0193AL203_4_2	T0193	2.23	5.9739	6.0159	204	121	59.3137254901961
1XCB_A	T0193AL203_5_1	T0193	2.28	0.7532	1.2843	204	62	30.3921568627451
1XCB_A	T0193AL203_5_2	T0193	2.24	6.2787	6.3010	204	121	59.3137254901961
1XCB_A	T0193AL331_1	T0193	2.74	2.6028	2.8869	204	180	88.2352941176471
1XCB_A	T0193AL331_2	T0193	2.57	-0.1768	0.6181	204	195	95.5882352941177
1XCB_A	T0193AL391_1	T0193	1.99	-0.7414	0.3131	204	11	5.3921568627451
1XCB_A	T0193AL397_1_1	T0193	2.31	-0.1424	0.6396	204	40	19.6078431372549
1XCB_A	T0193AL397_1_2	T0193	2.42	0.7186	1.2569	204	16	7.84313725490196
1XCB_A	T0193AL397_1_3	T0193	2.15	-1.6153	0.0523	204	54	26.4705882352941
1XCB_A	T0193AL397_2_1	T0193	1.87	-1.5281	0.0665	204	33	16.1764705882353
1XCB_A	T0193AL397_2_2	T0193	2.42	0.7186	1.2569	204	16	7.84313725490196
1XCB_A	T0193AL397_2_3	T0193	2.08	-0.2612	0.5667	204	52	25.4901960784314
1XCB_A	T0193AL400_1	T0193	2.08	6.2444	6.2690	204	99	48.5294117647059
1XCB_A	T0193AL435_1_1	T0193	2.44	2.5644	2.8520	204	57	27.9411764705882
1XCB_A	T0193AL435_1_2	T0193	1.92	6.2248	6.2506	204	136	66.6666666666667
1XCB_A	T0193AL476_1_1	T0193	2.18	6.1314	6.1632	204	116	56.8627450980392
1XCB_A	T0193AL476_1_2	T0193	2.80	3.0335	3.2807	204	70	34.3137254901961
1XCB_A	T0193AL529_1	T0193	2.79	-1.2632	0.1250	204	158	77.4509803921569
1XCB_A	T0193AL529_2	T0193	2.72	-0.9584	0.2231	204	136	66.6666666666667
1XCB_A	T0193AL537_1	T0193	2.23	5.9739	6.0159	204	121	59.3137254901961
1XCB_A	T0193AL537_2	T0193	3.03	4.0485	4.2193	204	91	44.6078431372549
1XCB_A	T0193AL581_1	T0193	2.74	-1.1418	0.1601	204	210	102.941176470588
1XCB_A	T0193AL581_2	T0193	3.10	-0.7950	0.2894	204	210	102.941176470588
1XCB_A	T0193AL581_3	T0193	2.66	-1.2111	0.1394	204	210	102.941176470588
1XCB_A	T0193DR068_1	T0193	no_data	no_data	no_data	204	no_data	no_data
1XCB_A	T0193DR355_1	T0193	no_data	no_data	no_data	204	no_data	no_data
1XCB_A	T0193DR355_2	T0193	no_data	no_data	no_data	204	no_data	no_data
1XCB_A	T0193DR355_4	T0193	no_data	no_data	no_data	204	no_data	no_data
1XCB_A	T0193DR454_1	T0193	no_data	no_data	no_data	204	no_data	no_data
1XCB_A	T0193DR454_2	T0193	no_data	no_data	no_data	204	no_data	no_data
1XCB_A	T0193DR454_3	T0193	no_data	no_data	no_data	204	no_data	no_data
1XCB_A	T0193RR020_1	T0193	no_data	no_data	no_data	204	no_data	no_data
1XCB_A	T0193RR022_1	T0193	no_data	no_data	no_data	204	no_data	no_data
1XCB_A	T0193RR131_1	T0193	no_data	no_data	no_data	204	no_data	no_data
1XCB_A	T0193RR397_1	T0193	no_data	no_data	no_data	204	no_data	no_data
1XCB_A	T0193RR517_1	T0193	no_data	no_data	no_data	204	no_data	no_data
1XCB_A	T0193RR587_1	T0193	no_data	no_data	no_data	204	no_data	no_data
1XCB_A	T0193SS001_1	T0193	no_data	no_data	no_data	204	no_data	no_data
1XCB_A	T0193SS007_1	T0193	no_data	no_data	no_data	204	no_data	no_data
1XCB_A	T0193SS020_1	T0193	no_data	no_data	no_data	204	no_data	no_data
1XCB_A	T0193SS023_1	T0193	no_data	no_data	no_data	204	no_data	no_data
1XCB_A	T0193SS032_1	T0193	no_data	no_data	no_data	204	no_data	no_data
1XCB_A	T0193SS041_1	T0193	no_data	no_data	no_data	204	no_data	no_data
1XCB_A	T0193SS041_2	T0193	no_data	no_data	no_data	204	no_data	no_data
1XCB_A	T0193SS044_1	T0193	no_data	no_data	no_data	204	no_data	no_data
1XCB_A	T0193SS044_2	T0193	no_data	no_data	no_data	204	no_data	no_data
1XCB_A	T0193SS054_1	T0193	no_data	no_data	no_data	204	no_data	no_data
1XCB_A	T0193SS054_2	T0193	no_data	no_data	no_data	204	no_data	no_data
1XCB_A	T0193SS054_3	T0193	no_data	no_data	no_data	204	no_data	no_data
1XCB_A	T0193SS054_4	T0193	no_data	no_data	no_data	204	no_data	no_data
1XCB_A	T0193SS055_1	T0193	no_data	no_data	no_data	204	no_data	no_data
1XCB_A	T0193SS056_1	T0193	no_data	no_data	no_data	204	no_data	no_data
1XCB_A	T0193SS067_1	T0193	no_data	no_data	no_data	204	no_data	no_data
1XCB_A	T0193SS068_1	T0193	no_data	no_data	no_data	204	no_data	no_data
1XCB_A	T0193SS069_1	T0193	no_data	no_data	no_data	204	no_data	no_data
1XCB_A	T0193SS072_1	T0193	no_data	no_data	no_data	204	no_data	no_data
1XCB_A	T0193SS100_1	T0193	no_data	no_data	no_data	204	no_data	no_data
1XCB_A	T0193SS100_2	T0193	no_data	no_data	no_data	204	no_data	no_data
1XCB_A	T0193SS108_1	T0193	no_data	no_data	no_data	204	no_data	no_data
1XCB_A	T0193SS131_1	T0193	no_data	no_data	no_data	204	no_data	no_data
1XCB_A	T0193SS137_1	T0193	no_data	no_data	no_data	204	no_data	no_data
1XCB_A	T0193SS254_1	T0193	no_data	no_data	no_data	204	no_data	no_data
1XCB_A	T0193SS266_1	T0193	no_data	no_data	no_data	204	no_data	no_data
1XCB_A	T0193SS270_1	T0193	no_data	no_data	no_data	204	no_data	no_data
1XCB_A	T0193SS273_1	T0193	no_data	no_data	no_data	204	no_data	no_data
1XCB_A	T0193SS356_1	T0193	no_data	no_data	no_data	204	no_data	no_data
1XCB_A	T0193SS357_1	T0193	no_data	no_data	no_data	204	no_data	no_data
1XCB_A	T0193SS389_1	T0193	no_data	no_data	no_data	204	no_data	no_data
1XCB_A	T0193SS393_1	T0193	no_data	no_data	no_data	204	no_data	no_data
1XCB_A	T0193SS393_2	T0193	no_data	no_data	no_data	204	no_data	no_data
1XCB_A	T0193SS396_1	T0193	no_data	no_data	no_data	204	no_data	no_data
1XCB_A	T0193SS420_1	T0193	no_data	no_data	no_data	204	no_data	no_data
1XCB_A	T0193SS442_1	T0193	no_data	no_data	no_data	204	no_data	no_data
1XCB_A	T0193SS449_1	T0193	no_data	no_data	no_data	204	no_data	no_data
1XCB_A	T0193SS463_1	T0193	no_data	no_data	no_data	204	no_data	no_data
1XCB_A	T0193SS474_1	T0193	no_data	no_data	no_data	204	no_data	no_data
1XCB_A	T0193SS517_1	T0193	no_data	no_data	no_data	204	no_data	no_data
1XCB_A	T0193SS531_1	T0193	no_data	no_data	no_data	204	no_data	no_data
1XCB_A	T0193SS531_2	T0193	no_data	no_data	no_data	204	no_data	no_data
1XCB_A	T0193SS531_3	T0193	no_data	no_data	no_data	204	no_data	no_data
1XCB_A	T0193SS531_4	T0193	no_data	no_data	no_data	204	no_data	no_data
1XCB_A	T0193SS531_5	T0193	no_data	no_data	no_data	204	no_data	no_data
1XCB_A	T0193TS001_1	T0193	3.04	3.5747	3.7798	204	211	103.43137254902
1XCB_A	T0193TS001_2	T0193	2.70	2.8811	3.1409	204	211	103.43137254902
1XCB_A	T0193TS001_3	T0193	2.96	3.2279	3.4595	204	211	103.43137254902
1XCB_A	T0193TS001_4	T0193	3.10	2.9504	3.2045	204	211	103.43137254902
1XCB_A	T0193TS001_5	T0193	2.97	3.5053	3.7157	204	211	103.43137254902
1XCB_A	T0193TS002_1_1	T0193	2.75	2.1858	2.5100	204	63	30.8823529411765
1XCB_A	T0193TS002_1_2	T0193	2.23	4.8368	4.9536	204	148	72.5490196078431
1XCB_A	T0193TS002_2_1	T0193	2.98	2.0220	2.3636	204	63	30.8823529411765
1XCB_A	T0193TS002_2_2	T0193	2.62	5.2753	5.3629	204	148	72.5490196078431
1XCB_A	T0193TS002_3_1	T0193	2.28	2.1858	2.5100	204	63	30.8823529411765
1XCB_A	T0193TS002_3_2	T0193	2.39	5.2753	5.3629	204	148	72.5490196078431
1XCB_A	T0193TS002_4_1	T0193	2.66	2.3495	2.6573	204	63	30.8823529411765
1XCB_A	T0193TS002_4_2	T0193	2.38	4.8368	4.9536	204	148	72.5490196078431
1XCB_A	T0193TS002_5_1	T0193	2.72	2.6769	2.9544	204	63	30.8823529411765
1XCB_A	T0193TS002_5_2	T0193	2.38	5.2753	5.3629	204	148	72.5490196078431
1XCB_A	T0193TS006_1	T0193	2.14	4.2682	4.4237	204	211	103.43137254902
1XCB_A	T0193TS007_1	T0193	2.34	6.1154	6.1483	204	83	40.6862745098039
1XCB_A	T0193TS007_2	T0193	2.04	1.6844	2.0655	204	73	35.7843137254902
1XCB_A	T0193TS007_3	T0193	2.94	-0.0177	0.7199	204	107	52.4509803921569
1XCB_A	T0193TS007_4	T0193	2.06	5.1762	5.2704	204	93	45.5882352941176
1XCB_A	T0193TS007_5	T0193	2.96	1.6537	2.0387	204	119	58.3333333333333
1XCB_A	T0193TS008_1	T0193	2.62	5.5731	5.6413	204	123	60.2941176470588
1XCB_A	T0193TS008_2u	T0193	2.11	5.8743	5.9228	204	123	60.2941176470588
1XCB_A	T0193TS010_1_1	T0193	2.71	3.0536	3.2992	204	80	39.2156862745098
1XCB_A	T0193TS010_1_2	T0193	2.86	4.1613	4.3243	204	131	64.2156862745098
1XCB_A	T0193TS010_2_1	T0193	2.53	3.3286	3.5524	204	80	39.2156862745098
1XCB_A	T0193TS010_2_2	T0193	2.70	3.6819	3.8792	204	131	64.2156862745098
1XCB_A	T0193TS010_3_1	T0193	2.19	3.4661	3.6794	204	80	39.2156862745098
1XCB_A	T0193TS010_3_2	T0193	2.52	5.5036	5.5763	204	131	64.2156862745098
1XCB_A	T0193TS010_4_1	T0193	2.57	2.7786	3.0472	204	80	39.2156862745098
1XCB_A	T0193TS010_4_2	T0193	2.63	4.6407	4.7707	204	131	64.2156862745098
1XCB_A	T0193TS010_5_1	T0193	2.78	4.1536	4.3171	204	80	39.2156862745098
1XCB_A	T0193TS010_5_2	T0193	2.43	3.8737	4.0570	204	131	64.2156862745098
1XCB_A	T0193TS012_1_1	T0193	2.64	2.1240	2.4546	204	70	34.3137254901961
1XCB_A	T0193TS012_1_2	T0193	2.34	5.9115	5.9576	204	141	69.1176470588235
1XCB_A	T0193TS012_2	T0193	3.08	0.7309	1.2667	204	211	103.43137254902
1XCB_A	T0193TS012_3	T0193	2.70	1.7020	2.0808	204	211	103.43137254902
1XCB_A	T0193TS012_4	T0193	2.86	2.6036	2.8877	204	211	103.43137254902
1XCB_A	T0193TS012_5	T0193	2.74	0.6616	1.2122	204	211	103.43137254902
1XCB_A	T0193TS014_1	T0193	2.23	5.9739	6.0159	204	121	59.3137254901961
1XCB_A	T0193TS014_2	T0193	2.23	5.9739	6.0159	204	121	59.3137254901961
1XCB_A	T0193TS014_3	T0193	2.21	4.4836	4.6242	204	61	29.9019607843137
1XCB_A	T0193TS014_4	T0193	2.63	0.8235	1.3403	204	141	69.1176470588235
1XCB_A	T0193TS014_5	T0193	2.89	0.1806	0.8547	204	156	76.4705882352941
1XCB_A	T0193TS016_1_1	T0193	2.59	4.1746	4.3366	204	71	34.8039215686275
1XCB_A	T0193TS016_1_2	T0193	2.58	4.7535	4.8759	204	133	65.1960784313726
1XCB_A	T0193TS016_2_1	T0193	2.24	3.4244	3.6409	204	71	34.8039215686275
1XCB_A	T0193TS016_2_2	T0193	2.58	4.7535	4.8759	204	133	65.1960784313726
1XCB_A	T0193TS016_3_1	T0193	2.55	4.6980	4.8241	204	74	36.2745098039216
1XCB_A	T0193TS016_3_2	T0193	2.30	4.7873	4.9074	204	137	67.156862745098
1XCB_A	T0193TS016_4_1	T0193	2.44	4.6980	4.8241	204	74	36.2745098039216
1XCB_A	T0193TS016_4_2	T0193	2.30	5.2513	5.3405	204	137	67.156862745098
1XCB_A	T0193TS016_5_1	T0193	2.55	4.6261	4.7571	204	75	36.7647058823529
1XCB_A	T0193TS016_5_2	T0193	2.61	4.1725	4.3346	204	136	66.6666666666667
1XCB_A	T0193TS021_1	T0193	3.06	-0.5175	0.4226	204	211	103.43137254902
1XCB_A	T0193TS028_1_1	T0193	2.19	3.8896	4.0718	204	73	35.7843137254902
1XCB_A	T0193TS028_1_2	T0193	2.14	5.9408	5.9850	204	102	50
1XCB_A	T0193TS028_2_1	T0193	2.25	3.8896	4.0718	204	73	35.7843137254902
1XCB_A	T0193TS028_2_2	T0193	2.10	5.9408	5.9850	204	102	50
1XCB_A	T0193TS028_3_1	T0193	2.19	3.7426	3.9354	204	73	35.7843137254902
1XCB_A	T0193TS028_3_2	T0193	2.53	5.4803	5.5545	204	102	50
1XCB_A	T0193TS028_4_1	T0193	2.37	3.8896	4.0718	204	73	35.7843137254902
1XCB_A	T0193TS028_4_2	T0193	2.10	6.0559	6.0926	204	102	50
1XCB_A	T0193TS028_5_1	T0193	2.32	4.1836	4.3450	204	73	35.7843137254902
1XCB_A	T0193TS028_5_2	T0193	2.32	6.0559	6.0926	204	102	50
1XCB_A	T0193TS029_1_1	T0193	2.33	3.3288	3.5526	204	75	36.7647058823529
1XCB_A	T0193TS029_1_2	T0193	2.19	5.1986	5.2914	204	136	66.6666666666667
1XCB_A	T0193TS038_1	T0193	2.06	5.1762	5.2704	204	93	45.5882352941176
1XCB_A	T0193TS038_2	T0193	2.53	1.7472	2.1205	204	62	30.3921568627451
1XCB_A	T0193TS038_3	T0193	2.94	-0.0177	0.7199	204	107	52.4509803921569
1XCB_A	T0193TS038_4	T0193	2.84	3.3916	3.6106	204	47	23.0392156862745
1XCB_A	T0193TS038_5	T0193	2.31	-0.5816	0.3896	204	91	44.6078431372549
1XCB_A	T0193TS039_1	T0193	2.66	5.3615	5.4435	204	92	45.0980392156863
1XCB_A	T0193TS039_2	T0193	2.30	4.9450	5.0546	204	119	58.3333333333333
1XCB_A	T0193TS039_3	T0193	2.83	0.3907	1.0061	204	146	71.5686274509804
1XCB_A	T0193TS039_4	T0193	3.19	-0.2401	0.5794	204	210	102.941176470588
1XCB_A	T0193TS039_5	T0193	2.98	2.5264	2.8175	204	153	75
1XCB_A	T0193TS040_1	T0193	2.59	5.3490	5.4318	204	117	57.3529411764706
1XCB_A	T0193TS040_2	T0193	2.24	6.0896	6.1242	204	139	68.1372549019608
1XCB_A	T0193TS040_3	T0193	2.24	5.8142	5.8666	204	139	68.1372549019608
1XCB_A	T0193TS040_4	T0193	2.36	5.8415	5.8921	204	132	64.7058823529412
1XCB_A	T0193TS040_5	T0193	2.33	5.0242	5.1285	204	165	80.8823529411765
1XCB_A	T0193TS041_1_1	T0193	2.93	2.7738	3.0428	204	59	28.921568627451
1XCB_A	T0193TS041_1_2	T0193	2.06	5.3151	5.4001	204	140	68.6274509803922
1XCB_A	T0193TS041_4_1	T0193	2.63	3.2891	3.5160	204	59	28.921568627451
1XCB_A	T0193TS041_4_2	T0193	2.15	5.2237	5.3148	204	140	68.6274509803922
1XCB_A	T0193TS041_5_1	T0193	2.93	2.7738	3.0428	204	59	28.921568627451
1XCB_A	T0193TS041_5_2	T0193	2.19	4.8584	4.9738	204	140	68.6274509803922
1XCB_A	T0193TS044_1N	T0193	no_data	no_data	no_data	204	no_data	no_data
1XCB_A	T0193TS045_1	T0193	2.38	6.0274	6.0660	204	95	46.5686274509804
1XCB_A	T0193TS045_2	T0193	2.59	4.6365	4.7668	204	119	58.3333333333333
1XCB_A	T0193TS045_3	T0193	2.33	5.5477	5.6175	204	130	63.7254901960784
1XCB_A	T0193TS045_4	T0193	2.34	5.9276	5.9727	204	126	61.7647058823529
1XCB_A	T0193TS045_5	T0193	2.79	2.3915	2.6953	204	171	83.8235294117647
1XCB_A	T0193TS046_1	T0193	2.75	5.2137	5.3055	204	109	53.4313725490196
1XCB_A	T0193TS046_2	T0193	2.55	5.4727	5.5474	204	123	60.2941176470588
1XCB_A	T0193TS046_3	T0193	2.96	2.0753	2.4111	204	150	73.5294117647059
1XCB_A	T0193TS046_4	T0193	2.53	5.8369	5.8879	204	130	63.7254901960784
1XCB_A	T0193TS046_5	T0193	2.99	3.9446	4.1228	204	93	45.5882352941176
1XCB_A	T0193TS047_1	T0193	2.62	2.6730	2.9508	204	211	103.43137254902
1XCB_A	T0193TS050_1	T0193	2.99	0.1761	0.8516	204	211	103.43137254902
1XCB_A	T0193TS050_2	T0193	2.10	-1.1418	0.1601	204	211	103.43137254902
1XCB_A	T0193TS050_3	T0193	2.03	-1.2111	0.1394	204	211	103.43137254902
1XCB_A	T0193TS050_4	T0193	2.51	1.9794	2.3256	204	211	103.43137254902
1XCB_A	T0193TS050_5	T0193	2.76	0.7309	1.2667	204	211	103.43137254902
1XCB_A	T0193TS051_1_1	T0193	1.91	0.3037	0.9425	204	80	39.2156862745098
1XCB_A	T0193TS051_1_2	T0193	2.20	-1.1968	0.1435	204	60	29.4117647058824
1XCB_A	T0193TS051_1_3	T0193	2.69	-0.1762	0.6185	204	71	34.8039215686275
1XCB_A	T0193TS051_2_1	T0193	2.26	0.5787	1.1480	204	80	39.2156862745098
1XCB_A	T0193TS051_2_2	T0193	2.86	-0.1788	0.6169	204	60	29.4117647058824
1XCB_A	T0193TS051_2_3	T0193	2.97	-1.3765	0.0970	204	71	34.8039215686275
1XCB_A	T0193TS051_3_1	T0193	2.60	2.2287	2.5485	204	80	39.2156862745098
1XCB_A	T0193TS051_3_2	T0193	2.46	-1.0272	0.1980	204	60	29.4117647058824
1XCB_A	T0193TS051_3_3	T0193	3.07	-1.0764	0.1811	204	71	34.8039215686275
1XCB_A	T0193TS051_4_1	T0193	2.76	0.0288	0.7507	204	80	39.2156862745098
1XCB_A	T0193TS051_4_2	T0193	2.75	-0.3485	0.5155	204	60	29.4117647058824
1XCB_A	T0193TS051_4_3	T0193	2.63	-1.5265	0.0668	204	71	34.8039215686275
1XCB_A	T0193TS051_5_1	T0193	2.38	1.8162	2.1812	204	80	39.2156862745098
1XCB_A	T0193TS051_5_2	T0193	3.15	-0.6878	0.3378	204	60	29.4117647058824
1XCB_A	T0193TS051_5_3	T0193	2.58	-0.7764	0.2975	204	71	34.8039215686275
1XCB_A	T0193TS052_1	T0193	2.97	-1.1549	0.1560	204	170	83.3333333333333
1XCB_A	T0193TS052_2	T0193	2.58	-0.9964	0.2091	204	170	83.3333333333333
1XCB_A	T0193TS052_3	T0193	3.30	0.5093	1.0950	204	170	83.3333333333333
1XCB_A	T0193TS052_4	T0193	2.83	-0.6794	0.3418	204	170	83.3333333333333
1XCB_A	T0193TS052_5	T0193	2.45	-1.7888	0.0306	204	170	83.3333333333333
1XCB_A	T0193TS053_1	T0193	2.46	-1.4116	0.0893	204	201	98.5294117647059
1XCB_A	T0193TS053_2	T0193	3.12	0.5229	1.1053	204	211	103.43137254902
1XCB_A	T0193TS053_3	T0193	2.36	-1.6278	0.0504	204	169	82.843137254902
1XCB_A	T0193TS053_4	T0193	2.86	0.9390	1.4337	204	211	103.43137254902
1XCB_A	T0193TS053_5	T0193	2.92	0.6435	1.1981	204	135	66.1764705882353
1XCB_A	T0193TS061_1	T0193	2.94	-0.8643	0.2601	204	211	103.43137254902
1XCB_A	T0193TS061_2	T0193	2.44	-1.2805	0.1205	204	211	103.43137254902
1XCB_A	T0193TS061_3	T0193	2.16	-1.6273	0.0505	204	211	103.43137254902
1XCB_A	T0193TS061_4	T0193	2.55	-1.9047	0.0204	204	211	103.43137254902
1XCB_A	T0193TS061_5	T0193	2.66	-1.1418	0.1601	204	211	103.43137254902
1XCB_A	T0193TS065_1	T0193	2.66	4.3950	4.5417	204	103	50.4901960784314
1XCB_A	T0193TS065_2_1	T0193	2.66	4.3950	4.5417	204	103	50.4901960784314
1XCB_A	T0193TS065_2_2	T0193	1.29	0.5737	1.1442	204	43	21.078431372549
1XCB_A	T0193TS065_2_3	T0193	3.56	-2.5954	0.0006	204	7	3.43137254901961
1XCB_A	T0193TS065_2_4	T0193	1.30	-0.1550	0.6317	204	11	5.3921568627451
1XCB_A	T0193TS065_2_5	T0193	2.65	-1.2936	0.1171	204	8	3.92156862745098
1XCB_A	T0193TS065_2_6	T0193	0.23	0.4314	1.0363	204	11	5.3921568627451
1XCB_A	T0193TS065_3_1	T0193	2.66	4.3950	4.5417	204	103	50.4901960784314
1XCB_A	T0193TS065_3_2	T0193	1.29	0.5737	1.1442	204	43	21.078431372549
1XCB_A	T0193TS065_3_3	T0193	3.56	-2.5954	0.0006	204	7	3.43137254901961
1XCB_A	T0193TS065_3_4	T0193	1.30	-0.1550	0.6317	204	11	5.3921568627451
1XCB_A	T0193TS065_3_5	T0193	2.65	-1.2936	0.1171	204	8	3.92156862745098
1XCB_A	T0193TS065_4_1	T0193	2.66	4.3950	4.5417	204	103	50.4901960784314
1XCB_A	T0193TS065_4_2	T0193	1.29	0.5737	1.1442	204	43	21.078431372549
1XCB_A	T0193TS065_4_3	T0193	3.56	-2.5954	0.0006	204	7	3.43137254901961
1XCB_A	T0193TS065_4_4	T0193	1.30	-0.1550	0.6317	204	11	5.3921568627451
1XCB_A	T0193TS065_4_5	T0193	2.73	-6.9151	-0.0000	204	6	2.94117647058824
1XCB_A	T0193TS065_5_1	T0193	2.66	4.3950	4.5417	204	103	50.4901960784314
1XCB_A	T0193TS065_5_2	T0193	1.29	0.5737	1.1442	204	43	21.078431372549
1XCB_A	T0193TS065_5_3	T0193	3.56	-2.5954	0.0006	204	7	3.43137254901961
1XCB_A	T0193TS065_5_4	T0193	1.30	-0.1550	0.6317	204	11	5.3921568627451
1XCB_A	T0193TS067_1_1	T0193	2.44	2.6348	2.9161	204	56	27.4509803921569
1XCB_A	T0193TS067_1_2	T0193	2.33	5.5792	5.6469	204	125	61.2745098039216
1XCB_A	T0193TS068_1	T0193	2.21	4.2911	4.4450	204	80	39.2156862745098
1XCB_A	T0193TS068_2	T0193	2.59	2.7786	3.0472	204	80	39.2156862745098
1XCB_A	T0193TS068_3	T0193	2.41	3.4661	3.6794	204	80	39.2156862745098
1XCB_A	T0193TS068_4	T0193	2.71	0.4412	1.0437	204	80	39.2156862745098
1XCB_A	T0193TS068_5	T0193	2.47	3.0536	3.2992	204	80	39.2156862745098
1XCB_A	T0193TS070_1	T0193	2.33	5.5792	5.6469	204	125	61.2745098039216
1XCB_A	T0193TS070_2	T0193	2.73	1.4927	1.8990	204	178	87.2549019607843
1XCB_A	T0193TS070_3	T0193	2.08	5.8707	5.9194	204	119	58.3333333333333
1XCB_A	T0193TS070_4	T0193	2.78	-0.4881	0.4381	204	199	97.5490196078431
1XCB_A	T0193TS070_5	T0193	3.07	1.6013	1.9931	204	196	96.078431372549
1XCB_A	T0193TS071_1	T0193	3.14	2.3955	2.6989	204	207	101.470588235294
1XCB_A	T0193TS071_2	T0193	2.95	2.6036	2.8877	204	208	101.960784313725
1XCB_A	T0193TS071_3	T0193	2.28	5.3898	5.4700	204	159	77.9411764705882
1XCB_A	T0193TS071_4	T0193	2.33	5.3066	5.3922	204	159	77.9411764705882
1XCB_A	T0193TS071_5	T0193	2.06	6.4602	6.4709	204	133	65.1960784313726
1XCB_A	T0193TS080_1	T0193	2.38	2.9504	3.2045	204	211	103.43137254902
1XCB_A	T0193TS084_1	T0193	2.67	3.3364	3.5596	204	202	99.0196078431373
1XCB_A	T0193TS086_1_1	T0193	3.14	1.1656	1.6209	204	87	42.6470588235294
1XCB_A	T0193TS086_1_2	T0193	1.93	4.4322	4.5764	204	54	26.4705882352941
1XCB_A	T0193TS086_2_1	T0193	3.14	1.1656	1.6209	204	87	42.6470588235294
1XCB_A	T0193TS086_2_2	T0193	1.93	4.4322	4.5764	204	54	26.4705882352941
1XCB_A	T0193TS086_2_3	T0193	2.25	-1.9568	0.0167	204	16	7.84313725490196
1XCB_A	T0193TS086_3_1	T0193	2.44	4.0988	4.2662	204	102	50
1XCB_A	T0193TS086_3_2	T0193	2.41	4.2030	4.3630	204	47	23.0392156862745
1XCB_A	T0193TS086_3_3	T0193	nan	-5.3769	-0.0000	204	18	8.82352941176471
1XCB_A	T0193TS086_4_1	T0193	3.00	3.5382	3.7461	204	99	48.5294117647059
1XCB_A	T0193TS086_4_2	T0193	2.60	4.2747	4.4297	204	50	24.5098039215686
1XCB_A	T0193TS086_4_3	T0193	3.17	-1.5543	0.0620	204	27	13.2352941176471
1XCB_A	T0193TS086_5_1	T0193	2.04	4.3349	4.4858	204	55	26.9607843137255
1XCB_A	T0193TS086_5_2	T0193	nan	-5.4478	-0.0000	204	17	8.33333333333333
1XCB_A	T0193TS086_5_3	T0193	nan	-5.6062	-0.0000	204	15	7.35294117647059
1XCB_A	T0193TS093_1_1	T0193	2.36	2.9700	3.2225	204	66	32.3529411764706
1XCB_A	T0193TS093_1_2	T0193	3.12	1.6505	2.0359	204	145	71.078431372549
1XCB_A	T0193TS096_1_1	T0193	1.81	3.2744	3.5024	204	71	34.8039215686275
1XCB_A	T0193TS096_1_2	T0193	2.54	5.1076	5.2063	204	129	63.2352941176471
1XCB_A	T0193TS098_1	T0193	2.87	-0.2525	0.5719	204	26	12.7450980392157
1XCB_A	T0193TS099_1	T0193	2.46	4.6017	4.7344	204	137	67.156862745098
1XCB_A	T0193TS099_2	T0193	2.73	3.2532	3.4829	204	192	94.1176470588235
1XCB_A	T0193TS099_3	T0193	2.41	4.0245	4.1971	204	71	34.8039215686275
1XCB_A	T0193TS100_1_1	T0193	1.99	6.1758	6.2048	204	91	44.6078431372549
1XCB_A	T0193TS100_1_2	T0193	3.43	-1.6635	0.0454	204	23	11.2745098039216
1XCB_A	T0193TS108_1_1	T0193	2.69	0.7163	1.2551	204	67	32.843137254902
1XCB_A	T0193TS108_1_2	T0193	2.67	6.6477	6.6462	204	100	49.0196078431373
1XCB_A	T0193TS110_1_1	T0193	2.36	3.2014	3.4351	204	49	24.0196078431373
1XCB_A	T0193TS110_1_2	T0193	2.45	4.9551	5.0640	204	128	62.7450980392157
1XCB_A	T0193TS112_1_1	T0193	2.13	-0.6587	0.3517	204	80	39.2156862745098
1XCB_A	T0193TS112_1_2	T0193	1.76	6.4078	6.4218	204	93	45.5882352941176
1XCB_A	T0193TS132_1	T0193	2.75	-0.7950	0.2894	204	211	103.43137254902
1XCB_A	T0193TS135_1	T0193	2.02	5.9469	5.9907	204	100	49.0196078431373
1XCB_A	T0193TS135_2	T0193	2.10	5.6317	5.6960	204	126	61.7647058823529
1XCB_A	T0193TS135_3	T0193	2.68	2.4892	2.7837	204	53	25.9803921568627
1XCB_A	T0193TS135_4	T0193	2.07	-0.8490	0.2665	204	67	32.843137254902
1XCB_A	T0193TS135_5	T0193	2.43	0.5838	1.1519	204	54	26.4705882352941
1XCB_A	T0193TS138_1	T0193	2.46	-1.4116	0.0893	204	201	98.5294117647059
1XCB_A	T0193TS138_2	T0193	3.12	0.5229	1.1053	204	211	103.43137254902
1XCB_A	T0193TS138_3	T0193	2.36	-1.6278	0.0504	204	169	82.843137254902
1XCB_A	T0193TS138_4	T0193	2.86	0.9390	1.4337	204	211	103.43137254902
1XCB_A	T0193TS138_5	T0193	2.92	0.6435	1.1981	204	135	66.1764705882353
1XCB_A	T0193TS139_1	T0193	2.97	-1.1549	0.1560	204	170	83.3333333333333
1XCB_A	T0193TS139_2	T0193	2.58	-0.9964	0.2091	204	170	83.3333333333333
1XCB_A	T0193TS139_3	T0193	3.30	0.5093	1.0950	204	170	83.3333333333333
1XCB_A	T0193TS139_4	T0193	2.83	-0.6794	0.3418	204	170	83.3333333333333
1XCB_A	T0193TS139_5	T0193	2.45	-1.7888	0.0306	204	170	83.3333333333333
1XCB_A	T0193TS140_1_1	T0193	1.91	0.3037	0.9425	204	80	39.2156862745098
1XCB_A	T0193TS140_1_2	T0193	2.69	-0.1762	0.6185	204	71	34.8039215686275
1XCB_A	T0193TS140_2_1	T0193	2.26	0.5787	1.1480	204	80	39.2156862745098
1XCB_A	T0193TS140_2_2	T0193	2.97	-1.3765	0.0970	204	71	34.8039215686275
1XCB_A	T0193TS140_3_1	T0193	2.60	2.2287	2.5485	204	80	39.2156862745098
1XCB_A	T0193TS140_3_2	T0193	3.07	-1.0764	0.1811	204	71	34.8039215686275
1XCB_A	T0193TS140_4_1	T0193	2.76	0.0288	0.7507	204	80	39.2156862745098
1XCB_A	T0193TS140_4_2	T0193	2.63	-1.5265	0.0668	204	71	34.8039215686275
1XCB_A	T0193TS140_5_1	T0193	2.38	1.8162	2.1812	204	80	39.2156862745098
1XCB_A	T0193TS140_5_2	T0193	2.58	-0.7764	0.2975	204	71	34.8039215686275
1XCB_A	T0193TS153_1	T0193	2.20	3.5747	3.7798	204	204	100
1XCB_A	T0193TS168_1	T0193	2.93	2.4614	2.7586	204	200	98.0392156862745
1XCB_A	T0193TS168_2	T0193	2.61	3.1585	3.3957	204	208	101.960784313725
1XCB_A	T0193TS168_3	T0193	2.71	2.8811	3.1409	204	208	101.960784313725
1XCB_A	T0193TS168_4	T0193	2.92	2.8117	3.0775	204	208	101.960784313725
1XCB_A	T0193TS168_5	T0193	2.94	3.2972	3.5235	204	208	101.960784313725
1XCB_A	T0193TS169_1	T0193	2.72	3.3994	3.6178	204	143	70.0980392156863
1XCB_A	T0193TS169_2	T0193	2.88	3.2443	3.4747	204	155	75.9803921568627
1XCB_A	T0193TS169_3	T0193	2.67	3.9225	4.1024	204	155	75.9803921568627
1XCB_A	T0193TS169_4	T0193	2.85	3.3094	3.5347	204	159	77.9411764705882
1XCB_A	T0193TS169_5	T0193	2.57	3.7591	3.9507	204	143	70.0980392156863
1XCB_A	T0193TS170_1	T0193	2.77	2.9504	3.2045	204	211	103.43137254902
1XCB_A	T0193TS180_1	T0193	2.87	1.0777	1.5477	204	211	103.43137254902
1XCB_A	T0193TS180_2	T0193	1.92	-1.7660	0.0330	204	211	103.43137254902
1XCB_A	T0193TS183_1	T0193	2.19	3.7870	3.9766	204	117	57.3529411764706
1XCB_A	T0193TS188_1	T0193	1.90	-0.9208	0.2375	204	201	98.5294117647059
1XCB_A	T0193TS188_2	T0193	3.08	-0.0974	0.6681	204	194	95.0980392156863
1XCB_A	T0193TS189_1	T0193	2.24	6.0426	6.0802	204	77	37.7450980392157
1XCB_A	T0193TS189_2	T0193	1.88	6.9754	6.9529	204	92	45.0980392156863
1XCB_A	T0193TS189_3	T0193	2.03	5.9504	5.9939	204	87	42.6470588235294
1XCB_A	T0193TS189_4	T0193	2.54	5.3438	5.4270	204	66	32.3529411764706
1XCB_A	T0193TS194_1	T0193	2.80	5.2374	5.3276	204	92	45.0980392156863
1XCB_A	T0193TS194_2	T0193	2.98	2.5264	2.8175	204	153	75
1XCB_A	T0193TS194_3	T0193	3.15	-0.0504	0.6985	204	109	53.4313725490196
1XCB_A	T0193TS194_4	T0193	2.86	2.8564	3.1183	204	190	93.1372549019608
1XCB_A	T0193TS194_5	T0193	2.30	4.9450	5.0546	204	119	58.3333333333333
1XCB_A	T0193TS195_1_1	T0193	2.71	0.7876	1.3116	204	149	73.0392156862745
1XCB_A	T0193TS195_1_2	T0193	2.03	-0.0885	0.6739	204	35	17.156862745098
1XCB_A	T0193TS195_2	T0193	2.53	1.1290	1.5903	204	171	83.8235294117647
1XCB_A	T0193TS195_3_1	T0193	2.70	1.1869	1.6387	204	141	69.1176470588235
1XCB_A	T0193TS195_3_2	T0193	1.73	-0.7244	0.3209	204	24	11.7647058823529
1XCB_A	T0193TS195_4	T0193	2.78	0.0646	0.7748	204	175	85.7843137254902
1XCB_A	T0193TS195_5_1	T0193	2.68	2.2490	2.5668	204	150	73.5294117647059
1XCB_A	T0193TS195_5_2	T0193	3.94	-3.1062	0.0000	204	34	16.6666666666667
1XCB_A	T0193TS196_1	T0193	2.53	5.3438	5.4270	204	66	32.3529411764706
1XCB_A	T0193TS196_2	T0193	2.53	1.7472	2.1205	204	62	30.3921568627451
1XCB_A	T0193TS196_3	T0193	2.63	3.9361	4.1150	204	86	42.156862745098
1XCB_A	T0193TS196_4	T0193	2.84	3.3916	3.6106	204	47	23.0392156862745
1XCB_A	T0193TS196_5	T0193	3.09	2.1089	2.4411	204	103	50.4901960784314
1XCB_A	T0193TS207_1	T0193	2.32	2.3762	2.6814	204	52	25.4901960784314
1XCB_A	T0193TS207_2	T0193	2.32	5.6690	5.7309	204	121	59.3137254901961
1XCB_A	T0193TS207_3	T0193	2.18	1.9483	2.2981	204	50	24.5098039215686
1XCB_A	T0193TS207_4	T0193	2.63	6.4788	6.4882	204	92	45.0980392156863
1XCB_A	T0193TS207_5	T0193	2.28	5.9356	5.9802	204	104	50.9803921568627
1XCB_A	T0193TS208_1	T0193	2.86	2.8564	3.1183	204	190	93.1372549019608
1XCB_A	T0193TS208_2	T0193	2.80	5.2374	5.3276	204	92	45.0980392156863
1XCB_A	T0193TS208_3	T0193	2.98	2.5264	2.8175	204	153	75
1XCB_A	T0193TS208_4	T0193	2.49	-0.4328	0.4681	204	113	55.3921568627451
1XCB_A	T0193TS208_5	T0193	2.30	4.9450	5.0546	204	119	58.3333333333333
1XCB_A	T0193TS209_1	T0193	2.80	5.2374	5.3276	204	92	45.0980392156863
1XCB_A	T0193TS209_2	T0193	1.90	6.1805	6.2091	204	100	49.0196078431373
1XCB_A	T0193TS209_3	T0193	2.02	6.4078	6.4218	204	93	45.5882352941176
1XCB_A	T0193TS209_4	T0193	2.02	6.5969	6.5988	204	87	42.6470588235294
1XCB_A	T0193TS209_5	T0193	2.22	6.2565	6.2803	204	97	47.5490196078431
1XCB_A	T0193TS214_1	T0193	2.20	-1.0724	0.1825	204	209	102.450980392157
1XCB_A	T0193TS221_1	T0193	2.33	-0.1901	0.6099	204	111	54.4117647058824
1XCB_A	T0193TS221_2	T0193	2.47	1.4013	1.8205	204	179	87.7450980392157
1XCB_A	T0193TS221_3	T0193	3.03	0.5404	1.1186	204	118	57.843137254902
1XCB_A	T0193TS221_4	T0193	2.89	-1.0307	0.1968	204	133	65.1960784313726
1XCB_A	T0193TS221_5	T0193	2.50	2.6398	2.9206	204	182	89.2156862745098
1XCB_A	T0193TS222_1	T0193	2.80	-0.2401	0.5794	204	206	100.980392156863
1XCB_A	T0193TS222_2	T0193	2.18	-1.1731	0.1505	204	193	94.6078431372549
1XCB_A	T0193TS223_1	T0193	2.00	3.5874	3.7916	204	200	98.0392156862745
1XCB_A	T0193TS224_1	T0193	1.91	3.8521	4.0370	204	211	103.43137254902
1XCB_A	T0193TS226_1	T0193	2.23	5.9739	6.0159	204	121	59.3137254901961
1XCB_A	T0193TS226_2	T0193	2.23	5.9739	6.0159	204	121	59.3137254901961
1XCB_A	T0193TS226_3	T0193	2.92	2.7953	3.0625	204	201	98.5294117647059
1XCB_A	T0193TS226_4	T0193	2.21	4.4836	4.6242	204	61	29.9019607843137
1XCB_A	T0193TS226_5	T0193	2.80	-1.4886	0.0737	204	210	102.941176470588
1XCB_A	T0193TS227_1	T0193	2.30	4.6959	4.8222	204	147	72.0588235294118
1XCB_A	T0193TS228_1_1	T0193	2.05	4.0495	4.2203	204	75	36.7647058823529
1XCB_A	T0193TS228_1_2	T0193	3.27	0.4409	1.0435	204	136	66.6666666666667
1XCB_A	T0193TS228_2_1	T0193	2.90	4.0495	4.2203	204	75	36.7647058823529
1XCB_A	T0193TS228_2_2	T0193	3.12	0.5342	1.1139	204	136	66.6666666666667
1XCB_A	T0193TS229_1	T0193	2.08	6.1288	6.1609	204	118	57.843137254902
1XCB_A	T0193TS229_2	T0193	2.49	3.4337	3.6495	204	121	59.3137254901961
1XCB_A	T0193TS229_3	T0193	2.82	2.9445	3.1990	204	130	63.7254901960784
1XCB_A	T0193TS229_4	T0193	2.39	3.6940	3.8904	204	125	61.2745098039216
1XCB_A	T0193TS229_5	T0193	2.68	5.9762	6.0181	204	113	55.3921568627451
1XCB_A	T0193TS230_1	T0193	2.94	-0.0177	0.7199	204	107	52.4509803921569
1XCB_A	T0193TS230_2	T0193	2.96	1.6537	2.0387	204	119	58.3333333333333
1XCB_A	T0193TS230_3	T0193	3.08	2.7261	2.9992	204	108	52.9411764705882
1XCB_A	T0193TS230_4	T0193	2.68	-0.8643	0.2601	204	205	100.490196078431
1XCB_A	T0193TS230_5	T0193	2.55	-0.5065	0.4284	204	179	87.7450980392157
1XCB_A	T0193TS233_1	T0193	2.72	3.1245	3.3644	204	170	83.3333333333333
1XCB_A	T0193TS233_2	T0193	2.71	2.0998	2.4330	204	174	85.2941176470588
1XCB_A	T0193TS233_3	T0193	2.77	1.7477	2.1210	204	186	91.1764705882353
1XCB_A	T0193TS233_4	T0193	2.70	1.8490	2.2101	204	189	92.6470588235294
1XCB_A	T0193TS233_5	T0193	2.74	2.6490	2.9290	204	170	83.3333333333333
1XCB_A	T0193TS234_1	T0193	2.92	2.9504	3.2045	204	211	103.43137254902
1XCB_A	T0193TS242_1	T0193	2.59	5.3490	5.4318	204	117	57.3529411764706
1XCB_A	T0193TS264_1	T0193	2.67	-1.6966	0.0411	204	211	103.43137254902
1XCB_A	T0193TS265_1	T0193	3.09	-0.3972	0.4879	204	185	90.6862745098039
1XCB_A	T0193TS270_1	T0193	2.70	0.1067	0.8035	204	211	103.43137254902
1XCB_A	T0193TS270_2	T0193	3.09	-1.1418	0.1601	204	211	103.43137254902
1XCB_A	T0193TS270_3	T0193	3.04	-0.6562	0.3528	204	211	103.43137254902
1XCB_A	T0193TS270_4	T0193	3.09	-0.1014	0.6656	204	211	103.43137254902
1XCB_A	T0193TS270_5	T0193	2.87	-1.0030	0.2066	204	211	103.43137254902
1XCB_A	T0193TS282_1	T0193	2.67	1.6307	2.0186	204	199	97.5490196078431
1XCB_A	T0193TS282_2	T0193	2.56	1.0084	1.4904	204	205	100.490196078431
1XCB_A	T0193TS282_3	T0193	2.75	1.1948	1.6453	204	200	98.0392156862745
1XCB_A	T0193TS282_4	T0193	2.23	-0.7752	0.2980	204	186	91.1764705882353
1XCB_A	T0193TS282_5	T0193	2.48	-1.5981	0.0549	204	189	92.6470588235294
1XCB_A	T0193TS283_1	T0193	2.56	1.0084	1.4904	204	205	100.490196078431
1XCB_A	T0193TS283_2	T0193	3.11	-0.8643	0.2601	204	209	102.450980392157
1XCB_A	T0193TS283_3	T0193	2.75	1.1948	1.6453	204	200	98.0392156862745
1XCB_A	T0193TS283_4	T0193	2.99	-1.3386	0.1059	204	200	98.0392156862745
1XCB_A	T0193TS283_5	T0193	2.61	-0.7950	0.2894	204	209	102.450980392157
1XCB_A	T0193TS286_1	T0193	2.08	6.1288	6.1609	204	118	57.843137254902
1XCB_A	T0193TS288_1	T0193	2.05	3.6010	3.8042	204	196	96.078431372549
1XCB_A	T0193TS290_1	T0193	2.34	5.4954	5.5687	204	129	63.2352941176471
1XCB_A	T0193TS290_2	T0193	3.05	1.0555	1.5293	204	154	75.4901960784314
1XCB_A	T0193TS290_3	T0193	2.59	-0.7965	0.2887	204	190	93.1372549019608
1XCB_A	T0193TS290_4	T0193	2.91	-0.0093	0.7254	204	201	98.5294117647059
1XCB_A	T0193TS290_5	T0193	2.96	2.4227	2.7235	204	150	73.5294117647059
1XCB_A	T0193TS291_1	T0193	2.39	5.8833	5.9312	204	129	63.2352941176471
1XCB_A	T0193TS291_2	T0193	2.09	5.5792	5.6469	204	125	61.2745098039216
1XCB_A	T0193TS291_3	T0193	2.15	6.1821	6.2107	204	117	57.3529411764706
1XCB_A	T0193TS291_4	T0193	2.56	5.3358	5.4195	204	126	61.7647058823529
1XCB_A	T0193TS291_5	T0193	2.74	4.7030	4.8288	204	127	62.2549019607843
1XCB_A	T0193TS292_1	T0193	2.77	-1.2111	0.1394	204	211	103.43137254902
1XCB_A	T0193TS292_2	T0193	1.96	-1.3498	0.1032	204	211	103.43137254902
1XCB_A	T0193TS292_3	T0193	2.21	-0.5175	0.4226	204	211	103.43137254902
1XCB_A	T0193TS292_4	T0193	2.68	-0.5869	0.3869	204	211	103.43137254902
1XCB_A	T0193TS292_5	T0193	2.49	-1.4192	0.0876	204	211	103.43137254902
1XCB_A	T0193TS301_1_1	T0193	2.65	1.3390	1.7673	204	78	38.2352941176471
1XCB_A	T0193TS301_1_2	T0193	2.18	6.3654	6.3822	204	133	65.1960784313726
1XCB_A	T0193TS309_1	T0193	1.84	6.6951	6.6906	204	134	65.6862745098039
1XCB_A	T0193TS309_2	T0193	1.89	6.7047	6.6996	204	130	63.7254901960784
1XCB_A	T0193TS309_3	T0193	2.39	5.7454	5.8023	204	145	71.078431372549
1XCB_A	T0193TS309_4	T0193	2.09	6.0802	6.1153	204	115	56.3725490196078
1XCB_A	T0193TS309_5	T0193	2.18	5.5965	5.6631	204	100	49.0196078431373
1XCB_A	T0193TS314_1	T0193	2.30	-0.7950	0.2894	204	211	103.43137254902
1XCB_A	T0193TS314_2	T0193	2.88	0.3841	1.0013	204	211	103.43137254902
1XCB_A	T0193TS314_3	T0193	2.07	-0.9337	0.2325	204	211	103.43137254902
1XCB_A	T0193TS314_4	T0193	2.65	-0.7950	0.2894	204	211	103.43137254902
1XCB_A	T0193TS314_5	T0193	2.40	-1.4886	0.0737	204	211	103.43137254902
1XCB_A	T0193TS326_1	T0193	2.96	0.9142	1.4135	204	110	53.921568627451
1XCB_A	T0193TS327_1_1	T0193	2.44	3.1244	3.3643	204	71	34.8039215686275
1XCB_A	T0193TS327_1_2	T0193	2.16	4.8584	4.9738	204	140	68.6274509803922
1XCB_A	T0193TS327_2_1	T0193	2.53	1.6241	2.0128	204	71	34.8039215686275
1XCB_A	T0193TS327_2_2	T0193	2.16	4.8584	4.9738	204	140	68.6274509803922
1XCB_A	T0193TS327_3_1	T0193	2.67	1.9241	2.2766	204	71	34.8039215686275
1XCB_A	T0193TS327_3_2	T0193	2.17	4.8584	4.9738	204	140	68.6274509803922
1XCB_A	T0193TS327_4_1	T0193	2.72	1.9241	2.2766	204	71	34.8039215686275
1XCB_A	T0193TS327_4_2	T0193	2.16	4.8584	4.9738	204	140	68.6274509803922
1XCB_A	T0193TS327_5_1	T0193	2.54	2.3742	2.6797	204	71	34.8039215686275
1XCB_A	T0193TS327_5_2	T0193	2.16	4.8584	4.9738	204	140	68.6274509803922
1XCB_A	T0193TS329_1	T0193	2.33	5.8419	5.8925	204	96	47.0588235294118
1XCB_A	T0193TS351_1	T0193	3.05	3.6440	3.8440	204	211	103.43137254902
1XCB_A	T0193TS359_1_1	T0193	3.20	1.9724	2.3194	204	70	34.3137254901961
1XCB_A	T0193TS359_1_2	T0193	1.97	6.1346	6.1662	204	114	55.8823529411765
1XCB_A	T0193TS362_1	T0193	2.24	5.3635	5.4454	204	90	44.1176470588235
1XCB_A	T0193TS362_2	T0193	2.53	5.1695	5.2642	204	68	33.3333333333333
1XCB_A	T0193TS362_3	T0193	2.67	0.1875	0.8595	204	141	69.1176470588235
1XCB_A	T0193TS362_4	T0193	1.94	5.2365	5.3267	204	115	56.3725490196078
1XCB_A	T0193TS362_5	T0193	2.34	4.9850	5.0919	204	90	44.1176470588235
1XCB_A	T0193TS368_1_1	T0193	2.19	1.9960	2.3404	204	79	38.7254901960784
1XCB_A	T0193TS368_1_2	T0193	2.72	4.8880	5.0014	204	132	64.7058823529412
1XCB_A	T0193TS373_1	T0193	2.87	1.6326	2.0203	204	211	103.43137254902
1XCB_A	T0193TS373_2	T0193	3.15	1.3552	1.7810	204	211	103.43137254902
1XCB_A	T0193TS373_3	T0193	2.14	2.6036	2.8877	204	211	103.43137254902
1XCB_A	T0193TS373_4	T0193	2.10	2.5343	2.8246	204	211	103.43137254902
1XCB_A	T0193TS377_1	T0193	2.59	0.5076	1.0937	204	177	86.7647058823529
1XCB_A	T0193TS377_2	T0193	2.65	-1.0724	0.1825	204	211	103.43137254902
1XCB_A	T0193TS377_3	T0193	2.39	-1.0724	0.1825	204	211	103.43137254902
1XCB_A	T0193TS377_4	T0193	2.70	0.7309	1.2667	204	211	103.43137254902
1XCB_A	T0193TS377_5	T0193	2.62	-0.8643	0.2601	204	211	103.43137254902
1XCB_A	T0193TS378_1	T0193	2.50	5.3438	5.4270	204	66	32.3529411764706
1XCB_A	T0193TS378_2	T0193	2.50	5.3438	5.4270	204	66	32.3529411764706
1XCB_A	T0193TS378_3	T0193	2.30	5.1053	5.2042	204	136	66.6666666666667
1XCB_A	T0193TS384_1	T0193	3.09	-0.2930	0.5478	204	181	88.7254901960784
1XCB_A	T0193TS417_1	T0193	2.32	3.6440	3.8440	204	211	103.43137254902
1XCB_A	T0193TS417_2	T0193	2.29	3.3863	3.6057	204	203	99.5098039215686
1XCB_A	T0193TS417_3	T0193	2.31	3.4559	3.6700	204	203	99.5098039215686
1XCB_A	T0193TS419_1	T0193	2.26	-0.5175	0.4226	204	211	103.43137254902
1XCB_A	T0193TS419_2	T0193	3.01	-1.5579	0.0614	204	211	103.43137254902
1XCB_A	T0193TS419_3	T0193	2.70	-0.4482	0.4597	204	211	103.43137254902
1XCB_A	T0193TS423_1_1	T0193	2.58	2.8057	3.0720	204	74	36.2745098039216
1XCB_A	T0193TS423_1_2	T0193	2.32	4.6049	4.7373	204	127	62.2549019607843
1XCB_A	T0193TS423_2_1	T0193	2.58	2.8057	3.0720	204	74	36.2745098039216
1XCB_A	T0193TS423_2_2	T0193	2.23	4.6049	4.7373	204	127	62.2549019607843
1XCB_A	T0193TS423_3_1	T0193	2.52	1.9324	2.2839	204	74	36.2745098039216
1XCB_A	T0193TS423_3_2	T0193	2.75	4.9972	5.1033	204	127	62.2549019607843
1XCB_A	T0193TS423_4_1	T0193	2.74	-1.1956	0.1439	204	79	38.7254901960784
1XCB_A	T0193TS423_4_2	T0193	2.54	5.6317	5.6960	204	126	61.7647058823529
1XCB_A	T0193TS427_1_1	T0193	3.00	3.4006	3.6189	204	69	33.8235294117647
1XCB_A	T0193TS427_1_2	T0193	2.68	5.0557	5.1579	204	142	69.6078431372549
1XCB_A	T0193TS427_2_1	T0193	3.00	3.4006	3.6189	204	69	33.8235294117647
1XCB_A	T0193TS427_2_2	T0193	2.48	5.2365	5.3267	204	142	69.6078431372549
1XCB_A	T0193TS437_1_1	T0193	2.55	3.1598	3.3969	204	78	38.2352941176471
1XCB_A	T0193TS437_1_2	T0193	2.63	3.6736	3.8714	204	120	58.8235294117647
1XCB_A	T0193TS437_2_1	T0193	2.55	3.1598	3.3969	204	78	38.2352941176471
1XCB_A	T0193TS437_2_2	T0193	2.92	0.1979	0.8669	204	120	58.8235294117647
1XCB_A	T0193TS447_1	T0193	2.24	5.6377	5.7016	204	128	62.7450980392157
1XCB_A	T0193TS448_1_1	T0193	2.76	2.7906	3.0582	204	77	37.7450980392157
1XCB_A	T0193TS448_1_2	T0193	1.95	5.3749	5.4560	204	134	65.6862745098039
1XCB_A	T0193TS450_1_1	T0193	2.58	3.8421	4.0277	204	76	37.2549019607843
1XCB_A	T0193TS450_1_2	T0193	2.36	5.7083	5.7676	204	135	66.1764705882353
1XCB_A	T0193TS450_2u_1	T0193	2.24	4.4729	4.6143	204	67	32.843137254902
1XCB_A	T0193TS450_2u_2	T0193	2.04	6.1821	6.2107	204	117	57.3529411764706
1XCB_A	T0193TS450_3u_1	T0193	2.24	4.4729	4.6143	204	67	32.843137254902
1XCB_A	T0193TS450_3u_2	T0193	2.04	6.1821	6.2107	204	117	57.3529411764706
1XCB_A	T0193TS450_4_1	T0193	2.64	3.5566	3.7632	204	76	37.2549019607843
1XCB_A	T0193TS450_4_2	T0193	2.37	5.8021	5.8553	204	135	66.1764705882353
1XCB_A	T0193TS453_1_1	T0193	2.82	2.6082	2.8918	204	75	36.7647058823529
1XCB_A	T0193TS453_1_2	T0193	2.03	6.0382	6.0761	204	136	66.6666666666667
1XCB_A	T0193TS464_1	T0193	2.41	3.2279	3.4595	204	211	103.43137254902
1XCB_A	T0193TS464_2	T0193	2.26	3.0891	3.3319	204	211	103.43137254902
1XCB_A	T0193TS464_3	T0193	2.04	3.3666	3.5875	204	211	103.43137254902
1XCB_A	T0193TS464_4	T0193	2.31	3.5747	3.7798	204	211	103.43137254902
1XCB_A	T0193TS464_5	T0193	2.12	3.4359	3.6515	204	211	103.43137254902
1XCB_A	T0193TS475_1	T0193	2.59	5.2237	5.3148	204	140	68.6274509803922
1XCB_A	T0193TS505_1	T0193	2.96	1.6537	2.0387	204	119	58.3333333333333
1XCB_A	T0193TS513_1	T0193	1.96	6.7845	6.7743	204	136	66.6666666666667
1XCB_A	T0193TS516_1u	T0193	2.32	5.0398	5.1431	204	126	61.7647058823529
1XCB_A	T0193TS517_1_1	T0193	2.43	2.0393	2.3790	204	78	38.2352941176471
1XCB_A	T0193TS517_1_2	T0193	2.86	5.3224	5.4070	204	133	65.1960784313726
1XCB_A	T0193TS531_1	T0193	2.76	-0.3095	0.5381	204	211	103.43137254902
1XCB_A	T0193TS531_2	T0193	2.90	-0.7256	0.3203	204	211	103.43137254902
1XCB_A	T0193TS531_3	T0193	2.56	-0.7950	0.2894	204	211	103.43137254902
1XCB_A	T0193TS531_4	T0193	2.74	-1.0724	0.1825	204	211	103.43137254902
1XCB_A	T0193TS531_5	T0193	2.90	-0.1014	0.6656	204	211	103.43137254902
3IKT_A	T0193AL015_1	T0193	2.80	-1.1512	0.1571	204	137	67.156862745098
3IKT_A	T0193AL025_1_1	T0193	2.83	2.4098	2.7118	204	62	30.3921568627451
3IKT_A	T0193AL025_1_2	T0193	2.12	6.5835	6.5862	204	121	59.3137254901961
3IKT_A	T0193AL032_1	T0193	1.85	5.1541	5.2498	204	61	29.9019607843137
3IKT_A	T0193AL041_2_1	T0193	2.45	2.6702	2.9483	204	58	28.4313725490196
3IKT_A	T0193AL041_2_2	T0193	2.19	5.6726	5.7342	204	138	67.6470588235294
3IKT_A	T0193AL041_3_1	T0193	2.45	2.6702	2.9483	204	58	28.4313725490196
3IKT_A	T0193AL041_3_2	T0193	2.19	5.6726	5.7342	204	138	67.6470588235294
3IKT_A	T0193AL044_1	T0193	2.78	0.9201	1.4182	204	91	44.6078431372549
3IKT_A	T0193AL054_1	T0193	3.39	0.8003	1.3217	204	211	103.43137254902
3IKT_A	T0193AL054_2	T0193	2.30	-0.5869	0.3869	204	211	103.43137254902
3IKT_A	T0193AL054_3	T0193	3.02	-0.1707	0.6219	204	211	103.43137254902
3IKT_A	T0193AL054_4	T0193	3.10	0.0373	0.7565	204	211	103.43137254902
3IKT_A	T0193AL056_1_1	T0193	2.45	2.0029	2.3466	204	32	15.6862745098039
3IKT_A	T0193AL056_1_2	T0193	2.04	6.3621	6.3791	204	99	48.5294117647059
3IKT_A	T0193AL064_1_1	T0193	2.41	2.5946	2.8794	204	67	32.843137254902
3IKT_A	T0193AL064_1_2	T0193	2.92	0.9080	1.4085	204	96	47.0588235294118
3IKT_A	T0193AL078_1	T0193	1.86	6.4393	6.4513	204	118	57.843137254902
3IKT_A	T0193AL105_1_1	T0193	3.13	0.9538	1.4457	204	65	31.8627450980392
3IKT_A	T0193AL105_1_2	T0193	1.86	6.9492	6.9284	204	94	46.078431372549
3IKT_A	T0193AL144_1	T0193	2.88	2.7283	3.0012	204	170	83.3333333333333
3IKT_A	T0193AL144_2	T0193	2.90	2.0998	2.4330	204	174	85.2941176470588
3IKT_A	T0193AL144_3	T0193	2.74	1.8219	2.1862	204	186	91.1764705882353
3IKT_A	T0193AL144_4	T0193	2.94	0.8222	1.3393	204	189	92.6470588235294
3IKT_A	T0193AL144_5	T0193	2.81	2.4905	2.7849	204	170	83.3333333333333
3IKT_A	T0193AL203_1_1	T0193	2.08	-0.3533	0.5127	204	66	32.3529411764706
3IKT_A	T0193AL203_1_2	T0193	2.12	6.5835	6.5862	204	121	59.3137254901961
3IKT_A	T0193AL203_2_1	T0193	2.44	-0.9264	0.2353	204	71	34.8039215686275
3IKT_A	T0193AL203_2_2	T0193	1.99	6.3803	6.3961	204	121	59.3137254901961
3IKT_A	T0193AL203_3_1	T0193	2.86	2.9860	3.2371	204	47	23.0392156862745
3IKT_A	T0193AL203_3_2	T0193	1.95	6.8762	6.8601	204	95	46.5686274509804
3IKT_A	T0193AL203_4_1	T0193	2.45	2.0205	2.3622	204	66	32.3529411764706
3IKT_A	T0193AL203_4_2	T0193	2.12	6.5835	6.5862	204	121	59.3137254901961
3IKT_A	T0193AL203_5_1	T0193	2.49	0.7532	1.2843	204	62	30.3921568627451
3IKT_A	T0193AL203_5_2	T0193	1.99	6.3803	6.3961	204	121	59.3137254901961
3IKT_A	T0193AL331_1	T0193	3.03	0.7787	1.3046	204	180	88.2352941176471
3IKT_A	T0193AL331_2	T0193	2.64	-1.7538	0.0343	204	195	95.5882352941177
3IKT_A	T0193AL391_1	T0193	0.32	0.4314	1.0363	204	11	5.3921568627451
3IKT_A	T0193AL397_1_1	T0193	2.82	0.0858	0.7892	204	40	19.6078431372549
3IKT_A	T0193AL397_1_2	T0193	2.69	-2.4027	0.0020	204	16	7.84313725490196
3IKT_A	T0193AL397_1_3	T0193	2.08	-1.0656	0.1848	204	54	26.4705882352941
3IKT_A	T0193AL397_2_1	T0193	1.91	-1.0027	0.2068	204	33	16.1764705882353
3IKT_A	T0193AL397_2_2	T0193	2.69	-2.4027	0.0020	204	16	7.84313725490196
3IKT_A	T0193AL397_2_3	T0193	2.89	-0.0728	0.6839	204	52	25.4901960784314
3IKT_A	T0193AL400_1	T0193	1.95	6.5974	6.5992	204	99	48.5294117647059
3IKT_A	T0193AL435_1_1	T0193	2.80	2.3883	2.6924	204	57	27.9411764705882
3IKT_A	T0193AL435_1_2	T0193	2.20	6.0382	6.0761	204	136	66.6666666666667
3IKT_A	T0193AL476_1_1	T0193	2.24	6.1314	6.1632	204	116	56.8627450980392
3IKT_A	T0193AL476_1_2	T0193	2.53	3.1851	3.4201	204	70	34.3137254901961
3IKT_A	T0193AL529_1	T0193	2.77	-1.0960	0.1747	204	158	77.4509803921569
3IKT_A	T0193AL529_2	T0193	2.56	3.8926	4.0746	204	136	66.6666666666667
3IKT_A	T0193AL537_1	T0193	2.12	6.5835	6.5862	204	121	59.3137254901961
3IKT_A	T0193AL537_2	T0193	2.19	5.1747	5.2690	204	91	44.6078431372549
3IKT_A	T0193AL581_1	T0193	3.15	-0.9337	0.2325	204	210	102.941176470588
3IKT_A	T0193AL581_2	T0193	2.87	-0.7950	0.2894	204	210	102.941176470588
3IKT_A	T0193AL581_3	T0193	2.62	-0.2401	0.5794	204	210	102.941176470588
3IKT_A	T0193DR068_1	T0193	no_data	no_data	no_data	204	no_data	no_data
3IKT_A	T0193DR355_1	T0193	no_data	no_data	no_data	204	no_data	no_data
3IKT_A	T0193DR355_2	T0193	no_data	no_data	no_data	204	no_data	no_data
3IKT_A	T0193DR355_4	T0193	no_data	no_data	no_data	204	no_data	no_data
3IKT_A	T0193DR454_1	T0193	no_data	no_data	no_data	204	no_data	no_data
3IKT_A	T0193DR454_2	T0193	no_data	no_data	no_data	204	no_data	no_data
3IKT_A	T0193DR454_3	T0193	no_data	no_data	no_data	204	no_data	no_data
3IKT_A	T0193RR020_1	T0193	no_data	no_data	no_data	204	no_data	no_data
3IKT_A	T0193RR022_1	T0193	no_data	no_data	no_data	204	no_data	no_data
3IKT_A	T0193RR131_1	T0193	no_data	no_data	no_data	204	no_data	no_data
3IKT_A	T0193RR397_1	T0193	no_data	no_data	no_data	204	no_data	no_data
3IKT_A	T0193RR517_1	T0193	no_data	no_data	no_data	204	no_data	no_data
3IKT_A	T0193RR587_1	T0193	no_data	no_data	no_data	204	no_data	no_data
3IKT_A	T0193SS001_1	T0193	no_data	no_data	no_data	204	no_data	no_data
3IKT_A	T0193SS007_1	T0193	no_data	no_data	no_data	204	no_data	no_data
3IKT_A	T0193SS020_1	T0193	no_data	no_data	no_data	204	no_data	no_data
3IKT_A	T0193SS023_1	T0193	no_data	no_data	no_data	204	no_data	no_data
3IKT_A	T0193SS032_1	T0193	no_data	no_data	no_data	204	no_data	no_data
3IKT_A	T0193SS041_1	T0193	no_data	no_data	no_data	204	no_data	no_data
3IKT_A	T0193SS041_2	T0193	no_data	no_data	no_data	204	no_data	no_data
3IKT_A	T0193SS044_1	T0193	no_data	no_data	no_data	204	no_data	no_data
3IKT_A	T0193SS044_2	T0193	no_data	no_data	no_data	204	no_data	no_data
3IKT_A	T0193SS054_1	T0193	no_data	no_data	no_data	204	no_data	no_data
3IKT_A	T0193SS054_2	T0193	no_data	no_data	no_data	204	no_data	no_data
3IKT_A	T0193SS054_3	T0193	no_data	no_data	no_data	204	no_data	no_data
3IKT_A	T0193SS054_4	T0193	no_data	no_data	no_data	204	no_data	no_data
3IKT_A	T0193SS055_1	T0193	no_data	no_data	no_data	204	no_data	no_data
3IKT_A	T0193SS056_1	T0193	no_data	no_data	no_data	204	no_data	no_data
3IKT_A	T0193SS067_1	T0193	no_data	no_data	no_data	204	no_data	no_data
3IKT_A	T0193SS068_1	T0193	no_data	no_data	no_data	204	no_data	no_data
3IKT_A	T0193SS069_1	T0193	no_data	no_data	no_data	204	no_data	no_data
3IKT_A	T0193SS072_1	T0193	no_data	no_data	no_data	204	no_data	no_data
3IKT_A	T0193SS100_1	T0193	no_data	no_data	no_data	204	no_data	no_data
3IKT_A	T0193SS100_2	T0193	no_data	no_data	no_data	204	no_data	no_data
3IKT_A	T0193SS108_1	T0193	no_data	no_data	no_data	204	no_data	no_data
3IKT_A	T0193SS131_1	T0193	no_data	no_data	no_data	204	no_data	no_data
3IKT_A	T0193SS137_1	T0193	no_data	no_data	no_data	204	no_data	no_data
3IKT_A	T0193SS254_1	T0193	no_data	no_data	no_data	204	no_data	no_data
3IKT_A	T0193SS266_1	T0193	no_data	no_data	no_data	204	no_data	no_data
3IKT_A	T0193SS270_1	T0193	no_data	no_data	no_data	204	no_data	no_data
3IKT_A	T0193SS273_1	T0193	no_data	no_data	no_data	204	no_data	no_data
3IKT_A	T0193SS356_1	T0193	no_data	no_data	no_data	204	no_data	no_data
3IKT_A	T0193SS357_1	T0193	no_data	no_data	no_data	204	no_data	no_data
3IKT_A	T0193SS389_1	T0193	no_data	no_data	no_data	204	no_data	no_data
3IKT_A	T0193SS393_1	T0193	no_data	no_data	no_data	204	no_data	no_data
3IKT_A	T0193SS393_2	T0193	no_data	no_data	no_data	204	no_data	no_data
3IKT_A	T0193SS396_1	T0193	no_data	no_data	no_data	204	no_data	no_data
3IKT_A	T0193SS420_1	T0193	no_data	no_data	no_data	204	no_data	no_data
3IKT_A	T0193SS442_1	T0193	no_data	no_data	no_data	204	no_data	no_data
3IKT_A	T0193SS449_1	T0193	no_data	no_data	no_data	204	no_data	no_data
3IKT_A	T0193SS463_1	T0193	no_data	no_data	no_data	204	no_data	no_data
3IKT_A	T0193SS474_1	T0193	no_data	no_data	no_data	204	no_data	no_data
3IKT_A	T0193SS517_1	T0193	no_data	no_data	no_data	204	no_data	no_data
3IKT_A	T0193SS531_1	T0193	no_data	no_data	no_data	204	no_data	no_data
3IKT_A	T0193SS531_2	T0193	no_data	no_data	no_data	204	no_data	no_data
3IKT_A	T0193SS531_3	T0193	no_data	no_data	no_data	204	no_data	no_data
3IKT_A	T0193SS531_4	T0193	no_data	no_data	no_data	204	no_data	no_data
3IKT_A	T0193SS531_5	T0193	no_data	no_data	no_data	204	no_data	no_data
3IKT_A	T0193TS001_1	T0193	2.92	3.0891	3.3319	204	211	103.43137254902
3IKT_A	T0193TS001_2	T0193	2.81	3.4359	3.6515	204	211	103.43137254902
3IKT_A	T0193TS001_3	T0193	2.72	3.5053	3.7157	204	211	103.43137254902
3IKT_A	T0193TS001_4	T0193	3.14	2.9504	3.2045	204	211	103.43137254902
3IKT_A	T0193TS001_5	T0193	2.76	3.2279	3.4595	204	211	103.43137254902
3IKT_A	T0193TS002_1_1	T0193	2.45	2.0220	2.3636	204	63	30.8823529411765
3IKT_A	T0193TS002_1_2	T0193	2.61	5.0999	5.1991	204	148	72.5490196078431
3IKT_A	T0193TS002_2_1	T0193	2.40	2.0220	2.3636	204	63	30.8823529411765
3IKT_A	T0193TS002_2_2	T0193	2.59	5.5384	5.6088	204	148	72.5490196078431
3IKT_A	T0193TS002_3_1	T0193	2.40	2.1858	2.5100	204	63	30.8823529411765
3IKT_A	T0193TS002_3_2	T0193	2.24	5.8014	5.8547	204	148	72.5490196078431
3IKT_A	T0193TS002_4_1	T0193	2.86	2.1858	2.5100	204	63	30.8823529411765
3IKT_A	T0193TS002_4_2	T0193	2.35	5.3630	5.4449	204	148	72.5490196078431
3IKT_A	T0193TS002_5_1	T0193	2.90	2.5132	2.8055	204	63	30.8823529411765
3IKT_A	T0193TS002_5_2	T0193	2.35	5.2753	5.3629	204	148	72.5490196078431
3IKT_A	T0193TS006_1	T0193	2.03	4.3376	4.4883	204	211	103.43137254902
3IKT_A	T0193TS007_1	T0193	2.13	6.3831	6.3987	204	83	40.6862745098039
3IKT_A	T0193TS007_2	T0193	2.06	2.1255	2.4559	204	73	35.7843137254902
3IKT_A	T0193TS007_3	T0193	3.22	3.0949	3.3372	204	107	52.4509803921569
3IKT_A	T0193TS007_4	T0193	2.32	5.5457	5.6156	204	93	45.5882352941176
3IKT_A	T0193TS007_5	T0193	2.73	4.1222	4.2879	204	119	58.3333333333333
3IKT_A	T0193TS008_1	T0193	2.38	5.8743	5.9228	204	123	60.2941176470588
3IKT_A	T0193TS008_2u	T0193	1.93	5.9747	6.0167	204	123	60.2941176470588
3IKT_A	T0193TS010_1_1	T0193	2.69	4.0161	4.1892	204	80	39.2156862745098
3IKT_A	T0193TS010_1_2	T0193	2.94	3.9696	4.1460	204	131	64.2156862745098
3IKT_A	T0193TS010_2_1	T0193	3.00	3.7411	3.9340	204	80	39.2156862745098
3IKT_A	T0193TS010_2_2	T0193	2.44	3.7778	3.9681	204	131	64.2156862745098
3IKT_A	T0193TS010_3_1	T0193	2.04	3.4661	3.6794	204	80	39.2156862745098
3IKT_A	T0193TS010_3_2	T0193	2.50	5.2160	5.3076	204	131	64.2156862745098
3IKT_A	T0193TS010_4_1	T0193	2.72	2.6411	2.9218	204	80	39.2156862745098
3IKT_A	T0193TS010_4_2	T0193	2.56	4.8325	4.9495	204	131	64.2156862745098
3IKT_A	T0193TS010_5_1	T0193	2.58	4.2911	4.4450	204	80	39.2156862745098
3IKT_A	T0193TS010_5_2	T0193	2.49	3.9696	4.1460	204	131	64.2156862745098
3IKT_A	T0193TS012_1_1	T0193	2.31	2.4271	2.7275	204	70	34.3137254901961
3IKT_A	T0193TS012_1_2	T0193	2.04	6.1841	6.2125	204	141	69.1176470588235
3IKT_A	T0193TS012_2	T0193	2.67	3.0198	3.2681	204	211	103.43137254902
3IKT_A	T0193TS012_3	T0193	3.28	1.4245	1.8403	204	211	103.43137254902
3IKT_A	T0193TS012_4	T0193	2.88	2.6036	2.8877	204	211	103.43137254902
3IKT_A	T0193TS012_5	T0193	2.53	0.5922	1.1584	204	211	103.43137254902
3IKT_A	T0193TS014_1	T0193	2.12	6.5835	6.5862	204	121	59.3137254901961
3IKT_A	T0193TS014_2	T0193	2.12	6.5835	6.5862	204	121	59.3137254901961
3IKT_A	T0193TS014_3	T0193	1.91	4.4836	4.6242	204	61	29.9019607843137
3IKT_A	T0193TS014_4	T0193	2.58	0.7326	1.2680	204	141	69.1176470588235
3IKT_A	T0193TS014_5	T0193	2.68	0.9401	1.4345	204	156	76.4705882352941
3IKT_A	T0193TS016_1_1	T0193	2.30	2.2242	2.5445	204	71	34.8039215686275
3IKT_A	T0193TS016_1_2	T0193	2.47	5.3224	5.4070	204	133	65.1960784313726
3IKT_A	T0193TS016_2_1	T0193	2.74	2.5243	2.8155	204	71	34.8039215686275
3IKT_A	T0193TS016_2_2	T0193	2.53	5.1327	5.2298	204	133	65.1960784313726
3IKT_A	T0193TS016_3_1	T0193	2.36	4.9891	5.0957	204	74	36.2745098039216
3IKT_A	T0193TS016_3_2	T0193	2.53	4.9729	5.0806	204	137	67.156862745098
3IKT_A	T0193TS016_4_1	T0193	2.57	4.5524	4.6884	204	74	36.2745098039216
3IKT_A	T0193TS016_4_2	T0193	2.33	5.6224	5.6873	204	137	67.156862745098
3IKT_A	T0193TS016_5_1	T0193	2.39	5.2026	5.2951	204	75	36.7647058823529
3IKT_A	T0193TS016_5_2	T0193	1.93	4.8255	4.9430	204	136	66.6666666666667
3IKT_A	T0193TS021_1	T0193	3.01	-0.7256	0.3203	204	211	103.43137254902
3IKT_A	T0193TS028_1_1	T0193	2.22	4.0366	4.2083	204	73	35.7843137254902
3IKT_A	T0193TS028_1_2	T0193	2.00	6.4013	6.4157	204	102	50
3IKT_A	T0193TS028_2_1	T0193	2.91	3.7426	3.9354	204	73	35.7843137254902
3IKT_A	T0193TS028_2_2	T0193	1.87	6.1710	6.2003	204	102	50
3IKT_A	T0193TS028_3_1	T0193	2.28	4.0366	4.2083	204	73	35.7843137254902
3IKT_A	T0193TS028_3_2	T0193	2.07	6.0559	6.0926	204	102	50
3IKT_A	T0193TS028_4_1	T0193	2.02	3.5956	3.7992	204	73	35.7843137254902
3IKT_A	T0193TS028_4_2	T0193	2.11	6.2861	6.3080	204	102	50
3IKT_A	T0193TS028_5_1	T0193	2.13	3.7426	3.9354	204	73	35.7843137254902
3IKT_A	T0193TS028_5_2	T0193	1.98	6.6315	6.6311	204	102	50
3IKT_A	T0193TS029_1_1	T0193	2.76	3.3288	3.5526	204	75	36.7647058823529
3IKT_A	T0193TS029_1_2	T0193	2.13	5.1986	5.2914	204	136	66.6666666666667
3IKT_A	T0193TS038_1	T0193	2.32	5.5457	5.6156	204	93	45.5882352941176
3IKT_A	T0193TS038_2	T0193	2.56	0.5876	1.1548	204	62	30.3921568627451
3IKT_A	T0193TS038_3	T0193	3.22	3.0949	3.3372	204	107	52.4509803921569
3IKT_A	T0193TS038_4	T0193	2.86	2.9860	3.2371	204	47	23.0392156862745
3IKT_A	T0193TS038_5	T0193	2.77	1.9211	2.2739	204	91	44.6078431372549
3IKT_A	T0193TS039_1	T0193	2.04	5.8581	5.9077	204	92	45.0980392156863
3IKT_A	T0193TS039_2	T0193	2.45	5.1507	5.2466	204	119	58.3333333333333
3IKT_A	T0193TS039_3	T0193	2.52	3.4022	3.6204	204	146	71.5686274509804
3IKT_A	T0193TS039_4	T0193	3.11	0.3148	0.9505	204	210	102.941176470588
3IKT_A	T0193TS039_5	T0193	3.03	2.9544	3.2081	204	153	75
3IKT_A	T0193TS040_1	T0193	2.59	5.4531	5.5291	204	117	57.3529411764706
3IKT_A	T0193TS040_2	T0193	2.25	5.8142	5.8666	204	139	68.1372549019608
3IKT_A	T0193TS040_3	T0193	2.23	5.8142	5.8666	204	139	68.1372549019608
3IKT_A	T0193TS040_4	T0193	2.43	6.0322	6.0705	204	132	64.7058823529412
3IKT_A	T0193TS040_5	T0193	2.34	4.7002	4.8262	204	165	80.8823529411765
3IKT_A	T0193TS041_1_1	T0193	2.92	2.6020	2.8862	204	59	28.921568627451
3IKT_A	T0193TS041_1_2	T0193	2.11	5.4977	5.5708	204	140	68.6274509803922
3IKT_A	T0193TS041_4_1	T0193	2.13	3.6327	3.8335	204	59	28.921568627451
3IKT_A	T0193TS041_4_2	T0193	2.21	5.8631	5.9123	204	140	68.6274509803922
3IKT_A	T0193TS041_5_1	T0193	2.92	2.6020	2.8862	204	59	28.921568627451
3IKT_A	T0193TS041_5_2	T0193	2.02	5.6804	5.7415	204	140	68.6274509803922
3IKT_A	T0193TS044_1N	T0193	no_data	no_data	no_data	204	no_data	no_data
3IKT_A	T0193TS045_1	T0193	2.51	5.5423	5.6125	204	95	46.5686274509804
3IKT_A	T0193TS045_2	T0193	2.59	4.4308	4.5751	204	119	58.3333333333333
3IKT_A	T0193TS045_3	T0193	2.26	5.5477	5.6175	204	130	63.7254901960784
3IKT_A	T0193TS045_4	T0193	2.36	6.2236	6.2495	204	126	61.7647058823529
3IKT_A	T0193TS045_5	T0193	3.05	2.5493	2.8383	204	171	83.8235294117647
3IKT_A	T0193TS046_1	T0193	2.87	5.1041	5.2031	204	109	53.4313725490196
3IKT_A	T0193TS046_2	T0193	2.19	5.1715	5.2661	204	123	60.2941176470588
3IKT_A	T0193TS046_3	T0193	2.71	3.9858	4.1611	204	150	73.5294117647059
3IKT_A	T0193TS046_4	T0193	2.09	5.4513	5.5274	204	130	63.7254901960784
3IKT_A	T0193TS046_5	T0193	2.42	4.6835	4.8106	204	93	45.5882352941176
3IKT_A	T0193TS047_1	T0193	2.43	2.6730	2.9508	204	211	103.43137254902
3IKT_A	T0193TS050_1	T0193	2.73	-1.5579	0.0614	204	211	103.43137254902
3IKT_A	T0193TS050_2	T0193	2.80	-1.4886	0.0737	204	211	103.43137254902
3IKT_A	T0193TS050_3	T0193	2.10	-1.6273	0.0505	204	211	103.43137254902
3IKT_A	T0193TS050_4	T0193	2.41	2.3262	2.6363	204	211	103.43137254902
3IKT_A	T0193TS050_5	T0193	2.78	1.1471	1.6054	204	211	103.43137254902
3IKT_A	T0193TS051_1_1	T0193	1.82	0.3037	0.9425	204	80	39.2156862745098
3IKT_A	T0193TS051_1_2	T0193	2.99	-0.5181	0.4223	204	60	29.4117647058824
3IKT_A	T0193TS051_1_3	T0193	2.55	-0.0262	0.7143	204	71	34.8039215686275
3IKT_A	T0193TS051_2_1	T0193	2.28	0.3037	0.9425	204	80	39.2156862745098
3IKT_A	T0193TS051_2_2	T0193	1.81	-1.5362	0.0651	204	60	29.4117647058824
3IKT_A	T0193TS051_2_3	T0193	2.99	-2.1266	0.0082	204	71	34.8039215686275
3IKT_A	T0193TS051_3_1	T0193	2.49	2.0912	2.4253	204	80	39.2156862745098
3IKT_A	T0193TS051_3_2	T0193	2.52	-1.3665	0.0993	204	60	29.4117647058824
3IKT_A	T0193TS051_3_3	T0193	2.50	-1.8266	0.0269	204	71	34.8039215686275
3IKT_A	T0193TS051_4_1	T0193	2.53	0.0288	0.7507	204	80	39.2156862745098
3IKT_A	T0193TS051_4_2	T0193	2.82	-0.8575	0.2629	204	60	29.4117647058824
3IKT_A	T0193TS051_4_3	T0193	2.83	-1.6765	0.0437	204	71	34.8039215686275
3IKT_A	T0193TS051_5_1	T0193	2.46	1.6787	2.0605	204	80	39.2156862745098
3IKT_A	T0193TS051_5_2	T0193	2.47	-1.0272	0.1980	204	60	29.4117647058824
3IKT_A	T0193TS051_5_3	T0193	3.10	-0.3263	0.5283	204	71	34.8039215686275
3IKT_A	T0193TS052_1	T0193	2.80	0.1923	0.8630	204	170	83.3333333333333
3IKT_A	T0193TS052_2	T0193	2.53	-1.1549	0.1560	204	170	83.3333333333333
3IKT_A	T0193TS052_3	T0193	2.37	-0.5209	0.4208	204	170	83.3333333333333
3IKT_A	T0193TS052_4	T0193	2.78	-0.4416	0.4633	204	170	83.3333333333333
3IKT_A	T0193TS052_5	T0193	2.67	-1.3926	0.0934	204	170	83.3333333333333
3IKT_A	T0193TS053_1	T0193	3.13	-0.0794	0.6797	204	201	98.5294117647059
3IKT_A	T0193TS053_2	T0193	3.00	0.1761	0.8516	204	211	103.43137254902
3IKT_A	T0193TS053_3	T0193	3.12	0.9190	1.4174	204	169	82.843137254902
3IKT_A	T0193TS053_4	T0193	3.15	1.0777	1.5477	204	211	103.43137254902
3IKT_A	T0193TS053_5	T0193	2.81	-0.7634	0.3033	204	135	66.1764705882353
3IKT_A	T0193TS061_1	T0193	2.88	-1.2111	0.1394	204	211	103.43137254902
3IKT_A	T0193TS061_2	T0193	2.19	-1.2805	0.1205	204	211	103.43137254902
3IKT_A	T0193TS061_3	T0193	2.31	-1.3498	0.1032	204	211	103.43137254902
3IKT_A	T0193TS061_4	T0193	2.83	-1.8354	0.0261	204	211	103.43137254902
3IKT_A	T0193TS061_5	T0193	2.76	-1.5579	0.0614	204	211	103.43137254902
3IKT_A	T0193TS065_1	T0193	2.53	4.3950	4.5417	204	103	50.4901960784314
3IKT_A	T0193TS065_2_1	T0193	2.53	4.3950	4.5417	204	103	50.4901960784314
3IKT_A	T0193TS065_2_2	T0193	2.19	0.5737	1.1442	204	43	21.078431372549
3IKT_A	T0193TS065_2_3	T0193	2.18	-0.9634	0.2212	204	7	3.43137254901961
3IKT_A	T0193TS065_2_4	T0193	1.31	-0.1550	0.6317	204	11	5.3921568627451
3IKT_A	T0193TS065_2_5	T0193	3.05	-1.2936	0.1171	204	8	3.92156862745098
3IKT_A	T0193TS065_2_6	T0193	0.18	0.4314	1.0363	204	11	5.3921568627451
3IKT_A	T0193TS065_3_1	T0193	2.53	4.3950	4.5417	204	103	50.4901960784314
3IKT_A	T0193TS065_3_2	T0193	2.19	0.5737	1.1442	204	43	21.078431372549
3IKT_A	T0193TS065_3_3	T0193	2.18	-0.9634	0.2212	204	7	3.43137254901961
3IKT_A	T0193TS065_3_4	T0193	1.31	-0.1550	0.6317	204	11	5.3921568627451
3IKT_A	T0193TS065_3_5	T0193	3.05	-1.2936	0.1171	204	8	3.92156862745098
3IKT_A	T0193TS065_4_1	T0193	2.53	4.3950	4.5417	204	103	50.4901960784314
3IKT_A	T0193TS065_4_2	T0193	2.19	0.5737	1.1442	204	43	21.078431372549
3IKT_A	T0193TS065_4_3	T0193	2.18	-0.9634	0.2212	204	7	3.43137254901961
3IKT_A	T0193TS065_4_4	T0193	1.31	-0.1550	0.6317	204	11	5.3921568627451
3IKT_A	T0193TS065_4_5	T0193	1.87	-6.9151	-0.0000	204	6	2.94117647058824
3IKT_A	T0193TS065_5_1	T0193	2.53	4.3950	4.5417	204	103	50.4901960784314
3IKT_A	T0193TS065_5_2	T0193	2.19	0.5737	1.1442	204	43	21.078431372549
3IKT_A	T0193TS065_5_3	T0193	2.18	-0.9634	0.2212	204	7	3.43137254901961
3IKT_A	T0193TS065_5_4	T0193	1.31	-0.1550	0.6317	204	11	5.3921568627451
3IKT_A	T0193TS067_1_1	T0193	2.80	2.4564	2.7540	204	56	27.4509803921569
3IKT_A	T0193TS067_1_2	T0193	1.97	5.9761	6.0180	204	125	61.2745098039216
3IKT_A	T0193TS068_1	T0193	2.46	4.4286	4.5730	204	80	39.2156862745098
3IKT_A	T0193TS068_2	T0193	2.39	3.0536	3.2992	204	80	39.2156862745098
3IKT_A	T0193TS068_3	T0193	2.42	3.3286	3.5524	204	80	39.2156862745098
3IKT_A	T0193TS068_4	T0193	2.09	0.3037	0.9425	204	80	39.2156862745098
3IKT_A	T0193TS068_5	T0193	2.60	2.7786	3.0472	204	80	39.2156862745098
3IKT_A	T0193TS070_1	T0193	1.97	5.9761	6.0180	204	125	61.2745098039216
3IKT_A	T0193TS070_2	T0193	2.59	1.7226	2.0989	204	178	87.2549019607843
3IKT_A	T0193TS070_3	T0193	2.07	6.3850	6.4004	204	119	58.3333333333333
3IKT_A	T0193TS070_4	T0193	3.05	0.3594	0.9831	204	199	97.5490196078431
3IKT_A	T0193TS070_5	T0193	2.86	1.3871	1.8083	204	196	96.078431372549
3IKT_A	T0193TS071_1	T0193	2.73	2.3955	2.6989	204	207	101.470588235294
3IKT_A	T0193TS071_2	T0193	2.85	2.1181	2.4494	204	208	101.960784313725
3IKT_A	T0193TS071_3	T0193	2.05	5.0570	5.1591	204	159	77.9411764705882
3IKT_A	T0193TS071_4	T0193	2.73	4.8905	5.0037	204	159	77.9411764705882
3IKT_A	T0193TS071_5	T0193	2.78	5.6069	5.6728	204	133	65.1960784313726
3IKT_A	T0193TS080_1	T0193	2.82	2.9504	3.2045	204	211	103.43137254902
3IKT_A	T0193TS084_1	T0193	2.69	3.4062	3.6241	204	202	99.0196078431373
3IKT_A	T0193TS086_1_1	T0193	2.91	-0.7741	0.2985	204	87	42.6470588235294
3IKT_A	T0193TS086_1_2	T0193	2.09	4.4322	4.5764	204	54	26.4705882352941
3IKT_A	T0193TS086_2_1	T0193	2.91	-0.7741	0.2985	204	87	42.6470588235294
3IKT_A	T0193TS086_2_2	T0193	2.09	4.4322	4.5764	204	54	26.4705882352941
3IKT_A	T0193TS086_2_3	T0193	2.19	-1.9568	0.0167	204	16	7.84313725490196
3IKT_A	T0193TS086_3_1	T0193	2.87	-0.9665	0.2201	204	102	50
3IKT_A	T0193TS086_3_2	T0193	1.92	4.2030	4.3630	204	47	23.0392156862745
3IKT_A	T0193TS086_3_3	T0193	1.68	-0.4676	0.4491	204	18	8.82352941176471
3IKT_A	T0193TS086_4_1	T0193	3.03	3.1853	3.4203	204	99	48.5294117647059
3IKT_A	T0193TS086_4_2	T0193	2.40	4.2747	4.4297	204	50	24.5098039215686
3IKT_A	T0193TS086_4_3	T0193	2.83	2.0957	2.4293	204	27	13.2352941176471
3IKT_A	T0193TS086_5_1	T0193	2.24	4.8774	4.9915	204	55	26.9607843137255
3IKT_A	T0193TS086_5_2	T0193	nan	-5.4478	-0.0000	204	17	8.33333333333333
3IKT_A	T0193TS086_5_3	T0193	nan	-5.6062	-0.0000	204	15	7.35294117647059
3IKT_A	T0193TS093_1_1	T0193	2.46	2.0205	2.3622	204	66	32.3529411764706
3IKT_A	T0193TS093_1_2	T0193	2.47	-0.5750	0.3930	204	145	71.078431372549
3IKT_A	T0193TS096_1_1	T0193	1.73	3.1244	3.3643	204	71	34.8039215686275
3IKT_A	T0193TS096_1_2	T0193	2.63	5.4954	5.5687	204	129	63.2352941176471
3IKT_A	T0193TS098_1	T0193	2.58	1.9362	2.2873	204	26	12.7450980392157
3IKT_A	T0193TS099_1	T0193	2.44	4.8801	4.9940	204	137	67.156862745098
3IKT_A	T0193TS099_2	T0193	2.33	3.3257	3.5498	204	192	94.1176470588235
3IKT_A	T0193TS099_3	T0193	2.16	4.1746	4.3366	204	71	34.8039215686275
3IKT_A	T0193TS100_1_1	T0193	1.92	6.1758	6.2048	204	91	44.6078431372549
3IKT_A	T0193TS100_1_2	T0193	3.40	-1.6635	0.0454	204	23	11.2745098039216
3IKT_A	T0193TS108_1_1	T0193	2.65	0.4032	1.0154	204	67	32.843137254902
3IKT_A	T0193TS108_1_2	T0193	2.75	6.2973	6.3184	204	100	49.0196078431373
3IKT_A	T0193TS110_1_1	T0193	2.32	3.3981	3.6166	204	49	24.0196078431373
3IKT_A	T0193TS110_1_2	T0193	2.26	5.1502	5.2461	204	128	62.7450980392157
3IKT_A	T0193TS112_1_1	T0193	2.39	-0.6587	0.3517	204	80	39.2156862745098
3IKT_A	T0193TS112_1_2	T0193	1.94	6.4078	6.4218	204	93	45.5882352941176
3IKT_A	T0193TS132_1	T0193	2.91	-0.4482	0.4597	204	211	103.43137254902
3IKT_A	T0193TS135_1	T0193	1.90	6.4141	6.4277	204	100	49.0196078431373
3IKT_A	T0193TS135_2	T0193	2.19	6.0263	6.0649	204	126	61.7647058823529
3IKT_A	T0193TS135_3	T0193	2.80	2.6749	2.9526	204	53	25.9803921568627
3IKT_A	T0193TS135_4	T0193	2.06	-1.7881	0.0307	204	67	32.843137254902
3IKT_A	T0193TS135_5	T0193	2.47	-0.3325	0.5247	204	54	26.4705882352941
3IKT_A	T0193TS138_1	T0193	3.13	-0.0794	0.6797	204	201	98.5294117647059
3IKT_A	T0193TS138_2	T0193	3.00	0.1761	0.8516	204	211	103.43137254902
3IKT_A	T0193TS138_3	T0193	3.12	0.9190	1.4174	204	169	82.843137254902
3IKT_A	T0193TS138_4	T0193	3.15	1.0777	1.5477	204	211	103.43137254902
3IKT_A	T0193TS138_5	T0193	2.81	-0.7634	0.3033	204	135	66.1764705882353
3IKT_A	T0193TS139_1	T0193	2.80	0.1923	0.8630	204	170	83.3333333333333
3IKT_A	T0193TS139_2	T0193	2.53	-1.1549	0.1560	204	170	83.3333333333333
3IKT_A	T0193TS139_3	T0193	2.37	-0.5209	0.4208	204	170	83.3333333333333
3IKT_A	T0193TS139_4	T0193	2.78	-0.4416	0.4633	204	170	83.3333333333333
3IKT_A	T0193TS139_5	T0193	2.67	-1.3926	0.0934	204	170	83.3333333333333
3IKT_A	T0193TS140_1_1	T0193	1.82	0.3037	0.9425	204	80	39.2156862745098
3IKT_A	T0193TS140_1_2	T0193	2.55	-0.0262	0.7143	204	71	34.8039215686275
3IKT_A	T0193TS140_2_1	T0193	2.28	0.3037	0.9425	204	80	39.2156862745098
3IKT_A	T0193TS140_2_2	T0193	2.99	-2.1266	0.0082	204	71	34.8039215686275
3IKT_A	T0193TS140_3_1	T0193	2.49	2.0912	2.4253	204	80	39.2156862745098
3IKT_A	T0193TS140_3_2	T0193	2.50	-1.8266	0.0269	204	71	34.8039215686275
3IKT_A	T0193TS140_4_1	T0193	2.53	0.0288	0.7507	204	80	39.2156862745098
3IKT_A	T0193TS140_4_2	T0193	2.83	-1.6765	0.0437	204	71	34.8039215686275
3IKT_A	T0193TS140_5_1	T0193	2.46	1.6787	2.0605	204	80	39.2156862745098
3IKT_A	T0193TS140_5_2	T0193	3.10	-0.3263	0.5283	204	71	34.8039215686275
3IKT_A	T0193TS153_1	T0193	2.09	3.8521	4.0370	204	204	100
3IKT_A	T0193TS168_1	T0193	2.73	2.6022	2.8863	204	200	98.0392156862745
3IKT_A	T0193TS168_2	T0193	3.01	2.0488	2.3874	204	208	101.960784313725
3IKT_A	T0193TS168_3	T0193	2.73	2.6730	2.9508	204	208	101.960784313725
3IKT_A	T0193TS168_4	T0193	2.92	2.2568	2.5738	204	208	101.960784313725
3IKT_A	T0193TS168_5	T0193	2.77	2.9504	3.2045	204	208	101.960784313725
3IKT_A	T0193TS169_1	T0193	2.97	3.8490	4.0341	204	143	70.0980392156863
3IKT_A	T0193TS169_2	T0193	2.90	2.9899	3.2407	204	155	75.9803921568627
3IKT_A	T0193TS169_3	T0193	2.77	2.3117	2.6232	204	155	75.9803921568627
3IKT_A	T0193TS169_4	T0193	3.13	2.8100	3.0759	204	159	77.9411764705882
3IKT_A	T0193TS169_5	T0193	2.91	3.3094	3.5347	204	143	70.0980392156863
3IKT_A	T0193TS170_1	T0193	2.64	2.6730	2.9508	204	211	103.43137254902
3IKT_A	T0193TS180_1	T0193	3.08	1.0777	1.5477	204	211	103.43137254902
3IKT_A	T0193TS180_2	T0193	2.33	-1.4192	0.0876	204	211	103.43137254902
3IKT_A	T0193TS183_1	T0193	1.91	3.4746	3.6873	204	117	57.3529411764706
3IKT_A	T0193TS188_1	T0193	2.09	-1.6219	0.0513	204	201	98.5294117647059
3IKT_A	T0193TS188_2	T0193	2.73	-0.3133	0.5359	204	194	95.0980392156863
3IKT_A	T0193TS189_1	T0193	2.05	6.3254	6.3447	204	77	37.7450980392157
3IKT_A	T0193TS189_2	T0193	1.80	7.0995	7.0691	204	92	45.0980392156863
3IKT_A	T0193TS189_3	T0193	1.97	6.0797	6.1149	204	87	42.6470588235294
3IKT_A	T0193TS189_4	T0193	1.96	5.9769	6.0187	204	66	32.3529411764706
3IKT_A	T0193TS194_1	T0193	2.00	5.6098	5.6756	204	92	45.0980392156863
3IKT_A	T0193TS194_2	T0193	3.03	2.9544	3.2081	204	153	75
3IKT_A	T0193TS194_3	T0193	2.63	0.2786	0.9244	204	109	53.4313725490196
3IKT_A	T0193TS194_4	T0193	2.96	2.9295	3.1853	204	190	93.1372549019608
3IKT_A	T0193TS194_5	T0193	2.45	5.1507	5.2466	204	119	58.3333333333333
3IKT_A	T0193TS195_1_1	T0193	2.50	1.2240	1.6698	204	149	73.0392156862745
3IKT_A	T0193TS195_1_2	T0193	2.01	-0.0885	0.6739	204	35	17.156862745098
3IKT_A	T0193TS195_2	T0193	2.33	0.7344	1.2694	204	171	83.8235294117647
3IKT_A	T0193TS195_3_1	T0193	2.42	1.5503	1.9488	204	141	69.1176470588235
3IKT_A	T0193TS195_3_2	T0193	2.17	-0.3929	0.4903	204	24	11.7647058823529
3IKT_A	T0193TS195_4	T0193	2.75	-0.3233	0.5300	204	175	85.7843137254902
3IKT_A	T0193TS195_5_1	T0193	2.50	2.3358	2.6450	204	150	73.5294117647059
3IKT_A	T0193TS195_5_2	T0193	2.89	-0.2792	0.5560	204	34	16.6666666666667
3IKT_A	T0193TS196_1	T0193	1.97	5.9769	6.0187	204	66	32.3529411764706
3IKT_A	T0193TS196_2	T0193	2.56	0.5876	1.1548	204	62	30.3921568627451
3IKT_A	T0193TS196_3	T0193	3.07	1.0670	1.5388	204	86	42.156862745098
3IKT_A	T0193TS196_4	T0193	2.86	2.9860	3.2371	204	47	23.0392156862745
3IKT_A	T0193TS196_5	T0193	3.24	2.7947	3.0620	204	103	50.4901960784314
3IKT_A	T0193TS207_1	T0193	2.64	2.3762	2.6814	204	52	25.4901960784314
3IKT_A	T0193TS207_2	T0193	2.38	5.9739	6.0159	204	121	59.3137254901961
3IKT_A	T0193TS207_3	T0193	1.68	2.1422	2.4709	204	50	24.5098039215686
3IKT_A	T0193TS207_4	T0193	1.82	6.4788	6.4882	204	92	45.0980392156863
3IKT_A	T0193TS207_5	T0193	1.71	6.3896	6.4048	204	104	50.9803921568627
3IKT_A	T0193TS208_1	T0193	2.96	2.9295	3.1853	204	190	93.1372549019608
3IKT_A	T0193TS208_2	T0193	2.00	5.6098	5.6756	204	92	45.0980392156863
3IKT_A	T0193TS208_3	T0193	3.03	2.9544	3.2081	204	153	75
3IKT_A	T0193TS208_4	T0193	2.30	-0.7533	0.3078	204	113	55.3921568627451
3IKT_A	T0193TS208_5	T0193	2.45	5.1507	5.2466	204	119	58.3333333333333
3IKT_A	T0193TS209_1	T0193	2.00	5.6098	5.6756	204	92	45.0980392156863
3IKT_A	T0193TS209_2	T0193	2.50	6.4141	6.4277	204	100	49.0196078431373
3IKT_A	T0193TS209_3	T0193	1.90	6.9005	6.8828	204	93	45.5882352941176
3IKT_A	T0193TS209_4	T0193	2.04	6.8556	6.8408	204	87	42.6470588235294
3IKT_A	T0193TS209_5	T0193	2.17	6.4954	6.5037	204	97	47.5490196078431
3IKT_A	T0193TS214_1	T0193	2.87	-0.8643	0.2601	204	209	102.450980392157
3IKT_A	T0193TS221_1	T0193	2.68	-0.1901	0.6099	204	111	54.4117647058824
3IKT_A	T0193TS221_2	T0193	2.08	1.4013	1.8205	204	179	87.7450980392157
3IKT_A	T0193TS221_3	T0193	2.94	1.4718	1.8810	204	118	57.843137254902
3IKT_A	T0193TS221_4	T0193	2.92	-0.4617	0.4523	204	133	65.1960784313726
3IKT_A	T0193TS221_5	T0193	2.93	3.0168	3.2654	204	182	89.2156862745098
3IKT_A	T0193TS222_1	T0193	2.77	-0.4482	0.4597	204	206	100.980392156863
3IKT_A	T0193TS222_2	T0193	2.68	-1.9676	0.0160	204	193	94.6078431372549
3IKT_A	T0193TS223_1	T0193	2.26	3.5874	3.7916	204	200	98.0392156862745
3IKT_A	T0193TS224_1	T0193	2.07	3.8521	4.0370	204	211	103.43137254902
3IKT_A	T0193TS226_1	T0193	2.12	6.5835	6.5862	204	121	59.3137254901961
3IKT_A	T0193TS226_2	T0193	2.12	6.5835	6.5862	204	121	59.3137254901961
3IKT_A	T0193TS226_3	T0193	3.05	2.3746	2.6800	204	201	98.5294117647059
3IKT_A	T0193TS226_4	T0193	1.91	4.4836	4.6242	204	61	29.9019607843137
3IKT_A	T0193TS226_5	T0193	3.12	-1.2111	0.1394	204	210	102.941176470588
3IKT_A	T0193TS227_1	T0193	1.98	4.9603	5.0688	204	147	72.0588235294118
3IKT_A	T0193TS228_1_1	T0193	2.43	3.9054	4.0864	204	75	36.7647058823529
3IKT_A	T0193TS228_1_2	T0193	2.79	1.0007	1.4841	204	136	66.6666666666667
3IKT_A	T0193TS228_2_1	T0193	2.56	4.1937	4.3543	204	75	36.7647058823529
3IKT_A	T0193TS228_2_2	T0193	3.08	1.0007	1.4841	204	136	66.6666666666667
3IKT_A	T0193TS229_1	T0193	1.86	6.4393	6.4513	204	118	57.843137254902
3IKT_A	T0193TS229_2	T0193	2.16	3.9417	4.1202	204	121	59.3137254901961
3IKT_A	T0193TS229_3	T0193	2.31	3.5230	3.7320	204	130	63.7254901960784
3IKT_A	T0193TS229_4	T0193	2.15	3.5948	3.7985	204	125	61.2745098039216
3IKT_A	T0193TS229_5	T0193	2.71	5.1217	5.2195	204	113	55.3921568627451
3IKT_A	T0193TS230_1	T0193	3.22	3.0949	3.3372	204	107	52.4509803921569
3IKT_A	T0193TS230_2	T0193	2.73	4.1222	4.2879	204	119	58.3333333333333
3IKT_A	T0193TS230_3	T0193	2.88	-0.3654	0.5058	204	108	52.9411764705882
3IKT_A	T0193TS230_4	T0193	2.71	-1.2805	0.1205	204	205	100.490196078431
3IKT_A	T0193TS230_5	T0193	3.01	-0.6592	0.3514	204	179	87.7450980392157
3IKT_A	T0193TS233_1	T0193	2.88	2.7283	3.0012	204	170	83.3333333333333
3IKT_A	T0193TS233_2	T0193	2.90	2.0998	2.4330	204	174	85.2941176470588
3IKT_A	T0193TS233_3	T0193	2.74	1.8219	2.1862	204	186	91.1764705882353
3IKT_A	T0193TS233_4	T0193	2.94	0.8222	1.3393	204	189	92.6470588235294
3IKT_A	T0193TS233_5	T0193	2.81	2.4905	2.7849	204	170	83.3333333333333
3IKT_A	T0193TS234_1	T0193	2.74	2.8117	3.0775	204	211	103.43137254902
3IKT_A	T0193TS242_1	T0193	2.59	5.4531	5.5291	204	117	57.3529411764706
3IKT_A	T0193TS264_1	T0193	3.01	-1.6273	0.0505	204	211	103.43137254902
3IKT_A	T0193TS265_1	T0193	2.48	-0.6207	0.3701	204	185	90.6862745098039
3IKT_A	T0193TS270_1	T0193	3.05	0.3148	0.9505	204	211	103.43137254902
3IKT_A	T0193TS270_2	T0193	3.13	-1.0724	0.1825	204	211	103.43137254902
3IKT_A	T0193TS270_3	T0193	2.87	-0.8643	0.2601	204	211	103.43137254902
3IKT_A	T0193TS270_4	T0193	2.79	-0.1707	0.6219	204	211	103.43137254902
3IKT_A	T0193TS270_5	T0193	2.76	-1.2111	0.1394	204	211	103.43137254902
3IKT_A	T0193TS282_1	T0193	2.73	0.9951	1.4795	204	199	97.5490196078431
3IKT_A	T0193TS282_2	T0193	2.60	1.0084	1.4904	204	205	100.490196078431
3IKT_A	T0193TS282_3	T0193	2.63	1.6874	2.0681	204	200	98.0392156862745
3IKT_A	T0193TS282_4	T0193	2.03	-1.6657	0.0451	204	186	91.1764705882353
3IKT_A	T0193TS282_5	T0193	3.05	-0.4979	0.4329	204	189	92.6470588235294
3IKT_A	T0193TS283_1	T0193	2.60	1.0084	1.4904	204	205	100.490196078431
3IKT_A	T0193TS283_2	T0193	3.04	0.7309	1.2667	204	209	102.450980392157
3IKT_A	T0193TS283_3	T0193	2.63	1.6874	2.0681	204	200	98.0392156862745
3IKT_A	T0193TS283_4	T0193	2.84	-0.7052	0.3297	204	200	98.0392156862745
3IKT_A	T0193TS283_5	T0193	3.09	-0.3788	0.4982	204	209	102.450980392157
3IKT_A	T0193TS286_1	T0193	1.86	6.4393	6.4513	204	118	57.843137254902
3IKT_A	T0193TS288_1	T0193	2.18	3.6010	3.8042	204	196	96.078431372549
3IKT_A	T0193TS290_1	T0193	2.37	5.6894	5.7499	204	129	63.2352941176471
3IKT_A	T0193TS290_2	T0193	3.01	0.8852	1.3900	204	154	75.4901960784314
3IKT_A	T0193TS290_3	T0193	2.81	-0.6504	0.3556	204	190	93.1372549019608
3IKT_A	T0193TS290_4	T0193	2.80	-0.0794	0.6797	204	201	98.5294117647059
3IKT_A	T0193TS290_5	T0193	2.72	3.3779	3.5979	204	150	73.5294117647059
3IKT_A	T0193TS291_1	T0193	2.26	5.5924	5.6593	204	129	63.2352941176471
3IKT_A	T0193TS291_2	T0193	2.22	5.7776	5.8324	204	125	61.2745098039216
3IKT_A	T0193TS291_3	T0193	1.90	6.3904	6.4055	204	117	57.3529411764706
3IKT_A	T0193TS291_4	T0193	2.19	5.2371	5.3273	204	126	61.7647058823529
3IKT_A	T0193TS291_5	T0193	2.52	5.0953	5.1948	204	127	62.2549019607843
3IKT_A	T0193TS292_1	T0193	2.97	-0.7950	0.2894	204	211	103.43137254902
3IKT_A	T0193TS292_2	T0193	2.53	-1.0724	0.1825	204	211	103.43137254902
3IKT_A	T0193TS292_3	T0193	2.23	-0.4482	0.4597	204	211	103.43137254902
3IKT_A	T0193TS292_4	T0193	3.24	-0.5869	0.3869	204	211	103.43137254902
3IKT_A	T0193TS292_5	T0193	2.68	-0.4482	0.4597	204	211	103.43137254902
3IKT_A	T0193TS301_1_1	T0193	2.66	1.1990	1.6488	204	78	38.2352941176471
3IKT_A	T0193TS301_1_2	T0193	2.01	6.3654	6.3822	204	133	65.1960784313726
3IKT_A	T0193TS309_1	T0193	2.34	6.6951	6.6906	204	134	65.6862745098039
3IKT_A	T0193TS309_2	T0193	2.24	6.8011	6.7898	204	130	63.7254901960784
3IKT_A	T0193TS309_3	T0193	2.24	5.3893	5.4695	204	145	71.078431372549
3IKT_A	T0193TS309_4	T0193	1.67	6.6074	6.6086	204	115	56.3725490196078
3IKT_A	T0193TS309_5	T0193	2.21	5.7133	5.7723	204	100	49.0196078431373
3IKT_A	T0193TS314_1	T0193	2.68	-0.8643	0.2601	204	211	103.43137254902
3IKT_A	T0193TS314_2	T0193	3.00	0.1067	0.8035	204	211	103.43137254902
3IKT_A	T0193TS314_3	T0193	2.02	-1.0724	0.1825	204	211	103.43137254902
3IKT_A	T0193TS314_4	T0193	2.86	-0.6562	0.3528	204	211	103.43137254902
3IKT_A	T0193TS314_5	T0193	2.63	-0.9337	0.2325	204	211	103.43137254902
3IKT_A	T0193TS326_1	T0193	2.89	2.6572	2.9364	204	110	53.921568627451
3IKT_A	T0193TS327_1_1	T0193	2.37	2.2242	2.5445	204	71	34.8039215686275
3IKT_A	T0193TS327_1_2	T0193	2.28	5.2237	5.3148	204	140	68.6274509803922
3IKT_A	T0193TS327_2_1	T0193	2.20	1.1740	1.6279	204	71	34.8039215686275
3IKT_A	T0193TS327_2_2	T0193	2.28	5.1324	5.2295	204	140	68.6274509803922
3IKT_A	T0193TS327_3_1	T0193	2.81	1.1740	1.6279	204	71	34.8039215686275
3IKT_A	T0193TS327_3_2	T0193	2.29	5.2237	5.3148	204	140	68.6274509803922
3IKT_A	T0193TS327_4_1	T0193	2.71	2.3742	2.6797	204	71	34.8039215686275
3IKT_A	T0193TS327_4_2	T0193	2.29	5.2237	5.3148	204	140	68.6274509803922
3IKT_A	T0193TS327_5_1	T0193	2.42	2.3742	2.6797	204	71	34.8039215686275
3IKT_A	T0193TS327_5_2	T0193	2.29	5.3151	5.4001	204	140	68.6274509803922
3IKT_A	T0193TS329_1	T0193	2.21	6.0825	6.1175	204	96	47.0588235294118
3IKT_A	T0193TS351_1	T0193	2.55	4.4070	4.5529	204	211	103.43137254902
3IKT_A	T0193TS359_1_1	T0193	2.34	2.1240	2.4546	204	70	34.3137254901961
3IKT_A	T0193TS359_1_2	T0193	1.94	6.4530	6.4641	204	114	55.8823529411765
3IKT_A	T0193TS362_1	T0193	2.15	5.2373	5.3275	204	90	44.1176470588235
3IKT_A	T0193TS362_2	T0193	1.99	6.0985	6.1325	204	68	33.3333333333333
3IKT_A	T0193TS362_3	T0193	2.49	0.7326	1.2680	204	141	69.1176470588235
3IKT_A	T0193TS362_4	T0193	2.16	5.3420	5.4252	204	115	56.3725490196078
3IKT_A	T0193TS362_5	T0193	2.17	4.8589	4.9742	204	90	44.1176470588235
3IKT_A	T0193TS368_1_1	T0193	2.62	1.5797	1.9743	204	79	38.7254901960784
3IKT_A	T0193TS368_1_2	T0193	2.95	2.5997	2.8841	204	132	64.7058823529412
3IKT_A	T0193TS373_1	T0193	2.93	1.7020	2.0808	204	211	103.43137254902
3IKT_A	T0193TS373_2	T0193	2.97	1.4939	1.9000	204	211	103.43137254902
3IKT_A	T0193TS373_3	T0193	2.67	3.0198	3.2681	204	211	103.43137254902
3IKT_A	T0193TS373_4	T0193	2.81	2.6730	2.9508	204	211	103.43137254902
3IKT_A	T0193TS377_1	T0193	2.50	0.0459	0.7622	204	177	86.7647058823529
3IKT_A	T0193TS377_2	T0193	2.82	-1.1418	0.1601	204	211	103.43137254902
3IKT_A	T0193TS377_3	T0193	2.94	-0.6562	0.3528	204	211	103.43137254902
3IKT_A	T0193TS377_4	T0193	3.01	0.6616	1.2122	204	211	103.43137254902
3IKT_A	T0193TS377_5	T0193	2.79	-1.2805	0.1205	204	211	103.43137254902
3IKT_A	T0193TS378_1	T0193	1.96	5.9769	6.0187	204	66	32.3529411764706
3IKT_A	T0193TS378_2	T0193	1.96	5.9769	6.0187	204	66	32.3529411764706
3IKT_A	T0193TS378_3	T0193	2.35	5.4785	5.5528	204	136	66.6666666666667
3IKT_A	T0193TS384_1	T0193	2.57	-1.4284	0.0857	204	181	88.7254901960784
3IKT_A	T0193TS417_1	T0193	2.09	3.7827	3.9726	204	211	103.43137254902
3IKT_A	T0193TS417_2	T0193	2.11	3.6648	3.8633	204	203	99.5098039215686
3IKT_A	T0193TS417_3	T0193	2.05	3.6648	3.8633	204	203	99.5098039215686
3IKT_A	T0193TS419_1	T0193	2.95	0.1761	0.8516	204	211	103.43137254902
3IKT_A	T0193TS419_2	T0193	2.26	-1.5579	0.0614	204	211	103.43137254902
3IKT_A	T0193TS419_3	T0193	2.53	-0.3788	0.4982	204	211	103.43137254902
3IKT_A	T0193TS423_1_1	T0193	2.55	2.9513	3.2053	204	74	36.2745098039216
3IKT_A	T0193TS423_1_2	T0193	2.28	4.8991	5.0117	204	127	62.2549019607843
3IKT_A	T0193TS423_2_1	T0193	2.55	2.9513	3.2053	204	74	36.2745098039216
3IKT_A	T0193TS423_2_2	T0193	2.71	4.9972	5.1033	204	127	62.2549019607843
3IKT_A	T0193TS423_3_1	T0193	2.49	2.5146	2.8068	204	74	36.2745098039216
3IKT_A	T0193TS423_3_2	T0193	2.51	5.2914	5.3780	204	127	62.2549019607843
3IKT_A	T0193TS423_4_1	T0193	2.85	-1.1956	0.1439	204	79	38.7254901960784
3IKT_A	T0193TS423_4_2	T0193	3.16	5.0398	5.1431	204	126	61.7647058823529
3IKT_A	T0193TS427_1_1	T0193	2.49	2.7878	3.0556	204	69	33.8235294117647
3IKT_A	T0193TS427_1_2	T0193	2.68	5.5076	5.5800	204	142	69.6078431372549
3IKT_A	T0193TS427_2_1	T0193	2.49	2.7878	3.0556	204	69	33.8235294117647
3IKT_A	T0193TS427_2_2	T0193	2.59	5.2365	5.3267	204	142	69.6078431372549
3IKT_A	T0193TS437_1_1	T0193	2.81	3.0198	3.2681	204	78	38.2352941176471
3IKT_A	T0193TS437_1_2	T0193	2.52	4.2869	4.4411	204	120	58.8235294117647
3IKT_A	T0193TS437_2_1	T0193	2.81	3.0198	3.2681	204	78	38.2352941176471
3IKT_A	T0193TS437_2_2	T0193	3.28	2.6513	2.9311	204	120	58.8235294117647
3IKT_A	T0193TS447_1	T0193	2.17	5.8328	5.8840	204	128	62.7450980392157
3IKT_A	T0193TS448_1_1	T0193	2.72	3.4976	3.7085	204	77	37.7450980392157
3IKT_A	T0193TS448_1_2	T0193	2.24	5.8464	5.8967	204	134	65.6862745098039
3IKT_A	T0193TS450_1_1	T0193	3.04	2.2719	2.5874	204	76	37.2549019607843
3IKT_A	T0193TS450_1_2	T0193	2.57	5.5207	5.5923	204	135	66.1764705882353
3IKT_A	T0193TS450_2u_1	T0193	2.43	4.1598	4.3229	204	67	32.843137254902
3IKT_A	T0193TS450_2u_2	T0193	1.86	6.3904	6.4055	204	117	57.3529411764706
3IKT_A	T0193TS450_3u_1	T0193	2.43	4.1598	4.3229	204	67	32.843137254902
3IKT_A	T0193TS450_3u_2	T0193	1.86	6.3904	6.4055	204	117	57.3529411764706
3IKT_A	T0193TS450_4_1	T0193	1.84	3.6994	3.8953	204	76	37.2549019607843
3IKT_A	T0193TS450_4_2	T0193	2.49	5.8959	5.9430	204	135	66.1764705882353
3IKT_A	T0193TS453_1_1	T0193	2.64	2.7523	3.0232	204	75	36.7647058823529
3IKT_A	T0193TS453_1_2	T0193	1.92	6.2248	6.2506	204	136	66.6666666666667
3IKT_A	T0193TS464_1	T0193	2.28	3.3666	3.5875	204	211	103.43137254902
3IKT_A	T0193TS464_2	T0193	2.01	3.4359	3.6515	204	211	103.43137254902
3IKT_A	T0193TS464_3	T0193	2.06	3.5747	3.7798	204	211	103.43137254902
3IKT_A	T0193TS464_4	T0193	2.29	3.5747	3.7798	204	211	103.43137254902
3IKT_A	T0193TS464_5	T0193	1.91	3.4359	3.6515	204	211	103.43137254902
3IKT_A	T0193TS475_1	T0193	2.61	5.1324	5.2295	204	140	68.6274509803922
3IKT_A	T0193TS505_1	T0193	2.73	4.1222	4.2879	204	119	58.3333333333333
3IKT_A	T0193TS513_1	T0193	2.45	6.4114	6.4251	204	136	66.6666666666667
3IKT_A	T0193TS516_1u	T0193	2.30	6.1249	6.1572	204	126	61.7647058823529
3IKT_A	T0193TS517_1_1	T0193	2.56	2.0393	2.3790	204	78	38.2352941176471
3IKT_A	T0193TS517_1_2	T0193	2.90	3.6156	3.8177	204	133	65.1960784313726
3IKT_A	T0193TS531_1	T0193	2.59	-0.2401	0.5794	204	211	103.43137254902
3IKT_A	T0193TS531_2	T0193	2.96	-0.7950	0.2894	204	211	103.43137254902
3IKT_A	T0193TS531_3	T0193	2.59	-0.4482	0.4597	204	211	103.43137254902
3IKT_A	T0193TS531_4	T0193	3.12	-1.0724	0.1825	204	211	103.43137254902
3IKT_A	T0193TS531_5	T0193	2.96	-0.1707	0.6219	204	211	103.43137254902
T0193AL015_1	T0193AL025_1_1	T0193	2.14	-1.2346	0.1328	137	62	45.2554744525547
T0193AL015_1	T0193AL025_1_2	T0193	3.24	1.1983	1.6483	137	121	88.3211678832117
T0193AL015_1	T0193AL032_1	T0193	2.09	0.4603	1.0580	137	61	44.5255474452555
T0193AL015_1	T0193AL041_2_1	T0193	2.49	-0.2866	0.5516	137	58	42.3357664233577
T0193AL015_1	T0193AL041_2_2	T0193	2.93	0.4262	1.0325	137	138	100.729927007299
T0193AL015_1	T0193AL041_3_1	T0193	2.49	-0.2866	0.5516	137	58	42.3357664233577
T0193AL015_1	T0193AL041_3_2	T0193	2.93	0.4262	1.0325	137	138	100.729927007299
T0193AL015_1	T0193AL044_1	T0193	2.58	0.1692	0.8468	137	91	66.4233576642336
T0193AL015_1	T0193AL054_1	T0193	2.81	0.1478	0.8319	137	211	154.014598540146
T0193AL015_1	T0193AL054_2	T0193	2.82	0.1478	0.8319	137	211	154.014598540146
T0193AL015_1	T0193AL054_3	T0193	2.81	0.1478	0.8319	137	211	154.014598540146
T0193AL015_1	T0193AL054_4	T0193	2.79	0.1478	0.8319	137	211	154.014598540146
T0193AL015_1	T0193AL056_1_1	T0193	2.35	-0.6835	0.3399	137	32	23.3576642335766
T0193AL015_1	T0193AL056_1_2	T0193	2.61	1.0674	1.5391	137	99	72.2627737226277
T0193AL015_1	T0193AL064_1_1	T0193	2.51	1.0293	1.5077	137	67	48.9051094890511
T0193AL015_1	T0193AL064_1_2	T0193	2.84	1.3894	1.8102	137	96	70.0729927007299
T0193AL015_1	T0193AL078_1	T0193	3.06	0.4369	1.0405	137	118	86.1313868613139
T0193AL015_1	T0193AL105_1_1	T0193	3.00	-0.1664	0.6246	137	65	47.4452554744526
T0193AL015_1	T0193AL105_1_2	T0193	2.72	-0.0164	0.7207	137	94	68.6131386861314
T0193AL015_1	T0193AL144_1	T0193	2.71	0.0550	0.7684	137	170	124.087591240876
T0193AL015_1	T0193AL144_2	T0193	2.91	0.8901	1.3940	137	174	127.007299270073
T0193AL015_1	T0193AL144_3	T0193	2.33	-1.6152	0.0523	137	186	135.766423357664
T0193AL015_1	T0193AL144_4	T0193	3.02	1.8180	2.1828	137	189	137.956204379562
T0193AL015_1	T0193AL144_5	T0193	2.86	0.9829	1.4695	137	170	124.087591240876
T0193AL015_1	T0193AL203_1_1	T0193	2.64	-1.9359	0.0181	137	66	48.1751824817518
T0193AL015_1	T0193AL203_1_2	T0193	3.24	1.1983	1.6483	137	121	88.3211678832117
T0193AL015_1	T0193AL203_2_1	T0193	2.30	-1.3765	0.0970	137	71	51.8248175182482
T0193AL015_1	T0193AL203_2_2	T0193	3.23	1.4015	1.8206	137	121	88.3211678832117
T0193AL015_1	T0193AL203_3_1	T0193	2.57	1.3633	1.7880	137	47	34.3065693430657
T0193AL015_1	T0193AL203_3_2	T0193	2.73	0.0855	0.7890	137	95	69.3430656934307
T0193AL015_1	T0193AL203_4_1	T0193	1.74	-0.6698	0.3463	137	66	48.1751824817518
T0193AL015_1	T0193AL203_4_2	T0193	3.24	1.1983	1.6483	137	121	88.3211678832117
T0193AL015_1	T0193AL203_5_1	T0193	2.92	0.4219	1.0293	137	62	45.2554744525547
T0193AL015_1	T0193AL203_5_2	T0193	3.23	1.4015	1.8206	137	121	88.3211678832117
T0193AL015_1	T0193AL331_1	T0193	3.09	1.0757	1.5460	137	180	131.386861313869
T0193AL015_1	T0193AL331_2	T0193	3.07	-1.1512	0.1571	137	195	142.335766423358
T0193AL015_1	T0193AL391_1	T0193	3.43	-1.3278	0.1085	137	11	8.02919708029197
T0193AL015_1	T0193AL397_1_1	T0193	2.76	0.0858	0.7892	137	40	29.1970802919708
T0193AL015_1	T0193AL397_1_2	T0193	2.41	0.2727	0.9201	137	16	11.6788321167883
T0193AL015_1	T0193AL397_1_3	T0193	2.73	-1.4321	0.0849	137	54	39.4160583941606
T0193AL015_1	T0193AL397_2_1	T0193	3.62	-2.5787	0.0007	137	33	24.0875912408759
T0193AL015_1	T0193AL397_2_2	T0193	2.41	0.2727	0.9201	137	16	11.6788321167883
T0193AL015_1	T0193AL397_2_3	T0193	2.43	0.6807	1.2272	137	52	37.956204379562
T0193AL015_1	T0193AL400_1	T0193	2.96	1.6557	2.0404	137	99	72.2627737226277
T0193AL015_1	T0193AL435_1_1	T0193	2.95	-1.6633	0.0454	137	57	41.6058394160584
T0193AL015_1	T0193AL435_1_2	T0193	3.06	-0.6785	0.3422	137	136	99.2700729927007
T0193AL015_1	T0193AL476_1_1	T0193	3.08	2.1493	2.4773	137	116	84.6715328467153
T0193AL015_1	T0193AL476_1_2	T0193	2.84	-0.6047	0.3780	137	70	51.0948905109489
T0193AL015_1	T0193AL529_1	T0193	2.96	0.2406	0.8971	137	158	115.328467153285
T0193AL015_1	T0193AL529_2	T0193	2.31	-0.3054	0.5405	137	136	99.2700729927007
T0193AL015_1	T0193AL537_1	T0193	3.24	1.1983	1.6483	137	121	88.3211678832117
T0193AL015_1	T0193AL537_2	T0193	2.33	-0.7067	0.3290	137	91	66.4233576642336
T0193AL015_1	T0193AL581_1	T0193	3.01	-1.7080	0.0397	137	210	153.284671532847
T0193AL015_1	T0193AL581_2	T0193	2.10	-1.7080	0.0397	137	210	153.284671532847
T0193AL015_1	T0193AL581_3	T0193	2.90	0.8901	1.3940	137	210	153.284671532847
T0193AL015_1	T0193DR068_1	T0193	no_data	no_data	no_data	137	no_data	no_data
T0193AL015_1	T0193DR355_1	T0193	no_data	no_data	no_data	137	no_data	no_data
T0193AL015_1	T0193DR355_2	T0193	no_data	no_data	no_data	137	no_data	no_data
T0193AL015_1	T0193DR355_4	T0193	no_data	no_data	no_data	137	no_data	no_data
T0193AL015_1	T0193DR454_1	T0193	no_data	no_data	no_data	137	no_data	no_data
T0193AL015_1	T0193DR454_2	T0193	no_data	no_data	no_data	137	no_data	no_data
T0193AL015_1	T0193DR454_3	T0193	no_data	no_data	no_data	137	no_data	no_data
T0193AL015_1	T0193RR020_1	T0193	no_data	no_data	no_data	137	no_data	no_data
T0193AL015_1	T0193RR022_1	T0193	no_data	no_data	no_data	137	no_data	no_data
T0193AL015_1	T0193RR131_1	T0193	no_data	no_data	no_data	137	no_data	no_data
T0193AL015_1	T0193RR397_1	T0193	no_data	no_data	no_data	137	no_data	no_data
T0193AL015_1	T0193RR517_1	T0193	no_data	no_data	no_data	137	no_data	no_data
T0193AL015_1	T0193RR587_1	T0193	no_data	no_data	no_data	137	no_data	no_data
T0193AL015_1	T0193SS001_1	T0193	no_data	no_data	no_data	137	no_data	no_data
T0193AL015_1	T0193SS007_1	T0193	no_data	no_data	no_data	137	no_data	no_data
T0193AL015_1	T0193SS020_1	T0193	no_data	no_data	no_data	137	no_data	no_data
T0193AL015_1	T0193SS023_1	T0193	no_data	no_data	no_data	137	no_data	no_data
T0193AL015_1	T0193SS032_1	T0193	no_data	no_data	no_data	137	no_data	no_data
T0193AL015_1	T0193SS041_1	T0193	no_data	no_data	no_data	137	no_data	no_data
T0193AL015_1	T0193SS041_2	T0193	no_data	no_data	no_data	137	no_data	no_data
T0193AL015_1	T0193SS044_1	T0193	no_data	no_data	no_data	137	no_data	no_data
T0193AL015_1	T0193SS044_2	T0193	no_data	no_data	no_data	137	no_data	no_data
T0193AL015_1	T0193SS054_1	T0193	no_data	no_data	no_data	137	no_data	no_data
T0193AL015_1	T0193SS054_2	T0193	no_data	no_data	no_data	137	no_data	no_data
T0193AL015_1	T0193SS054_3	T0193	no_data	no_data	no_data	137	no_data	no_data
T0193AL015_1	T0193SS054_4	T0193	no_data	no_data	no_data	137	no_data	no_data
T0193AL015_1	T0193SS055_1	T0193	no_data	no_data	no_data	137	no_data	no_data
T0193AL015_1	T0193SS056_1	T0193	no_data	no_data	no_data	137	no_data	no_data
T0193AL015_1	T0193SS067_1	T0193	no_data	no_data	no_data	137	no_data	no_data
T0193AL015_1	T0193SS068_1	T0193	no_data	no_data	no_data	137	no_data	no_data
T0193AL015_1	T0193SS069_1	T0193	no_data	no_data	no_data	137	no_data	no_data
T0193AL015_1	T0193SS072_1	T0193	no_data	no_data	no_data	137	no_data	no_data
T0193AL015_1	T0193SS100_1	T0193	no_data	no_data	no_data	137	no_data	no_data
T0193AL015_1	T0193SS100_2	T0193	no_data	no_data	no_data	137	no_data	no_data
T0193AL015_1	T0193SS108_1	T0193	no_data	no_data	no_data	137	no_data	no_data
T0193AL015_1	T0193SS131_1	T0193	no_data	no_data	no_data	137	no_data	no_data
T0193AL015_1	T0193SS137_1	T0193	no_data	no_data	no_data	137	no_data	no_data
T0193AL015_1	T0193SS254_1	T0193	no_data	no_data	no_data	137	no_data	no_data
T0193AL015_1	T0193SS266_1	T0193	no_data	no_data	no_data	137	no_data	no_data
T0193AL015_1	T0193SS270_1	T0193	no_data	no_data	no_data	137	no_data	no_data
T0193AL015_1	T0193SS273_1	T0193	no_data	no_data	no_data	137	no_data	no_data
T0193AL015_1	T0193SS356_1	T0193	no_data	no_data	no_data	137	no_data	no_data
T0193AL015_1	T0193SS357_1	T0193	no_data	no_data	no_data	137	no_data	no_data
T0193AL015_1	T0193SS389_1	T0193	no_data	no_data	no_data	137	no_data	no_data
T0193AL015_1	T0193SS393_1	T0193	no_data	no_data	no_data	137	no_data	no_data
T0193AL015_1	T0193SS393_2	T0193	no_data	no_data	no_data	137	no_data	no_data
T0193AL015_1	T0193SS396_1	T0193	no_data	no_data	no_data	137	no_data	no_data
T0193AL015_1	T0193SS420_1	T0193	no_data	no_data	no_data	137	no_data	no_data
T0193AL015_1	T0193SS442_1	T0193	no_data	no_data	no_data	137	no_data	no_data
T0193AL015_1	T0193SS449_1	T0193	no_data	no_data	no_data	137	no_data	no_data
T0193AL015_1	T0193SS463_1	T0193	no_data	no_data	no_data	137	no_data	no_data
T0193AL015_1	T0193SS474_1	T0193	no_data	no_data	no_data	137	no_data	no_data
T0193AL015_1	T0193SS517_1	T0193	no_data	no_data	no_data	137	no_data	no_data
T0193AL015_1	T0193SS531_1	T0193	no_data	no_data	no_data	137	no_data	no_data
T0193AL015_1	T0193SS531_2	T0193	no_data	no_data	no_data	137	no_data	no_data
T0193AL015_1	T0193SS531_3	T0193	no_data	no_data	no_data	137	no_data	no_data
T0193AL015_1	T0193SS531_4	T0193	no_data	no_data	no_data	137	no_data	no_data
T0193AL015_1	T0193SS531_5	T0193	no_data	no_data	no_data	137	no_data	no_data
T0193AL015_1	T0193TS001_1	T0193	2.48	-1.1512	0.1571	137	211	154.014598540146
T0193AL015_1	T0193TS001_2	T0193	1.96	-1.3368	0.1063	137	211	154.014598540146
T0193AL015_1	T0193TS001_3	T0193	3.03	-1.3368	0.1063	137	211	154.014598540146
T0193AL015_1	T0193TS001_4	T0193	2.88	0.3334	0.9640	137	211	154.014598540146
T0193AL015_1	T0193TS001_5	T0193	2.35	-1.7080	0.0397	137	211	154.014598540146
T0193AL015_1	T0193TS002_1_1	T0193	2.21	-1.4163	0.0883	137	63	45.985401459854
T0193AL015_1	T0193TS002_1_2	T0193	2.86	1.9108	2.2648	137	148	108.029197080292
T0193AL015_1	T0193TS002_2_1	T0193	2.08	-1.2525	0.1279	137	63	45.985401459854
T0193AL015_1	T0193TS002_2_2	T0193	3.01	0.3334	0.9640	137	148	108.029197080292
T0193AL015_1	T0193TS002_3_1	T0193	2.88	0.2210	0.8832	137	63	45.985401459854
T0193AL015_1	T0193TS002_3_2	T0193	3.03	1.2613	1.7013	137	148	108.029197080292
T0193AL015_1	T0193TS002_4_1	T0193	2.52	0.2210	0.8832	137	63	45.985401459854
T0193AL015_1	T0193TS002_4_2	T0193	2.99	0.0550	0.7684	137	148	108.029197080292
T0193AL015_1	T0193TS002_5_1	T0193	1.74	-0.9251	0.2358	137	63	45.985401459854
T0193AL015_1	T0193TS002_5_2	T0193	3.00	0.2406	0.8971	137	148	108.029197080292
T0193AL015_1	T0193TS006_1	T0193	2.87	0.4262	1.0325	137	211	154.014598540146
T0193AL015_1	T0193TS007_1	T0193	2.61	0.6278	1.1859	137	83	60.5839416058394
T0193AL015_1	T0193TS007_2	T0193	2.57	0.9494	1.4421	137	73	53.2846715328467
T0193AL015_1	T0193TS007_3	T0193	3.00	0.6493	1.2026	137	107	78.1021897810219
T0193AL015_1	T0193TS007_4	T0193	3.10	1.2350	1.6791	137	93	67.8832116788321
T0193AL015_1	T0193TS007_5	T0193	2.75	0.2138	0.8781	137	119	86.8613138686131
T0193AL015_1	T0193TS008_1	T0193	2.99	2.2600	2.5767	137	123	89.7810218978102
T0193AL015_1	T0193TS008_2u	T0193	2.91	0.6537	1.2060	137	123	89.7810218978102
T0193AL015_1	T0193TS010_1_1	T0193	2.93	-0.5212	0.4206	137	80	58.3941605839416
T0193AL015_1	T0193TS010_1_2	T0193	2.98	0.7097	1.2499	137	131	95.6204379562044
T0193AL015_1	T0193TS010_2_1	T0193	2.70	-0.6587	0.3517	137	80	58.3941605839416
T0193AL015_1	T0193TS010_2_2	T0193	2.51	-0.9202	0.2378	137	131	95.6204379562044
T0193AL015_1	T0193TS010_3_1	T0193	2.96	0.0288	0.7507	137	80	58.3941605839416
T0193AL015_1	T0193TS010_3_2	T0193	3.07	-0.4408	0.4637	137	131	95.6204379562044
T0193AL015_1	T0193TS010_4_1	T0193	2.52	-0.6587	0.3517	137	80	58.3941605839416
T0193AL015_1	T0193TS010_4_2	T0193	2.91	0.1345	0.8226	137	131	95.6204379562044
T0193AL015_1	T0193TS010_5_1	T0193	2.90	0.3037	0.9425	137	80	58.3941605839416
T0193AL015_1	T0193TS010_5_2	T0193	2.87	-0.2491	0.5740	137	131	95.6204379562044
T0193AL015_1	T0193TS012_1_1	T0193	2.80	0.1533	0.8356	137	70	51.0948905109489
T0193AL015_1	T0193TS012_1_2	T0193	2.69	1.9108	2.2648	137	141	102.919708029197
T0193AL015_1	T0193TS012_2	T0193	3.24	1.8180	2.1828	137	211	154.014598540146
T0193AL015_1	T0193TS012_3	T0193	2.96	-1.6152	0.0523	137	211	154.014598540146
T0193AL015_1	T0193TS012_4	T0193	3.08	0.4262	1.0325	137	211	154.014598540146
T0193AL015_1	T0193TS012_5	T0193	2.56	-0.4089	0.4813	137	211	154.014598540146
T0193AL015_1	T0193TS014_1	T0193	3.24	1.1983	1.6483	137	121	88.3211678832117
T0193AL015_1	T0193TS014_2	T0193	3.24	1.1983	1.6483	137	121	88.3211678832117
T0193AL015_1	T0193TS014_3	T0193	1.93	-0.5455	0.4080	137	61	44.5255474452555
T0193AL015_1	T0193TS014_4	T0193	2.22	-0.8729	0.2566	137	141	102.919708029197
T0193AL015_1	T0193TS014_5	T0193	2.51	-1.1512	0.1571	137	156	113.868613138686
T0193AL015_1	T0193TS016_1_1	T0193	2.76	0.1238	0.8153	137	71	51.8248175182482
T0193AL015_1	T0193TS016_1_2	T0193	2.92	2.5726	2.8594	137	133	97.0802919708029
T0193AL015_1	T0193TS016_2_1	T0193	2.74	-0.0262	0.7143	137	71	51.8248175182482
T0193AL015_1	T0193TS016_2_2	T0193	2.75	2.4777	2.7733	137	133	97.0802919708029
T0193AL015_1	T0193TS016_3_1	T0193	3.07	-0.3965	0.4882	137	74	54.014598540146
T0193AL015_1	T0193TS016_3_2	T0193	2.77	2.3748	2.6802	137	137	100
T0193AL015_1	T0193TS016_4_1	T0193	1.71	-1.5610	0.0608	137	74	54.014598540146
T0193AL015_1	T0193TS016_4_2	T0193	2.67	-0.0378	0.7067	137	137	100
T0193AL015_1	T0193TS016_5_1	T0193	3.06	-0.4187	0.4759	137	75	54.7445255474453
T0193AL015_1	T0193TS016_5_2	T0193	2.77	-0.4919	0.4361	137	136	99.2700729927007
T0193AL015_1	T0193TS021_1	T0193	2.49	-1.5224	0.0675	137	211	154.014598540146
T0193AL015_1	T0193TS028_1_1	T0193	1.88	-1.1088	0.1705	137	73	53.2846715328467
T0193AL015_1	T0193TS028_1_2	T0193	3.14	1.4510	1.8631	137	102	74.4525547445255
T0193AL015_1	T0193TS028_2_1	T0193	2.12	-0.9618	0.2218	137	73	53.2846715328467
T0193AL015_1	T0193TS028_2_2	T0193	3.27	0.0696	0.7782	137	102	74.4525547445255
T0193AL015_1	T0193TS028_3_1	T0193	2.41	-0.9618	0.2218	137	73	53.2846715328467
T0193AL015_1	T0193TS028_3_2	T0193	2.94	0.2998	0.9397	137	102	74.4525547445255
T0193AL015_1	T0193TS028_4_1	T0193	2.24	-0.8148	0.2808	137	73	53.2846715328467
T0193AL015_1	T0193TS028_4_2	T0193	3.29	0.0696	0.7782	137	102	74.4525547445255
T0193AL015_1	T0193TS028_5_1	T0193	2.00	-0.9618	0.2218	137	73	53.2846715328467
T0193AL015_1	T0193TS028_5_2	T0193	3.30	-0.0455	0.7016	137	102	74.4525547445255
T0193AL015_1	T0193TS029_1_1	T0193	2.47	0.5903	1.1569	137	75	54.7445255474453
T0193AL015_1	T0193TS029_1_2	T0193	2.83	-0.3054	0.5405	137	136	99.2700729927007
T0193AL015_1	T0193TS038_1	T0193	3.10	1.2350	1.6791	137	93	67.8832116788321
T0193AL015_1	T0193TS038_2	T0193	2.91	1.4159	1.8329	137	62	45.2554744525547
T0193AL015_1	T0193TS038_3	T0193	3.00	0.6493	1.2026	137	107	78.1021897810219
T0193AL015_1	T0193TS038_4	T0193	2.57	1.3633	1.7880	137	47	34.3065693430657
T0193AL015_1	T0193TS038_5	T0193	3.23	1.7960	2.1634	137	91	66.4233576642336
T0193AL015_1	T0193TS039_1	T0193	2.90	0.2718	0.9194	137	92	67.1532846715328
T0193AL015_1	T0193TS039_2	T0193	2.76	0.0081	0.7369	137	119	86.8613138686131
T0193AL015_1	T0193TS039_3	T0193	2.86	1.8180	2.1828	137	146	106.569343065693
T0193AL015_1	T0193TS039_4	T0193	3.04	-0.8729	0.2566	137	210	153.284671532847
T0193AL015_1	T0193TS039_5	T0193	2.83	-1.0584	0.1872	137	153	111.678832116788
T0193AL015_1	T0193TS040_1	T0193	2.98	0.0381	0.7570	137	117	85.4014598540146
T0193AL015_1	T0193TS040_2	T0193	3.15	0.9829	1.4695	137	139	101.459854014599
T0193AL015_1	T0193TS040_3	T0193	2.37	-0.4089	0.4813	137	139	101.459854014599
T0193AL015_1	T0193TS040_4	T0193	2.86	0.6928	1.2366	137	132	96.3503649635037
T0193AL015_1	T0193TS040_5	T0193	2.80	1.0757	1.5460	137	165	120.43795620438
T0193AL015_1	T0193TS041_1_1	T0193	3.10	-1.3487	0.1035	137	59	43.0656934306569
T0193AL015_1	T0193TS041_1_2	T0193	2.80	1.8180	2.1828	137	140	102.189781021898
T0193AL015_1	T0193TS041_4_1	T0193	2.70	-0.3181	0.5331	137	59	43.0656934306569
T0193AL015_1	T0193TS041_4_2	T0193	2.89	1.7252	2.1012	137	140	102.189781021898
T0193AL015_1	T0193TS041_5_1	T0193	3.10	-1.3487	0.1035	137	59	43.0656934306569
T0193AL015_1	T0193TS041_5_2	T0193	2.96	1.8180	2.1828	137	140	102.189781021898
T0193AL015_1	T0193TS044_1N	T0193	no_data	no_data	no_data	137	no_data	no_data
T0193AL015_1	T0193TS045_1	T0193	2.82	0.4493	1.0497	137	95	69.3430656934307
T0193AL015_1	T0193TS045_2	T0193	2.89	0.4195	1.0275	137	119	86.8613138686131
T0193AL015_1	T0193TS045_3	T0193	2.66	-0.3337	0.5240	137	130	94.8905109489051
T0193AL015_1	T0193TS045_4	T0193	2.59	2.2778	2.5927	137	126	91.970802919708
T0193AL015_1	T0193TS045_5	T0193	2.70	0.4262	1.0325	137	171	124.817518248175
T0193AL015_1	T0193TS046_1	T0193	3.05	0.3883	1.0044	137	109	79.5620437956204
T0193AL015_1	T0193TS046_2	T0193	3.12	0.5533	1.1285	137	123	89.7810218978102
T0193AL015_1	T0193TS046_3	T0193	2.65	1.9108	2.2648	137	150	109.489051094891
T0193AL015_1	T0193TS046_4	T0193	2.98	-0.3337	0.5240	137	130	94.8905109489051
T0193AL015_1	T0193TS046_5	T0193	3.16	-0.1198	0.6538	137	93	67.8832116788321
T0193AL015_1	T0193TS047_1	T0193	2.94	0.4262	1.0325	137	211	154.014598540146
T0193AL015_1	T0193TS050_1	T0193	3.12	-0.3161	0.5342	137	211	154.014598540146
T0193AL015_1	T0193TS050_2	T0193	2.05	-0.5945	0.3831	137	211	154.014598540146
T0193AL015_1	T0193TS050_3	T0193	3.12	0.6118	1.1735	137	211	154.014598540146
T0193AL015_1	T0193TS050_4	T0193	3.14	0.8901	1.3940	137	211	154.014598540146
T0193AL015_1	T0193TS050_5	T0193	3.08	1.0757	1.5460	137	211	154.014598540146
T0193AL015_1	T0193TS051_1_1	T0193	2.82	0.0288	0.7507	137	80	58.3941605839416
T0193AL015_1	T0193TS051_1_2	T0193	2.29	-0.8575	0.2629	137	60	43.7956204379562
T0193AL015_1	T0193TS051_1_3	T0193	2.62	0.2738	0.9209	137	71	51.8248175182482
T0193AL015_1	T0193TS051_2_1	T0193	2.79	-1.2087	0.1401	137	80	58.3941605839416
T0193AL015_1	T0193TS051_2_2	T0193	3.00	0.4999	1.0878	137	60	43.7956204379562
T0193AL015_1	T0193TS051_2_3	T0193	2.91	-1.3765	0.0970	137	71	51.8248175182482
T0193AL015_1	T0193TS051_3_1	T0193	2.59	-0.7962	0.2888	137	80	58.3941605839416
T0193AL015_1	T0193TS051_3_2	T0193	2.74	-0.6878	0.3378	137	60	43.7956204379562
T0193AL015_1	T0193TS051_3_3	T0193	2.47	0.2738	0.9209	137	71	51.8248175182482
T0193AL015_1	T0193TS051_4_1	T0193	1.99	-0.9337	0.2325	137	80	58.3941605839416
T0193AL015_1	T0193TS051_4_2	T0193	2.88	0.8392	1.3529	137	60	43.7956204379562
T0193AL015_1	T0193TS051_4_3	T0193	2.68	-0.3263	0.5283	137	71	51.8248175182482
T0193AL015_1	T0193TS051_5_1	T0193	2.95	-0.2462	0.5757	137	80	58.3941605839416
T0193AL015_1	T0193TS051_5_2	T0193	2.72	-2.8936	0.0001	137	60	43.7956204379562
T0193AL015_1	T0193TS051_5_3	T0193	2.49	0.1238	0.8153	137	71	51.8248175182482
T0193AL015_1	T0193TS052_1	T0193	2.84	-0.2233	0.5895	137	170	124.087591240876
T0193AL015_1	T0193TS052_2	T0193	2.33	-1.1512	0.1571	137	170	124.087591240876
T0193AL015_1	T0193TS052_3	T0193	2.80	0.0550	0.7684	137	170	124.087591240876
T0193AL015_1	T0193TS052_4	T0193	2.51	-0.7801	0.2959	137	170	124.087591240876
T0193AL015_1	T0193TS052_5	T0193	2.68	-1.2440	0.1302	137	170	124.087591240876
T0193AL015_1	T0193TS053_1	T0193	3.00	-1.2440	0.1302	137	201	146.715328467153
T0193AL015_1	T0193TS053_2	T0193	3.12	-0.0378	0.7067	137	211	154.014598540146
T0193AL015_1	T0193TS053_3	T0193	3.12	-0.0378	0.7067	137	169	123.357664233577
T0193AL015_1	T0193TS053_4	T0193	2.78	0.8901	1.3940	137	211	154.014598540146
T0193AL015_1	T0193TS053_5	T0193	2.73	-1.0448	0.1919	137	135	98.5401459854015
T0193AL015_1	T0193TS061_1	T0193	2.80	-1.8008	0.0294	137	211	154.014598540146
T0193AL015_1	T0193TS061_2	T0193	2.49	-0.9657	0.2204	137	211	154.014598540146
T0193AL015_1	T0193TS061_3	T0193	2.94	-0.6873	0.3381	137	211	154.014598540146
T0193AL015_1	T0193TS061_4	T0193	2.69	-0.8729	0.2566	137	211	154.014598540146
T0193AL015_1	T0193TS061_5	T0193	2.65	-2.2647	0.0042	137	211	154.014598540146
T0193AL015_1	T0193TS065_1	T0193	3.04	-0.2914	0.5487	137	103	75.1824817518248
T0193AL015_1	T0193TS065_2_1	T0193	3.04	-0.2914	0.5487	137	103	75.1824817518248
T0193AL015_1	T0193TS065_2_2	T0193	1.64	-0.5086	0.4273	137	43	31.3868613138686
T0193AL015_1	T0193TS065_2_3	T0193	3.85	-3.4113	0.0000	137	7	5.10948905109489
T0193AL015_1	T0193TS065_2_4	T0193	1.73	-0.1550	0.6317	137	11	8.02919708029197
T0193AL015_1	T0193TS065_2_5	T0193	2.72	-1.2936	0.1171	137	8	5.83941605839416
T0193AL015_1	T0193TS065_2_6	T0193	0.34	0.4314	1.0363	137	11	8.02919708029197
T0193AL015_1	T0193TS065_3_1	T0193	3.04	-0.2914	0.5487	137	103	75.1824817518248
T0193AL015_1	T0193TS065_3_2	T0193	1.64	-0.5086	0.4273	137	43	31.3868613138686
T0193AL015_1	T0193TS065_3_3	T0193	3.85	-3.4113	0.0000	137	7	5.10948905109489
T0193AL015_1	T0193TS065_3_4	T0193	1.73	-0.1550	0.6317	137	11	8.02919708029197
T0193AL015_1	T0193TS065_3_5	T0193	2.72	-1.2936	0.1171	137	8	5.83941605839416
T0193AL015_1	T0193TS065_4_1	T0193	3.04	-0.2914	0.5487	137	103	75.1824817518248
T0193AL015_1	T0193TS065_4_2	T0193	1.64	-0.5086	0.4273	137	43	31.3868613138686
T0193AL015_1	T0193TS065_4_3	T0193	3.85	-3.4113	0.0000	137	7	5.10948905109489
T0193AL015_1	T0193TS065_4_4	T0193	1.73	-0.1550	0.6317	137	11	8.02919708029197
T0193AL015_1	T0193TS065_4_5	T0193	3.51	-6.9151	-0.0000	137	6	4.37956204379562
T0193AL015_1	T0193TS065_5_1	T0193	3.04	-0.2914	0.5487	137	103	75.1824817518248
T0193AL015_1	T0193TS065_5_2	T0193	1.64	-0.5086	0.4273	137	43	31.3868613138686
T0193AL015_1	T0193TS065_5_3	T0193	3.85	-3.4113	0.0000	137	7	5.10948905109489
T0193AL015_1	T0193TS065_5_4	T0193	1.73	-0.1550	0.6317	137	11	8.02919708029197
T0193AL015_1	T0193TS067_1_1	T0193	2.24	-1.6480	0.0475	137	56	40.8759124087591
T0193AL015_1	T0193TS067_1_2	T0193	3.03	0.8166	1.3348	137	125	91.2408759124088
T0193AL015_1	T0193TS068_1	T0193	2.88	-1.6212	0.0514	137	80	58.3941605839416
T0193AL015_1	T0193TS068_2	T0193	2.75	-0.6587	0.3517	137	80	58.3941605839416
T0193AL015_1	T0193TS068_3	T0193	3.00	-0.1087	0.6609	137	80	58.3941605839416
T0193AL015_1	T0193TS068_4	T0193	3.12	-1.3462	0.1041	137	80	58.3941605839416
T0193AL015_1	T0193TS068_5	T0193	2.99	-0.1087	0.6609	137	80	58.3941605839416
T0193AL015_1	T0193TS070_1	T0193	3.03	0.8166	1.3348	137	125	91.2408759124088
T0193AL015_1	T0193TS070_2	T0193	2.54	1.6325	2.0201	137	178	129.92700729927
T0193AL015_1	T0193TS070_3	T0193	2.70	1.8594	2.2193	137	119	86.8613138686131
T0193AL015_1	T0193TS070_4	T0193	2.96	2.3748	2.6802	137	199	145.255474452555
T0193AL015_1	T0193TS070_5	T0193	2.72	0.9829	1.4695	137	196	143.065693430657
T0193AL015_1	T0193TS071_1	T0193	2.81	0.5190	1.1023	137	207	151.094890510949
T0193AL015_1	T0193TS071_2	T0193	2.83	1.0757	1.5460	137	208	151.824817518248
T0193AL015_1	T0193TS071_3	T0193	3.06	0.7973	1.3194	137	159	116.058394160584
T0193AL015_1	T0193TS071_4	T0193	3.09	0.8901	1.3940	137	159	116.058394160584
T0193AL015_1	T0193TS071_5	T0193	2.81	-0.6514	0.3552	137	133	97.0802919708029
T0193AL015_1	T0193TS080_1	T0193	3.09	0.3334	0.9640	137	211	154.014598540146
T0193AL015_1	T0193TS084_1	T0193	2.97	-1.1512	0.1571	137	202	147.445255474453
T0193AL015_1	T0193TS086_1_1	T0193	2.88	1.4243	1.8401	137	87	63.5036496350365
T0193AL015_1	T0193TS086_1_2	T0193	2.43	0.2172	0.8805	137	54	39.4160583941606
T0193AL015_1	T0193TS086_2_1	T0193	2.88	1.4243	1.8401	137	87	63.5036496350365
T0193AL015_1	T0193TS086_2_2	T0193	2.43	0.2172	0.8805	137	54	39.4160583941606
T0193AL015_1	T0193TS086_2_3	T0193	3.01	-0.6191	0.3709	137	16	11.6788321167883
[truncated: 160,735 more rows]
