# Supplementary material for: Addressing the Role of Conformational Diversity in Protein Structure Prediction
Source: PLoS One. 2016 May 9;11(5):e0154923. doi: 10.1371/journal.pone.0154923 (PMC4861349; doi:10.1371/journal.pone.0154923)
Supplement: S1 Dataset — (GZ) [file pone.0154923.s002.gz › Palopoli-Monzon_2016_SI/Structural_alignments/SET_CASP/rmsd_mammoth_T0328.out.cov]

T0328	2HAG_A	T0328	0.00	12.7911	12.3977	307	295	96.0912052117264
T0328	2IIZ_A	T0328	0.33	12.7747	12.3823	307	294	95.7654723127036
T0328	RT0328TS193_1	T0328	2.93	-0.7061	0.3293	307	311	101.302931596091
T0328	RT0328TS193_2	T0328	2.52	-1.6437	0.0481	307	311	101.302931596091
T0328	RT0328TS193_3	T0328	2.71	-0.4382	0.4651	307	311	101.302931596091
T0328	RT0328TS193_4	T0328	2.90	-1.6437	0.0481	307	311	101.302931596091
T0328	RT0328TS193_5	T0328	2.90	-1.4428	0.0827	307	311	101.302931596091
T0328	RT0328TS239_2	T0328	1.43	10.0775	9.8570	307	270	87.9478827361564
T0328	RT0328TS239_3	T0328	1.48	9.4084	9.2305	307	305	99.3485342019544
T0328	RT0328TS239_4	T0328	1.88	8.8281	8.6872	307	302	98.371335504886
T0328	RT0328TS239_5	T0328	1.47	6.4910	6.4996	307	293	95.4397394136808
T0328	RT0328TS261_1	T0328	2.73	0.8112	1.3305	307	253	82.4104234527687
T0328	RT0328TS464_2	T0328	2.44	-0.6704	0.3461	307	127	41.3680781758958
T0328	T0328AL044_1	T0328	2.47	-0.0533	0.6966	307	72	23.4527687296417
T0328	T0328AL170_1	T0328	1.54	11.9094	11.5721	307	325	105.86319218241
T0328	T0328AL242_1	T0328	1.55	11.9094	11.5721	307	325	105.86319218241
T0328	T0328AL242_2	T0328	2.42	7.2578	7.2172	307	242	78.8273615635179
T0328	T0328AL242_3	T0328	2.91	-1.8823	0.0221	307	308	100.325732899023
T0328	T0328AL242_4	T0328	2.74	-0.6445	0.3585	307	306	99.6742671009772
T0328	T0328AL242_5	T0328	2.65	-0.3388	0.5211	307	177	57.6547231270358
T0328	T0328AL243_1	T0328	1.48	12.1763	11.8220	307	333	108.469055374593
T0328	T0328AL257_1	T0328	1.46	12.1927	11.8374	307	331	107.817589576547
T0328	T0328AL257_2	T0328	1.98	-1.3419	0.1051	307	289	94.1368078175896
T0328	T0328AL257_3	T0328	1.90	-1.4105	0.0895	307	300	97.7198697068404
T0328	T0328AL257_4	T0328	1.63	-1.4013	0.0915	307	225	73.2899022801303
T0328	T0328AL257_5	T0328	2.74	-1.2093	0.1399	307	276	89.9022801302932
T0328	T0328AL316_1	T0328	1.46	12.1927	11.8374	307	331	107.817589576547
T0328	T0328AL316_2	T0328	1.98	-1.3419	0.1051	307	289	94.1368078175896
T0328	T0328AL316_3	T0328	1.90	-1.4105	0.0895	307	300	97.7198697068404
T0328	T0328AL316_4	T0328	1.63	-1.4013	0.0915	307	225	73.2899022801303
T0328	T0328AL316_5	T0328	2.74	-1.2093	0.1399	307	276	89.9022801302932
T0328	T0328AL333_1	T0328	2.22	-1.2390	0.1316	307	263	85.6677524429967
T0328	T0328AL333_2	T0328	2.63	-0.5790	0.3909	307	167	54.3973941368078
T0328	T0328AL333_3	T0328	2.87	0.2893	0.9320	307	147	47.8827361563518
T0328	T0328AL333_4	T0328	2.34	-0.6924	0.3357	307	67	21.8241042345277
T0328	T0328AL333_5	T0328	3.04	-0.9693	0.2190	307	125	40.7166123778502
T0328	T0328AL380_1	T0328	1.48	12.1915	11.8362	307	327	106.514657980456
T0328	T0328AL381_1	T0328	1.52	12.0903	11.7415	307	334	108.794788273616
T0328	T0328AL381_2	T0328	2.84	6.8822	6.8657	307	194	63.1921824104235
T0328	T0328AL381_3	T0328	2.35	2.4963	2.7902	307	58	18.8925081433225
T0328	T0328AL381_4	T0328	2.94	0.2797	0.9251	307	66	21.4983713355049
T0328	T0328AL381_5	T0328	2.13	-1.6855	0.0425	307	30	9.77198697068404
T0328	T0328TS004_1	T0328	1.74	11.4420	11.1345	307	311	101.302931596091
T0328	T0328TS004_2	T0328	1.68	11.7507	11.4236	307	311	101.302931596091
T0328	T0328TS004_3	T0328	1.62	11.4420	11.1345	307	311	101.302931596091
T0328	T0328TS004_4	T0328	1.56	11.9565	11.6162	307	311	101.302931596091
T0328	T0328TS004_5	T0328	1.73	11.1334	10.8455	307	311	101.302931596091
T0328	T0328TS005_1	T0328	1.56	12.2137	11.8571	307	311	101.302931596091
T0328	T0328TS010_1	T0328	1.58	12.1623	11.8089	307	311	101.302931596091
T0328	T0328TS010_2	T0328	1.59	12.1623	11.8089	307	311	101.302931596091
T0328	T0328TS010_3	T0328	1.59	12.1623	11.8089	307	311	101.302931596091
T0328	T0328TS010_4	T0328	1.58	12.1623	11.8089	307	311	101.302931596091
T0328	T0328TS010_5	T0328	1.51	11.6361	11.3163	307	276	89.9022801302932
T0328	T0328TS013_1	T0328	1.56	11.9565	11.6162	307	311	101.302931596091
T0328	T0328TS018_1	T0328	1.90	11.1334	10.8455	307	311	101.302931596091
T0328	T0328TS018_2	T0328	1.62	11.8536	11.5199	307	311	101.302931596091
T0328	T0328TS018_3	T0328	1.71	11.6478	11.3272	307	311	101.302931596091
T0328	T0328TS018_4	T0328	1.79	11.7507	11.4236	307	311	101.302931596091
T0328	T0328TS018_5	T0328	1.77	11.7507	11.4236	307	311	101.302931596091
T0328	T0328TS020_1	T0328	1.87	12.2137	11.8571	307	311	101.302931596091
T0328	T0328TS020_2	T0328	1.63	12.1108	11.7607	307	311	101.302931596091
T0328	T0328TS020_3	T0328	1.86	12.0594	11.7126	307	311	101.302931596091
T0328	T0328TS020_4	T0328	1.84	12.1108	11.7607	307	311	101.302931596091
T0328	T0328TS020_5	T0328	1.66	12.0594	11.7126	307	311	101.302931596091
T0328	T0328TS021_1	T0328	2.86	-1.4180	0.0879	307	306	99.6742671009772
T0328	T0328TS021_2	T0328	1.88	-1.7759	0.0319	307	298	97.0684039087948
T0328	T0328TS021_3	T0328	2.48	-1.0077	0.2050	307	308	100.325732899023
T0328	T0328TS021_4	T0328	2.95	-0.5714	0.3948	307	269	87.6221498371335
T0328	T0328TS022_1	T0328	1.88	-1.7759	0.0319	307	298	97.0684039087948
T0328	T0328TS022_2	T0328	2.95	-1.2239	0.1358	307	231	75.2442996742671
T0328	T0328TS022_3	T0328	2.33	-1.7794	0.0316	307	311	101.302931596091
T0328	T0328TS022_4	T0328	2.90	-1.0077	0.2050	307	311	101.302931596091
T0328	T0328TS022_5	T0328	2.14	-1.4780	0.0757	307	269	87.6221498371335
T0328	T0328TS024_1	T0328	1.59	12.4195	12.0497	307	311	101.302931596091
T0328	T0328TS024_2	T0328	1.55	12.5224	12.1461	307	311	101.302931596091
T0328	T0328TS024_3	T0328	1.49	12.3166	11.9534	307	311	101.302931596091
T0328	T0328TS024_4	T0328	1.57	12.3680	12.0016	307	311	101.302931596091
T0328	T0328TS024_5	T0328	1.58	12.3166	11.9534	307	311	101.302931596091
T0328	T0328TS025_1	T0328	1.66	12.1108	11.7607	307	311	101.302931596091
T0328	T0328TS025_2	T0328	1.72	12.0594	11.7126	307	311	101.302931596091
T0328	T0328TS025_3	T0328	1.62	12.0079	11.6644	307	311	101.302931596091
T0328	T0328TS025_4	T0328	1.68	11.8022	11.4717	307	311	101.302931596091
T0328	T0328TS025_5	T0328	1.60	11.8022	11.4717	307	311	101.302931596091
T0328	T0328TS026_1	T0328	1.52	12.0079	11.6644	307	311	101.302931596091
T0328	T0328TS026_2	T0328	1.50	12.0079	11.6644	307	311	101.302931596091
T0328	T0328TS026_3	T0328	1.56	12.3166	11.9534	307	311	101.302931596091
T0328	T0328TS026_4	T0328	1.50	12.2652	11.9052	307	311	101.302931596091
T0328	T0328TS026_5	T0328	1.73	11.9050	11.5681	307	311	101.302931596091
T0328	T0328TS027_1	T0328	1.75	11.6478	11.3272	307	311	101.302931596091
T0328	T0328TS027_2	T0328	1.77	11.3906	11.0864	307	311	101.302931596091
T0328	T0328TS027_3	T0328	1.61	11.8536	11.5199	307	311	101.302931596091
T0328	T0328TS027_4	T0328	1.58	12.1623	11.8089	307	311	101.302931596091
T0328	T0328TS027_5	T0328	1.79	12.0594	11.7126	307	311	101.302931596091
T0328	T0328TS028_1	T0328	1.73	11.9050	11.5681	307	311	101.302931596091
T0328	T0328TS028_2	T0328	1.88	11.6478	11.3272	307	311	101.302931596091
T0328	T0328TS028_3	T0328	2.59	-0.3120	0.5367	307	287	93.485342019544
T0328	T0328TS028_4	T0328	2.46	7.1119	7.0806	307	221	71.9869706840391
T0328	T0328TS028_5	T0328	1.75	11.6993	11.3754	307	311	101.302931596091
T0328	T0328TS029_1	T0328	1.75	11.6993	11.3754	307	311	101.302931596091
T0328	T0328TS029_2	T0328	1.56	12.0594	11.7126	307	311	101.302931596091
T0328	T0328TS029_3	T0328	1.73	12.0079	11.6644	307	311	101.302931596091
T0328	T0328TS029_4	T0328	1.74	12.0594	11.7126	307	311	101.302931596091
T0328	T0328TS029_5	T0328	1.79	12.0594	11.7126	307	311	101.302931596091
T0328	T0328TS034_1	T0328	1.67	11.2877	10.9900	307	311	101.302931596091
T0328	T0328TS034_2	T0328	1.56	11.9050	11.5681	307	311	101.302931596091
T0328	T0328TS034_3	T0328	1.78	11.6993	11.3754	307	311	101.302931596091
T0328	T0328TS034_4	T0328	1.82	11.6993	11.3754	307	311	101.302931596091
T0328	T0328TS034_5	T0328	1.83	11.8536	11.5199	307	311	101.302931596091
T0328	T0328TS035_1	T0328	2.83	-1.1106	0.1699	307	311	101.302931596091
T0328	T0328TS035_2	T0328	2.80	-0.7505	0.3090	307	311	101.302931596091
T0328	T0328TS035_3	T0328	2.54	-1.0591	0.1870	307	311	101.302931596091
T0328	T0328TS035_4	T0328	2.59	-0.9562	0.2239	307	311	101.302931596091
T0328	T0328TS035_5	T0328	2.99	-0.5447	0.4084	307	311	101.302931596091
T0328	T0328TS038_1	T0328	1.57	12.1623	11.8089	307	311	101.302931596091
T0328	T0328TS038_2	T0328	1.59	12.2137	11.8571	307	311	101.302931596091
T0328	T0328TS038_3	T0328	1.75	11.6478	11.3272	307	311	101.302931596091
T0328	T0328TS046_1	T0328	1.75	11.8022	11.4717	307	307	100
T0328	T0328TS046_2	T0328	1.80	11.6993	11.3754	307	307	100
T0328	T0328TS046_3	T0328	1.67	11.9159	11.5783	307	302	98.371335504886
T0328	T0328TS046_4	T0328	1.66	11.6993	11.3754	307	308	100.325732899023
T0328	T0328TS046_5	T0328	1.56	11.9565	11.6162	307	311	101.302931596091
T0328	T0328TS047_1	T0328	1.73	11.1334	10.8455	307	311	101.302931596091
T0328	T0328TS047_2	T0328	1.56	11.9565	11.6162	307	311	101.302931596091
T0328	T0328TS047_3	T0328	1.62	11.4420	11.1345	307	311	101.302931596091
T0328	T0328TS047_4	T0328	1.68	11.7507	11.4236	307	311	101.302931596091
T0328	T0328TS047_5	T0328	1.74	11.4420	11.1345	307	311	101.302931596091
T0328	T0328TS050_1	T0328	1.73	11.1334	10.8455	307	311	101.302931596091
T0328	T0328TS050_2	T0328	1.52	12.0079	11.6644	307	311	101.302931596091
T0328	T0328TS050_3	T0328	1.66	12.1108	11.7607	307	311	101.302931596091
T0328	T0328TS050_4	T0328	1.52	12.0903	11.7415	307	303	98.6970684039088
T0328	T0328TS050_5	T0328	1.54	12.0594	11.7126	307	311	101.302931596091
T0328	T0328TS054_1	T0328	2.89	-1.1620	0.1539	307	311	101.302931596091
T0328	T0328TS060_1	T0328	3.26	-1.8823	0.0221	307	311	101.302931596091
T0328	T0328TS060_2	T0328	2.72	-1.3164	0.1113	307	311	101.302931596091
T0328	T0328TS060_3	T0328	3.06	-1.4707	0.0771	307	311	101.302931596091
T0328	T0328TS060_4	T0328	2.57	-1.3678	0.0990	307	311	101.302931596091
T0328	T0328TS060_5	T0328	2.96	-0.4932	0.4354	307	311	101.302931596091
T0328	T0328TS063_1	T0328	2.84	-0.3389	0.5210	307	311	101.302931596091
T0328	T0328TS063_2	T0328	2.84	-0.3536	0.5126	307	271	88.2736156351792
T0328	T0328TS063_3	T0328	2.67	-0.4932	0.4354	307	311	101.302931596091
T0328	T0328TS069_1	T0328	2.27	0.6812	1.2275	307	38	12.3778501628664
T0328	T0328TS071_1	T0328	1.63	12.1108	11.7607	307	311	101.302931596091
T0328	T0328TS071_3	T0328	1.52	12.2137	11.8571	307	311	101.302931596091
T0328	T0328TS074_1	T0328	1.61	12.0594	11.7126	307	307	100
T0328	T0328TS074_2	T0328	1.57	12.2137	11.8571	307	307	100
T0328	T0328TS074_3	T0328	1.66	12.2652	11.9052	307	307	100
T0328	T0328TS074_4	T0328	1.57	12.2652	11.9052	307	307	100
T0328	T0328TS083_1	T0328	2.52	-1.4481	0.0816	307	288	93.8110749185668
T0328	T0328TS083_2	T0328	3.05	-0.6283	0.3664	307	254	82.7361563517915
T0328	T0328TS083_3	T0328	2.82	-0.0546	0.6957	307	171	55.700325732899
T0328	T0328TS083_4	T0328	3.04	-0.4418	0.4632	307	307	100
T0328	T0328TS083_5	T0328	2.83	-1.0221	0.1998	307	268	87.2964169381108
T0328	T0328TS087_1	T0328	1.72	11.9565	11.6162	307	311	101.302931596091
T0328	T0328TS087_2	T0328	1.53	12.0594	11.7126	307	311	101.302931596091
T0328	T0328TS087_3	T0328	1.56	12.0594	11.7126	307	311	101.302931596091
T0328	T0328TS087_4	T0328	1.51	12.1623	11.8089	307	311	101.302931596091
T0328	T0328TS087_5	T0328	1.56	12.0594	11.7126	307	311	101.302931596091
T0328	T0328TS091_1	T0328	1.51	12.0079	11.6644	307	311	101.302931596091
T0328	T0328TS091_2	T0328	1.51	12.1108	11.7607	307	311	101.302931596091
T0328	T0328TS091_3	T0328	1.49	12.0594	11.7126	307	311	101.302931596091
T0328	T0328TS091_4	T0328	2.55	-1.6765	0.0437	307	311	101.302931596091
T0328	T0328TS091_5	T0328	3.08	-1.3164	0.1113	307	311	101.302931596091
T0328	T0328TS092_1	T0328	1.51	12.1108	11.7607	307	311	101.302931596091
T0328	T0328TS092_2	T0328	2.55	-1.6765	0.0437	307	311	101.302931596091
T0328	T0328TS092_3	T0328	2.65	-0.5447	0.4084	307	311	101.302931596091
T0328	T0328TS092_4	T0328	2.66	-1.2649	0.1246	307	311	101.302931596091
T0328	T0328TS092_5	T0328	2.50	-1.2649	0.1246	307	311	101.302931596091
T0328	T0328TS102_1	T0328	1.49	12.0230	11.6785	307	305	99.3485342019544
T0328	T0328TS102_2	T0328	2.38	-0.6294	0.3659	307	199	64.8208469055375
T0328	T0328TS102_3	T0328	2.89	-1.4422	0.0828	307	246	80.1302931596091
T0328	T0328TS102_4	T0328	2.80	-0.3759	0.4999	307	182	59.2833876221498
T0328	T0328TS102_5	T0328	2.80	-0.7295	0.3185	307	178	57.9804560260586
T0328	T0328TS103_1	T0328	1.59	12.0594	11.7126	307	311	101.302931596091
T0328	T0328TS103_2	T0328	1.50	12.0565	11.7099	307	304	99.0228013029316
T0328	T0328TS105_1	T0328	1.52	12.1623	11.8089	307	311	101.302931596091
T0328	T0328TS105_2	T0328	1.50	12.1108	11.7607	307	311	101.302931596091
T0328	T0328TS105_3	T0328	1.46	12.1623	11.8089	307	311	101.302931596091
T0328	T0328TS105_4	T0328	1.52	12.1623	11.8089	307	311	101.302931596091
T0328	T0328TS105_5	T0328	1.56	12.0079	11.6644	307	311	101.302931596091
T0328	T0328TS113_1	T0328	1.87	11.6478	11.3272	307	311	101.302931596091
T0328	T0328TS113_2	T0328	1.76	11.1848	10.8937	307	311	101.302931596091
T0328	T0328TS113_3	T0328	1.90	11.6993	11.3754	307	311	101.302931596091
T0328	T0328TS113_4	T0328	1.75	11.5964	11.2790	307	310	100.977198697068
T0328	T0328TS113_5	T0328	1.89	11.6993	11.3754	307	311	101.302931596091
T0328	T0328TS125_1	T0328	1.87	11.6993	11.3754	307	311	101.302931596091
T0328	T0328TS125_1u	T0328	1.53	11.8565	11.5226	307	296	96.4169381107492
T0328	T0328TS125_2	T0328	1.89	11.7507	11.4236	307	311	101.302931596091
T0328	T0328TS125_2u	T0328	1.54	11.8037	11.4732	307	296	96.4169381107492
T0328	T0328TS125_3u	T0328	1.54	11.8907	11.5546	307	295	96.0912052117264
T0328	T0328TS125_4u	T0328	1.42	9.5311	9.3454	307	164	53.4201954397394
T0328	T0328TS125_5u	T0328	1.25	9.5311	9.3454	307	164	53.4201954397394
T0328	T0328TS132_1	T0328	1.66	12.1623	11.8089	307	311	101.302931596091
T0328	T0328TS135_1	T0328	1.60	12.2137	11.8571	307	311	101.302931596091
T0328	T0328TS135_2	T0328	1.57	12.2652	11.9052	307	311	101.302931596091
T0328	T0328TS136_1	T0328	1.72	11.6993	11.3754	307	311	101.302931596091
T0328	T0328TS136_2	T0328	1.62	11.9565	11.6162	307	311	101.302931596091
T0328	T0328TS136_3	T0328	2.99	-1.5736	0.0588	307	311	101.302931596091
T0328	T0328TS136_4	T0328	3.13	-1.2135	0.1387	307	311	101.302931596091
T0328	T0328TS136_5	T0328	2.78	-1.3678	0.0990	307	311	101.302931596091
T0328	T0328TS137_1	T0328	1.76	11.4935	11.1827	307	311	101.302931596091
T0328	T0328TS137_2	T0328	1.80	11.8536	11.5199	307	311	101.302931596091
T0328	T0328TS137_3	T0328	2.88	-0.6990	0.3326	307	311	101.302931596091
T0328	T0328TS137_4	T0328	3.27	-0.8534	0.2646	307	311	101.302931596091
T0328	T0328TS137_5	T0328	2.52	-0.9562	0.2239	307	311	101.302931596091
T0328	T0328TS139_1	T0328	3.27	-0.8534	0.2646	307	311	101.302931596091
T0328	T0328TS139_2	T0328	2.88	-0.6990	0.3326	307	311	101.302931596091
T0328	T0328TS139_3	T0328	2.62	-1.5221	0.0675	307	311	101.302931596091
T0328	T0328TS139_4	T0328	2.47	-0.8534	0.2646	307	311	101.302931596091
T0328	T0328TS139_5	T0328	2.24	-1.0591	0.1870	307	311	101.302931596091
T0328	T0328TS168_1	T0328	3.08	-0.1331	0.6454	307	311	101.302931596091
T0328	T0328TS168_2	T0328	2.87	0.8958	1.3985	307	311	101.302931596091
T0328	T0328TS168_3	T0328	2.30	-0.7505	0.3090	307	311	101.302931596091
T0328	T0328TS168_4	T0328	2.52	0.3813	0.9992	307	311	101.302931596091
T0328	T0328TS168_5	T0328	2.97	0.0727	0.7803	307	311	101.302931596091
T0328	T0328TS178_1	T0328	2.82	5.4744	5.5490	307	311	101.302931596091
T0328	T0328TS178_2	T0328	2.81	5.4230	5.5009	307	311	101.302931596091
T0328	T0328TS178_3	T0328	2.45	-1.1106	0.1699	307	311	101.302931596091
T0328	T0328TS178_4	T0328	2.43	-0.8534	0.2646	307	311	101.302931596091
T0328	T0328TS178_5	T0328	2.19	-1.5736	0.0588	307	311	101.302931596091
T0328	T0328TS179_1	T0328	2.71	5.4744	5.5490	307	311	101.302931596091
T0328	T0328TS179_2	T0328	2.82	5.4744	5.5490	307	311	101.302931596091
T0328	T0328TS179_3	T0328	2.80	5.4230	5.5009	307	311	101.302931596091
T0328	T0328TS179_4	T0328	2.81	5.4230	5.5009	307	311	101.302931596091
T0328	T0328TS179_5	T0328	2.80	5.4744	5.5490	307	311	101.302931596091
T0328	T0328TS186_1	T0328	2.67	-0.6049	0.3779	307	278	90.5537459283388
T0328	T0328TS186_2	T0328	2.71	-2.0465	0.0116	307	254	82.7361563517915
T0328	T0328TS186_3	T0328	3.19	-1.0313	0.1966	307	177	57.6547231270358
T0328	T0328TS186_4	T0328	2.09	-1.9258	0.0188	307	245	79.8045602605863
T0328	T0328TS186_5	T0328	3.20	-0.4149	0.4780	307	259	84.3648208469055
T0328	T0328TS193_1_1	T0328	2.93	-0.7061	0.3293	307	214	69.7068403908795
T0328	T0328TS193_1_2	T0328	2.90	-0.6704	0.3461	307	97	31.5960912052117
T0328	T0328TS193_2_1	T0328	2.52	-1.6437	0.0481	307	214	69.7068403908795
T0328	T0328TS193_2_2	T0328	2.26	-1.1481	0.1581	307	97	31.5960912052117
T0328	T0328TS193_3_1	T0328	2.71	-0.4382	0.4651	307	214	69.7068403908795
T0328	T0328TS193_3_2	T0328	1.67	-2.4618	0.0014	307	97	31.5960912052117
T0328	T0328TS193_4_1	T0328	2.90	-1.6437	0.0481	307	214	69.7068403908795
T0328	T0328TS193_4_2	T0328	2.27	-1.2675	0.1239	307	97	31.5960912052117
T0328	T0328TS193_5_1	T0328	2.90	-1.4428	0.0827	307	214	69.7068403908795
T0328	T0328TS193_5_2	T0328	2.04	-2.7007	0.0003	307	97	31.5960912052117
T0328	T0328TS197_1	T0328	3.18	0.6386	1.1943	307	311	101.302931596091
T0328	T0328TS197_2	T0328	3.27	-1.1106	0.1699	307	311	101.302931596091
T0328	T0328TS197_3	T0328	3.23	0.9472	1.4404	307	311	101.302931596091
T0328	T0328TS197_4	T0328	3.06	1.1016	1.5674	307	311	101.302931596091
T0328	T0328TS197_5	T0328	3.25	-1.1106	0.1699	307	311	101.302931596091
T0328	T0328TS203_1	T0328	2.98	-0.8534	0.2646	307	311	101.302931596091
T0328	T0328TS203_2	T0328	2.62	-1.3164	0.1113	307	311	101.302931596091
T0328	T0328TS203_3	T0328	2.86	-0.7505	0.3090	307	311	101.302931596091
T0328	T0328TS203_4	T0328	3.04	-0.5447	0.4084	307	311	101.302931596091
T0328	T0328TS203_5	T0328	2.86	-0.1331	0.6454	307	311	101.302931596091
T0328	T0328TS205_1	T0328	1.63	12.0079	11.6644	307	310	100.977198697068
T0328	T0328TS205_2	T0328	1.63	12.3166	11.9534	307	310	100.977198697068
T0328	T0328TS205_3	T0328	1.66	11.9565	11.6162	307	310	100.977198697068
T0328	T0328TS205_4	T0328	1.66	11.9565	11.6162	307	307	100
T0328	T0328TS208_1	T0328	1.74	11.5964	11.2790	307	307	100
T0328	T0328TS208_2	T0328	1.55	12.1108	11.7607	307	307	100
T0328	T0328TS208_3	T0328	1.60	12.1108	11.7607	307	310	100.977198697068
T0328	T0328TS208_4	T0328	1.59	12.3506	11.9852	307	306	99.6742671009772
T0328	T0328TS209_1	T0328	1.64	12.0079	11.6644	307	310	100.977198697068
T0328	T0328TS209_2	T0328	1.61	12.3166	11.9534	307	310	100.977198697068
T0328	T0328TS209_3	T0328	1.62	12.2137	11.8571	307	310	100.977198697068
T0328	T0328TS209_4	T0328	1.72	11.9050	11.5681	307	307	100
T0328	T0328TS211_1	T0328	1.57	12.0594	11.7126	307	307	100
T0328	T0328TS211_2	T0328	1.61	12.3506	11.9852	307	306	99.6742671009772
T0328	T0328TS211_3	T0328	1.63	12.2652	11.9052	307	310	100.977198697068
T0328	T0328TS211_4	T0328	1.76	11.5964	11.2790	307	307	100
T0328	T0328TS212_1	T0328	1.64	12.1623	11.8089	307	311	101.302931596091
T0328	T0328TS213_1	T0328	1.64	12.1623	11.8089	307	311	101.302931596091
T0328	T0328TS214_1	T0328	1.53	11.9050	11.5681	307	311	101.302931596091
T0328	T0328TS239_1	T0328	1.51	12.0383	11.6929	307	303	98.6970684039088
T0328	T0328TS239_2_1	T0328	1.43	10.0775	9.8570	307	181	58.957654723127
T0328	T0328TS239_2_2	T0328	2.96	-0.5493	0.4061	307	89	28.9902280130293
T0328	T0328TS239_3_1	T0328	1.48	9.4084	9.2305	307	157	51.1400651465798
T0328	T0328TS239_3_2	T0328	2.49	-0.6881	0.3377	307	148	48.2084690553746
T0328	T0328TS239_4_1	T0328	1.88	8.8281	8.6872	307	144	46.9055374592834
T0328	T0328TS239_4_2	T0328	2.80	-1.6812	0.0431	307	158	51.4657980456026
T0328	T0328TS239_5_1	T0328	1.47	6.4910	6.4996	307	80	26.0586319218241
T0328	T0328TS239_5_2	T0328	2.72	-1.3062	0.1139	307	213	69.3811074918567
T0328	T0328TS245_1	T0328	1.49	12.0594	11.7126	307	307	100
T0328	T0328TS247_1	T0328	1.56	11.1870	10.8958	307	302	98.371335504886
T0328	T0328TS247_2	T0328	1.56	11.1870	10.8958	307	302	98.371335504886
T0328	T0328TS247_3	T0328	1.56	11.1870	10.8958	307	302	98.371335504886
T0328	T0328TS247_4	T0328	1.56	11.1870	10.8958	307	302	98.371335504886
T0328	T0328TS247_5	T0328	1.56	11.1870	10.8958	307	302	98.371335504886
T0328	T0328TS248_1	T0328	1.55	11.9050	11.5681	307	311	101.302931596091
T0328	T0328TS248_2	T0328	2.59	6.1432	6.1743	307	311	101.302931596091
T0328	T0328TS248_3	T0328	2.85	-0.0302	0.7116	307	311	101.302931596091
T0328	T0328TS248_4	T0328	2.99	-0.4932	0.4354	307	311	101.302931596091
T0328	T0328TS248_5	T0328	2.65	5.9374	5.9818	307	311	101.302931596091
T0328	T0328TS249_1	T0328	1.57	12.1108	11.7607	307	311	101.302931596091
T0328	T0328TS249_2	T0328	1.52	11.9050	11.5681	307	311	101.302931596091
T0328	T0328TS249_3	T0328	1.49	12.1108	11.7607	307	311	101.302931596091
T0328	T0328TS250_1	T0328	2.05	11.6478	11.3272	307	311	101.302931596091
T0328	T0328TS250_2	T0328	2.02	11.5449	11.2309	307	311	101.302931596091
T0328	T0328TS250_3	T0328	2.03	11.8022	11.4717	307	311	101.302931596091
T0328	T0328TS250_4	T0328	1.92	11.5964	11.2790	307	311	101.302931596091
T0328	T0328TS250_5	T0328	1.61	12.2652	11.9052	307	311	101.302931596091
T0328	T0328TS261_1_1	T0328	2.73	0.8112	1.3305	307	77	25.0814332247557
T0328	T0328TS261_1_2	T0328	3.01	-0.5511	0.4051	307	123	40.0651465798046
T0328	T0328TS261_1_3	T0328	2.25	-0.1117	0.6590	307	53	17.2638436482085
T0328	T0328TS263_1u	T0328	2.99	0.1241	0.8155	307	311	101.302931596091
T0328	T0328TS267_1	T0328	1.54	12.0594	11.7126	307	311	101.302931596091
T0328	T0328TS267_2	T0328	1.64	11.8022	11.4717	307	311	101.302931596091
T0328	T0328TS267_3	T0328	1.63	11.9050	11.5681	307	311	101.302931596091
T0328	T0328TS267_4	T0328	1.77	12.0594	11.7126	307	311	101.302931596091
T0328	T0328TS267_5	T0328	1.54	12.2137	11.8571	307	311	101.302931596091
T0328	T0328TS268_1	T0328	2.87	-1.3678	0.0990	307	311	101.302931596091
T0328	T0328TS268_2	T0328	2.73	-1.1620	0.1539	307	311	101.302931596091
T0328	T0328TS268_3	T0328	3.00	-0.3903	0.4917	307	311	101.302931596091
T0328	T0328TS268_4	T0328	3.34	-1.7794	0.0316	307	311	101.302931596091
T0328	T0328TS268_5	T0328	2.79	-0.3903	0.4917	307	311	101.302931596091
T0328	T0328TS274_1	T0328	1.76	11.9565	11.6162	307	310	100.977198697068
T0328	T0328TS275_1	T0328	2.01	9.9501	9.7377	307	311	101.302931596091
T0328	T0328TS276_1	T0328	1.50	12.1623	11.8089	307	311	101.302931596091
T0328	T0328TS276_2	T0328	1.60	12.3166	11.9534	307	311	101.302931596091
T0328	T0328TS276_3	T0328	1.54	12.3680	12.0016	307	311	101.302931596091
T0328	T0328TS276_4	T0328	1.57	12.2652	11.9052	307	311	101.302931596091
T0328	T0328TS276_5	T0328	1.69	12.0594	11.7126	307	311	101.302931596091
T0328	T0328TS277_1	T0328	2.96	-0.7593	0.3051	307	211	68.7296416938111
T0328	T0328TS277_2	T0328	1.69	11.9050	11.5681	307	311	101.302931596091
T0328	T0328TS277_3	T0328	2.77	5.2331	5.3235	307	245	79.8045602605863
T0328	T0328TS277_4	T0328	2.91	3.2261	3.4580	307	159	51.7915309446254
T0328	T0328TS277_5	T0328	1.97	-0.9927	0.2104	307	219	71.3355048859935
T0328	T0328TS297_1	T0328	2.98	5.0114	5.1165	307	313	101.954397394137
T0328	T0328TS297_2	T0328	2.99	0.1241	0.8155	307	313	101.954397394137
T0328	T0328TS297_3	T0328	2.85	-1.1620	0.1539	307	313	101.954397394137
T0328	T0328TS297_4	T0328	3.19	5.3715	5.4528	307	313	101.954397394137
T0328	T0328TS297_5	T0328	3.00	-0.8019	0.2864	307	313	101.954397394137
T0328	T0328TS298_1	T0328	1.62	11.8536	11.5199	307	311	101.302931596091
T0328	T0328TS298_2	T0328	1.61	11.8536	11.5199	307	307	100
T0328	T0328TS298_3	T0328	1.60	12.2137	11.8571	307	311	101.302931596091
T0328	T0328TS298_4	T0328	1.56	12.1108	11.7607	307	307	100
T0328	T0328TS298_5	T0328	1.63	11.9050	11.5681	307	307	100
T0328	T0328TS302_1	T0328	1.56	11.1870	10.8958	307	302	98.371335504886
T0328	T0328TS307_1	T0328	1.86	11.8536	11.5199	307	311	101.302931596091
T0328	T0328TS307_1u	T0328	1.54	11.8907	11.5546	307	295	96.0912052117264
T0328	T0328TS307_2	T0328	2.79	5.9374	5.9818	307	311	101.302931596091
T0328	T0328TS307_2u	T0328	2.99	7.3862	7.3373	307	229	74.5928338762215
T0328	T0328TS307_3	T0328	2.75	5.0628	5.1646	307	311	101.302931596091
T0328	T0328TS307_3u	T0328	2.99	7.3862	7.3373	307	229	74.5928338762215
T0328	T0328TS307_4	T0328	2.59	5.6287	5.6932	307	311	101.302931596091
T0328	T0328TS307_4u	T0328	1.54	11.8037	11.4732	307	296	96.4169381107492
T0328	T0328TS307_5	T0328	1.95	5.9889	6.0299	307	311	101.302931596091
T0328	T0328TS307_5u	T0328	1.54	11.8907	11.5546	307	295	96.0912052117264
T0328	T0328TS318_1	T0328	1.48	12.0594	11.7126	307	311	101.302931596091
T0328	T0328TS318_2	T0328	1.64	12.0079	11.6644	307	311	101.302931596091
T0328	T0328TS318_3	T0328	1.51	12.1623	11.8089	307	311	101.302931596091
T0328	T0328TS318_4	T0328	1.59	12.0079	11.6644	307	311	101.302931596091
T0328	T0328TS318_5	T0328	1.54	12.1108	11.7607	307	311	101.302931596091
T0328	T0328TS319_1	T0328	1.68	11.8022	11.4717	307	307	100
T0328	T0328TS319_2	T0328	2.47	6.0324	6.0707	307	302	98.371335504886
T0328	T0328TS319_3	T0328	2.63	-1.7279	0.0373	307	311	101.302931596091
T0328	T0328TS319_4	T0328	2.96	-0.3389	0.5210	307	311	101.302931596091
T0328	T0328TS319_5	T0328	2.88	-0.1080	0.6614	307	177	57.6547231270358
T0328	T0328TS337_1	T0328	1.52	12.0079	11.6644	307	311	101.302931596091
T0328	T0328TS338_1	T0328	1.64	12.0594	11.7126	307	307	100
T0328	T0328TS338_2	T0328	1.55	12.0079	11.6644	307	307	100
T0328	T0328TS347_1	T0328	1.50	12.0747	11.7269	307	305	99.3485342019544
T0328	T0328TS349_1	T0328	1.68	11.9050	11.5681	307	311	101.302931596091
T0328	T0328TS349_2	T0328	1.57	12.2652	11.9052	307	307	100
T0328	T0328TS349_3	T0328	1.54	11.9159	11.5783	307	302	98.371335504886
T0328	T0328TS349_4	T0328	1.63	11.9565	11.6162	307	307	100
T0328	T0328TS349_5	T0328	1.53	12.1763	11.8220	307	302	98.371335504886
T0328	T0328TS351_1	T0328	1.54	12.0594	11.7126	307	311	101.302931596091
T0328	T0328TS351_2	T0328	1.61	11.8536	11.5199	307	307	100
T0328	T0328TS351_3	T0328	1.63	11.9050	11.5681	307	307	100
T0328	T0328TS351_4	T0328	1.63	11.9050	11.5681	307	307	100
T0328	T0328TS351_5	T0328	1.60	12.2137	11.8571	307	311	101.302931596091
T0328	T0328TS368_1	T0328	2.73	5.6802	5.7413	307	311	101.302931596091
T0328	T0328TS368_2	T0328	2.96	0.1756	0.8512	307	311	101.302931596091
T0328	T0328TS368_3	T0328	2.78	-0.2875	0.5511	307	311	101.302931596091
T0328	T0328TS368_4	T0328	2.89	-0.6476	0.3570	307	311	101.302931596091
T0328	T0328TS383_1	T0328	1.47	12.1763	11.8220	307	302	98.371335504886
T0328	T0328TS389_1	T0328	1.78	11.9050	11.5681	307	311	101.302931596091
T0328	T0328TS389_2	T0328	1.47	11.8851	11.5494	307	289	94.1368078175896
T0328	T0328TS389_3	T0328	2.37	7.4951	7.4393	307	191	62.214983713355
T0328	T0328TS389_4	T0328	1.38	-1.2396	0.1314	307	153	49.8371335504886
T0328	T0328TS389_5	T0328	2.49	3.3148	3.5397	307	96	31.2703583061889
T0328	T0328TS393_1	T0328	3.08	-0.1331	0.6454	307	311	101.302931596091
T0328	T0328TS393_2	T0328	2.87	0.8958	1.3985	307	311	101.302931596091
T0328	T0328TS393_3	T0328	2.30	-0.7505	0.3090	307	311	101.302931596091
T0328	T0328TS393_4	T0328	2.52	0.3813	0.9992	307	311	101.302931596091
T0328	T0328TS393_5	T0328	2.97	0.0727	0.7803	307	311	101.302931596091
T0328	T0328TS401_1	T0328	1.56	12.0594	11.7126	307	309	100.651465798046
T0328	T0328TS401_2	T0328	1.81	10.6704	10.4120	307	310	100.977198697068
T0328	T0328TS413_1	T0328	1.68	11.8536	11.5199	307	311	101.302931596091
T0328	T0328TS413_2	T0328	2.94	5.3715	5.4528	307	311	101.302931596091
T0328	T0328TS413_3	T0328	3.19	-0.8019	0.2864	307	311	101.302931596091
T0328	T0328TS413_4	T0328	2.63	-0.5447	0.4084	307	311	101.302931596091
T0328	T0328TS413_5	T0328	2.16	-0.8019	0.2864	307	311	101.302931596091
T0328	T0328TS414_1	T0328	1.63	11.9050	11.5681	307	311	101.302931596091
T0328	T0328TS414_2	T0328	2.49	-0.5447	0.4084	307	311	101.302931596091
T0328	T0328TS414_3	T0328	2.83	-1.3164	0.1113	307	311	101.302931596091
T0328	T0328TS414_4	T0328	2.94	5.1143	5.2126	307	311	101.302931596091
T0328	T0328TS414_5	T0328	2.82	-0.4932	0.4354	307	311	101.302931596091
T0328	T0328TS415_1	T0328	1.59	11.7507	11.4236	307	311	101.302931596091
T0328	T0328TS415_2	T0328	2.78	5.1657	5.2606	307	311	101.302931596091
T0328	T0328TS415_3	T0328	2.96	-0.6990	0.3326	307	311	101.302931596091
T0328	T0328TS415_4	T0328	2.71	0.0727	0.7803	307	311	101.302931596091
T0328	T0328TS415_5	T0328	2.69	-0.9048	0.2438	307	311	101.302931596091
T0328	T0328TS416_1	T0328	1.53	12.0079	11.6644	307	311	101.302931596091
T0328	T0328TS418_1	T0328	1.64	12.1623	11.8089	307	311	101.302931596091
T0328	T0328TS420_1	T0328	1.56	11.1870	10.8958	307	302	98.371335504886
T0328	T0328TS427_1	T0328	2.82	-0.2360	0.5818	307	311	101.302931596091
T0328	T0328TS427_2	T0328	2.84	-1.3678	0.0990	307	311	101.302931596091
T0328	T0328TS427_3	T0328	1.58	11.7507	11.4236	307	311	101.302931596091
T0328	T0328TS427_4	T0328	2.56	-0.6990	0.3326	307	311	101.302931596091
T0328	T0328TS427_5	T0328	3.09	0.2784	0.9242	307	311	101.302931596091
T0328	T0328TS435_1	T0328	1.64	11.5449	11.2309	307	311	101.302931596091
T0328	T0328TS435_2	T0328	2.46	6.0403	6.0780	307	311	101.302931596091
T0328	T0328TS435_3	T0328	2.89	0.3299	0.9615	307	311	101.302931596091
T0328	T0328TS435_4	T0328	2.81	-0.1846	0.6133	307	311	101.302931596091
T0328	T0328TS435_5	T0328	2.57	5.7316	5.7894	307	311	101.302931596091
T0328	T0328TS439_1	T0328	1.61	11.7507	11.4236	307	311	101.302931596091
T0328	T0328TS464_1	T0328	2.66	-0.4932	0.4354	307	311	101.302931596091
T0328	T0328TS464_2_1	T0328	2.44	-0.6704	0.3461	307	97	31.5960912052117
T0328	T0328TS464_2_2	T0328	nan	-4.7834	-0.0000	307	30	9.77198697068404
T0328	T0328TS464_3	T0328	2.70	-0.1331	0.6454	307	311	101.302931596091
T0328	T0328TS464_4	T0328	2.54	-0.9562	0.2239	307	311	101.302931596091
T0328	T0328TS464_5	T0328	3.23	0.2270	0.8875	307	311	101.302931596091
T0328	T0328TS468_1	T0328	2.73	-0.0177	0.7199	307	107	34.8534201954397
T0328	T0328TS469_1	T0328	3.15	-1.8308	0.0265	307	307	100
T0328	T0328TS469_2	T0328	3.00	-1.0030	0.2066	307	261	85.0162866449511
T0328	T0328TS469_3	T0328	2.52	-1.7177	0.0385	307	288	93.8110749185668
T0328	T0328TS469_4	T0328	2.32	-1.0805	0.1798	307	188	61.2377850162866
T0328	T0328TS469_5	T0328	2.68	-1.1106	0.1699	307	311	101.302931596091
T0328	T0328TS474_1	T0328	2.98	-2.1003	0.0092	307	272	88.599348534202
T0328	T0328TS490_1	T0328	1.64	11.8536	11.5199	307	311	101.302931596091
T0328	T0328TS494_1	T0328	1.75	11.7077	11.3833	307	302	98.371335504886
T0328	T0328TS511_1	T0328	2.85	-0.8534	0.2646	307	311	101.302931596091
T0328	T0328TS511_2	T0328	2.45	-0.8019	0.2864	307	311	101.302931596091
T0328	T0328TS511_3	T0328	2.12	-0.9048	0.2438	307	311	101.302931596091
T0328	T0328TS511_4	T0328	1.94	-1.3164	0.1113	307	311	101.302931596091
T0328	T0328TS511_5	T0328	2.62	-0.0302	0.7116	307	311	101.302931596091
T0328	T0328TS536_1	T0328	1.72	11.8536	11.5199	307	311	101.302931596091
T0328	T0328TS536_2	T0328	2.23	5.4744	5.5490	307	311	101.302931596091
T0328	T0328TS536_3	T0328	2.77	-1.5221	0.0675	307	311	101.302931596091
T0328	T0328TS536_4	T0328	2.52	-1.8823	0.0221	307	311	101.302931596091
T0328	T0328TS536_5	T0328	2.33	-1.4707	0.0771	307	311	101.302931596091
T0328	T0328TS550_1	T0328	1.84	9.3261	9.1535	307	223	72.6384364820847
T0328	T0328TS550_2	T0328	2.37	-1.0010	0.2074	307	129	42.0195439739414
T0328	T0328TS550_3	T0328	2.28	-0.7615	0.3041	307	124	40.3908794788274
T0328	T0328TS550_4	T0328	2.84	-1.2734	0.1223	307	126	41.042345276873
T0328	T0328TS556_1	T0328	1.48	12.1623	11.8089	307	311	101.302931596091
T0328	T0328TS556_2	T0328	1.49	12.1623	11.8089	307	311	101.302931596091
T0328	T0328TS556_3	T0328	1.71	12.1108	11.7607	307	311	101.302931596091
T0328	T0328TS556_4	T0328	1.50	12.1108	11.7607	307	311	101.302931596091
T0328	T0328TS556_5	T0328	1.47	11.9565	11.6162	307	311	101.302931596091
T0328	T0328TS568_1	T0328	1.51	12.2137	11.8571	307	310	100.977198697068
T0328	T0328TS568_2	T0328	1.62	11.9565	11.6162	307	310	100.977198697068
T0328	T0328TS568_3	T0328	1.53	11.8536	11.5199	307	310	100.977198697068
T0328	T0328TS568_4	T0328	1.71	12.0594	11.7126	307	311	101.302931596091
T0328	T0328TS568_5	T0328	1.63	11.9050	11.5681	307	307	100
T0328	T0328TS599_1	T0328	2.84	0.3299	0.9615	307	311	101.302931596091
T0328	T0328TS599_2	T0328	2.68	-0.2360	0.5818	307	311	101.302931596091
T0328	T0328TS599_3	T0328	3.07	-0.1331	0.6454	307	311	101.302931596091
T0328	T0328TS599_4	T0328	2.64	-0.2875	0.5511	307	311	101.302931596091
T0328	T0328TS599_5	T0328	2.68	0.5357	1.1150	307	311	101.302931596091
T0328	T0328TS609_1	T0328	1.53	12.1623	11.8089	307	311	101.302931596091
T0328	T0328TS609_2	T0328	1.52	12.0079	11.6644	307	311	101.302931596091
T0328	T0328TS609_3	T0328	1.59	11.5964	11.2790	307	311	101.302931596091
T0328	T0328TS609_4	T0328	1.53	12.0594	11.7126	307	311	101.302931596091
T0328	T0328TS609_5	T0328	1.57	11.8022	11.4717	307	311	101.302931596091
T0328	T0328TS651_1	T0328	1.74	11.1334	10.8455	307	311	101.302931596091
T0328	T0328TS654_1	T0328	1.68	11.8536	11.5199	307	311	101.302931596091
T0328	T0328TS658_1	T0328	1.54	12.0079	11.6644	307	310	100.977198697068
T0328	T0328TS664_1	T0328	1.59	11.9565	11.6162	307	311	101.302931596091
T0328	T0328TS664_2	T0328	1.60	11.9565	11.6162	307	311	101.302931596091
T0328	T0328TS664_3	T0328	1.58	11.9565	11.6162	307	311	101.302931596091
T0328	T0328TS664_4	T0328	1.54	12.1623	11.8089	307	311	101.302931596091
T0328	T0328TS664_5	T0328	1.52	11.8118	11.4808	307	302	98.371335504886
T0328	T0328TS671_1	T0328	1.55	12.1623	11.8089	307	311	101.302931596091
T0328	T0328TS671_2	T0328	1.57	12.1108	11.7607	307	311	101.302931596091
T0328	T0328TS671_3	T0328	1.60	12.0594	11.7126	307	311	101.302931596091
T0328	T0328TS671_4	T0328	1.49	12.1108	11.7607	307	311	101.302931596091
T0328	T0328TS671_5	T0328	1.51	11.9565	11.6162	307	311	101.302931596091
T0328	T0328TS675_1	T0328	1.53	12.1108	11.7607	307	311	101.302931596091
T0328	T0328TS675_2	T0328	1.65	12.1623	11.8089	307	311	101.302931596091
T0328	T0328TS675_3	T0328	1.65	12.1623	11.8089	307	311	101.302931596091
T0328	T0328TS675_4	T0328	1.54	12.0079	11.6644	307	307	100
T0328	T0328TS675_5	T0328	1.77	11.9050	11.5681	307	310	100.977198697068
T0328	T0328TS677_1	T0328	1.64	11.8536	11.5199	307	311	101.302931596091
T0328	T0328TS698_1	T0328	1.74	11.1334	10.8455	307	311	101.302931596091
T0328	T0328TS705_1	T0328	2.56	-0.7965	0.2887	307	190	61.8892508143323
T0328	T0328TS706_1	T0328	1.60	12.0594	11.7126	307	311	101.302931596091
T0328	T0328TS706_2	T0328	3.24	-0.6476	0.3570	307	311	101.302931596091
T0328	T0328TS728_1	T0328	1.51	12.0079	11.6644	307	311	101.302931596091
T0328	T0328TS728_2	T0328	2.55	-1.6765	0.0437	307	311	101.302931596091
T0328	T0328TS728_3	T0328	3.08	-1.3164	0.1113	307	311	101.302931596091
T0328	T0328TS728_4	T0328	2.20	-1.8308	0.0265	307	311	101.302931596091
T0328	T0328TS728_5	T0328	2.75	-1.1620	0.1539	307	311	101.302931596091
2HAG_A	2IIZ_A	T0328	0.33	12.7747	12.3823	295	294	99.6610169491525
2HAG_A	RT0328TS193_1	T0328	2.46	-1.9116	0.0199	295	311	105.423728813559
2HAG_A	RT0328TS193_2	T0328	2.52	-1.6437	0.0481	295	311	105.423728813559
2HAG_A	RT0328TS193_3	T0328	nan	-3.0502	0.0000	295	311	105.423728813559
2HAG_A	RT0328TS193_4	T0328	2.76	-1.6437	0.0481	295	311	105.423728813559
2HAG_A	RT0328TS193_5	T0328	2.78	-1.3758	0.0972	295	311	105.423728813559
2HAG_A	RT0328TS239_2	T0328	1.45	9.6234	9.4318	295	270	91.5254237288136
2HAG_A	RT0328TS239_3	T0328	1.49	8.9885	8.8373	295	305	103.389830508475
2HAG_A	RT0328TS239_4	T0328	1.87	8.4702	8.3522	295	302	102.372881355932
2HAG_A	RT0328TS239_5	T0328	1.63	5.8035	5.8566	295	293	99.3220338983051
2HAG_A	RT0328TS261_1	T0328	2.67	-0.0371	0.7071	295	253	85.7627118644068
2HAG_A	RT0328TS464_2	T0328	2.62	-0.6704	0.3461	295	127	43.0508474576271
2HAG_A	T0328AL044_1	T0328	2.92	-1.0929	0.1757	295	72	24.4067796610169
2HAG_A	T0328AL170_1	T0328	1.49	11.6259	11.3067	295	325	110.169491525424
2HAG_A	T0328AL242_1	T0328	1.50	11.7318	11.4059	295	325	110.169491525424
2HAG_A	T0328AL242_2	T0328	2.48	6.9517	6.9307	295	242	82.0338983050847
2HAG_A	T0328AL242_3	T0328	2.43	-1.8806	0.0222	295	308	104.406779661017
2HAG_A	T0328AL242_4	T0328	2.82	-1.1921	0.1449	295	306	103.728813559322
2HAG_A	T0328AL242_5	T0328	2.85	-0.2619	0.5663	295	177	60
2HAG_A	T0328AL243_1	T0328	1.50	11.9437	11.6042	295	333	112.881355932203
2HAG_A	T0328AL257_1	T0328	1.49	11.8907	11.5546	295	331	112.203389830508
2HAG_A	T0328AL257_2	T0328	2.41	-0.8042	0.2854	295	289	97.9661016949153
2HAG_A	T0328AL257_3	T0328	2.17	-1.2980	0.1159	295	300	101.694915254237
2HAG_A	T0328AL257_4	T0328	2.55	0.0837	0.7878	295	225	76.271186440678
2HAG_A	T0328AL257_5	T0328	2.76	-1.2093	0.1399	295	276	93.5593220338983
2HAG_A	T0328AL316_1	T0328	1.49	11.8907	11.5546	295	331	112.203389830508
2HAG_A	T0328AL316_2	T0328	2.41	-0.8042	0.2854	295	289	97.9661016949153
2HAG_A	T0328AL316_3	T0328	2.17	-1.2980	0.1159	295	300	101.694915254237
2HAG_A	T0328AL316_4	T0328	2.55	0.0837	0.7878	295	225	76.271186440678
2HAG_A	T0328AL316_5	T0328	2.76	-1.2093	0.1399	295	276	93.5593220338983
2HAG_A	T0328AL333_1	T0328	2.28	-1.3542	0.1022	295	263	89.1525423728814
2HAG_A	T0328AL333_2	T0328	1.86	-1.6227	0.0512	295	167	56.6101694915254
2HAG_A	T0328AL333_3	T0328	3.05	0.0249	0.7481	295	147	49.8305084745763
2HAG_A	T0328AL333_4	T0328	2.00	0.0902	0.7922	295	67	22.7118644067797
2HAG_A	T0328AL333_5	T0328	3.13	-0.8701	0.2577	295	125	42.3728813559322
2HAG_A	T0328AL380_1	T0328	1.49	11.7318	11.4059	295	327	110.847457627119
2HAG_A	T0328AL381_1	T0328	1.52	11.8377	11.5050	295	334	113.220338983051
2HAG_A	T0328AL381_2	T0328	2.87	6.3066	6.3271	295	194	65.7627118644068
2HAG_A	T0328AL381_3	T0328	2.25	2.3224	2.6328	295	58	19.6610169491525
2HAG_A	T0328AL381_4	T0328	2.94	0.2797	0.9251	295	66	22.3728813559322
2HAG_A	T0328AL381_5	T0328	1.84	-1.4039	0.0909	295	30	10.1694915254237
2HAG_A	T0328TS004_1	T0328	1.81	11.6259	11.3067	295	311	105.423728813559
2HAG_A	T0328TS004_2	T0328	1.69	11.6259	11.3067	295	311	105.423728813559
2HAG_A	T0328TS004_3	T0328	1.65	11.4140	11.1083	295	311	105.423728813559
2HAG_A	T0328TS004_4	T0328	1.58	11.9437	11.6042	295	311	105.423728813559
2HAG_A	T0328TS004_5	T0328	1.76	11.0962	10.8107	295	311	105.423728813559
2HAG_A	T0328TS005_1	T0328	1.63	12.1026	11.7530	295	311	105.423728813559
2HAG_A	T0328TS010_1	T0328	1.59	11.9437	11.6042	295	311	105.423728813559
2HAG_A	T0328TS010_2	T0328	1.59	11.9437	11.6042	295	311	105.423728813559
2HAG_A	T0328TS010_3	T0328	1.59	11.9437	11.6042	295	311	105.423728813559
2HAG_A	T0328TS010_4	T0328	1.58	11.9966	11.6538	295	311	105.423728813559
2HAG_A	T0328TS010_5	T0328	1.54	11.1357	10.8477	295	276	93.5593220338983
2HAG_A	T0328TS013_1	T0328	1.57	11.8377	11.5050	295	311	105.423728813559
2HAG_A	T0328TS018_1	T0328	1.92	11.0962	10.8107	295	311	105.423728813559
2HAG_A	T0328TS018_2	T0328	1.60	11.9437	11.6042	295	311	105.423728813559
2HAG_A	T0328TS018_3	T0328	1.73	11.5729	11.2571	295	311	105.423728813559
2HAG_A	T0328TS018_4	T0328	1.65	11.9437	11.6042	295	311	105.423728813559
2HAG_A	T0328TS018_5	T0328	1.79	11.5729	11.2571	295	311	105.423728813559
2HAG_A	T0328TS020_1	T0328	1.64	11.9966	11.6538	295	311	105.423728813559
2HAG_A	T0328TS020_2	T0328	1.63	11.8907	11.5546	295	311	105.423728813559
2HAG_A	T0328TS020_3	T0328	1.63	11.8377	11.5050	295	311	105.423728813559
2HAG_A	T0328TS020_4	T0328	1.86	11.9437	11.6042	295	311	105.423728813559
2HAG_A	T0328TS020_5	T0328	1.65	11.8377	11.5050	295	311	105.423728813559
2HAG_A	T0328TS021_1	T0328	2.94	-0.7154	0.3250	295	306	103.728813559322
2HAG_A	T0328TS021_2	T0328	2.43	-1.1921	0.1449	295	298	101.016949152542
2HAG_A	T0328TS021_3	T0328	2.40	-1.3510	0.1029	295	308	104.406779661017
2HAG_A	T0328TS021_4	T0328	2.95	-0.5147	0.4240	295	269	91.1864406779661
2HAG_A	T0328TS022_1	T0328	2.43	-1.1921	0.1449	295	298	101.016949152542
2HAG_A	T0328TS022_2	T0328	3.20	-1.5406	0.0643	295	231	78.3050847457627
2HAG_A	T0328TS022_3	T0328	2.58	-1.4039	0.0909	295	311	105.423728813559
2HAG_A	T0328TS022_4	T0328	3.15	-1.1921	0.1449	295	311	105.423728813559
2HAG_A	T0328TS022_5	T0328	2.61	-0.6281	0.3665	295	269	91.1864406779661
2HAG_A	T0328TS024_1	T0328	1.63	12.2085	11.8522	295	311	105.423728813559
2HAG_A	T0328TS024_2	T0328	1.57	12.3144	11.9514	295	311	105.423728813559
2HAG_A	T0328TS024_3	T0328	1.50	12.2615	11.9018	295	311	105.423728813559
2HAG_A	T0328TS024_4	T0328	1.57	12.2085	11.8522	295	311	105.423728813559
2HAG_A	T0328TS024_5	T0328	1.55	12.2085	11.8522	295	311	105.423728813559
2HAG_A	T0328TS025_1	T0328	1.67	12.0496	11.7034	295	311	105.423728813559
2HAG_A	T0328TS025_2	T0328	1.66	11.8377	11.5050	295	311	105.423728813559
2HAG_A	T0328TS025_3	T0328	1.67	12.0496	11.7034	295	311	105.423728813559
2HAG_A	T0328TS025_4	T0328	1.75	11.5729	11.2571	295	311	105.423728813559
2HAG_A	T0328TS025_5	T0328	1.70	11.4140	11.1083	295	311	105.423728813559
2HAG_A	T0328TS026_1	T0328	1.55	11.9437	11.6042	295	311	105.423728813559
2HAG_A	T0328TS026_2	T0328	1.51	11.8377	11.5050	295	311	105.423728813559
2HAG_A	T0328TS026_3	T0328	1.56	12.1026	11.7530	295	311	105.423728813559
2HAG_A	T0328TS026_4	T0328	1.52	12.1555	11.8026	295	311	105.423728813559
2HAG_A	T0328TS026_5	T0328	1.87	11.7318	11.4059	295	311	105.423728813559
2HAG_A	T0328TS027_1	T0328	1.58	11.7848	11.4554	295	311	105.423728813559
2HAG_A	T0328TS027_2	T0328	1.56	11.8907	11.5546	295	311	105.423728813559
2HAG_A	T0328TS027_3	T0328	1.62	11.6788	11.3563	295	311	105.423728813559
2HAG_A	T0328TS027_4	T0328	1.58	11.9437	11.6042	295	311	105.423728813559
2HAG_A	T0328TS027_5	T0328	1.76	11.8377	11.5050	295	311	105.423728813559
2HAG_A	T0328TS028_1	T0328	1.87	11.7318	11.4059	295	311	105.423728813559
2HAG_A	T0328TS028_2	T0328	1.89	11.4140	11.1083	295	311	105.423728813559
2HAG_A	T0328TS028_3	T0328	2.69	-0.4200	0.4751	295	287	97.2881355932203
2HAG_A	T0328TS028_4	T0328	2.54	6.7848	6.7745	295	221	74.9152542372881
2HAG_A	T0328TS028_5	T0328	1.56	11.9437	11.6042	295	311	105.423728813559
2HAG_A	T0328TS029_1	T0328	1.56	11.9437	11.6042	295	311	105.423728813559
2HAG_A	T0328TS029_2	T0328	1.57	11.9437	11.6042	295	311	105.423728813559
2HAG_A	T0328TS029_3	T0328	1.73	11.7848	11.4554	295	311	105.423728813559
2HAG_A	T0328TS029_4	T0328	1.75	11.8377	11.5050	295	311	105.423728813559
2HAG_A	T0328TS029_5	T0328	1.76	11.8377	11.5050	295	311	105.423728813559
2HAG_A	T0328TS034_1	T0328	2.31	11.1492	10.8603	295	311	105.423728813559
2HAG_A	T0328TS034_2	T0328	1.58	11.7318	11.4059	295	311	105.423728813559
2HAG_A	T0328TS034_3	T0328	1.80	11.4670	11.1579	295	311	105.423728813559
2HAG_A	T0328TS034_4	T0328	1.81	11.5729	11.2571	295	311	105.423728813559
2HAG_A	T0328TS034_5	T0328	1.82	11.6259	11.3067	295	311	105.423728813559
2HAG_A	T0328TS035_1	T0328	2.70	-0.8743	0.2561	295	311	105.423728813559
2HAG_A	T0328TS035_2	T0328	2.78	-0.7683	0.3011	295	311	105.423728813559
2HAG_A	T0328TS035_3	T0328	2.54	-1.1391	0.1609	295	311	105.423728813559
2HAG_A	T0328TS035_4	T0328	2.83	-0.9272	0.2350	295	311	105.423728813559
2HAG_A	T0328TS035_5	T0328	2.95	-0.8743	0.2561	295	311	105.423728813559
2HAG_A	T0328TS038_1	T0328	1.58	11.9966	11.6538	295	311	105.423728813559
2HAG_A	T0328TS038_2	T0328	1.61	12.1555	11.8026	295	311	105.423728813559
2HAG_A	T0328TS038_3	T0328	1.92	10.9373	10.6620	295	311	105.423728813559
2HAG_A	T0328TS046_1	T0328	1.76	11.6788	11.3563	295	307	104.067796610169
2HAG_A	T0328TS046_2	T0328	1.83	11.4670	11.1579	295	307	104.067796610169
2HAG_A	T0328TS046_3	T0328	1.79	11.6259	11.3067	295	302	102.372881355932
2HAG_A	T0328TS046_4	T0328	1.69	11.6259	11.3067	295	308	104.406779661017
2HAG_A	T0328TS046_5	T0328	1.58	11.9437	11.6042	295	311	105.423728813559
2HAG_A	T0328TS047_1	T0328	1.76	11.0962	10.8107	295	311	105.423728813559
2HAG_A	T0328TS047_2	T0328	1.58	11.9437	11.6042	295	311	105.423728813559
2HAG_A	T0328TS047_3	T0328	1.65	11.4140	11.1083	295	311	105.423728813559
2HAG_A	T0328TS047_4	T0328	1.69	11.6259	11.3067	295	311	105.423728813559
2HAG_A	T0328TS047_5	T0328	1.81	11.6259	11.3067	295	311	105.423728813559
2HAG_A	T0328TS050_1	T0328	1.76	11.0962	10.8107	295	311	105.423728813559
2HAG_A	T0328TS050_2	T0328	1.53	11.8377	11.5050	295	311	105.423728813559
2HAG_A	T0328TS050_3	T0328	1.67	12.0496	11.7034	295	311	105.423728813559
2HAG_A	T0328TS050_4	T0328	1.52	11.8377	11.5050	295	303	102.71186440678
2HAG_A	T0328TS050_5	T0328	1.54	11.8907	11.5546	295	311	105.423728813559
2HAG_A	T0328TS054_1	T0328	1.88	-2.4103	0.0019	295	311	105.423728813559
2HAG_A	T0328TS060_1	T0328	3.24	-1.7217	0.0380	295	311	105.423728813559
2HAG_A	T0328TS060_2	T0328	2.85	-1.0861	0.1779	295	311	105.423728813559
2HAG_A	T0328TS060_3	T0328	2.83	-1.8277	0.0268	295	311	105.423728813559
2HAG_A	T0328TS060_4	T0328	2.48	-1.2980	0.1159	295	311	105.423728813559
2HAG_A	T0328TS060_5	T0328	2.63	-0.8743	0.2561	295	311	105.423728813559
2HAG_A	T0328TS063_1	T0328	2.56	-0.9802	0.2150	295	311	105.423728813559
2HAG_A	T0328TS063_2	T0328	3.06	-0.2409	0.5789	295	271	91.864406779661
2HAG_A	T0328TS063_3	T0328	2.63	-0.3976	0.4877	295	311	105.423728813559
2HAG_A	T0328TS069_1	T0328	2.31	-0.0296	0.7120	295	38	12.8813559322034
2HAG_A	T0328TS071_1	T0328	1.59	11.8907	11.5546	295	311	105.423728813559
2HAG_A	T0328TS071_3	T0328	1.52	12.0496	11.7034	295	311	105.423728813559
2HAG_A	T0328TS074_1	T0328	1.63	11.8907	11.5546	295	307	104.067796610169
2HAG_A	T0328TS074_2	T0328	1.59	12.0496	11.7034	295	307	104.067796610169
2HAG_A	T0328TS074_3	T0328	1.80	12.1555	11.8026	295	307	104.067796610169
2HAG_A	T0328TS074_4	T0328	1.57	12.1026	11.7530	295	307	104.067796610169
2HAG_A	T0328TS083_1	T0328	3.10	-1.0708	0.1830	295	288	97.6271186440678
2HAG_A	T0328TS083_2	T0328	2.88	-0.5693	0.3959	295	254	86.1016949152542
2HAG_A	T0328TS083_3	T0328	2.87	-0.5281	0.4171	295	171	57.9661016949153
2HAG_A	T0328TS083_4	T0328	2.91	-0.7154	0.3250	295	307	104.067796610169
2HAG_A	T0328TS083_5	T0328	2.81	-0.1130	0.6582	295	268	90.8474576271186
2HAG_A	T0328TS087_1	T0328	1.74	11.8377	11.5050	295	311	105.423728813559
2HAG_A	T0328TS087_2	T0328	1.52	11.9437	11.6042	295	311	105.423728813559
2HAG_A	T0328TS087_3	T0328	1.54	11.8377	11.5050	295	311	105.423728813559
2HAG_A	T0328TS087_4	T0328	1.50	11.9437	11.6042	295	311	105.423728813559
2HAG_A	T0328TS087_5	T0328	1.63	11.8377	11.5050	295	311	105.423728813559
2HAG_A	T0328TS091_1	T0328	1.51	11.7848	11.4554	295	311	105.423728813559
2HAG_A	T0328TS091_2	T0328	1.52	11.8907	11.5546	295	311	105.423728813559
2HAG_A	T0328TS091_3	T0328	1.53	11.8377	11.5050	295	311	105.423728813559
2HAG_A	T0328TS091_4	T0328	2.82	-1.2450	0.1299	295	311	105.423728813559
2HAG_A	T0328TS091_5	T0328	2.58	-1.4039	0.0909	295	311	105.423728813559
2HAG_A	T0328TS092_1	T0328	1.52	11.8907	11.5546	295	311	105.423728813559
2HAG_A	T0328TS092_2	T0328	2.82	-1.2450	0.1299	295	311	105.423728813559
2HAG_A	T0328TS092_3	T0328	2.59	-0.5565	0.4024	295	311	105.423728813559
2HAG_A	T0328TS092_4	T0328	3.01	-0.2387	0.5802	295	311	105.423728813559
2HAG_A	T0328TS092_5	T0328	2.68	-1.2980	0.1159	295	311	105.423728813559
2HAG_A	T0328TS102_1	T0328	1.54	11.8907	11.5546	295	305	103.389830508475
2HAG_A	T0328TS102_2	T0328	2.83	-0.4881	0.4381	295	199	67.4576271186441
2HAG_A	T0328TS102_3	T0328	2.80	-0.9583	0.2231	295	246	83.3898305084746
2HAG_A	T0328TS102_4	T0328	2.51	-1.3560	0.1018	295	182	61.6949152542373
2HAG_A	T0328TS102_5	T0328	2.93	-0.6529	0.3544	295	178	60.3389830508475
2HAG_A	T0328TS103_1	T0328	1.47	11.9437	11.6042	295	311	105.423728813559
2HAG_A	T0328TS103_2	T0328	1.55	11.8907	11.5546	295	304	103.050847457627
2HAG_A	T0328TS105_1	T0328	1.48	11.9966	11.6538	295	311	105.423728813559
2HAG_A	T0328TS105_2	T0328	1.62	11.9966	11.6538	295	311	105.423728813559
2HAG_A	T0328TS105_3	T0328	1.48	11.9966	11.6538	295	311	105.423728813559
2HAG_A	T0328TS105_4	T0328	1.51	11.9437	11.6042	295	311	105.423728813559
2HAG_A	T0328TS105_5	T0328	1.56	11.7848	11.4554	295	311	105.423728813559
2HAG_A	T0328TS113_1	T0328	1.88	11.6259	11.3067	295	311	105.423728813559
2HAG_A	T0328TS113_2	T0328	1.78	11.0962	10.8107	295	311	105.423728813559
2HAG_A	T0328TS113_3	T0328	1.94	11.6788	11.3563	295	311	105.423728813559
2HAG_A	T0328TS113_4	T0328	1.69	11.7848	11.4554	295	310	105.084745762712
2HAG_A	T0328TS113_5	T0328	1.92	11.6788	11.3563	295	311	105.423728813559
2HAG_A	T0328TS125_1	T0328	1.88	11.6259	11.3067	295	311	105.423728813559
2HAG_A	T0328TS125_1u	T0328	1.47	11.6259	11.3067	295	296	100.338983050847
2HAG_A	T0328TS125_2	T0328	1.85	11.5199	11.2075	295	311	105.423728813559
2HAG_A	T0328TS125_2u	T0328	1.49	11.6788	11.3563	295	296	100.338983050847
2HAG_A	T0328TS125_3u	T0328	1.49	11.6259	11.3067	295	295	100
2HAG_A	T0328TS125_4u	T0328	1.43	9.3684	9.1930	295	164	55.5932203389831
2HAG_A	T0328TS125_5u	T0328	1.26	9.3684	9.1930	295	164	55.5932203389831
2HAG_A	T0328TS132_1	T0328	1.65	11.9437	11.6042	295	311	105.423728813559
2HAG_A	T0328TS135_1	T0328	1.54	12.1026	11.7530	295	311	105.423728813559
2HAG_A	T0328TS135_2	T0328	1.57	12.1026	11.7530	295	311	105.423728813559
2HAG_A	T0328TS136_1	T0328	1.70	11.5199	11.2075	295	311	105.423728813559
2HAG_A	T0328TS136_2	T0328	1.58	11.8907	11.5546	295	311	105.423728813559
2HAG_A	T0328TS136_3	T0328	2.80	-1.1921	0.1449	295	311	105.423728813559
2HAG_A	T0328TS136_4	T0328	3.14	-0.7154	0.3250	295	311	105.423728813559
2HAG_A	T0328TS136_5	T0328	2.79	-1.2980	0.1159	295	311	105.423728813559
2HAG_A	T0328TS137_1	T0328	1.74	11.5199	11.2075	295	311	105.423728813559
2HAG_A	T0328TS137_2	T0328	1.68	11.7318	11.4059	295	311	105.423728813559
2HAG_A	T0328TS137_3	T0328	2.81	-0.4505	0.4584	295	311	105.423728813559
2HAG_A	T0328TS137_4	T0328	3.13	0.5558	1.1304	295	311	105.423728813559
2HAG_A	T0328TS137_5	T0328	2.10	-1.1391	0.1609	295	311	105.423728813559
2HAG_A	T0328TS139_1	T0328	3.13	0.5558	1.1304	295	311	105.423728813559
2HAG_A	T0328TS139_2	T0328	2.81	-0.4505	0.4584	295	311	105.423728813559
2HAG_A	T0328TS139_3	T0328	3.16	-1.5628	0.0605	295	311	105.423728813559
2HAG_A	T0328TS139_4	T0328	2.88	-0.9272	0.2350	295	311	105.423728813559
2HAG_A	T0328TS139_5	T0328	2.01	-1.1391	0.1609	295	311	105.423728813559
2HAG_A	T0328TS168_1	T0328	2.83	-0.0798	0.6795	295	311	105.423728813559
2HAG_A	T0328TS168_2	T0328	2.93	0.5029	1.0901	295	311	105.423728813559
2HAG_A	T0328TS168_3	T0328	2.14	-1.1921	0.1449	295	311	105.423728813559
2HAG_A	T0328TS168_4	T0328	2.68	0.3969	1.0107	295	311	105.423728813559
2HAG_A	T0328TS168_5	T0328	2.94	-0.0798	0.6795	295	311	105.423728813559
2HAG_A	T0328TS178_1	T0328	2.80	4.8991	5.0117	295	311	105.423728813559
2HAG_A	T0328TS178_2	T0328	2.81	5.0580	5.1600	295	311	105.423728813559
2HAG_A	T0328TS178_3	T0328	2.60	-1.1391	0.1609	295	311	105.423728813559
2HAG_A	T0328TS178_4	T0328	2.97	-0.9272	0.2350	295	311	105.423728813559
2HAG_A	T0328TS178_5	T0328	2.97	-1.6158	0.0522	295	311	105.423728813559
2HAG_A	T0328TS179_1	T0328	2.68	5.1110	5.2095	295	311	105.423728813559
2HAG_A	T0328TS179_2	T0328	2.80	4.8991	5.0117	295	311	105.423728813559
2HAG_A	T0328TS179_3	T0328	2.82	5.1639	5.2590	295	311	105.423728813559
2HAG_A	T0328TS179_4	T0328	2.81	5.0580	5.1600	295	311	105.423728813559
2HAG_A	T0328TS179_5	T0328	2.85	5.2169	5.3084	295	311	105.423728813559
2HAG_A	T0328TS186_1	T0328	2.60	-0.7708	0.3000	295	278	94.2372881355932
2HAG_A	T0328TS186_2	T0328	2.26	-2.2828	0.0038	295	254	86.1016949152542
2HAG_A	T0328TS186_3	T0328	2.97	-0.9543	0.2246	295	177	60
2HAG_A	T0328TS186_4	T0328	2.78	-1.3798	0.0963	295	245	83.0508474576271
2HAG_A	T0328TS186_5	T0328	2.60	-0.4149	0.4780	295	259	87.7966101694915
2HAG_A	T0328TS193_1_1	T0328	2.46	-1.9116	0.0199	295	214	72.5423728813559
2HAG_A	T0328TS193_1_2	T0328	3.01	0.5239	1.1061	295	97	32.8813559322034
2HAG_A	T0328TS193_2_1	T0328	2.52	-1.6437	0.0481	295	214	72.5423728813559
2HAG_A	T0328TS193_2_2	T0328	3.18	-1.0287	0.1975	295	97	32.8813559322034
2HAG_A	T0328TS193_3_1	T0328	nan	-3.0502	0.0000	295	214	72.5423728813559
2HAG_A	T0328TS193_3_2	T0328	2.67	-0.6704	0.3461	295	97	32.8813559322034
2HAG_A	T0328TS193_4_1	T0328	2.76	-1.6437	0.0481	295	214	72.5423728813559
2HAG_A	T0328TS193_4_2	T0328	2.33	-1.2675	0.1239	295	97	32.8813559322034
2HAG_A	T0328TS193_5_1	T0328	2.78	-1.3758	0.0972	295	214	72.5423728813559
2HAG_A	T0328TS193_5_2	T0328	2.04	-2.5813	0.0006	295	97	32.8813559322034
2HAG_A	T0328TS197_1	T0328	2.90	-1.0332	0.1959	295	311	105.423728813559
2HAG_A	T0328TS197_2	T0328	2.80	-0.8213	0.2781	295	311	105.423728813559
2HAG_A	T0328TS197_3	T0328	3.37	3.5749	3.7801	295	311	105.423728813559
2HAG_A	T0328TS197_4	T0328	2.94	0.2910	0.9333	295	311	105.423728813559
2HAG_A	T0328TS197_5	T0328	2.82	-0.8213	0.2781	295	311	105.423728813559
2HAG_A	T0328TS203_1	T0328	2.56	-1.3510	0.1029	295	311	105.423728813559
2HAG_A	T0328TS203_2	T0328	2.66	-0.9802	0.2150	295	311	105.423728813559
2HAG_A	T0328TS203_3	T0328	2.60	-1.3510	0.1029	295	311	105.423728813559
2HAG_A	T0328TS203_4	T0328	2.92	-0.5565	0.4024	295	311	105.423728813559
2HAG_A	T0328TS203_5	T0328	3.16	-1.0861	0.1779	295	311	105.423728813559
2HAG_A	T0328TS205_1	T0328	1.61	12.0496	11.7034	295	310	105.084745762712
2HAG_A	T0328TS205_2	T0328	1.61	12.0496	11.7034	295	310	105.084745762712
2HAG_A	T0328TS205_3	T0328	1.67	11.7848	11.4554	295	310	105.084745762712
2HAG_A	T0328TS205_4	T0328	1.62	11.6788	11.3563	295	307	104.067796610169
2HAG_A	T0328TS208_1	T0328	1.79	11.5199	11.2075	295	307	104.067796610169
2HAG_A	T0328TS208_2	T0328	1.56	11.9437	11.6042	295	307	104.067796610169
2HAG_A	T0328TS208_3	T0328	1.67	12.0496	11.7034	295	310	105.084745762712
2HAG_A	T0328TS208_4	T0328	1.60	12.1555	11.8026	295	306	103.728813559322
2HAG_A	T0328TS209_1	T0328	1.65	11.7848	11.4554	295	310	105.084745762712
2HAG_A	T0328TS209_2	T0328	1.61	12.1026	11.7530	295	310	105.084745762712
2HAG_A	T0328TS209_3	T0328	1.68	11.9966	11.6538	295	310	105.084745762712
2HAG_A	T0328TS209_4	T0328	1.72	11.6788	11.3563	295	307	104.067796610169
2HAG_A	T0328TS211_1	T0328	1.62	11.8907	11.5546	295	307	104.067796610169
2HAG_A	T0328TS211_2	T0328	1.56	12.0496	11.7034	295	306	103.728813559322
2HAG_A	T0328TS211_3	T0328	1.69	11.9437	11.6042	295	310	105.084745762712
2HAG_A	T0328TS211_4	T0328	1.80	11.4670	11.1579	295	307	104.067796610169
2HAG_A	T0328TS212_1	T0328	1.64	11.9437	11.6042	295	311	105.423728813559
2HAG_A	T0328TS213_1	T0328	1.64	11.9437	11.6042	295	311	105.423728813559
2HAG_A	T0328TS214_1	T0328	1.56	11.7318	11.4059	295	311	105.423728813559
2HAG_A	T0328TS239_1	T0328	1.53	11.8377	11.5050	295	303	102.71186440678
2HAG_A	T0328TS239_2_1	T0328	1.45	9.6234	9.4318	295	181	61.3559322033898
2HAG_A	T0328TS239_2_2	T0328	3.21	1.4857	1.8929	295	89	30.1694915254237
2HAG_A	T0328TS239_3_1	T0328	1.49	8.9885	8.8373	295	157	53.2203389830508
2HAG_A	T0328TS239_3_2	T0328	2.61	-0.6004	0.3802	295	148	50.1694915254237
2HAG_A	T0328TS239_4_1	T0328	1.87	8.4702	8.3522	295	144	48.8135593220339
2HAG_A	T0328TS239_4_2	T0328	2.70	-1.6812	0.0431	295	158	53.5593220338983
2HAG_A	T0328TS239_5_1	T0328	1.63	5.8035	5.8566	295	80	27.1186440677966
2HAG_A	T0328TS239_5_2	T0328	2.18	-1.5750	0.0585	295	213	72.2033898305085
2HAG_A	T0328TS245_1	T0328	1.52	11.9966	11.6538	295	307	104.067796610169
2HAG_A	T0328TS247_1	T0328	1.54	11.0432	10.7612	295	302	102.372881355932
2HAG_A	T0328TS247_2	T0328	1.54	11.0432	10.7612	295	302	102.372881355932
2HAG_A	T0328TS247_3	T0328	1.54	11.0432	10.7612	295	302	102.372881355932
2HAG_A	T0328TS247_4	T0328	1.54	11.0432	10.7612	295	302	102.372881355932
2HAG_A	T0328TS247_5	T0328	1.54	11.0432	10.7612	295	302	102.372881355932
2HAG_A	T0328TS248_1	T0328	1.53	12.0496	11.7034	295	311	105.423728813559
2HAG_A	T0328TS248_2	T0328	2.62	6.1173	6.1501	295	311	105.423728813559
2HAG_A	T0328TS248_3	T0328	2.68	0.0791	0.7847	295	311	105.423728813559
2HAG_A	T0328TS248_4	T0328	2.99	-0.5035	0.4300	295	311	105.423728813559
2HAG_A	T0328TS248_5	T0328	2.35	6.0644	6.1006	295	311	105.423728813559
2HAG_A	T0328TS249_1	T0328	1.56	11.8377	11.5050	295	311	105.423728813559
2HAG_A	T0328TS249_2	T0328	1.51	11.9966	11.6538	295	311	105.423728813559
2HAG_A	T0328TS249_3	T0328	1.50	12.0496	11.7034	295	311	105.423728813559
2HAG_A	T0328TS250_1	T0328	2.05	11.4670	11.1579	295	311	105.423728813559
2HAG_A	T0328TS250_2	T0328	2.03	11.3081	11.0091	295	311	105.423728813559
2HAG_A	T0328TS250_3	T0328	2.00	11.7848	11.4554	295	311	105.423728813559
2HAG_A	T0328TS250_4	T0328	1.94	11.6259	11.3067	295	311	105.423728813559
2HAG_A	T0328TS250_5	T0328	1.63	12.0496	11.7034	295	311	105.423728813559
2HAG_A	T0328TS261_1_1	T0328	2.67	-0.0371	0.7071	295	77	26.1016949152542
2HAG_A	T0328TS261_1_2	T0328	2.51	-0.5511	0.4051	295	123	41.6949152542373
2HAG_A	T0328TS261_1_3	T0328	2.14	-0.2975	0.5451	295	53	17.9661016949153
2HAG_A	T0328TS263_1u	T0328	2.62	-0.2387	0.5802	295	311	105.423728813559
2HAG_A	T0328TS267_1	T0328	1.54	11.8907	11.5546	295	311	105.423728813559
2HAG_A	T0328TS267_2	T0328	1.95	11.4140	11.1083	295	311	105.423728813559
2HAG_A	T0328TS267_3	T0328	1.76	11.8907	11.5546	295	311	105.423728813559
2HAG_A	T0328TS267_4	T0328	1.77	11.8907	11.5546	295	311	105.423728813559
2HAG_A	T0328TS267_5	T0328	1.56	12.0496	11.7034	295	311	105.423728813559
2HAG_A	T0328TS268_1	T0328	3.11	-0.9272	0.2350	295	311	105.423728813559
2HAG_A	T0328TS268_2	T0328	3.04	-1.0861	0.1779	295	311	105.423728813559
2HAG_A	T0328TS268_3	T0328	2.95	-0.3446	0.5177	295	311	105.423728813559
2HAG_A	T0328TS268_4	T0328	2.87	-1.2450	0.1299	295	311	105.423728813559
2HAG_A	T0328TS268_5	T0328	2.78	-0.9272	0.2350	295	311	105.423728813559
2HAG_A	T0328TS274_1	T0328	1.73	11.7848	11.4554	295	310	105.084745762712
2HAG_A	T0328TS275_1	T0328	1.93	9.8250	9.6205	295	311	105.423728813559
2HAG_A	T0328TS276_1	T0328	1.52	12.1026	11.7530	295	311	105.423728813559
2HAG_A	T0328TS276_2	T0328	1.60	12.1026	11.7530	295	311	105.423728813559
2HAG_A	T0328TS276_3	T0328	1.54	12.2085	11.8522	295	311	105.423728813559
2HAG_A	T0328TS276_4	T0328	1.58	12.0496	11.7034	295	311	105.423728813559
2HAG_A	T0328TS276_5	T0328	1.67	12.0496	11.7034	295	311	105.423728813559
2HAG_A	T0328TS277_1	T0328	2.37	-0.5563	0.4025	295	211	71.5254237288136
2HAG_A	T0328TS277_2	T0328	1.71	11.7318	11.4059	295	311	105.423728813559
2HAG_A	T0328TS277_3	T0328	2.63	5.2331	5.3235	295	245	83.0508474576271
2HAG_A	T0328TS277_4	T0328	2.97	2.8933	3.1521	295	159	53.8983050847458
2HAG_A	T0328TS277_5	T0328	2.21	-1.0585	0.1872	295	219	74.2372881355932
2HAG_A	T0328TS297_1	T0328	2.81	3.9987	4.1731	295	313	106.101694915254
2HAG_A	T0328TS297_2	T0328	2.76	-0.6624	0.3499	295	313	106.101694915254
2HAG_A	T0328TS297_3	T0328	2.39	-1.1921	0.1449	295	313	106.101694915254
2HAG_A	T0328TS297_4	T0328	3.28	5.4817	5.5558	295	313	106.101694915254
2HAG_A	T0328TS297_5	T0328	2.70	-0.9272	0.2350	295	313	106.101694915254
2HAG_A	T0328TS298_1	T0328	1.59	12.1026	11.7530	295	311	105.423728813559
2HAG_A	T0328TS298_2	T0328	1.58	12.1026	11.7530	295	307	104.067796610169
2HAG_A	T0328TS298_3	T0328	1.59	12.1026	11.7530	295	311	105.423728813559
2HAG_A	T0328TS298_4	T0328	1.61	11.9966	11.6538	295	307	104.067796610169
2HAG_A	T0328TS298_5	T0328	1.63	12.2615	11.9018	295	307	104.067796610169
2HAG_A	T0328TS302_1	T0328	1.54	11.0432	10.7612	295	302	102.372881355932
2HAG_A	T0328TS307_1	T0328	1.84	11.7848	11.4554	295	311	105.423728813559
2HAG_A	T0328TS307_1u	T0328	1.49	11.6259	11.3067	295	295	100
2HAG_A	T0328TS307_2	T0328	2.87	5.7466	5.8034	295	311	105.423728813559
2HAG_A	T0328TS307_2u	T0328	3.06	6.8125	6.8005	295	229	77.6271186440678
2HAG_A	T0328TS307_3	T0328	2.89	5.2699	5.3579	295	311	105.423728813559
2HAG_A	T0328TS307_3u	T0328	3.06	6.8125	6.8005	295	229	77.6271186440678
2HAG_A	T0328TS307_4	T0328	2.68	5.7995	5.8529	295	311	105.423728813559
2HAG_A	T0328TS307_4u	T0328	1.49	11.6788	11.3563	295	296	100.338983050847
2HAG_A	T0328TS307_5	T0328	1.87	5.8525	5.9024	295	311	105.423728813559
2HAG_A	T0328TS307_5u	T0328	1.49	11.6259	11.3067	295	295	100
2HAG_A	T0328TS318_1	T0328	1.51	11.8907	11.5546	295	311	105.423728813559
2HAG_A	T0328TS318_2	T0328	1.64	11.7318	11.4059	295	311	105.423728813559
2HAG_A	T0328TS318_3	T0328	1.48	11.9966	11.6538	295	311	105.423728813559
2HAG_A	T0328TS318_4	T0328	1.59	11.8377	11.5050	295	311	105.423728813559
2HAG_A	T0328TS318_5	T0328	1.56	12.0496	11.7034	295	311	105.423728813559
2HAG_A	T0328TS319_1	T0328	1.64	11.6259	11.3067	295	307	104.067796610169
2HAG_A	T0328TS319_2	T0328	2.48	5.7466	5.8034	295	302	102.372881355932
2HAG_A	T0328TS319_3	T0328	2.66	-1.7217	0.0380	295	311	105.423728813559
2HAG_A	T0328TS319_4	T0328	2.95	-1.5628	0.0605	295	311	105.423728813559
2HAG_A	T0328TS319_5	T0328	2.44	-0.2619	0.5663	295	177	60
2HAG_A	T0328TS337_1	T0328	1.71	11.8907	11.5546	295	311	105.423728813559
2HAG_A	T0328TS338_1	T0328	1.64	11.7848	11.4554	295	307	104.067796610169
2HAG_A	T0328TS338_2	T0328	1.55	11.8907	11.5546	295	307	104.067796610169
2HAG_A	T0328TS347_1	T0328	1.57	11.8907	11.5546	295	305	103.389830508475
2HAG_A	T0328TS349_1	T0328	1.64	12.2615	11.9018	295	311	105.423728813559
2HAG_A	T0328TS349_2	T0328	1.60	12.1026	11.7530	295	307	104.067796610169
2HAG_A	T0328TS349_3	T0328	1.55	11.6788	11.3563	295	302	102.372881355932
2HAG_A	T0328TS349_4	T0328	1.65	11.7848	11.4554	295	307	104.067796610169
2HAG_A	T0328TS349_5	T0328	1.57	11.9437	11.6042	295	302	102.372881355932
2HAG_A	T0328TS351_1	T0328	1.57	12.0496	11.7034	295	311	105.423728813559
2HAG_A	T0328TS351_2	T0328	1.58	12.1026	11.7530	295	307	104.067796610169
2HAG_A	T0328TS351_3	T0328	1.63	12.2615	11.9018	295	307	104.067796610169
2HAG_A	T0328TS351_4	T0328	1.63	12.2615	11.9018	295	307	104.067796610169
2HAG_A	T0328TS351_5	T0328	1.59	12.1026	11.7530	295	311	105.423728813559
2HAG_A	T0328TS368_1	T0328	2.71	5.1110	5.2095	295	311	105.423728813559
2HAG_A	T0328TS368_2	T0328	3.20	-0.4505	0.4584	295	311	105.423728813559
2HAG_A	T0328TS368_3	T0328	2.74	-1.7217	0.0380	295	311	105.423728813559
2HAG_A	T0328TS368_4	T0328	2.84	-0.1327	0.6457	295	311	105.423728813559
2HAG_A	T0328TS383_1	T0328	1.49	11.9437	11.6042	295	302	102.372881355932
2HAG_A	T0328TS389_1	T0328	1.59	11.8377	11.5050	295	311	105.423728813559
2HAG_A	T0328TS389_2	T0328	1.52	11.4550	11.1467	295	289	97.9661016949153
2HAG_A	T0328TS389_3	T0328	2.72	7.1312	7.0987	295	191	64.7457627118644
2HAG_A	T0328TS389_4	T0328	2.27	-1.2396	0.1314	295	153	51.864406779661
2HAG_A	T0328TS389_5	T0328	2.79	3.3148	3.5397	295	96	32.5423728813559
2HAG_A	T0328TS393_1	T0328	2.83	-0.0798	0.6795	295	311	105.423728813559
2HAG_A	T0328TS393_2	T0328	2.93	0.5029	1.0901	295	311	105.423728813559
2HAG_A	T0328TS393_3	T0328	2.14	-1.1921	0.1449	295	311	105.423728813559
2HAG_A	T0328TS393_4	T0328	2.68	0.3969	1.0107	295	311	105.423728813559
2HAG_A	T0328TS393_5	T0328	2.94	-0.0798	0.6795	295	311	105.423728813559
2HAG_A	T0328TS401_1	T0328	1.55	11.9437	11.6042	295	309	104.745762711864
2HAG_A	T0328TS401_2	T0328	1.82	10.4076	10.1661	295	310	105.084745762712
2HAG_A	T0328TS413_1	T0328	1.61	11.7848	11.4554	295	311	105.423728813559
2HAG_A	T0328TS413_2	T0328	2.63	5.2169	5.3084	295	311	105.423728813559
2HAG_A	T0328TS413_3	T0328	3.05	-0.6624	0.3499	295	311	105.423728813559
2HAG_A	T0328TS413_4	T0328	2.80	-0.6624	0.3499	295	311	105.423728813559
2HAG_A	T0328TS413_5	T0328	2.87	-0.9272	0.2350	295	311	105.423728813559
2HAG_A	T0328TS414_1	T0328	1.76	11.8907	11.5546	295	311	105.423728813559
2HAG_A	T0328TS414_2	T0328	2.84	-0.3446	0.5177	295	311	105.423728813559
2HAG_A	T0328TS414_3	T0328	2.19	-1.5099	0.0698	295	311	105.423728813559
2HAG_A	T0328TS414_4	T0328	2.77	4.7932	4.9129	295	311	105.423728813559
2HAG_A	T0328TS414_5	T0328	2.78	-1.0861	0.1779	295	311	105.423728813559
2HAG_A	T0328TS415_1	T0328	1.61	11.5729	11.2571	295	311	105.423728813559
2HAG_A	T0328TS415_2	T0328	2.75	5.1110	5.2095	295	311	105.423728813559
2HAG_A	T0328TS415_3	T0328	2.62	-1.5099	0.0698	295	311	105.423728813559
2HAG_A	T0328TS415_4	T0328	2.63	-0.3976	0.4877	295	311	105.423728813559
2HAG_A	T0328TS415_5	T0328	2.46	-0.8743	0.2561	295	311	105.423728813559
2HAG_A	T0328TS416_1	T0328	1.54	11.9437	11.6042	295	311	105.423728813559
2HAG_A	T0328TS418_1	T0328	1.64	11.9437	11.6042	295	311	105.423728813559
2HAG_A	T0328TS420_1	T0328	1.54	11.0432	10.7612	295	302	102.372881355932
2HAG_A	T0328TS427_1	T0328	2.87	-0.2387	0.5802	295	311	105.423728813559
2HAG_A	T0328TS427_2	T0328	2.35	-1.2450	0.1299	295	311	105.423728813559
2HAG_A	T0328TS427_3	T0328	1.60	11.7848	11.4554	295	311	105.423728813559
2HAG_A	T0328TS427_4	T0328	2.90	0.1851	0.8579	295	311	105.423728813559
2HAG_A	T0328TS427_5	T0328	2.88	-0.2916	0.5486	295	311	105.423728813559
2HAG_A	T0328TS435_1	T0328	1.63	11.3610	11.0587	295	311	105.423728813559
2HAG_A	T0328TS435_2	T0328	2.47	5.9584	6.0015	295	311	105.423728813559
2HAG_A	T0328TS435_3	T0328	2.91	0.2380	0.8953	295	311	105.423728813559
2HAG_A	T0328TS435_4	T0328	2.79	-0.5035	0.4300	295	311	105.423728813559
2HAG_A	T0328TS435_5	T0328	2.42	5.7466	5.8034	295	311	105.423728813559
2HAG_A	T0328TS439_1	T0328	1.64	11.8907	11.5546	295	311	105.423728813559
2HAG_A	T0328TS464_1	T0328	2.52	-0.8213	0.2781	295	311	105.423728813559
2HAG_A	T0328TS464_2_1	T0328	2.62	-0.6704	0.3461	295	97	32.8813559322034
2HAG_A	T0328TS464_2_2	T0328	nan	-4.7834	-0.0000	295	30	10.1694915254237
2HAG_A	T0328TS464_3	T0328	2.28	-0.9802	0.2150	295	311	105.423728813559
2HAG_A	T0328TS464_4	T0328	2.31	-1.2450	0.1299	295	311	105.423728813559
2HAG_A	T0328TS464_5	T0328	3.31	0.3440	0.9718	295	311	105.423728813559
2HAG_A	T0328TS468_1	T0328	2.79	-0.0177	0.7199	295	107	36.271186440678
2HAG_A	T0328TS469_1	T0328	2.74	-0.9802	0.2150	295	307	104.067796610169
2HAG_A	T0328TS469_2	T0328	2.73	-0.7713	0.2997	295	261	88.4745762711864
2HAG_A	T0328TS469_3	T0328	2.78	-1.5559	0.0617	295	288	97.6271186440678
2HAG_A	T0328TS469_4	T0328	2.87	-0.9332	0.2327	295	188	63.728813559322
2HAG_A	T0328TS469_5	T0328	2.46	-1.8277	0.0268	295	311	105.423728813559
2HAG_A	T0328TS474_1	T0328	2.45	-2.0441	0.0118	295	272	92.2033898305085
2HAG_A	T0328TS490_1	T0328	1.61	11.6259	11.3067	295	311	105.423728813559
2HAG_A	T0328TS494_1	T0328	1.77	11.5199	11.2075	295	302	102.372881355932
2HAG_A	T0328TS511_1	T0328	2.86	-0.7683	0.3011	295	311	105.423728813559
2HAG_A	T0328TS511_2	T0328	2.23	-0.7154	0.3250	295	311	105.423728813559
2HAG_A	T0328TS511_3	T0328	2.95	-1.4569	0.0799	295	311	105.423728813559
2HAG_A	T0328TS511_4	T0328	3.16	-0.7683	0.3011	295	311	105.423728813559
2HAG_A	T0328TS511_5	T0328	2.92	-0.3446	0.5177	295	311	105.423728813559
2HAG_A	T0328TS536_1	T0328	1.58	11.9437	11.6042	295	311	105.423728813559
2HAG_A	T0328TS536_2	T0328	2.23	5.3758	5.4569	295	311	105.423728813559
2HAG_A	T0328TS536_3	T0328	2.67	-1.5628	0.0605	295	311	105.423728813559
2HAG_A	T0328TS536_4	T0328	2.88	-1.5099	0.0698	295	311	105.423728813559
2HAG_A	T0328TS536_5	T0328	2.42	-1.5099	0.0698	295	311	105.423728813559
2HAG_A	T0328TS550_1	T0328	1.89	8.8712	8.7275	295	223	75.593220338983
2HAG_A	T0328TS550_2	T0328	3.04	1.0352	1.5125	295	129	43.728813559322
2HAG_A	T0328TS550_3	T0328	1.84	-0.9611	0.2221	295	124	42.0338983050847
2HAG_A	T0328TS550_4	T0328	3.03	0.3049	0.9433	295	126	42.7118644067797
2HAG_A	T0328TS556_1	T0328	1.49	12.0496	11.7034	295	311	105.423728813559
2HAG_A	T0328TS556_2	T0328	1.49	11.8907	11.5546	295	311	105.423728813559
2HAG_A	T0328TS556_3	T0328	1.73	11.9437	11.6042	295	311	105.423728813559
2HAG_A	T0328TS556_4	T0328	1.51	11.9437	11.6042	295	311	105.423728813559
2HAG_A	T0328TS556_5	T0328	1.49	11.8907	11.5546	295	311	105.423728813559
2HAG_A	T0328TS568_1	T0328	1.52	12.0496	11.7034	295	310	105.084745762712
2HAG_A	T0328TS568_2	T0328	1.64	11.8907	11.5546	295	310	105.084745762712
2HAG_A	T0328TS568_3	T0328	1.55	11.9437	11.6042	295	310	105.084745762712
2HAG_A	T0328TS568_4	T0328	1.69	11.9437	11.6042	295	311	105.423728813559
2HAG_A	T0328TS568_5	T0328	1.63	12.2615	11.9018	295	307	104.067796610169
2HAG_A	T0328TS599_1	T0328	2.92	0.2380	0.8953	295	311	105.423728813559
2HAG_A	T0328TS599_2	T0328	2.86	-0.3976	0.4877	295	311	105.423728813559
2HAG_A	T0328TS599_3	T0328	3.00	-0.0798	0.6795	295	311	105.423728813559
2HAG_A	T0328TS599_4	T0328	2.65	-0.2387	0.5802	295	311	105.423728813559
2HAG_A	T0328TS599_5	T0328	2.89	0.3440	0.9718	295	311	105.423728813559
2HAG_A	T0328TS609_1	T0328	1.55	12.0496	11.7034	295	311	105.423728813559
2HAG_A	T0328TS609_2	T0328	1.53	11.8377	11.5050	295	311	105.423728813559
2HAG_A	T0328TS609_3	T0328	1.90	11.0962	10.8107	295	311	105.423728813559
2HAG_A	T0328TS609_4	T0328	1.55	11.9437	11.6042	295	311	105.423728813559
2HAG_A	T0328TS609_5	T0328	1.52	11.7848	11.4554	295	311	105.423728813559
2HAG_A	T0328TS651_1	T0328	1.76	11.0962	10.8107	295	311	105.423728813559
2HAG_A	T0328TS654_1	T0328	1.61	11.7848	11.4554	295	311	105.423728813559
2HAG_A	T0328TS658_1	T0328	1.56	11.9437	11.6042	295	310	105.084745762712
2HAG_A	T0328TS664_1	T0328	1.63	11.9966	11.6538	295	311	105.423728813559
2HAG_A	T0328TS664_2	T0328	1.63	11.9966	11.6538	295	311	105.423728813559
2HAG_A	T0328TS664_3	T0328	1.62	11.9437	11.6042	295	311	105.423728813559
2HAG_A	T0328TS664_4	T0328	1.55	12.0496	11.7034	295	311	105.423728813559
2HAG_A	T0328TS664_5	T0328	1.53	11.8907	11.5546	295	302	102.372881355932
2HAG_A	T0328TS671_1	T0328	1.56	12.1026	11.7530	295	311	105.423728813559
2HAG_A	T0328TS671_2	T0328	1.53	11.9966	11.6538	295	311	105.423728813559
2HAG_A	T0328TS671_3	T0328	1.58	11.9966	11.6538	295	311	105.423728813559
2HAG_A	T0328TS671_4	T0328	1.53	12.1026	11.7530	295	311	105.423728813559
2HAG_A	T0328TS671_5	T0328	1.54	11.8907	11.5546	295	311	105.423728813559
2HAG_A	T0328TS675_1	T0328	1.54	11.9966	11.6538	295	311	105.423728813559
2HAG_A	T0328TS675_2	T0328	1.65	11.9437	11.6042	295	311	105.423728813559
2HAG_A	T0328TS675_3	T0328	1.65	11.9437	11.6042	295	311	105.423728813559
2HAG_A	T0328TS675_4	T0328	1.58	11.9966	11.6538	295	307	104.067796610169
2HAG_A	T0328TS675_5	T0328	1.79	11.7848	11.4554	295	310	105.084745762712
2HAG_A	T0328TS677_1	T0328	1.61	11.6259	11.3067	295	311	105.423728813559
2HAG_A	T0328TS698_1	T0328	1.76	11.0962	10.8107	295	311	105.423728813559
2HAG_A	T0328TS705_1	T0328	2.56	-0.7965	0.2887	295	190	64.406779661017
2HAG_A	T0328TS706_1	T0328	1.60	11.8907	11.5546	295	311	105.423728813559
2HAG_A	T0328TS706_2	T0328	2.96	-0.7154	0.3250	295	311	105.423728813559
2HAG_A	T0328TS728_1	T0328	1.51	11.7848	11.4554	295	311	105.423728813559
2HAG_A	T0328TS728_2	T0328	2.82	-1.2450	0.1299	295	311	105.423728813559
2HAG_A	T0328TS728_3	T0328	2.58	-1.4039	0.0909	295	311	105.423728813559
2HAG_A	T0328TS728_4	T0328	3.14	-0.7683	0.3011	295	311	105.423728813559
2HAG_A	T0328TS728_5	T0328	2.75	-1.1391	0.1609	295	311	105.423728813559
2IIZ_A	RT0328TS193_1	T0328	2.69	-0.5721	0.3944	294	311	105.78231292517
2IIZ_A	RT0328TS193_2	T0328	2.49	-1.6437	0.0481	294	311	105.78231292517
2IIZ_A	RT0328TS193_3	T0328	3.56	-2.6484	0.0004	294	311	105.78231292517
2IIZ_A	RT0328TS193_4	T0328	2.72	-1.7107	0.0393	294	311	105.78231292517
2IIZ_A	RT0328TS193_5	T0328	2.65	-1.5768	0.0583	294	311	105.78231292517
2IIZ_A	RT0328TS239_2	T0328	1.46	9.6234	9.4318	294	270	91.8367346938775
2IIZ_A	RT0328TS239_3	T0328	1.49	8.9885	8.8373	294	305	103.741496598639
2IIZ_A	RT0328TS239_4	T0328	1.78	8.2913	8.1846	294	302	102.721088435374
2IIZ_A	RT0328TS239_5	T0328	1.51	5.9410	5.9852	294	293	99.6598639455782
2IIZ_A	RT0328TS261_1	T0328	2.68	-0.0371	0.7071	294	253	86.0544217687075
2IIZ_A	RT0328TS464_2	T0328	2.78	-0.6704	0.3461	294	127	43.1972789115646
2IIZ_A	T0328AL044_1	T0328	2.78	-1.0929	0.1757	294	72	24.4897959183673
2IIZ_A	T0328AL170_1	T0328	1.51	11.6596	11.3383	294	325	110.544217687075
2IIZ_A	T0328AL242_1	T0328	1.52	11.7658	11.4377	294	325	110.544217687075
2IIZ_A	T0328AL242_2	T0328	2.46	6.7680	6.7588	294	242	82.312925170068
2IIZ_A	T0328AL242_3	T0328	2.31	-1.7743	0.0321	294	308	104.761904761905
2IIZ_A	T0328AL242_4	T0328	2.79	-1.4557	0.0801	294	306	104.081632653061
2IIZ_A	T0328AL242_5	T0328	2.50	-0.2619	0.5663	294	177	60.2040816326531
2IIZ_A	T0328AL243_1	T0328	1.50	12.0313	11.6863	294	333	113.265306122449
2IIZ_A	T0328AL257_1	T0328	1.52	11.9251	11.5868	294	331	112.585034013605
2IIZ_A	T0328AL257_2	T0328	2.36	-0.8042	0.2854	294	289	98.2993197278912
2IIZ_A	T0328AL257_3	T0328	2.17	-1.2964	0.1163	294	300	102.040816326531
2IIZ_A	T0328AL257_4	T0328	2.53	-0.0454	0.7017	294	225	76.530612244898
2IIZ_A	T0328AL257_5	T0328	2.80	-1.2649	0.1245	294	276	93.8775510204082
2IIZ_A	T0328AL316_1	T0328	1.52	11.9251	11.5868	294	331	112.585034013605
2IIZ_A	T0328AL316_2	T0328	2.36	-0.8042	0.2854	294	289	98.2993197278912
2IIZ_A	T0328AL316_3	T0328	2.17	-1.2964	0.1163	294	300	102.040816326531
2IIZ_A	T0328AL316_4	T0328	2.53	-0.0454	0.7017	294	225	76.530612244898
2IIZ_A	T0328AL316_5	T0328	2.80	-1.2649	0.1245	294	276	93.8775510204082
2IIZ_A	T0328AL333_1	T0328	1.98	-1.3542	0.1022	294	263	89.4557823129252
2IIZ_A	T0328AL333_2	T0328	2.93	-1.1410	0.1603	294	167	56.8027210884354
2IIZ_A	T0328AL333_3	T0328	2.96	0.1130	0.8078	294	147	50
2IIZ_A	T0328AL333_4	T0328	1.22	-1.4751	0.0763	294	67	22.7891156462585
2IIZ_A	T0328AL333_5	T0328	3.02	-0.4732	0.4461	294	125	42.5170068027211
2IIZ_A	T0328AL380_1	T0328	1.52	11.7658	11.4377	294	327	111.224489795918
2IIZ_A	T0328AL381_1	T0328	1.56	11.9251	11.5868	294	334	113.605442176871
2IIZ_A	T0328AL381_2	T0328	2.90	6.4505	6.4617	294	194	65.9863945578231
2IIZ_A	T0328AL381_3	T0328	2.20	2.1484	2.4765	294	58	19.7278911564626
2IIZ_A	T0328AL381_4	T0328	2.95	0.2797	0.9251	294	66	22.4489795918367
2IIZ_A	T0328AL381_5	T0328	2.45	-1.6855	0.0425	294	30	10.2040816326531
2IIZ_A	T0328TS004_1	T0328	1.67	11.7658	11.4377	294	311	105.78231292517
2IIZ_A	T0328TS004_2	T0328	1.62	11.7127	11.3880	294	311	105.78231292517
2IIZ_A	T0328TS004_3	T0328	1.81	11.5534	11.2388	294	311	105.78231292517
2IIZ_A	T0328TS004_4	T0328	1.61	11.9782	11.6365	294	311	105.78231292517
2IIZ_A	T0328TS004_5	T0328	1.77	11.1286	10.8411	294	311	105.78231292517
2IIZ_A	T0328TS005_1	T0328	1.55	12.0844	11.7360	294	311	105.78231292517
2IIZ_A	T0328TS010_1	T0328	1.58	11.9251	11.5868	294	311	105.78231292517
2IIZ_A	T0328TS010_2	T0328	1.59	11.9251	11.5868	294	311	105.78231292517
2IIZ_A	T0328TS010_3	T0328	1.59	11.9251	11.5868	294	311	105.78231292517
2IIZ_A	T0328TS010_4	T0328	1.58	11.9251	11.5868	294	311	105.78231292517
2IIZ_A	T0328TS010_5	T0328	1.59	11.1913	10.8998	294	276	93.8775510204082
2IIZ_A	T0328TS013_1	T0328	1.53	11.9251	11.5868	294	311	105.78231292517
2IIZ_A	T0328TS018_1	T0328	2.04	11.2348	10.9405	294	311	105.78231292517
2IIZ_A	T0328TS018_2	T0328	1.58	12.0313	11.6863	294	311	105.78231292517
2IIZ_A	T0328TS018_3	T0328	1.73	11.7658	11.4377	294	311	105.78231292517
2IIZ_A	T0328TS018_4	T0328	1.63	11.9251	11.5868	294	311	105.78231292517
2IIZ_A	T0328TS018_5	T0328	1.64	11.8189	11.4874	294	311	105.78231292517
2IIZ_A	T0328TS020_1	T0328	1.94	11.9251	11.5868	294	311	105.78231292517
2IIZ_A	T0328TS020_2	T0328	1.92	11.8189	11.4874	294	311	105.78231292517
2IIZ_A	T0328TS020_3	T0328	1.93	11.7658	11.4377	294	311	105.78231292517
2IIZ_A	T0328TS020_4	T0328	1.90	11.9251	11.5868	294	311	105.78231292517
2IIZ_A	T0328TS020_5	T0328	1.95	11.8189	11.4874	294	311	105.78231292517
2IIZ_A	T0328TS021_1	T0328	2.89	-0.5530	0.4042	294	306	104.081632653061
2IIZ_A	T0328TS021_2	T0328	2.37	-1.4557	0.0801	294	298	101.360544217687
2IIZ_A	T0328TS021_3	T0328	3.05	-1.4557	0.0801	294	308	104.761904761905
2IIZ_A	T0328TS021_4	T0328	2.82	-0.4581	0.4543	294	269	91.4965986394558
2IIZ_A	T0328TS022_1	T0328	2.37	-1.4557	0.0801	294	298	101.360544217687
2IIZ_A	T0328TS022_2	T0328	3.16	-1.6039	0.0540	294	231	78.5714285714286
2IIZ_A	T0328TS022_3	T0328	2.27	-1.7212	0.0381	294	311	105.78231292517
2IIZ_A	T0328TS022_4	T0328	3.07	-0.0220	0.7170	294	311	105.78231292517
2IIZ_A	T0328TS022_5	T0328	2.83	-0.1748	0.6194	294	269	91.4965986394558
2IIZ_A	T0328TS024_1	T0328	1.64	12.2968	11.9348	294	311	105.78231292517
2IIZ_A	T0328TS024_2	T0328	1.57	12.4561	12.0840	294	311	105.78231292517
2IIZ_A	T0328TS024_3	T0328	1.50	12.2968	11.9348	294	311	105.78231292517
2IIZ_A	T0328TS024_4	T0328	1.60	12.3499	11.9846	294	311	105.78231292517
2IIZ_A	T0328TS024_5	T0328	1.58	12.2437	11.8851	294	311	105.78231292517
2IIZ_A	T0328TS025_1	T0328	1.68	12.0313	11.6863	294	311	105.78231292517
2IIZ_A	T0328TS025_2	T0328	1.68	11.9251	11.5868	294	311	105.78231292517
2IIZ_A	T0328TS025_3	T0328	1.62	12.1375	11.7857	294	311	105.78231292517
2IIZ_A	T0328TS025_4	T0328	1.83	11.6596	11.3383	294	311	105.78231292517
2IIZ_A	T0328TS025_5	T0328	1.76	11.6065	11.2885	294	311	105.78231292517
2IIZ_A	T0328TS026_1	T0328	1.54	11.9251	11.5868	294	311	105.78231292517
2IIZ_A	T0328TS026_2	T0328	1.55	11.9782	11.6365	294	311	105.78231292517
2IIZ_A	T0328TS026_3	T0328	1.58	12.1906	11.8354	294	311	105.78231292517
2IIZ_A	T0328TS026_4	T0328	1.54	12.2437	11.8851	294	311	105.78231292517
2IIZ_A	T0328TS026_5	T0328	1.85	11.7127	11.3880	294	311	105.78231292517
2IIZ_A	T0328TS027_1	T0328	1.57	11.8189	11.4874	294	311	105.78231292517
2IIZ_A	T0328TS027_2	T0328	1.58	11.8720	11.5371	294	311	105.78231292517
2IIZ_A	T0328TS027_3	T0328	1.61	11.7658	11.4377	294	311	105.78231292517
2IIZ_A	T0328TS027_4	T0328	1.59	11.9251	11.5868	294	311	105.78231292517
2IIZ_A	T0328TS027_5	T0328	1.65	11.9251	11.5868	294	311	105.78231292517
2IIZ_A	T0328TS028_1	T0328	1.85	11.7127	11.3880	294	311	105.78231292517
2IIZ_A	T0328TS028_2	T0328	1.77	11.5534	11.2388	294	311	105.78231292517
2IIZ_A	T0328TS028_3	T0328	2.64	-0.4741	0.4457	294	287	97.6190476190476
2IIZ_A	T0328TS028_4	T0328	2.55	6.7194	6.7133	294	221	75.1700680272109
2IIZ_A	T0328TS028_5	T0328	1.57	11.9782	11.6365	294	311	105.78231292517
2IIZ_A	T0328TS029_1	T0328	1.57	11.9782	11.6365	294	311	105.78231292517
2IIZ_A	T0328TS029_2	T0328	1.56	11.9782	11.6365	294	311	105.78231292517
2IIZ_A	T0328TS029_3	T0328	1.56	11.9251	11.5868	294	311	105.78231292517
2IIZ_A	T0328TS029_4	T0328	1.87	11.9251	11.5868	294	311	105.78231292517
2IIZ_A	T0328TS029_5	T0328	1.65	11.9251	11.5868	294	311	105.78231292517
2IIZ_A	T0328TS034_1	T0328	2.34	11.1286	10.8411	294	311	105.78231292517
2IIZ_A	T0328TS034_2	T0328	1.64	11.7127	11.3880	294	311	105.78231292517
2IIZ_A	T0328TS034_3	T0328	1.79	11.5534	11.2388	294	311	105.78231292517
2IIZ_A	T0328TS034_4	T0328	1.80	11.6065	11.2885	294	311	105.78231292517
2IIZ_A	T0328TS034_5	T0328	1.79	11.6596	11.3383	294	311	105.78231292517
2IIZ_A	T0328TS035_1	T0328	3.09	-0.9247	0.2360	294	311	105.78231292517
2IIZ_A	T0328TS035_2	T0328	2.60	-0.7654	0.3024	294	311	105.78231292517
2IIZ_A	T0328TS035_3	T0328	2.42	-1.1371	0.1615	294	311	105.78231292517
2IIZ_A	T0328TS035_4	T0328	2.81	-0.8716	0.2571	294	311	105.78231292517
2IIZ_A	T0328TS035_5	T0328	2.86	-0.8185	0.2793	294	311	105.78231292517
2IIZ_A	T0328TS038_1	T0328	1.62	12.0844	11.7360	294	311	105.78231292517
2IIZ_A	T0328TS038_2	T0328	1.60	12.1375	11.7857	294	311	105.78231292517
2IIZ_A	T0328TS038_3	T0328	1.68	11.9251	11.5868	294	311	105.78231292517
2IIZ_A	T0328TS046_1	T0328	1.67	11.6596	11.3383	294	307	104.421768707483
2IIZ_A	T0328TS046_2	T0328	1.83	11.4472	11.1394	294	307	104.421768707483
2IIZ_A	T0328TS046_3	T0328	1.82	11.7127	11.3880	294	302	102.721088435374
2IIZ_A	T0328TS046_4	T0328	1.70	11.6596	11.3383	294	308	104.761904761905
2IIZ_A	T0328TS046_5	T0328	1.61	11.9782	11.6365	294	311	105.78231292517
2IIZ_A	T0328TS047_1	T0328	1.77	11.1286	10.8411	294	311	105.78231292517
2IIZ_A	T0328TS047_2	T0328	1.61	11.9782	11.6365	294	311	105.78231292517
2IIZ_A	T0328TS047_3	T0328	1.81	11.5534	11.2388	294	311	105.78231292517
2IIZ_A	T0328TS047_4	T0328	1.62	11.7127	11.3880	294	311	105.78231292517
2IIZ_A	T0328TS047_5	T0328	1.67	11.7658	11.4377	294	311	105.78231292517
2IIZ_A	T0328TS050_1	T0328	1.77	11.1286	10.8411	294	311	105.78231292517
2IIZ_A	T0328TS050_2	T0328	1.92	11.8189	11.4874	294	311	105.78231292517
2IIZ_A	T0328TS050_3	T0328	1.68	12.0313	11.6863	294	311	105.78231292517
2IIZ_A	T0328TS050_4	T0328	1.56	11.9251	11.5868	294	303	103.061224489796
2IIZ_A	T0328TS050_5	T0328	1.55	11.9251	11.5868	294	311	105.78231292517
2IIZ_A	T0328TS054_1	T0328	2.76	-2.0398	0.0120	294	311	105.78231292517
2IIZ_A	T0328TS060_1	T0328	2.82	-0.8716	0.2571	294	311	105.78231292517
2IIZ_A	T0328TS060_2	T0328	2.80	-1.5619	0.0607	294	311	105.78231292517
2IIZ_A	T0328TS060_3	T0328	3.04	-1.4557	0.0801	294	311	105.78231292517
2IIZ_A	T0328TS060_4	T0328	2.42	-1.0309	0.1967	294	311	105.78231292517
2IIZ_A	T0328TS060_5	T0328	2.93	-0.6061	0.3773	294	311	105.78231292517
2IIZ_A	T0328TS063_1	T0328	3.01	0.0311	0.7523	294	311	105.78231292517
2IIZ_A	T0328TS063_2	T0328	2.91	-0.2409	0.5789	294	271	92.1768707482993
2IIZ_A	T0328TS063_3	T0328	3.08	-0.4999	0.4319	294	311	105.78231292517
2IIZ_A	T0328TS069_1	T0328	2.34	-0.2666	0.5635	294	38	12.9251700680272
2IIZ_A	T0328TS071_1	T0328	1.68	11.8720	11.5371	294	311	105.78231292517
2IIZ_A	T0328TS071_3	T0328	1.54	12.1375	11.7857	294	311	105.78231292517
2IIZ_A	T0328TS074_1	T0328	1.61	11.7658	11.4377	294	307	104.421768707483
2IIZ_A	T0328TS074_2	T0328	1.56	12.0313	11.6863	294	307	104.421768707483
2IIZ_A	T0328TS074_3	T0328	1.63	12.1375	11.7857	294	307	104.421768707483
2IIZ_A	T0328TS074_4	T0328	1.58	12.1375	11.7857	294	307	104.421768707483
2IIZ_A	T0328TS083_1	T0328	1.99	-1.1247	0.1654	294	288	97.9591836734694
2IIZ_A	T0328TS083_2	T0328	3.20	-0.6874	0.3380	294	254	86.3945578231292
2IIZ_A	T0328TS083_3	T0328	2.77	-1.0015	0.2072	294	171	58.1632653061224
2IIZ_A	T0328TS083_4	T0328	2.96	-1.1371	0.1615	294	307	104.421768707483
2IIZ_A	T0328TS083_5	T0328	2.90	0.0006	0.7320	294	268	91.156462585034
2IIZ_A	T0328TS087_1	T0328	1.76	11.9251	11.5868	294	311	105.78231292517
2IIZ_A	T0328TS087_2	T0328	1.63	11.8720	11.5371	294	311	105.78231292517
2IIZ_A	T0328TS087_3	T0328	1.75	11.9251	11.5868	294	311	105.78231292517
2IIZ_A	T0328TS087_4	T0328	1.64	11.9251	11.5868	294	311	105.78231292517
2IIZ_A	T0328TS087_5	T0328	1.57	12.0313	11.6863	294	311	105.78231292517
2IIZ_A	T0328TS091_1	T0328	1.53	11.9782	11.6365	294	311	105.78231292517
2IIZ_A	T0328TS091_2	T0328	1.53	12.0313	11.6863	294	311	105.78231292517
2IIZ_A	T0328TS091_3	T0328	1.63	11.9251	11.5868	294	311	105.78231292517
2IIZ_A	T0328TS091_4	T0328	2.77	-1.3495	0.1033	294	311	105.78231292517
2IIZ_A	T0328TS091_5	T0328	2.41	-1.4026	0.0912	294	311	105.78231292517
2IIZ_A	T0328TS092_1	T0328	1.53	12.0313	11.6863	294	311	105.78231292517
2IIZ_A	T0328TS092_2	T0328	2.77	-1.3495	0.1033	294	311	105.78231292517
2IIZ_A	T0328TS092_3	T0328	2.40	-0.4999	0.4319	294	311	105.78231292517
2IIZ_A	T0328TS092_4	T0328	3.01	-0.1813	0.6153	294	311	105.78231292517
2IIZ_A	T0328TS092_5	T0328	2.68	-1.2964	0.1163	294	311	105.78231292517
2IIZ_A	T0328TS102_1	T0328	1.55	12.0313	11.6863	294	305	103.741496598639
2IIZ_A	T0328TS102_2	T0328	2.65	-0.7000	0.3321	294	199	67.687074829932
2IIZ_A	T0328TS102_3	T0328	2.73	-1.3817	0.0959	294	246	83.6734693877551
2IIZ_A	T0328TS102_4	T0328	2.32	-1.1299	0.1638	294	182	61.9047619047619
2IIZ_A	T0328TS102_5	T0328	2.95	-0.5763	0.3923	294	178	60.5442176870748
2IIZ_A	T0328TS103_1	T0328	1.60	12.0313	11.6863	294	311	105.78231292517
2IIZ_A	T0328TS103_2	T0328	1.56	12.0313	11.6863	294	304	103.401360544218
2IIZ_A	T0328TS105_1	T0328	1.49	12.0844	11.7360	294	311	105.78231292517
2IIZ_A	T0328TS105_2	T0328	1.53	12.1906	11.8354	294	311	105.78231292517
2IIZ_A	T0328TS105_3	T0328	1.47	12.1375	11.7857	294	311	105.78231292517
2IIZ_A	T0328TS105_4	T0328	1.52	12.0313	11.6863	294	311	105.78231292517
2IIZ_A	T0328TS105_5	T0328	1.58	11.9251	11.5868	294	311	105.78231292517
2IIZ_A	T0328TS113_1	T0328	1.82	11.7658	11.4377	294	311	105.78231292517
2IIZ_A	T0328TS113_2	T0328	1.75	11.1286	10.8411	294	311	105.78231292517
2IIZ_A	T0328TS113_3	T0328	1.77	11.8189	11.4874	294	311	105.78231292517
2IIZ_A	T0328TS113_4	T0328	1.72	11.7658	11.4377	294	310	105.442176870748
2IIZ_A	T0328TS113_5	T0328	1.92	11.8189	11.4874	294	311	105.78231292517
2IIZ_A	T0328TS125_1	T0328	1.79	11.9782	11.6365	294	311	105.78231292517
2IIZ_A	T0328TS125_1u	T0328	1.50	11.6596	11.3383	294	296	100.680272108844
2IIZ_A	T0328TS125_2	T0328	1.72	11.9782	11.6365	294	311	105.78231292517
2IIZ_A	T0328TS125_2u	T0328	1.51	11.6596	11.3383	294	296	100.680272108844
2IIZ_A	T0328TS125_3u	T0328	1.51	11.7127	11.3880	294	295	100.340136054422
2IIZ_A	T0328TS125_4u	T0328	1.43	9.3684	9.1930	294	164	55.7823129251701
2IIZ_A	T0328TS125_5u	T0328	1.28	9.3684	9.1930	294	164	55.7823129251701
2IIZ_A	T0328TS132_1	T0328	1.63	12.0313	11.6863	294	311	105.78231292517
2IIZ_A	T0328TS135_1	T0328	1.56	12.1375	11.7857	294	311	105.78231292517
2IIZ_A	T0328TS135_2	T0328	1.58	12.0844	11.7360	294	311	105.78231292517
2IIZ_A	T0328TS136_1	T0328	1.72	11.6065	11.2885	294	311	105.78231292517
2IIZ_A	T0328TS136_2	T0328	1.60	12.0313	11.6863	294	311	105.78231292517
2IIZ_A	T0328TS136_3	T0328	2.62	-1.7212	0.0381	294	311	105.78231292517
2IIZ_A	T0328TS136_4	T0328	3.03	-0.7654	0.3024	294	311	105.78231292517
2IIZ_A	T0328TS136_5	T0328	2.78	-1.1902	0.1455	294	311	105.78231292517
2IIZ_A	T0328TS137_1	T0328	1.82	11.6596	11.3383	294	311	105.78231292517
2IIZ_A	T0328TS137_2	T0328	1.92	11.9251	11.5868	294	311	105.78231292517
2IIZ_A	T0328TS137_3	T0328	2.70	-0.6061	0.3773	294	311	105.78231292517
2IIZ_A	T0328TS137_4	T0328	2.38	-0.9247	0.2360	294	311	105.78231292517
2IIZ_A	T0328TS137_5	T0328	2.50	-1.1371	0.1615	294	311	105.78231292517
2IIZ_A	T0328TS139_1	T0328	2.38	-0.9247	0.2360	294	311	105.78231292517
2IIZ_A	T0328TS139_2	T0328	2.70	-0.6061	0.3773	294	311	105.78231292517
2IIZ_A	T0328TS139_3	T0328	2.76	-1.0840	0.1786	294	311	105.78231292517
2IIZ_A	T0328TS139_4	T0328	2.58	-1.2433	0.1304	294	311	105.78231292517
2IIZ_A	T0328TS139_5	T0328	2.18	-0.9778	0.2159	294	311	105.78231292517
2IIZ_A	T0328TS168_1	T0328	3.11	-0.2344	0.5828	294	311	105.78231292517
2IIZ_A	T0328TS168_2	T0328	2.73	0.7745	1.3012	294	311	105.78231292517
2IIZ_A	T0328TS168_3	T0328	2.72	-0.8185	0.2793	294	311	105.78231292517
2IIZ_A	T0328TS168_4	T0328	2.63	0.3497	0.9759	294	311	105.78231292517
2IIZ_A	T0328TS168_5	T0328	3.25	0.2966	0.9373	294	311	105.78231292517
2IIZ_A	T0328TS178_1	T0328	2.68	5.1816	5.2755	294	311	105.78231292517
2IIZ_A	T0328TS178_2	T0328	2.70	5.1816	5.2755	294	311	105.78231292517
2IIZ_A	T0328TS178_3	T0328	2.69	-1.0840	0.1786	294	311	105.78231292517
2IIZ_A	T0328TS178_4	T0328	2.92	-0.7654	0.3024	294	311	105.78231292517
2IIZ_A	T0328TS178_5	T0328	2.72	-1.5619	0.0607	294	311	105.78231292517
2IIZ_A	T0328TS179_1	T0328	2.66	5.2347	5.3251	294	311	105.78231292517
2IIZ_A	T0328TS179_2	T0328	2.68	5.1816	5.2755	294	311	105.78231292517
2IIZ_A	T0328TS179_3	T0328	2.71	5.1816	5.2755	294	311	105.78231292517
2IIZ_A	T0328TS179_4	T0328	2.70	5.1816	5.2755	294	311	105.78231292517
2IIZ_A	T0328TS179_5	T0328	2.74	5.2347	5.3251	294	311	105.78231292517
2IIZ_A	T0328TS186_1	T0328	2.59	-1.1027	0.1725	294	278	94.5578231292517
2IIZ_A	T0328TS186_2	T0328	2.59	-2.1647	0.0069	294	254	86.3945578231292
2IIZ_A	T0328TS186_3	T0328	3.14	-1.1082	0.1707	294	177	60.2040816326531
2IIZ_A	T0328TS186_4	T0328	2.48	-1.3798	0.0963	294	245	83.3333333333333
2IIZ_A	T0328TS186_5	T0328	2.59	-0.2984	0.5446	294	259	88.0952380952381
2IIZ_A	T0328TS193_1_1	T0328	2.69	-0.5721	0.3944	294	214	72.7891156462585
2IIZ_A	T0328TS193_1_2	T0328	2.82	0.1656	0.8443	294	97	32.9931972789116
2IIZ_A	T0328TS193_2_1	T0328	2.49	-1.6437	0.0481	294	214	72.7891156462585
2IIZ_A	T0328TS193_2_2	T0328	2.92	-1.6258	0.0507	294	97	32.9931972789116
2IIZ_A	T0328TS193_3_1	T0328	3.56	-2.6484	0.0004	294	214	72.7891156462585
2IIZ_A	T0328TS193_3_2	T0328	3.02	-0.3121	0.5366	294	97	32.9931972789116
2IIZ_A	T0328TS193_4_1	T0328	2.72	-1.7107	0.0393	294	214	72.7891156462585
2IIZ_A	T0328TS193_4_2	T0328	2.36	-1.5064	0.0704	294	97	32.9931972789116
2IIZ_A	T0328TS193_5_1	T0328	2.65	-1.5768	0.0583	294	214	72.7891156462585
2IIZ_A	T0328TS193_5_2	T0328	2.06	-2.7007	0.0003	294	97	32.9931972789116
2IIZ_A	T0328TS197_1	T0328	2.83	-1.7212	0.0381	294	311	105.78231292517
2IIZ_A	T0328TS197_2	T0328	2.81	-0.8716	0.2571	294	311	105.78231292517
2IIZ_A	T0328TS197_3	T0328	3.22	3.3232	3.5474	294	311	105.78231292517
2IIZ_A	T0328TS197_4	T0328	3.09	3.2170	3.4495	294	311	105.78231292517
2IIZ_A	T0328TS197_5	T0328	2.82	-0.8185	0.2793	294	311	105.78231292517
2IIZ_A	T0328TS203_1	T0328	2.67	-1.2433	0.1304	294	311	105.78231292517
2IIZ_A	T0328TS203_2	T0328	2.06	-1.3495	0.1033	294	311	105.78231292517
2IIZ_A	T0328TS203_3	T0328	2.57	-1.4026	0.0912	294	311	105.78231292517
2IIZ_A	T0328TS203_4	T0328	2.80	-0.6061	0.3773	294	311	105.78231292517
2IIZ_A	T0328TS203_5	T0328	3.01	-0.8185	0.2793	294	311	105.78231292517
2IIZ_A	T0328TS205_1	T0328	1.75	10.9693	10.6920	294	310	105.442176870748
2IIZ_A	T0328TS205_2	T0328	1.62	12.0844	11.7360	294	310	105.442176870748
2IIZ_A	T0328TS205_3	T0328	1.59	11.8720	11.5371	294	310	105.442176870748
2IIZ_A	T0328TS205_4	T0328	1.59	11.7658	11.4377	294	307	104.421768707483
2IIZ_A	T0328TS208_1	T0328	1.71	11.5003	11.1891	294	307	104.421768707483
2IIZ_A	T0328TS208_2	T0328	1.58	12.0313	11.6863	294	307	104.421768707483
2IIZ_A	T0328TS208_3	T0328	1.61	12.0844	11.7360	294	310	105.442176870748
2IIZ_A	T0328TS208_4	T0328	1.75	11.2879	10.9902	294	306	104.081632653061
2IIZ_A	T0328TS209_1	T0328	1.57	11.8720	11.5371	294	310	105.442176870748
2IIZ_A	T0328TS209_2	T0328	1.62	12.0844	11.7360	294	310	105.442176870748
2IIZ_A	T0328TS209_3	T0328	1.56	11.9782	11.6365	294	310	105.442176870748
2IIZ_A	T0328TS209_4	T0328	1.57	11.7658	11.4377	294	307	104.421768707483
2IIZ_A	T0328TS211_1	T0328	1.57	12.0313	11.6863	294	307	104.421768707483
2IIZ_A	T0328TS211_2	T0328	1.75	11.1817	10.8908	294	306	104.081632653061
2IIZ_A	T0328TS211_3	T0328	1.57	12.0313	11.6863	294	310	105.442176870748
2IIZ_A	T0328TS211_4	T0328	1.73	11.5003	11.1891	294	307	104.421768707483
2IIZ_A	T0328TS212_1	T0328	1.68	12.0844	11.7360	294	311	105.78231292517
2IIZ_A	T0328TS213_1	T0328	1.68	12.0844	11.7360	294	311	105.78231292517
2IIZ_A	T0328TS214_1	T0328	1.76	11.9251	11.5868	294	311	105.78231292517
2IIZ_A	T0328TS239_1	T0328	1.53	11.8720	11.5371	294	303	103.061224489796
2IIZ_A	T0328TS239_2_1	T0328	1.46	9.6234	9.4318	294	181	61.5646258503401
2IIZ_A	T0328TS239_2_2	T0328	3.23	1.3585	1.7839	294	89	30.2721088435374
2IIZ_A	T0328TS239_3_1	T0328	1.49	8.9885	8.8373	294	157	53.4013605442177
2IIZ_A	T0328TS239_3_2	T0328	2.55	-0.7758	0.2978	294	148	50.3401360544218
2IIZ_A	T0328TS239_4_1	T0328	1.78	8.2913	8.1846	294	144	48.9795918367347
2IIZ_A	T0328TS239_4_2	T0328	2.65	-1.6812	0.0431	294	158	53.7414965986395
2IIZ_A	T0328TS239_5_1	T0328	1.51	5.9410	5.9852	294	80	27.2108843537415
2IIZ_A	T0328TS239_5_2	T0328	2.27	-1.5750	0.0585	294	213	72.4489795918367
2IIZ_A	T0328TS245_1	T0328	1.53	11.9782	11.6365	294	307	104.421768707483
2IIZ_A	T0328TS247_1	T0328	1.54	11.0755	10.7914	294	302	102.721088435374
2IIZ_A	T0328TS247_2	T0328	1.54	11.0755	10.7914	294	302	102.721088435374
2IIZ_A	T0328TS247_3	T0328	1.54	11.0755	10.7914	294	302	102.721088435374
2IIZ_A	T0328TS247_4	T0328	1.54	11.0755	10.7914	294	302	102.721088435374
2IIZ_A	T0328TS247_5	T0328	1.54	11.0755	10.7914	294	302	102.721088435374
2IIZ_A	T0328TS248_1	T0328	1.55	12.1375	11.7857	294	311	105.78231292517
2IIZ_A	T0328TS248_2	T0328	2.62	6.0843	6.1192	294	311	105.78231292517
2IIZ_A	T0328TS248_3	T0328	2.70	0.5621	1.1352	294	311	105.78231292517
2IIZ_A	T0328TS248_4	T0328	2.98	-0.2875	0.5510	294	311	105.78231292517
2IIZ_A	T0328TS248_5	T0328	2.73	5.8188	5.8709	294	311	105.78231292517
2IIZ_A	T0328TS249_1	T0328	1.51	11.9782	11.6365	294	311	105.78231292517
2IIZ_A	T0328TS249_2	T0328	1.67	11.9782	11.6365	294	311	105.78231292517
2IIZ_A	T0328TS249_3	T0328	1.48	12.0313	11.6863	294	311	105.78231292517
2IIZ_A	T0328TS250_1	T0328	2.15	11.5534	11.2388	294	311	105.78231292517
2IIZ_A	T0328TS250_2	T0328	2.15	11.5003	11.1891	294	311	105.78231292517
2IIZ_A	T0328TS250_3	T0328	1.99	11.7658	11.4377	294	311	105.78231292517
2IIZ_A	T0328TS250_4	T0328	1.94	11.7658	11.4377	294	311	105.78231292517
2IIZ_A	T0328TS250_5	T0328	1.62	11.9782	11.6365	294	311	105.78231292517
2IIZ_A	T0328TS261_1_1	T0328	2.68	-0.0371	0.7071	294	77	26.1904761904762
2IIZ_A	T0328TS261_1_2	T0328	3.08	-0.8523	0.2651	294	123	41.8367346938776
2IIZ_A	T0328TS261_1_3	T0328	2.26	-0.2975	0.5451	294	53	18.0272108843537
2IIZ_A	T0328TS263_1u	T0328	2.73	-0.3406	0.5200	294	311	105.78231292517
2IIZ_A	T0328TS267_1	T0328	1.55	11.9251	11.5868	294	311	105.78231292517
2IIZ_A	T0328TS267_2	T0328	1.60	11.9782	11.6365	294	311	105.78231292517
2IIZ_A	T0328TS267_3	T0328	1.82	11.9251	11.5868	294	311	105.78231292517
2IIZ_A	T0328TS267_4	T0328	1.79	11.9251	11.5868	294	311	105.78231292517
2IIZ_A	T0328TS267_5	T0328	1.54	12.0313	11.6863	294	311	105.78231292517
2IIZ_A	T0328TS268_1	T0328	2.89	-1.0840	0.1786	294	311	105.78231292517
2IIZ_A	T0328TS268_2	T0328	2.78	-0.9778	0.2159	294	311	105.78231292517
2IIZ_A	T0328TS268_3	T0328	3.05	-0.4468	0.4604	294	311	105.78231292517
2IIZ_A	T0328TS268_4	T0328	2.75	-1.2433	0.1304	294	311	105.78231292517
2IIZ_A	T0328TS268_5	T0328	2.86	-0.6592	0.3514	294	311	105.78231292517
2IIZ_A	T0328TS274_1	T0328	1.75	11.8189	11.4874	294	310	105.442176870748
2IIZ_A	T0328TS275_1	T0328	2.04	9.8543	9.6479	294	311	105.78231292517
2IIZ_A	T0328TS276_1	T0328	1.54	12.0313	11.6863	294	311	105.78231292517
2IIZ_A	T0328TS276_2	T0328	1.55	12.0844	11.7360	294	311	105.78231292517
2IIZ_A	T0328TS276_3	T0328	1.51	12.1375	11.7857	294	311	105.78231292517
2IIZ_A	T0328TS276_4	T0328	1.55	12.0313	11.6863	294	311	105.78231292517
2IIZ_A	T0328TS276_5	T0328	1.61	11.9782	11.6365	294	311	105.78231292517
2IIZ_A	T0328TS277_1	T0328	2.48	-0.7593	0.3051	294	211	71.7687074829932
2IIZ_A	T0328TS277_2	T0328	1.62	11.8189	11.4874	294	311	105.78231292517
2IIZ_A	T0328TS277_3	T0328	2.67	5.2937	5.3802	294	245	83.3333333333333
2IIZ_A	T0328TS277_4	T0328	3.08	2.9765	3.2284	294	159	54.0816326530612
2IIZ_A	T0328TS277_5	T0328	2.28	-0.9927	0.2104	294	219	74.4897959183673
2IIZ_A	T0328TS297_1	T0328	2.76	4.4913	4.6315	294	313	106.462585034014
2IIZ_A	T0328TS297_2	T0328	2.75	-0.6592	0.3514	294	313	106.462585034014
2IIZ_A	T0328TS297_3	T0328	2.83	-1.4026	0.0912	294	313	106.462585034014
2IIZ_A	T0328TS297_4	T0328	3.29	5.5002	5.5731	294	313	106.462585034014
2IIZ_A	T0328TS297_5	T0328	3.07	-1.1371	0.1615	294	313	106.462585034014
2IIZ_A	T0328TS298_1	T0328	1.58	12.0313	11.6863	294	311	105.78231292517
2IIZ_A	T0328TS298_2	T0328	1.56	12.0313	11.6863	294	307	104.421768707483
2IIZ_A	T0328TS298_3	T0328	1.60	12.0844	11.7360	294	311	105.78231292517
2IIZ_A	T0328TS298_4	T0328	1.62	12.0313	11.6863	294	307	104.421768707483
2IIZ_A	T0328TS298_5	T0328	1.58	12.1375	11.7857	294	307	104.421768707483
2IIZ_A	T0328TS302_1	T0328	1.54	11.0755	10.7914	294	302	102.721088435374
2IIZ_A	T0328TS307_1	T0328	1.85	11.8189	11.4874	294	311	105.78231292517
2IIZ_A	T0328TS307_1u	T0328	1.51	11.7127	11.3880	294	295	100.340136054422
2IIZ_A	T0328TS307_2	T0328	2.76	5.6064	5.6724	294	311	105.78231292517
2IIZ_A	T0328TS307_2u	T0328	2.17	6.9400	6.9198	294	229	77.891156462585
2IIZ_A	T0328TS307_3	T0328	2.90	5.3409	5.4243	294	311	105.78231292517
2IIZ_A	T0328TS307_3u	T0328	2.17	6.9400	6.9198	294	229	77.891156462585
2IIZ_A	T0328TS307_4	T0328	2.34	5.9781	6.0199	294	311	105.78231292517
2IIZ_A	T0328TS307_4u	T0328	1.51	11.6596	11.3383	294	296	100.680272108844
2IIZ_A	T0328TS307_5	T0328	1.90	5.8188	5.8709	294	311	105.78231292517
2IIZ_A	T0328TS307_5u	T0328	1.51	11.7127	11.3880	294	295	100.340136054422
2IIZ_A	T0328TS318_1	T0328	1.51	11.9251	11.5868	294	311	105.78231292517
2IIZ_A	T0328TS318_2	T0328	1.65	11.9251	11.5868	294	311	105.78231292517
2IIZ_A	T0328TS318_3	T0328	1.49	12.0313	11.6863	294	311	105.78231292517
2IIZ_A	T0328TS318_4	T0328	1.60	11.8189	11.4874	294	311	105.78231292517
2IIZ_A	T0328TS318_5	T0328	1.56	11.9782	11.6365	294	311	105.78231292517
2IIZ_A	T0328TS319_1	T0328	1.63	11.7127	11.3880	294	307	104.421768707483
2IIZ_A	T0328TS319_2	T0328	2.52	5.7657	5.8213	294	302	102.721088435374
2IIZ_A	T0328TS319_3	T0328	2.35	-1.9336	0.0183	294	311	105.78231292517
2IIZ_A	T0328TS319_4	T0328	2.75	-1.1371	0.1615	294	311	105.78231292517
2IIZ_A	T0328TS319_5	T0328	2.47	-0.2619	0.5663	294	177	60.2040816326531
2IIZ_A	T0328TS337_1	T0328	1.76	11.8720	11.5371	294	311	105.78231292517
2IIZ_A	T0328TS338_1	T0328	1.50	12.0313	11.6863	294	307	104.421768707483
2IIZ_A	T0328TS338_2	T0328	1.54	11.9251	11.5868	294	307	104.421768707483
2IIZ_A	T0328TS347_1	T0328	1.56	11.8189	11.4874	294	305	103.741496598639
2IIZ_A	T0328TS349_1	T0328	1.60	12.1375	11.7857	294	311	105.78231292517
2IIZ_A	T0328TS349_2	T0328	1.58	11.9782	11.6365	294	307	104.421768707483
2IIZ_A	T0328TS349_3	T0328	1.54	11.8720	11.5371	294	302	102.721088435374
2IIZ_A	T0328TS349_4	T0328	1.59	11.8720	11.5371	294	307	104.421768707483
2IIZ_A	T0328TS349_5	T0328	1.55	11.8720	11.5371	294	302	102.721088435374
2IIZ_A	T0328TS351_1	T0328	1.56	12.0313	11.6863	294	311	105.78231292517
2IIZ_A	T0328TS351_2	T0328	1.56	12.0313	11.6863	294	307	104.421768707483
2IIZ_A	T0328TS351_3	T0328	1.58	12.1375	11.7857	294	307	104.421768707483
2IIZ_A	T0328TS351_4	T0328	1.58	12.1375	11.7857	294	307	104.421768707483
2IIZ_A	T0328TS351_5	T0328	1.60	12.0844	11.7360	294	311	105.78231292517
2IIZ_A	T0328TS368_1	T0328	2.64	5.3940	5.4739	294	311	105.78231292517
2IIZ_A	T0328TS368_2	T0328	2.78	-0.2875	0.5510	294	311	105.78231292517
2IIZ_A	T0328TS368_3	T0328	2.67	-0.3937	0.4898	294	311	105.78231292517
2IIZ_A	T0328TS368_4	T0328	3.10	-0.4999	0.4319	294	311	105.78231292517
2IIZ_A	T0328TS383_1	T0328	1.49	12.0313	11.6863	294	302	102.721088435374
2IIZ_A	T0328TS389_1	T0328	1.59	11.8720	11.5371	294	311	105.78231292517
2IIZ_A	T0328TS389_2	T0328	1.57	11.5087	11.1970	294	289	98.2993197278912
2IIZ_A	T0328TS389_3	T0328	2.41	7.2768	7.2349	294	191	64.9659863945578
2IIZ_A	T0328TS389_4	T0328	2.24	-1.1540	0.1563	294	153	52.0408163265306
2IIZ_A	T0328TS389_5	T0328	2.93	3.1944	3.4287	294	96	32.6530612244898
2IIZ_A	T0328TS393_1	T0328	3.11	-0.2344	0.5828	294	311	105.78231292517
2IIZ_A	T0328TS393_2	T0328	2.73	0.7745	1.3012	294	311	105.78231292517
2IIZ_A	T0328TS393_3	T0328	2.72	-0.8185	0.2793	294	311	105.78231292517
2IIZ_A	T0328TS393_4	T0328	2.63	0.3497	0.9759	294	311	105.78231292517
2IIZ_A	T0328TS393_5	T0328	3.25	0.2966	0.9373	294	311	105.78231292517
2IIZ_A	T0328TS401_1	T0328	1.63	12.0313	11.6863	294	309	105.102040816327
2IIZ_A	T0328TS401_2	T0328	1.71	10.4914	10.2445	294	310	105.442176870748
2IIZ_A	T0328TS413_1	T0328	1.63	11.7658	11.4377	294	311	105.78231292517
2IIZ_A	T0328TS413_2	T0328	2.76	5.2347	5.3251	294	311	105.78231292517
2IIZ_A	T0328TS413_3	T0328	2.74	-0.4468	0.4604	294	311	105.78231292517
2IIZ_A	T0328TS413_4	T0328	2.90	-0.4999	0.4319	294	311	105.78231292517
2IIZ_A	T0328TS413_5	T0328	2.81	-0.6061	0.3773	294	311	105.78231292517
2IIZ_A	T0328TS414_1	T0328	1.82	11.9251	11.5868	294	311	105.78231292517
2IIZ_A	T0328TS414_2	T0328	2.93	-0.3937	0.4898	294	311	105.78231292517
2IIZ_A	T0328TS414_3	T0328	2.75	-1.4557	0.0801	294	311	105.78231292517
2IIZ_A	T0328TS414_4	T0328	2.76	5.0223	5.1267	294	311	105.78231292517
2IIZ_A	T0328TS414_5	T0328	2.83	-1.2433	0.1304	294	311	105.78231292517
2IIZ_A	T0328TS415_1	T0328	1.54	11.7658	11.4377	294	311	105.78231292517
2IIZ_A	T0328TS415_2	T0328	2.75	5.2878	5.3747	294	311	105.78231292517
2IIZ_A	T0328TS415_3	T0328	2.89	-0.7654	0.3024	294	311	105.78231292517
2IIZ_A	T0328TS415_4	T0328	2.76	-0.1813	0.6153	294	311	105.78231292517
2IIZ_A	T0328TS415_5	T0328	3.10	-0.3937	0.4898	294	311	105.78231292517
2IIZ_A	T0328TS416_1	T0328	1.67	11.8189	11.4874	294	311	105.78231292517
2IIZ_A	T0328TS418_1	T0328	1.68	12.0844	11.7360	294	311	105.78231292517
2IIZ_A	T0328TS420_1	T0328	1.54	11.0755	10.7914	294	302	102.721088435374
2IIZ_A	T0328TS427_1	T0328	3.08	-0.2344	0.5828	294	311	105.78231292517
2IIZ_A	T0328TS427_2	T0328	2.22	-1.2433	0.1304	294	311	105.78231292517
2IIZ_A	T0328TS427_3	T0328	1.60	11.7658	11.4377	294	311	105.78231292517
2IIZ_A	T0328TS427_4	T0328	2.86	0.2435	0.8992	294	311	105.78231292517
2IIZ_A	T0328TS427_5	T0328	2.89	-0.3937	0.4898	294	311	105.78231292517
2IIZ_A	T0328TS435_1	T0328	1.63	11.3941	11.0897	294	311	105.78231292517
2IIZ_A	T0328TS435_2	T0328	2.52	6.0312	6.0695	294	311	105.78231292517
2IIZ_A	T0328TS435_3	T0328	2.60	-0.1282	0.6485	294	311	105.78231292517
2IIZ_A	T0328TS435_4	T0328	2.68	-0.2344	0.5828	294	311	105.78231292517
2IIZ_A	T0328TS435_5	T0328	2.70	5.7126	5.7716	294	311	105.78231292517
2IIZ_A	T0328TS439_1	T0328	1.66	11.9782	11.6365	294	311	105.78231292517
2IIZ_A	T0328TS464_1	T0328	2.57	-0.6592	0.3514	294	311	105.78231292517
2IIZ_A	T0328TS464_2_1	T0328	2.78	-0.6704	0.3461	294	97	32.9931972789116
2IIZ_A	T0328TS464_2_2	T0328	nan	-4.7834	-0.0000	294	30	10.2040816326531
2IIZ_A	T0328TS464_3	T0328	3.22	-0.6061	0.3773	294	311	105.78231292517
2IIZ_A	T0328TS464_4	T0328	2.30	-1.2433	0.1304	294	311	105.78231292517
2IIZ_A	T0328TS464_5	T0328	2.78	0.1904	0.8616	294	311	105.78231292517
2IIZ_A	T0328TS468_1	T0328	3.01	-0.2400	0.5794	294	107	36.3945578231293
2IIZ_A	T0328TS469_1	T0328	2.83	-1.5619	0.0607	294	307	104.421768707483
2IIZ_A	T0328TS469_2	T0328	2.95	-1.1768	0.1494	294	261	88.7755102040816
2IIZ_A	T0328TS469_3	T0328	3.08	-1.5020	0.0712	294	288	97.9591836734694
2IIZ_A	T0328TS469_4	T0328	2.60	-1.2278	0.1347	294	188	63.9455782312925
2IIZ_A	T0328TS469_5	T0328	2.18	-1.0309	0.1967	294	311	105.78231292517
2IIZ_A	T0328TS474_1	T0328	2.42	-2.0441	0.0118	294	272	92.5170068027211
2IIZ_A	T0328TS490_1	T0328	1.61	11.6065	11.2885	294	311	105.78231292517
2IIZ_A	T0328TS494_1	T0328	1.79	11.6065	11.2885	294	302	102.721088435374
2IIZ_A	T0328TS511_1	T0328	2.88	-0.8185	0.2793	294	311	105.78231292517
2IIZ_A	T0328TS511_2	T0328	2.45	-0.7123	0.3264	294	311	105.78231292517
2IIZ_A	T0328TS511_3	T0328	2.59	-1.3495	0.1033	294	311	105.78231292517
2IIZ_A	T0328TS511_4	T0328	3.19	-0.8185	0.2793	294	311	105.78231292517
2IIZ_A	T0328TS511_5	T0328	2.82	-0.2344	0.5828	294	311	105.78231292517
2IIZ_A	T0328TS536_1	T0328	1.52	11.9782	11.6365	294	311	105.78231292517
2IIZ_A	T0328TS536_2	T0328	2.37	5.3409	5.4243	294	311	105.78231292517
2IIZ_A	T0328TS536_3	T0328	2.61	-1.1371	0.1615	294	311	105.78231292517
2IIZ_A	T0328TS536_4	T0328	2.75	-1.4557	0.0801	294	311	105.78231292517
2IIZ_A	T0328TS536_5	T0328	2.36	-1.4557	0.0801	294	311	105.78231292517
2IIZ_A	T0328TS550_1	T0328	2.07	8.7412	8.6059	294	223	75.8503401360544
2IIZ_A	T0328TS550_2	T0328	2.37	-1.0010	0.2074	294	129	43.8775510204082
2IIZ_A	T0328TS550_3	T0328	2.53	-1.0609	0.1864	294	124	42.1768707482993
2IIZ_A	T0328TS550_4	T0328	2.76	0.8968	1.3994	294	126	42.8571428571429
2IIZ_A	T0328TS556_1	T0328	1.52	12.0844	11.7360	294	311	105.78231292517
2IIZ_A	T0328TS556_2	T0328	1.51	12.0313	11.6863	294	311	105.78231292517
2IIZ_A	T0328TS556_3	T0328	1.75	12.1906	11.8354	294	311	105.78231292517
2IIZ_A	T0328TS556_4	T0328	1.75	11.9251	11.5868	294	311	105.78231292517
2IIZ_A	T0328TS556_5	T0328	1.50	11.8720	11.5371	294	311	105.78231292517
2IIZ_A	T0328TS568_1	T0328	1.55	12.1375	11.7857	294	310	105.442176870748
2IIZ_A	T0328TS568_2	T0328	1.72	11.9251	11.5868	294	310	105.442176870748
2IIZ_A	T0328TS568_3	T0328	1.53	11.9251	11.5868	294	310	105.442176870748
2IIZ_A	T0328TS568_4	T0328	1.74	11.9251	11.5868	294	311	105.78231292517
2IIZ_A	T0328TS568_5	T0328	1.58	12.1375	11.7857	294	307	104.421768707483
2IIZ_A	T0328TS599_1	T0328	2.78	0.5090	1.0947	294	311	105.78231292517
2IIZ_A	T0328TS599_2	T0328	2.79	-0.3937	0.4898	294	311	105.78231292517
2IIZ_A	T0328TS599_3	T0328	2.99	-0.0751	0.6824	294	311	105.78231292517
2IIZ_A	T0328TS599_4	T0328	3.08	0.0842	0.7881	294	311	105.78231292517
2IIZ_A	T0328TS599_5	T0328	2.69	0.4028	1.0151	294	311	105.78231292517
2IIZ_A	T0328TS609_1	T0328	1.54	12.1375	11.7857	294	311	105.78231292517
2IIZ_A	T0328TS609_2	T0328	1.92	11.8189	11.4874	294	311	105.78231292517
2IIZ_A	T0328TS609_3	T0328	1.60	11.7658	11.4377	294	311	105.78231292517
2IIZ_A	T0328TS609_4	T0328	1.58	12.0313	11.6863	294	311	105.78231292517
2IIZ_A	T0328TS609_5	T0328	1.55	11.8189	11.4874	294	311	105.78231292517
2IIZ_A	T0328TS651_1	T0328	1.77	11.0755	10.7914	294	311	105.78231292517
2IIZ_A	T0328TS654_1	T0328	1.63	11.7658	11.4377	294	311	105.78231292517
2IIZ_A	T0328TS658_1	T0328	1.78	12.0313	11.6863	294	310	105.442176870748
2IIZ_A	T0328TS664_1	T0328	1.63	11.9782	11.6365	294	311	105.78231292517
2IIZ_A	T0328TS664_2	T0328	1.64	11.9782	11.6365	294	311	105.78231292517
2IIZ_A	T0328TS664_3	T0328	1.63	11.9782	11.6365	294	311	105.78231292517
2IIZ_A	T0328TS664_4	T0328	1.57	12.1906	11.8354	294	311	105.78231292517
2IIZ_A	T0328TS664_5	T0328	1.49	11.7658	11.4377	294	302	102.721088435374
2IIZ_A	T0328TS671_1	T0328	1.55	12.0313	11.6863	294	311	105.78231292517
2IIZ_A	T0328TS671_2	T0328	1.53	11.9782	11.6365	294	311	105.78231292517
2IIZ_A	T0328TS671_3	T0328	1.59	12.0313	11.6863	294	311	105.78231292517
2IIZ_A	T0328TS671_4	T0328	1.55	12.1375	11.7857	294	311	105.78231292517
2IIZ_A	T0328TS671_5	T0328	1.54	11.8720	11.5371	294	311	105.78231292517
2IIZ_A	T0328TS675_1	T0328	1.55	12.0844	11.7360	294	311	105.78231292517
2IIZ_A	T0328TS675_2	T0328	1.54	12.0844	11.7360	294	311	105.78231292517
2IIZ_A	T0328TS675_3	T0328	1.54	12.0844	11.7360	294	311	105.78231292517
2IIZ_A	T0328TS675_4	T0328	1.59	11.9251	11.5868	294	307	104.421768707483
2IIZ_A	T0328TS675_5	T0328	1.79	11.8720	11.5371	294	310	105.442176870748
2IIZ_A	T0328TS677_1	T0328	1.61	11.6065	11.2885	294	311	105.78231292517
2IIZ_A	T0328TS698_1	T0328	1.77	11.0755	10.7914	294	311	105.78231292517
2IIZ_A	T0328TS705_1	T0328	2.45	-0.7965	0.2887	294	190	64.6258503401361
2IIZ_A	T0328TS706_1	T0328	1.55	11.9782	11.6365	294	311	105.78231292517
2IIZ_A	T0328TS706_2	T0328	2.81	-0.7654	0.3024	294	311	105.78231292517
2IIZ_A	T0328TS728_1	T0328	1.53	11.9782	11.6365	294	311	105.78231292517
2IIZ_A	T0328TS728_2	T0328	2.77	-1.3495	0.1033	294	311	105.78231292517
2IIZ_A	T0328TS728_3	T0328	2.41	-1.4026	0.0912	294	311	105.78231292517
2IIZ_A	T0328TS728_4	T0328	2.68	-0.7123	0.3264	294	311	105.78231292517
2IIZ_A	T0328TS728_5	T0328	2.69	-1.1902	0.1455	294	311	105.78231292517
RT0328TS193_1	RT0328TS193_2	T0328	2.86	-1.8447	0.0253	311	311	100
RT0328TS193_1	RT0328TS193_3	T0328	2.80	-1.5098	0.0698	311	311	100
RT0328TS193_1	RT0328TS193_4	T0328	3.36	-2.1795	0.0064	311	311	100
RT0328TS193_1	RT0328TS193_5	T0328	2.64	-1.3758	0.0972	311	311	100
RT0328TS193_1	RT0328TS239_2	T0328	2.65	-1.7312	0.0369	311	270	86.8167202572347
RT0328TS193_1	RT0328TS239_3	T0328	2.76	-1.5106	0.0696	311	305	98.0707395498392
RT0328TS193_1	RT0328TS239_4	T0328	2.39	-1.0136	0.2028	311	302	97.1061093247588
RT0328TS193_1	RT0328TS239_5	T0328	2.57	0.1663	0.8447	311	293	94.2122186495177
RT0328TS193_1	RT0328TS261_1	T0328	2.90	-1.4510	0.0810	311	253	81.3504823151125
RT0328TS193_1	RT0328TS464_2	T0328	2.63	-1.1481	0.1581	311	127	40.8360128617363
RT0328TS193_1	T0328AL044_1	T0328	2.29	-1.3899	0.0940	311	72	23.1511254019293
RT0328TS193_1	T0328AL170_1	T0328	2.84	-1.0410	0.1932	311	325	104.501607717042
RT0328TS193_1	T0328AL242_1	T0328	2.95	-0.9070	0.2429	311	325	104.501607717042
RT0328TS193_1	T0328AL242_2	T0328	2.90	-1.9116	0.0199	311	242	77.8135048231511
RT0328TS193_1	T0328AL242_3	T0328	2.89	-1.5768	0.0583	311	308	99.0353697749196
RT0328TS193_1	T0328AL242_4	T0328	2.96	-0.7731	0.2990	311	306	98.3922829581994
RT0328TS193_1	T0328AL242_5	T0328	2.57	-1.1082	0.1707	311	177	56.9131832797428
RT0328TS193_1	T0328AL243_1	T0328	2.93	-1.0410	0.1932	311	333	107.073954983923
RT0328TS193_1	T0328AL257_1	T0328	2.93	-1.0410	0.1932	311	331	106.430868167203
RT0328TS193_1	T0328AL257_2	T0328	3.13	-1.6437	0.0481	311	289	92.9260450160772
RT0328TS193_1	T0328AL257_3	T0328	3.01	-1.5098	0.0698	311	300	96.4630225080386
RT0328TS193_1	T0328AL257_4	T0328	2.58	-0.9070	0.2429	311	225	72.3472668810289
RT0328TS193_1	T0328AL257_5	T0328	2.82	-0.0363	0.7076	311	276	88.7459807073955
RT0328TS193_1	T0328AL316_1	T0328	2.93	-1.0410	0.1932	311	331	106.430868167203
RT0328TS193_1	T0328AL316_2	T0328	3.13	-1.6437	0.0481	311	289	92.9260450160772
RT0328TS193_1	T0328AL316_3	T0328	3.01	-1.5098	0.0698	311	300	96.4630225080386
RT0328TS193_1	T0328AL316_4	T0328	2.58	-0.9070	0.2429	311	225	72.3472668810289
RT0328TS193_1	T0328AL316_5	T0328	2.82	-0.0363	0.7076	311	276	88.7459807073955
RT0328TS193_1	T0328AL333_1	T0328	2.29	-1.3089	0.1132	311	263	84.5659163987138
RT0328TS193_1	T0328AL333_2	T0328	2.24	-1.7833	0.0311	311	167	53.6977491961415
RT0328TS193_1	T0328AL333_3	T0328	3.08	-2.0903	0.0097	311	147	47.2668810289389
RT0328TS193_1	T0328AL333_4	T0328	2.49	-1.7881	0.0307	311	67	21.5434083601286
RT0328TS193_1	T0328AL333_5	T0328	3.21	-1.6639	0.0453	311	125	40.1929260450161
RT0328TS193_1	T0328AL380_1	T0328	2.93	-1.0410	0.1932	311	327	105.144694533762
RT0328TS193_1	T0328AL381_1	T0328	2.90	-0.6391	0.3611	311	334	107.395498392283
RT0328TS193_1	T0328AL381_2	T0328	2.99	-1.9682	0.0160	311	194	62.379421221865
RT0328TS193_1	T0328AL381_3	T0328	2.24	-0.2866	0.5516	311	58	18.6495176848875
RT0328TS193_1	T0328AL381_4	T0328	2.74	0.1214	0.8136	311	66	21.2218649517685
RT0328TS193_1	T0328AL381_5	T0328	3.23	0.2858	0.9296	311	30	9.64630225080386
RT0328TS193_1	T0328TS004_1	T0328	2.82	-1.1749	0.1500	311	311	100
RT0328TS193_1	T0328TS004_2	T0328	2.87	-0.3712	0.5025	311	311	100
RT0328TS193_1	T0328TS004_3	T0328	2.80	-1.3758	0.0972	311	311	100
RT0328TS193_1	T0328TS004_4	T0328	2.74	-1.1749	0.1500	311	311	100
RT0328TS193_1	T0328TS004_5	T0328	2.92	-1.0410	0.1932	311	311	100
RT0328TS193_1	T0328TS005_1	T0328	3.01	-0.7731	0.2990	311	311	100
RT0328TS193_1	T0328TS010_1	T0328	3.21	-1.0410	0.1932	311	311	100
RT0328TS193_1	T0328TS010_2	T0328	2.56	-1.1079	0.1708	311	311	100
RT0328TS193_1	T0328TS010_3	T0328	2.56	-1.1079	0.1708	311	311	100
RT0328TS193_1	T0328TS010_4	T0328	2.53	-0.8400	0.2702	311	311	100
RT0328TS193_1	T0328TS010_5	T0328	2.62	-1.4428	0.0827	311	276	88.7459807073955
RT0328TS193_1	T0328TS013_1	T0328	2.98	-1.0410	0.1932	311	311	100
RT0328TS193_1	T0328TS018_1	T0328	2.70	-1.0410	0.1932	311	311	100
RT0328TS193_1	T0328TS018_2	T0328	2.75	-1.1749	0.1500	311	311	100
RT0328TS193_1	T0328TS018_3	T0328	2.77	-1.1079	0.1708	311	311	100
RT0328TS193_1	T0328TS018_4	T0328	3.09	-1.1749	0.1500	311	311	100
RT0328TS193_1	T0328TS018_5	T0328	2.76	-1.1079	0.1708	311	311	100
RT0328TS193_1	T0328TS020_1	T0328	2.46	-1.7777	0.0317	311	311	100
RT0328TS193_1	T0328TS020_2	T0328	2.46	-1.7777	0.0317	311	311	100
RT0328TS193_1	T0328TS020_3	T0328	2.89	-0.9070	0.2429	311	311	100
RT0328TS193_1	T0328TS020_4	T0328	2.46	-1.7777	0.0317	311	311	100
RT0328TS193_1	T0328TS020_5	T0328	2.46	-1.7777	0.0317	311	311	100
RT0328TS193_1	T0328TS021_1	T0328	2.84	-1.7107	0.0393	311	306	98.3922829581994
RT0328TS193_1	T0328TS021_2	T0328	2.99	-2.1795	0.0064	311	298	95.8199356913183
RT0328TS193_1	T0328TS021_3	T0328	2.89	-0.9070	0.2429	311	308	99.0353697749196
RT0328TS193_1	T0328TS021_4	T0328	2.60	-1.2419	0.1308	311	269	86.4951768488746
RT0328TS193_1	T0328TS022_1	T0328	2.99	-2.1795	0.0064	311	298	95.8199356913183
RT0328TS193_1	T0328TS022_2	T0328	2.73	-1.6437	0.0481	311	231	74.2765273311897
RT0328TS193_1	T0328TS022_3	T0328	3.19	-1.3089	0.1132	311	311	100
RT0328TS193_1	T0328TS022_4	T0328	3.08	-0.8400	0.2702	311	311	100
RT0328TS193_1	T0328TS022_5	T0328	2.79	-1.9116	0.0199	311	269	86.4951768488746
RT0328TS193_1	T0328TS024_1	T0328	2.95	-1.0410	0.1932	311	311	100
RT0328TS193_1	T0328TS024_2	T0328	2.86	-1.1749	0.1500	311	311	100
RT0328TS193_1	T0328TS024_3	T0328	2.84	-0.3042	0.5412	311	311	100
RT0328TS193_1	T0328TS024_4	T0328	2.96	-1.1079	0.1708	311	311	100
RT0328TS193_1	T0328TS024_5	T0328	2.86	-1.0410	0.1932	311	311	100
RT0328TS193_1	T0328TS025_1	T0328	2.98	-0.5052	0.4291	311	311	100
RT0328TS193_1	T0328TS025_2	T0328	2.94	-0.8400	0.2702	311	311	100
RT0328TS193_1	T0328TS025_3	T0328	2.97	-0.5721	0.3944	311	311	100
RT0328TS193_1	T0328TS025_4	T0328	2.63	-0.9740	0.2173	311	311	100
RT0328TS193_1	T0328TS025_5	T0328	2.90	-1.1079	0.1708	311	311	100
RT0328TS193_1	T0328TS026_1	T0328	2.71	-1.3089	0.1132	311	311	100
RT0328TS193_1	T0328TS026_2	T0328	2.91	-1.1749	0.1500	311	311	100
RT0328TS193_1	T0328TS026_3	T0328	3.17	-1.1749	0.1500	311	311	100
RT0328TS193_1	T0328TS026_4	T0328	2.98	-0.9740	0.2173	311	311	100
RT0328TS193_1	T0328TS026_5	T0328	2.75	-0.8400	0.2702	311	311	100
RT0328TS193_1	T0328TS027_1	T0328	3.06	-1.1079	0.1708	311	311	100
RT0328TS193_1	T0328TS027_2	T0328	2.98	-1.1079	0.1708	311	311	100
RT0328TS193_1	T0328TS027_3	T0328	2.85	-1.4428	0.0827	311	311	100
RT0328TS193_1	T0328TS027_4	T0328	3.06	-1.1079	0.1708	311	311	100
RT0328TS193_1	T0328TS027_5	T0328	2.98	-1.0410	0.1932	311	311	100
RT0328TS193_1	T0328TS028_1	T0328	2.75	-0.8400	0.2702	311	311	100
RT0328TS193_1	T0328TS028_2	T0328	2.89	-0.5052	0.4291	311	311	100
RT0328TS193_1	T0328TS028_3	T0328	2.94	-0.4382	0.4651	311	287	92.2829581993569
RT0328TS193_1	T0328TS028_4	T0328	2.96	-0.6391	0.3611	311	221	71.0610932475884
RT0328TS193_1	T0328TS028_5	T0328	3.01	-0.9740	0.2173	311	311	100
RT0328TS193_1	T0328TS029_1	T0328	3.01	-0.9740	0.2173	311	311	100
RT0328TS193_1	T0328TS029_2	T0328	2.76	-1.3758	0.0972	311	311	100
RT0328TS193_1	T0328TS029_3	T0328	2.98	-1.0410	0.1932	311	311	100
RT0328TS193_1	T0328TS029_4	T0328	3.00	-1.1079	0.1708	311	311	100
RT0328TS193_1	T0328TS029_5	T0328	2.98	-1.0410	0.1932	311	311	100
RT0328TS193_1	T0328TS034_1	T0328	2.71	-1.2419	0.1308	311	311	100
RT0328TS193_1	T0328TS034_2	T0328	3.10	-1.2419	0.1308	311	311	100
RT0328TS193_1	T0328TS034_3	T0328	2.92	-1.3758	0.0972	311	311	100
RT0328TS193_1	T0328TS034_4	T0328	2.80	-1.0410	0.1932	311	311	100
RT0328TS193_1	T0328TS034_5	T0328	3.16	-1.2419	0.1308	311	311	100
RT0328TS193_1	T0328TS035_1	T0328	2.43	-1.7107	0.0393	311	311	100
RT0328TS193_1	T0328TS035_2	T0328	2.68	-1.5768	0.0583	311	311	100
RT0328TS193_1	T0328TS035_3	T0328	2.38	-1.3089	0.1132	311	311	100
RT0328TS193_1	T0328TS035_4	T0328	2.84	-1.1749	0.1500	311	311	100
RT0328TS193_1	T0328TS035_5	T0328	2.25	-1.9116	0.0199	311	311	100
RT0328TS193_1	T0328TS038_1	T0328	2.81	-1.2419	0.1308	311	311	100
RT0328TS193_1	T0328TS038_2	T0328	2.74	-1.1749	0.1500	311	311	100
RT0328TS193_1	T0328TS038_3	T0328	2.92	-1.3758	0.0972	311	311	100
RT0328TS193_1	T0328TS046_1	T0328	2.77	-1.3758	0.0972	311	307	98.7138263665595
RT0328TS193_1	T0328TS046_2	T0328	2.89	-0.9070	0.2429	311	307	98.7138263665595
RT0328TS193_1	T0328TS046_3	T0328	2.65	-1.7107	0.0393	311	302	97.1061093247588
RT0328TS193_1	T0328TS046_4	T0328	2.74	-1.1749	0.1500	311	308	99.0353697749196
RT0328TS193_1	T0328TS046_5	T0328	2.74	-1.1749	0.1500	311	311	100
RT0328TS193_1	T0328TS047_1	T0328	2.92	-1.0410	0.1932	311	311	100
RT0328TS193_1	T0328TS047_2	T0328	2.74	-1.1749	0.1500	311	311	100
RT0328TS193_1	T0328TS047_3	T0328	2.80	-1.3758	0.0972	311	311	100
RT0328TS193_1	T0328TS047_4	T0328	2.87	-0.3712	0.5025	311	311	100
RT0328TS193_1	T0328TS047_5	T0328	2.82	-1.1749	0.1500	311	311	100
RT0328TS193_1	T0328TS050_1	T0328	2.92	-1.0410	0.1932	311	311	100
RT0328TS193_1	T0328TS050_2	T0328	2.77	-1.1079	0.1708	311	311	100
RT0328TS193_1	T0328TS050_3	T0328	2.98	-0.5052	0.4291	311	311	100
RT0328TS193_1	T0328TS050_4	T0328	2.90	-0.6391	0.3611	311	303	97.427652733119
RT0328TS193_1	T0328TS050_5	T0328	2.80	-1.2419	0.1308	311	311	100
RT0328TS193_1	T0328TS054_1	T0328	2.87	-1.1749	0.1500	311	311	100
RT0328TS193_1	T0328TS060_1	T0328	2.56	-1.9116	0.0199	311	311	100
RT0328TS193_1	T0328TS060_2	T0328	2.03	-2.1795	0.0064	311	311	100
RT0328TS193_1	T0328TS060_3	T0328	2.81	-1.5098	0.0698	311	311	100
RT0328TS193_1	T0328TS060_4	T0328	2.80	-1.1749	0.1500	311	311	100
RT0328TS193_1	T0328TS060_5	T0328	2.84	-1.7777	0.0317	311	311	100
RT0328TS193_1	T0328TS063_1	T0328	2.83	-1.2419	0.1308	311	311	100
RT0328TS193_1	T0328TS063_2	T0328	2.87	-1.7107	0.0393	311	271	87.1382636655948
RT0328TS193_1	T0328TS063_3	T0328	2.81	-0.5052	0.4291	311	311	100
RT0328TS193_1	T0328TS069_1	T0328	2.11	-2.6359	0.0004	311	38	12.2186495176849
RT0328TS193_1	T0328TS071_1	T0328	2.77	-1.3758	0.0972	311	311	100
RT0328TS193_1	T0328TS071_3	T0328	2.72	-1.3089	0.1132	311	311	100
RT0328TS193_1	T0328TS074_1	T0328	2.78	-1.1079	0.1708	311	307	98.7138263665595
RT0328TS193_1	T0328TS074_2	T0328	2.97	-1.0410	0.1932	311	307	98.7138263665595
RT0328TS193_1	T0328TS074_3	T0328	2.68	-1.1749	0.1500	311	307	98.7138263665595
RT0328TS193_1	T0328TS074_4	T0328	2.93	-1.0410	0.1932	311	307	98.7138263665595
RT0328TS193_1	T0328TS083_1	T0328	2.26	-1.5098	0.0698	311	288	92.604501607717
RT0328TS193_1	T0328TS083_2	T0328	2.11	-1.9786	0.0154	311	254	81.6720257234727
RT0328TS193_1	T0328TS083_3	T0328	2.59	-1.3961	0.0926	311	171	54.983922829582
RT0328TS193_1	T0328TS083_4	T0328	2.32	-1.7777	0.0317	311	307	98.7138263665595
RT0328TS193_1	T0328TS083_5	T0328	2.68	-1.7107	0.0393	311	268	86.1736334405145
RT0328TS193_1	T0328TS087_1	T0328	2.76	-0.7061	0.3293	311	311	100
RT0328TS193_1	T0328TS087_2	T0328	2.79	-1.1749	0.1500	311	311	100
RT0328TS193_1	T0328TS087_3	T0328	2.79	-1.3089	0.1132	311	311	100
RT0328TS193_1	T0328TS087_4	T0328	2.79	-1.1749	0.1500	311	311	100
RT0328TS193_1	T0328TS087_5	T0328	2.74	-0.8400	0.2702	311	311	100
RT0328TS193_1	T0328TS091_1	T0328	2.92	-1.1079	0.1708	311	311	100
RT0328TS193_1	T0328TS091_2	T0328	2.97	-1.1079	0.1708	311	311	100
RT0328TS193_1	T0328TS091_3	T0328	2.77	-1.3758	0.0972	311	311	100
RT0328TS193_1	T0328TS091_4	T0328	2.53	-0.6391	0.3611	311	311	100
RT0328TS193_1	T0328TS091_5	T0328	2.98	-0.6391	0.3611	311	311	100
RT0328TS193_1	T0328TS092_1	T0328	2.97	-1.1079	0.1708	311	311	100
RT0328TS193_1	T0328TS092_2	T0328	2.53	-0.6391	0.3611	311	311	100
RT0328TS193_1	T0328TS092_3	T0328	2.42	-1.4428	0.0827	311	311	100
RT0328TS193_1	T0328TS092_4	T0328	2.81	-0.7061	0.3293	311	311	100
RT0328TS193_1	T0328TS092_5	T0328	2.64	-1.8447	0.0253	311	311	100
RT0328TS193_1	T0328TS102_1	T0328	2.93	-1.0410	0.1932	311	305	98.0707395498392
RT0328TS193_1	T0328TS102_2	T0328	2.60	-2.0420	0.0119	311	199	63.9871382636656
RT0328TS193_1	T0328TS102_3	T0328	2.88	-1.2419	0.1308	311	246	79.0996784565916
RT0328TS193_1	T0328TS102_4	T0328	2.46	-1.6576	0.0462	311	182	58.5209003215434
RT0328TS193_1	T0328TS102_5	T0328	2.93	-0.5763	0.3923	311	178	57.2347266881029
RT0328TS193_1	T0328TS103_1	T0328	2.92	-1.0410	0.1932	311	311	100
RT0328TS193_1	T0328TS103_2	T0328	2.93	-1.0410	0.1932	311	304	97.7491961414791
RT0328TS193_1	T0328TS105_1	T0328	2.81	-1.2419	0.1308	311	311	100
RT0328TS193_1	T0328TS105_2	T0328	2.80	-1.2419	0.1308	311	311	100
RT0328TS193_1	T0328TS105_3	T0328	2.79	-1.0410	0.1932	311	311	100
RT0328TS193_1	T0328TS105_4	T0328	2.81	-1.1079	0.1708	311	311	100
RT0328TS193_1	T0328TS105_5	T0328	2.89	-0.7731	0.2990	311	311	100
RT0328TS193_1	T0328TS113_1	T0328	2.89	-1.3758	0.0972	311	311	100
RT0328TS193_1	T0328TS113_2	T0328	3.15	-1.3089	0.1132	311	311	100
RT0328TS193_1	T0328TS113_3	T0328	2.59	-1.3089	0.1132	311	311	100
RT0328TS193_1	T0328TS113_4	T0328	3.12	-1.0410	0.1932	311	310	99.6784565916399
RT0328TS193_1	T0328TS113_5	T0328	2.59	-1.3089	0.1132	311	311	100
RT0328TS193_1	T0328TS125_1	T0328	2.84	-0.7061	0.3293	311	311	100
RT0328TS193_1	T0328TS125_1u	T0328	2.84	-1.0410	0.1932	311	296	95.1768488745981
RT0328TS193_1	T0328TS125_2	T0328	2.72	-0.6391	0.3611	311	311	100
RT0328TS193_1	T0328TS125_2u	T0328	2.84	-1.0410	0.1932	311	296	95.1768488745981
RT0328TS193_1	T0328TS125_3u	T0328	2.54	-1.1079	0.1708	311	295	94.8553054662379
RT0328TS193_1	T0328TS125_4u	T0328	2.77	-1.6961	0.0411	311	164	52.7331189710611
RT0328TS193_1	T0328TS125_5u	T0328	2.77	-1.6961	0.0411	311	164	52.7331189710611
RT0328TS193_1	T0328TS132_1	T0328	3.08	-1.3089	0.1132	311	311	100
RT0328TS193_1	T0328TS135_1	T0328	2.82	-1.1079	0.1708	311	311	100
RT0328TS193_1	T0328TS135_2	T0328	2.61	-1.1749	0.1500	311	311	100
RT0328TS193_1	T0328TS136_1	T0328	2.67	-1.4428	0.0827	311	311	100
RT0328TS193_1	T0328TS136_2	T0328	2.79	-1.1079	0.1708	311	311	100
RT0328TS193_1	T0328TS136_3	T0328	2.56	-1.1079	0.1708	311	311	100
RT0328TS193_1	T0328TS136_4	T0328	2.79	-1.6437	0.0481	311	311	100
RT0328TS193_1	T0328TS136_5	T0328	2.70	-1.5768	0.0583	311	311	100
RT0328TS193_1	T0328TS137_1	T0328	2.66	-1.4428	0.0827	311	311	100
RT0328TS193_1	T0328TS137_2	T0328	2.75	-1.7107	0.0393	311	311	100
RT0328TS193_1	T0328TS137_3	T0328	3.15	-1.3089	0.1132	311	311	100
RT0328TS193_1	T0328TS137_4	T0328	2.76	-1.8447	0.0253	311	311	100
RT0328TS193_1	T0328TS137_5	T0328	2.41	-1.7107	0.0393	311	311	100
RT0328TS193_1	T0328TS139_1	T0328	2.76	-1.8447	0.0253	311	311	100
RT0328TS193_1	T0328TS139_2	T0328	3.15	-1.3089	0.1132	311	311	100
RT0328TS193_1	T0328TS139_3	T0328	2.91	-1.5098	0.0698	311	311	100
RT0328TS193_1	T0328TS139_4	T0328	2.66	-0.3712	0.5025	311	311	100
RT0328TS193_1	T0328TS139_5	T0328	2.99	-1.7777	0.0317	311	311	100
RT0328TS193_1	T0328TS168_1	T0328	3.09	-0.9070	0.2429	311	311	100
RT0328TS193_1	T0328TS168_2	T0328	2.17	-1.3089	0.1132	311	311	100
RT0328TS193_1	T0328TS168_3	T0328	3.05	-0.8400	0.2702	311	311	100
RT0328TS193_1	T0328TS168_4	T0328	2.59	-1.0410	0.1932	311	311	100
RT0328TS193_1	T0328TS168_5	T0328	2.72	-0.4382	0.4651	311	311	100
RT0328TS193_1	T0328TS178_1	T0328	2.26	-1.2419	0.1308	311	311	100
RT0328TS193_1	T0328TS178_2	T0328	2.42	-1.0410	0.1932	311	311	100
RT0328TS193_1	T0328TS178_3	T0328	2.32	-1.4428	0.0827	311	311	100
RT0328TS193_1	T0328TS178_4	T0328	2.87	-1.1749	0.1500	311	311	100
RT0328TS193_1	T0328TS178_5	T0328	2.96	-0.8400	0.2702	311	311	100
RT0328TS193_1	T0328TS179_1	T0328	2.26	-1.2419	0.1308	311	311	100
RT0328TS193_1	T0328TS179_2	T0328	2.26	-1.2419	0.1308	311	311	100
RT0328TS193_1	T0328TS179_3	T0328	2.41	-1.1079	0.1708	311	311	100
RT0328TS193_1	T0328TS179_4	T0328	2.42	-1.0410	0.1932	311	311	100
RT0328TS193_1	T0328TS179_5	T0328	2.26	-1.2419	0.1308	311	311	100
RT0328TS193_1	T0328TS186_1	T0328	2.57	-1.6437	0.0481	311	278	89.3890675241158
RT0328TS193_1	T0328TS186_2	T0328	2.48	-2.0456	0.0117	311	254	81.6720257234727
RT0328TS193_1	T0328TS186_3	T0328	2.32	-1.5699	0.0594	311	177	56.9131832797428
RT0328TS193_1	T0328TS186_4	T0328	2.33	-1.5768	0.0583	311	245	78.7781350482315
RT0328TS193_1	T0328TS186_5	T0328	2.87	-1.8447	0.0253	311	259	83.2797427652733
RT0328TS193_1	T0328TS193_1_1	T0328	0.00	11.2824	10.9850	311	214	68.8102893890675
RT0328TS193_1	T0328TS193_1_2	T0328	2.45	-2.1036	0.0091	311	97	31.1897106109325
RT0328TS193_1	T0328TS193_2_1	T0328	2.86	-1.8447	0.0253	311	214	68.8102893890675
RT0328TS193_1	T0328TS193_2_2	T0328	2.46	-1.3870	0.0947	311	97	31.1897106109325
RT0328TS193_1	T0328TS193_3_1	T0328	2.80	-1.5098	0.0698	311	214	68.8102893890675
RT0328TS193_1	T0328TS193_3_2	T0328	2.43	-1.7453	0.0353	311	97	31.1897106109325
RT0328TS193_1	T0328TS193_4_1	T0328	3.36	-2.1795	0.0064	311	214	68.8102893890675
RT0328TS193_1	T0328TS193_4_2	T0328	2.54	-1.3870	0.0947	311	97	31.1897106109325
RT0328TS193_1	T0328TS193_5_1	T0328	2.64	-1.3758	0.0972	311	214	68.8102893890675
RT0328TS193_1	T0328TS193_5_2	T0328	3.18	-2.9396	0.0000	311	97	31.1897106109325
RT0328TS193_1	T0328TS197_1	T0328	2.65	-1.7107	0.0393	311	311	100
RT0328TS193_1	T0328TS197_2	T0328	2.70	-0.3042	0.5412	311	311	100
RT0328TS193_1	T0328TS197_3	T0328	2.58	-1.8447	0.0253	311	311	100
RT0328TS193_1	T0328TS197_4	T0328	2.58	-1.8447	0.0253	311	311	100
RT0328TS193_1	T0328TS197_5	T0328	2.70	-0.3042	0.5412	311	311	100
RT0328TS193_1	T0328TS203_1	T0328	2.57	-1.5098	0.0698	311	311	100
RT0328TS193_1	T0328TS203_2	T0328	2.58	-1.5098	0.0698	311	311	100
RT0328TS193_1	T0328TS203_3	T0328	2.60	-1.3758	0.0972	311	311	100
RT0328TS193_1	T0328TS203_4	T0328	2.72	-1.7777	0.0317	311	311	100
RT0328TS193_1	T0328TS203_5	T0328	3.20	-1.1079	0.1708	311	311	100
RT0328TS193_1	T0328TS205_1	T0328	2.74	-1.1079	0.1708	311	310	99.6784565916399
RT0328TS193_1	T0328TS205_2	T0328	2.98	-1.1079	0.1708	311	310	99.6784565916399
RT0328TS193_1	T0328TS205_3	T0328	2.83	-1.3089	0.1132	311	310	99.6784565916399
RT0328TS193_1	T0328TS205_4	T0328	2.77	-1.1079	0.1708	311	307	98.7138263665595
RT0328TS193_1	T0328TS208_1	T0328	2.46	-1.8447	0.0253	311	307	98.7138263665595
RT0328TS193_1	T0328TS208_2	T0328	2.93	-1.1079	0.1708	311	307	98.7138263665595
RT0328TS193_1	T0328TS208_3	T0328	2.96	-1.7107	0.0393	311	310	99.6784565916399
RT0328TS193_1	T0328TS208_4	T0328	2.76	-1.1079	0.1708	311	306	98.3922829581994
RT0328TS193_1	T0328TS209_1	T0328	2.83	-1.3089	0.1132	311	310	99.6784565916399
RT0328TS193_1	T0328TS209_2	T0328	2.95	-1.1079	0.1708	311	310	99.6784565916399
RT0328TS193_1	T0328TS209_3	T0328	2.87	-1.1749	0.1500	311	310	99.6784565916399
RT0328TS193_1	T0328TS209_4	T0328	2.76	-1.1079	0.1708	311	307	98.7138263665595
RT0328TS193_1	T0328TS211_1	T0328	2.93	-1.1079	0.1708	311	307	98.7138263665595
RT0328TS193_1	T0328TS211_2	T0328	2.76	-1.1079	0.1708	311	306	98.3922829581994
RT0328TS193_1	T0328TS211_3	T0328	2.94	-1.1079	0.1708	311	310	99.6784565916399
RT0328TS193_1	T0328TS211_4	T0328	2.75	-1.4428	0.0827	311	307	98.7138263665595
RT0328TS193_1	T0328TS212_1	T0328	2.95	-1.1749	0.1500	311	311	100
RT0328TS193_1	T0328TS213_1	T0328	2.95	-1.1749	0.1500	311	311	100
RT0328TS193_1	T0328TS214_1	T0328	2.97	-1.0410	0.1932	311	311	100
RT0328TS193_1	T0328TS239_1	T0328	2.93	-1.0410	0.1932	311	303	97.427652733119
RT0328TS193_1	T0328TS239_2_1	T0328	2.65	-1.7312	0.0369	311	181	58.1993569131833
RT0328TS193_1	T0328TS239_2_2	T0328	2.64	-1.8211	0.0274	311	89	28.6173633440514
RT0328TS193_1	T0328TS239_3_1	T0328	2.76	-1.5106	0.0696	311	157	50.4823151125402
RT0328TS193_1	T0328TS239_3_2	T0328	2.71	-1.1266	0.1648	311	148	47.588424437299
RT0328TS193_1	T0328TS239_4_1	T0328	2.39	-1.0136	0.2028	311	144	46.3022508038585
RT0328TS193_1	T0328TS239_4_2	T0328	2.88	-1.5140	0.0690	311	158	50.8038585209003
RT0328TS193_1	T0328TS239_5_1	T0328	2.57	0.1663	0.8447	311	80	25.7234726688103
RT0328TS193_1	T0328TS239_5_2	T0328	2.93	-1.7766	0.0318	311	213	68.4887459807074
RT0328TS193_1	T0328TS245_1	T0328	2.93	-1.0410	0.1932	311	307	98.7138263665595
RT0328TS193_1	T0328TS247_1	T0328	2.90	-1.1749	0.1500	311	302	97.1061093247588
RT0328TS193_1	T0328TS247_2	T0328	2.90	-1.1749	0.1500	311	302	97.1061093247588
RT0328TS193_1	T0328TS247_3	T0328	2.90	-1.1749	0.1500	311	302	97.1061093247588
RT0328TS193_1	T0328TS247_4	T0328	2.90	-1.1749	0.1500	311	302	97.1061093247588
RT0328TS193_1	T0328TS247_5	T0328	2.90	-1.1749	0.1500	311	302	97.1061093247588
RT0328TS193_1	T0328TS248_1	T0328	2.77	-1.2419	0.1308	311	311	100
RT0328TS193_1	T0328TS248_2	T0328	2.74	-1.1079	0.1708	311	311	100
RT0328TS193_1	T0328TS248_3	T0328	2.99	-0.3042	0.5412	311	311	100
RT0328TS193_1	T0328TS248_4	T0328	3.13	-1.5768	0.0583	311	311	100
RT0328TS193_1	T0328TS248_5	T0328	2.60	-0.5052	0.4291	311	311	100
RT0328TS193_1	T0328TS249_1	T0328	2.81	-1.1079	0.1708	311	311	100
RT0328TS193_1	T0328TS249_2	T0328	2.93	-1.0410	0.1932	311	311	100
RT0328TS193_1	T0328TS249_3	T0328	2.73	-1.1079	0.1708	311	311	100
RT0328TS193_1	T0328TS250_1	T0328	2.99	-0.9740	0.2173	311	311	100
RT0328TS193_1	T0328TS250_2	T0328	2.89	-1.3089	0.1132	311	311	100
RT0328TS193_1	T0328TS250_3	T0328	2.54	-0.8400	0.2702	311	311	100
RT0328TS193_1	T0328TS250_4	T0328	2.90	-0.8400	0.2702	311	311	100
RT0328TS193_1	T0328TS250_5	T0328	2.57	-1.3758	0.0972	311	311	100
RT0328TS193_1	T0328TS261_1_1	T0328	2.90	-1.4510	0.0810	311	77	24.7588424437299
RT0328TS193_1	T0328TS261_1_2	T0328	2.69	-1.4547	0.0803	311	123	39.5498392282958
RT0328TS193_1	T0328TS261_1_3	T0328	3.10	-0.4833	0.4407	311	53	17.0418006430868
RT0328TS193_1	T0328TS263_1u	T0328	2.93	-2.1795	0.0064	311	311	100
RT0328TS193_1	T0328TS267_1	T0328	2.80	-1.2419	0.1308	311	311	100
RT0328TS193_1	T0328TS267_2	T0328	2.45	-1.1749	0.1500	311	311	100
RT0328TS193_1	T0328TS267_3	T0328	3.07	-1.3758	0.0972	311	311	100
RT0328TS193_1	T0328TS267_4	T0328	2.92	-0.5721	0.3944	311	311	100
RT0328TS193_1	T0328TS267_5	T0328	2.76	-1.2419	0.1308	311	311	100
RT0328TS193_1	T0328TS268_1	T0328	2.04	-1.9116	0.0199	311	311	100
RT0328TS193_1	T0328TS268_2	T0328	2.92	-0.9740	0.2173	311	311	100
RT0328TS193_1	T0328TS268_3	T0328	2.37	-0.7731	0.2990	311	311	100
RT0328TS193_1	T0328TS268_4	T0328	3.05	-0.3042	0.5412	311	311	100
RT0328TS193_1	T0328TS268_5	T0328	3.01	-0.7731	0.2990	311	311	100
RT0328TS193_1	T0328TS274_1	T0328	2.78	-1.3758	0.0972	311	310	99.6784565916399
RT0328TS193_1	T0328TS275_1	T0328	2.60	-0.7061	0.3293	311	311	100
RT0328TS193_1	T0328TS276_1	T0328	2.98	-1.0410	0.1932	311	311	100
RT0328TS193_1	T0328TS276_2	T0328	3.02	-1.3089	0.1132	311	311	100
RT0328TS193_1	T0328TS276_3	T0328	3.01	-1.3089	0.1132	311	311	100
RT0328TS193_1	T0328TS276_4	T0328	2.84	-1.1079	0.1708	311	311	100
RT0328TS193_1	T0328TS276_5	T0328	3.09	-1.3758	0.0972	311	311	100
RT0328TS193_1	T0328TS277_1	T0328	2.82	-1.3683	0.0989	311	211	67.8456591639871
RT0328TS193_1	T0328TS277_2	T0328	3.08	-1.0410	0.1932	311	311	100
RT0328TS193_1	T0328TS277_3	T0328	2.87	-0.5721	0.3944	311	245	78.7781350482315
RT0328TS193_1	T0328TS277_4	T0328	3.04	-1.0180	0.2013	311	159	51.1254019292604
RT0328TS193_1	T0328TS277_5	T0328	2.54	-1.2419	0.1308	311	219	70.4180064308682
RT0328TS193_1	T0328TS297_1	T0328	2.72	-1.0410	0.1932	311	313	100.64308681672
RT0328TS193_1	T0328TS297_2	T0328	2.87	-0.9740	0.2173	311	313	100.64308681672
RT0328TS193_1	T0328TS297_3	T0328	2.83	-0.7061	0.3293	311	313	100.64308681672
RT0328TS193_1	T0328TS297_4	T0328	2.63	-1.3758	0.0972	311	313	100.64308681672
RT0328TS193_1	T0328TS297_5	T0328	2.54	-1.7777	0.0317	311	313	100.64308681672
RT0328TS193_1	T0328TS298_1	T0328	2.77	-0.9070	0.2429	311	311	100
RT0328TS193_1	T0328TS298_2	T0328	2.84	-0.6391	0.3611	311	307	98.7138263665595
RT0328TS193_1	T0328TS298_3	T0328	2.80	-1.2419	0.1308	311	311	100
RT0328TS193_1	T0328TS298_4	T0328	3.09	-1.0410	0.1932	311	307	98.7138263665595
RT0328TS193_1	T0328TS298_5	T0328	2.61	-1.4428	0.0827	311	307	98.7138263665595
RT0328TS193_1	T0328TS302_1	T0328	2.90	-1.1749	0.1500	311	302	97.1061093247588
RT0328TS193_1	T0328TS307_1	T0328	2.92	-0.8400	0.2702	311	311	100
RT0328TS193_1	T0328TS307_1u	T0328	2.54	-1.1079	0.1708	311	295	94.8553054662379
RT0328TS193_1	T0328TS307_2	T0328	2.80	-0.3042	0.5412	311	311	100
RT0328TS193_1	T0328TS307_2u	T0328	2.73	-1.3758	0.0972	311	229	73.6334405144695
RT0328TS193_1	T0328TS307_3	T0328	2.68	-1.0410	0.1932	311	311	100
RT0328TS193_1	T0328TS307_3u	T0328	2.73	-1.3758	0.0972	311	229	73.6334405144695
RT0328TS193_1	T0328TS307_4	T0328	2.64	-1.4428	0.0827	311	311	100
RT0328TS193_1	T0328TS307_4u	T0328	2.84	-1.0410	0.1932	311	296	95.1768488745981
RT0328TS193_1	T0328TS307_5	T0328	2.90	-1.5098	0.0698	311	311	100
RT0328TS193_1	T0328TS307_5u	T0328	2.54	-1.1079	0.1708	311	295	94.8553054662379
RT0328TS193_1	T0328TS318_1	T0328	2.79	-1.1749	0.1500	311	311	100
RT0328TS193_1	T0328TS318_2	T0328	2.74	-1.3758	0.0972	311	311	100
RT0328TS193_1	T0328TS318_3	T0328	3.31	-1.1079	0.1708	311	311	100
RT0328TS193_1	T0328TS318_4	T0328	2.78	-1.1749	0.1500	311	311	100
RT0328TS193_1	T0328TS318_5	T0328	2.75	-1.1079	0.1708	311	311	100
RT0328TS193_1	T0328TS319_1	T0328	2.78	-1.3758	0.0972	311	307	98.7138263665595
RT0328TS193_1	T0328TS319_2	T0328	2.93	-0.6391	0.3611	311	302	97.1061093247588
RT0328TS193_1	T0328TS319_3	T0328	3.05	-1.5098	0.0698	311	311	100
RT0328TS193_1	T0328TS319_4	T0328	2.86	-1.7107	0.0393	311	311	100
RT0328TS193_1	T0328TS319_5	T0328	2.88	-1.9546	0.0169	311	177	56.9131832797428
RT0328TS193_1	T0328TS337_1	T0328	2.81	-1.2419	0.1308	311	311	100
RT0328TS193_1	T0328TS338_1	T0328	2.74	-1.2419	0.1308	311	307	98.7138263665595
RT0328TS193_1	T0328TS338_2	T0328	2.77	-1.1079	0.1708	311	307	98.7138263665595
RT0328TS193_1	T0328TS347_1	T0328	2.78	-1.3758	0.0972	311	305	98.0707395498392
RT0328TS193_1	T0328TS349_1	T0328	2.61	-1.4428	0.0827	311	311	100
RT0328TS193_1	T0328TS349_2	T0328	2.82	-1.2419	0.1308	311	307	98.7138263665595
RT0328TS193_1	T0328TS349_3	T0328	2.60	-1.2419	0.1308	311	302	97.1061093247588
RT0328TS193_1	T0328TS349_4	T0328	2.80	-1.3758	0.0972	311	307	98.7138263665595
RT0328TS193_1	T0328TS349_5	T0328	3.11	-1.1079	0.1708	311	302	97.1061093247588
RT0328TS193_1	T0328TS351_1	T0328	2.86	-0.8400	0.2702	311	311	100
RT0328TS193_1	T0328TS351_2	T0328	2.84	-0.6391	0.3611	311	307	98.7138263665595
RT0328TS193_1	T0328TS351_3	T0328	2.61	-1.4428	0.0827	311	307	98.7138263665595
RT0328TS193_1	T0328TS351_4	T0328	2.61	-1.4428	0.0827	311	307	98.7138263665595
RT0328TS193_1	T0328TS351_5	T0328	2.80	-1.2419	0.1308	311	311	100
RT0328TS193_1	T0328TS368_1	T0328	2.48	-1.5768	0.0583	311	311	100
RT0328TS193_1	T0328TS368_2	T0328	2.70	-1.1749	0.1500	311	311	100
RT0328TS193_1	T0328TS368_3	T0328	2.76	-0.2373	0.5811	311	311	100
RT0328TS193_1	T0328TS368_4	T0328	2.57	-1.1749	0.1500	311	311	100
RT0328TS193_1	T0328TS383_1	T0328	2.93	-1.0410	0.1932	311	302	97.1061093247588
RT0328TS193_1	T0328TS389_1	T0328	2.98	-0.9740	0.2173	311	311	100
RT0328TS193_1	T0328TS389_2	T0328	2.98	-1.0410	0.1932	311	289	92.9260450160772
RT0328TS193_1	T0328TS389_3	T0328	2.96	-0.8017	0.2865	311	191	61.4147909967846
RT0328TS193_1	T0328TS389_4	T0328	2.42	-1.7532	0.0344	311	153	49.1961414790997
RT0328TS193_1	T0328TS389_5	T0328	2.91	-0.5360	0.4129	311	96	30.8681672025723
RT0328TS193_1	T0328TS393_1	T0328	3.09	-0.9070	0.2429	311	311	100
RT0328TS193_1	T0328TS393_2	T0328	2.17	-1.3089	0.1132	311	311	100
RT0328TS193_1	T0328TS393_3	T0328	3.05	-0.8400	0.2702	311	311	100
RT0328TS193_1	T0328TS393_4	T0328	2.59	-1.0410	0.1932	311	311	100
RT0328TS193_1	T0328TS393_5	T0328	2.72	-0.4382	0.4651	311	311	100
RT0328TS193_1	T0328TS401_1	T0328	2.87	-1.0410	0.1932	311	309	99.3569131832797
RT0328TS193_1	T0328TS401_2	T0328	2.73	-1.3758	0.0972	311	310	99.6784565916399
RT0328TS193_1	T0328TS413_1	T0328	2.57	-0.5721	0.3944	311	311	100
RT0328TS193_1	T0328TS413_2	T0328	2.23	-1.2419	0.1308	311	311	100
RT0328TS193_1	T0328TS413_3	T0328	2.92	-0.3712	0.5025	311	311	100
RT0328TS193_1	T0328TS413_4	T0328	2.85	-1.2419	0.1308	311	311	100
RT0328TS193_1	T0328TS413_5	T0328	3.00	-0.2373	0.5811	311	311	100
RT0328TS193_1	T0328TS414_1	T0328	3.07	-1.3758	0.0972	311	311	100
RT0328TS193_1	T0328TS414_2	T0328	2.36	-1.7107	0.0393	311	311	100
RT0328TS193_1	T0328TS414_3	T0328	1.86	-1.7107	0.0393	311	311	100
RT0328TS193_1	T0328TS414_4	T0328	2.31	-1.9116	0.0199	311	311	100
RT0328TS193_1	T0328TS414_5	T0328	2.96	-1.1749	0.1500	311	311	100
RT0328TS193_1	T0328TS415_1	T0328	3.07	-0.4382	0.4651	311	311	100
RT0328TS193_1	T0328TS415_2	T0328	2.30	-1.4428	0.0827	311	311	100
RT0328TS193_1	T0328TS415_3	T0328	2.71	-1.7777	0.0317	311	311	100
RT0328TS193_1	T0328TS415_4	T0328	2.65	-1.0410	0.1932	311	311	100
RT0328TS193_1	T0328TS415_5	T0328	2.91	-1.1749	0.1500	311	311	100
RT0328TS193_1	T0328TS416_1	T0328	2.90	-1.0410	0.1932	311	311	100
RT0328TS193_1	T0328TS418_1	T0328	2.95	-1.1749	0.1500	311	311	100
RT0328TS193_1	T0328TS420_1	T0328	2.90	-1.1749	0.1500	311	302	97.1061093247588
RT0328TS193_1	T0328TS427_1	T0328	2.88	-1.4428	0.0827	311	311	100
RT0328TS193_1	T0328TS427_2	T0328	2.69	-1.5768	0.0583	311	311	100
RT0328TS193_1	T0328TS427_3	T0328	2.24	-1.7777	0.0317	311	311	100
RT0328TS193_1	T0328TS427_4	T0328	2.77	-1.0410	0.1932	311	311	100
RT0328TS193_1	T0328TS427_5	T0328	2.74	-1.3758	0.0972	311	311	100
RT0328TS193_1	T0328TS435_1	T0328	2.80	-1.3089	0.1132	311	311	100
RT0328TS193_1	T0328TS435_2	T0328	2.82	-1.7107	0.0393	311	311	100
RT0328TS193_1	T0328TS435_3	T0328	2.50	-1.5768	0.0583	311	311	100
RT0328TS193_1	T0328TS435_4	T0328	2.28	-2.0456	0.0117	311	311	100
RT0328TS193_1	T0328TS435_5	T0328	2.81	-1.6437	0.0481	311	311	100
RT0328TS193_1	T0328TS439_1	T0328	2.83	-1.0410	0.1932	311	311	100
RT0328TS193_1	T0328TS464_1	T0328	2.67	-0.9740	0.2173	311	311	100
RT0328TS193_1	T0328TS464_2_1	T0328	2.63	-1.1481	0.1581	311	97	31.1897106109325
RT0328TS193_1	T0328TS464_2_2	T0328	1.61	-2.5304	0.0009	311	30	9.64630225080386
RT0328TS193_1	T0328TS464_3	T0328	2.87	-1.4428	0.0827	311	311	100
RT0328TS193_1	T0328TS464_4	T0328	2.51	-1.3089	0.1132	311	311	100
RT0328TS193_1	T0328TS464_5	T0328	2.93	-0.7061	0.3293	311	311	100
RT0328TS193_1	T0328TS468_1	T0328	2.57	-1.2405	0.1312	311	107	34.4051446945338
RT0328TS193_1	T0328TS469_1	T0328	2.57	-1.5768	0.0583	311	307	98.7138263665595
RT0328TS193_1	T0328TS469_2	T0328	2.82	-0.6391	0.3611	311	261	83.9228295819936
RT0328TS193_1	T0328TS469_3	T0328	2.93	-1.0410	0.1932	311	288	92.604501607717
RT0328TS193_1	T0328TS469_4	T0328	2.94	-1.1541	0.1563	311	188	60.4501607717042
RT0328TS193_1	T0328TS469_5	T0328	3.10	-1.2419	0.1308	311	311	100
RT0328TS193_1	T0328TS474_1	T0328	2.56	-2.0456	0.0117	311	272	87.459807073955
RT0328TS193_1	T0328TS490_1	T0328	2.56	-0.5721	0.3944	311	311	100
RT0328TS193_1	T0328TS494_1	T0328	2.59	-1.1749	0.1500	311	302	97.1061093247588
RT0328TS193_1	T0328TS511_1	T0328	2.34	-1.1079	0.1708	311	311	100
RT0328TS193_1	T0328TS511_2	T0328	2.40	-1.2419	0.1308	311	311	100
RT0328TS193_1	T0328TS511_3	T0328	1.68	-1.8447	0.0253	311	311	100
RT0328TS193_1	T0328TS511_4	T0328	3.16	-0.6391	0.3611	311	311	100
RT0328TS193_1	T0328TS511_5	T0328	2.60	-0.7061	0.3293	311	311	100
RT0328TS193_1	T0328TS536_1	T0328	2.37	-1.3089	0.1132	311	311	100
RT0328TS193_1	T0328TS536_2	T0328	2.32	-0.9070	0.2429	311	311	100
RT0328TS193_1	T0328TS536_3	T0328	2.68	-1.1079	0.1708	311	311	100
RT0328TS193_1	T0328TS536_4	T0328	3.17	-1.9116	0.0199	311	311	100
RT0328TS193_1	T0328TS536_5	T0328	2.93	-1.6437	0.0481	311	311	100
RT0328TS193_1	T0328TS550_1	T0328	2.52	-1.1749	0.1500	311	223	71.7041800643087
RT0328TS193_1	T0328TS550_2	T0328	2.64	-1.6797	0.0432	311	129	41.4790996784566
RT0328TS193_1	T0328TS550_3	T0328	3.08	-1.3603	0.1008	311	124	39.871382636656
RT0328TS193_1	T0328TS550_4	T0328	2.56	-1.9639	0.0163	311	126	40.5144694533762
RT0328TS193_1	T0328TS556_1	T0328	2.90	-1.1749	0.1500	311	311	100
RT0328TS193_1	T0328TS556_2	T0328	2.90	-1.1749	0.1500	311	311	100
RT0328TS193_1	T0328TS556_3	T0328	2.90	-1.1079	0.1708	311	311	100
RT0328TS193_1	T0328TS556_4	T0328	2.75	-1.1079	0.1708	311	311	100
RT0328TS193_1	T0328TS556_5	T0328	2.81	-1.2419	0.1308	311	311	100
RT0328TS193_1	T0328TS568_1	T0328	2.76	-1.1749	0.1500	311	310	99.6784565916399
RT0328TS193_1	T0328TS568_2	T0328	3.15	-1.0410	0.1932	311	310	99.6784565916399
RT0328TS193_1	T0328TS568_3	T0328	2.87	-0.5052	0.4291	311	310	99.6784565916399
RT0328TS193_1	T0328TS568_4	T0328	3.10	-1.1079	0.1708	311	311	100
RT0328TS193_1	T0328TS568_5	T0328	2.61	-1.4428	0.0827	311	307	98.7138263665595
RT0328TS193_1	T0328TS599_1	T0328	2.90	-1.1749	0.1500	311	311	100
RT0328TS193_1	T0328TS599_2	T0328	2.50	-1.2419	0.1308	311	311	100
RT0328TS193_1	T0328TS599_3	T0328	2.35	-1.6437	0.0481	311	311	100
RT0328TS193_1	T0328TS599_4	T0328	2.69	-1.3089	0.1132	311	311	100
RT0328TS193_1	T0328TS599_5	T0328	2.64	-1.4428	0.0827	311	311	100
RT0328TS193_1	T0328TS609_1	T0328	2.77	-1.1079	0.1708	311	311	100
RT0328TS193_1	T0328TS609_2	T0328	2.77	-1.1079	0.1708	311	311	100
RT0328TS193_1	T0328TS609_3	T0328	2.85	-0.4382	0.4651	311	311	100
RT0328TS193_1	T0328TS609_4	T0328	2.77	-1.1079	0.1708	311	311	100
RT0328TS193_1	T0328TS609_5	T0328	2.91	-0.6391	0.3611	311	311	100
RT0328TS193_1	T0328TS651_1	T0328	2.90	-1.1749	0.1500	311	311	100
RT0328TS193_1	T0328TS654_1	T0328	2.57	-0.5721	0.3944	311	311	100
RT0328TS193_1	T0328TS658_1	T0328	2.78	-1.3758	0.0972	311	310	99.6784565916399
RT0328TS193_1	T0328TS664_1	T0328	3.12	-1.3089	0.1132	311	311	100
RT0328TS193_1	T0328TS664_2	T0328	2.68	-1.1749	0.1500	311	311	100
RT0328TS193_1	T0328TS664_3	T0328	3.09	-1.3089	0.1132	311	311	100
RT0328TS193_1	T0328TS664_4	T0328	2.82	-1.3758	0.0972	311	311	100
RT0328TS193_1	T0328TS664_5	T0328	2.90	-1.1749	0.1500	311	302	97.1061093247588
RT0328TS193_1	T0328TS671_1	T0328	2.94	-1.1079	0.1708	311	311	100
RT0328TS193_1	T0328TS671_2	T0328	3.02	-1.6437	0.0481	311	311	100
RT0328TS193_1	T0328TS671_3	T0328	2.88	-1.1079	0.1708	311	311	100
RT0328TS193_1	T0328TS671_4	T0328	2.63	-1.3758	0.0972	311	311	100
RT0328TS193_1	T0328TS671_5	T0328	2.83	-1.2419	0.1308	311	311	100
RT0328TS193_1	T0328TS675_1	T0328	2.68	-1.4428	0.0827	311	311	100
RT0328TS193_1	T0328TS675_2	T0328	2.96	-1.3089	0.1132	311	311	100
RT0328TS193_1	T0328TS675_3	T0328	2.46	-1.4428	0.0827	311	311	100
RT0328TS193_1	T0328TS675_4	T0328	2.75	-1.3758	0.0972	311	307	98.7138263665595
RT0328TS193_1	T0328TS675_5	T0328	2.83	-1.1749	0.1500	311	310	99.6784565916399
RT0328TS193_1	T0328TS677_1	T0328	2.56	-0.5721	0.3944	311	311	100
RT0328TS193_1	T0328TS698_1	T0328	2.90	-1.1749	0.1500	311	311	100
RT0328TS193_1	T0328TS705_1	T0328	2.59	-1.6002	0.0546	311	190	61.0932475884244
RT0328TS193_1	T0328TS706_1	T0328	3.02	-1.1749	0.1500	311	311	100
RT0328TS193_1	T0328TS706_2	T0328	2.45	-1.2419	0.1308	311	311	100
RT0328TS193_1	T0328TS728_1	T0328	2.92	-1.1079	0.1708	311	311	100
RT0328TS193_1	T0328TS728_2	T0328	2.53	-0.6391	0.3611	311	311	100
RT0328TS193_1	T0328TS728_3	T0328	2.98	-0.6391	0.3611	311	311	100
RT0328TS193_1	T0328TS728_4	T0328	2.81	-1.6437	0.0481	311	311	100
RT0328TS193_1	T0328TS728_5	T0328	2.74	-1.5768	0.0583	311	311	100
RT0328TS193_2	RT0328TS193_3	T0328	2.54	-1.6437	0.0481	311	311	100
RT0328TS193_2	RT0328TS193_4	T0328	2.97	-1.3758	0.0972	311	311	100
RT0328TS193_2	RT0328TS193_5	T0328	2.67	-1.7777	0.0317	311	311	100
RT0328TS193_2	RT0328TS239_2	T0328	2.71	-1.2770	0.1214	311	270	86.8167202572347
RT0328TS193_2	RT0328TS239_3	T0328	3.31	-1.1746	0.1501	311	305	98.0707395498392
RT0328TS193_2	RT0328TS239_4	T0328	2.34	-1.7294	0.0371	311	302	97.1061093247588
RT0328TS193_2	RT0328TS239_5	T0328	2.39	-1.3462	0.1041	311	293	94.2122186495177
RT0328TS193_2	RT0328TS261_1	T0328	1.59	-2.5822	0.0006	311	253	81.3504823151125
RT0328TS193_2	RT0328TS464_2	T0328	2.77	-1.5064	0.0704	311	127	40.8360128617363
RT0328TS193_2	T0328AL044_1	T0328	2.60	-1.0929	0.1757	311	72	23.1511254019293
RT0328TS193_2	T0328AL170_1	T0328	2.87	-1.4428	0.0827	311	325	104.501607717042
RT0328TS193_2	T0328AL242_1	T0328	2.80	-0.7061	0.3293	311	325	104.501607717042
RT0328TS193_2	T0328AL242_2	T0328	3.40	-2.0456	0.0117	311	242	77.8135048231511
RT0328TS193_2	T0328AL242_3	T0328	2.33	-1.7777	0.0317	311	308	99.0353697749196
RT0328TS193_2	T0328AL242_4	T0328	2.74	-1.1079	0.1708	311	306	98.3922829581994
RT0328TS193_2	T0328AL242_5	T0328	1.96	-1.8007	0.0294	311	177	56.9131832797428
RT0328TS193_2	T0328AL243_1	T0328	2.35	-1.8447	0.0253	311	333	107.073954983923
RT0328TS193_2	T0328AL257_1	T0328	3.00	-0.9740	0.2173	311	331	106.430868167203
RT0328TS193_2	T0328AL257_2	T0328	2.79	-1.7107	0.0393	311	289	92.9260450160772
RT0328TS193_2	T0328AL257_3	T0328	2.72	-1.3089	0.1132	311	300	96.4630225080386
RT0328TS193_2	T0328AL257_4	T0328	1.86	-1.9786	0.0154	311	225	72.3472668810289
RT0328TS193_2	T0328AL257_5	T0328	2.31	-1.6437	0.0481	311	276	88.7459807073955
RT0328TS193_2	T0328AL316_1	T0328	3.00	-0.9740	0.2173	311	331	106.430868167203
RT0328TS193_2	T0328AL316_2	T0328	2.79	-1.7107	0.0393	311	289	92.9260450160772
RT0328TS193_2	T0328AL316_3	T0328	2.72	-1.3089	0.1132	311	300	96.4630225080386
RT0328TS193_2	T0328AL316_4	T0328	1.86	-1.9786	0.0154	311	225	72.3472668810289
RT0328TS193_2	T0328AL316_5	T0328	2.31	-1.6437	0.0481	311	276	88.7459807073955
RT0328TS193_2	T0328AL333_1	T0328	3.16	-0.7061	0.3293	311	263	84.5659163987138
RT0328TS193_2	T0328AL333_2	T0328	2.82	-1.3016	0.1150	311	167	53.6977491961415
RT0328TS193_2	T0328AL333_3	T0328	2.73	-1.7378	0.0361	311	147	47.2668810289389
RT0328TS193_2	T0328AL333_4	T0328	2.65	-0.3794	0.4979	311	67	21.5434083601286
RT0328TS193_2	T0328AL333_5	T0328	2.47	-1.6639	0.0453	311	125	40.1929260450161
RT0328TS193_2	T0328AL380_1	T0328	3.00	-0.9740	0.2173	311	327	105.144694533762
RT0328TS193_2	T0328AL381_1	T0328	3.00	-0.9740	0.2173	311	334	107.395498392283
RT0328TS193_2	T0328AL381_2	T0328	2.73	-1.8243	0.0271	311	194	62.379421221865
RT0328TS193_2	T0328AL381_3	T0328	2.78	-0.9823	0.2142	311	58	18.6495176848875
RT0328TS193_2	T0328AL381_4	T0328	3.65	-2.7271	0.0002	311	66	21.2218649517685
RT0328TS193_2	T0328AL381_5	T0328	nan	-4.7834	-0.0000	311	30	9.64630225080386
RT0328TS193_2	T0328TS004_1	T0328	2.87	-0.7061	0.3293	311	311	100
RT0328TS193_2	T0328TS004_2	T0328	3.16	-2.0456	0.0117	311	311	100
RT0328TS193_2	T0328TS004_3	T0328	2.96	-1.3758	0.0972	311	311	100
RT0328TS193_2	T0328TS004_4	T0328	2.84	-1.1079	0.1708	311	311	100
RT0328TS193_2	T0328TS004_5	T0328	2.52	-1.2419	0.1308	311	311	100
RT0328TS193_2	T0328TS005_1	T0328	2.87	-1.1079	0.1708	311	311	100
RT0328TS193_2	T0328TS010_1	T0328	2.41	-1.8447	0.0253	311	311	100
RT0328TS193_2	T0328TS010_2	T0328	2.41	-1.8447	0.0253	311	311	100
[truncated: 118,295 more rows]
