# Supplementary material for: Addressing the Role of Conformational Diversity in Protein Structure Prediction
Source: PLoS One. 2016 May 9;11(5):e0154923. doi: 10.1371/journal.pone.0154923 (PMC4861349; doi:10.1371/journal.pone.0154923)
Supplement: S1 Dataset — (GZ) [file pone.0154923.s002.gz › Palopoli-Monzon_2016_SI/Structural_alignments/SET_CASP/rmsd_mammoth_T0188.out.cov]

T0188	1O13_A	T0188	0.00	8.2439	8.1403	107	105	98.1308411214953
T0188	1T3V-10_A	T0188	1.39	8.2084	8.1071	107	124	115.88785046729
T0188	1T3V-11_A	T0188	1.46	7.9861	7.8989	107	124	115.88785046729
T0188	1T3V-12_A	T0188	1.37	8.2084	8.1071	107	124	115.88785046729
T0188	1T3V-13_A	T0188	1.26	8.0973	8.0030	107	124	115.88785046729
T0188	1T3V-14_A	T0188	1.14	8.0973	8.0030	107	124	115.88785046729
T0188	1T3V-15_A	T0188	1.36	8.2084	8.1071	107	124	115.88785046729
T0188	1T3V-16_A	T0188	1.44	7.8750	7.7949	107	124	115.88785046729
T0188	1T3V-17_A	T0188	1.50	7.8750	7.7949	107	124	115.88785046729
T0188	1T3V-18_A	T0188	1.25	8.2084	8.1071	107	124	115.88785046729
T0188	1T3V-19_A	T0188	1.40	8.0973	8.0030	107	124	115.88785046729
T0188	1T3V-1_A	T0188	1.39	8.2084	8.1071	107	124	115.88785046729
T0188	1T3V-20_A	T0188	1.43	7.8750	7.7949	107	124	115.88785046729
T0188	1T3V-21_A	T0188	1.31	8.2084	8.1071	107	124	115.88785046729
T0188	1T3V-22_A	T0188	1.42	8.0973	8.0030	107	124	115.88785046729
T0188	1T3V-2_A	T0188	1.30	8.2084	8.1071	107	124	115.88785046729
T0188	1T3V-3_A	T0188	1.42	8.0973	8.0030	107	124	115.88785046729
T0188	1T3V-4_A	T0188	1.41	8.0973	8.0030	107	124	115.88785046729
T0188	1T3V-5_A	T0188	1.39	8.2084	8.1071	107	124	115.88785046729
T0188	1T3V-6_A	T0188	1.45	7.9861	7.8989	107	124	115.88785046729
T0188	1T3V-7_A	T0188	1.24	8.3196	8.2111	107	124	115.88785046729
T0188	1T3V-8_A	T0188	1.34	8.0973	8.0030	107	124	115.88785046729
T0188	1T3V-9_A	T0188	1.34	8.0973	8.0030	107	124	115.88785046729
T0188	T0188AL025_1	T0188	2.04	7.3191	7.2746	107	122	114.018691588785
T0188	T0188AL025_2	T0188	2.46	0.2047	0.8717	107	123	114.953271028037
T0188	T0188AL025_3	T0188	2.54	-1.3124	0.1123	107	89	83.1775700934579
T0188	T0188AL025_4	T0188	2.32	-0.9618	0.2218	107	73	68.2242990654206
T0188	T0188AL032_1	T0188	2.07	6.9856	6.9625	107	109	101.869158878505
T0188	T0188AL044_1	T0188	2.07	6.9856	6.9625	107	117	109.345794392523
T0188	T0188AL054_1	T0188	2.34	-0.9070	0.2429	107	124	115.88785046729
T0188	T0188AL054_2	T0188	2.47	-0.6846	0.3393	107	122	114.018691588785
T0188	T0188AL054_3	T0188	2.44	-0.9070	0.2429	107	122	114.018691588785
T0188	T0188AL054_4	T0188	1.68	-0.9070	0.2429	107	122	114.018691588785
T0188	T0188AL054_5	T0188	2.70	-1.4628	0.0787	107	124	115.88785046729
T0188	T0188AL056_1	T0188	2.04	7.3191	7.2746	107	122	114.018691588785
T0188	T0188AL144_1	T0188	2.04	7.3191	7.2746	107	122	114.018691588785
T0188	T0188AL203_1	T0188	1.87	7.0968	7.0665	107	121	113.084112149533
T0188	T0188AL203_2	T0188	1.94	7.0968	7.0665	107	121	113.084112149533
T0188	T0188AL331_1	T0188	2.37	0.2047	0.8717	107	124	115.88785046729
T0188	T0188AL331_2	T0188	2.02	7.2080	7.1706	107	121	113.084112149533
T0188	T0188AL391_1	T0188	1.87	7.0968	7.0665	107	108	100.934579439252
T0188	T0188AL397_1	T0188	2.04	7.3191	7.2746	107	109	101.869158878505
T0188	T0188AL400_1	T0188	2.05	6.9856	6.9625	107	122	114.018691588785
T0188	T0188AL476_1	T0188	2.05	6.9856	6.9625	107	122	114.018691588785
T0188	T0188AL529_1	T0188	1.98	6.4298	6.4424	107	110	102.803738317757
T0188	T0188AL529_2	T0188	1.91	-1.8266	0.0269	107	71	66.3551401869159
T0188	T0188AL529_3	T0188	2.90	2.0205	2.3622	107	66	61.6822429906542
T0188	T0188AL529_4	T0188	2.89	-0.3738	0.5011	107	73	68.2242990654206
T0188	T0188AL529_5	T0188	3.26	1.7733	2.1434	107	99	92.5233644859813
T0188	T0188AL537_1	T0188	2.04	7.2080	7.1706	107	122	114.018691588785
T0188	T0188AL581_1	T0188	1.88	7.2080	7.1706	107	122	114.018691588785
T0188	T0188DR020_1	T0188	no_data	no_data	no_data	107	no_data	no_data
T0188	T0188DR068_1	T0188	no_data	no_data	no_data	107	no_data	no_data
T0188	T0188DR355_1	T0188	no_data	no_data	no_data	107	no_data	no_data
T0188	T0188DR355_2	T0188	no_data	no_data	no_data	107	no_data	no_data
T0188	T0188DR355_4	T0188	no_data	no_data	no_data	107	no_data	no_data
T0188	T0188DR454_1	T0188	no_data	no_data	no_data	107	no_data	no_data
T0188	T0188DR454_2	T0188	no_data	no_data	no_data	107	no_data	no_data
T0188	T0188DR454_3	T0188	no_data	no_data	no_data	107	no_data	no_data
T0188	T0188RR020_1	T0188	no_data	no_data	no_data	107	no_data	no_data
T0188	T0188RR022_1	T0188	no_data	no_data	no_data	107	no_data	no_data
T0188	T0188RR397_1	T0188	no_data	no_data	no_data	107	no_data	no_data
T0188	T0188RR517_1	T0188	no_data	no_data	no_data	107	no_data	no_data
T0188	T0188RR587_1	T0188	no_data	no_data	no_data	107	no_data	no_data
T0188	T0188SS001_1	T0188	no_data	no_data	no_data	107	no_data	no_data
T0188	T0188SS007_1	T0188	no_data	no_data	no_data	107	no_data	no_data
T0188	T0188SS020_1	T0188	no_data	no_data	no_data	107	no_data	no_data
T0188	T0188SS023_1	T0188	no_data	no_data	no_data	107	no_data	no_data
T0188	T0188SS032_1	T0188	no_data	no_data	no_data	107	no_data	no_data
T0188	T0188SS041_1	T0188	no_data	no_data	no_data	107	no_data	no_data
T0188	T0188SS044_1	T0188	no_data	no_data	no_data	107	no_data	no_data
T0188	T0188SS054_1	T0188	no_data	no_data	no_data	107	no_data	no_data
T0188	T0188SS054_2	T0188	no_data	no_data	no_data	107	no_data	no_data
T0188	T0188SS054_3	T0188	no_data	no_data	no_data	107	no_data	no_data
T0188	T0188SS054_4	T0188	no_data	no_data	no_data	107	no_data	no_data
T0188	T0188SS055_1	T0188	no_data	no_data	no_data	107	no_data	no_data
T0188	T0188SS056_1	T0188	no_data	no_data	no_data	107	no_data	no_data
T0188	T0188SS067_1	T0188	no_data	no_data	no_data	107	no_data	no_data
T0188	T0188SS068_1	T0188	no_data	no_data	no_data	107	no_data	no_data
T0188	T0188SS069_1	T0188	no_data	no_data	no_data	107	no_data	no_data
T0188	T0188SS072_1	T0188	no_data	no_data	no_data	107	no_data	no_data
T0188	T0188SS100_1	T0188	no_data	no_data	no_data	107	no_data	no_data
T0188	T0188SS100_2	T0188	no_data	no_data	no_data	107	no_data	no_data
T0188	T0188SS108_1	T0188	no_data	no_data	no_data	107	no_data	no_data
T0188	T0188SS137_1	T0188	no_data	no_data	no_data	107	no_data	no_data
T0188	T0188SS254_1	T0188	no_data	no_data	no_data	107	no_data	no_data
T0188	T0188SS266_1	T0188	no_data	no_data	no_data	107	no_data	no_data
T0188	T0188SS270_1	T0188	no_data	no_data	no_data	107	no_data	no_data
T0188	T0188SS273_1	T0188	no_data	no_data	no_data	107	no_data	no_data
T0188	T0188SS356_1	T0188	no_data	no_data	no_data	107	no_data	no_data
T0188	T0188SS357_1	T0188	no_data	no_data	no_data	107	no_data	no_data
T0188	T0188SS389_1	T0188	no_data	no_data	no_data	107	no_data	no_data
T0188	T0188SS393_1	T0188	no_data	no_data	no_data	107	no_data	no_data
T0188	T0188SS393_2	T0188	no_data	no_data	no_data	107	no_data	no_data
T0188	T0188SS396_1	T0188	no_data	no_data	no_data	107	no_data	no_data
T0188	T0188SS420_1	T0188	no_data	no_data	no_data	107	no_data	no_data
T0188	T0188SS442_1	T0188	no_data	no_data	no_data	107	no_data	no_data
T0188	T0188SS449_1	T0188	no_data	no_data	no_data	107	no_data	no_data
T0188	T0188SS463_1	T0188	no_data	no_data	no_data	107	no_data	no_data
T0188	T0188SS474_1	T0188	no_data	no_data	no_data	107	no_data	no_data
T0188	T0188SS517_1	T0188	no_data	no_data	no_data	107	no_data	no_data
T0188	T0188SS531_1	T0188	no_data	no_data	no_data	107	no_data	no_data
T0188	T0188SS531_2	T0188	no_data	no_data	no_data	107	no_data	no_data
T0188	T0188SS531_3	T0188	no_data	no_data	no_data	107	no_data	no_data
T0188	T0188SS531_4	T0188	no_data	no_data	no_data	107	no_data	no_data
T0188	T0188SS531_5	T0188	no_data	no_data	no_data	107	no_data	no_data
T0188	T0188TS001_1	T0188	2.06	7.2080	7.1706	107	124	115.88785046729
T0188	T0188TS002_1	T0188	2.50	7.3191	7.2746	107	124	115.88785046729
T0188	T0188TS002_2	T0188	2.01	7.0968	7.0665	107	124	115.88785046729
T0188	T0188TS002_3	T0188	2.67	6.4298	6.4424	107	124	115.88785046729
T0188	T0188TS002_4	T0188	1.80	7.0968	7.0665	107	124	115.88785046729
T0188	T0188TS002_5	T0188	2.36	6.0963	6.1304	107	124	115.88785046729
T0188	T0188TS006_1	T0188	2.00	7.5415	7.4827	107	123	114.953271028037
T0188	T0188TS007_1	T0188	1.88	7.2080	7.1706	107	120	112.14953271028
T0188	T0188TS007_2	T0188	2.36	-1.4317	0.0850	107	64	59.8130841121495
T0188	T0188TS007_3	T0188	2.77	1.7287	2.1042	107	72	67.2897196261682
T0188	T0188TS007_4	T0188	3.04	1.5802	1.9747	107	72	67.2897196261682
T0188	T0188TS007_5	T0188	2.42	0.4934	1.0829	107	56	52.3364485981308
T0188	T0188TS008_1	T0188	2.62	6.8745	6.8585	107	124	115.88785046729
T0188	T0188TS008_2u	T0188	2.07	7.2080	7.1706	107	124	115.88785046729
T0188	T0188TS008_3	T0188	2.92	5.0959	5.1954	107	124	115.88785046729
T0188	T0188TS010_1	T0188	1.80	7.0968	7.0665	107	124	115.88785046729
T0188	T0188TS010_2	T0188	2.13	7.4303	7.3787	107	124	115.88785046729
T0188	T0188TS010_3	T0188	2.14	7.4303	7.3787	107	124	115.88785046729
T0188	T0188TS010_4	T0188	2.21	7.2080	7.1706	107	124	115.88785046729
T0188	T0188TS010_5	T0188	2.21	7.2080	7.1706	107	124	115.88785046729
T0188	T0188TS011_1	T0188	2.39	-0.9070	0.2429	107	124	115.88785046729
T0188	T0188TS012_1	T0188	2.07	7.4303	7.3787	107	124	115.88785046729
T0188	T0188TS012_2	T0188	2.10	7.3191	7.2746	107	124	115.88785046729
T0188	T0188TS012_3	T0188	2.12	7.4303	7.3787	107	124	115.88785046729
T0188	T0188TS012_4	T0188	2.91	2.7614	3.0315	107	124	115.88785046729
T0188	T0188TS012_5	T0188	2.97	2.6503	2.9301	107	124	115.88785046729
T0188	T0188TS014_1	T0188	2.04	7.3191	7.2746	107	122	114.018691588785
T0188	T0188TS014_2	T0188	2.81	-0.9070	0.2429	107	124	115.88785046729
T0188	T0188TS014_3	T0188	2.63	-0.5735	0.3937	107	122	114.018691588785
T0188	T0188TS014_4	T0188	2.87	2.3168	2.6278	107	124	115.88785046729
T0188	T0188TS014_5	T0188	2.83	2.4279	2.7282	107	124	115.88785046729
T0188	T0188TS016_1	T0188	1.88	6.9856	6.9625	107	123	114.953271028037
T0188	T0188TS016_2	T0188	1.88	6.9856	6.9625	107	123	114.953271028037
T0188	T0188TS016_3	T0188	2.03	7.2080	7.1706	107	123	114.953271028037
T0188	T0188TS016_4	T0188	2.03	7.2080	7.1706	107	123	114.953271028037
T0188	T0188TS016_5	T0188	2.34	6.8745	6.8585	107	123	114.953271028037
T0188	T0188TS020_1	T0188	2.00	6.9856	6.9625	107	124	115.88785046729
T0188	T0188TS021_1	T0188	3.06	-0.7958	0.2890	107	124	115.88785046729
T0188	T0188TS024_1	T0188	2.04	7.3191	7.2746	107	124	115.88785046729
T0188	T0188TS028_1	T0188	2.10	7.4303	7.3787	107	113	105.607476635514
T0188	T0188TS028_2	T0188	2.15	7.3191	7.2746	107	113	105.607476635514
T0188	T0188TS028_3	T0188	2.12	7.3191	7.2746	107	113	105.607476635514
T0188	T0188TS028_4	T0188	2.11	7.3191	7.2746	107	113	105.607476635514
T0188	T0188TS028_5	T0188	2.19	7.3191	7.2746	107	113	105.607476635514
T0188	T0188TS029_1	T0188	2.05	7.4303	7.3787	107	124	115.88785046729
T0188	T0188TS034_1	T0188	1.96	7.5415	7.4827	107	111	103.738317757009
T0188	T0188TS035_1	T0188	2.09	7.7638	7.6908	107	111	103.738317757009
T0188	T0188TS035_2	T0188	2.22	6.7633	6.7544	107	124	115.88785046729
T0188	T0188TS038_1	T0188	2.93	0.9188	1.4172	107	78	72.8971962616822
T0188	T0188TS038_2	T0188	2.55	2.0097	2.3526	107	92	85.981308411215
T0188	T0188TS038_3	T0188	2.50	0.4573	1.0557	107	100	93.4579439252336
T0188	T0188TS039_1	T0188	2.04	7.2080	7.1706	107	122	114.018691588785
T0188	T0188TS039_2	T0188	2.04	7.3191	7.2746	107	122	114.018691588785
T0188	T0188TS039_3	T0188	2.07	7.3191	7.2746	107	124	115.88785046729
T0188	T0188TS039_4	T0188	2.05	7.3191	7.2746	107	122	114.018691588785
T0188	T0188TS039_5	T0188	2.79	1.8721	2.2305	107	121	113.084112149533
T0188	T0188TS040_1	T0188	2.10	7.4303	7.3787	107	123	114.953271028037
T0188	T0188TS040_2	T0188	2.10	7.4303	7.3787	107	123	114.953271028037
T0188	T0188TS040_3	T0188	2.00	7.5415	7.4827	107	123	114.953271028037
T0188	T0188TS040_4	T0188	2.00	7.5415	7.4827	107	119	111.214953271028
T0188	T0188TS040_5	T0188	1.91	7.5415	7.4827	107	121	113.084112149533
T0188	T0188TS041_1	T0188	2.14	7.3191	7.2746	107	124	115.88785046729
T0188	T0188TS041_2	T0188	1.95	7.4303	7.3787	107	124	115.88785046729
T0188	T0188TS041_3	T0188	2.12	7.2080	7.1706	107	124	115.88785046729
T0188	T0188TS041_4	T0188	2.13	7.2080	7.1706	107	124	115.88785046729
T0188	T0188TS041_5	T0188	2.07	7.2080	7.1706	107	124	115.88785046729
T0188	T0188TS045_1	T0188	1.94	7.5415	7.4827	107	123	114.953271028037
T0188	T0188TS045_2	T0188	2.10	7.4303	7.3787	107	123	114.953271028037
T0188	T0188TS045_3	T0188	2.07	7.3191	7.2746	107	124	115.88785046729
T0188	T0188TS045_4	T0188	2.05	7.3191	7.2746	107	122	114.018691588785
T0188	T0188TS045_5	T0188	2.79	1.8721	2.2305	107	121	113.084112149533
T0188	T0188TS046_1	T0188	2.02	7.4303	7.3787	107	111	103.738317757009
T0188	T0188TS046_2	T0188	3.09	1.5097	1.9136	107	96	89.7196261682243
T0188	T0188TS046_3	T0188	2.68	-0.5052	0.4291	107	94	87.8504672897196
T0188	T0188TS046_4	T0188	2.72	1.5681	1.9642	107	98	91.588785046729
T0188	T0188TS046_5	T0188	2.77	0.3922	1.0072	107	72	67.2897196261682
T0188	T0188TS047_1	T0188	2.01	7.4303	7.3787	107	124	115.88785046729
T0188	T0188TS050_1	T0188	2.49	-0.5735	0.3937	107	124	115.88785046729
T0188	T0188TS050_2	T0188	2.76	0.6493	1.2026	107	124	115.88785046729
T0188	T0188TS050_3	T0188	2.70	-0.1288	0.6481	107	124	115.88785046729
T0188	T0188TS050_4	T0188	3.18	0.0935	0.7945	107	124	115.88785046729
T0188	T0188TS050_5	T0188	2.79	0.0935	0.7945	107	124	115.88785046729
T0188	T0188TS052_1	T0188	2.83	4.3177	4.4698	107	124	115.88785046729
T0188	T0188TS052_2	T0188	3.19	3.2061	3.4395	107	124	115.88785046729
T0188	T0188TS052_3	T0188	2.79	5.2070	5.2992	107	124	115.88785046729
T0188	T0188TS052_4	T0188	3.00	3.8731	4.0564	107	124	115.88785046729
T0188	T0188TS052_5	T0188	2.86	4.0954	4.2630	107	124	115.88785046729
T0188	T0188TS053_1	T0188	2.02	7.4303	7.3787	107	124	115.88785046729
T0188	T0188TS053_2	T0188	1.76	6.4298	6.4424	107	111	103.738317757009
T0188	T0188TS053_3	T0188	2.95	0.4270	1.0331	107	124	115.88785046729
T0188	T0188TS053_4	T0188	1.38	-1.6851	0.0425	107	109	101.869158878505
T0188	T0188TS065_1	T0188	2.04	7.3191	7.2746	107	121	113.084112149533
T0188	T0188TS065_2_1	T0188	2.48	0.7670	1.2952	107	54	50.4672897196262
T0188	T0188TS065_2_2	T0188	2.17	-0.9850	0.2132	107	19	17.7570093457944
T0188	T0188TS065_2_3	T0188	0.21	-1.6087	0.0533	107	17	15.8878504672897
T0188	T0188TS065_3_1	T0188	2.48	0.7670	1.2952	107	54	50.4672897196262
T0188	T0188TS065_3_2	T0188	2.17	-0.9850	0.2132	107	19	17.7570093457944
T0188	T0188TS065_3_3	T0188	1.14	1.4053	1.8239	107	15	14.018691588785
T0188	T0188TS065_4_1	T0188	2.48	0.7670	1.2952	107	54	50.4672897196262
T0188	T0188TS065_4_2	T0188	2.17	-0.9850	0.2132	107	19	17.7570093457944
T0188	T0188TS065_4_3	T0188	0.33	-2.0353	0.0122	107	17	15.8878504672897
T0188	T0188TS065_5_1	T0188	2.48	0.7670	1.2952	107	54	50.4672897196262
T0188	T0188TS065_5_2	T0188	2.17	-0.9850	0.2132	107	19	17.7570093457944
T0188	T0188TS065_5_3	T0188	0.35	-2.0353	0.0122	107	17	15.8878504672897
T0188	T0188TS067_1	T0188	2.25	6.8745	6.8585	107	122	114.018691588785
T0188	T0188TS070_1	T0188	2.04	7.3191	7.2746	107	122	114.018691588785
T0188	T0188TS070_2	T0188	3.13	0.9828	1.4694	107	111	103.738317757009
T0188	T0188TS070_3	T0188	2.80	0.2417	0.8979	107	105	98.1308411214953
T0188	T0188TS070_4	T0188	2.95	0.6493	1.2026	107	109	101.869158878505
T0188	T0188TS070_5	T0188	3.03	0.6493	1.2026	107	108	100.934579439252
T0188	T0188TS071_1	T0188	2.07	7.2080	7.1706	107	122	114.018691588785
T0188	T0188TS071_2	T0188	2.75	0.3158	0.9512	107	112	104.672897196262
T0188	T0188TS071_3	T0188	2.84	0.6493	1.2026	107	109	101.869158878505
T0188	T0188TS071_4	T0188	2.65	2.0765	2.4122	107	97	90.6542056074766
T0188	T0188TS071_5	T0188	2.13	-1.1293	0.1640	107	122	114.018691588785
T0188	T0188TS078_1	T0188	2.10	6.6030	6.6044	107	106	99.0654205607477
T0188	T0188TS080_1	T0188	2.07	7.2745	7.2329	107	106	99.0654205607477
T0188	T0188TS080_2	T0188	1.94	7.2745	7.2329	107	106	99.0654205607477
T0188	T0188TS080_3	T0188	2.06	7.1626	7.1281	107	106	99.0654205607477
T0188	T0188TS084_1	T0188	2.10	7.4303	7.3787	107	123	114.953271028037
T0188	T0188TS086_1	T0188	2.04	7.3191	7.2746	107	122	114.018691588785
T0188	T0188TS086_2	T0188	2.83	-1.3870	0.0947	107	97	90.6542056074766
T0188	T0188TS086_3	T0188	1.82	-1.5740	0.0587	107	107	100
T0188	T0188TS086_4	T0188	2.86	-1.6451	0.0479	107	100	93.4579439252336
T0188	T0188TS086_5_1	T0188	2.40	2.2488	2.5666	107	89	83.1775700934579
T0188	T0188TS086_5_2	T0188	3.01	-2.7349	0.0002	107	25	23.3644859813084
T0188	T0188TS093_1	T0188	2.00	7.3191	7.2746	107	117	109.345794392523
T0188	T0188TS093_2	T0188	2.00	6.9856	6.9625	107	117	109.345794392523
T0188	T0188TS093_3	T0188	1.88	7.3191	7.2746	107	117	109.345794392523
T0188	T0188TS093_4	T0188	2.11	7.0968	7.0665	107	117	109.345794392523
T0188	T0188TS093_5	T0188	2.08	7.0968	7.0665	107	117	109.345794392523
T0188	T0188TS096_1	T0188	2.03	7.5415	7.4827	107	113	105.607476635514
T0188	T0188TS098_1	T0188	1.50	6.2534	6.2773	107	68	63.5514018691589
T0188	T0188TS099_1	T0188	1.84	6.8745	6.8585	107	114	106.542056074766
T0188	T0188TS100_1_1	T0188	2.06	7.3191	7.2746	107	114	106.542056074766
T0188	T0188TS100_1_2	T0188	2.38	-0.5535	0.4039	107	8	7.47663551401869
T0188	T0188TS100_2_1	T0188	2.01	7.2080	7.1706	107	114	106.542056074766
T0188	T0188TS100_2_2	T0188	2.37	-0.9634	0.2212	107	7	6.54205607476636
T0188	T0188TS100_3_1	T0188	2.02	7.2080	7.1706	107	114	106.542056074766
T0188	T0188TS100_3_2	T0188	2.32	-0.1906	0.6096	107	9	8.41121495327103
T0188	T0188TS100_4_1	T0188	2.06	7.5415	7.4827	107	114	106.542056074766
T0188	T0188TS100_4_2	T0188	2.20	0.1353	0.8232	107	10	9.34579439252336
T0188	T0188TS100_5_1	T0188	2.10	7.0968	7.0665	107	114	106.542056074766
T0188	T0188TS100_5_2	T0188	2.12	-0.4934	0.4353	107	10	9.34579439252336
T0188	T0188TS105_1	T0188	2.01	7.0968	7.0665	107	122	114.018691588785
T0188	T0188TS108_1	T0188	2.03	7.0968	7.0665	107	114	106.542056074766
T0188	T0188TS110_1	T0188	2.21	7.5415	7.4827	107	111	103.738317757009
T0188	T0188TS110_2	T0188	1.97	7.2080	7.1706	107	111	103.738317757009
T0188	T0188TS112_1	T0188	2.25	6.8745	6.8585	107	116	108.411214953271
T0188	T0188TS131_1	T0188	1.98	7.4303	7.3787	107	122	114.018691588785
T0188	T0188TS131_1u	T0188	1.96	7.2080	7.1706	107	107	100
T0188	T0188TS132_1	T0188	2.39	1.4275	1.8429	107	124	115.88785046729
T0188	T0188TS135_1	T0188	2.07	7.2080	7.1706	107	110	102.803738317757
T0188	T0188TS135_2	T0188	2.65	-0.6846	0.3393	107	115	107.476635514019
T0188	T0188TS135_3	T0188	2.67	-0.5326	0.4147	107	88	82.2429906542056
T0188	T0188TS135_4	T0188	2.97	0.0935	0.7945	107	108	100.934579439252
T0188	T0188TS135_5	T0188	2.70	1.6944	2.0743	107	94	87.8504672897196
T0188	T0188TS136_1	T0188	2.34	-0.9070	0.2429	107	124	115.88785046729
T0188	T0188TS136_2	T0188	2.47	-0.6846	0.3393	107	122	114.018691588785
T0188	T0188TS136_3	T0188	2.44	-0.9070	0.2429	107	122	114.018691588785
T0188	T0188TS136_4	T0188	1.68	-0.9070	0.2429	107	122	114.018691588785
T0188	T0188TS136_5	T0188	2.70	-1.4628	0.0787	107	124	115.88785046729
T0188	T0188TS138_1	T0188	2.02	7.4303	7.3787	107	124	115.88785046729
T0188	T0188TS138_2	T0188	1.76	6.4298	6.4424	107	111	103.738317757009
T0188	T0188TS138_3	T0188	2.95	0.4270	1.0331	107	124	115.88785046729
T0188	T0188TS138_4	T0188	1.38	-1.6851	0.0425	107	109	101.869158878505
T0188	T0188TS139_1	T0188	2.83	4.3177	4.4698	107	124	115.88785046729
T0188	T0188TS139_2	T0188	3.19	3.2061	3.4395	107	124	115.88785046729
T0188	T0188TS139_3	T0188	2.79	5.2070	5.2992	107	124	115.88785046729
T0188	T0188TS139_4	T0188	3.00	3.8731	4.0564	107	124	115.88785046729
T0188	T0188TS139_5	T0188	2.86	4.0954	4.2630	107	124	115.88785046729
T0188	T0188TS142_1	T0188	1.94	7.4303	7.3787	107	124	115.88785046729
T0188	T0188TS153_1	T0188	1.92	7.4303	7.3787	107	123	114.953271028037
T0188	T0188TS168_1	T0188	2.10	6.9856	6.9625	107	123	114.953271028037
T0188	T0188TS168_2	T0188	2.16	6.9856	6.9625	107	119	111.214953271028
T0188	T0188TS168_3	T0188	2.08	7.3191	7.2746	107	123	114.953271028037
T0188	T0188TS168_4	T0188	1.92	7.3191	7.2746	107	119	111.214953271028
T0188	T0188TS168_5	T0188	2.06	7.3191	7.2746	107	123	114.953271028037
T0188	T0188TS169_1	T0188	2.07	6.9856	6.9625	107	119	111.214953271028
T0188	T0188TS169_2	T0188	2.08	7.0968	7.0665	107	119	111.214953271028
T0188	T0188TS169_3	T0188	1.92	6.9856	6.9625	107	111	103.738317757009
T0188	T0188TS169_4	T0188	2.05	7.2080	7.1706	107	119	111.214953271028
T0188	T0188TS169_5	T0188	2.16	7.3191	7.2746	107	111	103.738317757009
T0188	T0188TS170_1	T0188	1.96	6.9856	6.9625	107	124	115.88785046729
T0188	T0188TS180_1	T0188	2.04	7.3191	7.2746	107	113	105.607476635514
T0188	T0188TS183_1	T0188	2.04	7.3191	7.2746	107	122	114.018691588785
T0188	T0188TS188_1	T0188	1.99	6.7633	6.7544	107	123	114.953271028037
T0188	T0188TS188_2	T0188	2.28	7.3191	7.2746	107	110	102.803738317757
T0188	T0188TS189_1	T0188	1.81	6.9856	6.9625	107	120	112.14953271028
T0188	T0188TS189_2	T0188	2.84	1.1786	1.6317	107	60	56.0747663551402
T0188	T0188TS189_3	T0188	2.90	2.8552	3.1173	107	84	78.5046728971963
T0188	T0188TS189_4	T0188	2.73	2.5471	2.8363	107	82	76.6355140186916
T0188	T0188TS189_5	T0188	2.32	-0.7658	0.3022	107	50	46.7289719626168
T0188	T0188TS194_1	T0188	2.04	7.2080	7.1706	107	122	114.018691588785
T0188	T0188TS194_2	T0188	2.30	2.0695	2.4059	107	51	47.6635514018692
T0188	T0188TS194_3	T0188	1.59	0.8754	1.3821	107	45	42.0560747663551
T0188	T0188TS194_4	T0188	3.19	-0.7997	0.2873	107	45	42.0560747663551
T0188	T0188TS194_5	T0188	3.17	0.8172	1.3352	107	53	49.5327102803738
T0188	T0188TS195_1	T0188	2.04	7.3191	7.2746	107	121	113.084112149533
T0188	T0188TS195_2	T0188	2.62	2.6503	2.9301	107	122	114.018691588785
T0188	T0188TS195_3	T0188	2.61	-0.6846	0.3393	107	122	114.018691588785
T0188	T0188TS195_4	T0188	3.00	1.7610	2.1326	107	110	102.803738317757
T0188	T0188TS195_5	T0188	2.28	-0.9070	0.2429	107	121	113.084112149533
T0188	T0188TS196_1	T0188	1.94	7.0968	7.0665	107	113	105.607476635514
T0188	T0188TS196_2	T0188	2.85	-0.6764	0.3432	107	81	75.7009345794392
T0188	T0188TS196_3	T0188	nan	-6.1517	-0.0000	107	10	9.34579439252336
T0188	T0188TS196_4	T0188	nan	-6.1517	-0.0000	107	10	9.34579439252336
T0188	T0188TS196_5	T0188	nan	-6.1517	-0.0000	107	10	9.34579439252336
T0188	T0188TS202_1	T0188	1.72	7.0968	7.0665	107	111	103.738317757009
T0188	T0188TS202_1u	T0188	2.50	7.3191	7.2746	107	111	103.738317757009
T0188	T0188TS202_2	T0188	2.50	7.3191	7.2746	107	111	103.738317757009
T0188	T0188TS207_1	T0188	2.07	7.2080	7.1706	107	110	102.803738317757
T0188	T0188TS207_2	T0188	2.85	2.1397	2.4687	107	40	37.3831775700935
T0188	T0188TS207_3	T0188	2.79	2.2606	2.5772	107	51	47.6635514018692
T0188	T0188TS207_4	T0188	2.93	0.6719	1.2202	107	56	52.3364485981308
T0188	T0188TS207_5	T0188	1.88	-1.6922	0.0416	107	59	55.1401869158879
T0188	T0188TS208_1	T0188	2.04	7.2080	7.1706	107	122	114.018691588785
T0188	T0188TS208_2	T0188	2.01	3.7892	3.9786	107	51	47.6635514018692
T0188	T0188TS208_3	T0188	2.30	2.0695	2.4059	107	51	47.6635514018692
T0188	T0188TS208_4	T0188	3.24	-1.3456	0.1042	107	42	39.2523364485981
T0188	T0188TS208_5	T0188	1.59	0.8754	1.3821	107	45	42.0560747663551
T0188	T0188TS209_1	T0188	1.94	7.0968	7.0665	107	118	110.280373831776
T0188	T0188TS209_2	T0188	2.10	1.2942	1.7292	107	45	42.0560747663551
T0188	T0188TS209_3	T0188	3.23	-1.1579	0.1551	107	43	40.1869158878505
T0188	T0188TS209_4	T0188	1.80	2.7238	2.9971	107	50	46.7289719626168
T0188	T0188TS209_5	T0188	3.30	-0.9761	0.2165	107	44	41.1214953271028
T0188	T0188TS214_1	T0188	2.15	-0.3512	0.5140	107	124	115.88785046729
T0188	T0188TS214_2	T0188	2.97	0.8716	1.3790	107	124	115.88785046729
T0188	T0188TS214_3	T0188	2.05	1.0940	1.5611	107	124	115.88785046729
T0188	T0188TS221_1	T0188	2.04	7.3191	7.2746	107	122	114.018691588785
T0188	T0188TS221_2	T0188	2.89	0.9961	1.4803	107	64	59.8130841121495
T0188	T0188TS221_3	T0188	2.55	-1.4510	0.0810	107	77	71.9626168224299
T0188	T0188TS221_4	T0188	2.93	0.9188	1.4172	107	78	72.8971962616822
T0188	T0188TS221_5	T0188	2.73	1.9833	2.3291	107	108	100.934579439252
T0188	T0188TS222_1	T0188	2.07	7.3191	7.2746	107	124	115.88785046729
T0188	T0188TS222_2	T0188	2.95	1.5782	1.9729	107	44	41.1214953271028
T0188	T0188TS223_1	T0188	2.05	7.3191	7.2746	107	124	115.88785046729
T0188	T0188TS224_1	T0188	1.99	6.6522	6.6504	107	123	114.953271028037
T0188	T0188TS226_1	T0188	2.04	7.3191	7.2746	107	122	114.018691588785
T0188	T0188TS226_2	T0188	2.81	-0.9070	0.2429	107	124	115.88785046729
T0188	T0188TS226_3	T0188	2.95	-0.0177	0.7199	107	119	111.214953271028
T0188	T0188TS226_4	T0188	2.18	-1.2405	0.1312	107	124	115.88785046729
T0188	T0188TS226_5	T0188	3.19	-1.6717	0.0443	107	86	80.3738317757009
T0188	T0188TS227_1	T0188	2.15	6.5410	6.5464	107	116	108.411214953271
T0188	T0188TS228_1	T0188	2.05	7.3191	7.2746	107	124	115.88785046729
T0188	T0188TS228_2	T0188	1.95	7.3191	7.2746	107	124	115.88785046729
T0188	T0188TS229_1	T0188	2.07	7.2080	7.1706	107	122	114.018691588785
T0188	T0188TS229_2	T0188	2.50	0.4573	1.0557	107	100	93.4579439252336
T0188	T0188TS229_3	T0188	2.55	2.0097	2.3526	107	92	85.981308411215
T0188	T0188TS229_4	T0188	2.63	2.3521	2.6597	107	96	89.7196261682243
T0188	T0188TS229_5	T0188	2.93	0.4270	1.0331	107	110	102.803738317757
T0188	T0188TS230_1	T0188	2.07	7.0968	7.0665	107	122	114.018691588785
T0188	T0188TS233_1	T0188	2.04	7.3191	7.2746	107	122	114.018691588785
T0188	T0188TS233_2	T0188	2.77	1.6253	2.0139	107	100	93.4579439252336
T0188	T0188TS233_3	T0188	2.61	0.4267	1.0328	107	96	89.7196261682243
T0188	T0188TS233_4	T0188	2.92	1.6253	2.0139	107	100	93.4579439252336
T0188	T0188TS233_5	T0188	2.61	1.3267	1.7567	107	90	84.1121495327103
T0188	T0188TS234_1	T0188	2.04	6.7633	6.7544	107	122	114.018691588785
T0188	T0188TS242_1	T0188	2.10	6.9856	6.9625	107	123	114.953271028037
T0188	T0188TS246_1	T0188	1.93	7.0968	7.0665	107	124	115.88785046729
T0188	T0188TS249_1	T0188	2.04	7.6526	7.5868	107	124	115.88785046729
T0188	T0188TS264_1	T0188	1.84	6.8745	6.8585	107	124	115.88785046729
T0188	T0188TS265_1	T0188	2.02	7.4303	7.3787	107	124	115.88785046729
T0188	T0188TS267_1	T0188	2.55	6.8745	6.8585	107	124	115.88785046729
T0188	T0188TS267_2	T0188	2.46	6.9856	6.9625	107	124	115.88785046729
T0188	T0188TS267_3	T0188	2.05	6.9856	6.9625	107	124	115.88785046729
T0188	T0188TS267_4	T0188	2.13	7.3191	7.2746	107	124	115.88785046729
T0188	T0188TS267_5	T0188	2.14	7.0968	7.0665	107	124	115.88785046729
T0188	T0188TS270_1	T0188	2.17	6.9856	6.9625	107	124	115.88785046729
T0188	T0188TS282_1	T0188	1.94	7.0240	6.9984	107	103	96.2616822429907
T0188	T0188TS282_2	T0188	2.77	0.5239	1.1061	107	97	90.6542056074766
T0188	T0188TS282_3	T0188	2.92	1.9241	2.2766	107	71	66.3551401869159
T0188	T0188TS282_4	T0188	2.65	-1.8824	0.0221	107	78	72.8971962616822
T0188	T0188TS283_1	T0188	2.02	7.1626	7.1281	107	106	99.0654205607477
T0188	T0188TS283_4	T0188	2.50	-0.2400	0.5794	107	121	113.084112149533
T0188	T0188TS283_5	T0188	2.49	-1.3516	0.1028	107	108	100.934579439252
T0188	T0188TS286_1	T0188	2.04	7.3191	7.2746	107	122	114.018691588785
T0188	T0188TS288_1	T0188	1.90	6.8914	6.8743	107	105	98.1308411214953
T0188	T0188TS290_1	T0188	2.04	7.2080	7.1706	107	122	114.018691588785
T0188	T0188TS290_2	T0188	2.91	1.4275	1.8429	107	123	114.953271028037
T0188	T0188TS290_3	T0188	2.29	2.7535	3.0242	107	98	91.588785046729
T0188	T0188TS290_4	T0188	2.85	1.8721	2.2305	107	120	112.14953271028
T0188	T0188TS291_1	T0188	2.04	7.3191	7.2746	107	118	110.280373831776
T0188	T0188TS291_2	T0188	3.01	1.5647	1.9613	107	83	77.5700934579439
T0188	T0188TS291_3	T0188	3.13	1.6018	1.9935	107	82	76.6355140186916
T0188	T0188TS291_4	T0188	2.91	0.4461	1.0473	107	75	70.0934579439252
T0188	T0188TS291_5	T0188	2.84	0.1086	0.8048	107	88	82.2429906542056
T0188	T0188TS300_1	T0188	3.07	2.7614	3.0315	107	118	110.280373831776
T0188	T0188TS300_2	T0188	3.12	-0.4623	0.4520	107	124	115.88785046729
T0188	T0188TS300_3	T0188	2.91	-0.4623	0.4520	107	110	102.803738317757
T0188	T0188TS300_4	T0188	2.03	-1.6851	0.0425	107	107	100
T0188	T0188TS300_5	T0188	2.93	1.5386	1.9387	107	123	114.953271028037
T0188	T0188TS301_1	T0188	2.11	6.9856	6.9625	107	124	115.88785046729
T0188	T0188TS309_1	T0188	2.04	7.2080	7.1706	107	122	114.018691588785
T0188	T0188TS309_2	T0188	2.63	-0.5471	0.4072	107	55	51.4018691588785
T0188	T0188TS309_3	T0188	2.40	-1.3440	0.1046	107	106	99.0654205607477
T0188	T0188TS309_4	T0188	2.29	1.2231	1.6691	107	43	40.1869158878505
T0188	T0188TS309_5	T0188	2.94	-0.8027	0.2861	107	98	91.588785046729
T0188	T0188TS314_1	T0188	2.99	-0.2400	0.5794	107	124	115.88785046729
T0188	T0188TS314_2	T0188	3.08	0.6493	1.2026	107	124	115.88785046729
T0188	T0188TS314_3	T0188	3.08	0.2047	0.8717	107	124	115.88785046729
T0188	T0188TS314_4	T0188	2.59	0.5382	1.1169	107	124	115.88785046729
T0188	T0188TS314_5	T0188	2.75	0.2047	0.8717	107	124	115.88785046729
T0188	T0188TS329_1	T0188	2.47	7.2080	7.1706	107	123	114.953271028037
T0188	T0188TS344_1	T0188	2.10	6.6030	6.6044	107	106	99.0654205607477
T0188	T0188TS347_1	T0188	1.99	7.5415	7.4827	107	123	114.953271028037
T0188	T0188TS351_1	T0188	1.94	7.4303	7.3787	107	124	115.88785046729
T0188	T0188TS359_1	T0188	1.82	6.8745	6.8585	107	123	114.953271028037
T0188	T0188TS362_1	T0188	2.07	7.2080	7.1706	107	119	111.214953271028
T0188	T0188TS362_2	T0188	3.00	-0.4531	0.4570	107	70	65.4205607476636
T0188	T0188TS362_3	T0188	2.77	1.6844	2.0655	107	73	68.2242990654206
T0188	T0188TS362_4	T0188	3.02	-0.0368	0.7073	107	66	61.6822429906542
T0188	T0188TS362_5	T0188	3.25	1.3660	1.7903	107	70	65.4205607476636
T0188	T0188TS368_1	T0188	1.99	7.2080	7.1706	107	124	115.88785046729
T0188	T0188TS370_1	T0188	2.19	6.9856	6.9625	107	124	115.88785046729
T0188	T0188TS370_2	T0188	2.05	7.0968	7.0665	107	124	115.88785046729
T0188	T0188TS370_3	T0188	2.19	6.9856	6.9625	107	124	115.88785046729
T0188	T0188TS370_4	T0188	2.05	7.0968	7.0665	107	124	115.88785046729
T0188	T0188TS373_1	T0188	2.40	6.5410	6.5464	107	124	115.88785046729
T0188	T0188TS373_2	T0188	2.65	6.8745	6.8585	107	124	115.88785046729
T0188	T0188TS373_3	T0188	2.02	7.2080	7.1706	107	124	115.88785046729
T0188	T0188TS373_4	T0188	2.06	7.3191	7.2746	107	124	115.88785046729
T0188	T0188TS377_1	T0188	2.19	7.0968	7.0665	107	113	105.607476635514
T0188	T0188TS377_2	T0188	2.38	7.5415	7.4827	107	112	104.672897196262
T0188	T0188TS377_3	T0188	2.56	-1.4628	0.0787	107	124	115.88785046729
T0188	T0188TS377_4	T0188	2.50	-0.2400	0.5794	107	124	115.88785046729
T0188	T0188TS377_5	T0188	2.92	0.9828	1.4694	107	124	115.88785046729
T0188	T0188TS378_1	T0188	2.07	7.2080	7.1706	107	110	102.803738317757
T0188	T0188TS384_1	T0188	2.95	2.0944	2.4282	107	124	115.88785046729
T0188	T0188TS417_1	T0188	1.88	7.3191	7.2746	107	124	115.88785046729
T0188	T0188TS417_2	T0188	2.04	7.4303	7.3787	107	124	115.88785046729
T0188	T0188TS417_3	T0188	1.84	7.6526	7.5868	107	124	115.88785046729
T0188	T0188TS419_1	T0188	2.24	6.9856	6.9625	107	124	115.88785046729
T0188	T0188TS419_2	T0188	2.41	6.7633	6.7544	107	124	115.88785046729
T0188	T0188TS419_3	T0188	2.15	7.0968	7.0665	107	124	115.88785046729
T0188	T0188TS419_4	T0188	2.27	6.8745	6.8585	107	124	115.88785046729
T0188	T0188TS423_1	T0188	1.83	7.3191	7.2746	107	116	108.411214953271
T0188	T0188TS424_1	T0188	3.08	5.0959	5.1954	107	122	114.018691588785
T0188	T0188TS427_1	T0188	2.06	7.3191	7.2746	107	124	115.88785046729
T0188	T0188TS427_2	T0188	2.06	7.3191	7.2746	107	124	115.88785046729
T0188	T0188TS429_1	T0188	2.73	6.4298	6.4424	107	124	115.88785046729
T0188	T0188TS429_2	T0188	2.76	5.3182	5.4030	107	124	115.88785046729
T0188	T0188TS429_3	T0188	2.59	5.8740	5.9225	107	124	115.88785046729
T0188	T0188TS429_4	T0188	2.54	6.9856	6.9625	107	124	115.88785046729
T0188	T0188TS429_5	T0188	2.72	4.9847	5.0916	107	124	115.88785046729
T0188	T0188TS437_1	T0188	1.90	6.8745	6.8585	107	124	115.88785046729
T0188	T0188TS447_1	T0188	2.02	7.0968	7.0665	107	113	105.607476635514
T0188	T0188TS450_1	T0188	2.07	7.2080	7.1706	107	124	115.88785046729
T0188	T0188TS450_2u	T0188	2.02	7.2080	7.1706	107	122	114.018691588785
T0188	T0188TS450_3u	T0188	2.02	7.2080	7.1706	107	122	114.018691588785
T0188	T0188TS453_1	T0188	1.75	6.9856	6.9625	107	124	115.88785046729
T0188	T0188TS459_1	T0188	2.96	-1.6851	0.0425	107	124	115.88785046729
T0188	T0188TS464_1	T0188	2.96	0.2047	0.8717	107	124	115.88785046729
T0188	T0188TS464_2	T0188	2.63	0.7605	1.2901	107	124	115.88785046729
T0188	T0188TS464_3	T0188	2.71	-0.2400	0.5794	107	124	115.88785046729
T0188	T0188TS464_4	T0188	1.91	7.0968	7.0665	107	124	115.88785046729
T0188	T0188TS464_5	T0188	1.90	7.2080	7.1706	107	124	115.88785046729
T0188	T0188TS471_1	T0188	2.05	7.3191	7.2746	107	124	115.88785046729
T0188	T0188TS475_1	T0188	2.03	7.0968	7.0665	107	124	115.88785046729
T0188	T0188TS488_1	T0188	2.07	7.2080	7.1706	107	124	115.88785046729
T0188	T0188TS513_1	T0188	2.12	7.5415	7.4827	107	122	114.018691588785
T0188	T0188TS515_3	T0188	2.01	7.3191	7.2746	107	124	115.88785046729
T0188	T0188TS516_1u	T0188	1.87	7.5415	7.4827	107	111	103.738317757009
T0188	T0188TS517_1	T0188	1.89	6.9856	6.9625	107	123	114.953271028037
T0188	T0188TS531_1	T0188	2.79	1.5386	1.9387	107	124	115.88785046729
T0188	T0188TS531_2	T0188	2.82	1.4275	1.8429	107	124	115.88785046729
T0188	T0188TS531_3	T0188	2.97	1.6498	2.0352	107	124	115.88785046729
T0188	T0188TS531_4	T0188	2.78	0.8716	1.3790	107	124	115.88785046729
T0188	T0188TS531_5	T0188	2.54	0.5382	1.1169	107	124	115.88785046729
T0188	T0188TS537_2	T0188	2.04	7.5415	7.4827	107	124	115.88785046729
T0188	T0188TS582_1	T0188	2.69	-1.0181	0.2012	107	124	115.88785046729
T0188	T0188TS583_1	T0188	1.93	7.4303	7.3787	107	123	114.953271028037
1O13_A	1T3V-10_A	T0188	1.38	8.1312	8.0348	105	124	118.095238095238
1O13_A	1T3V-11_A	T0188	1.45	7.9058	7.8238	105	124	118.095238095238
1O13_A	1T3V-12_A	T0188	1.37	8.1312	8.0348	105	124	118.095238095238
1O13_A	1T3V-13_A	T0188	1.25	8.0185	7.9293	105	124	118.095238095238
1O13_A	1T3V-14_A	T0188	1.26	8.1312	8.0348	105	124	118.095238095238
1O13_A	1T3V-15_A	T0188	1.35	8.0185	7.9293	105	124	118.095238095238
1O13_A	1T3V-16_A	T0188	1.43	7.7931	7.7182	105	124	118.095238095238
1O13_A	1T3V-17_A	T0188	1.49	7.7931	7.7182	105	124	118.095238095238
1O13_A	1T3V-18_A	T0188	1.24	8.1312	8.0348	105	124	118.095238095238
1O13_A	1T3V-19_A	T0188	1.40	8.0185	7.9293	105	124	118.095238095238
1O13_A	1T3V-1_A	T0188	1.38	8.1312	8.0348	105	124	118.095238095238
1O13_A	1T3V-20_A	T0188	1.42	7.7931	7.7182	105	124	118.095238095238
1O13_A	1T3V-21_A	T0188	1.30	8.1312	8.0348	105	124	118.095238095238
1O13_A	1T3V-22_A	T0188	1.41	8.0185	7.9293	105	124	118.095238095238
1O13_A	1T3V-2_A	T0188	1.29	8.1312	8.0348	105	124	118.095238095238
1O13_A	1T3V-3_A	T0188	1.41	8.0185	7.9293	105	124	118.095238095238
1O13_A	1T3V-4_A	T0188	1.40	8.0185	7.9293	105	124	118.095238095238
1O13_A	1T3V-5_A	T0188	1.39	8.1312	8.0348	105	124	118.095238095238
1O13_A	1T3V-6_A	T0188	1.45	7.9058	7.8238	105	124	118.095238095238
1O13_A	1T3V-7_A	T0188	1.23	8.2439	8.1403	105	124	118.095238095238
1O13_A	1T3V-8_A	T0188	1.34	8.0185	7.9293	105	124	118.095238095238
1O13_A	1T3V-9_A	T0188	1.33	8.0185	7.9293	105	124	118.095238095238
1O13_A	T0188AL025_1	T0188	2.05	7.2295	7.1908	105	122	116.190476190476
1O13_A	T0188AL025_2	T0188	2.43	-0.4346	0.4671	105	123	117.142857142857
1O13_A	T0188AL025_3	T0188	2.25	-1.6939	0.0414	105	89	84.7619047619048
1O13_A	T0188AL025_4	T0188	2.32	-0.9618	0.2218	105	73	69.5238095238095
1O13_A	T0188AL032_1	T0188	2.08	7.0041	6.9798	105	109	103.809523809524
1O13_A	T0188AL044_1	T0188	2.08	7.0041	6.9798	105	117	111.428571428571
1O13_A	T0188AL054_1	T0188	2.02	-0.6600	0.3510	105	124	118.095238095238
1O13_A	T0188AL054_2	T0188	2.16	-1.4489	0.0815	105	122	116.190476190476
1O13_A	T0188AL054_3	T0188	2.92	-1.5616	0.0607	105	122	116.190476190476
1O13_A	T0188AL054_4	T0188	2.25	-0.8854	0.2515	105	122	116.190476190476
1O13_A	T0188AL054_5	T0188	2.91	-0.6600	0.3510	105	124	118.095238095238
1O13_A	T0188AL056_1	T0188	2.05	7.2295	7.1908	105	122	116.190476190476
1O13_A	T0188AL144_1	T0188	2.05	7.2295	7.1908	105	122	116.190476190476
1O13_A	T0188AL203_1	T0188	1.88	7.0041	6.9798	105	121	115.238095238095
1O13_A	T0188AL203_2	T0188	1.95	7.0041	6.9798	105	121	115.238095238095
1O13_A	T0188AL331_1	T0188	2.05	-1.4489	0.0815	105	124	118.095238095238
1O13_A	T0188AL331_2	T0188	2.03	7.1168	7.0853	105	121	115.238095238095
1O13_A	T0188AL391_1	T0188	1.88	7.0041	6.9798	105	108	102.857142857143
1O13_A	T0188AL397_1	T0188	2.05	7.2295	7.1908	105	109	103.809523809524
1O13_A	T0188AL400_1	T0188	2.06	6.8914	6.8743	105	122	116.190476190476
1O13_A	T0188AL476_1	T0188	2.06	6.8914	6.8743	105	122	116.190476190476
1O13_A	T0188AL529_1	T0188	1.99	6.4406	6.4525	105	110	104.761904761905
1O13_A	T0188AL529_2	T0188	1.91	-1.8266	0.0269	105	71	67.6190476190476
1O13_A	T0188AL529_3	T0188	2.92	1.2292	1.6743	105	66	62.8571428571429
1O13_A	T0188AL529_4	T0188	2.90	-0.5208	0.4209	105	73	69.5238095238095
1O13_A	T0188AL529_5	T0188	2.79	1.4203	1.8368	105	99	94.2857142857143
1O13_A	T0188AL537_1	T0188	2.05	7.1168	7.0853	105	122	116.190476190476
1O13_A	T0188AL581_1	T0188	2.01	7.0041	6.9798	105	122	116.190476190476
1O13_A	T0188DR020_1	T0188	no_data	no_data	no_data	105	no_data	no_data
1O13_A	T0188DR068_1	T0188	no_data	no_data	no_data	105	no_data	no_data
1O13_A	T0188DR355_1	T0188	no_data	no_data	no_data	105	no_data	no_data
1O13_A	T0188DR355_2	T0188	no_data	no_data	no_data	105	no_data	no_data
1O13_A	T0188DR355_4	T0188	no_data	no_data	no_data	105	no_data	no_data
1O13_A	T0188DR454_1	T0188	no_data	no_data	no_data	105	no_data	no_data
1O13_A	T0188DR454_2	T0188	no_data	no_data	no_data	105	no_data	no_data
1O13_A	T0188DR454_3	T0188	no_data	no_data	no_data	105	no_data	no_data
1O13_A	T0188RR020_1	T0188	no_data	no_data	no_data	105	no_data	no_data
1O13_A	T0188RR022_1	T0188	no_data	no_data	no_data	105	no_data	no_data
1O13_A	T0188RR397_1	T0188	no_data	no_data	no_data	105	no_data	no_data
1O13_A	T0188RR517_1	T0188	no_data	no_data	no_data	105	no_data	no_data
1O13_A	T0188RR587_1	T0188	no_data	no_data	no_data	105	no_data	no_data
1O13_A	T0188SS001_1	T0188	no_data	no_data	no_data	105	no_data	no_data
1O13_A	T0188SS007_1	T0188	no_data	no_data	no_data	105	no_data	no_data
1O13_A	T0188SS020_1	T0188	no_data	no_data	no_data	105	no_data	no_data
1O13_A	T0188SS023_1	T0188	no_data	no_data	no_data	105	no_data	no_data
1O13_A	T0188SS032_1	T0188	no_data	no_data	no_data	105	no_data	no_data
1O13_A	T0188SS041_1	T0188	no_data	no_data	no_data	105	no_data	no_data
1O13_A	T0188SS044_1	T0188	no_data	no_data	no_data	105	no_data	no_data
1O13_A	T0188SS054_1	T0188	no_data	no_data	no_data	105	no_data	no_data
1O13_A	T0188SS054_2	T0188	no_data	no_data	no_data	105	no_data	no_data
1O13_A	T0188SS054_3	T0188	no_data	no_data	no_data	105	no_data	no_data
1O13_A	T0188SS054_4	T0188	no_data	no_data	no_data	105	no_data	no_data
1O13_A	T0188SS055_1	T0188	no_data	no_data	no_data	105	no_data	no_data
1O13_A	T0188SS056_1	T0188	no_data	no_data	no_data	105	no_data	no_data
1O13_A	T0188SS067_1	T0188	no_data	no_data	no_data	105	no_data	no_data
1O13_A	T0188SS068_1	T0188	no_data	no_data	no_data	105	no_data	no_data
1O13_A	T0188SS069_1	T0188	no_data	no_data	no_data	105	no_data	no_data
1O13_A	T0188SS072_1	T0188	no_data	no_data	no_data	105	no_data	no_data
1O13_A	T0188SS100_1	T0188	no_data	no_data	no_data	105	no_data	no_data
1O13_A	T0188SS100_2	T0188	no_data	no_data	no_data	105	no_data	no_data
1O13_A	T0188SS108_1	T0188	no_data	no_data	no_data	105	no_data	no_data
1O13_A	T0188SS137_1	T0188	no_data	no_data	no_data	105	no_data	no_data
1O13_A	T0188SS254_1	T0188	no_data	no_data	no_data	105	no_data	no_data
1O13_A	T0188SS266_1	T0188	no_data	no_data	no_data	105	no_data	no_data
1O13_A	T0188SS270_1	T0188	no_data	no_data	no_data	105	no_data	no_data
1O13_A	T0188SS273_1	T0188	no_data	no_data	no_data	105	no_data	no_data
1O13_A	T0188SS356_1	T0188	no_data	no_data	no_data	105	no_data	no_data
1O13_A	T0188SS357_1	T0188	no_data	no_data	no_data	105	no_data	no_data
1O13_A	T0188SS389_1	T0188	no_data	no_data	no_data	105	no_data	no_data
1O13_A	T0188SS393_1	T0188	no_data	no_data	no_data	105	no_data	no_data
1O13_A	T0188SS393_2	T0188	no_data	no_data	no_data	105	no_data	no_data
1O13_A	T0188SS396_1	T0188	no_data	no_data	no_data	105	no_data	no_data
1O13_A	T0188SS420_1	T0188	no_data	no_data	no_data	105	no_data	no_data
1O13_A	T0188SS442_1	T0188	no_data	no_data	no_data	105	no_data	no_data
1O13_A	T0188SS449_1	T0188	no_data	no_data	no_data	105	no_data	no_data
1O13_A	T0188SS463_1	T0188	no_data	no_data	no_data	105	no_data	no_data
1O13_A	T0188SS474_1	T0188	no_data	no_data	no_data	105	no_data	no_data
1O13_A	T0188SS517_1	T0188	no_data	no_data	no_data	105	no_data	no_data
1O13_A	T0188SS531_1	T0188	no_data	no_data	no_data	105	no_data	no_data
1O13_A	T0188SS531_2	T0188	no_data	no_data	no_data	105	no_data	no_data
1O13_A	T0188SS531_3	T0188	no_data	no_data	no_data	105	no_data	no_data
1O13_A	T0188SS531_4	T0188	no_data	no_data	no_data	105	no_data	no_data
1O13_A	T0188SS531_5	T0188	no_data	no_data	no_data	105	no_data	no_data
1O13_A	T0188TS001_1	T0188	2.07	7.1168	7.0853	105	124	118.095238095238
1O13_A	T0188TS002_1	T0188	2.52	7.2295	7.1908	105	124	118.095238095238
1O13_A	T0188TS002_2	T0188	2.02	7.0041	6.9798	105	124	118.095238095238
1O13_A	T0188TS002_3	T0188	2.45	6.3279	6.3470	105	124	118.095238095238
1O13_A	T0188TS002_4	T0188	1.74	7.0041	6.9798	105	124	118.095238095238
1O13_A	T0188TS002_5	T0188	2.61	6.4406	6.4525	105	124	118.095238095238
1O13_A	T0188TS006_1	T0188	2.01	7.4550	7.4017	105	123	117.142857142857
1O13_A	T0188TS007_1	T0188	2.01	7.0041	6.9798	105	120	114.285714285714
1O13_A	T0188TS007_2	T0188	2.36	-1.4317	0.0850	105	64	60.9523809523809
1O13_A	T0188TS007_3	T0188	3.04	2.0257	2.3668	105	72	68.5714285714286
1O13_A	T0188TS007_4	T0188	3.09	2.1742	2.4996	105	72	68.5714285714286
1O13_A	T0188TS007_5	T0188	2.76	0.4934	1.0829	105	56	53.3333333333333
1O13_A	T0188TS008_1	T0188	2.61	6.7787	6.7688	105	124	118.095238095238
1O13_A	T0188TS008_2u	T0188	2.08	7.1168	7.0853	105	124	118.095238095238
1O13_A	T0188TS008_3	T0188	2.86	5.2008	5.2934	105	124	118.095238095238
1O13_A	T0188TS010_1	T0188	1.80	6.8914	6.8743	105	124	118.095238095238
1O13_A	T0188TS010_2	T0188	2.14	7.3423	7.2962	105	124	118.095238095238
1O13_A	T0188TS010_3	T0188	2.16	7.3423	7.2962	105	124	118.095238095238
1O13_A	T0188TS010_4	T0188	2.21	7.1168	7.0853	105	124	118.095238095238
1O13_A	T0188TS010_5	T0188	2.22	7.1168	7.0853	105	124	118.095238095238
1O13_A	T0188TS011_1	T0188	2.73	0.2417	0.8979	105	124	118.095238095238
1O13_A	T0188TS012_1	T0188	2.08	7.3423	7.2962	105	124	118.095238095238
1O13_A	T0188TS012_2	T0188	2.11	7.2295	7.1908	105	124	118.095238095238
1O13_A	T0188TS012_3	T0188	2.13	7.3423	7.2962	105	124	118.095238095238
1O13_A	T0188TS012_4	T0188	2.69	3.1721	3.4082	105	124	118.095238095238
1O13_A	T0188TS012_5	T0188	2.85	2.7212	2.9948	105	124	118.095238095238
1O13_A	T0188TS014_1	T0188	2.05	7.2295	7.1908	105	122	116.190476190476
1O13_A	T0188TS014_2	T0188	2.66	-1.1108	0.1699	105	124	118.095238095238
1O13_A	T0188TS014_3	T0188	2.63	-0.5473	0.4071	105	122	116.190476190476
1O13_A	T0188TS014_4	T0188	2.64	2.2704	2.5860	105	124	118.095238095238
1O13_A	T0188TS014_5	T0188	2.78	1.9323	2.2838	105	124	118.095238095238
1O13_A	T0188TS016_1	T0188	1.89	6.8914	6.8743	105	123	117.142857142857
1O13_A	T0188TS016_2	T0188	1.89	6.8914	6.8743	105	123	117.142857142857
1O13_A	T0188TS016_3	T0188	2.04	7.1168	7.0853	105	123	117.142857142857
1O13_A	T0188TS016_4	T0188	2.04	7.1168	7.0853	105	123	117.142857142857
1O13_A	T0188TS016_5	T0188	2.29	6.7787	6.7688	105	123	117.142857142857
1O13_A	T0188TS020_1	T0188	2.01	6.8914	6.8743	105	124	118.095238095238
1O13_A	T0188TS021_1	T0188	2.96	-0.7727	0.2991	105	124	118.095238095238
1O13_A	T0188TS024_1	T0188	2.05	7.2295	7.1908	105	124	118.095238095238
1O13_A	T0188TS028_1	T0188	2.11	7.3423	7.2962	105	113	107.619047619048
1O13_A	T0188TS028_2	T0188	2.16	7.1168	7.0853	105	113	107.619047619048
1O13_A	T0188TS028_3	T0188	2.13	7.2295	7.1908	105	113	107.619047619048
1O13_A	T0188TS028_4	T0188	2.15	7.2295	7.1908	105	113	107.619047619048
1O13_A	T0188TS028_5	T0188	2.20	7.1168	7.0853	105	113	107.619047619048
1O13_A	T0188TS029_1	T0188	2.05	7.2295	7.1908	105	124	118.095238095238
1O13_A	T0188TS034_1	T0188	2.10	7.2295	7.1908	105	111	105.714285714286
1O13_A	T0188TS035_1	T0188	2.10	7.6804	7.6127	105	111	105.714285714286
1O13_A	T0188TS035_2	T0188	2.16	6.8914	6.8743	105	124	118.095238095238
1O13_A	T0188TS038_1	T0188	2.47	-1.6023	0.0542	105	78	74.2857142857143
1O13_A	T0188TS038_2	T0188	2.57	1.6373	2.0244	105	92	87.6190476190476
1O13_A	T0188TS038_3	T0188	2.50	0.4573	1.0557	105	100	95.2380952380952
1O13_A	T0188TS039_1	T0188	2.05	7.1168	7.0853	105	122	116.190476190476
1O13_A	T0188TS039_2	T0188	2.05	7.2295	7.1908	105	122	116.190476190476
1O13_A	T0188TS039_3	T0188	2.08	7.1168	7.0853	105	124	118.095238095238
1O13_A	T0188TS039_4	T0188	2.06	7.2295	7.1908	105	122	116.190476190476
1O13_A	T0188TS039_5	T0188	2.21	1.5942	1.9868	105	121	115.238095238095
1O13_A	T0188TS040_1	T0188	2.11	7.3423	7.2962	105	123	117.142857142857
1O13_A	T0188TS040_2	T0188	2.11	7.3423	7.2962	105	123	117.142857142857
1O13_A	T0188TS040_3	T0188	2.01	7.4550	7.4017	105	123	117.142857142857
1O13_A	T0188TS040_4	T0188	2.01	7.4550	7.4017	105	119	113.333333333333
1O13_A	T0188TS040_5	T0188	1.92	7.4550	7.4017	105	121	115.238095238095
1O13_A	T0188TS041_1	T0188	2.15	7.2295	7.1908	105	124	118.095238095238
1O13_A	T0188TS041_2	T0188	1.96	7.2295	7.1908	105	124	118.095238095238
1O13_A	T0188TS041_3	T0188	2.14	7.1168	7.0853	105	124	118.095238095238
1O13_A	T0188TS041_4	T0188	2.14	7.0041	6.9798	105	124	118.095238095238
1O13_A	T0188TS041_5	T0188	2.08	7.0041	6.9798	105	124	118.095238095238
1O13_A	T0188TS045_1	T0188	1.95	7.3423	7.2962	105	123	117.142857142857
1O13_A	T0188TS045_2	T0188	2.11	7.3423	7.2962	105	123	117.142857142857
1O13_A	T0188TS045_3	T0188	2.08	7.1168	7.0853	105	124	118.095238095238
1O13_A	T0188TS045_4	T0188	2.06	7.2295	7.1908	105	122	116.190476190476
1O13_A	T0188TS045_5	T0188	2.21	1.5942	1.9868	105	121	115.238095238095
1O13_A	T0188TS046_1	T0188	2.03	7.3423	7.2962	105	111	105.714285714286
1O13_A	T0188TS046_2	T0188	3.23	1.3894	1.8102	105	96	91.4285714285714
1O13_A	T0188TS046_3	T0188	2.91	-0.7496	0.3094	105	94	89.5238095238095
1O13_A	T0188TS046_4	T0188	2.65	1.3310	1.7605	105	98	93.3333333333333
1O13_A	T0188TS046_5	T0188	2.73	-1.0929	0.1757	105	72	68.5714285714286
1O13_A	T0188TS047_1	T0188	2.02	7.3423	7.2962	105	124	118.095238095238
1O13_A	T0188TS050_1	T0188	2.05	-1.4489	0.0815	105	124	118.095238095238
1O13_A	T0188TS050_2	T0188	2.54	0.4671	1.0631	105	124	118.095238095238
1O13_A	T0188TS050_3	T0188	2.92	-0.2092	0.5982	105	124	118.095238095238
1O13_A	T0188TS050_4	T0188	3.14	0.6925	1.2364	105	124	118.095238095238
1O13_A	T0188TS050_5	T0188	2.79	0.1290	0.8188	105	124	118.095238095238
1O13_A	T0188TS052_1	T0188	3.15	3.7356	3.9289	105	124	118.095238095238
1O13_A	T0188TS052_2	T0188	3.02	2.8339	3.0978	105	124	118.095238095238
1O13_A	T0188TS052_3	T0188	2.85	5.2008	5.2934	105	124	118.095238095238
1O13_A	T0188TS052_4	T0188	3.13	3.6229	3.8245	105	124	118.095238095238
1O13_A	T0188TS052_5	T0188	2.87	3.9610	4.1381	105	124	118.095238095238
1O13_A	T0188TS053_1	T0188	2.03	7.3423	7.2962	105	124	118.095238095238
1O13_A	T0188TS053_2	T0188	1.80	6.3279	6.3470	105	111	105.714285714286
1O13_A	T0188TS053_3	T0188	2.95	0.4671	1.0631	105	124	118.095238095238
1O13_A	T0188TS053_4	T0188	2.59	-0.8854	0.2515	105	109	103.809523809524
1O13_A	T0188TS065_1	T0188	2.05	7.2295	7.1908	105	121	115.238095238095
1O13_A	T0188TS065_2_1	T0188	2.48	0.7670	1.2952	105	54	51.4285714285714
1O13_A	T0188TS065_2_2	T0188	2.17	-0.9850	0.2132	105	19	18.0952380952381
1O13_A	T0188TS065_2_3	T0188	0.21	-1.6087	0.0533	105	17	16.1904761904762
1O13_A	T0188TS065_3_1	T0188	2.48	0.7670	1.2952	105	54	51.4285714285714
1O13_A	T0188TS065_3_2	T0188	2.17	-0.9850	0.2132	105	19	18.0952380952381
1O13_A	T0188TS065_3_3	T0188	1.14	1.4053	1.8239	105	15	14.2857142857143
1O13_A	T0188TS065_4_1	T0188	2.48	0.7670	1.2952	105	54	51.4285714285714
1O13_A	T0188TS065_4_2	T0188	2.17	-0.9850	0.2132	105	19	18.0952380952381
1O13_A	T0188TS065_4_3	T0188	0.33	-2.0353	0.0122	105	17	16.1904761904762
1O13_A	T0188TS065_5_1	T0188	2.48	0.7670	1.2952	105	54	51.4285714285714
1O13_A	T0188TS065_5_2	T0188	2.17	-0.9850	0.2132	105	19	18.0952380952381
1O13_A	T0188TS065_5_3	T0188	0.35	-2.0353	0.0122	105	17	16.1904761904762
1O13_A	T0188TS067_1	T0188	2.18	7.0041	6.9798	105	122	116.190476190476
1O13_A	T0188TS070_1	T0188	2.05	7.2295	7.1908	105	122	116.190476190476
1O13_A	T0188TS070_2	T0188	2.72	-0.4346	0.4671	105	111	105.714285714286
1O13_A	T0188TS070_3	T0188	2.78	0.5798	1.1488	105	105	100
1O13_A	T0188TS070_4	T0188	2.86	0.9179	1.4165	105	109	103.809523809524
1O13_A	T0188TS070_5	T0188	2.83	-0.3219	0.5309	105	108	102.857142857143
1O13_A	T0188TS071_1	T0188	2.08	7.0041	6.9798	105	122	116.190476190476
1O13_A	T0188TS071_2	T0188	2.64	-1.1108	0.1699	105	112	106.666666666667
1O13_A	T0188TS071_3	T0188	3.09	0.6925	1.2364	105	109	103.809523809524
1O13_A	T0188TS071_4	T0188	2.80	1.7182	2.0951	105	97	92.3809523809524
1O13_A	T0188TS071_5	T0188	2.58	-1.6744	0.0439	105	122	116.190476190476
1O13_A	T0188TS078_1	T0188	2.11	6.4406	6.4525	105	106	100.952380952381
1O13_A	T0188TS080_1	T0188	2.13	5.9898	6.0308	105	106	100.952380952381
1O13_A	T0188TS080_2	T0188	1.95	7.1168	7.0853	105	106	100.952380952381
1O13_A	T0188TS080_3	T0188	2.07	7.0041	6.9798	105	106	100.952380952381
1O13_A	T0188TS084_1	T0188	2.11	7.3423	7.2962	105	123	117.142857142857
1O13_A	T0188TS086_1	T0188	2.05	7.2295	7.1908	105	122	116.190476190476
1O13_A	T0188TS086_2	T0188	3.14	-0.3121	0.5366	105	97	92.3809523809524
1O13_A	T0188TS086_3	T0188	2.52	-0.7727	0.2991	105	107	101.904761904762
1O13_A	T0188TS086_4	T0188	2.77	-1.6451	0.0479	105	100	95.2380952380952
1O13_A	T0188TS086_5_1	T0188	2.38	2.3760	2.6813	105	89	84.7619047619048
1O13_A	T0188TS086_5_2	T0188	2.60	0.8046	1.3252	105	25	23.8095238095238
1O13_A	T0188TS093_1	T0188	2.05	7.2295	7.1908	105	117	111.428571428571
1O13_A	T0188TS093_2	T0188	1.98	6.7787	6.7688	105	117	111.428571428571
1O13_A	T0188TS093_3	T0188	1.89	7.2295	7.1908	105	117	111.428571428571
1O13_A	T0188TS093_4	T0188	2.12	7.0041	6.9798	105	117	111.428571428571
1O13_A	T0188TS093_5	T0188	2.09	6.8914	6.8743	105	117	111.428571428571
1O13_A	T0188TS096_1	T0188	2.04	7.4550	7.4017	105	113	107.619047619048
1O13_A	T0188TS098_1	T0188	1.67	6.0985	6.1325	105	68	64.7619047619048
1O13_A	T0188TS099_1	T0188	2.00	6.6660	6.6634	105	114	108.571428571429
1O13_A	T0188TS100_1_1	T0188	2.07	7.2295	7.1908	105	114	108.571428571429
1O13_A	T0188TS100_1_2	T0188	2.31	-0.5535	0.4039	105	8	7.61904761904762
1O13_A	T0188TS100_2_1	T0188	2.02	7.1168	7.0853	105	114	108.571428571429
1O13_A	T0188TS100_2_2	T0188	2.42	-0.9634	0.2212	105	7	6.66666666666667
1O13_A	T0188TS100_3_1	T0188	2.04	7.1168	7.0853	105	114	108.571428571429
1O13_A	T0188TS100_3_2	T0188	2.21	-0.8696	0.2579	105	9	8.57142857142857
1O13_A	T0188TS100_4_1	T0188	2.07	7.4550	7.4017	105	114	108.571428571429
1O13_A	T0188TS100_4_2	T0188	2.20	0.1353	0.8232	105	10	9.52380952380952
1O13_A	T0188TS100_5_1	T0188	2.11	7.0041	6.9798	105	114	108.571428571429
1O13_A	T0188TS100_5_2	T0188	1.99	-0.4934	0.4353	105	10	9.52380952380952
1O13_A	T0188TS105_1	T0188	2.02	7.0041	6.9798	105	122	116.190476190476
1O13_A	T0188TS108_1	T0188	1.92	6.8914	6.8743	105	114	108.571428571429
1O13_A	T0188TS110_1	T0188	2.21	7.4550	7.4017	105	111	105.714285714286
1O13_A	T0188TS110_2	T0188	2.10	6.8914	6.8743	105	111	105.714285714286
1O13_A	T0188TS112_1	T0188	2.24	6.8914	6.8743	105	116	110.47619047619
1O13_A	T0188TS131_1	T0188	1.99	7.3423	7.2962	105	122	116.190476190476
1O13_A	T0188TS131_1u	T0188	1.97	7.1168	7.0853	105	107	101.904761904762
1O13_A	T0188TS132_1	T0188	2.72	1.0306	1.5087	105	124	118.095238095238
1O13_A	T0188TS135_1	T0188	2.08	7.0041	6.9798	105	110	104.761904761905
1O13_A	T0188TS135_2	T0188	2.82	-2.0125	0.0134	105	115	109.52380952381
1O13_A	T0188TS135_3	T0188	2.63	-0.2761	0.5578	105	88	83.8095238095238
1O13_A	T0188TS135_4	T0188	2.69	0.4671	1.0631	105	108	102.857142857143
1O13_A	T0188TS135_5	T0188	2.88	1.4500	1.8622	105	94	89.5238095238095
1O13_A	T0188TS136_1	T0188	2.02	-0.6600	0.3510	105	124	118.095238095238
1O13_A	T0188TS136_2	T0188	2.16	-1.4489	0.0815	105	122	116.190476190476
1O13_A	T0188TS136_3	T0188	2.92	-1.5616	0.0607	105	122	116.190476190476
1O13_A	T0188TS136_4	T0188	2.25	-0.8854	0.2515	105	122	116.190476190476
1O13_A	T0188TS136_5	T0188	2.91	-0.6600	0.3510	105	124	118.095238095238
1O13_A	T0188TS138_1	T0188	2.03	7.3423	7.2962	105	124	118.095238095238
1O13_A	T0188TS138_2	T0188	1.80	6.3279	6.3470	105	111	105.714285714286
1O13_A	T0188TS138_3	T0188	2.95	0.4671	1.0631	105	124	118.095238095238
1O13_A	T0188TS138_4	T0188	2.59	-0.8854	0.2515	105	109	103.809523809524
1O13_A	T0188TS139_1	T0188	3.15	3.7356	3.9289	105	124	118.095238095238
1O13_A	T0188TS139_2	T0188	3.02	2.8339	3.0978	105	124	118.095238095238
1O13_A	T0188TS139_3	T0188	2.85	5.2008	5.2934	105	124	118.095238095238
1O13_A	T0188TS139_4	T0188	3.13	3.6229	3.8245	105	124	118.095238095238
1O13_A	T0188TS139_5	T0188	2.87	3.9610	4.1381	105	124	118.095238095238
1O13_A	T0188TS142_1	T0188	2.01	7.3423	7.2962	105	124	118.095238095238
1O13_A	T0188TS153_1	T0188	1.92	7.3423	7.2962	105	123	117.142857142857
1O13_A	T0188TS168_1	T0188	2.11	6.8914	6.8743	105	123	117.142857142857
1O13_A	T0188TS168_2	T0188	2.17	6.8914	6.8743	105	119	113.333333333333
1O13_A	T0188TS168_3	T0188	2.09	7.2295	7.1908	105	123	117.142857142857
1O13_A	T0188TS168_4	T0188	2.07	7.1168	7.0853	105	119	113.333333333333
1O13_A	T0188TS168_5	T0188	2.07	7.2295	7.1908	105	123	117.142857142857
1O13_A	T0188TS169_1	T0188	2.08	6.8914	6.8743	105	119	113.333333333333
1O13_A	T0188TS169_2	T0188	2.10	7.0041	6.9798	105	119	113.333333333333
1O13_A	T0188TS169_3	T0188	1.93	6.8914	6.8743	105	111	105.714285714286
1O13_A	T0188TS169_4	T0188	2.07	7.1168	7.0853	105	119	113.333333333333
1O13_A	T0188TS169_5	T0188	2.17	7.2295	7.1908	105	111	105.714285714286
1O13_A	T0188TS170_1	T0188	1.97	6.8914	6.8743	105	124	118.095238095238
1O13_A	T0188TS180_1	T0188	2.05	7.1168	7.0853	105	113	107.619047619048
1O13_A	T0188TS183_1	T0188	2.05	7.2295	7.1908	105	122	116.190476190476
1O13_A	T0188TS188_1	T0188	2.25	6.3279	6.3470	105	123	117.142857142857
1O13_A	T0188TS188_2	T0188	2.30	7.2295	7.1908	105	110	104.761904761905
1O13_A	T0188TS189_1	T0188	1.89	7.1168	7.0853	105	120	114.285714285714
1O13_A	T0188TS189_2	T0188	2.54	1.1786	1.6317	105	60	57.1428571428571
1O13_A	T0188TS189_3	T0188	2.59	2.9879	3.2389	105	84	80
1O13_A	T0188TS189_4	T0188	2.78	2.2770	2.5920	105	82	78.0952380952381
1O13_A	T0188TS189_5	T0188	2.52	-1.1535	0.1565	105	50	47.6190476190476
1O13_A	T0188TS194_1	T0188	2.05	7.1168	7.0853	105	122	116.190476190476
1O13_A	T0188TS194_2	T0188	2.44	1.6874	2.0681	105	51	48.5714285714286
1O13_A	T0188TS194_3	T0188	3.01	-1.6372	0.0491	105	45	42.8571428571429
1O13_A	T0188TS194_4	T0188	2.58	3.1786	3.4142	105	45	42.8571428571429
1O13_A	T0188TS194_5	T0188	2.26	0.2598	0.9109	105	53	50.4761904761905
1O13_A	T0188TS195_1	T0188	2.05	7.2295	7.1908	105	121	115.238095238095
1O13_A	T0188TS195_2	T0188	2.95	2.3831	2.6877	105	122	116.190476190476
1O13_A	T0188TS195_3	T0188	2.61	-0.6600	0.3510	105	122	116.190476190476
1O13_A	T0188TS195_4	T0188	2.83	2.6085	2.8921	105	110	104.761904761905
1O13_A	T0188TS195_5	T0188	2.34	-1.5616	0.0607	105	121	115.238095238095
1O13_A	T0188TS196_1	T0188	1.95	7.0041	6.9798	105	113	107.619047619048
1O13_A	T0188TS196_2	T0188	3.18	-0.4039	0.4841	105	81	77.1428571428571
1O13_A	T0188TS196_3	T0188	nan	-6.1517	-0.0000	105	10	9.52380952380952
1O13_A	T0188TS196_4	T0188	nan	-6.1517	-0.0000	105	10	9.52380952380952
1O13_A	T0188TS196_5	T0188	nan	-6.1517	-0.0000	105	10	9.52380952380952
1O13_A	T0188TS202_1	T0188	1.73	7.1168	7.0853	105	111	105.714285714286
1O13_A	T0188TS202_1u	T0188	2.51	7.3423	7.2962	105	111	105.714285714286
1O13_A	T0188TS202_2	T0188	2.51	7.3423	7.2962	105	111	105.714285714286
1O13_A	T0188TS207_1	T0188	2.08	7.0041	6.9798	105	110	104.761904761905
1O13_A	T0188TS207_2	T0188	2.80	1.9115	2.2654	105	40	38.0952380952381
1O13_A	T0188TS207_3	T0188	1.35	-1.5610	0.0608	105	51	48.5714285714286
1O13_A	T0188TS207_4	T0188	2.21	-1.4695	0.0774	105	56	53.3333333333333
1O13_A	T0188TS207_5	T0188	1.88	-1.6922	0.0416	105	59	56.1904761904762
1O13_A	T0188TS208_1	T0188	2.05	7.1168	7.0853	105	122	116.190476190476
1O13_A	T0188TS208_2	T0188	2.04	3.4070	3.6249	105	51	48.5714285714286
1O13_A	T0188TS208_3	T0188	2.44	1.6874	2.0681	105	51	48.5714285714286
1O13_A	T0188TS208_4	T0188	2.06	-1.1254	0.1652	105	42	40
1O13_A	T0188TS208_5	T0188	3.01	-1.6372	0.0491	105	45	42.8571428571429
1O13_A	T0188TS209_1	T0188	1.95	7.0041	6.9798	105	118	112.380952380952
1O13_A	T0188TS209_2	T0188	2.01	1.0848	1.5535	105	45	42.8571428571429
1O13_A	T0188TS209_3	T0188	2.65	0.3573	0.9815	105	43	40.9523809523809
1O13_A	T0188TS209_4	T0188	1.80	2.5299	2.8207	105	50	47.6190476190476
1O13_A	T0188TS209_5	T0188	2.59	0.3011	0.9405	105	44	41.9047619047619
1O13_A	T0188TS214_1	T0188	2.15	-0.3219	0.5309	105	124	118.095238095238
1O13_A	T0188TS214_2	T0188	3.03	1.3687	1.7926	105	124	118.095238095238
1O13_A	T0188TS214_3	T0188	1.88	0.8052	1.3257	105	124	118.095238095238
1O13_A	T0188TS221_1	T0188	2.05	7.2295	7.1908	105	122	116.190476190476
1O13_A	T0188TS221_2	T0188	2.69	1.1579	1.6144	105	64	60.9523809523809
1O13_A	T0188TS221_3	T0188	2.37	-1.7338	0.0366	105	77	73.3333333333333
1O13_A	T0188TS221_4	T0188	2.47	-1.6023	0.0542	105	78	74.2857142857143
1O13_A	T0188TS221_5	T0188	2.55	1.3687	1.7926	105	108	102.857142857143
1O13_A	T0188TS222_1	T0188	2.08	7.1168	7.0853	105	124	118.095238095238
1O13_A	T0188TS222_2	T0188	3.03	0.9396	1.4341	105	44	41.9047619047619
1O13_A	T0188TS223_1	T0188	2.85	0.8052	1.3257	105	124	118.095238095238
1O13_A	T0188TS224_1	T0188	1.98	6.6660	6.6634	105	123	117.142857142857
1O13_A	T0188TS226_1	T0188	2.05	7.2295	7.1908	105	122	116.190476190476
1O13_A	T0188TS226_2	T0188	2.66	-1.1108	0.1699	105	124	118.095238095238
1O13_A	T0188TS226_3	T0188	2.95	0.0163	0.7424	105	119	113.333333333333
1O13_A	T0188TS226_4	T0188	2.05	-1.1108	0.1699	105	124	118.095238095238
1O13_A	T0188TS226_5	T0188	2.97	-1.2804	0.1205	105	86	81.9047619047619
1O13_A	T0188TS227_1	T0188	2.15	6.5533	6.5579	105	116	110.47619047619
1O13_A	T0188TS228_1	T0188	2.06	7.2295	7.1908	105	124	118.095238095238
1O13_A	T0188TS228_2	T0188	2.14	7.3423	7.2962	105	124	118.095238095238
1O13_A	T0188TS229_1	T0188	2.08	7.0041	6.9798	105	122	116.190476190476
1O13_A	T0188TS229_2	T0188	2.50	0.4573	1.0557	105	100	95.2380952380952
1O13_A	T0188TS229_3	T0188	2.57	1.6373	2.0244	105	92	87.6190476190476
1O13_A	T0188TS229_4	T0188	3.19	2.1114	2.4434	105	96	91.4285714285714
1O13_A	T0188TS229_5	T0188	2.98	0.2417	0.8979	105	110	104.761904761905
1O13_A	T0188TS230_1	T0188	2.09	7.0041	6.9798	105	122	116.190476190476
1O13_A	T0188TS233_1	T0188	2.05	7.2295	7.1908	105	122	116.190476190476
1O13_A	T0188TS233_2	T0188	2.70	1.1581	1.6145	105	100	95.2380952380952
1O13_A	T0188TS233_3	T0188	2.41	0.3063	0.9444	105	96	91.4285714285714
1O13_A	T0188TS233_4	T0188	3.16	1.3917	1.8122	105	100	95.2380952380952
1O13_A	T0188TS233_5	T0188	2.86	1.0744	1.5449	105	90	85.7142857142857
1O13_A	T0188TS234_1	T0188	2.23	6.8914	6.8743	105	122	116.190476190476
1O13_A	T0188TS242_1	T0188	2.11	6.8914	6.8743	105	123	117.142857142857
1O13_A	T0188TS246_1	T0188	1.93	7.0041	6.9798	105	124	118.095238095238
1O13_A	T0188TS249_1	T0188	2.05	7.5677	7.5072	105	124	118.095238095238
1O13_A	T0188TS264_1	T0188	1.85	6.8914	6.8743	105	124	118.095238095238
1O13_A	T0188TS265_1	T0188	2.03	7.3423	7.2962	105	124	118.095238095238
1O13_A	T0188TS267_1	T0188	2.52	7.0041	6.9798	105	124	118.095238095238
1O13_A	T0188TS267_2	T0188	2.44	7.0041	6.9798	105	124	118.095238095238
1O13_A	T0188TS267_3	T0188	2.06	7.0041	6.9798	105	124	118.095238095238
1O13_A	T0188TS267_4	T0188	2.13	7.1168	7.0853	105	124	118.095238095238
1O13_A	T0188TS267_5	T0188	2.14	7.1168	7.0853	105	124	118.095238095238
1O13_A	T0188TS270_1	T0188	2.19	6.8914	6.8743	105	124	118.095238095238
1O13_A	T0188TS282_1	T0188	1.95	6.9097	6.8914	105	103	98.0952380952381
1O13_A	T0188TS282_2	T0188	2.73	0.5239	1.1061	105	97	92.3809523809524
1O13_A	T0188TS282_3	T0188	2.60	1.3240	1.7545	105	71	67.6190476190476
1O13_A	T0188TS282_4	T0188	2.80	-1.6023	0.0542	105	78	74.2857142857143
1O13_A	T0188TS283_1	T0188	2.03	7.1168	7.0853	105	106	100.952380952381
1O13_A	T0188TS283_4	T0188	3.05	0.8052	1.3257	105	121	115.238095238095
1O13_A	T0188TS283_5	T0188	2.49	-1.3362	0.1065	105	108	102.857142857143
1O13_A	T0188TS286_1	T0188	2.05	7.2295	7.1908	105	122	116.190476190476
1O13_A	T0188TS288_1	T0188	1.90	6.6660	6.6634	105	105	100
1O13_A	T0188TS290_1	T0188	2.05	7.1168	7.0853	105	122	116.190476190476
1O13_A	T0188TS290_2	T0188	2.92	1.3687	1.7926	105	123	117.142857142857
1O13_A	T0188TS290_3	T0188	2.63	2.3979	2.7010	105	98	93.3333333333333
1O13_A	T0188TS290_4	T0188	2.69	1.9323	2.2838	105	120	114.285714285714
1O13_A	T0188TS291_1	T0188	2.05	7.2295	7.1908	105	118	112.380952380952
1O13_A	T0188TS291_2	T0188	2.88	1.5647	1.9613	105	83	79.0476190476191
1O13_A	T0188TS291_3	T0188	3.24	1.7369	2.1114	105	82	78.0952380952381
1O13_A	T0188TS291_4	T0188	3.14	-0.2746	0.5587	105	75	71.4285714285714
1O13_A	T0188TS291_5	T0188	2.86	-0.0196	0.7186	105	88	83.8095238095238
1O13_A	T0188TS300_1	T0188	2.59	2.4958	2.7897	105	118	112.380952380952
1O13_A	T0188TS300_2	T0188	3.12	-0.4346	0.4671	105	124	118.095238095238
1O13_A	T0188TS300_3	T0188	2.92	-0.4346	0.4671	105	110	104.761904761905
1O13_A	T0188TS300_4	T0188	2.72	-1.6744	0.0439	105	107	101.904761904762
1O13_A	T0188TS300_5	T0188	2.75	1.1433	1.6022	105	123	117.142857142857
1O13_A	T0188TS301_1	T0188	2.06	6.8914	6.8743	105	124	118.095238095238
1O13_A	T0188TS309_1	T0188	2.05	7.1168	7.0853	105	122	116.190476190476
1O13_A	T0188TS309_2	T0188	2.63	-0.5471	0.4072	105	55	52.3809523809524
1O13_A	T0188TS309_3	T0188	2.40	-1.3362	0.1065	105	106	100.952380952381
1O13_A	T0188TS309_4	T0188	2.29	1.2231	1.6691	105	43	40.9523809523809
1O13_A	T0188TS309_5	T0188	2.94	-0.8027	0.2861	105	98	93.3333333333333
1O13_A	T0188TS314_1	T0188	2.72	-0.7727	0.2991	105	124	118.095238095238
1O13_A	T0188TS314_2	T0188	2.69	0.8052	1.3257	105	124	118.095238095238
1O13_A	T0188TS314_3	T0188	3.08	0.2417	0.8979	105	124	118.095238095238
1O13_A	T0188TS314_4	T0188	2.46	-0.7727	0.2991	105	124	118.095238095238
1O13_A	T0188TS314_5	T0188	2.89	-0.5473	0.4071	105	124	118.095238095238
1O13_A	T0188TS329_1	T0188	2.13	7.2295	7.1908	105	123	117.142857142857
1O13_A	T0188TS344_1	T0188	2.11	6.4406	6.4525	105	106	100.952380952381
1O13_A	T0188TS347_1	T0188	2.00	7.4550	7.4017	105	123	117.142857142857
1O13_A	T0188TS351_1	T0188	1.95	7.3423	7.2962	105	124	118.095238095238
1O13_A	T0188TS359_1	T0188	1.83	6.7787	6.7688	105	123	117.142857142857
1O13_A	T0188TS362_1	T0188	2.08	7.0041	6.9798	105	119	113.333333333333
1O13_A	T0188TS362_2	T0188	3.09	0.7596	1.2894	105	70	66.6666666666667
1O13_A	T0188TS362_3	T0188	3.04	1.9784	2.3248	105	73	69.5238095238095
1O13_A	T0188TS362_4	T0188	3.02	-0.0368	0.7073	105	66	62.8571428571429
1O13_A	T0188TS362_5	T0188	3.00	1.6692	2.0522	105	70	66.6666666666667
1O13_A	T0188TS368_1	T0188	2.00	7.1168	7.0853	105	124	118.095238095238
1O13_A	T0188TS370_1	T0188	2.03	7.2295	7.1908	105	124	118.095238095238
1O13_A	T0188TS370_2	T0188	2.15	7.1168	7.0853	105	124	118.095238095238
1O13_A	T0188TS370_3	T0188	2.03	7.2295	7.1908	105	124	118.095238095238
1O13_A	T0188TS370_4	T0188	2.15	7.1168	7.0853	105	124	118.095238095238
1O13_A	T0188TS373_1	T0188	2.31	6.5533	6.5579	105	124	118.095238095238
1O13_A	T0188TS373_2	T0188	2.63	6.6660	6.6634	105	124	118.095238095238
1O13_A	T0188TS373_3	T0188	2.03	7.1168	7.0853	105	124	118.095238095238
1O13_A	T0188TS373_4	T0188	2.07	7.2295	7.1908	105	124	118.095238095238
1O13_A	T0188TS377_1	T0188	2.20	7.0041	6.9798	105	113	107.619047619048
1O13_A	T0188TS377_2	T0188	2.39	7.3423	7.2962	105	112	106.666666666667
1O13_A	T0188TS377_3	T0188	2.65	-1.2235	0.1359	105	124	118.095238095238
1O13_A	T0188TS377_4	T0188	2.50	-0.2092	0.5982	105	124	118.095238095238
1O13_A	T0188TS377_5	T0188	3.02	0.8052	1.3257	105	124	118.095238095238
1O13_A	T0188TS378_1	T0188	2.08	7.0041	6.9798	105	110	104.761904761905
1O13_A	T0188TS384_1	T0188	2.67	1.4815	1.8893	105	124	118.095238095238
1O13_A	T0188TS417_1	T0188	2.04	7.1168	7.0853	105	124	118.095238095238
1O13_A	T0188TS417_2	T0188	2.05	7.2295	7.1908	105	124	118.095238095238
1O13_A	T0188TS417_3	T0188	1.85	7.5677	7.5072	105	124	118.095238095238
1O13_A	T0188TS419_1	T0188	2.25	6.8914	6.8743	105	124	118.095238095238
1O13_A	T0188TS419_2	T0188	2.40	6.6660	6.6634	105	124	118.095238095238
1O13_A	T0188TS419_3	T0188	2.15	7.0041	6.9798	105	124	118.095238095238
1O13_A	T0188TS419_4	T0188	2.28	6.8914	6.8743	105	124	118.095238095238
1O13_A	T0188TS423_1	T0188	1.99	7.0041	6.9798	105	116	110.47619047619
1O13_A	T0188TS424_1	T0188	2.91	5.0881	5.1881	105	122	116.190476190476
1O13_A	T0188TS427_1	T0188	2.06	7.2295	7.1908	105	124	118.095238095238
1O13_A	T0188TS427_2	T0188	2.06	7.2295	7.1908	105	124	118.095238095238
1O13_A	T0188TS429_1	T0188	2.63	6.3279	6.3470	105	124	118.095238095238
1O13_A	T0188TS429_2	T0188	2.74	5.4262	5.5040	105	124	118.095238095238
1O13_A	T0188TS429_3	T0188	2.55	5.7643	5.8200	105	124	118.095238095238
1O13_A	T0188TS429_4	T0188	2.56	6.8914	6.8743	105	124	118.095238095238
1O13_A	T0188TS429_5	T0188	2.96	4.9754	5.0829	105	124	118.095238095238
1O13_A	T0188TS437_1	T0188	1.92	6.7787	6.7688	105	124	118.095238095238
1O13_A	T0188TS447_1	T0188	2.03	7.0041	6.9798	105	113	107.619047619048
1O13_A	T0188TS450_1	T0188	2.05	7.0041	6.9798	105	124	118.095238095238
1O13_A	T0188TS450_2u	T0188	2.03	7.1168	7.0853	105	122	116.190476190476
1O13_A	T0188TS450_3u	T0188	2.03	7.1168	7.0853	105	122	116.190476190476
1O13_A	T0188TS453_1	T0188	1.89	6.8914	6.8743	105	124	118.095238095238
1O13_A	T0188TS459_1	T0188	2.57	-1.2235	0.1359	105	124	118.095238095238
1O13_A	T0188TS464_1	T0188	3.08	0.0163	0.7424	105	124	118.095238095238
1O13_A	T0188TS464_2	T0188	2.76	0.9179	1.4165	105	124	118.095238095238
1O13_A	T0188TS464_3	T0188	2.99	0.3544	0.9794	105	124	118.095238095238
1O13_A	T0188TS464_4	T0188	1.92	7.0041	6.9798	105	124	118.095238095238
1O13_A	T0188TS464_5	T0188	1.90	7.0041	6.9798	105	124	118.095238095238
1O13_A	T0188TS471_1	T0188	2.06	7.2295	7.1908	105	124	118.095238095238
1O13_A	T0188TS475_1	T0188	2.04	7.0041	6.9798	105	124	118.095238095238
1O13_A	T0188TS488_1	T0188	2.08	7.1168	7.0853	105	124	118.095238095238
1O13_A	T0188TS513_1	T0188	2.13	7.4550	7.4017	105	122	116.190476190476
1O13_A	T0188TS515_3	T0188	2.11	7.2295	7.1908	105	124	118.095238095238
1O13_A	T0188TS516_1u	T0188	2.11	6.6660	6.6634	105	111	105.714285714286
1O13_A	T0188TS517_1	T0188	1.90	6.8914	6.8743	105	123	117.142857142857
1O13_A	T0188TS531_1	T0188	2.90	2.1577	2.4848	105	124	118.095238095238
1O13_A	T0188TS531_2	T0188	2.83	1.4815	1.8893	105	124	118.095238095238
1O13_A	T0188TS531_3	T0188	3.09	2.2704	2.5860	105	124	118.095238095238
1O13_A	T0188TS531_4	T0188	2.78	0.9179	1.4165	105	124	118.095238095238
1O13_A	T0188TS531_5	T0188	3.17	0.4671	1.0631	105	124	118.095238095238
1O13_A	T0188TS537_2	T0188	2.05	7.4550	7.4017	105	124	118.095238095238
1O13_A	T0188TS582_1	T0188	2.82	-0.7727	0.2991	105	124	118.095238095238
1O13_A	T0188TS583_1	T0188	1.97	7.1168	7.0853	105	123	117.142857142857
1T3V-10_A	1T3V-11_A	T0188	1.35	8.5204	8.3991	124	124	100
1T3V-10_A	1T3V-12_A	T0188	1.80	8.0213	7.9319	124	124	100
1T3V-10_A	1T3V-13_A	T0188	1.40	8.0213	7.9319	124	124	100
1T3V-10_A	1T3V-14_A	T0188	1.53	8.4206	8.3057	124	124	100
1T3V-10_A	1T3V-15_A	T0188	1.74	7.7219	7.6516	124	124	100
1T3V-10_A	1T3V-16_A	T0188	2.54	8.1211	8.0254	124	124	100
1T3V-10_A	1T3V-17_A	T0188	3.01	7.8217	7.7451	124	124	100
1T3V-10_A	1T3V-18_A	T0188	1.37	8.2210	8.1188	124	124	100
1T3V-10_A	1T3V-19_A	T0188	0.97	8.1211	8.0254	124	124	100
1T3V-10_A	1T3V-1_A	T0188	0.00	8.9196	8.7728	124	124	100
1T3V-10_A	1T3V-20_A	T0188	1.23	8.3208	8.2122	124	124	100
1T3V-10_A	1T3V-21_A	T0188	1.12	7.9215	7.8385	124	124	100
1T3V-10_A	1T3V-22_A	T0188	1.53	8.1211	8.0254	124	124	100
1T3V-10_A	1T3V-2_A	T0188	1.28	8.3208	8.2122	124	124	100
1T3V-10_A	1T3V-3_A	T0188	1.53	8.1211	8.0254	124	124	100
1T3V-10_A	1T3V-4_A	T0188	1.13	8.2210	8.1188	124	124	100
1T3V-10_A	1T3V-5_A	T0188	1.26	7.6221	7.5582	124	124	100
1T3V-10_A	1T3V-6_A	T0188	1.54	8.3208	8.2122	124	124	100
1T3V-10_A	1T3V-7_A	T0188	1.16	8.1211	8.0254	124	124	100
1T3V-10_A	1T3V-8_A	T0188	2.25	8.1211	8.0254	124	124	100
1T3V-10_A	1T3V-9_A	T0188	1.94	7.9215	7.8385	124	124	100
1T3V-10_A	T0188AL025_1	T0188	2.21	6.7317	6.7249	124	122	98.3870967741936
1T3V-10_A	T0188AL025_2	T0188	2.95	-0.5511	0.4051	124	123	99.1935483870968
1T3V-10_A	T0188AL025_3	T0188	2.43	-1.3124	0.1123	124	89	71.7741935483871
1T3V-10_A	T0188AL025_4	T0188	2.88	-1.6969	0.0410	124	73	58.8709677419355
1T3V-10_A	T0188AL032_1	T0188	2.35	7.1878	7.1517	124	109	87.9032258064516
1T3V-10_A	T0188AL044_1	T0188	2.35	6.7028	6.6978	124	117	94.3548387096774
1T3V-10_A	T0188AL054_1	T0188	2.57	-0.7615	0.3041	124	124	100
1T3V-10_A	T0188AL054_2	T0188	2.47	-0.5402	0.4108	124	122	98.3870967741936
1T3V-10_A	T0188AL054_3	T0188	2.66	-1.3481	0.1036	124	122	98.3870967741936
1T3V-10_A	T0188AL054_4	T0188	2.75	-0.4392	0.4646	124	122	98.3870967741936
1T3V-10_A	T0188AL054_5	T0188	3.15	-0.0628	0.6904	124	124	100
1T3V-10_A	T0188AL056_1	T0188	2.21	6.7317	6.7249	124	122	98.3870967741936
1T3V-10_A	T0188AL144_1	T0188	2.21	6.7317	6.7249	124	122	98.3870967741936
1T3V-10_A	T0188AL203_1	T0188	2.23	6.6851	6.6813	124	121	97.5806451612903
1T3V-10_A	T0188AL203_2	T0188	2.19	6.5835	6.5862	124	121	97.5806451612903
1T3V-10_A	T0188AL331_1	T0188	2.77	-1.2605	0.1257	124	124	100
1T3V-10_A	T0188AL331_2	T0188	2.76	6.5835	6.5862	124	121	97.5806451612903
1T3V-10_A	T0188AL391_1	T0188	2.23	7.4737	7.4193	124	108	87.0967741935484
1T3V-10_A	T0188AL397_1	T0188	2.21	7.5168	7.4596	124	109	87.9032258064516
1T3V-10_A	T0188AL400_1	T0188	2.77	6.6307	6.6304	124	122	98.3870967741936
1T3V-10_A	T0188AL476_1	T0188	2.77	6.6307	6.6304	124	122	98.3870967741936
1T3V-10_A	T0188AL529_1	T0188	2.14	6.4701	6.4801	124	110	88.7096774193548
1T3V-10_A	T0188AL529_2	T0188	2.80	-1.8266	0.0269	124	71	57.258064516129
1T3V-10_A	T0188AL529_3	T0188	2.97	-1.1446	0.1592	124	66	53.2258064516129
1T3V-10_A	T0188AL529_4	T0188	3.11	-1.6969	0.0410	124	73	58.8709677419355
1T3V-10_A	T0188AL529_5	T0188	3.21	1.7733	2.1434	124	99	79.8387096774194
1T3V-10_A	T0188AL537_1	T0188	2.32	6.6307	6.6304	124	122	98.3870967741936
1T3V-10_A	T0188AL581_1	T0188	2.24	6.7317	6.7249	124	122	98.3870967741936
1T3V-10_A	T0188DR020_1	T0188	no_data	no_data	no_data	124	no_data	no_data
1T3V-10_A	T0188DR068_1	T0188	no_data	no_data	no_data	124	no_data	no_data
1T3V-10_A	T0188DR355_1	T0188	no_data	no_data	no_data	124	no_data	no_data
1T3V-10_A	T0188DR355_2	T0188	no_data	no_data	no_data	124	no_data	no_data
1T3V-10_A	T0188DR355_4	T0188	no_data	no_data	no_data	124	no_data	no_data
1T3V-10_A	T0188DR454_1	T0188	no_data	no_data	no_data	124	no_data	no_data
1T3V-10_A	T0188DR454_2	T0188	no_data	no_data	no_data	124	no_data	no_data
1T3V-10_A	T0188DR454_3	T0188	no_data	no_data	no_data	124	no_data	no_data
1T3V-10_A	T0188RR020_1	T0188	no_data	no_data	no_data	124	no_data	no_data
1T3V-10_A	T0188RR022_1	T0188	no_data	no_data	no_data	124	no_data	no_data
1T3V-10_A	T0188RR397_1	T0188	no_data	no_data	no_data	124	no_data	no_data
1T3V-10_A	T0188RR517_1	T0188	no_data	no_data	no_data	124	no_data	no_data
1T3V-10_A	T0188RR587_1	T0188	no_data	no_data	no_data	124	no_data	no_data
1T3V-10_A	T0188SS001_1	T0188	no_data	no_data	no_data	124	no_data	no_data
1T3V-10_A	T0188SS007_1	T0188	no_data	no_data	no_data	124	no_data	no_data
1T3V-10_A	T0188SS020_1	T0188	no_data	no_data	no_data	124	no_data	no_data
1T3V-10_A	T0188SS023_1	T0188	no_data	no_data	no_data	124	no_data	no_data
1T3V-10_A	T0188SS032_1	T0188	no_data	no_data	no_data	124	no_data	no_data
1T3V-10_A	T0188SS041_1	T0188	no_data	no_data	no_data	124	no_data	no_data
1T3V-10_A	T0188SS044_1	T0188	no_data	no_data	no_data	124	no_data	no_data
1T3V-10_A	T0188SS054_1	T0188	no_data	no_data	no_data	124	no_data	no_data
1T3V-10_A	T0188SS054_2	T0188	no_data	no_data	no_data	124	no_data	no_data
1T3V-10_A	T0188SS054_3	T0188	no_data	no_data	no_data	124	no_data	no_data
1T3V-10_A	T0188SS054_4	T0188	no_data	no_data	no_data	124	no_data	no_data
1T3V-10_A	T0188SS055_1	T0188	no_data	no_data	no_data	124	no_data	no_data
1T3V-10_A	T0188SS056_1	T0188	no_data	no_data	no_data	124	no_data	no_data
1T3V-10_A	T0188SS067_1	T0188	no_data	no_data	no_data	124	no_data	no_data
1T3V-10_A	T0188SS068_1	T0188	no_data	no_data	no_data	124	no_data	no_data
1T3V-10_A	T0188SS069_1	T0188	no_data	no_data	no_data	124	no_data	no_data
1T3V-10_A	T0188SS072_1	T0188	no_data	no_data	no_data	124	no_data	no_data
1T3V-10_A	T0188SS100_1	T0188	no_data	no_data	no_data	124	no_data	no_data
1T3V-10_A	T0188SS100_2	T0188	no_data	no_data	no_data	124	no_data	no_data
1T3V-10_A	T0188SS108_1	T0188	no_data	no_data	no_data	124	no_data	no_data
1T3V-10_A	T0188SS137_1	T0188	no_data	no_data	no_data	124	no_data	no_data
1T3V-10_A	T0188SS254_1	T0188	no_data	no_data	no_data	124	no_data	no_data
1T3V-10_A	T0188SS266_1	T0188	no_data	no_data	no_data	124	no_data	no_data
1T3V-10_A	T0188SS270_1	T0188	no_data	no_data	no_data	124	no_data	no_data
1T3V-10_A	T0188SS273_1	T0188	no_data	no_data	no_data	124	no_data	no_data
1T3V-10_A	T0188SS356_1	T0188	no_data	no_data	no_data	124	no_data	no_data
1T3V-10_A	T0188SS357_1	T0188	no_data	no_data	no_data	124	no_data	no_data
1T3V-10_A	T0188SS389_1	T0188	no_data	no_data	no_data	124	no_data	no_data
1T3V-10_A	T0188SS393_1	T0188	no_data	no_data	no_data	124	no_data	no_data
1T3V-10_A	T0188SS393_2	T0188	no_data	no_data	no_data	124	no_data	no_data
1T3V-10_A	T0188SS396_1	T0188	no_data	no_data	no_data	124	no_data	no_data
1T3V-10_A	T0188SS420_1	T0188	no_data	no_data	no_data	124	no_data	no_data
1T3V-10_A	T0188SS442_1	T0188	no_data	no_data	no_data	124	no_data	no_data
1T3V-10_A	T0188SS449_1	T0188	no_data	no_data	no_data	124	no_data	no_data
1T3V-10_A	T0188SS463_1	T0188	no_data	no_data	no_data	124	no_data	no_data
1T3V-10_A	T0188SS474_1	T0188	no_data	no_data	no_data	124	no_data	no_data
1T3V-10_A	T0188SS517_1	T0188	no_data	no_data	no_data	124	no_data	no_data
1T3V-10_A	T0188SS531_1	T0188	no_data	no_data	no_data	124	no_data	no_data
1T3V-10_A	T0188SS531_2	T0188	no_data	no_data	no_data	124	no_data	no_data
1T3V-10_A	T0188SS531_3	T0188	no_data	no_data	no_data	124	no_data	no_data
1T3V-10_A	T0188SS531_4	T0188	no_data	no_data	no_data	124	no_data	no_data
1T3V-10_A	T0188SS531_5	T0188	no_data	no_data	no_data	124	no_data	no_data
1T3V-10_A	T0188TS001_1	T0188	2.55	6.2249	6.2507	124	124	100
1T3V-10_A	T0188TS002_1	T0188	2.67	6.9235	6.9043	124	124	100
1T3V-10_A	T0188TS002_2	T0188	2.41	7.3227	7.2780	124	124	100
1T3V-10_A	T0188TS002_3	T0188	2.58	5.9254	5.9706	124	124	100
1T3V-10_A	T0188TS002_4	T0188	2.28	6.4245	6.4374	124	124	100
1T3V-10_A	T0188TS002_5	T0188	2.89	5.5262	5.5974	124	124	100
1T3V-10_A	T0188TS006_1	T0188	2.30	6.6775	6.6741	124	123	99.1935483870968
1T3V-10_A	T0188TS007_1	T0188	2.24	6.8426	6.8286	124	120	96.7741935483871
1T3V-10_A	T0188TS007_2	T0188	3.01	-1.9173	0.0194	124	64	51.6129032258064
1T3V-10_A	T0188TS007_3	T0188	2.90	1.4317	1.8465	124	72	58.0645161290323
1T3V-10_A	T0188TS007_4	T0188	3.25	1.2832	1.7199	124	72	58.0645161290323
1T3V-10_A	T0188TS007_5	T0188	2.38	1.0288	1.5072	124	56	45.1612903225806
1T3V-10_A	T0188TS008_1	T0188	2.87	5.9254	5.9706	124	124	100
1T3V-10_A	T0188TS008_2u	T0188	2.35	6.4245	6.4374	124	124	100
1T3V-10_A	T0188TS008_3	T0188	3.04	4.3286	4.4799	124	124	100
1T3V-10_A	T0188TS010_1	T0188	2.29	6.4245	6.4374	124	124	100
1T3V-10_A	T0188TS010_2	T0188	2.23	6.8237	6.8109	124	124	100
1T3V-10_A	T0188TS010_3	T0188	2.25	6.4245	6.4374	124	124	100
1T3V-10_A	T0188TS010_4	T0188	2.47	6.5243	6.5308	124	124	100
1T3V-10_A	T0188TS010_5	T0188	2.53	6.4245	6.4374	124	124	100
1T3V-10_A	T0188TS011_1	T0188	3.08	0.0370	0.7562	124	124	100
1T3V-10_A	T0188TS012_1	T0188	2.30	6.6241	6.6241	124	124	100
1T3V-10_A	T0188TS012_2	T0188	2.26	6.6241	6.6241	124	124	100
1T3V-10_A	T0188TS012_3	T0188	2.34	6.6241	6.6241	124	124	100
1T3V-10_A	T0188TS012_4	T0188	2.82	2.6319	2.9134	124	124	100
1T3V-10_A	T0188TS012_5	T0188	2.92	2.9313	3.1869	124	124	100
1T3V-10_A	T0188TS014_1	T0188	2.21	6.7317	6.7249	124	122	98.3870967741936
1T3V-10_A	T0188TS014_2	T0188	1.75	-1.8593	0.0240	124	124	100
1T3V-10_A	T0188TS014_3	T0188	2.77	-0.4392	0.4646	124	122	98.3870967741936
1T3V-10_A	T0188TS014_4	T0188	2.42	0.9352	1.4306	124	124	100
1T3V-10_A	T0188TS014_5	T0188	3.01	1.2346	1.6788	124	124	100
1T3V-10_A	T0188TS016_1	T0188	2.24	6.5771	6.5802	124	123	99.1935483870968
1T3V-10_A	T0188TS016_2	T0188	2.24	6.5771	6.5802	124	123	99.1935483870968
1T3V-10_A	T0188TS016_3	T0188	2.77	6.4767	6.4863	124	123	99.1935483870968
1T3V-10_A	T0188TS016_4	T0188	2.77	6.4767	6.4863	124	123	99.1935483870968
1T3V-10_A	T0188TS016_5	T0188	2.36	6.2759	6.2984	124	123	99.1935483870968
1T3V-10_A	T0188TS020_1	T0188	2.30	6.5243	6.5308	124	124	100
1T3V-10_A	T0188TS021_1	T0188	3.05	-1.1607	0.1543	124	124	100
1T3V-10_A	T0188TS024_1	T0188	2.44	7.1231	7.0911	124	124	100
1T3V-10_A	T0188TS028_1	T0188	2.26	7.2580	7.2174	124	113	91.1290322580645
1T3V-10_A	T0188TS028_2	T0188	2.31	7.1512	7.1175	124	113	91.1290322580645
1T3V-10_A	T0188TS028_3	T0188	2.32	7.2580	7.2174	124	113	91.1290322580645
1T3V-10_A	T0188TS028_4	T0188	2.22	7.2580	7.2174	124	113	91.1290322580645
1T3V-10_A	T0188TS028_5	T0188	2.27	7.3649	7.3174	124	113	91.1290322580645
1T3V-10_A	T0188TS029_1	T0188	2.26	6.6241	6.6241	124	124	100
1T3V-10_A	T0188TS034_1	T0188	2.24	7.3853	7.3366	124	111	89.5161290322581
1T3V-10_A	T0188TS035_1	T0188	2.20	7.6018	7.5392	124	111	89.5161290322581
1T3V-10_A	T0188TS035_2	T0188	2.29	6.3247	6.3440	124	124	100
1T3V-10_A	T0188TS038_1	T0188	2.29	-0.7619	0.3039	124	78	62.9032258064516
1T3V-10_A	T0188TS038_2	T0188	2.41	2.0097	2.3526	124	92	74.1935483870968
1T3V-10_A	T0188TS038_3	T0188	2.24	-0.0099	0.7250	124	100	80.6451612903226
1T3V-10_A	T0188TS039_1	T0188	2.32	6.6307	6.6304	124	122	98.3870967741936
1T3V-10_A	T0188TS039_2	T0188	2.21	6.7317	6.7249	124	122	98.3870967741936
1T3V-10_A	T0188TS039_3	T0188	2.30	6.5243	6.5308	124	124	100
1T3V-10_A	T0188TS039_4	T0188	2.22	6.7317	6.7249	124	122	98.3870967741936
1T3V-10_A	T0188TS039_5	T0188	2.88	1.1983	1.6483	124	121	97.5806451612903
1T3V-10_A	T0188TS040_1	T0188	2.29	6.6775	6.6741	124	123	99.1935483870968
1T3V-10_A	T0188TS040_2	T0188	2.29	6.6775	6.6741	124	123	99.1935483870968
1T3V-10_A	T0188TS040_3	T0188	2.30	6.6775	6.6741	124	123	99.1935483870968
1T3V-10_A	T0188TS040_4	T0188	2.28	7.1049	7.0741	124	119	95.9677419354839
1T3V-10_A	T0188TS040_5	T0188	2.31	6.8883	6.8714	124	121	97.5806451612903
1T3V-10_A	T0188TS041_1	T0188	2.26	6.6241	6.6241	124	124	100
1T3V-10_A	T0188TS041_2	T0188	2.25	6.6241	6.6241	124	124	100
1T3V-10_A	T0188TS041_3	T0188	2.47	6.4245	6.4374	124	124	100
1T3V-10_A	T0188TS041_4	T0188	2.25	6.6241	6.6241	124	124	100
1T3V-10_A	T0188TS041_5	T0188	2.37	6.5243	6.5308	124	124	100
1T3V-10_A	T0188TS045_1	T0188	2.25	6.7779	6.7681	124	123	99.1935483870968
1T3V-10_A	T0188TS045_2	T0188	2.29	6.6775	6.6741	124	123	99.1935483870968
1T3V-10_A	T0188TS045_3	T0188	2.30	6.5243	6.5308	124	124	100
1T3V-10_A	T0188TS045_4	T0188	2.22	6.7317	6.7249	124	122	98.3870967741936
1T3V-10_A	T0188TS045_5	T0188	2.88	1.1983	1.6483	124	121	97.5806451612903
1T3V-10_A	T0188TS046_1	T0188	2.26	7.4936	7.4379	124	111	89.5161290322581
1T3V-10_A	T0188TS046_2	T0188	2.72	-1.0174	0.2015	124	96	77.4193548387097
1T3V-10_A	T0188TS046_3	T0188	3.00	0.4724	1.0671	124	94	75.8064516129032
1T3V-10_A	T0188TS046_4	T0188	2.84	0.5013	1.0889	124	98	79.0322580645161
1T3V-10_A	T0188TS046_5	T0188	3.06	0.5407	1.1188	124	72	58.0645161290323
1T3V-10_A	T0188TS047_1	T0188	2.43	6.5243	6.5308	124	124	100
1T3V-10_A	T0188TS050_1	T0188	3.01	0.5360	1.1153	124	124	100
1T3V-10_A	T0188TS050_2	T0188	2.88	-0.0628	0.6904	124	124	100
1T3V-10_A	T0188TS050_3	T0188	2.43	-0.9611	0.2221	124	124	100
1T3V-10_A	T0188TS050_4	T0188	2.82	0.7356	1.2703	124	124	100
1T3V-10_A	T0188TS050_5	T0188	2.99	0.2366	0.8943	124	124	100
1T3V-10_A	T0188TS052_1	T0188	3.01	3.9293	4.1087	124	124	100
1T3V-10_A	T0188TS052_2	T0188	3.11	2.6319	2.9134	124	124	100
1T3V-10_A	T0188TS052_3	T0188	3.26	4.2288	4.3870	124	124	100
1T3V-10_A	T0188TS052_4	T0188	2.92	3.2307	3.4622	124	124	100
1T3V-10_A	T0188TS052_5	T0188	2.99	3.1309	3.3703	124	124	100
1T3V-10_A	T0188TS053_1	T0188	2.17	6.7239	6.7175	124	124	100
1T3V-10_A	T0188TS053_2	T0188	2.17	6.1949	6.2226	124	111	89.5161290322581
1T3V-10_A	T0188TS053_3	T0188	2.86	-0.6617	0.3502	124	124	100
1T3V-10_A	T0188TS053_4	T0188	2.42	-0.3794	0.4979	124	109	87.9032258064516
1T3V-10_A	T0188TS065_1	T0188	2.21	6.7867	6.7763	124	121	97.5806451612903
1T3V-10_A	T0188TS065_2_1	T0188	1.89	-1.0656	0.1848	124	54	43.5483870967742
1T3V-10_A	T0188TS065_2_2	T0188	nan	-5.3108	-0.0000	124	19	15.3225806451613
1T3V-10_A	T0188TS065_2_3	T0188	nan	-5.4478	-0.0000	124	17	13.7096774193548
1T3V-10_A	T0188TS065_3_1	T0188	1.89	-1.0656	0.1848	124	54	43.5483870967742
1T3V-10_A	T0188TS065_3_2	T0188	nan	-5.3108	-0.0000	124	19	15.3225806451613
1T3V-10_A	T0188TS065_3_3	T0188	1.40	1.4053	1.8239	124	15	12.0967741935484
1T3V-10_A	T0188TS065_4_1	T0188	1.89	-1.0656	0.1848	124	54	43.5483870967742
1T3V-10_A	T0188TS065_4_2	T0188	nan	-5.3108	-0.0000	124	19	15.3225806451613
1T3V-10_A	T0188TS065_4_3	T0188	nan	-5.4478	-0.0000	124	17	13.7096774193548
1T3V-10_A	T0188TS065_5_1	T0188	1.89	-1.0656	0.1848	124	54	43.5483870967742
1T3V-10_A	T0188TS065_5_2	T0188	nan	-5.3108	-0.0000	124	19	15.3225806451613
1T3V-10_A	T0188TS065_5_3	T0188	nan	-5.4478	-0.0000	124	17	13.7096774193548
1T3V-10_A	T0188TS067_1	T0188	2.33	6.6307	6.6304	124	122	98.3870967741936
1T3V-10_A	T0188TS070_1	T0188	2.21	6.7317	6.7249	124	122	98.3870967741936
1T3V-10_A	T0188TS070_2	T0188	2.88	0.2428	0.8987	124	111	89.5161290322581
1T3V-10_A	T0188TS070_3	T0188	2.47	0.1290	0.8188	124	105	84.6774193548387
1T3V-10_A	T0188TS070_4	T0188	2.97	1.3753	1.7982	124	109	87.9032258064516
1T3V-10_A	T0188TS070_5	T0188	2.76	-0.4758	0.4447	124	108	87.0967741935484
1T3V-10_A	T0188TS071_1	T0188	2.35	6.5297	6.5359	124	122	98.3870967741936
1T3V-10_A	T0188TS071_2	T0188	2.95	0.0102	0.7384	124	112	90.3225806451613
1T3V-10_A	T0188TS071_3	T0188	2.96	1.5947	1.9873	124	109	87.9032258064516
1T3V-10_A	T0188TS071_4	T0188	2.88	2.1959	2.5191	124	97	78.2258064516129
1T3V-10_A	T0188TS071_5	T0188	2.74	-1.5501	0.0627	124	122	98.3870967741936
1T3V-10_A	T0188TS078_1	T0188	2.30	6.9388	6.9186	124	106	85.4838709677419
1T3V-10_A	T0188TS080_1	T0188	2.17	7.1626	7.1281	124	106	85.4838709677419
1T3V-10_A	T0188TS080_2	T0188	2.16	7.3865	7.3376	124	106	85.4838709677419
1T3V-10_A	T0188TS080_3	T0188	2.13	7.3865	7.3376	124	106	85.4838709677419
1T3V-10_A	T0188TS084_1	T0188	2.29	6.6775	6.6741	124	123	99.1935483870968
1T3V-10_A	T0188TS086_1	T0188	2.21	6.7317	6.7249	124	122	98.3870967741936
1T3V-10_A	T0188TS086_2	T0188	1.91	-1.8647	0.0235	124	97	78.2258064516129
1T3V-10_A	T0188TS086_3	T0188	1.91	-1.5740	0.0587	124	107	86.2903225806452
1T3V-10_A	T0188TS086_4	T0188	2.35	-1.0611	0.1863	124	100	80.6451612903226
1T3V-10_A	T0188TS086_5_1	T0188	2.29	2.5032	2.7964	124	89	71.7741935483871
1T3V-10_A	T0188TS086_5_2	T0188	2.91	0.8046	1.3252	124	25	20.1612903225806
1T3V-10_A	T0188TS093_1	T0188	2.32	7.0152	6.9901	124	117	94.3548387096774
1T3V-10_A	T0188TS093_2	T0188	2.21	6.5986	6.6003	124	117	94.3548387096774
1T3V-10_A	T0188TS093_3	T0188	2.31	6.9110	6.8927	124	117	94.3548387096774
1T3V-10_A	T0188TS093_4	T0188	2.48	6.8069	6.7952	124	117	94.3548387096774
1T3V-10_A	T0188TS093_5	T0188	2.41	7.0152	6.9901	124	117	94.3548387096774
1T3V-10_A	T0188TS096_1	T0188	2.29	7.0444	7.0175	124	113	91.1290322580645
1T3V-10_A	T0188TS098_1	T0188	1.83	6.0985	6.1325	124	68	54.8387096774194
1T3V-10_A	T0188TS099_1	T0188	2.32	7.0898	7.0599	124	114	91.9354838709677
1T3V-10_A	T0188TS100_1_1	T0188	2.22	7.3020	7.2586	124	114	91.9354838709677
1T3V-10_A	T0188TS100_1_2	T0188	2.42	-1.2936	0.1171	124	8	6.45161290322581
1T3V-10_A	T0188TS100_2_1	T0188	2.37	7.4082	7.3579	124	114	91.9354838709677
1T3V-10_A	T0188TS100_2_2	T0188	2.41	-0.9634	0.2212	124	7	5.64516129032258
1T3V-10_A	T0188TS100_3_1	T0188	2.46	6.8775	6.8613	124	114	91.9354838709677
1T3V-10_A	T0188TS100_3_2	T0188	2.32	-0.1906	0.6096	124	9	7.25806451612903
1T3V-10_A	T0188TS100_4_1	T0188	2.32	7.1959	7.1593	124	114	91.9354838709677
1T3V-10_A	T0188TS100_4_2	T0188	2.38	0.1353	0.8232	124	10	8.06451612903226
1T3V-10_A	T0188TS100_5_1	T0188	2.18	6.9836	6.9606	124	114	91.9354838709677
1T3V-10_A	T0188TS100_5_2	T0188	2.19	-0.4934	0.4353	124	10	8.06451612903226
1T3V-10_A	T0188TS105_1	T0188	2.73	6.6307	6.6304	124	122	98.3870967741936
1T3V-10_A	T0188TS108_1	T0188	2.64	7.3020	7.2586	124	114	91.9354838709677
1T3V-10_A	T0188TS110_1	T0188	2.45	7.6018	7.5392	124	111	89.5161290322581
1T3V-10_A	T0188TS110_2	T0188	2.36	7.4936	7.4379	124	111	89.5161290322581
1T3V-10_A	T0188TS112_1	T0188	2.21	6.5505	6.5553	124	116	93.5483870967742
1T3V-10_A	T0188TS131_1	T0188	2.24	6.9337	6.9139	124	122	98.3870967741936
1T3V-10_A	T0188TS131_1u	T0188	2.22	7.4303	7.3787	124	107	86.2903225806452
1T3V-10_A	T0188TS132_1	T0188	2.85	0.7356	1.2703	124	124	100
1T3V-10_A	T0188TS135_1	T0188	2.35	7.2326	7.1937	124	110	88.7096774193548
1T3V-10_A	T0188TS135_2	T0188	2.79	-0.4581	0.4543	124	115	92.741935483871
1T3V-10_A	T0188TS135_3	T0188	2.22	-1.6867	0.0423	124	88	70.9677419354839
1T3V-10_A	T0188TS135_4	T0188	3.04	-0.0342	0.7091	124	108	87.0967741935484
1T3V-10_A	T0188TS135_5	T0188	3.09	1.3278	1.7578	124	94	75.8064516129032
1T3V-10_A	T0188TS136_1	T0188	2.57	-0.7615	0.3041	124	124	100
1T3V-10_A	T0188TS136_2	T0188	2.47	-0.5402	0.4108	124	122	98.3870967741936
1T3V-10_A	T0188TS136_3	T0188	2.66	-1.3481	0.1036	124	122	98.3870967741936
1T3V-10_A	T0188TS136_4	T0188	2.75	-0.4392	0.4646	124	122	98.3870967741936
1T3V-10_A	T0188TS136_5	T0188	3.15	-0.0628	0.6904	124	124	100
1T3V-10_A	T0188TS138_1	T0188	2.17	6.7239	6.7175	124	124	100
1T3V-10_A	T0188TS138_2	T0188	2.17	6.1949	6.2226	124	111	89.5161290322581
1T3V-10_A	T0188TS138_3	T0188	2.86	-0.6617	0.3502	124	124	100
1T3V-10_A	T0188TS138_4	T0188	2.42	-0.3794	0.4979	124	109	87.9032258064516
1T3V-10_A	T0188TS139_1	T0188	3.01	3.9293	4.1087	124	124	100
1T3V-10_A	T0188TS139_2	T0188	3.11	2.6319	2.9134	124	124	100
1T3V-10_A	T0188TS139_3	T0188	3.26	4.2288	4.3870	124	124	100
1T3V-10_A	T0188TS139_4	T0188	2.92	3.2307	3.4622	124	124	100
1T3V-10_A	T0188TS139_5	T0188	2.99	3.1309	3.3703	124	124	100
1T3V-10_A	T0188TS142_1	T0188	2.17	7.0233	6.9977	124	124	100
1T3V-10_A	T0188TS153_1	T0188	2.37	6.8783	6.8620	124	123	99.1935483870968
1T3V-10_A	T0188TS168_1	T0188	2.19	6.4767	6.4863	124	123	99.1935483870968
1T3V-10_A	T0188TS168_2	T0188	2.37	6.6935	6.6891	124	119	95.9677419354839
1T3V-10_A	T0188TS168_3	T0188	2.34	6.7779	6.7681	124	123	99.1935483870968
1T3V-10_A	T0188TS168_4	T0188	2.33	6.8992	6.8816	124	119	95.9677419354839
1T3V-10_A	T0188TS168_5	T0188	2.24	6.8783	6.8620	124	123	99.1935483870968
1T3V-10_A	T0188TS169_1	T0188	2.39	6.7964	6.7854	124	119	95.9677419354839
1T3V-10_A	T0188TS169_2	T0188	2.36	6.8992	6.8816	124	119	95.9677419354839
1T3V-10_A	T0188TS169_3	T0188	2.37	7.3853	7.3366	124	111	89.5161290322581
1T3V-10_A	T0188TS169_4	T0188	2.26	6.8992	6.8816	124	119	95.9677419354839
1T3V-10_A	T0188TS169_5	T0188	2.35	7.4936	7.4379	124	111	89.5161290322581
1T3V-10_A	T0188TS170_1	T0188	2.54	6.6241	6.6241	124	124	100
1T3V-10_A	T0188TS180_1	T0188	2.31	7.0444	7.0175	124	113	91.1290322580645
1T3V-10_A	T0188TS183_1	T0188	2.21	6.7317	6.7249	124	122	98.3870967741936
1T3V-10_A	T0188TS188_1	T0188	2.32	6.3763	6.3923	124	123	99.1935483870968
1T3V-10_A	T0188TS188_2	T0188	2.33	7.3416	7.2956	124	110	88.7096774193548
1T3V-10_A	T0188TS189_1	T0188	2.23	6.7403	6.7329	124	120	96.7741935483871
1T3V-10_A	T0188TS189_2	T0188	3.10	1.5179	1.9208	124	60	48.3870967741936
1T3V-10_A	T0188TS189_3	T0188	2.58	2.7225	2.9960	124	84	67.741935483871
1T3V-10_A	T0188TS189_4	T0188	3.02	2.0070	2.3502	124	82	66.1290322580645
1T3V-10_A	T0188TS189_5	T0188	2.64	0.2036	0.8709	124	50	40.3225806451613
1T3V-10_A	T0188TS194_1	T0188	2.32	6.6307	6.6304	124	122	98.3870967741936
1T3V-10_A	T0188TS194_2	T0188	2.60	2.0695	2.4059	124	51	41.1290322580645
1T3V-10_A	T0188TS194_3	T0188	2.79	-0.5903	0.3852	124	45	36.2903225806452
1T3V-10_A	T0188TS194_4	T0188	2.99	-0.5903	0.3852	124	45	36.2903225806452
1T3V-10_A	T0188TS194_5	T0188	2.83	1.0029	1.4859	124	53	42.741935483871
1T3V-10_A	T0188TS195_1	T0188	2.21	6.7867	6.7763	124	121	97.5806451612903
1T3V-10_A	T0188TS195_2	T0188	2.51	2.4898	2.7843	124	122	98.3870967741936
1T3V-10_A	T0188TS195_3	T0188	2.40	-0.8431	0.2689	124	122	98.3870967741936
1T3V-10_A	T0188TS195_4	T0188	2.52	1.4589	1.8698	124	110	88.7096774193548
1T3V-10_A	T0188TS195_5	T0188	2.38	-0.8338	0.2728	124	121	97.5806451612903
1T3V-10_A	T0188TS196_1	T0188	2.34	7.2580	7.2174	124	113	91.1290322580645
1T3V-10_A	T0188TS196_2	T0188	2.12	-1.6302	0.0501	124	81	65.3225806451613
1T3V-10_A	T0188TS196_3	T0188	nan	-6.1517	-0.0000	124	10	8.06451612903226
1T3V-10_A	T0188TS196_4	T0188	nan	-6.1517	-0.0000	124	10	8.06451612903226
1T3V-10_A	T0188TS196_5	T0188	nan	-6.1517	-0.0000	124	10	8.06451612903226
1T3V-10_A	T0188TS202_1	T0188	2.24	7.0607	7.0327	124	111	89.5161290322581
1T3V-10_A	T0188TS202_1u	T0188	2.28	7.2771	7.2353	124	111	89.5161290322581
1T3V-10_A	T0188TS202_2	T0188	2.28	7.2771	7.2353	124	111	89.5161290322581
1T3V-10_A	T0188TS207_1	T0188	2.35	7.2326	7.1937	124	110	88.7096774193548
1T3V-10_A	T0188TS207_2	T0188	2.71	3.0526	3.2983	124	40	32.258064516129
1T3V-10_A	T0188TS207_3	T0188	2.09	-1.3699	0.0985	124	51	41.1290322580645
1T3V-10_A	T0188TS207_4	T0188	2.35	-0.9342	0.2323	124	56	45.1612903225806
1T3V-10_A	T0188TS207_5	T0188	2.24	-1.1769	0.1494	124	59	47.5806451612903
1T3V-10_A	T0188TS208_1	T0188	2.32	6.6307	6.6304	124	122	98.3870967741936
1T3V-10_A	T0188TS208_2	T0188	2.02	3.7892	3.9786	124	51	41.1290322580645
1T3V-10_A	T0188TS208_3	T0188	2.60	2.0695	2.4059	124	51	41.1290322580645
1T3V-10_A	T0188TS208_4	T0188	3.03	-0.9052	0.2437	124	42	33.8709677419355
1T3V-10_A	T0188TS208_5	T0188	2.79	-0.5903	0.3852	124	45	36.2903225806452
1T3V-10_A	T0188TS209_1	T0188	2.21	6.9568	6.9355	124	118	95.1612903225806
1T3V-10_A	T0188TS209_2	T0188	2.63	1.7129	2.0904	124	45	36.2903225806452
1T3V-10_A	T0188TS209_3	T0188	2.51	1.0067	1.4890	124	43	34.6774193548387
1T3V-10_A	T0188TS209_4	T0188	2.65	3.3054	3.5310	124	50	40.3225806451613
1T3V-10_A	T0188TS209_5	T0188	2.98	-0.9761	0.2165	124	44	35.4838709677419
1T3V-10_A	T0188TS214_1	T0188	1.93	-1.0609	0.1864	124	124	100
1T3V-10_A	T0188TS214_2	T0188	2.36	-0.4621	0.4521	124	124	100
1T3V-10_A	T0188TS214_3	T0188	2.39	0.6358	1.1921	124	124	100
1T3V-10_A	T0188TS221_1	T0188	2.21	6.7317	6.7249	124	122	98.3870967741936
1T3V-10_A	T0188TS221_2	T0188	2.57	0.1868	0.8591	124	64	51.6129032258064
1T3V-10_A	T0188TS221_3	T0188	3.12	-0.8855	0.2515	124	77	62.0967741935484
1T3V-10_A	T0188TS221_4	T0188	2.29	-0.7619	0.3039	124	78	62.9032258064516
1T3V-10_A	T0188TS221_5	T0188	2.76	1.7324	2.1075	124	108	87.0967741935484
1T3V-10_A	T0188TS222_1	T0188	2.30	6.5243	6.5308	124	124	100
1T3V-10_A	T0188TS222_2	T0188	2.63	2.0039	2.3474	124	44	35.4838709677419
1T3V-10_A	T0188TS223_1	T0188	2.21	6.6241	6.6241	124	124	100
1T3V-10_A	T0188TS224_1	T0188	2.43	5.8743	5.9228	124	123	99.1935483870968
1T3V-10_A	T0188TS226_1	T0188	2.21	6.7317	6.7249	124	122	98.3870967741936
1T3V-10_A	T0188TS226_2	T0188	1.75	-1.8593	0.0240	124	124	100
1T3V-10_A	T0188TS226_3	T0188	2.03	-1.5347	0.0653	124	119	95.9677419354839
1T3V-10_A	T0188TS226_4	T0188	2.66	-1.6597	0.0459	124	124	100
1T3V-10_A	T0188TS226_5	T0188	2.35	-1.4109	0.0894	124	86	69.3548387096774
1T3V-10_A	T0188TS227_1	T0188	2.34	6.4457	6.4573	124	116	93.5483870967742
1T3V-10_A	T0188TS228_1	T0188	2.22	6.6241	6.6241	124	124	100
1T3V-10_A	T0188TS228_2	T0188	2.59	6.2249	6.2507	124	124	100
1T3V-10_A	T0188TS229_1	T0188	2.35	6.5297	6.5359	124	122	98.3870967741936
1T3V-10_A	T0188TS229_2	T0188	2.24	-0.0099	0.7250	124	100	80.6451612903226
1T3V-10_A	T0188TS229_3	T0188	2.41	2.0097	2.3526	124	92	74.1935483870968
1T3V-10_A	T0188TS229_4	T0188	2.95	1.2690	1.7079	124	96	77.4193548387097
1T3V-10_A	T0188TS229_5	T0188	2.62	0.2605	0.9114	124	110	88.7096774193548
1T3V-10_A	T0188TS230_1	T0188	2.36	6.5297	6.5359	124	122	98.3870967741936
1T3V-10_A	T0188TS233_1	T0188	2.21	6.7317	6.7249	124	122	98.3870967741936
1T3V-10_A	T0188TS233_2	T0188	2.90	1.3917	1.8122	124	100	80.6451612903226
1T3V-10_A	T0188TS233_3	T0188	2.04	-1.4987	0.0718	124	96	77.4193548387097
1T3V-10_A	T0188TS233_4	T0188	2.70	2.3261	2.6362	124	100	80.6451612903226
1T3V-10_A	T0188TS233_5	T0188	3.03	1.7051	2.0836	124	90	72.5806451612903
1T3V-10_A	T0188TS234_1	T0188	2.34	6.7317	6.7249	124	122	98.3870967741936
1T3V-10_A	T0188TS242_1	T0188	2.19	6.4767	6.4863	124	123	99.1935483870968
1T3V-10_A	T0188TS246_1	T0188	2.37	6.4245	6.4374	124	124	100
1T3V-10_A	T0188TS249_1	T0188	2.27	6.7239	6.7175	124	124	100
1T3V-10_A	T0188TS264_1	T0188	2.55	6.3247	6.3440	124	124	100
1T3V-10_A	T0188TS265_1	T0188	2.26	6.6241	6.6241	124	124	100
1T3V-10_A	T0188TS267_1	T0188	2.46	5.8256	5.8773	124	124	100
1T3V-10_A	T0188TS267_2	T0188	2.55	5.9254	5.9706	124	124	100
1T3V-10_A	T0188TS267_3	T0188	2.70	6.1251	6.1573	124	124	100
1T3V-10_A	T0188TS267_4	T0188	2.33	6.3247	6.3440	124	124	100
1T3V-10_A	T0188TS267_5	T0188	2.43	6.1251	6.1573	124	124	100
1T3V-10_A	T0188TS270_1	T0188	2.09	6.5243	6.5308	124	124	100
1T3V-10_A	T0188TS282_1	T0188	2.19	7.2526	7.2123	124	103	83.0645161290323
1T3V-10_A	T0188TS282_2	T0188	2.76	0.6433	1.1980	124	97	78.2258064516129
1T3V-10_A	T0188TS282_3	T0188	2.65	2.0742	2.4101	124	71	57.258064516129
1T3V-10_A	T0188TS282_4	T0188	2.64	-0.7619	0.3039	124	78	62.9032258064516
1T3V-10_A	T0188TS283_1	T0188	2.17	7.1626	7.1281	124	106	85.4838709677419
1T3V-10_A	T0188TS283_4	T0188	2.76	0.1822	0.8559	124	121	97.5806451612903
1T3V-10_A	T0188TS283_5	T0188	3.08	-0.4758	0.4447	124	108	87.0967741935484
1T3V-10_A	T0188TS286_1	T0188	2.21	6.7317	6.7249	124	122	98.3870967741936
1T3V-10_A	T0188TS288_1	T0188	2.18	7.2295	7.1908	124	105	84.6774193548387
1T3V-10_A	T0188TS290_1	T0188	2.32	6.6307	6.6304	124	122	98.3870967741936
1T3V-10_A	T0188TS290_2	T0188	2.76	1.3564	1.7821	124	123	99.1935483870968
1T3V-10_A	T0188TS290_3	T0188	2.61	2.9905	3.2413	124	98	79.0322580645161
1T3V-10_A	T0188TS290_4	T0188	2.93	1.3224	1.7531	124	120	96.7741935483871
1T3V-10_A	T0188TS291_1	T0188	2.21	6.9568	6.9355	124	118	95.1612903225806
1T3V-10_A	T0188TS291_2	T0188	2.39	-0.4429	0.4626	124	83	66.9354838709677
1T3V-10_A	T0188TS291_3	T0188	2.26	-0.6937	0.3351	124	82	66.1290322580645
1T3V-10_A	T0188TS291_4	T0188	2.84	0.4461	1.0473	124	75	60.4838709677419
1T3V-10_A	T0188TS291_5	T0188	2.69	0.8781	1.3842	124	88	70.9677419354839
1T3V-10_A	T0188TS300_1	T0188	3.02	1.6788	2.0606	124	118	95.1612903225806
1T3V-10_A	T0188TS300_2	T0188	2.96	-0.1626	0.6269	124	124	100
1T3V-10_A	T0188TS300_3	T0188	2.72	-1.2646	0.1246	124	110	88.7096774193548
1T3V-10_A	T0188TS300_4	T0188	2.50	-0.6846	0.3393	124	107	86.2903225806452
1T3V-10_A	T0188TS300_5	T0188	2.82	0.9549	1.4466	124	123	99.1935483870968
1T3V-10_A	T0188TS301_1	T0188	2.34	6.4245	6.4374	124	124	100
1T3V-10_A	T0188TS309_1	T0188	2.32	6.6307	6.6304	124	122	98.3870967741936
1T3V-10_A	T0188TS309_2	T0188	2.63	-0.5471	0.4072	124	55	44.3548387096774
1T3V-10_A	T0188TS309_3	T0188	2.86	-0.8963	0.2472	124	106	85.4838709677419
1T3V-10_A	T0188TS309_4	T0188	2.27	1.6560	2.0407	124	43	34.6774193548387
1T3V-10_A	T0188TS309_5	T0188	3.05	-1.3953	0.0928	124	98	79.0322580645161
1T3V-10_A	T0188TS314_1	T0188	2.53	-1.4601	0.0792	124	124	100
1T3V-10_A	T0188TS314_2	T0188	2.43	-0.2625	0.5659	124	124	100
1T3V-10_A	T0188TS314_3	T0188	2.58	-0.7615	0.3041	124	124	100
1T3V-10_A	T0188TS314_4	T0188	3.26	-1.3603	0.1008	124	124	100
1T3V-10_A	T0188TS314_5	T0188	2.44	-0.1626	0.6269	124	124	100
1T3V-10_A	T0188TS329_1	T0188	2.09	6.5771	6.5802	124	123	99.1935483870968
1T3V-10_A	T0188TS344_1	T0188	2.30	6.9388	6.9186	124	106	85.4838709677419
1T3V-10_A	T0188TS347_1	T0188	2.22	6.8783	6.8620	124	123	99.1935483870968
1T3V-10_A	T0188TS351_1	T0188	2.47	6.1251	6.1573	124	124	100
1T3V-10_A	T0188TS359_1	T0188	2.38	6.2759	6.2984	124	123	99.1935483870968
1T3V-10_A	T0188TS362_1	T0188	2.35	6.6935	6.6891	124	119	95.9677419354839
1T3V-10_A	T0188TS362_2	T0188	2.85	0.6080	1.1706	124	70	56.4516129032258
1T3V-10_A	T0188TS362_3	T0188	2.90	1.3904	1.8111	124	73	58.8709677419355
1T3V-10_A	T0188TS362_4	T0188	2.66	-1.4611	0.0790	124	66	53.2258064516129
1T3V-10_A	T0188TS362_5	T0188	2.78	1.3660	1.7903	124	70	56.4516129032258
1T3V-10_A	T0188TS368_1	T0188	2.28	6.7239	6.7175	124	124	100
1T3V-10_A	T0188TS370_1	T0188	2.39	6.3247	6.3440	124	124	100
1T3V-10_A	T0188TS370_2	T0188	2.41	6.2249	6.2507	124	124	100
1T3V-10_A	T0188TS370_3	T0188	2.39	6.3247	6.3440	124	124	100
1T3V-10_A	T0188TS370_4	T0188	2.41	6.2249	6.2507	124	124	100
1T3V-10_A	T0188TS373_1	T0188	2.60	6.3247	6.3440	124	124	100
1T3V-10_A	T0188TS373_2	T0188	2.54	5.8256	5.8773	124	124	100
1T3V-10_A	T0188TS373_3	T0188	2.19	6.6241	6.6241	124	124	100
1T3V-10_A	T0188TS373_4	T0188	2.34	6.6241	6.6241	124	124	100
1T3V-10_A	T0188TS377_1	T0188	2.53	6.8308	6.8176	124	113	91.1290322580645
1T3V-10_A	T0188TS377_2	T0188	2.53	7.3212	7.2765	124	112	90.3225806451613
1T3V-10_A	T0188TS377_3	T0188	2.96	-1.5599	0.0610	124	124	100
1T3V-10_A	T0188TS377_4	T0188	2.83	-0.4621	0.4521	124	124	100
1T3V-10_A	T0188TS377_5	T0188	2.92	-1.0609	0.1864	124	124	100
1T3V-10_A	T0188TS378_1	T0188	2.35	7.2326	7.1937	124	110	88.7096774193548
1T3V-10_A	T0188TS384_1	T0188	2.75	2.0331	2.3734	124	124	100
1T3V-10_A	T0188TS417_1	T0188	2.29	6.5243	6.5308	124	124	100
1T3V-10_A	T0188TS417_2	T0188	2.31	6.6241	6.6241	124	124	100
1T3V-10_A	T0188TS417_3	T0188	2.41	6.6241	6.6241	124	124	100
1T3V-10_A	T0188TS419_1	T0188	3.05	6.0252	6.0640	124	124	100
1T3V-10_A	T0188TS419_2	T0188	2.40	6.0252	6.0640	124	124	100
1T3V-10_A	T0188TS419_3	T0188	2.37	6.4245	6.4374	124	124	100
1T3V-10_A	T0188TS419_4	T0188	2.59	6.4245	6.4374	124	124	100
1T3V-10_A	T0188TS423_1	T0188	2.42	7.0745	7.0456	124	116	93.5483870967742
1T3V-10_A	T0188TS424_1	T0188	3.16	4.3078	4.4605	124	122	98.3870967741936
1T3V-10_A	T0188TS427_1	T0188	2.27	6.6241	6.6241	124	124	100
1T3V-10_A	T0188TS427_2	T0188	2.27	6.6241	6.6241	124	124	100
1T3V-10_A	T0188TS429_1	T0188	2.68	5.6260	5.6907	124	124	100
1T3V-10_A	T0188TS429_2	T0188	2.92	4.4284	4.5728	124	124	100
1T3V-10_A	T0188TS429_3	T0188	3.26	4.2288	4.3870	124	124	100
1T3V-10_A	T0188TS429_4	T0188	2.56	6.3247	6.3440	124	124	100
1T3V-10_A	T0188TS429_5	T0188	2.79	4.6280	4.7588	124	124	100
1T3V-10_A	T0188TS437_1	T0188	2.28	6.1251	6.1573	124	124	100
1T3V-10_A	T0188TS447_1	T0188	2.19	7.2580	7.2174	124	113	91.1290322580645
1T3V-10_A	T0188TS450_1	T0188	2.19	6.4245	6.4374	124	124	100
1T3V-10_A	T0188TS450_2u	T0188	2.76	6.5297	6.5359	124	122	98.3870967741936
1T3V-10_A	T0188TS450_3u	T0188	2.76	6.5297	6.5359	124	122	98.3870967741936
1T3V-10_A	T0188TS453_1	T0188	2.34	6.7239	6.7175	124	124	100
1T3V-10_A	T0188TS459_1	T0188	2.59	-1.6597	0.0459	124	124	100
1T3V-10_A	T0188TS464_1	T0188	3.30	0.2366	0.8943	124	124	100
1T3V-10_A	T0188TS464_2	T0188	2.87	-0.6617	0.3502	124	124	100
1T3V-10_A	T0188TS464_3	T0188	3.05	-1.0609	0.1864	124	124	100
1T3V-10_A	T0188TS464_4	T0188	2.31	6.6241	6.6241	124	124	100
1T3V-10_A	T0188TS464_5	T0188	2.28	6.6241	6.6241	124	124	100
1T3V-10_A	T0188TS471_1	T0188	2.32	6.5243	6.5308	124	124	100
1T3V-10_A	T0188TS475_1	T0188	2.55	6.3247	6.3440	124	124	100
1T3V-10_A	T0188TS488_1	T0188	2.13	6.5243	6.5308	124	124	100
1T3V-10_A	T0188TS513_1	T0188	2.34	6.9337	6.9139	124	122	98.3870967741936
1T3V-10_A	T0188TS515_3	T0188	2.39	6.8237	6.8109	124	124	100
1T3V-10_A	T0188TS516_1u	T0188	2.12	7.9264	7.8431	124	111	89.5161290322581
1T3V-10_A	T0188TS517_1	T0188	2.26	6.6775	6.6741	124	123	99.1935483870968
1T3V-10_A	T0188TS531_1	T0188	2.72	0.9352	1.4306	124	124	100
1T3V-10_A	T0188TS531_2	T0188	2.82	1.6338	2.0213	124	124	100
1T3V-10_A	T0188TS531_3	T0188	2.76	1.6338	2.0213	124	124	100
1T3V-10_A	T0188TS531_4	T0188	2.98	1.2346	1.6788	124	124	100
1T3V-10_A	T0188TS531_5	T0188	2.96	0.7356	1.2703	124	124	100
1T3V-10_A	T0188TS537_2	T0188	2.19	6.7239	6.7175	124	124	100
1T3V-10_A	T0188TS582_1	T0188	3.90	-2.9572	0.0000	124	124	100
1T3V-10_A	T0188TS583_1	T0188	2.25	6.7779	6.7681	124	123	99.1935483870968
1T3V-11_A	1T3V-12_A	T0188	1.65	8.1211	8.0254	124	124	100
1T3V-11_A	1T3V-13_A	T0188	1.83	8.0213	7.9319	124	124	100
1T3V-11_A	1T3V-14_A	T0188	1.18	8.4206	8.3057	124	124	100
1T3V-11_A	1T3V-15_A	T0188	1.76	7.8217	7.7451	124	124	100
1T3V-11_A	1T3V-16_A	T0188	1.41	7.8217	7.7451	124	124	100
1T3V-11_A	1T3V-17_A	T0188	2.98	7.9215	7.8385	124	124	100
1T3V-11_A	1T3V-18_A	T0188	1.64	7.8217	7.7451	124	124	100
1T3V-11_A	1T3V-19_A	T0188	1.90	8.1211	8.0254	124	124	100
1T3V-11_A	1T3V-1_A	T0188	1.35	8.5204	8.3991	124	124	100
1T3V-11_A	1T3V-20_A	T0188	1.53	8.1211	8.0254	124	124	100
1T3V-11_A	1T3V-21_A	T0188	1.15	7.6221	7.5582	124	124	100
1T3V-11_A	1T3V-22_A	T0188	1.30	8.0213	7.9319	124	124	100
1T3V-11_A	1T3V-2_A	T0188	1.81	8.0213	7.9319	124	124	100
1T3V-11_A	1T3V-3_A	T0188	1.30	8.0213	7.9319	124	124	100
1T3V-11_A	1T3V-4_A	T0188	1.49	8.1211	8.0254	124	124	100
1T3V-11_A	1T3V-5_A	T0188	2.59	7.8217	7.7451	124	124	100
1T3V-11_A	1T3V-6_A	T0188	1.20	8.4206	8.3057	124	124	100
1T3V-11_A	1T3V-7_A	T0188	1.38	7.9215	7.8385	124	124	100
1T3V-11_A	1T3V-8_A	T0188	1.83	8.1211	8.0254	124	124	100
1T3V-11_A	1T3V-9_A	T0188	1.51	7.9215	7.8385	124	124	100
1T3V-11_A	T0188AL025_1	T0188	2.26	6.6307	6.6304	124	122	98.3870967741936
1T3V-11_A	T0188AL025_2	T0188	2.97	-0.1495	0.6351	124	123	99.1935483870968
1T3V-11_A	T0188AL025_3	T0188	2.10	-1.8211	0.0274	124	89	71.7741935483871
1T3V-11_A	T0188AL025_4	T0188	2.49	-1.5498	0.0627	124	73	58.8709677419355
1T3V-11_A	T0188AL032_1	T0188	2.12	7.1878	7.1517	124	109	87.9032258064516
1T3V-11_A	T0188AL044_1	T0188	2.30	6.4945	6.5029	124	117	94.3548387096774
1T3V-11_A	T0188AL054_1	T0188	2.39	-1.5599	0.0610	124	124	100
1T3V-11_A	T0188AL054_2	T0188	3.03	-1.4491	0.0814	124	122	98.3870967741936
1T3V-11_A	T0188AL054_3	T0188	1.76	-1.8531	0.0245	124	122	98.3870967741936
1T3V-11_A	T0188AL054_4	T0188	2.79	-1.2471	0.1293	124	122	98.3870967741936
1T3V-11_A	T0188AL054_5	T0188	2.93	0.3364	0.9662	124	124	100
1T3V-11_A	T0188AL056_1	T0188	2.26	6.6307	6.6304	124	122	98.3870967741936
1T3V-11_A	T0188AL144_1	T0188	2.26	6.6307	6.6304	124	122	98.3870967741936
1T3V-11_A	T0188AL203_1	T0188	2.27	6.5835	6.5862	124	121	97.5806451612903
1T3V-11_A	T0188AL203_2	T0188	2.09	6.8883	6.8714	124	121	97.5806451612903
1T3V-11_A	T0188AL331_1	T0188	2.10	-1.2605	0.1257	124	124	100
1T3V-11_A	T0188AL331_2	T0188	2.04	6.4819	6.4911	124	121	97.5806451612903
1T3V-11_A	T0188AL391_1	T0188	2.27	7.3633	7.3160	124	108	87.0967741935484
1T3V-11_A	T0188AL397_1	T0188	2.26	7.4071	7.3570	124	109	87.9032258064516
1T3V-11_A	T0188AL400_1	T0188	2.07	6.5297	6.5359	124	122	98.3870967741936
1T3V-11_A	T0188AL476_1	T0188	2.07	6.5297	6.5359	124	122	98.3870967741936
1T3V-11_A	T0188AL529_1	T0188	2.19	6.3611	6.3781	124	110	88.7096774193548
1T3V-11_A	T0188AL529_2	T0188	2.55	-1.9766	0.0155	124	71	57.258064516129
1T3V-11_A	T0188AL529_3	T0188	2.74	-0.5116	0.4257	124	66	53.2258064516129
1T3V-11_A	T0188AL529_4	T0188	2.01	-1.2558	0.1270	124	73	58.8709677419355
1T3V-11_A	T0188AL529_5	T0188	2.80	1.7733	2.1434	124	99	79.8387096774194
1T3V-11_A	T0188AL537_1	T0188	2.36	6.5297	6.5359	124	122	98.3870967741936
1T3V-11_A	T0188AL581_1	T0188	2.04	6.4287	6.4414	124	122	98.3870967741936
1T3V-11_A	T0188DR020_1	T0188	no_data	no_data	no_data	124	no_data	no_data
1T3V-11_A	T0188DR068_1	T0188	no_data	no_data	no_data	124	no_data	no_data
1T3V-11_A	T0188DR355_1	T0188	no_data	no_data	no_data	124	no_data	no_data
1T3V-11_A	T0188DR355_2	T0188	no_data	no_data	no_data	124	no_data	no_data
1T3V-11_A	T0188DR355_4	T0188	no_data	no_data	no_data	124	no_data	no_data
1T3V-11_A	T0188DR454_1	T0188	no_data	no_data	no_data	124	no_data	no_data
1T3V-11_A	T0188DR454_2	T0188	no_data	no_data	no_data	124	no_data	no_data
1T3V-11_A	T0188DR454_3	T0188	no_data	no_data	no_data	124	no_data	no_data
1T3V-11_A	T0188RR020_1	T0188	no_data	no_data	no_data	124	no_data	no_data
1T3V-11_A	T0188RR022_1	T0188	no_data	no_data	no_data	124	no_data	no_data
1T3V-11_A	T0188RR397_1	T0188	no_data	no_data	no_data	124	no_data	no_data
1T3V-11_A	T0188RR517_1	T0188	no_data	no_data	no_data	124	no_data	no_data
1T3V-11_A	T0188RR587_1	T0188	no_data	no_data	no_data	124	no_data	no_data
1T3V-11_A	T0188SS001_1	T0188	no_data	no_data	no_data	124	no_data	no_data
1T3V-11_A	T0188SS007_1	T0188	no_data	no_data	no_data	124	no_data	no_data
1T3V-11_A	T0188SS020_1	T0188	no_data	no_data	no_data	124	no_data	no_data
1T3V-11_A	T0188SS023_1	T0188	no_data	no_data	no_data	124	no_data	no_data
1T3V-11_A	T0188SS032_1	T0188	no_data	no_data	no_data	124	no_data	no_data
1T3V-11_A	T0188SS041_1	T0188	no_data	no_data	no_data	124	no_data	no_data
1T3V-11_A	T0188SS044_1	T0188	no_data	no_data	no_data	124	no_data	no_data
1T3V-11_A	T0188SS054_1	T0188	no_data	no_data	no_data	124	no_data	no_data
1T3V-11_A	T0188SS054_2	T0188	no_data	no_data	no_data	124	no_data	no_data
1T3V-11_A	T0188SS054_3	T0188	no_data	no_data	no_data	124	no_data	no_data
1T3V-11_A	T0188SS054_4	T0188	no_data	no_data	no_data	124	no_data	no_data
1T3V-11_A	T0188SS055_1	T0188	no_data	no_data	no_data	124	no_data	no_data
1T3V-11_A	T0188SS056_1	T0188	no_data	no_data	no_data	124	no_data	no_data
1T3V-11_A	T0188SS067_1	T0188	no_data	no_data	no_data	124	no_data	no_data
1T3V-11_A	T0188SS068_1	T0188	no_data	no_data	no_data	124	no_data	no_data
1T3V-11_A	T0188SS069_1	T0188	no_data	no_data	no_data	124	no_data	no_data
1T3V-11_A	T0188SS072_1	T0188	no_data	no_data	no_data	124	no_data	no_data
1T3V-11_A	T0188SS100_1	T0188	no_data	no_data	no_data	124	no_data	no_data
1T3V-11_A	T0188SS100_2	T0188	no_data	no_data	no_data	124	no_data	no_data
1T3V-11_A	T0188SS108_1	T0188	no_data	no_data	no_data	124	no_data	no_data
1T3V-11_A	T0188SS137_1	T0188	no_data	no_data	no_data	124	no_data	no_data
1T3V-11_A	T0188SS254_1	T0188	no_data	no_data	no_data	124	no_data	no_data
1T3V-11_A	T0188SS266_1	T0188	no_data	no_data	no_data	124	no_data	no_data
1T3V-11_A	T0188SS270_1	T0188	no_data	no_data	no_data	124	no_data	no_data
1T3V-11_A	T0188SS273_1	T0188	no_data	no_data	no_data	124	no_data	no_data
1T3V-11_A	T0188SS356_1	T0188	no_data	no_data	no_data	124	no_data	no_data
1T3V-11_A	T0188SS357_1	T0188	no_data	no_data	no_data	124	no_data	no_data
1T3V-11_A	T0188SS389_1	T0188	no_data	no_data	no_data	124	no_data	no_data
1T3V-11_A	T0188SS393_1	T0188	no_data	no_data	no_data	124	no_data	no_data
1T3V-11_A	T0188SS393_2	T0188	no_data	no_data	no_data	124	no_data	no_data
1T3V-11_A	T0188SS396_1	T0188	no_data	no_data	no_data	124	no_data	no_data
1T3V-11_A	T0188SS420_1	T0188	no_data	no_data	no_data	124	no_data	no_data
1T3V-11_A	T0188SS442_1	T0188	no_data	no_data	no_data	124	no_data	no_data
1T3V-11_A	T0188SS449_1	T0188	no_data	no_data	no_data	124	no_data	no_data
1T3V-11_A	T0188SS463_1	T0188	no_data	no_data	no_data	124	no_data	no_data
1T3V-11_A	T0188SS474_1	T0188	no_data	no_data	no_data	124	no_data	no_data
1T3V-11_A	T0188SS517_1	T0188	no_data	no_data	no_data	124	no_data	no_data
1T3V-11_A	T0188SS531_1	T0188	no_data	no_data	no_data	124	no_data	no_data
1T3V-11_A	T0188SS531_2	T0188	no_data	no_data	no_data	124	no_data	no_data
1T3V-11_A	T0188SS531_3	T0188	no_data	no_data	no_data	124	no_data	no_data
1T3V-11_A	T0188SS531_4	T0188	no_data	no_data	no_data	124	no_data	no_data
1T3V-11_A	T0188SS531_5	T0188	no_data	no_data	no_data	124	no_data	no_data
1T3V-11_A	T0188TS001_1	T0188	2.32	6.8237	6.8109	124	124	100
1T3V-11_A	T0188TS002_1	T0188	2.78	6.6241	6.6241	124	124	100
1T3V-11_A	T0188TS002_2	T0188	2.54	7.0233	6.9977	124	124	100
1T3V-11_A	T0188TS002_3	T0188	2.80	5.5262	5.5974	124	124	100
1T3V-11_A	T0188TS002_4	T0188	2.26	6.1251	6.1573	124	124	100
1T3V-11_A	T0188TS002_5	T0188	2.55	5.3266	5.4109	124	124	100
1T3V-11_A	T0188TS006_1	T0188	2.33	6.5771	6.5802	124	123	99.1935483870968
1T3V-11_A	T0188TS007_1	T0188	2.04	6.5359	6.5416	124	120	96.7741935483871
1T3V-11_A	T0188TS007_2	T0188	2.54	-1.1080	0.1708	124	64	51.6129032258064
1T3V-11_A	T0188TS007_3	T0188	3.08	1.7287	2.1042	124	72	58.0645161290323
1T3V-11_A	T0188TS007_4	T0188	3.18	1.5802	1.9747	124	72	58.0645161290323
1T3V-11_A	T0188TS007_5	T0188	2.60	0.3150	0.9506	124	56	45.1612903225806
1T3V-11_A	T0188TS008_1	T0188	2.86	5.8256	5.8773	124	124	100
1T3V-11_A	T0188TS008_2u	T0188	2.12	6.4245	6.4374	124	124	100
1T3V-11_A	T0188TS008_3	T0188	3.00	4.2288	4.3870	124	124	100
1T3V-11_A	T0188TS010_1	T0188	2.05	6.2249	6.2507	124	124	100
1T3V-11_A	T0188TS010_2	T0188	2.37	6.4245	6.4374	124	124	100
1T3V-11_A	T0188TS010_3	T0188	2.72	5.6260	5.6907	124	124	100
1T3V-11_A	T0188TS010_4	T0188	2.48	6.4245	6.4374	124	124	100
1T3V-11_A	T0188TS010_5	T0188	2.42	6.5243	6.5308	124	124	100
1T3V-11_A	T0188TS011_1	T0188	2.21	-0.9611	0.2221	124	124	100
1T3V-11_A	T0188TS012_1	T0188	2.28	6.5243	6.5308	124	124	100
1T3V-11_A	T0188TS012_2	T0188	2.33	6.7239	6.7175	124	124	100
1T3V-11_A	T0188TS012_3	T0188	2.23	6.6241	6.6241	124	124	100
1T3V-11_A	T0188TS012_4	T0188	3.02	2.0331	2.3734	124	124	100
1T3V-11_A	T0188TS012_5	T0188	3.00	2.6319	2.9134	124	124	100
1T3V-11_A	T0188TS014_1	T0188	2.26	6.6307	6.6304	124	122	98.3870967741936
1T3V-11_A	T0188TS014_2	T0188	2.99	-1.2605	0.1257	124	124	100
1T3V-11_A	T0188TS014_3	T0188	2.87	-0.2372	0.5811	124	122	98.3870967741936
1T3V-11_A	T0188TS014_4	T0188	2.39	2.1329	2.4626	124	124	100
1T3V-11_A	T0188TS014_5	T0188	2.81	1.3344	1.7634	124	124	100
1T3V-11_A	T0188TS016_1	T0188	2.08	6.4767	6.4863	124	123	99.1935483870968
1T3V-11_A	T0188TS016_2	T0188	2.08	6.4767	6.4863	124	123	99.1935483870968
1T3V-11_A	T0188TS016_3	T0188	2.13	6.3763	6.3923	124	123	99.1935483870968
1T3V-11_A	T0188TS016_4	T0188	2.13	6.3763	6.3923	124	123	99.1935483870968
1T3V-11_A	T0188TS016_5	T0188	2.71	6.1755	6.2045	124	123	99.1935483870968
1T3V-11_A	T0188TS020_1	T0188	2.72	6.2249	6.2507	124	124	100
1T3V-11_A	T0188TS021_1	T0188	2.92	-1.2605	0.1257	124	124	100
1T3V-11_A	T0188TS024_1	T0188	2.25	7.3227	7.2780	124	124	100
1T3V-11_A	T0188TS028_1	T0188	2.31	7.0444	7.0175	124	113	91.1290322580645
1T3V-11_A	T0188TS028_2	T0188	2.38	7.0444	7.0175	124	113	91.1290322580645
1T3V-11_A	T0188TS028_3	T0188	2.37	7.1512	7.1175	124	113	91.1290322580645
1T3V-11_A	T0188TS028_4	T0188	2.29	7.1512	7.1175	124	113	91.1290322580645
1T3V-11_A	T0188TS028_5	T0188	2.33	7.0444	7.0175	124	113	91.1290322580645
1T3V-11_A	T0188TS029_1	T0188	2.68	6.3247	6.3440	124	124	100
1T3V-11_A	T0188TS034_1	T0188	2.34	7.2771	7.2353	124	111	89.5161290322581
1T3V-11_A	T0188TS035_1	T0188	2.20	7.4936	7.4379	124	111	89.5161290322581
1T3V-11_A	T0188TS035_2	T0188	2.32	6.0252	6.0640	124	124	100
1T3V-11_A	T0188TS038_1	T0188	2.49	-0.9020	0.2449	124	78	62.9032258064516
1T3V-11_A	T0188TS038_2	T0188	2.90	1.8856	2.2425	124	92	74.1935483870968
1T3V-11_A	T0188TS038_3	T0188	2.92	-0.0099	0.7250	124	100	80.6451612903226
1T3V-11_A	T0188TS039_1	T0188	2.36	6.5297	6.5359	124	122	98.3870967741936
1T3V-11_A	T0188TS039_2	T0188	2.26	6.6307	6.6304	124	122	98.3870967741936
1T3V-11_A	T0188TS039_3	T0188	2.32	6.3247	6.3440	124	124	100
1T3V-11_A	T0188TS039_4	T0188	2.30	6.6307	6.6304	124	122	98.3870967741936
1T3V-11_A	T0188TS039_5	T0188	2.77	1.2999	1.7340	124	121	97.5806451612903
1T3V-11_A	T0188TS040_1	T0188	2.27	6.5771	6.5802	124	123	99.1935483870968
1T3V-11_A	T0188TS040_2	T0188	2.27	6.5771	6.5802	124	123	99.1935483870968
1T3V-11_A	T0188TS040_3	T0188	2.33	6.5771	6.5802	124	123	99.1935483870968
1T3V-11_A	T0188TS040_4	T0188	2.16	7.0021	6.9779	124	119	95.9677419354839
1T3V-11_A	T0188TS040_5	T0188	2.12	6.8883	6.8714	124	121	97.5806451612903
1T3V-11_A	T0188TS041_1	T0188	2.26	6.5243	6.5308	124	124	100
1T3V-11_A	T0188TS041_2	T0188	2.33	6.5243	6.5308	124	124	100
1T3V-11_A	T0188TS041_3	T0188	2.36	6.4245	6.4374	124	124	100
1T3V-11_A	T0188TS041_4	T0188	2.33	6.4245	6.4374	124	124	100
1T3V-11_A	T0188TS041_5	T0188	2.16	6.5243	6.5308	124	124	100
1T3V-11_A	T0188TS045_1	T0188	2.28	6.6775	6.6741	124	123	99.1935483870968
1T3V-11_A	T0188TS045_2	T0188	2.27	6.5771	6.5802	124	123	99.1935483870968
1T3V-11_A	T0188TS045_3	T0188	2.32	6.3247	6.3440	124	124	100
1T3V-11_A	T0188TS045_4	T0188	2.30	6.6307	6.6304	124	122	98.3870967741936
1T3V-11_A	T0188TS045_5	T0188	2.77	1.2999	1.7340	124	121	97.5806451612903
1T3V-11_A	T0188TS046_1	T0188	2.30	7.3853	7.3366	124	111	89.5161290322581
1T3V-11_A	T0188TS046_2	T0188	2.30	-1.0174	0.2015	124	96	77.4193548387097
1T3V-11_A	T0188TS046_3	T0188	2.58	-0.8718	0.2570	124	94	75.8064516129032
1T3V-11_A	T0188TS046_4	T0188	2.55	1.0939	1.5611	124	98	79.0322580645161
1T3V-11_A	T0188TS046_5	T0188	3.10	0.3922	1.0072	124	72	58.0645161290323
1T3V-11_A	T0188TS047_1	T0188	2.15	6.6241	6.6241	124	124	100
1T3V-11_A	T0188TS050_1	T0188	3.00	0.6358	1.1921	124	124	100
1T3V-11_A	T0188TS050_2	T0188	2.80	0.4362	1.0399	124	124	100
1T3V-11_A	T0188TS050_3	T0188	2.61	-1.3603	0.1008	124	124	100
1T3V-11_A	T0188TS050_4	T0188	2.95	0.9352	1.4306	124	124	100
1T3V-11_A	T0188TS050_5	T0188	3.00	-0.2625	0.5659	124	124	100
1T3V-11_A	T0188TS052_1	T0188	3.00	3.2307	3.4622	124	124	100
1T3V-11_A	T0188TS052_2	T0188	3.19	2.2327	2.5521	124	124	100
1T3V-11_A	T0188TS052_3	T0188	2.92	4.4284	4.5728	124	124	100
1T3V-11_A	T0188TS052_4	T0188	2.95	3.6299	3.8310	124	124	100
1T3V-11_A	T0188TS052_5	T0188	2.87	3.6299	3.8310	124	124	100
1T3V-11_A	T0188TS053_1	T0188	2.18	6.5243	6.5308	124	124	100
1T3V-11_A	T0188TS053_2	T0188	2.00	6.1949	6.2226	124	111	89.5161290322581
1T3V-11_A	T0188TS053_3	T0188	2.53	-0.3623	0.5076	124	124	100
1T3V-11_A	T0188TS053_4	T0188	2.51	-0.4890	0.4376	124	109	87.9032258064516
1T3V-11_A	T0188TS065_1	T0188	2.26	6.6851	6.6813	124	121	97.5806451612903
1T3V-11_A	T0188TS065_2_1	T0188	3.07	-0.5158	0.4235	124	54	43.5483870967742
1T3V-11_A	T0188TS065_2_2	T0188	nan	-5.3108	-0.0000	124	19	15.3225806451613
1T3V-11_A	T0188TS065_2_3	T0188	3.99	-3.7415	0.0000	124	17	13.7096774193548
1T3V-11_A	T0188TS065_3_1	T0188	3.07	-0.5158	0.4235	124	54	43.5483870967742
1T3V-11_A	T0188TS065_3_2	T0188	nan	-5.3108	-0.0000	124	19	15.3225806451613
1T3V-11_A	T0188TS065_3_3	T0188	1.43	1.4053	1.8239	124	15	12.0967741935484
1T3V-11_A	T0188TS065_4_1	T0188	3.07	-0.5158	0.4235	124	54	43.5483870967742
1T3V-11_A	T0188TS065_4_2	T0188	nan	-5.3108	-0.0000	124	19	15.3225806451613
1T3V-11_A	T0188TS065_4_3	T0188	3.55	-2.4618	0.0014	124	17	13.7096774193548
1T3V-11_A	T0188TS065_5_1	T0188	3.07	-0.5158	0.4235	124	54	43.5483870967742
1T3V-11_A	T0188TS065_5_2	T0188	nan	-5.3108	-0.0000	124	19	15.3225806451613
1T3V-11_A	T0188TS065_5_3	T0188	3.52	-2.4618	0.0014	124	17	13.7096774193548
1T3V-11_A	T0188TS067_1	T0188	2.20	6.6307	6.6304	124	122	98.3870967741936
1T3V-11_A	T0188TS070_1	T0188	2.26	6.6307	6.6304	124	122	98.3870967741936
1T3V-11_A	T0188TS070_2	T0188	2.65	0.2428	0.8987	124	111	89.5161290322581
1T3V-11_A	T0188TS070_3	T0188	2.80	0.4671	1.0631	124	105	84.6774193548387
1T3V-11_A	T0188TS070_4	T0188	2.91	1.8140	2.1792	124	109	87.9032258064516
1T3V-11_A	T0188TS070_5	T0188	2.75	-0.4758	0.4447	124	108	87.0967741935484
1T3V-11_A	T0188TS071_1	T0188	2.12	6.5297	6.5359	124	122	98.3870967741936
1T3V-11_A	T0188TS071_2	T0188	3.12	-0.3123	0.5365	124	112	90.3225806451613
1T3V-11_A	T0188TS071_3	T0188	2.70	0.3883	1.0044	124	109	87.9032258064516
1T3V-11_A	T0188TS071_4	T0188	2.90	2.4348	2.7344	124	97	78.2258064516129
1T3V-11_A	T0188TS071_5	T0188	2.70	-1.4491	0.0814	124	122	98.3870967741936
1T3V-11_A	T0188TS078_1	T0188	2.36	6.8268	6.8139	124	106	85.4838709677419
1T3V-11_A	T0188TS080_1	T0188	2.08	7.1626	7.1281	124	106	85.4838709677419
1T3V-11_A	T0188TS080_2	T0188	2.13	7.3865	7.3376	124	106	85.4838709677419
1T3V-11_A	T0188TS080_3	T0188	2.17	7.2745	7.2329	124	106	85.4838709677419
1T3V-11_A	T0188TS084_1	T0188	2.27	6.5771	6.5802	124	123	99.1935483870968
1T3V-11_A	T0188TS086_1	T0188	2.26	6.6307	6.6304	124	122	98.3870967741936
1T3V-11_A	T0188TS086_2	T0188	2.62	-0.6704	0.3461	124	97	78.2258064516129
1T3V-11_A	T0188TS086_3	T0188	2.09	-1.4628	0.0787	124	107	86.2903225806452
1T3V-11_A	T0188TS086_4	T0188	2.63	0.3405	0.9692	124	100	80.6451612903226
1T3V-11_A	T0188TS086_5_1	T0188	2.93	1.2313	1.6760	124	89	71.7741935483871
1T3V-11_A	T0188TS086_5_2	T0188	0.84	-1.7696	0.0326	124	25	20.1612903225806
1T3V-11_A	T0188TS093_1	T0188	2.19	6.7028	6.6978	124	117	94.3548387096774
1T3V-11_A	T0188TS093_2	T0188	2.21	6.7028	6.6978	124	117	94.3548387096774
1T3V-11_A	T0188TS093_3	T0188	2.17	6.7028	6.6978	124	117	94.3548387096774
1T3V-11_A	T0188TS093_4	T0188	2.50	6.5986	6.6003	124	117	94.3548387096774
1T3V-11_A	T0188TS093_5	T0188	2.14	6.8069	6.7952	124	117	94.3548387096774
1T3V-11_A	T0188TS096_1	T0188	2.36	7.1512	7.1175	124	113	91.1290322580645
1T3V-11_A	T0188TS098_1	T0188	1.81	6.2534	6.2773	124	68	54.8387096774194
1T3V-11_A	T0188TS099_1	T0188	2.25	7.0898	7.0599	124	114	91.9354838709677
1T3V-11_A	T0188TS100_1_1	T0188	2.22	6.9836	6.9606	124	114	91.9354838709677
1T3V-11_A	T0188TS100_1_2	T0188	2.55	-1.2936	0.1171	124	8	6.45161290322581
1T3V-11_A	T0188TS100_2_1	T0188	2.23	6.8775	6.8613	124	114	91.9354838709677
1T3V-11_A	T0188TS100_2_2	T0188	2.55	-0.9634	0.2212	124	7	5.64516129032258
1T3V-11_A	T0188TS100_3_1	T0188	2.12	6.9836	6.9606	124	114	91.9354838709677
1T3V-11_A	T0188TS100_3_2	T0188	2.45	-0.1906	0.6096	124	9	7.25806451612903
1T3V-11_A	T0188TS100_4_1	T0188	2.15	7.1959	7.1593	124	114	91.9354838709677
1T3V-11_A	T0188TS100_4_2	T0188	1.82	-6.1517	-0.0000	124	10	8.06451612903226
1T3V-11_A	T0188TS100_5_1	T0188	2.41	6.7714	6.7620	124	114	91.9354838709677
1T3V-11_A	T0188TS100_5_2	T0188	2.23	-0.4934	0.4353	124	10	8.06451612903226
1T3V-11_A	T0188TS105_1	T0188	2.03	6.9337	6.9139	124	122	98.3870967741936
1T3V-11_A	T0188TS108_1	T0188	2.67	7.4082	7.3579	124	114	91.9354838709677
1T3V-11_A	T0188TS110_1	T0188	2.34	7.7100	7.6405	124	111	89.5161290322581
1T3V-11_A	T0188TS110_2	T0188	2.29	7.6018	7.5392	124	111	89.5161290322581
1T3V-11_A	T0188TS112_1	T0188	2.37	6.3410	6.3593	124	116	93.5483870967742
1T3V-11_A	T0188TS131_1	T0188	2.30	6.8327	6.8194	124	122	98.3870967741936
1T3V-11_A	T0188TS131_1u	T0188	2.21	7.3191	7.2746	124	107	86.2903225806452
1T3V-11_A	T0188TS132_1	T0188	2.81	0.9352	1.4306	124	124	100
1T3V-11_A	T0188TS135_1	T0188	2.12	7.2326	7.1937	124	110	88.7096774193548
1T3V-11_A	T0188TS135_2	T0188	2.96	0.0692	0.7779	124	115	92.741935483871
1T3V-11_A	T0188TS135_3	T0188	2.34	-1.4302	0.0853	124	88	70.9677419354839
1T3V-11_A	T0188TS135_4	T0188	3.22	-0.8070	0.2842	124	108	87.0967741935484
1T3V-11_A	T0188TS135_5	T0188	2.75	1.8167	2.1816	124	94	75.8064516129032
1T3V-11_A	T0188TS136_1	T0188	2.39	-1.5599	0.0610	124	124	100
1T3V-11_A	T0188TS136_2	T0188	3.03	-1.4491	0.0814	124	122	98.3870967741936
1T3V-11_A	T0188TS136_3	T0188	1.76	-1.8531	0.0245	124	122	98.3870967741936
1T3V-11_A	T0188TS136_4	T0188	2.79	-1.2471	0.1293	124	122	98.3870967741936
1T3V-11_A	T0188TS136_5	T0188	2.93	0.3364	0.9662	124	124	100
1T3V-11_A	T0188TS138_1	T0188	2.18	6.5243	6.5308	124	124	100
1T3V-11_A	T0188TS138_2	T0188	2.00	6.1949	6.2226	124	111	89.5161290322581
1T3V-11_A	T0188TS138_3	T0188	2.53	-0.3623	0.5076	124	124	100
1T3V-11_A	T0188TS138_4	T0188	2.51	-0.4890	0.4376	124	109	87.9032258064516
1T3V-11_A	T0188TS139_1	T0188	3.00	3.2307	3.4622	124	124	100
1T3V-11_A	T0188TS139_2	T0188	3.19	2.2327	2.5521	124	124	100
1T3V-11_A	T0188TS139_3	T0188	2.92	4.4284	4.5728	124	124	100
1T3V-11_A	T0188TS139_4	T0188	2.95	3.6299	3.8310	124	124	100
1T3V-11_A	T0188TS139_5	T0188	2.87	3.6299	3.8310	124	124	100
1T3V-11_A	T0188TS142_1	T0188	2.34	6.8237	6.8109	124	124	100
1T3V-11_A	T0188TS153_1	T0188	2.40	6.5771	6.5802	124	123	99.1935483870968
1T3V-11_A	T0188TS168_1	T0188	2.27	6.4767	6.4863	124	123	99.1935483870968
1T3V-11_A	T0188TS168_2	T0188	2.20	6.5907	6.5929	124	119	95.9677419354839
1T3V-11_A	T0188TS168_3	T0188	2.30	6.6775	6.6741	124	123	99.1935483870968
1T3V-11_A	T0188TS168_4	T0188	2.30	6.7964	6.7854	124	119	95.9677419354839
1T3V-11_A	T0188TS168_5	T0188	2.29	6.6775	6.6741	124	123	99.1935483870968
1T3V-11_A	T0188TS169_1	T0188	2.18	6.5907	6.5929	124	119	95.9677419354839
1T3V-11_A	T0188TS169_2	T0188	2.31	6.7964	6.7854	124	119	95.9677419354839
1T3V-11_A	T0188TS169_3	T0188	2.28	7.1689	7.1340	124	111	89.5161290322581
1T3V-11_A	T0188TS169_4	T0188	2.32	6.7964	6.7854	124	119	95.9677419354839
1T3V-11_A	T0188TS169_5	T0188	2.30	7.2771	7.2353	124	111	89.5161290322581
1T3V-11_A	T0188TS170_1	T0188	2.16	6.5243	6.5308	124	124	100
1T3V-11_A	T0188TS180_1	T0188	2.21	7.1512	7.1175	124	113	91.1290322580645
1T3V-11_A	T0188TS183_1	T0188	2.26	6.6307	6.6304	124	122	98.3870967741936
1T3V-11_A	T0188TS188_1	T0188	2.32	6.2759	6.2984	124	123	99.1935483870968
1T3V-11_A	T0188TS188_2	T0188	2.21	7.3416	7.2956	124	110	88.7096774193548
1T3V-11_A	T0188TS189_1	T0188	2.11	6.8426	6.8286	124	120	96.7741935483871
1T3V-11_A	T0188TS189_2	T0188	3.26	2.1966	2.5197	124	60	48.3870967741936
1T3V-11_A	T0188TS189_3	T0188	2.83	2.1918	2.5154	124	84	67.741935483871
1T3V-11_A	T0188TS189_4	T0188	2.87	2.6821	2.9591	124	82	66.1290322580645
1T3V-11_A	T0188TS189_5	T0188	2.44	-0.3780	0.4987	124	50	40.3225806451613
1T3V-11_A	T0188TS194_1	T0188	2.36	6.5297	6.5359	124	122	98.3870967741936
1T3V-11_A	T0188TS194_2	T0188	2.81	2.2606	2.5772	124	51	41.1290322580645
1T3V-11_A	T0188TS194_3	T0188	3.09	-0.5903	0.3852	124	45	36.2903225806452
1T3V-11_A	T0188TS194_4	T0188	2.77	2.5505	2.8393	124	45	36.2903225806452
1T3V-11_A	T0188TS194_5	T0188	2.80	0.6314	1.1887	124	53	42.741935483871
1T3V-11_A	T0188TS195_1	T0188	2.26	6.6851	6.6813	124	121	97.5806451612903
1T3V-11_A	T0188TS195_2	T0188	2.80	1.6818	2.0632	124	122	98.3870967741936
1T3V-11_A	T0188TS195_3	T0188	2.46	-0.3382	0.5215	124	122	98.3870967741936
1T3V-11_A	T0188TS195_4	T0188	2.93	1.1321	1.5928	124	110	88.7096774193548
1T3V-11_A	T0188TS195_5	T0188	2.86	-0.8338	0.2728	124	121	97.5806451612903
1T3V-11_A	T0188TS196_1	T0188	2.08	7.1512	7.1175	124	113	91.1290322580645
1T3V-11_A	T0188TS196_2	T0188	2.96	-0.9489	0.2267	124	81	65.3225806451613
1T3V-11_A	T0188TS196_3	T0188	nan	-6.1517	-0.0000	124	10	8.06451612903226
1T3V-11_A	T0188TS196_4	T0188	10.61	-6.1517	-0.0000	124	10	8.06451612903226
1T3V-11_A	T0188TS196_5	T0188	nan	-6.1517	-0.0000	124	10	8.06451612903226
1T3V-11_A	T0188TS202_1	T0188	1.88	7.0607	7.0327	124	111	89.5161290322581
1T3V-11_A	T0188TS202_1u	T0188	2.40	7.0607	7.0327	124	111	89.5161290322581
1T3V-11_A	T0188TS202_2	T0188	2.40	7.0607	7.0327	124	111	89.5161290322581
1T3V-11_A	T0188TS207_1	T0188	2.12	7.2326	7.1937	124	110	88.7096774193548
1T3V-11_A	T0188TS207_2	T0188	2.82	2.5962	2.8809	124	40	32.258064516129
1T3V-11_A	T0188TS207_3	T0188	2.60	-1.7520	0.0345	124	51	41.1290322580645
1T3V-11_A	T0188TS207_4	T0188	2.61	-0.9342	0.2323	124	56	45.1612903225806
1T3V-11_A	T0188TS207_5	T0188	2.75	-0.3181	0.5331	124	59	47.5806451612903
1T3V-11_A	T0188TS208_1	T0188	2.36	6.5297	6.5359	124	122	98.3870967741936
1T3V-11_A	T0188TS208_2	T0188	1.68	3.7892	3.9786	124	51	41.1290322580645
1T3V-11_A	T0188TS208_3	T0188	2.81	2.2606	2.5772	124	51	41.1290322580645
1T3V-11_A	T0188TS208_4	T0188	2.91	-0.6850	0.3392	124	42	33.8709677419355
1T3V-11_A	T0188TS208_5	T0188	3.09	-0.5903	0.3852	124	45	36.2903225806452
1T3V-11_A	T0188TS209_1	T0188	2.08	6.8533	6.8386	124	118	95.1612903225806
1T3V-11_A	T0188TS209_2	T0188	2.19	1.5036	1.9083	124	45	36.2903225806452
1T3V-11_A	T0188TS209_3	T0188	2.42	1.4396	1.8533	124	43	34.6774193548387
1T3V-11_A	T0188TS209_4	T0188	2.32	3.3054	3.5310	124	50	40.3225806451613
1T3V-11_A	T0188TS209_5	T0188	2.73	0.9396	1.4341	124	44	35.4838709677419
1T3V-11_A	T0188TS214_1	T0188	2.22	-1.7595	0.0337	124	124	100
1T3V-11_A	T0188TS214_2	T0188	2.84	-0.5619	0.3996	124	124	100
1T3V-11_A	T0188TS214_3	T0188	2.71	0.5360	1.1153	124	124	100
1T3V-11_A	T0188TS221_1	T0188	2.26	6.6307	6.6304	124	122	98.3870967741936
1T3V-11_A	T0188TS221_2	T0188	2.71	0.5105	1.0959	124	64	51.6129032258064
1T3V-11_A	T0188TS221_3	T0188	2.68	-0.4613	0.4525	124	77	62.0967741935484
1T3V-11_A	T0188TS221_4	T0188	2.49	-0.9020	0.2449	124	78	62.9032258064516
1T3V-11_A	T0188TS221_5	T0188	2.89	1.6220	2.0110	124	108	87.0967741935484
1T3V-11_A	T0188TS222_1	T0188	2.32	6.3247	6.3440	124	124	100
1T3V-11_A	T0188TS222_2	T0188	2.77	1.5782	1.9729	124	44	35.4838709677419
1T3V-11_A	T0188TS223_1	T0188	2.31	6.5243	6.5308	124	124	100
1T3V-11_A	T0188TS224_1	T0188	2.36	5.9747	6.0167	124	123	99.1935483870968
1T3V-11_A	T0188TS226_1	T0188	2.26	6.6307	6.6304	124	122	98.3870967741936
1T3V-11_A	T0188TS226_2	T0188	2.99	-1.2605	0.1257	124	124	100
1T3V-11_A	T0188TS226_3	T0188	2.71	-0.1976	0.6052	124	119	95.9677419354839
1T3V-11_A	T0188TS226_4	T0188	2.54	-1.1607	0.1543	124	124	100
1T3V-11_A	T0188TS226_5	T0188	2.18	-1.0196	0.2007	124	86	69.3548387096774
1T3V-11_A	T0188TS227_1	T0188	2.36	6.4457	6.4573	124	116	93.5483870967742
1T3V-11_A	T0188TS228_1	T0188	2.30	6.5243	6.5308	124	124	100
1T3V-11_A	T0188TS228_2	T0188	2.35	6.5243	6.5308	124	124	100
1T3V-11_A	T0188TS229_1	T0188	2.12	6.5297	6.5359	124	122	98.3870967741936
1T3V-11_A	T0188TS229_2	T0188	2.92	-0.0099	0.7250	124	100	80.6451612903226
1T3V-11_A	T0188TS229_3	T0188	2.90	1.8856	2.2425	124	92	74.1935483870968
1T3V-11_A	T0188TS229_4	T0188	2.47	2.5927	2.8778	124	96	77.4193548387097
1T3V-11_A	T0188TS229_5	T0188	2.38	0.0427	0.7600	124	110	88.7096774193548
1T3V-11_A	T0188TS230_1	T0188	2.28	6.4287	6.4414	124	122	98.3870967741936
1T3V-11_A	T0188TS233_1	T0188	2.26	6.6307	6.6304	124	122	98.3870967741936
1T3V-11_A	T0188TS233_2	T0188	2.68	2.3261	2.6362	124	100	80.6451612903226
1T3V-11_A	T0188TS233_3	T0188	2.86	-0.4157	0.4776	124	96	77.4193548387097
1T3V-11_A	T0188TS233_4	T0188	2.60	2.2093	2.5311	124	100	80.6451612903226
1T3V-11_A	T0188TS233_5	T0188	2.68	1.8313	2.1945	124	90	72.5806451612903
1T3V-11_A	T0188TS234_1	T0188	2.24	6.7317	6.7249	124	122	98.3870967741936
1T3V-11_A	T0188TS242_1	T0188	2.27	6.4767	6.4863	124	123	99.1935483870968
1T3V-11_A	T0188TS246_1	T0188	2.30	6.1251	6.1573	124	124	100
1T3V-11_A	T0188TS249_1	T0188	2.28	6.6241	6.6241	124	124	100
1T3V-11_A	T0188TS264_1	T0188	2.41	6.3247	6.3440	124	124	100
1T3V-11_A	T0188TS265_1	T0188	2.18	6.5243	6.5308	124	124	100
1T3V-11_A	T0188TS267_1	T0188	2.37	6.1251	6.1573	124	124	100
1T3V-11_A	T0188TS267_2	T0188	2.47	6.2249	6.2507	124	124	100
1T3V-11_A	T0188TS267_3	T0188	2.53	6.4245	6.4374	124	124	100
1T3V-11_A	T0188TS267_4	T0188	2.56	6.4245	6.4374	124	124	100
1T3V-11_A	T0188TS267_5	T0188	2.62	6.3247	6.3440	124	124	100
1T3V-11_A	T0188TS270_1	T0188	2.36	6.1251	6.1573	124	124	100
1T3V-11_A	T0188TS282_1	T0188	1.99	7.1383	7.1053	124	103	83.0645161290323
1T3V-11_A	T0188TS282_2	T0188	2.63	0.8822	1.3876	124	97	78.2258064516129
1T3V-11_A	T0188TS282_3	T0188	2.84	2.0742	2.4101	124	71	57.258064516129
1T3V-11_A	T0188TS282_4	T0188	2.74	-0.7619	0.3039	124	78	62.9032258064516
1T3V-11_A	T0188TS283_1	T0188	2.05	7.0507	7.0234	124	106	85.4838709677419
1T3V-11_A	T0188TS283_4	T0188	2.53	-0.4274	0.4711	124	121	97.5806451612903
1T3V-11_A	T0188TS283_5	T0188	2.89	-1.0279	0.1978	124	108	87.0967741935484
1T3V-11_A	T0188TS286_1	T0188	2.26	6.6307	6.6304	124	122	98.3870967741936
1T3V-11_A	T0188TS288_1	T0188	2.00	7.3423	7.2962	124	105	84.6774193548387
1T3V-11_A	T0188TS290_1	T0188	2.36	6.5297	6.5359	124	122	98.3870967741936
1T3V-11_A	T0188TS290_2	T0188	2.93	0.6537	1.2060	124	123	99.1935483870968
1T3V-11_A	T0188TS290_3	T0188	2.55	2.8720	3.1326	124	98	79.0322580645161
1T3V-11_A	T0188TS290_4	T0188	3.14	1.8335	2.1964	124	120	96.7741935483871
1T3V-11_A	T0188TS291_1	T0188	2.26	6.8533	6.8386	124	118	95.1612903225806
1T3V-11_A	T0188TS291_2	T0188	2.71	-0.4429	0.4626	124	83	66.9354838709677
1T3V-11_A	T0188TS291_3	T0188	2.90	-0.9638	0.2211	124	82	66.1290322580645
1T3V-11_A	T0188TS291_4	T0188	2.60	0.4461	1.0473	124	75	60.4838709677419
1T3V-11_A	T0188TS291_5	T0188	2.07	0.7498	1.2816	124	88	70.9677419354839
1T3V-11_A	T0188TS300_1	T0188	3.22	1.8858	2.2426	124	118	95.1612903225806
1T3V-11_A	T0188TS300_2	T0188	2.93	-0.2625	0.5659	124	124	100
1T3V-11_A	T0188TS300_3	T0188	2.21	-1.4825	0.0749	124	110	88.7096774193548
1T3V-11_A	T0188TS300_4	T0188	3.10	-1.2405	0.1312	124	107	86.2903225806452
1T3V-11_A	T0188TS300_5	T0188	2.92	0.4529	1.0524	124	123	99.1935483870968
1T3V-11_A	T0188TS301_1	T0188	2.25	6.3247	6.3440	124	124	100
1T3V-11_A	T0188TS309_1	T0188	2.36	6.5297	6.5359	124	122	98.3870967741936
1T3V-11_A	T0188TS309_2	T0188	2.76	-0.9087	0.2423	124	55	44.3548387096774
1T3V-11_A	T0188TS309_3	T0188	2.82	-0.7844	0.2940	124	106	85.4838709677419
1T3V-11_A	T0188TS309_4	T0188	2.58	1.6560	2.0407	124	43	34.6774193548387
1T3V-11_A	T0188TS309_5	T0188	2.95	-1.5139	0.0690	124	98	79.0322580645161
1T3V-11_A	T0188TS314_1	T0188	2.83	-1.6597	0.0459	124	124	100
1T3V-11_A	T0188TS314_2	T0188	2.31	0.3364	0.9662	124	124	100
1T3V-11_A	T0188TS314_3	T0188	2.80	-1.6597	0.0459	124	124	100
1T3V-11_A	T0188TS314_4	T0188	2.72	-1.1607	0.1543	124	124	100
1T3V-11_A	T0188TS314_5	T0188	2.46	-0.3623	0.5076	124	124	100
1T3V-11_A	T0188TS329_1	T0188	2.27	6.8783	6.8620	124	123	99.1935483870968
1T3V-11_A	T0188TS344_1	T0188	2.36	6.8268	6.8139	124	106	85.4838709677419
1T3V-11_A	T0188TS347_1	T0188	2.23	6.7779	6.7681	124	123	99.1935483870968
1T3V-11_A	T0188TS351_1	T0188	2.28	6.2249	6.2507	124	124	100
1T3V-11_A	T0188TS359_1	T0188	2.07	6.5771	6.5802	124	123	99.1935483870968
1T3V-11_A	T0188TS362_1	T0188	2.29	6.4878	6.4967	124	119	95.9677419354839
1T3V-11_A	T0188TS362_2	T0188	2.85	0.6080	1.1706	124	70	56.4516129032258
1T3V-11_A	T0188TS362_3	T0188	3.08	1.6844	2.0655	124	73	58.8709677419355
1T3V-11_A	T0188TS362_4	T0188	2.72	0.2797	0.9251	124	66	53.2258064516129
1T3V-11_A	T0188TS362_5	T0188	2.66	2.4271	2.7275	124	70	56.4516129032258
1T3V-11_A	T0188TS368_1	T0188	2.24	6.6241	6.6241	124	124	100
1T3V-11_A	T0188TS370_1	T0188	2.13	6.4245	6.4374	124	124	100
1T3V-11_A	T0188TS370_2	T0188	2.25	6.5243	6.5308	124	124	100
1T3V-11_A	T0188TS370_3	T0188	2.13	6.4245	6.4374	124	124	100
1T3V-11_A	T0188TS370_4	T0188	2.25	6.5243	6.5308	124	124	100
1T3V-11_A	T0188TS373_1	T0188	2.55	5.9254	5.9706	124	124	100
1T3V-11_A	T0188TS373_2	T0188	2.60	5.9254	5.9706	124	124	100
1T3V-11_A	T0188TS373_3	T0188	2.16	6.5243	6.5308	124	124	100
1T3V-11_A	T0188TS373_4	T0188	2.26	6.6241	6.6241	124	124	100
1T3V-11_A	T0188TS377_1	T0188	2.22	7.0444	7.0175	124	113	91.1290322580645
1T3V-11_A	T0188TS377_2	T0188	2.52	7.1062	7.0753	124	112	90.3225806451613
1T3V-11_A	T0188TS377_3	T0188	2.11	-1.0609	0.1864	124	124	100
1T3V-11_A	T0188TS377_4	T0188	3.37	-0.3623	0.5076	124	124	100
1T3V-11_A	T0188TS377_5	T0188	2.50	-1.1607	0.1543	124	124	100
1T3V-11_A	T0188TS378_1	T0188	2.12	7.2326	7.1937	124	110	88.7096774193548
1T3V-11_A	T0188TS384_1	T0188	3.27	2.1329	2.4626	124	124	100
1T3V-11_A	T0188TS417_1	T0188	2.50	6.4245	6.4374	124	124	100
1T3V-11_A	T0188TS417_2	T0188	2.48	6.4245	6.4374	124	124	100
1T3V-11_A	T0188TS417_3	T0188	2.29	6.5243	6.5308	124	124	100
1T3V-11_A	T0188TS419_1	T0188	2.69	6.1251	6.1573	124	124	100
1T3V-11_A	T0188TS419_2	T0188	2.40	6.3247	6.3440	124	124	100
1T3V-11_A	T0188TS419_3	T0188	2.50	6.3247	6.3440	124	124	100
1T3V-11_A	T0188TS419_4	T0188	2.70	6.6241	6.6241	124	124	100
1T3V-11_A	T0188TS423_1	T0188	2.01	6.9697	6.9476	124	116	93.5483870967742
1T3V-11_A	T0188TS424_1	T0188	3.07	4.0048	4.1787	124	122	98.3870967741936
1T3V-11_A	T0188TS427_1	T0188	2.30	6.6241	6.6241	124	124	100
1T3V-11_A	T0188TS427_2	T0188	2.30	6.6241	6.6241	124	124	100
1T3V-11_A	T0188TS429_1	T0188	2.73	6.0252	6.0640	124	124	100
1T3V-11_A	T0188TS429_2	T0188	2.91	4.6280	4.7588	124	124	100
1T3V-11_A	T0188TS429_3	T0188	3.09	3.9293	4.1087	124	124	100
1T3V-11_A	T0188TS429_4	T0188	2.61	6.0252	6.0640	124	124	100
1T3V-11_A	T0188TS429_5	T0188	2.86	4.4284	4.5728	124	124	100
1T3V-11_A	T0188TS437_1	T0188	2.16	6.1251	6.1573	124	124	100
1T3V-11_A	T0188TS447_1	T0188	2.12	7.1512	7.1175	124	113	91.1290322580645
1T3V-11_A	T0188TS450_1	T0188	2.11	6.3247	6.3440	124	124	100
1T3V-11_A	T0188TS450_2u	T0188	2.04	6.4287	6.4414	124	122	98.3870967741936
1T3V-11_A	T0188TS450_3u	T0188	2.04	6.4287	6.4414	124	122	98.3870967741936
1T3V-11_A	T0188TS453_1	T0188	2.16	6.6241	6.6241	124	124	100
1T3V-11_A	T0188TS459_1	T0188	2.61	-1.8593	0.0240	124	124	100
1T3V-11_A	T0188TS464_1	T0188	2.49	-0.8613	0.2614	124	124	100
1T3V-11_A	T0188TS464_2	T0188	2.72	-0.9611	0.2221	124	124	100
1T3V-11_A	T0188TS464_3	T0188	2.79	-0.5619	0.3996	124	124	100
1T3V-11_A	T0188TS464_4	T0188	2.05	6.4245	6.4374	124	124	100
1T3V-11_A	T0188TS464_5	T0188	2.12	6.5243	6.5308	124	124	100
1T3V-11_A	T0188TS471_1	T0188	2.33	6.5243	6.5308	124	124	100
1T3V-11_A	T0188TS475_1	T0188	2.34	6.4245	6.4374	124	124	100
1T3V-11_A	T0188TS488_1	T0188	2.28	6.3247	6.3440	124	124	100
1T3V-11_A	T0188TS513_1	T0188	2.19	7.4387	7.3865	124	122	98.3870967741936
1T3V-11_A	T0188TS515_3	T0188	2.25	6.5243	6.5308	124	124	100
1T3V-11_A	T0188TS516_1u	T0188	2.03	7.7100	7.6405	124	111	89.5161290322581
1T3V-11_A	T0188TS517_1	T0188	2.13	6.4767	6.4863	124	123	99.1935483870968
1T3V-11_A	T0188TS531_1	T0188	3.06	1.8334	2.1964	124	124	100
1T3V-11_A	T0188TS531_2	T0188	2.77	1.2346	1.6788	124	124	100
1T3V-11_A	T0188TS531_3	T0188	2.85	1.3344	1.7634	124	124	100
1T3V-11_A	T0188TS531_4	T0188	2.74	0.8354	1.3499	124	124	100
1T3V-11_A	T0188TS531_5	T0188	3.20	0.4362	1.0399	124	124	100
1T3V-11_A	T0188TS537_2	T0188	2.24	6.5243	6.5308	124	124	100
1T3V-11_A	T0188TS582_1	T0188	2.86	-0.9611	0.2221	124	124	100
1T3V-11_A	T0188TS583_1	T0188	2.11	6.8783	6.8620	124	123	99.1935483870968
1T3V-12_A	1T3V-13_A	T0188	2.11	7.8217	7.7451	124	124	100
1T3V-12_A	1T3V-14_A	T0188	1.19	8.1211	8.0254	124	124	100
1T3V-12_A	1T3V-15_A	T0188	1.51	7.9215	7.8385	124	124	100
1T3V-12_A	1T3V-16_A	T0188	2.82	7.9215	7.8385	124	124	100
1T3V-12_A	1T3V-17_A	T0188	2.31	7.7219	7.6516	124	124	100
1T3V-12_A	1T3V-18_A	T0188	1.64	8.0213	7.9319	124	124	100
1T3V-12_A	1T3V-19_A	T0188	2.09	7.7219	7.6516	124	124	100
1T3V-12_A	1T3V-1_A	T0188	1.80	8.0213	7.9319	124	124	100
1T3V-12_A	1T3V-20_A	T0188	2.09	8.0213	7.9319	124	124	100
1T3V-12_A	1T3V-21_A	T0188	0.92	7.6221	7.5582	124	124	100
1T3V-12_A	1T3V-22_A	T0188	1.42	7.9215	7.8385	124	124	100
1T3V-12_A	1T3V-2_A	T0188	2.09	8.1211	8.0254	124	124	100
1T3V-12_A	1T3V-3_A	T0188	1.42	7.9215	7.8385	124	124	100
1T3V-12_A	1T3V-4_A	T0188	1.57	8.0213	7.9319	124	124	100
1T3V-12_A	1T3V-5_A	T0188	1.65	7.9215	7.8385	124	124	100
1T3V-12_A	1T3V-6_A	T0188	1.29	8.2210	8.1188	124	124	100
1T3V-12_A	1T3V-7_A	T0188	1.08	8.0213	7.9319	124	124	100
1T3V-12_A	1T3V-8_A	T0188	1.93	8.2210	8.1188	124	124	100
1T3V-12_A	1T3V-9_A	T0188	1.13	8.1211	8.0254	124	124	100
1T3V-12_A	T0188AL025_1	T0188	2.23	6.8327	6.8194	124	122	98.3870967741936
1T3V-12_A	T0188AL025_2	T0188	2.93	-0.1495	0.6351	124	123	99.1935483870968
1T3V-12_A	T0188AL025_3	T0188	2.49	-1.8211	0.0274	124	89	71.7741935483871
1T3V-12_A	T0188AL025_4	T0188	2.64	-0.6678	0.3473	124	73	58.8709677419355
1T3V-12_A	T0188AL032_1	T0188	2.23	7.2975	7.2543	124	109	87.9032258064516
1T3V-12_A	T0188AL044_1	T0188	2.23	6.8069	6.7952	124	117	94.3548387096774
1T3V-12_A	T0188AL054_1	T0188	2.63	-0.5619	0.3996	124	124	100
1T3V-12_A	T0188AL054_2	T0188	2.40	-1.7521	0.0345	124	122	98.3870967741936
1T3V-12_A	T0188AL054_3	T0188	2.86	-1.6511	0.0471	124	122	98.3870967741936
1T3V-12_A	T0188AL054_4	T0188	2.61	-1.5501	0.0627	124	122	98.3870967741936
1T3V-12_A	T0188AL054_5	T0188	2.68	-1.2605	0.1257	124	124	100
1T3V-12_A	T0188AL056_1	T0188	2.23	6.8327	6.8194	124	122	98.3870967741936
1T3V-12_A	T0188AL144_1	T0188	2.23	6.8327	6.8194	124	122	98.3870967741936
1T3V-12_A	T0188AL203_1	T0188	2.22	6.7867	6.7763	124	121	97.5806451612903
1T3V-12_A	T0188AL203_2	T0188	2.18	6.6851	6.6813	124	121	97.5806451612903
1T3V-12_A	T0188AL331_1	T0188	3.06	-0.9611	0.2221	124	124	100
1T3V-12_A	T0188AL331_2	T0188	2.19	6.6851	6.6813	124	121	97.5806451612903
1T3V-12_A	T0188AL391_1	T0188	2.22	7.5841	7.5227	124	108	87.0967741935484
1T3V-12_A	T0188AL397_1	T0188	2.23	7.6265	7.5623	124	109	87.9032258064516
1T3V-12_A	T0188AL400_1	T0188	2.22	6.7317	6.7249	124	122	98.3870967741936
1T3V-12_A	T0188AL476_1	T0188	2.22	6.7317	6.7249	124	122	98.3870967741936
1T3V-12_A	T0188AL529_1	T0188	2.05	6.6880	6.6839	124	110	88.7096774193548
1T3V-12_A	T0188AL529_2	T0188	2.93	-1.2264	0.1351	124	71	57.258064516129
1T3V-12_A	T0188AL529_3	T0188	2.82	-1.7776	0.0317	124	66	53.2258064516129
1T3V-12_A	T0188AL529_4	T0188	2.72	-0.9618	0.2218	124	73	58.8709677419355
1T3V-12_A	T0188AL529_5	T0188	2.77	1.4203	1.8368	124	99	79.8387096774194
1T3V-12_A	T0188AL537_1	T0188	2.22	6.7317	6.7249	124	122	98.3870967741936
1T3V-12_A	T0188AL581_1	T0188	2.26	6.6307	6.6304	124	122	98.3870967741936
1T3V-12_A	T0188DR020_1	T0188	no_data	no_data	no_data	124	no_data	no_data
1T3V-12_A	T0188DR068_1	T0188	no_data	no_data	no_data	124	no_data	no_data
1T3V-12_A	T0188DR355_1	T0188	no_data	no_data	no_data	124	no_data	no_data
1T3V-12_A	T0188DR355_2	T0188	no_data	no_data	no_data	124	no_data	no_data
1T3V-12_A	T0188DR355_4	T0188	no_data	no_data	no_data	124	no_data	no_data
1T3V-12_A	T0188DR454_1	T0188	no_data	no_data	no_data	124	no_data	no_data
1T3V-12_A	T0188DR454_2	T0188	no_data	no_data	no_data	124	no_data	no_data
1T3V-12_A	T0188DR454_3	T0188	no_data	no_data	no_data	124	no_data	no_data
1T3V-12_A	T0188RR020_1	T0188	no_data	no_data	no_data	124	no_data	no_data
1T3V-12_A	T0188RR022_1	T0188	no_data	no_data	no_data	124	no_data	no_data
1T3V-12_A	T0188RR397_1	T0188	no_data	no_data	no_data	124	no_data	no_data
1T3V-12_A	T0188RR517_1	T0188	no_data	no_data	no_data	124	no_data	no_data
1T3V-12_A	T0188RR587_1	T0188	no_data	no_data	no_data	124	no_data	no_data
1T3V-12_A	T0188SS001_1	T0188	no_data	no_data	no_data	124	no_data	no_data
1T3V-12_A	T0188SS007_1	T0188	no_data	no_data	no_data	124	no_data	no_data
1T3V-12_A	T0188SS020_1	T0188	no_data	no_data	no_data	124	no_data	no_data
1T3V-12_A	T0188SS023_1	T0188	no_data	no_data	no_data	124	no_data	no_data
1T3V-12_A	T0188SS032_1	T0188	no_data	no_data	no_data	124	no_data	no_data
1T3V-12_A	T0188SS041_1	T0188	no_data	no_data	no_data	124	no_data	no_data
1T3V-12_A	T0188SS044_1	T0188	no_data	no_data	no_data	124	no_data	no_data
1T3V-12_A	T0188SS054_1	T0188	no_data	no_data	no_data	124	no_data	no_data
1T3V-12_A	T0188SS054_2	T0188	no_data	no_data	no_data	124	no_data	no_data
1T3V-12_A	T0188SS054_3	T0188	no_data	no_data	no_data	124	no_data	no_data
1T3V-12_A	T0188SS054_4	T0188	no_data	no_data	no_data	124	no_data	no_data
1T3V-12_A	T0188SS055_1	T0188	no_data	no_data	no_data	124	no_data	no_data
1T3V-12_A	T0188SS056_1	T0188	no_data	no_data	no_data	124	no_data	no_data
1T3V-12_A	T0188SS067_1	T0188	no_data	no_data	no_data	124	no_data	no_data
1T3V-12_A	T0188SS068_1	T0188	no_data	no_data	no_data	124	no_data	no_data
1T3V-12_A	T0188SS069_1	T0188	no_data	no_data	no_data	124	no_data	no_data
1T3V-12_A	T0188SS072_1	T0188	no_data	no_data	no_data	124	no_data	no_data
1T3V-12_A	T0188SS100_1	T0188	no_data	no_data	no_data	124	no_data	no_data
1T3V-12_A	T0188SS100_2	T0188	no_data	no_data	no_data	124	no_data	no_data
1T3V-12_A	T0188SS108_1	T0188	no_data	no_data	no_data	124	no_data	no_data
1T3V-12_A	T0188SS137_1	T0188	no_data	no_data	no_data	124	no_data	no_data
1T3V-12_A	T0188SS254_1	T0188	no_data	no_data	no_data	124	no_data	no_data
1T3V-12_A	T0188SS266_1	T0188	no_data	no_data	no_data	124	no_data	no_data
1T3V-12_A	T0188SS270_1	T0188	no_data	no_data	no_data	124	no_data	no_data
1T3V-12_A	T0188SS273_1	T0188	no_data	no_data	no_data	124	no_data	no_data
1T3V-12_A	T0188SS356_1	T0188	no_data	no_data	no_data	124	no_data	no_data
1T3V-12_A	T0188SS357_1	T0188	no_data	no_data	no_data	124	no_data	no_data
1T3V-12_A	T0188SS389_1	T0188	no_data	no_data	no_data	124	no_data	no_data
1T3V-12_A	T0188SS393_1	T0188	no_data	no_data	no_data	124	no_data	no_data
1T3V-12_A	T0188SS393_2	T0188	no_data	no_data	no_data	124	no_data	no_data
1T3V-12_A	T0188SS396_1	T0188	no_data	no_data	no_data	124	no_data	no_data
1T3V-12_A	T0188SS420_1	T0188	no_data	no_data	no_data	124	no_data	no_data
1T3V-12_A	T0188SS442_1	T0188	no_data	no_data	no_data	124	no_data	no_data
1T3V-12_A	T0188SS449_1	T0188	no_data	no_data	no_data	124	no_data	no_data
[truncated: 112,481 more rows]
