# Supplementary material for: Addressing the Role of Conformational Diversity in Protein Structure Prediction
Source: PLoS One. 2016 May 9;11(5):e0154923. doi: 10.1371/journal.pone.0154923 (PMC4861349; doi:10.1371/journal.pone.0154923)
Supplement: S1 Dataset — (GZ) [file pone.0154923.s002.gz › Palopoli-Monzon_2016_SI/Structural_alignments/SET_CASP/rmsd_mammoth_T0138.out.cov]

1M2E_A	1M2F-10_A	T0138	1.09	9.0848	8.9276	135	135	100
1M2E_A	1M2F-11_A	T0138	0.89	9.2724	9.1032	135	135	100
1M2E_A	1M2F-12_A	T0138	1.00	9.0848	8.9276	135	135	100
1M2E_A	1M2F-13_A	T0138	1.38	8.8034	8.6641	135	135	100
1M2E_A	1M2F-14_A	T0138	0.99	9.0848	8.9276	135	135	100
1M2E_A	1M2F-15_A	T0138	1.26	8.8034	8.6641	135	135	100
1M2E_A	1M2F-16_A	T0138	0.92	9.1786	9.0154	135	135	100
1M2E_A	1M2F-17_A	T0138	1.03	9.0848	8.9276	135	135	100
1M2E_A	1M2F-18_A	T0138	0.97	9.1786	9.0154	135	135	100
1M2E_A	1M2F-19_A	T0138	1.05	9.1786	9.0154	135	135	100
1M2E_A	1M2F-1_A	T0138	1.06	9.1786	9.0154	135	135	100
1M2E_A	1M2F-20_A	T0138	1.05	9.0848	8.9276	135	135	100
1M2E_A	1M2F-21_A	T0138	1.19	8.8034	8.6641	135	135	100
1M2E_A	1M2F-22_A	T0138	1.16	8.8972	8.7519	135	135	100
1M2E_A	1M2F-23_A	T0138	1.09	9.0848	8.9276	135	135	100
1M2E_A	1M2F-24_A	T0138	0.95	9.0848	8.9276	135	135	100
1M2E_A	1M2F-25_A	T0138	1.07	9.1786	9.0154	135	135	100
1M2E_A	1M2F-2_A	T0138	0.91	9.2724	9.1032	135	135	100
1M2E_A	1M2F-3_A	T0138	1.26	8.7097	8.5763	135	135	100
1M2E_A	1M2F-4_A	T0138	1.10	8.8972	8.7519	135	135	100
1M2E_A	1M2F-5_A	T0138	1.11	8.9910	8.8397	135	135	100
1M2E_A	1M2F-6_A	T0138	1.51	8.7097	8.5763	135	135	100
1M2E_A	1M2F-7_A	T0138	1.03	9.0848	8.9276	135	135	100
1M2E_A	1M2F-8_A	T0138	0.79	9.2724	9.1032	135	135	100
1M2E_A	1M2F-9_A	T0138	1.33	8.8972	8.7519	135	135	100
1M2E_A	T0138AL015_1	T0138	3.07	3.7158	3.9106	135	130	96.2962962962963
1M2E_A	T0138AL025_1	T0138	2.09	6.7787	6.7688	135	105	77.7777777777778
1M2E_A	T0138AL025_2	T0138	2.86	3.3773	3.5974	135	100	74.0740740740741
1M2E_A	T0138AL025_3	T0138	2.87	3.4053	3.6232	135	94	69.6296296296296
1M2E_A	T0138AL025_4	T0138	2.20	7.1237	7.0917	135	110	81.4814814814815
1M2E_A	T0138AL025_5_1	T0138	2.47	4.7987	4.9180	135	54	40
1M2E_A	T0138AL025_5_2	T0138	2.65	-0.6924	0.3357	135	67	49.6296296296296
1M2E_A	T0138AL032_1	T0138	2.62	-1.8889	0.0216	135	135	100
1M2E_A	T0138AL041_4	T0138	2.34	6.7867	6.7763	135	121	89.6296296296296
1M2E_A	T0138AL041_5	T0138	2.34	6.7867	6.7763	135	121	89.6296296296296
1M2E_A	T0138AL044_1	T0138	3.05	0.9951	1.4795	135	121	89.6296296296296
1M2E_A	T0138AL054_2	T0138	2.90	1.1125	1.5765	135	135	100
1M2E_A	T0138AL054_3	T0138	2.95	1.1125	1.5765	135	135	100
1M2E_A	T0138AL054_4	T0138	2.96	1.0187	1.4989	135	135	100
1M2E_A	T0138AL054_5	T0138	2.50	-1.7013	0.0405	135	135	100
1M2E_A	T0138AL056_1	T0138	2.17	6.1930	6.2209	135	82	60.7407407407407
1M2E_A	T0138AL064_1	T0138	2.63	5.5529	5.6223	135	115	85.1851851851852
1M2E_A	T0138AL078_1	T0138	2.19	6.0755	6.1109	135	121	89.6296296296296
1M2E_A	T0138AL144_1	T0138	2.36	6.8308	6.8176	135	113	83.7037037037037
1M2E_A	T0138AL144_2	T0138	2.36	6.7129	6.7073	135	115	85.1851851851852
1M2E_A	T0138AL144_3	T0138	2.23	6.7360	6.7289	135	111	82.2222222222222
1M2E_A	T0138AL144_4	T0138	2.53	5.4978	5.5708	135	114	84.4444444444444
1M2E_A	T0138AL144_5	T0138	3.01	2.1907	2.5144	135	111	82.2222222222222
1M2E_A	T0138AL331_1	T0138	2.41	6.5065	6.5142	135	134	99.2592592592593
1M2E_A	T0138AL359_1	T0138	2.36	6.9787	6.9560	135	123	91.1111111111111
1M2E_A	T0138AL397_1_1	T0138	1.81	-1.5800	0.0577	135	63	46.6666666666667
1M2E_A	T0138AL397_1_2	T0138	2.42	-0.9087	0.2423	135	55	40.7407407407407
1M2E_A	T0138AL397_2	T0138	2.91	-0.4302	0.4695	135	57	42.2222222222222
1M2E_A	T0138AL400_1	T0138	2.57	-1.0824	0.1792	135	114	84.4444444444444
1M2E_A	T0138AL435_1	T0138	2.30	6.8426	6.8286	135	120	88.8888888888889
1M2E_A	T0138AL441_1	T0138	2.39	6.7491	6.7411	135	109	80.7407407407407
1M2E_A	T0138AL470_1	T0138	2.33	6.7601	6.7514	135	116	85.9259259259259
1M2E_A	T0138AL476_1	T0138	2.32	6.9697	6.9476	135	116	85.9259259259259
1M2E_A	T0138DR020_1	T0138	no_data	no_data	no_data	135	no_data	no_data
1M2E_A	T0138DR068_1	T0138	no_data	no_data	no_data	135	no_data	no_data
1M2E_A	T0138DR355_1	T0138	no_data	no_data	no_data	135	no_data	no_data
1M2E_A	T0138DR355_2	T0138	no_data	no_data	no_data	135	no_data	no_data
1M2E_A	T0138DR355_4	T0138	no_data	no_data	no_data	135	no_data	no_data
1M2E_A	T0138DR454_1	T0138	no_data	no_data	no_data	135	no_data	no_data
1M2E_A	T0138DR454_2	T0138	no_data	no_data	no_data	135	no_data	no_data
1M2E_A	T0138DR454_3	T0138	no_data	no_data	no_data	135	no_data	no_data
1M2E_A	T0138RR020_1	T0138	no_data	no_data	no_data	135	no_data	no_data
1M2E_A	T0138RR022_1	T0138	no_data	no_data	no_data	135	no_data	no_data
1M2E_A	T0138RR131_1	T0138	no_data	no_data	no_data	135	no_data	no_data
1M2E_A	T0138RR397_1	T0138	no_data	no_data	no_data	135	no_data	no_data
1M2E_A	T0138SS001_1	T0138	no_data	no_data	no_data	135	no_data	no_data
1M2E_A	T0138SS007_1	T0138	no_data	no_data	no_data	135	no_data	no_data
1M2E_A	T0138SS020_1	T0138	no_data	no_data	no_data	135	no_data	no_data
1M2E_A	T0138SS023_1	T0138	no_data	no_data	no_data	135	no_data	no_data
1M2E_A	T0138SS032_1	T0138	no_data	no_data	no_data	135	no_data	no_data
1M2E_A	T0138SS041_1	T0138	no_data	no_data	no_data	135	no_data	no_data
1M2E_A	T0138SS041_2	T0138	no_data	no_data	no_data	135	no_data	no_data
1M2E_A	T0138SS044_1	T0138	no_data	no_data	no_data	135	no_data	no_data
1M2E_A	T0138SS044_2	T0138	no_data	no_data	no_data	135	no_data	no_data
1M2E_A	T0138SS054_1	T0138	no_data	no_data	no_data	135	no_data	no_data
1M2E_A	T0138SS054_2	T0138	no_data	no_data	no_data	135	no_data	no_data
1M2E_A	T0138SS054_3	T0138	no_data	no_data	no_data	135	no_data	no_data
1M2E_A	T0138SS054_4	T0138	no_data	no_data	no_data	135	no_data	no_data
1M2E_A	T0138SS055_1	T0138	no_data	no_data	no_data	135	no_data	no_data
1M2E_A	T0138SS056_1	T0138	no_data	no_data	no_data	135	no_data	no_data
1M2E_A	T0138SS068_1	T0138	no_data	no_data	no_data	135	no_data	no_data
1M2E_A	T0138SS069_1	T0138	no_data	no_data	no_data	135	no_data	no_data
1M2E_A	T0138SS072_1	T0138	no_data	no_data	no_data	135	no_data	no_data
1M2E_A	T0138SS100_1	T0138	no_data	no_data	no_data	135	no_data	no_data
1M2E_A	T0138SS100_2	T0138	no_data	no_data	no_data	135	no_data	no_data
1M2E_A	T0138SS108_1	T0138	no_data	no_data	no_data	135	no_data	no_data
1M2E_A	T0138SS131_1	T0138	no_data	no_data	no_data	135	no_data	no_data
1M2E_A	T0138SS137_1	T0138	no_data	no_data	no_data	135	no_data	no_data
1M2E_A	T0138SS254_1	T0138	no_data	no_data	no_data	135	no_data	no_data
1M2E_A	T0138SS266_1	T0138	no_data	no_data	no_data	135	no_data	no_data
1M2E_A	T0138SS270_1	T0138	no_data	no_data	no_data	135	no_data	no_data
1M2E_A	T0138SS273_1	T0138	no_data	no_data	no_data	135	no_data	no_data
1M2E_A	T0138SS356_1	T0138	no_data	no_data	no_data	135	no_data	no_data
1M2E_A	T0138SS357_1	T0138	no_data	no_data	no_data	135	no_data	no_data
1M2E_A	T0138SS389_1	T0138	no_data	no_data	no_data	135	no_data	no_data
1M2E_A	T0138SS393_1	T0138	no_data	no_data	no_data	135	no_data	no_data
1M2E_A	T0138SS393_2	T0138	no_data	no_data	no_data	135	no_data	no_data
1M2E_A	T0138SS396_1	T0138	no_data	no_data	no_data	135	no_data	no_data
1M2E_A	T0138SS404_1	T0138	no_data	no_data	no_data	135	no_data	no_data
1M2E_A	T0138SS420_1	T0138	no_data	no_data	no_data	135	no_data	no_data
1M2E_A	T0138SS442_1	T0138	no_data	no_data	no_data	135	no_data	no_data
1M2E_A	T0138SS449_1	T0138	no_data	no_data	no_data	135	no_data	no_data
1M2E_A	T0138SS463_1	T0138	no_data	no_data	no_data	135	no_data	no_data
1M2E_A	T0138SS474_1	T0138	no_data	no_data	no_data	135	no_data	no_data
1M2E_A	T0138SS517_1	T0138	no_data	no_data	no_data	135	no_data	no_data
1M2E_A	T0138SS531_1	T0138	no_data	no_data	no_data	135	no_data	no_data
1M2E_A	T0138SS531_2	T0138	no_data	no_data	no_data	135	no_data	no_data
1M2E_A	T0138SS531_3	T0138	no_data	no_data	no_data	135	no_data	no_data
1M2E_A	T0138SS531_4	T0138	no_data	no_data	no_data	135	no_data	no_data
1M2E_A	T0138SS531_5	T0138	no_data	no_data	no_data	135	no_data	no_data
1M2E_A	T0138TS001_1	T0138	2.62	5.9897	6.0307	135	135	100
1M2E_A	T0138TS002_1	T0138	2.62	5.8959	5.9430	135	135	100
1M2E_A	T0138TS002_2	T0138	2.98	5.0517	5.1542	135	135	100
1M2E_A	T0138TS002_3	T0138	2.67	5.8959	5.9430	135	135	100
1M2E_A	T0138TS002_4	T0138	2.93	4.9580	5.0667	135	135	100
1M2E_A	T0138TS002_5	T0138	2.17	6.5524	6.5571	135	135	100
1M2E_A	T0138TS006_1	T0138	2.33	6.1773	6.2061	135	135	100
1M2E_A	T0138TS007_1	T0138	2.41	-0.4865	0.4390	135	65	48.1481481481481
1M2E_A	T0138TS007_2	T0138	2.76	1.2125	1.6602	135	98	72.5925925925926
1M2E_A	T0138TS007_3	T0138	2.93	1.2763	1.7140	135	113	83.7037037037037
1M2E_A	T0138TS007_4	T0138	2.21	2.3999	2.7029	135	27	20
1M2E_A	T0138TS007_5	T0138	2.87	1.8838	2.2409	135	122	90.3703703703704
1M2E_A	T0138TS008_1	T0138	2.70	6.0835	6.1184	135	135	100
1M2E_A	T0138TS010_1	T0138	2.23	6.9276	6.9082	135	135	100
1M2E_A	T0138TS010_2	T0138	2.54	6.7400	6.7326	135	135	100
1M2E_A	T0138TS010_3	T0138	2.23	5.8021	5.8553	135	135	100
1M2E_A	T0138TS010_4	T0138	2.58	5.5207	5.5923	135	135	100
1M2E_A	T0138TS010_5	T0138	2.47	5.9897	6.0307	135	135	100
1M2E_A	T0138TS011_1	T0138	3.07	2.2380	2.5569	135	135	100
1M2E_A	T0138TS012_1	T0138	2.07	4.9580	5.0667	135	135	100
1M2E_A	T0138TS012_2	T0138	2.60	4.6766	4.8041	135	135	100
1M2E_A	T0138TS012_3	T0138	2.34	5.4269	5.5046	135	135	100
1M2E_A	T0138TS012_4	T0138	1.99	4.1138	4.2801	135	135	100
1M2E_A	T0138TS012_5	T0138	2.65	4.6766	4.8041	135	135	100
1M2E_A	T0138TS014_1	T0138	2.53	6.8459	6.8317	135	131	97.037037037037
1M2E_A	T0138TS014_2	T0138	3.20	4.6512	4.7805	135	107	79.2592592592593
1M2E_A	T0138TS014_3	T0138	2.85	1.6752	2.0574	135	135	100
1M2E_A	T0138TS014_4	T0138	2.87	5.1502	5.2461	135	128	94.8148148148148
1M2E_A	T0138TS014_5	T0138	2.95	-0.3503	0.5144	135	72	53.3333333333333
1M2E_A	T0138TS016_1	T0138	2.39	6.8237	6.8109	135	124	91.8518518518518
1M2E_A	T0138TS016_2	T0138	2.61	6.5620	6.5661	135	129	95.5555555555556
1M2E_A	T0138TS016_3	T0138	2.54	6.2236	6.2495	135	126	93.3333333333333
1M2E_A	T0138TS016_4	T0138	2.23	6.7104	6.7049	135	128	94.8148148148148
1M2E_A	T0138TS016_5	T0138	2.21	4.0775	4.2463	135	128	94.8148148148148
1M2E_A	T0138TS020_1	T0138	2.42	7.0030	6.9787	135	128	94.8148148148148
1M2E_A	T0138TS021_1	T0138	2.28	-1.0448	0.1919	135	135	100
1M2E_A	T0138TS024_1	T0138	2.22	6.2710	6.2939	135	135	100
1M2E_A	T0138TS028_1	T0138	2.38	6.8154	6.8032	135	126	93.3333333333333
1M2E_A	T0138TS028_2	T0138	2.31	6.6181	6.6186	135	126	93.3333333333333
1M2E_A	T0138TS028_3	T0138	2.27	6.7168	6.7109	135	126	93.3333333333333
1M2E_A	T0138TS028_4	T0138	2.35	6.7168	6.7109	135	126	93.3333333333333
1M2E_A	T0138TS028_5	T0138	2.31	6.8154	6.8032	135	126	93.3333333333333
1M2E_A	T0138TS029_1	T0138	2.85	6.2710	6.2939	135	135	100
1M2E_A	T0138TS038_1	T0138	2.68	5.6074	5.6733	135	116	85.9259259259259
1M2E_A	T0138TS038_2	T0138	2.07	6.0254	6.0641	135	118	87.4074074074074
1M2E_A	T0138TS038_3	T0138	2.71	5.9761	6.0180	135	125	92.5925925925926
1M2E_A	T0138TS038_4	T0138	2.41	6.6851	6.6813	135	121	89.6296296296296
1M2E_A	T0138TS038_5	T0138	2.19	6.0755	6.1109	135	121	89.6296296296296
1M2E_A	T0138TS039_1	T0138	2.58	5.5207	5.5923	135	135	100
1M2E_A	T0138TS039_2	T0138	2.34	5.9897	6.0307	135	135	100
1M2E_A	T0138TS039_3	T0138	2.99	5.8021	5.8553	135	135	100
1M2E_A	T0138TS039_4	T0138	2.38	5.9897	6.0307	135	135	100
1M2E_A	T0138TS039_5	T0138	2.59	5.7083	5.7676	135	135	100
1M2E_A	T0138TS040_1	T0138	2.32	6.8154	6.8032	135	126	93.3333333333333
1M2E_A	T0138TS040_2	T0138	2.31	6.5196	6.5264	135	111	82.2222222222222
1M2E_A	T0138TS040_3	T0138	2.26	6.3182	6.3380	135	132	97.7777777777778
1M2E_A	T0138TS040_4	T0138	2.11	6.6181	6.6186	135	126	93.3333333333333
1M2E_A	T0138TS040_5	T0138	2.33	6.8783	6.8620	135	123	91.1111111111111
1M2E_A	T0138TS041_1	T0138	2.35	6.2710	6.2939	135	135	100
1M2E_A	T0138TS041_2	T0138	2.77	6.5524	6.5571	135	135	100
1M2E_A	T0138TS041_3	T0138	2.84	4.7704	4.8916	135	135	100
1M2E_A	T0138TS041_4	T0138	2.47	6.5524	6.5571	135	135	100
1M2E_A	T0138TS041_5	T0138	2.17	6.3648	6.3816	135	135	100
1M2E_A	T0138TS045_1	T0138	2.58	5.5207	5.5923	135	135	100
1M2E_A	T0138TS045_2	T0138	2.99	5.8021	5.8553	135	135	100
1M2E_A	T0138TS045_3	T0138	2.34	5.9897	6.0307	135	135	100
1M2E_A	T0138TS045_4	T0138	2.38	5.9897	6.0307	135	135	100
1M2E_A	T0138TS045_5	T0138	2.59	5.7083	5.7676	135	135	100
1M2E_A	T0138TS046_1	T0138	2.45	5.8769	5.9252	135	125	92.5925925925926
1M2E_A	T0138TS046_2	T0138	2.63	-1.1387	0.1610	135	121	89.6296296296296
1M2E_A	T0138TS046_3	T0138	2.63	6.9587	6.9373	135	127	94.0740740740741
1M2E_A	T0138TS046_4	T0138	2.79	-0.1284	0.6484	135	129	95.5555555555556
1M2E_A	T0138TS046_5	T0138	2.12	-0.1976	0.6052	135	119	88.1481481481482
1M2E_A	T0138TS047_1	T0138	2.31	6.4586	6.4694	135	135	100
1M2E_A	T0138TS047_2	T0138	2.33	6.7400	6.7326	135	135	100
1M2E_A	T0138TS050_1	T0138	2.75	4.7704	4.8916	135	135	100
1M2E_A	T0138TS050_2	T0138	2.03	-0.3882	0.4929	135	135	100
1M2E_A	T0138TS050_3	T0138	2.29	-1.0448	0.1919	135	135	100
1M2E_A	T0138TS050_4	T0138	2.30	-1.2324	0.1334	135	135	100
1M2E_A	T0138TS050_5	T0138	2.49	6.5524	6.5571	135	135	100
1M2E_A	T0138TS051_1	T0138	3.00	-0.5758	0.3925	135	135	100
1M2E_A	T0138TS051_2	T0138	3.10	0.7373	1.2717	135	135	100
1M2E_A	T0138TS051_3	T0138	2.74	-0.3882	0.4929	135	135	100
1M2E_A	T0138TS051_4	T0138	2.77	1.7690	2.1396	135	135	100
1M2E_A	T0138TS051_5	T0138	3.09	2.4256	2.7261	135	135	100
1M2E_A	T0138TS052_1	T0138	1.96	-1.4199	0.0875	135	135	100
1M2E_A	T0138TS052_2	T0138	2.95	-1.2324	0.1334	135	135	100
1M2E_A	T0138TS052_3	T0138	2.39	-0.9510	0.2259	135	135	100
1M2E_A	T0138TS052_4	T0138	2.48	-1.1386	0.1611	135	135	100
1M2E_A	T0138TS052_5	T0138	2.55	-0.5758	0.3925	135	135	100
1M2E_A	T0138TS053_1	T0138	2.47	-0.0131	0.7229	135	135	100
1M2E_A	T0138TS053_2	T0138	2.44	-0.5758	0.3925	135	135	100
1M2E_A	T0138TS053_3	T0138	2.77	-0.4820	0.4414	135	135	100
1M2E_A	T0138TS053_4	T0138	2.96	-2.1703	0.0067	135	135	100
1M2E_A	T0138TS065_1	T0138	2.90	-0.1493	0.6353	135	54	40
1M2E_A	T0138TS065_2_1	T0138	2.30	-0.0323	0.7103	135	51	37.7777777777778
1M2E_A	T0138TS065_2_2	T0138	2.49	1.6235	2.0124	135	26	19.2592592592593
1M2E_A	T0138TS065_3_1	T0138	2.30	-0.0323	0.7103	135	51	37.7777777777778
1M2E_A	T0138TS065_3_2	T0138	3.44	-2.7998	0.0001	135	29	21.4814814814815
1M2E_A	T0138TS065_4_1	T0138	2.30	-0.0323	0.7103	135	51	37.7777777777778
1M2E_A	T0138TS065_4_2	T0138	nan	-4.9873	-0.0000	135	25	18.5185185185185
1M2E_A	T0138TS065_5_1	T0138	2.30	-0.0323	0.7103	135	51	37.7777777777778
1M2E_A	T0138TS065_5_2	T0138	1.99	1.7678	2.1386	135	19	14.0740740740741
1M2E_A	T0138TS067_1	T0138	2.68	5.6074	5.6733	135	116	85.9259259259259
1M2E_A	T0138TS070_1	T0138	2.68	5.6074	5.6733	135	116	85.9259259259259
1M2E_A	T0138TS070_2	T0138	2.13	5.8256	5.8773	135	124	91.8518518518518
1M2E_A	T0138TS070_3	T0138	2.62	5.9779	6.0197	135	127	94.0740740740741
1M2E_A	T0138TS070_4	T0138	2.99	5.0711	5.1723	135	123	91.1111111111111
1M2E_A	T0138TS070_5	T0138	2.46	6.0831	6.1180	135	113	83.7037037037037
1M2E_A	T0138TS071_1	T0138	2.68	5.6074	5.6733	135	116	85.9259259259259
1M2E_A	T0138TS071_2	T0138	2.17	6.0252	6.0640	135	124	91.8518518518518
1M2E_A	T0138TS071_3	T0138	2.62	5.9779	6.0197	135	127	94.0740740740741
1M2E_A	T0138TS071_4	T0138	2.27	6.1747	6.2038	135	131	97.037037037037
1M2E_A	T0138TS071_5	T0138	2.98	4.9003	5.0128	135	120	88.8888888888889
1M2E_A	T0138TS080_1	T0138	2.92	-0.4820	0.4414	135	135	100
1M2E_A	T0138TS084_1	T0138	2.43	5.4601	5.5356	135	132	97.7777777777778
1M2E_A	T0138TS086_1	T0138	1.95	5.0923	5.1921	135	48	35.5555555555556
1M2E_A	T0138TS086_2_1	T0138	1.95	5.0923	5.1921	135	48	35.5555555555556
1M2E_A	T0138TS086_2_2	T0138	2.40	-1.3337	0.1071	135	68	50.3703703703704
1M2E_A	T0138TS086_3_1	T0138	1.75	5.0501	5.1527	135	50	37.037037037037
1M2E_A	T0138TS086_3_2	T0138	2.21	-2.4245	0.0017	135	40	29.6296296296296
1M2E_A	T0138TS086_3_3	T0138	1.64	1.4053	1.8239	135	15	11.1111111111111
1M2E_A	T0138TS086_4	T0138	2.46	-0.2609	0.5669	135	116	85.9259259259259
1M2E_A	T0138TS086_5_1	T0138	2.48	-0.6064	0.3772	135	57	42.2222222222222
1M2E_A	T0138TS086_5_2	T0138	2.21	-2.4245	0.0017	135	40	29.6296296296296
1M2E_A	T0138TS086_5_3	T0138	1.64	1.4053	1.8239	135	15	11.1111111111111
1M2E_A	T0138TS093_1	T0138	2.22	6.3648	6.3816	135	135	100
1M2E_A	T0138TS093_2	T0138	2.12	6.3648	6.3816	135	135	100
1M2E_A	T0138TS096_1	T0138	2.43	6.8442	6.8302	135	111	82.2222222222222
1M2E_A	T0138TS099_1	T0138	2.42	5.7920	5.8459	135	93	68.8888888888889
1M2E_A	T0138TS099_2	T0138	2.64	6.1747	6.2038	135	131	97.037037037037
1M2E_A	T0138TS100_1	T0138	2.31	6.0760	6.1114	135	127	94.0740740740741
1M2E_A	T0138TS100_2	T0138	2.73	6.5714	6.5749	135	125	92.5925925925926
1M2E_A	T0138TS100_3	T0138	2.44	5.8227	5.8746	135	122	90.3703703703704
1M2E_A	T0138TS100_4	T0138	2.32	6.0285	6.0670	135	114	84.4444444444444
1M2E_A	T0138TS100_5	T0138	2.15	6.3621	6.3791	135	99	73.3333333333333
1M2E_A	T0138TS105_1	T0138	2.08	7.0444	7.0175	135	113	83.7037037037037
1M2E_A	T0138TS108_1	T0138	2.84	-0.7462	0.3110	135	133	98.5185185185185
1M2E_A	T0138TS108_2	T0138	2.78	1.4141	1.8314	135	134	99.2592592592593
1M2E_A	T0138TS110_1	T0138	2.38	6.5620	6.5661	135	129	95.5555555555556
1M2E_A	T0138TS110_2	T0138	2.44	6.5065	6.5142	135	134	99.2592592592593
1M2E_A	T0138TS110_3	T0138	2.25	6.6008	6.6024	135	134	99.2592592592593
1M2E_A	T0138TS110_4	T0138	2.32	6.8237	6.8109	135	124	91.8518518518518
1M2E_A	T0138TS110_5	T0138	2.43	6.7964	6.7854	135	119	88.1481481481482
1M2E_A	T0138TS112_1	T0138	2.60	6.4136	6.4272	135	132	97.7777777777778
1M2E_A	T0138TS112_2	T0138	2.79	0.4559	1.0547	135	135	100
1M2E_A	T0138TS112_3	T0138	2.31	6.1275	6.1596	135	132	97.7777777777778
1M2E_A	T0138TS112_4	T0138	2.63	5.3331	5.4170	135	135	100
1M2E_A	T0138TS112_5	T0138	2.90	2.0504	2.3889	135	135	100
1M2E_A	T0138TS132_1	T0138	2.95	-1.0448	0.1919	135	135	100
1M2E_A	T0138TS135_1	T0138	2.60	5.7739	5.8290	135	123	91.1111111111111
1M2E_A	T0138TS135_2	T0138	2.60	4.0495	4.2203	135	75	55.5555555555556
1M2E_A	T0138TS135_3	T0138	2.75	3.6327	3.8335	135	59	43.7037037037037
1M2E_A	T0138TS135_4	T0138	2.10	-1.6051	0.0538	135	94	69.6296296296296
1M2E_A	T0138TS135_5	T0138	2.61	-0.2192	0.5921	135	113	83.7037037037037
1M2E_A	T0138TS136_2	T0138	2.90	1.1125	1.5765	135	135	100
1M2E_A	T0138TS136_3	T0138	2.95	1.1125	1.5765	135	135	100
1M2E_A	T0138TS136_4	T0138	2.96	1.0187	1.4989	135	135	100
1M2E_A	T0138TS136_5	T0138	2.50	-1.7013	0.0405	135	135	100
1M2E_A	T0138TS138_1	T0138	2.47	-0.0131	0.7229	135	135	100
1M2E_A	T0138TS138_2	T0138	2.44	-0.5758	0.3925	135	135	100
1M2E_A	T0138TS138_3	T0138	2.77	-0.4820	0.4414	135	135	100
1M2E_A	T0138TS138_4	T0138	2.96	-2.1703	0.0067	135	135	100
1M2E_A	T0138TS139_1	T0138	1.96	-1.4199	0.0875	135	135	100
1M2E_A	T0138TS139_2	T0138	2.95	-1.2324	0.1334	135	135	100
1M2E_A	T0138TS139_3	T0138	2.39	-0.9510	0.2259	135	135	100
1M2E_A	T0138TS139_4	T0138	2.48	-1.1386	0.1611	135	135	100
1M2E_A	T0138TS139_5	T0138	2.55	-0.5758	0.3925	135	135	100
1M2E_A	T0138TS140_1	T0138	3.00	-0.5758	0.3925	135	135	100
1M2E_A	T0138TS140_2	T0138	3.10	0.7373	1.2717	135	135	100
1M2E_A	T0138TS140_3	T0138	2.74	-0.3882	0.4929	135	135	100
1M2E_A	T0138TS140_4	T0138	2.77	1.7690	2.1396	135	135	100
1M2E_A	T0138TS140_5	T0138	3.09	2.4256	2.7261	135	135	100
1M2E_A	T0138TS142_1	T0138	2.57	-0.4820	0.4414	135	135	100
1M2E_A	T0138TS153_1	T0138	2.19	6.5154	6.5224	135	128	94.8148148148148
1M2E_A	T0138TS168_1	T0138	2.68	6.0298	6.0682	135	130	96.2962962962963
1M2E_A	T0138TS168_2	T0138	2.35	6.0789	6.1141	135	131	97.037037037037
1M2E_A	T0138TS168_3	T0138	2.69	5.1863	5.2798	135	134	99.2592592592593
1M2E_A	T0138TS168_4	T0138	2.13	5.9861	6.0274	135	133	98.5185185185185
1M2E_A	T0138TS168_5	T0138	3.21	0.7710	1.2984	135	133	98.5185185185185
1M2E_A	T0138TS169_1	T0138	2.57	0.8565	1.3669	135	42	31.1111111111111
1M2E_A	T0138TS169_2	T0138	2.77	1.3633	1.7880	135	47	34.8148148148148
1M2E_A	T0138TS169_3	T0138	2.62	1.0986	1.5650	135	33	24.4444444444444
1M2E_A	T0138TS169_4	T0138	2.65	2.6720	2.9499	135	91	67.4074074074074
1M2E_A	T0138TS169_5	T0138	2.90	1.4857	1.8929	135	89	65.9259259259259
1M2E_A	T0138TS170_1	T0138	2.38	6.3648	6.3816	135	135	100
1M2E_A	T0138TS180_1	T0138	2.56	5.9897	6.0307	135	135	100
1M2E_A	T0138TS183_1	T0138	2.40	6.7779	6.7681	135	123	91.1111111111111
1M2E_A	T0138TS188_1	T0138	no_data	no_data	no_data	135	no_data	no_data
1M2E_A	T0138TS188_2	T0138	no_data	no_data	no_data	135	no_data	no_data
1M2E_A	T0138TS188_3	T0138	no_data	no_data	no_data	135	no_data	no_data
1M2E_A	T0138TS189_1	T0138	2.11	7.0745	7.0456	135	116	85.9259259259259
1M2E_A	T0138TS189_2	T0138	2.98	-0.4621	0.4521	135	124	91.8518518518518
1M2E_A	T0138TS189_3	T0138	2.46	0.0906	0.7925	135	62	45.9259259259259
1M2E_A	T0138TS189_4	T0138	2.53	-0.5663	0.3974	135	134	99.2592592592593
1M2E_A	T0138TS189_5	T0138	2.29	0.3498	0.9760	135	51	37.7777777777778
1M2E_A	T0138TS194_1	T0138	2.38	6.8883	6.8714	135	121	89.6296296296296
1M2E_A	T0138TS194_2	T0138	2.16	6.1840	6.2124	135	77	57.037037037037
1M2E_A	T0138TS194_3	T0138	2.03	6.3831	6.3987	135	83	61.4814814814815
1M2E_A	T0138TS194_4	T0138	2.19	6.1531	6.1836	135	86	63.7037037037037
1M2E_A	T0138TS194_5	T0138	2.12	6.7028	6.6978	135	84	62.2222222222222
1M2E_A	T0138TS195_1	T0138	2.24	7.0706	7.0420	135	104	77.037037037037
1M2E_A	T0138TS195_2	T0138	2.51	-0.3794	0.4979	135	109	80.7407407407407
1M2E_A	T0138TS195_3	T0138	2.19	4.1380	4.3026	135	129	95.5555555555556
1M2E_A	T0138TS195_4	T0138	2.83	0.7443	1.2772	135	129	95.5555555555556
1M2E_A	T0138TS195_5	T0138	2.85	1.6910	2.0713	135	130	96.2962962962963
1M2E_A	T0138TS196_1	T0138	2.35	0.2707	0.9187	135	27	20
1M2E_A	T0138TS196_2	T0138	1.56	-1.8667	0.0234	135	15	11.1111111111111
1M2E_A	T0138TS202_1	T0138	2.58	6.4245	6.4374	135	124	91.8518518518518
1M2E_A	T0138TS202_2	T0138	2.14	5.5731	5.6413	135	123	91.1111111111111
1M2E_A	T0138TS203_1	T0138	2.31	7.0021	6.9779	135	119	88.1481481481482
1M2E_A	T0138TS203_2	T0138	2.90	4.1403	4.3048	135	116	85.9259259259259
1M2E_A	T0138TS203_3	T0138	2.84	3.8260	4.0127	135	116	85.9259259259259
1M2E_A	T0138TS203_4	T0138	1.93	-1.6324	0.0498	135	98	72.5925925925926
1M2E_A	T0138TS203_5	T0138	2.80	-0.4621	0.4521	135	124	91.8518518518518
1M2E_A	T0138TS207_1	T0138	2.31	0.1757	0.8513	135	28	20.7407407407407
1M2E_A	T0138TS207_2	T0138	2.35	-0.6274	0.3668	135	94	69.6296296296296
1M2E_A	T0138TS207_3	T0138	3.35	-3.3772	0.0000	135	29	21.4814814814815
1M2E_A	T0138TS207_4	T0138	0.84	-2.7862	0.0001	135	28	20.7407407407407
1M2E_A	T0138TS207_5	T0138	2.81	-0.3485	0.5155	135	60	44.4444444444444
1M2E_A	T0138TS208_1	T0138	2.38	6.8883	6.8714	135	121	89.6296296296296
1M2E_A	T0138TS208_2	T0138	2.16	6.1840	6.2124	135	77	57.037037037037
1M2E_A	T0138TS208_3	T0138	2.03	6.3831	6.3987	135	83	61.4814814814815
1M2E_A	T0138TS208_4	T0138	2.19	6.2282	6.2538	135	85	62.962962962963
1M2E_A	T0138TS208_5	T0138	2.12	6.7028	6.6978	135	84	62.2222222222222
1M2E_A	T0138TS209_1	T0138	2.15	6.1721	6.2013	135	84	62.2222222222222
1M2E_A	T0138TS209_2	T0138	2.16	6.1840	6.2124	135	77	57.037037037037
1M2E_A	T0138TS209_3	T0138	2.12	6.7028	6.6978	135	84	62.2222222222222
1M2E_A	T0138TS209_4	T0138	2.19	6.1531	6.1836	135	86	63.7037037037037
1M2E_A	T0138TS209_5	T0138	2.03	6.3831	6.3987	135	83	61.4814814814815
1M2E_A	T0138TS214_1	T0138	2.56	4.8642	4.9791	135	135	100
1M2E_A	T0138TS221_1	T0138	2.52	5.0256	5.1298	135	115	85.1851851851852
1M2E_A	T0138TS221_2	T0138	2.39	6.7867	6.7763	135	121	89.6296296296296
1M2E_A	T0138TS221_3	T0138	2.33	6.8533	6.8386	135	118	87.4074074074074
1M2E_A	T0138TS221_4	T0138	2.27	7.2580	7.2174	135	113	83.7037037037037
1M2E_A	T0138TS221_5	T0138	2.24	6.0049	6.0450	135	69	51.1111111111111
1M2E_A	T0138TS222_1	T0138	2.34	5.8021	5.8553	135	135	100
1M2E_A	T0138TS222_2	T0138	2.58	5.5207	5.5923	135	135	100
1M2E_A	T0138TS223_1	T0138	2.62	6.5551	6.5596	135	133	98.5185185185185
1M2E_A	T0138TS224_1	T0138	2.32	6.2710	6.2939	135	135	100
1M2E_A	T0138TS226_1	T0138	2.40	6.7779	6.7681	135	123	91.1111111111111
1M2E_A	T0138TS226_2	T0138	2.34	7.0233	6.9977	135	124	91.8518518518518
1M2E_A	T0138TS226_3	T0138	2.31	6.3681	6.3847	135	129	95.5555555555556
1M2E_A	T0138TS226_4	T0138	2.51	5.2694	5.3575	135	132	97.7777777777778
1M2E_A	T0138TS226_5	T0138	2.53	6.8459	6.8317	135	131	97.037037037037
1M2E_A	T0138TS228_1	T0138	2.55	5.7353	5.7928	135	128	94.8148148148148
1M2E_A	T0138TS228_2	T0138	2.59	5.5402	5.6105	135	128	94.8148148148148
1M2E_A	T0138TS229_1	T0138	2.19	6.0755	6.1109	135	121	89.6296296296296
1M2E_A	T0138TS229_2	T0138	2.41	6.6851	6.6813	135	121	89.6296296296296
1M2E_A	T0138TS229_3	T0138	2.32	6.9684	6.9464	135	109	80.7407407407407
1M2E_A	T0138TS229_4	T0138	3.20	3.7158	3.9106	135	130	96.2962962962963
1M2E_A	T0138TS229_5	T0138	2.71	5.9761	6.0180	135	125	92.5925925925926
1M2E_A	T0138TS230_1	T0138	2.44	6.8426	6.8286	135	120	88.8888888888889
1M2E_A	T0138TS230_2	T0138	2.17	7.1347	7.1020	135	115	85.1851851851852
1M2E_A	T0138TS230_3	T0138	2.74	6.0252	6.0640	135	124	91.8518518518518
1M2E_A	T0138TS230_4	T0138	2.22	6.3763	6.3923	135	123	91.1111111111111
1M2E_A	T0138TS230_5	T0138	2.16	5.9747	6.0167	135	123	91.1111111111111
1M2E_A	T0138TS231_1	T0138	2.27	7.0470	7.0199	135	120	88.8888888888889
1M2E_A	T0138TS231_2	T0138	2.88	5.2069	5.2991	135	120	88.8888888888889
1M2E_A	T0138TS231_3	T0138	2.42	6.9337	6.9139	135	122	90.3703703703704
1M2E_A	T0138TS231_4	T0138	2.45	7.1512	7.1175	135	113	83.7037037037037
1M2E_A	T0138TS231_5	T0138	2.85	2.2680	2.5839	135	112	82.962962962963
1M2E_A	T0138TS233_1	T0138	2.41	6.7403	6.7329	135	120	88.8888888888889
1M2E_A	T0138TS233_2	T0138	3.13	3.0958	3.3380	135	122	90.3703703703704
1M2E_A	T0138TS233_3	T0138	2.55	6.6974	6.6928	135	101	74.8148148148148
1M2E_A	T0138TS233_4	T0138	2.78	1.0967	1.5634	135	121	89.6296296296296
1M2E_A	T0138TS233_5	T0138	2.92	2.0928	2.4267	135	118	87.4074074074074
1M2E_A	T0138TS264_1	T0138	2.33	6.9418	6.9214	135	131	97.037037037037
1M2E_A	T0138TS265_1	T0138	2.33	5.9897	6.0307	135	135	100
1M2E_A	T0138TS267_1	T0138	2.53	-1.2324	0.1334	135	135	100
1M2E_A	T0138TS267_2	T0138	2.44	-1.8889	0.0216	135	135	100
1M2E_A	T0138TS267_3	T0138	2.82	-0.2944	0.5470	135	135	100
1M2E_A	T0138TS267_4	T0138	2.21	-1.6075	0.0534	135	135	100
1M2E_A	T0138TS267_5	T0138	2.98	-1.2324	0.1334	135	135	100
1M2E_A	T0138TS270_1	T0138	2.86	-1.4199	0.0875	135	135	100
1M2E_A	T0138TS270_2	T0138	2.94	-1.3262	0.1089	135	135	100
1M2E_A	T0138TS270_3	T0138	2.32	-1.9827	0.0151	135	135	100
1M2E_A	T0138TS270_4	T0138	2.43	-1.8889	0.0216	135	135	100
1M2E_A	T0138TS282_1	T0138	2.11	7.2672	7.2260	135	118	87.4074074074074
1M2E_A	T0138TS282_2	T0138	2.30	7.1049	7.0741	135	119	88.1481481481482
1M2E_A	T0138TS283_1	T0138	2.99	0.2464	0.9012	135	117	86.6666666666667
1M2E_A	T0138TS286_1	T0138	2.41	6.6851	6.6813	135	121	89.6296296296296
1M2E_A	T0138TS288_1	T0138	2.40	6.2706	6.2935	135	131	97.037037037037
1M2E_A	T0138TS288_2	T0138	2.83	4.2718	4.4271	135	108	80
1M2E_A	T0138TS290_1	T0138	2.51	4.8704	4.9849	135	123	91.1111111111111
1M2E_A	T0138TS290_2	T0138	2.39	6.5428	6.5481	135	118	87.4074074074074
1M2E_A	T0138TS290_3	T0138	2.54	5.9803	6.0219	135	129	95.5555555555556
1M2E_A	T0138TS290_4	T0138	2.18	7.2078	7.1704	135	119	88.1481481481482
1M2E_A	T0138TS290_5	T0138	2.54	-0.0805	0.6790	135	118	87.4074074074074
1M2E_A	T0138TS291_1	T0138	2.32	6.8237	6.8109	135	124	91.8518518518518
1M2E_A	T0138TS291_2	T0138	2.42	6.5986	6.6003	135	117	86.6666666666667
1M2E_A	T0138TS291_3	T0138	2.41	-1.0374	0.1945	135	109	80.7407407407407
1M2E_A	T0138TS291_4	T0138	2.29	7.0321	7.0060	135	108	80
1M2E_A	T0138TS291_5	T0138	2.77	4.9081	5.0201	135	113	83.7037037037037
1M2E_A	T0138TS292_1	T0138	2.24	-1.3262	0.1089	135	135	100
1M2E_A	T0138TS292_2	T0138	2.89	-0.7634	0.3033	135	135	100
1M2E_A	T0138TS292_3	T0138	3.06	0.4559	1.0547	135	135	100
1M2E_A	T0138TS292_4	T0138	2.98	-1.3262	0.1089	135	135	100
1M2E_A	T0138TS292_5	T0138	2.57	0.1745	0.8505	135	135	100
1M2E_A	T0138TS300_1	T0138	2.40	6.7317	6.7249	135	122	90.3703703703704
1M2E_A	T0138TS300_2	T0138	2.44	6.8783	6.8620	135	123	91.1111111111111
1M2E_A	T0138TS300_3	T0138	2.64	5.1157	5.2140	135	122	90.3703703703704
1M2E_A	T0138TS300_4	T0138	2.43	6.1771	6.2060	135	121	89.6296296296296
1M2E_A	T0138TS300_5	T0138	2.32	6.7239	6.7175	135	124	91.8518518518518
1M2E_A	T0138TS301_1	T0138	2.35	6.8338	6.8204	135	135	100
1M2E_A	T0138TS309_1	T0138	2.39	6.6381	6.6373	135	120	88.8888888888889
1M2E_A	T0138TS309_2	T0138	2.42	6.8992	6.8816	135	119	88.1481481481482
1M2E_A	T0138TS309_3	T0138	2.31	7.1637	7.1292	135	118	87.4074074074074
1M2E_A	T0138TS309_4	T0138	2.49	6.9684	6.9464	135	109	80.7407407407407
1M2E_A	T0138TS309_5	T0138	2.27	7.1347	7.1020	135	116	85.9259259259259
1M2E_A	T0138TS314_1	T0138	2.36	-0.5758	0.3925	135	135	100
1M2E_A	T0138TS314_2	T0138	2.83	-0.5758	0.3925	135	135	100
1M2E_A	T0138TS314_3	T0138	2.73	-0.0131	0.7229	135	135	100
1M2E_A	T0138TS314_4	T0138	2.91	-0.1068	0.6621	135	135	100
1M2E_A	T0138TS314_5	T0138	2.38	-0.3882	0.4929	135	135	100
1M2E_A	T0138TS327_1	T0138	2.36	6.1773	6.2061	135	135	100
1M2E_A	T0138TS329_1	T0138	2.51	6.7699	6.7606	135	125	92.5925925925926
1M2E_A	T0138TS347_1	T0138	2.26	7.0347	7.0084	135	122	90.3703703703704
1M2E_A	T0138TS351_1	T0138	3.19	5.8959	5.9430	135	135	100
1M2E_A	T0138TS362_1	T0138	2.25	7.0233	6.9977	135	124	91.8518518518518
1M2E_A	T0138TS362_2	T0138	3.04	1.7565	2.1286	135	115	85.1851851851852
1M2E_A	T0138TS362_3	T0138	2.38	6.7601	6.7514	135	116	85.9259259259259
1M2E_A	T0138TS362_4	T0138	2.12	6.8426	6.8286	135	120	88.8888888888889
1M2E_A	T0138TS362_5	T0138	2.27	6.7009	6.6960	135	108	80
1M2E_A	T0138TS368_1	T0138	2.19	6.6462	6.6449	135	135	100
1M2E_A	T0138TS373_1	T0138	2.97	5.3331	5.4170	135	135	100
1M2E_A	T0138TS373_2	T0138	2.26	6.3648	6.3816	135	135	100
1M2E_A	T0138TS373_3	T0138	2.72	6.0835	6.1184	135	135	100
1M2E_A	T0138TS373_4	T0138	2.18	6.8338	6.8204	135	135	100
1M2E_A	T0138TS373_5	T0138	2.74	6.2710	6.2939	135	135	100
1M2E_A	T0138TS377_1	T0138	2.91	1.3000	1.7341	135	135	100
1M2E_A	T0138TS377_2	T0138	2.64	0.8311	1.3464	135	135	100
1M2E_A	T0138TS377_3	T0138	2.42	5.7083	5.7676	135	135	100
1M2E_A	T0138TS384_1	T0138	2.65	5.8959	5.9430	135	135	100
1M2E_A	T0138TS417_1	T0138	2.47	6.2229	6.2488	135	132	97.7777777777778
1M2E_A	T0138TS417_2	T0138	2.42	5.7462	5.8030	135	132	97.7777777777778
1M2E_A	T0138TS419_1	T0138	2.39	7.0214	6.9959	135	135	100
1M2E_A	T0138TS419_2	T0138	2.45	7.1152	7.0837	135	135	100
1M2E_A	T0138TS419_3	T0138	2.26	6.7400	6.7326	135	135	100
1M2E_A	T0138TS419_4	T0138	2.25	6.6462	6.6449	135	135	100
1M2E_A	T0138TS423_1	T0138	2.25	6.8237	6.8109	135	124	91.8518518518518
1M2E_A	T0138TS424_1	T0138	3.12	0.5813	1.1500	135	133	98.5185185185185
1M2E_A	T0138TS427_1	T0138	2.20	6.8338	6.8204	135	135	100
1M2E_A	T0138TS427_2	T0138	2.30	6.4586	6.4694	135	135	100
1M2E_A	T0138TS429_1	T0138	3.11	5.4269	5.5046	135	135	100
1M2E_A	T0138TS429_2	T0138	2.73	4.4890	4.6293	135	135	100
1M2E_A	T0138TS429_3	T0138	2.96	3.8324	4.0187	135	135	100
1M2E_A	T0138TS429_4	T0138	2.91	4.1138	4.2801	135	135	100
1M2E_A	T0138TS429_5	T0138	2.92	4.1138	4.2801	135	135	100
1M2E_A	T0138TS437_1	T0138	2.40	6.6706	6.6677	135	125	92.5925925925926
1M2E_A	T0138TS437_2	T0138	2.89	5.0025	5.1082	135	120	88.8888888888889
1M2E_A	T0138TS437_3	T0138	2.96	0.8112	1.3305	135	120	88.8888888888889
1M2E_A	T0138TS447_1	T0138	1.97	7.2529	7.2126	135	127	94.0740740740741
1M2E_A	T0138TS448_1	T0138	2.92	5.8959	5.9430	135	135	100
1M2E_A	T0138TS450_1	T0138	2.36	6.1773	6.2061	135	135	100
1M2E_A	T0138TS450_2u	T0138	2.13	7.0898	7.0599	135	114	84.4444444444444
1M2E_A	T0138TS450_3u	T0138	2.13	7.0898	7.0599	135	114	84.4444444444444
1M2E_A	T0138TS450_4	T0138	2.38	6.1773	6.2061	135	135	100
1M2E_A	T0138TS450_5u	T0138	2.41	5.7656	5.8211	135	117	86.6666666666667
1M2E_A	T0138TS453_1	T0138	2.82	6.7400	6.7326	135	135	100
1M2E_A	T0138TS464_1	T0138	2.39	6.1773	6.2061	135	135	100
1M2E_A	T0138TS464_2	T0138	2.22	7.0293	7.0033	135	115	85.1851851851852
1M2E_A	T0138TS464_3	T0138	2.46	6.4586	6.4694	135	135	100
1M2E_A	T0138TS464_4	T0138	2.24	6.3648	6.3816	135	135	100
1M2E_A	T0138TS464_5	T0138	2.71	6.4586	6.4694	135	135	100
1M2E_A	T0138TS475_1	T0138	2.67	6.1747	6.2038	135	131	97.037037037037
1M2E_A	T0138TS505_1	T0138	2.44	6.8426	6.8286	135	120	88.8888888888889
1M2E_A	T0138TS513_1	T0138	2.32	6.7168	6.7109	135	126	93.3333333333333
1M2E_A	T0138TS516_1u	T0138	2.44	6.6083	6.6094	135	130	96.2962962962963
1M2E_A	T0138TS517_1	T0138	2.52	6.7104	6.7049	135	128	94.8148148148148
1M2E_A	T0138TS532_1	T0138	2.46	6.5524	6.5571	135	135	100
1M2F-10_A	1M2F-11_A	T0138	1.41	8.8034	8.6641	135	135	100
1M2F-10_A	1M2F-12_A	T0138	1.41	8.7097	8.5763	135	135	100
1M2F-10_A	1M2F-13_A	T0138	1.35	8.6159	8.4885	135	135	100
1M2F-10_A	1M2F-14_A	T0138	1.24	8.8972	8.7519	135	135	100
1M2F-10_A	1M2F-15_A	T0138	1.51	8.8034	8.6641	135	135	100
1M2F-10_A	1M2F-16_A	T0138	1.22	8.9910	8.8397	135	135	100
1M2F-10_A	1M2F-17_A	T0138	1.34	8.8034	8.6641	135	135	100
1M2F-10_A	1M2F-18_A	T0138	1.29	8.8972	8.7519	135	135	100
1M2F-10_A	1M2F-19_A	T0138	1.16	8.7097	8.5763	135	135	100
1M2F-10_A	1M2F-1_A	T0138	0.84	9.0848	8.9276	135	135	100
1M2F-10_A	1M2F-20_A	T0138	1.19	8.9910	8.8397	135	135	100
1M2F-10_A	1M2F-21_A	T0138	1.12	9.0848	8.9276	135	135	100
1M2F-10_A	1M2F-22_A	T0138	1.68	8.7097	8.5763	135	135	100
1M2F-10_A	1M2F-23_A	T0138	1.14	8.8034	8.6641	135	135	100
1M2F-10_A	1M2F-24_A	T0138	1.27	8.8972	8.7519	135	135	100
1M2F-10_A	1M2F-25_A	T0138	1.44	8.8034	8.6641	135	135	100
1M2F-10_A	1M2F-2_A	T0138	1.26	9.0848	8.9276	135	135	100
1M2F-10_A	1M2F-3_A	T0138	1.59	8.7097	8.5763	135	135	100
1M2F-10_A	1M2F-4_A	T0138	1.65	8.5221	8.4007	135	135	100
1M2F-10_A	1M2F-5_A	T0138	0.93	9.1786	9.0154	135	135	100
1M2F-10_A	1M2F-6_A	T0138	1.37	8.9910	8.8397	135	135	100
1M2F-10_A	1M2F-7_A	T0138	1.38	8.7097	8.5763	135	135	100
1M2F-10_A	1M2F-8_A	T0138	1.05	9.2724	9.1032	135	135	100
1M2F-10_A	1M2F-9_A	T0138	1.90	8.6159	8.4885	135	135	100
1M2F-10_A	T0138AL015_1	T0138	3.08	3.2337	3.4649	135	130	96.2962962962963
1M2F-10_A	T0138AL025_1	T0138	2.02	6.7787	6.7688	135	105	77.7777777777778
1M2F-10_A	T0138AL025_2	T0138	2.36	4.6621	4.7906	135	100	74.0740740740741
1M2F-10_A	T0138AL025_3	T0138	3.08	3.2831	3.5105	135	94	69.6296296296296
1M2F-10_A	T0138AL025_4	T0138	2.12	7.2326	7.1937	135	110	81.4814814814815
1M2F-10_A	T0138AL025_5_1	T0138	2.12	4.9819	5.0890	135	54	40
1M2F-10_A	T0138AL025_5_2	T0138	2.87	-0.5359	0.4130	135	67	49.6296296296296
1M2F-10_A	T0138AL032_1	T0138	0.38	-2.5455	0.0008	135	135	100
1M2F-10_A	T0138AL041_4	T0138	2.33	6.7867	6.7763	135	121	89.6296296296296
1M2F-10_A	T0138AL041_5	T0138	2.33	6.7867	6.7763	135	121	89.6296296296296
1M2F-10_A	T0138AL044_1	T0138	3.03	1.1983	1.6483	135	121	89.6296296296296
1M2F-10_A	T0138AL054_2	T0138	2.99	1.0187	1.4989	135	135	100
1M2F-10_A	T0138AL054_3	T0138	3.07	0.8311	1.3464	135	135	100
1M2F-10_A	T0138AL054_4	T0138	3.10	0.9249	1.4222	135	135	100
1M2F-10_A	T0138AL054_5	T0138	2.46	-0.5758	0.3925	135	135	100
1M2F-10_A	T0138AL056_1	T0138	2.15	6.0580	6.0946	135	82	60.7407407407407
1M2F-10_A	T0138AL064_1	T0138	2.65	5.1311	5.2283	135	115	85.1851851851852
1M2F-10_A	T0138AL078_1	T0138	2.22	6.1771	6.2060	135	121	89.6296296296296
1M2F-10_A	T0138AL144_1	T0138	2.32	6.8308	6.8176	135	113	83.7037037037037
1M2F-10_A	T0138AL144_2	T0138	2.43	6.6074	6.6086	135	115	85.1851851851852
1M2F-10_A	T0138AL144_3	T0138	2.23	6.9524	6.9314	135	111	82.2222222222222
1M2F-10_A	T0138AL144_4	T0138	2.78	5.4978	5.5708	135	114	84.4444444444444
1M2F-10_A	T0138AL144_5	T0138	2.96	2.6236	2.9058	135	111	82.2222222222222
1M2F-10_A	T0138AL331_1	T0138	2.50	6.4122	6.4259	135	134	99.2592592592593
1M2F-10_A	T0138AL359_1	T0138	2.36	7.0791	7.0499	135	123	91.1111111111111
1M2F-10_A	T0138AL397_1_1	T0138	2.55	-0.9251	0.2358	135	63	46.6666666666667
1M2F-10_A	T0138AL397_1_2	T0138	2.57	-0.9087	0.2423	135	55	40.7407407407407
1M2F-10_A	T0138AL397_2	T0138	2.94	-0.4302	0.4695	135	57	42.2222222222222
1M2F-10_A	T0138AL400_1	T0138	2.63	-0.8701	0.2577	135	114	84.4444444444444
1M2F-10_A	T0138AL435_1	T0138	2.39	7.0470	7.0199	135	120	88.8888888888889
1M2F-10_A	T0138AL441_1	T0138	2.39	6.7491	6.7411	135	109	80.7407407407407
1M2F-10_A	T0138AL470_1	T0138	2.38	6.8649	6.8495	135	116	85.9259259259259
1M2F-10_A	T0138AL476_1	T0138	2.10	7.3889	7.3399	135	116	85.9259259259259
1M2F-10_A	T0138DR020_1	T0138	no_data	no_data	no_data	135	no_data	no_data
1M2F-10_A	T0138DR068_1	T0138	no_data	no_data	no_data	135	no_data	no_data
1M2F-10_A	T0138DR355_1	T0138	no_data	no_data	no_data	135	no_data	no_data
1M2F-10_A	T0138DR355_2	T0138	no_data	no_data	no_data	135	no_data	no_data
1M2F-10_A	T0138DR355_4	T0138	no_data	no_data	no_data	135	no_data	no_data
1M2F-10_A	T0138DR454_1	T0138	no_data	no_data	no_data	135	no_data	no_data
1M2F-10_A	T0138DR454_2	T0138	no_data	no_data	no_data	135	no_data	no_data
1M2F-10_A	T0138DR454_3	T0138	no_data	no_data	no_data	135	no_data	no_data
1M2F-10_A	T0138RR020_1	T0138	no_data	no_data	no_data	135	no_data	no_data
1M2F-10_A	T0138RR022_1	T0138	no_data	no_data	no_data	135	no_data	no_data
1M2F-10_A	T0138RR131_1	T0138	no_data	no_data	no_data	135	no_data	no_data
1M2F-10_A	T0138RR397_1	T0138	no_data	no_data	no_data	135	no_data	no_data
1M2F-10_A	T0138SS001_1	T0138	no_data	no_data	no_data	135	no_data	no_data
1M2F-10_A	T0138SS007_1	T0138	no_data	no_data	no_data	135	no_data	no_data
1M2F-10_A	T0138SS020_1	T0138	no_data	no_data	no_data	135	no_data	no_data
1M2F-10_A	T0138SS023_1	T0138	no_data	no_data	no_data	135	no_data	no_data
1M2F-10_A	T0138SS032_1	T0138	no_data	no_data	no_data	135	no_data	no_data
1M2F-10_A	T0138SS041_1	T0138	no_data	no_data	no_data	135	no_data	no_data
1M2F-10_A	T0138SS041_2	T0138	no_data	no_data	no_data	135	no_data	no_data
1M2F-10_A	T0138SS044_1	T0138	no_data	no_data	no_data	135	no_data	no_data
1M2F-10_A	T0138SS044_2	T0138	no_data	no_data	no_data	135	no_data	no_data
1M2F-10_A	T0138SS054_1	T0138	no_data	no_data	no_data	135	no_data	no_data
1M2F-10_A	T0138SS054_2	T0138	no_data	no_data	no_data	135	no_data	no_data
1M2F-10_A	T0138SS054_3	T0138	no_data	no_data	no_data	135	no_data	no_data
1M2F-10_A	T0138SS054_4	T0138	no_data	no_data	no_data	135	no_data	no_data
1M2F-10_A	T0138SS055_1	T0138	no_data	no_data	no_data	135	no_data	no_data
1M2F-10_A	T0138SS056_1	T0138	no_data	no_data	no_data	135	no_data	no_data
1M2F-10_A	T0138SS068_1	T0138	no_data	no_data	no_data	135	no_data	no_data
1M2F-10_A	T0138SS069_1	T0138	no_data	no_data	no_data	135	no_data	no_data
1M2F-10_A	T0138SS072_1	T0138	no_data	no_data	no_data	135	no_data	no_data
1M2F-10_A	T0138SS100_1	T0138	no_data	no_data	no_data	135	no_data	no_data
1M2F-10_A	T0138SS100_2	T0138	no_data	no_data	no_data	135	no_data	no_data
1M2F-10_A	T0138SS108_1	T0138	no_data	no_data	no_data	135	no_data	no_data
1M2F-10_A	T0138SS131_1	T0138	no_data	no_data	no_data	135	no_data	no_data
1M2F-10_A	T0138SS137_1	T0138	no_data	no_data	no_data	135	no_data	no_data
1M2F-10_A	T0138SS254_1	T0138	no_data	no_data	no_data	135	no_data	no_data
1M2F-10_A	T0138SS266_1	T0138	no_data	no_data	no_data	135	no_data	no_data
1M2F-10_A	T0138SS270_1	T0138	no_data	no_data	no_data	135	no_data	no_data
1M2F-10_A	T0138SS273_1	T0138	no_data	no_data	no_data	135	no_data	no_data
1M2F-10_A	T0138SS356_1	T0138	no_data	no_data	no_data	135	no_data	no_data
1M2F-10_A	T0138SS357_1	T0138	no_data	no_data	no_data	135	no_data	no_data
1M2F-10_A	T0138SS389_1	T0138	no_data	no_data	no_data	135	no_data	no_data
1M2F-10_A	T0138SS393_1	T0138	no_data	no_data	no_data	135	no_data	no_data
1M2F-10_A	T0138SS393_2	T0138	no_data	no_data	no_data	135	no_data	no_data
1M2F-10_A	T0138SS396_1	T0138	no_data	no_data	no_data	135	no_data	no_data
1M2F-10_A	T0138SS404_1	T0138	no_data	no_data	no_data	135	no_data	no_data
1M2F-10_A	T0138SS420_1	T0138	no_data	no_data	no_data	135	no_data	no_data
1M2F-10_A	T0138SS442_1	T0138	no_data	no_data	no_data	135	no_data	no_data
1M2F-10_A	T0138SS449_1	T0138	no_data	no_data	no_data	135	no_data	no_data
1M2F-10_A	T0138SS463_1	T0138	no_data	no_data	no_data	135	no_data	no_data
1M2F-10_A	T0138SS474_1	T0138	no_data	no_data	no_data	135	no_data	no_data
1M2F-10_A	T0138SS517_1	T0138	no_data	no_data	no_data	135	no_data	no_data
1M2F-10_A	T0138SS531_1	T0138	no_data	no_data	no_data	135	no_data	no_data
1M2F-10_A	T0138SS531_2	T0138	no_data	no_data	no_data	135	no_data	no_data
1M2F-10_A	T0138SS531_3	T0138	no_data	no_data	no_data	135	no_data	no_data
1M2F-10_A	T0138SS531_4	T0138	no_data	no_data	no_data	135	no_data	no_data
1M2F-10_A	T0138SS531_5	T0138	no_data	no_data	no_data	135	no_data	no_data
1M2F-10_A	T0138TS001_1	T0138	2.61	6.4586	6.4694	135	135	100
1M2F-10_A	T0138TS002_1	T0138	2.72	5.8959	5.9430	135	135	100
1M2F-10_A	T0138TS002_2	T0138	3.05	4.9580	5.0667	135	135	100
1M2F-10_A	T0138TS002_3	T0138	2.94	5.6145	5.6799	135	135	100
1M2F-10_A	T0138TS002_4	T0138	2.98	5.0517	5.1542	135	135	100
1M2F-10_A	T0138TS002_5	T0138	2.59	6.4586	6.4694	135	135	100
1M2F-10_A	T0138TS006_1	T0138	2.29	6.5524	6.5571	135	135	100
1M2F-10_A	T0138TS007_1	T0138	2.68	-0.3265	0.5282	135	65	48.1481481481481
1M2F-10_A	T0138TS007_2	T0138	2.63	0.8569	1.3671	135	98	72.5925925925926
1M2F-10_A	T0138TS007_3	T0138	3.09	1.9172	2.2704	135	113	83.7037037037037
1M2F-10_A	T0138TS007_4	T0138	2.65	2.7041	2.9792	135	27	20
1M2F-10_A	T0138TS007_5	T0138	2.79	2.0858	2.4205	135	122	90.3703703703704
1M2F-10_A	T0138TS008_1	T0138	2.77	5.8959	5.9430	135	135	100
1M2F-10_A	T0138TS010_1	T0138	2.23	6.5524	6.5571	135	135	100
1M2F-10_A	T0138TS010_2	T0138	2.52	6.3648	6.3816	135	135	100
1M2F-10_A	T0138TS010_3	T0138	2.45	5.6145	5.6799	135	135	100
1M2F-10_A	T0138TS010_4	T0138	2.61	5.5207	5.5923	135	135	100
1M2F-10_A	T0138TS010_5	T0138	2.64	5.9897	6.0307	135	135	100
1M2F-10_A	T0138TS011_1	T0138	2.98	2.5193	2.8111	135	135	100
1M2F-10_A	T0138TS012_1	T0138	2.27	5.0517	5.1542	135	135	100
1M2F-10_A	T0138TS012_2	T0138	2.39	5.0517	5.1542	135	135	100
1M2F-10_A	T0138TS012_3	T0138	2.61	5.2393	5.3294	135	135	100
1M2F-10_A	T0138TS012_4	T0138	2.11	4.2076	4.3673	135	135	100
1M2F-10_A	T0138TS012_5	T0138	2.88	4.2076	4.3673	135	135	100
1M2F-10_A	T0138TS014_1	T0138	2.14	6.7500	6.7420	135	131	97.037037037037
1M2F-10_A	T0138TS014_2	T0138	2.85	4.4289	4.5733	135	107	79.2592592592593
1M2F-10_A	T0138TS014_3	T0138	2.64	1.5814	1.9757	135	135	100
1M2F-10_A	T0138TS014_4	T0138	2.95	5.0526	5.1550	135	128	94.8148148148148
1M2F-10_A	T0138TS014_5	T0138	2.24	-0.7958	0.2890	135	72	53.3333333333333
1M2F-10_A	T0138TS016_1	T0138	2.38	7.0233	6.9977	135	124	91.8518518518518
1M2F-10_A	T0138TS016_2	T0138	2.57	6.6590	6.6568	135	129	95.5555555555556
1M2F-10_A	T0138TS016_3	T0138	2.70	6.4209	6.4340	135	126	93.3333333333333
1M2F-10_A	T0138TS016_4	T0138	2.24	6.5154	6.5224	135	128	94.8148148148148
1M2F-10_A	T0138TS016_5	T0138	2.96	3.4924	3.7037	135	128	94.8148148148148
1M2F-10_A	T0138TS020_1	T0138	2.57	6.9054	6.8874	135	128	94.8148148148148
1M2F-10_A	T0138TS021_1	T0138	2.46	-1.0448	0.1919	135	135	100
1M2F-10_A	T0138TS024_1	T0138	2.17	6.1773	6.2061	135	135	100
1M2F-10_A	T0138TS028_1	T0138	2.37	6.9141	6.8955	135	126	93.3333333333333
1M2F-10_A	T0138TS028_2	T0138	2.28	6.9141	6.8955	135	126	93.3333333333333
1M2F-10_A	T0138TS028_3	T0138	2.37	7.0127	6.9878	135	126	93.3333333333333
1M2F-10_A	T0138TS028_4	T0138	2.24	6.9141	6.8955	135	126	93.3333333333333
1M2F-10_A	T0138TS028_5	T0138	2.46	7.0127	6.9878	135	126	93.3333333333333
1M2F-10_A	T0138TS029_1	T0138	2.40	6.1773	6.2061	135	135	100
1M2F-10_A	T0138TS038_1	T0138	2.34	5.7122	5.7713	135	116	85.9259259259259
1M2F-10_A	T0138TS038_2	T0138	2.19	5.8184	5.8705	135	118	87.4074074074074
1M2F-10_A	T0138TS038_3	T0138	2.71	5.9761	6.0180	135	125	92.5925925925926
1M2F-10_A	T0138TS038_4	T0138	2.44	6.9899	6.9665	135	121	89.6296296296296
1M2F-10_A	T0138TS038_5	T0138	2.22	6.1771	6.2060	135	121	89.6296296296296
1M2F-10_A	T0138TS039_1	T0138	2.57	5.8959	5.9430	135	135	100
1M2F-10_A	T0138TS039_2	T0138	2.45	6.0835	6.1184	135	135	100
1M2F-10_A	T0138TS039_3	T0138	2.23	5.8959	5.9430	135	135	100
1M2F-10_A	T0138TS039_4	T0138	2.32	5.9897	6.0307	135	135	100
1M2F-10_A	T0138TS039_5	T0138	2.36	5.9897	6.0307	135	135	100
1M2F-10_A	T0138TS040_1	T0138	2.41	6.6181	6.6186	135	126	93.3333333333333
1M2F-10_A	T0138TS040_2	T0138	2.16	6.7360	6.7289	135	111	82.2222222222222
1M2F-10_A	T0138TS040_3	T0138	2.28	5.9368	5.9813	135	132	97.7777777777778
1M2F-10_A	T0138TS040_4	T0138	2.88	6.9141	6.8955	135	126	93.3333333333333
1M2F-10_A	T0138TS040_5	T0138	2.41	6.9787	6.9560	135	123	91.1111111111111
1M2F-10_A	T0138TS041_1	T0138	2.66	6.0835	6.1184	135	135	100
1M2F-10_A	T0138TS041_2	T0138	2.86	6.4586	6.4694	135	135	100
1M2F-10_A	T0138TS041_3	T0138	3.02	4.3952	4.5419	135	135	100
1M2F-10_A	T0138TS041_4	T0138	2.63	6.4586	6.4694	135	135	100
1M2F-10_A	T0138TS041_5	T0138	2.40	6.3648	6.3816	135	135	100
1M2F-10_A	T0138TS045_1	T0138	2.57	5.8959	5.9430	135	135	100
1M2F-10_A	T0138TS045_2	T0138	2.23	5.8959	5.9430	135	135	100
1M2F-10_A	T0138TS045_3	T0138	2.45	6.0835	6.1184	135	135	100
1M2F-10_A	T0138TS045_4	T0138	2.32	5.9897	6.0307	135	135	100
1M2F-10_A	T0138TS045_5	T0138	2.36	5.9897	6.0307	135	135	100
1M2F-10_A	T0138TS046_1	T0138	2.36	5.7776	5.8324	135	125	92.5925925925926
1M2F-10_A	T0138TS046_2	T0138	2.30	-0.3258	0.5286	135	121	89.6296296296296
1M2F-10_A	T0138TS046_3	T0138	2.72	6.7625	6.7537	135	127	94.0740740740741
1M2F-10_A	T0138TS046_4	T0138	2.26	-0.8071	0.2841	135	129	95.5555555555556
1M2F-10_A	T0138TS046_5	T0138	2.13	-0.1976	0.6052	135	119	88.1481481481482
1M2F-10_A	T0138TS047_1	T0138	2.55	6.4586	6.4694	135	135	100
1M2F-10_A	T0138TS047_2	T0138	2.43	6.6462	6.6449	135	135	100
1M2F-10_A	T0138TS050_1	T0138	2.60	5.1455	5.2418	135	135	100
1M2F-10_A	T0138TS050_2	T0138	2.00	-0.4820	0.4414	135	135	100
1M2F-10_A	T0138TS050_3	T0138	2.30	-1.3262	0.1089	135	135	100
1M2F-10_A	T0138TS050_4	T0138	2.53	-1.2324	0.1334	135	135	100
1M2F-10_A	T0138TS050_5	T0138	2.25	6.7400	6.7326	135	135	100
1M2F-10_A	T0138TS051_1	T0138	2.74	-0.5758	0.3925	135	135	100
1M2F-10_A	T0138TS051_2	T0138	2.87	-0.0131	0.7229	135	135	100
1M2F-10_A	T0138TS051_3	T0138	2.50	-0.3882	0.4929	135	135	100
1M2F-10_A	T0138TS051_4	T0138	2.90	1.9566	2.3054	135	135	100
1M2F-10_A	T0138TS051_5	T0138	2.84	1.9566	2.3054	135	135	100
1M2F-10_A	T0138TS052_1	T0138	2.25	-1.3262	0.1089	135	135	100
1M2F-10_A	T0138TS052_2	T0138	1.98	-1.7013	0.0405	135	135	100
1M2F-10_A	T0138TS052_3	T0138	2.84	-1.5137	0.0690	135	135	100
1M2F-10_A	T0138TS052_4	T0138	2.48	-1.1386	0.1611	135	135	100
1M2F-10_A	T0138TS052_5	T0138	2.74	-0.6696	0.3464	135	135	100
1M2F-10_A	T0138TS053_1	T0138	2.51	-0.0131	0.7229	135	135	100
1M2F-10_A	T0138TS053_2	T0138	2.56	-0.8572	0.2630	135	135	100
1M2F-10_A	T0138TS053_3	T0138	2.72	-0.3882	0.4929	135	135	100
1M2F-10_A	T0138TS053_4	T0138	2.21	-1.9827	0.0151	135	135	100
1M2F-10_A	T0138TS065_1	T0138	2.75	-0.8823	0.2528	135	54	40
1M2F-10_A	T0138TS065_2_1	T0138	2.58	0.3498	0.9760	135	51	37.7777777777778
1M2F-10_A	T0138TS065_2_2	T0138	2.51	1.9362	2.2873	135	26	19.2592592592593
1M2F-10_A	T0138TS065_3_1	T0138	2.58	0.3498	0.9760	135	51	37.7777777777778
1M2F-10_A	T0138TS065_3_2	T0138	3.13	-1.6451	0.0479	135	29	21.4814814814815
1M2F-10_A	T0138TS065_4_1	T0138	2.58	0.3498	0.9760	135	51	37.7777777777778
1M2F-10_A	T0138TS065_4_2	T0138	nan	-4.9873	-0.0000	135	25	18.5185185185185
1M2F-10_A	T0138TS065_5_1	T0138	2.58	0.3498	0.9760	135	51	37.7777777777778
1M2F-10_A	T0138TS065_5_2	T0138	1.96	2.1610	2.4878	135	19	14.0740740740741
1M2F-10_A	T0138TS067_1	T0138	2.34	5.7122	5.7713	135	116	85.9259259259259
1M2F-10_A	T0138TS070_1	T0138	2.34	5.7122	5.7713	135	116	85.9259259259259
1M2F-10_A	T0138TS070_2	T0138	2.25	6.0252	6.0640	135	124	91.8518518518518
1M2F-10_A	T0138TS070_3	T0138	2.38	6.0760	6.1114	135	127	94.0740740740741
1M2F-10_A	T0138TS070_4	T0138	3.11	4.2680	4.4235	135	123	91.1111111111111
1M2F-10_A	T0138TS070_5	T0138	2.34	6.4035	6.4178	135	113	83.7037037037037
1M2F-10_A	T0138TS071_1	T0138	2.34	5.7122	5.7713	135	116	85.9259259259259
1M2F-10_A	T0138TS071_2	T0138	2.32	6.2249	6.2507	135	124	91.8518518518518
1M2F-10_A	T0138TS071_3	T0138	2.38	6.0760	6.1114	135	127	94.0740740740741
1M2F-10_A	T0138TS071_4	T0138	2.22	6.4624	6.4729	135	131	97.037037037037
1M2F-10_A	T0138TS071_5	T0138	3.01	4.4914	4.6315	135	120	88.8888888888889
1M2F-10_A	T0138TS080_1	T0138	2.86	-1.7013	0.0405	135	135	100
1M2F-10_A	T0138TS084_1	T0138	2.63	5.2694	5.3575	135	132	97.7777777777778
1M2F-10_A	T0138TS086_1	T0138	1.70	5.0923	5.1921	135	48	35.5555555555556
1M2F-10_A	T0138TS086_2_1	T0138	1.70	5.0923	5.1921	135	48	35.5555555555556
1M2F-10_A	T0138TS086_2_2	T0138	2.06	-1.4886	0.0737	135	68	50.3703703703704
1M2F-10_A	T0138TS086_3_1	T0138	1.67	5.2440	5.3337	135	50	37.037037037037
1M2F-10_A	T0138TS086_3_2	T0138	2.07	-2.4245	0.0017	135	40	29.6296296296296
1M2F-10_A	T0138TS086_3_3	T0138	1.65	1.4053	1.8239	135	15	11.1111111111111
1M2F-10_A	T0138TS086_4	T0138	2.94	-1.0992	0.1736	135	116	85.9259259259259
1M2F-10_A	T0138TS086_5_1	T0138	2.41	-0.6064	0.3772	135	57	42.2222222222222
1M2F-10_A	T0138TS086_5_2	T0138	2.07	-2.4245	0.0017	135	40	29.6296296296296
1M2F-10_A	T0138TS086_5_3	T0138	1.65	1.4053	1.8239	135	15	11.1111111111111
1M2F-10_A	T0138TS093_1	T0138	2.33	6.5524	6.5571	135	135	100
1M2F-10_A	T0138TS093_2	T0138	2.37	5.9897	6.0307	135	135	100
1M2F-10_A	T0138TS096_1	T0138	2.26	6.8442	6.8302	135	111	82.2222222222222
1M2F-10_A	T0138TS099_1	T0138	2.28	6.2847	6.3066	135	93	68.8888888888889
1M2F-10_A	T0138TS099_2	T0138	2.44	5.5995	5.6659	135	131	97.037037037037
1M2F-10_A	T0138TS100_1	T0138	2.30	6.0760	6.1114	135	127	94.0740740740741
1M2F-10_A	T0138TS100_2	T0138	2.33	6.6706	6.6677	135	125	92.5925925925926
1M2F-10_A	T0138TS100_3	T0138	2.48	5.8227	5.8746	135	122	90.3703703703704
1M2F-10_A	T0138TS100_4	T0138	2.35	5.8162	5.8685	135	114	84.4444444444444
1M2F-10_A	T0138TS100_5	T0138	2.26	6.3621	6.3791	135	99	73.3333333333333
1M2F-10_A	T0138TS105_1	T0138	2.48	6.6171	6.6177	135	113	83.7037037037037
1M2F-10_A	T0138TS108_1	T0138	3.14	1.6243	2.0131	135	133	98.5185185185185
1M2F-10_A	T0138TS108_2	T0138	3.04	1.8856	2.2425	135	134	99.2592592592593
1M2F-10_A	T0138TS110_1	T0138	2.58	6.1742	6.2033	135	129	95.5555555555556
1M2F-10_A	T0138TS110_2	T0138	2.61	6.3179	6.3377	135	134	99.2592592592593
1M2F-10_A	T0138TS110_3	T0138	2.65	5.7521	5.8086	135	134	99.2592592592593
1M2F-10_A	T0138TS110_4	T0138	2.41	6.4245	6.4374	135	124	91.8518518518518
1M2F-10_A	T0138TS110_5	T0138	2.55	7.0021	6.9779	135	119	88.1481481481482
1M2F-10_A	T0138TS112_1	T0138	2.65	6.3182	6.3380	135	132	97.7777777777778
1M2F-10_A	T0138TS112_2	T0138	3.08	0.5497	1.1257	135	135	100
1M2F-10_A	T0138TS112_3	T0138	2.31	6.4136	6.4272	135	132	97.7777777777778
1M2F-10_A	T0138TS112_4	T0138	2.65	5.1455	5.2418	135	135	100
1M2F-10_A	T0138TS112_5	T0138	3.02	2.3318	2.6413	135	135	100
1M2F-10_A	T0138TS132_1	T0138	2.71	-1.5137	0.0690	135	135	100
1M2F-10_A	T0138TS135_1	T0138	2.40	6.3763	6.3923	135	123	91.1111111111111
1M2F-10_A	T0138TS135_2	T0138	3.05	3.3288	3.5526	135	75	55.5555555555556
1M2F-10_A	T0138TS135_3	T0138	2.98	2.2585	2.5753	135	59	43.7037037037037
1M2F-10_A	T0138TS135_4	T0138	2.12	-1.6051	0.0538	135	94	69.6296296296296
1M2F-10_A	T0138TS135_5	T0138	2.70	-0.3260	0.5285	135	113	83.7037037037037
1M2F-10_A	T0138TS136_2	T0138	2.99	1.0187	1.4989	135	135	100
1M2F-10_A	T0138TS136_3	T0138	3.07	0.8311	1.3464	135	135	100
1M2F-10_A	T0138TS136_4	T0138	3.10	0.9249	1.4222	135	135	100
1M2F-10_A	T0138TS136_5	T0138	2.46	-0.5758	0.3925	135	135	100
1M2F-10_A	T0138TS138_1	T0138	2.51	-0.0131	0.7229	135	135	100
1M2F-10_A	T0138TS138_2	T0138	2.56	-0.8572	0.2630	135	135	100
1M2F-10_A	T0138TS138_3	T0138	2.72	-0.3882	0.4929	135	135	100
1M2F-10_A	T0138TS138_4	T0138	2.21	-1.9827	0.0151	135	135	100
1M2F-10_A	T0138TS139_1	T0138	2.25	-1.3262	0.1089	135	135	100
1M2F-10_A	T0138TS139_2	T0138	1.98	-1.7013	0.0405	135	135	100
1M2F-10_A	T0138TS139_3	T0138	2.84	-1.5137	0.0690	135	135	100
1M2F-10_A	T0138TS139_4	T0138	2.48	-1.1386	0.1611	135	135	100
1M2F-10_A	T0138TS139_5	T0138	2.74	-0.6696	0.3464	135	135	100
1M2F-10_A	T0138TS140_1	T0138	2.74	-0.5758	0.3925	135	135	100
1M2F-10_A	T0138TS140_2	T0138	2.87	-0.0131	0.7229	135	135	100
1M2F-10_A	T0138TS140_3	T0138	2.50	-0.3882	0.4929	135	135	100
1M2F-10_A	T0138TS140_4	T0138	2.90	1.9566	2.3054	135	135	100
1M2F-10_A	T0138TS140_5	T0138	2.84	1.9566	2.3054	135	135	100
1M2F-10_A	T0138TS142_1	T0138	2.42	-1.8889	0.0216	135	135	100
1M2F-10_A	T0138TS153_1	T0138	2.64	6.0278	6.0663	135	128	94.8148148148148
1M2F-10_A	T0138TS168_1	T0138	2.21	6.4154	6.4289	135	130	96.2962962962963
1M2F-10_A	T0138TS168_2	T0138	2.31	6.2706	6.2935	135	131	97.037037037037
1M2F-10_A	T0138TS168_3	T0138	2.89	5.3749	5.4560	135	134	99.2592592592593
1M2F-10_A	T0138TS168_4	T0138	2.32	6.1758	6.2048	135	133	98.5185185185185
1M2F-10_A	T0138TS168_5	T0138	3.11	1.7192	2.0959	135	133	98.5185185185185
1M2F-10_A	T0138TS169_1	T0138	3.18	-1.1254	0.1652	135	42	31.1111111111111
1M2F-10_A	T0138TS169_2	T0138	2.69	-0.0565	0.6945	135	47	34.8148148148148
1M2F-10_A	T0138TS169_3	T0138	2.48	2.4120	2.7138	135	33	24.4444444444444
1M2F-10_A	T0138TS169_4	T0138	2.66	3.0474	3.2935	135	91	67.4074074074074
1M2F-10_A	T0138TS169_5	T0138	2.86	2.1216	2.4525	135	89	65.9259259259259
1M2F-10_A	T0138TS170_1	T0138	2.44	6.0835	6.1184	135	135	100
1M2F-10_A	T0138TS180_1	T0138	2.41	6.0835	6.1184	135	135	100
1M2F-10_A	T0138TS183_1	T0138	2.44	7.0791	7.0499	135	123	91.1111111111111
1M2F-10_A	T0138TS188_1	T0138	no_data	no_data	no_data	135	no_data	no_data
1M2F-10_A	T0138TS188_2	T0138	no_data	no_data	no_data	135	no_data	no_data
1M2F-10_A	T0138TS188_3	T0138	no_data	no_data	no_data	135	no_data	no_data
1M2F-10_A	T0138TS189_1	T0138	2.45	7.0745	7.0456	135	116	85.9259259259259
1M2F-10_A	T0138TS189_2	T0138	3.00	-0.7615	0.3041	135	124	91.8518518518518
1M2F-10_A	T0138TS189_3	T0138	2.70	-0.2407	0.5790	135	62	45.9259259259259
1M2F-10_A	T0138TS189_4	T0138	2.49	-0.6606	0.3508	135	134	99.2592592592593
1M2F-10_A	T0138TS189_5	T0138	2.01	0.1587	0.8395	135	51	37.7777777777778
1M2F-10_A	T0138TS194_1	T0138	2.24	6.7867	6.7763	135	121	89.6296296296296
1M2F-10_A	T0138TS194_2	T0138	2.20	6.1840	6.2124	135	77	57.037037037037
1M2F-10_A	T0138TS194_3	T0138	2.00	6.3831	6.3987	135	83	61.4814814814815
1M2F-10_A	T0138TS194_4	T0138	2.18	6.2836	6.3056	135	86	63.7037037037037
1M2F-10_A	T0138TS194_5	T0138	2.08	6.7028	6.6978	135	84	62.2222222222222
1M2F-10_A	T0138TS195_1	T0138	2.32	6.9571	6.9358	135	104	77.037037037037
1M2F-10_A	T0138TS195_2	T0138	2.45	-0.3794	0.4979	135	109	80.7407407407407
1M2F-10_A	T0138TS195_3	T0138	2.13	4.3319	4.4830	135	129	95.5555555555556
1M2F-10_A	T0138TS195_4	T0138	2.81	0.9382	1.4330	135	129	95.5555555555556
1M2F-10_A	T0138TS195_5	T0138	2.67	1.4982	1.9037	135	130	96.2962962962963
1M2F-10_A	T0138TS196_1	T0138	2.52	-0.3376	0.5218	135	27	20
1M2F-10_A	T0138TS196_2	T0138	2.63	-1.3993	0.0919	135	15	11.1111111111111
1M2F-10_A	T0138TS202_1	T0138	2.50	6.6241	6.6241	135	124	91.8518518518518
1M2F-10_A	T0138TS202_2	T0138	2.95	5.2719	5.3598	135	123	91.1111111111111
1M2F-10_A	T0138TS203_1	T0138	2.35	7.1049	7.0741	135	119	88.1481481481482
1M2F-10_A	T0138TS203_2	T0138	2.89	3.8260	4.0127	135	116	85.9259259259259
1M2F-10_A	T0138TS203_3	T0138	2.97	3.8260	4.0127	135	116	85.9259259259259
1M2F-10_A	T0138TS203_4	T0138	2.52	-0.9212	0.2374	135	98	72.5925925925926
1M2F-10_A	T0138TS203_5	T0138	2.60	-0.3623	0.5076	135	124	91.8518518518518
1M2F-10_A	T0138TS207_1	T0138	2.00	0.7681	1.2961	135	28	20.7407407407407
1M2F-10_A	T0138TS207_2	T0138	2.15	-0.7496	0.3094	135	94	69.6296296296296
1M2F-10_A	T0138TS207_3	T0138	2.55	-0.2016	0.6028	135	29	21.4814814814815
1M2F-10_A	T0138TS207_4	T0138	1.11	-2.4900	0.0012	135	28	20.7407407407407
1M2F-10_A	T0138TS207_5	T0138	2.02	-0.8575	0.2629	135	60	44.4444444444444
1M2F-10_A	T0138TS208_1	T0138	2.24	6.7867	6.7763	135	121	89.6296296296296
1M2F-10_A	T0138TS208_2	T0138	2.20	6.1840	6.2124	135	77	57.037037037037
1M2F-10_A	T0138TS208_3	T0138	2.00	6.3831	6.3987	135	83	61.4814814814815
1M2F-10_A	T0138TS208_4	T0138	2.18	6.3597	6.3768	135	85	62.962962962963
1M2F-10_A	T0138TS208_5	T0138	2.08	6.7028	6.6978	135	84	62.2222222222222
1M2F-10_A	T0138TS209_1	T0138	2.17	6.4375	6.4496	135	84	62.2222222222222
1M2F-10_A	T0138TS209_2	T0138	2.20	6.1840	6.2124	135	77	57.037037037037
1M2F-10_A	T0138TS209_3	T0138	2.08	6.7028	6.6978	135	84	62.2222222222222
1M2F-10_A	T0138TS209_4	T0138	2.18	6.2836	6.3056	135	86	63.7037037037037
1M2F-10_A	T0138TS209_5	T0138	2.00	6.3831	6.3987	135	83	61.4814814814815
1M2F-10_A	T0138TS214_1	T0138	2.45	5.6145	5.6799	135	135	100
1M2F-10_A	T0138TS221_1	T0138	2.72	5.2365	5.3267	135	115	85.1851851851852
1M2F-10_A	T0138TS221_2	T0138	2.35	7.1932	7.1567	135	121	89.6296296296296
1M2F-10_A	T0138TS221_3	T0138	2.19	6.8533	6.8386	135	118	87.4074074074074
1M2F-10_A	T0138TS221_4	T0138	2.39	7.3649	7.3174	135	113	83.7037037037037
1M2F-10_A	T0138TS221_5	T0138	2.22	5.8517	5.9017	135	69	51.1111111111111
1M2F-10_A	T0138TS222_1	T0138	2.38	5.8021	5.8553	135	135	100
1M2F-10_A	T0138TS222_2	T0138	2.57	5.8959	5.9430	135	135	100
1M2F-10_A	T0138TS223_1	T0138	2.63	6.5551	6.5596	135	133	98.5185185185185
1M2F-10_A	T0138TS224_1	T0138	2.36	6.2710	6.2939	135	135	100
1M2F-10_A	T0138TS226_1	T0138	2.44	7.0791	7.0499	135	123	91.1111111111111
1M2F-10_A	T0138TS226_2	T0138	2.20	6.6241	6.6241	135	124	91.8518518518518
1M2F-10_A	T0138TS226_3	T0138	2.30	6.2711	6.2940	135	129	95.5555555555556
1M2F-10_A	T0138TS226_4	T0138	2.48	5.4601	5.5356	135	132	97.7777777777778
1M2F-10_A	T0138TS226_5	T0138	2.14	6.7500	6.7420	135	131	97.037037037037
1M2F-10_A	T0138TS228_1	T0138	3.19	5.6377	5.7016	135	128	94.8148148148148
1M2F-10_A	T0138TS228_2	T0138	2.59	5.8328	5.8840	135	128	94.8148148148148
1M2F-10_A	T0138TS229_1	T0138	2.22	6.1771	6.2060	135	121	89.6296296296296
1M2F-10_A	T0138TS229_2	T0138	2.44	6.9899	6.9665	135	121	89.6296296296296
1M2F-10_A	T0138TS229_3	T0138	2.37	7.0781	7.0490	135	109	80.7407407407407
1M2F-10_A	T0138TS229_4	T0138	3.16	4.0050	4.1790	135	130	96.2962962962963
1M2F-10_A	T0138TS229_5	T0138	2.71	5.9761	6.0180	135	125	92.5925925925926
1M2F-10_A	T0138TS230_1	T0138	2.35	7.0470	7.0199	135	120	88.8888888888889
1M2F-10_A	T0138TS230_2	T0138	2.25	7.4511	7.3981	135	115	85.1851851851852
1M2F-10_A	T0138TS230_3	T0138	2.71	6.0252	6.0640	135	124	91.8518518518518
1M2F-10_A	T0138TS230_4	T0138	2.19	6.1755	6.2045	135	123	91.1111111111111
1M2F-10_A	T0138TS230_5	T0138	2.45	6.1755	6.2045	135	123	91.1111111111111
1M2F-10_A	T0138TS231_1	T0138	2.44	6.6381	6.6373	135	120	88.8888888888889
1M2F-10_A	T0138TS231_2	T0138	3.01	4.5936	4.7268	135	120	88.8888888888889
1M2F-10_A	T0138TS231_3	T0138	2.31	6.9337	6.9139	135	122	90.3703703703704
1M2F-10_A	T0138TS231_4	T0138	2.29	7.3649	7.3174	135	113	83.7037037037037
1M2F-10_A	T0138TS231_5	T0138	2.73	1.9455	2.2955	135	112	82.962962962963
1M2F-10_A	T0138TS233_1	T0138	2.29	6.8426	6.8286	135	120	88.8888888888889
1M2F-10_A	T0138TS233_2	T0138	2.94	3.0958	3.3380	135	122	90.3703703703704
1M2F-10_A	T0138TS233_3	T0138	2.50	6.3495	6.3673	135	101	74.8148148148148
1M2F-10_A	T0138TS233_4	T0138	2.66	1.7063	2.0847	135	121	89.6296296296296
1M2F-10_A	T0138TS233_5	T0138	3.01	1.9893	2.3344	135	118	87.4074074074074
1M2F-10_A	T0138TS264_1	T0138	2.22	7.0376	7.0112	135	131	97.037037037037
1M2F-10_A	T0138TS265_1	T0138	2.86	6.4586	6.4694	135	135	100
1M2F-10_A	T0138TS267_1	T0138	2.44	-1.0448	0.1919	135	135	100
1M2F-10_A	T0138TS267_2	T0138	2.59	-1.8889	0.0216	135	135	100
1M2F-10_A	T0138TS267_3	T0138	2.96	-0.5758	0.3925	135	135	100
1M2F-10_A	T0138TS267_4	T0138	2.18	-1.5137	0.0690	135	135	100
1M2F-10_A	T0138TS267_5	T0138	2.82	-1.0448	0.1919	135	135	100
1M2F-10_A	T0138TS270_1	T0138	2.60	-1.6075	0.0534	135	135	100
1M2F-10_A	T0138TS270_2	T0138	3.18	0.0807	0.7858	135	135	100
1M2F-10_A	T0138TS270_3	T0138	2.37	-1.9827	0.0151	135	135	100
1M2F-10_A	T0138TS270_4	T0138	2.29	-1.4199	0.0875	135	135	100
1M2F-10_A	T0138TS282_1	T0138	2.32	7.1637	7.1292	135	118	87.4074074074074
1M2F-10_A	T0138TS282_2	T0138	2.32	7.2078	7.1704	135	119	88.1481481481482
1M2F-10_A	T0138TS283_1	T0138	3.08	-0.0660	0.6883	135	117	86.6666666666667
1M2F-10_A	T0138TS286_1	T0138	2.44	6.9899	6.9665	135	121	89.6296296296296
1M2F-10_A	T0138TS288_1	T0138	2.37	6.5583	6.5626	135	131	97.037037037037
1M2F-10_A	T0138TS288_2	T0138	2.95	3.4990	3.7098	135	108	80
1M2F-10_A	T0138TS290_1	T0138	2.67	4.8704	4.9849	135	123	91.1111111111111
1M2F-10_A	T0138TS290_2	T0138	2.42	6.6463	6.6449	135	118	87.4074074074074
1M2F-10_A	T0138TS290_3	T0138	2.58	5.9803	6.0219	135	129	95.5555555555556
1M2F-10_A	T0138TS290_4	T0138	2.29	7.3106	7.2667	135	119	88.1481481481482
1M2F-10_A	T0138TS290_5	T0138	2.08	-1.4259	0.0862	135	118	87.4074074074074
1M2F-10_A	T0138TS291_1	T0138	2.28	6.8237	6.8109	135	124	91.8518518518518
1M2F-10_A	T0138TS291_2	T0138	2.38	6.4945	6.5029	135	117	86.6666666666667
1M2F-10_A	T0138TS291_3	T0138	2.23	-1.1471	0.1584	135	109	80.7407407407407
1M2F-10_A	T0138TS291_4	T0138	2.40	7.3633	7.3160	135	108	80
1M2F-10_A	T0138TS291_5	T0138	2.58	4.6944	4.8208	135	113	83.7037037037037
1M2F-10_A	T0138TS292_1	T0138	2.66	-1.8889	0.0216	135	135	100
1M2F-10_A	T0138TS292_2	T0138	2.37	-0.9510	0.2259	135	135	100
1M2F-10_A	T0138TS292_3	T0138	3.00	0.6435	1.1981	135	135	100
1M2F-10_A	T0138TS292_4	T0138	3.40	0.1745	0.8505	135	135	100
1M2F-10_A	T0138TS292_5	T0138	2.96	0.1745	0.8505	135	135	100
1M2F-10_A	T0138TS300_1	T0138	2.45	7.0347	7.0084	135	122	90.3703703703704
1M2F-10_A	T0138TS300_2	T0138	2.48	6.6775	6.6741	135	123	91.1111111111111
1M2F-10_A	T0138TS300_3	T0138	2.68	5.0147	5.1197	135	122	90.3703703703704
1M2F-10_A	T0138TS300_4	T0138	2.30	5.7707	5.8259	135	121	89.6296296296296
1M2F-10_A	T0138TS300_5	T0138	2.17	6.8237	6.8109	135	124	91.8518518518518
1M2F-10_A	T0138TS301_1	T0138	2.46	6.3648	6.3816	135	135	100
1M2F-10_A	T0138TS309_1	T0138	2.38	6.6381	6.6373	135	120	88.8888888888889
1M2F-10_A	T0138TS309_2	T0138	2.33	7.0021	6.9779	135	119	88.1481481481482
1M2F-10_A	T0138TS309_3	T0138	2.19	7.0603	7.0323	135	118	87.4074074074074
1M2F-10_A	T0138TS309_4	T0138	2.35	6.6394	6.6385	135	109	80.7407407407407
1M2F-10_A	T0138TS309_5	T0138	2.49	7.0293	7.0033	135	116	85.9259259259259
1M2F-10_A	T0138TS314_1	T0138	2.49	-0.2006	0.6034	135	135	100
1M2F-10_A	T0138TS314_2	T0138	2.81	0.1745	0.8505	135	135	100
1M2F-10_A	T0138TS314_3	T0138	2.99	-0.0131	0.7229	135	135	100
1M2F-10_A	T0138TS314_4	T0138	2.57	-0.2944	0.5470	135	135	100
1M2F-10_A	T0138TS314_5	T0138	2.55	-0.3882	0.4929	135	135	100
1M2F-10_A	T0138TS327_1	T0138	2.39	6.0835	6.1184	135	135	100
1M2F-10_A	T0138TS329_1	T0138	2.77	6.7699	6.7606	135	125	92.5925925925926
1M2F-10_A	T0138TS347_1	T0138	2.28	7.0347	7.0084	135	122	90.3703703703704
1M2F-10_A	T0138TS351_1	T0138	2.63	5.8959	5.9430	135	135	100
1M2F-10_A	T0138TS362_1	T0138	2.38	6.9235	6.9043	135	124	91.8518518518518
1M2F-10_A	T0138TS362_2	T0138	3.10	2.2837	2.5980	135	115	85.1851851851852
1M2F-10_A	T0138TS362_3	T0138	2.20	6.7601	6.7514	135	116	85.9259259259259
1M2F-10_A	T0138TS362_4	T0138	2.29	7.0470	7.0199	135	120	88.8888888888889
1M2F-10_A	T0138TS362_5	T0138	2.43	6.4800	6.4894	135	108	80
1M2F-10_A	T0138TS368_1	T0138	2.30	6.7400	6.7326	135	135	100
1M2F-10_A	T0138TS373_1	T0138	2.73	5.3331	5.4170	135	135	100
1M2F-10_A	T0138TS373_2	T0138	2.47	6.0835	6.1184	135	135	100
1M2F-10_A	T0138TS373_3	T0138	2.71	6.2710	6.2939	135	135	100
1M2F-10_A	T0138TS373_4	T0138	2.13	6.8338	6.8204	135	135	100
1M2F-10_A	T0138TS373_5	T0138	2.81	5.7083	5.7676	135	135	100
1M2F-10_A	T0138TS377_1	T0138	2.78	1.1125	1.5765	135	135	100
1M2F-10_A	T0138TS377_2	T0138	2.70	1.3938	1.8141	135	135	100
1M2F-10_A	T0138TS377_3	T0138	2.62	5.1455	5.2418	135	135	100
1M2F-10_A	T0138TS384_1	T0138	2.71	5.8021	5.8553	135	135	100
1M2F-10_A	T0138TS417_1	T0138	2.39	5.9368	5.9813	135	132	97.7777777777778
1M2F-10_A	T0138TS417_2	T0138	2.04	6.3182	6.3380	135	132	97.7777777777778
1M2F-10_A	T0138TS419_1	T0138	2.29	6.9276	6.9082	135	135	100
1M2F-10_A	T0138TS419_2	T0138	2.40	6.9276	6.9082	135	135	100
1M2F-10_A	T0138TS419_3	T0138	2.11	6.6462	6.6449	135	135	100
1M2F-10_A	T0138TS419_4	T0138	2.17	6.7400	6.7326	135	135	100
1M2F-10_A	T0138TS423_1	T0138	2.39	6.9235	6.9043	135	124	91.8518518518518
1M2F-10_A	T0138TS424_1	T0138	2.71	0.5813	1.1500	135	133	98.5185185185185
1M2F-10_A	T0138TS427_1	T0138	2.81	6.6462	6.6449	135	135	100
1M2F-10_A	T0138TS427_2	T0138	2.42	6.6462	6.6449	135	135	100
1M2F-10_A	T0138TS429_1	T0138	2.95	5.1455	5.2418	135	135	100
1M2F-10_A	T0138TS429_2	T0138	2.74	4.6766	4.8041	135	135	100
1M2F-10_A	T0138TS429_3	T0138	3.09	4.0200	4.1929	135	135	100
1M2F-10_A	T0138TS429_4	T0138	2.90	4.1138	4.2801	135	135	100
1M2F-10_A	T0138TS429_5	T0138	2.99	4.0200	4.1929	135	135	100
1M2F-10_A	T0138TS437_1	T0138	2.39	6.6706	6.6677	135	125	92.5925925925926
1M2F-10_A	T0138TS437_2	T0138	2.71	4.5936	4.7268	135	120	88.8888888888889
1M2F-10_A	T0138TS437_3	T0138	3.12	2.3446	2.6529	135	120	88.8888888888889
1M2F-10_A	T0138TS447_1	T0138	2.06	7.1549	7.1209	135	127	94.0740740740741
1M2F-10_A	T0138TS448_1	T0138	2.80	6.6462	6.6449	135	135	100
1M2F-10_A	T0138TS450_1	T0138	2.31	6.0835	6.1184	135	135	100
1M2F-10_A	T0138TS450_2u	T0138	2.12	6.9836	6.9606	135	114	84.4444444444444
1M2F-10_A	T0138TS450_3u	T0138	2.12	6.9836	6.9606	135	114	84.4444444444444
1M2F-10_A	T0138TS450_4	T0138	2.45	6.2710	6.2939	135	135	100
1M2F-10_A	T0138TS450_5u	T0138	2.39	5.7656	5.8211	135	117	86.6666666666667
1M2F-10_A	T0138TS453_1	T0138	2.93	6.7400	6.7326	135	135	100
1M2F-10_A	T0138TS464_1	T0138	2.18	6.2710	6.2939	135	135	100
1M2F-10_A	T0138TS464_2	T0138	2.22	7.0293	7.0033	135	115	85.1851851851852
1M2F-10_A	T0138TS464_3	T0138	2.43	6.1773	6.2061	135	135	100
1M2F-10_A	T0138TS464_4	T0138	2.16	6.4586	6.4694	135	135	100
1M2F-10_A	T0138TS464_5	T0138	2.64	6.4586	6.4694	135	135	100
1M2F-10_A	T0138TS475_1	T0138	2.66	5.8871	5.9348	135	131	97.037037037037
1M2F-10_A	T0138TS505_1	T0138	2.35	7.0470	7.0199	135	120	88.8888888888889
1M2F-10_A	T0138TS513_1	T0138	2.24	6.6181	6.6186	135	126	93.3333333333333
1M2F-10_A	T0138TS516_1u	T0138	2.29	6.6083	6.6094	135	130	96.2962962962963
1M2F-10_A	T0138TS517_1	T0138	2.55	6.5154	6.5224	135	128	94.8148148148148
1M2F-10_A	T0138TS532_1	T0138	2.26	6.2710	6.2939	135	135	100
1M2F-11_A	1M2F-12_A	T0138	1.56	8.5221	8.4007	135	135	100
1M2F-11_A	1M2F-13_A	T0138	1.41	8.8972	8.7519	135	135	100
1M2F-11_A	1M2F-14_A	T0138	1.46	8.7097	8.5763	135	135	100
1M2F-11_A	1M2F-15_A	T0138	1.73	8.7097	8.5763	135	135	100
1M2F-11_A	1M2F-16_A	T0138	0.99	9.1786	9.0154	135	135	100
1M2F-11_A	1M2F-17_A	T0138	1.44	8.9910	8.8397	135	135	100
1M2F-11_A	1M2F-18_A	T0138	1.23	8.8034	8.6641	135	135	100
1M2F-11_A	1M2F-19_A	T0138	1.28	8.9910	8.8397	135	135	100
1M2F-11_A	1M2F-1_A	T0138	1.35	8.7097	8.5763	135	135	100
1M2F-11_A	1M2F-20_A	T0138	1.35	8.8034	8.6641	135	135	100
1M2F-11_A	1M2F-21_A	T0138	1.66	8.6159	8.4885	135	135	100
1M2F-11_A	1M2F-22_A	T0138	1.22	8.8972	8.7519	135	135	100
1M2F-11_A	1M2F-23_A	T0138	1.58	8.5221	8.4007	135	135	100
1M2F-11_A	1M2F-24_A	T0138	1.24	9.0848	8.9276	135	135	100
1M2F-11_A	1M2F-25_A	T0138	1.38	8.8972	8.7519	135	135	100
1M2F-11_A	1M2F-2_A	T0138	1.25	8.9910	8.8397	135	135	100
1M2F-11_A	1M2F-3_A	T0138	1.57	8.6159	8.4885	135	135	100
1M2F-11_A	1M2F-4_A	T0138	1.17	9.0848	8.9276	135	135	100
1M2F-11_A	1M2F-5_A	T0138	1.47	8.7097	8.5763	135	135	100
1M2F-11_A	1M2F-6_A	T0138	1.44	8.6159	8.4885	135	135	100
1M2F-11_A	1M2F-7_A	T0138	1.27	8.8972	8.7519	135	135	100
1M2F-11_A	1M2F-8_A	T0138	1.24	8.9910	8.8397	135	135	100
1M2F-11_A	1M2F-9_A	T0138	1.41	8.6159	8.4885	135	135	100
1M2F-11_A	T0138AL015_1	T0138	3.12	2.9445	3.1990	135	130	96.2962962962963
1M2F-11_A	T0138AL025_1	T0138	1.97	6.6660	6.6634	135	105	77.7777777777778
1M2F-11_A	T0138AL025_2	T0138	2.95	3.6109	3.8134	135	100	74.0740740740741
1M2F-11_A	T0138AL025_3	T0138	2.74	3.5275	3.7362	135	94	69.6296296296296
1M2F-11_A	T0138AL025_4	T0138	2.11	7.1237	7.0917	135	110	81.4814814814815
1M2F-11_A	T0138AL025_5_1	T0138	2.19	4.6154	4.7471	135	54	40
1M2F-11_A	T0138AL025_5_2	T0138	2.58	-0.2229	0.5898	135	67	49.6296296296296
1M2F-11_A	T0138AL032_1	T0138	2.23	-1.9827	0.0151	135	135	100
1M2F-11_A	T0138AL041_4	T0138	2.33	6.7867	6.7763	135	121	89.6296296296296
1M2F-11_A	T0138AL041_5	T0138	2.33	6.7867	6.7763	135	121	89.6296296296296
1M2F-11_A	T0138AL044_1	T0138	2.43	1.2999	1.7340	135	121	89.6296296296296
1M2F-11_A	T0138AL054_2	T0138	3.05	0.7373	1.2717	135	135	100
1M2F-11_A	T0138AL054_3	T0138	2.91	0.8311	1.3464	135	135	100
1M2F-11_A	T0138AL054_4	T0138	2.92	0.8311	1.3464	135	135	100
1M2F-11_A	T0138AL054_5	T0138	2.88	-0.3882	0.4929	135	135	100
1M2F-11_A	T0138AL056_1	T0138	2.19	5.7879	5.8420	135	82	60.7407407407407
1M2F-11_A	T0138AL064_1	T0138	2.60	5.2365	5.3267	135	115	85.1851851851852
1M2F-11_A	T0138AL078_1	T0138	2.41	6.1771	6.2060	135	121	89.6296296296296
1M2F-11_A	T0138AL144_1	T0138	2.24	6.8308	6.8176	135	113	83.7037037037037
1M2F-11_A	T0138AL144_2	T0138	2.43	6.7129	6.7073	135	115	85.1851851851852
1M2F-11_A	T0138AL144_3	T0138	2.24	6.8442	6.8302	135	111	82.2222222222222
1M2F-11_A	T0138AL144_4	T0138	2.48	5.7101	5.7692	135	114	84.4444444444444
1M2F-11_A	T0138AL144_5	T0138	2.99	2.2989	2.6117	135	111	82.2222222222222
1M2F-11_A	T0138AL331_1	T0138	2.48	6.6951	6.6906	135	134	99.2592592592593
1M2F-11_A	T0138AL359_1	T0138	2.23	7.0791	7.0499	135	123	91.1111111111111
1M2F-11_A	T0138AL397_1_1	T0138	1.81	-1.7437	0.0354	135	63	46.6666666666667
1M2F-11_A	T0138AL397_1_2	T0138	2.47	-0.0046	0.7285	135	55	40.7407407407407
1M2F-11_A	T0138AL397_2	T0138	2.42	-0.2541	0.5710	135	57	42.2222222222222
1M2F-11_A	T0138AL400_1	T0138	2.72	-0.6578	0.3521	135	114	84.4444444444444
1M2F-11_A	T0138AL435_1	T0138	2.39	6.7403	6.7329	135	120	88.8888888888889
1M2F-11_A	T0138AL441_1	T0138	2.47	6.2008	6.2281	135	109	80.7407407407407
1M2F-11_A	T0138AL470_1	T0138	2.50	6.0266	6.0652	135	116	85.9259259259259
1M2F-11_A	T0138AL476_1	T0138	2.13	7.1793	7.1437	135	116	85.9259259259259
1M2F-11_A	T0138DR020_1	T0138	no_data	no_data	no_data	135	no_data	no_data
1M2F-11_A	T0138DR068_1	T0138	no_data	no_data	no_data	135	no_data	no_data
1M2F-11_A	T0138DR355_1	T0138	no_data	no_data	no_data	135	no_data	no_data
1M2F-11_A	T0138DR355_2	T0138	no_data	no_data	no_data	135	no_data	no_data
1M2F-11_A	T0138DR355_4	T0138	no_data	no_data	no_data	135	no_data	no_data
1M2F-11_A	T0138DR454_1	T0138	no_data	no_data	no_data	135	no_data	no_data
1M2F-11_A	T0138DR454_2	T0138	no_data	no_data	no_data	135	no_data	no_data
1M2F-11_A	T0138DR454_3	T0138	no_data	no_data	no_data	135	no_data	no_data
1M2F-11_A	T0138RR020_1	T0138	no_data	no_data	no_data	135	no_data	no_data
1M2F-11_A	T0138RR022_1	T0138	no_data	no_data	no_data	135	no_data	no_data
1M2F-11_A	T0138RR131_1	T0138	no_data	no_data	no_data	135	no_data	no_data
1M2F-11_A	T0138RR397_1	T0138	no_data	no_data	no_data	135	no_data	no_data
1M2F-11_A	T0138SS001_1	T0138	no_data	no_data	no_data	135	no_data	no_data
1M2F-11_A	T0138SS007_1	T0138	no_data	no_data	no_data	135	no_data	no_data
1M2F-11_A	T0138SS020_1	T0138	no_data	no_data	no_data	135	no_data	no_data
1M2F-11_A	T0138SS023_1	T0138	no_data	no_data	no_data	135	no_data	no_data
1M2F-11_A	T0138SS032_1	T0138	no_data	no_data	no_data	135	no_data	no_data
1M2F-11_A	T0138SS041_1	T0138	no_data	no_data	no_data	135	no_data	no_data
1M2F-11_A	T0138SS041_2	T0138	no_data	no_data	no_data	135	no_data	no_data
1M2F-11_A	T0138SS044_1	T0138	no_data	no_data	no_data	135	no_data	no_data
1M2F-11_A	T0138SS044_2	T0138	no_data	no_data	no_data	135	no_data	no_data
1M2F-11_A	T0138SS054_1	T0138	no_data	no_data	no_data	135	no_data	no_data
1M2F-11_A	T0138SS054_2	T0138	no_data	no_data	no_data	135	no_data	no_data
1M2F-11_A	T0138SS054_3	T0138	no_data	no_data	no_data	135	no_data	no_data
1M2F-11_A	T0138SS054_4	T0138	no_data	no_data	no_data	135	no_data	no_data
1M2F-11_A	T0138SS055_1	T0138	no_data	no_data	no_data	135	no_data	no_data
1M2F-11_A	T0138SS056_1	T0138	no_data	no_data	no_data	135	no_data	no_data
1M2F-11_A	T0138SS068_1	T0138	no_data	no_data	no_data	135	no_data	no_data
1M2F-11_A	T0138SS069_1	T0138	no_data	no_data	no_data	135	no_data	no_data
1M2F-11_A	T0138SS072_1	T0138	no_data	no_data	no_data	135	no_data	no_data
1M2F-11_A	T0138SS100_1	T0138	no_data	no_data	no_data	135	no_data	no_data
1M2F-11_A	T0138SS100_2	T0138	no_data	no_data	no_data	135	no_data	no_data
1M2F-11_A	T0138SS108_1	T0138	no_data	no_data	no_data	135	no_data	no_data
1M2F-11_A	T0138SS131_1	T0138	no_data	no_data	no_data	135	no_data	no_data
1M2F-11_A	T0138SS137_1	T0138	no_data	no_data	no_data	135	no_data	no_data
1M2F-11_A	T0138SS254_1	T0138	no_data	no_data	no_data	135	no_data	no_data
1M2F-11_A	T0138SS266_1	T0138	no_data	no_data	no_data	135	no_data	no_data
1M2F-11_A	T0138SS270_1	T0138	no_data	no_data	no_data	135	no_data	no_data
1M2F-11_A	T0138SS273_1	T0138	no_data	no_data	no_data	135	no_data	no_data
1M2F-11_A	T0138SS356_1	T0138	no_data	no_data	no_data	135	no_data	no_data
1M2F-11_A	T0138SS357_1	T0138	no_data	no_data	no_data	135	no_data	no_data
1M2F-11_A	T0138SS389_1	T0138	no_data	no_data	no_data	135	no_data	no_data
1M2F-11_A	T0138SS393_1	T0138	no_data	no_data	no_data	135	no_data	no_data
1M2F-11_A	T0138SS393_2	T0138	no_data	no_data	no_data	135	no_data	no_data
1M2F-11_A	T0138SS396_1	T0138	no_data	no_data	no_data	135	no_data	no_data
1M2F-11_A	T0138SS404_1	T0138	no_data	no_data	no_data	135	no_data	no_data
1M2F-11_A	T0138SS420_1	T0138	no_data	no_data	no_data	135	no_data	no_data
1M2F-11_A	T0138SS442_1	T0138	no_data	no_data	no_data	135	no_data	no_data
1M2F-11_A	T0138SS449_1	T0138	no_data	no_data	no_data	135	no_data	no_data
1M2F-11_A	T0138SS463_1	T0138	no_data	no_data	no_data	135	no_data	no_data
1M2F-11_A	T0138SS474_1	T0138	no_data	no_data	no_data	135	no_data	no_data
1M2F-11_A	T0138SS517_1	T0138	no_data	no_data	no_data	135	no_data	no_data
1M2F-11_A	T0138SS531_1	T0138	no_data	no_data	no_data	135	no_data	no_data
1M2F-11_A	T0138SS531_2	T0138	no_data	no_data	no_data	135	no_data	no_data
1M2F-11_A	T0138SS531_3	T0138	no_data	no_data	no_data	135	no_data	no_data
1M2F-11_A	T0138SS531_4	T0138	no_data	no_data	no_data	135	no_data	no_data
1M2F-11_A	T0138SS531_5	T0138	no_data	no_data	no_data	135	no_data	no_data
1M2F-11_A	T0138TS001_1	T0138	2.55	5.8959	5.9430	135	135	100
1M2F-11_A	T0138TS002_1	T0138	2.75	5.9897	6.0307	135	135	100
1M2F-11_A	T0138TS002_2	T0138	3.11	4.7704	4.8916	135	135	100
1M2F-11_A	T0138TS002_3	T0138	2.66	5.6145	5.6799	135	135	100
1M2F-11_A	T0138TS002_4	T0138	2.89	5.0517	5.1542	135	135	100
1M2F-11_A	T0138TS002_5	T0138	2.45	6.2710	6.2939	135	135	100
1M2F-11_A	T0138TS006_1	T0138	2.44	6.1773	6.2061	135	135	100
1M2F-11_A	T0138TS007_1	T0138	2.52	-0.1664	0.6246	135	65	48.1481481481481
1M2F-11_A	T0138TS007_2	T0138	2.22	-0.3285	0.5270	135	98	72.5925925925926
1M2F-11_A	T0138TS007_3	T0138	2.58	2.1308	2.4607	135	113	83.7037037037037
1M2F-11_A	T0138TS007_4	T0138	2.61	2.7041	2.9792	135	27	20
1M2F-11_A	T0138TS007_5	T0138	2.97	1.7828	2.1518	135	122	90.3703703703704
1M2F-11_A	T0138TS008_1	T0138	2.59	5.9897	6.0307	135	135	100
1M2F-11_A	T0138TS010_1	T0138	2.32	6.9276	6.9082	135	135	100
1M2F-11_A	T0138TS010_2	T0138	2.57	6.5524	6.5571	135	135	100
1M2F-11_A	T0138TS010_3	T0138	2.36	5.8959	5.9430	135	135	100
1M2F-11_A	T0138TS010_4	T0138	2.66	5.1455	5.2418	135	135	100
1M2F-11_A	T0138TS010_5	T0138	2.50	5.8959	5.9430	135	135	100
1M2F-11_A	T0138TS011_1	T0138	2.97	2.4256	2.7261	135	135	100
1M2F-11_A	T0138TS012_1	T0138	2.50	4.7704	4.8916	135	135	100
1M2F-11_A	T0138TS012_2	T0138	2.56	5.1455	5.2418	135	135	100
1M2F-11_A	T0138TS012_3	T0138	2.35	5.6145	5.6799	135	135	100
1M2F-11_A	T0138TS012_4	T0138	2.16	3.4573	3.6713	135	135	100
1M2F-11_A	T0138TS012_5	T0138	2.89	4.5828	4.7167	135	135	100
1M2F-11_A	T0138TS014_1	T0138	2.04	6.8459	6.8317	135	131	97.037037037037
1M2F-11_A	T0138TS014_2	T0138	2.49	4.6512	4.7805	135	107	79.2592592592593
1M2F-11_A	T0138TS014_3	T0138	2.65	1.2062	1.6549	135	135	100
1M2F-11_A	T0138TS014_4	T0138	2.79	5.0526	5.1550	135	128	94.8148148148148
1M2F-11_A	T0138TS014_5	T0138	3.06	-0.3503	0.5144	135	72	53.3333333333333
1M2F-11_A	T0138TS016_1	T0138	2.36	6.9235	6.9043	135	124	91.8518518518518
1M2F-11_A	T0138TS016_2	T0138	2.21	6.4651	6.4754	135	129	95.5555555555556
1M2F-11_A	T0138TS016_3	T0138	2.22	7.0127	6.9878	135	126	93.3333333333333
1M2F-11_A	T0138TS016_4	T0138	2.91	6.4179	6.4312	135	128	94.8148148148148
1M2F-11_A	T0138TS016_5	T0138	2.37	3.7850	3.9747	135	128	94.8148148148148
1M2F-11_A	T0138TS020_1	T0138	2.11	6.9054	6.8874	135	128	94.8148148148148
1M2F-11_A	T0138TS021_1	T0138	2.22	-1.0448	0.1919	135	135	100
1M2F-11_A	T0138TS024_1	T0138	2.13	6.3648	6.3816	135	135	100
1M2F-11_A	T0138TS028_1	T0138	2.24	6.8154	6.8032	135	126	93.3333333333333
1M2F-11_A	T0138TS028_2	T0138	2.31	6.6181	6.6186	135	126	93.3333333333333
1M2F-11_A	T0138TS028_3	T0138	2.37	6.8154	6.8032	135	126	93.3333333333333
1M2F-11_A	T0138TS028_4	T0138	2.31	6.3222	6.3417	135	126	93.3333333333333
1M2F-11_A	T0138TS028_5	T0138	2.54	6.6181	6.6186	135	126	93.3333333333333
1M2F-11_A	T0138TS029_1	T0138	2.34	5.9897	6.0307	135	135	100
1M2F-11_A	T0138TS038_1	T0138	2.53	5.7122	5.7713	135	116	85.9259259259259
1M2F-11_A	T0138TS038_2	T0138	2.07	5.8184	5.8705	135	118	87.4074074074074
1M2F-11_A	T0138TS038_3	T0138	2.77	5.8769	5.9252	135	125	92.5925925925926
1M2F-11_A	T0138TS038_4	T0138	2.43	6.7867	6.7763	135	121	89.6296296296296
1M2F-11_A	T0138TS038_5	T0138	2.41	6.1771	6.2060	135	121	89.6296296296296
1M2F-11_A	T0138TS039_1	T0138	2.57	5.2393	5.3294	135	135	100
1M2F-11_A	T0138TS039_2	T0138	2.37	5.9897	6.0307	135	135	100
1M2F-11_A	T0138TS039_3	T0138	2.47	5.8959	5.9430	135	135	100
1M2F-11_A	T0138TS039_4	T0138	2.38	5.8959	5.9430	135	135	100
1M2F-11_A	T0138TS039_5	T0138	2.35	6.0835	6.1184	135	135	100
1M2F-11_A	T0138TS040_1	T0138	2.30	6.8154	6.8032	135	126	93.3333333333333
1M2F-11_A	T0138TS040_2	T0138	2.42	6.7360	6.7289	135	111	82.2222222222222
1M2F-11_A	T0138TS040_3	T0138	2.31	6.0322	6.0705	135	132	97.7777777777778
1M2F-11_A	T0138TS040_4	T0138	2.59	7.0127	6.9878	135	126	93.3333333333333
1M2F-11_A	T0138TS040_5	T0138	2.46	6.9787	6.9560	135	123	91.1111111111111
1M2F-11_A	T0138TS041_1	T0138	2.61	5.8959	5.9430	135	135	100
1M2F-11_A	T0138TS041_2	T0138	2.82	6.2710	6.2939	135	135	100
1M2F-11_A	T0138TS041_3	T0138	2.86	5.1455	5.2418	135	135	100
1M2F-11_A	T0138TS041_4	T0138	2.65	6.6462	6.6449	135	135	100
1M2F-11_A	T0138TS041_5	T0138	2.36	6.3648	6.3816	135	135	100
1M2F-11_A	T0138TS045_1	T0138	2.57	5.2393	5.3294	135	135	100
1M2F-11_A	T0138TS045_2	T0138	2.47	5.8959	5.9430	135	135	100
1M2F-11_A	T0138TS045_3	T0138	2.37	5.9897	6.0307	135	135	100
1M2F-11_A	T0138TS045_4	T0138	2.38	5.8959	5.9430	135	135	100
1M2F-11_A	T0138TS045_5	T0138	2.35	6.0835	6.1184	135	135	100
1M2F-11_A	T0138TS046_1	T0138	2.78	5.6784	5.7397	135	125	92.5925925925926
1M2F-11_A	T0138TS046_2	T0138	2.26	-0.2242	0.5890	135	121	89.6296296296296
1M2F-11_A	T0138TS046_3	T0138	2.49	6.8606	6.8455	135	127	94.0740740740741
1M2F-11_A	T0138TS046_4	T0138	2.82	0.1625	0.8421	135	129	95.5555555555556
1M2F-11_A	T0138TS046_5	T0138	2.64	-0.1976	0.6052	135	119	88.1481481481482
1M2F-11_A	T0138TS047_1	T0138	2.20	6.5524	6.5571	135	135	100
1M2F-11_A	T0138TS047_2	T0138	2.25	6.7400	6.7326	135	135	100
1M2F-11_A	T0138TS050_1	T0138	2.56	5.3331	5.4170	135	135	100
1M2F-11_A	T0138TS050_2	T0138	2.17	-0.3882	0.4929	135	135	100
1M2F-11_A	T0138TS050_3	T0138	2.60	-1.2324	0.1334	135	135	100
1M2F-11_A	T0138TS050_4	T0138	2.40	-1.2324	0.1334	135	135	100
1M2F-11_A	T0138TS050_5	T0138	2.25	6.9276	6.9082	135	135	100
1M2F-11_A	T0138TS051_1	T0138	2.90	-0.6696	0.3464	135	135	100
1M2F-11_A	T0138TS051_2	T0138	2.80	1.0187	1.4989	135	135	100
1M2F-11_A	T0138TS051_3	T0138	2.49	-0.2944	0.5470	135	135	100
1M2F-11_A	T0138TS051_4	T0138	2.78	1.8628	2.2223	135	135	100
1M2F-11_A	T0138TS051_5	T0138	3.33	2.3318	2.6413	135	135	100
1M2F-11_A	T0138TS052_1	T0138	1.76	-1.3262	0.1089	135	135	100
1M2F-11_A	T0138TS052_2	T0138	2.33	-0.7634	0.3033	135	135	100
1M2F-11_A	T0138TS052_3	T0138	2.36	-0.9510	0.2259	135	135	100
1M2F-11_A	T0138TS052_4	T0138	1.98	-1.2324	0.1334	135	135	100
1M2F-11_A	T0138TS052_5	T0138	2.62	-0.8572	0.2630	135	135	100
1M2F-11_A	T0138TS053_1	T0138	2.57	0.0807	0.7858	135	135	100
1M2F-11_A	T0138TS053_2	T0138	2.42	-0.4820	0.4414	135	135	100
1M2F-11_A	T0138TS053_3	T0138	3.03	1.3000	1.7341	135	135	100
1M2F-11_A	T0138TS053_4	T0138	2.05	-1.9827	0.0151	135	135	100
1M2F-11_A	T0138TS065_1	T0138	2.66	0.4005	1.0134	135	54	40
1M2F-11_A	T0138TS065_2_1	T0138	2.23	0.1587	0.8395	135	51	37.7777777777778
1M2F-11_A	T0138TS065_2_2	T0138	2.46	1.9362	2.2873	135	26	19.2592592592593
1M2F-11_A	T0138TS065_3_1	T0138	2.23	0.1587	0.8395	135	51	37.7777777777778
1M2F-11_A	T0138TS065_3_2	T0138	3.18	-1.3564	0.1017	135	29	21.4814814814815
1M2F-11_A	T0138TS065_4_1	T0138	2.23	0.1587	0.8395	135	51	37.7777777777778
1M2F-11_A	T0138TS065_4_2	T0138	1.41	-2.4131	0.0019	135	25	18.5185185185185
1M2F-11_A	T0138TS065_5_1	T0138	2.23	0.1587	0.8395	135	51	37.7777777777778
1M2F-11_A	T0138TS065_5_2	T0138	1.94	2.1610	2.4878	135	19	14.0740740740741
1M2F-11_A	T0138TS067_1	T0138	2.53	5.7122	5.7713	135	116	85.9259259259259
1M2F-11_A	T0138TS070_1	T0138	2.53	5.7122	5.7713	135	116	85.9259259259259
1M2F-11_A	T0138TS070_2	T0138	2.13	6.2249	6.2507	135	124	91.8518518518518
1M2F-11_A	T0138TS070_3	T0138	2.37	5.8799	5.9280	135	127	94.0740740740741
1M2F-11_A	T0138TS070_4	T0138	3.17	4.5692	4.7040	135	123	91.1111111111111
1M2F-11_A	T0138TS070_5	T0138	2.59	5.9762	6.0181	135	113	83.7037037037037
1M2F-11_A	T0138TS071_1	T0138	2.53	5.7122	5.7713	135	116	85.9259259259259
1M2F-11_A	T0138TS071_2	T0138	2.20	6.3247	6.3440	135	124	91.8518518518518
1M2F-11_A	T0138TS071_3	T0138	2.37	5.8799	5.9280	135	127	94.0740740740741
1M2F-11_A	T0138TS071_4	T0138	2.19	6.4624	6.4729	135	131	97.037037037037
1M2F-11_A	T0138TS071_5	T0138	3.04	4.3891	4.5363	135	120	88.8888888888889
1M2F-11_A	T0138TS080_1	T0138	2.62	-0.7634	0.3033	135	135	100
1M2F-11_A	T0138TS084_1	T0138	2.62	5.2694	5.3575	135	132	97.7777777777778
1M2F-11_A	T0138TS086_1	T0138	1.77	5.0923	5.1921	135	48	35.5555555555556
1M2F-11_A	T0138TS086_2_1	T0138	1.77	5.0923	5.1921	135	48	35.5555555555556
1M2F-11_A	T0138TS086_2_2	T0138	2.13	-1.6434	0.0482	135	68	50.3703703703704
1M2F-11_A	T0138TS086_3_1	T0138	1.78	5.0501	5.1527	135	50	37.037037037037
1M2F-11_A	T0138TS086_3_2	T0138	nan	-4.4784	-0.0000	135	40	29.6296296296296
1M2F-11_A	T0138TS086_3_3	T0138	1.58	1.4053	1.8239	135	15	11.1111111111111
1M2F-11_A	T0138TS086_4	T0138	2.91	-0.5752	0.3928	135	116	85.9259259259259
1M2F-11_A	T0138TS086_5_1	T0138	2.44	-0.4302	0.4695	135	57	42.2222222222222
1M2F-11_A	T0138TS086_5_2	T0138	nan	-4.4784	-0.0000	135	40	29.6296296296296
1M2F-11_A	T0138TS086_5_3	T0138	1.58	1.4053	1.8239	135	15	11.1111111111111
1M2F-11_A	T0138TS093_1	T0138	2.26	6.2710	6.2939	135	135	100
1M2F-11_A	T0138TS093_2	T0138	2.29	6.4586	6.4694	135	135	100
1M2F-11_A	T0138TS096_1	T0138	2.25	6.7360	6.7289	135	111	82.2222222222222
1M2F-11_A	T0138TS099_1	T0138	2.50	6.0383	6.0762	135	93	68.8888888888889
1M2F-11_A	T0138TS099_2	T0138	2.34	5.8871	5.9348	135	131	97.037037037037
1M2F-11_A	T0138TS100_1	T0138	2.27	6.0760	6.1114	135	127	94.0740740740741
1M2F-11_A	T0138TS100_2	T0138	2.52	6.8691	6.8534	135	125	92.5925925925926
1M2F-11_A	T0138TS100_3	T0138	2.16	5.8227	5.8746	135	122	90.3703703703704
1M2F-11_A	T0138TS100_4	T0138	2.17	5.8162	5.8685	135	114	84.4444444444444
1M2F-11_A	T0138TS100_5	T0138	2.23	5.7738	5.8288	135	99	73.3333333333333
1M2F-11_A	T0138TS105_1	T0138	2.20	6.7240	6.7176	135	113	83.7037037037037
1M2F-11_A	T0138TS108_1	T0138	2.74	-0.6514	0.3552	135	133	98.5185185185185
1M2F-11_A	T0138TS108_2	T0138	3.14	1.5084	1.9126	135	134	99.2592592592593
1M2F-11_A	T0138TS110_1	T0138	2.70	6.4651	6.4754	135	129	95.5555555555556
1M2F-11_A	T0138TS110_2	T0138	2.45	6.4122	6.4259	135	134	99.2592592592593
1M2F-11_A	T0138TS110_3	T0138	2.34	6.7894	6.7789	135	134	99.2592592592593
1M2F-11_A	T0138TS110_4	T0138	2.26	6.3247	6.3440	135	124	91.8518518518518
1M2F-11_A	T0138TS110_5	T0138	2.38	7.2078	7.1704	135	119	88.1481481481482
1M2F-11_A	T0138TS112_1	T0138	2.54	6.4136	6.4272	135	132	97.7777777777778
1M2F-11_A	T0138TS112_2	T0138	3.04	-0.2006	0.6034	135	135	100
1M2F-11_A	T0138TS112_3	T0138	2.27	6.3182	6.3380	135	132	97.7777777777778
1M2F-11_A	T0138TS112_4	T0138	2.65	5.3331	5.4170	135	135	100
1M2F-11_A	T0138TS112_5	T0138	2.96	2.2380	2.5569	135	135	100
1M2F-11_A	T0138TS132_1	T0138	2.97	-0.8572	0.2630	135	135	100
1M2F-11_A	T0138TS135_1	T0138	2.63	5.9747	6.0167	135	123	91.1111111111111
1M2F-11_A	T0138TS135_2	T0138	2.78	4.3378	4.4885	135	75	55.5555555555556
1M2F-11_A	T0138TS135_3	T0138	2.92	3.2891	3.5160	135	59	43.7037037037037
1M2F-11_A	T0138TS135_4	T0138	2.51	-1.3607	0.1007	135	94	69.6296296296296
1M2F-11_A	T0138TS135_5	T0138	2.74	-0.0055	0.7279	135	113	83.7037037037037
1M2F-11_A	T0138TS136_2	T0138	3.05	0.7373	1.2717	135	135	100
1M2F-11_A	T0138TS136_3	T0138	2.91	0.8311	1.3464	135	135	100
1M2F-11_A	T0138TS136_4	T0138	2.92	0.8311	1.3464	135	135	100
1M2F-11_A	T0138TS136_5	T0138	2.88	-0.3882	0.4929	135	135	100
1M2F-11_A	T0138TS138_1	T0138	2.57	0.0807	0.7858	135	135	100
1M2F-11_A	T0138TS138_2	T0138	2.42	-0.4820	0.4414	135	135	100
1M2F-11_A	T0138TS138_3	T0138	3.03	1.3000	1.7341	135	135	100
1M2F-11_A	T0138TS138_4	T0138	2.05	-1.9827	0.0151	135	135	100
1M2F-11_A	T0138TS139_1	T0138	1.76	-1.3262	0.1089	135	135	100
1M2F-11_A	T0138TS139_2	T0138	2.33	-0.7634	0.3033	135	135	100
1M2F-11_A	T0138TS139_3	T0138	2.36	-0.9510	0.2259	135	135	100
1M2F-11_A	T0138TS139_4	T0138	1.98	-1.2324	0.1334	135	135	100
1M2F-11_A	T0138TS139_5	T0138	2.62	-0.8572	0.2630	135	135	100
1M2F-11_A	T0138TS140_1	T0138	2.90	-0.6696	0.3464	135	135	100
1M2F-11_A	T0138TS140_2	T0138	2.80	1.0187	1.4989	135	135	100
1M2F-11_A	T0138TS140_3	T0138	2.49	-0.2944	0.5470	135	135	100
1M2F-11_A	T0138TS140_4	T0138	2.78	1.8628	2.2223	135	135	100
1M2F-11_A	T0138TS140_5	T0138	3.33	2.3318	2.6413	135	135	100
1M2F-11_A	T0138TS142_1	T0138	2.75	-1.1386	0.1611	135	135	100
1M2F-11_A	T0138TS153_1	T0138	2.16	6.5154	6.5224	135	128	94.8148148148148
1M2F-11_A	T0138TS168_1	T0138	2.45	6.4154	6.4289	135	130	96.2962962962963
1M2F-11_A	T0138TS168_2	T0138	2.36	6.3665	6.3832	135	131	97.037037037037
1M2F-11_A	T0138TS168_3	T0138	2.83	5.5635	5.6323	135	134	99.2592592592593
1M2F-11_A	T0138TS168_4	T0138	2.22	6.1758	6.2048	135	133	98.5185185185185
1M2F-11_A	T0138TS168_5	T0138	2.78	0.2020	0.8698	135	133	98.5185185185185
1M2F-11_A	T0138TS169_1	T0138	2.63	1.5172	1.9201	135	42	31.1111111111111
1M2F-11_A	T0138TS169_2	T0138	2.68	-0.0565	0.6945	135	47	34.8148148148148
1M2F-11_A	T0138TS169_3	T0138	2.75	2.1493	2.4773	135	33	24.4444444444444
1M2F-11_A	T0138TS169_4	T0138	2.77	3.0474	3.2935	135	91	67.4074074074074
1M2F-11_A	T0138TS169_5	T0138	3.09	1.7401	2.1142	135	89	65.9259259259259
1M2F-11_A	T0138TS170_1	T0138	2.45	6.0835	6.1184	135	135	100
1M2F-11_A	T0138TS180_1	T0138	2.33	5.9897	6.0307	135	135	100
1M2F-11_A	T0138TS183_1	T0138	2.38	6.9787	6.9560	135	123	91.1111111111111
1M2F-11_A	T0138TS188_1	T0138	no_data	no_data	no_data	135	no_data	no_data
1M2F-11_A	T0138TS188_2	T0138	no_data	no_data	no_data	135	no_data	no_data
1M2F-11_A	T0138TS188_3	T0138	no_data	no_data	no_data	135	no_data	no_data
1M2F-11_A	T0138TS189_1	T0138	2.12	6.9697	6.9476	135	116	85.9259259259259
1M2F-11_A	T0138TS189_2	T0138	3.07	-0.2625	0.5659	135	124	91.8518518518518
1M2F-11_A	T0138TS189_3	T0138	2.54	-0.0750	0.6825	135	62	45.9259259259259
1M2F-11_A	T0138TS189_4	T0138	2.23	-1.6036	0.0540	135	134	99.2592592592593
1M2F-11_A	T0138TS189_5	T0138	2.75	1.3052	1.7385	135	51	37.7777777777778
1M2F-11_A	T0138TS194_1	T0138	2.22	7.3964	7.3469	135	121	89.6296296296296
1M2F-11_A	T0138TS194_2	T0138	2.23	6.3254	6.3447	135	77	57.037037037037
1M2F-11_A	T0138TS194_3	T0138	2.07	6.5169	6.5239	135	83	61.4814814814815
1M2F-11_A	T0138TS194_4	T0138	2.15	6.4140	6.4276	135	86	63.7037037037037
1M2F-11_A	T0138TS194_5	T0138	2.01	6.5702	6.5737	135	84	62.2222222222222
1M2F-11_A	T0138TS195_1	T0138	2.24	6.7301	6.7234	135	104	77.037037037037
1M2F-11_A	T0138TS195_2	T0138	2.99	-0.4890	0.4376	135	109	80.7407407407407
1M2F-11_A	T0138TS195_3	T0138	2.16	4.3319	4.4830	135	129	95.5555555555556
1M2F-11_A	T0138TS195_4	T0138	3.24	0.5504	1.1263	135	129	95.5555555555556
1M2F-11_A	T0138TS195_5	T0138	2.80	1.5946	1.9872	135	130	96.2962962962963
1M2F-11_A	T0138TS196_1	T0138	2.81	0.5749	1.1450	135	27	20
1M2F-11_A	T0138TS196_2	T0138	1.66	-1.3993	0.0919	135	15	11.1111111111111
1M2F-11_A	T0138TS202_1	T0138	2.86	6.8237	6.8109	135	124	91.8518518518518
1M2F-11_A	T0138TS202_2	T0138	2.68	5.1715	5.2661	135	123	91.1111111111111
1M2F-11_A	T0138TS203_1	T0138	2.15	7.1049	7.0741	135	119	88.1481481481482
1M2F-11_A	T0138TS203_2	T0138	3.00	4.2451	4.4022	135	116	85.9259259259259
1M2F-11_A	T0138TS203_3	T0138	2.99	3.3020	3.5279	135	116	85.9259259259259
1M2F-11_A	T0138TS203_4	T0138	2.48	-1.8695	0.0231	135	98	72.5925925925926
1M2F-11_A	T0138TS203_5	T0138	2.90	-0.3623	0.5076	135	124	91.8518518518518
1M2F-11_A	T0138TS207_1	T0138	2.37	0.1757	0.8513	135	28	20.7407407407407
1M2F-11_A	T0138TS207_2	T0138	2.39	-0.6274	0.3668	135	94	69.6296296296296
1M2F-11_A	T0138TS207_3	T0138	2.53	-0.2016	0.6028	135	29	21.4814814814815
1M2F-11_A	T0138TS207_4	T0138	2.28	-1.0091	0.2045	135	28	20.7407407407407
1M2F-11_A	T0138TS207_5	T0138	2.86	-0.0091	0.7255	135	60	44.4444444444444
1M2F-11_A	T0138TS208_1	T0138	2.22	7.3964	7.3469	135	121	89.6296296296296
1M2F-11_A	T0138TS208_2	T0138	2.23	6.3254	6.3447	135	77	57.037037037037
1M2F-11_A	T0138TS208_3	T0138	2.07	6.5169	6.5239	135	83	61.4814814814815
1M2F-11_A	T0138TS208_4	T0138	2.15	6.4912	6.4999	135	85	62.962962962963
1M2F-11_A	T0138TS208_5	T0138	2.01	6.5702	6.5737	135	84	62.2222222222222
1M2F-11_A	T0138TS209_1	T0138	2.15	6.4375	6.4496	135	84	62.2222222222222
1M2F-11_A	T0138TS209_2	T0138	2.23	6.3254	6.3447	135	77	57.037037037037
1M2F-11_A	T0138TS209_3	T0138	2.01	6.5702	6.5737	135	84	62.2222222222222
1M2F-11_A	T0138TS209_4	T0138	2.15	6.4140	6.4276	135	86	63.7037037037037
1M2F-11_A	T0138TS209_5	T0138	2.07	6.5169	6.5239	135	83	61.4814814814815
1M2F-11_A	T0138TS214_1	T0138	2.53	5.6145	5.6799	135	135	100
1M2F-11_A	T0138TS221_1	T0138	2.68	5.1311	5.2283	135	115	85.1851851851852
1M2F-11_A	T0138TS221_2	T0138	2.37	6.8883	6.8714	135	121	89.6296296296296
1M2F-11_A	T0138TS221_3	T0138	2.23	7.1637	7.1292	135	118	87.4074074074074
1M2F-11_A	T0138TS221_4	T0138	2.29	7.4717	7.4174	135	113	83.7037037037037
1M2F-11_A	T0138TS221_5	T0138	2.27	6.1581	6.1882	135	69	51.1111111111111
1M2F-11_A	T0138TS222_1	T0138	2.26	5.7083	5.7676	135	135	100
1M2F-11_A	T0138TS222_2	T0138	2.57	5.2393	5.3294	135	135	100
1M2F-11_A	T0138TS223_1	T0138	2.37	6.2706	6.2935	135	133	98.5185185185185
1M2F-11_A	T0138TS224_1	T0138	2.25	6.2710	6.2939	135	135	100
1M2F-11_A	T0138TS226_1	T0138	2.38	6.9787	6.9560	135	123	91.1111111111111
1M2F-11_A	T0138TS226_2	T0138	2.20	6.7239	6.7175	135	124	91.8518518518518
1M2F-11_A	T0138TS226_3	T0138	2.15	6.4651	6.4754	135	129	95.5555555555556
1M2F-11_A	T0138TS226_4	T0138	2.76	4.9834	5.0904	135	132	97.7777777777778
1M2F-11_A	T0138TS226_5	T0138	2.04	6.8459	6.8317	135	131	97.037037037037
1M2F-11_A	T0138TS228_1	T0138	2.72	5.6377	5.7016	135	128	94.8148148148148
1M2F-11_A	T0138TS228_2	T0138	2.72	5.9303	5.9752	135	128	94.8148148148148
1M2F-11_A	T0138TS229_1	T0138	2.41	6.1771	6.2060	135	121	89.6296296296296
1M2F-11_A	T0138TS229_2	T0138	2.43	6.7867	6.7763	135	121	89.6296296296296
1M2F-11_A	T0138TS229_3	T0138	2.35	7.0781	7.0490	135	109	80.7407407407407
1M2F-11_A	T0138TS229_4	T0138	3.07	2.8480	3.1107	135	130	96.2962962962963
1M2F-11_A	T0138TS229_5	T0138	2.77	5.8769	5.9252	135	125	92.5925925925926
1M2F-11_A	T0138TS230_1	T0138	2.39	6.8426	6.8286	135	120	88.8888888888889
1M2F-11_A	T0138TS230_2	T0138	2.29	7.1347	7.1020	135	115	85.1851851851852
1M2F-11_A	T0138TS230_3	T0138	2.66	5.9254	5.9706	135	124	91.8518518518518
1M2F-11_A	T0138TS230_4	T0138	2.38	5.6735	5.7351	135	123	91.1111111111111
1M2F-11_A	T0138TS230_5	T0138	2.43	6.0751	6.1106	135	123	91.1111111111111
1M2F-11_A	T0138TS231_1	T0138	2.13	7.1492	7.1156	135	120	88.8888888888889
1M2F-11_A	T0138TS231_2	T0138	2.87	4.6958	4.8221	135	120	88.8888888888889
1M2F-11_A	T0138TS231_3	T0138	2.26	7.1357	7.1029	135	122	90.3703703703704
1M2F-11_A	T0138TS231_4	T0138	2.24	7.3649	7.3174	135	113	83.7037037037037
1M2F-11_A	T0138TS231_5	T0138	2.86	2.6981	2.9737	135	112	82.962962962963
1M2F-11_A	T0138TS233_1	T0138	2.36	6.9448	6.9243	135	120	88.8888888888889
1M2F-11_A	T0138TS233_2	T0138	2.91	3.1968	3.4309	135	122	90.3703703703704
1M2F-11_A	T0138TS233_3	T0138	2.20	6.5814	6.5843	135	101	74.8148148148148
1M2F-11_A	T0138TS233_4	T0138	2.85	1.7063	2.0847	135	121	89.6296296296296
1M2F-11_A	T0138TS233_5	T0138	3.08	1.5753	1.9704	135	118	87.4074074074074
1M2F-11_A	T0138TS264_1	T0138	2.70	6.9418	6.9214	135	131	97.037037037037
1M2F-11_A	T0138TS265_1	T0138	2.24	6.2710	6.2939	135	135	100
1M2F-11_A	T0138TS267_1	T0138	2.48	-1.0448	0.1919	135	135	100
1M2F-11_A	T0138TS267_2	T0138	2.70	-0.2944	0.5470	135	135	100
1M2F-11_A	T0138TS267_3	T0138	2.61	-0.0131	0.7229	135	135	100
1M2F-11_A	T0138TS267_4	T0138	2.06	-1.6075	0.0534	135	135	100
1M2F-11_A	T0138TS267_5	T0138	2.65	-1.0448	0.1919	135	135	100
1M2F-11_A	T0138TS270_1	T0138	2.33	-1.3262	0.1089	135	135	100
1M2F-11_A	T0138TS270_2	T0138	2.87	0.1745	0.8505	135	135	100
1M2F-11_A	T0138TS270_3	T0138	2.31	-1.9827	0.0151	135	135	100
1M2F-11_A	T0138TS270_4	T0138	2.32	-1.7013	0.0405	135	135	100
1M2F-11_A	T0138TS282_1	T0138	2.07	7.3707	7.3229	135	118	87.4074074074074
1M2F-11_A	T0138TS282_2	T0138	2.32	7.1049	7.0741	135	119	88.1481481481482
1M2F-11_A	T0138TS283_1	T0138	2.91	-0.0660	0.6883	135	117	86.6666666666667
1M2F-11_A	T0138TS286_1	T0138	2.43	6.7867	6.7763	135	121	89.6296296296296
1M2F-11_A	T0138TS288_1	T0138	2.29	6.4624	6.4729	135	131	97.037037037037
1M2F-11_A	T0138TS288_2	T0138	3.03	3.7198	3.9143	135	108	80
1M2F-11_A	T0138TS290_1	T0138	2.84	5.6735	5.7351	135	123	91.1111111111111
1M2F-11_A	T0138TS290_2	T0138	2.48	6.6463	6.6449	135	118	87.4074074074074
1M2F-11_A	T0138TS290_3	T0138	2.68	5.9803	6.0219	135	129	95.5555555555556
1M2F-11_A	T0138TS290_4	T0138	2.24	7.1049	7.0741	135	119	88.1481481481482
1M2F-11_A	T0138TS290_5	T0138	2.57	-1.2189	0.1372	135	118	87.4074074074074
1M2F-11_A	T0138TS291_1	T0138	2.27	6.7239	6.7175	135	124	91.8518518518518
1M2F-11_A	T0138TS291_2	T0138	2.36	6.5986	6.6003	135	117	86.6666666666667
1M2F-11_A	T0138TS291_3	T0138	2.38	-1.0374	0.1945	135	109	80.7407407407407
1M2F-11_A	T0138TS291_4	T0138	2.22	7.0321	7.0060	135	108	80
1M2F-11_A	T0138TS291_5	T0138	2.71	4.9081	5.0201	135	113	83.7037037037037
1M2F-11_A	T0138TS292_1	T0138	3.31	-1.7013	0.0405	135	135	100
1M2F-11_A	T0138TS292_2	T0138	2.82	-1.0448	0.1919	135	135	100
1M2F-11_A	T0138TS292_3	T0138	2.88	0.1745	0.8505	135	135	100
1M2F-11_A	T0138TS292_4	T0138	2.36	-1.9827	0.0151	135	135	100
1M2F-11_A	T0138TS292_5	T0138	2.70	0.3621	0.9851	135	135	100
1M2F-11_A	T0138TS300_1	T0138	2.37	6.8327	6.8194	135	122	90.3703703703704
1M2F-11_A	T0138TS300_2	T0138	2.19	6.8783	6.8620	135	123	91.1111111111111
1M2F-11_A	T0138TS300_3	T0138	2.78	5.2167	5.3083	135	122	90.3703703703704
1M2F-11_A	T0138TS300_4	T0138	2.27	6.0755	6.1109	135	121	89.6296296296296
1M2F-11_A	T0138TS300_5	T0138	2.49	7.1231	7.0911	135	124	91.8518518518518
1M2F-11_A	T0138TS301_1	T0138	2.31	6.4586	6.4694	135	135	100
1M2F-11_A	T0138TS309_1	T0138	2.32	6.5359	6.5416	135	120	88.8888888888889
1M2F-11_A	T0138TS309_2	T0138	2.32	7.3106	7.2667	135	119	88.1481481481482
1M2F-11_A	T0138TS309_3	T0138	2.26	7.0603	7.0323	135	118	87.4074074074074
1M2F-11_A	T0138TS309_4	T0138	2.16	6.7491	6.7411	135	109	80.7407407407407
1M2F-11_A	T0138TS309_5	T0138	2.33	6.8184	6.8059	135	116	85.9259259259259
1M2F-11_A	T0138TS314_1	T0138	2.66	-0.2006	0.6034	135	135	100
1M2F-11_A	T0138TS314_2	T0138	2.85	0.0807	0.7858	135	135	100
1M2F-11_A	T0138TS314_3	T0138	2.80	0.0807	0.7858	135	135	100
1M2F-11_A	T0138TS314_4	T0138	2.92	-0.0131	0.7229	135	135	100
1M2F-11_A	T0138TS314_5	T0138	2.55	-0.8572	0.2630	135	135	100
1M2F-11_A	T0138TS327_1	T0138	2.34	5.8959	5.9430	135	135	100
1M2F-11_A	T0138TS329_1	T0138	2.68	6.7699	6.7606	135	125	92.5925925925926
1M2F-11_A	T0138TS347_1	T0138	2.25	7.0347	7.0084	135	122	90.3703703703704
1M2F-11_A	T0138TS351_1	T0138	2.88	5.8959	5.9430	135	135	100
1M2F-11_A	T0138TS362_1	T0138	2.27	7.0233	6.9977	135	124	91.8518518518518
1M2F-11_A	T0138TS362_2	T0138	2.92	1.9674	2.3150	135	115	85.1851851851852
1M2F-11_A	T0138TS362_3	T0138	2.24	7.0745	7.0456	135	116	85.9259259259259
1M2F-11_A	T0138TS362_4	T0138	2.27	6.9448	6.9243	135	120	88.8888888888889
1M2F-11_A	T0138TS362_5	T0138	2.30	6.9217	6.9026	135	108	80
1M2F-11_A	T0138TS368_1	T0138	2.44	6.6462	6.6449	135	135	100
1M2F-11_A	T0138TS373_1	T0138	2.55	5.8021	5.8553	135	135	100
1M2F-11_A	T0138TS373_2	T0138	2.18	6.3648	6.3816	135	135	100
1M2F-11_A	T0138TS373_3	T0138	2.72	5.8021	5.8553	135	135	100
1M2F-11_A	T0138TS373_4	T0138	2.26	6.7400	6.7326	135	135	100
1M2F-11_A	T0138TS373_5	T0138	2.58	6.0835	6.1184	135	135	100
1M2F-11_A	T0138TS377_1	T0138	2.96	1.0187	1.4989	135	135	100
1M2F-11_A	T0138TS377_2	T0138	2.52	1.4876	1.8946	135	135	100
1M2F-11_A	T0138TS377_3	T0138	2.34	4.9580	5.0667	135	135	100
1M2F-11_A	T0138TS384_1	T0138	2.52	5.8021	5.8553	135	135	100
1M2F-11_A	T0138TS417_1	T0138	2.29	6.6043	6.6056	135	132	97.7777777777778
1M2F-11_A	T0138TS417_2	T0138	2.09	6.2229	6.2488	135	132	97.7777777777778
1M2F-11_A	T0138TS419_1	T0138	2.74	6.8338	6.8204	135	135	100
1M2F-11_A	T0138TS419_2	T0138	2.32	7.1152	7.0837	135	135	100
1M2F-11_A	T0138TS419_3	T0138	2.20	6.8338	6.8204	135	135	100
1M2F-11_A	T0138TS419_4	T0138	2.40	6.6462	6.6449	135	135	100
1M2F-11_A	T0138TS423_1	T0138	2.41	6.8237	6.8109	135	124	91.8518518518518
1M2F-11_A	T0138TS424_1	T0138	2.93	0.4865	1.0777	135	133	98.5185185185185
1M2F-11_A	T0138TS427_1	T0138	2.31	6.6462	6.6449	135	135	100
1M2F-11_A	T0138TS427_2	T0138	2.35	6.3648	6.3816	135	135	100
1M2F-11_A	T0138TS429_1	T0138	2.96	5.3331	5.4170	135	135	100
1M2F-11_A	T0138TS429_2	T0138	2.72	4.5828	4.7167	135	135	100
1M2F-11_A	T0138TS429_3	T0138	3.19	4.2076	4.3673	135	135	100
1M2F-11_A	T0138TS429_4	T0138	2.93	4.2076	4.3673	135	135	100
1M2F-11_A	T0138TS429_5	T0138	3.08	3.8324	4.0187	135	135	100
1M2F-11_A	T0138TS437_1	T0138	2.50	6.5714	6.5749	135	125	92.5925925925926
1M2F-11_A	T0138TS437_2	T0138	2.77	5.2069	5.2991	135	120	88.8888888888889
1M2F-11_A	T0138TS437_3	T0138	2.75	2.7535	3.0243	135	120	88.8888888888889
1M2F-11_A	T0138TS447_1	T0138	2.08	7.1549	7.1209	135	127	94.0740740740741
1M2F-11_A	T0138TS448_1	T0138	2.68	5.8021	5.8553	135	135	100
1M2F-11_A	T0138TS450_1	T0138	2.34	6.2710	6.2939	135	135	100
1M2F-11_A	T0138TS450_2u	T0138	1.98	7.3020	7.2586	135	114	84.4444444444444
1M2F-11_A	T0138TS450_3u	T0138	1.98	7.3020	7.2586	135	114	84.4444444444444
1M2F-11_A	T0138TS450_4	T0138	2.39	5.9897	6.0307	135	135	100
1M2F-11_A	T0138TS450_5u	T0138	2.42	5.5573	5.6264	135	117	86.6666666666667
1M2F-11_A	T0138TS453_1	T0138	2.97	6.9276	6.9082	135	135	100
1M2F-11_A	T0138TS464_1	T0138	2.05	6.2710	6.2939	135	135	100
1M2F-11_A	T0138TS464_2	T0138	1.99	7.4511	7.3981	135	115	85.1851851851852
1M2F-11_A	T0138TS464_3	T0138	2.52	6.0835	6.1184	135	135	100
1M2F-11_A	T0138TS464_4	T0138	2.28	6.4586	6.4694	135	135	100
1M2F-11_A	T0138TS464_5	T0138	2.39	6.4586	6.4694	135	135	100
1M2F-11_A	T0138TS475_1	T0138	2.57	6.2706	6.2935	135	131	97.037037037037
1M2F-11_A	T0138TS505_1	T0138	2.39	6.8426	6.8286	135	120	88.8888888888889
1M2F-11_A	T0138TS513_1	T0138	2.30	6.6181	6.6186	135	126	93.3333333333333
1M2F-11_A	T0138TS516_1u	T0138	2.20	6.6083	6.6094	135	130	96.2962962962963
1M2F-11_A	T0138TS517_1	T0138	2.33	6.8079	6.7962	135	128	94.8148148148148
1M2F-11_A	T0138TS532_1	T0138	2.41	6.4586	6.4694	135	135	100
1M2F-12_A	1M2F-13_A	T0138	1.58	8.6159	8.4885	135	135	100
1M2F-12_A	1M2F-14_A	T0138	1.10	8.9910	8.8397	135	135	100
1M2F-12_A	1M2F-15_A	T0138	0.80	9.2724	9.1032	135	135	100
1M2F-12_A	1M2F-16_A	T0138	1.17	8.8972	8.7519	135	135	100
1M2F-12_A	1M2F-17_A	T0138	1.05	8.9910	8.8397	135	135	100
1M2F-12_A	1M2F-18_A	T0138	0.99	9.1786	9.0154	135	135	100
1M2F-12_A	1M2F-19_A	T0138	1.21	8.9910	8.8397	135	135	100
1M2F-12_A	1M2F-1_A	T0138	1.37	8.6159	8.4885	135	135	100
1M2F-12_A	1M2F-20_A	T0138	1.26	8.8972	8.7519	135	135	100
1M2F-12_A	1M2F-21_A	T0138	1.17	8.8972	8.7519	135	135	100
1M2F-12_A	1M2F-22_A	T0138	1.43	8.7097	8.5763	135	135	100
1M2F-12_A	1M2F-23_A	T0138	1.20	9.0848	8.9276	135	135	100
1M2F-12_A	1M2F-24_A	T0138	1.09	9.0848	8.9276	135	135	100
1M2F-12_A	1M2F-25_A	T0138	1.18	8.8034	8.6641	135	135	100
1M2F-12_A	1M2F-2_A	T0138	1.09	9.1786	9.0154	135	135	100
1M2F-12_A	1M2F-3_A	T0138	1.72	8.7097	8.5763	135	135	100
1M2F-12_A	1M2F-4_A	T0138	1.64	8.3345	8.2251	135	135	100
1M2F-12_A	1M2F-5_A	T0138	1.44	8.7097	8.5763	135	135	100
1M2F-12_A	1M2F-6_A	T0138	1.31	8.8034	8.6641	135	135	100
1M2F-12_A	1M2F-7_A	T0138	1.18	8.9910	8.8397	135	135	100
1M2F-12_A	1M2F-8_A	T0138	1.11	9.1786	9.0154	135	135	100
1M2F-12_A	1M2F-9_A	T0138	1.50	8.6159	8.4885	135	135	100
1M2F-12_A	T0138AL015_1	T0138	2.95	2.9445	3.1990	135	130	96.2962962962963
1M2F-12_A	T0138AL025_1	T0138	2.14	6.8914	6.8743	135	105	77.7777777777778
1M2F-12_A	T0138AL025_2	T0138	2.74	3.8445	4.0299	135	100	74.0740740740741
1M2F-12_A	T0138AL025_3	T0138	3.13	3.5275	3.7362	135	94	69.6296296296296
1M2F-12_A	T0138AL025_4	T0138	2.23	7.0148	6.9898	135	110	81.4814814814815
1M2F-12_A	T0138AL025_5_1	T0138	2.25	4.4322	4.5764	135	54	40
1M2F-12_A	T0138AL025_5_2	T0138	2.86	-0.0663	0.6881	135	67	49.6296296296296
1M2F-12_A	T0138AL032_1	T0138	2.14	-1.8889	0.0216	135	135	100
1M2F-12_A	T0138AL041_4	T0138	2.34	6.7867	6.7763	135	121	89.6296296296296
1M2F-12_A	T0138AL041_5	T0138	2.34	6.7867	6.7763	135	121	89.6296296296296
1M2F-12_A	T0138AL044_1	T0138	2.67	1.5031	1.9080	135	121	89.6296296296296
1M2F-12_A	T0138AL054_2	T0138	3.17	0.3621	0.9851	135	135	100
1M2F-12_A	T0138AL054_3	T0138	2.91	0.5497	1.1257	135	135	100
1M2F-12_A	T0138AL054_4	T0138	2.91	0.4559	1.0547	135	135	100
1M2F-12_A	T0138AL054_5	T0138	2.20	-0.6696	0.3464	135	135	100
1M2F-12_A	T0138AL056_1	T0138	2.08	6.0580	6.0946	135	82	60.7407407407407
1M2F-12_A	T0138AL064_1	T0138	2.87	6.0802	6.1153	135	115	85.1851851851852
1M2F-12_A	T0138AL078_1	T0138	2.36	6.5835	6.5862	135	121	89.6296296296296
1M2F-12_A	T0138AL144_1	T0138	2.37	6.9376	6.9175	135	113	83.7037037037037
1M2F-12_A	T0138AL144_2	T0138	2.40	6.8184	6.8059	135	115	85.1851851851852
1M2F-12_A	T0138AL144_3	T0138	2.30	7.1689	7.1340	135	111	82.2222222222222
1M2F-12_A	T0138AL144_4	T0138	2.81	5.3917	5.4717	135	114	84.4444444444444
1M2F-12_A	T0138AL144_5	T0138	2.97	2.4072	2.7094	135	111	82.2222222222222
1M2F-12_A	T0138AL331_1	T0138	2.60	5.9407	5.9849	135	134	99.2592592592593
1M2F-12_A	T0138AL359_1	T0138	2.40	7.0791	7.0499	135	123	91.1111111111111
1M2F-12_A	T0138AL397_1_1	T0138	1.87	-1.7437	0.0354	135	63	46.6666666666667
1M2F-12_A	T0138AL397_1_2	T0138	2.01	-0.9087	0.2423	135	55	40.7407407407407
1M2F-12_A	T0138AL397_2	T0138	2.93	-0.4302	0.4695	135	57	42.2222222222222
1M2F-12_A	T0138AL400_1	T0138	2.35	-0.8701	0.2577	135	114	84.4444444444444
1M2F-12_A	T0138AL435_1	T0138	2.25	7.0470	7.0199	135	120	88.8888888888889
1M2F-12_A	T0138AL441_1	T0138	2.29	6.7491	6.7411	135	109	80.7407407407407
1M2F-12_A	T0138AL470_1	T0138	2.55	6.6553	6.6534	135	116	85.9259259259259
1M2F-12_A	T0138AL476_1	T0138	2.18	6.8649	6.8495	135	116	85.9259259259259
1M2F-12_A	T0138DR020_1	T0138	no_data	no_data	no_data	135	no_data	no_data
1M2F-12_A	T0138DR068_1	T0138	no_data	no_data	no_data	135	no_data	no_data
1M2F-12_A	T0138DR355_1	T0138	no_data	no_data	no_data	135	no_data	no_data
1M2F-12_A	T0138DR355_2	T0138	no_data	no_data	no_data	135	no_data	no_data
1M2F-12_A	T0138DR355_4	T0138	no_data	no_data	no_data	135	no_data	no_data
1M2F-12_A	T0138DR454_1	T0138	no_data	no_data	no_data	135	no_data	no_data
1M2F-12_A	T0138DR454_2	T0138	no_data	no_data	no_data	135	no_data	no_data
1M2F-12_A	T0138DR454_3	T0138	no_data	no_data	no_data	135	no_data	no_data
1M2F-12_A	T0138RR020_1	T0138	no_data	no_data	no_data	135	no_data	no_data
1M2F-12_A	T0138RR022_1	T0138	no_data	no_data	no_data	135	no_data	no_data
1M2F-12_A	T0138RR131_1	T0138	no_data	no_data	no_data	135	no_data	no_data
1M2F-12_A	T0138RR397_1	T0138	no_data	no_data	no_data	135	no_data	no_data
1M2F-12_A	T0138SS001_1	T0138	no_data	no_data	no_data	135	no_data	no_data
1M2F-12_A	T0138SS007_1	T0138	no_data	no_data	no_data	135	no_data	no_data
1M2F-12_A	T0138SS020_1	T0138	no_data	no_data	no_data	135	no_data	no_data
1M2F-12_A	T0138SS023_1	T0138	no_data	no_data	no_data	135	no_data	no_data
1M2F-12_A	T0138SS032_1	T0138	no_data	no_data	no_data	135	no_data	no_data
1M2F-12_A	T0138SS041_1	T0138	no_data	no_data	no_data	135	no_data	no_data
1M2F-12_A	T0138SS041_2	T0138	no_data	no_data	no_data	135	no_data	no_data
1M2F-12_A	T0138SS044_1	T0138	no_data	no_data	no_data	135	no_data	no_data
1M2F-12_A	T0138SS044_2	T0138	no_data	no_data	no_data	135	no_data	no_data
1M2F-12_A	T0138SS054_1	T0138	no_data	no_data	no_data	135	no_data	no_data
1M2F-12_A	T0138SS054_2	T0138	no_data	no_data	no_data	135	no_data	no_data
1M2F-12_A	T0138SS054_3	T0138	no_data	no_data	no_data	135	no_data	no_data
1M2F-12_A	T0138SS054_4	T0138	no_data	no_data	no_data	135	no_data	no_data
1M2F-12_A	T0138SS055_1	T0138	no_data	no_data	no_data	135	no_data	no_data
1M2F-12_A	T0138SS056_1	T0138	no_data	no_data	no_data	135	no_data	no_data
1M2F-12_A	T0138SS068_1	T0138	no_data	no_data	no_data	135	no_data	no_data
1M2F-12_A	T0138SS069_1	T0138	no_data	no_data	no_data	135	no_data	no_data
1M2F-12_A	T0138SS072_1	T0138	no_data	no_data	no_data	135	no_data	no_data
1M2F-12_A	T0138SS100_1	T0138	no_data	no_data	no_data	135	no_data	no_data
1M2F-12_A	T0138SS100_2	T0138	no_data	no_data	no_data	135	no_data	no_data
1M2F-12_A	T0138SS108_1	T0138	no_data	no_data	no_data	135	no_data	no_data
1M2F-12_A	T0138SS131_1	T0138	no_data	no_data	no_data	135	no_data	no_data
1M2F-12_A	T0138SS137_1	T0138	no_data	no_data	no_data	135	no_data	no_data
1M2F-12_A	T0138SS254_1	T0138	no_data	no_data	no_data	135	no_data	no_data
1M2F-12_A	T0138SS266_1	T0138	no_data	no_data	no_data	135	no_data	no_data
1M2F-12_A	T0138SS270_1	T0138	no_data	no_data	no_data	135	no_data	no_data
1M2F-12_A	T0138SS273_1	T0138	no_data	no_data	no_data	135	no_data	no_data
1M2F-12_A	T0138SS356_1	T0138	no_data	no_data	no_data	135	no_data	no_data
1M2F-12_A	T0138SS357_1	T0138	no_data	no_data	no_data	135	no_data	no_data
1M2F-12_A	T0138SS389_1	T0138	no_data	no_data	no_data	135	no_data	no_data
1M2F-12_A	T0138SS393_1	T0138	no_data	no_data	no_data	135	no_data	no_data
1M2F-12_A	T0138SS393_2	T0138	no_data	no_data	no_data	135	no_data	no_data
1M2F-12_A	T0138SS396_1	T0138	no_data	no_data	no_data	135	no_data	no_data
1M2F-12_A	T0138SS404_1	T0138	no_data	no_data	no_data	135	no_data	no_data
1M2F-12_A	T0138SS420_1	T0138	no_data	no_data	no_data	135	no_data	no_data
1M2F-12_A	T0138SS442_1	T0138	no_data	no_data	no_data	135	no_data	no_data
1M2F-12_A	T0138SS449_1	T0138	no_data	no_data	no_data	135	no_data	no_data
1M2F-12_A	T0138SS463_1	T0138	no_data	no_data	no_data	135	no_data	no_data
1M2F-12_A	T0138SS474_1	T0138	no_data	no_data	no_data	135	no_data	no_data
1M2F-12_A	T0138SS517_1	T0138	no_data	no_data	no_data	135	no_data	no_data
1M2F-12_A	T0138SS531_1	T0138	no_data	no_data	no_data	135	no_data	no_data
1M2F-12_A	T0138SS531_2	T0138	no_data	no_data	no_data	135	no_data	no_data
1M2F-12_A	T0138SS531_3	T0138	no_data	no_data	no_data	135	no_data	no_data
1M2F-12_A	T0138SS531_4	T0138	no_data	no_data	no_data	135	no_data	no_data
1M2F-12_A	T0138SS531_5	T0138	no_data	no_data	no_data	135	no_data	no_data
1M2F-12_A	T0138TS001_1	T0138	3.17	6.0835	6.1184	135	135	100
1M2F-12_A	T0138TS002_1	T0138	2.57	5.9897	6.0307	135	135	100
1M2F-12_A	T0138TS002_2	T0138	2.88	4.7704	4.8916	135	135	100
1M2F-12_A	T0138TS002_3	T0138	2.59	5.8959	5.9430	135	135	100
1M2F-12_A	T0138TS002_4	T0138	2.91	4.7704	4.8916	135	135	100
1M2F-12_A	T0138TS002_5	T0138	2.38	6.5524	6.5571	135	135	100
1M2F-12_A	T0138TS006_1	T0138	2.64	6.2710	6.2939	135	135	100
1M2F-12_A	T0138TS007_1	T0138	1.99	-0.9666	0.2200	135	65	48.1481481481481
1M2F-12_A	T0138TS007_2	T0138	2.66	1.5681	1.9642	135	98	72.5925925925926
1M2F-12_A	T0138TS007_3	T0138	2.78	2.3444	2.6528	135	113	83.7037037037037
1M2F-12_A	T0138TS007_4	T0138	2.71	2.7041	2.9792	135	27	20
1M2F-12_A	T0138TS007_5	T0138	3.25	2.0858	2.4205	135	122	90.3703703703704
1M2F-12_A	T0138TS008_1	T0138	2.69	5.9897	6.0307	135	135	100
1M2F-12_A	T0138TS010_1	T0138	2.47	6.9276	6.9082	135	135	100
1M2F-12_A	T0138TS010_2	T0138	2.74	6.5524	6.5571	135	135	100
1M2F-12_A	T0138TS010_3	T0138	2.28	5.7083	5.7676	135	135	100
1M2F-12_A	T0138TS010_4	T0138	2.47	5.8959	5.9430	135	135	100
1M2F-12_A	T0138TS010_5	T0138	2.62	5.5207	5.5923	135	135	100
1M2F-12_A	T0138TS011_1	T0138	3.07	2.2380	2.5569	135	135	100
1M2F-12_A	T0138TS012_1	T0138	2.30	5.1455	5.2418	135	135	100
1M2F-12_A	T0138TS012_2	T0138	2.35	5.2393	5.3294	135	135	100
1M2F-12_A	T0138TS012_3	T0138	2.36	5.2393	5.3294	135	135	100
1M2F-12_A	T0138TS012_4	T0138	2.12	4.0200	4.1929	135	135	100
1M2F-12_A	T0138TS012_5	T0138	2.83	4.4890	4.6293	135	135	100
1M2F-12_A	T0138TS014_1	T0138	2.74	7.0376	7.0112	135	131	97.037037037037
1M2F-12_A	T0138TS014_2	T0138	2.68	5.0959	5.1954	135	107	79.2592592592593
1M2F-12_A	T0138TS014_3	T0138	2.67	1.2062	1.6549	135	135	100
1M2F-12_A	T0138TS014_4	T0138	2.68	5.1502	5.2461	135	128	94.8148148148148
1M2F-12_A	T0138TS014_5	T0138	1.79	-0.4988	0.4324	135	72	53.3333333333333
1M2F-12_A	T0138TS016_1	T0138	2.39	7.1231	7.0911	135	124	91.8518518518518
1M2F-12_A	T0138TS016_2	T0138	2.60	6.7559	6.7475	135	129	95.5555555555556
1M2F-12_A	T0138TS016_3	T0138	2.59	6.3222	6.3417	135	126	93.3333333333333
1M2F-12_A	T0138TS016_4	T0138	2.46	6.5154	6.5224	135	128	94.8148148148148
1M2F-12_A	T0138TS016_5	T0138	2.21	4.0775	4.2463	135	128	94.8148148148148
1M2F-12_A	T0138TS020_1	T0138	2.12	6.6129	6.6137	135	128	94.8148148148148
1M2F-12_A	T0138TS021_1	T0138	2.28	-1.0448	0.1919	135	135	100
1M2F-12_A	T0138TS024_1	T0138	2.33	6.2710	6.2939	135	135	100
1M2F-12_A	T0138TS028_1	T0138	2.19	6.9141	6.8955	135	126	93.3333333333333
1M2F-12_A	T0138TS028_2	T0138	2.28	7.1114	7.0802	135	126	93.3333333333333
1M2F-12_A	T0138TS028_3	T0138	2.27	7.1114	7.0802	135	126	93.3333333333333
1M2F-12_A	T0138TS028_4	T0138	2.25	7.3087	7.2648	135	126	93.3333333333333
1M2F-12_A	T0138TS028_5	T0138	2.40	7.0127	6.9878	135	126	93.3333333333333
1M2F-12_A	T0138TS029_1	T0138	2.93	6.1773	6.2061	135	135	100
1M2F-12_A	T0138TS038_1	T0138	2.45	6.1314	6.1632	135	116	85.9259259259259
1M2F-12_A	T0138TS038_2	T0138	2.69	5.7149	5.7738	135	118	87.4074074074074
1M2F-12_A	T0138TS038_3	T0138	2.61	5.3808	5.4615	135	125	92.5925925925926
1M2F-12_A	T0138TS038_4	T0138	2.37	6.9899	6.9665	135	121	89.6296296296296
1M2F-12_A	T0138TS038_5	T0138	2.36	6.5835	6.5862	135	121	89.6296296296296
1M2F-12_A	T0138TS039_1	T0138	2.69	5.9897	6.0307	135	135	100
1M2F-12_A	T0138TS039_2	T0138	2.54	6.0835	6.1184	135	135	100
1M2F-12_A	T0138TS039_3	T0138	2.64	5.8959	5.9430	135	135	100
1M2F-12_A	T0138TS039_4	T0138	2.27	5.8021	5.8553	135	135	100
1M2F-12_A	T0138TS039_5	T0138	2.57	6.0835	6.1184	135	135	100
1M2F-12_A	T0138TS040_1	T0138	2.34	6.7168	6.7109	135	126	93.3333333333333
1M2F-12_A	T0138TS040_2	T0138	2.21	7.1689	7.1340	135	111	82.2222222222222
1M2F-12_A	T0138TS040_3	T0138	2.52	6.2229	6.2488	135	132	97.7777777777778
1M2F-12_A	T0138TS040_4	T0138	2.58	7.2100	7.1725	135	126	93.3333333333333
1M2F-12_A	T0138TS040_5	T0138	2.29	7.0791	7.0499	135	123	91.1111111111111
1M2F-12_A	T0138TS041_1	T0138	2.53	6.2710	6.2939	135	135	100
1M2F-12_A	T0138TS041_2	T0138	2.29	6.4586	6.4694	135	135	100
1M2F-12_A	T0138TS041_3	T0138	2.89	4.6766	4.8041	135	135	100
1M2F-12_A	T0138TS041_4	T0138	2.49	6.5524	6.5571	135	135	100
1M2F-12_A	T0138TS041_5	T0138	2.21	6.4586	6.4694	135	135	100
1M2F-12_A	T0138TS045_1	T0138	2.69	5.9897	6.0307	135	135	100
1M2F-12_A	T0138TS045_2	T0138	2.64	5.8959	5.9430	135	135	100
1M2F-12_A	T0138TS045_3	T0138	2.54	6.0835	6.1184	135	135	100
1M2F-12_A	T0138TS045_4	T0138	2.27	5.8021	5.8553	135	135	100
1M2F-12_A	T0138TS045_5	T0138	2.57	6.0835	6.1184	135	135	100
1M2F-12_A	T0138TS046_1	T0138	2.33	5.8769	5.9252	135	125	92.5925925925926
1M2F-12_A	T0138TS046_2	T0138	2.56	-1.0371	0.1946	135	121	89.6296296296296
1M2F-12_A	T0138TS046_3	T0138	2.66	6.6645	6.6619	135	127	94.0740740740741
1M2F-12_A	T0138TS046_4	T0138	2.38	-0.8071	0.2841	135	129	95.5555555555556
1M2F-12_A	T0138TS046_5	T0138	2.19	-0.1976	0.6052	135	119	88.1481481481482
1M2F-12_A	T0138TS047_1	T0138	2.23	6.6462	6.6449	135	135	100
1M2F-12_A	T0138TS047_2	T0138	2.32	6.3648	6.3816	135	135	100
1M2F-12_A	T0138TS050_1	T0138	2.42	5.1455	5.2418	135	135	100
1M2F-12_A	T0138TS050_2	T0138	2.06	-0.4820	0.4414	135	135	100
1M2F-12_A	T0138TS050_3	T0138	2.74	-1.7013	0.0405	135	135	100
1M2F-12_A	T0138TS050_4	T0138	2.38	-1.6075	0.0534	135	135	100
1M2F-12_A	T0138TS050_5	T0138	2.22	6.8338	6.8204	135	135	100
1M2F-12_A	T0138TS051_1	T0138	2.82	-0.4820	0.4414	135	135	100
1M2F-12_A	T0138TS051_2	T0138	2.80	0.9249	1.4222	135	135	100
1M2F-12_A	T0138TS051_3	T0138	2.51	-0.3882	0.4929	135	135	100
1M2F-12_A	T0138TS051_4	T0138	2.72	1.8628	2.2223	135	135	100
1M2F-12_A	T0138TS051_5	T0138	3.05	2.4256	2.7261	135	135	100
1M2F-12_A	T0138TS052_1	T0138	2.75	-1.2324	0.1334	135	135	100
1M2F-12_A	T0138TS052_2	T0138	2.63	-1.7013	0.0405	135	135	100
1M2F-12_A	T0138TS052_3	T0138	2.52	-0.9510	0.2259	135	135	100
1M2F-12_A	T0138TS052_4	T0138	2.60	-1.1386	0.1611	135	135	100
1M2F-12_A	T0138TS052_5	T0138	2.57	-0.7634	0.3033	135	135	100
1M2F-12_A	T0138TS053_1	T0138	2.82	0.3621	0.9851	135	135	100
1M2F-12_A	T0138TS053_2	T0138	2.40	-0.3882	0.4929	135	135	100
1M2F-12_A	T0138TS053_3	T0138	2.72	-0.3882	0.4929	135	135	100
1M2F-12_A	T0138TS053_4	T0138	2.37	-1.2324	0.1334	135	135	100
1M2F-12_A	T0138TS065_1	T0138	2.17	-1.9819	0.0152	135	54	40
1M2F-12_A	T0138TS065_2_1	T0138	2.64	0.1587	0.8395	135	51	37.7777777777778
1M2F-12_A	T0138TS065_2_2	T0138	2.41	1.6235	2.0124	135	26	19.2592592592593
1M2F-12_A	T0138TS065_3_1	T0138	2.64	0.1587	0.8395	135	51	37.7777777777778
1M2F-12_A	T0138TS065_3_2	T0138	2.78	-1.0677	0.1841	135	29	21.4814814814815
1M2F-12_A	T0138TS065_4_1	T0138	2.64	0.1587	0.8395	135	51	37.7777777777778
1M2F-12_A	T0138TS065_4_2	T0138	nan	-4.9873	-0.0000	135	25	18.5185185185185
1M2F-12_A	T0138TS065_5_1	T0138	2.64	0.1587	0.8395	135	51	37.7777777777778
1M2F-12_A	T0138TS065_5_2	T0138	2.37	1.7678	2.1386	135	19	14.0740740740741
1M2F-12_A	T0138TS067_1	T0138	2.45	6.1314	6.1632	135	116	85.9259259259259
1M2F-12_A	T0138TS070_1	T0138	2.45	6.1314	6.1632	135	116	85.9259259259259
1M2F-12_A	T0138TS070_2	T0138	2.25	6.1251	6.1573	135	124	91.8518518518518
1M2F-12_A	T0138TS070_3	T0138	2.67	5.6837	5.7446	135	127	94.0740740740741
1M2F-12_A	T0138TS070_4	T0138	3.17	4.6696	4.7976	135	123	91.1111111111111
1M2F-12_A	T0138TS070_5	T0138	2.36	6.7240	6.7176	135	113	83.7037037037037
1M2F-12_A	T0138TS071_1	T0138	2.45	6.1314	6.1632	135	116	85.9259259259259
1M2F-12_A	T0138TS071_2	T0138	2.47	6.3247	6.3440	135	124	91.8518518518518
1M2F-12_A	T0138TS071_3	T0138	2.67	5.6837	5.7446	135	127	94.0740740740741
1M2F-12_A	T0138TS071_4	T0138	2.22	6.4624	6.4729	135	131	97.037037037037
1M2F-12_A	T0138TS071_5	T0138	2.99	4.4914	4.6315	135	120	88.8888888888889
1M2F-12_A	T0138TS080_1	T0138	3.21	-1.5137	0.0690	135	135	100
1M2F-12_A	T0138TS084_1	T0138	2.54	4.9834	5.0904	135	132	97.7777777777778
1M2F-12_A	T0138TS086_1	T0138	1.75	4.8926	5.0056	135	48	35.5555555555556
1M2F-12_A	T0138TS086_2_1	T0138	1.75	4.8926	5.0056	135	48	35.5555555555556
1M2F-12_A	T0138TS086_2_2	T0138	2.11	-1.6434	0.0482	135	68	50.3703703703704
1M2F-12_A	T0138TS086_3_1	T0138	1.73	5.0501	5.1527	135	50	37.037037037037
1M2F-12_A	T0138TS086_3_2	T0138	2.97	-1.0552	0.1883	135	40	29.6296296296296
1M2F-12_A	T0138TS086_3_3	T0138	1.68	1.4053	1.8239	135	15	11.1111111111111
1M2F-12_A	T0138TS086_4	T0138	2.70	-0.1561	0.6310	135	116	85.9259259259259
1M2F-12_A	T0138TS086_5_1	T0138	2.96	-0.7825	0.2948	135	57	42.2222222222222
1M2F-12_A	T0138TS086_5_2	T0138	2.97	-1.0552	0.1883	135	40	29.6296296296296
1M2F-12_A	T0138TS086_5_3	T0138	1.68	1.4053	1.8239	135	15	11.1111111111111
1M2F-12_A	T0138TS093_1	T0138	2.34	6.6462	6.6449	135	135	100
1M2F-12_A	T0138TS093_2	T0138	2.07	6.4586	6.4694	135	135	100
1M2F-12_A	T0138TS096_1	T0138	2.34	7.3853	7.3366	135	111	82.2222222222222
1M2F-12_A	T0138TS099_1	T0138	2.26	6.2847	6.3066	135	93	68.8888888888889
1M2F-12_A	T0138TS099_2	T0138	2.19	6.3665	6.3832	135	131	97.037037037037
1M2F-12_A	T0138TS100_1	T0138	2.41	6.0760	6.1114	135	127	94.0740740740741
1M2F-12_A	T0138TS100_2	T0138	2.15	6.7699	6.7606	135	125	92.5925925925926
1M2F-12_A	T0138TS100_3	T0138	2.33	5.9237	5.9690	135	122	90.3703703703704
1M2F-12_A	T0138TS100_4	T0138	2.23	5.2855	5.3725	135	114	84.4444444444444
1M2F-12_A	T0138TS100_5	T0138	2.31	6.2444	6.2690	135	99	73.3333333333333
1M2F-12_A	T0138TS105_1	T0138	2.12	6.9376	6.9175	135	113	83.7037037037037
1M2F-12_A	T0138TS108_1	T0138	2.68	-0.6514	0.3552	135	133	98.5185185185185
1M2F-12_A	T0138TS108_2	T0138	3.45	1.1312	1.5921	135	134	99.2592592592593
1M2F-12_A	T0138TS110_1	T0138	2.73	6.5620	6.5661	135	129	95.5555555555556
1M2F-12_A	T0138TS110_2	T0138	2.35	6.2236	6.2495	135	134	99.2592592592593
1M2F-12_A	T0138TS110_3	T0138	2.42	6.1293	6.1613	135	134	99.2592592592593
1M2F-12_A	T0138TS110_4	T0138	2.30	6.9235	6.9043	135	124	91.8518518518518
1M2F-12_A	T0138TS110_5	T0138	2.45	7.3106	7.2667	135	119	88.1481481481482
1M2F-12_A	T0138TS112_1	T0138	2.50	6.1275	6.1596	135	132	97.7777777777778
1M2F-12_A	T0138TS112_2	T0138	3.00	0.3621	0.9851	135	135	100
1M2F-12_A	T0138TS112_3	T0138	2.80	6.2229	6.2488	135	132	97.7777777777778
1M2F-12_A	T0138TS112_4	T0138	2.61	5.3331	5.4170	135	135	100
1M2F-12_A	T0138TS112_5	T0138	2.86	2.4256	2.7261	135	135	100
1M2F-12_A	T0138TS132_1	T0138	2.83	-1.0448	0.1919	135	135	100
1M2F-12_A	T0138TS135_1	T0138	2.73	5.7739	5.8290	135	123	91.1111111111111
1M2F-12_A	T0138TS135_2	T0138	2.90	4.0495	4.2203	135	75	55.5555555555556
1M2F-12_A	T0138TS135_3	T0138	2.86	3.1174	3.3578	135	59	43.7037037037037
1M2F-12_A	T0138TS135_4	T0138	2.61	-0.9940	0.2099	135	94	69.6296296296296
1M2F-12_A	T0138TS135_5	T0138	2.18	-1.0737	0.1820	135	113	83.7037037037037
1M2F-12_A	T0138TS136_2	T0138	3.17	0.3621	0.9851	135	135	100
1M2F-12_A	T0138TS136_3	T0138	2.91	0.5497	1.1257	135	135	100
1M2F-12_A	T0138TS136_4	T0138	2.91	0.4559	1.0547	135	135	100
1M2F-12_A	T0138TS136_5	T0138	2.20	-0.6696	0.3464	135	135	100
1M2F-12_A	T0138TS138_1	T0138	2.82	0.3621	0.9851	135	135	100
1M2F-12_A	T0138TS138_2	T0138	2.40	-0.3882	0.4929	135	135	100
1M2F-12_A	T0138TS138_3	T0138	2.72	-0.3882	0.4929	135	135	100
1M2F-12_A	T0138TS138_4	T0138	2.37	-1.2324	0.1334	135	135	100
1M2F-12_A	T0138TS139_1	T0138	2.75	-1.2324	0.1334	135	135	100
1M2F-12_A	T0138TS139_2	T0138	2.63	-1.7013	0.0405	135	135	100
1M2F-12_A	T0138TS139_3	T0138	2.52	-0.9510	0.2259	135	135	100
1M2F-12_A	T0138TS139_4	T0138	2.60	-1.1386	0.1611	135	135	100
1M2F-12_A	T0138TS139_5	T0138	2.57	-0.7634	0.3033	135	135	100
1M2F-12_A	T0138TS140_1	T0138	2.82	-0.4820	0.4414	135	135	100
1M2F-12_A	T0138TS140_2	T0138	2.80	0.9249	1.4222	135	135	100
1M2F-12_A	T0138TS140_3	T0138	2.51	-0.3882	0.4929	135	135	100
1M2F-12_A	T0138TS140_4	T0138	2.72	1.8628	2.2223	135	135	100
1M2F-12_A	T0138TS140_5	T0138	3.05	2.4256	2.7261	135	135	100
1M2F-12_A	T0138TS142_1	T0138	2.80	-1.2324	0.1334	135	135	100
1M2F-12_A	T0138TS153_1	T0138	2.14	6.4179	6.4312	135	128	94.8148148148148
1M2F-12_A	T0138TS168_1	T0138	2.41	6.5119	6.5192	135	130	96.2962962962963
1M2F-12_A	T0138TS168_2	T0138	2.37	6.6541	6.6523	135	131	97.037037037037
1M2F-12_A	T0138TS168_3	T0138	2.54	5.5635	5.6323	135	134	99.2592592592593
1M2F-12_A	T0138TS168_4	T0138	2.31	6.3654	6.3822	135	133	98.5185185185185
1M2F-12_A	T0138TS168_5	T0138	2.91	1.6243	2.0131	135	133	98.5185185185185
1M2F-12_A	T0138TS169_1	T0138	2.55	0.8565	1.3669	135	42	31.1111111111111
1M2F-12_A	T0138TS169_2	T0138	2.74	1.1605	1.6166	135	47	34.8148148148148
1M2F-12_A	T0138TS169_3	T0138	3.00	0.8360	1.3503	135	33	24.4444444444444
1M2F-12_A	T0138TS169_4	T0138	2.69	2.0463	2.3852	135	91	67.4074074074074
1M2F-12_A	T0138TS169_5	T0138	3.04	1.7401	2.1142	135	89	65.9259259259259
1M2F-12_A	T0138TS170_1	T0138	2.40	6.1773	6.2061	135	135	100
1M2F-12_A	T0138TS180_1	T0138	2.50	6.0835	6.1184	135	135	100
1M2F-12_A	T0138TS183_1	T0138	2.35	7.0791	7.0499	135	123	91.1111111111111
1M2F-12_A	T0138TS188_1	T0138	no_data	no_data	no_data	135	no_data	no_data
1M2F-12_A	T0138TS188_2	T0138	no_data	no_data	no_data	135	no_data	no_data
1M2F-12_A	T0138TS188_3	T0138	no_data	no_data	no_data	135	no_data	no_data
1M2F-12_A	T0138TS189_1	T0138	2.16	7.1793	7.1437	135	116	85.9259259259259
1M2F-12_A	T0138TS189_2	T0138	2.80	-0.8613	0.2614	135	124	91.8518518518518
1M2F-12_A	T0138TS189_3	T0138	2.70	-0.5720	0.3945	135	62	45.9259259259259
1M2F-12_A	T0138TS189_4	T0138	2.55	-1.7922	0.0302	135	134	99.2592592592593
1M2F-12_A	T0138TS189_5	T0138	2.25	0.1587	0.8395	135	51	37.7777777777778
1M2F-12_A	T0138TS194_1	T0138	2.27	7.2948	7.2518	135	121	89.6296296296296
1M2F-12_A	T0138TS194_2	T0138	2.29	6.0426	6.0802	135	77	57.037037037037
1M2F-12_A	T0138TS194_3	T0138	2.23	6.3831	6.3987	135	83	61.4814814814815
1M2F-12_A	T0138TS194_4	T0138	2.11	6.2836	6.3056	135	86	63.7037037037037
1M2F-12_A	T0138TS194_5	T0138	2.17	6.5702	6.5737	135	84	62.2222222222222
1M2F-12_A	T0138TS195_1	T0138	2.21	7.1841	7.1482	135	104	77.037037037037
1M2F-12_A	T0138TS195_2	T0138	2.97	0.3883	1.0044	135	109	80.7407407407407
1M2F-12_A	T0138TS195_3	T0138	2.05	4.3319	4.4830	135	129	95.5555555555556
1M2F-12_A	T0138TS195_4	T0138	2.99	1.1322	1.5929	135	129	95.5555555555556
1M2F-12_A	T0138TS195_5	T0138	2.85	1.7875	2.1559	135	130	96.2962962962963
1M2F-12_A	T0138TS196_1	T0138	2.15	0.5749	1.1450	135	27	20
1M2F-12_A	T0138TS196_2	T0138	3.24	-1.3993	0.0919	135	15	11.1111111111111
1M2F-12_A	T0138TS202_1	T0138	2.53	6.2249	6.2507	135	124	91.8518518518518
1M2F-12_A	T0138TS202_2	T0138	2.66	5.1715	5.2661	135	123	91.1111111111111
1M2F-12_A	T0138TS203_1	T0138	2.28	7.0021	6.9779	135	119	88.1481481481482
1M2F-12_A	T0138TS203_2	T0138	2.90	4.1403	4.3048	135	116	85.9259259259259
1M2F-12_A	T0138TS203_3	T0138	3.02	3.4068	3.6246	135	116	85.9259259259259
1M2F-12_A	T0138TS203_4	T0138	1.96	-1.6324	0.0498	135	98	72.5925925925926
1M2F-12_A	T0138TS203_5	T0138	3.15	-0.3623	0.5076	135	124	91.8518518518518
1M2F-12_A	T0138TS207_1	T0138	2.02	0.7681	1.2961	135	28	20.7407407407407
1M2F-12_A	T0138TS207_2	T0138	2.69	-0.9940	0.2099	135	94	69.6296296296296
1M2F-12_A	T0138TS207_3	T0138	3.39	-3.3772	0.0000	135	29	21.4814814814815
1M2F-12_A	T0138TS207_4	T0138	0.89	-2.7862	0.0001	135	28	20.7407407407407
1M2F-12_A	T0138TS207_5	T0138	2.82	0.1606	0.8407	135	60	44.4444444444444
1M2F-12_A	T0138TS208_1	T0138	2.27	7.2948	7.2518	135	121	89.6296296296296
1M2F-12_A	T0138TS208_2	T0138	2.29	6.0426	6.0802	135	77	57.037037037037
1M2F-12_A	T0138TS208_3	T0138	2.23	6.3831	6.3987	135	83	61.4814814814815
1M2F-12_A	T0138TS208_4	T0138	2.11	6.3597	6.3768	135	85	62.962962962963
1M2F-12_A	T0138TS208_5	T0138	2.17	6.5702	6.5737	135	84	62.2222222222222
1M2F-12_A	T0138TS209_1	T0138	2.13	6.1721	6.2013	135	84	62.2222222222222
1M2F-12_A	T0138TS209_2	T0138	2.29	6.0426	6.0802	135	77	57.037037037037
1M2F-12_A	T0138TS209_3	T0138	2.17	6.5702	6.5737	135	84	62.2222222222222
1M2F-12_A	T0138TS209_4	T0138	2.11	6.2836	6.3056	135	86	63.7037037037037
1M2F-12_A	T0138TS209_5	T0138	2.23	6.3831	6.3987	135	83	61.4814814814815
1M2F-12_A	T0138TS214_1	T0138	2.35	5.6145	5.6799	135	135	100
1M2F-12_A	T0138TS221_1	T0138	2.69	5.1311	5.2283	135	115	85.1851851851852
1M2F-12_A	T0138TS221_2	T0138	2.34	7.0916	7.0616	135	121	89.6296296296296
1M2F-12_A	T0138TS221_3	T0138	2.21	7.1637	7.1292	135	118	87.4074074074074
1M2F-12_A	T0138TS221_4	T0138	2.32	7.5785	7.5174	135	113	83.7037037037037
1M2F-12_A	T0138TS221_5	T0138	2.30	5.8517	5.9017	135	69	51.1111111111111
1M2F-12_A	T0138TS222_1	T0138	3.05	5.8959	5.9430	135	135	100
1M2F-12_A	T0138TS222_2	T0138	2.69	5.9897	6.0307	135	135	100
1M2F-12_A	T0138TS223_1	T0138	2.55	6.5551	6.5596	135	133	98.5185185185185
1M2F-12_A	T0138TS224_1	T0138	2.24	6.2710	6.2939	135	135	100
1M2F-12_A	T0138TS226_1	T0138	2.35	7.0791	7.0499	135	123	91.1111111111111
1M2F-12_A	T0138TS226_2	T0138	2.34	7.1231	7.0911	135	124	91.8518518518518
1M2F-12_A	T0138TS226_3	T0138	2.33	6.3681	6.3847	135	129	95.5555555555556
1M2F-12_A	T0138TS226_4	T0138	2.76	5.0787	5.1794	135	132	97.7777777777778
1M2F-12_A	T0138TS226_5	T0138	2.74	7.0376	7.0112	135	131	97.037037037037
1M2F-12_A	T0138TS228_1	T0138	2.64	6.0278	6.0663	135	128	94.8148148148148
1M2F-12_A	T0138TS228_2	T0138	2.89	5.9303	5.9752	135	128	94.8148148148148
1M2F-12_A	T0138TS229_1	T0138	2.36	6.5835	6.5862	135	121	89.6296296296296
1M2F-12_A	T0138TS229_2	T0138	2.37	6.9899	6.9665	135	121	89.6296296296296
1M2F-12_A	T0138TS229_3	T0138	2.31	6.7491	6.7411	135	109	80.7407407407407
1M2F-12_A	T0138TS229_4	T0138	2.46	4.6800	4.8073	135	130	96.2962962962963
1M2F-12_A	T0138TS229_5	T0138	2.61	5.3808	5.4615	135	125	92.5925925925926
1M2F-12_A	T0138TS230_1	T0138	2.36	7.0470	7.0199	135	120	88.8888888888889
1M2F-12_A	T0138TS230_2	T0138	2.27	7.2402	7.2007	135	115	85.1851851851852
1M2F-12_A	T0138TS230_3	T0138	2.81	5.9254	5.9706	135	124	91.8518518518518
1M2F-12_A	T0138TS230_4	T0138	2.36	5.8743	5.9228	135	123	91.1111111111111
1M2F-12_A	T0138TS230_5	T0138	2.29	6.0751	6.1106	135	123	91.1111111111111
1M2F-12_A	T0138TS231_1	T0138	2.19	7.1492	7.1156	135	120	88.8888888888889
1M2F-12_A	T0138TS231_2	T0138	2.92	4.6958	4.8221	135	120	88.8888888888889
1M2F-12_A	T0138TS231_3	T0138	2.35	6.9337	6.9139	135	122	90.3703703703704
1M2F-12_A	T0138TS231_4	T0138	2.32	7.2580	7.2174	135	113	83.7037037037037
1M2F-12_A	T0138TS231_5	T0138	3.38	2.1605	2.4873	135	112	82.962962962963
1M2F-12_A	T0138TS233_1	T0138	2.34	6.8426	6.8286	135	120	88.8888888888889
1M2F-12_A	T0138TS233_2	T0138	2.82	3.0958	3.3380	135	122	90.3703703703704
1M2F-12_A	T0138TS233_3	T0138	2.39	6.5814	6.5843	135	101	74.8148148148148
1M2F-12_A	T0138TS233_4	T0138	2.59	0.7919	1.3150	135	121	89.6296296296296
1M2F-12_A	T0138TS233_5	T0138	3.09	1.7823	2.1513	135	118	87.4074074074074
1M2F-12_A	T0138TS264_1	T0138	2.26	6.9418	6.9214	135	131	97.037037037037
1M2F-12_A	T0138TS265_1	T0138	2.54	6.6462	6.6449	135	135	100
1M2F-12_A	T0138TS267_1	T0138	2.84	-1.1386	0.1611	135	135	100
1M2F-12_A	T0138TS267_2	T0138	2.25	-1.0448	0.1919	135	135	100
1M2F-12_A	T0138TS267_3	T0138	2.25	-0.5758	0.3925	135	135	100
1M2F-12_A	T0138TS267_4	T0138	2.34	-1.6075	0.0534	135	135	100
1M2F-12_A	T0138TS267_5	T0138	2.75	-1.1386	0.1611	135	135	100
1M2F-12_A	T0138TS270_1	T0138	2.67	-1.5137	0.0690	135	135	100
1M2F-12_A	T0138TS270_2	T0138	2.95	0.1745	0.8505	135	135	100
1M2F-12_A	T0138TS270_3	T0138	2.39	-1.9827	0.0151	135	135	100
1M2F-12_A	T0138TS270_4	T0138	2.23	-1.8889	0.0216	135	135	100
1M2F-12_A	T0138TS282_1	T0138	2.07	7.4742	7.4198	135	118	87.4074074074074
1M2F-12_A	T0138TS282_2	T0138	2.28	7.1049	7.0741	135	119	88.1481481481482
1M2F-12_A	T0138TS283_1	T0138	2.87	0.1422	0.8280	135	117	86.6666666666667
1M2F-12_A	T0138TS286_1	T0138	2.37	6.9899	6.9665	135	121	89.6296296296296
1M2F-12_A	T0138TS288_1	T0138	2.29	6.5583	6.5626	135	131	97.037037037037
1M2F-12_A	T0138TS288_2	T0138	3.00	3.8302	4.0166	135	108	80
1M2F-12_A	T0138TS290_1	T0138	2.69	5.1715	5.2661	135	123	91.1111111111111
1M2F-12_A	T0138TS290_2	T0138	2.37	6.8533	6.8386	135	118	87.4074074074074
1M2F-12_A	T0138TS290_3	T0138	2.63	6.1742	6.2033	135	129	95.5555555555556
1M2F-12_A	T0138TS290_4	T0138	2.10	7.2078	7.1704	135	119	88.1481481481482
1M2F-12_A	T0138TS290_5	T0138	2.32	-0.0805	0.6790	135	118	87.4074074074074
1M2F-12_A	T0138TS291_1	T0138	2.25	6.9235	6.9043	135	124	91.8518518518518
1M2F-12_A	T0138TS291_2	T0138	2.63	6.7028	6.6978	135	117	86.6666666666667
1M2F-12_A	T0138TS291_3	T0138	2.41	-0.9277	0.2348	135	109	80.7407407407407
1M2F-12_A	T0138TS291_4	T0138	2.43	7.0321	7.0060	135	108	80
1M2F-12_A	T0138TS291_5	T0138	2.41	4.9081	5.0201	135	113	83.7037037037037
1M2F-12_A	T0138TS292_1	T0138	2.40	-1.4199	0.0875	135	135	100
1M2F-12_A	T0138TS292_2	T0138	2.95	-1.0448	0.1919	135	135	100
1M2F-12_A	T0138TS292_3	T0138	3.04	0.3621	0.9851	135	135	100
1M2F-12_A	T0138TS292_4	T0138	2.97	0.4559	1.0547	135	135	100
1M2F-12_A	T0138TS292_5	T0138	2.71	0.2683	0.9170	135	135	100
1M2F-12_A	T0138TS300_1	T0138	2.44	7.1357	7.1029	135	122	90.3703703703704
1M2F-12_A	T0138TS300_2	T0138	2.34	6.9787	6.9560	135	123	91.1111111111111
1M2F-12_A	T0138TS300_3	T0138	2.79	5.5197	5.5914	135	122	90.3703703703704
1M2F-12_A	T0138TS300_4	T0138	2.47	5.7707	5.8259	135	121	89.6296296296296
1M2F-12_A	T0138TS300_5	T0138	2.25	6.7239	6.7175	135	124	91.8518518518518
1M2F-12_A	T0138TS301_1	T0138	2.48	6.4586	6.4694	135	135	100
1M2F-12_A	T0138TS309_1	T0138	2.33	6.6381	6.6373	135	120	88.8888888888889
1M2F-12_A	T0138TS309_2	T0138	2.32	7.3106	7.2667	135	119	88.1481481481482
1M2F-12_A	T0138TS309_3	T0138	2.21	7.2672	7.2260	135	118	87.4074074074074
1M2F-12_A	T0138TS309_4	T0138	2.27	6.9684	6.9464	135	109	80.7407407407407
1M2F-12_A	T0138TS309_5	T0138	2.29	7.1347	7.1020	135	116	85.9259259259259
1M2F-12_A	T0138TS314_1	T0138	2.72	-1.0448	0.1919	135	135	100
1M2F-12_A	T0138TS314_2	T0138	2.63	0.2683	0.9170	135	135	100
1M2F-12_A	T0138TS314_3	T0138	2.82	-0.1068	0.6621	135	135	100
1M2F-12_A	T0138TS314_4	T0138	2.54	-0.4820	0.4414	135	135	100
1M2F-12_A	T0138TS314_5	T0138	2.52	-0.3882	0.4929	135	135	100
1M2F-12_A	T0138TS327_1	T0138	2.39	6.3648	6.3816	135	135	100
1M2F-12_A	T0138TS329_1	T0138	2.33	6.9683	6.9463	135	125	92.5925925925926
1M2F-12_A	T0138TS347_1	T0138	2.44	7.2367	7.1975	135	122	90.3703703703704
1M2F-12_A	T0138TS351_1	T0138	2.85	6.1773	6.2061	135	135	100
1M2F-12_A	T0138TS362_1	T0138	2.38	7.1231	7.0911	135	124	91.8518518518518
1M2F-12_A	T0138TS362_2	T0138	2.81	2.3892	2.6932	135	115	85.1851851851852
1M2F-12_A	T0138TS362_3	T0138	2.36	6.8649	6.8495	135	116	85.9259259259259
1M2F-12_A	T0138TS362_4	T0138	2.20	7.2515	7.2113	135	120	88.8888888888889
1M2F-12_A	T0138TS362_5	T0138	2.31	6.9217	6.9026	135	108	80
1M2F-12_A	T0138TS368_1	T0138	2.29	6.5524	6.5571	135	135	100
1M2F-12_A	T0138TS373_1	T0138	2.81	5.2393	5.3294	135	135	100
1M2F-12_A	T0138TS373_2	T0138	2.24	6.2710	6.2939	135	135	100
1M2F-12_A	T0138TS373_3	T0138	2.62	6.1773	6.2061	135	135	100
1M2F-12_A	T0138TS373_4	T0138	2.21	6.5524	6.5571	135	135	100
1M2F-12_A	T0138TS373_5	T0138	2.83	6.3648	6.3816	135	135	100
1M2F-12_A	T0138TS377_1	T0138	2.79	0.8311	1.3464	135	135	100
1M2F-12_A	T0138TS377_2	T0138	2.59	1.3000	1.7341	135	135	100
1M2F-12_A	T0138TS377_3	T0138	2.87	5.1455	5.2418	135	135	100
1M2F-12_A	T0138TS384_1	T0138	2.59	6.2710	6.2939	135	135	100
1M2F-12_A	T0138TS417_1	T0138	2.44	6.2229	6.2488	135	132	97.7777777777778
1M2F-12_A	T0138TS417_2	T0138	2.52	5.3648	5.4465	135	132	97.7777777777778
1M2F-12_A	T0138TS419_1	T0138	2.39	7.0214	6.9959	135	135	100
1M2F-12_A	T0138TS419_2	T0138	2.47	7.1152	7.0837	135	135	100
1M2F-12_A	T0138TS419_3	T0138	2.42	6.7400	6.7326	135	135	100
1M2F-12_A	T0138TS419_4	T0138	2.20	6.7400	6.7326	135	135	100
1M2F-12_A	T0138TS423_1	T0138	2.47	7.0233	6.9977	135	124	91.8518518518518
1M2F-12_A	T0138TS424_1	T0138	3.21	0.2968	0.9375	135	133	98.5185185185185
1M2F-12_A	T0138TS427_1	T0138	2.21	6.8338	6.8204	135	135	100
1M2F-12_A	T0138TS427_2	T0138	2.21	6.6462	6.6449	135	135	100
1M2F-12_A	T0138TS429_1	T0138	2.99	5.3331	5.4170	135	135	100
1M2F-12_A	T0138TS429_2	T0138	2.81	4.6766	4.8041	135	135	100
1M2F-12_A	T0138TS429_3	T0138	3.21	3.7386	3.9317	135	135	100
1M2F-12_A	T0138TS429_4	T0138	2.85	4.3952	4.5419	135	135	100
1M2F-12_A	T0138TS429_5	T0138	3.22	3.8324	4.0187	135	135	100
1M2F-12_A	T0138TS437_1	T0138	2.54	6.4722	6.4820	135	125	92.5925925925926
1M2F-12_A	T0138TS437_2	T0138	2.59	5.0025	5.1082	135	120	88.8888888888889
1M2F-12_A	T0138TS437_3	T0138	3.17	1.6290	2.0172	135	120	88.8888888888889
1M2F-12_A	T0138TS447_1	T0138	2.20	7.0568	7.0291	135	127	94.0740740740741
1M2F-12_A	T0138TS448_1	T0138	2.70	5.9897	6.0307	135	135	100
1M2F-12_A	T0138TS450_1	T0138	2.43	5.7083	5.7676	135	135	100
1M2F-12_A	T0138TS450_2u	T0138	2.16	7.0898	7.0599	135	114	84.4444444444444
1M2F-12_A	T0138TS450_3u	T0138	2.16	7.0898	7.0599	135	114	84.4444444444444
1M2F-12_A	T0138TS450_4	T0138	2.35	5.7083	5.7676	135	135	100
1M2F-12_A	T0138TS450_5u	T0138	2.35	5.7656	5.8211	135	117	86.6666666666667
1M2F-12_A	T0138TS453_1	T0138	2.32	6.7400	6.7326	135	135	100
1M2F-12_A	T0138TS464_1	T0138	2.24	6.0835	6.1184	135	135	100
1M2F-12_A	T0138TS464_2	T0138	2.19	6.8184	6.8059	135	115	85.1851851851852
1M2F-12_A	T0138TS464_3	T0138	2.35	6.0835	6.1184	135	135	100
1M2F-12_A	T0138TS464_4	T0138	2.20	6.6462	6.6449	135	135	100
1M2F-12_A	T0138TS464_5	T0138	2.33	6.2710	6.2939	135	135	100
1M2F-12_A	T0138TS475_1	T0138	2.39	6.8459	6.8317	135	131	97.037037037037
1M2F-12_A	T0138TS505_1	T0138	2.36	7.0470	7.0199	135	120	88.8888888888889
1M2F-12_A	T0138TS513_1	T0138	2.51	6.8154	6.8032	135	126	93.3333333333333
1M2F-12_A	T0138TS516_1u	T0138	2.52	6.5119	6.5192	135	130	96.2962962962963
1M2F-12_A	T0138TS517_1	T0138	2.40	6.5154	6.5224	135	128	94.8148148148148
1M2F-12_A	T0138TS532_1	T0138	2.44	6.3648	6.3816	135	135	100
1M2F-13_A	1M2F-14_A	T0138	2.07	8.4283	8.3129	135	135	100
1M2F-13_A	1M2F-15_A	T0138	1.92	8.7097	8.5763	135	135	100
1M2F-13_A	1M2F-16_A	T0138	1.11	8.8034	8.6641	135	135	100
1M2F-13_A	1M2F-17_A	T0138	1.03	8.8972	8.7519	135	135	100
1M2F-13_A	1M2F-18_A	T0138	1.70	8.7097	8.5763	135	135	100
1M2F-13_A	1M2F-19_A	T0138	0.84	9.0848	8.9276	135	135	100
1M2F-13_A	1M2F-1_A	T0138	1.45	8.5221	8.4007	135	135	100
1M2F-13_A	1M2F-20_A	T0138	1.06	8.9910	8.8397	135	135	100
1M2F-13_A	1M2F-21_A	T0138	1.15	8.7097	8.5763	135	135	100
1M2F-13_A	1M2F-22_A	T0138	1.21	8.8972	8.7519	135	135	100
1M2F-13_A	1M2F-23_A	T0138	1.30	8.8034	8.6641	135	135	100
1M2F-13_A	1M2F-24_A	T0138	1.27	8.8972	8.7519	135	135	100
1M2F-13_A	1M2F-25_A	T0138	1.20	8.7097	8.5763	135	135	100
1M2F-13_A	1M2F-2_A	T0138	1.26	8.8034	8.6641	135	135	100
1M2F-13_A	1M2F-3_A	T0138	1.48	8.4283	8.3129	135	135	100
1M2F-13_A	1M2F-4_A	T0138	1.51	8.6159	8.4885	135	135	100
1M2F-13_A	1M2F-5_A	T0138	1.25	8.8034	8.6641	135	135	100
1M2F-13_A	1M2F-6_A	T0138	1.40	8.4283	8.3129	135	135	100
1M2F-13_A	1M2F-7_A	T0138	1.23	8.8034	8.6641	135	135	100
1M2F-13_A	1M2F-8_A	T0138	1.11	9.0848	8.9276	135	135	100
1M2F-13_A	1M2F-9_A	T0138	1.54	8.6159	8.4885	135	135	100
1M2F-13_A	T0138AL015_1	T0138	3.06	3.4265	3.6429	135	130	96.2962962962963
1M2F-13_A	T0138AL025_1	T0138	1.95	6.6660	6.6634	135	105	77.7777777777778
1M2F-13_A	T0138AL025_2	T0138	2.84	3.8445	4.0299	135	100	74.0740740740741
1M2F-13_A	T0138AL025_3	T0138	2.90	3.1609	3.3979	135	94	69.6296296296296
1M2F-13_A	T0138AL025_4	T0138	2.12	7.0148	6.9898	135	110	81.4814814814815
1M2F-13_A	T0138AL025_5_1	T0138	2.24	3.1494	3.3873	135	54	40
1M2F-13_A	T0138AL025_5_2	T0138	2.57	0.5598	1.1334	135	67	49.6296296296296
1M2F-13_A	T0138AL032_1	T0138	2.47	-2.1703	0.0067	135	135	100
1M2F-13_A	T0138AL041_4	T0138	2.22	7.1932	7.1567	135	121	89.6296296296296
1M2F-13_A	T0138AL041_5	T0138	2.22	7.1932	7.1567	135	121	89.6296296296296
1M2F-13_A	T0138AL044_1	T0138	2.70	1.6047	1.9960	135	121	89.6296296296296
1M2F-13_A	T0138AL054_2	T0138	3.04	0.5497	1.1257	135	135	100
1M2F-13_A	T0138AL054_3	T0138	2.92	0.8311	1.3464	135	135	100
1M2F-13_A	T0138AL054_4	T0138	2.93	0.8311	1.3464	135	135	100
1M2F-13_A	T0138AL054_5	T0138	2.44	-0.7634	0.3033	135	135	100
1M2F-13_A	T0138AL056_1	T0138	2.78	5.9230	5.9683	135	82	60.7407407407407
1M2F-13_A	T0138AL064_1	T0138	2.75	5.3420	5.4252	135	115	85.1851851851852
1M2F-13_A	T0138AL078_1	T0138	2.35	6.0755	6.1109	135	121	89.6296296296296
1M2F-13_A	T0138AL144_1	T0138	2.15	6.4035	6.4178	135	113	83.7037037037037
1M2F-13_A	T0138AL144_2	T0138	2.31	6.8184	6.8059	135	115	85.1851851851852
1M2F-13_A	T0138AL144_3	T0138	2.32	6.9524	6.9314	135	111	82.2222222222222
1M2F-13_A	T0138AL144_4	T0138	2.34	5.8162	5.8685	135	114	84.4444444444444
1M2F-13_A	T0138AL144_5	T0138	3.13	2.1907	2.5144	135	111	82.2222222222222
1M2F-13_A	T0138AL331_1	T0138	2.73	6.4122	6.4259	135	134	99.2592592592593
1M2F-13_A	T0138AL359_1	T0138	2.33	6.3763	6.3923	135	123	91.1111111111111
1M2F-13_A	T0138AL397_1_1	T0138	1.84	-1.5800	0.0577	135	63	46.6666666666667
1M2F-13_A	T0138AL397_1_2	T0138	2.24	0.1762	0.8516	135	55	40.7407407407407
1M2F-13_A	T0138AL397_2	T0138	2.95	-0.4302	0.4695	135	57	42.2222222222222
1M2F-13_A	T0138AL400_1	T0138	2.83	-0.7640	0.3030	135	114	84.4444444444444
1M2F-13_A	T0138AL435_1	T0138	2.20	7.2515	7.2113	135	120	88.8888888888889
1M2F-13_A	T0138AL441_1	T0138	2.29	6.8588	6.8438	135	109	80.7407407407407
1M2F-13_A	T0138AL470_1	T0138	2.43	6.9697	6.9476	135	116	85.9259259259259
1M2F-13_A	T0138AL476_1	T0138	2.19	6.9697	6.9476	135	116	85.9259259259259
1M2F-13_A	T0138DR020_1	T0138	no_data	no_data	no_data	135	no_data	no_data
1M2F-13_A	T0138DR068_1	T0138	no_data	no_data	no_data	135	no_data	no_data
1M2F-13_A	T0138DR355_1	T0138	no_data	no_data	no_data	135	no_data	no_data
1M2F-13_A	T0138DR355_2	T0138	no_data	no_data	no_data	135	no_data	no_data
1M2F-13_A	T0138DR355_4	T0138	no_data	no_data	no_data	135	no_data	no_data
1M2F-13_A	T0138DR454_1	T0138	no_data	no_data	no_data	135	no_data	no_data
1M2F-13_A	T0138DR454_2	T0138	no_data	no_data	no_data	135	no_data	no_data
1M2F-13_A	T0138DR454_3	T0138	no_data	no_data	no_data	135	no_data	no_data
[truncated: 116,341 more rows]
