# Supplementary material for: Addressing the Role of Conformational Diversity in Protein Structure Prediction
Source: PLoS One. 2016 May 9;11(5):e0154923. doi: 10.1371/journal.pone.0154923 (PMC4861349; doi:10.1371/journal.pone.0154923)
Supplement: S1 Dataset — (GZ) [file pone.0154923.s002.gz › Palopoli-Monzon_2016_SI/Structural_alignments/SET_CASP/rmsd_mammoth_T0168.out.cov]

1MKI_A	2OSU_A	T0168	0.60	11.7127	11.3880	299	297	99.3311036789298
1MKI_A	3AGF_A	T0168	0.25	12.2272	11.8697	299	299	100
1MKI_A	3BRM_A	T0168	0.49	12.1911	11.8359	299	280	93.6454849498328
1MKI_A	T0168	T0168	0.22	12.8566	12.4590	299	311	104.013377926421
1MKI_A	T0168AL025_1	T0168	2.85	5.9270	5.9721	299	249	83.2775919732441
1MKI_A	T0168AL025_2	T0168	2.73	-1.4404	0.0832	299	245	81.9397993311037
1MKI_A	T0168AL032_1_1	T0168	2.96	-1.2246	0.1356	299	150	50.1672240802676
1MKI_A	T0168AL032_1_2	T0168	2.41	-1.8007	0.0294	299	177	59.1973244147157
1MKI_A	T0168AL041_2_1	T0168	1.87	-0.8747	0.2559	299	85	28.4280936454849
1MKI_A	T0168AL041_2_2	T0168	2.34	-1.7145	0.0389	299	92	30.7692307692308
1MKI_A	T0168AL041_2_3	T0168	2.19	-0.8747	0.2559	299	85	28.4280936454849
1MKI_A	T0168AL044_1	T0168	2.88	-0.5096	0.4268	299	282	94.314381270903
1MKI_A	T0168AL054_1	T0168	3.07	-1.3568	0.1016	299	326	109.030100334448
1MKI_A	T0168AL054_2	T0168	3.17	-0.6225	0.3692	299	327	109.364548494983
1MKI_A	T0168AL054_3	T0168	2.58	-1.4617	0.0789	299	327	109.364548494983
1MKI_A	T0168AL054_4	T0168	2.61	-1.1470	0.1585	299	315	105.351170568562
1MKI_A	T0168AL054_5	T0168	2.67	-1.4092	0.0898	299	314	105.016722408027
1MKI_A	T0168AL056_1	T0168	2.52	6.1385	6.1699	299	112	37.4581939799331
1MKI_A	T0168AL064_1	T0168	2.61	6.1806	6.2092	299	205	68.561872909699
1MKI_A	T0168AL078_1	T0168	3.05	5.7533	5.8097	299	254	84.9498327759197
1MKI_A	T0168AL105_1	T0168	2.94	5.6954	5.7555	299	246	82.2742474916388
1MKI_A	T0168AL144_1	T0168	2.82	6.4206	6.4337	299	227	75.9197324414716
1MKI_A	T0168AL144_2	T0168	3.15	6.1676	6.1971	299	244	81.6053511705686
1MKI_A	T0168AL144_3	T0168	2.75	5.0442	5.1472	299	254	84.9498327759197
1MKI_A	T0168AL144_4	T0168	2.62	6.6095	6.6105	299	218	72.9096989966555
1MKI_A	T0168AL144_5	T0168	2.83	-0.5651	0.3980	299	253	84.6153846153846
1MKI_A	T0168AL203_1	T0168	2.71	6.2893	6.3109	299	244	81.6053511705686
1MKI_A	T0168AL203_2	T0168	2.84	5.6429	5.7065	299	243	81.2709030100335
1MKI_A	T0168AL203_3_1	T0168	2.95	4.3077	4.4604	299	117	39.1304347826087
1MKI_A	T0168AL203_3_2	T0168	2.74	0.2850	0.9290	299	97	32.4414715719064
1MKI_A	T0168AL331_1	T0168	1.85	-1.7100	0.0394	299	112	37.4581939799331
1MKI_A	T0168AL331_3	T0168	2.82	-1.1650	0.1529	299	256	85.61872909699
1MKI_A	T0168AL331_4	T0168	3.00	0.0069	0.7361	299	299	100
1MKI_A	T0168AL331_5	T0168	2.74	-1.2586	0.1262	299	197	65.8862876254181
1MKI_A	T0168AL359_1	T0168	2.87	5.7165	5.7753	299	253	84.6153846153846
1MKI_A	T0168AL397_1_1	T0168	2.82	0.1463	0.8308	299	47	15.7190635451505
1MKI_A	T0168AL397_1_2	T0168	3.02	1.4963	1.9021	299	51	17.056856187291
1MKI_A	T0168AL397_1_3	T0168	nan	-4.5591	-0.0000	299	37	12.3745819397993
1MKI_A	T0168AL397_2_1	T0168	1.93	-0.2164	0.5938	299	46	15.3846153846154
1MKI_A	T0168AL397_2_2	T0168	3.02	1.4963	1.9021	299	51	17.056856187291
1MKI_A	T0168AL397_2_3	T0168	2.30	-0.0323	0.7103	299	51	17.056856187291
1MKI_A	T0168AL400_1_1	T0168	2.27	0.2017	0.8695	299	84	28.0936454849498
1MKI_A	T0168AL400_1_2	T0168	1.24	-2.8898	0.0001	299	63	21.0702341137124
1MKI_A	T0168AL435_1	T0168	2.86	6.7916	6.7809	299	232	77.5919732441472
1MKI_A	T0168AL476_1	T0168	2.78	5.9709	6.0131	299	232	77.5919732441472
1MKI_A	T0168AL529_1	T0168	2.93	-0.2456	0.5761	299	272	90.9698996655518
1MKI_A	T0168AL529_2	T0168	2.74	0.5631	1.1360	299	159	53.1772575250836
1MKI_A	T0168AL529_3	T0168	2.66	-0.2851	0.5525	299	233	77.9264214046823
1MKI_A	T0168AL529_4	T0168	2.67	-1.2492	0.1288	299	155	51.8394648829431
1MKI_A	T0168AL529_5_1	T0168	3.14	-0.8084	0.2836	299	58	19.3979933110368
1MKI_A	T0168AL529_5_2	T0168	2.57	-1.1202	0.1669	299	106	35.4515050167224
1MKI_A	T0168AL537_1	T0168	2.77	5.6523	5.7152	299	264	88.2943143812709
1MKI_A	T0168AL537_2	T0168	2.85	5.4151	5.4936	299	245	81.9397993311037
1MKI_A	T0168AL537_3	T0168	3.08	5.6523	5.7152	299	264	88.2943143812709
1MKI_A	T0168AL537_4	T0168	2.93	5.5327	5.6034	299	256	85.61872909699
1MKI_A	T0168AL537_5	T0168	2.68	5.7097	5.7689	299	264	88.2943143812709
1MKI_A	T0168AL581_1	T0168	2.61	5.8286	5.8801	299	316	105.685618729097
1MKI_A	T0168DR020_1	T0168	no_data	no_data	no_data	299	no_data	no_data
1MKI_A	T0168DR068_1	T0168	no_data	no_data	no_data	299	no_data	no_data
1MKI_A	T0168DR355_1	T0168	no_data	no_data	no_data	299	no_data	no_data
1MKI_A	T0168DR355_2	T0168	no_data	no_data	no_data	299	no_data	no_data
1MKI_A	T0168DR355_4	T0168	no_data	no_data	no_data	299	no_data	no_data
1MKI_A	T0168DR454_1	T0168	no_data	no_data	no_data	299	no_data	no_data
1MKI_A	T0168DR454_2	T0168	no_data	no_data	no_data	299	no_data	no_data
1MKI_A	T0168DR454_3	T0168	no_data	no_data	no_data	299	no_data	no_data
1MKI_A	T0168RR020_1	T0168	no_data	no_data	no_data	299	no_data	no_data
1MKI_A	T0168RR022_1	T0168	no_data	no_data	no_data	299	no_data	no_data
1MKI_A	T0168RR131_1	T0168	no_data	no_data	no_data	299	no_data	no_data
1MKI_A	T0168RR397_1	T0168	no_data	no_data	no_data	299	no_data	no_data
1MKI_A	T0168RR517_1	T0168	no_data	no_data	no_data	299	no_data	no_data
1MKI_A	T0168SS001_1	T0168	no_data	no_data	no_data	299	no_data	no_data
1MKI_A	T0168SS007_1	T0168	no_data	no_data	no_data	299	no_data	no_data
1MKI_A	T0168SS020_1	T0168	no_data	no_data	no_data	299	no_data	no_data
1MKI_A	T0168SS023_1	T0168	no_data	no_data	no_data	299	no_data	no_data
1MKI_A	T0168SS032_1	T0168	no_data	no_data	no_data	299	no_data	no_data
1MKI_A	T0168SS041_1	T0168	no_data	no_data	no_data	299	no_data	no_data
1MKI_A	T0168SS041_2	T0168	no_data	no_data	no_data	299	no_data	no_data
1MKI_A	T0168SS044_1	T0168	no_data	no_data	no_data	299	no_data	no_data
1MKI_A	T0168SS044_2	T0168	no_data	no_data	no_data	299	no_data	no_data
1MKI_A	T0168SS054_1	T0168	no_data	no_data	no_data	299	no_data	no_data
1MKI_A	T0168SS054_2	T0168	no_data	no_data	no_data	299	no_data	no_data
1MKI_A	T0168SS054_3	T0168	no_data	no_data	no_data	299	no_data	no_data
1MKI_A	T0168SS054_4	T0168	no_data	no_data	no_data	299	no_data	no_data
1MKI_A	T0168SS055_1	T0168	no_data	no_data	no_data	299	no_data	no_data
1MKI_A	T0168SS056_1	T0168	no_data	no_data	no_data	299	no_data	no_data
1MKI_A	T0168SS067_1	T0168	no_data	no_data	no_data	299	no_data	no_data
1MKI_A	T0168SS068_1	T0168	no_data	no_data	no_data	299	no_data	no_data
1MKI_A	T0168SS069_1	T0168	no_data	no_data	no_data	299	no_data	no_data
1MKI_A	T0168SS072_1	T0168	no_data	no_data	no_data	299	no_data	no_data
1MKI_A	T0168SS100_1	T0168	no_data	no_data	no_data	299	no_data	no_data
1MKI_A	T0168SS100_2	T0168	no_data	no_data	no_data	299	no_data	no_data
1MKI_A	T0168SS108_1	T0168	no_data	no_data	no_data	299	no_data	no_data
1MKI_A	T0168SS131_1	T0168	no_data	no_data	no_data	299	no_data	no_data
1MKI_A	T0168SS137_1	T0168	no_data	no_data	no_data	299	no_data	no_data
1MKI_A	T0168SS254_1	T0168	no_data	no_data	no_data	299	no_data	no_data
1MKI_A	T0168SS266_1	T0168	no_data	no_data	no_data	299	no_data	no_data
1MKI_A	T0168SS270_1	T0168	no_data	no_data	no_data	299	no_data	no_data
1MKI_A	T0168SS273_1	T0168	no_data	no_data	no_data	299	no_data	no_data
1MKI_A	T0168SS356_1	T0168	no_data	no_data	no_data	299	no_data	no_data
1MKI_A	T0168SS357_1	T0168	no_data	no_data	no_data	299	no_data	no_data
1MKI_A	T0168SS389_1	T0168	no_data	no_data	no_data	299	no_data	no_data
1MKI_A	T0168SS393_1	T0168	no_data	no_data	no_data	299	no_data	no_data
1MKI_A	T0168SS393_2	T0168	no_data	no_data	no_data	299	no_data	no_data
1MKI_A	T0168SS396_1	T0168	no_data	no_data	no_data	299	no_data	no_data
1MKI_A	T0168SS404_1	T0168	no_data	no_data	no_data	299	no_data	no_data
1MKI_A	T0168SS420_1	T0168	no_data	no_data	no_data	299	no_data	no_data
1MKI_A	T0168SS442_1	T0168	no_data	no_data	no_data	299	no_data	no_data
1MKI_A	T0168SS449_1	T0168	no_data	no_data	no_data	299	no_data	no_data
1MKI_A	T0168SS463_1	T0168	no_data	no_data	no_data	299	no_data	no_data
1MKI_A	T0168SS474_1	T0168	no_data	no_data	no_data	299	no_data	no_data
1MKI_A	T0168SS517_1	T0168	no_data	no_data	no_data	299	no_data	no_data
1MKI_A	T0168SS524_1	T0168	no_data	no_data	no_data	299	no_data	no_data
1MKI_A	T0168SS531_1	T0168	no_data	no_data	no_data	299	no_data	no_data
1MKI_A	T0168SS531_2	T0168	no_data	no_data	no_data	299	no_data	no_data
1MKI_A	T0168SS531_3	T0168	no_data	no_data	no_data	299	no_data	no_data
1MKI_A	T0168SS531_4	T0168	no_data	no_data	no_data	299	no_data	no_data
1MKI_A	T0168SS531_5	T0168	no_data	no_data	no_data	299	no_data	no_data
1MKI_A	T0168TS001_1	T0168	3.01	3.4684	3.6816	299	327	109.364548494983
1MKI_A	T0168TS002_1	T0168	2.77	5.4090	5.4879	299	327	109.364548494983
1MKI_A	T0168TS002_2	T0168	3.09	5.7237	5.7820	299	327	109.364548494983
1MKI_A	T0168TS002_3	T0168	2.84	5.1992	5.2919	299	327	109.364548494983
1MKI_A	T0168TS002_4	T0168	2.84	5.4090	5.4879	299	327	109.364548494983
1MKI_A	T0168TS002_5	T0168	2.74	5.1992	5.2919	299	327	109.364548494983
1MKI_A	T0168TS006_1	T0168	2.65	5.8861	5.9338	299	296	98.9966555183946
1MKI_A	T0168TS006_2	T0168	2.88	5.2870	5.3739	299	297	99.3311036789298
1MKI_A	T0168TS007_1	T0168	2.67	4.2934	4.4471	299	48	16.0535117056856
1MKI_A	T0168TS007_2	T0168	2.92	2.4958	2.7897	299	48	16.0535117056856
1MKI_A	T0168TS007_3	T0168	2.62	3.7372	3.9304	299	40	13.3779264214047
1MKI_A	T0168TS007_4	T0168	2.64	6.5316	6.5377	299	223	74.5819397993311
1MKI_A	T0168TS007_5	T0168	2.57	3.2947	3.5211	299	48	16.0535117056856
1MKI_A	T0168TS008_1	T0168	3.00	4.7904	4.9103	299	292	97.6588628762542
1MKI_A	T0168TS008_2u	T0168	2.77	4.9505	5.0597	299	292	97.6588628762542
1MKI_A	T0168TS010_1_1	T0168	2.65	0.1451	0.8300	299	39	13.0434782608696
1MKI_A	T0168TS010_1_2	T0168	2.93	4.7828	4.9032	299	283	94.6488294314381
1MKI_A	T0168TS010_2_1	T0168	2.36	0.6100	1.1721	299	39	13.0434782608696
1MKI_A	T0168TS010_2_2	T0168	3.24	4.1276	4.2929	299	283	94.6488294314381
1MKI_A	T0168TS010_3_1	T0168	2.42	1.5399	1.9398	299	39	13.0434782608696
1MKI_A	T0168TS010_3_2	T0168	3.02	4.8920	5.0051	299	283	94.6488294314381
1MKI_A	T0168TS010_4_1	T0168	2.84	-1.3115	0.1125	299	150	50.1672240802676
1MKI_A	T0168TS010_4_2	T0168	2.69	-0.5549	0.4032	299	153	51.1705685618729
1MKI_A	T0168TS010_5	T0168	3.09	-0.2554	0.5702	299	327	109.364548494983
1MKI_A	T0168TS012_1	T0168	3.26	4.0454	4.2164	299	327	109.364548494983
1MKI_A	T0168TS012_2	T0168	2.75	5.1992	5.2919	299	327	109.364548494983
1MKI_A	T0168TS012_3	T0168	2.94	4.6223	4.7535	299	327	109.364548494983
1MKI_A	T0168TS012_4	T0168	3.18	5.3565	5.4389	299	327	109.364548494983
1MKI_A	T0168TS012_5	T0168	2.70	5.4614	5.5369	299	327	109.364548494983
1MKI_A	T0168TS014_1	T0168	2.88	6.6544	6.6525	299	244	81.6053511705686
1MKI_A	T0168TS014_2	T0168	2.87	6.8026	6.7912	299	243	81.2709030100335
1MKI_A	T0168TS014_3	T0168	2.69	6.4974	6.5056	299	243	81.2709030100335
1MKI_A	T0168TS014_4	T0168	2.76	5.9039	5.9505	299	263	87.9598662207358
1MKI_A	T0168TS014_5	T0168	2.72	5.7381	5.7955	299	260	86.9565217391304
1MKI_A	T0168TS016_1	T0168	3.25	4.1503	4.3140	299	311	104.013377926421
1MKI_A	T0168TS016_2	T0168	3.08	4.8845	4.9981	299	313	104.682274247492
1MKI_A	T0168TS016_3	T0168	3.22	4.3600	4.5092	299	317	106.020066889632
1MKI_A	T0168TS016_4	T0168	3.21	4.8048	4.9238	299	288	96.3210702341137
1MKI_A	T0168TS016_5	T0168	3.25	4.1503	4.3140	299	311	104.013377926421
1MKI_A	T0168TS020_1	T0168	2.65	5.0419	5.1450	299	327	109.364548494983
1MKI_A	T0168TS021_1	T0168	3.14	-0.6749	0.3439	299	327	109.364548494983
1MKI_A	T0168TS028_1	T0168	2.82	5.4511	5.5272	299	271	90.6354515050167
1MKI_A	T0168TS028_2	T0168	2.84	5.9583	6.0013	299	271	90.6354515050167
1MKI_A	T0168TS028_3	T0168	2.80	5.7329	5.7906	299	271	90.6354515050167
1MKI_A	T0168TS028_4	T0168	2.95	5.4511	5.5272	299	271	90.6354515050167
1MKI_A	T0168TS028_5	T0168	2.91	5.3947	5.4745	299	271	90.6354515050167
1MKI_A	T0168TS029_1	T0168	2.92	5.0419	5.1450	299	327	109.364548494983
1MKI_A	T0168TS038_1	T0168	2.88	6.6544	6.6525	299	244	81.6053511705686
1MKI_A	T0168TS038_2	T0168	2.94	4.9830	5.0900	299	260	86.9565217391304
1MKI_A	T0168TS038_3	T0168	3.05	5.7533	5.8097	299	254	84.9498327759197
1MKI_A	T0168TS038_4	T0168	2.87	5.5897	5.6567	299	248	82.943143812709
1MKI_A	T0168TS038_5	T0168	2.91	5.2477	5.3372	299	236	78.9297658862876
1MKI_A	T0168TS039_1	T0168	3.00	4.7073	4.8328	299	297	99.3311036789298
1MKI_A	T0168TS039_2	T0168	2.97	5.0235	5.1278	299	297	99.3311036789298
1MKI_A	T0168TS039_3	T0168	2.95	5.2870	5.3739	299	297	99.3311036789298
1MKI_A	T0168TS039_4	T0168	3.03	4.8654	4.9803	299	297	99.3311036789298
1MKI_A	T0168TS039_5	T0168	3.12	5.0235	5.1278	299	297	99.3311036789298
1MKI_A	T0168TS040_1	T0168	3.07	4.9126	5.0243	299	288	96.3210702341137
1MKI_A	T0168TS040_2	T0168	2.65	5.8861	5.9338	299	296	98.9966555183946
1MKI_A	T0168TS040_3	T0168	2.99	5.2544	5.3434	299	287	95.9866220735786
1MKI_A	T0168TS040_4	T0168	2.88	4.6671	4.7953	299	293	97.9933110367893
1MKI_A	T0168TS040_5	T0168	2.98	4.4649	4.6069	299	310	103.678929765886
1MKI_A	T0168TS041_1	T0168	2.91	4.9825	5.0896	299	281	93.9799331103679
1MKI_A	T0168TS041_2	T0168	2.90	5.5139	5.5859	299	327	109.364548494983
1MKI_A	T0168TS041_3	T0168	2.90	5.5139	5.5859	299	327	109.364548494983
1MKI_A	T0168TS044_1N	T0168	no_data	no_data	no_data	299	no_data	no_data
1MKI_A	T0168TS045_1	T0168	2.65	5.8861	5.9338	299	296	98.9966555183946
1MKI_A	T0168TS045_2	T0168	2.96	4.6647	4.7931	299	274	91.6387959866221
1MKI_A	T0168TS045_3	T0168	2.98	4.7766	4.8974	299	274	91.6387959866221
1MKI_A	T0168TS045_4	T0168	2.86	5.1679	5.2627	299	274	91.6387959866221
1MKI_A	T0168TS045_5	T0168	3.00	4.7073	4.8328	299	297	99.3311036789298
1MKI_A	T0168TS046_1	T0168	2.86	4.3297	4.4810	299	284	94.9832775919732
1MKI_A	T0168TS046_2	T0168	2.81	4.8321	4.9492	299	313	104.682274247492
1MKI_A	T0168TS046_3	T0168	2.95	5.8631	5.9123	299	289	96.6555183946488
1MKI_A	T0168TS046_4	T0168	3.18	3.9183	4.0984	299	286	95.6521739130435
1MKI_A	T0168TS046_5	T0168	2.90	4.0654	4.2351	299	287	95.9866220735786
1MKI_A	T0168TS047_1	T0168	2.99	5.0419	5.1450	299	327	109.364548494983
1MKI_A	T0168TS050_1	T0168	3.16	-1.2519	0.1281	299	327	109.364548494983
1MKI_A	T0168TS050_2	T0168	3.07	-1.2519	0.1281	299	327	109.364548494983
1MKI_A	T0168TS050_3	T0168	3.03	3.2586	3.4879	299	327	109.364548494983
1MKI_A	T0168TS050_4	T0168	2.92	4.7796	4.9003	299	327	109.364548494983
1MKI_A	T0168TS050_5	T0168	2.45	-1.0421	0.1928	299	327	109.364548494983
1MKI_A	T0168TS051_1_1	T0168	2.71	0.2237	0.8851	299	100	33.4448160535117
1MKI_A	T0168TS051_1_2	T0168	2.92	1.0670	1.5388	299	86	28.7625418060201
1MKI_A	T0168TS051_1_3	T0168	2.78	-0.0810	0.6786	299	91	30.4347826086957
1MKI_A	T0168TS051_2_1	T0168	2.46	-1.1779	0.1491	299	100	33.4448160535117
1MKI_A	T0168TS051_2_2	T0168	2.59	-1.1500	0.1575	299	86	28.7625418060201
1MKI_A	T0168TS051_2_3	T0168	3.09	-0.0810	0.6786	299	91	30.4347826086957
1MKI_A	T0168TS051_3_1	T0168	2.85	0.1069	0.8036	299	100	33.4448160535117
1MKI_A	T0168TS051_3_2	T0168	2.29	-0.1067	0.6622	299	86	28.7625418060201
1MKI_A	T0168TS051_3_3	T0168	2.92	-0.0810	0.6786	299	91	30.4347826086957
1MKI_A	T0168TS051_4_1	T0168	2.78	-0.9443	0.2284	299	100	33.4448160535117
1MKI_A	T0168TS051_4_2	T0168	2.26	-1.0196	0.2007	299	86	28.7625418060201
1MKI_A	T0168TS051_4_3	T0168	2.87	-0.5816	0.3896	299	91	30.4347826086957
1MKI_A	T0168TS051_5_1	T0168	3.08	-0.0099	0.7250	299	100	33.4448160535117
1MKI_A	T0168TS051_5_2	T0168	3.06	-0.1067	0.6622	299	86	28.7625418060201
1MKI_A	T0168TS051_5_3	T0168	2.84	-0.2062	0.6000	299	91	30.4347826086957
1MKI_A	T0168TS052_1	T0168	2.92	-1.0454	0.1917	299	180	60.2006688963211
1MKI_A	T0168TS052_2	T0168	2.35	-0.7413	0.3131	299	180	60.2006688963211
1MKI_A	T0168TS052_3	T0168	3.05	-1.3494	0.1033	299	180	60.2006688963211
1MKI_A	T0168TS052_4	T0168	2.63	-1.1974	0.1434	299	180	60.2006688963211
1MKI_A	T0168TS052_5	T0168	2.23	-0.9694	0.2190	299	180	60.2006688963211
1MKI_A	T0168TS053_1	T0168	2.61	-1.5141	0.0690	299	313	104.682274247492
1MKI_A	T0168TS053_2	T0168	2.69	-1.1725	0.1507	299	174	58.1939799331104
1MKI_A	T0168TS053_3	T0168	1.41	-2.0473	0.0116	299	235	78.5953177257525
1MKI_A	T0168TS053_4	T0168	2.41	-1.4192	0.0877	299	178	59.5317725752508
1MKI_A	T0168TS053_5	T0168	2.74	-0.7890	0.2920	299	88	29.4314381270903
1MKI_A	T0168TS065_1	T0168	2.91	0.9390	1.4336	299	230	76.9230769230769
1MKI_A	T0168TS065_2_1	T0168	2.91	0.9390	1.4336	299	230	76.9230769230769
1MKI_A	T0168TS065_2_2	T0168	3.38	-0.9795	0.2152	299	23	7.69230769230769
1MKI_A	T0168TS065_3_1	T0168	2.91	0.9390	1.4336	299	230	76.9230769230769
1MKI_A	T0168TS065_3_2	T0168	2.13	-0.1894	0.6103	299	22	7.35785953177258
1MKI_A	T0168TS065_4_1	T0168	2.91	0.9390	1.4336	299	230	76.9230769230769
1MKI_A	T0168TS065_4_2	T0168	3.33	-0.8960	0.2473	299	22	7.35785953177258
1MKI_A	T0168TS065_5	T0168	2.91	0.9390	1.4336	299	230	76.9230769230769
1MKI_A	T0168TS067_1	T0168	2.81	5.5012	5.5740	299	252	84.2809364548495
1MKI_A	T0168TS070_1	T0168	3.13	-1.7540	0.0343	299	258	86.2876254180602
1MKI_A	T0168TS070_2	T0168	2.78	-1.0169	0.2017	299	288	96.3210702341137
1MKI_A	T0168TS070_3	T0168	3.14	0.6996	1.2420	299	258	86.2876254180602
1MKI_A	T0168TS070_4	T0168	3.07	-0.6391	0.3611	299	214	71.5719063545151
1MKI_A	T0168TS070_5	T0168	2.67	-0.4617	0.4523	299	133	44.4816053511706
1MKI_A	T0168TS071_1	T0168	2.92	-0.4943	0.4348	299	264	88.2943143812709
1MKI_A	T0168TS071_2	T0168	3.05	5.9270	5.9721	299	249	83.2775919732441
1MKI_A	T0168TS071_3	T0168	2.51	-0.0454	0.7017	299	225	75.2508361204013
1MKI_A	T0168TS071_4	T0168	2.95	4.8930	5.0061	299	238	79.5986622073579
1MKI_A	T0168TS071_5	T0168	2.52	-0.3223	0.5307	299	129	43.1438127090301
1MKI_A	T0168TS080_1	T0168	3.06	5.4090	5.4879	299	327	109.364548494983
1MKI_A	T0168TS080_2	T0168	2.86	4.7272	4.8513	299	327	109.364548494983
1MKI_A	T0168TS080_3	T0168	3.08	5.4090	5.4879	299	327	109.364548494983
1MKI_A	T0168TS084_1	T0168	2.88	5.2870	5.3739	299	297	99.3311036789298
1MKI_A	T0168TS086_1	T0168	2.70	5.2559	5.3448	299	206	68.8963210702341
1MKI_A	T0168TS086_2_1	T0168	2.70	5.2559	5.3448	299	206	68.8963210702341
1MKI_A	T0168TS086_2_2	T0168	0.15	-2.4900	0.0012	299	28	9.36454849498328
1MKI_A	T0168TS086_2_3	T0168	nan	-4.6174	-0.0000	299	35	11.7056856187291
1MKI_A	T0168TS086_3_1	T0168	2.70	5.2559	5.3448	299	206	68.8963210702341
1MKI_A	T0168TS086_3_2	T0168	0.15	-2.4900	0.0012	299	28	9.36454849498328
1MKI_A	T0168TS086_3_3	T0168	nan	-4.6174	-0.0000	299	35	11.7056856187291
1MKI_A	T0168TS086_4_1	T0168	2.94	5.3309	5.4149	299	198	66.2207357859532
1MKI_A	T0168TS086_4_2	T0168	2.62	1.7343	2.1092	299	32	10.7023411371237
1MKI_A	T0168TS086_4_3	T0168	1.39	-2.4747	0.0013	299	45	15.0501672240803
1MKI_A	T0168TS086_5_1	T0168	2.64	6.2749	6.2974	299	195	65.2173913043478
1MKI_A	T0168TS086_5_2	T0168	3.35	-1.8080	0.0287	299	69	23.0769230769231
1MKI_A	T0168TS086_5_3	T0168	1.99	-2.7127	0.0002	299	53	17.7257525083612
1MKI_A	T0168TS091_1	T0168	3.02	1.1083	1.5730	299	327	109.364548494983
1MKI_A	T0168TS093_1	T0168	2.57	5.7329	5.7906	299	271	90.6354515050167
1MKI_A	T0168TS093_2	T0168	2.63	5.3457	5.4287	299	285	95.3177257525084
1MKI_A	T0168TS093_3	T0168	3.17	5.6972	5.7573	299	270	90.3010033444816
1MKI_A	T0168TS093_4	T0168	2.76	5.3645	5.4463	299	284	94.9832775919732
1MKI_A	T0168TS096_1	T0168	2.88	5.2706	5.3586	299	292	97.6588628762542
1MKI_A	T0168TS098_1	T0168	0.55	-2.7710	0.0002	299	27	9.03010033444816
1MKI_A	T0168TS099_1	T0168	2.70	6.2057	6.2328	299	240	80.2675585284281
1MKI_A	T0168TS099_2	T0168	2.63	6.7673	6.7582	299	191	63.8795986622074
1MKI_A	T0168TS099_3	T0168	2.88	4.3246	4.4762	299	181	60.5351170568562
1MKI_A	T0168TS099_4	T0168	2.69	3.4609	3.6746	299	59	19.7324414715719
1MKI_A	T0168TS108_1	T0168	1.96	-2.3591	0.0025	299	236	78.9297658862876
1MKI_A	T0168TS110_1	T0168	2.75	5.6255	5.6902	299	268	89.6321070234114
1MKI_A	T0168TS112_1	T0168	3.14	4.5933	4.7265	299	291	97.3244147157191
1MKI_A	T0168TS132_1	T0168	3.11	-1.8288	0.0267	299	327	109.364548494983
1MKI_A	T0168TS135_1	T0168	2.60	-1.1247	0.1654	299	288	96.3210702341137
1MKI_A	T0168TS135_2	T0168	1.53	-0.8671	0.2590	299	41	13.7123745819398
1MKI_A	T0168TS135_3	T0168	2.91	4.9569	5.0656	299	188	62.876254180602
1MKI_A	T0168TS135_4	T0168	2.64	1.4339	1.8484	299	65	21.7391304347826
1MKI_A	T0168TS135_5	T0168	2.80	-0.7655	0.3023	299	243	81.2709030100335
1MKI_A	T0168TS136_1	T0168	3.07	-1.3568	0.1016	299	326	109.030100334448
1MKI_A	T0168TS136_2	T0168	3.17	-0.6225	0.3692	299	327	109.364548494983
1MKI_A	T0168TS136_3	T0168	2.58	-1.4617	0.0789	299	327	109.364548494983
1MKI_A	T0168TS136_4	T0168	2.61	-1.1470	0.1585	299	315	105.351170568562
1MKI_A	T0168TS136_5	T0168	2.67	-1.4092	0.0898	299	314	105.016722408027
1MKI_A	T0168TS138_1	T0168	2.61	-1.5141	0.0690	299	313	104.682274247492
1MKI_A	T0168TS138_2	T0168	2.69	-1.1725	0.1507	299	174	58.1939799331104
1MKI_A	T0168TS138_3	T0168	1.41	-2.0473	0.0116	299	235	78.5953177257525
1MKI_A	T0168TS138_4	T0168	2.41	-1.4192	0.0877	299	178	59.5317725752508
1MKI_A	T0168TS138_5	T0168	2.74	-0.7890	0.2920	299	88	29.4314381270903
1MKI_A	T0168TS139_1	T0168	2.92	-1.0454	0.1917	299	180	60.2006688963211
1MKI_A	T0168TS139_2	T0168	2.35	-0.7413	0.3131	299	180	60.2006688963211
1MKI_A	T0168TS139_3	T0168	3.05	-1.3494	0.1033	299	180	60.2006688963211
1MKI_A	T0168TS139_4	T0168	2.63	-1.1974	0.1434	299	180	60.2006688963211
1MKI_A	T0168TS139_5	T0168	2.23	-0.9694	0.2190	299	180	60.2006688963211
1MKI_A	T0168TS140_1	T0168	2.92	1.0670	1.5388	299	86	28.7625418060201
1MKI_A	T0168TS140_2	T0168	2.59	-1.1500	0.1575	299	86	28.7625418060201
1MKI_A	T0168TS140_3	T0168	2.29	-0.1067	0.6622	299	86	28.7625418060201
1MKI_A	T0168TS140_4	T0168	2.26	-1.0196	0.2007	299	86	28.7625418060201
1MKI_A	T0168TS140_5	T0168	3.06	-0.1067	0.6622	299	86	28.7625418060201
1MKI_A	T0168TS153_1	T0168	2.72	5.4090	5.4879	299	311	104.013377926421
1MKI_A	T0168TS168_1	T0168	2.77	-0.6749	0.3439	299	327	109.364548494983
1MKI_A	T0168TS168_2	T0168	1.88	-1.6190	0.0517	299	322	107.692307692308
1MKI_A	T0168TS168_3	T0168	2.67	4.9894	5.0960	299	322	107.692307692308
1MKI_A	T0168TS168_4	T0168	3.13	-0.2554	0.5702	299	317	106.020066889632
1MKI_A	T0168TS168_5	T0168	3.07	-0.8847	0.2518	299	323	108.026755852843
1MKI_A	T0168TS169_1	T0168	2.24	-1.1978	0.1432	299	200	66.8896321070234
1MKI_A	T0168TS169_2	T0168	2.54	-0.7756	0.2978	299	200	66.8896321070234
1MKI_A	T0168TS169_3	T0168	2.57	-1.2968	0.1162	299	235	78.5953177257525
1MKI_A	T0168TS169_4	T0168	3.07	-0.6908	0.3364	299	117	39.1304347826087
1MKI_A	T0168TS169_5	T0168	2.10	-1.4219	0.0871	299	235	78.5953177257525
1MKI_A	T0168TS170_1	T0168	3.11	4.5698	4.7046	299	327	109.364548494983
1MKI_A	T0168TS170_2	T0168	2.63	-1.6714	0.0443	299	327	109.364548494983
1MKI_A	T0168TS180_1	T0168	2.66	5.6559	5.7186	299	272	90.9698996655518
1MKI_A	T0168TS183_1	T0168	2.79	5.4799	5.5541	299	264	88.2943143812709
1MKI_A	T0168TS189_1	T0168	2.43	5.9578	6.0009	299	196	65.5518394648829
1MKI_A	T0168TS189_2	T0168	2.69	6.0609	6.0973	299	202	67.5585284280937
1MKI_A	T0168TS194_1	T0168	2.74	5.7401	5.7973	299	226	75.5852842809364
1MKI_A	T0168TS194_2	T0168	2.98	4.7159	4.8408	299	186	62.2073578595318
1MKI_A	T0168TS194_3	T0168	3.17	4.9293	5.0399	299	189	63.2107023411371
1MKI_A	T0168TS194_4	T0168	2.97	4.7948	4.9144	299	228	76.2541806020067
1MKI_A	T0168TS194_5	T0168	2.53	0.1032	0.8011	299	171	57.190635451505
1MKI_A	T0168TS195_1	T0168	3.22	6.2533	6.2772	299	243	81.2709030100335
1MKI_A	T0168TS195_2	T0168	3.25	5.8182	5.8704	299	259	86.6220735785953
1MKI_A	T0168TS195_3	T0168	2.87	4.8143	4.9326	299	275	91.9732441471572
1MKI_A	T0168TS195_4	T0168	2.74	6.8689	6.8532	299	236	78.9297658862876
1MKI_A	T0168TS195_5	T0168	2.76	-0.1987	0.6046	299	298	99.6655518394649
1MKI_A	T0168TS196_1	T0168	2.48	-0.4898	0.4372	299	59	19.7324414715719
1MKI_A	T0168TS196_2	T0168	2.44	-0.1855	0.6127	299	55	18.3946488294314
1MKI_A	T0168TS196_3	T0168	2.82	0.7838	1.3086	299	101	33.7792642140468
1MKI_A	T0168TS196_4	T0168	2.47	-0.3263	0.5283	299	71	23.7458193979933
1MKI_A	T0168TS196_5	T0168	1.88	-2.7187	0.0002	299	56	18.7290969899666
1MKI_A	T0168TS202_1	T0168	3.22	4.9816	5.0887	299	275	91.9732441471572
1MKI_A	T0168TS202_2	T0168	2.82	5.0374	5.1408	299	275	91.9732441471572
1MKI_A	T0168TS202_3	T0168	2.95	4.7680	4.8894	299	287	95.9866220735786
1MKI_A	T0168TS202_4	T0168	3.08	4.3793	4.5271	299	291	97.3244147157191
1MKI_A	T0168TS202_5	T0168	3.14	4.3793	4.5271	299	291	97.3244147157191
1MKI_A	T0168TS207_1	T0168	2.76	-1.4414	0.0830	299	161	53.8461538461538
1MKI_A	T0168TS207_2	T0168	2.64	-1.1786	0.1489	299	288	96.3210702341137
1MKI_A	T0168TS207_3	T0168	3.48	-2.8562	0.0001	299	35	11.7056856187291
1MKI_A	T0168TS207_4	T0168	3.03	1.8035	2.1700	299	55	18.3946488294314
1MKI_A	T0168TS207_5	T0168	3.02	-0.4833	0.4407	299	53	17.7257525083612
1MKI_A	T0168TS208_1	T0168	2.48	-0.9762	0.2164	299	272	90.9698996655518
1MKI_A	T0168TS208_2	T0168	2.53	0.1032	0.8011	299	171	57.190635451505
1MKI_A	T0168TS208_3	T0168	2.74	5.7401	5.7973	299	226	75.5852842809364
1MKI_A	T0168TS208_4	T0168	2.97	4.7948	4.9144	299	228	76.2541806020067
1MKI_A	T0168TS208_5	T0168	2.97	4.2726	4.4278	299	183	61.2040133779264
1MKI_A	T0168TS209_1	T0168	2.75	-1.3172	0.1111	299	171	57.190635451505
1MKI_A	T0168TS209_2	T0168	2.71	5.8044	5.8575	299	226	75.5852842809364
1MKI_A	T0168TS209_3	T0168	2.69	5.3765	5.4575	299	244	81.6053511705686
1MKI_A	T0168TS209_4	T0168	2.92	5.1904	5.2837	299	233	77.9264214046823
1MKI_A	T0168TS209_5	T0168	3.10	4.3146	4.4669	299	199	66.5551839464883
1MKI_A	T0168TS214_1	T0168	2.91	-0.9896	0.2115	299	320	107.023411371237
1MKI_A	T0168TS221_1	T0168	2.89	5.4515	5.5276	299	222	74.247491638796
1MKI_A	T0168TS221_2	T0168	3.01	6.1324	6.1642	299	209	69.8996655518395
1MKI_A	T0168TS221_3	T0168	2.85	5.5319	5.6027	299	224	74.9163879598662
1MKI_A	T0168TS221_4	T0168	3.01	5.5282	5.5993	299	240	80.2675585284281
1MKI_A	T0168TS221_5	T0168	3.09	4.6066	4.7389	299	246	82.2742474916388
1MKI_A	T0168TS222_1	T0168	2.89	4.8654	4.9803	299	297	99.3311036789298
1MKI_A	T0168TS222_2	T0168	3.00	4.7073	4.8328	299	297	99.3311036789298
1MKI_A	T0168TS222_5	T0168	3.03	4.8654	4.9803	299	297	99.3311036789298
1MKI_A	T0168TS223_1	T0168	2.79	5.2517	5.3409	299	314	105.016722408027
1MKI_A	T0168TS224_1	T0168	2.92	5.1992	5.2919	299	327	109.364548494983
1MKI_A	T0168TS226_1	T0168	2.88	6.6544	6.6525	299	244	81.6053511705686
1MKI_A	T0168TS226_2	T0168	2.87	6.8026	6.7912	299	243	81.2709030100335
1MKI_A	T0168TS226_3	T0168	2.96	5.8124	5.8649	299	254	84.9498327759197
1MKI_A	T0168TS226_4	T0168	2.89	5.1372	5.2340	299	261	87.2909698996656
1MKI_A	T0168TS226_5	T0168	2.69	6.4974	6.5056	299	243	81.2709030100335
1MKI_A	T0168TS228_1	T0168	2.70	5.3924	5.4724	299	297	99.3311036789298
1MKI_A	T0168TS228_2	T0168	2.64	5.7237	5.7820	299	299	100
1MKI_A	T0168TS229_1	T0168	3.05	5.7533	5.8097	299	254	84.9498327759197
1MKI_A	T0168TS229_2	T0168	2.87	5.5897	5.6567	299	248	82.943143812709
1MKI_A	T0168TS229_3	T0168	2.79	5.9172	5.9629	299	252	84.2809364548495
1MKI_A	T0168TS229_4	T0168	2.94	5.1864	5.2800	299	250	83.6120401337793
1MKI_A	T0168TS229_5	T0168	2.75	5.3710	5.4523	299	247	82.6086956521739
1MKI_A	T0168TS230_1	T0168	2.67	4.2934	4.4471	299	48	16.0535117056856
1MKI_A	T0168TS230_2	T0168	2.92	2.4958	2.7897	299	48	16.0535117056856
1MKI_A	T0168TS230_3	T0168	2.83	5.6954	5.7555	299	246	82.2742474916388
1MKI_A	T0168TS230_4	T0168	2.80	5.7983	5.8518	299	252	84.2809364548495
1MKI_A	T0168TS230_5	T0168	2.75	5.4151	5.4936	299	245	81.9397993311037
1MKI_A	T0168TS233_1	T0168	2.82	6.4206	6.4337	299	227	75.9197324414716
1MKI_A	T0168TS233_2	T0168	3.07	5.7040	5.7636	299	243	81.2709030100335
1MKI_A	T0168TS233_3	T0168	2.75	5.0442	5.1472	299	254	84.9498327759197
1MKI_A	T0168TS233_4	T0168	2.52	6.9399	6.9197	299	218	72.9096989966555
1MKI_A	T0168TS233_5	T0168	2.89	-0.4139	0.4786	299	246	82.2742474916388
1MKI_A	T0168TS242_1	T0168	2.92	5.0419	5.1450	299	327	109.364548494983
1MKI_A	T0168TS265_1	T0168	2.92	4.9370	5.0471	299	327	109.364548494983
1MKI_A	T0168TS267_1	T0168	2.75	-1.1747	0.1500	299	126	42.1404682274247
1MKI_A	T0168TS267_2	T0168	3.16	-0.6815	0.3408	299	126	42.1404682274247
1MKI_A	T0168TS267_3	T0168	2.93	-0.5829	0.3890	299	126	42.1404682274247
1MKI_A	T0168TS267_4	T0168	3.07	-0.5829	0.3890	299	126	42.1404682274247
1MKI_A	T0168TS267_5	T0168	2.59	-0.5829	0.3890	299	126	42.1404682274247
1MKI_A	T0168TS270_1	T0168	2.22	-1.7239	0.0377	299	327	109.364548494983
1MKI_A	T0168TS270_2	T0168	1.79	-1.8288	0.0267	299	327	109.364548494983
1MKI_A	T0168TS282_1	T0168	3.06	-0.5509	0.4052	299	210	70.2341137123746
1MKI_A	T0168TS282_2	T0168	2.56	-1.2866	0.1189	299	258	86.2876254180602
1MKI_A	T0168TS282_3	T0168	2.89	-0.3920	0.4908	299	254	84.9498327759197
1MKI_A	T0168TS282_4	T0168	2.64	0.0142	0.7410	299	198	66.2207357859532
1MKI_A	T0168TS282_5	T0168	2.71	-0.8120	0.2820	299	223	74.5819397993311
1MKI_A	T0168TS283_1	T0168	2.77	-1.7239	0.0377	299	314	105.016722408027
1MKI_A	T0168TS283_2	T0168	3.06	-0.3603	0.5088	299	324	108.361204013378
1MKI_A	T0168TS283_3	T0168	2.79	-0.4127	0.4792	299	316	105.685618729097
1MKI_A	T0168TS283_4	T0168	2.98	-1.2846	0.1194	299	257	85.9531772575251
1MKI_A	T0168TS283_5	T0168	2.49	-0.9789	0.2154	299	273	91.304347826087
1MKI_A	T0168TS286_1	T0168	2.89	5.4515	5.5276	299	222	74.247491638796
1MKI_A	T0168TS288_1	T0168	2.86	6.9380	6.9179	299	238	79.5986622073579
1MKI_A	T0168TS290_1	T0168	2.72	6.0824	6.1174	299	245	81.9397993311037
1MKI_A	T0168TS290_2	T0168	2.96	5.7615	5.8173	299	251	83.9464882943144
1MKI_A	T0168TS290_3	T0168	2.90	5.3435	5.4266	299	240	80.2675585284281
1MKI_A	T0168TS290_4	T0168	3.01	-0.0599	0.6923	299	258	86.2876254180602
1MKI_A	T0168TS290_5	T0168	2.84	-0.8847	0.2518	299	302	101.003344481605
1MKI_A	T0168TS291_1	T0168	3.03	4.3852	4.5326	299	274	91.6387959866221
1MKI_A	T0168TS291_2	T0168	2.81	4.3348	4.4857	299	277	92.6421404682274
1MKI_A	T0168TS291_3	T0168	2.94	4.9830	5.0900	299	260	86.9565217391304
1MKI_A	T0168TS291_4	T0168	3.11	5.5377	5.6082	299	229	76.5886287625418
1MKI_A	T0168TS291_5	T0168	2.99	4.9003	5.0129	299	229	76.5886287625418
1MKI_A	T0168TS301_1	T0168	3.00	4.4649	4.6069	299	327	109.364548494983
1MKI_A	T0168TS309_1	T0168	2.65	5.7757	5.8307	299	253	84.6153846153846
1MKI_A	T0168TS309_2	T0168	2.85	5.8578	5.9073	299	252	84.2809364548495
1MKI_A	T0168TS309_3	T0168	2.72	6.0720	6.1077	299	253	84.6153846153846
1MKI_A	T0168TS309_4	T0168	2.94	5.9270	5.9721	299	249	83.2775919732441
1MKI_A	T0168TS309_5	T0168	2.94	5.6498	5.7129	299	248	82.943143812709
1MKI_A	T0168TS327_1	T0168	2.90	5.2517	5.3409	299	327	109.364548494983
1MKI_A	T0168TS327_2	T0168	3.04	4.3076	4.4604	299	327	109.364548494983
1MKI_A	T0168TS347_1	T0168	2.85	5.6284	5.6929	299	257	85.9531772575251
1MKI_A	T0168TS351_1	T0168	2.96	-0.5700	0.3955	299	327	109.364548494983
1MKI_A	T0168TS362_1	T0168	2.97	5.1033	5.2024	299	254	84.9498327759197
1MKI_A	T0168TS362_2	T0168	2.80	5.7273	5.7854	299	242	80.9364548494983
1MKI_A	T0168TS362_3	T0168	2.99	-0.9519	0.2256	299	192	64.2140468227425
1MKI_A	T0168TS362_4	T0168	2.92	5.7019	5.7616	299	251	83.9464882943144
1MKI_A	T0168TS362_5	T0168	2.85	5.5744	5.6424	299	246	82.2742474916388
1MKI_A	T0168TS368_1	T0168	2.86	5.0943	5.1939	299	327	109.364548494983
1MKI_A	T0168TS373_1	T0168	3.24	4.0978	4.2652	299	327	109.364548494983
1MKI_A	T0168TS373_2	T0168	3.04	4.0978	4.2652	299	327	109.364548494983
1MKI_A	T0168TS373_3	T0168	3.06	4.7796	4.9003	299	327	109.364548494983
1MKI_A	T0168TS373_4	T0168	2.97	4.2551	4.4116	299	327	109.364548494983
1MKI_A	T0168TS377_1	T0168	3.03	5.1472	5.2433	299	281	93.9799331103679
1MKI_A	T0168TS377_2	T0168	2.56	-1.3568	0.1016	299	327	109.364548494983
1MKI_A	T0168TS377_3	T0168	2.76	-0.5176	0.4225	299	327	109.364548494983
1MKI_A	T0168TS378_1	T0168	3.07	-0.7213	0.3223	299	92	30.7692307692308
1MKI_A	T0168TS384_1	T0168	2.51	-1.5666	0.0599	299	327	109.364548494983
1MKI_A	T0168TS417_1	T0168	2.83	5.6899	5.7504	299	298	99.6655518394649
1MKI_A	T0168TS417_2	T0168	2.85	5.2167	5.3082	299	298	99.6655518394649
1MKI_A	T0168TS417_3	T0168	2.92	4.7796	4.9003	299	302	101.003344481605
1MKI_A	T0168TS419_1	T0168	2.51	-0.9372	0.2312	299	327	109.364548494983
1MKI_A	T0168TS423_1	T0168	3.00	3.9405	4.1190	299	327	109.364548494983
1MKI_A	T0168TS423_2	T0168	2.96	4.8845	4.9981	299	327	109.364548494983
1MKI_A	T0168TS427_1	T0168	2.94	5.4090	5.4879	299	327	109.364548494983
1MKI_A	T0168TS427_2	T0168	2.68	5.1992	5.2919	299	327	109.364548494983
1MKI_A	T0168TS437_1	T0168	2.72	-1.1994	0.1428	299	310	103.678929765886
1MKI_A	T0168TS437_2	T0168	2.85	-0.9180	0.2386	299	234	78.2608695652174
1MKI_A	T0168TS437_3_1	T0168	2.90	-1.3462	0.1041	299	80	26.7558528428094
1MKI_A	T0168TS437_3_2	T0168	3.03	-0.9387	0.2306	299	240	80.2675585284281
1MKI_A	T0168TS447_1	T0168	2.85	4.7509	4.8735	299	288	96.3210702341137
1MKI_A	T0168TS447_2	T0168	3.13	5.8871	5.9347	299	243	81.2709030100335
1MKI_A	T0168TS448_1	T0168	2.90	5.8810	5.9291	299	315	105.351170568562
1MKI_A	T0168TS450_1	T0168	2.85	4.5174	4.6558	299	327	109.364548494983
1MKI_A	T0168TS450_2u	T0168	2.85	5.8943	5.9415	299	253	84.6153846153846
1MKI_A	T0168TS450_3u	T0168	2.85	5.8943	5.9415	299	253	84.6153846153846
1MKI_A	T0168TS450_4u	T0168	2.87	6.8026	6.7912	299	243	81.2709030100335
1MKI_A	T0168TS450_5u	T0168	2.88	6.6544	6.6525	299	244	81.6053511705686
1MKI_A	T0168TS453_1	T0168	2.88	5.1468	5.2429	299	327	109.364548494983
1MKI_A	T0168TS464_1	T0168	2.87	6.8026	6.7912	299	243	81.2709030100335
1MKI_A	T0168TS464_2	T0168	3.01	6.6549	6.6530	299	237	79.2642140468227
1MKI_A	T0168TS464_3	T0168	2.69	6.4974	6.5056	299	243	81.2709030100335
1MKI_A	T0168TS464_4	T0168	2.88	6.6544	6.6525	299	244	81.6053511705686
1MKI_A	T0168TS464_5	T0168	2.94	5.1864	5.2800	299	250	83.6120401337793
1MKI_A	T0168TS465_1	T0168	3.13	4.4814	4.6222	299	288	96.3210702341137
1MKI_A	T0168TS465_2	T0168	2.88	5.3607	5.4427	299	290	96.9899665551839
1MKI_A	T0168TS475_1	T0168	2.95	5.7121	5.7712	299	272	90.9698996655518
1MKI_A	T0168TS505_1	T0168	2.67	4.2934	4.4471	299	48	16.0535117056856
1MKI_A	T0168TS513_1	T0168	2.73	5.8810	5.9291	299	327	109.364548494983
1MKI_A	T0168TS516_1u	T0168	2.68	5.1639	5.2589	299	292	97.6588628762542
1MKI_A	T0168TS516_2u	T0168	2.80	5.4307	5.5082	299	292	97.6588628762542
1MKI_A	T0168TS517_1	T0168	2.71	5.6188	5.6839	299	327	109.364548494983
2OSU_A	3AGF_A	T0168	0.54	11.6065	11.2885	297	299	100.673400673401
2OSU_A	3BRM_A	T0168	0.21	12.5221	12.1458	297	280	94.2760942760943
2OSU_A	T0168	T0168	0.59	11.7658	11.4377	297	311	104.713804713805
2OSU_A	T0168AL025_1	T0168	2.99	5.8071	5.8600	297	249	83.8383838383838
2OSU_A	T0168AL025_2	T0168	3.08	-0.4091	0.4812	297	245	82.4915824915825
2OSU_A	T0168AL032_1_1	T0168	2.34	-0.3562	0.5111	297	150	50.5050505050505
2OSU_A	T0168AL032_1_2	T0168	2.27	-2.1085	0.0089	297	177	59.5959595959596
2OSU_A	T0168AL041_2_1	T0168	2.57	1.6245	2.0132	297	85	28.6195286195286
2OSU_A	T0168AL041_2_2	T0168	2.40	3.8719	4.0553	297	92	30.976430976431
2OSU_A	T0168AL041_2_3	T0168	2.57	-1.0062	0.2055	297	85	28.6195286195286
2OSU_A	T0168AL044_1	T0168	2.68	-0.8380	0.2710	297	282	94.9494949494949
2OSU_A	T0168AL054_1	T0168	2.63	-0.9247	0.2360	297	326	109.76430976431
2OSU_A	T0168AL054_2	T0168	3.40	-0.4999	0.4319	297	327	110.10101010101
2OSU_A	T0168AL054_3	T0168	2.89	-0.9778	0.2159	297	327	110.10101010101
2OSU_A	T0168AL054_4	T0168	2.88	-1.6150	0.0523	297	315	106.060606060606
2OSU_A	T0168AL054_5	T0168	3.27	-1.2964	0.1163	297	314	105.723905723906
2OSU_A	T0168AL056_1	T0168	2.38	5.8160	5.8683	297	112	37.7104377104377
2OSU_A	T0168AL064_1	T0168	2.62	6.3879	6.4032	297	205	69.023569023569
2OSU_A	T0168AL078_1	T0168	2.84	6.1078	6.1412	297	254	85.5218855218855
2OSU_A	T0168AL105_1	T0168	2.79	5.7559	5.8121	297	246	82.8282828282828
2OSU_A	T0168AL144_1	T0168	2.66	6.2923	6.3137	297	227	76.4309764309764
2OSU_A	T0168AL144_2	T0168	3.18	6.0459	6.0833	297	244	82.1548821548822
2OSU_A	T0168AL144_3	T0168	2.80	5.4579	5.5335	297	254	85.5218855218855
2OSU_A	T0168AL144_4	T0168	2.72	7.4024	7.3526	297	218	73.4006734006734
2OSU_A	T0168AL144_5	T0168	2.95	0.0868	0.7899	297	253	85.1851851851852
2OSU_A	T0168AL203_1	T0168	2.88	6.1067	6.1402	297	244	82.1548821548822
2OSU_A	T0168AL203_2	T0168	2.94	6.0091	6.0489	297	243	81.8181818181818
2OSU_A	T0168AL203_3_1	T0168	3.07	0.8712	1.3787	297	117	39.3939393939394
2OSU_A	T0168AL203_3_2	T0168	2.73	0.5239	1.1061	297	97	32.6599326599327
2OSU_A	T0168AL331_1	T0168	2.56	-0.7424	0.3127	297	112	37.7104377104377
2OSU_A	T0168AL331_3	T0168	2.65	-0.8125	0.2818	297	256	86.1952861952862
2OSU_A	T0168AL331_4	T0168	3.26	-0.6592	0.3514	297	299	100.673400673401
2OSU_A	T0168AL331_5	T0168	3.03	-1.0452	0.1918	297	197	66.3299663299663
2OSU_A	T0168AL359_1	T0168	2.83	5.7165	5.7753	297	253	85.1851851851852
2OSU_A	T0168AL397_1_1	T0168	2.56	-0.6650	0.3486	297	47	15.8249158249158
2OSU_A	T0168AL397_1_2	T0168	2.57	0.9230	1.4207	297	51	17.1717171717172
2OSU_A	T0168AL397_1_3	T0168	2.05	-1.9015	0.0206	297	37	12.4579124579125
2OSU_A	T0168AL397_2_1	T0168	2.96	-0.0103	0.7247	297	46	15.4882154882155
2OSU_A	T0168AL397_2_2	T0168	2.57	0.9230	1.4207	297	51	17.1717171717172
2OSU_A	T0168AL397_2_3	T0168	2.38	-1.5610	0.0608	297	51	17.1717171717172
2OSU_A	T0168AL400_1_1	T0168	2.64	-1.2578	0.1265	297	84	28.2828282828283
2OSU_A	T0168AL400_1_2	T0168	2.60	-0.1064	0.6624	297	63	21.2121212121212
2OSU_A	T0168AL435_1	T0168	3.00	6.4760	6.4856	297	232	78.1144781144781
2OSU_A	T0168AL476_1	T0168	2.82	5.7183	5.7770	297	232	78.1144781144781
2OSU_A	T0168AL529_1	T0168	2.52	-1.1449	0.1591	297	272	91.5824915824916
2OSU_A	T0168AL529_2	T0168	2.96	-0.1026	0.6648	297	159	53.5353535353535
2OSU_A	T0168AL529_3	T0168	2.21	-1.1033	0.1723	297	233	78.4511784511784
2OSU_A	T0168AL529_4	T0168	2.66	-0.4862	0.4392	297	155	52.1885521885522
2OSU_A	T0168AL529_5_1	T0168	3.14	-0.6345	0.3634	297	58	19.5286195286195
2OSU_A	T0168AL529_5_2	T0168	2.78	-0.6724	0.3451	297	106	35.6902356902357
2OSU_A	T0168AL537_1	T0168	3.00	5.7671	5.8226	297	264	88.8888888888889
2OSU_A	T0168AL537_2	T0168	2.89	5.4151	5.4936	297	245	82.4915824915825
2OSU_A	T0168AL537_3	T0168	2.92	5.3650	5.4468	297	264	88.8888888888889
2OSU_A	T0168AL537_4	T0168	2.76	5.8264	5.8780	297	256	86.1952861952862
2OSU_A	T0168AL537_5	T0168	2.81	6.1118	6.1449	297	264	88.8888888888889
2OSU_A	T0168AL581_1	T0168	2.72	5.8188	5.8709	297	316	106.397306397306
2OSU_A	T0168DR020_1	T0168	no_data	no_data	no_data	297	no_data	no_data
2OSU_A	T0168DR068_1	T0168	no_data	no_data	no_data	297	no_data	no_data
2OSU_A	T0168DR355_1	T0168	no_data	no_data	no_data	297	no_data	no_data
2OSU_A	T0168DR355_2	T0168	no_data	no_data	no_data	297	no_data	no_data
2OSU_A	T0168DR355_4	T0168	no_data	no_data	no_data	297	no_data	no_data
2OSU_A	T0168DR454_1	T0168	no_data	no_data	no_data	297	no_data	no_data
2OSU_A	T0168DR454_2	T0168	no_data	no_data	no_data	297	no_data	no_data
2OSU_A	T0168DR454_3	T0168	no_data	no_data	no_data	297	no_data	no_data
2OSU_A	T0168RR020_1	T0168	no_data	no_data	no_data	297	no_data	no_data
2OSU_A	T0168RR022_1	T0168	no_data	no_data	no_data	297	no_data	no_data
2OSU_A	T0168RR131_1	T0168	no_data	no_data	no_data	297	no_data	no_data
2OSU_A	T0168RR397_1	T0168	no_data	no_data	no_data	297	no_data	no_data
2OSU_A	T0168RR517_1	T0168	no_data	no_data	no_data	297	no_data	no_data
2OSU_A	T0168SS001_1	T0168	no_data	no_data	no_data	297	no_data	no_data
2OSU_A	T0168SS007_1	T0168	no_data	no_data	no_data	297	no_data	no_data
2OSU_A	T0168SS020_1	T0168	no_data	no_data	no_data	297	no_data	no_data
2OSU_A	T0168SS023_1	T0168	no_data	no_data	no_data	297	no_data	no_data
2OSU_A	T0168SS032_1	T0168	no_data	no_data	no_data	297	no_data	no_data
2OSU_A	T0168SS041_1	T0168	no_data	no_data	no_data	297	no_data	no_data
2OSU_A	T0168SS041_2	T0168	no_data	no_data	no_data	297	no_data	no_data
2OSU_A	T0168SS044_1	T0168	no_data	no_data	no_data	297	no_data	no_data
2OSU_A	T0168SS044_2	T0168	no_data	no_data	no_data	297	no_data	no_data
2OSU_A	T0168SS054_1	T0168	no_data	no_data	no_data	297	no_data	no_data
2OSU_A	T0168SS054_2	T0168	no_data	no_data	no_data	297	no_data	no_data
2OSU_A	T0168SS054_3	T0168	no_data	no_data	no_data	297	no_data	no_data
2OSU_A	T0168SS054_4	T0168	no_data	no_data	no_data	297	no_data	no_data
2OSU_A	T0168SS055_1	T0168	no_data	no_data	no_data	297	no_data	no_data
2OSU_A	T0168SS056_1	T0168	no_data	no_data	no_data	297	no_data	no_data
2OSU_A	T0168SS067_1	T0168	no_data	no_data	no_data	297	no_data	no_data
2OSU_A	T0168SS068_1	T0168	no_data	no_data	no_data	297	no_data	no_data
2OSU_A	T0168SS069_1	T0168	no_data	no_data	no_data	297	no_data	no_data
2OSU_A	T0168SS072_1	T0168	no_data	no_data	no_data	297	no_data	no_data
2OSU_A	T0168SS100_1	T0168	no_data	no_data	no_data	297	no_data	no_data
2OSU_A	T0168SS100_2	T0168	no_data	no_data	no_data	297	no_data	no_data
2OSU_A	T0168SS108_1	T0168	no_data	no_data	no_data	297	no_data	no_data
2OSU_A	T0168SS131_1	T0168	no_data	no_data	no_data	297	no_data	no_data
2OSU_A	T0168SS137_1	T0168	no_data	no_data	no_data	297	no_data	no_data
2OSU_A	T0168SS254_1	T0168	no_data	no_data	no_data	297	no_data	no_data
2OSU_A	T0168SS266_1	T0168	no_data	no_data	no_data	297	no_data	no_data
2OSU_A	T0168SS270_1	T0168	no_data	no_data	no_data	297	no_data	no_data
2OSU_A	T0168SS273_1	T0168	no_data	no_data	no_data	297	no_data	no_data
2OSU_A	T0168SS356_1	T0168	no_data	no_data	no_data	297	no_data	no_data
2OSU_A	T0168SS357_1	T0168	no_data	no_data	no_data	297	no_data	no_data
2OSU_A	T0168SS389_1	T0168	no_data	no_data	no_data	297	no_data	no_data
2OSU_A	T0168SS393_1	T0168	no_data	no_data	no_data	297	no_data	no_data
2OSU_A	T0168SS393_2	T0168	no_data	no_data	no_data	297	no_data	no_data
2OSU_A	T0168SS396_1	T0168	no_data	no_data	no_data	297	no_data	no_data
2OSU_A	T0168SS404_1	T0168	no_data	no_data	no_data	297	no_data	no_data
2OSU_A	T0168SS420_1	T0168	no_data	no_data	no_data	297	no_data	no_data
2OSU_A	T0168SS442_1	T0168	no_data	no_data	no_data	297	no_data	no_data
2OSU_A	T0168SS449_1	T0168	no_data	no_data	no_data	297	no_data	no_data
2OSU_A	T0168SS463_1	T0168	no_data	no_data	no_data	297	no_data	no_data
2OSU_A	T0168SS474_1	T0168	no_data	no_data	no_data	297	no_data	no_data
2OSU_A	T0168SS517_1	T0168	no_data	no_data	no_data	297	no_data	no_data
2OSU_A	T0168SS524_1	T0168	no_data	no_data	no_data	297	no_data	no_data
2OSU_A	T0168SS531_1	T0168	no_data	no_data	no_data	297	no_data	no_data
2OSU_A	T0168SS531_2	T0168	no_data	no_data	no_data	297	no_data	no_data
2OSU_A	T0168SS531_3	T0168	no_data	no_data	no_data	297	no_data	no_data
2OSU_A	T0168SS531_4	T0168	no_data	no_data	no_data	297	no_data	no_data
2OSU_A	T0168SS531_5	T0168	no_data	no_data	no_data	297	no_data	no_data
2OSU_A	T0168TS001_1	T0168	2.89	3.6418	3.8420	297	327	110.10101010101
2OSU_A	T0168TS002_1	T0168	2.82	5.5533	5.6227	297	327	110.10101010101
2OSU_A	T0168TS002_2	T0168	2.93	5.3409	5.4243	297	327	110.10101010101
2OSU_A	T0168TS002_3	T0168	3.05	4.8630	4.9781	297	327	110.10101010101
2OSU_A	T0168TS002_4	T0168	3.23	4.4913	4.6315	297	327	110.10101010101
2OSU_A	T0168TS002_5	T0168	2.84	5.6064	5.6724	297	327	110.10101010101
2OSU_A	T0168TS006_1	T0168	2.84	6.0312	6.0695	297	296	99.6632996632997
2OSU_A	T0168TS006_2	T0168	2.74	5.6064	5.6724	297	297	100
2OSU_A	T0168TS007_1	T0168	2.62	4.6928	4.8193	297	48	16.1616161616162
2OSU_A	T0168TS007_2	T0168	2.59	4.8926	5.0056	297	48	16.1616161616162
2OSU_A	T0168TS007_3	T0168	2.45	4.1936	4.3543	297	40	13.4680134680135
2OSU_A	T0168TS007_4	T0168	2.89	6.2717	6.2945	297	223	75.0841750841751
2OSU_A	T0168TS007_5	T0168	2.26	4.8926	5.0056	297	48	16.1616161616162
2OSU_A	T0168TS008_1	T0168	2.99	4.6303	4.7610	297	292	98.3164983164983
2OSU_A	T0168TS008_2u	T0168	2.86	4.3101	4.4627	297	292	98.3164983164983
2OSU_A	T0168TS010_1_1	T0168	2.72	0.3775	0.9964	297	39	13.1313131313131
2OSU_A	T0168TS010_1_2	T0168	3.15	4.6736	4.8014	297	283	95.2861952861953
2OSU_A	T0168TS010_2_1	T0168	2.14	0.8425	1.3555	297	39	13.1313131313131
2OSU_A	T0168TS010_2_2	T0168	3.19	4.5644	4.6996	297	283	95.2861952861953
2OSU_A	T0168TS010_3_1	T0168	2.43	2.2373	2.5563	297	39	13.1313131313131
2OSU_A	T0168TS010_3_2	T0168	3.08	4.5644	4.6996	297	283	95.2861952861953
2OSU_A	T0168TS010_4_1	T0168	2.56	-0.5299	0.4161	297	150	50.5050505050505
2OSU_A	T0168TS010_4_2	T0168	2.95	0.3011	0.9405	297	153	51.5151515151515
2OSU_A	T0168TS010_5	T0168	2.97	-0.2344	0.5828	297	327	110.10101010101
2OSU_A	T0168TS012_1	T0168	2.78	4.1727	4.3349	297	327	110.10101010101
2OSU_A	T0168TS012_2	T0168	2.60	5.3940	5.4739	297	327	110.10101010101
2OSU_A	T0168TS012_3	T0168	3.03	4.2789	4.4337	297	327	110.10101010101
2OSU_A	T0168TS012_4	T0168	2.92	5.4471	5.5235	297	327	110.10101010101
2OSU_A	T0168TS012_5	T0168	2.94	5.6595	5.7220	297	327	110.10101010101
2OSU_A	T0168TS014_1	T0168	2.78	6.6544	6.6525	297	244	82.1548821548822
2OSU_A	T0168TS014_2	T0168	2.76	6.4974	6.5056	297	243	81.8181818181818
2OSU_A	T0168TS014_3	T0168	2.56	6.6805	6.6769	297	243	81.8181818181818
2OSU_A	T0168TS014_4	T0168	2.96	5.6735	5.7351	297	263	88.5521885521886
2OSU_A	T0168TS014_5	T0168	2.88	5.2734	5.3612	297	260	87.5420875420875
2OSU_A	T0168TS016_1	T0168	3.01	4.2789	4.4337	297	311	104.713804713805
2OSU_A	T0168TS016_2	T0168	3.33	4.2258	4.3843	297	313	105.387205387205
2OSU_A	T0168TS016_3	T0168	2.84	-1.0309	0.1967	297	317	106.734006734007
2OSU_A	T0168TS016_4	T0168	3.06	4.8048	4.9238	297	288	96.969696969697
2OSU_A	T0168TS016_5	T0168	3.01	4.2789	4.4337	297	311	104.713804713805
2OSU_A	T0168TS020_1	T0168	2.70	5.6595	5.7220	297	327	110.10101010101
2OSU_A	T0168TS021_1	T0168	3.01	-0.3406	0.5200	297	327	110.10101010101
2OSU_A	T0168TS028_1	T0168	2.89	5.9583	6.0013	297	271	91.2457912457913
2OSU_A	T0168TS028_2	T0168	2.77	6.2964	6.3176	297	271	91.2457912457913
2OSU_A	T0168TS028_3	T0168	2.80	6.1837	6.2122	297	271	91.2457912457913
2OSU_A	T0168TS028_4	T0168	2.82	5.9583	6.0013	297	271	91.2457912457913
2OSU_A	T0168TS028_5	T0168	3.11	6.2964	6.3176	297	271	91.2457912457913
2OSU_A	T0168TS029_1	T0168	2.86	4.7037	4.8295	297	327	110.10101010101
2OSU_A	T0168TS038_1	T0168	2.78	6.6544	6.6525	297	244	82.1548821548822
2OSU_A	T0168TS038_2	T0168	2.91	5.6220	5.6869	297	260	87.5420875420875
2OSU_A	T0168TS038_3	T0168	2.84	6.1078	6.1412	297	254	85.5218855218855
2OSU_A	T0168TS038_4	T0168	2.86	5.5295	5.6005	297	248	83.5016835016835
2OSU_A	T0168TS038_5	T0168	2.83	5.6218	5.6868	297	236	79.4612794612795
2OSU_A	T0168TS039_1	T0168	2.80	5.0754	5.1763	297	297	100
2OSU_A	T0168TS039_2	T0168	3.09	5.2347	5.3251	297	297	100
2OSU_A	T0168TS039_3	T0168	3.02	5.3409	5.4243	297	297	100
2OSU_A	T0168TS039_4	T0168	2.91	5.0223	5.1267	297	297	100
2OSU_A	T0168TS039_5	T0168	2.91	5.0223	5.1267	297	297	100
2OSU_A	T0168TS040_1	T0168	2.81	4.8048	4.9238	297	288	96.969696969697
2OSU_A	T0168TS040_2	T0168	2.84	6.0312	6.0695	297	296	99.6632996632997
2OSU_A	T0168TS040_3	T0168	2.90	5.0382	5.1416	297	287	96.6329966329966
2OSU_A	T0168TS040_4	T0168	2.88	4.8268	4.9442	297	293	98.6531986531987
2OSU_A	T0168TS040_5	T0168	2.99	4.7568	4.8790	297	310	104.377104377104
2OSU_A	T0168TS041_1	T0168	3.05	0.7565	1.2869	297	281	94.6127946127946
2OSU_A	T0168TS041_2	T0168	2.91	5.1285	5.2259	297	327	110.10101010101
2OSU_A	T0168TS041_3	T0168	2.91	5.1285	5.2259	297	327	110.10101010101
2OSU_A	T0168TS044_1N	T0168	no_data	no_data	no_data	297	no_data	no_data
2OSU_A	T0168TS045_1	T0168	2.84	6.0312	6.0695	297	296	99.6632996632997
2OSU_A	T0168TS045_2	T0168	3.19	3.6026	3.8057	297	274	92.2558922558922
2OSU_A	T0168TS045_3	T0168	2.82	4.8325	4.9495	297	274	92.2558922558922
2OSU_A	T0168TS045_4	T0168	2.75	4.8884	5.0017	297	274	92.2558922558922
2OSU_A	T0168TS045_5	T0168	2.80	5.0754	5.1763	297	297	100
2OSU_A	T0168TS046_1	T0168	2.84	4.7110	4.8362	297	284	95.6228956228956
2OSU_A	T0168TS046_2	T0168	2.89	5.1816	5.2755	297	313	105.387205387205
2OSU_A	T0168TS046_3	T0168	2.96	4.5189	4.6571	297	289	97.3063973063973
2OSU_A	T0168TS046_4	T0168	3.08	3.4849	3.6968	297	286	96.2962962962963
2OSU_A	T0168TS046_5	T0168	3.11	4.1195	4.2854	297	287	96.6329966329966
2OSU_A	T0168TS047_1	T0168	2.93	4.8630	4.9781	297	327	110.10101010101
2OSU_A	T0168TS050_1	T0168	3.17	-0.6592	0.3514	297	327	110.10101010101
2OSU_A	T0168TS050_2	T0168	2.78	-1.6150	0.0523	297	327	110.10101010101
2OSU_A	T0168TS050_3	T0168	3.09	3.5356	3.7437	297	327	110.10101010101
2OSU_A	T0168TS050_4	T0168	2.97	4.8630	4.9781	297	327	110.10101010101
2OSU_A	T0168TS050_5	T0168	2.68	-0.8716	0.2571	297	327	110.10101010101
2OSU_A	T0168TS051_1_1	T0168	2.05	-1.7619	0.0334	297	100	33.6700336700337
2OSU_A	T0168TS051_1_2	T0168	2.85	1.1974	1.6475	297	86	28.956228956229
2OSU_A	T0168TS051_1_3	T0168	2.72	-1.0821	0.1792	297	91	30.6397306397306
2OSU_A	T0168TS051_2_1	T0168	2.80	-1.2947	0.1168	297	100	33.6700336700337
2OSU_A	T0168TS051_2_2	T0168	2.82	-1.1500	0.1575	297	86	28.956228956229
2OSU_A	T0168TS051_2_3	T0168	2.79	0.7949	1.3175	297	91	30.6397306397306
2OSU_A	T0168TS051_3_1	T0168	2.47	-0.4771	0.4440	297	100	33.6700336700337
2OSU_A	T0168TS051_3_2	T0168	2.54	0.4149	1.0241	297	86	28.956228956229
2OSU_A	T0168TS051_3_3	T0168	2.69	0.4195	1.0275	297	91	30.6397306397306
2OSU_A	T0168TS051_4_1	T0168	2.63	-0.5939	0.3834	297	100	33.6700336700337
2OSU_A	T0168TS051_4_2	T0168	2.81	-0.7588	0.3053	297	86	28.956228956229
2OSU_A	T0168TS051_4_3	T0168	2.94	-0.2062	0.6000	297	91	30.6397306397306
2OSU_A	T0168TS051_5_1	T0168	2.82	0.4573	1.0557	297	100	33.6700336700337
2OSU_A	T0168TS051_5_2	T0168	2.85	0.0237	0.7473	297	86	28.956228956229
2OSU_A	T0168TS051_5_3	T0168	2.27	-1.8329	0.0263	297	91	30.6397306397306
2OSU_A	T0168TS052_1	T0168	2.51	-0.9694	0.2190	297	180	60.6060606060606
2OSU_A	T0168TS052_2	T0168	2.53	-0.7413	0.3131	297	180	60.6060606060606
2OSU_A	T0168TS052_3	T0168	2.16	-1.1214	0.1665	297	180	60.6060606060606
2OSU_A	T0168TS052_4	T0168	3.11	-0.6653	0.3485	297	180	60.6060606060606
2OSU_A	T0168TS052_5	T0168	2.58	-0.7413	0.3131	297	180	60.6060606060606
2OSU_A	T0168TS053_1	T0168	2.49	-1.6681	0.0448	297	313	105.387205387205
2OSU_A	T0168TS053_2	T0168	2.79	-0.8609	0.2615	297	174	58.5858585858586
2OSU_A	T0168TS053_3	T0168	2.21	-1.4844	0.0745	297	235	79.1245791245791
2OSU_A	T0168TS053_4	T0168	2.80	-1.4192	0.0877	297	178	59.9326599326599
2OSU_A	T0168TS053_5	T0168	3.00	-0.2761	0.5578	297	88	29.6296296296296
2OSU_A	T0168TS065_1	T0168	3.00	5.4500	5.5262	297	230	77.4410774410774
2OSU_A	T0168TS065_2_1	T0168	3.00	5.4500	5.5262	297	230	77.4410774410774
2OSU_A	T0168TS065_2_2	T0168	3.37	-0.9795	0.2152	297	23	7.74410774410774
2OSU_A	T0168TS065_3_1	T0168	3.00	5.4500	5.5262	297	230	77.4410774410774
2OSU_A	T0168TS065_3_2	T0168	2.11	-2.3091	0.0033	297	22	7.40740740740741
2OSU_A	T0168TS065_4_1	T0168	3.00	5.4500	5.5262	297	230	77.4410774410774
2OSU_A	T0168TS065_4_2	T0168	2.05	-0.8960	0.2473	297	22	7.40740740740741
2OSU_A	T0168TS065_5	T0168	3.00	5.4500	5.5262	297	230	77.4410774410774
2OSU_A	T0168TS067_1	T0168	2.69	5.6200	5.6851	297	252	84.8484848484848
2OSU_A	T0168TS070_1	T0168	2.32	-1.5203	0.0679	297	258	86.8686868686869
2OSU_A	T0168TS070_2	T0168	3.04	-0.9630	0.2214	297	288	96.969696969697
2OSU_A	T0168TS070_3	T0168	3.04	-0.5272	0.4175	297	258	86.8686868686869
2OSU_A	T0168TS070_4	T0168	2.75	-1.0410	0.1932	297	214	72.0538720538721
2OSU_A	T0168TS070_5	T0168	2.68	-0.3669	0.5050	297	133	44.7811447811448
2OSU_A	T0168TS071_1	T0168	3.05	-0.3794	0.4979	297	264	88.8888888888889
2OSU_A	T0168TS071_2	T0168	2.96	5.8071	5.8600	297	249	83.8383838383838
2OSU_A	T0168TS071_3	T0168	2.67	-0.4974	0.4332	297	225	75.7575757575758
2OSU_A	T0168TS071_4	T0168	2.75	4.9550	5.0639	297	238	80.1346801346801
2OSU_A	T0168TS071_5	T0168	2.71	-0.4192	0.4756	297	129	43.4343434343434
2OSU_A	T0168TS080_1	T0168	3.23	4.3851	4.5326	297	327	110.10101010101
2OSU_A	T0168TS080_2	T0168	2.96	4.5975	4.7305	297	327	110.10101010101
2OSU_A	T0168TS080_3	T0168	2.90	5.3940	5.4739	297	327	110.10101010101
2OSU_A	T0168TS084_1	T0168	2.74	5.6064	5.6724	297	297	100
2OSU_A	T0168TS086_1	T0168	2.94	6.0823	6.1173	297	206	69.3602693602694
2OSU_A	T0168TS086_2_1	T0168	2.94	6.0823	6.1173	297	206	69.3602693602694
2OSU_A	T0168TS086_2_2	T0168	0.14	-2.4900	0.0012	297	28	9.42760942760943
2OSU_A	T0168TS086_2_3	T0168	nan	-4.6174	-0.0000	297	35	11.7845117845118
2OSU_A	T0168TS086_3_1	T0168	2.94	6.0823	6.1173	297	206	69.3602693602694
2OSU_A	T0168TS086_3_2	T0168	0.14	-2.4900	0.0012	297	28	9.42760942760943
2OSU_A	T0168TS086_3_3	T0168	nan	-4.6174	-0.0000	297	35	11.7845117845118
2OSU_A	T0168TS086_4_1	T0168	2.95	5.4017	5.4811	297	198	66.6666666666667
2OSU_A	T0168TS086_4_2	T0168	2.47	0.1224	0.8143	297	32	10.7744107744108
2OSU_A	T0168TS086_4_3	T0168	1.40	-2.4747	0.0013	297	45	15.1515151515152
2OSU_A	T0168TS086_5_1	T0168	2.63	6.4899	6.4986	297	195	65.6565656565657
2OSU_A	T0168TS086_5_2	T0168	2.50	-2.5740	0.0007	297	69	23.2323232323232
2OSU_A	T0168TS086_5_3	T0168	2.23	-2.7127	0.0002	297	53	17.8451178451178
2OSU_A	T0168TS091_1	T0168	2.65	-1.0840	0.1786	297	327	110.10101010101
2OSU_A	T0168TS093_1	T0168	2.76	5.5074	5.5799	297	271	91.2457912457913
2OSU_A	T0168TS093_2	T0168	2.61	5.0197	5.1243	297	285	95.959595959596
2OSU_A	T0168TS093_3	T0168	2.90	5.4147	5.4932	297	270	90.9090909090909
2OSU_A	T0168TS093_4	T0168	2.72	5.0922	5.1919	297	284	95.6228956228956
2OSU_A	T0168TS096_1	T0168	2.88	5.3774	5.4583	297	292	98.3164983164983
2OSU_A	T0168TS098_1	T0168	0.58	-2.7710	0.0002	297	27	9.09090909090909
2OSU_A	T0168TS099_1	T0168	2.63	6.2673	6.2904	297	240	80.8080808080808
2OSU_A	T0168TS099_2	T0168	2.59	6.9129	6.8944	297	191	64.3097643097643
2OSU_A	T0168TS099_3	T0168	2.57	4.2489	4.4057	297	181	60.9427609427609
2OSU_A	T0168TS099_4	T0168	2.22	-0.4898	0.4372	297	59	19.8653198653199
2OSU_A	T0168TS108_1	T0168	2.66	-1.6732	0.0441	297	236	79.4612794612795
2OSU_A	T0168TS110_1	T0168	2.91	6.3073	6.3278	297	268	90.2356902356902
2OSU_A	T0168TS112_1	T0168	2.91	4.0048	4.1788	297	291	97.979797979798
2OSU_A	T0168TS132_1	T0168	2.65	-1.2964	0.1163	297	327	110.10101010101
2OSU_A	T0168TS135_1	T0168	2.91	-1.1786	0.1489	297	288	96.969696969697
2OSU_A	T0168TS135_2	T0168	1.54	-0.8671	0.2590	297	41	13.8047138047138
2OSU_A	T0168TS135_3	T0168	2.66	4.5151	4.6536	297	188	63.2996632996633
2OSU_A	T0168TS135_4	T0168	2.74	0.4737	1.0681	297	65	21.8855218855219
2OSU_A	T0168TS135_5	T0168	2.73	-0.2773	0.5571	297	243	81.8181818181818
2OSU_A	T0168TS136_1	T0168	2.63	-0.9247	0.2360	297	326	109.76430976431
2OSU_A	T0168TS136_2	T0168	3.40	-0.4999	0.4319	297	327	110.10101010101
2OSU_A	T0168TS136_3	T0168	2.89	-0.9778	0.2159	297	327	110.10101010101
2OSU_A	T0168TS136_4	T0168	2.88	-1.6150	0.0523	297	315	106.060606060606
2OSU_A	T0168TS136_5	T0168	3.27	-1.2964	0.1163	297	314	105.723905723906
2OSU_A	T0168TS138_1	T0168	2.49	-1.6681	0.0448	297	313	105.387205387205
2OSU_A	T0168TS138_2	T0168	2.79	-0.8609	0.2615	297	174	58.5858585858586
2OSU_A	T0168TS138_3	T0168	2.21	-1.4844	0.0745	297	235	79.1245791245791
2OSU_A	T0168TS138_4	T0168	2.80	-1.4192	0.0877	297	178	59.9326599326599
2OSU_A	T0168TS138_5	T0168	3.00	-0.2761	0.5578	297	88	29.6296296296296
2OSU_A	T0168TS139_1	T0168	2.51	-0.9694	0.2190	297	180	60.6060606060606
2OSU_A	T0168TS139_2	T0168	2.53	-0.7413	0.3131	297	180	60.6060606060606
2OSU_A	T0168TS139_3	T0168	2.16	-1.1214	0.1665	297	180	60.6060606060606
2OSU_A	T0168TS139_4	T0168	3.11	-0.6653	0.3485	297	180	60.6060606060606
2OSU_A	T0168TS139_5	T0168	2.58	-0.7413	0.3131	297	180	60.6060606060606
2OSU_A	T0168TS140_1	T0168	2.85	1.1974	1.6475	297	86	28.956228956229
2OSU_A	T0168TS140_2	T0168	2.82	-1.1500	0.1575	297	86	28.956228956229
2OSU_A	T0168TS140_3	T0168	2.54	0.4149	1.0241	297	86	28.956228956229
2OSU_A	T0168TS140_4	T0168	2.81	-0.7588	0.3053	297	86	28.956228956229
2OSU_A	T0168TS140_5	T0168	2.85	0.0237	0.7473	297	86	28.956228956229
2OSU_A	T0168TS153_1	T0168	2.93	5.6595	5.7220	297	311	104.713804713805
2OSU_A	T0168TS168_1	T0168	2.83	-0.6592	0.3514	297	327	110.10101010101
2OSU_A	T0168TS168_2	T0168	2.93	-1.3495	0.1033	297	322	108.417508417508
2OSU_A	T0168TS168_3	T0168	2.75	5.2878	5.3747	297	322	108.417508417508
2OSU_A	T0168TS168_4	T0168	3.30	-0.2344	0.5828	297	317	106.734006734007
2OSU_A	T0168TS168_5	T0168	2.98	-0.9247	0.2360	297	323	108.754208754209
2OSU_A	T0168TS169_1	T0168	2.56	-1.5497	0.0627	297	200	67.3400673400673
2OSU_A	T0168TS169_2	T0168	2.89	-0.5645	0.3983	297	200	67.3400673400673
2OSU_A	T0168TS169_3	T0168	2.61	-1.3593	0.1010	297	235	79.1245791245791
2OSU_A	T0168TS169_4	T0168	3.04	0.9753	1.4633	297	117	39.3939393939394
2OSU_A	T0168TS169_5	T0168	2.49	-1.5470	0.0632	297	235	79.1245791245791
2OSU_A	T0168TS170_1	T0168	2.95	4.9692	5.0772	297	327	110.10101010101
2OSU_A	T0168TS170_2	T0168	2.45	-1.5619	0.0607	297	327	110.10101010101
2OSU_A	T0168TS180_1	T0168	2.69	6.1056	6.1391	297	272	91.5824915824916
2OSU_A	T0168TS183_1	T0168	3.00	5.4799	5.5541	297	264	88.8888888888889
2OSU_A	T0168TS189_1	T0168	2.43	5.9578	6.0009	297	196	65.993265993266
2OSU_A	T0168TS189_2	T0168	2.68	5.5020	5.5748	297	202	68.013468013468
2OSU_A	T0168TS194_1	T0168	2.70	5.4827	5.5567	297	226	76.0942760942761
2OSU_A	T0168TS194_2	T0168	2.73	4.5675	4.7025	297	186	62.6262626262626
2OSU_A	T0168TS194_3	T0168	2.74	4.8560	4.9715	297	189	63.6363636363636
2OSU_A	T0168TS194_4	T0168	2.66	5.5621	5.6309	297	228	76.7676767676768
2OSU_A	T0168TS194_5	T0168	2.56	-1.2383	0.1318	297	171	57.5757575757576
2OSU_A	T0168TS195_1	T0168	3.00	6.3753	6.3914	297	243	81.8181818181818
2OSU_A	T0168TS195_2	T0168	3.21	5.6435	5.7070	297	259	87.2053872053872
2OSU_A	T0168TS195_3	T0168	2.79	4.8143	4.9326	297	275	92.5925925925926
2OSU_A	T0168TS195_4	T0168	2.58	6.7442	6.7365	297	236	79.4612794612795
2OSU_A	T0168TS195_5	T0168	2.50	-0.3937	0.4898	297	298	100.3367003367
2OSU_A	T0168TS196_1	T0168	2.95	-0.3181	0.5331	297	59	19.8653198653199
2OSU_A	T0168TS196_2	T0168	2.51	3.2500	3.4800	297	55	18.5185185185185
2OSU_A	T0168TS196_3	T0168	2.97	-0.1439	0.6387	297	101	34.006734006734
2OSU_A	T0168TS196_4	T0168	2.34	0.4239	1.0307	297	71	23.9057239057239
2OSU_A	T0168TS196_5	T0168	1.63	-2.7187	0.0002	297	56	18.8552188552189
2OSU_A	T0168TS202_1	T0168	2.77	4.8701	4.9847	297	275	92.5925925925926
2OSU_A	T0168TS202_2	T0168	3.35	4.9259	5.0367	297	275	92.5925925925926
2OSU_A	T0168TS202_3	T0168	2.72	4.6599	4.7886	297	287	96.6329966329966
2OSU_A	T0168TS202_4	T0168	3.28	4.9143	5.0259	297	291	97.979797979798
2OSU_A	T0168TS202_5	T0168	3.16	4.2188	4.3778	297	291	97.979797979798
2OSU_A	T0168TS207_1	T0168	2.50	-1.8537	0.0245	297	161	54.2087542087542
2OSU_A	T0168TS207_2	T0168	2.69	-0.8552	0.2639	297	288	96.969696969697
2OSU_A	T0168TS207_3	T0168	2.59	-0.8433	0.2688	297	35	11.7845117845118
2OSU_A	T0168TS207_4	T0168	2.77	1.4419	1.8552	297	55	18.5185185185185
2OSU_A	T0168TS207_5	T0168	3.03	-0.1117	0.6590	297	53	17.8451178451178
2OSU_A	T0168TS208_1	T0168	2.58	-1.3697	0.0986	297	272	91.5824915824916
2OSU_A	T0168TS208_2	T0168	2.56	-1.2383	0.1318	297	171	57.5757575757576
2OSU_A	T0168TS208_3	T0168	2.70	5.4827	5.5567	297	226	76.0942760942761
2OSU_A	T0168TS208_4	T0168	2.66	5.5621	5.6309	297	228	76.7676767676768
2OSU_A	T0168TS208_5	T0168	2.85	5.1737	5.2680	297	183	61.6161616161616
2OSU_A	T0168TS209_1	T0168	2.50	-1.8695	0.0231	297	171	57.5757575757576
2OSU_A	T0168TS209_2	T0168	3.15	3.7451	3.9377	297	226	76.0942760942761
2OSU_A	T0168TS209_3	T0168	2.74	5.1331	5.2302	297	244	82.1548821548822
2OSU_A	T0168TS209_4	T0168	2.92	4.6240	4.7551	297	233	78.4511784511784
2OSU_A	T0168TS209_5	T0168	2.58	4.7384	4.8618	297	199	67.003367003367
2OSU_A	T0168TS214_1	T0168	1.86	-1.4026	0.0912	297	320	107.744107744108
2OSU_A	T0168TS221_1	T0168	2.99	5.4515	5.5276	297	222	74.7474747474748
2OSU_A	T0168TS221_2	T0168	2.67	6.3369	6.3554	297	209	70.3703703703704
2OSU_A	T0168TS221_3	T0168	2.91	5.7910	5.8449	297	224	75.4208754208754
2OSU_A	T0168TS221_4	T0168	2.96	5.6514	5.7144	297	240	80.8080808080808
2OSU_A	T0168TS221_5	T0168	2.91	5.3325	5.4164	297	246	82.8282828282828
2OSU_A	T0168TS222_1	T0168	2.85	4.8099	4.9285	297	297	100
2OSU_A	T0168TS222_2	T0168	2.80	5.0754	5.1763	297	297	100
2OSU_A	T0168TS222_5	T0168	2.91	5.0223	5.1267	297	297	100
2OSU_A	T0168TS223_1	T0168	2.76	5.2347	5.3251	297	314	105.723905723906
2OSU_A	T0168TS224_1	T0168	3.04	4.9161	5.0276	297	327	110.10101010101
2OSU_A	T0168TS226_1	T0168	2.78	6.6544	6.6525	297	244	82.1548821548822
2OSU_A	T0168TS226_2	T0168	2.76	6.4974	6.5056	297	243	81.8181818181818
2OSU_A	T0168TS226_3	T0168	2.90	5.3988	5.4783	297	254	85.5218855218855
2OSU_A	T0168TS226_4	T0168	2.92	5.4268	5.5045	297	261	87.8787878787879
2OSU_A	T0168TS226_5	T0168	2.56	6.6805	6.6769	297	243	81.8181818181818
2OSU_A	T0168TS228_1	T0168	2.92	5.5533	5.6227	297	297	100
2OSU_A	T0168TS228_2	T0168	2.66	5.8188	5.8709	297	299	100.673400673401
2OSU_A	T0168TS229_1	T0168	2.84	6.1078	6.1412	297	254	85.5218855218855
2OSU_A	T0168TS229_2	T0168	2.86	5.5295	5.6005	297	248	83.5016835016835
2OSU_A	T0168TS229_3	T0168	3.09	5.6200	5.6851	297	252	84.8484848484848
2OSU_A	T0168TS229_4	T0168	2.84	5.6647	5.7268	297	250	84.1750841750842
2OSU_A	T0168TS229_5	T0168	3.07	5.0694	5.1707	297	247	83.1649831649832
2OSU_A	T0168TS230_1	T0168	2.62	4.6928	4.8193	297	48	16.1616161616162
2OSU_A	T0168TS230_2	T0168	2.59	4.8926	5.0056	297	48	16.1616161616162
2OSU_A	T0168TS230_3	T0168	2.86	5.5744	5.6424	297	246	82.8282828282828
2OSU_A	T0168TS230_4	T0168	3.09	5.0257	5.1299	297	252	84.8484848484848
2OSU_A	T0168TS230_5	T0168	3.07	5.1117	5.2102	297	245	82.4915824915825
2OSU_A	T0168TS233_1	T0168	2.66	6.2923	6.3137	297	227	76.4309764309764
2OSU_A	T0168TS233_2	T0168	3.16	6.1312	6.1631	297	243	81.8181818181818
2OSU_A	T0168TS233_3	T0168	2.80	5.4579	5.5335	297	254	85.5218855218855
2OSU_A	T0168TS233_4	T0168	2.68	7.3363	7.2907	297	218	73.4006734006734
2OSU_A	T0168TS233_5	T0168	3.15	-0.4139	0.4786	297	246	82.8282828282828
2OSU_A	T0168TS242_1	T0168	2.86	4.7037	4.8295	297	327	110.10101010101
2OSU_A	T0168TS265_1	T0168	3.00	5.1285	5.2259	297	327	110.10101010101
2OSU_A	T0168TS267_1	T0168	2.76	-0.7802	0.2958	297	126	42.4242424242424
2OSU_A	T0168TS267_2	T0168	2.67	-0.2870	0.5514	297	126	42.4242424242424
2OSU_A	T0168TS267_3	T0168	3.10	0.6995	1.2419	297	126	42.4242424242424
2OSU_A	T0168TS267_4	T0168	2.76	-1.5693	0.0595	297	126	42.4242424242424
2OSU_A	T0168TS267_5	T0168	3.21	-0.3856	0.4944	297	126	42.4242424242424
2OSU_A	T0168TS270_1	T0168	2.94	-1.7212	0.0381	297	327	110.10101010101
2OSU_A	T0168TS270_2	T0168	1.95	-1.8274	0.0268	297	327	110.10101010101
2OSU_A	T0168TS282_1	T0168	2.85	-1.2300	0.1341	297	210	70.7070707070707
2OSU_A	T0168TS282_2	T0168	2.81	-1.3451	0.1043	297	258	86.8686868686869
2OSU_A	T0168TS282_3	T0168	2.74	-0.7465	0.3108	297	254	85.5218855218855
2OSU_A	T0168TS282_4	T0168	2.79	-0.4112	0.4801	297	198	66.6666666666667
2OSU_A	T0168TS282_5	T0168	3.08	-1.0069	0.2052	297	223	75.0841750841751
2OSU_A	T0168TS283_1	T0168	2.93	-0.9778	0.2159	297	314	105.723905723906
2OSU_A	T0168TS283_2	T0168	2.95	-0.2875	0.5510	297	324	109.090909090909
2OSU_A	T0168TS283_3	T0168	2.85	-0.3937	0.4898	297	316	106.397306397306
2OSU_A	T0168TS283_4	T0168	2.29	-1.6361	0.0492	297	257	86.5319865319865
2OSU_A	T0168TS283_5	T0168	2.71	-1.2592	0.1261	297	273	91.9191919191919
2OSU_A	T0168TS286_1	T0168	2.99	5.4515	5.5276	297	222	74.7474747474748
2OSU_A	T0168TS288_1	T0168	2.89	6.6281	6.6279	297	238	80.1346801346801
2OSU_A	T0168TS290_1	T0168	2.96	5.0511	5.1536	297	245	82.4915824915825
2OSU_A	T0168TS290_2	T0168	3.05	5.3442	5.4274	297	251	84.5117845117845
2OSU_A	T0168TS290_3	T0168	2.89	5.7746	5.8296	297	240	80.8080808080808
2OSU_A	T0168TS290_4	T0168	2.86	-1.3451	0.1043	297	258	86.8686868686869
2OSU_A	T0168TS290_5	T0168	2.19	-1.5619	0.0607	297	302	101.683501683502
2OSU_A	T0168TS291_1	T0168	3.00	4.6088	4.7410	297	274	92.2558922558922
2OSU_A	T0168TS291_2	T0168	2.80	4.7785	4.8992	297	277	93.2659932659933
2OSU_A	T0168TS291_3	T0168	2.91	5.6220	5.6869	297	260	87.5420875420875
2OSU_A	T0168TS291_4	T0168	2.82	5.2190	5.3104	297	229	77.1043771043771
2OSU_A	T0168TS291_5	T0168	2.95	5.2828	5.3700	297	229	77.1043771043771
2OSU_A	T0168TS301_1	T0168	2.90	4.5975	4.7305	297	327	110.10101010101
2OSU_A	T0168TS309_1	T0168	2.87	6.0720	6.1077	297	253	85.1851851851852
2OSU_A	T0168TS309_2	T0168	2.87	5.9172	5.9629	297	252	84.8484848484848
2OSU_A	T0168TS309_3	T0168	2.99	6.1313	6.1631	297	253	85.1851851851852
2OSU_A	T0168TS309_4	T0168	2.80	5.7472	5.8039	297	249	83.8383838383838
2OSU_A	T0168TS309_5	T0168	2.84	5.4694	5.5443	297	248	83.5016835016835
2OSU_A	T0168TS327_1	T0168	2.78	5.9250	5.9702	297	327	110.10101010101
2OSU_A	T0168TS327_2	T0168	3.01	4.7037	4.8295	297	327	110.10101010101
2OSU_A	T0168TS347_1	T0168	2.67	5.7455	5.8024	297	257	86.5319865319865
2OSU_A	T0168TS351_1	T0168	2.96	-1.2964	0.1163	297	327	110.10101010101
2OSU_A	T0168TS362_1	T0168	2.92	5.1624	5.2575	297	254	85.5218855218855
2OSU_A	T0168TS362_2	T0168	2.93	5.8498	5.8999	297	242	81.4814814814815
2OSU_A	T0168TS362_3	T0168	3.02	-0.2993	0.5441	297	192	64.6464646464647
2OSU_A	T0168TS362_4	T0168	2.75	5.5231	5.5945	297	251	84.5117845117845
2OSU_A	T0168TS362_5	T0168	2.86	5.0905	5.1904	297	246	82.8282828282828
2OSU_A	T0168TS368_1	T0168	3.00	4.9692	5.0772	297	327	110.10101010101
2OSU_A	T0168TS373_1	T0168	3.07	4.1196	4.2855	297	327	110.10101010101
2OSU_A	T0168TS373_2	T0168	2.90	3.9073	4.0882	297	327	110.10101010101
2OSU_A	T0168TS373_3	T0168	2.83	5.1285	5.2259	297	327	110.10101010101
2OSU_A	T0168TS373_4	T0168	2.64	4.9161	5.0276	297	327	110.10101010101
2OSU_A	T0168TS377_1	T0168	2.89	5.3667	5.4484	297	281	94.6127946127946
2OSU_A	T0168TS377_2	T0168	2.49	-1.6681	0.0448	297	327	110.10101010101
2OSU_A	T0168TS377_3	T0168	2.78	-0.0751	0.6824	297	327	110.10101010101
2OSU_A	T0168TS378_1	T0168	2.25	-0.4731	0.4462	297	92	30.976430976431
2OSU_A	T0168TS384_1	T0168	2.83	-1.1902	0.1455	297	327	110.10101010101
2OSU_A	T0168TS417_1	T0168	2.79	5.3409	5.4243	297	298	100.3367003367
2OSU_A	T0168TS417_2	T0168	2.73	5.2878	5.3747	297	298	100.3367003367
2OSU_A	T0168TS417_3	T0168	2.91	5.0754	5.1763	297	302	101.683501683502
2OSU_A	T0168TS419_1	T0168	3.05	-0.8185	0.2793	297	327	110.10101010101
2OSU_A	T0168TS423_1	T0168	2.61	4.2258	4.3843	297	327	110.10101010101
2OSU_A	T0168TS423_2	T0168	2.79	4.8630	4.9781	297	327	110.10101010101
2OSU_A	T0168TS427_1	T0168	2.78	5.3940	5.4739	297	327	110.10101010101
2OSU_A	T0168TS427_2	T0168	2.84	5.4471	5.5235	297	327	110.10101010101
2OSU_A	T0168TS437_1	T0168	3.09	-0.8716	0.2571	297	310	104.377104377104
2OSU_A	T0168TS437_2	T0168	2.63	-1.3572	0.1015	297	234	78.7878787878788
2OSU_A	T0168TS437_3_1	T0168	2.25	-1.4837	0.0746	297	80	26.9360269360269
2OSU_A	T0168TS437_3_2	T0168	2.93	-1.1235	0.1658	297	240	80.8080808080808
2OSU_A	T0168TS447_1	T0168	2.82	5.1821	5.2760	297	288	96.969696969697
2OSU_A	T0168TS447_2	T0168	2.77	5.5819	5.6495	297	243	81.8181818181818
2OSU_A	T0168TS448_1	T0168	2.74	6.3498	6.3675	297	315	106.060606060606
2OSU_A	T0168TS450_1	T0168	2.80	4.8630	4.9781	297	327	110.10101010101
2OSU_A	T0168TS450_2u	T0168	2.70	5.8943	5.9415	297	253	85.1851851851852
2OSU_A	T0168TS450_3u	T0168	2.70	5.8943	5.9415	297	253	85.1851851851852
2OSU_A	T0168TS450_4u	T0168	2.76	6.4974	6.5056	297	243	81.8181818181818
2OSU_A	T0168TS450_5u	T0168	2.78	6.6544	6.6525	297	244	82.1548821548822
2OSU_A	T0168TS453_1	T0168	2.81	4.9692	5.0772	297	327	110.10101010101
2OSU_A	T0168TS464_1	T0168	2.76	6.4974	6.5056	297	243	81.8181818181818
2OSU_A	T0168TS464_2	T0168	2.82	6.7170	6.7111	297	237	79.7979797979798
2OSU_A	T0168TS464_3	T0168	2.56	6.6805	6.6769	297	243	81.8181818181818
2OSU_A	T0168TS464_4	T0168	2.78	6.6544	6.6525	297	244	82.1548821548822
2OSU_A	T0168TS464_5	T0168	2.84	5.6647	5.7268	297	250	84.1750841750842
2OSU_A	T0168TS465_1	T0168	2.90	4.5892	4.7227	297	288	96.969696969697
2OSU_A	T0168TS465_2	T0168	2.83	5.4679	5.5429	297	290	97.6430976430976
2OSU_A	T0168TS475_1	T0168	2.93	5.2625	5.3510	297	272	91.5824915824916
2OSU_A	T0168TS505_1	T0168	2.62	4.6928	4.8193	297	48	16.1616161616162
2OSU_A	T0168TS513_1	T0168	2.97	5.7126	5.7716	297	327	110.10101010101
2OSU_A	T0168TS516_1u	T0168	2.88	5.1639	5.2589	297	292	98.3164983164983
2OSU_A	T0168TS516_2u	T0168	2.81	5.4841	5.5581	297	292	98.3164983164983
2OSU_A	T0168TS517_1	T0168	2.75	5.1285	5.2259	297	327	110.10101010101
3AGF_A	3BRM_A	T0168	0.54	12.0807	11.7325	299	280	93.6454849498328
3AGF_A	T0168	T0168	0.25	12.8566	12.4590	299	311	104.013377926421
3AGF_A	T0168AL025_1	T0168	2.97	6.1069	6.1403	299	249	83.2775919732441
3AGF_A	T0168AL025_2	T0168	2.82	-0.4091	0.4812	299	245	81.9397993311037
3AGF_A	T0168AL032_1_1	T0168	2.60	-1.1378	0.1613	299	150	50.1672240802676
3AGF_A	T0168AL032_1_2	T0168	1.62	-1.7238	0.0377	299	177	59.1973244147157
3AGF_A	T0168AL041_2_1	T0168	2.73	3.4660	3.6793	299	85	28.4280936454849
3AGF_A	T0168AL041_2_2	T0168	2.42	-0.8455	0.2679	299	92	30.7692307692308
3AGF_A	T0168AL041_2_3	T0168	2.48	-0.4800	0.4424	299	85	28.4280936454849
3AGF_A	T0168AL044_1	T0168	3.03	-0.6738	0.3445	299	282	94.314381270903
3AGF_A	T0168AL054_1	T0168	3.13	-1.9337	0.0183	299	326	109.030100334448
3AGF_A	T0168AL054_2	T0168	2.29	-1.3043	0.1143	299	327	109.364548494983
3AGF_A	T0168AL054_3	T0168	2.36	-1.3043	0.1143	299	327	109.364548494983
3AGF_A	T0168AL054_4	T0168	2.44	-0.5700	0.3955	299	315	105.351170568562
3AGF_A	T0168AL054_5	T0168	2.54	-1.6714	0.0443	299	314	105.016722408027
3AGF_A	T0168AL056_1	T0168	2.23	6.9986	6.9747	299	112	37.4581939799331
3AGF_A	T0168AL064_1	T0168	2.97	6.9408	6.9205	299	205	68.561872909699
3AGF_A	T0168AL078_1	T0168	2.96	5.6942	5.7544	299	254	84.9498327759197
3AGF_A	T0168AL105_1	T0168	2.97	6.3607	6.3778	299	246	82.2742474916388
3AGF_A	T0168AL144_1	T0168	2.80	6.6130	6.6138	299	227	75.9197324414716
3AGF_A	T0168AL144_2	T0168	2.88	6.5327	6.5386	299	244	81.6053511705686
3AGF_A	T0168AL144_3	T0168	2.89	5.1033	5.2024	299	254	84.9498327759197
3AGF_A	T0168AL144_4	T0168	2.59	7.7328	7.6618	299	218	72.9096989966555
3AGF_A	T0168AL144_5	T0168	2.82	-0.2688	0.5622	299	253	84.6153846153846
3AGF_A	T0168AL203_1	T0168	2.86	6.7761	6.7664	299	244	81.6053511705686
3AGF_A	T0168AL203_2	T0168	2.86	6.6805	6.6769	299	243	81.2709030100335
3AGF_A	T0168AL203_3_1	T0168	2.85	5.7656	5.8211	299	117	39.1304347826087
3AGF_A	T0168AL203_3_2	T0168	3.02	0.4045	1.0163	299	97	32.4414715719064
3AGF_A	T0168AL331_1	T0168	2.35	-0.7424	0.3127	299	112	37.4581939799331
3AGF_A	T0168AL331_3	T0168	3.03	-1.4000	0.0918	299	256	85.61872909699
3AGF_A	T0168AL331_4	T0168	2.64	-0.5176	0.4225	299	299	100
3AGF_A	T0168AL331_5	T0168	2.67	-1.1875	0.1463	299	197	65.8862876254181
3AGF_A	T0168AL359_1	T0168	2.96	6.4869	6.4958	299	253	84.6153846153846
3AGF_A	T0168AL397_1_1	T0168	2.55	0.1463	0.8308	299	47	15.7190635451505
3AGF_A	T0168AL397_1_2	T0168	2.55	0.7320	1.2675	299	51	17.056856187291
3AGF_A	T0168AL397_1_3	T0168	nan	-4.5591	-0.0000	299	37	12.3745819397993
3AGF_A	T0168AL397_2_1	T0168	2.67	-0.0103	0.7247	299	46	15.3846153846154
3AGF_A	T0168AL397_2_2	T0168	2.55	0.7320	1.2675	299	51	17.056856187291
3AGF_A	T0168AL397_2_3	T0168	3.00	-0.9877	0.2122	299	51	17.056856187291
3AGF_A	T0168AL400_1_1	T0168	2.82	-1.5231	0.0674	299	84	28.0936454849498
3AGF_A	T0168AL400_1_2	T0168	nan	-4.0359	0.0000	299	63	21.0702341137124
3AGF_A	T0168AL435_1	T0168	2.68	6.9179	6.8991	299	232	77.5919732441472
3AGF_A	T0168AL476_1	T0168	2.73	6.7285	6.7219	299	232	77.5919732441472
3AGF_A	T0168AL529_1	T0168	2.88	-0.1894	0.6103	299	272	90.9698996655518
3AGF_A	T0168AL529_2	T0168	2.26	-0.4355	0.4666	299	159	53.1772575250836
3AGF_A	T0168AL529_3	T0168	2.86	-0.7886	0.2922	299	233	77.9264214046823
3AGF_A	T0168AL529_4	T0168	2.76	-0.8253	0.2764	299	155	51.8394648829431
3AGF_A	T0168AL529_5_1	T0168	3.14	-0.6345	0.3634	299	58	19.3979933110368
3AGF_A	T0168AL529_5_2	T0168	2.75	-0.5605	0.4003	299	106	35.4515050167224
3AGF_A	T0168AL537_1	T0168	2.84	6.5139	6.5211	299	264	88.2943143812709
3AGF_A	T0168AL537_2	T0168	2.93	6.2644	6.2877	299	245	81.9397993311037
3AGF_A	T0168AL537_3	T0168	2.96	5.7671	5.8226	299	264	88.2943143812709
3AGF_A	T0168AL537_4	T0168	3.01	6.1789	6.2077	299	256	85.61872909699
3AGF_A	T0168AL537_5	T0168	2.94	6.5139	6.5211	299	264	88.2943143812709
3AGF_A	T0168AL581_1	T0168	2.54	6.4580	6.4687	299	316	105.685618729097
3AGF_A	T0168DR020_1	T0168	no_data	no_data	no_data	299	no_data	no_data
3AGF_A	T0168DR068_1	T0168	no_data	no_data	no_data	299	no_data	no_data
3AGF_A	T0168DR355_1	T0168	no_data	no_data	no_data	299	no_data	no_data
3AGF_A	T0168DR355_2	T0168	no_data	no_data	no_data	299	no_data	no_data
3AGF_A	T0168DR355_4	T0168	no_data	no_data	no_data	299	no_data	no_data
3AGF_A	T0168DR454_1	T0168	no_data	no_data	no_data	299	no_data	no_data
3AGF_A	T0168DR454_2	T0168	no_data	no_data	no_data	299	no_data	no_data
3AGF_A	T0168DR454_3	T0168	no_data	no_data	no_data	299	no_data	no_data
3AGF_A	T0168RR020_1	T0168	no_data	no_data	no_data	299	no_data	no_data
3AGF_A	T0168RR022_1	T0168	no_data	no_data	no_data	299	no_data	no_data
3AGF_A	T0168RR131_1	T0168	no_data	no_data	no_data	299	no_data	no_data
3AGF_A	T0168RR397_1	T0168	no_data	no_data	no_data	299	no_data	no_data
3AGF_A	T0168RR517_1	T0168	no_data	no_data	no_data	299	no_data	no_data
3AGF_A	T0168SS001_1	T0168	no_data	no_data	no_data	299	no_data	no_data
3AGF_A	T0168SS007_1	T0168	no_data	no_data	no_data	299	no_data	no_data
3AGF_A	T0168SS020_1	T0168	no_data	no_data	no_data	299	no_data	no_data
3AGF_A	T0168SS023_1	T0168	no_data	no_data	no_data	299	no_data	no_data
3AGF_A	T0168SS032_1	T0168	no_data	no_data	no_data	299	no_data	no_data
3AGF_A	T0168SS041_1	T0168	no_data	no_data	no_data	299	no_data	no_data
3AGF_A	T0168SS041_2	T0168	no_data	no_data	no_data	299	no_data	no_data
3AGF_A	T0168SS044_1	T0168	no_data	no_data	no_data	299	no_data	no_data
3AGF_A	T0168SS044_2	T0168	no_data	no_data	no_data	299	no_data	no_data
3AGF_A	T0168SS054_1	T0168	no_data	no_data	no_data	299	no_data	no_data
3AGF_A	T0168SS054_2	T0168	no_data	no_data	no_data	299	no_data	no_data
3AGF_A	T0168SS054_3	T0168	no_data	no_data	no_data	299	no_data	no_data
3AGF_A	T0168SS054_4	T0168	no_data	no_data	no_data	299	no_data	no_data
3AGF_A	T0168SS055_1	T0168	no_data	no_data	no_data	299	no_data	no_data
3AGF_A	T0168SS056_1	T0168	no_data	no_data	no_data	299	no_data	no_data
3AGF_A	T0168SS067_1	T0168	no_data	no_data	no_data	299	no_data	no_data
3AGF_A	T0168SS068_1	T0168	no_data	no_data	no_data	299	no_data	no_data
3AGF_A	T0168SS069_1	T0168	no_data	no_data	no_data	299	no_data	no_data
3AGF_A	T0168SS072_1	T0168	no_data	no_data	no_data	299	no_data	no_data
3AGF_A	T0168SS100_1	T0168	no_data	no_data	no_data	299	no_data	no_data
3AGF_A	T0168SS100_2	T0168	no_data	no_data	no_data	299	no_data	no_data
3AGF_A	T0168SS108_1	T0168	no_data	no_data	no_data	299	no_data	no_data
3AGF_A	T0168SS131_1	T0168	no_data	no_data	no_data	299	no_data	no_data
3AGF_A	T0168SS137_1	T0168	no_data	no_data	no_data	299	no_data	no_data
3AGF_A	T0168SS254_1	T0168	no_data	no_data	no_data	299	no_data	no_data
3AGF_A	T0168SS266_1	T0168	no_data	no_data	no_data	299	no_data	no_data
3AGF_A	T0168SS270_1	T0168	no_data	no_data	no_data	299	no_data	no_data
3AGF_A	T0168SS273_1	T0168	no_data	no_data	no_data	299	no_data	no_data
3AGF_A	T0168SS356_1	T0168	no_data	no_data	no_data	299	no_data	no_data
3AGF_A	T0168SS357_1	T0168	no_data	no_data	no_data	299	no_data	no_data
3AGF_A	T0168SS389_1	T0168	no_data	no_data	no_data	299	no_data	no_data
3AGF_A	T0168SS393_1	T0168	no_data	no_data	no_data	299	no_data	no_data
3AGF_A	T0168SS393_2	T0168	no_data	no_data	no_data	299	no_data	no_data
3AGF_A	T0168SS396_1	T0168	no_data	no_data	no_data	299	no_data	no_data
3AGF_A	T0168SS404_1	T0168	no_data	no_data	no_data	299	no_data	no_data
3AGF_A	T0168SS420_1	T0168	no_data	no_data	no_data	299	no_data	no_data
3AGF_A	T0168SS442_1	T0168	no_data	no_data	no_data	299	no_data	no_data
3AGF_A	T0168SS449_1	T0168	no_data	no_data	no_data	299	no_data	no_data
3AGF_A	T0168SS463_1	T0168	no_data	no_data	no_data	299	no_data	no_data
3AGF_A	T0168SS474_1	T0168	no_data	no_data	no_data	299	no_data	no_data
3AGF_A	T0168SS517_1	T0168	no_data	no_data	no_data	299	no_data	no_data
3AGF_A	T0168SS524_1	T0168	no_data	no_data	no_data	299	no_data	no_data
3AGF_A	T0168SS531_1	T0168	no_data	no_data	no_data	299	no_data	no_data
3AGF_A	T0168SS531_2	T0168	no_data	no_data	no_data	299	no_data	no_data
3AGF_A	T0168SS531_3	T0168	no_data	no_data	no_data	299	no_data	no_data
3AGF_A	T0168SS531_4	T0168	no_data	no_data	no_data	299	no_data	no_data
3AGF_A	T0168SS531_5	T0168	no_data	no_data	no_data	299	no_data	no_data
3AGF_A	T0168TS001_1	T0168	2.91	3.9405	4.1190	299	327	109.364548494983
3AGF_A	T0168TS002_1	T0168	2.86	5.7761	5.8310	299	327	109.364548494983
3AGF_A	T0168TS002_2	T0168	3.01	5.5139	5.5859	299	327	109.364548494983
3AGF_A	T0168TS002_3	T0168	3.04	5.7761	5.8310	299	327	109.364548494983
3AGF_A	T0168TS002_4	T0168	2.74	5.9335	5.9781	299	327	109.364548494983
3AGF_A	T0168TS002_5	T0168	2.87	5.9335	5.9781	299	327	109.364548494983
3AGF_A	T0168TS006_1	T0168	2.56	6.0446	6.0820	299	296	98.9966555183946
3AGF_A	T0168TS006_2	T0168	2.83	5.8668	5.9158	299	297	99.3311036789298
3AGF_A	T0168TS007_1	T0168	2.56	4.8926	5.0056	299	48	16.0535117056856
3AGF_A	T0168TS007_2	T0168	2.55	5.0923	5.1921	299	48	16.0535117056856
3AGF_A	T0168TS007_3	T0168	2.31	4.1936	4.3543	299	40	13.3779264214047
3AGF_A	T0168TS007_4	T0168	2.86	6.8566	6.8417	299	223	74.5819397993311
3AGF_A	T0168TS007_5	T0168	1.97	5.2920	5.3786	299	48	16.0535117056856
3AGF_A	T0168TS008_1	T0168	2.94	5.3240	5.4085	299	292	97.6588628762542
3AGF_A	T0168TS008_2u	T0168	2.76	5.4307	5.5082	299	292	97.6588628762542
3AGF_A	T0168TS010_1_1	T0168	1.75	-0.5524	0.4045	299	39	13.0434782608696
3AGF_A	T0168TS010_1_2	T0168	3.14	5.3288	5.4129	299	283	94.6488294314381
3AGF_A	T0168TS010_2_1	T0168	1.79	0.1451	0.8300	299	39	13.0434782608696
3AGF_A	T0168TS010_2_2	T0168	3.13	4.5098	4.6487	299	283	94.6488294314381
3AGF_A	T0168TS010_3_1	T0168	2.55	1.0749	1.5454	299	39	13.0434782608696
3AGF_A	T0168TS010_3_2	T0168	3.13	5.2196	5.3109	299	283	94.6488294314381
3AGF_A	T0168TS010_4_1	T0168	2.70	-0.5299	0.4161	299	150	50.1672240802676
3AGF_A	T0168TS010_4_2	T0168	2.84	-0.3837	0.4955	299	153	51.1705685618729
3AGF_A	T0168TS010_5	T0168	2.54	-0.6225	0.3692	299	327	109.364548494983
3AGF_A	T0168TS012_1	T0168	2.70	5.5139	5.5859	299	327	109.364548494983
3AGF_A	T0168TS012_2	T0168	2.77	6.3531	6.3706	299	327	109.364548494983
3AGF_A	T0168TS012_3	T0168	2.99	4.8845	4.9981	299	327	109.364548494983
3AGF_A	T0168TS012_4	T0168	2.89	5.6712	5.7330	299	327	109.364548494983
3AGF_A	T0168TS012_5	T0168	2.85	5.9859	6.0272	299	327	109.364548494983
3AGF_A	T0168TS014_1	T0168	2.69	7.1412	7.1080	299	244	81.6053511705686
3AGF_A	T0168TS014_2	T0168	2.56	7.2908	7.2481	299	243	81.2709030100335
3AGF_A	T0168TS014_3	T0168	2.37	7.4739	7.4195	299	243	81.2709030100335
3AGF_A	T0168TS014_4	T0168	2.96	6.4224	6.4354	299	263	87.9598662207358
3AGF_A	T0168TS014_5	T0168	2.72	6.6676	6.6648	299	260	86.9565217391304
3AGF_A	T0168TS016_1	T0168	3.13	4.4649	4.6069	299	311	104.013377926421
3AGF_A	T0168TS016_2	T0168	3.09	5.3041	5.3899	299	313	104.682274247492
3AGF_A	T0168TS016_3	T0168	2.96	4.7796	4.9003	299	317	106.020066889632
3AGF_A	T0168TS016_4	T0168	2.99	5.4517	5.5277	299	288	96.3210702341137
3AGF_A	T0168TS016_5	T0168	3.13	4.4649	4.6069	299	311	104.013377926421
3AGF_A	T0168TS020_1	T0168	2.77	5.6712	5.7330	299	327	109.364548494983
3AGF_A	T0168TS021_1	T0168	3.30	-1.1470	0.1585	299	327	109.364548494983
3AGF_A	T0168TS028_1	T0168	3.24	5.9583	6.0013	299	271	90.6354515050167
3AGF_A	T0168TS028_2	T0168	3.00	5.9019	5.9486	299	271	90.6354515050167
3AGF_A	T0168TS028_3	T0168	2.72	6.3528	6.3703	299	271	90.6354515050167
3AGF_A	T0168TS028_4	T0168	3.09	6.5219	6.5285	299	271	90.6354515050167
3AGF_A	T0168TS028_5	T0168	2.82	6.1274	6.1595	299	271	90.6354515050167
3AGF_A	T0168TS029_1	T0168	3.00	5.4614	5.5369	299	327	109.364548494983
3AGF_A	T0168TS038_1	T0168	2.69	7.1412	7.1080	299	244	81.6053511705686
3AGF_A	T0168TS038_2	T0168	3.07	5.9705	6.0128	299	260	86.9565217391304
3AGF_A	T0168TS038_3	T0168	2.96	5.6942	5.7544	299	254	84.9498327759197
3AGF_A	T0168TS038_4	T0168	2.98	6.3112	6.3315	299	248	82.943143812709
3AGF_A	T0168TS038_5	T0168	2.96	5.8089	5.8616	299	236	78.9297658862876
3AGF_A	T0168TS039_1	T0168	2.74	5.3924	5.4724	299	297	99.3311036789298
3AGF_A	T0168TS039_2	T0168	2.80	5.4979	5.5709	299	297	99.3311036789298
3AGF_A	T0168TS039_3	T0168	2.91	5.8668	5.9158	299	297	99.3311036789298
3AGF_A	T0168TS039_4	T0168	2.79	5.2343	5.3247	299	297	99.3311036789298
3AGF_A	T0168TS039_5	T0168	2.94	5.4451	5.5217	299	297	99.3311036789298
3AGF_A	T0168TS040_1	T0168	3.12	5.2900	5.3767	299	288	96.3210702341137
3AGF_A	T0168TS040_2	T0168	2.56	6.0446	6.0820	299	296	98.9966555183946
3AGF_A	T0168TS040_3	T0168	2.80	5.6327	5.6969	299	287	95.9866220735786
3AGF_A	T0168TS040_4	T0168	2.83	5.4123	5.4910	299	293	97.9933110367893
3AGF_A	T0168TS040_5	T0168	3.15	5.6712	5.7330	299	310	103.678929765886
3AGF_A	T0168TS041_1	T0168	2.82	5.2569	5.3458	299	281	93.9799331103679
3AGF_A	T0168TS041_2	T0168	2.85	5.4090	5.4879	299	327	109.364548494983
3AGF_A	T0168TS041_3	T0168	2.85	5.4090	5.4879	299	327	109.364548494983
3AGF_A	T0168TS044_1N	T0168	no_data	no_data	no_data	299	no_data	no_data
3AGF_A	T0168TS045_1	T0168	2.56	6.0446	6.0820	299	296	98.9966555183946
3AGF_A	T0168TS045_2	T0168	3.09	4.6647	4.7931	299	274	91.6387959866221
3AGF_A	T0168TS045_3	T0168	2.79	5.4474	5.5238	299	274	91.6387959866221
3AGF_A	T0168TS045_4	T0168	2.59	5.6710	5.7328	299	274	91.6387959866221
3AGF_A	T0168TS045_5	T0168	2.74	5.3924	5.4724	299	297	99.3311036789298
3AGF_A	T0168TS046_1	T0168	2.82	4.9288	5.0394	299	284	94.9832775919732
3AGF_A	T0168TS046_2	T0168	2.86	6.0384	6.0762	299	313	104.682274247492
3AGF_A	T0168TS046_3	T0168	3.04	6.1319	6.1637	299	289	96.6555183946488
3AGF_A	T0168TS046_4	T0168	3.12	4.1892	4.3502	299	286	95.6521739130435
3AGF_A	T0168TS046_5	T0168	3.00	4.5518	4.6878	299	287	95.9866220735786
3AGF_A	T0168TS047_1	T0168	2.89	5.4614	5.5369	299	327	109.364548494983
3AGF_A	T0168TS050_1	T0168	2.54	-0.8847	0.2518	299	327	109.364548494983
3AGF_A	T0168TS050_2	T0168	2.43	-0.7274	0.3195	299	327	109.364548494983
3AGF_A	T0168TS050_3	T0168	2.99	4.0454	4.2164	299	327	109.364548494983
3AGF_A	T0168TS050_4	T0168	3.00	5.4614	5.5369	299	327	109.364548494983
3AGF_A	T0168TS050_5	T0168	2.96	-0.7274	0.3195	299	327	109.364548494983
3AGF_A	T0168TS051_1_1	T0168	3.28	-0.1267	0.6495	299	100	33.4448160535117
3AGF_A	T0168TS051_1_2	T0168	2.80	2.3711	2.6769	299	86	28.7625418060201
3AGF_A	T0168TS051_1_3	T0168	2.70	0.6698	1.2186	299	91	30.4347826086957
3AGF_A	T0168TS051_2_1	T0168	2.78	-0.5939	0.3834	299	100	33.4448160535117
3AGF_A	T0168TS051_2_2	T0168	2.01	0.5453	1.1224	299	86	28.7625418060201
3AGF_A	T0168TS051_2_3	T0168	2.35	-0.9570	0.2236	299	91	30.4347826086957
3AGF_A	T0168TS051_3_1	T0168	2.69	1.1581	1.6145	299	100	33.4448160535117
3AGF_A	T0168TS051_3_2	T0168	1.67	-1.1500	0.1575	299	86	28.7625418060201
3AGF_A	T0168TS051_3_3	T0168	3.07	0.7949	1.3175	299	91	30.4347826086957
3AGF_A	T0168TS051_4_1	T0168	3.06	-0.4771	0.4440	299	100	33.4448160535117
3AGF_A	T0168TS051_4_2	T0168	2.94	-0.1067	0.6622	299	86	28.7625418060201
3AGF_A	T0168TS051_4_3	T0168	2.05	-1.0821	0.1792	299	91	30.4347826086957
3AGF_A	T0168TS051_5_1	T0168	3.00	0.9245	1.4218	299	100	33.4448160535117
3AGF_A	T0168TS051_5_2	T0168	3.06	0.9366	1.4317	299	86	28.7625418060201
3AGF_A	T0168TS051_5_3	T0168	2.70	-0.3313	0.5254	299	91	30.4347826086957
3AGF_A	T0168TS052_1	T0168	2.44	-0.7413	0.3131	299	180	60.2006688963211
3AGF_A	T0168TS052_2	T0168	1.91	-0.9694	0.2190	299	180	60.2006688963211
3AGF_A	T0168TS052_3	T0168	1.83	-1.6534	0.0468	299	180	60.2006688963211
3AGF_A	T0168TS052_4	T0168	2.94	0.0947	0.7953	299	180	60.2006688963211
3AGF_A	T0168TS052_5	T0168	2.92	-1.3494	0.1033	299	180	60.2006688963211
3AGF_A	T0168TS053_1	T0168	2.01	-1.7239	0.0377	299	313	104.682274247492
3AGF_A	T0168TS053_2	T0168	2.49	-1.0167	0.2018	299	174	58.1939799331104
3AGF_A	T0168TS053_3	T0168	2.91	0.0166	0.7426	299	235	78.5953177257525
3AGF_A	T0168TS053_4	T0168	2.40	-1.4192	0.0877	299	178	59.5317725752508
3AGF_A	T0168TS053_5	T0168	2.75	-0.5326	0.4147	299	88	29.4314381270903
3AGF_A	T0168TS065_1	T0168	2.77	6.2125	6.2391	299	230	76.9230769230769
3AGF_A	T0168TS065_2_1	T0168	2.77	6.2125	6.2391	299	230	76.9230769230769
3AGF_A	T0168TS065_2_2	T0168	2.22	-3.0315	0.0000	299	23	7.69230769230769
3AGF_A	T0168TS065_3_1	T0168	2.77	6.2125	6.2391	299	230	76.9230769230769
3AGF_A	T0168TS065_3_2	T0168	2.73	0.1639	0.8431	299	22	7.35785953177258
3AGF_A	T0168TS065_4_1	T0168	2.77	6.2125	6.2391	299	230	76.9230769230769
3AGF_A	T0168TS065_4_2	T0168	2.26	-3.0157	0.0000	299	22	7.35785953177258
3AGF_A	T0168TS065_5	T0168	2.77	6.2125	6.2391	299	230	76.9230769230769
3AGF_A	T0168TS067_1	T0168	2.65	5.9172	5.9629	299	252	84.2809364548495
3AGF_A	T0168TS070_1	T0168	2.58	-1.5203	0.0679	299	258	86.2876254180602
3AGF_A	T0168TS070_2	T0168	2.66	-1.0169	0.2017	299	288	96.3210702341137
3AGF_A	T0168TS070_3	T0168	2.97	-0.5272	0.4175	299	258	86.2876254180602
3AGF_A	T0168TS070_4	T0168	2.47	-0.9740	0.2173	299	214	71.5719063545151
3AGF_A	T0168TS070_5	T0168	3.09	0.2020	0.8698	299	133	44.4816053511706
3AGF_A	T0168TS071_1	T0168	3.18	-0.2071	0.5994	299	264	88.2943143812709
3AGF_A	T0168TS071_2	T0168	3.00	6.2268	6.2525	299	249	83.2775919732441
3AGF_A	T0168TS071_3	T0168	2.17	-0.2391	0.5800	299	225	75.2508361204013
3AGF_A	T0168TS071_4	T0168	2.94	5.1409	5.2375	299	238	79.5986622073579
3AGF_A	T0168TS071_5	T0168	3.09	0.2595	0.9106	299	129	43.1438127090301
3AGF_A	T0168TS080_1	T0168	2.83	5.9335	5.9781	299	327	109.364548494983
3AGF_A	T0168TS080_2	T0168	3.01	5.4614	5.5369	299	327	109.364548494983
3AGF_A	T0168TS080_3	T0168	3.06	5.8286	5.8801	299	327	109.364548494983
3AGF_A	T0168TS084_1	T0168	2.83	5.8668	5.9158	299	297	99.3311036789298
3AGF_A	T0168TS086_1	T0168	3.11	6.6332	6.6327	299	206	68.8963210702341
3AGF_A	T0168TS086_2_1	T0168	3.11	6.6332	6.6327	299	206	68.8963210702341
3AGF_A	T0168TS086_2_2	T0168	0.44	-1.8976	0.0209	299	28	9.36454849498328
3AGF_A	T0168TS086_2_3	T0168	1.87	1.4212	1.8375	299	35	11.7056856187291
3AGF_A	T0168TS086_3_1	T0168	3.11	6.6332	6.6327	299	206	68.8963210702341
3AGF_A	T0168TS086_3_2	T0168	0.44	-1.8976	0.0209	299	28	9.36454849498328
3AGF_A	T0168TS086_3_3	T0168	1.87	1.4212	1.8375	299	35	11.7056856187291
3AGF_A	T0168TS086_4_1	T0168	2.68	5.8271	5.8787	299	198	66.2207357859532
3AGF_A	T0168TS086_4_2	T0168	2.34	-0.1462	0.6372	299	32	10.7023411371237
3AGF_A	T0168TS086_4_3	T0168	2.04	-0.3809	0.4970	299	45	15.0501672240803
3AGF_A	T0168TS086_5_1	T0168	2.70	7.5652	7.5049	299	195	65.2173913043478
3AGF_A	T0168TS086_5_2	T0168	2.18	-2.5740	0.0007	299	69	23.0769230769231
3AGF_A	T0168TS086_5_3	T0168	2.90	0.4456	1.0470	299	53	17.7257525083612
3AGF_A	T0168TS091_1	T0168	2.99	-0.3078	0.5391	299	327	109.364548494983
3AGF_A	T0168TS093_1	T0168	2.62	6.1274	6.1595	299	271	90.6354515050167
3AGF_A	T0168TS093_2	T0168	2.87	5.3457	5.4287	299	285	95.3177257525084
3AGF_A	T0168TS093_3	T0168	2.87	6.0928	6.1271	299	270	90.3010033444816
3AGF_A	T0168TS093_4	T0168	2.70	5.6912	5.7516	299	284	94.9832775919732
3AGF_A	T0168TS096_1	T0168	2.83	6.0711	6.1069	299	292	97.6588628762542
3AGF_A	T0168TS098_1	T0168	1.82	-0.6418	0.3598	299	27	9.03010033444816
3AGF_A	T0168TS099_1	T0168	2.74	6.5753	6.5785	299	240	80.2675585284281
3AGF_A	T0168TS099_2	T0168	2.75	7.3495	7.3031	299	191	63.8795986622074
3AGF_A	T0168TS099_3	T0168	2.87	4.7030	4.8288	299	181	60.5351170568562
3AGF_A	T0168TS099_4	T0168	2.17	4.1480	4.3119	299	59	19.7324414715719
3AGF_A	T0168TS108_1	T0168	2.36	-2.0473	0.0116	299	236	78.9297658862876
3AGF_A	T0168TS110_1	T0168	2.62	6.7050	6.6999	299	268	89.6321070234114
3AGF_A	T0168TS112_1	T0168	3.13	5.0213	5.1258	299	291	97.3244147157191
3AGF_A	T0168TS132_1	T0168	2.98	-1.5666	0.0599	299	327	109.364548494983
3AGF_A	T0168TS135_1	T0168	2.45	-1.0708	0.1830	299	288	96.3210702341137
3AGF_A	T0168TS135_2	T0168	2.56	0.0294	0.7512	299	41	13.7123745819398
3AGF_A	T0168TS135_3	T0168	2.58	5.4722	5.5470	299	188	62.876254180602
3AGF_A	T0168TS135_4	T0168	2.88	0.7938	1.3165	299	65	21.7391304347826
3AGF_A	T0168TS135_5	T0168	2.65	-0.8876	0.2507	299	243	81.2709030100335
3AGF_A	T0168TS136_1	T0168	3.13	-1.9337	0.0183	299	326	109.030100334448
3AGF_A	T0168TS136_2	T0168	2.29	-1.3043	0.1143	299	327	109.364548494983
3AGF_A	T0168TS136_3	T0168	2.36	-1.3043	0.1143	299	327	109.364548494983
3AGF_A	T0168TS136_4	T0168	2.44	-0.5700	0.3955	299	315	105.351170568562
3AGF_A	T0168TS136_5	T0168	2.54	-1.6714	0.0443	299	314	105.016722408027
3AGF_A	T0168TS138_1	T0168	2.01	-1.7239	0.0377	299	313	104.682274247492
3AGF_A	T0168TS138_2	T0168	2.49	-1.0167	0.2018	299	174	58.1939799331104
3AGF_A	T0168TS138_3	T0168	2.91	0.0166	0.7426	299	235	78.5953177257525
3AGF_A	T0168TS138_4	T0168	2.40	-1.4192	0.0877	299	178	59.5317725752508
3AGF_A	T0168TS138_5	T0168	2.75	-0.5326	0.4147	299	88	29.4314381270903
3AGF_A	T0168TS139_1	T0168	2.44	-0.7413	0.3131	299	180	60.2006688963211
3AGF_A	T0168TS139_2	T0168	1.91	-0.9694	0.2190	299	180	60.2006688963211
3AGF_A	T0168TS139_3	T0168	1.83	-1.6534	0.0468	299	180	60.2006688963211
3AGF_A	T0168TS139_4	T0168	2.94	0.0947	0.7953	299	180	60.2006688963211
3AGF_A	T0168TS139_5	T0168	2.92	-1.3494	0.1033	299	180	60.2006688963211
3AGF_A	T0168TS140_1	T0168	2.80	2.3711	2.6769	299	86	28.7625418060201
3AGF_A	T0168TS140_2	T0168	2.01	0.5453	1.1224	299	86	28.7625418060201
3AGF_A	T0168TS140_3	T0168	1.67	-1.1500	0.1575	299	86	28.7625418060201
3AGF_A	T0168TS140_4	T0168	2.94	-0.1067	0.6622	299	86	28.7625418060201
3AGF_A	T0168TS140_5	T0168	3.06	0.9366	1.4317	299	86	28.7625418060201
3AGF_A	T0168TS153_1	T0168	2.96	5.4090	5.4879	299	311	104.013377926421
3AGF_A	T0168TS168_1	T0168	2.81	-1.1470	0.1585	299	327	109.364548494983
3AGF_A	T0168TS168_2	T0168	2.77	-0.4652	0.4505	299	322	107.692307692308
3AGF_A	T0168TS168_3	T0168	2.88	5.0943	5.1939	299	322	107.692307692308
3AGF_A	T0168TS168_4	T0168	2.90	-0.4652	0.4505	299	317	106.020066889632
3AGF_A	T0168TS168_5	T0168	2.90	-1.2519	0.1281	299	323	108.026755852843
3AGF_A	T0168TS169_1	T0168	2.94	0.2096	0.8751	299	200	66.8896321070234
3AGF_A	T0168TS169_2	T0168	2.70	-1.2682	0.1237	299	200	66.8896321070234
3AGF_A	T0168TS169_3	T0168	2.66	-2.0473	0.0116	299	235	78.5953177257525
3AGF_A	T0168TS169_4	T0168	2.12	-1.0033	0.2066	299	117	39.1304347826087
3AGF_A	T0168TS169_5	T0168	2.73	0.1417	0.8277	299	235	78.5953177257525
3AGF_A	T0168TS170_1	T0168	3.09	3.6782	3.8757	299	327	109.364548494983
3AGF_A	T0168TS170_2	T0168	2.84	-0.6225	0.3692	299	327	109.364548494983
3AGF_A	T0168TS180_1	T0168	2.82	5.9931	6.0339	299	272	90.9698996655518
3AGF_A	T0168TS183_1	T0168	2.91	6.1693	6.1987	299	264	88.2943143812709
3AGF_A	T0168TS189_1	T0168	2.77	6.5291	6.5353	299	196	65.5518394648829
3AGF_A	T0168TS189_2	T0168	2.80	6.3404	6.3587	299	202	67.5585284280937
3AGF_A	T0168TS194_1	T0168	2.92	6.2549	6.2788	299	226	75.5852842809364
3AGF_A	T0168TS194_2	T0168	2.63	5.4579	5.5336	299	186	62.2073578595318
3AGF_A	T0168TS194_3	T0168	3.14	5.3694	5.4509	299	189	63.2107023411371
3AGF_A	T0168TS194_4	T0168	2.87	5.8179	5.8700	299	228	76.2541806020067
3AGF_A	T0168TS194_5	T0168	2.55	-1.4750	0.0763	299	171	57.190635451505
3AGF_A	T0168TS195_1	T0168	3.10	6.1312	6.1631	299	243	81.2709030100335
3AGF_A	T0168TS195_2	T0168	3.06	6.4008	6.4152	299	259	86.6220735785953
3AGF_A	T0168TS195_3	T0168	2.81	5.0931	5.1928	299	275	91.9732441471572
3AGF_A	T0168TS195_4	T0168	2.46	7.1806	7.1450	299	236	78.9297658862876
3AGF_A	T0168TS195_5	T0168	2.51	-0.6193	0.3708	299	298	99.6655518394649
3AGF_A	T0168TS196_1	T0168	2.67	-0.1463	0.6371	299	59	19.7324414715719
3AGF_A	T0168TS196_2	T0168	2.72	3.9733	4.1495	299	55	18.3946488294314
3AGF_A	T0168TS196_3	T0168	2.99	-0.0279	0.7132	299	101	33.7792642140468
3AGF_A	T0168TS196_4	T0168	3.06	-2.1266	0.0082	299	71	23.7458193979933
3AGF_A	T0168TS196_5	T0168	2.70	1.0288	1.5072	299	56	18.7290969899666
3AGF_A	T0168TS202_1	T0168	2.81	5.4277	5.5053	299	275	91.9732441471572
3AGF_A	T0168TS202_2	T0168	3.18	5.4834	5.5574	299	275	91.9732441471572
3AGF_A	T0168TS202_3	T0168	2.63	5.2544	5.3434	299	287	95.9866220735786
3AGF_A	T0168TS202_4	T0168	2.65	5.2888	5.3756	299	291	97.3244147157191
3AGF_A	T0168TS202_5	T0168	3.05	4.4863	4.6268	299	291	97.3244147157191
3AGF_A	T0168TS207_1	T0168	2.33	-0.6993	0.3325	299	161	53.8461538461538
3AGF_A	T0168TS207_2	T0168	2.38	-1.5020	0.0712	299	288	96.3210702341137
3AGF_A	T0168TS207_3	T0168	2.29	0.1632	0.8425	299	35	11.7056856187291
3AGF_A	T0168TS207_4	T0168	2.81	4.6966	4.8228	299	55	18.3946488294314
3AGF_A	T0168TS207_5	T0168	2.57	0.8172	1.3352	299	53	17.7257525083612
3AGF_A	T0168TS208_1	T0168	2.34	-1.3697	0.0986	299	272	90.9698996655518
3AGF_A	T0168TS208_2	T0168	2.55	-1.4750	0.0763	299	171	57.190635451505
3AGF_A	T0168TS208_3	T0168	2.92	6.2549	6.2788	299	226	75.5852842809364
3AGF_A	T0168TS208_4	T0168	2.87	5.8179	5.8700	299	228	76.2541806020067
3AGF_A	T0168TS208_5	T0168	2.86	5.3989	5.4785	299	183	61.2040133779264
3AGF_A	T0168TS209_1	T0168	2.66	-0.6070	0.3769	299	171	57.190635451505
3AGF_A	T0168TS209_2	T0168	2.74	6.2549	6.2788	299	226	75.5852842809364
3AGF_A	T0168TS209_3	T0168	2.78	5.8633	5.9125	299	244	81.6053511705686
3AGF_A	T0168TS209_4	T0168	3.13	5.7569	5.8130	299	233	77.9264214046823
3AGF_A	T0168TS209_5	T0168	3.15	5.3034	5.3892	299	199	66.5551839464883
3AGF_A	T0168TS214_1	T0168	2.86	-0.7798	0.2960	299	320	107.023411371237
3AGF_A	T0168TS221_1	T0168	2.96	6.3644	6.3812	299	222	74.247491638796
3AGF_A	T0168TS221_2	T0168	2.67	7.0864	7.0568	299	209	69.8996655518395
3AGF_A	T0168TS221_3	T0168	2.74	5.9206	5.9661	299	224	74.9163879598662
3AGF_A	T0168TS221_4	T0168	2.71	6.2673	6.2904	299	240	80.2675585284281
3AGF_A	T0168TS221_5	T0168	2.97	5.5744	5.6424	299	246	82.2742474916388
3AGF_A	T0168TS222_1	T0168	2.95	5.2870	5.3739	299	297	99.3311036789298
3AGF_A	T0168TS222_2	T0168	2.74	5.3924	5.4724	299	297	99.3311036789298
3AGF_A	T0168TS222_5	T0168	2.79	5.2343	5.3247	299	297	99.3311036789298
3AGF_A	T0168TS223_1	T0168	2.92	5.8286	5.8801	299	314	105.016722408027
3AGF_A	T0168TS224_1	T0168	3.28	5.5139	5.5859	299	327	109.364548494983
3AGF_A	T0168TS226_1	T0168	2.69	7.1412	7.1080	299	244	81.6053511705686
3AGF_A	T0168TS226_2	T0168	2.56	7.2908	7.2481	299	243	81.2709030100335
3AGF_A	T0168TS226_3	T0168	2.78	6.2851	6.3070	299	254	84.9498327759197
3AGF_A	T0168TS226_4	T0168	2.78	5.7744	5.8294	299	261	87.2909698996656
3AGF_A	T0168TS226_5	T0168	2.37	7.4739	7.4195	299	243	81.2709030100335
3AGF_A	T0168TS228_1	T0168	3.17	5.9722	6.0144	299	297	99.3311036789298
3AGF_A	T0168TS228_2	T0168	3.18	6.2482	6.2725	299	299	100
3AGF_A	T0168TS229_1	T0168	2.96	5.6942	5.7544	299	254	84.9498327759197
3AGF_A	T0168TS229_2	T0168	2.98	6.3112	6.3315	299	248	82.943143812709
3AGF_A	T0168TS229_3	T0168	2.96	6.0361	6.0741	299	252	84.2809364548495
3AGF_A	T0168TS229_4	T0168	2.92	5.8440	5.8945	299	250	83.6120401337793
3AGF_A	T0168TS229_5	T0168	2.81	6.0947	6.1289	299	247	82.6086956521739
3AGF_A	T0168TS230_1	T0168	2.56	4.8926	5.0056	299	48	16.0535117056856
3AGF_A	T0168TS230_2	T0168	2.55	5.0923	5.1921	299	48	16.0535117056856
3AGF_A	T0168TS230_3	T0168	2.74	6.2398	6.2646	299	246	82.2742474916388
3AGF_A	T0168TS230_4	T0168	2.84	5.6200	5.6851	299	252	84.2809364548495
3AGF_A	T0168TS230_5	T0168	2.86	6.2644	6.2877	299	245	81.9397993311037
3AGF_A	T0168TS233_1	T0168	2.80	6.6130	6.6138	299	227	75.9197324414716
3AGF_A	T0168TS233_2	T0168	2.98	6.4974	6.5056	299	243	81.2709030100335
3AGF_A	T0168TS233_3	T0168	2.89	5.1033	5.2024	299	254	84.9498327759197
3AGF_A	T0168TS233_4	T0168	2.55	7.7328	7.6618	299	218	72.9096989966555
3AGF_A	T0168TS233_5	T0168	2.74	-0.6559	0.3530	299	246	82.2742474916388
3AGF_A	T0168TS242_1	T0168	3.00	5.4614	5.5369	299	327	109.364548494983
3AGF_A	T0168TS265_1	T0168	3.06	5.3565	5.4389	299	327	109.364548494983
3AGF_A	T0168TS267_1	T0168	2.94	-0.8788	0.2542	299	126	42.1404682274247
3AGF_A	T0168TS267_2	T0168	3.13	-0.1883	0.6110	299	126	42.1404682274247
3AGF_A	T0168TS267_3	T0168	2.80	-1.0761	0.1812	299	126	42.1404682274247
3AGF_A	T0168TS267_4	T0168	2.84	-0.1883	0.6110	299	126	42.1404682274247
3AGF_A	T0168TS267_5	T0168	2.96	-0.5829	0.3890	299	126	42.1404682274247
3AGF_A	T0168TS270_1	T0168	2.23	-1.1994	0.1428	299	327	109.364548494983
3AGF_A	T0168TS270_2	T0168	2.70	-1.2519	0.1281	299	327	109.364548494983
3AGF_A	T0168TS282_1	T0168	2.99	-0.7546	0.3072	299	210	70.2341137123746
3AGF_A	T0168TS282_2	T0168	2.48	-1.3451	0.1043	299	258	86.2876254180602
3AGF_A	T0168TS282_3	T0168	3.01	-0.3920	0.4908	299	254	84.9498327759197
3AGF_A	T0168TS282_4	T0168	3.07	-1.1201	0.1669	299	198	66.2207357859532
3AGF_A	T0168TS282_5	T0168	2.76	-0.6820	0.3406	299	223	74.5819397993311
3AGF_A	T0168TS283_1	T0168	3.10	-0.7274	0.3195	299	314	105.016722408027
3AGF_A	T0168TS283_2	T0168	2.90	-1.3568	0.1016	299	324	108.361204013378
3AGF_A	T0168TS283_3	T0168	2.71	-0.0456	0.7016	299	316	105.685618729097
3AGF_A	T0168TS283_4	T0168	2.64	-1.4603	0.0792	299	257	85.9531772575251
3AGF_A	T0168TS283_5	T0168	2.76	-1.0350	0.1953	299	273	91.304347826087
3AGF_A	T0168TS286_1	T0168	2.96	6.3644	6.3812	299	222	74.247491638796
3AGF_A	T0168TS288_1	T0168	2.84	6.9999	6.9759	299	238	79.5986622073579
3AGF_A	T0168TS290_1	T0168	2.98	6.1431	6.1742	299	245	81.9397993311037
3AGF_A	T0168TS290_2	T0168	2.93	6.2383	6.2633	299	251	83.9464882943144
3AGF_A	T0168TS290_3	T0168	2.84	6.4521	6.4632	299	240	80.2675585284281
3AGF_A	T0168TS290_4	T0168	2.42	-1.0530	0.1891	299	258	86.2876254180602
3AGF_A	T0168TS290_5	T0168	2.76	-0.9896	0.2115	299	302	101.003344481605
3AGF_A	T0168TS291_1	T0168	2.72	5.2797	5.3671	299	274	91.6387959866221
3AGF_A	T0168TS291_2	T0168	3.21	4.3902	4.5373	299	277	92.6421404682274
3AGF_A	T0168TS291_3	T0168	3.07	5.9705	6.0128	299	260	86.9565217391304
3AGF_A	T0168TS291_4	T0168	2.90	6.3026	6.3234	299	229	76.5886287625418
3AGF_A	T0168TS291_5	T0168	3.00	5.8564	5.9061	299	229	76.5886287625418
3AGF_A	T0168TS301_1	T0168	2.83	5.3041	5.3899	299	327	109.364548494983
3AGF_A	T0168TS309_1	T0168	2.70	6.6646	6.6621	299	253	84.6153846153846
3AGF_A	T0168TS309_2	T0168	3.12	6.4521	6.4632	299	252	84.2809364548495
3AGF_A	T0168TS309_3	T0168	2.75	6.5461	6.5512	299	253	84.6153846153846
3AGF_A	T0168TS309_4	T0168	2.84	6.2268	6.2525	299	249	83.2775919732441
3AGF_A	T0168TS309_5	T0168	2.74	6.6119	6.6128	299	248	82.943143812709
3AGF_A	T0168TS327_1	T0168	3.05	6.1957	6.2234	299	327	109.364548494983
3AGF_A	T0168TS327_2	T0168	3.09	5.1468	5.2429	299	327	109.364548494983
3AGF_A	T0168TS347_1	T0168	2.70	6.0970	6.1311	299	257	85.9531772575251
3AGF_A	T0168TS351_1	T0168	2.91	-0.5176	0.4225	299	327	109.364548494983
3AGF_A	T0168TS362_1	T0168	2.89	5.7533	5.8097	299	254	84.9498327759197
3AGF_A	T0168TS362_2	T0168	3.05	6.5844	6.5870	299	242	80.9364548494983
3AGF_A	T0168TS362_3	T0168	2.80	-1.3869	0.0947	299	192	64.2140468227425
3AGF_A	T0168TS362_4	T0168	3.01	6.3575	6.3748	299	251	83.9464882943144
3AGF_A	T0168TS362_5	T0168	2.79	5.8768	5.9252	299	246	82.2742474916388
3AGF_A	T0168TS368_1	T0168	2.91	6.1957	6.2234	299	327	109.364548494983
3AGF_A	T0168TS373_1	T0168	3.32	4.6223	4.7535	299	327	109.364548494983
3AGF_A	T0168TS373_2	T0168	3.05	4.6223	4.7535	299	327	109.364548494983
3AGF_A	T0168TS373_3	T0168	2.86	5.1992	5.2919	299	327	109.364548494983
3AGF_A	T0168TS373_4	T0168	2.72	5.1468	5.2429	299	327	109.364548494983
3AGF_A	T0168TS377_1	T0168	3.00	5.6960	5.7561	299	281	93.9799331103679
3AGF_A	T0168TS377_2	T0168	2.94	0.0069	0.7361	299	327	109.364548494983
3AGF_A	T0168TS377_3	T0168	2.98	-1.1470	0.1585	299	327	109.364548494983
3AGF_A	T0168TS378_1	T0168	3.03	0.3959	1.0100	299	92	30.7692307692308
3AGF_A	T0168TS384_1	T0168	2.93	-1.1994	0.1428	299	327	109.364548494983
3AGF_A	T0168TS417_1	T0168	2.84	6.0579	6.0945	299	298	99.6655518394649
3AGF_A	T0168TS417_2	T0168	2.73	6.1631	6.1929	299	298	99.6655518394649
3AGF_A	T0168TS417_3	T0168	3.03	5.5139	5.5859	299	302	101.003344481605
3AGF_A	T0168TS419_1	T0168	2.00	-1.4092	0.0898	299	327	109.364548494983
3AGF_A	T0168TS423_1	T0168	2.80	5.4614	5.5369	299	327	109.364548494983
3AGF_A	T0168TS423_2	T0168	2.90	5.6712	5.7330	299	327	109.364548494983
3AGF_A	T0168TS427_1	T0168	2.78	5.6188	5.6839	299	327	109.364548494983
3AGF_A	T0168TS427_2	T0168	2.84	6.2482	6.2725	299	327	109.364548494983
3AGF_A	T0168TS437_1	T0168	3.09	-0.5700	0.3955	299	310	103.678929765886
3AGF_A	T0168TS437_2	T0168	2.64	-0.4161	0.4773	299	234	78.2608695652174
3AGF_A	T0168TS437_3_1	T0168	1.69	-1.4837	0.0746	299	80	26.7558528428094
3AGF_A	T0168TS437_3_2	T0168	2.89	-0.4460	0.4609	299	240	80.2675585284281
3AGF_A	T0168TS447_1	T0168	2.77	6.0446	6.0821	299	288	96.3210702341137
3AGF_A	T0168TS447_2	T0168	2.76	6.7415	6.7340	299	243	81.2709030100335
3AGF_A	T0168TS448_1	T0168	3.09	6.4055	6.4197	299	315	105.351170568562
3AGF_A	T0168TS450_1	T0168	2.94	5.3041	5.3899	299	327	109.364548494983
3AGF_A	T0168TS450_2u	T0168	2.90	6.3683	6.3849	299	253	84.6153846153846
3AGF_A	T0168TS450_3u	T0168	2.90	6.3683	6.3849	299	253	84.6153846153846
3AGF_A	T0168TS450_4u	T0168	2.56	7.2908	7.2481	299	243	81.2709030100335
3AGF_A	T0168TS450_5u	T0168	2.69	7.1412	7.1080	299	244	81.6053511705686
3AGF_A	T0168TS453_1	T0168	2.97	5.4614	5.5369	299	327	109.364548494983
3AGF_A	T0168TS464_1	T0168	2.56	7.2908	7.2481	299	243	81.2709030100335
3AGF_A	T0168TS464_2	T0168	2.67	7.2143	7.1765	299	237	79.2642140468227
3AGF_A	T0168TS464_3	T0168	2.37	7.4739	7.4195	299	243	81.2709030100335
3AGF_A	T0168TS464_4	T0168	2.69	7.1412	7.1080	299	244	81.6053511705686
3AGF_A	T0168TS464_5	T0168	2.92	5.8440	5.8945	299	250	83.6120401337793
3AGF_A	T0168TS465_1	T0168	2.77	5.3439	5.4270	299	288	96.3210702341137
3AGF_A	T0168TS465_2	T0168	2.51	5.7897	5.8437	299	290	96.9899665551839
3AGF_A	T0168TS475_1	T0168	3.12	5.7683	5.8237	299	272	90.9698996655518
3AGF_A	T0168TS505_1	T0168	2.56	4.8926	5.0056	299	48	16.0535117056856
3AGF_A	T0168TS513_1	T0168	3.05	6.2482	6.2725	299	327	109.364548494983
3AGF_A	T0168TS516_1u	T0168	2.94	5.4307	5.5082	299	292	97.6588628762542
3AGF_A	T0168TS516_2u	T0168	2.86	5.6976	5.7576	299	292	97.6588628762542
3AGF_A	T0168TS517_1	T0168	2.89	6.2482	6.2725	299	327	109.364548494983
3BRM_A	T0168	T0168	0.49	12.2462	11.8875	280	311	111.071428571429
3BRM_A	T0168AL025_1	T0168	2.86	5.2675	5.3557	280	249	88.9285714285714
3BRM_A	T0168AL025_2	T0168	3.01	-0.5304	0.4158	280	245	87.5
3BRM_A	T0168AL032_1_1	T0168	2.26	-1.3115	0.1125	280	150	53.5714285714286
3BRM_A	T0168AL032_1_2	T0168	2.30	-2.1085	0.0089	280	177	63.2142857142857
3BRM_A	T0168AL041_2_1	T0168	2.65	3.0714	3.3155	280	85	30.3571428571429
3BRM_A	T0168AL041_2_2	T0168	2.42	3.8719	4.0553	280	92	32.8571428571429
3BRM_A	T0168AL041_2_3	T0168	3.04	-2.3215	0.0031	280	85	30.3571428571429
3BRM_A	T0168AL044_1	T0168	2.99	-0.5533	0.4040	280	282	100.714285714286
3BRM_A	T0168AL054_1	T0168	2.70	-0.9947	0.2097	280	326	116.428571428571
3BRM_A	T0168AL054_2	T0168	2.94	-0.6636	0.3493	280	327	116.785714285714
3BRM_A	T0168AL054_3	T0168	2.99	-0.7740	0.2986	280	327	116.785714285714
3BRM_A	T0168AL054_4	T0168	2.94	-1.2705	0.1231	280	315	112.5
3BRM_A	T0168AL054_5	T0168	3.02	-1.3257	0.1090	280	314	112.142857142857
3BRM_A	T0168AL056_1	T0168	2.53	5.7085	5.7678	280	112	40
3BRM_A	T0168AL064_1	T0168	3.09	6.3188	6.3385	280	205	73.2142857142857
3BRM_A	T0168AL078_1	T0168	2.84	5.7533	5.8097	280	254	90.7142857142857
3BRM_A	T0168AL105_1	T0168	2.78	5.6954	5.7555	280	246	87.8571428571429
3BRM_A	T0168AL144_1	T0168	2.86	6.2923	6.3137	280	227	81.0714285714286
3BRM_A	T0168AL144_2	T0168	3.11	5.8633	5.9125	280	244	87.1428571428571
3BRM_A	T0168AL144_3	T0168	2.70	5.2215	5.3127	280	254	90.7142857142857
3BRM_A	T0168AL144_4	T0168	2.68	7.1381	7.1052	280	218	77.8571428571429
3BRM_A	T0168AL144_5	T0168	3.00	0.0868	0.7899	280	253	90.3571428571429
3BRM_A	T0168AL203_1	T0168	2.97	5.8025	5.8556	280	244	87.1428571428571
3BRM_A	T0168AL203_2	T0168	2.75	5.4598	5.5354	280	243	86.7857142857143
3BRM_A	T0168AL203_3_1	T0168	2.85	4.9325	5.0429	280	117	41.7857142857143
3BRM_A	T0168AL203_3_2	T0168	2.79	0.4045	1.0163	280	97	34.6428571428571
3BRM_A	T0168AL331_1	T0168	1.98	-1.4949	0.0725	280	112	40
3BRM_A	T0168AL331_3	T0168	2.28	-0.7538	0.3076	280	256	91.4285714285714
3BRM_A	T0168AL331_4	T0168	2.99	-0.4981	0.4328	280	299	106.785714285714
3BRM_A	T0168AL331_5	T0168	2.69	-0.8317	0.2737	280	197	70.3571428571429
3BRM_A	T0168AL359_1	T0168	2.86	5.7757	5.8307	280	253	90.3571428571429
3BRM_A	T0168AL397_1_1	T0168	2.74	0.3491	0.9755	280	47	16.7857142857143
3BRM_A	T0168AL397_1_2	T0168	2.53	0.5409	1.1190	280	51	18.2142857142857
3BRM_A	T0168AL397_1_3	T0168	nan	-4.5591	-0.0000	280	37	13.2142857142857
3BRM_A	T0168AL397_2_1	T0168	2.76	0.4018	1.0143	280	46	16.4285714285714
3BRM_A	T0168AL397_2_2	T0168	2.53	0.5409	1.1190	280	51	18.2142857142857
3BRM_A	T0168AL397_2_3	T0168	3.06	-1.5610	0.0608	280	51	18.2142857142857
3BRM_A	T0168AL400_1_1	T0168	2.66	-1.2578	0.1265	280	84	30
3BRM_A	T0168AL400_1_2	T0168	2.82	0.5485	1.1248	280	63	22.5
3BRM_A	T0168AL435_1	T0168	3.08	6.4760	6.4856	280	232	82.8571428571429
3BRM_A	T0168AL476_1	T0168	2.84	6.0971	6.1312	280	232	82.8571428571429
3BRM_A	T0168AL529_1	T0168	2.72	-1.2011	0.1423	280	272	97.1428571428571
3BRM_A	T0168AL529_2	T0168	2.60	-0.0194	0.7188	280	159	56.7857142857143
3BRM_A	T0168AL529_3	T0168	2.15	-1.2291	0.1343	280	233	83.2142857142857
3BRM_A	T0168AL529_4	T0168	2.93	-0.0623	0.6908	280	155	55.3571428571429
3BRM_A	T0168AL529_5_1	T0168	3.16	-0.6345	0.3634	280	58	20.7142857142857
3BRM_A	T0168AL529_5_2	T0168	2.93	-1.0082	0.2048	280	106	37.8571428571429
3BRM_A	T0168AL537_1	T0168	2.96	4.8480	4.9641	280	264	94.2857142857143
3BRM_A	T0168AL537_2	T0168	2.82	5.9004	5.9472	280	245	87.5
3BRM_A	T0168AL537_3	T0168	2.84	5.2501	5.3395	280	264	94.2857142857143
3BRM_A	T0168AL537_4	T0168	2.65	5.6502	5.7133	280	256	91.4285714285714
3BRM_A	T0168AL537_5	T0168	2.84	6.0544	6.0912	280	264	94.2857142857143
3BRM_A	T0168AL581_1	T0168	2.85	5.7913	5.8452	280	316	112.857142857143
3BRM_A	T0168DR020_1	T0168	no_data	no_data	no_data	280	no_data	no_data
3BRM_A	T0168DR068_1	T0168	no_data	no_data	no_data	280	no_data	no_data
3BRM_A	T0168DR355_1	T0168	no_data	no_data	no_data	280	no_data	no_data
3BRM_A	T0168DR355_2	T0168	no_data	no_data	no_data	280	no_data	no_data
3BRM_A	T0168DR355_4	T0168	no_data	no_data	no_data	280	no_data	no_data
3BRM_A	T0168DR454_1	T0168	no_data	no_data	no_data	280	no_data	no_data
3BRM_A	T0168DR454_2	T0168	no_data	no_data	no_data	280	no_data	no_data
3BRM_A	T0168DR454_3	T0168	no_data	no_data	no_data	280	no_data	no_data
3BRM_A	T0168RR020_1	T0168	no_data	no_data	no_data	280	no_data	no_data
3BRM_A	T0168RR022_1	T0168	no_data	no_data	no_data	280	no_data	no_data
3BRM_A	T0168RR131_1	T0168	no_data	no_data	no_data	280	no_data	no_data
3BRM_A	T0168RR397_1	T0168	no_data	no_data	no_data	280	no_data	no_data
3BRM_A	T0168RR517_1	T0168	no_data	no_data	no_data	280	no_data	no_data
3BRM_A	T0168SS001_1	T0168	no_data	no_data	no_data	280	no_data	no_data
3BRM_A	T0168SS007_1	T0168	no_data	no_data	no_data	280	no_data	no_data
3BRM_A	T0168SS020_1	T0168	no_data	no_data	no_data	280	no_data	no_data
3BRM_A	T0168SS023_1	T0168	no_data	no_data	no_data	280	no_data	no_data
3BRM_A	T0168SS032_1	T0168	no_data	no_data	no_data	280	no_data	no_data
3BRM_A	T0168SS041_1	T0168	no_data	no_data	no_data	280	no_data	no_data
3BRM_A	T0168SS041_2	T0168	no_data	no_data	no_data	280	no_data	no_data
3BRM_A	T0168SS044_1	T0168	no_data	no_data	no_data	280	no_data	no_data
3BRM_A	T0168SS044_2	T0168	no_data	no_data	no_data	280	no_data	no_data
3BRM_A	T0168SS054_1	T0168	no_data	no_data	no_data	280	no_data	no_data
3BRM_A	T0168SS054_2	T0168	no_data	no_data	no_data	280	no_data	no_data
3BRM_A	T0168SS054_3	T0168	no_data	no_data	no_data	280	no_data	no_data
3BRM_A	T0168SS054_4	T0168	no_data	no_data	no_data	280	no_data	no_data
3BRM_A	T0168SS055_1	T0168	no_data	no_data	no_data	280	no_data	no_data
3BRM_A	T0168SS056_1	T0168	no_data	no_data	no_data	280	no_data	no_data
3BRM_A	T0168SS067_1	T0168	no_data	no_data	no_data	280	no_data	no_data
3BRM_A	T0168SS068_1	T0168	no_data	no_data	no_data	280	no_data	no_data
3BRM_A	T0168SS069_1	T0168	no_data	no_data	no_data	280	no_data	no_data
3BRM_A	T0168SS072_1	T0168	no_data	no_data	no_data	280	no_data	no_data
3BRM_A	T0168SS100_1	T0168	no_data	no_data	no_data	280	no_data	no_data
3BRM_A	T0168SS100_2	T0168	no_data	no_data	no_data	280	no_data	no_data
3BRM_A	T0168SS108_1	T0168	no_data	no_data	no_data	280	no_data	no_data
3BRM_A	T0168SS131_1	T0168	no_data	no_data	no_data	280	no_data	no_data
3BRM_A	T0168SS137_1	T0168	no_data	no_data	no_data	280	no_data	no_data
3BRM_A	T0168SS254_1	T0168	no_data	no_data	no_data	280	no_data	no_data
3BRM_A	T0168SS266_1	T0168	no_data	no_data	no_data	280	no_data	no_data
3BRM_A	T0168SS270_1	T0168	no_data	no_data	no_data	280	no_data	no_data
3BRM_A	T0168SS273_1	T0168	no_data	no_data	no_data	280	no_data	no_data
3BRM_A	T0168SS356_1	T0168	no_data	no_data	no_data	280	no_data	no_data
3BRM_A	T0168SS357_1	T0168	no_data	no_data	no_data	280	no_data	no_data
3BRM_A	T0168SS389_1	T0168	no_data	no_data	no_data	280	no_data	no_data
3BRM_A	T0168SS393_1	T0168	no_data	no_data	no_data	280	no_data	no_data
3BRM_A	T0168SS393_2	T0168	no_data	no_data	no_data	280	no_data	no_data
3BRM_A	T0168SS396_1	T0168	no_data	no_data	no_data	280	no_data	no_data
3BRM_A	T0168SS404_1	T0168	no_data	no_data	no_data	280	no_data	no_data
3BRM_A	T0168SS420_1	T0168	no_data	no_data	no_data	280	no_data	no_data
3BRM_A	T0168SS442_1	T0168	no_data	no_data	no_data	280	no_data	no_data
3BRM_A	T0168SS449_1	T0168	no_data	no_data	no_data	280	no_data	no_data
3BRM_A	T0168SS463_1	T0168	no_data	no_data	no_data	280	no_data	no_data
3BRM_A	T0168SS474_1	T0168	no_data	no_data	no_data	280	no_data	no_data
3BRM_A	T0168SS517_1	T0168	no_data	no_data	no_data	280	no_data	no_data
3BRM_A	T0168SS524_1	T0168	no_data	no_data	no_data	280	no_data	no_data
3BRM_A	T0168SS531_1	T0168	no_data	no_data	no_data	280	no_data	no_data
3BRM_A	T0168SS531_2	T0168	no_data	no_data	no_data	280	no_data	no_data
3BRM_A	T0168SS531_3	T0168	no_data	no_data	no_data	280	no_data	no_data
3BRM_A	T0168SS531_4	T0168	no_data	no_data	no_data	280	no_data	no_data
3BRM_A	T0168SS531_5	T0168	no_data	no_data	no_data	280	no_data	no_data
3BRM_A	T0168TS001_1	T0168	3.10	4.1362	4.3009	280	327	116.785714285714
3BRM_A	T0168TS002_1	T0168	2.64	5.6810	5.7420	280	327	116.785714285714
3BRM_A	T0168TS002_2	T0168	2.89	5.6258	5.6905	280	327	116.785714285714
3BRM_A	T0168TS002_3	T0168	2.76	5.5154	5.5873	280	327	116.785714285714
3BRM_A	T0168TS002_4	T0168	2.87	5.2948	5.3812	280	327	116.785714285714
3BRM_A	T0168TS002_5	T0168	2.82	5.7361	5.7936	280	327	116.785714285714
3BRM_A	T0168TS006_1	T0168	2.75	5.9016	5.9484	280	296	105.714285714286
3BRM_A	T0168TS006_2	T0168	2.69	6.1775	6.2064	280	297	106.071428571429
3BRM_A	T0168TS007_1	T0168	2.32	4.6928	4.8193	280	48	17.1428571428571
3BRM_A	T0168TS007_2	T0168	2.25	4.6928	4.8193	280	48	17.1428571428571
3BRM_A	T0168TS007_3	T0168	2.44	4.1936	4.3543	280	40	14.2857142857143
3BRM_A	T0168TS007_4	T0168	2.77	6.2717	6.2945	280	223	79.6428571428571
3BRM_A	T0168TS007_5	T0168	2.00	4.6928	4.8193	280	48	17.1428571428571
3BRM_A	T0168TS008_1	T0168	2.88	4.9637	5.0721	280	292	104.285714285714
3BRM_A	T0168TS008_2u	T0168	2.95	4.9086	5.0206	280	292	104.285714285714
3BRM_A	T0168TS010_1_1	T0168	2.63	-0.0874	0.6745	280	39	13.9285714285714
3BRM_A	T0168TS010_1_2	T0168	3.04	4.9637	5.0721	280	283	101.071428571429
3BRM_A	T0168TS010_2_1	T0168	1.93	0.8425	1.3555	280	39	13.9285714285714
3BRM_A	T0168TS010_2_2	T0168	3.30	4.3017	4.4549	280	283	101.071428571429
3BRM_A	T0168TS010_3_1	T0168	2.26	1.5399	1.9398	280	39	13.9285714285714
3BRM_A	T0168TS010_3_2	T0168	2.76	4.9637	5.0721	280	283	101.071428571429
3BRM_A	T0168TS010_4_1	T0168	2.85	-0.4431	0.4625	280	150	53.5714285714286
3BRM_A	T0168TS010_4_2	T0168	2.70	-0.3837	0.4955	280	153	54.6428571428571
3BRM_A	T0168TS010_5	T0168	3.04	0.0536	0.7674	280	327	116.785714285714
3BRM_A	T0168TS012_1	T0168	2.91	5.0741	5.1751	280	327	116.785714285714
3BRM_A	T0168TS012_2	T0168	2.78	5.7361	5.7936	280	327	116.785714285714
3BRM_A	T0168TS012_3	T0168	2.93	4.7431	4.8662	280	327	116.785714285714
3BRM_A	T0168TS012_4	T0168	2.98	5.6258	5.6905	280	327	116.785714285714
3BRM_A	T0168TS012_5	T0168	2.73	5.5706	5.6389	280	327	116.785714285714
3BRM_A	T0168TS014_1	T0168	2.69	6.5935	6.5956	280	244	87.1428571428571
3BRM_A	T0168TS014_2	T0168	2.74	6.7415	6.7340	280	243	86.7857142857143
3BRM_A	T0168TS014_3	T0168	2.56	6.6805	6.6769	280	243	86.7857142857143
3BRM_A	T0168TS014_4	T0168	3.16	5.7311	5.7889	280	263	93.9285714285714
3BRM_A	T0168TS014_5	T0168	3.23	1.5557	1.9534	280	260	92.8571428571429
3BRM_A	T0168TS016_1	T0168	2.98	4.4672	4.6090	280	311	111.071428571429
3BRM_A	T0168TS016_2	T0168	2.97	5.1293	5.2266	280	313	111.785714285714
3BRM_A	T0168TS016_3	T0168	2.29	-1.2153	0.1382	280	317	113.214285714286
3BRM_A	T0168TS016_4	T0168	2.88	4.5775	4.7118	280	288	102.857142857143
3BRM_A	T0168TS016_5	T0168	2.98	4.4672	4.6090	280	311	111.071428571429
3BRM_A	T0168TS020_1	T0168	2.68	5.7361	5.7936	280	327	116.785714285714
3BRM_A	T0168TS021_1	T0168	2.88	-0.5533	0.4040	280	327	116.785714285714
3BRM_A	T0168TS028_1	T0168	2.91	5.9583	6.0013	280	271	96.7857142857143
3BRM_A	T0168TS028_2	T0168	2.94	5.2257	5.3166	280	271	96.7857142857143
3BRM_A	T0168TS028_3	T0168	2.79	6.5782	6.5812	280	271	96.7857142857143
3BRM_A	T0168TS028_4	T0168	3.04	5.6765	5.7379	280	271	96.7857142857143
3BRM_A	T0168TS028_5	T0168	2.85	6.0146	6.0541	280	271	96.7857142857143
3BRM_A	T0168TS029_1	T0168	2.90	5.1844	5.2781	280	327	116.785714285714
3BRM_A	T0168TS038_1	T0168	2.69	6.5935	6.5956	280	244	87.1428571428571
3BRM_A	T0168TS038_2	T0168	2.84	5.5058	5.5783	280	260	92.8571428571429
3BRM_A	T0168TS038_3	T0168	2.84	5.7533	5.8097	280	254	90.7142857142857
3BRM_A	T0168TS038_4	T0168	2.82	5.7701	5.8254	280	248	88.5714285714286
3BRM_A	T0168TS038_5	T0168	2.93	5.1854	5.2790	280	236	84.2857142857143
3BRM_A	T0168TS039_1	T0168	2.99	5.2948	5.3812	280	297	106.071428571429
3BRM_A	T0168TS039_2	T0168	2.98	5.4603	5.5358	280	297	106.071428571429
3BRM_A	T0168TS039_3	T0168	2.81	5.4051	5.4842	280	297	106.071428571429
3BRM_A	T0168TS039_4	T0168	3.00	5.4051	5.4842	280	297	106.071428571429
3BRM_A	T0168TS039_5	T0168	3.03	5.5706	5.6389	280	297	106.071428571429
3BRM_A	T0168TS040_1	T0168	2.79	4.9637	5.0721	280	288	102.857142857143
3BRM_A	T0168TS040_2	T0168	2.75	5.9016	5.9484	280	296	105.714285714286
3BRM_A	T0168TS040_3	T0168	2.88	5.0741	5.1751	280	287	102.5
3BRM_A	T0168TS040_4	T0168	2.88	5.1293	5.2266	280	293	104.642857142857
3BRM_A	T0168TS040_5	T0168	3.09	5.1844	5.2781	280	310	110.714285714286
3BRM_A	T0168TS041_1	T0168	2.85	4.7982	4.9176	280	281	100.357142857143
3BRM_A	T0168TS041_2	T0168	2.89	5.4603	5.5358	280	327	116.785714285714
3BRM_A	T0168TS041_3	T0168	2.89	5.4603	5.5358	280	327	116.785714285714
3BRM_A	T0168TS044_1N	T0168	no_data	no_data	no_data	280	no_data	no_data
3BRM_A	T0168TS045_1	T0168	2.75	5.9016	5.9484	280	296	105.714285714286
3BRM_A	T0168TS045_2	T0168	3.10	4.7766	4.8974	280	274	97.8571428571429
3BRM_A	T0168TS045_3	T0168	2.72	5.1120	5.2104	280	274	97.8571428571429
3BRM_A	T0168TS045_4	T0168	2.89	5.1679	5.2627	280	274	97.8571428571429
3BRM_A	T0168TS045_5	T0168	2.99	5.2948	5.3812	280	297	106.071428571429
3BRM_A	T0168TS046_1	T0168	2.84	4.7431	4.8662	280	284	101.428571428571
3BRM_A	T0168TS046_2	T0168	3.07	5.7361	5.7936	280	313	111.785714285714
3BRM_A	T0168TS046_3	T0168	2.76	5.1293	5.2266	280	289	103.214285714286
3BRM_A	T0168TS046_4	T0168	3.06	3.5845	3.7889	280	286	102.142857142857
3BRM_A	T0168TS046_5	T0168	3.09	4.5775	4.7118	280	287	102.5
3BRM_A	T0168TS047_1	T0168	2.85	5.6810	5.7420	280	327	116.785714285714
3BRM_A	T0168TS050_1	T0168	2.80	-0.6085	0.3762	280	327	116.785714285714
3BRM_A	T0168TS050_2	T0168	2.76	-1.5464	0.0633	280	327	116.785714285714
3BRM_A	T0168TS050_3	T0168	3.19	3.5845	3.7889	280	327	116.785714285714
3BRM_A	T0168TS050_4	T0168	3.01	5.0189	5.1236	280	327	116.785714285714
3BRM_A	T0168TS050_5	T0168	3.00	-1.0498	0.1902	280	327	116.785714285714
3BRM_A	T0168TS051_1_1	T0168	2.79	0.5741	1.1444	280	100	35.7142857142857
3BRM_A	T0168TS051_1_2	T0168	2.02	-1.5413	0.0642	280	86	30.7142857142857
3BRM_A	T0168TS051_1_3	T0168	2.51	-1.5827	0.0573	280	91	32.5
3BRM_A	T0168TS051_2_1	T0168	2.45	-0.4771	0.4440	280	100	35.7142857142857
3BRM_A	T0168TS051_2_2	T0168	2.83	-0.8892	0.2500	280	86	30.7142857142857
3BRM_A	T0168TS051_2_3	T0168	2.80	-0.2062	0.6000	280	91	32.5
3BRM_A	T0168TS051_3_1	T0168	2.89	-0.4771	0.4440	280	100	35.7142857142857
3BRM_A	T0168TS051_3_2	T0168	2.43	0.4149	1.0241	280	86	30.7142857142857
3BRM_A	T0168TS051_3_3	T0168	2.86	-0.4564	0.4552	280	91	32.5
3BRM_A	T0168TS051_4_1	T0168	2.56	-1.5283	0.0664	280	100	35.7142857142857
3BRM_A	T0168TS051_4_2	T0168	2.74	-1.6717	0.0443	280	86	30.7142857142857
3BRM_A	T0168TS051_4_3	T0168	2.91	-0.8319	0.2736	280	91	32.5
3BRM_A	T0168TS051_5_1	T0168	2.82	0.4573	1.0557	280	100	35.7142857142857
3BRM_A	T0168TS051_5_2	T0168	2.97	0.0237	0.7473	280	86	30.7142857142857
3BRM_A	T0168TS051_5_3	T0168	2.66	-1.3324	0.1074	280	91	32.5
3BRM_A	T0168TS052_1	T0168	2.62	-0.9694	0.2190	280	180	64.2857142857143
3BRM_A	T0168TS052_2	T0168	2.32	-0.4373	0.4656	280	180	64.2857142857143
3BRM_A	T0168TS052_3	T0168	2.61	-1.1974	0.1434	280	180	64.2857142857143
3BRM_A	T0168TS052_4	T0168	3.31	-1.3494	0.1033	280	180	64.2857142857143
3BRM_A	T0168TS052_5	T0168	2.60	-0.7413	0.3131	280	180	64.2857142857143
3BRM_A	T0168TS053_1	T0168	2.44	-1.6015	0.0544	280	313	111.785714285714
3BRM_A	T0168TS053_2	T0168	2.55	-1.1725	0.1507	280	174	62.1428571428571
3BRM_A	T0168TS053_3	T0168	2.75	-1.1092	0.1704	280	235	83.9285714285714
3BRM_A	T0168TS053_4	T0168	2.84	-1.3425	0.1049	280	178	63.5714285714286
3BRM_A	T0168TS053_5	T0168	2.93	-0.7890	0.2920	280	88	31.4285714285714
3BRM_A	T0168TS065_1	T0168	2.95	5.7042	5.7637	280	230	82.1428571428571
3BRM_A	T0168TS065_2_1	T0168	2.95	5.7042	5.7637	280	230	82.1428571428571
3BRM_A	T0168TS065_2_2	T0168	2.95	0.0465	0.7626	280	23	8.21428571428571
3BRM_A	T0168TS065_3_1	T0168	2.95	5.7042	5.7637	280	230	82.1428571428571
3BRM_A	T0168TS065_3_2	T0168	2.26	-1.2493	0.1288	280	22	7.85714285714286
3BRM_A	T0168TS065_4_1	T0168	2.95	5.7042	5.7637	280	230	82.1428571428571
3BRM_A	T0168TS065_4_2	T0168	3.00	0.8705	1.3781	280	22	7.85714285714286
3BRM_A	T0168TS065_5	T0168	2.95	5.7042	5.7637	280	230	82.1428571428571
3BRM_A	T0168TS067_1	T0168	3.02	5.3229	5.4074	280	252	90
3BRM_A	T0168TS070_1	T0168	3.00	-1.1114	0.1697	280	258	92.1428571428571
3BRM_A	T0168TS070_2	T0168	2.78	-1.0498	0.1902	280	288	102.857142857143
3BRM_A	T0168TS070_3	T0168	2.60	-0.8777	0.2547	280	258	92.1428571428571
3BRM_A	T0168TS070_4	T0168	2.77	-0.9740	0.2173	280	214	76.4285714285714
3BRM_A	T0168TS070_5	T0168	2.70	-0.3669	0.5050	280	133	47.5
3BRM_A	T0168TS071_1	T0168	3.11	-0.4369	0.4659	280	264	94.2857142857143
3BRM_A	T0168TS071_2	T0168	2.82	5.5673	5.6358	280	249	88.9285714285714
3BRM_A	T0168TS071_3	T0168	2.69	-0.5619	0.3996	280	225	80.3571428571429
3BRM_A	T0168TS071_4	T0168	2.86	4.0875	4.2556	280	238	85
3BRM_A	T0168TS071_5	T0168	2.59	-0.1284	0.6484	280	129	46.0714285714286
3BRM_A	T0168TS080_1	T0168	2.83	5.5154	5.5873	280	327	116.785714285714
3BRM_A	T0168TS080_2	T0168	3.07	5.4603	5.5358	280	327	116.785714285714
3BRM_A	T0168TS080_3	T0168	2.97	5.2396	5.3296	280	327	116.785714285714
3BRM_A	T0168TS084_1	T0168	2.69	6.1775	6.2064	280	297	106.071428571429
3BRM_A	T0168TS086_1	T0168	2.87	5.9445	5.9885	280	206	73.5714285714286
3BRM_A	T0168TS086_2_1	T0168	2.87	5.9445	5.9885	280	206	73.5714285714286
3BRM_A	T0168TS086_2_2	T0168	0.16	-2.4900	0.0012	280	28	10
3BRM_A	T0168TS086_2_3	T0168	nan	-4.6174	-0.0000	280	35	12.5
3BRM_A	T0168TS086_3_1	T0168	2.87	5.9445	5.9885	280	206	73.5714285714286
3BRM_A	T0168TS086_3_2	T0168	0.16	-2.4900	0.0012	280	28	10
3BRM_A	T0168TS086_3_3	T0168	nan	-4.6174	-0.0000	280	35	12.5
3BRM_A	T0168TS086_4_1	T0168	2.80	5.5435	5.6136	280	198	70.7142857142857
3BRM_A	T0168TS086_4_2	T0168	2.47	0.1224	0.8143	280	32	11.4285714285714
3BRM_A	T0168TS086_4_3	T0168	2.01	-1.0091	0.2045	280	45	16.0714285714286
3BRM_A	T0168TS086_5_1	T0168	2.67	6.6333	6.6328	280	195	69.6428571428571
3BRM_A	T0168TS086_5_2	T0168	2.59	-1.6548	0.0466	280	69	24.6428571428571
3BRM_A	T0168TS086_5_3	T0168	2.22	-2.7127	0.0002	280	53	18.9285714285714
3BRM_A	T0168TS091_1	T0168	3.28	1.4328	1.8475	280	327	116.785714285714
3BRM_A	T0168TS093_1	T0168	2.78	5.2820	5.3692	280	271	96.7857142857143
3BRM_A	T0168TS093_2	T0168	2.89	5.2948	5.3812	280	285	101.785714285714
3BRM_A	T0168TS093_3	T0168	2.75	5.0756	5.1765	280	270	96.4285714285714
3BRM_A	T0168TS093_4	T0168	2.74	5.2396	5.3296	280	284	101.428571428571
3BRM_A	T0168TS096_1	T0168	2.88	5.6810	5.7420	280	292	104.285714285714
3BRM_A	T0168TS098_1	T0168	0.56	-2.7710	0.0002	280	27	9.64285714285714
3BRM_A	T0168TS099_1	T0168	2.75	6.3289	6.3480	280	240	85.7142857142857
3BRM_A	T0168TS099_2	T0168	2.67	6.5490	6.5539	280	191	68.2142857142857
3BRM_A	T0168TS099_3	T0168	2.90	3.7190	3.9135	280	181	64.6428571428571
3BRM_A	T0168TS099_4	T0168	2.57	1.0561	1.5298	280	59	21.0714285714286
3BRM_A	T0168TS108_1	T0168	2.30	-1.7979	0.0297	280	236	84.2857142857143
3BRM_A	T0168TS110_1	T0168	2.76	6.3641	6.3809	280	268	95.7142857142857
3BRM_A	T0168TS112_1	T0168	2.78	4.5224	4.6604	280	291	103.928571428571
3BRM_A	T0168TS132_1	T0168	2.71	-1.1602	0.1544	280	327	116.785714285714
3BRM_A	T0168TS135_1	T0168	2.97	-1.2705	0.1231	280	288	102.857142857143
3BRM_A	T0168TS135_2	T0168	2.22	-1.0912	0.1762	280	41	14.6428571428571
3BRM_A	T0168TS135_3	T0168	2.52	-1.2278	0.1347	280	188	67.1428571428571
3BRM_A	T0168TS135_4	T0168	2.74	0.4737	1.0681	280	65	23.2142857142857
3BRM_A	T0168TS135_5	T0168	3.20	-0.5824	0.3892	280	243	86.7857142857143
3BRM_A	T0168TS136_1	T0168	2.70	-0.9947	0.2097	280	326	116.428571428571
3BRM_A	T0168TS136_2	T0168	2.94	-0.6636	0.3493	280	327	116.785714285714
3BRM_A	T0168TS136_3	T0168	2.99	-0.7740	0.2986	280	327	116.785714285714
3BRM_A	T0168TS136_4	T0168	2.94	-1.2705	0.1231	280	315	112.5
3BRM_A	T0168TS136_5	T0168	3.02	-1.3257	0.1090	280	314	112.142857142857
3BRM_A	T0168TS138_1	T0168	2.44	-1.6015	0.0544	280	313	111.785714285714
3BRM_A	T0168TS138_2	T0168	2.55	-1.1725	0.1507	280	174	62.1428571428571
3BRM_A	T0168TS138_3	T0168	2.75	-1.1092	0.1704	280	235	83.9285714285714
3BRM_A	T0168TS138_4	T0168	2.84	-1.3425	0.1049	280	178	63.5714285714286
3BRM_A	T0168TS138_5	T0168	2.93	-0.7890	0.2920	280	88	31.4285714285714
3BRM_A	T0168TS139_1	T0168	2.62	-0.9694	0.2190	280	180	64.2857142857143
3BRM_A	T0168TS139_2	T0168	2.32	-0.4373	0.4656	280	180	64.2857142857143
3BRM_A	T0168TS139_3	T0168	2.61	-1.1974	0.1434	280	180	64.2857142857143
3BRM_A	T0168TS139_4	T0168	3.31	-1.3494	0.1033	280	180	64.2857142857143
3BRM_A	T0168TS139_5	T0168	2.60	-0.7413	0.3131	280	180	64.2857142857143
3BRM_A	T0168TS140_1	T0168	2.02	-1.5413	0.0642	280	86	30.7142857142857
3BRM_A	T0168TS140_2	T0168	2.83	-0.8892	0.2500	280	86	30.7142857142857
3BRM_A	T0168TS140_3	T0168	2.43	0.4149	1.0241	280	86	30.7142857142857
3BRM_A	T0168TS140_4	T0168	2.74	-1.6717	0.0443	280	86	30.7142857142857
3BRM_A	T0168TS140_5	T0168	2.97	0.0237	0.7473	280	86	30.7142857142857
3BRM_A	T0168TS153_1	T0168	2.90	5.2948	5.3812	280	311	111.071428571429
3BRM_A	T0168TS168_1	T0168	2.70	-1.5464	0.0633	280	327	116.785714285714
3BRM_A	T0168TS168_2	T0168	2.04	-1.4360	0.0841	280	322	115
3BRM_A	T0168TS168_3	T0168	2.88	5.4603	5.5358	280	322	115
3BRM_A	T0168TS168_4	T0168	3.17	-0.2774	0.5570	280	317	113.214285714286
3BRM_A	T0168TS168_5	T0168	2.99	-0.9395	0.2303	280	323	115.357142857143
3BRM_A	T0168TS169_1	T0168	2.70	-0.5645	0.3983	280	200	71.4285714285714
3BRM_A	T0168TS169_2	T0168	3.10	0.1392	0.8259	280	200	71.4285714285714
3BRM_A	T0168TS169_3	T0168	2.63	-1.3593	0.1010	280	235	83.9285714285714
3BRM_A	T0168TS169_4	T0168	2.90	0.7670	1.2953	280	117	41.7857142857143
3BRM_A	T0168TS169_5	T0168	2.73	-2.1724	0.0067	280	235	83.9285714285714
3BRM_A	T0168TS170_1	T0168	2.91	5.0741	5.1751	280	327	116.785714285714
3BRM_A	T0168TS170_2	T0168	2.51	-1.8774	0.0225	280	327	116.785714285714
3BRM_A	T0168TS180_1	T0168	2.71	5.4311	5.5085	280	272	97.1428571428571
3BRM_A	T0168TS183_1	T0168	2.92	5.0204	5.1249	280	264	94.2857142857143
3BRM_A	T0168TS189_1	T0168	2.68	5.8864	5.9341	280	196	70
3BRM_A	T0168TS189_2	T0168	2.67	5.7116	5.7707	280	202	72.1428571428571
3BRM_A	T0168TS194_1	T0168	2.89	5.5470	5.6169	280	226	80.7142857142857
3BRM_A	T0168TS194_2	T0168	2.68	4.9385	5.0485	280	186	66.4285714285714
3BRM_A	T0168TS194_3	T0168	2.74	4.8560	4.9715	280	189	67.5
3BRM_A	T0168TS194_4	T0168	2.70	5.2424	5.3322	280	228	81.4285714285714
3BRM_A	T0168TS194_5	T0168	2.39	-1.2383	0.1318	280	171	61.0714285714286
3BRM_A	T0168TS195_1	T0168	2.87	5.7650	5.8206	280	243	86.7857142857143
3BRM_A	T0168TS195_2	T0168	2.92	5.8765	5.9248	280	259	92.5
3BRM_A	T0168TS195_3	T0168	2.76	4.8701	4.9847	280	275	98.2142857142857
3BRM_A	T0168TS195_4	T0168	2.72	6.8065	6.7949	280	236	84.2857142857143
3BRM_A	T0168TS195_5	T0168	2.50	-0.2774	0.5570	280	298	106.428571428571
3BRM_A	T0168TS196_1	T0168	2.91	-0.3181	0.5331	280	59	21.0714285714286
3BRM_A	T0168TS196_2	T0168	2.71	3.4309	3.6469	280	55	19.6428571428571
3BRM_A	T0168TS196_3	T0168	3.00	1.3635	1.7882	280	101	36.0714285714286
3BRM_A	T0168TS196_4	T0168	2.20	-0.6263	0.3674	280	71	25.3571428571429
3BRM_A	T0168TS196_5	T0168	3.80	-3.2540	0.0000	280	56	20
3BRM_A	T0168TS202_1	T0168	3.20	4.5913	4.7247	280	275	98.2142857142857
3BRM_A	T0168TS202_2	T0168	2.85	4.8701	4.9847	280	275	98.2142857142857
3BRM_A	T0168TS202_3	T0168	2.84	5.0189	5.1236	280	287	102.5
3BRM_A	T0168TS202_4	T0168	3.05	4.5775	4.7118	280	291	103.928571428571
3BRM_A	T0168TS202_5	T0168	3.05	4.5224	4.6604	280	291	103.928571428571
3BRM_A	T0168TS207_1	T0168	2.84	-0.9467	0.2275	280	161	57.5
3BRM_A	T0168TS207_2	T0168	2.68	-0.8843	0.2520	280	288	102.857142857143
3BRM_A	T0168TS207_3	T0168	2.41	-1.0949	0.1750	280	35	12.5
3BRM_A	T0168TS207_4	T0168	2.87	1.8035	2.1700	280	55	19.6428571428571
3BRM_A	T0168TS207_5	T0168	2.20	-1.2264	0.1351	280	53	18.9285714285714
3BRM_A	T0168TS208_1	T0168	2.38	-1.5383	0.0647	280	272	97.1428571428571
3BRM_A	T0168TS208_2	T0168	2.39	-1.2383	0.1318	280	171	61.0714285714286
3BRM_A	T0168TS208_3	T0168	2.89	5.5470	5.6169	280	226	80.7142857142857
3BRM_A	T0168TS208_4	T0168	2.70	5.2424	5.3322	280	228	81.4285714285714
3BRM_A	T0168TS208_5	T0168	2.76	4.4228	4.5676	280	183	65.3571428571429
3BRM_A	T0168TS209_1	T0168	2.96	-0.6070	0.3769	280	171	61.0714285714286
3BRM_A	T0168TS209_2	T0168	2.51	5.4183	5.4966	280	226	80.7142857142857
3BRM_A	T0168TS209_3	T0168	2.78	5.3765	5.4575	280	244	87.1428571428571
3BRM_A	T0168TS209_4	T0168	3.01	4.9387	5.0487	280	233	83.2142857142857
3BRM_A	T0168TS209_5	T0168	2.89	5.2328	5.3233	280	199	71.0714285714286
3BRM_A	T0168TS214_1	T0168	3.21	-0.7740	0.2986	280	320	114.285714285714
3BRM_A	T0168TS221_1	T0168	2.99	5.5167	5.5886	280	222	79.2857142857143
3BRM_A	T0168TS221_2	T0168	2.81	6.3369	6.3554	280	209	74.6428571428571
3BRM_A	T0168TS221_3	T0168	2.91	5.0137	5.1187	280	224	80
3BRM_A	T0168TS221_4	T0168	2.79	5.8978	5.9447	280	240	85.7142857142857
3BRM_A	T0168TS221_5	T0168	2.96	5.2720	5.3599	280	246	87.8571428571429
3BRM_A	T0168TS222_1	T0168	2.83	5.1844	5.2781	280	297	106.071428571429
3BRM_A	T0168TS222_2	T0168	2.99	5.2948	5.3812	280	297	106.071428571429
3BRM_A	T0168TS222_5	T0168	3.00	5.4051	5.4842	280	297	106.071428571429
3BRM_A	T0168TS223_1	T0168	2.85	5.7361	5.7936	280	314	112.142857142857
3BRM_A	T0168TS224_1	T0168	2.93	5.4051	5.4842	280	327	116.785714285714
3BRM_A	T0168TS226_1	T0168	2.69	6.5935	6.5956	280	244	87.1428571428571
3BRM_A	T0168TS226_2	T0168	2.74	6.7415	6.7340	280	243	86.7857142857143
3BRM_A	T0168TS226_3	T0168	2.70	5.9306	5.9754	280	254	90.7142857142857
3BRM_A	T0168TS226_4	T0168	2.96	5.6006	5.6669	280	261	93.2142857142857
3BRM_A	T0168TS226_5	T0168	2.56	6.6805	6.6769	280	243	86.7857142857143
3BRM_A	T0168TS228_1	T0168	2.94	5.9568	6.0000	280	297	106.071428571429
3BRM_A	T0168TS228_2	T0168	2.80	6.0120	6.0516	280	299	106.785714285714
3BRM_A	T0168TS229_1	T0168	2.84	5.7533	5.8097	280	254	90.7142857142857
3BRM_A	T0168TS229_2	T0168	2.82	5.7701	5.8254	280	248	88.5714285714286
3BRM_A	T0168TS229_3	T0168	2.89	5.5012	5.5740	280	252	90
3BRM_A	T0168TS229_4	T0168	2.86	5.3060	5.3916	280	250	89.2857142857143
3BRM_A	T0168TS229_5	T0168	2.74	5.1297	5.2270	280	247	88.2142857142857
3BRM_A	T0168TS230_1	T0168	2.32	4.6928	4.8193	280	48	17.1428571428571
3BRM_A	T0168TS230_2	T0168	2.25	4.6928	4.8193	280	48	17.1428571428571
3BRM_A	T0168TS230_3	T0168	2.82	5.8164	5.8686	280	246	87.8571428571429
3BRM_A	T0168TS230_4	T0168	2.86	5.0852	5.1854	280	252	90
3BRM_A	T0168TS230_5	T0168	2.74	5.1724	5.2669	280	245	87.5
3BRM_A	T0168TS233_1	T0168	2.86	6.2923	6.3137	280	227	81.0714285714286
3BRM_A	T0168TS233_2	T0168	2.91	6.0091	6.0489	280	243	86.7857142857143
3BRM_A	T0168TS233_3	T0168	2.70	5.2215	5.3127	280	254	90.7142857142857
3BRM_A	T0168TS233_4	T0168	2.62	7.4024	7.3526	280	218	77.8571428571429
3BRM_A	T0168TS233_5	T0168	2.84	-0.5349	0.4135	280	246	87.8571428571429
3BRM_A	T0168TS242_1	T0168	2.90	5.1844	5.2781	280	327	116.785714285714
3BRM_A	T0168TS265_1	T0168	2.98	5.4603	5.5358	280	327	116.785714285714
3BRM_A	T0168TS267_1	T0168	3.05	-1.6680	0.0448	280	126	45
3BRM_A	T0168TS267_2	T0168	2.91	-0.9775	0.2160	280	126	45
3BRM_A	T0168TS267_3	T0168	3.14	0.7981	1.3200	280	126	45
3BRM_A	T0168TS267_4	T0168	2.65	-0.8788	0.2542	280	126	45
3BRM_A	T0168TS267_5	T0168	3.38	-0.0897	0.6731	280	126	45
3BRM_A	T0168TS270_1	T0168	2.63	-1.3808	0.0960	280	327	116.785714285714
3BRM_A	T0168TS270_2	T0168	2.96	-1.2153	0.1382	280	327	116.785714285714
3BRM_A	T0168TS282_1	T0168	3.21	-0.4151	0.4779	280	210	75
3BRM_A	T0168TS282_2	T0168	3.01	-0.3519	0.5135	280	258	92.1428571428571
3BRM_A	T0168TS282_3	T0168	2.80	-1.5147	0.0689	280	254	90.7142857142857
3BRM_A	T0168TS282_4	T0168	2.76	-0.4112	0.4801	280	198	70.7142857142857
3BRM_A	T0168TS282_5	T0168	3.08	-1.0069	0.2052	280	223	79.6428571428571
3BRM_A	T0168TS283_1	T0168	3.08	-0.2223	0.5902	280	314	112.142857142857
3BRM_A	T0168TS283_2	T0168	2.81	-0.7188	0.3234	280	324	115.714285714286
3BRM_A	T0168TS283_3	T0168	2.84	-0.8291	0.2747	280	316	112.857142857143
3BRM_A	T0168TS283_4	T0168	2.31	-1.6361	0.0492	280	257	91.7857142857143
3BRM_A	T0168TS283_5	T0168	2.50	-1.0910	0.1763	280	273	97.5
3BRM_A	T0168TS286_1	T0168	2.99	5.5167	5.5886	280	222	79.2857142857143
3BRM_A	T0168TS288_1	T0168	2.95	6.6281	6.6279	280	238	85
3BRM_A	T0168TS290_1	T0168	2.65	5.8398	5.8905	280	245	87.5
3BRM_A	T0168TS290_2	T0168	2.98	5.5827	5.6502	280	251	89.6428571428571
3BRM_A	T0168TS290_3	T0168	2.84	5.7130	5.7720	280	240	85.7142857142857
3BRM_A	T0168TS290_4	T0168	2.77	-1.2282	0.1346	280	258	92.1428571428571
3BRM_A	T0168TS290_5	T0168	3.00	-1.3257	0.1090	280	302	107.857142857143
3BRM_A	T0168TS291_1	T0168	2.78	4.3852	4.5326	280	274	97.8571428571429
3BRM_A	T0168TS291_2	T0168	2.98	4.8894	5.0027	280	277	98.9285714285714
3BRM_A	T0168TS291_3	T0168	2.84	5.5058	5.5783	280	260	92.8571428571429
3BRM_A	T0168TS291_4	T0168	2.74	5.4103	5.4891	280	229	81.7857142857143
3BRM_A	T0168TS291_5	T0168	3.04	5.0278	5.1319	280	229	81.7857142857143
3BRM_A	T0168TS301_1	T0168	2.88	5.0189	5.1236	280	327	116.785714285714
3BRM_A	T0168TS309_1	T0168	2.95	5.9535	5.9969	280	253	90.3571428571429
3BRM_A	T0168TS309_2	T0168	2.78	6.1549	6.1852	280	252	90
3BRM_A	T0168TS309_3	T0168	2.91	6.0720	6.1077	280	253	90.3571428571429
3BRM_A	T0168TS309_4	T0168	2.65	5.9870	6.0282	280	249	88.9285714285714
3BRM_A	T0168TS309_5	T0168	2.78	6.0106	6.0503	280	248	88.5714285714286
3BRM_A	T0168TS327_1	T0168	2.77	6.2327	6.2580	280	327	116.785714285714
3BRM_A	T0168TS327_2	T0168	3.05	4.8534	4.9691	280	327	116.785714285714
3BRM_A	T0168TS347_1	T0168	2.86	6.0970	6.1311	280	257	91.7857142857143
3BRM_A	T0168TS351_1	T0168	2.72	-1.1602	0.1544	280	327	116.785714285714
3BRM_A	T0168TS362_1	T0168	2.89	5.3988	5.4783	280	254	90.7142857142857
3BRM_A	T0168TS362_2	T0168	2.95	5.6049	5.6710	280	242	86.4285714285714
3BRM_A	T0168TS362_3	T0168	2.63	-0.8794	0.2540	280	192	68.5714285714286
3BRM_A	T0168TS362_4	T0168	2.85	5.5827	5.6502	280	251	89.6428571428571
3BRM_A	T0168TS362_5	T0168	2.97	5.3325	5.4164	280	246	87.8571428571429
3BRM_A	T0168TS368_1	T0168	2.90	5.9016	5.9484	280	327	116.785714285714
3BRM_A	T0168TS373_1	T0168	3.08	4.3569	4.5062	280	327	116.785714285714
3BRM_A	T0168TS373_2	T0168	3.23	4.3017	4.4549	280	327	116.785714285714
3BRM_A	T0168TS373_3	T0168	2.84	5.1293	5.2266	280	327	116.785714285714
3BRM_A	T0168TS373_4	T0168	2.74	4.4672	4.6090	280	327	116.785714285714
3BRM_A	T0168TS377_1	T0168	2.87	5.3499	5.4327	280	281	100.357142857143
3BRM_A	T0168TS377_2	T0168	2.65	-1.7119	0.0392	280	327	116.785714285714
3BRM_A	T0168TS377_3	T0168	3.23	-0.5533	0.4040	280	327	116.785714285714
3BRM_A	T0168TS378_1	T0168	2.64	0.1476	0.8317	280	92	32.8571428571429
3BRM_A	T0168TS384_1	T0168	2.86	-1.2153	0.1382	280	327	116.785714285714
3BRM_A	T0168TS417_1	T0168	2.78	5.8465	5.8968	280	298	106.428571428571
3BRM_A	T0168TS417_2	T0168	2.80	5.7913	5.8452	280	298	106.428571428571
3BRM_A	T0168TS417_3	T0168	3.22	6.0120	6.0516	280	302	107.857142857143
3BRM_A	T0168TS419_1	T0168	2.79	-1.4360	0.0841	280	327	116.785714285714
3BRM_A	T0168TS423_1	T0168	3.11	0.1639	0.8431	280	327	116.785714285714
3BRM_A	T0168TS423_2	T0168	2.75	5.9016	5.9484	280	327	116.785714285714
3BRM_A	T0168TS427_1	T0168	2.73	6.0120	6.0516	280	327	116.785714285714
3BRM_A	T0168TS427_2	T0168	2.90	5.8465	5.8968	280	327	116.785714285714
3BRM_A	T0168TS437_1	T0168	3.02	-0.2223	0.5902	280	310	110.714285714286
3BRM_A	T0168TS437_2	T0168	3.13	-0.9807	0.2148	280	234	83.5714285714286
3BRM_A	T0168TS437_3_1	T0168	3.20	-0.1087	0.6609	280	80	28.5714285714286
3BRM_A	T0168TS437_3_2	T0168	2.85	-1.0003	0.2076	280	240	85.7142857142857
3BRM_A	T0168TS447_1	T0168	2.88	5.3499	5.4327	280	288	102.857142857143
3BRM_A	T0168TS447_2	T0168	2.69	6.0091	6.0489	280	243	86.7857142857143
3BRM_A	T0168TS448_1	T0168	2.95	6.7844	6.7741	280	315	112.5
3BRM_A	T0168TS450_1	T0168	2.91	5.2396	5.3296	280	327	116.785714285714
3BRM_A	T0168TS450_2u	T0168	2.65	5.9535	5.9969	280	253	90.3571428571429
3BRM_A	T0168TS450_3u	T0168	2.65	5.9535	5.9969	280	253	90.3571428571429
3BRM_A	T0168TS450_4u	T0168	2.74	6.7415	6.7340	280	243	86.7857142857143
3BRM_A	T0168TS450_5u	T0168	2.69	6.5935	6.5956	280	244	87.1428571428571
3BRM_A	T0168TS453_1	T0168	2.83	5.3499	5.4327	280	327	116.785714285714
3BRM_A	T0168TS464_1	T0168	2.74	6.7415	6.7340	280	243	86.7857142857143
3BRM_A	T0168TS464_2	T0168	2.82	6.7792	6.7693	280	237	84.6428571428571
3BRM_A	T0168TS464_3	T0168	2.56	6.6805	6.6769	280	243	86.7857142857143
3BRM_A	T0168TS464_4	T0168	2.69	6.5935	6.5956	280	244	87.1428571428571
3BRM_A	T0168TS464_5	T0168	2.86	5.3060	5.3916	280	250	89.2857142857143
3BRM_A	T0168TS465_1	T0168	2.93	4.9637	5.0721	280	288	102.857142857143
3BRM_A	T0168TS465_2	T0168	2.84	6.0671	6.1032	280	290	103.571428571429
3BRM_A	T0168TS475_1	T0168	3.00	5.3187	5.4035	280	272	97.1428571428571
3BRM_A	T0168TS505_1	T0168	2.32	4.6928	4.8193	280	48	17.1428571428571
3BRM_A	T0168TS513_1	T0168	2.69	6.1775	6.2064	280	327	116.785714285714
3BRM_A	T0168TS516_1u	T0168	3.00	4.8534	4.9691	280	292	104.285714285714
3BRM_A	T0168TS516_2u	T0168	2.75	5.5706	5.6389	280	292	104.285714285714
3BRM_A	T0168TS517_1	T0168	2.80	6.3430	6.3612	280	327	116.785714285714
T0168	T0168AL025_1	T0168	2.73	6.7664	6.7573	311	249	80.064308681672
T0168	T0168AL025_2	T0168	2.87	-0.5911	0.3848	311	245	78.7781350482315
T0168	T0168AL032_1_1	T0168	2.82	-0.8773	0.2548	311	150	48.2315112540193
T0168	T0168AL032_1_2	T0168	2.16	-1.7238	0.0377	311	177	56.9131832797428
T0168	T0168AL041_2_1	T0168	2.59	3.5975	3.8010	311	85	27.3311897106109
T0168	T0168AL041_2_2	T0168	2.52	-0.5972	0.3818	311	92	29.5819935691318
T0168	T0168AL041_2_3	T0168	2.77	3.7290	3.9228	311	85	27.3311897106109
T0168	T0168AL044_1	T0168	2.61	-0.6191	0.3709	311	282	90.6752411575563
T0168	T0168AL054_1	T0168	1.78	-1.8317	0.0264	311	326	104.823151125402
T0168	T0168AL054_2	T0168	2.72	-0.8635	0.2605	311	327	105.144694533762
T0168	T0168AL054_3	T0168	2.69	-1.2711	0.1229	311	327	105.144694533762
T0168	T0168AL054_4	T0168	2.89	-0.5067	0.4283	311	315	101.286173633441
T0168	T0168AL054_5	T0168	2.45	-1.7298	0.0370	311	314	100.96463022508
T0168	T0168AL056_1	T0168	2.47	6.5686	6.5722	311	112	36.0128617363344
T0168	T0168AL064_1	T0168	3.17	7.1481	7.1146	311	205	65.9163987138264
T0168	T0168AL078_1	T0168	2.89	6.5806	6.5834	311	254	81.6720257234727
T0168	T0168AL105_1	T0168	2.77	6.4212	6.4344	311	246	79.0996784565916
T0168	T0168AL144_1	T0168	2.83	7.2545	7.2141	311	227	72.9903536977492
T0168	T0168AL144_2	T0168	2.80	6.4110	6.4248	311	244	78.4565916398714
T0168	T0168AL144_3	T0168	2.91	4.4533	4.5961	311	254	81.6720257234727
T0168	T0168AL144_4	T0168	2.55	7.7328	7.6618	311	218	70.096463022508
T0168	T0168AL144_5	T0168	2.82	-0.5058	0.4287	311	253	81.3504823151125
T0168	T0168AL203_1	T0168	2.77	6.7761	6.7664	311	244	78.4565916398714
T0168	T0168AL203_2	T0168	2.78	6.8636	6.8483	311	243	78.1350482315112
T0168	T0168AL203_3_1	T0168	2.76	5.4531	5.5291	311	117	37.620578778135
T0168	T0168AL203_3_2	T0168	2.83	0.6433	1.1980	311	97	31.1897106109325
T0168	T0168AL331_1	T0168	2.67	-0.6348	0.3632	311	112	36.0128617363344
T0168	T0168AL331_3	T0168	2.80	-1.6350	0.0494	311	256	82.3151125401929
T0168	T0168AL331_4	T0168	2.93	-0.5700	0.3955	311	299	96.1414790996785
T0168	T0168AL331_5	T0168	2.93	-1.1875	0.1463	311	197	63.3440514469453
T0168	T0168AL359_1	T0168	2.82	6.4276	6.4403	311	253	81.3504823151125
T0168	T0168AL397_1_1	T0168	2.64	0.5520	1.1275	311	47	15.112540192926
T0168	T0168AL397_1_2	T0168	2.60	0.7320	1.2675	311	51	16.3987138263666
T0168	T0168AL397_1_3	T0168	nan	-4.5591	-0.0000	311	37	11.8971061093248
T0168	T0168AL397_2_1	T0168	2.17	-0.6285	0.3663	311	46	14.7909967845659
T0168	T0168AL397_2_2	T0168	2.60	0.7320	1.2675	311	51	16.3987138263666
T0168	T0168AL397_2_3	T0168	2.17	-1.7520	0.0345	311	51	16.3987138263666
T0168	T0168AL400_1_1	T0168	2.70	0.2017	0.8695	311	84	27.0096463022508
T0168	T0168AL400_1_2	T0168	1.24	-2.8898	0.0001	311	63	20.2572347266881
T0168	T0168AL435_1	T0168	2.84	7.2967	7.2536	311	232	74.5980707395498
T0168	T0168AL476_1	T0168	2.82	6.2234	6.2493	311	232	74.5980707395498
T0168	T0168AL529_1	T0168	2.89	-0.5828	0.3890	311	272	87.459807073955
T0168	T0168AL529_2	T0168	3.05	-0.1858	0.6125	311	159	51.1254019292604
T0168	T0168AL529_3	T0168	2.68	-0.9144	0.2400	311	233	74.91961414791
T0168	T0168AL529_4	T0168	1.62	-1.7579	0.0338	311	155	49.8392282958199
T0168	T0168AL529_5_1	T0168	3.17	-0.6345	0.3634	311	58	18.6495176848875
T0168	T0168AL529_5_2	T0168	3.18	0.2230	0.8846	311	106	34.0836012861736
T0168	T0168AL537_1	T0168	2.67	6.3990	6.4136	311	264	84.887459807074
T0168	T0168AL537_2	T0168	2.79	6.3858	6.4012	311	245	78.7781350482315
T0168	T0168AL537_3	T0168	2.84	6.3416	6.3599	311	264	84.887459807074
T0168	T0168AL537_4	T0168	2.80	6.0614	6.0978	311	256	82.3151125401929
T0168	T0168AL537_5	T0168	2.86	6.3990	6.4136	311	264	84.887459807074
T0168	T0168AL581_1	T0168	2.53	6.2710	6.2939	311	316	101.607717041801
T0168	T0168DR020_1	T0168	no_data	no_data	no_data	311	no_data	no_data
T0168	T0168DR068_1	T0168	no_data	no_data	no_data	311	no_data	no_data
T0168	T0168DR355_1	T0168	no_data	no_data	no_data	311	no_data	no_data
T0168	T0168DR355_2	T0168	no_data	no_data	no_data	311	no_data	no_data
T0168	T0168DR355_4	T0168	no_data	no_data	no_data	311	no_data	no_data
T0168	T0168DR454_1	T0168	no_data	no_data	no_data	311	no_data	no_data
T0168	T0168DR454_2	T0168	no_data	no_data	no_data	311	no_data	no_data
T0168	T0168DR454_3	T0168	no_data	no_data	no_data	311	no_data	no_data
T0168	T0168RR020_1	T0168	no_data	no_data	no_data	311	no_data	no_data
T0168	T0168RR022_1	T0168	no_data	no_data	no_data	311	no_data	no_data
T0168	T0168RR131_1	T0168	no_data	no_data	no_data	311	no_data	no_data
T0168	T0168RR397_1	T0168	no_data	no_data	no_data	311	no_data	no_data
T0168	T0168RR517_1	T0168	no_data	no_data	no_data	311	no_data	no_data
T0168	T0168SS001_1	T0168	no_data	no_data	no_data	311	no_data	no_data
T0168	T0168SS007_1	T0168	no_data	no_data	no_data	311	no_data	no_data
T0168	T0168SS020_1	T0168	no_data	no_data	no_data	311	no_data	no_data
T0168	T0168SS023_1	T0168	no_data	no_data	no_data	311	no_data	no_data
T0168	T0168SS032_1	T0168	no_data	no_data	no_data	311	no_data	no_data
T0168	T0168SS041_1	T0168	no_data	no_data	no_data	311	no_data	no_data
T0168	T0168SS041_2	T0168	no_data	no_data	no_data	311	no_data	no_data
T0168	T0168SS044_1	T0168	no_data	no_data	no_data	311	no_data	no_data
T0168	T0168SS044_2	T0168	no_data	no_data	no_data	311	no_data	no_data
T0168	T0168SS054_1	T0168	no_data	no_data	no_data	311	no_data	no_data
T0168	T0168SS054_2	T0168	no_data	no_data	no_data	311	no_data	no_data
T0168	T0168SS054_3	T0168	no_data	no_data	no_data	311	no_data	no_data
T0168	T0168SS054_4	T0168	no_data	no_data	no_data	311	no_data	no_data
T0168	T0168SS055_1	T0168	no_data	no_data	no_data	311	no_data	no_data
T0168	T0168SS056_1	T0168	no_data	no_data	no_data	311	no_data	no_data
T0168	T0168SS067_1	T0168	no_data	no_data	no_data	311	no_data	no_data
T0168	T0168SS068_1	T0168	no_data	no_data	no_data	311	no_data	no_data
T0168	T0168SS069_1	T0168	no_data	no_data	no_data	311	no_data	no_data
T0168	T0168SS072_1	T0168	no_data	no_data	no_data	311	no_data	no_data
T0168	T0168SS100_1	T0168	no_data	no_data	no_data	311	no_data	no_data
T0168	T0168SS100_2	T0168	no_data	no_data	no_data	311	no_data	no_data
T0168	T0168SS108_1	T0168	no_data	no_data	no_data	311	no_data	no_data
T0168	T0168SS131_1	T0168	no_data	no_data	no_data	311	no_data	no_data
T0168	T0168SS137_1	T0168	no_data	no_data	no_data	311	no_data	no_data
T0168	T0168SS254_1	T0168	no_data	no_data	no_data	311	no_data	no_data
T0168	T0168SS266_1	T0168	no_data	no_data	no_data	311	no_data	no_data
T0168	T0168SS270_1	T0168	no_data	no_data	no_data	311	no_data	no_data
T0168	T0168SS273_1	T0168	no_data	no_data	no_data	311	no_data	no_data
T0168	T0168SS356_1	T0168	no_data	no_data	no_data	311	no_data	no_data
T0168	T0168SS357_1	T0168	no_data	no_data	no_data	311	no_data	no_data
T0168	T0168SS389_1	T0168	no_data	no_data	no_data	311	no_data	no_data
T0168	T0168SS393_1	T0168	no_data	no_data	no_data	311	no_data	no_data
T0168	T0168SS393_2	T0168	no_data	no_data	no_data	311	no_data	no_data
T0168	T0168SS396_1	T0168	no_data	no_data	no_data	311	no_data	no_data
T0168	T0168SS404_1	T0168	no_data	no_data	no_data	311	no_data	no_data
T0168	T0168SS420_1	T0168	no_data	no_data	no_data	311	no_data	no_data
T0168	T0168SS442_1	T0168	no_data	no_data	no_data	311	no_data	no_data
T0168	T0168SS449_1	T0168	no_data	no_data	no_data	311	no_data	no_data
T0168	T0168SS463_1	T0168	no_data	no_data	no_data	311	no_data	no_data
T0168	T0168SS474_1	T0168	no_data	no_data	no_data	311	no_data	no_data
[truncated: 111,050 more rows]
