# Supplementary material for: Addressing the Role of Conformational Diversity in Protein Structure Prediction
Source: PLoS One. 2016 May 9;11(5):e0154923. doi: 10.1371/journal.pone.0154923 (PMC4861349; doi:10.1371/journal.pone.0154923)
Supplement: S1 Dataset — (GZ) [file pone.0154923.s002.gz › Palopoli-Monzon_2016_SI/Structural_alignments/SET_CASP/rmsd_mammoth_T0574.out.cov]

T0574	3NRF_A	T0574	0.00	8.0888	7.9951	102	114	111.764705882353
T0574	3SB3_A	T0574	0.66	8.0493	7.9581	102	106	103.921568627451
T0574	T0574AL285_1	T0574	2.45	4.0713	4.2406	102	64	62.7450980392157
T0574	T0574AL285_2	T0574	2.74	2.1858	2.5100	102	63	61.7647058823529
T0574	T0574AL285_3	T0574	2.21	-1.8875	0.0217	102	103	100.980392156863
T0574	T0574AL285_4	T0574	2.71	1.8052	2.1715	102	98	96.078431372549
T0574	T0574AL285_5	T0574	3.02	-2.3480	0.0027	102	111	108.823529411765
T0574	T0574AL396_1	T0574	2.70	-1.4115	0.0893	102	100	98.0392156862745
T0574	T0574AL396_2	T0574	2.94	3.4081	3.6258	102	105	102.941176470588
T0574	T0574AL396_3	T0574	2.91	-0.8597	0.2620	102	86	84.3137254901961
T0574	T0574AL396_4	T0574	2.63	1.1057	1.5709	102	120	117.647058823529
T0574	T0574AL396_5	T0574	3.06	1.1632	1.6188	102	83	81.3725490196078
T0574	T0574TS001_1	T0574	2.95	3.6383	3.8388	102	105	102.941176470588
T0574	T0574TS001_2	T0574	2.63	0.8997	1.4017	102	101	99.0196078431373
T0574	T0574TS001_3	T0574	2.53	0.1847	0.8576	102	126	123.529411764706
T0574	T0574TS001_4	T0574	3.20	0.1086	0.8048	102	88	86.2745098039216
T0574	T0574TS001_5	T0574	2.81	1.2476	1.6898	102	101	99.0196078431373
T0574	T0574TS002_1	T0574	2.80	4.0988	4.2662	102	126	123.529411764706
T0574	T0574TS002_2	T0574	2.21	1.1057	1.5709	102	126	123.529411764706
T0574	T0574TS002_3	T0574	2.73	2.2569	2.5739	102	126	123.529411764706
T0574	T0574TS002_4	T0574	2.79	1.2208	1.6672	102	126	123.529411764706
T0574	T0574TS002_5	T0574	2.38	1.1057	1.5709	102	126	123.529411764706
T0574	T0574TS014_1	T0574	2.91	0.0696	0.7782	102	126	123.529411764706
T0574	T0574TS014_2	T0574	2.52	-0.3909	0.4914	102	126	123.529411764706
T0574	T0574TS014_3	T0574	2.95	-0.9665	0.2201	102	126	123.529411764706
T0574	T0574TS014_4	T0574	2.08	-1.6572	0.0463	102	126	123.529411764706
T0574	T0574TS014_5	T0574	2.89	-0.6211	0.3699	102	126	123.529411764706
T0574	T0574TS016_1	T0574	2.72	5.3652	5.4469	102	126	123.529411764706
T0574	T0574TS016_2	T0574	2.70	3.9837	4.1592	102	126	123.529411764706
T0574	T0574TS016_3	T0574	2.77	5.2500	5.3394	102	126	123.529411764706
T0574	T0574TS016_4	T0574	2.82	5.4803	5.5545	102	126	123.529411764706
T0574	T0574TS016_5	T0574	2.53	5.2500	5.3394	102	126	123.529411764706
T0574	T0574TS018_1	T0574	2.68	3.6383	3.8388	102	126	123.529411764706
T0574	T0574TS018_2	T0574	2.65	0.9906	1.4758	102	126	123.529411764706
T0574	T0574TS018_3	T0574	2.40	2.3720	2.6777	102	126	123.529411764706
T0574	T0574TS018_4	T0574	2.68	3.6383	3.8388	102	126	123.529411764706
T0574	T0574TS020_1	T0574	2.68	-1.3119	0.1124	102	126	123.529411764706
T0574	T0574TS020_2	T0574	1.99	-2.8084	0.0001	102	126	123.529411764706
T0574	T0574TS020_3	T0574	3.03	-1.3119	0.1124	102	126	123.529411764706
T0574	T0574TS020_4	T0574	2.82	-1.5421	0.0640	102	126	123.529411764706
T0574	T0574TS020_5	T0574	2.68	-1.4270	0.0860	102	126	123.529411764706
T0574	T0574TS026_1	T0574	2.29	-0.7890	0.2920	102	88	86.2745098039216
T0574	T0574TS026_2	T0574	2.46	-0.5768	0.3921	102	83	81.3725490196078
T0574	T0574TS026_3	T0574	2.73	-1.3119	0.1124	102	102	100
T0574	T0574TS026_4	T0574	2.83	-0.3091	0.5384	102	83	81.3725490196078
T0574	T0574TS026_5	T0574	2.79	-1.3696	0.0986	102	95	93.1372549019608
T0574	T0574TS028_1	T0574	2.66	1.6813	2.0627	102	126	123.529411764706
T0574	T0574TS028_2	T0574	2.65	1.7964	2.1637	102	126	123.529411764706
T0574	T0574TS028_3	T0574	2.35	1.4510	1.8631	102	126	123.529411764706
T0574	T0574TS028_4	T0574	2.85	2.2569	2.5739	102	126	123.529411764706
T0574	T0574TS028_5	T0574	2.69	0.7603	1.2899	102	126	123.529411764706
T0574	T0574TS029_1	T0574	2.57	-1.5421	0.0640	102	126	123.529411764706
T0574	T0574TS029_2	T0574	2.41	-1.4270	0.0860	102	126	123.529411764706
T0574	T0574TS029_3	T0574	2.81	-2.0026	0.0140	102	126	123.529411764706
T0574	T0574TS029_4	T0574	2.98	-0.6211	0.3699	102	126	123.529411764706
T0574	T0574TS029_5	T0574	2.71	-0.7363	0.3154	102	126	123.529411764706
T0574	T0574TS033_1	T0574	2.57	3.7535	3.9455	102	126	123.529411764706
T0574	T0574TS035_1	T0574	2.81	3.0627	3.3076	102	126	123.529411764706
T0574	T0574TS037_1	T0574	3.09	3.8686	4.0523	102	126	123.529411764706
T0574	T0574TS037_2	T0574	2.84	5.4803	5.5545	102	126	123.529411764706
T0574	T0574TS037_3	T0574	2.73	3.4081	3.6258	102	126	123.529411764706
T0574	T0574TS037_4	T0574	2.73	5.7105	5.7697	102	126	123.529411764706
T0574	T0574TS037_5	T0574	2.71	3.6383	3.8388	102	126	123.529411764706
T0574	T0574TS042_1	T0574	3.11	-1.8875	0.0217	102	126	123.529411764706
T0574	T0574TS042_2	T0574	2.71	-1.4270	0.0860	102	126	123.529411764706
T0574	T0574TS042_3	T0574	2.80	0.5301	1.1108	102	126	123.529411764706
T0574	T0574TS042_4	T0574	2.04	-0.6211	0.3699	102	126	123.529411764706
T0574	T0574TS042_5	T0574	2.05	-1.4270	0.0860	102	126	123.529411764706
T0574	T0574TS045_1	T0574	2.82	3.6383	3.8388	102	126	123.529411764706
T0574	T0574TS045_2	T0574	2.86	3.8686	4.0523	102	126	123.529411764706
T0574	T0574TS047_1	T0574	2.55	-0.8514	0.2654	102	126	123.529411764706
T0574	T0574TS055_1	T0574	2.82	0.2998	0.9397	102	126	123.529411764706
T0574	T0574TS055_2	T0574	2.85	0.1847	0.8576	102	126	123.529411764706
T0574	T0574TS055_3	T0574	2.83	-0.9665	0.2201	102	126	123.529411764706
T0574	T0574TS055_4	T0574	2.48	-1.1967	0.1435	102	126	123.529411764706
T0574	T0574TS055_5	T0574	2.57	-0.2758	0.5580	102	126	123.529411764706
T0574	T0574TS056_1	T0574	2.95	3.6383	3.8388	102	105	102.941176470588
T0574	T0574TS056_2	T0574	2.87	3.8686	4.0523	102	126	123.529411764706
T0574	T0574TS056_3	T0574	2.73	0.8754	1.3821	102	126	123.529411764706
T0574	T0574TS056_4	T0574	2.90	1.7964	2.1637	102	126	123.529411764706
T0574	T0574TS056_5	T0574	2.68	0.9906	1.4758	102	126	123.529411764706
T0574	T0574TS060_1	T0574	2.72	5.2500	5.3394	102	126	123.529411764706
T0574	T0574TS060_2	T0574	2.48	4.4442	4.5876	102	126	123.529411764706
T0574	T0574TS060_3	T0574	1.83	-1.5421	0.0640	102	126	123.529411764706
T0574	T0574TS060_4	T0574	2.67	4.2140	4.3732	102	126	123.529411764706
T0574	T0574TS060_5	T0574	3.15	3.2930	3.5196	102	126	123.529411764706
T0574	T0574TS061_1	T0574	2.98	3.8686	4.0523	102	126	123.529411764706
T0574	T0574TS061_2	T0574	2.98	3.8686	4.0523	102	126	123.529411764706
T0574	T0574TS061_3	T0574	2.50	3.5232	3.7322	102	126	123.529411764706
T0574	T0574TS061_4	T0574	3.15	3.2930	3.5196	102	126	123.529411764706
T0574	T0574TS061_5	T0574	2.98	3.8686	4.0523	102	126	123.529411764706
T0574	T0574TS063_1	T0574	2.52	-0.9665	0.2201	102	126	123.529411764706
T0574	T0574TS063_2	T0574	3.11	-0.1607	0.6281	102	126	123.529411764706
T0574	T0574TS063_3	T0574	1.83	-1.5421	0.0640	102	126	123.529411764706
T0574	T0574TS063_4	T0574	2.88	3.9837	4.1592	102	126	123.529411764706
T0574	T0574TS063_5	T0574	2.95	-1.6572	0.0463	102	126	123.529411764706
T0574	T0574TS065_1	T0574	2.68	0.9906	1.4758	102	126	123.529411764706
T0574	T0574TS065_2	T0574	2.82	1.1057	1.5709	102	126	123.529411764706
T0574	T0574TS065_3	T0574	2.69	1.5662	1.9625	102	126	123.529411764706
T0574	T0574TS065_4	T0574	2.86	1.4510	1.8631	102	126	123.529411764706
T0574	T0574TS065_5	T0574	2.82	1.3359	1.7646	102	126	123.529411764706
T0574	T0574TS077_1	T0574	2.67	3.7535	3.9455	102	126	123.529411764706
T0574	T0574TS077_2	T0574	2.67	3.7535	3.9455	102	126	123.529411764706
T0574	T0574TS077_3	T0574	2.67	3.7535	3.9455	102	126	123.529411764706
T0574	T0574TS077_4	T0574	2.67	3.7535	3.9455	102	126	123.529411764706
T0574	T0574TS080_1	T0574	2.93	3.0627	3.3076	102	126	123.529411764706
T0574	T0574TS080_2	T0574	2.79	1.2208	1.6672	102	126	123.529411764706
T0574	T0574TS080_3	T0574	2.80	3.4081	3.6258	102	126	123.529411764706
T0574	T0574TS080_4	T0574	2.80	4.0988	4.2662	102	126	123.529411764706
T0574	T0574TS080_5	T0574	2.64	1.1057	1.5709	102	126	123.529411764706
T0574	T0574TS083_1	T0574	3.17	1.7964	2.1637	102	126	123.529411764706
T0574	T0574TS083_2	T0574	2.60	-0.9665	0.2201	102	126	123.529411764706
T0574	T0574TS083_3	T0574	2.64	-0.5060	0.4286	102	126	123.529411764706
T0574	T0574TS083_4	T0574	2.38	-0.2758	0.5580	102	126	123.529411764706
T0574	T0574TS083_5	T0574	3.30	-1.4270	0.0860	102	126	123.529411764706
T0574	T0574TS084_1	T0574	2.97	0.5301	1.1108	102	126	123.529411764706
T0574	T0574TS084_2	T0574	2.67	-1.1967	0.1435	102	126	123.529411764706
T0574	T0574TS084_3	T0574	2.69	-0.5060	0.4286	102	126	123.529411764706
T0574	T0574TS084_4	T0574	3.06	-0.1607	0.6281	102	126	123.529411764706
T0574	T0574TS084_5	T0574	2.69	0.1847	0.8576	102	126	123.529411764706
T0574	T0574TS088_1	T0574	2.88	3.9837	4.1592	102	126	123.529411764706
T0574	T0574TS088_2	T0574	2.88	3.9837	4.1592	102	122	119.607843137255
T0574	T0574TS088_3	T0574	2.98	4.0988	4.2662	102	122	119.607843137255
T0574	T0574TS088_4	T0574	2.82	4.2140	4.3732	102	122	119.607843137255
T0574	T0574TS088_5	T0574	2.89	4.0988	4.2662	102	122	119.607843137255
T0574	T0574TS094_1	T0574	2.72	5.2500	5.3394	102	126	123.529411764706
T0574	T0574TS094_2	T0574	2.67	3.7535	3.9455	102	126	123.529411764706
T0574	T0574TS094_3	T0574	2.67	3.7535	3.9455	102	126	123.529411764706
T0574	T0574TS094_4	T0574	2.67	3.7535	3.9455	102	126	123.529411764706
T0574	T0574TS094_5	T0574	2.67	3.7535	3.9455	102	126	123.529411764706
T0574	T0574TS096_1	T0574	2.39	5.8257	5.8773	102	126	123.529411764706
T0574	T0574TS096_2	T0574	2.54	2.9476	3.2019	102	126	123.529411764706
T0574	T0574TS096_3	T0574	2.65	4.7896	4.9095	102	126	123.529411764706
T0574	T0574TS096_4	T0574	2.93	2.6023	2.8864	102	126	123.529411764706
T0574	T0574TS096_5	T0574	2.79	4.4442	4.5876	102	126	123.529411764706
T0574	T0574TS102_1	T0574	2.80	3.4081	3.6258	102	126	123.529411764706
T0574	T0574TS102_2	T0574	2.85	4.5593	4.6948	102	126	123.529411764706
T0574	T0574TS102_3	T0574	2.87	4.3291	4.4804	102	126	123.529411764706
T0574	T0574TS102_4	T0574	2.87	4.3291	4.4804	102	126	123.529411764706
T0574	T0574TS102_5	T0574	2.55	4.4442	4.5876	102	126	123.529411764706
T0574	T0574TS103_1	T0574	2.81	2.2569	2.5739	102	126	123.529411764706
T0574	T0574TS103_3	T0574	2.75	1.7287	2.1042	102	72	70.5882352941177
T0574	T0574TS103_4	T0574	2.93	3.9561	4.1335	102	81	79.4117647058823
T0574	T0574TS103_5	T0574	2.32	3.9944	4.1691	102	65	63.7254901960784
T0574	T0574TS104_1	T0574	2.77	4.6744	4.8022	102	126	123.529411764706
T0574	T0574TS110_1	T0574	2.91	5.1349	5.2319	102	126	123.529411764706
T0574	T0574TS113_1	T0574	2.77	5.7105	5.7697	102	126	123.529411764706
T0574	T0574TS113_2	T0574	2.79	4.0988	4.2662	102	126	123.529411764706
T0574	T0574TS113_3	T0574	2.71	3.6383	3.8388	102	126	123.529411764706
T0574	T0574TS113_4	T0574	2.97	4.0988	4.2662	102	126	123.529411764706
T0574	T0574TS113_5	T0574	2.72	3.8686	4.0523	102	126	123.529411764706
T0574	T0574TS114_1	T0574	2.61	3.0627	3.3076	102	126	123.529411764706
T0574	T0574TS114_2	T0574	2.78	2.7174	2.9913	102	126	123.529411764706
T0574	T0574TS114_3	T0574	2.76	0.6452	1.1994	102	126	123.529411764706
T0574	T0574TS114_4	T0574	2.46	-0.6211	0.3699	102	126	123.529411764706
T0574	T0574TS114_5	T0574	2.95	3.1779	3.4135	102	126	123.529411764706
T0574	T0574TS117_1	T0574	2.75	0.6452	1.1994	102	103	100.980392156863
T0574	T0574TS117_2	T0574	3.07	0.5301	1.1108	102	103	100.980392156863
T0574	T0574TS117_3	T0574	3.05	0.4149	1.0241	102	103	100.980392156863
T0574	T0574TS117_4	T0574	3.06	0.4149	1.0241	102	103	100.980392156863
T0574	T0574TS117_5	T0574	3.08	0.5301	1.1108	102	103	100.980392156863
T0574	T0574TS119_1	T0574	2.80	4.0988	4.2662	102	126	123.529411764706
T0574	T0574TS119_2	T0574	2.79	1.2208	1.6672	102	126	123.529411764706
T0574	T0574TS119_3	T0574	2.83	3.6383	3.8388	102	126	123.529411764706
T0574	T0574TS119_4	T0574	2.89	3.5232	3.7322	102	126	123.529411764706
T0574	T0574TS119_5	T0574	2.99	3.2930	3.5196	102	126	123.529411764706
T0574	T0574TS127_1	T0574	2.78	4.9047	5.0169	102	126	123.529411764706
T0574	T0574TS127_2	T0574	2.79	4.7896	4.9095	102	112	109.803921568627
T0574	T0574TS127_3	T0574	2.67	5.0444	5.1473	102	85	83.3333333333333
T0574	T0574TS127_4	T0574	2.81	3.9166	4.0969	102	84	82.3529411764706
T0574	T0574TS127_5	T0574	2.81	3.9166	4.0969	102	84	82.3529411764706
T0574	T0574TS129_1	T0574	2.92	1.9115	2.2654	102	126	123.529411764706
T0574	T0574TS129_2	T0574	2.73	1.7964	2.1637	102	126	123.529411764706
T0574	T0574TS129_3	T0574	2.78	1.4510	1.8631	102	126	123.529411764706
T0574	T0574TS129_4	T0574	2.93	2.6023	2.8864	102	126	123.529411764706
T0574	T0574TS129_5	T0574	2.53	1.5662	1.9625	102	126	123.529411764706
T0574	T0574TS142_1	T0574	1.86	-1.8875	0.0217	102	126	123.529411764706
T0574	T0574TS142_2	T0574	2.32	-1.1967	0.1435	102	126	123.529411764706
T0574	T0574TS142_3	T0574	2.49	-1.3119	0.1124	102	126	123.529411764706
T0574	T0574TS142_4	T0574	3.05	-0.6211	0.3699	102	126	123.529411764706
T0574	T0574TS142_5	T0574	2.09	-0.0455	0.7016	102	126	123.529411764706
T0574	T0574TS147_1	T0574	2.55	0.7603	1.2899	102	126	123.529411764706
T0574	T0574TS147_2	T0574	2.77	4.2140	4.3732	102	126	123.529411764706
T0574	T0574TS147_3	T0574	2.96	4.3291	4.4804	102	126	123.529411764706
T0574	T0574TS147_4	T0574	2.66	3.4081	3.6258	102	126	123.529411764706
T0574	T0574TS147_5	T0574	2.57	6.0559	6.0926	102	126	123.529411764706
T0574	T0574TS149_1	T0574	2.80	3.4081	3.6258	102	126	123.529411764706
T0574	T0574TS153_1	T0574	2.67	-0.0455	0.7016	102	126	123.529411764706
T0574	T0574TS154_1	T0574	2.61	4.3291	4.4804	102	126	123.529411764706
T0574	T0574TS165_1	T0574	2.96	2.7174	2.9913	102	106	103.921568627451
T0574	T0574TS165_2	T0574	2.65	4.0294	4.2016	102	89	87.2549019607843
T0574	T0574TS165_3	T0574	3.02	2.9476	3.2019	102	106	103.921568627451
T0574	T0574TS165_4	T0574	3.09	2.3720	2.6777	102	107	104.901960784314
T0574	T0574TS165_5	T0574	2.68	2.1418	2.4705	102	107	104.901960784314
T0574	T0574TS166_1	T0574	3.01	4.9047	5.0169	102	126	123.529411764706
T0574	T0574TS166_2	T0574	2.79	1.9115	2.2654	102	126	123.529411764706
T0574	T0574TS166_3	T0574	2.85	1.3359	1.7646	102	126	123.529411764706
T0574	T0574TS166_4	T0574	2.70	5.4803	5.5545	102	126	123.529411764706
T0574	T0574TS166_5	T0574	2.88	3.5232	3.7322	102	126	123.529411764706
T0574	T0574TS171_1	T0574	2.87	4.2405	4.3979	102	68	66.6666666666667
T0574	T0574TS172_1	T0574	2.65	4.9047	5.0169	102	126	123.529411764706
T0574	T0574TS172_2	T0574	2.49	5.4803	5.5545	102	126	123.529411764706
T0574	T0574TS172_3	T0574	2.85	3.4081	3.6258	102	126	123.529411764706
T0574	T0574TS172_4	T0574	2.85	3.6383	3.8388	102	126	123.529411764706
T0574	T0574TS172_5	T0574	2.82	4.7896	4.9095	102	126	123.529411764706
T0574	T0574TS173_1	T0574	2.51	4.2140	4.3732	102	105	102.941176470588
T0574	T0574TS173_2	T0574	2.63	0.8997	1.4017	102	101	99.0196078431373
T0574	T0574TS173_3	T0574	2.44	0.4359	1.0397	102	101	99.0196078431373
T0574	T0574TS173_4	T0574	2.81	2.8172	3.0824	102	82	80.3921568627451
T0574	T0574TS173_5	T0574	2.39	-0.2758	0.5580	102	102	100
T0574	T0574TS174_1	T0574	2.69	4.6744	4.8022	102	126	123.529411764706
T0574	T0574TS182_1	T0574	2.76	-0.0455	0.7016	102	126	123.529411764706
T0574	T0574TS182_2	T0574	2.37	-1.5421	0.0640	102	126	123.529411764706
T0574	T0574TS182_3	T0574	2.88	-0.1607	0.6281	102	126	123.529411764706
T0574	T0574TS182_4	T0574	2.66	-0.8514	0.2654	102	126	123.529411764706
T0574	T0574TS182_5	T0574	2.60	-0.7363	0.3154	102	126	123.529411764706
T0574	T0574TS186_1	T0574	3.01	0.6452	1.1994	102	126	123.529411764706
T0574	T0574TS186_2	T0574	2.51	0.8754	1.3821	102	126	123.529411764706
T0574	T0574TS186_3	T0574	2.82	0.7603	1.2899	102	126	123.529411764706
T0574	T0574TS186_4	T0574	2.58	0.0696	0.7782	102	126	123.529411764706
T0574	T0574TS186_5	T0574	2.94	-0.2758	0.5580	102	126	123.529411764706
T0574	T0574TS192_1	T0574	2.66	5.9408	5.9850	102	105	102.941176470588
T0574	T0574TS199_1	T0574	2.65	3.5232	3.7322	102	126	123.529411764706
T0574	T0574TS199_2	T0574	2.86	-0.0455	0.7016	102	126	123.529411764706
T0574	T0574TS200_1	T0574	1.86	-2.0026	0.0140	102	126	123.529411764706
T0574	T0574TS200_2	T0574	2.51	0.5301	1.1108	102	126	123.529411764706
T0574	T0574TS200_3	T0574	2.60	-0.6211	0.3699	102	126	123.529411764706
T0574	T0574TS200_4	T0574	2.54	-0.8514	0.2654	102	126	123.529411764706
T0574	T0574TS200_5	T0574	3.09	-0.3909	0.4914	102	126	123.529411764706
T0574	T0574TS206_1	T0574	2.68	2.4871	2.7819	102	126	123.529411764706
T0574	T0574TS207_1	T0574	2.69	1.2208	1.6672	102	126	123.529411764706
T0574	T0574TS207_2	T0574	2.66	2.1263	2.4567	102	99	97.0588235294118
T0574	T0574TS207_3	T0574	2.57	0.8754	1.3821	102	126	123.529411764706
T0574	T0574TS207_4	T0574	2.97	0.2998	0.9397	102	126	123.529411764706
T0574	T0574TS207_5	T0574	3.18	1.4510	1.8631	102	114	111.764705882353
T0574	T0574TS208_1	T0574	2.50	0.7603	1.2899	102	126	123.529411764706
T0574	T0574TS208_2	T0574	2.36	0.6452	1.1994	102	126	123.529411764706
T0574	T0574TS208_3	T0574	2.49	0.8754	1.3821	102	126	123.529411764706
T0574	T0574TS208_4	T0574	2.56	1.2208	1.6672	102	126	123.529411764706
T0574	T0574TS208_5	T0574	2.87	3.9837	4.1592	102	126	123.529411764706
T0574	T0574TS213_1	T0574	2.67	5.0444	5.1473	102	85	83.3333333333333
T0574	T0574TS213_2	T0574	2.40	4.5633	4.6986	102	62	60.7843137254902
T0574	T0574TS213_3	T0574	2.81	3.9166	4.0969	102	84	82.3529411764706
T0574	T0574TS213_4	T0574	2.17	-2.1177	0.0086	102	116	113.725490196078
T0574	T0574TS213_5	T0574	2.60	-1.4270	0.0860	102	122	119.607843137255
T0574	T0574TS214_1	T0574	2.68	0.9906	1.4758	102	126	123.529411764706
T0574	T0574TS214_2	T0574	3.05	0.5301	1.1108	102	125	122.549019607843
T0574	T0574TS214_3	T0574	3.03	-0.0455	0.7016	102	125	122.549019607843
T0574	T0574TS214_4	T0574	2.57	-0.1607	0.6281	102	125	122.549019607843
T0574	T0574TS214_5	T0574	2.69	-0.1607	0.6281	102	126	123.529411764706
T0574	T0574TS215_1	T0574	2.80	4.0988	4.2662	102	126	123.529411764706
T0574	T0574TS215_2	T0574	2.80	3.4081	3.6258	102	126	123.529411764706
T0574	T0574TS215_3	T0574	2.63	2.8325	3.0965	102	126	123.529411764706
T0574	T0574TS215_4	T0574	2.60	3.9837	4.1592	102	126	123.529411764706
T0574	T0574TS215_5	T0574	2.64	4.6744	4.8022	102	126	123.529411764706
T0574	T0574TS218_1_1	T0574	2.58	1.5662	1.9625	102	123	120.588235294118
T0574	T0574TS218_1_2	T0574	0.00	-8.8932	-0.0000	102	2	1.96078431372549
T0574	T0574TS218_2	T0574	2.95	1.6813	2.0627	102	126	123.529411764706
T0574	T0574TS218_3	T0574	2.95	1.6813	2.0627	102	126	123.529411764706
T0574	T0574TS218_4	T0574	2.93	1.7964	2.1637	102	126	123.529411764706
T0574	T0574TS218_5	T0574	2.95	1.6813	2.0627	102	126	123.529411764706
T0574	T0574TS220_1	T0574	1.86	-1.8875	0.0217	102	126	123.529411764706
T0574	T0574TS220_2	T0574	2.70	-1.5421	0.0640	102	126	123.529411764706
T0574	T0574TS220_3	T0574	2.59	2.7174	2.9913	102	126	123.529411764706
T0574	T0574TS220_4	T0574	2.09	-0.0455	0.7016	102	126	123.529411764706
T0574	T0574TS220_5	T0574	2.32	-1.1967	0.1435	102	126	123.529411764706
T0574	T0574TS229_1	T0574	no_data	no_data	no_data	102	no_data	no_data
T0574	T0574TS229_2	T0574	no_data	no_data	no_data	102	no_data	no_data
T0574	T0574TS229_3	T0574	no_data	no_data	no_data	102	no_data	no_data
T0574	T0574TS229_4	T0574	no_data	no_data	no_data	102	no_data	no_data
T0574	T0574TS229_5	T0574	no_data	no_data	no_data	102	no_data	no_data
T0574	T0574TS236_1	T0574	2.73	1.4510	1.8631	102	126	123.529411764706
T0574	T0574TS236_2	T0574	2.42	1.4510	1.8631	102	126	123.529411764706
T0574	T0574TS236_3	T0574	2.99	-1.0816	0.1794	102	120	117.647058823529
T0574	T0574TS236_4	T0574	2.79	-1.7724	0.0323	102	120	117.647058823529
T0574	T0574TS236_5	T0574	2.47	-1.1967	0.1435	102	120	117.647058823529
T0574	T0574TS240_1	T0574	2.59	3.1779	3.4135	102	126	123.529411764706
T0574	T0574TS242_1	T0574	2.68	4.9047	5.0169	102	126	123.529411764706
T0574	T0574TS242_2	T0574	2.79	4.2140	4.3732	102	126	123.529411764706
T0574	T0574TS242_3	T0574	2.79	3.9837	4.1592	102	126	123.529411764706
T0574	T0574TS242_4	T0574	2.91	3.8686	4.0523	102	126	123.529411764706
T0574	T0574TS242_5	T0574	2.76	4.2140	4.3732	102	126	123.529411764706
T0574	T0574TS244_1	T0574	2.64	5.1349	5.2319	102	126	123.529411764706
T0574	T0574TS244_2	T0574	2.89	3.8813	4.0641	102	87	85.2941176470588
T0574	T0574TS244_3	T0574	2.70	2.2339	2.5532	102	83	81.3725490196078
T0574	T0574TS244_4	T0574	2.23	1.5374	1.9376	102	73	71.5686274509804
T0574	T0574TS244_5	T0574	2.42	-0.8281	0.2752	102	66	64.7058823529412
T0574	T0574TS245_1	T0574	2.58	3.0627	3.3076	102	126	123.529411764706
T0574	T0574TS248_1	T0574	2.89	4.6744	4.8022	102	126	123.529411764706
T0574	T0574TS250_2	T0574	2.91	-2.0026	0.0140	102	126	123.529411764706
T0574	T0574TS250_3	T0574	2.81	-1.8875	0.0217	102	125	122.549019607843
T0574	T0574TS253_1	T0574	2.64	3.5232	3.7322	102	126	123.529411764706
T0574	T0574TS253_2	T0574	2.37	3.1779	3.4135	102	126	123.529411764706
T0574	T0574TS253_3	T0574	2.66	2.7174	2.9913	102	126	123.529411764706
T0574	T0574TS253_4	T0574	2.64	3.0627	3.3076	102	126	123.529411764706
T0574	T0574TS253_5	T0574	2.66	2.7174	2.9913	102	126	123.529411764706
T0574	T0574TS257_1	T0574	2.83	-0.7363	0.3154	102	126	123.529411764706
T0574	T0574TS257_2	T0574	2.83	-1.0816	0.1794	102	126	123.529411764706
T0574	T0574TS257_3	T0574	2.14	-1.8875	0.0217	102	126	123.529411764706
T0574	T0574TS257_4	T0574	2.08	-1.3119	0.1124	102	126	123.529411764706
T0574	T0574TS257_5	T0574	2.59	-0.8514	0.2654	102	126	123.529411764706
T0574	T0574TS264_1	T0574	2.73	-1.7724	0.0323	102	126	123.529411764706
T0574	T0574TS264_2	T0574	2.41	-1.4270	0.0860	102	126	123.529411764706
T0574	T0574TS264_3	T0574	1.77	-1.6572	0.0463	102	126	123.529411764706
T0574	T0574TS264_4	T0574	2.45	-2.0026	0.0140	102	126	123.529411764706
T0574	T0574TS264_5	T0574	2.20	-1.0816	0.1794	102	126	123.529411764706
T0574	T0574TS273_1	T0574	2.95	3.6383	3.8388	102	105	102.941176470588
T0574	T0574TS273_2	T0574	2.63	0.8997	1.4017	102	101	99.0196078431373
T0574	T0574TS273_3	T0574	2.73	1.1057	1.5709	102	126	123.529411764706
T0574	T0574TS273_4	T0574	2.81	1.2476	1.6898	102	101	99.0196078431373
T0574	T0574TS273_5	T0574	2.87	0.9906	1.4758	102	102	100
T0574	T0574TS275_1	T0574	2.57	0.7603	1.2899	102	126	123.529411764706
T0574	T0574TS275_2	T0574	2.73	1.1057	1.5709	102	126	123.529411764706
T0574	T0574TS275_3	T0574	2.48	1.4510	1.8631	102	126	123.529411764706
T0574	T0574TS275_4	T0574	2.92	1.2208	1.6672	102	126	123.529411764706
T0574	T0574TS275_5	T0574	3.04	3.1779	3.4135	102	126	123.529411764706
T0574	T0574TS276_1	T0574	2.67	3.7535	3.9455	102	126	123.529411764706
T0574	T0574TS276_2	T0574	2.67	3.7535	3.9455	102	126	123.529411764706
T0574	T0574TS276_3	T0574	2.67	3.7535	3.9455	102	126	123.529411764706
T0574	T0574TS276_4	T0574	2.67	3.7535	3.9455	102	126	123.529411764706
T0574	T0574TS278_1	T0574	2.45	-0.9665	0.2201	102	126	123.529411764706
T0574	T0574TS279_1	T0574	2.26	-1.1967	0.1435	102	126	123.529411764706
T0574	T0574TS279_2	T0574	3.25	-1.6572	0.0463	102	126	123.529411764706
T0574	T0574TS279_3	T0574	2.86	-1.0816	0.1794	102	126	123.529411764706
T0574	T0574TS279_4	T0574	2.58	-0.9665	0.2201	102	126	123.529411764706
T0574	T0574TS279_5	T0574	2.75	-0.9665	0.2201	102	126	123.529411764706
T0574	T0574TS286_1	T0574	2.67	3.7535	3.9455	102	126	123.529411764706
T0574	T0574TS286_2	T0574	2.67	3.7535	3.9455	102	126	123.529411764706
T0574	T0574TS286_3	T0574	2.67	3.7535	3.9455	102	126	123.529411764706
T0574	T0574TS286_4	T0574	2.67	3.7535	3.9455	102	126	123.529411764706
T0574	T0574TS289_1	T0574	2.52	-1.8875	0.0217	102	126	123.529411764706
T0574	T0574TS291_1	T0574	2.13	-1.5421	0.0640	102	126	123.529411764706
T0574	T0574TS291_2	T0574	2.42	-0.9665	0.2201	102	126	123.529411764706
T0574	T0574TS291_3	T0574	2.31	-0.5060	0.4286	102	126	123.529411764706
T0574	T0574TS291_4	T0574	2.01	-1.3119	0.1124	102	126	123.529411764706
T0574	T0574TS291_5	T0574	2.66	-0.6211	0.3699	102	126	123.529411764706
T0574	T0574TS295_1	T0574	2.54	4.4442	4.5876	102	126	123.529411764706
T0574	T0574TS295_2	T0574	2.88	-0.9665	0.2201	102	126	123.529411764706
T0574	T0574TS295_3	T0574	2.64	0.7603	1.2899	102	126	123.529411764706
T0574	T0574TS295_4	T0574	2.94	5.2500	5.3394	102	126	123.529411764706
T0574	T0574TS295_5	T0574	2.60	3.4081	3.6258	102	126	123.529411764706
T0574	T0574TS296_1	T0574	3.20	0.1086	0.8048	102	88	86.2745098039216
T0574	T0574TS296_2	T0574	2.95	3.6383	3.8388	102	105	102.941176470588
T0574	T0574TS296_3	T0574	2.69	2.8172	3.0824	102	82	80.3921568627451
T0574	T0574TS296_4	T0574	3.12	0.4136	1.0231	102	81	79.4117647058823
T0574	T0574TS296_5	T0574	2.86	3.6390	3.8394	102	77	75.4901960784314
T0574	T0574TS297_1	T0574	2.83	4.0988	4.2662	102	126	123.529411764706
T0574	T0574TS297_2	T0574	3.09	0.6452	1.1994	102	126	123.529411764706
T0574	T0574TS297_3	T0574	2.94	-0.1607	0.6281	102	126	123.529411764706
T0574	T0574TS297_4	T0574	2.29	-1.0816	0.1794	102	126	123.529411764706
T0574	T0574TS297_5	T0574	2.57	1.6813	2.0627	102	126	123.529411764706
T0574	T0574TS299_1	T0574	3.22	5.3652	5.4469	102	126	123.529411764706
T0574	T0574TS299_2	T0574	2.74	4.7896	4.9095	102	126	123.529411764706
T0574	T0574TS299_3	T0574	2.29	5.1349	5.2319	102	126	123.529411764706
T0574	T0574TS300_1	T0574	2.72	5.2500	5.3394	102	126	123.529411764706
T0574	T0574TS300_2	T0574	2.75	3.7535	3.9455	102	126	123.529411764706
T0574	T0574TS300_3	T0574	3.10	3.5232	3.7322	102	126	123.529411764706
T0574	T0574TS300_4	T0574	2.98	0.9906	1.4758	102	126	123.529411764706
T0574	T0574TS300_5	T0574	2.72	3.2930	3.5196	102	126	123.529411764706
T0574	T0574TS301_1	T0574	2.10	1.0232	1.5026	102	21	20.5882352941176
T0574	T0574TS301_2	T0574	3.23	-0.8514	0.2654	102	126	123.529411764706
T0574	T0574TS302_1	T0574	1.86	-1.8875	0.0217	102	126	123.529411764706
T0574	T0574TS302_2	T0574	2.32	-1.1967	0.1435	102	126	123.529411764706
T0574	T0574TS302_3	T0574	2.49	-1.3119	0.1124	102	126	123.529411764706
T0574	T0574TS302_4	T0574	3.05	-0.6211	0.3699	102	126	123.529411764706
T0574	T0574TS302_5	T0574	2.09	-0.0455	0.7016	102	126	123.529411764706
T0574	T0574TS304_1	T0574	2.45	0.4149	1.0241	102	126	123.529411764706
T0574	T0574TS304_2	T0574	2.89	-0.2758	0.5580	102	126	123.529411764706
T0574	T0574TS304_3	T0574	2.76	1.7964	2.1637	102	126	123.529411764706
T0574	T0574TS304_4	T0574	2.55	-0.8514	0.2654	102	126	123.529411764706
T0574	T0574TS304_5	T0574	2.82	4.0988	4.2662	102	126	123.529411764706
T0574	T0574TS307_1	T0574	2.87	1.7964	2.1637	102	126	123.529411764706
T0574	T0574TS307_2	T0574	2.88	0.9906	1.4758	102	126	123.529411764706
T0574	T0574TS307_3	T0574	3.07	1.6813	2.0627	102	126	123.529411764706
T0574	T0574TS307_4	T0574	3.05	1.4510	1.8631	102	126	123.529411764706
T0574	T0574TS307_5	T0574	2.86	1.7964	2.1637	102	126	123.529411764706
T0574	T0574TS311_1	T0574	3.19	0.9906	1.4758	102	116	113.725490196078
T0574	T0574TS311_2	T0574	2.89	1.1057	1.5709	102	116	113.725490196078
T0574	T0574TS314_1	T0574	2.88	-1.3119	0.1124	102	126	123.529411764706
T0574	T0574TS314_2	T0574	3.15	3.2930	3.5196	102	126	123.529411764706
T0574	T0574TS314_3	T0574	2.52	0.2998	0.9397	102	126	123.529411764706
T0574	T0574TS314_4	T0574	2.86	-0.0455	0.7016	102	126	123.529411764706
T0574	T0574TS314_5	T0574	2.93	-1.1967	0.1435	102	126	123.529411764706
T0574	T0574TS316_1	T0574	2.67	-1.3119	0.1124	102	126	123.529411764706
T0574	T0574TS316_2	T0574	2.79	-0.1607	0.6281	102	126	123.529411764706
T0574	T0574TS316_3	T0574	2.78	1.2208	1.6672	102	126	123.529411764706
T0574	T0574TS316_4	T0574	2.21	-1.0816	0.1794	102	126	123.529411764706
T0574	T0574TS316_5	T0574	2.05	-1.4270	0.0860	102	126	123.529411764706
T0574	T0574TS319_1	T0574	2.95	3.6383	3.8388	102	105	102.941176470588
T0574	T0574TS319_2	T0574	2.63	0.8997	1.4017	102	101	99.0196078431373
T0574	T0574TS319_3	T0574	2.37	1.1057	1.5709	102	118	115.686274509804
T0574	T0574TS319_4	T0574	2.75	3.8130	4.0007	102	61	59.8039215686275
T0574	T0574TS319_5	T0574	2.64	4.2332	4.3911	102	64	62.7450980392157
T0574	T0574TS321_1	T0574	2.65	3.5232	3.7322	102	126	123.529411764706
T0574	T0574TS321_2	T0574	2.75	3.7535	3.9455	102	126	123.529411764706
T0574	T0574TS321_3	T0574	2.30	3.7535	3.9455	102	126	123.529411764706
T0574	T0574TS321_4	T0574	2.59	3.1779	3.4135	102	126	123.529411764706
T0574	T0574TS321_5	T0574	2.48	4.4442	4.5876	102	126	123.529411764706
T0574	T0574TS324_1	T0574	2.80	0.1847	0.8576	102	126	123.529411764706
T0574	T0574TS324_2	T0574	2.74	0.1847	0.8576	102	126	123.529411764706
T0574	T0574TS324_3	T0574	2.80	0.2998	0.9397	102	126	123.529411764706
T0574	T0574TS324_4	T0574	2.80	0.2998	0.9397	102	126	123.529411764706
T0574	T0574TS324_5	T0574	2.81	0.1847	0.8576	102	126	123.529411764706
T0574	T0574TS328_1	T0574	2.42	-1.8875	0.0217	102	121	118.627450980392
T0574	T0574TS333_1	T0574	2.93	0.5301	1.1108	102	126	123.529411764706
T0574	T0574TS333_2	T0574	3.07	-1.5421	0.0640	102	126	123.529411764706
T0574	T0574TS333_3	T0574	2.73	-1.0816	0.1794	102	126	123.529411764706
T0574	T0574TS333_4	T0574	2.46	-0.8514	0.2654	102	126	123.529411764706
T0574	T0574TS333_5	T0574	2.89	-1.1967	0.1435	102	126	123.529411764706
T0574	T0574TS345_1	T0574	2.82	-1.5421	0.0640	102	126	123.529411764706
T0574	T0574TS345_2	T0574	2.52	-1.1967	0.1435	102	126	123.529411764706
T0574	T0574TS345_3	T0574	2.65	-1.3119	0.1124	102	126	123.529411764706
T0574	T0574TS345_4	T0574	2.17	-1.1967	0.1435	102	126	123.529411764706
T0574	T0574TS345_5	T0574	2.87	-1.5421	0.0640	102	126	123.529411764706
T0574	T0574TS346_1	T0574	2.87	3.5232	3.7322	102	126	123.529411764706
T0574	T0574TS350_1	T0574	2.11	-2.0026	0.0140	102	126	123.529411764706
T0574	T0574TS350_2	T0574	1.92	-2.0026	0.0140	102	126	123.529411764706
T0574	T0574TS350_3	T0574	1.94	-1.6572	0.0463	102	126	123.529411764706
T0574	T0574TS350_4	T0574	2.29	-1.7724	0.0323	102	126	123.529411764706
T0574	T0574TS350_5	T0574	2.54	-0.6211	0.3699	102	126	123.529411764706
T0574	T0574TS353_1	T0574	2.61	1.5662	1.9625	102	126	123.529411764706
T0574	T0574TS353_2	T0574	2.84	2.3720	2.6777	102	126	123.529411764706
T0574	T0574TS353_3	T0574	2.72	1.4510	1.8631	102	126	123.529411764706
T0574	T0574TS353_4	T0574	2.74	2.8325	3.0965	102	126	123.529411764706
T0574	T0574TS353_5	T0574	2.61	1.6813	2.0627	102	126	123.529411764706
T0574	T0574TS355_1	T0574	2.15	-1.3119	0.1124	102	126	123.529411764706
T0574	T0574TS355_2	T0574	2.62	-0.9665	0.2201	102	126	123.529411764706
T0574	T0574TS355_3	T0574	2.23	-0.9665	0.2201	102	126	123.529411764706
T0574	T0574TS355_4	T0574	2.77	-0.2758	0.5580	102	126	123.529411764706
T0574	T0574TS355_5	T0574	2.88	-1.8875	0.0217	102	126	123.529411764706
T0574	T0574TS360_1	T0574	2.96	3.6383	3.8388	102	126	123.529411764706
T0574	T0574TS360_2	T0574	2.89	4.4442	4.5876	102	126	123.529411764706
T0574	T0574TS360_3	T0574	2.91	3.9837	4.1592	102	126	123.529411764706
T0574	T0574TS361_1	T0574	2.86	4.5593	4.6948	102	126	123.529411764706
T0574	T0574TS361_2	T0574	2.57	0.9906	1.4758	102	126	123.529411764706
T0574	T0574TS361_3	T0574	2.75	1.6813	2.0627	102	126	123.529411764706
T0574	T0574TS361_4	T0574	3.09	4.3291	4.4804	102	126	123.529411764706
T0574	T0574TS361_5	T0574	2.46	0.8754	1.3821	102	126	123.529411764706
T0574	T0574TS365_1	T0574	2.83	4.5593	4.6948	102	118	115.686274509804
T0574	T0574TS366_1	T0574	2.52	-0.9665	0.2201	102	126	123.529411764706
T0574	T0574TS366_2	T0574	3.11	-0.1607	0.6281	102	126	123.529411764706
T0574	T0574TS366_3	T0574	1.83	-1.5421	0.0640	102	126	123.529411764706
T0574	T0574TS366_4	T0574	2.88	3.9837	4.1592	102	126	123.529411764706
T0574	T0574TS366_5	T0574	2.95	-1.6572	0.0463	102	126	123.529411764706
T0574	T0574TS373_1	T0574	2.68	-1.6572	0.0463	102	126	123.529411764706
T0574	T0574TS373_2	T0574	2.42	-1.4270	0.0860	102	126	123.529411764706
T0574	T0574TS373_3	T0574	2.48	-1.0816	0.1794	102	126	123.529411764706
T0574	T0574TS373_4	T0574	2.62	-1.1967	0.1435	102	126	123.529411764706
T0574	T0574TS373_5	T0574	3.00	-1.0816	0.1794	102	126	123.529411764706
T0574	T0574TS380_1	T0574	2.93	5.4803	5.5545	102	126	123.529411764706
T0574	T0574TS380_2	T0574	2.67	2.4871	2.7819	102	126	123.529411764706
T0574	T0574TS380_3	T0574	2.80	3.0627	3.3076	102	126	123.529411764706
T0574	T0574TS380_4	T0574	2.83	1.2208	1.6672	102	126	123.529411764706
T0574	T0574TS380_5	T0574	3.00	0.9906	1.4758	102	126	123.529411764706
T0574	T0574TS382_1	T0574	2.88	5.1349	5.2319	102	126	123.529411764706
T0574	T0574TS382_2	T0574	2.71	3.6383	3.8388	102	126	123.529411764706
T0574	T0574TS382_3	T0574	2.61	4.0988	4.2662	102	126	123.529411764706
T0574	T0574TS382_4	T0574	2.31	3.9837	4.1592	102	126	123.529411764706
T0574	T0574TS382_5	T0574	2.65	2.1418	2.4705	102	126	123.529411764706
T0574	T0574TS386_1	T0574	2.80	3.0627	3.3076	102	126	123.529411764706
T0574	T0574TS386_2	T0574	2.83	3.1779	3.4135	102	126	123.529411764706
T0574	T0574TS386_3	T0574	2.83	2.8325	3.0965	102	126	123.529411764706
T0574	T0574TS386_4	T0574	2.73	3.0627	3.3076	102	126	123.529411764706
T0574	T0574TS386_5	T0574	2.82	3.0627	3.3076	102	126	123.529411764706
T0574	T0574TS391_1	T0574	2.85	1.1057	1.5709	102	126	123.529411764706
T0574	T0574TS395_1	T0574	3.15	3.7535	3.9455	102	126	123.529411764706
T0574	T0574TS395_2	T0574	2.69	3.9837	4.1592	102	126	123.529411764706
T0574	T0574TS395_3	T0574	2.99	4.0988	4.2662	102	126	123.529411764706
T0574	T0574TS395_4	T0574	2.80	4.2140	4.3732	102	126	123.529411764706
T0574	T0574TS395_5	T0574	2.84	4.2140	4.3732	102	126	123.529411764706
T0574	T0574TS399_1	T0574	2.84	4.7896	4.9095	102	126	123.529411764706
T0574	T0574TS399_2	T0574	3.03	3.7535	3.9455	102	126	123.529411764706
T0574	T0574TS399_3	T0574	2.82	1.3359	1.7646	102	126	123.529411764706
T0574	T0574TS399_4	T0574	2.61	1.5662	1.9625	102	126	123.529411764706
T0574	T0574TS399_5	T0574	2.55	3.0627	3.3076	102	126	123.529411764706
T0574	T0574TS400_1	T0574	2.84	3.6383	3.8388	102	126	123.529411764706
T0574	T0574TS400_2	T0574	2.85	5.2500	5.3394	102	126	123.529411764706
T0574	T0574TS400_3	T0574	3.17	3.6383	3.8388	102	126	123.529411764706
T0574	T0574TS400_4	T0574	3.04	5.0198	5.1244	102	126	123.529411764706
T0574	T0574TS400_5	T0574	2.74	5.5954	5.6621	102	126	123.529411764706
T0574	T0574TS402_1	T0574	2.69	4.2140	4.3732	102	126	123.529411764706
T0574	T0574TS402_2	T0574	2.82	5.3652	5.4469	102	126	123.529411764706
T0574	T0574TS402_3	T0574	2.80	3.4081	3.6258	102	126	123.529411764706
T0574	T0574TS402_4	T0574	2.81	5.7105	5.7697	102	126	123.529411764706
T0574	T0574TS402_5	T0574	2.59	3.1779	3.4135	102	126	123.529411764706
T0574	T0574TS403_1	T0574	2.20	-0.9665	0.2201	102	126	123.529411764706
T0574	T0574TS403_2	T0574	2.56	-1.4270	0.0860	102	126	123.529411764706
T0574	T0574TS403_3	T0574	2.56	-1.4270	0.0860	102	126	123.529411764706
T0574	T0574TS403_4	T0574	2.65	-1.0816	0.1794	102	126	123.529411764706
T0574	T0574TS403_5	T0574	2.35	-0.9665	0.2201	102	126	123.529411764706
T0574	T0574TS407_1	T0574	2.72	5.2500	5.3394	102	126	123.529411764706
T0574	T0574TS407_2	T0574	2.67	3.7535	3.9455	102	126	123.529411764706
T0574	T0574TS407_3	T0574	2.67	3.7535	3.9455	102	126	123.529411764706
T0574	T0574TS407_4	T0574	2.67	3.7535	3.9455	102	126	123.529411764706
T0574	T0574TS407_5	T0574	2.67	3.7535	3.9455	102	126	123.529411764706
T0574	T0574TS408_1	T0574	2.41	4.4442	4.5876	102	126	123.529411764706
T0574	T0574TS408_2	T0574	2.50	4.0988	4.2662	102	105	102.941176470588
T0574	T0574TS408_3	T0574	3.07	-0.5208	0.4209	102	95	93.1372549019608
T0574	T0574TS408_4	T0574	2.40	-1.2215	0.1365	102	81	79.4117647058823
T0574	T0574TS408_5	T0574	2.24	-1.1967	0.1435	102	126	123.529411764706
T0574	T0574TS409_1	T0574	2.83	2.7174	2.9913	102	126	123.529411764706
T0574	T0574TS409_2	T0574	3.29	-0.6211	0.3699	102	126	123.529411764706
T0574	T0574TS409_3	T0574	2.92	0.0696	0.7782	102	126	123.529411764706
T0574	T0574TS409_4	T0574	2.46	-1.6572	0.0463	102	126	123.529411764706
T0574	T0574TS409_5	T0574	2.51	-0.8514	0.2654	102	126	123.529411764706
T0574	T0574TS418_1	T0574	2.82	5.7105	5.7697	102	126	123.529411764706
T0574	T0574TS418_2	T0574	1.71	-1.5421	0.0640	102	126	123.529411764706
T0574	T0574TS418_3	T0574	2.04	-0.5060	0.4286	102	126	123.529411764706
T0574	T0574TS418_4	T0574	3.02	2.1418	2.4705	102	126	123.529411764706
T0574	T0574TS418_5	T0574	2.72	-0.1607	0.6281	102	126	123.529411764706
T0574	T0574TS419_1	T0574	3.01	4.9047	5.0169	102	126	123.529411764706
T0574	T0574TS419_2	T0574	2.65	3.5232	3.7322	102	126	123.529411764706
T0574	T0574TS419_3	T0574	2.86	3.0627	3.3076	102	126	123.529411764706
T0574	T0574TS419_4	T0574	2.79	1.9115	2.2654	102	126	123.529411764706
T0574	T0574TS419_5	T0574	2.63	-0.5060	0.4286	102	126	123.529411764706
T0574	T0574TS420_1	T0574	2.79	3.7760	3.9663	102	68	66.6666666666667
T0574	T0574TS423_1	T0574	2.86	4.7896	4.9095	102	126	123.529411764706
T0574	T0574TS423_2	T0574	2.72	4.3291	4.4804	102	126	123.529411764706
T0574	T0574TS423_3	T0574	2.84	4.5593	4.6948	102	126	123.529411764706
T0574	T0574TS423_4	T0574	2.71	4.4442	4.5876	102	126	123.529411764706
T0574	T0574TS423_5	T0574	2.68	4.9047	5.0169	102	126	123.529411764706
T0574	T0574TS424_1	T0574	2.80	0.0696	0.7782	102	126	123.529411764706
T0574	T0574TS424_2	T0574	2.24	4.3291	4.4804	102	126	123.529411764706
T0574	T0574TS424_3	T0574	2.79	-0.5060	0.4286	102	126	123.529411764706
T0574	T0574TS424_4	T0574	3.18	0.6452	1.1994	102	126	123.529411764706
T0574	T0574TS424_5	T0574	2.45	-0.7363	0.3154	102	126	123.529411764706
T0574	T0574TS428_1	T0574	2.72	5.2500	5.3394	102	126	123.529411764706
T0574	T0574TS428_2	T0574	3.10	3.5232	3.7322	102	126	123.529411764706
T0574	T0574TS428_3	T0574	2.61	2.8325	3.0965	102	126	123.529411764706
T0574	T0574TS428_4	T0574	2.78	1.7964	2.1637	102	126	123.529411764706
T0574	T0574TS428_5	T0574	2.98	0.9906	1.4758	102	126	123.529411764706
T0574	T0574TS429_1	T0574	2.76	5.2500	5.3394	102	126	123.529411764706
T0574	T0574TS429_2	T0574	2.79	3.0269	3.2746	102	100	98.0392156862745
T0574	T0574TS429_3	T0574	2.82	3.7535	3.9455	102	102	100
T0574	T0574TS429_4	T0574	2.85	4.9047	5.0169	102	121	118.627450980392
T0574	T0574TS429_5	T0574	2.71	5.1349	5.2319	102	116	113.725490196078
T0574	T0574TS435_1	T0574	2.72	3.7535	3.9455	102	126	123.529411764706
T0574	T0574TS435_2	T0574	2.84	-1.0816	0.1794	102	126	123.529411764706
T0574	T0574TS435_3	T0574	2.01	-1.7724	0.0323	102	126	123.529411764706
T0574	T0574TS435_4	T0574	2.63	-1.1967	0.1435	102	126	123.529411764706
T0574	T0574TS435_5	T0574	2.68	-1.1967	0.1435	102	126	123.529411764706
T0574	T0574TS447_1	T0574	1.86	-1.8875	0.0217	102	126	123.529411764706
T0574	T0574TS447_2	T0574	2.70	-1.5421	0.0640	102	126	123.529411764706
T0574	T0574TS447_3	T0574	2.59	2.7174	2.9913	102	126	123.529411764706
T0574	T0574TS447_4	T0574	2.09	-0.0455	0.7016	102	126	123.529411764706
T0574	T0574TS447_5	T0574	2.32	-1.1967	0.1435	102	126	123.529411764706
T0574	T0574TS449_1	T0574	2.87	3.5232	3.7322	102	126	123.529411764706
T0574	T0574TS450_1	T0574	no_data	no_data	no_data	102	no_data	no_data
T0574	T0574TS452_1	T0574	2.67	4.2140	4.3732	102	126	123.529411764706
T0574	T0574TS452_2	T0574	2.67	4.2140	4.3732	102	126	123.529411764706
T0574	T0574TS452_3	T0574	2.67	4.2140	4.3732	102	126	123.529411764706
T0574	T0574TS452_4	T0574	2.67	4.2140	4.3732	102	126	123.529411764706
T0574	T0574TS452_5	T0574	2.76	4.2140	4.3732	102	126	123.529411764706
T0574	T0574TS453_1	T0574	2.87	3.5232	3.7322	102	126	123.529411764706
T0574	T0574TS457_1	T0574	2.86	3.0627	3.3076	102	126	123.529411764706
T0574	T0574TS457_2	T0574	2.56	0.8754	1.3821	102	126	123.529411764706
T0574	T0574TS457_3	T0574	2.72	3.2930	3.5196	102	126	123.529411764706
T0574	T0574TS457_4	T0574	2.71	1.7964	2.1637	102	126	123.529411764706
T0574	T0574TS457_5	T0574	2.83	0.6452	1.1994	102	126	123.529411764706
T0574	T0574TS458_1	T0574	2.97	3.8686	4.0523	102	126	123.529411764706
T0574	T0574TS458_2	T0574	2.73	3.7535	3.9455	102	126	123.529411764706
T0574	T0574TS458_3	T0574	2.72	4.6744	4.8022	102	126	123.529411764706
T0574	T0574TS458_4	T0574	2.86	4.5593	4.6948	102	126	123.529411764706
T0574	T0574TS458_5	T0574	2.62	4.9047	5.0169	102	126	123.529411764706
T0574	T0574TS470_1	T0574	2.94	3.4081	3.6258	102	105	102.941176470588
T0574	T0574TS470_2	T0574	2.72	5.2500	5.3394	102	126	123.529411764706
T0574	T0574TS470_3	T0574	2.81	2.2569	2.5739	102	126	123.529411764706
T0574	T0574TS470_4	T0574	2.93	5.4803	5.5545	102	126	123.529411764706
T0574	T0574TS470_5	T0574	3.10	3.5232	3.7322	102	126	123.529411764706
T0574	T0574TS471_1	T0574	2.79	3.7760	3.9663	102	68	66.6666666666667
T0574	T0574TS476_1	T0574	2.92	2.9499	3.2040	102	99	97.0588235294118
T0574	T0574TS476_2	T0574	2.87	0.8997	1.4017	102	101	99.0196078431373
T0574	T0574TS476_3	T0574	2.51	1.3359	1.7646	102	102	100
T0574	T0574TS476_4	T0574	2.69	0.4149	1.0241	102	102	100
T0574	T0574TS477_1	T0574	2.78	3.5232	3.7322	102	126	123.529411764706
T0574	T0574TS477_2	T0574	2.56	4.0988	4.2662	102	126	123.529411764706
T0574	T0574TS481_1	T0574	2.51	0.2998	0.9397	102	126	123.529411764706
T0574	T0574TS481_2	T0574	2.09	-0.7363	0.3154	102	126	123.529411764706
T0574	T0574TS481_3	T0574	2.77	-1.4270	0.0860	102	126	123.529411764706
T0574	T0574TS481_4	T0574	2.76	-0.3909	0.4914	102	126	123.529411764706
T0574	T0574TS481_5	T0574	2.60	-0.9665	0.2201	102	126	123.529411764706
T0574	T0574TS484_1	T0574	2.36	3.2930	3.5196	102	128	125.490196078431
T0574	T0574TS484_2	T0574	2.80	3.2930	3.5196	102	128	125.490196078431
T0574	T0574TS484_3	T0574	2.63	3.5232	3.7322	102	128	125.490196078431
T0574	T0574TS484_4	T0574	2.28	-1.4270	0.0860	102	128	125.490196078431
T0574	T0574TS484_5	T0574	2.77	-0.3909	0.4914	102	128	125.490196078431
T0574	T0574TS490_1	T0574	2.81	5.7105	5.7697	102	126	123.529411764706
T0574	T0574TS490_2	T0574	2.72	5.4803	5.5545	102	126	123.529411764706
T0574	T0574TS490_3	T0574	2.69	4.0988	4.2662	102	126	123.529411764706
T0574	T0574TS490_4	T0574	2.94	3.5232	3.7322	102	126	123.529411764706
T0574	T0574TS490_5	T0574	2.78	3.9837	4.1592	102	126	123.529411764706
3NRF_A	3SB3_A	T0574	0.66	8.0493	7.9581	114	106	92.9824561403509
3NRF_A	T0574AL285_1	T0574	2.45	4.0713	4.2406	114	64	56.140350877193
3NRF_A	T0574AL285_2	T0574	3.24	2.5132	2.8055	114	63	55.2631578947368
3NRF_A	T0574AL285_3	T0574	2.21	-1.8832	0.0220	114	103	90.3508771929825
3NRF_A	T0574AL285_4	T0574	2.73	1.6866	2.0674	114	98	85.9649122807018
3NRF_A	T0574AL285_5	T0574	3.02	-2.3470	0.0027	114	111	97.3684210526316
3NRF_A	T0574AL396_1	T0574	2.70	-1.4115	0.0893	114	100	87.719298245614
3NRF_A	T0574AL396_2	T0574	2.96	3.3347	3.5581	114	105	92.1052631578947
3NRF_A	T0574AL396_3	T0574	2.91	-0.8597	0.2620	114	86	75.4385964912281
3NRF_A	T0574AL396_4	T0574	2.66	0.5519	1.1274	114	120	105.263157894737
3NRF_A	T0574AL396_5	T0574	2.90	0.6278	1.1859	114	83	72.8070175438596
3NRF_A	T0574TS001_1	T0574	2.93	3.6826	3.8798	114	105	92.1052631578947
3NRF_A	T0574TS001_2	T0574	2.72	0.7838	1.3086	114	101	88.5964912280702
3NRF_A	T0574TS001_3	T0574	2.53	0.2040	0.8712	114	126	110.526315789474
3NRF_A	T0574TS001_4	T0574	2.82	0.6216	1.1811	114	88	77.1929824561404
3NRF_A	T0574TS001_5	T0574	2.77	0.5519	1.1274	114	101	88.5964912280702
3NRF_A	T0574TS002_1	T0574	2.78	4.0305	4.2026	114	126	110.526315789474
3NRF_A	T0574TS002_2	T0574	2.17	1.0157	1.4964	114	126	110.526315789474
3NRF_A	T0574TS002_3	T0574	2.68	2.1752	2.5005	114	126	110.526315789474
3NRF_A	T0574TS002_4	T0574	2.47	1.3635	1.7882	114	126	110.526315789474
3NRF_A	T0574TS002_5	T0574	2.37	0.8997	1.4017	114	126	110.526315789474
3NRF_A	T0574TS014_1	T0574	2.93	0.0880	0.7907	114	126	110.526315789474
3NRF_A	T0574TS014_2	T0574	3.02	-0.3758	0.4999	114	126	110.526315789474
3NRF_A	T0574TS014_3	T0574	2.95	-0.9555	0.2242	114	126	110.526315789474
3NRF_A	T0574TS014_4	T0574	2.08	-1.6513	0.0471	114	126	110.526315789474
3NRF_A	T0574TS014_5	T0574	2.89	-0.4917	0.4362	114	126	110.526315789474
3NRF_A	T0574TS016_1	T0574	2.82	5.3060	5.3916	114	126	110.526315789474
3NRF_A	T0574TS016_2	T0574	2.71	3.6826	3.8798	114	126	110.526315789474
3NRF_A	T0574TS016_3	T0574	2.66	5.5379	5.6083	114	126	110.526315789474
3NRF_A	T0574TS016_4	T0574	2.76	5.1900	5.2833	114	126	110.526315789474
3NRF_A	T0574TS016_5	T0574	2.55	5.1900	5.2833	114	126	110.526315789474
3NRF_A	T0574TS018_1	T0574	2.67	3.5667	3.7724	114	126	110.526315789474
3NRF_A	T0574TS018_2	T0574	2.32	1.4795	1.8876	114	126	110.526315789474
3NRF_A	T0574TS018_3	T0574	2.41	2.2912	2.6047	114	126	110.526315789474
3NRF_A	T0574TS018_4	T0574	2.67	3.5667	3.7724	114	126	110.526315789474
3NRF_A	T0574TS020_1	T0574	2.66	-0.9555	0.2242	114	126	110.526315789474
3NRF_A	T0574TS020_2	T0574	1.99	-2.8108	0.0001	114	126	110.526315789474
3NRF_A	T0574TS020_3	T0574	3.03	-1.3034	0.1146	114	126	110.526315789474
3NRF_A	T0574TS020_4	T0574	2.82	-1.5353	0.0652	114	126	110.526315789474
3NRF_A	T0574TS020_5	T0574	2.67	-1.6513	0.0471	114	126	110.526315789474
3NRF_A	T0574TS026_1	T0574	2.29	-0.7890	0.2920	114	88	77.1929824561404
3NRF_A	T0574TS026_2	T0574	2.46	-0.5768	0.3921	114	83	72.8070175438596
3NRF_A	T0574TS026_3	T0574	2.95	-1.3034	0.1146	114	102	89.4736842105263
3NRF_A	T0574TS026_4	T0574	2.83	-0.3091	0.5384	114	83	72.8070175438596
3NRF_A	T0574TS026_5	T0574	2.79	-1.3696	0.0986	114	95	83.3333333333333
3NRF_A	T0574TS028_1	T0574	2.37	1.4795	1.8876	114	126	110.526315789474
3NRF_A	T0574TS028_2	T0574	2.65	1.7114	2.0891	114	126	110.526315789474
3NRF_A	T0574TS028_3	T0574	2.35	1.3635	1.7882	114	126	110.526315789474
3NRF_A	T0574TS028_4	T0574	2.32	2.6390	2.9199	114	126	110.526315789474
3NRF_A	T0574TS028_5	T0574	2.44	0.8997	1.4017	114	126	110.526315789474
3NRF_A	T0574TS029_1	T0574	2.57	-1.5353	0.0652	114	126	110.526315789474
3NRF_A	T0574TS029_2	T0574	2.41	-1.4193	0.0876	114	126	110.526315789474
3NRF_A	T0574TS029_3	T0574	2.81	-1.9991	0.0142	114	126	110.526315789474
3NRF_A	T0574TS029_4	T0574	2.98	-0.6077	0.3766	114	126	110.526315789474
3NRF_A	T0574TS029_5	T0574	2.71	-0.7236	0.3212	114	126	110.526315789474
3NRF_A	T0574TS033_1	T0574	2.76	4.0305	4.2026	114	126	110.526315789474
3NRF_A	T0574TS035_1	T0574	2.84	3.2188	3.4512	114	126	110.526315789474
3NRF_A	T0574TS037_1	T0574	2.76	3.1028	3.3445	114	126	110.526315789474
3NRF_A	T0574TS037_2	T0574	2.98	4.9581	5.0668	114	126	110.526315789474
3NRF_A	T0574TS037_3	T0574	2.74	3.3347	3.5581	114	126	110.526315789474
3NRF_A	T0574TS037_4	T0574	2.80	5.6538	5.7167	114	126	110.526315789474
3NRF_A	T0574TS037_5	T0574	2.82	3.9145	4.0949	114	126	110.526315789474
3NRF_A	T0574TS042_1	T0574	3.11	-1.8832	0.0220	114	126	110.526315789474
3NRF_A	T0574TS042_2	T0574	2.71	-1.4193	0.0876	114	126	110.526315789474
3NRF_A	T0574TS042_3	T0574	2.80	0.5519	1.1274	114	126	110.526315789474
3NRF_A	T0574TS042_4	T0574	2.59	-0.7236	0.3212	114	126	110.526315789474
3NRF_A	T0574TS042_5	T0574	2.05	-1.4193	0.0876	114	126	110.526315789474
3NRF_A	T0574TS045_1	T0574	2.87	2.9869	3.2379	114	126	110.526315789474
3NRF_A	T0574TS045_2	T0574	2.84	3.7986	3.9873	114	126	110.526315789474
3NRF_A	T0574TS047_1	T0574	2.55	-0.8396	0.2704	114	126	110.526315789474
3NRF_A	T0574TS055_1	T0574	2.98	0.2040	0.8712	114	126	110.526315789474
3NRF_A	T0574TS055_2	T0574	2.85	0.2040	0.8712	114	126	110.526315789474
3NRF_A	T0574TS055_3	T0574	2.83	-0.9555	0.2242	114	126	110.526315789474
3NRF_A	T0574TS055_4	T0574	2.48	-1.1874	0.1463	114	126	110.526315789474
3NRF_A	T0574TS055_5	T0574	2.48	-0.6077	0.3766	114	126	110.526315789474
3NRF_A	T0574TS056_1	T0574	2.93	3.6826	3.8798	114	105	92.1052631578947
3NRF_A	T0574TS056_2	T0574	2.86	3.6826	3.8798	114	126	110.526315789474
3NRF_A	T0574TS056_3	T0574	2.64	0.5519	1.1274	114	126	110.526315789474
3NRF_A	T0574TS056_4	T0574	2.90	1.4795	1.8876	114	126	110.526315789474
3NRF_A	T0574TS056_5	T0574	3.09	0.8997	1.4017	114	126	110.526315789474
3NRF_A	T0574TS060_1	T0574	2.81	5.6538	5.7167	114	126	110.526315789474
3NRF_A	T0574TS060_2	T0574	2.51	4.2624	4.4183	114	126	110.526315789474
3NRF_A	T0574TS060_3	T0574	1.83	-1.5353	0.0652	114	126	110.526315789474
3NRF_A	T0574TS060_4	T0574	2.96	3.5667	3.7724	114	126	110.526315789474
3NRF_A	T0574TS060_5	T0574	2.95	4.1464	4.3104	114	126	110.526315789474
3NRF_A	T0574TS061_1	T0574	2.67	3.3347	3.5581	114	126	110.526315789474
3NRF_A	T0574TS061_2	T0574	2.67	3.3347	3.5581	114	126	110.526315789474
3NRF_A	T0574TS061_3	T0574	2.53	3.3347	3.5581	114	126	110.526315789474
3NRF_A	T0574TS061_4	T0574	2.67	3.3347	3.5581	114	126	110.526315789474
3NRF_A	T0574TS061_5	T0574	2.67	3.3347	3.5581	114	126	110.526315789474
3NRF_A	T0574TS063_1	T0574	2.53	-0.8396	0.2704	114	126	110.526315789474
3NRF_A	T0574TS063_2	T0574	2.91	-0.0279	0.7132	114	126	110.526315789474
3NRF_A	T0574TS063_3	T0574	1.83	-1.5353	0.0652	114	126	110.526315789474
3NRF_A	T0574TS063_4	T0574	2.88	4.2624	4.4183	114	126	110.526315789474
3NRF_A	T0574TS063_5	T0574	1.22	-1.9991	0.0142	114	126	110.526315789474
3NRF_A	T0574TS065_1	T0574	2.70	0.8997	1.4017	114	126	110.526315789474
3NRF_A	T0574TS065_2	T0574	2.85	1.1316	1.5925	114	126	110.526315789474
3NRF_A	T0574TS065_3	T0574	2.70	1.4795	1.8876	114	126	110.526315789474
3NRF_A	T0574TS065_4	T0574	2.88	1.3635	1.7882	114	126	110.526315789474
3NRF_A	T0574TS065_5	T0574	2.84	1.2476	1.6898	114	126	110.526315789474
3NRF_A	T0574TS077_1	T0574	2.69	3.6826	3.8798	114	126	110.526315789474
3NRF_A	T0574TS077_2	T0574	2.69	3.6826	3.8798	114	126	110.526315789474
3NRF_A	T0574TS077_3	T0574	2.69	3.6826	3.8798	114	126	110.526315789474
3NRF_A	T0574TS077_4	T0574	2.69	3.6826	3.8798	114	126	110.526315789474
3NRF_A	T0574TS080_1	T0574	2.72	3.5667	3.7724	114	126	110.526315789474
3NRF_A	T0574TS080_2	T0574	2.47	1.3635	1.7882	114	126	110.526315789474
3NRF_A	T0574TS080_3	T0574	2.81	3.3347	3.5581	114	126	110.526315789474
3NRF_A	T0574TS080_4	T0574	2.78	4.0305	4.2026	114	126	110.526315789474
3NRF_A	T0574TS080_5	T0574	2.83	0.7838	1.3086	114	126	110.526315789474
3NRF_A	T0574TS083_1	T0574	2.75	1.7114	2.0891	114	126	110.526315789474
3NRF_A	T0574TS083_2	T0574	2.60	-0.9555	0.2242	114	126	110.526315789474
3NRF_A	T0574TS083_3	T0574	2.70	-0.0279	0.7132	114	126	110.526315789474
3NRF_A	T0574TS083_4	T0574	2.38	-0.2598	0.5675	114	126	110.526315789474
3NRF_A	T0574TS083_5	T0574	3.30	-1.4193	0.0876	114	126	110.526315789474
3NRF_A	T0574TS084_1	T0574	2.97	0.5519	1.1274	114	126	110.526315789474
3NRF_A	T0574TS084_2	T0574	2.67	-1.1874	0.1463	114	126	110.526315789474
3NRF_A	T0574TS084_3	T0574	2.69	-0.4917	0.4362	114	126	110.526315789474
3NRF_A	T0574TS084_4	T0574	3.06	-0.1439	0.6387	114	126	110.526315789474
3NRF_A	T0574TS084_5	T0574	2.81	0.2040	0.8712	114	126	110.526315789474
3NRF_A	T0574TS088_1	T0574	2.86	3.9145	4.0949	114	126	110.526315789474
3NRF_A	T0574TS088_2	T0574	2.93	3.3347	3.5581	114	122	107.017543859649
3NRF_A	T0574TS088_3	T0574	3.08	3.4507	3.6652	114	122	107.017543859649
3NRF_A	T0574TS088_4	T0574	2.72	4.0305	4.2026	114	122	107.017543859649
3NRF_A	T0574TS088_5	T0574	3.24	4.0305	4.2026	114	122	107.017543859649
3NRF_A	T0574TS094_1	T0574	2.81	5.6538	5.7167	114	126	110.526315789474
3NRF_A	T0574TS094_2	T0574	2.69	3.6826	3.8798	114	126	110.526315789474
3NRF_A	T0574TS094_3	T0574	2.69	3.6826	3.8798	114	126	110.526315789474
3NRF_A	T0574TS094_4	T0574	2.69	3.6826	3.8798	114	126	110.526315789474
3NRF_A	T0574TS094_5	T0574	2.69	3.6826	3.8798	114	126	110.526315789474
3NRF_A	T0574TS096_1	T0574	2.38	5.7698	5.8251	114	126	110.526315789474
3NRF_A	T0574TS096_2	T0574	2.76	3.1028	3.3445	114	126	110.526315789474
3NRF_A	T0574TS096_3	T0574	2.46	4.7262	4.8504	114	126	110.526315789474
3NRF_A	T0574TS096_4	T0574	2.96	2.5231	2.8145	114	126	110.526315789474
3NRF_A	T0574TS096_5	T0574	2.82	4.1464	4.3104	114	126	110.526315789474
3NRF_A	T0574TS102_1	T0574	2.80	3.4507	3.6652	114	126	110.526315789474
3NRF_A	T0574TS102_2	T0574	2.84	4.3783	4.5262	114	126	110.526315789474
3NRF_A	T0574TS102_3	T0574	2.87	4.3783	4.5262	114	126	110.526315789474
3NRF_A	T0574TS102_4	T0574	2.87	4.3783	4.5262	114	126	110.526315789474
3NRF_A	T0574TS102_5	T0574	2.55	4.4943	4.6342	114	126	110.526315789474
3NRF_A	T0574TS103_1	T0574	2.88	2.1752	2.5005	114	126	110.526315789474
3NRF_A	T0574TS103_3	T0574	2.75	1.7287	2.1042	114	72	63.1578947368421
3NRF_A	T0574TS103_4	T0574	2.87	3.8198	4.0070	114	81	71.0526315789474
3NRF_A	T0574TS103_5	T0574	2.25	3.8343	4.0205	114	65	57.0175438596491
3NRF_A	T0574TS104_1	T0574	2.77	4.3783	4.5262	114	126	110.526315789474
3NRF_A	T0574TS110_1	T0574	3.04	4.7262	4.8504	114	126	110.526315789474
3NRF_A	T0574TS113_1	T0574	2.72	5.6538	5.7167	114	126	110.526315789474
3NRF_A	T0574TS113_2	T0574	2.78	3.6826	3.8798	114	126	110.526315789474
3NRF_A	T0574TS113_3	T0574	2.70	3.5667	3.7724	114	126	110.526315789474
3NRF_A	T0574TS113_4	T0574	3.08	4.1464	4.3104	114	126	110.526315789474
3NRF_A	T0574TS113_5	T0574	3.09	3.6826	3.8798	114	126	110.526315789474
3NRF_A	T0574TS114_1	T0574	2.63	2.9869	3.2379	114	126	110.526315789474
3NRF_A	T0574TS114_2	T0574	2.80	2.7550	3.0256	114	126	110.526315789474
3NRF_A	T0574TS114_3	T0574	2.76	0.6678	1.2171	114	126	110.526315789474
3NRF_A	T0574TS114_4	T0574	2.46	-0.6077	0.3766	114	126	110.526315789474
3NRF_A	T0574TS114_5	T0574	2.93	2.8709	3.1316	114	126	110.526315789474
3NRF_A	T0574TS117_1	T0574	2.75	0.6678	1.2171	114	103	90.3508771929825
3NRF_A	T0574TS117_2	T0574	3.07	0.5519	1.1274	114	103	90.3508771929825
3NRF_A	T0574TS117_3	T0574	3.07	0.5519	1.1274	114	103	90.3508771929825
3NRF_A	T0574TS117_4	T0574	3.08	0.5519	1.1274	114	103	90.3508771929825
3NRF_A	T0574TS117_5	T0574	3.07	0.5519	1.1274	114	103	90.3508771929825
3NRF_A	T0574TS119_1	T0574	2.78	4.0305	4.2026	114	126	110.526315789474
3NRF_A	T0574TS119_2	T0574	2.47	1.3635	1.7882	114	126	110.526315789474
3NRF_A	T0574TS119_3	T0574	2.86	3.6826	3.8798	114	126	110.526315789474
3NRF_A	T0574TS119_4	T0574	2.90	3.5667	3.7724	114	126	110.526315789474
3NRF_A	T0574TS119_5	T0574	2.99	3.2188	3.4512	114	126	110.526315789474
3NRF_A	T0574TS127_1	T0574	3.00	3.5667	3.7724	114	126	110.526315789474
3NRF_A	T0574TS127_2	T0574	2.78	4.8421	4.9586	114	112	98.2456140350877
3NRF_A	T0574TS127_3	T0574	2.50	4.9128	5.0245	114	85	74.5614035087719
3NRF_A	T0574TS127_4	T0574	2.76	4.0493	4.2201	114	84	73.6842105263158
3NRF_A	T0574TS127_5	T0574	2.76	4.0493	4.2201	114	84	73.6842105263158
3NRF_A	T0574TS129_1	T0574	2.94	1.8274	2.1910	114	126	110.526315789474
3NRF_A	T0574TS129_2	T0574	2.73	1.7114	2.0891	114	126	110.526315789474
3NRF_A	T0574TS129_3	T0574	2.77	1.3635	1.7882	114	126	110.526315789474
3NRF_A	T0574TS129_4	T0574	2.94	2.5231	2.8145	114	126	110.526315789474
3NRF_A	T0574TS129_5	T0574	2.93	1.0157	1.4964	114	126	110.526315789474
3NRF_A	T0574TS142_1	T0574	2.53	-1.8832	0.0220	114	126	110.526315789474
3NRF_A	T0574TS142_2	T0574	2.32	-1.1874	0.1463	114	126	110.526315789474
3NRF_A	T0574TS142_3	T0574	2.74	-1.5353	0.0652	114	126	110.526315789474
3NRF_A	T0574TS142_4	T0574	3.05	-0.6077	0.3766	114	126	110.526315789474
3NRF_A	T0574TS142_5	T0574	2.18	-0.1439	0.6387	114	126	110.526315789474
3NRF_A	T0574TS147_1	T0574	3.37	-0.3758	0.4999	114	126	110.526315789474
3NRF_A	T0574TS147_2	T0574	2.77	4.2624	4.4183	114	126	110.526315789474
3NRF_A	T0574TS147_3	T0574	3.16	3.9145	4.0949	114	126	110.526315789474
3NRF_A	T0574TS147_4	T0574	2.78	2.8709	3.1316	114	126	110.526315789474
3NRF_A	T0574TS147_5	T0574	2.60	6.0017	6.0419	114	126	110.526315789474
3NRF_A	T0574TS149_1	T0574	2.80	3.4507	3.6652	114	126	110.526315789474
3NRF_A	T0574TS153_1	T0574	2.68	0.0880	0.7907	114	126	110.526315789474
3NRF_A	T0574TS154_1	T0574	2.99	3.9145	4.0949	114	126	110.526315789474
3NRF_A	T0574TS165_1	T0574	2.98	2.7550	3.0256	114	106	92.9824561403509
3NRF_A	T0574TS165_2	T0574	2.65	4.0294	4.2016	114	89	78.0701754385965
3NRF_A	T0574TS165_3	T0574	3.03	2.9869	3.2379	114	106	92.9824561403509
3NRF_A	T0574TS165_4	T0574	3.10	2.2912	2.6047	114	107	93.859649122807
3NRF_A	T0574TS165_5	T0574	2.70	2.1752	2.5005	114	107	93.859649122807
3NRF_A	T0574TS166_1	T0574	2.91	4.2624	4.4183	114	126	110.526315789474
3NRF_A	T0574TS166_2	T0574	2.82	1.2476	1.6898	114	126	110.526315789474
3NRF_A	T0574TS166_3	T0574	2.86	1.3635	1.7882	114	126	110.526315789474
3NRF_A	T0574TS166_4	T0574	2.70	5.4219	5.4999	114	126	110.526315789474
3NRF_A	T0574TS166_5	T0574	2.89	3.5667	3.7724	114	126	110.526315789474
3NRF_A	T0574TS171_1	T0574	2.87	4.2405	4.3979	114	68	59.6491228070175
3NRF_A	T0574TS172_1	T0574	2.63	4.8421	4.9586	114	126	110.526315789474
3NRF_A	T0574TS172_2	T0574	2.59	5.3060	5.3916	114	126	110.526315789474
3NRF_A	T0574TS172_3	T0574	2.91	3.5667	3.7724	114	126	110.526315789474
3NRF_A	T0574TS172_4	T0574	2.89	3.3347	3.5581	114	126	110.526315789474
3NRF_A	T0574TS172_5	T0574	2.66	4.7262	4.8504	114	126	110.526315789474
3NRF_A	T0574TS173_1	T0574	2.60	3.7986	3.9873	114	105	92.1052631578947
3NRF_A	T0574TS173_2	T0574	2.72	0.7838	1.3086	114	101	88.5964912280702
3NRF_A	T0574TS173_3	T0574	2.93	0.3200	0.9542	114	101	88.5964912280702
3NRF_A	T0574TS173_4	T0574	2.80	2.5471	2.8363	114	82	71.9298245614035
3NRF_A	T0574TS173_5	T0574	2.61	-0.0279	0.7132	114	102	89.4736842105263
3NRF_A	T0574TS174_1	T0574	2.69	4.4943	4.6342	114	126	110.526315789474
3NRF_A	T0574TS182_1	T0574	2.73	-0.0279	0.7132	114	126	110.526315789474
3NRF_A	T0574TS182_2	T0574	2.82	-1.6513	0.0471	114	126	110.526315789474
3NRF_A	T0574TS182_3	T0574	3.29	-0.6077	0.3766	114	126	110.526315789474
3NRF_A	T0574TS182_4	T0574	2.73	-0.7236	0.3212	114	126	110.526315789474
3NRF_A	T0574TS182_5	T0574	2.66	-0.7236	0.3212	114	126	110.526315789474
3NRF_A	T0574TS186_1	T0574	3.01	0.6678	1.2171	114	126	110.526315789474
3NRF_A	T0574TS186_2	T0574	2.54	1.0157	1.4964	114	126	110.526315789474
3NRF_A	T0574TS186_3	T0574	2.82	0.7838	1.3086	114	126	110.526315789474
3NRF_A	T0574TS186_4	T0574	2.58	0.0880	0.7907	114	126	110.526315789474
3NRF_A	T0574TS186_5	T0574	2.94	-0.2598	0.5675	114	126	110.526315789474
3NRF_A	T0574TS192_1	T0574	2.65	5.5379	5.6083	114	105	92.1052631578947
3NRF_A	T0574TS199_1	T0574	2.69	3.4507	3.6652	114	126	110.526315789474
3NRF_A	T0574TS199_2	T0574	2.84	-0.1439	0.6387	114	126	110.526315789474
3NRF_A	T0574TS200_1	T0574	2.98	-1.0715	0.1828	114	126	110.526315789474
3NRF_A	T0574TS200_2	T0574	2.51	0.5519	1.1274	114	126	110.526315789474
3NRF_A	T0574TS200_3	T0574	2.74	-1.1874	0.1463	114	126	110.526315789474
3NRF_A	T0574TS200_4	T0574	2.49	-0.7236	0.3212	114	126	110.526315789474
3NRF_A	T0574TS200_5	T0574	3.09	-0.3758	0.4999	114	126	110.526315789474
3NRF_A	T0574TS206_1	T0574	2.89	2.6390	2.9199	114	126	110.526315789474
3NRF_A	T0574TS207_1	T0574	2.63	0.8997	1.4017	114	126	110.526315789474
3NRF_A	T0574TS207_2	T0574	2.60	1.8910	2.2472	114	99	86.8421052631579
3NRF_A	T0574TS207_3	T0574	2.81	1.9433	2.2936	114	126	110.526315789474
3NRF_A	T0574TS207_4	T0574	2.97	0.3200	0.9542	114	126	110.526315789474
3NRF_A	T0574TS207_5	T0574	3.15	1.7114	2.0891	114	114	100
3NRF_A	T0574TS208_1	T0574	2.47	0.5519	1.1274	114	126	110.526315789474
3NRF_A	T0574TS208_2	T0574	2.36	0.7838	1.3086	114	126	110.526315789474
3NRF_A	T0574TS208_3	T0574	2.34	0.6678	1.2171	114	126	110.526315789474
3NRF_A	T0574TS208_4	T0574	2.60	1.0157	1.4964	114	126	110.526315789474
3NRF_A	T0574TS208_5	T0574	2.94	3.7986	3.9873	114	126	110.526315789474
3NRF_A	T0574TS213_1	T0574	2.50	4.9128	5.0245	114	85	74.5614035087719
3NRF_A	T0574TS213_2	T0574	2.40	4.5633	4.6986	114	62	54.3859649122807
3NRF_A	T0574TS213_3	T0574	2.76	4.0493	4.2201	114	84	73.6842105263158
3NRF_A	T0574TS213_4	T0574	2.83	-1.7672	0.0328	114	116	101.754385964912
3NRF_A	T0574TS213_5	T0574	2.60	-1.4193	0.0876	114	122	107.017543859649
3NRF_A	T0574TS214_1	T0574	2.81	0.7838	1.3086	114	126	110.526315789474
3NRF_A	T0574TS214_2	T0574	2.91	0.8997	1.4017	114	125	109.649122807018
3NRF_A	T0574TS214_3	T0574	3.03	-0.0279	0.7132	114	125	109.649122807018
3NRF_A	T0574TS214_4	T0574	2.57	-0.1439	0.6387	114	125	109.649122807018
3NRF_A	T0574TS214_5	T0574	2.74	-0.2598	0.5675	114	126	110.526315789474
3NRF_A	T0574TS215_1	T0574	2.78	4.0305	4.2026	114	126	110.526315789474
3NRF_A	T0574TS215_2	T0574	2.81	3.3347	3.5581	114	126	110.526315789474
3NRF_A	T0574TS215_3	T0574	2.70	2.8709	3.1316	114	126	110.526315789474
3NRF_A	T0574TS215_4	T0574	2.60	3.9145	4.0949	114	126	110.526315789474
3NRF_A	T0574TS215_5	T0574	2.70	5.0740	5.1750	114	126	110.526315789474
3NRF_A	T0574TS218_1_1	T0574	2.70	1.5954	1.9879	114	123	107.894736842105
3NRF_A	T0574TS218_1_2	T0574	0.00	-8.8932	-0.0000	114	2	1.75438596491228
3NRF_A	T0574TS218_2	T0574	3.12	1.4795	1.8876	114	126	110.526315789474
3NRF_A	T0574TS218_3	T0574	3.13	1.4795	1.8876	114	126	110.526315789474
3NRF_A	T0574TS218_4	T0574	2.98	1.7114	2.0891	114	126	110.526315789474
3NRF_A	T0574TS218_5	T0574	3.13	1.4795	1.8876	114	126	110.526315789474
3NRF_A	T0574TS220_1	T0574	2.53	-1.8832	0.0220	114	126	110.526315789474
3NRF_A	T0574TS220_2	T0574	2.53	-1.6513	0.0471	114	126	110.526315789474
3NRF_A	T0574TS220_3	T0574	2.60	2.6390	2.9199	114	126	110.526315789474
3NRF_A	T0574TS220_4	T0574	2.18	-0.1439	0.6387	114	126	110.526315789474
3NRF_A	T0574TS220_5	T0574	2.32	-1.1874	0.1463	114	126	110.526315789474
3NRF_A	T0574TS229_1	T0574	no_data	no_data	no_data	114	no_data	no_data
3NRF_A	T0574TS229_2	T0574	no_data	no_data	no_data	114	no_data	no_data
3NRF_A	T0574TS229_3	T0574	no_data	no_data	no_data	114	no_data	no_data
3NRF_A	T0574TS229_4	T0574	no_data	no_data	no_data	114	no_data	no_data
3NRF_A	T0574TS229_5	T0574	no_data	no_data	no_data	114	no_data	no_data
3NRF_A	T0574TS236_1	T0574	2.79	1.4795	1.8876	114	126	110.526315789474
3NRF_A	T0574TS236_2	T0574	2.83	1.1316	1.5925	114	126	110.526315789474
3NRF_A	T0574TS236_3	T0574	2.99	-1.0715	0.1828	114	120	105.263157894737
3NRF_A	T0574TS236_4	T0574	2.79	-1.7672	0.0328	114	120	105.263157894737
3NRF_A	T0574TS236_5	T0574	2.50	-1.1874	0.1463	114	120	105.263157894737
3NRF_A	T0574TS240_1	T0574	2.63	2.8709	3.1316	114	126	110.526315789474
3NRF_A	T0574TS242_1	T0574	2.86	3.5667	3.7724	114	126	110.526315789474
3NRF_A	T0574TS242_2	T0574	2.76	4.0305	4.2026	114	126	110.526315789474
3NRF_A	T0574TS242_3	T0574	2.78	4.0305	4.2026	114	126	110.526315789474
3NRF_A	T0574TS242_4	T0574	2.86	3.5667	3.7724	114	126	110.526315789474
3NRF_A	T0574TS242_5	T0574	2.65	4.2624	4.4183	114	126	110.526315789474
3NRF_A	T0574TS244_1	T0574	2.45	5.0740	5.1750	114	126	110.526315789474
3NRF_A	T0574TS244_2	T0574	2.89	3.8813	4.0641	114	87	76.3157894736842
3NRF_A	T0574TS244_3	T0574	2.70	2.2339	2.5532	114	83	72.8070175438596
3NRF_A	T0574TS244_4	T0574	2.56	1.6844	2.0655	114	73	64.0350877192982
3NRF_A	T0574TS244_5	T0574	2.42	-0.8281	0.2752	114	66	57.8947368421053
3NRF_A	T0574TS245_1	T0574	2.29	3.2188	3.4512	114	126	110.526315789474
3NRF_A	T0574TS248_1	T0574	2.89	4.6102	4.7423	114	126	110.526315789474
3NRF_A	T0574TS250_2	T0574	2.91	-1.9991	0.0142	114	126	110.526315789474
3NRF_A	T0574TS250_3	T0574	2.81	-1.8832	0.0220	114	125	109.649122807018
3NRF_A	T0574TS253_1	T0574	2.48	3.1028	3.3445	114	126	110.526315789474
3NRF_A	T0574TS253_2	T0574	2.81	3.1028	3.3445	114	126	110.526315789474
3NRF_A	T0574TS253_3	T0574	2.64	2.6390	2.9199	114	126	110.526315789474
3NRF_A	T0574TS253_4	T0574	2.83	2.8709	3.1316	114	126	110.526315789474
3NRF_A	T0574TS253_5	T0574	2.64	2.6390	2.9199	114	126	110.526315789474
3NRF_A	T0574TS257_1	T0574	2.00	-1.5353	0.0652	114	126	110.526315789474
3NRF_A	T0574TS257_2	T0574	2.38	-0.8396	0.2704	114	126	110.526315789474
3NRF_A	T0574TS257_3	T0574	2.14	-1.8832	0.0220	114	126	110.526315789474
3NRF_A	T0574TS257_4	T0574	2.50	-0.9555	0.2242	114	126	110.526315789474
3NRF_A	T0574TS257_5	T0574	2.59	-0.8396	0.2704	114	126	110.526315789474
3NRF_A	T0574TS264_1	T0574	2.73	-1.7672	0.0328	114	126	110.526315789474
3NRF_A	T0574TS264_2	T0574	2.41	-1.4193	0.0876	114	126	110.526315789474
3NRF_A	T0574TS264_3	T0574	1.77	-1.6513	0.0471	114	126	110.526315789474
3NRF_A	T0574TS264_4	T0574	2.45	-1.9991	0.0142	114	126	110.526315789474
3NRF_A	T0574TS264_5	T0574	2.20	-1.0715	0.1828	114	126	110.526315789474
3NRF_A	T0574TS273_1	T0574	2.93	3.6826	3.8798	114	105	92.1052631578947
3NRF_A	T0574TS273_2	T0574	2.72	0.7838	1.3086	114	101	88.5964912280702
3NRF_A	T0574TS273_3	T0574	2.53	1.1316	1.5925	114	126	110.526315789474
3NRF_A	T0574TS273_4	T0574	2.77	0.5519	1.1274	114	101	88.5964912280702
3NRF_A	T0574TS273_5	T0574	2.85	1.2476	1.6898	114	102	89.4736842105263
3NRF_A	T0574TS275_1	T0574	2.45	0.8997	1.4017	114	126	110.526315789474
3NRF_A	T0574TS275_2	T0574	2.53	1.1316	1.5925	114	126	110.526315789474
3NRF_A	T0574TS275_3	T0574	2.44	1.4795	1.8876	114	126	110.526315789474
3NRF_A	T0574TS275_4	T0574	2.32	1.3635	1.7882	114	126	110.526315789474
3NRF_A	T0574TS275_5	T0574	3.23	2.9869	3.2379	114	126	110.526315789474
3NRF_A	T0574TS276_1	T0574	2.69	3.6826	3.8798	114	126	110.526315789474
3NRF_A	T0574TS276_2	T0574	2.69	3.6826	3.8798	114	126	110.526315789474
3NRF_A	T0574TS276_3	T0574	2.69	3.6826	3.8798	114	126	110.526315789474
3NRF_A	T0574TS276_4	T0574	2.69	3.6826	3.8798	114	126	110.526315789474
3NRF_A	T0574TS278_1	T0574	2.45	-0.9555	0.2242	114	126	110.526315789474
3NRF_A	T0574TS279_1	T0574	2.88	-1.1874	0.1463	114	126	110.526315789474
3NRF_A	T0574TS279_2	T0574	3.25	-1.6513	0.0471	114	126	110.526315789474
3NRF_A	T0574TS279_3	T0574	2.86	-1.0715	0.1828	114	126	110.526315789474
3NRF_A	T0574TS279_4	T0574	2.48	-1.0715	0.1828	114	126	110.526315789474
3NRF_A	T0574TS279_5	T0574	2.75	-0.9555	0.2242	114	126	110.526315789474
3NRF_A	T0574TS286_1	T0574	2.69	3.6826	3.8798	114	126	110.526315789474
3NRF_A	T0574TS286_2	T0574	2.69	3.6826	3.8798	114	126	110.526315789474
3NRF_A	T0574TS286_3	T0574	2.69	3.6826	3.8798	114	126	110.526315789474
3NRF_A	T0574TS286_4	T0574	2.69	3.6826	3.8798	114	126	110.526315789474
3NRF_A	T0574TS289_1	T0574	2.06	-1.9991	0.0142	114	126	110.526315789474
3NRF_A	T0574TS291_1	T0574	1.63	-1.6513	0.0471	114	126	110.526315789474
3NRF_A	T0574TS291_2	T0574	2.42	-0.9555	0.2242	114	126	110.526315789474
3NRF_A	T0574TS291_3	T0574	2.25	-0.2598	0.5675	114	126	110.526315789474
3NRF_A	T0574TS291_4	T0574	2.01	-1.3034	0.1146	114	126	110.526315789474
3NRF_A	T0574TS291_5	T0574	2.59	-0.6077	0.3766	114	126	110.526315789474
3NRF_A	T0574TS295_1	T0574	2.59	4.2624	4.4183	114	126	110.526315789474
3NRF_A	T0574TS295_2	T0574	2.88	-0.9555	0.2242	114	126	110.526315789474
3NRF_A	T0574TS295_3	T0574	2.43	0.5519	1.1274	114	126	110.526315789474
3NRF_A	T0574TS295_4	T0574	2.93	5.0740	5.1750	114	126	110.526315789474
3NRF_A	T0574TS295_5	T0574	2.61	3.3347	3.5581	114	126	110.526315789474
3NRF_A	T0574TS296_1	T0574	2.82	0.6216	1.1811	114	88	77.1929824561404
3NRF_A	T0574TS296_2	T0574	2.93	3.6826	3.8798	114	105	92.1052631578947
3NRF_A	T0574TS296_3	T0574	2.70	2.6821	2.9591	114	82	71.9298245614035
3NRF_A	T0574TS296_4	T0574	2.29	-0.1314	0.6465	114	81	71.0526315789474
3NRF_A	T0574TS296_5	T0574	2.88	3.4976	3.7085	114	77	67.5438596491228
3NRF_A	T0574TS297_1	T0574	2.83	4.1464	4.3104	114	126	110.526315789474
3NRF_A	T0574TS297_2	T0574	3.09	0.5519	1.1274	114	126	110.526315789474
3NRF_A	T0574TS297_3	T0574	2.89	-0.3758	0.4999	114	126	110.526315789474
3NRF_A	T0574TS297_4	T0574	2.61	-1.5353	0.0652	114	126	110.526315789474
3NRF_A	T0574TS297_5	T0574	2.58	1.7114	2.0891	114	126	110.526315789474
3NRF_A	T0574TS299_1	T0574	3.16	5.3060	5.3916	114	126	110.526315789474
3NRF_A	T0574TS299_2	T0574	2.97	4.4943	4.6342	114	126	110.526315789474
3NRF_A	T0574TS299_3	T0574	2.45	5.3060	5.3916	114	126	110.526315789474
3NRF_A	T0574TS300_1	T0574	2.81	5.6538	5.7167	114	126	110.526315789474
3NRF_A	T0574TS300_2	T0574	2.75	3.7986	3.9873	114	126	110.526315789474
3NRF_A	T0574TS300_3	T0574	3.09	3.6826	3.8798	114	126	110.526315789474
3NRF_A	T0574TS300_4	T0574	3.01	0.7838	1.3086	114	126	110.526315789474
3NRF_A	T0574TS300_5	T0574	2.72	3.3347	3.5581	114	126	110.526315789474
3NRF_A	T0574TS301_1	T0574	2.10	1.0232	1.5026	114	21	18.4210526315789
3NRF_A	T0574TS301_2	T0574	3.23	-0.8396	0.2704	114	126	110.526315789474
3NRF_A	T0574TS302_1	T0574	2.53	-1.8832	0.0220	114	126	110.526315789474
3NRF_A	T0574TS302_2	T0574	2.32	-1.1874	0.1463	114	126	110.526315789474
3NRF_A	T0574TS302_3	T0574	2.74	-1.5353	0.0652	114	126	110.526315789474
3NRF_A	T0574TS302_4	T0574	3.05	-0.6077	0.3766	114	126	110.526315789474
3NRF_A	T0574TS302_5	T0574	2.18	-0.1439	0.6387	114	126	110.526315789474
3NRF_A	T0574TS304_1	T0574	2.46	0.3200	0.9542	114	126	110.526315789474
3NRF_A	T0574TS304_2	T0574	2.89	-0.2598	0.5675	114	126	110.526315789474
3NRF_A	T0574TS304_3	T0574	2.76	1.8274	2.1910	114	126	110.526315789474
3NRF_A	T0574TS304_4	T0574	2.29	-0.8396	0.2704	114	126	110.526315789474
3NRF_A	T0574TS304_5	T0574	2.90	4.3783	4.5262	114	126	110.526315789474
3NRF_A	T0574TS307_1	T0574	2.71	2.4071	2.7094	114	126	110.526315789474
3NRF_A	T0574TS307_2	T0574	2.45	1.2476	1.6898	114	126	110.526315789474
3NRF_A	T0574TS307_3	T0574	2.74	1.4795	1.8876	114	126	110.526315789474
3NRF_A	T0574TS307_4	T0574	2.77	1.1316	1.5925	114	126	110.526315789474
3NRF_A	T0574TS307_5	T0574	2.87	1.7114	2.0891	114	126	110.526315789474
3NRF_A	T0574TS311_1	T0574	3.19	1.0157	1.4964	114	116	101.754385964912
3NRF_A	T0574TS311_2	T0574	2.89	1.1316	1.5925	114	116	101.754385964912
3NRF_A	T0574TS314_1	T0574	2.88	-1.3034	0.1146	114	126	110.526315789474
3NRF_A	T0574TS314_2	T0574	2.95	4.1464	4.3104	114	126	110.526315789474
3NRF_A	T0574TS314_3	T0574	2.64	0.4359	1.0397	114	126	110.526315789474
3NRF_A	T0574TS314_4	T0574	2.84	-0.1439	0.6387	114	126	110.526315789474
3NRF_A	T0574TS314_5	T0574	2.93	-1.1874	0.1463	114	126	110.526315789474
3NRF_A	T0574TS316_1	T0574	2.67	-1.3034	0.1146	114	126	110.526315789474
3NRF_A	T0574TS316_2	T0574	2.79	-0.1439	0.6387	114	126	110.526315789474
3NRF_A	T0574TS316_3	T0574	2.78	1.2476	1.6898	114	126	110.526315789474
3NRF_A	T0574TS316_4	T0574	2.21	-1.0715	0.1828	114	126	110.526315789474
3NRF_A	T0574TS316_5	T0574	2.05	-1.4193	0.0876	114	126	110.526315789474
3NRF_A	T0574TS319_1	T0574	2.93	3.6826	3.8798	114	105	92.1052631578947
3NRF_A	T0574TS319_2	T0574	2.72	0.7838	1.3086	114	101	88.5964912280702
3NRF_A	T0574TS319_3	T0574	2.78	1.1316	1.5925	114	118	103.508771929825
3NRF_A	T0574TS319_4	T0574	2.75	3.8130	4.0007	114	61	53.5087719298246
3NRF_A	T0574TS319_5	T0574	2.64	4.2332	4.3911	114	64	56.140350877193
3NRF_A	T0574TS321_1	T0574	2.69	3.4507	3.6652	114	126	110.526315789474
3NRF_A	T0574TS321_2	T0574	2.75	3.7986	3.9873	114	126	110.526315789474
3NRF_A	T0574TS321_3	T0574	2.37	3.3347	3.5581	114	126	110.526315789474
3NRF_A	T0574TS321_4	T0574	2.63	2.8709	3.1316	114	126	110.526315789474
3NRF_A	T0574TS321_5	T0574	2.51	4.2624	4.4183	114	126	110.526315789474
3NRF_A	T0574TS324_1	T0574	2.80	0.2040	0.8712	114	126	110.526315789474
3NRF_A	T0574TS324_2	T0574	2.74	0.2040	0.8712	114	126	110.526315789474
3NRF_A	T0574TS324_3	T0574	2.80	0.3200	0.9542	114	126	110.526315789474
3NRF_A	T0574TS324_4	T0574	2.80	0.3200	0.9542	114	126	110.526315789474
3NRF_A	T0574TS324_5	T0574	2.81	0.2040	0.8712	114	126	110.526315789474
3NRF_A	T0574TS328_1	T0574	2.05	-1.8832	0.0220	114	121	106.140350877193
3NRF_A	T0574TS333_1	T0574	2.93	0.4359	1.0397	114	126	110.526315789474
3NRF_A	T0574TS333_2	T0574	3.06	-1.4193	0.0876	114	126	110.526315789474
3NRF_A	T0574TS333_3	T0574	2.73	-1.0715	0.1828	114	126	110.526315789474
3NRF_A	T0574TS333_4	T0574	3.09	-1.1874	0.1463	114	126	110.526315789474
3NRF_A	T0574TS333_5	T0574	2.89	-1.1874	0.1463	114	126	110.526315789474
3NRF_A	T0574TS345_1	T0574	2.82	-1.5353	0.0652	114	126	110.526315789474
3NRF_A	T0574TS345_2	T0574	2.52	-1.1874	0.1463	114	126	110.526315789474
3NRF_A	T0574TS345_3	T0574	2.64	-1.4193	0.0876	114	126	110.526315789474
3NRF_A	T0574TS345_4	T0574	2.85	-0.8396	0.2704	114	126	110.526315789474
3NRF_A	T0574TS345_5	T0574	2.87	-1.5353	0.0652	114	126	110.526315789474
3NRF_A	T0574TS346_1	T0574	2.84	3.4507	3.6652	114	126	110.526315789474
3NRF_A	T0574TS350_1	T0574	2.63	-1.4193	0.0876	114	126	110.526315789474
3NRF_A	T0574TS350_2	T0574	1.92	-1.9991	0.0142	114	126	110.526315789474
3NRF_A	T0574TS350_3	T0574	1.94	-1.6513	0.0471	114	126	110.526315789474
3NRF_A	T0574TS350_4	T0574	2.29	-1.7672	0.0328	114	126	110.526315789474
3NRF_A	T0574TS350_5	T0574	2.54	-0.6077	0.3766	114	126	110.526315789474
3NRF_A	T0574TS353_1	T0574	2.71	1.2476	1.6898	114	126	110.526315789474
3NRF_A	T0574TS353_2	T0574	2.87	2.2912	2.6047	114	126	110.526315789474
3NRF_A	T0574TS353_3	T0574	2.62	2.1752	2.5005	114	126	110.526315789474
3NRF_A	T0574TS353_4	T0574	2.75	2.6390	2.9199	114	126	110.526315789474
3NRF_A	T0574TS353_5	T0574	2.70	1.3635	1.7882	114	126	110.526315789474
3NRF_A	T0574TS355_1	T0574	2.60	-0.9555	0.2242	114	126	110.526315789474
3NRF_A	T0574TS355_2	T0574	2.62	-0.9555	0.2242	114	126	110.526315789474
3NRF_A	T0574TS355_3	T0574	2.67	-0.4917	0.4362	114	126	110.526315789474
3NRF_A	T0574TS355_4	T0574	2.86	0.0880	0.7907	114	126	110.526315789474
3NRF_A	T0574TS355_5	T0574	2.88	-1.8832	0.0220	114	126	110.526315789474
3NRF_A	T0574TS360_1	T0574	2.57	3.6826	3.8798	114	126	110.526315789474
3NRF_A	T0574TS360_2	T0574	2.88	4.3783	4.5262	114	126	110.526315789474
3NRF_A	T0574TS360_3	T0574	2.92	3.9145	4.0949	114	126	110.526315789474
3NRF_A	T0574TS361_1	T0574	2.91	4.0305	4.2026	114	126	110.526315789474
3NRF_A	T0574TS361_2	T0574	2.37	0.8997	1.4017	114	126	110.526315789474
3NRF_A	T0574TS361_3	T0574	2.76	1.5954	1.9879	114	126	110.526315789474
3NRF_A	T0574TS361_4	T0574	3.09	4.3783	4.5262	114	126	110.526315789474
3NRF_A	T0574TS361_5	T0574	2.45	0.6678	1.2171	114	126	110.526315789474
3NRF_A	T0574TS365_1	T0574	3.08	4.3783	4.5262	114	118	103.508771929825
3NRF_A	T0574TS366_1	T0574	2.53	-0.8396	0.2704	114	126	110.526315789474
3NRF_A	T0574TS366_2	T0574	2.91	-0.0279	0.7132	114	126	110.526315789474
3NRF_A	T0574TS366_3	T0574	1.83	-1.5353	0.0652	114	126	110.526315789474
3NRF_A	T0574TS366_4	T0574	2.88	4.2624	4.4183	114	126	110.526315789474
3NRF_A	T0574TS366_5	T0574	1.22	-1.9991	0.0142	114	126	110.526315789474
3NRF_A	T0574TS373_1	T0574	2.95	-0.2598	0.5675	114	126	110.526315789474
3NRF_A	T0574TS373_2	T0574	2.42	-1.4193	0.0876	114	126	110.526315789474
3NRF_A	T0574TS373_3	T0574	2.48	-1.0715	0.1828	114	126	110.526315789474
3NRF_A	T0574TS373_4	T0574	2.64	-1.3034	0.1146	114	126	110.526315789474
3NRF_A	T0574TS373_5	T0574	3.00	-1.0715	0.1828	114	126	110.526315789474
3NRF_A	T0574TS380_1	T0574	2.64	5.4219	5.4999	114	126	110.526315789474
3NRF_A	T0574TS380_2	T0574	2.51	2.2912	2.6047	114	126	110.526315789474
3NRF_A	T0574TS380_3	T0574	2.85	2.9869	3.2379	114	126	110.526315789474
3NRF_A	T0574TS380_4	T0574	2.66	1.5954	1.9879	114	126	110.526315789474
3NRF_A	T0574TS380_5	T0574	2.76	1.0157	1.4964	114	126	110.526315789474
3NRF_A	T0574TS382_1	T0574	2.90	5.0740	5.1750	114	126	110.526315789474
3NRF_A	T0574TS382_2	T0574	2.71	3.6826	3.8798	114	126	110.526315789474
3NRF_A	T0574TS382_3	T0574	2.62	4.0305	4.2026	114	126	110.526315789474
3NRF_A	T0574TS382_4	T0574	2.64	3.5667	3.7724	114	126	110.526315789474
3NRF_A	T0574TS382_5	T0574	2.86	2.1752	2.5005	114	126	110.526315789474
3NRF_A	T0574TS386_1	T0574	2.63	2.8709	3.1316	114	126	110.526315789474
3NRF_A	T0574TS386_2	T0574	2.63	2.8709	3.1316	114	126	110.526315789474
3NRF_A	T0574TS386_3	T0574	2.85	2.7550	3.0256	114	126	110.526315789474
3NRF_A	T0574TS386_4	T0574	2.43	2.7550	3.0256	114	126	110.526315789474
3NRF_A	T0574TS386_5	T0574	2.92	2.6390	2.9199	114	126	110.526315789474
3NRF_A	T0574TS391_1	T0574	2.88	1.0157	1.4964	114	126	110.526315789474
3NRF_A	T0574TS395_1	T0574	3.15	3.7986	3.9873	114	126	110.526315789474
3NRF_A	T0574TS395_2	T0574	2.79	3.4507	3.6652	114	126	110.526315789474
3NRF_A	T0574TS395_3	T0574	2.88	4.0305	4.2026	114	126	110.526315789474
3NRF_A	T0574TS395_4	T0574	2.54	4.6102	4.7423	114	126	110.526315789474
3NRF_A	T0574TS395_5	T0574	2.91	4.4943	4.6342	114	126	110.526315789474
3NRF_A	T0574TS399_1	T0574	2.80	4.1464	4.3104	114	126	110.526315789474
3NRF_A	T0574TS399_2	T0574	3.03	3.7986	3.9873	114	126	110.526315789474
3NRF_A	T0574TS399_3	T0574	2.78	1.3635	1.7882	114	126	110.526315789474
3NRF_A	T0574TS399_4	T0574	2.76	1.4795	1.8876	114	126	110.526315789474
3NRF_A	T0574TS399_5	T0574	2.83	2.9869	3.2379	114	126	110.526315789474
3NRF_A	T0574TS400_1	T0574	2.84	3.5667	3.7724	114	126	110.526315789474
3NRF_A	T0574TS400_2	T0574	2.81	5.3060	5.3916	114	126	110.526315789474
3NRF_A	T0574TS400_3	T0574	3.20	3.5667	3.7724	114	126	110.526315789474
3NRF_A	T0574TS400_4	T0574	3.05	4.8421	4.9586	114	126	110.526315789474
3NRF_A	T0574TS400_5	T0574	2.92	5.5379	5.6083	114	126	110.526315789474
3NRF_A	T0574TS402_1	T0574	2.56	4.3783	4.5262	114	126	110.526315789474
3NRF_A	T0574TS402_2	T0574	2.80	5.3060	5.3916	114	126	110.526315789474
3NRF_A	T0574TS402_3	T0574	2.81	3.3347	3.5581	114	126	110.526315789474
3NRF_A	T0574TS402_4	T0574	2.77	5.7698	5.8251	114	126	110.526315789474
3NRF_A	T0574TS402_5	T0574	2.79	3.2188	3.4512	114	126	110.526315789474
3NRF_A	T0574TS403_1	T0574	2.20	-0.9555	0.2242	114	126	110.526315789474
3NRF_A	T0574TS403_2	T0574	2.56	-1.4193	0.0876	114	126	110.526315789474
3NRF_A	T0574TS403_3	T0574	2.56	-1.4193	0.0876	114	126	110.526315789474
3NRF_A	T0574TS403_4	T0574	2.65	-1.0715	0.1828	114	126	110.526315789474
3NRF_A	T0574TS403_5	T0574	2.35	-0.9555	0.2242	114	126	110.526315789474
3NRF_A	T0574TS407_1	T0574	2.81	5.6538	5.7167	114	126	110.526315789474
3NRF_A	T0574TS407_2	T0574	2.69	3.6826	3.8798	114	126	110.526315789474
3NRF_A	T0574TS407_3	T0574	2.69	3.6826	3.8798	114	126	110.526315789474
3NRF_A	T0574TS407_4	T0574	2.69	3.6826	3.8798	114	126	110.526315789474
3NRF_A	T0574TS407_5	T0574	2.99	4.2624	4.4183	114	126	110.526315789474
3NRF_A	T0574TS408_1	T0574	2.43	4.3783	4.5262	114	126	110.526315789474
3NRF_A	T0574TS408_2	T0574	2.47	4.1464	4.3104	114	105	92.1052631578947
3NRF_A	T0574TS408_3	T0574	3.07	-0.5208	0.4209	114	95	83.3333333333333
3NRF_A	T0574TS408_4	T0574	2.58	0.2773	0.9234	114	81	71.0526315789474
3NRF_A	T0574TS408_5	T0574	2.24	-1.1874	0.1463	114	126	110.526315789474
3NRF_A	T0574TS409_1	T0574	2.83	2.7550	3.0256	114	126	110.526315789474
3NRF_A	T0574TS409_2	T0574	3.29	-0.6077	0.3766	114	126	110.526315789474
3NRF_A	T0574TS409_3	T0574	2.95	-0.0279	0.7132	114	126	110.526315789474
3NRF_A	T0574TS409_4	T0574	2.35	-1.5353	0.0652	114	126	110.526315789474
3NRF_A	T0574TS409_5	T0574	2.51	-0.8396	0.2704	114	126	110.526315789474
3NRF_A	T0574TS418_1	T0574	2.75	5.6538	5.7167	114	126	110.526315789474
3NRF_A	T0574TS418_2	T0574	1.71	-1.5353	0.0652	114	126	110.526315789474
3NRF_A	T0574TS418_3	T0574	2.04	-0.4917	0.4362	114	126	110.526315789474
3NRF_A	T0574TS418_4	T0574	3.20	1.9433	2.2936	114	126	110.526315789474
3NRF_A	T0574TS418_5	T0574	2.72	-0.1439	0.6387	114	126	110.526315789474
3NRF_A	T0574TS419_1	T0574	2.91	4.2624	4.4183	114	126	110.526315789474
3NRF_A	T0574TS419_2	T0574	2.69	3.4507	3.6652	114	126	110.526315789474
3NRF_A	T0574TS419_3	T0574	2.33	3.3347	3.5581	114	126	110.526315789474
3NRF_A	T0574TS419_4	T0574	2.82	1.2476	1.6898	114	126	110.526315789474
3NRF_A	T0574TS419_5	T0574	2.82	-0.2598	0.5675	114	126	110.526315789474
3NRF_A	T0574TS420_1	T0574	2.81	3.7760	3.9663	114	68	59.6491228070175
3NRF_A	T0574TS423_1	T0574	2.86	4.8421	4.9586	114	126	110.526315789474
3NRF_A	T0574TS423_2	T0574	2.70	4.2624	4.4183	114	126	110.526315789474
3NRF_A	T0574TS423_3	T0574	2.84	4.4943	4.6342	114	126	110.526315789474
3NRF_A	T0574TS423_4	T0574	2.87	4.6102	4.7423	114	126	110.526315789474
3NRF_A	T0574TS423_5	T0574	2.66	4.8421	4.9586	114	126	110.526315789474
3NRF_A	T0574TS424_1	T0574	2.80	0.0880	0.7907	114	126	110.526315789474
3NRF_A	T0574TS424_2	T0574	2.33	4.3783	4.5262	114	126	110.526315789474
3NRF_A	T0574TS424_3	T0574	2.79	-0.4917	0.4362	114	126	110.526315789474
3NRF_A	T0574TS424_4	T0574	3.08	0.5519	1.1274	114	126	110.526315789474
3NRF_A	T0574TS424_5	T0574	2.31	-0.3758	0.4999	114	126	110.526315789474
3NRF_A	T0574TS428_1	T0574	2.81	5.6538	5.7167	114	126	110.526315789474
3NRF_A	T0574TS428_2	T0574	3.09	3.6826	3.8798	114	126	110.526315789474
3NRF_A	T0574TS428_3	T0574	2.82	2.7550	3.0256	114	126	110.526315789474
3NRF_A	T0574TS428_4	T0574	2.89	1.4795	1.8876	114	126	110.526315789474
3NRF_A	T0574TS428_5	T0574	3.01	0.7838	1.3086	114	126	110.526315789474
3NRF_A	T0574TS429_1	T0574	2.83	4.6102	4.7423	114	126	110.526315789474
3NRF_A	T0574TS429_2	T0574	2.56	2.7933	3.0606	114	100	87.719298245614
3NRF_A	T0574TS429_3	T0574	2.93	3.4507	3.6652	114	102	89.4736842105263
3NRF_A	T0574TS429_4	T0574	2.82	4.6102	4.7423	114	121	106.140350877193
3NRF_A	T0574TS429_5	T0574	2.69	5.0740	5.1750	114	116	101.754385964912
3NRF_A	T0574TS435_1	T0574	2.84	3.7986	3.9873	114	126	110.526315789474
3NRF_A	T0574TS435_2	T0574	2.84	-1.0715	0.1828	114	126	110.526315789474
3NRF_A	T0574TS435_3	T0574	2.01	-1.7672	0.0328	114	126	110.526315789474
3NRF_A	T0574TS435_4	T0574	2.63	-1.1874	0.1463	114	126	110.526315789474
3NRF_A	T0574TS435_5	T0574	2.68	-1.1874	0.1463	114	126	110.526315789474
3NRF_A	T0574TS447_1	T0574	2.53	-1.8832	0.0220	114	126	110.526315789474
3NRF_A	T0574TS447_2	T0574	2.53	-1.6513	0.0471	114	126	110.526315789474
3NRF_A	T0574TS447_3	T0574	2.60	2.6390	2.9199	114	126	110.526315789474
3NRF_A	T0574TS447_4	T0574	2.18	-0.1439	0.6387	114	126	110.526315789474
3NRF_A	T0574TS447_5	T0574	2.32	-1.1874	0.1463	114	126	110.526315789474
3NRF_A	T0574TS449_1	T0574	2.84	3.4507	3.6652	114	126	110.526315789474
3NRF_A	T0574TS450_1	T0574	no_data	no_data	no_data	114	no_data	no_data
3NRF_A	T0574TS452_1	T0574	2.96	3.5667	3.7724	114	126	110.526315789474
3NRF_A	T0574TS452_2	T0574	2.65	4.2624	4.4183	114	126	110.526315789474
3NRF_A	T0574TS452_3	T0574	2.96	3.5667	3.7724	114	126	110.526315789474
3NRF_A	T0574TS452_4	T0574	2.96	3.5667	3.7724	114	126	110.526315789474
3NRF_A	T0574TS452_5	T0574	2.65	4.2624	4.4183	114	126	110.526315789474
3NRF_A	T0574TS453_1	T0574	2.84	3.4507	3.6652	114	126	110.526315789474
3NRF_A	T0574TS457_1	T0574	2.33	3.3347	3.5581	114	126	110.526315789474
3NRF_A	T0574TS457_2	T0574	2.60	0.8997	1.4017	114	126	110.526315789474
3NRF_A	T0574TS457_3	T0574	2.72	3.3347	3.5581	114	126	110.526315789474
3NRF_A	T0574TS457_4	T0574	2.64	1.8274	2.1910	114	126	110.526315789474
3NRF_A	T0574TS457_5	T0574	2.83	0.6678	1.2171	114	126	110.526315789474
3NRF_A	T0574TS458_1	T0574	2.64	3.7986	3.9873	114	126	110.526315789474
3NRF_A	T0574TS458_2	T0574	3.00	4.0305	4.2026	114	126	110.526315789474
3NRF_A	T0574TS458_3	T0574	2.85	4.3783	4.5262	114	126	110.526315789474
3NRF_A	T0574TS458_4	T0574	2.84	4.2624	4.4183	114	126	110.526315789474
3NRF_A	T0574TS458_5	T0574	2.82	4.7262	4.8504	114	126	110.526315789474
3NRF_A	T0574TS470_1	T0574	2.96	3.3347	3.5581	114	105	92.1052631578947
3NRF_A	T0574TS470_2	T0574	2.81	5.6538	5.7167	114	126	110.526315789474
3NRF_A	T0574TS470_3	T0574	2.88	2.1752	2.5005	114	126	110.526315789474
3NRF_A	T0574TS470_4	T0574	2.64	5.4219	5.4999	114	126	110.526315789474
3NRF_A	T0574TS470_5	T0574	3.09	3.6826	3.8798	114	126	110.526315789474
3NRF_A	T0574TS471_1	T0574	2.81	3.7760	3.9663	114	68	59.6491228070175
3NRF_A	T0574TS476_1	T0574	2.58	2.8323	3.0963	114	99	86.8421052631579
3NRF_A	T0574TS476_2	T0574	2.74	0.3200	0.9542	114	101	88.5964912280702
3NRF_A	T0574TS476_3	T0574	3.12	0.8997	1.4017	114	102	89.4736842105263
3NRF_A	T0574TS476_4	T0574	2.22	0.0880	0.7907	114	102	89.4736842105263
3NRF_A	T0574TS477_1	T0574	2.79	3.4507	3.6652	114	126	110.526315789474
3NRF_A	T0574TS477_2	T0574	2.79	3.4507	3.6652	114	126	110.526315789474
3NRF_A	T0574TS481_1	T0574	2.51	0.3200	0.9542	114	126	110.526315789474
3NRF_A	T0574TS481_2	T0574	2.09	-0.7236	0.3212	114	126	110.526315789474
3NRF_A	T0574TS481_3	T0574	2.77	-1.4193	0.0876	114	126	110.526315789474
3NRF_A	T0574TS481_4	T0574	2.76	-0.3758	0.4999	114	126	110.526315789474
3NRF_A	T0574TS481_5	T0574	2.60	-0.9555	0.2242	114	126	110.526315789474
3NRF_A	T0574TS484_1	T0574	2.65	3.4507	3.6652	114	128	112.280701754386
3NRF_A	T0574TS484_2	T0574	2.84	3.2188	3.4512	114	128	112.280701754386
3NRF_A	T0574TS484_3	T0574	2.55	3.4507	3.6652	114	128	112.280701754386
3NRF_A	T0574TS484_4	T0574	2.28	-1.4193	0.0876	114	128	112.280701754386
3NRF_A	T0574TS484_5	T0574	2.72	-0.2598	0.5675	114	128	112.280701754386
3NRF_A	T0574TS490_1	T0574	2.61	5.5379	5.6083	114	126	110.526315789474
3NRF_A	T0574TS490_2	T0574	2.91	5.0740	5.1750	114	126	110.526315789474
3NRF_A	T0574TS490_3	T0574	2.75	4.0305	4.2026	114	126	110.526315789474
3NRF_A	T0574TS490_4	T0574	2.66	4.0305	4.2026	114	126	110.526315789474
3NRF_A	T0574TS490_5	T0574	2.78	4.0305	4.2026	114	126	110.526315789474
3SB3_A	T0574AL285_1	T0574	2.44	4.2332	4.3911	106	64	60.377358490566
3SB3_A	T0574AL285_2	T0574	2.90	2.1858	2.5100	106	63	59.4339622641509
3SB3_A	T0574AL285_3	T0574	2.60	-1.8787	0.0224	106	103	97.1698113207547
3SB3_A	T0574AL285_4	T0574	2.99	1.8052	2.1715	106	98	92.4528301886792
3SB3_A	T0574AL285_5	T0574	2.16	-2.1123	0.0088	106	111	104.716981132075
3SB3_A	T0574AL396_1	T0574	3.07	-0.8275	0.2754	106	100	94.3396226415094
3SB3_A	T0574AL396_2	T0574	2.97	3.4941	3.7053	106	105	99.0566037735849
3SB3_A	T0574AL396_3	T0574	3.18	-0.0637	0.6898	106	86	81.1320754716981
3SB3_A	T0574AL396_4	T0574	2.75	0.2237	0.8851	106	120	113.207547169811
3SB3_A	T0574AL396_5	T0574	2.66	1.2970	1.7316	106	83	78.3018867924528
3SB3_A	T0574TS001_1	T0574	2.73	3.6109	3.8134	106	105	99.0566037735849
3SB3_A	T0574TS001_2	T0574	2.55	0.8077	1.3276	106	101	95.2830188679245
3SB3_A	T0574TS001_3	T0574	2.66	-0.0099	0.7250	106	126	118.867924528302
3SB3_A	T0574TS001_4	T0574	2.82	-0.9173	0.2389	106	88	83.0188679245283
3SB3_A	T0574TS001_5	T0574	2.80	0.8077	1.3276	106	101	95.2830188679245
3SB3_A	T0574TS002_1	T0574	2.75	3.9613	4.1383	106	126	118.867924528302
3SB3_A	T0574TS002_2	T0574	2.24	1.0413	1.5175	106	126	118.867924528302
3SB3_A	T0574TS002_3	T0574	2.50	1.8589	2.2188	106	126	118.867924528302
3SB3_A	T0574TS002_4	T0574	2.39	1.0413	1.5175	106	126	118.867924528302
3SB3_A	T0574TS002_5	T0574	2.41	0.9245	1.4218	106	126	118.867924528302
3SB3_A	T0574TS014_1	T0574	2.81	0.2237	0.8851	106	126	118.867924528302
3SB3_A	T0574TS014_2	T0574	2.99	-0.2435	0.5773	106	126	118.867924528302
3SB3_A	T0574TS014_3	T0574	2.85	-0.4771	0.4440	106	126	118.867924528302
3SB3_A	T0574TS014_4	T0574	2.59	-0.0099	0.7250	106	126	118.867924528302
3SB3_A	T0574TS014_5	T0574	2.41	-1.4115	0.0893	106	126	118.867924528302
3SB3_A	T0574TS016_1	T0574	2.83	5.4797	5.5539	106	126	118.867924528302
3SB3_A	T0574TS016_2	T0574	2.57	4.3117	4.4642	106	126	118.867924528302
3SB3_A	T0574TS016_3	T0574	2.80	5.2461	5.3357	106	126	118.867924528302
3SB3_A	T0574TS016_4	T0574	2.85	5.7133	5.7723	106	126	118.867924528302
3SB3_A	T0574TS016_5	T0574	2.44	5.2461	5.3357	106	126	118.867924528302
3SB3_A	T0574TS018_1	T0574	2.64	3.8445	4.0299	106	126	118.867924528302
3SB3_A	T0574TS018_2	T0574	2.35	0.9245	1.4218	106	126	118.867924528302
3SB3_A	T0574TS018_3	T0574	2.71	2.0925	2.4264	106	126	118.867924528302
3SB3_A	T0574TS018_4	T0574	2.64	3.8445	4.0299	106	126	118.867924528302
3SB3_A	T0574TS020_1	T0574	2.44	-1.4115	0.0893	106	126	118.867924528302
3SB3_A	T0574TS020_2	T0574	nan	-3.6307	0.0000	106	126	118.867924528302
3SB3_A	T0574TS020_3	T0574	2.41	-1.5283	0.0664	106	126	118.867924528302
3SB3_A	T0574TS020_4	T0574	2.92	-1.6451	0.0479	106	126	118.867924528302
3SB3_A	T0574TS020_5	T0574	2.44	-2.8131	0.0001	106	126	118.867924528302
3SB3_A	T0574TS026_1	T0574	3.12	-0.6608	0.3507	106	88	83.0188679245283
3SB3_A	T0574TS026_2	T0574	2.39	0.2263	0.8870	106	83	78.3018867924528
3SB3_A	T0574TS026_3	T0574	3.02	-1.6451	0.0479	106	102	96.2264150943396
3SB3_A	T0574TS026_4	T0574	2.82	0.0925	0.7938	106	83	78.3018867924528
3SB3_A	T0574TS026_5	T0574	2.71	-1.7334	0.0366	106	95	89.622641509434
3SB3_A	T0574TS028_1	T0574	2.53	1.3917	1.8122	106	126	118.867924528302
3SB3_A	T0574TS028_2	T0574	2.33	1.8589	2.2188	106	126	118.867924528302
3SB3_A	T0574TS028_3	T0574	2.24	1.3917	1.8122	106	126	118.867924528302
3SB3_A	T0574TS028_4	T0574	2.32	3.2605	3.4896	106	126	118.867924528302
3SB3_A	T0574TS028_5	T0574	2.56	0.8077	1.3276	106	126	118.867924528302
3SB3_A	T0574TS029_1	T0574	2.24	-1.5283	0.0664	106	126	118.867924528302
3SB3_A	T0574TS029_2	T0574	2.72	-1.2947	0.1168	106	126	118.867924528302
3SB3_A	T0574TS029_3	T0574	2.22	-1.9955	0.0144	106	126	118.867924528302
3SB3_A	T0574TS029_4	T0574	2.80	-0.3603	0.5087	106	126	118.867924528302
3SB3_A	T0574TS029_5	T0574	2.85	-0.3603	0.5087	106	126	118.867924528302
3SB3_A	T0574TS033_1	T0574	2.52	4.1949	4.3555	106	126	118.867924528302
3SB3_A	T0574TS035_1	T0574	2.67	3.4941	3.7053	106	126	118.867924528302
3SB3_A	T0574TS037_1	T0574	2.70	3.1437	3.3820	106	126	118.867924528302
3SB3_A	T0574TS037_2	T0574	2.89	5.7133	5.7723	106	126	118.867924528302
3SB3_A	T0574TS037_3	T0574	2.78	3.4941	3.7053	106	126	118.867924528302
3SB3_A	T0574TS037_4	T0574	2.73	5.5965	5.6631	106	126	118.867924528302
3SB3_A	T0574TS037_5	T0574	3.02	3.7277	3.9216	106	126	118.867924528302
3SB3_A	T0574TS042_1	T0574	3.07	-1.5283	0.0664	106	126	118.867924528302
3SB3_A	T0574TS042_2	T0574	2.60	-0.7107	0.3271	106	126	118.867924528302
3SB3_A	T0574TS042_3	T0574	2.66	0.8077	1.3276	106	126	118.867924528302
3SB3_A	T0574TS042_4	T0574	2.62	-0.8275	0.2754	106	126	118.867924528302
3SB3_A	T0574TS042_5	T0574	2.13	-1.5283	0.0664	106	126	118.867924528302
3SB3_A	T0574TS045_1	T0574	2.96	3.6109	3.8134	106	126	118.867924528302
3SB3_A	T0574TS045_2	T0574	2.80	3.6109	3.8134	106	126	118.867924528302
3SB3_A	T0574TS047_1	T0574	2.52	-0.8275	0.2754	106	126	118.867924528302
3SB3_A	T0574TS055_1	T0574	2.75	0.1069	0.8036	106	126	118.867924528302
3SB3_A	T0574TS055_2	T0574	2.77	0.3405	0.9692	106	126	118.867924528302
3SB3_A	T0574TS055_3	T0574	3.16	-0.2435	0.5773	106	126	118.867924528302
3SB3_A	T0574TS055_4	T0574	2.73	-1.4115	0.0893	106	126	118.867924528302
3SB3_A	T0574TS055_5	T0574	2.54	-0.3603	0.5087	106	126	118.867924528302
3SB3_A	T0574TS056_1	T0574	2.73	3.6109	3.8134	106	105	99.0566037735849
3SB3_A	T0574TS056_2	T0574	2.53	4.1949	4.3555	106	126	118.867924528302
3SB3_A	T0574TS056_3	T0574	2.98	0.9245	1.4218	106	126	118.867924528302
3SB3_A	T0574TS056_4	T0574	3.17	2.4429	2.7417	106	126	118.867924528302
3SB3_A	T0574TS056_5	T0574	2.97	1.2749	1.7128	106	126	118.867924528302
3SB3_A	T0574TS060_1	T0574	2.70	5.1293	5.2266	106	126	118.867924528302
3SB3_A	T0574TS060_2	T0574	2.33	4.4285	4.5729	106	126	118.867924528302
3SB3_A	T0574TS060_3	T0574	3.04	-1.4115	0.0893	106	126	118.867924528302
3SB3_A	T0574TS060_4	T0574	2.59	4.3117	4.4642	106	126	118.867924528302
3SB3_A	T0574TS060_5	T0574	3.05	3.3773	3.5974	106	126	118.867924528302
3SB3_A	T0574TS061_1	T0574	2.80	3.2605	3.4896	106	126	118.867924528302
3SB3_A	T0574TS061_2	T0574	2.80	3.2605	3.4896	106	126	118.867924528302
3SB3_A	T0574TS061_3	T0574	2.51	3.2605	3.4896	106	126	118.867924528302
3SB3_A	T0574TS061_4	T0574	2.80	3.2605	3.4896	106	126	118.867924528302
3SB3_A	T0574TS061_5	T0574	2.80	3.2605	3.4896	106	126	118.867924528302
3SB3_A	T0574TS063_1	T0574	2.49	-1.0611	0.1863	106	126	118.867924528302
3SB3_A	T0574TS063_2	T0574	2.90	-0.1267	0.6495	106	126	118.867924528302
3SB3_A	T0574TS063_3	T0574	3.04	-1.4115	0.0893	106	126	118.867924528302
3SB3_A	T0574TS063_4	T0574	2.93	3.8445	4.0299	106	126	118.867924528302
3SB3_A	T0574TS063_5	T0574	2.20	-0.4771	0.4440	106	126	118.867924528302
3SB3_A	T0574TS065_1	T0574	2.67	1.2749	1.7128	106	126	118.867924528302
3SB3_A	T0574TS065_2	T0574	2.52	1.2749	1.7128	106	126	118.867924528302
3SB3_A	T0574TS065_3	T0574	3.01	1.2749	1.7128	106	126	118.867924528302
3SB3_A	T0574TS065_4	T0574	2.90	1.5085	1.9126	106	126	118.867924528302
3SB3_A	T0574TS065_5	T0574	2.85	1.7421	2.1160	106	126	118.867924528302
3SB3_A	T0574TS077_1	T0574	2.85	4.1949	4.3555	106	126	118.867924528302
3SB3_A	T0574TS077_2	T0574	2.85	4.1949	4.3555	106	126	118.867924528302
3SB3_A	T0574TS077_3	T0574	2.85	4.1949	4.3555	106	126	118.867924528302
3SB3_A	T0574TS077_4	T0574	2.85	4.1949	4.3555	106	126	118.867924528302
3SB3_A	T0574TS080_1	T0574	2.71	3.6109	3.8134	106	126	118.867924528302
3SB3_A	T0574TS080_2	T0574	2.39	1.0413	1.5175	106	126	118.867924528302
3SB3_A	T0574TS080_3	T0574	2.66	3.3773	3.5974	106	126	118.867924528302
3SB3_A	T0574TS080_4	T0574	2.75	3.9613	4.1383	106	126	118.867924528302
3SB3_A	T0574TS080_5	T0574	2.75	1.1581	1.6145	106	126	118.867924528302
3SB3_A	T0574TS083_1	T0574	3.11	2.3261	2.6362	106	126	118.867924528302
3SB3_A	T0574TS083_2	T0574	2.50	-1.0611	0.1863	106	126	118.867924528302
3SB3_A	T0574TS083_3	T0574	3.05	-0.2435	0.5773	106	126	118.867924528302
3SB3_A	T0574TS083_4	T0574	2.70	-1.4115	0.0893	106	126	118.867924528302
3SB3_A	T0574TS083_5	T0574	2.91	-1.8787	0.0224	106	126	118.867924528302
3SB3_A	T0574TS084_1	T0574	2.88	0.5741	1.1444	106	126	118.867924528302
3SB3_A	T0574TS084_2	T0574	2.67	-1.6451	0.0479	106	126	118.867924528302
3SB3_A	T0574TS084_3	T0574	2.15	-1.1779	0.1491	106	126	118.867924528302
3SB3_A	T0574TS084_4	T0574	2.67	-0.3603	0.5087	106	126	118.867924528302
3SB3_A	T0574TS084_5	T0574	2.85	0.1069	0.8036	106	126	118.867924528302
3SB3_A	T0574TS088_1	T0574	3.12	3.9613	4.1383	106	126	118.867924528302
3SB3_A	T0574TS088_2	T0574	3.12	3.9613	4.1383	106	122	115.094339622642
3SB3_A	T0574TS088_3	T0574	3.03	3.8445	4.0299	106	122	115.094339622642
3SB3_A	T0574TS088_4	T0574	3.03	3.7277	3.9216	106	122	115.094339622642
3SB3_A	T0574TS088_5	T0574	2.87	2.9101	3.1675	106	122	115.094339622642
3SB3_A	T0574TS094_1	T0574	2.70	5.1293	5.2266	106	126	118.867924528302
3SB3_A	T0574TS094_2	T0574	2.85	4.1949	4.3555	106	126	118.867924528302
3SB3_A	T0574TS094_3	T0574	2.85	4.1949	4.3555	106	126	118.867924528302
3SB3_A	T0574TS094_4	T0574	2.85	4.1949	4.3555	106	126	118.867924528302
3SB3_A	T0574TS094_5	T0574	2.85	4.1949	4.3555	106	126	118.867924528302
3SB3_A	T0574TS096_1	T0574	2.32	6.0637	6.0999	106	126	118.867924528302
3SB3_A	T0574TS096_2	T0574	2.67	3.0269	3.2746	106	126	118.867924528302
3SB3_A	T0574TS096_3	T0574	2.46	5.1293	5.2266	106	126	118.867924528302
3SB3_A	T0574TS096_4	T0574	2.73	2.5597	2.8477	106	126	118.867924528302
3SB3_A	T0574TS096_5	T0574	2.44	4.8957	5.0085	106	126	118.867924528302
3SB3_A	T0574TS102_1	T0574	2.58	4.8957	5.0085	106	126	118.867924528302
3SB3_A	T0574TS102_2	T0574	2.70	4.6621	4.7906	106	126	118.867924528302
3SB3_A	T0574TS102_3	T0574	2.60	4.3117	4.4642	106	126	118.867924528302
3SB3_A	T0574TS102_4	T0574	2.60	4.3117	4.4642	106	126	118.867924528302
3SB3_A	T0574TS102_5	T0574	3.00	3.9613	4.1383	106	126	118.867924528302
3SB3_A	T0574TS103_1	T0574	2.86	2.0925	2.4264	106	126	118.867924528302
3SB3_A	T0574TS103_3	T0574	2.65	1.7287	2.1042	106	72	67.9245283018868
3SB3_A	T0574TS103_4	T0574	2.75	3.9561	4.1335	106	81	76.4150943396226
3SB3_A	T0574TS103_5	T0574	2.83	3.5143	3.7240	106	65	61.3207547169811
3SB3_A	T0574TS104_1	T0574	2.79	4.3117	4.4642	106	126	118.867924528302
3SB3_A	T0574TS110_1	T0574	2.96	5.0125	5.1175	106	126	118.867924528302
3SB3_A	T0574TS113_1	T0574	2.69	5.1293	5.2266	106	126	118.867924528302
3SB3_A	T0574TS113_2	T0574	2.85	4.3117	4.4642	106	126	118.867924528302
3SB3_A	T0574TS113_3	T0574	2.88	4.0781	4.2469	106	126	118.867924528302
3SB3_A	T0574TS113_4	T0574	2.90	3.7277	3.9216	106	126	118.867924528302
3SB3_A	T0574TS113_5	T0574	3.04	3.8445	4.0299	106	126	118.867924528302
3SB3_A	T0574TS114_1	T0574	2.22	3.0269	3.2746	106	126	118.867924528302
3SB3_A	T0574TS114_2	T0574	2.87	2.2093	2.5311	106	126	118.867924528302
3SB3_A	T0574TS114_3	T0574	2.69	-0.3603	0.5087	106	126	118.867924528302
3SB3_A	T0574TS114_4	T0574	2.59	-0.5939	0.3834	106	126	118.867924528302
3SB3_A	T0574TS114_5	T0574	3.01	2.6765	2.9540	106	126	118.867924528302
3SB3_A	T0574TS117_1	T0574	2.64	1.2749	1.7128	106	103	97.1698113207547
3SB3_A	T0574TS117_2	T0574	2.74	1.3917	1.8122	106	103	97.1698113207547
3SB3_A	T0574TS117_3	T0574	2.61	1.2749	1.7128	106	103	97.1698113207547
3SB3_A	T0574TS117_4	T0574	2.71	1.2749	1.7128	106	103	97.1698113207547
3SB3_A	T0574TS117_5	T0574	2.93	1.1581	1.6145	106	103	97.1698113207547
3SB3_A	T0574TS119_1	T0574	2.75	3.9613	4.1383	106	126	118.867924528302
3SB3_A	T0574TS119_2	T0574	2.39	1.0413	1.5175	106	126	118.867924528302
3SB3_A	T0574TS119_3	T0574	2.80	3.4941	3.7053	106	126	118.867924528302
3SB3_A	T0574TS119_4	T0574	2.91	3.7277	3.9216	106	126	118.867924528302
3SB3_A	T0574TS119_5	T0574	2.81	3.2605	3.4896	106	126	118.867924528302
3SB3_A	T0574TS127_1	T0574	2.73	5.1293	5.2266	106	126	118.867924528302
3SB3_A	T0574TS127_2	T0574	2.75	5.2461	5.3357	106	112	105.660377358491
3SB3_A	T0574TS127_3	T0574	2.86	5.3074	5.3930	106	85	80.188679245283
3SB3_A	T0574TS127_4	T0574	2.72	4.1820	4.3435	106	84	79.2452830188679
3SB3_A	T0574TS127_5	T0574	2.72	4.1820	4.3435	106	84	79.2452830188679
3SB3_A	T0574TS129_1	T0574	2.76	1.2749	1.7128	106	126	118.867924528302
3SB3_A	T0574TS129_2	T0574	2.76	1.7421	2.1160	106	126	118.867924528302
3SB3_A	T0574TS129_3	T0574	2.83	1.2749	1.7128	106	126	118.867924528302
3SB3_A	T0574TS129_4	T0574	2.95	2.5597	2.8477	106	126	118.867924528302
3SB3_A	T0574TS129_5	T0574	2.59	1.5085	1.9126	106	126	118.867924528302
3SB3_A	T0574TS142_1	T0574	3.03	-1.7619	0.0334	106	126	118.867924528302
3SB3_A	T0574TS142_2	T0574	2.69	-1.1779	0.1491	106	126	118.867924528302
3SB3_A	T0574TS142_3	T0574	2.76	-1.0611	0.1863	106	126	118.867924528302
3SB3_A	T0574TS142_4	T0574	2.54	-0.5939	0.3834	106	126	118.867924528302
3SB3_A	T0574TS142_5	T0574	2.39	-0.4771	0.4440	106	126	118.867924528302
3SB3_A	T0574TS147_1	T0574	2.73	0.6909	1.2351	106	126	118.867924528302
3SB3_A	T0574TS147_2	T0574	3.00	4.3117	4.4642	106	126	118.867924528302
3SB3_A	T0574TS147_3	T0574	2.84	4.4285	4.5729	106	126	118.867924528302
3SB3_A	T0574TS147_4	T0574	2.72	3.2605	3.4896	106	126	118.867924528302
3SB3_A	T0574TS147_5	T0574	2.53	6.2973	6.3184	106	126	118.867924528302
3SB3_A	T0574TS149_1	T0574	2.58	4.8957	5.0085	106	126	118.867924528302
3SB3_A	T0574TS153_1	T0574	3.05	0.2237	0.8851	106	126	118.867924528302
3SB3_A	T0574TS154_1	T0574	2.68	3.4941	3.7053	106	126	118.867924528302
3SB3_A	T0574TS165_1	T0574	2.82	2.2093	2.5311	106	106	100
3SB3_A	T0574TS165_2	T0574	2.83	4.0294	4.2016	106	89	83.9622641509434
3SB3_A	T0574TS165_3	T0574	2.76	2.7933	3.0606	106	106	100
3SB3_A	T0574TS165_4	T0574	2.92	2.3261	2.6362	106	107	100.943396226415
3SB3_A	T0574TS165_5	T0574	2.84	2.0925	2.4264	106	107	100.943396226415
3SB3_A	T0574TS166_1	T0574	2.89	4.8957	5.0085	106	126	118.867924528302
3SB3_A	T0574TS166_2	T0574	2.71	1.2749	1.7128	106	126	118.867924528302
3SB3_A	T0574TS166_3	T0574	2.92	1.7421	2.1160	106	126	118.867924528302
3SB3_A	T0574TS166_4	T0574	2.97	4.8957	5.0085	106	126	118.867924528302
3SB3_A	T0574TS166_5	T0574	2.79	3.6109	3.8134	106	126	118.867924528302
3SB3_A	T0574TS171_1	T0574	2.68	4.8598	4.9751	106	68	64.1509433962264
3SB3_A	T0574TS172_1	T0574	2.58	4.8957	5.0085	106	126	118.867924528302
3SB3_A	T0574TS172_2	T0574	2.45	5.3629	5.4448	106	126	118.867924528302
3SB3_A	T0574TS172_3	T0574	2.90	3.3773	3.5974	106	126	118.867924528302
3SB3_A	T0574TS172_4	T0574	2.95	4.0781	4.2469	106	126	118.867924528302
3SB3_A	T0574TS172_5	T0574	2.52	4.8957	5.0085	106	126	118.867924528302
3SB3_A	T0574TS173_1	T0574	2.56	4.3117	4.4642	106	105	99.0566037735849
3SB3_A	T0574TS173_2	T0574	2.55	0.8077	1.3276	106	101	95.2830188679245
3SB3_A	T0574TS173_3	T0574	2.70	0.3405	0.9692	106	101	95.2830188679245
3SB3_A	T0574TS173_4	T0574	2.41	2.6821	2.9591	106	82	77.3584905660377
3SB3_A	T0574TS173_5	T0574	2.48	-0.1267	0.6495	106	102	96.2264150943396
3SB3_A	T0574TS174_1	T0574	2.69	4.1949	4.3555	106	126	118.867924528302
3SB3_A	T0574TS182_1	T0574	2.79	-0.3603	0.5087	106	126	118.867924528302
3SB3_A	T0574TS182_2	T0574	2.57	-1.5283	0.0664	106	126	118.867924528302
3SB3_A	T0574TS182_3	T0574	2.88	0.3405	0.9692	106	126	118.867924528302
3SB3_A	T0574TS182_4	T0574	2.72	-1.1779	0.1491	106	126	118.867924528302
3SB3_A	T0574TS182_5	T0574	2.87	-1.2947	0.1168	106	126	118.867924528302
3SB3_A	T0574TS186_1	T0574	3.30	1.0413	1.5175	106	126	118.867924528302
3SB3_A	T0574TS186_2	T0574	2.48	1.0413	1.5175	106	126	118.867924528302
3SB3_A	T0574TS186_3	T0574	3.00	1.1581	1.6145	106	126	118.867924528302
3SB3_A	T0574TS186_4	T0574	2.85	0.1069	0.8036	106	126	118.867924528302
3SB3_A	T0574TS186_5	T0574	2.48	-0.5939	0.3834	106	126	118.867924528302
3SB3_A	T0574TS192_1	T0574	3.06	5.8301	5.8815	106	105	99.0566037735849
3SB3_A	T0574TS199_1	T0574	2.53	3.2605	3.4896	106	126	118.867924528302
3SB3_A	T0574TS199_2	T0574	2.90	-0.5939	0.3834	106	126	118.867924528302
3SB3_A	T0574TS200_1	T0574	2.73	-1.1779	0.1491	106	126	118.867924528302
3SB3_A	T0574TS200_2	T0574	2.74	0.3405	0.9692	106	126	118.867924528302
3SB3_A	T0574TS200_3	T0574	2.87	-0.3603	0.5087	106	126	118.867924528302
3SB3_A	T0574TS200_4	T0574	2.43	-0.8275	0.2754	106	126	118.867924528302
3SB3_A	T0574TS200_5	T0574	2.83	-0.1267	0.6495	106	126	118.867924528302
3SB3_A	T0574TS206_1	T0574	2.95	2.4429	2.7417	106	126	118.867924528302
3SB3_A	T0574TS207_1	T0574	2.67	0.8077	1.3276	106	126	118.867924528302
3SB3_A	T0574TS207_2	T0574	2.72	2.3616	2.6683	106	99	93.3962264150943
3SB3_A	T0574TS207_3	T0574	2.48	2.0925	2.4264	106	126	118.867924528302
3SB3_A	T0574TS207_4	T0574	2.86	0.3405	0.9692	106	126	118.867924528302
3SB3_A	T0574TS207_5	T0574	2.81	1.3917	1.8122	106	114	107.547169811321
3SB3_A	T0574TS208_1	T0574	2.36	0.5741	1.1444	106	126	118.867924528302
3SB3_A	T0574TS208_2	T0574	2.64	0.5741	1.1444	106	126	118.867924528302
3SB3_A	T0574TS208_3	T0574	2.47	0.5741	1.1444	106	126	118.867924528302
3SB3_A	T0574TS208_4	T0574	2.57	1.1581	1.6145	106	126	118.867924528302
3SB3_A	T0574TS208_5	T0574	2.85	3.7277	3.9216	106	126	118.867924528302
3SB3_A	T0574TS213_1	T0574	2.86	5.3074	5.3930	106	85	80.188679245283
3SB3_A	T0574TS213_2	T0574	2.44	4.5633	4.6986	106	62	58.4905660377358
3SB3_A	T0574TS213_3	T0574	2.72	4.1820	4.3435	106	84	79.2452830188679
3SB3_A	T0574TS213_4	T0574	2.57	-1.4115	0.0893	106	116	109.433962264151
3SB3_A	T0574TS213_5	T0574	2.33	-1.5283	0.0664	106	122	115.094339622642
3SB3_A	T0574TS214_1	T0574	2.63	0.9245	1.4218	106	126	118.867924528302
3SB3_A	T0574TS214_2	T0574	2.75	0.9245	1.4218	106	125	117.924528301887
3SB3_A	T0574TS214_3	T0574	2.62	-0.5939	0.3834	106	125	117.924528301887
3SB3_A	T0574TS214_4	T0574	3.06	0.1069	0.8036	106	125	117.924528301887
3SB3_A	T0574TS214_5	T0574	2.46	-0.1267	0.6495	106	126	118.867924528302
3SB3_A	T0574TS215_1	T0574	2.75	3.9613	4.1383	106	126	118.867924528302
3SB3_A	T0574TS215_2	T0574	2.66	3.3773	3.5974	106	126	118.867924528302
3SB3_A	T0574TS215_3	T0574	2.52	3.1437	3.3820	106	126	118.867924528302
3SB3_A	T0574TS215_4	T0574	2.64	3.7277	3.9216	106	126	118.867924528302
3SB3_A	T0574TS215_5	T0574	2.71	5.3629	5.4448	106	126	118.867924528302
3SB3_A	T0574TS218_1_1	T0574	2.68	1.7421	2.1160	106	123	116.037735849057
3SB3_A	T0574TS218_1_2	T0574	0.00	-8.8932	-0.0000	106	2	1.88679245283019
3SB3_A	T0574TS218_2	T0574	3.13	1.3917	1.8122	106	126	118.867924528302
3SB3_A	T0574TS218_3	T0574	3.13	1.3917	1.8122	106	126	118.867924528302
3SB3_A	T0574TS218_4	T0574	2.90	1.6253	2.0139	106	126	118.867924528302
3SB3_A	T0574TS218_5	T0574	3.13	1.3917	1.8122	106	126	118.867924528302
3SB3_A	T0574TS220_1	T0574	3.03	-1.7619	0.0334	106	126	118.867924528302
3SB3_A	T0574TS220_2	T0574	2.66	-1.5283	0.0664	106	126	118.867924528302
3SB3_A	T0574TS220_3	T0574	2.33	2.7933	3.0606	106	126	118.867924528302
3SB3_A	T0574TS220_4	T0574	2.39	-0.4771	0.4440	106	126	118.867924528302
3SB3_A	T0574TS220_5	T0574	2.69	-1.1779	0.1491	106	126	118.867924528302
3SB3_A	T0574TS229_1	T0574	no_data	no_data	no_data	106	no_data	no_data
3SB3_A	T0574TS229_2	T0574	no_data	no_data	no_data	106	no_data	no_data
3SB3_A	T0574TS229_3	T0574	no_data	no_data	no_data	106	no_data	no_data
3SB3_A	T0574TS229_4	T0574	no_data	no_data	no_data	106	no_data	no_data
3SB3_A	T0574TS229_5	T0574	no_data	no_data	no_data	106	no_data	no_data
3SB3_A	T0574TS236_1	T0574	2.65	1.6253	2.0139	106	126	118.867924528302
3SB3_A	T0574TS236_2	T0574	3.02	0.9245	1.4218	106	126	118.867924528302
3SB3_A	T0574TS236_3	T0574	2.61	-1.6451	0.0479	106	120	113.207547169811
3SB3_A	T0574TS236_4	T0574	2.37	-1.7619	0.0334	106	120	113.207547169811
3SB3_A	T0574TS236_5	T0574	2.51	-1.0611	0.1863	106	120	113.207547169811
3SB3_A	T0574TS240_1	T0574	2.49	2.9101	3.1675	106	126	118.867924528302
3SB3_A	T0574TS242_1	T0574	2.56	5.1293	5.2266	106	126	118.867924528302
3SB3_A	T0574TS242_2	T0574	2.63	4.3117	4.4642	106	126	118.867924528302
3SB3_A	T0574TS242_3	T0574	2.69	4.4285	4.5729	106	126	118.867924528302
3SB3_A	T0574TS242_4	T0574	2.56	5.1293	5.2266	106	126	118.867924528302
3SB3_A	T0574TS242_5	T0574	2.51	4.4285	4.5729	106	126	118.867924528302
3SB3_A	T0574TS244_1	T0574	2.67	5.1293	5.2266	106	126	118.867924528302
3SB3_A	T0574TS244_2	T0574	2.78	4.2692	4.4247	106	87	82.0754716981132
3SB3_A	T0574TS244_3	T0574	2.84	1.8324	2.1955	106	83	78.3018867924528
3SB3_A	T0574TS244_4	T0574	2.64	1.6844	2.0655	106	73	68.8679245283019
3SB3_A	T0574TS244_5	T0574	2.60	-0.6698	0.3463	106	66	62.2641509433962
3SB3_A	T0574TS245_1	T0574	2.52	3.7277	3.9216	106	126	118.867924528302
3SB3_A	T0574TS248_1	T0574	2.55	4.4285	4.5729	106	126	118.867924528302
3SB3_A	T0574TS250_2	T0574	2.83	-1.8787	0.0224	106	126	118.867924528302
3SB3_A	T0574TS250_3	T0574	2.74	-1.8787	0.0224	106	125	117.924528301887
3SB3_A	T0574TS253_1	T0574	2.68	3.6109	3.8134	106	126	118.867924528302
3SB3_A	T0574TS253_2	T0574	2.77	3.3773	3.5974	106	126	118.867924528302
3SB3_A	T0574TS253_3	T0574	2.51	2.3261	2.6362	106	126	118.867924528302
3SB3_A	T0574TS253_4	T0574	2.82	3.0269	3.2746	106	126	118.867924528302
3SB3_A	T0574TS253_5	T0574	2.51	2.3261	2.6362	106	126	118.867924528302
3SB3_A	T0574TS257_1	T0574	2.86	-0.2435	0.5773	106	126	118.867924528302
3SB3_A	T0574TS257_2	T0574	2.38	-1.9955	0.0144	106	126	118.867924528302
3SB3_A	T0574TS257_3	T0574	3.16	-2.2291	0.0051	106	126	118.867924528302
3SB3_A	T0574TS257_4	T0574	2.54	-1.2947	0.1168	106	126	118.867924528302
3SB3_A	T0574TS257_5	T0574	2.55	-1.0611	0.1863	106	126	118.867924528302
3SB3_A	T0574TS264_1	T0574	2.65	-1.7619	0.0334	106	126	118.867924528302
3SB3_A	T0574TS264_2	T0574	2.34	-1.0611	0.1863	106	126	118.867924528302
3SB3_A	T0574TS264_3	T0574	2.94	-1.4115	0.0893	106	126	118.867924528302
3SB3_A	T0574TS264_4	T0574	1.89	-2.1123	0.0088	106	126	118.867924528302
3SB3_A	T0574TS264_5	T0574	2.17	-1.5283	0.0664	106	126	118.867924528302
3SB3_A	T0574TS273_1	T0574	2.73	3.6109	3.8134	106	105	99.0566037735849
3SB3_A	T0574TS273_2	T0574	2.55	0.8077	1.3276	106	101	95.2830188679245
3SB3_A	T0574TS273_3	T0574	2.61	1.2749	1.7128	106	126	118.867924528302
3SB3_A	T0574TS273_4	T0574	2.80	0.8077	1.3276	106	101	95.2830188679245
3SB3_A	T0574TS273_5	T0574	2.83	1.1581	1.6145	106	102	96.2264150943396
3SB3_A	T0574TS275_1	T0574	2.61	0.4573	1.0557	106	126	118.867924528302
3SB3_A	T0574TS275_2	T0574	2.61	1.2749	1.7128	106	126	118.867924528302
3SB3_A	T0574TS275_3	T0574	2.66	1.5085	1.9126	106	126	118.867924528302
3SB3_A	T0574TS275_4	T0574	2.36	0.9245	1.4218	106	126	118.867924528302
3SB3_A	T0574TS275_5	T0574	2.56	3.0269	3.2746	106	126	118.867924528302
3SB3_A	T0574TS276_1	T0574	2.85	4.1949	4.3555	106	126	118.867924528302
3SB3_A	T0574TS276_2	T0574	2.85	4.1949	4.3555	106	126	118.867924528302
3SB3_A	T0574TS276_3	T0574	2.85	4.1949	4.3555	106	126	118.867924528302
3SB3_A	T0574TS276_4	T0574	2.85	4.1949	4.3555	106	126	118.867924528302
3SB3_A	T0574TS278_1	T0574	2.64	-1.2947	0.1168	106	126	118.867924528302
3SB3_A	T0574TS279_1	T0574	2.72	-0.2435	0.5773	106	126	118.867924528302
3SB3_A	T0574TS279_2	T0574	2.89	-1.6451	0.0479	106	126	118.867924528302
3SB3_A	T0574TS279_3	T0574	2.01	-1.7619	0.0334	106	126	118.867924528302
3SB3_A	T0574TS279_4	T0574	2.42	-1.0611	0.1863	106	126	118.867924528302
3SB3_A	T0574TS279_5	T0574	2.43	-2.2291	0.0051	106	126	118.867924528302
3SB3_A	T0574TS286_1	T0574	2.85	4.1949	4.3555	106	126	118.867924528302
3SB3_A	T0574TS286_2	T0574	2.85	4.1949	4.3555	106	126	118.867924528302
3SB3_A	T0574TS286_3	T0574	2.85	4.1949	4.3555	106	126	118.867924528302
3SB3_A	T0574TS286_4	T0574	2.85	4.1949	4.3555	106	126	118.867924528302
3SB3_A	T0574TS289_1	T0574	2.29	-2.1123	0.0088	106	126	118.867924528302
3SB3_A	T0574TS291_1	T0574	2.63	-1.4115	0.0893	106	126	118.867924528302
3SB3_A	T0574TS291_2	T0574	2.58	-1.1779	0.1491	106	126	118.867924528302
3SB3_A	T0574TS291_3	T0574	2.75	-0.4771	0.4440	106	126	118.867924528302
3SB3_A	T0574TS291_4	T0574	2.68	-0.7107	0.3271	106	126	118.867924528302
3SB3_A	T0574TS291_5	T0574	2.63	-1.2947	0.1168	106	126	118.867924528302
3SB3_A	T0574TS295_1	T0574	2.53	4.5453	4.6817	106	126	118.867924528302
3SB3_A	T0574TS295_2	T0574	3.14	-0.3603	0.5087	106	126	118.867924528302
3SB3_A	T0574TS295_3	T0574	2.48	0.6909	1.2351	106	126	118.867924528302
3SB3_A	T0574TS295_4	T0574	2.85	5.7133	5.7723	106	126	118.867924528302
3SB3_A	T0574TS295_5	T0574	2.60	3.0269	3.2746	106	126	118.867924528302
3SB3_A	T0574TS296_1	T0574	2.82	-0.9173	0.2389	106	88	83.0188679245283
3SB3_A	T0574TS296_2	T0574	2.73	3.6109	3.8134	106	105	99.0566037735849
3SB3_A	T0574TS296_3	T0574	2.59	2.8172	3.0824	106	82	77.3584905660377
3SB3_A	T0574TS296_4	T0574	2.74	-0.5402	0.4108	106	81	76.4150943396226
3SB3_A	T0574TS296_5	T0574	2.69	2.9320	3.1876	106	77	72.6415094339623
3SB3_A	T0574TS297_1	T0574	2.71	4.0781	4.2469	106	126	118.867924528302
3SB3_A	T0574TS297_2	T0574	2.79	0.3405	0.9692	106	126	118.867924528302
3SB3_A	T0574TS297_3	T0574	2.57	-0.0099	0.7250	106	126	118.867924528302
3SB3_A	T0574TS297_4	T0574	2.40	-0.8275	0.2754	106	126	118.867924528302
3SB3_A	T0574TS297_5	T0574	2.76	1.7421	2.1160	106	126	118.867924528302
3SB3_A	T0574TS299_1	T0574	2.85	5.2461	5.3357	106	126	118.867924528302
3SB3_A	T0574TS299_2	T0574	2.80	5.1293	5.2266	106	126	118.867924528302
3SB3_A	T0574TS299_3	T0574	2.48	5.2461	5.3357	106	126	118.867924528302
3SB3_A	T0574TS300_1	T0574	2.70	5.1293	5.2266	106	126	118.867924528302
3SB3_A	T0574TS300_2	T0574	2.83	3.8445	4.0299	106	126	118.867924528302
3SB3_A	T0574TS300_3	T0574	3.00	3.2605	3.4896	106	126	118.867924528302
3SB3_A	T0574TS300_4	T0574	2.57	0.8077	1.3276	106	126	118.867924528302
3SB3_A	T0574TS300_5	T0574	2.62	3.7277	3.9216	106	126	118.867924528302
3SB3_A	T0574TS301_1	T0574	2.18	1.7543	2.1267	106	21	19.811320754717
3SB3_A	T0574TS301_2	T0574	2.60	-0.8275	0.2754	106	126	118.867924528302
3SB3_A	T0574TS302_1	T0574	3.03	-1.7619	0.0334	106	126	118.867924528302
3SB3_A	T0574TS302_2	T0574	2.69	-1.1779	0.1491	106	126	118.867924528302
3SB3_A	T0574TS302_3	T0574	2.76	-1.0611	0.1863	106	126	118.867924528302
3SB3_A	T0574TS302_4	T0574	2.54	-0.5939	0.3834	106	126	118.867924528302
3SB3_A	T0574TS302_5	T0574	2.39	-0.4771	0.4440	106	126	118.867924528302
3SB3_A	T0574TS304_1	T0574	2.65	0.4573	1.0557	106	126	118.867924528302
3SB3_A	T0574TS304_2	T0574	2.73	0.1069	0.8036	106	126	118.867924528302
3SB3_A	T0574TS304_3	T0574	3.02	2.0925	2.4264	106	126	118.867924528302
3SB3_A	T0574TS304_4	T0574	2.58	0.3405	0.9692	106	126	118.867924528302
3SB3_A	T0574TS304_5	T0574	2.84	4.6621	4.7906	106	126	118.867924528302
3SB3_A	T0574TS307_1	T0574	2.86	2.0925	2.4264	106	126	118.867924528302
3SB3_A	T0574TS307_2	T0574	2.66	1.3917	1.8122	106	126	118.867924528302
3SB3_A	T0574TS307_3	T0574	2.75	1.0413	1.5175	106	126	118.867924528302
3SB3_A	T0574TS307_4	T0574	2.94	1.2749	1.7128	106	126	118.867924528302
3SB3_A	T0574TS307_5	T0574	2.68	1.7421	2.1160	106	126	118.867924528302
3SB3_A	T0574TS311_1	T0574	2.76	0.1069	0.8036	106	116	109.433962264151
3SB3_A	T0574TS311_2	T0574	2.92	-0.4771	0.4440	106	116	109.433962264151
3SB3_A	T0574TS314_1	T0574	2.48	-1.5283	0.0664	106	126	118.867924528302
3SB3_A	T0574TS314_2	T0574	3.05	3.3773	3.5974	106	126	118.867924528302
3SB3_A	T0574TS314_3	T0574	2.59	0.5741	1.1444	106	126	118.867924528302
3SB3_A	T0574TS314_4	T0574	2.90	-0.5939	0.3834	106	126	118.867924528302
3SB3_A	T0574TS314_5	T0574	2.04	-1.7619	0.0334	106	126	118.867924528302
3SB3_A	T0574TS316_1	T0574	3.01	0.2237	0.8851	106	126	118.867924528302
3SB3_A	T0574TS316_2	T0574	1.93	-1.0611	0.1863	106	126	118.867924528302
3SB3_A	T0574TS316_3	T0574	2.69	1.2749	1.7128	106	126	118.867924528302
3SB3_A	T0574TS316_4	T0574	2.90	-0.4771	0.4440	106	126	118.867924528302
3SB3_A	T0574TS316_5	T0574	2.13	-1.5283	0.0664	106	126	118.867924528302
3SB3_A	T0574TS319_1	T0574	2.73	3.6109	3.8134	106	105	99.0566037735849
3SB3_A	T0574TS319_2	T0574	2.55	0.8077	1.3276	106	101	95.2830188679245
3SB3_A	T0574TS319_3	T0574	2.46	0.4573	1.0557	106	118	111.320754716981
3SB3_A	T0574TS319_4	T0574	2.72	3.6454	3.8453	106	61	57.5471698113208
3SB3_A	T0574TS319_5	T0574	2.57	4.0713	4.2406	106	64	60.377358490566
3SB3_A	T0574TS321_1	T0574	2.53	3.2605	3.4896	106	126	118.867924528302
3SB3_A	T0574TS321_2	T0574	2.83	3.8445	4.0299	106	126	118.867924528302
3SB3_A	T0574TS321_3	T0574	2.33	3.9613	4.1383	106	126	118.867924528302
3SB3_A	T0574TS321_4	T0574	2.49	2.9101	3.1675	106	126	118.867924528302
3SB3_A	T0574TS321_5	T0574	2.33	4.4285	4.5729	106	126	118.867924528302
3SB3_A	T0574TS324_1	T0574	2.78	0.2237	0.8851	106	126	118.867924528302
3SB3_A	T0574TS324_2	T0574	2.76	0.3405	0.9692	106	126	118.867924528302
3SB3_A	T0574TS324_3	T0574	2.76	0.3405	0.9692	106	126	118.867924528302
3SB3_A	T0574TS324_4	T0574	2.76	0.3405	0.9692	106	126	118.867924528302
3SB3_A	T0574TS324_5	T0574	2.71	0.3405	0.9692	106	126	118.867924528302
3SB3_A	T0574TS328_1	T0574	3.09	-1.7619	0.0334	106	121	114.150943396226
3SB3_A	T0574TS333_1	T0574	3.07	0.2237	0.8851	106	126	118.867924528302
3SB3_A	T0574TS333_2	T0574	3.33	-1.4115	0.0893	106	126	118.867924528302
3SB3_A	T0574TS333_3	T0574	2.78	-0.8275	0.2754	106	126	118.867924528302
3SB3_A	T0574TS333_4	T0574	2.83	-0.1267	0.6495	106	126	118.867924528302
3SB3_A	T0574TS333_5	T0574	2.28	-1.0611	0.1863	106	126	118.867924528302
3SB3_A	T0574TS345_1	T0574	2.87	-1.6451	0.0479	106	126	118.867924528302
3SB3_A	T0574TS345_2	T0574	2.89	-1.6451	0.0479	106	126	118.867924528302
3SB3_A	T0574TS345_3	T0574	2.52	-1.0611	0.1863	106	126	118.867924528302
3SB3_A	T0574TS345_4	T0574	3.22	-0.8275	0.2754	106	126	118.867924528302
3SB3_A	T0574TS345_5	T0574	2.86	-1.4115	0.0893	106	126	118.867924528302
3SB3_A	T0574TS346_1	T0574	2.84	3.7277	3.9216	106	126	118.867924528302
3SB3_A	T0574TS350_1	T0574	2.55	-1.2947	0.1168	106	126	118.867924528302
3SB3_A	T0574TS350_2	T0574	2.02	-1.8787	0.0224	106	126	118.867924528302
3SB3_A	T0574TS350_3	T0574	3.07	-2.1123	0.0088	106	126	118.867924528302
3SB3_A	T0574TS350_4	T0574	2.66	-1.4115	0.0893	106	126	118.867924528302
3SB3_A	T0574TS350_5	T0574	2.17	-1.0611	0.1863	106	126	118.867924528302
3SB3_A	T0574TS353_1	T0574	2.70	1.9757	2.3223	106	126	118.867924528302
3SB3_A	T0574TS353_2	T0574	2.86	2.6765	2.9540	106	126	118.867924528302
3SB3_A	T0574TS353_3	T0574	2.75	2.2093	2.5311	106	126	118.867924528302
3SB3_A	T0574TS353_4	T0574	2.92	2.7933	3.0606	106	126	118.867924528302
3SB3_A	T0574TS353_5	T0574	2.77	1.5085	1.9126	106	126	118.867924528302
3SB3_A	T0574TS355_1	T0574	2.43	-1.1779	0.1491	106	126	118.867924528302
3SB3_A	T0574TS355_2	T0574	2.63	-0.7107	0.3271	106	126	118.867924528302
3SB3_A	T0574TS355_3	T0574	2.35	-0.7107	0.3271	106	126	118.867924528302
3SB3_A	T0574TS355_4	T0574	3.35	0.3405	0.9692	106	126	118.867924528302
3SB3_A	T0574TS355_5	T0574	2.56	-1.6451	0.0479	106	126	118.867924528302
3SB3_A	T0574TS360_1	T0574	3.03	3.6109	3.8134	106	126	118.867924528302
3SB3_A	T0574TS360_2	T0574	2.93	4.4285	4.5729	106	126	118.867924528302
3SB3_A	T0574TS360_3	T0574	2.92	4.4285	4.5729	106	126	118.867924528302
3SB3_A	T0574TS361_1	T0574	2.60	4.5453	4.6817	106	126	118.867924528302
3SB3_A	T0574TS361_2	T0574	2.39	0.8077	1.3276	106	126	118.867924528302
3SB3_A	T0574TS361_3	T0574	2.64	1.7421	2.1160	106	126	118.867924528302
3SB3_A	T0574TS361_4	T0574	2.92	4.0781	4.2469	106	126	118.867924528302
3SB3_A	T0574TS361_5	T0574	2.56	1.0413	1.5175	106	126	118.867924528302
3SB3_A	T0574TS365_1	T0574	2.75	4.6621	4.7906	106	118	111.320754716981
3SB3_A	T0574TS366_1	T0574	2.49	-1.0611	0.1863	106	126	118.867924528302
3SB3_A	T0574TS366_2	T0574	2.90	-0.1267	0.6495	106	126	118.867924528302
3SB3_A	T0574TS366_3	T0574	3.04	-1.4115	0.0893	106	126	118.867924528302
3SB3_A	T0574TS366_4	T0574	2.93	3.8445	4.0299	106	126	118.867924528302
3SB3_A	T0574TS366_5	T0574	2.20	-0.4771	0.4440	106	126	118.867924528302
3SB3_A	T0574TS373_1	T0574	2.89	-0.7107	0.3271	106	126	118.867924528302
3SB3_A	T0574TS373_2	T0574	2.75	0.3405	0.9692	106	126	118.867924528302
3SB3_A	T0574TS373_3	T0574	2.69	-1.4115	0.0893	106	126	118.867924528302
3SB3_A	T0574TS373_4	T0574	1.90	-1.8787	0.0224	106	126	118.867924528302
3SB3_A	T0574TS373_5	T0574	2.53	-1.0611	0.1863	106	126	118.867924528302
3SB3_A	T0574TS380_1	T0574	2.91	5.7133	5.7723	106	126	118.867924528302
3SB3_A	T0574TS380_2	T0574	2.67	2.6765	2.9540	106	126	118.867924528302
3SB3_A	T0574TS380_3	T0574	2.69	3.0269	3.2746	106	126	118.867924528302
3SB3_A	T0574TS380_4	T0574	3.10	1.7421	2.1160	106	126	118.867924528302
3SB3_A	T0574TS380_5	T0574	2.85	0.9245	1.4218	106	126	118.867924528302
3SB3_A	T0574TS382_1	T0574	2.88	5.5965	5.6631	106	126	118.867924528302
3SB3_A	T0574TS382_2	T0574	2.74	3.9613	4.1383	106	126	118.867924528302
3SB3_A	T0574TS382_3	T0574	2.53	4.1949	4.3555	106	126	118.867924528302
3SB3_A	T0574TS382_4	T0574	2.54	3.7277	3.9216	106	126	118.867924528302
3SB3_A	T0574TS382_5	T0574	2.79	1.9757	2.3223	106	126	118.867924528302
3SB3_A	T0574TS386_1	T0574	2.92	2.7933	3.0606	106	126	118.867924528302
3SB3_A	T0574TS386_2	T0574	2.65	3.0269	3.2746	106	126	118.867924528302
3SB3_A	T0574TS386_3	T0574	2.68	2.9101	3.1675	106	126	118.867924528302
3SB3_A	T0574TS386_4	T0574	2.89	2.7933	3.0606	106	126	118.867924528302
3SB3_A	T0574TS386_5	T0574	2.60	3.0269	3.2746	106	126	118.867924528302
3SB3_A	T0574TS391_1	T0574	2.70	0.6909	1.2351	106	126	118.867924528302
3SB3_A	T0574TS395_1	T0574	3.12	3.6109	3.8134	106	126	118.867924528302
3SB3_A	T0574TS395_2	T0574	2.84	3.9613	4.1383	106	126	118.867924528302
3SB3_A	T0574TS395_3	T0574	2.75	4.3117	4.4642	106	126	118.867924528302
3SB3_A	T0574TS395_4	T0574	2.60	4.6621	4.7906	106	126	118.867924528302
3SB3_A	T0574TS395_5	T0574	2.70	4.4285	4.5729	106	126	118.867924528302
3SB3_A	T0574TS399_1	T0574	2.69	4.5453	4.6817	106	126	118.867924528302
3SB3_A	T0574TS399_2	T0574	2.88	3.9613	4.1383	106	126	118.867924528302
3SB3_A	T0574TS399_3	T0574	2.52	1.8589	2.2188	106	126	118.867924528302
3SB3_A	T0574TS399_4	T0574	2.70	1.9757	2.3223	106	126	118.867924528302
3SB3_A	T0574TS399_5	T0574	2.81	3.2605	3.4896	106	126	118.867924528302
3SB3_A	T0574TS400_1	T0574	2.83	3.8445	4.0299	106	126	118.867924528302
3SB3_A	T0574TS400_2	T0574	2.87	5.1293	5.2266	106	126	118.867924528302
3SB3_A	T0574TS400_3	T0574	3.10	3.7277	3.9216	106	126	118.867924528302
3SB3_A	T0574TS400_4	T0574	2.99	4.7789	4.8996	106	126	118.867924528302
3SB3_A	T0574TS400_5	T0574	3.04	5.2461	5.3357	106	126	118.867924528302
3SB3_A	T0574TS402_1	T0574	2.95	5.1293	5.2266	106	126	118.867924528302
3SB3_A	T0574TS402_2	T0574	2.78	5.2461	5.3357	106	126	118.867924528302
3SB3_A	T0574TS402_3	T0574	2.67	3.6109	3.8134	106	126	118.867924528302
3SB3_A	T0574TS402_4	T0574	2.84	5.7133	5.7723	106	126	118.867924528302
3SB3_A	T0574TS402_5	T0574	2.69	3.7277	3.9216	106	126	118.867924528302
3SB3_A	T0574TS403_1	T0574	2.32	-0.5939	0.3834	106	126	118.867924528302
3SB3_A	T0574TS403_2	T0574	2.41	-0.5939	0.3834	106	126	118.867924528302
3SB3_A	T0574TS403_3	T0574	3.01	-0.9443	0.2284	106	126	118.867924528302
3SB3_A	T0574TS403_4	T0574	2.61	-0.5939	0.3834	106	126	118.867924528302
3SB3_A	T0574TS403_5	T0574	2.34	-1.6451	0.0479	106	126	118.867924528302
3SB3_A	T0574TS407_1	T0574	2.70	5.1293	5.2266	106	126	118.867924528302
3SB3_A	T0574TS407_2	T0574	2.85	4.1949	4.3555	106	126	118.867924528302
3SB3_A	T0574TS407_3	T0574	2.85	4.1949	4.3555	106	126	118.867924528302
3SB3_A	T0574TS407_4	T0574	2.85	4.1949	4.3555	106	126	118.867924528302
3SB3_A	T0574TS407_5	T0574	2.84	4.1949	4.3555	106	126	118.867924528302
3SB3_A	T0574TS408_1	T0574	2.67	4.4285	4.5729	106	126	118.867924528302
3SB3_A	T0574TS408_2	T0574	2.43	4.3117	4.4642	106	105	99.0566037735849
3SB3_A	T0574TS408_3	T0574	2.73	-1.1271	0.1647	106	95	89.622641509434
3SB3_A	T0574TS408_4	T0574	2.35	0.1411	0.8272	106	81	76.4150943396226
3SB3_A	T0574TS408_5	T0574	2.39	-0.4771	0.4440	106	126	118.867924528302
3SB3_A	T0574TS409_1	T0574	2.91	2.9101	3.1675	106	126	118.867924528302
3SB3_A	T0574TS409_2	T0574	2.84	-1.9955	0.0144	106	126	118.867924528302
3SB3_A	T0574TS409_3	T0574	2.62	-1.1779	0.1491	106	126	118.867924528302
3SB3_A	T0574TS409_4	T0574	2.91	1.0413	1.5175	106	126	118.867924528302
3SB3_A	T0574TS409_5	T0574	2.30	-1.6451	0.0479	106	126	118.867924528302
3SB3_A	T0574TS418_1	T0574	2.72	5.5965	5.6631	106	126	118.867924528302
3SB3_A	T0574TS418_2	T0574	1.89	-1.6451	0.0479	106	126	118.867924528302
3SB3_A	T0574TS418_3	T0574	2.11	-0.4771	0.4440	106	126	118.867924528302
3SB3_A	T0574TS418_4	T0574	2.76	2.4429	2.7417	106	126	118.867924528302
3SB3_A	T0574TS418_5	T0574	2.90	-0.8275	0.2754	106	126	118.867924528302
3SB3_A	T0574TS419_1	T0574	2.89	4.8957	5.0085	106	126	118.867924528302
3SB3_A	T0574TS419_2	T0574	2.53	3.2605	3.4896	106	126	118.867924528302
3SB3_A	T0574TS419_3	T0574	2.72	3.7277	3.9216	106	126	118.867924528302
3SB3_A	T0574TS419_4	T0574	2.71	1.2749	1.7128	106	126	118.867924528302
3SB3_A	T0574TS419_5	T0574	2.91	-0.2435	0.5773	106	126	118.867924528302
3SB3_A	T0574TS420_1	T0574	2.75	3.9308	4.1100	106	68	64.1509433962264
3SB3_A	T0574TS423_1	T0574	2.75	4.7789	4.8996	106	126	118.867924528302
3SB3_A	T0574TS423_2	T0574	2.77	4.3117	4.4642	106	126	118.867924528302
3SB3_A	T0574TS423_3	T0574	2.74	4.8957	5.0085	106	126	118.867924528302
3SB3_A	T0574TS423_4	T0574	2.94	4.3117	4.4642	106	126	118.867924528302
3SB3_A	T0574TS423_5	T0574	2.88	5.0125	5.1175	106	126	118.867924528302
3SB3_A	T0574TS424_1	T0574	2.86	0.2237	0.8851	106	126	118.867924528302
3SB3_A	T0574TS424_2	T0574	2.42	4.3117	4.4642	106	126	118.867924528302
3SB3_A	T0574TS424_3	T0574	2.83	-0.2435	0.5773	106	126	118.867924528302
3SB3_A	T0574TS424_4	T0574	2.92	0.4573	1.0557	106	126	118.867924528302
3SB3_A	T0574TS424_5	T0574	3.16	-1.0611	0.1863	106	126	118.867924528302
3SB3_A	T0574TS428_1	T0574	2.70	5.1293	5.2266	106	126	118.867924528302
3SB3_A	T0574TS428_2	T0574	3.00	3.2605	3.4896	106	126	118.867924528302
3SB3_A	T0574TS428_3	T0574	2.77	2.7933	3.0606	106	126	118.867924528302
3SB3_A	T0574TS428_4	T0574	2.88	1.2749	1.7128	106	126	118.867924528302
3SB3_A	T0574TS428_5	T0574	2.57	0.8077	1.3276	106	126	118.867924528302
3SB3_A	T0574TS429_1	T0574	2.72	4.5453	4.6817	106	126	118.867924528302
3SB3_A	T0574TS429_2	T0574	2.65	3.0269	3.2746	106	100	94.3396226415094
3SB3_A	T0574TS429_3	T0574	2.77	3.4941	3.7053	106	102	96.2264150943396
3SB3_A	T0574TS429_4	T0574	2.74	4.0781	4.2469	106	121	114.150943396226
3SB3_A	T0574TS429_5	T0574	2.68	4.8957	5.0085	106	116	109.433962264151
3SB3_A	T0574TS435_1	T0574	2.69	4.3117	4.4642	106	126	118.867924528302
3SB3_A	T0574TS435_2	T0574	2.86	0.4573	1.0557	106	126	118.867924528302
3SB3_A	T0574TS435_3	T0574	1.98	-1.5283	0.0664	106	126	118.867924528302
3SB3_A	T0574TS435_4	T0574	2.56	-1.0611	0.1863	106	126	118.867924528302
3SB3_A	T0574TS435_5	T0574	2.94	-1.6451	0.0479	106	126	118.867924528302
3SB3_A	T0574TS447_1	T0574	3.03	-1.7619	0.0334	106	126	118.867924528302
3SB3_A	T0574TS447_2	T0574	2.66	-1.5283	0.0664	106	126	118.867924528302
3SB3_A	T0574TS447_3	T0574	2.33	2.7933	3.0606	106	126	118.867924528302
3SB3_A	T0574TS447_4	T0574	2.39	-0.4771	0.4440	106	126	118.867924528302
3SB3_A	T0574TS447_5	T0574	2.69	-1.1779	0.1491	106	126	118.867924528302
3SB3_A	T0574TS449_1	T0574	2.84	3.7277	3.9216	106	126	118.867924528302
3SB3_A	T0574TS450_1	T0574	no_data	no_data	no_data	106	no_data	no_data
3SB3_A	T0574TS452_1	T0574	2.59	4.3117	4.4642	106	126	118.867924528302
3SB3_A	T0574TS452_2	T0574	2.83	4.1949	4.3555	106	126	118.867924528302
3SB3_A	T0574TS452_3	T0574	2.66	4.1949	4.3555	106	126	118.867924528302
3SB3_A	T0574TS452_4	T0574	2.59	4.3117	4.4642	106	126	118.867924528302
3SB3_A	T0574TS452_5	T0574	2.51	4.4285	4.5729	106	126	118.867924528302
3SB3_A	T0574TS453_1	T0574	2.84	3.7277	3.9216	106	126	118.867924528302
3SB3_A	T0574TS457_1	T0574	2.72	3.7277	3.9216	106	126	118.867924528302
3SB3_A	T0574TS457_2	T0574	2.83	1.1581	1.6145	106	126	118.867924528302
3SB3_A	T0574TS457_3	T0574	2.62	3.7277	3.9216	106	126	118.867924528302
3SB3_A	T0574TS457_4	T0574	3.11	1.6253	2.0139	106	126	118.867924528302
3SB3_A	T0574TS457_5	T0574	3.14	0.8077	1.3276	106	126	118.867924528302
3SB3_A	T0574TS458_1	T0574	2.80	4.7789	4.8996	106	126	118.867924528302
3SB3_A	T0574TS458_2	T0574	2.68	4.5453	4.6817	106	126	118.867924528302
3SB3_A	T0574TS458_3	T0574	2.77	4.4285	4.5729	106	126	118.867924528302
3SB3_A	T0574TS458_4	T0574	2.72	4.6621	4.7906	106	126	118.867924528302
3SB3_A	T0574TS458_5	T0574	2.65	4.7789	4.8996	106	126	118.867924528302
3SB3_A	T0574TS470_1	T0574	2.97	3.4941	3.7053	106	105	99.0566037735849
3SB3_A	T0574TS470_2	T0574	2.70	5.1293	5.2266	106	126	118.867924528302
3SB3_A	T0574TS470_3	T0574	2.86	2.0925	2.4264	106	126	118.867924528302
3SB3_A	T0574TS470_4	T0574	2.91	5.7133	5.7723	106	126	118.867924528302
3SB3_A	T0574TS470_5	T0574	3.00	3.2605	3.4896	106	126	118.867924528302
3SB3_A	T0574TS471_1	T0574	2.75	3.9308	4.1100	106	68	64.1509433962264
3SB3_A	T0574TS476_1	T0574	2.92	2.9499	3.2040	106	99	93.3962264150943
3SB3_A	T0574TS476_2	T0574	2.35	0.3405	0.9692	106	101	95.2830188679245
3SB3_A	T0574TS476_3	T0574	2.67	1.3917	1.8122	106	102	96.2264150943396
3SB3_A	T0574TS476_4	T0574	2.45	-0.0099	0.7250	106	102	96.2264150943396
3SB3_A	T0574TS477_1	T0574	2.86	4.0781	4.2469	106	126	118.867924528302
3SB3_A	T0574TS477_2	T0574	2.86	4.0781	4.2469	106	126	118.867924528302
3SB3_A	T0574TS481_1	T0574	2.63	0.8077	1.3276	106	126	118.867924528302
3SB3_A	T0574TS481_2	T0574	2.48	-0.3603	0.5087	106	126	118.867924528302
3SB3_A	T0574TS481_3	T0574	2.34	-1.5283	0.0664	106	126	118.867924528302
3SB3_A	T0574TS481_4	T0574	2.82	-0.5939	0.3834	106	126	118.867924528302
3SB3_A	T0574TS481_5	T0574	2.32	-1.0611	0.1863	106	126	118.867924528302
3SB3_A	T0574TS484_1	T0574	2.79	3.0269	3.2746	106	128	120.754716981132
3SB3_A	T0574TS484_2	T0574	2.85	3.4941	3.7053	106	128	120.754716981132
3SB3_A	T0574TS484_3	T0574	2.56	3.1437	3.3820	106	128	120.754716981132
3SB3_A	T0574TS484_4	T0574	1.87	-1.5283	0.0664	106	128	120.754716981132
3SB3_A	T0574TS484_5	T0574	2.29	-0.4771	0.4440	106	128	120.754716981132
3SB3_A	T0574TS490_1	T0574	2.58	5.7133	5.7723	106	126	118.867924528302
3SB3_A	T0574TS490_2	T0574	2.82	5.8301	5.8815	106	126	118.867924528302
3SB3_A	T0574TS490_3	T0574	2.66	3.7277	3.9216	106	126	118.867924528302
3SB3_A	T0574TS490_4	T0574	2.69	3.1437	3.3820	106	126	118.867924528302
3SB3_A	T0574TS490_5	T0574	2.78	3.7277	3.9216	106	126	118.867924528302
T0574AL285_1	T0574AL285_2	T0574	2.54	-1.2525	0.1279	64	63	98.4375
T0574AL285_1	T0574AL285_3	T0574	2.28	-1.5936	0.0556	64	103	160.9375
T0574AL285_1	T0574AL285_4	T0574	2.16	2.4528	2.7507	64	98	153.125
T0574AL285_1	T0574AL285_5	T0574	2.13	-1.2699	0.1232	64	111	173.4375
T0574AL285_1	T0574AL396_1	T0574	2.72	-1.2699	0.1232	64	100	156.25
T0574AL285_1	T0574AL396_2	T0574	2.28	3.9095	4.0902	64	105	164.0625
T0574AL285_1	T0574AL396_3	T0574	2.23	-1.9173	0.0194	64	86	134.375
T0574AL285_1	T0574AL396_4	T0574	3.07	-0.9462	0.2277	64	120	187.5
T0574AL285_1	T0574AL396_5	T0574	2.34	-1.9173	0.0194	64	83	129.6875
T0574AL285_1	T0574TS001_1	T0574	2.20	4.5569	4.6926	64	105	164.0625
T0574AL285_1	T0574TS001_2	T0574	2.27	-0.1369	0.6431	64	101	157.8125
T0574AL285_1	T0574TS001_3	T0574	2.52	-0.4606	0.4529	64	126	196.875
T0574AL285_1	T0574TS001_4	T0574	2.39	-1.5936	0.0556	64	88	137.5
T0574AL285_1	T0574TS001_5	T0574	2.68	0.3487	0.9752	64	101	157.8125
T0574AL285_1	T0574TS002_1	T0574	1.85	5.8517	5.9017	64	126	196.875
T0574AL285_1	T0574TS002_2	T0574	2.25	-0.9462	0.2277	64	126	196.875
T0574AL285_1	T0574TS002_3	T0574	2.47	0.6724	1.2206	64	126	196.875
T0574AL285_1	T0574TS002_4	T0574	2.55	0.5105	1.0959	64	126	196.875
T0574AL285_1	T0574TS002_5	T0574	2.22	0.0250	0.7482	64	126	196.875
T0574AL285_1	T0574TS014_1	T0574	3.03	-0.1369	0.6431	64	126	196.875
T0574AL285_1	T0574TS014_2	T0574	2.73	0.0250	0.7482	64	126	196.875
T0574AL285_1	T0574TS014_3	T0574	2.27	-0.7843	0.2940	64	126	196.875
T0574AL285_1	T0574TS014_4	T0574	2.58	-1.1080	0.1708	64	126	196.875
T0574AL285_1	T0574TS014_5	T0574	2.92	-0.7843	0.2940	64	126	196.875
T0574AL285_1	T0574TS016_1	T0574	2.06	5.3662	5.4479	64	126	196.875
T0574AL285_1	T0574TS016_2	T0574	2.09	5.2043	5.2967	64	126	196.875
T0574AL285_1	T0574TS016_3	T0574	2.30	5.3662	5.4479	64	126	196.875
T0574AL285_1	T0574TS016_4	T0574	2.86	5.2043	5.2967	64	126	196.875
T0574AL285_1	T0574TS016_5	T0574	2.41	5.2043	5.2967	64	126	196.875
T0574AL285_1	T0574TS018_1	T0574	2.56	4.8806	4.9945	64	126	196.875
T0574AL285_1	T0574TS018_2	T0574	2.17	1.8054	2.1716	64	126	196.875
T0574AL285_1	T0574TS018_3	T0574	2.38	2.4528	2.7507	64	126	196.875
T0574AL285_1	T0574TS018_4	T0574	2.56	4.8806	4.9945	64	126	196.875
T0574AL285_1	T0574TS020_1	T0574	2.46	-1.7554	0.0341	64	126	196.875
T0574AL285_1	T0574TS020_2	T0574	2.30	-1.1080	0.1708	64	126	196.875
T0574AL285_1	T0574TS020_3	T0574	1.79	-2.2410	0.0048	64	126	196.875
T0574AL285_1	T0574TS020_4	T0574	3.65	-3.2121	0.0000	64	126	196.875
T0574AL285_1	T0574TS020_5	T0574	2.84	-1.5936	0.0556	64	126	196.875
T0574AL285_1	T0574TS026_1	T0574	2.24	-0.4606	0.4529	64	88	137.5
T0574AL285_1	T0574TS026_2	T0574	2.50	-0.7843	0.2940	64	83	129.6875
T0574AL285_1	T0574TS026_3	T0574	2.62	-0.9462	0.2277	64	102	159.375
T0574AL285_1	T0574TS026_4	T0574	2.63	-0.9462	0.2277	64	83	129.6875
T0574AL285_1	T0574TS026_5	T0574	2.27	-0.2988	0.5444	64	95	148.4375
T0574AL285_1	T0574TS028_1	T0574	2.49	1.3198	1.7509	64	126	196.875
T0574AL285_1	T0574TS028_2	T0574	2.26	3.4239	3.6404	64	126	196.875
T0574AL285_1	T0574TS028_3	T0574	1.80	1.4816	1.8894	64	126	196.875
T0574AL285_1	T0574TS028_4	T0574	2.77	2.7765	3.0453	64	126	196.875
T0574AL285_1	T0574TS028_5	T0574	2.11	2.1291	2.4592	64	126	196.875
T0574AL285_1	T0574TS029_1	T0574	2.10	-0.4606	0.4529	64	126	196.875
T0574AL285_1	T0574TS029_2	T0574	2.37	-0.4606	0.4529	64	126	196.875
T0574AL285_1	T0574TS029_3	T0574	2.46	-2.0792	0.0101	64	126	196.875
T0574AL285_1	T0574TS029_4	T0574	2.50	0.1868	0.8591	64	126	196.875
T0574AL285_1	T0574TS029_5	T0574	2.42	-0.9462	0.2277	64	126	196.875
T0574AL285_1	T0574TS033_1	T0574	2.18	4.8806	4.9945	64	126	196.875
T0574AL285_1	T0574TS035_1	T0574	2.52	3.2620	3.4910	64	126	196.875
T0574AL285_1	T0574TS037_1	T0574	2.28	3.9095	4.0902	64	126	196.875
T0574AL285_1	T0574TS037_2	T0574	2.43	4.8806	4.9945	64	126	196.875
T0574AL285_1	T0574TS037_3	T0574	2.23	3.7476	3.9401	64	126	196.875
T0574AL285_1	T0574TS037_4	T0574	2.88	5.3662	5.4479	64	126	196.875
T0574AL285_1	T0574TS037_5	T0574	2.13	4.8806	4.9945	64	126	196.875
T0574AL285_1	T0574TS042_1	T0574	2.97	0.3487	0.9752	64	126	196.875
T0574AL285_1	T0574TS042_2	T0574	2.66	-1.2699	0.1232	64	126	196.875
T0574AL285_1	T0574TS042_3	T0574	2.83	-0.6225	0.3693	64	126	196.875
T0574AL285_1	T0574TS042_4	T0574	2.62	-1.4317	0.0850	64	126	196.875
T0574AL285_1	T0574TS042_5	T0574	2.60	0.3487	0.9752	64	126	196.875
T0574AL285_1	T0574TS045_1	T0574	2.66	3.4239	3.6404	64	126	196.875
T0574AL285_1	T0574TS045_2	T0574	2.56	3.4239	3.6404	64	126	196.875
T0574AL285_1	T0574TS047_1	T0574	2.18	-0.9462	0.2277	64	126	196.875
T0574AL285_1	T0574TS055_1	T0574	2.50	0.0250	0.7482	64	126	196.875
T0574AL285_1	T0574TS055_2	T0574	2.37	0.1868	0.8591	64	126	196.875
T0574AL285_1	T0574TS055_3	T0574	2.96	-0.2988	0.5444	64	126	196.875
T0574AL285_1	T0574TS055_4	T0574	2.20	-0.4606	0.4529	64	126	196.875
T0574AL285_1	T0574TS055_5	T0574	2.81	-0.1369	0.6431	64	126	196.875
T0574AL285_1	T0574TS056_1	T0574	2.20	4.5569	4.6926	64	105	164.0625
T0574AL285_1	T0574TS056_2	T0574	2.47	3.9095	4.0902	64	126	196.875
T0574AL285_1	T0574TS056_3	T0574	2.99	0.1868	0.8591	64	126	196.875
T0574AL285_1	T0574TS056_4	T0574	2.36	0.9961	1.4803	64	126	196.875
T0574AL285_1	T0574TS056_5	T0574	2.62	1.1579	1.6144	64	126	196.875
T0574AL285_1	T0574TS060_1	T0574	2.85	5.3662	5.4479	64	126	196.875
T0574AL285_1	T0574TS060_2	T0574	2.94	3.1002	3.3420	64	126	196.875
T0574AL285_1	T0574TS060_3	T0574	2.41	-0.6225	0.3693	64	126	196.875
T0574AL285_1	T0574TS060_4	T0574	1.62	5.6899	5.7504	64	126	196.875
T0574AL285_1	T0574TS060_5	T0574	1.40	5.5280	5.5991	64	126	196.875
T0574AL285_1	T0574TS061_1	T0574	2.60	3.5858	3.7901	64	126	196.875
T0574AL285_1	T0574TS061_2	T0574	2.60	3.5858	3.7901	64	126	196.875
T0574AL285_1	T0574TS061_3	T0574	2.69	3.5858	3.7901	64	126	196.875
T0574AL285_1	T0574TS061_4	T0574	2.60	3.5858	3.7901	64	126	196.875
T0574AL285_1	T0574TS061_5	T0574	2.59	3.5858	3.7901	64	126	196.875
T0574AL285_1	T0574TS063_1	T0574	1.96	-1.7554	0.0341	64	126	196.875
T0574AL285_1	T0574TS063_2	T0574	2.39	-1.4317	0.0850	64	126	196.875
T0574AL285_1	T0574TS063_3	T0574	2.41	-0.6225	0.3693	64	126	196.875
T0574AL285_1	T0574TS063_4	T0574	2.42	4.0713	4.2406	64	126	196.875
T0574AL285_1	T0574TS063_5	T0574	2.29	-1.9173	0.0194	64	126	196.875
T0574AL285_1	T0574TS065_1	T0574	2.52	1.3198	1.7509	64	126	196.875
T0574AL285_1	T0574TS065_2	T0574	2.39	1.3198	1.7509	64	126	196.875
T0574AL285_1	T0574TS065_3	T0574	2.39	0.5105	1.0959	64	126	196.875
T0574AL285_1	T0574TS065_4	T0574	2.89	0.1868	0.8591	64	126	196.875
T0574AL285_1	T0574TS065_5	T0574	2.40	1.3198	1.7509	64	126	196.875
T0574AL285_1	T0574TS077_1	T0574	2.13	4.8806	4.9945	64	126	196.875
T0574AL285_1	T0574TS077_2	T0574	2.13	4.8806	4.9945	64	126	196.875
T0574AL285_1	T0574TS077_3	T0574	2.13	4.8806	4.9945	64	126	196.875
T0574AL285_1	T0574TS077_4	T0574	2.13	4.8806	4.9945	64	126	196.875
T0574AL285_1	T0574TS080_1	T0574	2.25	4.0713	4.2406	64	126	196.875
T0574AL285_1	T0574TS080_2	T0574	2.55	0.5105	1.0959	64	126	196.875
T0574AL285_1	T0574TS080_3	T0574	1.84	6.1754	6.2044	64	126	196.875
T0574AL285_1	T0574TS080_4	T0574	1.85	5.8517	5.9017	64	126	196.875
T0574AL285_1	T0574TS080_5	T0574	2.50	0.1868	0.8591	64	126	196.875
T0574AL285_1	T0574TS083_1	T0574	2.69	1.8054	2.1716	64	126	196.875
T0574AL285_1	T0574TS083_2	T0574	1.92	-1.7554	0.0341	64	126	196.875
T0574AL285_1	T0574TS083_3	T0574	2.24	-1.2699	0.1232	64	126	196.875
T0574AL285_1	T0574TS083_4	T0574	2.48	-0.4606	0.4529	64	126	196.875
T0574AL285_1	T0574TS083_5	T0574	2.18	-1.5936	0.0556	64	126	196.875
T0574AL285_1	T0574TS084_1	T0574	1.84	-1.9173	0.0194	64	126	196.875
T0574AL285_1	T0574TS084_2	T0574	2.68	-1.2699	0.1232	64	126	196.875
T0574AL285_1	T0574TS084_3	T0574	2.34	-1.1080	0.1708	64	126	196.875
T0574AL285_1	T0574TS084_4	T0574	2.26	-0.2988	0.5444	64	126	196.875
T0574AL285_1	T0574TS084_5	T0574	2.40	-0.4606	0.4529	64	126	196.875
T0574AL285_1	T0574TS088_1	T0574	2.15	4.8806	4.9945	64	126	196.875
T0574AL285_1	T0574TS088_2	T0574	2.15	4.8806	4.9945	64	122	190.625
T0574AL285_1	T0574TS088_3	T0574	2.15	5.0424	5.1455	64	122	190.625
T0574AL285_1	T0574TS088_4	T0574	1.63	5.6899	5.7504	64	122	190.625
T0574AL285_1	T0574TS088_5	T0574	1.62	5.6899	5.7504	64	122	190.625
T0574AL285_1	T0574TS094_1	T0574	2.85	5.3662	5.4479	64	126	196.875
T0574AL285_1	T0574TS094_2	T0574	2.13	4.8806	4.9945	64	126	196.875
T0574AL285_1	T0574TS094_3	T0574	2.13	4.8806	4.9945	64	126	196.875
T0574AL285_1	T0574TS094_4	T0574	2.13	4.8806	4.9945	64	126	196.875
T0574AL285_1	T0574TS094_5	T0574	2.13	4.8806	4.9945	64	126	196.875
T0574AL285_1	T0574TS096_1	T0574	2.15	4.3950	4.5418	64	126	196.875
T0574AL285_1	T0574TS096_2	T0574	2.50	2.9383	3.1934	64	126	196.875
T0574AL285_1	T0574TS096_3	T0574	2.17	4.7187	4.8435	64	126	196.875
T0574AL285_1	T0574TS096_4	T0574	2.52	2.7765	3.0453	64	126	196.875
T0574AL285_1	T0574TS096_5	T0574	2.33	5.0424	5.1455	64	126	196.875
T0574AL285_1	T0574TS102_1	T0574	1.84	5.8517	5.9017	64	126	196.875
T0574AL285_1	T0574TS102_2	T0574	1.75	5.6899	5.7504	64	126	196.875
T0574AL285_1	T0574TS102_3	T0574	1.74	5.6899	5.7504	64	126	196.875
T0574AL285_1	T0574TS102_4	T0574	1.74	5.6899	5.7504	64	126	196.875
T0574AL285_1	T0574TS102_5	T0574	1.85	5.8517	5.9017	64	126	196.875
T0574AL285_1	T0574TS103_1	T0574	2.36	2.6146	2.8977	64	126	196.875
T0574AL285_1	T0574TS103_3	T0574	2.20	2.2909	2.6045	64	72	112.5
T0574AL285_1	T0574TS103_4	T0574	0.49	5.3662	5.4479	64	81	126.5625
T0574AL285_1	T0574TS103_5	T0574	2.48	2.6146	2.8977	64	65	101.5625
T0574AL285_1	T0574TS104_1	T0574	1.91	5.5280	5.5991	64	126	196.875
T0574AL285_1	T0574TS110_1	T0574	2.02	5.3662	5.4479	64	126	196.875
T0574AL285_1	T0574TS113_1	T0574	2.83	5.3662	5.4479	64	126	196.875
T0574AL285_1	T0574TS113_2	T0574	2.10	4.8806	4.9945	64	126	196.875
T0574AL285_1	T0574TS113_3	T0574	2.13	4.8806	4.9945	64	126	196.875
T0574AL285_1	T0574TS113_4	T0574	2.14	4.8806	4.9945	64	126	196.875
T0574AL285_1	T0574TS113_5	T0574	2.13	4.8806	4.9945	64	126	196.875
T0574AL285_1	T0574TS114_1	T0574	2.44	3.1002	3.3420	64	126	196.875
T0574AL285_1	T0574TS114_2	T0574	2.58	2.4528	2.7507	64	126	196.875
T0574AL285_1	T0574TS114_3	T0574	3.22	-0.2988	0.5444	64	126	196.875
T0574AL285_1	T0574TS114_4	T0574	2.68	0.1868	0.8591	64	126	196.875
T0574AL285_1	T0574TS114_5	T0574	2.40	-1.5936	0.0556	64	126	196.875
T0574AL285_1	T0574TS117_1	T0574	2.63	1.3198	1.7509	64	103	160.9375
T0574AL285_1	T0574TS117_2	T0574	2.64	1.3198	1.7509	64	103	160.9375
T0574AL285_1	T0574TS117_3	T0574	2.64	1.3198	1.7509	64	103	160.9375
T0574AL285_1	T0574TS117_4	T0574	2.76	1.1579	1.6144	64	103	160.9375
T0574AL285_1	T0574TS117_5	T0574	2.76	1.3198	1.7509	64	103	160.9375
T0574AL285_1	T0574TS119_1	T0574	1.85	5.8517	5.9017	64	126	196.875
T0574AL285_1	T0574TS119_2	T0574	2.55	0.5105	1.0959	64	126	196.875
T0574AL285_1	T0574TS119_3	T0574	1.70	5.8517	5.9017	64	126	196.875
T0574AL285_1	T0574TS119_4	T0574	2.25	4.3950	4.5418	64	126	196.875
T0574AL285_1	T0574TS119_5	T0574	2.39	4.0713	4.2406	64	126	196.875
T0574AL285_1	T0574TS127_1	T0574	1.35	6.0136	6.0530	64	126	196.875
T0574AL285_1	T0574TS127_2	T0574	1.75	5.3662	5.4479	64	112	175
T0574AL285_1	T0574TS127_3	T0574	1.76	5.0424	5.1455	64	85	132.8125
T0574AL285_1	T0574TS127_4	T0574	2.03	4.8806	4.9945	64	84	131.25
T0574AL285_1	T0574TS127_5	T0574	2.03	4.8806	4.9945	64	84	131.25
T0574AL285_1	T0574TS129_1	T0574	2.50	-0.6225	0.3693	64	126	196.875
T0574AL285_1	T0574TS129_2	T0574	2.53	-0.6225	0.3693	64	126	196.875
T0574AL285_1	T0574TS129_3	T0574	3.17	0.3487	0.9752	64	126	196.875
T0574AL285_1	T0574TS129_4	T0574	2.94	0.0250	0.7482	64	126	196.875
T0574AL285_1	T0574TS129_5	T0574	2.40	-0.2988	0.5444	64	126	196.875
T0574AL285_1	T0574TS142_1	T0574	1.73	-2.7266	0.0002	64	126	196.875
T0574AL285_1	T0574TS142_2	T0574	3.08	-1.1080	0.1708	64	126	196.875
T0574AL285_1	T0574TS142_3	T0574	3.20	-1.4317	0.0850	64	126	196.875
T0574AL285_1	T0574TS142_4	T0574	2.59	-1.2699	0.1232	64	126	196.875
T0574AL285_1	T0574TS142_5	T0574	2.41	1.3198	1.7509	64	126	196.875
T0574AL285_1	T0574TS147_1	T0574	1.72	-1.9173	0.0194	64	126	196.875
T0574AL285_1	T0574TS147_2	T0574	2.69	4.2332	4.3911	64	126	196.875
T0574AL285_1	T0574TS147_3	T0574	2.45	4.0713	4.2406	64	126	196.875
T0574AL285_1	T0574TS147_4	T0574	2.83	4.2332	4.3911	64	126	196.875
T0574AL285_1	T0574TS147_5	T0574	2.59	4.5569	4.6926	64	126	196.875
T0574AL285_1	T0574TS149_1	T0574	1.84	5.8517	5.9017	64	126	196.875
T0574AL285_1	T0574TS153_1	T0574	2.34	0.1868	0.8591	64	126	196.875
T0574AL285_1	T0574TS154_1	T0574	2.12	4.0713	4.2406	64	126	196.875
T0574AL285_1	T0574TS165_1	T0574	2.45	1.9672	2.3148	64	106	165.625
T0574AL285_1	T0574TS165_2	T0574	2.12	4.3950	4.5418	64	89	139.0625
T0574AL285_1	T0574TS165_3	T0574	2.49	1.9672	2.3148	64	106	165.625
T0574AL285_1	T0574TS165_4	T0574	2.48	1.9672	2.3148	64	107	167.1875
T0574AL285_1	T0574TS165_5	T0574	2.43	2.2909	2.6045	64	107	167.1875
T0574AL285_1	T0574TS166_1	T0574	1.68	5.8517	5.9017	64	126	196.875
T0574AL285_1	T0574TS166_2	T0574	2.85	0.9961	1.4803	64	126	196.875
T0574AL285_1	T0574TS166_3	T0574	2.78	1.8054	2.1716	64	126	196.875
T0574AL285_1	T0574TS166_4	T0574	2.35	5.2043	5.2967	64	126	196.875
T0574AL285_1	T0574TS166_5	T0574	2.40	3.9095	4.0902	64	126	196.875
T0574AL285_1	T0574TS171_1	T0574	1.87	5.5280	5.5991	64	68	106.25
T0574AL285_1	T0574TS172_1	T0574	2.86	5.0424	5.1455	64	126	196.875
T0574AL285_1	T0574TS172_2	T0574	2.14	5.3662	5.4479	64	126	196.875
T0574AL285_1	T0574TS172_3	T0574	2.26	3.2620	3.4910	64	126	196.875
T0574AL285_1	T0574TS172_4	T0574	2.73	3.5858	3.7901	64	126	196.875
T0574AL285_1	T0574TS172_5	T0574	2.26	5.0424	5.1455	64	126	196.875
T0574AL285_1	T0574TS173_1	T0574	2.53	3.7476	3.9401	64	105	164.0625
T0574AL285_1	T0574TS173_2	T0574	2.27	-0.1369	0.6431	64	101	157.8125
T0574AL285_1	T0574TS173_3	T0574	2.66	0.1868	0.8591	64	101	157.8125
T0574AL285_1	T0574TS173_4	T0574	2.88	2.9383	3.1934	64	82	128.125
T0574AL285_1	T0574TS173_5	T0574	2.76	0.0250	0.7482	64	102	159.375
T0574AL285_1	T0574TS174_1	T0574	2.30	4.3950	4.5418	64	126	196.875
T0574AL285_1	T0574TS182_1	T0574	2.58	-0.7843	0.2940	64	126	196.875
T0574AL285_1	T0574TS182_2	T0574	2.68	-1.2699	0.1232	64	126	196.875
T0574AL285_1	T0574TS182_3	T0574	2.32	-1.5936	0.0556	64	126	196.875
T0574AL285_1	T0574TS182_4	T0574	2.47	-1.4317	0.0850	64	126	196.875
T0574AL285_1	T0574TS182_5	T0574	3.13	-1.7554	0.0341	64	126	196.875
T0574AL285_1	T0574TS186_1	T0574	2.61	0.9961	1.4803	64	126	196.875
T0574AL285_1	T0574TS186_2	T0574	2.40	-1.2699	0.1232	64	126	196.875
T0574AL285_1	T0574TS186_3	T0574	2.77	1.1579	1.6144	64	126	196.875
T0574AL285_1	T0574TS186_4	T0574	2.67	1.6435	2.0298	64	126	196.875
T0574AL285_1	T0574TS186_5	T0574	2.44	-1.7554	0.0341	64	126	196.875
T0574AL285_1	T0574TS192_1	T0574	1.89	5.6899	5.7504	64	105	164.0625
T0574AL285_1	T0574TS199_1	T0574	1.88	3.4239	3.6404	64	126	196.875
T0574AL285_1	T0574TS199_2	T0574	2.69	-0.9462	0.2277	64	126	196.875
T0574AL285_1	T0574TS200_1	T0574	2.84	-1.1080	0.1708	64	126	196.875
T0574AL285_1	T0574TS200_2	T0574	2.63	-1.5936	0.0556	64	126	196.875
T0574AL285_1	T0574TS200_3	T0574	2.45	-0.7843	0.2940	64	126	196.875
T0574AL285_1	T0574TS200_4	T0574	3.01	-0.1369	0.6431	64	126	196.875
T0574AL285_1	T0574TS200_5	T0574	2.43	-1.4317	0.0850	64	126	196.875
T0574AL285_1	T0574TS206_1	T0574	3.44	0.5105	1.0959	64	126	196.875
T0574AL285_1	T0574TS207_1	T0574	2.67	-0.1369	0.6431	64	126	196.875
T0574AL285_1	T0574TS207_2	T0574	2.48	1.9672	2.3148	64	99	154.6875
T0574AL285_1	T0574TS207_3	T0574	2.39	1.6435	2.0298	64	126	196.875
[truncated: 172,936 more rows]
