# Supplementary material for: Addressing the Role of Conformational Diversity in Protein Structure Prediction
Source: PLoS One. 2016 May 9;11(5):e0154923. doi: 10.1371/journal.pone.0154923 (PMC4861349; doi:10.1371/journal.pone.0154923)
Supplement: S1 Dataset — (GZ) [file pone.0154923.s002.gz › Palopoli-Monzon_2016_SI/Structural_alignments/SET_CASP/rmsd_mammoth_T0311.out.cov]

T0311	2ICT_A	T0311	1.32	7.1142	7.0828	87	89	102.298850574713
T0311	2ICP_A	T0311	0.00	7.3662	7.3187	87	84	96.551724137931
T0311	RT0311TS490_1	T0311	0.85	4.0808	4.2494	87	83	95.4022988505747
T0311	T0311AL044_1	T0311	2.69	4.2552	4.4116	87	85	97.7011494252874
T0311	T0311AL044_2	T0311	2.67	4.1399	4.3044	87	89	102.298850574713
T0311	T0311AL044_3	T0311	2.64	4.7713	4.8925	87	79	90.8045977011494
T0311	T0311AL044_4	T0311	1.67	5.3243	5.4088	87	68	78.1609195402299
T0311	T0311AL044_5	T0311	2.21	4.7747	4.8956	87	71	81.6091954022989
T0311	T0311AL170_1	T0311	2.07	4.3754	4.5235	87	83	95.4022988505747
T0311	T0311AL170_2	T0311	2.64	-0.1275	0.6490	87	91	104.597701149425
T0311	T0311AL242_1	T0311	1.95	5.3438	5.4270	87	66	75.8620689655172
T0311	T0311AL242_2	T0311	2.91	4.5279	4.6655	87	89	102.298850574713
T0311	T0311AL242_3	T0311	2.07	4.3754	4.5235	87	83	95.4022988505747
T0311	T0311AL242_4	T0311	2.37	3.6227	3.8243	87	97	111.494252873563
T0311	T0311AL242_5	T0311	1.60	3.9361	4.1150	87	86	98.8505747126437
T0311	T0311AL243_1	T0311	2.99	5.2746	5.3623	87	65	74.7126436781609
T0311	T0311AL243_2	T0311	2.21	5.4590	5.5346	87	70	80.4597701149425
T0311	T0311AL243_3	T0311	1.95	5.4346	5.5118	87	65	74.7126436781609
T0311	T0311AL243_4	T0311	2.34	5.0042	5.1098	87	70	80.4597701149425
T0311	T0311AL243_5	T0311	1.97	6.0542	6.0910	87	62	71.2643678160919
T0311	T0311AL257_1	T0311	1.60	3.9361	4.1150	87	86	98.8505747126437
T0311	T0311AL257_2	T0311	2.62	3.6227	3.8243	87	97	111.494252873563
T0311	T0311AL257_3	T0311	2.07	4.3754	4.5235	87	83	95.4022988505747
T0311	T0311AL257_4	T0311	2.13	4.3867	4.5340	87	85	97.7011494252874
T0311	T0311AL257_5	T0311	1.41	4.3378	4.4885	87	75	86.2068965517241
T0311	T0311AL316_1	T0311	1.60	3.9361	4.1150	87	86	98.8505747126437
T0311	T0311AL316_2	T0311	2.07	4.3754	4.5235	87	83	95.4022988505747
T0311	T0311AL316_3	T0311	2.62	3.6227	3.8243	87	97	111.494252873563
T0311	T0311AL316_4	T0311	2.57	4.2286	4.3868	87	81	93.1034482758621
T0311	T0311AL316_5	T0311	2.13	4.3867	4.5340	87	85	97.7011494252874
T0311	T0311AL333_1	T0311	1.49	5.9515	5.9950	87	63	72.4137931034483
T0311	T0311AL333_2	T0311	2.16	4.5604	4.6959	87	78	89.6551724137931
T0311	T0311AL333_3	T0311	2.60	5.1269	5.2243	87	76	87.3563218390805
T0311	T0311AL333_4	T0311	2.67	5.5685	5.6370	87	67	77.0114942528736
T0311	T0311AL333_5	T0311	2.71	0.4603	1.0580	87	61	70.1149425287356
T0311	T0311AL380_1	T0311	1.90	6.0375	6.0754	87	59	67.816091954023
T0311	T0311AL380_2	T0311	2.03	5.8246	5.8764	87	61	70.1149425287356
T0311	T0311AL380_3	T0311	2.04	5.6570	5.7197	87	62	71.2643678160919
T0311	T0311AL380_4	T0311	2.15	5.6570	5.7197	87	61	70.1149425287356
T0311	T0311AL380_5	T0311	1.54	6.0375	6.0754	87	59	67.816091954023
T0311	T0311AL381_1	T0311	1.35	5.6474	5.7107	87	53	60.9195402298851
T0311	T0311AL381_2	T0311	2.22	5.6570	5.7197	87	61	70.1149425287356
T0311	T0311AL381_3	T0311	1.87	5.5787	5.6465	87	52	59.7701149425287
T0311	T0311AL381_4	T0311	1.12	5.6007	5.6670	87	55	63.2183908045977
T0311	T0311AL381_5	T0311	1.53	5.9295	5.9744	87	60	68.9655172413793
T0311	T0311AL509_1	T0311	1.99	5.1329	5.2299	87	63	72.4137931034483
T0311	T0311AL509_2	T0311	1.99	5.0603	5.1622	87	62	71.2643678160919
T0311	T0311AL586_1	T0311	1.67	5.4120	5.4907	87	67	77.0114942528736
T0311	T0311TS004_1	T0311	2.24	4.3986	4.5451	87	97	111.494252873563
T0311	T0311TS004_2	T0311	1.81	3.8813	4.0641	87	97	111.494252873563
T0311	T0311TS004_3	T0311	1.86	4.0106	4.1842	87	97	111.494252873563
T0311	T0311TS004_4	T0311	1.66	4.2692	4.4247	87	97	111.494252873563
T0311	T0311TS004_5	T0311	2.00	4.1399	4.3044	87	97	111.494252873563
T0311	T0311TS005_1	T0311	2.65	4.3986	4.5451	87	97	111.494252873563
T0311	T0311TS010_1	T0311	2.46	4.6572	4.7861	87	97	111.494252873563
T0311	T0311TS010_2	T0311	1.44	3.7520	3.9441	87	97	111.494252873563
T0311	T0311TS010_3	T0311	2.58	4.6572	4.7861	87	97	111.494252873563
T0311	T0311TS010_4	T0311	2.87	2.8468	3.1095	87	97	111.494252873563
T0311	T0311TS010_5	T0311	2.57	2.9761	3.2280	87	97	111.494252873563
T0311	T0311TS013_1	T0311	2.31	5.2127	5.3045	87	73	83.9080459770115
T0311	T0311TS015_1u	T0311	1.91	2.9761	3.2280	87	97	111.494252873563
T0311	T0311TS018_1	T0311	2.93	4.2692	4.4247	87	97	111.494252873563
T0311	T0311TS018_2	T0311	2.27	4.5279	4.6655	87	97	111.494252873563
T0311	T0311TS018_3	T0311	2.25	4.0106	4.1842	87	97	111.494252873563
T0311	T0311TS018_4	T0311	1.82	3.7520	3.9441	87	97	111.494252873563
T0311	T0311TS018_5	T0311	2.87	3.4933	3.7046	87	97	111.494252873563
T0311	T0311TS020_1	T0311	2.78	4.2692	4.4247	87	97	111.494252873563
T0311	T0311TS020_2	T0311	2.24	5.9504	5.9939	87	97	111.494252873563
T0311	T0311TS020_3	T0311	2.54	3.8813	4.0641	87	97	111.494252873563
T0311	T0311TS020_4	T0311	1.62	4.3986	4.5451	87	97	111.494252873563
T0311	T0311TS020_5	T0311	1.95	4.7865	4.9067	87	97	111.494252873563
T0311	T0311TS021_1	T0311	1.76	4.7770	4.8978	87	83	95.4022988505747
T0311	T0311TS021_2	T0311	2.83	5.1346	5.2316	87	74	85.0574712643678
T0311	T0311TS021_3	T0311	1.79	5.8517	5.9017	87	69	79.3103448275862
T0311	T0311TS022_1	T0311	1.66	4.9143	5.0259	87	75	86.2068965517241
T0311	T0311TS022_2	T0311	1.81	5.3597	5.4418	87	73	83.9080459770115
T0311	T0311TS022_3	T0311	1.63	5.8517	5.9017	87	64	73.5632183908046
T0311	T0311TS022_4	T0311	1.92	6.1754	6.2044	87	64	73.5632183908046
T0311	T0311TS022_5	T0311	2.44	5.9147	5.9606	87	65	74.7126436781609
T0311	T0311TS024_1	T0311	2.41	4.6572	4.7861	87	97	111.494252873563
T0311	T0311TS024_2	T0311	2.68	4.6572	4.7861	87	97	111.494252873563
T0311	T0311TS024_3	T0311	1.97	4.9158	5.0273	87	97	111.494252873563
T0311	T0311TS024_4	T0311	2.39	4.5279	4.6655	87	97	111.494252873563
T0311	T0311TS024_5	T0311	2.87	4.6572	4.7861	87	97	111.494252873563
T0311	T0311TS025_1	T0311	2.85	4.5279	4.6655	87	97	111.494252873563
T0311	T0311TS025_2	T0311	2.48	4.9158	5.0273	87	97	111.494252873563
T0311	T0311TS025_3	T0311	2.18	4.6572	4.7861	87	97	111.494252873563
T0311	T0311TS025_4	T0311	2.28	4.2692	4.4247	87	97	111.494252873563
T0311	T0311TS025_5	T0311	2.51	4.7865	4.9067	87	97	111.494252873563
T0311	T0311TS026_1	T0311	1.66	4.3986	4.5451	87	97	111.494252873563
T0311	T0311TS026_2	T0311	1.65	4.3986	4.5451	87	97	111.494252873563
T0311	T0311TS026_3	T0311	1.46	4.2692	4.4247	87	97	111.494252873563
T0311	T0311TS026_4	T0311	1.69	4.6572	4.7861	87	97	111.494252873563
T0311	T0311TS026_5	T0311	2.51	4.3986	4.5451	87	97	111.494252873563
T0311	T0311TS027_1	T0311	1.89	4.5279	4.6655	87	97	111.494252873563
T0311	T0311TS027_2	T0311	1.87	4.6572	4.7861	87	97	111.494252873563
T0311	T0311TS027_3	T0311	1.64	4.1399	4.3044	87	97	111.494252873563
T0311	T0311TS027_4	T0311	1.91	4.6572	4.7861	87	97	111.494252873563
T0311	T0311TS027_5	T0311	2.90	3.4933	3.7046	87	97	111.494252873563
T0311	T0311TS028_1	T0311	2.51	4.3986	4.5451	87	97	111.494252873563
T0311	T0311TS028_2	T0311	2.13	4.4376	4.5814	87	82	94.2528735632184
T0311	T0311TS028_3	T0311	1.56	4.3986	4.5451	87	97	111.494252873563
T0311	T0311TS028_4	T0311	2.34	4.4376	4.5814	87	82	94.2528735632184
T0311	T0311TS028_5	T0311	2.63	5.4412	5.5180	87	72	82.7586206896552
T0311	T0311TS029_1	T0311	2.90	3.4933	3.7046	87	97	111.494252873563
T0311	T0311TS029_2	T0311	2.74	0.3898	1.0054	87	97	111.494252873563
T0311	T0311TS029_3	T0311	2.67	4.1399	4.3044	87	97	111.494252873563
T0311	T0311TS029_4	T0311	2.34	0.3898	1.0054	87	97	111.494252873563
T0311	T0311TS029_5	T0311	2.51	4.3986	4.5451	87	97	111.494252873563
T0311	T0311TS033_1	T0311	2.14	2.3295	2.6393	87	97	111.494252873563
T0311	T0311TS033_2	T0311	1.96	4.2692	4.4247	87	97	111.494252873563
T0311	T0311TS033_3	T0311	1.96	1.9415	2.2920	87	97	111.494252873563
T0311	T0311TS033_4	T0311	2.54	3.8813	4.0641	87	97	111.494252873563
T0311	T0311TS033_5	T0311	2.44	1.6829	2.0642	87	97	111.494252873563
T0311	T0311TS034_1	T0311	2.86	3.1054	3.3468	87	97	111.494252873563
T0311	T0311TS034_2	T0311	2.84	2.4588	2.7562	87	97	111.494252873563
T0311	T0311TS034_3	T0311	2.79	2.7174	2.9914	87	97	111.494252873563
T0311	T0311TS034_4	T0311	2.37	2.5881	2.8736	87	97	111.494252873563
T0311	T0311TS034_5	T0311	2.44	2.7174	2.9914	87	97	111.494252873563
T0311	T0311TS035_1	T0311	2.39	4.1399	4.3044	87	97	111.494252873563
T0311	T0311TS035_2	T0311	2.36	4.2692	4.4247	87	97	111.494252873563
T0311	T0311TS035_3	T0311	2.20	4.1399	4.3044	87	97	111.494252873563
T0311	T0311TS035_4	T0311	2.41	4.1399	4.3044	87	97	111.494252873563
T0311	T0311TS035_5	T0311	2.39	3.7520	3.9441	87	97	111.494252873563
T0311	T0311TS038_1	T0311	2.76	4.9158	5.0273	87	97	111.494252873563
T0311	T0311TS038_2	T0311	2.44	4.2692	4.4247	87	97	111.494252873563
T0311	T0311TS038_3	T0311	2.51	4.5279	4.6655	87	97	111.494252873563
T0311	T0311TS038_4	T0311	2.60	3.4933	3.7046	87	97	111.494252873563
T0311	T0311TS038_5	T0311	1.85	4.1399	4.3044	87	97	111.494252873563
T0311	T0311TS040_1	T0311	1.53	5.9295	5.9744	87	60	68.9655172413793
T0311	T0311TS040_2	T0311	1.36	6.0991	6.1331	87	60	68.9655172413793
T0311	T0311TS046_1	T0311	1.37	6.0375	6.0754	87	59	67.816091954023
T0311	T0311TS046_2	T0311	1.71	5.7229	5.7812	87	62	71.2643678160919
T0311	T0311TS046_3	T0311	2.04	5.3074	5.3929	87	70	80.4597701149425
T0311	T0311TS046_4	T0311	1.80	5.1695	5.2642	87	68	78.1609195402299
T0311	T0311TS046_5	T0311	1.80	5.6939	5.7542	87	59	67.816091954023
T0311	T0311TS047_1	T0311	1.52	6.3373	6.3558	87	64	73.5632183908046
T0311	T0311TS047_2	T0311	1.59	6.0991	6.1331	87	60	68.9655172413793
T0311	T0311TS047_3	T0311	2.09	4.0106	4.1842	87	90	103.448275862069
T0311	T0311TS047_4	T0311	2.00	4.1399	4.3044	87	97	111.494252873563
T0311	T0311TS047_5	T0311	2.02	5.8816	5.9296	87	67	77.0114942528736
T0311	T0311TS050_1	T0311	1.52	6.3373	6.3558	87	64	73.5632183908046
T0311	T0311TS050_2	T0311	1.92	6.1754	6.2044	87	64	73.5632183908046
T0311	T0311TS050_3	T0311	2.72	5.7251	5.7833	87	67	77.0114942528736
T0311	T0311TS050_4	T0311	1.59	6.0991	6.1331	87	60	68.9655172413793
T0311	T0311TS050_5	T0311	2.09	4.0106	4.1842	87	90	103.448275862069
T0311	T0311TS054_1	T0311	3.06	-2.7138	0.0002	87	97	111.494252873563
T0311	T0311TS060_1	T0311	2.04	4.1399	4.3044	87	97	111.494252873563
T0311	T0311TS060_2	T0311	2.81	4.2692	4.4247	87	97	111.494252873563
T0311	T0311TS060_3	T0311	2.35	4.1399	4.3044	87	97	111.494252873563
T0311	T0311TS060_4	T0311	2.10	4.1399	4.3044	87	97	111.494252873563
T0311	T0311TS060_5	T0311	2.47	-2.0673	0.0107	87	97	111.494252873563
T0311	T0311TS062_1	T0311	2.24	4.5279	4.6655	87	97	111.494252873563
T0311	T0311TS062_2	T0311	2.43	3.1054	3.3468	87	97	111.494252873563
T0311	T0311TS062_3	T0311	2.77	5.0451	5.1480	87	97	111.494252873563
T0311	T0311TS062_4	T0311	2.71	5.3038	5.3896	87	97	111.494252873563
T0311	T0311TS062_5	T0311	2.08	5.5624	5.6312	87	97	111.494252873563
T0311	T0311TS063_1	T0311	2.64	2.8468	3.1095	87	97	111.494252873563
T0311	T0311TS063_2	T0311	2.57	2.9761	3.2280	87	97	111.494252873563
T0311	T0311TS063_3	T0311	1.81	3.1054	3.3468	87	97	111.494252873563
T0311	T0311TS063_4	T0311	2.57	0.6484	1.2019	87	97	111.494252873563
T0311	T0311TS063_5	T0311	2.82	-1.1620	0.1538	87	97	111.494252873563
T0311	T0311TS069_1	T0311	1.50	4.9838	5.0908	87	44	50.5747126436782
T0311	T0311TS074_1	T0311	2.13	4.5559	4.6916	87	76	87.3563218390805
T0311	T0311TS074_2	T0311	2.49	3.9849	4.1603	87	76	87.3563218390805
T0311	T0311TS074_3	T0311	2.19	4.4131	4.5586	87	76	87.3563218390805
T0311	T0311TS074_4	T0311	2.49	3.9849	4.1603	87	76	87.3563218390805
T0311	T0311TS078_1	T0311	2.11	-1.4207	0.0873	87	97	111.494252873563
T0311	T0311TS078_2	T0311	2.78	-0.6448	0.3584	87	97	111.494252873563
T0311	T0311TS078_3	T0311	2.58	-1.1620	0.1538	87	97	111.494252873563
T0311	T0311TS078_4	T0311	2.40	-0.1275	0.6490	87	97	111.494252873563
T0311	T0311TS078_5	T0311	2.79	-0.5155	0.4237	87	97	111.494252873563
T0311	T0311TS083_1	T0311	1.65	5.6604	5.7228	87	66	75.8620689655172
T0311	T0311TS083_2	T0311	1.79	4.7076	4.8331	87	82	94.2528735632184
T0311	T0311TS083_3	T0311	2.30	4.6261	4.7571	87	75	86.2068965517241
T0311	T0311TS083_4	T0311	2.18	4.3378	4.4885	87	75	86.2068965517241
T0311	T0311TS083_5	T0311	2.18	5.3662	5.4479	87	64	73.5632183908046
T0311	T0311TS087_1	T0311	3.08	0.2604	0.9113	87	97	111.494252873563
T0311	T0311TS087_2	T0311	2.96	0.6484	1.2019	87	97	111.494252873563
T0311	T0311TS087_3	T0311	2.98	-0.6448	0.3584	87	97	111.494252873563
T0311	T0311TS087_4	T0311	2.52	-1.1620	0.1538	87	97	111.494252873563
T0311	T0311TS087_5	T0311	2.32	0.1311	0.8203	87	97	111.494252873563
T0311	T0311TS091_1	T0311	2.11	4.3986	4.5451	87	97	111.494252873563
T0311	T0311TS091_2	T0311	2.36	4.0106	4.1842	87	97	111.494252873563
T0311	T0311TS091_3	T0311	2.18	-0.7741	0.2985	87	97	111.494252873563
T0311	T0311TS091_4	T0311	2.81	4.0106	4.1842	87	97	111.494252873563
T0311	T0311TS091_5	T0311	2.49	4.2692	4.4247	87	97	111.494252873563
T0311	T0311TS092_1	T0311	2.18	-0.7741	0.2985	87	97	111.494252873563
T0311	T0311TS092_2	T0311	2.11	4.2692	4.4247	87	97	111.494252873563
T0311	T0311TS092_3	T0311	2.81	4.0106	4.1842	87	97	111.494252873563
T0311	T0311TS092_4	T0311	2.49	4.2692	4.4247	87	97	111.494252873563
T0311	T0311TS092_5	T0311	2.66	3.7520	3.9441	87	97	111.494252873563
T0311	T0311TS102_1	T0311	2.60	5.1269	5.2243	87	76	87.3563218390805
T0311	T0311TS102_2	T0311	2.75	4.3986	4.5451	87	89	102.298850574713
T0311	T0311TS102_3	T0311	2.34	5.3748	5.4559	87	71	81.6091954022989
T0311	T0311TS102_4	T0311	1.95	5.3438	5.4270	87	66	75.8620689655172
T0311	T0311TS102_5	T0311	2.45	-1.5384	0.0647	87	72	82.7586206896552
T0311	T0311TS103_1	T0311	1.67	4.1399	4.3044	87	97	111.494252873563
T0311	T0311TS105_1	T0311	2.38	4.0106	4.1842	87	97	111.494252873563
T0311	T0311TS105_2	T0311	2.72	4.1399	4.3044	87	97	111.494252873563
T0311	T0311TS105_3	T0311	2.56	4.1399	4.3044	87	97	111.494252873563
T0311	T0311TS105_4	T0311	2.78	4.0106	4.1842	87	97	111.494252873563
T0311	T0311TS105_5	T0311	2.71	4.1399	4.3044	87	97	111.494252873563
T0311	T0311TS109_1	T0311	2.81	-0.7741	0.2985	87	97	111.494252873563
T0311	T0311TS111_1	T0311	2.09	4.0106	4.1842	87	94	108.045977011494
T0311	T0311TS111_2	T0311	2.14	5.2927	5.3793	87	72	82.7586206896552
T0311	T0311TS113_1	T0311	2.41	4.1399	4.3044	87	97	111.494252873563
T0311	T0311TS113_2	T0311	2.32	3.3640	3.5851	87	97	111.494252873563
T0311	T0311TS113_3	T0311	2.07	4.2692	4.4247	87	97	111.494252873563
T0311	T0311TS113_4	T0311	2.42	3.3640	3.5851	87	97	111.494252873563
T0311	T0311TS113_5	T0311	2.04	4.0106	4.1842	87	97	111.494252873563
T0311	T0311TS121_1	T0311	2.55	-0.2568	0.5693	87	97	111.494252873563
T0311	T0311TS121_2	T0311	3.18	-1.2914	0.1176	87	97	111.494252873563
T0311	T0311TS121_3	T0311	2.92	-0.3861	0.4941	87	97	111.494252873563
T0311	T0311TS121_4	T0311	2.66	-0.3861	0.4941	87	97	111.494252873563
T0311	T0311TS121_5	T0311	2.63	0.1311	0.8203	87	97	111.494252873563
T0311	T0311TS125_1	T0311	2.50	4.3986	4.5451	87	97	111.494252873563
T0311	T0311TS125_1u	T0311	2.51	4.2692	4.4247	87	90	103.448275862069
T0311	T0311TS125_2	T0311	2.58	4.9158	5.0273	87	97	111.494252873563
T0311	T0311TS125_2u	T0311	2.46	4.2692	4.4247	87	88	101.149425287356
T0311	T0311TS125_3	T0311	2.01	4.3986	4.5451	87	97	111.494252873563
T0311	T0311TS125_3u	T0311	1.70	4.1399	4.3044	87	87	100
T0311	T0311TS125_4	T0311	2.21	4.5279	4.6655	87	97	111.494252873563
T0311	T0311TS125_4u	T0311	2.60	5.1269	5.2243	87	76	87.3563218390805
T0311	T0311TS125_5	T0311	2.52	4.3986	4.5451	87	97	111.494252873563
T0311	T0311TS125_5u	T0311	2.60	5.1269	5.2243	87	76	87.3563218390805
T0311	T0311TS132_1	T0311	2.21	3.6227	3.8243	87	97	111.494252873563
T0311	T0311TS135_1	T0311	2.17	4.2692	4.4247	87	97	111.494252873563
T0311	T0311TS135_2	T0311	2.17	4.2692	4.4247	87	97	111.494252873563
T0311	T0311TS136_1	T0311	2.01	4.3986	4.5451	87	97	111.494252873563
T0311	T0311TS136_2	T0311	2.42	3.7520	3.9441	87	97	111.494252873563
T0311	T0311TS136_3	T0311	2.45	3.8813	4.0641	87	97	111.494252873563
T0311	T0311TS136_4	T0311	2.12	4.0106	4.1842	87	97	111.494252873563
T0311	T0311TS136_5	T0311	2.42	4.0106	4.1842	87	97	111.494252873563
T0311	T0311TS137_1	T0311	2.49	4.2692	4.4247	87	97	111.494252873563
T0311	T0311TS137_2	T0311	2.02	1.9415	2.2920	87	97	111.494252873563
T0311	T0311TS137_3	T0311	2.82	4.0106	4.1842	87	97	111.494252873563
T0311	T0311TS137_4	T0311	2.08	4.0106	4.1842	87	97	111.494252873563
T0311	T0311TS137_5	T0311	1.41	3.6227	3.8243	87	97	111.494252873563
T0311	T0311TS139_1	T0311	2.85	0.2604	0.9113	87	97	111.494252873563
T0311	T0311TS139_2	T0311	2.89	0.2604	0.9113	87	97	111.494252873563
T0311	T0311TS139_3	T0311	2.04	-0.2568	0.5693	87	97	111.494252873563
T0311	T0311TS139_4	T0311	3.19	1.8122	2.1777	87	97	111.494252873563
T0311	T0311TS139_5	T0311	2.74	2.3295	2.6393	87	97	111.494252873563
T0311	T0311TS168_1	T0311	2.65	2.5881	2.8736	87	97	111.494252873563
T0311	T0311TS168_2	T0311	2.52	1.4243	1.8401	87	97	111.494252873563
T0311	T0311TS168_3	T0311	2.58	1.6829	2.0642	87	97	111.494252873563
T0311	T0311TS168_4	T0311	2.67	1.6829	2.0642	87	97	111.494252873563
T0311	T0311TS168_5	T0311	2.77	2.3295	2.6393	87	97	111.494252873563
T0311	T0311TS178_1	T0311	2.42	1.2950	1.7298	87	97	111.494252873563
T0311	T0311TS178_2	T0311	3.02	3.7520	3.9441	87	97	111.494252873563
T0311	T0311TS178_3	T0311	2.88	3.8813	4.0641	87	97	111.494252873563
T0311	T0311TS178_4	T0311	2.72	0.9070	1.4077	87	97	111.494252873563
T0311	T0311TS178_5	T0311	2.87	1.8122	2.1777	87	97	111.494252873563
T0311	T0311TS179_1	T0311	1.75	3.7520	3.9441	87	97	111.494252873563
T0311	T0311TS179_2	T0311	2.26	3.8813	4.0641	87	97	111.494252873563
T0311	T0311TS179_3	T0311	2.46	3.8813	4.0641	87	97	111.494252873563
T0311	T0311TS179_4	T0311	3.02	3.7520	3.9441	87	97	111.494252873563
T0311	T0311TS179_5	T0311	3.02	3.7520	3.9441	87	97	111.494252873563
T0311	T0311TS186_1	T0311	2.21	5.4346	5.5118	87	65	74.7126436781609
T0311	T0311TS186_2	T0311	2.05	3.3047	3.5304	87	83	95.4022988505747
T0311	T0311TS186_3	T0311	2.24	3.4933	3.7046	87	89	102.298850574713
T0311	T0311TS186_4	T0311	2.13	5.2390	5.3291	87	55	63.2183908045977
T0311	T0311TS186_5	T0311	2.51	0.2604	0.9113	87	97	111.494252873563
T0311	T0311TS193_1	T0311	2.75	0.0018	0.7328	87	97	111.494252873563
T0311	T0311TS193_2	T0311	2.56	-0.9034	0.2444	87	97	111.494252873563
T0311	T0311TS193_3	T0311	2.89	-0.5155	0.4237	87	97	111.494252873563
T0311	T0311TS193_4	T0311	2.86	-1.5500	0.0627	87	97	111.494252873563
T0311	T0311TS193_5	T0311	2.41	-1.2914	0.1176	87	97	111.494252873563
T0311	T0311TS194_1	T0311	2.66	0.5191	1.1024	87	97	111.494252873563
T0311	T0311TS194_2	T0311	2.26	-1.4207	0.0873	87	97	111.494252873563
T0311	T0311TS194_3	T0311	2.02	-0.6448	0.3584	87	97	111.494252873563
T0311	T0311TS194_4	T0311	2.08	-1.4207	0.0873	87	97	111.494252873563
T0311	T0311TS194_5	T0311	2.25	-1.0327	0.1961	87	97	111.494252873563
T0311	T0311TS197_1	T0311	3.19	-0.6448	0.3584	87	97	111.494252873563
T0311	T0311TS197_2	T0311	3.05	0.5191	1.1024	87	97	111.494252873563
T0311	T0311TS197_3	T0311	2.64	1.8122	2.1777	87	97	111.494252873563
T0311	T0311TS197_4	T0311	2.67	-1.1620	0.1538	87	97	111.494252873563
T0311	T0311TS197_5	T0311	2.54	0.0018	0.7328	87	97	111.494252873563
T0311	T0311TS203_1	T0311	2.30	4.1399	4.3044	87	97	111.494252873563
T0311	T0311TS203_2	T0311	2.59	4.2692	4.4247	87	97	111.494252873563
T0311	T0311TS203_3	T0311	2.09	4.2692	4.4247	87	97	111.494252873563
T0311	T0311TS203_4	T0311	2.37	4.2692	4.4247	87	97	111.494252873563
T0311	T0311TS203_5	T0311	2.63	0.7777	1.3037	87	97	111.494252873563
T0311	T0311TS205_1	T0311	2.76	4.1399	4.3044	87	97	111.494252873563
T0311	T0311TS205_2	T0311	2.75	4.2692	4.4247	87	96	110.344827586207
T0311	T0311TS205_3	T0311	2.08	3.7520	3.9441	87	88	101.149425287356
T0311	T0311TS205_4	T0311	2.30	4.8406	4.9571	87	78	89.6551724137931
T0311	T0311TS205_5	T0311	2.18	4.9100	5.0219	87	79	90.8045977011494
T0311	T0311TS209_1	T0311	1.63	5.9295	5.9744	87	60	68.9655172413793
T0311	T0311TS209_2	T0311	1.64	5.9295	5.9744	87	60	68.9655172413793
T0311	T0311TS211_1	T0311	1.51	4.3147	4.4669	87	84	96.551724137931
T0311	T0311TS211_2	T0311	1.64	4.2692	4.4247	87	90	103.448275862069
T0311	T0311TS211_3	T0311	2.26	5.2248	5.3158	87	71	81.6091954022989
T0311	T0311TS211_4	T0311	1.57	4.2692	4.4247	87	90	103.448275862069
T0311	T0311TS211_5	T0311	2.64	0.0288	0.7507	87	80	91.9540229885057
T0311	T0311TS212_1	T0311	2.27	4.1399	4.3044	87	97	111.494252873563
T0311	T0311TS213_1	T0311	2.17	4.1399	4.3044	87	97	111.494252873563
T0311	T0311TS214_1	T0311	2.23	2.4588	2.7562	87	97	111.494252873563
T0311	T0311TS239_1	T0311	2.07	4.3754	4.5235	87	83	95.4022988505747
T0311	T0311TS239_2	T0311	2.57	3.8813	4.0641	87	97	111.494252873563
T0311	T0311TS239_3	T0311	1.67	4.4578	4.6002	87	86	98.8505747126437
T0311	T0311TS239_4	T0311	1.99	3.8606	4.0448	87	85	97.7011494252874
T0311	T0311TS239_5	T0311	2.60	5.1269	5.2243	87	76	87.3563218390805
T0311	T0311TS245_1	T0311	1.66	4.2692	4.4247	87	93	106.896551724138
T0311	T0311TS247_1	T0311	2.31	4.2704	4.4257	87	76	87.3563218390805
T0311	T0311TS247_2	T0311	2.13	3.1284	3.3680	87	76	87.3563218390805
T0311	T0311TS247_3	T0311	2.00	4.4131	4.5586	87	76	87.3563218390805
T0311	T0311TS247_4	T0311	2.32	4.5559	4.6916	87	76	87.3563218390805
T0311	T0311TS247_5	T0311	1.99	4.4131	4.5586	87	76	87.3563218390805
T0311	T0311TS248_1	T0311	2.10	4.2692	4.4247	87	97	111.494252873563
T0311	T0311TS248_2	T0311	1.66	4.1399	4.3044	87	97	111.494252873563
T0311	T0311TS248_3	T0311	2.35	4.1399	4.3044	87	97	111.494252873563
T0311	T0311TS248_4	T0311	2.75	3.4933	3.7046	87	97	111.494252873563
T0311	T0311TS248_5	T0311	2.20	4.1399	4.3044	87	97	111.494252873563
T0311	T0311TS250_1	T0311	2.61	4.2692	4.4247	87	97	111.494252873563
T0311	T0311TS250_2	T0311	2.64	4.2692	4.4247	87	97	111.494252873563
T0311	T0311TS250_3	T0311	2.62	4.2692	4.4247	87	97	111.494252873563
T0311	T0311TS250_4	T0311	2.61	4.1399	4.3044	87	97	111.494252873563
T0311	T0311TS250_5	T0311	2.66	4.2692	4.4247	87	97	111.494252873563
T0311	T0311TS252_1	T0311	3.32	-1.2914	0.1176	87	97	111.494252873563
T0311	T0311TS261_1	T0311	2.46	4.2692	4.4247	87	90	103.448275862069
T0311	T0311TS263_1	T0311	2.91	1.0363	1.5134	87	97	111.494252873563
T0311	T0311TS263_2u	T0311	2.51	-0.2568	0.5693	87	97	111.494252873563
T0311	T0311TS267_1	T0311	1.56	4.3986	4.5451	87	97	111.494252873563
T0311	T0311TS267_2	T0311	2.20	4.2692	4.4247	87	97	111.494252873563
T0311	T0311TS267_3	T0311	2.75	4.2692	4.4247	87	97	111.494252873563
T0311	T0311TS267_4	T0311	2.63	4.2692	4.4247	87	97	111.494252873563
T0311	T0311TS267_5	T0311	1.71	4.1399	4.3044	87	97	111.494252873563
T0311	T0311TS268_1	T0311	2.46	4.0106	4.1842	87	97	111.494252873563
T0311	T0311TS268_2	T0311	1.88	4.2692	4.4247	87	97	111.494252873563
T0311	T0311TS268_3	T0311	1.66	4.2692	4.4247	87	97	111.494252873563
T0311	T0311TS268_4	T0311	2.25	4.3986	4.5451	87	97	111.494252873563
T0311	T0311TS268_5	T0311	2.10	4.2692	4.4247	87	97	111.494252873563
T0311	T0311TS273_1	T0311	2.00	5.3438	5.4270	87	66	75.8620689655172
T0311	T0311TS274_1	T0311	1.64	4.2692	4.4247	87	91	104.597701149425
T0311	T0311TS275_1	T0311	2.25	4.2692	4.4247	87	97	111.494252873563
T0311	T0311TS276_1	T0311	2.75	4.1399	4.3044	87	97	111.494252873563
T0311	T0311TS276_2	T0311	2.22	4.2692	4.4247	87	97	111.494252873563
T0311	T0311TS276_3	T0311	1.63	4.1399	4.3044	87	97	111.494252873563
T0311	T0311TS276_4	T0311	2.18	2.9761	3.2280	87	97	111.494252873563
T0311	T0311TS276_5	T0311	2.15	4.6572	4.7861	87	97	111.494252873563
T0311	T0311TS277_1	T0311	2.70	4.2692	4.4247	87	97	111.494252873563
T0311	T0311TS277_2	T0311	2.20	4.0106	4.1842	87	97	111.494252873563
T0311	T0311TS277_3	T0311	1.80	4.1399	4.3044	87	97	111.494252873563
T0311	T0311TS277_4	T0311	2.20	3.8813	4.0641	87	97	111.494252873563
T0311	T0311TS277_5	T0311	2.25	4.2692	4.4247	87	93	106.896551724138
T0311	T0311TS297_1	T0311	1.40	6.0375	6.0754	87	61	70.1149425287356
T0311	T0311TS297_2	T0311	1.47	5.8657	5.9148	87	61	70.1149425287356
T0311	T0311TS297_3	T0311	2.16	4.1399	4.3044	87	99	113.793103448276
T0311	T0311TS297_4	T0311	2.08	4.3986	4.5451	87	99	113.793103448276
T0311	T0311TS297_5	T0311	1.83	5.7598	5.8157	87	62	71.2643678160919
T0311	T0311TS298_1	T0311	2.04	3.8813	4.0641	87	97	111.494252873563
T0311	T0311TS298_2	T0311	1.67	5.1695	5.2642	87	68	78.1609195402299
T0311	T0311TS298_3	T0311	2.23	5.1346	5.2316	87	74	85.0574712643678
T0311	T0311TS298_4	T0311	2.06	4.9187	5.0300	87	73	83.9080459770115
T0311	T0311TS298_5	T0311	1.93	4.1399	4.3044	87	97	111.494252873563
T0311	T0311TS302_1	T0311	2.17	4.3754	4.5235	87	83	95.4022988505747
T0311	T0311TS302_2	T0311	2.32	4.3754	4.5235	87	83	95.4022988505747
T0311	T0311TS302_3	T0311	2.72	5.7251	5.7833	87	67	77.0114942528736
T0311	T0311TS302_4	T0311	2.40	4.8414	4.9578	87	76	87.3563218390805
T0311	T0311TS302_5	T0311	2.18	5.9147	5.9606	87	65	74.7126436781609
T0311	T0311TS307_1	T0311	2.33	4.5279	4.6655	87	97	111.494252873563
T0311	T0311TS307_1u	T0311	2.60	5.1269	5.2243	87	76	87.3563218390805
T0311	T0311TS307_2	T0311	2.74	4.6572	4.7861	87	97	111.494252873563
T0311	T0311TS307_2u	T0311	2.71	4.0106	4.1842	87	93	106.896551724138
T0311	T0311TS307_3	T0311	2.48	4.6572	4.7861	87	97	111.494252873563
T0311	T0311TS307_3u	T0311	2.60	5.1269	5.2243	87	76	87.3563218390805
T0311	T0311TS307_4	T0311	2.54	4.5279	4.6655	87	97	111.494252873563
T0311	T0311TS307_4u	T0311	2.60	5.1269	5.2243	87	76	87.3563218390805
T0311	T0311TS307_5	T0311	2.80	4.6572	4.7861	87	97	111.494252873563
T0311	T0311TS307_5u	T0311	2.71	4.0106	4.1842	87	93	106.896551724138
T0311	T0311TS318_1	T0311	2.73	4.3986	4.5451	87	97	111.494252873563
T0311	T0311TS318_2	T0311	2.20	4.3986	4.5451	87	97	111.494252873563
T0311	T0311TS318_3	T0311	2.36	4.1399	4.3044	87	97	111.494252873563
T0311	T0311TS318_4	T0311	2.05	4.0106	4.1842	87	97	111.494252873563
T0311	T0311TS318_5	T0311	1.64	4.3986	4.5451	87	97	111.494252873563
T0311	T0311TS319_1	T0311	1.83	6.1351	6.1667	87	66	75.8620689655172
T0311	T0311TS319_2	T0311	2.39	4.3986	4.5451	87	91	104.597701149425
T0311	T0311TS319_3	T0311	2.22	4.3986	4.5451	87	87	100
T0311	T0311TS319_4	T0311	2.59	3.7520	3.9441	87	97	111.494252873563
T0311	T0311TS319_5	T0311	2.09	3.9361	4.1150	87	86	98.8505747126437
T0311	T0311TS337_1	T0311	2.82	4.1399	4.3044	87	97	111.494252873563
T0311	T0311TS338_1	T0311	2.77	3.7839	3.9737	87	84	96.551724137931
T0311	T0311TS347_1	T0311	2.21	5.3748	5.4559	87	71	81.6091954022989
T0311	T0311TS349_1	T0311	2.04	4.2692	4.4247	87	97	111.494252873563
T0311	T0311TS349_2	T0311	2.51	5.0585	5.1605	87	75	86.2068965517241
T0311	T0311TS349_3	T0311	2.49	5.9147	5.9606	87	65	74.7126436781609
T0311	T0311TS349_4	T0311	2.03	5.5021	5.5749	87	66	75.8620689655172
T0311	T0311TS349_5	T0311	2.55	4.9891	5.0957	87	74	85.0574712643678
T0311	T0311TS351_1	T0311	2.34	4.2692	4.4247	87	97	111.494252873563
T0311	T0311TS351_2	T0311	2.04	3.8813	4.0641	87	97	111.494252873563
T0311	T0311TS351_3	T0311	1.67	5.1695	5.2642	87	68	78.1609195402299
T0311	T0311TS351_4	T0311	2.23	5.1346	5.2316	87	74	85.0574712643678
T0311	T0311TS351_5	T0311	1.93	4.1399	4.3044	87	97	111.494252873563
T0311	T0311TS383_1	T0311	2.69	4.1399	4.3044	87	96	110.344827586207
T0311	T0311TS383_2	T0311	2.60	5.2026	5.2951	87	75	86.2068965517241
T0311	T0311TS383_3	T0311	1.95	5.4346	5.5118	87	65	74.7126436781609
T0311	T0311TS383_4	T0311	2.00	3.8606	4.0448	87	85	97.7011494252874
T0311	T0311TS383_5	T0311	2.92	4.6572	4.7861	87	90	103.448275862069
T0311	T0311TS389_1	T0311	2.81	4.5279	4.6655	87	97	111.494252873563
T0311	T0311TS389_2	T0311	2.37	5.2043	5.2967	87	64	73.5632183908046
T0311	T0311TS389_3	T0311	1.35	5.6474	5.7107	87	53	60.9195402298851
T0311	T0311TS389_4	T0311	2.47	4.7859	4.9061	87	67	77.0114942528736
T0311	T0311TS389_5	T0311	1.17	5.4616	5.5371	87	53	60.9195402298851
T0311	T0311TS393_1	T0311	2.65	2.5881	2.8736	87	97	111.494252873563
T0311	T0311TS393_2	T0311	2.52	1.4243	1.8401	87	97	111.494252873563
T0311	T0311TS393_3	T0311	2.58	1.6829	2.0642	87	97	111.494252873563
T0311	T0311TS393_4	T0311	2.67	1.6829	2.0642	87	97	111.494252873563
T0311	T0311TS393_5	T0311	2.77	2.3295	2.6393	87	97	111.494252873563
T0311	T0311TS401_1	T0311	1.69	5.1695	5.2642	87	68	78.1609195402299
T0311	T0311TS413_1	T0311	2.01	4.5279	4.6655	87	97	111.494252873563
T0311	T0311TS413_2	T0311	1.79	4.2692	4.4247	87	97	111.494252873563
T0311	T0311TS413_3	T0311	2.57	4.1399	4.3044	87	97	111.494252873563
T0311	T0311TS413_4	T0311	1.78	4.0106	4.1842	87	97	111.494252873563
T0311	T0311TS413_5	T0311	1.89	3.8813	4.0641	87	97	111.494252873563
T0311	T0311TS414_1	T0311	1.92	4.1399	4.3044	87	97	111.494252873563
T0311	T0311TS414_2	T0311	1.71	4.1399	4.3044	87	97	111.494252873563
T0311	T0311TS414_3	T0311	2.57	4.1399	4.3044	87	97	111.494252873563
T0311	T0311TS414_4	T0311	2.01	4.5279	4.6655	87	97	111.494252873563
T0311	T0311TS414_5	T0311	2.09	4.2692	4.4247	87	97	111.494252873563
T0311	T0311TS415_1	T0311	1.82	4.0106	4.1842	87	97	111.494252873563
T0311	T0311TS415_2	T0311	1.92	4.1399	4.3044	87	97	111.494252873563
T0311	T0311TS415_3	T0311	2.39	4.1399	4.3044	87	97	111.494252873563
T0311	T0311TS415_4	T0311	2.57	4.1399	4.3044	87	97	111.494252873563
T0311	T0311TS415_5	T0311	2.01	4.5279	4.6655	87	97	111.494252873563
T0311	T0311TS416_1	T0311	1.25	3.2347	3.4659	87	97	111.494252873563
T0311	T0311TS416_2	T0311	2.68	4.1399	4.3044	87	97	111.494252873563
T0311	T0311TS418_1	T0311	2.17	4.1399	4.3044	87	97	111.494252873563
T0311	T0311TS420_1	T0311	1.59	5.5280	5.5991	87	64	73.5632183908046
T0311	T0311TS420_2	T0311	2.40	6.1754	6.2044	87	64	73.5632183908046
T0311	T0311TS420_3	T0311	2.05	5.8816	5.9296	87	67	77.0114942528736
T0311	T0311TS420_4	T0311	2.36	4.6986	4.8247	87	76	87.3563218390805
T0311	T0311TS420_5	T0311	2.27	6.1754	6.2044	87	64	73.5632183908046
T0311	T0311TS427_1	T0311	3.04	1.0363	1.5134	87	97	111.494252873563
T0311	T0311TS427_2	T0311	3.04	1.0363	1.5134	87	97	111.494252873563
T0311	T0311TS427_3	T0311	3.04	1.0363	1.5134	87	97	111.494252873563
T0311	T0311TS427_4	T0311	3.04	1.0363	1.5134	87	97	111.494252873563
T0311	T0311TS427_5	T0311	2.40	-0.5155	0.4237	87	97	111.494252873563
T0311	T0311TS435_1	T0311	1.97	4.2692	4.4247	87	97	111.494252873563
T0311	T0311TS435_2	T0311	2.65	4.2692	4.4247	87	97	111.494252873563
T0311	T0311TS435_3	T0311	2.33	4.0106	4.1842	87	97	111.494252873563
T0311	T0311TS435_4	T0311	1.92	4.2692	4.4247	87	97	111.494252873563
T0311	T0311TS435_5	T0311	2.13	4.1399	4.3044	87	97	111.494252873563
T0311	T0311TS439_1	T0311	2.35	4.2692	4.4247	87	95	109.195402298851
T0311	T0311TS443_1	T0311	2.57	2.5881	2.8736	87	97	111.494252873563
T0311	T0311TS443_2	T0311	2.45	2.8468	3.1095	87	97	111.494252873563
T0311	T0311TS443_3	T0311	2.95	1.5536	1.9516	87	97	111.494252873563
T0311	T0311TS443_4	T0311	2.71	1.1656	1.6209	87	97	111.494252873563
T0311	T0311TS443_5	T0311	2.89	2.8468	3.1095	87	97	111.494252873563
T0311	T0311TS464_1	T0311	2.37	0.3898	1.0054	87	97	111.494252873563
T0311	T0311TS464_2	T0311	3.09	0.5191	1.1024	87	97	111.494252873563
T0311	T0311TS464_3	T0311	2.95	0.2604	0.9113	87	97	111.494252873563
T0311	T0311TS464_4	T0311	2.44	0.3898	1.0054	87	97	111.494252873563
T0311	T0311TS464_5	T0311	2.47	0.6484	1.2019	87	97	111.494252873563
T0311	T0311TS468_1	T0311	1.72	6.0542	6.0910	87	62	71.2643678160919
T0311	T0311TS469_1	T0311	2.35	4.2692	4.4247	87	95	109.195402298851
T0311	T0311TS469_2	T0311	2.60	5.1269	5.2243	87	76	87.3563218390805
T0311	T0311TS469_3	T0311	2.60	5.1269	5.2243	87	76	87.3563218390805
T0311	T0311TS469_4	T0311	1.66	4.2692	4.4247	87	95	109.195402298851
T0311	T0311TS469_5	T0311	2.60	5.1269	5.2243	87	76	87.3563218390805
T0311	T0311TS474_1	T0311	2.54	-1.4207	0.0873	87	91	104.597701149425
T0311	T0311TS483_1	T0311	3.00	-1.1620	0.1538	87	97	111.494252873563
T0311	T0311TS490_1_1	T0311	0.85	4.0808	4.2494	87	50	57.4712643678161
T0311	T0311TS490_1_2	T0311	1.98	1.3613	1.7863	87	33	37.9310344827586
T0311	T0311TS494_1	T0311	1.09	4.8204	4.9383	87	42	48.2758620689655
T0311	T0311TS511_1	T0311	2.45	-1.4207	0.0873	87	97	111.494252873563
T0311	T0311TS511_2	T0311	2.91	-2.7138	0.0002	87	97	111.494252873563
T0311	T0311TS511_3	T0311	2.09	-1.6793	0.0433	87	97	111.494252873563
T0311	T0311TS511_4	T0311	2.43	-1.1620	0.1538	87	97	111.494252873563
T0311	T0311TS511_5	T0311	2.29	-1.1620	0.1538	87	97	111.494252873563
T0311	T0311TS536_1	T0311	2.03	3.8813	4.0641	87	97	111.494252873563
T0311	T0311TS536_2	T0311	2.66	4.1399	4.3044	87	97	111.494252873563
T0311	T0311TS536_3	T0311	1.72	4.2692	4.4247	87	97	111.494252873563
T0311	T0311TS536_4	T0311	2.04	4.6572	4.7861	87	97	111.494252873563
T0311	T0311TS536_5	T0311	2.14	3.7520	3.9441	87	97	111.494252873563
T0311	T0311TS550_1	T0311	2.02	2.9410	3.1959	87	69	79.3103448275862
T0311	T0311TS550_2	T0311	2.64	-1.1956	0.1439	87	79	90.8045977011494
T0311	T0311TS550_3	T0311	1.82	-0.7144	0.3255	87	68	78.1609195402299
T0311	T0311TS550_4	T0311	2.48	0.6758	1.2233	87	86	98.8505747126437
T0311	T0311TS550_5	T0311	3.15	-0.1752	0.6191	87	83	95.4022988505747
T0311	T0311TS556_1	T0311	1.53	4.3986	4.5451	87	97	111.494252873563
T0311	T0311TS556_2	T0311	1.55	4.2692	4.4247	87	97	111.494252873563
T0311	T0311TS556_3	T0311	1.58	4.2692	4.4247	87	97	111.494252873563
T0311	T0311TS556_4	T0311	1.67	4.2692	4.4247	87	97	111.494252873563
T0311	T0311TS556_5	T0311	1.54	4.3986	4.5451	87	97	111.494252873563
T0311	T0311TS564_1	T0311	2.64	1.4243	1.8401	87	97	111.494252873563
T0311	T0311TS564_2	T0311	2.33	-0.7741	0.2985	87	97	111.494252873563
T0311	T0311TS564_3	T0311	2.34	4.0106	4.1842	87	97	111.494252873563
T0311	T0311TS564_4	T0311	2.24	4.2692	4.4247	87	97	111.494252873563
T0311	T0311TS564_5	T0311	3.09	-0.6448	0.3584	87	97	111.494252873563
T0311	T0311TS568_1	T0311	1.88	4.2692	4.4247	87	97	111.494252873563
T0311	T0311TS568_2	T0311	1.90	4.2692	4.4247	87	97	111.494252873563
T0311	T0311TS568_3	T0311	2.18	4.5279	4.6655	87	97	111.494252873563
T0311	T0311TS568_4	T0311	1.69	4.2692	4.4247	87	97	111.494252873563
T0311	T0311TS568_5	T0311	2.02	4.3986	4.5451	87	97	111.494252873563
T0311	T0311TS609_1	T0311	2.24	4.2692	4.4247	87	97	111.494252873563
T0311	T0311TS609_2	T0311	2.63	4.3986	4.5451	87	97	111.494252873563
T0311	T0311TS609_3	T0311	2.21	4.2692	4.4247	87	97	111.494252873563
T0311	T0311TS609_4	T0311	2.83	3.8813	4.0641	87	97	111.494252873563
T0311	T0311TS609_5	T0311	2.11	3.7520	3.9441	87	97	111.494252873563
T0311	T0311TS640_1	T0311	1.64	4.2552	4.4116	87	85	97.7011494252874
T0311	T0311TS640_2	T0311	2.66	4.2552	4.4116	87	85	97.7011494252874
T0311	T0311TS640_3	T0311	2.25	3.0714	3.3155	87	85	97.7011494252874
T0311	T0311TS640_4	T0311	2.34	4.2552	4.4116	87	85	97.7011494252874
T0311	T0311TS640_5	T0311	2.89	3.0714	3.3155	87	85	97.7011494252874
T0311	T0311TS641_1	T0311	2.09	4.1399	4.3044	87	92	105.747126436782
T0311	T0311TS651_1	T0311	2.51	4.3986	4.5451	87	97	111.494252873563
T0311	T0311TS654_1	T0311	1.65	5.6604	5.7228	87	66	75.8620689655172
T0311	T0311TS658_1	T0311	1.66	4.2692	4.4247	87	97	111.494252873563
T0311	T0311TS664_1	T0311	2.02	4.1399	4.3044	87	97	111.494252873563
T0311	T0311TS664_2	T0311	1.69	4.2692	4.4247	87	97	111.494252873563
T0311	T0311TS664_3	T0311	1.70	4.2692	4.4247	87	97	111.494252873563
T0311	T0311TS664_4	T0311	2.20	4.2692	4.4247	87	95	109.195402298851
T0311	T0311TS664_5	T0311	1.87	4.0106	4.1842	87	97	111.494252873563
T0311	T0311TS671_1	T0311	1.57	4.2692	4.4247	87	97	111.494252873563
T0311	T0311TS671_2	T0311	1.48	4.2692	4.4247	87	97	111.494252873563
T0311	T0311TS671_3	T0311	1.60	4.2692	4.4247	87	97	111.494252873563
T0311	T0311TS671_4	T0311	1.56	4.2692	4.4247	87	97	111.494252873563
T0311	T0311TS671_5	T0311	2.38	4.6572	4.7861	87	97	111.494252873563
T0311	T0311TS675_1	T0311	1.73	4.2692	4.4247	87	94	108.045977011494
T0311	T0311TS675_2	T0311	1.64	4.2692	4.4247	87	91	104.597701149425
T0311	T0311TS675_3	T0311	1.68	4.2692	4.4247	87	97	111.494252873563
T0311	T0311TS675_4	T0311	2.20	4.2692	4.4247	87	95	109.195402298851
T0311	T0311TS675_5	T0311	2.62	5.2026	5.2951	87	75	86.2068965517241
T0311	T0311TS677_1	T0311	1.88	3.8813	4.0641	87	97	111.494252873563
T0311	T0311TS677_2	T0311	2.13	4.5279	4.6655	87	97	111.494252873563
T0311	T0311TS698_1	T0311	1.53	6.3373	6.3558	87	64	73.5632183908046
T0311	T0311TS705_1	T0311	2.12	5.2927	5.3793	87	72	82.7586206896552
T0311	T0311TS706_1	T0311	2.17	4.2692	4.4247	87	97	111.494252873563
T0311	T0311TS706_2	T0311	2.03	4.3986	4.5451	87	97	111.494252873563
T0311	T0311TS706_3	T0311	2.31	4.3986	4.5451	87	97	111.494252873563
T0311	T0311TS706_4	T0311	1.72	4.0106	4.1842	87	97	111.494252873563
T0311	T0311TS710_1	T0311	2.03	4.1399	4.3044	87	97	111.494252873563
T0311	T0311TS710_2	T0311	1.69	4.2692	4.4247	87	97	111.494252873563
T0311	T0311TS710_3	T0311	2.77	0.3898	1.0054	87	97	111.494252873563
T0311	T0311TS710_4	T0311	2.73	4.0775	4.2463	87	79	90.8045977011494
T0311	T0311TS710_5	T0311	2.07	4.7717	4.8928	87	73	83.9080459770115
T0311	T0311TS736_1u	T0311	2.53	2.3295	2.6393	87	97	111.494252873563
T0311	T0311TS736_2u	T0311	2.85	2.4588	2.7562	87	97	111.494252873563
T0311	T0311TS736_3u	T0311	2.22	3.8813	4.0641	87	97	111.494252873563
T0311	T0311TS736_4u	T0311	1.47	3.2347	3.4659	87	97	111.494252873563
T0311	T0311TS736_5u	T0311	2.27	5.8210	5.8730	87	97	111.494252873563
2ICT_A	2ICP_A	T0311	1.32	7.3662	7.3187	89	84	94.3820224719101
2ICT_A	RT0311TS490_1	T0311	1.47	4.4686	4.6103	89	83	93.2584269662921
2ICT_A	T0311AL044_1	T0311	2.69	3.5975	3.8010	89	85	95.5056179775281
2ICT_A	T0311AL044_2	T0311	2.46	3.6479	3.8476	89	89	100
2ICT_A	T0311AL044_3	T0311	2.10	4.3550	4.5045	89	79	88.7640449438202
2ICT_A	T0311AL044_4	T0311	2.04	4.8598	4.9751	89	68	76.4044943820225
2ICT_A	T0311AL044_5	T0311	1.64	4.4746	4.6159	89	71	79.7752808988764
2ICT_A	T0311AL170_1	T0311	2.03	4.1078	4.2744	89	83	93.2584269662921
2ICT_A	T0311AL170_2	T0311	2.73	-0.3861	0.4941	89	91	102.247191011236
2ICT_A	T0311AL242_1	T0311	2.04	5.3438	5.4270	89	66	74.1573033707865
2ICT_A	T0311AL242_2	T0311	2.59	4.1566	4.3199	89	89	100
2ICT_A	T0311AL242_3	T0311	2.03	4.1078	4.2744	89	83	93.2584269662921
2ICT_A	T0311AL242_4	T0311	2.91	3.5207	3.7299	89	97	108.988764044944
2ICT_A	T0311AL242_5	T0311	1.67	3.5449	3.7523	89	86	96.6292134831461
2ICT_A	T0311AL243_1	T0311	2.71	4.9546	5.0635	89	65	73.0337078651685
2ICT_A	T0311AL243_2	T0311	1.76	5.1558	5.2513	89	70	78.6516853932584
2ICT_A	T0311AL243_3	T0311	2.04	5.4346	5.5118	89	65	73.0337078651685
2ICT_A	T0311AL243_4	T0311	2.58	4.2462	4.4033	89	70	78.6516853932584
2ICT_A	T0311AL243_5	T0311	1.53	5.3916	5.4716	89	62	69.6629213483146
2ICT_A	T0311AL257_1	T0311	1.67	3.5449	3.7523	89	86	96.6292134831461
2ICT_A	T0311AL257_2	T0311	2.95	3.2663	3.4950	89	97	108.988764044944
2ICT_A	T0311AL257_3	T0311	2.03	4.1078	4.2744	89	83	93.2584269662921
2ICT_A	T0311AL257_4	T0311	2.10	3.9921	4.1670	89	85	95.5056179775281
2ICT_A	T0311AL257_5	T0311	2.37	4.3378	4.4885	89	75	84.2696629213483
2ICT_A	T0311AL316_1	T0311	1.67	3.5449	3.7523	89	86	96.6292134831461
2ICT_A	T0311AL316_2	T0311	2.03	4.1078	4.2744	89	83	93.2584269662921
2ICT_A	T0311AL316_3	T0311	2.95	3.2663	3.4950	89	97	108.988764044944
2ICT_A	T0311AL316_4	T0311	2.95	3.6836	3.8807	89	81	91.0112359550562
2ICT_A	T0311AL316_5	T0311	2.10	3.9921	4.1670	89	85	95.5056179775281
2ICT_A	T0311AL333_1	T0311	1.54	5.4603	5.5358	89	63	70.7865168539326
2ICT_A	T0311AL333_2	T0311	2.22	4.1403	4.3047	89	78	87.6404494382023
2ICT_A	T0311AL333_3	T0311	1.76	4.6986	4.8247	89	76	85.3932584269663
2ICT_A	T0311AL333_4	T0311	2.34	5.0990	5.1983	89	67	75.2808988764045
2ICT_A	T0311AL333_5	T0311	2.63	0.1250	0.8161	89	61	68.5393258426966
2ICT_A	T0311AL380_1	T0311	2.29	4.4915	4.6317	89	59	66.2921348314607
2ICT_A	T0311AL380_2	T0311	2.20	5.1541	5.2498	89	61	68.5393258426966
2ICT_A	T0311AL380_3	T0311	2.21	5.1541	5.2498	89	62	69.6629213483146
2ICT_A	T0311AL380_4	T0311	2.24	4.9865	5.0933	89	61	68.5393258426966
2ICT_A	T0311AL380_5	T0311	1.78	5.5222	5.5936	89	59	66.2921348314607
2ICT_A	T0311AL381_1	T0311	1.61	5.0901	5.1900	89	53	59.5505617977528
2ICT_A	T0311AL381_2	T0311	2.24	4.9865	5.0933	89	61	68.5393258426966
2ICT_A	T0311AL381_3	T0311	1.94	5.2020	5.2945	89	52	58.4269662921348
2ICT_A	T0311AL381_4	T0311	1.24	5.2390	5.3291	89	55	61.7977528089888
2ICT_A	T0311AL381_5	T0311	1.75	5.2508	5.3400	89	60	67.4157303370787
2ICT_A	T0311AL509_1	T0311	2.23	4.9691	5.0771	89	63	70.7865168539326
2ICT_A	T0311AL509_2	T0311	2.19	5.0603	5.1622	89	62	69.6629213483146
2ICT_A	T0311AL586_1	T0311	2.04	4.9424	5.0522	89	67	75.2808988764045
2ICT_A	T0311TS004_1	T0311	2.15	4.0294	4.2016	89	97	108.988764044944
2ICT_A	T0311TS004_2	T0311	2.31	3.5207	3.7299	89	97	108.988764044944
2ICT_A	T0311TS004_3	T0311	1.73	3.7750	3.9655	89	97	108.988764044944
2ICT_A	T0311TS004_4	T0311	1.79	3.6479	3.8476	89	97	108.988764044944
2ICT_A	T0311TS004_5	T0311	1.86	3.9022	4.0835	89	97	108.988764044944
2ICT_A	T0311TS005_1	T0311	2.32	3.3935	3.6123	89	97	108.988764044944
2ICT_A	T0311TS010_1	T0311	2.12	3.1391	3.3778	89	97	108.988764044944
2ICT_A	T0311TS010_2	T0311	2.12	3.1391	3.3778	89	97	108.988764044944
2ICT_A	T0311TS010_3	T0311	2.65	4.0294	4.2016	89	97	108.988764044944
2ICT_A	T0311TS010_4	T0311	2.11	3.6479	3.8476	89	97	108.988764044944
2ICT_A	T0311TS010_5	T0311	2.53	3.5207	3.7299	89	97	108.988764044944
2ICT_A	T0311TS013_1	T0311	1.89	4.9187	5.0300	89	73	82.0224719101124
2ICT_A	T0311TS015_1u	T0311	2.83	3.3935	3.6123	89	97	108.988764044944
2ICT_A	T0311TS018_1	T0311	2.50	3.9022	4.0835	89	97	108.988764044944
2ICT_A	T0311TS018_2	T0311	2.27	4.2838	4.4382	89	97	108.988764044944
2ICT_A	T0311TS018_3	T0311	2.21	3.6479	3.8476	89	97	108.988764044944
2ICT_A	T0311TS018_4	T0311	2.34	3.5207	3.7299	89	97	108.988764044944
2ICT_A	T0311TS018_5	T0311	2.87	3.5207	3.7299	89	97	108.988764044944
2ICT_A	T0311TS020_1	T0311	2.65	4.0294	4.2016	89	97	108.988764044944
2ICT_A	T0311TS020_2	T0311	2.25	5.4285	5.5061	89	97	108.988764044944
2ICT_A	T0311TS020_3	T0311	2.65	3.1391	3.3778	89	97	108.988764044944
2ICT_A	T0311TS020_4	T0311	2.17	4.0294	4.2016	89	97	108.988764044944
2ICT_A	T0311TS020_5	T0311	2.47	4.6653	4.7937	89	97	108.988764044944
2ICT_A	T0311TS021_1	T0311	1.82	4.5093	4.6482	89	83	93.2584269662921
2ICT_A	T0311TS021_2	T0311	1.98	4.8435	4.9599	89	74	83.1460674157303
2ICT_A	T0311TS021_3	T0311	2.24	5.3922	5.4721	89	69	77.5280898876404
2ICT_A	T0311TS022_1	T0311	1.83	4.7702	4.8915	89	75	84.2696629213483
2ICT_A	T0311TS022_2	T0311	1.83	4.4777	4.6187	89	73	82.0224719101124
2ICT_A	T0311TS022_3	T0311	1.72	5.5280	5.5991	89	64	71.9101123595506
2ICT_A	T0311TS022_4	T0311	1.98	5.6899	5.7504	89	64	71.9101123595506
2ICT_A	T0311TS022_5	T0311	2.38	5.2746	5.3623	89	65	73.0337078651685
2ICT_A	T0311TS024_1	T0311	2.84	4.1566	4.3199	89	97	108.988764044944
2ICT_A	T0311TS024_2	T0311	1.89	4.0294	4.2016	89	97	108.988764044944
2ICT_A	T0311TS024_3	T0311	2.57	4.1566	4.3199	89	97	108.988764044944
2ICT_A	T0311TS024_4	T0311	2.16	4.0294	4.2016	89	97	108.988764044944
2ICT_A	T0311TS024_5	T0311	2.50	4.0294	4.2016	89	97	108.988764044944
2ICT_A	T0311TS025_1	T0311	2.07	3.5207	3.7299	89	97	108.988764044944
2ICT_A	T0311TS025_2	T0311	2.31	4.9197	5.0310	89	97	108.988764044944
2ICT_A	T0311TS025_3	T0311	2.49	3.9022	4.0835	89	97	108.988764044944
2ICT_A	T0311TS025_4	T0311	2.61	3.7750	3.9655	89	97	108.988764044944
2ICT_A	T0311TS025_5	T0311	2.83	4.2838	4.4382	89	97	108.988764044944
2ICT_A	T0311TS026_1	T0311	1.80	4.1566	4.3199	89	97	108.988764044944
2ICT_A	T0311TS026_2	T0311	2.81	4.0294	4.2016	89	97	108.988764044944
2ICT_A	T0311TS026_3	T0311	2.82	3.7750	3.9655	89	97	108.988764044944
2ICT_A	T0311TS026_4	T0311	2.12	4.5382	4.6751	89	97	108.988764044944
2ICT_A	T0311TS026_5	T0311	2.43	3.9022	4.0835	89	97	108.988764044944
2ICT_A	T0311TS027_1	T0311	2.66	4.1566	4.3199	89	97	108.988764044944
2ICT_A	T0311TS027_2	T0311	2.32	4.4110	4.5566	89	97	108.988764044944
2ICT_A	T0311TS027_3	T0311	2.24	4.2838	4.4382	89	97	108.988764044944
2ICT_A	T0311TS027_4	T0311	2.46	4.2838	4.4382	89	97	108.988764044944
2ICT_A	T0311TS027_5	T0311	3.07	3.5207	3.7299	89	97	108.988764044944
2ICT_A	T0311TS028_1	T0311	2.43	3.9022	4.0835	89	97	108.988764044944
2ICT_A	T0311TS028_2	T0311	2.08	4.1675	4.3300	89	82	92.1348314606742
2ICT_A	T0311TS028_3	T0311	2.50	3.7750	3.9655	89	97	108.988764044944
2ICT_A	T0311TS028_4	T0311	2.10	4.0325	4.2045	89	82	92.1348314606742
2ICT_A	T0311TS028_5	T0311	2.52	4.8472	4.9633	89	72	80.8988764044944
2ICT_A	T0311TS029_1	T0311	3.07	3.5207	3.7299	89	97	108.988764044944
2ICT_A	T0311TS029_2	T0311	2.16	-0.9308	0.2336	89	97	108.988764044944
2ICT_A	T0311TS029_3	T0311	2.52	3.7750	3.9655	89	97	108.988764044944
2ICT_A	T0311TS029_4	T0311	2.37	-0.5493	0.4061	89	97	108.988764044944
2ICT_A	T0311TS029_5	T0311	2.43	3.9022	4.0835	89	97	108.988764044944
2ICT_A	T0311TS033_1	T0311	2.59	3.2663	3.4950	89	97	108.988764044944
2ICT_A	T0311TS033_2	T0311	2.62	4.2838	4.4382	89	97	108.988764044944
2ICT_A	T0311TS033_3	T0311	1.84	1.8673	2.2262	89	97	108.988764044944
2ICT_A	T0311TS033_4	T0311	2.38	3.9022	4.0835	89	97	108.988764044944
2ICT_A	T0311TS033_5	T0311	2.97	0.8498	1.3614	89	97	108.988764044944
2ICT_A	T0311TS034_1	T0311	2.84	2.7576	3.0280	89	97	108.988764044944
2ICT_A	T0311TS034_2	T0311	2.40	2.7576	3.0280	89	97	108.988764044944
2ICT_A	T0311TS034_3	T0311	3.12	2.1216	2.4525	89	97	108.988764044944
2ICT_A	T0311TS034_4	T0311	2.52	2.2488	2.5666	89	97	108.988764044944
2ICT_A	T0311TS034_5	T0311	2.48	2.2488	2.5666	89	97	108.988764044944
2ICT_A	T0311TS035_1	T0311	2.15	3.2663	3.4950	89	97	108.988764044944
2ICT_A	T0311TS035_2	T0311	2.06	3.6479	3.8476	89	97	108.988764044944
2ICT_A	T0311TS035_3	T0311	1.88	3.5207	3.7299	89	97	108.988764044944
2ICT_A	T0311TS035_4	T0311	2.77	3.5207	3.7299	89	97	108.988764044944
2ICT_A	T0311TS035_5	T0311	2.44	3.2663	3.4950	89	97	108.988764044944
2ICT_A	T0311TS038_1	T0311	2.76	4.7925	4.9123	89	97	108.988764044944
2ICT_A	T0311TS038_2	T0311	2.35	4.1566	4.3199	89	97	108.988764044944
2ICT_A	T0311TS038_3	T0311	2.30	3.7750	3.9655	89	97	108.988764044944
2ICT_A	T0311TS038_4	T0311	2.75	3.2663	3.4950	89	97	108.988764044944
2ICT_A	T0311TS038_5	T0311	2.87	4.4110	4.5566	89	97	108.988764044944
2ICT_A	T0311TS040_1	T0311	1.65	5.0811	5.1816	89	60	67.4157303370787
2ICT_A	T0311TS040_2	T0311	1.68	5.4204	5.4986	89	60	67.4157303370787
2ICT_A	T0311TS046_1	T0311	1.68	5.3504	5.4331	89	59	66.2921348314607
2ICT_A	T0311TS046_2	T0311	2.06	5.2259	5.3168	89	62	69.6629213483146
2ICT_A	T0311TS046_3	T0311	2.39	5.3074	5.3929	89	70	78.6516853932584
2ICT_A	T0311TS046_4	T0311	2.14	4.7050	4.8306	89	68	76.4044943820225
2ICT_A	T0311TS046_5	T0311	2.16	5.1786	5.2727	89	59	66.2921348314607
2ICT_A	T0311TS047_1	T0311	1.57	5.8517	5.9017	89	64	71.9101123595506
2ICT_A	T0311TS047_2	T0311	1.90	5.4204	5.4986	89	60	67.4157303370787
2ICT_A	T0311TS047_3	T0311	2.12	3.5207	3.7299	89	90	101.123595505618
2ICT_A	T0311TS047_4	T0311	1.86	3.9022	4.0835	89	97	108.988764044944
2ICT_A	T0311TS047_5	T0311	2.35	5.4120	5.4907	89	67	75.2808988764045
2ICT_A	T0311TS050_1	T0311	1.57	5.8517	5.9017	89	64	71.9101123595506
2ICT_A	T0311TS050_2	T0311	1.98	5.6899	5.7504	89	64	71.9101123595506
2ICT_A	T0311TS050_3	T0311	2.05	5.2555	5.3445	89	67	75.2808988764045
2ICT_A	T0311TS050_4	T0311	1.90	5.4204	5.4986	89	60	67.4157303370787
2ICT_A	T0311TS050_5	T0311	2.12	3.5207	3.7299	89	90	101.123595505618
2ICT_A	T0311TS054_1	T0311	2.68	-1.1852	0.1469	89	97	108.988764044944
2ICT_A	T0311TS060_1	T0311	2.41	3.6479	3.8476	89	97	108.988764044944
2ICT_A	T0311TS060_2	T0311	2.17	3.9022	4.0835	89	97	108.988764044944
2ICT_A	T0311TS060_3	T0311	2.23	3.7750	3.9655	89	97	108.988764044944
2ICT_A	T0311TS060_4	T0311	1.88	3.9022	4.0835	89	97	108.988764044944
2ICT_A	T0311TS060_5	T0311	2.09	-2.2027	0.0058	89	97	108.988764044944
2ICT_A	T0311TS062_1	T0311	2.65	3.5207	3.7299	89	97	108.988764044944
2ICT_A	T0311TS062_2	T0311	2.64	2.5032	2.7964	89	97	108.988764044944
2ICT_A	T0311TS062_3	T0311	2.68	5.3013	5.3872	89	97	108.988764044944
2ICT_A	T0311TS062_4	T0311	2.61	5.0469	5.1497	89	97	108.988764044944
2ICT_A	T0311TS062_5	T0311	2.07	4.7925	4.9123	89	97	108.988764044944
2ICT_A	T0311TS063_1	T0311	2.62	2.6304	2.9120	89	97	108.988764044944
2ICT_A	T0311TS063_2	T0311	2.67	2.2488	2.5666	89	97	108.988764044944
2ICT_A	T0311TS063_3	T0311	2.65	2.7576	3.0280	89	97	108.988764044944
2ICT_A	T0311TS063_4	T0311	2.67	0.2138	0.8781	89	97	108.988764044944
2ICT_A	T0311TS063_5	T0311	2.33	-0.5493	0.4061	89	97	108.988764044944
2ICT_A	T0311TS069_1	T0311	2.09	-0.9761	0.2165	89	44	49.438202247191
2ICT_A	T0311TS074_1	T0311	2.43	3.8421	4.0277	89	76	85.3932584269663
2ICT_A	T0311TS074_2	T0311	2.49	3.6994	3.8953	89	76	85.3932584269663
2ICT_A	T0311TS074_3	T0311	2.27	3.8421	4.0277	89	76	85.3932584269663
2ICT_A	T0311TS074_4	T0311	2.48	3.6994	3.8953	89	76	85.3932584269663
2ICT_A	T0311TS078_1	T0311	2.69	1.4857	1.8929	89	97	108.988764044944
2ICT_A	T0311TS078_2	T0311	2.60	-1.5668	0.0599	89	97	108.988764044944
2ICT_A	T0311TS078_3	T0311	2.30	-1.9483	0.0173	89	97	108.988764044944
2ICT_A	T0311TS078_4	T0311	2.43	-0.5493	0.4061	89	97	108.988764044944
2ICT_A	T0311TS078_5	T0311	2.80	-1.1852	0.1469	89	97	108.988764044944
2ICT_A	T0311TS083_1	T0311	1.97	5.5021	5.5749	89	66	74.1573033707865
2ICT_A	T0311TS083_2	T0311	2.13	4.0325	4.2045	89	82	92.1348314606742
2ICT_A	T0311TS083_3	T0311	2.08	4.1937	4.3543	89	75	84.2696629213483
2ICT_A	T0311TS083_4	T0311	2.34	3.9054	4.0864	89	75	84.2696629213483
2ICT_A	T0311TS083_5	T0311	1.91	4.8806	4.9945	89	64	71.9101123595506
2ICT_A	T0311TS087_1	T0311	2.36	-0.9308	0.2336	89	97	108.988764044944
2ICT_A	T0311TS087_2	T0311	2.81	0.4682	1.0639	89	97	108.988764044944
2ICT_A	T0311TS087_3	T0311	2.86	-1.1852	0.1469	89	97	108.988764044944
2ICT_A	T0311TS087_4	T0311	3.09	-1.4396	0.0834	89	97	108.988764044944
2ICT_A	T0311TS087_5	T0311	2.18	-0.0405	0.7049	89	97	108.988764044944
2ICT_A	T0311TS091_1	T0311	2.19	3.7750	3.9655	89	97	108.988764044944
2ICT_A	T0311TS091_2	T0311	2.10	3.6479	3.8476	89	97	108.988764044944
2ICT_A	T0311TS091_3	T0311	2.88	-0.9308	0.2336	89	97	108.988764044944
2ICT_A	T0311TS091_4	T0311	2.23	3.3935	3.6123	89	97	108.988764044944
2ICT_A	T0311TS091_5	T0311	2.13	4.0294	4.2016	89	97	108.988764044944
2ICT_A	T0311TS092_1	T0311	2.88	-0.9308	0.2336	89	97	108.988764044944
2ICT_A	T0311TS092_2	T0311	1.90	3.3935	3.6123	89	97	108.988764044944
2ICT_A	T0311TS092_3	T0311	2.23	3.3935	3.6123	89	97	108.988764044944
2ICT_A	T0311TS092_4	T0311	2.13	4.0294	4.2016	89	97	108.988764044944
2ICT_A	T0311TS092_5	T0311	2.46	3.2663	3.4950	89	97	108.988764044944
2ICT_A	T0311TS102_1	T0311	1.76	4.6986	4.8247	89	76	85.3932584269663
2ICT_A	T0311TS102_2	T0311	2.34	3.9022	4.0835	89	89	100
2ICT_A	T0311TS102_3	T0311	2.30	4.7747	4.8956	89	71	79.7752808988764
2ICT_A	T0311TS102_4	T0311	2.04	5.3438	5.4270	89	66	74.1573033707865
2ICT_A	T0311TS102_5	T0311	1.66	-1.9839	0.0150	89	72	80.8988764044944
2ICT_A	T0311TS103_1	T0311	2.09	3.7750	3.9655	89	97	108.988764044944
2ICT_A	T0311TS105_1	T0311	2.37	3.5207	3.7299	89	97	108.988764044944
2ICT_A	T0311TS105_2	T0311	2.59	3.6479	3.8476	89	97	108.988764044944
2ICT_A	T0311TS105_3	T0311	2.37	3.3935	3.6123	89	97	108.988764044944
2ICT_A	T0311TS105_4	T0311	2.78	3.7750	3.9655	89	97	108.988764044944
2ICT_A	T0311TS105_5	T0311	2.28	3.3935	3.6123	89	97	108.988764044944
2ICT_A	T0311TS109_1	T0311	2.99	-0.2949	0.5467	89	97	108.988764044944
2ICT_A	T0311TS111_1	T0311	2.17	3.2663	3.4950	89	94	105.61797752809
2ICT_A	T0311TS111_2	T0311	2.75	4.6987	4.8248	89	72	80.8988764044944
2ICT_A	T0311TS113_1	T0311	2.58	4.1566	4.3199	89	97	108.988764044944
2ICT_A	T0311TS113_2	T0311	2.27	2.8847	3.1443	89	97	108.988764044944
2ICT_A	T0311TS113_3	T0311	1.94	3.6479	3.8476	89	97	108.988764044944
2ICT_A	T0311TS113_4	T0311	2.52	3.2663	3.4950	89	97	108.988764044944
2ICT_A	T0311TS113_5	T0311	2.07	3.3935	3.6123	89	97	108.988764044944
2ICT_A	T0311TS121_1	T0311	2.62	-0.6765	0.3432	89	97	108.988764044944
2ICT_A	T0311TS121_2	T0311	2.71	-1.1852	0.1469	89	97	108.988764044944
2ICT_A	T0311TS121_3	T0311	1.94	-1.4396	0.0834	89	97	108.988764044944
2ICT_A	T0311TS121_4	T0311	2.58	-0.6765	0.3432	89	97	108.988764044944
2ICT_A	T0311TS121_5	T0311	2.72	-1.5668	0.0599	89	97	108.988764044944
2ICT_A	T0311TS125_1	T0311	1.86	4.2838	4.4382	89	97	108.988764044944
2ICT_A	T0311TS125_1u	T0311	2.16	3.7750	3.9655	89	90	101.123595505618
2ICT_A	T0311TS125_2	T0311	2.71	3.9022	4.0835	89	97	108.988764044944
2ICT_A	T0311TS125_2u	T0311	2.10	3.8276	4.0143	89	88	98.876404494382
2ICT_A	T0311TS125_3	T0311	2.09	3.9022	4.0835	89	97	108.988764044944
2ICT_A	T0311TS125_3u	T0311	1.81	3.7520	3.9441	89	87	97.752808988764
2ICT_A	T0311TS125_4	T0311	2.28	3.6479	3.8476	89	97	108.988764044944
2ICT_A	T0311TS125_4u	T0311	1.76	4.6986	4.8247	89	76	85.3932584269663
2ICT_A	T0311TS125_5	T0311	1.77	4.2838	4.4382	89	97	108.988764044944
2ICT_A	T0311TS125_5u	T0311	1.76	4.6986	4.8247	89	76	85.3932584269663
2ICT_A	T0311TS132_1	T0311	2.29	3.3935	3.6123	89	97	108.988764044944
2ICT_A	T0311TS135_1	T0311	2.23	3.5207	3.7299	89	97	108.988764044944
2ICT_A	T0311TS135_2	T0311	2.23	3.5207	3.7299	89	97	108.988764044944
2ICT_A	T0311TS136_1	T0311	2.12	3.9022	4.0835	89	97	108.988764044944
2ICT_A	T0311TS136_2	T0311	2.85	3.5207	3.7299	89	97	108.988764044944
2ICT_A	T0311TS136_3	T0311	2.81	2.7576	3.0280	89	97	108.988764044944
2ICT_A	T0311TS136_4	T0311	2.07	3.3935	3.6123	89	97	108.988764044944
2ICT_A	T0311TS136_5	T0311	2.16	3.7750	3.9655	89	97	108.988764044944
2ICT_A	T0311TS137_1	T0311	1.70	3.7750	3.9655	89	97	108.988764044944
2ICT_A	T0311TS137_2	T0311	1.57	1.6129	2.0031	89	97	108.988764044944
2ICT_A	T0311TS137_3	T0311	1.93	4.0294	4.2016	89	97	108.988764044944
2ICT_A	T0311TS137_4	T0311	3.05	3.2663	3.4950	89	97	108.988764044944
2ICT_A	T0311TS137_5	T0311	2.84	2.7576	3.0280	89	97	108.988764044944
2ICT_A	T0311TS139_1	T0311	2.19	-1.0580	0.1874	89	97	108.988764044944
2ICT_A	T0311TS139_2	T0311	2.24	-0.1677	0.6237	89	97	108.988764044944
2ICT_A	T0311TS139_3	T0311	2.78	0.2138	0.8781	89	97	108.988764044944
2ICT_A	T0311TS139_4	T0311	2.52	1.9944	2.3390	89	97	108.988764044944
2ICT_A	T0311TS139_5	T0311	2.73	1.6129	2.0031	89	97	108.988764044944
2ICT_A	T0311TS168_1	T0311	2.65	2.6304	2.9120	89	97	108.988764044944
2ICT_A	T0311TS168_2	T0311	2.84	2.1216	2.4525	89	97	108.988764044944
2ICT_A	T0311TS168_3	T0311	2.75	1.6129	2.0031	89	97	108.988764044944
2ICT_A	T0311TS168_4	T0311	3.14	1.3585	1.7839	89	97	108.988764044944
2ICT_A	T0311TS168_5	T0311	2.89	1.9944	2.3390	89	97	108.988764044944
2ICT_A	T0311TS178_1	T0311	2.51	1.1041	1.5696	89	97	108.988764044944
2ICT_A	T0311TS178_2	T0311	2.35	3.7750	3.9655	89	97	108.988764044944
2ICT_A	T0311TS178_3	T0311	2.89	4.0294	4.2016	89	97	108.988764044944
2ICT_A	T0311TS178_4	T0311	2.87	0.8498	1.3614	89	97	108.988764044944
2ICT_A	T0311TS178_5	T0311	2.69	1.3585	1.7839	89	97	108.988764044944
2ICT_A	T0311TS179_1	T0311	1.82	3.3935	3.6123	89	97	108.988764044944
2ICT_A	T0311TS179_2	T0311	2.20	3.3935	3.6123	89	97	108.988764044944
2ICT_A	T0311TS179_3	T0311	2.80	3.1391	3.3778	89	97	108.988764044944
2ICT_A	T0311TS179_4	T0311	1.77	3.3935	3.6123	89	97	108.988764044944
2ICT_A	T0311TS179_5	T0311	2.35	3.7750	3.9655	89	97	108.988764044944
2ICT_A	T0311TS186_1	T0311	2.08	5.2746	5.3623	89	65	73.0337078651685
2ICT_A	T0311TS186_2	T0311	2.68	3.0370	3.2839	89	83	93.2584269662921
2ICT_A	T0311TS186_3	T0311	2.16	3.1391	3.3778	89	89	100
2ICT_A	T0311TS186_4	T0311	2.12	5.0582	5.1602	89	55	61.7977528089888
2ICT_A	T0311TS186_5	T0311	2.63	0.9770	1.4646	89	97	108.988764044944
2ICT_A	T0311TS193_1	T0311	2.90	-1.3124	0.1123	89	97	108.988764044944
2ICT_A	T0311TS193_2	T0311	2.49	-1.4396	0.0834	89	97	108.988764044944
2ICT_A	T0311TS193_3	T0311	2.85	-1.0580	0.1874	89	97	108.988764044944
2ICT_A	T0311TS193_4	T0311	2.88	-0.9308	0.2336	89	97	108.988764044944
2ICT_A	T0311TS193_5	T0311	2.94	-1.1852	0.1469	89	97	108.988764044944
2ICT_A	T0311TS194_1	T0311	2.12	-0.2949	0.5467	89	97	108.988764044944
2ICT_A	T0311TS194_2	T0311	1.91	-1.6939	0.0414	89	97	108.988764044944
2ICT_A	T0311TS194_3	T0311	1.61	-1.1852	0.1469	89	97	108.988764044944
2ICT_A	T0311TS194_4	T0311	2.12	-0.5493	0.4061	89	97	108.988764044944
2ICT_A	T0311TS194_5	T0311	2.68	-0.2949	0.5467	89	97	108.988764044944
2ICT_A	T0311TS197_1	T0311	2.71	0.5954	1.1608	89	97	108.988764044944
2ICT_A	T0311TS197_2	T0311	2.58	0.4682	1.0639	89	97	108.988764044944
2ICT_A	T0311TS197_3	T0311	2.55	1.3585	1.7839	89	97	108.988764044944
2ICT_A	T0311TS197_4	T0311	2.43	-0.0405	0.7049	89	97	108.988764044944
2ICT_A	T0311TS197_5	T0311	2.41	-1.6939	0.0414	89	97	108.988764044944
2ICT_A	T0311TS203_1	T0311	2.17	3.9022	4.0835	89	97	108.988764044944
2ICT_A	T0311TS203_2	T0311	1.76	4.0294	4.2016	89	97	108.988764044944
2ICT_A	T0311TS203_3	T0311	2.16	3.5207	3.7299	89	97	108.988764044944
2ICT_A	T0311TS203_4	T0311	2.23	3.9022	4.0835	89	97	108.988764044944
2ICT_A	T0311TS203_5	T0311	2.57	-0.2949	0.5467	89	97	108.988764044944
2ICT_A	T0311TS205_1	T0311	2.66	3.3935	3.6123	89	97	108.988764044944
2ICT_A	T0311TS205_2	T0311	2.91	3.5207	3.7299	89	96	107.865168539326
2ICT_A	T0311TS205_3	T0311	1.99	3.3147	3.5396	89	88	98.876404494382
2ICT_A	T0311TS205_4	T0311	2.22	4.5604	4.6959	89	78	87.6404494382023
2ICT_A	T0311TS205_5	T0311	1.95	4.6325	4.7631	89	79	88.7640449438202
2ICT_A	T0311TS209_1	T0311	2.07	5.0811	5.1816	89	60	67.4157303370787
2ICT_A	T0311TS209_2	T0311	2.07	5.0811	5.1816	89	60	67.4157303370787
2ICT_A	T0311TS211_1	T0311	1.78	4.1820	4.3435	89	84	94.3820224719101
2ICT_A	T0311TS211_2	T0311	1.63	3.7750	3.9655	89	90	101.123595505618
2ICT_A	T0311TS211_3	T0311	1.76	5.2248	5.3158	89	71	79.7752808988764
2ICT_A	T0311TS211_4	T0311	1.56	3.6479	3.8476	89	90	101.123595505618
2ICT_A	T0311TS211_5	T0311	2.37	0.1663	0.8447	89	80	89.8876404494382
2ICT_A	T0311TS212_1	T0311	1.93	4.0294	4.2016	89	97	108.988764044944
2ICT_A	T0311TS213_1	T0311	1.67	3.9022	4.0835	89	97	108.988764044944
2ICT_A	T0311TS214_1	T0311	2.49	2.5032	2.7964	89	97	108.988764044944
2ICT_A	T0311TS239_1	T0311	2.40	4.1078	4.2744	89	83	93.2584269662921
2ICT_A	T0311TS239_2	T0311	2.95	3.2663	3.4950	89	97	108.988764044944
2ICT_A	T0311TS239_3	T0311	2.10	3.9361	4.1150	89	86	96.6292134831461
2ICT_A	T0311TS239_4	T0311	1.64	3.5975	3.8010	89	85	95.5056179775281
2ICT_A	T0311TS239_5	T0311	1.76	4.6986	4.8247	89	76	85.3932584269663
2ICT_A	T0311TS245_1	T0311	1.76	3.9022	4.0835	89	93	104.494382022472
2ICT_A	T0311TS247_1	T0311	2.38	3.6994	3.8953	89	76	85.3932584269663
2ICT_A	T0311TS247_2	T0311	2.53	2.8429	3.1060	89	76	85.3932584269663
2ICT_A	T0311TS247_3	T0311	2.03	4.2704	4.4257	89	76	85.3932584269663
2ICT_A	T0311TS247_4	T0311	2.37	4.1276	4.2929	89	76	85.3932584269663
2ICT_A	T0311TS247_5	T0311	2.27	4.1276	4.2929	89	76	85.3932584269663
2ICT_A	T0311TS248_1	T0311	2.40	3.7750	3.9655	89	97	108.988764044944
2ICT_A	T0311TS248_2	T0311	2.14	4.1566	4.3199	89	97	108.988764044944
2ICT_A	T0311TS248_3	T0311	1.87	3.6479	3.8476	89	97	108.988764044944
2ICT_A	T0311TS248_4	T0311	2.89	3.3935	3.6123	89	97	108.988764044944
2ICT_A	T0311TS248_5	T0311	2.10	3.7750	3.9655	89	97	108.988764044944
2ICT_A	T0311TS250_1	T0311	2.69	3.5207	3.7299	89	97	108.988764044944
2ICT_A	T0311TS250_2	T0311	2.64	3.6479	3.8476	89	97	108.988764044944
2ICT_A	T0311TS250_3	T0311	2.81	3.6479	3.8476	89	97	108.988764044944
2ICT_A	T0311TS250_4	T0311	2.76	3.3935	3.6123	89	97	108.988764044944
2ICT_A	T0311TS250_5	T0311	2.69	3.5207	3.7299	89	97	108.988764044944
2ICT_A	T0311TS252_1	T0311	2.83	-1.6939	0.0414	89	97	108.988764044944
2ICT_A	T0311TS261_1	T0311	2.10	3.7750	3.9655	89	90	101.123595505618
2ICT_A	T0311TS263_1	T0311	2.73	0.7226	1.2601	89	97	108.988764044944
2ICT_A	T0311TS263_2u	T0311	2.83	0.2138	0.8781	89	97	108.988764044944
2ICT_A	T0311TS267_1	T0311	1.65	3.9022	4.0835	89	97	108.988764044944
2ICT_A	T0311TS267_2	T0311	1.81	3.9022	4.0835	89	97	108.988764044944
2ICT_A	T0311TS267_3	T0311	1.76	3.9022	4.0835	89	97	108.988764044944
2ICT_A	T0311TS267_4	T0311	2.03	3.9022	4.0835	89	97	108.988764044944
2ICT_A	T0311TS267_5	T0311	1.75	3.6479	3.8476	89	97	108.988764044944
2ICT_A	T0311TS268_1	T0311	2.29	3.9022	4.0835	89	97	108.988764044944
2ICT_A	T0311TS268_2	T0311	2.09	4.1566	4.3199	89	97	108.988764044944
2ICT_A	T0311TS268_3	T0311	2.03	4.1566	4.3199	89	97	108.988764044944
2ICT_A	T0311TS268_4	T0311	2.20	3.2663	3.4950	89	97	108.988764044944
2ICT_A	T0311TS268_5	T0311	2.38	3.7750	3.9655	89	97	108.988764044944
2ICT_A	T0311TS273_1	T0311	2.26	4.5526	4.6885	89	66	74.1573033707865
2ICT_A	T0311TS274_1	T0311	2.22	3.7750	3.9655	89	91	102.247191011236
2ICT_A	T0311TS275_1	T0311	2.15	3.7750	3.9655	89	97	108.988764044944
2ICT_A	T0311TS276_1	T0311	2.10	4.0294	4.2016	89	97	108.988764044944
2ICT_A	T0311TS276_2	T0311	2.36	4.2838	4.4382	89	97	108.988764044944
2ICT_A	T0311TS276_3	T0311	1.68	3.9022	4.0835	89	97	108.988764044944
2ICT_A	T0311TS276_4	T0311	2.65	2.6304	2.9120	89	97	108.988764044944
2ICT_A	T0311TS276_5	T0311	2.44	4.6653	4.7937	89	97	108.988764044944
2ICT_A	T0311TS277_1	T0311	2.30	3.5207	3.7299	89	97	108.988764044944
2ICT_A	T0311TS277_2	T0311	2.11	3.7750	3.9655	89	97	108.988764044944
2ICT_A	T0311TS277_3	T0311	1.96	3.5207	3.7299	89	97	108.988764044944
2ICT_A	T0311TS277_4	T0311	2.15	3.7750	3.9655	89	97	108.988764044944
2ICT_A	T0311TS277_5	T0311	1.81	4.1566	4.3199	89	93	104.494382022472
2ICT_A	T0311TS297_1	T0311	1.73	5.3504	5.4331	89	61	68.5393258426966
2ICT_A	T0311TS297_2	T0311	1.72	5.1786	5.2727	89	61	68.5393258426966
2ICT_A	T0311TS297_3	T0311	2.11	3.6479	3.8476	89	99	111.23595505618
2ICT_A	T0311TS297_4	T0311	2.56	3.3935	3.6123	89	99	111.23595505618
2ICT_A	T0311TS297_5	T0311	1.69	5.2508	5.3400	89	62	69.6629213483146
2ICT_A	T0311TS298_1	T0311	2.13	3.2663	3.4950	89	97	108.988764044944
2ICT_A	T0311TS298_2	T0311	2.01	4.7050	4.8306	89	68	76.4044943820225
2ICT_A	T0311TS298_3	T0311	1.79	4.8435	4.9599	89	74	83.1460674157303
2ICT_A	T0311TS298_4	T0311	2.26	4.6247	4.7558	89	73	82.0224719101124
2ICT_A	T0311TS298_5	T0311	2.06	3.3935	3.6123	89	97	108.988764044944
2ICT_A	T0311TS302_1	T0311	2.19	3.9739	4.1501	89	83	93.2584269662921
2ICT_A	T0311TS302_2	T0311	2.40	3.9739	4.1501	89	83	93.2584269662921
2ICT_A	T0311TS302_3	T0311	2.05	5.2555	5.3445	89	67	75.2808988764045
2ICT_A	T0311TS302_4	T0311	2.38	4.4131	4.5586	89	76	85.3932584269663
2ICT_A	T0311TS302_5	T0311	1.73	5.5947	5.6614	89	65	73.0337078651685
2ICT_A	T0311TS307_1	T0311	2.44	3.9022	4.0835	89	97	108.988764044944
2ICT_A	T0311TS307_1u	T0311	1.76	4.6986	4.8247	89	76	85.3932584269663
2ICT_A	T0311TS307_2	T0311	2.60	3.6479	3.8476	89	97	108.988764044944
2ICT_A	T0311TS307_2u	T0311	2.71	3.2663	3.4950	89	93	104.494382022472
2ICT_A	T0311TS307_3	T0311	2.42	4.1566	4.3199	89	97	108.988764044944
2ICT_A	T0311TS307_3u	T0311	1.76	4.6986	4.8247	89	76	85.3932584269663
2ICT_A	T0311TS307_4	T0311	2.16	4.1566	4.3199	89	97	108.988764044944
2ICT_A	T0311TS307_4u	T0311	1.76	4.6986	4.8247	89	76	85.3932584269663
2ICT_A	T0311TS307_5	T0311	2.53	4.7925	4.9123	89	97	108.988764044944
2ICT_A	T0311TS307_5u	T0311	2.71	3.2663	3.4950	89	93	104.494382022472
2ICT_A	T0311TS318_1	T0311	2.55	3.9022	4.0835	89	97	108.988764044944
2ICT_A	T0311TS318_2	T0311	2.23	3.2663	3.4950	89	97	108.988764044944
2ICT_A	T0311TS318_3	T0311	2.45	3.5207	3.7299	89	97	108.988764044944
2ICT_A	T0311TS318_4	T0311	2.36	3.5207	3.7299	89	97	108.988764044944
2ICT_A	T0311TS318_5	T0311	2.09	4.0294	4.2016	89	97	108.988764044944
2ICT_A	T0311TS319_1	T0311	1.86	5.1856	5.2792	89	66	74.1573033707865
2ICT_A	T0311TS319_2	T0311	2.32	3.6479	3.8476	89	91	102.247191011236
2ICT_A	T0311TS319_3	T0311	2.17	3.8813	4.0641	89	87	97.752808988764
2ICT_A	T0311TS319_4	T0311	2.81	3.2663	3.4950	89	97	108.988764044944
2ICT_A	T0311TS319_5	T0311	2.15	3.5449	3.7523	89	86	96.6292134831461
2ICT_A	T0311TS337_1	T0311	2.89	3.7750	3.9655	89	97	108.988764044944
2ICT_A	T0311TS338_1	T0311	1.98	3.9166	4.0969	89	84	94.3820224719101
2ICT_A	T0311TS347_1	T0311	2.06	5.0747	5.1757	89	71	79.7752808988764
2ICT_A	T0311TS349_1	T0311	2.59	3.3935	3.6123	89	97	108.988764044944
2ICT_A	T0311TS349_2	T0311	2.15	4.6261	4.7571	89	75	84.2696629213483
2ICT_A	T0311TS349_3	T0311	2.14	5.4346	5.5118	89	65	73.0337078651685
2ICT_A	T0311TS349_4	T0311	2.16	4.8691	4.9837	89	66	74.1573033707865
2ICT_A	T0311TS349_5	T0311	2.18	4.5524	4.6884	89	74	83.1460674157303
2ICT_A	T0311TS351_1	T0311	3.01	4.1566	4.3199	89	97	108.988764044944
2ICT_A	T0311TS351_2	T0311	2.13	3.2663	3.4950	89	97	108.988764044944
2ICT_A	T0311TS351_3	T0311	2.01	4.7050	4.8306	89	68	76.4044943820225
2ICT_A	T0311TS351_4	T0311	1.79	4.8435	4.9599	89	74	83.1460674157303
2ICT_A	T0311TS351_5	T0311	2.06	3.3935	3.6123	89	97	108.988764044944
2ICT_A	T0311TS383_1	T0311	2.69	3.3935	3.6123	89	96	107.865168539326
2ICT_A	T0311TS383_2	T0311	1.76	4.7702	4.8915	89	75	84.2696629213483
2ICT_A	T0311TS383_3	T0311	2.04	5.4346	5.5118	89	65	73.0337078651685
2ICT_A	T0311TS383_4	T0311	1.64	3.5975	3.8010	89	85	95.5056179775281
2ICT_A	T0311TS383_5	T0311	2.64	3.6479	3.8476	89	90	101.123595505618
2ICT_A	T0311TS389_1	T0311	2.50	3.5207	3.7299	89	97	108.988764044944
2ICT_A	T0311TS389_2	T0311	2.35	4.7187	4.8435	89	64	71.9101123595506
2ICT_A	T0311TS389_3	T0311	1.61	5.0901	5.1900	89	53	59.5505617977528
2ICT_A	T0311TS389_4	T0311	2.57	4.1598	4.3229	89	67	75.2808988764045
2ICT_A	T0311TS389_5	T0311	1.25	5.0901	5.1900	89	53	59.5505617977528
2ICT_A	T0311TS393_1	T0311	2.65	2.6304	2.9120	89	97	108.988764044944
2ICT_A	T0311TS393_2	T0311	2.84	2.1216	2.4525	89	97	108.988764044944
2ICT_A	T0311TS393_3	T0311	2.75	1.6129	2.0031	89	97	108.988764044944
2ICT_A	T0311TS393_4	T0311	3.14	1.3585	1.7839	89	97	108.988764044944
2ICT_A	T0311TS393_5	T0311	2.89	1.9944	2.3390	89	97	108.988764044944
2ICT_A	T0311TS401_1	T0311	2.31	4.0856	4.2539	89	68	76.4044943820225
2ICT_A	T0311TS413_1	T0311	2.14	3.6479	3.8476	89	97	108.988764044944
2ICT_A	T0311TS413_2	T0311	2.60	4.0294	4.2016	89	97	108.988764044944
2ICT_A	T0311TS413_3	T0311	2.13	3.3935	3.6123	89	97	108.988764044944
2ICT_A	T0311TS413_4	T0311	2.19	3.5207	3.7299	89	97	108.988764044944
2ICT_A	T0311TS413_5	T0311	2.07	3.2663	3.4950	89	97	108.988764044944
2ICT_A	T0311TS414_1	T0311	2.68	4.0294	4.2016	89	97	108.988764044944
2ICT_A	T0311TS414_2	T0311	1.75	3.6479	3.8476	89	97	108.988764044944
2ICT_A	T0311TS414_3	T0311	2.13	3.3935	3.6123	89	97	108.988764044944
2ICT_A	T0311TS414_4	T0311	2.14	3.6479	3.8476	89	97	108.988764044944
2ICT_A	T0311TS414_5	T0311	1.99	4.1566	4.3199	89	97	108.988764044944
2ICT_A	T0311TS415_1	T0311	2.05	3.5207	3.7299	89	97	108.988764044944
2ICT_A	T0311TS415_2	T0311	2.68	4.0294	4.2016	89	97	108.988764044944
2ICT_A	T0311TS415_3	T0311	2.62	3.5207	3.7299	89	97	108.988764044944
2ICT_A	T0311TS415_4	T0311	2.13	3.3935	3.6123	89	97	108.988764044944
2ICT_A	T0311TS415_5	T0311	2.14	3.6479	3.8476	89	97	108.988764044944
2ICT_A	T0311TS416_1	T0311	2.03	2.2488	2.5666	89	97	108.988764044944
2ICT_A	T0311TS416_2	T0311	2.68	3.3935	3.6123	89	97	108.988764044944
2ICT_A	T0311TS418_1	T0311	1.67	3.9022	4.0835	89	97	108.988764044944
2ICT_A	T0311TS420_1	T0311	1.77	5.0424	5.1455	89	64	71.9101123595506
2ICT_A	T0311TS420_2	T0311	2.13	5.5280	5.5991	89	64	71.9101123595506
2ICT_A	T0311TS420_3	T0311	2.11	5.2555	5.3445	89	67	75.2808988764045
2ICT_A	T0311TS420_4	T0311	2.24	4.1276	4.2929	89	76	85.3932584269663
2ICT_A	T0311TS420_5	T0311	2.36	5.6899	5.7504	89	64	71.9101123595506
2ICT_A	T0311TS427_1	T0311	2.70	0.4682	1.0639	89	97	108.988764044944
2ICT_A	T0311TS427_2	T0311	2.70	0.4682	1.0639	89	97	108.988764044944
2ICT_A	T0311TS427_3	T0311	2.70	0.4682	1.0639	89	97	108.988764044944
2ICT_A	T0311TS427_4	T0311	2.70	0.4682	1.0639	89	97	108.988764044944
2ICT_A	T0311TS427_5	T0311	1.55	-1.0580	0.1874	89	97	108.988764044944
2ICT_A	T0311TS435_1	T0311	1.62	3.7750	3.9655	89	97	108.988764044944
2ICT_A	T0311TS435_2	T0311	2.30	4.4110	4.5566	89	97	108.988764044944
2ICT_A	T0311TS435_3	T0311	2.15	3.6479	3.8476	89	97	108.988764044944
2ICT_A	T0311TS435_4	T0311	2.51	3.6479	3.8476	89	97	108.988764044944
2ICT_A	T0311TS435_5	T0311	2.45	3.7750	3.9655	89	97	108.988764044944
2ICT_A	T0311TS439_1	T0311	1.79	3.6479	3.8476	89	95	106.741573033708
2ICT_A	T0311TS443_1	T0311	2.46	2.3760	2.6813	89	97	108.988764044944
2ICT_A	T0311TS443_2	T0311	2.05	3.0119	3.2609	89	97	108.988764044944
2ICT_A	T0311TS443_3	T0311	2.82	1.8673	2.2262	89	97	108.988764044944
2ICT_A	T0311TS443_4	T0311	2.74	1.2313	1.6760	89	97	108.988764044944
2ICT_A	T0311TS443_5	T0311	2.88	2.5032	2.7964	89	97	108.988764044944
2ICT_A	T0311TS464_1	T0311	2.49	-0.5493	0.4061	89	97	108.988764044944
2ICT_A	T0311TS464_2	T0311	2.46	-0.0405	0.7049	89	97	108.988764044944
2ICT_A	T0311TS464_3	T0311	2.93	0.2138	0.8781	89	97	108.988764044944
2ICT_A	T0311TS464_4	T0311	2.50	0.3410	0.9696	89	97	108.988764044944
2ICT_A	T0311TS464_5	T0311	2.56	1.1041	1.5696	89	97	108.988764044944
2ICT_A	T0311TS468_1	T0311	2.21	5.5572	5.6264	89	62	69.6629213483146
2ICT_A	T0311TS469_1	T0311	1.79	3.6479	3.8476	89	95	106.741573033708
2ICT_A	T0311TS469_2	T0311	1.76	4.6986	4.8247	89	76	85.3932584269663
2ICT_A	T0311TS469_3	T0311	1.76	4.6986	4.8247	89	76	85.3932584269663
2ICT_A	T0311TS469_4	T0311	1.79	3.6479	3.8476	89	95	106.741573033708
2ICT_A	T0311TS469_5	T0311	1.76	4.6986	4.8247	89	76	85.3932584269663
2ICT_A	T0311TS474_1	T0311	2.79	-1.6939	0.0414	89	91	102.247191011236
2ICT_A	T0311TS483_1	T0311	2.63	-1.1852	0.1469	89	97	108.988764044944
2ICT_A	T0311TS490_1_1	T0311	1.47	4.4686	4.6103	89	50	56.1797752808989
2ICT_A	T0311TS490_1_2	T0311	2.08	1.6240	2.0127	89	33	37.0786516853933
2ICT_A	T0311TS494_1	T0311	2.59	-1.3456	0.1042	89	42	47.1910112359551
2ICT_A	T0311TS511_1	T0311	2.87	-1.1852	0.1469	89	97	108.988764044944
2ICT_A	T0311TS511_2	T0311	2.87	-1.8211	0.0274	89	97	108.988764044944
2ICT_A	T0311TS511_3	T0311	2.42	-1.4396	0.0834	89	97	108.988764044944
2ICT_A	T0311TS511_4	T0311	2.83	-1.5668	0.0599	89	97	108.988764044944
2ICT_A	T0311TS511_5	T0311	2.43	-1.1852	0.1469	89	97	108.988764044944
2ICT_A	T0311TS536_1	T0311	1.75	3.3935	3.6123	89	97	108.988764044944
2ICT_A	T0311TS536_2	T0311	2.80	3.5207	3.7299	89	97	108.988764044944
2ICT_A	T0311TS536_3	T0311	1.79	4.0294	4.2016	89	97	108.988764044944
2ICT_A	T0311TS536_4	T0311	2.36	3.9022	4.0835	89	97	108.988764044944
2ICT_A	T0311TS536_5	T0311	2.82	3.3935	3.6123	89	97	108.988764044944
2ICT_A	T0311TS550_1	T0311	2.19	2.4815	2.7767	89	69	77.5280898876404
2ICT_A	T0311TS550_2	T0311	2.11	-1.3343	0.1069	89	79	88.7640449438202
2ICT_A	T0311TS550_3	T0311	2.83	-0.7144	0.3255	89	68	76.4044943820225
2ICT_A	T0311TS550_4	T0311	2.08	0.8062	1.3264	89	86	96.6292134831461
2ICT_A	T0311TS550_5	T0311	2.44	0.2263	0.8870	89	83	93.2584269662921
2ICT_A	T0311TS556_1	T0311	1.60	3.7750	3.9655	89	97	108.988764044944
2ICT_A	T0311TS556_2	T0311	1.89	3.5207	3.7299	89	97	108.988764044944
2ICT_A	T0311TS556_3	T0311	1.65	3.7750	3.9655	89	97	108.988764044944
2ICT_A	T0311TS556_4	T0311	1.86	3.6479	3.8476	89	97	108.988764044944
2ICT_A	T0311TS556_5	T0311	1.60	3.7750	3.9655	89	97	108.988764044944
2ICT_A	T0311TS564_1	T0311	2.68	1.9944	2.3390	89	97	108.988764044944
2ICT_A	T0311TS564_2	T0311	3.18	-0.6765	0.3432	89	97	108.988764044944
2ICT_A	T0311TS564_3	T0311	2.66	3.2663	3.4950	89	97	108.988764044944
2ICT_A	T0311TS564_4	T0311	2.70	3.6479	3.8476	89	97	108.988764044944
2ICT_A	T0311TS564_5	T0311	2.88	-0.2949	0.5467	89	97	108.988764044944
2ICT_A	T0311TS568_1	T0311	1.92	3.9022	4.0835	89	97	108.988764044944
2ICT_A	T0311TS568_2	T0311	2.98	3.7750	3.9655	89	97	108.988764044944
2ICT_A	T0311TS568_3	T0311	2.24	4.1566	4.3199	89	97	108.988764044944
2ICT_A	T0311TS568_4	T0311	2.11	3.9022	4.0835	89	97	108.988764044944
2ICT_A	T0311TS568_5	T0311	1.97	4.0294	4.2016	89	97	108.988764044944
2ICT_A	T0311TS609_1	T0311	2.11	3.5207	3.7299	89	97	108.988764044944
2ICT_A	T0311TS609_2	T0311	2.62	3.7750	3.9655	89	97	108.988764044944
2ICT_A	T0311TS609_3	T0311	1.85	3.9022	4.0835	89	97	108.988764044944
2ICT_A	T0311TS609_4	T0311	2.35	3.5207	3.7299	89	97	108.988764044944
2ICT_A	T0311TS609_5	T0311	1.79	3.3935	3.6123	89	97	108.988764044944
2ICT_A	T0311TS640_1	T0311	1.73	3.8606	4.0448	89	85	95.5056179775281
2ICT_A	T0311TS640_2	T0311	1.76	3.7290	3.9228	89	85	95.5056179775281
2ICT_A	T0311TS640_3	T0311	2.17	2.6768	2.9543	89	85	95.5056179775281
2ICT_A	T0311TS640_4	T0311	2.02	3.5975	3.8010	89	85	95.5056179775281
2ICT_A	T0311TS640_5	T0311	2.76	2.8083	3.0743	89	85	95.5056179775281
2ICT_A	T0311TS641_1	T0311	2.43	3.6479	3.8476	89	92	103.370786516854
2ICT_A	T0311TS651_1	T0311	2.22	4.0294	4.2016	89	97	108.988764044944
2ICT_A	T0311TS654_1	T0311	1.97	5.5021	5.5749	89	66	74.1573033707865
2ICT_A	T0311TS658_1	T0311	1.76	4.1566	4.3199	89	97	108.988764044944
2ICT_A	T0311TS664_1	T0311	2.10	4.0294	4.2016	89	97	108.988764044944
2ICT_A	T0311TS664_2	T0311	2.11	3.9022	4.0835	89	97	108.988764044944
2ICT_A	T0311TS664_3	T0311	1.77	3.7750	3.9655	89	97	108.988764044944
2ICT_A	T0311TS664_4	T0311	2.06	3.7750	3.9655	89	95	106.741573033708
2ICT_A	T0311TS664_5	T0311	2.09	3.5207	3.7299	89	97	108.988764044944
2ICT_A	T0311TS671_1	T0311	1.73	3.6479	3.8476	89	97	108.988764044944
2ICT_A	T0311TS671_2	T0311	1.58	3.7750	3.9655	89	97	108.988764044944
2ICT_A	T0311TS671_3	T0311	1.84	3.7750	3.9655	89	97	108.988764044944
2ICT_A	T0311TS671_4	T0311	1.67	3.9022	4.0835	89	97	108.988764044944
2ICT_A	T0311TS671_5	T0311	2.62	4.0294	4.2016	89	97	108.988764044944
2ICT_A	T0311TS675_1	T0311	2.14	3.9022	4.0835	89	94	105.61797752809
2ICT_A	T0311TS675_2	T0311	1.73	3.7750	3.9655	89	91	102.247191011236
2ICT_A	T0311TS675_3	T0311	2.06	4.1566	4.3199	89	97	108.988764044944
2ICT_A	T0311TS675_4	T0311	2.06	3.7750	3.9655	89	95	106.741573033708
2ICT_A	T0311TS675_5	T0311	2.15	4.7702	4.8915	89	75	84.2696629213483
2ICT_A	T0311TS677_1	T0311	1.81	3.5207	3.7299	89	97	108.988764044944
2ICT_A	T0311TS677_2	T0311	2.23	3.9022	4.0835	89	97	108.988764044944
2ICT_A	T0311TS698_1	T0311	1.94	5.5280	5.5991	89	64	71.9101123595506
2ICT_A	T0311TS705_1	T0311	2.38	4.6987	4.8248	89	72	80.8988764044944
2ICT_A	T0311TS706_1	T0311	1.86	3.7750	3.9655	89	97	108.988764044944
2ICT_A	T0311TS706_2	T0311	1.97	3.9022	4.0835	89	97	108.988764044944
2ICT_A	T0311TS706_3	T0311	2.33	2.7576	3.0280	89	97	108.988764044944
2ICT_A	T0311TS706_4	T0311	1.86	3.9022	4.0835	89	97	108.988764044944
2ICT_A	T0311TS710_1	T0311	2.11	4.0294	4.2016	89	97	108.988764044944
2ICT_A	T0311TS710_2	T0311	2.11	3.9022	4.0835	89	97	108.988764044944
2ICT_A	T0311TS710_3	T0311	1.97	-0.9308	0.2336	89	97	108.988764044944
2ICT_A	T0311TS710_4	T0311	2.00	4.0775	4.2463	89	79	88.7640449438202
2ICT_A	T0311TS710_5	T0311	2.19	4.4777	4.6187	89	73	82.0224719101124
2ICT_A	T0311TS736_1u	T0311	3.02	2.1216	2.4525	89	97	108.988764044944
2ICT_A	T0311TS736_2u	T0311	2.47	1.8673	2.2262	89	97	108.988764044944
2ICT_A	T0311TS736_3u	T0311	2.64	3.6479	3.8476	89	97	108.988764044944
2ICT_A	T0311TS736_4u	T0311	2.69	3.0119	3.2609	89	97	108.988764044944
2ICT_A	T0311TS736_5u	T0311	2.19	5.8100	5.8627	89	97	108.988764044944
2ICP_A	RT0311TS490_1	T0311	1.38	3.6931	3.8895	84	83	98.8095238095238
2ICP_A	T0311AL044_1	T0311	2.87	3.7839	3.9737	84	85	101.190476190476
2ICP_A	T0311AL044_2	T0311	2.61	3.9166	4.0969	84	89	105.952380952381
2ICP_A	T0311AL044_3	T0311	1.66	4.4937	4.6337	84	79	94.0476190476191
2ICP_A	T0311AL044_4	T0311	1.93	4.8598	4.9751	84	68	80.9523809523809
2ICP_A	T0311AL044_5	T0311	1.54	4.4746	4.6159	84	71	84.5238095238095
2ICP_A	T0311AL170_1	T0311	2.17	3.9739	4.1501	84	83	98.8095238095238
2ICP_A	T0311AL170_2	T0311	2.20	-0.3290	0.5267	84	91	108.333333333333
2ICP_A	T0311AL242_1	T0311	1.96	4.8691	4.9837	84	66	78.5714285714286
2ICP_A	T0311AL242_2	T0311	2.93	4.4473	4.5905	84	89	105.952380952381
2ICP_A	T0311AL242_3	T0311	2.17	3.9739	4.1501	84	83	98.8095238095238
2ICP_A	T0311AL242_4	T0311	2.60	3.7839	3.9737	84	97	115.47619047619
2ICP_A	T0311AL242_5	T0311	1.61	3.7839	3.9737	84	86	102.380952380952
2ICP_A	T0311AL243_1	T0311	2.10	4.6345	4.7649	84	65	77.3809523809524
2ICP_A	T0311AL243_2	T0311	1.96	4.7010	4.8269	84	70	83.3333333333333
2ICP_A	T0311AL243_3	T0311	1.96	4.9546	5.0635	84	65	77.3809523809524
2ICP_A	T0311AL243_4	T0311	2.45	4.5494	4.6856	84	70	83.3333333333333
2ICP_A	T0311AL243_5	T0311	1.44	5.3916	5.4716	84	62	73.8095238095238
2ICP_A	T0311AL257_1	T0311	1.61	3.7839	3.9737	84	86	102.380952380952
2ICP_A	T0311AL257_2	T0311	3.07	3.3859	3.6053	84	97	115.47619047619
2ICP_A	T0311AL257_3	T0311	2.17	3.9739	4.1501	84	83	98.8095238095238
2ICP_A	T0311AL257_4	T0311	2.14	4.0493	4.2201	84	85	101.190476190476
2ICP_A	T0311AL257_5	T0311	1.42	4.0495	4.2203	84	75	89.2857142857143
2ICP_A	T0311AL316_1	T0311	1.61	3.7839	3.9737	84	86	102.380952380952
2ICP_A	T0311AL316_2	T0311	2.17	3.9739	4.1501	84	83	98.8095238095238
2ICP_A	T0311AL316_3	T0311	3.07	3.3859	3.6053	84	97	115.47619047619
2ICP_A	T0311AL316_4	T0311	3.07	3.5473	3.7546	84	81	96.4285714285714
2ICP_A	T0311AL316_5	T0311	2.14	4.0493	4.2201	84	85	101.190476190476
2ICP_A	T0311AL333_1	T0311	1.46	5.4603	5.5358	84	63	75
2ICP_A	T0311AL333_2	T0311	2.16	4.1403	4.3047	84	78	92.8571428571429
2ICP_A	T0311AL333_3	T0311	1.96	4.2704	4.4257	84	76	90.4761904761905
2ICP_A	T0311AL333_4	T0311	1.74	5.2555	5.3445	84	67	79.7619047619048
2ICP_A	T0311AL333_5	T0311	2.18	-0.2102	0.5975	84	61	72.6190476190476
2ICP_A	T0311AL380_1	T0311	2.08	4.8351	4.9520	84	59	70.2380952380952
2ICP_A	T0311AL380_2	T0311	2.04	5.1541	5.2498	84	61	72.6190476190476
2ICP_A	T0311AL380_3	T0311	2.06	5.1541	5.2498	84	62	73.8095238095238
2ICP_A	T0311AL380_4	T0311	2.16	4.9865	5.0933	84	61	72.6190476190476
2ICP_A	T0311AL380_5	T0311	1.70	5.5222	5.5936	84	59	70.2380952380952
2ICP_A	T0311AL381_1	T0311	1.48	5.0901	5.1900	84	53	63.0952380952381
2ICP_A	T0311AL381_2	T0311	2.52	5.1541	5.2498	84	61	72.6190476190476
2ICP_A	T0311AL381_3	T0311	1.88	5.2020	5.2945	84	52	61.9047619047619
2ICP_A	T0311AL381_4	T0311	1.13	5.2390	5.3291	84	55	65.4761904761905
2ICP_A	T0311AL381_5	T0311	1.64	5.2508	5.3400	84	60	71.4285714285714
2ICP_A	T0311AL509_1	T0311	2.04	4.8054	4.9243	84	63	75
2ICP_A	T0311AL509_2	T0311	1.99	4.8946	5.0075	84	62	73.8095238095238
2ICP_A	T0311AL586_1	T0311	1.93	4.9424	5.0522	84	67	79.7619047619048
2ICP_A	T0311TS004_1	T0311	2.34	4.0493	4.2201	84	97	115.47619047619
2ICP_A	T0311TS004_2	T0311	1.89	3.6513	3.8508	84	97	115.47619047619
2ICP_A	T0311TS004_3	T0311	1.79	3.7839	3.9737	84	97	115.47619047619
2ICP_A	T0311TS004_4	T0311	1.70	3.9166	4.0969	84	97	115.47619047619
2ICP_A	T0311TS004_5	T0311	2.20	4.3147	4.4669	84	97	115.47619047619
2ICP_A	T0311TS005_1	T0311	2.10	3.7839	3.9737	84	97	115.47619047619
2ICP_A	T0311TS010_1	T0311	1.73	3.3859	3.6053	84	97	115.47619047619
2ICP_A	T0311TS010_2	T0311	1.72	3.3859	3.6053	84	97	115.47619047619
2ICP_A	T0311TS010_3	T0311	2.61	4.4473	4.5905	84	97	115.47619047619
2ICP_A	T0311TS010_4	T0311	2.75	3.6513	3.8508	84	97	115.47619047619
2ICP_A	T0311TS010_5	T0311	2.69	3.9166	4.0969	84	97	115.47619047619
2ICP_A	T0311TS013_1	T0311	1.76	4.6247	4.7558	84	73	86.9047619047619
2ICP_A	T0311TS015_1u	T0311	1.81	2.9879	3.2389	84	97	115.47619047619
2ICP_A	T0311TS018_1	T0311	2.61	4.4473	4.5905	84	97	115.47619047619
2ICP_A	T0311TS018_2	T0311	2.38	4.0493	4.2201	84	97	115.47619047619
2ICP_A	T0311TS018_3	T0311	2.21	3.7839	3.9737	84	97	115.47619047619
2ICP_A	T0311TS018_4	T0311	1.92	3.6513	3.8508	84	97	115.47619047619
2ICP_A	T0311TS018_5	T0311	2.75	3.3859	3.6053	84	97	115.47619047619
2ICP_A	T0311TS020_1	T0311	2.11	4.3147	4.4669	84	97	115.47619047619
2ICP_A	T0311TS020_2	T0311	2.25	5.7741	5.8291	84	97	115.47619047619
2ICP_A	T0311TS020_3	T0311	2.60	3.5186	3.7280	84	97	115.47619047619
2ICP_A	T0311TS020_4	T0311	1.59	4.1820	4.3435	84	97	115.47619047619
2ICP_A	T0311TS020_5	T0311	1.96	4.5800	4.7141	84	97	115.47619047619
2ICP_A	T0311TS021_1	T0311	1.76	4.3754	4.5235	84	83	98.8095238095238
2ICP_A	T0311TS021_2	T0311	2.85	4.6980	4.8241	84	74	88.0952380952381
2ICP_A	T0311TS021_3	T0311	1.78	5.3922	5.4721	84	69	82.1428571428571
2ICP_A	T0311TS022_1	T0311	1.63	4.3378	4.4885	84	75	89.2857142857143
2ICP_A	T0311TS022_2	T0311	2.01	4.4777	4.6187	84	73	86.9047619047619
2ICP_A	T0311TS022_3	T0311	1.67	5.3662	5.4479	84	64	76.1904761904762
2ICP_A	T0311TS022_4	T0311	1.93	5.6899	5.7504	84	64	76.1904761904762
2ICP_A	T0311TS022_5	T0311	1.78	5.1146	5.2129	84	65	77.3809523809524
2ICP_A	T0311TS024_1	T0311	2.65	4.4473	4.5905	84	97	115.47619047619
2ICP_A	T0311TS024_2	T0311	1.81	4.3147	4.4669	84	97	115.47619047619
2ICP_A	T0311TS024_3	T0311	1.99	4.7127	4.8378	84	97	115.47619047619
2ICP_A	T0311TS024_4	T0311	2.42	4.3147	4.4669	84	97	115.47619047619
2ICP_A	T0311TS024_5	T0311	2.92	4.4473	4.5905	84	97	115.47619047619
2ICP_A	T0311TS025_1	T0311	2.33	3.9166	4.0969	84	97	115.47619047619
2ICP_A	T0311TS025_2	T0311	2.48	4.7127	4.8378	84	97	115.47619047619
2ICP_A	T0311TS025_3	T0311	2.20	4.4473	4.5905	84	97	115.47619047619
2ICP_A	T0311TS025_4	T0311	2.43	4.0493	4.2201	84	97	115.47619047619
2ICP_A	T0311TS025_5	T0311	2.34	4.9780	5.0854	84	97	115.47619047619
2ICP_A	T0311TS026_1	T0311	1.67	4.0493	4.2201	84	97	115.47619047619
2ICP_A	T0311TS026_2	T0311	1.66	4.1820	4.3435	84	97	115.47619047619
2ICP_A	T0311TS026_3	T0311	2.43	4.4473	4.5905	84	97	115.47619047619
2ICP_A	T0311TS026_4	T0311	1.69	4.4473	4.5905	84	97	115.47619047619
2ICP_A	T0311TS026_5	T0311	1.39	4.1820	4.3435	84	97	115.47619047619
2ICP_A	T0311TS027_1	T0311	1.71	4.1820	4.3435	84	97	115.47619047619
2ICP_A	T0311TS027_2	T0311	2.15	4.0493	4.2201	84	97	115.47619047619
2ICP_A	T0311TS027_3	T0311	2.95	4.3147	4.4669	84	97	115.47619047619
2ICP_A	T0311TS027_4	T0311	1.92	4.4473	4.5905	84	97	115.47619047619
2ICP_A	T0311TS027_5	T0311	2.72	3.6513	3.8508	84	97	115.47619047619
2ICP_A	T0311TS028_1	T0311	1.39	4.1820	4.3435	84	97	115.47619047619
2ICP_A	T0311TS028_2	T0311	2.20	4.0325	4.2045	84	82	97.6190476190476
2ICP_A	T0311TS028_3	T0311	1.98	4.1820	4.3435	84	97	115.47619047619
2ICP_A	T0311TS028_4	T0311	2.29	4.0325	4.2045	84	82	97.6190476190476
2ICP_A	T0311TS028_5	T0311	2.14	4.8472	4.9633	84	72	85.7142857142857
2ICP_A	T0311TS029_1	T0311	2.72	3.6513	3.8508	84	97	115.47619047619
2ICP_A	T0311TS029_2	T0311	3.17	0.8651	1.3737	84	97	115.47619047619
2ICP_A	T0311TS029_3	T0311	2.66	3.9166	4.0969	84	97	115.47619047619
2ICP_A	T0311TS029_4	T0311	2.84	0.8651	1.3737	84	97	115.47619047619
2ICP_A	T0311TS029_5	T0311	1.39	4.1820	4.3435	84	97	115.47619047619
2ICP_A	T0311TS033_1	T0311	2.93	3.2532	3.4829	84	97	115.47619047619
2ICP_A	T0311TS033_2	T0311	2.44	4.1820	4.3435	84	97	115.47619047619
2ICP_A	T0311TS033_3	T0311	3.05	2.0592	2.3967	84	97	115.47619047619
2ICP_A	T0311TS033_4	T0311	2.73	3.9166	4.0969	84	97	115.47619047619
2ICP_A	T0311TS033_5	T0311	2.46	1.5284	1.9298	84	97	115.47619047619
2ICP_A	T0311TS034_1	T0311	2.83	3.1206	3.3608	84	97	115.47619047619
2ICP_A	T0311TS034_2	T0311	2.67	2.3245	2.6348	84	97	115.47619047619
2ICP_A	T0311TS034_3	T0311	2.76	2.5899	2.8751	84	97	115.47619047619
2ICP_A	T0311TS034_4	T0311	2.49	2.4572	2.7547	84	97	115.47619047619
2ICP_A	T0311TS034_5	T0311	2.47	2.3245	2.6348	84	97	115.47619047619
2ICP_A	T0311TS035_1	T0311	2.00	3.5186	3.7280	84	97	115.47619047619
2ICP_A	T0311TS035_2	T0311	1.76	3.7839	3.9737	84	97	115.47619047619
2ICP_A	T0311TS035_3	T0311	2.05	3.7839	3.9737	84	97	115.47619047619
2ICP_A	T0311TS035_4	T0311	1.71	3.6513	3.8508	84	97	115.47619047619
2ICP_A	T0311TS035_5	T0311	2.37	3.5186	3.7280	84	97	115.47619047619
2ICP_A	T0311TS038_1	T0311	3.15	4.5800	4.7141	84	97	115.47619047619
2ICP_A	T0311TS038_2	T0311	2.10	3.9166	4.0969	84	97	115.47619047619
2ICP_A	T0311TS038_3	T0311	2.53	4.3147	4.4669	84	97	115.47619047619
2ICP_A	T0311TS038_4	T0311	2.81	3.5186	3.7280	84	97	115.47619047619
2ICP_A	T0311TS038_5	T0311	2.98	4.1820	4.3435	84	97	115.47619047619
2ICP_A	T0311TS040_1	T0311	1.54	5.2508	5.3400	84	60	71.4285714285714
2ICP_A	T0311TS040_2	T0311	1.55	5.4204	5.4986	84	60	71.4285714285714
2ICP_A	T0311TS046_1	T0311	1.56	5.3504	5.4331	84	59	70.2380952380952
2ICP_A	T0311TS046_2	T0311	1.95	5.2259	5.3168	84	62	73.8095238095238
2ICP_A	T0311TS046_3	T0311	2.11	4.5494	4.6856	84	70	83.3333333333333
2ICP_A	T0311TS046_4	T0311	2.08	4.5501	4.6863	84	68	80.9523809523809
2ICP_A	T0311TS046_5	T0311	2.05	5.1786	5.2727	84	59	70.2380952380952
2ICP_A	T0311TS047_1	T0311	2.26	4.7187	4.8435	84	64	76.1904761904762
2ICP_A	T0311TS047_2	T0311	1.81	5.4204	5.4986	84	60	71.4285714285714
2ICP_A	T0311TS047_3	T0311	2.01	3.7839	3.9737	84	90	107.142857142857
2ICP_A	T0311TS047_4	T0311	2.20	4.3147	4.4669	84	97	115.47619047619
2ICP_A	T0311TS047_5	T0311	2.03	5.4120	5.4907	84	67	79.7619047619048
2ICP_A	T0311TS050_1	T0311	2.26	4.7187	4.8435	84	64	76.1904761904762
2ICP_A	T0311TS050_2	T0311	1.93	5.6899	5.7504	84	64	76.1904761904762
2ICP_A	T0311TS050_3	T0311	1.60	5.4120	5.4907	84	67	79.7619047619048
2ICP_A	T0311TS050_4	T0311	1.81	5.4204	5.4986	84	60	71.4285714285714
2ICP_A	T0311TS050_5	T0311	2.01	3.7839	3.9737	84	90	107.142857142857
2ICP_A	T0311TS054_1	T0311	2.74	-1.1251	0.1653	84	97	115.47619047619
2ICP_A	T0311TS060_1	T0311	2.15	4.0493	4.2201	84	97	115.47619047619
2ICP_A	T0311TS060_2	T0311	2.02	3.9166	4.0969	84	97	115.47619047619
2ICP_A	T0311TS060_3	T0311	2.37	3.9166	4.0969	84	97	115.47619047619
2ICP_A	T0311TS060_4	T0311	1.57	3.7839	3.9737	84	97	115.47619047619
2ICP_A	T0311TS060_5	T0311	2.26	-2.4519	0.0015	84	97	115.47619047619
2ICP_A	T0311TS062_1	T0311	2.78	3.9166	4.0969	84	97	115.47619047619
2ICP_A	T0311TS062_2	T0311	2.48	3.1206	3.3608	84	97	115.47619047619
2ICP_A	T0311TS062_3	T0311	2.87	4.3147	4.4669	84	97	115.47619047619
2ICP_A	T0311TS062_4	T0311	2.68	5.1107	5.2093	84	97	115.47619047619
2ICP_A	T0311TS062_5	T0311	2.14	5.5087	5.5811	84	97	115.47619047619
2ICP_A	T0311TS063_1	T0311	2.67	2.7225	2.9960	84	97	115.47619047619
2ICP_A	T0311TS063_2	T0311	2.70	2.5899	2.8751	84	97	115.47619047619
2ICP_A	T0311TS063_3	T0311	1.90	2.3245	2.6348	84	97	115.47619047619
2ICP_A	T0311TS063_4	T0311	2.62	0.2017	0.8695	84	97	115.47619047619
2ICP_A	T0311TS063_5	T0311	2.25	-0.4617	0.4523	84	97	115.47619047619
2ICP_A	T0311TS069_1	T0311	2.26	-1.1889	0.1458	84	44	52.3809523809524
2ICP_A	T0311TS074_1	T0311	2.16	3.6994	3.8953	84	76	90.4761904761905
2ICP_A	T0311TS074_2	T0311	2.08	3.6994	3.8953	84	76	90.4761904761905
2ICP_A	T0311TS074_3	T0311	2.24	3.5566	3.7632	84	76	90.4761904761905
2ICP_A	T0311TS074_4	T0311	2.13	3.6994	3.8953	84	76	90.4761904761905
2ICP_A	T0311TS078_1	T0311	2.61	1.6611	2.0451	84	97	115.47619047619
2ICP_A	T0311TS078_2	T0311	2.65	0.0690	0.7778	84	97	115.47619047619
2ICP_A	T0311TS078_3	T0311	2.20	-0.8597	0.2620	84	97	115.47619047619
2ICP_A	T0311TS078_4	T0311	2.36	-0.1964	0.6060	84	97	115.47619047619
2ICP_A	T0311TS078_5	T0311	2.42	-0.3290	0.5267	84	97	115.47619047619
2ICP_A	T0311TS083_1	T0311	1.86	4.8691	4.9837	84	66	78.5714285714286
2ICP_A	T0311TS083_2	T0311	2.06	4.0325	4.2045	84	82	97.6190476190476
2ICP_A	T0311TS083_3	T0311	1.99	4.1937	4.3543	84	75	89.2857142857143
2ICP_A	T0311TS083_4	T0311	2.25	3.9054	4.0864	84	75	89.2857142857143
2ICP_A	T0311TS083_5	T0311	2.08	4.3950	4.5418	84	64	76.1904761904762
2ICP_A	T0311TS087_1	T0311	2.38	-0.8597	0.2620	84	97	115.47619047619
2ICP_A	T0311TS087_2	T0311	2.23	-0.5944	0.3832	84	97	115.47619047619
2ICP_A	T0311TS087_3	T0311	2.68	-0.5944	0.3832	84	97	115.47619047619
2ICP_A	T0311TS087_4	T0311	2.73	-1.1251	0.1653	84	97	115.47619047619
2ICP_A	T0311TS087_5	T0311	2.32	0.2017	0.8695	84	97	115.47619047619
2ICP_A	T0311TS091_1	T0311	1.71	4.1820	4.3435	84	97	115.47619047619
2ICP_A	T0311TS091_2	T0311	2.67	3.7839	3.9737	84	97	115.47619047619
2ICP_A	T0311TS091_3	T0311	2.29	-1.3904	0.0939	84	97	115.47619047619
2ICP_A	T0311TS091_4	T0311	2.84	3.6513	3.8508	84	97	115.47619047619
2ICP_A	T0311TS091_5	T0311	2.52	4.0493	4.2201	84	97	115.47619047619
2ICP_A	T0311TS092_1	T0311	2.29	-1.3904	0.0939	84	97	115.47619047619
2ICP_A	T0311TS092_2	T0311	2.13	4.0493	4.2201	84	97	115.47619047619
2ICP_A	T0311TS092_3	T0311	2.84	3.6513	3.8508	84	97	115.47619047619
2ICP_A	T0311TS092_4	T0311	2.52	4.0493	4.2201	84	97	115.47619047619
2ICP_A	T0311TS092_5	T0311	2.45	3.5186	3.7280	84	97	115.47619047619
2ICP_A	T0311TS102_1	T0311	1.96	4.2704	4.4257	84	76	90.4761904761905
2ICP_A	T0311TS102_2	T0311	2.19	4.0493	4.2201	84	89	105.952380952381
2ICP_A	T0311TS102_3	T0311	2.01	4.6247	4.7557	84	71	84.5238095238095
2ICP_A	T0311TS102_4	T0311	1.96	4.8691	4.9837	84	66	78.5714285714286
2ICP_A	T0311TS102_5	T0311	2.45	-1.5384	0.0647	84	72	85.7142857142857
2ICP_A	T0311TS103_1	T0311	1.94	3.7839	3.9737	84	97	115.47619047619
2ICP_A	T0311TS105_1	T0311	2.35	3.7839	3.9737	84	97	115.47619047619
2ICP_A	T0311TS105_2	T0311	2.67	3.9166	4.0969	84	97	115.47619047619
2ICP_A	T0311TS105_3	T0311	2.56	3.7839	3.9737	84	97	115.47619047619
2ICP_A	T0311TS105_4	T0311	2.76	3.9166	4.0969	84	97	115.47619047619
2ICP_A	T0311TS105_5	T0311	2.66	3.7839	3.9737	84	97	115.47619047619
2ICP_A	T0311TS109_1	T0311	2.96	-1.1251	0.1653	84	97	115.47619047619
2ICP_A	T0311TS111_1	T0311	2.12	3.6513	3.8508	84	94	111.904761904762
2ICP_A	T0311TS111_2	T0311	2.13	4.8472	4.9633	84	72	85.7142857142857
2ICP_A	T0311TS113_1	T0311	2.52	4.0493	4.2201	84	97	115.47619047619
2ICP_A	T0311TS113_2	T0311	2.31	3.3859	3.6053	84	97	115.47619047619
2ICP_A	T0311TS113_3	T0311	1.82	3.9166	4.0969	84	97	115.47619047619
2ICP_A	T0311TS113_4	T0311	2.23	3.3859	3.6053	84	97	115.47619047619
2ICP_A	T0311TS113_5	T0311	1.97	3.6513	3.8508	84	97	115.47619047619
2ICP_A	T0311TS121_1	T0311	2.46	-0.7271	0.3196	84	97	115.47619047619
2ICP_A	T0311TS121_2	T0311	2.13	-1.2578	0.1265	84	97	115.47619047619
2ICP_A	T0311TS121_3	T0311	1.66	-1.3904	0.0939	84	97	115.47619047619
2ICP_A	T0311TS121_4	T0311	2.56	-0.5944	0.3832	84	97	115.47619047619
2ICP_A	T0311TS121_5	T0311	2.85	-0.7271	0.3196	84	97	115.47619047619
2ICP_A	T0311TS125_1	T0311	2.54	4.1820	4.3435	84	97	115.47619047619
2ICP_A	T0311TS125_1u	T0311	1.74	4.0493	4.2201	84	90	107.142857142857
2ICP_A	T0311TS125_2	T0311	2.60	4.5800	4.7141	84	97	115.47619047619
2ICP_A	T0311TS125_2u	T0311	2.05	4.0493	4.2201	84	88	104.761904761905
2ICP_A	T0311TS125_3	T0311	2.01	4.1820	4.3435	84	97	115.47619047619
2ICP_A	T0311TS125_3u	T0311	1.81	3.7839	3.9737	84	87	103.571428571429
2ICP_A	T0311TS125_4	T0311	2.21	4.3147	4.4669	84	97	115.47619047619
2ICP_A	T0311TS125_4u	T0311	1.96	4.2704	4.4257	84	76	90.4761904761905
2ICP_A	T0311TS125_5	T0311	2.55	4.1820	4.3435	84	97	115.47619047619
2ICP_A	T0311TS125_5u	T0311	1.96	4.2704	4.4257	84	76	90.4761904761905
2ICP_A	T0311TS132_1	T0311	2.21	3.7839	3.9737	84	97	115.47619047619
2ICP_A	T0311TS135_1	T0311	2.09	3.6513	3.8508	84	97	115.47619047619
2ICP_A	T0311TS135_2	T0311	2.09	3.6513	3.8508	84	97	115.47619047619
2ICP_A	T0311TS136_1	T0311	2.02	4.1820	4.3435	84	97	115.47619047619
2ICP_A	T0311TS136_2	T0311	2.63	3.5186	3.7280	84	97	115.47619047619
2ICP_A	T0311TS136_3	T0311	2.37	3.5186	3.7280	84	97	115.47619047619
2ICP_A	T0311TS136_4	T0311	1.97	3.7839	3.9737	84	97	115.47619047619
2ICP_A	T0311TS136_5	T0311	3.01	3.5186	3.7280	84	97	115.47619047619
2ICP_A	T0311TS137_1	T0311	2.45	4.0493	4.2201	84	97	115.47619047619
2ICP_A	T0311TS137_2	T0311	1.50	1.7938	2.1614	84	97	115.47619047619
2ICP_A	T0311TS137_3	T0311	1.85	3.9166	4.0969	84	97	115.47619047619
2ICP_A	T0311TS137_4	T0311	2.24	3.5186	3.7280	84	97	115.47619047619
2ICP_A	T0311TS137_5	T0311	1.43	3.5186	3.7280	84	97	115.47619047619
2ICP_A	T0311TS139_1	T0311	2.22	-0.9924	0.2105	84	97	115.47619047619
2ICP_A	T0311TS139_2	T0311	1.99	-0.1964	0.6060	84	97	115.47619047619
2ICP_A	T0311TS139_3	T0311	2.72	0.3344	0.9647	84	97	115.47619047619
2ICP_A	T0311TS139_4	T0311	2.14	1.9265	2.2787	84	97	115.47619047619
2ICP_A	T0311TS139_5	T0311	2.60	1.7938	2.1614	84	97	115.47619047619
2ICP_A	T0311TS168_1	T0311	2.56	2.5899	2.8751	84	97	115.47619047619
2ICP_A	T0311TS168_2	T0311	2.73	0.9977	1.4817	84	97	115.47619047619
2ICP_A	T0311TS168_3	T0311	2.50	1.6611	2.0451	84	97	115.47619047619
2ICP_A	T0311TS168_4	T0311	2.71	1.6611	2.0451	84	97	115.47619047619
2ICP_A	T0311TS168_5	T0311	2.74	1.9265	2.2787	84	97	115.47619047619
2ICP_A	T0311TS178_1	T0311	2.48	1.3958	1.8157	84	97	115.47619047619
2ICP_A	T0311TS178_2	T0311	2.56	4.3147	4.4669	84	97	115.47619047619
2ICP_A	T0311TS178_3	T0311	3.06	3.6513	3.8508	84	97	115.47619047619
2ICP_A	T0311TS178_4	T0311	2.70	0.5997	1.1642	84	97	115.47619047619
2ICP_A	T0311TS178_5	T0311	2.80	0.4670	1.0630	84	97	115.47619047619
2ICP_A	T0311TS179_1	T0311	1.74	3.6513	3.8508	84	97	115.47619047619
2ICP_A	T0311TS179_2	T0311	2.54	4.0493	4.2201	84	97	115.47619047619
2ICP_A	T0311TS179_3	T0311	2.85	3.7839	3.9737	84	97	115.47619047619
2ICP_A	T0311TS179_4	T0311	2.46	4.3147	4.4669	84	97	115.47619047619
2ICP_A	T0311TS179_5	T0311	2.56	4.3147	4.4669	84	97	115.47619047619
2ICP_A	T0311TS186_1	T0311	2.26	5.1146	5.2129	84	65	77.3809523809524
2ICP_A	T0311TS186_2	T0311	2.62	3.0370	3.2839	84	83	98.8095238095238
2ICP_A	T0311TS186_3	T0311	2.04	3.3859	3.6053	84	89	105.952380952381
2ICP_A	T0311TS186_4	T0311	2.11	5.0582	5.1602	84	55	65.4761904761905
2ICP_A	T0311TS186_5	T0311	2.69	-0.0637	0.6898	84	97	115.47619047619
2ICP_A	T0311TS193_1	T0311	2.27	-1.2578	0.1265	84	97	115.47619047619
2ICP_A	T0311TS193_2	T0311	2.13	-0.8597	0.2620	84	97	115.47619047619
2ICP_A	T0311TS193_3	T0311	2.96	-0.5944	0.3832	84	97	115.47619047619
2ICP_A	T0311TS193_4	T0311	2.59	-1.3904	0.0939	84	97	115.47619047619
2ICP_A	T0311TS193_5	T0311	2.87	-1.5231	0.0674	84	97	115.47619047619
2ICP_A	T0311TS194_1	T0311	2.04	-0.3290	0.5267	84	97	115.47619047619
2ICP_A	T0311TS194_2	T0311	1.68	-1.5231	0.0674	84	97	115.47619047619
2ICP_A	T0311TS194_3	T0311	1.85	-1.2578	0.1265	84	97	115.47619047619
2ICP_A	T0311TS194_4	T0311	2.23	-0.1964	0.6060	84	97	115.47619047619
2ICP_A	T0311TS194_5	T0311	2.43	-0.1964	0.6060	84	97	115.47619047619
2ICP_A	T0311TS197_1	T0311	2.70	0.8651	1.3737	84	97	115.47619047619
2ICP_A	T0311TS197_2	T0311	2.70	-0.8597	0.2620	84	97	115.47619047619
2ICP_A	T0311TS197_3	T0311	2.01	-0.8597	0.2620	84	97	115.47619047619
2ICP_A	T0311TS197_4	T0311	2.52	-0.3290	0.5267	84	97	115.47619047619
2ICP_A	T0311TS197_5	T0311	2.82	0.8651	1.3737	84	97	115.47619047619
2ICP_A	T0311TS203_1	T0311	2.02	3.7839	3.9737	84	97	115.47619047619
2ICP_A	T0311TS203_2	T0311	1.62	3.7839	3.9737	84	97	115.47619047619
2ICP_A	T0311TS203_3	T0311	2.30	3.7839	3.9737	84	97	115.47619047619
2ICP_A	T0311TS203_4	T0311	2.39	4.0493	4.2201	84	97	115.47619047619
2ICP_A	T0311TS203_5	T0311	2.61	0.8651	1.3737	84	97	115.47619047619
2ICP_A	T0311TS205_1	T0311	2.87	3.7839	3.9737	84	97	115.47619047619
2ICP_A	T0311TS205_2	T0311	2.62	3.7839	3.9737	84	96	114.285714285714
2ICP_A	T0311TS205_3	T0311	1.81	3.5186	3.7280	84	88	104.761904761905
2ICP_A	T0311TS205_4	T0311	2.04	4.1403	4.3047	84	78	92.8571428571429
2ICP_A	T0311TS205_5	T0311	1.62	4.4937	4.6337	84	79	94.0476190476191
2ICP_A	T0311TS209_1	T0311	2.00	5.0811	5.1816	84	60	71.4285714285714
2ICP_A	T0311TS209_2	T0311	2.00	5.0811	5.1816	84	60	71.4285714285714
2ICP_A	T0311TS211_1	T0311	1.60	3.7839	3.9737	84	84	100
2ICP_A	T0311TS211_2	T0311	1.61	4.0493	4.2201	84	90	107.142857142857
2ICP_A	T0311TS211_3	T0311	2.03	4.4746	4.6159	84	71	84.5238095238095
2ICP_A	T0311TS211_4	T0311	1.54	3.9166	4.0969	84	90	107.142857142857
2ICP_A	T0311TS211_5	T0311	2.71	0.3037	0.9425	84	80	95.2380952380952
2ICP_A	T0311TS212_1	T0311	2.00	3.7839	3.9737	84	97	115.47619047619
2ICP_A	T0311TS213_1	T0311	1.58	3.9166	4.0969	84	97	115.47619047619
2ICP_A	T0311TS214_1	T0311	2.19	2.3245	2.6348	84	97	115.47619047619
2ICP_A	T0311TS239_1	T0311	2.04	3.8401	4.0258	84	83	98.8095238095238
2ICP_A	T0311TS239_2	T0311	3.07	3.3859	3.6053	84	97	115.47619047619
2ICP_A	T0311TS239_3	T0311	1.66	4.1820	4.3435	84	86	102.380952380952
2ICP_A	T0311TS239_4	T0311	1.54	3.6513	3.8508	84	85	101.190476190476
2ICP_A	T0311TS239_5	T0311	1.96	4.2704	4.4257	84	76	90.4761904761905
2ICP_A	T0311TS245_1	T0311	1.63	3.7839	3.9737	84	93	110.714285714286
2ICP_A	T0311TS247_1	T0311	2.09	3.9849	4.1603	84	76	90.4761904761905
2ICP_A	T0311TS247_2	T0311	2.54	2.9856	3.2368	84	76	90.4761904761905
2ICP_A	T0311TS247_3	T0311	1.94	4.2704	4.4257	84	76	90.4761904761905
2ICP_A	T0311TS247_4	T0311	2.27	4.1276	4.2929	84	76	90.4761904761905
2ICP_A	T0311TS247_5	T0311	2.17	4.1276	4.2929	84	76	90.4761904761905
2ICP_A	T0311TS248_1	T0311	2.20	4.0493	4.2201	84	97	115.47619047619
2ICP_A	T0311TS248_2	T0311	1.45	4.0493	4.2201	84	97	115.47619047619
2ICP_A	T0311TS248_3	T0311	2.41	4.0493	4.2201	84	97	115.47619047619
2ICP_A	T0311TS248_4	T0311	2.06	3.7839	3.9737	84	97	115.47619047619
2ICP_A	T0311TS248_5	T0311	2.02	3.7839	3.9737	84	97	115.47619047619
2ICP_A	T0311TS250_1	T0311	2.47	3.7839	3.9737	84	97	115.47619047619
2ICP_A	T0311TS250_2	T0311	2.74	3.9166	4.0969	84	97	115.47619047619
2ICP_A	T0311TS250_3	T0311	2.72	3.9166	4.0969	84	97	115.47619047619
2ICP_A	T0311TS250_4	T0311	2.78	3.7839	3.9737	84	97	115.47619047619
2ICP_A	T0311TS250_5	T0311	2.59	3.7839	3.9737	84	97	115.47619047619
2ICP_A	T0311TS252_1	T0311	2.86	-0.8597	0.2620	84	97	115.47619047619
2ICP_A	T0311TS261_1	T0311	1.66	4.1820	4.3435	84	90	107.142857142857
2ICP_A	T0311TS263_1	T0311	3.11	0.7324	1.2678	84	97	115.47619047619
2ICP_A	T0311TS263_2u	T0311	2.82	0.3344	0.9647	84	97	115.47619047619
2ICP_A	T0311TS267_1	T0311	1.54	4.1820	4.3435	84	97	115.47619047619
2ICP_A	T0311TS267_2	T0311	1.94	3.7839	3.9737	84	97	115.47619047619
2ICP_A	T0311TS267_3	T0311	1.96	4.1820	4.3435	84	97	115.47619047619
2ICP_A	T0311TS267_4	T0311	2.40	4.0493	4.2201	84	97	115.47619047619
2ICP_A	T0311TS267_5	T0311	1.66	3.9166	4.0969	84	97	115.47619047619
2ICP_A	T0311TS268_1	T0311	2.18	3.7839	3.9737	84	97	115.47619047619
2ICP_A	T0311TS268_2	T0311	2.01	3.9166	4.0969	84	97	115.47619047619
2ICP_A	T0311TS268_3	T0311	1.65	3.9166	4.0969	84	97	115.47619047619
2ICP_A	T0311TS268_4	T0311	2.39	3.9166	4.0969	84	97	115.47619047619
2ICP_A	T0311TS268_5	T0311	2.33	3.9166	4.0969	84	97	115.47619047619
2ICP_A	T0311TS273_1	T0311	2.17	4.3943	4.5411	84	66	78.5714285714286
2ICP_A	T0311TS274_1	T0311	1.62	4.0493	4.2201	84	91	108.333333333333
2ICP_A	T0311TS275_1	T0311	2.07	3.7839	3.9737	84	97	115.47619047619
2ICP_A	T0311TS276_1	T0311	1.96	3.9166	4.0969	84	97	115.47619047619
2ICP_A	T0311TS276_2	T0311	2.10	4.0493	4.2201	84	97	115.47619047619
2ICP_A	T0311TS276_3	T0311	1.56	3.7839	3.9737	84	97	115.47619047619
2ICP_A	T0311TS276_4	T0311	2.03	1.2631	1.7029	84	97	115.47619047619
2ICP_A	T0311TS276_5	T0311	2.02	4.4473	4.5905	84	97	115.47619047619
2ICP_A	T0311TS277_1	T0311	2.80	4.0493	4.2201	84	97	115.47619047619
2ICP_A	T0311TS277_2	T0311	2.03	3.7839	3.9737	84	97	115.47619047619
2ICP_A	T0311TS277_3	T0311	1.79	3.9166	4.0969	84	97	115.47619047619
2ICP_A	T0311TS277_4	T0311	2.47	4.0493	4.2201	84	97	115.47619047619
2ICP_A	T0311TS277_5	T0311	2.27	4.0493	4.2201	84	93	110.714285714286
2ICP_A	T0311TS297_1	T0311	1.61	5.3504	5.4331	84	61	72.6190476190476
2ICP_A	T0311TS297_2	T0311	1.61	5.1786	5.2727	84	61	72.6190476190476
2ICP_A	T0311TS297_3	T0311	2.19	3.2532	3.4829	84	99	117.857142857143
2ICP_A	T0311TS297_4	T0311	2.30	4.1820	4.3435	84	99	117.857142857143
2ICP_A	T0311TS297_5	T0311	1.62	5.2508	5.3400	84	62	73.8095238095238
2ICP_A	T0311TS298_1	T0311	1.97	3.7839	3.9737	84	97	115.47619047619
2ICP_A	T0311TS298_2	T0311	2.09	4.3953	4.5420	84	68	80.9523809523809
2ICP_A	T0311TS298_3	T0311	1.97	4.4069	4.5528	84	74	88.0952380952381
2ICP_A	T0311TS298_4	T0311	1.95	4.7717	4.8928	84	73	86.9047619047619
2ICP_A	T0311TS298_5	T0311	1.90	3.7839	3.9737	84	97	115.47619047619
2ICP_A	T0311TS302_1	T0311	2.27	3.9739	4.1501	84	83	98.8095238095238
2ICP_A	T0311TS302_2	T0311	2.33	3.9739	4.1501	84	83	98.8095238095238
2ICP_A	T0311TS302_3	T0311	1.60	5.4120	5.4907	84	67	79.7619047619048
2ICP_A	T0311TS302_4	T0311	2.35	4.4131	4.5586	84	76	90.4761904761905
2ICP_A	T0311TS302_5	T0311	1.66	5.4346	5.5118	84	65	77.3809523809524
2ICP_A	T0311TS307_1	T0311	2.58	4.5800	4.7141	84	97	115.47619047619
2ICP_A	T0311TS307_1u	T0311	1.96	4.2704	4.4257	84	76	90.4761904761905
2ICP_A	T0311TS307_2	T0311	2.88	4.4473	4.5905	84	97	115.47619047619
2ICP_A	T0311TS307_2u	T0311	2.13	3.3859	3.6053	84	93	110.714285714286
2ICP_A	T0311TS307_3	T0311	2.65	4.3147	4.4669	84	97	115.47619047619
2ICP_A	T0311TS307_3u	T0311	1.96	4.2704	4.4257	84	76	90.4761904761905
2ICP_A	T0311TS307_4	T0311	2.52	4.4473	4.5905	84	97	115.47619047619
2ICP_A	T0311TS307_4u	T0311	1.96	4.2704	4.4257	84	76	90.4761904761905
2ICP_A	T0311TS307_5	T0311	2.76	4.7127	4.8378	84	97	115.47619047619
2ICP_A	T0311TS307_5u	T0311	2.13	3.3859	3.6053	84	93	110.714285714286
2ICP_A	T0311TS318_1	T0311	1.64	3.7839	3.9737	84	97	115.47619047619
2ICP_A	T0311TS318_2	T0311	2.18	3.9166	4.0969	84	97	115.47619047619
2ICP_A	T0311TS318_3	T0311	2.15	3.7839	3.9737	84	97	115.47619047619
2ICP_A	T0311TS318_4	T0311	2.22	3.7839	3.9737	84	97	115.47619047619
2ICP_A	T0311TS318_5	T0311	1.62	4.1820	4.3435	84	97	115.47619047619
2ICP_A	T0311TS319_1	T0311	2.09	5.3438	5.4270	84	66	78.5714285714286
2ICP_A	T0311TS319_2	T0311	2.23	4.1820	4.3435	84	91	108.333333333333
2ICP_A	T0311TS319_3	T0311	2.22	4.0493	4.2201	84	87	103.571428571429
2ICP_A	T0311TS319_4	T0311	2.61	3.5186	3.7280	84	97	115.47619047619
2ICP_A	T0311TS319_5	T0311	2.06	3.6513	3.8508	84	86	102.380952380952
2ICP_A	T0311TS337_1	T0311	2.79	4.0493	4.2201	84	97	115.47619047619
2ICP_A	T0311TS338_1	T0311	1.98	3.6513	3.8508	84	84	100
2ICP_A	T0311TS347_1	T0311	1.96	4.6247	4.7557	84	71	84.5238095238095
2ICP_A	T0311TS349_1	T0311	1.88	3.5186	3.7280	84	97	115.47619047619
2ICP_A	T0311TS349_2	T0311	2.07	4.6261	4.7571	84	75	89.2857142857143
2ICP_A	T0311TS349_3	T0311	2.07	5.4346	5.5118	84	65	77.3809523809524
2ICP_A	T0311TS349_4	T0311	2.17	4.8691	4.9837	84	66	78.5714285714286
2ICP_A	T0311TS349_5	T0311	2.10	4.5524	4.6884	84	74	88.0952380952381
2ICP_A	T0311TS351_1	T0311	2.35	4.3147	4.4669	84	97	115.47619047619
2ICP_A	T0311TS351_2	T0311	1.97	3.7839	3.9737	84	97	115.47619047619
2ICP_A	T0311TS351_3	T0311	2.09	4.3953	4.5420	84	68	80.9523809523809
2ICP_A	T0311TS351_4	T0311	1.97	4.4069	4.5528	84	74	88.0952380952381
2ICP_A	T0311TS351_5	T0311	1.90	3.7839	3.9737	84	97	115.47619047619
2ICP_A	T0311TS383_1	T0311	2.87	3.7839	3.9737	84	96	114.285714285714
2ICP_A	T0311TS383_2	T0311	1.96	4.3378	4.4885	84	75	89.2857142857143
2ICP_A	T0311TS383_3	T0311	1.96	4.9546	5.0635	84	65	77.3809523809524
2ICP_A	T0311TS383_4	T0311	1.54	3.6513	3.8508	84	85	101.190476190476
2ICP_A	T0311TS383_5	T0311	2.47	4.0493	4.2201	84	90	107.142857142857
2ICP_A	T0311TS389_1	T0311	2.53	4.1820	4.3435	84	97	115.47619047619
2ICP_A	T0311TS389_2	T0311	2.83	4.7187	4.8435	84	64	76.1904761904762
2ICP_A	T0311TS389_3	T0311	1.48	5.0901	5.1900	84	53	63.0952380952381
2ICP_A	T0311TS389_4	T0311	2.36	4.3163	4.4685	84	67	79.7619047619048
2ICP_A	T0311TS389_5	T0311	1.18	5.0901	5.1900	84	53	63.0952380952381
2ICP_A	T0311TS393_1	T0311	2.56	2.5899	2.8751	84	97	115.47619047619
2ICP_A	T0311TS393_2	T0311	2.73	0.9977	1.4817	84	97	115.47619047619
2ICP_A	T0311TS393_3	T0311	2.50	1.6611	2.0451	84	97	115.47619047619
2ICP_A	T0311TS393_4	T0311	2.71	1.6611	2.0451	84	97	115.47619047619
2ICP_A	T0311TS393_5	T0311	2.74	1.9265	2.2787	84	97	115.47619047619
2ICP_A	T0311TS401_1	T0311	1.94	4.7050	4.8306	84	68	80.9523809523809
2ICP_A	T0311TS413_1	T0311	2.19	4.0493	4.2201	84	97	115.47619047619
2ICP_A	T0311TS413_2	T0311	2.51	3.9166	4.0969	84	97	115.47619047619
2ICP_A	T0311TS413_3	T0311	2.02	3.6513	3.8508	84	97	115.47619047619
2ICP_A	T0311TS413_4	T0311	2.07	4.0493	4.2201	84	97	115.47619047619
2ICP_A	T0311TS413_5	T0311	1.81	3.6513	3.8508	84	97	115.47619047619
2ICP_A	T0311TS414_1	T0311	1.72	3.7839	3.9737	84	97	115.47619047619
2ICP_A	T0311TS414_2	T0311	1.66	3.9166	4.0969	84	97	115.47619047619
2ICP_A	T0311TS414_3	T0311	2.02	3.6513	3.8508	84	97	115.47619047619
2ICP_A	T0311TS414_4	T0311	2.19	4.0493	4.2201	84	97	115.47619047619
2ICP_A	T0311TS414_5	T0311	1.75	3.9166	4.0969	84	97	115.47619047619
2ICP_A	T0311TS415_1	T0311	1.53	3.9166	4.0969	84	97	115.47619047619
2ICP_A	T0311TS415_2	T0311	1.72	3.7839	3.9737	84	97	115.47619047619
2ICP_A	T0311TS415_3	T0311	2.81	4.0493	4.2201	84	97	115.47619047619
2ICP_A	T0311TS415_4	T0311	2.02	3.6513	3.8508	84	97	115.47619047619
2ICP_A	T0311TS415_5	T0311	2.19	4.0493	4.2201	84	97	115.47619047619
2ICP_A	T0311TS416_1	T0311	1.78	3.1206	3.3608	84	97	115.47619047619
2ICP_A	T0311TS416_2	T0311	2.10	3.5186	3.7280	84	97	115.47619047619
2ICP_A	T0311TS418_1	T0311	1.58	3.9166	4.0969	84	97	115.47619047619
2ICP_A	T0311TS420_1	T0311	1.72	5.0424	5.1455	84	64	76.1904761904762
2ICP_A	T0311TS420_2	T0311	2.04	5.5280	5.5991	84	64	76.1904761904762
2ICP_A	T0311TS420_3	T0311	2.02	5.2555	5.3445	84	67	79.7619047619048
2ICP_A	T0311TS420_4	T0311	2.29	4.1276	4.2929	84	76	90.4761904761905
2ICP_A	T0311TS420_5	T0311	2.29	5.6899	5.7504	84	64	76.1904761904762
2ICP_A	T0311TS427_1	T0311	2.75	2.4572	2.7547	84	97	115.47619047619
2ICP_A	T0311TS427_2	T0311	2.75	2.4572	2.7547	84	97	115.47619047619
2ICP_A	T0311TS427_3	T0311	2.75	2.4572	2.7547	84	97	115.47619047619
2ICP_A	T0311TS427_4	T0311	2.75	2.4572	2.7547	84	97	115.47619047619
2ICP_A	T0311TS427_5	T0311	2.59	-0.3290	0.5267	84	97	115.47619047619
2ICP_A	T0311TS435_1	T0311	1.50	3.9166	4.0969	84	97	115.47619047619
2ICP_A	T0311TS435_2	T0311	1.98	4.1820	4.3435	84	97	115.47619047619
2ICP_A	T0311TS435_3	T0311	2.39	3.7839	3.9737	84	97	115.47619047619
2ICP_A	T0311TS435_4	T0311	1.88	4.0493	4.2201	84	97	115.47619047619
2ICP_A	T0311TS435_5	T0311	2.39	3.6513	3.8508	84	97	115.47619047619
2ICP_A	T0311TS439_1	T0311	1.63	3.7839	3.9737	84	95	113.095238095238
2ICP_A	T0311TS443_1	T0311	2.42	2.5899	2.8751	84	97	115.47619047619
2ICP_A	T0311TS443_2	T0311	2.64	2.4572	2.7547	84	97	115.47619047619
2ICP_A	T0311TS443_3	T0311	3.03	1.2631	1.7029	84	97	115.47619047619
2ICP_A	T0311TS443_4	T0311	2.77	1.1304	1.5915	84	97	115.47619047619
2ICP_A	T0311TS443_5	T0311	2.98	2.5899	2.8751	84	97	115.47619047619
2ICP_A	T0311TS464_1	T0311	2.49	-0.4617	0.4523	84	97	115.47619047619
2ICP_A	T0311TS464_2	T0311	2.98	0.5997	1.1642	84	97	115.47619047619
2ICP_A	T0311TS464_3	T0311	2.34	0.4670	1.0630	84	97	115.47619047619
2ICP_A	T0311TS464_4	T0311	2.10	0.5997	1.1642	84	97	115.47619047619
2ICP_A	T0311TS464_5	T0311	2.40	-0.3290	0.5267	84	97	115.47619047619
2ICP_A	T0311TS468_1	T0311	1.99	5.0603	5.1622	84	62	73.8095238095238
2ICP_A	T0311TS469_1	T0311	1.63	3.7839	3.9737	84	95	113.095238095238
2ICP_A	T0311TS469_2	T0311	1.96	4.2704	4.4257	84	76	90.4761904761905
2ICP_A	T0311TS469_3	T0311	1.96	4.2704	4.4257	84	76	90.4761904761905
2ICP_A	T0311TS469_4	T0311	2.22	4.0493	4.2201	84	95	113.095238095238
2ICP_A	T0311TS469_5	T0311	1.96	4.2704	4.4257	84	76	90.4761904761905
2ICP_A	T0311TS474_1	T0311	3.20	-2.0538	0.0113	84	91	108.333333333333
2ICP_A	T0311TS483_1	T0311	2.99	-1.1251	0.1653	84	97	115.47619047619
2ICP_A	T0311TS490_1_1	T0311	1.38	3.6931	3.8895	84	50	59.5238095238095
2ICP_A	T0311TS490_1_2	T0311	2.15	1.3613	1.7863	84	33	39.2857142857143
2ICP_A	T0311TS494_1	T0311	1.89	-1.1254	0.1652	84	42	50
2ICP_A	T0311TS511_1	T0311	2.68	-1.3904	0.0939	84	97	115.47619047619
2ICP_A	T0311TS511_2	T0311	2.83	-0.0637	0.6898	84	97	115.47619047619
2ICP_A	T0311TS511_3	T0311	2.09	-1.6558	0.0465	84	97	115.47619047619
2ICP_A	T0311TS511_4	T0311	2.40	-1.5231	0.0674	84	97	115.47619047619
2ICP_A	T0311TS511_5	T0311	2.22	-1.3904	0.0939	84	97	115.47619047619
2ICP_A	T0311TS536_1	T0311	2.10	3.6513	3.8508	84	97	115.47619047619
2ICP_A	T0311TS536_2	T0311	2.66	3.7839	3.9737	84	97	115.47619047619
2ICP_A	T0311TS536_3	T0311	1.64	3.7839	3.9737	84	97	115.47619047619
2ICP_A	T0311TS536_4	T0311	2.03	4.1820	4.3435	84	97	115.47619047619
2ICP_A	T0311TS536_5	T0311	2.74	3.7839	3.9737	84	97	115.47619047619
2ICP_A	T0311TS550_1	T0311	2.59	2.1751	2.5004	84	69	82.1428571428571
2ICP_A	T0311TS550_2	T0311	2.99	-1.3343	0.1069	84	79	94.0476190476191
2ICP_A	T0311TS550_3	T0311	1.52	-1.1789	0.1488	84	68	80.9523809523809
2ICP_A	T0311TS550_4	T0311	2.50	0.5997	1.1642	84	86	102.380952380952
2ICP_A	T0311TS550_5	T0311	3.04	0.2263	0.8870	84	83	98.8095238095238
2ICP_A	T0311TS556_1	T0311	1.50	4.1820	4.3435	84	97	115.47619047619
2ICP_A	T0311TS556_2	T0311	1.52	4.0493	4.2201	84	97	115.47619047619
2ICP_A	T0311TS556_3	T0311	1.56	4.0493	4.2201	84	97	115.47619047619
2ICP_A	T0311TS556_4	T0311	1.76	3.9166	4.0969	84	97	115.47619047619
2ICP_A	T0311TS556_5	T0311	1.51	4.1820	4.3435	84	97	115.47619047619
2ICP_A	T0311TS564_1	T0311	2.60	2.0592	2.3967	84	97	115.47619047619
2ICP_A	T0311TS564_2	T0311	2.13	-0.8597	0.2620	84	97	115.47619047619
2ICP_A	T0311TS564_3	T0311	2.61	3.7839	3.9737	84	97	115.47619047619
2ICP_A	T0311TS564_4	T0311	2.22	4.0493	4.2201	84	97	115.47619047619
2ICP_A	T0311TS564_5	T0311	2.83	-0.5944	0.3832	84	97	115.47619047619
2ICP_A	T0311TS568_1	T0311	1.87	4.0493	4.2201	84	97	115.47619047619
2ICP_A	T0311TS568_2	T0311	1.89	4.0493	4.2201	84	97	115.47619047619
2ICP_A	T0311TS568_3	T0311	2.15	4.1820	4.3435	84	97	115.47619047619
2ICP_A	T0311TS568_4	T0311	1.94	4.3147	4.4669	84	97	115.47619047619
2ICP_A	T0311TS568_5	T0311	2.03	4.1820	4.3435	84	97	115.47619047619
2ICP_A	T0311TS609_1	T0311	1.99	3.9166	4.0969	84	97	115.47619047619
2ICP_A	T0311TS609_2	T0311	2.74	4.1820	4.3435	84	97	115.47619047619
2ICP_A	T0311TS609_3	T0311	1.94	3.7839	3.9737	84	97	115.47619047619
2ICP_A	T0311TS609_4	T0311	2.08	3.7839	3.9737	84	97	115.47619047619
2ICP_A	T0311TS609_5	T0311	1.68	3.6513	3.8508	84	97	115.47619047619
2ICP_A	T0311TS640_1	T0311	1.63	3.9166	4.0969	84	85	101.190476190476
2ICP_A	T0311TS640_2	T0311	1.58	3.6513	3.8508	84	85	101.190476190476
2ICP_A	T0311TS640_3	T0311	2.21	2.8552	3.1173	84	85	101.190476190476
2ICP_A	T0311TS640_4	T0311	1.55	3.6513	3.8508	84	85	101.190476190476
2ICP_A	T0311TS640_5	T0311	2.76	2.9879	3.2389	84	85	101.190476190476
2ICP_A	T0311TS641_1	T0311	1.95	4.0493	4.2201	84	92	109.52380952381
2ICP_A	T0311TS651_1	T0311	1.39	4.1820	4.3435	84	97	115.47619047619
2ICP_A	T0311TS654_1	T0311	1.86	4.8691	4.9837	84	66	78.5714285714286
2ICP_A	T0311TS658_1	T0311	1.63	4.0493	4.2201	84	97	115.47619047619
2ICP_A	T0311TS664_1	T0311	2.17	3.9166	4.0969	84	97	115.47619047619
2ICP_A	T0311TS664_2	T0311	1.94	4.3147	4.4669	84	97	115.47619047619
2ICP_A	T0311TS664_3	T0311	1.74	3.9166	4.0969	84	97	115.47619047619
2ICP_A	T0311TS664_4	T0311	2.21	4.0493	4.2201	84	95	113.095238095238
2ICP_A	T0311TS664_5	T0311	1.56	3.9166	4.0969	84	97	115.47619047619
2ICP_A	T0311TS671_1	T0311	1.60	3.9166	4.0969	84	97	115.47619047619
2ICP_A	T0311TS671_2	T0311	1.46	4.0493	4.2201	84	97	115.47619047619
2ICP_A	T0311TS671_3	T0311	1.68	3.9166	4.0969	84	97	115.47619047619
2ICP_A	T0311TS671_4	T0311	1.54	4.0493	4.2201	84	97	115.47619047619
2ICP_A	T0311TS671_5	T0311	2.40	4.4473	4.5905	84	97	115.47619047619
2ICP_A	T0311TS675_1	T0311	2.03	3.7839	3.9737	84	94	111.904761904762
2ICP_A	T0311TS675_2	T0311	1.63	4.0493	4.2201	84	91	108.333333333333
2ICP_A	T0311TS675_3	T0311	1.60	3.7839	3.9737	84	97	115.47619047619
2ICP_A	T0311TS675_4	T0311	2.21	4.0493	4.2201	84	95	113.095238095238
2ICP_A	T0311TS675_5	T0311	2.04	4.3378	4.4885	84	75	89.2857142857143
2ICP_A	T0311TS677_1	T0311	1.66	3.6513	3.8508	84	97	115.47619047619
2ICP_A	T0311TS677_2	T0311	2.20	4.0493	4.2201	84	97	115.47619047619
2ICP_A	T0311TS698_1	T0311	2.25	4.7187	4.8435	84	64	76.1904761904762
2ICP_A	T0311TS705_1	T0311	2.31	4.8472	4.9633	84	72	85.7142857142857
2ICP_A	T0311TS706_1	T0311	1.88	3.7839	3.9737	84	97	115.47619047619
2ICP_A	T0311TS706_2	T0311	2.03	4.1820	4.3435	84	97	115.47619047619
2ICP_A	T0311TS706_3	T0311	2.36	2.9879	3.2389	84	97	115.47619047619
2ICP_A	T0311TS706_4	T0311	1.70	3.9166	4.0969	84	97	115.47619047619
2ICP_A	T0311TS710_1	T0311	2.18	3.9166	4.0969	84	97	115.47619047619
2ICP_A	T0311TS710_2	T0311	1.94	4.3147	4.4669	84	97	115.47619047619
2ICP_A	T0311TS710_3	T0311	2.00	-0.8597	0.2620	84	97	115.47619047619
2ICP_A	T0311TS710_4	T0311	1.92	4.0775	4.2463	84	79	94.0476190476191
2ICP_A	T0311TS710_5	T0311	2.17	4.4777	4.6187	84	73	86.9047619047619
2ICP_A	T0311TS736_1u	T0311	2.94	2.4572	2.7547	84	97	115.47619047619
2ICP_A	T0311TS736_2u	T0311	2.89	2.3245	2.6348	84	97	115.47619047619
2ICP_A	T0311TS736_3u	T0311	2.36	3.5186	3.7280	84	97	115.47619047619
2ICP_A	T0311TS736_4u	T0311	1.49	3.1206	3.3608	84	97	115.47619047619
2ICP_A	T0311TS736_5u	T0311	2.27	5.5087	5.5811	84	97	115.47619047619
RT0311TS490_1	T0311AL044_1	T0311	1.26	4.0808	4.2494	83	85	102.409638554217
RT0311TS490_1	T0311AL044_2	T0311	1.36	3.8870	4.0693	83	89	107.228915662651
RT0311TS490_1	T0311AL044_3	T0311	1.19	4.0808	4.2494	83	79	95.1807228915663
RT0311TS490_1	T0311AL044_4	T0311	1.33	4.0808	4.2494	83	68	81.9277108433735
RT0311TS490_1	T0311AL044_5	T0311	1.38	4.0808	4.2494	83	71	85.5421686746988
RT0311TS490_1	T0311AL170_1	T0311	1.63	3.6931	3.8895	83	83	100
RT0311TS490_1	T0311AL170_2	T0311	2.09	0.3974	1.0111	83	91	109.638554216867
RT0311TS490_1	T0311AL242_1	T0311	1.24	3.6931	3.8895	83	66	79.5180722891566
RT0311TS490_1	T0311AL242_2	T0311	1.66	3.6931	3.8895	83	89	107.228915662651
RT0311TS490_1	T0311AL242_3	T0311	1.63	3.6931	3.8895	83	83	100
RT0311TS490_1	T0311AL242_4	T0311	2.03	4.0808	4.2494	83	97	116.867469879518
RT0311TS490_1	T0311AL242_5	T0311	1.38	4.0808	4.2494	83	86	103.614457831325
RT0311TS490_1	T0311AL243_1	T0311	0.88	3.8870	4.0693	83	65	78.3132530120482
RT0311TS490_1	T0311AL243_2	T0311	1.41	4.6624	4.7909	83	70	84.3373493975904
RT0311TS490_1	T0311AL243_3	T0311	1.24	3.6931	3.8895	83	65	78.3132530120482
RT0311TS490_1	T0311AL243_4	T0311	1.23	3.8870	4.0693	83	70	84.3373493975904
RT0311TS490_1	T0311AL243_5	T0311	1.10	3.6931	3.8895	83	62	74.6987951807229
RT0311TS490_1	T0311AL257_1	T0311	1.38	4.0808	4.2494	83	86	103.614457831325
RT0311TS490_1	T0311AL257_2	T0311	2.03	4.0808	4.2494	83	97	116.867469879518
RT0311TS490_1	T0311AL257_3	T0311	1.63	3.6931	3.8895	83	83	100
RT0311TS490_1	T0311AL257_4	T0311	1.19	4.0808	4.2494	83	85	102.409638554217
RT0311TS490_1	T0311AL257_5	T0311	1.34	4.0808	4.2494	83	75	90.3614457831325
RT0311TS490_1	T0311AL316_1	T0311	1.38	4.0808	4.2494	83	86	103.614457831325
RT0311TS490_1	T0311AL316_2	T0311	1.63	3.6931	3.8895	83	83	100
RT0311TS490_1	T0311AL316_3	T0311	2.03	4.0808	4.2494	83	97	116.867469879518
RT0311TS490_1	T0311AL316_4	T0311	2.03	4.0808	4.2494	83	81	97.5903614457831
RT0311TS490_1	T0311AL316_5	T0311	1.19	4.0808	4.2494	83	85	102.409638554217
RT0311TS490_1	T0311AL333_1	T0311	1.09	3.8870	4.0693	83	63	75.9036144578313
RT0311TS490_1	T0311AL333_2	T0311	1.93	3.6931	3.8895	83	78	93.9759036144578
RT0311TS490_1	T0311AL333_3	T0311	1.41	4.6624	4.7909	83	76	91.566265060241
RT0311TS490_1	T0311AL333_4	T0311	1.33	3.8870	4.0693	83	67	80.7228915662651
RT0311TS490_1	T0311AL333_5	T0311	2.69	2.1422	2.4709	83	61	73.4939759036145
RT0311TS490_1	T0311AL380_1	T0311	0.73	3.1115	3.3524	83	59	71.0843373493976
RT0311TS490_1	T0311AL380_2	T0311	0.68	3.8870	4.0693	83	61	73.4939759036145
RT0311TS490_1	T0311AL380_3	T0311	0.69	3.8870	4.0693	83	62	74.6987951807229
RT0311TS490_1	T0311AL380_4	T0311	0.89	3.8870	4.0693	83	61	73.4939759036145
RT0311TS490_1	T0311AL380_5	T0311	1.25	3.6931	3.8895	83	59	71.0843373493976
RT0311TS490_1	T0311AL381_1	T0311	0.72	3.1115	3.3524	83	53	63.855421686747
RT0311TS490_1	T0311AL381_2	T0311	0.79	3.6931	3.8895	83	61	73.4939759036145
RT0311TS490_1	T0311AL381_3	T0311	1.91	3.1115	3.3524	83	52	62.6506024096386
RT0311TS490_1	T0311AL381_4	T0311	0.73	3.6931	3.8895	83	55	66.2650602409639
RT0311TS490_1	T0311AL381_5	T0311	0.18	3.6931	3.8895	83	60	72.289156626506
RT0311TS490_1	T0311AL509_1	T0311	1.26	3.1115	3.3524	83	63	75.9036144578313
RT0311TS490_1	T0311AL509_2	T0311	2.69	-0.3780	0.4987	83	62	74.6987951807229
RT0311TS490_1	T0311AL586_1	T0311	1.33	4.0808	4.2494	83	67	80.7228915662651
RT0311TS490_1	T0311TS004_1	T0311	2.07	4.6624	4.7909	83	97	116.867469879518
RT0311TS490_1	T0311TS004_2	T0311	1.70	4.4686	4.6103	83	97	116.867469879518
RT0311TS490_1	T0311TS004_3	T0311	1.35	4.4686	4.6103	83	97	116.867469879518
RT0311TS490_1	T0311TS004_4	T0311	1.73	4.0808	4.2494	83	97	116.867469879518
RT0311TS490_1	T0311TS004_5	T0311	2.47	4.2747	4.4297	83	97	116.867469879518
RT0311TS490_1	T0311TS005_1	T0311	1.93	4.0808	4.2494	83	97	116.867469879518
RT0311TS490_1	T0311TS010_1	T0311	1.92	4.0808	4.2494	83	97	116.867469879518
RT0311TS490_1	T0311TS010_2	T0311	1.92	4.0808	4.2494	83	97	116.867469879518
RT0311TS490_1	T0311TS010_3	T0311	1.91	4.0808	4.2494	83	97	116.867469879518
RT0311TS490_1	T0311TS010_4	T0311	1.93	4.0808	4.2494	83	97	116.867469879518
RT0311TS490_1	T0311TS010_5	T0311	1.93	4.0808	4.2494	83	97	116.867469879518
RT0311TS490_1	T0311TS013_1	T0311	2.25	4.4686	4.6103	83	73	87.9518072289157
RT0311TS490_1	T0311TS015_1u	T0311	1.51	4.2747	4.4297	83	97	116.867469879518
RT0311TS490_1	T0311TS018_1	T0311	1.42	4.0808	4.2494	83	97	116.867469879518
RT0311TS490_1	T0311TS018_2	T0311	1.49	4.4686	4.6103	83	97	116.867469879518
RT0311TS490_1	T0311TS018_3	T0311	2.18	4.0808	4.2494	83	97	116.867469879518
RT0311TS490_1	T0311TS018_4	T0311	2.08	4.0808	4.2494	83	97	116.867469879518
RT0311TS490_1	T0311TS018_5	T0311	2.60	2.7238	2.9971	83	97	116.867469879518
RT0311TS490_1	T0311TS020_1	T0311	2.25	4.4686	4.6103	83	97	116.867469879518
RT0311TS490_1	T0311TS020_2	T0311	2.17	4.2747	4.4297	83	97	116.867469879518
RT0311TS490_1	T0311TS020_3	T0311	1.63	4.0808	4.2494	83	97	116.867469879518
RT0311TS490_1	T0311TS020_4	T0311	1.62	4.2747	4.4297	83	97	116.867469879518
RT0311TS490_1	T0311TS020_5	T0311	2.38	4.4686	4.6103	83	97	116.867469879518
RT0311TS490_1	T0311TS021_1	T0311	0.68	4.2747	4.4297	83	83	100
RT0311TS490_1	T0311TS021_2	T0311	0.63	4.2747	4.4297	83	74	89.1566265060241
RT0311TS490_1	T0311TS021_3	T0311	0.68	4.2747	4.4297	83	69	83.1325301204819
RT0311TS490_1	T0311TS022_1	T0311	1.27	4.4686	4.6103	83	75	90.3614457831325
RT0311TS490_1	T0311TS022_2	T0311	1.25	3.6931	3.8895	83	73	87.9518072289157
RT0311TS490_1	T0311TS022_3	T0311	1.28	4.2747	4.4297	83	64	77.1084337349398
RT0311TS490_1	T0311TS022_4	T0311	1.04	3.8870	4.0693	83	64	77.1084337349398
RT0311TS490_1	T0311TS022_5	T0311	1.23	3.8870	4.0693	83	65	78.3132530120482
RT0311TS490_1	T0311TS024_1	T0311	1.90	4.0808	4.2494	83	97	116.867469879518
RT0311TS490_1	T0311TS024_2	T0311	1.68	4.0808	4.2494	83	97	116.867469879518
RT0311TS490_1	T0311TS024_3	T0311	2.08	4.2747	4.4297	83	97	116.867469879518
RT0311TS490_1	T0311TS024_4	T0311	1.47	4.0808	4.2494	83	97	116.867469879518
RT0311TS490_1	T0311TS024_5	T0311	2.03	4.0808	4.2494	83	97	116.867469879518
RT0311TS490_1	T0311TS025_1	T0311	1.45	4.2747	4.4297	83	97	116.867469879518
RT0311TS490_1	T0311TS025_2	T0311	1.44	4.4686	4.6103	83	97	116.867469879518
RT0311TS490_1	T0311TS025_3	T0311	2.47	4.4686	4.6103	83	97	116.867469879518
RT0311TS490_1	T0311TS025_4	T0311	1.91	4.2747	4.4297	83	97	116.867469879518
RT0311TS490_1	T0311TS025_5	T0311	1.92	4.4686	4.6103	83	97	116.867469879518
RT0311TS490_1	T0311TS026_1	T0311	1.60	4.4686	4.6103	83	97	116.867469879518
RT0311TS490_1	T0311TS026_2	T0311	1.53	4.4686	4.6103	83	97	116.867469879518
RT0311TS490_1	T0311TS026_3	T0311	1.35	4.4686	4.6103	83	97	116.867469879518
RT0311TS490_1	T0311TS026_4	T0311	1.38	5.0501	5.1527	83	97	116.867469879518
RT0311TS490_1	T0311TS026_5	T0311	1.50	4.4686	4.6103	83	97	116.867469879518
RT0311TS490_1	T0311TS027_1	T0311	1.54	4.4686	4.6103	83	97	116.867469879518
RT0311TS490_1	T0311TS027_2	T0311	1.63	4.4686	4.6103	83	97	116.867469879518
RT0311TS490_1	T0311TS027_3	T0311	1.31	4.4686	4.6103	83	97	116.867469879518
RT0311TS490_1	T0311TS027_4	T0311	1.51	4.4686	4.6103	83	97	116.867469879518
RT0311TS490_1	T0311TS027_5	T0311	2.56	2.7238	2.9971	83	97	116.867469879518
RT0311TS490_1	T0311TS028_1	T0311	1.50	4.4686	4.6103	83	97	116.867469879518
RT0311TS490_1	T0311TS028_2	T0311	1.65	3.8870	4.0693	83	82	98.7951807228916
RT0311TS490_1	T0311TS028_3	T0311	1.84	4.4686	4.6103	83	97	116.867469879518
RT0311TS490_1	T0311TS028_4	T0311	2.21	3.8870	4.0693	83	82	98.7951807228916
RT0311TS490_1	T0311TS028_5	T0311	1.20	4.4686	4.6103	83	72	86.7469879518072
RT0311TS490_1	T0311TS029_1	T0311	2.56	2.7238	2.9971	83	97	116.867469879518
RT0311TS490_1	T0311TS029_2	T0311	2.50	0.3974	1.0111	83	97	116.867469879518
RT0311TS490_1	T0311TS029_3	T0311	2.91	3.4992	3.7101	83	97	116.867469879518
RT0311TS490_1	T0311TS029_4	T0311	2.50	0.7852	1.3097	83	97	116.867469879518
RT0311TS490_1	T0311TS029_5	T0311	1.50	4.4686	4.6103	83	97	116.867469879518
RT0311TS490_1	T0311TS033_1	T0311	2.02	3.6931	3.8895	83	97	116.867469879518
RT0311TS490_1	T0311TS033_2	T0311	1.69	4.8563	4.9718	83	97	116.867469879518
RT0311TS490_1	T0311TS033_3	T0311	1.77	4.2747	4.4297	83	97	116.867469879518
RT0311TS490_1	T0311TS033_4	T0311	2.68	3.8870	4.0693	83	97	116.867469879518
RT0311TS490_1	T0311TS033_5	T0311	2.67	0.7852	1.3097	83	97	116.867469879518
RT0311TS490_1	T0311TS034_1	T0311	2.19	3.3054	3.5310	83	97	116.867469879518
RT0311TS490_1	T0311TS034_2	T0311	2.08	3.6931	3.8895	83	97	116.867469879518
RT0311TS490_1	T0311TS034_3	T0311	2.27	3.8870	4.0693	83	97	116.867469879518
RT0311TS490_1	T0311TS034_4	T0311	2.07	3.3054	3.5310	83	97	116.867469879518
RT0311TS490_1	T0311TS034_5	T0311	2.75	3.1115	3.3524	83	97	116.867469879518
RT0311TS490_1	T0311TS035_1	T0311	2.62	3.6931	3.8895	83	97	116.867469879518
RT0311TS490_1	T0311TS035_2	T0311	1.53	5.2440	5.3337	83	97	116.867469879518
RT0311TS490_1	T0311TS035_3	T0311	2.00	3.8870	4.0693	83	97	116.867469879518
RT0311TS490_1	T0311TS035_4	T0311	1.94	4.2747	4.4297	83	97	116.867469879518
RT0311TS490_1	T0311TS035_5	T0311	1.53	4.2747	4.4297	83	97	116.867469879518
RT0311TS490_1	T0311TS038_1	T0311	1.30	4.0808	4.2494	83	97	116.867469879518
RT0311TS490_1	T0311TS038_2	T0311	1.29	4.0808	4.2494	83	97	116.867469879518
RT0311TS490_1	T0311TS038_3	T0311	1.26	4.0808	4.2494	83	97	116.867469879518
RT0311TS490_1	T0311TS038_4	T0311	1.78	3.8870	4.0693	83	97	116.867469879518
RT0311TS490_1	T0311TS038_5	T0311	1.86	4.0808	4.2494	83	97	116.867469879518
RT0311TS490_1	T0311TS040_1	T0311	1.40	3.8870	4.0693	83	60	72.289156626506
RT0311TS490_1	T0311TS040_2	T0311	0.31	3.8870	4.0693	83	60	72.289156626506
RT0311TS490_1	T0311TS046_1	T0311	0.31	3.6931	3.8895	83	59	71.0843373493976
RT0311TS490_1	T0311TS046_2	T0311	1.32	4.0808	4.2494	83	62	74.6987951807229
RT0311TS490_1	T0311TS046_3	T0311	1.09	4.6624	4.7909	83	70	84.3373493975904
RT0311TS490_1	T0311TS046_4	T0311	1.30	4.0808	4.2494	83	68	81.9277108433735
RT0311TS490_1	T0311TS046_5	T0311	0.74	3.6931	3.8895	83	59	71.0843373493976
RT0311TS490_1	T0311TS047_1	T0311	1.08	4.0808	4.2494	83	64	77.1084337349398
RT0311TS490_1	T0311TS047_2	T0311	1.14	3.6931	3.8895	83	60	72.289156626506
RT0311TS490_1	T0311TS047_3	T0311	0.94	4.0808	4.2494	83	90	108.433734939759
RT0311TS490_1	T0311TS047_4	T0311	2.47	4.2747	4.4297	83	97	116.867469879518
RT0311TS490_1	T0311TS047_5	T0311	1.29	3.8870	4.0693	83	67	80.7228915662651
RT0311TS490_1	T0311TS050_1	T0311	1.08	4.0808	4.2494	83	64	77.1084337349398
RT0311TS490_1	T0311TS050_2	T0311	1.04	3.8870	4.0693	83	64	77.1084337349398
RT0311TS490_1	T0311TS050_3	T0311	1.09	4.0808	4.2494	83	67	80.7228915662651
RT0311TS490_1	T0311TS050_4	T0311	1.14	3.6931	3.8895	83	60	72.289156626506
RT0311TS490_1	T0311TS050_5	T0311	0.94	4.0808	4.2494	83	90	108.433734939759
RT0311TS490_1	T0311TS054_1	T0311	3.75	-3.2860	0.0000	83	97	116.867469879518
RT0311TS490_1	T0311TS060_1	T0311	1.59	3.8870	4.0693	83	97	116.867469879518
RT0311TS490_1	T0311TS060_2	T0311	0.88	4.6624	4.7909	83	97	116.867469879518
RT0311TS490_1	T0311TS060_3	T0311	2.04	3.8870	4.0693	83	97	116.867469879518
RT0311TS490_1	T0311TS060_4	T0311	1.76	4.6624	4.7909	83	97	116.867469879518
RT0311TS490_1	T0311TS060_5	T0311	2.76	-1.9289	0.0186	83	97	116.867469879518
RT0311TS490_1	T0311TS062_1	T0311	2.62	1.1729	1.6269	83	97	116.867469879518
RT0311TS490_1	T0311TS062_2	T0311	2.53	3.1115	3.3524	83	97	116.867469879518
RT0311TS490_1	T0311TS062_3	T0311	2.22	3.8870	4.0693	83	97	116.867469879518
RT0311TS490_1	T0311TS062_4	T0311	1.99	3.4992	3.7101	83	97	116.867469879518
RT0311TS490_1	T0311TS062_5	T0311	2.11	0.2036	0.8709	83	97	116.867469879518
RT0311TS490_1	T0311TS063_1	T0311	2.76	3.1115	3.3524	83	97	116.867469879518
RT0311TS490_1	T0311TS063_2	T0311	2.49	-0.3780	0.4987	83	97	116.867469879518
RT0311TS490_1	T0311TS063_3	T0311	1.52	3.4992	3.7101	83	97	116.867469879518
RT0311TS490_1	T0311TS063_4	T0311	2.35	1.5606	1.9577	83	97	116.867469879518
RT0311TS490_1	T0311TS063_5	T0311	2.16	-1.5412	0.0642	83	97	116.867469879518
RT0311TS490_1	T0311TS069_1	T0311	1.97	0.0882	0.7909	83	44	53.0120481927711
RT0311TS490_1	T0311TS074_1	T0311	1.90	4.0808	4.2494	83	76	91.566265060241
RT0311TS490_1	T0311TS074_2	T0311	1.95	4.0808	4.2494	83	76	91.566265060241
RT0311TS490_1	T0311TS074_3	T0311	1.93	4.0808	4.2494	83	76	91.566265060241
RT0311TS490_1	T0311TS074_4	T0311	1.97	4.0808	4.2494	83	76	91.566265060241
RT0311TS490_1	T0311TS078_1	T0311	1.90	-0.1842	0.6135	83	97	116.867469879518
RT0311TS490_1	T0311TS078_2	T0311	2.68	-1.5412	0.0642	83	97	116.867469879518
RT0311TS490_1	T0311TS078_3	T0311	2.38	0.3974	1.0111	83	97	116.867469879518
RT0311TS490_1	T0311TS078_4	T0311	3.16	-0.7658	0.3022	83	97	116.867469879518
RT0311TS490_1	T0311TS078_5	T0311	2.35	-0.3780	0.4987	83	97	116.867469879518
RT0311TS490_1	T0311TS083_1	T0311	1.34	4.6624	4.7909	83	66	79.5180722891566
RT0311TS490_1	T0311TS083_2	T0311	1.13	4.0808	4.2494	83	82	98.7951807228916
RT0311TS490_1	T0311TS083_3	T0311	1.92	3.6931	3.8895	83	75	90.3614457831325
RT0311TS490_1	T0311TS083_4	T0311	2.40	3.3054	3.5310	83	75	90.3614457831325
RT0311TS490_1	T0311TS083_5	T0311	1.40	3.8870	4.0693	83	64	77.1084337349398
RT0311TS490_1	T0311TS087_1	T0311	2.21	-0.7658	0.3022	83	97	116.867469879518
RT0311TS490_1	T0311TS087_2	T0311	2.68	-0.3780	0.4987	83	97	116.867469879518
RT0311TS490_1	T0311TS087_3	T0311	3.00	-0.1842	0.6135	83	97	116.867469879518
RT0311TS490_1	T0311TS087_4	T0311	2.46	-0.5719	0.3945	83	97	116.867469879518
RT0311TS490_1	T0311TS087_5	T0311	2.39	-0.5719	0.3945	83	97	116.867469879518
RT0311TS490_1	T0311TS091_1	T0311	1.51	4.0808	4.2494	83	97	116.867469879518
RT0311TS490_1	T0311TS091_2	T0311	1.27	4.0808	4.2494	83	97	116.867469879518
RT0311TS490_1	T0311TS091_3	T0311	2.09	-1.3473	0.1038	83	97	116.867469879518
RT0311TS490_1	T0311TS091_4	T0311	1.96	4.2747	4.4297	83	97	116.867469879518
RT0311TS490_1	T0311TS091_5	T0311	1.23	4.6624	4.7909	83	97	116.867469879518
RT0311TS490_1	T0311TS092_1	T0311	2.09	-1.3473	0.1038	83	97	116.867469879518
RT0311TS490_1	T0311TS092_2	T0311	2.36	3.8870	4.0693	83	97	116.867469879518
RT0311TS490_1	T0311TS092_3	T0311	1.96	4.2747	4.4297	83	97	116.867469879518
RT0311TS490_1	T0311TS092_4	T0311	1.23	4.6624	4.7909	83	97	116.867469879518
RT0311TS490_1	T0311TS092_5	T0311	1.65	4.0808	4.2494	83	97	116.867469879518
RT0311TS490_1	T0311TS102_1	T0311	1.41	4.6624	4.7909	83	76	91.566265060241
RT0311TS490_1	T0311TS102_2	T0311	2.51	0.7852	1.3097	83	89	107.228915662651
RT0311TS490_1	T0311TS102_3	T0311	1.39	4.0808	4.2494	83	71	85.5421686746988
RT0311TS490_1	T0311TS102_4	T0311	1.24	3.6931	3.8895	83	66	79.5180722891566
RT0311TS490_1	T0311TS102_5	T0311	2.53	-0.5719	0.3945	83	72	86.7469879518072
RT0311TS490_1	T0311TS103_1	T0311	1.53	4.4686	4.6103	83	97	116.867469879518
RT0311TS490_1	T0311TS105_1	T0311	1.16	4.0808	4.2494	83	97	116.867469879518
RT0311TS490_1	T0311TS105_2	T0311	1.10	4.0808	4.2494	83	97	116.867469879518
RT0311TS490_1	T0311TS105_3	T0311	1.23	4.0808	4.2494	83	97	116.867469879518
RT0311TS490_1	T0311TS105_4	T0311	1.21	4.0808	4.2494	83	97	116.867469879518
RT0311TS490_1	T0311TS105_5	T0311	1.22	4.0808	4.2494	83	97	116.867469879518
RT0311TS490_1	T0311TS109_1	T0311	2.42	0.3974	1.0111	83	97	116.867469879518
RT0311TS490_1	T0311TS111_1	T0311	1.84	3.8870	4.0693	83	94	113.253012048193
RT0311TS490_1	T0311TS111_2	T0311	1.31	4.0808	4.2494	83	72	86.7469879518072
RT0311TS490_1	T0311TS113_1	T0311	1.95	4.0808	4.2494	83	97	116.867469879518
RT0311TS490_1	T0311TS113_2	T0311	1.68	4.0808	4.2494	83	97	116.867469879518
RT0311TS490_1	T0311TS113_3	T0311	2.24	4.6624	4.7909	83	97	116.867469879518
RT0311TS490_1	T0311TS113_4	T0311	1.53	4.0808	4.2494	83	97	116.867469879518
RT0311TS490_1	T0311TS113_5	T0311	1.62	4.0808	4.2494	83	97	116.867469879518
RT0311TS490_1	T0311TS121_1	T0311	3.08	-0.7658	0.3022	83	97	116.867469879518
RT0311TS490_1	T0311TS121_2	T0311	2.96	-0.3780	0.4987	83	97	116.867469879518
RT0311TS490_1	T0311TS121_3	T0311	3.02	-0.1842	0.6135	83	97	116.867469879518
RT0311TS490_1	T0311TS121_4	T0311	2.24	-1.3473	0.1038	83	97	116.867469879518
RT0311TS490_1	T0311TS121_5	T0311	1.87	-1.7351	0.0364	83	97	116.867469879518
RT0311TS490_1	T0311TS125_1	T0311	1.29	4.4686	4.6103	83	97	116.867469879518
RT0311TS490_1	T0311TS125_1u	T0311	1.33	3.8870	4.0693	83	90	108.433734939759
RT0311TS490_1	T0311TS125_2	T0311	1.54	4.2747	4.4297	83	97	116.867469879518
RT0311TS490_1	T0311TS125_2u	T0311	1.20	3.6931	3.8895	83	88	106.024096385542
RT0311TS490_1	T0311TS125_3	T0311	1.66	4.2747	4.4297	83	97	116.867469879518
RT0311TS490_1	T0311TS125_3u	T0311	1.33	3.8870	4.0693	83	87	104.819277108434
RT0311TS490_1	T0311TS125_4	T0311	1.15	4.2747	4.4297	83	97	116.867469879518
RT0311TS490_1	T0311TS125_4u	T0311	1.41	4.6624	4.7909	83	76	91.566265060241
RT0311TS490_1	T0311TS125_5	T0311	1.51	4.4686	4.6103	83	97	116.867469879518
RT0311TS490_1	T0311TS125_5u	T0311	1.41	4.6624	4.7909	83	76	91.566265060241
RT0311TS490_1	T0311TS132_1	T0311	2.27	4.0808	4.2494	83	97	116.867469879518
RT0311TS490_1	T0311TS135_1	T0311	2.01	4.0808	4.2494	83	97	116.867469879518
RT0311TS490_1	T0311TS135_2	T0311	2.01	4.0808	4.2494	83	97	116.867469879518
RT0311TS490_1	T0311TS136_1	T0311	1.24	4.0808	4.2494	83	97	116.867469879518
RT0311TS490_1	T0311TS136_2	T0311	1.93	4.4686	4.6103	83	97	116.867469879518
RT0311TS490_1	T0311TS136_3	T0311	1.32	4.0808	4.2494	83	97	116.867469879518
RT0311TS490_1	T0311TS136_4	T0311	1.88	4.0808	4.2494	83	97	116.867469879518
RT0311TS490_1	T0311TS136_5	T0311	2.15	4.2747	4.4297	83	97	116.867469879518
RT0311TS490_1	T0311TS137_1	T0311	1.19	4.0808	4.2494	83	97	116.867469879518
RT0311TS490_1	T0311TS137_2	T0311	1.35	1.5606	1.9577	83	97	116.867469879518
RT0311TS490_1	T0311TS137_3	T0311	1.52	4.2747	4.4297	83	97	116.867469879518
RT0311TS490_1	T0311TS137_4	T0311	1.98	3.6931	3.8895	83	97	116.867469879518
RT0311TS490_1	T0311TS137_5	T0311	1.99	4.0808	4.2494	83	97	116.867469879518
RT0311TS490_1	T0311TS139_1	T0311	2.58	-0.3780	0.4987	83	97	116.867469879518
RT0311TS490_1	T0311TS139_2	T0311	2.30	0.3974	1.0111	83	97	116.867469879518
RT0311TS490_1	T0311TS139_3	T0311	2.64	1.5606	1.9577	83	97	116.867469879518
RT0311TS490_1	T0311TS139_4	T0311	2.38	2.1422	2.4709	83	97	116.867469879518
RT0311TS490_1	T0311TS139_5	T0311	2.68	1.3667	1.7909	83	97	116.867469879518
RT0311TS490_1	T0311TS168_1	T0311	2.44	3.8870	4.0693	83	97	116.867469879518
RT0311TS490_1	T0311TS168_2	T0311	2.62	2.7238	2.9971	83	97	116.867469879518
RT0311TS490_1	T0311TS168_3	T0311	2.41	0.3974	1.0111	83	97	116.867469879518
RT0311TS490_1	T0311TS168_4	T0311	2.66	1.5606	1.9577	83	97	116.867469879518
RT0311TS490_1	T0311TS168_5	T0311	2.42	2.7238	2.9971	83	97	116.867469879518
RT0311TS490_1	T0311TS178_1	T0311	2.49	1.9483	2.2981	83	97	116.867469879518
RT0311TS490_1	T0311TS178_2	T0311	1.46	4.0808	4.2494	83	97	116.867469879518
RT0311TS490_1	T0311TS178_3	T0311	2.05	4.0808	4.2494	83	97	116.867469879518
RT0311TS490_1	T0311TS178_4	T0311	1.92	0.3974	1.0111	83	97	116.867469879518
RT0311TS490_1	T0311TS178_5	T0311	2.22	0.7852	1.3097	83	97	116.867469879518
RT0311TS490_1	T0311TS179_1	T0311	1.46	4.0808	4.2494	83	97	116.867469879518
RT0311TS490_1	T0311TS179_2	T0311	1.46	4.0808	4.2494	83	97	116.867469879518
RT0311TS490_1	T0311TS179_3	T0311	1.46	4.0808	4.2494	83	97	116.867469879518
RT0311TS490_1	T0311TS179_4	T0311	1.46	4.0808	4.2494	83	97	116.867469879518
RT0311TS490_1	T0311TS179_5	T0311	1.46	4.0808	4.2494	83	97	116.867469879518
RT0311TS490_1	T0311TS186_1	T0311	1.20	4.2747	4.4297	83	65	78.3132530120482
RT0311TS490_1	T0311TS186_2	T0311	2.76	2.7238	2.9971	83	83	100
RT0311TS490_1	T0311TS186_3	T0311	1.88	0.2036	0.8709	83	89	107.228915662651
RT0311TS490_1	T0311TS186_4	T0311	1.89	3.6931	3.8895	83	55	66.2650602409639
RT0311TS490_1	T0311TS186_5	T0311	2.38	2.1422	2.4709	83	97	116.867469879518
RT0311TS490_1	T0311TS193_1	T0311	2.87	-0.1842	0.6135	83	97	116.867469879518
RT0311TS490_1	T0311TS193_2	T0311	2.19	-0.3780	0.4987	83	97	116.867469879518
RT0311TS490_1	T0311TS193_3	T0311	2.30	-0.9596	0.2226	83	97	116.867469879518
RT0311TS490_1	T0311TS193_4	T0311	2.22	-0.5719	0.3945	83	97	116.867469879518
RT0311TS490_1	T0311TS193_5	T0311	2.65	-1.5412	0.0642	83	97	116.867469879518
RT0311TS490_1	T0311TS194_1	T0311	2.56	-0.3780	0.4987	83	97	116.867469879518
RT0311TS490_1	T0311TS194_2	T0311	2.39	-1.7351	0.0364	83	97	116.867469879518
RT0311TS490_1	T0311TS194_3	T0311	2.78	0.2036	0.8709	83	97	116.867469879518
RT0311TS490_1	T0311TS194_4	T0311	2.29	1.3667	1.7909	83	97	116.867469879518
RT0311TS490_1	T0311TS194_5	T0311	2.38	0.0097	0.7380	83	97	116.867469879518
RT0311TS490_1	T0311TS197_1	T0311	3.01	-1.1535	0.1565	83	97	116.867469879518
RT0311TS490_1	T0311TS197_2	T0311	2.83	-0.3780	0.4987	83	97	116.867469879518
RT0311TS490_1	T0311TS197_3	T0311	2.37	-1.1535	0.1565	83	97	116.867469879518
RT0311TS490_1	T0311TS197_4	T0311	2.61	-2.5105	0.0010	83	97	116.867469879518
RT0311TS490_1	T0311TS197_5	T0311	2.56	-0.7658	0.3022	83	97	116.867469879518
RT0311TS490_1	T0311TS203_1	T0311	0.73	4.6624	4.7909	83	97	116.867469879518
RT0311TS490_1	T0311TS203_2	T0311	1.75	4.2747	4.4297	83	97	116.867469879518
RT0311TS490_1	T0311TS203_3	T0311	1.86	4.0808	4.2494	83	97	116.867469879518
RT0311TS490_1	T0311TS203_4	T0311	1.32	3.8870	4.0693	83	97	116.867469879518
RT0311TS490_1	T0311TS203_5	T0311	2.80	2.5299	2.8207	83	97	116.867469879518
RT0311TS490_1	T0311TS205_1	T0311	1.39	4.0808	4.2494	83	97	116.867469879518
RT0311TS490_1	T0311TS205_2	T0311	1.32	4.0808	4.2494	83	96	115.66265060241
RT0311TS490_1	T0311TS205_3	T0311	2.16	4.0808	4.2494	83	88	106.024096385542
RT0311TS490_1	T0311TS205_4	T0311	1.59	4.4686	4.6103	83	78	93.9759036144578
RT0311TS490_1	T0311TS205_5	T0311	1.57	4.6624	4.7909	83	79	95.1807228915663
RT0311TS490_1	T0311TS209_1	T0311	1.38	3.4992	3.7101	83	60	72.289156626506
RT0311TS490_1	T0311TS209_2	T0311	1.38	3.4992	3.7101	83	60	72.289156626506
RT0311TS490_1	T0311TS211_1	T0311	1.54	4.6624	4.7909	83	84	101.204819277108
RT0311TS490_1	T0311TS211_2	T0311	1.16	4.0808	4.2494	83	90	108.433734939759
RT0311TS490_1	T0311TS211_3	T0311	1.59	4.4686	4.6103	83	71	85.5421686746988
RT0311TS490_1	T0311TS211_4	T0311	1.15	4.0808	4.2494	83	90	108.433734939759
RT0311TS490_1	T0311TS211_5	T0311	2.38	-0.7658	0.3022	83	80	96.3855421686747
RT0311TS490_1	T0311TS212_1	T0311	0.87	4.4686	4.6103	83	97	116.867469879518
RT0311TS490_1	T0311TS213_1	T0311	1.03	4.4686	4.6103	83	97	116.867469879518
RT0311TS490_1	T0311TS214_1	T0311	2.80	1.7545	2.1269	83	97	116.867469879518
RT0311TS490_1	T0311TS239_1	T0311	1.91	4.0808	4.2494	83	83	100
RT0311TS490_1	T0311TS239_2	T0311	2.03	4.0808	4.2494	83	97	116.867469879518
RT0311TS490_1	T0311TS239_3	T0311	1.19	4.0808	4.2494	83	86	103.614457831325
RT0311TS490_1	T0311TS239_4	T0311	1.38	4.0808	4.2494	83	85	102.409638554217
RT0311TS490_1	T0311TS239_5	T0311	1.41	4.6624	4.7909	83	76	91.566265060241
RT0311TS490_1	T0311TS245_1	T0311	1.41	4.6624	4.7909	83	93	112.048192771084
RT0311TS490_1	T0311TS247_1	T0311	1.85	4.0808	4.2494	83	76	91.566265060241
RT0311TS490_1	T0311TS247_2	T0311	2.20	1.9483	2.2981	83	76	91.566265060241
RT0311TS490_1	T0311TS247_3	T0311	1.07	4.0808	4.2494	83	76	91.566265060241
RT0311TS490_1	T0311TS247_4	T0311	1.50	4.0808	4.2494	83	76	91.566265060241
RT0311TS490_1	T0311TS247_5	T0311	1.85	4.0808	4.2494	83	76	91.566265060241
RT0311TS490_1	T0311TS248_1	T0311	2.02	4.6624	4.7909	83	97	116.867469879518
RT0311TS490_1	T0311TS248_2	T0311	1.75	4.6624	4.7909	83	97	116.867469879518
RT0311TS490_1	T0311TS248_3	T0311	1.38	4.0808	4.2494	83	97	116.867469879518
RT0311TS490_1	T0311TS248_4	T0311	1.60	4.0808	4.2494	83	97	116.867469879518
RT0311TS490_1	T0311TS248_5	T0311	1.13	4.4686	4.6103	83	97	116.867469879518
RT0311TS490_1	T0311TS250_1	T0311	1.33	4.0808	4.2494	83	97	116.867469879518
RT0311TS490_1	T0311TS250_2	T0311	1.31	4.0808	4.2494	83	97	116.867469879518
RT0311TS490_1	T0311TS250_3	T0311	1.34	4.0808	4.2494	83	97	116.867469879518
RT0311TS490_1	T0311TS250_4	T0311	1.39	4.0808	4.2494	83	97	116.867469879518
RT0311TS490_1	T0311TS250_5	T0311	1.26	4.0808	4.2494	83	97	116.867469879518
RT0311TS490_1	T0311TS252_1	T0311	2.98	2.3361	2.6452	83	97	116.867469879518
RT0311TS490_1	T0311TS261_1	T0311	1.19	4.0808	4.2494	83	90	108.433734939759
RT0311TS490_1	T0311TS263_1	T0311	3.08	0.9790	1.4663	83	97	116.867469879518
RT0311TS490_1	T0311TS263_2u	T0311	2.50	-1.1535	0.1565	83	97	116.867469879518
RT0311TS490_1	T0311TS267_1	T0311	1.80	4.0808	4.2494	83	97	116.867469879518
RT0311TS490_1	T0311TS267_2	T0311	1.52	4.6624	4.7909	83	97	116.867469879518
RT0311TS490_1	T0311TS267_3	T0311	2.05	4.2747	4.4297	83	97	116.867469879518
RT0311TS490_1	T0311TS267_4	T0311	2.25	4.6624	4.7909	83	97	116.867469879518
RT0311TS490_1	T0311TS267_5	T0311	1.34	4.0808	4.2494	83	97	116.867469879518
RT0311TS490_1	T0311TS268_1	T0311	2.14	4.4686	4.6103	83	97	116.867469879518
RT0311TS490_1	T0311TS268_2	T0311	1.99	4.8563	4.9718	83	97	116.867469879518
RT0311TS490_1	T0311TS268_3	T0311	1.77	4.8563	4.9718	83	97	116.867469879518
RT0311TS490_1	T0311TS268_4	T0311	1.17	3.6931	3.8895	83	97	116.867469879518
RT0311TS490_1	T0311TS268_5	T0311	1.72	4.0808	4.2494	83	97	116.867469879518
RT0311TS490_1	T0311TS273_1	T0311	1.58	3.6931	3.8895	83	66	79.5180722891566
RT0311TS490_1	T0311TS274_1	T0311	2.06	4.0808	4.2494	83	91	109.638554216867
RT0311TS490_1	T0311TS275_1	T0311	1.52	4.6624	4.7909	83	97	116.867469879518
RT0311TS490_1	T0311TS276_1	T0311	2.12	4.2747	4.4297	83	97	116.867469879518
RT0311TS490_1	T0311TS276_2	T0311	1.81	4.8563	4.9718	83	97	116.867469879518
RT0311TS490_1	T0311TS276_3	T0311	1.69	4.8563	4.9718	83	97	116.867469879518
RT0311TS490_1	T0311TS276_4	T0311	2.52	3.1115	3.3524	83	97	116.867469879518
RT0311TS490_1	T0311TS276_5	T0311	1.85	3.8870	4.0693	83	97	116.867469879518
RT0311TS490_1	T0311TS277_1	T0311	1.27	4.0808	4.2494	83	97	116.867469879518
RT0311TS490_1	T0311TS277_2	T0311	2.01	4.0808	4.2494	83	97	116.867469879518
RT0311TS490_1	T0311TS277_3	T0311	2.25	4.0808	4.2494	83	97	116.867469879518
RT0311TS490_1	T0311TS277_4	T0311	1.61	3.6931	3.8895	83	97	116.867469879518
RT0311TS490_1	T0311TS277_5	T0311	1.47	4.4686	4.6103	83	93	112.048192771084
RT0311TS490_1	T0311TS297_1	T0311	0.36	3.6931	3.8895	83	61	73.4939759036145
RT0311TS490_1	T0311TS297_2	T0311	1.25	3.4992	3.7101	83	61	73.4939759036145
RT0311TS490_1	T0311TS297_3	T0311	2.65	2.9176	3.1744	83	99	119.277108433735
RT0311TS490_1	T0311TS297_4	T0311	1.72	4.0808	4.2494	83	99	119.277108433735
RT0311TS490_1	T0311TS297_5	T0311	1.34	3.6931	3.8895	83	62	74.6987951807229
RT0311TS490_1	T0311TS298_1	T0311	1.48	4.0808	4.2494	83	97	116.867469879518
RT0311TS490_1	T0311TS298_2	T0311	1.31	4.0808	4.2494	83	68	81.9277108433735
RT0311TS490_1	T0311TS298_3	T0311	1.39	4.6624	4.7909	83	74	89.1566265060241
RT0311TS490_1	T0311TS298_4	T0311	1.66	4.2747	4.4297	83	73	87.9518072289157
RT0311TS490_1	T0311TS298_5	T0311	1.47	4.0808	4.2494	83	97	116.867469879518
RT0311TS490_1	T0311TS302_1	T0311	1.60	3.6931	3.8895	83	83	100
RT0311TS490_1	T0311TS302_2	T0311	1.58	3.8870	4.0693	83	83	100
RT0311TS490_1	T0311TS302_3	T0311	1.09	4.0808	4.2494	83	67	80.7228915662651
RT0311TS490_1	T0311TS302_4	T0311	1.86	4.0808	4.2494	83	76	91.566265060241
RT0311TS490_1	T0311TS302_5	T0311	1.10	4.2747	4.4297	83	65	78.3132530120482
RT0311TS490_1	T0311TS307_1	T0311	2.35	4.2747	4.4297	83	97	116.867469879518
RT0311TS490_1	T0311TS307_1u	T0311	1.41	4.6624	4.7909	83	76	91.566265060241
RT0311TS490_1	T0311TS307_2	T0311	2.11	4.2747	4.4297	83	97	116.867469879518
RT0311TS490_1	T0311TS307_2u	T0311	1.27	3.8870	4.0693	83	93	112.048192771084
RT0311TS490_1	T0311TS307_3	T0311	1.74	4.2747	4.4297	83	97	116.867469879518
RT0311TS490_1	T0311TS307_3u	T0311	1.41	4.6624	4.7909	83	76	91.566265060241
RT0311TS490_1	T0311TS307_4	T0311	1.35	4.4686	4.6103	83	97	116.867469879518
RT0311TS490_1	T0311TS307_4u	T0311	1.41	4.6624	4.7909	83	76	91.566265060241
RT0311TS490_1	T0311TS307_5	T0311	1.76	4.4686	4.6103	83	97	116.867469879518
RT0311TS490_1	T0311TS307_5u	T0311	1.27	3.8870	4.0693	83	93	112.048192771084
RT0311TS490_1	T0311TS318_1	T0311	1.42	4.4686	4.6103	83	97	116.867469879518
RT0311TS490_1	T0311TS318_2	T0311	1.93	3.8870	4.0693	83	97	116.867469879518
RT0311TS490_1	T0311TS318_3	T0311	1.87	3.8870	4.0693	83	97	116.867469879518
RT0311TS490_1	T0311TS318_4	T0311	1.37	4.0808	4.2494	83	97	116.867469879518
RT0311TS490_1	T0311TS318_5	T0311	2.11	4.2747	4.4297	83	97	116.867469879518
[truncated: 145,696 more rows]
