# Supplementary material for: Addressing the Role of Conformational Diversity in Protein Structure Prediction
Source: PLoS One. 2016 May 9;11(5):e0154923. doi: 10.1371/journal.pone.0154923 (PMC4861349; doi:10.1371/journal.pone.0154923)
Supplement: S1 Dataset — (GZ) [file pone.0154923.s002.gz › Palopoli-Monzon_2016_SI/Structural_alignments/SET_CASP/rmsd_mammoth_T0655.out.cov]

T0655	2LUZ-10_A	T0655	0.93	9.7172	9.5196	150	182	121.333333333333
T0655	2LUZ-11_A	T0655	0.90	9.7172	9.5196	150	182	121.333333333333
T0655	2LUZ-12_A	T0655	0.72	9.7172	9.5196	150	182	121.333333333333
T0655	2LUZ-13_A	T0655	0.88	9.7172	9.5196	150	182	121.333333333333
T0655	2LUZ-14_A	T0655	0.82	9.7172	9.5196	150	182	121.333333333333
T0655	2LUZ-15_A	T0655	0.84	9.7172	9.5196	150	182	121.333333333333
T0655	2LUZ-16_A	T0655	0.00	9.7172	9.5196	150	182	121.333333333333
T0655	2LUZ-17_A	T0655	0.92	9.7172	9.5196	150	182	121.333333333333
T0655	2LUZ-18_A	T0655	0.85	9.7172	9.5196	150	182	121.333333333333
T0655	2LUZ-19_A	T0655	0.96	9.7172	9.5196	150	182	121.333333333333
T0655	2LUZ-1_A	T0655	1.15	9.7172	9.5196	150	182	121.333333333333
T0655	2LUZ-20_A	T0655	1.02	9.7172	9.5196	150	182	121.333333333333
T0655	2LUZ-2_A	T0655	0.97	9.7172	9.5196	150	182	121.333333333333
T0655	2LUZ-3_A	T0655	0.86	9.7172	9.5196	150	182	121.333333333333
T0655	2LUZ-4_A	T0655	0.96	9.7172	9.5196	150	182	121.333333333333
T0655	2LUZ-5_A	T0655	1.00	9.6304	9.4383	150	182	121.333333333333
T0655	2LUZ-6_A	T0655	0.93	9.7172	9.5196	150	182	121.333333333333
T0655	2LUZ-7_A	T0655	0.79	9.7172	9.5196	150	182	121.333333333333
T0655	2LUZ-8_A	T0655	0.90	9.7172	9.5196	150	182	121.333333333333
T0655	2LUZ-9_A	T0655	1.03	9.6304	9.4383	150	182	121.333333333333
T0655	4FPW_A	T0655	1.06	9.2830	9.1131	150	152	101.333333333333
T0655	T0655TS024_1	T0655	2.55	7.0252	6.9995	150	171	114
T0655	T0655TS026_1	T0655	1.88	8.1541	8.0562	150	182	121.333333333333
T0655	T0655TS026_2	T0655	1.82	8.6751	8.5440	150	182	121.333333333333
T0655	T0655TS026_3	T0655	2.03	8.5883	8.4627	150	182	121.333333333333
T0655	T0655TS026_4	T0655	1.76	8.8488	8.7066	150	182	121.333333333333
T0655	T0655TS026_5	T0655	1.90	8.2409	8.1375	150	182	121.333333333333
T0655	T0655TS027_1	T0655	1.65	8.9357	8.7879	150	182	121.333333333333
T0655	T0655TS027_2	T0655	1.65	8.9357	8.7879	150	182	121.333333333333
T0655	T0655TS027_3	T0655	1.64	8.9357	8.7879	150	182	121.333333333333
T0655	T0655TS027_4	T0655	1.86	8.8488	8.7066	150	182	121.333333333333
T0655	T0655TS027_5	T0655	1.88	8.9357	8.7879	150	182	121.333333333333
T0655	T0655TS028_1	T0655	2.18	7.5462	7.4872	150	182	121.333333333333
T0655	T0655TS028_2	T0655	1.52	6.3305	6.3494	150	179	119.333333333333
T0655	T0655TS028_3	T0655	2.15	6.0699	6.1058	150	182	121.333333333333
T0655	T0655TS028_4	T0655	1.55	6.2436	6.2682	150	179	119.333333333333
T0655	T0655TS028_5	T0655	1.97	6.5041	6.5119	150	182	121.333333333333
T0655	T0655TS029_1	T0655	2.51	7.7199	7.6497	150	182	121.333333333333
T0655	T0655TS029_2	T0655	1.86	8.5015	8.3814	150	182	121.333333333333
T0655	T0655TS029_3	T0655	2.30	8.1541	8.0562	150	182	121.333333333333
T0655	T0655TS029_4	T0655	2.03	8.5883	8.4627	150	182	121.333333333333
T0655	T0655TS029_5	T0655	2.36	7.1120	7.0808	150	182	121.333333333333
T0655	T0655TS035_1	T0655	2.03	8.5883	8.4627	150	182	121.333333333333
T0655	T0655TS035_2	T0655	1.96	7.3725	7.3246	150	182	121.333333333333
T0655	T0655TS035_3	T0655	1.96	7.3725	7.3246	150	182	121.333333333333
T0655	T0655TS035_4	T0655	2.04	7.8067	7.7310	150	182	121.333333333333
T0655	T0655TS035_5	T0655	2.03	6.2436	6.2682	150	182	121.333333333333
T0655	T0655TS040_1	T0655	2.31	6.5019	6.5098	150	144	96
T0655	T0655TS040_2	T0655	2.07	6.1871	6.2153	150	143	95.3333333333333
T0655	T0655TS040_3	T0655	1.79	7.2229	7.1845	150	124	82.6666666666667
T0655	T0655TS040_4	T0655	2.26	7.5170	7.4598	150	131	87.3333333333333
T0655	T0655TS040_5	T0655	2.34	5.5995	5.6659	150	131	87.3333333333333
T0655	T0655TS043_1	T0655	1.44	6.8515	6.8370	150	182	121.333333333333
T0655	T0655TS043_2	T0655	1.63	6.9383	6.9182	150	182	121.333333333333
T0655	T0655TS043_3	T0655	1.60	6.9383	6.9182	150	182	121.333333333333
T0655	T0655TS043_4	T0655	2.55	6.1568	6.1870	150	182	121.333333333333
T0655	T0655TS043_5	T0655	2.54	5.8963	5.9433	150	182	121.333333333333
T0655	T0655TS045_1	T0655	1.93	8.3278	8.2188	150	182	121.333333333333
T0655	T0655TS045_2	T0655	2.07	7.4594	7.4059	150	182	121.333333333333
T0655	T0655TS045_3	T0655	1.75	7.0252	6.9995	150	182	121.333333333333
T0655	T0655TS045_4	T0655	2.13	7.4594	7.4059	150	182	121.333333333333
T0655	T0655TS045_5	T0655	2.24	7.6331	7.5684	150	182	121.333333333333
T0655	T0655TS072_1	T0655	2.03	7.6331	7.5684	150	182	121.333333333333
T0655	T0655TS072_2	T0655	2.10	7.6331	7.5684	150	182	121.333333333333
T0655	T0655TS072_3	T0655	2.01	7.6331	7.5684	150	182	121.333333333333
T0655	T0655TS072_4	T0655	2.03	7.6331	7.5684	150	182	121.333333333333
T0655	T0655TS072_5	T0655	2.06	6.7647	6.7557	150	182	121.333333333333
T0655	T0655TS077_1	T0655	2.88	0.9464	1.4397	150	182	121.333333333333
T0655	T0655TS077_2	T0655	3.01	0.5122	1.0971	150	182	121.333333333333
T0655	T0655TS077_3	T0655	2.83	0.6859	1.2312	150	182	121.333333333333
T0655	T0655TS077_4	T0655	2.68	0.1648	0.8437	150	182	121.333333333333
T0655	T0655TS077_5	T0655	2.69	-0.8773	0.2548	150	182	121.333333333333
T0655	T0655TS079_1	T0655	1.92	7.7199	7.6497	150	182	121.333333333333
T0655	T0655TS079_2	T0655	1.82	7.6331	7.5684	150	182	121.333333333333
T0655	T0655TS079_3	T0655	1.95	7.7199	7.6497	150	182	121.333333333333
T0655	T0655TS079_4	T0655	1.88	7.5462	7.4872	150	182	121.333333333333
T0655	T0655TS079_5	T0655	1.93	8.8488	8.7066	150	182	121.333333333333
T0655	T0655TS081_1	T0655	1.82	8.5015	8.3814	150	182	121.333333333333
T0655	T0655TS081_2	T0655	2.48	6.5910	6.5932	150	182	121.333333333333
T0655	T0655TS081_3	T0655	2.07	8.2409	8.1375	150	182	121.333333333333
T0655	T0655TS081_4	T0655	1.95	8.2409	8.1375	150	182	121.333333333333
T0655	T0655TS081_5	T0655	2.15	7.8936	7.8123	150	182	121.333333333333
T0655	T0655TS087_1	T0655	1.82	7.6331	7.5684	150	182	121.333333333333
T0655	T0655TS087_2	T0655	2.21	7.7199	7.6497	150	182	121.333333333333
T0655	T0655TS087_3	T0655	1.75	7.2857	7.2433	150	182	121.333333333333
T0655	T0655TS087_4	T0655	1.78	7.1120	7.0808	150	182	121.333333333333
T0655	T0655TS087_5	T0655	1.66	7.2857	7.2433	150	182	121.333333333333
T0655	T0655TS088_1	T0655	2.31	6.5041	6.5119	150	182	121.333333333333
T0655	T0655TS088_2	T0655	2.06	6.3305	6.3494	150	182	121.333333333333
T0655	T0655TS088_3	T0655	1.76	6.9383	6.9182	150	182	121.333333333333
T0655	T0655TS088_4	T0655	2.16	6.5910	6.5932	150	182	121.333333333333
T0655	T0655TS088_5	T0655	1.65	6.6778	6.6744	150	182	121.333333333333
T0655	T0655TS098_1	T0655	2.81	-0.1825	0.6145	150	182	121.333333333333
T0655	T0655TS101_1	T0655	1.93	7.9804	7.8936	150	182	121.333333333333
T0655	T0655TS101_2	T0655	1.71	7.8067	7.7310	150	182	121.333333333333
T0655	T0655TS101_3	T0655	1.85	8.5883	8.4627	150	182	121.333333333333
T0655	T0655TS101_4	T0655	1.85	7.7199	7.6497	150	182	121.333333333333
T0655	T0655TS101_5	T0655	2.01	7.7199	7.6497	150	182	121.333333333333
T0655	T0655TS103_1	T0655	1.58	7.5462	7.4872	150	182	121.333333333333
T0655	T0655TS103_2	T0655	1.69	7.8936	7.8123	150	182	121.333333333333
T0655	T0655TS103_3	T0655	1.88	7.5462	7.4872	150	182	121.333333333333
T0655	T0655TS103_4	T0655	1.60	7.7199	7.6497	150	182	121.333333333333
T0655	T0655TS103_5	T0655	2.00	7.8067	7.7310	150	182	121.333333333333
T0655	T0655TS107_1	T0655	2.98	4.2463	4.4033	150	182	121.333333333333
T0655	T0655TS107_2	T0655	2.58	4.4200	4.5650	150	182	121.333333333333
T0655	T0655TS107_3	T0655	1.96	4.2463	4.4033	150	182	121.333333333333
T0655	T0655TS107_4	T0655	2.48	4.2463	4.4033	150	182	121.333333333333
T0655	T0655TS107_5	T0655	2.05	4.3331	4.4841	150	182	121.333333333333
T0655	T0655TS108_1	T0655	1.97	7.8936	7.8123	150	182	121.333333333333
T0655	T0655TS108_2	T0655	1.68	7.3725	7.3246	150	182	121.333333333333
T0655	T0655TS111_1	T0655	2.42	7.1989	7.1620	150	182	121.333333333333
T0655	T0655TS111_2	T0655	2.02	6.4173	6.4307	150	182	121.333333333333
T0655	T0655TS111_3	T0655	1.90	6.5910	6.5932	150	182	121.333333333333
T0655	T0655TS111_4	T0655	1.82	6.6778	6.6744	150	182	121.333333333333
T0655	T0655TS111_5	T0655	2.13	5.8094	5.8621	150	182	121.333333333333
T0655	T0655TS112_1	T0655	1.57	6.5910	6.5932	150	182	121.333333333333
T0655	T0655TS113_1	T0655	2.57	6.3305	6.3494	150	182	121.333333333333
T0655	T0655TS113_2	T0655	2.05	6.5041	6.5119	150	182	121.333333333333
T0655	T0655TS113_3	T0655	2.19	6.9383	6.9182	150	152	101.333333333333
T0655	T0655TS113_4	T0655	2.05	6.6083	6.6094	150	130	86.6666666666667
T0655	T0655TS113_5	T0655	1.73	7.1932	7.1567	150	121	80.6666666666667
T0655	T0655TS114_1	T0655	1.93	8.8488	8.7066	150	182	121.333333333333
T0655	T0655TS114_2	T0655	2.43	7.6331	7.5684	150	182	121.333333333333
T0655	T0655TS114_3	T0655	2.56	7.5462	7.4872	150	182	121.333333333333
T0655	T0655TS114_4	T0655	1.87	7.4594	7.4059	150	182	121.333333333333
T0655	T0655TS114_5	T0655	2.04	6.5910	6.5932	150	182	121.333333333333
T0655	T0655TS115_1	T0655	1.94	6.5041	6.5119	150	182	121.333333333333
T0655	T0655TS115_2	T0655	1.91	6.1568	6.1870	150	182	121.333333333333
T0655	T0655TS115_3	T0655	2.26	6.4173	6.4307	150	182	121.333333333333
T0655	T0655TS115_4	T0655	2.29	6.3305	6.3494	150	182	121.333333333333
T0655	T0655TS115_5	T0655	2.46	5.5489	5.6186	150	182	121.333333333333
T0655	T0655TS116_1	T0655	2.01	6.8837	6.8671	150	134	89.3333333333333
T0655	T0655TS116_2	T0655	2.06	6.7498	6.7418	150	118	78.6666666666667
T0655	T0655TS117_1	T0655	2.38	7.1989	7.1620	150	182	121.333333333333
T0655	T0655TS117_2	T0655	2.05	8.0673	7.9749	150	182	121.333333333333
T0655	T0655TS121_1	T0655	2.24	7.4594	7.4059	150	182	121.333333333333
T0655	T0655TS121_2	T0655	2.20	7.1989	7.1620	150	182	121.333333333333
T0655	T0655TS121_3	T0655	2.49	7.4594	7.4059	150	182	121.333333333333
T0655	T0655TS121_4	T0655	2.43	6.5041	6.5119	150	182	121.333333333333
T0655	T0655TS121_5	T0655	2.00	5.9831	6.0245	150	182	121.333333333333
T0655	T0655TS122_1	T0655	2.41	7.3725	7.3246	150	182	121.333333333333
T0655	T0655TS124_1	T0655	2.06	8.2409	8.1375	150	182	121.333333333333
T0655	T0655TS124_2	T0655	1.97	8.0673	7.9749	150	182	121.333333333333
T0655	T0655TS124_3	T0655	2.00	7.8067	7.7310	150	182	121.333333333333
T0655	T0655TS124_4	T0655	1.69	7.8936	7.8123	150	182	121.333333333333
T0655	T0655TS124_5	T0655	1.88	7.5462	7.4872	150	182	121.333333333333
T0655	T0655TS125_1	T0655	1.88	7.1989	7.1620	150	182	121.333333333333
T0655	T0655TS125_2	T0655	1.67	7.3725	7.3246	150	182	121.333333333333
T0655	T0655TS125_3	T0655	1.89	7.3725	7.3246	150	182	121.333333333333
T0655	T0655TS125_4	T0655	1.75	7.3725	7.3246	150	182	121.333333333333
T0655	T0655TS125_5	T0655	1.68	7.2857	7.2433	150	182	121.333333333333
T0655	T0655TS130_1	T0655	2.03	8.5883	8.4627	150	182	121.333333333333
T0655	T0655TS130_2	T0655	1.93	8.8488	8.7066	150	182	121.333333333333
T0655	T0655TS130_3	T0655	1.97	7.8936	7.8123	150	182	121.333333333333
T0655	T0655TS130_4	T0655	1.68	7.3725	7.3246	150	182	121.333333333333
T0655	T0655TS130_5	T0655	1.88	7.1989	7.1620	150	182	121.333333333333
T0655	T0655TS141_1	T0655	1.80	7.8936	7.8123	150	182	121.333333333333
T0655	T0655TS141_2	T0655	1.61	7.3725	7.3246	150	182	121.333333333333
T0655	T0655TS141_3	T0655	1.60	7.3725	7.3246	150	182	121.333333333333
T0655	T0655TS141_4	T0655	1.76	7.3725	7.3246	150	182	121.333333333333
T0655	T0655TS141_5	T0655	1.80	7.1120	7.0808	150	182	121.333333333333
T0655	T0655TS148_1	T0655	2.14	7.3725	7.3246	150	182	121.333333333333
T0655	T0655TS148_2	T0655	2.01	7.6331	7.5684	150	182	121.333333333333
T0655	T0655TS148_3	T0655	2.19	7.2857	7.2433	150	182	121.333333333333
T0655	T0655TS148_4	T0655	2.21	7.3725	7.3246	150	182	121.333333333333
T0655	T0655TS148_5	T0655	2.13	7.4594	7.4059	150	182	121.333333333333
T0655	T0655TS152_1	T0655	2.83	-0.1825	0.6145	150	182	121.333333333333
T0655	T0655TS152_2	T0655	2.62	-0.1825	0.6145	150	182	121.333333333333
T0655	T0655TS152_3	T0655	2.08	-0.3562	0.5111	150	182	121.333333333333
T0655	T0655TS152_4	T0655	2.74	1.2069	1.6555	150	182	121.333333333333
T0655	T0655TS152_5	T0655	2.76	2.5095	2.8021	150	182	121.333333333333
T0655	T0655TS163_1	T0655	1.90	7.3725	7.3246	150	182	121.333333333333
T0655	T0655TS164_1	T0655	1.55	6.2436	6.2682	150	182	121.333333333333
T0655	T0655TS164_2	T0655	1.76	8.8488	8.7066	150	182	121.333333333333
T0655	T0655TS164_3	T0655	2.24	7.4594	7.4059	150	182	121.333333333333
T0655	T0655TS164_4	T0655	1.99	7.0252	6.9995	150	182	121.333333333333
T0655	T0655TS164_5	T0655	1.66	6.3305	6.3494	150	182	121.333333333333
T0655	T0655TS172_1	T0655	2.43	3.8989	4.0804	150	182	121.333333333333
T0655	T0655TS172_2	T0655	2.64	4.0726	4.2418	150	182	121.333333333333
T0655	T0655TS172_3	T0655	2.61	3.6384	3.8389	150	182	121.333333333333
T0655	T0655TS172_4	T0655	2.38	3.4647	3.6782	150	182	121.333333333333
T0655	T0655TS172_5	T0655	2.70	3.4647	3.6782	150	182	121.333333333333
T0655	T0655TS175_1	T0655	2.00	7.3725	7.3246	150	182	121.333333333333
T0655	T0655TS175_2	T0655	2.61	7.8067	7.7310	150	182	121.333333333333
T0655	T0655TS175_3	T0655	2.03	8.3278	8.2188	150	182	121.333333333333
T0655	T0655TS175_4	T0655	2.24	7.1120	7.0808	150	182	121.333333333333
T0655	T0655TS175_5	T0655	2.23	8.1541	8.0562	150	182	121.333333333333
T0655	T0655TS178_1	T0655	2.08	7.6331	7.5684	150	182	121.333333333333
T0655	T0655TS179_1	T0655	2.26	-1.9193	0.0193	150	182	121.333333333333
T0655	T0655TS179_2	T0655	2.03	-1.6588	0.0460	150	182	121.333333333333
T0655	T0655TS179_3	T0655	2.03	-1.6588	0.0460	150	182	121.333333333333
T0655	T0655TS179_4	T0655	2.03	-1.6588	0.0460	150	182	121.333333333333
T0655	T0655TS179_5	T0655	2.26	-1.9193	0.0193	150	182	121.333333333333
T0655	T0655TS190_1	T0655	2.98	4.2463	4.4033	150	182	121.333333333333
T0655	T0655TS190_2	T0655	2.58	4.4200	4.5650	150	182	121.333333333333
T0655	T0655TS190_3	T0655	1.96	4.2463	4.4033	150	182	121.333333333333
T0655	T0655TS190_4	T0655	2.48	4.2463	4.4033	150	182	121.333333333333
T0655	T0655TS190_5	T0655	2.05	4.3331	4.4841	150	182	121.333333333333
T0655	T0655TS195_1	T0655	3.26	1.1201	1.5828	150	182	121.333333333333
T0655	T0655TS195_2	T0655	2.41	1.0332	1.5109	150	182	121.333333333333
T0655	T0655TS195_3	T0655	2.59	0.7727	1.2998	150	182	121.333333333333
T0655	T0655TS195_4	T0655	2.80	0.8595	1.3693	150	182	121.333333333333
T0655	T0655TS195_5	T0655	2.59	0.5122	1.0971	150	182	121.333333333333
T0655	T0655TS197_1	T0655	1.95	8.9357	8.7879	150	182	121.333333333333
T0655	T0655TS197_2	T0655	2.54	8.5015	8.3814	150	182	121.333333333333
T0655	T0655TS197_3	T0655	1.89	8.8488	8.7066	150	182	121.333333333333
T0655	T0655TS197_4	T0655	1.75	8.7620	8.6253	150	182	121.333333333333
T0655	T0655TS197_5	T0655	1.76	8.8488	8.7066	150	182	121.333333333333
T0655	T0655TS198_1	T0655	2.40	6.1568	6.1870	150	182	121.333333333333
T0655	T0655TS198_2	T0655	2.33	6.6778	6.6744	150	182	121.333333333333
T0655	T0655TS198_3	T0655	2.34	6.6778	6.6744	150	182	121.333333333333
T0655	T0655TS198_4	T0655	1.55	6.2436	6.2682	150	182	121.333333333333
T0655	T0655TS198_5	T0655	1.99	7.0252	6.9995	150	182	121.333333333333
T0655	T0655TS201_1	T0655	2.40	7.1120	7.0808	150	182	121.333333333333
T0655	T0655TS201_2	T0655	2.35	7.2857	7.2433	150	182	121.333333333333
T0655	T0655TS201_3	T0655	2.78	6.2436	6.2682	150	182	121.333333333333
T0655	T0655TS201_4	T0655	2.75	6.4173	6.4307	150	182	121.333333333333
T0655	T0655TS201_5	T0655	2.20	7.1120	7.0808	150	182	121.333333333333
T0655	T0655TS204_1	T0655	1.75	6.8515	6.8370	150	153	102
T0655	T0655TS221_1	T0655	1.83	7.6129	7.5496	150	131	87.3333333333333
T0655	T0655TS221_2	T0655	2.04	7.6452	7.5798	150	127	84.6666666666667
T0655	T0655TS221_3	T0655	2.06	7.7433	7.6717	150	127	84.6666666666667
T0655	T0655TS221_4	T0655	1.90	7.7325	7.6615	150	134	89.3333333333333
T0655	T0655TS221_5	T0655	1.99	7.4644	7.4106	150	125	83.3333333333333
T0655	T0655TS222_1	T0655	2.07	8.2409	8.1375	150	182	121.333333333333
T0655	T0655TS222_2	T0655	1.73	7.3725	7.3246	150	182	121.333333333333
T0655	T0655TS222_3	T0655	1.82	8.5015	8.3814	150	182	121.333333333333
T0655	T0655TS222_4	T0655	1.79	6.6778	6.6744	150	182	121.333333333333
T0655	T0655TS222_5	T0655	1.37	6.5910	6.5932	150	182	121.333333333333
T0655	T0655TS223_1	T0655	2.02	8.6751	8.5440	150	182	121.333333333333
T0655	T0655TS237_1	T0655	1.83	8.9357	8.7879	150	182	121.333333333333
T0655	T0655TS237_2	T0655	1.85	7.8936	7.8123	150	182	121.333333333333
T0655	T0655TS237_3	T0655	2.58	7.0252	6.9995	150	182	121.333333333333
T0655	T0655TS237_4	T0655	1.97	8.1541	8.0562	150	182	121.333333333333
T0655	T0655TS237_5	T0655	2.62	6.4173	6.4307	150	182	121.333333333333
T0655	T0655TS238_1	T0655	1.68	6.5910	6.5932	150	182	121.333333333333
T0655	T0655TS238_2	T0655	2.36	6.7647	6.7557	150	182	121.333333333333
T0655	T0655TS238_3	T0655	2.07	6.8515	6.8370	150	182	121.333333333333
T0655	T0655TS238_4	T0655	2.34	6.3305	6.3494	150	182	121.333333333333
T0655	T0655TS238_5	T0655	1.87	5.9831	6.0245	150	182	121.333333333333
T0655	T0655TS246_1	T0655	2.32	-0.6167	0.3721	150	182	121.333333333333
T0655	T0655TS246_2	T0655	2.74	-0.3562	0.5111	150	182	121.333333333333
T0655	T0655TS246_3	T0655	2.87	-0.3562	0.5111	150	182	121.333333333333
T0655	T0655TS246_4	T0655	2.68	0.1648	0.8437	150	182	121.333333333333
T0655	T0655TS246_5	T0655	2.05	-0.0089	0.7257	150	182	121.333333333333
T0655	T0655TS247_1	T0655	2.35	7.1989	7.1620	150	182	121.333333333333
T0655	T0655TS247_2	T0655	2.28	6.9383	6.9182	150	182	121.333333333333
T0655	T0655TS247_3	T0655	2.24	7.1120	7.0808	150	182	121.333333333333
T0655	T0655TS247_4	T0655	2.44	6.5910	6.5932	150	182	121.333333333333
T0655	T0655TS247_5	T0655	2.67	0.2517	0.9050	150	182	121.333333333333
T0655	T0655TS254_1	T0655	2.41	5.5207	5.5923	150	135	90
T0655	T0655TS258_1	T0655	2.56	6.4173	6.4307	150	182	121.333333333333
T0655	T0655TS258_2	T0655	2.18	5.9831	6.0245	150	182	121.333333333333
T0655	T0655TS258_3	T0655	2.08	6.1568	6.1870	150	182	121.333333333333
T0655	T0655TS258_4	T0655	1.96	6.5041	6.5119	150	182	121.333333333333
T0655	T0655TS258_5	T0655	2.49	5.1147	5.2130	150	182	121.333333333333
T0655	T0655TS259_1	T0655	2.66	6.1568	6.1870	150	182	121.333333333333
T0655	T0655TS259_2	T0655	2.89	6.2436	6.2682	150	165	110
T0655	T0655TS261_1	T0655	1.76	7.1120	7.0808	150	182	121.333333333333
T0655	T0655TS261_2	T0655	1.72	7.2857	7.2433	150	182	121.333333333333
T0655	T0655TS261_3	T0655	2.01	6.8515	6.8370	150	182	121.333333333333
T0655	T0655TS261_4	T0655	2.01	6.9383	6.9182	150	182	121.333333333333
T0655	T0655TS261_5	T0655	2.46	7.0252	6.9995	150	182	121.333333333333
T0655	T0655TS265_1	T0655	2.55	6.8515	6.8370	150	182	121.333333333333
T0655	T0655TS265_2	T0655	2.58	6.8515	6.8370	150	182	121.333333333333
T0655	T0655TS267_1	T0655	1.93	8.8488	8.7066	150	182	121.333333333333
T0655	T0655TS267_2	T0655	2.03	8.5883	8.4627	150	182	121.333333333333
T0655	T0655TS267_3	T0655	1.88	8.1541	8.0562	150	182	121.333333333333
T0655	T0655TS267_4	T0655	1.68	7.3725	7.3246	150	182	121.333333333333
T0655	T0655TS267_5	T0655	1.97	7.8936	7.8123	150	182	121.333333333333
T0655	T0655TS273_1	T0655	1.66	6.3305	6.3494	150	182	121.333333333333
T0655	T0655TS273_2	T0655	1.66	6.3305	6.3494	150	182	121.333333333333
T0655	T0655TS273_3	T0655	1.66	6.3305	6.3494	150	182	121.333333333333
T0655	T0655TS273_4	T0655	1.66	6.3305	6.3494	150	182	121.333333333333
T0655	T0655TS273_5	T0655	1.66	6.3305	6.3494	150	182	121.333333333333
T0655	T0655TS275_1	T0655	2.13	5.6357	5.6998	150	156	104
T0655	T0655TS275_2	T0655	2.35	6.9383	6.9182	150	165	110
T0655	T0655TS275_3	T0655	2.51	5.2365	5.3267	150	142	94.6666666666667
T0655	T0655TS275_4	T0655	2.10	7.0791	7.0499	150	123	82
T0655	T0655TS275_5	T0655	1.85	6.6827	6.6790	150	142	94.6666666666667
T0655	T0655TS277_1	T0655	2.08	7.6331	7.5684	150	182	121.333333333333
T0655	T0655TS277_2	T0655	1.92	7.5462	7.4872	150	182	121.333333333333
T0655	T0655TS277_3	T0655	2.32	7.2857	7.2433	150	182	121.333333333333
T0655	T0655TS277_4	T0655	2.09	6.6778	6.6744	150	182	121.333333333333
T0655	T0655TS277_5	T0655	1.90	6.8515	6.8370	150	182	121.333333333333
T0655	T0655TS280_1	T0655	1.88	8.1541	8.0562	150	182	121.333333333333
T0655	T0655TS280_2	T0655	2.37	7.8067	7.7310	150	182	121.333333333333
T0655	T0655TS280_3	T0655	1.89	7.3725	7.3246	150	182	121.333333333333
T0655	T0655TS280_4	T0655	1.79	7.4594	7.4059	150	182	121.333333333333
T0655	T0655TS280_5	T0655	2.14	7.3725	7.3246	150	182	121.333333333333
T0655	T0655TS281_1	T0655	2.14	7.3725	7.3246	150	182	121.333333333333
T0655	T0655TS281_2	T0655	2.14	7.3725	7.3246	150	182	121.333333333333
T0655	T0655TS281_3	T0655	1.88	8.1541	8.0562	150	182	121.333333333333
T0655	T0655TS281_4	T0655	1.76	7.1120	7.0808	150	182	121.333333333333
T0655	T0655TS281_5	T0655	2.03	8.5883	8.4627	150	182	121.333333333333
T0655	T0655TS282_1	T0655	2.52	7.2857	7.2433	150	182	121.333333333333
T0655	T0655TS282_2	T0655	1.96	8.0673	7.9749	150	182	121.333333333333
T0655	T0655TS282_3	T0655	1.47	6.5910	6.5932	150	182	121.333333333333
T0655	T0655TS282_4	T0655	2.25	6.5910	6.5932	150	182	121.333333333333
T0655	T0655TS282_5	T0655	2.10	5.8094	5.8621	150	182	121.333333333333
T0655	T0655TS285_1	T0655	1.88	8.1541	8.0562	150	182	121.333333333333
T0655	T0655TS285_2	T0655	1.82	8.6751	8.5440	150	182	121.333333333333
T0655	T0655TS285_3	T0655	1.76	8.8488	8.7066	150	182	121.333333333333
T0655	T0655TS285_4	T0655	2.03	8.5883	8.4627	150	182	121.333333333333
T0655	T0655TS285_5	T0655	2.01	7.6331	7.5684	150	182	121.333333333333
T0655	T0655TS286_1	T0655	2.35	7.4594	7.4059	150	182	121.333333333333
T0655	T0655TS286_2	T0655	2.30	7.4594	7.4059	150	182	121.333333333333
T0655	T0655TS286_3	T0655	2.37	7.4594	7.4059	150	182	121.333333333333
T0655	T0655TS286_4	T0655	2.27	7.9804	7.8936	150	182	121.333333333333
T0655	T0655TS286_5	T0655	2.32	7.4594	7.4059	150	182	121.333333333333
T0655	T0655TS287_1	T0655	2.64	-0.5299	0.4161	150	182	121.333333333333
T0655	T0655TS287_2	T0655	3.21	0.3385	0.9678	150	182	121.333333333333
T0655	T0655TS287_3	T0655	2.79	-1.0509	0.1898	150	182	121.333333333333
T0655	T0655TS287_4	T0655	2.50	-1.2246	0.1356	150	182	121.333333333333
T0655	T0655TS287_5	T0655	2.49	-0.7036	0.3305	150	182	121.333333333333
T0655	T0655TS292_1	T0655	1.56	7.8648	7.7854	150	120	80
T0655	T0655TS292_2	T0655	1.52	7.8648	7.7854	150	120	80
T0655	T0655TS292_3	T0655	1.79	7.1763	7.1410	150	132	88
T0655	T0655TS292_4	T0655	2.56	7.7219	7.6516	150	124	82.6666666666667
T0655	T0655TS292_5	T0655	1.75	8.1076	8.0127	150	121	80.6666666666667
T0655	T0655TS294_1	T0655	2.15	8.5883	8.4627	150	182	121.333333333333
T0655	T0655TS294_2	T0655	2.03	8.5883	8.4627	150	182	121.333333333333
T0655	T0655TS294_3	T0655	2.01	7.6331	7.5684	150	182	121.333333333333
T0655	T0655TS294_4	T0655	2.01	7.6331	7.5684	150	182	121.333333333333
T0655	T0655TS294_5	T0655	2.21	7.3725	7.3246	150	182	121.333333333333
T0655	T0655TS298_1	T0655	2.37	7.1120	7.0808	150	182	121.333333333333
T0655	T0655TS298_2	T0655	2.34	6.3305	6.3494	150	182	121.333333333333
T0655	T0655TS300_1	T0655	2.20	6.9383	6.9182	150	182	121.333333333333
T0655	T0655TS301_1	T0655	2.48	8.3278	8.2188	150	182	121.333333333333
T0655	T0655TS301_2	T0655	1.83	7.5462	7.4872	150	182	121.333333333333
T0655	T0655TS301_3	T0655	1.78	7.3725	7.3246	150	182	121.333333333333
T0655	T0655TS301_4	T0655	2.42	7.3725	7.3246	150	182	121.333333333333
T0655	T0655TS301_5	T0655	1.85	7.3725	7.3246	150	182	121.333333333333
T0655	T0655TS302_1	T0655	2.08	6.5041	6.5119	150	158	105.333333333333
T0655	T0655TS302_2	T0655	2.08	6.5041	6.5119	150	156	104
T0655	T0655TS302_3	T0655	1.97	6.5910	6.5932	150	156	104
T0655	T0655TS302_4	T0655	2.00	6.6778	6.6744	150	157	104.666666666667
T0655	T0655TS302_5	T0655	2.07	6.5041	6.5119	150	157	104.666666666667
T0655	T0655TS315_1	T0655	1.92	7.4594	7.4059	150	182	121.333333333333
T0655	T0655TS315_2	T0655	2.00	8.4146	8.3001	150	182	121.333333333333
T0655	T0655TS315_3	T0655	2.25	7.4594	7.4059	150	182	121.333333333333
T0655	T0655TS315_4	T0655	1.97	8.7620	8.6253	150	182	121.333333333333
T0655	T0655TS315_5	T0655	1.94	7.7199	7.6497	150	182	121.333333333333
T0655	T0655TS317_1	T0655	2.06	7.4594	7.4059	150	169	112.666666666667
T0655	T0655TS317_2	T0655	2.06	7.7199	7.6497	150	169	112.666666666667
T0655	T0655TS330_1	T0655	1.88	7.5462	7.4872	150	182	121.333333333333
T0655	T0655TS330_2	T0655	1.60	7.7199	7.6497	150	182	121.333333333333
T0655	T0655TS330_3	T0655	2.03	8.5015	8.3814	150	182	121.333333333333
T0655	T0655TS330_4	T0655	1.69	7.8936	7.8123	150	182	121.333333333333
T0655	T0655TS330_5	T0655	1.58	7.5462	7.4872	150	182	121.333333333333
T0655	T0655TS333_1	T0655	2.14	7.3725	7.3246	150	182	121.333333333333
T0655	T0655TS333_2	T0655	2.01	7.6331	7.5684	150	182	121.333333333333
T0655	T0655TS333_3	T0655	2.19	7.2857	7.2433	150	182	121.333333333333
T0655	T0655TS333_4	T0655	2.21	7.3725	7.3246	150	182	121.333333333333
T0655	T0655TS333_5	T0655	2.13	7.4594	7.4059	150	182	121.333333333333
T0655	T0655TS335_1	T0655	1.82	8.6751	8.5440	150	182	121.333333333333
T0655	T0655TS335_2	T0655	1.90	8.2409	8.1375	150	182	121.333333333333
T0655	T0655TS335_3	T0655	1.76	8.8488	8.7066	150	182	121.333333333333
T0655	T0655TS335_4	T0655	2.57	7.6331	7.5684	150	182	121.333333333333
T0655	T0655TS335_5	T0655	1.79	8.7620	8.6253	150	182	121.333333333333
T0655	T0655TS343_1	T0655	1.94	8.3278	8.2188	150	182	121.333333333333
T0655	T0655TS344_1	T0655	1.80	7.9804	7.8936	150	182	121.333333333333
T0655	T0655TS344_2	T0655	2.17	8.5015	8.3814	150	182	121.333333333333
T0655	T0655TS348_1	T0655	1.88	8.1541	8.0562	150	182	121.333333333333
T0655	T0655TS350_1	T0655	2.04	7.8067	7.7310	150	182	121.333333333333
T0655	T0655TS350_2	T0655	2.61	7.8067	7.7310	150	182	121.333333333333
T0655	T0655TS350_3	T0655	1.87	7.4594	7.4059	150	182	121.333333333333
T0655	T0655TS350_4	T0655	2.03	8.5883	8.4627	150	182	121.333333333333
T0655	T0655TS350_5	T0655	1.93	8.8488	8.7066	150	182	121.333333333333
T0655	T0655TS365_1	T0655	2.03	8.5883	8.4627	150	182	121.333333333333
T0655	T0655TS365_2	T0655	2.01	7.6331	7.5684	150	182	121.333333333333
T0655	T0655TS365_3	T0655	2.01	7.6331	7.5684	150	182	121.333333333333
T0655	T0655TS365_4	T0655	2.21	7.3725	7.3246	150	182	121.333333333333
T0655	T0655TS365_5	T0655	2.21	7.3725	7.3246	150	182	121.333333333333
T0655	T0655TS370_1	T0655	1.84	8.3278	8.2188	150	182	121.333333333333
T0655	T0655TS373_1	T0655	1.98	8.2409	8.1375	150	182	121.333333333333
T0655	T0655TS373_2	T0655	2.56	7.7199	7.6497	150	182	121.333333333333
T0655	T0655TS373_3	T0655	2.19	8.0673	7.9749	150	182	121.333333333333
T0655	T0655TS373_4	T0655	1.96	8.7620	8.6253	150	182	121.333333333333
T0655	T0655TS373_5	T0655	2.13	8.6751	8.5440	150	182	121.333333333333
T0655	T0655TS375_1	T0655	2.56	7.7199	7.6497	150	161	107.333333333333
T0655	T0655TS376_1	T0655	1.38	-1.2246	0.1356	150	182	121.333333333333
T0655	T0655TS376_2	T0655	1.51	-1.2246	0.1356	150	182	121.333333333333
T0655	T0655TS376_3	T0655	2.36	-1.2246	0.1356	150	175	116.666666666667
T0655	T0655TS376_4	T0655	2.42	3.8052	3.9935	150	133	88.6666666666667
T0655	T0655TS376_5	T0655	2.90	-1.5720	0.0590	150	178	118.666666666667
T0655	T0655TS381_1	T0655	2.68	6.8515	6.8370	150	182	121.333333333333
T0655	T0655TS381_2	T0655	1.53	7.8882	7.8073	150	118	78.6666666666667
T0655	T0655TS381_3	T0655	1.78	7.8729	7.7930	150	115	76.6666666666667
T0655	T0655TS381_4	T0655	2.05	7.2832	7.2410	150	130	86.6666666666667
T0655	T0655TS381_5	T0655	1.80	7.6604	7.5940	150	120	80
T0655	T0655TS388_1	T0655	2.43	7.6331	7.5684	150	182	121.333333333333
T0655	T0655TS388_2	T0655	2.03	8.5883	8.4627	150	182	121.333333333333
T0655	T0655TS388_3	T0655	1.88	7.5462	7.4872	150	182	121.333333333333
T0655	T0655TS388_4	T0655	1.88	7.5462	7.4872	150	182	121.333333333333
T0655	T0655TS388_5	T0655	1.93	8.8488	8.7066	150	182	121.333333333333
T0655	T0655TS405_1	T0655	1.88	8.1541	8.0562	150	182	121.333333333333
T0655	T0655TS405_2	T0655	1.82	8.7620	8.6253	150	182	121.333333333333
T0655	T0655TS405_3	T0655	1.82	8.6751	8.5440	150	182	121.333333333333
T0655	T0655TS405_4	T0655	1.70	7.7199	7.6497	150	182	121.333333333333
T0655	T0655TS405_5	T0655	1.98	8.8488	8.7066	150	182	121.333333333333
T0655	T0655TS411_1	T0655	1.60	7.5439	7.4850	150	134	89.3333333333333
T0655	T0655TS411_2	T0655	1.95	7.4624	7.4087	150	132	88
T0655	T0655TS411_3	T0655	1.88	7.4807	7.4258	150	123	82
T0655	T0655TS411_4	T0655	1.67	7.4387	7.3865	150	122	81.3333333333333
T0655	T0655TS411_5	T0655	2.00	7.5397	7.4811	150	122	81.3333333333333
T0655	T0655TS413_1	T0655	2.18	7.2857	7.2433	150	182	121.333333333333
T0655	T0655TS413_2	T0655	2.44	7.3725	7.3246	150	182	121.333333333333
T0655	T0655TS413_3	T0655	2.46	5.8963	5.9433	150	182	121.333333333333
T0655	T0655TS413_4	T0655	2.00	6.8515	6.8370	150	182	121.333333333333
T0655	T0655TS413_5	T0655	2.06	5.9831	6.0245	150	182	121.333333333333
T0655	T0655TS419_1	T0655	2.56	6.4173	6.4307	150	182	121.333333333333
T0655	T0655TS419_2	T0655	2.80	-0.3562	0.5111	150	182	121.333333333333
T0655	T0655TS419_3	T0655	2.11	-1.1378	0.1613	150	182	121.333333333333
T0655	T0655TS419_4	T0655	2.08	6.1568	6.1870	150	182	121.333333333333
T0655	T0655TS419_5	T0655	1.96	6.5041	6.5119	150	182	121.333333333333
T0655	T0655TS420_1	T0655	2.22	0.5990	1.1636	150	182	121.333333333333
T0655	T0655TS420_2	T0655	2.71	2.1621	2.4888	150	182	121.333333333333
T0655	T0655TS420_3	T0655	2.80	2.2490	2.5668	150	182	121.333333333333
T0655	T0655TS420_4	T0655	3.17	1.2937	1.7288	150	182	121.333333333333
T0655	T0655TS420_5	T0655	2.71	1.6411	2.0277	150	182	121.333333333333
T0655	T0655TS424_1	T0655	1.79	7.4594	7.4059	150	182	121.333333333333
T0655	T0655TS424_2	T0655	1.79	6.6778	6.6744	150	182	121.333333333333
T0655	T0655TS424_3	T0655	1.73	7.3725	7.3246	150	182	121.333333333333
T0655	T0655TS424_4	T0655	1.65	7.1989	7.1620	150	182	121.333333333333
T0655	T0655TS424_5	T0655	1.63	7.1989	7.1620	150	182	121.333333333333
T0655	T0655TS428_1	T0655	2.03	8.5883	8.4627	150	182	121.333333333333
T0655	T0655TS428_2	T0655	1.93	8.8488	8.7066	150	182	121.333333333333
T0655	T0655TS428_3	T0655	2.01	7.6331	7.5684	150	182	121.333333333333
T0655	T0655TS428_4	T0655	2.01	7.6331	7.5684	150	182	121.333333333333
T0655	T0655TS428_5	T0655	1.88	8.1541	8.0562	150	182	121.333333333333
T0655	T0655TS430_1	T0655	2.02	8.6751	8.5440	150	182	121.333333333333
T0655	T0655TS433_1	T0655	1.96	-0.7904	0.2914	150	182	121.333333333333
T0655	T0655TS433_2	T0655	2.19	-1.3115	0.1125	150	182	121.333333333333
T0655	T0655TS433_3	T0655	2.07	-0.8773	0.2548	150	182	121.333333333333
T0655	T0655TS433_4	T0655	2.59	-0.9641	0.2210	150	182	121.333333333333
T0655	T0655TS433_5	T0655	2.44	-1.3983	0.0922	150	182	121.333333333333
T0655	T0655TS434_1	T0655	2.03	8.5883	8.4627	150	182	121.333333333333
T0655	T0655TS434_2	T0655	2.14	7.3725	7.3246	150	182	121.333333333333
T0655	T0655TS434_3	T0655	2.14	7.3725	7.3246	150	182	121.333333333333
T0655	T0655TS434_4	T0655	1.82	8.6751	8.5440	150	182	121.333333333333
T0655	T0655TS434_5	T0655	1.88	8.1541	8.0562	150	182	121.333333333333
T0655	T0655TS435_1	T0655	2.09	8.3278	8.2188	150	182	121.333333333333
T0655	T0655TS435_2	T0655	1.93	8.2409	8.1375	150	182	121.333333333333
T0655	T0655TS437_1	T0655	1.68	7.7675	7.6943	150	115	76.6666666666667
T0655	T0655TS437_2	T0655	2.47	7.6331	7.5684	150	182	121.333333333333
T0655	T0655TS437_3	T0655	2.07	6.8327	6.8194	150	122	81.3333333333333
T0655	T0655TS437_4	T0655	2.29	7.4594	7.4059	150	182	121.333333333333
T0655	T0655TS437_5	T0655	2.42	6.8515	6.8370	150	182	121.333333333333
T0655	T0655TS439_1	T0655	2.38	7.5462	7.4872	150	182	121.333333333333
T0655	T0655TS439_2	T0655	2.51	7.0252	6.9995	150	182	121.333333333333
T0655	T0655TS439_3	T0655	2.23	7.2857	7.2433	150	182	121.333333333333
T0655	T0655TS439_4	T0655	2.54	7.4594	7.4059	150	182	121.333333333333
T0655	T0655TS439_5	T0655	2.37	7.2857	7.2433	150	182	121.333333333333
T0655	T0655TS448_1	T0655	2.04	-1.7457	0.0352	150	182	121.333333333333
T0655	T0655TS448_2	T0655	3.16	-1.8325	0.0264	150	182	121.333333333333
T0655	T0655TS448_3	T0655	2.66	-1.1378	0.1613	150	182	121.333333333333
T0655	T0655TS448_4	T0655	3.03	-2.0930	0.0095	150	182	121.333333333333
T0655	T0655TS453_1	T0655	1.90	7.3725	7.3246	150	182	121.333333333333
T0655	T0655TS453_2	T0655	2.33	6.5041	6.5119	150	182	121.333333333333
T0655	T0655TS453_3	T0655	1.56	6.6778	6.6744	150	182	121.333333333333
T0655	T0655TS453_4	T0655	2.16	6.6778	6.6744	150	182	121.333333333333
T0655	T0655TS453_5	T0655	1.69	6.6778	6.6744	150	182	121.333333333333
T0655	T0655TS456_1	T0655	1.60	7.5439	7.4850	150	134	89.3333333333333
T0655	T0655TS456_2	T0655	1.95	7.4624	7.4087	150	132	88
T0655	T0655TS456_3	T0655	1.88	7.4807	7.4258	150	123	82
T0655	T0655TS456_4	T0655	1.67	7.4387	7.3865	150	122	81.3333333333333
T0655	T0655TS456_5	T0655	2.00	7.5397	7.4811	150	122	81.3333333333333
T0655	T0655TS457_1	T0655	1.92	7.9804	7.8936	150	182	121.333333333333
T0655	T0655TS458_1	T0655	2.07	8.2409	8.1375	150	182	121.333333333333
T0655	T0655TS462_1	T0655	2.43	-0.0089	0.7257	150	182	121.333333333333
T0655	T0655TS463_1	T0655	2.52	7.2857	7.2433	150	182	121.333333333333
T0655	T0655TS463_2	T0655	1.96	8.0673	7.9749	150	182	121.333333333333
T0655	T0655TS463_3	T0655	1.74	6.5041	6.5119	150	182	121.333333333333
T0655	T0655TS463_4	T0655	2.63	5.7226	5.7810	150	182	121.333333333333
T0655	T0655TS463_5	T0655	1.69	6.4173	6.4307	150	182	121.333333333333
T0655	T0655TS464_1	T0655	2.78	7.2955	7.2525	150	128	85.3333333333333
T0655	T0655TS471_1	T0655	2.16	5.9173	5.9630	150	143	95.3333333333333
T0655	T0655TS473_1	T0655	2.02	7.1120	7.0808	150	182	121.333333333333
T0655	T0655TS473_2	T0655	1.88	7.2857	7.2433	150	182	121.333333333333
T0655	T0655TS473_3	T0655	2.20	7.1989	7.1620	150	182	121.333333333333
T0655	T0655TS473_4	T0655	2.50	7.1120	7.0808	150	182	121.333333333333
T0655	T0655TS473_5	T0655	2.46	7.0252	6.9995	150	182	121.333333333333
T0655	T0655TS474_1	T0655	2.50	6.0699	6.1058	150	182	121.333333333333
T0655	T0655TS474_2	T0655	1.98	6.5041	6.5119	150	182	121.333333333333
T0655	T0655TS475_1	T0655	2.03	7.1120	7.0808	150	182	121.333333333333
T0655	T0655TS475_2	T0655	2.19	7.2857	7.2433	150	182	121.333333333333
T0655	T0655TS475_3	T0655	2.43	7.6331	7.5684	150	182	121.333333333333
T0655	T0655TS475_4	T0655	1.88	7.5462	7.4872	150	182	121.333333333333
T0655	T0655TS475_5	T0655	2.36	6.6778	6.6744	150	182	121.333333333333
T0655	T0655TS476_1	T0655	2.35	6.4173	6.4307	150	182	121.333333333333
T0655	T0655TS476_2	T0655	2.22	6.0699	6.1058	150	182	121.333333333333
T0655	T0655TS476_3	T0655	2.48	6.1568	6.1870	150	182	121.333333333333
T0655	T0655TS476_4	T0655	2.47	6.0699	6.1058	150	182	121.333333333333
T0655	T0655TS476_5	T0655	2.41	6.4173	6.4307	150	182	121.333333333333
T0655	T0655TS477_1	T0655	1.91	8.2409	8.1375	150	182	121.333333333333
T0655	T0655TS477_2	T0655	1.96	8.2409	8.1375	150	182	121.333333333333
T0655	T0655TS477_3	T0655	1.79	8.5883	8.4627	150	182	121.333333333333
T0655	T0655TS477_4	T0655	1.98	8.8488	8.7066	150	182	121.333333333333
T0655	T0655TS477_5	T0655	2.02	8.5015	8.3814	150	182	121.333333333333
T0655	T0655TS479_1	T0655	2.26	6.3305	6.3494	150	182	121.333333333333
T0655	T0655TS479_2	T0655	2.35	6.5910	6.5932	150	182	121.333333333333
T0655	T0655TS479_3	T0655	2.53	5.5489	5.6186	150	182	121.333333333333
T0655	T0655TS479_4	T0655	2.26	6.0699	6.1058	150	182	121.333333333333
T0655	T0655TS479_5	T0655	2.03	6.3305	6.3494	150	182	121.333333333333
T0655	T0655TS481_1	T0655	1.92	7.7199	7.6497	150	182	121.333333333333
T0655	T0655TS481_2	T0655	2.25	8.2409	8.1375	150	182	121.333333333333
T0655	T0655TS481_3	T0655	2.08	8.7620	8.6253	150	182	121.333333333333
T0655	T0655TS482_1	T0655	2.68	-0.9641	0.2210	150	182	121.333333333333
T0655	T0655TS486_1	T0655	2.37	7.1120	7.0808	150	182	121.333333333333
T0655	T0655TS488_1	T0655	2.37	7.8067	7.7310	150	182	121.333333333333
T0655	T0655TS488_2	T0655	1.85	8.3278	8.2188	150	182	121.333333333333
T0655	T0655TS488_3	T0655	2.27	8.2409	8.1375	150	182	121.333333333333
T0655	T0655TS488_4	T0655	1.96	8.3278	8.2188	150	182	121.333333333333
T0655	T0655TS488_5	T0655	2.19	8.5015	8.3814	150	182	121.333333333333
T0655	T0655TS489_1	T0655	2.33	8.5883	8.4627	150	182	121.333333333333
T0655	T0655TS489_2	T0655	1.90	8.9357	8.7879	150	182	121.333333333333
T0655	T0655TS489_3	T0655	1.74	7.3725	7.3246	150	182	121.333333333333
T0655	T0655TS489_4	T0655	1.75	8.8488	8.7066	150	182	121.333333333333
T0655	T0655TS489_5	T0655	2.28	7.6331	7.5684	150	182	121.333333333333
T0655	T0655TS490_1	T0655	1.79	8.8488	8.7066	150	182	121.333333333333
T0655	T0655TS490_2	T0655	2.07	7.8936	7.8123	150	182	121.333333333333
T0655	T0655TS490_3	T0655	2.12	7.9804	7.8936	150	182	121.333333333333
T0655	T0655TS490_4	T0655	1.90	8.8488	8.7066	150	182	121.333333333333
T0655	T0655TS490_5	T0655	1.81	7.6331	7.5684	150	182	121.333333333333
T0655	T0655TS492_1	T0655	2.86	1.2937	1.7288	150	182	121.333333333333
T0655	T0655TS492_2	T0655	2.74	-0.1825	0.6145	150	182	121.333333333333
T0655	T0655TS492_3	T0655	2.44	1.2069	1.6555	150	182	121.333333333333
T0655	T0655TS492_4	T0655	2.86	1.3806	1.8027	150	182	121.333333333333
T0655	T0655TS492_5	T0655	2.83	-0.2694	0.5618	150	182	121.333333333333
T0655	T0655TS493_1	T0655	1.45	6.8515	6.8370	150	182	121.333333333333
T0655	T0655TS493_2	T0655	1.44	6.8515	6.8370	150	182	121.333333333333
T0655	T0655TS493_3	T0655	1.47	6.8515	6.8370	150	182	121.333333333333
T0655	T0655TS493_4	T0655	1.47	6.8515	6.8370	150	182	121.333333333333
T0655	T0655TS493_5	T0655	1.45	6.8515	6.8370	150	182	121.333333333333
T0655	T0655TS494_1	T0655	1.88	7.2799	7.2379	150	123	82
T0655	T0655TS494_2	T0655	1.95	7.0376	7.0112	150	131	87.3333333333333
T0655	T0655TS494_3	T0655	1.86	6.5937	6.5957	150	140	93.3333333333333
T0655	T0655TS494_4	T0655	2.29	6.2732	6.2959	150	139	92.6666666666667
T0655	T0655TS494_5	T0655	2.25	7.6286	7.5643	150	129	86
T0655	T0655TS498_1	T0655	1.47	6.4173	6.4307	150	182	121.333333333333
T0655	T0655TS498_2	T0655	1.62	6.2436	6.2682	150	182	121.333333333333
T0655	T0655TS498_3	T0655	1.72	6.5041	6.5119	150	182	121.333333333333
T0655	T0655TS498_4	T0655	1.49	6.5041	6.5119	150	182	121.333333333333
T0655	T0655TS498_5	T0655	1.68	6.6778	6.6744	150	182	121.333333333333
2LUZ-10_A	2LUZ-11_A	T0655	1.54	9.2744	9.1050	182	182	100
2LUZ-10_A	2LUZ-12_A	T0655	1.39	9.5759	9.3874	182	182	100
2LUZ-10_A	2LUZ-13_A	T0655	2.21	9.4252	9.2462	182	182	100
2LUZ-10_A	2LUZ-14_A	T0655	1.59	9.5759	9.3874	182	182	100
2LUZ-10_A	2LUZ-15_A	T0655	1.69	9.6513	9.4579	182	182	100
2LUZ-10_A	2LUZ-16_A	T0655	1.49	10.0283	9.8109	182	182	100
2LUZ-10_A	2LUZ-17_A	T0655	1.42	9.9529	9.7403	182	182	100
2LUZ-10_A	2LUZ-18_A	T0655	1.34	9.8775	9.6697	182	182	100
2LUZ-10_A	2LUZ-19_A	T0655	1.80	9.6513	9.4579	182	182	100
2LUZ-10_A	2LUZ-1_A	T0655	1.65	9.9529	9.7403	182	182	100
2LUZ-10_A	2LUZ-20_A	T0655	1.78	9.5005	9.3168	182	182	100
2LUZ-10_A	2LUZ-2_A	T0655	1.46	9.7267	9.5285	182	182	100
2LUZ-10_A	2LUZ-3_A	T0655	1.71	10.1037	9.8815	182	182	100
2LUZ-10_A	2LUZ-4_A	T0655	1.69	9.7267	9.5285	182	182	100
2LUZ-10_A	2LUZ-5_A	T0655	1.73	9.3498	9.1756	182	182	100
2LUZ-10_A	2LUZ-6_A	T0655	1.35	9.7267	9.5285	182	182	100
2LUZ-10_A	2LUZ-7_A	T0655	1.82	9.2744	9.1050	182	182	100
2LUZ-10_A	2LUZ-8_A	T0655	1.76	9.7267	9.5285	182	182	100
2LUZ-10_A	2LUZ-9_A	T0655	1.74	9.5759	9.3874	182	182	100
2LUZ-10_A	4FPW_A	T0655	1.34	9.6877	9.4920	182	152	83.5164835164835
2LUZ-10_A	T0655TS024_1	T0655	2.73	6.3369	6.3555	182	171	93.956043956044
2LUZ-10_A	T0655TS026_1	T0655	2.15	7.3895	7.3405	182	182	100
2LUZ-10_A	T0655TS026_2	T0655	2.58	7.9927	7.9051	182	182	100
2LUZ-10_A	T0655TS026_3	T0655	2.30	8.2943	8.1874	182	182	100
2LUZ-10_A	T0655TS026_4	T0655	2.12	8.3696	8.2580	182	182	100
2LUZ-10_A	T0655TS026_5	T0655	2.15	7.2388	7.1994	182	182	100
2LUZ-10_A	T0655TS027_1	T0655	2.32	7.6157	7.5522	182	182	100
2LUZ-10_A	T0655TS027_2	T0655	2.41	7.5403	7.4817	182	182	100
2LUZ-10_A	T0655TS027_3	T0655	1.99	8.1435	8.0463	182	182	100
2LUZ-10_A	T0655TS027_4	T0655	2.39	7.7665	7.6934	182	182	100
2LUZ-10_A	T0655TS027_5	T0655	2.12	8.1435	8.0463	182	182	100
2LUZ-10_A	T0655TS028_1	T0655	2.57	6.4848	6.4939	182	182	100
2LUZ-10_A	T0655TS028_2	T0655	1.80	5.5986	5.6651	182	179	98.3516483516484
2LUZ-10_A	T0655TS028_3	T0655	2.02	4.9770	5.0844	182	182	100
2LUZ-10_A	T0655TS028_4	T0655	1.89	5.4460	5.5225	182	179	98.3516483516484
2LUZ-10_A	T0655TS028_5	T0655	1.81	5.4293	5.5069	182	182	100
2LUZ-10_A	T0655TS029_1	T0655	2.81	7.1634	7.1288	182	182	100
2LUZ-10_A	T0655TS029_2	T0655	2.55	7.3141	7.2699	182	182	100
2LUZ-10_A	T0655TS029_3	T0655	2.46	7.2388	7.1994	182	182	100
2LUZ-10_A	T0655TS029_4	T0655	2.30	8.2943	8.1874	182	182	100
2LUZ-10_A	T0655TS029_5	T0655	2.77	6.4848	6.4939	182	182	100
2LUZ-10_A	T0655TS035_1	T0655	2.30	8.2943	8.1874	182	182	100
2LUZ-10_A	T0655TS035_2	T0655	2.19	6.8618	6.8466	182	182	100
2LUZ-10_A	T0655TS035_3	T0655	2.23	7.2388	7.1994	182	182	100
2LUZ-10_A	T0655TS035_4	T0655	2.62	7.3141	7.2699	182	182	100
2LUZ-10_A	T0655TS035_5	T0655	2.40	5.2031	5.2956	182	182	100
2LUZ-10_A	T0655TS040_1	T0655	2.42	6.5019	6.5098	182	144	79.1208791208791
2LUZ-10_A	T0655TS040_2	T0655	2.50	6.6367	6.6360	182	143	78.5714285714286
2LUZ-10_A	T0655TS040_3	T0655	1.95	7.4225	7.3714	182	124	68.1318681318681
2LUZ-10_A	T0655TS040_4	T0655	2.04	7.7088	7.6393	182	131	71.978021978022
2LUZ-10_A	T0655TS040_5	T0655	2.68	6.2706	6.2935	182	131	71.978021978022
2LUZ-10_A	T0655TS043_1	T0655	2.60	5.9571	6.0002	182	182	100
2LUZ-10_A	T0655TS043_2	T0655	1.87	6.1833	6.2117	182	182	100
2LUZ-10_A	T0655TS043_3	T0655	1.79	6.4848	6.4939	182	182	100
2LUZ-10_A	T0655TS043_4	T0655	2.20	5.6555	5.7183	182	182	100
2LUZ-10_A	T0655TS043_5	T0655	2.32	5.2031	5.2956	182	182	100
2LUZ-10_A	T0655TS045_1	T0655	3.19	8.2189	8.1168	182	182	100
2LUZ-10_A	T0655TS045_2	T0655	2.15	6.4848	6.4939	182	182	100
2LUZ-10_A	T0655TS045_3	T0655	1.99	6.4094	6.4233	182	182	100
2LUZ-10_A	T0655TS045_4	T0655	2.36	6.5602	6.5644	182	182	100
2LUZ-10_A	T0655TS045_5	T0655	2.86	6.7864	6.7760	182	182	100
2LUZ-10_A	T0655TS072_1	T0655	1.82	6.4848	6.4939	182	182	100
2LUZ-10_A	T0655TS072_2	T0655	2.39	7.1634	7.1288	182	182	100
2LUZ-10_A	T0655TS072_3	T0655	2.06	7.2388	7.1994	182	182	100
2LUZ-10_A	T0655TS072_4	T0655	2.24	7.0880	7.0583	182	182	100
2LUZ-10_A	T0655TS072_5	T0655	2.09	6.2586	6.2823	182	182	100
2LUZ-10_A	T0655TS077_1	T0655	2.98	0.3780	0.9967	182	182	100
2LUZ-10_A	T0655TS077_2	T0655	2.52	-0.0744	0.6829	182	182	100
2LUZ-10_A	T0655TS077_3	T0655	2.52	0.4534	1.0528	182	182	100
2LUZ-10_A	T0655TS077_4	T0655	2.90	0.1518	0.8347	182	182	100
2LUZ-10_A	T0655TS077_5	T0655	2.69	-1.0545	0.1886	182	182	100
2LUZ-10_A	T0655TS079_1	T0655	2.15	7.1634	7.1288	182	182	100
2LUZ-10_A	T0655TS079_2	T0655	2.00	7.0880	7.0583	182	182	100
2LUZ-10_A	T0655TS079_3	T0655	1.65	7.0880	7.0583	182	182	100
2LUZ-10_A	T0655TS079_4	T0655	1.83	7.0126	6.9877	182	182	100
2LUZ-10_A	T0655TS079_5	T0655	2.35	8.0681	7.9757	182	182	100
2LUZ-10_A	T0655TS081_1	T0655	1.91	7.5403	7.4817	182	182	100
2LUZ-10_A	T0655TS081_2	T0655	2.86	5.5047	5.5773	182	182	100
2LUZ-10_A	T0655TS081_3	T0655	2.56	6.9372	6.9171	182	182	100
2LUZ-10_A	T0655TS081_4	T0655	2.56	7.3895	7.3405	182	182	100
2LUZ-10_A	T0655TS081_5	T0655	2.75	7.3895	7.3405	182	182	100
2LUZ-10_A	T0655TS087_1	T0655	1.86	6.7110	6.7055	182	182	100
2LUZ-10_A	T0655TS087_2	T0655	2.13	6.4848	6.4939	182	182	100
2LUZ-10_A	T0655TS087_3	T0655	2.17	6.4094	6.4233	182	182	100
2LUZ-10_A	T0655TS087_4	T0655	2.13	6.0325	6.0707	182	182	100
2LUZ-10_A	T0655TS087_5	T0655	1.84	6.4094	6.4233	182	182	100
2LUZ-10_A	T0655TS088_1	T0655	2.55	5.8063	5.8592	182	182	100
2LUZ-10_A	T0655TS088_2	T0655	2.64	5.2031	5.2956	182	182	100
2LUZ-10_A	T0655TS088_3	T0655	1.93	6.1079	6.1412	182	182	100
2LUZ-10_A	T0655TS088_4	T0655	1.97	5.7309	5.7887	182	182	100
2LUZ-10_A	T0655TS088_5	T0655	1.93	5.7309	5.7887	182	182	100
2LUZ-10_A	T0655TS098_1	T0655	2.83	-0.6775	0.3427	182	182	100
2LUZ-10_A	T0655TS101_1	T0655	1.68	7.3141	7.2699	182	182	100
2LUZ-10_A	T0655TS101_2	T0655	2.17	6.8618	6.8466	182	182	100
2LUZ-10_A	T0655TS101_3	T0655	2.53	7.5403	7.4817	182	182	100
2LUZ-10_A	T0655TS101_4	T0655	1.99	6.9372	6.9171	182	182	100
2LUZ-10_A	T0655TS101_5	T0655	2.76	7.2388	7.1994	182	182	100
2LUZ-10_A	T0655TS103_1	T0655	1.84	7.3895	7.3405	182	182	100
2LUZ-10_A	T0655TS103_2	T0655	2.18	6.9372	6.9171	182	182	100
2LUZ-10_A	T0655TS103_3	T0655	1.83	7.0126	6.9877	182	182	100
2LUZ-10_A	T0655TS103_4	T0655	1.67	7.0880	7.0583	182	182	100
2LUZ-10_A	T0655TS103_5	T0655	3.00	6.9372	6.9171	182	182	100
2LUZ-10_A	T0655TS107_1	T0655	2.15	3.8461	4.0314	182	182	100
2LUZ-10_A	T0655TS107_2	T0655	2.46	4.0723	4.2415	182	182	100
2LUZ-10_A	T0655TS107_3	T0655	2.05	3.9215	4.1014	182	182	100
2LUZ-10_A	T0655TS107_4	T0655	2.30	3.8461	4.0314	182	182	100
2LUZ-10_A	T0655TS107_5	T0655	2.26	3.7707	3.9614	182	182	100
2LUZ-10_A	T0655TS108_1	T0655	2.33	7.6911	7.6228	182	182	100
2LUZ-10_A	T0655TS108_2	T0655	1.75	7.3141	7.2699	182	182	100
2LUZ-10_A	T0655TS111_1	T0655	2.44	5.7309	5.7887	182	182	100
2LUZ-10_A	T0655TS111_2	T0655	1.89	5.5047	5.5773	182	182	100
2LUZ-10_A	T0655TS111_3	T0655	2.12	5.6555	5.7183	182	182	100
2LUZ-10_A	T0655TS111_4	T0655	2.09	5.8817	5.9297	182	182	100
2LUZ-10_A	T0655TS111_5	T0655	2.37	5.2785	5.3660	182	182	100
2LUZ-10_A	T0655TS112_1	T0655	2.14	6.1079	6.1412	182	182	100
2LUZ-10_A	T0655TS113_1	T0655	2.56	5.5047	5.5773	182	182	100
2LUZ-10_A	T0655TS113_2	T0655	2.09	5.2785	5.3660	182	182	100
2LUZ-10_A	T0655TS113_3	T0655	2.33	6.6776	6.6742	182	152	83.5164835164835
2LUZ-10_A	T0655TS113_4	T0655	2.17	6.8011	6.7898	182	130	71.4285714285714
2LUZ-10_A	T0655TS113_5	T0655	1.88	7.4980	7.4420	182	121	66.4835164835165
2LUZ-10_A	T0655TS114_1	T0655	2.35	8.0681	7.9757	182	182	100
2LUZ-10_A	T0655TS114_2	T0655	2.71	7.3141	7.2699	182	182	100
2LUZ-10_A	T0655TS114_3	T0655	2.78	6.9372	6.9171	182	182	100
2LUZ-10_A	T0655TS114_4	T0655	2.37	6.5602	6.5644	182	182	100
2LUZ-10_A	T0655TS114_5	T0655	2.26	5.5801	5.6478	182	182	100
2LUZ-10_A	T0655TS115_1	T0655	2.09	5.6555	5.7183	182	182	100
2LUZ-10_A	T0655TS115_2	T0655	1.86	5.2785	5.3660	182	182	100
2LUZ-10_A	T0655TS115_3	T0655	2.41	5.5047	5.5773	182	182	100
2LUZ-10_A	T0655TS115_4	T0655	2.50	5.8063	5.8592	182	182	100
2LUZ-10_A	T0655TS115_5	T0655	2.63	4.6754	4.8031	182	182	100
2LUZ-10_A	T0655TS116_1	T0655	1.94	7.0724	7.0436	182	134	73.6263736263736
2LUZ-10_A	T0655TS116_2	T0655	2.01	6.7498	6.7418	182	118	64.8351648351648
2LUZ-10_A	T0655TS117_1	T0655	2.68	5.5801	5.6478	182	182	100
2LUZ-10_A	T0655TS117_2	T0655	2.58	6.0325	6.0707	182	182	100
2LUZ-10_A	T0655TS121_1	T0655	2.98	6.8618	6.8466	182	182	100
2LUZ-10_A	T0655TS121_2	T0655	2.67	6.3340	6.3528	182	182	100
2LUZ-10_A	T0655TS121_3	T0655	2.69	6.4094	6.4233	182	182	100
2LUZ-10_A	T0655TS121_4	T0655	2.43	5.7309	5.7887	182	182	100
2LUZ-10_A	T0655TS121_5	T0655	2.78	5.5801	5.6478	182	182	100
2LUZ-10_A	T0655TS122_1	T0655	2.52	5.8817	5.9297	182	182	100
2LUZ-10_A	T0655TS124_1	T0655	2.49	7.1634	7.1288	182	182	100
2LUZ-10_A	T0655TS124_2	T0655	2.31	6.7864	6.7760	182	182	100
2LUZ-10_A	T0655TS124_3	T0655	3.00	6.9372	6.9171	182	182	100
2LUZ-10_A	T0655TS124_4	T0655	2.18	6.9372	6.9171	182	182	100
2LUZ-10_A	T0655TS124_5	T0655	1.83	7.0126	6.9877	182	182	100
2LUZ-10_A	T0655TS125_1	T0655	2.04	6.2586	6.2823	182	182	100
2LUZ-10_A	T0655TS125_2	T0655	2.07	7.0126	6.9877	182	182	100
2LUZ-10_A	T0655TS125_3	T0655	1.92	7.0880	7.0583	182	182	100
2LUZ-10_A	T0655TS125_4	T0655	2.05	6.4094	6.4233	182	182	100
2LUZ-10_A	T0655TS125_5	T0655	2.02	6.4848	6.4939	182	182	100
2LUZ-10_A	T0655TS130_1	T0655	2.30	8.2943	8.1874	182	182	100
2LUZ-10_A	T0655TS130_2	T0655	2.35	8.0681	7.9757	182	182	100
2LUZ-10_A	T0655TS130_3	T0655	2.33	7.6911	7.6228	182	182	100
2LUZ-10_A	T0655TS130_4	T0655	1.75	7.3141	7.2699	182	182	100
2LUZ-10_A	T0655TS130_5	T0655	2.04	6.2586	6.2823	182	182	100
2LUZ-10_A	T0655TS141_1	T0655	3.05	6.6356	6.6349	182	182	100
2LUZ-10_A	T0655TS141_2	T0655	1.81	6.4848	6.4939	182	182	100
2LUZ-10_A	T0655TS141_3	T0655	1.84	6.7864	6.7760	182	182	100
2LUZ-10_A	T0655TS141_4	T0655	2.05	6.3340	6.3528	182	182	100
2LUZ-10_A	T0655TS141_5	T0655	2.00	6.2586	6.2823	182	182	100
2LUZ-10_A	T0655TS148_1	T0655	2.12	6.6356	6.6349	182	182	100
2LUZ-10_A	T0655TS148_2	T0655	2.10	6.7864	6.7760	182	182	100
2LUZ-10_A	T0655TS148_3	T0655	2.63	6.6356	6.6349	182	182	100
2LUZ-10_A	T0655TS148_4	T0655	2.27	6.4848	6.4939	182	182	100
2LUZ-10_A	T0655TS148_5	T0655	2.04	6.4848	6.4939	182	182	100
2LUZ-10_A	T0655TS152_1	T0655	2.67	-0.2251	0.5884	182	182	100
2LUZ-10_A	T0655TS152_2	T0655	3.18	0.2272	0.8876	182	182	100
2LUZ-10_A	T0655TS152_3	T0655	2.98	1.0565	1.5301	182	182	100
2LUZ-10_A	T0655TS152_4	T0655	2.64	0.9811	1.4681	182	182	100
2LUZ-10_A	T0655TS152_5	T0655	3.20	1.3581	1.7835	182	182	100
2LUZ-10_A	T0655TS163_1	T0655	2.89	6.4848	6.4939	182	182	100
2LUZ-10_A	T0655TS164_1	T0655	1.73	5.5801	5.6478	182	182	100
2LUZ-10_A	T0655TS164_2	T0655	2.12	8.3696	8.2580	182	182	100
2LUZ-10_A	T0655TS164_3	T0655	2.98	6.8618	6.8466	182	182	100
2LUZ-10_A	T0655TS164_4	T0655	2.03	6.1079	6.1412	182	182	100
2LUZ-10_A	T0655TS164_5	T0655	2.50	5.5047	5.5773	182	182	100
2LUZ-10_A	T0655TS172_1	T0655	3.16	3.3183	3.5430	182	182	100
2LUZ-10_A	T0655TS172_2	T0655	2.25	3.4691	3.6822	182	182	100
2LUZ-10_A	T0655TS172_3	T0655	2.85	2.4890	2.7836	182	182	100
2LUZ-10_A	T0655TS172_4	T0655	2.77	2.6398	2.9206	182	182	100
2LUZ-10_A	T0655TS172_5	T0655	2.65	3.0168	3.2654	182	182	100
2LUZ-10_A	T0655TS175_1	T0655	2.45	6.7110	6.7055	182	182	100
2LUZ-10_A	T0655TS175_2	T0655	2.32	6.9372	6.9171	182	182	100
2LUZ-10_A	T0655TS175_3	T0655	2.36	7.3895	7.3405	182	182	100
2LUZ-10_A	T0655TS175_4	T0655	3.00	6.7864	6.7760	182	182	100
2LUZ-10_A	T0655TS175_5	T0655	2.29	6.8618	6.8466	182	182	100
2LUZ-10_A	T0655TS178_1	T0655	2.38	6.7864	6.7760	182	182	100
2LUZ-10_A	T0655TS179_1	T0655	2.72	-1.1299	0.1638	182	182	100
2LUZ-10_A	T0655TS179_2	T0655	2.72	-1.1299	0.1638	182	182	100
2LUZ-10_A	T0655TS179_3	T0655	2.72	-1.1299	0.1638	182	182	100
2LUZ-10_A	T0655TS179_4	T0655	2.72	-1.1299	0.1638	182	182	100
2LUZ-10_A	T0655TS179_5	T0655	2.72	-1.1299	0.1638	182	182	100
2LUZ-10_A	T0655TS190_1	T0655	2.15	3.8461	4.0314	182	182	100
2LUZ-10_A	T0655TS190_2	T0655	2.46	4.0723	4.2415	182	182	100
2LUZ-10_A	T0655TS190_3	T0655	2.05	3.9215	4.1014	182	182	100
2LUZ-10_A	T0655TS190_4	T0655	2.30	3.8461	4.0314	182	182	100
2LUZ-10_A	T0655TS190_5	T0655	2.26	3.7707	3.9614	182	182	100
2LUZ-10_A	T0655TS195_1	T0655	2.86	1.3581	1.7835	182	182	100
2LUZ-10_A	T0655TS195_2	T0655	2.62	1.2827	1.7195	182	182	100
2LUZ-10_A	T0655TS195_3	T0655	2.57	0.9058	1.4066	182	182	100
2LUZ-10_A	T0655TS195_4	T0655	2.62	1.2073	1.6558	182	182	100
2LUZ-10_A	T0655TS195_5	T0655	2.82	0.6042	1.1676	182	182	100
2LUZ-10_A	T0655TS197_1	T0655	2.25	8.2189	8.1168	182	182	100
2LUZ-10_A	T0655TS197_2	T0655	1.97	8.1435	8.0463	182	182	100
2LUZ-10_A	T0655TS197_3	T0655	2.25	8.1435	8.0463	182	182	100
2LUZ-10_A	T0655TS197_4	T0655	2.27	7.9173	7.8345	182	182	100
2LUZ-10_A	T0655TS197_5	T0655	2.24	7.9173	7.8345	182	182	100
2LUZ-10_A	T0655TS198_1	T0655	2.42	5.2031	5.2956	182	182	100
2LUZ-10_A	T0655TS198_2	T0655	2.59	5.3539	5.4364	182	182	100
2LUZ-10_A	T0655TS198_3	T0655	2.42	5.4293	5.5069	182	182	100
2LUZ-10_A	T0655TS198_4	T0655	1.73	5.5801	5.6478	182	182	100
2LUZ-10_A	T0655TS198_5	T0655	2.03	6.1079	6.1412	182	182	100
2LUZ-10_A	T0655TS201_1	T0655	2.66	6.5602	6.5644	182	182	100
2LUZ-10_A	T0655TS201_2	T0655	2.53	6.3340	6.3528	182	182	100
2LUZ-10_A	T0655TS201_3	T0655	2.63	5.4293	5.5069	182	182	100
2LUZ-10_A	T0655TS201_4	T0655	2.72	5.5801	5.6478	182	182	100
2LUZ-10_A	T0655TS201_5	T0655	2.70	6.1079	6.1412	182	182	100
2LUZ-10_A	T0655TS204_1	T0655	2.00	7.4052	7.3552	182	153	84.0659340659341
2LUZ-10_A	T0655TS221_1	T0655	2.29	7.7088	7.6393	182	131	71.978021978022
2LUZ-10_A	T0655TS221_2	T0655	1.84	8.1356	8.0389	182	127	69.7802197802198
2LUZ-10_A	T0655TS221_3	T0655	1.85	8.4298	8.3143	182	127	69.7802197802198
2LUZ-10_A	T0655TS221_4	T0655	2.03	8.4869	8.3678	182	134	73.6263736263736
2LUZ-10_A	T0655TS221_5	T0655	1.92	7.8613	7.7821	182	125	68.6813186813187
2LUZ-10_A	T0655TS222_1	T0655	2.56	6.9372	6.9171	182	182	100
2LUZ-10_A	T0655TS222_2	T0655	1.83	6.1833	6.2117	182	182	100
2LUZ-10_A	T0655TS222_3	T0655	1.91	7.5403	7.4817	182	182	100
2LUZ-10_A	T0655TS222_4	T0655	2.15	6.1079	6.1412	182	182	100
2LUZ-10_A	T0655TS222_5	T0655	1.41	5.7309	5.7887	182	182	100
2LUZ-10_A	T0655TS223_1	T0655	2.10	8.0681	7.9757	182	182	100
2LUZ-10_A	T0655TS237_1	T0655	2.05	8.1435	8.0463	182	182	100
2LUZ-10_A	T0655TS237_2	T0655	2.06	7.1634	7.1288	182	182	100
2LUZ-10_A	T0655TS237_3	T0655	2.70	6.4848	6.4939	182	182	100
2LUZ-10_A	T0655TS237_4	T0655	1.92	7.2388	7.1994	182	182	100
2LUZ-10_A	T0655TS237_5	T0655	2.41	5.7309	5.7887	182	182	100
2LUZ-10_A	T0655TS238_1	T0655	1.68	5.5801	5.6478	182	182	100
2LUZ-10_A	T0655TS238_2	T0655	2.49	5.5801	5.6478	182	182	100
2LUZ-10_A	T0655TS238_3	T0655	2.02	5.8063	5.8592	182	182	100
2LUZ-10_A	T0655TS238_4	T0655	2.44	5.5047	5.5773	182	182	100
2LUZ-10_A	T0655TS238_5	T0655	2.98	5.2031	5.2956	182	182	100
2LUZ-10_A	T0655TS246_1	T0655	2.51	0.4534	1.0528	182	182	100
2LUZ-10_A	T0655TS246_2	T0655	3.06	0.8304	1.3458	182	182	100
2LUZ-10_A	T0655TS246_3	T0655	2.88	-1.5068	0.0703	182	182	100
2LUZ-10_A	T0655TS246_4	T0655	2.55	-0.2251	0.5884	182	182	100
2LUZ-10_A	T0655TS246_5	T0655	2.65	0.5288	1.1098	182	182	100
2LUZ-10_A	T0655TS247_1	T0655	1.99	6.7110	6.7055	182	182	100
2LUZ-10_A	T0655TS247_2	T0655	2.45	5.3539	5.4364	182	182	100
2LUZ-10_A	T0655TS247_3	T0655	2.21	6.1079	6.1412	182	182	100
2LUZ-10_A	T0655TS247_4	T0655	2.61	5.9571	6.0002	182	182	100
2LUZ-10_A	T0655TS247_5	T0655	2.90	0.4534	1.0528	182	182	100
2LUZ-10_A	T0655TS254_1	T0655	1.92	7.0214	6.9959	182	135	74.1758241758242
2LUZ-10_A	T0655TS258_1	T0655	2.49	5.8817	5.9297	182	182	100
2LUZ-10_A	T0655TS258_2	T0655	2.22	5.2031	5.2956	182	182	100
2LUZ-10_A	T0655TS258_3	T0655	2.52	5.2031	5.2956	182	182	100
2LUZ-10_A	T0655TS258_4	T0655	2.30	5.8817	5.9297	182	182	100
2LUZ-10_A	T0655TS258_5	T0655	2.32	4.6754	4.8031	182	182	100
2LUZ-10_A	T0655TS259_1	T0655	2.71	5.4293	5.5069	182	182	100
2LUZ-10_A	T0655TS259_2	T0655	2.98	5.5102	5.5824	182	165	90.6593406593407
2LUZ-10_A	T0655TS261_1	T0655	2.26	6.1079	6.1412	182	182	100
2LUZ-10_A	T0655TS261_2	T0655	2.17	6.1079	6.1412	182	182	100
2LUZ-10_A	T0655TS261_3	T0655	2.29	6.0325	6.0707	182	182	100
2LUZ-10_A	T0655TS261_4	T0655	2.18	6.2586	6.2823	182	182	100
2LUZ-10_A	T0655TS261_5	T0655	2.63	5.8063	5.8592	182	182	100
2LUZ-10_A	T0655TS265_1	T0655	2.59	5.4293	5.5069	182	182	100
2LUZ-10_A	T0655TS265_2	T0655	2.74	5.4293	5.5069	182	182	100
2LUZ-10_A	T0655TS267_1	T0655	2.35	8.0681	7.9757	182	182	100
2LUZ-10_A	T0655TS267_2	T0655	2.30	8.2943	8.1874	182	182	100
2LUZ-10_A	T0655TS267_3	T0655	2.15	7.3895	7.3405	182	182	100
2LUZ-10_A	T0655TS267_4	T0655	1.75	7.3141	7.2699	182	182	100
2LUZ-10_A	T0655TS267_5	T0655	2.33	7.6911	7.6228	182	182	100
2LUZ-10_A	T0655TS273_1	T0655	2.50	5.5047	5.5773	182	182	100
2LUZ-10_A	T0655TS273_2	T0655	2.50	5.5047	5.5773	182	182	100
2LUZ-10_A	T0655TS273_3	T0655	2.50	5.5047	5.5773	182	182	100
2LUZ-10_A	T0655TS273_4	T0655	2.50	5.5047	5.5773	182	182	100
2LUZ-10_A	T0655TS273_5	T0655	2.50	5.5047	5.5773	182	182	100
2LUZ-10_A	T0655TS275_1	T0655	2.37	5.7501	5.8066	182	156	85.7142857142857
2LUZ-10_A	T0655TS275_2	T0655	2.67	6.5631	6.5671	182	165	90.6593406593407
2LUZ-10_A	T0655TS275_3	T0655	2.23	5.7788	5.8335	182	142	78.021978021978
2LUZ-10_A	T0655TS275_4	T0655	2.02	7.4807	7.4258	182	123	67.5824175824176
2LUZ-10_A	T0655TS275_5	T0655	2.34	7.0443	7.0173	182	142	78.021978021978
2LUZ-10_A	T0655TS277_1	T0655	2.38	6.7864	6.7760	182	182	100
2LUZ-10_A	T0655TS277_2	T0655	1.98	6.8618	6.8466	182	182	100
2LUZ-10_A	T0655TS277_3	T0655	2.63	6.0325	6.0707	182	182	100
2LUZ-10_A	T0655TS277_4	T0655	2.44	5.9571	6.0002	182	182	100
2LUZ-10_A	T0655TS277_5	T0655	2.18	5.8063	5.8592	182	182	100
2LUZ-10_A	T0655TS280_1	T0655	2.15	7.3895	7.3405	182	182	100
2LUZ-10_A	T0655TS280_2	T0655	2.51	6.9372	6.9171	182	182	100
2LUZ-10_A	T0655TS280_3	T0655	1.92	7.0880	7.0583	182	182	100
2LUZ-10_A	T0655TS280_4	T0655	2.02	6.9372	6.9171	182	182	100
2LUZ-10_A	T0655TS280_5	T0655	2.12	6.6356	6.6349	182	182	100
2LUZ-10_A	T0655TS281_1	T0655	2.12	6.6356	6.6349	182	182	100
2LUZ-10_A	T0655TS281_2	T0655	2.12	6.6356	6.6349	182	182	100
2LUZ-10_A	T0655TS281_3	T0655	2.15	7.3895	7.3405	182	182	100
2LUZ-10_A	T0655TS281_4	T0655	2.26	6.1079	6.1412	182	182	100
2LUZ-10_A	T0655TS281_5	T0655	2.30	8.2943	8.1874	182	182	100
2LUZ-10_A	T0655TS282_1	T0655	2.48	6.0325	6.0707	182	182	100
2LUZ-10_A	T0655TS282_2	T0655	2.56	6.9372	6.9171	182	182	100
2LUZ-10_A	T0655TS282_3	T0655	2.11	5.5801	5.6478	182	182	100
2LUZ-10_A	T0655TS282_4	T0655	2.45	5.5801	5.6478	182	182	100
2LUZ-10_A	T0655TS282_5	T0655	2.44	5.2785	5.3660	182	182	100
2LUZ-10_A	T0655TS285_1	T0655	2.15	7.3895	7.3405	182	182	100
2LUZ-10_A	T0655TS285_2	T0655	2.58	7.9927	7.9051	182	182	100
2LUZ-10_A	T0655TS285_3	T0655	2.12	8.3696	8.2580	182	182	100
2LUZ-10_A	T0655TS285_4	T0655	2.30	8.2943	8.1874	182	182	100
2LUZ-10_A	T0655TS285_5	T0655	2.10	6.7864	6.7760	182	182	100
2LUZ-10_A	T0655TS286_1	T0655	2.54	6.7110	6.7055	182	182	100
2LUZ-10_A	T0655TS286_2	T0655	2.53	6.4848	6.4939	182	182	100
2LUZ-10_A	T0655TS286_3	T0655	2.54	6.7110	6.7055	182	182	100
2LUZ-10_A	T0655TS286_4	T0655	2.57	6.4848	6.4939	182	182	100
2LUZ-10_A	T0655TS286_5	T0655	2.40	6.5602	6.5644	182	182	100
2LUZ-10_A	T0655TS287_1	T0655	2.73	0.2272	0.8876	182	182	100
2LUZ-10_A	T0655TS287_2	T0655	2.87	0.6042	1.1676	182	182	100
2LUZ-10_A	T0655TS287_3	T0655	2.97	-0.3759	0.4999	182	182	100
2LUZ-10_A	T0655TS287_4	T0655	2.97	-1.1299	0.1638	182	182	100
2LUZ-10_A	T0655TS287_5	T0655	2.91	-0.4513	0.4580	182	182	100
2LUZ-10_A	T0655TS292_1	T0655	1.71	8.1715	8.0725	182	120	65.9340659340659
2LUZ-10_A	T0655TS292_2	T0655	1.75	8.2737	8.1682	182	120	65.9340659340659
2LUZ-10_A	T0655TS292_3	T0655	2.00	7.7484	7.6764	182	132	72.5274725274725
2LUZ-10_A	T0655TS292_4	T0655	2.00	7.8217	7.7451	182	124	68.1318681318681
2LUZ-10_A	T0655TS292_5	T0655	2.08	8.0060	7.9176	182	121	66.4835164835165
2LUZ-10_A	T0655TS294_1	T0655	2.24	8.0681	7.9757	182	182	100
2LUZ-10_A	T0655TS294_2	T0655	2.30	8.2943	8.1874	182	182	100
2LUZ-10_A	T0655TS294_3	T0655	2.10	6.7864	6.7760	182	182	100
2LUZ-10_A	T0655TS294_4	T0655	2.10	6.7864	6.7760	182	182	100
2LUZ-10_A	T0655TS294_5	T0655	2.27	6.4848	6.4939	182	182	100
2LUZ-10_A	T0655TS298_1	T0655	2.48	5.8817	5.9297	182	182	100
2LUZ-10_A	T0655TS298_2	T0655	2.28	4.9016	5.0140	182	182	100
2LUZ-10_A	T0655TS300_1	T0655	2.24	6.1833	6.2117	182	182	100
2LUZ-10_A	T0655TS301_1	T0655	2.57	7.5403	7.4817	182	182	100
2LUZ-10_A	T0655TS301_2	T0655	2.48	7.0126	6.9877	182	182	100
2LUZ-10_A	T0655TS301_3	T0655	2.08	6.9372	6.9171	182	182	100
2LUZ-10_A	T0655TS301_4	T0655	2.05	7.2388	7.1994	182	182	100
2LUZ-10_A	T0655TS301_5	T0655	2.27	6.8618	6.8466	182	182	100
2LUZ-10_A	T0655TS302_1	T0655	2.60	6.4284	6.4410	182	158	86.8131868131868
2LUZ-10_A	T0655TS302_2	T0655	2.59	6.5095	6.5170	182	156	85.7142857142857
2LUZ-10_A	T0655TS302_3	T0655	2.36	6.4251	6.4380	182	156	85.7142857142857
2LUZ-10_A	T0655TS302_4	T0655	2.60	6.4687	6.4788	182	157	86.2637362637363
2LUZ-10_A	T0655TS302_5	T0655	2.36	6.3847	6.4002	182	157	86.2637362637363
2LUZ-10_A	T0655TS315_1	T0655	2.04	6.7110	6.7055	182	182	100
2LUZ-10_A	T0655TS315_2	T0655	2.05	7.5403	7.4817	182	182	100
2LUZ-10_A	T0655TS315_3	T0655	2.59	6.8618	6.8466	182	182	100
2LUZ-10_A	T0655TS315_4	T0655	2.10	7.7665	7.6934	182	182	100
2LUZ-10_A	T0655TS315_5	T0655	2.35	7.1634	7.1288	182	182	100
2LUZ-10_A	T0655TS317_1	T0655	1.87	7.4454	7.3928	182	169	92.8571428571429
2LUZ-10_A	T0655TS317_2	T0655	2.67	7.2066	7.1693	182	169	92.8571428571429
2LUZ-10_A	T0655TS330_1	T0655	1.83	7.0126	6.9877	182	182	100
2LUZ-10_A	T0655TS330_2	T0655	1.67	7.0880	7.0583	182	182	100
2LUZ-10_A	T0655TS330_3	T0655	2.83	7.8419	7.7639	182	182	100
2LUZ-10_A	T0655TS330_4	T0655	2.18	6.9372	6.9171	182	182	100
2LUZ-10_A	T0655TS330_5	T0655	1.84	7.3895	7.3405	182	182	100
2LUZ-10_A	T0655TS333_1	T0655	2.12	6.6356	6.6349	182	182	100
2LUZ-10_A	T0655TS333_2	T0655	2.10	6.7864	6.7760	182	182	100
2LUZ-10_A	T0655TS333_3	T0655	2.63	6.6356	6.6349	182	182	100
2LUZ-10_A	T0655TS333_4	T0655	2.27	6.4848	6.4939	182	182	100
2LUZ-10_A	T0655TS333_5	T0655	2.04	6.4848	6.4939	182	182	100
2LUZ-10_A	T0655TS335_1	T0655	2.58	7.9927	7.9051	182	182	100
2LUZ-10_A	T0655TS335_2	T0655	2.15	7.2388	7.1994	182	182	100
2LUZ-10_A	T0655TS335_3	T0655	2.12	8.3696	8.2580	182	182	100
2LUZ-10_A	T0655TS335_4	T0655	2.39	6.7864	6.7760	182	182	100
2LUZ-10_A	T0655TS335_5	T0655	2.21	7.9173	7.8345	182	182	100
2LUZ-10_A	T0655TS343_1	T0655	2.39	7.3895	7.3405	182	182	100
2LUZ-10_A	T0655TS344_1	T0655	2.29	6.8618	6.8466	182	182	100
2LUZ-10_A	T0655TS344_2	T0655	2.29	7.7665	7.6934	182	182	100
2LUZ-10_A	T0655TS348_1	T0655	2.15	7.3895	7.3405	182	182	100
2LUZ-10_A	T0655TS350_1	T0655	2.62	7.3141	7.2699	182	182	100
2LUZ-10_A	T0655TS350_2	T0655	2.32	6.9372	6.9171	182	182	100
2LUZ-10_A	T0655TS350_3	T0655	2.37	6.5602	6.5644	182	182	100
2LUZ-10_A	T0655TS350_4	T0655	2.30	8.2943	8.1874	182	182	100
2LUZ-10_A	T0655TS350_5	T0655	2.35	8.0681	7.9757	182	182	100
2LUZ-10_A	T0655TS365_1	T0655	2.30	8.2943	8.1874	182	182	100
2LUZ-10_A	T0655TS365_2	T0655	2.10	6.7864	6.7760	182	182	100
2LUZ-10_A	T0655TS365_3	T0655	2.10	6.7864	6.7760	182	182	100
2LUZ-10_A	T0655TS365_4	T0655	2.27	6.4848	6.4939	182	182	100
2LUZ-10_A	T0655TS365_5	T0655	2.27	6.4848	6.4939	182	182	100
2LUZ-10_A	T0655TS370_1	T0655	2.07	7.8419	7.7639	182	182	100
2LUZ-10_A	T0655TS373_1	T0655	2.27	7.6157	7.5522	182	182	100
2LUZ-10_A	T0655TS373_2	T0655	2.78	7.1634	7.1288	182	182	100
2LUZ-10_A	T0655TS373_3	T0655	2.69	7.7665	7.6934	182	182	100
2LUZ-10_A	T0655TS373_4	T0655	2.42	7.7665	7.6934	182	182	100
2LUZ-10_A	T0655TS373_5	T0655	2.29	7.9173	7.8345	182	182	100
2LUZ-10_A	T0655TS375_1	T0655	2.40	7.0521	7.0247	182	161	88.4615384615385
2LUZ-10_A	T0655TS376_1	T0655	1.26	-1.2806	0.1204	182	182	100
2LUZ-10_A	T0655TS376_2	T0655	2.70	-0.4513	0.4580	182	182	100
2LUZ-10_A	T0655TS376_3	T0655	2.89	-1.4871	0.0740	182	175	96.1538461538462
2LUZ-10_A	T0655TS376_4	T0655	2.30	4.2794	4.4341	182	133	73.0769230769231
2LUZ-10_A	T0655TS376_5	T0655	2.56	-1.2659	0.1243	182	178	97.8021978021978
2LUZ-10_A	T0655TS381_1	T0655	2.65	6.0325	6.0707	182	182	100
2LUZ-10_A	T0655TS381_2	T0655	1.69	8.0952	8.0010	182	118	64.8351648351648
2LUZ-10_A	T0655TS381_3	T0655	1.72	7.9784	7.8917	182	115	63.1868131868132
2LUZ-10_A	T0655TS381_4	T0655	2.10	7.1868	7.1507	182	130	71.4285714285714
2LUZ-10_A	T0655TS381_5	T0655	2.10	7.8648	7.7854	182	120	65.9340659340659
2LUZ-10_A	T0655TS388_1	T0655	2.71	7.3141	7.2699	182	182	100
2LUZ-10_A	T0655TS388_2	T0655	2.30	8.2943	8.1874	182	182	100
2LUZ-10_A	T0655TS388_3	T0655	1.83	7.0126	6.9877	182	182	100
2LUZ-10_A	T0655TS388_4	T0655	1.83	7.0126	6.9877	182	182	100
2LUZ-10_A	T0655TS388_5	T0655	2.35	8.0681	7.9757	182	182	100
2LUZ-10_A	T0655TS405_1	T0655	2.15	7.3895	7.3405	182	182	100
2LUZ-10_A	T0655TS405_2	T0655	2.44	7.9173	7.8345	182	182	100
2LUZ-10_A	T0655TS405_3	T0655	2.58	7.9927	7.9051	182	182	100
2LUZ-10_A	T0655TS405_4	T0655	1.83	7.0126	6.9877	182	182	100
2LUZ-10_A	T0655TS405_5	T0655	2.13	8.1435	8.0463	182	182	100
2LUZ-10_A	T0655TS411_1	T0655	1.67	8.1097	8.0146	182	134	73.6263736263736
2LUZ-10_A	T0655TS411_2	T0655	2.13	7.6531	7.5872	182	132	72.5274725274725
2LUZ-10_A	T0655TS411_3	T0655	1.97	7.8823	7.8017	182	123	67.5824175824176
2LUZ-10_A	T0655TS411_4	T0655	1.94	7.9437	7.8592	182	122	67.032967032967
2LUZ-10_A	T0655TS411_5	T0655	1.87	7.4387	7.3865	182	122	67.032967032967
2LUZ-10_A	T0655TS413_1	T0655	2.71	6.9372	6.9171	182	182	100
2LUZ-10_A	T0655TS413_2	T0655	2.69	5.9571	6.0002	182	182	100
2LUZ-10_A	T0655TS413_3	T0655	2.93	5.2031	5.2956	182	182	100
2LUZ-10_A	T0655TS413_4	T0655	2.18	6.1079	6.1412	182	182	100
2LUZ-10_A	T0655TS413_5	T0655	2.75	4.9016	5.0140	182	182	100
2LUZ-10_A	T0655TS419_1	T0655	2.49	5.8817	5.9297	182	182	100
2LUZ-10_A	T0655TS419_2	T0655	2.81	0.0010	0.7323	182	182	100
2LUZ-10_A	T0655TS419_3	T0655	3.15	-1.2806	0.1204	182	182	100
2LUZ-10_A	T0655TS419_4	T0655	2.52	5.2031	5.2956	182	182	100
2LUZ-10_A	T0655TS419_5	T0655	2.30	5.8817	5.9297	182	182	100
2LUZ-10_A	T0655TS420_1	T0655	2.54	0.2272	0.8876	182	182	100
2LUZ-10_A	T0655TS420_2	T0655	2.93	1.7351	2.1098	182	182	100
2LUZ-10_A	T0655TS420_3	T0655	3.07	1.6597	2.0439	182	182	100
2LUZ-10_A	T0655TS420_4	T0655	3.18	0.4534	1.0528	182	182	100
2LUZ-10_A	T0655TS420_5	T0655	2.74	1.2073	1.6558	182	182	100
2LUZ-10_A	T0655TS424_1	T0655	2.02	6.9372	6.9171	182	182	100
2LUZ-10_A	T0655TS424_2	T0655	2.15	6.1079	6.1412	182	182	100
2LUZ-10_A	T0655TS424_3	T0655	2.00	7.0126	6.9877	182	182	100
2LUZ-10_A	T0655TS424_4	T0655	2.20	6.3340	6.3528	182	182	100
2LUZ-10_A	T0655TS424_5	T0655	2.17	6.7110	6.7055	182	182	100
2LUZ-10_A	T0655TS428_1	T0655	2.30	8.2943	8.1874	182	182	100
2LUZ-10_A	T0655TS428_2	T0655	2.35	8.0681	7.9757	182	182	100
2LUZ-10_A	T0655TS428_3	T0655	2.10	6.7864	6.7760	182	182	100
2LUZ-10_A	T0655TS428_4	T0655	2.10	6.7864	6.7760	182	182	100
2LUZ-10_A	T0655TS428_5	T0655	2.15	7.3895	7.3405	182	182	100
2LUZ-10_A	T0655TS430_1	T0655	2.10	8.0681	7.9757	182	182	100
2LUZ-10_A	T0655TS433_1	T0655	2.59	-1.0545	0.1886	182	182	100
2LUZ-10_A	T0655TS433_2	T0655	1.90	-1.3560	0.1018	182	182	100
2LUZ-10_A	T0655TS433_3	T0655	2.64	-0.8283	0.2751	182	182	100
2LUZ-10_A	T0655TS433_4	T0655	2.54	-0.9037	0.2442	182	182	100
2LUZ-10_A	T0655TS433_5	T0655	1.93	-0.5267	0.4178	182	182	100
2LUZ-10_A	T0655TS434_1	T0655	2.30	8.2943	8.1874	182	182	100
2LUZ-10_A	T0655TS434_2	T0655	2.12	6.6356	6.6349	182	182	100
2LUZ-10_A	T0655TS434_3	T0655	2.12	6.6356	6.6349	182	182	100
2LUZ-10_A	T0655TS434_4	T0655	2.58	7.9927	7.9051	182	182	100
2LUZ-10_A	T0655TS434_5	T0655	2.15	7.3895	7.3405	182	182	100
2LUZ-10_A	T0655TS435_1	T0655	2.34	7.6157	7.5522	182	182	100
2LUZ-10_A	T0655TS435_2	T0655	2.54	7.6157	7.5522	182	182	100
2LUZ-10_A	T0655TS437_1	T0655	1.71	8.0838	7.9904	182	115	63.1868131868132
2LUZ-10_A	T0655TS437_2	T0655	2.77	6.6356	6.6349	182	182	100
2LUZ-10_A	T0655TS437_3	T0655	2.38	6.8327	6.8194	182	122	67.032967032967
2LUZ-10_A	T0655TS437_4	T0655	2.52	6.0325	6.0707	182	182	100
2LUZ-10_A	T0655TS437_5	T0655	2.61	6.7110	6.7055	182	182	100
2LUZ-10_A	T0655TS439_1	T0655	2.80	6.4848	6.4939	182	182	100
2LUZ-10_A	T0655TS439_2	T0655	2.77	6.3340	6.3528	182	182	100
2LUZ-10_A	T0655TS439_3	T0655	2.78	6.4094	6.4233	182	182	100
2LUZ-10_A	T0655TS439_4	T0655	2.66	6.6356	6.6349	182	182	100
2LUZ-10_A	T0655TS439_5	T0655	2.73	6.4848	6.4939	182	182	100
2LUZ-10_A	T0655TS448_1	T0655	2.68	-1.9592	0.0166	182	182	100
2LUZ-10_A	T0655TS448_2	T0655	3.06	-1.8838	0.0220	182	182	100
2LUZ-10_A	T0655TS448_3	T0655	2.92	-1.1299	0.1638	182	182	100
2LUZ-10_A	T0655TS448_4	T0655	2.21	-0.5267	0.4178	182	182	100
2LUZ-10_A	T0655TS453_1	T0655	1.87	6.8618	6.8466	182	182	100
2LUZ-10_A	T0655TS453_2	T0655	2.07	5.7309	5.7887	182	182	100
2LUZ-10_A	T0655TS453_3	T0655	2.46	5.7309	5.7887	182	182	100
2LUZ-10_A	T0655TS453_4	T0655	1.97	5.8063	5.8592	182	182	100
2LUZ-10_A	T0655TS453_5	T0655	2.32	5.8817	5.9297	182	182	100
2LUZ-10_A	T0655TS456_1	T0655	1.67	8.1097	8.0146	182	134	73.6263736263736
2LUZ-10_A	T0655TS456_2	T0655	2.13	7.6531	7.5872	182	132	72.5274725274725
2LUZ-10_A	T0655TS456_3	T0655	1.97	7.8823	7.8017	182	123	67.5824175824176
2LUZ-10_A	T0655TS456_4	T0655	1.94	7.9437	7.8592	182	122	67.032967032967
2LUZ-10_A	T0655TS456_5	T0655	1.87	7.4387	7.3865	182	122	67.032967032967
2LUZ-10_A	T0655TS457_1	T0655	2.14	7.1634	7.1288	182	182	100
2LUZ-10_A	T0655TS458_1	T0655	2.56	6.9372	6.9171	182	182	100
2LUZ-10_A	T0655TS462_1	T0655	2.68	-0.5267	0.4178	182	182	100
2LUZ-10_A	T0655TS463_1	T0655	2.48	6.0325	6.0707	182	182	100
2LUZ-10_A	T0655TS463_2	T0655	2.56	6.9372	6.9171	182	182	100
2LUZ-10_A	T0655TS463_3	T0655	2.30	5.5801	5.6478	182	182	100
2LUZ-10_A	T0655TS463_4	T0655	2.06	5.0524	5.1548	182	182	100
2LUZ-10_A	T0655TS463_5	T0655	2.29	5.4293	5.5069	182	182	100
2LUZ-10_A	T0655TS464_1	T0655	2.29	7.7831	7.7089	182	128	70.3296703296703
2LUZ-10_A	T0655TS471_1	T0655	2.63	6.8166	6.8043	182	143	78.5714285714286
2LUZ-10_A	T0655TS473_1	T0655	2.42	6.4094	6.4233	182	182	100
2LUZ-10_A	T0655TS473_2	T0655	2.78	6.5602	6.5644	182	182	100
2LUZ-10_A	T0655TS473_3	T0655	2.74	6.4094	6.4233	182	182	100
2LUZ-10_A	T0655TS473_4	T0655	2.88	6.4848	6.4939	182	182	100
2LUZ-10_A	T0655TS473_5	T0655	2.63	5.8063	5.8592	182	182	100
2LUZ-10_A	T0655TS474_1	T0655	2.62	5.7309	5.7887	182	182	100
2LUZ-10_A	T0655TS474_2	T0655	2.10	5.5047	5.5773	182	182	100
2LUZ-10_A	T0655TS475_1	T0655	2.28	6.4094	6.4233	182	182	100
2LUZ-10_A	T0655TS475_2	T0655	2.63	6.6356	6.6349	182	182	100
2LUZ-10_A	T0655TS475_3	T0655	2.71	7.3141	7.2699	182	182	100
2LUZ-10_A	T0655TS475_4	T0655	1.83	7.0126	6.9877	182	182	100
2LUZ-10_A	T0655TS475_5	T0655	2.16	5.8817	5.9297	182	182	100
2LUZ-10_A	T0655TS476_1	T0655	2.61	5.5801	5.6478	182	182	100
2LUZ-10_A	T0655TS476_2	T0655	2.36	5.2785	5.3660	182	182	100
2LUZ-10_A	T0655TS476_3	T0655	2.65	5.2031	5.2956	182	182	100
2LUZ-10_A	T0655TS476_4	T0655	2.49	5.2785	5.3660	182	182	100
2LUZ-10_A	T0655TS476_5	T0655	3.09	5.4293	5.5069	182	182	100
2LUZ-10_A	T0655TS477_1	T0655	2.52	7.9927	7.9051	182	182	100
2LUZ-10_A	T0655TS477_2	T0655	2.25	8.1435	8.0463	182	182	100
2LUZ-10_A	T0655TS477_3	T0655	2.14	7.9927	7.9051	182	182	100
2LUZ-10_A	T0655TS477_4	T0655	2.66	8.2943	8.1874	182	182	100
2LUZ-10_A	T0655TS477_5	T0655	1.96	7.1634	7.1288	182	182	100
2LUZ-10_A	T0655TS479_1	T0655	2.61	5.6555	5.7183	182	182	100
2LUZ-10_A	T0655TS479_2	T0655	3.05	5.3539	5.4364	182	182	100
2LUZ-10_A	T0655TS479_3	T0655	2.92	4.2984	4.4518	182	182	100
2LUZ-10_A	T0655TS479_4	T0655	2.52	5.2031	5.2956	182	182	100
2LUZ-10_A	T0655TS479_5	T0655	2.94	5.5047	5.5773	182	182	100
2LUZ-10_A	T0655TS481_1	T0655	2.21	7.2388	7.1994	182	182	100
2LUZ-10_A	T0655TS481_2	T0655	2.09	7.6157	7.5522	182	182	100
2LUZ-10_A	T0655TS481_3	T0655	2.35	7.6157	7.5522	182	182	100
2LUZ-10_A	T0655TS482_1	T0655	2.84	-0.9791	0.2154	182	182	100
2LUZ-10_A	T0655TS486_1	T0655	2.48	5.8817	5.9297	182	182	100
2LUZ-10_A	T0655TS488_1	T0655	2.51	6.9372	6.9171	182	182	100
2LUZ-10_A	T0655TS488_2	T0655	1.96	7.0126	6.9877	182	182	100
2LUZ-10_A	T0655TS488_3	T0655	2.67	6.7110	6.7055	182	182	100
2LUZ-10_A	T0655TS488_4	T0655	2.01	7.1634	7.1288	182	182	100
2LUZ-10_A	T0655TS488_5	T0655	2.16	7.2388	7.1994	182	182	100
2LUZ-10_A	T0655TS489_1	T0655	1.98	8.2943	8.1874	182	182	100
2LUZ-10_A	T0655TS489_2	T0655	2.28	8.2189	8.1168	182	182	100
2LUZ-10_A	T0655TS489_3	T0655	1.87	7.2388	7.1994	182	182	100
2LUZ-10_A	T0655TS489_4	T0655	2.16	8.1435	8.0463	182	182	100
2LUZ-10_A	T0655TS489_5	T0655	2.62	7.2388	7.1994	182	182	100
2LUZ-10_A	T0655TS490_1	T0655	2.78	7.9927	7.9051	182	182	100
2LUZ-10_A	T0655TS490_2	T0655	2.24	7.5403	7.4817	182	182	100
2LUZ-10_A	T0655TS490_3	T0655	2.20	7.5403	7.4817	182	182	100
2LUZ-10_A	T0655TS490_4	T0655	2.32	8.3696	8.2580	182	182	100
2LUZ-10_A	T0655TS490_5	T0655	1.84	7.0880	7.0583	182	182	100
2LUZ-10_A	T0655TS492_1	T0655	2.88	0.4534	1.0528	182	182	100
2LUZ-10_A	T0655TS492_2	T0655	2.91	-0.5267	0.4178	182	182	100
2LUZ-10_A	T0655TS492_3	T0655	2.75	0.9058	1.4066	182	182	100
2LUZ-10_A	T0655TS492_4	T0655	3.07	0.3026	0.9417	182	182	100
2LUZ-10_A	T0655TS492_5	T0655	2.76	-0.5267	0.4178	182	182	100
2LUZ-10_A	T0655TS493_1	T0655	2.03	6.7110	6.7055	182	182	100
2LUZ-10_A	T0655TS493_2	T0655	2.01	6.7110	6.7055	182	182	100
2LUZ-10_A	T0655TS493_3	T0655	2.06	6.4094	6.4233	182	182	100
2LUZ-10_A	T0655TS493_4	T0655	2.28	6.4094	6.4233	182	182	100
2LUZ-10_A	T0655TS493_5	T0655	2.01	6.5602	6.5644	182	182	100
2LUZ-10_A	T0655TS494_1	T0655	1.95	7.5811	7.5198	182	123	67.5824175824176
2LUZ-10_A	T0655TS494_2	T0655	1.89	7.0376	7.0112	182	131	71.978021978022
2LUZ-10_A	T0655TS494_3	T0655	2.41	6.4110	6.4248	182	140	76.9230769230769
2LUZ-10_A	T0655TS494_4	T0655	2.36	6.7323	6.7254	182	139	76.3736263736264
2LUZ-10_A	T0655TS494_5	T0655	2.20	7.6286	7.5643	182	129	70.8791208791209
2LUZ-10_A	T0655TS498_1	T0655	1.67	5.5047	5.5773	182	182	100
2LUZ-10_A	T0655TS498_2	T0655	1.67	5.5801	5.6478	182	182	100
2LUZ-10_A	T0655TS498_3	T0655	1.56	5.5801	5.6478	182	182	100
2LUZ-10_A	T0655TS498_4	T0655	1.82	5.6555	5.7183	182	182	100
2LUZ-10_A	T0655TS498_5	T0655	2.30	5.5801	5.6478	182	182	100
2LUZ-11_A	2LUZ-12_A	T0655	1.45	9.7267	9.5285	182	182	100
2LUZ-11_A	2LUZ-13_A	T0655	2.00	8.8220	8.6815	182	182	100
2LUZ-11_A	2LUZ-14_A	T0655	1.78	9.0482	8.8932	182	182	100
2LUZ-11_A	2LUZ-15_A	T0655	1.69	9.3498	9.1756	182	182	100
2LUZ-11_A	2LUZ-16_A	T0655	1.62	9.4252	9.2462	182	182	100
2LUZ-11_A	2LUZ-17_A	T0655	1.81	9.5005	9.3168	182	182	100
2LUZ-11_A	2LUZ-18_A	T0655	1.60	9.5005	9.3168	182	182	100
2LUZ-11_A	2LUZ-19_A	T0655	1.84	9.7267	9.5285	182	182	100
2LUZ-11_A	2LUZ-1_A	T0655	1.87	9.1236	8.9638	182	182	100
2LUZ-11_A	2LUZ-20_A	T0655	1.86	9.2744	9.1050	182	182	100
2LUZ-11_A	2LUZ-2_A	T0655	1.81	9.7267	9.5285	182	182	100
2LUZ-11_A	2LUZ-3_A	T0655	1.77	9.7267	9.5285	182	182	100
2LUZ-11_A	2LUZ-4_A	T0655	1.77	9.6513	9.4579	182	182	100
2LUZ-11_A	2LUZ-5_A	T0655	1.68	9.8021	9.5991	182	182	100
2LUZ-11_A	2LUZ-6_A	T0655	1.60	9.6513	9.4579	182	182	100
2LUZ-11_A	2LUZ-7_A	T0655	2.25	9.2744	9.1050	182	182	100
2LUZ-11_A	2LUZ-8_A	T0655	1.53	9.1990	9.0344	182	182	100
2LUZ-11_A	2LUZ-9_A	T0655	1.70	9.5759	9.3874	182	182	100
2LUZ-11_A	4FPW_A	T0655	1.34	9.6017	9.4115	182	152	83.5164835164835
2LUZ-11_A	T0655TS024_1	T0655	2.79	6.4947	6.5031	182	171	93.956043956044
2LUZ-11_A	T0655TS026_1	T0655	2.26	7.7665	7.6934	182	182	100
2LUZ-11_A	T0655TS026_2	T0655	2.37	8.5204	8.3992	182	182	100
2LUZ-11_A	T0655TS026_3	T0655	2.31	8.2943	8.1874	182	182	100
2LUZ-11_A	T0655TS026_4	T0655	1.99	8.5204	8.3992	182	182	100
2LUZ-11_A	T0655TS026_5	T0655	2.64	7.6157	7.5522	182	182	100
2LUZ-11_A	T0655TS027_1	T0655	2.34	8.2189	8.1168	182	182	100
2LUZ-11_A	T0655TS027_2	T0655	2.37	8.2189	8.1168	182	182	100
2LUZ-11_A	T0655TS027_3	T0655	2.32	8.2943	8.1874	182	182	100
2LUZ-11_A	T0655TS027_4	T0655	2.31	8.2943	8.1874	182	182	100
2LUZ-11_A	T0655TS027_5	T0655	2.33	8.2189	8.1168	182	182	100
2LUZ-11_A	T0655TS028_1	T0655	2.46	6.6356	6.6349	182	182	100
2LUZ-11_A	T0655TS028_2	T0655	1.93	5.4460	5.5225	182	179	98.3516483516484
2LUZ-11_A	T0655TS028_3	T0655	2.25	4.9016	5.0140	182	182	100
2LUZ-11_A	T0655TS028_4	T0655	2.15	5.2934	5.3799	182	179	98.3516483516484
2LUZ-11_A	T0655TS028_5	T0655	2.06	5.4293	5.5069	182	182	100
2LUZ-11_A	T0655TS029_1	T0655	2.61	7.0880	7.0583	182	182	100
2LUZ-11_A	T0655TS029_2	T0655	2.60	7.8419	7.7639	182	182	100
2LUZ-11_A	T0655TS029_3	T0655	2.34	7.4649	7.4111	182	182	100
2LUZ-11_A	T0655TS029_4	T0655	2.31	8.2943	8.1874	182	182	100
2LUZ-11_A	T0655TS029_5	T0655	2.79	7.0880	7.0583	182	182	100
2LUZ-11_A	T0655TS035_1	T0655	2.31	8.2943	8.1874	182	182	100
2LUZ-11_A	T0655TS035_2	T0655	2.10	7.0880	7.0583	182	182	100
2LUZ-11_A	T0655TS035_3	T0655	2.19	6.7864	6.7760	182	182	100
2LUZ-11_A	T0655TS035_4	T0655	2.53	7.6157	7.5522	182	182	100
2LUZ-11_A	T0655TS035_5	T0655	2.26	4.2230	4.3817	182	182	100
2LUZ-11_A	T0655TS040_1	T0655	2.36	6.6808	6.6772	182	144	79.1208791208791
2LUZ-11_A	T0655TS040_2	T0655	2.44	6.5468	6.5519	182	143	78.5714285714286
2LUZ-11_A	T0655TS040_3	T0655	2.21	7.1231	7.0911	182	124	68.1318681318681
2LUZ-11_A	T0655TS040_4	T0655	2.30	7.7088	7.6393	182	131	71.978021978022
2LUZ-11_A	T0655TS040_5	T0655	2.55	5.9830	6.0244	182	131	71.978021978022
2LUZ-11_A	T0655TS043_1	T0655	1.74	5.8817	5.9297	182	182	100
2LUZ-11_A	T0655TS043_2	T0655	2.03	5.9571	6.0002	182	182	100
2LUZ-11_A	T0655TS043_3	T0655	2.08	6.2586	6.2823	182	182	100
2LUZ-11_A	T0655TS043_4	T0655	2.10	5.6555	5.7183	182	182	100
2LUZ-11_A	T0655TS043_5	T0655	2.26	4.7508	4.8734	182	182	100
2LUZ-11_A	T0655TS045_1	T0655	2.48	8.1435	8.0463	182	182	100
2LUZ-11_A	T0655TS045_2	T0655	2.68	7.0126	6.9877	182	182	100
2LUZ-11_A	T0655TS045_3	T0655	1.83	6.8618	6.8466	182	182	100
2LUZ-11_A	T0655TS045_4	T0655	3.13	7.2388	7.1994	182	182	100
2LUZ-11_A	T0655TS045_5	T0655	2.47	8.0681	7.9757	182	182	100
2LUZ-11_A	T0655TS072_1	T0655	2.40	6.7864	6.7760	182	182	100
2LUZ-11_A	T0655TS072_2	T0655	2.10	7.1634	7.1288	182	182	100
2LUZ-11_A	T0655TS072_3	T0655	1.84	6.8618	6.8466	182	182	100
2LUZ-11_A	T0655TS072_4	T0655	2.10	7.2388	7.1994	182	182	100
2LUZ-11_A	T0655TS072_5	T0655	2.65	6.1833	6.2117	182	182	100
2LUZ-11_A	T0655TS077_1	T0655	3.14	0.6796	1.2263	182	182	100
2LUZ-11_A	T0655TS077_2	T0655	2.35	0.0010	0.7323	182	182	100
2LUZ-11_A	T0655TS077_3	T0655	2.60	0.9058	1.4066	182	182	100
2LUZ-11_A	T0655TS077_4	T0655	2.51	-0.3005	0.5434	182	182	100
2LUZ-11_A	T0655TS077_5	T0655	2.73	-1.1299	0.1638	182	182	100
2LUZ-11_A	T0655TS079_1	T0655	1.76	7.1634	7.1288	182	182	100
2LUZ-11_A	T0655TS079_2	T0655	2.06	7.0880	7.0583	182	182	100
2LUZ-11_A	T0655TS079_3	T0655	2.09	6.8618	6.8466	182	182	100
2LUZ-11_A	T0655TS079_4	T0655	2.26	6.9372	6.9171	182	182	100
2LUZ-11_A	T0655TS079_5	T0655	2.37	8.2943	8.1874	182	182	100
2LUZ-11_A	T0655TS081_1	T0655	2.10	7.6157	7.5522	182	182	100
2LUZ-11_A	T0655TS081_2	T0655	2.72	6.1833	6.2117	182	182	100
2LUZ-11_A	T0655TS081_3	T0655	2.37	7.6157	7.5522	182	182	100
2LUZ-11_A	T0655TS081_4	T0655	2.22	6.6356	6.6349	182	182	100
2LUZ-11_A	T0655TS081_5	T0655	2.37	7.0126	6.9877	182	182	100
2LUZ-11_A	T0655TS087_1	T0655	2.01	6.8618	6.8466	182	182	100
2LUZ-11_A	T0655TS087_2	T0655	2.35	6.6356	6.6349	182	182	100
2LUZ-11_A	T0655TS087_3	T0655	1.86	6.4094	6.4233	182	182	100
2LUZ-11_A	T0655TS087_4	T0655	2.09	6.0325	6.0707	182	182	100
2LUZ-11_A	T0655TS087_5	T0655	1.88	6.4848	6.4939	182	182	100
2LUZ-11_A	T0655TS088_1	T0655	2.57	5.5047	5.5773	182	182	100
2LUZ-11_A	T0655TS088_2	T0655	2.46	5.2031	5.2956	182	182	100
2LUZ-11_A	T0655TS088_3	T0655	1.86	5.8817	5.9297	182	182	100
2LUZ-11_A	T0655TS088_4	T0655	2.30	5.5801	5.6478	182	182	100
2LUZ-11_A	T0655TS088_5	T0655	2.52	5.8063	5.8592	182	182	100
2LUZ-11_A	T0655TS098_1	T0655	2.81	-1.0545	0.1886	182	182	100
2LUZ-11_A	T0655TS101_1	T0655	2.42	7.9173	7.8345	182	182	100
2LUZ-11_A	T0655TS101_2	T0655	2.22	7.3895	7.3405	182	182	100
2LUZ-11_A	T0655TS101_3	T0655	2.26	8.2943	8.1874	182	182	100
2LUZ-11_A	T0655TS101_4	T0655	2.49	7.9173	7.8345	182	182	100
2LUZ-11_A	T0655TS101_5	T0655	2.38	7.6157	7.5522	182	182	100
2LUZ-11_A	T0655TS103_1	T0655	2.03	7.0126	6.9877	182	182	100
2LUZ-11_A	T0655TS103_2	T0655	2.01	7.0126	6.9877	182	182	100
2LUZ-11_A	T0655TS103_3	T0655	2.26	6.9372	6.9171	182	182	100
2LUZ-11_A	T0655TS103_4	T0655	2.40	7.1634	7.1288	182	182	100
2LUZ-11_A	T0655TS103_5	T0655	2.73	7.0126	6.9877	182	182	100
2LUZ-11_A	T0655TS107_1	T0655	2.08	3.7707	3.9614	182	182	100
2LUZ-11_A	T0655TS107_2	T0655	2.32	3.7707	3.9614	182	182	100
2LUZ-11_A	T0655TS107_3	T0655	2.23	3.9969	4.1714	182	182	100
2LUZ-11_A	T0655TS107_4	T0655	2.13	3.7707	3.9614	182	182	100
2LUZ-11_A	T0655TS107_5	T0655	2.38	3.3183	3.5430	182	182	100
2LUZ-11_A	T0655TS108_1	T0655	2.07	7.8419	7.7639	182	182	100
2LUZ-11_A	T0655TS108_2	T0655	2.28	7.0880	7.0583	182	182	100
2LUZ-11_A	T0655TS111_1	T0655	2.60	5.5047	5.5773	182	182	100
2LUZ-11_A	T0655TS111_2	T0655	2.36	5.2031	5.2956	182	182	100
2LUZ-11_A	T0655TS111_3	T0655	2.23	5.2785	5.3660	182	182	100
2LUZ-11_A	T0655TS111_4	T0655	1.89	5.6555	5.7183	182	182	100
2LUZ-11_A	T0655TS111_5	T0655	2.27	5.3539	5.4364	182	182	100
2LUZ-11_A	T0655TS112_1	T0655	2.15	6.0325	6.0707	182	182	100
2LUZ-11_A	T0655TS113_1	T0655	2.64	4.7508	4.8734	182	182	100
2LUZ-11_A	T0655TS113_2	T0655	2.05	5.3539	5.4364	182	182	100
2LUZ-11_A	T0655TS113_3	T0655	2.40	7.1936	7.1571	182	152	83.5164835164835
2LUZ-11_A	T0655TS113_4	T0655	2.06	6.5119	6.5192	182	130	71.4285714285714
2LUZ-11_A	T0655TS113_5	T0655	2.13	7.2948	7.2518	182	121	66.4835164835165
2LUZ-11_A	T0655TS114_1	T0655	2.37	8.2943	8.1874	182	182	100
2LUZ-11_A	T0655TS114_2	T0655	2.80	6.7864	6.7760	182	182	100
2LUZ-11_A	T0655TS114_3	T0655	2.43	7.0126	6.9877	182	182	100
2LUZ-11_A	T0655TS114_4	T0655	2.14	6.6356	6.6349	182	182	100
2LUZ-11_A	T0655TS114_5	T0655	2.32	5.2785	5.3660	182	182	100
2LUZ-11_A	T0655TS115_1	T0655	2.16	5.7309	5.7887	182	182	100
2LUZ-11_A	T0655TS115_2	T0655	2.02	5.4293	5.5069	182	182	100
2LUZ-11_A	T0655TS115_3	T0655	2.40	5.8817	5.9297	182	182	100
2LUZ-11_A	T0655TS115_4	T0655	2.41	5.9571	6.0002	182	182	100
2LUZ-11_A	T0655TS115_5	T0655	2.60	4.5246	4.6625	182	182	100
2LUZ-11_A	T0655TS116_1	T0655	1.88	7.0724	7.0436	182	134	73.6263736263736
2LUZ-11_A	T0655TS116_2	T0655	2.05	6.9568	6.9355	182	118	64.8351648351648
2LUZ-11_A	T0655TS117_1	T0655	2.75	6.2586	6.2823	182	182	100
2LUZ-11_A	T0655TS117_2	T0655	2.44	6.9372	6.9171	182	182	100
2LUZ-11_A	T0655TS121_1	T0655	2.44	7.1634	7.1288	182	182	100
2LUZ-11_A	T0655TS121_2	T0655	2.45	6.4848	6.4939	182	182	100
2LUZ-11_A	T0655TS121_3	T0655	2.67	6.8618	6.8466	182	182	100
2LUZ-11_A	T0655TS121_4	T0655	2.53	5.6555	5.7183	182	182	100
2LUZ-11_A	T0655TS121_5	T0655	2.28	5.2031	5.2956	182	182	100
2LUZ-11_A	T0655TS122_1	T0655	2.63	6.5602	6.5644	182	182	100
2LUZ-11_A	T0655TS124_1	T0655	2.43	7.1634	7.1288	182	182	100
2LUZ-11_A	T0655TS124_2	T0655	2.65	6.8618	6.8466	182	182	100
2LUZ-11_A	T0655TS124_3	T0655	2.73	7.0126	6.9877	182	182	100
2LUZ-11_A	T0655TS124_4	T0655	2.01	7.0126	6.9877	182	182	100
2LUZ-11_A	T0655TS124_5	T0655	2.26	6.9372	6.9171	182	182	100
2LUZ-11_A	T0655TS125_1	T0655	2.55	6.3340	6.3528	182	182	100
2LUZ-11_A	T0655TS125_2	T0655	2.12	7.1634	7.1288	182	182	100
2LUZ-11_A	T0655TS125_3	T0655	2.18	6.9372	6.9171	182	182	100
2LUZ-11_A	T0655TS125_4	T0655	2.19	6.4848	6.4939	182	182	100
2LUZ-11_A	T0655TS125_5	T0655	2.16	6.4848	6.4939	182	182	100
2LUZ-11_A	T0655TS130_1	T0655	2.31	8.2943	8.1874	182	182	100
2LUZ-11_A	T0655TS130_2	T0655	2.37	8.2943	8.1874	182	182	100
2LUZ-11_A	T0655TS130_3	T0655	2.07	7.8419	7.7639	182	182	100
2LUZ-11_A	T0655TS130_4	T0655	2.28	7.0880	7.0583	182	182	100
2LUZ-11_A	T0655TS130_5	T0655	2.55	6.3340	6.3528	182	182	100
2LUZ-11_A	T0655TS141_1	T0655	2.09	7.1634	7.1288	182	182	100
2LUZ-11_A	T0655TS141_2	T0655	1.61	6.5602	6.5644	182	182	100
2LUZ-11_A	T0655TS141_3	T0655	1.94	6.7110	6.7055	182	182	100
2LUZ-11_A	T0655TS141_4	T0655	1.62	6.5602	6.5644	182	182	100
2LUZ-11_A	T0655TS141_5	T0655	1.98	6.3340	6.3528	182	182	100
2LUZ-11_A	T0655TS148_1	T0655	2.17	6.9372	6.9171	182	182	100
2LUZ-11_A	T0655TS148_2	T0655	2.49	6.9372	6.9171	182	182	100
2LUZ-11_A	T0655TS148_3	T0655	2.36	7.0126	6.9877	182	182	100
2LUZ-11_A	T0655TS148_4	T0655	2.22	6.9372	6.9171	182	182	100
2LUZ-11_A	T0655TS148_5	T0655	2.05	7.2388	7.1994	182	182	100
2LUZ-11_A	T0655TS152_1	T0655	2.45	0.3780	0.9967	182	182	100
2LUZ-11_A	T0655TS152_2	T0655	2.82	0.2272	0.8876	182	182	100
2LUZ-11_A	T0655TS152_3	T0655	2.95	0.5288	1.1098	182	182	100
2LUZ-11_A	T0655TS152_4	T0655	2.76	0.9058	1.4066	182	182	100
2LUZ-11_A	T0655TS152_5	T0655	3.07	2.3382	2.6472	182	182	100
2LUZ-11_A	T0655TS163_1	T0655	2.70	6.7110	6.7055	182	182	100
2LUZ-11_A	T0655TS164_1	T0655	1.54	5.2785	5.3660	182	182	100
2LUZ-11_A	T0655TS164_2	T0655	1.99	8.5204	8.3992	182	182	100
2LUZ-11_A	T0655TS164_3	T0655	2.44	7.1634	7.1288	182	182	100
2LUZ-11_A	T0655TS164_4	T0655	1.91	6.0325	6.0707	182	182	100
2LUZ-11_A	T0655TS164_5	T0655	1.62	5.5047	5.5773	182	182	100
2LUZ-11_A	T0655TS172_1	T0655	2.88	3.5445	3.7519	182	182	100
2LUZ-11_A	T0655TS172_2	T0655	2.86	3.6199	3.8217	182	182	100
2LUZ-11_A	T0655TS172_3	T0655	2.65	2.8660	3.1271	182	182	100
2LUZ-11_A	T0655TS172_4	T0655	2.72	3.1675	3.4040	182	182	100
2LUZ-11_A	T0655TS172_5	T0655	3.02	2.8660	3.1271	182	182	100
2LUZ-11_A	T0655TS175_1	T0655	2.26	6.5602	6.5644	182	182	100
2LUZ-11_A	T0655TS175_2	T0655	2.71	6.8618	6.8466	182	182	100
2LUZ-11_A	T0655TS175_3	T0655	2.35	7.8419	7.7639	182	182	100
2LUZ-11_A	T0655TS175_4	T0655	2.82	6.6356	6.6349	182	182	100
2LUZ-11_A	T0655TS175_5	T0655	2.39	7.3895	7.3405	182	182	100
2LUZ-11_A	T0655TS178_1	T0655	2.08	7.0126	6.9877	182	182	100
2LUZ-11_A	T0655TS179_1	T0655	2.55	-0.9791	0.2154	182	182	100
2LUZ-11_A	T0655TS179_2	T0655	2.55	-0.9791	0.2154	182	182	100
2LUZ-11_A	T0655TS179_3	T0655	2.55	-0.9791	0.2154	182	182	100
2LUZ-11_A	T0655TS179_4	T0655	2.55	-0.9791	0.2154	182	182	100
2LUZ-11_A	T0655TS179_5	T0655	2.55	-0.9791	0.2154	182	182	100
2LUZ-11_A	T0655TS190_1	T0655	2.08	3.7707	3.9614	182	182	100
2LUZ-11_A	T0655TS190_2	T0655	2.32	3.7707	3.9614	182	182	100
2LUZ-11_A	T0655TS190_3	T0655	2.23	3.9969	4.1714	182	182	100
2LUZ-11_A	T0655TS190_4	T0655	2.13	3.7707	3.9614	182	182	100
2LUZ-11_A	T0655TS190_5	T0655	2.38	3.3183	3.5430	182	182	100
2LUZ-11_A	T0655TS195_1	T0655	2.88	0.5288	1.1098	182	182	100
2LUZ-11_A	T0655TS195_2	T0655	2.56	0.2272	0.8876	182	182	100
2LUZ-11_A	T0655TS195_3	T0655	2.95	0.6042	1.1676	182	182	100
2LUZ-11_A	T0655TS195_4	T0655	2.74	0.4534	1.0528	182	182	100
2LUZ-11_A	T0655TS195_5	T0655	2.85	0.4534	1.0528	182	182	100
2LUZ-11_A	T0655TS197_1	T0655	2.25	8.2943	8.1874	182	182	100
2LUZ-11_A	T0655TS197_2	T0655	2.34	8.2189	8.1168	182	182	100
2LUZ-11_A	T0655TS197_3	T0655	2.32	8.2189	8.1168	182	182	100
2LUZ-11_A	T0655TS197_4	T0655	2.05	8.4450	8.3286	182	182	100
2LUZ-11_A	T0655TS197_5	T0655	1.91	8.3696	8.2580	182	182	100
2LUZ-11_A	T0655TS198_1	T0655	2.35	5.5047	5.5773	182	182	100
2LUZ-11_A	T0655TS198_2	T0655	2.33	5.8063	5.8592	182	182	100
2LUZ-11_A	T0655TS198_3	T0655	2.46	5.6555	5.7183	182	182	100
2LUZ-11_A	T0655TS198_4	T0655	1.54	5.2785	5.3660	182	182	100
2LUZ-11_A	T0655TS198_5	T0655	1.91	6.0325	6.0707	182	182	100
2LUZ-11_A	T0655TS201_1	T0655	2.71	6.5602	6.5644	182	182	100
2LUZ-11_A	T0655TS201_2	T0655	2.60	6.8618	6.8466	182	182	100
2LUZ-11_A	T0655TS201_3	T0655	2.82	5.1278	5.2252	182	182	100
2LUZ-11_A	T0655TS201_4	T0655	2.81	5.7309	5.7887	182	182	100
2LUZ-11_A	T0655TS201_5	T0655	2.98	6.5602	6.5644	182	182	100
2LUZ-11_A	T0655TS204_1	T0655	2.06	7.3196	7.2750	182	153	84.0659340659341
2LUZ-11_A	T0655TS221_1	T0655	1.96	7.8047	7.7291	182	131	71.978021978022
2LUZ-11_A	T0655TS221_2	T0655	2.16	8.2337	8.1307	182	127	69.7802197802198
2LUZ-11_A	T0655TS221_3	T0655	2.19	8.1356	8.0389	182	127	69.7802197802198
2LUZ-11_A	T0655TS221_4	T0655	1.99	8.1097	8.0146	182	134	73.6263736263736
2LUZ-11_A	T0655TS221_5	T0655	2.13	7.7621	7.6892	182	125	68.6813186813187
2LUZ-11_A	T0655TS222_1	T0655	2.37	7.6157	7.5522	182	182	100
2LUZ-11_A	T0655TS222_2	T0655	1.76	6.4094	6.4233	182	182	100
2LUZ-11_A	T0655TS222_3	T0655	2.10	7.6157	7.5522	182	182	100
2LUZ-11_A	T0655TS222_4	T0655	2.08	5.6555	5.7183	182	182	100
2LUZ-11_A	T0655TS222_5	T0655	1.47	5.5047	5.5773	182	182	100
2LUZ-11_A	T0655TS223_1	T0655	2.35	7.9173	7.8345	182	182	100
2LUZ-11_A	T0655TS237_1	T0655	2.20	8.0681	7.9757	182	182	100
2LUZ-11_A	T0655TS237_2	T0655	2.38	6.9372	6.9171	182	182	100
2LUZ-11_A	T0655TS237_3	T0655	2.33	6.7110	6.7055	182	182	100
2LUZ-11_A	T0655TS237_4	T0655	2.11	7.8419	7.7639	182	182	100
2LUZ-11_A	T0655TS237_5	T0655	2.30	5.2785	5.3660	182	182	100
2LUZ-11_A	T0655TS238_1	T0655	1.58	5.2785	5.3660	182	182	100
2LUZ-11_A	T0655TS238_2	T0655	2.54	5.9571	6.0002	182	182	100
2LUZ-11_A	T0655TS238_3	T0655	2.30	5.6555	5.7183	182	182	100
2LUZ-11_A	T0655TS238_4	T0655	2.52	5.7309	5.7887	182	182	100
2LUZ-11_A	T0655TS238_5	T0655	2.17	4.9016	5.0140	182	182	100
2LUZ-11_A	T0655TS246_1	T0655	2.70	0.3780	0.9967	182	182	100
2LUZ-11_A	T0655TS246_2	T0655	3.33	-0.5267	0.4178	182	182	100
2LUZ-11_A	T0655TS246_3	T0655	1.76	-2.1854	0.0063	182	182	100
2LUZ-11_A	T0655TS246_4	T0655	2.56	-0.2251	0.5884	182	182	100
2LUZ-11_A	T0655TS246_5	T0655	3.03	0.0010	0.7323	182	182	100
2LUZ-11_A	T0655TS247_1	T0655	2.42	6.4848	6.4939	182	182	100
2LUZ-11_A	T0655TS247_2	T0655	2.51	6.1833	6.2117	182	182	100
2LUZ-11_A	T0655TS247_3	T0655	2.30	6.4094	6.4233	182	182	100
2LUZ-11_A	T0655TS247_4	T0655	2.83	6.1079	6.1412	182	182	100
2LUZ-11_A	T0655TS247_5	T0655	2.60	0.2272	0.8876	182	182	100
2LUZ-11_A	T0655TS254_1	T0655	2.21	6.5524	6.5571	182	135	74.1758241758242
2LUZ-11_A	T0655TS258_1	T0655	2.54	5.5801	5.6478	182	182	100
2LUZ-11_A	T0655TS258_2	T0655	2.92	4.9016	5.0140	182	182	100
2LUZ-11_A	T0655TS258_3	T0655	2.79	5.5047	5.5773	182	182	100
2LUZ-11_A	T0655TS258_4	T0655	2.27	5.5801	5.6478	182	182	100
2LUZ-11_A	T0655TS258_5	T0655	2.76	4.1476	4.3115	182	182	100
2LUZ-11_A	T0655TS259_1	T0655	2.82	5.3539	5.4364	182	182	100
2LUZ-11_A	T0655TS259_2	T0655	2.77	6.1581	6.1883	182	165	90.6593406593407
2LUZ-11_A	T0655TS261_1	T0655	2.14	6.5602	6.5644	182	182	100
2LUZ-11_A	T0655TS261_2	T0655	2.10	6.4094	6.4233	182	182	100
2LUZ-11_A	T0655TS261_3	T0655	1.95	6.3340	6.3528	182	182	100
2LUZ-11_A	T0655TS261_4	T0655	2.80	6.4094	6.4233	182	182	100
2LUZ-11_A	T0655TS261_5	T0655	2.80	6.1079	6.1412	182	182	100
2LUZ-11_A	T0655TS265_1	T0655	2.51	5.6555	5.7183	182	182	100
2LUZ-11_A	T0655TS265_2	T0655	2.76	5.6555	5.7183	182	182	100
2LUZ-11_A	T0655TS267_1	T0655	2.37	8.2943	8.1874	182	182	100
2LUZ-11_A	T0655TS267_2	T0655	2.31	8.2943	8.1874	182	182	100
2LUZ-11_A	T0655TS267_3	T0655	2.26	7.7665	7.6934	182	182	100
2LUZ-11_A	T0655TS267_4	T0655	2.28	7.0880	7.0583	182	182	100
2LUZ-11_A	T0655TS267_5	T0655	2.07	7.8419	7.7639	182	182	100
2LUZ-11_A	T0655TS273_1	T0655	1.62	5.5047	5.5773	182	182	100
2LUZ-11_A	T0655TS273_2	T0655	1.62	5.5047	5.5773	182	182	100
2LUZ-11_A	T0655TS273_3	T0655	1.62	5.5047	5.5773	182	182	100
2LUZ-11_A	T0655TS273_4	T0655	1.62	5.5047	5.5773	182	182	100
2LUZ-11_A	T0655TS273_5	T0655	1.62	5.5047	5.5773	182	182	100
2LUZ-11_A	T0655TS275_1	T0655	2.35	5.5813	5.6489	182	156	85.7142857142857
2LUZ-11_A	T0655TS275_2	T0655	2.66	6.8871	6.8703	182	165	90.6593406593407
2LUZ-11_A	T0655TS275_3	T0655	2.40	5.3269	5.4111	182	142	78.021978021978
2LUZ-11_A	T0655TS275_4	T0655	2.24	7.2799	7.2379	182	123	67.5824175824176
2LUZ-11_A	T0655TS275_5	T0655	2.11	6.6827	6.6790	182	142	78.021978021978
2LUZ-11_A	T0655TS277_1	T0655	2.08	7.0126	6.9877	182	182	100
2LUZ-11_A	T0655TS277_2	T0655	1.80	6.9372	6.9171	182	182	100
2LUZ-11_A	T0655TS277_3	T0655	2.46	6.9372	6.9171	182	182	100
2LUZ-11_A	T0655TS277_4	T0655	2.12	5.7309	5.7887	182	182	100
2LUZ-11_A	T0655TS277_5	T0655	2.04	6.0325	6.0707	182	182	100
2LUZ-11_A	T0655TS280_1	T0655	2.26	7.7665	7.6934	182	182	100
2LUZ-11_A	T0655TS280_2	T0655	2.44	7.0126	6.9877	182	182	100
2LUZ-11_A	T0655TS280_3	T0655	2.18	6.9372	6.9171	182	182	100
2LUZ-11_A	T0655TS280_4	T0655	2.13	6.8618	6.8466	182	182	100
2LUZ-11_A	T0655TS280_5	T0655	2.17	6.9372	6.9171	182	182	100
2LUZ-11_A	T0655TS281_1	T0655	2.17	6.9372	6.9171	182	182	100
2LUZ-11_A	T0655TS281_2	T0655	2.17	6.9372	6.9171	182	182	100
2LUZ-11_A	T0655TS281_3	T0655	2.26	7.7665	7.6934	182	182	100
2LUZ-11_A	T0655TS281_4	T0655	2.14	6.5602	6.5644	182	182	100
2LUZ-11_A	T0655TS281_5	T0655	2.31	8.2943	8.1874	182	182	100
2LUZ-11_A	T0655TS282_1	T0655	2.66	6.2586	6.2823	182	182	100
2LUZ-11_A	T0655TS282_2	T0655	2.56	7.0880	7.0583	182	182	100
2LUZ-11_A	T0655TS282_3	T0655	2.99	5.6555	5.7183	182	182	100
2LUZ-11_A	T0655TS282_4	T0655	2.30	5.5801	5.6478	182	182	100
2LUZ-11_A	T0655TS282_5	T0655	2.72	4.7508	4.8734	182	182	100
2LUZ-11_A	T0655TS285_1	T0655	2.26	7.7665	7.6934	182	182	100
2LUZ-11_A	T0655TS285_2	T0655	2.37	8.5204	8.3992	182	182	100
2LUZ-11_A	T0655TS285_3	T0655	1.99	8.5204	8.3992	182	182	100
2LUZ-11_A	T0655TS285_4	T0655	2.31	8.2943	8.1874	182	182	100
2LUZ-11_A	T0655TS285_5	T0655	2.49	6.9372	6.9171	182	182	100
2LUZ-11_A	T0655TS286_1	T0655	2.53	6.6356	6.6349	182	182	100
2LUZ-11_A	T0655TS286_2	T0655	2.53	6.4848	6.4939	182	182	100
2LUZ-11_A	T0655TS286_3	T0655	2.67	6.7110	6.7055	182	182	100
2LUZ-11_A	T0655TS286_4	T0655	2.48	6.5602	6.5644	182	182	100
2LUZ-11_A	T0655TS286_5	T0655	2.53	6.7864	6.7760	182	182	100
2LUZ-11_A	T0655TS287_1	T0655	2.98	-0.2251	0.5884	182	182	100
2LUZ-11_A	T0655TS287_2	T0655	3.14	0.3026	0.9417	182	182	100
2LUZ-11_A	T0655TS287_3	T0655	2.32	-0.4513	0.4580	182	182	100
2LUZ-11_A	T0655TS287_4	T0655	2.90	-1.2052	0.1411	182	182	100
2LUZ-11_A	T0655TS287_5	T0655	3.04	-0.7529	0.3079	182	182	100
2LUZ-11_A	T0655TS292_1	T0655	1.65	8.2737	8.1682	182	120	65.9340659340659
2LUZ-11_A	T0655TS292_2	T0655	1.71	8.4782	8.3596	182	120	65.9340659340659
2LUZ-11_A	T0655TS292_3	T0655	2.10	7.4624	7.4087	182	132	72.5274725274725
2LUZ-11_A	T0655TS292_4	T0655	2.40	7.7219	7.6516	182	124	68.1318681318681
2LUZ-11_A	T0655TS292_5	T0655	1.98	8.2092	8.1078	182	121	66.4835164835165
2LUZ-11_A	T0655TS294_1	T0655	2.18	8.3696	8.2580	182	182	100
2LUZ-11_A	T0655TS294_2	T0655	2.31	8.2943	8.1874	182	182	100
2LUZ-11_A	T0655TS294_3	T0655	2.49	6.9372	6.9171	182	182	100
2LUZ-11_A	T0655TS294_4	T0655	2.49	6.9372	6.9171	182	182	100
2LUZ-11_A	T0655TS294_5	T0655	2.22	6.9372	6.9171	182	182	100
2LUZ-11_A	T0655TS298_1	T0655	2.59	6.4094	6.4233	182	182	100
2LUZ-11_A	T0655TS298_2	T0655	2.21	5.0524	5.1548	182	182	100
2LUZ-11_A	T0655TS300_1	T0655	2.68	6.1833	6.2117	182	182	100
2LUZ-11_A	T0655TS301_1	T0655	2.43	7.7665	7.6934	182	182	100
2LUZ-11_A	T0655TS301_2	T0655	2.05	7.1634	7.1288	182	182	100
2LUZ-11_A	T0655TS301_3	T0655	1.72	7.2388	7.1994	182	182	100
2LUZ-11_A	T0655TS301_4	T0655	2.31	6.8618	6.8466	182	182	100
2LUZ-11_A	T0655TS301_5	T0655	2.24	6.9372	6.9171	182	182	100
2LUZ-11_A	T0655TS302_1	T0655	2.43	6.4284	6.4410	182	158	86.8131868131868
2LUZ-11_A	T0655TS302_2	T0655	2.32	6.5939	6.5959	182	156	85.7142857142857
2LUZ-11_A	T0655TS302_3	T0655	2.32	6.5095	6.5170	182	156	85.7142857142857
2LUZ-11_A	T0655TS302_4	T0655	2.25	6.5527	6.5574	182	157	86.2637362637363
2LUZ-11_A	T0655TS302_5	T0655	2.32	6.6367	6.6360	182	157	86.2637362637363
2LUZ-11_A	T0655TS315_1	T0655	2.02	7.0126	6.9877	182	182	100
2LUZ-11_A	T0655TS315_2	T0655	2.10	8.0681	7.9757	182	182	100
2LUZ-11_A	T0655TS315_3	T0655	2.62	7.0126	6.9877	182	182	100
2LUZ-11_A	T0655TS315_4	T0655	2.20	7.8419	7.7639	182	182	100
2LUZ-11_A	T0655TS315_5	T0655	1.88	7.2388	7.1994	182	182	100
2LUZ-11_A	T0655TS317_1	T0655	2.12	7.5250	7.4673	182	169	92.8571428571429
2LUZ-11_A	T0655TS317_2	T0655	1.94	7.7638	7.6908	182	169	92.8571428571429
2LUZ-11_A	T0655TS330_1	T0655	2.26	6.9372	6.9171	182	182	100
2LUZ-11_A	T0655TS330_2	T0655	2.40	7.1634	7.1288	182	182	100
2LUZ-11_A	T0655TS330_3	T0655	2.53	7.8419	7.7639	182	182	100
2LUZ-11_A	T0655TS330_4	T0655	2.01	7.0126	6.9877	182	182	100
2LUZ-11_A	T0655TS330_5	T0655	2.03	7.0126	6.9877	182	182	100
2LUZ-11_A	T0655TS333_1	T0655	2.17	6.9372	6.9171	182	182	100
2LUZ-11_A	T0655TS333_2	T0655	2.49	6.9372	6.9171	182	182	100
2LUZ-11_A	T0655TS333_3	T0655	2.36	7.0126	6.9877	182	182	100
2LUZ-11_A	T0655TS333_4	T0655	2.22	6.9372	6.9171	182	182	100
2LUZ-11_A	T0655TS333_5	T0655	2.05	7.2388	7.1994	182	182	100
2LUZ-11_A	T0655TS335_1	T0655	2.37	8.5204	8.3992	182	182	100
2LUZ-11_A	T0655TS335_2	T0655	2.64	7.6157	7.5522	182	182	100
2LUZ-11_A	T0655TS335_3	T0655	1.99	8.5204	8.3992	182	182	100
2LUZ-11_A	T0655TS335_4	T0655	3.18	7.0126	6.9877	182	182	100
2LUZ-11_A	T0655TS335_5	T0655	1.93	8.2943	8.1874	182	182	100
2LUZ-11_A	T0655TS343_1	T0655	2.64	7.6911	7.6228	182	182	100
2LUZ-11_A	T0655TS344_1	T0655	1.92	7.0126	6.9877	182	182	100
2LUZ-11_A	T0655TS344_2	T0655	2.63	7.7665	7.6934	182	182	100
2LUZ-11_A	T0655TS348_1	T0655	2.26	7.7665	7.6934	182	182	100
2LUZ-11_A	T0655TS350_1	T0655	2.53	7.6157	7.5522	182	182	100
2LUZ-11_A	T0655TS350_2	T0655	2.71	6.8618	6.8466	182	182	100
2LUZ-11_A	T0655TS350_3	T0655	2.14	6.6356	6.6349	182	182	100
2LUZ-11_A	T0655TS350_4	T0655	2.31	8.2943	8.1874	182	182	100
2LUZ-11_A	T0655TS350_5	T0655	2.37	8.2943	8.1874	182	182	100
2LUZ-11_A	T0655TS365_1	T0655	2.31	8.2943	8.1874	182	182	100
2LUZ-11_A	T0655TS365_2	T0655	2.49	6.9372	6.9171	182	182	100
2LUZ-11_A	T0655TS365_3	T0655	2.49	6.9372	6.9171	182	182	100
2LUZ-11_A	T0655TS365_4	T0655	2.22	6.9372	6.9171	182	182	100
2LUZ-11_A	T0655TS365_5	T0655	2.22	6.9372	6.9171	182	182	100
2LUZ-11_A	T0655TS370_1	T0655	2.42	7.9173	7.8345	182	182	100
2LUZ-11_A	T0655TS373_1	T0655	2.40	7.5403	7.4817	182	182	100
2LUZ-11_A	T0655TS373_2	T0655	2.67	6.8618	6.8466	182	182	100
2LUZ-11_A	T0655TS373_3	T0655	2.79	7.9927	7.9051	182	182	100
2LUZ-11_A	T0655TS373_4	T0655	2.70	8.3696	8.2580	182	182	100
2LUZ-11_A	T0655TS373_5	T0655	2.55	7.6911	7.6228	182	182	100
2LUZ-11_A	T0655TS375_1	T0655	2.59	7.2995	7.2563	182	161	88.4615384615385
2LUZ-11_A	T0655TS376_1	T0655	2.76	-0.1497	0.6350	182	182	100
2LUZ-11_A	T0655TS376_2	T0655	2.94	-0.7529	0.3079	182	182	100
2LUZ-11_A	T0655TS376_3	T0655	2.66	-0.3233	0.5300	182	175	96.1538461538462
2LUZ-11_A	T0655TS376_4	T0655	2.17	3.9949	4.1696	182	133	73.0769230769231
2LUZ-11_A	T0655TS376_5	T0655	2.67	-1.4192	0.0877	182	178	97.8021978021978
2LUZ-11_A	T0655TS381_1	T0655	2.68	6.1079	6.1412	182	182	100
2LUZ-11_A	T0655TS381_2	T0655	2.07	7.8882	7.8073	182	118	64.8351648351648
2LUZ-11_A	T0655TS381_3	T0655	1.67	7.7675	7.6943	182	115	63.1868131868132
2LUZ-11_A	T0655TS381_4	T0655	2.07	7.2832	7.2410	182	130	71.4285714285714
2LUZ-11_A	T0655TS381_5	T0655	2.10	7.8648	7.7854	182	120	65.9340659340659
2LUZ-11_A	T0655TS388_1	T0655	2.80	6.7864	6.7760	182	182	100
2LUZ-11_A	T0655TS388_2	T0655	2.31	8.2943	8.1874	182	182	100
2LUZ-11_A	T0655TS388_3	T0655	2.26	6.9372	6.9171	182	182	100
2LUZ-11_A	T0655TS388_4	T0655	2.26	6.9372	6.9171	182	182	100
2LUZ-11_A	T0655TS388_5	T0655	2.37	8.2943	8.1874	182	182	100
2LUZ-11_A	T0655TS405_1	T0655	2.26	7.7665	7.6934	182	182	100
2LUZ-11_A	T0655TS405_2	T0655	2.40	8.4450	8.3286	182	182	100
2LUZ-11_A	T0655TS405_3	T0655	2.37	8.5204	8.3992	182	182	100
2LUZ-11_A	T0655TS405_4	T0655	1.87	7.2388	7.1994	182	182	100
2LUZ-11_A	T0655TS405_5	T0655	2.29	8.1435	8.0463	182	182	100
2LUZ-11_A	T0655TS411_1	T0655	1.76	8.0154	7.9263	182	134	73.6263736263736
2LUZ-11_A	T0655TS411_2	T0655	2.20	7.5577	7.4979	182	132	72.5274725274725
2LUZ-11_A	T0655TS411_3	T0655	2.09	8.1835	8.0837	182	123	67.5824175824176
2LUZ-11_A	T0655TS411_4	T0655	1.81	7.9437	7.8592	182	122	67.032967032967
2LUZ-11_A	T0655TS411_5	T0655	2.08	7.5397	7.4811	182	122	67.032967032967
2LUZ-11_A	T0655TS413_1	T0655	2.69	7.0880	7.0583	182	182	100
2LUZ-11_A	T0655TS413_2	T0655	2.61	6.4094	6.4233	182	182	100
2LUZ-11_A	T0655TS413_3	T0655	2.49	5.2785	5.3660	182	182	100
2LUZ-11_A	T0655TS413_4	T0655	2.72	5.2785	5.3660	182	182	100
2LUZ-11_A	T0655TS413_5	T0655	2.10	4.8262	4.9437	182	182	100
2LUZ-11_A	T0655TS419_1	T0655	2.54	5.5801	5.6478	182	182	100
2LUZ-11_A	T0655TS419_2	T0655	2.52	-0.4513	0.4580	182	182	100
2LUZ-11_A	T0655TS419_3	T0655	2.22	-1.1299	0.1638	182	182	100
2LUZ-11_A	T0655TS419_4	T0655	2.79	5.5047	5.5773	182	182	100
2LUZ-11_A	T0655TS419_5	T0655	2.27	5.5801	5.6478	182	182	100
2LUZ-11_A	T0655TS420_1	T0655	2.33	0.3026	0.9417	182	182	100
2LUZ-11_A	T0655TS420_2	T0655	2.88	1.4335	1.8480	182	182	100
2LUZ-11_A	T0655TS420_3	T0655	2.88	1.5843	1.9782	182	182	100
2LUZ-11_A	T0655TS420_4	T0655	2.79	0.5288	1.1098	182	182	100
2LUZ-11_A	T0655TS420_5	T0655	2.79	1.2827	1.7195	182	182	100
2LUZ-11_A	T0655TS424_1	T0655	2.13	6.8618	6.8466	182	182	100
2LUZ-11_A	T0655TS424_2	T0655	2.08	5.6555	5.7183	182	182	100
2LUZ-11_A	T0655TS424_3	T0655	2.09	7.0880	7.0583	182	182	100
2LUZ-11_A	T0655TS424_4	T0655	2.12	6.6356	6.6349	182	182	100
2LUZ-11_A	T0655TS424_5	T0655	2.35	6.2586	6.2823	182	182	100
2LUZ-11_A	T0655TS428_1	T0655	2.31	8.2943	8.1874	182	182	100
2LUZ-11_A	T0655TS428_2	T0655	2.37	8.2943	8.1874	182	182	100
2LUZ-11_A	T0655TS428_3	T0655	2.49	6.9372	6.9171	182	182	100
2LUZ-11_A	T0655TS428_4	T0655	2.49	6.9372	6.9171	182	182	100
2LUZ-11_A	T0655TS428_5	T0655	2.26	7.7665	7.6934	182	182	100
2LUZ-11_A	T0655TS430_1	T0655	2.35	7.9173	7.8345	182	182	100
2LUZ-11_A	T0655TS433_1	T0655	2.54	-0.7529	0.3079	182	182	100
2LUZ-11_A	T0655TS433_2	T0655	2.69	-0.1497	0.6350	182	182	100
2LUZ-11_A	T0655TS433_3	T0655	2.31	-0.9037	0.2442	182	182	100
2LUZ-11_A	T0655TS433_4	T0655	2.57	-0.9037	0.2442	182	182	100
2LUZ-11_A	T0655TS433_5	T0655	2.27	-0.5267	0.4178	182	182	100
2LUZ-11_A	T0655TS434_1	T0655	2.31	8.2943	8.1874	182	182	100
2LUZ-11_A	T0655TS434_2	T0655	2.17	6.9372	6.9171	182	182	100
2LUZ-11_A	T0655TS434_3	T0655	2.17	6.9372	6.9171	182	182	100
2LUZ-11_A	T0655TS434_4	T0655	2.37	8.5204	8.3992	182	182	100
2LUZ-11_A	T0655TS434_5	T0655	2.26	7.7665	7.6934	182	182	100
2LUZ-11_A	T0655TS435_1	T0655	2.49	6.8618	6.8466	182	182	100
2LUZ-11_A	T0655TS435_2	T0655	2.32	7.6157	7.5522	182	182	100
2LUZ-11_A	T0655TS437_1	T0655	1.62	8.1893	8.0891	182	115	63.1868131868132
2LUZ-11_A	T0655TS437_2	T0655	2.93	6.3340	6.3528	182	182	100
2LUZ-11_A	T0655TS437_3	T0655	2.18	6.7317	6.7249	182	122	67.032967032967
2LUZ-11_A	T0655TS437_4	T0655	2.52	6.4094	6.4233	182	182	100
2LUZ-11_A	T0655TS437_5	T0655	2.55	6.6356	6.6349	182	182	100
2LUZ-11_A	T0655TS439_1	T0655	2.90	6.7110	6.7055	182	182	100
2LUZ-11_A	T0655TS439_2	T0655	2.86	6.1079	6.1412	182	182	100
2LUZ-11_A	T0655TS439_3	T0655	2.81	6.4094	6.4233	182	182	100
2LUZ-11_A	T0655TS439_4	T0655	2.68	6.3340	6.3528	182	182	100
2LUZ-11_A	T0655TS439_5	T0655	2.79	6.5602	6.5644	182	182	100
2LUZ-11_A	T0655TS448_1	T0655	1.89	-1.2806	0.1204	182	182	100
2LUZ-11_A	T0655TS448_2	T0655	2.22	-1.5068	0.0703	182	182	100
2LUZ-11_A	T0655TS448_3	T0655	2.71	-0.9037	0.2442	182	182	100
2LUZ-11_A	T0655TS448_4	T0655	3.04	-1.8838	0.0220	182	182	100
2LUZ-11_A	T0655TS453_1	T0655	2.19	6.9372	6.9171	182	182	100
2LUZ-11_A	T0655TS453_2	T0655	2.45	5.8063	5.8592	182	182	100
2LUZ-11_A	T0655TS453_3	T0655	2.30	5.6555	5.7183	182	182	100
2LUZ-11_A	T0655TS453_4	T0655	2.11	5.6555	5.7183	182	182	100
2LUZ-11_A	T0655TS453_5	T0655	2.22	5.5801	5.6478	182	182	100
2LUZ-11_A	T0655TS456_1	T0655	1.76	8.0154	7.9263	182	134	73.6263736263736
2LUZ-11_A	T0655TS456_2	T0655	2.20	7.5577	7.4979	182	132	72.5274725274725
2LUZ-11_A	T0655TS456_3	T0655	2.09	8.1835	8.0837	182	123	67.5824175824176
2LUZ-11_A	T0655TS456_4	T0655	1.81	7.9437	7.8592	182	122	67.032967032967
2LUZ-11_A	T0655TS456_5	T0655	2.08	7.5397	7.4811	182	122	67.032967032967
2LUZ-11_A	T0655TS457_1	T0655	2.09	7.3895	7.3405	182	182	100
2LUZ-11_A	T0655TS458_1	T0655	2.37	7.6157	7.5522	182	182	100
2LUZ-11_A	T0655TS462_1	T0655	2.49	-0.6775	0.3427	182	182	100
2LUZ-11_A	T0655TS463_1	T0655	2.66	6.2586	6.2823	182	182	100
2LUZ-11_A	T0655TS463_2	T0655	2.56	7.0880	7.0583	182	182	100
2LUZ-11_A	T0655TS463_3	T0655	1.93	5.4293	5.5069	182	182	100
2LUZ-11_A	T0655TS463_4	T0655	2.72	5.0524	5.1548	182	182	100
2LUZ-11_A	T0655TS463_5	T0655	2.32	5.4293	5.5069	182	182	100
2LUZ-11_A	T0655TS464_1	T0655	2.24	7.7831	7.7089	182	128	70.3296703296703
2LUZ-11_A	T0655TS471_1	T0655	2.15	6.2770	6.2995	182	143	78.5714285714286
2LUZ-11_A	T0655TS473_1	T0655	2.83	6.4848	6.4939	182	182	100
2LUZ-11_A	T0655TS473_2	T0655	2.86	6.5602	6.5644	182	182	100
2LUZ-11_A	T0655TS473_3	T0655	2.90	6.5602	6.5644	182	182	100
2LUZ-11_A	T0655TS473_4	T0655	2.89	6.4094	6.4233	182	182	100
2LUZ-11_A	T0655TS473_5	T0655	2.80	6.1079	6.1412	182	182	100
2LUZ-11_A	T0655TS474_1	T0655	2.73	5.2785	5.3660	182	182	100
2LUZ-11_A	T0655TS474_2	T0655	2.20	5.5801	5.6478	182	182	100
2LUZ-11_A	T0655TS475_1	T0655	2.36	6.3340	6.3528	182	182	100
2LUZ-11_A	T0655TS475_2	T0655	2.36	7.0126	6.9877	182	182	100
2LUZ-11_A	T0655TS475_3	T0655	2.80	6.7864	6.7760	182	182	100
2LUZ-11_A	T0655TS475_4	T0655	2.26	6.9372	6.9171	182	182	100
2LUZ-11_A	T0655TS475_5	T0655	2.30	5.9571	6.0002	182	182	100
2LUZ-11_A	T0655TS476_1	T0655	2.45	5.5047	5.5773	182	182	100
2LUZ-11_A	T0655TS476_2	T0655	2.32	5.4293	5.5069	182	182	100
2LUZ-11_A	T0655TS476_3	T0655	2.47	5.5047	5.5773	182	182	100
2LUZ-11_A	T0655TS476_4	T0655	2.65	5.2031	5.2956	182	182	100
2LUZ-11_A	T0655TS476_5	T0655	2.83	5.5801	5.6478	182	182	100
2LUZ-11_A	T0655TS477_1	T0655	2.45	7.9173	7.8345	182	182	100
2LUZ-11_A	T0655TS477_2	T0655	2.32	7.9173	7.8345	182	182	100
2LUZ-11_A	T0655TS477_3	T0655	2.44	8.0681	7.9757	182	182	100
2LUZ-11_A	T0655TS477_4	T0655	2.09	8.8220	8.6815	182	182	100
2LUZ-11_A	T0655TS477_5	T0655	2.09	7.6911	7.6228	182	182	100
2LUZ-11_A	T0655TS479_1	T0655	2.86	5.5801	5.6478	182	182	100
2LUZ-11_A	T0655TS479_2	T0655	2.55	6.1079	6.1412	182	182	100
2LUZ-11_A	T0655TS479_3	T0655	2.69	4.8262	4.9437	182	182	100
2LUZ-11_A	T0655TS479_4	T0655	2.91	5.8817	5.9297	182	182	100
2LUZ-11_A	T0655TS479_5	T0655	2.83	5.7309	5.7887	182	182	100
2LUZ-11_A	T0655TS481_1	T0655	3.02	7.1634	7.1288	182	182	100
2LUZ-11_A	T0655TS481_2	T0655	2.21	7.3895	7.3405	182	182	100
2LUZ-11_A	T0655TS481_3	T0655	2.80	8.2189	8.1168	182	182	100
2LUZ-11_A	T0655TS482_1	T0655	2.83	-1.0545	0.1886	182	182	100
2LUZ-11_A	T0655TS486_1	T0655	2.59	6.4094	6.4233	182	182	100
2LUZ-11_A	T0655TS488_1	T0655	2.44	7.0126	6.9877	182	182	100
2LUZ-11_A	T0655TS488_2	T0655	2.37	6.9372	6.9171	182	182	100
2LUZ-11_A	T0655TS488_3	T0655	2.14	6.8618	6.8466	182	182	100
2LUZ-11_A	T0655TS488_4	T0655	2.09	6.8618	6.8466	182	182	100
2LUZ-11_A	T0655TS488_5	T0655	2.37	7.0126	6.9877	182	182	100
2LUZ-11_A	T0655TS489_1	T0655	2.19	8.2943	8.1874	182	182	100
2LUZ-11_A	T0655TS489_2	T0655	2.25	8.2943	8.1874	182	182	100
2LUZ-11_A	T0655TS489_3	T0655	2.29	7.1634	7.1288	182	182	100
2LUZ-11_A	T0655TS489_4	T0655	2.40	8.3696	8.2580	182	182	100
2LUZ-11_A	T0655TS489_5	T0655	2.49	7.3141	7.2699	182	182	100
2LUZ-11_A	T0655TS490_1	T0655	2.34	8.4450	8.3286	182	182	100
2LUZ-11_A	T0655TS490_2	T0655	2.61	7.0880	7.0583	182	182	100
2LUZ-11_A	T0655TS490_3	T0655	2.24	7.6911	7.6228	182	182	100
2LUZ-11_A	T0655TS490_4	T0655	2.33	8.2943	8.1874	182	182	100
2LUZ-11_A	T0655TS490_5	T0655	2.39	6.9372	6.9171	182	182	100
2LUZ-11_A	T0655TS492_1	T0655	2.96	0.6796	1.2263	182	182	100
2LUZ-11_A	T0655TS492_2	T0655	2.97	-0.7529	0.3079	182	182	100
2LUZ-11_A	T0655TS492_3	T0655	2.66	0.7550	1.2857	182	182	100
2LUZ-11_A	T0655TS492_4	T0655	3.06	0.6042	1.1676	182	182	100
2LUZ-11_A	T0655TS492_5	T0655	2.71	-0.7529	0.3079	182	182	100
2LUZ-11_A	T0655TS493_1	T0655	2.03	5.8817	5.9297	182	182	100
2LUZ-11_A	T0655TS493_2	T0655	2.04	5.8817	5.9297	182	182	100
2LUZ-11_A	T0655TS493_3	T0655	2.21	5.7309	5.7887	182	182	100
2LUZ-11_A	T0655TS493_4	T0655	2.04	5.9571	6.0002	182	182	100
2LUZ-11_A	T0655TS493_5	T0655	2.04	5.8817	5.9297	182	182	100
2LUZ-11_A	T0655TS494_1	T0655	2.07	7.4807	7.4258	182	123	67.5824175824176
2LUZ-11_A	T0655TS494_2	T0655	2.02	7.3253	7.2804	182	131	71.978021978022
2LUZ-11_A	T0655TS494_3	T0655	2.35	6.2284	6.2540	182	140	76.9230769230769
2LUZ-11_A	T0655TS494_4	T0655	2.56	6.9159	6.8972	182	139	76.3736263736264
2LUZ-11_A	T0655TS494_5	T0655	1.89	7.3377	7.2920	182	129	70.8791208791209
2LUZ-11_A	T0655TS498_1	T0655	1.67	5.4293	5.5069	182	182	100
2LUZ-11_A	T0655TS498_2	T0655	1.71	5.4293	5.5069	182	182	100
2LUZ-11_A	T0655TS498_3	T0655	1.57	5.5801	5.6478	182	182	100
2LUZ-11_A	T0655TS498_4	T0655	1.98	5.5047	5.5773	182	182	100
2LUZ-11_A	T0655TS498_5	T0655	2.23	5.5801	5.6478	182	182	100
2LUZ-12_A	2LUZ-13_A	T0655	1.83	9.1236	8.9638	182	182	100
2LUZ-12_A	2LUZ-14_A	T0655	1.72	9.5005	9.3168	182	182	100
2LUZ-12_A	2LUZ-15_A	T0655	1.67	9.7267	9.5285	182	182	100
2LUZ-12_A	2LUZ-16_A	T0655	1.37	9.8775	9.6697	182	182	100
2LUZ-12_A	2LUZ-17_A	T0655	1.59	9.4252	9.2462	182	182	100
2LUZ-12_A	2LUZ-18_A	T0655	1.53	9.3498	9.1756	182	182	100
2LUZ-12_A	2LUZ-19_A	T0655	2.05	9.3498	9.1756	182	182	100
2LUZ-12_A	2LUZ-1_A	T0655	1.69	9.6513	9.4579	182	182	100
2LUZ-12_A	2LUZ-20_A	T0655	1.60	8.9728	8.8227	182	182	100
2LUZ-12_A	2LUZ-2_A	T0655	2.23	9.8021	9.5991	182	182	100
2LUZ-12_A	2LUZ-3_A	T0655	1.57	9.7267	9.5285	182	182	100
2LUZ-12_A	2LUZ-4_A	T0655	1.66	9.8021	9.5991	182	182	100
2LUZ-12_A	2LUZ-5_A	T0655	1.41	9.5759	9.3874	182	182	100
2LUZ-12_A	2LUZ-6_A	T0655	1.35	9.8775	9.6697	182	182	100
2LUZ-12_A	2LUZ-7_A	T0655	1.79	9.5005	9.3168	182	182	100
2LUZ-12_A	2LUZ-8_A	T0655	1.66	9.5759	9.3874	182	182	100
2LUZ-12_A	2LUZ-9_A	T0655	1.52	9.5005	9.3168	182	182	100
2LUZ-12_A	4FPW_A	T0655	1.23	9.6017	9.4115	182	152	83.5164835164835
2LUZ-12_A	T0655TS024_1	T0655	2.60	6.4158	6.4293	182	171	93.956043956044
2LUZ-12_A	T0655TS026_1	T0655	2.68	7.1634	7.1288	182	182	100
2LUZ-12_A	T0655TS026_2	T0655	2.38	8.2943	8.1874	182	182	100
2LUZ-12_A	T0655TS026_3	T0655	2.36	7.9927	7.9051	182	182	100
2LUZ-12_A	T0655TS026_4	T0655	2.09	7.9927	7.9051	182	182	100
2LUZ-12_A	T0655TS026_5	T0655	2.25	7.3141	7.2699	182	182	100
2LUZ-12_A	T0655TS027_1	T0655	2.58	8.6712	8.5403	182	182	100
2LUZ-12_A	T0655TS027_2	T0655	2.48	8.2189	8.1168	182	182	100
2LUZ-12_A	T0655TS027_3	T0655	2.44	8.5204	8.3992	182	182	100
2LUZ-12_A	T0655TS027_4	T0655	2.25	8.5204	8.3992	182	182	100
2LUZ-12_A	T0655TS027_5	T0655	2.47	8.6712	8.5403	182	182	100
2LUZ-12_A	T0655TS028_1	T0655	2.12	6.6356	6.6349	182	182	100
2LUZ-12_A	T0655TS028_2	T0655	2.08	5.8276	5.8791	182	179	98.3516483516484
2LUZ-12_A	T0655TS028_3	T0655	2.16	5.0524	5.1548	182	182	100
2LUZ-12_A	T0655TS028_4	T0655	2.09	5.5223	5.5938	182	179	98.3516483516484
2LUZ-12_A	T0655TS028_5	T0655	1.97	5.5047	5.5773	182	182	100
2LUZ-12_A	T0655TS029_1	T0655	2.68	6.7864	6.7760	182	182	100
2LUZ-12_A	T0655TS029_2	T0655	2.48	8.1435	8.0463	182	182	100
2LUZ-12_A	T0655TS029_3	T0655	2.63	7.3895	7.3405	182	182	100
2LUZ-12_A	T0655TS029_4	T0655	2.36	7.9927	7.9051	182	182	100
2LUZ-12_A	T0655TS029_5	T0655	2.79	6.7864	6.7760	182	182	100
2LUZ-12_A	T0655TS035_1	T0655	2.36	7.9927	7.9051	182	182	100
2LUZ-12_A	T0655TS035_2	T0655	2.08	7.1634	7.1288	182	182	100
2LUZ-12_A	T0655TS035_3	T0655	2.05	6.9372	6.9171	182	182	100
2LUZ-12_A	T0655TS035_4	T0655	2.48	7.3141	7.2699	182	182	100
2LUZ-12_A	T0655TS035_5	T0655	2.11	5.3539	5.4364	182	182	100
2LUZ-12_A	T0655TS040_1	T0655	2.25	6.8598	6.8447	182	144	79.1208791208791
2LUZ-12_A	T0655TS040_2	T0655	2.30	6.5468	6.5519	182	143	78.5714285714286
2LUZ-12_A	T0655TS040_3	T0655	2.12	7.4225	7.3714	182	124	68.1318681318681
2LUZ-12_A	T0655TS040_4	T0655	1.87	7.8047	7.7291	182	131	71.978021978022
2LUZ-12_A	T0655TS040_5	T0655	2.69	6.3665	6.3832	182	131	71.978021978022
2LUZ-12_A	T0655TS043_1	T0655	1.45	5.8817	5.9297	182	182	100
2LUZ-12_A	T0655TS043_2	T0655	2.03	6.1833	6.2117	182	182	100
2LUZ-12_A	T0655TS043_3	T0655	1.97	6.1833	6.2117	182	182	100
2LUZ-12_A	T0655TS043_4	T0655	2.78	5.5047	5.5773	182	182	100
2LUZ-12_A	T0655TS043_5	T0655	2.71	5.0524	5.1548	182	182	100
2LUZ-12_A	T0655TS045_1	T0655	2.53	8.2189	8.1168	182	182	100
2LUZ-12_A	T0655TS045_2	T0655	2.60	7.0126	6.9877	182	182	100
2LUZ-12_A	T0655TS045_3	T0655	1.96	6.5602	6.5644	182	182	100
2LUZ-12_A	T0655TS045_4	T0655	2.66	6.7864	6.7760	182	182	100
2LUZ-12_A	T0655TS045_5	T0655	2.53	7.4649	7.4111	182	182	100
2LUZ-12_A	T0655TS072_1	T0655	2.56	6.7110	6.7055	182	182	100
2LUZ-12_A	T0655TS072_2	T0655	2.04	7.1634	7.1288	182	182	100
2LUZ-12_A	T0655TS072_3	T0655	2.08	7.2388	7.1994	182	182	100
2LUZ-12_A	T0655TS072_4	T0655	1.97	6.8618	6.8466	182	182	100
2LUZ-12_A	T0655TS072_5	T0655	2.03	6.0325	6.0707	182	182	100
2LUZ-12_A	T0655TS077_1	T0655	3.00	1.0565	1.5301	182	182	100
2LUZ-12_A	T0655TS077_2	T0655	2.70	0.1518	0.8347	182	182	100
2LUZ-12_A	T0655TS077_3	T0655	2.75	0.7550	1.2857	182	182	100
2LUZ-12_A	T0655TS077_4	T0655	2.90	-0.0744	0.6829	182	182	100
2LUZ-12_A	T0655TS077_5	T0655	2.70	-1.0545	0.1886	182	182	100
2LUZ-12_A	T0655TS079_1	T0655	1.78	7.3141	7.2699	182	182	100
2LUZ-12_A	T0655TS079_2	T0655	1.81	7.3141	7.2699	182	182	100
2LUZ-12_A	T0655TS079_3	T0655	1.75	7.3141	7.2699	182	182	100
2LUZ-12_A	T0655TS079_4	T0655	2.24	6.7864	6.7760	182	182	100
2LUZ-12_A	T0655TS079_5	T0655	2.20	8.4450	8.3286	182	182	100
2LUZ-12_A	T0655TS081_1	T0655	1.91	7.8419	7.7639	182	182	100
2LUZ-12_A	T0655TS081_2	T0655	3.01	6.1079	6.1412	182	182	100
2LUZ-12_A	T0655TS081_3	T0655	2.31	7.0126	6.9877	182	182	100
2LUZ-12_A	T0655TS081_4	T0655	2.72	7.2388	7.1994	182	182	100
2LUZ-12_A	T0655TS081_5	T0655	2.43	7.2388	7.1994	182	182	100
2LUZ-12_A	T0655TS087_1	T0655	2.01	6.2586	6.2823	182	182	100
2LUZ-12_A	T0655TS087_2	T0655	2.04	6.7864	6.7760	182	182	100
2LUZ-12_A	T0655TS087_3	T0655	2.42	6.1833	6.2117	182	182	100
2LUZ-12_A	T0655TS087_4	T0655	2.12	6.3340	6.3528	182	182	100
2LUZ-12_A	T0655TS087_5	T0655	2.15	6.1833	6.2117	182	182	100
2LUZ-12_A	T0655TS088_1	T0655	2.21	5.5047	5.5773	182	182	100
2LUZ-12_A	T0655TS088_2	T0655	1.74	5.2785	5.3660	182	182	100
2LUZ-12_A	T0655TS088_3	T0655	1.79	6.0325	6.0707	182	182	100
2LUZ-12_A	T0655TS088_4	T0655	2.42	5.5801	5.6478	182	182	100
2LUZ-12_A	T0655TS088_5	T0655	2.16	5.8817	5.9297	182	182	100
2LUZ-12_A	T0655TS098_1	T0655	2.95	-1.1299	0.1638	182	182	100
2LUZ-12_A	T0655TS101_1	T0655	2.87	7.0126	6.9877	182	182	100
2LUZ-12_A	T0655TS101_2	T0655	1.95	7.2388	7.1994	182	182	100
2LUZ-12_A	T0655TS101_3	T0655	2.47	7.6157	7.5522	182	182	100
2LUZ-12_A	T0655TS101_4	T0655	2.96	7.0126	6.9877	182	182	100
2LUZ-12_A	T0655TS101_5	T0655	2.78	7.1634	7.1288	182	182	100
2LUZ-12_A	T0655TS103_1	T0655	2.17	7.3141	7.2699	182	182	100
2LUZ-12_A	T0655TS103_2	T0655	2.00	6.8618	6.8466	182	182	100
2LUZ-12_A	T0655TS103_3	T0655	2.24	6.7864	6.7760	182	182	100
2LUZ-12_A	T0655TS103_4	T0655	2.17	7.0126	6.9877	182	182	100
2LUZ-12_A	T0655TS103_5	T0655	2.44	7.0126	6.9877	182	182	100
2LUZ-12_A	T0655TS107_1	T0655	2.13	3.9215	4.1014	182	182	100
2LUZ-12_A	T0655TS107_2	T0655	2.11	4.1476	4.3115	182	182	100
2LUZ-12_A	T0655TS107_3	T0655	2.18	3.9215	4.1014	182	182	100
2LUZ-12_A	T0655TS107_4	T0655	2.10	4.1476	4.3115	182	182	100
2LUZ-12_A	T0655TS107_5	T0655	1.96	3.6199	3.8217	182	182	100
2LUZ-12_A	T0655TS108_1	T0655	2.37	7.9927	7.9051	182	182	100
2LUZ-12_A	T0655TS108_2	T0655	1.93	7.1634	7.1288	182	182	100
2LUZ-12_A	T0655TS111_1	T0655	3.02	5.4293	5.5069	182	182	100
2LUZ-12_A	T0655TS111_2	T0655	2.07	5.6555	5.7183	182	182	100
2LUZ-12_A	T0655TS111_3	T0655	2.22	5.5801	5.6478	182	182	100
2LUZ-12_A	T0655TS111_4	T0655	1.90	5.8063	5.8592	182	182	100
2LUZ-12_A	T0655TS111_5	T0655	2.40	5.1278	5.2252	182	182	100
2LUZ-12_A	T0655TS112_1	T0655	2.59	6.1079	6.1412	182	182	100
2LUZ-12_A	T0655TS113_1	T0655	2.31	4.9016	5.0140	182	182	100
2LUZ-12_A	T0655TS113_2	T0655	2.09	5.2785	5.3660	182	182	100
2LUZ-12_A	T0655TS113_3	T0655	2.35	7.2796	7.2376	182	152	83.5164835164835
2LUZ-12_A	T0655TS113_4	T0655	2.16	6.6083	6.6094	182	130	71.4285714285714
2LUZ-12_A	T0655TS113_5	T0655	1.77	7.3964	7.3469	182	121	66.4835164835165
2LUZ-12_A	T0655TS114_1	T0655	2.20	8.4450	8.3286	182	182	100
2LUZ-12_A	T0655TS114_2	T0655	2.60	7.3141	7.2699	182	182	100
2LUZ-12_A	T0655TS114_3	T0655	2.86	7.0126	6.9877	182	182	100
2LUZ-12_A	T0655TS114_4	T0655	2.04	6.5602	6.5644	182	182	100
2LUZ-12_A	T0655TS114_5	T0655	2.36	5.4293	5.5069	182	182	100
2LUZ-12_A	T0655TS115_1	T0655	2.25	5.6555	5.7183	182	182	100
2LUZ-12_A	T0655TS115_2	T0655	1.94	5.7309	5.7887	182	182	100
2LUZ-12_A	T0655TS115_3	T0655	2.48	5.4293	5.5069	182	182	100
2LUZ-12_A	T0655TS115_4	T0655	2.53	5.7309	5.7887	182	182	100
2LUZ-12_A	T0655TS115_5	T0655	2.67	4.7508	4.8734	182	182	100
2LUZ-12_A	T0655TS116_1	T0655	1.97	6.9780	6.9554	182	134	73.6263736263736
2LUZ-12_A	T0655TS116_2	T0655	2.06	6.5428	6.5481	182	118	64.8351648351648
2LUZ-12_A	T0655TS117_1	T0655	3.00	5.9571	6.0002	182	182	100
2LUZ-12_A	T0655TS117_2	T0655	2.24	6.9372	6.9171	182	182	100
2LUZ-12_A	T0655TS121_1	T0655	2.55	6.9372	6.9171	182	182	100
2LUZ-12_A	T0655TS121_2	T0655	2.81	6.5602	6.5644	182	182	100
2LUZ-12_A	T0655TS121_3	T0655	2.84	6.8618	6.8466	182	182	100
2LUZ-12_A	T0655TS121_4	T0655	2.29	5.5801	5.6478	182	182	100
2LUZ-12_A	T0655TS121_5	T0655	2.28	5.3539	5.4364	182	182	100
2LUZ-12_A	T0655TS122_1	T0655	2.57	6.7864	6.7760	182	182	100
2LUZ-12_A	T0655TS124_1	T0655	2.48	7.0126	6.9877	182	182	100
2LUZ-12_A	T0655TS124_2	T0655	2.56	7.2388	7.1994	182	182	100
2LUZ-12_A	T0655TS124_3	T0655	2.44	7.0126	6.9877	182	182	100
2LUZ-12_A	T0655TS124_4	T0655	2.00	6.8618	6.8466	182	182	100
2LUZ-12_A	T0655TS124_5	T0655	2.24	6.7864	6.7760	182	182	100
2LUZ-12_A	T0655TS125_1	T0655	2.03	6.5602	6.5644	182	182	100
2LUZ-12_A	T0655TS125_2	T0655	2.08	6.8618	6.8466	182	182	100
2LUZ-12_A	T0655TS125_3	T0655	2.05	7.1634	7.1288	182	182	100
2LUZ-12_A	T0655TS125_4	T0655	2.20	6.4848	6.4939	182	182	100
2LUZ-12_A	T0655TS125_5	T0655	2.09	6.4848	6.4939	182	182	100
2LUZ-12_A	T0655TS130_1	T0655	2.36	7.9927	7.9051	182	182	100
2LUZ-12_A	T0655TS130_2	T0655	2.20	8.4450	8.3286	182	182	100
2LUZ-12_A	T0655TS130_3	T0655	2.37	7.9927	7.9051	182	182	100
2LUZ-12_A	T0655TS130_4	T0655	1.93	7.1634	7.1288	182	182	100
2LUZ-12_A	T0655TS130_5	T0655	2.03	6.5602	6.5644	182	182	100
2LUZ-12_A	T0655TS141_1	T0655	2.03	6.8618	6.8466	182	182	100
2LUZ-12_A	T0655TS141_2	T0655	2.15	6.9372	6.9171	182	182	100
2LUZ-12_A	T0655TS141_3	T0655	2.28	7.2388	7.1994	182	182	100
2LUZ-12_A	T0655TS141_4	T0655	1.86	6.5602	6.5644	182	182	100
2LUZ-12_A	T0655TS141_5	T0655	1.88	6.3340	6.3528	182	182	100
2LUZ-12_A	T0655TS148_1	T0655	2.57	6.5602	6.5644	182	182	100
2LUZ-12_A	T0655TS148_2	T0655	2.40	6.5602	6.5644	182	182	100
2LUZ-12_A	T0655TS148_3	T0655	2.62	6.5602	6.5644	182	182	100
2LUZ-12_A	T0655TS148_4	T0655	2.42	6.5602	6.5644	182	182	100
2LUZ-12_A	T0655TS148_5	T0655	2.60	6.6356	6.6349	182	182	100
2LUZ-12_A	T0655TS152_1	T0655	2.98	-0.1497	0.6350	182	182	100
2LUZ-12_A	T0655TS152_2	T0655	2.38	0.3780	0.9967	182	182	100
2LUZ-12_A	T0655TS152_3	T0655	3.09	0.3026	0.9417	182	182	100
2LUZ-12_A	T0655TS152_4	T0655	2.50	1.2827	1.7195	182	182	100
2LUZ-12_A	T0655TS152_5	T0655	2.99	1.9613	2.3095	182	182	100
2LUZ-12_A	T0655TS163_1	T0655	2.67	6.4848	6.4939	182	182	100
2LUZ-12_A	T0655TS164_1	T0655	1.55	5.2785	5.3660	182	182	100
2LUZ-12_A	T0655TS164_2	T0655	2.09	7.9927	7.9051	182	182	100
2LUZ-12_A	T0655TS164_3	T0655	2.55	6.9372	6.9171	182	182	100
2LUZ-12_A	T0655TS164_4	T0655	2.04	6.1079	6.1412	182	182	100
2LUZ-12_A	T0655TS164_5	T0655	1.68	5.4293	5.5069	182	182	100
2LUZ-12_A	T0655TS172_1	T0655	2.82	3.3937	3.6125	182	182	100
2LUZ-12_A	T0655TS172_2	T0655	2.49	3.4691	3.6822	182	182	100
2LUZ-12_A	T0655TS172_3	T0655	2.64	2.4890	2.7836	182	182	100
2LUZ-12_A	T0655TS172_4	T0655	2.40	2.6398	2.9206	182	182	100
2LUZ-12_A	T0655TS172_5	T0655	2.69	2.9414	3.1962	182	182	100
2LUZ-12_A	T0655TS175_1	T0655	2.77	6.7110	6.7055	182	182	100
2LUZ-12_A	T0655TS175_2	T0655	2.41	7.1634	7.1288	182	182	100
2LUZ-12_A	T0655TS175_3	T0655	2.30	7.1634	7.1288	182	182	100
2LUZ-12_A	T0655TS175_4	T0655	2.74	5.8817	5.9297	182	182	100
2LUZ-12_A	T0655TS175_5	T0655	2.27	7.0880	7.0583	182	182	100
2LUZ-12_A	T0655TS178_1	T0655	1.85	6.7864	6.7760	182	182	100
2LUZ-12_A	T0655TS179_1	T0655	2.69	-1.3560	0.1018	182	182	100
2LUZ-12_A	T0655TS179_2	T0655	2.69	-1.3560	0.1018	182	182	100
2LUZ-12_A	T0655TS179_3	T0655	2.69	-1.3560	0.1018	182	182	100
2LUZ-12_A	T0655TS179_4	T0655	2.69	-1.3560	0.1018	182	182	100
2LUZ-12_A	T0655TS179_5	T0655	2.69	-1.3560	0.1018	182	182	100
2LUZ-12_A	T0655TS190_1	T0655	2.13	3.9215	4.1014	182	182	100
2LUZ-12_A	T0655TS190_2	T0655	2.11	4.1476	4.3115	182	182	100
2LUZ-12_A	T0655TS190_3	T0655	2.18	3.9215	4.1014	182	182	100
2LUZ-12_A	T0655TS190_4	T0655	2.10	4.1476	4.3115	182	182	100
2LUZ-12_A	T0655TS190_5	T0655	1.96	3.6199	3.8217	182	182	100
2LUZ-12_A	T0655TS195_1	T0655	2.99	0.8304	1.3458	182	182	100
2LUZ-12_A	T0655TS195_2	T0655	2.41	0.9811	1.4681	182	182	100
2LUZ-12_A	T0655TS195_3	T0655	2.68	1.1319	1.5927	182	182	100
2LUZ-12_A	T0655TS195_4	T0655	2.94	1.1319	1.5927	182	182	100
2LUZ-12_A	T0655TS195_5	T0655	2.84	0.6796	1.2263	182	182	100
2LUZ-12_A	T0655TS197_1	T0655	2.32	7.9927	7.9051	182	182	100
2LUZ-12_A	T0655TS197_2	T0655	2.36	8.2943	8.1874	182	182	100
2LUZ-12_A	T0655TS197_3	T0655	2.52	8.1435	8.0463	182	182	100
2LUZ-12_A	T0655TS197_4	T0655	2.17	8.2943	8.1874	182	182	100
2LUZ-12_A	T0655TS197_5	T0655	2.48	8.2189	8.1168	182	182	100
2LUZ-12_A	T0655TS198_1	T0655	2.30	5.0524	5.1548	182	182	100
2LUZ-12_A	T0655TS198_2	T0655	2.50	5.5801	5.6478	182	182	100
2LUZ-12_A	T0655TS198_3	T0655	2.65	5.7309	5.7887	182	182	100
2LUZ-12_A	T0655TS198_4	T0655	1.55	5.2785	5.3660	182	182	100
2LUZ-12_A	T0655TS198_5	T0655	2.04	6.1079	6.1412	182	182	100
2LUZ-12_A	T0655TS201_1	T0655	2.48	6.5602	6.5644	182	182	100
2LUZ-12_A	T0655TS201_2	T0655	3.21	6.7864	6.7760	182	182	100
2LUZ-12_A	T0655TS201_3	T0655	2.70	5.8817	5.9297	182	182	100
2LUZ-12_A	T0655TS201_4	T0655	2.72	5.9571	6.0002	182	182	100
2LUZ-12_A	T0655TS201_5	T0655	3.22	6.6356	6.6349	182	182	100
2LUZ-12_A	T0655TS204_1	T0655	1.95	7.4052	7.3552	182	153	84.0659340659341
2LUZ-12_A	T0655TS221_1	T0655	2.10	8.0923	7.9983	182	131	71.978021978022
2LUZ-12_A	T0655TS221_2	T0655	2.06	8.2337	8.1307	182	127	69.7802197802198
2LUZ-12_A	T0655TS221_3	T0655	2.04	8.2337	8.1307	182	127	69.7802197802198
2LUZ-12_A	T0655TS221_4	T0655	2.08	8.5812	8.4561	182	134	73.6263736263736
2LUZ-12_A	T0655TS221_5	T0655	2.02	7.9605	7.8750	182	125	68.6813186813187
2LUZ-12_A	T0655TS222_1	T0655	2.31	7.0126	6.9877	182	182	100
2LUZ-12_A	T0655TS222_2	T0655	1.76	6.4848	6.4939	182	182	100
2LUZ-12_A	T0655TS222_3	T0655	1.91	7.8419	7.7639	182	182	100
2LUZ-12_A	T0655TS222_4	T0655	1.97	5.7309	5.7887	182	182	100
2LUZ-12_A	T0655TS222_5	T0655	1.42	5.6555	5.7183	182	182	100
2LUZ-12_A	T0655TS223_1	T0655	2.44	7.3141	7.2699	182	182	100
2LUZ-12_A	T0655TS237_1	T0655	2.02	8.2189	8.1168	182	182	100
2LUZ-12_A	T0655TS237_2	T0655	2.26	7.1634	7.1288	182	182	100
2LUZ-12_A	T0655TS237_3	T0655	2.81	6.6356	6.6349	182	182	100
2LUZ-12_A	T0655TS237_4	T0655	2.03	7.4649	7.4111	182	182	100
2LUZ-12_A	T0655TS237_5	T0655	2.70	5.4293	5.5069	182	182	100
2LUZ-12_A	T0655TS238_1	T0655	1.74	5.5801	5.6478	182	182	100
2LUZ-12_A	T0655TS238_2	T0655	2.41	5.8817	5.9297	182	182	100
2LUZ-12_A	T0655TS238_3	T0655	1.98	6.0325	6.0707	182	182	100
2LUZ-12_A	T0655TS238_4	T0655	2.31	5.3539	5.4364	182	182	100
2LUZ-12_A	T0655TS238_5	T0655	2.48	5.2031	5.2956	182	182	100
2LUZ-12_A	T0655TS246_1	T0655	2.76	-0.5267	0.4178	182	182	100
2LUZ-12_A	T0655TS246_2	T0655	3.01	0.0764	0.7828	182	182	100
2LUZ-12_A	T0655TS246_3	T0655	2.49	-1.4314	0.0851	182	182	100
2LUZ-12_A	T0655TS246_4	T0655	2.19	-0.3005	0.5434	182	182	100
2LUZ-12_A	T0655TS246_5	T0655	2.66	-0.3759	0.4999	182	182	100
2LUZ-12_A	T0655TS247_1	T0655	2.25	6.5602	6.5644	182	182	100
2LUZ-12_A	T0655TS247_2	T0655	2.53	5.8063	5.8592	182	182	100
2LUZ-12_A	T0655TS247_3	T0655	2.81	5.9571	6.0002	182	182	100
2LUZ-12_A	T0655TS247_4	T0655	2.60	5.5801	5.6478	182	182	100
2LUZ-12_A	T0655TS247_5	T0655	2.70	0.0764	0.7828	182	182	100
2LUZ-12_A	T0655TS254_1	T0655	2.40	6.7400	6.7326	182	135	74.1758241758242
2LUZ-12_A	T0655TS258_1	T0655	2.69	5.6555	5.7183	182	182	100
2LUZ-12_A	T0655TS258_2	T0655	2.27	5.2785	5.3660	182	182	100
2LUZ-12_A	T0655TS258_3	T0655	2.60	5.5047	5.5773	182	182	100
2LUZ-12_A	T0655TS258_4	T0655	2.62	5.7309	5.7887	182	182	100
2LUZ-12_A	T0655TS258_5	T0655	2.47	5.1278	5.2252	182	182	100
2LUZ-12_A	T0655TS259_1	T0655	2.68	5.4293	5.5069	182	182	100
2LUZ-12_A	T0655TS259_2	T0655	3.10	5.5912	5.6581	182	165	90.6593406593407
2LUZ-12_A	T0655TS261_1	T0655	2.39	6.4848	6.4939	182	182	100
2LUZ-12_A	T0655TS261_2	T0655	2.75	6.6356	6.6349	182	182	100
2LUZ-12_A	T0655TS261_3	T0655	2.76	6.5602	6.5644	182	182	100
2LUZ-12_A	T0655TS261_4	T0655	2.76	6.4848	6.4939	182	182	100
2LUZ-12_A	T0655TS261_5	T0655	2.81	5.8817	5.9297	182	182	100
2LUZ-12_A	T0655TS265_1	T0655	2.69	5.9571	6.0002	182	182	100
2LUZ-12_A	T0655TS265_2	T0655	2.81	5.9571	6.0002	182	182	100
2LUZ-12_A	T0655TS267_1	T0655	2.20	8.4450	8.3286	182	182	100
2LUZ-12_A	T0655TS267_2	T0655	2.36	7.9927	7.9051	182	182	100
2LUZ-12_A	T0655TS267_3	T0655	2.68	7.1634	7.1288	182	182	100
2LUZ-12_A	T0655TS267_4	T0655	1.93	7.1634	7.1288	182	182	100
2LUZ-12_A	T0655TS267_5	T0655	2.37	7.9927	7.9051	182	182	100
2LUZ-12_A	T0655TS273_1	T0655	1.68	5.4293	5.5069	182	182	100
2LUZ-12_A	T0655TS273_2	T0655	1.68	5.4293	5.5069	182	182	100
2LUZ-12_A	T0655TS273_3	T0655	1.68	5.4293	5.5069	182	182	100
2LUZ-12_A	T0655TS273_4	T0655	1.68	5.4293	5.5069	182	182	100
2LUZ-12_A	T0655TS273_5	T0655	1.68	5.4293	5.5069	182	182	100
2LUZ-12_A	T0655TS275_1	T0655	2.42	5.6657	5.7278	182	156	85.7142857142857
2LUZ-12_A	T0655TS275_2	T0655	2.53	7.5351	7.4767	182	165	90.6593406593407
2LUZ-12_A	T0655TS275_3	T0655	2.45	5.5076	5.5800	182	142	78.021978021978
2LUZ-12_A	T0655TS275_4	T0655	2.19	7.3803	7.3318	182	123	67.5824175824176
2LUZ-12_A	T0655TS275_5	T0655	1.97	6.8635	6.8482	182	142	78.021978021978
2LUZ-12_A	T0655TS277_1	T0655	1.85	6.7864	6.7760	182	182	100
2LUZ-12_A	T0655TS277_2	T0655	2.08	6.6356	6.6349	182	182	100
2LUZ-12_A	T0655TS277_3	T0655	2.89	5.6555	5.7183	182	182	100
2LUZ-12_A	T0655TS277_4	T0655	2.14	5.8063	5.8592	182	182	100
2LUZ-12_A	T0655TS277_5	T0655	2.17	5.8817	5.9297	182	182	100
2LUZ-12_A	T0655TS280_1	T0655	2.68	7.1634	7.1288	182	182	100
2LUZ-12_A	T0655TS280_2	T0655	2.43	7.2388	7.1994	182	182	100
2LUZ-12_A	T0655TS280_3	T0655	2.05	7.1634	7.1288	182	182	100
2LUZ-12_A	T0655TS280_4	T0655	2.04	7.0126	6.9877	182	182	100
2LUZ-12_A	T0655TS280_5	T0655	2.57	6.5602	6.5644	182	182	100
2LUZ-12_A	T0655TS281_1	T0655	2.57	6.5602	6.5644	182	182	100
2LUZ-12_A	T0655TS281_2	T0655	2.57	6.5602	6.5644	182	182	100
2LUZ-12_A	T0655TS281_3	T0655	2.68	7.1634	7.1288	182	182	100
2LUZ-12_A	T0655TS281_4	T0655	2.39	6.4848	6.4939	182	182	100
2LUZ-12_A	T0655TS281_5	T0655	2.36	7.9927	7.9051	182	182	100
2LUZ-12_A	T0655TS282_1	T0655	2.64	6.1833	6.2117	182	182	100
2LUZ-12_A	T0655TS282_2	T0655	2.38	7.0126	6.9877	182	182	100
2LUZ-12_A	T0655TS282_3	T0655	1.52	5.5801	5.6478	182	182	100
2LUZ-12_A	T0655TS282_4	T0655	1.51	5.6555	5.7183	182	182	100
2LUZ-12_A	T0655TS282_5	T0655	2.37	5.2031	5.2956	182	182	100
2LUZ-12_A	T0655TS285_1	T0655	2.68	7.1634	7.1288	182	182	100
2LUZ-12_A	T0655TS285_2	T0655	2.38	8.2943	8.1874	182	182	100
2LUZ-12_A	T0655TS285_3	T0655	2.09	7.9927	7.9051	182	182	100
2LUZ-12_A	T0655TS285_4	T0655	2.36	7.9927	7.9051	182	182	100
2LUZ-12_A	T0655TS285_5	T0655	2.40	6.5602	6.5644	182	182	100
2LUZ-12_A	T0655TS286_1	T0655	2.52	6.7110	6.7055	182	182	100
2LUZ-12_A	T0655TS286_2	T0655	2.61	6.5602	6.5644	182	182	100
2LUZ-12_A	T0655TS286_3	T0655	2.37	6.5602	6.5644	182	182	100
2LUZ-12_A	T0655TS286_4	T0655	2.77	6.7110	6.7055	182	182	100
2LUZ-12_A	T0655TS286_5	T0655	2.88	6.7110	6.7055	182	182	100
2LUZ-12_A	T0655TS287_1	T0655	2.90	-0.4513	0.4580	182	182	100
2LUZ-12_A	T0655TS287_2	T0655	2.78	-0.2251	0.5884	182	182	100
2LUZ-12_A	T0655TS287_3	T0655	2.68	-0.1497	0.6350	182	182	100
2LUZ-12_A	T0655TS287_4	T0655	2.71	-0.9037	0.2442	182	182	100
2LUZ-12_A	T0655TS287_5	T0655	2.89	-0.0744	0.6829	182	182	100
2LUZ-12_A	T0655TS292_1	T0655	1.66	8.1715	8.0725	182	120	65.9340659340659
2LUZ-12_A	T0655TS292_2	T0655	1.64	8.3759	8.2639	182	120	65.9340659340659
2LUZ-12_A	T0655TS292_3	T0655	1.81	7.5577	7.4979	182	132	72.5274725274725
2LUZ-12_A	T0655TS292_4	T0655	1.79	7.7219	7.6516	182	124	68.1318681318681
2LUZ-12_A	T0655TS292_5	T0655	1.86	8.3108	8.2029	182	121	66.4835164835165
2LUZ-12_A	T0655TS294_1	T0655	2.42	8.4450	8.3286	182	182	100
2LUZ-12_A	T0655TS294_2	T0655	2.36	7.9927	7.9051	182	182	100
2LUZ-12_A	T0655TS294_3	T0655	2.40	6.5602	6.5644	182	182	100
2LUZ-12_A	T0655TS294_4	T0655	2.40	6.5602	6.5644	182	182	100
2LUZ-12_A	T0655TS294_5	T0655	2.42	6.5602	6.5644	182	182	100
2LUZ-12_A	T0655TS298_1	T0655	2.54	6.4848	6.4939	182	182	100
2LUZ-12_A	T0655TS298_2	T0655	2.28	4.9770	5.0844	182	182	100
2LUZ-12_A	T0655TS300_1	T0655	2.19	6.2586	6.2823	182	182	100
2LUZ-12_A	T0655TS301_1	T0655	1.96	8.1435	8.0463	182	182	100
2LUZ-12_A	T0655TS301_2	T0655	2.02	7.0880	7.0583	182	182	100
2LUZ-12_A	T0655TS301_3	T0655	2.22	7.0880	7.0583	182	182	100
2LUZ-12_A	T0655TS301_4	T0655	1.70	7.1634	7.1288	182	182	100
2LUZ-12_A	T0655TS301_5	T0655	2.38	6.9372	6.9171	182	182	100
2LUZ-12_A	T0655TS302_1	T0655	2.27	6.4284	6.4410	182	158	86.8131868131868
2LUZ-12_A	T0655TS302_2	T0655	2.27	6.2564	6.2801	182	156	85.7142857142857
2LUZ-12_A	T0655TS302_3	T0655	2.22	6.5095	6.5170	182	156	85.7142857142857
2LUZ-12_A	T0655TS302_4	T0655	2.62	6.4687	6.4788	182	157	86.2637362637363
2LUZ-12_A	T0655TS302_5	T0655	2.22	6.4687	6.4788	182	157	86.2637362637363
2LUZ-12_A	T0655TS315_1	T0655	1.82	7.0126	6.9877	182	182	100
2LUZ-12_A	T0655TS315_2	T0655	2.02	7.9173	7.8345	182	182	100
2LUZ-12_A	T0655TS315_3	T0655	2.54	6.7110	6.7055	182	182	100
2LUZ-12_A	T0655TS315_4	T0655	2.23	8.3696	8.2580	182	182	100
2LUZ-12_A	T0655TS315_5	T0655	2.46	7.4649	7.4111	182	182	100
2LUZ-12_A	T0655TS317_1	T0655	2.26	7.4454	7.3928	182	169	92.8571428571429
2LUZ-12_A	T0655TS317_2	T0655	2.10	7.6842	7.6163	182	169	92.8571428571429
2LUZ-12_A	T0655TS330_1	T0655	2.24	6.7864	6.7760	182	182	100
2LUZ-12_A	T0655TS330_2	T0655	2.17	7.0126	6.9877	182	182	100
2LUZ-12_A	T0655TS330_3	T0655	2.54	7.8419	7.7639	182	182	100
2LUZ-12_A	T0655TS330_4	T0655	2.00	6.8618	6.8466	182	182	100
2LUZ-12_A	T0655TS330_5	T0655	2.17	7.3141	7.2699	182	182	100
2LUZ-12_A	T0655TS333_1	T0655	2.57	6.5602	6.5644	182	182	100
2LUZ-12_A	T0655TS333_2	T0655	2.40	6.5602	6.5644	182	182	100
2LUZ-12_A	T0655TS333_3	T0655	2.62	6.5602	6.5644	182	182	100
2LUZ-12_A	T0655TS333_4	T0655	2.42	6.5602	6.5644	182	182	100
2LUZ-12_A	T0655TS333_5	T0655	2.60	6.6356	6.6349	182	182	100
2LUZ-12_A	T0655TS335_1	T0655	2.38	8.2943	8.1874	182	182	100
2LUZ-12_A	T0655TS335_2	T0655	2.25	7.3141	7.2699	182	182	100
2LUZ-12_A	T0655TS335_3	T0655	2.09	7.9927	7.9051	182	182	100
2LUZ-12_A	T0655TS335_4	T0655	2.84	7.1634	7.1288	182	182	100
2LUZ-12_A	T0655TS335_5	T0655	2.03	8.2189	8.1168	182	182	100
2LUZ-12_A	T0655TS343_1	T0655	2.41	7.3895	7.3405	182	182	100
2LUZ-12_A	T0655TS344_1	T0655	2.05	6.8618	6.8466	182	182	100
2LUZ-12_A	T0655TS344_2	T0655	2.38	7.5403	7.4817	182	182	100
2LUZ-12_A	T0655TS348_1	T0655	2.68	7.1634	7.1288	182	182	100
2LUZ-12_A	T0655TS350_1	T0655	2.48	7.3141	7.2699	182	182	100
2LUZ-12_A	T0655TS350_2	T0655	2.41	7.1634	7.1288	182	182	100
2LUZ-12_A	T0655TS350_3	T0655	2.04	6.5602	6.5644	182	182	100
2LUZ-12_A	T0655TS350_4	T0655	2.36	7.9927	7.9051	182	182	100
2LUZ-12_A	T0655TS350_5	T0655	2.20	8.4450	8.3286	182	182	100
2LUZ-12_A	T0655TS365_1	T0655	2.36	7.9927	7.9051	182	182	100
2LUZ-12_A	T0655TS365_2	T0655	2.40	6.5602	6.5644	182	182	100
[truncated: 146,785 more rows]
