# Supplementary material for: Addressing the Role of Conformational Diversity in Protein Structure Prediction
Source: PLoS One. 2016 May 9;11(5):e0154923. doi: 10.1371/journal.pone.0154923 (PMC4861349; doi:10.1371/journal.pone.0154923)
Supplement: S1 Dataset — (GZ) [file pone.0154923.s002.gz › Palopoli-Monzon_2016_SI/Structural_alignments/SET_CASP/rmsd_mammoth_T0230.out.cov]

T0230	1UWD-1_A	T0230	1.98	7.4374	7.3853	102	102	100
T0230	1UWD-2_A	T0230	1.88	7.4374	7.3853	102	102	100
T0230	1UWD-3_A	T0230	2.19	7.3222	7.2775	102	102	100
T0230	1UWD-4_A	T0230	2.11	7.5525	7.4930	102	102	100
T0230	1UWD-5_A	T0230	2.11	7.5525	7.4930	102	102	100
T0230	1UWD-6_A	T0230	2.00	7.4374	7.3853	102	102	100
T0230	1UWD-7_A	T0230	2.07	7.6676	7.6008	102	102	100
T0230	1UWD-8_A	T0230	1.98	7.6676	7.6008	102	102	100
T0230	1UWD-9_A	T0230	2.13	7.8978	7.8163	102	102	100
T0230	1UWD-10_A	T0230	2.15	7.2071	7.1698	102	102	100
T0230	1UWD-11_A	T0230	1.83	7.6676	7.6008	102	102	100
T0230	1UWD-12_A	T0230	2.15	7.3222	7.2775	102	102	100
T0230	1UWD-13_A	T0230	2.10	7.6676	7.6008	102	102	100
T0230	1UWD-14_A	T0230	2.23	7.4374	7.3853	102	102	100
T0230	1UWD-15_A	T0230	2.08	7.6676	7.6008	102	102	100
T0230	1UWD-16_A	T0230	1.89	7.4374	7.3853	102	102	100
T0230	1UWD-17_A	T0230	2.00	7.3222	7.2775	102	102	100
T0230	1UWD-18_A	T0230	1.99	7.4374	7.3853	102	102	100
T0230	1UWD-19_A	T0230	1.91	7.7827	7.7085	102	102	100
T0230	1UWD-20_A	T0230	2.15	7.6676	7.6008	102	102	100
T0230	1WCJ_A	T0230	2.11	7.5525	7.4930	102	102	100
T0230	RT0230AL291_1	T0230	2.59	-0.9489	0.2267	102	81	79.4117647058823
T0230	RT0230AL308_1	T0230	2.80	-0.0279	0.7132	102	101	99.0196078431373
T0230	RT0230TS393_2	T0230	2.62	-0.1947	0.6071	102	93	91.1764705882353
T0230	RT0230TS393_4	T0230	2.62	-0.1947	0.6071	102	94	92.156862745098
T0230	T0230AL013_1	T0230	3.06	1.1634	1.6190	102	79	77.4509803921569
T0230	T0230AL032_1	T0230	2.78	2.0463	2.3852	102	91	89.2156862745098
T0230	T0230AL032_2	T0230	2.75	2.5471	2.8363	102	82	80.3921568627451
T0230	T0230AL092_1	T0230	2.43	-1.0174	0.2015	102	96	94.1176470588235
T0230	T0230AL092_2	T0230	2.37	-1.0174	0.2015	102	96	94.1176470588235
T0230	T0230AL092_3	T0230	2.39	-1.0174	0.2015	102	96	94.1176470588235
T0230	T0230AL092_4	T0230	3.08	0.1587	0.8395	102	51	50
T0230	T0230AL106_1	T0230	2.26	-1.4872	0.0740	102	57	55.8823529411765
T0230	T0230AL140_1	T0230	2.67	0.5301	1.1108	102	105	102.941176470588
T0230	T0230AL164_1	T0230	2.65	2.5478	2.8369	102	34	33.3333333333333
T0230	T0230AL164_2	T0230	2.93	2.4277	2.7280	102	35	34.3137254901961
T0230	T0230AL164_3	T0230	2.00	1.0264	1.5053	102	31	30.3921568627451
T0230	T0230AL164_4	T0230	2.92	0.4412	1.0437	102	80	78.4313725490196
T0230	T0230AL164_5	T0230	2.24	3.2000	3.4339	102	33	32.3529411764706
T0230	T0230AL199_1	T0230	3.04	2.3616	2.6683	102	99	97.0588235294118
T0230	T0230AL210_1	T0230	2.94	2.7076	2.9824	102	55	53.921568627451
T0230	T0230AL229_1	T0230	1.83	-0.6064	0.3772	102	57	55.8823529411765
T0230	T0230AL229_2	T0230	2.51	-0.3909	0.4914	102	103	100.980392156863
T0230	T0230AL229_3	T0230	2.29	0.3200	0.9542	102	101	99.0196078431373
T0230	T0230AL229_4	T0230	2.62	-1.3119	0.1124	102	104	101.960784313725
T0230	T0230AL229_5	T0230	2.17	-0.1006	0.6661	102	92	90.1960784313726
T0230	T0230AL230_1	T0230	2.29	0.3200	0.9542	102	101	99.0196078431373
T0230	T0230AL230_2	T0230	2.17	-0.2758	0.5580	102	104	101.960784313725
T0230	T0230AL230_3	T0230	2.78	-0.7363	0.3154	102	103	100.980392156863
T0230	T0230AL230_4	T0230	2.84	-1.1874	0.1463	102	101	99.0196078431373
T0230	T0230AL230_5	T0230	3.48	-2.6933	0.0003	102	104	101.960784313725
T0230	T0230AL231_1	T0230	1.83	-0.6064	0.3772	102	57	55.8823529411765
T0230	T0230AL231_2	T0230	2.82	-0.9665	0.2201	102	102	100
T0230	T0230AL231_3	T0230	2.51	-0.3909	0.4914	102	103	100.980392156863
T0230	T0230AL231_4	T0230	2.29	0.3200	0.9542	102	101	99.0196078431373
T0230	T0230AL231_5	T0230	2.62	-1.3119	0.1124	102	104	101.960784313725
T0230	T0230AL232_1	T0230	2.88	2.4620	2.7591	102	90	88.2352941176471
T0230	T0230AL287_1	T0230	2.10	1.6837	2.0648	102	57	55.8823529411765
T0230	T0230AL287_2	T0230	2.90	1.1308	1.5918	102	61	59.8039215686275
T0230	T0230AL287_3	T0230	2.50	0.3959	1.0100	102	92	90.1960784313726
T0230	T0230AL287_4	T0230	2.77	0.6433	1.1980	102	97	95.0980392156863
T0230	T0230AL287_5	T0230	3.04	2.9673	3.2200	102	79	77.4509803921569
T0230	T0230AL291_1_1	T0230	2.59	-0.1008	0.6660	102	48	47.0588235294118
T0230	T0230AL291_1_2	T0230	2.39	-0.1985	0.6047	102	19	18.6274509803922
T0230	T0230AL291_1_3	T0230	1.99	0.6955	1.2387	102	14	13.7254901960784
T0230	T0230AL308_1_1	T0230	1.49	0.8139	1.3326	102	46	45.0980392156863
T0230	T0230AL308_1_2	T0230	2.69	0.5378	1.1166	102	55	53.921568627451
T0230	T0230AL314_1	T0230	2.93	1.4957	1.9016	102	74	72.5490196078431
T0230	T0230AL314_2	T0230	2.25	-1.2675	0.1239	102	97	95.0980392156863
T0230	T0230AL314_3	T0230	2.88	0.0651	0.7752	102	90	88.2352941176471
T0230	T0230AL314_4	T0230	3.16	-0.5628	0.3991	102	75	73.5294117647059
T0230	T0230AL314_5	T0230	3.00	-0.7898	0.2916	102	97	95.0980392156863
T0230	T0230AL383_1	T0230	2.60	0.8759	1.3825	102	63	61.7647058823529
T0230	T0230AL383_2	T0230	2.95	0.1847	0.8576	102	104	101.960784313725
T0230	T0230AL394_1	T0230	2.96	3.3047	3.5304	102	83	81.3725490196078
T0230	T0230AL394_2	T0230	2.85	2.7174	2.9914	102	88	86.2745098039216
T0230	T0230AL394_3	T0230	2.96	3.3047	3.5304	102	83	81.3725490196078
T0230	T0230AL394_4	T0230	2.41	4.0665	4.2361	102	86	84.3137254901961
T0230	T0230AL394_5	T0230	2.85	2.9161	3.1730	102	80	78.4313725490196
T0230	T0230AL398_1	T0230	2.88	2.3979	2.7010	102	98	96.078431372549
T0230	T0230AL398_2	T0230	2.78	1.6813	2.0627	102	104	101.960784313725
T0230	T0230AL398_3	T0230	2.93	1.9115	2.2654	102	104	101.960784313725
T0230	T0230AL398_4	T0230	2.80	0.6084	1.1708	102	79	77.4509803921569
T0230	T0230AL398_5	T0230	2.74	-1.0269	0.1981	102	77	75.4901960784314
T0230	T0230AL418_1	T0230	2.88	0.0867	0.7898	102	89	87.2549019607843
T0230	T0230AL418_2	T0230	3.16	-0.5628	0.3991	102	75	73.5294117647059
T0230	T0230AL418_3	T0230	2.93	1.4957	1.9016	102	74	72.5490196078431
T0230	T0230AL418_4	T0230	2.88	-1.6939	0.0414	102	89	87.2549019607843
T0230	T0230AL418_5	T0230	2.41	-0.0734	0.6836	102	31	30.3921568627451
T0230	T0230AL420_1	T0230	2.29	-1.6572	0.0463	102	104	101.960784313725
T0230	T0230AL420_2	T0230	1.85	-1.8875	0.0217	102	104	101.960784313725
T0230	T0230AL420_3	T0230	2.11	-1.7724	0.0323	102	104	101.960784313725
T0230	T0230AL420_4	T0230	2.11	-1.7724	0.0323	102	104	101.960784313725
T0230	T0230AL420_5	T0230	2.18	-2.0026	0.0140	102	104	101.960784313725
T0230	T0230AL428_1	T0230	2.86	1.9640	2.3120	102	37	36.2745098039216
T0230	T0230AL428_2	T0230	2.67	2.6888	2.9652	102	37	36.2745098039216
T0230	T0230AL428_3	T0230	2.53	0.7268	1.2634	102	44	43.1372549019608
T0230	T0230AL428_4	T0230	2.11	0.0379	0.7568	102	45	44.1176470588235
T0230	T0230AL428_5	T0230	2.91	0.9961	1.4803	102	64	62.7450980392157
T0230	T0230AL596_1	T0230	2.88	2.3979	2.7010	102	98	96.078431372549
T0230	T0230AL629_1	T0230	3.13	2.4277	2.7280	102	94	92.156862745098
T0230	T0230TS003_1	T0230	2.94	-0.6211	0.3699	102	104	101.960784313725
T0230	T0230TS003_2	T0230	2.68	-0.2758	0.5580	102	104	101.960784313725
T0230	T0230TS003_3	T0230	2.89	1.4510	1.8631	102	104	101.960784313725
T0230	T0230TS003_4	T0230	2.81	1.2208	1.6672	102	104	101.960784313725
T0230	T0230TS003_5	T0230	2.83	-1.0816	0.1794	102	104	101.960784313725
T0230	T0230TS007_1	T0230	2.52	1.3635	1.7882	102	101	99.0196078431373
T0230	T0230TS009_1	T0230	2.91	2.4871	2.7819	102	104	101.960784313725
T0230	T0230TS009_2	T0230	3.05	1.9115	2.2654	102	104	101.960784313725
T0230	T0230TS009_3	T0230	2.69	2.8325	3.0965	102	104	101.960784313725
T0230	T0230TS009_4	T0230	2.68	2.1418	2.4705	102	104	101.960784313725
T0230	T0230TS009_5	T0230	2.62	2.3720	2.6777	102	104	101.960784313725
T0230	T0230TS011_1	T0230	2.87	3.4933	3.7046	102	87	85.2941176470588
T0230	T0230TS018_1	T0230	2.72	0.8754	1.3821	102	104	101.960784313725
T0230	T0230TS018_2	T0230	2.62	0.6452	1.1994	102	104	101.960784313725
T0230	T0230TS018_3	T0230	2.81	0.8754	1.3821	102	104	101.960784313725
T0230	T0230TS018_4	T0230	2.53	-0.1607	0.6281	102	104	101.960784313725
T0230	T0230TS018_5	T0230	2.31	1.6813	2.0627	102	104	101.960784313725
T0230	T0230TS019_1	T0230	2.45	0.9906	1.4758	102	104	101.960784313725
T0230	T0230TS019_2	T0230	2.98	1.1057	1.5709	102	104	101.960784313725
T0230	T0230TS019_3	T0230	2.59	-0.2758	0.5580	102	104	101.960784313725
T0230	T0230TS019_4	T0230	2.69	1.9115	2.2654	102	104	101.960784313725
T0230	T0230TS019_5	T0230	2.79	1.5662	1.9625	102	104	101.960784313725
T0230	T0230TS021_1	T0230	2.67	2.7174	2.9913	102	104	101.960784313725
T0230	T0230TS021_2	T0230	2.44	0.0696	0.7782	102	104	101.960784313725
T0230	T0230TS021_3	T0230	3.24	2.3720	2.6777	102	104	101.960784313725
T0230	T0230TS021_4	T0230	2.42	-0.0455	0.7016	102	104	101.960784313725
T0230	T0230TS021_5	T0230	2.61	2.6023	2.8864	102	104	101.960784313725
T0230	T0230TS026_1	T0230	2.75	-0.0732	0.6837	102	97	95.0980392156863
T0230	T0230TS026_2	T0230	2.87	0.7628	1.2919	102	97	95.0980392156863
T0230	T0230TS026_3	T0230	2.47	-1.2675	0.1239	102	97	95.0980392156863
T0230	T0230TS026_4	T0230	2.75	1.2405	1.6838	102	97	95.0980392156863
T0230	T0230TS026_5	T0230	2.82	1.0089	1.4909	102	60	58.8235294117647
T0230	T0230TS027_1	T0230	2.75	-0.0732	0.6837	102	97	95.0980392156863
T0230	T0230TS027_2	T0230	2.87	0.7628	1.2919	102	97	95.0980392156863
T0230	T0230TS027_3	T0230	2.47	-1.2675	0.1239	102	97	95.0980392156863
T0230	T0230TS027_4	T0230	2.75	1.2405	1.6838	102	97	95.0980392156863
T0230	T0230TS027_5	T0230	2.79	1.3599	1.7851	102	97	95.0980392156863
T0230	T0230TS030_1	T0230	2.57	-1.0816	0.1794	102	104	101.960784313725
T0230	T0230TS030_2	T0230	2.64	0.0696	0.7782	102	104	101.960784313725
T0230	T0230TS030_3	T0230	2.78	-0.0455	0.7016	102	104	101.960784313725
T0230	T0230TS030_4	T0230	2.78	0.4149	1.0241	102	104	101.960784313725
T0230	T0230TS030_5	T0230	2.42	0.9632	1.4534	102	61	59.8039215686275
T0230	T0230TS031_1	T0230	2.57	-1.0816	0.1794	102	104	101.960784313725
T0230	T0230TS031_2	T0230	2.64	0.0696	0.7782	102	104	101.960784313725
T0230	T0230TS031_3	T0230	2.78	-0.0455	0.7016	102	104	101.960784313725
T0230	T0230TS031_4	T0230	2.78	0.4149	1.0241	102	104	101.960784313725
T0230	T0230TS031_5	T0230	2.81	0.6452	1.1994	102	104	101.960784313725
T0230	T0230TS033_1	T0230	2.36	2.1420	2.4707	102	82	80.3921568627451
T0230	T0230TS033_2	T0230	3.25	2.5946	2.8794	102	67	65.6862745098039
T0230	T0230TS033_3	T0230	2.58	-0.1872	0.6117	102	90	88.2352941176471
T0230	T0230TS033_4	T0230	2.51	1.6946	2.0744	102	63	61.7647058823529
T0230	T0230TS033_5	T0230	2.60	2.3434	2.6519	102	93	91.1764705882353
T0230	T0230TS035_1	T0230	2.71	3.7535	3.9455	102	104	101.960784313725
T0230	T0230TS035_2	T0230	2.68	2.8325	3.0965	102	104	101.960784313725
T0230	T0230TS039_1u	T0230	2.65	-0.7363	0.3154	102	104	101.960784313725
T0230	T0230TS039_2u	T0230	2.77	-0.8514	0.2654	102	104	101.960784313725
T0230	T0230TS039_3u	T0230	2.73	-1.4270	0.0860	102	104	101.960784313725
T0230	T0230TS039_4u	T0230	2.66	-0.6211	0.3699	102	104	101.960784313725
T0230	T0230TS039_5u	T0230	2.41	0.5301	1.1108	102	104	101.960784313725
T0230	T0230TS040_1	T0230	2.22	-0.2242	0.5890	102	79	77.4509803921569
T0230	T0230TS042_1	T0230	2.86	-0.0455	0.7016	102	104	101.960784313725
T0230	T0230TS042_2	T0230	2.93	-0.6211	0.3699	102	104	101.960784313725
T0230	T0230TS042_3	T0230	2.78	0.1847	0.8576	102	104	101.960784313725
T0230	T0230TS042_4	T0230	2.98	-0.7363	0.3154	102	104	101.960784313725
T0230	T0230TS042_5	T0230	2.67	-0.3909	0.4914	102	104	101.960784313725
T0230	T0230TS046_1	T0230	3.02	2.0205	2.3622	102	66	64.7058823529412
T0230	T0230TS046_2	T0230	2.74	0.6452	1.1994	102	104	101.960784313725
T0230	T0230TS049_1	T0230	1.88	-1.6572	0.0463	102	104	101.960784313725
T0230	T0230TS051_1	T0230	2.82	2.8325	3.0965	102	104	101.960784313725
T0230	T0230TS051_2	T0230	2.45	2.7174	2.9913	102	104	101.960784313725
T0230	T0230TS051_3	T0230	2.84	2.6023	2.8864	102	104	101.960784313725
T0230	T0230TS051_4	T0230	2.41	3.0627	3.3076	102	104	101.960784313725
T0230	T0230TS051_5	T0230	3.12	1.2208	1.6672	102	104	101.960784313725
T0230	T0230TS052_1	T0230	3.02	0.0696	0.7782	102	104	101.960784313725
T0230	T0230TS052_2	T0230	3.05	0.1847	0.8576	102	104	101.960784313725
T0230	T0230TS052_3	T0230	1.87	-0.2758	0.5580	102	104	101.960784313725
T0230	T0230TS052_4	T0230	2.75	3.1779	3.4135	102	104	101.960784313725
T0230	T0230TS052_5	T0230	2.85	-1.1967	0.1435	102	104	101.960784313725
T0230	T0230TS057_1	T0230	2.66	0.0696	0.7782	102	104	101.960784313725
T0230	T0230TS057_2	T0230	3.01	0.2998	0.9397	102	104	101.960784313725
T0230	T0230TS057_3	T0230	2.50	-0.1607	0.6281	102	104	101.960784313725
T0230	T0230TS057_4	T0230	1.73	-1.0816	0.1794	102	104	101.960784313725
T0230	T0230TS057_5	T0230	2.53	-0.1607	0.6281	102	104	101.960784313725
T0230	T0230TS060_1	T0230	2.99	4.2140	4.3732	102	104	101.960784313725
T0230	T0230TS060_2	T0230	2.62	2.2569	2.5739	102	104	101.960784313725
T0230	T0230TS060_3	T0230	2.64	2.2569	2.5739	102	104	101.960784313725
T0230	T0230TS060_4	T0230	2.57	-0.2758	0.5580	102	104	101.960784313725
T0230	T0230TS060_5	T0230	2.59	-0.5060	0.4286	102	104	101.960784313725
T0230	T0230TS061_1	T0230	3.09	0.7838	1.3086	102	101	99.0196078431373
T0230	T0230TS061_2	T0230	2.72	2.7174	2.9913	102	103	100.980392156863
T0230	T0230TS064_1	T0230	2.76	3.8686	4.0523	102	104	101.960784313725
T0230	T0230TS064_2	T0230	2.94	3.6383	3.8388	102	104	101.960784313725
T0230	T0230TS064_3	T0230	2.54	3.2930	3.5196	102	104	101.960784313725
T0230	T0230TS064_4	T0230	2.69	2.4871	2.7819	102	104	101.960784313725
T0230	T0230TS064_5	T0230	2.60	1.6813	2.0627	102	104	101.960784313725
T0230	T0230TS073_1	T0230	2.53	-2.6933	0.0003	102	104	101.960784313725
T0230	T0230TS077_1	T0230	1.86	-1.6572	0.0463	102	104	101.960784313725
T0230	T0230TS077_2	T0230	2.80	-2.1177	0.0086	102	104	101.960784313725
T0230	T0230TS077_3	T0230	3.15	-1.4270	0.0860	102	104	101.960784313725
T0230	T0230TS077_4	T0230	2.30	-1.1967	0.1435	102	104	101.960784313725
T0230	T0230TS077_5	T0230	2.91	-1.7724	0.0323	102	104	101.960784313725
T0230	T0230TS079_1	T0230	2.96	2.0266	2.3677	102	104	101.960784313725
T0230	T0230TS081_1	T0230	0.93	-1.2488	0.1289	102	54	52.9411764705882
T0230	T0230TS081_2	T0230	2.27	0.4682	1.0639	102	89	87.2549019607843
T0230	T0230TS089_1	T0230	2.64	2.8325	3.0965	102	104	101.960784313725
T0230	T0230TS089_2	T0230	2.44	2.6023	2.8864	102	104	101.960784313725
T0230	T0230TS089_3	T0230	2.48	2.6023	2.8864	102	104	101.960784313725
T0230	T0230TS089_4	T0230	2.99	2.9476	3.2019	102	104	101.960784313725
T0230	T0230TS089_5	T0230	2.95	2.4871	2.7819	102	104	101.960784313725
T0230	T0230TS094_1	T0230	3.04	1.4510	1.8631	102	104	101.960784313725
T0230	T0230TS094_2	T0230	2.71	0.6452	1.1994	102	104	101.960784313725
T0230	T0230TS094_3	T0230	2.43	0.5301	1.1108	102	104	101.960784313725
T0230	T0230TS094_4	T0230	2.73	0.6452	1.1994	102	104	101.960784313725
T0230	T0230TS094_5	T0230	2.64	0.2998	0.9397	102	104	101.960784313725
T0230	T0230TS096_1	T0230	2.59	0.3137	0.9497	102	65	63.7254901960784
T0230	T0230TS096_5	T0230	2.77	3.2930	3.5196	102	104	101.960784313725
T0230	T0230TS100_1	T0230	2.82	2.9476	3.2019	102	104	101.960784313725
T0230	T0230TS100_2	T0230	2.84	2.7174	2.9913	102	104	101.960784313725
T0230	T0230TS100_3	T0230	2.75	3.6383	3.8388	102	104	101.960784313725
T0230	T0230TS100_4	T0230	2.50	2.2569	2.5739	102	104	101.960784313725
T0230	T0230TS100_5	T0230	2.93	2.8325	3.0965	102	104	101.960784313725
T0230	T0230TS101_1	T0230	2.79	2.3720	2.6777	102	104	101.960784313725
T0230	T0230TS101_2	T0230	2.68	4.3291	4.4804	102	104	101.960784313725
T0230	T0230TS101_3	T0230	3.04	2.0266	2.3677	102	104	101.960784313725
T0230	T0230TS101_4	T0230	2.53	3.8686	4.0523	102	104	101.960784313725
T0230	T0230TS101_5	T0230	2.95	1.1057	1.5709	102	104	101.960784313725
T0230	T0230TS104_1	T0230	1.96	-1.1967	0.1435	102	104	101.960784313725
T0230	T0230TS104_2	T0230	2.34	-1.1967	0.1435	102	104	101.960784313725
T0230	T0230TS104_3	T0230	3.03	-1.0816	0.1794	102	104	101.960784313725
T0230	T0230TS104_4	T0230	2.24	-0.8514	0.2654	102	104	101.960784313725
T0230	T0230TS104_5	T0230	2.47	-1.5421	0.0640	102	104	101.960784313725
T0230	T0230TS109_1	T0230	2.66	2.7129	2.9872	102	93	91.1764705882353
T0230	T0230TS109_2	T0230	2.82	-0.1607	0.6281	102	102	100
T0230	T0230TS109_3	T0230	2.85	-0.3909	0.4914	102	102	100
T0230	T0230TS110_1	T0230	3.04	2.9673	3.2200	102	79	77.4509803921569
T0230	T0230TS110_2	T0230	2.51	0.9790	1.4663	102	57	55.8823529411765
T0230	T0230TS110_3	T0230	2.16	1.7426	2.1164	102	56	54.9019607843137
T0230	T0230TS110_4	T0230	2.32	1.6837	2.0648	102	57	55.8823529411765
T0230	T0230TS110_5	T0230	2.45	1.5641	1.9607	102	56	54.9019607843137
T0230	T0230TS111_1	T0230	3.04	2.9673	3.2200	102	79	77.4509803921569
T0230	T0230TS111_2	T0230	2.57	0.8537	1.3646	102	80	78.4313725490196
T0230	T0230TS111_3	T0230	2.89	3.3147	3.5396	102	88	86.2745098039216
T0230	T0230TS111_4	T0230	2.64	-0.0663	0.6881	102	67	65.6862745098039
T0230	T0230TS111_5	T0230	2.63	1.0561	1.5298	102	59	57.843137254902
T0230	T0230TS114_1	T0230	2.62	-0.7363	0.3154	102	104	101.960784313725
T0230	T0230TS114_2	T0230	1.66	-0.9665	0.2201	102	104	101.960784313725
T0230	T0230TS114_3	T0230	2.23	-0.2758	0.5580	102	104	101.960784313725
T0230	T0230TS114_4	T0230	2.53	0.4149	1.0241	102	104	101.960784313725
T0230	T0230TS114_5	T0230	2.79	-0.2758	0.5580	102	104	101.960784313725
T0230	T0230TS122_1	T0230	2.23	-2.0026	0.0140	102	104	101.960784313725
T0230	T0230TS126_1	T0230	2.51	1.2208	1.6672	102	104	101.960784313725
T0230	T0230TS126_2	T0230	2.60	1.6813	2.0627	102	104	101.960784313725
T0230	T0230TS126_3	T0230	2.83	3.6383	3.8388	102	104	101.960784313725
T0230	T0230TS126_4	T0230	2.87	-0.2758	0.5580	102	104	101.960784313725
T0230	T0230TS126_5	T0230	2.95	2.6023	2.8864	102	104	101.960784313725
T0230	T0230TS157_1	T0230	2.57	-1.7724	0.0323	102	104	101.960784313725
T0230	T0230TS160_1	T0230	2.49	3.4081	3.6258	102	104	101.960784313725
T0230	T0230TS160_2	T0230	2.77	3.1779	3.4135	102	104	101.960784313725
T0230	T0230TS160_3	T0230	2.78	4.2140	4.3732	102	104	101.960784313725
T0230	T0230TS160_4	T0230	2.47	3.9837	4.1592	102	104	101.960784313725
T0230	T0230TS160_5	T0230	2.79	2.9476	3.2019	102	104	101.960784313725
T0230	T0230TS166_1	T0230	3.17	3.1779	3.4135	102	104	101.960784313725
T0230	T0230TS166_2	T0230	2.87	2.4871	2.7819	102	104	101.960784313725
T0230	T0230TS166_3	T0230	2.63	0.0696	0.7782	102	104	101.960784313725
T0230	T0230TS166_4	T0230	3.01	1.6813	2.0627	102	104	101.960784313725
T0230	T0230TS166_5	T0230	2.72	2.9398	3.1948	102	85	83.3333333333333
T0230	T0230TS172_1	T0230	2.66	0.0696	0.7782	102	104	101.960784313725
T0230	T0230TS172_2	T0230	3.09	0.5301	1.1108	102	104	101.960784313725
T0230	T0230TS172_3	T0230	2.46	-0.0455	0.7016	102	104	101.960784313725
T0230	T0230TS172_4	T0230	2.89	0.9906	1.4758	102	104	101.960784313725
T0230	T0230TS172_5	T0230	2.72	1.1057	1.5709	102	104	101.960784313725
T0230	T0230TS176_1	T0230	2.20	4.0988	4.2662	102	104	101.960784313725
T0230	T0230TS176_2	T0230	2.74	4.4442	4.5876	102	104	101.960784313725
T0230	T0230TS176_3	T0230	2.96	3.7535	3.9455	102	104	101.960784313725
T0230	T0230TS176_4	T0230	2.34	4.2140	4.3732	102	104	101.960784313725
T0230	T0230TS176_5	T0230	2.39	3.9837	4.1592	102	104	101.960784313725
T0230	T0230TS185_1	T0230	3.05	2.6023	2.8864	102	104	101.960784313725
T0230	T0230TS185_2	T0230	2.75	0.6452	1.1994	102	104	101.960784313725
T0230	T0230TS185_3	T0230	2.74	-0.2758	0.5580	102	104	101.960784313725
T0230	T0230TS185_4	T0230	2.74	0.0696	0.7782	102	104	101.960784313725
T0230	T0230TS186_1	T0230	3.24	3.4145	3.6317	102	86	84.3137254901961
T0230	T0230TS186_2	T0230	2.76	0.8754	1.3821	102	103	100.980392156863
T0230	T0230TS186_3	T0230	2.67	2.7906	3.0582	102	77	75.4901960784314
T0230	T0230TS186_4	T0230	2.82	0.4149	1.0241	102	102	100
T0230	T0230TS186_5	T0230	3.14	2.1605	2.4873	102	88	86.2745098039216
T0230	T0230TS197_1	T0230	2.65	-0.2758	0.5580	102	104	101.960784313725
T0230	T0230TS207_1	T0230	2.49	3.1779	3.4135	102	104	101.960784313725
T0230	T0230TS207_2	T0230	2.60	0.8754	1.3821	102	104	101.960784313725
T0230	T0230TS207_3	T0230	3.23	3.0627	3.3076	102	104	101.960784313725
T0230	T0230TS207_4	T0230	3.23	0.5301	1.1108	102	104	101.960784313725
T0230	T0230TS207_5	T0230	2.93	0.8754	1.3821	102	104	101.960784313725
T0230	T0230TS213_1	T0230	2.74	3.0044	3.2540	102	63	61.7647058823529
T0230	T0230TS223_1	T0230	2.74	3.0044	3.2540	102	63	61.7647058823529
T0230	T0230TS237_1	T0230	2.12	1.5603	1.9574	102	53	51.9607843137255
T0230	T0230TS237_2	T0230	2.88	1.5662	1.9625	102	104	101.960784313725
T0230	T0230TS237_3	T0230	2.37	0.8754	1.3821	102	104	101.960784313725
T0230	T0230TS237_4	T0230	2.55	2.4871	2.7819	102	104	101.960784313725
T0230	T0230TS237_5	T0230	2.85	2.0266	2.3677	102	104	101.960784313725
T0230	T0230TS242_1	T0230	2.80	3.7535	3.9455	102	104	101.960784313725
T0230	T0230TS242_2	T0230	2.55	-0.5060	0.4286	102	104	101.960784313725
T0230	T0230TS242_3	T0230	3.22	-0.1607	0.6281	102	104	101.960784313725
T0230	T0230TS242_4	T0230	2.77	-0.5060	0.4286	102	104	101.960784313725
T0230	T0230TS242_5	T0230	2.77	-0.0455	0.7016	102	104	101.960784313725
T0230	T0230TS243_1	T0230	2.92	1.4203	1.8368	102	99	97.0588235294118
T0230	T0230TS243_2	T0230	2.83	-1.0816	0.1794	102	102	100
T0230	T0230TS243_3	T0230	2.92	0.3200	0.9542	102	101	99.0196078431373
T0230	T0230TS243_4	T0230	2.86	1.5662	1.9625	102	102	100
T0230	T0230TS243_5	T0230	2.74	1.5662	1.9625	102	102	100
T0230	T0230TS244_1	T0230	2.46	0.3200	0.9542	102	101	99.0196078431373
T0230	T0230TS244_2	T0230	2.28	-0.2598	0.5675	102	101	99.0196078431373
T0230	T0230TS244_3	T0230	2.39	-1.0715	0.1828	102	101	99.0196078431373
T0230	T0230TS244_4	T0230	2.63	-0.3909	0.4914	102	102	100
T0230	T0230TS244_5	T0230	2.92	0.5301	1.1108	102	102	100
T0230	T0230TS245_1	T0230	2.31	-1.4193	0.0876	102	101	99.0196078431373
T0230	T0230TS245_2	T0230	2.75	0.0880	0.7907	102	101	99.0196078431373
T0230	T0230TS245_3	T0230	2.99	-1.3420	0.1051	102	92	90.1960784313726
T0230	T0230TS245_4	T0230	2.91	-0.2758	0.5580	102	102	100
T0230	T0230TS245_5	T0230	2.65	-0.7107	0.3271	102	100	98.0392156862745
T0230	T0230TS247_1	T0230	2.95	2.2735	2.5888	102	79	77.4509803921569
T0230	T0230TS247_2	T0230	2.51	0.0462	0.7624	102	97	95.0980392156863
T0230	T0230TS247_3	T0230	2.51	0.0462	0.7624	102	97	95.0980392156863
T0230	T0230TS247_4	T0230	3.19	1.2970	1.7316	102	83	81.3725490196078
T0230	T0230TS247_5	T0230	2.77	0.9632	1.4534	102	61	59.8039215686275
T0230	T0230TS261_1	T0230	2.45	-0.2758	0.5580	102	104	101.960784313725
T0230	T0230TS261_2	T0230	1.68	-1.1967	0.1435	102	104	101.960784313725
T0230	T0230TS261_3	T0230	2.32	-1.3119	0.1124	102	104	101.960784313725
T0230	T0230TS261_4	T0230	2.86	-0.3909	0.4914	102	104	101.960784313725
T0230	T0230TS261_5	T0230	2.35	-0.5060	0.4286	102	104	101.960784313725
T0230	T0230TS263_1	T0230	2.48	-1.6572	0.0463	102	104	101.960784313725
T0230	T0230TS272_1	T0230	2.96	3.0627	3.3076	102	104	101.960784313725
T0230	T0230TS272_2	T0230	2.38	-0.8514	0.2654	102	104	101.960784313725
T0230	T0230TS272_3	T0230	2.72	3.6383	3.8388	102	104	101.960784313725
T0230	T0230TS272_4	T0230	2.76	-1.4270	0.0860	102	104	101.960784313725
T0230	T0230TS272_5	T0230	2.96	3.0627	3.3076	102	104	101.960784313725
T0230	T0230TS283_1	T0230	2.83	0.2068	0.8731	102	95	93.1372549019608
T0230	T0230TS283_2	T0230	2.05	-0.2783	0.5565	102	95	93.1372549019608
T0230	T0230TS283_3	T0230	2.62	-0.1570	0.6304	102	95	93.1372549019608
T0230	T0230TS283_4	T0230	2.93	0.2068	0.8731	102	95	93.1372549019608
T0230	T0230TS283_5	T0230	2.76	-0.1570	0.6304	102	95	93.1372549019608
T0230	T0230TS289_1	T0230	2.82	-0.8275	0.2754	102	100	98.0392156862745
T0230	T0230TS290_1	T0230	2.80	0.5083	1.0942	102	73	71.5686274509804
T0230	T0230TS304_1	T0230	2.91	0.8754	1.3821	102	104	101.960784313725
T0230	T0230TS304_2	T0230	2.67	-1.0816	0.1794	102	104	101.960784313725
T0230	T0230TS304_3	T0230	2.88	-0.0455	0.7016	102	104	101.960784313725
T0230	T0230TS304_4	T0230	3.05	0.2998	0.9397	102	104	101.960784313725
T0230	T0230TS304_5	T0230	2.77	-1.3119	0.1124	102	104	101.960784313725
T0230	T0230TS305_1	T0230	3.02	3.1054	3.3468	102	87	85.2941176470588
T0230	T0230TS305_2	T0230	2.78	3.3286	3.5524	102	80	78.4313725490196
T0230	T0230TS305_3	T0230	2.78	1.8162	2.1812	102	80	78.4313725490196
T0230	T0230TS319_1	T0230	3.10	2.7174	2.9913	102	103	100.980392156863
T0230	T0230TS320_1	T0230	2.86	0.9135	1.4129	102	74	72.5490196078431
T0230	T0230TS320_2	T0230	2.84	1.7741	2.1441	102	71	69.6078431372549
T0230	T0230TS320_3	T0230	2.57	3.9702	4.1466	102	74	72.5490196078431
T0230	T0230TS320_4	T0230	2.65	1.0589	1.5321	102	78	76.4705882352941
T0230	T0230TS320_5	T0230	2.87	-0.7431	0.3123	102	85	83.3333333333333
T0230	T0230TS324_1	T0230	2.96	1.1316	1.5925	102	101	99.0196078431373
T0230	T0230TS324_2	T0230	2.91	0.4682	1.0639	102	89	87.2549019607843
T0230	T0230TS324_3	T0230	2.80	-0.6211	0.3699	102	104	101.960784313725
T0230	T0230TS324_4	T0230	2.82	0.4195	1.0275	102	91	89.2156862745098
T0230	T0230TS324_5	T0230	2.74	-1.4487	0.0815	102	90	88.2352941176471
T0230	T0230TS331_1	T0230	2.79	2.2569	2.5739	102	104	101.960784313725
T0230	T0230TS331_2	T0230	2.69	2.7174	2.9913	102	102	100
T0230	T0230TS331_3	T0230	2.89	2.4724	2.7685	102	96	94.1176470588235
T0230	T0230TS331_4	T0230	2.60	2.4640	2.7609	102	75	73.5294117647059
T0230	T0230TS338_1	T0230	2.74	0.2998	0.9397	102	104	101.960784313725
T0230	T0230TS338_2	T0230	3.29	0.0573	0.7699	102	63	61.7647058823529
T0230	T0230TS338_3	T0230	2.80	-0.8444	0.2683	102	83	81.3725490196078
T0230	T0230TS338_4	T0230	2.46	-1.4270	0.0860	102	104	101.960784313725
T0230	T0230TS338_5	T0230	3.01	0.0902	0.7922	102	67	65.6862745098039
T0230	T0230TS344_1	T0230	2.72	3.1779	3.4135	102	104	101.960784313725
T0230	T0230TS348_1	T0230	2.37	-1.5421	0.0640	102	104	101.960784313725
T0230	T0230TS352_1	T0230	3.25	2.5946	2.8794	102	67	65.6862745098039
T0230	T0230TS352_2	T0230	2.79	3.2744	3.5024	102	71	69.6078431372549
T0230	T0230TS352_3	T0230	2.58	-0.1872	0.6117	102	90	88.2352941176471
T0230	T0230TS352_4	T0230	2.36	2.1420	2.4707	102	82	80.3921568627451
T0230	T0230TS352_5	T0230	3.06	1.7741	2.1441	102	71	69.6078431372549
T0230	T0230TS367_1	T0230	3.08	2.1418	2.4705	102	104	101.960784313725
T0230	T0230TS367_2	T0230	3.10	0.0696	0.7782	102	104	101.960784313725
T0230	T0230TS367_3	T0230	2.50	0.5301	1.1108	102	104	101.960784313725
T0230	T0230TS375_1	T0230	2.72	2.7174	2.9913	102	103	100.980392156863
T0230	T0230TS375_2	T0230	2.52	-1.4193	0.0876	102	101	99.0196078431373
T0230	T0230TS375_3	T0230	2.56	-0.0099	0.7250	102	100	98.0392156862745
T0230	T0230TS375_4	T0230	2.67	1.1974	1.6475	102	86	84.3137254901961
T0230	T0230TS375_5	T0230	2.09	0.4737	1.0681	102	65	63.7254901960784
T0230	T0230TS376_1	T0230	2.48	0.6337	1.1905	102	65	63.7254901960784
T0230	T0230TS376_2	T0230	2.77	-0.4865	0.4390	102	65	63.7254901960784
T0230	T0230TS376_3	T0230	2.48	0.4737	1.0681	102	65	63.7254901960784
T0230	T0230TS376_4	T0230	2.16	0.4737	1.0681	102	65	63.7254901960784
T0230	T0230TS376_5	T0230	2.80	0.5301	1.1108	102	102	100
T0230	T0230TS381_1	T0230	3.26	-0.5060	0.4286	102	104	101.960784313725
T0230	T0230TS381_2	T0230	2.72	2.7298	3.0027	102	81	79.4117647058823
T0230	T0230TS381_3	T0230	2.75	1.3875	1.8086	102	66	64.7058823529412
T0230	T0230TS381_4	T0230	2.71	2.2966	2.6096	102	91	89.2156862745098
T0230	T0230TS381_5	T0230	2.70	1.0939	1.5611	102	98	96.078431372549
T0230	T0230TS384_1	T0230	2.44	4.3950	4.5418	102	64	62.7450980392157
T0230	T0230TS384_2	T0230	2.52	2.7765	3.0453	102	64	62.7450980392157
T0230	T0230TS384_3	T0230	2.73	1.0063	1.4887	102	88	86.2745098039216
T0230	T0230TS384_4	T0230	2.55	-0.2017	0.6028	102	78	76.4705882352941
T0230	T0230TS384_5	T0230	2.89	1.1041	1.5696	102	89	87.2549019607843
T0230	T0230TS393_1	T0230	2.91	2.9167	3.1736	102	72	70.5882352941177
T0230	T0230TS393_2_1	T0230	2.62	-0.1947	0.6071	102	41	40.1960784313725
T0230	T0230TS393_2_2	T0230	2.16	1.2459	1.6883	102	52	50.9803921568627
T0230	T0230TS393_3	T0230	2.68	3.5724	3.7777	102	83	81.3725490196078
T0230	T0230TS393_4_1	T0230	2.62	-0.1947	0.6071	102	41	40.1960784313725
T0230	T0230TS393_4_2	T0230	2.21	1.7460	2.1195	102	53	51.9607843137255
T0230	T0230TS393_5	T0230	2.73	1.5284	1.9298	102	84	82.3529411764706
T0230	T0230TS400_1	T0230	2.90	-0.3909	0.4914	102	104	101.960784313725
T0230	T0230TS400_2	T0230	2.95	0.2998	0.9397	102	104	101.960784313725
T0230	T0230TS400_3	T0230	2.25	-0.1607	0.6281	102	104	101.960784313725
T0230	T0230TS400_4	T0230	2.27	-0.2758	0.5580	102	104	101.960784313725
T0230	T0230TS400_5	T0230	2.55	-0.3909	0.4914	102	104	101.960784313725
T0230	T0230TS402_1	T0230	3.10	-0.3909	0.4914	102	104	101.960784313725
T0230	T0230TS406_1	T0230	2.75	1.2208	1.6672	102	104	101.960784313725
T0230	T0230TS437_1	T0230	2.44	-0.0455	0.7016	102	104	101.960784313725
T0230	T0230TS437_2	T0230	2.42	-0.8514	0.2654	102	104	101.960784313725
T0230	T0230TS437_3	T0230	2.93	-0.8514	0.2654	102	104	101.960784313725
T0230	T0230TS437_4	T0230	2.65	-0.9665	0.2201	102	104	101.960784313725
T0230	T0230TS437_5	T0230	2.22	-0.6211	0.3699	102	104	101.960784313725
T0230	T0230TS444_1	T0230	2.55	-2.1177	0.0086	102	104	101.960784313725
T0230	T0230TS444_2	T0230	2.89	-1.4270	0.0860	102	104	101.960784313725
T0230	T0230TS444_3	T0230	2.20	-1.5421	0.0640	102	104	101.960784313725
T0230	T0230TS444_4	T0230	2.00	-1.7724	0.0323	102	104	101.960784313725
T0230	T0230TS444_5	T0230	nan	-3.6143	0.0000	102	104	101.960784313725
T0230	T0230TS450_1	T0230	3.13	2.0266	2.3677	102	104	101.960784313725
T0230	T0230TS450_2	T0230	3.10	4.2140	4.3732	102	104	101.960784313725
T0230	T0230TS450_3	T0230	2.74	3.4081	3.6258	102	104	101.960784313725
T0230	T0230TS450_4	T0230	2.92	2.2569	2.5739	102	104	101.960784313725
T0230	T0230TS450_5	T0230	2.53	3.7535	3.9455	102	104	101.960784313725
T0230	T0230TS451_1	T0230	2.94	2.0266	2.3677	102	104	101.960784313725
T0230	T0230TS451_2	T0230	3.01	1.7964	2.1637	102	104	101.960784313725
T0230	T0230TS451_3	T0230	2.78	-1.1967	0.1435	102	104	101.960784313725
T0230	T0230TS451_4	T0230	2.62	-1.1967	0.1435	102	104	101.960784313725
T0230	T0230TS451_5	T0230	2.27	-0.8971	0.2469	102	96	94.1176470588235
T0230	T0230TS454_1	T0230	2.83	1.5662	1.9625	102	104	101.960784313725
T0230	T0230TS456_1	T0230	2.78	0.0696	0.7782	102	104	101.960784313725
T0230	T0230TS456_2	T0230	2.50	0.1847	0.8576	102	104	101.960784313725
T0230	T0230TS456_3	T0230	2.70	0.6452	1.1994	102	104	101.960784313725
T0230	T0230TS456_4	T0230	2.66	-0.1607	0.6281	102	104	101.960784313725
T0230	T0230TS472_1	T0230	2.59	-0.8514	0.2654	102	104	101.960784313725
T0230	T0230TS475_1	T0230	no_data	no_data	no_data	102	no_data	no_data
T0230	T0230TS478_1	T0230	2.33	-1.3119	0.1124	102	104	101.960784313725
T0230	T0230TS478_2	T0230	2.70	-0.5060	0.4286	102	104	101.960784313725
T0230	T0230TS478_3	T0230	2.64	-0.6211	0.3699	102	104	101.960784313725
T0230	T0230TS478_4	T0230	2.61	-0.2758	0.5580	102	104	101.960784313725
T0230	T0230TS478_5	T0230	2.04	-1.0816	0.1794	102	104	101.960784313725
T0230	T0230TS482_1	T0230	2.79	1.1057	1.5709	102	104	101.960784313725
T0230	T0230TS482_2	T0230	3.07	0.9906	1.4758	102	104	101.960784313725
T0230	T0230TS482_3	T0230	2.65	3.4081	3.6258	102	104	101.960784313725
T0230	T0230TS482_4	T0230	2.93	3.6383	3.8388	102	104	101.960784313725
T0230	T0230TS482_5	T0230	2.59	3.1779	3.4135	102	104	101.960784313725
T0230	T0230TS501_1	T0230	2.76	4.0493	4.2201	102	84	82.3529411764706
T0230	T0230TS504_1	T0230	2.78	4.1820	4.3435	102	84	82.3529411764706
T0230	T0230TS504_2	T0230	2.85	2.7174	2.9914	102	87	85.2941176470588
T0230	T0230TS504_3	T0230	2.96	3.3047	3.5304	102	83	81.3725490196078
T0230	T0230TS504_4	T0230	2.92	3.5724	3.7777	102	83	81.3725490196078
T0230	T0230TS504_5	T0230	2.85	3.0734	3.3174	102	77	75.4901960784314
T0230	T0230TS506_1	T0230	2.94	4.3986	4.5451	102	87	85.2941176470588
T0230	T0230TS506_2	T0230	2.82	1.7276	2.1033	102	93	91.1764705882353
T0230	T0230TS512_1	T0230	2.42	0.1069	0.8036	102	100	98.0392156862745
T0230	T0230TS512_2	T0230	2.66	-0.4771	0.4440	102	100	98.0392156862745
T0230	T0230TS512_3	T0230	2.30	1.0397	1.5162	102	63	61.7647058823529
T0230	T0230TS512_4	T0230	2.71	0.4573	1.0557	102	100	98.0392156862745
T0230	T0230TS512_5	T0230	2.73	0.8759	1.3825	102	63	61.7647058823529
T0230	T0230TS514_1	T0230	2.60	0.5519	1.1274	102	101	99.0196078431373
T0230	T0230TS514_2	T0230	2.68	0.1847	0.8576	102	102	100
T0230	T0230TS514_3	T0230	3.00	0.0084	0.7371	102	99	97.0588235294118
T0230	T0230TS514_4	T0230	3.01	0.1456	0.8304	102	98	96.078431372549
T0230	T0230TS514_5	T0230	2.64	-1.5139	0.0690	102	98	96.078431372549
T0230	T0230TS519_1	T0230	2.62	-1.6572	0.0463	102	104	101.960784313725
T0230	T0230TS530_1	T0230	2.90	2.1418	2.4705	102	104	101.960784313725
T0230	T0230TS530_2	T0230	3.03	2.1418	2.4705	102	104	101.960784313725
T0230	T0230TS530_3	T0230	3.10	1.1057	1.5709	102	104	101.960784313725
T0230	T0230TS530_4	T0230	2.87	2.8325	3.0965	102	104	101.960784313725
T0230	T0230TS530_5	T0230	2.95	3.6826	3.8798	102	101	99.0196078431373
T0230	T0230TS543_1	T0230	3.04	2.3616	2.6683	102	99	97.0588235294118
T0230	T0230TS543_2	T0230	3.04	2.9673	3.2200	102	79	77.4509803921569
T0230	T0230TS543_3	T0230	2.10	1.6837	2.0648	102	57	55.8823529411765
T0230	T0230TS543_4	T0230	2.88	0.0651	0.7752	102	90	88.2352941176471
T0230	T0230TS543_5	T0230	2.32	1.6837	2.0648	102	57	55.8823529411765
T0230	T0230TS544_1	T0230	2.86	3.5667	3.7724	102	101	99.0196078431373
T0230	T0230TS545_1	T0230	2.66	-0.6211	0.3699	102	104	101.960784313725
T0230	T0230TS550_1	T0230	2.67	-2.0026	0.0140	102	104	101.960784313725
T0230	T0230TS552_1	T0230	2.93	-0.0455	0.7016	102	104	101.960784313725
T0230	T0230TS561_1	T0230	2.82	2.0266	2.3677	102	104	101.960784313725
T0230	T0230TS561_2	T0230	2.66	2.0266	2.3677	102	104	101.960784313725
T0230	T0230TS561_3	T0230	2.85	1.9115	2.2654	102	104	101.960784313725
T0230	T0230TS573_1	T0230	2.70	0.1847	0.8576	102	104	101.960784313725
T0230	T0230TS579_1	T0230	2.85	-0.3909	0.4914	102	104	101.960784313725
T0230	T0230TS579_1u	T0230	2.69	0.0696	0.7782	102	104	101.960784313725
T0230	T0230TS579_2	T0230	2.90	2.9476	3.2019	102	104	101.960784313725
T0230	T0230TS579_2u	T0230	2.59	0.4149	1.0241	102	104	101.960784313725
T0230	T0230TS579_3	T0230	2.86	2.6023	2.8864	102	104	101.960784313725
T0230	T0230TS579_3u	T0230	2.78	2.1418	2.4705	102	104	101.960784313725
T0230	T0230TS579_4	T0230	2.95	-0.3909	0.4914	102	104	101.960784313725
T0230	T0230TS579_4u	T0230	3.11	2.0266	2.3677	102	104	101.960784313725
T0230	T0230TS579_5	T0230	3.22	1.3359	1.7646	102	104	101.960784313725
T0230	T0230TS579_5u	T0230	2.68	1.7964	2.1637	102	104	101.960784313725
T0230	T0230TS588_1	T0230	3.00	1.0845	1.5533	102	62	60.7843137254902
T0230	T0230TS599_1	T0230	2.76	-0.8514	0.2654	102	104	101.960784313725
T0230	T0230TS599_2	T0230	2.59	-1.6572	0.0463	102	104	101.960784313725
T0230	T0230TS599_3	T0230	2.04	-0.9665	0.2201	102	104	101.960784313725
T0230	T0230TS599_4	T0230	2.49	-1.0816	0.1794	102	104	101.960784313725
T0230	T0230TS599_5	T0230	2.34	-1.3119	0.1124	102	104	101.960784313725
T0230	T0230TS604_1	T0230	2.55	2.1418	2.4705	102	104	101.960784313725
T0230	T0230TS604_2	T0230	3.20	3.9837	4.1592	102	104	101.960784313725
T0230	T0230TS604_3	T0230	2.99	0.8754	1.3821	102	104	101.960784313725
T0230	T0230TS604_4	T0230	2.60	3.5232	3.7322	102	104	101.960784313725
T0230	T0230TS604_5	T0230	3.01	1.6813	2.0627	102	104	101.960784313725
T0230	T0230TS606_1	T0230	2.86	3.1779	3.4135	102	104	101.960784313725
T0230	T0230TS606_2	T0230	3.07	1.4510	1.8631	102	104	101.960784313725
T0230	T0230TS606_3	T0230	2.62	1.7964	2.1637	102	104	101.960784313725
T0230	T0230TS607_1	T0230	2.89	2.7174	2.9913	102	104	101.960784313725
T0230	T0230TS631_1	T0230	2.84	2.1418	2.4705	102	104	101.960784313725
T0230	T0230TS631_2	T0230	3.01	0.2998	0.9397	102	104	101.960784313725
T0230	T0230TS631_3	T0230	3.05	-0.3909	0.4914	102	104	101.960784313725
T0230	T0230TS631_4	T0230	3.12	1.1057	1.5709	102	104	101.960784313725
T0230	T0230TS631_5	T0230	2.62	0.0696	0.7782	102	104	101.960784313725
T0230	T0230TS641_1	T0230	2.85	-0.0455	0.7016	102	104	101.960784313725
T0230	T0230TS641_2	T0230	3.01	0.0696	0.7782	102	104	101.960784313725
T0230	T0230TS641_3	T0230	2.59	-1.1967	0.1435	102	104	101.960784313725
T0230	T0230TS641_4	T0230	2.79	-0.5060	0.4286	102	104	101.960784313725
T0230	T0230TS641_5	T0230	2.48	-0.0455	0.7016	102	104	101.960784313725
T0230	T0230TS656_1	T0230	2.44	-2.0026	0.0140	102	104	101.960784313725
T0230	T0230TS656_2	T0230	2.55	-1.1967	0.1435	102	104	101.960784313725
T0230	T0230TS656_3	T0230	2.01	-1.7724	0.0323	102	104	101.960784313725
T0230	T0230TS656_4	T0230	2.89	0.1847	0.8576	102	104	101.960784313725
T0230	T0230TS656_5	T0230	3.01	-1.5421	0.0640	102	104	101.960784313725
T0230	T0230TS680_1	T0230	2.85	0.5201	1.1031	102	92	90.1960784313726
T0230	T0230TS680_2	T0230	3.00	1.0744	1.5449	102	90	88.2352941176471
T0230	T0230TS680_3	T0230	2.58	1.0452	1.5207	102	91	89.2156862745098
T0230	T0230TS680_4	T0230	3.09	-0.1964	0.6060	102	84	82.3529411764706
T0230	T0230TS680_5	T0230	2.78	1.2405	1.6838	102	97	95.0980392156863
1UWD-1_A	1UWD-2_A	T0230	1.12	8.0130	7.9241	102	102	100
1UWD-1_A	1UWD-3_A	T0230	1.09	8.0130	7.9241	102	102	100
1UWD-1_A	1UWD-4_A	T0230	0.99	8.0130	7.9241	102	102	100
1UWD-1_A	1UWD-5_A	T0230	0.96	8.0130	7.9241	102	102	100
1UWD-1_A	1UWD-6_A	T0230	1.21	7.8978	7.8163	102	102	100
1UWD-1_A	1UWD-7_A	T0230	0.89	7.8978	7.8163	102	102	100
1UWD-1_A	1UWD-8_A	T0230	1.32	7.8978	7.8163	102	102	100
1UWD-1_A	1UWD-9_A	T0230	1.12	8.0130	7.9241	102	102	100
1UWD-1_A	1UWD-10_A	T0230	1.04	8.1281	8.0318	102	102	100
1UWD-1_A	1UWD-11_A	T0230	1.23	7.8978	7.8163	102	102	100
1UWD-1_A	1UWD-12_A	T0230	0.79	8.1281	8.0318	102	102	100
1UWD-1_A	1UWD-13_A	T0230	1.29	7.8978	7.8163	102	102	100
1UWD-1_A	1UWD-14_A	T0230	1.25	8.0130	7.9241	102	102	100
1UWD-1_A	1UWD-15_A	T0230	0.84	8.1281	8.0318	102	102	100
1UWD-1_A	1UWD-16_A	T0230	1.21	7.8978	7.8163	102	102	100
1UWD-1_A	1UWD-17_A	T0230	1.31	7.8978	7.8163	102	102	100
1UWD-1_A	1UWD-18_A	T0230	1.25	7.8978	7.8163	102	102	100
1UWD-1_A	1UWD-19_A	T0230	1.36	8.0130	7.9241	102	102	100
1UWD-1_A	1UWD-20_A	T0230	1.16	8.0130	7.9241	102	102	100
1UWD-1_A	1WCJ_A	T0230	0.96	8.0130	7.9241	102	102	100
1UWD-1_A	RT0230AL291_1	T0230	1.49	-1.0852	0.1782	102	81	79.4117647058823
1UWD-1_A	RT0230AL308_1	T0230	2.58	0.2040	0.8712	102	101	99.0196078431373
1UWD-1_A	RT0230TS393_2	T0230	2.49	-0.1947	0.6071	102	93	91.1764705882353
1UWD-1_A	RT0230TS393_4	T0230	2.49	-0.1947	0.6071	102	94	92.156862745098
1UWD-1_A	T0230AL013_1	T0230	2.88	0.8859	1.3905	102	79	77.4509803921569
1UWD-1_A	T0230AL032_1	T0230	2.60	3.0474	3.2935	102	91	89.2156862745098
1UWD-1_A	T0230AL032_2	T0230	2.68	2.9522	3.2061	102	82	80.3921568627451
1UWD-1_A	T0230AL092_1	T0230	2.39	-0.8971	0.2469	102	96	94.1176470588235
1UWD-1_A	T0230AL092_2	T0230	2.85	-1.2581	0.1264	102	96	94.1176470588235
1UWD-1_A	T0230AL092_3	T0230	2.41	-0.8971	0.2469	102	96	94.1176470588235
1UWD-1_A	T0230AL092_4	T0230	2.57	0.1587	0.8395	102	51	50
1UWD-1_A	T0230AL106_1	T0230	1.89	-1.8395	0.0257	102	57	55.8823529411765
1UWD-1_A	T0230AL140_1	T0230	2.58	-0.0455	0.7016	102	105	102.941176470588
1UWD-1_A	T0230AL164_1	T0230	2.47	1.5198	1.9224	102	34	33.3333333333333
1UWD-1_A	T0230AL164_2	T0230	2.46	3.4341	3.6498	102	35	34.3137254901961
1UWD-1_A	T0230AL164_3	T0230	2.18	1.5763	1.9713	102	31	30.3921568627451
1UWD-1_A	T0230AL164_4	T0230	2.58	0.3037	0.9425	102	80	78.4313725490196
1UWD-1_A	T0230AL164_5	T0230	2.45	2.1493	2.4773	102	33	32.3529411764706
1UWD-1_A	T0230AL199_1	T0230	2.88	2.9499	3.2040	102	99	97.0588235294118
1UWD-1_A	T0230AL210_1	T0230	2.97	3.0692	3.3136	102	55	53.921568627451
1UWD-1_A	T0230AL229_1	T0230	2.26	-1.1348	0.1622	102	57	55.8823529411765
1UWD-1_A	T0230AL229_2	T0230	2.67	-1.0816	0.1794	102	103	100.980392156863
1UWD-1_A	T0230AL229_3	T0230	2.62	0.8997	1.4017	102	101	99.0196078431373
1UWD-1_A	T0230AL229_4	T0230	2.41	-1.0816	0.1794	102	104	101.960784313725
1UWD-1_A	T0230AL229_5	T0230	1.97	-1.0938	0.1754	102	92	90.1960784313726
1UWD-1_A	T0230AL230_1	T0230	2.50	-1.6513	0.0471	102	101	99.0196078431373
1UWD-1_A	T0230AL230_2	T0230	2.22	-1.3119	0.1124	102	104	101.960784313725
1UWD-1_A	T0230AL230_3	T0230	3.07	-0.9665	0.2201	102	103	100.980392156863
1UWD-1_A	T0230AL230_4	T0230	2.65	-1.7672	0.0328	102	101	99.0196078431373
1UWD-1_A	T0230AL230_5	T0230	3.07	-2.0026	0.0140	102	104	101.960784313725
1UWD-1_A	T0230AL231_1	T0230	2.26	-1.1348	0.1622	102	57	55.8823529411765
1UWD-1_A	T0230AL231_2	T0230	2.70	-0.7363	0.3154	102	102	100
1UWD-1_A	T0230AL231_3	T0230	2.67	-1.0816	0.1794	102	103	100.980392156863
1UWD-1_A	T0230AL231_4	T0230	2.62	0.8997	1.4017	102	101	99.0196078431373
1UWD-1_A	T0230AL231_5	T0230	2.41	-1.0816	0.1794	102	104	101.960784313725
1UWD-1_A	T0230AL232_1	T0230	3.04	3.3451	3.5676	102	90	88.2352941176471
1UWD-1_A	T0230AL287_1	T0230	2.18	1.6837	2.0648	102	57	55.8823529411765
1UWD-1_A	T0230AL287_2	T0230	2.73	1.1308	1.5918	102	61	59.8039215686275
1UWD-1_A	T0230AL287_3	T0230	2.76	0.7683	1.2963	102	92	90.1960784313726
1UWD-1_A	T0230AL287_4	T0230	2.96	0.5239	1.1061	102	97	95.0980392156863
1UWD-1_A	T0230AL287_5	T0230	2.73	3.5224	3.7315	102	79	77.4509803921569
1UWD-1_A	T0230AL291_1_1	T0230	1.49	-0.3005	0.5434	102	48	47.0588235294118
1UWD-1_A	T0230AL291_1_2	T0230	0.43	-1.7715	0.0324	102	19	18.6274509803922
1UWD-1_A	T0230AL291_1_3	T0230	0.25	-0.7793	0.2962	102	14	13.7254901960784
1UWD-1_A	T0230AL308_1_1	T0230	3.08	2.0501	2.3886	102	46	45.0980392156863
1UWD-1_A	T0230AL308_1_2	T0230	2.78	0.1762	0.8516	102	55	53.921568627451
1UWD-1_A	T0230AL314_1	T0230	3.15	1.3502	1.7768	102	74	72.5490196078431
1UWD-1_A	T0230AL314_2	T0230	2.73	-0.0732	0.6837	102	97	95.0980392156863
1UWD-1_A	T0230AL314_3	T0230	2.83	0.1913	0.8622	102	90	88.2352941176471
1UWD-1_A	T0230AL314_4	T0230	2.71	-2.0042	0.0139	102	75	73.5294117647059
1UWD-1_A	T0230AL314_5	T0230	1.87	-0.5510	0.4052	102	97	95.0980392156863
1UWD-1_A	T0230AL383_1	T0230	2.15	1.0397	1.5162	102	63	61.7647058823529
1UWD-1_A	T0230AL383_2	T0230	2.72	0.1847	0.8576	102	104	101.960784313725
1UWD-1_A	T0230AL394_1	T0230	2.75	3.5724	3.7777	102	83	81.3725490196078
1UWD-1_A	T0230AL394_2	T0230	3.09	2.8468	3.1095	102	88	86.2745098039216
1UWD-1_A	T0230AL394_3	T0230	2.75	3.5724	3.7777	102	83	81.3725490196078
1UWD-1_A	T0230AL394_4	T0230	2.30	4.3274	4.4788	102	86	84.3137254901961
1UWD-1_A	T0230AL394_5	T0230	3.27	3.3286	3.5524	102	80	78.4313725490196
1UWD-1_A	T0230AL398_1	T0230	2.75	3.1091	3.3502	102	98	96.078431372549
1UWD-1_A	T0230AL398_2	T0230	2.88	1.9115	2.2654	102	104	101.960784313725
1UWD-1_A	T0230AL398_3	T0230	2.95	-0.7363	0.3154	102	104	101.960784313725
1UWD-1_A	T0230AL398_4	T0230	2.88	1.1634	1.6190	102	79	77.4509803921569
1UWD-1_A	T0230AL398_5	T0230	2.05	-1.3097	0.1130	102	77	75.4901960784314
1UWD-1_A	T0230AL418_1	T0230	2.83	0.2138	0.8781	102	89	87.2549019607843
1UWD-1_A	T0230AL418_2	T0230	2.71	-2.0042	0.0139	102	75	73.5294117647059
1UWD-1_A	T0230AL418_3	T0230	3.15	1.3502	1.7768	102	74	72.5490196078431
1UWD-1_A	T0230AL418_4	T0230	3.06	-1.8211	0.0274	102	89	87.2549019607843
1UWD-1_A	T0230AL418_5	T0230	3.17	-0.3483	0.5156	102	31	30.3921568627451
1UWD-1_A	T0230AL420_1	T0230	2.42	-1.4270	0.0860	102	104	101.960784313725
1UWD-1_A	T0230AL420_2	T0230	2.53	-1.3119	0.1124	102	104	101.960784313725
1UWD-1_A	T0230AL420_3	T0230	2.48	-1.7724	0.0323	102	104	101.960784313725
1UWD-1_A	T0230AL420_4	T0230	2.26	-2.0026	0.0140	102	104	101.960784313725
1UWD-1_A	T0230AL420_5	T0230	2.45	-1.8875	0.0217	102	104	101.960784313725
1UWD-1_A	T0230AL428_1	T0230	2.71	2.9304	3.1861	102	37	36.2745098039216
1UWD-1_A	T0230AL428_2	T0230	2.48	2.6888	2.9652	102	37	36.2745098039216
1UWD-1_A	T0230AL428_3	T0230	2.49	0.7268	1.2634	102	44	43.1372549019608
1UWD-1_A	T0230AL428_4	T0230	2.78	-0.1715	0.6214	102	45	44.1176470588235
1UWD-1_A	T0230AL428_5	T0230	2.93	0.9961	1.4803	102	64	62.7450980392157
1UWD-1_A	T0230AL596_1	T0230	2.75	3.1091	3.3502	102	98	96.078431372549
1UWD-1_A	T0230AL629_1	T0230	2.95	3.4053	3.6232	102	94	92.156862745098
1UWD-1_A	T0230TS003_1	T0230	2.89	0.5301	1.1108	102	104	101.960784313725
1UWD-1_A	T0230TS003_2	T0230	2.87	-0.6211	0.3699	102	104	101.960784313725
1UWD-1_A	T0230TS003_3	T0230	2.71	1.9115	2.2654	102	104	101.960784313725
1UWD-1_A	T0230TS003_4	T0230	2.70	1.1057	1.5709	102	104	101.960784313725
1UWD-1_A	T0230TS003_5	T0230	3.10	-1.0816	0.1794	102	104	101.960784313725
1UWD-1_A	T0230TS007_1	T0230	2.52	1.1316	1.5925	102	101	99.0196078431373
1UWD-1_A	T0230TS009_1	T0230	3.00	2.8325	3.0965	102	104	101.960784313725
1UWD-1_A	T0230TS009_2	T0230	3.10	1.9115	2.2654	102	104	101.960784313725
1UWD-1_A	T0230TS009_3	T0230	2.94	2.7174	2.9913	102	104	101.960784313725
1UWD-1_A	T0230TS009_4	T0230	3.01	3.1779	3.4135	102	104	101.960784313725
1UWD-1_A	T0230TS009_5	T0230	2.89	3.1779	3.4135	102	104	101.960784313725
1UWD-1_A	T0230TS011_1	T0230	2.80	3.8813	4.0641	102	87	85.2941176470588
1UWD-1_A	T0230TS018_1	T0230	2.64	0.8754	1.3821	102	104	101.960784313725
1UWD-1_A	T0230TS018_2	T0230	2.91	0.6452	1.1994	102	104	101.960784313725
1UWD-1_A	T0230TS018_3	T0230	2.73	1.1057	1.5709	102	104	101.960784313725
1UWD-1_A	T0230TS018_4	T0230	2.79	1.1057	1.5709	102	104	101.960784313725
1UWD-1_A	T0230TS018_5	T0230	2.73	1.2208	1.6672	102	104	101.960784313725
1UWD-1_A	T0230TS019_1	T0230	2.62	1.2208	1.6672	102	104	101.960784313725
1UWD-1_A	T0230TS019_2	T0230	2.49	0.4149	1.0241	102	104	101.960784313725
1UWD-1_A	T0230TS019_3	T0230	2.68	0.1847	0.8576	102	104	101.960784313725
1UWD-1_A	T0230TS019_4	T0230	2.83	1.2208	1.6672	102	104	101.960784313725
1UWD-1_A	T0230TS019_5	T0230	3.09	1.6813	2.0627	102	104	101.960784313725
1UWD-1_A	T0230TS021_1	T0230	2.61	2.1418	2.4705	102	104	101.960784313725
1UWD-1_A	T0230TS021_2	T0230	2.39	-0.7363	0.3154	102	104	101.960784313725
1UWD-1_A	T0230TS021_3	T0230	2.96	2.8325	3.0965	102	104	101.960784313725
1UWD-1_A	T0230TS021_4	T0230	2.55	-0.0455	0.7016	102	104	101.960784313725
1UWD-1_A	T0230TS021_5	T0230	2.64	2.6023	2.8864	102	104	101.960784313725
1UWD-1_A	T0230TS026_1	T0230	2.29	0.2850	0.9290	102	97	95.0980392156863
1UWD-1_A	T0230TS026_2	T0230	2.40	-0.1927	0.6083	102	97	95.0980392156863
1UWD-1_A	T0230TS026_3	T0230	3.01	-0.0732	0.6837	102	97	95.0980392156863
1UWD-1_A	T0230TS026_4	T0230	2.85	1.8376	2.2001	102	97	95.0980392156863
1UWD-1_A	T0230TS026_5	T0230	2.34	0.8392	1.3529	102	60	58.8235294117647
1UWD-1_A	T0230TS027_1	T0230	2.29	0.2850	0.9290	102	97	95.0980392156863
1UWD-1_A	T0230TS027_2	T0230	2.40	-0.1927	0.6083	102	97	95.0980392156863
1UWD-1_A	T0230TS027_3	T0230	3.01	-0.0732	0.6837	102	97	95.0980392156863
1UWD-1_A	T0230TS027_4	T0230	2.85	1.8376	2.2001	102	97	95.0980392156863
1UWD-1_A	T0230TS027_5	T0230	3.19	1.9571	2.3058	102	97	95.0980392156863
1UWD-1_A	T0230TS030_1	T0230	2.38	-0.6211	0.3699	102	104	101.960784313725
1UWD-1_A	T0230TS030_2	T0230	2.69	-0.5060	0.4286	102	104	101.960784313725
1UWD-1_A	T0230TS030_3	T0230	2.60	-0.0455	0.7016	102	104	101.960784313725
1UWD-1_A	T0230TS030_4	T0230	2.57	0.1847	0.8576	102	104	101.960784313725
1UWD-1_A	T0230TS030_5	T0230	2.50	1.2985	1.7328	102	61	59.8039215686275
1UWD-1_A	T0230TS031_1	T0230	2.38	-0.6211	0.3699	102	104	101.960784313725
1UWD-1_A	T0230TS031_2	T0230	2.69	-0.5060	0.4286	102	104	101.960784313725
1UWD-1_A	T0230TS031_3	T0230	2.60	-0.0455	0.7016	102	104	101.960784313725
1UWD-1_A	T0230TS031_4	T0230	2.57	0.1847	0.8576	102	104	101.960784313725
1UWD-1_A	T0230TS031_5	T0230	2.54	0.9906	1.4758	102	104	101.960784313725
1UWD-1_A	T0230TS033_1	T0230	2.51	2.0070	2.3502	102	82	80.3921568627451
1UWD-1_A	T0230TS033_2	T0230	2.91	1.8120	2.1774	102	67	65.6862745098039
1UWD-1_A	T0230TS033_3	T0230	2.23	0.6959	1.2391	102	90	88.2352941176471
1UWD-1_A	T0230TS033_4	T0230	2.49	1.3671	1.7912	102	63	61.7647058823529
1UWD-1_A	T0230TS033_5	T0230	2.68	1.8508	2.2117	102	93	91.1764705882353
1UWD-1_A	T0230TS035_1	T0230	2.70	3.6383	3.8388	102	104	101.960784313725
1UWD-1_A	T0230TS035_2	T0230	2.81	2.7174	2.9913	102	104	101.960784313725
1UWD-1_A	T0230TS039_1u	T0230	2.58	-0.8514	0.2654	102	104	101.960784313725
1UWD-1_A	T0230TS039_2u	T0230	2.47	-1.0816	0.1794	102	104	101.960784313725
1UWD-1_A	T0230TS039_3u	T0230	2.46	-0.6211	0.3699	102	104	101.960784313725
1UWD-1_A	T0230TS039_4u	T0230	2.54	-0.7363	0.3154	102	104	101.960784313725
1UWD-1_A	T0230TS039_5u	T0230	2.70	1.1057	1.5709	102	104	101.960784313725
1UWD-1_A	T0230TS040_1	T0230	2.05	-0.3630	0.5072	102	79	77.4509803921569
1UWD-1_A	T0230TS042_1	T0230	2.97	-0.2758	0.5580	102	104	101.960784313725
1UWD-1_A	T0230TS042_2	T0230	2.89	-0.2758	0.5580	102	104	101.960784313725
1UWD-1_A	T0230TS042_3	T0230	2.69	-0.2758	0.5580	102	104	101.960784313725
1UWD-1_A	T0230TS042_4	T0230	2.93	-0.1607	0.6281	102	104	101.960784313725
1UWD-1_A	T0230TS042_5	T0230	2.79	-0.2758	0.5580	102	104	101.960784313725
1UWD-1_A	T0230TS046_1	T0230	3.17	1.5457	1.9448	102	66	64.7058823529412
1UWD-1_A	T0230TS046_2	T0230	3.09	-1.1967	0.1435	102	104	101.960784313725
1UWD-1_A	T0230TS049_1	T0230	2.12	-1.5421	0.0640	102	104	101.960784313725
1UWD-1_A	T0230TS051_1	T0230	2.40	2.8325	3.0965	102	104	101.960784313725
1UWD-1_A	T0230TS051_2	T0230	2.69	2.4871	2.7819	102	104	101.960784313725
1UWD-1_A	T0230TS051_3	T0230	2.71	2.4871	2.7819	102	104	101.960784313725
1UWD-1_A	T0230TS051_4	T0230	2.68	3.1779	3.4135	102	104	101.960784313725
1UWD-1_A	T0230TS051_5	T0230	2.89	0.9906	1.4758	102	104	101.960784313725
1UWD-1_A	T0230TS052_1	T0230	2.75	0.7603	1.2899	102	104	101.960784313725
1UWD-1_A	T0230TS052_2	T0230	2.96	0.4149	1.0241	102	104	101.960784313725
1UWD-1_A	T0230TS052_3	T0230	2.15	-0.1607	0.6281	102	104	101.960784313725
1UWD-1_A	T0230TS052_4	T0230	2.72	2.6023	2.8864	102	104	101.960784313725
1UWD-1_A	T0230TS052_5	T0230	2.91	-0.5060	0.4286	102	104	101.960784313725
1UWD-1_A	T0230TS057_1	T0230	1.78	-1.0816	0.1794	102	104	101.960784313725
1UWD-1_A	T0230TS057_2	T0230	2.81	1.4510	1.8631	102	104	101.960784313725
1UWD-1_A	T0230TS057_3	T0230	2.61	0.0696	0.7782	102	104	101.960784313725
1UWD-1_A	T0230TS057_4	T0230	2.46	-0.5060	0.4286	102	104	101.960784313725
1UWD-1_A	T0230TS057_5	T0230	2.41	-0.5060	0.4286	102	104	101.960784313725
1UWD-1_A	T0230TS060_1	T0230	2.99	3.7535	3.9455	102	104	101.960784313725
1UWD-1_A	T0230TS060_2	T0230	2.62	2.4871	2.7819	102	104	101.960784313725
1UWD-1_A	T0230TS060_3	T0230	2.81	2.2569	2.5739	102	104	101.960784313725
1UWD-1_A	T0230TS060_4	T0230	2.66	-0.9665	0.2201	102	104	101.960784313725
1UWD-1_A	T0230TS060_5	T0230	2.46	-1.0816	0.1794	102	104	101.960784313725
1UWD-1_A	T0230TS061_1	T0230	2.85	0.8997	1.4017	102	101	99.0196078431373
1UWD-1_A	T0230TS061_2	T0230	2.89	2.6023	2.8864	102	103	100.980392156863
1UWD-1_A	T0230TS064_1	T0230	2.73	2.7174	2.9913	102	104	101.960784313725
1UWD-1_A	T0230TS064_2	T0230	2.97	3.6383	3.8388	102	104	101.960784313725
1UWD-1_A	T0230TS064_3	T0230	2.69	3.4081	3.6258	102	104	101.960784313725
1UWD-1_A	T0230TS064_4	T0230	3.23	2.3720	2.6777	102	104	101.960784313725
1UWD-1_A	T0230TS064_5	T0230	2.51	1.5662	1.9625	102	104	101.960784313725
1UWD-1_A	T0230TS073_1	T0230	2.76	-1.8875	0.0217	102	104	101.960784313725
1UWD-1_A	T0230TS077_1	T0230	1.88	-1.3119	0.1124	102	104	101.960784313725
1UWD-1_A	T0230TS077_2	T0230	2.78	-1.6572	0.0463	102	104	101.960784313725
1UWD-1_A	T0230TS077_3	T0230	2.74	-0.8514	0.2654	102	104	101.960784313725
1UWD-1_A	T0230TS077_4	T0230	2.75	-0.9665	0.2201	102	104	101.960784313725
1UWD-1_A	T0230TS077_5	T0230	2.93	-1.3119	0.1124	102	104	101.960784313725
1UWD-1_A	T0230TS079_1	T0230	2.93	2.0266	2.3677	102	104	101.960784313725
1UWD-1_A	T0230TS081_1	T0230	2.58	0.2172	0.8805	102	54	52.9411764705882
1UWD-1_A	T0230TS081_2	T0230	2.11	0.7226	1.2601	102	89	87.2549019607843
1UWD-1_A	T0230TS089_1	T0230	2.47	2.6023	2.8864	102	104	101.960784313725
1UWD-1_A	T0230TS089_2	T0230	2.80	2.6023	2.8864	102	104	101.960784313725
1UWD-1_A	T0230TS089_3	T0230	2.72	2.2569	2.5739	102	104	101.960784313725
1UWD-1_A	T0230TS089_4	T0230	3.07	2.7174	2.9913	102	104	101.960784313725
1UWD-1_A	T0230TS089_5	T0230	2.92	2.7174	2.9913	102	104	101.960784313725
1UWD-1_A	T0230TS094_1	T0230	2.62	2.4871	2.7819	102	104	101.960784313725
1UWD-1_A	T0230TS094_2	T0230	3.13	0.1847	0.8576	102	104	101.960784313725
1UWD-1_A	T0230TS094_3	T0230	2.00	-1.1967	0.1435	102	104	101.960784313725
1UWD-1_A	T0230TS094_4	T0230	2.39	-0.0455	0.7016	102	104	101.960784313725
1UWD-1_A	T0230TS094_5	T0230	2.61	0.5301	1.1108	102	104	101.960784313725
1UWD-1_A	T0230TS096_1	T0230	2.35	0.7938	1.3165	102	65	63.7254901960784
1UWD-1_A	T0230TS096_5	T0230	2.99	3.1779	3.4135	102	104	101.960784313725
1UWD-1_A	T0230TS100_1	T0230	2.71	2.2569	2.5739	102	104	101.960784313725
1UWD-1_A	T0230TS100_2	T0230	2.80	2.6023	2.8864	102	104	101.960784313725
1UWD-1_A	T0230TS100_3	T0230	2.64	4.4442	4.5876	102	104	101.960784313725
1UWD-1_A	T0230TS100_4	T0230	2.38	2.2569	2.5739	102	104	101.960784313725
1UWD-1_A	T0230TS100_5	T0230	2.82	1.7964	2.1637	102	104	101.960784313725
1UWD-1_A	T0230TS101_1	T0230	2.79	2.4871	2.7819	102	104	101.960784313725
1UWD-1_A	T0230TS101_2	T0230	2.71	3.6383	3.8388	102	104	101.960784313725
1UWD-1_A	T0230TS101_3	T0230	2.83	1.6813	2.0627	102	104	101.960784313725
1UWD-1_A	T0230TS101_4	T0230	2.41	3.6383	3.8388	102	104	101.960784313725
1UWD-1_A	T0230TS101_5	T0230	3.00	1.6813	2.0627	102	104	101.960784313725
1UWD-1_A	T0230TS104_1	T0230	2.93	-0.1607	0.6281	102	104	101.960784313725
1UWD-1_A	T0230TS104_2	T0230	2.82	-0.3909	0.4914	102	104	101.960784313725
1UWD-1_A	T0230TS104_3	T0230	3.04	-0.8514	0.2654	102	104	101.960784313725
1UWD-1_A	T0230TS104_4	T0230	3.15	-0.2758	0.5580	102	104	101.960784313725
1UWD-1_A	T0230TS104_5	T0230	3.09	-0.3909	0.4914	102	104	101.960784313725
1UWD-1_A	T0230TS109_1	T0230	2.94	2.8361	3.0998	102	93	91.1764705882353
1UWD-1_A	T0230TS109_2	T0230	2.49	-0.2758	0.5580	102	102	100
1UWD-1_A	T0230TS109_3	T0230	2.53	-0.2758	0.5580	102	102	100
1UWD-1_A	T0230TS110_1	T0230	2.73	3.5224	3.7315	102	79	77.4509803921569
1UWD-1_A	T0230TS110_2	T0230	2.56	1.1552	1.6121	102	57	55.8823529411765
1UWD-1_A	T0230TS110_3	T0230	2.46	1.5641	1.9607	102	56	54.9019607843137
1UWD-1_A	T0230TS110_4	T0230	2.28	1.6837	2.0648	102	57	55.8823529411765
1UWD-1_A	T0230TS110_5	T0230	2.33	1.9210	2.2738	102	56	54.9019607843137
1UWD-1_A	T0230TS111_1	T0230	2.73	3.5224	3.7315	102	79	77.4509803921569
1UWD-1_A	T0230TS111_2	T0230	2.80	0.8537	1.3646	102	80	78.4313725490196
1UWD-1_A	T0230TS111_3	T0230	2.83	2.4170	2.7183	102	88	86.2745098039216
1UWD-1_A	T0230TS111_4	T0230	3.09	0.7163	1.2551	102	67	65.6862745098039
1UWD-1_A	T0230TS111_5	T0230	2.83	1.3996	1.8190	102	59	57.843137254902
1UWD-1_A	T0230TS114_1	T0230	1.98	-0.5060	0.4286	102	104	101.960784313725
1UWD-1_A	T0230TS114_2	T0230	2.37	-0.7363	0.3154	102	104	101.960784313725
1UWD-1_A	T0230TS114_3	T0230	2.54	0.1847	0.8576	102	104	101.960784313725
1UWD-1_A	T0230TS114_4	T0230	2.55	0.4149	1.0241	102	104	101.960784313725
1UWD-1_A	T0230TS114_5	T0230	2.86	-0.0455	0.7016	102	104	101.960784313725
1UWD-1_A	T0230TS122_1	T0230	2.59	-0.1607	0.6281	102	104	101.960784313725
1UWD-1_A	T0230TS126_1	T0230	2.90	1.4510	1.8631	102	104	101.960784313725
1UWD-1_A	T0230TS126_2	T0230	2.68	1.7964	2.1637	102	104	101.960784313725
1UWD-1_A	T0230TS126_3	T0230	2.87	3.5232	3.7322	102	104	101.960784313725
1UWD-1_A	T0230TS126_4	T0230	3.02	-0.9665	0.2201	102	104	101.960784313725
1UWD-1_A	T0230TS126_5	T0230	2.68	2.6023	2.8864	102	104	101.960784313725
1UWD-1_A	T0230TS157_1	T0230	2.24	-1.7724	0.0323	102	104	101.960784313725
1UWD-1_A	T0230TS160_1	T0230	2.70	4.4442	4.5876	102	104	101.960784313725
1UWD-1_A	T0230TS160_2	T0230	3.01	2.9476	3.2019	102	104	101.960784313725
1UWD-1_A	T0230TS160_3	T0230	2.56	4.0988	4.2662	102	104	101.960784313725
1UWD-1_A	T0230TS160_4	T0230	2.76	3.9837	4.1592	102	104	101.960784313725
1UWD-1_A	T0230TS160_5	T0230	2.86	3.2930	3.5196	102	104	101.960784313725
1UWD-1_A	T0230TS166_1	T0230	2.93	3.9837	4.1592	102	104	101.960784313725
1UWD-1_A	T0230TS166_2	T0230	3.11	2.6023	2.8864	102	104	101.960784313725
1UWD-1_A	T0230TS166_3	T0230	2.69	0.0696	0.7782	102	104	101.960784313725
1UWD-1_A	T0230TS166_4	T0230	2.80	3.4081	3.6258	102	104	101.960784313725
1UWD-1_A	T0230TS166_5	T0230	2.94	2.8083	3.0743	102	85	83.3333333333333
1UWD-1_A	T0230TS172_1	T0230	2.71	0.5301	1.1108	102	104	101.960784313725
1UWD-1_A	T0230TS172_2	T0230	2.83	0.9906	1.4758	102	104	101.960784313725
1UWD-1_A	T0230TS172_3	T0230	2.30	-0.2758	0.5580	102	104	101.960784313725
1UWD-1_A	T0230TS172_4	T0230	2.90	0.7603	1.2899	102	104	101.960784313725
1UWD-1_A	T0230TS172_5	T0230	2.81	0.8754	1.3821	102	104	101.960784313725
1UWD-1_A	T0230TS176_1	T0230	2.34	4.4442	4.5876	102	104	101.960784313725
1UWD-1_A	T0230TS176_2	T0230	2.69	4.2140	4.3732	102	104	101.960784313725
1UWD-1_A	T0230TS176_3	T0230	3.15	4.3291	4.4804	102	104	101.960784313725
1UWD-1_A	T0230TS176_4	T0230	3.17	3.9837	4.1592	102	104	101.960784313725
1UWD-1_A	T0230TS176_5	T0230	2.75	4.3291	4.4804	102	104	101.960784313725
1UWD-1_A	T0230TS185_1	T0230	3.02	3.2930	3.5196	102	104	101.960784313725
1UWD-1_A	T0230TS185_2	T0230	2.78	0.4149	1.0241	102	104	101.960784313725
1UWD-1_A	T0230TS185_3	T0230	2.44	-1.0816	0.1794	102	104	101.960784313725
1UWD-1_A	T0230TS185_4	T0230	2.53	-0.1607	0.6281	102	104	101.960784313725
1UWD-1_A	T0230TS186_1	T0230	2.75	3.8057	3.9939	102	86	84.3137254901961
1UWD-1_A	T0230TS186_2	T0230	2.20	-1.0816	0.1794	102	103	100.980392156863
1UWD-1_A	T0230TS186_3	T0230	2.71	3.2148	3.4475	102	77	75.4901960784314
1UWD-1_A	T0230TS186_4	T0230	2.59	0.2998	0.9397	102	102	100
1UWD-1_A	T0230TS186_5	T0230	2.93	3.3147	3.5396	102	88	86.2745098039216
1UWD-1_A	T0230TS197_1	T0230	3.05	0.0696	0.7782	102	104	101.960784313725
1UWD-1_A	T0230TS207_1	T0230	2.62	3.2930	3.5196	102	104	101.960784313725
1UWD-1_A	T0230TS207_2	T0230	3.04	1.5662	1.9625	102	104	101.960784313725
1UWD-1_A	T0230TS207_3	T0230	2.86	2.7174	2.9913	102	104	101.960784313725
1UWD-1_A	T0230TS207_4	T0230	2.87	2.2569	2.5739	102	104	101.960784313725
1UWD-1_A	T0230TS207_5	T0230	2.81	1.1057	1.5709	102	104	101.960784313725
1UWD-1_A	T0230TS213_1	T0230	2.75	3.0044	3.2540	102	63	61.7647058823529
1UWD-1_A	T0230TS223_1	T0230	2.75	3.0044	3.2540	102	63	61.7647058823529
1UWD-1_A	T0230TS237_1	T0230	2.11	1.7460	2.1195	102	53	51.9607843137255
1UWD-1_A	T0230TS237_2	T0230	2.60	1.2208	1.6672	102	104	101.960784313725
1UWD-1_A	T0230TS237_3	T0230	2.33	0.8754	1.3821	102	104	101.960784313725
1UWD-1_A	T0230TS237_4	T0230	2.49	2.3720	2.6777	102	104	101.960784313725
1UWD-1_A	T0230TS237_5	T0230	2.36	1.6813	2.0627	102	104	101.960784313725
1UWD-1_A	T0230TS242_1	T0230	2.86	3.7535	3.9455	102	104	101.960784313725
1UWD-1_A	T0230TS242_2	T0230	2.61	-0.6211	0.3699	102	104	101.960784313725
1UWD-1_A	T0230TS242_3	T0230	2.93	-1.1967	0.1435	102	104	101.960784313725
1UWD-1_A	T0230TS242_4	T0230	2.82	2.0266	2.3677	102	104	101.960784313725
1UWD-1_A	T0230TS242_5	T0230	2.62	-0.5060	0.4286	102	104	101.960784313725
1UWD-1_A	T0230TS243_1	T0230	2.91	-0.2269	0.5873	102	99	97.0588235294118
1UWD-1_A	T0230TS243_2	T0230	2.62	-0.2758	0.5580	102	102	100
1UWD-1_A	T0230TS243_3	T0230	2.88	-0.1439	0.6387	102	101	99.0196078431373
1UWD-1_A	T0230TS243_4	T0230	2.88	2.1418	2.4705	102	102	100
1UWD-1_A	T0230TS243_5	T0230	2.97	1.5662	1.9625	102	102	100
1UWD-1_A	T0230TS244_1	T0230	2.70	-0.2598	0.5675	102	101	99.0196078431373
1UWD-1_A	T0230TS244_2	T0230	2.30	-0.4917	0.4362	102	101	99.0196078431373
1UWD-1_A	T0230TS244_3	T0230	2.12	-0.6077	0.3766	102	101	99.0196078431373
1UWD-1_A	T0230TS244_4	T0230	2.78	0.1847	0.8576	102	102	100
1UWD-1_A	T0230TS244_5	T0230	2.85	0.0696	0.7782	102	102	100
1UWD-1_A	T0230TS245_1	T0230	2.91	1.9433	2.2936	102	101	99.0196078431373
1UWD-1_A	T0230TS245_2	T0230	2.73	-0.6077	0.3766	102	101	99.0196078431373
1UWD-1_A	T0230TS245_3	T0230	2.82	-1.9627	0.0163	102	92	90.1960784313726
1UWD-1_A	T0230TS245_4	T0230	2.83	-0.3909	0.4914	102	102	100
1UWD-1_A	T0230TS245_5	T0230	3.18	-0.9443	0.2284	102	100	98.0392156862745
1UWD-1_A	T0230TS247_1	T0230	2.47	2.2735	2.5888	102	79	77.4509803921569
1UWD-1_A	T0230TS247_2	T0230	2.57	1.3599	1.7851	102	97	95.0980392156863
1UWD-1_A	T0230TS247_3	T0230	2.57	1.3599	1.7851	102	97	95.0980392156863
1UWD-1_A	T0230TS247_4	T0230	2.71	1.4309	1.8458	102	83	81.3725490196078
1UWD-1_A	T0230TS247_5	T0230	2.38	0.4603	1.0580	102	61	59.8039215686275
1UWD-1_A	T0230TS261_1	T0230	2.53	-0.2758	0.5580	102	104	101.960784313725
1UWD-1_A	T0230TS261_2	T0230	2.22	-1.1967	0.1435	102	104	101.960784313725
1UWD-1_A	T0230TS261_3	T0230	2.94	0.0696	0.7782	102	104	101.960784313725
1UWD-1_A	T0230TS261_4	T0230	2.70	-0.1607	0.6281	102	104	101.960784313725
1UWD-1_A	T0230TS261_5	T0230	2.81	-0.6211	0.3699	102	104	101.960784313725
1UWD-1_A	T0230TS263_1	T0230	2.66	-1.5421	0.0640	102	104	101.960784313725
1UWD-1_A	T0230TS272_1	T0230	2.95	2.9476	3.2019	102	104	101.960784313725
1UWD-1_A	T0230TS272_2	T0230	2.70	-1.0816	0.1794	102	104	101.960784313725
1UWD-1_A	T0230TS272_3	T0230	2.82	3.7535	3.9455	102	104	101.960784313725
1UWD-1_A	T0230TS272_4	T0230	2.27	-0.7363	0.3154	102	104	101.960784313725
1UWD-1_A	T0230TS272_5	T0230	2.95	2.9476	3.2019	102	104	101.960784313725
1UWD-1_A	T0230TS283_1	T0230	2.94	-0.0357	0.7080	102	95	93.1372549019608
1UWD-1_A	T0230TS283_2	T0230	2.41	-0.3995	0.4866	102	95	93.1372549019608
1UWD-1_A	T0230TS283_3	T0230	3.05	-0.3995	0.4866	102	95	93.1372549019608
1UWD-1_A	T0230TS283_4	T0230	2.91	-0.3995	0.4866	102	95	93.1372549019608
1UWD-1_A	T0230TS283_5	T0230	2.16	-0.7633	0.3033	102	95	93.1372549019608
1UWD-1_A	T0230TS289_1	T0230	2.26	-0.1267	0.6495	102	100	98.0392156862745
1UWD-1_A	T0230TS290_1	T0230	2.97	2.2725	2.5879	102	73	71.5686274509804
1UWD-1_A	T0230TS304_1	T0230	2.91	0.5301	1.1108	102	104	101.960784313725
1UWD-1_A	T0230TS304_2	T0230	2.45	-1.7724	0.0323	102	104	101.960784313725
1UWD-1_A	T0230TS304_3	T0230	2.81	0.4149	1.0241	102	104	101.960784313725
1UWD-1_A	T0230TS304_4	T0230	2.51	0.9906	1.4758	102	104	101.960784313725
1UWD-1_A	T0230TS304_5	T0230	2.38	-0.7363	0.3154	102	104	101.960784313725
1UWD-1_A	T0230TS305_1	T0230	3.12	3.6227	3.8243	102	87	85.2941176470588
1UWD-1_A	T0230TS305_2	T0230	2.79	3.8786	4.0616	102	80	78.4313725490196
1UWD-1_A	T0230TS305_3	T0230	2.89	2.5036	2.7968	102	80	78.4313725490196
1UWD-1_A	T0230TS319_1	T0230	2.74	3.4081	3.6258	102	103	100.980392156863
1UWD-1_A	T0230TS320_1	T0230	2.63	0.1857	0.8583	102	74	72.5490196078431
1UWD-1_A	T0230TS320_2	T0230	2.43	1.4741	1.8829	102	71	69.6078431372549
1UWD-1_A	T0230TS320_3	T0230	2.61	4.1157	4.2819	102	74	72.5490196078431
1UWD-1_A	T0230TS320_4	T0230	2.90	0.9188	1.4172	102	78	76.4705882352941
1UWD-1_A	T0230TS320_5	T0230	3.02	-0.0854	0.6758	102	85	83.3333333333333
1UWD-1_A	T0230TS324_1	T0230	2.71	1.1316	1.5925	102	101	99.0196078431373
1UWD-1_A	T0230TS324_2	T0230	2.64	0.9770	1.4646	102	89	87.2549019607843
1UWD-1_A	T0230TS324_3	T0230	2.82	-1.0816	0.1794	102	104	101.960784313725
1UWD-1_A	T0230TS324_4	T0230	2.49	-1.2073	0.1405	102	91	89.2156862745098
1UWD-1_A	T0230TS324_5	T0230	2.93	0.5697	1.1411	102	90	88.2352941176471
1UWD-1_A	T0230TS331_1	T0230	2.80	3.0627	3.3076	102	104	101.960784313725
1UWD-1_A	T0230TS331_2	T0230	2.81	2.9476	3.2019	102	102	100
1UWD-1_A	T0230TS331_3	T0230	2.59	3.1944	3.4287	102	96	94.1176470588235
1UWD-1_A	T0230TS331_4	T0230	2.80	3.3288	3.5526	102	75	73.5294117647059
1UWD-1_A	T0230TS338_1	T0230	2.84	0.0696	0.7782	102	104	101.960784313725
1UWD-1_A	T0230TS338_2	T0230	3.12	-0.9251	0.2358	102	63	61.7647058823529
1UWD-1_A	T0230TS338_3	T0230	2.89	-0.3091	0.5384	102	83	81.3725490196078
1UWD-1_A	T0230TS338_4	T0230	1.91	-1.5421	0.0640	102	104	101.960784313725
1UWD-1_A	T0230TS338_5	T0230	2.38	-0.5359	0.4130	102	67	65.6862745098039
1UWD-1_A	T0230TS344_1	T0230	2.69	3.0627	3.3076	102	104	101.960784313725
1UWD-1_A	T0230TS348_1	T0230	2.82	-0.9665	0.2201	102	104	101.960784313725
1UWD-1_A	T0230TS352_1	T0230	2.91	1.8120	2.1774	102	67	65.6862745098039
1UWD-1_A	T0230TS352_2	T0230	2.68	4.0245	4.1971	102	71	69.6078431372549
1UWD-1_A	T0230TS352_3	T0230	2.23	0.6959	1.2391	102	90	88.2352941176471
1UWD-1_A	T0230TS352_4	T0230	2.51	2.0070	2.3502	102	82	80.3921568627451
1UWD-1_A	T0230TS352_5	T0230	3.17	2.0742	2.4101	102	71	69.6078431372549
1UWD-1_A	T0230TS367_1	T0230	2.84	2.6023	2.8864	102	104	101.960784313725
1UWD-1_A	T0230TS367_2	T0230	2.98	0.1847	0.8576	102	104	101.960784313725
1UWD-1_A	T0230TS367_3	T0230	2.52	0.7603	1.2899	102	104	101.960784313725
1UWD-1_A	T0230TS375_1	T0230	2.63	2.8325	3.0965	102	103	100.980392156863
1UWD-1_A	T0230TS375_2	T0230	2.64	-1.3034	0.1146	102	101	99.0196078431373
1UWD-1_A	T0230TS375_3	T0230	1.81	-1.6451	0.0479	102	100	98.0392156862745
1UWD-1_A	T0230TS375_4	T0230	2.65	0.2845	0.9286	102	86	84.3137254901961
1UWD-1_A	T0230TS375_5	T0230	2.70	0.6337	1.1905	102	65	63.7254901960784
1UWD-1_A	T0230TS376_1	T0230	2.55	0.4737	1.0681	102	65	63.7254901960784
1UWD-1_A	T0230TS376_2	T0230	2.74	0.7938	1.3165	102	65	63.7254901960784
1UWD-1_A	T0230TS376_3	T0230	2.53	0.6337	1.1905	102	65	63.7254901960784
1UWD-1_A	T0230TS376_4	T0230	2.72	0.6337	1.1905	102	65	63.7254901960784
1UWD-1_A	T0230TS376_5	T0230	2.70	0.6452	1.1994	102	102	100
1UWD-1_A	T0230TS381_1	T0230	3.04	-0.7363	0.3154	102	104	101.960784313725
1UWD-1_A	T0230TS381_2	T0230	2.88	3.8198	4.0070	102	81	79.4117647058823
1UWD-1_A	T0230TS381_3	T0230	2.31	1.2292	1.6743	102	66	64.7058823529412
1UWD-1_A	T0230TS381_4	T0230	3.01	2.2966	2.6096	102	91	89.2156862745098
1UWD-1_A	T0230TS381_5	T0230	3.05	0.8569	1.3671	102	98	96.078431372549
1UWD-1_A	T0230TS384_1	T0230	2.78	3.9095	4.0902	102	64	62.7450980392157
1UWD-1_A	T0230TS384_2	T0230	2.93	3.1002	3.3420	102	64	62.7450980392157
1UWD-1_A	T0230TS384_3	T0230	2.62	0.2369	0.8945	102	88	86.2745098039216
1UWD-1_A	T0230TS384_4	T0230	3.21	-1.1821	0.1478	102	78	76.4705882352941
1UWD-1_A	T0230TS384_5	T0230	2.90	0.9770	1.4646	102	89	87.2549019607843
1UWD-1_A	T0230TS393_1	T0230	3.07	3.0652	3.3099	102	72	70.5882352941177
1UWD-1_A	T0230TS393_2_1	T0230	2.49	-0.1947	0.6071	102	41	40.1960784313725
1UWD-1_A	T0230TS393_2_2	T0230	2.29	1.9994	2.3435	102	52	50.9803921568627
1UWD-1_A	T0230TS393_3	T0230	2.67	3.3047	3.5304	102	83	81.3725490196078
1UWD-1_A	T0230TS393_4_1	T0230	2.49	-0.1947	0.6071	102	41	40.1960784313725
1UWD-1_A	T0230TS393_4_2	T0230	2.28	1.5603	1.9574	102	53	51.9607843137255
1UWD-1_A	T0230TS393_5	T0230	2.99	2.3245	2.6348	102	84	82.3529411764706
1UWD-1_A	T0230TS400_1	T0230	2.94	-0.1607	0.6281	102	104	101.960784313725
1UWD-1_A	T0230TS400_2	T0230	2.65	0.4149	1.0241	102	104	101.960784313725
1UWD-1_A	T0230TS400_3	T0230	2.74	0.4149	1.0241	102	104	101.960784313725
1UWD-1_A	T0230TS400_4	T0230	2.81	0.1847	0.8576	102	104	101.960784313725
1UWD-1_A	T0230TS400_5	T0230	2.80	-0.6211	0.3699	102	104	101.960784313725
1UWD-1_A	T0230TS402_1	T0230	2.25	-1.1967	0.1435	102	104	101.960784313725
1UWD-1_A	T0230TS406_1	T0230	2.85	1.1057	1.5709	102	104	101.960784313725
1UWD-1_A	T0230TS437_1	T0230	2.97	-0.0455	0.7016	102	104	101.960784313725
1UWD-1_A	T0230TS437_2	T0230	2.68	-0.9665	0.2201	102	104	101.960784313725
1UWD-1_A	T0230TS437_3	T0230	2.61	-0.2758	0.5580	102	104	101.960784313725
1UWD-1_A	T0230TS437_4	T0230	2.49	-0.1607	0.6281	102	104	101.960784313725
1UWD-1_A	T0230TS437_5	T0230	2.29	-0.9665	0.2201	102	104	101.960784313725
1UWD-1_A	T0230TS444_1	T0230	2.40	-2.0026	0.0140	102	104	101.960784313725
1UWD-1_A	T0230TS444_2	T0230	2.62	-0.9665	0.2201	102	104	101.960784313725
1UWD-1_A	T0230TS444_3	T0230	2.58	-2.2328	0.0050	102	104	101.960784313725
1UWD-1_A	T0230TS444_4	T0230	2.41	-2.1177	0.0086	102	104	101.960784313725
1UWD-1_A	T0230TS444_5	T0230	2.98	-1.5421	0.0640	102	104	101.960784313725
1UWD-1_A	T0230TS450_1	T0230	3.15	2.0266	2.3677	102	104	101.960784313725
1UWD-1_A	T0230TS450_2	T0230	2.74	3.6383	3.8388	102	104	101.960784313725
1UWD-1_A	T0230TS450_3	T0230	2.94	3.2930	3.5196	102	104	101.960784313725
1UWD-1_A	T0230TS450_4	T0230	2.93	2.7174	2.9913	102	104	101.960784313725
1UWD-1_A	T0230TS450_5	T0230	2.43	3.6383	3.8388	102	104	101.960784313725
1UWD-1_A	T0230TS451_1	T0230	2.80	2.6023	2.8864	102	104	101.960784313725
1UWD-1_A	T0230TS451_2	T0230	2.87	2.0266	2.3677	102	104	101.960784313725
1UWD-1_A	T0230TS451_3	T0230	3.00	1.7964	2.1637	102	104	101.960784313725
1UWD-1_A	T0230TS451_4	T0230	2.53	0.2998	0.9397	102	104	101.960784313725
1UWD-1_A	T0230TS451_5	T0230	2.62	-1.3784	0.0966	102	96	94.1176470588235
1UWD-1_A	T0230TS454_1	T0230	2.48	1.2208	1.6672	102	104	101.960784313725
1UWD-1_A	T0230TS456_1	T0230	3.19	-0.8514	0.2654	102	104	101.960784313725
1UWD-1_A	T0230TS456_2	T0230	2.77	0.0696	0.7782	102	104	101.960784313725
1UWD-1_A	T0230TS456_3	T0230	2.70	0.2998	0.9397	102	104	101.960784313725
1UWD-1_A	T0230TS456_4	T0230	2.23	-0.0455	0.7016	102	104	101.960784313725
1UWD-1_A	T0230TS472_1	T0230	2.63	-0.7363	0.3154	102	104	101.960784313725
1UWD-1_A	T0230TS475_1	T0230	no_data	no_data	no_data	102	no_data	no_data
1UWD-1_A	T0230TS478_1	T0230	3.00	0.7603	1.2899	102	104	101.960784313725
1UWD-1_A	T0230TS478_2	T0230	2.72	-0.8514	0.2654	102	104	101.960784313725
1UWD-1_A	T0230TS478_3	T0230	2.58	-1.4270	0.0860	102	104	101.960784313725
1UWD-1_A	T0230TS478_4	T0230	2.60	-0.5060	0.4286	102	104	101.960784313725
1UWD-1_A	T0230TS478_5	T0230	2.33	-0.9665	0.2201	102	104	101.960784313725
1UWD-1_A	T0230TS482_1	T0230	2.69	0.9906	1.4758	102	104	101.960784313725
1UWD-1_A	T0230TS482_2	T0230	2.88	2.2569	2.5739	102	104	101.960784313725
1UWD-1_A	T0230TS482_3	T0230	2.61	2.7174	2.9913	102	104	101.960784313725
1UWD-1_A	T0230TS482_4	T0230	2.62	3.9837	4.1592	102	104	101.960784313725
1UWD-1_A	T0230TS482_5	T0230	2.97	2.8325	3.0965	102	104	101.960784313725
1UWD-1_A	T0230TS501_1	T0230	2.45	4.1820	4.3435	102	84	82.3529411764706
1UWD-1_A	T0230TS504_1	T0230	2.64	4.4473	4.5905	102	84	82.3529411764706
1UWD-1_A	T0230TS504_2	T0230	3.09	2.8468	3.1095	102	87	85.2941176470588
1UWD-1_A	T0230TS504_3	T0230	2.75	3.5724	3.7777	102	83	81.3725490196078
1UWD-1_A	T0230TS504_4	T0230	2.69	3.1709	3.4070	102	83	81.3725490196078
1UWD-1_A	T0230TS504_5	T0230	3.27	3.4976	3.7085	102	77	75.4901960784314
1UWD-1_A	T0230TS506_1	T0230	2.59	4.3986	4.5451	102	87	85.2941176470588
1UWD-1_A	T0230TS506_2	T0230	2.78	2.5898	2.8750	102	93	91.1764705882353
1UWD-1_A	T0230TS512_1	T0230	2.06	0.1069	0.8036	102	100	98.0392156862745
1UWD-1_A	T0230TS512_2	T0230	2.38	-0.4771	0.4440	102	100	98.0392156862745
1UWD-1_A	T0230TS512_3	T0230	2.68	1.3671	1.7912	102	63	61.7647058823529
1UWD-1_A	T0230TS512_4	T0230	3.19	-1.4115	0.0893	102	100	98.0392156862745
1UWD-1_A	T0230TS512_5	T0230	3.20	0.5485	1.1248	102	63	61.7647058823529
1UWD-1_A	T0230TS514_1	T0230	2.73	-0.2598	0.5675	102	101	99.0196078431373
1UWD-1_A	T0230TS514_2	T0230	2.09	0.4149	1.0241	102	102	100
1UWD-1_A	T0230TS514_3	T0230	3.05	-0.1093	0.6606	102	99	97.0588235294118
1UWD-1_A	T0230TS514_4	T0230	3.20	0.9754	1.4634	102	98	96.078431372549
1UWD-1_A	T0230TS514_5	T0230	2.17	-1.0397	0.1936	102	98	96.078431372549
1UWD-1_A	T0230TS519_1	T0230	2.18	-1.1967	0.1435	102	104	101.960784313725
1UWD-1_A	T0230TS530_1	T0230	2.69	2.4871	2.7819	102	104	101.960784313725
1UWD-1_A	T0230TS530_2	T0230	3.06	2.0266	2.3677	102	104	101.960784313725
1UWD-1_A	T0230TS530_3	T0230	3.05	2.3720	2.6777	102	104	101.960784313725
1UWD-1_A	T0230TS530_4	T0230	2.86	3.2930	3.5196	102	104	101.960784313725
1UWD-1_A	T0230TS530_5	T0230	3.07	3.4507	3.6652	102	101	99.0196078431373
1UWD-1_A	T0230TS543_1	T0230	2.88	2.9499	3.2040	102	99	97.0588235294118
1UWD-1_A	T0230TS543_2	T0230	2.73	3.5224	3.7315	102	79	77.4509803921569
1UWD-1_A	T0230TS543_3	T0230	2.18	1.6837	2.0648	102	57	55.8823529411765
1UWD-1_A	T0230TS543_4	T0230	2.83	0.1913	0.8622	102	90	88.2352941176471
1UWD-1_A	T0230TS543_5	T0230	2.28	1.6837	2.0648	102	57	55.8823529411765
1UWD-1_A	T0230TS544_1	T0230	2.87	3.2188	3.4512	102	101	99.0196078431373
1UWD-1_A	T0230TS545_1	T0230	2.48	-1.4270	0.0860	102	104	101.960784313725
1UWD-1_A	T0230TS550_1	T0230	2.05	-1.8875	0.0217	102	104	101.960784313725
1UWD-1_A	T0230TS552_1	T0230	2.62	-0.2758	0.5580	102	104	101.960784313725
1UWD-1_A	T0230TS561_1	T0230	2.86	2.3720	2.6777	102	104	101.960784313725
1UWD-1_A	T0230TS561_2	T0230	2.59	2.3720	2.6777	102	104	101.960784313725
1UWD-1_A	T0230TS561_3	T0230	2.72	2.2569	2.5739	102	104	101.960784313725
1UWD-1_A	T0230TS573_1	T0230	2.46	0.1847	0.8576	102	104	101.960784313725
1UWD-1_A	T0230TS579_1	T0230	2.51	0.4149	1.0241	102	104	101.960784313725
1UWD-1_A	T0230TS579_1u	T0230	2.48	0.1847	0.8576	102	104	101.960784313725
1UWD-1_A	T0230TS579_2	T0230	2.65	3.0627	3.3076	102	104	101.960784313725
1UWD-1_A	T0230TS579_2u	T0230	2.54	0.5301	1.1108	102	104	101.960784313725
1UWD-1_A	T0230TS579_3	T0230	2.56	3.2930	3.5196	102	104	101.960784313725
1UWD-1_A	T0230TS579_3u	T0230	2.83	2.6023	2.8864	102	104	101.960784313725
1UWD-1_A	T0230TS579_4	T0230	2.53	0.4149	1.0241	102	104	101.960784313725
1UWD-1_A	T0230TS579_4u	T0230	3.21	2.3720	2.6777	102	104	101.960784313725
1UWD-1_A	T0230TS579_5	T0230	2.83	1.5662	1.9625	102	104	101.960784313725
1UWD-1_A	T0230TS579_5u	T0230	3.09	1.6813	2.0627	102	104	101.960784313725
1UWD-1_A	T0230TS588_1	T0230	2.64	1.7472	2.1205	102	62	60.7843137254902
1UWD-1_A	T0230TS599_1	T0230	2.67	-0.6211	0.3699	102	104	101.960784313725
1UWD-1_A	T0230TS599_2	T0230	2.69	-1.8875	0.0217	102	104	101.960784313725
1UWD-1_A	T0230TS599_3	T0230	2.66	-1.0816	0.1794	102	104	101.960784313725
1UWD-1_A	T0230TS599_4	T0230	2.62	-0.7363	0.3154	102	104	101.960784313725
1UWD-1_A	T0230TS599_5	T0230	2.96	-0.7363	0.3154	102	104	101.960784313725
1UWD-1_A	T0230TS604_1	T0230	2.91	2.1418	2.4705	102	104	101.960784313725
1UWD-1_A	T0230TS604_2	T0230	2.97	3.9837	4.1592	102	104	101.960784313725
1UWD-1_A	T0230TS604_3	T0230	2.81	1.5662	1.9625	102	104	101.960784313725
1UWD-1_A	T0230TS604_4	T0230	2.82	3.2930	3.5196	102	104	101.960784313725
1UWD-1_A	T0230TS604_5	T0230	2.74	1.3359	1.7646	102	104	101.960784313725
1UWD-1_A	T0230TS606_1	T0230	2.88	3.5232	3.7322	102	104	101.960784313725
1UWD-1_A	T0230TS606_2	T0230	2.95	1.9115	2.2654	102	104	101.960784313725
1UWD-1_A	T0230TS606_3	T0230	2.66	-0.7363	0.3154	102	104	101.960784313725
1UWD-1_A	T0230TS607_1	T0230	3.06	3.1779	3.4135	102	104	101.960784313725
1UWD-1_A	T0230TS631_1	T0230	2.75	3.1779	3.4135	102	104	101.960784313725
1UWD-1_A	T0230TS631_2	T0230	2.86	-0.2758	0.5580	102	104	101.960784313725
1UWD-1_A	T0230TS631_3	T0230	2.94	-0.2758	0.5580	102	104	101.960784313725
1UWD-1_A	T0230TS631_4	T0230	2.98	1.2208	1.6672	102	104	101.960784313725
1UWD-1_A	T0230TS631_5	T0230	3.23	0.5301	1.1108	102	104	101.960784313725
1UWD-1_A	T0230TS641_1	T0230	3.00	-0.1607	0.6281	102	104	101.960784313725
1UWD-1_A	T0230TS641_2	T0230	2.43	-0.7363	0.3154	102	104	101.960784313725
1UWD-1_A	T0230TS641_3	T0230	2.38	-0.7363	0.3154	102	104	101.960784313725
1UWD-1_A	T0230TS641_4	T0230	2.57	-1.1967	0.1435	102	104	101.960784313725
1UWD-1_A	T0230TS641_5	T0230	1.98	-0.0455	0.7016	102	104	101.960784313725
1UWD-1_A	T0230TS656_1	T0230	3.33	-1.6572	0.0463	102	104	101.960784313725
1UWD-1_A	T0230TS656_2	T0230	2.73	-0.9665	0.2201	102	104	101.960784313725
1UWD-1_A	T0230TS656_3	T0230	2.43	-1.6572	0.0463	102	104	101.960784313725
1UWD-1_A	T0230TS656_4	T0230	3.00	0.0696	0.7782	102	104	101.960784313725
1UWD-1_A	T0230TS656_5	T0230	2.52	-1.1967	0.1435	102	104	101.960784313725
1UWD-1_A	T0230TS680_1	T0230	2.87	1.0166	1.4972	102	92	90.1960784313726
1UWD-1_A	T0230TS680_2	T0230	2.76	0.9482	1.4411	102	90	88.2352941176471
1UWD-1_A	T0230TS680_3	T0230	3.05	0.7949	1.3175	102	91	89.2156862745098
1UWD-1_A	T0230TS680_4	T0230	3.07	0.7324	1.2678	102	84	82.3529411764706
1UWD-1_A	T0230TS680_5	T0230	2.43	0.0462	0.7624	102	97	95.0980392156863
1UWD-2_A	1UWD-3_A	T0230	1.33	8.0130	7.9241	102	102	100
1UWD-2_A	1UWD-4_A	T0230	0.89	8.1281	8.0318	102	102	100
1UWD-2_A	1UWD-5_A	T0230	0.95	8.0130	7.9241	102	102	100
1UWD-2_A	1UWD-6_A	T0230	1.03	7.8978	7.8163	102	102	100
1UWD-2_A	1UWD-7_A	T0230	1.08	8.1281	8.0318	102	102	100
1UWD-2_A	1UWD-8_A	T0230	1.47	7.8978	7.8163	102	102	100
1UWD-2_A	1UWD-9_A	T0230	0.80	8.1281	8.0318	102	102	100
1UWD-2_A	1UWD-10_A	T0230	1.28	8.0130	7.9241	102	102	100
1UWD-2_A	1UWD-11_A	T0230	1.20	7.8978	7.8163	102	102	100
1UWD-2_A	1UWD-12_A	T0230	0.99	8.0130	7.9241	102	102	100
1UWD-2_A	1UWD-13_A	T0230	1.18	7.8978	7.8163	102	102	100
1UWD-2_A	1UWD-14_A	T0230	0.92	8.1281	8.0318	102	102	100
1UWD-2_A	1UWD-15_A	T0230	1.02	8.0130	7.9241	102	102	100
1UWD-2_A	1UWD-16_A	T0230	1.25	7.8978	7.8163	102	102	100
1UWD-2_A	1UWD-17_A	T0230	0.99	8.0130	7.9241	102	102	100
1UWD-2_A	1UWD-18_A	T0230	1.20	7.8978	7.8163	102	102	100
1UWD-2_A	1UWD-19_A	T0230	1.36	8.1281	8.0318	102	102	100
1UWD-2_A	1UWD-20_A	T0230	1.06	8.0130	7.9241	102	102	100
1UWD-2_A	1WCJ_A	T0230	0.95	8.0130	7.9241	102	102	100
1UWD-2_A	RT0230AL291_1	T0230	1.34	-1.4940	0.0727	102	81	79.4117647058823
1UWD-2_A	RT0230AL308_1	T0230	2.41	-0.9555	0.2242	102	101	99.0196078431373
1UWD-2_A	RT0230TS393_2	T0230	2.01	-0.1947	0.6071	102	93	91.1764705882353
1UWD-2_A	RT0230TS393_4	T0230	2.01	-0.1947	0.6071	102	94	92.156862745098
1UWD-2_A	T0230AL013_1	T0230	2.87	2.8286	3.0929	102	79	77.4509803921569
1UWD-2_A	T0230AL032_1	T0230	3.14	2.9222	3.1786	102	91	89.2156862745098
1UWD-2_A	T0230AL032_2	T0230	2.64	2.9522	3.2061	102	82	80.3921568627451
1UWD-2_A	T0230AL092_1	T0230	2.31	-1.4987	0.0718	102	96	94.1176470588235
1UWD-2_A	T0230AL092_2	T0230	2.21	-1.6191	0.0517	102	96	94.1176470588235
1UWD-2_A	T0230AL092_3	T0230	2.46	-1.3784	0.0966	102	96	94.1176470588235
1UWD-2_A	T0230AL092_4	T0230	1.90	-1.5610	0.0608	102	51	50
1UWD-2_A	T0230AL106_1	T0230	2.34	-1.6633	0.0454	102	57	55.8823529411765
1UWD-2_A	T0230AL140_1	T0230	2.71	0.1847	0.8576	102	105	102.941176470588
1UWD-2_A	T0230AL164_1	T0230	2.91	2.0338	2.3741	102	34	33.3333333333333
1UWD-2_A	T0230AL164_2	T0230	2.12	3.1825	3.4177	102	35	34.3137254901961
1UWD-2_A	T0230AL164_3	T0230	2.20	1.8513	2.2121	102	31	30.3921568627451
1UWD-2_A	T0230AL164_4	T0230	2.62	0.4412	1.0437	102	80	78.4313725490196
1UWD-2_A	T0230AL164_5	T0230	2.76	2.1493	2.4773	102	33	32.3529411764706
1UWD-2_A	T0230AL199_1	T0230	2.62	2.9499	3.2040	102	99	97.0588235294118
1UWD-2_A	T0230AL210_1	T0230	2.90	3.0692	3.3136	102	55	53.921568627451
1UWD-2_A	T0230AL229_1	T0230	2.13	-0.9587	0.2230	102	57	55.8823529411765
1UWD-2_A	T0230AL229_2	T0230	3.03	-1.1967	0.1435	102	103	100.980392156863
1UWD-2_A	T0230AL229_3	T0230	2.60	0.5519	1.1274	102	101	99.0196078431373
1UWD-2_A	T0230AL229_4	T0230	2.69	-0.1607	0.6281	102	104	101.960784313725
1UWD-2_A	T0230AL229_5	T0230	2.83	-1.0938	0.1754	102	92	90.1960784313726
1UWD-2_A	T0230AL230_1	T0230	2.24	-1.3034	0.1146	102	101	99.0196078431373
1UWD-2_A	T0230AL230_2	T0230	2.43	-1.1967	0.1435	102	104	101.960784313725
1UWD-2_A	T0230AL230_3	T0230	2.83	0.4149	1.0241	102	103	100.980392156863
1UWD-2_A	T0230AL230_4	T0230	2.87	-1.0715	0.1828	102	101	99.0196078431373
1UWD-2_A	T0230AL230_5	T0230	2.14	-0.6211	0.3699	102	104	101.960784313725
1UWD-2_A	T0230AL231_1	T0230	2.13	-0.9587	0.2230	102	57	55.8823529411765
1UWD-2_A	T0230AL231_2	T0230	2.73	-0.3909	0.4914	102	102	100
1UWD-2_A	T0230AL231_3	T0230	3.03	-1.1967	0.1435	102	103	100.980392156863
1UWD-2_A	T0230AL231_4	T0230	2.60	0.5519	1.1274	102	101	99.0196078431373
1UWD-2_A	T0230AL231_5	T0230	2.69	-0.1607	0.6281	102	104	101.960784313725
1UWD-2_A	T0230AL232_1	T0230	3.22	2.5882	2.8736	102	90	88.2352941176471
1UWD-2_A	T0230AL287_1	T0230	2.21	1.6837	2.0648	102	57	55.8823529411765
1UWD-2_A	T0230AL287_2	T0230	2.67	1.2985	1.7328	102	61	59.8039215686275
1UWD-2_A	T0230AL287_3	T0230	2.80	0.3959	1.0100	102	92	90.1960784313726
1UWD-2_A	T0230AL287_4	T0230	2.86	0.5239	1.1061	102	97	95.0980392156863
1UWD-2_A	T0230AL287_5	T0230	3.13	2.6898	2.9662	102	79	77.4509803921569
1UWD-2_A	T0230AL291_1_1	T0230	1.34	-0.8998	0.2458	102	48	47.0588235294118
1UWD-2_A	T0230AL291_1_2	T0230	0.42	-1.3782	0.0966	102	19	18.6274509803922
1UWD-2_A	T0230AL291_1_3	T0230	2.13	0.6955	1.2387	102	14	13.7254901960784
1UWD-2_A	T0230AL308_1_1	T0230	3.29	1.0199	1.4999	102	46	45.0980392156863
1UWD-2_A	T0230AL308_1_2	T0230	2.59	0.3570	0.9813	102	55	53.921568627451
1UWD-2_A	T0230AL314_1	T0230	2.98	1.9324	2.2839	102	74	72.5490196078431
1UWD-2_A	T0230AL314_2	T0230	2.37	-0.7898	0.2916	102	97	95.0980392156863
1UWD-2_A	T0230AL314_3	T0230	2.75	0.9482	1.4411	102	90	88.2352941176471
1UWD-2_A	T0230AL314_4	T0230	1.95	-2.1483	0.0074	102	75	73.5294117647059
1UWD-2_A	T0230AL314_5	T0230	2.74	0.1656	0.8443	102	97	95.0980392156863
1UWD-2_A	T0230AL383_1	T0230	2.19	1.2034	1.6525	102	63	61.7647058823529
1UWD-2_A	T0230AL383_2	T0230	2.88	0.0696	0.7782	102	104	101.960784313725
1UWD-2_A	T0230AL394_1	T0230	2.90	3.9739	4.1501	102	83	81.3725490196078
1UWD-2_A	T0230AL394_2	T0230	2.61	2.9761	3.2280	102	88	86.2745098039216
1UWD-2_A	T0230AL394_3	T0230	2.90	3.9739	4.1501	102	83	81.3725490196078
1UWD-2_A	T0230AL394_4	T0230	2.46	4.4578	4.6002	102	86	84.3137254901961
1UWD-2_A	T0230AL394_5	T0230	3.29	2.7786	3.0472	102	80	78.4313725490196
1UWD-2_A	T0230AL398_1	T0230	3.07	3.2276	3.4593	102	98	96.078431372549
1UWD-2_A	T0230AL398_2	T0230	2.80	1.6813	2.0627	102	104	101.960784313725
1UWD-2_A	T0230AL398_3	T0230	2.83	1.5662	1.9625	102	104	101.960784313725
1UWD-2_A	T0230AL398_4	T0230	2.85	2.2735	2.5888	102	79	77.4509803921569
1UWD-2_A	T0230AL398_5	T0230	2.01	-1.0269	0.1981	102	77	75.4901960784314
1UWD-2_A	T0230AL418_1	T0230	2.75	0.9770	1.4646	102	89	87.2549019607843
1UWD-2_A	T0230AL418_2	T0230	1.95	-2.1483	0.0074	102	75	73.5294117647059
1UWD-2_A	T0230AL418_3	T0230	2.98	1.9324	2.2839	102	74	72.5490196078431
1UWD-2_A	T0230AL418_4	T0230	2.49	-2.0755	0.0103	102	89	87.2549019607843
1UWD-2_A	T0230AL418_5	T0230	3.15	-0.0734	0.6836	102	31	30.3921568627451
1UWD-2_A	T0230AL420_1	T0230	2.43	-1.4270	0.0860	102	104	101.960784313725
1UWD-2_A	T0230AL420_2	T0230	2.70	-1.5421	0.0640	102	104	101.960784313725
1UWD-2_A	T0230AL420_3	T0230	1.95	-2.0026	0.0140	102	104	101.960784313725
1UWD-2_A	T0230AL420_4	T0230	2.02	-1.8875	0.0217	102	104	101.960784313725
1UWD-2_A	T0230AL420_5	T0230	2.01	-2.0026	0.0140	102	104	101.960784313725
1UWD-2_A	T0230AL428_1	T0230	2.31	2.9304	3.1861	102	37	36.2745098039216
1UWD-2_A	T0230AL428_2	T0230	2.28	2.9304	3.1861	102	37	36.2745098039216
1UWD-2_A	T0230AL428_3	T0230	2.42	0.3011	0.9405	102	44	43.1372549019608
1UWD-2_A	T0230AL428_4	T0230	2.25	-0.3809	0.4970	102	45	44.1176470588235
1UWD-2_A	T0230AL428_5	T0230	2.78	0.6724	1.2206	102	64	62.7450980392157
1UWD-2_A	T0230AL596_1	T0230	3.07	3.2276	3.4593	102	98	96.078431372549
1UWD-2_A	T0230AL629_1	T0230	2.84	3.0387	3.2855	102	94	92.156862745098
1UWD-2_A	T0230TS003_1	T0230	2.81	0.5301	1.1108	102	104	101.960784313725
1UWD-2_A	T0230TS003_2	T0230	2.50	-0.7363	0.3154	102	104	101.960784313725
1UWD-2_A	T0230TS003_3	T0230	2.60	2.7174	2.9913	102	104	101.960784313725
1UWD-2_A	T0230TS003_4	T0230	2.88	1.3359	1.7646	102	104	101.960784313725
1UWD-2_A	T0230TS003_5	T0230	2.47	-0.9665	0.2201	102	104	101.960784313725
1UWD-2_A	T0230TS007_1	T0230	2.82	1.1316	1.5925	102	101	99.0196078431373
1UWD-2_A	T0230TS009_1	T0230	2.90	2.4871	2.7819	102	104	101.960784313725
1UWD-2_A	T0230TS009_2	T0230	2.93	1.6813	2.0627	102	104	101.960784313725
1UWD-2_A	T0230TS009_3	T0230	2.70	2.8325	3.0965	102	104	101.960784313725
1UWD-2_A	T0230TS009_4	T0230	2.89	2.0266	2.3677	102	104	101.960784313725
1UWD-2_A	T0230TS009_5	T0230	2.19	-0.7363	0.3154	102	104	101.960784313725
1UWD-2_A	T0230TS011_1	T0230	2.64	3.7520	3.9441	102	87	85.2941176470588
1UWD-2_A	T0230TS018_1	T0230	3.09	1.3359	1.7646	102	104	101.960784313725
1UWD-2_A	T0230TS018_2	T0230	2.82	-0.0455	0.7016	102	104	101.960784313725
1UWD-2_A	T0230TS018_3	T0230	3.32	0.6452	1.1994	102	104	101.960784313725
1UWD-2_A	T0230TS018_4	T0230	2.68	1.6813	2.0627	102	104	101.960784313725
1UWD-2_A	T0230TS018_5	T0230	3.19	1.1057	1.5709	102	104	101.960784313725
1UWD-2_A	T0230TS019_1	T0230	2.78	0.9906	1.4758	102	104	101.960784313725
1UWD-2_A	T0230TS019_2	T0230	2.69	1.1057	1.5709	102	104	101.960784313725
1UWD-2_A	T0230TS019_3	T0230	2.42	-0.2758	0.5580	102	104	101.960784313725
1UWD-2_A	T0230TS019_4	T0230	2.61	1.7964	2.1637	102	104	101.960784313725
1UWD-2_A	T0230TS019_5	T0230	2.80	1.9115	2.2654	102	104	101.960784313725
1UWD-2_A	T0230TS021_1	T0230	2.76	2.0266	2.3677	102	104	101.960784313725
1UWD-2_A	T0230TS021_2	T0230	2.46	-0.1607	0.6281	102	104	101.960784313725
1UWD-2_A	T0230TS021_3	T0230	3.02	2.4871	2.7819	102	104	101.960784313725
1UWD-2_A	T0230TS021_4	T0230	2.31	-0.1607	0.6281	102	104	101.960784313725
1UWD-2_A	T0230TS021_5	T0230	2.56	2.8325	3.0965	102	104	101.960784313725
1UWD-2_A	T0230TS026_1	T0230	2.85	-0.1927	0.6083	102	97	95.0980392156863
1UWD-2_A	T0230TS026_2	T0230	2.52	-0.0732	0.6837	102	97	95.0980392156863
1UWD-2_A	T0230TS026_3	T0230	2.79	-0.1927	0.6083	102	97	95.0980392156863
1UWD-2_A	T0230TS026_4	T0230	2.89	1.2405	1.6838	102	97	95.0980392156863
1UWD-2_A	T0230TS026_5	T0230	2.57	0.8392	1.3529	102	60	58.8235294117647
1UWD-2_A	T0230TS027_1	T0230	2.85	-0.1927	0.6083	102	97	95.0980392156863
1UWD-2_A	T0230TS027_2	T0230	2.52	-0.0732	0.6837	102	97	95.0980392156863
1UWD-2_A	T0230TS027_3	T0230	2.79	-0.1927	0.6083	102	97	95.0980392156863
1UWD-2_A	T0230TS027_4	T0230	2.89	1.2405	1.6838	102	97	95.0980392156863
1UWD-2_A	T0230TS027_5	T0230	2.92	1.4793	1.8875	102	97	95.0980392156863
1UWD-2_A	T0230TS030_1	T0230	2.38	-0.6211	0.3699	102	104	101.960784313725
1UWD-2_A	T0230TS030_2	T0230	2.60	-0.3909	0.4914	102	104	101.960784313725
1UWD-2_A	T0230TS030_3	T0230	3.20	-1.0816	0.1794	102	104	101.960784313725
1UWD-2_A	T0230TS030_4	T0230	2.89	0.4149	1.0241	102	104	101.960784313725
1UWD-2_A	T0230TS030_5	T0230	2.73	1.2985	1.7328	102	61	59.8039215686275
1UWD-2_A	T0230TS031_1	T0230	2.38	-0.6211	0.3699	102	104	101.960784313725
1UWD-2_A	T0230TS031_2	T0230	2.60	-0.3909	0.4914	102	104	101.960784313725
1UWD-2_A	T0230TS031_3	T0230	3.20	-1.0816	0.1794	102	104	101.960784313725
1UWD-2_A	T0230TS031_4	T0230	2.89	0.4149	1.0241	102	104	101.960784313725
1UWD-2_A	T0230TS031_5	T0230	2.54	-0.1607	0.6281	102	104	101.960784313725
1UWD-2_A	T0230TS033_1	T0230	2.60	2.1420	2.4707	102	82	80.3921568627451
1UWD-2_A	T0230TS033_2	T0230	2.68	2.1250	2.4555	102	67	65.6862745098039
1UWD-2_A	T0230TS033_3	T0230	2.93	0.3174	0.9524	102	90	88.2352941176471
1UWD-2_A	T0230TS033_4	T0230	2.50	1.2034	1.6525	102	63	61.7647058823529
1UWD-2_A	T0230TS033_5	T0230	2.83	2.2203	2.5410	102	93	91.1764705882353
1UWD-2_A	T0230TS035_1	T0230	2.60	3.6383	3.8388	102	104	101.960784313725
1UWD-2_A	T0230TS035_2	T0230	2.66	2.7174	2.9913	102	104	101.960784313725
1UWD-2_A	T0230TS039_1u	T0230	2.65	-0.7363	0.3154	102	104	101.960784313725
1UWD-2_A	T0230TS039_2u	T0230	2.49	-1.5421	0.0640	102	104	101.960784313725
1UWD-2_A	T0230TS039_3u	T0230	2.68	-0.7363	0.3154	102	104	101.960784313725
1UWD-2_A	T0230TS039_4u	T0230	2.63	-0.7363	0.3154	102	104	101.960784313725
1UWD-2_A	T0230TS039_5u	T0230	2.48	-0.3909	0.4914	102	104	101.960784313725
1UWD-2_A	T0230TS040_1	T0230	2.21	-0.0855	0.6758	102	79	77.4509803921569
1UWD-2_A	T0230TS042_1	T0230	2.29	-0.1607	0.6281	102	104	101.960784313725
1UWD-2_A	T0230TS042_2	T0230	2.82	-0.3909	0.4914	102	104	101.960784313725
1UWD-2_A	T0230TS042_3	T0230	2.79	-0.0455	0.7016	102	104	101.960784313725
1UWD-2_A	T0230TS042_4	T0230	2.80	-0.6211	0.3699	102	104	101.960784313725
1UWD-2_A	T0230TS042_5	T0230	2.65	-0.3909	0.4914	102	104	101.960784313725
1UWD-2_A	T0230TS046_1	T0230	3.00	2.0205	2.3622	102	66	64.7058823529412
1UWD-2_A	T0230TS046_2	T0230	2.71	-1.1967	0.1435	102	104	101.960784313725
1UWD-2_A	T0230TS049_1	T0230	2.41	-1.1967	0.1435	102	104	101.960784313725
1UWD-2_A	T0230TS051_1	T0230	2.64	2.6023	2.8864	102	104	101.960784313725
1UWD-2_A	T0230TS051_2	T0230	2.76	2.2569	2.5739	102	104	101.960784313725
1UWD-2_A	T0230TS051_3	T0230	2.77	2.3720	2.6777	102	104	101.960784313725
1UWD-2_A	T0230TS051_4	T0230	2.51	3.2930	3.5196	102	104	101.960784313725
1UWD-2_A	T0230TS051_5	T0230	1.94	0.0696	0.7782	102	104	101.960784313725
1UWD-2_A	T0230TS052_1	T0230	2.97	0.7603	1.2899	102	104	101.960784313725
1UWD-2_A	T0230TS052_2	T0230	2.86	0.4149	1.0241	102	104	101.960784313725
1UWD-2_A	T0230TS052_3	T0230	2.23	-0.2758	0.5580	102	104	101.960784313725
1UWD-2_A	T0230TS052_4	T0230	2.67	2.6023	2.8864	102	104	101.960784313725
1UWD-2_A	T0230TS052_5	T0230	2.63	-0.8514	0.2654	102	104	101.960784313725
1UWD-2_A	T0230TS057_1	T0230	2.66	-0.2758	0.5580	102	104	101.960784313725
1UWD-2_A	T0230TS057_2	T0230	2.96	1.1057	1.5709	102	104	101.960784313725
1UWD-2_A	T0230TS057_3	T0230	2.39	-0.0455	0.7016	102	104	101.960784313725
1UWD-2_A	T0230TS057_4	T0230	2.51	-0.8514	0.2654	102	104	101.960784313725
1UWD-2_A	T0230TS057_5	T0230	2.42	-0.5060	0.4286	102	104	101.960784313725
1UWD-2_A	T0230TS060_1	T0230	2.94	3.8686	4.0523	102	104	101.960784313725
1UWD-2_A	T0230TS060_2	T0230	2.71	2.8325	3.0965	102	104	101.960784313725
1UWD-2_A	T0230TS060_3	T0230	2.96	2.6023	2.8864	102	104	101.960784313725
1UWD-2_A	T0230TS060_4	T0230	2.74	-0.3909	0.4914	102	104	101.960784313725
1UWD-2_A	T0230TS060_5	T0230	2.23	-0.8514	0.2654	102	104	101.960784313725
1UWD-2_A	T0230TS061_1	T0230	2.80	1.3635	1.7882	102	101	99.0196078431373
1UWD-2_A	T0230TS061_2	T0230	2.78	3.0627	3.3076	102	103	100.980392156863
1UWD-2_A	T0230TS064_1	T0230	2.80	3.2930	3.5196	102	104	101.960784313725
1UWD-2_A	T0230TS064_2	T0230	2.89	3.5232	3.7322	102	104	101.960784313725
1UWD-2_A	T0230TS064_3	T0230	2.87	3.0627	3.3076	102	104	101.960784313725
1UWD-2_A	T0230TS064_4	T0230	2.70	2.6023	2.8864	102	104	101.960784313725
1UWD-2_A	T0230TS064_5	T0230	2.97	1.5662	1.9625	102	104	101.960784313725
1UWD-2_A	T0230TS073_1	T0230	2.90	-2.0026	0.0140	102	104	101.960784313725
1UWD-2_A	T0230TS077_1	T0230	2.34	-1.8875	0.0217	102	104	101.960784313725
1UWD-2_A	T0230TS077_2	T0230	2.43	-1.5421	0.0640	102	104	101.960784313725
1UWD-2_A	T0230TS077_3	T0230	2.46	-1.1967	0.1435	102	104	101.960784313725
1UWD-2_A	T0230TS077_4	T0230	2.55	-0.3909	0.4914	102	104	101.960784313725
1UWD-2_A	T0230TS077_5	T0230	3.02	-1.6572	0.0463	102	104	101.960784313725
1UWD-2_A	T0230TS079_1	T0230	2.65	2.7174	2.9913	102	104	101.960784313725
1UWD-2_A	T0230TS081_1	T0230	2.62	0.2172	0.8805	102	54	52.9411764705882
1UWD-2_A	T0230TS081_2	T0230	2.27	0.9770	1.4646	102	89	87.2549019607843
1UWD-2_A	T0230TS089_1	T0230	2.71	2.4871	2.7819	102	104	101.960784313725
1UWD-2_A	T0230TS089_2	T0230	2.40	2.7174	2.9913	102	104	101.960784313725
1UWD-2_A	T0230TS089_3	T0230	2.71	2.3720	2.6777	102	104	101.960784313725
1UWD-2_A	T0230TS089_4	T0230	3.05	3.0627	3.3076	102	104	101.960784313725
1UWD-2_A	T0230TS089_5	T0230	3.12	2.9476	3.2019	102	104	101.960784313725
1UWD-2_A	T0230TS094_1	T0230	2.91	2.3720	2.6777	102	104	101.960784313725
1UWD-2_A	T0230TS094_2	T0230	2.57	0.2998	0.9397	102	104	101.960784313725
1UWD-2_A	T0230TS094_3	T0230	2.83	-1.1967	0.1435	102	104	101.960784313725
1UWD-2_A	T0230TS094_4	T0230	2.41	-0.0455	0.7016	102	104	101.960784313725
1UWD-2_A	T0230TS094_5	T0230	2.74	0.7603	1.2899	102	104	101.960784313725
1UWD-2_A	T0230TS096_1	T0230	2.82	0.4737	1.0681	102	65	63.7254901960784
1UWD-2_A	T0230TS096_5	T0230	2.87	2.8325	3.0965	102	104	101.960784313725
1UWD-2_A	T0230TS100_1	T0230	3.08	2.2569	2.5739	102	104	101.960784313725
1UWD-2_A	T0230TS100_2	T0230	2.85	2.2569	2.5739	102	104	101.960784313725
1UWD-2_A	T0230TS100_3	T0230	2.74	4.5593	4.6948	102	104	101.960784313725
1UWD-2_A	T0230TS100_4	T0230	2.45	2.2569	2.5739	102	104	101.960784313725
1UWD-2_A	T0230TS100_5	T0230	2.99	2.2569	2.5739	102	104	101.960784313725
1UWD-2_A	T0230TS101_1	T0230	3.04	2.6023	2.8864	102	104	101.960784313725
1UWD-2_A	T0230TS101_2	T0230	2.89	3.7535	3.9455	102	104	101.960784313725
1UWD-2_A	T0230TS101_3	T0230	2.99	1.9115	2.2654	102	104	101.960784313725
1UWD-2_A	T0230TS101_4	T0230	2.39	3.8686	4.0523	102	104	101.960784313725
1UWD-2_A	T0230TS101_5	T0230	2.79	1.6813	2.0627	102	104	101.960784313725
1UWD-2_A	T0230TS104_1	T0230	2.73	-0.9665	0.2201	102	104	101.960784313725
1UWD-2_A	T0230TS104_2	T0230	2.39	-1.0816	0.1794	102	104	101.960784313725
1UWD-2_A	T0230TS104_3	T0230	3.20	-1.3119	0.1124	102	104	101.960784313725
1UWD-2_A	T0230TS104_4	T0230	2.86	-0.9665	0.2201	102	104	101.960784313725
1UWD-2_A	T0230TS104_5	T0230	2.86	-0.2758	0.5580	102	104	101.960784313725
1UWD-2_A	T0230TS109_1	T0230	2.76	0.6192	1.1792	102	93	91.1764705882353
1UWD-2_A	T0230TS109_2	T0230	2.48	-0.3909	0.4914	102	102	100
1UWD-2_A	T0230TS109_3	T0230	2.63	-0.0455	0.7016	102	102	100
1UWD-2_A	T0230TS110_1	T0230	3.13	2.6898	2.9662	102	79	77.4509803921569
1UWD-2_A	T0230TS110_2	T0230	2.37	1.1552	1.6121	102	57	55.8823529411765
1UWD-2_A	T0230TS110_3	T0230	2.19	1.2072	1.6558	102	56	54.9019607843137
1UWD-2_A	T0230TS110_4	T0230	2.16	1.3313	1.7607	102	57	55.8823529411765
1UWD-2_A	T0230TS110_5	T0230	2.24	1.7426	2.1164	102	56	54.9019607843137
1UWD-2_A	T0230TS111_1	T0230	3.13	2.6898	2.9662	102	79	77.4509803921569
1UWD-2_A	T0230TS111_2	T0230	2.47	0.0288	0.7507	102	80	78.4313725490196
1UWD-2_A	T0230TS111_3	T0230	2.98	3.3147	3.5396	102	88	86.2745098039216
1UWD-2_A	T0230TS111_4	T0230	3.01	-0.2229	0.5898	102	67	65.6862745098039
1UWD-2_A	T0230TS111_5	T0230	2.89	1.3996	1.8190	102	59	57.843137254902
1UWD-2_A	T0230TS114_1	T0230	2.03	-0.5060	0.4286	102	104	101.960784313725
1UWD-2_A	T0230TS114_2	T0230	1.76	-0.5060	0.4286	102	104	101.960784313725
1UWD-2_A	T0230TS114_3	T0230	2.33	0.0696	0.7782	102	104	101.960784313725
1UWD-2_A	T0230TS114_4	T0230	2.33	0.4149	1.0241	102	104	101.960784313725
1UWD-2_A	T0230TS114_5	T0230	2.23	-0.0455	0.7016	102	104	101.960784313725
1UWD-2_A	T0230TS122_1	T0230	2.53	-0.3909	0.4914	102	104	101.960784313725
1UWD-2_A	T0230TS126_1	T0230	2.91	1.7964	2.1637	102	104	101.960784313725
1UWD-2_A	T0230TS126_2	T0230	2.80	1.7964	2.1637	102	104	101.960784313725
1UWD-2_A	T0230TS126_3	T0230	2.82	3.9837	4.1592	102	104	101.960784313725
1UWD-2_A	T0230TS126_4	T0230	2.48	-0.2758	0.5580	102	104	101.960784313725
1UWD-2_A	T0230TS126_5	T0230	2.69	2.8325	3.0965	102	104	101.960784313725
1UWD-2_A	T0230TS157_1	T0230	1.54	-1.7724	0.0323	102	104	101.960784313725
1UWD-2_A	T0230TS160_1	T0230	2.83	4.3291	4.4804	102	104	101.960784313725
1UWD-2_A	T0230TS160_2	T0230	2.89	3.2930	3.5196	102	104	101.960784313725
1UWD-2_A	T0230TS160_3	T0230	2.59	4.2140	4.3732	102	104	101.960784313725
1UWD-2_A	T0230TS160_4	T0230	2.72	3.9837	4.1592	102	104	101.960784313725
1UWD-2_A	T0230TS160_5	T0230	3.13	3.6383	3.8388	102	104	101.960784313725
1UWD-2_A	T0230TS166_1	T0230	3.01	3.8686	4.0523	102	104	101.960784313725
1UWD-2_A	T0230TS166_2	T0230	2.98	2.9476	3.2019	102	104	101.960784313725
1UWD-2_A	T0230TS166_3	T0230	2.31	0.2998	0.9397	102	104	101.960784313725
1UWD-2_A	T0230TS166_4	T0230	3.10	2.8325	3.0965	102	104	101.960784313725
1UWD-2_A	T0230TS166_5	T0230	2.78	2.9398	3.1948	102	85	83.3333333333333
1UWD-2_A	T0230TS172_1	T0230	2.59	0.6452	1.1994	102	104	101.960784313725
1UWD-2_A	T0230TS172_2	T0230	2.89	0.6452	1.1994	102	104	101.960784313725
1UWD-2_A	T0230TS172_3	T0230	2.32	-0.2758	0.5580	102	104	101.960784313725
1UWD-2_A	T0230TS172_4	T0230	2.83	0.9906	1.4758	102	104	101.960784313725
1UWD-2_A	T0230TS172_5	T0230	2.66	-0.1607	0.6281	102	104	101.960784313725
1UWD-2_A	T0230TS176_1	T0230	2.68	3.9837	4.1592	102	104	101.960784313725
1UWD-2_A	T0230TS176_2	T0230	2.79	4.0988	4.2662	102	104	101.960784313725
1UWD-2_A	T0230TS176_3	T0230	3.18	4.3291	4.4804	102	104	101.960784313725
1UWD-2_A	T0230TS176_4	T0230	2.95	3.9837	4.1592	102	104	101.960784313725
1UWD-2_A	T0230TS176_5	T0230	2.34	4.3291	4.4804	102	104	101.960784313725
1UWD-2_A	T0230TS185_1	T0230	2.90	3.1779	3.4135	102	104	101.960784313725
1UWD-2_A	T0230TS185_2	T0230	2.75	-0.8514	0.2654	102	104	101.960784313725
1UWD-2_A	T0230TS185_3	T0230	2.62	-0.6211	0.3699	102	104	101.960784313725
1UWD-2_A	T0230TS185_4	T0230	2.60	-0.9665	0.2201	102	104	101.960784313725
1UWD-2_A	T0230TS186_1	T0230	2.83	3.0232	3.2713	102	86	84.3137254901961
1UWD-2_A	T0230TS186_2	T0230	2.50	-0.8514	0.2654	102	103	100.980392156863
1UWD-2_A	T0230TS186_3	T0230	3.21	2.7906	3.0582	102	77	75.4901960784314
1UWD-2_A	T0230TS186_4	T0230	2.51	-0.3909	0.4914	102	102	100
1UWD-2_A	T0230TS186_5	T0230	2.82	1.7758	2.1456	102	88	86.2745098039216
1UWD-2_A	T0230TS197_1	T0230	2.90	0.2998	0.9397	102	104	101.960784313725
1UWD-2_A	T0230TS207_1	T0230	2.61	3.2930	3.5196	102	104	101.960784313725
1UWD-2_A	T0230TS207_2	T0230	2.92	0.9906	1.4758	102	104	101.960784313725
1UWD-2_A	T0230TS207_3	T0230	2.95	2.8325	3.0965	102	104	101.960784313725
1UWD-2_A	T0230TS207_4	T0230	3.09	0.8754	1.3821	102	104	101.960784313725
1UWD-2_A	T0230TS207_5	T0230	3.06	0.8754	1.3821	102	104	101.960784313725
1UWD-2_A	T0230TS213_1	T0230	2.75	3.4956	3.7067	102	63	61.7647058823529
1UWD-2_A	T0230TS223_1	T0230	2.75	3.4956	3.7067	102	63	61.7647058823529
1UWD-2_A	T0230TS237_1	T0230	2.32	1.3745	1.7975	102	53	51.9607843137255
1UWD-2_A	T0230TS237_2	T0230	2.72	1.3359	1.7646	102	104	101.960784313725
1UWD-2_A	T0230TS237_3	T0230	2.68	0.6452	1.1994	102	104	101.960784313725
1UWD-2_A	T0230TS237_4	T0230	2.65	2.4871	2.7819	102	104	101.960784313725
1UWD-2_A	T0230TS237_5	T0230	2.58	1.7964	2.1637	102	104	101.960784313725
1UWD-2_A	T0230TS242_1	T0230	2.88	3.6383	3.8388	102	104	101.960784313725
1UWD-2_A	T0230TS242_2	T0230	2.69	-0.5060	0.4286	102	104	101.960784313725
1UWD-2_A	T0230TS242_3	T0230	3.14	-0.3909	0.4914	102	104	101.960784313725
1UWD-2_A	T0230TS242_4	T0230	2.88	1.6813	2.0627	102	104	101.960784313725
1UWD-2_A	T0230TS242_5	T0230	2.74	-0.0455	0.7016	102	104	101.960784313725
1UWD-2_A	T0230TS243_1	T0230	2.77	0.1261	0.8168	102	99	97.0588235294118
1UWD-2_A	T0230TS243_2	T0230	2.50	-0.7363	0.3154	102	102	100
1UWD-2_A	T0230TS243_3	T0230	3.07	0.2040	0.8712	102	101	99.0196078431373
1UWD-2_A	T0230TS243_4	T0230	2.95	2.3720	2.6777	102	102	100
1UWD-2_A	T0230TS243_5	T0230	3.05	1.4510	1.8631	102	102	100
1UWD-2_A	T0230TS244_1	T0230	2.62	-0.6077	0.3766	102	101	99.0196078431373
1UWD-2_A	T0230TS244_2	T0230	2.53	-0.8396	0.2704	102	101	99.0196078431373
1UWD-2_A	T0230TS244_3	T0230	2.83	0.2040	0.8712	102	101	99.0196078431373
1UWD-2_A	T0230TS244_4	T0230	2.73	-0.0455	0.7016	102	102	100
1UWD-2_A	T0230TS244_5	T0230	2.87	-0.9665	0.2201	102	102	100
1UWD-2_A	T0230TS245_1	T0230	3.00	2.4071	2.7094	102	101	99.0196078431373
1UWD-2_A	T0230TS245_2	T0230	2.95	-0.6077	0.3766	102	101	99.0196078431373
1UWD-2_A	T0230TS245_3	T0230	2.60	-1.3420	0.1051	102	92	90.1960784313726
1UWD-2_A	T0230TS245_4	T0230	2.75	-0.1607	0.6281	102	102	100
1UWD-2_A	T0230TS245_5	T0230	2.74	-1.1779	0.1491	102	100	98.0392156862745
1UWD-2_A	T0230TS247_1	T0230	2.57	1.8572	2.2174	102	79	77.4509803921569
1UWD-2_A	T0230TS247_2	T0230	2.77	1.4793	1.8875	102	97	95.0980392156863
1UWD-2_A	T0230TS247_3	T0230	2.77	1.4793	1.8875	102	97	95.0980392156863
1UWD-2_A	T0230TS247_4	T0230	2.76	1.1632	1.6188	102	83	81.3725490196078
1UWD-2_A	T0230TS247_5	T0230	2.96	1.1308	1.5918	102	61	59.8039215686275
1UWD-2_A	T0230TS261_1	T0230	2.47	-0.7363	0.3154	102	104	101.960784313725
1UWD-2_A	T0230TS261_2	T0230	2.48	-1.6572	0.0463	102	104	101.960784313725
1UWD-2_A	T0230TS261_3	T0230	3.03	-0.0455	0.7016	102	104	101.960784313725
1UWD-2_A	T0230TS261_4	T0230	3.10	0.0696	0.7782	102	104	101.960784313725
1UWD-2_A	T0230TS261_5	T0230	2.45	-0.3909	0.4914	102	104	101.960784313725
1UWD-2_A	T0230TS263_1	T0230	2.90	-1.4270	0.0860	102	104	101.960784313725
1UWD-2_A	T0230TS272_1	T0230	2.74	2.9476	3.2019	102	104	101.960784313725
1UWD-2_A	T0230TS272_2	T0230	2.73	-0.9665	0.2201	102	104	101.960784313725
1UWD-2_A	T0230TS272_3	T0230	2.58	3.8686	4.0523	102	104	101.960784313725
1UWD-2_A	T0230TS272_4	T0230	2.41	-1.3119	0.1124	102	104	101.960784313725
1UWD-2_A	T0230TS272_5	T0230	2.74	2.9476	3.2019	102	104	101.960784313725
1UWD-2_A	T0230TS283_1	T0230	2.81	0.3280	0.9601	102	95	93.1372549019608
1UWD-2_A	T0230TS283_2	T0230	2.37	-0.1570	0.6304	102	95	93.1372549019608
1UWD-2_A	T0230TS283_3	T0230	2.15	-0.0357	0.7080	102	95	93.1372549019608
1UWD-2_A	T0230TS283_4	T0230	2.47	0.2068	0.8731	102	95	93.1372549019608
1UWD-2_A	T0230TS283_5	T0230	2.25	-0.2783	0.5565	102	95	93.1372549019608
1UWD-2_A	T0230TS289_1	T0230	2.70	-0.2435	0.5773	102	100	98.0392156862745
1UWD-2_A	T0230TS290_1	T0230	2.90	1.8314	2.1946	102	73	71.5686274509804
1UWD-2_A	T0230TS304_1	T0230	3.12	0.9906	1.4758	102	104	101.960784313725
1UWD-2_A	T0230TS304_2	T0230	2.98	-1.7724	0.0323	102	104	101.960784313725
1UWD-2_A	T0230TS304_3	T0230	2.81	0.2998	0.9397	102	104	101.960784313725
1UWD-2_A	T0230TS304_4	T0230	2.79	0.9906	1.4758	102	104	101.960784313725
1UWD-2_A	T0230TS304_5	T0230	2.48	-1.0816	0.1794	102	104	101.960784313725
1UWD-2_A	T0230TS305_1	T0230	2.71	4.1399	4.3044	102	87	85.2941176470588
1UWD-2_A	T0230TS305_2	T0230	2.92	3.8786	4.0616	102	80	78.4313725490196
1UWD-2_A	T0230TS305_3	T0230	2.83	2.3662	2.6724	102	80	78.4313725490196
1UWD-2_A	T0230TS319_1	T0230	3.02	3.2930	3.5196	102	103	100.980392156863
1UWD-2_A	T0230TS320_1	T0230	2.73	0.1857	0.8583	102	74	72.5490196078431
1UWD-2_A	T0230TS320_2	T0230	2.48	1.6241	2.0128	102	71	69.6078431372549
1UWD-2_A	T0230TS320_3	T0230	2.50	4.2613	4.4173	102	74	72.5490196078431
1UWD-2_A	T0230TS320_4	T0230	2.55	0.9188	1.4172	102	78	76.4705882352941
1UWD-2_A	T0230TS320_5	T0230	2.95	0.4407	1.0433	102	85	83.3333333333333
1UWD-2_A	T0230TS324_1	T0230	2.97	0.8997	1.4017	102	101	99.0196078431373
1UWD-2_A	T0230TS324_2	T0230	2.42	0.4682	1.0639	102	89	87.2549019607843
1UWD-2_A	T0230TS324_3	T0230	2.80	0.4149	1.0241	102	104	101.960784313725
1UWD-2_A	T0230TS324_4	T0230	2.36	-1.2073	0.1405	102	91	89.2156862745098
1UWD-2_A	T0230TS324_5	T0230	2.67	-0.6918	0.3360	102	90	88.2352941176471
1UWD-2_A	T0230TS331_1	T0230	2.46	2.6023	2.8864	102	104	101.960784313725
1UWD-2_A	T0230TS331_2	T0230	2.55	3.2930	3.5196	102	102	100
1UWD-2_A	T0230TS331_3	T0230	2.96	2.4724	2.7685	102	96	94.1176470588235
1UWD-2_A	T0230TS331_4	T0230	2.71	3.0406	3.2872	102	75	73.5294117647059
1UWD-2_A	T0230TS338_1	T0230	2.95	-0.0455	0.7016	102	104	101.960784313725
1UWD-2_A	T0230TS338_2	T0230	3.17	0.2210	0.8832	102	63	61.7647058823529
1UWD-2_A	T0230TS338_3	T0230	2.69	0.0925	0.7938	102	83	81.3725490196078
1UWD-2_A	T0230TS338_4	T0230	1.96	-1.5421	0.0640	102	104	101.960784313725
1UWD-2_A	T0230TS338_5	T0230	3.00	-0.2229	0.5898	102	67	65.6862745098039
1UWD-2_A	T0230TS344_1	T0230	2.51	3.4081	3.6258	102	104	101.960784313725
1UWD-2_A	T0230TS348_1	T0230	2.56	-0.7363	0.3154	102	104	101.960784313725
1UWD-2_A	T0230TS352_1	T0230	2.68	2.1250	2.4555	102	67	65.6862745098039
1UWD-2_A	T0230TS352_2	T0230	2.65	4.1746	4.3366	102	71	69.6078431372549
1UWD-2_A	T0230TS352_3	T0230	2.93	0.3174	0.9524	102	90	88.2352941176471
1UWD-2_A	T0230TS352_4	T0230	2.60	2.1420	2.4707	102	82	80.3921568627451
1UWD-2_A	T0230TS352_5	T0230	2.75	2.2242	2.5445	102	71	69.6078431372549
1UWD-2_A	T0230TS367_1	T0230	2.87	3.0627	3.3076	102	104	101.960784313725
1UWD-2_A	T0230TS367_2	T0230	2.66	0.4149	1.0241	102	104	101.960784313725
1UWD-2_A	T0230TS367_3	T0230	2.54	0.7603	1.2899	102	104	101.960784313725
1UWD-2_A	T0230TS375_1	T0230	2.84	3.0627	3.3076	102	103	100.980392156863
1UWD-2_A	T0230TS375_2	T0230	3.06	-1.0715	0.1828	102	101	99.0196078431373
1UWD-2_A	T0230TS375_3	T0230	2.05	-1.6451	0.0479	102	100	98.0392156862745
1UWD-2_A	T0230TS375_4	T0230	3.03	-0.7588	0.3053	102	86	84.3137254901961
1UWD-2_A	T0230TS375_5	T0230	2.47	0.6337	1.1905	102	65	63.7254901960784
1UWD-2_A	T0230TS376_1	T0230	2.92	0.6337	1.1905	102	65	63.7254901960784
1UWD-2_A	T0230TS376_2	T0230	2.94	0.9538	1.4457	102	65	63.7254901960784
1UWD-2_A	T0230TS376_3	T0230	2.67	0.6337	1.1905	102	65	63.7254901960784
1UWD-2_A	T0230TS376_4	T0230	2.68	-1.9268	0.0188	102	65	63.7254901960784
1UWD-2_A	T0230TS376_5	T0230	2.91	0.0696	0.7782	102	102	100
1UWD-2_A	T0230TS381_1	T0230	3.05	-0.7363	0.3154	102	104	101.960784313725
1UWD-2_A	T0230TS381_2	T0230	2.86	3.4111	3.6286	102	81	79.4117647058823
1UWD-2_A	T0230TS381_3	T0230	2.64	1.5457	1.9448	102	66	64.7058823529412
1UWD-2_A	T0230TS381_4	T0230	3.20	2.5468	2.8360	102	91	89.2156862745098
1UWD-2_A	T0230TS381_5	T0230	2.88	0.8569	1.3671	102	98	96.078431372549
1UWD-2_A	T0230TS384_1	T0230	2.37	4.3950	4.5418	102	64	62.7450980392157
1UWD-2_A	T0230TS384_2	T0230	2.99	3.1002	3.3420	102	64	62.7450980392157
1UWD-2_A	T0230TS384_3	T0230	2.74	1.0063	1.4887	102	88	86.2745098039216
1UWD-2_A	T0230TS384_4	T0230	2.64	-1.0420	0.1928	102	78	76.4705882352941
1UWD-2_A	T0230TS384_5	T0230	3.03	0.8498	1.3614	102	89	87.2549019607843
1UWD-2_A	T0230TS393_1	T0230	2.62	3.5107	3.7207	102	72	70.5882352941177
1UWD-2_A	T0230TS393_2_1	T0230	2.01	-0.1947	0.6071	102	41	40.1960784313725
1UWD-2_A	T0230TS393_2_2	T0230	2.05	1.6227	2.0116	102	52	50.9803921568627
1UWD-2_A	T0230TS393_3	T0230	2.82	3.4385	3.6539	102	83	81.3725490196078
1UWD-2_A	T0230TS393_4_1	T0230	2.01	-0.1947	0.6071	102	41	40.1960784313725
1UWD-2_A	T0230TS393_4_2	T0230	2.33	1.7460	2.1195	102	53	51.9607843137255
1UWD-2_A	T0230TS393_5	T0230	3.23	2.9879	3.2389	102	84	82.3529411764706
1UWD-2_A	T0230TS400_1	T0230	2.60	-0.0455	0.7016	102	104	101.960784313725
1UWD-2_A	T0230TS400_2	T0230	2.69	0.4149	1.0241	102	104	101.960784313725
1UWD-2_A	T0230TS400_3	T0230	2.56	-0.0455	0.7016	102	104	101.960784313725
1UWD-2_A	T0230TS400_4	T0230	2.43	0.0696	0.7782	102	104	101.960784313725
1UWD-2_A	T0230TS400_5	T0230	2.64	-0.8514	0.2654	102	104	101.960784313725
1UWD-2_A	T0230TS402_1	T0230	2.25	-1.3119	0.1124	102	104	101.960784313725
1UWD-2_A	T0230TS406_1	T0230	2.82	0.9906	1.4758	102	104	101.960784313725
1UWD-2_A	T0230TS437_1	T0230	2.79	-0.2758	0.5580	102	104	101.960784313725
1UWD-2_A	T0230TS437_2	T0230	2.42	-0.9665	0.2201	102	104	101.960784313725
1UWD-2_A	T0230TS437_3	T0230	2.73	-0.9665	0.2201	102	104	101.960784313725
1UWD-2_A	T0230TS437_4	T0230	2.45	-0.1607	0.6281	102	104	101.960784313725
1UWD-2_A	T0230TS437_5	T0230	2.17	-0.8514	0.2654	102	104	101.960784313725
1UWD-2_A	T0230TS444_1	T0230	1.94	-2.3480	0.0027	102	104	101.960784313725
1UWD-2_A	T0230TS444_2	T0230	2.64	-0.8514	0.2654	102	104	101.960784313725
1UWD-2_A	T0230TS444_3	T0230	2.51	-2.1177	0.0086	102	104	101.960784313725
1UWD-2_A	T0230TS444_4	T0230	1.66	-1.8875	0.0217	102	104	101.960784313725
1UWD-2_A	T0230TS444_5	T0230	3.28	-2.4631	0.0014	102	104	101.960784313725
1UWD-2_A	T0230TS450_1	T0230	3.08	2.8325	3.0965	102	104	101.960784313725
1UWD-2_A	T0230TS450_2	T0230	2.88	3.6383	3.8388	102	104	101.960784313725
1UWD-2_A	T0230TS450_3	T0230	2.97	3.1779	3.4135	102	104	101.960784313725
1UWD-2_A	T0230TS450_4	T0230	2.98	2.6023	2.8864	102	104	101.960784313725
1UWD-2_A	T0230TS450_5	T0230	2.52	3.4081	3.6258	102	104	101.960784313725
1UWD-2_A	T0230TS451_1	T0230	2.88	2.1418	2.4705	102	104	101.960784313725
1UWD-2_A	T0230TS451_2	T0230	2.77	1.5662	1.9625	102	104	101.960784313725
1UWD-2_A	T0230TS451_3	T0230	2.82	2.0266	2.3677	102	104	101.960784313725
1UWD-2_A	T0230TS451_4	T0230	2.80	-0.5060	0.4286	102	104	101.960784313725
1UWD-2_A	T0230TS451_5	T0230	2.48	-0.0547	0.6957	102	96	94.1176470588235
1UWD-2_A	T0230TS454_1	T0230	2.94	1.6813	2.0627	102	104	101.960784313725
1UWD-2_A	T0230TS456_1	T0230	2.77	-0.0455	0.7016	102	104	101.960784313725
1UWD-2_A	T0230TS456_2	T0230	2.52	0.4149	1.0241	102	104	101.960784313725
1UWD-2_A	T0230TS456_3	T0230	2.59	0.4149	1.0241	102	104	101.960784313725
1UWD-2_A	T0230TS456_4	T0230	2.60	-0.3909	0.4914	102	104	101.960784313725
1UWD-2_A	T0230TS472_1	T0230	2.84	-0.7363	0.3154	102	104	101.960784313725
1UWD-2_A	T0230TS475_1	T0230	no_data	no_data	no_data	102	no_data	no_data
1UWD-2_A	T0230TS478_1	T0230	2.86	0.1847	0.8576	102	104	101.960784313725
1UWD-2_A	T0230TS478_2	T0230	2.46	-0.6211	0.3699	102	104	101.960784313725
1UWD-2_A	T0230TS478_3	T0230	2.59	-0.3909	0.4914	102	104	101.960784313725
1UWD-2_A	T0230TS478_4	T0230	2.76	-0.5060	0.4286	102	104	101.960784313725
1UWD-2_A	T0230TS478_5	T0230	2.69	-0.6211	0.3699	102	104	101.960784313725
1UWD-2_A	T0230TS482_1	T0230	2.78	1.3359	1.7646	102	104	101.960784313725
1UWD-2_A	T0230TS482_2	T0230	2.89	2.4871	2.7819	102	104	101.960784313725
1UWD-2_A	T0230TS482_3	T0230	2.57	3.1779	3.4135	102	104	101.960784313725
1UWD-2_A	T0230TS482_4	T0230	2.55	4.4442	4.5876	102	104	101.960784313725
1UWD-2_A	T0230TS482_5	T0230	2.68	3.2930	3.5196	102	104	101.960784313725
1UWD-2_A	T0230TS501_1	T0230	2.95	4.1820	4.3435	102	84	82.3529411764706
1UWD-2_A	T0230TS504_1	T0230	2.78	4.5800	4.7141	102	84	82.3529411764706
1UWD-2_A	T0230TS504_2	T0230	2.61	2.9761	3.2280	102	87	85.2941176470588
1UWD-2_A	T0230TS504_3	T0230	2.90	3.9739	4.1501	102	83	81.3725490196078
1UWD-2_A	T0230TS504_4	T0230	2.61	3.1709	3.4070	102	83	81.3725490196078
1UWD-2_A	T0230TS504_5	T0230	3.29	2.9320	3.1876	102	77	75.4901960784314
1UWD-2_A	T0230TS506_1	T0230	2.69	4.0106	4.1842	102	87	85.2941176470588
1UWD-2_A	T0230TS506_2	T0230	2.82	2.8361	3.0998	102	93	91.1764705882353
1UWD-2_A	T0230TS512_1	T0230	2.57	0.2237	0.8851	102	100	98.0392156862745
1UWD-2_A	T0230TS512_2	T0230	2.47	-0.1267	0.6495	102	100	98.0392156862745
1UWD-2_A	T0230TS512_3	T0230	2.64	0.8759	1.3825	102	63	61.7647058823529
1UWD-2_A	T0230TS512_4	T0230	2.06	-0.9443	0.2284	102	100	98.0392156862745
1UWD-2_A	T0230TS512_5	T0230	3.20	1.0397	1.5162	102	63	61.7647058823529
1UWD-2_A	T0230TS514_1	T0230	2.53	-0.1439	0.6387	102	101	99.0196078431373
1UWD-2_A	T0230TS514_2	T0230	2.61	0.1847	0.8576	102	102	100
1UWD-2_A	T0230TS514_3	T0230	2.92	-0.2269	0.5873	102	99	97.0588235294118
1UWD-2_A	T0230TS514_4	T0230	3.04	0.8569	1.3671	102	98	96.078431372549
1UWD-2_A	T0230TS514_5	T0230	3.45	-0.5656	0.3977	102	98	96.078431372549
1UWD-2_A	T0230TS519_1	T0230	2.40	-1.3119	0.1124	102	104	101.960784313725
1UWD-2_A	T0230TS530_1	T0230	2.78	2.7174	2.9913	102	104	101.960784313725
1UWD-2_A	T0230TS530_2	T0230	3.01	1.6813	2.0627	102	104	101.960784313725
1UWD-2_A	T0230TS530_3	T0230	2.98	2.3720	2.6777	102	104	101.960784313725
1UWD-2_A	T0230TS530_4	T0230	2.95	3.0627	3.3076	102	104	101.960784313725
1UWD-2_A	T0230TS530_5	T0230	2.85	3.3347	3.5581	102	101	99.0196078431373
1UWD-2_A	T0230TS543_1	T0230	2.62	2.9499	3.2040	102	99	97.0588235294118
1UWD-2_A	T0230TS543_2	T0230	3.13	2.6898	2.9662	102	79	77.4509803921569
1UWD-2_A	T0230TS543_3	T0230	2.21	1.6837	2.0648	102	57	55.8823529411765
1UWD-2_A	T0230TS543_4	T0230	2.75	0.9482	1.4411	102	90	88.2352941176471
1UWD-2_A	T0230TS543_5	T0230	2.16	1.3313	1.7607	102	57	55.8823529411765
1UWD-2_A	T0230TS544_1	T0230	2.79	3.3347	3.5581	102	101	99.0196078431373
1UWD-2_A	T0230TS545_1	T0230	2.02	-1.4270	0.0860	102	104	101.960784313725
1UWD-2_A	T0230TS550_1	T0230	2.07	-1.8875	0.0217	102	104	101.960784313725
1UWD-2_A	T0230TS552_1	T0230	2.87	-0.3909	0.4914	102	104	101.960784313725
1UWD-2_A	T0230TS561_1	T0230	3.03	2.4871	2.7819	102	104	101.960784313725
1UWD-2_A	T0230TS561_2	T0230	2.86	2.2569	2.5739	102	104	101.960784313725
1UWD-2_A	T0230TS561_3	T0230	2.75	2.3720	2.6777	102	104	101.960784313725
1UWD-2_A	T0230TS573_1	T0230	2.64	0.4149	1.0241	102	104	101.960784313725
1UWD-2_A	T0230TS579_1	T0230	2.57	0.4149	1.0241	102	104	101.960784313725
1UWD-2_A	T0230TS579_1u	T0230	2.81	-0.2758	0.5580	102	104	101.960784313725
1UWD-2_A	T0230TS579_2	T0230	2.74	3.2930	3.5196	102	104	101.960784313725
1UWD-2_A	T0230TS579_2u	T0230	2.97	-0.1607	0.6281	102	104	101.960784313725
1UWD-2_A	T0230TS579_3	T0230	2.65	3.2930	3.5196	102	104	101.960784313725
1UWD-2_A	T0230TS579_3u	T0230	2.76	2.4871	2.7819	102	104	101.960784313725
1UWD-2_A	T0230TS579_4	T0230	2.84	0.1847	0.8576	102	104	101.960784313725
1UWD-2_A	T0230TS579_4u	T0230	3.01	1.2208	1.6672	102	104	101.960784313725
1UWD-2_A	T0230TS579_5	T0230	2.77	1.6813	2.0627	102	104	101.960784313725
1UWD-2_A	T0230TS579_5u	T0230	2.87	1.4510	1.8631	102	104	101.960784313725
1UWD-2_A	T0230TS588_1	T0230	2.45	1.4159	1.8329	102	62	60.7843137254902
1UWD-2_A	T0230TS599_1	T0230	2.79	-0.7363	0.3154	102	104	101.960784313725
1UWD-2_A	T0230TS599_2	T0230	2.55	-1.6572	0.0463	102	104	101.960784313725
1UWD-2_A	T0230TS599_3	T0230	2.88	-0.8514	0.2654	102	104	101.960784313725
1UWD-2_A	T0230TS599_4	T0230	2.68	-1.1967	0.1435	102	104	101.960784313725
1UWD-2_A	T0230TS599_5	T0230	2.76	-0.8514	0.2654	102	104	101.960784313725
1UWD-2_A	T0230TS604_1	T0230	2.59	2.6023	2.8864	102	104	101.960784313725
1UWD-2_A	T0230TS604_2	T0230	3.08	4.0988	4.2662	102	104	101.960784313725
1UWD-2_A	T0230TS604_3	T0230	2.85	1.1057	1.5709	102	104	101.960784313725
1UWD-2_A	T0230TS604_4	T0230	2.94	3.5232	3.7322	102	104	101.960784313725
1UWD-2_A	T0230TS604_5	T0230	2.53	1.1057	1.5709	102	104	101.960784313725
1UWD-2_A	T0230TS606_1	T0230	2.71	3.9837	4.1592	102	104	101.960784313725
1UWD-2_A	T0230TS606_2	T0230	2.81	1.7964	2.1637	102	104	101.960784313725
1UWD-2_A	T0230TS606_3	T0230	2.85	-0.1607	0.6281	102	104	101.960784313725
1UWD-2_A	T0230TS607_1	T0230	3.00	2.7174	2.9913	102	104	101.960784313725
1UWD-2_A	T0230TS631_1	T0230	2.87	2.4871	2.7819	102	104	101.960784313725
1UWD-2_A	T0230TS631_2	T0230	2.87	-0.2758	0.5580	102	104	101.960784313725
1UWD-2_A	T0230TS631_3	T0230	2.81	-1.4270	0.0860	102	104	101.960784313725
1UWD-2_A	T0230TS631_4	T0230	2.97	1.1057	1.5709	102	104	101.960784313725
1UWD-2_A	T0230TS631_5	T0230	2.38	0.5301	1.1108	102	104	101.960784313725
1UWD-2_A	T0230TS641_1	T0230	2.27	-0.6211	0.3699	102	104	101.960784313725
1UWD-2_A	T0230TS641_2	T0230	2.80	-1.6572	0.0463	102	104	101.960784313725
1UWD-2_A	T0230TS641_3	T0230	2.73	-0.6211	0.3699	102	104	101.960784313725
1UWD-2_A	T0230TS641_4	T0230	2.25	-1.1967	0.1435	102	104	101.960784313725
1UWD-2_A	T0230TS641_5	T0230	2.78	-0.0455	0.7016	102	104	101.960784313725
1UWD-2_A	T0230TS656_1	T0230	3.29	-1.7724	0.0323	102	104	101.960784313725
1UWD-2_A	T0230TS656_2	T0230	2.46	-0.9665	0.2201	102	104	101.960784313725
1UWD-2_A	T0230TS656_3	T0230	3.76	-2.1177	0.0086	102	104	101.960784313725
1UWD-2_A	T0230TS656_4	T0230	2.79	0.4149	1.0241	102	104	101.960784313725
1UWD-2_A	T0230TS656_5	T0230	3.30	-1.3119	0.1124	102	104	101.960784313725
1UWD-2_A	T0230TS680_1	T0230	2.97	1.0166	1.4972	102	92	90.1960784313726
1UWD-2_A	T0230TS680_2	T0230	2.61	0.1913	0.8622	102	90	88.2352941176471
1UWD-2_A	T0230TS680_3	T0230	2.58	0.6698	1.2186	102	91	89.2156862745098
1UWD-2_A	T0230TS680_4	T0230	2.85	0.3344	0.9647	102	84	82.3529411764706
1UWD-2_A	T0230TS680_5	T0230	2.96	-0.1927	0.6083	102	97	95.0980392156863
1UWD-3_A	1UWD-4_A	T0230	1.15	7.7827	7.7085	102	102	100
1UWD-3_A	1UWD-5_A	T0230	0.80	8.1281	8.0318	102	102	100
1UWD-3_A	1UWD-6_A	T0230	1.18	8.0130	7.9241	102	102	100
1UWD-3_A	1UWD-7_A	T0230	1.74	7.6676	7.6008	102	102	100
1UWD-3_A	1UWD-8_A	T0230	1.19	7.8978	7.8163	102	102	100
1UWD-3_A	1UWD-9_A	T0230	1.20	8.0130	7.9241	102	102	100
1UWD-3_A	1UWD-10_A	T0230	0.75	8.1281	8.0318	102	102	100
1UWD-3_A	1UWD-11_A	T0230	1.22	8.0130	7.9241	102	102	100
1UWD-3_A	1UWD-12_A	T0230	1.20	7.7827	7.7085	102	102	100
1UWD-3_A	1UWD-13_A	T0230	1.04	7.8978	7.8163	102	102	100
1UWD-3_A	1UWD-14_A	T0230	1.20	7.8978	7.8163	102	102	100
1UWD-3_A	1UWD-15_A	T0230	1.15	7.8978	7.8163	102	102	100
1UWD-3_A	1UWD-16_A	T0230	0.97	8.0130	7.9241	102	102	100
1UWD-3_A	1UWD-17_A	T0230	1.51	7.8978	7.8163	102	102	100
1UWD-3_A	1UWD-18_A	T0230	0.95	8.0130	7.9241	102	102	100
1UWD-3_A	1UWD-19_A	T0230	1.44	8.0130	7.9241	102	102	100
1UWD-3_A	1UWD-20_A	T0230	0.84	8.0130	7.9241	102	102	100
1UWD-3_A	1WCJ_A	T0230	0.80	8.1281	8.0318	102	102	100
1UWD-3_A	RT0230AL291_1	T0230	2.30	-1.4940	0.0727	102	81	79.4117647058823
1UWD-3_A	RT0230AL308_1	T0230	3.33	-0.3758	0.4999	102	101	99.0196078431373
1UWD-3_A	RT0230TS393_2	T0230	2.61	0.0294	0.7512	102	93	91.1764705882353
1UWD-3_A	RT0230TS393_4	T0230	2.61	0.0294	0.7512	102	94	92.156862745098
1UWD-3_A	T0230AL013_1	T0230	2.64	0.1921	0.8628	102	79	77.4509803921569
1UWD-3_A	T0230AL032_1	T0230	2.75	2.6720	2.9499	102	91	89.2156862745098
1UWD-3_A	T0230AL032_2	T0230	2.78	2.6821	2.9591	102	82	80.3921568627451
1UWD-3_A	T0230AL092_1	T0230	2.67	-1.4987	0.0718	102	96	94.1176470588235
1UWD-3_A	T0230AL092_2	T0230	2.76	-1.3784	0.0966	102	96	94.1176470588235
1UWD-3_A	T0230AL092_3	T0230	2.87	-1.3784	0.0966	102	96	94.1176470588235
1UWD-3_A	T0230AL092_4	T0230	1.86	-1.5610	0.0608	102	51	50
1UWD-3_A	T0230AL106_1	T0230	2.96	-0.4302	0.4695	102	57	55.8823529411765
1UWD-3_A	T0230AL140_1	T0230	2.62	0.1847	0.8576	102	105	102.941176470588
1UWD-3_A	T0230AL164_1	T0230	2.14	1.2628	1.7026	102	34	33.3333333333333
1UWD-3_A	T0230AL164_2	T0230	2.10	3.4341	3.6498	102	35	34.3137254901961
1UWD-3_A	T0230AL164_3	T0230	2.36	1.0264	1.5053	102	31	30.3921568627451
1UWD-3_A	T0230AL164_4	T0230	2.52	0.8537	1.3646	102	80	78.4313725490196
1UWD-3_A	T0230AL164_5	T0230	2.71	0.3106	0.9475	102	33	32.3529411764706
1UWD-3_A	T0230AL199_1	T0230	3.10	2.1263	2.4567	102	99	97.0588235294118
1UWD-3_A	T0230AL210_1	T0230	3.02	2.7076	2.9824	102	55	53.921568627451
1UWD-3_A	T0230AL229_1	T0230	1.92	-1.6633	0.0454	102	57	55.8823529411765
1UWD-3_A	T0230AL229_2	T0230	3.10	-0.7363	0.3154	102	103	100.980392156863
1UWD-3_A	T0230AL229_3	T0230	2.46	0.6678	1.2171	102	101	99.0196078431373
1UWD-3_A	T0230AL229_4	T0230	2.16	-0.6211	0.3699	102	104	101.960784313725
1UWD-3_A	T0230AL229_5	T0230	2.90	-1.0938	0.1754	102	92	90.1960784313726
1UWD-3_A	T0230AL230_1	T0230	2.57	-1.6513	0.0471	102	101	99.0196078431373
1UWD-3_A	T0230AL230_2	T0230	2.34	-1.3119	0.1124	102	104	101.960784313725
1UWD-3_A	T0230AL230_3	T0230	2.47	-0.8514	0.2654	102	103	100.980392156863
1UWD-3_A	T0230AL230_4	T0230	2.86	-1.4193	0.0876	102	101	99.0196078431373
1UWD-3_A	T0230AL230_5	T0230	3.26	-1.7724	0.0323	102	104	101.960784313725
1UWD-3_A	T0230AL231_1	T0230	1.92	-1.6633	0.0454	102	57	55.8823529411765
1UWD-3_A	T0230AL231_2	T0230	2.80	-0.3909	0.4914	102	102	100
1UWD-3_A	T0230AL231_3	T0230	3.10	-0.7363	0.3154	102	103	100.980392156863
1UWD-3_A	T0230AL231_4	T0230	2.46	0.6678	1.2171	102	101	99.0196078431373
1UWD-3_A	T0230AL231_5	T0230	2.16	-0.6211	0.3699	102	104	101.960784313725
1UWD-3_A	T0230AL232_1	T0230	2.82	2.7143	2.9885	102	90	88.2352941176471
1UWD-3_A	T0230AL287_1	T0230	2.24	1.6837	2.0648	102	57	55.8823529411765
1UWD-3_A	T0230AL287_2	T0230	2.73	0.9632	1.4534	102	61	59.8039215686275
1UWD-3_A	T0230AL287_3	T0230	2.90	0.5201	1.1031	102	92	90.1960784313726
1UWD-3_A	T0230AL287_4	T0230	3.00	0.5239	1.1061	102	97	95.0980392156863
1UWD-3_A	T0230AL287_5	T0230	2.97	3.2449	3.4752	102	79	77.4509803921569
1UWD-3_A	T0230AL291_1_1	T0230	2.30	-0.8998	0.2458	102	48	47.0588235294118
1UWD-3_A	T0230AL291_1_2	T0230	0.38	-1.3782	0.0966	102	19	18.6274509803922
1UWD-3_A	T0230AL291_1_3	T0230	0.25	-0.7793	0.2962	102	14	13.7254901960784
1UWD-3_A	T0230AL308_1_1	T0230	2.74	2.6683	2.9465	102	46	45.0980392156863
1UWD-3_A	T0230AL308_1_2	T0230	2.86	-0.1855	0.6127	102	55	53.921568627451
1UWD-3_A	T0230AL314_1	T0230	2.82	1.4957	1.9016	102	74	72.5490196078431
1UWD-3_A	T0230AL314_2	T0230	2.70	-0.1927	0.6083	102	97	95.0980392156863
1UWD-3_A	T0230AL314_3	T0230	2.66	0.4436	1.0455	102	90	88.2352941176471
1UWD-3_A	T0230AL314_4	T0230	2.61	-2.0042	0.0139	102	75	73.5294117647059
1UWD-3_A	T0230AL314_5	T0230	2.49	-0.3121	0.5366	102	97	95.0980392156863
1UWD-3_A	T0230AL383_1	T0230	2.26	1.2034	1.6525	102	63	61.7647058823529
1UWD-3_A	T0230AL383_2	T0230	2.49	0.1847	0.8576	102	104	101.960784313725
1UWD-3_A	T0230AL394_1	T0230	2.84	3.5724	3.7777	102	83	81.3725490196078
1UWD-3_A	T0230AL394_2	T0230	2.87	2.9761	3.2280	102	88	86.2745098039216
1UWD-3_A	T0230AL394_3	T0230	2.84	3.5724	3.7777	102	83	81.3725490196078
1UWD-3_A	T0230AL394_4	T0230	2.84	3.6753	3.8730	102	86	84.3137254901961
1UWD-3_A	T0230AL394_5	T0230	3.02	2.6411	2.9218	102	80	78.4313725490196
1UWD-3_A	T0230AL398_1	T0230	2.84	2.2793	2.5941	102	98	96.078431372549
1UWD-3_A	T0230AL398_2	T0230	2.77	1.5662	1.9625	102	104	101.960784313725
1UWD-3_A	T0230AL398_3	T0230	2.87	-1.1967	0.1435	102	104	101.960784313725
1UWD-3_A	T0230AL398_4	T0230	3.08	-0.2242	0.5890	102	79	77.4509803921569
1UWD-3_A	T0230AL398_5	T0230	2.07	-1.1683	0.1520	102	77	75.4901960784314
1UWD-3_A	T0230AL418_1	T0230	2.66	0.4682	1.0639	102	89	87.2549019607843
1UWD-3_A	T0230AL418_2	T0230	2.61	-2.0042	0.0139	102	75	73.5294117647059
1UWD-3_A	T0230AL418_3	T0230	2.82	1.4957	1.9016	102	74	72.5490196078431
1UWD-3_A	T0230AL418_4	T0230	2.34	-0.9308	0.2336	102	89	87.2549019607843
1UWD-3_A	T0230AL418_5	T0230	3.16	0.2016	0.8695	102	31	30.3921568627451
1UWD-3_A	T0230AL420_1	T0230	2.55	-2.1177	0.0086	102	104	101.960784313725
1UWD-3_A	T0230AL420_2	T0230	2.40	-1.3119	0.1124	102	104	101.960784313725
1UWD-3_A	T0230AL420_3	T0230	2.44	-1.7724	0.0323	102	104	101.960784313725
1UWD-3_A	T0230AL420_4	T0230	2.43	-1.7724	0.0323	102	104	101.960784313725
1UWD-3_A	T0230AL420_5	T0230	2.44	-1.7724	0.0323	102	104	101.960784313725
1UWD-3_A	T0230AL428_1	T0230	2.50	2.9304	3.1861	102	37	36.2745098039216
1UWD-3_A	T0230AL428_2	T0230	2.28	2.4472	2.7457	102	37	36.2745098039216
1UWD-3_A	T0230AL428_3	T0230	2.37	0.5139	1.0985	102	44	43.1372549019608
1UWD-3_A	T0230AL428_4	T0230	2.80	-0.3809	0.4970	102	45	44.1176470588235
1UWD-3_A	T0230AL428_5	T0230	2.81	1.1579	1.6144	102	64	62.7450980392157
1UWD-3_A	T0230AL596_1	T0230	2.84	2.2793	2.5941	102	98	96.078431372549
1UWD-3_A	T0230AL629_1	T0230	3.05	3.5275	3.7362	102	94	92.156862745098
1UWD-3_A	T0230TS003_1	T0230	2.56	-0.8514	0.2654	102	104	101.960784313725
1UWD-3_A	T0230TS003_2	T0230	2.55	-0.9665	0.2201	102	104	101.960784313725
1UWD-3_A	T0230TS003_3	T0230	2.94	2.1418	2.4705	102	104	101.960784313725
1UWD-3_A	T0230TS003_4	T0230	3.03	0.7603	1.2899	102	104	101.960784313725
1UWD-3_A	T0230TS003_5	T0230	2.58	-0.9665	0.2201	102	104	101.960784313725
1UWD-3_A	T0230TS007_1	T0230	2.55	1.1316	1.5925	102	101	99.0196078431373
1UWD-3_A	T0230TS009_1	T0230	2.95	2.3720	2.6777	102	104	101.960784313725
1UWD-3_A	T0230TS009_2	T0230	2.91	1.6813	2.0627	102	104	101.960784313725
1UWD-3_A	T0230TS009_3	T0230	2.89	2.7174	2.9913	102	104	101.960784313725
1UWD-3_A	T0230TS009_4	T0230	3.08	2.4871	2.7819	102	104	101.960784313725
1UWD-3_A	T0230TS009_5	T0230	2.61	-0.9665	0.2201	102	104	101.960784313725
1UWD-3_A	T0230TS011_1	T0230	2.82	4.0106	4.1842	102	87	85.2941176470588
1UWD-3_A	T0230TS018_1	T0230	2.68	0.7603	1.2899	102	104	101.960784313725
1UWD-3_A	T0230TS018_2	T0230	3.29	0.6452	1.1994	102	104	101.960784313725
1UWD-3_A	T0230TS018_3	T0230	2.68	0.5301	1.1108	102	104	101.960784313725
1UWD-3_A	T0230TS018_4	T0230	2.70	0.9906	1.4758	102	104	101.960784313725
1UWD-3_A	T0230TS018_5	T0230	3.13	0.8754	1.3821	102	104	101.960784313725
1UWD-3_A	T0230TS019_1	T0230	2.40	0.7603	1.2899	102	104	101.960784313725
1UWD-3_A	T0230TS019_2	T0230	2.44	0.6452	1.1994	102	104	101.960784313725
1UWD-3_A	T0230TS019_3	T0230	2.89	-0.1607	0.6281	102	104	101.960784313725
1UWD-3_A	T0230TS019_4	T0230	2.69	1.7964	2.1637	102	104	101.960784313725
1UWD-3_A	T0230TS019_5	T0230	3.07	1.3359	1.7646	102	104	101.960784313725
1UWD-3_A	T0230TS021_1	T0230	2.65	1.9115	2.2654	102	104	101.960784313725
1UWD-3_A	T0230TS021_2	T0230	1.94	-0.3909	0.4914	102	104	101.960784313725
1UWD-3_A	T0230TS021_3	T0230	2.75	2.9476	3.2019	102	104	101.960784313725
1UWD-3_A	T0230TS021_4	T0230	2.63	-0.1607	0.6281	102	104	101.960784313725
1UWD-3_A	T0230TS021_5	T0230	2.72	2.7174	2.9913	102	104	101.960784313725
1UWD-3_A	T0230TS026_1	T0230	2.79	0.2850	0.9290	102	97	95.0980392156863
1UWD-3_A	T0230TS026_2	T0230	2.78	0.2850	0.9290	102	97	95.0980392156863
1UWD-3_A	T0230TS026_3	T0230	3.04	0.1656	0.8443	102	97	95.0980392156863
1UWD-3_A	T0230TS026_4	T0230	3.03	1.2405	1.6838	102	97	95.0980392156863
1UWD-3_A	T0230TS026_5	T0230	2.66	0.8392	1.3529	102	60	58.8235294117647
1UWD-3_A	T0230TS027_1	T0230	2.79	0.2850	0.9290	102	97	95.0980392156863
1UWD-3_A	T0230TS027_2	T0230	2.78	0.2850	0.9290	102	97	95.0980392156863
1UWD-3_A	T0230TS027_3	T0230	3.04	0.1656	0.8443	102	97	95.0980392156863
1UWD-3_A	T0230TS027_4	T0230	3.03	1.2405	1.6838	102	97	95.0980392156863
1UWD-3_A	T0230TS027_5	T0230	2.86	1.5988	1.9908	102	97	95.0980392156863
1UWD-3_A	T0230TS030_1	T0230	2.45	-1.0816	0.1794	102	104	101.960784313725
1UWD-3_A	T0230TS030_2	T0230	2.78	-0.1607	0.6281	102	104	101.960784313725
1UWD-3_A	T0230TS030_3	T0230	2.26	-0.5060	0.4286	102	104	101.960784313725
1UWD-3_A	T0230TS030_4	T0230	3.05	0.5301	1.1108	102	104	101.960784313725
1UWD-3_A	T0230TS030_5	T0230	2.40	1.2985	1.7328	102	61	59.8039215686275
1UWD-3_A	T0230TS031_1	T0230	2.45	-1.0816	0.1794	102	104	101.960784313725
1UWD-3_A	T0230TS031_2	T0230	2.78	-0.1607	0.6281	102	104	101.960784313725
1UWD-3_A	T0230TS031_3	T0230	2.26	-0.5060	0.4286	102	104	101.960784313725
1UWD-3_A	T0230TS031_4	T0230	3.05	0.5301	1.1108	102	104	101.960784313725
1UWD-3_A	T0230TS031_5	T0230	2.50	0.6452	1.1994	102	104	101.960784313725
1UWD-3_A	T0230TS033_1	T0230	2.98	2.2770	2.5920	102	82	80.3921568627451
1UWD-3_A	T0230TS033_2	T0230	3.02	2.2815	2.5961	102	67	65.6862745098039
1UWD-3_A	T0230TS033_3	T0230	2.35	0.5697	1.1411	102	90	88.2352941176471
1UWD-3_A	T0230TS033_4	T0230	2.49	1.5308	1.9319	102	63	61.7647058823529
1UWD-3_A	T0230TS033_5	T0230	2.78	1.9739	2.3208	102	93	91.1764705882353
1UWD-3_A	T0230TS035_1	T0230	2.70	3.6383	3.8388	102	104	101.960784313725
1UWD-3_A	T0230TS035_2	T0230	2.79	2.9476	3.2019	102	104	101.960784313725
1UWD-3_A	T0230TS039_1u	T0230	2.84	-0.9665	0.2201	102	104	101.960784313725
1UWD-3_A	T0230TS039_2u	T0230	2.86	-1.1967	0.1435	102	104	101.960784313725
1UWD-3_A	T0230TS039_3u	T0230	2.59	-1.1967	0.1435	102	104	101.960784313725
1UWD-3_A	T0230TS039_4u	T0230	2.61	-0.6211	0.3699	102	104	101.960784313725
1UWD-3_A	T0230TS039_5u	T0230	2.65	0.8754	1.3821	102	104	101.960784313725
1UWD-3_A	T0230TS040_1	T0230	2.24	-0.0855	0.6758	102	79	77.4509803921569
1UWD-3_A	T0230TS042_1	T0230	2.61	0.5301	1.1108	102	104	101.960784313725
1UWD-3_A	T0230TS042_2	T0230	2.76	-0.3909	0.4914	102	104	101.960784313725
1UWD-3_A	T0230TS042_3	T0230	2.44	-0.1607	0.6281	102	104	101.960784313725
1UWD-3_A	T0230TS042_4	T0230	2.38	-0.8514	0.2654	102	104	101.960784313725
1UWD-3_A	T0230TS042_5	T0230	2.73	-0.8514	0.2654	102	104	101.960784313725
1UWD-3_A	T0230TS046_1	T0230	2.61	2.3370	2.6461	102	66	64.7058823529412
1UWD-3_A	T0230TS046_2	T0230	2.88	-1.4270	0.0860	102	104	101.960784313725
1UWD-3_A	T0230TS049_1	T0230	2.80	-1.0816	0.1794	102	104	101.960784313725
1UWD-3_A	T0230TS051_1	T0230	2.39	2.8325	3.0965	102	104	101.960784313725
1UWD-3_A	T0230TS051_2	T0230	2.50	2.6023	2.8864	102	104	101.960784313725
1UWD-3_A	T0230TS051_3	T0230	2.57	2.2569	2.5739	102	104	101.960784313725
1UWD-3_A	T0230TS051_4	T0230	2.74	3.1779	3.4135	102	104	101.960784313725
1UWD-3_A	T0230TS051_5	T0230	3.06	1.2208	1.6672	102	104	101.960784313725
1UWD-3_A	T0230TS052_1	T0230	2.76	0.5301	1.1108	102	104	101.960784313725
1UWD-3_A	T0230TS052_2	T0230	2.95	0.4149	1.0241	102	104	101.960784313725
1UWD-3_A	T0230TS052_3	T0230	2.32	-0.1607	0.6281	102	104	101.960784313725
1UWD-3_A	T0230TS052_4	T0230	2.60	2.8325	3.0965	102	104	101.960784313725
1UWD-3_A	T0230TS052_5	T0230	2.84	-0.1607	0.6281	102	104	101.960784313725
1UWD-3_A	T0230TS057_1	T0230	2.38	-1.1967	0.1435	102	104	101.960784313725
1UWD-3_A	T0230TS057_2	T0230	3.03	1.3359	1.7646	102	104	101.960784313725
1UWD-3_A	T0230TS057_3	T0230	2.62	-0.0455	0.7016	102	104	101.960784313725
1UWD-3_A	T0230TS057_4	T0230	2.15	-1.3119	0.1124	102	104	101.960784313725
1UWD-3_A	T0230TS057_5	T0230	2.85	-0.5060	0.4286	102	104	101.960784313725
1UWD-3_A	T0230TS060_1	T0230	2.83	4.0988	4.2662	102	104	101.960784313725
1UWD-3_A	T0230TS060_2	T0230	3.07	2.4871	2.7819	102	104	101.960784313725
1UWD-3_A	T0230TS060_3	T0230	2.80	2.6023	2.8864	102	104	101.960784313725
1UWD-3_A	T0230TS060_4	T0230	2.66	-0.3909	0.4914	102	104	101.960784313725
1UWD-3_A	T0230TS060_5	T0230	2.71	-0.3909	0.4914	102	104	101.960784313725
1UWD-3_A	T0230TS061_1	T0230	2.94	1.1316	1.5925	102	101	99.0196078431373
1UWD-3_A	T0230TS061_2	T0230	2.70	2.4871	2.7819	102	103	100.980392156863
1UWD-3_A	T0230TS064_1	T0230	2.88	3.1779	3.4135	102	104	101.960784313725
1UWD-3_A	T0230TS064_2	T0230	2.70	3.4081	3.6258	102	104	101.960784313725
1UWD-3_A	T0230TS064_3	T0230	2.91	2.9476	3.2019	102	104	101.960784313725
1UWD-3_A	T0230TS064_4	T0230	2.92	2.0266	2.3677	102	104	101.960784313725
1UWD-3_A	T0230TS064_5	T0230	2.63	1.7964	2.1637	102	104	101.960784313725
1UWD-3_A	T0230TS073_1	T0230	3.24	-2.0026	0.0140	102	104	101.960784313725
1UWD-3_A	T0230TS077_1	T0230	2.01	-1.6572	0.0463	102	104	101.960784313725
1UWD-3_A	T0230TS077_2	T0230	2.55	-1.0816	0.1794	102	104	101.960784313725
1UWD-3_A	T0230TS077_3	T0230	2.73	-0.9665	0.2201	102	104	101.960784313725
1UWD-3_A	T0230TS077_4	T0230	2.57	-0.2758	0.5580	102	104	101.960784313725
1UWD-3_A	T0230TS077_5	T0230	2.64	-0.1607	0.6281	102	104	101.960784313725
1UWD-3_A	T0230TS079_1	T0230	2.89	2.1418	2.4705	102	104	101.960784313725
1UWD-3_A	T0230TS081_1	T0230	2.68	0.2172	0.8805	102	54	52.9411764705882
1UWD-3_A	T0230TS081_2	T0230	2.42	0.8498	1.3614	102	89	87.2549019607843
1UWD-3_A	T0230TS089_1	T0230	2.77	2.6023	2.8864	102	104	101.960784313725
1UWD-3_A	T0230TS089_2	T0230	2.78	2.6023	2.8864	102	104	101.960784313725
1UWD-3_A	T0230TS089_3	T0230	2.65	2.4871	2.7819	102	104	101.960784313725
1UWD-3_A	T0230TS089_4	T0230	3.05	3.0627	3.3076	102	104	101.960784313725
1UWD-3_A	T0230TS089_5	T0230	3.10	2.2569	2.5739	102	104	101.960784313725
1UWD-3_A	T0230TS094_1	T0230	2.89	1.4510	1.8631	102	104	101.960784313725
1UWD-3_A	T0230TS094_2	T0230	3.13	0.2998	0.9397	102	104	101.960784313725
1UWD-3_A	T0230TS094_3	T0230	2.81	-1.1967	0.1435	102	104	101.960784313725
1UWD-3_A	T0230TS094_4	T0230	2.37	0.4149	1.0241	102	104	101.960784313725
1UWD-3_A	T0230TS094_5	T0230	2.73	0.2998	0.9397	102	104	101.960784313725
1UWD-3_A	T0230TS096_1	T0230	2.40	0.7938	1.3165	102	65	63.7254901960784
1UWD-3_A	T0230TS096_5	T0230	3.02	2.7174	2.9913	102	104	101.960784313725
1UWD-3_A	T0230TS100_1	T0230	2.72	2.7174	2.9913	102	104	101.960784313725
1UWD-3_A	T0230TS100_2	T0230	2.81	2.6023	2.8864	102	104	101.960784313725
1UWD-3_A	T0230TS100_3	T0230	2.97	4.4442	4.5876	102	104	101.960784313725
1UWD-3_A	T0230TS100_4	T0230	2.48	2.2569	2.5739	102	104	101.960784313725
1UWD-3_A	T0230TS100_5	T0230	2.87	2.2569	2.5739	102	104	101.960784313725
1UWD-3_A	T0230TS101_1	T0230	2.73	2.7174	2.9913	102	104	101.960784313725
1UWD-3_A	T0230TS101_2	T0230	2.77	3.7535	3.9455	102	104	101.960784313725
1UWD-3_A	T0230TS101_3	T0230	2.96	1.3359	1.7646	102	104	101.960784313725
1UWD-3_A	T0230TS101_4	T0230	2.52	3.7535	3.9455	102	104	101.960784313725
1UWD-3_A	T0230TS101_5	T0230	2.76	1.4510	1.8631	102	104	101.960784313725
1UWD-3_A	T0230TS104_1	T0230	2.87	0.0696	0.7782	102	104	101.960784313725
1UWD-3_A	T0230TS104_2	T0230	2.85	-0.2758	0.5580	102	104	101.960784313725
1UWD-3_A	T0230TS104_3	T0230	2.95	0.0696	0.7782	102	104	101.960784313725
1UWD-3_A	T0230TS104_4	T0230	2.71	0.1847	0.8576	102	104	101.960784313725
1UWD-3_A	T0230TS104_5	T0230	2.75	-1.0816	0.1794	102	104	101.960784313725
1UWD-3_A	T0230TS109_1	T0230	2.93	2.2203	2.5410	102	93	91.1764705882353
1UWD-3_A	T0230TS109_2	T0230	2.52	-0.3909	0.4914	102	102	100
1UWD-3_A	T0230TS109_3	T0230	2.72	-0.1607	0.6281	102	102	100
1UWD-3_A	T0230TS110_1	T0230	2.97	3.2449	3.4752	102	79	77.4509803921569
1UWD-3_A	T0230TS110_2	T0230	2.60	0.9790	1.4663	102	57	55.8823529411765
1UWD-3_A	T0230TS110_3	T0230	2.29	1.3857	1.8071	102	56	54.9019607843137
1UWD-3_A	T0230TS110_4	T0230	2.22	1.3313	1.7607	102	57	55.8823529411765
1UWD-3_A	T0230TS110_5	T0230	2.40	1.7426	2.1164	102	56	54.9019607843137
1UWD-3_A	T0230TS111_1	T0230	2.97	3.2449	3.4752	102	79	77.4509803921569
1UWD-3_A	T0230TS111_2	T0230	2.97	0.3037	0.9425	102	80	78.4313725490196
1UWD-3_A	T0230TS111_3	T0230	2.89	1.3910	1.8117	102	88	86.2745098039216
1UWD-3_A	T0230TS111_4	T0230	2.21	-0.0663	0.6881	102	67	65.6862745098039
1UWD-3_A	T0230TS111_5	T0230	2.70	1.2279	1.6731	102	59	57.843137254902
1UWD-3_A	T0230TS114_1	T0230	2.44	-1.1967	0.1435	102	104	101.960784313725
1UWD-3_A	T0230TS114_2	T0230	1.83	-0.9665	0.2201	102	104	101.960784313725
1UWD-3_A	T0230TS114_3	T0230	2.22	-0.0455	0.7016	102	104	101.960784313725
1UWD-3_A	T0230TS114_4	T0230	2.61	0.5301	1.1108	102	104	101.960784313725
1UWD-3_A	T0230TS114_5	T0230	2.55	-0.0455	0.7016	102	104	101.960784313725
1UWD-3_A	T0230TS122_1	T0230	2.68	-0.5060	0.4286	102	104	101.960784313725
1UWD-3_A	T0230TS126_1	T0230	2.85	1.7964	2.1637	102	104	101.960784313725
1UWD-3_A	T0230TS126_2	T0230	3.03	1.9115	2.2654	102	104	101.960784313725
1UWD-3_A	T0230TS126_3	T0230	2.80	3.4081	3.6258	102	104	101.960784313725
1UWD-3_A	T0230TS126_4	T0230	2.74	-0.1607	0.6281	102	104	101.960784313725
1UWD-3_A	T0230TS126_5	T0230	2.93	2.4871	2.7819	102	104	101.960784313725
1UWD-3_A	T0230TS157_1	T0230	2.28	-1.7724	0.0323	102	104	101.960784313725
1UWD-3_A	T0230TS160_1	T0230	2.82	4.2140	4.3732	102	104	101.960784313725
1UWD-3_A	T0230TS160_2	T0230	3.02	2.9476	3.2019	102	104	101.960784313725
1UWD-3_A	T0230TS160_3	T0230	2.66	4.2140	4.3732	102	104	101.960784313725
1UWD-3_A	T0230TS160_4	T0230	2.36	3.9837	4.1592	102	104	101.960784313725
1UWD-3_A	T0230TS160_5	T0230	3.12	3.2930	3.5196	102	104	101.960784313725
1UWD-3_A	T0230TS166_1	T0230	3.06	3.9837	4.1592	102	104	101.960784313725
1UWD-3_A	T0230TS166_2	T0230	3.12	2.1418	2.4705	102	104	101.960784313725
1UWD-3_A	T0230TS166_3	T0230	2.28	0.5301	1.1108	102	104	101.960784313725
1UWD-3_A	T0230TS166_4	T0230	3.24	1.7964	2.1637	102	104	101.960784313725
1UWD-3_A	T0230TS166_5	T0230	3.02	3.0714	3.3155	102	85	83.3333333333333
1UWD-3_A	T0230TS172_1	T0230	2.78	1.1057	1.5709	102	104	101.960784313725
1UWD-3_A	T0230TS172_2	T0230	2.69	0.6452	1.1994	102	104	101.960784313725
1UWD-3_A	T0230TS172_3	T0230	2.73	-0.1607	0.6281	102	104	101.960784313725
1UWD-3_A	T0230TS172_4	T0230	2.95	0.7603	1.2899	102	104	101.960784313725
1UWD-3_A	T0230TS172_5	T0230	2.74	-0.1607	0.6281	102	104	101.960784313725
1UWD-3_A	T0230TS176_1	T0230	2.47	3.6383	3.8388	102	104	101.960784313725
1UWD-3_A	T0230TS176_2	T0230	2.62	3.8686	4.0523	102	104	101.960784313725
1UWD-3_A	T0230TS176_3	T0230	2.66	4.0988	4.2662	102	104	101.960784313725
1UWD-3_A	T0230TS176_4	T0230	2.76	4.3291	4.4804	102	104	101.960784313725
1UWD-3_A	T0230TS176_5	T0230	2.71	4.3291	4.4804	102	104	101.960784313725
1UWD-3_A	T0230TS185_1	T0230	2.96	3.0627	3.3076	102	104	101.960784313725
1UWD-3_A	T0230TS185_2	T0230	2.50	-0.3909	0.4914	102	104	101.960784313725
1UWD-3_A	T0230TS185_3	T0230	2.13	-1.1967	0.1435	102	104	101.960784313725
1UWD-3_A	T0230TS185_4	T0230	2.78	-0.6211	0.3699	102	104	101.960784313725
1UWD-3_A	T0230TS186_1	T0230	3.09	2.7624	3.0324	102	86	84.3137254901961
1UWD-3_A	T0230TS186_2	T0230	2.66	-1.0816	0.1794	102	103	100.980392156863
1UWD-3_A	T0230TS186_3	T0230	2.86	2.6493	2.9292	102	77	75.4901960784314
1UWD-3_A	T0230TS186_4	T0230	2.93	0.2998	0.9397	102	102	100
1UWD-3_A	T0230TS186_5	T0230	2.78	3.6994	3.8953	102	88	86.2745098039216
1UWD-3_A	T0230TS197_1	T0230	3.04	0.0696	0.7782	102	104	101.960784313725
1UWD-3_A	T0230TS207_1	T0230	2.76	3.2930	3.5196	102	104	101.960784313725
1UWD-3_A	T0230TS207_2	T0230	2.71	0.8754	1.3821	102	104	101.960784313725
1UWD-3_A	T0230TS207_3	T0230	2.87	2.9476	3.2019	102	104	101.960784313725
1UWD-3_A	T0230TS207_4	T0230	2.71	0.8754	1.3821	102	104	101.960784313725
1UWD-3_A	T0230TS207_5	T0230	2.91	0.8754	1.3821	102	104	101.960784313725
1UWD-3_A	T0230TS213_1	T0230	2.62	2.1858	2.5100	102	63	61.7647058823529
1UWD-3_A	T0230TS223_1	T0230	2.62	2.1858	2.5100	102	63	61.7647058823529
1UWD-3_A	T0230TS237_1	T0230	2.19	1.5603	1.9574	102	53	51.9607843137255
1UWD-3_A	T0230TS237_2	T0230	2.64	1.7964	2.1637	102	104	101.960784313725
1UWD-3_A	T0230TS237_3	T0230	2.76	0.7603	1.2899	102	104	101.960784313725
1UWD-3_A	T0230TS237_4	T0230	2.56	2.7174	2.9913	102	104	101.960784313725
1UWD-3_A	T0230TS237_5	T0230	2.53	2.0266	2.3677	102	104	101.960784313725
1UWD-3_A	T0230TS242_1	T0230	2.96	4.0988	4.2662	102	104	101.960784313725
1UWD-3_A	T0230TS242_2	T0230	2.99	-0.5060	0.4286	102	104	101.960784313725
1UWD-3_A	T0230TS242_3	T0230	2.51	-0.5060	0.4286	102	104	101.960784313725
1UWD-3_A	T0230TS242_4	T0230	2.88	1.2208	1.6672	102	104	101.960784313725
1UWD-3_A	T0230TS242_5	T0230	3.11	-0.3909	0.4914	102	104	101.960784313725
1UWD-3_A	T0230TS243_1	T0230	2.91	-0.1093	0.6606	102	99	97.0588235294118
1UWD-3_A	T0230TS243_2	T0230	2.62	-1.0816	0.1794	102	102	100
1UWD-3_A	T0230TS243_3	T0230	2.73	0.4359	1.0397	102	101	99.0196078431373
1UWD-3_A	T0230TS243_4	T0230	3.03	2.7174	2.9913	102	102	100
1UWD-3_A	T0230TS243_5	T0230	2.87	1.5662	1.9625	102	102	100
1UWD-3_A	T0230TS244_1	T0230	2.97	0.5519	1.1274	102	101	99.0196078431373
1UWD-3_A	T0230TS244_2	T0230	2.79	-0.0279	0.7132	102	101	99.0196078431373
1UWD-3_A	T0230TS244_3	T0230	2.71	0.3200	0.9542	102	101	99.0196078431373
1UWD-3_A	T0230TS244_4	T0230	2.45	-0.1607	0.6281	102	102	100
1UWD-3_A	T0230TS244_5	T0230	2.95	0.0696	0.7782	102	102	100
1UWD-3_A	T0230TS245_1	T0230	2.78	2.1752	2.5005	102	101	99.0196078431373
1UWD-3_A	T0230TS245_2	T0230	2.72	-0.9555	0.2242	102	101	99.0196078431373
1UWD-3_A	T0230TS245_3	T0230	2.80	-2.0869	0.0098	102	92	90.1960784313726
1UWD-3_A	T0230TS245_4	T0230	2.59	-0.1607	0.6281	102	102	100
1UWD-3_A	T0230TS245_5	T0230	3.04	-1.0611	0.1863	102	100	98.0392156862745
1UWD-3_A	T0230TS247_1	T0230	2.98	1.7185	2.0953	102	79	77.4509803921569
1UWD-3_A	T0230TS247_2	T0230	2.63	1.3599	1.7851	102	97	95.0980392156863
1UWD-3_A	T0230TS247_3	T0230	2.63	1.3599	1.7851	102	97	95.0980392156863
1UWD-3_A	T0230TS247_4	T0230	2.75	1.5647	1.9613	102	83	81.3725490196078
1UWD-3_A	T0230TS247_5	T0230	2.85	0.7956	1.3180	102	61	59.8039215686275
1UWD-3_A	T0230TS261_1	T0230	2.59	-0.2758	0.5580	102	104	101.960784313725
1UWD-3_A	T0230TS261_2	T0230	2.97	-1.1967	0.1435	102	104	101.960784313725
1UWD-3_A	T0230TS261_3	T0230	3.36	-0.1607	0.6281	102	104	101.960784313725
1UWD-3_A	T0230TS261_4	T0230	3.33	0.1847	0.8576	102	104	101.960784313725
1UWD-3_A	T0230TS261_5	T0230	2.31	-0.7363	0.3154	102	104	101.960784313725
1UWD-3_A	T0230TS263_1	T0230	2.53	-1.5421	0.0640	102	104	101.960784313725
1UWD-3_A	T0230TS272_1	T0230	2.90	2.9476	3.2019	102	104	101.960784313725
1UWD-3_A	T0230TS272_2	T0230	2.38	-0.6211	0.3699	102	104	101.960784313725
1UWD-3_A	T0230TS272_3	T0230	2.80	3.4081	3.6258	102	104	101.960784313725
1UWD-3_A	T0230TS272_4	T0230	2.38	-0.5060	0.4286	102	104	101.960784313725
1UWD-3_A	T0230TS272_5	T0230	2.90	2.9476	3.2019	102	104	101.960784313725
1UWD-3_A	T0230TS283_1	T0230	2.40	-0.1570	0.6304	102	95	93.1372549019608
1UWD-3_A	T0230TS283_2	T0230	2.03	-0.6421	0.3597	102	95	93.1372549019608
1UWD-3_A	T0230TS283_3	T0230	2.61	-0.2783	0.5565	102	95	93.1372549019608
1UWD-3_A	T0230TS283_4	T0230	2.93	-0.5208	0.4209	102	95	93.1372549019608
1UWD-3_A	T0230TS283_5	T0230	2.84	-0.7633	0.3033	102	95	93.1372549019608
1UWD-3_A	T0230TS289_1	T0230	2.36	0.1069	0.8036	102	100	98.0392156862745
1UWD-3_A	T0230TS290_1	T0230	3.24	1.9784	2.3248	102	73	71.5686274509804
1UWD-3_A	T0230TS304_1	T0230	2.80	0.6452	1.1994	102	104	101.960784313725
1UWD-3_A	T0230TS304_2	T0230	2.21	-1.8875	0.0217	102	104	101.960784313725
1UWD-3_A	T0230TS304_3	T0230	2.83	0.2998	0.9397	102	104	101.960784313725
1UWD-3_A	T0230TS304_4	T0230	3.07	0.5301	1.1108	102	104	101.960784313725
1UWD-3_A	T0230TS304_5	T0230	2.93	-0.2758	0.5580	102	104	101.960784313725
1UWD-3_A	T0230TS305_1	T0230	2.92	3.7520	3.9441	102	87	85.2941176470588
1UWD-3_A	T0230TS305_2	T0230	2.90	3.6036	3.8066	102	80	78.4313725490196
1UWD-3_A	T0230TS305_3	T0230	2.44	2.3662	2.6724	102	80	78.4313725490196
1UWD-3_A	T0230TS319_1	T0230	2.94	3.0627	3.3076	102	103	100.980392156863
1UWD-3_A	T0230TS320_1	T0230	2.80	0.4768	1.0704	102	74	72.5490196078431
1UWD-3_A	T0230TS320_2	T0230	2.72	1.6241	2.0128	102	71	69.6078431372549
1UWD-3_A	T0230TS320_3	T0230	2.74	4.1157	4.2819	102	74	72.5490196078431
1UWD-3_A	T0230TS320_4	T0230	2.87	0.9188	1.4172	102	78	76.4705882352941
1UWD-3_A	T0230TS320_5	T0230	2.70	0.1776	0.8526	102	85	83.3333333333333
1UWD-3_A	T0230TS324_1	T0230	2.75	1.0157	1.4964	102	101	99.0196078431373
1UWD-3_A	T0230TS324_2	T0230	2.80	1.1041	1.5696	102	89	87.2549019607843
1UWD-3_A	T0230TS324_3	T0230	2.77	-0.0455	0.7016	102	104	101.960784313725
1UWD-3_A	T0230TS324_4	T0230	3.21	-1.5827	0.0573	102	91	89.2156862745098
1UWD-3_A	T0230TS324_5	T0230	2.39	-0.9441	0.2285	102	90	88.2352941176471
1UWD-3_A	T0230TS331_1	T0230	2.70	2.3720	2.6777	102	104	101.960784313725
1UWD-3_A	T0230TS331_2	T0230	2.54	3.1779	3.4135	102	102	100
1UWD-3_A	T0230TS331_3	T0230	2.95	2.7131	2.9874	102	96	94.1176470588235
1UWD-3_A	T0230TS331_4	T0230	2.78	3.0406	3.2872	102	75	73.5294117647059
1UWD-3_A	T0230TS338_1	T0230	2.72	-0.3909	0.4914	102	104	101.960784313725
1UWD-3_A	T0230TS338_2	T0230	2.88	0.0573	0.7699	102	63	61.7647058823529
1UWD-3_A	T0230TS338_3	T0230	2.67	-0.3091	0.5384	102	83	81.3725490196078
1UWD-3_A	T0230TS338_4	T0230	2.10	-1.4270	0.0860	102	104	101.960784313725
1UWD-3_A	T0230TS338_5	T0230	3.03	-0.2229	0.5898	102	67	65.6862745098039
1UWD-3_A	T0230TS344_1	T0230	2.66	3.2930	3.5196	102	104	101.960784313725
1UWD-3_A	T0230TS348_1	T0230	2.85	-0.8514	0.2654	102	104	101.960784313725
1UWD-3_A	T0230TS352_1	T0230	3.02	2.2815	2.5961	102	67	65.6862745098039
1UWD-3_A	T0230TS352_2	T0230	2.59	3.8745	4.0578	102	71	69.6078431372549
1UWD-3_A	T0230TS352_3	T0230	2.35	0.5697	1.1411	102	90	88.2352941176471
1UWD-3_A	T0230TS352_4	T0230	2.98	2.2770	2.5920	102	82	80.3921568627451
1UWD-3_A	T0230TS352_5	T0230	2.91	1.6241	2.0128	102	71	69.6078431372549
1UWD-3_A	T0230TS367_1	T0230	2.71	3.2930	3.5196	102	104	101.960784313725
1UWD-3_A	T0230TS367_2	T0230	2.48	-0.5060	0.4286	102	104	101.960784313725
1UWD-3_A	T0230TS367_3	T0230	2.62	0.6452	1.1994	102	104	101.960784313725
1UWD-3_A	T0230TS375_1	T0230	2.71	3.0627	3.3076	102	103	100.980392156863
1UWD-3_A	T0230TS375_2	T0230	2.98	-0.8396	0.2704	102	101	99.0196078431373
1UWD-3_A	T0230TS375_3	T0230	2.56	-1.6451	0.0479	102	100	98.0392156862745
1UWD-3_A	T0230TS375_4	T0230	2.63	0.4149	1.0241	102	86	84.3137254901961
1UWD-3_A	T0230TS375_5	T0230	2.62	0.4737	1.0681	102	65	63.7254901960784
1UWD-3_A	T0230TS376_1	T0230	2.63	0.6337	1.1905	102	65	63.7254901960784
1UWD-3_A	T0230TS376_2	T0230	2.79	0.7938	1.3165	102	65	63.7254901960784
1UWD-3_A	T0230TS376_3	T0230	2.59	0.7938	1.3165	102	65	63.7254901960784
1UWD-3_A	T0230TS376_4	T0230	2.66	0.7938	1.3165	102	65	63.7254901960784
1UWD-3_A	T0230TS376_5	T0230	2.69	-0.3909	0.4914	102	102	100
1UWD-3_A	T0230TS381_1	T0230	2.90	-0.7363	0.3154	102	104	101.960784313725
1UWD-3_A	T0230TS381_2	T0230	2.78	3.9561	4.1335	102	81	79.4117647058823
1UWD-3_A	T0230TS381_3	T0230	2.74	1.5457	1.9448	102	66	64.7058823529412
1UWD-3_A	T0230TS381_4	T0230	3.08	2.5468	2.8360	102	91	89.2156862745098
1UWD-3_A	T0230TS381_5	T0230	2.97	0.7383	1.2725	102	98	96.078431372549
1UWD-3_A	T0230TS384_1	T0230	2.51	3.5858	3.7901	102	64	62.7450980392157
1UWD-3_A	T0230TS384_2	T0230	2.80	2.7765	3.0453	102	64	62.7450980392157
1UWD-3_A	T0230TS384_3	T0230	2.75	1.1346	1.5949	102	88	86.2745098039216
1UWD-3_A	T0230TS384_4	T0230	2.76	-0.2017	0.6028	102	78	76.4705882352941
1UWD-3_A	T0230TS384_5	T0230	2.85	1.1041	1.5696	102	89	87.2549019607843
1UWD-3_A	T0230TS393_1	T0230	2.88	2.9167	3.1736	102	72	70.5882352941177
1UWD-3_A	T0230TS393_2_1	T0230	2.61	0.0294	0.7512	102	41	40.1960784313725
1UWD-3_A	T0230TS393_2_2	T0230	1.99	1.2459	1.6883	102	52	50.9803921568627
1UWD-3_A	T0230TS393_3	T0230	2.59	3.4385	3.6539	102	83	81.3725490196078
1UWD-3_A	T0230TS393_4_1	T0230	2.61	0.0294	0.7512	102	41	40.1960784313725
1UWD-3_A	T0230TS393_4_2	T0230	2.20	1.5603	1.9574	102	53	51.9607843137255
1UWD-3_A	T0230TS393_5	T0230	2.95	1.6611	2.0451	102	84	82.3529411764706
[truncated: 140,311 more rows]
