# Supplementary material for: Addressing the Role of Conformational Diversity in Protein Structure Prediction
Source: PLoS One. 2016 May 9;11(5):e0154923. doi: 10.1371/journal.pone.0154923 (PMC4861349; doi:10.1371/journal.pone.0154923)
Supplement: S1 Dataset — (GZ) [file pone.0154923.s002.gz › Palopoli-Monzon_2016_SI/Structural_alignments/SET_CASP/rmsd_mammoth_T0086.out.cov]

1FW9_A	1TT8_A	T0086	0.12	10.1006	9.8786	164	164	100
1FW9_A	2AHC_A	T0086	1.11	10.1006	9.8786	164	164	100
1FW9_A	T0086AL044_1	T0086	no_data	no_data	no_data	164	no_data	no_data
1FW9_A	T0086AL044_2	T0086	no_data	no_data	no_data	164	no_data	no_data
1FW9_A	T0086AL052_1	T0086	no_data	no_data	no_data	164	no_data	no_data
1FW9_A	T0086AL052_2	T0086	no_data	no_data	no_data	164	no_data	no_data
1FW9_A	T0086AL052_3	T0086	no_data	no_data	no_data	164	no_data	no_data
1FW9_A	T0086AL073_1	T0086	no_data	no_data	no_data	164	no_data	no_data
1FW9_A	T0086AL077_1	T0086	no_data	no_data	no_data	164	no_data	no_data
1FW9_A	T0086AL093_1	T0086	no_data	no_data	no_data	164	no_data	no_data
1FW9_A	T0086AL093_2	T0086	no_data	no_data	no_data	164	no_data	no_data
1FW9_A	T0086AL093_3	T0086	no_data	no_data	no_data	164	no_data	no_data
1FW9_A	T0086AL094_1	T0086	no_data	no_data	no_data	164	no_data	no_data
1FW9_A	T0086AL103_1	T0086	no_data	no_data	no_data	164	no_data	no_data
1FW9_A	T0086AL103_2	T0086	no_data	no_data	no_data	164	no_data	no_data
1FW9_A	T0086AL103_3	T0086	no_data	no_data	no_data	164	no_data	no_data
1FW9_A	T0086AL103_4	T0086	no_data	no_data	no_data	164	no_data	no_data
1FW9_A	T0086AL103_5	T0086	no_data	no_data	no_data	164	no_data	no_data
1FW9_A	T0086AL104_1	T0086	no_data	no_data	no_data	164	no_data	no_data
1FW9_A	T0086AL105_1	T0086	no_data	no_data	no_data	164	no_data	no_data
1FW9_A	T0086AL106_1	T0086	no_data	no_data	no_data	164	no_data	no_data
1FW9_A	T0086AL107_1	T0086	no_data	no_data	no_data	164	no_data	no_data
1FW9_A	T0086AL108_1	T0086	no_data	no_data	no_data	164	no_data	no_data
1FW9_A	T0086AL111_1	T0086	no_data	no_data	no_data	164	no_data	no_data
1FW9_A	T0086AL126_1	T0086	no_data	no_data	no_data	164	no_data	no_data
1FW9_A	T0086AL127_1	T0086	no_data	no_data	no_data	164	no_data	no_data
1FW9_A	T0086AL127_2	T0086	no_data	no_data	no_data	164	no_data	no_data
1FW9_A	T0086AL127_3	T0086	no_data	no_data	no_data	164	no_data	no_data
1FW9_A	T0086AL127_4	T0086	no_data	no_data	no_data	164	no_data	no_data
1FW9_A	T0086AL127_5	T0086	no_data	no_data	no_data	164	no_data	no_data
1FW9_A	T0086AL132_1	T0086	no_data	no_data	no_data	164	no_data	no_data
1FW9_A	T0086AL132_2	T0086	no_data	no_data	no_data	164	no_data	no_data
1FW9_A	T0086AL132_3	T0086	no_data	no_data	no_data	164	no_data	no_data
1FW9_A	T0086AL132_4	T0086	no_data	no_data	no_data	164	no_data	no_data
1FW9_A	T0086AL132_5	T0086	no_data	no_data	no_data	164	no_data	no_data
1FW9_A	T0086AL133_1	T0086	no_data	no_data	no_data	164	no_data	no_data
1FW9_A	T0086AL158_1	T0086	no_data	no_data	no_data	164	no_data	no_data
1FW9_A	T0086AL158_2	T0086	no_data	no_data	no_data	164	no_data	no_data
1FW9_A	T0086AL158_3	T0086	no_data	no_data	no_data	164	no_data	no_data
1FW9_A	T0086AL158_4	T0086	no_data	no_data	no_data	164	no_data	no_data
1FW9_A	T0086AL158_5	T0086	no_data	no_data	no_data	164	no_data	no_data
1FW9_A	T0086AL162_1	T0086	no_data	no_data	no_data	164	no_data	no_data
1FW9_A	T0086AL170_1	T0086	no_data	no_data	no_data	164	no_data	no_data
1FW9_A	T0086AL170_2	T0086	no_data	no_data	no_data	164	no_data	no_data
1FW9_A	T0086AL170_3	T0086	no_data	no_data	no_data	164	no_data	no_data
1FW9_A	T0086AL170_4	T0086	no_data	no_data	no_data	164	no_data	no_data
1FW9_A	T0086AL170_5	T0086	no_data	no_data	no_data	164	no_data	no_data
1FW9_A	T0086AL197_1	T0086	no_data	no_data	no_data	164	no_data	no_data
1FW9_A	T0086AL197_2	T0086	no_data	no_data	no_data	164	no_data	no_data
1FW9_A	T0086AL197_3	T0086	no_data	no_data	no_data	164	no_data	no_data
1FW9_A	T0086AL229_1	T0086	no_data	no_data	no_data	164	no_data	no_data
1FW9_A	T0086AL248_1	T0086	no_data	no_data	no_data	164	no_data	no_data
1FW9_A	T0086AL259_1	T0086	no_data	no_data	no_data	164	no_data	no_data
1FW9_A	T0086AL259_2	T0086	no_data	no_data	no_data	164	no_data	no_data
1FW9_A	T0086AL259_3	T0086	no_data	no_data	no_data	164	no_data	no_data
1FW9_A	T0086AL259_4	T0086	no_data	no_data	no_data	164	no_data	no_data
1FW9_A	T0086AL259_5	T0086	no_data	no_data	no_data	164	no_data	no_data
1FW9_A	T0086AL260_1	T0086	no_data	no_data	no_data	164	no_data	no_data
1FW9_A	T0086AL260_2	T0086	no_data	no_data	no_data	164	no_data	no_data
1FW9_A	T0086AL260_3	T0086	no_data	no_data	no_data	164	no_data	no_data
1FW9_A	T0086AL260_4	T0086	no_data	no_data	no_data	164	no_data	no_data
1FW9_A	T0086AL260_5	T0086	no_data	no_data	no_data	164	no_data	no_data
1FW9_A	T0086AL273_1	T0086	no_data	no_data	no_data	164	no_data	no_data
1FW9_A	T0086AL274_1	T0086	no_data	no_data	no_data	164	no_data	no_data
1FW9_A	T0086AL274_2	T0086	no_data	no_data	no_data	164	no_data	no_data
1FW9_A	T0086AL274_3	T0086	no_data	no_data	no_data	164	no_data	no_data
1FW9_A	T0086AL274_4	T0086	no_data	no_data	no_data	164	no_data	no_data
1FW9_A	T0086AL274_5	T0086	no_data	no_data	no_data	164	no_data	no_data
1FW9_A	T0086AL280_1	T0086	no_data	no_data	no_data	164	no_data	no_data
1FW9_A	T0086AL329_1	T0086	no_data	no_data	no_data	164	no_data	no_data
1FW9_A	T0086AL329_2	T0086	no_data	no_data	no_data	164	no_data	no_data
1FW9_A	T0086AL329_3	T0086	no_data	no_data	no_data	164	no_data	no_data
1FW9_A	T0086AL331_1	T0086	no_data	no_data	no_data	164	no_data	no_data
1FW9_A	T0086AL344_1	T0086	no_data	no_data	no_data	164	no_data	no_data
1FW9_A	T0086AL344_2	T0086	no_data	no_data	no_data	164	no_data	no_data
1FW9_A	T0086AL357_1	T0086	no_data	no_data	no_data	164	no_data	no_data
1FW9_A	T0086AL357_2	T0086	no_data	no_data	no_data	164	no_data	no_data
1FW9_A	T0086AL359_1	T0086	no_data	no_data	no_data	164	no_data	no_data
1FW9_A	T0086AL361_1	T0086	no_data	no_data	no_data	164	no_data	no_data
1FW9_A	T0086AL361_2	T0086	no_data	no_data	no_data	164	no_data	no_data
1FW9_A	T0086AL361_3	T0086	no_data	no_data	no_data	164	no_data	no_data
1FW9_A	T0086AL375_1	T0086	no_data	no_data	no_data	164	no_data	no_data
1FW9_A	T0086AL381_1	T0086	no_data	no_data	no_data	164	no_data	no_data
1FW9_A	T0086AL382_1	T0086	no_data	no_data	no_data	164	no_data	no_data
1FW9_A	T0086AL389_1	T0086	no_data	no_data	no_data	164	no_data	no_data
1FW9_A	T0086AL389_2	T0086	no_data	no_data	no_data	164	no_data	no_data
1FW9_A	T0086AL389_3	T0086	no_data	no_data	no_data	164	no_data	no_data
1FW9_A	T0086AL389_4	T0086	no_data	no_data	no_data	164	no_data	no_data
1FW9_A	T0086AL389_5	T0086	no_data	no_data	no_data	164	no_data	no_data
1FW9_A	T0086AL395_1	T0086	no_data	no_data	no_data	164	no_data	no_data
1FW9_A	T0086AL395_2	T0086	no_data	no_data	no_data	164	no_data	no_data
1FW9_A	T0086AL395_3	T0086	no_data	no_data	no_data	164	no_data	no_data
1FW9_A	T0086AL395_4	T0086	no_data	no_data	no_data	164	no_data	no_data
1FW9_A	T0086AL395_5	T0086	no_data	no_data	no_data	164	no_data	no_data
1FW9_A	T0086AL405_1	T0086	no_data	no_data	no_data	164	no_data	no_data
1FW9_A	T0086RR017_1	T0086	no_data	no_data	no_data	164	no_data	no_data
1FW9_A	T0086SS010_1	T0086	no_data	no_data	no_data	164	no_data	no_data
1FW9_A	T0086SS017_1	T0086	no_data	no_data	no_data	164	no_data	no_data
1FW9_A	T0086SS018_1	T0086	no_data	no_data	no_data	164	no_data	no_data
1FW9_A	T0086SS018_2	T0086	no_data	no_data	no_data	164	no_data	no_data
1FW9_A	T0086SS027_1	T0086	no_data	no_data	no_data	164	no_data	no_data
1FW9_A	T0086SS027_2	T0086	no_data	no_data	no_data	164	no_data	no_data
1FW9_A	T0086SS027_3	T0086	no_data	no_data	no_data	164	no_data	no_data
1FW9_A	T0086SS027_4	T0086	no_data	no_data	no_data	164	no_data	no_data
1FW9_A	T0086SS027_5	T0086	no_data	no_data	no_data	164	no_data	no_data
1FW9_A	T0086SS031_1	T0086	no_data	no_data	no_data	164	no_data	no_data
1FW9_A	T0086SS039_1	T0086	no_data	no_data	no_data	164	no_data	no_data
1FW9_A	T0086SS052_1	T0086	no_data	no_data	no_data	164	no_data	no_data
1FW9_A	T0086SS055_1	T0086	no_data	no_data	no_data	164	no_data	no_data
1FW9_A	T0086SS094_1	T0086	no_data	no_data	no_data	164	no_data	no_data
1FW9_A	T0086SS111_1	T0086	no_data	no_data	no_data	164	no_data	no_data
1FW9_A	T0086SS115_1	T0086	no_data	no_data	no_data	164	no_data	no_data
1FW9_A	T0086SS137_1	T0086	no_data	no_data	no_data	164	no_data	no_data
1FW9_A	T0086SS150_1	T0086	no_data	no_data	no_data	164	no_data	no_data
1FW9_A	T0086SS151_1	T0086	no_data	no_data	no_data	164	no_data	no_data
1FW9_A	T0086SS197_1	T0086	no_data	no_data	no_data	164	no_data	no_data
1FW9_A	T0086SS214_1	T0086	no_data	no_data	no_data	164	no_data	no_data
1FW9_A	T0086SS216_1	T0086	no_data	no_data	no_data	164	no_data	no_data
1FW9_A	T0086SS251_1	T0086	no_data	no_data	no_data	164	no_data	no_data
1FW9_A	T0086SS258_1	T0086	no_data	no_data	no_data	164	no_data	no_data
1FW9_A	T0086SS281_1	T0086	no_data	no_data	no_data	164	no_data	no_data
1FW9_A	T0086SS325_1	T0086	no_data	no_data	no_data	164	no_data	no_data
1FW9_A	T0086SS342_1	T0086	no_data	no_data	no_data	164	no_data	no_data
1FW9_A	T0086SS385_1	T0086	no_data	no_data	no_data	164	no_data	no_data
1FW9_A	T0086SS402_1	T0086	no_data	no_data	no_data	164	no_data	no_data
1FW9_A	T0086SS453_1	T0086	no_data	no_data	no_data	164	no_data	no_data
1FW9_A	T0086TS001_1	T0086	2.31	1.0700	1.5413	164	164	100
1FW9_A	T0086TS003_1	T0086	3.16	-2.2656	0.0042	164	164	100
1FW9_A	T0086TS017_1	T0086	3.40	-2.6895	0.0003	164	125	76.219512195122
1FW9_A	T0086TS018_1u	T0086	2.53	-2.1029	0.0091	164	164	100
1FW9_A	T0086TS028_1	T0086	2.80	-0.6385	0.3614	164	164	100
1FW9_A	T0086TS028_2	T0086	2.41	-1.2079	0.1403	164	164	100
1FW9_A	T0086TS028_3	T0086	2.82	0.1751	0.8509	164	164	100
1FW9_A	T0086TS028_4	T0086	3.07	-0.1503	0.6346	164	164	100
1FW9_A	T0086TS028_5	T0086	2.57	-0.8825	0.2527	164	164	100
1FW9_A	T0086TS031_1	T0086	2.19	-1.2079	0.1403	164	164	100
1FW9_A	T0086TS031_2	T0086	2.58	-1.2893	0.1182	164	164	100
1FW9_A	T0086TS031_3	T0086	2.99	-0.7198	0.3230	164	164	100
1FW9_A	T0086TS035_1	T0086	2.76	0.0906	0.7925	164	164	100
1FW9_A	T0086TS042_1	T0086	2.44	-1.5334	0.0656	164	164	100
1FW9_A	T0086TS042_2	T0086	3.12	-0.4757	0.4448	164	164	100
1FW9_A	T0086TS042_3	T0086	2.94	-0.3130	0.5360	164	164	100
1FW9_A	T0086TS045_1	T0086	3.13	-0.8825	0.2527	164	164	100
1FW9_A	T0086TS045_2	T0086	2.83	-0.9639	0.2210	164	164	100
1FW9_A	T0086TS045_3	T0086	2.64	-1.1266	0.1648	164	164	100
1FW9_A	T0086TS045_4	T0086	2.74	-2.0215	0.0129	164	164	100
1FW9_A	T0086TS045_5	T0086	2.66	-1.5334	0.0656	164	164	100
1FW9_A	T0086TS055_1	T0086	2.87	-0.8825	0.2527	164	164	100
1FW9_A	T0086TS055_2	T0086	2.31	-2.1029	0.0091	164	164	100
1FW9_A	T0086TS055_3	T0086	2.70	-0.9639	0.2210	164	164	100
1FW9_A	T0086TS055_4	T0086	3.05	-1.5334	0.0656	164	164	100
1FW9_A	T0086TS055_5	T0086	3.25	-2.1842	0.0063	164	164	100
1FW9_A	T0086TS058_1	T0086	3.05	-0.9164	0.2392	164	156	95.1219512195122
1FW9_A	T0086TS065_1	T0086	3.24	-1.9863	0.0149	164	137	83.5365853658537
1FW9_A	T0086TS080_1	T0086	2.90	-0.8825	0.2527	164	164	100
1FW9_A	T0086TS080_2	T0086	2.81	-0.6385	0.3614	164	164	100
1FW9_A	T0086TS080_3	T0086	2.82	-0.8012	0.2867	164	164	100
1FW9_A	T0086TS080_4	T0086	3.06	-0.4757	0.4448	164	164	100
1FW9_A	T0086TS080_5	T0086	2.85	0.5819	1.1504	164	164	100
1FW9_A	T0086TS086_1	T0086	2.98	-1.9433	0.0176	164	118	71.9512195121951
1FW9_A	T0086TS088_1	T0086	2.79	-0.4757	0.4448	164	164	100
1FW9_A	T0086TS088_2	T0086	no_data	no_data	no_data	164	no_data	no_data
1FW9_A	T0086TS088_3	T0086	2.65	-0.4757	0.4448	164	164	100
1FW9_A	T0086TS088_4	T0086	2.46	-0.7198	0.3230	164	164	100
1FW9_A	T0086TS088_5	T0086	2.58	-0.4341	0.4674	164	149	90.8536585365854
1FW9_A	T0086TS133_3	T0086	2.94	-1.1266	0.1648	164	164	100
1FW9_A	T0086TS137_1	T0086	no_data	no_data	no_data	164	no_data	no_data
1FW9_A	T0086TS152_1	T0086	2.58	-1.8588	0.0240	164	164	100
1FW9_A	T0086TS152_2	T0086	2.55	-1.6961	0.0411	164	164	100
1FW9_A	T0086TS152_3	T0086	2.88	-1.8588	0.0240	164	164	100
1FW9_A	T0086TS152_4	T0086	3.21	-0.8012	0.2867	164	164	100
1FW9_A	T0086TS152_5	T0086	2.51	-0.3130	0.5360	164	164	100
1FW9_A	T0086TS155_1	T0086	2.97	-2.0196	0.0130	164	162	98.780487804878
1FW9_A	T0086TS161_1	T0086	2.56	-1.2079	0.1403	164	164	100
1FW9_A	T0086TS161_2	T0086	2.31	-1.5334	0.0656	164	164	100
1FW9_A	T0086TS161_3	T0086	1.90	-1.4520	0.0809	164	164	100
1FW9_A	T0086TS161_4	T0086	2.89	-0.5571	0.4021	164	164	100
1FW9_A	T0086TS161_5	T0086	2.64	-1.4520	0.0809	164	164	100
1FW9_A	T0086TS179_1	T0086	2.69	0.0118	0.7394	164	156	95.1219512195122
1FW9_A	T0086TS179_2	T0086	2.65	-1.3315	0.1076	164	136	82.9268292682927
1FW9_A	T0086TS179_3	T0086	2.76	-1.9963	0.0143	164	143	87.1951219512195
1FW9_A	T0086TS179_4	T0086	2.61	-0.9889	0.2118	164	154	93.9024390243902
1FW9_A	T0086TS179_5	T0086	3.21	-1.3095	0.1130	164	132	80.4878048780488
1FW9_A	T0086TS191_1	T0086	2.78	0.5022	1.0896	164	126	76.8292682926829
1FW9_A	T0086TS191_2	T0086	3.07	-0.1078	0.6615	164	143	87.1951219512195
1FW9_A	T0086TS191_3	T0086	2.86	-2.0123	0.0134	164	155	94.5121951219512
1FW9_A	T0086TS216_1	T0086	2.68	-0.7198	0.3230	164	164	100
1FW9_A	T0086TS216_2	T0086	2.71	-1.6961	0.0411	164	164	100
1FW9_A	T0086TS216_3	T0086	2.71	-1.6961	0.0411	164	164	100
1FW9_A	T0086TS216_4	T0086	2.71	-1.6961	0.0411	164	164	100
1FW9_A	T0086TS216_5	T0086	2.78	-1.5334	0.0656	164	164	100
1FW9_A	T0086TS223_1	T0086	2.91	-0.7198	0.3230	164	164	100
1FW9_A	T0086TS241_1	T0086	2.47	-1.2893	0.1182	164	164	100
1FW9_A	T0086TS252_1	T0086	3.30	-0.8012	0.2867	164	164	100
1FW9_A	T0086TS255_1	T0086	2.53	-1.3707	0.0984	164	164	100
1FW9_A	T0086TS278_1	T0086	2.62	-1.4150	0.0885	164	134	81.7073170731707
1FW9_A	T0086TS278_2	T0086	2.50	-0.4341	0.4674	164	149	90.8536585365854
1FW9_A	T0086TS278_3	T0086	2.52	-0.8148	0.2809	164	119	72.5609756097561
1FW9_A	T0086TS278_4	T0086	2.28	0.3742	0.9939	164	104	63.4146341463415
1FW9_A	T0086TS278_5	T0086	3.02	-0.9435	0.2288	164	134	81.7073170731707
1FW9_A	T0086TS281_1	T0086	2.93	-0.8012	0.2867	164	164	100
1FW9_A	T0086TS281_2	T0086	2.84	-0.2317	0.5845	164	164	100
1FW9_A	T0086TS281_3	T0086	2.16	-1.4520	0.0809	164	164	100
1FW9_A	T0086TS281_4	T0086	2.53	-0.8825	0.2527	164	164	100
1FW9_A	T0086TS281_5	T0086	2.72	-0.8012	0.2867	164	164	100
1FW9_A	T0086TS309_1	T0086	2.75	-0.8012	0.2867	164	164	100
1FW9_A	T0086TS328_1	T0086	no_data	no_data	no_data	164	no_data	no_data
1FW9_A	T0086TS352_1	T0086	2.63	-0.8825	0.2527	164	164	100
1FW9_A	T0086TS354_1	T0086	2.42	-0.9639	0.2210	164	164	100
1FW9_A	T0086TS354_2	T0086	2.71	-1.0452	0.1917	164	164	100
1FW9_A	T0086TS354_3	T0086	2.65	0.0124	0.7398	164	164	100
1FW9_A	T0086TS354_4	T0086	2.79	0.4192	1.0272	164	164	100
1FW9_A	T0086TS354_5	T0086	2.94	-0.9639	0.2210	164	164	100
1FW9_A	T0086TS384_1	T0086	2.82	0.0938	0.7946	164	164	100
1FW9_A	T0086TS390_1	T0086	2.22	-1.4099	0.0896	164	133	81.0975609756098
1FW9_A	T0086TS393_1	T0086	3.05	-1.1266	0.1648	164	164	100
1FW9_A	T0086TS414_1	T0086	2.66	-1.2893	0.1182	164	164	100
1FW9_A	T0086TS414_2	T0086	2.42	-1.0452	0.1917	164	164	100
1FW9_A	T0086TS414_3	T0086	2.98	-0.2317	0.5845	164	164	100
1FW9_A	T0086TS414_4	T0086	2.71	-0.6385	0.3614	164	164	100
1FW9_A	T0086TS414_5	T0086	3.10	0.5005	1.0883	164	164	100
1FW9_A	T0086TS455_1u	T0086	2.82	0.3412	0.9698	164	130	79.2682926829268
1TT8_A	2AHC_A	T0086	1.13	10.1006	9.8786	164	164	100
1TT8_A	T0086AL044_1	T0086	no_data	no_data	no_data	164	no_data	no_data
1TT8_A	T0086AL044_2	T0086	no_data	no_data	no_data	164	no_data	no_data
1TT8_A	T0086AL052_1	T0086	no_data	no_data	no_data	164	no_data	no_data
1TT8_A	T0086AL052_2	T0086	no_data	no_data	no_data	164	no_data	no_data
1TT8_A	T0086AL052_3	T0086	no_data	no_data	no_data	164	no_data	no_data
1TT8_A	T0086AL073_1	T0086	no_data	no_data	no_data	164	no_data	no_data
1TT8_A	T0086AL077_1	T0086	no_data	no_data	no_data	164	no_data	no_data
1TT8_A	T0086AL093_1	T0086	no_data	no_data	no_data	164	no_data	no_data
1TT8_A	T0086AL093_2	T0086	no_data	no_data	no_data	164	no_data	no_data
1TT8_A	T0086AL093_3	T0086	no_data	no_data	no_data	164	no_data	no_data
1TT8_A	T0086AL094_1	T0086	no_data	no_data	no_data	164	no_data	no_data
1TT8_A	T0086AL103_1	T0086	no_data	no_data	no_data	164	no_data	no_data
1TT8_A	T0086AL103_2	T0086	no_data	no_data	no_data	164	no_data	no_data
1TT8_A	T0086AL103_3	T0086	no_data	no_data	no_data	164	no_data	no_data
1TT8_A	T0086AL103_4	T0086	no_data	no_data	no_data	164	no_data	no_data
1TT8_A	T0086AL103_5	T0086	no_data	no_data	no_data	164	no_data	no_data
1TT8_A	T0086AL104_1	T0086	no_data	no_data	no_data	164	no_data	no_data
1TT8_A	T0086AL105_1	T0086	no_data	no_data	no_data	164	no_data	no_data
1TT8_A	T0086AL106_1	T0086	no_data	no_data	no_data	164	no_data	no_data
1TT8_A	T0086AL107_1	T0086	no_data	no_data	no_data	164	no_data	no_data
1TT8_A	T0086AL108_1	T0086	no_data	no_data	no_data	164	no_data	no_data
1TT8_A	T0086AL111_1	T0086	no_data	no_data	no_data	164	no_data	no_data
1TT8_A	T0086AL126_1	T0086	no_data	no_data	no_data	164	no_data	no_data
1TT8_A	T0086AL127_1	T0086	no_data	no_data	no_data	164	no_data	no_data
1TT8_A	T0086AL127_2	T0086	no_data	no_data	no_data	164	no_data	no_data
1TT8_A	T0086AL127_3	T0086	no_data	no_data	no_data	164	no_data	no_data
1TT8_A	T0086AL127_4	T0086	no_data	no_data	no_data	164	no_data	no_data
1TT8_A	T0086AL127_5	T0086	no_data	no_data	no_data	164	no_data	no_data
1TT8_A	T0086AL132_1	T0086	no_data	no_data	no_data	164	no_data	no_data
1TT8_A	T0086AL132_2	T0086	no_data	no_data	no_data	164	no_data	no_data
1TT8_A	T0086AL132_3	T0086	no_data	no_data	no_data	164	no_data	no_data
1TT8_A	T0086AL132_4	T0086	no_data	no_data	no_data	164	no_data	no_data
1TT8_A	T0086AL132_5	T0086	no_data	no_data	no_data	164	no_data	no_data
1TT8_A	T0086AL133_1	T0086	no_data	no_data	no_data	164	no_data	no_data
1TT8_A	T0086AL158_1	T0086	no_data	no_data	no_data	164	no_data	no_data
1TT8_A	T0086AL158_2	T0086	no_data	no_data	no_data	164	no_data	no_data
1TT8_A	T0086AL158_3	T0086	no_data	no_data	no_data	164	no_data	no_data
1TT8_A	T0086AL158_4	T0086	no_data	no_data	no_data	164	no_data	no_data
1TT8_A	T0086AL158_5	T0086	no_data	no_data	no_data	164	no_data	no_data
1TT8_A	T0086AL162_1	T0086	no_data	no_data	no_data	164	no_data	no_data
1TT8_A	T0086AL170_1	T0086	no_data	no_data	no_data	164	no_data	no_data
1TT8_A	T0086AL170_2	T0086	no_data	no_data	no_data	164	no_data	no_data
1TT8_A	T0086AL170_3	T0086	no_data	no_data	no_data	164	no_data	no_data
1TT8_A	T0086AL170_4	T0086	no_data	no_data	no_data	164	no_data	no_data
1TT8_A	T0086AL170_5	T0086	no_data	no_data	no_data	164	no_data	no_data
1TT8_A	T0086AL197_1	T0086	no_data	no_data	no_data	164	no_data	no_data
1TT8_A	T0086AL197_2	T0086	no_data	no_data	no_data	164	no_data	no_data
1TT8_A	T0086AL197_3	T0086	no_data	no_data	no_data	164	no_data	no_data
1TT8_A	T0086AL229_1	T0086	no_data	no_data	no_data	164	no_data	no_data
1TT8_A	T0086AL248_1	T0086	no_data	no_data	no_data	164	no_data	no_data
1TT8_A	T0086AL259_1	T0086	no_data	no_data	no_data	164	no_data	no_data
1TT8_A	T0086AL259_2	T0086	no_data	no_data	no_data	164	no_data	no_data
1TT8_A	T0086AL259_3	T0086	no_data	no_data	no_data	164	no_data	no_data
1TT8_A	T0086AL259_4	T0086	no_data	no_data	no_data	164	no_data	no_data
1TT8_A	T0086AL259_5	T0086	no_data	no_data	no_data	164	no_data	no_data
1TT8_A	T0086AL260_1	T0086	no_data	no_data	no_data	164	no_data	no_data
1TT8_A	T0086AL260_2	T0086	no_data	no_data	no_data	164	no_data	no_data
1TT8_A	T0086AL260_3	T0086	no_data	no_data	no_data	164	no_data	no_data
1TT8_A	T0086AL260_4	T0086	no_data	no_data	no_data	164	no_data	no_data
1TT8_A	T0086AL260_5	T0086	no_data	no_data	no_data	164	no_data	no_data
1TT8_A	T0086AL273_1	T0086	no_data	no_data	no_data	164	no_data	no_data
1TT8_A	T0086AL274_1	T0086	no_data	no_data	no_data	164	no_data	no_data
1TT8_A	T0086AL274_2	T0086	no_data	no_data	no_data	164	no_data	no_data
1TT8_A	T0086AL274_3	T0086	no_data	no_data	no_data	164	no_data	no_data
1TT8_A	T0086AL274_4	T0086	no_data	no_data	no_data	164	no_data	no_data
1TT8_A	T0086AL274_5	T0086	no_data	no_data	no_data	164	no_data	no_data
1TT8_A	T0086AL280_1	T0086	no_data	no_data	no_data	164	no_data	no_data
1TT8_A	T0086AL329_1	T0086	no_data	no_data	no_data	164	no_data	no_data
1TT8_A	T0086AL329_2	T0086	no_data	no_data	no_data	164	no_data	no_data
1TT8_A	T0086AL329_3	T0086	no_data	no_data	no_data	164	no_data	no_data
1TT8_A	T0086AL331_1	T0086	no_data	no_data	no_data	164	no_data	no_data
1TT8_A	T0086AL344_1	T0086	no_data	no_data	no_data	164	no_data	no_data
1TT8_A	T0086AL344_2	T0086	no_data	no_data	no_data	164	no_data	no_data
1TT8_A	T0086AL357_1	T0086	no_data	no_data	no_data	164	no_data	no_data
1TT8_A	T0086AL357_2	T0086	no_data	no_data	no_data	164	no_data	no_data
1TT8_A	T0086AL359_1	T0086	no_data	no_data	no_data	164	no_data	no_data
1TT8_A	T0086AL361_1	T0086	no_data	no_data	no_data	164	no_data	no_data
1TT8_A	T0086AL361_2	T0086	no_data	no_data	no_data	164	no_data	no_data
1TT8_A	T0086AL361_3	T0086	no_data	no_data	no_data	164	no_data	no_data
1TT8_A	T0086AL375_1	T0086	no_data	no_data	no_data	164	no_data	no_data
1TT8_A	T0086AL381_1	T0086	no_data	no_data	no_data	164	no_data	no_data
1TT8_A	T0086AL382_1	T0086	no_data	no_data	no_data	164	no_data	no_data
1TT8_A	T0086AL389_1	T0086	no_data	no_data	no_data	164	no_data	no_data
1TT8_A	T0086AL389_2	T0086	no_data	no_data	no_data	164	no_data	no_data
1TT8_A	T0086AL389_3	T0086	no_data	no_data	no_data	164	no_data	no_data
1TT8_A	T0086AL389_4	T0086	no_data	no_data	no_data	164	no_data	no_data
1TT8_A	T0086AL389_5	T0086	no_data	no_data	no_data	164	no_data	no_data
1TT8_A	T0086AL395_1	T0086	no_data	no_data	no_data	164	no_data	no_data
1TT8_A	T0086AL395_2	T0086	no_data	no_data	no_data	164	no_data	no_data
1TT8_A	T0086AL395_3	T0086	no_data	no_data	no_data	164	no_data	no_data
1TT8_A	T0086AL395_4	T0086	no_data	no_data	no_data	164	no_data	no_data
1TT8_A	T0086AL395_5	T0086	no_data	no_data	no_data	164	no_data	no_data
1TT8_A	T0086AL405_1	T0086	no_data	no_data	no_data	164	no_data	no_data
1TT8_A	T0086RR017_1	T0086	no_data	no_data	no_data	164	no_data	no_data
1TT8_A	T0086SS010_1	T0086	no_data	no_data	no_data	164	no_data	no_data
1TT8_A	T0086SS017_1	T0086	no_data	no_data	no_data	164	no_data	no_data
1TT8_A	T0086SS018_1	T0086	no_data	no_data	no_data	164	no_data	no_data
1TT8_A	T0086SS018_2	T0086	no_data	no_data	no_data	164	no_data	no_data
1TT8_A	T0086SS027_1	T0086	no_data	no_data	no_data	164	no_data	no_data
1TT8_A	T0086SS027_2	T0086	no_data	no_data	no_data	164	no_data	no_data
1TT8_A	T0086SS027_3	T0086	no_data	no_data	no_data	164	no_data	no_data
1TT8_A	T0086SS027_4	T0086	no_data	no_data	no_data	164	no_data	no_data
1TT8_A	T0086SS027_5	T0086	no_data	no_data	no_data	164	no_data	no_data
1TT8_A	T0086SS031_1	T0086	no_data	no_data	no_data	164	no_data	no_data
1TT8_A	T0086SS039_1	T0086	no_data	no_data	no_data	164	no_data	no_data
1TT8_A	T0086SS052_1	T0086	no_data	no_data	no_data	164	no_data	no_data
1TT8_A	T0086SS055_1	T0086	no_data	no_data	no_data	164	no_data	no_data
1TT8_A	T0086SS094_1	T0086	no_data	no_data	no_data	164	no_data	no_data
1TT8_A	T0086SS111_1	T0086	no_data	no_data	no_data	164	no_data	no_data
1TT8_A	T0086SS115_1	T0086	no_data	no_data	no_data	164	no_data	no_data
1TT8_A	T0086SS137_1	T0086	no_data	no_data	no_data	164	no_data	no_data
1TT8_A	T0086SS150_1	T0086	no_data	no_data	no_data	164	no_data	no_data
1TT8_A	T0086SS151_1	T0086	no_data	no_data	no_data	164	no_data	no_data
1TT8_A	T0086SS197_1	T0086	no_data	no_data	no_data	164	no_data	no_data
1TT8_A	T0086SS214_1	T0086	no_data	no_data	no_data	164	no_data	no_data
1TT8_A	T0086SS216_1	T0086	no_data	no_data	no_data	164	no_data	no_data
1TT8_A	T0086SS251_1	T0086	no_data	no_data	no_data	164	no_data	no_data
1TT8_A	T0086SS258_1	T0086	no_data	no_data	no_data	164	no_data	no_data
1TT8_A	T0086SS281_1	T0086	no_data	no_data	no_data	164	no_data	no_data
1TT8_A	T0086SS325_1	T0086	no_data	no_data	no_data	164	no_data	no_data
1TT8_A	T0086SS342_1	T0086	no_data	no_data	no_data	164	no_data	no_data
1TT8_A	T0086SS385_1	T0086	no_data	no_data	no_data	164	no_data	no_data
1TT8_A	T0086SS402_1	T0086	no_data	no_data	no_data	164	no_data	no_data
1TT8_A	T0086SS453_1	T0086	no_data	no_data	no_data	164	no_data	no_data
1TT8_A	T0086TS001_1	T0086	2.76	0.7446	1.2775	164	164	100
1TT8_A	T0086TS003_1	T0086	3.16	-2.2656	0.0042	164	164	100
1TT8_A	T0086TS017_1	T0086	3.36	-2.6895	0.0003	164	125	76.219512195122
1TT8_A	T0086TS018_1u	T0086	2.51	-0.8825	0.2527	164	164	100
1TT8_A	T0086TS028_1	T0086	2.93	-0.4757	0.4448	164	164	100
1TT8_A	T0086TS028_2	T0086	2.30	-1.2079	0.1403	164	164	100
1TT8_A	T0086TS028_3	T0086	2.95	0.2565	0.9085	164	164	100
1TT8_A	T0086TS028_4	T0086	2.84	-0.1503	0.6346	164	164	100
1TT8_A	T0086TS028_5	T0086	2.44	-0.6385	0.3614	164	164	100
1TT8_A	T0086TS031_1	T0086	1.97	-1.3707	0.0984	164	164	100
1TT8_A	T0086TS031_2	T0086	2.85	-0.9639	0.2210	164	164	100
1TT8_A	T0086TS031_3	T0086	3.06	-0.8012	0.2867	164	164	100
1TT8_A	T0086TS035_1	T0086	2.77	0.0906	0.7925	164	164	100
1TT8_A	T0086TS042_1	T0086	2.94	-0.9639	0.2210	164	164	100
1TT8_A	T0086TS042_2	T0086	3.11	-0.5571	0.4021	164	164	100
1TT8_A	T0086TS042_3	T0086	2.31	-1.2893	0.1182	164	164	100
1TT8_A	T0086TS045_1	T0086	3.05	-1.0452	0.1917	164	164	100
1TT8_A	T0086TS045_2	T0086	2.82	-0.9639	0.2210	164	164	100
1TT8_A	T0086TS045_3	T0086	2.64	-1.1266	0.1648	164	164	100
1TT8_A	T0086TS045_4	T0086	2.77	-2.1029	0.0091	164	164	100
1TT8_A	T0086TS045_5	T0086	2.71	-0.8012	0.2867	164	164	100
1TT8_A	T0086TS055_1	T0086	2.88	-0.9639	0.2210	164	164	100
1TT8_A	T0086TS055_2	T0086	2.60	-2.1029	0.0091	164	164	100
1TT8_A	T0086TS055_3	T0086	2.54	-0.8825	0.2527	164	164	100
1TT8_A	T0086TS055_4	T0086	2.94	-1.3707	0.0984	164	164	100
1TT8_A	T0086TS055_5	T0086	3.24	-2.1842	0.0063	164	164	100
1TT8_A	T0086TS058_1	T0086	3.07	-0.9164	0.2392	164	156	95.1219512195122
1TT8_A	T0086TS065_1	T0086	3.10	-0.7801	0.2959	164	137	83.5365853658537
1TT8_A	T0086TS080_1	T0086	2.90	-0.8012	0.2867	164	164	100
1TT8_A	T0086TS080_2	T0086	2.82	-0.6385	0.3614	164	164	100
1TT8_A	T0086TS080_3	T0086	2.83	-0.8012	0.2867	164	164	100
1TT8_A	T0086TS080_4	T0086	3.13	-1.7774	0.0318	164	164	100
1TT8_A	T0086TS080_5	T0086	2.82	0.5819	1.1504	164	164	100
1TT8_A	T0086TS086_1	T0086	2.84	-2.0468	0.0116	164	118	71.9512195121951
1TT8_A	T0086TS088_1	T0086	3.26	-0.3944	0.4895	164	164	100
1TT8_A	T0086TS088_2	T0086	no_data	no_data	no_data	164	no_data	no_data
1TT8_A	T0086TS088_3	T0086	2.63	-0.4757	0.4448	164	164	100
1TT8_A	T0086TS088_4	T0086	3.14	-0.3944	0.4895	164	164	100
1TT8_A	T0086TS088_5	T0086	2.50	-1.5685	0.0596	164	149	90.8536585365854
1TT8_A	T0086TS133_3	T0086	3.16	-2.1029	0.0091	164	164	100
1TT8_A	T0086TS137_1	T0086	no_data	no_data	no_data	164	no_data	no_data
1TT8_A	T0086TS152_1	T0086	2.99	-0.3130	0.5360	164	164	100
1TT8_A	T0086TS152_2	T0086	2.26	-1.5334	0.0656	164	164	100
1TT8_A	T0086TS152_3	T0086	2.74	-1.8588	0.0240	164	164	100
1TT8_A	T0086TS152_4	T0086	2.75	-0.4757	0.4448	164	164	100
1TT8_A	T0086TS152_5	T0086	2.87	-0.8825	0.2527	164	164	100
1TT8_A	T0086TS155_1	T0086	2.50	-2.0196	0.0130	164	162	98.780487804878
1TT8_A	T0086TS161_1	T0086	2.52	-1.2079	0.1403	164	164	100
1TT8_A	T0086TS161_2	T0086	2.31	-1.5334	0.0656	164	164	100
1TT8_A	T0086TS161_3	T0086	1.89	-1.4520	0.0809	164	164	100
1TT8_A	T0086TS161_4	T0086	3.01	-0.4757	0.4448	164	164	100
1TT8_A	T0086TS161_5	T0086	2.65	-1.4520	0.0809	164	164	100
1TT8_A	T0086TS179_1	T0086	2.74	-0.2413	0.5786	164	156	95.1219512195122
1TT8_A	T0086TS179_2	T0086	2.13	-0.7718	0.2995	164	136	82.9268292682927
1TT8_A	T0086TS179_3	T0086	2.79	-1.9963	0.0143	164	143	87.1951219512195
1TT8_A	T0086TS179_4	T0086	2.84	-0.3074	0.5393	164	154	93.9024390243902
1TT8_A	T0086TS179_5	T0086	2.98	-1.0234	0.1994	164	132	80.4878048780488
1TT8_A	T0086TS191_1	T0086	2.78	0.6008	1.1650	164	126	76.8292682926829
1TT8_A	T0086TS191_2	T0086	3.03	-0.2877	0.5509	164	143	87.1951219512195
1TT8_A	T0086TS191_3	T0086	2.51	-1.5884	0.0564	164	155	94.5121951219512
1TT8_A	T0086TS216_1	T0086	2.68	-0.7198	0.3230	164	164	100
1TT8_A	T0086TS216_2	T0086	2.72	-1.6147	0.0524	164	164	100
1TT8_A	T0086TS216_3	T0086	2.72	-1.6147	0.0524	164	164	100
1TT8_A	T0086TS216_4	T0086	2.72	-1.6147	0.0524	164	164	100
1TT8_A	T0086TS216_5	T0086	3.21	-1.1266	0.1648	164	164	100
1TT8_A	T0086TS223_1	T0086	2.89	-0.7198	0.3230	164	164	100
1TT8_A	T0086TS241_1	T0086	2.50	-1.2893	0.1182	164	164	100
1TT8_A	T0086TS252_1	T0086	2.67	-0.8825	0.2527	164	164	100
1TT8_A	T0086TS255_1	T0086	2.50	-1.2893	0.1182	164	164	100
1TT8_A	T0086TS278_1	T0086	2.64	-1.4150	0.0885	164	134	81.7073170731707
1TT8_A	T0086TS278_2	T0086	2.51	-0.4341	0.4674	164	149	90.8536585365854
1TT8_A	T0086TS278_3	T0086	2.57	-0.7119	0.3266	164	119	72.5609756097561
1TT8_A	T0086TS278_4	T0086	2.28	0.3742	0.9939	164	104	63.4146341463415
1TT8_A	T0086TS278_5	T0086	2.90	-0.8492	0.2664	164	134	81.7073170731707
1TT8_A	T0086TS281_1	T0086	3.12	-0.4757	0.4448	164	164	100
1TT8_A	T0086TS281_2	T0086	3.32	-0.2317	0.5845	164	164	100
1TT8_A	T0086TS281_3	T0086	2.47	-1.2079	0.1403	164	164	100
1TT8_A	T0086TS281_4	T0086	2.57	-0.8825	0.2527	164	164	100
1TT8_A	T0086TS281_5	T0086	2.86	-0.9639	0.2210	164	164	100
1TT8_A	T0086TS309_1	T0086	2.67	-0.8012	0.2867	164	164	100
1TT8_A	T0086TS328_1	T0086	no_data	no_data	no_data	164	no_data	no_data
1TT8_A	T0086TS352_1	T0086	2.65	-0.8012	0.2867	164	164	100
1TT8_A	T0086TS354_1	T0086	2.43	-0.9639	0.2210	164	164	100
1TT8_A	T0086TS354_2	T0086	2.95	-0.8012	0.2867	164	164	100
1TT8_A	T0086TS354_3	T0086	2.78	0.1751	0.8509	164	164	100
1TT8_A	T0086TS354_4	T0086	3.17	0.5005	1.0883	164	164	100
1TT8_A	T0086TS354_5	T0086	2.92	-0.9639	0.2210	164	164	100
1TT8_A	T0086TS384_1	T0086	2.68	0.5005	1.0883	164	164	100
1TT8_A	T0086TS390_1	T0086	2.36	-1.3151	0.1116	164	133	81.0975609756098
1TT8_A	T0086TS393_1	T0086	3.28	-1.2079	0.1403	164	164	100
1TT8_A	T0086TS414_1	T0086	2.65	-0.3944	0.4895	164	164	100
1TT8_A	T0086TS414_2	T0086	2.41	-1.0452	0.1917	164	164	100
1TT8_A	T0086TS414_3	T0086	2.95	-0.2317	0.5845	164	164	100
1TT8_A	T0086TS414_4	T0086	2.81	-0.7198	0.3230	164	164	100
1TT8_A	T0086TS414_5	T0086	3.02	0.7446	1.2775	164	164	100
1TT8_A	T0086TS455_1u	T0086	2.50	0.3412	0.9698	164	130	79.2682926829268
2AHC_A	T0086AL044_1	T0086	no_data	no_data	no_data	164	no_data	no_data
2AHC_A	T0086AL044_2	T0086	no_data	no_data	no_data	164	no_data	no_data
2AHC_A	T0086AL052_1	T0086	no_data	no_data	no_data	164	no_data	no_data
2AHC_A	T0086AL052_2	T0086	no_data	no_data	no_data	164	no_data	no_data
2AHC_A	T0086AL052_3	T0086	no_data	no_data	no_data	164	no_data	no_data
2AHC_A	T0086AL073_1	T0086	no_data	no_data	no_data	164	no_data	no_data
2AHC_A	T0086AL077_1	T0086	no_data	no_data	no_data	164	no_data	no_data
2AHC_A	T0086AL093_1	T0086	no_data	no_data	no_data	164	no_data	no_data
2AHC_A	T0086AL093_2	T0086	no_data	no_data	no_data	164	no_data	no_data
2AHC_A	T0086AL093_3	T0086	no_data	no_data	no_data	164	no_data	no_data
2AHC_A	T0086AL094_1	T0086	no_data	no_data	no_data	164	no_data	no_data
2AHC_A	T0086AL103_1	T0086	no_data	no_data	no_data	164	no_data	no_data
2AHC_A	T0086AL103_2	T0086	no_data	no_data	no_data	164	no_data	no_data
2AHC_A	T0086AL103_3	T0086	no_data	no_data	no_data	164	no_data	no_data
2AHC_A	T0086AL103_4	T0086	no_data	no_data	no_data	164	no_data	no_data
2AHC_A	T0086AL103_5	T0086	no_data	no_data	no_data	164	no_data	no_data
2AHC_A	T0086AL104_1	T0086	no_data	no_data	no_data	164	no_data	no_data
2AHC_A	T0086AL105_1	T0086	no_data	no_data	no_data	164	no_data	no_data
2AHC_A	T0086AL106_1	T0086	no_data	no_data	no_data	164	no_data	no_data
2AHC_A	T0086AL107_1	T0086	no_data	no_data	no_data	164	no_data	no_data
2AHC_A	T0086AL108_1	T0086	no_data	no_data	no_data	164	no_data	no_data
2AHC_A	T0086AL111_1	T0086	no_data	no_data	no_data	164	no_data	no_data
2AHC_A	T0086AL126_1	T0086	no_data	no_data	no_data	164	no_data	no_data
2AHC_A	T0086AL127_1	T0086	no_data	no_data	no_data	164	no_data	no_data
2AHC_A	T0086AL127_2	T0086	no_data	no_data	no_data	164	no_data	no_data
2AHC_A	T0086AL127_3	T0086	no_data	no_data	no_data	164	no_data	no_data
2AHC_A	T0086AL127_4	T0086	no_data	no_data	no_data	164	no_data	no_data
2AHC_A	T0086AL127_5	T0086	no_data	no_data	no_data	164	no_data	no_data
2AHC_A	T0086AL132_1	T0086	no_data	no_data	no_data	164	no_data	no_data
2AHC_A	T0086AL132_2	T0086	no_data	no_data	no_data	164	no_data	no_data
2AHC_A	T0086AL132_3	T0086	no_data	no_data	no_data	164	no_data	no_data
2AHC_A	T0086AL132_4	T0086	no_data	no_data	no_data	164	no_data	no_data
2AHC_A	T0086AL132_5	T0086	no_data	no_data	no_data	164	no_data	no_data
2AHC_A	T0086AL133_1	T0086	no_data	no_data	no_data	164	no_data	no_data
2AHC_A	T0086AL158_1	T0086	no_data	no_data	no_data	164	no_data	no_data
2AHC_A	T0086AL158_2	T0086	no_data	no_data	no_data	164	no_data	no_data
2AHC_A	T0086AL158_3	T0086	no_data	no_data	no_data	164	no_data	no_data
2AHC_A	T0086AL158_4	T0086	no_data	no_data	no_data	164	no_data	no_data
2AHC_A	T0086AL158_5	T0086	no_data	no_data	no_data	164	no_data	no_data
2AHC_A	T0086AL162_1	T0086	no_data	no_data	no_data	164	no_data	no_data
2AHC_A	T0086AL170_1	T0086	no_data	no_data	no_data	164	no_data	no_data
2AHC_A	T0086AL170_2	T0086	no_data	no_data	no_data	164	no_data	no_data
2AHC_A	T0086AL170_3	T0086	no_data	no_data	no_data	164	no_data	no_data
2AHC_A	T0086AL170_4	T0086	no_data	no_data	no_data	164	no_data	no_data
2AHC_A	T0086AL170_5	T0086	no_data	no_data	no_data	164	no_data	no_data
2AHC_A	T0086AL197_1	T0086	no_data	no_data	no_data	164	no_data	no_data
2AHC_A	T0086AL197_2	T0086	no_data	no_data	no_data	164	no_data	no_data
2AHC_A	T0086AL197_3	T0086	no_data	no_data	no_data	164	no_data	no_data
2AHC_A	T0086AL229_1	T0086	no_data	no_data	no_data	164	no_data	no_data
2AHC_A	T0086AL248_1	T0086	no_data	no_data	no_data	164	no_data	no_data
2AHC_A	T0086AL259_1	T0086	no_data	no_data	no_data	164	no_data	no_data
2AHC_A	T0086AL259_2	T0086	no_data	no_data	no_data	164	no_data	no_data
2AHC_A	T0086AL259_3	T0086	no_data	no_data	no_data	164	no_data	no_data
2AHC_A	T0086AL259_4	T0086	no_data	no_data	no_data	164	no_data	no_data
2AHC_A	T0086AL259_5	T0086	no_data	no_data	no_data	164	no_data	no_data
2AHC_A	T0086AL260_1	T0086	no_data	no_data	no_data	164	no_data	no_data
2AHC_A	T0086AL260_2	T0086	no_data	no_data	no_data	164	no_data	no_data
2AHC_A	T0086AL260_3	T0086	no_data	no_data	no_data	164	no_data	no_data
2AHC_A	T0086AL260_4	T0086	no_data	no_data	no_data	164	no_data	no_data
2AHC_A	T0086AL260_5	T0086	no_data	no_data	no_data	164	no_data	no_data
2AHC_A	T0086AL273_1	T0086	no_data	no_data	no_data	164	no_data	no_data
2AHC_A	T0086AL274_1	T0086	no_data	no_data	no_data	164	no_data	no_data
2AHC_A	T0086AL274_2	T0086	no_data	no_data	no_data	164	no_data	no_data
2AHC_A	T0086AL274_3	T0086	no_data	no_data	no_data	164	no_data	no_data
2AHC_A	T0086AL274_4	T0086	no_data	no_data	no_data	164	no_data	no_data
2AHC_A	T0086AL274_5	T0086	no_data	no_data	no_data	164	no_data	no_data
2AHC_A	T0086AL280_1	T0086	no_data	no_data	no_data	164	no_data	no_data
2AHC_A	T0086AL329_1	T0086	no_data	no_data	no_data	164	no_data	no_data
2AHC_A	T0086AL329_2	T0086	no_data	no_data	no_data	164	no_data	no_data
2AHC_A	T0086AL329_3	T0086	no_data	no_data	no_data	164	no_data	no_data
2AHC_A	T0086AL331_1	T0086	no_data	no_data	no_data	164	no_data	no_data
2AHC_A	T0086AL344_1	T0086	no_data	no_data	no_data	164	no_data	no_data
2AHC_A	T0086AL344_2	T0086	no_data	no_data	no_data	164	no_data	no_data
2AHC_A	T0086AL357_1	T0086	no_data	no_data	no_data	164	no_data	no_data
2AHC_A	T0086AL357_2	T0086	no_data	no_data	no_data	164	no_data	no_data
2AHC_A	T0086AL359_1	T0086	no_data	no_data	no_data	164	no_data	no_data
2AHC_A	T0086AL361_1	T0086	no_data	no_data	no_data	164	no_data	no_data
2AHC_A	T0086AL361_2	T0086	no_data	no_data	no_data	164	no_data	no_data
2AHC_A	T0086AL361_3	T0086	no_data	no_data	no_data	164	no_data	no_data
2AHC_A	T0086AL375_1	T0086	no_data	no_data	no_data	164	no_data	no_data
2AHC_A	T0086AL381_1	T0086	no_data	no_data	no_data	164	no_data	no_data
2AHC_A	T0086AL382_1	T0086	no_data	no_data	no_data	164	no_data	no_data
2AHC_A	T0086AL389_1	T0086	no_data	no_data	no_data	164	no_data	no_data
2AHC_A	T0086AL389_2	T0086	no_data	no_data	no_data	164	no_data	no_data
2AHC_A	T0086AL389_3	T0086	no_data	no_data	no_data	164	no_data	no_data
2AHC_A	T0086AL389_4	T0086	no_data	no_data	no_data	164	no_data	no_data
2AHC_A	T0086AL389_5	T0086	no_data	no_data	no_data	164	no_data	no_data
2AHC_A	T0086AL395_1	T0086	no_data	no_data	no_data	164	no_data	no_data
2AHC_A	T0086AL395_2	T0086	no_data	no_data	no_data	164	no_data	no_data
2AHC_A	T0086AL395_3	T0086	no_data	no_data	no_data	164	no_data	no_data
2AHC_A	T0086AL395_4	T0086	no_data	no_data	no_data	164	no_data	no_data
2AHC_A	T0086AL395_5	T0086	no_data	no_data	no_data	164	no_data	no_data
2AHC_A	T0086AL405_1	T0086	no_data	no_data	no_data	164	no_data	no_data
2AHC_A	T0086RR017_1	T0086	no_data	no_data	no_data	164	no_data	no_data
2AHC_A	T0086SS010_1	T0086	no_data	no_data	no_data	164	no_data	no_data
2AHC_A	T0086SS017_1	T0086	no_data	no_data	no_data	164	no_data	no_data
2AHC_A	T0086SS018_1	T0086	no_data	no_data	no_data	164	no_data	no_data
2AHC_A	T0086SS018_2	T0086	no_data	no_data	no_data	164	no_data	no_data
2AHC_A	T0086SS027_1	T0086	no_data	no_data	no_data	164	no_data	no_data
2AHC_A	T0086SS027_2	T0086	no_data	no_data	no_data	164	no_data	no_data
2AHC_A	T0086SS027_3	T0086	no_data	no_data	no_data	164	no_data	no_data
2AHC_A	T0086SS027_4	T0086	no_data	no_data	no_data	164	no_data	no_data
2AHC_A	T0086SS027_5	T0086	no_data	no_data	no_data	164	no_data	no_data
2AHC_A	T0086SS031_1	T0086	no_data	no_data	no_data	164	no_data	no_data
2AHC_A	T0086SS039_1	T0086	no_data	no_data	no_data	164	no_data	no_data
2AHC_A	T0086SS052_1	T0086	no_data	no_data	no_data	164	no_data	no_data
2AHC_A	T0086SS055_1	T0086	no_data	no_data	no_data	164	no_data	no_data
2AHC_A	T0086SS094_1	T0086	no_data	no_data	no_data	164	no_data	no_data
2AHC_A	T0086SS111_1	T0086	no_data	no_data	no_data	164	no_data	no_data
2AHC_A	T0086SS115_1	T0086	no_data	no_data	no_data	164	no_data	no_data
2AHC_A	T0086SS137_1	T0086	no_data	no_data	no_data	164	no_data	no_data
2AHC_A	T0086SS150_1	T0086	no_data	no_data	no_data	164	no_data	no_data
2AHC_A	T0086SS151_1	T0086	no_data	no_data	no_data	164	no_data	no_data
2AHC_A	T0086SS197_1	T0086	no_data	no_data	no_data	164	no_data	no_data
2AHC_A	T0086SS214_1	T0086	no_data	no_data	no_data	164	no_data	no_data
2AHC_A	T0086SS216_1	T0086	no_data	no_data	no_data	164	no_data	no_data
2AHC_A	T0086SS251_1	T0086	no_data	no_data	no_data	164	no_data	no_data
2AHC_A	T0086SS258_1	T0086	no_data	no_data	no_data	164	no_data	no_data
2AHC_A	T0086SS281_1	T0086	no_data	no_data	no_data	164	no_data	no_data
2AHC_A	T0086SS325_1	T0086	no_data	no_data	no_data	164	no_data	no_data
2AHC_A	T0086SS342_1	T0086	no_data	no_data	no_data	164	no_data	no_data
2AHC_A	T0086SS385_1	T0086	no_data	no_data	no_data	164	no_data	no_data
2AHC_A	T0086SS402_1	T0086	no_data	no_data	no_data	164	no_data	no_data
2AHC_A	T0086SS453_1	T0086	no_data	no_data	no_data	164	no_data	no_data
2AHC_A	T0086TS001_1	T0086	2.47	0.8260	1.3423	164	164	100
2AHC_A	T0086TS003_1	T0086	3.31	-2.3469	0.0027	164	164	100
2AHC_A	T0086TS017_1	T0086	3.83	-3.0315	0.0000	164	125	76.219512195122
2AHC_A	T0086TS018_1u	T0086	2.65	-1.9402	0.0178	164	164	100
2AHC_A	T0086TS028_1	T0086	2.66	-0.8825	0.2527	164	164	100
2AHC_A	T0086TS028_2	T0086	2.28	-0.8825	0.2527	164	164	100
2AHC_A	T0086TS028_3	T0086	2.87	-0.2317	0.5845	164	164	100
2AHC_A	T0086TS028_4	T0086	2.77	-0.9639	0.2210	164	164	100
2AHC_A	T0086TS028_5	T0086	2.69	-0.1503	0.6346	164	164	100
2AHC_A	T0086TS031_1	T0086	2.58	-1.7774	0.0318	164	164	100
2AHC_A	T0086TS031_2	T0086	2.96	-1.2079	0.1403	164	164	100
2AHC_A	T0086TS031_3	T0086	2.82	-0.7198	0.3230	164	164	100
2AHC_A	T0086TS035_1	T0086	2.77	0.0906	0.7925	164	164	100
2AHC_A	T0086TS042_1	T0086	2.17	-1.8588	0.0240	164	164	100
2AHC_A	T0086TS042_2	T0086	3.06	-0.7198	0.3230	164	164	100
2AHC_A	T0086TS042_3	T0086	2.79	-0.3130	0.5360	164	164	100
2AHC_A	T0086TS045_1	T0086	2.52	-1.0452	0.1917	164	164	100
2AHC_A	T0086TS045_2	T0086	3.15	-0.8825	0.2527	164	164	100
2AHC_A	T0086TS045_3	T0086	2.54	-1.6961	0.0411	164	164	100
2AHC_A	T0086TS045_4	T0086	3.08	-0.2317	0.5845	164	164	100
2AHC_A	T0086TS045_5	T0086	2.75	-1.2079	0.1403	164	164	100
2AHC_A	T0086TS055_1	T0086	2.15	-1.4520	0.0809	164	164	100
2AHC_A	T0086TS055_2	T0086	2.95	-1.6961	0.0411	164	164	100
2AHC_A	T0086TS055_3	T0086	2.63	-0.3130	0.5360	164	164	100
2AHC_A	T0086TS055_4	T0086	2.55	-0.6385	0.3614	164	164	100
2AHC_A	T0086TS055_5	T0086	2.97	-1.2893	0.1182	164	164	100
2AHC_A	T0086TS058_1	T0086	2.64	0.0118	0.7394	164	156	95.1219512195122
2AHC_A	T0086TS065_1	T0086	2.62	-1.0584	0.1872	164	137	83.5365853658537
2AHC_A	T0086TS080_1	T0086	2.67	-1.2079	0.1403	164	164	100
2AHC_A	T0086TS080_2	T0086	2.85	-0.0690	0.6864	164	164	100
2AHC_A	T0086TS080_3	T0086	2.61	-0.8012	0.2867	164	164	100
2AHC_A	T0086TS080_4	T0086	2.87	-1.5334	0.0656	164	164	100
2AHC_A	T0086TS080_5	T0086	3.01	-0.6385	0.3614	164	164	100
2AHC_A	T0086TS086_1	T0086	2.89	-0.9084	0.2424	164	118	71.9512195121951
2AHC_A	T0086TS088_1	T0086	2.57	-0.3944	0.4895	164	164	100
2AHC_A	T0086TS088_2	T0086	no_data	no_data	no_data	164	no_data	no_data
2AHC_A	T0086TS088_3	T0086	2.72	-0.5571	0.4021	164	164	100
2AHC_A	T0086TS088_4	T0086	2.46	-0.7198	0.3230	164	164	100
2AHC_A	T0086TS088_5	T0086	2.77	-0.7832	0.2945	164	149	90.8536585365854
2AHC_A	T0086TS133_3	T0086	2.21	-1.6147	0.0524	164	164	100
2AHC_A	T0086TS137_1	T0086	no_data	no_data	no_data	164	no_data	no_data
2AHC_A	T0086TS152_1	T0086	3.01	-1.4520	0.0809	164	164	100
2AHC_A	T0086TS152_2	T0086	2.76	-1.4520	0.0809	164	164	100
2AHC_A	T0086TS152_3	T0086	3.09	-1.2079	0.1403	164	164	100
2AHC_A	T0086TS152_4	T0086	3.05	-0.1503	0.6346	164	164	100
2AHC_A	T0086TS152_5	T0086	2.64	-0.4757	0.4448	164	164	100
2AHC_A	T0086TS155_1	T0086	2.68	-2.1838	0.0063	164	162	98.780487804878
2AHC_A	T0086TS161_1	T0086	2.24	-1.5334	0.0656	164	164	100
2AHC_A	T0086TS161_2	T0086	3.11	-1.1266	0.1648	164	164	100
2AHC_A	T0086TS161_3	T0086	1.98	-1.4520	0.0809	164	164	100
2AHC_A	T0086TS161_4	T0086	2.99	-0.5571	0.4021	164	164	100
2AHC_A	T0086TS161_5	T0086	2.38	-1.0452	0.1917	164	164	100
2AHC_A	T0086TS179_1	T0086	2.93	-0.6632	0.3495	164	156	95.1219512195122
2AHC_A	T0086TS179_2	T0086	2.55	-0.3986	0.4871	164	136	82.9268292682927
2AHC_A	T0086TS179_3	T0086	2.11	-1.9064	0.0202	164	143	87.1951219512195
2AHC_A	T0086TS179_4	T0086	2.53	-0.8185	0.2792	164	154	93.9024390243902
2AHC_A	T0086TS179_5	T0086	2.69	-1.5955	0.0553	164	132	80.4878048780488
2AHC_A	T0086TS191_1	T0086	2.96	0.2063	0.8728	164	126	76.8292682926829
2AHC_A	T0086TS191_2	T0086	2.93	0.1620	0.8417	164	143	87.1951219512195
2AHC_A	T0086TS191_3	T0086	2.91	-1.6731	0.0441	164	155	94.5121951219512
2AHC_A	T0086TS216_1	T0086	1.88	-1.4520	0.0809	164	164	100
2AHC_A	T0086TS216_2	T0086	2.79	-1.0452	0.1917	164	164	100
2AHC_A	T0086TS216_3	T0086	2.79	-1.0452	0.1917	164	164	100
2AHC_A	T0086TS216_4	T0086	2.82	-1.0452	0.1917	164	164	100
2AHC_A	T0086TS216_5	T0086	2.87	-0.6385	0.3614	164	164	100
2AHC_A	T0086TS223_1	T0086	2.97	-0.8012	0.2867	164	164	100
2AHC_A	T0086TS241_1	T0086	2.75	-1.8588	0.0240	164	164	100
2AHC_A	T0086TS252_1	T0086	2.47	-2.1842	0.0063	164	164	100
2AHC_A	T0086TS255_1	T0086	2.91	-0.2317	0.5845	164	164	100
2AHC_A	T0086TS278_1	T0086	2.58	-1.6036	0.0540	164	134	81.7073170731707
2AHC_A	T0086TS278_2	T0086	2.90	-0.0850	0.6761	164	149	90.8536585365854
2AHC_A	T0086TS278_3	T0086	2.97	-0.7119	0.3266	164	119	72.5609756097561
2AHC_A	T0086TS278_4	T0086	2.75	-0.5338	0.4141	164	104	63.4146341463415
2AHC_A	T0086TS278_5	T0086	2.69	-1.1321	0.1631	164	134	81.7073170731707
2AHC_A	T0086TS281_1	T0086	2.79	-0.5571	0.4021	164	164	100
2AHC_A	T0086TS281_2	T0086	2.92	0.1751	0.8509	164	164	100
2AHC_A	T0086TS281_3	T0086	2.64	-1.0452	0.1917	164	164	100
2AHC_A	T0086TS281_4	T0086	2.52	-0.9639	0.2210	164	164	100
2AHC_A	T0086TS281_5	T0086	2.75	-0.6385	0.3614	164	164	100
2AHC_A	T0086TS309_1	T0086	2.91	-0.3944	0.4895	164	164	100
2AHC_A	T0086TS328_1	T0086	no_data	no_data	no_data	164	no_data	no_data
2AHC_A	T0086TS352_1	T0086	2.87	-0.6385	0.3614	164	164	100
2AHC_A	T0086TS354_1	T0086	2.34	-1.0452	0.1917	164	164	100
2AHC_A	T0086TS354_2	T0086	2.49	-1.5334	0.0656	164	164	100
2AHC_A	T0086TS354_3	T0086	2.99	-0.1503	0.6346	164	164	100
2AHC_A	T0086TS354_4	T0086	2.63	0.1751	0.8509	164	164	100
2AHC_A	T0086TS354_5	T0086	2.54	-0.9639	0.2210	164	164	100
2AHC_A	T0086TS384_1	T0086	2.76	0.7446	1.2775	164	164	100
2AHC_A	T0086TS390_1	T0086	2.34	-0.7462	0.3110	164	133	81.0975609756098
2AHC_A	T0086TS393_1	T0086	2.45	-1.6147	0.0524	164	164	100
2AHC_A	T0086TS414_1	T0086	3.07	-1.3707	0.0984	164	164	100
2AHC_A	T0086TS414_2	T0086	2.58	-0.0690	0.6864	164	164	100
2AHC_A	T0086TS414_3	T0086	2.98	-0.0690	0.6864	164	164	100
2AHC_A	T0086TS414_4	T0086	2.53	-1.6147	0.0524	164	164	100
2AHC_A	T0086TS414_5	T0086	3.13	0.0124	0.7398	164	164	100
2AHC_A	T0086TS455_1u	T0086	2.55	0.3412	0.9698	164	130	79.2682926829268
T0086AL044_1	T0086AL044_2	T0086	no_data	no_data	no_data	no_data	no_data	no_data
T0086AL044_1	T0086AL052_1	T0086	no_data	no_data	no_data	no_data	no_data	no_data
T0086AL044_1	T0086AL052_2	T0086	no_data	no_data	no_data	no_data	no_data	no_data
T0086AL044_1	T0086AL052_3	T0086	no_data	no_data	no_data	no_data	no_data	no_data
T0086AL044_1	T0086AL073_1	T0086	no_data	no_data	no_data	no_data	no_data	no_data
T0086AL044_1	T0086AL077_1	T0086	no_data	no_data	no_data	no_data	no_data	no_data
T0086AL044_1	T0086AL093_1	T0086	no_data	no_data	no_data	no_data	no_data	no_data
T0086AL044_1	T0086AL093_2	T0086	no_data	no_data	no_data	no_data	no_data	no_data
T0086AL044_1	T0086AL093_3	T0086	no_data	no_data	no_data	no_data	no_data	no_data
T0086AL044_1	T0086AL094_1	T0086	no_data	no_data	no_data	no_data	no_data	no_data
T0086AL044_1	T0086AL103_1	T0086	no_data	no_data	no_data	no_data	no_data	no_data
T0086AL044_1	T0086AL103_2	T0086	no_data	no_data	no_data	no_data	no_data	no_data
T0086AL044_1	T0086AL103_3	T0086	no_data	no_data	no_data	no_data	no_data	no_data
T0086AL044_1	T0086AL103_4	T0086	no_data	no_data	no_data	no_data	no_data	no_data
T0086AL044_1	T0086AL103_5	T0086	no_data	no_data	no_data	no_data	no_data	no_data
T0086AL044_1	T0086AL104_1	T0086	no_data	no_data	no_data	no_data	no_data	no_data
T0086AL044_1	T0086AL105_1	T0086	no_data	no_data	no_data	no_data	no_data	no_data
T0086AL044_1	T0086AL106_1	T0086	no_data	no_data	no_data	no_data	no_data	no_data
T0086AL044_1	T0086AL107_1	T0086	no_data	no_data	no_data	no_data	no_data	no_data
T0086AL044_1	T0086AL108_1	T0086	no_data	no_data	no_data	no_data	no_data	no_data
T0086AL044_1	T0086AL111_1	T0086	no_data	no_data	no_data	no_data	no_data	no_data
T0086AL044_1	T0086AL126_1	T0086	no_data	no_data	no_data	no_data	no_data	no_data
T0086AL044_1	T0086AL127_1	T0086	no_data	no_data	no_data	no_data	no_data	no_data
T0086AL044_1	T0086AL127_2	T0086	no_data	no_data	no_data	no_data	no_data	no_data
T0086AL044_1	T0086AL127_3	T0086	no_data	no_data	no_data	no_data	no_data	no_data
T0086AL044_1	T0086AL127_4	T0086	no_data	no_data	no_data	no_data	no_data	no_data
T0086AL044_1	T0086AL127_5	T0086	no_data	no_data	no_data	no_data	no_data	no_data
T0086AL044_1	T0086AL132_1	T0086	no_data	no_data	no_data	no_data	no_data	no_data
T0086AL044_1	T0086AL132_2	T0086	no_data	no_data	no_data	no_data	no_data	no_data
T0086AL044_1	T0086AL132_3	T0086	no_data	no_data	no_data	no_data	no_data	no_data
T0086AL044_1	T0086AL132_4	T0086	no_data	no_data	no_data	no_data	no_data	no_data
T0086AL044_1	T0086AL132_5	T0086	no_data	no_data	no_data	no_data	no_data	no_data
T0086AL044_1	T0086AL133_1	T0086	no_data	no_data	no_data	no_data	no_data	no_data
T0086AL044_1	T0086AL158_1	T0086	no_data	no_data	no_data	no_data	no_data	no_data
T0086AL044_1	T0086AL158_2	T0086	no_data	no_data	no_data	no_data	no_data	no_data
T0086AL044_1	T0086AL158_3	T0086	no_data	no_data	no_data	no_data	no_data	no_data
T0086AL044_1	T0086AL158_4	T0086	no_data	no_data	no_data	no_data	no_data	no_data
T0086AL044_1	T0086AL158_5	T0086	no_data	no_data	no_data	no_data	no_data	no_data
T0086AL044_1	T0086AL162_1	T0086	no_data	no_data	no_data	no_data	no_data	no_data
T0086AL044_1	T0086AL170_1	T0086	no_data	no_data	no_data	no_data	no_data	no_data
T0086AL044_1	T0086AL170_2	T0086	no_data	no_data	no_data	no_data	no_data	no_data
T0086AL044_1	T0086AL170_3	T0086	no_data	no_data	no_data	no_data	no_data	no_data
T0086AL044_1	T0086AL170_4	T0086	no_data	no_data	no_data	no_data	no_data	no_data
T0086AL044_1	T0086AL170_5	T0086	no_data	no_data	no_data	no_data	no_data	no_data
T0086AL044_1	T0086AL197_1	T0086	no_data	no_data	no_data	no_data	no_data	no_data
T0086AL044_1	T0086AL197_2	T0086	no_data	no_data	no_data	no_data	no_data	no_data
T0086AL044_1	T0086AL197_3	T0086	no_data	no_data	no_data	no_data	no_data	no_data
T0086AL044_1	T0086AL229_1	T0086	no_data	no_data	no_data	no_data	no_data	no_data
T0086AL044_1	T0086AL248_1	T0086	no_data	no_data	no_data	no_data	no_data	no_data
T0086AL044_1	T0086AL259_1	T0086	no_data	no_data	no_data	no_data	no_data	no_data
T0086AL044_1	T0086AL259_2	T0086	no_data	no_data	no_data	no_data	no_data	no_data
T0086AL044_1	T0086AL259_3	T0086	no_data	no_data	no_data	no_data	no_data	no_data
T0086AL044_1	T0086AL259_4	T0086	no_data	no_data	no_data	no_data	no_data	no_data
T0086AL044_1	T0086AL259_5	T0086	no_data	no_data	no_data	no_data	no_data	no_data
T0086AL044_1	T0086AL260_1	T0086	no_data	no_data	no_data	no_data	no_data	no_data
T0086AL044_1	T0086AL260_2	T0086	no_data	no_data	no_data	no_data	no_data	no_data
T0086AL044_1	T0086AL260_3	T0086	no_data	no_data	no_data	no_data	no_data	no_data
T0086AL044_1	T0086AL260_4	T0086	no_data	no_data	no_data	no_data	no_data	no_data
T0086AL044_1	T0086AL260_5	T0086	no_data	no_data	no_data	no_data	no_data	no_data
T0086AL044_1	T0086AL273_1	T0086	no_data	no_data	no_data	no_data	no_data	no_data
T0086AL044_1	T0086AL274_1	T0086	no_data	no_data	no_data	no_data	no_data	no_data
T0086AL044_1	T0086AL274_2	T0086	no_data	no_data	no_data	no_data	no_data	no_data
T0086AL044_1	T0086AL274_3	T0086	no_data	no_data	no_data	no_data	no_data	no_data
T0086AL044_1	T0086AL274_4	T0086	no_data	no_data	no_data	no_data	no_data	no_data
T0086AL044_1	T0086AL274_5	T0086	no_data	no_data	no_data	no_data	no_data	no_data
T0086AL044_1	T0086AL280_1	T0086	no_data	no_data	no_data	no_data	no_data	no_data
T0086AL044_1	T0086AL329_1	T0086	no_data	no_data	no_data	no_data	no_data	no_data
T0086AL044_1	T0086AL329_2	T0086	no_data	no_data	no_data	no_data	no_data	no_data
T0086AL044_1	T0086AL329_3	T0086	no_data	no_data	no_data	no_data	no_data	no_data
T0086AL044_1	T0086AL331_1	T0086	no_data	no_data	no_data	no_data	no_data	no_data
T0086AL044_1	T0086AL344_1	T0086	no_data	no_data	no_data	no_data	no_data	no_data
T0086AL044_1	T0086AL344_2	T0086	no_data	no_data	no_data	no_data	no_data	no_data
T0086AL044_1	T0086AL357_1	T0086	no_data	no_data	no_data	no_data	no_data	no_data
T0086AL044_1	T0086AL357_2	T0086	no_data	no_data	no_data	no_data	no_data	no_data
T0086AL044_1	T0086AL359_1	T0086	no_data	no_data	no_data	no_data	no_data	no_data
T0086AL044_1	T0086AL361_1	T0086	no_data	no_data	no_data	no_data	no_data	no_data
T0086AL044_1	T0086AL361_2	T0086	no_data	no_data	no_data	no_data	no_data	no_data
T0086AL044_1	T0086AL361_3	T0086	no_data	no_data	no_data	no_data	no_data	no_data
T0086AL044_1	T0086AL375_1	T0086	no_data	no_data	no_data	no_data	no_data	no_data
T0086AL044_1	T0086AL381_1	T0086	no_data	no_data	no_data	no_data	no_data	no_data
T0086AL044_1	T0086AL382_1	T0086	no_data	no_data	no_data	no_data	no_data	no_data
T0086AL044_1	T0086AL389_1	T0086	no_data	no_data	no_data	no_data	no_data	no_data
T0086AL044_1	T0086AL389_2	T0086	no_data	no_data	no_data	no_data	no_data	no_data
T0086AL044_1	T0086AL389_3	T0086	no_data	no_data	no_data	no_data	no_data	no_data
T0086AL044_1	T0086AL389_4	T0086	no_data	no_data	no_data	no_data	no_data	no_data
T0086AL044_1	T0086AL389_5	T0086	no_data	no_data	no_data	no_data	no_data	no_data
T0086AL044_1	T0086AL395_1	T0086	no_data	no_data	no_data	no_data	no_data	no_data
T0086AL044_1	T0086AL395_2	T0086	no_data	no_data	no_data	no_data	no_data	no_data
T0086AL044_1	T0086AL395_3	T0086	no_data	no_data	no_data	no_data	no_data	no_data
T0086AL044_1	T0086AL395_4	T0086	no_data	no_data	no_data	no_data	no_data	no_data
T0086AL044_1	T0086AL395_5	T0086	no_data	no_data	no_data	no_data	no_data	no_data
T0086AL044_1	T0086AL405_1	T0086	no_data	no_data	no_data	no_data	no_data	no_data
T0086AL044_1	T0086RR017_1	T0086	no_data	no_data	no_data	no_data	no_data	no_data
T0086AL044_1	T0086SS010_1	T0086	no_data	no_data	no_data	no_data	no_data	no_data
T0086AL044_1	T0086SS017_1	T0086	no_data	no_data	no_data	no_data	no_data	no_data
T0086AL044_1	T0086SS018_1	T0086	no_data	no_data	no_data	no_data	no_data	no_data
T0086AL044_1	T0086SS018_2	T0086	no_data	no_data	no_data	no_data	no_data	no_data
T0086AL044_1	T0086SS027_1	T0086	no_data	no_data	no_data	no_data	no_data	no_data
T0086AL044_1	T0086SS027_2	T0086	no_data	no_data	no_data	no_data	no_data	no_data
T0086AL044_1	T0086SS027_3	T0086	no_data	no_data	no_data	no_data	no_data	no_data
T0086AL044_1	T0086SS027_4	T0086	no_data	no_data	no_data	no_data	no_data	no_data
T0086AL044_1	T0086SS027_5	T0086	no_data	no_data	no_data	no_data	no_data	no_data
T0086AL044_1	T0086SS031_1	T0086	no_data	no_data	no_data	no_data	no_data	no_data
T0086AL044_1	T0086SS039_1	T0086	no_data	no_data	no_data	no_data	no_data	no_data
T0086AL044_1	T0086SS052_1	T0086	no_data	no_data	no_data	no_data	no_data	no_data
T0086AL044_1	T0086SS055_1	T0086	no_data	no_data	no_data	no_data	no_data	no_data
T0086AL044_1	T0086SS094_1	T0086	no_data	no_data	no_data	no_data	no_data	no_data
T0086AL044_1	T0086SS111_1	T0086	no_data	no_data	no_data	no_data	no_data	no_data
T0086AL044_1	T0086SS115_1	T0086	no_data	no_data	no_data	no_data	no_data	no_data
T0086AL044_1	T0086SS137_1	T0086	no_data	no_data	no_data	no_data	no_data	no_data
T0086AL044_1	T0086SS150_1	T0086	no_data	no_data	no_data	no_data	no_data	no_data
T0086AL044_1	T0086SS151_1	T0086	no_data	no_data	no_data	no_data	no_data	no_data
T0086AL044_1	T0086SS197_1	T0086	no_data	no_data	no_data	no_data	no_data	no_data
T0086AL044_1	T0086SS214_1	T0086	no_data	no_data	no_data	no_data	no_data	no_data
T0086AL044_1	T0086SS216_1	T0086	no_data	no_data	no_data	no_data	no_data	no_data
T0086AL044_1	T0086SS251_1	T0086	no_data	no_data	no_data	no_data	no_data	no_data
T0086AL044_1	T0086SS258_1	T0086	no_data	no_data	no_data	no_data	no_data	no_data
T0086AL044_1	T0086SS281_1	T0086	no_data	no_data	no_data	no_data	no_data	no_data
T0086AL044_1	T0086SS325_1	T0086	no_data	no_data	no_data	no_data	no_data	no_data
T0086AL044_1	T0086SS342_1	T0086	no_data	no_data	no_data	no_data	no_data	no_data
T0086AL044_1	T0086SS385_1	T0086	no_data	no_data	no_data	no_data	no_data	no_data
T0086AL044_1	T0086SS402_1	T0086	no_data	no_data	no_data	no_data	no_data	no_data
T0086AL044_1	T0086SS453_1	T0086	no_data	no_data	no_data	no_data	no_data	no_data
T0086AL044_1	T0086TS001_1	T0086	no_data	no_data	no_data	no_data	164	no_data
T0086AL044_1	T0086TS003_1	T0086	no_data	no_data	no_data	no_data	164	no_data
T0086AL044_1	T0086TS017_1	T0086	no_data	no_data	no_data	no_data	125	no_data
T0086AL044_1	T0086TS018_1u	T0086	no_data	no_data	no_data	no_data	164	no_data
T0086AL044_1	T0086TS028_1	T0086	no_data	no_data	no_data	no_data	164	no_data
T0086AL044_1	T0086TS028_2	T0086	no_data	no_data	no_data	no_data	164	no_data
T0086AL044_1	T0086TS028_3	T0086	no_data	no_data	no_data	no_data	164	no_data
T0086AL044_1	T0086TS028_4	T0086	no_data	no_data	no_data	no_data	164	no_data
T0086AL044_1	T0086TS028_5	T0086	no_data	no_data	no_data	no_data	164	no_data
T0086AL044_1	T0086TS031_1	T0086	no_data	no_data	no_data	no_data	164	no_data
T0086AL044_1	T0086TS031_2	T0086	no_data	no_data	no_data	no_data	164	no_data
T0086AL044_1	T0086TS031_3	T0086	no_data	no_data	no_data	no_data	164	no_data
T0086AL044_1	T0086TS035_1	T0086	no_data	no_data	no_data	no_data	164	no_data
T0086AL044_1	T0086TS042_1	T0086	no_data	no_data	no_data	no_data	164	no_data
T0086AL044_1	T0086TS042_2	T0086	no_data	no_data	no_data	no_data	164	no_data
T0086AL044_1	T0086TS042_3	T0086	no_data	no_data	no_data	no_data	164	no_data
T0086AL044_1	T0086TS045_1	T0086	no_data	no_data	no_data	no_data	164	no_data
T0086AL044_1	T0086TS045_2	T0086	no_data	no_data	no_data	no_data	164	no_data
T0086AL044_1	T0086TS045_3	T0086	no_data	no_data	no_data	no_data	164	no_data
T0086AL044_1	T0086TS045_4	T0086	no_data	no_data	no_data	no_data	164	no_data
T0086AL044_1	T0086TS045_5	T0086	no_data	no_data	no_data	no_data	164	no_data
T0086AL044_1	T0086TS055_1	T0086	no_data	no_data	no_data	no_data	164	no_data
T0086AL044_1	T0086TS055_2	T0086	no_data	no_data	no_data	no_data	164	no_data
T0086AL044_1	T0086TS055_3	T0086	no_data	no_data	no_data	no_data	164	no_data
T0086AL044_1	T0086TS055_4	T0086	no_data	no_data	no_data	no_data	164	no_data
T0086AL044_1	T0086TS055_5	T0086	no_data	no_data	no_data	no_data	164	no_data
T0086AL044_1	T0086TS058_1	T0086	no_data	no_data	no_data	no_data	156	no_data
T0086AL044_1	T0086TS065_1	T0086	no_data	no_data	no_data	no_data	137	no_data
T0086AL044_1	T0086TS080_1	T0086	no_data	no_data	no_data	no_data	164	no_data
T0086AL044_1	T0086TS080_2	T0086	no_data	no_data	no_data	no_data	164	no_data
T0086AL044_1	T0086TS080_3	T0086	no_data	no_data	no_data	no_data	164	no_data
T0086AL044_1	T0086TS080_4	T0086	no_data	no_data	no_data	no_data	164	no_data
T0086AL044_1	T0086TS080_5	T0086	no_data	no_data	no_data	no_data	164	no_data
T0086AL044_1	T0086TS086_1	T0086	no_data	no_data	no_data	no_data	118	no_data
T0086AL044_1	T0086TS088_1	T0086	no_data	no_data	no_data	no_data	164	no_data
T0086AL044_1	T0086TS088_2	T0086	no_data	no_data	no_data	no_data	no_data	no_data
T0086AL044_1	T0086TS088_3	T0086	no_data	no_data	no_data	no_data	164	no_data
T0086AL044_1	T0086TS088_4	T0086	no_data	no_data	no_data	no_data	164	no_data
T0086AL044_1	T0086TS088_5	T0086	no_data	no_data	no_data	no_data	149	no_data
T0086AL044_1	T0086TS133_3	T0086	no_data	no_data	no_data	no_data	164	no_data
T0086AL044_1	T0086TS137_1	T0086	no_data	no_data	no_data	no_data	no_data	no_data
T0086AL044_1	T0086TS152_1	T0086	no_data	no_data	no_data	no_data	164	no_data
T0086AL044_1	T0086TS152_2	T0086	no_data	no_data	no_data	no_data	164	no_data
T0086AL044_1	T0086TS152_3	T0086	no_data	no_data	no_data	no_data	164	no_data
T0086AL044_1	T0086TS152_4	T0086	no_data	no_data	no_data	no_data	164	no_data
T0086AL044_1	T0086TS152_5	T0086	no_data	no_data	no_data	no_data	164	no_data
T0086AL044_1	T0086TS155_1	T0086	no_data	no_data	no_data	no_data	162	no_data
T0086AL044_1	T0086TS161_1	T0086	no_data	no_data	no_data	no_data	164	no_data
T0086AL044_1	T0086TS161_2	T0086	no_data	no_data	no_data	no_data	164	no_data
T0086AL044_1	T0086TS161_3	T0086	no_data	no_data	no_data	no_data	164	no_data
T0086AL044_1	T0086TS161_4	T0086	no_data	no_data	no_data	no_data	164	no_data
T0086AL044_1	T0086TS161_5	T0086	no_data	no_data	no_data	no_data	164	no_data
T0086AL044_1	T0086TS179_1	T0086	no_data	no_data	no_data	no_data	156	no_data
T0086AL044_1	T0086TS179_2	T0086	no_data	no_data	no_data	no_data	136	no_data
T0086AL044_1	T0086TS179_3	T0086	no_data	no_data	no_data	no_data	143	no_data
T0086AL044_1	T0086TS179_4	T0086	no_data	no_data	no_data	no_data	154	no_data
T0086AL044_1	T0086TS179_5	T0086	no_data	no_data	no_data	no_data	132	no_data
T0086AL044_1	T0086TS191_1	T0086	no_data	no_data	no_data	no_data	126	no_data
T0086AL044_1	T0086TS191_2	T0086	no_data	no_data	no_data	no_data	143	no_data
T0086AL044_1	T0086TS191_3	T0086	no_data	no_data	no_data	no_data	155	no_data
T0086AL044_1	T0086TS216_1	T0086	no_data	no_data	no_data	no_data	164	no_data
T0086AL044_1	T0086TS216_2	T0086	no_data	no_data	no_data	no_data	164	no_data
T0086AL044_1	T0086TS216_3	T0086	no_data	no_data	no_data	no_data	164	no_data
T0086AL044_1	T0086TS216_4	T0086	no_data	no_data	no_data	no_data	164	no_data
T0086AL044_1	T0086TS216_5	T0086	no_data	no_data	no_data	no_data	164	no_data
T0086AL044_1	T0086TS223_1	T0086	no_data	no_data	no_data	no_data	164	no_data
T0086AL044_1	T0086TS241_1	T0086	no_data	no_data	no_data	no_data	164	no_data
T0086AL044_1	T0086TS252_1	T0086	no_data	no_data	no_data	no_data	164	no_data
T0086AL044_1	T0086TS255_1	T0086	no_data	no_data	no_data	no_data	164	no_data
T0086AL044_1	T0086TS278_1	T0086	no_data	no_data	no_data	no_data	134	no_data
T0086AL044_1	T0086TS278_2	T0086	no_data	no_data	no_data	no_data	149	no_data
T0086AL044_1	T0086TS278_3	T0086	no_data	no_data	no_data	no_data	119	no_data
T0086AL044_1	T0086TS278_4	T0086	no_data	no_data	no_data	no_data	104	no_data
T0086AL044_1	T0086TS278_5	T0086	no_data	no_data	no_data	no_data	134	no_data
T0086AL044_1	T0086TS281_1	T0086	no_data	no_data	no_data	no_data	164	no_data
T0086AL044_1	T0086TS281_2	T0086	no_data	no_data	no_data	no_data	164	no_data
T0086AL044_1	T0086TS281_3	T0086	no_data	no_data	no_data	no_data	164	no_data
T0086AL044_1	T0086TS281_4	T0086	no_data	no_data	no_data	no_data	164	no_data
T0086AL044_1	T0086TS281_5	T0086	no_data	no_data	no_data	no_data	164	no_data
T0086AL044_1	T0086TS309_1	T0086	no_data	no_data	no_data	no_data	164	no_data
T0086AL044_1	T0086TS328_1	T0086	no_data	no_data	no_data	no_data	no_data	no_data
T0086AL044_1	T0086TS352_1	T0086	no_data	no_data	no_data	no_data	164	no_data
T0086AL044_1	T0086TS354_1	T0086	no_data	no_data	no_data	no_data	164	no_data
T0086AL044_1	T0086TS354_2	T0086	no_data	no_data	no_data	no_data	164	no_data
T0086AL044_1	T0086TS354_3	T0086	no_data	no_data	no_data	no_data	164	no_data
T0086AL044_1	T0086TS354_4	T0086	no_data	no_data	no_data	no_data	164	no_data
T0086AL044_1	T0086TS354_5	T0086	no_data	no_data	no_data	no_data	164	no_data
T0086AL044_1	T0086TS384_1	T0086	no_data	no_data	no_data	no_data	164	no_data
T0086AL044_1	T0086TS390_1	T0086	no_data	no_data	no_data	no_data	133	no_data
T0086AL044_1	T0086TS393_1	T0086	no_data	no_data	no_data	no_data	164	no_data
T0086AL044_1	T0086TS414_1	T0086	no_data	no_data	no_data	no_data	164	no_data
T0086AL044_1	T0086TS414_2	T0086	no_data	no_data	no_data	no_data	164	no_data
T0086AL044_1	T0086TS414_3	T0086	no_data	no_data	no_data	no_data	164	no_data
T0086AL044_1	T0086TS414_4	T0086	no_data	no_data	no_data	no_data	164	no_data
T0086AL044_1	T0086TS414_5	T0086	no_data	no_data	no_data	no_data	164	no_data
T0086AL044_1	T0086TS455_1u	T0086	no_data	no_data	no_data	no_data	130	no_data
T0086AL044_2	T0086AL052_1	T0086	no_data	no_data	no_data	no_data	no_data	no_data
T0086AL044_2	T0086AL052_2	T0086	no_data	no_data	no_data	no_data	no_data	no_data
T0086AL044_2	T0086AL052_3	T0086	no_data	no_data	no_data	no_data	no_data	no_data
T0086AL044_2	T0086AL073_1	T0086	no_data	no_data	no_data	no_data	no_data	no_data
T0086AL044_2	T0086AL077_1	T0086	no_data	no_data	no_data	no_data	no_data	no_data
T0086AL044_2	T0086AL093_1	T0086	no_data	no_data	no_data	no_data	no_data	no_data
T0086AL044_2	T0086AL093_2	T0086	no_data	no_data	no_data	no_data	no_data	no_data
T0086AL044_2	T0086AL093_3	T0086	no_data	no_data	no_data	no_data	no_data	no_data
T0086AL044_2	T0086AL094_1	T0086	no_data	no_data	no_data	no_data	no_data	no_data
T0086AL044_2	T0086AL103_1	T0086	no_data	no_data	no_data	no_data	no_data	no_data
T0086AL044_2	T0086AL103_2	T0086	no_data	no_data	no_data	no_data	no_data	no_data
T0086AL044_2	T0086AL103_3	T0086	no_data	no_data	no_data	no_data	no_data	no_data
T0086AL044_2	T0086AL103_4	T0086	no_data	no_data	no_data	no_data	no_data	no_data
T0086AL044_2	T0086AL103_5	T0086	no_data	no_data	no_data	no_data	no_data	no_data
T0086AL044_2	T0086AL104_1	T0086	no_data	no_data	no_data	no_data	no_data	no_data
T0086AL044_2	T0086AL105_1	T0086	no_data	no_data	no_data	no_data	no_data	no_data
T0086AL044_2	T0086AL106_1	T0086	no_data	no_data	no_data	no_data	no_data	no_data
T0086AL044_2	T0086AL107_1	T0086	no_data	no_data	no_data	no_data	no_data	no_data
T0086AL044_2	T0086AL108_1	T0086	no_data	no_data	no_data	no_data	no_data	no_data
T0086AL044_2	T0086AL111_1	T0086	no_data	no_data	no_data	no_data	no_data	no_data
T0086AL044_2	T0086AL126_1	T0086	no_data	no_data	no_data	no_data	no_data	no_data
T0086AL044_2	T0086AL127_1	T0086	no_data	no_data	no_data	no_data	no_data	no_data
T0086AL044_2	T0086AL127_2	T0086	no_data	no_data	no_data	no_data	no_data	no_data
T0086AL044_2	T0086AL127_3	T0086	no_data	no_data	no_data	no_data	no_data	no_data
T0086AL044_2	T0086AL127_4	T0086	no_data	no_data	no_data	no_data	no_data	no_data
T0086AL044_2	T0086AL127_5	T0086	no_data	no_data	no_data	no_data	no_data	no_data
T0086AL044_2	T0086AL132_1	T0086	no_data	no_data	no_data	no_data	no_data	no_data
T0086AL044_2	T0086AL132_2	T0086	no_data	no_data	no_data	no_data	no_data	no_data
T0086AL044_2	T0086AL132_3	T0086	no_data	no_data	no_data	no_data	no_data	no_data
T0086AL044_2	T0086AL132_4	T0086	no_data	no_data	no_data	no_data	no_data	no_data
T0086AL044_2	T0086AL132_5	T0086	no_data	no_data	no_data	no_data	no_data	no_data
T0086AL044_2	T0086AL133_1	T0086	no_data	no_data	no_data	no_data	no_data	no_data
T0086AL044_2	T0086AL158_1	T0086	no_data	no_data	no_data	no_data	no_data	no_data
T0086AL044_2	T0086AL158_2	T0086	no_data	no_data	no_data	no_data	no_data	no_data
T0086AL044_2	T0086AL158_3	T0086	no_data	no_data	no_data	no_data	no_data	no_data
T0086AL044_2	T0086AL158_4	T0086	no_data	no_data	no_data	no_data	no_data	no_data
T0086AL044_2	T0086AL158_5	T0086	no_data	no_data	no_data	no_data	no_data	no_data
T0086AL044_2	T0086AL162_1	T0086	no_data	no_data	no_data	no_data	no_data	no_data
T0086AL044_2	T0086AL170_1	T0086	no_data	no_data	no_data	no_data	no_data	no_data
T0086AL044_2	T0086AL170_2	T0086	no_data	no_data	no_data	no_data	no_data	no_data
T0086AL044_2	T0086AL170_3	T0086	no_data	no_data	no_data	no_data	no_data	no_data
T0086AL044_2	T0086AL170_4	T0086	no_data	no_data	no_data	no_data	no_data	no_data
T0086AL044_2	T0086AL170_5	T0086	no_data	no_data	no_data	no_data	no_data	no_data
T0086AL044_2	T0086AL197_1	T0086	no_data	no_data	no_data	no_data	no_data	no_data
T0086AL044_2	T0086AL197_2	T0086	no_data	no_data	no_data	no_data	no_data	no_data
T0086AL044_2	T0086AL197_3	T0086	no_data	no_data	no_data	no_data	no_data	no_data
T0086AL044_2	T0086AL229_1	T0086	no_data	no_data	no_data	no_data	no_data	no_data
T0086AL044_2	T0086AL248_1	T0086	no_data	no_data	no_data	no_data	no_data	no_data
T0086AL044_2	T0086AL259_1	T0086	no_data	no_data	no_data	no_data	no_data	no_data
T0086AL044_2	T0086AL259_2	T0086	no_data	no_data	no_data	no_data	no_data	no_data
T0086AL044_2	T0086AL259_3	T0086	no_data	no_data	no_data	no_data	no_data	no_data
T0086AL044_2	T0086AL259_4	T0086	no_data	no_data	no_data	no_data	no_data	no_data
T0086AL044_2	T0086AL259_5	T0086	no_data	no_data	no_data	no_data	no_data	no_data
T0086AL044_2	T0086AL260_1	T0086	no_data	no_data	no_data	no_data	no_data	no_data
T0086AL044_2	T0086AL260_2	T0086	no_data	no_data	no_data	no_data	no_data	no_data
T0086AL044_2	T0086AL260_3	T0086	no_data	no_data	no_data	no_data	no_data	no_data
T0086AL044_2	T0086AL260_4	T0086	no_data	no_data	no_data	no_data	no_data	no_data
T0086AL044_2	T0086AL260_5	T0086	no_data	no_data	no_data	no_data	no_data	no_data
T0086AL044_2	T0086AL273_1	T0086	no_data	no_data	no_data	no_data	no_data	no_data
T0086AL044_2	T0086AL274_1	T0086	no_data	no_data	no_data	no_data	no_data	no_data
T0086AL044_2	T0086AL274_2	T0086	no_data	no_data	no_data	no_data	no_data	no_data
T0086AL044_2	T0086AL274_3	T0086	no_data	no_data	no_data	no_data	no_data	no_data
T0086AL044_2	T0086AL274_4	T0086	no_data	no_data	no_data	no_data	no_data	no_data
T0086AL044_2	T0086AL274_5	T0086	no_data	no_data	no_data	no_data	no_data	no_data
T0086AL044_2	T0086AL280_1	T0086	no_data	no_data	no_data	no_data	no_data	no_data
T0086AL044_2	T0086AL329_1	T0086	no_data	no_data	no_data	no_data	no_data	no_data
T0086AL044_2	T0086AL329_2	T0086	no_data	no_data	no_data	no_data	no_data	no_data
T0086AL044_2	T0086AL329_3	T0086	no_data	no_data	no_data	no_data	no_data	no_data
T0086AL044_2	T0086AL331_1	T0086	no_data	no_data	no_data	no_data	no_data	no_data
T0086AL044_2	T0086AL344_1	T0086	no_data	no_data	no_data	no_data	no_data	no_data
T0086AL044_2	T0086AL344_2	T0086	no_data	no_data	no_data	no_data	no_data	no_data
T0086AL044_2	T0086AL357_1	T0086	no_data	no_data	no_data	no_data	no_data	no_data
T0086AL044_2	T0086AL357_2	T0086	no_data	no_data	no_data	no_data	no_data	no_data
T0086AL044_2	T0086AL359_1	T0086	no_data	no_data	no_data	no_data	no_data	no_data
T0086AL044_2	T0086AL361_1	T0086	no_data	no_data	no_data	no_data	no_data	no_data
T0086AL044_2	T0086AL361_2	T0086	no_data	no_data	no_data	no_data	no_data	no_data
T0086AL044_2	T0086AL361_3	T0086	no_data	no_data	no_data	no_data	no_data	no_data
T0086AL044_2	T0086AL375_1	T0086	no_data	no_data	no_data	no_data	no_data	no_data
T0086AL044_2	T0086AL381_1	T0086	no_data	no_data	no_data	no_data	no_data	no_data
T0086AL044_2	T0086AL382_1	T0086	no_data	no_data	no_data	no_data	no_data	no_data
T0086AL044_2	T0086AL389_1	T0086	no_data	no_data	no_data	no_data	no_data	no_data
T0086AL044_2	T0086AL389_2	T0086	no_data	no_data	no_data	no_data	no_data	no_data
T0086AL044_2	T0086AL389_3	T0086	no_data	no_data	no_data	no_data	no_data	no_data
T0086AL044_2	T0086AL389_4	T0086	no_data	no_data	no_data	no_data	no_data	no_data
T0086AL044_2	T0086AL389_5	T0086	no_data	no_data	no_data	no_data	no_data	no_data
T0086AL044_2	T0086AL395_1	T0086	no_data	no_data	no_data	no_data	no_data	no_data
T0086AL044_2	T0086AL395_2	T0086	no_data	no_data	no_data	no_data	no_data	no_data
T0086AL044_2	T0086AL395_3	T0086	no_data	no_data	no_data	no_data	no_data	no_data
T0086AL044_2	T0086AL395_4	T0086	no_data	no_data	no_data	no_data	no_data	no_data
T0086AL044_2	T0086AL395_5	T0086	no_data	no_data	no_data	no_data	no_data	no_data
T0086AL044_2	T0086AL405_1	T0086	no_data	no_data	no_data	no_data	no_data	no_data
T0086AL044_2	T0086RR017_1	T0086	no_data	no_data	no_data	no_data	no_data	no_data
T0086AL044_2	T0086SS010_1	T0086	no_data	no_data	no_data	no_data	no_data	no_data
T0086AL044_2	T0086SS017_1	T0086	no_data	no_data	no_data	no_data	no_data	no_data
T0086AL044_2	T0086SS018_1	T0086	no_data	no_data	no_data	no_data	no_data	no_data
T0086AL044_2	T0086SS018_2	T0086	no_data	no_data	no_data	no_data	no_data	no_data
T0086AL044_2	T0086SS027_1	T0086	no_data	no_data	no_data	no_data	no_data	no_data
T0086AL044_2	T0086SS027_2	T0086	no_data	no_data	no_data	no_data	no_data	no_data
T0086AL044_2	T0086SS027_3	T0086	no_data	no_data	no_data	no_data	no_data	no_data
T0086AL044_2	T0086SS027_4	T0086	no_data	no_data	no_data	no_data	no_data	no_data
T0086AL044_2	T0086SS027_5	T0086	no_data	no_data	no_data	no_data	no_data	no_data
T0086AL044_2	T0086SS031_1	T0086	no_data	no_data	no_data	no_data	no_data	no_data
T0086AL044_2	T0086SS039_1	T0086	no_data	no_data	no_data	no_data	no_data	no_data
T0086AL044_2	T0086SS052_1	T0086	no_data	no_data	no_data	no_data	no_data	no_data
T0086AL044_2	T0086SS055_1	T0086	no_data	no_data	no_data	no_data	no_data	no_data
T0086AL044_2	T0086SS094_1	T0086	no_data	no_data	no_data	no_data	no_data	no_data
T0086AL044_2	T0086SS111_1	T0086	no_data	no_data	no_data	no_data	no_data	no_data
T0086AL044_2	T0086SS115_1	T0086	no_data	no_data	no_data	no_data	no_data	no_data
T0086AL044_2	T0086SS137_1	T0086	no_data	no_data	no_data	no_data	no_data	no_data
T0086AL044_2	T0086SS150_1	T0086	no_data	no_data	no_data	no_data	no_data	no_data
T0086AL044_2	T0086SS151_1	T0086	no_data	no_data	no_data	no_data	no_data	no_data
T0086AL044_2	T0086SS197_1	T0086	no_data	no_data	no_data	no_data	no_data	no_data
T0086AL044_2	T0086SS214_1	T0086	no_data	no_data	no_data	no_data	no_data	no_data
T0086AL044_2	T0086SS216_1	T0086	no_data	no_data	no_data	no_data	no_data	no_data
T0086AL044_2	T0086SS251_1	T0086	no_data	no_data	no_data	no_data	no_data	no_data
T0086AL044_2	T0086SS258_1	T0086	no_data	no_data	no_data	no_data	no_data	no_data
T0086AL044_2	T0086SS281_1	T0086	no_data	no_data	no_data	no_data	no_data	no_data
T0086AL044_2	T0086SS325_1	T0086	no_data	no_data	no_data	no_data	no_data	no_data
T0086AL044_2	T0086SS342_1	T0086	no_data	no_data	no_data	no_data	no_data	no_data
T0086AL044_2	T0086SS385_1	T0086	no_data	no_data	no_data	no_data	no_data	no_data
T0086AL044_2	T0086SS402_1	T0086	no_data	no_data	no_data	no_data	no_data	no_data
T0086AL044_2	T0086SS453_1	T0086	no_data	no_data	no_data	no_data	no_data	no_data
T0086AL044_2	T0086TS001_1	T0086	no_data	no_data	no_data	no_data	164	no_data
T0086AL044_2	T0086TS003_1	T0086	no_data	no_data	no_data	no_data	164	no_data
T0086AL044_2	T0086TS017_1	T0086	no_data	no_data	no_data	no_data	125	no_data
T0086AL044_2	T0086TS018_1u	T0086	no_data	no_data	no_data	no_data	164	no_data
T0086AL044_2	T0086TS028_1	T0086	no_data	no_data	no_data	no_data	164	no_data
T0086AL044_2	T0086TS028_2	T0086	no_data	no_data	no_data	no_data	164	no_data
T0086AL044_2	T0086TS028_3	T0086	no_data	no_data	no_data	no_data	164	no_data
T0086AL044_2	T0086TS028_4	T0086	no_data	no_data	no_data	no_data	164	no_data
T0086AL044_2	T0086TS028_5	T0086	no_data	no_data	no_data	no_data	164	no_data
T0086AL044_2	T0086TS031_1	T0086	no_data	no_data	no_data	no_data	164	no_data
T0086AL044_2	T0086TS031_2	T0086	no_data	no_data	no_data	no_data	164	no_data
T0086AL044_2	T0086TS031_3	T0086	no_data	no_data	no_data	no_data	164	no_data
T0086AL044_2	T0086TS035_1	T0086	no_data	no_data	no_data	no_data	164	no_data
T0086AL044_2	T0086TS042_1	T0086	no_data	no_data	no_data	no_data	164	no_data
T0086AL044_2	T0086TS042_2	T0086	no_data	no_data	no_data	no_data	164	no_data
T0086AL044_2	T0086TS042_3	T0086	no_data	no_data	no_data	no_data	164	no_data
T0086AL044_2	T0086TS045_1	T0086	no_data	no_data	no_data	no_data	164	no_data
T0086AL044_2	T0086TS045_2	T0086	no_data	no_data	no_data	no_data	164	no_data
T0086AL044_2	T0086TS045_3	T0086	no_data	no_data	no_data	no_data	164	no_data
T0086AL044_2	T0086TS045_4	T0086	no_data	no_data	no_data	no_data	164	no_data
T0086AL044_2	T0086TS045_5	T0086	no_data	no_data	no_data	no_data	164	no_data
T0086AL044_2	T0086TS055_1	T0086	no_data	no_data	no_data	no_data	164	no_data
T0086AL044_2	T0086TS055_2	T0086	no_data	no_data	no_data	no_data	164	no_data
T0086AL044_2	T0086TS055_3	T0086	no_data	no_data	no_data	no_data	164	no_data
T0086AL044_2	T0086TS055_4	T0086	no_data	no_data	no_data	no_data	164	no_data
T0086AL044_2	T0086TS055_5	T0086	no_data	no_data	no_data	no_data	164	no_data
T0086AL044_2	T0086TS058_1	T0086	no_data	no_data	no_data	no_data	156	no_data
T0086AL044_2	T0086TS065_1	T0086	no_data	no_data	no_data	no_data	137	no_data
T0086AL044_2	T0086TS080_1	T0086	no_data	no_data	no_data	no_data	164	no_data
T0086AL044_2	T0086TS080_2	T0086	no_data	no_data	no_data	no_data	164	no_data
T0086AL044_2	T0086TS080_3	T0086	no_data	no_data	no_data	no_data	164	no_data
T0086AL044_2	T0086TS080_4	T0086	no_data	no_data	no_data	no_data	164	no_data
T0086AL044_2	T0086TS080_5	T0086	no_data	no_data	no_data	no_data	164	no_data
T0086AL044_2	T0086TS086_1	T0086	no_data	no_data	no_data	no_data	118	no_data
T0086AL044_2	T0086TS088_1	T0086	no_data	no_data	no_data	no_data	164	no_data
T0086AL044_2	T0086TS088_2	T0086	no_data	no_data	no_data	no_data	no_data	no_data
T0086AL044_2	T0086TS088_3	T0086	no_data	no_data	no_data	no_data	164	no_data
T0086AL044_2	T0086TS088_4	T0086	no_data	no_data	no_data	no_data	164	no_data
T0086AL044_2	T0086TS088_5	T0086	no_data	no_data	no_data	no_data	149	no_data
T0086AL044_2	T0086TS133_3	T0086	no_data	no_data	no_data	no_data	164	no_data
T0086AL044_2	T0086TS137_1	T0086	no_data	no_data	no_data	no_data	no_data	no_data
T0086AL044_2	T0086TS152_1	T0086	no_data	no_data	no_data	no_data	164	no_data
T0086AL044_2	T0086TS152_2	T0086	no_data	no_data	no_data	no_data	164	no_data
T0086AL044_2	T0086TS152_3	T0086	no_data	no_data	no_data	no_data	164	no_data
T0086AL044_2	T0086TS152_4	T0086	no_data	no_data	no_data	no_data	164	no_data
T0086AL044_2	T0086TS152_5	T0086	no_data	no_data	no_data	no_data	164	no_data
T0086AL044_2	T0086TS155_1	T0086	no_data	no_data	no_data	no_data	162	no_data
T0086AL044_2	T0086TS161_1	T0086	no_data	no_data	no_data	no_data	164	no_data
T0086AL044_2	T0086TS161_2	T0086	no_data	no_data	no_data	no_data	164	no_data
T0086AL044_2	T0086TS161_3	T0086	no_data	no_data	no_data	no_data	164	no_data
T0086AL044_2	T0086TS161_4	T0086	no_data	no_data	no_data	no_data	164	no_data
T0086AL044_2	T0086TS161_5	T0086	no_data	no_data	no_data	no_data	164	no_data
T0086AL044_2	T0086TS179_1	T0086	no_data	no_data	no_data	no_data	156	no_data
T0086AL044_2	T0086TS179_2	T0086	no_data	no_data	no_data	no_data	136	no_data
T0086AL044_2	T0086TS179_3	T0086	no_data	no_data	no_data	no_data	143	no_data
T0086AL044_2	T0086TS179_4	T0086	no_data	no_data	no_data	no_data	154	no_data
T0086AL044_2	T0086TS179_5	T0086	no_data	no_data	no_data	no_data	132	no_data
T0086AL044_2	T0086TS191_1	T0086	no_data	no_data	no_data	no_data	126	no_data
T0086AL044_2	T0086TS191_2	T0086	no_data	no_data	no_data	no_data	143	no_data
T0086AL044_2	T0086TS191_3	T0086	no_data	no_data	no_data	no_data	155	no_data
T0086AL044_2	T0086TS216_1	T0086	no_data	no_data	no_data	no_data	164	no_data
T0086AL044_2	T0086TS216_2	T0086	no_data	no_data	no_data	no_data	164	no_data
T0086AL044_2	T0086TS216_3	T0086	no_data	no_data	no_data	no_data	164	no_data
T0086AL044_2	T0086TS216_4	T0086	no_data	no_data	no_data	no_data	164	no_data
T0086AL044_2	T0086TS216_5	T0086	no_data	no_data	no_data	no_data	164	no_data
T0086AL044_2	T0086TS223_1	T0086	no_data	no_data	no_data	no_data	164	no_data
T0086AL044_2	T0086TS241_1	T0086	no_data	no_data	no_data	no_data	164	no_data
T0086AL044_2	T0086TS252_1	T0086	no_data	no_data	no_data	no_data	164	no_data
T0086AL044_2	T0086TS255_1	T0086	no_data	no_data	no_data	no_data	164	no_data
T0086AL044_2	T0086TS278_1	T0086	no_data	no_data	no_data	no_data	134	no_data
T0086AL044_2	T0086TS278_2	T0086	no_data	no_data	no_data	no_data	149	no_data
T0086AL044_2	T0086TS278_3	T0086	no_data	no_data	no_data	no_data	119	no_data
T0086AL044_2	T0086TS278_4	T0086	no_data	no_data	no_data	no_data	104	no_data
T0086AL044_2	T0086TS278_5	T0086	no_data	no_data	no_data	no_data	134	no_data
T0086AL044_2	T0086TS281_1	T0086	no_data	no_data	no_data	no_data	164	no_data
T0086AL044_2	T0086TS281_2	T0086	no_data	no_data	no_data	no_data	164	no_data
T0086AL044_2	T0086TS281_3	T0086	no_data	no_data	no_data	no_data	164	no_data
T0086AL044_2	T0086TS281_4	T0086	no_data	no_data	no_data	no_data	164	no_data
T0086AL044_2	T0086TS281_5	T0086	no_data	no_data	no_data	no_data	164	no_data
T0086AL044_2	T0086TS309_1	T0086	no_data	no_data	no_data	no_data	164	no_data
T0086AL044_2	T0086TS328_1	T0086	no_data	no_data	no_data	no_data	no_data	no_data
T0086AL044_2	T0086TS352_1	T0086	no_data	no_data	no_data	no_data	164	no_data
T0086AL044_2	T0086TS354_1	T0086	no_data	no_data	no_data	no_data	164	no_data
T0086AL044_2	T0086TS354_2	T0086	no_data	no_data	no_data	no_data	164	no_data
T0086AL044_2	T0086TS354_3	T0086	no_data	no_data	no_data	no_data	164	no_data
T0086AL044_2	T0086TS354_4	T0086	no_data	no_data	no_data	no_data	164	no_data
T0086AL044_2	T0086TS354_5	T0086	no_data	no_data	no_data	no_data	164	no_data
T0086AL044_2	T0086TS384_1	T0086	no_data	no_data	no_data	no_data	164	no_data
T0086AL044_2	T0086TS390_1	T0086	no_data	no_data	no_data	no_data	133	no_data
T0086AL044_2	T0086TS393_1	T0086	no_data	no_data	no_data	no_data	164	no_data
T0086AL044_2	T0086TS414_1	T0086	no_data	no_data	no_data	no_data	164	no_data
T0086AL044_2	T0086TS414_2	T0086	no_data	no_data	no_data	no_data	164	no_data
T0086AL044_2	T0086TS414_3	T0086	no_data	no_data	no_data	no_data	164	no_data
T0086AL044_2	T0086TS414_4	T0086	no_data	no_data	no_data	no_data	164	no_data
T0086AL044_2	T0086TS414_5	T0086	no_data	no_data	no_data	no_data	164	no_data
T0086AL044_2	T0086TS455_1u	T0086	no_data	no_data	no_data	no_data	130	no_data
T0086AL052_1	T0086AL052_2	T0086	no_data	no_data	no_data	no_data	no_data	no_data
T0086AL052_1	T0086AL052_3	T0086	no_data	no_data	no_data	no_data	no_data	no_data
T0086AL052_1	T0086AL073_1	T0086	no_data	no_data	no_data	no_data	no_data	no_data
T0086AL052_1	T0086AL077_1	T0086	no_data	no_data	no_data	no_data	no_data	no_data
T0086AL052_1	T0086AL093_1	T0086	no_data	no_data	no_data	no_data	no_data	no_data
T0086AL052_1	T0086AL093_2	T0086	no_data	no_data	no_data	no_data	no_data	no_data
T0086AL052_1	T0086AL093_3	T0086	no_data	no_data	no_data	no_data	no_data	no_data
T0086AL052_1	T0086AL094_1	T0086	no_data	no_data	no_data	no_data	no_data	no_data
T0086AL052_1	T0086AL103_1	T0086	no_data	no_data	no_data	no_data	no_data	no_data
T0086AL052_1	T0086AL103_2	T0086	no_data	no_data	no_data	no_data	no_data	no_data
T0086AL052_1	T0086AL103_3	T0086	no_data	no_data	no_data	no_data	no_data	no_data
T0086AL052_1	T0086AL103_4	T0086	no_data	no_data	no_data	no_data	no_data	no_data
T0086AL052_1	T0086AL103_5	T0086	no_data	no_data	no_data	no_data	no_data	no_data
T0086AL052_1	T0086AL104_1	T0086	no_data	no_data	no_data	no_data	no_data	no_data
T0086AL052_1	T0086AL105_1	T0086	no_data	no_data	no_data	no_data	no_data	no_data
T0086AL052_1	T0086AL106_1	T0086	no_data	no_data	no_data	no_data	no_data	no_data
T0086AL052_1	T0086AL107_1	T0086	no_data	no_data	no_data	no_data	no_data	no_data
T0086AL052_1	T0086AL108_1	T0086	no_data	no_data	no_data	no_data	no_data	no_data
T0086AL052_1	T0086AL111_1	T0086	no_data	no_data	no_data	no_data	no_data	no_data
T0086AL052_1	T0086AL126_1	T0086	no_data	no_data	no_data	no_data	no_data	no_data
T0086AL052_1	T0086AL127_1	T0086	no_data	no_data	no_data	no_data	no_data	no_data
T0086AL052_1	T0086AL127_2	T0086	no_data	no_data	no_data	no_data	no_data	no_data
T0086AL052_1	T0086AL127_3	T0086	no_data	no_data	no_data	no_data	no_data	no_data
T0086AL052_1	T0086AL127_4	T0086	no_data	no_data	no_data	no_data	no_data	no_data
T0086AL052_1	T0086AL127_5	T0086	no_data	no_data	no_data	no_data	no_data	no_data
T0086AL052_1	T0086AL132_1	T0086	no_data	no_data	no_data	no_data	no_data	no_data
T0086AL052_1	T0086AL132_2	T0086	no_data	no_data	no_data	no_data	no_data	no_data
T0086AL052_1	T0086AL132_3	T0086	no_data	no_data	no_data	no_data	no_data	no_data
T0086AL052_1	T0086AL132_4	T0086	no_data	no_data	no_data	no_data	no_data	no_data
T0086AL052_1	T0086AL132_5	T0086	no_data	no_data	no_data	no_data	no_data	no_data
T0086AL052_1	T0086AL133_1	T0086	no_data	no_data	no_data	no_data	no_data	no_data
T0086AL052_1	T0086AL158_1	T0086	no_data	no_data	no_data	no_data	no_data	no_data
T0086AL052_1	T0086AL158_2	T0086	no_data	no_data	no_data	no_data	no_data	no_data
T0086AL052_1	T0086AL158_3	T0086	no_data	no_data	no_data	no_data	no_data	no_data
T0086AL052_1	T0086AL158_4	T0086	no_data	no_data	no_data	no_data	no_data	no_data
T0086AL052_1	T0086AL158_5	T0086	no_data	no_data	no_data	no_data	no_data	no_data
T0086AL052_1	T0086AL162_1	T0086	no_data	no_data	no_data	no_data	no_data	no_data
T0086AL052_1	T0086AL170_1	T0086	no_data	no_data	no_data	no_data	no_data	no_data
T0086AL052_1	T0086AL170_2	T0086	no_data	no_data	no_data	no_data	no_data	no_data
T0086AL052_1	T0086AL170_3	T0086	no_data	no_data	no_data	no_data	no_data	no_data
T0086AL052_1	T0086AL170_4	T0086	no_data	no_data	no_data	no_data	no_data	no_data
T0086AL052_1	T0086AL170_5	T0086	no_data	no_data	no_data	no_data	no_data	no_data
T0086AL052_1	T0086AL197_1	T0086	no_data	no_data	no_data	no_data	no_data	no_data
T0086AL052_1	T0086AL197_2	T0086	no_data	no_data	no_data	no_data	no_data	no_data
T0086AL052_1	T0086AL197_3	T0086	no_data	no_data	no_data	no_data	no_data	no_data
T0086AL052_1	T0086AL229_1	T0086	no_data	no_data	no_data	no_data	no_data	no_data
T0086AL052_1	T0086AL248_1	T0086	no_data	no_data	no_data	no_data	no_data	no_data
T0086AL052_1	T0086AL259_1	T0086	no_data	no_data	no_data	no_data	no_data	no_data
T0086AL052_1	T0086AL259_2	T0086	no_data	no_data	no_data	no_data	no_data	no_data
T0086AL052_1	T0086AL259_3	T0086	no_data	no_data	no_data	no_data	no_data	no_data
T0086AL052_1	T0086AL259_4	T0086	no_data	no_data	no_data	no_data	no_data	no_data
T0086AL052_1	T0086AL259_5	T0086	no_data	no_data	no_data	no_data	no_data	no_data
T0086AL052_1	T0086AL260_1	T0086	no_data	no_data	no_data	no_data	no_data	no_data
T0086AL052_1	T0086AL260_2	T0086	no_data	no_data	no_data	no_data	no_data	no_data
T0086AL052_1	T0086AL260_3	T0086	no_data	no_data	no_data	no_data	no_data	no_data
T0086AL052_1	T0086AL260_4	T0086	no_data	no_data	no_data	no_data	no_data	no_data
T0086AL052_1	T0086AL260_5	T0086	no_data	no_data	no_data	no_data	no_data	no_data
T0086AL052_1	T0086AL273_1	T0086	no_data	no_data	no_data	no_data	no_data	no_data
T0086AL052_1	T0086AL274_1	T0086	no_data	no_data	no_data	no_data	no_data	no_data
T0086AL052_1	T0086AL274_2	T0086	no_data	no_data	no_data	no_data	no_data	no_data
T0086AL052_1	T0086AL274_3	T0086	no_data	no_data	no_data	no_data	no_data	no_data
T0086AL052_1	T0086AL274_4	T0086	no_data	no_data	no_data	no_data	no_data	no_data
T0086AL052_1	T0086AL274_5	T0086	no_data	no_data	no_data	no_data	no_data	no_data
T0086AL052_1	T0086AL280_1	T0086	no_data	no_data	no_data	no_data	no_data	no_data
T0086AL052_1	T0086AL329_1	T0086	no_data	no_data	no_data	no_data	no_data	no_data
T0086AL052_1	T0086AL329_2	T0086	no_data	no_data	no_data	no_data	no_data	no_data
T0086AL052_1	T0086AL329_3	T0086	no_data	no_data	no_data	no_data	no_data	no_data
T0086AL052_1	T0086AL331_1	T0086	no_data	no_data	no_data	no_data	no_data	no_data
T0086AL052_1	T0086AL344_1	T0086	no_data	no_data	no_data	no_data	no_data	no_data
T0086AL052_1	T0086AL344_2	T0086	no_data	no_data	no_data	no_data	no_data	no_data
T0086AL052_1	T0086AL357_1	T0086	no_data	no_data	no_data	no_data	no_data	no_data
T0086AL052_1	T0086AL357_2	T0086	no_data	no_data	no_data	no_data	no_data	no_data
T0086AL052_1	T0086AL359_1	T0086	no_data	no_data	no_data	no_data	no_data	no_data
T0086AL052_1	T0086AL361_1	T0086	no_data	no_data	no_data	no_data	no_data	no_data
T0086AL052_1	T0086AL361_2	T0086	no_data	no_data	no_data	no_data	no_data	no_data
T0086AL052_1	T0086AL361_3	T0086	no_data	no_data	no_data	no_data	no_data	no_data
T0086AL052_1	T0086AL375_1	T0086	no_data	no_data	no_data	no_data	no_data	no_data
T0086AL052_1	T0086AL381_1	T0086	no_data	no_data	no_data	no_data	no_data	no_data
T0086AL052_1	T0086AL382_1	T0086	no_data	no_data	no_data	no_data	no_data	no_data
T0086AL052_1	T0086AL389_1	T0086	no_data	no_data	no_data	no_data	no_data	no_data
T0086AL052_1	T0086AL389_2	T0086	no_data	no_data	no_data	no_data	no_data	no_data
T0086AL052_1	T0086AL389_3	T0086	no_data	no_data	no_data	no_data	no_data	no_data
T0086AL052_1	T0086AL389_4	T0086	no_data	no_data	no_data	no_data	no_data	no_data
T0086AL052_1	T0086AL389_5	T0086	no_data	no_data	no_data	no_data	no_data	no_data
T0086AL052_1	T0086AL395_1	T0086	no_data	no_data	no_data	no_data	no_data	no_data
T0086AL052_1	T0086AL395_2	T0086	no_data	no_data	no_data	no_data	no_data	no_data
T0086AL052_1	T0086AL395_3	T0086	no_data	no_data	no_data	no_data	no_data	no_data
T0086AL052_1	T0086AL395_4	T0086	no_data	no_data	no_data	no_data	no_data	no_data
T0086AL052_1	T0086AL395_5	T0086	no_data	no_data	no_data	no_data	no_data	no_data
T0086AL052_1	T0086AL405_1	T0086	no_data	no_data	no_data	no_data	no_data	no_data
T0086AL052_1	T0086RR017_1	T0086	no_data	no_data	no_data	no_data	no_data	no_data
T0086AL052_1	T0086SS010_1	T0086	no_data	no_data	no_data	no_data	no_data	no_data
T0086AL052_1	T0086SS017_1	T0086	no_data	no_data	no_data	no_data	no_data	no_data
T0086AL052_1	T0086SS018_1	T0086	no_data	no_data	no_data	no_data	no_data	no_data
T0086AL052_1	T0086SS018_2	T0086	no_data	no_data	no_data	no_data	no_data	no_data
T0086AL052_1	T0086SS027_1	T0086	no_data	no_data	no_data	no_data	no_data	no_data
T0086AL052_1	T0086SS027_2	T0086	no_data	no_data	no_data	no_data	no_data	no_data
T0086AL052_1	T0086SS027_3	T0086	no_data	no_data	no_data	no_data	no_data	no_data
T0086AL052_1	T0086SS027_4	T0086	no_data	no_data	no_data	no_data	no_data	no_data
T0086AL052_1	T0086SS027_5	T0086	no_data	no_data	no_data	no_data	no_data	no_data
T0086AL052_1	T0086SS031_1	T0086	no_data	no_data	no_data	no_data	no_data	no_data
T0086AL052_1	T0086SS039_1	T0086	no_data	no_data	no_data	no_data	no_data	no_data
T0086AL052_1	T0086SS052_1	T0086	no_data	no_data	no_data	no_data	no_data	no_data
T0086AL052_1	T0086SS055_1	T0086	no_data	no_data	no_data	no_data	no_data	no_data
T0086AL052_1	T0086SS094_1	T0086	no_data	no_data	no_data	no_data	no_data	no_data
T0086AL052_1	T0086SS111_1	T0086	no_data	no_data	no_data	no_data	no_data	no_data
T0086AL052_1	T0086SS115_1	T0086	no_data	no_data	no_data	no_data	no_data	no_data
T0086AL052_1	T0086SS137_1	T0086	no_data	no_data	no_data	no_data	no_data	no_data
T0086AL052_1	T0086SS150_1	T0086	no_data	no_data	no_data	no_data	no_data	no_data
T0086AL052_1	T0086SS151_1	T0086	no_data	no_data	no_data	no_data	no_data	no_data
T0086AL052_1	T0086SS197_1	T0086	no_data	no_data	no_data	no_data	no_data	no_data
T0086AL052_1	T0086SS214_1	T0086	no_data	no_data	no_data	no_data	no_data	no_data
T0086AL052_1	T0086SS216_1	T0086	no_data	no_data	no_data	no_data	no_data	no_data
T0086AL052_1	T0086SS251_1	T0086	no_data	no_data	no_data	no_data	no_data	no_data
T0086AL052_1	T0086SS258_1	T0086	no_data	no_data	no_data	no_data	no_data	no_data
T0086AL052_1	T0086SS281_1	T0086	no_data	no_data	no_data	no_data	no_data	no_data
T0086AL052_1	T0086SS325_1	T0086	no_data	no_data	no_data	no_data	no_data	no_data
T0086AL052_1	T0086SS342_1	T0086	no_data	no_data	no_data	no_data	no_data	no_data
T0086AL052_1	T0086SS385_1	T0086	no_data	no_data	no_data	no_data	no_data	no_data
T0086AL052_1	T0086SS402_1	T0086	no_data	no_data	no_data	no_data	no_data	no_data
T0086AL052_1	T0086SS453_1	T0086	no_data	no_data	no_data	no_data	no_data	no_data
T0086AL052_1	T0086TS001_1	T0086	no_data	no_data	no_data	no_data	164	no_data
T0086AL052_1	T0086TS003_1	T0086	no_data	no_data	no_data	no_data	164	no_data
T0086AL052_1	T0086TS017_1	T0086	no_data	no_data	no_data	no_data	125	no_data
T0086AL052_1	T0086TS018_1u	T0086	no_data	no_data	no_data	no_data	164	no_data
T0086AL052_1	T0086TS028_1	T0086	no_data	no_data	no_data	no_data	164	no_data
T0086AL052_1	T0086TS028_2	T0086	no_data	no_data	no_data	no_data	164	no_data
T0086AL052_1	T0086TS028_3	T0086	no_data	no_data	no_data	no_data	164	no_data
T0086AL052_1	T0086TS028_4	T0086	no_data	no_data	no_data	no_data	164	no_data
T0086AL052_1	T0086TS028_5	T0086	no_data	no_data	no_data	no_data	164	no_data
T0086AL052_1	T0086TS031_1	T0086	no_data	no_data	no_data	no_data	164	no_data
T0086AL052_1	T0086TS031_2	T0086	no_data	no_data	no_data	no_data	164	no_data
T0086AL052_1	T0086TS031_3	T0086	no_data	no_data	no_data	no_data	164	no_data
T0086AL052_1	T0086TS035_1	T0086	no_data	no_data	no_data	no_data	164	no_data
T0086AL052_1	T0086TS042_1	T0086	no_data	no_data	no_data	no_data	164	no_data
T0086AL052_1	T0086TS042_2	T0086	no_data	no_data	no_data	no_data	164	no_data
T0086AL052_1	T0086TS042_3	T0086	no_data	no_data	no_data	no_data	164	no_data
T0086AL052_1	T0086TS045_1	T0086	no_data	no_data	no_data	no_data	164	no_data
T0086AL052_1	T0086TS045_2	T0086	no_data	no_data	no_data	no_data	164	no_data
T0086AL052_1	T0086TS045_3	T0086	no_data	no_data	no_data	no_data	164	no_data
T0086AL052_1	T0086TS045_4	T0086	no_data	no_data	no_data	no_data	164	no_data
T0086AL052_1	T0086TS045_5	T0086	no_data	no_data	no_data	no_data	164	no_data
T0086AL052_1	T0086TS055_1	T0086	no_data	no_data	no_data	no_data	164	no_data
T0086AL052_1	T0086TS055_2	T0086	no_data	no_data	no_data	no_data	164	no_data
T0086AL052_1	T0086TS055_3	T0086	no_data	no_data	no_data	no_data	164	no_data
T0086AL052_1	T0086TS055_4	T0086	no_data	no_data	no_data	no_data	164	no_data
T0086AL052_1	T0086TS055_5	T0086	no_data	no_data	no_data	no_data	164	no_data
T0086AL052_1	T0086TS058_1	T0086	no_data	no_data	no_data	no_data	156	no_data
T0086AL052_1	T0086TS065_1	T0086	no_data	no_data	no_data	no_data	137	no_data
T0086AL052_1	T0086TS080_1	T0086	no_data	no_data	no_data	no_data	164	no_data
T0086AL052_1	T0086TS080_2	T0086	no_data	no_data	no_data	no_data	164	no_data
T0086AL052_1	T0086TS080_3	T0086	no_data	no_data	no_data	no_data	164	no_data
T0086AL052_1	T0086TS080_4	T0086	no_data	no_data	no_data	no_data	164	no_data
T0086AL052_1	T0086TS080_5	T0086	no_data	no_data	no_data	no_data	164	no_data
T0086AL052_1	T0086TS086_1	T0086	no_data	no_data	no_data	no_data	118	no_data
T0086AL052_1	T0086TS088_1	T0086	no_data	no_data	no_data	no_data	164	no_data
T0086AL052_1	T0086TS088_2	T0086	no_data	no_data	no_data	no_data	no_data	no_data
T0086AL052_1	T0086TS088_3	T0086	no_data	no_data	no_data	no_data	164	no_data
T0086AL052_1	T0086TS088_4	T0086	no_data	no_data	no_data	no_data	164	no_data
T0086AL052_1	T0086TS088_5	T0086	no_data	no_data	no_data	no_data	149	no_data
T0086AL052_1	T0086TS133_3	T0086	no_data	no_data	no_data	no_data	164	no_data
T0086AL052_1	T0086TS137_1	T0086	no_data	no_data	no_data	no_data	no_data	no_data
T0086AL052_1	T0086TS152_1	T0086	no_data	no_data	no_data	no_data	164	no_data
T0086AL052_1	T0086TS152_2	T0086	no_data	no_data	no_data	no_data	164	no_data
T0086AL052_1	T0086TS152_3	T0086	no_data	no_data	no_data	no_data	164	no_data
T0086AL052_1	T0086TS152_4	T0086	no_data	no_data	no_data	no_data	164	no_data
T0086AL052_1	T0086TS152_5	T0086	no_data	no_data	no_data	no_data	164	no_data
T0086AL052_1	T0086TS155_1	T0086	no_data	no_data	no_data	no_data	162	no_data
T0086AL052_1	T0086TS161_1	T0086	no_data	no_data	no_data	no_data	164	no_data
T0086AL052_1	T0086TS161_2	T0086	no_data	no_data	no_data	no_data	164	no_data
T0086AL052_1	T0086TS161_3	T0086	no_data	no_data	no_data	no_data	164	no_data
T0086AL052_1	T0086TS161_4	T0086	no_data	no_data	no_data	no_data	164	no_data
T0086AL052_1	T0086TS161_5	T0086	no_data	no_data	no_data	no_data	164	no_data
T0086AL052_1	T0086TS179_1	T0086	no_data	no_data	no_data	no_data	156	no_data
T0086AL052_1	T0086TS179_2	T0086	no_data	no_data	no_data	no_data	136	no_data
T0086AL052_1	T0086TS179_3	T0086	no_data	no_data	no_data	no_data	143	no_data
T0086AL052_1	T0086TS179_4	T0086	no_data	no_data	no_data	no_data	154	no_data
T0086AL052_1	T0086TS179_5	T0086	no_data	no_data	no_data	no_data	132	no_data
T0086AL052_1	T0086TS191_1	T0086	no_data	no_data	no_data	no_data	126	no_data
T0086AL052_1	T0086TS191_2	T0086	no_data	no_data	no_data	no_data	143	no_data
T0086AL052_1	T0086TS191_3	T0086	no_data	no_data	no_data	no_data	155	no_data
T0086AL052_1	T0086TS216_1	T0086	no_data	no_data	no_data	no_data	164	no_data
T0086AL052_1	T0086TS216_2	T0086	no_data	no_data	no_data	no_data	164	no_data
T0086AL052_1	T0086TS216_3	T0086	no_data	no_data	no_data	no_data	164	no_data
T0086AL052_1	T0086TS216_4	T0086	no_data	no_data	no_data	no_data	164	no_data
T0086AL052_1	T0086TS216_5	T0086	no_data	no_data	no_data	no_data	164	no_data
T0086AL052_1	T0086TS223_1	T0086	no_data	no_data	no_data	no_data	164	no_data
T0086AL052_1	T0086TS241_1	T0086	no_data	no_data	no_data	no_data	164	no_data
T0086AL052_1	T0086TS252_1	T0086	no_data	no_data	no_data	no_data	164	no_data
T0086AL052_1	T0086TS255_1	T0086	no_data	no_data	no_data	no_data	164	no_data
T0086AL052_1	T0086TS278_1	T0086	no_data	no_data	no_data	no_data	134	no_data
T0086AL052_1	T0086TS278_2	T0086	no_data	no_data	no_data	no_data	149	no_data
T0086AL052_1	T0086TS278_3	T0086	no_data	no_data	no_data	no_data	119	no_data
T0086AL052_1	T0086TS278_4	T0086	no_data	no_data	no_data	no_data	104	no_data
T0086AL052_1	T0086TS278_5	T0086	no_data	no_data	no_data	no_data	134	no_data
T0086AL052_1	T0086TS281_1	T0086	no_data	no_data	no_data	no_data	164	no_data
T0086AL052_1	T0086TS281_2	T0086	no_data	no_data	no_data	no_data	164	no_data
T0086AL052_1	T0086TS281_3	T0086	no_data	no_data	no_data	no_data	164	no_data
T0086AL052_1	T0086TS281_4	T0086	no_data	no_data	no_data	no_data	164	no_data
T0086AL052_1	T0086TS281_5	T0086	no_data	no_data	no_data	no_data	164	no_data
T0086AL052_1	T0086TS309_1	T0086	no_data	no_data	no_data	no_data	164	no_data
T0086AL052_1	T0086TS328_1	T0086	no_data	no_data	no_data	no_data	no_data	no_data
T0086AL052_1	T0086TS352_1	T0086	no_data	no_data	no_data	no_data	164	no_data
T0086AL052_1	T0086TS354_1	T0086	no_data	no_data	no_data	no_data	164	no_data
T0086AL052_1	T0086TS354_2	T0086	no_data	no_data	no_data	no_data	164	no_data
T0086AL052_1	T0086TS354_3	T0086	no_data	no_data	no_data	no_data	164	no_data
T0086AL052_1	T0086TS354_4	T0086	no_data	no_data	no_data	no_data	164	no_data
T0086AL052_1	T0086TS354_5	T0086	no_data	no_data	no_data	no_data	164	no_data
T0086AL052_1	T0086TS384_1	T0086	no_data	no_data	no_data	no_data	164	no_data
T0086AL052_1	T0086TS390_1	T0086	no_data	no_data	no_data	no_data	133	no_data
T0086AL052_1	T0086TS393_1	T0086	no_data	no_data	no_data	no_data	164	no_data
T0086AL052_1	T0086TS414_1	T0086	no_data	no_data	no_data	no_data	164	no_data
T0086AL052_1	T0086TS414_2	T0086	no_data	no_data	no_data	no_data	164	no_data
T0086AL052_1	T0086TS414_3	T0086	no_data	no_data	no_data	no_data	164	no_data
T0086AL052_1	T0086TS414_4	T0086	no_data	no_data	no_data	no_data	164	no_data
T0086AL052_1	T0086TS414_5	T0086	no_data	no_data	no_data	no_data	164	no_data
T0086AL052_1	T0086TS455_1u	T0086	no_data	no_data	no_data	no_data	130	no_data
T0086AL052_2	T0086AL052_3	T0086	no_data	no_data	no_data	no_data	no_data	no_data
T0086AL052_2	T0086AL073_1	T0086	no_data	no_data	no_data	no_data	no_data	no_data
T0086AL052_2	T0086AL077_1	T0086	no_data	no_data	no_data	no_data	no_data	no_data
T0086AL052_2	T0086AL093_1	T0086	no_data	no_data	no_data	no_data	no_data	no_data
T0086AL052_2	T0086AL093_2	T0086	no_data	no_data	no_data	no_data	no_data	no_data
T0086AL052_2	T0086AL093_3	T0086	no_data	no_data	no_data	no_data	no_data	no_data
T0086AL052_2	T0086AL094_1	T0086	no_data	no_data	no_data	no_data	no_data	no_data
T0086AL052_2	T0086AL103_1	T0086	no_data	no_data	no_data	no_data	no_data	no_data
T0086AL052_2	T0086AL103_2	T0086	no_data	no_data	no_data	no_data	no_data	no_data
T0086AL052_2	T0086AL103_3	T0086	no_data	no_data	no_data	no_data	no_data	no_data
T0086AL052_2	T0086AL103_4	T0086	no_data	no_data	no_data	no_data	no_data	no_data
T0086AL052_2	T0086AL103_5	T0086	no_data	no_data	no_data	no_data	no_data	no_data
T0086AL052_2	T0086AL104_1	T0086	no_data	no_data	no_data	no_data	no_data	no_data
T0086AL052_2	T0086AL105_1	T0086	no_data	no_data	no_data	no_data	no_data	no_data
T0086AL052_2	T0086AL106_1	T0086	no_data	no_data	no_data	no_data	no_data	no_data
T0086AL052_2	T0086AL107_1	T0086	no_data	no_data	no_data	no_data	no_data	no_data
T0086AL052_2	T0086AL108_1	T0086	no_data	no_data	no_data	no_data	no_data	no_data
T0086AL052_2	T0086AL111_1	T0086	no_data	no_data	no_data	no_data	no_data	no_data
T0086AL052_2	T0086AL126_1	T0086	no_data	no_data	no_data	no_data	no_data	no_data
T0086AL052_2	T0086AL127_1	T0086	no_data	no_data	no_data	no_data	no_data	no_data
T0086AL052_2	T0086AL127_2	T0086	no_data	no_data	no_data	no_data	no_data	no_data
T0086AL052_2	T0086AL127_3	T0086	no_data	no_data	no_data	no_data	no_data	no_data
T0086AL052_2	T0086AL127_4	T0086	no_data	no_data	no_data	no_data	no_data	no_data
T0086AL052_2	T0086AL127_5	T0086	no_data	no_data	no_data	no_data	no_data	no_data
T0086AL052_2	T0086AL132_1	T0086	no_data	no_data	no_data	no_data	no_data	no_data
T0086AL052_2	T0086AL132_2	T0086	no_data	no_data	no_data	no_data	no_data	no_data
T0086AL052_2	T0086AL132_3	T0086	no_data	no_data	no_data	no_data	no_data	no_data
T0086AL052_2	T0086AL132_4	T0086	no_data	no_data	no_data	no_data	no_data	no_data
T0086AL052_2	T0086AL132_5	T0086	no_data	no_data	no_data	no_data	no_data	no_data
T0086AL052_2	T0086AL133_1	T0086	no_data	no_data	no_data	no_data	no_data	no_data
T0086AL052_2	T0086AL158_1	T0086	no_data	no_data	no_data	no_data	no_data	no_data
T0086AL052_2	T0086AL158_2	T0086	no_data	no_data	no_data	no_data	no_data	no_data
T0086AL052_2	T0086AL158_3	T0086	no_data	no_data	no_data	no_data	no_data	no_data
T0086AL052_2	T0086AL158_4	T0086	no_data	no_data	no_data	no_data	no_data	no_data
T0086AL052_2	T0086AL158_5	T0086	no_data	no_data	no_data	no_data	no_data	no_data
T0086AL052_2	T0086AL162_1	T0086	no_data	no_data	no_data	no_data	no_data	no_data
T0086AL052_2	T0086AL170_1	T0086	no_data	no_data	no_data	no_data	no_data	no_data
T0086AL052_2	T0086AL170_2	T0086	no_data	no_data	no_data	no_data	no_data	no_data
T0086AL052_2	T0086AL170_3	T0086	no_data	no_data	no_data	no_data	no_data	no_data
T0086AL052_2	T0086AL170_4	T0086	no_data	no_data	no_data	no_data	no_data	no_data
T0086AL052_2	T0086AL170_5	T0086	no_data	no_data	no_data	no_data	no_data	no_data
T0086AL052_2	T0086AL197_1	T0086	no_data	no_data	no_data	no_data	no_data	no_data
T0086AL052_2	T0086AL197_2	T0086	no_data	no_data	no_data	no_data	no_data	no_data
T0086AL052_2	T0086AL197_3	T0086	no_data	no_data	no_data	no_data	no_data	no_data
T0086AL052_2	T0086AL229_1	T0086	no_data	no_data	no_data	no_data	no_data	no_data
T0086AL052_2	T0086AL248_1	T0086	no_data	no_data	no_data	no_data	no_data	no_data
T0086AL052_2	T0086AL259_1	T0086	no_data	no_data	no_data	no_data	no_data	no_data
T0086AL052_2	T0086AL259_2	T0086	no_data	no_data	no_data	no_data	no_data	no_data
T0086AL052_2	T0086AL259_3	T0086	no_data	no_data	no_data	no_data	no_data	no_data
T0086AL052_2	T0086AL259_4	T0086	no_data	no_data	no_data	no_data	no_data	no_data
T0086AL052_2	T0086AL259_5	T0086	no_data	no_data	no_data	no_data	no_data	no_data
T0086AL052_2	T0086AL260_1	T0086	no_data	no_data	no_data	no_data	no_data	no_data
T0086AL052_2	T0086AL260_2	T0086	no_data	no_data	no_data	no_data	no_data	no_data
T0086AL052_2	T0086AL260_3	T0086	no_data	no_data	no_data	no_data	no_data	no_data
T0086AL052_2	T0086AL260_4	T0086	no_data	no_data	no_data	no_data	no_data	no_data
T0086AL052_2	T0086AL260_5	T0086	no_data	no_data	no_data	no_data	no_data	no_data
T0086AL052_2	T0086AL273_1	T0086	no_data	no_data	no_data	no_data	no_data	no_data
T0086AL052_2	T0086AL274_1	T0086	no_data	no_data	no_data	no_data	no_data	no_data
T0086AL052_2	T0086AL274_2	T0086	no_data	no_data	no_data	no_data	no_data	no_data
T0086AL052_2	T0086AL274_3	T0086	no_data	no_data	no_data	no_data	no_data	no_data
T0086AL052_2	T0086AL274_4	T0086	no_data	no_data	no_data	no_data	no_data	no_data
T0086AL052_2	T0086AL274_5	T0086	no_data	no_data	no_data	no_data	no_data	no_data
T0086AL052_2	T0086AL280_1	T0086	no_data	no_data	no_data	no_data	no_data	no_data
T0086AL052_2	T0086AL329_1	T0086	no_data	no_data	no_data	no_data	no_data	no_data
T0086AL052_2	T0086AL329_2	T0086	no_data	no_data	no_data	no_data	no_data	no_data
T0086AL052_2	T0086AL329_3	T0086	no_data	no_data	no_data	no_data	no_data	no_data
T0086AL052_2	T0086AL331_1	T0086	no_data	no_data	no_data	no_data	no_data	no_data
T0086AL052_2	T0086AL344_1	T0086	no_data	no_data	no_data	no_data	no_data	no_data
T0086AL052_2	T0086AL344_2	T0086	no_data	no_data	no_data	no_data	no_data	no_data
T0086AL052_2	T0086AL357_1	T0086	no_data	no_data	no_data	no_data	no_data	no_data
T0086AL052_2	T0086AL357_2	T0086	no_data	no_data	no_data	no_data	no_data	no_data
T0086AL052_2	T0086AL359_1	T0086	no_data	no_data	no_data	no_data	no_data	no_data
T0086AL052_2	T0086AL361_1	T0086	no_data	no_data	no_data	no_data	no_data	no_data
T0086AL052_2	T0086AL361_2	T0086	no_data	no_data	no_data	no_data	no_data	no_data
T0086AL052_2	T0086AL361_3	T0086	no_data	no_data	no_data	no_data	no_data	no_data
T0086AL052_2	T0086AL375_1	T0086	no_data	no_data	no_data	no_data	no_data	no_data
T0086AL052_2	T0086AL381_1	T0086	no_data	no_data	no_data	no_data	no_data	no_data
T0086AL052_2	T0086AL382_1	T0086	no_data	no_data	no_data	no_data	no_data	no_data
T0086AL052_2	T0086AL389_1	T0086	no_data	no_data	no_data	no_data	no_data	no_data
T0086AL052_2	T0086AL389_2	T0086	no_data	no_data	no_data	no_data	no_data	no_data
T0086AL052_2	T0086AL389_3	T0086	no_data	no_data	no_data	no_data	no_data	no_data
T0086AL052_2	T0086AL389_4	T0086	no_data	no_data	no_data	no_data	no_data	no_data
T0086AL052_2	T0086AL389_5	T0086	no_data	no_data	no_data	no_data	no_data	no_data
T0086AL052_2	T0086AL395_1	T0086	no_data	no_data	no_data	no_data	no_data	no_data
T0086AL052_2	T0086AL395_2	T0086	no_data	no_data	no_data	no_data	no_data	no_data
T0086AL052_2	T0086AL395_3	T0086	no_data	no_data	no_data	no_data	no_data	no_data
T0086AL052_2	T0086AL395_4	T0086	no_data	no_data	no_data	no_data	no_data	no_data
T0086AL052_2	T0086AL395_5	T0086	no_data	no_data	no_data	no_data	no_data	no_data
T0086AL052_2	T0086AL405_1	T0086	no_data	no_data	no_data	no_data	no_data	no_data
T0086AL052_2	T0086RR017_1	T0086	no_data	no_data	no_data	no_data	no_data	no_data
T0086AL052_2	T0086SS010_1	T0086	no_data	no_data	no_data	no_data	no_data	no_data
T0086AL052_2	T0086SS017_1	T0086	no_data	no_data	no_data	no_data	no_data	no_data
T0086AL052_2	T0086SS018_1	T0086	no_data	no_data	no_data	no_data	no_data	no_data
T0086AL052_2	T0086SS018_2	T0086	no_data	no_data	no_data	no_data	no_data	no_data
T0086AL052_2	T0086SS027_1	T0086	no_data	no_data	no_data	no_data	no_data	no_data
T0086AL052_2	T0086SS027_2	T0086	no_data	no_data	no_data	no_data	no_data	no_data
T0086AL052_2	T0086SS027_3	T0086	no_data	no_data	no_data	no_data	no_data	no_data
T0086AL052_2	T0086SS027_4	T0086	no_data	no_data	no_data	no_data	no_data	no_data
T0086AL052_2	T0086SS027_5	T0086	no_data	no_data	no_data	no_data	no_data	no_data
T0086AL052_2	T0086SS031_1	T0086	no_data	no_data	no_data	no_data	no_data	no_data
T0086AL052_2	T0086SS039_1	T0086	no_data	no_data	no_data	no_data	no_data	no_data
T0086AL052_2	T0086SS052_1	T0086	no_data	no_data	no_data	no_data	no_data	no_data
T0086AL052_2	T0086SS055_1	T0086	no_data	no_data	no_data	no_data	no_data	no_data
T0086AL052_2	T0086SS094_1	T0086	no_data	no_data	no_data	no_data	no_data	no_data
T0086AL052_2	T0086SS111_1	T0086	no_data	no_data	no_data	no_data	no_data	no_data
T0086AL052_2	T0086SS115_1	T0086	no_data	no_data	no_data	no_data	no_data	no_data
T0086AL052_2	T0086SS137_1	T0086	no_data	no_data	no_data	no_data	no_data	no_data
T0086AL052_2	T0086SS150_1	T0086	no_data	no_data	no_data	no_data	no_data	no_data
T0086AL052_2	T0086SS151_1	T0086	no_data	no_data	no_data	no_data	no_data	no_data
T0086AL052_2	T0086SS197_1	T0086	no_data	no_data	no_data	no_data	no_data	no_data
T0086AL052_2	T0086SS214_1	T0086	no_data	no_data	no_data	no_data	no_data	no_data
T0086AL052_2	T0086SS216_1	T0086	no_data	no_data	no_data	no_data	no_data	no_data
T0086AL052_2	T0086SS251_1	T0086	no_data	no_data	no_data	no_data	no_data	no_data
T0086AL052_2	T0086SS258_1	T0086	no_data	no_data	no_data	no_data	no_data	no_data
T0086AL052_2	T0086SS281_1	T0086	no_data	no_data	no_data	no_data	no_data	no_data
T0086AL052_2	T0086SS325_1	T0086	no_data	no_data	no_data	no_data	no_data	no_data
T0086AL052_2	T0086SS342_1	T0086	no_data	no_data	no_data	no_data	no_data	no_data
T0086AL052_2	T0086SS385_1	T0086	no_data	no_data	no_data	no_data	no_data	no_data
T0086AL052_2	T0086SS402_1	T0086	no_data	no_data	no_data	no_data	no_data	no_data
T0086AL052_2	T0086SS453_1	T0086	no_data	no_data	no_data	no_data	no_data	no_data
T0086AL052_2	T0086TS001_1	T0086	no_data	no_data	no_data	no_data	164	no_data
T0086AL052_2	T0086TS003_1	T0086	no_data	no_data	no_data	no_data	164	no_data
T0086AL052_2	T0086TS017_1	T0086	no_data	no_data	no_data	no_data	125	no_data
T0086AL052_2	T0086TS018_1u	T0086	no_data	no_data	no_data	no_data	164	no_data
T0086AL052_2	T0086TS028_1	T0086	no_data	no_data	no_data	no_data	164	no_data
T0086AL052_2	T0086TS028_2	T0086	no_data	no_data	no_data	no_data	164	no_data
T0086AL052_2	T0086TS028_3	T0086	no_data	no_data	no_data	no_data	164	no_data
T0086AL052_2	T0086TS028_4	T0086	no_data	no_data	no_data	no_data	164	no_data
T0086AL052_2	T0086TS028_5	T0086	no_data	no_data	no_data	no_data	164	no_data
T0086AL052_2	T0086TS031_1	T0086	no_data	no_data	no_data	no_data	164	no_data
T0086AL052_2	T0086TS031_2	T0086	no_data	no_data	no_data	no_data	164	no_data
T0086AL052_2	T0086TS031_3	T0086	no_data	no_data	no_data	no_data	164	no_data
T0086AL052_2	T0086TS035_1	T0086	no_data	no_data	no_data	no_data	164	no_data
T0086AL052_2	T0086TS042_1	T0086	no_data	no_data	no_data	no_data	164	no_data
T0086AL052_2	T0086TS042_2	T0086	no_data	no_data	no_data	no_data	164	no_data
T0086AL052_2	T0086TS042_3	T0086	no_data	no_data	no_data	no_data	164	no_data
T0086AL052_2	T0086TS045_1	T0086	no_data	no_data	no_data	no_data	164	no_data
T0086AL052_2	T0086TS045_2	T0086	no_data	no_data	no_data	no_data	164	no_data
T0086AL052_2	T0086TS045_3	T0086	no_data	no_data	no_data	no_data	164	no_data
T0086AL052_2	T0086TS045_4	T0086	no_data	no_data	no_data	no_data	164	no_data
T0086AL052_2	T0086TS045_5	T0086	no_data	no_data	no_data	no_data	164	no_data
T0086AL052_2	T0086TS055_1	T0086	no_data	no_data	no_data	no_data	164	no_data
T0086AL052_2	T0086TS055_2	T0086	no_data	no_data	no_data	no_data	164	no_data
T0086AL052_2	T0086TS055_3	T0086	no_data	no_data	no_data	no_data	164	no_data
T0086AL052_2	T0086TS055_4	T0086	no_data	no_data	no_data	no_data	164	no_data
T0086AL052_2	T0086TS055_5	T0086	no_data	no_data	no_data	no_data	164	no_data
T0086AL052_2	T0086TS058_1	T0086	no_data	no_data	no_data	no_data	156	no_data
T0086AL052_2	T0086TS065_1	T0086	no_data	no_data	no_data	no_data	137	no_data
T0086AL052_2	T0086TS080_1	T0086	no_data	no_data	no_data	no_data	164	no_data
T0086AL052_2	T0086TS080_2	T0086	no_data	no_data	no_data	no_data	164	no_data
T0086AL052_2	T0086TS080_3	T0086	no_data	no_data	no_data	no_data	164	no_data
T0086AL052_2	T0086TS080_4	T0086	no_data	no_data	no_data	no_data	164	no_data
T0086AL052_2	T0086TS080_5	T0086	no_data	no_data	no_data	no_data	164	no_data
T0086AL052_2	T0086TS086_1	T0086	no_data	no_data	no_data	no_data	118	no_data
T0086AL052_2	T0086TS088_1	T0086	no_data	no_data	no_data	no_data	164	no_data
T0086AL052_2	T0086TS088_2	T0086	no_data	no_data	no_data	no_data	no_data	no_data
T0086AL052_2	T0086TS088_3	T0086	no_data	no_data	no_data	no_data	164	no_data
T0086AL052_2	T0086TS088_4	T0086	no_data	no_data	no_data	no_data	164	no_data
T0086AL052_2	T0086TS088_5	T0086	no_data	no_data	no_data	no_data	149	no_data
T0086AL052_2	T0086TS133_3	T0086	no_data	no_data	no_data	no_data	164	no_data
T0086AL052_2	T0086TS137_1	T0086	no_data	no_data	no_data	no_data	no_data	no_data
T0086AL052_2	T0086TS152_1	T0086	no_data	no_data	no_data	no_data	164	no_data
T0086AL052_2	T0086TS152_2	T0086	no_data	no_data	no_data	no_data	164	no_data
T0086AL052_2	T0086TS152_3	T0086	no_data	no_data	no_data	no_data	164	no_data
T0086AL052_2	T0086TS152_4	T0086	no_data	no_data	no_data	no_data	164	no_data
T0086AL052_2	T0086TS152_5	T0086	no_data	no_data	no_data	no_data	164	no_data
T0086AL052_2	T0086TS155_1	T0086	no_data	no_data	no_data	no_data	162	no_data
T0086AL052_2	T0086TS161_1	T0086	no_data	no_data	no_data	no_data	164	no_data
T0086AL052_2	T0086TS161_2	T0086	no_data	no_data	no_data	no_data	164	no_data
T0086AL052_2	T0086TS161_3	T0086	no_data	no_data	no_data	no_data	164	no_data
T0086AL052_2	T0086TS161_4	T0086	no_data	no_data	no_data	no_data	164	no_data
T0086AL052_2	T0086TS161_5	T0086	no_data	no_data	no_data	no_data	164	no_data
T0086AL052_2	T0086TS179_1	T0086	no_data	no_data	no_data	no_data	156	no_data
T0086AL052_2	T0086TS179_2	T0086	no_data	no_data	no_data	no_data	136	no_data
T0086AL052_2	T0086TS179_3	T0086	no_data	no_data	no_data	no_data	143	no_data
T0086AL052_2	T0086TS179_4	T0086	no_data	no_data	no_data	no_data	154	no_data
T0086AL052_2	T0086TS179_5	T0086	no_data	no_data	no_data	no_data	132	no_data
T0086AL052_2	T0086TS191_1	T0086	no_data	no_data	no_data	no_data	126	no_data
T0086AL052_2	T0086TS191_2	T0086	no_data	no_data	no_data	no_data	143	no_data
T0086AL052_2	T0086TS191_3	T0086	no_data	no_data	no_data	no_data	155	no_data
T0086AL052_2	T0086TS216_1	T0086	no_data	no_data	no_data	no_data	164	no_data
T0086AL052_2	T0086TS216_2	T0086	no_data	no_data	no_data	no_data	164	no_data
T0086AL052_2	T0086TS216_3	T0086	no_data	no_data	no_data	no_data	164	no_data
T0086AL052_2	T0086TS216_4	T0086	no_data	no_data	no_data	no_data	164	no_data
T0086AL052_2	T0086TS216_5	T0086	no_data	no_data	no_data	no_data	164	no_data
T0086AL052_2	T0086TS223_1	T0086	no_data	no_data	no_data	no_data	164	no_data
T0086AL052_2	T0086TS241_1	T0086	no_data	no_data	no_data	no_data	164	no_data
T0086AL052_2	T0086TS252_1	T0086	no_data	no_data	no_data	no_data	164	no_data
T0086AL052_2	T0086TS255_1	T0086	no_data	no_data	no_data	no_data	164	no_data
T0086AL052_2	T0086TS278_1	T0086	no_data	no_data	no_data	no_data	134	no_data
T0086AL052_2	T0086TS278_2	T0086	no_data	no_data	no_data	no_data	149	no_data
T0086AL052_2	T0086TS278_3	T0086	no_data	no_data	no_data	no_data	119	no_data
T0086AL052_2	T0086TS278_4	T0086	no_data	no_data	no_data	no_data	104	no_data
T0086AL052_2	T0086TS278_5	T0086	no_data	no_data	no_data	no_data	134	no_data
T0086AL052_2	T0086TS281_1	T0086	no_data	no_data	no_data	no_data	164	no_data
T0086AL052_2	T0086TS281_2	T0086	no_data	no_data	no_data	no_data	164	no_data
T0086AL052_2	T0086TS281_3	T0086	no_data	no_data	no_data	no_data	164	no_data
T0086AL052_2	T0086TS281_4	T0086	no_data	no_data	no_data	no_data	164	no_data
T0086AL052_2	T0086TS281_5	T0086	no_data	no_data	no_data	no_data	164	no_data
T0086AL052_2	T0086TS309_1	T0086	no_data	no_data	no_data	no_data	164	no_data
T0086AL052_2	T0086TS328_1	T0086	no_data	no_data	no_data	no_data	no_data	no_data
T0086AL052_2	T0086TS352_1	T0086	no_data	no_data	no_data	no_data	164	no_data
T0086AL052_2	T0086TS354_1	T0086	no_data	no_data	no_data	no_data	164	no_data
T0086AL052_2	T0086TS354_2	T0086	no_data	no_data	no_data	no_data	164	no_data
T0086AL052_2	T0086TS354_3	T0086	no_data	no_data	no_data	no_data	164	no_data
T0086AL052_2	T0086TS354_4	T0086	no_data	no_data	no_data	no_data	164	no_data
T0086AL052_2	T0086TS354_5	T0086	no_data	no_data	no_data	no_data	164	no_data
T0086AL052_2	T0086TS384_1	T0086	no_data	no_data	no_data	no_data	164	no_data
T0086AL052_2	T0086TS390_1	T0086	no_data	no_data	no_data	no_data	133	no_data
T0086AL052_2	T0086TS393_1	T0086	no_data	no_data	no_data	no_data	164	no_data
T0086AL052_2	T0086TS414_1	T0086	no_data	no_data	no_data	no_data	164	no_data
T0086AL052_2	T0086TS414_2	T0086	no_data	no_data	no_data	no_data	164	no_data
T0086AL052_2	T0086TS414_3	T0086	no_data	no_data	no_data	no_data	164	no_data
T0086AL052_2	T0086TS414_4	T0086	no_data	no_data	no_data	no_data	164	no_data
T0086AL052_2	T0086TS414_5	T0086	no_data	no_data	no_data	no_data	164	no_data
T0086AL052_2	T0086TS455_1u	T0086	no_data	no_data	no_data	no_data	130	no_data
T0086AL052_3	T0086AL073_1	T0086	no_data	no_data	no_data	no_data	no_data	no_data
T0086AL052_3	T0086AL077_1	T0086	no_data	no_data	no_data	no_data	no_data	no_data
T0086AL052_3	T0086AL093_1	T0086	no_data	no_data	no_data	no_data	no_data	no_data
T0086AL052_3	T0086AL093_2	T0086	no_data	no_data	no_data	no_data	no_data	no_data
T0086AL052_3	T0086AL093_3	T0086	no_data	no_data	no_data	no_data	no_data	no_data
T0086AL052_3	T0086AL094_1	T0086	no_data	no_data	no_data	no_data	no_data	no_data
T0086AL052_3	T0086AL103_1	T0086	no_data	no_data	no_data	no_data	no_data	no_data
T0086AL052_3	T0086AL103_2	T0086	no_data	no_data	no_data	no_data	no_data	no_data
T0086AL052_3	T0086AL103_3	T0086	no_data	no_data	no_data	no_data	no_data	no_data
T0086AL052_3	T0086AL103_4	T0086	no_data	no_data	no_data	no_data	no_data	no_data
T0086AL052_3	T0086AL103_5	T0086	no_data	no_data	no_data	no_data	no_data	no_data
T0086AL052_3	T0086AL104_1	T0086	no_data	no_data	no_data	no_data	no_data	no_data
T0086AL052_3	T0086AL105_1	T0086	no_data	no_data	no_data	no_data	no_data	no_data
T0086AL052_3	T0086AL106_1	T0086	no_data	no_data	no_data	no_data	no_data	no_data
T0086AL052_3	T0086AL107_1	T0086	no_data	no_data	no_data	no_data	no_data	no_data
T0086AL052_3	T0086AL108_1	T0086	no_data	no_data	no_data	no_data	no_data	no_data
T0086AL052_3	T0086AL111_1	T0086	no_data	no_data	no_data	no_data	no_data	no_data
T0086AL052_3	T0086AL126_1	T0086	no_data	no_data	no_data	no_data	no_data	no_data
T0086AL052_3	T0086AL127_1	T0086	no_data	no_data	no_data	no_data	no_data	no_data
T0086AL052_3	T0086AL127_2	T0086	no_data	no_data	no_data	no_data	no_data	no_data
T0086AL052_3	T0086AL127_3	T0086	no_data	no_data	no_data	no_data	no_data	no_data
T0086AL052_3	T0086AL127_4	T0086	no_data	no_data	no_data	no_data	no_data	no_data
T0086AL052_3	T0086AL127_5	T0086	no_data	no_data	no_data	no_data	no_data	no_data
T0086AL052_3	T0086AL132_1	T0086	no_data	no_data	no_data	no_data	no_data	no_data
T0086AL052_3	T0086AL132_2	T0086	no_data	no_data	no_data	no_data	no_data	no_data
T0086AL052_3	T0086AL132_3	T0086	no_data	no_data	no_data	no_data	no_data	no_data
T0086AL052_3	T0086AL132_4	T0086	no_data	no_data	no_data	no_data	no_data	no_data
T0086AL052_3	T0086AL132_5	T0086	no_data	no_data	no_data	no_data	no_data	no_data
T0086AL052_3	T0086AL133_1	T0086	no_data	no_data	no_data	no_data	no_data	no_data
T0086AL052_3	T0086AL158_1	T0086	no_data	no_data	no_data	no_data	no_data	no_data
T0086AL052_3	T0086AL158_2	T0086	no_data	no_data	no_data	no_data	no_data	no_data
T0086AL052_3	T0086AL158_3	T0086	no_data	no_data	no_data	no_data	no_data	no_data
T0086AL052_3	T0086AL158_4	T0086	no_data	no_data	no_data	no_data	no_data	no_data
T0086AL052_3	T0086AL158_5	T0086	no_data	no_data	no_data	no_data	no_data	no_data
T0086AL052_3	T0086AL162_1	T0086	no_data	no_data	no_data	no_data	no_data	no_data
T0086AL052_3	T0086AL170_1	T0086	no_data	no_data	no_data	no_data	no_data	no_data
T0086AL052_3	T0086AL170_2	T0086	no_data	no_data	no_data	no_data	no_data	no_data
T0086AL052_3	T0086AL170_3	T0086	no_data	no_data	no_data	no_data	no_data	no_data
T0086AL052_3	T0086AL170_4	T0086	no_data	no_data	no_data	no_data	no_data	no_data
T0086AL052_3	T0086AL170_5	T0086	no_data	no_data	no_data	no_data	no_data	no_data
T0086AL052_3	T0086AL197_1	T0086	no_data	no_data	no_data	no_data	no_data	no_data
T0086AL052_3	T0086AL197_2	T0086	no_data	no_data	no_data	no_data	no_data	no_data
T0086AL052_3	T0086AL197_3	T0086	no_data	no_data	no_data	no_data	no_data	no_data
T0086AL052_3	T0086AL229_1	T0086	no_data	no_data	no_data	no_data	no_data	no_data
T0086AL052_3	T0086AL248_1	T0086	no_data	no_data	no_data	no_data	no_data	no_data
T0086AL052_3	T0086AL259_1	T0086	no_data	no_data	no_data	no_data	no_data	no_data
T0086AL052_3	T0086AL259_2	T0086	no_data	no_data	no_data	no_data	no_data	no_data
T0086AL052_3	T0086AL259_3	T0086	no_data	no_data	no_data	no_data	no_data	no_data
T0086AL052_3	T0086AL259_4	T0086	no_data	no_data	no_data	no_data	no_data	no_data
T0086AL052_3	T0086AL259_5	T0086	no_data	no_data	no_data	no_data	no_data	no_data
T0086AL052_3	T0086AL260_1	T0086	no_data	no_data	no_data	no_data	no_data	no_data
T0086AL052_3	T0086AL260_2	T0086	no_data	no_data	no_data	no_data	no_data	no_data
T0086AL052_3	T0086AL260_3	T0086	no_data	no_data	no_data	no_data	no_data	no_data
T0086AL052_3	T0086AL260_4	T0086	no_data	no_data	no_data	no_data	no_data	no_data
T0086AL052_3	T0086AL260_5	T0086	no_data	no_data	no_data	no_data	no_data	no_data
T0086AL052_3	T0086AL273_1	T0086	no_data	no_data	no_data	no_data	no_data	no_data
T0086AL052_3	T0086AL274_1	T0086	no_data	no_data	no_data	no_data	no_data	no_data
T0086AL052_3	T0086AL274_2	T0086	no_data	no_data	no_data	no_data	no_data	no_data
T0086AL052_3	T0086AL274_3	T0086	no_data	no_data	no_data	no_data	no_data	no_data
T0086AL052_3	T0086AL274_4	T0086	no_data	no_data	no_data	no_data	no_data	no_data
T0086AL052_3	T0086AL274_5	T0086	no_data	no_data	no_data	no_data	no_data	no_data
T0086AL052_3	T0086AL280_1	T0086	no_data	no_data	no_data	no_data	no_data	no_data
T0086AL052_3	T0086AL329_1	T0086	no_data	no_data	no_data	no_data	no_data	no_data
T0086AL052_3	T0086AL329_2	T0086	no_data	no_data	no_data	no_data	no_data	no_data
T0086AL052_3	T0086AL329_3	T0086	no_data	no_data	no_data	no_data	no_data	no_data
T0086AL052_3	T0086AL331_1	T0086	no_data	no_data	no_data	no_data	no_data	no_data
T0086AL052_3	T0086AL344_1	T0086	no_data	no_data	no_data	no_data	no_data	no_data
T0086AL052_3	T0086AL344_2	T0086	no_data	no_data	no_data	no_data	no_data	no_data
T0086AL052_3	T0086AL357_1	T0086	no_data	no_data	no_data	no_data	no_data	no_data
T0086AL052_3	T0086AL357_2	T0086	no_data	no_data	no_data	no_data	no_data	no_data
T0086AL052_3	T0086AL359_1	T0086	no_data	no_data	no_data	no_data	no_data	no_data
T0086AL052_3	T0086AL361_1	T0086	no_data	no_data	no_data	no_data	no_data	no_data
T0086AL052_3	T0086AL361_2	T0086	no_data	no_data	no_data	no_data	no_data	no_data
T0086AL052_3	T0086AL361_3	T0086	no_data	no_data	no_data	no_data	no_data	no_data
T0086AL052_3	T0086AL375_1	T0086	no_data	no_data	no_data	no_data	no_data	no_data
T0086AL052_3	T0086AL381_1	T0086	no_data	no_data	no_data	no_data	no_data	no_data
T0086AL052_3	T0086AL382_1	T0086	no_data	no_data	no_data	no_data	no_data	no_data
T0086AL052_3	T0086AL389_1	T0086	no_data	no_data	no_data	no_data	no_data	no_data
T0086AL052_3	T0086AL389_2	T0086	no_data	no_data	no_data	no_data	no_data	no_data
T0086AL052_3	T0086AL389_3	T0086	no_data	no_data	no_data	no_data	no_data	no_data
T0086AL052_3	T0086AL389_4	T0086	no_data	no_data	no_data	no_data	no_data	no_data
T0086AL052_3	T0086AL389_5	T0086	no_data	no_data	no_data	no_data	no_data	no_data
T0086AL052_3	T0086AL395_1	T0086	no_data	no_data	no_data	no_data	no_data	no_data
T0086AL052_3	T0086AL395_2	T0086	no_data	no_data	no_data	no_data	no_data	no_data
T0086AL052_3	T0086AL395_3	T0086	no_data	no_data	no_data	no_data	no_data	no_data
T0086AL052_3	T0086AL395_4	T0086	no_data	no_data	no_data	no_data	no_data	no_data
T0086AL052_3	T0086AL395_5	T0086	no_data	no_data	no_data	no_data	no_data	no_data
T0086AL052_3	T0086AL405_1	T0086	no_data	no_data	no_data	no_data	no_data	no_data
T0086AL052_3	T0086RR017_1	T0086	no_data	no_data	no_data	no_data	no_data	no_data
T0086AL052_3	T0086SS010_1	T0086	no_data	no_data	no_data	no_data	no_data	no_data
T0086AL052_3	T0086SS017_1	T0086	no_data	no_data	no_data	no_data	no_data	no_data
T0086AL052_3	T0086SS018_1	T0086	no_data	no_data	no_data	no_data	no_data	no_data
T0086AL052_3	T0086SS018_2	T0086	no_data	no_data	no_data	no_data	no_data	no_data
T0086AL052_3	T0086SS027_1	T0086	no_data	no_data	no_data	no_data	no_data	no_data
T0086AL052_3	T0086SS027_2	T0086	no_data	no_data	no_data	no_data	no_data	no_data
T0086AL052_3	T0086SS027_3	T0086	no_data	no_data	no_data	no_data	no_data	no_data
T0086AL052_3	T0086SS027_4	T0086	no_data	no_data	no_data	no_data	no_data	no_data
T0086AL052_3	T0086SS027_5	T0086	no_data	no_data	no_data	no_data	no_data	no_data
T0086AL052_3	T0086SS031_1	T0086	no_data	no_data	no_data	no_data	no_data	no_data
T0086AL052_3	T0086SS039_1	T0086	no_data	no_data	no_data	no_data	no_data	no_data
T0086AL052_3	T0086SS052_1	T0086	no_data	no_data	no_data	no_data	no_data	no_data
T0086AL052_3	T0086SS055_1	T0086	no_data	no_data	no_data	no_data	no_data	no_data
T0086AL052_3	T0086SS094_1	T0086	no_data	no_data	no_data	no_data	no_data	no_data
T0086AL052_3	T0086SS111_1	T0086	no_data	no_data	no_data	no_data	no_data	no_data
T0086AL052_3	T0086SS115_1	T0086	no_data	no_data	no_data	no_data	no_data	no_data
T0086AL052_3	T0086SS137_1	T0086	no_data	no_data	no_data	no_data	no_data	no_data
T0086AL052_3	T0086SS150_1	T0086	no_data	no_data	no_data	no_data	no_data	no_data
T0086AL052_3	T0086SS151_1	T0086	no_data	no_data	no_data	no_data	no_data	no_data
T0086AL052_3	T0086SS197_1	T0086	no_data	no_data	no_data	no_data	no_data	no_data
T0086AL052_3	T0086SS214_1	T0086	no_data	no_data	no_data	no_data	no_data	no_data
T0086AL052_3	T0086SS216_1	T0086	no_data	no_data	no_data	no_data	no_data	no_data
T0086AL052_3	T0086SS251_1	T0086	no_data	no_data	no_data	no_data	no_data	no_data
T0086AL052_3	T0086SS258_1	T0086	no_data	no_data	no_data	no_data	no_data	no_data
T0086AL052_3	T0086SS281_1	T0086	no_data	no_data	no_data	no_data	no_data	no_data
T0086AL052_3	T0086SS325_1	T0086	no_data	no_data	no_data	no_data	no_data	no_data
T0086AL052_3	T0086SS342_1	T0086	no_data	no_data	no_data	no_data	no_data	no_data
T0086AL052_3	T0086SS385_1	T0086	no_data	no_data	no_data	no_data	no_data	no_data
T0086AL052_3	T0086SS402_1	T0086	no_data	no_data	no_data	no_data	no_data	no_data
T0086AL052_3	T0086SS453_1	T0086	no_data	no_data	no_data	no_data	no_data	no_data
T0086AL052_3	T0086TS001_1	T0086	no_data	no_data	no_data	no_data	164	no_data
T0086AL052_3	T0086TS003_1	T0086	no_data	no_data	no_data	no_data	164	no_data
T0086AL052_3	T0086TS017_1	T0086	no_data	no_data	no_data	no_data	125	no_data
T0086AL052_3	T0086TS018_1u	T0086	no_data	no_data	no_data	no_data	164	no_data
T0086AL052_3	T0086TS028_1	T0086	no_data	no_data	no_data	no_data	164	no_data
T0086AL052_3	T0086TS028_2	T0086	no_data	no_data	no_data	no_data	164	no_data
T0086AL052_3	T0086TS028_3	T0086	no_data	no_data	no_data	no_data	164	no_data
T0086AL052_3	T0086TS028_4	T0086	no_data	no_data	no_data	no_data	164	no_data
T0086AL052_3	T0086TS028_5	T0086	no_data	no_data	no_data	no_data	164	no_data
T0086AL052_3	T0086TS031_1	T0086	no_data	no_data	no_data	no_data	164	no_data
T0086AL052_3	T0086TS031_2	T0086	no_data	no_data	no_data	no_data	164	no_data
T0086AL052_3	T0086TS031_3	T0086	no_data	no_data	no_data	no_data	164	no_data
T0086AL052_3	T0086TS035_1	T0086	no_data	no_data	no_data	no_data	164	no_data
T0086AL052_3	T0086TS042_1	T0086	no_data	no_data	no_data	no_data	164	no_data
T0086AL052_3	T0086TS042_2	T0086	no_data	no_data	no_data	no_data	164	no_data
T0086AL052_3	T0086TS042_3	T0086	no_data	no_data	no_data	no_data	164	no_data
T0086AL052_3	T0086TS045_1	T0086	no_data	no_data	no_data	no_data	164	no_data
T0086AL052_3	T0086TS045_2	T0086	no_data	no_data	no_data	no_data	164	no_data
T0086AL052_3	T0086TS045_3	T0086	no_data	no_data	no_data	no_data	164	no_data
T0086AL052_3	T0086TS045_4	T0086	no_data	no_data	no_data	no_data	164	no_data
T0086AL052_3	T0086TS045_5	T0086	no_data	no_data	no_data	no_data	164	no_data
T0086AL052_3	T0086TS055_1	T0086	no_data	no_data	no_data	no_data	164	no_data
T0086AL052_3	T0086TS055_2	T0086	no_data	no_data	no_data	no_data	164	no_data
T0086AL052_3	T0086TS055_3	T0086	no_data	no_data	no_data	no_data	164	no_data
T0086AL052_3	T0086TS055_4	T0086	no_data	no_data	no_data	no_data	164	no_data
T0086AL052_3	T0086TS055_5	T0086	no_data	no_data	no_data	no_data	164	no_data
T0086AL052_3	T0086TS058_1	T0086	no_data	no_data	no_data	no_data	156	no_data
T0086AL052_3	T0086TS065_1	T0086	no_data	no_data	no_data	no_data	137	no_data
T0086AL052_3	T0086TS080_1	T0086	no_data	no_data	no_data	no_data	164	no_data
T0086AL052_3	T0086TS080_2	T0086	no_data	no_data	no_data	no_data	164	no_data
T0086AL052_3	T0086TS080_3	T0086	no_data	no_data	no_data	no_data	164	no_data
T0086AL052_3	T0086TS080_4	T0086	no_data	no_data	no_data	no_data	164	no_data
T0086AL052_3	T0086TS080_5	T0086	no_data	no_data	no_data	no_data	164	no_data
T0086AL052_3	T0086TS086_1	T0086	no_data	no_data	no_data	no_data	118	no_data
T0086AL052_3	T0086TS088_1	T0086	no_data	no_data	no_data	no_data	164	no_data
T0086AL052_3	T0086TS088_2	T0086	no_data	no_data	no_data	no_data	no_data	no_data
T0086AL052_3	T0086TS088_3	T0086	no_data	no_data	no_data	no_data	164	no_data
T0086AL052_3	T0086TS088_4	T0086	no_data	no_data	no_data	no_data	164	no_data
T0086AL052_3	T0086TS088_5	T0086	no_data	no_data	no_data	no_data	149	no_data
T0086AL052_3	T0086TS133_3	T0086	no_data	no_data	no_data	no_data	164	no_data
T0086AL052_3	T0086TS137_1	T0086	no_data	no_data	no_data	no_data	no_data	no_data
T0086AL052_3	T0086TS152_1	T0086	no_data	no_data	no_data	no_data	164	no_data
T0086AL052_3	T0086TS152_2	T0086	no_data	no_data	no_data	no_data	164	no_data
T0086AL052_3	T0086TS152_3	T0086	no_data	no_data	no_data	no_data	164	no_data
T0086AL052_3	T0086TS152_4	T0086	no_data	no_data	no_data	no_data	164	no_data
T0086AL052_3	T0086TS152_5	T0086	no_data	no_data	no_data	no_data	164	no_data
T0086AL052_3	T0086TS155_1	T0086	no_data	no_data	no_data	no_data	162	no_data
T0086AL052_3	T0086TS161_1	T0086	no_data	no_data	no_data	no_data	164	no_data
T0086AL052_3	T0086TS161_2	T0086	no_data	no_data	no_data	no_data	164	no_data
T0086AL052_3	T0086TS161_3	T0086	no_data	no_data	no_data	no_data	164	no_data
T0086AL052_3	T0086TS161_4	T0086	no_data	no_data	no_data	no_data	164	no_data
T0086AL052_3	T0086TS161_5	T0086	no_data	no_data	no_data	no_data	164	no_data
T0086AL052_3	T0086TS179_1	T0086	no_data	no_data	no_data	no_data	156	no_data
T0086AL052_3	T0086TS179_2	T0086	no_data	no_data	no_data	no_data	136	no_data
T0086AL052_3	T0086TS179_3	T0086	no_data	no_data	no_data	no_data	143	no_data
T0086AL052_3	T0086TS179_4	T0086	no_data	no_data	no_data	no_data	154	no_data
T0086AL052_3	T0086TS179_5	T0086	no_data	no_data	no_data	no_data	132	no_data
T0086AL052_3	T0086TS191_1	T0086	no_data	no_data	no_data	no_data	126	no_data
T0086AL052_3	T0086TS191_2	T0086	no_data	no_data	no_data	no_data	143	no_data
T0086AL052_3	T0086TS191_3	T0086	no_data	no_data	no_data	no_data	155	no_data
T0086AL052_3	T0086TS216_1	T0086	no_data	no_data	no_data	no_data	164	no_data
T0086AL052_3	T0086TS216_2	T0086	no_data	no_data	no_data	no_data	164	no_data
T0086AL052_3	T0086TS216_3	T0086	no_data	no_data	no_data	no_data	164	no_data
T0086AL052_3	T0086TS216_4	T0086	no_data	no_data	no_data	no_data	164	no_data
T0086AL052_3	T0086TS216_5	T0086	no_data	no_data	no_data	no_data	164	no_data
T0086AL052_3	T0086TS223_1	T0086	no_data	no_data	no_data	no_data	164	no_data
T0086AL052_3	T0086TS241_1	T0086	no_data	no_data	no_data	no_data	164	no_data
T0086AL052_3	T0086TS252_1	T0086	no_data	no_data	no_data	no_data	164	no_data
T0086AL052_3	T0086TS255_1	T0086	no_data	no_data	no_data	no_data	164	no_data
T0086AL052_3	T0086TS278_1	T0086	no_data	no_data	no_data	no_data	134	no_data
T0086AL052_3	T0086TS278_2	T0086	no_data	no_data	no_data	no_data	149	no_data
T0086AL052_3	T0086TS278_3	T0086	no_data	no_data	no_data	no_data	119	no_data
T0086AL052_3	T0086TS278_4	T0086	no_data	no_data	no_data	no_data	104	no_data
T0086AL052_3	T0086TS278_5	T0086	no_data	no_data	no_data	no_data	134	no_data
T0086AL052_3	T0086TS281_1	T0086	no_data	no_data	no_data	no_data	164	no_data
T0086AL052_3	T0086TS281_2	T0086	no_data	no_data	no_data	no_data	164	no_data
T0086AL052_3	T0086TS281_3	T0086	no_data	no_data	no_data	no_data	164	no_data
T0086AL052_3	T0086TS281_4	T0086	no_data	no_data	no_data	no_data	164	no_data
T0086AL052_3	T0086TS281_5	T0086	no_data	no_data	no_data	no_data	164	no_data
T0086AL052_3	T0086TS309_1	T0086	no_data	no_data	no_data	no_data	164	no_data
T0086AL052_3	T0086TS328_1	T0086	no_data	no_data	no_data	no_data	no_data	no_data
T0086AL052_3	T0086TS352_1	T0086	no_data	no_data	no_data	no_data	164	no_data
T0086AL052_3	T0086TS354_1	T0086	no_data	no_data	no_data	no_data	164	no_data
T0086AL052_3	T0086TS354_2	T0086	no_data	no_data	no_data	no_data	164	no_data
T0086AL052_3	T0086TS354_3	T0086	no_data	no_data	no_data	no_data	164	no_data
T0086AL052_3	T0086TS354_4	T0086	no_data	no_data	no_data	no_data	164	no_data
T0086AL052_3	T0086TS354_5	T0086	no_data	no_data	no_data	no_data	164	no_data
T0086AL052_3	T0086TS384_1	T0086	no_data	no_data	no_data	no_data	164	no_data
T0086AL052_3	T0086TS390_1	T0086	no_data	no_data	no_data	no_data	133	no_data
T0086AL052_3	T0086TS393_1	T0086	no_data	no_data	no_data	no_data	164	no_data
T0086AL052_3	T0086TS414_1	T0086	no_data	no_data	no_data	no_data	164	no_data
T0086AL052_3	T0086TS414_2	T0086	no_data	no_data	no_data	no_data	164	no_data
T0086AL052_3	T0086TS414_3	T0086	no_data	no_data	no_data	no_data	164	no_data
T0086AL052_3	T0086TS414_4	T0086	no_data	no_data	no_data	no_data	164	no_data
T0086AL052_3	T0086TS414_5	T0086	no_data	no_data	no_data	no_data	164	no_data
T0086AL052_3	T0086TS455_1u	T0086	no_data	no_data	no_data	no_data	130	no_data
T0086AL073_1	T0086AL077_1	T0086	no_data	no_data	no_data	no_data	no_data	no_data
T0086AL073_1	T0086AL093_1	T0086	no_data	no_data	no_data	no_data	no_data	no_data
T0086AL073_1	T0086AL093_2	T0086	no_data	no_data	no_data	no_data	no_data	no_data
T0086AL073_1	T0086AL093_3	T0086	no_data	no_data	no_data	no_data	no_data	no_data
T0086AL073_1	T0086AL094_1	T0086	no_data	no_data	no_data	no_data	no_data	no_data
T0086AL073_1	T0086AL103_1	T0086	no_data	no_data	no_data	no_data	no_data	no_data
T0086AL073_1	T0086AL103_2	T0086	no_data	no_data	no_data	no_data	no_data	no_data
T0086AL073_1	T0086AL103_3	T0086	no_data	no_data	no_data	no_data	no_data	no_data
T0086AL073_1	T0086AL103_4	T0086	no_data	no_data	no_data	no_data	no_data	no_data
T0086AL073_1	T0086AL103_5	T0086	no_data	no_data	no_data	no_data	no_data	no_data
T0086AL073_1	T0086AL104_1	T0086	no_data	no_data	no_data	no_data	no_data	no_data
T0086AL073_1	T0086AL105_1	T0086	no_data	no_data	no_data	no_data	no_data	no_data
T0086AL073_1	T0086AL106_1	T0086	no_data	no_data	no_data	no_data	no_data	no_data
T0086AL073_1	T0086AL107_1	T0086	no_data	no_data	no_data	no_data	no_data	no_data
T0086AL073_1	T0086AL108_1	T0086	no_data	no_data	no_data	no_data	no_data	no_data
T0086AL073_1	T0086AL111_1	T0086	no_data	no_data	no_data	no_data	no_data	no_data
T0086AL073_1	T0086AL126_1	T0086	no_data	no_data	no_data	no_data	no_data	no_data
T0086AL073_1	T0086AL127_1	T0086	no_data	no_data	no_data	no_data	no_data	no_data
T0086AL073_1	T0086AL127_2	T0086	no_data	no_data	no_data	no_data	no_data	no_data
T0086AL073_1	T0086AL127_3	T0086	no_data	no_data	no_data	no_data	no_data	no_data
T0086AL073_1	T0086AL127_4	T0086	no_data	no_data	no_data	no_data	no_data	no_data
T0086AL073_1	T0086AL127_5	T0086	no_data	no_data	no_data	no_data	no_data	no_data
T0086AL073_1	T0086AL132_1	T0086	no_data	no_data	no_data	no_data	no_data	no_data
T0086AL073_1	T0086AL132_2	T0086	no_data	no_data	no_data	no_data	no_data	no_data
T0086AL073_1	T0086AL132_3	T0086	no_data	no_data	no_data	no_data	no_data	no_data
T0086AL073_1	T0086AL132_4	T0086	no_data	no_data	no_data	no_data	no_data	no_data
T0086AL073_1	T0086AL132_5	T0086	no_data	no_data	no_data	no_data	no_data	no_data
T0086AL073_1	T0086AL133_1	T0086	no_data	no_data	no_data	no_data	no_data	no_data
T0086AL073_1	T0086AL158_1	T0086	no_data	no_data	no_data	no_data	no_data	no_data
T0086AL073_1	T0086AL158_2	T0086	no_data	no_data	no_data	no_data	no_data	no_data
T0086AL073_1	T0086AL158_3	T0086	no_data	no_data	no_data	no_data	no_data	no_data
T0086AL073_1	T0086AL158_4	T0086	no_data	no_data	no_data	no_data	no_data	no_data
T0086AL073_1	T0086AL158_5	T0086	no_data	no_data	no_data	no_data	no_data	no_data
T0086AL073_1	T0086AL162_1	T0086	no_data	no_data	no_data	no_data	no_data	no_data
T0086AL073_1	T0086AL170_1	T0086	no_data	no_data	no_data	no_data	no_data	no_data
T0086AL073_1	T0086AL170_2	T0086	no_data	no_data	no_data	no_data	no_data	no_data
T0086AL073_1	T0086AL170_3	T0086	no_data	no_data	no_data	no_data	no_data	no_data
T0086AL073_1	T0086AL170_4	T0086	no_data	no_data	no_data	no_data	no_data	no_data
T0086AL073_1	T0086AL170_5	T0086	no_data	no_data	no_data	no_data	no_data	no_data
T0086AL073_1	T0086AL197_1	T0086	no_data	no_data	no_data	no_data	no_data	no_data
T0086AL073_1	T0086AL197_2	T0086	no_data	no_data	no_data	no_data	no_data	no_data
T0086AL073_1	T0086AL197_3	T0086	no_data	no_data	no_data	no_data	no_data	no_data
T0086AL073_1	T0086AL229_1	T0086	no_data	no_data	no_data	no_data	no_data	no_data
T0086AL073_1	T0086AL248_1	T0086	no_data	no_data	no_data	no_data	no_data	no_data
T0086AL073_1	T0086AL259_1	T0086	no_data	no_data	no_data	no_data	no_data	no_data
T0086AL073_1	T0086AL259_2	T0086	no_data	no_data	no_data	no_data	no_data	no_data
T0086AL073_1	T0086AL259_3	T0086	no_data	no_data	no_data	no_data	no_data	no_data
T0086AL073_1	T0086AL259_4	T0086	no_data	no_data	no_data	no_data	no_data	no_data
T0086AL073_1	T0086AL259_5	T0086	no_data	no_data	no_data	no_data	no_data	no_data
T0086AL073_1	T0086AL260_1	T0086	no_data	no_data	no_data	no_data	no_data	no_data
T0086AL073_1	T0086AL260_2	T0086	no_data	no_data	no_data	no_data	no_data	no_data
T0086AL073_1	T0086AL260_3	T0086	no_data	no_data	no_data	no_data	no_data	no_data
T0086AL073_1	T0086AL260_4	T0086	no_data	no_data	no_data	no_data	no_data	no_data
T0086AL073_1	T0086AL260_5	T0086	no_data	no_data	no_data	no_data	no_data	no_data
T0086AL073_1	T0086AL273_1	T0086	no_data	no_data	no_data	no_data	no_data	no_data
T0086AL073_1	T0086AL274_1	T0086	no_data	no_data	no_data	no_data	no_data	no_data
T0086AL073_1	T0086AL274_2	T0086	no_data	no_data	no_data	no_data	no_data	no_data
T0086AL073_1	T0086AL274_3	T0086	no_data	no_data	no_data	no_data	no_data	no_data
T0086AL073_1	T0086AL274_4	T0086	no_data	no_data	no_data	no_data	no_data	no_data
T0086AL073_1	T0086AL274_5	T0086	no_data	no_data	no_data	no_data	no_data	no_data
T0086AL073_1	T0086AL280_1	T0086	no_data	no_data	no_data	no_data	no_data	no_data
T0086AL073_1	T0086AL329_1	T0086	no_data	no_data	no_data	no_data	no_data	no_data
T0086AL073_1	T0086AL329_2	T0086	no_data	no_data	no_data	no_data	no_data	no_data
T0086AL073_1	T0086AL329_3	T0086	no_data	no_data	no_data	no_data	no_data	no_data
T0086AL073_1	T0086AL331_1	T0086	no_data	no_data	no_data	no_data	no_data	no_data
T0086AL073_1	T0086AL344_1	T0086	no_data	no_data	no_data	no_data	no_data	no_data
T0086AL073_1	T0086AL344_2	T0086	no_data	no_data	no_data	no_data	no_data	no_data
T0086AL073_1	T0086AL357_1	T0086	no_data	no_data	no_data	no_data	no_data	no_data
T0086AL073_1	T0086AL357_2	T0086	no_data	no_data	no_data	no_data	no_data	no_data
T0086AL073_1	T0086AL359_1	T0086	no_data	no_data	no_data	no_data	no_data	no_data
T0086AL073_1	T0086AL361_1	T0086	no_data	no_data	no_data	no_data	no_data	no_data
T0086AL073_1	T0086AL361_2	T0086	no_data	no_data	no_data	no_data	no_data	no_data
T0086AL073_1	T0086AL361_3	T0086	no_data	no_data	no_data	no_data	no_data	no_data
T0086AL073_1	T0086AL375_1	T0086	no_data	no_data	no_data	no_data	no_data	no_data
T0086AL073_1	T0086AL381_1	T0086	no_data	no_data	no_data	no_data	no_data	no_data
T0086AL073_1	T0086AL382_1	T0086	no_data	no_data	no_data	no_data	no_data	no_data
T0086AL073_1	T0086AL389_1	T0086	no_data	no_data	no_data	no_data	no_data	no_data
T0086AL073_1	T0086AL389_2	T0086	no_data	no_data	no_data	no_data	no_data	no_data
T0086AL073_1	T0086AL389_3	T0086	no_data	no_data	no_data	no_data	no_data	no_data
T0086AL073_1	T0086AL389_4	T0086	no_data	no_data	no_data	no_data	no_data	no_data
T0086AL073_1	T0086AL389_5	T0086	no_data	no_data	no_data	no_data	no_data	no_data
T0086AL073_1	T0086AL395_1	T0086	no_data	no_data	no_data	no_data	no_data	no_data
T0086AL073_1	T0086AL395_2	T0086	no_data	no_data	no_data	no_data	no_data	no_data
T0086AL073_1	T0086AL395_3	T0086	no_data	no_data	no_data	no_data	no_data	no_data
T0086AL073_1	T0086AL395_4	T0086	no_data	no_data	no_data	no_data	no_data	no_data
T0086AL073_1	T0086AL395_5	T0086	no_data	no_data	no_data	no_data	no_data	no_data
T0086AL073_1	T0086AL405_1	T0086	no_data	no_data	no_data	no_data	no_data	no_data
T0086AL073_1	T0086RR017_1	T0086	no_data	no_data	no_data	no_data	no_data	no_data
T0086AL073_1	T0086SS010_1	T0086	no_data	no_data	no_data	no_data	no_data	no_data
T0086AL073_1	T0086SS017_1	T0086	no_data	no_data	no_data	no_data	no_data	no_data
T0086AL073_1	T0086SS018_1	T0086	no_data	no_data	no_data	no_data	no_data	no_data
T0086AL073_1	T0086SS018_2	T0086	no_data	no_data	no_data	no_data	no_data	no_data
T0086AL073_1	T0086SS027_1	T0086	no_data	no_data	no_data	no_data	no_data	no_data
T0086AL073_1	T0086SS027_2	T0086	no_data	no_data	no_data	no_data	no_data	no_data
T0086AL073_1	T0086SS027_3	T0086	no_data	no_data	no_data	no_data	no_data	no_data
T0086AL073_1	T0086SS027_4	T0086	no_data	no_data	no_data	no_data	no_data	no_data
T0086AL073_1	T0086SS027_5	T0086	no_data	no_data	no_data	no_data	no_data	no_data
T0086AL073_1	T0086SS031_1	T0086	no_data	no_data	no_data	no_data	no_data	no_data
T0086AL073_1	T0086SS039_1	T0086	no_data	no_data	no_data	no_data	no_data	no_data
T0086AL073_1	T0086SS052_1	T0086	no_data	no_data	no_data	no_data	no_data	no_data
T0086AL073_1	T0086SS055_1	T0086	no_data	no_data	no_data	no_data	no_data	no_data
T0086AL073_1	T0086SS094_1	T0086	no_data	no_data	no_data	no_data	no_data	no_data
T0086AL073_1	T0086SS111_1	T0086	no_data	no_data	no_data	no_data	no_data	no_data
T0086AL073_1	T0086SS115_1	T0086	no_data	no_data	no_data	no_data	no_data	no_data
T0086AL073_1	T0086SS137_1	T0086	no_data	no_data	no_data	no_data	no_data	no_data
T0086AL073_1	T0086SS150_1	T0086	no_data	no_data	no_data	no_data	no_data	no_data
T0086AL073_1	T0086SS151_1	T0086	no_data	no_data	no_data	no_data	no_data	no_data
T0086AL073_1	T0086SS197_1	T0086	no_data	no_data	no_data	no_data	no_data	no_data
T0086AL073_1	T0086SS214_1	T0086	no_data	no_data	no_data	no_data	no_data	no_data
T0086AL073_1	T0086SS216_1	T0086	no_data	no_data	no_data	no_data	no_data	no_data
T0086AL073_1	T0086SS251_1	T0086	no_data	no_data	no_data	no_data	no_data	no_data
T0086AL073_1	T0086SS258_1	T0086	no_data	no_data	no_data	no_data	no_data	no_data
T0086AL073_1	T0086SS281_1	T0086	no_data	no_data	no_data	no_data	no_data	no_data
T0086AL073_1	T0086SS325_1	T0086	no_data	no_data	no_data	no_data	no_data	no_data
T0086AL073_1	T0086SS342_1	T0086	no_data	no_data	no_data	no_data	no_data	no_data
T0086AL073_1	T0086SS385_1	T0086	no_data	no_data	no_data	no_data	no_data	no_data
T0086AL073_1	T0086SS402_1	T0086	no_data	no_data	no_data	no_data	no_data	no_data
T0086AL073_1	T0086SS453_1	T0086	no_data	no_data	no_data	no_data	no_data	no_data
T0086AL073_1	T0086TS001_1	T0086	no_data	no_data	no_data	no_data	164	no_data
T0086AL073_1	T0086TS003_1	T0086	no_data	no_data	no_data	no_data	164	no_data
T0086AL073_1	T0086TS017_1	T0086	no_data	no_data	no_data	no_data	125	no_data
T0086AL073_1	T0086TS018_1u	T0086	no_data	no_data	no_data	no_data	164	no_data
T0086AL073_1	T0086TS028_1	T0086	no_data	no_data	no_data	no_data	164	no_data
T0086AL073_1	T0086TS028_2	T0086	no_data	no_data	no_data	no_data	164	no_data
T0086AL073_1	T0086TS028_3	T0086	no_data	no_data	no_data	no_data	164	no_data
T0086AL073_1	T0086TS028_4	T0086	no_data	no_data	no_data	no_data	164	no_data
T0086AL073_1	T0086TS028_5	T0086	no_data	no_data	no_data	no_data	164	no_data
T0086AL073_1	T0086TS031_1	T0086	no_data	no_data	no_data	no_data	164	no_data
T0086AL073_1	T0086TS031_2	T0086	no_data	no_data	no_data	no_data	164	no_data
T0086AL073_1	T0086TS031_3	T0086	no_data	no_data	no_data	no_data	164	no_data
T0086AL073_1	T0086TS035_1	T0086	no_data	no_data	no_data	no_data	164	no_data
T0086AL073_1	T0086TS042_1	T0086	no_data	no_data	no_data	no_data	164	no_data
T0086AL073_1	T0086TS042_2	T0086	no_data	no_data	no_data	no_data	164	no_data
T0086AL073_1	T0086TS042_3	T0086	no_data	no_data	no_data	no_data	164	no_data
T0086AL073_1	T0086TS045_1	T0086	no_data	no_data	no_data	no_data	164	no_data
T0086AL073_1	T0086TS045_2	T0086	no_data	no_data	no_data	no_data	164	no_data
T0086AL073_1	T0086TS045_3	T0086	no_data	no_data	no_data	no_data	164	no_data
T0086AL073_1	T0086TS045_4	T0086	no_data	no_data	no_data	no_data	164	no_data
T0086AL073_1	T0086TS045_5	T0086	no_data	no_data	no_data	no_data	164	no_data
T0086AL073_1	T0086TS055_1	T0086	no_data	no_data	no_data	no_data	164	no_data
T0086AL073_1	T0086TS055_2	T0086	no_data	no_data	no_data	no_data	164	no_data
T0086AL073_1	T0086TS055_3	T0086	no_data	no_data	no_data	no_data	164	no_data
T0086AL073_1	T0086TS055_4	T0086	no_data	no_data	no_data	no_data	164	no_data
T0086AL073_1	T0086TS055_5	T0086	no_data	no_data	no_data	no_data	164	no_data
T0086AL073_1	T0086TS058_1	T0086	no_data	no_data	no_data	no_data	156	no_data
T0086AL073_1	T0086TS065_1	T0086	no_data	no_data	no_data	no_data	137	no_data
T0086AL073_1	T0086TS080_1	T0086	no_data	no_data	no_data	no_data	164	no_data
T0086AL073_1	T0086TS080_2	T0086	no_data	no_data	no_data	no_data	164	no_data
T0086AL073_1	T0086TS080_3	T0086	no_data	no_data	no_data	no_data	164	no_data
T0086AL073_1	T0086TS080_4	T0086	no_data	no_data	no_data	no_data	164	no_data
T0086AL073_1	T0086TS080_5	T0086	no_data	no_data	no_data	no_data	164	no_data
T0086AL073_1	T0086TS086_1	T0086	no_data	no_data	no_data	no_data	118	no_data
T0086AL073_1	T0086TS088_1	T0086	no_data	no_data	no_data	no_data	164	no_data
T0086AL073_1	T0086TS088_2	T0086	no_data	no_data	no_data	no_data	no_data	no_data
T0086AL073_1	T0086TS088_3	T0086	no_data	no_data	no_data	no_data	164	no_data
T0086AL073_1	T0086TS088_4	T0086	no_data	no_data	no_data	no_data	164	no_data
T0086AL073_1	T0086TS088_5	T0086	no_data	no_data	no_data	no_data	149	no_data
T0086AL073_1	T0086TS133_3	T0086	no_data	no_data	no_data	no_data	164	no_data
T0086AL073_1	T0086TS137_1	T0086	no_data	no_data	no_data	no_data	no_data	no_data
T0086AL073_1	T0086TS152_1	T0086	no_data	no_data	no_data	no_data	164	no_data
T0086AL073_1	T0086TS152_2	T0086	no_data	no_data	no_data	no_data	164	no_data
T0086AL073_1	T0086TS152_3	T0086	no_data	no_data	no_data	no_data	164	no_data
T0086AL073_1	T0086TS152_4	T0086	no_data	no_data	no_data	no_data	164	no_data
T0086AL073_1	T0086TS152_5	T0086	no_data	no_data	no_data	no_data	164	no_data
T0086AL073_1	T0086TS155_1	T0086	no_data	no_data	no_data	no_data	162	no_data
T0086AL073_1	T0086TS161_1	T0086	no_data	no_data	no_data	no_data	164	no_data
T0086AL073_1	T0086TS161_2	T0086	no_data	no_data	no_data	no_data	164	no_data
T0086AL073_1	T0086TS161_3	T0086	no_data	no_data	no_data	no_data	164	no_data
T0086AL073_1	T0086TS161_4	T0086	no_data	no_data	no_data	no_data	164	no_data
T0086AL073_1	T0086TS161_5	T0086	no_data	no_data	no_data	no_data	164	no_data
T0086AL073_1	T0086TS179_1	T0086	no_data	no_data	no_data	no_data	156	no_data
T0086AL073_1	T0086TS179_2	T0086	no_data	no_data	no_data	no_data	136	no_data
T0086AL073_1	T0086TS179_3	T0086	no_data	no_data	no_data	no_data	143	no_data
T0086AL073_1	T0086TS179_4	T0086	no_data	no_data	no_data	no_data	154	no_data
T0086AL073_1	T0086TS179_5	T0086	no_data	no_data	no_data	no_data	132	no_data
T0086AL073_1	T0086TS191_1	T0086	no_data	no_data	no_data	no_data	126	no_data
T0086AL073_1	T0086TS191_2	T0086	no_data	no_data	no_data	no_data	143	no_data
T0086AL073_1	T0086TS191_3	T0086	no_data	no_data	no_data	no_data	155	no_data
T0086AL073_1	T0086TS216_1	T0086	no_data	no_data	no_data	no_data	164	no_data
T0086AL073_1	T0086TS216_2	T0086	no_data	no_data	no_data	no_data	164	no_data
T0086AL073_1	T0086TS216_3	T0086	no_data	no_data	no_data	no_data	164	no_data
T0086AL073_1	T0086TS216_4	T0086	no_data	no_data	no_data	no_data	164	no_data
T0086AL073_1	T0086TS216_5	T0086	no_data	no_data	no_data	no_data	164	no_data
T0086AL073_1	T0086TS223_1	T0086	no_data	no_data	no_data	no_data	164	no_data
T0086AL073_1	T0086TS241_1	T0086	no_data	no_data	no_data	no_data	164	no_data
T0086AL073_1	T0086TS252_1	T0086	no_data	no_data	no_data	no_data	164	no_data
T0086AL073_1	T0086TS255_1	T0086	no_data	no_data	no_data	no_data	164	no_data
T0086AL073_1	T0086TS278_1	T0086	no_data	no_data	no_data	no_data	134	no_data
T0086AL073_1	T0086TS278_2	T0086	no_data	no_data	no_data	no_data	149	no_data
T0086AL073_1	T0086TS278_3	T0086	no_data	no_data	no_data	no_data	119	no_data
T0086AL073_1	T0086TS278_4	T0086	no_data	no_data	no_data	no_data	104	no_data
T0086AL073_1	T0086TS278_5	T0086	no_data	no_data	no_data	no_data	134	no_data
T0086AL073_1	T0086TS281_1	T0086	no_data	no_data	no_data	no_data	164	no_data
T0086AL073_1	T0086TS281_2	T0086	no_data	no_data	no_data	no_data	164	no_data
T0086AL073_1	T0086TS281_3	T0086	no_data	no_data	no_data	no_data	164	no_data
T0086AL073_1	T0086TS281_4	T0086	no_data	no_data	no_data	no_data	164	no_data
T0086AL073_1	T0086TS281_5	T0086	no_data	no_data	no_data	no_data	164	no_data
T0086AL073_1	T0086TS309_1	T0086	no_data	no_data	no_data	no_data	164	no_data
T0086AL073_1	T0086TS328_1	T0086	no_data	no_data	no_data	no_data	no_data	no_data
T0086AL073_1	T0086TS352_1	T0086	no_data	no_data	no_data	no_data	164	no_data
T0086AL073_1	T0086TS354_1	T0086	no_data	no_data	no_data	no_data	164	no_data
T0086AL073_1	T0086TS354_2	T0086	no_data	no_data	no_data	no_data	164	no_data
T0086AL073_1	T0086TS354_3	T0086	no_data	no_data	no_data	no_data	164	no_data
T0086AL073_1	T0086TS354_4	T0086	no_data	no_data	no_data	no_data	164	no_data
T0086AL073_1	T0086TS354_5	T0086	no_data	no_data	no_data	no_data	164	no_data
T0086AL073_1	T0086TS384_1	T0086	no_data	no_data	no_data	no_data	164	no_data
T0086AL073_1	T0086TS390_1	T0086	no_data	no_data	no_data	no_data	133	no_data
T0086AL073_1	T0086TS393_1	T0086	no_data	no_data	no_data	no_data	164	no_data
T0086AL073_1	T0086TS414_1	T0086	no_data	no_data	no_data	no_data	164	no_data
T0086AL073_1	T0086TS414_2	T0086	no_data	no_data	no_data	no_data	164	no_data
T0086AL073_1	T0086TS414_3	T0086	no_data	no_data	no_data	no_data	164	no_data
T0086AL073_1	T0086TS414_4	T0086	no_data	no_data	no_data	no_data	164	no_data
T0086AL073_1	T0086TS414_5	T0086	no_data	no_data	no_data	no_data	164	no_data
T0086AL073_1	T0086TS455_1u	T0086	no_data	no_data	no_data	no_data	130	no_data
T0086AL077_1	T0086AL093_1	T0086	no_data	no_data	no_data	no_data	no_data	no_data
T0086AL077_1	T0086AL093_2	T0086	no_data	no_data	no_data	no_data	no_data	no_data
T0086AL077_1	T0086AL093_3	T0086	no_data	no_data	no_data	no_data	no_data	no_data
T0086AL077_1	T0086AL094_1	T0086	no_data	no_data	no_data	no_data	no_data	no_data
T0086AL077_1	T0086AL103_1	T0086	no_data	no_data	no_data	no_data	no_data	no_data
T0086AL077_1	T0086AL103_2	T0086	no_data	no_data	no_data	no_data	no_data	no_data
T0086AL077_1	T0086AL103_3	T0086	no_data	no_data	no_data	no_data	no_data	no_data
T0086AL077_1	T0086AL103_4	T0086	no_data	no_data	no_data	no_data	no_data	no_data
T0086AL077_1	T0086AL103_5	T0086	no_data	no_data	no_data	no_data	no_data	no_data
T0086AL077_1	T0086AL104_1	T0086	no_data	no_data	no_data	no_data	no_data	no_data
T0086AL077_1	T0086AL105_1	T0086	no_data	no_data	no_data	no_data	no_data	no_data
T0086AL077_1	T0086AL106_1	T0086	no_data	no_data	no_data	no_data	no_data	no_data
T0086AL077_1	T0086AL107_1	T0086	no_data	no_data	no_data	no_data	no_data	no_data
T0086AL077_1	T0086AL108_1	T0086	no_data	no_data	no_data	no_data	no_data	no_data
T0086AL077_1	T0086AL111_1	T0086	no_data	no_data	no_data	no_data	no_data	no_data
T0086AL077_1	T0086AL126_1	T0086	no_data	no_data	no_data	no_data	no_data	no_data
T0086AL077_1	T0086AL127_1	T0086	no_data	no_data	no_data	no_data	no_data	no_data
T0086AL077_1	T0086AL127_2	T0086	no_data	no_data	no_data	no_data	no_data	no_data
T0086AL077_1	T0086AL127_3	T0086	no_data	no_data	no_data	no_data	no_data	no_data
T0086AL077_1	T0086AL127_4	T0086	no_data	no_data	no_data	no_data	no_data	no_data
T0086AL077_1	T0086AL127_5	T0086	no_data	no_data	no_data	no_data	no_data	no_data
T0086AL077_1	T0086AL132_1	T0086	no_data	no_data	no_data	no_data	no_data	no_data
T0086AL077_1	T0086AL132_2	T0086	no_data	no_data	no_data	no_data	no_data	no_data
T0086AL077_1	T0086AL132_3	T0086	no_data	no_data	no_data	no_data	no_data	no_data
T0086AL077_1	T0086AL132_4	T0086	no_data	no_data	no_data	no_data	no_data	no_data
T0086AL077_1	T0086AL132_5	T0086	no_data	no_data	no_data	no_data	no_data	no_data
T0086AL077_1	T0086AL133_1	T0086	no_data	no_data	no_data	no_data	no_data	no_data
T0086AL077_1	T0086AL158_1	T0086	no_data	no_data	no_data	no_data	no_data	no_data
T0086AL077_1	T0086AL158_2	T0086	no_data	no_data	no_data	no_data	no_data	no_data
T0086AL077_1	T0086AL158_3	T0086	no_data	no_data	no_data	no_data	no_data	no_data
T0086AL077_1	T0086AL158_4	T0086	no_data	no_data	no_data	no_data	no_data	no_data
T0086AL077_1	T0086AL158_5	T0086	no_data	no_data	no_data	no_data	no_data	no_data
T0086AL077_1	T0086AL162_1	T0086	no_data	no_data	no_data	no_data	no_data	no_data
T0086AL077_1	T0086AL170_1	T0086	no_data	no_data	no_data	no_data	no_data	no_data
T0086AL077_1	T0086AL170_2	T0086	no_data	no_data	no_data	no_data	no_data	no_data
T0086AL077_1	T0086AL170_3	T0086	no_data	no_data	no_data	no_data	no_data	no_data
T0086AL077_1	T0086AL170_4	T0086	no_data	no_data	no_data	no_data	no_data	no_data
T0086AL077_1	T0086AL170_5	T0086	no_data	no_data	no_data	no_data	no_data	no_data
[truncated: 22,753 more rows]
