# Supplementary material for: Addressing the Role of Conformational Diversity in Protein Structure Prediction
Source: PLoS One. 2016 May 9;11(5):e0154923. doi: 10.1371/journal.pone.0154923 (PMC4861349; doi:10.1371/journal.pone.0154923)
Supplement: S1 Dataset — (GZ) [file pone.0154923.s002.gz › Palopoli-Monzon_2016_SI/Structural_alignments/SET_CASP/rmsd_mammoth_T0172.out.cov]

T0172	1M6Y_A	T0172	0.00	12.6916	12.3045	293	292	99.6587030716723
T0172	1N2X_A	T0172	0.54	12.5905	12.2098	293	288	98.2935153583618
T0172	T0172AL025_1	T0172	2.80	4.0491	4.2199	293	214	73.037542662116
T0172	T0172AL025_2_1	T0172	2.31	5.3291	5.4133	293	111	37.8839590443686
T0172	T0172AL025_2_2	T0172	2.48	-0.2062	0.6000	293	91	31.0580204778157
T0172	T0172AL025_2_3	T0172	2.28	4.1936	4.3543	293	40	13.6518771331058
T0172	T0172AL025_2_4	T0172	1.93	-1.4823	0.0749	293	39	13.3105802047782
T0172	T0172AL025_3	T0172	2.23	-1.5271	0.0666	293	190	64.8464163822526
T0172	T0172AL025_4	T0172	2.34	-1.2504	0.1284	293	174	59.3856655290102
T0172	T0172AL032_1_1	T0172	1.99	7.1468	7.1133	293	93	31.740614334471
T0172	T0172AL032_1_2	T0172	2.60	-0.7010	0.3317	293	186	63.481228668942
T0172	T0172AL041_4	T0172	2.28	2.7504	3.0215	293	284	96.9283276450512
T0172	T0172AL041_5_1	T0172	2.52	5.8448	5.8952	293	195	66.5529010238908
T0172	T0172AL041_5_2	T0172	2.75	-0.8892	0.2500	293	86	29.3515358361775
T0172	T0172AL044_1	T0172	1.97	5.7020	5.7618	293	85	29.0102389078498
T0172	T0172AL054_1	T0172	2.76	0.0892	0.7916	293	295	100.682593856655
T0172	T0172AL054_2	T0172	2.94	-1.4544	0.0804	293	299	102.047781569966
T0172	T0172AL054_3	T0172	2.69	-0.9754	0.2168	293	297	101.365187713311
T0172	T0172AL054_4	T0172	3.03	-0.2301	0.5854	293	299	102.047781569966
T0172	T0172AL054_5	T0172	2.63	-1.8893	0.0215	293	187	63.8225255972696
T0172	T0172AL056_1	T0172	2.17	4.5258	4.6636	293	129	44.0273037542662
T0172	T0172AL064_1	T0172	2.15	4.1072	4.2740	293	205	69.9658703071672
T0172	T0172AL078_1	T0172	2.32	5.3951	5.4749	293	219	74.7440273037543
T0172	T0172AL090_1	T0172	2.98	4.2335	4.3914	293	221	75.4266211604096
T0172	T0172AL144_1	T0172	2.44	4.7162	4.8411	293	217	74.061433447099
T0172	T0172AL144_2	T0172	2.82	5.5225	5.5940	293	214	73.037542662116
T0172	T0172AL144_3	T0172	2.51	6.4226	6.4356	293	186	63.481228668942
T0172	T0172AL144_4	T0172	3.03	-1.5232	0.0673	293	221	75.4266211604096
T0172	T0172AL144_5	T0172	2.40	3.7346	3.9280	293	230	78.4982935153584
T0172	T0172AL203_1_1	T0172	2.67	6.7731	6.7636	293	142	48.4641638225256
T0172	T0172AL203_1_2	T0172	2.77	0.6354	1.1918	293	113	38.5665529010239
T0172	T0172AL203_2_1	T0172	2.27	7.9859	7.8988	293	173	59.0443686006826
T0172	T0172AL203_2_2	T0172	2.86	-1.1013	0.1729	293	104	35.4948805460751
T0172	T0172AL203_3_1	T0172	2.47	7.2206	7.1824	293	159	54.2662116040956
T0172	T0172AL203_3_2	T0172	3.14	0.5874	1.1546	293	110	37.542662116041
T0172	T0172AL203_4_1	T0172	2.48	6.4281	6.4408	293	98	33.4470989761092
T0172	T0172AL203_4_2	T0172	2.78	-0.8523	0.2651	293	123	41.9795221843003
T0172	T0172AL203_4_3	T0172	2.72	1.4989	1.9043	293	67	22.8668941979522
T0172	T0172AL203_5_1	T0172	2.48	6.4281	6.4408	293	98	33.4470989761092
T0172	T0172AL203_5_2	T0172	2.61	-1.1682	0.1520	293	99	33.7883959044369
T0172	T0172AL203_5_3	T0172	2.48	0.5589	1.1328	293	76	25.938566552901
T0172	T0172AL331_1	T0172	2.58	-0.6203	0.3703	293	252	86.0068259385665
T0172	T0172AL331_2	T0172	2.69	-0.9735	0.2174	293	271	92.4914675767918
T0172	T0172AL331_4	T0172	2.84	-0.8244	0.2768	293	120	40.9556313993174
T0172	T0172AL331_5	T0172	3.13	-1.0328	0.1961	293	194	66.2116040955631
T0172	T0172AL391_1	T0172	1.97	2.4135	2.7151	293	25	8.53242320819113
T0172	T0172AL397_1_1	T0172	1.69	6.5201	6.5269	293	70	23.8907849829352
T0172	T0172AL397_1_2	T0172	0.52	-1.6635	0.0454	293	23	7.84982935153584
T0172	T0172AL397_1_3	T0172	1.80	-1.7250	0.0376	293	76	25.938566552901
T0172	T0172AL397_2_1	T0172	1.93	6.0653	6.1015	293	70	23.8907849829352
T0172	T0172AL397_2_2	T0172	0.52	-1.6635	0.0454	293	23	7.84982935153584
T0172	T0172AL397_2_3	T0172	2.04	-1.0455	0.1916	293	88	30.0341296928328
T0172	T0172AL400_1	T0172	2.47	7.3377	7.2920	293	129	44.0273037542662
T0172	T0172AL435_1	T0172	2.51	7.9783	7.8916	293	175	59.7269624573379
T0172	T0172AL476_1	T0172	2.87	4.5406	4.6774	293	213	72.6962457337884
T0172	T0172AL529_1	T0172	3.07	0.1821	0.8558	293	171	58.3617747440273
T0172	T0172AL529_2	T0172	3.20	0.5892	1.1561	293	157	53.5836177474403
T0172	T0172AL529_3	T0172	2.74	5.8756	5.9240	293	144	49.1467576791809
T0172	T0172AL529_4	T0172	2.83	-0.5774	0.3917	293	190	64.8464163822526
T0172	T0172AL529_5	T0172	2.92	1.1364	1.5965	293	165	56.3139931740614
T0172	T0172AL537_1	T0172	2.18	4.7082	4.8336	293	250	85.3242320819113
T0172	T0172AL537_2	T0172	3.07	2.7278	3.0008	293	268	91.4675767918089
T0172	T0172AL537_3	T0172	2.69	4.3748	4.5230	293	236	80.5460750853242
T0172	T0172AL537_4	T0172	2.78	6.2069	6.2339	293	153	52.2184300341297
T0172	T0172AL581_1	T0172	3.00	-0.0562	0.6947	293	290	98.9761092150171
T0172	T0172DR068_1	T0172	no_data	no_data	no_data	293	no_data	no_data
T0172	T0172DR355_1	T0172	no_data	no_data	no_data	293	no_data	no_data
T0172	T0172DR355_2	T0172	no_data	no_data	no_data	293	no_data	no_data
T0172	T0172DR355_4	T0172	no_data	no_data	no_data	293	no_data	no_data
T0172	T0172DR454_1	T0172	no_data	no_data	no_data	293	no_data	no_data
T0172	T0172DR454_2	T0172	no_data	no_data	no_data	293	no_data	no_data
T0172	T0172DR454_3	T0172	no_data	no_data	no_data	293	no_data	no_data
T0172	T0172RR020_1	T0172	no_data	no_data	no_data	293	no_data	no_data
T0172	T0172RR022_1	T0172	no_data	no_data	no_data	293	no_data	no_data
T0172	T0172RR131_1	T0172	no_data	no_data	no_data	293	no_data	no_data
T0172	T0172RR397_1	T0172	no_data	no_data	no_data	293	no_data	no_data
T0172	T0172RR517_1	T0172	no_data	no_data	no_data	293	no_data	no_data
T0172	T0172SS001_1	T0172	no_data	no_data	no_data	293	no_data	no_data
T0172	T0172SS007_1	T0172	no_data	no_data	no_data	293	no_data	no_data
T0172	T0172SS020_1	T0172	no_data	no_data	no_data	293	no_data	no_data
T0172	T0172SS023_1	T0172	no_data	no_data	no_data	293	no_data	no_data
T0172	T0172SS032_1	T0172	no_data	no_data	no_data	293	no_data	no_data
T0172	T0172SS041_1	T0172	no_data	no_data	no_data	293	no_data	no_data
T0172	T0172SS044_1	T0172	no_data	no_data	no_data	293	no_data	no_data
T0172	T0172SS054_1	T0172	no_data	no_data	no_data	293	no_data	no_data
T0172	T0172SS054_2	T0172	no_data	no_data	no_data	293	no_data	no_data
T0172	T0172SS054_3	T0172	no_data	no_data	no_data	293	no_data	no_data
T0172	T0172SS054_4	T0172	no_data	no_data	no_data	293	no_data	no_data
T0172	T0172SS055_1	T0172	no_data	no_data	no_data	293	no_data	no_data
T0172	T0172SS056_1	T0172	no_data	no_data	no_data	293	no_data	no_data
T0172	T0172SS067_1	T0172	no_data	no_data	no_data	293	no_data	no_data
T0172	T0172SS068_1	T0172	no_data	no_data	no_data	293	no_data	no_data
T0172	T0172SS069_1	T0172	no_data	no_data	no_data	293	no_data	no_data
T0172	T0172SS072_1	T0172	no_data	no_data	no_data	293	no_data	no_data
T0172	T0172SS100_1	T0172	no_data	no_data	no_data	293	no_data	no_data
T0172	T0172SS100_2	T0172	no_data	no_data	no_data	293	no_data	no_data
T0172	T0172SS108_1	T0172	no_data	no_data	no_data	293	no_data	no_data
T0172	T0172SS131_1	T0172	no_data	no_data	no_data	293	no_data	no_data
T0172	T0172SS137_1	T0172	no_data	no_data	no_data	293	no_data	no_data
T0172	T0172SS254_1	T0172	no_data	no_data	no_data	293	no_data	no_data
T0172	T0172SS266_1	T0172	no_data	no_data	no_data	293	no_data	no_data
T0172	T0172SS270_1	T0172	no_data	no_data	no_data	293	no_data	no_data
T0172	T0172SS273_1	T0172	no_data	no_data	no_data	293	no_data	no_data
T0172	T0172SS356_1	T0172	no_data	no_data	no_data	293	no_data	no_data
T0172	T0172SS357_1	T0172	no_data	no_data	no_data	293	no_data	no_data
T0172	T0172SS389_1	T0172	no_data	no_data	no_data	293	no_data	no_data
T0172	T0172SS393_1	T0172	no_data	no_data	no_data	293	no_data	no_data
T0172	T0172SS393_2	T0172	no_data	no_data	no_data	293	no_data	no_data
T0172	T0172SS396_1	T0172	no_data	no_data	no_data	293	no_data	no_data
T0172	T0172SS420_1	T0172	no_data	no_data	no_data	293	no_data	no_data
T0172	T0172SS442_1	T0172	no_data	no_data	no_data	293	no_data	no_data
T0172	T0172SS449_1	T0172	no_data	no_data	no_data	293	no_data	no_data
T0172	T0172SS463_1	T0172	no_data	no_data	no_data	293	no_data	no_data
T0172	T0172SS474_1	T0172	no_data	no_data	no_data	293	no_data	no_data
T0172	T0172SS517_1	T0172	no_data	no_data	no_data	293	no_data	no_data
T0172	T0172SS524_1	T0172	no_data	no_data	no_data	293	no_data	no_data
T0172	T0172SS531_1	T0172	no_data	no_data	no_data	293	no_data	no_data
T0172	T0172SS531_2	T0172	no_data	no_data	no_data	293	no_data	no_data
T0172	T0172SS531_3	T0172	no_data	no_data	no_data	293	no_data	no_data
T0172	T0172SS531_4	T0172	no_data	no_data	no_data	293	no_data	no_data
T0172	T0172SS531_5	T0172	no_data	no_data	no_data	293	no_data	no_data
T0172	T0172TS001_1	T0172	2.71	3.1234	3.3634	293	299	102.047781569966
T0172	T0172TS001_2	T0172	2.38	3.0702	3.3144	293	299	102.047781569966
T0172	T0172TS001_3	T0172	2.92	-1.0569	0.1878	293	151	51.5358361774744
T0172	T0172TS001_4	T0172	2.48	3.0702	3.3144	293	299	102.047781569966
T0172	T0172TS002_1_1	T0172	3.03	5.8195	5.8715	293	106	36.1774744027304
T0172	T0172TS002_1_2	T0172	2.20	-0.7312	0.3177	293	111	37.8839590443686
T0172	T0172TS002_1_3	T0172	2.58	4.8427	4.9591	293	82	27.9863481228669
T0172	T0172TS002_2_1	T0172	2.33	5.5956	5.6623	293	106	36.1774744027304
T0172	T0172TS002_2_2	T0172	2.94	0.6756	1.2232	293	111	37.8839590443686
T0172	T0172TS002_2_3	T0172	2.37	-1.7740	0.0321	293	82	27.9863481228669
T0172	T0172TS002_3	T0172	2.80	3.8686	4.0523	293	299	102.047781569966
T0172	T0172TS002_4	T0172	2.78	3.3895	3.6087	293	299	102.047781569966
T0172	T0172TS002_5_1	T0172	2.34	5.7075	5.7669	293	106	36.1774744027304
T0172	T0172TS002_5_2	T0172	2.65	0.3510	0.9769	293	111	37.8839590443686
T0172	T0172TS002_5_3	T0172	2.71	4.1675	4.3300	293	82	27.9863481228669
T0172	T0172TS006_1	T0172	2.24	5.7849	5.8392	293	299	102.047781569966
T0172	T0172TS007_1	T0172	2.46	4.4790	4.6200	293	167	56.9965870307167
T0172	T0172TS007_2	T0172	2.94	4.9166	5.0280	293	171	58.3617747440273
T0172	T0172TS007_3	T0172	2.57	5.0236	5.1279	293	160	54.6075085324232
T0172	T0172TS007_4	T0172	2.31	4.7588	4.8808	293	171	58.3617747440273
T0172	T0172TS007_5	T0172	2.38	4.6296	4.7604	293	162	55.2901023890785
T0172	T0172TS008_1	T0172	2.82	6.5699	6.5735	293	169	57.679180887372
T0172	T0172TS008_2u	T0172	2.82	7.0474	7.0203	293	169	57.679180887372
T0172	T0172TS008_3	T0172	2.69	5.7740	5.8290	293	169	57.679180887372
T0172	T0172TS010_1	T0172	2.70	2.5911	2.8763	293	299	102.047781569966
T0172	T0172TS010_2	T0172	2.89	2.9637	3.2167	293	299	102.047781569966
T0172	T0172TS010_3	T0172	2.74	-0.5495	0.4060	293	299	102.047781569966
T0172	T0172TS010_4_1	T0172	2.72	2.1408	2.4697	293	240	81.9112627986348
T0172	T0172TS010_4_2	T0172	2.66	1.5714	1.9671	293	59	20.1365187713311
T0172	T0172TS010_5_1	T0172	3.09	-0.6307	0.3652	293	240	81.9112627986348
T0172	T0172TS010_5_2	T0172	2.09	-1.0051	0.2059	293	59	20.1365187713311
T0172	T0172TS012_1	T0172	2.59	4.4542	4.5969	293	299	102.047781569966
T0172	T0172TS012_2	T0172	2.47	3.6025	3.8056	293	299	102.047781569966
T0172	T0172TS012_3	T0172	2.82	3.3363	3.5596	293	299	102.047781569966
T0172	T0172TS012_4	T0172	2.96	2.9637	3.2167	293	299	102.047781569966
T0172	T0172TS012_5	T0172	3.06	2.9105	3.1679	293	299	102.047781569966
T0172	T0172TS014_1	T0172	2.66	7.2012	7.1643	293	179	61.0921501706485
T0172	T0172TS014_2	T0172	2.97	6.2578	6.2815	293	191	65.1877133105802
T0172	T0172TS014_3	T0172	2.59	3.8978	4.0794	293	291	99.3174061433447
T0172	T0172TS014_4	T0172	2.30	7.9992	7.9112	293	180	61.4334470989761
T0172	T0172TS014_5	T0172	2.33	6.0314	6.0698	293	203	69.2832764505119
T0172	T0172TS016_1	T0172	2.43	4.6671	4.7953	293	297	101.365187713311
T0172	T0172TS016_2	T0172	2.65	3.9219	4.1017	293	296	101.023890784983
T0172	T0172TS016_3	T0172	2.85	1.5797	1.9743	293	297	101.365187713311
T0172	T0172TS016_4	T0172	2.42	2.8040	3.0704	293	299	102.047781569966
T0172	T0172TS016_5	T0172	2.62	2.1652	2.4916	293	299	102.047781569966
T0172	T0172TS020_1	T0172	2.18	8.5776	8.4527	293	193	65.8703071672355
T0172	T0172TS020_2	T0172	2.43	6.9560	6.9348	293	299	102.047781569966
T0172	T0172TS021_1	T0172	2.79	-0.6560	0.3530	293	299	102.047781569966
T0172	T0172TS024_1	T0172	2.44	4.0283	4.2006	293	299	102.047781569966
T0172	T0172TS028_1_1	T0172	2.18	6.3904	6.4055	293	117	39.9317406143345
T0172	T0172TS028_1_2	T0172	1.97	7.5981	7.5357	293	133	45.3924914675768
T0172	T0172TS028_2_1	T0172	2.16	6.4945	6.5029	293	117	39.9317406143345
T0172	T0172TS028_2_2	T0172	1.88	7.7877	7.7133	293	133	45.3924914675768
T0172	T0172TS028_3_1	T0172	1.97	7.0152	6.9901	293	117	39.9317406143345
T0172	T0172TS028_3_2	T0172	1.82	7.7877	7.7133	293	133	45.3924914675768
T0172	T0172TS028_4_1	T0172	2.04	6.3904	6.4055	293	117	39.9317406143345
T0172	T0172TS028_4_2	T0172	1.95	7.6929	7.6245	293	133	45.3924914675768
T0172	T0172TS028_5_1	T0172	2.53	6.2862	6.3081	293	117	39.9317406143345
T0172	T0172TS028_5_2	T0172	2.02	7.5033	7.4470	293	133	45.3924914675768
T0172	T0172TS029_1_1	T0172	2.55	6.5158	6.5229	293	192	65.5290102389078
T0172	T0172TS029_1_2	T0172	2.59	-0.4623	0.4520	293	107	36.518771331058
T0172	T0172TS029_2_1	T0172	2.55	6.5158	6.5229	293	192	65.5290102389078
T0172	T0172TS029_2_2	T0172	2.61	0.7605	1.2901	293	107	36.518771331058
T0172	T0172TS029_3_1	T0172	2.55	6.5158	6.5229	293	192	65.5290102389078
T0172	T0172TS029_3_2	T0172	2.83	2.5391	2.8290	293	107	36.518771331058
T0172	T0172TS029_4_1	T0172	2.55	6.5158	6.5229	293	192	65.5290102389078
T0172	T0172TS029_4_2	T0172	2.67	-0.5735	0.3937	293	107	36.518771331058
T0172	T0172TS029_5_1	T0172	2.55	6.5158	6.5229	293	192	65.5290102389078
T0172	T0172TS029_5_2	T0172	2.52	0.4270	1.0331	293	107	36.518771331058
T0172	T0172TS038_1	T0172	2.03	5.5982	5.6647	293	237	80.8873720136519
T0172	T0172TS038_2	T0172	2.57	5.0236	5.1279	293	160	54.6075085324232
T0172	T0172TS038_3	T0172	2.49	4.9955	5.1017	293	171	58.3617747440273
T0172	T0172TS038_4	T0172	2.31	4.7588	4.8808	293	171	58.3617747440273
T0172	T0172TS038_5	T0172	2.94	4.9166	5.0280	293	171	58.3617747440273
T0172	T0172TS039_1	T0172	2.30	7.9334	7.8496	293	144	49.1467576791809
T0172	T0172TS039_2	T0172	2.24	4.4009	4.5473	293	299	102.047781569966
T0172	T0172TS039_3	T0172	2.79	4.1880	4.3491	293	299	102.047781569966
T0172	T0172TS039_4	T0172	2.41	4.1880	4.3491	293	299	102.047781569966
T0172	T0172TS039_5	T0172	2.45	3.8686	4.0523	293	299	102.047781569966
T0172	T0172TS040_1	T0172	2.55	6.4848	6.4939	293	182	62.1160409556314
T0172	T0172TS040_2	T0172	1.84	6.7772	6.7674	293	88	30.0341296928328
T0172	T0172TS040_3	T0172	2.62	6.4438	6.4554	293	166	56.6552901023891
T0172	T0172TS040_4	T0172	2.32	6.6761	6.6728	293	112	38.2252559726962
T0172	T0172TS040_5	T0172	2.46	6.0753	6.1108	293	211	72.0136518771331
T0172	T0172TS041_1	T0172	2.57	5.2008	5.2933	293	255	87.0307167235495
T0172	T0172TS041_2	T0172	1.87	7.5439	7.4850	293	134	45.7337883959044
T0172	T0172TS044_1N	T0172	no_data	no_data	no_data	293	no_data	no_data
T0172	T0172TS045_1	T0172	2.30	7.9334	7.8496	293	144	49.1467576791809
T0172	T0172TS045_2	T0172	2.24	4.4009	4.5473	293	299	102.047781569966
T0172	T0172TS045_3	T0172	2.79	4.1880	4.3491	293	299	102.047781569966
T0172	T0172TS045_4	T0172	2.41	4.1880	4.3491	293	299	102.047781569966
T0172	T0172TS045_5	T0172	2.45	3.8686	4.0523	293	299	102.047781569966
T0172	T0172TS046_1	T0172	2.55	2.7357	3.0080	293	263	89.7610921501707
T0172	T0172TS046_2	T0172	2.64	3.3995	3.6179	293	231	78.839590443686
T0172	T0172TS046_3	T0172	2.83	1.5797	1.9743	293	294	100.341296928328
T0172	T0172TS046_4	T0172	2.80	2.4757	2.7715	293	289	98.6348122866894
T0172	T0172TS046_5	T0172	3.02	2.8408	3.1041	293	251	85.6655290102389
T0172	T0172TS047_1	T0172	2.79	3.9751	4.1512	293	299	102.047781569966
T0172	T0172TS050_1	T0172	3.15	0.9409	1.4352	293	299	102.047781569966
T0172	T0172TS050_2	T0172	3.09	1.7394	2.1136	293	299	102.047781569966
T0172	T0172TS050_3	T0172	2.99	1.5797	1.9743	293	299	102.047781569966
T0172	T0172TS050_4	T0172	2.89	-0.6560	0.3530	293	299	102.047781569966
T0172	T0172TS050_5	T0172	2.81	1.1539	1.6110	293	299	102.047781569966
T0172	T0172TS051_1_1	T0172	2.49	-0.0099	0.7250	293	100	34.1296928327645
T0172	T0172TS051_1_2	T0172	2.85	-0.0426	0.7035	293	61	20.8191126279863
T0172	T0172TS051_1_3	T0172	2.34	-1.2859	0.1191	293	99	33.7883959044369
T0172	T0172TS051_2_1	T0172	2.71	-0.0099	0.7250	293	100	34.1296928327645
T0172	T0172TS051_2_2	T0172	2.73	-1.2161	0.1380	293	61	20.8191126279863
T0172	T0172TS051_2_3	T0172	2.87	-0.5799	0.3905	293	99	33.7883959044369
T0172	T0172TS051_3_1	T0172	2.47	-0.7107	0.3271	293	100	34.1296928327645
T0172	T0172TS051_3_2	T0172	2.38	-0.0426	0.7035	293	61	20.8191126279863
T0172	T0172TS051_3_3	T0172	2.30	-0.6976	0.3333	293	99	33.7883959044369
T0172	T0172TS051_4_1	T0172	2.75	-0.9443	0.2284	293	100	34.1296928327645
T0172	T0172TS051_4_2	T0172	2.01	-0.2102	0.5975	293	61	20.8191126279863
T0172	T0172TS051_4_3	T0172	2.79	0.3614	0.9845	293	99	33.7883959044369
T0172	T0172TS051_5_1	T0172	3.05	-0.9443	0.2284	293	100	34.1296928327645
T0172	T0172TS051_5_2	T0172	2.65	-0.3779	0.4988	293	61	20.8191126279863
T0172	T0172TS051_5_3	T0172	2.95	-1.2859	0.1191	293	99	33.7883959044369
T0172	T0172TS052_1	T0172	2.01	-1.7206	0.0381	293	299	102.047781569966
T0172	T0172TS052_2	T0172	2.90	-1.4012	0.0915	293	299	102.047781569966
T0172	T0172TS052_3	T0172	2.21	-1.5077	0.0702	293	299	102.047781569966
T0172	T0172TS052_4	T0172	2.46	-1.5077	0.0702	293	299	102.047781569966
T0172	T0172TS052_5	T0172	2.78	-0.9221	0.2370	293	299	102.047781569966
T0172	T0172TS053_1	T0172	2.89	0.0892	0.7916	293	299	102.047781569966
T0172	T0172TS053_2	T0172	2.23	-1.7755	0.0320	293	212	72.3549488054608
T0172	T0172TS061_1	T0172	2.98	-1.5077	0.0702	293	299	102.047781569966
T0172	T0172TS061_2	T0172	2.75	-1.5609	0.0609	293	299	102.047781569966
T0172	T0172TS061_3	T0172	2.38	-1.5077	0.0702	293	299	102.047781569966
T0172	T0172TS061_4	T0172	3.05	-1.3480	0.1036	293	299	102.047781569966
T0172	T0172TS061_5	T0172	2.18	-1.5077	0.0702	293	299	102.047781569966
T0172	T0172TS065_1	T0172	2.82	4.2467	4.4037	293	208	70.9897610921502
T0172	T0172TS065_2_1	T0172	2.82	4.2467	4.4037	293	208	70.9897610921502
T0172	T0172TS065_2_2	T0172	1.64	-0.1550	0.6317	293	11	3.7542662116041
T0172	T0172TS065_2_3	T0172	2.52	-2.6319	0.0004	293	21	7.16723549488055
T0172	T0172TS065_3_1	T0172	2.82	4.2467	4.4037	293	208	70.9897610921502
T0172	T0172TS065_3_2	T0172	1.64	-0.1550	0.6317	293	11	3.7542662116041
T0172	T0172TS065_4_1	T0172	2.43	7.5152	7.4581	293	158	53.9249146757679
T0172	T0172TS065_4_2	T0172	3.41	-2.3253	0.0031	293	51	17.4061433447099
T0172	T0172TS065_4_3	T0172	2.68	-0.9850	0.2132	293	19	6.48464163822526
T0172	T0172TS065_5_1	T0172	2.43	7.5152	7.4581	293	158	53.9249146757679
T0172	T0172TS065_5_2	T0172	3.41	-2.3253	0.0031	293	51	17.4061433447099
T0172	T0172TS065_5_3	T0172	1.69	-1.7715	0.0324	293	19	6.48464163822526
T0172	T0172TS067_1_1	T0172	2.27	6.2592	6.2828	293	108	36.8600682593857
T0172	T0172TS067_1_2	T0172	2.86	4.5839	4.7178	293	191	65.1877133105802
T0172	T0172TS070_1	T0172	2.57	3.8686	4.0523	293	294	100.341296928328
T0172	T0172TS070_2	T0172	2.47	5.2148	5.3064	293	221	75.4266211604096
T0172	T0172TS070_3	T0172	2.75	2.7895	3.0571	293	272	92.8327645051195
T0172	T0172TS070_4	T0172	2.73	-1.4166	0.0882	293	266	90.7849829351536
T0172	T0172TS070_5	T0172	2.69	-0.5976	0.3816	293	261	89.0784982935154
T0172	T0172TS071_1	T0172	2.57	3.8686	4.0523	293	294	100.341296928328
T0172	T0172TS071_2	T0172	2.47	5.2148	5.3064	293	221	75.4266211604096
T0172	T0172TS071_3	T0172	2.35	4.7684	4.8898	293	241	82.2525597269625
T0172	T0172TS071_4	T0172	2.03	5.5982	5.6647	293	237	80.8873720136519
T0172	T0172TS071_5	T0172	2.50	8.0642	7.9720	293	173	59.0443686006826
T0172	T0172TS080_1	T0172	2.30	3.4428	3.6579	293	299	102.047781569966
T0172	T0172TS080_2	T0172	2.88	2.6975	2.9732	293	299	102.047781569966
T0172	T0172TS080_4	T0172	2.59	3.0702	3.3144	293	299	102.047781569966
T0172	T0172TS080_5	T0172	2.60	2.8040	3.0704	293	299	102.047781569966
T0172	T0172TS084_1	T0172	2.61	2.8159	3.0813	293	292	99.6587030716723
T0172	T0172TS084_2	T0172	2.47	4.4663	4.6082	293	247	84.3003412969283
T0172	T0172TS086_1	T0172	2.76	4.9737	5.0814	293	159	54.2662116040956
T0172	T0172TS086_2_1	T0172	2.76	4.9737	5.0814	293	159	54.2662116040956
T0172	T0172TS086_2_2	T0172	2.69	0.8935	1.3967	293	121	41.296928327645
T0172	T0172TS086_3_1	T0172	2.76	4.9737	5.0814	293	159	54.2662116040956
T0172	T0172TS086_3_2	T0172	2.66	-0.1548	0.6318	293	76	25.938566552901
T0172	T0172TS086_3_3	T0172	1.81	-0.7557	0.3067	293	56	19.1126279863481
T0172	T0172TS086_4_1	T0172	2.47	5.0831	5.1835	293	125	42.6621160409556
T0172	T0172TS086_4_2	T0172	2.43	3.1713	3.4074	293	43	14.6757679180887
T0172	T0172TS086_4_3	T0172	2.32	-1.3577	0.1014	293	81	27.6450511945392
T0172	T0172TS086_4_4	T0172	2.18	0.2727	0.9201	293	16	5.46075085324232
T0172	T0172TS086_5_1	T0172	2.19	6.0179	6.0571	293	147	50.1706484641638
T0172	T0172TS086_5_2	T0172	2.51	1.1550	1.6120	293	38	12.9692832764505
T0172	T0172TS086_5_3	T0172	3.05	-2.8679	0.0001	293	37	12.6279863481229
T0172	T0172TS086_5_4	T0172	2.87	1.1696	1.6242	293	35	11.9453924914676
T0172	T0172TS093_1	T0172	2.81	4.0283	4.2006	293	299	102.047781569966
T0172	T0172TS093_2	T0172	2.54	3.8686	4.0523	293	299	102.047781569966
T0172	T0172TS096_1	T0172	2.90	5.3823	5.4629	293	252	86.0068259385665
T0172	T0172TS098_1	T0172	2.23	2.0338	2.3741	293	34	11.6040955631399
T0172	T0172TS099_1	T0172	2.56	4.1902	4.3511	293	163	55.6313993174061
T0172	T0172TS099_2	T0172	2.53	4.9972	5.1033	293	127	43.3447098976109
T0172	T0172TS099_3	T0172	2.44	6.2699	6.2928	293	95	32.4232081911263
T0172	T0172TS105_1	T0172	2.39	4.7091	4.8344	293	253	86.3481228668942
T0172	T0172TS108_1	T0172	2.57	4.9526	5.0617	293	241	82.2525597269625
T0172	T0172TS110_1_1	T0172	1.92	5.8008	5.8540	293	73	24.9146757679181
T0172	T0172TS110_1_2	T0172	2.77	5.1217	5.2195	293	113	38.5665529010239
T0172	T0172TS112_1	T0172	2.65	2.0588	2.3963	293	299	102.047781569966
T0172	T0172TS112_2	T0172	3.03	1.6329	2.0206	293	299	102.047781569966
T0172	T0172TS132_1	T0172	2.90	-0.8157	0.2805	293	299	102.047781569966
T0172	T0172TS135_1	T0172	2.11	7.0240	6.9984	293	103	35.1535836177474
T0172	T0172TS135_2	T0172	2.00	7.1795	7.1439	293	123	41.9795221843003
T0172	T0172TS135_3	T0172	2.16	-1.5500	0.0627	293	87	29.6928327645051
T0172	T0172TS135_4	T0172	3.22	1.2097	1.6578	293	247	84.3003412969283
T0172	T0172TS135_5	T0172	2.85	1.2673	1.7064	293	279	95.221843003413
T0172	T0172TS136_1	T0172	2.76	0.0892	0.7916	293	295	100.682593856655
T0172	T0172TS136_2	T0172	2.91	0.3022	0.9413	293	299	102.047781569966
T0172	T0172TS136_3	T0172	2.69	-0.9754	0.2168	293	297	101.365187713311
T0172	T0172TS136_4	T0172	3.03	-0.2301	0.5854	293	299	102.047781569966
T0172	T0172TS136_5	T0172	2.63	-1.8893	0.0215	293	187	63.8225255972696
T0172	T0172TS138_1	T0172	2.89	0.0892	0.7916	293	299	102.047781569966
T0172	T0172TS138_2	T0172	2.23	-1.7755	0.0320	293	212	72.3549488054608
T0172	T0172TS139_1	T0172	2.01	-1.7206	0.0381	293	299	102.047781569966
T0172	T0172TS139_2	T0172	2.90	-1.4012	0.0915	293	299	102.047781569966
T0172	T0172TS139_3	T0172	2.21	-1.5077	0.0702	293	299	102.047781569966
T0172	T0172TS139_4	T0172	2.46	-1.5077	0.0702	293	299	102.047781569966
T0172	T0172TS139_5	T0172	2.78	-0.9221	0.2370	293	299	102.047781569966
T0172	T0172TS140_1_1	T0172	2.49	-0.0099	0.7250	293	100	34.1296928327645
T0172	T0172TS140_1_2	T0172	2.85	-0.0426	0.7035	293	61	20.8191126279863
T0172	T0172TS140_2_1	T0172	2.71	-0.0099	0.7250	293	100	34.1296928327645
T0172	T0172TS140_2_2	T0172	2.73	-1.2161	0.1380	293	61	20.8191126279863
T0172	T0172TS140_3_1	T0172	2.47	-0.7107	0.3271	293	100	34.1296928327645
T0172	T0172TS140_3_2	T0172	2.38	-0.0426	0.7035	293	61	20.8191126279863
T0172	T0172TS140_4_1	T0172	2.75	-0.9443	0.2284	293	100	34.1296928327645
T0172	T0172TS140_4_2	T0172	2.01	-0.2102	0.5975	293	61	20.8191126279863
T0172	T0172TS140_5_1	T0172	3.05	-0.9443	0.2284	293	100	34.1296928327645
T0172	T0172TS140_5_2	T0172	2.65	-0.3779	0.4988	293	61	20.8191126279863
T0172	T0172TS142_1	T0172	2.67	3.9751	4.1512	293	299	102.047781569966
T0172	T0172TS153_1	T0172	3.10	5.0198	5.1244	293	102	34.8122866894198
T0172	T0172TS168_1	T0172	2.43	5.1239	5.2216	293	253	86.3481228668942
T0172	T0172TS168_2	T0172	2.47	4.8912	5.0044	293	241	82.2525597269625
T0172	T0172TS168_3	T0172	2.54	4.7091	4.8344	293	253	86.3481228668942
T0172	T0172TS168_4	T0172	2.58	4.8868	5.0003	293	253	86.3481228668942
T0172	T0172TS168_5	T0172	2.61	4.8080	4.9267	293	248	84.641638225256
T0172	T0172TS169_1	T0172	2.71	4.4128	4.5583	293	253	86.3481228668942
T0172	T0172TS169_2	T0172	2.30	5.2596	5.3484	293	241	82.2525597269625
T0172	T0172TS169_3	T0172	2.42	4.9461	5.0556	293	253	86.3481228668942
T0172	T0172TS169_4	T0172	2.98	5.1688	5.2635	293	248	84.641638225256
T0172	T0172TS169_5	T0172	2.50	4.5905	4.7239	293	253	86.3481228668942
T0172	T0172TS170_1	T0172	2.64	2.5379	2.8279	293	299	102.047781569966
T0172	T0172TS180_1	T0172	2.45	-1.3480	0.1036	293	299	102.047781569966
T0172	T0172TS180_2	T0172	2.84	2.3936	2.6972	293	277	94.5392491467577
T0172	T0172TS183_1	T0172	3.22	1.8491	2.2102	293	175	59.7269624573379
T0172	T0172TS189_1	T0172	2.52	7.3880	7.3391	293	146	49.8293515358362
T0172	T0172TS189_2	T0172	2.29	7.0675	7.0391	293	125	42.6621160409556
T0172	T0172TS189_3	T0172	2.16	7.8494	7.7709	293	137	46.7576791808874
T0172	T0172TS189_4	T0172	2.32	5.4269	5.5046	293	135	46.0750853242321
T0172	T0172TS189_5	T0172	2.40	6.5583	6.5626	293	131	44.7098976109215
T0172	T0172TS194_1	T0172	2.32	6.8328	6.8194	293	99	33.7883959044369
T0172	T0172TS194_2	T0172	2.32	5.4183	5.4966	293	226	77.1331058020478
T0172	T0172TS194_3	T0172	1.75	7.9005	7.8188	293	126	43.0034129692833
T0172	T0172TS194_4	T0172	2.06	7.4225	7.3714	293	124	42.320819112628
T0172	T0172TS194_5	T0172	2.00	7.2799	7.2379	293	123	41.9795221843003
T0172	T0172TS195_1	T0172	2.25	5.1019	5.2010	293	223	76.1092150170648
T0172	T0172TS195_2	T0172	2.35	7.8793	7.7990	293	170	58.0204778156997
T0172	T0172TS195_3	T0172	2.43	5.0175	5.1223	293	178	60.7508532423208
T0172	T0172TS195_4	T0172	2.43	7.1936	7.1571	293	152	51.877133105802
T0172	T0172TS195_5	T0172	2.72	-0.7980	0.2880	293	269	91.8088737201365
T0172	T0172TS196_1	T0172	1.99	5.8336	5.8847	293	85	29.0102389078498
T0172	T0172TS196_2	T0172	1.76	5.5222	5.5936	293	59	20.1365187713311
T0172	T0172TS196_3	T0172	1.84	-0.5590	0.4011	293	30	10.2389078498294
T0172	T0172TS196_4	T0172	2.62	0.4566	1.0552	293	45	15.358361774744
T0172	T0172TS196_5	T0172	0.90	-2.4668	0.0014	293	27	9.21501706484642
T0172	T0172TS202_1	T0172	2.50	4.9387	5.0487	293	233	79.5221843003413
T0172	T0172TS202_2	T0172	2.67	5.2534	5.3425	293	233	79.5221843003413
T0172	T0172TS202_3	T0172	2.79	4.9387	5.0487	293	233	79.5221843003413
T0172	T0172TS207_1	T0172	1.97	7.0517	7.0243	293	91	31.0580204778157
T0172	T0172TS207_2	T0172	1.98	7.3796	7.3312	293	130	44.3686006825939
T0172	T0172TS207_3	T0172	2.63	6.2275	6.2531	293	161	54.9488054607509
T0172	T0172TS207_4	T0172	1.91	7.3020	7.2586	293	114	38.9078498293515
T0172	T0172TS207_5	T0172	2.21	5.9297	5.9746	293	147	50.1706484641638
T0172	T0172TS208_1	T0172	2.12	6.3547	6.3721	293	92	31.3993174061433
T0172	T0172TS208_2	T0172	2.03	6.2444	6.2690	293	99	33.7883959044369
T0172	T0172TS208_3	T0172	1.94	6.9849	6.9618	293	87	29.6928327645051
T0172	T0172TS208_4	T0172	1.97	6.9356	6.9157	293	86	29.3515358361775
T0172	T0172TS208_5	T0172	2.15	6.0797	6.1149	293	87	29.6928327645051
T0172	T0172TS209_1	T0172	2.32	5.4183	5.4966	293	226	77.1331058020478
T0172	T0172TS209_2	T0172	2.58	7.2994	7.2562	293	146	49.8293515358362
T0172	T0172TS209_3	T0172	2.51	6.8166	6.8043	293	143	48.8054607508532
T0172	T0172TS209_4	T0172	2.06	7.4225	7.3714	293	124	42.320819112628
T0172	T0172TS209_5	T0172	2.80	3.0223	3.2704	293	223	76.1092150170648
T0172	T0172TS214_1	T0172	1.92	-1.7206	0.0381	293	299	102.047781569966
T0172	T0172TS214_2	T0172	2.69	-0.6771	0.3429	293	283	96.5870307167235
T0172	T0172TS221_1	T0172	2.30	7.9334	7.8496	293	144	49.1467576791809
T0172	T0172TS221_2	T0172	2.36	5.2799	5.3672	293	213	72.6962457337884
T0172	T0172TS221_3	T0172	2.54	4.7995	4.9188	293	222	75.7679180887372
T0172	T0172TS221_4	T0172	2.78	-1.1685	0.1519	293	283	96.5870307167235
T0172	T0172TS221_5	T0172	2.42	4.9388	5.0488	293	216	73.7201365187713
T0172	T0172TS222_1	T0172	2.37	4.4542	4.5969	293	296	101.023890784983
T0172	T0172TS222_2	T0172	2.24	4.4009	4.5473	293	299	102.047781569966
T0172	T0172TS223_1	T0172	2.37	4.7538	4.8762	293	291	99.3174061433447
T0172	T0172TS224_1	T0172	2.61	4.2412	4.3986	293	299	102.047781569966
T0172	T0172TS226_1	T0172	2.66	7.2012	7.1643	293	179	61.0921501706485
T0172	T0172TS226_2	T0172	2.97	6.2578	6.2815	293	191	65.1877133105802
T0172	T0172TS226_3	T0172	2.59	3.8978	4.0794	293	291	99.3174061433447
T0172	T0172TS226_4	T0172	2.27	5.2029	5.2953	293	238	81.2286689419795
T0172	T0172TS226_5	T0172	2.30	7.9992	7.9112	293	180	61.4334470989761
T0172	T0172TS227_1	T0172	2.06	6.8046	6.7930	293	96	32.7645051194539
T0172	T0172TS228_1	T0172	2.36	4.5394	4.6763	293	278	94.8805460750853
T0172	T0172TS228_2	T0172	2.38	4.4009	4.5473	293	299	102.047781569966
T0172	T0172TS229_1	T0172	2.54	7.4908	7.4353	293	153	52.2184300341297
T0172	T0172TS229_2	T0172	2.32	5.3951	5.4749	293	219	74.7440273037543
T0172	T0172TS229_3	T0172	2.42	4.8194	4.9373	293	224	76.4505119453925
T0172	T0172TS229_4	T0172	2.97	2.3583	2.6653	293	202	68.9419795221843
T0172	T0172TS229_5	T0172	2.57	4.7162	4.8411	293	217	74.061433447099
T0172	T0172TS230_1	T0172	1.90	8.1900	8.0898	293	151	51.5358361774744
T0172	T0172TS230_2	T0172	2.43	7.5161	7.4590	293	147	50.1706484641638
T0172	T0172TS230_3	T0172	2.69	4.7393	4.8627	293	169	57.679180887372
T0172	T0172TS230_4	T0172	2.24	6.1773	6.2061	293	135	46.0750853242321
T0172	T0172TS230_5	T0172	2.17	6.8903	6.8733	293	132	45.0511945392491
T0172	T0172TS233_1	T0172	2.44	4.7162	4.8411	293	217	74.061433447099
T0172	T0172TS233_2	T0172	2.82	5.5225	5.5940	293	214	73.037542662116
T0172	T0172TS233_3	T0172	2.25	6.2927	6.3141	293	181	61.7747440273038
T0172	T0172TS233_4	T0172	3.03	-1.5232	0.0673	293	221	75.4266211604096
T0172	T0172TS233_5	T0172	2.40	3.7346	3.9280	293	230	78.4982935153584
T0172	T0172TS234_1	T0172	2.15	4.5738	4.7084	293	257	87.7133105802048
T0172	T0172TS242_1	T0172	2.55	6.4848	6.4939	293	182	62.1160409556314
T0172	T0172TS246_1	T0172	2.88	1.6292	2.0173	293	184	62.7986348122867
T0172	T0172TS265_1	T0172	2.54	3.1234	3.3634	293	299	102.047781569966
T0172	T0172TS270_1	T0172	2.60	-0.3366	0.5224	293	299	102.047781569966
T0172	T0172TS270_2	T0172	2.99	-0.9754	0.2168	293	299	102.047781569966
T0172	T0172TS282_1	T0172	3.10	-0.7448	0.3116	293	270	92.1501706484642
T0172	T0172TS282_2	T0172	2.81	0.1924	0.8630	293	274	93.5153583617747
T0172	T0172TS282_3	T0172	1.68	-1.5738	0.0587	293	254	86.6894197952218
T0172	T0172TS282_4	T0172	2.70	-0.6630	0.3496	293	263	89.7610921501707
T0172	T0172TS282_5	T0172	2.32	-1.1968	0.1435	293	270	92.1501706484642
T0172	T0172TS283_1	T0172	2.96	-0.8934	0.2483	293	263	89.7610921501707
T0172	T0172TS283_2	T0172	2.38	-1.3697	0.0986	293	272	92.8327645051195
T0172	T0172TS283_3	T0172	2.66	-1.3947	0.0930	293	253	86.3481228668942
T0172	T0172TS283_4	T0172	2.85	-0.7849	0.2938	293	265	90.4436860068259
T0172	T0172TS283_5	T0172	3.00	0.6121	1.1737	293	278	94.8805460750853
T0172	T0172TS286_1	T0172	2.19	8.2257	8.1232	293	152	51.877133105802
T0172	T0172TS288_1	T0172	2.19	7.3477	7.3014	293	145	49.4880546075085
T0172	T0172TS290_1	T0172	2.61	4.7691	4.8904	293	238	81.2286689419795
T0172	T0172TS290_2	T0172	2.27	5.9096	5.9558	293	200	68.259385665529
T0172	T0172TS290_3	T0172	2.77	3.0099	3.2591	293	285	97.2696245733788
T0172	T0172TS290_4	T0172	2.64	4.0339	4.2058	293	282	96.2457337883959
T0172	T0172TS290_5	T0172	2.64	4.0339	4.2058	293	282	96.2457337883959
T0172	T0172TS291_1	T0172	3.00	5.1213	5.2191	293	167	56.9965870307167
T0172	T0172TS291_2	T0172	2.19	8.2257	8.1232	293	152	51.877133105802
T0172	T0172TS291_3	T0172	2.79	3.6719	3.8699	293	206	70.3071672354949
T0172	T0172TS291_4	T0172	2.51	4.3230	4.4748	293	245	83.617747440273
T0172	T0172TS291_5	T0172	2.69	4.2216	4.3804	293	203	69.2832764505119
T0172	T0172TS301_1_1	T0172	2.56	7.4831	7.4281	293	170	58.0204778156997
T0172	T0172TS301_1_2	T0172	2.86	1.2410	1.6842	293	110	37.542662116041
T0172	T0172TS309_1	T0172	2.32	5.3703	5.4517	293	228	77.8156996587031
T0172	T0172TS309_2	T0172	2.82	3.8738	4.0571	293	226	77.1331058020478
T0172	T0172TS309_3	T0172	2.17	8.3093	8.2015	293	147	50.1706484641638
T0172	T0172TS309_4	T0172	2.30	5.9223	5.9677	293	114	38.9078498293515
T0172	T0172TS309_5	T0172	2.28	5.2059	5.2981	293	200	68.259385665529
T0172	T0172TS327_1	T0172	2.69	6.8893	6.8723	293	171	58.3617747440273
T0172	T0172TS327_2	T0172	2.43	4.2412	4.3986	293	299	102.047781569966
T0172	T0172TS329_1	T0172	2.38	6.5937	6.5957	293	140	47.7815699658703
T0172	T0172TS347_1	T0172	2.89	3.5083	3.7184	293	269	91.8088737201365
T0172	T0172TS351_1	T0172	2.36	4.5074	4.6464	293	299	102.047781569966
T0172	T0172TS351_2	T0172	2.64	4.0815	4.2501	293	299	102.047781569966
T0172	T0172TS351_3	T0172	3.14	3.2299	3.4614	293	299	102.047781569966
T0172	T0172TS359_1	T0172	2.61	4.8885	5.0018	293	247	84.3003412969283
T0172	T0172TS362_1	T0172	1.93	6.8512	6.8367	293	92	31.3993174061433
T0172	T0172TS362_2	T0172	1.99	6.8773	6.8611	293	90	30.7167235494881
T0172	T0172TS362_3	T0172	2.02	6.5467	6.5517	293	98	33.4470989761092
T0172	T0172TS362_4	T0172	2.24	6.5309	6.5369	293	100	34.1296928327645
T0172	T0172TS362_5	T0172	2.21	6.4459	6.4575	293	89	30.3754266211604
T0172	T0172TS368_1	T0172	2.34	4.5849	4.7187	293	269	91.8088737201365
T0172	T0172TS373_1	T0172	2.48	4.0815	4.2501	293	299	102.047781569966
T0172	T0172TS373_2	T0172	2.94	3.9751	4.1512	293	299	102.047781569966
T0172	T0172TS373_3	T0172	2.80	3.7089	3.9042	293	299	102.047781569966
T0172	T0172TS373_4	T0172	2.54	4.4542	4.5969	293	299	102.047781569966
T0172	T0172TS377_1	T0172	2.76	2.8572	3.1191	293	299	102.047781569966
T0172	T0172TS377_2	T0172	2.82	-0.3898	0.4920	293	299	102.047781569966
T0172	T0172TS377_3	T0172	3.06	0.2489	0.9031	293	299	102.047781569966
T0172	T0172TS377_4	T0172	2.85	-1.5077	0.0702	293	299	102.047781569966
T0172	T0172TS378_1	T0172	2.12	6.3863	6.4017	293	196	66.8941979522184
T0172	T0172TS378_2	T0172	2.54	6.8459	6.8317	293	131	44.7098976109215
T0172	T0172TS378_3	T0172	2.90	5.9881	6.0292	293	163	55.6313993174061
T0172	T0172TS378_4	T0172	2.73	3.3371	3.5603	293	188	64.1638225255973
T0172	T0172TS378_5	T0172	2.51	6.5835	6.5862	293	121	41.296928327645
T0172	T0172TS384_1	T0172	2.47	-1.3657	0.0995	293	185	63.1399317406143
T0172	T0172TS417_1	T0172	2.66	3.1829	3.4181	293	272	92.8327645051195
T0172	T0172TS417_2	T0172	2.28	-1.4302	0.0853	293	88	30.0341296928328
T0172	T0172TS417_3	T0172	2.26	5.2389	5.3290	293	256	87.3720136518771
T0172	T0172TS417_4	T0172	2.94	3.2391	3.4699	293	272	92.8327645051195
T0172	T0172TS417_5	T0172	2.70	-0.1478	0.6362	293	88	30.0341296928328
T0172	T0172TS419_1	T0172	2.38	-0.3366	0.5224	293	299	102.047781569966
T0172	T0172TS419_2	T0172	2.11	-1.1351	0.1622	293	299	102.047781569966
T0172	T0172TS419_3	T0172	2.59	1.3668	1.7909	293	299	102.047781569966
T0172	T0172TS419_4	T0172	2.21	0.6748	1.2225	293	299	102.047781569966
T0172	T0172TS423_1	T0172	2.63	4.4720	4.6135	293	253	86.3481228668942
T0172	T0172TS427_1_1	T0172	2.01	5.5705	5.6388	293	85	29.0102389078498
T0172	T0172TS427_1_2	T0172	2.59	-0.4155	0.4777	293	120	40.9556313993174
T0172	T0172TS427_1_3	T0172	2.54	3.5751	3.7802	293	93	31.740614334471
T0172	T0172TS427_2_1	T0172	2.21	6.3202	6.3399	293	178	60.7508532423208
T0172	T0172TS427_2_2	T0172	2.59	-0.4155	0.4777	293	120	40.9556313993174
T0172	T0172TS429_1	T0172	2.99	-0.2454	0.5762	293	139	47.4402730375427
T0172	T0172TS429_2	T0172	2.77	-1.0717	0.1827	293	139	47.4402730375427
T0172	T0172TS429_3	T0172	2.76	-0.1536	0.6326	293	139	47.4402730375427
T0172	T0172TS429_4	T0172	2.73	0.0300	0.7516	293	139	47.4402730375427
T0172	T0172TS429_5	T0172	2.82	-0.4290	0.4702	293	139	47.4402730375427
T0172	T0172TS437_1	T0172	3.02	0.1594	0.8399	293	270	92.1501706484642
T0172	T0172TS437_2_1	T0172	2.91	1.4720	1.8811	293	195	66.5529010238908
T0172	T0172TS437_2_2	T0172	2.80	0.9668	1.4564	293	85	29.0102389078498
T0172	T0172TS437_3_1	T0172	2.91	1.4720	1.8811	293	195	66.5529010238908
T0172	T0172TS437_3_2	T0172	2.63	1.2269	1.6723	293	40	13.6518771331058
T0172	T0172TS440_1	T0172	3.22	0.6216	1.1811	293	299	102.047781569966
T0172	T0172TS447_1	T0172	2.78	7.1254	7.0932	293	181	61.7747440273038
T0172	T0172TS448_1	T0172	2.12	6.8459	6.8317	293	131	44.7098976109215
T0172	T0172TS450_1u_1	T0172	2.06	5.8355	5.8865	293	98	33.4470989761092
T0172	T0172TS450_1u_2	T0172	2.71	-0.2914	0.5487	293	103	35.1535836177474
T0172	T0172TS450_1u_3	T0172	2.23	4.5501	4.6863	293	68	23.2081911262799
T0172	T0172TS450_2u	T0172	2.22	6.8883	6.8714	293	169	57.679180887372
T0172	T0172TS450_3u	T0172	2.22	6.8883	6.8714	293	169	57.679180887372
T0172	T0172TS453_1_1	T0172	1.95	8.1362	8.0394	293	184	62.7986348122867
T0172	T0172TS453_1_2	T0172	3.24	0.4910	1.0811	293	115	39.2491467576792
T0172	T0172TS464_1	T0172	2.91	3.3241	3.5483	293	228	77.8156996587031
T0172	T0172TS464_2	T0172	2.77	3.6557	3.8549	293	299	102.047781569966
T0172	T0172TS464_3	T0172	2.33	3.3363	3.5596	293	299	102.047781569966
T0172	T0172TS464_4	T0172	2.49	3.0702	3.3144	293	299	102.047781569966
T0172	T0172TS464_5	T0172	2.81	4.5687	4.7035	293	156	53.2423208191126
T0172	T0172TS475_1	T0172	1.91	6.8046	6.7930	293	96	32.7645051194539
T0172	T0172TS505_1	T0172	1.90	8.1900	8.0898	293	151	51.5358361774744
T0172	T0172TS506_1	T0172	2.29	0.5105	1.0959	293	64	21.8430034129693
T0172	T0172TS513_1	T0172	2.73	3.3822	3.6019	293	266	90.7849829351536
T0172	T0172TS516_1u	T0172	1.94	6.4701	6.4801	293	110	37.542662116041
T0172	T0172TS516_2u	T0172	2.25	6.2522	6.2762	293	110	37.542662116041
T0172	T0172TS517_1	T0172	2.69	6.7431	6.7355	293	299	102.047781569966
T0172	T0172TS531_1	T0172	3.21	-1.0286	0.1975	293	299	102.047781569966
T0172	T0172TS531_2	T0172	2.89	-1.1883	0.1460	293	299	102.047781569966
T0172	T0172TS531_3	T0172	2.76	-1.0286	0.1975	293	299	102.047781569966
T0172	T0172TS531_4	T0172	2.85	-0.1769	0.6180	293	299	102.047781569966
T0172	T0172TS531_5	T0172	2.72	-0.9221	0.2370	293	299	102.047781569966
1M6Y_A	1N2X_A	T0172	0.54	12.5905	12.2098	292	288	98.6301369863014
1M6Y_A	T0172AL025_1	T0172	2.93	3.9821	4.1577	292	214	73.2876712328767
1M6Y_A	T0172AL025_2_1	T0172	2.84	5.0045	5.1101	292	111	38.013698630137
1M6Y_A	T0172AL025_2_2	T0172	2.48	-0.2062	0.6000	292	91	31.1643835616438
1M6Y_A	T0172AL025_2_3	T0172	2.28	4.1936	4.3543	292	40	13.6986301369863
1M6Y_A	T0172AL025_2_4	T0172	1.93	-1.4823	0.0749	292	39	13.3561643835616
1M6Y_A	T0172AL025_3	T0172	2.23	-1.5271	0.0666	292	190	65.0684931506849
1M6Y_A	T0172AL025_4	T0172	2.44	-1.1725	0.1507	292	174	59.5890410958904
1M6Y_A	T0172AL032_1_1	T0172	2.00	6.5310	6.5371	292	93	31.8493150684932
1M6Y_A	T0172AL032_1_2	T0172	2.52	-0.7010	0.3317	292	186	63.6986301369863
1M6Y_A	T0172AL041_4	T0172	2.99	2.7504	3.0215	292	284	97.2602739726027
1M6Y_A	T0172AL041_5_1	T0172	2.78	5.1996	5.2923	292	195	66.7808219178082
1M6Y_A	T0172AL041_5_2	T0172	2.75	-0.8892	0.2500	292	86	29.4520547945205
1M6Y_A	T0172AL044_1	T0172	1.98	5.5705	5.6388	292	85	29.1095890410959
1M6Y_A	T0172AL054_1	T0172	2.77	0.1099	0.8057	292	295	101.027397260274
1M6Y_A	T0172AL054_2	T0172	2.91	-0.9655	0.2204	292	299	102.397260273973
1M6Y_A	T0172AL054_3	T0172	2.69	-0.9655	0.2204	292	297	101.712328767123
1M6Y_A	T0172AL054_4	T0172	2.99	-0.1590	0.6292	292	299	102.397260273973
1M6Y_A	T0172AL054_5	T0172	2.63	-1.8893	0.0215	292	187	64.041095890411
1M6Y_A	T0172AL056_1	T0172	2.11	4.3319	4.4830	292	129	44.1780821917808
1M6Y_A	T0172AL064_1	T0172	2.39	3.7617	3.9531	292	205	70.2054794520548
1M6Y_A	T0172AL078_1	T0172	2.34	5.2634	5.3519	292	219	75
1M6Y_A	T0172AL090_1	T0172	2.22	4.2335	4.3914	292	221	75.6849315068493
1M6Y_A	T0172AL144_1	T0172	2.50	4.9814	5.0885	292	217	74.3150684931507
1M6Y_A	T0172AL144_2	T0172	2.44	5.7235	5.7818	292	214	73.2876712328767
1M6Y_A	T0172AL144_3	T0172	2.18	6.3484	6.3662	292	186	63.6986301369863
1M6Y_A	T0172AL144_4	T0172	2.73	-1.7849	0.0310	292	221	75.6849315068493
1M6Y_A	T0172AL144_5	T0172	2.40	3.6710	3.8691	292	230	78.7671232876712
1M6Y_A	T0172AL203_1_1	T0172	2.30	6.6827	6.6790	292	142	48.6301369863014
1M6Y_A	T0172AL203_1_2	T0172	2.72	1.1695	1.6241	292	113	38.6986301369863
1M6Y_A	T0172AL203_2_1	T0172	2.22	7.9077	7.8255	292	173	59.2465753424658
1M6Y_A	T0172AL203_2_2	T0172	2.86	-1.1013	0.1729	292	104	35.6164383561644
1M6Y_A	T0172AL203_3_1	T0172	2.71	6.7213	6.7151	292	159	54.4520547945205
1M6Y_A	T0172AL203_3_2	T0172	2.28	-1.0467	0.1912	292	110	37.6712328767123
1M6Y_A	T0172AL203_4_1	T0172	1.78	6.4281	6.4408	292	98	33.5616438356164
1M6Y_A	T0172AL203_4_2	T0172	2.72	-1.0531	0.1890	292	123	42.1232876712329
1M6Y_A	T0172AL203_4_3	T0172	2.59	1.1859	1.6378	292	67	22.9452054794521
1M6Y_A	T0172AL203_5_1	T0172	1.78	6.4281	6.4408	292	98	33.5616438356164
1M6Y_A	T0172AL203_5_2	T0172	2.61	-1.1682	0.1520	292	99	33.9041095890411
1M6Y_A	T0172AL203_5_3	T0172	2.48	0.5589	1.1328	292	76	26.027397260274
1M6Y_A	T0172AL331_1	T0172	2.86	-0.5609	0.4001	292	252	86.3013698630137
1M6Y_A	T0172AL331_2	T0172	2.69	-0.9735	0.2174	292	271	92.8082191780822
1M6Y_A	T0172AL331_4	T0172	2.84	-0.8244	0.2768	292	120	41.0958904109589
1M6Y_A	T0172AL331_5	T0172	3.13	-1.0328	0.1961	292	194	66.4383561643836
1M6Y_A	T0172AL391_1	T0172	2.39	2.4135	2.7151	292	25	8.56164383561644
1M6Y_A	T0172AL397_1_1	T0172	1.76	6.3685	6.3851	292	70	23.972602739726
1M6Y_A	T0172AL397_1_2	T0172	0.52	-1.6635	0.0454	292	23	7.87671232876712
1M6Y_A	T0172AL397_1_3	T0172	1.80	-1.7250	0.0376	292	76	26.027397260274
1M6Y_A	T0172AL397_2_1	T0172	1.94	5.9137	5.9597	292	70	23.972602739726
1M6Y_A	T0172AL397_2_2	T0172	0.52	-1.6635	0.0454	292	23	7.87671232876712
1M6Y_A	T0172AL397_2_3	T0172	2.04	-1.0455	0.1916	292	88	30.1369863013699
1M6Y_A	T0172AL400_1	T0172	2.17	7.2408	7.2013	292	129	44.1780821917808
1M6Y_A	T0172AL435_1	T0172	2.51	7.8232	7.7464	292	175	59.9315068493151
1M6Y_A	T0172AL476_1	T0172	2.81	4.5406	4.6774	292	213	72.9452054794521
1M6Y_A	T0172AL529_1	T0172	2.83	0.5766	1.1464	292	171	58.5616438356164
1M6Y_A	T0172AL529_2	T0172	3.14	1.0092	1.4911	292	157	53.7671232876712
1M6Y_A	T0172AL529_3	T0172	2.82	6.0545	6.0914	292	144	49.3150684931507
1M6Y_A	T0172AL529_4	T0172	2.97	0.5916	1.1579	292	190	65.0684931506849
1M6Y_A	T0172AL529_5	T0172	2.78	1.1364	1.5965	292	165	56.5068493150685
1M6Y_A	T0172AL537_1	T0172	2.32	4.4691	4.6108	292	250	85.6164383561644
1M6Y_A	T0172AL537_2	T0172	2.67	4.8869	5.0003	292	268	91.7808219178082
1M6Y_A	T0172AL537_3	T0172	2.84	4.1878	4.3489	292	236	80.8219178082192
1M6Y_A	T0172AL537_4	T0172	3.02	6.0357	6.0738	292	153	52.3972602739726
1M6Y_A	T0172AL581_1	T0172	3.14	-0.1052	0.6631	292	290	99.3150684931507
1M6Y_A	T0172DR068_1	T0172	no_data	no_data	no_data	292	no_data	no_data
1M6Y_A	T0172DR355_1	T0172	no_data	no_data	no_data	292	no_data	no_data
1M6Y_A	T0172DR355_2	T0172	no_data	no_data	no_data	292	no_data	no_data
1M6Y_A	T0172DR355_4	T0172	no_data	no_data	no_data	292	no_data	no_data
1M6Y_A	T0172DR454_1	T0172	no_data	no_data	no_data	292	no_data	no_data
1M6Y_A	T0172DR454_2	T0172	no_data	no_data	no_data	292	no_data	no_data
1M6Y_A	T0172DR454_3	T0172	no_data	no_data	no_data	292	no_data	no_data
1M6Y_A	T0172RR020_1	T0172	no_data	no_data	no_data	292	no_data	no_data
1M6Y_A	T0172RR022_1	T0172	no_data	no_data	no_data	292	no_data	no_data
1M6Y_A	T0172RR131_1	T0172	no_data	no_data	no_data	292	no_data	no_data
1M6Y_A	T0172RR397_1	T0172	no_data	no_data	no_data	292	no_data	no_data
1M6Y_A	T0172RR517_1	T0172	no_data	no_data	no_data	292	no_data	no_data
1M6Y_A	T0172SS001_1	T0172	no_data	no_data	no_data	292	no_data	no_data
1M6Y_A	T0172SS007_1	T0172	no_data	no_data	no_data	292	no_data	no_data
1M6Y_A	T0172SS020_1	T0172	no_data	no_data	no_data	292	no_data	no_data
1M6Y_A	T0172SS023_1	T0172	no_data	no_data	no_data	292	no_data	no_data
1M6Y_A	T0172SS032_1	T0172	no_data	no_data	no_data	292	no_data	no_data
1M6Y_A	T0172SS041_1	T0172	no_data	no_data	no_data	292	no_data	no_data
1M6Y_A	T0172SS044_1	T0172	no_data	no_data	no_data	292	no_data	no_data
1M6Y_A	T0172SS054_1	T0172	no_data	no_data	no_data	292	no_data	no_data
1M6Y_A	T0172SS054_2	T0172	no_data	no_data	no_data	292	no_data	no_data
1M6Y_A	T0172SS054_3	T0172	no_data	no_data	no_data	292	no_data	no_data
1M6Y_A	T0172SS054_4	T0172	no_data	no_data	no_data	292	no_data	no_data
1M6Y_A	T0172SS055_1	T0172	no_data	no_data	no_data	292	no_data	no_data
1M6Y_A	T0172SS056_1	T0172	no_data	no_data	no_data	292	no_data	no_data
1M6Y_A	T0172SS067_1	T0172	no_data	no_data	no_data	292	no_data	no_data
1M6Y_A	T0172SS068_1	T0172	no_data	no_data	no_data	292	no_data	no_data
1M6Y_A	T0172SS069_1	T0172	no_data	no_data	no_data	292	no_data	no_data
1M6Y_A	T0172SS072_1	T0172	no_data	no_data	no_data	292	no_data	no_data
1M6Y_A	T0172SS100_1	T0172	no_data	no_data	no_data	292	no_data	no_data
1M6Y_A	T0172SS100_2	T0172	no_data	no_data	no_data	292	no_data	no_data
1M6Y_A	T0172SS108_1	T0172	no_data	no_data	no_data	292	no_data	no_data
1M6Y_A	T0172SS131_1	T0172	no_data	no_data	no_data	292	no_data	no_data
1M6Y_A	T0172SS137_1	T0172	no_data	no_data	no_data	292	no_data	no_data
1M6Y_A	T0172SS254_1	T0172	no_data	no_data	no_data	292	no_data	no_data
1M6Y_A	T0172SS266_1	T0172	no_data	no_data	no_data	292	no_data	no_data
1M6Y_A	T0172SS270_1	T0172	no_data	no_data	no_data	292	no_data	no_data
1M6Y_A	T0172SS273_1	T0172	no_data	no_data	no_data	292	no_data	no_data
1M6Y_A	T0172SS356_1	T0172	no_data	no_data	no_data	292	no_data	no_data
1M6Y_A	T0172SS357_1	T0172	no_data	no_data	no_data	292	no_data	no_data
1M6Y_A	T0172SS389_1	T0172	no_data	no_data	no_data	292	no_data	no_data
1M6Y_A	T0172SS393_1	T0172	no_data	no_data	no_data	292	no_data	no_data
1M6Y_A	T0172SS393_2	T0172	no_data	no_data	no_data	292	no_data	no_data
1M6Y_A	T0172SS396_1	T0172	no_data	no_data	no_data	292	no_data	no_data
1M6Y_A	T0172SS420_1	T0172	no_data	no_data	no_data	292	no_data	no_data
1M6Y_A	T0172SS442_1	T0172	no_data	no_data	no_data	292	no_data	no_data
1M6Y_A	T0172SS449_1	T0172	no_data	no_data	no_data	292	no_data	no_data
1M6Y_A	T0172SS463_1	T0172	no_data	no_data	no_data	292	no_data	no_data
1M6Y_A	T0172SS474_1	T0172	no_data	no_data	no_data	292	no_data	no_data
1M6Y_A	T0172SS517_1	T0172	no_data	no_data	no_data	292	no_data	no_data
1M6Y_A	T0172SS524_1	T0172	no_data	no_data	no_data	292	no_data	no_data
1M6Y_A	T0172SS531_1	T0172	no_data	no_data	no_data	292	no_data	no_data
1M6Y_A	T0172SS531_2	T0172	no_data	no_data	no_data	292	no_data	no_data
1M6Y_A	T0172SS531_3	T0172	no_data	no_data	no_data	292	no_data	no_data
1M6Y_A	T0172SS531_4	T0172	no_data	no_data	no_data	292	no_data	no_data
1M6Y_A	T0172SS531_5	T0172	no_data	no_data	no_data	292	no_data	no_data
1M6Y_A	T0172TS001_1	T0172	2.85	3.1747	3.4105	292	299	102.397260273973
1M6Y_A	T0172TS001_2	T0172	2.67	3.1209	3.3611	292	299	102.397260273973
1M6Y_A	T0172TS001_3	T0172	2.71	1.3629	1.7876	292	151	51.7123287671233
1M6Y_A	T0172TS001_4	T0172	2.55	2.9596	3.2129	292	299	102.397260273973
1M6Y_A	T0172TS002_1_1	T0172	2.76	5.7075	5.7669	292	106	36.3013698630137
1M6Y_A	T0172TS002_1_2	T0172	2.16	-0.4066	0.4826	292	111	38.013698630137
1M6Y_A	T0172TS002_1_3	T0172	2.58	4.8427	4.9591	292	82	28.0821917808219
1M6Y_A	T0172TS002_2_1	T0172	2.43	5.3717	5.4531	292	106	36.3013698630137
1M6Y_A	T0172TS002_2_2	T0172	2.90	0.5674	1.1393	292	111	38.013698630137
1M6Y_A	T0172TS002_2_3	T0172	2.32	-0.6937	0.3351	292	82	28.0821917808219
1M6Y_A	T0172TS002_3	T0172	2.81	3.7661	3.9572	292	299	102.397260273973
1M6Y_A	T0172TS002_4	T0172	2.81	3.3897	3.6089	292	299	102.397260273973
1M6Y_A	T0172TS002_5_1	T0172	2.43	5.0360	5.1395	292	106	36.3013698630137
1M6Y_A	T0172TS002_5_2	T0172	2.65	0.3510	0.9769	292	111	38.013698630137
1M6Y_A	T0172TS002_5_3	T0172	2.71	4.1675	4.3300	292	82	28.0821917808219
1M6Y_A	T0172TS006_1	T0172	2.19	5.7018	5.7615	292	299	102.397260273973
1M6Y_A	T0172TS007_1	T0172	2.50	4.5593	4.6948	292	167	57.1917808219178
1M6Y_A	T0172TS007_2	T0172	2.19	4.3642	4.5131	292	171	58.5616438356164
1M6Y_A	T0172TS007_3	T0172	2.49	4.3609	4.5100	292	160	54.7945205479452
1M6Y_A	T0172TS007_4	T0172	2.55	4.5220	4.6601	292	171	58.5616438356164
1M6Y_A	T0172TS007_5	T0172	2.22	4.3833	4.5309	292	162	55.4794520547945
1M6Y_A	T0172TS008_1	T0172	2.77	6.4107	6.4245	292	169	57.8767123287671
1M6Y_A	T0172TS008_2u	T0172	2.86	6.6495	6.6479	292	169	57.8767123287671
1M6Y_A	T0172TS008_3	T0172	2.74	5.5352	5.6058	292	169	57.8767123287671
1M6Y_A	T0172TS010_1	T0172	2.65	2.5294	2.8202	292	299	102.397260273973
1M6Y_A	T0172TS010_2	T0172	3.24	2.5294	2.8202	292	299	102.397260273973
1M6Y_A	T0172TS010_3	T0172	2.64	-0.9655	0.2204	292	299	102.397260273973
1M6Y_A	T0172TS010_4_1	T0172	3.01	2.2024	2.5249	292	240	82.1917808219178
1M6Y_A	T0172TS010_4_2	T0172	2.66	1.5714	1.9671	292	59	20.2054794520548
1M6Y_A	T0172TS010_5_1	T0172	3.16	0.9090	1.4093	292	240	82.1917808219178
1M6Y_A	T0172TS010_5_2	T0172	2.60	-0.4898	0.4372	292	59	20.2054794520548
1M6Y_A	T0172TS012_1	T0172	2.63	4.5189	4.6571	292	299	102.397260273973
1M6Y_A	T0172TS012_2	T0172	2.53	3.4973	3.7082	292	299	102.397260273973
1M6Y_A	T0172TS012_3	T0172	2.69	3.2284	3.4601	292	299	102.397260273973
1M6Y_A	T0172TS012_4	T0172	3.33	2.6370	2.9180	292	299	102.397260273973
1M6Y_A	T0172TS012_5	T0172	2.91	3.0133	3.2622	292	299	102.397260273973
1M6Y_A	T0172TS014_1	T0172	2.80	6.8197	6.8072	292	179	61.3013698630137
1M6Y_A	T0172TS014_2	T0172	2.96	6.1123	6.1454	292	191	65.4109589041096
1M6Y_A	T0172TS014_3	T0172	2.66	3.9812	4.1568	292	291	99.6575342465753
1M6Y_A	T0172TS014_4	T0172	2.17	7.7711	7.6977	292	180	61.6438356164384
1M6Y_A	T0172TS014_5	T0172	2.41	6.0314	6.0698	292	203	69.5205479452055
1M6Y_A	T0172TS016_1	T0172	2.62	4.6802	4.8075	292	297	101.712328767123
1M6Y_A	T0172TS016_2	T0172	2.51	3.8736	4.0570	292	296	101.369863013699
1M6Y_A	T0172TS016_3	T0172	2.60	3.2284	3.4601	292	297	101.712328767123
1M6Y_A	T0172TS016_4	T0172	2.87	2.6907	2.9670	292	299	102.397260273973
1M6Y_A	T0172TS016_5	T0172	2.93	2.2068	2.5289	292	299	102.397260273973
1M6Y_A	T0172TS020_1	T0172	2.17	8.5776	8.4527	292	193	66.0958904109589
1M6Y_A	T0172TS020_2	T0172	2.44	6.8847	6.8680	292	299	102.397260273973
1M6Y_A	T0172TS021_1	T0172	2.79	-0.6429	0.3593	292	299	102.397260273973
1M6Y_A	T0172TS024_1	T0172	2.43	4.0349	4.2068	292	299	102.397260273973
1M6Y_A	T0172TS028_1_1	T0172	2.26	6.0780	6.1133	292	117	40.0684931506849
1M6Y_A	T0172TS028_1_2	T0172	1.97	7.5033	7.4470	292	133	45.5479452054795
1M6Y_A	T0172TS028_2_1	T0172	2.22	6.2862	6.3081	292	117	40.0684931506849
1M6Y_A	T0172TS028_2_2	T0172	1.89	7.6929	7.6245	292	133	45.5479452054795
1M6Y_A	T0172TS028_3_1	T0172	1.98	6.8069	6.7952	292	117	40.0684931506849
1M6Y_A	T0172TS028_3_2	T0172	1.82	7.5981	7.5357	292	133	45.5479452054795
1M6Y_A	T0172TS028_4_1	T0172	2.81	5.4531	5.5291	292	117	40.0684931506849
1M6Y_A	T0172TS028_4_2	T0172	1.95	7.5981	7.5357	292	133	45.5479452054795
1M6Y_A	T0172TS028_5_1	T0172	2.20	6.0780	6.1133	292	117	40.0684931506849
1M6Y_A	T0172TS028_5_2	T0172	2.00	7.5033	7.4470	292	133	45.5479452054795
1M6Y_A	T0172TS029_1_1	T0172	2.55	6.4433	6.4550	292	192	65.7534246575343
1M6Y_A	T0172TS029_1_2	T0172	2.24	-1.2405	0.1312	292	107	36.6438356164384
1M6Y_A	T0172TS029_2_1	T0172	2.55	6.4433	6.4550	292	192	65.7534246575343
1M6Y_A	T0172TS029_2_2	T0172	2.55	0.9828	1.4694	292	107	36.6438356164384
1M6Y_A	T0172TS029_3_1	T0172	2.55	6.4433	6.4550	292	192	65.7534246575343
1M6Y_A	T0172TS029_3_2	T0172	2.83	2.5391	2.8290	292	107	36.6438356164384
1M6Y_A	T0172TS029_4_1	T0172	2.55	6.4433	6.4550	292	192	65.7534246575343
1M6Y_A	T0172TS029_4_2	T0172	2.67	-0.5735	0.3937	292	107	36.6438356164384
1M6Y_A	T0172TS029_5_1	T0172	2.55	6.4433	6.4550	292	192	65.7534246575343
1M6Y_A	T0172TS029_5_2	T0172	2.52	0.4270	1.0331	292	107	36.6438356164384
1M6Y_A	T0172TS038_1	T0172	2.03	5.4739	5.5485	292	237	81.1643835616438
1M6Y_A	T0172TS038_2	T0172	2.49	4.3609	4.5100	292	160	54.7945205479452
1M6Y_A	T0172TS038_3	T0172	2.43	4.6009	4.7336	292	171	58.5616438356164
1M6Y_A	T0172TS038_4	T0172	2.55	4.5220	4.6601	292	171	58.5616438356164
1M6Y_A	T0172TS038_5	T0172	2.19	4.3642	4.5131	292	171	58.5616438356164
1M6Y_A	T0172TS039_1	T0172	2.44	7.7545	7.6821	292	144	49.3150684931507
1M6Y_A	T0172TS039_2	T0172	2.29	4.1425	4.3067	292	299	102.397260273973
1M6Y_A	T0172TS039_3	T0172	2.44	4.0349	4.2068	292	299	102.397260273973
1M6Y_A	T0172TS039_4	T0172	2.43	4.2500	4.4068	292	299	102.397260273973
1M6Y_A	T0172TS039_5	T0172	2.48	3.8736	4.0570	292	299	102.397260273973
1M6Y_A	T0172TS040_1	T0172	2.83	6.1833	6.2117	292	182	62.3287671232877
1M6Y_A	T0172TS040_2	T0172	1.84	6.6489	6.6474	292	88	30.1369863013699
1M6Y_A	T0172TS040_3	T0172	2.56	6.4438	6.4554	292	166	56.8493150684931
1M6Y_A	T0172TS040_4	T0172	2.14	6.2460	6.2705	292	112	38.3561643835616
1M6Y_A	T0172TS040_5	T0172	2.90	5.8046	5.8576	292	211	72.2602739726027
1M6Y_A	T0172TS041_1	T0172	2.52	2.5494	2.8383	292	255	87.3287671232877
1M6Y_A	T0172TS041_2	T0172	1.97	7.4496	7.3967	292	134	45.8904109589041
1M6Y_A	T0172TS044_1N	T0172	no_data	no_data	no_data	292	no_data	no_data
1M6Y_A	T0172TS045_1	T0172	2.44	7.7545	7.6821	292	144	49.3150684931507
1M6Y_A	T0172TS045_2	T0172	2.29	4.1425	4.3067	292	299	102.397260273973
1M6Y_A	T0172TS045_3	T0172	2.44	4.0349	4.2068	292	299	102.397260273973
1M6Y_A	T0172TS045_4	T0172	2.43	4.2500	4.4068	292	299	102.397260273973
1M6Y_A	T0172TS045_5	T0172	2.48	3.8736	4.0570	292	299	102.397260273973
1M6Y_A	T0172TS046_1	T0172	2.60	2.6781	2.9555	292	263	90.0684931506849
1M6Y_A	T0172TS046_2	T0172	2.47	3.2729	3.5010	292	231	79.1095890410959
1M6Y_A	T0172TS046_3	T0172	2.71	1.2928	1.7280	292	294	100.684931506849
1M6Y_A	T0172TS046_4	T0172	2.29	2.5294	2.8202	292	289	98.972602739726
1M6Y_A	T0172TS046_5	T0172	3.00	2.7216	2.9952	292	251	85.958904109589
1M6Y_A	T0172TS047_1	T0172	2.64	4.2500	4.4068	292	299	102.397260273973
1M6Y_A	T0172TS050_1	T0172	3.14	1.1315	1.5923	292	299	102.397260273973
1M6Y_A	T0172TS050_2	T0172	3.01	1.9918	2.3366	292	299	102.397260273973
1M6Y_A	T0172TS050_3	T0172	3.04	1.6691	2.0521	292	299	102.397260273973
1M6Y_A	T0172TS050_4	T0172	2.71	-1.2343	0.1329	292	299	102.397260273973
1M6Y_A	T0172TS050_5	T0172	2.98	1.1315	1.5923	292	299	102.397260273973
1M6Y_A	T0172TS051_1_1	T0172	2.49	-0.0099	0.7250	292	100	34.2465753424658
1M6Y_A	T0172TS051_1_2	T0172	2.85	-0.0426	0.7035	292	61	20.8904109589041
1M6Y_A	T0172TS051_1_3	T0172	2.38	-1.1682	0.1520	292	99	33.9041095890411
1M6Y_A	T0172TS051_2_1	T0172	2.81	-0.3603	0.5087	292	100	34.2465753424658
1M6Y_A	T0172TS051_2_2	T0172	2.73	-1.2161	0.1380	292	61	20.8904109589041
1M6Y_A	T0172TS051_2_3	T0172	2.91	-0.6976	0.3333	292	99	33.9041095890411
1M6Y_A	T0172TS051_3_1	T0172	2.47	-0.7107	0.3271	292	100	34.2465753424658
1M6Y_A	T0172TS051_3_2	T0172	2.38	-0.0426	0.7035	292	61	20.8904109589041
1M6Y_A	T0172TS051_3_3	T0172	3.17	-0.2269	0.5873	292	99	33.9041095890411
1M6Y_A	T0172TS051_4_1	T0172	2.69	-0.5939	0.3834	292	100	34.2465753424658
1M6Y_A	T0172TS051_4_2	T0172	2.01	-0.2102	0.5975	292	61	20.8904109589041
1M6Y_A	T0172TS051_4_3	T0172	2.78	0.5967	1.1618	292	99	33.9041095890411
1M6Y_A	T0172TS051_5_1	T0172	2.86	-1.1779	0.1491	292	100	34.2465753424658
1M6Y_A	T0172TS051_5_2	T0172	2.65	-0.3779	0.4988	292	61	20.8904109589041
1M6Y_A	T0172TS051_5_3	T0172	2.95	-1.2859	0.1191	292	99	33.9041095890411
1M6Y_A	T0172TS052_1	T0172	2.42	-1.7720	0.0323	292	299	102.397260273973
1M6Y_A	T0172TS052_2	T0172	2.64	-1.3957	0.0927	292	299	102.397260273973
1M6Y_A	T0172TS052_3	T0172	2.21	-1.5032	0.0710	292	299	102.397260273973
1M6Y_A	T0172TS052_4	T0172	2.31	-1.8258	0.0270	292	299	102.397260273973
1M6Y_A	T0172TS052_5	T0172	2.78	-0.9117	0.2411	292	299	102.397260273973
1M6Y_A	T0172TS053_1	T0172	2.82	-0.0514	0.6978	292	299	102.397260273973
1M6Y_A	T0172TS053_2	T0172	2.66	-0.4942	0.4349	292	212	72.6027397260274
1M6Y_A	T0172TS061_1	T0172	2.92	-1.7720	0.0323	292	299	102.397260273973
1M6Y_A	T0172TS061_2	T0172	3.12	-0.9117	0.2411	292	299	102.397260273973
1M6Y_A	T0172TS061_3	T0172	2.38	-1.5032	0.0710	292	299	102.397260273973
1M6Y_A	T0172TS061_4	T0172	3.04	-1.7183	0.0384	292	299	102.397260273973
1M6Y_A	T0172TS061_5	T0172	2.18	-1.5032	0.0710	292	299	102.397260273973
1M6Y_A	T0172TS065_1	T0172	2.82	4.3834	4.5310	292	208	71.2328767123288
1M6Y_A	T0172TS065_2_1	T0172	2.82	4.3834	4.5310	292	208	71.2328767123288
1M6Y_A	T0172TS065_2_2	T0172	1.64	-0.1550	0.6317	292	11	3.76712328767123
1M6Y_A	T0172TS065_2_3	T0172	2.52	-2.6319	0.0004	292	21	7.19178082191781
1M6Y_A	T0172TS065_3_1	T0172	2.82	4.3834	4.5310	292	208	71.2328767123288
1M6Y_A	T0172TS065_3_2	T0172	1.64	-0.1550	0.6317	292	11	3.76712328767123
1M6Y_A	T0172TS065_4_1	T0172	2.36	7.3480	7.3016	292	158	54.1095890410959
1M6Y_A	T0172TS065_4_2	T0172	3.41	-2.3253	0.0031	292	51	17.4657534246575
1M6Y_A	T0172TS065_4_3	T0172	2.68	-0.9850	0.2132	292	19	6.50684931506849
1M6Y_A	T0172TS065_5_1	T0172	2.36	7.3480	7.3016	292	158	54.1095890410959
1M6Y_A	T0172TS065_5_2	T0172	3.41	-2.3253	0.0031	292	51	17.4657534246575
1M6Y_A	T0172TS065_5_3	T0172	1.69	-1.7715	0.0324	292	19	6.50684931506849
1M6Y_A	T0172TS067_1_1	T0172	1.95	6.1488	6.1795	292	108	36.986301369863
1M6Y_A	T0172TS067_1_2	T0172	2.91	4.5111	4.6499	292	191	65.4109589041096
1M6Y_A	T0172TS070_1	T0172	2.54	3.9274	4.1069	292	294	100.684931506849
1M6Y_A	T0172TS070_2	T0172	2.35	4.8877	5.0011	292	221	75.6849315068493
1M6Y_A	T0172TS070_3	T0172	2.82	2.7895	3.0571	292	272	93.1506849315068
1M6Y_A	T0172TS070_4	T0172	2.73	-1.4166	0.0882	292	266	91.0958904109589
1M6Y_A	T0172TS070_5	T0172	2.69	-0.5976	0.3816	292	261	89.3835616438356
1M6Y_A	T0172TS071_1	T0172	2.54	3.9274	4.1069	292	294	100.684931506849
1M6Y_A	T0172TS071_2	T0172	2.35	4.8877	5.0011	292	221	75.6849315068493
1M6Y_A	T0172TS071_3	T0172	2.33	4.6456	4.7753	292	241	82.5342465753425
1M6Y_A	T0172TS071_4	T0172	2.03	5.4739	5.5485	292	237	81.1643835616438
1M6Y_A	T0172TS071_5	T0172	2.64	7.8295	7.7523	292	173	59.2465753424658
1M6Y_A	T0172TS080_1	T0172	2.35	3.2822	3.5096	292	299	102.397260273973
1M6Y_A	T0172TS080_2	T0172	2.79	3.1209	3.3611	292	299	102.397260273973
1M6Y_A	T0172TS080_4	T0172	2.90	3.0133	3.2622	292	299	102.397260273973
1M6Y_A	T0172TS080_5	T0172	2.51	2.9596	3.2129	292	299	102.397260273973
1M6Y_A	T0172TS084_1	T0172	2.60	3.2284	3.4601	292	292	100
1M6Y_A	T0172TS084_2	T0172	2.52	4.5266	4.6644	292	247	84.5890410958904
1M6Y_A	T0172TS086_1	T0172	2.76	4.9737	5.0814	292	159	54.4520547945205
1M6Y_A	T0172TS086_2_1	T0172	2.76	4.9737	5.0814	292	159	54.4520547945205
1M6Y_A	T0172TS086_2_2	T0172	2.87	1.0967	1.5634	292	121	41.4383561643836
1M6Y_A	T0172TS086_3_1	T0172	2.76	4.9737	5.0814	292	159	54.4520547945205
1M6Y_A	T0172TS086_3_2	T0172	2.43	-0.5830	0.3889	292	76	26.027397260274
1M6Y_A	T0172TS086_3_3	T0172	1.81	-0.7557	0.3067	292	56	19.1780821917808
1M6Y_A	T0172TS086_4_1	T0172	2.10	5.1823	5.2761	292	125	42.8082191780822
1M6Y_A	T0172TS086_4_2	T0172	2.86	1.2231	1.6691	292	43	14.7260273972603
1M6Y_A	T0172TS086_4_3	T0172	2.57	-1.9027	0.0205	292	81	27.7397260273973
1M6Y_A	T0172TS086_4_4	T0172	2.18	0.2727	0.9201	292	16	5.47945205479452
1M6Y_A	T0172TS086_5_1	T0172	2.60	5.7535	5.8098	292	147	50.3424657534247
1M6Y_A	T0172TS086_5_2	T0172	2.51	1.1550	1.6120	292	38	13.013698630137
1M6Y_A	T0172TS086_5_3	T0172	2.43	-1.1767	0.1494	292	37	12.6712328767123
1M6Y_A	T0172TS086_5_4	T0172	2.87	1.1696	1.6242	292	35	11.986301369863
1M6Y_A	T0172TS093_1	T0172	2.70	4.0349	4.2068	292	299	102.397260273973
1M6Y_A	T0172TS093_2	T0172	2.43	4.0887	4.2567	292	299	102.397260273973
1M6Y_A	T0172TS096_1	T0172	3.15	4.9069	5.0190	292	252	86.3013698630137
1M6Y_A	T0172TS098_1	T0172	2.30	2.0338	2.3741	292	34	11.6438356164384
1M6Y_A	T0172TS099_1	T0172	2.53	3.7816	3.9716	292	163	55.8219178082192
1M6Y_A	T0172TS099_2	T0172	2.50	4.6049	4.7373	292	127	43.4931506849315
1M6Y_A	T0172TS099_3	T0172	2.44	5.9061	5.9526	292	95	32.5342465753425
1M6Y_A	T0172TS105_1	T0172	2.28	4.5905	4.7239	292	253	86.6438356164384
1M6Y_A	T0172TS108_1	T0172	2.55	4.7070	4.8325	292	241	82.5342465753425
1M6Y_A	T0172TS110_1_1	T0172	1.87	5.6538	5.7166	292	73	25
1M6Y_A	T0172TS110_1_2	T0172	2.74	4.5876	4.7212	292	113	38.6986301369863
1M6Y_A	T0172TS112_1	T0172	3.30	1.9380	2.2889	292	299	102.397260273973
1M6Y_A	T0172TS112_2	T0172	3.17	1.4003	1.8196	292	299	102.397260273973
1M6Y_A	T0172TS132_1	T0172	2.88	-0.6967	0.3337	292	299	102.397260273973
1M6Y_A	T0172TS135_1	T0172	2.12	6.7954	6.7844	292	103	35.2739726027397
1M6Y_A	T0172TS135_2	T0172	1.91	6.8783	6.8620	292	123	42.1232876712329
1M6Y_A	T0172TS135_3	T0172	2.89	-0.3861	0.4941	292	87	29.7945205479452
1M6Y_A	T0172TS135_4	T0172	2.92	-0.1774	0.6177	292	247	84.5890410958904
1M6Y_A	T0172TS135_5	T0172	3.25	1.0466	1.5219	292	279	95.5479452054795
1M6Y_A	T0172TS136_1	T0172	2.77	0.1099	0.8057	292	295	101.027397260274
1M6Y_A	T0172TS136_2	T0172	3.07	-0.0514	0.6978	292	299	102.397260273973
1M6Y_A	T0172TS136_3	T0172	2.69	-0.9655	0.2204	292	297	101.712328767123
1M6Y_A	T0172TS136_4	T0172	2.99	-0.1590	0.6292	292	299	102.397260273973
1M6Y_A	T0172TS136_5	T0172	2.63	-1.8893	0.0215	292	187	64.041095890411
1M6Y_A	T0172TS138_1	T0172	2.82	-0.0514	0.6978	292	299	102.397260273973
1M6Y_A	T0172TS138_2	T0172	2.66	-0.4942	0.4349	292	212	72.6027397260274
1M6Y_A	T0172TS139_1	T0172	2.42	-1.7720	0.0323	292	299	102.397260273973
1M6Y_A	T0172TS139_2	T0172	2.64	-1.3957	0.0927	292	299	102.397260273973
1M6Y_A	T0172TS139_3	T0172	2.21	-1.5032	0.0710	292	299	102.397260273973
1M6Y_A	T0172TS139_4	T0172	2.31	-1.8258	0.0270	292	299	102.397260273973
1M6Y_A	T0172TS139_5	T0172	2.78	-0.9117	0.2411	292	299	102.397260273973
1M6Y_A	T0172TS140_1_1	T0172	2.49	-0.0099	0.7250	292	100	34.2465753424658
1M6Y_A	T0172TS140_1_2	T0172	2.85	-0.0426	0.7035	292	61	20.8904109589041
1M6Y_A	T0172TS140_2_1	T0172	2.81	-0.3603	0.5087	292	100	34.2465753424658
1M6Y_A	T0172TS140_2_2	T0172	2.73	-1.2161	0.1380	292	61	20.8904109589041
1M6Y_A	T0172TS140_3_1	T0172	2.47	-0.7107	0.3271	292	100	34.2465753424658
1M6Y_A	T0172TS140_3_2	T0172	2.38	-0.0426	0.7035	292	61	20.8904109589041
1M6Y_A	T0172TS140_4_1	T0172	2.69	-0.5939	0.3834	292	100	34.2465753424658
1M6Y_A	T0172TS140_4_2	T0172	2.01	-0.2102	0.5975	292	61	20.8904109589041
1M6Y_A	T0172TS140_5_1	T0172	2.86	-1.1779	0.1491	292	100	34.2465753424658
1M6Y_A	T0172TS140_5_2	T0172	2.65	-0.3779	0.4988	292	61	20.8904109589041
1M6Y_A	T0172TS142_1	T0172	2.75	3.9812	4.1568	292	299	102.397260273973
1M6Y_A	T0172TS153_1	T0172	3.05	4.4442	4.5876	292	102	34.9315068493151
1M6Y_A	T0172TS168_1	T0172	2.56	4.6498	4.7792	292	253	86.6438356164384
1M6Y_A	T0172TS168_2	T0172	2.30	5.1368	5.2337	292	241	82.5342465753425
1M6Y_A	T0172TS168_3	T0172	2.62	4.4720	4.6135	292	253	86.6438356164384
1M6Y_A	T0172TS168_4	T0172	2.32	4.6498	4.7792	292	253	86.6438356164384
1M6Y_A	T0172TS168_5	T0172	2.64	4.7478	4.8706	292	248	84.9315068493151
1M6Y_A	T0172TS169_1	T0172	2.44	4.6498	4.7792	292	253	86.6438356164384
1M6Y_A	T0172TS169_2	T0172	2.52	5.0754	5.1763	292	241	82.5342465753425
1M6Y_A	T0172TS169_3	T0172	2.53	4.5313	4.6687	292	253	86.6438356164384
1M6Y_A	T0172TS169_4	T0172	2.65	5.0485	5.1512	292	248	84.9315068493151
1M6Y_A	T0172TS169_5	T0172	3.03	2.5757	2.8623	292	253	86.6438356164384
1M6Y_A	T0172TS170_1	T0172	2.45	4.0887	4.2567	292	299	102.397260273973
1M6Y_A	T0172TS180_1	T0172	2.82	-1.7183	0.0384	292	299	102.397260273973
1M6Y_A	T0172TS180_2	T0172	2.73	2.7819	3.0502	292	277	94.8630136986301
1M6Y_A	T0172TS183_1	T0172	3.22	1.7715	2.1418	292	175	59.9315068493151
1M6Y_A	T0172TS189_1	T0172	2.54	7.2108	7.1733	292	146	50
1M6Y_A	T0172TS189_2	T0172	2.26	6.9683	6.9463	292	125	42.8082191780822
1M6Y_A	T0172TS189_3	T0172	1.95	7.6638	7.5972	292	137	46.9178082191781
1M6Y_A	T0172TS189_4	T0172	2.28	5.1455	5.2418	292	135	46.2328767123288
1M6Y_A	T0172TS189_5	T0172	2.41	6.3665	6.3832	292	131	44.8630136986301
1M6Y_A	T0172TS194_1	T0172	2.32	6.7151	6.7093	292	99	33.9041095890411
1M6Y_A	T0172TS194_2	T0172	2.36	5.2896	5.3763	292	226	77.3972602739726
1M6Y_A	T0172TS194_3	T0172	2.05	7.6046	7.5418	292	126	43.1506849315069
1M6Y_A	T0172TS194_4	T0172	2.05	7.2229	7.1845	292	124	42.4657534246575
1M6Y_A	T0172TS194_5	T0172	2.05	7.1795	7.1439	292	123	42.1232876712329
1M6Y_A	T0172TS195_1	T0172	2.48	4.5170	4.6554	292	223	76.3698630136986
1M6Y_A	T0172TS195_2	T0172	2.15	7.5623	7.5023	292	170	58.2191780821918
1M6Y_A	T0172TS195_3	T0172	2.24	5.2474	5.3369	292	178	60.958904109589
1M6Y_A	T0172TS195_4	T0172	2.52	6.8496	6.8352	292	152	52.0547945205479
1M6Y_A	T0172TS195_5	T0172	3.00	-0.8547	0.2641	292	269	92.1232876712329
1M6Y_A	T0172TS196_1	T0172	3.00	5.5705	5.6388	292	85	29.1095890410959
1M6Y_A	T0172TS196_2	T0172	1.86	5.3504	5.4331	292	59	20.2054794520548
1M6Y_A	T0172TS196_3	T0172	1.84	-0.5590	0.4011	292	30	10.2739726027397
1M6Y_A	T0172TS196_4	T0172	2.62	0.4566	1.0552	292	45	15.4109589041096
1M6Y_A	T0172TS196_5	T0172	0.90	-2.4668	0.0014	292	27	9.24657534246575
1M6Y_A	T0172TS202_1	T0172	2.40	4.9387	5.0487	292	233	79.7945205479452
1M6Y_A	T0172TS202_2	T0172	2.35	4.9387	5.0487	292	233	79.7945205479452
1M6Y_A	T0172TS202_3	T0172	2.79	4.8128	4.9312	292	233	79.7945205479452
1M6Y_A	T0172TS207_1	T0172	2.93	5.5501	5.6197	292	91	31.1643835616438
1M6Y_A	T0172TS207_2	T0172	2.03	7.2832	7.2410	292	130	44.5205479452055
1M6Y_A	T0172TS207_3	T0172	2.64	6.0626	6.0989	292	161	55.1369863013699
1M6Y_A	T0172TS207_4	T0172	1.92	7.1959	7.1593	292	114	39.041095890411
1M6Y_A	T0172TS207_5	T0172	2.22	5.8416	5.8922	292	147	50.3424657534247
1M6Y_A	T0172TS208_1	T0172	2.93	5.4857	5.5595	292	92	31.5068493150685
1M6Y_A	T0172TS208_2	T0172	1.87	6.2444	6.2690	292	99	33.9041095890411
1M6Y_A	T0172TS208_3	T0172	1.95	6.8556	6.8408	292	87	29.7945205479452
1M6Y_A	T0172TS208_4	T0172	1.98	6.8052	6.7936	292	86	29.4520547945205
1M6Y_A	T0172TS208_5	T0172	2.16	6.0797	6.1149	292	87	29.7945205479452
1M6Y_A	T0172TS209_1	T0172	2.36	5.2896	5.3763	292	226	77.3972602739726
1M6Y_A	T0172TS209_2	T0172	2.42	7.2994	7.2562	292	146	50
1M6Y_A	T0172TS209_3	T0172	2.34	6.8166	6.8043	292	143	48.972602739726
1M6Y_A	T0172TS209_4	T0172	2.05	7.2229	7.1845	292	124	42.4657534246575
1M6Y_A	T0172TS209_5	T0172	2.54	3.2173	3.4498	292	223	76.3698630136986
1M6Y_A	T0172TS214_1	T0172	2.71	-1.7720	0.0323	292	299	102.397260273973
1M6Y_A	T0172TS214_2	T0172	2.68	-0.9501	0.2262	292	283	96.9178082191781
1M6Y_A	T0172TS221_1	T0172	2.50	7.7545	7.6821	292	144	49.3150684931507
1M6Y_A	T0172TS221_2	T0172	2.37	5.2127	5.3045	292	213	72.9452054794521
1M6Y_A	T0172TS221_3	T0172	2.72	4.7343	4.8580	292	222	76.027397260274
1M6Y_A	T0172TS221_4	T0172	2.78	-1.1685	0.1519	292	283	96.9178082191781
1M6Y_A	T0172TS221_5	T0172	2.45	4.2736	4.4287	292	216	73.972602739726
1M6Y_A	T0172TS222_1	T0172	2.48	4.2500	4.4068	292	296	101.369863013699
1M6Y_A	T0172TS222_2	T0172	2.29	4.1425	4.3067	292	299	102.397260273973
1M6Y_A	T0172TS223_1	T0172	2.38	4.7877	4.9078	292	291	99.6575342465753
1M6Y_A	T0172TS224_1	T0172	2.43	4.4651	4.6070	292	299	102.397260273973
1M6Y_A	T0172TS226_1	T0172	2.80	6.8197	6.8072	292	179	61.3013698630137
1M6Y_A	T0172TS226_2	T0172	2.96	6.1123	6.1454	292	191	65.4109589041096
1M6Y_A	T0172TS226_3	T0172	2.66	3.9812	4.1568	292	291	99.6575342465753
1M6Y_A	T0172TS226_4	T0172	2.40	4.5832	4.7171	292	238	81.5068493150685
1M6Y_A	T0172TS226_5	T0172	2.17	7.7711	7.6977	292	180	61.6438356164384
1M6Y_A	T0172TS227_1	T0172	1.97	6.4436	6.4552	292	96	32.8767123287671
1M6Y_A	T0172TS228_1	T0172	2.28	4.5394	4.6763	292	278	95.2054794520548
1M6Y_A	T0172TS228_2	T0172	2.37	4.3576	4.5069	292	299	102.397260273973
1M6Y_A	T0172TS229_1	T0172	2.53	7.5764	7.5154	292	153	52.3972602739726
1M6Y_A	T0172TS229_2	T0172	2.34	5.2634	5.3519	292	219	75
1M6Y_A	T0172TS229_3	T0172	2.55	4.3659	4.5147	292	224	76.7123287671233
1M6Y_A	T0172TS229_4	T0172	2.72	2.1487	2.4768	292	202	69.1780821917808
1M6Y_A	T0172TS229_5	T0172	2.72	4.7825	4.9029	292	217	74.3150684931507
1M6Y_A	T0172TS230_1	T0172	2.03	8.0172	7.9280	292	151	51.7123287671233
1M6Y_A	T0172TS230_2	T0172	2.43	7.6042	7.5415	292	147	50.3424657534247
1M6Y_A	T0172TS230_3	T0172	2.66	4.5802	4.7143	292	169	57.8767123287671
1M6Y_A	T0172TS230_4	T0172	2.31	5.8021	5.8553	292	135	46.2328767123288
1M6Y_A	T0172TS230_5	T0172	2.35	6.8903	6.8733	292	132	45.2054794520548
1M6Y_A	T0172TS233_1	T0172	2.50	4.9814	5.0885	292	217	74.3150684931507
1M6Y_A	T0172TS233_2	T0172	2.44	5.7235	5.7818	292	214	73.2876712328767
1M6Y_A	T0172TS233_3	T0172	2.20	6.2927	6.3141	292	181	61.986301369863
1M6Y_A	T0172TS233_4	T0172	2.73	-1.7849	0.0310	292	221	75.6849315068493
1M6Y_A	T0172TS233_5	T0172	2.40	3.6710	3.8691	292	230	78.7671232876712
1M6Y_A	T0172TS234_1	T0172	2.72	4.6324	4.7630	292	257	88.013698630137
1M6Y_A	T0172TS242_1	T0172	2.83	6.1833	6.2117	292	182	62.3287671232877
1M6Y_A	T0172TS246_1	T0172	3.00	1.9284	2.2803	292	184	63.013698630137
1M6Y_A	T0172TS265_1	T0172	2.78	2.9596	3.2129	292	299	102.397260273973
1M6Y_A	T0172TS270_1	T0172	2.84	-0.3741	0.5009	292	299	102.397260273973
1M6Y_A	T0172TS270_2	T0172	2.57	-1.3419	0.1051	292	299	102.397260273973
1M6Y_A	T0172TS282_1	T0172	2.45	-0.8578	0.2628	292	270	92.4657534246575
1M6Y_A	T0172TS282_2	T0172	2.83	0.1365	0.8240	292	274	93.8356164383562
1M6Y_A	T0172TS282_3	T0172	2.77	-1.1601	0.1544	292	254	86.986301369863
1M6Y_A	T0172TS282_4	T0172	2.72	-0.4325	0.4682	292	263	90.0684931506849
1M6Y_A	T0172TS282_5	T0172	2.84	-1.0273	0.1980	292	270	92.4657534246575
1M6Y_A	T0172TS283_1	T0172	2.55	-1.1814	0.1480	292	263	90.0684931506849
1M6Y_A	T0172TS283_2	T0172	2.72	-1.3697	0.0986	292	272	93.1506849315068
1M6Y_A	T0172TS283_3	T0172	2.92	-0.8614	0.2613	292	253	86.6438356164384
1M6Y_A	T0172TS283_4	T0172	2.95	-0.4412	0.4635	292	265	90.7534246575343
1M6Y_A	T0172TS283_5	T0172	2.99	0.5014	1.0890	292	278	95.2054794520548
1M6Y_A	T0172TS286_1	T0172	2.48	7.7957	7.7207	292	152	52.0547945205479
1M6Y_A	T0172TS288_1	T0172	2.23	7.2587	7.2180	292	145	49.6575342465753
1M6Y_A	T0172TS290_1	T0172	2.66	4.7071	4.8326	292	238	81.5068493150685
1M6Y_A	T0172TS290_2	T0172	2.93	5.7688	5.8242	292	200	68.4931506849315
1M6Y_A	T0172TS290_3	T0172	2.69	3.1729	3.4089	292	285	97.6027397260274
1M6Y_A	T0172TS290_4	T0172	2.63	4.0339	4.2058	292	282	96.5753424657534
1M6Y_A	T0172TS290_5	T0172	2.63	4.0339	4.2058	292	282	96.5753424657534
1M6Y_A	T0172TS291_1	T0172	3.03	4.9607	5.0692	292	167	57.1917808219178
1M6Y_A	T0172TS291_2	T0172	2.48	7.7957	7.7207	292	152	52.0547945205479
1M6Y_A	T0172TS291_3	T0172	2.87	3.9474	4.1255	292	206	70.5479452054795
1M6Y_A	T0172TS291_4	T0172	2.57	4.2017	4.3618	292	245	83.9041095890411
1M6Y_A	T0172TS291_5	T0172	2.53	3.9432	4.1215	292	203	69.5205479452055
1M6Y_A	T0172TS301_1_1	T0172	2.88	7.2453	7.2056	292	170	58.2191780821918
1M6Y_A	T0172TS301_1_2	T0172	3.10	1.4589	1.8698	292	110	37.6712328767123
1M6Y_A	T0172TS309_1	T0172	2.36	5.2424	5.3322	292	228	78.0821917808219
1M6Y_A	T0172TS309_2	T0172	2.92	3.8094	3.9974	292	226	77.3972602739726
1M6Y_A	T0172TS309_3	T0172	2.50	7.4280	7.3765	292	147	50.3424657534247
1M6Y_A	T0172TS309_4	T0172	2.21	5.7101	5.7692	292	114	39.041095890411
1M6Y_A	T0172TS309_5	T0172	2.41	4.9244	5.0353	292	200	68.4931506849315
1M6Y_A	T0172TS327_1	T0172	2.78	6.9682	6.9462	292	171	58.5616438356164
1M6Y_A	T0172TS327_2	T0172	2.77	4.0349	4.2068	292	299	102.397260273973
1M6Y_A	T0172TS329_1	T0172	2.49	6.5937	6.5957	292	140	47.9452054794521
1M6Y_A	T0172TS347_1	T0172	2.96	3.3950	3.6137	292	269	92.1232876712329
1M6Y_A	T0172TS351_1	T0172	2.44	4.4651	4.6070	292	299	102.397260273973
1M6Y_A	T0172TS351_2	T0172	2.69	3.9274	4.1069	292	299	102.397260273973
1M6Y_A	T0172TS351_3	T0172	3.00	3.4435	3.6585	292	299	102.397260273973
1M6Y_A	T0172TS359_1	T0172	2.41	4.8282	4.9456	292	247	84.5890410958904
1M6Y_A	T0172TS362_1	T0172	2.04	6.8512	6.8367	292	92	31.5068493150685
1M6Y_A	T0172TS362_2	T0172	1.99	6.7512	6.7431	292	90	30.8219178082192
1M6Y_A	T0172TS362_3	T0172	1.68	6.1911	6.2190	292	98	33.5616438356164
1M6Y_A	T0172TS362_4	T0172	1.98	6.2973	6.3184	292	100	34.2465753424658
1M6Y_A	T0172TS362_5	T0172	2.24	6.0644	6.1006	292	89	30.4794520547945
1M6Y_A	T0172TS368_1	T0172	2.43	4.5849	4.7187	292	269	92.1232876712329
1M6Y_A	T0172TS373_1	T0172	2.74	4.3038	4.4568	292	299	102.397260273973
1M6Y_A	T0172TS373_2	T0172	2.86	3.7661	3.9572	292	299	102.397260273973
1M6Y_A	T0172TS373_3	T0172	2.66	3.9812	4.1568	292	299	102.397260273973
1M6Y_A	T0172TS373_4	T0172	3.05	4.4113	4.5570	292	299	102.397260273973
1M6Y_A	T0172TS377_1	T0172	2.97	3.1209	3.3611	292	299	102.397260273973
1M6Y_A	T0172TS377_2	T0172	2.70	-0.9117	0.2411	292	299	102.397260273973
1M6Y_A	T0172TS377_3	T0172	3.06	0.2712	0.9190	292	299	102.397260273973
1M6Y_A	T0172TS377_4	T0172	3.21	-1.2881	0.1185	292	299	102.397260273973
1M6Y_A	T0172TS378_1	T0172	2.11	6.3149	6.3349	292	196	67.1232876712329
1M6Y_A	T0172TS378_2	T0172	2.03	6.8459	6.8317	292	131	44.8630136986301
1M6Y_A	T0172TS378_3	T0172	2.97	5.9881	6.0292	292	163	55.8219178082192
1M6Y_A	T0172TS378_4	T0172	2.44	3.2635	3.4923	292	188	64.3835616438356
1M6Y_A	T0172TS378_5	T0172	2.64	6.2787	6.3010	292	121	41.4383561643836
1M6Y_A	T0172TS384_1	T0172	2.40	-1.3657	0.0995	292	185	63.3561643835616
1M6Y_A	T0172TS417_1	T0172	2.27	3.0705	3.3147	292	272	93.1506849315068
1M6Y_A	T0172TS417_2	T0172	2.96	-1.4302	0.0853	292	88	30.1369863013699
1M6Y_A	T0172TS417_3	T0172	2.48	5.0039	5.1095	292	256	87.6712328767123
1M6Y_A	T0172TS417_4	T0172	2.51	3.2391	3.4699	292	272	93.1506849315068
1M6Y_A	T0172TS417_5	T0172	2.64	-2.0715	0.0105	292	88	30.1369863013699
1M6Y_A	T0172TS419_1	T0172	2.39	-0.3741	0.5009	292	299	102.397260273973
1M6Y_A	T0172TS419_2	T0172	2.11	-1.1268	0.1648	292	299	102.397260273973
1M6Y_A	T0172TS419_3	T0172	3.10	1.2928	1.7280	292	299	102.397260273973
1M6Y_A	T0172TS419_4	T0172	2.16	0.5400	1.1183	292	299	102.397260273973
1M6Y_A	T0172TS423_1	T0172	2.75	4.8868	5.0003	292	253	86.6438356164384
1M6Y_A	T0172TS427_1_1	T0172	1.96	5.5705	5.6388	292	85	29.1095890410959
1M6Y_A	T0172TS427_1_2	T0172	3.20	0.4023	1.0147	292	120	41.0958904109589
1M6Y_A	T0172TS427_1_3	T0172	2.49	3.5751	3.7802	292	93	31.8493150684932
1M6Y_A	T0172TS427_2_1	T0172	2.48	6.4735	6.4832	292	178	60.958904109589
1M6Y_A	T0172TS427_2_2	T0172	3.20	0.4023	1.0147	292	120	41.0958904109589
1M6Y_A	T0172TS429_1	T0172	3.03	-0.2454	0.5762	292	139	47.6027397260274
1M6Y_A	T0172TS429_2	T0172	2.30	-1.3471	0.1038	292	139	47.6027397260274
1M6Y_A	T0172TS429_3	T0172	2.89	1.0400	1.5164	292	139	47.6027397260274
1M6Y_A	T0172TS429_4	T0172	2.73	0.0300	0.7516	292	139	47.6027397260274
1M6Y_A	T0172TS429_5	T0172	2.82	-0.4290	0.4702	292	139	47.6027397260274
1M6Y_A	T0172TS437_1	T0172	2.97	-0.0101	0.7249	292	270	92.4657534246575
1M6Y_A	T0172TS437_2_1	T0172	3.06	1.3286	1.7584	292	195	66.7808219178082
1M6Y_A	T0172TS437_2_2	T0172	3.35	2.2822	2.5966	292	85	29.1095890410959
1M6Y_A	T0172TS437_3_1	T0172	3.06	1.3286	1.7584	292	195	66.7808219178082
1M6Y_A	T0172TS437_3_2	T0172	2.62	1.2269	1.6723	292	40	13.6986301369863
1M6Y_A	T0172TS440_1	T0172	3.21	0.7551	1.2858	292	299	102.397260273973
1M6Y_A	T0172TS447_1	T0172	2.90	7.0497	7.0224	292	181	61.986301369863
1M6Y_A	T0172TS448_1	T0172	2.21	6.6541	6.6523	292	131	44.8630136986301
1M6Y_A	T0172TS450_1u_1	T0172	2.50	5.5984	5.6649	292	98	33.5616438356164
1M6Y_A	T0172TS450_1u_2	T0172	2.71	-0.2914	0.5487	292	103	35.2739726027397
1M6Y_A	T0172TS450_1u_3	T0172	2.23	4.5501	4.6863	292	68	23.2876712328767
1M6Y_A	T0172TS450_2u	T0172	2.46	6.6495	6.6479	292	169	57.8767123287671
1M6Y_A	T0172TS450_3u	T0172	2.46	6.6495	6.6479	292	169	57.8767123287671
1M6Y_A	T0172TS453_1_1	T0172	1.96	7.9866	7.8994	292	184	63.013698630137
1M6Y_A	T0172TS453_1_2	T0172	2.69	0.5964	1.1616	292	115	39.3835616438356
1M6Y_A	T0172TS464_1	T0172	2.76	3.7717	3.9624	292	228	78.0821917808219
1M6Y_A	T0172TS464_2	T0172	2.93	3.6586	3.8575	292	299	102.397260273973
1M6Y_A	T0172TS464_3	T0172	2.56	3.8199	4.0071	292	299	102.397260273973
1M6Y_A	T0172TS464_4	T0172	2.39	3.2822	3.5096	292	299	102.397260273973
1M6Y_A	T0172TS464_5	T0172	2.70	4.5687	4.7035	292	156	53.4246575342466
1M6Y_A	T0172TS475_1	T0172	1.94	6.4436	6.4552	292	96	32.8767123287671
1M6Y_A	T0172TS505_1	T0172	2.03	8.0172	7.9280	292	151	51.7123287671233
1M6Y_A	T0172TS506_1	T0172	2.29	0.5105	1.0959	292	64	21.9178082191781
1M6Y_A	T0172TS513_1	T0172	2.73	3.3822	3.6019	292	266	91.0958904109589
1M6Y_A	T0172TS516_1u	T0172	2.65	5.5986	5.6650	292	110	37.6712328767123
1M6Y_A	T0172TS516_2u	T0172	2.05	5.7075	5.7669	292	110	37.6712328767123
1M6Y_A	T0172TS517_1	T0172	2.58	6.5621	6.5661	292	299	102.397260273973
1M6Y_A	T0172TS531_1	T0172	3.21	-1.0193	0.2008	292	299	102.397260273973
1M6Y_A	T0172TS531_2	T0172	2.70	0.0561	0.7691	292	299	102.397260273973
1M6Y_A	T0172TS531_3	T0172	2.45	-1.0193	0.2008	292	299	102.397260273973
1M6Y_A	T0172TS531_4	T0172	2.85	-0.1590	0.6292	292	299	102.397260273973
1M6Y_A	T0172TS531_5	T0172	2.65	-0.9655	0.2204	292	299	102.397260273973
1N2X_A	T0172AL025_1	T0172	3.25	1.1692	1.6239	288	214	74.3055555555556
1N2X_A	T0172AL025_2_1	T0172	2.37	5.2209	5.3122	288	111	38.5416666666667
1N2X_A	T0172AL025_2_2	T0172	2.09	-2.0832	0.0100	288	91	31.5972222222222
1N2X_A	T0172AL025_2_3	T0172	2.54	4.1936	4.3543	288	40	13.8888888888889
1N2X_A	T0172AL025_2_4	T0172	1.91	-1.4823	0.0749	288	39	13.5416666666667
1N2X_A	T0172AL025_3	T0172	2.32	-1.6002	0.0546	288	190	65.9722222222222
1N2X_A	T0172AL025_4	T0172	2.41	-1.0167	0.2018	288	174	60.4166666666667
1N2X_A	T0172AL032_1_1	T0172	2.22	6.6542	6.6523	288	93	32.2916666666667
1N2X_A	T0172AL032_1_2	T0172	3.02	-0.1074	0.6618	288	186	64.5833333333333
1N2X_A	T0172AL041_4	T0172	2.81	2.5988	2.8833	288	284	98.6111111111111
1N2X_A	T0172AL041_5_1	T0172	2.60	5.7014	5.7611	288	195	67.7083333333333
1N2X_A	T0172AL041_5_2	T0172	2.66	-0.8892	0.2500	288	86	29.8611111111111
1N2X_A	T0172AL044_1	T0172	1.99	5.5705	5.6388	288	85	29.5138888888889
1N2X_A	T0172AL054_1	T0172	2.96	0.3602	0.9837	288	295	102.430555555556
1N2X_A	T0172AL054_2	T0172	2.95	-0.4587	0.4539	288	299	103.819444444444
1N2X_A	T0172AL054_3	T0172	2.76	-0.8955	0.2475	288	297	103.125
1N2X_A	T0172AL054_4	T0172	3.05	-0.1311	0.6467	288	299	103.819444444444
1N2X_A	T0172AL054_5	T0172	2.81	-2.0372	0.0121	288	187	64.9305555555556
1N2X_A	T0172AL056_1	T0172	2.22	4.3319	4.4830	288	129	44.7916666666667
1N2X_A	T0172AL064_1	T0172	3.07	0.6517	1.2045	288	205	71.1805555555556
1N2X_A	T0172AL078_1	T0172	2.40	5.0000	5.1059	288	219	76.0416666666667
1N2X_A	T0172AL090_1	T0172	2.28	4.2335	4.3914	288	221	76.7361111111111
1N2X_A	T0172AL144_1	T0172	2.37	5.0477	5.1504	288	217	75.3472222222222
1N2X_A	T0172AL144_2	T0172	2.80	5.2546	5.3437	288	214	74.3055555555556
1N2X_A	T0172AL144_3	T0172	2.35	6.3484	6.3662	288	186	64.5833333333333
1N2X_A	T0172AL144_4	T0172	2.86	-1.7195	0.0383	288	221	76.7361111111111
1N2X_A	T0172AL144_5	T0172	2.43	3.8616	4.0458	288	230	79.8611111111111
1N2X_A	T0172AL203_1_1	T0172	2.31	6.6827	6.6790	288	142	49.3055555555556
1N2X_A	T0172AL203_1_2	T0172	2.56	0.6354	1.1918	288	113	39.2361111111111
1N2X_A	T0172AL203_2_1	T0172	2.21	7.9859	7.8988	288	173	60.0694444444444
1N2X_A	T0172AL203_2_2	T0172	2.78	-1.3283	0.1084	288	104	36.1111111111111
1N2X_A	T0172AL203_3_1	T0172	2.37	7.3871	7.3382	288	159	55.2083333333333
1N2X_A	T0172AL203_3_2	T0172	1.89	-1.8093	0.0285	288	110	38.1944444444444
1N2X_A	T0172AL203_4_1	T0172	1.76	6.4281	6.4408	288	98	34.0277777777778
1N2X_A	T0172AL203_4_2	T0172	2.66	-0.7519	0.3084	288	123	42.7083333333333
1N2X_A	T0172AL203_4_3	T0172	2.62	1.1859	1.6378	288	67	23.2638888888889
1N2X_A	T0172AL203_5_1	T0172	1.76	6.4281	6.4408	288	98	34.0277777777778
1N2X_A	T0172AL203_5_2	T0172	2.63	-1.1682	0.1520	288	99	34.375
1N2X_A	T0172AL203_5_3	T0172	2.47	0.5589	1.1328	288	76	26.3888888888889
1N2X_A	T0172AL331_1	T0172	2.69	-0.6203	0.3703	288	252	87.5
1N2X_A	T0172AL331_2	T0172	2.70	1.1117	1.5758	288	271	94.0972222222222
1N2X_A	T0172AL331_4	T0172	2.85	-0.8244	0.2768	288	120	41.6666666666667
1N2X_A	T0172AL331_5	T0172	2.67	-1.1048	0.1718	288	194	67.3611111111111
1N2X_A	T0172AL391_1	T0172	2.38	2.4135	2.7151	288	25	8.68055555555556
1N2X_A	T0172AL397_1_1	T0172	1.75	6.2169	6.2432	288	70	24.3055555555556
1N2X_A	T0172AL397_1_2	T0172	0.52	-1.6635	0.0454	288	23	7.98611111111111
1N2X_A	T0172AL397_1_3	T0172	2.85	-0.4403	0.4640	288	76	26.3888888888889
1N2X_A	T0172AL397_2_1	T0172	1.93	5.9137	5.9597	288	70	24.3055555555556
1N2X_A	T0172AL397_2_2	T0172	0.52	-1.6635	0.0454	288	23	7.98611111111111
1N2X_A	T0172AL397_2_3	T0172	2.60	-0.6608	0.3507	288	88	30.5555555555556
1N2X_A	T0172AL400_1	T0172	2.13	7.2408	7.2013	288	129	44.7916666666667
1N2X_A	T0172AL435_1	T0172	2.08	7.7456	7.6738	288	175	60.7638888888889
1N2X_A	T0172AL476_1	T0172	2.81	4.6750	4.8027	288	213	73.9583333333333
1N2X_A	T0172AL529_1	T0172	2.67	0.7344	1.2694	288	171	59.375
1N2X_A	T0172AL529_2	T0172	3.06	1.3452	1.7725	288	157	54.5138888888889
1N2X_A	T0172AL529_3	T0172	2.96	5.8756	5.9240	288	144	50
1N2X_A	T0172AL529_4	T0172	3.27	0.4455	1.0469	288	190	65.9722222222222
1N2X_A	T0172AL529_5	T0172	2.94	0.7314	1.2671	288	165	57.2916666666667
1N2X_A	T0172AL537_1	T0172	2.53	4.4691	4.6108	288	250	86.8055555555556
1N2X_A	T0172AL537_2	T0172	2.61	4.6596	4.7883	288	268	93.0555555555556
1N2X_A	T0172AL537_3	T0172	2.62	4.3125	4.4649	288	236	81.9444444444444
1N2X_A	T0172AL537_4	T0172	2.15	6.2069	6.2339	288	153	53.125
1N2X_A	T0172AL581_1	T0172	3.19	-0.1857	0.6126	288	290	100.694444444444
1N2X_A	T0172DR068_1	T0172	no_data	no_data	no_data	288	no_data	no_data
1N2X_A	T0172DR355_1	T0172	no_data	no_data	no_data	288	no_data	no_data
1N2X_A	T0172DR355_2	T0172	no_data	no_data	no_data	288	no_data	no_data
1N2X_A	T0172DR355_4	T0172	no_data	no_data	no_data	288	no_data	no_data
1N2X_A	T0172DR454_1	T0172	no_data	no_data	no_data	288	no_data	no_data
1N2X_A	T0172DR454_2	T0172	no_data	no_data	no_data	288	no_data	no_data
1N2X_A	T0172DR454_3	T0172	no_data	no_data	no_data	288	no_data	no_data
1N2X_A	T0172RR020_1	T0172	no_data	no_data	no_data	288	no_data	no_data
1N2X_A	T0172RR022_1	T0172	no_data	no_data	no_data	288	no_data	no_data
1N2X_A	T0172RR131_1	T0172	no_data	no_data	no_data	288	no_data	no_data
1N2X_A	T0172RR397_1	T0172	no_data	no_data	no_data	288	no_data	no_data
1N2X_A	T0172RR517_1	T0172	no_data	no_data	no_data	288	no_data	no_data
1N2X_A	T0172SS001_1	T0172	no_data	no_data	no_data	288	no_data	no_data
1N2X_A	T0172SS007_1	T0172	no_data	no_data	no_data	288	no_data	no_data
1N2X_A	T0172SS020_1	T0172	no_data	no_data	no_data	288	no_data	no_data
1N2X_A	T0172SS023_1	T0172	no_data	no_data	no_data	288	no_data	no_data
1N2X_A	T0172SS032_1	T0172	no_data	no_data	no_data	288	no_data	no_data
1N2X_A	T0172SS041_1	T0172	no_data	no_data	no_data	288	no_data	no_data
1N2X_A	T0172SS044_1	T0172	no_data	no_data	no_data	288	no_data	no_data
1N2X_A	T0172SS054_1	T0172	no_data	no_data	no_data	288	no_data	no_data
1N2X_A	T0172SS054_2	T0172	no_data	no_data	no_data	288	no_data	no_data
1N2X_A	T0172SS054_3	T0172	no_data	no_data	no_data	288	no_data	no_data
1N2X_A	T0172SS054_4	T0172	no_data	no_data	no_data	288	no_data	no_data
1N2X_A	T0172SS055_1	T0172	no_data	no_data	no_data	288	no_data	no_data
1N2X_A	T0172SS056_1	T0172	no_data	no_data	no_data	288	no_data	no_data
1N2X_A	T0172SS067_1	T0172	no_data	no_data	no_data	288	no_data	no_data
1N2X_A	T0172SS068_1	T0172	no_data	no_data	no_data	288	no_data	no_data
1N2X_A	T0172SS069_1	T0172	no_data	no_data	no_data	288	no_data	no_data
1N2X_A	T0172SS072_1	T0172	no_data	no_data	no_data	288	no_data	no_data
1N2X_A	T0172SS100_1	T0172	no_data	no_data	no_data	288	no_data	no_data
1N2X_A	T0172SS100_2	T0172	no_data	no_data	no_data	288	no_data	no_data
1N2X_A	T0172SS108_1	T0172	no_data	no_data	no_data	288	no_data	no_data
1N2X_A	T0172SS131_1	T0172	no_data	no_data	no_data	288	no_data	no_data
1N2X_A	T0172SS137_1	T0172	no_data	no_data	no_data	288	no_data	no_data
1N2X_A	T0172SS254_1	T0172	no_data	no_data	no_data	288	no_data	no_data
1N2X_A	T0172SS266_1	T0172	no_data	no_data	no_data	288	no_data	no_data
1N2X_A	T0172SS270_1	T0172	no_data	no_data	no_data	288	no_data	no_data
1N2X_A	T0172SS273_1	T0172	no_data	no_data	no_data	288	no_data	no_data
1N2X_A	T0172SS356_1	T0172	no_data	no_data	no_data	288	no_data	no_data
1N2X_A	T0172SS357_1	T0172	no_data	no_data	no_data	288	no_data	no_data
1N2X_A	T0172SS389_1	T0172	no_data	no_data	no_data	288	no_data	no_data
1N2X_A	T0172SS393_1	T0172	no_data	no_data	no_data	288	no_data	no_data
1N2X_A	T0172SS393_2	T0172	no_data	no_data	no_data	288	no_data	no_data
1N2X_A	T0172SS396_1	T0172	no_data	no_data	no_data	288	no_data	no_data
1N2X_A	T0172SS420_1	T0172	no_data	no_data	no_data	288	no_data	no_data
1N2X_A	T0172SS442_1	T0172	no_data	no_data	no_data	288	no_data	no_data
1N2X_A	T0172SS449_1	T0172	no_data	no_data	no_data	288	no_data	no_data
1N2X_A	T0172SS463_1	T0172	no_data	no_data	no_data	288	no_data	no_data
1N2X_A	T0172SS474_1	T0172	no_data	no_data	no_data	288	no_data	no_data
1N2X_A	T0172SS517_1	T0172	no_data	no_data	no_data	288	no_data	no_data
1N2X_A	T0172SS524_1	T0172	no_data	no_data	no_data	288	no_data	no_data
1N2X_A	T0172SS531_1	T0172	no_data	no_data	no_data	288	no_data	no_data
1N2X_A	T0172SS531_2	T0172	no_data	no_data	no_data	288	no_data	no_data
1N2X_A	T0172SS531_3	T0172	no_data	no_data	no_data	288	no_data	no_data
1N2X_A	T0172SS531_4	T0172	no_data	no_data	no_data	288	no_data	no_data
1N2X_A	T0172SS531_5	T0172	no_data	no_data	no_data	288	no_data	no_data
1N2X_A	T0172TS001_1	T0172	2.72	3.2540	3.4836	288	299	103.819444444444
1N2X_A	T0172TS001_2	T0172	2.67	3.3086	3.5340	288	299	103.819444444444
1N2X_A	T0172TS001_3	T0172	3.04	-2.1803	0.0064	288	151	52.4305555555556
1N2X_A	T0172TS001_4	T0172	2.73	3.1994	3.4333	288	299	103.819444444444
1N2X_A	T0172TS002_1_1	T0172	2.62	5.7075	5.7669	288	106	36.8055555555556
1N2X_A	T0172TS002_1_2	T0172	2.16	-0.4066	0.4826	288	111	38.5416666666667
1N2X_A	T0172TS002_1_3	T0172	2.72	4.5726	4.7072	288	82	28.4722222222222
1N2X_A	T0172TS002_2_1	T0172	2.34	5.3717	5.4531	288	106	36.8055555555556
1N2X_A	T0172TS002_2_2	T0172	2.41	-0.2984	0.5446	288	111	38.5416666666667
1N2X_A	T0172TS002_2_3	T0172	2.90	-1.5039	0.0708	288	82	28.4722222222222
1N2X_A	T0172TS002_3	T0172	2.75	3.8000	3.9886	288	299	103.819444444444
1N2X_A	T0172TS002_4	T0172	2.83	3.2540	3.4836	288	299	103.819444444444
1N2X_A	T0172TS002_5_1	T0172	2.46	5.1479	5.2440	288	106	36.8055555555556
1N2X_A	T0172TS002_5_2	T0172	2.53	0.0263	0.7491	288	111	38.5416666666667
1N2X_A	T0172TS002_5_3	T0172	2.72	3.8974	4.0790	288	82	28.4722222222222
1N2X_A	T0172TS006_1	T0172	2.20	5.7656	5.8212	288	299	103.819444444444
1N2X_A	T0172TS007_1	T0172	2.59	4.5593	4.6948	288	167	57.9861111111111
1N2X_A	T0172TS007_2	T0172	2.33	4.2853	4.4396	288	171	59.375
1N2X_A	T0172TS007_3	T0172	2.74	4.6094	4.7415	288	160	55.5555555555556
1N2X_A	T0172TS007_4	T0172	2.14	4.5220	4.6601	288	171	59.375
1N2X_A	T0172TS007_5	T0172	2.37	4.5475	4.6838	288	162	56.25
1N2X_A	T0172TS008_1	T0172	2.68	6.1720	6.2012	288	169	58.6805555555556
1N2X_A	T0172TS008_2u	T0172	2.78	6.8087	6.7969	288	169	58.6805555555556
1N2X_A	T0172TS008_3	T0172	2.89	5.6148	5.6802	288	169	58.6805555555556
1N2X_A	T0172TS010_1	T0172	2.58	2.4896	2.7841	288	299	103.819444444444
1N2X_A	T0172TS010_2	T0172	2.71	2.5988	2.8833	288	299	103.819444444444
1N2X_A	T0172TS010_3	T0172	2.75	-0.5133	0.4248	288	299	103.819444444444
1N2X_A	T0172TS010_4_1	T0172	3.02	2.1408	2.4697	288	240	83.3333333333333
1N2X_A	T0172TS010_4_2	T0172	2.62	1.5714	1.9671	288	59	20.4861111111111
1N2X_A	T0172TS010_5_1	T0172	3.08	0.6626	1.2130	288	240	83.3333333333333
1N2X_A	T0172TS010_5_2	T0172	2.63	-2.0358	0.0122	288	59	20.4861111111111
1N2X_A	T0172TS012_1	T0172	2.65	4.5644	4.6996	288	299	103.819444444444
1N2X_A	T0172TS012_2	T0172	2.64	3.4178	3.6348	288	299	103.819444444444
1N2X_A	T0172TS012_3	T0172	2.82	3.3086	3.5340	288	299	103.819444444444
1N2X_A	T0172TS012_4	T0172	3.08	2.8172	3.0825	288	299	103.819444444444
1N2X_A	T0172TS012_5	T0172	2.71	2.8718	3.1325	288	299	103.819444444444
1N2X_A	T0172TS014_1	T0172	2.66	7.1249	7.0928	288	179	62.1527777777778
1N2X_A	T0172TS014_2	T0172	3.14	6.2578	6.2815	288	191	66.3194444444444
1N2X_A	T0172TS014_3	T0172	2.70	3.9638	4.1407	288	291	101.041666666667
1N2X_A	T0172TS014_4	T0172	2.08	7.7711	7.6977	288	180	62.5
1N2X_A	T0172TS014_5	T0172	2.45	5.8922	5.9396	288	203	70.4861111111111
1N2X_A	T0172TS016_1	T0172	2.62	4.7828	4.9032	288	297	103.125
1N2X_A	T0172TS016_2	T0172	2.53	4.0184	4.1914	288	296	102.777777777778
1N2X_A	T0172TS016_3	T0172	2.44	-0.1857	0.6126	288	297	103.125
1N2X_A	T0172TS016_4	T0172	2.93	2.8172	3.0825	288	299	103.819444444444
1N2X_A	T0172TS016_5	T0172	2.90	2.2712	2.5868	288	299	103.819444444444
1N2X_A	T0172TS020_1	T0172	1.92	8.3609	8.2498	288	193	67.0138888888889
1N2X_A	T0172TS020_2	T0172	2.51	7.2944	7.2514	288	299	103.819444444444
1N2X_A	T0172TS021_1	T0172	2.51	-1.0047	0.2060	288	299	103.819444444444
1N2X_A	T0172TS024_1	T0172	2.65	3.9638	4.1407	288	299	103.819444444444
1N2X_A	T0172TS028_1_1	T0172	2.16	6.1821	6.2107	288	117	40.625
1N2X_A	T0172TS028_1_2	T0172	1.99	7.5033	7.4470	288	133	46.1805555555556
1N2X_A	T0172TS028_2_1	T0172	2.11	6.2862	6.3081	288	117	40.625
1N2X_A	T0172TS028_2_2	T0172	2.00	7.5981	7.5357	288	133	46.1805555555556
1N2X_A	T0172TS028_3_1	T0172	1.98	7.0152	6.9901	288	117	40.625
1N2X_A	T0172TS028_3_2	T0172	1.89	7.5981	7.5357	288	133	46.1805555555556
1N2X_A	T0172TS028_4_1	T0172	2.03	6.2862	6.3081	288	117	40.625
1N2X_A	T0172TS028_4_2	T0172	1.78	7.6929	7.6245	288	133	46.1805555555556
1N2X_A	T0172TS028_5_1	T0172	2.10	6.1821	6.2107	288	117	40.625
1N2X_A	T0172TS028_5_2	T0172	1.95	7.4085	7.3582	288	133	46.1805555555556
1N2X_A	T0172TS029_1_1	T0172	2.47	6.4433	6.4550	288	192	66.6666666666667
1N2X_A	T0172TS029_1_2	T0172	2.70	-1.1293	0.1640	288	107	37.1527777777778
1N2X_A	T0172TS029_2_1	T0172	2.47	6.4433	6.4550	288	192	66.6666666666667
1N2X_A	T0172TS029_2_2	T0172	2.66	1.3163	1.7479	288	107	37.1527777777778
1N2X_A	T0172TS029_3_1	T0172	2.47	6.4433	6.4550	288	192	66.6666666666667
1N2X_A	T0172TS029_3_2	T0172	3.20	2.4279	2.7282	288	107	37.1527777777778
1N2X_A	T0172TS029_4_1	T0172	2.47	6.4433	6.4550	288	192	66.6666666666667
1N2X_A	T0172TS029_4_2	T0172	3.15	-0.4623	0.4520	288	107	37.1527777777778
1N2X_A	T0172TS029_5_1	T0172	2.47	6.4433	6.4550	288	192	66.6666666666667
1N2X_A	T0172TS029_5_2	T0172	2.52	0.4270	1.0331	288	107	37.1527777777778
1N2X_A	T0172TS038_1	T0172	2.12	5.2874	5.3743	288	237	82.2916666666667
1N2X_A	T0172TS038_2	T0172	2.74	4.6094	4.7415	288	160	55.5555555555556
1N2X_A	T0172TS038_3	T0172	2.37	4.2853	4.4396	288	171	59.375
1N2X_A	T0172TS038_4	T0172	2.14	4.5220	4.6601	288	171	59.375
1N2X_A	T0172TS038_5	T0172	2.33	4.2853	4.4396	288	171	59.375
1N2X_A	T0172TS039_1	T0172	2.43	7.7545	7.6821	288	144	50
1N2X_A	T0172TS039_2	T0172	2.28	4.3460	4.4961	288	299	103.819444444444
1N2X_A	T0172TS039_3	T0172	2.20	4.2914	4.4453	288	299	103.819444444444
1N2X_A	T0172TS039_4	T0172	2.56	4.5098	4.6487	288	299	103.819444444444
1N2X_A	T0172TS039_5	T0172	2.46	4.0730	4.2421	288	299	103.819444444444
1N2X_A	T0172TS040_1	T0172	2.55	6.0325	6.0707	288	182	63.1944444444444
1N2X_A	T0172TS040_2	T0172	1.83	6.6489	6.6474	288	88	30.5555555555556
1N2X_A	T0172TS040_3	T0172	2.53	6.4438	6.4554	288	166	57.6388888888889
1N2X_A	T0172TS040_4	T0172	2.20	5.9235	5.9688	288	112	38.8888888888889
1N2X_A	T0172TS040_5	T0172	3.06	5.6693	5.7311	288	211	73.2638888888889
1N2X_A	T0172TS041_1	T0172	2.29	4.0224	4.1951	288	255	88.5416666666667
1N2X_A	T0172TS041_2	T0172	2.14	7.2610	7.2202	288	134	46.5277777777778
1N2X_A	T0172TS044_1N	T0172	no_data	no_data	no_data	288	no_data	no_data
1N2X_A	T0172TS045_1	T0172	2.43	7.7545	7.6821	288	144	50
1N2X_A	T0172TS045_2	T0172	2.28	4.3460	4.4961	288	299	103.819444444444
1N2X_A	T0172TS045_3	T0172	2.20	4.2914	4.4453	288	299	103.819444444444
1N2X_A	T0172TS045_4	T0172	2.56	4.5098	4.6487	288	299	103.819444444444
1N2X_A	T0172TS045_5	T0172	2.46	4.0730	4.2421	288	299	103.819444444444
1N2X_A	T0172TS046_1	T0172	2.63	2.6781	2.9555	288	263	91.3194444444444
1N2X_A	T0172TS046_2	T0172	2.69	3.2095	3.4427	288	231	80.2083333333333
1N2X_A	T0172TS046_3	T0172	2.87	1.3976	1.8173	288	294	102.083333333333
1N2X_A	T0172TS046_4	T0172	2.40	2.5442	2.8337	288	289	100.347222222222
1N2X_A	T0172TS046_5	T0172	2.92	2.6620	2.9408	288	251	87.1527777777778
1N2X_A	T0172TS047_1	T0172	2.71	3.9638	4.1407	288	299	103.819444444444
1N2X_A	T0172TS050_1	T0172	3.15	1.4522	1.8641	288	299	103.819444444444
1N2X_A	T0172TS050_2	T0172	3.02	1.8890	2.2455	288	299	103.819444444444
1N2X_A	T0172TS050_3	T0172	2.97	1.5614	1.9584	288	299	103.819444444444
1N2X_A	T0172TS050_4	T0172	2.78	-0.8955	0.2475	288	299	103.819444444444
1N2X_A	T0172TS050_5	T0172	2.86	1.4522	1.8641	288	299	103.819444444444
1N2X_A	T0172TS051_1_1	T0172	2.70	0.1069	0.8036	288	100	34.7222222222222
1N2X_A	T0172TS051_1_2	T0172	3.06	-0.2102	0.5975	288	61	21.1805555555556
1N2X_A	T0172TS051_1_3	T0172	1.68	-1.6388	0.0488	288	99	34.375
1N2X_A	T0172TS051_2_1	T0172	2.63	-0.2435	0.5773	288	100	34.7222222222222
1N2X_A	T0172TS051_2_2	T0172	2.80	-1.2161	0.1380	288	61	21.1805555555556
1N2X_A	T0172TS051_2_3	T0172	2.27	-1.0505	0.1899	288	99	34.375
1N2X_A	T0172TS051_3_1	T0172	2.46	-0.8275	0.2754	288	100	34.7222222222222
1N2X_A	T0172TS051_3_2	T0172	2.41	-0.0426	0.7035	288	61	21.1805555555556
1N2X_A	T0172TS051_3_3	T0172	2.81	-0.1093	0.6606	288	99	34.375
1N2X_A	T0172TS051_4_1	T0172	2.65	-0.5939	0.3834	288	100	34.7222222222222
1N2X_A	T0172TS051_4_2	T0172	2.05	-0.2102	0.5975	288	61	21.1805555555556
1N2X_A	T0172TS051_4_3	T0172	2.62	0.0084	0.7371	288	99	34.375
1N2X_A	T0172TS051_5_1	T0172	2.86	-1.1779	0.1491	288	100	34.7222222222222
1N2X_A	T0172TS051_5_2	T0172	2.60	0.7956	1.3180	288	61	21.1805555555556
1N2X_A	T0172TS051_5_3	T0172	2.69	-1.4035	0.0910	288	99	34.375
1N2X_A	T0172TS052_1	T0172	2.07	-1.7691	0.0326	288	299	103.819444444444
1N2X_A	T0172TS052_2	T0172	2.64	-1.3869	0.0947	288	299	103.819444444444
1N2X_A	T0172TS052_3	T0172	2.21	-1.4961	0.0723	288	299	103.819444444444
1N2X_A	T0172TS052_4	T0172	2.72	-1.7145	0.0389	288	299	103.819444444444
1N2X_A	T0172TS052_5	T0172	2.57	-1.3869	0.0947	288	299	103.819444444444
1N2X_A	T0172TS053_1	T0172	2.85	0.2510	0.9046	288	299	103.819444444444
1N2X_A	T0172TS053_2	T0172	3.12	-0.4942	0.4349	288	212	73.6111111111111
1N2X_A	T0172TS061_1	T0172	2.92	-1.9329	0.0183	288	299	103.819444444444
1N2X_A	T0172TS061_2	T0172	2.93	-1.2777	0.1212	288	299	103.819444444444
1N2X_A	T0172TS061_3	T0172	2.84	-1.0047	0.2060	288	299	103.819444444444
1N2X_A	T0172TS061_4	T0172	2.37	-1.7691	0.0326	288	299	103.819444444444
1N2X_A	T0172TS061_5	T0172	2.18	-1.4961	0.0723	288	299	103.819444444444
1N2X_A	T0172TS065_1	T0172	2.76	4.1099	4.2765	288	208	72.2222222222222
1N2X_A	T0172TS065_2_1	T0172	2.76	4.1099	4.2765	288	208	72.2222222222222
1N2X_A	T0172TS065_2_2	T0172	1.66	-0.1550	0.6317	288	11	3.81944444444444
1N2X_A	T0172TS065_2_3	T0172	2.50	-2.6319	0.0004	288	21	7.29166666666667
1N2X_A	T0172TS065_3_1	T0172	2.76	4.1099	4.2765	288	208	72.2222222222222
1N2X_A	T0172TS065_3_2	T0172	1.66	-0.1550	0.6317	288	11	3.81944444444444
1N2X_A	T0172TS065_4_1	T0172	2.30	7.5152	7.4581	288	158	54.8611111111111
1N2X_A	T0172TS065_4_2	T0172	2.08	-1.1788	0.1488	288	51	17.7083333333333
1N2X_A	T0172TS065_4_3	T0172	2.53	-1.7715	0.0324	288	19	6.59722222222222
1N2X_A	T0172TS065_5_1	T0172	2.30	7.5152	7.4581	288	158	54.8611111111111
1N2X_A	T0172TS065_5_2	T0172	2.08	-1.1788	0.1488	288	51	17.7083333333333
1N2X_A	T0172TS065_5_3	T0172	1.64	-1.7715	0.0324	288	19	6.59722222222222
1N2X_A	T0172TS067_1_1	T0172	2.08	6.1488	6.1795	288	108	37.5
1N2X_A	T0172TS067_1_2	T0172	2.70	4.1473	4.3112	288	191	66.3194444444444
1N2X_A	T0172TS070_1	T0172	2.56	3.9092	4.0900	288	294	102.083333333333
1N2X_A	T0172TS070_2	T0172	2.42	4.8223	4.9400	288	221	76.7361111111111
1N2X_A	T0172TS070_3	T0172	2.71	2.9019	3.1600	288	272	94.4444444444444
1N2X_A	T0172TS070_4	T0172	2.24	-1.8737	0.0228	288	266	92.3611111111111
1N2X_A	T0172TS070_5	T0172	2.83	-0.8293	0.2747	288	261	90.625
1N2X_A	T0172TS071_1	T0172	2.56	3.9092	4.0900	288	294	102.083333333333
1N2X_A	T0172TS071_2	T0172	2.42	4.8223	4.9400	288	221	76.7361111111111
1N2X_A	T0172TS071_3	T0172	2.40	4.7684	4.8898	288	241	83.6805555555556
1N2X_A	T0172TS071_4	T0172	2.12	5.2874	5.3743	288	237	82.2916666666667
1N2X_A	T0172TS071_5	T0172	2.48	7.9077	7.8255	288	173	60.0694444444444
1N2X_A	T0172TS080_1	T0172	2.55	3.2540	3.4836	288	299	103.819444444444
1N2X_A	T0172TS080_2	T0172	2.90	2.8718	3.1325	288	299	103.819444444444
1N2X_A	T0172TS080_4	T0172	2.45	3.0356	3.2827	288	299	103.819444444444
1N2X_A	T0172TS080_5	T0172	2.66	3.0902	3.3328	288	299	103.819444444444
1N2X_A	T0172TS084_1	T0172	2.65	3.3086	3.5340	288	292	101.388888888889
1N2X_A	T0172TS084_2	T0172	2.54	4.5870	4.7206	288	247	85.7638888888889
1N2X_A	T0172TS086_1	T0172	2.84	4.8073	4.9261	288	159	55.2083333333333
1N2X_A	T0172TS086_2_1	T0172	2.84	4.8073	4.9261	288	159	55.2083333333333
1N2X_A	T0172TS086_2_2	T0172	2.97	0.7919	1.3150	288	121	42.0138888888889
1N2X_A	T0172TS086_3_1	T0172	2.84	4.8073	4.9261	288	159	55.2083333333333
1N2X_A	T0172TS086_3_2	T0172	2.50	-0.7258	0.3202	288	76	26.3888888888889
1N2X_A	T0172TS086_3_3	T0172	1.54	-0.7557	0.3067	288	56	19.4444444444444
1N2X_A	T0172TS086_4_1	T0172	2.03	4.2893	4.4434	288	125	43.4027777777778
1N2X_A	T0172TS086_4_2	T0172	2.78	1.0067	1.4890	288	43	14.9305555555556
1N2X_A	T0172TS086_4_3	T0172	2.22	-0.6764	0.3432	288	81	28.125
1N2X_A	T0172TS086_4_4	T0172	2.24	0.2727	0.9201	288	16	5.55555555555556
1N2X_A	T0172TS086_5_1	T0172	2.20	5.8416	5.8922	288	147	51.0416666666667
1N2X_A	T0172TS086_5_2	T0172	2.51	1.1550	1.6120	288	38	13.1944444444444
1N2X_A	T0172TS086_5_3	T0172	3.20	-2.6263	0.0005	288	37	12.8472222222222
1N2X_A	T0172TS086_5_4	T0172	2.86	1.4212	1.8375	288	35	12.1527777777778
1N2X_A	T0172TS093_1	T0172	2.73	4.1276	4.2929	288	299	103.819444444444
1N2X_A	T0172TS093_2	T0172	2.63	4.1822	4.3437	288	299	103.819444444444
1N2X_A	T0172TS096_1	T0172	2.99	4.9069	5.0190	288	252	87.5
1N2X_A	T0172TS098_1	T0172	2.28	2.0338	2.3741	288	34	11.8055555555556
1N2X_A	T0172TS099_1	T0172	2.53	3.7816	3.9716	288	163	56.5972222222222
1N2X_A	T0172TS099_2	T0172	2.50	4.6049	4.7373	288	127	44.0972222222222
1N2X_A	T0172TS099_3	T0172	2.44	5.9061	5.9526	288	95	32.9861111111111
1N2X_A	T0172TS105_1	T0172	2.29	4.6498	4.7792	288	253	87.8472222222222
1N2X_A	T0172TS108_1	T0172	3.00	4.4614	4.6036	288	241	83.6805555555556
1N2X_A	T0172TS110_1_1	T0172	1.84	5.6538	5.7166	288	73	25.3472222222222
1N2X_A	T0172TS110_1_2	T0172	2.80	5.0149	5.1198	288	113	39.2361111111111
1N2X_A	T0172TS112_1	T0172	2.37	1.9982	2.3424	288	299	103.819444444444
1N2X_A	T0172TS112_2	T0172	2.95	1.5068	1.9112	288	299	103.819444444444
1N2X_A	T0172TS132_1	T0172	2.74	-0.6225	0.3692	288	299	103.819444444444
1N2X_A	T0172TS135_1	T0172	1.98	6.7954	6.7844	288	103	35.7638888888889
1N2X_A	T0172TS135_2	T0172	1.92	6.8783	6.8620	288	123	42.7083333333333
1N2X_A	T0172TS135_3	T0172	2.82	-0.5155	0.4237	288	87	30.2083333333333
1N2X_A	T0172TS135_4	T0172	2.98	-0.2378	0.5808	288	247	85.7638888888889
1N2X_A	T0172TS135_5	T0172	3.18	0.3846	1.0016	288	279	96.875
1N2X_A	T0172TS136_1	T0172	2.96	0.3602	0.9837	288	295	102.430555555556
1N2X_A	T0172TS136_2	T0172	2.99	-0.9501	0.2262	288	299	103.819444444444
1N2X_A	T0172TS136_3	T0172	2.76	-0.8955	0.2475	288	297	103.125
1N2X_A	T0172TS136_4	T0172	3.05	-0.1311	0.6467	288	299	103.819444444444
1N2X_A	T0172TS136_5	T0172	2.81	-2.0372	0.0121	288	187	64.9305555555556
1N2X_A	T0172TS138_1	T0172	2.85	0.2510	0.9046	288	299	103.819444444444
1N2X_A	T0172TS138_2	T0172	3.12	-0.4942	0.4349	288	212	73.6111111111111
1N2X_A	T0172TS139_1	T0172	2.07	-1.7691	0.0326	288	299	103.819444444444
1N2X_A	T0172TS139_2	T0172	2.64	-1.3869	0.0947	288	299	103.819444444444
1N2X_A	T0172TS139_3	T0172	2.21	-1.4961	0.0723	288	299	103.819444444444
1N2X_A	T0172TS139_4	T0172	2.72	-1.7145	0.0389	288	299	103.819444444444
1N2X_A	T0172TS139_5	T0172	2.57	-1.3869	0.0947	288	299	103.819444444444
1N2X_A	T0172TS140_1_1	T0172	2.70	0.1069	0.8036	288	100	34.7222222222222
1N2X_A	T0172TS140_1_2	T0172	3.06	-0.2102	0.5975	288	61	21.1805555555556
1N2X_A	T0172TS140_2_1	T0172	2.63	-0.2435	0.5773	288	100	34.7222222222222
1N2X_A	T0172TS140_2_2	T0172	2.80	-1.2161	0.1380	288	61	21.1805555555556
1N2X_A	T0172TS140_3_1	T0172	2.46	-0.8275	0.2754	288	100	34.7222222222222
1N2X_A	T0172TS140_3_2	T0172	2.41	-0.0426	0.7035	288	61	21.1805555555556
1N2X_A	T0172TS140_4_1	T0172	2.65	-0.5939	0.3834	288	100	34.7222222222222
1N2X_A	T0172TS140_4_2	T0172	2.05	-0.2102	0.5975	288	61	21.1805555555556
1N2X_A	T0172TS140_5_1	T0172	2.86	-1.1779	0.1491	288	100	34.7222222222222
1N2X_A	T0172TS140_5_2	T0172	2.60	0.7956	1.3180	288	61	21.1805555555556
1N2X_A	T0172TS142_1	T0172	2.51	4.3460	4.4961	288	299	103.819444444444
1N2X_A	T0172TS153_1	T0172	2.30	6.1710	6.2003	288	102	35.4166666666667
1N2X_A	T0172TS168_1	T0172	2.69	4.2350	4.3928	288	253	87.8472222222222
1N2X_A	T0172TS168_2	T0172	2.23	5.0754	5.1763	288	241	83.6805555555556
1N2X_A	T0172TS168_3	T0172	2.20	4.2942	4.4479	288	253	87.8472222222222
1N2X_A	T0172TS168_4	T0172	2.23	4.7091	4.8344	288	253	87.8472222222222
1N2X_A	T0172TS168_5	T0172	2.33	4.6276	4.7585	288	248	86.1111111111111
1N2X_A	T0172TS169_1	T0172	2.33	4.7091	4.8344	288	253	87.8472222222222
1N2X_A	T0172TS169_2	T0172	2.68	4.9526	5.0617	288	241	83.6805555555556
1N2X_A	T0172TS169_3	T0172	2.40	4.4128	4.5583	288	253	87.8472222222222
1N2X_A	T0172TS169_4	T0172	2.85	5.0485	5.1512	288	248	86.1111111111111
1N2X_A	T0172TS169_5	T0172	2.17	4.1757	4.3377	288	253	87.8472222222222
1N2X_A	T0172TS170_1	T0172	2.58	2.5442	2.8337	288	299	103.819444444444
1N2X_A	T0172TS180_1	T0172	2.91	-0.9501	0.2262	288	299	103.819444444444
1N2X_A	T0172TS180_2	T0172	2.75	2.8373	3.1009	288	277	96.1805555555556
1N2X_A	T0172TS183_1	T0172	3.07	1.5387	1.9387	288	175	60.7638888888889
1N2X_A	T0172TS189_1	T0172	2.47	7.2108	7.1733	288	146	50.6944444444444
1N2X_A	T0172TS189_2	T0172	2.03	7.0675	7.0391	288	125	43.4027777777778
1N2X_A	T0172TS189_3	T0172	1.90	7.7566	7.6841	288	137	47.5694444444444
1N2X_A	T0172TS189_4	T0172	2.22	5.2393	5.3294	288	135	46.875
1N2X_A	T0172TS189_5	T0172	2.51	6.4624	6.4729	288	131	45.4861111111111
1N2X_A	T0172TS194_1	T0172	2.32	6.7151	6.7093	288	99	34.375
1N2X_A	T0172TS194_2	T0172	2.27	5.2252	5.3162	288	226	78.4722222222222
1N2X_A	T0172TS194_3	T0172	1.87	7.5059	7.4495	288	126	43.75
1N2X_A	T0172TS194_4	T0172	2.08	7.2229	7.1845	288	124	43.0555555555556
1N2X_A	T0172TS194_5	T0172	2.02	7.1795	7.1439	288	123	42.7083333333333
1N2X_A	T0172TS195_1	T0172	2.43	4.3221	4.4738	288	223	77.4305555555556
1N2X_A	T0172TS195_2	T0172	2.06	7.5623	7.5023	288	170	59.0277777777778
1N2X_A	T0172TS195_3	T0172	2.34	5.0175	5.1223	288	178	61.8055555555556
1N2X_A	T0172TS195_4	T0172	2.43	6.9356	6.9157	288	152	52.7777777777778
1N2X_A	T0172TS195_5	T0172	3.01	-0.8547	0.2641	288	269	93.4027777777778
1N2X_A	T0172TS196_1	T0172	1.53	6.8858	6.8691	288	85	29.5138888888889
1N2X_A	T0172TS196_2	T0172	1.86	5.3504	5.4331	288	59	20.4861111111111
1N2X_A	T0172TS196_3	T0172	2.79	-0.8406	0.2699	288	30	10.4166666666667
1N2X_A	T0172TS196_4	T0172	2.27	0.0379	0.7568	288	45	15.625
1N2X_A	T0172TS196_5	T0172	2.41	-0.3376	0.5218	288	27	9.375
1N2X_A	T0172TS202_1	T0172	2.43	4.9387	5.0487	288	233	80.9027777777778
1N2X_A	T0172TS202_2	T0172	2.52	5.0646	5.1662	288	233	80.9027777777778
1N2X_A	T0172TS202_3	T0172	2.80	5.0016	5.1074	288	233	80.9027777777778
1N2X_A	T0172TS207_1	T0172	2.26	6.8015	6.7901	288	91	31.5972222222222
1N2X_A	T0172TS207_2	T0172	2.00	7.2832	7.2410	288	130	45.1388888888889
1N2X_A	T0172TS207_3	T0172	2.51	6.6398	6.6389	288	161	55.9027777777778
1N2X_A	T0172TS207_4	T0172	2.01	7.3020	7.2586	288	114	39.5833333333333
1N2X_A	T0172TS207_5	T0172	1.83	5.8416	5.8922	288	147	51.0416666666667
1N2X_A	T0172TS208_1	T0172	2.38	6.7271	6.7205	288	92	31.9444444444444
1N2X_A	T0172TS208_2	T0172	1.96	6.2444	6.2690	288	99	34.375
1N2X_A	T0172TS208_3	T0172	2.00	6.8556	6.8408	288	87	30.2083333333333
1N2X_A	T0172TS208_4	T0172	1.91	6.8052	6.7936	288	86	29.8611111111111
1N2X_A	T0172TS208_5	T0172	2.18	5.9504	5.9939	288	87	30.2083333333333
1N2X_A	T0172TS209_1	T0172	2.27	5.2252	5.3162	288	226	78.4722222222222
1N2X_A	T0172TS209_2	T0172	2.49	7.1223	7.0904	288	146	50.6944444444444
1N2X_A	T0172TS209_3	T0172	2.31	6.9065	6.8885	288	143	49.6527777777778
1N2X_A	T0172TS209_4	T0172	2.08	7.2229	7.1845	288	124	43.0555555555556
1N2X_A	T0172TS209_5	T0172	2.30	4.2571	4.4133	288	223	77.4305555555556
1N2X_A	T0172TS214_1	T0172	2.71	-1.7691	0.0326	288	299	103.819444444444
1N2X_A	T0172TS214_2	T0172	2.60	-0.6225	0.3692	288	283	98.2638888888889
1N2X_A	T0172TS221_1	T0172	2.43	7.7545	7.6821	288	144	50
1N2X_A	T0172TS221_2	T0172	2.29	5.1454	5.2417	288	213	73.9583333333333
1N2X_A	T0172TS221_3	T0172	2.45	4.7343	4.8580	288	222	77.0833333333333
1N2X_A	T0172TS221_4	T0172	2.84	-1.1685	0.1519	288	283	98.2638888888889
1N2X_A	T0172TS221_5	T0172	2.53	3.7414	3.9343	288	216	75
1N2X_A	T0172TS222_1	T0172	2.58	4.4552	4.5978	288	296	102.777777777778
1N2X_A	T0172TS222_2	T0172	2.28	4.3460	4.4961	288	299	103.819444444444
1N2X_A	T0172TS223_1	T0172	2.26	4.8374	4.9541	288	291	101.041666666667
1N2X_A	T0172TS224_1	T0172	2.30	4.4006	4.5470	288	299	103.819444444444
1N2X_A	T0172TS226_1	T0172	2.66	7.1249	7.0928	288	179	62.1527777777778
1N2X_A	T0172TS226_2	T0172	3.14	6.2578	6.2815	288	191	66.3194444444444
1N2X_A	T0172TS226_3	T0172	2.70	3.9638	4.1407	288	291	101.041666666667
1N2X_A	T0172TS226_4	T0172	2.35	5.0170	5.1217	288	238	82.6388888888889
1N2X_A	T0172TS226_5	T0172	2.08	7.7711	7.6977	288	180	62.5
1N2X_A	T0172TS227_1	T0172	1.88	6.5639	6.5678	288	96	33.3333333333333
1N2X_A	T0172TS228_1	T0172	2.52	4.4288	4.5732	288	278	96.5277777777778
1N2X_A	T0172TS228_2	T0172	2.48	4.2914	4.4453	288	299	103.819444444444
1N2X_A	T0172TS229_1	T0172	2.45	7.5764	7.5154	288	153	53.125
1N2X_A	T0172TS229_2	T0172	2.40	5.0000	5.1059	288	219	76.0416666666667
1N2X_A	T0172TS229_3	T0172	2.10	4.6250	4.7561	288	224	77.7777777777778
1N2X_A	T0172TS229_4	T0172	2.71	2.0789	2.4143	288	202	70.1388888888889
1N2X_A	T0172TS229_5	T0172	2.62	4.9151	5.0266	288	217	75.3472222222222
1N2X_A	T0172TS230_1	T0172	2.00	8.0172	7.9280	288	151	52.4305555555556
1N2X_A	T0172TS230_2	T0172	2.56	7.4280	7.3765	288	147	51.0416666666667
1N2X_A	T0172TS230_3	T0172	2.66	4.5006	4.6401	288	169	58.6805555555556
1N2X_A	T0172TS230_4	T0172	2.23	6.3648	6.3816	288	135	46.875
1N2X_A	T0172TS230_5	T0172	2.06	6.9857	6.9625	288	132	45.8333333333333
1N2X_A	T0172TS233_1	T0172	2.37	5.0477	5.1504	288	217	75.3472222222222
1N2X_A	T0172TS233_2	T0172	2.80	5.2546	5.3437	288	214	74.3055555555556
1N2X_A	T0172TS233_3	T0172	2.14	6.1413	6.1725	288	181	62.8472222222222
1N2X_A	T0172TS233_4	T0172	2.86	-1.7195	0.0383	288	221	76.7361111111111
1N2X_A	T0172TS233_5	T0172	2.43	3.8616	4.0458	288	230	79.8611111111111
1N2X_A	T0172TS234_1	T0172	2.22	4.3981	4.5446	288	257	89.2361111111111
1N2X_A	T0172TS242_1	T0172	2.55	6.0325	6.0707	288	182	63.1944444444444
1N2X_A	T0172TS246_1	T0172	2.79	1.6292	2.0173	288	184	63.8888888888889
1N2X_A	T0172TS265_1	T0172	2.90	3.1994	3.4333	288	299	103.819444444444
1N2X_A	T0172TS270_1	T0172	2.53	-0.2949	0.5467	288	299	103.819444444444
1N2X_A	T0172TS270_2	T0172	2.56	-1.2777	0.1212	288	299	103.819444444444
1N2X_A	T0172TS282_1	T0172	2.46	-0.8578	0.2628	288	270	93.75
1N2X_A	T0172TS282_2	T0172	2.81	-0.0312	0.7110	288	274	95.1388888888889
1N2X_A	T0172TS282_3	T0172	2.62	-1.5147	0.0689	288	254	88.1944444444444
1N2X_A	T0172TS282_4	T0172	2.61	-0.6630	0.3496	288	263	91.3194444444444
1N2X_A	T0172TS282_5	T0172	2.74	-1.0273	0.1980	288	270	93.75
1N2X_A	T0172TS283_1	T0172	3.07	-1.1814	0.1480	288	263	91.3194444444444
1N2X_A	T0172TS283_2	T0172	3.02	-0.8638	0.2603	288	272	94.4444444444444
1N2X_A	T0172TS283_3	T0172	2.85	-1.0984	0.1739	288	253	87.8472222222222
1N2X_A	T0172TS283_4	T0172	2.94	-0.3839	0.4954	288	265	92.0138888888889
1N2X_A	T0172TS283_5	T0172	3.01	0.4461	1.0473	288	278	96.5277777777778
1N2X_A	T0172TS286_1	T0172	2.41	7.6237	7.5596	288	152	52.7777777777778
1N2X_A	T0172TS288_1	T0172	2.35	7.2587	7.2180	288	145	50.3472222222222
1N2X_A	T0172TS290_1	T0172	2.56	4.6452	4.7749	288	238	82.6388888888889
1N2X_A	T0172TS290_2	T0172	2.65	5.7688	5.8242	288	200	69.4444444444444
1N2X_A	T0172TS290_3	T0172	2.81	2.9264	3.1825	288	285	98.9583333333333
1N2X_A	T0172TS290_4	T0172	2.70	3.8697	4.0533	288	282	97.9166666666667
1N2X_A	T0172TS290_5	T0172	2.70	3.8697	4.0533	288	282	97.9166666666667
1N2X_A	T0172TS291_1	T0172	2.20	5.2015	5.2941	288	167	57.9861111111111
1N2X_A	T0172TS291_2	T0172	2.41	7.6237	7.5596	288	152	52.7777777777778
1N2X_A	T0172TS291_3	T0172	2.73	3.5342	3.7424	288	206	71.5277777777778
1N2X_A	T0172TS291_4	T0172	2.63	4.2017	4.3618	288	245	85.0694444444444
1N2X_A	T0172TS291_5	T0172	2.77	4.2912	4.4451	288	203	70.4861111111111
1N2X_A	T0172TS301_1_1	T0172	2.24	7.8793	7.7990	288	170	59.0277777777778
1N2X_A	T0172TS301_1_2	T0172	2.87	1.2410	1.6842	288	110	38.1944444444444
1N2X_A	T0172TS309_1	T0172	2.27	5.1784	5.2725	288	228	79.1666666666667
1N2X_A	T0172TS309_2	T0172	2.80	3.2302	3.4617	288	226	78.4722222222222
1N2X_A	T0172TS309_3	T0172	2.54	7.5161	7.4590	288	147	51.0416666666667
1N2X_A	T0172TS309_4	T0172	2.14	5.9223	5.9677	288	114	39.5833333333333
1N2X_A	T0172TS309_5	T0172	2.27	5.0651	5.1667	288	200	69.4444444444444
1N2X_A	T0172TS327_1	T0172	2.64	5.5478	5.6176	288	171	59.375
1N2X_A	T0172TS327_2	T0172	2.68	4.0730	4.2421	288	299	103.819444444444
1N2X_A	T0172TS329_1	T0172	2.49	6.5937	6.5957	288	140	48.6111111111111
1N2X_A	T0172TS347_1	T0172	3.02	3.3383	3.5614	288	269	93.4027777777778
1N2X_A	T0172TS351_1	T0172	2.42	4.8374	4.9541	288	299	103.819444444444
1N2X_A	T0172TS351_2	T0172	2.85	3.9638	4.1407	288	299	103.819444444444
1N2X_A	T0172TS351_3	T0172	3.26	3.3632	3.5844	288	299	103.819444444444
1N2X_A	T0172TS359_1	T0172	2.40	4.8282	4.9456	288	247	85.7638888888889
1N2X_A	T0172TS362_1	T0172	2.06	6.8512	6.8367	288	92	31.9444444444444
1N2X_A	T0172TS362_2	T0172	1.97	6.7512	6.7431	288	90	31.25
1N2X_A	T0172TS362_3	T0172	1.71	6.3096	6.3299	288	98	34.0277777777778
1N2X_A	T0172TS362_4	T0172	2.06	6.4141	6.4277	288	100	34.7222222222222
1N2X_A	T0172TS362_5	T0172	2.24	6.0644	6.1006	288	89	30.9027777777778
1N2X_A	T0172TS368_1	T0172	2.30	4.5849	4.7187	288	269	93.4027777777778
1N2X_A	T0172TS373_1	T0172	2.72	4.5098	4.6487	288	299	103.819444444444
1N2X_A	T0172TS373_2	T0172	2.92	4.0730	4.2421	288	299	103.819444444444
1N2X_A	T0172TS373_3	T0172	3.03	4.0184	4.1914	288	299	103.819444444444
1N2X_A	T0172TS373_4	T0172	2.69	4.2368	4.3945	288	299	103.819444444444
1N2X_A	T0172TS377_1	T0172	2.76	3.1448	3.3831	288	299	103.819444444444
1N2X_A	T0172TS377_2	T0172	2.83	-0.7863	0.2931	288	299	103.819444444444
1N2X_A	T0172TS377_3	T0172	3.12	0.2510	0.9046	288	299	103.819444444444
1N2X_A	T0172TS377_4	T0172	3.32	-1.2777	0.1212	288	299	103.819444444444
1N2X_A	T0172TS378_1	T0172	2.23	6.2435	6.2681	288	196	68.0555555555556
1N2X_A	T0172TS378_2	T0172	2.03	6.9418	6.9214	288	131	45.4861111111111
1N2X_A	T0172TS378_3	T0172	2.24	5.9881	6.0292	288	163	56.5972222222222
1N2X_A	T0172TS378_4	T0172	2.85	3.4843	3.6963	288	188	65.2777777777778
1N2X_A	T0172TS378_5	T0172	2.68	6.1771	6.2060	288	121	42.0138888888889
1N2X_A	T0172TS384_1	T0172	2.83	-1.2912	0.1177	288	185	64.2361111111111
1N2X_A	T0172TS417_1	T0172	2.23	3.0705	3.3147	288	272	94.4444444444444
1N2X_A	T0172TS417_2	T0172	2.99	-0.6608	0.3507	288	88	30.5555555555556
1N2X_A	T0172TS417_3	T0172	2.71	5.2976	5.3838	288	256	88.8888888888889
1N2X_A	T0172TS417_4	T0172	2.39	3.3515	3.5736	288	272	94.4444444444444
1N2X_A	T0172TS417_5	T0172	1.99	-1.8150	0.0280	288	88	30.5555555555556
1N2X_A	T0172TS419_1	T0172	2.23	-0.7317	0.3175	288	299	103.819444444444
1N2X_A	T0172TS419_2	T0172	2.10	-1.1139	0.1689	288	299	103.819444444444
1N2X_A	T0172TS419_3	T0172	3.06	1.2884	1.7243	288	299	103.819444444444
1N2X_A	T0172TS419_4	T0172	2.21	0.7424	1.2758	288	299	103.819444444444
1N2X_A	T0172TS423_1	T0172	2.80	4.4720	4.6135	288	253	87.8472222222222
1N2X_A	T0172TS427_1_1	T0172	1.98	5.7020	5.7618	288	85	29.5138888888889
1N2X_A	T0172TS427_1_2	T0172	2.79	-0.5177	0.4225	288	120	41.6666666666667
1N2X_A	T0172TS427_1_3	T0172	2.42	3.6982	3.8943	288	93	32.2916666666667
1N2X_A	T0172TS427_2_1	T0172	2.45	6.4735	6.4832	288	178	61.8055555555556
1N2X_A	T0172TS427_2_2	T0172	2.79	-0.5177	0.4225	288	120	41.6666666666667
1N2X_A	T0172TS429_1	T0172	2.80	-1.2553	0.1271	288	139	48.2638888888889
1N2X_A	T0172TS429_2	T0172	2.77	-1.0717	0.1827	288	139	48.2638888888889
1N2X_A	T0172TS429_3	T0172	3.00	-0.8881	0.2505	288	139	48.2638888888889
1N2X_A	T0172TS429_4	T0172	2.97	-0.0618	0.6911	288	139	48.2638888888889
1N2X_A	T0172TS429_5	T0172	2.95	-0.4290	0.4702	288	139	48.2638888888889
1N2X_A	T0172TS437_1	T0172	3.10	-0.0666	0.6879	288	270	93.75
1N2X_A	T0172TS437_2_1	T0172	3.05	1.3286	1.7584	288	195	67.7083333333333
1N2X_A	T0172TS437_2_2	T0172	3.30	2.1506	2.4785	288	85	29.5138888888889
1N2X_A	T0172TS437_3_1	T0172	3.05	1.3286	1.7584	288	195	67.7083333333333
1N2X_A	T0172TS437_3_2	T0172	2.74	1.4551	1.8666	288	40	13.8888888888889
1N2X_A	T0172TS440_1	T0172	2.94	0.8516	1.3629	288	299	103.819444444444
1N2X_A	T0172TS447_1	T0172	2.67	7.2767	7.2349	288	181	62.8472222222222
1N2X_A	T0172TS448_1	T0172	1.94	6.9418	6.9214	288	131	45.4861111111111
1N2X_A	T0172TS450_1u_1	T0172	2.10	5.5984	5.6649	288	98	34.0277777777778
1N2X_A	T0172TS450_1u_2	T0172	2.72	-0.2914	0.5487	288	103	35.7638888888889
1N2X_A	T0172TS450_1u_3	T0172	2.37	4.5501	4.6863	288	68	23.6111111111111
1N2X_A	T0172TS450_2u	T0172	2.18	7.6046	7.5418	288	169	58.6805555555556
1N2X_A	T0172TS450_3u	T0172	2.18	7.6046	7.5418	288	169	58.6805555555556
1N2X_A	T0172TS453_1_1	T0172	2.16	7.9118	7.8294	288	184	63.8888888888889
1N2X_A	T0172TS453_1_2	T0172	2.96	0.0692	0.7779	288	115	39.9305555555556
1N2X_A	T0172TS464_1	T0172	2.81	3.4520	3.6664	288	228	79.1666666666667
1N2X_A	T0172TS464_2	T0172	2.82	3.6908	3.8874	288	299	103.819444444444
1N2X_A	T0172TS464_3	T0172	2.36	3.9092	4.0900	288	299	103.819444444444
1N2X_A	T0172TS464_4	T0172	2.36	2.9810	3.2325	288	299	103.819444444444
1N2X_A	T0172TS464_5	T0172	2.66	4.4843	4.6249	288	156	54.1666666666667
1N2X_A	T0172TS475_1	T0172	1.73	6.4436	6.4552	288	96	33.3333333333333
1N2X_A	T0172TS505_1	T0172	2.00	8.0172	7.9280	288	151	52.4305555555556
1N2X_A	T0172TS506_1	T0172	2.24	0.5105	1.0959	288	64	22.2222222222222
1N2X_A	T0172TS513_1	T0172	2.55	3.4393	3.6546	288	266	92.3611111111111
1N2X_A	T0172TS516_1u	T0172	2.04	6.5790	6.5820	288	110	38.1944444444444
1N2X_A	T0172TS516_2u	T0172	2.37	5.9254	5.9706	288	110	38.1944444444444
1N2X_A	T0172TS517_1	T0172	2.41	7.1852	7.1492	288	299	103.819444444444
1N2X_A	T0172TS531_1	T0172	2.55	-1.2777	0.1212	288	299	103.819444444444
1N2X_A	T0172TS531_2	T0172	2.77	0.1965	0.8659	288	299	103.819444444444
1N2X_A	T0172TS531_3	T0172	2.44	-1.0047	0.2060	288	299	103.819444444444
1N2X_A	T0172TS531_4	T0172	2.86	-0.1857	0.6126	288	299	103.819444444444
1N2X_A	T0172TS531_5	T0172	2.74	-0.8955	0.2475	288	299	103.819444444444
T0172AL025_1	T0172AL025_2_1	T0172	3.05	1.8661	2.2252	214	111	51.8691588785047
T0172AL025_1	T0172AL025_2_2	T0172	2.10	-0.5816	0.3896	214	91	42.5233644859813
T0172AL025_1	T0172AL025_2_3	T0172	2.79	-0.1424	0.6396	214	40	18.6915887850467
T0172AL025_1	T0172AL025_2_4	T0172	2.72	0.3775	0.9964	214	39	18.2242990654206
T0172AL025_1	T0172AL025_3	T0172	2.42	-1.6733	0.0441	214	190	88.785046728972
T0172AL025_1	T0172AL025_4	T0172	2.26	-1.3283	0.1084	214	174	81.3084112149533
T0172AL025_1	T0172AL032_1_1	T0172	2.70	1.4813	1.8891	214	93	43.4579439252336
T0172AL025_1	T0172AL032_1_2	T0172	2.14	-1.9625	0.0164	214	186	86.9158878504673
T0172AL025_1	T0172AL041_4	T0172	2.83	3.3794	3.5993	214	284	132.710280373832
T0172AL025_1	T0172AL041_5_1	T0172	2.58	5.1279	5.2253	214	195	91.1214953271028
T0172AL025_1	T0172AL041_5_2	T0172	2.82	0.5453	1.1224	214	86	40.1869158878505
T0172AL025_1	T0172AL044_1	T0172	3.09	-1.2693	0.1234	214	85	39.7196261682243
T0172AL025_1	T0172AL054_1	T0172	2.77	1.8389	2.2012	214	295	137.85046728972
T0172AL025_1	T0172AL054_2	T0172	3.05	-0.0363	0.7076	214	299	139.719626168224
T0172AL025_1	T0172AL054_3	T0172	2.75	-1.3089	0.1132	214	297	138.785046728972
T0172AL025_1	T0172AL054_4	T0172	2.86	1.7050	2.0835	214	299	139.719626168224
T0172AL025_1	T0172AL054_5	T0172	2.64	-0.3371	0.5220	214	187	87.3831775700935
T0172AL025_1	T0172AL056_1	T0172	2.54	2.9744	3.2265	214	129	60.2803738317757
T0172AL025_1	T0172AL064_1	T0172	3.03	2.3794	2.6844	214	205	95.7943925233645
T0172AL025_1	T0172AL078_1	T0172	2.51	7.3309	7.2856	214	219	102.336448598131
T0172AL025_1	T0172AL090_1	T0172	3.10	1.1692	1.6239	214	221	103.271028037383
T0172AL025_1	T0172AL144_1	T0172	2.57	6.9960	6.9722	214	217	101.401869158879
T0172AL025_1	T0172AL144_2	T0172	2.72	4.7189	4.8436	214	214	100
T0172AL025_1	T0172AL144_3	T0172	2.71	4.3449	4.4951	214	186	86.9158878504673
T0172AL025_1	T0172AL144_4	T0172	2.87	0.7004	1.2426	214	221	103.271028037383
T0172AL025_1	T0172AL144_5	T0172	2.65	2.7766	3.0454	214	230	107.476635514019
T0172AL025_1	T0172AL203_1_1	T0172	2.59	4.4230	4.5678	214	142	66.3551401869159
T0172AL025_1	T0172AL203_1_2	T0172	2.81	-1.5010	0.0714	214	113	52.803738317757
T0172AL025_1	T0172AL203_2_1	T0172	3.08	1.6485	2.0341	214	173	80.8411214953271
T0172AL025_1	T0172AL203_2_2	T0172	2.81	-1.4418	0.0829	214	104	48.5981308411215
T0172AL025_1	T0172AL203_3_1	T0172	2.80	1.4785	1.8868	214	159	74.2990654205608
T0172AL025_1	T0172AL203_3_2	T0172	2.37	-1.5914	0.0559	214	110	51.4018691588785
T0172AL025_1	T0172AL203_4_1	T0172	2.87	3.8203	4.0075	214	98	45.7943925233645
T0172AL025_1	T0172AL203_4_2	T0172	2.19	-1.5551	0.0618	214	123	57.4766355140187
T0172AL025_1	T0172AL203_4_3	T0172	0.00	6.5077	6.5152	214	67	31.3084112149533
T0172AL025_1	T0172AL203_5_1	T0172	2.87	3.8203	4.0075	214	98	45.7943925233645
T0172AL025_1	T0172AL203_5_2	T0172	3.05	0.1261	0.8168	214	99	46.2616822429907
T0172AL025_1	T0172AL203_5_3	T0172	2.96	0.5589	1.1328	214	76	35.5140186915888
T0172AL025_1	T0172AL331_1	T0172	2.89	0.7004	1.2426	214	252	117.757009345794
T0172AL025_1	T0172AL331_2	T0172	2.35	-1.5098	0.0698	214	271	126.635514018692
T0172AL025_1	T0172AL331_4	T0172	3.07	-1.0288	0.1975	214	120	56.0747663551402
T0172AL025_1	T0172AL331_5	T0172	3.09	-1.3206	0.1103	214	194	90.6542056074766
T0172AL025_1	T0172AL391_1	T0172	2.79	0.4828	1.0749	214	25	11.6822429906542
T0172AL025_1	T0172AL397_1_1	T0172	2.42	4.3978	4.5444	214	70	32.7102803738318
T0172AL025_1	T0172AL397_1_2	T0172	nan	-5.0834	-0.0000	214	23	10.7476635514019
T0172AL025_1	T0172AL397_1_3	T0172	2.44	-0.7258	0.3202	214	76	35.5140186915888
T0172AL025_1	T0172AL397_2_1	T0172	2.69	3.4883	3.6999	214	70	32.7102803738318
T0172AL025_1	T0172AL397_2_2	T0172	nan	-5.0834	-0.0000	214	23	10.7476635514019
T0172AL025_1	T0172AL397_2_3	T0172	2.59	-1.3020	0.1149	214	88	41.1214953271028
T0172AL025_1	T0172AL400_1	T0172	3.02	3.0714	3.3155	214	129	60.2803738317757
T0172AL025_1	T0172AL435_1	T0172	2.48	6.1939	6.2217	214	175	81.7757009345794
T0172AL025_1	T0172AL476_1	T0172	3.03	0.5084	1.0942	214	213	99.5327102803738
T0172AL025_1	T0172AL529_1	T0172	2.90	-0.7648	0.3026	214	171	79.9065420560748
T0172AL025_1	T0172AL529_2	T0172	2.95	-0.5866	0.3871	214	157	73.3644859813084
T0172AL025_1	T0172AL529_3	T0172	2.50	4.9809	5.0881	214	144	67.2897196261682
T0172AL025_1	T0172AL529_4	T0172	3.11	1.6875	2.0681	214	190	88.785046728972
T0172AL025_1	T0172AL529_5	T0172	2.78	0.5694	1.1409	214	165	77.1028037383178
T0172AL025_1	T0172AL537_1	T0172	2.78	4.5849	4.7187	214	250	116.822429906542
T0172AL025_1	T0172AL537_2	T0172	2.56	5.5895	5.6566	214	268	125.233644859813
T0172AL025_1	T0172AL537_3	T0172	2.80	3.9152	4.0955	214	236	110.280373831776
T0172AL025_1	T0172AL537_4	T0172	2.69	3.5535	3.7603	214	153	71.4953271028037
T0172AL025_1	T0172AL581_1	T0172	2.98	0.9683	1.4575	214	290	135.514018691589
T0172AL025_1	T0172DR068_1	T0172	no_data	no_data	no_data	214	no_data	no_data
T0172AL025_1	T0172DR355_1	T0172	no_data	no_data	no_data	214	no_data	no_data
T0172AL025_1	T0172DR355_2	T0172	no_data	no_data	no_data	214	no_data	no_data
T0172AL025_1	T0172DR355_4	T0172	no_data	no_data	no_data	214	no_data	no_data
T0172AL025_1	T0172DR454_1	T0172	no_data	no_data	no_data	214	no_data	no_data
T0172AL025_1	T0172DR454_2	T0172	no_data	no_data	no_data	214	no_data	no_data
T0172AL025_1	T0172DR454_3	T0172	no_data	no_data	no_data	214	no_data	no_data
T0172AL025_1	T0172RR020_1	T0172	no_data	no_data	no_data	214	no_data	no_data
T0172AL025_1	T0172RR022_1	T0172	no_data	no_data	no_data	214	no_data	no_data
T0172AL025_1	T0172RR131_1	T0172	no_data	no_data	no_data	214	no_data	no_data
T0172AL025_1	T0172RR397_1	T0172	no_data	no_data	no_data	214	no_data	no_data
T0172AL025_1	T0172RR517_1	T0172	no_data	no_data	no_data	214	no_data	no_data
T0172AL025_1	T0172SS001_1	T0172	no_data	no_data	no_data	214	no_data	no_data
T0172AL025_1	T0172SS007_1	T0172	no_data	no_data	no_data	214	no_data	no_data
T0172AL025_1	T0172SS020_1	T0172	no_data	no_data	no_data	214	no_data	no_data
T0172AL025_1	T0172SS023_1	T0172	no_data	no_data	no_data	214	no_data	no_data
T0172AL025_1	T0172SS032_1	T0172	no_data	no_data	no_data	214	no_data	no_data
T0172AL025_1	T0172SS041_1	T0172	no_data	no_data	no_data	214	no_data	no_data
T0172AL025_1	T0172SS044_1	T0172	no_data	no_data	no_data	214	no_data	no_data
T0172AL025_1	T0172SS054_1	T0172	no_data	no_data	no_data	214	no_data	no_data
T0172AL025_1	T0172SS054_2	T0172	no_data	no_data	no_data	214	no_data	no_data
T0172AL025_1	T0172SS054_3	T0172	no_data	no_data	no_data	214	no_data	no_data
T0172AL025_1	T0172SS054_4	T0172	no_data	no_data	no_data	214	no_data	no_data
T0172AL025_1	T0172SS055_1	T0172	no_data	no_data	no_data	214	no_data	no_data
T0172AL025_1	T0172SS056_1	T0172	no_data	no_data	no_data	214	no_data	no_data
T0172AL025_1	T0172SS067_1	T0172	no_data	no_data	no_data	214	no_data	no_data
T0172AL025_1	T0172SS068_1	T0172	no_data	no_data	no_data	214	no_data	no_data
T0172AL025_1	T0172SS069_1	T0172	no_data	no_data	no_data	214	no_data	no_data
T0172AL025_1	T0172SS072_1	T0172	no_data	no_data	no_data	214	no_data	no_data
T0172AL025_1	T0172SS100_1	T0172	no_data	no_data	no_data	214	no_data	no_data
T0172AL025_1	T0172SS100_2	T0172	no_data	no_data	no_data	214	no_data	no_data
T0172AL025_1	T0172SS108_1	T0172	no_data	no_data	no_data	214	no_data	no_data
T0172AL025_1	T0172SS131_1	T0172	no_data	no_data	no_data	214	no_data	no_data
T0172AL025_1	T0172SS137_1	T0172	no_data	no_data	no_data	214	no_data	no_data
T0172AL025_1	T0172SS254_1	T0172	no_data	no_data	no_data	214	no_data	no_data
T0172AL025_1	T0172SS266_1	T0172	no_data	no_data	no_data	214	no_data	no_data
T0172AL025_1	T0172SS270_1	T0172	no_data	no_data	no_data	214	no_data	no_data
T0172AL025_1	T0172SS273_1	T0172	no_data	no_data	no_data	214	no_data	no_data
T0172AL025_1	T0172SS356_1	T0172	no_data	no_data	no_data	214	no_data	no_data
T0172AL025_1	T0172SS357_1	T0172	no_data	no_data	no_data	214	no_data	no_data
T0172AL025_1	T0172SS389_1	T0172	no_data	no_data	no_data	214	no_data	no_data
T0172AL025_1	T0172SS393_1	T0172	no_data	no_data	no_data	214	no_data	no_data
T0172AL025_1	T0172SS393_2	T0172	no_data	no_data	no_data	214	no_data	no_data
T0172AL025_1	T0172SS396_1	T0172	no_data	no_data	no_data	214	no_data	no_data
T0172AL025_1	T0172SS420_1	T0172	no_data	no_data	no_data	214	no_data	no_data
T0172AL025_1	T0172SS442_1	T0172	no_data	no_data	no_data	214	no_data	no_data
T0172AL025_1	T0172SS449_1	T0172	no_data	no_data	no_data	214	no_data	no_data
T0172AL025_1	T0172SS463_1	T0172	no_data	no_data	no_data	214	no_data	no_data
T0172AL025_1	T0172SS474_1	T0172	no_data	no_data	no_data	214	no_data	no_data
T0172AL025_1	T0172SS517_1	T0172	no_data	no_data	no_data	214	no_data	no_data
T0172AL025_1	T0172SS524_1	T0172	no_data	no_data	no_data	214	no_data	no_data
T0172AL025_1	T0172SS531_1	T0172	no_data	no_data	no_data	214	no_data	no_data
T0172AL025_1	T0172SS531_2	T0172	no_data	no_data	no_data	214	no_data	no_data
T0172AL025_1	T0172SS531_3	T0172	no_data	no_data	no_data	214	no_data	no_data
T0172AL025_1	T0172SS531_4	T0172	no_data	no_data	no_data	214	no_data	no_data
T0172AL025_1	T0172SS531_5	T0172	no_data	no_data	no_data	214	no_data	no_data
T0172AL025_1	T0172TS001_1	T0172	2.96	2.9105	3.1679	214	299	139.719626168224
T0172AL025_1	T0172TS001_2	T0172	2.95	2.9775	3.2293	214	299	139.719626168224
T0172AL025_1	T0172TS001_3	T0172	2.84	0.8444	1.3571	214	151	70.5607476635514
T0172AL025_1	T0172TS001_4	T0172	2.92	3.5803	3.7850	214	299	139.719626168224
T0172AL025_1	T0172TS002_1_1	T0172	2.52	1.3423	1.7701	214	106	49.5327102803738
T0172AL025_1	T0172TS002_1_2	T0172	2.51	-0.6230	0.3690	214	111	51.8691588785047
T0172AL025_1	T0172TS002_1_3	T0172	2.83	1.6018	1.9935	214	82	38.3177570093458
T0172AL025_1	T0172TS002_2_1	T0172	2.66	1.3423	1.7701	214	106	49.5327102803738
T0172AL025_1	T0172TS002_2_2	T0172	2.82	0.5674	1.1393	214	111	51.8691588785047
T0172AL025_1	T0172TS002_2_3	T0172	2.98	3.0872	3.3301	214	82	38.3177570093458
T0172AL025_1	T0172TS002_3	T0172	2.71	4.1161	4.2822	214	299	139.719626168224
T0172AL025_1	T0172TS002_4	T0172	2.83	4.6519	4.7811	214	299	139.719626168224
T0172AL025_1	T0172TS002_5_1	T0172	2.89	0.8946	1.3976	214	106	49.5327102803738
T0172AL025_1	T0172TS002_5_2	T0172	2.48	-1.3806	0.0961	214	111	51.8691588785047
T0172AL025_1	T0172TS002_5_3	T0172	3.21	0.9267	1.4236	214	82	38.3177570093458
T0172AL025_1	T0172TS006_1	T0172	2.77	4.7189	4.8436	214	299	139.719626168224
T0172AL025_1	T0172TS007_1	T0172	3.04	0.0633	0.7739	214	167	78.0373831775701
T0172AL025_1	T0172TS007_2	T0172	3.20	1.5235	1.9256	214	171	79.9065420560748
T0172AL025_1	T0172TS007_3	T0172	2.76	2.2899	2.6036	214	160	74.7663551401869
T0172AL025_1	T0172TS007_4	T0172	2.92	1.6813	2.0628	214	171	79.9065420560748
T0172AL025_1	T0172TS007_5	T0172	2.82	2.3311	2.6407	214	162	75.7009345794392
T0172AL025_1	T0172TS008_1	T0172	3.14	2.1129	2.4447	214	169	78.9719626168224
T0172AL025_1	T0172TS008_2u	T0172	2.96	2.6700	2.9481	214	169	78.9719626168224
T0172AL025_1	T0172TS008_3	T0172	3.04	2.3516	2.6593	214	169	78.9719626168224
T0172AL025_1	T0172TS010_1	T0172	3.01	3.5803	3.7850	214	299	139.719626168224
T0172AL025_1	T0172TS010_2	T0172	2.75	1.9729	2.3199	214	299	139.719626168224
T0172AL025_1	T0172TS010_3	T0172	2.49	-1.1079	0.1708	214	299	139.719626168224
T0172AL025_1	T0172TS010_4_1	T0172	2.94	0.3655	0.9875	214	240	112.14953271028
T0172AL025_1	T0172TS010_4_2	T0172	2.41	0.1973	0.8664	214	59	27.5700934579439
T0172AL025_1	T0172TS010_5_1	T0172	2.94	0.7004	1.2426	214	240	112.14953271028
T0172AL025_1	T0172TS010_5_2	T0172	2.57	1.0561	1.5298	214	59	27.5700934579439
T0172AL025_1	T0172TS012_1	T0172	2.76	6.1253	6.1576	214	299	139.719626168224
T0172AL025_1	T0172TS012_2	T0172	2.95	3.5803	3.7850	214	299	139.719626168224
T0172AL025_1	T0172TS012_3	T0172	3.05	3.8482	4.0333	214	299	139.719626168224
T0172AL025_1	T0172TS012_4	T0172	2.93	3.0445	3.2908	214	299	139.719626168224
T0172AL025_1	T0172TS012_5	T0172	3.12	2.9105	3.1679	214	299	139.719626168224
T0172AL025_1	T0172TS014_1	T0172	3.07	1.1724	1.6265	214	179	83.6448598130841
T0172AL025_1	T0172TS014_2	T0172	2.66	5.9667	6.0092	214	191	89.2523364485981
T0172AL025_1	T0172TS014_3	T0172	3.00	5.3886	5.4688	214	291	135.981308411215
T0172AL025_1	T0172TS014_4	T0172	2.41	6.5551	6.5596	214	180	84.1121495327103
T0172AL025_1	T0172TS014_5	T0172	2.53	5.1961	5.2890	214	203	94.8598130841121
T0172AL025_1	T0172TS016_1	T0172	2.99	4.8528	4.9685	214	297	138.785046728972
T0172AL025_1	T0172TS016_2	T0172	2.71	7.4648	7.4110	214	296	138.317757009346
T0172AL025_1	T0172TS016_3	T0172	2.87	3.0445	3.2908	214	297	138.785046728972
T0172AL025_1	T0172TS016_4	T0172	2.85	3.1784	3.4140	214	299	139.719626168224
T0172AL025_1	T0172TS016_5	T0172	3.12	1.8389	2.2012	214	299	139.719626168224
T0172AL025_1	T0172TS020_1	T0172	2.56	5.9774	6.0192	214	193	90.1869158878505
T0172AL025_1	T0172TS020_2	T0172	2.69	4.3840	4.5315	214	299	139.719626168224
T0172AL025_1	T0172TS021_1	T0172	2.86	-2.0456	0.0117	214	299	139.719626168224
T0172AL025_1	T0172TS024_1	T0172	2.70	4.7858	4.9060	214	299	139.719626168224
T0172AL025_1	T0172TS028_1_1	T0172	2.86	3.6828	3.8800	214	117	54.6728971962617
T0172AL025_1	T0172TS028_1_2	T0172	3.18	1.9088	2.2630	214	133	62.1495327102804
T0172AL025_1	T0172TS028_2_1	T0172	2.72	3.5787	3.7836	214	117	54.6728971962617
T0172AL025_1	T0172TS028_2_2	T0172	3.03	1.8140	2.1792	214	133	62.1495327102804
T0172AL025_1	T0172TS028_3_1	T0172	2.81	1.2877	1.7237	214	117	54.6728971962617
T0172AL025_1	T0172TS028_3_2	T0172	3.05	1.7192	2.0959	214	133	62.1495327102804
T0172AL025_1	T0172TS028_4_1	T0172	3.03	3.5787	3.7836	214	117	54.6728971962617
T0172AL025_1	T0172TS028_4_2	T0172	2.99	4.0897	4.2577	214	133	62.1495327102804
T0172AL025_1	T0172TS028_5_1	T0172	2.83	1.2877	1.7237	214	117	54.6728971962617
T0172AL025_1	T0172TS028_5_2	T0172	2.99	1.6243	2.0131	214	133	62.1495327102804
T0172AL025_1	T0172TS029_1_1	T0172	2.72	5.2108	5.3027	214	192	89.7196261682243
T0172AL025_1	T0172TS029_1_2	T0172	2.60	-0.3512	0.5140	214	107	50
T0172AL025_1	T0172TS029_2_1	T0172	2.72	5.2108	5.3027	214	192	89.7196261682243
T0172AL025_1	T0172TS029_2_2	T0172	2.90	0.3158	0.9512	214	107	50
T0172AL025_1	T0172TS029_3_1	T0172	2.72	5.2108	5.3027	214	192	89.7196261682243
T0172AL025_1	T0172TS029_3_2	T0172	2.87	1.0940	1.5611	214	107	50
T0172AL025_1	T0172TS029_4_1	T0172	2.72	5.2108	5.3027	214	192	89.7196261682243
T0172AL025_1	T0172TS029_4_2	T0172	2.67	-1.3516	0.1028	214	107	50
T0172AL025_1	T0172TS029_5_1	T0172	2.72	5.2108	5.3027	214	192	89.7196261682243
T0172AL025_1	T0172TS029_5_2	T0172	2.88	-1.0181	0.2012	214	107	50
T0172AL025_1	T0172TS038_1	T0172	2.69	4.7189	4.8436	214	237	110.747663551402
T0172AL025_1	T0172TS038_2	T0172	2.76	2.2899	2.6036	214	160	74.7663551401869
T0172AL025_1	T0172TS038_3	T0172	3.19	1.6024	1.9940	214	171	79.9065420560748
T0172AL025_1	T0172TS038_4	T0172	2.92	1.6813	2.0628	214	171	79.9065420560748
T0172AL025_1	T0172TS038_5	T0172	3.20	1.5235	1.9256	214	171	79.9065420560748
T0172AL025_1	T0172TS039_1	T0172	2.99	0.0600	0.7717	214	144	67.2897196261682
T0172AL025_1	T0172TS039_2	T0172	2.69	4.5849	4.7187	214	299	139.719626168224
T0172AL025_1	T0172TS039_3	T0172	2.81	3.9152	4.0955	214	299	139.719626168224
T0172AL025_1	T0172TS039_4	T0172	2.38	5.5225	5.5940	214	299	139.719626168224
T0172AL025_1	T0172TS039_5	T0172	2.55	4.3840	4.5315	214	299	139.719626168224
T0172AL025_1	T0172TS040_1	T0172	3.02	1.2073	1.6558	214	182	85.0467289719626
T0172AL025_1	T0172TS040_2	T0172	2.65	1.5193	1.9219	214	88	41.1214953271028
T0172AL025_1	T0172TS040_3	T0172	2.81	2.8150	3.0805	214	166	77.5700934579439
T0172AL025_1	T0172TS040_4	T0172	2.39	1.1929	1.6437	214	112	52.3364485981308
T0172AL025_1	T0172TS040_5	T0172	3.02	2.2858	2.5999	214	211	98.5981308411215
T0172AL025_1	T0172TS041_1	T0172	2.59	5.0537	5.1561	214	255	119.158878504673
T0172AL025_1	T0172TS041_2	T0172	2.97	3.3002	3.5262	214	134	62.6168224299065
T0172AL025_1	T0172TS044_1N	T0172	no_data	no_data	no_data	214	no_data	no_data
T0172AL025_1	T0172TS045_1	T0172	2.99	0.0600	0.7717	214	144	67.2897196261682
T0172AL025_1	T0172TS045_2	T0172	2.69	4.5849	4.7187	214	299	139.719626168224
T0172AL025_1	T0172TS045_3	T0172	2.81	3.9152	4.0955	214	299	139.719626168224
T0172AL025_1	T0172TS045_4	T0172	2.38	5.5225	5.5940	214	299	139.719626168224
T0172AL025_1	T0172TS045_5	T0172	2.55	4.3840	4.5315	214	299	139.719626168224
T0172AL025_1	T0172TS046_1	T0172	2.61	5.3886	5.4688	214	263	122.897196261682
T0172AL025_1	T0172TS046_2	T0172	2.74	2.6426	2.9232	214	231	107.943925233645
T0172AL025_1	T0172TS046_3	T0172	2.89	2.3747	2.6801	214	294	137.383177570093
T0172AL025_1	T0172TS046_4	T0172	3.03	2.7766	3.0454	214	289	135.046728971963
T0172AL025_1	T0172TS046_5	T0172	2.42	9.2731	9.1038	214	251	117.289719626168
T0172AL025_1	T0172TS047_1	T0172	2.82	6.1923	6.2202	214	299	139.719626168224
T0172AL025_1	T0172TS050_1	T0172	2.21	-1.3089	0.1132	214	299	139.719626168224
T0172AL025_1	T0172TS050_2	T0172	2.76	0.7004	1.2426	214	299	139.719626168224
T0172AL025_1	T0172TS050_3	T0172	3.11	2.4417	2.7407	214	299	139.719626168224
T0172AL025_1	T0172TS050_4	T0172	2.40	-1.5768	0.0583	214	299	139.719626168224
T0172AL025_1	T0172TS050_5	T0172	3.06	-0.4382	0.4651	214	299	139.719626168224
T0172AL025_1	T0172TS051_1_1	T0172	3.11	1.9757	2.3223	214	100	46.7289719626168
T0172AL025_1	T0172TS051_1_2	T0172	2.84	-0.5455	0.4080	214	61	28.5046728971963
T0172AL025_1	T0172TS051_1_3	T0172	2.66	-0.8152	0.2807	214	99	46.2616822429907
T0172AL025_1	T0172TS051_2_1	T0172	2.86	-0.2435	0.5773	214	100	46.7289719626168
T0172AL025_1	T0172TS051_2_2	T0172	2.60	0.7956	1.3180	214	61	28.5046728971963
T0172AL025_1	T0172TS051_2_3	T0172	2.69	-0.8152	0.2807	214	99	46.2616822429907
T0172AL025_1	T0172TS051_3_1	T0172	2.89	-0.8275	0.2754	214	100	46.7289719626168
T0172AL025_1	T0172TS051_3_2	T0172	2.82	0.4603	1.0580	214	61	28.5046728971963
T0172AL025_1	T0172TS051_3_3	T0172	3.06	-0.1093	0.6606	214	99	46.2616822429907
T0172AL025_1	T0172TS051_4_1	T0172	2.67	-1.0611	0.1863	214	100	46.7289719626168
T0172AL025_1	T0172TS051_4_2	T0172	2.08	0.9632	1.4534	214	61	28.5046728971963
T0172AL025_1	T0172TS051_4_3	T0172	2.63	-1.0505	0.1899	214	99	46.2616822429907
T0172AL025_1	T0172TS051_5_1	T0172	2.78	-0.1267	0.6495	214	100	46.7289719626168
T0172AL025_1	T0172TS051_5_2	T0172	3.02	-0.8808	0.2534	214	61	28.5046728971963
T0172AL025_1	T0172TS051_5_3	T0172	2.74	-0.8152	0.2807	214	99	46.2616822429907
T0172AL025_1	T0172TS052_1	T0172	2.52	-1.3758	0.0972	214	299	139.719626168224
T0172AL025_1	T0172TS052_2	T0172	2.43	-1.8447	0.0253	214	299	139.719626168224
T0172AL025_1	T0172TS052_3	T0172	2.03	-1.6437	0.0481	214	299	139.719626168224
T0172AL025_1	T0172TS052_4	T0172	2.67	-1.7777	0.0317	214	299	139.719626168224
T0172AL025_1	T0172TS052_5	T0172	2.71	-0.7731	0.2990	214	299	139.719626168224
T0172AL025_1	T0172TS053_1	T0172	2.88	1.4371	1.8511	214	299	139.719626168224
T0172AL025_1	T0172TS053_2	T0172	2.96	-2.2475	0.0046	214	212	99.0654205607477
T0172AL025_1	T0172TS061_1	T0172	2.77	-1.1749	0.1500	214	299	139.719626168224
T0172AL025_1	T0172TS061_2	T0172	3.07	-2.1795	0.0064	214	299	139.719626168224
T0172AL025_1	T0172TS061_3	T0172	2.69	-1.9116	0.0199	214	299	139.719626168224
T0172AL025_1	T0172TS061_4	T0172	2.78	-0.9740	0.2173	214	299	139.719626168224
T0172AL025_1	T0172TS061_5	T0172	2.26	-1.4428	0.0827	214	299	139.719626168224
T0172AL025_1	T0172TS065_1	T0172	0.00	10.9481	10.6720	214	208	97.196261682243
T0172AL025_1	T0172TS065_2_1	T0172	0.00	10.9481	10.6720	214	208	97.196261682243
T0172AL025_1	T0172TS065_2_2	T0172	0.50	-0.1550	0.6317	214	11	5.14018691588785
T0172AL025_1	T0172TS065_2_3	T0172	3.36	-2.2664	0.0042	214	21	9.81308411214953
T0172AL025_1	T0172TS065_3_1	T0172	0.00	10.9481	10.6720	214	208	97.196261682243
T0172AL025_1	T0172TS065_3_2	T0172	0.50	-0.1550	0.6317	214	11	5.14018691588785
T0172AL025_1	T0172TS065_4_1	T0172	3.01	1.7466	2.1199	214	158	73.8317757009346
T0172AL025_1	T0172TS065_4_2	T0172	2.39	-0.7966	0.2887	214	51	23.8317757009346
T0172AL025_1	T0172TS065_4_3	T0172	2.33	0.1948	0.8647	214	19	8.8785046728972
T0172AL025_1	T0172TS065_5_1	T0172	3.01	1.7466	2.1199	214	158	73.8317757009346
T0172AL025_1	T0172TS065_5_2	T0172	2.39	-0.7966	0.2887	214	51	23.8317757009346
T0172AL025_1	T0172TS065_5_3	T0172	1.51	-2.1647	0.0069	214	19	8.8785046728972
T0172AL025_1	T0172TS067_1_1	T0172	2.84	2.2845	2.5987	214	108	50.4672897196262
T0172AL025_1	T0172TS067_1_2	T0172	2.80	3.7106	3.9057	214	191	89.2523364485981
T0172AL025_1	T0172TS070_1	T0172	2.62	5.0537	5.1561	214	294	137.383177570093
T0172AL025_1	T0172TS070_2	T0172	2.49	7.4648	7.4110	214	221	103.271028037383
T0172AL025_1	T0172TS070_3	T0172	3.26	0.4325	1.0372	214	272	127.102803738318
T0172AL025_1	T0172TS070_4	T0172	2.91	-0.2373	0.5811	214	266	124.299065420561
T0172AL025_1	T0172TS070_5	T0172	2.91	-0.5052	0.4291	214	261	121.96261682243
T0172AL025_1	T0172TS071_1	T0172	2.62	5.0537	5.1561	214	294	137.383177570093
T0172AL025_1	T0172TS071_2	T0172	2.49	7.4648	7.4110	214	221	103.271028037383
T0172AL025_1	T0172TS071_3	T0172	2.83	4.6519	4.7811	214	241	112.616822429907
T0172AL025_1	T0172TS071_4	T0172	2.69	4.7189	4.8436	214	237	110.747663551402
T0172AL025_1	T0172TS071_5	T0172	2.59	6.2646	6.2879	214	173	80.8411214953271
T0172AL025_1	T0172TS080_1	T0172	2.82	3.3794	3.5993	214	299	139.719626168224
T0172AL025_1	T0172TS080_2	T0172	3.05	1.9059	2.2604	214	299	139.719626168224
T0172AL025_1	T0172TS080_4	T0172	2.94	3.6473	3.8471	214	299	139.719626168224
T0172AL025_1	T0172TS080_5	T0172	2.82	3.1784	3.4140	214	299	139.719626168224
T0172AL025_1	T0172TS084_1	T0172	2.91	3.3124	3.5375	214	292	136.448598130841
T0172AL025_1	T0172TS084_2	T0172	2.87	7.3309	7.2856	214	247	115.420560747664
T0172AL025_1	T0172TS086_1	T0172	2.77	4.7241	4.8484	214	159	74.2990654205608
T0172AL025_1	T0172TS086_2_1	T0172	2.77	4.7241	4.8484	214	159	74.2990654205608
T0172AL025_1	T0172TS086_2_2	T0172	2.19	-1.2403	0.1312	214	121	56.5420560747664
T0172AL025_1	T0172TS086_3_1	T0172	2.77	4.7241	4.8484	214	159	74.2990654205608
T0172AL025_1	T0172TS086_3_2	T0172	2.03	-1.5823	0.0574	214	76	35.5140186915888
T0172AL025_1	T0172TS086_3_3	T0172	2.73	-1.8264	0.0269	214	56	26.1682242990654
T0172AL025_1	T0172TS086_4_1	T0172	2.72	2.5034	2.7966	214	125	58.411214953271
T0172AL025_1	T0172TS086_4_2	T0172	3.24	0.3573	0.9815	214	43	20.0934579439252
T0172AL025_1	T0172TS086_4_3	T0172	2.83	-1.3577	0.1014	214	81	37.8504672897196
T0172AL025_1	T0172TS086_4_4	T0172	3.07	-2.8486	0.0001	214	16	7.47663551401869
T0172AL025_1	T0172TS086_5_1	T0172	3.07	0.6418	1.1968	214	147	68.6915887850467
T0172AL025_1	T0172TS086_5_2	T0172	3.12	-2.6359	0.0004	214	38	17.7570093457944
T0172AL025_1	T0172TS086_5_3	T0172	2.87	-0.2104	0.5974	214	37	17.2897196261682
T0172AL025_1	T0172TS086_5_4	T0172	2.64	0.4148	1.0240	214	35	16.3551401869159
T0172AL025_1	T0172TS093_1	T0172	3.10	0.9683	1.4575	214	299	139.719626168224
T0172AL025_1	T0172TS093_2	T0172	3.07	0.9013	1.4030	214	299	139.719626168224
T0172AL025_1	T0172TS096_1	T0172	2.60	5.0537	5.1561	214	252	117.757009345794
T0172AL025_1	T0172TS098_1	T0172	2.79	0.7488	1.2808	214	34	15.8878504672897
T0172AL025_1	T0172TS099_1	T0172	3.13	2.8009	3.0676	214	163	76.1682242990654
T0172AL025_1	T0172TS099_2	T0172	3.00	4.0164	4.1896	214	127	59.3457943925234
T0172AL025_1	T0172TS099_3	T0172	2.95	3.8447	4.0301	214	95	44.392523364486
T0172AL025_1	T0172TS105_1	T0172	2.54	8.0676	7.9752	214	253	118.224299065421
T0172AL025_1	T0172TS108_1	T0172	2.76	4.1831	4.3445	214	241	112.616822429907
T0172AL025_1	T0172TS110_1_1	T0172	2.99	3.0075	3.2569	214	73	34.1121495327103
T0172AL025_1	T0172TS110_1_2	T0172	3.23	0.7422	1.2755	214	113	52.803738317757
T0172AL025_1	T0172TS112_1	T0172	2.77	2.9105	3.1679	214	299	139.719626168224
T0172AL025_1	T0172TS112_2	T0172	3.28	1.3031	1.7368	214	299	139.719626168224
T0172AL025_1	T0172TS132_1	T0172	2.51	-1.2419	0.1308	214	299	139.719626168224
T0172AL025_1	T0172TS135_1	T0172	3.12	3.5949	3.7985	214	103	48.1308411214953
T0172AL025_1	T0172TS135_2	T0172	2.99	3.0632	3.3080	214	123	57.4766355140187
T0172AL025_1	T0172TS135_3	T0172	2.68	-0.9034	0.2444	214	87	40.6542056074766
T0172AL025_1	T0172TS135_4	T0172	3.01	0.5664	1.1385	214	247	115.420560747664
T0172AL025_1	T0172TS135_5	T0172	3.12	0.1646	0.8435	214	279	130.373831775701
T0172AL025_1	T0172TS136_1	T0172	2.77	1.8389	2.2012	214	295	137.85046728972
T0172AL025_1	T0172TS136_2	T0172	3.05	0.0306	0.7520	214	299	139.719626168224
T0172AL025_1	T0172TS136_3	T0172	2.75	-1.3089	0.1132	214	297	138.785046728972
T0172AL025_1	T0172TS136_4	T0172	2.86	1.7050	2.0835	214	299	139.719626168224
T0172AL025_1	T0172TS136_5	T0172	2.64	-0.3371	0.5220	214	187	87.3831775700935
T0172AL025_1	T0172TS138_1	T0172	2.88	1.4371	1.8511	214	299	139.719626168224
T0172AL025_1	T0172TS138_2	T0172	2.96	-2.2475	0.0046	214	212	99.0654205607477
T0172AL025_1	T0172TS139_1	T0172	2.52	-1.3758	0.0972	214	299	139.719626168224
T0172AL025_1	T0172TS139_2	T0172	2.43	-1.8447	0.0253	214	299	139.719626168224
T0172AL025_1	T0172TS139_3	T0172	2.03	-1.6437	0.0481	214	299	139.719626168224
T0172AL025_1	T0172TS139_4	T0172	2.67	-1.7777	0.0317	214	299	139.719626168224
T0172AL025_1	T0172TS139_5	T0172	2.71	-0.7731	0.2990	214	299	139.719626168224
T0172AL025_1	T0172TS140_1_1	T0172	3.11	1.9757	2.3223	214	100	46.7289719626168
T0172AL025_1	T0172TS140_1_2	T0172	2.84	-0.5455	0.4080	214	61	28.5046728971963
T0172AL025_1	T0172TS140_2_1	T0172	2.86	-0.2435	0.5773	214	100	46.7289719626168
T0172AL025_1	T0172TS140_2_2	T0172	2.60	0.7956	1.3180	214	61	28.5046728971963
T0172AL025_1	T0172TS140_3_1	T0172	2.89	-0.8275	0.2754	214	100	46.7289719626168
T0172AL025_1	T0172TS140_3_2	T0172	2.82	0.4603	1.0580	214	61	28.5046728971963
T0172AL025_1	T0172TS140_4_1	T0172	2.67	-1.0611	0.1863	214	100	46.7289719626168
T0172AL025_1	T0172TS140_4_2	T0172	2.08	0.9632	1.4534	214	61	28.5046728971963
T0172AL025_1	T0172TS140_5_1	T0172	2.78	-0.1267	0.6495	214	100	46.7289719626168
T0172AL025_1	T0172TS140_5_2	T0172	3.02	-0.8808	0.2534	214	61	28.5046728971963
T0172AL025_1	T0172TS142_1	T0172	2.59	4.2500	4.4068	214	299	139.719626168224
T0172AL025_1	T0172TS153_1	T0172	2.92	0.7603	1.2899	214	102	47.6635514018692
T0172AL025_1	T0172TS168_1	T0172	2.73	4.3170	4.4691	214	253	118.224299065421
T0172AL025_1	T0172TS168_2	T0172	2.59	4.3170	4.4691	214	241	112.616822429907
T0172AL025_1	T0172TS168_3	T0172	2.46	4.6519	4.7811	214	253	118.224299065421
T0172AL025_1	T0172TS168_4	T0172	2.53	4.8528	4.9685	214	253	118.224299065421
T0172AL025_1	T0172TS168_5	T0172	2.83	3.6473	3.8471	214	248	115.88785046729
T0172AL025_1	T0172TS169_1	T0172	2.57	4.5179	4.6563	214	253	118.224299065421
T0172AL025_1	T0172TS169_2	T0172	2.69	4.3170	4.4691	214	241	112.616822429907
T0172AL025_1	T0172TS169_3	T0172	2.73	4.3840	4.5315	214	253	118.224299065421
T0172AL025_1	T0172TS169_4	T0172	2.76	4.1831	4.3445	214	248	115.88785046729
T0172AL025_1	T0172TS169_5	T0172	2.78	4.0491	4.2199	214	253	118.224299065421
T0172AL025_1	T0172TS170_1	T0172	2.72	4.5849	4.7187	214	299	139.719626168224
T0172AL025_1	T0172TS180_1	T0172	1.73	-1.6437	0.0481	214	299	139.719626168224
T0172AL025_1	T0172TS180_2	T0172	2.15	-1.5768	0.0583	214	277	129.439252336449
T0172AL025_1	T0172TS183_1	T0172	2.70	1.1508	1.6085	214	175	81.7757009345794
T0172AL025_1	T0172TS189_1	T0172	2.48	6.0594	6.0959	214	146	68.2242990654206
T0172AL025_1	T0172TS189_2	T0172	3.01	2.7018	2.9771	214	125	58.411214953271
T0172AL025_1	T0172TS189_3	T0172	2.72	5.6224	5.6873	214	137	64.018691588785
T0172AL025_1	T0172TS189_4	T0172	2.59	1.3000	1.7341	214	135	63.0841121495327
T0172AL025_1	T0172TS189_5	T0172	2.76	0.2303	0.8898	214	131	61.214953271028
T0172AL025_1	T0172TS194_1	T0172	2.80	4.1265	4.2919	214	99	46.2616822429907
T0172AL025_1	T0172TS194_2	T0172	2.55	8.0676	7.9752	214	226	105.607476635514
T0172AL025_1	T0172TS194_3	T0172	3.20	2.5737	2.8605	214	126	58.8785046728972
T0172AL025_1	T0172TS194_4	T0172	3.13	3.0311	3.2785	214	124	57.9439252336449
T0172AL025_1	T0172TS194_5	T0172	3.09	3.3644	3.5855	214	123	57.4766355140187
T0172AL025_1	T0172TS195_1	T0172	2.81	3.9821	4.1577	214	223	104.205607476636
T0172AL025_1	T0172TS195_2	T0172	2.70	5.7397	5.7969	214	170	79.4392523364486
T0172AL025_1	T0172TS195_3	T0172	2.60	4.4045	4.5506	214	178	83.1775700934579
T0172AL025_1	T0172TS195_4	T0172	2.48	6.2476	6.2719	214	152	71.0280373831776
T0172AL025_1	T0172TS195_5	T0172	3.06	-0.1033	0.6643	214	269	125.700934579439
T0172AL025_1	T0172TS196_1	T0172	2.70	1.7560	2.1282	214	85	39.7196261682243
T0172AL025_1	T0172TS196_2	T0172	2.71	3.1174	3.3578	214	59	27.5700934579439
T0172AL025_1	T0172TS196_3	T0172	2.11	2.2572	2.5742	214	30	14.018691588785
T0172AL025_1	T0172TS196_4	T0172	2.27	-1.8466	0.0251	214	45	21.0280373831776
T0172AL025_1	T0172TS196_5	T0172	3.59	-3.3793	0.0000	214	27	12.6168224299065
T0172AL025_1	T0172TS202_1	T0172	2.57	7.1299	7.0975	214	233	108.878504672897
T0172AL025_1	T0172TS202_2	T0172	2.45	7.4648	7.4110	214	233	108.878504672897
T0172AL025_1	T0172TS202_3	T0172	2.62	6.5941	6.5961	214	233	108.878504672897
T0172AL025_1	T0172TS207_1	T0172	2.70	1.5457	1.9448	214	91	42.5233644859813
T0172AL025_1	T0172TS207_2	T0172	2.63	5.2584	5.3472	214	130	60.7476635514019
T0172AL025_1	T0172TS207_3	T0172	2.65	6.0626	6.0989	214	161	75.2336448598131
T0172AL025_1	T0172TS207_4	T0172	2.90	3.0568	3.3021	214	114	53.2710280373832
T0172AL025_1	T0172TS207_5	T0172	2.72	4.1671	4.3296	214	147	68.6915887850467
T0172AL025_1	T0172TS208_1	T0172	2.95	0.5201	1.1031	214	92	42.9906542056075
T0172AL025_1	T0172TS208_2	T0172	3.00	3.6559	3.8551	214	99	46.2616822429907
T0172AL025_1	T0172TS208_3	T0172	2.86	1.2950	1.7298	214	87	40.6542056074766
T0172AL025_1	T0172TS208_4	T0172	2.70	4.1969	4.3574	214	86	40.1869158878505
T0172AL025_1	T0172TS208_5	T0172	3.02	1.5536	1.9516	214	87	40.6542056074766
[truncated: 144,070 more rows]
