# Supplementary material for: Addressing the Role of Conformational Diversity in Protein Structure Prediction
Source: PLoS One. 2016 May 9;11(5):e0154923. doi: 10.1371/journal.pone.0154923 (PMC4861349; doi:10.1371/journal.pone.0154923)
Supplement: S1 Dataset — (GZ) [file pone.0154923.s002.gz › Palopoli-Monzon_2016_SI/Structural_alignments/SET_CASP/rmsd_mammoth_T0365.out.cov]

T0365	2IIU_A	T0365	0.62	10.8344	10.5657	214	206	96.2616822429907
T0365	2OLT_A	T0365	0.53	10.7661	10.5017	214	211	98.5981308411215
T0365	T0365AL044_1	T0365	2.73	6.7864	6.7760	214	182	85.0467289719626
T0365	T0365AL044_2	T0365	2.78	6.5655	6.5694	214	184	85.981308411215
T0365	T0365AL044_3	T0365	2.83	1.8148	2.1799	214	150	70.0934579439252
T0365	T0365AL170_1	T0365	2.97	-1.2419	0.1308	214	225	105.140186915888
T0365	T0365AL242_1	T0365	2.00	-0.5721	0.3944	214	223	104.205607476636
T0365	T0365AL242_2	T0365	2.56	-1.2383	0.1318	214	171	79.9065420560748
T0365	T0365AL242_3	T0365	2.88	6.7149	6.7091	214	210	98.1308411214953
T0365	T0365AL242_4	T0365	2.78	1.3701	1.7938	214	223	104.205607476636
T0365	T0365AL242_5	T0365	3.05	0.4857	1.0771	214	208	97.196261682243
T0365	T0365AL243_1	T0365	2.31	9.0499	8.8949	214	187	87.3831775700935
T0365	T0365AL243_2	T0365	2.72	7.7665	7.6934	214	182	85.0467289719626
T0365	T0365AL243_3	T0365	2.80	7.9412	7.8569	214	187	87.3831775700935
T0365	T0365AL243_4	T0365	2.61	2.4071	2.7094	214	101	47.196261682243
T0365	T0365AL257_1	T0365	2.61	7.4258	7.3744	214	207	96.7289719626168
T0365	T0365AL257_2	T0365	2.52	-0.7061	0.3293	214	219	102.336448598131
T0365	T0365AL257_3	T0365	2.77	-0.0363	0.7076	214	225	105.140186915888
T0365	T0365AL257_4	T0365	2.83	3.3276	3.5515	214	206	96.2616822429907
T0365	T0365AL257_5	T0365	2.84	2.5177	2.8096	214	205	95.7943925233645
T0365	T0365AL316_1	T0365	2.61	7.4258	7.3744	214	207	96.7289719626168
T0365	T0365AL316_2	T0365	2.52	-0.7061	0.3293	214	219	102.336448598131
T0365	T0365AL316_3	T0365	2.77	-0.0363	0.7076	214	225	105.140186915888
T0365	T0365AL316_4	T0365	2.83	3.3276	3.5515	214	206	96.2616822429907
T0365	T0365AL316_5	T0365	2.84	2.5177	2.8096	214	205	95.7943925233645
T0365	T0365AL333_1	T0365	2.26	-1.4974	0.0721	214	208	97.196261682243
T0365	T0365AL333_2	T0365	2.25	-1.5295	0.0662	214	191	89.2523364485981
T0365	T0365AL333_3	T0365	2.45	-0.6036	0.3786	214	138	64.4859813084112
T0365	T0365AL333_4	T0365	3.34	-3.0842	0.0000	214	53	24.7663551401869
T0365	T0365AL333_5	T0365	2.59	-1.0410	0.1932	214	216	100.934579439252
T0365	T0365AL380_1	T0365	2.79	8.4586	8.3413	214	187	87.3831775700935
T0365	T0365AL380_2	T0365	2.96	5.0808	5.1813	214	103	48.1308411214953
T0365	T0365AL380_3	T0365	2.83	0.9659	1.4556	214	103	48.1308411214953
T0365	T0365AL380_4	T0365	2.80	1.9946	2.3392	214	103	48.1308411214953
T0365	T0365AL380_5	T0365	3.26	0.1658	0.8444	214	103	48.1308411214953
T0365	T0365AL381_1	T0365	2.79	8.6498	8.5203	214	193	90.1869158878505
T0365	T0365AL381_2	T0365	2.81	0.7515	1.2830	214	202	94.392523364486
T0365	T0365AL381_3	T0365	2.53	8.9327	8.7851	214	188	87.8504672897196
T0365	T0365AL381_4	T0365	2.00	0.6442	1.1986	214	92	42.9906542056075
T0365	T0365AL381_5	T0365	3.00	-0.2762	0.5577	214	199	92.9906542056075
T0365	T0365AL509_1	T0365	2.67	1.3497	1.7764	214	142	66.3551401869159
T0365	T0365AL586_1	T0365	2.15	0.6919	1.2359	214	201	93.9252336448598
T0365	T0365TS004_1	T0365	2.80	7.6657	7.5990	214	226	105.607476635514
T0365	T0365TS004_2	T0365	2.82	8.6704	8.5395	214	226	105.607476635514
T0365	T0365TS004_3	T0365	2.89	7.3309	7.2856	214	226	105.607476635514
T0365	T0365TS004_4	T0365	2.90	7.8667	7.7871	214	226	105.607476635514
T0365	T0365TS004_5	T0365	2.41	8.1346	8.0379	214	226	105.607476635514
T0365	T0365TS005_1	T0365	2.89	7.5988	7.5363	214	226	105.607476635514
T0365	T0365TS010_1	T0365	2.71	8.7373	8.6022	214	226	105.607476635514
T0365	T0365TS010_2	T0365	2.68	1.4371	1.8511	214	226	105.607476635514
T0365	T0365TS010_3	T0365	2.59	8.5364	8.4141	214	226	105.607476635514
T0365	T0365TS010_4	T0365	2.80	8.7373	8.6022	214	226	105.607476635514
T0365	T0365TS010_5	T0365	3.10	4.5849	4.7187	214	226	105.607476635514
T0365	T0365TS013_1	T0365	2.91	7.3309	7.2856	214	226	105.607476635514
T0365	T0365TS018_1	T0365	2.52	9.0052	8.8530	214	226	105.607476635514
T0365	T0365TS018_2	T0365	2.69	8.8713	8.7276	214	226	105.607476635514
T0365	T0365TS018_3	T0365	2.67	9.0722	8.9157	214	226	105.607476635514
T0365	T0365TS018_4	T0365	2.73	9.0722	8.9157	214	226	105.607476635514
T0365	T0365TS018_5	T0365	3.04	7.7997	7.7244	214	226	105.607476635514
T0365	T0365TS020_1	T0365	2.85	7.9336	7.8498	214	226	105.607476635514
T0365	T0365TS020_2	T0365	2.49	9.6080	9.4174	214	226	105.607476635514
T0365	T0365TS020_3	T0365	2.46	8.9383	8.7903	214	226	105.607476635514
T0365	T0365TS020_4	T0365	2.66	8.6704	8.5395	214	226	105.607476635514
T0365	T0365TS020_5	T0365	2.87	8.2685	8.1633	214	226	105.607476635514
T0365	T0365TS021_1	T0365	3.05	7.0183	6.9930	214	209	97.6635514018692
T0365	T0365TS021_2	T0365	3.07	2.6426	2.9232	214	214	100
T0365	T0365TS022_1	T0365	2.90	6.6540	6.6521	214	212	99.0654205607477
T0365	T0365TS022_2	T0365	2.85	2.4211	2.7221	214	211	98.5981308411215
T0365	T0365TS022_3	T0365	2.37	0.1518	0.8346	214	207	96.7289719626168
T0365	T0365TS022_4	T0365	2.71	0.6118	1.1735	214	202	94.392523364486
T0365	T0365TS022_5	T0365	2.75	0.8214	1.3386	214	202	94.392523364486
T0365	T0365TS024_1	T0365	2.57	9.2731	9.1038	214	226	105.607476635514
T0365	T0365TS024_2	T0365	2.80	8.8713	8.7276	214	226	105.607476635514
T0365	T0365TS024_3	T0365	2.26	9.1392	8.9784	214	226	105.607476635514
T0365	T0365TS024_4	T0365	2.15	9.8089	9.6055	214	226	105.607476635514
T0365	T0365TS024_5	T0365	2.70	9.2061	9.0411	214	226	105.607476635514
T0365	T0365TS025_1	T0365	2.31	8.8713	8.7276	214	226	105.607476635514
T0365	T0365TS025_2	T0365	2.67	9.2061	9.0411	214	226	105.607476635514
T0365	T0365TS025_3	T0365	3.11	8.3355	8.2260	214	226	105.607476635514
T0365	T0365TS025_4	T0365	2.82	8.2015	8.1006	214	226	105.607476635514
T0365	T0365TS025_5	T0365	2.77	8.4025	8.2887	214	226	105.607476635514
T0365	T0365TS026_1	T0365	2.50	9.3401	9.1665	214	226	105.607476635514
T0365	T0365TS026_2	T0365	2.79	9.5410	9.3547	214	226	105.607476635514
T0365	T0365TS026_3	T0365	2.70	9.1392	8.9784	214	226	105.607476635514
T0365	T0365TS026_4	T0365	2.85	9.0722	8.9157	214	226	105.607476635514
T0365	T0365TS026_5	T0365	2.74	9.2061	9.0411	214	226	105.607476635514
T0365	T0365TS027_1	T0365	2.73	9.4740	9.2920	214	226	105.607476635514
T0365	T0365TS027_2	T0365	2.78	8.9383	8.7903	214	226	105.607476635514
T0365	T0365TS027_3	T0365	2.90	8.8713	8.7276	214	226	105.607476635514
T0365	T0365TS027_4	T0365	2.54	0.9683	1.4575	214	226	105.607476635514
T0365	T0365TS027_5	T0365	2.64	8.0006	7.9125	214	226	105.607476635514
T0365	T0365TS028_1	T0365	3.03	8.8043	8.6649	214	226	105.607476635514
T0365	T0365TS028_2	T0365	2.70	9.1392	8.9784	214	226	105.607476635514
T0365	T0365TS028_3	T0365	2.89	9.4071	9.2292	214	226	105.607476635514
T0365	T0365TS028_4	T0365	2.74	9.2061	9.0411	214	226	105.607476635514
T0365	T0365TS028_5	T0365	2.86	8.7373	8.6022	214	226	105.607476635514
T0365	T0365TS029_1	T0365	2.71	9.1392	8.9784	214	226	105.607476635514
T0365	T0365TS029_2	T0365	2.66	8.9383	8.7903	214	226	105.607476635514
T0365	T0365TS029_3	T0365	2.81	8.9383	8.7903	214	226	105.607476635514
T0365	T0365TS029_4	T0365	2.78	8.7373	8.6022	214	226	105.607476635514
T0365	T0365TS029_5	T0365	2.78	9.4071	9.2292	214	226	105.607476635514
T0365	T0365TS034_1	T0365	2.43	8.2015	8.1006	214	226	105.607476635514
T0365	T0365TS034_2	T0365	2.83	8.0676	7.9752	214	226	105.607476635514
T0365	T0365TS034_3	T0365	2.95	8.2685	8.1633	214	226	105.607476635514
T0365	T0365TS034_4	T0365	2.87	8.4025	8.2887	214	226	105.607476635514
T0365	T0365TS034_5	T0365	2.87	8.4025	8.2887	214	226	105.607476635514
T0365	T0365TS035_1	T0365	2.71	7.0630	7.0349	214	226	105.607476635514
T0365	T0365TS035_2	T0365	2.33	8.6034	8.4768	214	226	105.607476635514
T0365	T0365TS035_3	T0365	2.88	7.3978	7.3483	214	226	105.607476635514
T0365	T0365TS035_4	T0365	2.80	8.0006	7.9125	214	226	105.607476635514
T0365	T0365TS035_5	T0365	2.98	7.4648	7.4110	214	226	105.607476635514
T0365	T0365TS038_1	T0365	2.92	8.3355	8.2260	214	226	105.607476635514
T0365	T0365TS038_2	T0365	2.97	8.0006	7.9125	214	226	105.607476635514
T0365	T0365TS038_3	T0365	2.92	8.3355	8.2260	214	226	105.607476635514
T0365	T0365TS038_4	T0365	2.59	8.4025	8.2887	214	226	105.607476635514
T0365	T0365TS038_5	T0365	2.73	8.6704	8.5395	214	226	105.607476635514
T0365	T0365TS046_1	T0365	2.44	8.7373	8.6022	214	217	101.401869158879
T0365	T0365TS046_2	T0365	2.71	8.7073	8.5741	214	213	99.5327102803738
T0365	T0365TS046_3	T0365	2.68	8.6704	8.5395	214	219	102.336448598131
T0365	T0365TS046_4	T0365	2.48	9.4071	9.2292	214	215	100.467289719626
T0365	T0365TS046_5	T0365	2.74	8.6034	8.4768	214	217	101.401869158879
T0365	T0365TS047_1	T0365	2.90	7.8667	7.7871	214	226	105.607476635514
T0365	T0365TS047_2	T0365	2.41	8.1346	8.0379	214	226	105.607476635514
T0365	T0365TS047_3	T0365	2.89	7.3309	7.2856	214	226	105.607476635514
T0365	T0365TS047_4	T0365	2.80	9.1392	8.9784	214	220	102.803738317757
T0365	T0365TS047_5	T0365	2.74	8.6034	8.4768	214	217	101.401869158879
T0365	T0365TS050_1	T0365	2.67	9.2061	9.0411	214	226	105.607476635514
T0365	T0365TS050_2	T0365	3.03	8.8043	8.6649	214	226	105.607476635514
T0365	T0365TS050_3	T0365	2.90	7.8667	7.7871	214	226	105.607476635514
T0365	T0365TS050_4	T0365	2.89	7.3309	7.2856	214	226	105.607476635514
T0365	T0365TS050_5	T0365	2.41	8.1346	8.0379	214	226	105.607476635514
T0365	T0365TS060_1	T0365	2.59	-1.7777	0.0317	214	226	105.607476635514
T0365	T0365TS060_2	T0365	2.65	-0.7731	0.2990	214	226	105.607476635514
T0365	T0365TS060_3	T0365	2.85	-1.5768	0.0583	214	226	105.607476635514
T0365	T0365TS060_4	T0365	2.77	-1.8447	0.0253	214	226	105.607476635514
T0365	T0365TS060_5	T0365	2.26	-1.9786	0.0154	214	226	105.607476635514
T0365	T0365TS063_1	T0365	2.35	0.5664	1.1385	214	226	105.607476635514
T0365	T0365TS063_2	T0365	2.91	6.9960	6.9722	214	226	105.607476635514
T0365	T0365TS063_3	T0365	2.76	7.3978	7.3483	214	226	105.607476635514
T0365	T0365TS063_4	T0365	2.78	0.7004	1.2426	214	226	105.607476635514
T0365	T0365TS074_1	T0365	2.88	8.1346	8.0379	214	216	100.934579439252
T0365	T0365TS074_2	T0365	2.46	9.2731	9.1038	214	216	100.934579439252
T0365	T0365TS074_3	T0365	2.73	8.3355	8.2260	214	216	100.934579439252
T0365	T0365TS074_4	T0365	3.19	8.7373	8.6022	214	216	100.934579439252
T0365	T0365TS083_1	T0365	2.70	8.0404	7.9498	214	209	97.6635514018692
T0365	T0365TS083_2	T0365	2.91	8.0352	7.9449	214	213	99.5327102803738
T0365	T0365TS083_3	T0365	2.22	8.7218	8.5877	214	209	97.6635514018692
T0365	T0365TS083_4	T0365	2.91	2.5727	2.8595	214	210	98.1308411214953
T0365	T0365TS083_5	T0365	2.44	1.3747	1.7977	214	208	97.196261682243
T0365	T0365TS087_1	T0365	2.89	6.2593	6.2828	214	226	105.607476635514
T0365	T0365TS087_2	T0365	2.66	7.5318	7.4737	214	226	105.607476635514
T0365	T0365TS087_3	T0365	2.99	-0.2373	0.5811	214	226	105.607476635514
T0365	T0365TS087_4	T0365	2.87	1.7720	2.1422	214	226	105.607476635514
T0365	T0365TS087_5	T0365	2.25	0.6334	1.1902	214	226	105.607476635514
T0365	T0365TS091_1	T0365	3.00	7.3309	7.2856	214	226	105.607476635514
T0365	T0365TS091_2	T0365	2.67	7.1299	7.0975	214	226	105.607476635514
T0365	T0365TS091_3	T0365	2.98	7.2639	7.2229	214	226	105.607476635514
T0365	T0365TS091_4	T0365	2.84	7.6657	7.5990	214	226	105.607476635514
T0365	T0365TS091_5	T0365	2.92	7.3978	7.3483	214	226	105.607476635514
T0365	T0365TS092_1	T0365	3.00	7.3309	7.2856	214	226	105.607476635514
T0365	T0365TS092_2	T0365	2.84	7.6657	7.5990	214	226	105.607476635514
T0365	T0365TS092_3	T0365	2.92	7.3978	7.3483	214	226	105.607476635514
T0365	T0365TS092_4	T0365	2.83	7.3978	7.3483	214	226	105.607476635514
T0365	T0365TS092_5	T0365	2.67	-1.1749	0.1500	214	226	105.607476635514
T0365	T0365TS102_1	T0365	2.62	7.5993	7.5369	214	198	92.5233644859813
T0365	T0365TS102_2	T0365	2.55	-0.5291	0.4165	214	194	90.6542056074766
T0365	T0365TS102_3	T0365	2.95	-0.7180	0.3238	214	189	88.3177570093458
T0365	T0365TS102_4	T0365	2.60	-1.2650	0.1245	214	199	92.9906542056075
T0365	T0365TS102_5	T0365	2.65	-0.4650	0.4505	214	184	85.981308411215
T0365	T0365TS103_1	T0365	2.40	8.4026	8.2888	214	183	85.5140186915888
T0365	T0365TS103_2	T0365	3.00	5.6954	5.7556	214	176	82.2429906542056
T0365	T0365TS103_3	T0365	2.64	-0.4302	0.4695	214	179	83.6448598130841
T0365	T0365TS105_1	T0365	2.76	7.5318	7.4737	214	226	105.607476635514
T0365	T0365TS105_2	T0365	2.80	7.3978	7.3483	214	226	105.607476635514
T0365	T0365TS105_3	T0365	2.80	7.1299	7.0975	214	226	105.607476635514
T0365	T0365TS105_4	T0365	2.95	8.1346	8.0379	214	226	105.607476635514
T0365	T0365TS105_5	T0365	2.87	8.2015	8.1006	214	226	105.607476635514
T0365	T0365TS111_1	T0365	2.99	1.0352	1.5125	214	225	105.140186915888
T0365	T0365TS111_2	T0365	3.07	7.7997	7.7244	214	226	105.607476635514
T0365	T0365TS111_3	T0365	2.72	7.9336	7.8498	214	226	105.607476635514
T0365	T0365TS113_1	T0365	2.83	8.7373	8.6022	214	226	105.607476635514
T0365	T0365TS113_2	T0365	2.77	9.2061	9.0411	214	216	100.934579439252
T0365	T0365TS113_3	T0365	2.85	8.7373	8.6022	214	226	105.607476635514
T0365	T0365TS113_4	T0365	2.84	8.9383	8.7903	214	216	100.934579439252
T0365	T0365TS113_5	T0365	2.76	9.1392	8.9784	214	216	100.934579439252
T0365	T0365TS125_1	T0365	2.36	9.4740	9.2920	214	226	105.607476635514
T0365	T0365TS125_1u	T0365	2.73	8.1387	8.0418	214	195	91.1214953271028
T0365	T0365TS125_2	T0365	2.39	9.3401	9.1665	214	226	105.607476635514
T0365	T0365TS125_2u	T0365	2.68	8.1992	8.0984	214	199	92.9906542056075
T0365	T0365TS125_3	T0365	2.62	8.8713	8.7276	214	226	105.607476635514
T0365	T0365TS125_3u	T0365	2.46	8.8145	8.6745	214	196	91.588785046729
T0365	T0365TS125_4	T0365	2.87	8.4025	8.2887	214	226	105.607476635514
T0365	T0365TS125_4u	T0365	2.76	8.0539	7.9624	214	201	93.9252336448598
T0365	T0365TS125_5	T0365	2.76	8.8043	8.6649	214	226	105.607476635514
T0365	T0365TS125_5u	T0365	2.71	8.4892	8.3699	214	197	92.0560747663551
T0365	T0365TS132_1	T0365	2.87	6.9290	6.9095	214	226	105.607476635514
T0365	T0365TS135_1	T0365	2.83	8.5364	8.4141	214	226	105.607476635514
T0365	T0365TS135_2	T0365	2.81	8.8043	8.6649	214	226	105.607476635514
T0365	T0365TS135_3	T0365	2.92	8.5364	8.4141	214	226	105.607476635514
T0365	T0365TS135_4	T0365	2.63	9.2061	9.0411	214	226	105.607476635514
T0365	T0365TS135_5	T0365	2.77	8.7373	8.6022	214	226	105.607476635514
T0365	T0365TS136_1	T0365	2.94	8.0676	7.9752	214	226	105.607476635514
T0365	T0365TS136_2	T0365	2.90	7.8667	7.7871	214	226	105.607476635514
T0365	T0365TS136_3	T0365	2.55	7.5318	7.4737	214	226	105.607476635514
T0365	T0365TS136_4	T0365	2.91	7.5988	7.5363	214	226	105.607476635514
T0365	T0365TS136_5	T0365	2.88	7.3309	7.2856	214	226	105.607476635514
T0365	T0365TS137_1	T0365	2.88	7.3309	7.2856	214	226	105.607476635514
T0365	T0365TS137_2	T0365	2.66	8.0006	7.9125	214	226	105.607476635514
T0365	T0365TS137_3	T0365	2.50	1.1692	1.6239	214	226	105.607476635514
T0365	T0365TS137_4	T0365	2.77	7.3978	7.3483	214	226	105.607476635514
T0365	T0365TS137_5	T0365	3.18	7.5318	7.4737	214	226	105.607476635514
T0365	T0365TS139_1	T0365	2.81	-0.0363	0.7076	214	226	105.607476635514
T0365	T0365TS139_2	T0365	1.80	-0.9070	0.2429	214	226	105.607476635514
T0365	T0365TS139_3	T0365	2.46	-0.3042	0.5412	214	226	105.607476635514
T0365	T0365TS139_4	T0365	2.77	-0.2373	0.5811	214	226	105.607476635514
T0365	T0365TS139_5	T0365	3.01	0.7674	1.2955	214	226	105.607476635514
T0365	T0365TS168_1	T0365	3.05	1.1692	1.6239	214	226	105.607476635514
T0365	T0365TS168_2	T0365	2.32	0.2985	0.9387	214	226	105.607476635514
T0365	T0365TS168_3	T0365	2.21	0.2316	0.8907	214	226	105.607476635514
T0365	T0365TS168_4	T0365	2.44	0.2985	0.9387	214	226	105.607476635514
T0365	T0365TS168_5	T0365	2.66	-0.5052	0.4291	214	226	105.607476635514
T0365	T0365TS174_1u	T0365	2.42	-0.9187	0.2383	214	185	86.4485981308411
T0365	T0365TS174_2u	T0365	2.79	0.3616	0.9847	214	155	72.4299065420561
T0365	T0365TS178_1	T0365	2.88	0.3655	0.9875	214	226	105.607476635514
T0365	T0365TS178_2	T0365	2.73	8.1346	8.0379	214	226	105.607476635514
T0365	T0365TS178_3	T0365	2.66	7.9336	7.8498	214	226	105.607476635514
T0365	T0365TS178_4	T0365	2.60	-0.0363	0.7076	214	226	105.607476635514
T0365	T0365TS178_5	T0365	2.48	1.0352	1.5125	214	226	105.607476635514
T0365	T0365TS179_1	T0365	2.73	8.1346	8.0379	214	226	105.607476635514
T0365	T0365TS179_2	T0365	2.60	-0.0363	0.7076	214	226	105.607476635514
T0365	T0365TS186_1	T0365	2.84	7.8435	7.7655	214	201	93.9252336448598
T0365	T0365TS186_2	T0365	2.73	8.0623	7.9703	214	197	92.0560747663551
T0365	T0365TS186_3	T0365	2.85	8.3446	8.2345	214	210	98.1308411214953
T0365	T0365TS186_4	T0365	2.71	0.9683	1.4575	214	226	105.607476635514
T0365	T0365TS186_5	T0365	2.72	2.4756	2.7714	214	195	91.1214953271028
T0365	T0365TS193_1_1	T0365	2.86	-1.0584	0.1872	214	137	64.018691588785
T0365	T0365TS193_1_2	T0365	nan	-3.7289	0.0000	214	89	41.588785046729
T0365	T0365TS193_2_1	T0365	2.61	-1.1512	0.1571	214	137	64.018691588785
T0365	T0365TS193_2_2	T0365	2.27	-1.0580	0.1874	214	89	41.588785046729
T0365	T0365TS193_3_1	T0365	2.78	-0.6873	0.3381	214	137	64.018691588785
T0365	T0365TS193_3_2	T0365	2.70	-1.1852	0.1469	214	89	41.588785046729
T0365	T0365TS193_4_1	T0365	2.55	-0.7801	0.2959	214	137	64.018691588785
T0365	T0365TS193_4_2	T0365	2.53	1.3585	1.7839	214	89	41.588785046729
T0365	T0365TS193_5_1	T0365	2.69	-0.3161	0.5342	214	137	64.018691588785
T0365	T0365TS193_5_2	T0365	2.60	-0.2949	0.5467	214	89	41.588785046729
T0365	T0365TS194_1	T0365	2.75	2.7766	3.0454	214	226	105.607476635514
T0365	T0365TS194_2	T0365	2.57	1.2362	1.6801	214	226	105.607476635514
T0365	T0365TS194_3	T0365	2.98	2.3747	2.6801	214	226	105.607476635514
T0365	T0365TS194_4	T0365	2.74	1.1692	1.6239	214	226	105.607476635514
T0365	T0365TS194_5	T0365	2.64	0.4995	1.0875	214	226	105.607476635514
T0365	T0365TS197_1	T0365	2.66	9.0052	8.8530	214	226	105.607476635514
T0365	T0365TS197_2	T0365	2.67	7.9336	7.8498	214	226	105.607476635514
T0365	T0365TS197_3	T0365	2.81	9.4071	9.2292	214	226	105.607476635514
T0365	T0365TS197_4	T0365	2.61	8.7373	8.6022	214	226	105.607476635514
T0365	T0365TS197_5	T0365	2.87	6.1923	6.2202	214	226	105.607476635514
T0365	T0365TS203_1	T0365	2.43	-1.9786	0.0154	214	226	105.607476635514
T0365	T0365TS203_2	T0365	2.60	-0.5721	0.3944	214	226	105.607476635514
T0365	T0365TS203_3	T0365	2.71	-0.3712	0.5025	214	226	105.607476635514
T0365	T0365TS203_4	T0365	2.12	-1.8447	0.0253	214	226	105.607476635514
T0365	T0365TS203_5	T0365	2.78	-0.7061	0.3293	214	226	105.607476635514
T0365	T0365TS205_1	T0365	2.75	7.9336	7.8498	214	226	105.607476635514
T0365	T0365TS205_2	T0365	2.82	8.2685	8.1633	214	226	105.607476635514
T0365	T0365TS205_3	T0365	2.55	8.3355	8.2260	214	226	105.607476635514
T0365	T0365TS205_4	T0365	3.23	5.0537	5.1561	214	226	105.607476635514
T0365	T0365TS205_5	T0365	2.83	7.3978	7.3483	214	226	105.607476635514
T0365	T0365TS208_1	T0365	2.83	6.6611	6.6588	214	226	105.607476635514
T0365	T0365TS208_2	T0365	2.66	8.6704	8.5395	214	217	101.401869158879
T0365	T0365TS208_3	T0365	2.80	8.6034	8.4768	214	220	102.803738317757
T0365	T0365TS208_4	T0365	2.84	8.0676	7.9752	214	215	100.467289719626
T0365	T0365TS208_5	T0365	2.86	6.4602	6.4708	214	226	105.607476635514
T0365	T0365TS209_1	T0365	2.87	8.6704	8.5395	214	217	101.401869158879
T0365	T0365TS209_2	T0365	2.90	7.7327	7.6617	214	219	102.336448598131
T0365	T0365TS209_3	T0365	2.40	8.0676	7.9752	214	226	105.607476635514
T0365	T0365TS209_4	T0365	2.89	6.5941	6.5961	214	226	105.607476635514
T0365	T0365TS209_5	T0365	2.74	7.7327	7.6617	214	226	105.607476635514
T0365	T0365TS211_1	T0365	2.93	8.2015	8.1006	214	226	105.607476635514
T0365	T0365TS211_2	T0365	2.56	8.6034	8.4768	214	226	105.607476635514
T0365	T0365TS211_3	T0365	2.97	7.6657	7.5990	214	226	105.607476635514
T0365	T0365TS212_1	T0365	3.09	1.1022	1.5680	214	226	105.607476635514
T0365	T0365TS213_1	T0365	2.71	8.0676	7.9752	214	226	105.607476635514
T0365	T0365TS214_1	T0365	2.87	8.2685	8.1633	214	226	105.607476635514
T0365	T0365TS239_1	T0365	2.69	7.9318	7.8481	214	191	89.2523364485981
T0365	T0365TS239_2	T0365	2.77	7.3859	7.3371	214	192	89.7196261682243
T0365	T0365TS239_3	T0365	2.84	7.8934	7.8121	214	192	89.7196261682243
T0365	T0365TS239_4	T0365	2.42	2.0771	2.4127	214	193	90.1869158878505
T0365	T0365TS239_5_1	T0365	2.55	0.5533	1.1285	214	123	57.4766355140187
T0365	T0365TS239_5_2	T0365	2.73	2.7174	2.9914	214	87	40.6542056074766
T0365	T0365TS245_1	T0365	2.28	8.5422	8.4195	214	212	99.0654205607477
T0365	T0365TS247_1	T0365	2.61	2.7427	3.0144	214	212	99.0654205607477
T0365	T0365TS247_2	T0365	2.32	2.3747	2.6801	214	216	100.934579439252
T0365	T0365TS247_3	T0365	2.77	2.6078	2.8915	214	212	99.0654205607477
T0365	T0365TS247_4	T0365	2.91	4.2937	4.4475	214	212	99.0654205607477
T0365	T0365TS247_5	T0365	2.61	2.7261	2.9992	214	213	99.5327102803738
T0365	T0365TS248_1	T0365	2.81	7.6657	7.5990	214	226	105.607476635514
T0365	T0365TS248_2	T0365	2.73	7.4648	7.4110	214	226	105.607476635514
T0365	T0365TS248_3	T0365	2.68	7.2639	7.2229	214	226	105.607476635514
T0365	T0365TS248_4	T0365	2.81	7.6657	7.5990	214	226	105.607476635514
T0365	T0365TS248_5	T0365	2.71	8.4694	8.3514	214	226	105.607476635514
T0365	T0365TS250_1	T0365	2.70	6.9960	6.9722	214	226	105.607476635514
T0365	T0365TS250_2	T0365	2.80	7.7327	7.6617	214	226	105.607476635514
T0365	T0365TS250_3	T0365	2.83	6.2593	6.2828	214	226	105.607476635514
T0365	T0365TS250_4	T0365	3.02	6.9960	6.9722	214	226	105.607476635514
T0365	T0365TS250_5	T0365	2.51	5.0537	5.1561	214	226	105.607476635514
T0365	T0365TS261_1	T0365	2.76	7.7066	7.6372	214	197	92.0560747663551
T0365	T0365TS263_1u	T0365	2.57	-0.5052	0.4291	214	226	105.607476635514
T0365	T0365TS267_1	T0365	2.99	7.9336	7.8498	214	226	105.607476635514
T0365	T0365TS267_2	T0365	2.36	8.8043	8.6649	214	226	105.607476635514
T0365	T0365TS267_3	T0365	2.87	8.4694	8.3514	214	226	105.607476635514
T0365	T0365TS267_4	T0365	2.89	7.9336	7.8498	214	226	105.607476635514
T0365	T0365TS267_5	T0365	2.69	6.8620	6.8468	214	226	105.607476635514
T0365	T0365TS268_1	T0365	2.95	0.2985	0.9387	214	226	105.607476635514
T0365	T0365TS268_2	T0365	2.59	-0.1033	0.6643	214	226	105.607476635514
T0365	T0365TS268_3	T0365	2.61	-0.1033	0.6643	214	226	105.607476635514
T0365	T0365TS268_4	T0365	2.56	-0.0363	0.7076	214	226	105.607476635514
T0365	T0365TS268_5	T0365	2.86	-0.6391	0.3611	214	226	105.607476635514
T0365	T0365TS274_1	T0365	2.66	7.6657	7.5990	214	220	102.803738317757
T0365	T0365TS275_1	T0365	2.29	7.9336	7.8498	214	220	102.803738317757
T0365	T0365TS276_1	T0365	2.26	8.8043	8.6649	214	226	105.607476635514
T0365	T0365TS276_2	T0365	2.30	8.4025	8.2887	214	226	105.607476635514
T0365	T0365TS276_3	T0365	2.83	8.0006	7.9125	214	226	105.607476635514
T0365	T0365TS276_4	T0365	2.53	8.0676	7.9752	214	226	105.607476635514
T0365	T0365TS276_5	T0365	2.37	8.6034	8.4768	214	226	105.607476635514
T0365	T0365TS277_1	T0365	2.18	8.8713	8.7276	214	226	105.607476635514
T0365	T0365TS277_2	T0365	2.24	8.9383	8.7903	214	226	105.607476635514
T0365	T0365TS277_3	T0365	2.69	7.3978	7.3483	214	226	105.607476635514
T0365	T0365TS277_4	T0365	3.00	1.6380	2.0250	214	226	105.607476635514
T0365	T0365TS277_5	T0365	2.80	7.1299	7.0975	214	226	105.607476635514
T0365	T0365TS297_1	T0365	2.59	7.9336	7.8498	214	228	106.542056074766
T0365	T0365TS297_2	T0365	2.69	-0.5721	0.3944	214	228	106.542056074766
T0365	T0365TS298_1	T0365	2.81	7.7327	7.6617	214	226	105.607476635514
T0365	T0365TS298_2	T0365	2.86	7.6319	7.5674	214	205	95.7943925233645
T0365	T0365TS298_3	T0365	2.85	7.8667	7.7871	214	216	100.934579439252
T0365	T0365TS298_4	T0365	2.95	7.5318	7.4737	214	216	100.934579439252
T0365	T0365TS298_5	T0365	2.83	8.0006	7.9125	214	226	105.607476635514
T0365	T0365TS302_1	T0365	2.54	6.4602	6.4708	214	214	100
T0365	T0365TS302_2	T0365	1.67	-1.0410	0.1932	214	226	105.607476635514
T0365	T0365TS302_3	T0365	2.30	-0.1033	0.6643	214	226	105.607476635514
T0365	T0365TS302_4	T0365	2.85	0.7004	1.2426	214	222	103.738317757009
T0365	T0365TS302_5	T0365	2.01	-0.5052	0.4291	214	226	105.607476635514
T0365	T0365TS307_1	T0365	2.32	8.6034	8.4768	214	226	105.607476635514
T0365	T0365TS307_1u	T0365	2.68	8.1992	8.0984	214	199	92.9906542056075
T0365	T0365TS307_2	T0365	2.72	7.9336	7.8498	214	226	105.607476635514
T0365	T0365TS307_2u	T0365	2.76	8.0539	7.9624	214	201	93.9252336448598
T0365	T0365TS307_3	T0365	2.26	8.7373	8.6022	214	226	105.607476635514
T0365	T0365TS307_3u	T0365	2.68	8.1992	8.0984	214	199	92.9906542056075
T0365	T0365TS307_4	T0365	2.34	8.4694	8.3514	214	226	105.607476635514
T0365	T0365TS307_4u	T0365	2.68	8.1992	8.0984	214	199	92.9906542056075
T0365	T0365TS307_5	T0365	2.41	8.5364	8.4141	214	226	105.607476635514
T0365	T0365TS307_5u	T0365	2.68	8.1992	8.0984	214	199	92.9906542056075
T0365	T0365TS318_1	T0365	2.96	8.0676	7.9752	214	225	105.140186915888
T0365	T0365TS318_2	T0365	2.85	8.0006	7.9125	214	216	100.934579439252
T0365	T0365TS318_3	T0365	2.53	8.8713	8.7276	214	226	105.607476635514
T0365	T0365TS318_4	T0365	2.24	-0.5721	0.3944	214	226	105.607476635514
T0365	T0365TS318_5	T0365	2.80	8.3355	8.2260	214	226	105.607476635514
T0365	T0365TS337_1	T0365	2.84	8.8713	8.7276	214	226	105.607476635514
T0365	T0365TS337_2	T0365	2.28	8.9383	8.7903	214	226	105.607476635514
T0365	T0365TS338_1	T0365	2.61	7.9336	7.8498	214	226	105.607476635514
T0365	T0365TS338_2	T0365	2.66	7.3309	7.2856	214	218	101.869158878505
T0365	T0365TS338_3	T0365	3.16	6.1253	6.1576	214	218	101.869158878505
T0365	T0365TS338_4	T0365	3.27	5.5895	5.6566	214	226	105.607476635514
T0365	T0365TS338_5	T0365	2.97	2.0684	2.4049	214	212	99.0654205607477
T0365	T0365TS347_1	T0365	2.13	8.8369	8.6954	214	206	96.2616822429907
T0365	T0365TS349_1	T0365	2.67	8.1346	8.0379	214	226	105.607476635514
T0365	T0365TS349_2	T0365	2.74	7.8678	7.7882	214	212	99.0654205607477
T0365	T0365TS349_3	T0365	2.97	6.9290	6.9095	214	215	100.467289719626
T0365	T0365TS349_4	T0365	3.09	1.2362	1.6801	214	225	105.140186915888
T0365	T0365TS349_5	T0365	2.75	0.7208	1.2586	214	205	95.7943925233645
T0365	T0365TS351_1	T0365	2.83	8.1346	8.0379	214	226	105.607476635514
T0365	T0365TS351_2	T0365	2.86	7.6319	7.5674	214	205	95.7943925233645
T0365	T0365TS351_3	T0365	2.95	7.5318	7.4737	214	216	100.934579439252
T0365	T0365TS351_4	T0365	2.81	7.7327	7.6617	214	226	105.607476635514
T0365	T0365TS351_5	T0365	2.83	8.0006	7.9125	214	226	105.607476635514
T0365	T0365TS368_1	T0365	2.75	7.9336	7.8498	214	226	105.607476635514
T0365	T0365TS368_2	T0365	2.83	8.0006	7.9125	214	226	105.607476635514
T0365	T0365TS368_3	T0365	2.63	6.9290	6.9095	214	226	105.607476635514
T0365	T0365TS368_4	T0365	2.69	8.6704	8.5395	214	226	105.607476635514
T0365	T0365TS383_1	T0365	2.33	9.0287	8.8750	214	196	91.588785046729
T0365	T0365TS383_2	T0365	2.73	8.5133	8.3925	214	200	93.4579439252336
T0365	T0365TS383_3	T0365	2.80	7.7376	7.6663	214	202	94.392523364486
T0365	T0365TS383_4	T0365	2.59	2.4716	2.7678	214	187	87.3831775700935
T0365	T0365TS389_1	T0365	1.79	0.4995	1.0875	214	226	105.607476635514
T0365	T0365TS389_2	T0365	2.80	7.3499	7.3034	214	187	87.3831775700935
T0365	T0365TS389_3	T0365	2.83	7.5795	7.5184	214	181	84.5794392523364
T0365	T0365TS389_4	T0365	2.66	1.1014	1.5673	214	196	91.588785046729
T0365	T0365TS389_5	T0365	2.56	0.4213	1.0288	214	157	73.3644859813084
T0365	T0365TS393_1	T0365	3.05	1.1692	1.6239	214	226	105.607476635514
T0365	T0365TS393_2	T0365	2.32	0.2985	0.9387	214	226	105.607476635514
T0365	T0365TS393_3	T0365	2.21	0.2316	0.8907	214	226	105.607476635514
T0365	T0365TS393_4	T0365	2.44	0.2985	0.9387	214	226	105.607476635514
T0365	T0365TS393_5	T0365	2.66	-0.5052	0.4291	214	226	105.607476635514
T0365	T0365TS413_1	T0365	2.72	7.7997	7.7244	214	226	105.607476635514
T0365	T0365TS413_2	T0365	2.32	8.2015	8.1006	214	226	105.607476635514
T0365	T0365TS413_3	T0365	2.89	8.1346	8.0379	214	226	105.607476635514
T0365	T0365TS413_4	T0365	2.96	-0.6391	0.3611	214	226	105.607476635514
T0365	T0365TS413_5	T0365	2.26	-1.3758	0.0972	214	226	105.607476635514
T0365	T0365TS414_1	T0365	2.36	8.8043	8.6649	214	226	105.607476635514
T0365	T0365TS414_2	T0365	2.99	7.9336	7.8498	214	226	105.607476635514
T0365	T0365TS414_3	T0365	2.81	1.9729	2.3199	214	226	105.607476635514
T0365	T0365TS414_4	T0365	2.56	8.3355	8.2260	214	226	105.607476635514
T0365	T0365TS414_5	T0365	2.84	1.9729	2.3199	214	226	105.607476635514
T0365	T0365TS415_1	T0365	2.43	8.5364	8.4141	214	226	105.607476635514
T0365	T0365TS415_2	T0365	2.66	7.1969	7.1602	214	226	105.607476635514
T0365	T0365TS415_3	T0365	2.91	8.2015	8.1006	214	226	105.607476635514
T0365	T0365TS415_4	T0365	2.87	0.2985	0.9387	214	226	105.607476635514
T0365	T0365TS415_5	T0365	2.43	1.5710	1.9667	214	226	105.607476635514
T0365	T0365TS416_1	T0365	2.85	9.1392	8.9784	214	226	105.607476635514
T0365	T0365TS418_1	T0365	2.79	8.5364	8.4141	214	226	105.607476635514
T0365	T0365TS420_1	T0365	2.35	-0.9070	0.2429	214	216	100.934579439252
T0365	T0365TS420_2	T0365	2.72	2.8102	3.0760	214	212	99.0654205607477
T0365	T0365TS420_3	T0365	2.57	1.7986	2.1657	214	212	99.0654205607477
T0365	T0365TS420_4	T0365	2.56	-0.7731	0.2990	214	225	105.140186915888
T0365	T0365TS427_1	T0365	2.84	1.4371	1.8511	214	226	105.607476635514
T0365	T0365TS427_2	T0365	2.93	6.7281	6.7215	214	226	105.607476635514
T0365	T0365TS427_3	T0365	2.84	1.4371	1.8511	214	226	105.607476635514
T0365	T0365TS427_4	T0365	3.06	6.4602	6.4708	214	226	105.607476635514
T0365	T0365TS427_5	T0365	2.84	1.4371	1.8511	214	226	105.607476635514
T0365	T0365TS435_1	T0365	2.94	7.7327	7.6617	214	226	105.607476635514
T0365	T0365TS435_2	T0365	2.86	7.9336	7.8498	214	226	105.607476635514
T0365	T0365TS435_3	T0365	2.88	6.9290	6.9095	214	226	105.607476635514
T0365	T0365TS435_4	T0365	2.94	7.7327	7.6617	214	226	105.607476635514
T0365	T0365TS435_5	T0365	2.73	8.4694	8.3514	214	226	105.607476635514
T0365	T0365TS439_1	T0365	2.56	7.7997	7.7244	214	224	104.672897196262
T0365	T0365TS443_1	T0365	2.72	7.1299	7.0975	214	226	105.607476635514
T0365	T0365TS443_2	T0365	3.12	4.9867	5.0935	214	226	105.607476635514
T0365	T0365TS443_3	T0365	3.29	3.5133	3.7231	214	226	105.607476635514
T0365	T0365TS443_4	T0365	2.74	-0.8400	0.2702	214	226	105.607476635514
T0365	T0365TS443_5	T0365	3.07	0.4995	1.0875	214	226	105.607476635514
T0365	T0365TS464_1	T0365	2.44	-0.9070	0.2429	214	226	105.607476635514
T0365	T0365TS464_2_1	T0365	2.64	-0.0093	0.7254	214	192	89.7196261682243
T0365	T0365TS464_2_2	T0365	2.80	1.0058	1.4883	214	34	15.8878504672897
T0365	T0365TS464_3	T0365	2.52	-1.3758	0.0972	214	226	105.607476635514
T0365	T0365TS464_4	T0365	2.74	-0.9740	0.2173	214	226	105.607476635514
T0365	T0365TS464_5_1	T0365	2.44	-0.7860	0.2933	214	188	87.8504672897196
T0365	T0365TS464_5_2	T0365	2.47	0.6812	1.2275	214	38	17.7570093457944
T0365	T0365TS468_1	T0365	2.57	8.4111	8.2968	214	199	92.9906542056075
T0365	T0365TS469_1	T0365	2.95	7.3309	7.2856	214	224	104.672897196262
T0365	T0365TS469_2	T0365	2.56	7.7997	7.7244	214	224	104.672897196262
T0365	T0365TS469_3	T0365	2.68	6.9960	6.9722	214	224	104.672897196262
T0365	T0365TS469_4	T0365	2.68	7.1969	7.1602	214	224	104.672897196262
T0365	T0365TS469_5	T0365	2.57	8.1346	8.0379	214	224	104.672897196262
T0365	T0365TS474_1	T0365	2.04	-0.8047	0.2852	214	152	71.0280373831776
T0365	T0365TS490_1	T0365	2.30	8.4025	8.2887	214	226	105.607476635514
T0365	T0365TS494_1	T0365	2.47	2.0097	2.3526	214	92	42.9906542056075
T0365	T0365TS511_1	T0365	1.72	-1.9116	0.0199	214	226	105.607476635514
T0365	T0365TS511_2	T0365	2.53	-1.5098	0.0698	214	226	105.607476635514
T0365	T0365TS511_3	T0365	2.82	-0.9070	0.2429	214	226	105.607476635514
T0365	T0365TS511_4	T0365	2.74	-1.2419	0.1308	214	226	105.607476635514
T0365	T0365TS511_5	T0365	2.21	-2.4474	0.0015	214	226	105.607476635514
T0365	T0365TS536_1	T0365	2.78	2.1068	2.4393	214	226	105.607476635514
T0365	T0365TS536_2	T0365	3.09	7.5988	7.5363	214	226	105.607476635514
T0365	T0365TS536_3	T0365	2.56	7.7327	7.6617	214	226	105.607476635514
T0365	T0365TS536_4	T0365	2.66	-1.9116	0.0199	214	226	105.607476635514
T0365	T0365TS536_5	T0365	2.88	0.0306	0.7520	214	226	105.607476635514
T0365	T0365TS550_1	T0365	2.42	8.9383	8.7903	214	215	100.467289719626
T0365	T0365TS550_2	T0365	2.71	8.1696	8.0708	214	213	99.5327102803738
T0365	T0365TS550_3	T0365	2.91	-0.0613	0.6914	214	208	97.196261682243
T0365	T0365TS550_4	T0365	3.06	1.8798	2.2373	214	211	98.5981308411215
T0365	T0365TS550_5	T0365	2.69	0.7393	1.2732	214	210	98.1308411214953
T0365	T0365TS556_1	T0365	2.75	6.7951	6.7841	214	226	105.607476635514
T0365	T0365TS556_2	T0365	2.84	8.5364	8.4141	214	226	105.607476635514
T0365	T0365TS556_3	T0365	2.73	7.5318	7.4737	214	226	105.607476635514
T0365	T0365TS556_4	T0365	2.73	7.5318	7.4737	214	226	105.607476635514
T0365	T0365TS556_5	T0365	2.82	1.1022	1.5680	214	226	105.607476635514
T0365	T0365TS568_1	T0365	2.23	9.0722	8.9157	214	226	105.607476635514
T0365	T0365TS568_2	T0365	2.79	8.5364	8.4141	214	226	105.607476635514
T0365	T0365TS568_3	T0365	2.75	8.2015	8.1006	214	226	105.607476635514
T0365	T0365TS568_4	T0365	3.05	8.2015	8.1006	214	226	105.607476635514
T0365	T0365TS568_5	T0365	2.39	8.8713	8.7276	214	226	105.607476635514
T0365	T0365TS601_1	T0365	2.66	8.8043	8.6649	214	226	105.607476635514
T0365	T0365TS601_2	T0365	2.75	7.8667	7.7871	214	226	105.607476635514
T0365	T0365TS601_3	T0365	2.72	8.4694	8.3514	214	226	105.607476635514
T0365	T0365TS601_4	T0365	2.45	9.0722	8.9157	214	226	105.607476635514
T0365	T0365TS601_5	T0365	2.49	9.9429	9.7309	214	226	105.607476635514
T0365	T0365TS609_1	T0365	3.01	5.8574	5.9070	214	226	105.607476635514
T0365	T0365TS609_2	T0365	2.69	7.6657	7.5990	214	214	100
T0365	T0365TS609_3	T0365	2.78	7.3958	7.3464	214	212	99.0654205607477
T0365	T0365TS609_4	T0365	3.12	0.4325	1.0372	214	222	103.738317757009
T0365	T0365TS609_5	T0365	2.79	8.0404	7.9498	214	209	97.6635514018692
T0365	T0365TS640_1	T0365	2.65	9.2731	9.1038	214	223	104.205607476636
T0365	T0365TS640_2	T0365	2.75	0.9013	1.4030	214	223	104.205607476636
T0365	T0365TS640_3	T0365	2.75	2.7766	3.0454	214	223	104.205607476636
T0365	T0365TS640_4	T0365	2.50	0.7004	1.2426	214	223	104.205607476636
T0365	T0365TS640_5	T0365	2.54	8.3355	8.2260	214	223	104.205607476636
T0365	T0365TS651_1	T0365	2.28	9.1392	8.9784	214	226	105.607476635514
T0365	T0365TS654_1	T0365	2.72	7.7997	7.7244	214	226	105.607476635514
T0365	T0365TS658_1	T0365	2.34	8.4025	8.2887	214	217	101.401869158879
T0365	T0365TS664_1	T0365	3.02	8.7373	8.6022	214	226	105.607476635514
T0365	T0365TS664_2	T0365	2.76	9.2061	9.0411	214	226	105.607476635514
T0365	T0365TS664_3	T0365	2.79	9.0722	8.9157	214	226	105.607476635514
T0365	T0365TS664_4	T0365	2.76	8.8043	8.6649	214	226	105.607476635514
T0365	T0365TS664_5	T0365	2.76	9.1392	8.9784	214	226	105.607476635514
T0365	T0365TS671_1	T0365	2.43	8.5364	8.4141	214	220	102.803738317757
T0365	T0365TS671_2	T0365	2.61	9.0052	8.8530	214	226	105.607476635514
T0365	T0365TS671_3	T0365	2.84	8.0676	7.9752	214	226	105.607476635514
T0365	T0365TS671_4	T0365	2.75	7.5988	7.5363	214	226	105.607476635514
T0365	T0365TS671_5	T0365	2.56	8.7373	8.6022	214	226	105.607476635514
T0365	T0365TS675_1	T0365	2.85	8.0676	7.9752	214	226	105.607476635514
T0365	T0365TS675_2	T0365	2.36	8.4694	8.3514	214	217	101.401869158879
T0365	T0365TS675_3	T0365	2.50	1.3701	1.7938	214	226	105.607476635514
T0365	T0365TS675_4	T0365	2.85	7.8667	7.7871	214	226	105.607476635514
T0365	T0365TS675_5	T0365	2.86	6.4602	6.4708	214	216	100.934579439252
T0365	T0365TS677_1	T0365	3.00	6.9960	6.9722	214	226	105.607476635514
T0365	T0365TS698_1	T0365	3.03	8.8713	8.7276	214	226	105.607476635514
T0365	T0365TS705_1	T0365	2.67	7.7997	7.7244	214	214	100
T0365	T0365TS706_1	T0365	2.90	3.9821	4.1577	214	226	105.607476635514
T0365	T0365TS706_2	T0365	2.65	6.8620	6.8468	214	226	105.607476635514
T0365	T0365TS710_1	T0365	2.80	7.8667	7.7871	214	226	105.607476635514
T0365	T0365TS710_2	T0365	2.57	8.0676	7.9752	214	226	105.607476635514
T0365	T0365TS710_3	T0365	3.03	8.7373	8.6022	214	226	105.607476635514
T0365	T0365TS710_4	T0365	2.80	8.3355	8.2260	214	226	105.607476635514
T0365	T0365TS710_5	T0365	2.84	8.4025	8.2887	214	226	105.607476635514
T0365	T0365TS728_1	T0365	2.67	7.1299	7.0975	214	226	105.607476635514
T0365	T0365TS728_2	T0365	2.98	7.2639	7.2229	214	226	105.607476635514
T0365	T0365TS728_3	T0365	2.60	8.3355	8.2260	214	226	105.607476635514
T0365	T0365TS728_4	T0365	2.83	7.3978	7.3483	214	226	105.607476635514
T0365	T0365TS728_5	T0365	2.63	-1.1749	0.1500	214	226	105.607476635514
T0365	T0365TS736_1u	T0365	2.77	5.7904	5.8444	214	226	105.607476635514
T0365	T0365TS736_2u	T0365	2.64	7.1969	7.1602	214	226	105.607476635514
T0365	T0365TS736_3u	T0365	2.61	6.7281	6.7215	214	226	105.607476635514
T0365	T0365TS736_4u	T0365	2.66	7.1969	7.1602	214	226	105.607476635514
2IIU_A	2OLT_A	T0365	0.18	11.0433	10.7612	206	211	102.427184466019
2IIU_A	T0365AL044_1	T0365	2.68	7.0880	7.0583	206	182	88.3495145631068
2IIU_A	T0365AL044_2	T0365	2.99	5.8924	5.9397	206	184	89.3203883495146
2IIU_A	T0365AL044_3	T0365	2.79	2.2490	2.5668	206	150	72.8155339805825
2IIU_A	T0365AL170_1	T0365	2.20	-1.6255	0.0508	206	225	109.223300970874
2IIU_A	T0365AL242_1	T0365	2.64	1.2981	1.7325	206	223	108.252427184466
2IIU_A	T0365AL242_2	T0365	2.08	-1.0015	0.2072	206	171	83.0097087378641
2IIU_A	T0365AL242_3	T0365	2.95	7.6324	7.5679	206	210	101.941747572816
2IIU_A	T0365AL242_4	T0365	2.92	1.9941	2.3388	206	223	108.252427184466
2IIU_A	T0365AL242_5	T0365	2.59	1.0196	1.4997	206	208	100.970873786408
2IIU_A	T0365AL243_1	T0365	2.52	7.8673	7.7877	206	187	90.7766990291262
2IIU_A	T0365AL243_2	T0365	2.52	8.2189	8.1168	206	182	88.3495145631068
2IIU_A	T0365AL243_3	T0365	2.66	8.1630	8.0645	206	187	90.7766990291262
2IIU_A	T0365AL243_4	T0365	2.51	1.9433	2.2936	206	101	49.0291262135922
2IIU_A	T0365AL257_1	T0365	2.95	6.8667	6.8512	206	207	100.485436893204
2IIU_A	T0365AL257_2	T0365	1.79	-0.7206	0.3226	206	219	106.31067961165
2IIU_A	T0365AL257_3	T0365	3.07	0.2539	0.9066	206	225	109.223300970874
2IIU_A	T0365AL257_4	T0365	2.69	3.1775	3.4131	206	206	100
2IIU_A	T0365AL257_5	T0365	2.79	-0.0941	0.6702	206	205	99.5145631067961
2IIU_A	T0365AL316_1	T0365	2.95	6.8667	6.8512	206	207	100.485436893204
2IIU_A	T0365AL316_2	T0365	1.79	-0.7206	0.3226	206	219	106.31067961165
2IIU_A	T0365AL316_3	T0365	3.07	0.2539	0.9066	206	225	109.223300970874
2IIU_A	T0365AL316_4	T0365	2.69	3.1775	3.4131	206	206	100
2IIU_A	T0365AL316_5	T0365	2.79	-0.0941	0.6702	206	205	99.5145631067961
2IIU_A	T0365AL333_1	T0365	2.82	-1.2079	0.1403	206	208	100.970873786408
2IIU_A	T0365AL333_2	T0365	2.13	-0.5834	0.3887	206	191	92.7184466019417
2IIU_A	T0365AL333_3	T0365	2.48	-1.1574	0.1553	206	138	66.9902912621359
2IIU_A	T0365AL333_4	T0365	2.92	0.8172	1.3352	206	53	25.7281553398058
2IIU_A	T0365AL333_5	T0365	1.92	-1.2079	0.1403	206	216	104.854368932039
2IIU_A	T0365AL380_1	T0365	2.90	8.0151	7.9261	206	187	90.7766990291262
2IIU_A	T0365AL380_2	T0365	2.23	2.1089	2.4411	206	103	50
2IIU_A	T0365AL380_3	T0365	2.14	1.9946	2.3392	206	103	50
2IIU_A	T0365AL380_4	T0365	2.71	2.7947	3.0620	206	103	50
2IIU_A	T0365AL380_5	T0365	2.73	1.7660	2.1370	206	103	50
2IIU_A	T0365AL381_1	T0365	2.78	8.3609	8.2498	206	193	93.6893203883495
2IIU_A	T0365AL381_2	T0365	2.79	1.1707	1.6251	206	202	98.0582524271845
2IIU_A	T0365AL381_3	T0365	2.55	8.5646	8.4405	206	188	91.2621359223301
2IIU_A	T0365AL381_4	T0365	2.33	0.6442	1.1986	206	92	44.6601941747573
2IIU_A	T0365AL381_5	T0365	3.13	-0.3469	0.5164	206	199	96.6019417475728
2IIU_A	T0365AL509_1	T0365	2.35	-0.0061	0.7275	206	142	68.9320388349515
2IIU_A	T0365AL586_1	T0365	3.05	0.0608	0.7723	206	201	97.5728155339806
2IIU_A	T0365TS004_1	T0365	2.87	8.1197	8.0240	206	226	109.708737864078
2IIU_A	T0365TS004_2	T0365	2.79	8.7462	8.6105	206	226	109.708737864078
2IIU_A	T0365TS004_3	T0365	2.98	0.1147	0.8090	206	226	109.708737864078
2IIU_A	T0365TS004_4	T0365	2.77	8.6070	8.4802	206	226	109.708737864078
2IIU_A	T0365TS004_5	T0365	2.76	7.9805	7.8937	206	226	109.708737864078
2IIU_A	T0365TS005_1	T0365	2.73	8.0501	7.9588	206	226	109.708737864078
2IIU_A	T0365TS010_1	T0365	2.43	9.2334	9.0667	206	226	109.708737864078
2IIU_A	T0365TS010_2	T0365	2.64	1.5765	1.9715	206	226	109.708737864078
2IIU_A	T0365TS010_3	T0365	2.40	9.1638	9.0015	206	226	109.708737864078
2IIU_A	T0365TS010_4	T0365	2.71	8.4677	8.3498	206	226	109.708737864078
2IIU_A	T0365TS010_5	T0365	3.07	5.4746	5.5492	206	226	109.708737864078
2IIU_A	T0365TS013_1	T0365	3.02	7.1452	7.1118	206	226	109.708737864078
2IIU_A	T0365TS018_1	T0365	2.64	9.0942	8.9363	206	226	109.708737864078
2IIU_A	T0365TS018_2	T0365	2.79	9.3727	9.1970	206	226	109.708737864078
2IIU_A	T0365TS018_3	T0365	2.85	8.8158	8.6757	206	226	109.708737864078
2IIU_A	T0365TS018_4	T0365	2.78	8.7462	8.6105	206	226	109.708737864078
2IIU_A	T0365TS018_5	T0365	3.03	8.0501	7.9588	206	226	109.708737864078
2IIU_A	T0365TS020_1	T0365	2.83	8.6070	8.4802	206	226	109.708737864078
2IIU_A	T0365TS020_2	T0365	2.46	9.9295	9.7184	206	226	109.708737864078
2IIU_A	T0365TS020_3	T0365	2.42	9.1638	9.0015	206	226	109.708737864078
2IIU_A	T0365TS020_4	T0365	2.65	8.8158	8.6757	206	226	109.708737864078
2IIU_A	T0365TS020_5	T0365	2.91	8.1893	8.0892	206	226	109.708737864078
2IIU_A	T0365TS021_1	T0365	2.72	7.6324	7.5679	206	209	101.456310679612
2IIU_A	T0365TS021_2	T0365	3.02	2.2726	2.5880	206	214	103.883495145631
2IIU_A	T0365TS022_1	T0365	2.84	7.2148	7.1769	206	212	102.912621359223
2IIU_A	T0365TS022_2	T0365	2.75	1.3677	1.7917	206	211	102.427184466019
2IIU_A	T0365TS022_3	T0365	2.74	0.3235	0.9569	206	207	100.485436893204
2IIU_A	T0365TS022_4	T0365	2.36	-1.0648	0.1850	206	202	98.0582524271845
2IIU_A	T0365TS022_5	T0365	2.71	0.7515	1.2830	206	202	98.0582524271845
2IIU_A	T0365TS024_1	T0365	2.54	9.4423	9.2622	206	226	109.708737864078
2IIU_A	T0365TS024_2	T0365	2.71	8.7462	8.6105	206	226	109.708737864078
2IIU_A	T0365TS024_3	T0365	2.33	9.3727	9.1970	206	226	109.708737864078
2IIU_A	T0365TS024_4	T0365	2.65	8.5374	8.4150	206	226	109.708737864078
2IIU_A	T0365TS024_5	T0365	2.81	9.0246	8.8712	206	226	109.708737864078
2IIU_A	T0365TS025_1	T0365	2.72	8.8854	8.7408	206	226	109.708737864078
2IIU_A	T0365TS025_2	T0365	2.57	9.7903	9.5881	206	226	109.708737864078
2IIU_A	T0365TS025_3	T0365	3.00	8.1893	8.0892	206	226	109.708737864078
2IIU_A	T0365TS025_4	T0365	2.73	8.9550	8.8060	206	226	109.708737864078
2IIU_A	T0365TS025_5	T0365	2.56	8.6070	8.4802	206	226	109.708737864078
2IIU_A	T0365TS026_1	T0365	2.57	8.7462	8.6105	206	226	109.708737864078
2IIU_A	T0365TS026_2	T0365	2.73	9.7207	9.5229	206	226	109.708737864078
2IIU_A	T0365TS026_3	T0365	2.75	9.3030	9.1319	206	226	109.708737864078
2IIU_A	T0365TS026_4	T0365	2.79	9.1638	9.0015	206	226	109.708737864078
2IIU_A	T0365TS026_5	T0365	2.81	9.4423	9.2622	206	226	109.708737864078
2IIU_A	T0365TS027_1	T0365	2.70	9.5119	9.3274	206	226	109.708737864078
2IIU_A	T0365TS027_2	T0365	2.80	9.4423	9.2622	206	226	109.708737864078
2IIU_A	T0365TS027_3	T0365	2.74	9.3030	9.1319	206	226	109.708737864078
2IIU_A	T0365TS027_4	T0365	2.79	7.5628	7.5027	206	226	109.708737864078
2IIU_A	T0365TS027_5	T0365	2.90	7.3540	7.3073	206	226	109.708737864078
2IIU_A	T0365TS028_1	T0365	2.62	9.0246	8.8712	206	226	109.708737864078
2IIU_A	T0365TS028_2	T0365	2.75	9.3030	9.1319	206	226	109.708737864078
2IIU_A	T0365TS028_3	T0365	2.81	9.3727	9.1970	206	226	109.708737864078
2IIU_A	T0365TS028_4	T0365	2.77	9.6511	9.4577	206	226	109.708737864078
2IIU_A	T0365TS028_5	T0365	2.65	9.3030	9.1319	206	226	109.708737864078
2IIU_A	T0365TS029_1	T0365	2.80	9.4423	9.2622	206	226	109.708737864078
2IIU_A	T0365TS029_2	T0365	2.72	9.1638	9.0015	206	226	109.708737864078
2IIU_A	T0365TS029_3	T0365	2.87	9.0246	8.8712	206	226	109.708737864078
2IIU_A	T0365TS029_4	T0365	2.77	9.3727	9.1970	206	226	109.708737864078
2IIU_A	T0365TS029_5	T0365	2.80	9.7903	9.5881	206	226	109.708737864078
2IIU_A	T0365TS034_1	T0365	2.85	8.3285	8.2195	206	226	109.708737864078
2IIU_A	T0365TS034_2	T0365	2.81	7.7020	7.6330	206	226	109.708737864078
2IIU_A	T0365TS034_3	T0365	2.83	7.7020	7.6330	206	226	109.708737864078
2IIU_A	T0365TS034_4	T0365	3.03	7.6324	7.5679	206	226	109.708737864078
2IIU_A	T0365TS034_5	T0365	3.01	7.7020	7.6330	206	226	109.708737864078
2IIU_A	T0365TS035_1	T0365	2.84	8.6766	8.5453	206	226	109.708737864078
2IIU_A	T0365TS035_2	T0365	2.70	8.3981	8.2847	206	226	109.708737864078
2IIU_A	T0365TS035_3	T0365	2.77	7.9805	7.8937	206	226	109.708737864078
2IIU_A	T0365TS035_4	T0365	2.84	7.9805	7.8937	206	226	109.708737864078
2IIU_A	T0365TS035_5	T0365	2.72	8.3285	8.2195	206	226	109.708737864078
2IIU_A	T0365TS038_1	T0365	2.85	8.4677	8.3498	206	226	109.708737864078
2IIU_A	T0365TS038_2	T0365	2.51	8.3285	8.2195	206	226	109.708737864078
2IIU_A	T0365TS038_3	T0365	2.78	8.6070	8.4802	206	226	109.708737864078
2IIU_A	T0365TS038_4	T0365	2.70	7.9805	7.8937	206	226	109.708737864078
2IIU_A	T0365TS038_5	T0365	2.69	8.2589	8.1543	206	226	109.708737864078
2IIU_A	T0365TS046_1	T0365	2.63	8.9550	8.8060	206	217	105.339805825243
2IIU_A	T0365TS046_2	T0365	2.84	8.6070	8.4802	206	213	103.398058252427
2IIU_A	T0365TS046_3	T0365	2.62	8.7462	8.6105	206	219	106.31067961165
2IIU_A	T0365TS046_4	T0365	2.86	9.1638	9.0015	206	215	104.368932038835
2IIU_A	T0365TS046_5	T0365	2.93	8.3981	8.2847	206	217	105.339805825243
2IIU_A	T0365TS047_1	T0365	2.77	8.6070	8.4802	206	226	109.708737864078
2IIU_A	T0365TS047_2	T0365	2.76	7.9805	7.8937	206	226	109.708737864078
2IIU_A	T0365TS047_3	T0365	2.98	0.1147	0.8090	206	226	109.708737864078
2IIU_A	T0365TS047_4	T0365	2.75	9.0942	8.9363	206	220	106.796116504854
2IIU_A	T0365TS047_5	T0365	2.93	8.3981	8.2847	206	217	105.339805825243
2IIU_A	T0365TS050_1	T0365	2.57	9.7903	9.5881	206	226	109.708737864078
2IIU_A	T0365TS050_2	T0365	2.62	9.0246	8.8712	206	226	109.708737864078
2IIU_A	T0365TS050_3	T0365	2.77	8.6070	8.4802	206	226	109.708737864078
2IIU_A	T0365TS050_4	T0365	2.98	0.1147	0.8090	206	226	109.708737864078
2IIU_A	T0365TS050_5	T0365	2.76	7.9805	7.8937	206	226	109.708737864078
2IIU_A	T0365TS060_1	T0365	2.89	-1.0686	0.1838	206	226	109.708737864078
2IIU_A	T0365TS060_2	T0365	2.58	-1.4863	0.0741	206	226	109.708737864078
2IIU_A	T0365TS060_3	T0365	2.13	-1.6255	0.0508	206	226	109.708737864078
2IIU_A	T0365TS060_4	T0365	2.75	-1.3471	0.1039	206	226	109.708737864078
2IIU_A	T0365TS060_5	T0365	2.98	-2.1128	0.0087	206	226	109.708737864078
2IIU_A	T0365TS063_1	T0365	2.87	0.3931	1.0079	206	226	109.708737864078
2IIU_A	T0365TS063_2	T0365	2.50	0.5324	1.1125	206	226	109.708737864078
2IIU_A	T0365TS063_3	T0365	2.84	0.3931	1.0079	206	226	109.708737864078
2IIU_A	T0365TS063_4	T0365	2.83	0.2539	0.9066	206	226	109.708737864078
2IIU_A	T0365TS074_1	T0365	2.95	8.5374	8.4150	206	216	104.854368932039
2IIU_A	T0365TS074_2	T0365	2.45	8.8158	8.6757	206	216	104.854368932039
2IIU_A	T0365TS074_3	T0365	2.32	8.9550	8.8060	206	216	104.854368932039
2IIU_A	T0365TS074_4	T0365	2.79	8.6070	8.4802	206	216	104.854368932039
2IIU_A	T0365TS083_1	T0365	2.76	7.4932	7.4376	206	209	101.456310679612
2IIU_A	T0365TS083_2	T0365	2.97	8.1893	8.0892	206	213	103.398058252427
2IIU_A	T0365TS083_3	T0365	2.19	8.8158	8.6757	206	209	101.456310679612
2IIU_A	T0365TS083_4	T0365	2.65	8.3285	8.2195	206	210	101.941747572816
2IIU_A	T0365TS083_5	T0365	2.76	1.9941	2.3388	206	208	100.970873786408
2IIU_A	T0365TS087_1	T0365	2.68	8.2589	8.1543	206	226	109.708737864078
2IIU_A	T0365TS087_2	T0365	2.63	8.4677	8.3498	206	226	109.708737864078
2IIU_A	T0365TS087_3	T0365	2.81	-0.2333	0.5835	206	226	109.708737864078
2IIU_A	T0365TS087_4	T0365	2.60	2.2726	2.5880	206	226	109.708737864078
2IIU_A	T0365TS087_5	T0365	2.59	-0.3029	0.5420	206	226	109.708737864078
2IIU_A	T0365TS091_1	T0365	3.05	6.7275	6.7209	206	226	109.708737864078
2IIU_A	T0365TS091_2	T0365	3.01	7.3540	7.3073	206	226	109.708737864078
2IIU_A	T0365TS091_3	T0365	2.77	1.2284	1.6736	206	226	109.708737864078
2IIU_A	T0365TS091_4	T0365	2.77	1.2284	1.6736	206	226	109.708737864078
2IIU_A	T0365TS091_5	T0365	2.30	8.4677	8.3498	206	226	109.708737864078
2IIU_A	T0365TS092_1	T0365	3.05	6.7275	6.7209	206	226	109.708737864078
2IIU_A	T0365TS092_2	T0365	2.77	1.2284	1.6736	206	226	109.708737864078
2IIU_A	T0365TS092_3	T0365	2.30	8.4677	8.3498	206	226	109.708737864078
2IIU_A	T0365TS092_4	T0365	2.80	7.6324	7.5679	206	226	109.708737864078
2IIU_A	T0365TS092_5	T0365	3.04	-0.3725	0.5018	206	226	109.708737864078
2IIU_A	T0365TS102_1	T0365	2.81	7.1031	7.0724	206	198	96.1165048543689
2IIU_A	T0365TS102_2	T0365	2.42	-0.2413	0.5786	206	194	94.1747572815534
2IIU_A	T0365TS102_3	T0365	2.86	-0.1312	0.6466	206	189	91.747572815534
2IIU_A	T0365TS102_4	T0365	2.57	-1.1944	0.1442	206	199	96.6019417475728
2IIU_A	T0365TS102_5	T0365	2.72	-0.5398	0.4110	206	184	89.3203883495146
2IIU_A	T0365TS103_1	T0365	2.23	8.6279	8.4997	206	183	88.8349514563107
2IIU_A	T0365TS103_2	T0365	2.78	7.4725	7.4181	206	176	85.4368932038835
2IIU_A	T0365TS103_3	T0365	2.83	0.1040	0.8016	206	179	86.8932038834951
2IIU_A	T0365TS105_1	T0365	2.86	8.4677	8.3498	206	226	109.708737864078
2IIU_A	T0365TS105_2	T0365	2.65	8.6070	8.4802	206	226	109.708737864078
2IIU_A	T0365TS105_3	T0365	2.59	8.2589	8.1543	206	226	109.708737864078
2IIU_A	T0365TS105_4	T0365	2.77	8.5374	8.4150	206	226	109.708737864078
2IIU_A	T0365TS105_5	T0365	2.78	8.2589	8.1543	206	226	109.708737864078
2IIU_A	T0365TS111_1	T0365	2.88	0.8108	1.3301	206	225	109.223300970874
2IIU_A	T0365TS111_2	T0365	2.84	7.8413	7.7634	206	226	109.708737864078
2IIU_A	T0365TS111_3	T0365	2.78	7.9805	7.8937	206	226	109.708737864078
2IIU_A	T0365TS113_1	T0365	2.81	9.5119	9.3274	206	226	109.708737864078
2IIU_A	T0365TS113_2	T0365	2.80	9.3030	9.1319	206	216	104.854368932039
2IIU_A	T0365TS113_3	T0365	2.69	9.3030	9.1319	206	226	109.708737864078
2IIU_A	T0365TS113_4	T0365	2.77	9.3030	9.1319	206	216	104.854368932039
2IIU_A	T0365TS113_5	T0365	2.81	9.3727	9.1970	206	216	104.854368932039
2IIU_A	T0365TS125_1	T0365	2.68	9.0246	8.8712	206	226	109.708737864078
2IIU_A	T0365TS125_1u	T0365	2.71	7.6369	7.5720	206	195	94.6601941747573
2IIU_A	T0365TS125_2	T0365	2.72	8.8158	8.6757	206	226	109.708737864078
2IIU_A	T0365TS125_2u	T0365	2.79	8.4111	8.2968	206	199	96.6019417475728
2IIU_A	T0365TS125_3	T0365	2.48	9.2334	9.0667	206	226	109.708737864078
2IIU_A	T0365TS125_3u	T0365	2.65	8.2432	8.1396	206	196	95.1456310679612
2IIU_A	T0365TS125_4	T0365	2.59	8.8854	8.7408	206	226	109.708737864078
2IIU_A	T0365TS125_4u	T0365	2.82	0.7620	1.2913	206	201	97.5728155339806
2IIU_A	T0365TS125_5	T0365	2.47	8.9550	8.8060	206	226	109.708737864078
2IIU_A	T0365TS125_5u	T0365	2.74	7.8489	7.7705	206	197	95.631067961165
2IIU_A	T0365TS132_1	T0365	2.71	7.7020	7.6330	206	226	109.708737864078
2IIU_A	T0365TS135_1	T0365	2.92	7.8413	7.7634	206	226	109.708737864078
2IIU_A	T0365TS135_2	T0365	2.82	8.3981	8.2847	206	226	109.708737864078
2IIU_A	T0365TS135_3	T0365	2.80	8.7462	8.6105	206	226	109.708737864078
2IIU_A	T0365TS135_4	T0365	2.79	8.5374	8.4150	206	226	109.708737864078
2IIU_A	T0365TS135_5	T0365	2.75	9.0942	8.9363	206	226	109.708737864078
2IIU_A	T0365TS136_1	T0365	2.79	8.3981	8.2847	206	226	109.708737864078
2IIU_A	T0365TS136_2	T0365	2.72	8.3285	8.2195	206	226	109.708737864078
2IIU_A	T0365TS136_3	T0365	2.79	7.5628	7.5027	206	226	109.708737864078
2IIU_A	T0365TS136_4	T0365	2.71	7.7020	7.6330	206	226	109.708737864078
2IIU_A	T0365TS136_5	T0365	2.70	8.1197	8.0240	206	226	109.708737864078
2IIU_A	T0365TS137_1	T0365	2.70	8.1197	8.0240	206	226	109.708737864078
2IIU_A	T0365TS137_2	T0365	2.96	0.2539	0.9066	206	226	109.708737864078
2IIU_A	T0365TS137_3	T0365	2.90	2.6902	2.9665	206	226	109.708737864078
2IIU_A	T0365TS137_4	T0365	2.73	7.3540	7.3073	206	226	109.708737864078
2IIU_A	T0365TS137_5	T0365	2.90	7.9805	7.8937	206	226	109.708737864078
2IIU_A	T0365TS139_1	T0365	3.03	0.2539	0.9066	206	226	109.708737864078
2IIU_A	T0365TS139_2	T0365	2.89	0.3235	0.9569	206	226	109.708737864078
2IIU_A	T0365TS139_3	T0365	2.91	-0.7902	0.2915	206	226	109.708737864078
2IIU_A	T0365TS139_4	T0365	2.83	0.4628	1.0598	206	226	109.708737864078
2IIU_A	T0365TS139_5	T0365	2.81	0.8804	1.3861	206	226	109.708737864078
2IIU_A	T0365TS168_1	T0365	1.80	-0.5814	0.3897	206	226	109.708737864078
2IIU_A	T0365TS168_2	T0365	1.94	-0.4422	0.4630	206	226	109.708737864078
2IIU_A	T0365TS168_3	T0365	2.71	-0.7902	0.2915	206	226	109.708737864078
2IIU_A	T0365TS168_4	T0365	2.49	0.3235	0.9569	206	226	109.708737864078
2IIU_A	T0365TS168_5	T0365	3.21	-0.3029	0.5420	206	226	109.708737864078
2IIU_A	T0365TS174_1u	T0365	2.27	-0.9187	0.2383	206	185	89.8058252427184
2IIU_A	T0365TS174_2u	T0365	2.63	0.2769	0.9231	206	155	75.2427184466019
2IIU_A	T0365TS178_1	T0365	2.56	1.8549	2.2153	206	226	109.708737864078
2IIU_A	T0365TS178_2	T0365	2.70	8.1893	8.0892	206	226	109.708737864078
2IIU_A	T0365TS178_3	T0365	2.35	8.2589	8.1543	206	226	109.708737864078
2IIU_A	T0365TS178_4	T0365	3.01	1.6461	2.0320	206	226	109.708737864078
2IIU_A	T0365TS178_5	T0365	2.77	0.6716	1.2200	206	226	109.708737864078
2IIU_A	T0365TS179_1	T0365	2.70	8.1893	8.0892	206	226	109.708737864078
2IIU_A	T0365TS179_2	T0365	3.01	1.6461	2.0320	206	226	109.708737864078
2IIU_A	T0365TS186_1	T0365	2.82	7.7734	7.6998	206	201	97.5728155339806
2IIU_A	T0365TS186_2	T0365	2.75	7.9200	7.8371	206	197	95.631067961165
2IIU_A	T0365TS186_3	T0365	2.66	8.3285	8.2195	206	210	101.941747572816
2IIU_A	T0365TS186_4	T0365	2.89	0.9500	1.4426	206	226	109.708737864078
2IIU_A	T0365TS186_5	T0365	2.68	2.5473	2.8364	206	195	94.6601941747573
2IIU_A	T0365TS193_1_1	T0365	2.69	-1.6152	0.0523	206	137	66.504854368932
2IIU_A	T0365TS193_1_2	T0365	2.20	-1.5668	0.0599	206	89	43.2038834951456
2IIU_A	T0365TS193_2_1	T0365	1.98	-1.3368	0.1063	206	137	66.504854368932
2IIU_A	T0365TS193_2_2	T0365	3.00	-0.9308	0.2336	206	89	43.2038834951456
2IIU_A	T0365TS193_3_1	T0365	2.14	-1.8936	0.0212	206	137	66.504854368932
2IIU_A	T0365TS193_3_2	T0365	2.22	-1.1852	0.1469	206	89	43.2038834951456
2IIU_A	T0365TS193_4_1	T0365	2.77	-1.3368	0.1063	206	137	66.504854368932
2IIU_A	T0365TS193_4_2	T0365	2.84	0.9770	1.4646	206	89	43.2038834951456
2IIU_A	T0365TS193_5_1	T0365	2.84	-0.5945	0.3831	206	137	66.504854368932
2IIU_A	T0365TS193_5_2	T0365	2.59	-0.5493	0.4061	206	89	43.2038834951456
2IIU_A	T0365TS194_1	T0365	2.85	2.6206	2.9031	206	226	109.708737864078
2IIU_A	T0365TS194_2	T0365	2.71	1.2284	1.6736	206	226	109.708737864078
2IIU_A	T0365TS194_3	T0365	2.89	2.4118	2.7136	206	226	109.708737864078
2IIU_A	T0365TS194_4	T0365	2.88	1.0892	1.5572	206	226	109.708737864078
2IIU_A	T0365TS194_5	T0365	2.60	1.4373	1.8513	206	226	109.708737864078
2IIU_A	T0365TS197_1	T0365	2.64	8.8854	8.7408	206	226	109.708737864078
2IIU_A	T0365TS197_2	T0365	2.69	8.3285	8.2195	206	226	109.708737864078
2IIU_A	T0365TS197_3	T0365	2.81	9.5815	9.3925	206	226	109.708737864078
2IIU_A	T0365TS197_4	T0365	2.41	9.1638	9.0015	206	226	109.708737864078
2IIU_A	T0365TS197_5	T0365	2.95	6.2403	6.2651	206	226	109.708737864078
2IIU_A	T0365TS203_1	T0365	2.91	-1.2079	0.1403	206	226	109.708737864078
2IIU_A	T0365TS203_2	T0365	2.90	-0.2333	0.5835	206	226	109.708737864078
2IIU_A	T0365TS203_3	T0365	2.53	-0.3725	0.5018	206	226	109.708737864078
2IIU_A	T0365TS203_4	T0365	2.41	-1.6951	0.0413	206	226	109.708737864078
2IIU_A	T0365TS203_5	T0365	2.49	0.6716	1.2200	206	226	109.708737864078
2IIU_A	T0365TS205_1	T0365	2.60	8.1893	8.0892	206	226	109.708737864078
2IIU_A	T0365TS205_2	T0365	2.54	8.9550	8.8060	206	226	109.708737864078
2IIU_A	T0365TS205_3	T0365	2.26	8.6766	8.5453	206	226	109.708737864078
2IIU_A	T0365TS205_4	T0365	2.93	7.4932	7.4376	206	226	109.708737864078
2IIU_A	T0365TS205_5	T0365	2.60	8.5374	8.4150	206	226	109.708737864078
2IIU_A	T0365TS208_1	T0365	2.74	7.3540	7.3073	206	226	109.708737864078
2IIU_A	T0365TS208_2	T0365	2.56	8.8158	8.6757	206	217	105.339805825243
2IIU_A	T0365TS208_3	T0365	2.78	8.8854	8.7408	206	220	106.796116504854
2IIU_A	T0365TS208_4	T0365	2.53	8.4677	8.3498	206	215	104.368932038835
2IIU_A	T0365TS208_5	T0365	3.19	7.1452	7.1118	206	226	109.708737864078
2IIU_A	T0365TS209_1	T0365	2.69	9.0246	8.8712	206	217	105.339805825243
2IIU_A	T0365TS209_2	T0365	2.74	8.1893	8.0892	206	219	106.31067961165
2IIU_A	T0365TS209_3	T0365	2.81	7.1452	7.1118	206	226	109.708737864078
2IIU_A	T0365TS209_4	T0365	3.08	7.6324	7.5679	206	226	109.708737864078
2IIU_A	T0365TS209_5	T0365	2.88	8.1893	8.0892	206	226	109.708737864078
2IIU_A	T0365TS211_1	T0365	3.15	7.5628	7.5027	206	226	109.708737864078
2IIU_A	T0365TS211_2	T0365	2.60	8.8158	8.6757	206	226	109.708737864078
2IIU_A	T0365TS211_3	T0365	2.62	8.1197	8.0240	206	226	109.708737864078
2IIU_A	T0365TS212_1	T0365	2.85	1.4373	1.8513	206	226	109.708737864078
2IIU_A	T0365TS213_1	T0365	2.82	7.9805	7.8937	206	226	109.708737864078
2IIU_A	T0365TS214_1	T0365	2.78	8.4677	8.3498	206	226	109.708737864078
2IIU_A	T0365TS239_1	T0365	2.34	8.2229	8.1206	206	191	92.7184466019417
2IIU_A	T0365TS239_2	T0365	2.83	7.5309	7.4728	206	192	93.2038834951456
2IIU_A	T0365TS239_3	T0365	3.00	6.4433	6.4550	206	192	93.2038834951456
2IIU_A	T0365TS239_4	T0365	2.70	1.4271	1.8425	206	193	93.6893203883495
2IIU_A	T0365TS239_5_1	T0365	1.66	-0.5511	0.4051	206	123	59.7087378640777
2IIU_A	T0365TS239_5_2	T0365	2.31	2.2002	2.5229	206	87	42.2330097087379
2IIU_A	T0365TS245_1	T0365	2.66	7.9805	7.8937	206	212	102.912621359223
2IIU_A	T0365TS247_1	T0365	2.71	2.8991	3.1574	206	212	102.912621359223
2IIU_A	T0365TS247_2	T0365	2.60	0.1147	0.8090	206	216	104.854368932039
2IIU_A	T0365TS247_3	T0365	2.76	2.8294	3.0937	206	212	102.912621359223
2IIU_A	T0365TS247_4	T0365	2.91	4.5001	4.6396	206	212	102.912621359223
2IIU_A	T0365TS247_5	T0365	2.65	2.8991	3.1574	206	213	103.398058252427
2IIU_A	T0365TS248_1	T0365	2.75	8.2589	8.1543	206	226	109.708737864078
2IIU_A	T0365TS248_2	T0365	2.61	7.8413	7.7634	206	226	109.708737864078
2IIU_A	T0365TS248_3	T0365	2.80	8.2589	8.1543	206	226	109.708737864078
2IIU_A	T0365TS248_4	T0365	2.75	8.2589	8.1543	206	226	109.708737864078
2IIU_A	T0365TS248_5	T0365	2.67	8.6766	8.5453	206	226	109.708737864078
2IIU_A	T0365TS250_1	T0365	2.68	7.9109	7.8285	206	226	109.708737864078
2IIU_A	T0365TS250_2	T0365	2.99	2.4118	2.7136	206	226	109.708737864078
2IIU_A	T0365TS250_3	T0365	2.70	6.1707	6.2000	206	226	109.708737864078
2IIU_A	T0365TS250_4	T0365	2.76	2.1334	2.4630	206	226	109.708737864078
2IIU_A	T0365TS250_5	T0365	2.97	7.2844	7.2421	206	226	109.708737864078
2IIU_A	T0365TS261_1	T0365	3.20	5.1451	5.2413	206	197	95.631067961165
2IIU_A	T0365TS263_1u	T0365	3.05	0.1843	0.8573	206	226	109.708737864078
2IIU_A	T0365TS267_1	T0365	2.96	8.5374	8.4150	206	226	109.708737864078
2IIU_A	T0365TS267_2	T0365	2.53	8.8158	8.6757	206	226	109.708737864078
2IIU_A	T0365TS267_3	T0365	2.77	7.9805	7.8937	206	226	109.708737864078
2IIU_A	T0365TS267_4	T0365	2.69	8.4677	8.3498	206	226	109.708737864078
2IIU_A	T0365TS267_5	T0365	2.74	8.2589	8.1543	206	226	109.708737864078
2IIU_A	T0365TS268_1	T0365	2.33	-0.7206	0.3226	206	226	109.708737864078
2IIU_A	T0365TS268_2	T0365	2.85	-1.2079	0.1403	206	226	109.708737864078
2IIU_A	T0365TS268_3	T0365	2.89	-0.0941	0.6702	206	226	109.708737864078
2IIU_A	T0365TS268_4	T0365	2.21	-0.7206	0.3226	206	226	109.708737864078
2IIU_A	T0365TS268_5	T0365	2.29	-0.9294	0.2342	206	226	109.708737864078
2IIU_A	T0365TS274_1	T0365	3.06	7.6324	7.5679	206	220	106.796116504854
2IIU_A	T0365TS275_1	T0365	2.69	7.1452	7.1118	206	220	106.796116504854
2IIU_A	T0365TS276_1	T0365	2.24	8.7462	8.6105	206	226	109.708737864078
2IIU_A	T0365TS276_2	T0365	2.76	8.6070	8.4802	206	226	109.708737864078
2IIU_A	T0365TS276_3	T0365	2.31	8.2589	8.1543	206	226	109.708737864078
2IIU_A	T0365TS276_4	T0365	2.77	7.7717	7.6982	206	226	109.708737864078
2IIU_A	T0365TS276_5	T0365	2.50	8.3285	8.2195	206	226	109.708737864078
2IIU_A	T0365TS277_1	T0365	2.15	9.1638	9.0015	206	226	109.708737864078
2IIU_A	T0365TS277_2	T0365	2.54	8.6070	8.4802	206	226	109.708737864078
2IIU_A	T0365TS277_3	T0365	2.53	7.9109	7.8285	206	226	109.708737864078
2IIU_A	T0365TS277_4	T0365	3.06	1.4373	1.8513	206	226	109.708737864078
2IIU_A	T0365TS277_5	T0365	2.81	7.4236	7.3724	206	226	109.708737864078
2IIU_A	T0365TS297_1	T0365	3.01	8.0501	7.9588	206	228	110.679611650485
2IIU_A	T0365TS297_2	T0365	2.56	-0.9294	0.2342	206	228	110.679611650485
2IIU_A	T0365TS298_1	T0365	2.43	8.1893	8.0892	206	226	109.708737864078
2IIU_A	T0365TS298_2	T0365	3.01	6.3795	6.3953	206	205	99.5145631067961
2IIU_A	T0365TS298_3	T0365	2.74	8.2589	8.1543	206	216	104.854368932039
2IIU_A	T0365TS298_4	T0365	2.86	8.3285	8.2195	206	216	104.854368932039
2IIU_A	T0365TS298_5	T0365	2.88	8.2589	8.1543	206	226	109.708737864078
2IIU_A	T0365TS302_1	T0365	2.85	6.7275	6.7209	206	214	103.883495145631
2IIU_A	T0365TS302_2	T0365	2.17	-0.9990	0.2081	206	226	109.708737864078
2IIU_A	T0365TS302_3	T0365	2.94	1.9245	2.2769	206	226	109.708737864078
2IIU_A	T0365TS302_4	T0365	2.89	-0.0245	0.7154	206	222	107.766990291262
2IIU_A	T0365TS302_5	T0365	2.08	-0.5118	0.4256	206	226	109.708737864078
2IIU_A	T0365TS307_1	T0365	2.62	9.0246	8.8712	206	226	109.708737864078
2IIU_A	T0365TS307_1u	T0365	2.79	8.4111	8.2968	206	199	96.6019417475728
2IIU_A	T0365TS307_2	T0365	2.46	8.8158	8.6757	206	226	109.708737864078
2IIU_A	T0365TS307_2u	T0365	2.82	0.7620	1.2913	206	201	97.5728155339806
2IIU_A	T0365TS307_3	T0365	2.65	7.7717	7.6982	206	226	109.708737864078
2IIU_A	T0365TS307_3u	T0365	2.79	8.4111	8.2968	206	199	96.6019417475728
2IIU_A	T0365TS307_4	T0365	2.60	8.9550	8.8060	206	226	109.708737864078
2IIU_A	T0365TS307_4u	T0365	2.79	8.4111	8.2968	206	199	96.6019417475728
2IIU_A	T0365TS307_5	T0365	2.62	8.3285	8.2195	206	226	109.708737864078
2IIU_A	T0365TS307_5u	T0365	2.79	8.4111	8.2968	206	199	96.6019417475728
2IIU_A	T0365TS318_1	T0365	2.99	7.7717	7.6982	206	225	109.223300970874
2IIU_A	T0365TS318_2	T0365	2.95	8.6766	8.5453	206	216	104.854368932039
2IIU_A	T0365TS318_3	T0365	2.34	8.7462	8.6105	206	226	109.708737864078
2IIU_A	T0365TS318_4	T0365	2.18	-1.1382	0.1612	206	226	109.708737864078
2IIU_A	T0365TS318_5	T0365	2.74	8.7462	8.6105	206	226	109.708737864078
2IIU_A	T0365TS337_1	T0365	2.82	8.5374	8.4150	206	226	109.708737864078
2IIU_A	T0365TS337_2	T0365	2.72	8.9550	8.8060	206	226	109.708737864078
2IIU_A	T0365TS338_1	T0365	2.60	8.8854	8.7408	206	226	109.708737864078
2IIU_A	T0365TS338_2	T0365	2.56	7.1452	7.1118	206	218	105.825242718447
2IIU_A	T0365TS338_3	T0365	2.80	7.9805	7.8937	206	218	105.825242718447
2IIU_A	T0365TS338_4	T0365	2.88	8.0501	7.9588	206	226	109.708737864078
2IIU_A	T0365TS338_5	T0365	2.94	1.9245	2.2769	206	212	102.912621359223
2IIU_A	T0365TS347_1	T0365	2.83	7.4932	7.4376	206	206	100
2IIU_A	T0365TS349_1	T0365	2.74	7.4932	7.4376	206	226	109.708737864078
2IIU_A	T0365TS349_2	T0365	2.74	7.4932	7.4376	206	212	102.912621359223
2IIU_A	T0365TS349_3	T0365	2.82	7.9109	7.8285	206	215	104.368932038835
2IIU_A	T0365TS349_4	T0365	2.97	7.7020	7.6330	206	225	109.223300970874
2IIU_A	T0365TS349_5	T0365	2.63	0.9500	1.4426	206	205	99.5145631067961
2IIU_A	T0365TS351_1	T0365	2.69	8.3981	8.2847	206	226	109.708737864078
2IIU_A	T0365TS351_2	T0365	3.01	6.3795	6.3953	206	205	99.5145631067961
2IIU_A	T0365TS351_3	T0365	2.86	8.3285	8.2195	206	216	104.854368932039
2IIU_A	T0365TS351_4	T0365	2.43	8.1893	8.0892	206	226	109.708737864078
2IIU_A	T0365TS351_5	T0365	2.88	8.2589	8.1543	206	226	109.708737864078
2IIU_A	T0365TS368_1	T0365	2.74	7.8413	7.7634	206	226	109.708737864078
2IIU_A	T0365TS368_2	T0365	2.69	8.0501	7.9588	206	226	109.708737864078
2IIU_A	T0365TS368_3	T0365	3.04	6.1011	6.1349	206	226	109.708737864078
2IIU_A	T0365TS368_4	T0365	2.87	8.0501	7.9588	206	226	109.708737864078
2IIU_A	T0365TS383_1	T0365	2.43	8.1717	8.0727	206	196	95.1456310679612
2IIU_A	T0365TS383_2	T0365	2.95	6.8948	6.8774	206	200	97.0873786407767
2IIU_A	T0365TS383_3	T0365	2.73	7.6677	7.6009	206	202	98.0582524271845
2IIU_A	T0365TS383_4	T0365	2.93	0.4020	1.0145	206	187	90.7766990291262
2IIU_A	T0365TS389_1	T0365	2.89	0.4628	1.0598	206	226	109.708737864078
2IIU_A	T0365TS389_2	T0365	2.85	7.3499	7.3034	206	187	90.7766990291262
2IIU_A	T0365TS389_3	T0365	2.90	7.5795	7.5184	206	181	87.8640776699029
2IIU_A	T0365TS389_4	T0365	2.86	0.4587	1.0568	206	196	95.1456310679612
2IIU_A	T0365TS389_5	T0365	2.17	-0.7546	0.3072	206	157	76.2135922330097
2IIU_A	T0365TS393_1	T0365	1.80	-0.5814	0.3897	206	226	109.708737864078
2IIU_A	T0365TS393_2	T0365	1.94	-0.4422	0.4630	206	226	109.708737864078
2IIU_A	T0365TS393_3	T0365	2.71	-0.7902	0.2915	206	226	109.708737864078
2IIU_A	T0365TS393_4	T0365	2.49	0.3235	0.9569	206	226	109.708737864078
2IIU_A	T0365TS393_5	T0365	3.21	-0.3029	0.5420	206	226	109.708737864078
2IIU_A	T0365TS413_1	T0365	2.81	8.0501	7.9588	206	226	109.708737864078
2IIU_A	T0365TS413_2	T0365	2.71	8.1893	8.0892	206	226	109.708737864078
2IIU_A	T0365TS413_3	T0365	2.89	8.6766	8.5453	206	226	109.708737864078
2IIU_A	T0365TS413_4	T0365	2.84	-1.5559	0.0617	206	226	109.708737864078
2IIU_A	T0365TS413_5	T0365	2.70	-1.0686	0.1838	206	226	109.708737864078
2IIU_A	T0365TS414_1	T0365	2.53	8.8158	8.6757	206	226	109.708737864078
2IIU_A	T0365TS414_2	T0365	2.96	8.5374	8.4150	206	226	109.708737864078
2IIU_A	T0365TS414_3	T0365	3.18	2.5510	2.8398	206	226	109.708737864078
2IIU_A	T0365TS414_4	T0365	2.72	8.0501	7.9588	206	226	109.708737864078
2IIU_A	T0365TS414_5	T0365	3.02	0.8804	1.3861	206	226	109.708737864078
2IIU_A	T0365TS415_1	T0365	2.55	8.2589	8.1543	206	226	109.708737864078
2IIU_A	T0365TS415_2	T0365	2.76	8.0501	7.9588	206	226	109.708737864078
2IIU_A	T0365TS415_3	T0365	2.68	8.4677	8.3498	206	226	109.708737864078
2IIU_A	T0365TS415_4	T0365	2.87	1.0196	1.4997	206	226	109.708737864078
2IIU_A	T0365TS415_5	T0365	2.20	0.6020	1.1659	206	226	109.708737864078
2IIU_A	T0365TS416_1	T0365	2.91	8.7462	8.6105	206	226	109.708737864078
2IIU_A	T0365TS418_1	T0365	2.64	8.5374	8.4150	206	226	109.708737864078
2IIU_A	T0365TS420_1	T0365	2.27	0.7412	1.2748	206	216	104.854368932039
2IIU_A	T0365TS420_2	T0365	2.59	2.8294	3.0937	206	212	102.912621359223
2IIU_A	T0365TS420_3	T0365	2.66	1.9941	2.3388	206	212	102.912621359223
2IIU_A	T0365TS420_4	T0365	2.65	-0.6510	0.3554	206	225	109.223300970874
2IIU_A	T0365TS427_1	T0365	2.69	0.1843	0.8573	206	226	109.708737864078
2IIU_A	T0365TS427_2	T0365	2.66	7.5628	7.5027	206	226	109.708737864078
2IIU_A	T0365TS427_3	T0365	2.69	0.1843	0.8573	206	226	109.708737864078
2IIU_A	T0365TS427_4	T0365	3.11	5.9618	6.0047	206	226	109.708737864078
2IIU_A	T0365TS427_5	T0365	2.69	0.1843	0.8573	206	226	109.708737864078
2IIU_A	T0365TS435_1	T0365	2.88	7.5628	7.5027	206	226	109.708737864078
2IIU_A	T0365TS435_2	T0365	2.87	7.9805	7.8937	206	226	109.708737864078
2IIU_A	T0365TS435_3	T0365	2.78	7.9109	7.8285	206	226	109.708737864078
2IIU_A	T0365TS435_4	T0365	2.88	7.5628	7.5027	206	226	109.708737864078
2IIU_A	T0365TS435_5	T0365	2.68	8.6070	8.4802	206	226	109.708737864078
2IIU_A	T0365TS439_1	T0365	3.08	6.8667	6.8512	206	224	108.73786407767
2IIU_A	T0365TS443_1	T0365	2.79	8.2589	8.1543	206	226	109.708737864078
2IIU_A	T0365TS443_2	T0365	3.17	5.1265	5.2240	206	226	109.708737864078
2IIU_A	T0365TS443_3	T0365	3.14	4.3608	4.5099	206	226	109.708737864078
2IIU_A	T0365TS443_4	T0365	2.85	0.1843	0.8573	206	226	109.708737864078
2IIU_A	T0365TS443_5	T0365	2.77	1.1588	1.6152	206	226	109.708737864078
2IIU_A	T0365TS464_1	T0365	2.42	-0.8598	0.2620	206	226	109.708737864078
2IIU_A	T0365TS464_2_1	T0365	2.74	0.0632	0.7738	206	192	93.2038834951456
2IIU_A	T0365TS464_2_2	T0365	2.33	-2.3352	0.0029	206	34	16.504854368932
2IIU_A	T0365TS464_3	T0365	2.90	-0.8598	0.2620	206	226	109.708737864078
2IIU_A	T0365TS464_4	T0365	2.85	-1.1382	0.1612	206	226	109.708737864078
2IIU_A	T0365TS464_5_1	T0365	2.43	-0.7860	0.2933	206	188	91.2621359223301
2IIU_A	T0365TS464_5_2	T0365	2.53	-0.0296	0.7120	206	38	18.4466019417476
2IIU_A	T0365TS468_1	T0365	2.59	7.5635	7.5034	206	199	96.6019417475728
2IIU_A	T0365TS469_1	T0365	2.92	6.9364	6.9164	206	224	108.73786407767
2IIU_A	T0365TS469_2	T0365	3.08	6.8667	6.8512	206	224	108.73786407767
2IIU_A	T0365TS469_3	T0365	3.13	6.6579	6.6558	206	224	108.73786407767
2IIU_A	T0365TS469_4	T0365	3.06	6.8667	6.8512	206	224	108.73786407767
2IIU_A	T0365TS469_5	T0365	2.68	8.8854	8.7408	206	224	108.73786407767
2IIU_A	T0365TS474_1	T0365	2.73	1.1734	1.6274	206	152	73.7864077669903
2IIU_A	T0365TS490_1	T0365	2.48	8.7462	8.6105	206	226	109.708737864078
2IIU_A	T0365TS494_1	T0365	2.34	6.3547	6.3721	206	92	44.6601941747573
2IIU_A	T0365TS511_1	T0365	2.80	-2.5304	0.0009	206	226	109.708737864078
2IIU_A	T0365TS511_2	T0365	2.78	-1.2775	0.1212	206	226	109.708737864078
2IIU_A	T0365TS511_3	T0365	2.54	-0.8598	0.2620	206	226	109.708737864078
2IIU_A	T0365TS511_4	T0365	2.63	-1.4863	0.0741	206	226	109.708737864078
2IIU_A	T0365TS511_5	T0365	3.03	-1.4167	0.0882	206	226	109.708737864078
2IIU_A	T0365TS536_1	T0365	2.63	1.9941	2.3388	206	226	109.708737864078
2IIU_A	T0365TS536_2	T0365	2.77	8.0501	7.9588	206	226	109.708737864078
2IIU_A	T0365TS536_3	T0365	2.64	8.2589	8.1543	206	226	109.708737864078
2IIU_A	T0365TS536_4	T0365	2.40	-1.1382	0.1612	206	226	109.708737864078
2IIU_A	T0365TS536_5	T0365	2.95	-0.3029	0.5420	206	226	109.708737864078
2IIU_A	T0365TS550_1	T0365	2.32	8.6766	8.5453	206	215	104.368932038835
2IIU_A	T0365TS550_2	T0365	2.83	8.3981	8.2847	206	213	103.398058252427
2IIU_A	T0365TS550_3	T0365	3.00	0.5324	1.1125	206	208	100.970873786408
2IIU_A	T0365TS550_4	T0365	2.80	7.5628	7.5027	206	211	102.427184466019
2IIU_A	T0365TS550_5	T0365	2.71	1.5069	1.9112	206	210	101.941747572816
2IIU_A	T0365TS556_1	T0365	2.88	8.0501	7.9588	206	226	109.708737864078
2IIU_A	T0365TS556_2	T0365	2.86	7.3540	7.3073	206	226	109.708737864078
2IIU_A	T0365TS556_3	T0365	2.92	7.2148	7.1769	206	226	109.708737864078
2IIU_A	T0365TS556_4	T0365	2.66	8.1197	8.0240	206	226	109.708737864078
2IIU_A	T0365TS556_5	T0365	3.14	2.5510	2.8398	206	226	109.708737864078
2IIU_A	T0365TS568_1	T0365	2.99	8.8854	8.7408	206	226	109.708737864078
2IIU_A	T0365TS568_2	T0365	2.74	8.4677	8.3498	206	226	109.708737864078
2IIU_A	T0365TS568_3	T0365	2.96	8.0501	7.9588	206	226	109.708737864078
2IIU_A	T0365TS568_4	T0365	2.89	8.2589	8.1543	206	226	109.708737864078
2IIU_A	T0365TS568_5	T0365	2.64	8.0501	7.9588	206	226	109.708737864078
2IIU_A	T0365TS601_1	T0365	2.53	9.0246	8.8712	206	226	109.708737864078
2IIU_A	T0365TS601_2	T0365	2.46	8.8854	8.7408	206	226	109.708737864078
2IIU_A	T0365TS601_3	T0365	2.63	8.6070	8.4802	206	226	109.708737864078
2IIU_A	T0365TS601_4	T0365	2.83	8.9550	8.8060	206	226	109.708737864078
2IIU_A	T0365TS601_5	T0365	2.16	9.8599	9.6532	206	226	109.708737864078
2IIU_A	T0365TS609_1	T0365	2.72	7.3540	7.3073	206	226	109.708737864078
2IIU_A	T0365TS609_2	T0365	2.66	8.1893	8.0892	206	214	103.883495145631
2IIU_A	T0365TS609_3	T0365	2.74	8.2589	8.1543	206	212	102.912621359223
2IIU_A	T0365TS609_4	T0365	2.81	0.6716	1.2200	206	222	107.766990291262
2IIU_A	T0365TS609_5	T0365	2.79	7.8413	7.7634	206	209	101.456310679612
2IIU_A	T0365TS640_1	T0365	2.57	9.7903	9.5881	206	223	108.252427184466
2IIU_A	T0365TS640_2	T0365	2.54	0.1147	0.8090	206	223	108.252427184466
2IIU_A	T0365TS640_3	T0365	2.90	2.5510	2.8398	206	223	108.252427184466
2IIU_A	T0365TS640_4	T0365	2.48	0.8108	1.3301	206	223	108.252427184466
2IIU_A	T0365TS640_5	T0365	2.79	8.7462	8.6105	206	223	108.252427184466
2IIU_A	T0365TS651_1	T0365	2.26	9.0246	8.8712	206	226	109.708737864078
2IIU_A	T0365TS654_1	T0365	2.81	8.0501	7.9588	206	226	109.708737864078
2IIU_A	T0365TS658_1	T0365	2.36	8.3981	8.2847	206	217	105.339805825243
2IIU_A	T0365TS664_1	T0365	2.59	9.4423	9.2622	206	226	109.708737864078
2IIU_A	T0365TS664_2	T0365	2.74	9.3030	9.1319	206	226	109.708737864078
2IIU_A	T0365TS664_3	T0365	2.93	9.2334	9.0667	206	226	109.708737864078
2IIU_A	T0365TS664_4	T0365	2.32	9.3727	9.1970	206	226	109.708737864078
2IIU_A	T0365TS664_5	T0365	2.80	9.3727	9.1970	206	226	109.708737864078
2IIU_A	T0365TS671_1	T0365	2.74	8.3981	8.2847	206	220	106.796116504854
2IIU_A	T0365TS671_2	T0365	2.69	8.4677	8.3498	206	226	109.708737864078
2IIU_A	T0365TS671_3	T0365	2.84	8.0501	7.9588	206	226	109.708737864078
2IIU_A	T0365TS671_4	T0365	2.75	7.9805	7.8937	206	226	109.708737864078
2IIU_A	T0365TS671_5	T0365	2.91	8.1893	8.0892	206	226	109.708737864078
2IIU_A	T0365TS675_1	T0365	2.82	7.8413	7.7634	206	226	109.708737864078
2IIU_A	T0365TS675_2	T0365	2.65	8.1197	8.0240	206	217	105.339805825243
2IIU_A	T0365TS675_3	T0365	3.03	3.3863	3.6057	206	226	109.708737864078
2IIU_A	T0365TS675_4	T0365	3.14	8.6070	8.4802	206	226	109.708737864078
2IIU_A	T0365TS675_5	T0365	2.70	7.8413	7.7634	206	216	104.854368932039
2IIU_A	T0365TS677_1	T0365	2.78	9.0942	8.9363	206	226	109.708737864078
2IIU_A	T0365TS698_1	T0365	2.64	9.3727	9.1970	206	226	109.708737864078
2IIU_A	T0365TS705_1	T0365	2.65	8.1197	8.0240	206	214	103.883495145631
2IIU_A	T0365TS706_1	T0365	2.73	7.9805	7.8937	206	226	109.708737864078
2IIU_A	T0365TS706_2	T0365	2.88	6.3099	6.3302	206	226	109.708737864078
2IIU_A	T0365TS710_1	T0365	2.77	8.1197	8.0240	206	226	109.708737864078
2IIU_A	T0365TS710_2	T0365	2.39	8.5374	8.4150	206	226	109.708737864078
2IIU_A	T0365TS710_3	T0365	2.60	9.3727	9.1970	206	226	109.708737864078
2IIU_A	T0365TS710_4	T0365	2.33	9.0942	8.9363	206	226	109.708737864078
2IIU_A	T0365TS710_5	T0365	2.76	8.6766	8.5453	206	226	109.708737864078
2IIU_A	T0365TS728_1	T0365	3.01	7.3540	7.3073	206	226	109.708737864078
2IIU_A	T0365TS728_2	T0365	2.77	1.2284	1.6736	206	226	109.708737864078
2IIU_A	T0365TS728_3	T0365	2.39	8.4677	8.3498	206	226	109.708737864078
2IIU_A	T0365TS728_4	T0365	2.80	7.6324	7.5679	206	226	109.708737864078
2IIU_A	T0365TS728_5	T0365	2.98	-0.4422	0.4630	206	226	109.708737864078
2IIU_A	T0365TS736_1u	T0365	2.73	8.8158	8.6757	206	226	109.708737864078
2IIU_A	T0365TS736_2u	T0365	2.60	7.6324	7.5679	206	226	109.708737864078
2IIU_A	T0365TS736_3u	T0365	2.78	8.3981	8.2847	206	226	109.708737864078
2IIU_A	T0365TS736_4u	T0365	2.61	7.5628	7.5027	206	226	109.708737864078
2OLT_A	T0365AL044_1	T0365	2.74	8.2189	8.1168	211	182	86.2559241706161
2OLT_A	T0365AL044_2	T0365	3.10	6.8647	6.8493	211	184	87.2037914691943
2OLT_A	T0365AL044_3	T0365	3.01	6.9383	6.9182	211	150	71.0900473933649
2OLT_A	T0365AL170_1	T0365	2.78	-0.8181	0.2794	211	225	106.635071090047
2OLT_A	T0365AL242_1	T0365	2.93	1.0899	1.5578	211	223	105.687203791469
2OLT_A	T0365AL242_2	T0365	2.54	-0.8437	0.2686	211	171	81.042654028436
2OLT_A	T0365AL242_3	T0365	2.74	8.1767	8.0773	211	210	99.5260663507109
2OLT_A	T0365AL242_4	T0365	2.65	2.3165	2.6275	211	223	105.687203791469
2OLT_A	T0365AL242_5	T0365	2.76	0.8960	1.3987	211	208	98.5781990521327
2OLT_A	T0365AL243_1	T0365	2.73	8.2369	8.1337	211	187	88.6255924170616
2OLT_A	T0365AL243_2	T0365	2.94	8.5204	8.3992	211	182	86.2559241706161
2OLT_A	T0365AL243_3	T0365	2.63	8.4586	8.3413	211	187	88.6255924170616
2OLT_A	T0365AL243_4	T0365	2.61	1.8274	2.1910	211	101	47.8672985781991
2OLT_A	T0365AL257_1	T0365	2.79	8.1120	8.0168	211	207	98.1042654028436
2OLT_A	T0365AL257_2	T0365	2.87	-0.6136	0.3736	211	219	103.791469194313
2OLT_A	T0365AL257_3	T0365	3.14	-0.0685	0.6867	211	225	106.635071090047
2OLT_A	T0365AL257_4	T0365	2.96	3.0522	3.2979	211	206	97.6303317535545
2OLT_A	T0365AL257_5	T0365	1.97	0.0297	0.7513	211	205	97.1563981042654
2OLT_A	T0365AL316_1	T0365	2.79	8.1120	8.0168	211	207	98.1042654028436
2OLT_A	T0365AL316_2	T0365	2.87	-0.6136	0.3736	211	219	103.791469194313
2OLT_A	T0365AL316_3	T0365	3.14	-0.0685	0.6867	211	225	106.635071090047
2OLT_A	T0365AL316_4	T0365	2.96	3.0522	3.2979	211	206	97.6303317535545
2OLT_A	T0365AL316_5	T0365	1.97	0.0297	0.7513	211	205	97.1563981042654
2OLT_A	T0365AL333_1	T0365	2.91	-0.5400	0.4109	211	208	98.5781990521327
2OLT_A	T0365AL333_2	T0365	2.77	-1.1656	0.1528	211	191	90.521327014218
2OLT_A	T0365AL333_3	T0365	2.67	-0.5113	0.4258	211	138	65.4028436018957
2OLT_A	T0365AL333_4	T0365	2.35	-0.8549	0.2640	211	53	25.1184834123223
2OLT_A	T0365AL333_5	T0365	2.49	-1.2951	0.1167	211	216	102.369668246445
2OLT_A	T0365AL380_1	T0365	2.76	8.6064	8.4797	211	187	88.6255924170616
2OLT_A	T0365AL380_2	T0365	2.08	2.3375	2.6465	211	103	48.8151658767773
2OLT_A	T0365AL380_3	T0365	2.48	2.2232	2.5436	211	103	48.8151658767773
2OLT_A	T0365AL380_4	T0365	2.78	1.9946	2.3392	211	103	48.8151658767773
2OLT_A	T0365AL380_5	T0365	2.50	1.0802	1.5497	211	103	48.8151658767773
2OLT_A	T0365AL381_1	T0365	2.86	7.9998	7.9117	211	193	91.4691943127962
2OLT_A	T0365AL381_2	T0365	2.85	8.2965	8.1895	211	202	95.7345971563981
2OLT_A	T0365AL381_3	T0365	2.39	8.8591	8.7162	211	188	89.0995260663507
2OLT_A	T0365AL381_4	T0365	2.26	1.6373	2.0244	211	92	43.6018957345972
2OLT_A	T0365AL381_5	T0365	3.01	-0.9825	0.2141	211	199	94.3127962085308
2OLT_A	T0365AL509_1	T0365	1.77	-0.2773	0.5571	211	142	67.2985781990521
2OLT_A	T0365AL586_1	T0365	2.74	-0.0093	0.7254	211	201	95.260663507109
2OLT_A	T0365TS004_1	T0365	2.86	7.7678	7.6946	211	226	107.109004739336
2OLT_A	T0365TS004_2	T0365	2.66	8.8581	8.7153	211	226	107.109004739336
2OLT_A	T0365TS004_3	T0365	3.03	2.3165	2.6275	211	226	107.109004739336
2OLT_A	T0365TS004_4	T0365	2.77	8.7218	8.5877	211	226	107.109004739336
2OLT_A	T0365TS004_5	T0365	2.92	8.3130	8.2049	211	226	107.109004739336
2OLT_A	T0365TS005_1	T0365	2.59	9.4714	9.2895	211	226	107.109004739336
2OLT_A	T0365TS010_1	T0365	2.63	9.2670	9.0981	211	226	107.109004739336
2OLT_A	T0365TS010_2	T0365	2.93	1.7032	2.0819	211	226	107.109004739336
2OLT_A	T0365TS010_3	T0365	2.58	8.9263	8.7791	211	226	107.109004739336
2OLT_A	T0365TS010_4	T0365	2.83	8.7900	8.6515	211	226	107.109004739336
2OLT_A	T0365TS010_5	T0365	2.96	5.1784	5.2725	211	226	107.109004739336
2OLT_A	T0365TS013_1	T0365	2.89	7.3590	7.3119	211	226	107.109004739336
2OLT_A	T0365TS018_1	T0365	2.70	8.7218	8.5877	211	226	107.109004739336
2OLT_A	T0365TS018_2	T0365	2.71	9.4032	9.2257	211	226	107.109004739336
2OLT_A	T0365TS018_3	T0365	2.69	8.9944	8.8429	211	226	107.109004739336
2OLT_A	T0365TS018_4	T0365	2.79	8.9263	8.7791	211	226	107.109004739336
2OLT_A	T0365TS018_5	T0365	2.72	8.1767	8.0773	211	226	107.109004739336
2OLT_A	T0365TS020_1	T0365	2.78	8.0404	7.9498	211	226	107.109004739336
2OLT_A	T0365TS020_2	T0365	2.46	10.0847	9.8637	211	226	107.109004739336
2OLT_A	T0365TS020_3	T0365	2.61	8.6537	8.5239	211	226	107.109004739336
2OLT_A	T0365TS020_4	T0365	2.73	8.9944	8.8429	211	226	107.109004739336
2OLT_A	T0365TS020_5	T0365	2.95	8.2448	8.1411	211	226	107.109004739336
2OLT_A	T0365TS021_1	T0365	2.60	7.8360	7.7584	211	209	99.0521327014218
2OLT_A	T0365TS021_2	T0365	2.75	-0.4092	0.4812	211	214	101.421800947867
2OLT_A	T0365TS022_1	T0365	2.76	7.4271	7.3757	211	212	100.473933649289
2OLT_A	T0365TS022_2	T0365	2.86	1.7713	2.1417	211	211	100
2OLT_A	T0365TS022_3	T0365	2.32	0.0831	0.7874	211	207	98.1042654028436
2OLT_A	T0365TS022_4	T0365	2.44	-0.9950	0.2096	211	202	95.7345971563981
2OLT_A	T0365TS022_5	T0365	2.78	1.1008	1.5668	211	202	95.7345971563981
2OLT_A	T0365TS024_1	T0365	2.44	9.8121	9.6085	211	226	107.109004739336
2OLT_A	T0365TS024_2	T0365	2.58	9.4032	9.2257	211	226	107.109004739336
2OLT_A	T0365TS024_3	T0365	2.26	9.5395	9.3533	211	226	107.109004739336
2OLT_A	T0365TS024_4	T0365	2.17	9.9484	9.7361	211	226	107.109004739336
2OLT_A	T0365TS024_5	T0365	2.43	9.6758	9.4809	211	226	107.109004739336
2OLT_A	T0365TS025_1	T0365	2.83	8.8581	8.7153	211	226	107.109004739336
2OLT_A	T0365TS025_2	T0365	2.61	9.4032	9.2257	211	226	107.109004739336
2OLT_A	T0365TS025_3	T0365	2.95	8.3130	8.2049	211	226	107.109004739336
2OLT_A	T0365TS025_4	T0365	2.89	8.7900	8.6515	211	226	107.109004739336
2OLT_A	T0365TS025_5	T0365	2.81	8.7218	8.5877	211	226	107.109004739336
2OLT_A	T0365TS026_1	T0365	2.16	9.3351	9.1619	211	226	107.109004739336
2OLT_A	T0365TS026_2	T0365	2.65	9.4032	9.2257	211	226	107.109004739336
2OLT_A	T0365TS026_3	T0365	2.60	9.2670	9.0981	211	226	107.109004739336
2OLT_A	T0365TS026_4	T0365	2.79	8.7900	8.6515	211	226	107.109004739336
2OLT_A	T0365TS026_5	T0365	2.63	9.2670	9.0981	211	226	107.109004739336
2OLT_A	T0365TS027_1	T0365	2.67	9.2670	9.0981	211	226	107.109004739336
2OLT_A	T0365TS027_2	T0365	2.78	9.4714	9.2895	211	226	107.109004739336
2OLT_A	T0365TS027_3	T0365	2.85	9.4032	9.2257	211	226	107.109004739336
2OLT_A	T0365TS027_4	T0365	2.97	7.0864	7.0568	211	226	107.109004739336
2OLT_A	T0365TS027_5	T0365	2.89	7.2908	7.2481	211	226	107.109004739336
2OLT_A	T0365TS028_1	T0365	2.48	9.3351	9.1619	211	226	107.109004739336
2OLT_A	T0365TS028_2	T0365	2.60	9.2670	9.0981	211	226	107.109004739336
2OLT_A	T0365TS028_3	T0365	2.77	9.1988	9.0343	211	226	107.109004739336
2OLT_A	T0365TS028_4	T0365	2.77	9.3351	9.1619	211	226	107.109004739336
2OLT_A	T0365TS028_5	T0365	2.76	9.0625	8.9067	211	226	107.109004739336
2OLT_A	T0365TS029_1	T0365	2.70	9.1988	9.0343	211	226	107.109004739336
2OLT_A	T0365TS029_2	T0365	2.73	9.1988	9.0343	211	226	107.109004739336
2OLT_A	T0365TS029_3	T0365	2.73	9.2670	9.0981	211	226	107.109004739336
2OLT_A	T0365TS029_4	T0365	2.76	9.0625	8.9067	211	226	107.109004739336
2OLT_A	T0365TS029_5	T0365	2.74	9.2670	9.0981	211	226	107.109004739336
2OLT_A	T0365TS034_1	T0365	2.85	8.0404	7.9498	211	226	107.109004739336
2OLT_A	T0365TS034_2	T0365	2.66	8.4493	8.3325	211	226	107.109004739336
2OLT_A	T0365TS034_3	T0365	2.60	8.6537	8.5239	211	226	107.109004739336
2OLT_A	T0365TS034_4	T0365	2.73	8.1085	8.0136	211	226	107.109004739336
2OLT_A	T0365TS034_5	T0365	2.55	8.5855	8.4601	211	226	107.109004739336
2OLT_A	T0365TS035_1	T0365	2.79	8.6537	8.5239	211	226	107.109004739336
2OLT_A	T0365TS035_2	T0365	2.67	8.4493	8.3325	211	226	107.109004739336
2OLT_A	T0365TS035_3	T0365	2.71	7.9723	7.8860	211	226	107.109004739336
2OLT_A	T0365TS035_4	T0365	2.88	8.0404	7.9498	211	226	107.109004739336
2OLT_A	T0365TS035_5	T0365	2.74	8.3811	8.2687	211	226	107.109004739336
2OLT_A	T0365TS038_1	T0365	2.73	8.9944	8.8429	211	226	107.109004739336
2OLT_A	T0365TS038_2	T0365	2.73	9.2670	9.0981	211	226	107.109004739336
2OLT_A	T0365TS038_3	T0365	2.73	8.9263	8.7791	211	226	107.109004739336
2OLT_A	T0365TS038_4	T0365	2.77	8.5174	8.3963	211	226	107.109004739336
2OLT_A	T0365TS038_5	T0365	2.67	8.2448	8.1411	211	226	107.109004739336
2OLT_A	T0365TS046_1	T0365	2.74	8.9263	8.7791	211	217	102.843601895735
2OLT_A	T0365TS046_2	T0365	2.74	8.6537	8.5239	211	213	100.947867298578
2OLT_A	T0365TS046_3	T0365	2.58	8.9263	8.7791	211	219	103.791469194313
2OLT_A	T0365TS046_4	T0365	2.54	9.2670	9.0981	211	215	101.895734597156
2OLT_A	T0365TS046_5	T0365	2.74	8.5855	8.4601	211	217	102.843601895735
2OLT_A	T0365TS047_1	T0365	2.77	8.7218	8.5877	211	226	107.109004739336
2OLT_A	T0365TS047_2	T0365	2.92	8.3130	8.2049	211	226	107.109004739336
2OLT_A	T0365TS047_3	T0365	3.03	2.3165	2.6275	211	226	107.109004739336
2OLT_A	T0365TS047_4	T0365	2.66	9.4714	9.2895	211	220	104.265402843602
2OLT_A	T0365TS047_5	T0365	2.74	8.5855	8.4601	211	217	102.843601895735
2OLT_A	T0365TS050_1	T0365	2.61	9.4032	9.2257	211	226	107.109004739336
2OLT_A	T0365TS050_2	T0365	2.48	9.3351	9.1619	211	226	107.109004739336
2OLT_A	T0365TS050_3	T0365	2.77	8.7218	8.5877	211	226	107.109004739336
2OLT_A	T0365TS050_4	T0365	3.03	2.3165	2.6275	211	226	107.109004739336
2OLT_A	T0365TS050_5	T0365	2.92	8.3130	8.2049	211	226	107.109004739336
2OLT_A	T0365TS060_1	T0365	2.56	-1.3632	0.1001	211	226	107.109004739336
2OLT_A	T0365TS060_2	T0365	2.64	-0.8181	0.2794	211	226	107.109004739336
2OLT_A	T0365TS060_3	T0365	2.60	-0.7499	0.3093	211	226	107.109004739336
2OLT_A	T0365TS060_4	T0365	2.70	-1.5676	0.0597	211	226	107.109004739336
2OLT_A	T0365TS060_5	T0365	2.24	-2.1128	0.0087	211	226	107.109004739336
2OLT_A	T0365TS063_1	T0365	2.38	0.8173	1.3354	211	226	107.109004739336
2OLT_A	T0365TS063_2	T0365	2.68	0.3403	0.9691	211	226	107.109004739336
2OLT_A	T0365TS063_3	T0365	2.41	0.8855	1.3902	211	226	107.109004739336
2OLT_A	T0365TS063_4	T0365	2.08	0.6811	1.2274	211	226	107.109004739336
2OLT_A	T0365TS074_1	T0365	2.84	8.4493	8.3325	211	216	102.369668246445
2OLT_A	T0365TS074_2	T0365	2.68	9.4032	9.2257	211	216	102.369668246445
2OLT_A	T0365TS074_3	T0365	2.84	8.4493	8.3325	211	216	102.369668246445
2OLT_A	T0365TS074_4	T0365	2.78	8.7218	8.5877	211	216	102.369668246445
2OLT_A	T0365TS083_1	T0365	2.75	7.3590	7.3119	211	209	99.0521327014218
2OLT_A	T0365TS083_2	T0365	2.84	8.1085	8.0136	211	213	100.947867298578
2OLT_A	T0365TS083_3	T0365	2.18	8.7900	8.6515	211	209	99.0521327014218
2OLT_A	T0365TS083_4	T0365	2.76	7.9723	7.8860	211	210	99.5260663507109
2OLT_A	T0365TS083_5	T0365	2.69	2.1269	2.4572	211	208	98.5781990521327
2OLT_A	T0365TS087_1	T0365	2.77	8.1085	8.0136	211	226	107.109004739336
2OLT_A	T0365TS087_2	T0365	2.77	8.0404	7.9498	211	226	107.109004739336
2OLT_A	T0365TS087_3	T0365	2.48	-0.2048	0.6008	211	226	107.109004739336
2OLT_A	T0365TS087_4	T0365	2.66	2.5890	2.8744	211	226	107.109004739336
2OLT_A	T0365TS087_5	T0365	2.55	0.6811	1.2274	211	226	107.109004739336
2OLT_A	T0365TS091_1	T0365	2.96	6.4050	6.4192	211	226	107.109004739336
2OLT_A	T0365TS091_2	T0365	2.78	7.9041	7.8222	211	226	107.109004739336
2OLT_A	T0365TS091_3	T0365	2.77	1.8395	2.2017	211	226	107.109004739336
2OLT_A	T0365TS091_4	T0365	2.67	8.3130	8.2049	211	226	107.109004739336
2OLT_A	T0365TS091_5	T0365	2.74	8.1085	8.0136	211	226	107.109004739336
2OLT_A	T0365TS092_1	T0365	2.96	6.4050	6.4192	211	226	107.109004739336
2OLT_A	T0365TS092_2	T0365	2.67	8.3130	8.2049	211	226	107.109004739336
2OLT_A	T0365TS092_3	T0365	2.74	8.1085	8.0136	211	226	107.109004739336
2OLT_A	T0365TS092_4	T0365	2.80	7.2908	7.2481	211	226	107.109004739336
2OLT_A	T0365TS092_5	T0365	2.49	0.2041	0.8712	211	226	107.109004739336
2OLT_A	T0365TS102_1	T0365	2.65	7.6702	7.6032	211	198	93.8388625592417
2OLT_A	T0365TS102_2	T0365	2.77	-0.4572	0.4548	211	194	91.9431279620853
2OLT_A	T0365TS102_3	T0365	2.10	-1.7447	0.0353	211	189	89.5734597156398
2OLT_A	T0365TS102_4	T0365	2.43	-0.9119	0.2410	211	199	94.3127962085308
2OLT_A	T0365TS102_5	T0365	2.79	-0.4650	0.4505	211	184	87.2037914691943
2OLT_A	T0365TS103_1	T0365	2.22	8.3275	8.2185	211	183	86.7298578199052
2OLT_A	T0365TS103_2	T0365	2.78	8.0133	7.9244	211	176	83.4123222748815
2OLT_A	T0365TS103_3	T0365	2.46	0.1040	0.8016	211	179	84.8341232227488
2OLT_A	T0365TS105_1	T0365	2.67	8.1085	8.0136	211	226	107.109004739336
2OLT_A	T0365TS105_2	T0365	2.79	8.3811	8.2687	211	226	107.109004739336
2OLT_A	T0365TS105_3	T0365	2.65	8.1085	8.0136	211	226	107.109004739336
2OLT_A	T0365TS105_4	T0365	2.91	8.3811	8.2687	211	226	107.109004739336
2OLT_A	T0365TS105_5	T0365	2.78	8.0404	7.9498	211	226	107.109004739336
2OLT_A	T0365TS111_1	T0365	2.93	0.6129	1.1744	211	225	106.635071090047
2OLT_A	T0365TS111_2	T0365	2.84	7.7678	7.6946	211	226	107.109004739336
2OLT_A	T0365TS111_3	T0365	2.83	7.4953	7.4395	211	226	107.109004739336
2OLT_A	T0365TS113_1	T0365	2.66	9.2670	9.0981	211	226	107.109004739336
2OLT_A	T0365TS113_2	T0365	2.67	9.1307	8.9705	211	216	102.369668246445
2OLT_A	T0365TS113_3	T0365	2.66	9.2670	9.0981	211	226	107.109004739336
2OLT_A	T0365TS113_4	T0365	2.77	9.1988	9.0343	211	216	102.369668246445
2OLT_A	T0365TS113_5	T0365	2.70	9.3351	9.1619	211	216	102.369668246445
2OLT_A	T0365TS125_1	T0365	2.51	9.4714	9.2895	211	226	107.109004739336
2OLT_A	T0365TS125_1u	T0365	2.44	8.4971	8.3773	211	195	92.4170616113744
2OLT_A	T0365TS125_2	T0365	2.72	8.3811	8.2687	211	226	107.109004739336
2OLT_A	T0365TS125_2u	T0365	2.85	7.9167	7.8339	211	199	94.3127962085308
2OLT_A	T0365TS125_3	T0365	2.83	8.9944	8.8429	211	226	107.109004739336
2OLT_A	T0365TS125_3u	T0365	2.46	8.6717	8.5407	211	196	92.8909952606635
2OLT_A	T0365TS125_4	T0365	2.43	8.7218	8.5877	211	226	107.109004739336
2OLT_A	T0365TS125_4u	T0365	2.39	8.1941	8.0936	211	201	95.260663507109
2OLT_A	T0365TS125_5	T0365	2.58	8.9944	8.8429	211	226	107.109004739336
2OLT_A	T0365TS125_5u	T0365	2.73	8.1335	8.0369	211	197	93.3649289099526
2OLT_A	T0365TS132_1	T0365	2.91	7.3590	7.3119	211	226	107.109004739336
2OLT_A	T0365TS135_1	T0365	2.79	8.3130	8.2049	211	226	107.109004739336
2OLT_A	T0365TS135_2	T0365	2.79	8.3811	8.2687	211	226	107.109004739336
2OLT_A	T0365TS135_3	T0365	2.95	7.9723	7.8860	211	226	107.109004739336
2OLT_A	T0365TS135_4	T0365	2.98	8.1085	8.0136	211	226	107.109004739336
2OLT_A	T0365TS135_5	T0365	2.75	8.9944	8.8429	211	226	107.109004739336
2OLT_A	T0365TS136_1	T0365	2.72	7.0183	6.9930	211	226	107.109004739336
2OLT_A	T0365TS136_2	T0365	2.69	8.1767	8.0773	211	226	107.109004739336
2OLT_A	T0365TS136_3	T0365	2.82	7.6316	7.5670	211	226	107.109004739336
2OLT_A	T0365TS136_4	T0365	2.83	7.6997	7.6308	211	226	107.109004739336
2OLT_A	T0365TS136_5	T0365	2.81	7.7678	7.6946	211	226	107.109004739336
2OLT_A	T0365TS137_1	T0365	2.81	7.7678	7.6946	211	226	107.109004739336
2OLT_A	T0365TS137_2	T0365	2.73	7.0864	7.0568	211	226	107.109004739336
2OLT_A	T0365TS137_3	T0365	2.81	7.9723	7.8860	211	226	107.109004739336
2OLT_A	T0365TS137_4	T0365	2.91	7.2227	7.1844	211	226	107.109004739336
2OLT_A	T0365TS137_5	T0365	2.73	7.8360	7.7584	211	226	107.109004739336
2OLT_A	T0365TS139_1	T0365	2.88	0.2722	0.9197	211	226	107.109004739336
2OLT_A	T0365TS139_2	T0365	3.33	0.6129	1.1744	211	226	107.109004739336
2OLT_A	T0365TS139_3	T0365	2.81	-0.4092	0.4812	211	226	107.109004739336
2OLT_A	T0365TS139_4	T0365	2.83	0.4085	1.0193	211	226	107.109004739336
2OLT_A	T0365TS139_5	T0365	2.81	0.8855	1.3902	211	226	107.109004739336
2OLT_A	T0365TS168_1	T0365	2.56	-0.2729	0.5597	211	226	107.109004739336
2OLT_A	T0365TS168_2	T0365	2.86	-0.3411	0.5198	211	226	107.109004739336
2OLT_A	T0365TS168_3	T0365	2.10	-0.6136	0.3736	211	226	107.109004739336
2OLT_A	T0365TS168_4	T0365	2.42	0.3403	0.9691	211	226	107.109004739336
2OLT_A	T0365TS168_5	T0365	2.75	-0.6136	0.3736	211	226	107.109004739336
2OLT_A	T0365TS174_1u	T0365	2.30	-0.9932	0.2102	211	185	87.6777251184834
2OLT_A	T0365TS174_2u	T0365	2.48	-0.1471	0.6367	211	155	73.4597156398104
2OLT_A	T0365TS178_1	T0365	2.54	0.8855	1.3902	211	226	107.109004739336
2OLT_A	T0365TS178_2	T0365	2.78	8.2448	8.1411	211	226	107.109004739336
2OLT_A	T0365TS178_3	T0365	2.88	1.3625	1.7873	211	226	107.109004739336
2OLT_A	T0365TS178_4	T0365	2.70	1.7713	2.1417	211	226	107.109004739336
2OLT_A	T0365TS178_5	T0365	3.12	0.6129	1.1744	211	226	107.109004739336
2OLT_A	T0365TS179_1	T0365	2.78	8.2448	8.1411	211	226	107.109004739336
2OLT_A	T0365TS179_2	T0365	2.70	1.7713	2.1417	211	226	107.109004739336
2OLT_A	T0365TS186_1	T0365	2.87	7.6332	7.5686	211	201	95.260663507109
2OLT_A	T0365TS186_2	T0365	2.73	8.2758	8.1701	211	197	93.3649289099526
2OLT_A	T0365TS186_3	T0365	2.62	8.4493	8.3325	211	210	99.5260663507109
2OLT_A	T0365TS186_4	T0365	2.77	0.8855	1.3902	211	226	107.109004739336
2OLT_A	T0365TS186_5	T0365	2.60	2.8340	3.0978	211	195	92.4170616113744
2OLT_A	T0365TS193_1_1	T0365	3.07	-2.0791	0.0101	211	137	64.9289099526066
2OLT_A	T0365TS193_1_2	T0365	2.69	-0.5493	0.4061	211	89	42.1800947867299
2OLT_A	T0365TS193_2_1	T0365	2.31	-1.3368	0.1063	211	137	64.9289099526066
2OLT_A	T0365TS193_2_2	T0365	2.76	-1.1852	0.1469	211	89	42.1800947867299
2OLT_A	T0365TS193_3_1	T0365	2.48	-1.0584	0.1872	211	137	64.9289099526066
2OLT_A	T0365TS193_3_2	T0365	2.19	-0.8036	0.2856	211	89	42.1800947867299
2OLT_A	T0365TS193_4_1	T0365	2.06	-1.4296	0.0855	211	137	64.9289099526066
2OLT_A	T0365TS193_4_2	T0365	2.60	0.0867	0.7898	211	89	42.1800947867299
2OLT_A	T0365TS193_5_1	T0365	2.42	-0.4089	0.4813	211	137	64.9289099526066
2OLT_A	T0365TS193_5_2	T0365	2.53	-0.4221	0.4740	211	89	42.1800947867299
2OLT_A	T0365TS194_1	T0365	2.82	2.5890	2.8744	211	226	107.109004739336
2OLT_A	T0365TS194_2	T0365	2.69	1.2262	1.6717	211	226	107.109004739336
2OLT_A	T0365TS194_3	T0365	2.91	2.5209	2.8125	211	226	107.109004739336
2OLT_A	T0365TS194_4	T0365	2.67	1.2943	1.7293	211	226	107.109004739336
2OLT_A	T0365TS194_5	T0365	2.93	0.4766	1.0703	211	226	107.109004739336
2OLT_A	T0365TS197_1	T0365	2.72	8.9263	8.7791	211	226	107.109004739336
2OLT_A	T0365TS197_2	T0365	2.76	8.1085	8.0136	211	226	107.109004739336
2OLT_A	T0365TS197_3	T0365	2.84	9.0625	8.9067	211	226	107.109004739336
2OLT_A	T0365TS197_4	T0365	2.66	7.7678	7.6946	211	226	107.109004739336
2OLT_A	T0365TS197_5	T0365	2.98	6.8820	6.8655	211	226	107.109004739336
2OLT_A	T0365TS203_1	T0365	2.62	-1.5676	0.0597	211	226	107.109004739336
2OLT_A	T0365TS203_2	T0365	2.57	-0.7499	0.3093	211	226	107.109004739336
2OLT_A	T0365TS203_3	T0365	2.51	-0.4092	0.4812	211	226	107.109004739336
2OLT_A	T0365TS203_4	T0365	3.05	-1.7039	0.0402	211	226	107.109004739336
2OLT_A	T0365TS203_5	T0365	2.67	0.6129	1.1744	211	226	107.109004739336
2OLT_A	T0365TS205_1	T0365	3.15	7.3590	7.3119	211	226	107.109004739336
2OLT_A	T0365TS205_2	T0365	2.79	8.3811	8.2687	211	226	107.109004739336
2OLT_A	T0365TS205_3	T0365	2.44	6.8820	6.8655	211	226	107.109004739336
2OLT_A	T0365TS205_4	T0365	2.84	7.9723	7.8860	211	226	107.109004739336
2OLT_A	T0365TS205_5	T0365	2.74	8.3130	8.2049	211	226	107.109004739336
2OLT_A	T0365TS208_1	T0365	2.56	8.2448	8.1411	211	226	107.109004739336
2OLT_A	T0365TS208_2	T0365	2.63	8.7218	8.5877	211	217	102.843601895735
2OLT_A	T0365TS208_3	T0365	2.75	8.8581	8.7153	211	220	104.265402843602
2OLT_A	T0365TS208_4	T0365	2.70	8.9263	8.7791	211	215	101.895734597156
2OLT_A	T0365TS208_5	T0365	2.87	7.0183	6.9930	211	226	107.109004739336
2OLT_A	T0365TS209_1	T0365	2.73	8.8581	8.7153	211	217	102.843601895735
2OLT_A	T0365TS209_2	T0365	3.02	8.2448	8.1411	211	219	103.791469194313
2OLT_A	T0365TS209_3	T0365	2.59	8.0404	7.9498	211	226	107.109004739336
2OLT_A	T0365TS209_4	T0365	2.87	6.8820	6.8655	211	226	107.109004739336
2OLT_A	T0365TS209_5	T0365	2.42	8.6537	8.5239	211	226	107.109004739336
2OLT_A	T0365TS211_1	T0365	2.91	7.9723	7.8860	211	226	107.109004739336
2OLT_A	T0365TS211_2	T0365	2.75	8.8581	8.7153	211	226	107.109004739336
2OLT_A	T0365TS211_3	T0365	2.60	7.6997	7.6308	211	226	107.109004739336
2OLT_A	T0365TS212_1	T0365	3.10	1.1581	1.6145	211	226	107.109004739336
2OLT_A	T0365TS213_1	T0365	2.96	8.0404	7.9498	211	226	107.109004739336
2OLT_A	T0365TS214_1	T0365	2.67	8.9944	8.8429	211	226	107.109004739336
2OLT_A	T0365TS239_1	T0365	2.64	7.4223	7.3712	211	191	90.521327014218
2OLT_A	T0365TS239_2	T0365	2.73	7.6034	7.5406	211	192	90.9952606635071
2OLT_A	T0365TS239_3	T0365	2.68	7.8934	7.8121	211	192	90.9952606635071
2OLT_A	T0365TS239_4	T0365	2.31	2.1494	2.4773	211	193	91.4691943127962
2OLT_A	T0365TS239_5_1	T0365	2.70	-0.3503	0.5145	211	123	58.2938388625592
2OLT_A	T0365TS239_5_2	T0365	2.29	2.4588	2.7562	211	87	41.2322274881517
2OLT_A	T0365TS245_1	T0365	2.70	7.9041	7.8222	211	212	100.473933649289
2OLT_A	T0365TS247_1	T0365	2.79	2.9297	3.1855	211	212	100.473933649289
2OLT_A	T0365TS247_2	T0365	2.80	2.3846	2.6890	211	216	102.369668246445
2OLT_A	T0365TS247_3	T0365	2.75	2.9297	3.1855	211	212	100.473933649289
2OLT_A	T0365TS247_4	T0365	2.52	4.4289	4.5733	211	212	100.473933649289
2OLT_A	T0365TS247_5	T0365	2.74	2.8616	3.1231	211	213	100.947867298578
2OLT_A	T0365TS248_1	T0365	2.75	7.5634	7.5033	211	226	107.109004739336
2OLT_A	T0365TS248_2	T0365	2.61	7.8360	7.7584	211	226	107.109004739336
2OLT_A	T0365TS248_3	T0365	2.71	7.8360	7.7584	211	226	107.109004739336
2OLT_A	T0365TS248_4	T0365	2.75	7.5634	7.5033	211	226	107.109004739336
2OLT_A	T0365TS248_5	T0365	2.66	8.4493	8.3325	211	226	107.109004739336
2OLT_A	T0365TS250_1	T0365	2.80	7.6997	7.6308	211	226	107.109004739336
2OLT_A	T0365TS250_2	T0365	2.63	8.3811	8.2687	211	226	107.109004739336
2OLT_A	T0365TS250_3	T0365	2.76	8.3130	8.2049	211	226	107.109004739336
2OLT_A	T0365TS250_4	T0365	2.67	8.1767	8.0773	211	226	107.109004739336
2OLT_A	T0365TS250_5	T0365	2.67	7.7678	7.6946	211	226	107.109004739336
2OLT_A	T0365TS261_1	T0365	2.74	8.0623	7.9703	211	197	93.3649289099526
2OLT_A	T0365TS263_1u	T0365	2.81	-0.4774	0.4439	211	226	107.109004739336
2OLT_A	T0365TS267_1	T0365	2.46	8.6537	8.5239	211	226	107.109004739336
2OLT_A	T0365TS267_2	T0365	2.79	8.0404	7.9498	211	226	107.109004739336
2OLT_A	T0365TS267_3	T0365	2.77	8.0404	7.9498	211	226	107.109004739336
2OLT_A	T0365TS267_4	T0365	2.71	8.3811	8.2687	211	226	107.109004739336
2OLT_A	T0365TS267_5	T0365	2.66	7.8360	7.7584	211	226	107.109004739336
2OLT_A	T0365TS268_1	T0365	2.66	-0.1366	0.6432	211	226	107.109004739336
2OLT_A	T0365TS268_2	T0365	3.00	-0.9544	0.2246	211	226	107.109004739336
2OLT_A	T0365TS268_3	T0365	2.57	-1.3632	0.1001	211	226	107.109004739336
2OLT_A	T0365TS268_4	T0365	2.31	-0.7499	0.3093	211	226	107.109004739336
2OLT_A	T0365TS268_5	T0365	2.91	-0.6818	0.3407	211	226	107.109004739336
2OLT_A	T0365TS274_1	T0365	2.83	7.0864	7.0568	211	220	104.265402843602
2OLT_A	T0365TS275_1	T0365	2.78	6.9501	6.9293	211	220	104.265402843602
2OLT_A	T0365TS276_1	T0365	2.72	8.3130	8.2049	211	226	107.109004739336
2OLT_A	T0365TS276_2	T0365	2.69	8.2448	8.1411	211	226	107.109004739336
2OLT_A	T0365TS276_3	T0365	2.65	8.2448	8.1411	211	226	107.109004739336
2OLT_A	T0365TS276_4	T0365	2.62	7.9041	7.8222	211	226	107.109004739336
2OLT_A	T0365TS276_5	T0365	2.60	7.9723	7.8860	211	226	107.109004739336
2OLT_A	T0365TS277_1	T0365	2.52	8.5174	8.3963	211	226	107.109004739336
2OLT_A	T0365TS277_2	T0365	2.71	8.6537	8.5239	211	226	107.109004739336
2OLT_A	T0365TS277_3	T0365	2.37	8.2448	8.1411	211	226	107.109004739336
2OLT_A	T0365TS277_4	T0365	2.73	2.2483	2.5662	211	226	107.109004739336
2OLT_A	T0365TS277_5	T0365	2.81	6.9501	6.9293	211	226	107.109004739336
2OLT_A	T0365TS297_1	T0365	2.80	8.1085	8.0136	211	228	108.056872037915
2OLT_A	T0365TS297_2	T0365	3.01	-0.2729	0.5597	211	228	108.056872037915
2OLT_A	T0365TS298_1	T0365	2.70	8.7900	8.6515	211	226	107.109004739336
2OLT_A	T0365TS298_2	T0365	2.89	8.0466	7.9556	211	205	97.1563981042654
2OLT_A	T0365TS298_3	T0365	2.85	8.2448	8.1411	211	216	102.369668246445
2OLT_A	T0365TS298_4	T0365	2.91	8.1085	8.0136	211	216	102.369668246445
2OLT_A	T0365TS298_5	T0365	2.34	8.6537	8.5239	211	226	107.109004739336
2OLT_A	T0365TS302_1	T0365	2.88	6.3369	6.3554	211	214	101.421800947867
2OLT_A	T0365TS302_2	T0365	1.66	-0.8181	0.2794	211	226	107.109004739336
2OLT_A	T0365TS302_3	T0365	2.93	1.9076	2.2619	211	226	107.109004739336
2OLT_A	T0365TS302_4	T0365	2.41	0.8173	1.3354	211	222	105.21327014218
2OLT_A	T0365TS302_5	T0365	1.96	-0.6818	0.3407	211	226	107.109004739336
2OLT_A	T0365TS307_1	T0365	2.29	8.7218	8.5877	211	226	107.109004739336
2OLT_A	T0365TS307_1u	T0365	2.85	7.9167	7.8339	211	199	94.3127962085308
2OLT_A	T0365TS307_2	T0365	2.45	8.6537	8.5239	211	226	107.109004739336
2OLT_A	T0365TS307_2u	T0365	2.39	8.1941	8.0936	211	201	95.260663507109
2OLT_A	T0365TS307_3	T0365	2.32	8.9263	8.7791	211	226	107.109004739336
2OLT_A	T0365TS307_3u	T0365	2.85	7.9167	7.8339	211	199	94.3127962085308
2OLT_A	T0365TS307_4	T0365	2.27	8.9263	8.7791	211	226	107.109004739336
2OLT_A	T0365TS307_4u	T0365	2.85	7.9167	7.8339	211	199	94.3127962085308
2OLT_A	T0365TS307_5	T0365	2.32	8.5174	8.3963	211	226	107.109004739336
2OLT_A	T0365TS307_5u	T0365	2.85	7.9167	7.8339	211	199	94.3127962085308
2OLT_A	T0365TS318_1	T0365	2.80	7.7678	7.6946	211	225	106.635071090047
2OLT_A	T0365TS318_2	T0365	2.85	8.3811	8.2687	211	216	102.369668246445
2OLT_A	T0365TS318_3	T0365	2.60	8.4493	8.3325	211	226	107.109004739336
2OLT_A	T0365TS318_4	T0365	2.69	-1.0225	0.1997	211	226	107.109004739336
2OLT_A	T0365TS318_5	T0365	2.67	8.9944	8.8429	211	226	107.109004739336
2OLT_A	T0365TS337_1	T0365	2.86	8.3130	8.2049	211	226	107.109004739336
2OLT_A	T0365TS337_2	T0365	2.71	8.5855	8.4601	211	226	107.109004739336
2OLT_A	T0365TS338_1	T0365	2.66	8.4493	8.3325	211	226	107.109004739336
2OLT_A	T0365TS338_2	T0365	2.70	8.2448	8.1411	211	218	103.317535545024
2OLT_A	T0365TS338_3	T0365	2.57	8.1085	8.0136	211	218	103.317535545024
2OLT_A	T0365TS338_4	T0365	2.70	8.1085	8.0136	211	226	107.109004739336
2OLT_A	T0365TS338_5	T0365	2.66	2.2483	2.5662	211	212	100.473933649289
2OLT_A	T0365TS347_1	T0365	2.23	8.6303	8.5020	211	206	97.6303317535545
2OLT_A	T0365TS349_1	T0365	2.84	7.7678	7.6946	211	226	107.109004739336
2OLT_A	T0365TS349_2	T0365	2.85	7.3590	7.3119	211	212	100.473933649289
2OLT_A	T0365TS349_3	T0365	2.62	7.8360	7.7584	211	215	101.895734597156
2OLT_A	T0365TS349_4	T0365	2.96	7.6997	7.6308	211	225	106.635071090047
2OLT_A	T0365TS349_5	T0365	2.61	6.8026	6.7912	211	205	97.1563981042654
2OLT_A	T0365TS351_1	T0365	2.59	8.7218	8.5877	211	226	107.109004739336
2OLT_A	T0365TS351_2	T0365	2.89	8.0466	7.9556	211	205	97.1563981042654
2OLT_A	T0365TS351_3	T0365	2.91	8.1085	8.0136	211	216	102.369668246445
2OLT_A	T0365TS351_4	T0365	2.70	8.7900	8.6515	211	226	107.109004739336
2OLT_A	T0365TS351_5	T0365	2.34	8.6537	8.5239	211	226	107.109004739336
2OLT_A	T0365TS368_1	T0365	2.67	7.8360	7.7584	211	226	107.109004739336
2OLT_A	T0365TS368_2	T0365	2.57	7.2227	7.1844	211	226	107.109004739336
2OLT_A	T0365TS368_3	T0365	2.81	7.4953	7.4395	211	226	107.109004739336
2OLT_A	T0365TS368_4	T0365	2.70	7.2908	7.2481	211	226	107.109004739336
2OLT_A	T0365TS383_1	T0365	2.66	8.5288	8.4070	211	196	92.8909952606635
2OLT_A	T0365TS383_2	T0365	2.72	8.5836	8.4583	211	200	94.7867298578199
2OLT_A	T0365TS383_3	T0365	2.53	7.9472	7.8625	211	202	95.7345971563981
2OLT_A	T0365TS383_4	T0365	2.70	0.6237	1.1827	211	187	88.6255924170616
2OLT_A	T0365TS389_1	T0365	2.76	0.4085	1.0193	211	226	107.109004739336
2OLT_A	T0365TS389_2	T0365	2.53	8.3108	8.2029	211	187	88.6255924170616
2OLT_A	T0365TS389_3	T0365	2.78	8.3365	8.2270	211	181	85.781990521327
2OLT_A	T0365TS389_4	T0365	2.72	7.6718	7.6047	211	196	92.8909952606635
2OLT_A	T0365TS389_5	T0365	2.38	-0.2507	0.5730	211	157	74.4075829383886
2OLT_A	T0365TS393_1	T0365	2.56	-0.2729	0.5597	211	226	107.109004739336
2OLT_A	T0365TS393_2	T0365	2.86	-0.3411	0.5198	211	226	107.109004739336
2OLT_A	T0365TS393_3	T0365	2.10	-0.6136	0.3736	211	226	107.109004739336
2OLT_A	T0365TS393_4	T0365	2.42	0.3403	0.9691	211	226	107.109004739336
2OLT_A	T0365TS393_5	T0365	2.75	-0.6136	0.3736	211	226	107.109004739336
2OLT_A	T0365TS413_1	T0365	2.72	8.5855	8.4601	211	226	107.109004739336
2OLT_A	T0365TS413_2	T0365	2.67	8.3130	8.2049	211	226	107.109004739336
2OLT_A	T0365TS413_3	T0365	2.66	8.4493	8.3325	211	226	107.109004739336
2OLT_A	T0365TS413_4	T0365	2.97	-1.2951	0.1167	211	226	107.109004739336
2OLT_A	T0365TS413_5	T0365	2.83	-1.0906	0.1764	211	226	107.109004739336
2OLT_A	T0365TS414_1	T0365	2.79	8.0404	7.9498	211	226	107.109004739336
2OLT_A	T0365TS414_2	T0365	2.46	8.6537	8.5239	211	226	107.109004739336
2OLT_A	T0365TS414_3	T0365	2.74	1.8395	2.2017	211	226	107.109004739336
2OLT_A	T0365TS414_4	T0365	2.61	8.5174	8.3963	211	226	107.109004739336
2OLT_A	T0365TS414_5	T0365	3.19	0.7492	1.2811	211	226	107.109004739336
2OLT_A	T0365TS415_1	T0365	2.68	8.3811	8.2687	211	226	107.109004739336
2OLT_A	T0365TS415_2	T0365	2.38	8.5174	8.3963	211	226	107.109004739336
2OLT_A	T0365TS415_3	T0365	2.57	8.1767	8.0773	211	226	107.109004739336
2OLT_A	T0365TS415_4	T0365	2.87	0.8855	1.3902	211	226	107.109004739336
2OLT_A	T0365TS415_5	T0365	2.75	-0.2048	0.6008	211	226	107.109004739336
2OLT_A	T0365TS416_1	T0365	2.90	8.5174	8.3963	211	226	107.109004739336
2OLT_A	T0365TS418_1	T0365	2.62	8.4493	8.3325	211	226	107.109004739336
2OLT_A	T0365TS420_1	T0365	2.75	1.3625	1.7873	211	216	102.369668246445
2OLT_A	T0365TS420_2	T0365	2.68	2.8616	3.1231	211	212	100.473933649289
2OLT_A	T0365TS420_3	T0365	2.53	-0.1366	0.6432	211	212	100.473933649289
2OLT_A	T0365TS420_4	T0365	2.97	1.7713	2.1417	211	225	106.635071090047
2OLT_A	T0365TS427_1	T0365	2.84	0.9536	1.4456	211	226	107.109004739336
2OLT_A	T0365TS427_2	T0365	2.55	7.9041	7.8222	211	226	107.109004739336
2OLT_A	T0365TS427_3	T0365	2.84	0.9536	1.4456	211	226	107.109004739336
2OLT_A	T0365TS427_4	T0365	2.70	7.6316	7.5670	211	226	107.109004739336
2OLT_A	T0365TS427_5	T0365	2.84	0.9536	1.4456	211	226	107.109004739336
2OLT_A	T0365TS435_1	T0365	2.67	7.9723	7.8860	211	226	107.109004739336
2OLT_A	T0365TS435_2	T0365	2.84	7.5634	7.5033	211	226	107.109004739336
2OLT_A	T0365TS435_3	T0365	2.66	8.0404	7.9498	211	226	107.109004739336
2OLT_A	T0365TS435_4	T0365	2.67	7.9723	7.8860	211	226	107.109004739336
2OLT_A	T0365TS435_5	T0365	2.66	8.5855	8.4601	211	226	107.109004739336
2OLT_A	T0365TS439_1	T0365	2.75	2.5890	2.8744	211	224	106.161137440758
2OLT_A	T0365TS443_1	T0365	2.78	8.2448	8.1411	211	226	107.109004739336
2OLT_A	T0365TS443_2	T0365	3.17	4.7696	4.8909	211	226	107.109004739336
2OLT_A	T0365TS443_3	T0365	2.99	3.8837	4.0663	211	226	107.109004739336
2OLT_A	T0365TS443_4	T0365	2.46	-0.7499	0.3093	211	226	107.109004739336
2OLT_A	T0365TS443_5	T0365	2.78	1.6350	2.0224	211	226	107.109004739336
2OLT_A	T0365TS464_1	T0365	2.43	-0.9544	0.2246	211	226	107.109004739336
2OLT_A	T0365TS464_2_1	T0365	2.85	-0.9519	0.2256	211	192	90.9952606635071
2OLT_A	T0365TS464_2_2	T0365	2.37	1.2628	1.7026	211	34	16.1137440758294
2OLT_A	T0365TS464_3	T0365	2.56	-0.1366	0.6432	211	226	107.109004739336
2OLT_A	T0365TS464_4	T0365	2.28	-1.2951	0.1167	211	226	107.109004739336
2OLT_A	T0365TS464_5_1	T0365	2.51	-1.0805	0.1798	211	188	89.0995260663507
2OLT_A	T0365TS464_5_2	T0365	2.73	-0.5035	0.4300	211	38	18.0094786729858
2OLT_A	T0365TS468_1	T0365	3.06	7.4223	7.3712	211	199	94.3127962085308
2OLT_A	T0365TS469_1	T0365	2.73	4.4289	4.5733	211	224	106.161137440758
2OLT_A	T0365TS469_2	T0365	2.75	2.5890	2.8744	211	224	106.161137440758
2OLT_A	T0365TS469_3	T0365	2.81	7.4271	7.3757	211	224	106.161137440758
2OLT_A	T0365TS469_4	T0365	2.82	7.1546	7.1206	211	224	106.161137440758
2OLT_A	T0365TS469_5	T0365	2.15	8.9944	8.8429	211	224	106.161137440758
2OLT_A	T0365TS474_1	T0365	2.65	1.4314	1.8463	211	152	72.0379146919431
2OLT_A	T0365TS490_1	T0365	2.86	8.4493	8.3325	211	226	107.109004739336
2OLT_A	T0365TS494_1	T0365	2.62	2.2580	2.5749	211	92	43.6018957345972
2OLT_A	T0365TS511_1	T0365	2.42	-1.7721	0.0323	211	226	107.109004739336
2OLT_A	T0365TS511_2	T0365	2.58	-1.9083	0.0201	211	226	107.109004739336
2OLT_A	T0365TS511_3	T0365	2.33	-1.4995	0.0717	211	226	107.109004739336
2OLT_A	T0365TS511_4	T0365	3.06	-1.4995	0.0717	211	226	107.109004739336
2OLT_A	T0365TS511_5	T0365	2.99	-0.7499	0.3093	211	226	107.109004739336
2OLT_A	T0365TS536_1	T0365	2.79	8.1085	8.0136	211	226	107.109004739336
2OLT_A	T0365TS536_2	T0365	2.56	8.0404	7.9498	211	226	107.109004739336
2OLT_A	T0365TS536_3	T0365	3.12	6.4731	6.4829	211	226	107.109004739336
2OLT_A	T0365TS536_4	T0365	2.82	-1.0225	0.1997	211	226	107.109004739336
2OLT_A	T0365TS536_5	T0365	2.87	-0.2048	0.6008	211	226	107.109004739336
2OLT_A	T0365TS550_1	T0365	2.71	8.4493	8.3325	211	215	101.895734597156
2OLT_A	T0365TS550_2	T0365	2.77	8.5174	8.3963	211	213	100.947867298578
2OLT_A	T0365TS550_3	T0365	2.76	0.6225	1.1818	211	208	98.5781990521327
2OLT_A	T0365TS550_4	T0365	2.76	7.3590	7.3119	211	211	100
2OLT_A	T0365TS550_5	T0365	2.47	-0.1366	0.6432	211	210	99.5260663507109
2OLT_A	T0365TS556_1	T0365	2.76	8.3130	8.2049	211	226	107.109004739336
2OLT_A	T0365TS556_2	T0365	2.84	8.5174	8.3963	211	226	107.109004739336
2OLT_A	T0365TS556_3	T0365	2.81	7.9723	7.8860	211	226	107.109004739336
2OLT_A	T0365TS556_4	T0365	2.72	8.5174	8.3963	211	226	107.109004739336
2OLT_A	T0365TS556_5	T0365	3.14	2.2483	2.5662	211	226	107.109004739336
2OLT_A	T0365TS568_1	T0365	2.85	8.9263	8.7791	211	226	107.109004739336
2OLT_A	T0365TS568_2	T0365	2.70	8.5855	8.4601	211	226	107.109004739336
2OLT_A	T0365TS568_3	T0365	2.40	9.4714	9.2895	211	226	107.109004739336
2OLT_A	T0365TS568_4	T0365	2.62	8.9263	8.7791	211	226	107.109004739336
2OLT_A	T0365TS568_5	T0365	2.60	8.8581	8.7153	211	226	107.109004739336
2OLT_A	T0365TS601_1	T0365	2.57	9.4032	9.2257	211	226	107.109004739336
2OLT_A	T0365TS601_2	T0365	2.66	8.9263	8.7791	211	226	107.109004739336
2OLT_A	T0365TS601_3	T0365	2.65	9.1307	8.9705	211	226	107.109004739336
2OLT_A	T0365TS601_4	T0365	2.66	8.9944	8.8429	211	226	107.109004739336
2OLT_A	T0365TS601_5	T0365	2.42	10.0165	9.7999	211	226	107.109004739336
2OLT_A	T0365TS609_1	T0365	2.97	6.7457	6.7380	211	226	107.109004739336
2OLT_A	T0365TS609_2	T0365	2.63	8.2448	8.1411	211	214	101.421800947867
2OLT_A	T0365TS609_3	T0365	2.85	7.9041	7.8222	211	212	100.473933649289
2OLT_A	T0365TS609_4	T0365	2.81	7.2908	7.2481	211	222	105.21327014218
2OLT_A	T0365TS609_5	T0365	2.84	7.9041	7.8222	211	209	99.0521327014218
2OLT_A	T0365TS640_1	T0365	2.61	9.4032	9.2257	211	223	105.687203791469
2OLT_A	T0365TS640_2	T0365	2.30	-0.0685	0.6867	211	223	105.687203791469
2OLT_A	T0365TS640_3	T0365	3.45	3.3386	3.5617	211	223	105.687203791469
2OLT_A	T0365TS640_4	T0365	2.53	0.1359	0.8236	211	223	105.687203791469
2OLT_A	T0365TS640_5	T0365	2.75	8.9263	8.7791	211	223	105.687203791469
2OLT_A	T0365TS651_1	T0365	2.77	8.8581	8.7153	211	226	107.109004739336
2OLT_A	T0365TS654_1	T0365	2.72	8.5855	8.4601	211	226	107.109004739336
2OLT_A	T0365TS658_1	T0365	2.77	7.9041	7.8222	211	217	102.843601895735
2OLT_A	T0365TS664_1	T0365	2.48	9.2670	9.0981	211	226	107.109004739336
2OLT_A	T0365TS664_2	T0365	2.70	9.4032	9.2257	211	226	107.109004739336
2OLT_A	T0365TS664_3	T0365	2.64	9.1988	9.0343	211	226	107.109004739336
2OLT_A	T0365TS664_4	T0365	2.79	9.1988	9.0343	211	226	107.109004739336
2OLT_A	T0365TS664_5	T0365	2.73	9.4032	9.2257	211	226	107.109004739336
2OLT_A	T0365TS671_1	T0365	2.69	8.0404	7.9498	211	220	104.265402843602
2OLT_A	T0365TS671_2	T0365	2.75	8.3811	8.2687	211	226	107.109004739336
2OLT_A	T0365TS671_3	T0365	2.91	8.3811	8.2687	211	226	107.109004739336
2OLT_A	T0365TS671_4	T0365	2.59	7.9723	7.8860	211	226	107.109004739336
2OLT_A	T0365TS671_5	T0365	2.87	8.3811	8.2687	211	226	107.109004739336
2OLT_A	T0365TS675_1	T0365	2.51	8.8581	8.7153	211	226	107.109004739336
2OLT_A	T0365TS675_2	T0365	2.68	8.7900	8.6515	211	217	102.843601895735
2OLT_A	T0365TS675_3	T0365	2.91	7.7678	7.6946	211	226	107.109004739336
2OLT_A	T0365TS675_4	T0365	2.76	7.9041	7.8222	211	226	107.109004739336
2OLT_A	T0365TS675_5	T0365	2.86	7.4953	7.4395	211	216	102.369668246445
2OLT_A	T0365TS677_1	T0365	2.80	8.5174	8.3963	211	226	107.109004739336
2OLT_A	T0365TS698_1	T0365	2.47	9.2670	9.0981	211	226	107.109004739336
2OLT_A	T0365TS705_1	T0365	2.59	0.2041	0.8712	211	214	101.421800947867
2OLT_A	T0365TS706_1	T0365	2.80	7.9723	7.8860	211	226	107.109004739336
2OLT_A	T0365TS706_2	T0365	2.81	8.0404	7.9498	211	226	107.109004739336
2OLT_A	T0365TS710_1	T0365	2.79	8.6537	8.5239	211	226	107.109004739336
2OLT_A	T0365TS710_2	T0365	2.74	8.3130	8.2049	211	226	107.109004739336
2OLT_A	T0365TS710_3	T0365	2.46	9.3351	9.1619	211	226	107.109004739336
2OLT_A	T0365TS710_4	T0365	2.75	8.5855	8.4601	211	226	107.109004739336
2OLT_A	T0365TS710_5	T0365	2.75	8.7900	8.6515	211	226	107.109004739336
2OLT_A	T0365TS728_1	T0365	2.78	7.9041	7.8222	211	226	107.109004739336
2OLT_A	T0365TS728_2	T0365	2.77	1.8395	2.2017	211	226	107.109004739336
2OLT_A	T0365TS728_3	T0365	2.82	7.8360	7.7584	211	226	107.109004739336
2OLT_A	T0365TS728_4	T0365	2.80	7.2908	7.2481	211	226	107.109004739336
2OLT_A	T0365TS728_5	T0365	2.51	-1.2951	0.1167	211	226	107.109004739336
2OLT_A	T0365TS736_1u	T0365	2.72	8.5855	8.4601	211	226	107.109004739336
2OLT_A	T0365TS736_2u	T0365	2.80	8.2448	8.1411	211	226	107.109004739336
2OLT_A	T0365TS736_3u	T0365	2.75	7.9723	7.8860	211	226	107.109004739336
2OLT_A	T0365TS736_4u	T0365	2.80	8.3130	8.2049	211	226	107.109004739336
T0365AL044_1	T0365AL044_2	T0365	1.51	10.3299	10.0932	182	184	101.098901098901
T0365AL044_1	T0365AL044_3	T0365	1.48	9.1962	9.0318	182	150	82.4175824175824
T0365AL044_1	T0365AL170_1	T0365	2.18	-1.4314	0.0851	182	225	123.626373626374
T0365AL044_1	T0365AL242_1	T0365	1.82	-0.9037	0.2442	182	223	122.527472527473
T0365AL044_1	T0365AL242_2	T0365	2.74	1.4446	1.8576	182	171	93.956043956044
T0365AL044_1	T0365AL242_3	T0365	1.41	10.4807	10.2344	182	210	115.384615384615
T0365AL044_1	T0365AL242_4	T0365	2.56	3.4691	3.6822	182	223	122.527472527473
T0365AL044_1	T0365AL242_5	T0365	2.61	1.7351	2.1098	182	208	114.285714285714
T0365AL044_1	T0365AL243_1	T0365	0.64	9.7267	9.5285	182	187	102.747252747253
T0365AL044_1	T0365AL243_2	T0365	1.43	9.2744	9.1050	182	182	100
T0365AL044_1	T0365AL243_3	T0365	1.26	9.7267	9.5285	182	187	102.747252747253
T0365AL044_1	T0365AL243_4	T0365	2.93	1.7114	2.0891	182	101	55.4945054945055
T0365AL044_1	T0365AL257_1	T0365	1.42	10.2545	10.0226	182	207	113.736263736264
T0365AL044_1	T0365AL257_2	T0365	1.49	-0.7529	0.3079	182	219	120.32967032967
T0365AL044_1	T0365AL257_3	T0365	2.84	3.0921	3.3346	182	225	123.626373626374
T0365AL044_1	T0365AL257_4	T0365	2.30	1.1319	1.5927	182	206	113.186813186813
T0365AL044_1	T0365AL257_5	T0365	2.58	0.5288	1.1098	182	205	112.637362637363
T0365AL044_1	T0365AL316_1	T0365	1.42	10.2545	10.0226	182	207	113.736263736264
T0365AL044_1	T0365AL316_2	T0365	1.49	-0.7529	0.3079	182	219	120.32967032967
T0365AL044_1	T0365AL316_3	T0365	2.84	3.0921	3.3346	182	225	123.626373626374
T0365AL044_1	T0365AL316_4	T0365	2.30	1.1319	1.5927	182	206	113.186813186813
T0365AL044_1	T0365AL316_5	T0365	2.58	0.5288	1.1098	182	205	112.637362637363
T0365AL044_1	T0365AL333_1	T0365	2.49	-1.6576	0.0462	182	208	114.285714285714
T0365AL044_1	T0365AL333_2	T0365	2.84	-1.0545	0.1886	182	191	104.945054945055
T0365AL044_1	T0365AL333_3	T0365	2.29	-0.6036	0.3786	182	138	75.8241758241758
T0365AL044_1	T0365AL333_4	T0365	2.38	-1.0406	0.1933	182	53	29.1208791208791
T0365AL044_1	T0365AL333_5	T0365	3.09	-1.7330	0.0367	182	216	118.681318681319
T0365AL044_1	T0365AL380_1	T0365	1.43	9.7267	9.5285	182	187	102.747252747253
T0365AL044_1	T0365AL380_2	T0365	0.71	6.7954	6.7844	182	103	56.5934065934066
T0365AL044_1	T0365AL380_3	T0365	0.68	6.7954	6.7844	182	103	56.5934065934066
T0365AL044_1	T0365AL380_4	T0365	0.68	6.7954	6.7844	182	103	56.5934065934066
T0365AL044_1	T0365AL380_5	T0365	0.73	6.7954	6.7844	182	103	56.5934065934066
T0365AL044_1	T0365AL381_1	T0365	1.41	9.8775	9.6697	182	193	106.043956043956
T0365AL044_1	T0365AL381_2	T0365	1.34	9.8021	9.5991	182	202	110.989010989011
T0365AL044_1	T0365AL381_3	T0365	0.69	9.5005	9.3168	182	188	103.296703296703
T0365AL044_1	T0365AL381_4	T0365	1.97	5.9822	6.0237	182	92	50.5494505494505
T0365AL044_1	T0365AL381_5	T0365	2.76	-1.1299	0.1638	182	199	109.340659340659
T0365AL044_1	T0365AL509_1	T0365	2.22	-0.1869	0.6118	182	142	78.021978021978
T0365AL044_1	T0365AL586_1	T0365	2.72	0.5288	1.1098	182	201	110.43956043956
T0365AL044_1	T0365TS004_1	T0365	1.38	9.1990	9.0344	182	226	124.175824175824
T0365AL044_1	T0365TS004_2	T0365	1.44	9.5005	9.3168	182	226	124.175824175824
T0365AL044_1	T0365TS004_3	T0365	1.54	9.1990	9.0344	182	226	124.175824175824
T0365AL044_1	T0365TS004_4	T0365	1.86	9.4252	9.2462	182	226	124.175824175824
T0365AL044_1	T0365TS004_5	T0365	1.76	9.1990	9.0344	182	226	124.175824175824
T0365AL044_1	T0365TS005_1	T0365	2.15	9.5005	9.3168	182	226	124.175824175824
T0365AL044_1	T0365TS010_1	T0365	2.49	8.6712	8.5403	182	226	124.175824175824
T0365AL044_1	T0365TS010_2	T0365	2.17	0.9058	1.4066	182	226	124.175824175824
T0365AL044_1	T0365TS010_3	T0365	2.72	8.5204	8.3992	182	226	124.175824175824
T0365AL044_1	T0365TS010_4	T0365	2.10	9.8021	9.5991	182	226	124.175824175824
T0365AL044_1	T0365TS010_5	T0365	2.57	5.6555	5.7183	182	226	124.175824175824
T0365AL044_1	T0365TS013_1	T0365	2.83	4.2230	4.3817	182	226	124.175824175824
T0365AL044_1	T0365TS018_1	T0365	1.45	9.5005	9.3168	182	226	124.175824175824
T0365AL044_1	T0365TS018_2	T0365	1.22	10.1791	9.9521	182	226	124.175824175824
T0365AL044_1	T0365TS018_3	T0365	2.27	8.5204	8.3992	182	226	124.175824175824
T0365AL044_1	T0365TS018_4	T0365	1.99	9.3498	9.1756	182	226	124.175824175824
T0365AL044_1	T0365TS018_5	T0365	1.76	9.1990	9.0344	182	226	124.175824175824
T0365AL044_1	T0365TS020_1	T0365	2.30	9.2744	9.1050	182	226	124.175824175824
T0365AL044_1	T0365TS020_2	T0365	2.69	8.5958	8.4697	182	226	124.175824175824
T0365AL044_1	T0365TS020_3	T0365	2.29	9.1990	9.0344	182	226	124.175824175824
T0365AL044_1	T0365TS020_4	T0365	1.95	9.5759	9.3874	182	226	124.175824175824
T0365AL044_1	T0365TS020_5	T0365	2.21	9.2744	9.1050	182	226	124.175824175824
T0365AL044_1	T0365TS021_1	T0365	2.72	8.1435	8.0463	182	209	114.835164835165
T0365AL044_1	T0365TS021_2	T0365	2.28	3.3183	3.5430	182	214	117.582417582418
T0365AL044_1	T0365TS022_1	T0365	1.65	9.5005	9.3168	182	212	116.483516483516
T0365AL044_1	T0365TS022_2	T0365	2.39	2.5644	2.8520	182	211	115.934065934066
T0365AL044_1	T0365TS022_3	T0365	2.34	-0.2251	0.5884	182	207	113.736263736264
T0365AL044_1	T0365TS022_4	T0365	2.71	1.5089	1.9130	182	202	110.989010989011
T0365AL044_1	T0365TS022_5	T0365	2.49	-0.3759	0.4999	182	202	110.989010989011
T0365AL044_1	T0365TS024_1	T0365	1.48	10.0283	9.8109	182	226	124.175824175824
T0365AL044_1	T0365TS024_2	T0365	1.33	9.5759	9.3874	182	226	124.175824175824
T0365AL044_1	T0365TS024_3	T0365	2.26	10.2545	10.0226	182	226	124.175824175824
T0365AL044_1	T0365TS024_4	T0365	1.72	9.8775	9.6697	182	226	124.175824175824
T0365AL044_1	T0365TS024_5	T0365	1.43	9.6513	9.4579	182	226	124.175824175824
T0365AL044_1	T0365TS025_1	T0365	1.23	10.0283	9.8109	182	226	124.175824175824
T0365AL044_1	T0365TS025_2	T0365	1.24	10.0283	9.8109	182	226	124.175824175824
T0365AL044_1	T0365TS025_3	T0365	2.17	9.4252	9.2462	182	226	124.175824175824
T0365AL044_1	T0365TS025_4	T0365	1.24	9.8775	9.6697	182	226	124.175824175824
T0365AL044_1	T0365TS025_5	T0365	1.34	10.0283	9.8109	182	226	124.175824175824
T0365AL044_1	T0365TS026_1	T0365	1.76	9.4252	9.2462	182	226	124.175824175824
T0365AL044_1	T0365TS026_2	T0365	2.39	8.9728	8.8227	182	226	124.175824175824
T0365AL044_1	T0365TS026_3	T0365	1.78	9.3498	9.1756	182	226	124.175824175824
T0365AL044_1	T0365TS026_4	T0365	1.99	9.1990	9.0344	182	226	124.175824175824
T0365AL044_1	T0365TS026_5	T0365	2.25	8.8220	8.6815	182	226	124.175824175824
T0365AL044_1	T0365TS027_1	T0365	1.60	9.3498	9.1756	182	226	124.175824175824
T0365AL044_1	T0365TS027_2	T0365	2.80	8.2189	8.1168	182	226	124.175824175824
T0365AL044_1	T0365TS027_3	T0365	1.33	10.1791	9.9521	182	226	124.175824175824
T0365AL044_1	T0365TS027_4	T0365	2.29	9.2744	9.1050	182	226	124.175824175824
T0365AL044_1	T0365TS027_5	T0365	1.74	9.8021	9.5991	182	226	124.175824175824
T0365AL044_1	T0365TS028_1	T0365	2.13	9.2744	9.1050	182	226	124.175824175824
T0365AL044_1	T0365TS028_2	T0365	1.78	9.3498	9.1756	182	226	124.175824175824
T0365AL044_1	T0365TS028_3	T0365	1.87	9.3498	9.1756	182	226	124.175824175824
T0365AL044_1	T0365TS028_4	T0365	1.42	9.5759	9.3874	182	226	124.175824175824
T0365AL044_1	T0365TS028_5	T0365	1.52	9.3498	9.1756	182	226	124.175824175824
T0365AL044_1	T0365TS029_1	T0365	1.69	9.2744	9.1050	182	226	124.175824175824
T0365AL044_1	T0365TS029_2	T0365	1.61	9.5005	9.3168	182	226	124.175824175824
T0365AL044_1	T0365TS029_3	T0365	1.95	7.8419	7.7639	182	226	124.175824175824
T0365AL044_1	T0365TS029_4	T0365	1.72	9.1990	9.0344	182	226	124.175824175824
T0365AL044_1	T0365TS029_5	T0365	1.48	9.6513	9.4579	182	226	124.175824175824
T0365AL044_1	T0365TS034_1	T0365	1.71	9.1990	9.0344	182	226	124.175824175824
T0365AL044_1	T0365TS034_2	T0365	1.52	9.8021	9.5991	182	226	124.175824175824
T0365AL044_1	T0365TS034_3	T0365	1.54	9.5759	9.3874	182	226	124.175824175824
T0365AL044_1	T0365TS034_4	T0365	1.60	9.6513	9.4579	182	226	124.175824175824
T0365AL044_1	T0365TS034_5	T0365	1.60	9.6513	9.4579	182	226	124.175824175824
T0365AL044_1	T0365TS035_1	T0365	1.42	9.9529	9.7403	182	226	124.175824175824
T0365AL044_1	T0365TS035_2	T0365	0.87	10.1791	9.9521	182	226	124.175824175824
T0365AL044_1	T0365TS035_3	T0365	1.52	9.9529	9.7403	182	226	124.175824175824
T0365AL044_1	T0365TS035_4	T0365	1.55	9.6513	9.4579	182	226	124.175824175824
T0365AL044_1	T0365TS035_5	T0365	1.64	9.2744	9.1050	182	226	124.175824175824
T0365AL044_1	T0365TS038_1	T0365	1.47	9.6513	9.4579	182	226	124.175824175824
T0365AL044_1	T0365TS038_2	T0365	1.60	9.5005	9.3168	182	226	124.175824175824
T0365AL044_1	T0365TS038_3	T0365	1.49	9.6513	9.4579	182	226	124.175824175824
T0365AL044_1	T0365TS038_4	T0365	1.44	9.6513	9.4579	182	226	124.175824175824
T0365AL044_1	T0365TS038_5	T0365	1.41	9.8021	9.5991	182	226	124.175824175824
T0365AL044_1	T0365TS046_1	T0365	1.56	9.7267	9.5285	182	217	119.230769230769
T0365AL044_1	T0365TS046_2	T0365	1.87	9.2744	9.1050	182	213	117.032967032967
T0365AL044_1	T0365TS046_3	T0365	1.89	10.0283	9.8109	182	219	120.32967032967
T0365AL044_1	T0365TS046_4	T0365	1.12	10.1037	9.8815	182	215	118.131868131868
T0365AL044_1	T0365TS046_5	T0365	1.70	9.9529	9.7403	182	217	119.230769230769
T0365AL044_1	T0365TS047_1	T0365	1.86	9.4252	9.2462	182	226	124.175824175824
T0365AL044_1	T0365TS047_2	T0365	1.76	9.1990	9.0344	182	226	124.175824175824
T0365AL044_1	T0365TS047_3	T0365	1.54	9.1990	9.0344	182	226	124.175824175824
T0365AL044_1	T0365TS047_4	T0365	1.47	10.1037	9.8815	182	220	120.879120879121
T0365AL044_1	T0365TS047_5	T0365	1.70	9.9529	9.7403	182	217	119.230769230769
T0365AL044_1	T0365TS050_1	T0365	1.24	10.0283	9.8109	182	226	124.175824175824
T0365AL044_1	T0365TS050_2	T0365	2.13	9.2744	9.1050	182	226	124.175824175824
T0365AL044_1	T0365TS050_3	T0365	1.86	9.4252	9.2462	182	226	124.175824175824
T0365AL044_1	T0365TS050_4	T0365	1.54	9.1990	9.0344	182	226	124.175824175824
T0365AL044_1	T0365TS050_5	T0365	1.76	9.1990	9.0344	182	226	124.175824175824
T0365AL044_1	T0365TS060_1	T0365	2.32	-1.7330	0.0367	182	226	124.175824175824
T0365AL044_1	T0365TS060_2	T0365	2.73	-0.5267	0.4178	182	226	124.175824175824
T0365AL044_1	T0365TS060_3	T0365	2.60	-1.4314	0.0851	182	226	124.175824175824
T0365AL044_1	T0365TS060_4	T0365	2.96	-1.0545	0.1886	182	226	124.175824175824
T0365AL044_1	T0365TS060_5	T0365	3.05	-1.8084	0.0286	182	226	124.175824175824
T0365AL044_1	T0365TS063_1	T0365	1.21	9.5005	9.3168	182	226	124.175824175824
T0365AL044_1	T0365TS063_2	T0365	2.43	8.4450	8.3286	182	226	124.175824175824
T0365AL044_1	T0365TS063_3	T0365	1.16	9.5005	9.3168	182	226	124.175824175824
T0365AL044_1	T0365TS063_4	T0365	1.19	9.5005	9.3168	182	226	124.175824175824
T0365AL044_1	T0365TS074_1	T0365	1.77	9.4252	9.2462	182	216	118.681318681319
T0365AL044_1	T0365TS074_2	T0365	1.67	9.8775	9.6697	182	216	118.681318681319
T0365AL044_1	T0365TS074_3	T0365	2.68	9.0482	8.8932	182	216	118.681318681319
T0365AL044_1	T0365TS074_4	T0365	1.78	9.3498	9.1756	182	216	118.681318681319
T0365AL044_1	T0365TS083_1	T0365	1.55	9.3498	9.1756	182	209	114.835164835165
T0365AL044_1	T0365TS083_2	T0365	1.46	9.7267	9.5285	182	213	117.032967032967
T0365AL044_1	T0365TS083_3	T0365	1.85	9.3498	9.1756	182	209	114.835164835165
T0365AL044_1	T0365TS083_4	T0365	1.79	9.1990	9.0344	182	210	115.384615384615
T0365AL044_1	T0365TS083_5	T0365	2.92	3.0168	3.2654	182	208	114.285714285714
T0365AL044_1	T0365TS087_1	T0365	1.81	9.8775	9.6697	182	226	124.175824175824
T0365AL044_1	T0365TS087_2	T0365	1.89	9.4252	9.2462	182	226	124.175824175824
T0365AL044_1	T0365TS087_3	T0365	2.62	0.4534	1.0528	182	226	124.175824175824
T0365AL044_1	T0365TS087_4	T0365	2.45	1.7351	2.1098	182	226	124.175824175824
T0365AL044_1	T0365TS087_5	T0365	2.37	0.3780	0.9967	182	226	124.175824175824
T0365AL044_1	T0365TS091_1	T0365	1.62	9.6513	9.4579	182	226	124.175824175824
T0365AL044_1	T0365TS091_2	T0365	1.60	9.8775	9.6697	182	226	124.175824175824
T0365AL044_1	T0365TS091_3	T0365	1.42	10.1791	9.9521	182	226	124.175824175824
T0365AL044_1	T0365TS091_4	T0365	1.41	10.1791	9.9521	182	226	124.175824175824
T0365AL044_1	T0365TS091_5	T0365	0.81	10.2545	10.0226	182	226	124.175824175824
T0365AL044_1	T0365TS092_1	T0365	1.62	9.6513	9.4579	182	226	124.175824175824
T0365AL044_1	T0365TS092_2	T0365	1.41	10.1791	9.9521	182	226	124.175824175824
T0365AL044_1	T0365TS092_3	T0365	0.81	10.2545	10.0226	182	226	124.175824175824
T0365AL044_1	T0365TS092_4	T0365	1.81	9.0482	8.8932	182	226	124.175824175824
T0365AL044_1	T0365TS092_5	T0365	2.48	-0.0744	0.6829	182	226	124.175824175824
T0365AL044_1	T0365TS102_1	T0365	1.40	9.3498	9.1756	182	198	108.791208791209
T0365AL044_1	T0365TS102_2	T0365	3.14	-0.2251	0.5884	182	194	106.593406593407
T0365AL044_1	T0365TS102_3	T0365	2.37	-0.5267	0.4178	182	189	103.846153846154
T0365AL044_1	T0365TS102_4	T0365	2.66	-0.8283	0.2751	182	199	109.340659340659
T0365AL044_1	T0365TS102_5	T0365	2.96	-0.6775	0.3427	182	184	101.098901098901
T0365AL044_1	T0365TS103_1	T0365	0.00	9.1990	9.0344	182	183	100.549450549451
T0365AL044_1	T0365TS103_2	T0365	2.08	8.0906	7.9967	182	176	96.7032967032967
T0365AL044_1	T0365TS103_3	T0365	2.80	-0.1250	0.6506	182	179	98.3516483516484
T0365AL044_1	T0365TS105_1	T0365	2.05	7.9927	7.9051	182	226	124.175824175824
T0365AL044_1	T0365TS105_2	T0365	1.54	10.1037	9.8815	182	226	124.175824175824
T0365AL044_1	T0365TS105_3	T0365	1.37	9.6513	9.4579	182	226	124.175824175824
T0365AL044_1	T0365TS105_4	T0365	1.46	10.1791	9.9521	182	226	124.175824175824
T0365AL044_1	T0365TS105_5	T0365	1.48	10.0283	9.8109	182	226	124.175824175824
T0365AL044_1	T0365TS111_1	T0365	1.62	9.6513	9.4579	182	225	123.626373626374
T0365AL044_1	T0365TS111_2	T0365	1.53	9.6513	9.4579	182	226	124.175824175824
T0365AL044_1	T0365TS111_3	T0365	1.20	9.8021	9.5991	182	226	124.175824175824
T0365AL044_1	T0365TS113_1	T0365	1.75	9.2744	9.1050	182	226	124.175824175824
T0365AL044_1	T0365TS113_2	T0365	1.74	9.1990	9.0344	182	216	118.681318681319
T0365AL044_1	T0365TS113_3	T0365	1.76	9.2744	9.1050	182	226	124.175824175824
T0365AL044_1	T0365TS113_4	T0365	2.63	8.2943	8.1874	182	216	118.681318681319
T0365AL044_1	T0365TS113_5	T0365	1.68	9.4252	9.2462	182	216	118.681318681319
T0365AL044_1	T0365TS125_1	T0365	1.75	10.1791	9.9521	182	226	124.175824175824
T0365AL044_1	T0365TS125_1u	T0365	1.47	9.1990	9.0344	182	195	107.142857142857
T0365AL044_1	T0365TS125_2	T0365	1.31	9.5759	9.3874	182	226	124.175824175824
T0365AL044_1	T0365TS125_2u	T0365	1.43	9.9529	9.7403	182	199	109.340659340659
T0365AL044_1	T0365TS125_3	T0365	1.46	9.7267	9.5285	182	226	124.175824175824
T0365AL044_1	T0365TS125_3u	T0365	0.64	9.8775	9.6697	182	196	107.692307692308
T0365AL044_1	T0365TS125_4	T0365	1.39	9.6513	9.4579	182	226	124.175824175824
T0365AL044_1	T0365TS125_4u	T0365	1.60	9.1990	9.0344	182	201	110.43956043956
T0365AL044_1	T0365TS125_5	T0365	1.61	9.4252	9.2462	182	226	124.175824175824
T0365AL044_1	T0365TS125_5u	T0365	0.80	9.6513	9.4579	182	197	108.241758241758
T0365AL044_1	T0365TS132_1	T0365	2.90	8.6712	8.5403	182	226	124.175824175824
T0365AL044_1	T0365TS135_1	T0365	1.51	9.9529	9.7403	182	226	124.175824175824
T0365AL044_1	T0365TS135_2	T0365	1.49	9.9529	9.7403	182	226	124.175824175824
T0365AL044_1	T0365TS135_3	T0365	1.57	10.1037	9.8815	182	226	124.175824175824
T0365AL044_1	T0365TS135_4	T0365	1.74	9.9529	9.7403	182	226	124.175824175824
T0365AL044_1	T0365TS135_5	T0365	1.72	9.8775	9.6697	182	226	124.175824175824
T0365AL044_1	T0365TS136_1	T0365	1.50	9.4252	9.2462	182	226	124.175824175824
T0365AL044_1	T0365TS136_2	T0365	1.46	9.9529	9.7403	182	226	124.175824175824
T0365AL044_1	T0365TS136_3	T0365	1.43	9.5005	9.3168	182	226	124.175824175824
T0365AL044_1	T0365TS136_4	T0365	0.82	9.9529	9.7403	182	226	124.175824175824
T0365AL044_1	T0365TS136_5	T0365	1.69	9.0482	8.8932	182	226	124.175824175824
T0365AL044_1	T0365TS137_1	T0365	1.69	9.0482	8.8932	182	226	124.175824175824
T0365AL044_1	T0365TS137_2	T0365	1.52	9.3498	9.1756	182	226	124.175824175824
T0365AL044_1	T0365TS137_3	T0365	1.48	9.5759	9.3874	182	226	124.175824175824
T0365AL044_1	T0365TS137_4	T0365	2.78	9.3498	9.1756	182	226	124.175824175824
T0365AL044_1	T0365TS137_5	T0365	1.23	9.5759	9.3874	182	226	124.175824175824
T0365AL044_1	T0365TS139_1	T0365	2.46	0.3026	0.9417	182	226	124.175824175824
T0365AL044_1	T0365TS139_2	T0365	3.23	0.8304	1.3458	182	226	124.175824175824
T0365AL044_1	T0365TS139_3	T0365	2.42	-0.0744	0.6829	182	226	124.175824175824
T0365AL044_1	T0365TS139_4	T0365	2.63	0.1518	0.8347	182	226	124.175824175824
T0365AL044_1	T0365TS139_5	T0365	2.79	0.3780	0.9967	182	226	124.175824175824
T0365AL044_1	T0365TS168_1	T0365	2.23	1.5089	1.9130	182	226	124.175824175824
T0365AL044_1	T0365TS168_2	T0365	2.80	-0.0744	0.6829	182	226	124.175824175824
T0365AL044_1	T0365TS168_3	T0365	2.24	-0.9037	0.2442	182	226	124.175824175824
T0365AL044_1	T0365TS168_4	T0365	2.69	0.9058	1.4066	182	226	124.175824175824
T0365AL044_1	T0365TS168_5	T0365	2.62	-0.3005	0.5434	182	226	124.175824175824
T0365AL044_1	T0365TS174_1u	T0365	2.38	0.8304	1.3458	182	185	101.648351648352
T0365AL044_1	T0365TS174_2u	T0365	2.62	0.4464	1.0476	182	155	85.1648351648352
T0365AL044_1	T0365TS178_1	T0365	2.84	1.0565	1.5301	182	226	124.175824175824
T0365AL044_1	T0365TS178_2	T0365	1.29	9.8021	9.5991	182	226	124.175824175824
T0365AL044_1	T0365TS178_3	T0365	1.16	9.8775	9.6697	182	226	124.175824175824
T0365AL044_1	T0365TS178_4	T0365	2.81	2.7152	2.9893	182	226	124.175824175824
T0365AL044_1	T0365TS178_5	T0365	3.18	1.0565	1.5301	182	226	124.175824175824
T0365AL044_1	T0365TS179_1	T0365	1.29	9.8021	9.5991	182	226	124.175824175824
T0365AL044_1	T0365TS179_2	T0365	2.81	2.7152	2.9893	182	226	124.175824175824
T0365AL044_1	T0365TS186_1	T0365	1.45	9.8775	9.6697	182	201	110.43956043956
T0365AL044_1	T0365TS186_2	T0365	1.04	9.6513	9.4579	182	197	108.241758241758
T0365AL044_1	T0365TS186_3	T0365	1.36	10.3299	10.0932	182	210	115.384615384615
T0365AL044_1	T0365TS186_4	T0365	1.97	-0.9791	0.2154	182	226	124.175824175824
T0365AL044_1	T0365TS186_5	T0365	2.38	3.0921	3.3346	182	195	107.142857142857
T0365AL044_1	T0365TS193_1_1	T0365	2.79	-0.5017	0.4309	182	137	75.2747252747253
T0365AL044_1	T0365TS193_1_2	T0365	2.20	-1.0580	0.1874	182	89	48.9010989010989
T0365AL044_1	T0365TS193_2_1	T0365	2.14	-1.0584	0.1872	182	137	75.2747252747253
T0365AL044_1	T0365TS193_2_2	T0365	2.58	-0.2949	0.5467	182	89	48.9010989010989
T0365AL044_1	T0365TS193_3_1	T0365	2.76	-2.2647	0.0042	182	137	75.2747252747253
T0365AL044_1	T0365TS193_3_2	T0365	2.84	-0.9308	0.2336	182	89	48.9010989010989
T0365AL044_1	T0365TS193_4_1	T0365	2.15	-0.6873	0.3381	182	137	75.2747252747253
T0365AL044_1	T0365TS193_4_2	T0365	2.24	-0.8036	0.2856	182	89	48.9010989010989
T0365AL044_1	T0365TS193_5_1	T0365	2.48	-0.5017	0.4309	182	137	75.2747252747253
T0365AL044_1	T0365TS193_5_2	T0365	2.23	-0.4221	0.4740	182	89	48.9010989010989
T0365AL044_1	T0365TS194_1	T0365	3.21	3.8461	4.0314	182	226	124.175824175824
T0365AL044_1	T0365TS194_2	T0365	2.93	1.6597	2.0439	182	226	124.175824175824
T0365AL044_1	T0365TS194_3	T0365	2.65	-0.6021	0.3793	182	226	124.175824175824
T0365AL044_1	T0365TS194_4	T0365	2.98	1.9613	2.3095	182	226	124.175824175824
T0365AL044_1	T0365TS194_5	T0365	2.94	1.0565	1.5301	182	226	124.175824175824
T0365AL044_1	T0365TS197_1	T0365	2.76	7.7665	7.6934	182	226	124.175824175824
T0365AL044_1	T0365TS197_2	T0365	2.94	7.7665	7.6934	182	226	124.175824175824
T0365AL044_1	T0365TS197_3	T0365	2.35	8.6712	8.5403	182	226	124.175824175824
T0365AL044_1	T0365TS197_4	T0365	2.59	8.5204	8.3992	182	226	124.175824175824
T0365AL044_1	T0365TS197_5	T0365	3.05	5.8817	5.9297	182	226	124.175824175824
T0365AL044_1	T0365TS203_1	T0365	2.45	-0.9791	0.2154	182	226	124.175824175824
T0365AL044_1	T0365TS203_2	T0365	2.41	-1.2806	0.1204	182	226	124.175824175824
T0365AL044_1	T0365TS203_3	T0365	1.89	-1.5822	0.0574	182	226	124.175824175824
T0365AL044_1	T0365TS203_4	T0365	2.68	-0.9791	0.2154	182	226	124.175824175824
T0365AL044_1	T0365TS203_5	T0365	2.73	-1.2806	0.1204	182	226	124.175824175824
T0365AL044_1	T0365TS205_1	T0365	2.05	9.2744	9.1050	182	226	124.175824175824
T0365AL044_1	T0365TS205_2	T0365	1.75	9.9529	9.7403	182	226	124.175824175824
T0365AL044_1	T0365TS205_3	T0365	2.15	8.7466	8.6109	182	226	124.175824175824
T0365AL044_1	T0365TS205_4	T0365	1.81	10.4053	10.1638	182	226	124.175824175824
T0365AL044_1	T0365TS205_5	T0365	1.85	10.0283	9.8109	182	226	124.175824175824
T0365AL044_1	T0365TS208_1	T0365	2.07	9.9529	9.7403	182	226	124.175824175824
T0365AL044_1	T0365TS208_2	T0365	2.02	9.5759	9.3874	182	217	119.230769230769
T0365AL044_1	T0365TS208_3	T0365	2.03	9.9529	9.7403	182	220	120.879120879121
T0365AL044_1	T0365TS208_4	T0365	2.13	9.9529	9.7403	182	215	118.131868131868
T0365AL044_1	T0365TS208_5	T0365	2.22	8.8974	8.7521	182	226	124.175824175824
T0365AL044_1	T0365TS209_1	T0365	1.96	9.6513	9.4579	182	217	119.230769230769
T0365AL044_1	T0365TS209_2	T0365	2.29	9.3498	9.1756	182	219	120.32967032967
T0365AL044_1	T0365TS209_3	T0365	2.43	8.3696	8.2580	182	226	124.175824175824
T0365AL044_1	T0365TS209_4	T0365	2.55	8.5204	8.3992	182	226	124.175824175824
T0365AL044_1	T0365TS209_5	T0365	2.77	8.5958	8.4697	182	226	124.175824175824
T0365AL044_1	T0365TS211_1	T0365	2.73	9.1236	8.9638	182	226	124.175824175824
T0365AL044_1	T0365TS211_2	T0365	2.15	9.1990	9.0344	182	226	124.175824175824
T0365AL044_1	T0365TS211_3	T0365	1.64	9.5759	9.3874	182	226	124.175824175824
T0365AL044_1	T0365TS212_1	T0365	1.65	9.7267	9.5285	182	226	124.175824175824
T0365AL044_1	T0365TS213_1	T0365	1.32	9.8021	9.5991	182	226	124.175824175824
T0365AL044_1	T0365TS214_1	T0365	2.54	8.9728	8.8227	182	226	124.175824175824
T0365AL044_1	T0365TS239_1	T0365	0.41	9.4252	9.2462	182	191	104.945054945055
T0365AL044_1	T0365TS239_2	T0365	1.45	8.7466	8.6109	182	192	105.494505494505
T0365AL044_1	T0365TS239_3	T0365	1.25	9.2744	9.1050	182	192	105.494505494505
T0365AL044_1	T0365TS239_4	T0365	2.32	0.9811	1.4681	182	193	106.043956043956
T0365AL044_1	T0365TS239_5_1	T0365	2.63	1.0553	1.5291	182	123	67.5824175824176
T0365AL044_1	T0365TS239_5_2	T0365	0.96	6.5969	6.5988	182	87	47.8021978021978
T0365AL044_1	T0365TS245_1	T0365	0.64	9.8021	9.5991	182	212	116.483516483516
T0365AL044_1	T0365TS247_1	T0365	1.61	3.6953	3.8916	182	212	116.483516483516
T0365AL044_1	T0365TS247_2	T0365	1.68	3.9969	4.1714	182	216	118.681318681319
T0365AL044_1	T0365TS247_3	T0365	2.27	0.1518	0.8347	182	212	116.483516483516
T0365AL044_1	T0365TS247_4	T0365	1.48	5.5047	5.5773	182	212	116.483516483516
T0365AL044_1	T0365TS247_5	T0365	2.40	2.3382	2.6472	182	213	117.032967032967
T0365AL044_1	T0365TS248_1	T0365	1.49	9.5759	9.3874	182	226	124.175824175824
T0365AL044_1	T0365TS248_2	T0365	2.74	8.3696	8.2580	182	226	124.175824175824
T0365AL044_1	T0365TS248_3	T0365	1.58	9.8021	9.5991	182	226	124.175824175824
T0365AL044_1	T0365TS248_4	T0365	1.49	9.5759	9.3874	182	226	124.175824175824
T0365AL044_1	T0365TS248_5	T0365	1.13	9.6513	9.4579	182	226	124.175824175824
T0365AL044_1	T0365TS250_1	T0365	1.45	10.3299	10.0932	182	226	124.175824175824
T0365AL044_1	T0365TS250_2	T0365	1.26	10.4807	10.2344	182	226	124.175824175824
T0365AL044_1	T0365TS250_3	T0365	1.36	10.4807	10.2344	182	226	124.175824175824
T0365AL044_1	T0365TS250_4	T0365	1.47	10.1037	9.8815	182	226	124.175824175824
T0365AL044_1	T0365TS250_5	T0365	1.25	10.4807	10.2344	182	226	124.175824175824
T0365AL044_1	T0365TS261_1	T0365	1.42	9.6513	9.4579	182	197	108.241758241758
T0365AL044_1	T0365TS263_1u	T0365	2.48	0.5288	1.1098	182	226	124.175824175824
T0365AL044_1	T0365TS267_1	T0365	1.53	9.4252	9.2462	182	226	124.175824175824
T0365AL044_1	T0365TS267_2	T0365	0.68	10.3299	10.0932	182	226	124.175824175824
T0365AL044_1	T0365TS267_3	T0365	1.48	9.5759	9.3874	182	226	124.175824175824
T0365AL044_1	T0365TS267_4	T0365	1.39	9.8021	9.5991	182	226	124.175824175824
T0365AL044_1	T0365TS267_5	T0365	1.54	9.8775	9.6697	182	226	124.175824175824
T0365AL044_1	T0365TS268_1	T0365	2.73	0.1518	0.8347	182	226	124.175824175824
T0365AL044_1	T0365TS268_2	T0365	2.65	-0.0744	0.6829	182	226	124.175824175824
T0365AL044_1	T0365TS268_3	T0365	2.54	-0.7529	0.3079	182	226	124.175824175824
T0365AL044_1	T0365TS268_4	T0365	2.68	-0.3759	0.4999	182	226	124.175824175824
T0365AL044_1	T0365TS268_5	T0365	2.91	-0.6775	0.3427	182	226	124.175824175824
T0365AL044_1	T0365TS274_1	T0365	2.30	1.2073	1.6558	182	220	120.879120879121
T0365AL044_1	T0365TS275_1	T0365	2.72	8.1435	8.0463	182	220	120.879120879121
T0365AL044_1	T0365TS276_1	T0365	1.20	10.2545	10.0226	182	226	124.175824175824
T0365AL044_1	T0365TS276_2	T0365	1.17	10.2545	10.0226	182	226	124.175824175824
T0365AL044_1	T0365TS276_3	T0365	1.65	9.9529	9.7403	182	226	124.175824175824
T0365AL044_1	T0365TS276_4	T0365	1.27	10.1037	9.8815	182	226	124.175824175824
T0365AL044_1	T0365TS276_5	T0365	1.16	10.1037	9.8815	182	226	124.175824175824
T0365AL044_1	T0365TS277_1	T0365	0.76	10.3299	10.0932	182	226	124.175824175824
T0365AL044_1	T0365TS277_2	T0365	1.03	10.1037	9.8815	182	226	124.175824175824
T0365AL044_1	T0365TS277_3	T0365	1.23	9.4252	9.2462	182	226	124.175824175824
T0365AL044_1	T0365TS277_4	T0365	2.54	2.9414	3.1962	182	226	124.175824175824
T0365AL044_1	T0365TS277_5	T0365	2.75	8.4450	8.3286	182	226	124.175824175824
T0365AL044_1	T0365TS297_1	T0365	1.59	9.6513	9.4579	182	228	125.274725274725
T0365AL044_1	T0365TS297_2	T0365	2.56	-0.5267	0.4178	182	228	125.274725274725
T0365AL044_1	T0365TS298_1	T0365	1.47	9.5005	9.3168	182	226	124.175824175824
T0365AL044_1	T0365TS298_2	T0365	1.30	9.8021	9.5991	182	205	112.637362637363
T0365AL044_1	T0365TS298_3	T0365	1.52	9.6513	9.4579	182	216	118.681318681319
T0365AL044_1	T0365TS298_4	T0365	1.62	9.6513	9.4579	182	216	118.681318681319
T0365AL044_1	T0365TS298_5	T0365	1.69	9.4252	9.2462	182	226	124.175824175824
T0365AL044_1	T0365TS302_1	T0365	1.70	9.6513	9.4579	182	214	117.582417582418
T0365AL044_1	T0365TS302_2	T0365	1.94	-0.9037	0.2442	182	226	124.175824175824
T0365AL044_1	T0365TS302_3	T0365	2.53	3.0921	3.3346	182	226	124.175824175824
T0365AL044_1	T0365TS302_4	T0365	2.47	0.2272	0.8876	182	222	121.978021978022
T0365AL044_1	T0365TS302_5	T0365	2.44	0.4534	1.0528	182	226	124.175824175824
T0365AL044_1	T0365TS307_1	T0365	1.30	9.8775	9.6697	182	226	124.175824175824
T0365AL044_1	T0365TS307_1u	T0365	1.43	9.9529	9.7403	182	199	109.340659340659
T0365AL044_1	T0365TS307_2	T0365	2.86	8.0681	7.9757	182	226	124.175824175824
T0365AL044_1	T0365TS307_2u	T0365	1.60	9.1990	9.0344	182	201	110.43956043956
T0365AL044_1	T0365TS307_3	T0365	1.32	9.8021	9.5991	182	226	124.175824175824
T0365AL044_1	T0365TS307_3u	T0365	1.43	9.9529	9.7403	182	199	109.340659340659
T0365AL044_1	T0365TS307_4	T0365	1.30	9.8775	9.6697	182	226	124.175824175824
T0365AL044_1	T0365TS307_4u	T0365	1.43	9.9529	9.7403	182	199	109.340659340659
T0365AL044_1	T0365TS307_5	T0365	1.26	9.8775	9.6697	182	226	124.175824175824
T0365AL044_1	T0365TS307_5u	T0365	1.43	9.9529	9.7403	182	199	109.340659340659
T0365AL044_1	T0365TS318_1	T0365	1.48	9.6513	9.4579	182	225	123.626373626374
T0365AL044_1	T0365TS318_2	T0365	1.42	9.8775	9.6697	182	216	118.681318681319
T0365AL044_1	T0365TS318_3	T0365	0.62	9.8775	9.6697	182	226	124.175824175824
T0365AL044_1	T0365TS318_4	T0365	2.74	-0.6021	0.3793	182	226	124.175824175824
T0365AL044_1	T0365TS318_5	T0365	2.62	9.4252	9.2462	182	226	124.175824175824
T0365AL044_1	T0365TS337_1	T0365	2.52	8.9728	8.8227	182	226	124.175824175824
T0365AL044_1	T0365TS337_2	T0365	1.38	9.3498	9.1756	182	226	124.175824175824
T0365AL044_1	T0365TS338_1	T0365	2.12	8.2943	8.1874	182	226	124.175824175824
T0365AL044_1	T0365TS338_2	T0365	1.27	10.4053	10.1638	182	218	119.78021978022
T0365AL044_1	T0365TS338_3	T0365	1.35	10.3299	10.0932	182	218	119.78021978022
T0365AL044_1	T0365TS338_4	T0365	1.31	10.4053	10.1638	182	226	124.175824175824
T0365AL044_1	T0365TS338_5	T0365	2.50	3.0921	3.3346	182	212	116.483516483516
T0365AL044_1	T0365TS347_1	T0365	0.93	9.3498	9.1756	182	206	113.186813186813
T0365AL044_1	T0365TS349_1	T0365	1.54	9.4252	9.2462	182	226	124.175824175824
T0365AL044_1	T0365TS349_2	T0365	1.90	8.5958	8.4697	182	212	116.483516483516
T0365AL044_1	T0365TS349_3	T0365	1.90	8.3696	8.2580	182	215	118.131868131868
T0365AL044_1	T0365TS349_4	T0365	1.41	9.8021	9.5991	182	225	123.626373626374
T0365AL044_1	T0365TS349_5	T0365	1.41	9.6513	9.4579	182	205	112.637362637363
T0365AL044_1	T0365TS351_1	T0365	1.24	9.8021	9.5991	182	226	124.175824175824
T0365AL044_1	T0365TS351_2	T0365	1.30	9.8021	9.5991	182	205	112.637362637363
T0365AL044_1	T0365TS351_3	T0365	1.62	9.6513	9.4579	182	216	118.681318681319
T0365AL044_1	T0365TS351_4	T0365	1.47	9.5005	9.3168	182	226	124.175824175824
T0365AL044_1	T0365TS351_5	T0365	1.69	9.4252	9.2462	182	226	124.175824175824
T0365AL044_1	T0365TS368_1	T0365	0.69	10.5560	10.3050	182	226	124.175824175824
T0365AL044_1	T0365TS368_2	T0365	1.27	10.3299	10.0932	182	226	124.175824175824
T0365AL044_1	T0365TS368_3	T0365	1.59	10.2545	10.0226	182	226	124.175824175824
T0365AL044_1	T0365TS368_4	T0365	1.54	10.1791	9.9521	182	226	124.175824175824
T0365AL044_1	T0365TS383_1	T0365	0.64	9.8775	9.6697	182	196	107.692307692308
T0365AL044_1	T0365TS383_2	T0365	1.43	9.9529	9.7403	182	200	109.89010989011
T0365AL044_1	T0365TS383_3	T0365	1.29	9.8775	9.6697	182	202	110.989010989011
T0365AL044_1	T0365TS383_4	T0365	2.33	2.0366	2.3766	182	187	102.747252747253
T0365AL044_1	T0365TS389_1	T0365	2.42	3.3183	3.5430	182	226	124.175824175824
T0365AL044_1	T0365TS389_2	T0365	1.43	9.4252	9.2462	182	187	102.747252747253
T0365AL044_1	T0365TS389_3	T0365	0.50	9.0935	8.9357	182	181	99.4505494505494
T0365AL044_1	T0365TS389_4	T0365	1.77	9.0482	8.8932	182	196	107.692307692308
T0365AL044_1	T0365TS389_5	T0365	2.86	0.5053	1.0919	182	157	86.2637362637363
T0365AL044_1	T0365TS393_1	T0365	2.23	1.5089	1.9130	182	226	124.175824175824
T0365AL044_1	T0365TS393_2	T0365	2.80	-0.0744	0.6829	182	226	124.175824175824
T0365AL044_1	T0365TS393_3	T0365	2.24	-0.9037	0.2442	182	226	124.175824175824
T0365AL044_1	T0365TS393_4	T0365	2.69	0.9058	1.4066	182	226	124.175824175824
T0365AL044_1	T0365TS393_5	T0365	2.62	-0.3005	0.5434	182	226	124.175824175824
T0365AL044_1	T0365TS413_1	T0365	2.32	-1.0545	0.1886	182	226	124.175824175824
T0365AL044_1	T0365TS413_2	T0365	0.86	10.0283	9.8109	182	226	124.175824175824
T0365AL044_1	T0365TS413_3	T0365	1.45	9.6513	9.4579	182	226	124.175824175824
T0365AL044_1	T0365TS413_4	T0365	2.02	-1.5068	0.0703	182	226	124.175824175824
T0365AL044_1	T0365TS413_5	T0365	2.47	-0.3005	0.5434	182	226	124.175824175824
T0365AL044_1	T0365TS414_1	T0365	0.68	10.3299	10.0932	182	226	124.175824175824
T0365AL044_1	T0365TS414_2	T0365	1.53	9.4252	9.2462	182	226	124.175824175824
T0365AL044_1	T0365TS414_3	T0365	2.63	2.4890	2.7836	182	226	124.175824175824
T0365AL044_1	T0365TS414_4	T0365	2.86	2.1120	2.4439	182	226	124.175824175824
T0365AL044_1	T0365TS414_5	T0365	2.53	3.2429	3.4734	182	226	124.175824175824
T0365AL044_1	T0365TS415_1	T0365	1.20	9.6513	9.4579	182	226	124.175824175824
T0365AL044_1	T0365TS415_2	T0365	1.59	9.7267	9.5285	182	226	124.175824175824
T0365AL044_1	T0365TS415_3	T0365	2.34	6.3340	6.3528	182	226	124.175824175824
T0365AL044_1	T0365TS415_4	T0365	2.90	2.4890	2.7836	182	226	124.175824175824
T0365AL044_1	T0365TS415_5	T0365	2.18	1.1319	1.5927	182	226	124.175824175824
T0365AL044_1	T0365TS416_1	T0365	1.37	10.0283	9.8109	182	226	124.175824175824
T0365AL044_1	T0365TS418_1	T0365	1.47	9.5759	9.3874	182	226	124.175824175824
T0365AL044_1	T0365TS420_1	T0365	3.11	1.0565	1.5301	182	216	118.681318681319
T0365AL044_1	T0365TS420_2	T0365	2.04	4.2230	4.3817	182	212	116.483516483516
T0365AL044_1	T0365TS420_3	T0365	2.36	1.8859	2.2427	182	212	116.483516483516
T0365AL044_1	T0365TS420_4	T0365	2.61	3.0168	3.2654	182	225	123.626373626374
T0365AL044_1	T0365TS427_1	T0365	2.77	0.8304	1.3458	182	226	124.175824175824
T0365AL044_1	T0365TS427_2	T0365	1.44	10.4807	10.2344	182	226	124.175824175824
T0365AL044_1	T0365TS427_3	T0365	2.77	0.8304	1.3458	182	226	124.175824175824
T0365AL044_1	T0365TS427_4	T0365	1.46	10.4807	10.2344	182	226	124.175824175824
T0365AL044_1	T0365TS427_5	T0365	2.77	0.8304	1.3458	182	226	124.175824175824
T0365AL044_1	T0365TS435_1	T0365	1.61	9.7267	9.5285	182	226	124.175824175824
T0365AL044_1	T0365TS435_2	T0365	2.20	8.0681	7.9757	182	226	124.175824175824
T0365AL044_1	T0365TS435_3	T0365	1.64	9.8021	9.5991	182	226	124.175824175824
T0365AL044_1	T0365TS435_4	T0365	1.61	9.7267	9.5285	182	226	124.175824175824
T0365AL044_1	T0365TS435_5	T0365	1.15	9.7267	9.5285	182	226	124.175824175824
T0365AL044_1	T0365TS439_1	T0365	3.12	2.7906	3.0581	182	224	123.076923076923
T0365AL044_1	T0365TS443_1	T0365	1.45	10.1791	9.9521	182	226	124.175824175824
T0365AL044_1	T0365TS443_2	T0365	2.83	5.5047	5.5773	182	226	124.175824175824
T0365AL044_1	T0365TS443_3	T0365	2.96	5.8817	5.9297	182	226	124.175824175824
T0365AL044_1	T0365TS443_4	T0365	2.60	-0.0744	0.6829	182	226	124.175824175824
T0365AL044_1	T0365TS443_5	T0365	2.99	-0.0744	0.6829	182	226	124.175824175824
T0365AL044_1	T0365TS464_1	T0365	2.43	-1.1299	0.1638	182	226	124.175824175824
T0365AL044_1	T0365TS464_2_1	T0365	2.39	-1.2052	0.1411	182	192	105.494505494505
T0365AL044_1	T0365TS464_2_2	T0365	1.76	0.4918	1.0817	182	34	18.6813186813187
T0365AL044_1	T0365TS464_3	T0365	2.86	-0.9791	0.2154	182	226	124.175824175824
T0365AL044_1	T0365TS464_4	T0365	2.84	-1.3560	0.1018	182	226	124.175824175824
T0365AL044_1	T0365TS464_5_1	T0365	2.74	-1.8084	0.0286	182	188	103.296703296703
T0365AL044_1	T0365TS464_5_2	T0365	2.46	0.2073	0.8735	182	38	20.8791208791209
T0365AL044_1	T0365TS468_1	T0365	2.56	-0.0744	0.6829	182	199	109.340659340659
T0365AL044_1	T0365TS469_1	T0365	2.02	8.3696	8.2580	182	224	123.076923076923
T0365AL044_1	T0365TS469_2	T0365	3.12	2.7906	3.0581	182	224	123.076923076923
T0365AL044_1	T0365TS469_3	T0365	2.97	1.1319	1.5927	182	224	123.076923076923
T0365AL044_1	T0365TS469_4	T0365	2.47	7.9173	7.8345	182	224	123.076923076923
T0365AL044_1	T0365TS469_5	T0365	1.86	9.1990	9.0344	182	224	123.076923076923
T0365AL044_1	T0365TS474_1	T0365	2.74	0.6574	1.2089	182	152	83.5164835164835
T0365AL044_1	T0365TS490_1	T0365	0.73	10.1037	9.8815	182	226	124.175824175824
T0365AL044_1	T0365TS494_1	T0365	2.97	1.0166	1.4972	182	92	50.5494505494505
T0365AL044_1	T0365TS511_1	T0365	3.01	-1.9592	0.0166	182	226	124.175824175824
T0365AL044_1	T0365TS511_2	T0365	2.89	-1.1299	0.1638	182	226	124.175824175824
T0365AL044_1	T0365TS511_3	T0365	2.39	-1.4314	0.0851	182	226	124.175824175824
[truncated: 133,460 more rows]
