# Supplementary material for: Addressing the Role of Conformational Diversity in Protein Structure Prediction
Source: PLoS One. 2016 May 9;11(5):e0154923. doi: 10.1371/journal.pone.0154923 (PMC4861349; doi:10.1371/journal.pone.0154923)
Supplement: S1 Dataset — (GZ) [file pone.0154923.s002.gz › Palopoli-Monzon_2016_SI/Structural_alignments/SET_CASP/rmsd_mammoth_T0267.out.cov]

T0267	1WK4_A	T0267	0.23	10.3331	10.0963	174	173	99.4252873563218
T0267	2CY2_A	T0267	0.69	10.3331	10.0963	174	173	99.4252873563218
T0267	RT0267AL291_1	T0267	2.22	6.3052	6.3258	174	159	91.3793103448276
T0267	RT0267TS381_4	T0267	2.69	1.6274	2.0157	174	150	86.2068965517241
T0267	RT0267TS381_5	T0267	2.42	1.1729	1.6269	174	160	91.9540229885057
T0267	RT0267TS393_2	T0267	2.16	-0.7400	0.3137	174	155	89.0804597701149
T0267	RT0267TS393_5	T0267	2.62	5.3717	5.4531	174	149	85.632183908046
T0267	T0267AL013_1	T0267	2.43	7.1649	7.1303	174	172	98.8505747126437
T0267	T0267AL032_1	T0267	2.51	7.5848	7.5233	174	162	93.1034482758621
T0267	T0267AL105_1	T0267	1.72	8.2178	8.1159	174	166	95.4022988505747
T0267	T0267AL140_1	T0267	no_data	no_data	no_data	174	no_data	no_data
T0267	T0267AL163_1	T0267	2.60	8.1972	8.0966	174	156	89.6551724137931
T0267	T0267AL163_2	T0267	2.12	8.5521	8.4288	174	159	91.3793103448276
T0267	T0267AL163_3	T0267	2.15	8.9436	8.7953	174	166	95.4022988505747
T0267	T0267AL163_4	T0267	2.51	7.8311	7.7538	174	162	93.1034482758621
T0267	T0267AL163_5	T0267	2.03	7.6431	7.5778	174	148	85.0574712643678
T0267	T0267AL164_1	T0267	2.08	9.2360	9.0691	174	165	94.8275862068966
T0267	T0267AL164_2	T0267	2.56	8.0417	7.9510	174	161	92.5287356321839
T0267	T0267AL164_3	T0267	2.38	7.8146	7.7384	174	166	95.4022988505747
T0267	T0267AL164_4	T0267	1.95	8.7184	8.5845	174	138	79.3103448275862
T0267	T0267AL164_5	T0267	2.33	8.3097	8.2019	174	142	81.6091954022989
T0267	T0267AL199_1	T0267	2.10	9.0680	8.9118	174	170	97.7011494252874
T0267	T0267AL210_1	T0267	1.90	9.1550	8.9932	174	165	94.8275862068966
T0267	T0267AL229_1	T0267	2.55	7.6225	7.5586	174	163	93.6781609195402
T0267	T0267AL229_2	T0267	2.58	7.7781	7.7042	174	165	94.8275862068966
T0267	T0267AL229_3	T0267	1.97	9.1473	8.9860	174	170	97.7011494252874
T0267	T0267AL229_4	T0267	2.36	8.0307	7.9407	174	149	85.632183908046
T0267	T0267AL229_5	T0267	2.68	5.2654	5.3537	174	153	87.9310344827586
T0267	T0267AL230_1	T0267	2.66	7.4590	7.4056	174	163	93.6781609195402
T0267	T0267AL230_2	T0267	2.86	7.6225	7.5586	174	163	93.6781609195402
T0267	T0267AL230_3	T0267	2.15	9.0987	8.9405	174	171	98.2758620689655
T0267	T0267AL230_4	T0267	2.36	8.0307	7.9407	174	149	85.632183908046
T0267	T0267AL230_5	T0267	2.63	5.6745	5.7360	174	149	85.632183908046
T0267	T0267AL231_1	T0267	2.66	7.5408	7.4821	174	163	93.6781609195402
T0267	T0267AL231_2	T0267	1.97	9.1473	8.9860	174	170	97.7011494252874
T0267	T0267AL231_3	T0267	2.58	7.7781	7.7042	174	165	94.8275862068966
T0267	T0267AL231_4	T0267	2.36	8.0307	7.9407	174	149	85.632183908046
T0267	T0267AL231_5	T0267	2.68	5.2654	5.3537	174	153	87.9310344827586
T0267	T0267AL232_1	T0267	2.10	8.2611	8.1564	174	153	87.9310344827586
T0267	T0267AL287_1	T0267	2.20	8.0886	7.9949	174	160	91.9540229885057
T0267	T0267AL287_2	T0267	2.37	7.9334	7.8496	174	144	82.7586206896552
T0267	T0267AL287_3	T0267	2.32	8.4353	8.3194	174	143	82.183908045977
T0267	T0267AL287_4	T0267	2.71	8.3117	8.2037	174	152	87.3563218390805
T0267	T0267AL287_5	T0267	2.44	7.5087	7.4521	174	160	91.9540229885057
T0267	T0267AL291_1_1	T0267	2.22	6.8565	6.8417	174	146	83.9080459770115
T0267	T0267AL291_1_2	T0267	1.72	-0.0842	0.6766	174	13	7.47126436781609
T0267	T0267AL314_2	T0267	2.58	7.3039	7.2603	174	159	91.3793103448276
T0267	T0267AL314_3	T0267	2.34	8.2738	8.1683	174	141	81.0344827586207
T0267	T0267AL314_4	T0267	2.64	6.2308	6.2562	174	142	81.6091954022989
T0267	T0267AL314_5	T0267	2.21	8.1360	8.0393	174	159	91.3793103448276
T0267	T0267AL383_1	T0267	2.09	8.2212	8.1190	174	147	84.4827586206897
T0267	T0267AL383_2	T0267	2.36	8.1259	8.0298	174	154	88.5057471264368
T0267	T0267AL394_1	T0267	2.38	7.8510	7.7724	174	167	95.9770114942529
T0267	T0267AL394_2	T0267	2.65	8.4905	8.3711	174	142	81.6091954022989
T0267	T0267AL394_3	T0267	2.38	7.8510	7.7724	174	167	95.9770114942529
T0267	T0267AL394_4	T0267	2.20	7.5408	7.4821	174	163	93.6781609195402
T0267	T0267AL394_5	T0267	1.76	7.6530	7.5871	174	155	89.0804597701149
T0267	T0267AL398_1	T0267	2.17	8.7500	8.6141	174	165	94.8275862068966
T0267	T0267AL398_2	T0267	2.59	8.1714	8.0724	174	160	91.9540229885057
T0267	T0267AL398_3	T0267	2.36	8.0307	7.9407	174	149	85.632183908046
T0267	T0267AL398_4	T0267	2.51	7.4198	7.3689	174	149	85.632183908046
T0267	T0267AL398_5	T0267	2.62	7.1989	7.1620	174	150	86.2068965517241
T0267	T0267AL418_1	T0267	1.98	8.7513	8.6153	174	160	91.9540229885057
T0267	T0267AL418_2	T0267	2.58	7.3039	7.2603	174	159	91.3793103448276
T0267	T0267AL418_3	T0267	2.21	8.1360	8.0393	174	159	91.3793103448276
T0267	T0267AL418_4	T0267	2.51	7.4677	7.4136	174	148	85.0574712643678
T0267	T0267AL418_5	T0267	2.29	8.4353	8.3194	174	143	82.183908045977
T0267	T0267AL420_1	T0267	2.17	7.9696	7.8835	174	159	91.3793103448276
T0267	T0267AL420_2	T0267	2.82	6.9801	6.9573	174	151	86.7816091954023
T0267	T0267AL420_3	T0267	2.62	7.1530	7.1191	174	151	86.7816091954023
T0267	T0267AL420_4	T0267	2.36	7.9804	7.8936	174	150	86.2068965517241
T0267	T0267AL420_5	T0267	2.00	8.4159	8.3013	174	145	83.3333333333333
T0267	T0267AL596_1	T0267	2.05	8.0285	7.9386	174	156	89.6551724137931
T0267	T0267AL629_1	T0267	2.08	8.3628	8.2516	174	151	86.7816091954023
T0267	T0267TS003_1	T0267	1.99	9.0339	8.8798	174	175	100.574712643678
T0267	T0267TS007_1	T0267	2.07	8.5664	8.4422	174	175	100.574712643678
T0267	T0267TS007_2	T0267	2.71	7.9431	7.8587	174	175	100.574712643678
T0267	T0267TS007_3	T0267	2.22	8.6443	8.5151	174	175	100.574712643678
T0267	T0267TS007_4	T0267	2.02	8.6443	8.5151	174	175	100.574712643678
T0267	T0267TS009_1	T0267	1.86	7.7873	7.7128	174	175	100.574712643678
T0267	T0267TS009_2	T0267	2.38	7.7873	7.7128	174	175	100.574712643678
T0267	T0267TS009_3	T0267	2.60	5.9953	6.0360	174	175	100.574712643678
T0267	T0267TS009_4	T0267	2.50	6.7744	6.7649	174	175	100.574712643678
T0267	T0267TS009_5	T0267	2.64	5.4500	5.5261	174	175	100.574712643678
T0267	T0267TS011_1	T0267	2.45	7.8362	7.7586	174	171	98.2758620689655
T0267	T0267TS018_1	T0267	2.74	-0.5492	0.4061	174	175	100.574712643678
T0267	T0267TS018_2	T0267	2.90	1.8660	2.2252	174	175	100.574712643678
T0267	T0267TS018_3	T0267	2.50	-0.6271	0.3670	174	175	100.574712643678
T0267	T0267TS018_4	T0267	2.99	0.7753	1.3018	174	175	100.574712643678
T0267	T0267TS018_5	T0267	2.87	-0.3155	0.5346	174	175	100.574712643678
T0267	T0267TS019_1	T0267	2.82	-0.3155	0.5346	174	175	100.574712643678
T0267	T0267TS019_2	T0267	2.94	0.9311	1.4272	174	175	100.574712643678
T0267	T0267TS019_3	T0267	3.08	0.0741	0.7812	174	175	100.574712643678
T0267	T0267TS019_4	T0267	2.71	-0.7050	0.3298	174	175	100.574712643678
T0267	T0267TS019_5	T0267	3.00	-1.0167	0.2018	174	175	100.574712643678
T0267	T0267TS021_1	T0267	1.95	8.5664	8.4422	174	175	100.574712643678
T0267	T0267TS021_2	T0267	2.30	8.9560	8.8069	174	175	100.574712643678
T0267	T0267TS021_3	T0267	1.87	8.8781	8.7340	174	175	100.574712643678
T0267	T0267TS021_4	T0267	1.94	9.0339	8.8798	174	175	100.574712643678
T0267	T0267TS021_5	T0267	2.89	8.3327	8.2234	174	175	100.574712643678
T0267	T0267TS026_1	T0267	2.10	9.0339	8.8798	174	175	100.574712643678
T0267	T0267TS026_2	T0267	2.09	9.0339	8.8798	174	175	100.574712643678
T0267	T0267TS026_3	T0267	2.60	7.6971	7.6284	174	165	94.8275862068966
T0267	T0267TS026_4	T0267	2.54	7.6161	7.5525	174	165	94.8275862068966
T0267	T0267TS030_1	T0267	2.60	7.6971	7.6284	174	165	94.8275862068966
T0267	T0267TS030_2	T0267	2.54	7.6161	7.5525	174	165	94.8275862068966
T0267	T0267TS033_1	T0267	2.10	9.0680	8.9118	174	170	97.7011494252874
T0267	T0267TS033_2	T0267	2.18	7.5408	7.4821	174	163	93.6781609195402
T0267	T0267TS033_3	T0267	1.87	7.8871	7.8062	174	168	96.551724137931
T0267	T0267TS033_4	T0267	2.73	7.9939	7.9062	174	148	85.0574712643678
T0267	T0267TS033_5	T0267	2.98	7.8226	7.7459	174	164	94.2528735632184
T0267	T0267TS035_1	T0267	2.20	8.6119	8.4847	174	173	99.4252873563218
T0267	T0267TS039_1u	T0267	2.52	0.0741	0.7812	174	175	100.574712643678
T0267	T0267TS039_2u	T0267	2.19	0.3078	0.9454	174	175	100.574712643678
T0267	T0267TS039_3u	T0267	2.83	-0.6271	0.3670	174	175	100.574712643678
T0267	T0267TS039_4u	T0267	2.93	0.0741	0.7812	174	175	100.574712643678
T0267	T0267TS039_5u	T0267	2.70	-0.8609	0.2615	174	175	100.574712643678
T0267	T0267TS042_1	T0267	2.60	8.0989	8.0046	174	175	100.574712643678
T0267	T0267TS042_2	T0267	2.35	8.0989	8.0046	174	175	100.574712643678
T0267	T0267TS042_3	T0267	2.30	8.1769	8.0775	174	175	100.574712643678
T0267	T0267TS042_4	T0267	2.67	8.1769	8.0775	174	175	100.574712643678
T0267	T0267TS042_5	T0267	2.41	7.5536	7.4940	174	175	100.574712643678
T0267	T0267TS046_1u	T0267	2.04	8.4146	8.3001	174	150	86.2068965517241
T0267	T0267TS049_1	T0267	1.58	-1.1725	0.1507	174	175	100.574712643678
T0267	T0267TS051_1	T0267	2.68	7.5536	7.4940	174	175	100.574712643678
T0267	T0267TS051_2	T0267	2.12	7.1640	7.1294	174	175	100.574712643678
T0267	T0267TS052_1	T0267	2.68	7.3198	7.2753	174	175	100.574712643678
T0267	T0267TS052_2	T0267	2.33	7.2419	7.2023	174	175	100.574712643678
T0267	T0267TS052_3	T0267	2.23	6.3070	6.3275	174	175	100.574712643678
T0267	T0267TS052_4	T0267	2.29	6.2291	6.2546	174	175	100.574712643678
T0267	T0267TS052_5	T0267	2.37	6.3070	6.3275	174	175	100.574712643678
T0267	T0267TS060_1	T0267	2.73	7.7873	7.7128	174	175	100.574712643678
T0267	T0267TS061_1	T0267	2.02	8.0285	7.9386	174	156	89.6551724137931
T0267	T0267TS067_1	T0267	1.41	0.1526	0.8352	174	12	6.89655172413793
T0267	T0267TS079_1	T0267	2.14	8.9560	8.8069	174	175	100.574712643678
T0267	T0267TS081_1	T0267	2.39	7.1114	7.0802	174	126	72.4137931034483
T0267	T0267TS089_1	T0267	2.93	6.7744	6.7649	174	175	100.574712643678
T0267	T0267TS089_2	T0267	3.27	6.2291	6.2546	174	175	100.574712643678
T0267	T0267TS089_3	T0267	3.14	2.4893	2.7838	174	175	100.574712643678
T0267	T0267TS089_4	T0267	3.03	0.9311	1.4272	174	175	100.574712643678
T0267	T0267TS089_5	T0267	2.88	2.3335	2.6429	174	175	100.574712643678
T0267	T0267TS094_1	T0267	3.11	7.2419	7.2023	174	175	100.574712643678
T0267	T0267TS094_2	T0267	2.86	7.3977	7.3482	174	175	100.574712643678
T0267	T0267TS094_3	T0267	2.70	7.0082	6.9836	174	175	100.574712643678
T0267	T0267TS094_4	T0267	2.76	3.9696	4.1461	174	175	100.574712643678
T0267	T0267TS094_5	T0267	2.71	7.4756	7.4211	174	175	100.574712643678
T0267	T0267TS096_1	T0267	2.21	7.6416	7.5764	174	170	97.7011494252874
T0267	T0267TS096_5	T0267	2.49	7.8362	7.7586	174	171	98.2758620689655
T0267	T0267TS100_1	T0267	1.90	9.0339	8.8798	174	175	100.574712643678
T0267	T0267TS100_2	T0267	1.92	8.0210	7.9316	174	175	100.574712643678
T0267	T0267TS100_3	T0267	2.48	8.3327	8.2234	174	175	100.574712643678
T0267	T0267TS100_4	T0267	2.16	8.6443	8.5151	174	175	100.574712643678
T0267	T0267TS100_5	T0267	2.57	7.5536	7.4940	174	175	100.574712643678
T0267	T0267TS101_1	T0267	1.95	8.5664	8.4422	174	175	100.574712643678
T0267	T0267TS101_2	T0267	1.94	9.0339	8.8798	174	175	100.574712643678
T0267	T0267TS101_3	T0267	2.19	7.7094	7.6399	174	175	100.574712643678
T0267	T0267TS101_4	T0267	2.07	8.8001	8.6610	174	175	100.574712643678
T0267	T0267TS101_5	T0267	2.27	8.9560	8.8069	174	175	100.574712643678
T0267	T0267TS109_1	T0267	2.11	8.5336	8.4115	174	173	99.4252873563218
T0267	T0267TS110_1	T0267	2.36	8.0307	7.9407	174	149	85.632183908046
T0267	T0267TS110_2	T0267	2.51	7.6225	7.5586	174	163	93.6781609195402
T0267	T0267TS110_3	T0267	2.59	7.4158	7.3651	174	164	94.2528735632184
T0267	T0267TS110_4	T0267	2.72	5.5000	5.5729	174	149	85.632183908046
T0267	T0267TS110_5	T0267	2.57	8.4837	8.3647	174	152	87.3563218390805
T0267	T0267TS111_1	T0267	2.39	6.8045	6.7930	174	159	91.3793103448276
T0267	T0267TS111_2	T0267	2.66	7.4590	7.4056	174	163	93.6781609195402
T0267	T0267TS111_3	T0267	2.36	8.0449	7.9540	174	147	84.4827586206897
T0267	T0267TS111_4	T0267	2.10	7.2923	7.2495	174	148	85.0574712643678
T0267	T0267TS111_5	T0267	2.73	5.5384	5.6088	174	148	85.0574712643678
T0267	T0267TS112_1	T0267	2.17	8.7666	8.6296	174	163	93.6781609195402
T0267	T0267TS112_2	T0267	2.09	9.0515	8.8963	174	159	91.3793103448276
T0267	T0267TS112_3	T0267	2.36	7.9939	7.9062	174	148	85.0574712643678
T0267	T0267TS112_4	T0267	2.50	7.5408	7.4821	174	163	93.6781609195402
T0267	T0267TS112_5	T0267	2.42	7.5027	7.4465	174	162	93.1034482758621
T0267	T0267TS113_1	T0267	2.24	8.8466	8.7045	174	173	99.4252873563218
T0267	T0267TS113_2	T0267	2.12	9.1168	8.9575	174	169	97.1264367816092
T0267	T0267TS114_1	T0267	2.42	6.2291	6.2546	174	175	100.574712643678
T0267	T0267TS114_2	T0267	2.80	7.0082	6.9836	174	175	100.574712643678
T0267	T0267TS114_3	T0267	2.32	7.3198	7.2753	174	175	100.574712643678
T0267	T0267TS114_4	T0267	2.94	4.5150	4.6536	174	175	100.574712643678
T0267	T0267TS114_5	T0267	2.57	6.1512	6.1817	174	175	100.574712643678
T0267	T0267TS122_1	T0267	2.05	7.6315	7.5670	174	175	100.574712643678
T0267	T0267TS126_1	T0267	2.34	5.6058	5.6718	174	175	100.574712643678
T0267	T0267TS126_2	T0267	2.58	7.7873	7.7128	174	175	100.574712643678
T0267	T0267TS126_3	T0267	2.42	5.8395	5.8903	174	175	100.574712643678
T0267	T0267TS126_4	T0267	2.17	7.9431	7.8587	174	175	100.574712643678
T0267	T0267TS126_5	T0267	1.94	7.4756	7.4211	174	175	100.574712643678
T0267	T0267TS137_1	T0267	2.23	9.1964	9.0320	174	169	97.1264367816092
T0267	T0267TS137_2	T0267	2.20	8.9576	8.8084	174	169	97.1264367816092
T0267	T0267TS137_3	T0267	2.09	9.1964	9.0320	174	169	97.1264367816092
T0267	T0267TS137_4	T0267	2.23	8.7984	8.6594	174	169	97.1264367816092
T0267	T0267TS137_5	T0267	2.04	9.1964	9.0320	174	169	97.1264367816092
T0267	T0267TS139_1	T0267	2.81	7.7638	7.6908	174	169	97.1264367816092
T0267	T0267TS156_1	T0267	2.24	8.0642	7.9720	174	173	99.4252873563218
T0267	T0267TS156_2	T0267	2.80	8.0025	7.9143	174	169	97.1264367816092
T0267	T0267TS156_3	T0267	2.22	8.0292	7.9393	174	172	98.8505747126437
T0267	T0267TS157_1	T0267	3.21	3.8917	4.0737	174	175	100.574712643678
T0267	T0267TS160_1	T0267	2.19	7.5536	7.4940	174	175	100.574712643678
T0267	T0267TS160_2	T0267	2.46	7.4756	7.4211	174	175	100.574712643678
T0267	T0267TS160_3	T0267	2.52	7.8652	7.7858	174	175	100.574712643678
T0267	T0267TS160_4	T0267	2.78	6.4628	6.4733	174	175	100.574712643678
T0267	T0267TS160_5	T0267	2.99	8.0210	7.9316	174	175	100.574712643678
T0267	T0267TS166_1	T0267	2.14	9.1118	8.9528	174	175	100.574712643678
T0267	T0267TS166_2	T0267	2.14	9.1118	8.9528	174	175	100.574712643678
T0267	T0267TS166_3	T0267	2.54	8.8781	8.7340	174	175	100.574712643678
T0267	T0267TS166_4	T0267	2.54	8.8781	8.7340	174	175	100.574712643678
T0267	T0267TS166_5	T0267	2.10	9.1964	9.0320	174	169	97.1264367816092
T0267	T0267TS176_1	T0267	2.19	8.8781	8.7340	174	175	100.574712643678
T0267	T0267TS176_2	T0267	2.19	8.8781	8.7340	174	175	100.574712643678
T0267	T0267TS176_3	T0267	2.04	9.1118	8.9528	174	175	100.574712643678
T0267	T0267TS176_4	T0267	2.50	8.7222	8.5881	174	175	100.574712643678
T0267	T0267TS176_5	T0267	1.93	9.2676	9.0987	174	175	100.574712643678
T0267	T0267TS185_1	T0267	2.58	7.9953	7.9075	174	162	93.1034482758621
T0267	T0267TS186_1	T0267	2.37	8.1489	8.0513	174	145	83.3333333333333
T0267	T0267TS186_2	T0267	2.57	8.0528	7.9614	174	159	91.3793103448276
T0267	T0267TS186_3	T0267	1.99	8.9616	8.8122	174	164	94.2528735632184
T0267	T0267TS186_4	T0267	2.04	8.4767	8.3582	174	139	79.8850574712644
T0267	T0267TS186_5	T0267	2.26	7.5554	7.4957	174	148	85.0574712643678
T0267	T0267TS197_1	T0267	2.55	5.7616	5.8174	174	175	100.574712643678
T0267	T0267TS197_2	T0267	1.92	7.8652	7.7858	174	175	100.574712643678
T0267	T0267TS207_1	T0267	2.25	8.7222	8.5881	174	175	100.574712643678
T0267	T0267TS207_2	T0267	2.36	7.7873	7.7128	174	175	100.574712643678
T0267	T0267TS207_3	T0267	2.10	7.0861	7.0565	174	175	100.574712643678
T0267	T0267TS207_4	T0267	2.47	6.9303	6.9107	174	175	100.574712643678
T0267	T0267TS207_5	T0267	2.67	6.0732	6.1089	174	175	100.574712643678
T0267	T0267TS213_1	T0267	1.92	8.9888	8.8376	174	170	97.7011494252874
T0267	T0267TS217_1	T0267	1.98	9.0031	8.8510	174	173	99.4252873563218
T0267	T0267TS223_1	T0267	1.85	9.0372	8.8829	174	169	97.1264367816092
T0267	T0267TS237_1	T0267	2.42	7.8496	7.7712	174	158	90.8045977011494
T0267	T0267TS242_1	T0267	2.17	8.5664	8.4422	174	175	100.574712643678
T0267	T0267TS242_2	T0267	2.52	7.6315	7.5670	174	175	100.574712643678
T0267	T0267TS242_3	T0267	3.17	7.1640	7.1294	174	175	100.574712643678
T0267	T0267TS242_4	T0267	2.52	6.5407	6.5461	174	175	100.574712643678
T0267	T0267TS242_5	T0267	2.29	7.3198	7.2753	174	175	100.574712643678
T0267	T0267TS243_1	T0267	2.62	6.4687	6.4788	174	157	90.2298850574713
T0267	T0267TS243_2	T0267	2.55	6.5939	6.5959	174	156	89.6551724137931
T0267	T0267TS243_3	T0267	2.56	7.1270	7.0948	174	169	97.1264367816092
T0267	T0267TS243_4	T0267	2.17	6.9727	6.9503	174	157	90.2298850574713
T0267	T0267TS243_5	T0267	2.23	6.9727	6.9503	174	157	90.2298850574713
T0267	T0267TS244_1	T0267	2.25	7.5995	7.5370	174	171	98.2758620689655
T0267	T0267TS244_2	T0267	2.58	6.8906	6.8735	174	173	99.4252873563218
T0267	T0267TS245_1	T0267	2.03	7.6046	7.5418	174	169	97.1264367816092
T0267	T0267TS247_1	T0267	2.03	7.6046	7.5418	174	169	97.1264367816092
T0267	T0267TS261_1	T0267	2.69	8.2640	8.1591	174	165	94.8275862068966
T0267	T0267TS263_1	T0267	2.28	7.7094	7.6399	174	175	100.574712643678
T0267	T0267TS263_2	T0267	2.12	7.6315	7.5670	174	175	100.574712643678
T0267	T0267TS263_3	T0267	2.02	7.5536	7.4940	174	175	100.574712643678
T0267	T0267TS263_4	T0267	2.50	6.6965	6.6919	174	175	100.574712643678
T0267	T0267TS263_5	T0267	2.45	6.8524	6.8378	174	175	100.574712643678
T0267	T0267TS267_1	T0267	2.37	7.8652	7.7858	174	175	100.574712643678
T0267	T0267TS267_2	T0267	2.08	7.6315	7.5670	174	175	100.574712643678
T0267	T0267TS272_1	T0267	2.00	7.9431	7.8587	174	175	100.574712643678
T0267	T0267TS272_2	T0267	1.88	8.4885	8.3693	174	175	100.574712643678
T0267	T0267TS272_3	T0267	2.05	8.5664	8.4422	174	175	100.574712643678
T0267	T0267TS272_4	T0267	2.08	8.1769	8.0775	174	175	100.574712643678
T0267	T0267TS272_5	T0267	2.58	7.5536	7.4940	174	175	100.574712643678
T0267	T0267TS283_1	T0267	3.15	1.9439	2.2942	174	174	100
T0267	T0267TS283_2	T0267	2.29	7.8652	7.7858	174	174	100
T0267	T0267TS283_3	T0267	2.31	7.8652	7.7858	174	174	100
T0267	T0267TS283_4	T0267	2.29	7.8652	7.7858	174	174	100
T0267	T0267TS283_5	T0267	2.28	8.0210	7.9316	174	174	100
T0267	T0267TS289_1	T0267	2.57	6.5030	6.5109	174	148	85.0574712643678
T0267	T0267TS290_1	T0267	2.58	7.5578	7.4980	174	172	98.8505747126437
T0267	T0267TS304_1	T0267	2.50	6.7744	6.7649	174	175	100.574712643678
T0267	T0267TS304_2	T0267	2.40	6.2291	6.2546	174	175	100.574712643678
T0267	T0267TS304_3	T0267	2.31	5.9953	6.0360	174	175	100.574712643678
T0267	T0267TS304_4	T0267	2.90	4.9825	5.0895	174	175	100.574712643678
T0267	T0267TS304_5	T0267	2.30	7.8652	7.7858	174	175	100.574712643678
T0267	T0267TS305_1	T0267	2.50	5.9174	5.9631	174	175	100.574712643678
T0267	T0267TS319_1	T0267	2.56	7.7873	7.7128	174	174	100
T0267	T0267TS324_1	T0267	2.82	6.5095	6.5170	174	156	89.6551724137931
T0267	T0267TS324_2	T0267	2.44	7.3071	7.2634	174	144	82.7586206896552
T0267	T0267TS324_3	T0267	2.72	6.7204	6.7143	174	153	87.9310344827586
T0267	T0267TS324_4	T0267	2.57	5.9573	6.0005	174	155	89.0804597701149
T0267	T0267TS324_5	T0267	2.92	6.5019	6.5098	174	144	82.7586206896552
T0267	T0267TS331_1	T0267	2.16	7.7873	7.7128	174	175	100.574712643678
T0267	T0267TS331_2	T0267	2.43	7.5623	7.5023	174	170	97.7011494252874
T0267	T0267TS331_3	T0267	2.18	8.1972	8.0966	174	156	89.6551724137931
T0267	T0267TS338_1	T0267	2.16	7.4831	7.4281	174	170	97.7011494252874
T0267	T0267TS338_2	T0267	3.16	5.3768	5.4578	174	157	90.2298850574713
T0267	T0267TS338_3	T0267	2.59	8.0774	7.9844	174	162	93.1034482758621
T0267	T0267TS338_4	T0267	2.67	8.1179	8.0224	174	149	85.632183908046
T0267	T0267TS338_5	T0267	2.75	5.9648	6.0074	174	157	90.2298850574713
T0267	T0267TS344_1	T0267	2.16	7.9431	7.8587	174	175	100.574712643678
T0267	T0267TS348_1	T0267	2.72	0.4636	1.0605	174	175	100.574712643678
T0267	T0267TS352_1	T0267	2.10	9.0680	8.9118	174	170	97.7011494252874
T0267	T0267TS352_2	T0267	2.98	7.8226	7.7459	174	164	94.2528735632184
T0267	T0267TS352_3	T0267	1.87	7.8871	7.8062	174	168	96.551724137931
T0267	T0267TS352_4	T0267	2.39	7.6904	7.6221	174	167	95.9770114942529
T0267	T0267TS352_5	T0267	2.18	7.5408	7.4821	174	163	93.6781609195402
T0267	T0267TS356_1	T0267	2.14	7.7873	7.7128	174	175	100.574712643678
T0267	T0267TS367_1	T0267	2.03	7.8652	7.7858	174	175	100.574712643678
T0267	T0267TS375_1	T0267	2.38	7.9151	7.8325	174	171	98.2758620689655
T0267	T0267TS375_2	T0267	2.27	7.8362	7.7586	174	171	98.2758620689655
T0267	T0267TS375_3	T0267	2.09	7.1037	7.0730	174	154	88.5057471264368
T0267	T0267TS375_4	T0267	2.21	7.8362	7.7586	174	171	98.2758620689655
T0267	T0267TS375_5	T0267	2.28	7.7573	7.6847	174	171	98.2758620689655
T0267	T0267TS376_1	T0267	2.15	7.9940	7.9063	174	171	98.2758620689655
T0267	T0267TS376_2	T0267	2.41	7.5205	7.4631	174	171	98.2758620689655
T0267	T0267TS376_3	T0267	2.26	7.8362	7.7586	174	171	98.2758620689655
T0267	T0267TS376_4	T0267	2.38	7.7573	7.6847	174	171	98.2758620689655
T0267	T0267TS376_5	T0267	2.21	8.4932	8.3737	174	167	95.9770114942529
T0267	T0267TS381_1	T0267	2.63	7.5298	7.4718	174	167	95.9770114942529
T0267	T0267TS381_2	T0267	2.61	7.4198	7.3689	174	149	85.632183908046
T0267	T0267TS381_3	T0267	1.73	7.9074	7.8252	174	155	89.0804597701149
T0267	T0267TS381_4_1	T0267	2.69	1.6274	2.0157	174	49	28.1609195402299
T0267	T0267TS381_4_2	T0267	2.39	6.3495	6.3673	174	101	58.0459770114943
T0267	T0267TS381_5_1	T0267	2.42	1.1729	1.6269	174	50	28.735632183908
T0267	T0267TS381_5_2	T0267	1.94	6.7969	6.7859	174	110	63.2183908045977
T0267	T0267TS384_1	T0267	2.66	5.4572	5.5329	174	141	81.0344827586207
T0267	T0267TS384_2	T0267	2.41	7.7308	7.6599	174	148	85.0574712643678
T0267	T0267TS384_3	T0267	2.42	6.8052	6.7936	174	155	89.0804597701149
T0267	T0267TS384_4	T0267	2.18	8.0172	7.9280	174	151	86.7816091954023
T0267	T0267TS384_5	T0267	2.34	8.1469	8.0495	174	135	77.5862068965517
T0267	T0267TS393_1	T0267	1.93	8.6751	8.5440	174	150	86.2068965517241
T0267	T0267TS393_2_1	T0267	2.16	-0.7400	0.3137	174	33	18.9655172413793
T0267	T0267TS393_2_2	T0267	2.33	4.6498	4.7792	174	85	48.8505747126437
T0267	T0267TS393_2_3	T0267	1.65	-2.6263	0.0005	174	37	21.264367816092
T0267	T0267TS393_3	T0267	2.66	6.1941	6.2219	174	147	84.4827586206897
T0267	T0267TS393_4	T0267	2.75	6.1758	6.2048	174	133	76.4367816091954
T0267	T0267TS393_5_1	T0267	2.62	5.3717	5.4531	174	106	60.9195402298851
T0267	T0267TS393_5_2	T0267	1.65	-2.6732	0.0003	174	43	24.7126436781609
T0267	T0267TS400_1	T0267	1.98	9.1118	8.9528	174	175	100.574712643678
T0267	T0267TS400_2	T0267	2.12	9.0339	8.8798	174	175	100.574712643678
T0267	T0267TS400_3	T0267	2.06	9.1897	9.0257	174	175	100.574712643678
T0267	T0267TS400_4	T0267	2.61	7.5536	7.4940	174	175	100.574712643678
T0267	T0267TS400_5	T0267	2.21	5.7616	5.8174	174	175	100.574712643678
T0267	T0267TS406_1	T0267	2.09	8.8781	8.7340	174	175	100.574712643678
T0267	T0267TS406_2	T0267	2.62	7.3977	7.3482	174	175	100.574712643678
T0267	T0267TS450_1	T0267	1.86	8.9560	8.8069	174	175	100.574712643678
T0267	T0267TS451_1	T0267	2.00	8.9095	8.7634	174	170	97.7011494252874
T0267	T0267TS451_2	T0267	2.34	7.8720	7.7922	174	172	98.8505747126437
T0267	T0267TS451_3	T0267	2.94	6.6558	6.6539	174	173	99.4252873563218
T0267	T0267TS451_4	T0267	2.57	6.6114	6.6123	174	170	97.7011494252874
T0267	T0267TS451_5	T0267	2.78	7.0567	7.0290	174	157	90.2298850574713
T0267	T0267TS454_1	T0267	2.87	7.6315	7.5670	174	175	100.574712643678
T0267	T0267TS472_1	T0267	2.73	8.0210	7.9316	174	175	100.574712643678
T0267	T0267TS475_1	T0267	no_data	no_data	no_data	174	no_data	no_data
T0267	T0267TS478_1	T0267	2.50	7.7094	7.6399	174	175	100.574712643678
T0267	T0267TS478_2	T0267	2.75	6.6186	6.6190	174	175	100.574712643678
T0267	T0267TS478_3	T0267	2.72	6.6186	6.6190	174	175	100.574712643678
T0267	T0267TS478_4	T0267	2.57	7.2419	7.2023	174	175	100.574712643678
T0267	T0267TS478_5	T0267	2.57	6.9303	6.9107	174	175	100.574712643678
T0267	T0267TS482_1	T0267	2.30	8.9560	8.8069	174	175	100.574712643678
T0267	T0267TS482_2	T0267	2.06	8.1769	8.0775	174	175	100.574712643678
T0267	T0267TS482_3	T0267	2.78	7.2419	7.2023	174	175	100.574712643678
T0267	T0267TS482_4	T0267	2.40	8.6443	8.5151	174	175	100.574712643678
T0267	T0267TS482_5	T0267	2.40	9.1118	8.9528	174	175	100.574712643678
T0267	T0267TS501_1	T0267	2.49	7.8362	7.7586	174	171	98.2758620689655
T0267	T0267TS504_1	T0267	1.92	8.8982	8.7529	174	162	93.1034482758621
T0267	T0267TS504_2	T0267	1.96	8.8341	8.6928	174	160	91.9540229885057
T0267	T0267TS504_3	T0267	2.17	8.7666	8.6296	174	163	93.6781609195402
T0267	T0267TS504_4	T0267	2.06	8.7014	8.5685	174	161	92.5287356321839
T0267	T0267TS504_5	T0267	1.92	9.0312	8.8774	174	161	92.5287356321839
T0267	T0267TS506_1	T0267	2.51	8.1963	8.0957	174	170	97.7011494252874
T0267	T0267TS506_2	T0267	2.24	8.8466	8.7045	174	173	99.4252873563218
T0267	T0267TS506_3	T0267	2.07	9.1473	8.9860	174	170	97.7011494252874
T0267	T0267TS506_4	T0267	1.94	8.9576	8.8084	174	169	97.1264367816092
T0267	T0267TS506_5	T0267	2.03	9.1292	8.9691	174	172	98.8505747126437
T0267	T0267TS512_1	T0267	2.45	6.7291	6.7224	174	169	97.1264367816092
T0267	T0267TS513_1	T0267	2.70	6.7636	6.7547	174	152	87.3563218390805
T0267	T0267TS513_2	T0267	2.03	9.1168	8.9575	174	169	97.1264367816092
T0267	T0267TS513_3	T0267	2.53	6.9292	6.9096	174	172	98.8505747126437
T0267	T0267TS514_1	T0267	2.91	6.5056	6.5133	174	152	87.3563218390805
T0267	T0267TS519_1	T0267	2.60	-0.3382	0.5215	174	167	95.9770114942529
T0267	T0267TS530_1	T0267	2.31	9.1897	9.0257	174	175	100.574712643678
T0267	T0267TS530_2	T0267	2.82	7.5536	7.4940	174	175	100.574712643678
T0267	T0267TS530_3	T0267	2.70	6.6965	6.6919	174	175	100.574712643678
T0267	T0267TS530_4	T0267	2.44	6.8524	6.8378	174	175	100.574712643678
T0267	T0267TS530_5	T0267	2.40	5.2941	5.3806	174	175	100.574712643678
T0267	T0267TS550_1	T0267	2.48	6.4628	6.4733	174	175	100.574712643678
T0267	T0267TS552_1	T0267	2.74	-0.6271	0.3670	174	175	100.574712643678
T0267	T0267TS561_1	T0267	1.95	7.8652	7.7858	174	175	100.574712643678
T0267	T0267TS561_2	T0267	2.83	7.6315	7.5670	174	175	100.574712643678
T0267	T0267TS561_3	T0267	2.31	7.9431	7.8587	174	175	100.574712643678
T0267	T0267TS573_1	T0267	2.49	8.4885	8.3693	174	175	100.574712643678
T0267	T0267TS579_1	T0267	2.49	7.1640	7.1294	174	175	100.574712643678
T0267	T0267TS579_1u	T0267	2.14	6.7744	6.7649	174	175	100.574712643678
T0267	T0267TS579_2	T0267	2.32	6.9303	6.9107	174	175	100.574712643678
T0267	T0267TS579_2u	T0267	2.30	6.8524	6.8378	174	175	100.574712643678
T0267	T0267TS579_3	T0267	2.57	6.6186	6.6190	174	175	100.574712643678
T0267	T0267TS579_3u	T0267	2.10	7.0861	7.0565	174	175	100.574712643678
T0267	T0267TS579_4	T0267	2.24	7.0082	6.9836	174	175	100.574712643678
T0267	T0267TS579_4u	T0267	2.16	7.2419	7.2023	174	175	100.574712643678
T0267	T0267TS579_5	T0267	2.28	7.1640	7.1294	174	175	100.574712643678
T0267	T0267TS579_5u	T0267	2.30	6.8524	6.8378	174	175	100.574712643678
T0267	T0267TS591_1	T0267	1.94	8.8001	8.6610	174	175	100.574712643678
T0267	T0267TS599_1	T0267	1.74	-1.4063	0.0904	174	175	100.574712643678
T0267	T0267TS599_2	T0267	1.72	6.6965	6.6919	174	175	100.574712643678
T0267	T0267TS599_3	T0267	1.72	6.6965	6.6919	174	175	100.574712643678
T0267	T0267TS599_4	T0267	1.68	6.6965	6.6919	174	175	100.574712643678
T0267	T0267TS599_5	T0267	2.84	-0.5492	0.4061	174	175	100.574712643678
T0267	T0267TS604_1	T0267	1.95	8.9560	8.8069	174	175	100.574712643678
T0267	T0267TS604_2	T0267	2.10	8.3327	8.2234	174	175	100.574712643678
T0267	T0267TS604_3	T0267	2.57	7.5536	7.4940	174	175	100.574712643678
T0267	T0267TS604_4	T0267	2.63	7.7094	7.6399	174	175	100.574712643678
T0267	T0267TS604_5	T0267	3.09	6.6965	6.6919	174	175	100.574712643678
T0267	T0267TS606_1	T0267	2.54	5.9953	6.0360	174	175	100.574712643678
T0267	T0267TS606_2	T0267	2.73	5.8395	5.8903	174	175	100.574712643678
T0267	T0267TS606_3	T0267	2.81	4.9825	5.0895	174	175	100.574712643678
T0267	T0267TS606_4	T0267	2.51	6.3070	6.3275	174	175	100.574712643678
T0267	T0267TS607_1	T0267	2.78	7.5536	7.4940	174	175	100.574712643678
T0267	T0267TS612_1	T0267	2.51	7.7873	7.7128	174	175	100.574712643678
T0267	T0267TS631_1	T0267	1.73	6.8524	6.8378	174	175	100.574712643678
T0267	T0267TS631_2	T0267	1.73	6.8524	6.8378	174	175	100.574712643678
T0267	T0267TS631_3	T0267	1.89	6.9303	6.9107	174	175	100.574712643678
T0267	T0267TS631_4	T0267	2.08	6.3070	6.3275	174	175	100.574712643678
T0267	T0267TS631_5	T0267	2.39	6.4628	6.4733	174	175	100.574712643678
T0267	T0267TS680_1	T0267	3.00	5.9648	6.0074	174	157	90.2298850574713
T0267	T0267TS680_2	T0267	2.18	6.1667	6.1962	174	154	88.5057471264368
T0267	T0267TS680_3	T0267	1.86	7.0158	6.9908	174	156	89.6551724137931
T0267	T0267TS680_4	T0267	2.00	7.4445	7.3919	174	154	88.5057471264368
T0267	T0267TS680_5	T0267	2.57	7.3926	7.3434	174	157	90.2298850574713
1WK4_A	2CY2_A	T0267	0.69	10.3331	10.0963	173	173	100
1WK4_A	RT0267AL291_1	T0267	2.12	6.3052	6.3258	173	159	91.9075144508671
1WK4_A	RT0267TS381_4	T0267	2.69	1.6274	2.0157	173	150	86.7052023121387
1WK4_A	RT0267TS381_5	T0267	2.44	1.1729	1.6269	173	160	92.485549132948
1WK4_A	RT0267TS393_2	T0267	2.15	-0.7400	0.3137	173	155	89.5953757225434
1WK4_A	RT0267TS393_5	T0267	2.55	5.0360	5.1395	173	149	86.1271676300578
1WK4_A	T0267AL013_1	T0267	2.53	6.9292	6.9096	173	172	99.4219653179191
1WK4_A	T0267AL032_1	T0267	2.48	7.4206	7.3696	173	162	93.6416184971098
1WK4_A	T0267AL105_1	T0267	2.59	7.7340	7.6629	173	166	95.9537572254335
1WK4_A	T0267AL140_1	T0267	no_data	no_data	no_data	173	no_data	no_data
1WK4_A	T0267AL163_1	T0267	2.16	8.1972	8.0966	173	156	90.1734104046243
1WK4_A	T0267AL163_2	T0267	2.11	8.4689	8.3509	173	159	91.9075144508671
1WK4_A	T0267AL163_3	T0267	2.12	8.7823	8.6443	173	166	95.9537572254335
1WK4_A	T0267AL163_4	T0267	1.97	7.9953	7.9075	173	162	93.6416184971098
1WK4_A	T0267AL163_5	T0267	2.38	7.3800	7.3316	173	148	85.5491329479769
1WK4_A	T0267AL164_1	T0267	1.97	9.1550	8.9932	173	165	95.3757225433526
1WK4_A	T0267AL164_2	T0267	2.13	7.9592	7.8738	173	161	93.0635838150289
1WK4_A	T0267AL164_3	T0267	1.82	7.8146	7.7384	173	166	95.9537572254335
1WK4_A	T0267AL164_4	T0267	1.96	8.5338	8.4117	173	138	79.7687861271676
1WK4_A	T0267AL164_5	T0267	2.33	8.3097	8.2019	173	142	82.0809248554913
1WK4_A	T0267AL199_1	T0267	2.10	8.9888	8.8376	173	170	98.2658959537572
1WK4_A	T0267AL210_1	T0267	1.90	9.0740	8.9174	173	165	95.3757225433526
1WK4_A	T0267AL229_1	T0267	2.64	7.2139	7.1761	173	163	94.2196531791908
1WK4_A	T0267AL229_2	T0267	2.43	7.4541	7.4009	173	165	95.3757225433526
1WK4_A	T0267AL229_3	T0267	2.13	9.0680	8.9118	173	170	98.2658959537572
1WK4_A	T0267AL229_4	T0267	2.31	8.0307	7.9407	173	149	86.1271676300578
1WK4_A	T0267AL229_5	T0267	2.77	5.2654	5.3537	173	153	88.4393063583815
1WK4_A	T0267AL230_1	T0267	2.46	7.5408	7.4821	173	163	94.2196531791908
1WK4_A	T0267AL230_2	T0267	2.88	7.3773	7.3291	173	163	94.2196531791908
1WK4_A	T0267AL230_3	T0267	2.13	9.0198	8.8667	173	171	98.8439306358381
1WK4_A	T0267AL230_4	T0267	2.31	8.0307	7.9407	173	149	86.1271676300578
1WK4_A	T0267AL230_5	T0267	2.61	5.6745	5.7360	173	149	86.1271676300578
1WK4_A	T0267AL231_1	T0267	2.47	7.7042	7.6350	173	163	94.2196531791908
1WK4_A	T0267AL231_2	T0267	2.13	9.0680	8.9118	173	170	98.2658959537572
1WK4_A	T0267AL231_3	T0267	2.43	7.4541	7.4009	173	165	95.3757225433526
1WK4_A	T0267AL231_4	T0267	2.31	8.0307	7.9407	173	149	86.1271676300578
1WK4_A	T0267AL231_5	T0267	2.77	5.2654	5.3537	173	153	88.4393063583815
1WK4_A	T0267AL232_1	T0267	2.11	8.1755	8.0762	173	153	88.4393063583815
1WK4_A	T0267AL287_1	T0267	2.11	7.6744	7.6072	173	160	92.485549132948
1WK4_A	T0267AL287_2	T0267	2.33	7.9334	7.8496	173	144	83.2369942196532
1WK4_A	T0267AL287_3	T0267	2.59	8.1655	8.0669	173	143	82.6589595375723
1WK4_A	T0267AL287_4	T0267	2.73	8.3117	8.2037	173	152	87.8612716763006
1WK4_A	T0267AL287_5	T0267	2.44	7.5087	7.4521	173	160	92.485549132948
1WK4_A	T0267AL291_1_1	T0267	2.12	6.8565	6.8417	173	146	84.393063583815
1WK4_A	T0267AL291_1_2	T0267	1.69	0.4348	1.0389	173	13	7.51445086705202
1WK4_A	T0267AL314_2	T0267	2.41	7.1374	7.1045	173	159	91.9075144508671
1WK4_A	T0267AL314_3	T0267	2.28	8.1830	8.0832	173	141	81.5028901734104
1WK4_A	T0267AL314_4	T0267	2.85	6.1404	6.1716	173	142	82.0809248554913
1WK4_A	T0267AL314_5	T0267	2.11	7.7200	7.6498	173	159	91.9075144508671
1WK4_A	T0267AL383_1	T0267	2.21	8.3093	8.2015	173	147	84.971098265896
1WK4_A	T0267AL383_2	T0267	2.13	7.7852	7.7109	173	154	89.0173410404624
1WK4_A	T0267AL394_1	T0267	2.38	7.6101	7.5470	173	167	96.5317919075144
1WK4_A	T0267AL394_2	T0267	2.81	8.2193	8.1173	173	142	82.0809248554913
1WK4_A	T0267AL394_3	T0267	2.38	7.6101	7.5470	173	167	96.5317919075144
1WK4_A	T0267AL394_4	T0267	2.13	7.8676	7.7880	173	163	94.2196531791908
1WK4_A	T0267AL394_5	T0267	1.65	7.4834	7.4284	173	155	89.5953757225434
1WK4_A	T0267AL398_1	T0267	2.15	8.5070	8.3866	173	165	95.3757225433526
1WK4_A	T0267AL398_2	T0267	2.14	7.8401	7.7622	173	160	92.485549132948
1WK4_A	T0267AL398_3	T0267	2.31	8.0307	7.9407	173	149	86.1271676300578
1WK4_A	T0267AL398_4	T0267	2.73	7.2453	7.2055	173	149	86.1271676300578
1WK4_A	T0267AL398_5	T0267	2.35	6.5041	6.5119	173	150	86.7052023121387
1WK4_A	T0267AL418_1	T0267	1.92	8.7513	8.6153	173	160	92.485549132948
1WK4_A	T0267AL418_2	T0267	2.41	7.1374	7.1045	173	159	91.9075144508671
1WK4_A	T0267AL418_3	T0267	2.11	7.7200	7.6498	173	159	91.9075144508671
1WK4_A	T0267AL418_4	T0267	2.73	7.2923	7.2495	173	148	85.5491329479769
1WK4_A	T0267AL418_5	T0267	2.28	8.2554	8.1511	173	143	82.6589595375723
1WK4_A	T0267AL420_1	T0267	2.13	7.8864	7.8056	173	159	91.9075144508671
1WK4_A	T0267AL420_2	T0267	2.87	6.6345	6.6339	173	151	87.2832369942196
1WK4_A	T0267AL420_3	T0267	2.81	6.8073	6.7956	173	151	87.2832369942196
1WK4_A	T0267AL420_4	T0267	2.31	7.9804	7.8936	173	150	86.7052023121387
1WK4_A	T0267AL420_5	T0267	2.24	8.5049	8.3847	173	145	83.8150289017341
1WK4_A	T0267AL596_1	T0267	1.99	7.6065	7.5436	173	156	90.1734104046243
1WK4_A	T0267AL629_1	T0267	2.12	8.2764	8.1707	173	151	87.2832369942196
1WK4_A	T0267TS003_1	T0267	1.99	9.0031	8.8510	173	175	101.156069364162
1WK4_A	T0267TS007_1	T0267	2.02	9.0031	8.8510	173	175	101.156069364162
1WK4_A	T0267TS007_2	T0267	2.70	7.8295	7.7523	173	175	101.156069364162
1WK4_A	T0267TS007_3	T0267	2.16	8.6901	8.5580	173	175	101.156069364162
1WK4_A	T0267TS007_4	T0267	2.06	8.5336	8.4115	173	175	101.156069364162
1WK4_A	T0267TS009_1	T0267	2.72	7.6730	7.6058	173	175	101.156069364162
1WK4_A	T0267TS009_2	T0267	2.64	7.6730	7.6058	173	175	101.156069364162
1WK4_A	T0267TS009_3	T0267	2.64	5.7952	5.8489	173	175	101.156069364162
1WK4_A	T0267TS009_4	T0267	2.49	6.1864	6.2147	173	175	101.156069364162
1WK4_A	T0267TS009_5	T0267	2.69	5.3258	5.4101	173	175	101.156069364162
1WK4_A	T0267TS011_1	T0267	2.35	7.8362	7.7586	173	171	98.8439306358381
1WK4_A	T0267TS018_1	T0267	3.01	-0.5423	0.4097	173	175	101.156069364162
1WK4_A	T0267TS018_2	T0267	2.65	0.2401	0.8968	173	175	101.156069364162
1WK4_A	T0267TS018_3	T0267	2.54	-0.6205	0.3702	173	175	101.156069364162
1WK4_A	T0267TS018_4	T0267	2.75	1.1008	1.5668	173	175	101.156069364162
1WK4_A	T0267TS018_5	T0267	2.64	-0.3075	0.5393	173	175	101.156069364162
1WK4_A	T0267TS019_1	T0267	2.72	-0.1511	0.6341	173	175	101.156069364162
1WK4_A	T0267TS019_2	T0267	3.10	0.7878	1.3118	173	175	101.156069364162
1WK4_A	T0267TS019_3	T0267	2.87	1.3355	1.7643	173	175	101.156069364162
1WK4_A	T0267TS019_4	T0267	3.19	-0.6205	0.3702	173	175	101.156069364162
1WK4_A	T0267TS019_5	T0267	2.85	-0.9335	0.2326	173	175	101.156069364162
1WK4_A	T0267TS021_1	T0267	1.87	8.4554	8.3382	173	175	101.156069364162
1WK4_A	T0267TS021_2	T0267	2.05	9.1595	8.9975	173	175	101.156069364162
1WK4_A	T0267TS021_3	T0267	2.01	8.8466	8.7045	173	175	101.156069364162
1WK4_A	T0267TS021_4	T0267	2.10	9.0031	8.8510	173	175	101.156069364162
1WK4_A	T0267TS021_5	T0267	2.45	8.2989	8.1918	173	175	101.156069364162
1WK4_A	T0267TS026_1	T0267	2.08	9.0031	8.8510	173	175	101.156069364162
1WK4_A	T0267TS026_2	T0267	2.07	9.0031	8.8510	173	175	101.156069364162
1WK4_A	T0267TS026_3	T0267	2.50	7.5351	7.4767	173	165	95.3757225433526
1WK4_A	T0267TS026_4	T0267	2.53	7.5351	7.4767	173	165	95.3757225433526
1WK4_A	T0267TS030_1	T0267	2.50	7.5351	7.4767	173	165	95.3757225433526
1WK4_A	T0267TS030_2	T0267	2.53	7.5351	7.4767	173	165	95.3757225433526
1WK4_A	T0267TS033_1	T0267	2.10	8.9888	8.8376	173	170	98.2658959537572
1WK4_A	T0267TS033_2	T0267	2.26	7.4590	7.4056	173	163	94.2196531791908
1WK4_A	T0267TS033_3	T0267	1.89	7.8871	7.8062	173	168	97.1098265895954
1WK4_A	T0267TS033_4	T0267	2.31	7.9939	7.9062	173	148	85.5491329479769
1WK4_A	T0267TS033_5	T0267	2.93	7.6599	7.5936	173	164	94.7976878612717
1WK4_A	T0267TS035_1	T0267	2.21	8.5336	8.4115	173	173	100
1WK4_A	T0267TS039_1u	T0267	2.83	0.5531	1.1283	173	175	101.156069364162
1WK4_A	T0267TS039_2u	T0267	3.13	0.3184	0.9531	173	175	101.156069364162
1WK4_A	T0267TS039_3u	T0267	2.80	-0.7770	0.2972	173	175	101.156069364162
1WK4_A	T0267TS039_4u	T0267	2.93	-0.2293	0.5859	173	175	101.156069364162
1WK4_A	T0267TS039_5u	T0267	2.72	-0.7770	0.2972	173	175	101.156069364162
1WK4_A	T0267TS042_1	T0267	2.46	8.1424	8.0453	173	175	101.156069364162
1WK4_A	T0267TS042_2	T0267	2.49	8.1424	8.0453	173	175	101.156069364162
1WK4_A	T0267TS042_3	T0267	2.37	8.2207	8.1185	173	175	101.156069364162
1WK4_A	T0267TS042_4	T0267	2.68	8.2207	8.1185	173	175	101.156069364162
1WK4_A	T0267TS042_5	T0267	2.49	7.5165	7.4593	173	175	101.156069364162
1WK4_A	T0267TS046_1u	T0267	2.13	8.1541	8.0562	173	150	86.7052023121387
1WK4_A	T0267TS049_1	T0267	1.71	-1.2464	0.1295	173	175	101.156069364162
1WK4_A	T0267TS051_1	T0267	2.50	7.5947	7.5326	173	175	101.156069364162
1WK4_A	T0267TS051_2	T0267	2.15	7.1253	7.0932	173	175	101.156069364162
1WK4_A	T0267TS052_1	T0267	2.26	7.3600	7.3129	173	175	101.156069364162
1WK4_A	T0267TS052_2	T0267	2.33	7.2035	7.1664	173	175	101.156069364162
1WK4_A	T0267TS052_3	T0267	2.20	6.1864	6.2147	173	175	101.156069364162
1WK4_A	T0267TS052_4	T0267	2.34	6.1864	6.2147	173	175	101.156069364162
1WK4_A	T0267TS052_5	T0267	2.47	6.0299	6.0683	173	175	101.156069364162
1WK4_A	T0267TS060_1	T0267	2.77	7.7512	7.6791	173	175	101.156069364162
1WK4_A	T0267TS061_1	T0267	2.03	7.8597	7.7806	173	156	90.1734104046243
1WK4_A	T0267TS067_1	T0267	1.36	0.1526	0.8352	173	12	6.9364161849711
1WK4_A	T0267TS079_1	T0267	2.14	8.9248	8.7777	173	175	101.156069364162
1WK4_A	T0267TS081_1	T0267	2.29	7.1114	7.0802	173	126	72.8323699421965
1WK4_A	T0267TS089_1	T0267	2.92	6.7341	6.7271	173	175	101.156069364162
1WK4_A	T0267TS089_2	T0267	2.92	6.4211	6.4343	173	175	101.156069364162
1WK4_A	T0267TS089_3	T0267	2.95	2.1961	2.5193	173	175	101.156069364162
1WK4_A	T0267TS089_4	T0267	2.69	0.8661	1.3745	173	175	101.156069364162
1WK4_A	T0267TS089_5	T0267	2.87	1.7267	2.1025	173	175	101.156069364162
1WK4_A	T0267TS094_1	T0267	3.05	7.2035	7.1664	173	175	101.156069364162
1WK4_A	T0267TS094_2	T0267	2.85	7.2035	7.1664	173	175	101.156069364162
1WK4_A	T0267TS094_3	T0267	2.76	6.8123	6.8003	173	175	101.156069364162
1WK4_A	T0267TS094_4	T0267	2.73	4.0739	4.2430	173	175	101.156069364162
1WK4_A	T0267TS094_5	T0267	3.23	7.3600	7.3129	173	175	101.156069364162
1WK4_A	T0267TS096_1	T0267	2.22	7.5623	7.5023	173	170	98.2658959537572
1WK4_A	T0267TS096_5	T0267	2.44	7.8362	7.7586	173	171	98.8439306358381
1WK4_A	T0267TS100_1	T0267	2.19	8.9248	8.7777	173	175	101.156069364162
1WK4_A	T0267TS100_2	T0267	1.94	7.9859	7.8988	173	175	101.156069364162
1WK4_A	T0267TS100_3	T0267	2.47	8.3771	8.2650	173	175	101.156069364162
1WK4_A	T0267TS100_4	T0267	2.16	8.4554	8.3382	173	175	101.156069364162
1WK4_A	T0267TS100_5	T0267	2.70	7.3600	7.3129	173	175	101.156069364162
1WK4_A	T0267TS101_1	T0267	1.87	8.4554	8.3382	173	175	101.156069364162
1WK4_A	T0267TS101_2	T0267	2.10	9.0031	8.8510	173	175	101.156069364162
1WK4_A	T0267TS101_3	T0267	2.26	7.8295	7.7523	173	175	101.156069364162
1WK4_A	T0267TS101_4	T0267	2.17	8.7683	8.6312	173	175	101.156069364162
1WK4_A	T0267TS101_5	T0267	2.29	8.8466	8.7045	173	175	101.156069364162
1WK4_A	T0267TS109_1	T0267	2.12	8.4554	8.3382	173	173	100
1WK4_A	T0267TS110_1	T0267	2.31	8.0307	7.9407	173	149	86.1271676300578
1WK4_A	T0267TS110_2	T0267	2.51	7.3773	7.3291	173	163	94.2196531791908
1WK4_A	T0267TS110_3	T0267	2.63	7.2531	7.2128	173	164	94.7976878612717
1WK4_A	T0267TS110_4	T0267	2.72	5.5872	5.6544	173	149	86.1271676300578
1WK4_A	T0267TS110_5	T0267	2.57	8.3117	8.2037	173	152	87.8612716763006
1WK4_A	T0267TS111_1	T0267	2.40	6.8878	6.8709	173	159	91.9075144508671
1WK4_A	T0267TS111_2	T0267	2.46	7.5408	7.4821	173	163	94.2196531791908
1WK4_A	T0267TS111_3	T0267	2.36	7.9568	7.8715	173	147	84.971098265896
1WK4_A	T0267TS111_4	T0267	2.69	7.2923	7.2495	173	148	85.5491329479769
1WK4_A	T0267TS111_5	T0267	2.58	5.6261	5.6907	173	148	85.5491329479769
1WK4_A	T0267TS112_1	T0267	2.15	8.6849	8.5531	173	163	94.2196531791908
1WK4_A	T0267TS112_2	T0267	2.03	8.9682	8.8184	173	159	91.9075144508671
1WK4_A	T0267TS112_3	T0267	2.31	7.9939	7.9062	173	148	85.5491329479769
1WK4_A	T0267TS112_4	T0267	2.48	7.4590	7.4056	173	163	94.2196531791908
1WK4_A	T0267TS112_5	T0267	2.46	7.5027	7.4465	173	162	93.6416184971098
1WK4_A	T0267TS113_1	T0267	2.15	8.8466	8.7045	173	173	100
1WK4_A	T0267TS113_2	T0267	2.10	8.9576	8.8084	173	169	97.6878612716763
1WK4_A	T0267TS114_1	T0267	2.51	6.1864	6.2147	173	175	101.156069364162
1WK4_A	T0267TS114_2	T0267	2.80	6.9688	6.9467	173	175	101.156069364162
1WK4_A	T0267TS114_3	T0267	2.33	7.2818	7.2396	173	175	101.156069364162
1WK4_A	T0267TS114_4	T0267	2.86	4.1522	4.3157	173	175	101.156069364162
1WK4_A	T0267TS114_5	T0267	2.60	6.1082	6.1415	173	175	101.156069364162
1WK4_A	T0267TS122_1	T0267	2.59	7.2818	7.2396	173	175	101.156069364162
1WK4_A	T0267TS126_1	T0267	2.06	7.8295	7.7523	173	175	101.156069364162
1WK4_A	T0267TS126_2	T0267	2.62	7.8295	7.7523	173	175	101.156069364162
1WK4_A	T0267TS126_3	T0267	2.49	5.6387	5.7026	173	175	101.156069364162
1WK4_A	T0267TS126_4	T0267	2.22	7.9077	7.8255	173	175	101.156069364162
1WK4_A	T0267TS126_5	T0267	2.03	7.4383	7.3861	173	175	101.156069364162
1WK4_A	T0267TS137_1	T0267	2.22	8.9576	8.8084	173	169	97.6878612716763
1WK4_A	T0267TS137_2	T0267	2.18	8.7188	8.5849	173	169	97.6878612716763
1WK4_A	T0267TS137_3	T0267	2.07	9.1168	8.9575	173	169	97.6878612716763
1WK4_A	T0267TS137_4	T0267	2.24	8.7188	8.5849	173	169	97.6878612716763
1WK4_A	T0267TS137_5	T0267	2.10	9.1168	8.9575	173	169	97.6878612716763
1WK4_A	T0267TS139_1	T0267	2.78	7.7638	7.6908	173	169	97.6878612716763
1WK4_A	T0267TS156_1	T0267	2.30	8.1424	8.0453	173	173	100
1WK4_A	T0267TS156_2	T0267	1.78	7.8433	7.7653	173	169	97.6878612716763
1WK4_A	T0267TS156_3	T0267	2.05	7.8720	7.7922	173	172	99.4219653179191
1WK4_A	T0267TS157_1	T0267	3.16	2.5091	2.8018	173	175	101.156069364162
1WK4_A	T0267TS160_1	T0267	2.35	7.6730	7.6058	173	175	101.156069364162
1WK4_A	T0267TS160_2	T0267	2.51	7.4383	7.3861	173	175	101.156069364162
1WK4_A	T0267TS160_3	T0267	2.57	7.8295	7.7523	173	175	101.156069364162
1WK4_A	T0267TS160_4	T0267	2.59	6.6558	6.6539	173	175	101.156069364162
1WK4_A	T0267TS160_5	T0267	2.72	7.9859	7.8988	173	175	101.156069364162
1WK4_A	T0267TS166_1	T0267	2.09	9.1595	8.9975	173	175	101.156069364162
1WK4_A	T0267TS166_2	T0267	2.09	9.1595	8.9975	173	175	101.156069364162
1WK4_A	T0267TS166_3	T0267	2.03	8.7683	8.6312	173	175	101.156069364162
1WK4_A	T0267TS166_4	T0267	2.03	8.7683	8.6312	173	175	101.156069364162
1WK4_A	T0267TS166_5	T0267	2.00	9.1168	8.9575	173	169	97.6878612716763
1WK4_A	T0267TS176_1	T0267	2.16	8.8466	8.7045	173	175	101.156069364162
1WK4_A	T0267TS176_2	T0267	2.15	8.8466	8.7045	173	175	101.156069364162
1WK4_A	T0267TS176_3	T0267	2.01	8.9248	8.7777	173	175	101.156069364162
1WK4_A	T0267TS176_4	T0267	2.38	8.6901	8.5580	173	175	101.156069364162
1WK4_A	T0267TS176_5	T0267	1.85	9.3943	9.2173	173	175	101.156069364162
1WK4_A	T0267TS185_1	T0267	2.10	7.8311	7.7538	173	162	93.6416184971098
1WK4_A	T0267TS186_1	T0267	2.30	8.0599	7.9680	173	145	83.8150289017341
1WK4_A	T0267TS186_2	T0267	2.10	7.9696	7.8835	173	159	91.9075144508671
1WK4_A	T0267TS186_3	T0267	2.12	8.7175	8.5837	173	164	94.7976878612717
1WK4_A	T0267TS186_4	T0267	2.09	8.2013	8.1004	173	139	80.3468208092486
1WK4_A	T0267TS186_5	T0267	2.26	7.1169	7.0853	173	148	85.5491329479769
1WK4_A	T0267TS197_1	T0267	1.94	7.6730	7.6058	173	175	101.156069364162
1WK4_A	T0267TS197_2	T0267	1.93	7.8295	7.7523	173	175	101.156069364162
1WK4_A	T0267TS207_1	T0267	2.25	8.6119	8.4847	173	175	101.156069364162
1WK4_A	T0267TS207_2	T0267	2.37	7.7512	7.6791	173	175	101.156069364162
1WK4_A	T0267TS207_3	T0267	2.12	6.8123	6.8003	173	175	101.156069364162
1WK4_A	T0267TS207_4	T0267	2.52	7.2035	7.1664	173	175	101.156069364162
1WK4_A	T0267TS207_5	T0267	2.68	6.1082	6.1415	173	175	101.156069364162
1WK4_A	T0267TS213_1	T0267	1.92	8.8303	8.6892	173	170	98.2658959537572
1WK4_A	T0267TS217_1	T0267	2.02	8.8466	8.7045	173	173	100
1WK4_A	T0267TS223_1	T0267	1.84	8.9576	8.8084	173	169	97.6878612716763
1WK4_A	T0267TS237_1	T0267	2.39	7.6824	7.6146	173	158	91.3294797687861
1WK4_A	T0267TS242_1	T0267	2.17	8.5336	8.4115	173	175	101.156069364162
1WK4_A	T0267TS242_2	T0267	2.55	7.8295	7.7523	173	175	101.156069364162
1WK4_A	T0267TS242_3	T0267	3.14	7.0470	7.0200	173	175	101.156069364162
1WK4_A	T0267TS242_4	T0267	2.49	6.4994	6.5075	173	175	101.156069364162
1WK4_A	T0267TS242_5	T0267	2.34	7.2035	7.1664	173	175	101.156069364162
1WK4_A	T0267TS243_1	T0267	2.69	6.3007	6.3216	173	157	90.7514450867052
1WK4_A	T0267TS243_2	T0267	2.53	6.4251	6.4380	173	156	90.1734104046243
1WK4_A	T0267TS243_3	T0267	2.77	7.4454	7.3928	173	169	97.6878612716763
1WK4_A	T0267TS243_4	T0267	2.20	6.8887	6.8717	173	157	90.7514450867052
1WK4_A	T0267TS243_5	T0267	2.32	6.8047	6.7931	173	157	90.7514450867052
1WK4_A	T0267TS244_1	T0267	2.24	7.4416	7.3893	173	171	98.8439306358381
1WK4_A	T0267TS244_2	T0267	2.69	6.8123	6.8003	173	173	100
1WK4_A	T0267TS245_1	T0267	2.45	7.2066	7.1693	173	169	97.6878612716763
1WK4_A	T0267TS247_1	T0267	2.45	7.2066	7.1693	173	169	97.6878612716763
1WK4_A	T0267TS261_1	T0267	2.58	8.1830	8.0833	173	165	95.3757225433526
1WK4_A	T0267TS263_1	T0267	2.30	7.6730	7.6058	173	175	101.156069364162
1WK4_A	T0267TS263_2	T0267	2.24	7.4383	7.3861	173	175	101.156069364162
1WK4_A	T0267TS263_3	T0267	2.02	7.5165	7.4593	173	175	101.156069364162
1WK4_A	T0267TS263_4	T0267	2.38	6.7341	6.7271	173	175	101.156069364162
1WK4_A	T0267TS263_5	T0267	2.37	6.9688	6.9467	173	175	101.156069364162
1WK4_A	T0267TS267_1	T0267	2.38	7.7512	7.6791	173	175	101.156069364162
1WK4_A	T0267TS267_2	T0267	2.11	7.5947	7.5326	173	175	101.156069364162
1WK4_A	T0267TS272_1	T0267	2.01	8.1424	8.0453	173	175	101.156069364162
1WK4_A	T0267TS272_2	T0267	1.89	8.4554	8.3382	173	175	101.156069364162
1WK4_A	T0267TS272_3	T0267	2.07	8.4554	8.3382	173	175	101.156069364162
1WK4_A	T0267TS272_4	T0267	2.63	7.9077	7.8255	173	175	101.156069364162
1WK4_A	T0267TS272_5	T0267	2.02	7.6730	7.6058	173	175	101.156069364162
1WK4_A	T0267TS283_1	T0267	3.12	1.2573	1.6979	173	174	100.578034682081
1WK4_A	T0267TS283_2	T0267	2.32	7.9077	7.8255	173	174	100.578034682081
1WK4_A	T0267TS283_3	T0267	2.34	7.9077	7.8255	173	174	100.578034682081
1WK4_A	T0267TS283_4	T0267	2.03	7.9077	7.8255	173	174	100.578034682081
1WK4_A	T0267TS283_5	T0267	2.31	7.9077	7.8255	173	174	100.578034682081
1WK4_A	T0267TS289_1	T0267	2.65	6.4153	6.4288	173	148	85.5491329479769
1WK4_A	T0267TS290_1	T0267	2.56	7.4006	7.3509	173	172	99.4219653179191
1WK4_A	T0267TS304_1	T0267	2.49	6.1864	6.2147	173	175	101.156069364162
1WK4_A	T0267TS304_2	T0267	2.55	6.3429	6.3611	173	175	101.156069364162
1WK4_A	T0267TS304_3	T0267	2.11	7.5947	7.5326	173	175	101.156069364162
1WK4_A	T0267TS304_4	T0267	2.72	4.6998	4.8258	173	175	101.156069364162
1WK4_A	T0267TS304_5	T0267	2.25	7.8295	7.7523	173	175	101.156069364162
1WK4_A	T0267TS305_1	T0267	2.83	5.7170	5.7757	173	175	101.156069364162
1WK4_A	T0267TS319_1	T0267	2.46	7.7512	7.6791	173	174	100.578034682081
1WK4_A	T0267TS324_1	T0267	2.43	6.5939	6.5959	173	156	90.1734104046243
1WK4_A	T0267TS324_2	T0267	2.50	7.4861	7.4309	173	144	83.2369942196532
1WK4_A	T0267TS324_3	T0267	2.55	6.6349	6.6342	173	153	88.4393063583815
1WK4_A	T0267TS324_4	T0267	2.61	5.7030	5.7626	173	155	89.5953757225434
1WK4_A	T0267TS324_5	T0267	2.94	6.3229	6.3424	173	144	83.2369942196532
1WK4_A	T0267TS331_1	T0267	2.21	7.8295	7.7523	173	175	101.156069364162
1WK4_A	T0267TS331_2	T0267	2.42	7.4831	7.4281	173	170	98.2658959537572
1WK4_A	T0267TS331_3	T0267	2.42	8.1129	8.0176	173	156	90.1734104046243
1WK4_A	T0267TS338_1	T0267	2.31	7.2453	7.2056	173	170	98.2658959537572
1WK4_A	T0267TS338_2	T0267	2.76	5.3768	5.4578	173	157	90.7514450867052
1WK4_A	T0267TS338_3	T0267	2.62	7.9953	7.9075	173	162	93.6416184971098
1WK4_A	T0267TS338_4	T0267	2.18	7.9434	7.8590	173	149	86.1271676300578
1WK4_A	T0267TS338_5	T0267	2.76	5.9648	6.0074	173	157	90.7514450867052
1WK4_A	T0267TS344_1	T0267	2.11	7.8295	7.7523	173	175	101.156069364162
1WK4_A	T0267TS348_1	T0267	2.58	-0.0728	0.6839	173	175	101.156069364162
1WK4_A	T0267TS352_1	T0267	2.10	8.9888	8.8376	173	170	98.2658959537572
1WK4_A	T0267TS352_2	T0267	2.93	7.6599	7.5936	173	164	94.7976878612717
1WK4_A	T0267TS352_3	T0267	1.89	7.8871	7.8062	173	168	97.1098265895954
1WK4_A	T0267TS352_4	T0267	2.40	7.7707	7.6973	173	167	96.5317919075144
1WK4_A	T0267TS352_5	T0267	2.26	7.4590	7.4056	173	163	94.2196531791908
1WK4_A	T0267TS356_1	T0267	2.15	7.7512	7.6791	173	175	101.156069364162
1WK4_A	T0267TS367_1	T0267	1.95	7.6730	7.6058	173	175	101.156069364162
1WK4_A	T0267TS375_1	T0267	2.25	7.6784	7.6109	173	171	98.8439306358381
1WK4_A	T0267TS375_2	T0267	2.28	7.7573	7.6847	173	171	98.8439306358381
1WK4_A	T0267TS375_3	T0267	2.09	7.2741	7.2324	173	154	89.0173410404624
1WK4_A	T0267TS375_4	T0267	2.26	7.8362	7.7586	173	171	98.8439306358381
1WK4_A	T0267TS375_5	T0267	2.27	7.7573	7.6847	173	171	98.8439306358381
1WK4_A	T0267TS376_1	T0267	2.18	7.9151	7.8325	173	171	98.8439306358381
1WK4_A	T0267TS376_2	T0267	2.37	7.6784	7.6109	173	171	98.8439306358381
1WK4_A	T0267TS376_3	T0267	2.29	7.6784	7.6109	173	171	98.8439306358381
1WK4_A	T0267TS376_4	T0267	2.30	7.7573	7.6847	173	171	98.8439306358381
1WK4_A	T0267TS376_5	T0267	2.19	8.4932	8.3737	173	167	96.5317919075144
1WK4_A	T0267TS381_1	T0267	1.84	7.6101	7.5470	173	167	96.5317919075144
1WK4_A	T0267TS381_2	T0267	2.63	7.3326	7.2872	173	149	86.1271676300578
1WK4_A	T0267TS381_3	T0267	1.69	7.6530	7.5871	173	155	89.5953757225434
1WK4_A	T0267TS381_4_1	T0267	2.69	1.6274	2.0157	173	49	28.3236994219653
1WK4_A	T0267TS381_4_2	T0267	2.35	6.2336	6.2588	173	101	58.3815028901734
1WK4_A	T0267TS381_5_1	T0267	2.44	1.1729	1.6269	173	50	28.9017341040462
1WK4_A	T0267TS381_5_2	T0267	2.32	6.5790	6.5820	173	110	63.5838150289017
1WK4_A	T0267TS384_1	T0267	2.71	5.3664	5.4480	173	141	81.5028901734104
1WK4_A	T0267TS384_2	T0267	2.40	7.6431	7.5778	173	148	85.5491329479769
1WK4_A	T0267TS384_3	T0267	2.68	6.9747	6.9523	173	155	89.5953757225434
1WK4_A	T0267TS384_4	T0267	2.56	7.4987	7.4426	173	151	87.2832369942196
1WK4_A	T0267TS384_5	T0267	2.35	8.1469	8.0495	173	135	78.0346820809249
1WK4_A	T0267TS393_1	T0267	1.83	8.5883	8.4627	173	150	86.7052023121387
1WK4_A	T0267TS393_2_1	T0267	2.15	-0.7400	0.3137	173	33	19.0751445086705
1WK4_A	T0267TS393_2_2	T0267	2.94	4.9128	5.0245	173	85	49.1329479768786
1WK4_A	T0267TS393_2_3	T0267	1.50	-2.6263	0.0005	173	37	21.3872832369942
1WK4_A	T0267TS393_3	T0267	2.97	6.1060	6.1395	173	147	84.971098265896
1WK4_A	T0267TS393_4	T0267	2.72	6.0810	6.1161	173	133	76.878612716763
1WK4_A	T0267TS393_5_1	T0267	2.55	5.0360	5.1395	173	106	61.271676300578
1WK4_A	T0267TS393_5_2	T0267	1.50	-2.6732	0.0003	173	43	24.8554913294798
1WK4_A	T0267TS400_1	T0267	1.94	9.0031	8.8510	173	175	101.156069364162
1WK4_A	T0267TS400_2	T0267	2.11	9.0031	8.8510	173	175	101.156069364162
1WK4_A	T0267TS400_3	T0267	2.02	9.0813	8.9242	173	175	101.156069364162
1WK4_A	T0267TS400_4	T0267	2.67	7.5947	7.5326	173	175	101.156069364162
1WK4_A	T0267TS400_5	T0267	2.40	5.6387	5.7026	173	175	101.156069364162
1WK4_A	T0267TS406_1	T0267	1.99	8.9248	8.7777	173	175	101.156069364162
1WK4_A	T0267TS406_2	T0267	1.89	7.5165	7.4593	173	175	101.156069364162
1WK4_A	T0267TS450_1	T0267	1.85	8.9248	8.7777	173	175	101.156069364162
1WK4_A	T0267TS451_1	T0267	2.04	8.5926	8.4667	173	170	98.2658959537572
1WK4_A	T0267TS451_2	T0267	2.39	7.7935	7.7186	173	172	99.4219653179191
1WK4_A	T0267TS451_3	T0267	2.41	6.6558	6.6539	173	173	100
1WK4_A	T0267TS451_4	T0267	3.05	6.2944	6.3157	173	170	98.2658959537572
1WK4_A	T0267TS451_5	T0267	2.86	6.4687	6.4788	173	157	90.7514450867052
1WK4_A	T0267TS454_1	T0267	2.66	7.4383	7.3861	173	175	101.156069364162
1WK4_A	T0267TS472_1	T0267	2.20	8.1424	8.0453	173	175	101.156069364162
1WK4_A	T0267TS475_1	T0267	no_data	no_data	no_data	173	no_data	no_data
1WK4_A	T0267TS478_1	T0267	2.76	7.4383	7.3861	173	175	101.156069364162
1WK4_A	T0267TS478_2	T0267	2.62	6.4211	6.4343	173	175	101.156069364162
1WK4_A	T0267TS478_3	T0267	2.97	6.2646	6.2879	173	175	101.156069364162
1WK4_A	T0267TS478_4	T0267	2.43	7.4383	7.3861	173	175	101.156069364162
1WK4_A	T0267TS478_5	T0267	2.69	6.4994	6.5075	173	175	101.156069364162
1WK4_A	T0267TS482_1	T0267	2.39	9.0031	8.8510	173	175	101.156069364162
1WK4_A	T0267TS482_2	T0267	2.09	8.1424	8.0453	173	175	101.156069364162
1WK4_A	T0267TS482_3	T0267	2.34	7.0470	7.0200	173	175	101.156069364162
1WK4_A	T0267TS482_4	T0267	2.47	8.6119	8.4847	173	175	101.156069364162
1WK4_A	T0267TS482_5	T0267	2.29	9.1595	8.9975	173	175	101.156069364162
1WK4_A	T0267TS501_1	T0267	2.44	7.8362	7.7586	173	171	98.8439306358381
1WK4_A	T0267TS504_1	T0267	1.91	8.8162	8.6760	173	162	93.6416184971098
1WK4_A	T0267TS504_2	T0267	1.99	8.7513	8.6153	173	160	92.485549132948
1WK4_A	T0267TS504_3	T0267	2.15	8.6849	8.5531	173	163	94.2196531791908
1WK4_A	T0267TS504_4	T0267	2.02	8.6189	8.4913	173	161	93.0635838150289
1WK4_A	T0267TS504_5	T0267	1.80	8.9488	8.8002	173	161	93.0635838150289
1WK4_A	T0267TS506_1	T0267	1.85	8.3548	8.2441	173	170	98.2658959537572
1WK4_A	T0267TS506_2	T0267	2.15	8.8466	8.7045	173	173	100
1WK4_A	T0267TS506_3	T0267	2.03	8.9888	8.8376	173	170	98.2658959537572
1WK4_A	T0267TS506_4	T0267	1.94	8.8780	8.7339	173	169	97.6878612716763
1WK4_A	T0267TS506_5	T0267	2.02	9.0506	8.8955	173	172	99.4219653179191
1WK4_A	T0267TS512_1	T0267	2.41	6.4903	6.4990	173	169	97.6878612716763
1WK4_A	T0267TS513_1	T0267	2.77	6.4196	6.4328	173	152	87.8612716763006
1WK4_A	T0267TS513_2	T0267	1.95	9.0372	8.8829	173	169	97.6878612716763
1WK4_A	T0267TS513_3	T0267	2.71	6.7720	6.7626	173	172	99.4219653179191
1WK4_A	T0267TS514_1	T0267	2.90	6.4196	6.4328	173	152	87.8612716763006
1WK4_A	T0267TS519_1	T0267	2.36	-0.8199	0.2787	173	167	96.5317919075144
1WK4_A	T0267TS530_1	T0267	2.31	9.0813	8.9242	173	175	101.156069364162
1WK4_A	T0267TS530_2	T0267	2.84	7.5165	7.4593	173	175	101.156069364162
1WK4_A	T0267TS530_3	T0267	3.23	7.2818	7.2396	173	175	101.156069364162
1WK4_A	T0267TS530_4	T0267	2.39	6.8906	6.8735	173	175	101.156069364162
1WK4_A	T0267TS530_5	T0267	2.36	5.1693	5.2640	173	175	101.156069364162
1WK4_A	T0267TS550_1	T0267	2.51	6.9688	6.9467	173	175	101.156069364162
1WK4_A	T0267TS552_1	T0267	2.79	-0.5423	0.4097	173	175	101.156069364162
1WK4_A	T0267TS561_1	T0267	2.26	7.4383	7.3861	173	175	101.156069364162
1WK4_A	T0267TS561_2	T0267	2.80	7.5947	7.5326	173	175	101.156069364162
1WK4_A	T0267TS561_3	T0267	2.32	7.8295	7.7523	173	175	101.156069364162
1WK4_A	T0267TS573_1	T0267	2.51	8.3771	8.2650	173	175	101.156069364162
1WK4_A	T0267TS579_1	T0267	2.55	7.2035	7.1664	173	175	101.156069364162
1WK4_A	T0267TS579_1u	T0267	2.30	6.7341	6.7271	173	175	101.156069364162
1WK4_A	T0267TS579_2	T0267	2.34	6.8906	6.8735	173	175	101.156069364162
1WK4_A	T0267TS579_2u	T0267	2.44	6.7341	6.7271	173	175	101.156069364162
1WK4_A	T0267TS579_3	T0267	2.15	6.8123	6.8003	173	175	101.156069364162
1WK4_A	T0267TS579_3u	T0267	2.17	7.0470	7.0200	173	175	101.156069364162
1WK4_A	T0267TS579_4	T0267	2.89	6.7341	6.7271	173	175	101.156069364162
1WK4_A	T0267TS579_4u	T0267	2.43	6.8123	6.8003	173	175	101.156069364162
1WK4_A	T0267TS579_5	T0267	2.64	6.9688	6.9467	173	175	101.156069364162
1WK4_A	T0267TS579_5u	T0267	2.44	6.7341	6.7271	173	175	101.156069364162
1WK4_A	T0267TS591_1	T0267	1.96	8.7683	8.6312	173	175	101.156069364162
1WK4_A	T0267TS599_1	T0267	2.69	-1.4029	0.0912	173	175	101.156069364162
1WK4_A	T0267TS599_2	T0267	2.15	6.7341	6.7271	173	175	101.156069364162
1WK4_A	T0267TS599_3	T0267	1.69	6.6558	6.6539	173	175	101.156069364162
1WK4_A	T0267TS599_4	T0267	1.69	6.6558	6.6539	173	175	101.156069364162
1WK4_A	T0267TS599_5	T0267	2.81	-0.6987	0.3327	173	175	101.156069364162
1WK4_A	T0267TS604_1	T0267	1.92	8.8466	8.7045	173	175	101.156069364162
1WK4_A	T0267TS604_2	T0267	2.03	8.2989	8.1918	173	175	101.156069364162
1WK4_A	T0267TS604_3	T0267	2.70	7.3600	7.3129	173	175	101.156069364162
1WK4_A	T0267TS604_4	T0267	2.75	7.5947	7.5326	173	175	101.156069364162
1WK4_A	T0267TS604_5	T0267	2.57	6.4994	6.5075	173	175	101.156069364162
1WK4_A	T0267TS606_1	T0267	2.55	5.8734	5.9220	173	175	101.156069364162
1WK4_A	T0267TS606_2	T0267	2.76	5.9517	5.9952	173	175	101.156069364162
1WK4_A	T0267TS606_3	T0267	2.76	4.7781	4.8988	173	175	101.156069364162
1WK4_A	T0267TS606_4	T0267	2.51	6.2646	6.2879	173	175	101.156069364162
1WK4_A	T0267TS607_1	T0267	2.77	7.5165	7.4593	173	175	101.156069364162
1WK4_A	T0267TS612_1	T0267	2.00	7.7512	7.6791	173	175	101.156069364162
1WK4_A	T0267TS631_1	T0267	1.86	6.8123	6.8003	173	175	101.156069364162
1WK4_A	T0267TS631_2	T0267	1.78	6.7341	6.7271	173	175	101.156069364162
1WK4_A	T0267TS631_3	T0267	2.01	6.3429	6.3611	173	175	101.156069364162
1WK4_A	T0267TS631_4	T0267	1.84	6.6558	6.6539	173	175	101.156069364162
1WK4_A	T0267TS631_5	T0267	2.38	6.4211	6.4343	173	175	101.156069364162
1WK4_A	T0267TS680_1	T0267	2.87	5.7968	5.8503	173	157	90.7514450867052
1WK4_A	T0267TS680_2	T0267	2.16	6.0815	6.1166	173	154	89.0173410404624
1WK4_A	T0267TS680_3	T0267	1.95	7.0158	6.9908	173	156	90.1734104046243
1WK4_A	T0267TS680_4	T0267	1.96	7.3593	7.3122	173	154	89.0173410404624
1WK4_A	T0267TS680_5	T0267	2.56	7.3086	7.2648	173	157	90.7514450867052
2CY2_A	RT0267AL291_1	T0267	2.28	6.1388	6.1702	173	159	91.9075144508671
2CY2_A	RT0267TS381_4	T0267	2.71	1.8242	2.1882	173	150	86.7052023121387
2CY2_A	RT0267TS381_5	T0267	3.02	1.1729	1.6269	173	160	92.485549132948
2CY2_A	RT0267TS393_2	T0267	2.04	-0.7400	0.3137	173	155	89.5953757225434
2CY2_A	RT0267TS393_5	T0267	2.60	5.1479	5.2440	173	149	86.1271676300578
2CY2_A	T0267AL013_1	T0267	2.61	6.6935	6.6891	173	172	99.4219653179191
2CY2_A	T0267AL032_1	T0267	2.52	7.0923	7.0623	173	162	93.6416184971098
2CY2_A	T0267AL105_1	T0267	1.74	7.9759	7.8894	173	166	95.9537572254335
2CY2_A	T0267AL140_1	T0267	no_data	no_data	no_data	173	no_data	no_data
2CY2_A	T0267AL163_1	T0267	2.25	8.1972	8.0966	173	156	90.1734104046243
2CY2_A	T0267AL163_2	T0267	1.94	8.6354	8.5067	173	159	91.9075144508671
2CY2_A	T0267AL163_3	T0267	2.00	9.1855	9.0218	173	166	95.9537572254335
2CY2_A	T0267AL163_4	T0267	2.24	7.7490	7.6770	173	162	93.6416184971098
2CY2_A	T0267AL163_5	T0267	2.30	7.5554	7.4957	173	148	85.5491329479769
2CY2_A	T0267AL164_1	T0267	2.16	9.0740	8.9174	173	165	95.3757225433526
2CY2_A	T0267AL164_2	T0267	2.30	7.8767	7.7966	173	161	93.0635838150289
2CY2_A	T0267AL164_3	T0267	1.83	7.7340	7.6629	173	166	95.9537572254335
2CY2_A	T0267AL164_4	T0267	1.93	8.5338	8.4117	173	138	79.7687861271676
2CY2_A	T0267AL164_5	T0267	2.31	8.2193	8.1173	173	142	82.0809248554913
2CY2_A	T0267AL199_1	T0267	2.03	9.0680	8.9118	173	170	98.2658959537572
2CY2_A	T0267AL210_1	T0267	2.00	9.1550	8.9932	173	165	95.3757225433526
2CY2_A	T0267AL229_1	T0267	2.13	7.3773	7.3291	173	163	94.2196531791908
2CY2_A	T0267AL229_2	T0267	2.71	7.4541	7.4009	173	165	95.3757225433526
2CY2_A	T0267AL229_3	T0267	2.03	9.1473	8.9860	173	170	98.2658959537572
2CY2_A	T0267AL229_4	T0267	2.58	7.9434	7.8590	173	149	86.1271676300578
2CY2_A	T0267AL229_5	T0267	2.86	5.0942	5.1938	173	153	88.4393063583815
2CY2_A	T0267AL230_1	T0267	2.52	7.2139	7.1761	173	163	94.2196531791908
2CY2_A	T0267AL230_2	T0267	2.59	7.2139	7.1761	173	163	94.2196531791908
2CY2_A	T0267AL230_3	T0267	2.07	9.0987	8.9405	173	171	98.8439306358381
2CY2_A	T0267AL230_4	T0267	2.58	7.9434	7.8590	173	149	86.1271676300578
2CY2_A	T0267AL230_5	T0267	2.67	5.6745	5.7360	173	149	86.1271676300578
2CY2_A	T0267AL231_1	T0267	2.14	7.5408	7.4821	173	163	94.2196531791908
2CY2_A	T0267AL231_2	T0267	2.03	9.1473	8.9860	173	170	98.2658959537572
2CY2_A	T0267AL231_3	T0267	2.71	7.4541	7.4009	173	165	95.3757225433526
2CY2_A	T0267AL231_4	T0267	2.58	7.9434	7.8590	173	149	86.1271676300578
2CY2_A	T0267AL231_5	T0267	2.86	5.0942	5.1938	173	153	88.4393063583815
2CY2_A	T0267AL232_1	T0267	2.22	8.0043	7.9160	173	153	88.4393063583815
2CY2_A	T0267AL287_1	T0267	2.26	7.6744	7.6072	173	160	92.485549132948
2CY2_A	T0267AL287_2	T0267	2.45	7.8439	7.7659	173	144	83.2369942196532
2CY2_A	T0267AL287_3	T0267	2.03	8.1655	8.0669	173	143	82.6589595375723
2CY2_A	T0267AL287_4	T0267	2.72	7.7957	7.7207	173	152	87.8612716763006
2CY2_A	T0267AL287_5	T0267	2.51	7.4259	7.3745	173	160	92.485549132948
2CY2_A	T0267AL291_1_1	T0267	2.28	6.6794	6.6759	173	146	84.393063583815
2CY2_A	T0267AL291_1_2	T0267	1.66	0.4348	1.0389	173	13	7.51445086705202
2CY2_A	T0267AL314_2	T0267	1.89	7.3039	7.2603	173	159	91.9075144508671
2CY2_A	T0267AL314_3	T0267	2.24	8.1830	8.0832	173	141	81.5028901734104
2CY2_A	T0267AL314_4	T0267	2.66	6.1404	6.1716	173	142	82.0809248554913
2CY2_A	T0267AL314_5	T0267	2.48	7.7200	7.6498	173	159	91.9075144508671
2CY2_A	T0267AL383_1	T0267	2.29	8.1330	8.0365	173	147	84.971098265896
2CY2_A	T0267AL383_2	T0267	2.46	7.9556	7.8703	173	154	89.0173410404624
2CY2_A	T0267AL394_1	T0267	1.83	7.7707	7.6973	173	167	96.5317919075144
2CY2_A	T0267AL394_2	T0267	2.00	8.2193	8.1173	173	142	82.0809248554913
2CY2_A	T0267AL394_3	T0267	1.83	7.7707	7.6973	173	167	96.5317919075144
2CY2_A	T0267AL394_4	T0267	2.36	7.7859	7.7115	173	163	94.2196531791908
2CY2_A	T0267AL394_5	T0267	1.94	7.3987	7.3490	173	155	89.5953757225434
2CY2_A	T0267AL398_1	T0267	2.10	8.7500	8.6141	173	165	95.3757225433526
2CY2_A	T0267AL398_2	T0267	2.52	7.8401	7.7622	173	160	92.485549132948
2CY2_A	T0267AL398_3	T0267	2.58	7.9434	7.8590	173	149	86.1271676300578
2CY2_A	T0267AL398_4	T0267	2.59	7.3326	7.2872	173	149	86.1271676300578
2CY2_A	T0267AL398_5	T0267	2.38	6.5041	6.5119	173	150	86.7052023121387
2CY2_A	T0267AL418_1	T0267	1.82	8.8341	8.6928	173	160	92.485549132948
2CY2_A	T0267AL418_2	T0267	1.89	7.3039	7.2603	173	159	91.9075144508671
2CY2_A	T0267AL418_3	T0267	2.48	7.7200	7.6498	173	159	91.9075144508671
2CY2_A	T0267AL418_4	T0267	2.59	7.3800	7.3316	173	148	85.5491329479769
2CY2_A	T0267AL418_5	T0267	2.25	8.2554	8.1511	173	143	82.6589595375723
2CY2_A	T0267AL420_1	T0267	2.50	8.0528	7.9614	173	159	91.9075144508671
2CY2_A	T0267AL420_2	T0267	2.43	6.5480	6.5530	173	151	87.2832369942196
2CY2_A	T0267AL420_3	T0267	2.38	6.4616	6.4721	173	151	87.2832369942196
2CY2_A	T0267AL420_4	T0267	2.58	7.8936	7.8123	173	150	86.7052023121387
2CY2_A	T0267AL420_5	T0267	1.75	8.4159	8.3013	173	145	83.8150289017341
2CY2_A	T0267AL596_1	T0267	2.20	7.6909	7.6226	173	156	90.1734104046243
2CY2_A	T0267AL629_1	T0267	2.24	8.2764	8.1707	173	151	87.2832369942196
2CY2_A	T0267TS003_1	T0267	1.99	9.0031	8.8510	173	175	101.156069364162
2CY2_A	T0267TS007_1	T0267	2.10	8.6119	8.4847	173	175	101.156069364162
2CY2_A	T0267TS007_2	T0267	1.96	7.5165	7.4593	173	175	101.156069364162
2CY2_A	T0267TS007_3	T0267	2.06	8.9248	8.7777	173	175	101.156069364162
2CY2_A	T0267TS007_4	T0267	1.94	8.6901	8.5580	173	175	101.156069364162
2CY2_A	T0267TS009_1	T0267	1.88	7.5947	7.5326	173	175	101.156069364162
2CY2_A	T0267TS009_2	T0267	2.45	7.3600	7.3129	173	175	101.156069364162
2CY2_A	T0267TS009_3	T0267	3.00	5.7952	5.8489	173	175	101.156069364162
2CY2_A	T0267TS009_4	T0267	2.40	6.1864	6.2147	173	175	101.156069364162
2CY2_A	T0267TS009_5	T0267	2.54	5.3258	5.4101	173	175	101.156069364162
2CY2_A	T0267TS011_1	T0267	2.58	7.6784	7.6109	173	171	98.8439306358381
2CY2_A	T0267TS018_1	T0267	2.70	-0.6987	0.3327	173	175	101.156069364162
2CY2_A	T0267TS018_2	T0267	2.73	0.6313	1.1886	173	175	101.156069364162
2CY2_A	T0267TS018_3	T0267	2.74	0.4749	1.0689	173	175	101.156069364162
2CY2_A	T0267TS018_4	T0267	3.10	0.8661	1.3745	173	175	101.156069364162
2CY2_A	T0267TS018_5	T0267	3.01	0.3966	1.0105	173	175	101.156069364162
2CY2_A	T0267TS019_1	T0267	2.80	-0.4640	0.4511	173	175	101.156069364162
2CY2_A	T0267TS019_2	T0267	2.67	0.6313	1.1886	173	175	101.156069364162
2CY2_A	T0267TS019_3	T0267	3.16	0.8661	1.3745	173	175	101.156069364162
2CY2_A	T0267TS019_4	T0267	2.79	-0.4640	0.4511	173	175	101.156069364162
2CY2_A	T0267TS019_5	T0267	2.69	-1.2464	0.1295	173	175	101.156069364162
2CY2_A	T0267TS021_1	T0267	2.01	8.6119	8.4847	173	175	101.156069364162
2CY2_A	T0267TS021_2	T0267	2.42	8.9248	8.7777	173	175	101.156069364162
2CY2_A	T0267TS021_3	T0267	1.99	8.3771	8.2650	173	175	101.156069364162
2CY2_A	T0267TS021_4	T0267	2.08	9.0813	8.9242	173	175	101.156069364162
2CY2_A	T0267TS021_5	T0267	2.90	7.9859	7.8988	173	175	101.156069364162
2CY2_A	T0267TS026_1	T0267	2.00	9.0813	8.9242	173	175	101.156069364162
2CY2_A	T0267TS026_2	T0267	2.00	9.0813	8.9242	173	175	101.156069364162
2CY2_A	T0267TS026_3	T0267	2.14	7.6971	7.6284	173	165	95.3757225433526
2CY2_A	T0267TS026_4	T0267	2.64	7.4541	7.4009	173	165	95.3757225433526
2CY2_A	T0267TS030_1	T0267	2.14	7.6971	7.6284	173	165	95.3757225433526
2CY2_A	T0267TS030_2	T0267	2.64	7.4541	7.4009	173	165	95.3757225433526
2CY2_A	T0267TS033_1	T0267	2.03	9.0680	8.9118	173	170	98.2658959537572
2CY2_A	T0267TS033_2	T0267	2.35	7.7859	7.7115	173	163	94.2196531791908
2CY2_A	T0267TS033_3	T0267	1.85	7.9670	7.8810	173	168	97.1098265895954
2CY2_A	T0267TS033_4	T0267	2.57	7.9939	7.9062	173	148	85.5491329479769
2CY2_A	T0267TS033_5	T0267	2.64	7.4972	7.4413	173	164	94.7976878612717
2CY2_A	T0267TS035_1	T0267	2.35	8.6119	8.4847	173	173	100
2CY2_A	T0267TS039_1u	T0267	3.02	-0.0728	0.6839	173	175	101.156069364162
2CY2_A	T0267TS039_2u	T0267	2.82	0.1619	0.8417	173	175	101.156069364162
2CY2_A	T0267TS039_3u	T0267	2.82	-0.3075	0.5393	173	175	101.156069364162
2CY2_A	T0267TS039_4u	T0267	3.06	0.0054	0.7352	173	175	101.156069364162
2CY2_A	T0267TS039_5u	T0267	2.84	-1.0899	0.1767	173	175	101.156069364162
2CY2_A	T0267TS042_1	T0267	2.52	7.8295	7.7523	173	175	101.156069364162
2CY2_A	T0267TS042_2	T0267	2.59	8.0642	7.9720	173	175	101.156069364162
2CY2_A	T0267TS042_3	T0267	2.35	8.3771	8.2650	173	175	101.156069364162
2CY2_A	T0267TS042_4	T0267	2.64	8.2207	8.1185	173	175	101.156069364162
2CY2_A	T0267TS042_5	T0267	2.75	7.5947	7.5326	173	175	101.156069364162
2CY2_A	T0267TS046_1u	T0267	2.21	8.1541	8.0562	173	150	86.7052023121387
2CY2_A	T0267TS049_1	T0267	1.81	-1.3247	0.1093	173	175	101.156069364162
2CY2_A	T0267TS051_1	T0267	2.40	7.4383	7.3861	173	175	101.156069364162
2CY2_A	T0267TS051_2	T0267	2.52	7.0470	7.0200	173	175	101.156069364162
2CY2_A	T0267TS052_1	T0267	2.40	7.2818	7.2396	173	175	101.156069364162
2CY2_A	T0267TS052_2	T0267	2.53	7.1253	7.0932	173	175	101.156069364162
2CY2_A	T0267TS052_3	T0267	2.25	6.2646	6.2879	173	175	101.156069364162
2CY2_A	T0267TS052_4	T0267	2.26	6.1864	6.2147	173	175	101.156069364162
2CY2_A	T0267TS052_5	T0267	2.47	6.1864	6.2147	173	175	101.156069364162
2CY2_A	T0267TS060_1	T0267	2.35	7.6730	7.6058	173	175	101.156069364162
2CY2_A	T0267TS061_1	T0267	2.45	7.9441	7.8596	173	156	90.1734104046243
2CY2_A	T0267TS067_1	T0267	1.30	0.1526	0.8352	173	12	6.9364161849711
2CY2_A	T0267TS079_1	T0267	2.10	8.7683	8.6312	173	175	101.156069364162
2CY2_A	T0267TS081_1	T0267	2.44	7.2100	7.1725	173	126	72.8323699421965
2CY2_A	T0267TS089_1	T0267	3.14	4.9346	5.0448	173	175	101.156069364162
2CY2_A	T0267TS089_2	T0267	2.83	6.4211	6.4343	173	175	101.156069364162
2CY2_A	T0267TS089_3	T0267	3.11	1.9614	2.3097	173	175	101.156069364162
2CY2_A	T0267TS089_4	T0267	2.34	0.1619	0.8417	173	175	101.156069364162
2CY2_A	T0267TS089_5	T0267	2.78	1.8049	2.1713	173	175	101.156069364162
2CY2_A	T0267TS094_1	T0267	2.74	7.2035	7.1664	173	175	101.156069364162
2CY2_A	T0267TS094_2	T0267	2.88	7.2035	7.1664	173	175	101.156069364162
2CY2_A	T0267TS094_3	T0267	2.80	6.1082	6.1415	173	175	101.156069364162
2CY2_A	T0267TS094_4	T0267	2.86	4.0739	4.2430	173	175	101.156069364162
2CY2_A	T0267TS094_5	T0267	2.98	7.7512	7.6791	173	175	101.156069364162
2CY2_A	T0267TS096_1	T0267	2.25	7.6416	7.5764	173	170	98.2658959537572
2CY2_A	T0267TS096_5	T0267	2.54	7.7573	7.6847	173	171	98.8439306358381
2CY2_A	T0267TS100_1	T0267	2.01	9.1595	8.9975	173	175	101.156069364162
2CY2_A	T0267TS100_2	T0267	1.95	7.9859	7.8988	173	175	101.156069364162
2CY2_A	T0267TS100_3	T0267	1.92	8.1424	8.0453	173	175	101.156069364162
2CY2_A	T0267TS100_4	T0267	1.94	8.6119	8.4847	173	175	101.156069364162
2CY2_A	T0267TS100_5	T0267	2.53	7.1253	7.0932	173	175	101.156069364162
2CY2_A	T0267TS101_1	T0267	2.01	8.6119	8.4847	173	175	101.156069364162
2CY2_A	T0267TS101_2	T0267	2.08	9.0813	8.9242	173	175	101.156069364162
2CY2_A	T0267TS101_3	T0267	2.27	7.9077	7.8255	173	175	101.156069364162
2CY2_A	T0267TS101_4	T0267	2.25	8.7683	8.6312	173	175	101.156069364162
2CY2_A	T0267TS101_5	T0267	2.30	9.1595	8.9975	173	175	101.156069364162
2CY2_A	T0267TS109_1	T0267	2.18	8.2207	8.1185	173	173	100
2CY2_A	T0267TS110_1	T0267	2.58	7.9434	7.8590	173	149	86.1271676300578
2CY2_A	T0267TS110_2	T0267	2.52	7.2139	7.1761	173	163	94.2196531791908
2CY2_A	T0267TS110_3	T0267	2.69	7.1718	7.1367	173	164	94.7976878612717
2CY2_A	T0267TS110_4	T0267	2.55	5.5000	5.5729	173	149	86.1271676300578
2CY2_A	T0267TS110_5	T0267	2.59	7.7957	7.7207	173	152	87.8612716763006
2CY2_A	T0267TS111_1	T0267	2.69	6.9710	6.9488	173	159	91.9075144508671
2CY2_A	T0267TS111_2	T0267	2.52	7.2139	7.1761	173	163	94.2196531791908
2CY2_A	T0267TS111_3	T0267	2.56	7.7805	7.7065	173	147	84.971098265896
2CY2_A	T0267TS111_4	T0267	2.52	7.2046	7.1674	173	148	85.5491329479769
2CY2_A	T0267TS111_5	T0267	2.70	5.5384	5.6088	173	148	85.5491329479769
2CY2_A	T0267TS112_1	T0267	2.06	8.7666	8.6296	173	163	94.2196531791908
2CY2_A	T0267TS112_2	T0267	2.22	8.9682	8.8184	173	159	91.9075144508671
2CY2_A	T0267TS112_3	T0267	2.57	7.9062	7.8241	173	148	85.5491329479769
2CY2_A	T0267TS112_4	T0267	2.52	7.2139	7.1761	173	163	94.2196531791908
2CY2_A	T0267TS112_5	T0267	2.52	7.1744	7.1391	173	162	93.6416184971098
2CY2_A	T0267TS113_1	T0267	2.04	8.9248	8.7777	173	173	100
2CY2_A	T0267TS113_2	T0267	2.26	8.8780	8.7339	173	169	97.6878612716763
2CY2_A	T0267TS114_1	T0267	2.49	6.1082	6.1415	173	175	101.156069364162
2CY2_A	T0267TS114_2	T0267	2.92	6.8123	6.8003	173	175	101.156069364162
2CY2_A	T0267TS114_3	T0267	2.72	7.2818	7.2396	173	175	101.156069364162
2CY2_A	T0267TS114_4	T0267	2.85	4.0739	4.2430	173	175	101.156069364162
2CY2_A	T0267TS114_5	T0267	2.48	6.1864	6.2147	173	175	101.156069364162
2CY2_A	T0267TS122_1	T0267	2.07	7.8295	7.7523	173	175	101.156069364162
2CY2_A	T0267TS126_1	T0267	1.79	7.7512	7.6791	173	175	101.156069364162
2CY2_A	T0267TS126_2	T0267	2.71	7.5947	7.5326	173	175	101.156069364162
2CY2_A	T0267TS126_3	T0267	1.80	7.8295	7.7523	173	175	101.156069364162
2CY2_A	T0267TS126_4	T0267	2.07	7.5947	7.5326	173	175	101.156069364162
2CY2_A	T0267TS126_5	T0267	2.01	7.4383	7.3861	173	175	101.156069364162
2CY2_A	T0267TS137_1	T0267	2.25	9.0372	8.8829	173	169	97.6878612716763
2CY2_A	T0267TS137_2	T0267	2.26	8.7188	8.5849	173	169	97.6878612716763
2CY2_A	T0267TS137_3	T0267	2.12	9.2760	9.1065	173	169	97.6878612716763
2CY2_A	T0267TS137_4	T0267	2.30	8.6392	8.5104	173	169	97.6878612716763
2CY2_A	T0267TS137_5	T0267	1.81	9.1168	8.9575	173	169	97.6878612716763
2CY2_A	T0267TS139_1	T0267	2.42	7.8433	7.7653	173	169	97.6878612716763
2CY2_A	T0267TS156_1	T0267	2.23	8.2207	8.1185	173	173	100
2CY2_A	T0267TS156_2	T0267	2.93	7.2066	7.1693	173	169	97.6878612716763
2CY2_A	T0267TS156_3	T0267	2.48	7.7149	7.6451	173	172	99.4219653179191
2CY2_A	T0267TS157_1	T0267	3.34	2.2744	2.5896	173	175	101.156069364162
2CY2_A	T0267TS160_1	T0267	2.61	7.3600	7.3129	173	175	101.156069364162
2CY2_A	T0267TS160_2	T0267	2.66	7.0470	7.0200	173	175	101.156069364162
2CY2_A	T0267TS160_3	T0267	2.42	8.2207	8.1185	173	175	101.156069364162
2CY2_A	T0267TS160_4	T0267	2.71	6.5776	6.5807	173	175	101.156069364162
2CY2_A	T0267TS160_5	T0267	2.55	8.0642	7.9720	173	175	101.156069364162
2CY2_A	T0267TS166_1	T0267	2.22	9.0813	8.9242	173	175	101.156069364162
2CY2_A	T0267TS166_2	T0267	2.22	9.0813	8.9242	173	175	101.156069364162
2CY2_A	T0267TS166_3	T0267	2.30	8.9248	8.7777	173	175	101.156069364162
2CY2_A	T0267TS166_4	T0267	2.30	8.9248	8.7777	173	175	101.156069364162
2CY2_A	T0267TS166_5	T0267	2.15	9.0372	8.8829	173	169	97.6878612716763
2CY2_A	T0267TS176_1	T0267	2.29	8.9248	8.7777	173	175	101.156069364162
2CY2_A	T0267TS176_2	T0267	2.20	8.8466	8.7045	173	175	101.156069364162
2CY2_A	T0267TS176_3	T0267	1.94	9.1595	8.9975	173	175	101.156069364162
2CY2_A	T0267TS176_4	T0267	2.61	8.6119	8.4847	173	175	101.156069364162
2CY2_A	T0267TS176_5	T0267	1.93	9.3943	9.2173	173	175	101.156069364162
2CY2_A	T0267TS185_1	T0267	2.44	7.7490	7.6770	173	162	93.6416184971098
2CY2_A	T0267TS186_1	T0267	2.55	8.0599	7.9680	173	145	83.8150289017341
2CY2_A	T0267TS186_2	T0267	2.51	7.7200	7.6498	173	159	91.9075144508671
2CY2_A	T0267TS186_3	T0267	2.02	8.9616	8.8122	173	164	94.7976878612717
2CY2_A	T0267TS186_4	T0267	1.98	8.2931	8.1863	173	139	80.3468208092486
2CY2_A	T0267TS186_5	T0267	2.57	7.2923	7.2495	173	148	85.5491329479769
2CY2_A	T0267TS197_1	T0267	2.54	7.2818	7.2396	173	175	101.156069364162
2CY2_A	T0267TS197_2	T0267	1.95	7.7512	7.6791	173	175	101.156069364162
2CY2_A	T0267TS207_1	T0267	2.28	8.7683	8.6312	173	175	101.156069364162
2CY2_A	T0267TS207_2	T0267	2.33	7.5947	7.5326	173	175	101.156069364162
2CY2_A	T0267TS207_3	T0267	2.13	6.8123	6.8003	173	175	101.156069364162
2CY2_A	T0267TS207_4	T0267	2.42	7.1253	7.0932	173	175	101.156069364162
2CY2_A	T0267TS207_5	T0267	2.68	6.1082	6.1415	173	175	101.156069364162
2CY2_A	T0267TS213_1	T0267	2.02	8.8303	8.6892	173	170	98.2658959537572
2CY2_A	T0267TS217_1	T0267	2.08	9.0031	8.8510	173	173	100
2CY2_A	T0267TS223_1	T0267	2.07	8.8780	8.7339	173	169	97.6878612716763
2CY2_A	T0267TS237_1	T0267	1.87	7.5152	7.4581	173	158	91.3294797687861
2CY2_A	T0267TS242_1	T0267	2.21	8.8466	8.7045	173	175	101.156069364162
2CY2_A	T0267TS242_2	T0267	2.46	7.7512	7.6791	173	175	101.156069364162
2CY2_A	T0267TS242_3	T0267	2.63	7.2035	7.1664	173	175	101.156069364162
2CY2_A	T0267TS242_4	T0267	2.33	6.8906	6.8735	173	175	101.156069364162
2CY2_A	T0267TS242_5	T0267	2.19	7.2818	7.2396	173	175	101.156069364162
2CY2_A	T0267TS243_1	T0267	2.75	6.0487	6.0859	173	157	90.7514450867052
2CY2_A	T0267TS243_2	T0267	2.75	6.5095	6.5170	173	156	90.1734104046243
2CY2_A	T0267TS243_3	T0267	2.01	7.5250	7.4673	173	169	97.6878612716763
2CY2_A	T0267TS243_4	T0267	2.25	6.6367	6.6360	173	157	90.7514450867052
2CY2_A	T0267TS243_5	T0267	2.29	6.8047	6.7931	173	157	90.7514450867052
2CY2_A	T0267TS244_1	T0267	2.40	7.4416	7.3893	173	171	98.8439306358381
2CY2_A	T0267TS244_2	T0267	2.70	6.8906	6.8735	173	173	100
2CY2_A	T0267TS245_1	T0267	2.54	7.2066	7.1693	173	169	97.6878612716763
2CY2_A	T0267TS247_1	T0267	2.54	7.2066	7.1693	173	169	97.6878612716763
2CY2_A	T0267TS261_1	T0267	2.91	7.6161	7.5525	173	165	95.3757225433526
2CY2_A	T0267TS263_1	T0267	2.39	7.5165	7.4593	173	175	101.156069364162
2CY2_A	T0267TS263_2	T0267	2.38	5.0910	5.1909	173	175	101.156069364162
2CY2_A	T0267TS263_3	T0267	3.06	7.4383	7.3861	173	175	101.156069364162
2CY2_A	T0267TS263_4	T0267	2.30	6.7341	6.7271	173	175	101.156069364162
2CY2_A	T0267TS263_5	T0267	2.50	6.8906	6.8735	173	175	101.156069364162
2CY2_A	T0267TS267_1	T0267	2.50	7.6730	7.6058	173	175	101.156069364162
2CY2_A	T0267TS267_2	T0267	2.40	7.5947	7.5326	173	175	101.156069364162
2CY2_A	T0267TS272_1	T0267	2.06	7.7512	7.6791	173	175	101.156069364162
2CY2_A	T0267TS272_2	T0267	1.92	8.2989	8.1918	173	175	101.156069364162
2CY2_A	T0267TS272_3	T0267	1.93	8.3771	8.2650	173	175	101.156069364162
2CY2_A	T0267TS272_4	T0267	2.20	7.7512	7.6791	173	175	101.156069364162
2CY2_A	T0267TS272_5	T0267	2.28	7.3600	7.3129	173	175	101.156069364162
2CY2_A	T0267TS283_1	T0267	3.15	1.1790	1.6321	173	174	100.578034682081
2CY2_A	T0267TS283_2	T0267	2.27	7.9077	7.8255	173	174	100.578034682081
2CY2_A	T0267TS283_3	T0267	2.29	7.9077	7.8255	173	174	100.578034682081
2CY2_A	T0267TS283_4	T0267	2.27	7.8295	7.7523	173	174	100.578034682081
2CY2_A	T0267TS283_5	T0267	2.26	7.9077	7.8255	173	174	100.578034682081
2CY2_A	T0267TS289_1	T0267	2.87	6.3276	6.3468	173	148	85.5491329479769
2CY2_A	T0267TS290_1	T0267	2.21	7.4006	7.3509	173	172	99.4219653179191
2CY2_A	T0267TS304_1	T0267	2.40	6.1864	6.2147	173	175	101.156069364162
2CY2_A	T0267TS304_2	T0267	2.84	6.3429	6.3611	173	175	101.156069364162
2CY2_A	T0267TS304_3	T0267	1.94	7.7512	7.6791	173	175	101.156069364162
2CY2_A	T0267TS304_4	T0267	2.93	4.8563	4.9718	173	175	101.156069364162
2CY2_A	T0267TS304_5	T0267	2.39	7.6730	7.6058	173	175	101.156069364162
2CY2_A	T0267TS305_1	T0267	2.80	5.6387	5.7026	173	175	101.156069364162
2CY2_A	T0267TS319_1	T0267	1.87	7.9859	7.8988	173	174	100.578034682081
2CY2_A	T0267TS324_1	T0267	2.85	6.5939	6.5959	173	156	90.1734104046243
2CY2_A	T0267TS324_2	T0267	2.35	7.1282	7.0959	173	144	83.2369942196532
2CY2_A	T0267TS324_3	T0267	2.25	6.3781	6.3940	173	153	88.4393063583815
2CY2_A	T0267TS324_4	T0267	2.69	5.7878	5.8419	173	155	89.5953757225434
2CY2_A	T0267TS324_5	T0267	2.96	6.1440	6.1750	173	144	83.2369942196532
2CY2_A	T0267TS331_1	T0267	2.28	7.5165	7.4593	173	175	101.156069364162
2CY2_A	T0267TS331_2	T0267	2.21	7.7208	7.6506	173	170	98.2658959537572
2CY2_A	T0267TS331_3	T0267	2.39	7.8597	7.7806	173	156	90.1734104046243
2CY2_A	T0267TS338_1	T0267	2.20	7.3246	7.2797	173	170	98.2658959537572
2CY2_A	T0267TS338_2	T0267	2.90	5.2928	5.3793	173	157	90.7514450867052
2CY2_A	T0267TS338_3	T0267	2.20	8.3236	8.2149	173	162	93.6416184971098
2CY2_A	T0267TS338_4	T0267	2.56	7.8561	7.7773	173	149	86.1271676300578
2CY2_A	T0267TS338_5	T0267	3.04	5.6288	5.6933	173	157	90.7514450867052
2CY2_A	T0267TS344_1	T0267	2.12	7.9077	7.8255	173	175	101.156069364162
2CY2_A	T0267TS348_1	T0267	2.72	0.0837	0.7878	173	175	101.156069364162
2CY2_A	T0267TS352_1	T0267	2.03	9.0680	8.9118	173	170	98.2658959537572
2CY2_A	T0267TS352_2	T0267	2.64	7.4972	7.4413	173	164	94.7976878612717
2CY2_A	T0267TS352_3	T0267	1.85	7.9670	7.8810	173	168	97.1098265895954
2CY2_A	T0267TS352_4	T0267	1.82	7.6904	7.6221	173	167	96.5317919075144
2CY2_A	T0267TS352_5	T0267	2.35	7.7859	7.7115	173	163	94.2196531791908
2CY2_A	T0267TS356_1	T0267	3.21	7.2818	7.2396	173	175	101.156069364162
2CY2_A	T0267TS367_1	T0267	1.98	7.7512	7.6791	173	175	101.156069364162
2CY2_A	T0267TS375_1	T0267	2.46	7.3627	7.3154	173	171	98.8439306358381
2CY2_A	T0267TS375_2	T0267	2.48	7.6784	7.6109	173	171	98.8439306358381
2CY2_A	T0267TS375_3	T0267	1.99	7.2741	7.2324	173	154	89.0173410404624
2CY2_A	T0267TS375_4	T0267	2.40	7.6784	7.6109	173	171	98.8439306358381
2CY2_A	T0267TS375_5	T0267	2.41	7.5205	7.4631	173	171	98.8439306358381
2CY2_A	T0267TS376_1	T0267	2.60	7.5205	7.4631	173	171	98.8439306358381
2CY2_A	T0267TS376_2	T0267	2.41	7.5995	7.5370	173	171	98.8439306358381
2CY2_A	T0267TS376_3	T0267	2.48	7.5995	7.5370	173	171	98.8439306358381
2CY2_A	T0267TS376_4	T0267	2.36	7.4416	7.3893	173	171	98.8439306358381
2CY2_A	T0267TS376_5	T0267	2.14	8.5735	8.4489	173	167	96.5317919075144
2CY2_A	T0267TS381_1	T0267	1.84	7.7707	7.6973	173	167	96.5317919075144
2CY2_A	T0267TS381_2	T0267	2.60	7.2453	7.2055	173	149	86.1271676300578
2CY2_A	T0267TS381_3	T0267	1.97	7.6530	7.5871	173	155	89.5953757225434
2CY2_A	T0267TS381_4_1	T0267	2.71	1.8242	2.1882	173	49	28.3236994219653
2CY2_A	T0267TS381_4_2	T0267	2.58	6.2336	6.2588	173	101	58.3815028901734
2CY2_A	T0267TS381_5_1	T0267	3.02	1.1729	1.6269	173	50	28.9017341040462
2CY2_A	T0267TS381_5_2	T0267	2.11	6.5790	6.5820	173	110	63.5838150289017
2CY2_A	T0267TS384_1	T0267	2.75	5.3664	5.4480	173	141	81.5028901734104
2CY2_A	T0267TS384_2	T0267	1.92	7.5554	7.4957	173	148	85.5491329479769
2CY2_A	T0267TS384_3	T0267	2.89	6.6356	6.6349	173	155	89.5953757225434
2CY2_A	T0267TS384_4	T0267	2.77	7.5851	7.5235	173	151	87.2832369942196
2CY2_A	T0267TS384_5	T0267	2.30	8.1469	8.0495	173	135	78.0346820809249
2CY2_A	T0267TS393_1	T0267	2.03	8.5883	8.4627	173	150	86.7052023121387
2CY2_A	T0267TS393_2_1	T0267	2.04	-0.7400	0.3137	173	33	19.0751445086705
2CY2_A	T0267TS393_2_2	T0267	2.69	4.3867	4.5340	173	85	49.1329479768786
2CY2_A	T0267TS393_2_3	T0267	1.47	-2.3847	0.0022	173	37	21.3872832369942
2CY2_A	T0267TS393_3	T0267	2.88	6.2823	6.3044	173	147	84.971098265896
2CY2_A	T0267TS393_4	T0267	2.52	6.0810	6.1161	173	133	76.878612716763
2CY2_A	T0267TS393_5_1	T0267	2.60	5.1479	5.2440	173	106	61.271676300578
2CY2_A	T0267TS393_5_2	T0267	1.47	-2.4567	0.0014	173	43	24.8554913294798
2CY2_A	T0267TS400_1	T0267	1.89	9.0813	8.9242	173	175	101.156069364162
2CY2_A	T0267TS400_2	T0267	2.13	9.0031	8.8510	173	175	101.156069364162
2CY2_A	T0267TS400_3	T0267	2.12	9.2378	9.0708	173	175	101.156069364162
2CY2_A	T0267TS400_4	T0267	2.32	7.5165	7.4593	173	175	101.156069364162
2CY2_A	T0267TS400_5	T0267	2.55	5.6387	5.7026	173	175	101.156069364162
2CY2_A	T0267TS406_1	T0267	2.03	8.9248	8.7777	173	175	101.156069364162
2CY2_A	T0267TS406_2	T0267	2.70	7.2818	7.2396	173	175	101.156069364162
2CY2_A	T0267TS450_1	T0267	1.88	8.8466	8.7045	173	175	101.156069364162
2CY2_A	T0267TS451_1	T0267	2.01	8.7510	8.6151	173	170	98.2658959537572
2CY2_A	T0267TS451_2	T0267	2.47	7.5578	7.4980	173	172	99.4219653179191
2CY2_A	T0267TS451_3	T0267	2.83	6.8123	6.8003	173	173	100
2CY2_A	T0267TS451_4	T0267	2.53	6.4529	6.4640	173	170	98.2658959537572
2CY2_A	T0267TS451_5	T0267	2.76	6.4687	6.4788	173	157	90.7514450867052
2CY2_A	T0267TS454_1	T0267	1.75	7.8295	7.7523	173	175	101.156069364162
2CY2_A	T0267TS472_1	T0267	1.96	8.2207	8.1185	173	175	101.156069364162
2CY2_A	T0267TS475_1	T0267	no_data	no_data	no_data	173	no_data	no_data
2CY2_A	T0267TS478_1	T0267	2.73	7.3600	7.3129	173	175	101.156069364162
2CY2_A	T0267TS478_2	T0267	3.14	6.8123	6.8003	173	175	101.156069364162
2CY2_A	T0267TS478_3	T0267	2.90	6.0299	6.0683	173	175	101.156069364162
2CY2_A	T0267TS478_4	T0267	2.61	6.8906	6.8735	173	175	101.156069364162
2CY2_A	T0267TS478_5	T0267	2.91	6.8123	6.8003	173	175	101.156069364162
2CY2_A	T0267TS482_1	T0267	2.50	8.9248	8.7777	173	175	101.156069364162
2CY2_A	T0267TS482_2	T0267	2.09	7.9859	7.8988	173	175	101.156069364162
2CY2_A	T0267TS482_3	T0267	2.46	6.9688	6.9467	173	175	101.156069364162
2CY2_A	T0267TS482_4	T0267	2.45	8.5336	8.4115	173	175	101.156069364162
2CY2_A	T0267TS482_5	T0267	2.45	8.8466	8.7045	173	175	101.156069364162
2CY2_A	T0267TS501_1	T0267	2.54	7.7573	7.6847	173	171	98.8439306358381
2CY2_A	T0267TS504_1	T0267	1.82	8.8982	8.7529	173	162	93.6416184971098
2CY2_A	T0267TS504_2	T0267	1.86	8.9170	8.7704	173	160	92.485549132948
2CY2_A	T0267TS504_3	T0267	2.06	8.7666	8.6296	173	163	94.2196531791908
2CY2_A	T0267TS504_4	T0267	2.04	8.9488	8.8002	173	161	93.0635838150289
2CY2_A	T0267TS504_5	T0267	2.01	9.0312	8.8774	173	161	93.0635838150289
2CY2_A	T0267TS506_1	T0267	1.72	8.1171	8.0215	173	170	98.2658959537572
2CY2_A	T0267TS506_2	T0267	2.04	8.9248	8.7777	173	173	100
2CY2_A	T0267TS506_3	T0267	1.97	9.0680	8.9118	173	170	98.2658959537572
2CY2_A	T0267TS506_4	T0267	1.97	8.7984	8.6594	173	169	97.6878612716763
2CY2_A	T0267TS506_5	T0267	2.09	9.1292	8.9691	173	172	99.4219653179191
2CY2_A	T0267TS512_1	T0267	2.68	6.5699	6.5735	173	169	97.6878612716763
2CY2_A	T0267TS513_1	T0267	2.58	6.2476	6.2719	173	152	87.8612716763006
2CY2_A	T0267TS513_2	T0267	2.09	8.8780	8.7339	173	169	97.6878612716763
2CY2_A	T0267TS513_3	T0267	2.67	6.5363	6.5420	173	172	99.4219653179191
2CY2_A	T0267TS514_1	T0267	2.88	6.1616	6.1915	173	152	87.8612716763006
2CY2_A	T0267TS519_1	T0267	2.45	-1.3819	0.0958	173	167	96.5317919075144
2CY2_A	T0267TS530_1	T0267	2.38	9.0031	8.8510	173	175	101.156069364162
2CY2_A	T0267TS530_2	T0267	2.89	7.5947	7.5326	173	175	101.156069364162
2CY2_A	T0267TS530_3	T0267	3.20	7.5165	7.4593	173	175	101.156069364162
2CY2_A	T0267TS530_4	T0267	2.33	6.8123	6.8003	173	175	101.156069364162
2CY2_A	T0267TS530_5	T0267	2.96	5.0910	5.1909	173	175	101.156069364162
2CY2_A	T0267TS550_1	T0267	2.29	6.6558	6.6539	173	175	101.156069364162
2CY2_A	T0267TS552_1	T0267	2.73	-0.6205	0.3702	173	175	101.156069364162
2CY2_A	T0267TS561_1	T0267	2.89	7.5165	7.4593	173	175	101.156069364162
2CY2_A	T0267TS561_2	T0267	2.82	7.5947	7.5326	173	175	101.156069364162
2CY2_A	T0267TS561_3	T0267	2.34	7.9077	7.8255	173	175	101.156069364162
2CY2_A	T0267TS573_1	T0267	1.98	8.7683	8.6312	173	175	101.156069364162
2CY2_A	T0267TS579_1	T0267	1.99	7.0470	7.0200	173	175	101.156069364162
2CY2_A	T0267TS579_1u	T0267	2.37	6.8123	6.8003	173	175	101.156069364162
2CY2_A	T0267TS579_2	T0267	2.76	6.4211	6.4343	173	175	101.156069364162
2CY2_A	T0267TS579_2u	T0267	2.56	6.8906	6.8735	173	175	101.156069364162
2CY2_A	T0267TS579_3	T0267	2.23	6.8123	6.8003	173	175	101.156069364162
2CY2_A	T0267TS579_3u	T0267	2.26	6.8906	6.8735	173	175	101.156069364162
2CY2_A	T0267TS579_4	T0267	2.10	7.2035	7.1664	173	175	101.156069364162
2CY2_A	T0267TS579_4u	T0267	1.91	6.7341	6.7271	173	175	101.156069364162
2CY2_A	T0267TS579_5	T0267	2.30	6.8906	6.8735	173	175	101.156069364162
2CY2_A	T0267TS579_5u	T0267	2.56	6.8906	6.8735	173	175	101.156069364162
2CY2_A	T0267TS591_1	T0267	2.27	8.6901	8.5580	173	175	101.156069364162
2CY2_A	T0267TS599_1	T0267	2.46	-1.3247	0.1093	173	175	101.156069364162
2CY2_A	T0267TS599_2	T0267	1.89	6.7341	6.7271	173	175	101.156069364162
2CY2_A	T0267TS599_3	T0267	1.89	6.7341	6.7271	173	175	101.156069364162
2CY2_A	T0267TS599_4	T0267	1.83	6.6558	6.6539	173	175	101.156069364162
2CY2_A	T0267TS599_5	T0267	3.15	-0.6205	0.3702	173	175	101.156069364162
2CY2_A	T0267TS604_1	T0267	2.03	9.0813	8.9242	173	175	101.156069364162
2CY2_A	T0267TS604_2	T0267	2.12	8.2207	8.1185	173	175	101.156069364162
2CY2_A	T0267TS604_3	T0267	2.53	7.1253	7.0932	173	175	101.156069364162
2CY2_A	T0267TS604_4	T0267	2.40	7.2035	7.1664	173	175	101.156069364162
2CY2_A	T0267TS604_5	T0267	2.55	6.5776	6.5807	173	175	101.156069364162
2CY2_A	T0267TS606_1	T0267	2.60	5.9517	5.9952	173	175	101.156069364162
2CY2_A	T0267TS606_2	T0267	2.66	6.3429	6.3611	173	175	101.156069364162
2CY2_A	T0267TS606_3	T0267	2.75	5.0128	5.1178	173	175	101.156069364162
2CY2_A	T0267TS606_4	T0267	2.57	5.9517	5.9952	173	175	101.156069364162
2CY2_A	T0267TS607_1	T0267	2.65	7.4383	7.3861	173	175	101.156069364162
2CY2_A	T0267TS612_1	T0267	2.85	7.5165	7.4593	173	175	101.156069364162
2CY2_A	T0267TS631_1	T0267	2.25	6.3429	6.3611	173	175	101.156069364162
2CY2_A	T0267TS631_2	T0267	2.25	6.6558	6.6539	173	175	101.156069364162
2CY2_A	T0267TS631_3	T0267	2.18	6.6558	6.6539	173	175	101.156069364162
2CY2_A	T0267TS631_4	T0267	2.00	6.5776	6.5807	173	175	101.156069364162
2CY2_A	T0267TS631_5	T0267	2.46	6.4211	6.4343	173	175	101.156069364162
2CY2_A	T0267TS680_1	T0267	3.08	5.7968	5.8503	173	157	90.7514450867052
2CY2_A	T0267TS680_2	T0267	2.74	7.1037	7.0730	173	154	89.0173410404624
2CY2_A	T0267TS680_3	T0267	1.98	7.0158	6.9908	173	156	90.1734104046243
2CY2_A	T0267TS680_4	T0267	1.83	7.3593	7.3122	173	154	89.0173410404624
2CY2_A	T0267TS680_5	T0267	2.52	7.3926	7.3434	173	157	90.7514450867052
RT0267AL291_1	RT0267TS381_4	T0267	2.33	-0.5368	0.4125	159	150	94.3396226415094
RT0267AL291_1	RT0267TS381_5	T0267	2.91	1.3667	1.7909	159	160	100.62893081761
RT0267AL291_1	RT0267TS393_2	T0267	3.50	-2.0534	0.0113	159	155	97.4842767295598
RT0267AL291_1	RT0267TS393_5	T0267	3.28	4.5882	4.7218	159	149	93.7106918238994
RT0267AL291_1	T0267AL013_1	T0267	2.25	6.4717	6.4816	159	172	108.176100628931
RT0267AL291_1	T0267AL032_1	T0267	2.37	5.9724	6.0145	159	162	101.88679245283
RT0267AL291_1	T0267AL105_1	T0267	2.52	5.8059	5.8589	159	166	104.40251572327
RT0267AL291_1	T0267AL140_1	T0267	no_data	no_data	no_data	159	no_data	no_data
RT0267AL291_1	T0267AL163_1	T0267	2.57	6.0876	6.1223	159	156	98.1132075471698
RT0267AL291_1	T0267AL163_2	T0267	2.79	6.1388	6.1702	159	159	100
RT0267AL291_1	T0267AL163_3	T0267	2.47	5.8891	5.9367	159	166	104.40251572327
RT0267AL291_1	T0267AL163_4	T0267	2.57	5.9724	6.0145	159	162	101.88679245283
RT0267AL291_1	T0267AL163_5	T0267	2.64	6.2399	6.2648	159	148	93.0817610062893
RT0267AL291_1	T0267AL164_1	T0267	2.12	5.9724	6.0145	159	165	103.77358490566
RT0267AL291_1	T0267AL164_2	T0267	2.57	5.9724	6.0145	159	161	101.25786163522
RT0267AL291_1	T0267AL164_3	T0267	2.77	5.9724	6.0145	159	166	104.40251572327
RT0267AL291_1	T0267AL164_4	T0267	2.08	7.2417	7.2021	159	138	86.7924528301887
RT0267AL291_1	T0267AL164_5	T0267	2.12	7.1347	7.1019	159	142	89.3081761006289
RT0267AL291_1	T0267AL199_1	T0267	2.08	6.2220	6.2480	159	170	106.918238993711
RT0267AL291_1	T0267AL210_1	T0267	2.10	6.1388	6.1702	159	165	103.77358490566
RT0267AL291_1	T0267AL229_1	T0267	2.55	5.8891	5.9367	159	163	102.51572327044
RT0267AL291_1	T0267AL229_2	T0267	2.19	6.8045	6.7930	159	165	103.77358490566
RT0267AL291_1	T0267AL229_3	T0267	2.18	6.0556	6.0923	159	170	106.918238993711
RT0267AL291_1	T0267AL229_4	T0267	2.38	7.1580	7.1238	159	149	93.7106918238994
RT0267AL291_1	T0267AL229_5	T0267	2.32	5.2654	5.3537	159	153	96.2264150943396
RT0267AL291_1	T0267AL230_1	T0267	2.55	5.8891	5.9367	159	163	102.51572327044
RT0267AL291_1	T0267AL230_2	T0267	2.18	6.8045	6.7930	159	163	102.51572327044
RT0267AL291_1	T0267AL230_3	T0267	2.16	6.0556	6.0923	159	171	107.547169811321
RT0267AL291_1	T0267AL230_4	T0267	2.38	7.1580	7.1238	159	149	93.7106918238994
RT0267AL291_1	T0267AL230_5	T0267	2.50	4.3655	4.5143	159	149	93.7106918238994
RT0267AL291_1	T0267AL231_1	T0267	2.55	5.8891	5.9367	159	163	102.51572327044
RT0267AL291_1	T0267AL231_2	T0267	2.18	6.0556	6.0923	159	170	106.918238993711
RT0267AL291_1	T0267AL231_3	T0267	2.19	6.8045	6.7930	159	165	103.77358490566
RT0267AL291_1	T0267AL231_4	T0267	2.38	7.1580	7.1238	159	149	93.7106918238994
RT0267AL291_1	T0267AL231_5	T0267	2.32	5.2654	5.3537	159	153	96.2264150943396
RT0267AL291_1	T0267AL232_1	T0267	2.41	6.5493	6.5541	159	153	96.2264150943396
RT0267AL291_1	T0267AL287_1	T0267	2.54	5.9724	6.0145	159	160	100.62893081761
RT0267AL291_1	T0267AL287_2	T0267	2.43	6.8598	6.8447	159	144	90.5660377358491
RT0267AL291_1	T0267AL287_3	T0267	2.05	6.7267	6.7201	159	143	89.937106918239
RT0267AL291_1	T0267AL287_4	T0267	2.73	5.9036	5.9502	159	152	95.5974842767296
RT0267AL291_1	T0267AL287_5	T0267	2.31	5.4730	5.5477	159	160	100.62893081761
RT0267AL291_1	T0267AL291_1_1	T0267	0.00	9.6023	9.4120	159	146	91.8238993710692
RT0267AL291_1	T0267AL291_1_2	T0267	1.83	-1.6411	0.0485	159	13	8.17610062893082
RT0267AL291_1	T0267AL314_2	T0267	2.50	6.0556	6.0923	159	159	100
RT0267AL291_1	T0267AL314_3	T0267	2.39	7.3652	7.3178	159	141	88.6792452830189
RT0267AL291_1	T0267AL314_4	T0267	2.53	5.4172	5.4956	159	142	89.3081761006289
RT0267AL291_1	T0267AL314_5	T0267	2.54	5.9724	6.0145	159	159	100
RT0267AL291_1	T0267AL383_1	T0267	2.62	5.7535	5.8098	159	147	92.4528301886792
RT0267AL291_1	T0267AL383_2	T0267	2.65	5.9963	6.0369	159	154	96.8553459119497
RT0267AL291_1	T0267AL394_1	T0267	2.74	5.8059	5.8589	159	167	105.031446540881
RT0267AL291_1	T0267AL394_2	T0267	2.77	7.2250	7.1865	159	142	89.3081761006289
RT0267AL291_1	T0267AL394_3	T0267	2.74	5.8059	5.8589	159	167	105.031446540881
RT0267AL291_1	T0267AL394_4	T0267	2.52	6.0556	6.0923	159	163	102.51572327044
RT0267AL291_1	T0267AL394_5	T0267	2.48	5.9573	6.0005	159	155	97.4842767295598
RT0267AL291_1	T0267AL398_1	T0267	2.13	5.8059	5.8589	159	165	103.77358490566
RT0267AL291_1	T0267AL398_2	T0267	2.53	5.9724	6.0145	159	160	100.62893081761
RT0267AL291_1	T0267AL398_3	T0267	2.38	7.1580	7.1238	159	149	93.7106918238994
RT0267AL291_1	T0267AL398_4	T0267	2.70	5.7618	5.8176	159	149	93.7106918238994
RT0267AL291_1	T0267AL398_5	T0267	0.69	9.1093	8.9505	159	150	94.3396226415094
RT0267AL291_1	T0267AL418_1	T0267	2.10	5.8059	5.8589	159	160	100.62893081761
RT0267AL291_1	T0267AL418_2	T0267	2.50	6.0556	6.0923	159	159	100
RT0267AL291_1	T0267AL418_3	T0267	2.54	5.9724	6.0145	159	159	100
RT0267AL291_1	T0267AL418_4	T0267	2.70	5.8014	5.8547	159	148	93.0817610062893
RT0267AL291_1	T0267AL418_5	T0267	2.39	7.3562	7.3093	159	143	89.937106918239
RT0267AL291_1	T0267AL420_1	T0267	2.62	6.0556	6.0923	159	159	100
RT0267AL291_1	T0267AL420_2	T0267	0.48	9.0542	8.8989	159	151	94.9685534591195
RT0267AL291_1	T0267AL420_3	T0267	0.62	9.0542	8.8989	159	151	94.9685534591195
RT0267AL291_1	T0267AL420_4	T0267	2.38	7.1120	7.0808	159	150	94.3396226415094
RT0267AL291_1	T0267AL420_5	T0267	2.27	7.3477	7.3014	159	145	91.1949685534591
RT0267AL291_1	T0267AL596_1	T0267	2.54	6.0876	6.1223	159	156	98.1132075471698
RT0267AL291_1	T0267AL629_1	T0267	2.56	6.3752	6.3913	159	151	94.9685534591195
RT0267AL291_1	T0267TS003_1	T0267	2.23	6.3885	6.4037	159	175	110.062893081761
RT0267AL291_1	T0267TS007_1	T0267	2.10	6.3885	6.4037	159	175	110.062893081761
RT0267AL291_1	T0267TS007_2	T0267	2.45	5.8891	5.9367	159	175	110.062893081761
RT0267AL291_1	T0267TS007_3	T0267	2.24	5.9724	6.0145	159	175	110.062893081761
RT0267AL291_1	T0267TS007_4	T0267	2.15	6.3885	6.4037	159	175	110.062893081761
RT0267AL291_1	T0267TS009_1	T0267	2.81	5.9724	6.0145	159	175	110.062893081761
RT0267AL291_1	T0267TS009_2	T0267	2.58	6.1388	6.1702	159	175	110.062893081761
RT0267AL291_1	T0267TS009_3	T0267	2.75	5.6395	5.7033	159	175	110.062893081761
RT0267AL291_1	T0267TS009_4	T0267	2.35	6.9710	6.9488	159	175	110.062893081761
RT0267AL291_1	T0267TS009_5	T0267	2.90	5.0570	5.1591	159	175	110.062893081761
RT0267AL291_1	T0267TS011_1	T0267	2.53	6.4717	6.4816	159	171	107.547169811321
RT0267AL291_1	T0267TS018_1	T0267	3.17	-1.0180	0.2013	159	175	110.062893081761
RT0267AL291_1	T0267TS018_2	T0267	2.70	-0.0194	0.7188	159	175	110.062893081761
RT0267AL291_1	T0267TS018_3	T0267	3.10	0.3967	1.0106	159	175	110.062893081761
RT0267AL291_1	T0267TS018_4	T0267	2.99	-0.4355	0.4666	159	175	110.062893081761
RT0267AL291_1	T0267TS018_5	T0267	2.58	-0.7684	0.3010	159	175	110.062893081761
RT0267AL291_1	T0267TS019_1	T0267	2.78	0.0638	0.7743	159	175	110.062893081761
RT0267AL291_1	T0267TS019_2	T0267	3.02	-0.3523	0.5133	159	175	110.062893081761
RT0267AL291_1	T0267TS019_3	T0267	2.62	-1.2677	0.1238	159	175	110.062893081761
RT0267AL291_1	T0267TS019_4	T0267	2.44	-0.9348	0.2321	159	175	110.062893081761
RT0267AL291_1	T0267TS019_5	T0267	2.50	-1.1845	0.1471	159	175	110.062893081761
RT0267AL291_1	T0267TS021_1	T0267	2.11	5.8891	5.9367	159	175	110.062893081761
RT0267AL291_1	T0267TS021_2	T0267	2.64	5.7227	5.7811	159	175	110.062893081761
RT0267AL291_1	T0267TS021_3	T0267	2.48	6.1388	6.1702	159	175	110.062893081761
RT0267AL291_1	T0267TS021_4	T0267	2.47	6.1388	6.1702	159	175	110.062893081761
RT0267AL291_1	T0267TS021_5	T0267	2.81	5.7227	5.7811	159	175	110.062893081761
RT0267AL291_1	T0267TS026_1	T0267	2.36	5.8891	5.9367	159	175	110.062893081761
RT0267AL291_1	T0267TS026_2	T0267	2.36	5.9724	6.0145	159	175	110.062893081761
RT0267AL291_1	T0267TS026_3	T0267	2.28	6.3885	6.4037	159	165	103.77358490566
RT0267AL291_1	T0267TS026_4	T0267	2.46	6.2220	6.2480	159	165	103.77358490566
RT0267AL291_1	T0267TS030_1	T0267	2.28	6.3885	6.4037	159	165	103.77358490566
RT0267AL291_1	T0267TS030_2	T0267	2.46	6.2220	6.2480	159	165	103.77358490566
RT0267AL291_1	T0267TS033_1	T0267	2.08	6.2220	6.2480	159	170	106.918238993711
RT0267AL291_1	T0267TS033_2	T0267	2.57	5.9724	6.0145	159	163	102.51572327044
RT0267AL291_1	T0267TS033_3	T0267	2.59	5.8059	5.8589	159	168	105.660377358491
RT0267AL291_1	T0267TS033_4	T0267	2.36	6.9415	6.9212	159	148	93.0817610062893
RT0267AL291_1	T0267TS033_5	T0267	2.26	6.5549	6.5594	159	164	103.14465408805
RT0267AL291_1	T0267TS035_1	T0267	2.41	5.9724	6.0145	159	173	108.805031446541
RT0267AL291_1	T0267TS039_1u	T0267	2.75	0.5631	1.1360	159	175	110.062893081761
RT0267AL291_1	T0267TS039_2u	T0267	2.69	0.8960	1.3987	159	175	110.062893081761
RT0267AL291_1	T0267TS039_3u	T0267	2.26	-0.6851	0.3391	159	175	110.062893081761
RT0267AL291_1	T0267TS039_4u	T0267	2.85	0.3967	1.0106	159	175	110.062893081761
RT0267AL291_1	T0267TS039_5u	T0267	2.81	-0.9348	0.2321	159	175	110.062893081761
RT0267AL291_1	T0267TS042_1	T0267	2.24	6.0556	6.0923	159	175	110.062893081761
RT0267AL291_1	T0267TS042_2	T0267	2.13	6.3885	6.4037	159	175	110.062893081761
RT0267AL291_1	T0267TS042_3	T0267	2.42	6.2220	6.2480	159	175	110.062893081761
RT0267AL291_1	T0267TS042_4	T0267	2.27	6.1388	6.1702	159	175	110.062893081761
RT0267AL291_1	T0267TS042_5	T0267	2.44	5.9724	6.0145	159	175	110.062893081761
RT0267AL291_1	T0267TS046_1u	T0267	2.34	6.4173	6.4307	159	150	94.3396226415094
RT0267AL291_1	T0267TS049_1	T0267	1.77	-1.1012	0.1730	159	175	110.062893081761
RT0267AL291_1	T0267TS051_1	T0267	2.58	6.3052	6.3258	159	175	110.062893081761
RT0267AL291_1	T0267TS051_2	T0267	2.73	5.4730	5.5477	159	175	110.062893081761
RT0267AL291_1	T0267TS052_1	T0267	2.52	6.3052	6.3258	159	175	110.062893081761
RT0267AL291_1	T0267TS052_2	T0267	2.72	5.3898	5.4700	159	175	110.062893081761
RT0267AL291_1	T0267TS052_3	T0267	2.44	5.8891	5.9367	159	175	110.062893081761
RT0267AL291_1	T0267TS052_4	T0267	2.53	6.1388	6.1702	159	175	110.062893081761
RT0267AL291_1	T0267TS052_5	T0267	2.45	5.8059	5.8589	159	175	110.062893081761
RT0267AL291_1	T0267TS060_1	T0267	2.53	6.1388	6.1702	159	175	110.062893081761
RT0267AL291_1	T0267TS061_1	T0267	2.62	6.0876	6.1223	159	156	98.1132075471698
RT0267AL291_1	T0267TS067_1	T0267	1.30	0.1526	0.8352	159	12	7.54716981132075
RT0267AL291_1	T0267TS079_1	T0267	2.19	6.1388	6.1702	159	175	110.062893081761
RT0267AL291_1	T0267TS081_1	T0267	2.66	6.7168	6.7109	159	126	79.2452830188679
RT0267AL291_1	T0267TS089_1	T0267	2.97	5.1402	5.2368	159	175	110.062893081761
RT0267AL291_1	T0267TS089_2	T0267	2.80	5.5563	5.6255	159	175	110.062893081761
RT0267AL291_1	T0267TS089_3	T0267	2.81	2.1443	2.4728	159	175	110.062893081761
RT0267AL291_1	T0267TS089_4	T0267	2.69	1.1457	1.6042	159	175	110.062893081761
RT0267AL291_1	T0267TS089_5	T0267	2.91	2.1443	2.4728	159	175	110.062893081761
RT0267AL291_1	T0267TS094_1	T0267	3.18	4.8905	5.0037	159	175	110.062893081761
RT0267AL291_1	T0267TS094_2	T0267	2.88	4.5576	4.6933	159	175	110.062893081761
RT0267AL291_1	T0267TS094_3	T0267	2.70	5.0570	5.1591	159	175	110.062893081761
RT0267AL291_1	T0267TS094_4	T0267	3.18	3.7255	3.9195	159	175	110.062893081761
RT0267AL291_1	T0267TS094_5	T0267	2.59	4.8905	5.0037	159	175	110.062893081761
RT0267AL291_1	T0267TS096_1	T0267	2.37	5.9724	6.0145	159	170	106.918238993711
RT0267AL291_1	T0267TS096_5	T0267	2.78	5.9724	6.0145	159	171	107.547169811321
RT0267AL291_1	T0267TS100_1	T0267	2.35	5.8891	5.9367	159	175	110.062893081761
RT0267AL291_1	T0267TS100_2	T0267	2.58	6.2220	6.2480	159	175	110.062893081761
RT0267AL291_1	T0267TS100_3	T0267	2.72	6.4717	6.4816	159	175	110.062893081761
RT0267AL291_1	T0267TS100_4	T0267	2.14	6.0556	6.0923	159	175	110.062893081761
RT0267AL291_1	T0267TS100_5	T0267	2.14	6.8045	6.7930	159	175	110.062893081761
RT0267AL291_1	T0267TS101_1	T0267	2.11	5.8891	5.9367	159	175	110.062893081761
RT0267AL291_1	T0267TS101_2	T0267	2.47	6.1388	6.1702	159	175	110.062893081761
RT0267AL291_1	T0267TS101_3	T0267	2.22	5.4730	5.5477	159	175	110.062893081761
RT0267AL291_1	T0267TS101_4	T0267	2.16	5.8891	5.9367	159	175	110.062893081761
RT0267AL291_1	T0267TS101_5	T0267	2.27	6.1388	6.1702	159	175	110.062893081761
RT0267AL291_1	T0267TS109_1	T0267	2.68	5.8891	5.9367	159	173	108.805031446541
RT0267AL291_1	T0267TS110_1	T0267	2.38	7.1580	7.1238	159	149	93.7106918238994
RT0267AL291_1	T0267TS110_2	T0267	2.77	5.6395	5.7033	159	163	102.51572327044
RT0267AL291_1	T0267TS110_3	T0267	2.23	6.6381	6.6373	159	164	103.14465408805
RT0267AL291_1	T0267TS110_4	T0267	2.29	5.1509	5.2468	159	149	93.7106918238994
RT0267AL291_1	T0267TS110_5	T0267	2.72	6.0756	6.1110	159	152	95.5974842767296
RT0267AL291_1	T0267TS111_1	T0267	2.31	6.5549	6.5594	159	159	100
RT0267AL291_1	T0267TS111_2	T0267	2.55	5.8891	5.9367	159	163	102.51572327044
RT0267AL291_1	T0267TS111_3	T0267	2.39	7.0754	7.0465	159	147	92.4528301886792
RT0267AL291_1	T0267TS111_4	T0267	2.67	5.8891	5.9367	159	148	93.0817610062893
RT0267AL291_1	T0267TS111_5	T0267	2.29	5.1876	5.2810	159	148	93.0817610062893
RT0267AL291_1	T0267TS112_1	T0267	2.10	5.9724	6.0145	159	163	102.51572327044
RT0267AL291_1	T0267TS112_2	T0267	2.35	5.9724	6.0145	159	159	100
RT0267AL291_1	T0267TS112_3	T0267	2.39	7.1169	7.0853	159	148	93.0817610062893
RT0267AL291_1	T0267TS112_4	T0267	2.55	5.8891	5.9367	159	163	102.51572327044
RT0267AL291_1	T0267TS112_5	T0267	2.79	5.8891	5.9367	159	162	101.88679245283
RT0267AL291_1	T0267TS113_1	T0267	2.50	6.0556	6.0923	159	173	108.805031446541
RT0267AL291_1	T0267TS113_2	T0267	2.07	5.8059	5.8589	159	169	106.289308176101
RT0267AL291_1	T0267TS114_1	T0267	2.47	6.8045	6.7930	159	175	110.062893081761
RT0267AL291_1	T0267TS114_2	T0267	2.00	7.3871	7.3382	159	175	110.062893081761
RT0267AL291_1	T0267TS114_3	T0267	2.86	5.8059	5.8589	159	175	110.062893081761
RT0267AL291_1	T0267TS114_4	T0267	2.90	5.0570	5.1591	159	175	110.062893081761
RT0267AL291_1	T0267TS114_5	T0267	2.46	5.3898	5.4700	159	175	110.062893081761
RT0267AL291_1	T0267TS122_1	T0267	2.62	6.0556	6.0923	159	175	110.062893081761
RT0267AL291_1	T0267TS126_1	T0267	2.67	5.5563	5.6255	159	175	110.062893081761
RT0267AL291_1	T0267TS126_2	T0267	2.33	6.5549	6.5594	159	175	110.062893081761
RT0267AL291_1	T0267TS126_3	T0267	2.59	5.8059	5.8589	159	175	110.062893081761
RT0267AL291_1	T0267TS126_4	T0267	2.69	5.4730	5.5477	159	175	110.062893081761
RT0267AL291_1	T0267TS126_5	T0267	2.70	5.8059	5.8589	159	175	110.062893081761
RT0267AL291_1	T0267TS137_1	T0267	2.09	6.0556	6.0923	159	169	106.289308176101
RT0267AL291_1	T0267TS137_2	T0267	2.21	6.2220	6.2480	159	169	106.289308176101
RT0267AL291_1	T0267TS137_3	T0267	2.02	6.3885	6.4037	159	169	106.289308176101
RT0267AL291_1	T0267TS137_4	T0267	2.09	6.1388	6.1702	159	169	106.289308176101
RT0267AL291_1	T0267TS137_5	T0267	2.13	6.2220	6.2480	159	169	106.289308176101
RT0267AL291_1	T0267TS139_1	T0267	2.62	6.3052	6.3258	159	169	106.289308176101
RT0267AL291_1	T0267TS156_1	T0267	1.95	6.5549	6.5594	159	173	108.805031446541
RT0267AL291_1	T0267TS156_2	T0267	2.61	5.8059	5.8589	159	169	106.289308176101
RT0267AL291_1	T0267TS156_3	T0267	2.51	6.5549	6.5594	159	172	108.176100628931
RT0267AL291_1	T0267TS157_1	T0267	1.96	6.1388	6.1702	159	175	110.062893081761
RT0267AL291_1	T0267TS160_1	T0267	2.32	5.4730	5.5477	159	175	110.062893081761
RT0267AL291_1	T0267TS160_2	T0267	2.74	6.0556	6.0923	159	175	110.062893081761
RT0267AL291_1	T0267TS160_3	T0267	2.57	5.8059	5.8589	159	175	110.062893081761
RT0267AL291_1	T0267TS160_4	T0267	2.34	6.2220	6.2480	159	175	110.062893081761
RT0267AL291_1	T0267TS160_5	T0267	2.29	6.2220	6.2480	159	175	110.062893081761
RT0267AL291_1	T0267TS166_1	T0267	2.02	6.2220	6.2480	159	175	110.062893081761
RT0267AL291_1	T0267TS166_2	T0267	2.02	6.2220	6.2480	159	175	110.062893081761
RT0267AL291_1	T0267TS166_3	T0267	2.31	5.9724	6.0145	159	175	110.062893081761
RT0267AL291_1	T0267TS166_4	T0267	2.31	5.9724	6.0145	159	175	110.062893081761
RT0267AL291_1	T0267TS166_5	T0267	2.11	6.0556	6.0923	159	169	106.289308176101
RT0267AL291_1	T0267TS176_1	T0267	2.22	6.1388	6.1702	159	175	110.062893081761
RT0267AL291_1	T0267TS176_2	T0267	2.09	6.4717	6.4816	159	175	110.062893081761
RT0267AL291_1	T0267TS176_3	T0267	2.27	6.1388	6.1702	159	175	110.062893081761
RT0267AL291_1	T0267TS176_4	T0267	2.38	6.2220	6.2480	159	175	110.062893081761
RT0267AL291_1	T0267TS176_5	T0267	2.20	6.6381	6.6373	159	175	110.062893081761
RT0267AL291_1	T0267TS185_1	T0267	2.48	5.9724	6.0145	159	162	101.88679245283
RT0267AL291_1	T0267TS186_1	T0267	2.38	7.2587	7.2180	159	145	91.1949685534591
RT0267AL291_1	T0267TS186_2	T0267	2.50	5.9724	6.0145	159	159	100
RT0267AL291_1	T0267TS186_3	T0267	2.14	5.8059	5.8589	159	164	103.14465408805
RT0267AL291_1	T0267TS186_4	T0267	2.68	7.2832	7.2410	159	139	87.4213836477987
RT0267AL291_1	T0267TS186_5	T0267	2.68	5.8014	5.8547	159	148	93.0817610062893
RT0267AL291_1	T0267TS197_1	T0267	2.41	6.0556	6.0923	159	175	110.062893081761
RT0267AL291_1	T0267TS197_2	T0267	2.53	6.0556	6.0923	159	175	110.062893081761
RT0267AL291_1	T0267TS207_1	T0267	2.17	6.5549	6.5594	159	175	110.062893081761
RT0267AL291_1	T0267TS207_2	T0267	2.49	6.0556	6.0923	159	175	110.062893081761
RT0267AL291_1	T0267TS207_3	T0267	2.45	6.3885	6.4037	159	175	110.062893081761
RT0267AL291_1	T0267TS207_4	T0267	2.25	6.3885	6.4037	159	175	110.062893081761
RT0267AL291_1	T0267TS207_5	T0267	2.69	5.3898	5.4700	159	175	110.062893081761
RT0267AL291_1	T0267TS213_1	T0267	2.13	6.1388	6.1702	159	170	106.918238993711
RT0267AL291_1	T0267TS217_1	T0267	2.21	6.3885	6.4037	159	173	108.805031446541
RT0267AL291_1	T0267TS223_1	T0267	2.26	6.2220	6.2480	159	169	106.289308176101
RT0267AL291_1	T0267TS237_1	T0267	2.56	5.9267	5.9718	159	158	99.3710691823899
RT0267AL291_1	T0267TS242_1	T0267	2.14	6.1388	6.1702	159	175	110.062893081761
RT0267AL291_1	T0267TS242_2	T0267	2.48	6.3052	6.3258	159	175	110.062893081761
RT0267AL291_1	T0267TS242_3	T0267	2.27	6.9710	6.9488	159	175	110.062893081761
RT0267AL291_1	T0267TS242_4	T0267	2.68	5.5563	5.6255	159	175	110.062893081761
RT0267AL291_1	T0267TS242_5	T0267	2.01	6.1388	6.1702	159	175	110.062893081761
RT0267AL291_1	T0267TS243_1	T0267	1.08	8.7365	8.6014	159	157	98.7421383647799
RT0267AL291_1	T0267TS243_2	T0267	1.51	8.6192	8.4916	159	156	98.1132075471698
RT0267AL291_1	T0267TS243_3	T0267	2.64	6.0556	6.0923	159	169	106.289308176101
RT0267AL291_1	T0267TS243_4	T0267	2.70	5.7968	5.8503	159	157	98.7421383647799
RT0267AL291_1	T0267TS243_5	T0267	2.52	5.8808	5.9289	159	157	98.7421383647799
RT0267AL291_1	T0267TS244_1	T0267	2.67	6.3052	6.3258	159	171	107.547169811321
RT0267AL291_1	T0267TS244_2	T0267	2.53	6.8045	6.7930	159	173	108.805031446541
RT0267AL291_1	T0267TS245_1	T0267	2.69	6.1388	6.1702	159	169	106.289308176101
RT0267AL291_1	T0267TS247_1	T0267	2.69	6.1388	6.1702	159	169	106.289308176101
RT0267AL291_1	T0267TS261_1	T0267	2.81	4.4744	4.6157	159	165	103.77358490566
RT0267AL291_1	T0267TS263_1	T0267	2.74	6.2220	6.2480	159	175	110.062893081761
RT0267AL291_1	T0267TS263_2	T0267	2.85	5.3898	5.4700	159	175	110.062893081761
RT0267AL291_1	T0267TS263_3	T0267	2.71	5.7227	5.7811	159	175	110.062893081761
RT0267AL291_1	T0267TS263_4	T0267	2.41	6.4717	6.4816	159	175	110.062893081761
RT0267AL291_1	T0267TS263_5	T0267	2.29	6.6381	6.6373	159	175	110.062893081761
RT0267AL291_1	T0267TS267_1	T0267	2.64	6.1388	6.1702	159	175	110.062893081761
RT0267AL291_1	T0267TS267_2	T0267	2.54	6.3052	6.3258	159	175	110.062893081761
RT0267AL291_1	T0267TS272_1	T0267	2.10	6.5549	6.5594	159	175	110.062893081761
RT0267AL291_1	T0267TS272_2	T0267	2.06	6.7213	6.7151	159	175	110.062893081761
RT0267AL291_1	T0267TS272_3	T0267	2.46	6.2220	6.2480	159	175	110.062893081761
RT0267AL291_1	T0267TS272_4	T0267	2.24	6.3885	6.4037	159	175	110.062893081761
RT0267AL291_1	T0267TS272_5	T0267	2.56	6.4717	6.4816	159	175	110.062893081761
RT0267AL291_1	T0267TS283_1	T0267	2.54	4.9737	5.0814	159	174	109.433962264151
RT0267AL291_1	T0267TS283_2	T0267	2.09	7.0542	7.0267	159	174	109.433962264151
RT0267AL291_1	T0267TS283_3	T0267	2.11	7.0542	7.0267	159	174	109.433962264151
RT0267AL291_1	T0267TS283_4	T0267	1.93	7.0542	7.0267	159	174	109.433962264151
RT0267AL291_1	T0267TS283_5	T0267	2.05	7.0542	7.0267	159	174	109.433962264151
RT0267AL291_1	T0267TS289_1	T0267	1.06	8.7831	8.6451	159	148	93.0817610062893
RT0267AL291_1	T0267TS290_1	T0267	2.58	6.3885	6.4037	159	172	108.176100628931
RT0267AL291_1	T0267TS304_1	T0267	2.35	6.9710	6.9488	159	175	110.062893081761
RT0267AL291_1	T0267TS304_2	T0267	3.13	5.6395	5.7033	159	175	110.062893081761
RT0267AL291_1	T0267TS304_3	T0267	2.41	5.6395	5.7033	159	175	110.062893081761
RT0267AL291_1	T0267TS304_4	T0267	2.11	5.1402	5.2368	159	175	110.062893081761
RT0267AL291_1	T0267TS304_5	T0267	2.52	6.2220	6.2480	159	175	110.062893081761
RT0267AL291_1	T0267TS305_1	T0267	2.84	5.3898	5.4700	159	175	110.062893081761
RT0267AL291_1	T0267TS319_1	T0267	2.77	5.4730	5.5477	159	174	109.433962264151
RT0267AL291_1	T0267TS324_1	T0267	2.31	5.9188	5.9644	159	156	98.1132075471698
RT0267AL291_1	T0267TS324_2	T0267	2.29	6.4124	6.4261	159	144	90.5660377358491
RT0267AL291_1	T0267TS324_3	T0267	2.38	6.7204	6.7143	159	153	96.2264150943396
RT0267AL291_1	T0267TS324_4	T0267	2.42	6.3813	6.3970	159	155	97.4842767295598
RT0267AL291_1	T0267TS324_5	T0267	1.45	8.2018	8.1009	159	144	90.5660377358491
RT0267AL291_1	T0267TS331_1	T0267	2.67	6.5549	6.5594	159	175	110.062893081761
RT0267AL291_1	T0267TS331_2	T0267	2.61	6.3885	6.4037	159	170	106.918238993711
RT0267AL291_1	T0267TS331_3	T0267	2.38	6.1720	6.2012	159	156	98.1132075471698
RT0267AL291_1	T0267TS338_1	T0267	2.59	5.8059	5.8589	159	170	106.918238993711
RT0267AL291_1	T0267TS338_2	T0267	2.50	5.1248	5.2224	159	157	98.7421383647799
RT0267AL291_1	T0267TS338_3	T0267	2.54	6.0556	6.0923	159	162	101.88679245283
RT0267AL291_1	T0267TS338_4	T0267	2.41	7.1580	7.1238	159	149	93.7106918238994
RT0267AL291_1	T0267TS338_5	T0267	2.32	5.2088	5.3009	159	157	98.7421383647799
RT0267AL291_1	T0267TS344_1	T0267	2.22	5.7227	5.7811	159	175	110.062893081761
RT0267AL291_1	T0267TS348_1	T0267	2.86	-0.1858	0.6125	159	175	110.062893081761
RT0267AL291_1	T0267TS352_1	T0267	2.08	6.2220	6.2480	159	170	106.918238993711
RT0267AL291_1	T0267TS352_2	T0267	2.26	6.5549	6.5594	159	164	103.14465408805
RT0267AL291_1	T0267TS352_3	T0267	2.59	5.8059	5.8589	159	168	105.660377358491
RT0267AL291_1	T0267TS352_4	T0267	2.65	5.6395	5.7033	159	167	105.031446540881
RT0267AL291_1	T0267TS352_5	T0267	2.57	5.9724	6.0145	159	163	102.51572327044
RT0267AL291_1	T0267TS356_1	T0267	2.86	6.4717	6.4816	159	175	110.062893081761
RT0267AL291_1	T0267TS367_1	T0267	2.70	5.9724	6.0145	159	175	110.062893081761
RT0267AL291_1	T0267TS375_1	T0267	2.91	6.3885	6.4037	159	171	107.547169811321
RT0267AL291_1	T0267TS375_2	T0267	2.84	6.1388	6.1702	159	171	107.547169811321
RT0267AL291_1	T0267TS375_3	T0267	2.39	6.2519	6.2759	159	154	96.8553459119497
RT0267AL291_1	T0267TS375_4	T0267	2.74	6.2220	6.2480	159	171	107.547169811321
RT0267AL291_1	T0267TS375_5	T0267	2.76	6.3885	6.4037	159	171	107.547169811321
RT0267AL291_1	T0267TS376_1	T0267	2.57	5.9724	6.0145	159	171	107.547169811321
RT0267AL291_1	T0267TS376_2	T0267	2.74	6.2220	6.2480	159	171	107.547169811321
RT0267AL291_1	T0267TS376_3	T0267	2.76	6.1388	6.1702	159	171	107.547169811321
RT0267AL291_1	T0267TS376_4	T0267	2.84	6.2220	6.2480	159	171	107.547169811321
RT0267AL291_1	T0267TS376_5	T0267	2.30	5.9724	6.0145	159	167	105.031446540881
RT0267AL291_1	T0267TS381_1	T0267	2.73	5.7227	5.7811	159	167	105.031446540881
RT0267AL291_1	T0267TS381_2	T0267	2.68	5.7618	5.8176	159	149	93.7106918238994
RT0267AL291_1	T0267TS381_3	T0267	2.43	5.8726	5.9212	159	155	97.4842767295598
RT0267AL291_1	T0267TS381_4_1	T0267	2.33	-0.5368	0.4125	159	49	30.8176100628931
RT0267AL291_1	T0267TS381_4_2	T0267	1.70	6.8133	6.8013	159	101	63.5220125786164
RT0267AL291_1	T0267TS381_5_1	T0267	2.91	1.3667	1.7909	159	50	31.4465408805031
RT0267AL291_1	T0267TS381_5_2	T0267	1.79	5.2717	5.3596	159	110	69.1823899371069
RT0267AL291_1	T0267TS384_1	T0267	2.33	5.0938	5.1935	159	141	88.6792452830189
RT0267AL291_1	T0267TS384_2	T0267	2.60	5.9768	6.0187	159	148	93.0817610062893
RT0267AL291_1	T0267TS384_3	T0267	2.29	6.8900	6.8729	159	155	97.4842767295598
RT0267AL291_1	T0267TS384_4	T0267	2.83	5.6838	5.7447	159	151	94.9685534591195
RT0267AL291_1	T0267TS384_5	T0267	2.32	7.3028	7.2593	159	135	84.9056603773585
RT0267AL291_1	T0267TS393_1	T0267	2.21	6.2436	6.2682	159	150	94.3396226415094
RT0267AL291_1	T0267TS393_2_1	T0267	3.50	-2.0534	0.0113	159	33	20.7547169811321
RT0267AL291_1	T0267TS393_2_2	T0267	3.09	5.0444	5.1473	159	85	53.4591194968553
RT0267AL291_1	T0267TS393_2_3	T0267	2.95	-1.4183	0.0878	159	37	23.2704402515723
RT0267AL291_1	T0267TS393_3	T0267	2.36	4.6078	4.7400	159	147	92.4528301886792
RT0267AL291_1	T0267TS393_4	T0267	2.81	5.3224	5.4070	159	133	83.6477987421384
RT0267AL291_1	T0267TS393_5_1	T0267	3.28	4.5882	4.7218	159	106	66.6666666666667
RT0267AL291_1	T0267TS393_5_2	T0267	2.65	-1.8073	0.0287	159	43	27.0440251572327
RT0267AL291_1	T0267TS400_1	T0267	2.37	6.0556	6.0923	159	175	110.062893081761
RT0267AL291_1	T0267TS400_2	T0267	2.31	6.0556	6.0923	159	175	110.062893081761
RT0267AL291_1	T0267TS400_3	T0267	2.29	6.2220	6.2480	159	175	110.062893081761
RT0267AL291_1	T0267TS400_4	T0267	2.59	6.0556	6.0923	159	175	110.062893081761
RT0267AL291_1	T0267TS400_5	T0267	2.68	5.6395	5.7033	159	175	110.062893081761
RT0267AL291_1	T0267TS406_1	T0267	2.10	6.2220	6.2480	159	175	110.062893081761
RT0267AL291_1	T0267TS406_2	T0267	2.46	5.8891	5.9367	159	175	110.062893081761
RT0267AL291_1	T0267TS450_1	T0267	2.04	6.3052	6.3258	159	175	110.062893081761
RT0267AL291_1	T0267TS451_1	T0267	2.19	6.3052	6.3258	159	170	106.918238993711
RT0267AL291_1	T0267TS451_2	T0267	2.34	6.3885	6.4037	159	172	108.176100628931
RT0267AL291_1	T0267TS451_3	T0267	2.45	6.5549	6.5594	159	173	108.805031446541
RT0267AL291_1	T0267TS451_4	T0267	2.71	5.5563	5.6255	159	170	106.918238993711
RT0267AL291_1	T0267TS451_5	T0267	1.15	8.4845	8.3655	159	157	98.7421383647799
RT0267AL291_1	T0267TS454_1	T0267	2.47	5.7227	5.7811	159	175	110.062893081761
RT0267AL291_1	T0267TS472_1	T0267	2.51	6.1388	6.1702	159	175	110.062893081761
RT0267AL291_1	T0267TS475_1	T0267	no_data	no_data	no_data	159	no_data	no_data
RT0267AL291_1	T0267TS478_1	T0267	2.30	5.9724	6.0145	159	175	110.062893081761
RT0267AL291_1	T0267TS478_2	T0267	2.73	5.3898	5.4700	159	175	110.062893081761
RT0267AL291_1	T0267TS478_3	T0267	2.76	5.0570	5.1591	159	175	110.062893081761
RT0267AL291_1	T0267TS478_4	T0267	2.56	4.8073	4.9261	159	175	110.062893081761
RT0267AL291_1	T0267TS478_5	T0267	3.22	5.0570	5.1591	159	175	110.062893081761
RT0267AL291_1	T0267TS482_1	T0267	2.36	6.2220	6.2480	159	175	110.062893081761
RT0267AL291_1	T0267TS482_2	T0267	2.35	5.9724	6.0145	159	175	110.062893081761
RT0267AL291_1	T0267TS482_3	T0267	2.57	5.5563	5.6255	159	175	110.062893081761
RT0267AL291_1	T0267TS482_4	T0267	2.53	6.1388	6.1702	159	175	110.062893081761
RT0267AL291_1	T0267TS482_5	T0267	2.60	5.9724	6.0145	159	175	110.062893081761
RT0267AL291_1	T0267TS501_1	T0267	2.78	5.9724	6.0145	159	171	107.547169811321
RT0267AL291_1	T0267TS504_1	T0267	2.10	5.9724	6.0145	159	162	101.88679245283
RT0267AL291_1	T0267TS504_2	T0267	2.36	5.9724	6.0145	159	160	100.62893081761
RT0267AL291_1	T0267TS504_3	T0267	2.10	5.9724	6.0145	159	163	102.51572327044
RT0267AL291_1	T0267TS504_4	T0267	2.13	5.8059	5.8589	159	161	101.25786163522
RT0267AL291_1	T0267TS504_5	T0267	2.18	5.9724	6.0145	159	161	101.25786163522
RT0267AL291_1	T0267TS506_1	T0267	2.56	6.2220	6.2480	159	170	106.918238993711
RT0267AL291_1	T0267TS506_2	T0267	2.50	6.0556	6.0923	159	173	108.805031446541
RT0267AL291_1	T0267TS506_3	T0267	2.33	6.3052	6.3258	159	170	106.918238993711
RT0267AL291_1	T0267TS506_4	T0267	2.24	6.1388	6.1702	159	169	106.289308176101
RT0267AL291_1	T0267TS506_5	T0267	2.40	5.9724	6.0145	159	172	108.176100628931
RT0267AL291_1	T0267TS512_1	T0267	2.62	5.1402	5.2368	159	169	106.289308176101
RT0267AL291_1	T0267TS513_1	T0267	1.29	8.9137	8.7673	159	152	95.5974842767296
RT0267AL291_1	T0267TS513_2	T0267	2.26	6.3885	6.4037	159	169	106.289308176101
RT0267AL291_1	T0267TS513_3	T0267	2.38	5.1402	5.2368	159	172	108.176100628931
RT0267AL291_1	T0267TS514_1	T0267	1.10	8.9997	8.8479	159	152	95.5974842767296
RT0267AL291_1	T0267TS519_1	T0267	2.67	-1.3509	0.1030	159	167	105.031446540881
RT0267AL291_1	T0267TS530_1	T0267	2.46	6.3052	6.3258	159	175	110.062893081761
RT0267AL291_1	T0267TS530_2	T0267	2.23	6.5549	6.5594	159	175	110.062893081761
RT0267AL291_1	T0267TS530_3	T0267	2.30	7.2206	7.1824	159	175	110.062893081761
RT0267AL291_1	T0267TS530_4	T0267	2.41	6.4717	6.4816	159	175	110.062893081761
RT0267AL291_1	T0267TS530_5	T0267	2.50	4.7241	4.8484	159	175	110.062893081761
RT0267AL291_1	T0267TS550_1	T0267	2.87	5.0570	5.1591	159	175	110.062893081761
RT0267AL291_1	T0267TS552_1	T0267	2.74	4.8073	4.9261	159	175	110.062893081761
RT0267AL291_1	T0267TS561_1	T0267	2.26	6.3052	6.3258	159	175	110.062893081761
RT0267AL291_1	T0267TS561_2	T0267	2.48	6.5549	6.5594	159	175	110.062893081761
RT0267AL291_1	T0267TS561_3	T0267	2.52	6.4717	6.4816	159	175	110.062893081761
RT0267AL291_1	T0267TS573_1	T0267	2.26	6.3052	6.3258	159	175	110.062893081761
RT0267AL291_1	T0267TS579_1	T0267	2.58	6.6381	6.6373	159	175	110.062893081761
RT0267AL291_1	T0267TS579_1u	T0267	2.74	5.8059	5.8589	159	175	110.062893081761
RT0267AL291_1	T0267TS579_2	T0267	2.90	5.7227	5.7811	159	175	110.062893081761
RT0267AL291_1	T0267TS579_2u	T0267	2.82	6.1388	6.1702	159	175	110.062893081761
RT0267AL291_1	T0267TS579_3	T0267	2.48	6.2220	6.2480	159	175	110.062893081761
RT0267AL291_1	T0267TS579_3u	T0267	2.43	6.7213	6.7151	159	175	110.062893081761
RT0267AL291_1	T0267TS579_4	T0267	2.11	7.0542	7.0267	159	175	110.062893081761
RT0267AL291_1	T0267TS579_4u	T0267	2.45	6.1388	6.1702	159	175	110.062893081761
RT0267AL291_1	T0267TS579_5	T0267	2.63	5.6395	5.7033	159	175	110.062893081761
RT0267AL291_1	T0267TS579_5u	T0267	2.82	6.1388	6.1702	159	175	110.062893081761
RT0267AL291_1	T0267TS591_1	T0267	2.04	6.2220	6.2480	159	175	110.062893081761
RT0267AL291_1	T0267TS599_1	T0267	2.15	-1.3509	0.1030	159	175	110.062893081761
RT0267AL291_1	T0267TS599_2	T0267	2.36	5.8891	5.9367	159	175	110.062893081761
RT0267AL291_1	T0267TS599_3	T0267	2.36	5.8891	5.9367	159	175	110.062893081761
RT0267AL291_1	T0267TS599_4	T0267	2.40	5.8891	5.9367	159	175	110.062893081761
RT0267AL291_1	T0267TS599_5	T0267	2.87	-1.2677	0.1238	159	175	110.062893081761
RT0267AL291_1	T0267TS604_1	T0267	2.14	6.2220	6.2480	159	175	110.062893081761
RT0267AL291_1	T0267TS604_2	T0267	2.83	5.7227	5.7811	159	175	110.062893081761
RT0267AL291_1	T0267TS604_3	T0267	2.14	6.8045	6.7930	159	175	110.062893081761
RT0267AL291_1	T0267TS604_4	T0267	2.65	5.7227	5.7811	159	175	110.062893081761
RT0267AL291_1	T0267TS604_5	T0267	2.37	6.5549	6.5594	159	175	110.062893081761
RT0267AL291_1	T0267TS606_1	T0267	2.87	5.0570	5.1591	159	175	110.062893081761
RT0267AL291_1	T0267TS606_2	T0267	2.60	5.9724	6.0145	159	175	110.062893081761
RT0267AL291_1	T0267TS606_3	T0267	2.82	4.9737	5.0814	159	175	110.062893081761
RT0267AL291_1	T0267TS606_4	T0267	2.54	6.3885	6.4037	159	175	110.062893081761
RT0267AL291_1	T0267TS607_1	T0267	2.72	5.8891	5.9367	159	175	110.062893081761
RT0267AL291_1	T0267TS612_1	T0267	2.59	6.3885	6.4037	159	175	110.062893081761
RT0267AL291_1	T0267TS631_1	T0267	2.39	5.6395	5.7033	159	175	110.062893081761
RT0267AL291_1	T0267TS631_2	T0267	2.24	5.6395	5.7033	159	175	110.062893081761
RT0267AL291_1	T0267TS631_3	T0267	2.21	5.5563	5.6255	159	175	110.062893081761
RT0267AL291_1	T0267TS631_4	T0267	2.13	5.6395	5.7033	159	175	110.062893081761
RT0267AL291_1	T0267TS631_5	T0267	2.09	5.7227	5.7811	159	175	110.062893081761
RT0267AL291_1	T0267TS680_1	T0267	3.24	5.4608	5.5363	159	157	98.7421383647799
RT0267AL291_1	T0267TS680_2	T0267	2.80	5.9963	6.0369	159	154	96.8553459119497
RT0267AL291_1	T0267TS680_3	T0267	2.17	6.3408	6.3591	159	156	98.1132075471698
RT0267AL291_1	T0267TS680_4	T0267	2.73	5.9963	6.0369	159	154	96.8553459119497
RT0267AL291_1	T0267TS680_5	T0267	2.26	6.8047	6.7931	159	157	98.7421383647799
RT0267TS381_4	RT0267TS381_5	T0267	2.26	0.2502	0.9040	150	160	106.666666666667
RT0267TS381_4	RT0267TS393_2	T0267	2.83	-1.2654	0.1244	150	155	103.333333333333
RT0267TS381_4	RT0267TS393_5	T0267	2.35	1.4307	1.8456	150	149	99.3333333333333
RT0267TS381_4	T0267AL013_1	T0267	2.69	1.0372	1.5141	150	172	114.666666666667
RT0267TS381_4	T0267AL032_1	T0267	2.01	0.6437	1.1982	150	162	108
RT0267TS381_4	T0267AL105_1	T0267	2.24	-0.5368	0.4125	150	166	110.666666666667
RT0267TS381_4	T0267AL140_1	T0267	no_data	no_data	no_data	150	no_data	no_data
RT0267TS381_4	T0267AL163_1	T0267	2.82	1.2339	1.6782	150	156	104
RT0267TS381_4	T0267AL163_2	T0267	2.67	0.6437	1.1982	150	159	106
RT0267TS381_4	T0267AL163_3	T0267	2.26	2.8079	3.0740	150	166	110.666666666667
RT0267TS381_4	T0267AL163_4	T0267	2.83	1.2339	1.6782	150	162	108
RT0267TS381_4	T0267AL163_5	T0267	1.98	0.6437	1.1982	150	148	98.6666666666667
RT0267TS381_4	T0267AL164_1	T0267	2.47	2.8079	3.0740	150	165	110
RT0267TS381_4	T0267AL164_2	T0267	2.83	1.2339	1.6782	150	161	107.333333333333
RT0267TS381_4	T0267AL164_3	T0267	1.98	0.6437	1.1982	150	166	110.666666666667
RT0267TS381_4	T0267AL164_4	T0267	1.61	-0.7336	0.3167	150	138	92
RT0267TS381_4	T0267AL164_5	T0267	2.82	0.8404	1.3539	150	142	94.6666666666667
RT0267TS381_4	T0267AL199_1	T0267	2.30	2.8079	3.0740	150	170	113.333333333333
RT0267TS381_4	T0267AL210_1	T0267	2.33	2.6111	2.8945	150	165	110
RT0267TS381_4	T0267AL229_1	T0267	1.98	0.6437	1.1982	150	163	108.666666666667
RT0267TS381_4	T0267AL229_2	T0267	2.59	-0.1433	0.6390	150	165	110
RT0267TS381_4	T0267AL229_3	T0267	2.34	2.8079	3.0740	150	170	113.333333333333
RT0267TS381_4	T0267AL229_4	T0267	2.58	0.4469	1.0479	150	149	99.3333333333333
RT0267TS381_4	T0267AL229_5	T0267	2.19	0.8404	1.3539	150	153	102
RT0267TS381_4	T0267AL230_1	T0267	1.98	0.6437	1.1982	150	163	108.666666666667
RT0267TS381_4	T0267AL230_2	T0267	2.46	-0.3401	0.5204	150	163	108.666666666667
RT0267TS381_4	T0267AL230_3	T0267	2.36	3.0046	3.2542	150	171	114
RT0267TS381_4	T0267AL230_4	T0267	2.58	0.4469	1.0479	150	149	99.3333333333333
RT0267TS381_4	T0267AL230_5	T0267	2.60	-0.9303	0.2338	150	149	99.3333333333333
RT0267TS381_4	T0267AL231_1	T0267	1.98	0.6437	1.1982	150	163	108.666666666667
RT0267TS381_4	T0267AL231_2	T0267	2.34	2.8079	3.0740	150	170	113.333333333333
RT0267TS381_4	T0267AL231_3	T0267	2.59	-0.1433	0.6390	150	165	110
RT0267TS381_4	T0267AL231_4	T0267	2.58	0.4469	1.0479	150	149	99.3333333333333
RT0267TS381_4	T0267AL231_5	T0267	2.19	0.8404	1.3539	150	153	102
RT0267TS381_4	T0267AL232_1	T0267	2.82	1.2339	1.6782	150	153	102
RT0267TS381_4	T0267AL287_1	T0267	2.12	1.2339	1.6782	150	160	106.666666666667
RT0267TS381_4	T0267AL287_2	T0267	2.48	2.6111	2.8945	150	144	96
RT0267TS381_4	T0267AL287_3	T0267	1.61	-0.7336	0.3167	150	143	95.3333333333333
RT0267TS381_4	T0267AL287_4	T0267	2.79	0.8404	1.3539	150	152	101.333333333333
RT0267TS381_4	T0267AL287_5	T0267	2.79	0.0534	0.7673	150	160	106.666666666667
RT0267TS381_4	T0267AL291_1_1	T0267	2.33	-0.5368	0.4125	150	146	97.3333333333333
RT0267TS381_4	T0267AL291_1_2	T0267	2.63	-2.1601	0.0070	150	13	8.66666666666667
RT0267TS381_4	T0267AL314_2	T0267	1.98	0.6437	1.1982	150	159	106
RT0267TS381_4	T0267AL314_3	T0267	2.58	0.4469	1.0479	150	141	94
RT0267TS381_4	T0267AL314_4	T0267	2.34	0.8404	1.3539	150	142	94.6666666666667
RT0267TS381_4	T0267AL314_5	T0267	2.12	1.2339	1.6782	150	159	106
RT0267TS381_4	T0267AL383_1	T0267	2.03	1.2339	1.6782	150	147	98
RT0267TS381_4	T0267AL383_2	T0267	2.12	1.2339	1.6782	150	154	102.666666666667
RT0267TS381_4	T0267AL394_1	T0267	1.98	0.6437	1.1982	150	167	111.333333333333
RT0267TS381_4	T0267AL394_2	T0267	1.61	-0.7336	0.3167	150	142	94.6666666666667
RT0267TS381_4	T0267AL394_3	T0267	1.98	0.6437	1.1982	150	167	111.333333333333
RT0267TS381_4	T0267AL394_4	T0267	2.83	1.2339	1.6782	150	163	108.666666666667
RT0267TS381_4	T0267AL394_5	T0267	2.23	2.2176	2.5386	150	155	103.333333333333
RT0267TS381_4	T0267AL398_1	T0267	2.33	2.6111	2.8945	150	165	110
RT0267TS381_4	T0267AL398_2	T0267	2.12	1.2339	1.6782	150	160	106.666666666667
RT0267TS381_4	T0267AL398_3	T0267	2.58	0.4469	1.0479	150	149	99.3333333333333
RT0267TS381_4	T0267AL398_4	T0267	2.49	2.2176	2.5386	150	149	99.3333333333333
RT0267TS381_4	T0267AL398_5	T0267	2.67	-0.1433	0.6390	150	150	100
RT0267TS381_4	T0267AL418_1	T0267	2.77	2.8079	3.0740	150	160	106.666666666667
RT0267TS381_4	T0267AL418_2	T0267	1.98	0.6437	1.1982	150	159	106
RT0267TS381_4	T0267AL418_3	T0267	2.12	1.2339	1.6782	150	159	106
RT0267TS381_4	T0267AL418_4	T0267	2.49	2.2176	2.5386	150	148	98.6666666666667
RT0267TS381_4	T0267AL418_5	T0267	2.58	0.4469	1.0479	150	143	95.3333333333333
RT0267TS381_4	T0267AL420_1	T0267	2.12	1.2339	1.6782	150	159	106
RT0267TS381_4	T0267AL420_2	T0267	1.62	-0.5368	0.4125	150	151	100.666666666667
RT0267TS381_4	T0267AL420_3	T0267	2.67	-0.1433	0.6390	150	151	100.666666666667
RT0267TS381_4	T0267AL420_4	T0267	2.58	0.4469	1.0479	150	150	100
RT0267TS381_4	T0267AL420_5	T0267	2.76	-0.5368	0.4125	150	145	96.6666666666667
RT0267TS381_4	T0267AL596_1	T0267	2.12	1.2339	1.6782	150	156	104
RT0267TS381_4	T0267AL629_1	T0267	1.75	0.4469	1.0479	150	151	100.666666666667
RT0267TS381_4	T0267TS003_1	T0267	2.35	3.0046	3.2542	150	175	116.666666666667
RT0267TS381_4	T0267TS007_1	T0267	2.28	3.2014	3.4351	150	175	116.666666666667
RT0267TS381_4	T0267TS007_2	T0267	2.07	0.2502	0.9040	150	175	116.666666666667
RT0267TS381_4	T0267TS007_3	T0267	2.49	2.6111	2.8945	150	175	116.666666666667
RT0267TS381_4	T0267TS007_4	T0267	2.26	3.2014	3.4351	150	175	116.666666666667
RT0267TS381_4	T0267TS009_1	T0267	2.40	0.6437	1.1982	150	175	116.666666666667
RT0267TS381_4	T0267TS009_2	T0267	2.85	1.0372	1.5141	150	175	116.666666666667
RT0267TS381_4	T0267TS009_3	T0267	2.99	1.6274	2.0157	150	175	116.666666666667
RT0267TS381_4	T0267TS009_4	T0267	2.52	0.8404	1.3539	150	175	116.666666666667
RT0267TS381_4	T0267TS009_5	T0267	2.60	2.2176	2.5386	150	175	116.666666666667
RT0267TS381_4	T0267TS011_1	T0267	2.61	1.8242	2.1882	150	171	114
RT0267TS381_4	T0267TS018_1	T0267	1.96	-0.1433	0.6390	150	175	116.666666666667
RT0267TS381_4	T0267TS018_2	T0267	2.25	-0.1433	0.6390	150	175	116.666666666667
RT0267TS381_4	T0267TS018_3	T0267	2.11	1.0372	1.5141	150	175	116.666666666667
RT0267TS381_4	T0267TS018_4	T0267	2.28	-0.1433	0.6390	150	175	116.666666666667
RT0267TS381_4	T0267TS018_5	T0267	3.22	-0.1433	0.6390	150	175	116.666666666667
RT0267TS381_4	T0267TS019_1	T0267	2.30	3.7916	3.9809	150	175	116.666666666667
RT0267TS381_4	T0267TS019_2	T0267	2.41	2.4144	2.7160	150	175	116.666666666667
RT0267TS381_4	T0267TS019_3	T0267	1.69	-0.7336	0.3167	150	175	116.666666666667
RT0267TS381_4	T0267TS019_4	T0267	2.72	1.2339	1.6782	150	175	116.666666666667
RT0267TS381_4	T0267TS019_5	T0267	3.12	0.0534	0.7673	150	175	116.666666666667
RT0267TS381_4	T0267TS021_1	T0267	1.96	3.7916	3.9809	150	175	116.666666666667
RT0267TS381_4	T0267TS021_2	T0267	2.36	3.0046	3.2542	150	175	116.666666666667
RT0267TS381_4	T0267TS021_3	T0267	2.02	3.7916	3.9809	150	175	116.666666666667
RT0267TS381_4	T0267TS021_4	T0267	2.36	3.0046	3.2542	150	175	116.666666666667
RT0267TS381_4	T0267TS021_5	T0267	2.34	0.6437	1.1982	150	175	116.666666666667
RT0267TS381_4	T0267TS026_1	T0267	2.31	3.0046	3.2542	150	175	116.666666666667
RT0267TS381_4	T0267TS026_2	T0267	2.30	3.0046	3.2542	150	175	116.666666666667
RT0267TS381_4	T0267TS026_3	T0267	2.24	0.0534	0.7673	150	165	110
RT0267TS381_4	T0267TS026_4	T0267	2.03	0.6437	1.1982	150	165	110
RT0267TS381_4	T0267TS030_1	T0267	2.24	0.0534	0.7673	150	165	110
RT0267TS381_4	T0267TS030_2	T0267	2.03	0.6437	1.1982	150	165	110
RT0267TS381_4	T0267TS033_1	T0267	2.30	2.8079	3.0740	150	170	113.333333333333
RT0267TS381_4	T0267TS033_2	T0267	2.83	1.2339	1.6782	150	163	108.666666666667
RT0267TS381_4	T0267TS033_3	T0267	2.01	0.6437	1.1982	150	168	112
RT0267TS381_4	T0267TS033_4	T0267	2.54	0.8404	1.3539	150	148	98.6666666666667
RT0267TS381_4	T0267TS033_5	T0267	2.63	0.4469	1.0479	150	164	109.333333333333
RT0267TS381_4	T0267TS035_1	T0267	2.85	2.8079	3.0740	150	173	115.333333333333
RT0267TS381_4	T0267TS039_1u	T0267	2.90	0.6437	1.1982	150	175	116.666666666667
RT0267TS381_4	T0267TS039_2u	T0267	2.09	-0.5368	0.4125	150	175	116.666666666667
RT0267TS381_4	T0267TS039_3u	T0267	2.18	-0.1433	0.6390	150	175	116.666666666667
RT0267TS381_4	T0267TS039_4u	T0267	2.85	-0.5368	0.4125	150	175	116.666666666667
RT0267TS381_4	T0267TS039_5u	T0267	nan	-4.2750	0.0000	150	175	116.666666666667
RT0267TS381_4	T0267TS042_1	T0267	1.59	0.2502	0.9040	150	175	116.666666666667
RT0267TS381_4	T0267TS042_2	T0267	2.77	-0.5368	0.4125	150	175	116.666666666667
RT0267TS381_4	T0267TS042_3	T0267	2.10	0.0534	0.7673	150	175	116.666666666667
RT0267TS381_4	T0267TS042_4	T0267	2.35	0.2502	0.9040	150	175	116.666666666667
RT0267TS381_4	T0267TS042_5	T0267	2.15	0.2502	0.9040	150	175	116.666666666667
RT0267TS381_4	T0267TS046_1u	T0267	1.90	0.6437	1.1982	150	150	100
RT0267TS381_4	T0267TS049_1	T0267	1.61	0.2502	0.9040	150	175	116.666666666667
RT0267TS381_4	T0267TS051_1	T0267	2.83	1.2339	1.6782	150	175	116.666666666667
RT0267TS381_4	T0267TS051_2	T0267	2.82	1.2339	1.6782	150	175	116.666666666667
RT0267TS381_4	T0267TS052_1	T0267	2.83	1.2339	1.6782	150	175	116.666666666667
RT0267TS381_4	T0267TS052_2	T0267	2.82	1.2339	1.6782	150	175	116.666666666667
RT0267TS381_4	T0267TS052_3	T0267	1.76	-0.5368	0.4125	150	175	116.666666666667
RT0267TS381_4	T0267TS052_4	T0267	2.53	1.0372	1.5141	150	175	116.666666666667
RT0267TS381_4	T0267TS052_5	T0267	2.82	0.8404	1.3539	150	175	116.666666666667
RT0267TS381_4	T0267TS060_1	T0267	2.77	1.2339	1.6782	150	175	116.666666666667
RT0267TS381_4	T0267TS061_1	T0267	2.12	1.2339	1.6782	150	156	104
RT0267TS381_4	T0267TS067_1	T0267	2.68	-2.5986	0.0006	150	12	8
RT0267TS381_4	T0267TS079_1	T0267	2.47	2.8079	3.0740	150	175	116.666666666667
RT0267TS381_4	T0267TS081_1	T0267	2.27	-0.5368	0.4125	150	126	84
RT0267TS381_4	T0267TS089_1	T0267	2.29	2.4144	2.7160	150	175	116.666666666667
RT0267TS381_4	T0267TS089_2	T0267	2.88	1.4307	1.8456	150	175	116.666666666667
RT0267TS381_4	T0267TS089_3	T0267	3.29	1.0372	1.5141	150	175	116.666666666667
RT0267TS381_4	T0267TS089_4	T0267	2.64	0.2502	0.9040	150	175	116.666666666667
RT0267TS381_4	T0267TS089_5	T0267	1.49	-0.7336	0.3167	150	175	116.666666666667
RT0267TS381_4	T0267TS094_1	T0267	2.70	-0.9303	0.2338	150	175	116.666666666667
RT0267TS381_4	T0267TS094_2	T0267	2.52	2.8079	3.0740	150	175	116.666666666667
RT0267TS381_4	T0267TS094_3	T0267	2.77	2.4144	2.7160	150	175	116.666666666667
RT0267TS381_4	T0267TS094_4	T0267	2.14	2.2176	2.5386	150	175	116.666666666667
RT0267TS381_4	T0267TS094_5	T0267	2.41	1.4307	1.8456	150	175	116.666666666667
RT0267TS381_4	T0267TS096_1	T0267	2.36	0.2502	0.9040	150	170	113.333333333333
RT0267TS381_4	T0267TS096_5	T0267	2.87	0.6437	1.1982	150	171	114
RT0267TS381_4	T0267TS100_1	T0267	2.14	3.7916	3.9809	150	175	116.666666666667
RT0267TS381_4	T0267TS100_2	T0267	2.02	0.6437	1.1982	150	175	116.666666666667
RT0267TS381_4	T0267TS100_3	T0267	2.08	0.0534	0.7673	150	175	116.666666666667
RT0267TS381_4	T0267TS100_4	T0267	2.10	3.9884	4.1635	150	175	116.666666666667
RT0267TS381_4	T0267TS100_5	T0267	2.23	0.8404	1.3539	150	175	116.666666666667
RT0267TS381_4	T0267TS101_1	T0267	1.96	3.7916	3.9809	150	175	116.666666666667
RT0267TS381_4	T0267TS101_2	T0267	2.36	3.0046	3.2542	150	175	116.666666666667
RT0267TS381_4	T0267TS101_3	T0267	2.23	2.2176	2.5386	150	175	116.666666666667
RT0267TS381_4	T0267TS101_4	T0267	2.49	2.8079	3.0740	150	175	116.666666666667
RT0267TS381_4	T0267TS101_5	T0267	2.37	3.7916	3.9809	150	175	116.666666666667
RT0267TS381_4	T0267TS109_1	T0267	2.06	2.4144	2.7160	150	173	115.333333333333
RT0267TS381_4	T0267TS110_1	T0267	2.58	0.4469	1.0479	150	149	99.3333333333333
RT0267TS381_4	T0267TS110_2	T0267	1.98	0.6437	1.1982	150	163	108.666666666667
RT0267TS381_4	T0267TS110_3	T0267	2.74	-0.1433	0.6390	150	164	109.333333333333
RT0267TS381_4	T0267TS110_4	T0267	2.19	0.8404	1.3539	150	149	99.3333333333333
RT0267TS381_4	T0267TS110_5	T0267	2.79	0.8404	1.3539	150	152	101.333333333333
RT0267TS381_4	T0267TS111_1	T0267	2.74	-0.1433	0.6390	150	159	106
RT0267TS381_4	T0267TS111_2	T0267	1.98	0.6437	1.1982	150	163	108.666666666667
RT0267TS381_4	T0267TS111_3	T0267	2.58	0.4469	1.0479	150	147	98
RT0267TS381_4	T0267TS111_4	T0267	2.49	2.2176	2.5386	150	148	98.6666666666667
RT0267TS381_4	T0267TS111_5	T0267	2.19	0.8404	1.3539	150	148	98.6666666666667
RT0267TS381_4	T0267TS112_1	T0267	2.77	2.8079	3.0740	150	163	108.666666666667
RT0267TS381_4	T0267TS112_2	T0267	2.51	2.4144	2.7160	150	159	106
RT0267TS381_4	T0267TS112_3	T0267	2.57	0.8404	1.3539	150	148	98.6666666666667
RT0267TS381_4	T0267TS112_4	T0267	1.98	0.6437	1.1982	150	163	108.666666666667
RT0267TS381_4	T0267TS112_5	T0267	1.98	0.6437	1.1982	150	162	108
RT0267TS381_4	T0267TS113_1	T0267	2.30	2.8079	3.0740	150	173	115.333333333333
RT0267TS381_4	T0267TS113_2	T0267	2.18	3.0046	3.2542	150	169	112.666666666667
RT0267TS381_4	T0267TS114_1	T0267	2.54	0.8404	1.3539	150	175	116.666666666667
RT0267TS381_4	T0267TS114_2	T0267	2.01	2.4144	2.7160	150	175	116.666666666667
RT0267TS381_4	T0267TS114_3	T0267	1.96	3.2014	3.4351	150	175	116.666666666667
RT0267TS381_4	T0267TS114_4	T0267	2.37	1.6274	2.0157	150	175	116.666666666667
RT0267TS381_4	T0267TS114_5	T0267	2.06	2.6111	2.8945	150	175	116.666666666667
RT0267TS381_4	T0267TS122_1	T0267	1.60	0.2502	0.9040	150	175	116.666666666667
RT0267TS381_4	T0267TS126_1	T0267	2.42	0.6437	1.1982	150	175	116.666666666667
RT0267TS381_4	T0267TS126_2	T0267	2.08	-0.7336	0.3167	150	175	116.666666666667
RT0267TS381_4	T0267TS126_3	T0267	2.08	0.8404	1.3539	150	175	116.666666666667
RT0267TS381_4	T0267TS126_4	T0267	2.42	0.6437	1.1982	150	175	116.666666666667
RT0267TS381_4	T0267TS126_5	T0267	2.42	0.6437	1.1982	150	175	116.666666666667
RT0267TS381_4	T0267TS137_1	T0267	2.36	2.8079	3.0740	150	169	112.666666666667
RT0267TS381_4	T0267TS137_2	T0267	2.80	2.8079	3.0740	150	169	112.666666666667
RT0267TS381_4	T0267TS137_3	T0267	2.24	3.9884	4.1635	150	169	112.666666666667
RT0267TS381_4	T0267TS137_4	T0267	2.46	3.9884	4.1635	150	169	112.666666666667
RT0267TS381_4	T0267TS137_5	T0267	2.26	4.1851	4.3464	150	169	112.666666666667
RT0267TS381_4	T0267TS139_1	T0267	1.81	-0.1433	0.6390	150	169	112.666666666667
RT0267TS381_4	T0267TS156_1	T0267	2.42	2.6111	2.8945	150	173	115.333333333333
RT0267TS381_4	T0267TS156_2	T0267	2.69	0.4469	1.0479	150	169	112.666666666667
RT0267TS381_4	T0267TS156_3	T0267	2.88	0.8404	1.3539	150	172	114.666666666667
RT0267TS381_4	T0267TS157_1	T0267	2.77	2.6111	2.8945	150	175	116.666666666667
RT0267TS381_4	T0267TS160_1	T0267	2.05	0.2502	0.9040	150	175	116.666666666667
RT0267TS381_4	T0267TS160_2	T0267	1.71	-0.1433	0.6390	150	175	116.666666666667
RT0267TS381_4	T0267TS160_3	T0267	2.32	2.6111	2.8945	150	175	116.666666666667
RT0267TS381_4	T0267TS160_4	T0267	1.60	-0.5368	0.4125	150	175	116.666666666667
RT0267TS381_4	T0267TS160_5	T0267	2.39	1.0372	1.5141	150	175	116.666666666667
RT0267TS381_4	T0267TS166_1	T0267	2.38	3.0046	3.2542	150	175	116.666666666667
RT0267TS381_4	T0267TS166_2	T0267	2.38	3.0046	3.2542	150	175	116.666666666667
RT0267TS381_4	T0267TS166_3	T0267	2.45	2.8079	3.0740	150	175	116.666666666667
RT0267TS381_4	T0267TS166_4	T0267	2.45	2.8079	3.0740	150	175	116.666666666667
RT0267TS381_4	T0267TS166_5	T0267	2.47	2.8079	3.0740	150	169	112.666666666667
RT0267TS381_4	T0267TS176_1	T0267	2.19	3.2014	3.4351	150	175	116.666666666667
RT0267TS381_4	T0267TS176_2	T0267	2.10	3.2014	3.4351	150	175	116.666666666667
RT0267TS381_4	T0267TS176_3	T0267	2.30	2.6111	2.8945	150	175	116.666666666667
RT0267TS381_4	T0267TS176_4	T0267	2.51	2.8079	3.0740	150	175	116.666666666667
RT0267TS381_4	T0267TS176_5	T0267	2.25	2.6111	2.8945	150	175	116.666666666667
RT0267TS381_4	T0267TS185_1	T0267	2.83	1.2339	1.6782	150	162	108
RT0267TS381_4	T0267TS186_1	T0267	2.53	1.0372	1.5141	150	145	96.6666666666667
RT0267TS381_4	T0267TS186_2	T0267	2.12	1.2339	1.6782	150	159	106
RT0267TS381_4	T0267TS186_3	T0267	2.33	2.6111	2.8945	150	164	109.333333333333
RT0267TS381_4	T0267TS186_4	T0267	1.61	-0.7336	0.3167	150	139	92.6666666666667
RT0267TS381_4	T0267TS186_5	T0267	2.49	2.2176	2.5386	150	148	98.6666666666667
RT0267TS381_4	T0267TS197_1	T0267	2.41	0.6437	1.1982	150	175	116.666666666667
RT0267TS381_4	T0267TS197_2	T0267	2.40	0.8404	1.3539	150	175	116.666666666667
RT0267TS381_4	T0267TS207_1	T0267	2.17	3.2014	3.4351	150	175	116.666666666667
RT0267TS381_4	T0267TS207_2	T0267	1.87	0.0534	0.7673	150	175	116.666666666667
RT0267TS381_4	T0267TS207_3	T0267	2.66	-0.9303	0.2338	150	175	116.666666666667
RT0267TS381_4	T0267TS207_4	T0267	1.72	-0.5368	0.4125	150	175	116.666666666667
RT0267TS381_4	T0267TS207_5	T0267	2.50	2.0209	2.3626	150	175	116.666666666667
RT0267TS381_4	T0267TS213_1	T0267	2.33	2.6111	2.8945	150	170	113.333333333333
RT0267TS381_4	T0267TS217_1	T0267	2.37	2.0209	2.3626	150	173	115.333333333333
RT0267TS381_4	T0267TS223_1	T0267	2.33	2.6111	2.8945	150	169	112.666666666667
RT0267TS381_4	T0267TS237_1	T0267	2.01	0.0534	0.7673	150	158	105.333333333333
RT0267TS381_4	T0267TS242_1	T0267	2.44	2.8079	3.0740	150	175	116.666666666667
RT0267TS381_4	T0267TS242_2	T0267	2.08	1.2339	1.6782	150	175	116.666666666667
RT0267TS381_4	T0267TS242_3	T0267	2.69	0.8404	1.3539	150	175	116.666666666667
RT0267TS381_4	T0267TS242_4	T0267	2.54	2.2176	2.5386	150	175	116.666666666667
RT0267TS381_4	T0267TS242_5	T0267	1.67	-0.7336	0.3167	150	175	116.666666666667
RT0267TS381_4	T0267TS243_1	T0267	2.22	-0.5368	0.4125	150	157	104.666666666667
RT0267TS381_4	T0267TS243_2	T0267	1.78	-0.5368	0.4125	150	156	104
RT0267TS381_4	T0267TS243_3	T0267	2.53	-0.7336	0.3167	150	169	112.666666666667
RT0267TS381_4	T0267TS243_4	T0267	2.51	-0.9303	0.2338	150	157	104.666666666667
RT0267TS381_4	T0267TS243_5	T0267	2.17	0.4469	1.0479	150	157	104.666666666667
RT0267TS381_4	T0267TS244_1	T0267	2.84	-0.3401	0.5204	150	171	114
RT0267TS381_4	T0267TS244_2	T0267	2.12	0.6437	1.1982	150	173	115.333333333333
RT0267TS381_4	T0267TS245_1	T0267	1.86	-0.5368	0.4125	150	169	112.666666666667
RT0267TS381_4	T0267TS247_1	T0267	1.86	-0.5368	0.4125	150	169	112.666666666667
RT0267TS381_4	T0267TS261_1	T0267	2.02	0.0534	0.7673	150	165	110
RT0267TS381_4	T0267TS263_1	T0267	2.95	1.2339	1.6782	150	175	116.666666666667
RT0267TS381_4	T0267TS263_2	T0267	2.01	0.6437	1.1982	150	175	116.666666666667
RT0267TS381_4	T0267TS263_3	T0267	2.14	0.6437	1.1982	150	175	116.666666666667
RT0267TS381_4	T0267TS263_4	T0267	2.65	0.8404	1.3539	150	175	116.666666666667
RT0267TS381_4	T0267TS263_5	T0267	2.86	0.8404	1.3539	150	175	116.666666666667
RT0267TS381_4	T0267TS267_1	T0267	2.72	1.6274	2.0157	150	175	116.666666666667
RT0267TS381_4	T0267TS267_2	T0267	2.79	1.4307	1.8456	150	175	116.666666666667
RT0267TS381_4	T0267TS272_1	T0267	2.39	1.2339	1.6782	150	175	116.666666666667
RT0267TS381_4	T0267TS272_2	T0267	2.74	1.4307	1.8456	150	175	116.666666666667
RT0267TS381_4	T0267TS272_3	T0267	2.65	0.6437	1.1982	150	175	116.666666666667
RT0267TS381_4	T0267TS272_4	T0267	2.80	1.0372	1.5141	150	175	116.666666666667
RT0267TS381_4	T0267TS272_5	T0267	2.79	1.0372	1.5141	150	175	116.666666666667
RT0267TS381_4	T0267TS283_1	T0267	2.87	-0.1433	0.6390	150	174	116
RT0267TS381_4	T0267TS283_2	T0267	2.62	0.4469	1.0479	150	174	116
RT0267TS381_4	T0267TS283_3	T0267	2.44	-0.5368	0.4125	150	174	116
RT0267TS381_4	T0267TS283_4	T0267	2.12	1.4307	1.8456	150	174	116
RT0267TS381_4	T0267TS283_5	T0267	2.44	-0.5368	0.4125	150	174	116
RT0267TS381_4	T0267TS289_1	T0267	2.42	1.8242	2.1882	150	148	98.6666666666667
RT0267TS381_4	T0267TS290_1	T0267	2.77	1.6274	2.0157	150	172	114.666666666667
RT0267TS381_4	T0267TS304_1	T0267	2.52	0.8404	1.3539	150	175	116.666666666667
RT0267TS381_4	T0267TS304_2	T0267	2.28	2.8079	3.0740	150	175	116.666666666667
RT0267TS381_4	T0267TS304_3	T0267	2.44	0.6437	1.1982	150	175	116.666666666667
RT0267TS381_4	T0267TS304_4	T0267	2.31	1.2339	1.6782	150	175	116.666666666667
RT0267TS381_4	T0267TS304_5	T0267	2.82	1.2339	1.6782	150	175	116.666666666667
RT0267TS381_4	T0267TS305_1	T0267	2.26	1.8242	2.1882	150	175	116.666666666667
RT0267TS381_4	T0267TS319_1	T0267	3.28	-0.1433	0.6390	150	174	116
RT0267TS381_4	T0267TS324_1	T0267	2.80	0.0534	0.7673	150	156	104
RT0267TS381_4	T0267TS324_2	T0267	2.63	2.2176	2.5386	150	144	96
RT0267TS381_4	T0267TS324_3	T0267	2.21	0.2502	0.9040	150	153	102
RT0267TS381_4	T0267TS324_4	T0267	2.38	0.0534	0.7673	150	155	103.333333333333
RT0267TS381_4	T0267TS324_5	T0267	2.21	2.4144	2.7160	150	144	96
RT0267TS381_4	T0267TS331_1	T0267	2.44	-0.9303	0.2338	150	175	116.666666666667
RT0267TS381_4	T0267TS331_2	T0267	2.34	0.0534	0.7673	150	170	113.333333333333
RT0267TS381_4	T0267TS331_3	T0267	2.09	0.8404	1.3539	150	156	104
RT0267TS381_4	T0267TS338_1	T0267	2.35	1.0372	1.5141	150	170	113.333333333333
RT0267TS381_4	T0267TS338_2	T0267	2.28	2.2176	2.5386	150	157	104.666666666667
RT0267TS381_4	T0267TS338_3	T0267	1.89	1.2339	1.6782	150	162	108
RT0267TS381_4	T0267TS338_4	T0267	1.76	-0.5368	0.4125	150	149	99.3333333333333
RT0267TS381_4	T0267TS338_5	T0267	2.78	1.0372	1.5141	150	157	104.666666666667
RT0267TS381_4	T0267TS344_1	T0267	2.72	2.4144	2.7160	150	175	116.666666666667
RT0267TS381_4	T0267TS348_1	T0267	1.45	-0.9303	0.2338	150	175	116.666666666667
RT0267TS381_4	T0267TS352_1	T0267	2.30	2.8079	3.0740	150	170	113.333333333333
RT0267TS381_4	T0267TS352_2	T0267	2.63	0.4469	1.0479	150	164	109.333333333333
RT0267TS381_4	T0267TS352_3	T0267	2.01	0.6437	1.1982	150	168	112
RT0267TS381_4	T0267TS352_4	T0267	1.98	0.6437	1.1982	150	167	111.333333333333
RT0267TS381_4	T0267TS352_5	T0267	2.83	1.2339	1.6782	150	163	108.666666666667
RT0267TS381_4	T0267TS356_1	T0267	1.87	0.0534	0.7673	150	175	116.666666666667
RT0267TS381_4	T0267TS367_1	T0267	2.14	2.0209	2.3626	150	175	116.666666666667
RT0267TS381_4	T0267TS375_1	T0267	2.92	1.2339	1.6782	150	171	114
RT0267TS381_4	T0267TS375_2	T0267	2.22	1.2339	1.6782	150	171	114
RT0267TS381_4	T0267TS375_3	T0267	2.53	1.0372	1.5141	150	154	102.666666666667
RT0267TS381_4	T0267TS375_4	T0267	2.85	1.0372	1.5141	150	171	114
RT0267TS381_4	T0267TS375_5	T0267	2.91	1.4307	1.8456	150	171	114
RT0267TS381_4	T0267TS376_1	T0267	2.60	1.6274	2.0157	150	171	114
RT0267TS381_4	T0267TS376_2	T0267	1.98	1.2339	1.6782	150	171	114
RT0267TS381_4	T0267TS376_3	T0267	2.21	0.2502	0.9040	150	171	114
RT0267TS381_4	T0267TS376_4	T0267	2.27	1.2339	1.6782	150	171	114
RT0267TS381_4	T0267TS376_5	T0267	2.35	2.0209	2.3626	150	167	111.333333333333
RT0267TS381_4	T0267TS381_1	T0267	1.98	0.6437	1.1982	150	167	111.333333333333
RT0267TS381_4	T0267TS381_2	T0267	2.50	2.2176	2.5386	150	149	99.3333333333333
RT0267TS381_4	T0267TS381_3	T0267	1.59	-0.5368	0.4125	150	155	103.333333333333
RT0267TS381_4	T0267TS381_4_1	T0267	0.00	5.3656	5.4473	150	49	32.6666666666667
RT0267TS381_4	T0267TS381_4_2	T0267	1.85	-0.1433	0.6390	150	101	67.3333333333333
RT0267TS381_4	T0267TS381_5_1	T0267	2.26	0.2502	0.9040	150	50	33.3333333333333
RT0267TS381_4	T0267TS381_5_2	T0267	2.14	0.6437	1.1982	150	110	73.3333333333333
RT0267TS381_4	T0267TS384_1	T0267	2.32	1.4307	1.8456	150	141	94
RT0267TS381_4	T0267TS384_2	T0267	1.98	0.6437	1.1982	150	148	98.6666666666667
RT0267TS381_4	T0267TS384_3	T0267	1.96	0.0534	0.7673	150	155	103.333333333333
RT0267TS381_4	T0267TS384_4	T0267	2.30	1.0372	1.5141	150	151	100.666666666667
RT0267TS381_4	T0267TS384_5	T0267	2.53	1.0372	1.5141	150	135	90
RT0267TS381_4	T0267TS393_1	T0267	2.33	2.6111	2.8945	150	150	100
RT0267TS381_4	T0267TS393_2_1	T0267	2.83	-1.2654	0.1244	150	33	22
RT0267TS381_4	T0267TS393_2_2	T0267	2.24	2.0209	2.3626	150	85	56.6666666666667
RT0267TS381_4	T0267TS393_2_3	T0267	2.69	1.4808	1.8887	150	37	24.6666666666667
RT0267TS381_4	T0267TS393_3	T0267	1.92	-0.9303	0.2338	150	147	98
RT0267TS381_4	T0267TS393_4	T0267	2.16	1.0372	1.5141	150	133	88.6666666666667
RT0267TS381_4	T0267TS393_5_1	T0267	2.35	1.4307	1.8456	150	106	70.6666666666667
RT0267TS381_4	T0267TS393_5_2	T0267	2.44	1.0067	1.4890	150	43	28.6666666666667
RT0267TS381_4	T0267TS400_1	T0267	2.30	2.6111	2.8945	150	175	116.666666666667
RT0267TS381_4	T0267TS400_2	T0267	2.35	3.0046	3.2542	150	175	116.666666666667
RT0267TS381_4	T0267TS400_3	T0267	2.25	3.0046	3.2542	150	175	116.666666666667
RT0267TS381_4	T0267TS400_4	T0267	2.48	-0.3401	0.5204	150	175	116.666666666667
RT0267TS381_4	T0267TS400_5	T0267	2.09	0.8404	1.3539	150	175	116.666666666667
RT0267TS381_4	T0267TS406_1	T0267	2.25	3.2014	3.4351	150	175	116.666666666667
RT0267TS381_4	T0267TS406_2	T0267	2.03	0.6437	1.1982	150	175	116.666666666667
RT0267TS381_4	T0267TS450_1	T0267	2.35	2.8079	3.0740	150	175	116.666666666667
RT0267TS381_4	T0267TS451_1	T0267	2.45	2.6111	2.8945	150	170	113.333333333333
RT0267TS381_4	T0267TS451_2	T0267	2.40	0.6437	1.1982	150	172	114.666666666667
RT0267TS381_4	T0267TS451_3	T0267	2.60	0.4469	1.0479	150	173	115.333333333333
RT0267TS381_4	T0267TS451_4	T0267	2.56	2.0209	2.3626	150	170	113.333333333333
RT0267TS381_4	T0267TS451_5	T0267	2.34	-0.5368	0.4125	150	157	104.666666666667
RT0267TS381_4	T0267TS454_1	T0267	2.04	0.4469	1.0479	150	175	116.666666666667
RT0267TS381_4	T0267TS472_1	T0267	2.17	0.4469	1.0479	150	175	116.666666666667
RT0267TS381_4	T0267TS475_1	T0267	no_data	no_data	no_data	150	no_data	no_data
RT0267TS381_4	T0267TS478_1	T0267	2.37	1.2339	1.6782	150	175	116.666666666667
RT0267TS381_4	T0267TS478_2	T0267	2.35	2.2176	2.5386	150	175	116.666666666667
RT0267TS381_4	T0267TS478_3	T0267	2.37	-0.3401	0.5204	150	175	116.666666666667
RT0267TS381_4	T0267TS478_4	T0267	1.99	-0.5368	0.4125	150	175	116.666666666667
RT0267TS381_4	T0267TS478_5	T0267	3.26	0.2502	0.9040	150	175	116.666666666667
RT0267TS381_4	T0267TS482_1	T0267	2.53	2.6111	2.8945	150	175	116.666666666667
RT0267TS381_4	T0267TS482_2	T0267	2.80	2.2176	2.5386	150	175	116.666666666667
RT0267TS381_4	T0267TS482_3	T0267	2.58	1.2339	1.6782	150	175	116.666666666667
RT0267TS381_4	T0267TS482_4	T0267	2.87	1.8242	2.1882	150	175	116.666666666667
RT0267TS381_4	T0267TS482_5	T0267	2.00	-0.5368	0.4125	150	175	116.666666666667
RT0267TS381_4	T0267TS501_1	T0267	2.87	0.6437	1.1982	150	171	114
RT0267TS381_4	T0267TS504_1	T0267	2.77	2.8079	3.0740	150	162	108
RT0267TS381_4	T0267TS504_2	T0267	2.51	2.4144	2.7160	150	160	106.666666666667
RT0267TS381_4	T0267TS504_3	T0267	2.77	2.8079	3.0740	150	163	108.666666666667
RT0267TS381_4	T0267TS504_4	T0267	2.33	2.6111	2.8945	150	161	107.333333333333
RT0267TS381_4	T0267TS504_5	T0267	2.33	2.6111	2.8945	150	161	107.333333333333
RT0267TS381_4	T0267TS506_1	T0267	2.59	-0.1433	0.6390	150	170	113.333333333333
RT0267TS381_4	T0267TS506_2	T0267	2.30	2.8079	3.0740	150	173	115.333333333333
RT0267TS381_4	T0267TS506_3	T0267	3.05	2.8079	3.0740	150	170	113.333333333333
RT0267TS381_4	T0267TS506_4	T0267	2.33	2.8079	3.0740	150	169	112.666666666667
[truncated: 83,491 more rows]
