# Supplementary material for: Addressing the Role of Conformational Diversity in Protein Structure Prediction
Source: PLoS One. 2016 May 9;11(5):e0154923. doi: 10.1371/journal.pone.0154923 (PMC4861349; doi:10.1371/journal.pone.0154923)
Supplement: S1 Dataset — (GZ) [file pone.0154923.s002.gz › Palopoli-Monzon_2016_SI/Structural_alignments/SET_CASP/rmsd_mammoth_T0157.out.cov]

T0157	1NMN_A	T0157	0.00	8.7849	8.6467	120	120	100
T0157	1OVQ-10_A	T0157	2.55	5.9225	5.9679	120	138	115
T0157	1OVQ-11_A	T0157	2.42	5.7181	5.7767	120	138	115
T0157	1OVQ-12_A	T0157	2.72	5.8203	5.8723	120	138	115
T0157	1OVQ-13_A	T0157	2.78	6.0248	6.0635	120	138	115
T0157	1OVQ-14_A	T0157	2.65	6.0248	6.0635	120	138	115
T0157	1OVQ-15_A	T0157	2.55	5.9225	5.9679	120	138	115
T0157	1OVQ-16_A	T0157	2.72	5.8203	5.8723	120	138	115
T0157	1OVQ-17_A	T0157	2.78	6.0248	6.0635	120	138	115
T0157	1OVQ-18_A	T0157	2.65	6.0248	6.0635	120	138	115
T0157	1OVQ-19_A	T0157	2.61	5.9225	5.9679	120	138	115
T0157	1OVQ-1_A	T0157	2.82	5.8203	5.8723	120	138	115
T0157	1OVQ-20_A	T0157	2.61	5.9225	5.9679	120	138	115
T0157	1OVQ-21_A	T0157	2.69	5.9225	5.9679	120	138	115
T0157	1OVQ-22_A	T0157	2.83	5.6158	5.6812	120	138	115
T0157	1OVQ-23_A	T0157	2.82	5.9225	5.9679	120	138	115
T0157	1OVQ-24_A	T0157	2.69	5.9225	5.9679	120	138	115
T0157	1OVQ-25_A	T0157	2.83	5.6158	5.6812	120	138	115
T0157	1OVQ-2_A	T0157	2.48	5.6158	5.6812	120	138	115
T0157	1OVQ-3_A	T0157	2.47	6.0248	6.0635	120	138	115
T0157	1OVQ-4_A	T0157	2.47	5.5136	5.5856	120	138	115
T0157	1OVQ-5_A	T0157	2.45	5.9225	5.9679	120	138	115
T0157	1OVQ-6_A	T0157	2.46	5.9225	5.9679	120	138	115
T0157	1OVQ-7_A	T0157	2.47	6.0248	6.0635	120	138	115
T0157	1OVQ-8_A	T0157	2.82	5.8203	5.8723	120	138	115
T0157	1OVQ-9_A	T0157	2.42	5.7181	5.7767	120	138	115
T0157	T0157AL015_1	T0157	2.70	-0.6199	0.3705	120	128	106.666666666667
T0157	T0157AL025_1	T0157	2.73	4.0825	4.2509	120	134	111.666666666667
T0157	T0157AL025_2	T0157	2.73	1.5268	1.9284	120	128	106.666666666667
T0157	T0157AL025_3	T0157	2.80	1.4401	1.8537	120	115	95.8333333333333
T0157	T0157AL025_4	T0157	3.06	1.0795	1.5491	120	117	97.5
T0157	T0157AL025_5	T0157	2.77	2.2845	2.5987	120	108	90
T0157	T0157AL032_1	T0157	2.49	-1.7619	0.0334	120	100	83.3333333333333
T0157	T0157AL041_2	T0157	2.51	5.5136	5.5856	120	128	106.666666666667
T0157	T0157AL044_1	T0157	2.79	-0.8800	0.2537	120	115	95.8333333333333
T0157	T0157AL054_1	T0157	2.76	0.1979	0.8669	120	137	114.166666666667
T0157	T0157AL054_2	T0157	2.76	-0.9266	0.2353	120	137	114.166666666667
T0157	T0157AL054_3	T0157	2.45	-1.6422	0.0484	120	138	115
T0157	T0157AL054_4	T0157	3.15	-1.2333	0.1332	120	138	115
T0157	T0157AL054_5	T0157	2.59	-0.5177	0.4225	120	138	115
T0157	T0157AL056_1	T0157	2.38	5.9942	6.0350	120	90	75
T0157	T0157AL064_1	T0157	2.46	5.8160	5.8683	120	112	93.3333333333333
T0157	T0157AL078_1	T0157	2.22	4.9003	5.0128	120	125	104.166666666667
T0157	T0157AL144_1	T0157	2.47	5.2069	5.2991	120	132	110
T0157	T0157AL144_2	T0157	2.93	1.1929	1.6437	120	112	93.3333333333333
T0157	T0157AL144_3	T0157	2.83	2.3304	2.6401	120	110	91.6666666666667
T0157	T0157AL144_4	T0157	2.71	2.8468	3.1095	120	87	72.5
T0157	T0157AL144_5	T0157	2.82	0.3344	0.9647	120	84	70
T0157	T0157AL203_1	T0157	2.42	5.8203	5.8723	120	132	110
T0157	T0157AL203_2	T0157	2.68	1.0003	1.4838	120	111	92.5
T0157	T0157AL331_2	T0157	2.80	0.6909	1.2351	120	100	83.3333333333333
T0157	T0157AL331_3	T0157	2.55	0.8754	1.3821	120	45	37.5
T0157	T0157AL331_4	T0157	2.12	-1.2804	0.1205	120	86	71.6666666666667
T0157	T0157AL331_5	T0157	2.71	-0.1088	0.6609	120	132	110
T0157	T0157AL359_1	T0157	2.58	5.1047	5.2037	120	130	108.333333333333
T0157	T0157AL397_1_1	T0157	0.56	1.4053	1.8239	120	15	12.5
T0157	T0157AL397_1_2	T0157	2.45	2.0097	2.3526	120	92	76.6666666666667
T0157	T0157AL397_2_1	T0157	0.56	1.4053	1.8239	120	15	12.5
T0157	T0157AL397_2_2	T0157	2.17	2.3370	2.6461	120	66	55
T0157	T0157AL400_1	T0157	2.30	2.4147	2.7162	120	76	63.3333333333333
T0157	T0157AL435_1	T0157	2.74	5.1047	5.2037	120	126	105
T0157	T0157AL476_1	T0157	2.85	4.6958	4.8221	120	127	105.833333333333
T0157	T0157AL529_1	T0157	2.78	0.9886	1.4742	120	93	77.5
T0157	T0157AL529_2	T0157	2.82	3.0075	3.2569	120	73	60.8333333333333
T0157	T0157AL529_3	T0157	2.96	1.1041	1.5696	120	89	74.1666666666667
T0157	T0157AL529_4	T0157	2.90	-0.0196	0.7186	120	88	73.3333333333333
T0157	T0157AL529_5	T0157	2.79	-1.0938	0.1754	120	92	76.6666666666667
T0157	T0157AL537_1	T0157	2.55	4.9003	5.0128	120	136	113.333333333333
T0157	T0157AL537_2	T0157	1.91	-1.3355	0.1066	120	131	109.166666666667
T0157	T0157AL537_3	T0157	2.50	-0.3219	0.5309	120	105	87.5
T0157	T0157AL537_4	T0157	2.88	2.4468	2.7453	120	134	111.666666666667
T0157	T0157AL537_5	T0157	2.91	0.6198	1.1797	120	98	81.6666666666667
T0157	T0157DR020_1	T0157	no_data	no_data	no_data	120	no_data	no_data
T0157	T0157DR068_1	T0157	no_data	no_data	no_data	120	no_data	no_data
T0157	T0157DR355_1	T0157	no_data	no_data	no_data	120	no_data	no_data
T0157	T0157DR355_2	T0157	no_data	no_data	no_data	120	no_data	no_data
T0157	T0157DR355_4	T0157	no_data	no_data	no_data	120	no_data	no_data
T0157	T0157DR454_1	T0157	no_data	no_data	no_data	120	no_data	no_data
T0157	T0157DR454_2	T0157	no_data	no_data	no_data	120	no_data	no_data
T0157	T0157DR454_3	T0157	no_data	no_data	no_data	120	no_data	no_data
T0157	T0157RR020_1	T0157	no_data	no_data	no_data	120	no_data	no_data
T0157	T0157RR022_1	T0157	no_data	no_data	no_data	120	no_data	no_data
T0157	T0157RR131_1	T0157	no_data	no_data	no_data	120	no_data	no_data
T0157	T0157RR397_1	T0157	no_data	no_data	no_data	120	no_data	no_data
T0157	T0157RR517_1	T0157	no_data	no_data	no_data	120	no_data	no_data
T0157	T0157SS001_1	T0157	no_data	no_data	no_data	120	no_data	no_data
T0157	T0157SS007_1	T0157	no_data	no_data	no_data	120	no_data	no_data
T0157	T0157SS020_1	T0157	no_data	no_data	no_data	120	no_data	no_data
T0157	T0157SS023_1	T0157	no_data	no_data	no_data	120	no_data	no_data
T0157	T0157SS032_1	T0157	no_data	no_data	no_data	120	no_data	no_data
T0157	T0157SS041_1	T0157	no_data	no_data	no_data	120	no_data	no_data
T0157	T0157SS041_2	T0157	no_data	no_data	no_data	120	no_data	no_data
T0157	T0157SS044_1	T0157	no_data	no_data	no_data	120	no_data	no_data
T0157	T0157SS054_1	T0157	no_data	no_data	no_data	120	no_data	no_data
T0157	T0157SS054_2	T0157	no_data	no_data	no_data	120	no_data	no_data
T0157	T0157SS054_3	T0157	no_data	no_data	no_data	120	no_data	no_data
T0157	T0157SS054_4	T0157	no_data	no_data	no_data	120	no_data	no_data
T0157	T0157SS055_1	T0157	no_data	no_data	no_data	120	no_data	no_data
T0157	T0157SS056_1	T0157	no_data	no_data	no_data	120	no_data	no_data
T0157	T0157SS067_1	T0157	no_data	no_data	no_data	120	no_data	no_data
T0157	T0157SS068_1	T0157	no_data	no_data	no_data	120	no_data	no_data
T0157	T0157SS069_1	T0157	no_data	no_data	no_data	120	no_data	no_data
T0157	T0157SS072_1	T0157	no_data	no_data	no_data	120	no_data	no_data
T0157	T0157SS100_1	T0157	no_data	no_data	no_data	120	no_data	no_data
T0157	T0157SS100_2	T0157	no_data	no_data	no_data	120	no_data	no_data
T0157	T0157SS108_1	T0157	no_data	no_data	no_data	120	no_data	no_data
T0157	T0157SS131_1	T0157	no_data	no_data	no_data	120	no_data	no_data
T0157	T0157SS137_1	T0157	no_data	no_data	no_data	120	no_data	no_data
T0157	T0157SS254_1	T0157	no_data	no_data	no_data	120	no_data	no_data
T0157	T0157SS266_1	T0157	no_data	no_data	no_data	120	no_data	no_data
T0157	T0157SS270_1	T0157	no_data	no_data	no_data	120	no_data	no_data
T0157	T0157SS273_1	T0157	no_data	no_data	no_data	120	no_data	no_data
T0157	T0157SS356_1	T0157	no_data	no_data	no_data	120	no_data	no_data
T0157	T0157SS357_1	T0157	no_data	no_data	no_data	120	no_data	no_data
T0157	T0157SS389_1	T0157	no_data	no_data	no_data	120	no_data	no_data
T0157	T0157SS393_1	T0157	no_data	no_data	no_data	120	no_data	no_data
T0157	T0157SS393_2	T0157	no_data	no_data	no_data	120	no_data	no_data
T0157	T0157SS396_1	T0157	no_data	no_data	no_data	120	no_data	no_data
T0157	T0157SS404_1	T0157	no_data	no_data	no_data	120	no_data	no_data
T0157	T0157SS420_1	T0157	no_data	no_data	no_data	120	no_data	no_data
T0157	T0157SS442_1	T0157	no_data	no_data	no_data	120	no_data	no_data
T0157	T0157SS449_1	T0157	no_data	no_data	no_data	120	no_data	no_data
T0157	T0157SS474_1	T0157	no_data	no_data	no_data	120	no_data	no_data
T0157	T0157SS517_1	T0157	no_data	no_data	no_data	120	no_data	no_data
T0157	T0157SS524_1	T0157	no_data	no_data	no_data	120	no_data	no_data
T0157	T0157SS531_1	T0157	no_data	no_data	no_data	120	no_data	no_data
T0157	T0157SS531_2	T0157	no_data	no_data	no_data	120	no_data	no_data
T0157	T0157SS531_3	T0157	no_data	no_data	no_data	120	no_data	no_data
T0157	T0157SS531_4	T0157	no_data	no_data	no_data	120	no_data	no_data
T0157	T0157SS531_5	T0157	no_data	no_data	no_data	120	no_data	no_data
T0157	T0157TS001_1	T0157	2.66	3.2647	3.4934	120	138	115
T0157	T0157TS001_2	T0157	2.71	0.8112	1.3305	120	138	115
T0157	T0157TS002_1	T0157	2.87	5.2069	5.2991	120	138	115
T0157	T0157TS002_2	T0157	2.66	6.1270	6.1591	120	138	115
T0157	T0157TS002_3	T0157	2.58	5.7181	5.7767	120	138	115
T0157	T0157TS002_4	T0157	3.04	4.9003	5.0128	120	138	115
T0157	T0157TS002_5	T0157	2.65	3.4691	3.6822	120	138	115
T0157	T0157TS006_1	T0157	2.68	6.0248	6.0635	120	138	115
T0157	T0157TS007_1	T0157	2.36	3.0249	3.2728	120	51	42.5
T0157	T0157TS007_2	T0157	2.40	0.4765	1.0702	120	31	25.8333333333333
T0157	T0157TS007_3	T0157	2.08	-1.2874	0.1187	120	113	94.1666666666667
T0157	T0157TS007_4	T0157	2.10	-1.1223	0.1662	120	30	25
T0157	T0157TS007_5	T0157	1.92	1.9528	2.3020	120	28	23.3333333333333
T0157	T0157TS008_1	T0157	2.69	6.0248	6.0635	120	138	115
T0157	T0157TS008_2u	T0157	2.50	5.5136	5.5856	120	138	115
T0157	T0157TS010_1	T0157	2.70	5.8203	5.8723	120	138	115
T0157	T0157TS010_2	T0157	2.47	6.7403	6.7329	120	138	115
T0157	T0157TS010_3	T0157	2.93	5.8203	5.8723	120	138	115
T0157	T0157TS010_4	T0157	2.88	4.5936	4.7268	120	138	115
T0157	T0157TS010_5	T0157	2.56	4.3891	4.5363	120	138	115
T0157	T0157TS011_1	T0157	2.63	-0.6199	0.3705	120	138	115
T0157	T0157TS012_1	T0157	2.90	5.3092	5.3946	120	138	115
T0157	T0157TS012_2	T0157	2.73	5.4114	5.4901	120	138	115
T0157	T0157TS012_3	T0157	2.50	5.8203	5.8723	120	138	115
T0157	T0157TS012_4	T0157	2.74	3.3669	3.5878	120	138	115
T0157	T0157TS012_5	T0157	2.22	2.5491	2.8381	120	138	115
T0157	T0157TS014_1	T0157	2.54	5.1047	5.2037	120	136	113.333333333333
T0157	T0157TS014_2	T0157	2.99	0.6068	1.1696	120	127	105.833333333333
T0157	T0157TS014_3	T0157	2.58	5.9408	5.9850	120	102	85
T0157	T0157TS014_4	T0157	2.51	1.4850	1.8923	120	109	90.8333333333333
T0157	T0157TS014_5	T0157	2.86	0.2605	0.9114	120	110	91.6666666666667
T0157	T0157TS016_1	T0157	2.80	5.8203	5.8723	120	136	113.333333333333
T0157	T0157TS016_2	T0157	2.89	5.1047	5.2037	120	136	113.333333333333
T0157	T0157TS016_3	T0157	2.42	4.6958	4.8221	120	136	113.333333333333
T0157	T0157TS016_4	T0157	2.66	3.8780	4.0610	120	136	113.333333333333
T0157	T0157TS016_5	T0157	2.37	5.8203	5.8723	120	136	113.333333333333
T0157	T0157TS020_1	T0157	2.55	6.1270	6.1591	120	138	115
T0157	T0157TS021_1	T0157	2.49	-0.0066	0.7272	120	138	115
T0157	T0157TS028_1	T0157	2.44	6.2292	6.2547	120	138	115
T0157	T0157TS028_2	T0157	2.58	6.0248	6.0635	120	138	115
T0157	T0157TS028_3	T0157	2.53	6.0248	6.0635	120	138	115
T0157	T0157TS028_4	T0157	2.49	6.2292	6.2547	120	138	115
T0157	T0157TS028_5	T0157	2.47	6.1270	6.1591	120	138	115
T0157	T0157TS029_1	T0157	2.62	5.8203	5.8723	120	138	115
T0157	T0157TS038_1	T0157	2.99	0.6068	1.1696	120	127	105.833333333333
T0157	T0157TS038_2	T0157	2.32	0.3586	0.9825	120	78	65
T0157	T0157TS038_3	T0157	2.58	5.9408	5.9850	120	102	85
T0157	T0157TS038_4	T0157	2.67	2.9580	3.2114	120	125	104.166666666667
T0157	T0157TS038_5	T0157	2.66	1.4527	1.8645	120	58	48.3333333333333
T0157	T0157TS039_1	T0157	2.54	5.1047	5.2037	120	136	113.333333333333
T0157	T0157TS039_2	T0157	2.77	4.5936	4.7268	120	134	111.666666666667
T0157	T0157TS039_3	T0157	2.51	1.4850	1.8923	120	109	90.8333333333333
T0157	T0157TS039_4	T0157	2.70	1.5268	1.9284	120	138	115
T0157	T0157TS039_5	T0157	2.58	5.9408	5.9850	120	102	85
T0157	T0157TS040_1	T0157	2.66	5.8203	5.8723	120	134	111.666666666667
T0157	T0157TS040_2	T0157	2.57	6.1270	6.1591	120	136	113.333333333333
T0157	T0157TS040_3	T0157	2.44	4.4914	4.6315	120	136	113.333333333333
T0157	T0157TS040_4	T0157	2.61	4.5936	4.7268	120	126	105
T0157	T0157TS040_5	T0157	2.62	5.0025	5.1082	120	138	115
T0157	T0157TS041_1	T0157	2.54	5.8203	5.8723	120	138	115
T0157	T0157TS045_1	T0157	2.57	6.1270	6.1591	120	136	113.333333333333
T0157	T0157TS045_2	T0157	2.66	5.5136	5.5856	120	134	111.666666666667
T0157	T0157TS045_3	T0157	2.62	5.0025	5.1082	120	138	115
T0157	T0157TS045_4	T0157	2.73	-0.2110	0.5970	120	138	115
T0157	T0157TS045_5	T0157	2.52	1.2628	1.7026	120	88	73.3333333333333
T0157	T0157TS046_1	T0157	2.73	-1.2333	0.1332	120	130	108.333333333333
T0157	T0157TS046_2	T0157	2.85	-0.9266	0.2353	120	128	106.666666666667
T0157	T0157TS046_3	T0157	2.56	0.1979	0.8669	120	135	112.5
T0157	T0157TS046_4	T0157	2.59	-0.0066	0.7272	120	132	110
T0157	T0157TS046_5	T0157	2.89	-0.2192	0.5921	120	113	94.1666666666667
T0157	T0157TS047_1	T0157	2.81	5.8203	5.8723	120	138	115
T0157	T0157TS047_2	T0157	2.35	5.3092	5.3946	120	138	115
T0157	T0157TS050_1	T0157	3.00	2.1402	2.4691	120	138	115
T0157	T0157TS050_2	T0157	3.30	-0.8244	0.2768	120	138	115
T0157	T0157TS050_3	T0157	2.79	1.4246	1.8404	120	138	115
T0157	T0157TS050_4	T0157	2.69	-0.3133	0.5359	120	138	115
T0157	T0157TS051_1	T0157	2.60	-0.5799	0.3905	120	99	82.5
T0157	T0157TS051_2	T0157	2.27	-0.5799	0.3905	120	99	82.5
T0157	T0157TS051_3	T0157	2.32	-1.6388	0.0488	120	99	82.5
T0157	T0157TS051_4	T0157	2.92	-0.3446	0.5178	120	99	82.5
T0157	T0157TS051_5	T0157	2.96	1.8910	2.2472	120	99	82.5
T0157	T0157TS052_1	T0157	3.00	1.8335	2.1964	120	138	115
T0157	T0157TS052_2	T0157	2.95	0.1058	0.8029	120	94	78.3333333333333
T0157	T0157TS052_3	T0157	2.54	0.1058	0.8029	120	94	78.3333333333333
T0157	T0157TS052_4	T0157	3.16	2.0379	2.3778	120	138	115
T0157	T0157TS052_5	T0157	2.83	-0.2110	0.5970	120	138	115
T0157	T0157TS053_1	T0157	3.13	-0.2110	0.5970	120	138	115
T0157	T0157TS053_2	T0157	2.94	-0.7222	0.3219	120	138	115
T0157	T0157TS053_3	T0157	2.51	0.0957	0.7959	120	123	102.5
T0157	T0157TS053_4	T0157	2.35	5.2069	5.2991	120	138	115
T0157	T0157TS053_5	T0157	2.95	-0.0186	0.7193	120	82	68.3333333333333
T0157	T0157TS065_1	T0157	2.65	1.3653	1.7897	120	44	36.6666666666667
T0157	T0157TS065_2_1	T0157	2.65	1.3653	1.7897	120	44	36.6666666666667
T0157	T0157TS065_2_2	T0157	2.24	0.3150	0.9506	120	56	46.6666666666667
T0157	T0157TS065_2_3	T0157	1.87	1.1644	1.6199	120	16	13.3333333333333
T0157	T0157TS065_3_1	T0157	2.65	1.3653	1.7897	120	44	36.6666666666667
T0157	T0157TS065_3_2	T0157	2.24	0.3150	0.9506	120	56	46.6666666666667
T0157	T0157TS065_3_3	T0157	1.77	0.1353	0.8232	120	10	8.33333333333333
T0157	T0157TS065_4_1	T0157	2.65	1.3653	1.7897	120	44	36.6666666666667
T0157	T0157TS065_4_2	T0157	2.24	0.3150	0.9506	120	56	46.6666666666667
T0157	T0157TS065_4_3	T0157	1.71	0.1353	0.8232	120	10	8.33333333333333
T0157	T0157TS065_5_1	T0157	2.65	1.3653	1.7897	120	44	36.6666666666667
T0157	T0157TS065_5_2	T0157	2.24	0.3150	0.9506	120	56	46.6666666666667
T0157	T0157TS067_1	T0157	2.44	5.9225	5.9679	120	138	115
T0157	T0157TS070_1	T0157	3.10	0.7173	1.2559	120	109	90.8333333333333
T0157	T0157TS070_2	T0157	2.26	-1.0702	0.1832	120	90	75
T0157	T0157TS070_3	T0157	2.97	0.0957	0.7959	120	134	111.666666666667
T0157	T0157TS070_4	T0157	2.70	1.8335	2.1964	120	129	107.5
T0157	T0157TS070_5	T0157	2.71	-1.5400	0.0644	120	128	106.666666666667
T0157	T0157TS071_1	T0157	3.10	0.7173	1.2559	120	109	90.8333333333333
T0157	T0157TS071_2	T0157	2.74	0.6756	1.2232	120	111	92.5
T0157	T0157TS071_3	T0157	2.64	1.9357	2.2869	120	130	108.333333333333
T0157	T0157TS071_4	T0157	2.51	0.5046	1.0914	120	128	106.666666666667
T0157	T0157TS071_5	T0157	2.32	0.0867	0.7898	120	89	74.1666666666667
T0157	T0157TS080_1	T0157	2.59	6.2292	6.2547	120	138	115
T0157	T0157TS080_2	T0157	2.42	6.0248	6.0635	120	138	115
T0157	T0157TS080_3	T0157	2.49	6.2292	6.2547	120	138	115
T0157	T0157TS080_4	T0157	2.54	6.1270	6.1591	120	138	115
T0157	T0157TS080_5	T0157	2.56	6.3314	6.3504	120	138	115
T0157	T0157TS084_1	T0157	2.66	5.8203	5.8723	120	134	111.666666666667
T0157	T0157TS086_1	T0157	2.92	-1.1738	0.1503	120	88	73.3333333333333
T0157	T0157TS086_2	T0157	2.95	-0.5273	0.4175	120	112	93.3333333333333
T0157	T0157TS086_3_1	T0157	2.92	-1.1738	0.1503	120	88	73.3333333333333
T0157	T0157TS086_3_2	T0157	nan	-5.4478	-0.0000	120	17	14.1666666666667
T0157	T0157TS086_4_1	T0157	2.92	-1.1738	0.1503	120	88	73.3333333333333
T0157	T0157TS086_4_2	T0157	1.96	0.0312	0.7524	120	37	30.8333333333333
T0157	T0157TS086_5_1	T0157	2.68	3.4111	3.6286	120	81	67.5
T0157	T0157TS086_5_2	T0157	2.25	0.7705	1.2980	120	40	33.3333333333333
T0157	T0157TS093_1	T0157	2.53	5.4114	5.4901	120	138	115
T0157	T0157TS093_2	T0157	2.67	5.3092	5.3946	120	138	115
T0157	T0157TS093_3	T0157	2.74	5.2069	5.2991	120	138	115
T0157	T0157TS096_1	T0157	2.53	5.6158	5.6812	120	128	106.666666666667
T0157	T0157TS099_1	T0157	2.64	5.8203	5.8723	120	134	111.666666666667
T0157	T0157TS099_2	T0157	2.76	5.7181	5.7767	120	124	103.333333333333
T0157	T0157TS100_1	T0157	2.59	5.7181	5.7767	120	134	111.666666666667
T0157	T0157TS100_2	T0157	2.82	1.8335	2.1964	120	133	110.833333333333
T0157	T0157TS100_3	T0157	2.34	5.0045	5.1101	120	111	92.5
T0157	T0157TS100_4	T0157	2.86	-0.4826	0.4411	120	117	97.5
T0157	T0157TS105_1	T0157	2.56	6.1270	6.1591	120	132	110
T0157	T0157TS108_1	T0157	2.85	3.6736	3.8714	120	135	112.5
T0157	T0157TS110_1	T0157	2.74	5.2069	5.2991	120	138	115
T0157	T0157TS112_1	T0157	2.52	5.7181	5.7767	120	136	113.333333333333
T0157	T0157TS135_1	T0157	2.85	-0.4758	0.4447	120	108	90
T0157	T0157TS135_2	T0157	2.99	2.1402	2.4691	120	120	100
T0157	T0157TS135_3	T0157	3.03	1.3452	1.7725	120	119	99.1666666666667
T0157	T0157TS135_4	T0157	2.87	0.1979	0.8669	120	133	110.833333333333
T0157	T0157TS135_5	T0157	2.74	0.7902	1.3137	120	43	35.8333333333333
T0157	T0157TS136_1	T0157	2.76	0.1979	0.8669	120	137	114.166666666667
T0157	T0157TS136_2	T0157	2.76	-0.9266	0.2353	120	137	114.166666666667
T0157	T0157TS136_3	T0157	2.45	-1.6422	0.0484	120	138	115
T0157	T0157TS136_4	T0157	3.15	-1.2333	0.1332	120	138	115
T0157	T0157TS136_5	T0157	2.59	-0.5177	0.4225	120	138	115
T0157	T0157TS138_1	T0157	3.13	-0.2110	0.5970	120	138	115
T0157	T0157TS138_2	T0157	2.94	-0.7222	0.3219	120	138	115
T0157	T0157TS138_3	T0157	2.51	0.0957	0.7959	120	123	102.5
T0157	T0157TS138_4	T0157	2.35	5.2069	5.2991	120	138	115
T0157	T0157TS138_5	T0157	2.95	-0.0186	0.7193	120	82	68.3333333333333
T0157	T0157TS139_1	T0157	3.00	1.8335	2.1964	120	138	115
T0157	T0157TS139_2	T0157	2.95	0.1058	0.8029	120	94	78.3333333333333
T0157	T0157TS139_3	T0157	2.54	0.1058	0.8029	120	94	78.3333333333333
T0157	T0157TS139_4	T0157	3.16	2.0379	2.3778	120	138	115
T0157	T0157TS139_5	T0157	2.83	-0.2110	0.5970	120	138	115
T0157	T0157TS140_1	T0157	2.60	-0.5799	0.3905	120	99	82.5
T0157	T0157TS140_2	T0157	2.27	-0.5799	0.3905	120	99	82.5
T0157	T0157TS140_3	T0157	2.32	-1.6388	0.0488	120	99	82.5
T0157	T0157TS140_4	T0157	2.92	-0.3446	0.5178	120	99	82.5
T0157	T0157TS140_5	T0157	2.96	1.8910	2.2472	120	99	82.5
T0157	T0157TS142_1	T0157	2.54	-1.2333	0.1332	120	138	115
T0157	T0157TS153_1	T0157	2.64	5.7181	5.7767	120	138	115
T0157	T0157TS153_2	T0157	2.64	5.7181	5.7767	120	136	113.333333333333
T0157	T0157TS153_3	T0157	2.70	5.7181	5.7767	120	136	113.333333333333
T0157	T0157TS168_1	T0157	2.15	-0.8181	0.2795	120	109	90.8333333333333
T0157	T0157TS168_2	T0157	2.97	-1.5353	0.0652	120	101	84.1666666666667
T0157	T0157TS168_3	T0157	3.02	-0.8181	0.2795	120	109	90.8333333333333
T0157	T0157TS168_4	T0157	2.77	-0.0279	0.7132	120	101	84.1666666666667
T0157	T0157TS168_5	T0157	2.63	-1.8399	0.0257	120	118	98.3333333333333
T0157	T0157TS169_1	T0157	2.68	-0.9555	0.2242	120	101	84.1666666666667
T0157	T0157TS169_2	T0157	2.84	-0.7236	0.3212	120	101	84.1666666666667
T0157	T0157TS169_3	T0157	2.98	1.8589	2.2188	120	100	83.3333333333333
T0157	T0157TS169_4	T0157	1.72	-0.8846	0.2519	120	95	79.1666666666667
T0157	T0157TS169_5	T0157	2.66	-0.4758	0.4447	120	108	90
T0157	T0157TS170_1	T0157	2.53	5.7181	5.7767	120	138	115
T0157	T0157TS180_1	T0157	2.95	5.6158	5.6812	120	138	115
T0157	T0157TS180_2	T0157	2.40	5.6158	5.6812	120	138	115
T0157	T0157TS183_1	T0157	2.48	5.5136	5.5856	120	136	113.333333333333
T0157	T0157TS188_1	T0157	2.87	-0.9266	0.2353	120	138	115
T0157	T0157TS188_2	T0157	2.77	-1.5400	0.0644	120	138	115
T0157	T0157TS189_1	T0157	2.44	5.2998	5.3859	120	95	79.1666666666667
T0157	T0157TS189_2	T0157	2.88	1.3894	1.8102	120	96	80
T0157	T0157TS189_3	T0157	2.56	2.9167	3.1736	120	72	60
T0157	T0157TS189_4	T0157	2.97	1.9960	2.3404	120	79	65.8333333333333
T0157	T0157TS194_1	T0157	2.33	4.7980	4.9174	120	134	111.666666666667
T0157	T0157TS194_2	T0157	2.78	0.7839	1.3086	120	111	92.5
T0157	T0157TS194_3	T0157	2.57	-1.1500	0.1575	120	86	71.6666666666667
T0157	T0157TS194_4	T0157	2.75	3.0602	3.3053	120	120	100
T0157	T0157TS194_5	T0157	2.89	3.6982	3.8943	120	93	77.5
T0157	T0157TS195_1	T0157	2.31	5.0025	5.1082	120	135	112.5
T0157	T0157TS195_2_1	T0157	3.01	-3.3445	0.0000	120	19	15.8333333333333
T0157	T0157TS195_2_2	T0157	2.21	0.1086	0.8048	120	88	73.3333333333333
T0157	T0157TS195_3_1	T0157	2.15	0.6597	1.2107	120	32	26.6666666666667
T0157	T0157TS195_3_2	T0157	1.61	-1.0327	0.1961	120	87	72.5
T0157	T0157TS195_4	T0157	2.53	0.6068	1.1696	120	127	105.833333333333
T0157	T0157TS195_5	T0157	2.59	0.3001	0.9399	120	125	104.166666666667
T0157	T0157TS196_1	T0157	2.54	-1.0055	0.2058	120	67	55.8333333333333
T0157	T0157TS196_2	T0157	1.88	1.6874	2.0681	120	51	42.5
T0157	T0157TS196_3	T0157	1.81	-2.0913	0.0096	120	25	20.8333333333333
T0157	T0157TS196_4	T0157	1.89	-0.0323	0.7103	120	51	42.5
T0157	T0157TS196_5	T0157	2.49	-0.8630	0.2607	120	103	85.8333333333333
T0157	T0157TS202_1	T0157	2.31	6.2292	6.2547	120	133	110.833333333333
T0157	T0157TS202_2	T0157	2.52	5.9225	5.9679	120	133	110.833333333333
T0157	T0157TS202_3	T0157	2.54	5.8203	5.8723	120	133	110.833333333333
T0157	T0157TS202_4	T0157	2.30	4.1847	4.3460	120	134	111.666666666667
T0157	T0157TS202_5	T0157	2.69	5.8203	5.8723	120	135	112.5
T0157	T0157TS207_1	T0157	1.81	-2.0913	0.0096	120	25	20.8333333333333
T0157	T0157TS207_2	T0157	1.07	2.4853	2.7802	120	21	17.5
T0157	T0157TS207_3	T0157	2.37	-0.7932	0.2901	120	34	28.3333333333333
T0157	T0157TS207_4	T0157	1.65	2.9304	3.1861	120	37	30.8333333333333
T0157	T0157TS207_5	T0157	2.32	-1.0764	0.1811	120	71	59.1666666666667
T0157	T0157TS208_1	T0157	2.70	4.4914	4.6315	120	133	110.833333333333
T0157	T0157TS208_2	T0157	2.57	-1.1500	0.1575	120	86	71.6666666666667
T0157	T0157TS208_3	T0157	2.75	3.0602	3.3053	120	120	100
T0157	T0157TS208_4	T0157	2.59	1.5536	1.9516	120	87	72.5
T0157	T0157TS208_5	T0157	2.96	0.6068	1.1696	120	125	104.166666666667
T0157	T0157TS209_1	T0157	2.33	4.7980	4.9174	120	134	111.666666666667
T0157	T0157TS209_2	T0157	2.70	2.3304	2.6401	120	110	91.6666666666667
T0157	T0157TS209_3	T0157	2.78	0.8270	1.3431	120	109	90.8333333333333
T0157	T0157TS209_4	T0157	2.58	0.7605	1.2901	120	107	89.1666666666667
T0157	T0157TS209_5	T0157	3.16	1.1581	1.6145	120	100	83.3333333333333
T0157	T0157TS214_1	T0157	2.90	0.8112	1.3305	120	123	102.5
T0157	T0157TS221_1	T0157	2.78	3.9802	4.1559	120	124	103.333333333333
T0157	T0157TS221_2	T0157	2.26	2.4572	2.7547	120	84	70
T0157	T0157TS221_3	T0157	2.66	1.4527	1.8645	120	58	48.3333333333333
T0157	T0157TS221_4	T0157	2.85	2.1783	2.5033	120	115	95.8333333333333
T0157	T0157TS221_5	T0157	3.10	1.3894	1.8102	120	96	80
T0157	T0157TS222_1	T0157	2.90	3.2647	3.4934	120	138	115
T0157	T0157TS222_2	T0157	2.58	3.1624	3.3993	120	136	113.333333333333
T0157	T0157TS222_5	T0157	2.70	2.8558	3.1177	120	129	107.5
T0157	T0157TS223_1	T0157	2.34	4.3891	4.5363	120	138	115
T0157	T0157TS224_1	T0157	2.80	4.5936	4.7268	120	138	115
T0157	T0157TS226_1	T0157	2.54	5.1047	5.2037	120	136	113.333333333333
T0157	T0157TS226_2	T0157	2.99	0.6068	1.1696	120	127	105.833333333333
T0157	T0157TS226_3	T0157	2.58	5.9408	5.9850	120	102	85
T0157	T0157TS226_4	T0157	2.78	1.5268	1.9284	120	123	102.5
T0157	T0157TS226_5	T0157	2.87	2.8558	3.1177	120	138	115
T0157	T0157TS227_1	T0157	2.69	1.8335	2.1964	120	134	111.666666666667
T0157	T0157TS228_1	T0157	2.78	4.0825	4.2509	120	138	115
T0157	T0157TS228_2	T0157	2.46	4.4914	4.6315	120	138	115
T0157	T0157TS229_1	T0157	2.77	5.3092	5.3946	120	133	110.833333333333
T0157	T0157TS229_2	T0157	2.32	0.3586	0.9825	120	78	65
T0157	T0157TS229_3	T0157	2.67	2.9580	3.2114	120	125	104.166666666667
T0157	T0157TS229_4	T0157	2.78	2.7535	3.0243	120	122	101.666666666667
T0157	T0157TS229_5	T0157	2.25	0.2263	0.8870	120	83	69.1666666666667
T0157	T0157TS230_1	T0157	2.77	5.3092	5.3946	120	135	112.5
T0157	T0157TS230_2	T0157	3.05	1.6290	2.0172	120	121	100.833333333333
T0157	T0157TS230_3	T0157	2.39	1.5268	1.9284	120	120	100
T0157	T0157TS230_4	T0157	2.89	0.6963	1.2394	120	110	91.6666666666667
T0157	T0157TS230_5	T0157	2.78	2.7535	3.0243	120	123	102.5
T0157	T0157TS231_1	T0157	3.07	2.5491	2.8381	120	127	105.833333333333
T0157	T0157TS231_2	T0157	2.77	1.2648	1.7043	120	118	98.3333333333333
T0157	T0157TS231_3	T0157	2.61	0.1912	0.8622	120	114	95
T0157	T0157TS231_4	T0157	3.11	0.8509	1.3623	120	118	98.3333333333333
T0157	T0157TS231_5	T0157	3.21	-0.3512	0.5140	120	107	89.1666666666667
T0157	T0157TS233_1	T0157	2.38	5.7181	5.7767	120	136	113.333333333333
T0157	T0157TS233_2	T0157	2.64	1.8858	2.2426	120	118	98.3333333333333
T0157	T0157TS233_3	T0157	2.54	0.2998	0.9397	120	102	85
T0157	T0157TS233_4	T0157	3.15	-0.6405	0.3604	120	79	65.8333333333333
T0157	T0157TS233_5	T0157	2.92	1.5662	1.9625	120	102	85
T0157	T0157TS242_1	T0157	2.62	5.8203	5.8723	120	138	115
T0157	T0157TS246_1	T0157	3.19	-1.1311	0.1634	120	138	115
T0157	T0157TS264_1	T0157	3.00	4.3891	4.5363	120	138	115
T0157	T0157TS265_1	T0157	2.60	4.7980	4.9174	120	138	115
T0157	T0157TS267_1	T0157	2.64	-1.1311	0.1634	120	138	115
T0157	T0157TS267_2	T0157	2.38	-0.0066	0.7272	120	138	115
T0157	T0157TS267_3	T0157	2.58	-0.1088	0.6609	120	138	115
T0157	T0157TS267_4	T0157	2.22	-1.4377	0.0838	120	138	115
T0157	T0157TS267_5	T0157	2.76	-0.0066	0.7272	120	138	115
T0157	T0157TS270_1	T0157	2.84	-0.8244	0.2768	120	138	115
T0157	T0157TS270_2	T0157	2.83	-1.4377	0.0838	120	138	115
T0157	T0157TS282_1	T0157	2.82	2.2887	2.6025	120	88	73.3333333333333
T0157	T0157TS282_2	T0157	3.07	2.1420	2.4707	120	82	68.3333333333333
T0157	T0157TS282_3	T0157	2.77	0.3328	0.9636	120	112	93.3333333333333
T0157	T0157TS286_1	T0157	2.78	3.9802	4.1559	120	124	103.333333333333
T0157	T0157TS288_1	T0157	2.35	5.7181	5.7767	120	128	106.666666666667
T0157	T0157TS290_1	T0157	2.27	4.6958	4.8221	120	133	110.833333333333
T0157	T0157TS290_2	T0157	2.75	-0.3133	0.5359	120	129	107.5
T0157	T0157TS290_3	T0157	2.89	1.5206	1.9230	120	116	96.6666666666667
T0157	T0157TS290_4	T0157	3.02	0.7670	1.2953	120	117	97.5
T0157	T0157TS290_5	T0157	2.61	0.4910	1.0811	120	115	95.8333333333333
T0157	T0157TS291_1	T0157	2.69	4.1847	4.3460	120	123	102.5
T0157	T0157TS291_2	T0157	2.10	-1.1108	0.1699	120	105	87.5
T0157	T0157TS291_3	T0157	2.80	-0.6846	0.3393	120	107	89.1666666666667
T0157	T0157TS291_4	T0157	2.77	2.1605	2.4873	120	112	93.3333333333333
T0157	T0157TS291_5	T0157	2.15	-1.7724	0.0323	120	102	85
T0157	T0157TS292_1	T0157	2.72	2.8558	3.1177	120	138	115
T0157	T0157TS292_2	T0157	2.92	0.4023	1.0147	120	138	115
T0157	T0157TS292_3	T0157	3.01	1.2201	1.6666	120	138	115
T0157	T0157TS292_4	T0157	2.24	-0.8244	0.2768	120	138	115
T0157	T0157TS292_5	T0157	2.54	-0.2110	0.5970	120	138	115
T0157	T0157TS300_1	T0157	2.34	-0.8800	0.2537	120	115	95.8333333333333
T0157	T0157TS300_2	T0157	2.55	5.5136	5.5856	120	135	112.5
T0157	T0157TS300_3	T0157	2.73	1.5268	1.9284	120	135	112.5
T0157	T0157TS300_4	T0157	2.92	-1.0119	0.2034	120	118	98.3333333333333
T0157	T0157TS300_5	T0157	1.10	-1.8466	0.0251	120	121	100.833333333333
T0157	T0157TS301_1	T0157	2.80	4.7980	4.9174	120	138	115
T0157	T0157TS309_1	T0157	2.60	4.4547	4.5974	120	116	96.6666666666667
T0157	T0157TS309_2	T0157	2.68	0.4005	1.0134	120	54	45
T0157	T0157TS309_3	T0157	2.10	5.0923	5.1921	120	48	40
T0157	T0157TS309_4	T0157	2.40	3.9754	4.1514	120	53	44.1666666666667
T0157	T0157TS309_5	T0157	2.60	-0.2400	0.5794	120	107	89.1666666666667
T0157	T0157TS314_1	T0157	2.76	-0.7222	0.3219	120	138	115
T0157	T0157TS314_2	T0157	2.42	-1.1311	0.1634	120	138	115
T0157	T0157TS314_3	T0157	2.32	-0.6199	0.3705	120	138	115
T0157	T0157TS314_4	T0157	2.20	-0.6199	0.3705	120	138	115
T0157	T0157TS314_5	T0157	1.67	-1.4377	0.0838	120	138	115
T0157	T0157TS327_1	T0157	2.67	6.4337	6.4460	120	138	115
T0157	T0157TS327_2	T0157	2.63	6.0248	6.0635	120	138	115
T0157	T0157TS329_1	T0157	2.45	5.7181	5.7767	120	136	113.333333333333
T0157	T0157TS351_1	T0157	2.81	0.4023	1.0147	120	138	115
T0157	T0157TS362_1	T0157	2.22	4.9003	5.0128	120	125	104.166666666667
T0157	T0157TS362_2	T0157	2.86	1.8274	2.1910	120	101	84.1666666666667
T0157	T0157TS362_3	T0157	2.95	2.0611	2.3984	120	94	78.3333333333333
T0157	T0157TS362_4	T0157	2.58	2.4271	2.7275	120	70	58.3333333333333
T0157	T0157TS362_5	T0157	2.70	3.5102	3.7202	120	105	87.5
T0157	T0157TS368_1	T0157	2.55	6.2292	6.2547	120	138	115
T0157	T0157TS373_1	T0157	2.98	4.1847	4.3460	120	138	115
T0157	T0157TS373_2	T0157	2.98	4.4914	4.6315	120	138	115
T0157	T0157TS373_3	T0157	2.54	5.3092	5.3946	120	138	115
T0157	T0157TS373_4	T0157	2.92	4.7980	4.9174	120	138	115
T0157	T0157TS373_5	T0157	2.78	4.5936	4.7268	120	138	115
T0157	T0157TS377_1	T0157	2.15	-0.5177	0.4225	120	138	115
T0157	T0157TS377_2	T0157	2.74	-0.1088	0.6609	120	138	115
T0157	T0157TS378_1	T0157	2.90	1.9571	2.3058	120	97	80.8333333333333
T0157	T0157TS417_1	T0157	2.63	5.9225	5.9679	120	138	115
T0157	T0157TS417_2	T0157	2.42	5.8203	5.8723	120	138	115
T0157	T0157TS419_1	T0157	2.41	-1.2333	0.1332	120	138	115
T0157	T0157TS419_2	T0157	2.38	0.1979	0.8669	120	138	115
T0157	T0157TS419_3	T0157	1.89	-1.2333	0.1332	120	138	115
T0157	T0157TS419_4	T0157	2.40	-0.6199	0.3705	120	138	115
T0157	T0157TS419_5	T0157	2.73	-1.1311	0.1634	120	138	115
T0157	T0157TS423_1	T0157	2.91	4.6958	4.8221	120	138	115
T0157	T0157TS423_2	T0157	2.72	3.7758	3.9662	120	138	115
T0157	T0157TS424_1	T0157	2.85	-0.2110	0.5970	120	138	115
T0157	T0157TS427_1	T0157	2.63	5.3092	5.3946	120	138	115
T0157	T0157TS427_2	T0157	2.74	4.9003	5.0128	120	138	115
T0157	T0157TS429_1	T0157	2.99	3.8780	4.0610	120	138	115
T0157	T0157TS429_2	T0157	3.06	4.1847	4.3460	120	138	115
T0157	T0157TS429_3	T0157	2.61	4.2869	4.4411	120	138	115
T0157	T0157TS429_4	T0157	2.85	3.0602	3.3053	120	138	115
T0157	T0157TS429_5	T0157	2.92	3.2647	3.4934	120	138	115
T0157	T0157TS437_1	T0157	2.61	0.3405	0.9692	120	100	83.3333333333333
T0157	T0157TS437_2	T0157	2.58	-0.9443	0.2284	120	100	83.3333333333333
T0157	T0157TS440_1	T0157	2.82	5.2069	5.2991	120	138	115
T0157	T0157TS447_1	T0157	2.44	6.4337	6.4460	120	136	113.333333333333
T0157	T0157TS448_1	T0157	2.49	6.0248	6.0635	120	138	115
T0157	T0157TS450_1	T0157	2.70	5.7181	5.7767	120	138	115
T0157	T0157TS450_2u	T0157	2.54	6.0248	6.0635	120	136	113.333333333333
T0157	T0157TS450_3u	T0157	2.54	6.0248	6.0635	120	136	113.333333333333
T0157	T0157TS453_1	T0157	2.66	5.9225	5.9679	120	138	115
T0157	T0157TS464_1	T0157	2.70	-0.1054	0.6630	120	74	61.6666666666667
T0157	T0157TS464_2	T0157	2.48	6.1270	6.1591	120	138	115
T0157	T0157TS464_3	T0157	2.42	5.7181	5.7767	120	138	115
T0157	T0157TS464_4	T0157	2.68	6.2292	6.2547	120	138	115
T0157	T0157TS464_5	T0157	2.48	6.1270	6.1591	120	138	115
T0157	T0157TS465_1	T0157	2.41	4.5936	4.7268	120	136	113.333333333333
T0157	T0157TS475_1	T0157	2.62	5.1047	5.2037	120	135	112.5
T0157	T0157TS505_1	T0157	2.77	5.3092	5.3946	120	135	112.5
T0157	T0157TS513_1	T0157	2.99	0.6068	1.1696	120	127	105.833333333333
T0157	T0157TS513_2	T0157	2.50	0.6068	1.1696	120	138	115
T0157	T0157TS516_1u	T0157	2.56	5.6158	5.6812	120	124	103.333333333333
T0157	T0157TS517_1	T0157	2.56	6.0248	6.0635	120	138	115
T0157	T0157TS531_1	T0157	2.84	-1.0288	0.1975	120	138	115
T0157	T0157TS531_2	T0157	2.49	-0.5177	0.4225	120	138	115
T0157	T0157TS531_3	T0157	2.23	-0.0066	0.7272	120	138	115
T0157	T0157TS531_4	T0157	2.58	-0.8244	0.2768	120	138	115
T0157	T0157TS531_5	T0157	2.85	0.5046	1.0914	120	138	115
T0157	T0157TS559_1	T0157	3.08	1.8335	2.1964	120	138	115
T0157	T0157TS559_2	T0157	2.73	2.0379	2.3778	120	138	115
T0157	T0157TS571_1	T0157	2.61	-1.3355	0.1066	120	138	115
T0157	T0157TS571_1u	T0157	2.61	-1.3355	0.1066	120	138	115
T0157	T0157TS582_1	T0157	3.33	-2.7667	0.0002	120	138	115
1NMN_A	1OVQ-10_A	T0157	2.55	5.9225	5.9679	120	138	115
1NMN_A	1OVQ-11_A	T0157	2.42	5.7181	5.7767	120	138	115
1NMN_A	1OVQ-12_A	T0157	2.72	5.8203	5.8723	120	138	115
1NMN_A	1OVQ-13_A	T0157	2.78	6.0248	6.0635	120	138	115
1NMN_A	1OVQ-14_A	T0157	2.65	6.0248	6.0635	120	138	115
1NMN_A	1OVQ-15_A	T0157	2.55	5.9225	5.9679	120	138	115
1NMN_A	1OVQ-16_A	T0157	2.72	5.8203	5.8723	120	138	115
1NMN_A	1OVQ-17_A	T0157	2.78	6.0248	6.0635	120	138	115
1NMN_A	1OVQ-18_A	T0157	2.65	6.0248	6.0635	120	138	115
1NMN_A	1OVQ-19_A	T0157	2.61	5.9225	5.9679	120	138	115
1NMN_A	1OVQ-1_A	T0157	2.82	5.8203	5.8723	120	138	115
1NMN_A	1OVQ-20_A	T0157	2.61	5.9225	5.9679	120	138	115
1NMN_A	1OVQ-21_A	T0157	2.69	5.9225	5.9679	120	138	115
1NMN_A	1OVQ-22_A	T0157	2.83	5.6158	5.6812	120	138	115
1NMN_A	1OVQ-23_A	T0157	2.82	5.9225	5.9679	120	138	115
1NMN_A	1OVQ-24_A	T0157	2.69	5.9225	5.9679	120	138	115
1NMN_A	1OVQ-25_A	T0157	2.83	5.6158	5.6812	120	138	115
1NMN_A	1OVQ-2_A	T0157	2.48	5.6158	5.6812	120	138	115
1NMN_A	1OVQ-3_A	T0157	2.47	6.0248	6.0635	120	138	115
1NMN_A	1OVQ-4_A	T0157	2.47	5.5136	5.5856	120	138	115
1NMN_A	1OVQ-5_A	T0157	2.45	5.9225	5.9679	120	138	115
1NMN_A	1OVQ-6_A	T0157	2.46	5.9225	5.9679	120	138	115
1NMN_A	1OVQ-7_A	T0157	2.47	6.0248	6.0635	120	138	115
1NMN_A	1OVQ-8_A	T0157	2.82	5.8203	5.8723	120	138	115
1NMN_A	1OVQ-9_A	T0157	2.42	5.7181	5.7767	120	138	115
1NMN_A	T0157AL015_1	T0157	2.70	-0.6199	0.3705	120	128	106.666666666667
1NMN_A	T0157AL025_1	T0157	2.73	4.0825	4.2509	120	134	111.666666666667
1NMN_A	T0157AL025_2	T0157	2.73	1.5268	1.9284	120	128	106.666666666667
1NMN_A	T0157AL025_3	T0157	2.80	1.4401	1.8537	120	115	95.8333333333333
1NMN_A	T0157AL025_4	T0157	3.06	1.0795	1.5491	120	117	97.5
1NMN_A	T0157AL025_5	T0157	2.77	2.2845	2.5987	120	108	90
1NMN_A	T0157AL032_1	T0157	2.49	-1.7619	0.0334	120	100	83.3333333333333
1NMN_A	T0157AL041_2	T0157	2.51	5.5136	5.5856	120	128	106.666666666667
1NMN_A	T0157AL044_1	T0157	2.79	-0.8800	0.2537	120	115	95.8333333333333
1NMN_A	T0157AL054_1	T0157	2.76	0.1979	0.8669	120	137	114.166666666667
1NMN_A	T0157AL054_2	T0157	2.76	-0.9266	0.2353	120	137	114.166666666667
1NMN_A	T0157AL054_3	T0157	2.45	-1.6422	0.0484	120	138	115
1NMN_A	T0157AL054_4	T0157	3.15	-1.2333	0.1332	120	138	115
1NMN_A	T0157AL054_5	T0157	2.59	-0.5177	0.4225	120	138	115
1NMN_A	T0157AL056_1	T0157	2.38	5.9942	6.0350	120	90	75
1NMN_A	T0157AL064_1	T0157	2.46	5.8160	5.8683	120	112	93.3333333333333
1NMN_A	T0157AL078_1	T0157	2.22	4.9003	5.0128	120	125	104.166666666667
1NMN_A	T0157AL144_1	T0157	2.47	5.2069	5.2991	120	132	110
1NMN_A	T0157AL144_2	T0157	2.93	1.1929	1.6437	120	112	93.3333333333333
1NMN_A	T0157AL144_3	T0157	2.83	2.3304	2.6401	120	110	91.6666666666667
1NMN_A	T0157AL144_4	T0157	2.71	2.8468	3.1095	120	87	72.5
1NMN_A	T0157AL144_5	T0157	2.82	0.3344	0.9647	120	84	70
1NMN_A	T0157AL203_1	T0157	2.42	5.8203	5.8723	120	132	110
1NMN_A	T0157AL203_2	T0157	2.68	1.0003	1.4838	120	111	92.5
1NMN_A	T0157AL331_2	T0157	2.80	0.6909	1.2351	120	100	83.3333333333333
1NMN_A	T0157AL331_3	T0157	2.55	0.8754	1.3821	120	45	37.5
1NMN_A	T0157AL331_4	T0157	2.12	-1.2804	0.1205	120	86	71.6666666666667
1NMN_A	T0157AL331_5	T0157	2.71	-0.1088	0.6609	120	132	110
1NMN_A	T0157AL359_1	T0157	2.58	5.1047	5.2037	120	130	108.333333333333
1NMN_A	T0157AL397_1_1	T0157	0.56	1.4053	1.8239	120	15	12.5
1NMN_A	T0157AL397_1_2	T0157	2.45	2.0097	2.3526	120	92	76.6666666666667
1NMN_A	T0157AL397_2_1	T0157	0.56	1.4053	1.8239	120	15	12.5
1NMN_A	T0157AL397_2_2	T0157	2.17	2.3370	2.6461	120	66	55
1NMN_A	T0157AL400_1	T0157	2.30	2.4147	2.7162	120	76	63.3333333333333
1NMN_A	T0157AL435_1	T0157	2.74	5.1047	5.2037	120	126	105
1NMN_A	T0157AL476_1	T0157	2.85	4.6958	4.8221	120	127	105.833333333333
1NMN_A	T0157AL529_1	T0157	2.78	0.9886	1.4742	120	93	77.5
1NMN_A	T0157AL529_2	T0157	2.82	3.0075	3.2569	120	73	60.8333333333333
1NMN_A	T0157AL529_3	T0157	2.96	1.1041	1.5696	120	89	74.1666666666667
1NMN_A	T0157AL529_4	T0157	2.90	-0.0196	0.7186	120	88	73.3333333333333
1NMN_A	T0157AL529_5	T0157	2.79	-1.0938	0.1754	120	92	76.6666666666667
1NMN_A	T0157AL537_1	T0157	2.55	4.9003	5.0128	120	136	113.333333333333
1NMN_A	T0157AL537_2	T0157	1.91	-1.3355	0.1066	120	131	109.166666666667
1NMN_A	T0157AL537_3	T0157	2.50	-0.3219	0.5309	120	105	87.5
1NMN_A	T0157AL537_4	T0157	2.88	2.4468	2.7453	120	134	111.666666666667
1NMN_A	T0157AL537_5	T0157	2.91	0.6198	1.1797	120	98	81.6666666666667
1NMN_A	T0157DR020_1	T0157	no_data	no_data	no_data	120	no_data	no_data
1NMN_A	T0157DR068_1	T0157	no_data	no_data	no_data	120	no_data	no_data
1NMN_A	T0157DR355_1	T0157	no_data	no_data	no_data	120	no_data	no_data
1NMN_A	T0157DR355_2	T0157	no_data	no_data	no_data	120	no_data	no_data
1NMN_A	T0157DR355_4	T0157	no_data	no_data	no_data	120	no_data	no_data
1NMN_A	T0157DR454_1	T0157	no_data	no_data	no_data	120	no_data	no_data
1NMN_A	T0157DR454_2	T0157	no_data	no_data	no_data	120	no_data	no_data
1NMN_A	T0157DR454_3	T0157	no_data	no_data	no_data	120	no_data	no_data
1NMN_A	T0157RR020_1	T0157	no_data	no_data	no_data	120	no_data	no_data
1NMN_A	T0157RR022_1	T0157	no_data	no_data	no_data	120	no_data	no_data
1NMN_A	T0157RR131_1	T0157	no_data	no_data	no_data	120	no_data	no_data
1NMN_A	T0157RR397_1	T0157	no_data	no_data	no_data	120	no_data	no_data
1NMN_A	T0157RR517_1	T0157	no_data	no_data	no_data	120	no_data	no_data
1NMN_A	T0157SS001_1	T0157	no_data	no_data	no_data	120	no_data	no_data
1NMN_A	T0157SS007_1	T0157	no_data	no_data	no_data	120	no_data	no_data
1NMN_A	T0157SS020_1	T0157	no_data	no_data	no_data	120	no_data	no_data
1NMN_A	T0157SS023_1	T0157	no_data	no_data	no_data	120	no_data	no_data
1NMN_A	T0157SS032_1	T0157	no_data	no_data	no_data	120	no_data	no_data
1NMN_A	T0157SS041_1	T0157	no_data	no_data	no_data	120	no_data	no_data
1NMN_A	T0157SS041_2	T0157	no_data	no_data	no_data	120	no_data	no_data
1NMN_A	T0157SS044_1	T0157	no_data	no_data	no_data	120	no_data	no_data
1NMN_A	T0157SS054_1	T0157	no_data	no_data	no_data	120	no_data	no_data
1NMN_A	T0157SS054_2	T0157	no_data	no_data	no_data	120	no_data	no_data
1NMN_A	T0157SS054_3	T0157	no_data	no_data	no_data	120	no_data	no_data
1NMN_A	T0157SS054_4	T0157	no_data	no_data	no_data	120	no_data	no_data
1NMN_A	T0157SS055_1	T0157	no_data	no_data	no_data	120	no_data	no_data
1NMN_A	T0157SS056_1	T0157	no_data	no_data	no_data	120	no_data	no_data
1NMN_A	T0157SS067_1	T0157	no_data	no_data	no_data	120	no_data	no_data
1NMN_A	T0157SS068_1	T0157	no_data	no_data	no_data	120	no_data	no_data
1NMN_A	T0157SS069_1	T0157	no_data	no_data	no_data	120	no_data	no_data
1NMN_A	T0157SS072_1	T0157	no_data	no_data	no_data	120	no_data	no_data
1NMN_A	T0157SS100_1	T0157	no_data	no_data	no_data	120	no_data	no_data
1NMN_A	T0157SS100_2	T0157	no_data	no_data	no_data	120	no_data	no_data
1NMN_A	T0157SS108_1	T0157	no_data	no_data	no_data	120	no_data	no_data
1NMN_A	T0157SS131_1	T0157	no_data	no_data	no_data	120	no_data	no_data
1NMN_A	T0157SS137_1	T0157	no_data	no_data	no_data	120	no_data	no_data
1NMN_A	T0157SS254_1	T0157	no_data	no_data	no_data	120	no_data	no_data
1NMN_A	T0157SS266_1	T0157	no_data	no_data	no_data	120	no_data	no_data
1NMN_A	T0157SS270_1	T0157	no_data	no_data	no_data	120	no_data	no_data
1NMN_A	T0157SS273_1	T0157	no_data	no_data	no_data	120	no_data	no_data
1NMN_A	T0157SS356_1	T0157	no_data	no_data	no_data	120	no_data	no_data
1NMN_A	T0157SS357_1	T0157	no_data	no_data	no_data	120	no_data	no_data
1NMN_A	T0157SS389_1	T0157	no_data	no_data	no_data	120	no_data	no_data
1NMN_A	T0157SS393_1	T0157	no_data	no_data	no_data	120	no_data	no_data
1NMN_A	T0157SS393_2	T0157	no_data	no_data	no_data	120	no_data	no_data
1NMN_A	T0157SS396_1	T0157	no_data	no_data	no_data	120	no_data	no_data
1NMN_A	T0157SS404_1	T0157	no_data	no_data	no_data	120	no_data	no_data
1NMN_A	T0157SS420_1	T0157	no_data	no_data	no_data	120	no_data	no_data
1NMN_A	T0157SS442_1	T0157	no_data	no_data	no_data	120	no_data	no_data
1NMN_A	T0157SS449_1	T0157	no_data	no_data	no_data	120	no_data	no_data
1NMN_A	T0157SS474_1	T0157	no_data	no_data	no_data	120	no_data	no_data
1NMN_A	T0157SS517_1	T0157	no_data	no_data	no_data	120	no_data	no_data
1NMN_A	T0157SS524_1	T0157	no_data	no_data	no_data	120	no_data	no_data
1NMN_A	T0157SS531_1	T0157	no_data	no_data	no_data	120	no_data	no_data
1NMN_A	T0157SS531_2	T0157	no_data	no_data	no_data	120	no_data	no_data
1NMN_A	T0157SS531_3	T0157	no_data	no_data	no_data	120	no_data	no_data
1NMN_A	T0157SS531_4	T0157	no_data	no_data	no_data	120	no_data	no_data
1NMN_A	T0157SS531_5	T0157	no_data	no_data	no_data	120	no_data	no_data
1NMN_A	T0157TS001_1	T0157	2.66	3.2647	3.4934	120	138	115
1NMN_A	T0157TS001_2	T0157	2.71	0.8112	1.3305	120	138	115
1NMN_A	T0157TS002_1	T0157	2.87	5.2069	5.2991	120	138	115
1NMN_A	T0157TS002_2	T0157	2.66	6.1270	6.1591	120	138	115
1NMN_A	T0157TS002_3	T0157	2.58	5.7181	5.7767	120	138	115
1NMN_A	T0157TS002_4	T0157	3.04	4.9003	5.0128	120	138	115
1NMN_A	T0157TS002_5	T0157	2.65	3.4691	3.6822	120	138	115
1NMN_A	T0157TS006_1	T0157	2.68	6.0248	6.0635	120	138	115
1NMN_A	T0157TS007_1	T0157	2.36	3.0249	3.2728	120	51	42.5
1NMN_A	T0157TS007_2	T0157	2.40	0.4765	1.0702	120	31	25.8333333333333
1NMN_A	T0157TS007_3	T0157	2.08	-1.2874	0.1187	120	113	94.1666666666667
1NMN_A	T0157TS007_4	T0157	2.10	-1.1223	0.1662	120	30	25
1NMN_A	T0157TS007_5	T0157	1.92	1.9528	2.3020	120	28	23.3333333333333
1NMN_A	T0157TS008_1	T0157	2.69	6.0248	6.0635	120	138	115
1NMN_A	T0157TS008_2u	T0157	2.50	5.5136	5.5856	120	138	115
1NMN_A	T0157TS010_1	T0157	2.70	5.8203	5.8723	120	138	115
1NMN_A	T0157TS010_2	T0157	2.47	6.7403	6.7329	120	138	115
1NMN_A	T0157TS010_3	T0157	2.93	5.8203	5.8723	120	138	115
1NMN_A	T0157TS010_4	T0157	2.88	4.5936	4.7268	120	138	115
1NMN_A	T0157TS010_5	T0157	2.56	4.3891	4.5363	120	138	115
1NMN_A	T0157TS011_1	T0157	2.63	-0.6199	0.3705	120	138	115
1NMN_A	T0157TS012_1	T0157	2.90	5.3092	5.3946	120	138	115
1NMN_A	T0157TS012_2	T0157	2.73	5.4114	5.4901	120	138	115
1NMN_A	T0157TS012_3	T0157	2.50	5.8203	5.8723	120	138	115
1NMN_A	T0157TS012_4	T0157	2.74	3.3669	3.5878	120	138	115
1NMN_A	T0157TS012_5	T0157	2.22	2.5491	2.8381	120	138	115
1NMN_A	T0157TS014_1	T0157	2.54	5.1047	5.2037	120	136	113.333333333333
1NMN_A	T0157TS014_2	T0157	2.99	0.6068	1.1696	120	127	105.833333333333
1NMN_A	T0157TS014_3	T0157	2.58	5.9408	5.9850	120	102	85
1NMN_A	T0157TS014_4	T0157	2.51	1.4850	1.8923	120	109	90.8333333333333
1NMN_A	T0157TS014_5	T0157	2.86	0.2605	0.9114	120	110	91.6666666666667
1NMN_A	T0157TS016_1	T0157	2.80	5.8203	5.8723	120	136	113.333333333333
1NMN_A	T0157TS016_2	T0157	2.89	5.1047	5.2037	120	136	113.333333333333
1NMN_A	T0157TS016_3	T0157	2.42	4.6958	4.8221	120	136	113.333333333333
1NMN_A	T0157TS016_4	T0157	2.66	3.8780	4.0610	120	136	113.333333333333
1NMN_A	T0157TS016_5	T0157	2.37	5.8203	5.8723	120	136	113.333333333333
1NMN_A	T0157TS020_1	T0157	2.55	6.1270	6.1591	120	138	115
1NMN_A	T0157TS021_1	T0157	2.49	-0.0066	0.7272	120	138	115
1NMN_A	T0157TS028_1	T0157	2.44	6.2292	6.2547	120	138	115
1NMN_A	T0157TS028_2	T0157	2.58	6.0248	6.0635	120	138	115
1NMN_A	T0157TS028_3	T0157	2.53	6.0248	6.0635	120	138	115
1NMN_A	T0157TS028_4	T0157	2.49	6.2292	6.2547	120	138	115
1NMN_A	T0157TS028_5	T0157	2.47	6.1270	6.1591	120	138	115
1NMN_A	T0157TS029_1	T0157	2.62	5.8203	5.8723	120	138	115
1NMN_A	T0157TS038_1	T0157	2.99	0.6068	1.1696	120	127	105.833333333333
1NMN_A	T0157TS038_2	T0157	2.32	0.3586	0.9825	120	78	65
1NMN_A	T0157TS038_3	T0157	2.58	5.9408	5.9850	120	102	85
1NMN_A	T0157TS038_4	T0157	2.67	2.9580	3.2114	120	125	104.166666666667
1NMN_A	T0157TS038_5	T0157	2.66	1.4527	1.8645	120	58	48.3333333333333
1NMN_A	T0157TS039_1	T0157	2.54	5.1047	5.2037	120	136	113.333333333333
1NMN_A	T0157TS039_2	T0157	2.77	4.5936	4.7268	120	134	111.666666666667
1NMN_A	T0157TS039_3	T0157	2.51	1.4850	1.8923	120	109	90.8333333333333
1NMN_A	T0157TS039_4	T0157	2.70	1.5268	1.9284	120	138	115
1NMN_A	T0157TS039_5	T0157	2.58	5.9408	5.9850	120	102	85
1NMN_A	T0157TS040_1	T0157	2.66	5.8203	5.8723	120	134	111.666666666667
1NMN_A	T0157TS040_2	T0157	2.57	6.1270	6.1591	120	136	113.333333333333
1NMN_A	T0157TS040_3	T0157	2.44	4.4914	4.6315	120	136	113.333333333333
1NMN_A	T0157TS040_4	T0157	2.61	4.5936	4.7268	120	126	105
1NMN_A	T0157TS040_5	T0157	2.62	5.0025	5.1082	120	138	115
1NMN_A	T0157TS041_1	T0157	2.54	5.8203	5.8723	120	138	115
1NMN_A	T0157TS045_1	T0157	2.57	6.1270	6.1591	120	136	113.333333333333
1NMN_A	T0157TS045_2	T0157	2.66	5.5136	5.5856	120	134	111.666666666667
1NMN_A	T0157TS045_3	T0157	2.62	5.0025	5.1082	120	138	115
1NMN_A	T0157TS045_4	T0157	2.73	-0.2110	0.5970	120	138	115
1NMN_A	T0157TS045_5	T0157	2.52	1.2628	1.7026	120	88	73.3333333333333
1NMN_A	T0157TS046_1	T0157	2.73	-1.2333	0.1332	120	130	108.333333333333
1NMN_A	T0157TS046_2	T0157	2.85	-0.9266	0.2353	120	128	106.666666666667
1NMN_A	T0157TS046_3	T0157	2.56	0.1979	0.8669	120	135	112.5
1NMN_A	T0157TS046_4	T0157	2.59	-0.0066	0.7272	120	132	110
1NMN_A	T0157TS046_5	T0157	2.89	-0.2192	0.5921	120	113	94.1666666666667
1NMN_A	T0157TS047_1	T0157	2.81	5.8203	5.8723	120	138	115
1NMN_A	T0157TS047_2	T0157	2.35	5.3092	5.3946	120	138	115
1NMN_A	T0157TS050_1	T0157	3.00	2.1402	2.4691	120	138	115
1NMN_A	T0157TS050_2	T0157	3.30	-0.8244	0.2768	120	138	115
1NMN_A	T0157TS050_3	T0157	2.79	1.4246	1.8404	120	138	115
1NMN_A	T0157TS050_4	T0157	2.69	-0.3133	0.5359	120	138	115
1NMN_A	T0157TS051_1	T0157	2.60	-0.5799	0.3905	120	99	82.5
1NMN_A	T0157TS051_2	T0157	2.27	-0.5799	0.3905	120	99	82.5
1NMN_A	T0157TS051_3	T0157	2.32	-1.6388	0.0488	120	99	82.5
1NMN_A	T0157TS051_4	T0157	2.92	-0.3446	0.5178	120	99	82.5
1NMN_A	T0157TS051_5	T0157	2.96	1.8910	2.2472	120	99	82.5
1NMN_A	T0157TS052_1	T0157	3.00	1.8335	2.1964	120	138	115
1NMN_A	T0157TS052_2	T0157	2.95	0.1058	0.8029	120	94	78.3333333333333
1NMN_A	T0157TS052_3	T0157	2.54	0.1058	0.8029	120	94	78.3333333333333
1NMN_A	T0157TS052_4	T0157	3.16	2.0379	2.3778	120	138	115
1NMN_A	T0157TS052_5	T0157	2.83	-0.2110	0.5970	120	138	115
1NMN_A	T0157TS053_1	T0157	3.13	-0.2110	0.5970	120	138	115
1NMN_A	T0157TS053_2	T0157	2.94	-0.7222	0.3219	120	138	115
1NMN_A	T0157TS053_3	T0157	2.51	0.0957	0.7959	120	123	102.5
1NMN_A	T0157TS053_4	T0157	2.35	5.2069	5.2991	120	138	115
1NMN_A	T0157TS053_5	T0157	2.95	-0.0186	0.7193	120	82	68.3333333333333
1NMN_A	T0157TS065_1	T0157	2.65	1.3653	1.7897	120	44	36.6666666666667
1NMN_A	T0157TS065_2_1	T0157	2.65	1.3653	1.7897	120	44	36.6666666666667
1NMN_A	T0157TS065_2_2	T0157	2.24	0.3150	0.9506	120	56	46.6666666666667
1NMN_A	T0157TS065_2_3	T0157	1.87	1.1644	1.6199	120	16	13.3333333333333
1NMN_A	T0157TS065_3_1	T0157	2.65	1.3653	1.7897	120	44	36.6666666666667
1NMN_A	T0157TS065_3_2	T0157	2.24	0.3150	0.9506	120	56	46.6666666666667
1NMN_A	T0157TS065_3_3	T0157	1.77	0.1353	0.8232	120	10	8.33333333333333
1NMN_A	T0157TS065_4_1	T0157	2.65	1.3653	1.7897	120	44	36.6666666666667
1NMN_A	T0157TS065_4_2	T0157	2.24	0.3150	0.9506	120	56	46.6666666666667
1NMN_A	T0157TS065_4_3	T0157	1.71	0.1353	0.8232	120	10	8.33333333333333
1NMN_A	T0157TS065_5_1	T0157	2.65	1.3653	1.7897	120	44	36.6666666666667
1NMN_A	T0157TS065_5_2	T0157	2.24	0.3150	0.9506	120	56	46.6666666666667
1NMN_A	T0157TS067_1	T0157	2.44	5.9225	5.9679	120	138	115
1NMN_A	T0157TS070_1	T0157	3.10	0.7173	1.2559	120	109	90.8333333333333
1NMN_A	T0157TS070_2	T0157	2.26	-1.0702	0.1832	120	90	75
1NMN_A	T0157TS070_3	T0157	2.97	0.0957	0.7959	120	134	111.666666666667
1NMN_A	T0157TS070_4	T0157	2.70	1.8335	2.1964	120	129	107.5
1NMN_A	T0157TS070_5	T0157	2.71	-1.5400	0.0644	120	128	106.666666666667
1NMN_A	T0157TS071_1	T0157	3.10	0.7173	1.2559	120	109	90.8333333333333
1NMN_A	T0157TS071_2	T0157	2.74	0.6756	1.2232	120	111	92.5
1NMN_A	T0157TS071_3	T0157	2.64	1.9357	2.2869	120	130	108.333333333333
1NMN_A	T0157TS071_4	T0157	2.51	0.5046	1.0914	120	128	106.666666666667
1NMN_A	T0157TS071_5	T0157	2.32	0.0867	0.7898	120	89	74.1666666666667
1NMN_A	T0157TS080_1	T0157	2.59	6.2292	6.2547	120	138	115
1NMN_A	T0157TS080_2	T0157	2.42	6.0248	6.0635	120	138	115
1NMN_A	T0157TS080_3	T0157	2.49	6.2292	6.2547	120	138	115
1NMN_A	T0157TS080_4	T0157	2.54	6.1270	6.1591	120	138	115
1NMN_A	T0157TS080_5	T0157	2.56	6.3314	6.3504	120	138	115
1NMN_A	T0157TS084_1	T0157	2.66	5.8203	5.8723	120	134	111.666666666667
1NMN_A	T0157TS086_1	T0157	2.92	-1.1738	0.1503	120	88	73.3333333333333
1NMN_A	T0157TS086_2	T0157	2.95	-0.5273	0.4175	120	112	93.3333333333333
1NMN_A	T0157TS086_3_1	T0157	2.92	-1.1738	0.1503	120	88	73.3333333333333
1NMN_A	T0157TS086_3_2	T0157	nan	-5.4478	-0.0000	120	17	14.1666666666667
1NMN_A	T0157TS086_4_1	T0157	2.92	-1.1738	0.1503	120	88	73.3333333333333
1NMN_A	T0157TS086_4_2	T0157	1.96	0.0312	0.7524	120	37	30.8333333333333
1NMN_A	T0157TS086_5_1	T0157	2.68	3.4111	3.6286	120	81	67.5
1NMN_A	T0157TS086_5_2	T0157	2.25	0.7705	1.2980	120	40	33.3333333333333
1NMN_A	T0157TS093_1	T0157	2.53	5.4114	5.4901	120	138	115
1NMN_A	T0157TS093_2	T0157	2.67	5.3092	5.3946	120	138	115
1NMN_A	T0157TS093_3	T0157	2.74	5.2069	5.2991	120	138	115
1NMN_A	T0157TS096_1	T0157	2.53	5.6158	5.6812	120	128	106.666666666667
1NMN_A	T0157TS099_1	T0157	2.64	5.8203	5.8723	120	134	111.666666666667
1NMN_A	T0157TS099_2	T0157	2.76	5.7181	5.7767	120	124	103.333333333333
1NMN_A	T0157TS100_1	T0157	2.59	5.7181	5.7767	120	134	111.666666666667
1NMN_A	T0157TS100_2	T0157	2.82	1.8335	2.1964	120	133	110.833333333333
1NMN_A	T0157TS100_3	T0157	2.34	5.0045	5.1101	120	111	92.5
1NMN_A	T0157TS100_4	T0157	2.86	-0.4826	0.4411	120	117	97.5
1NMN_A	T0157TS105_1	T0157	2.56	6.1270	6.1591	120	132	110
1NMN_A	T0157TS108_1	T0157	2.85	3.6736	3.8714	120	135	112.5
1NMN_A	T0157TS110_1	T0157	2.74	5.2069	5.2991	120	138	115
1NMN_A	T0157TS112_1	T0157	2.52	5.7181	5.7767	120	136	113.333333333333
1NMN_A	T0157TS135_1	T0157	2.85	-0.4758	0.4447	120	108	90
1NMN_A	T0157TS135_2	T0157	2.99	2.1402	2.4691	120	120	100
1NMN_A	T0157TS135_3	T0157	3.03	1.3452	1.7725	120	119	99.1666666666667
1NMN_A	T0157TS135_4	T0157	2.87	0.1979	0.8669	120	133	110.833333333333
1NMN_A	T0157TS135_5	T0157	2.74	0.7902	1.3137	120	43	35.8333333333333
1NMN_A	T0157TS136_1	T0157	2.76	0.1979	0.8669	120	137	114.166666666667
1NMN_A	T0157TS136_2	T0157	2.76	-0.9266	0.2353	120	137	114.166666666667
1NMN_A	T0157TS136_3	T0157	2.45	-1.6422	0.0484	120	138	115
1NMN_A	T0157TS136_4	T0157	3.15	-1.2333	0.1332	120	138	115
1NMN_A	T0157TS136_5	T0157	2.59	-0.5177	0.4225	120	138	115
1NMN_A	T0157TS138_1	T0157	3.13	-0.2110	0.5970	120	138	115
1NMN_A	T0157TS138_2	T0157	2.94	-0.7222	0.3219	120	138	115
1NMN_A	T0157TS138_3	T0157	2.51	0.0957	0.7959	120	123	102.5
1NMN_A	T0157TS138_4	T0157	2.35	5.2069	5.2991	120	138	115
1NMN_A	T0157TS138_5	T0157	2.95	-0.0186	0.7193	120	82	68.3333333333333
1NMN_A	T0157TS139_1	T0157	3.00	1.8335	2.1964	120	138	115
1NMN_A	T0157TS139_2	T0157	2.95	0.1058	0.8029	120	94	78.3333333333333
1NMN_A	T0157TS139_3	T0157	2.54	0.1058	0.8029	120	94	78.3333333333333
1NMN_A	T0157TS139_4	T0157	3.16	2.0379	2.3778	120	138	115
1NMN_A	T0157TS139_5	T0157	2.83	-0.2110	0.5970	120	138	115
1NMN_A	T0157TS140_1	T0157	2.60	-0.5799	0.3905	120	99	82.5
1NMN_A	T0157TS140_2	T0157	2.27	-0.5799	0.3905	120	99	82.5
1NMN_A	T0157TS140_3	T0157	2.32	-1.6388	0.0488	120	99	82.5
1NMN_A	T0157TS140_4	T0157	2.92	-0.3446	0.5178	120	99	82.5
1NMN_A	T0157TS140_5	T0157	2.96	1.8910	2.2472	120	99	82.5
1NMN_A	T0157TS142_1	T0157	2.54	-1.2333	0.1332	120	138	115
1NMN_A	T0157TS153_1	T0157	2.64	5.7181	5.7767	120	138	115
1NMN_A	T0157TS153_2	T0157	2.64	5.7181	5.7767	120	136	113.333333333333
1NMN_A	T0157TS153_3	T0157	2.70	5.7181	5.7767	120	136	113.333333333333
1NMN_A	T0157TS168_1	T0157	2.15	-0.8181	0.2795	120	109	90.8333333333333
1NMN_A	T0157TS168_2	T0157	2.97	-1.5353	0.0652	120	101	84.1666666666667
1NMN_A	T0157TS168_3	T0157	3.02	-0.8181	0.2795	120	109	90.8333333333333
1NMN_A	T0157TS168_4	T0157	2.77	-0.0279	0.7132	120	101	84.1666666666667
1NMN_A	T0157TS168_5	T0157	2.63	-1.8399	0.0257	120	118	98.3333333333333
1NMN_A	T0157TS169_1	T0157	2.68	-0.9555	0.2242	120	101	84.1666666666667
1NMN_A	T0157TS169_2	T0157	2.84	-0.7236	0.3212	120	101	84.1666666666667
1NMN_A	T0157TS169_3	T0157	2.98	1.8589	2.2188	120	100	83.3333333333333
1NMN_A	T0157TS169_4	T0157	1.72	-0.8846	0.2519	120	95	79.1666666666667
1NMN_A	T0157TS169_5	T0157	2.66	-0.4758	0.4447	120	108	90
1NMN_A	T0157TS170_1	T0157	2.53	5.7181	5.7767	120	138	115
1NMN_A	T0157TS180_1	T0157	2.95	5.6158	5.6812	120	138	115
1NMN_A	T0157TS180_2	T0157	2.40	5.6158	5.6812	120	138	115
1NMN_A	T0157TS183_1	T0157	2.48	5.5136	5.5856	120	136	113.333333333333
1NMN_A	T0157TS188_1	T0157	2.87	-0.9266	0.2353	120	138	115
1NMN_A	T0157TS188_2	T0157	2.77	-1.5400	0.0644	120	138	115
1NMN_A	T0157TS189_1	T0157	2.44	5.2998	5.3859	120	95	79.1666666666667
1NMN_A	T0157TS189_2	T0157	2.88	1.3894	1.8102	120	96	80
1NMN_A	T0157TS189_3	T0157	2.56	2.9167	3.1736	120	72	60
1NMN_A	T0157TS189_4	T0157	2.97	1.9960	2.3404	120	79	65.8333333333333
1NMN_A	T0157TS194_1	T0157	2.33	4.7980	4.9174	120	134	111.666666666667
1NMN_A	T0157TS194_2	T0157	2.78	0.7839	1.3086	120	111	92.5
1NMN_A	T0157TS194_3	T0157	2.57	-1.1500	0.1575	120	86	71.6666666666667
1NMN_A	T0157TS194_4	T0157	2.75	3.0602	3.3053	120	120	100
1NMN_A	T0157TS194_5	T0157	2.89	3.6982	3.8943	120	93	77.5
1NMN_A	T0157TS195_1	T0157	2.31	5.0025	5.1082	120	135	112.5
1NMN_A	T0157TS195_2_1	T0157	3.01	-3.3445	0.0000	120	19	15.8333333333333
1NMN_A	T0157TS195_2_2	T0157	2.21	0.1086	0.8048	120	88	73.3333333333333
1NMN_A	T0157TS195_3_1	T0157	2.15	0.6597	1.2107	120	32	26.6666666666667
1NMN_A	T0157TS195_3_2	T0157	1.61	-1.0327	0.1961	120	87	72.5
1NMN_A	T0157TS195_4	T0157	2.53	0.6068	1.1696	120	127	105.833333333333
1NMN_A	T0157TS195_5	T0157	2.59	0.3001	0.9399	120	125	104.166666666667
1NMN_A	T0157TS196_1	T0157	2.54	-1.0055	0.2058	120	67	55.8333333333333
1NMN_A	T0157TS196_2	T0157	1.88	1.6874	2.0681	120	51	42.5
1NMN_A	T0157TS196_3	T0157	1.81	-2.0913	0.0096	120	25	20.8333333333333
1NMN_A	T0157TS196_4	T0157	1.89	-0.0323	0.7103	120	51	42.5
1NMN_A	T0157TS196_5	T0157	2.49	-0.8630	0.2607	120	103	85.8333333333333
1NMN_A	T0157TS202_1	T0157	2.31	6.2292	6.2547	120	133	110.833333333333
1NMN_A	T0157TS202_2	T0157	2.52	5.9225	5.9679	120	133	110.833333333333
1NMN_A	T0157TS202_3	T0157	2.54	5.8203	5.8723	120	133	110.833333333333
1NMN_A	T0157TS202_4	T0157	2.30	4.1847	4.3460	120	134	111.666666666667
1NMN_A	T0157TS202_5	T0157	2.69	5.8203	5.8723	120	135	112.5
1NMN_A	T0157TS207_1	T0157	1.81	-2.0913	0.0096	120	25	20.8333333333333
1NMN_A	T0157TS207_2	T0157	1.07	2.4853	2.7802	120	21	17.5
1NMN_A	T0157TS207_3	T0157	2.37	-0.7932	0.2901	120	34	28.3333333333333
1NMN_A	T0157TS207_4	T0157	1.65	2.9304	3.1861	120	37	30.8333333333333
1NMN_A	T0157TS207_5	T0157	2.32	-1.0764	0.1811	120	71	59.1666666666667
1NMN_A	T0157TS208_1	T0157	2.70	4.4914	4.6315	120	133	110.833333333333
1NMN_A	T0157TS208_2	T0157	2.57	-1.1500	0.1575	120	86	71.6666666666667
1NMN_A	T0157TS208_3	T0157	2.75	3.0602	3.3053	120	120	100
1NMN_A	T0157TS208_4	T0157	2.59	1.5536	1.9516	120	87	72.5
1NMN_A	T0157TS208_5	T0157	2.96	0.6068	1.1696	120	125	104.166666666667
1NMN_A	T0157TS209_1	T0157	2.33	4.7980	4.9174	120	134	111.666666666667
1NMN_A	T0157TS209_2	T0157	2.70	2.3304	2.6401	120	110	91.6666666666667
1NMN_A	T0157TS209_3	T0157	2.78	0.8270	1.3431	120	109	90.8333333333333
1NMN_A	T0157TS209_4	T0157	2.58	0.7605	1.2901	120	107	89.1666666666667
1NMN_A	T0157TS209_5	T0157	3.16	1.1581	1.6145	120	100	83.3333333333333
1NMN_A	T0157TS214_1	T0157	2.90	0.8112	1.3305	120	123	102.5
1NMN_A	T0157TS221_1	T0157	2.78	3.9802	4.1559	120	124	103.333333333333
1NMN_A	T0157TS221_2	T0157	2.26	2.4572	2.7547	120	84	70
1NMN_A	T0157TS221_3	T0157	2.66	1.4527	1.8645	120	58	48.3333333333333
1NMN_A	T0157TS221_4	T0157	2.85	2.1783	2.5033	120	115	95.8333333333333
1NMN_A	T0157TS221_5	T0157	3.10	1.3894	1.8102	120	96	80
1NMN_A	T0157TS222_1	T0157	2.90	3.2647	3.4934	120	138	115
1NMN_A	T0157TS222_2	T0157	2.58	3.1624	3.3993	120	136	113.333333333333
1NMN_A	T0157TS222_5	T0157	2.70	2.8558	3.1177	120	129	107.5
1NMN_A	T0157TS223_1	T0157	2.34	4.3891	4.5363	120	138	115
1NMN_A	T0157TS224_1	T0157	2.80	4.5936	4.7268	120	138	115
1NMN_A	T0157TS226_1	T0157	2.54	5.1047	5.2037	120	136	113.333333333333
1NMN_A	T0157TS226_2	T0157	2.99	0.6068	1.1696	120	127	105.833333333333
1NMN_A	T0157TS226_3	T0157	2.58	5.9408	5.9850	120	102	85
1NMN_A	T0157TS226_4	T0157	2.78	1.5268	1.9284	120	123	102.5
1NMN_A	T0157TS226_5	T0157	2.87	2.8558	3.1177	120	138	115
1NMN_A	T0157TS227_1	T0157	2.69	1.8335	2.1964	120	134	111.666666666667
1NMN_A	T0157TS228_1	T0157	2.78	4.0825	4.2509	120	138	115
1NMN_A	T0157TS228_2	T0157	2.46	4.4914	4.6315	120	138	115
1NMN_A	T0157TS229_1	T0157	2.77	5.3092	5.3946	120	133	110.833333333333
1NMN_A	T0157TS229_2	T0157	2.32	0.3586	0.9825	120	78	65
1NMN_A	T0157TS229_3	T0157	2.67	2.9580	3.2114	120	125	104.166666666667
1NMN_A	T0157TS229_4	T0157	2.78	2.7535	3.0243	120	122	101.666666666667
1NMN_A	T0157TS229_5	T0157	2.25	0.2263	0.8870	120	83	69.1666666666667
1NMN_A	T0157TS230_1	T0157	2.77	5.3092	5.3946	120	135	112.5
1NMN_A	T0157TS230_2	T0157	3.05	1.6290	2.0172	120	121	100.833333333333
1NMN_A	T0157TS230_3	T0157	2.39	1.5268	1.9284	120	120	100
1NMN_A	T0157TS230_4	T0157	2.89	0.6963	1.2394	120	110	91.6666666666667
1NMN_A	T0157TS230_5	T0157	2.78	2.7535	3.0243	120	123	102.5
1NMN_A	T0157TS231_1	T0157	3.07	2.5491	2.8381	120	127	105.833333333333
1NMN_A	T0157TS231_2	T0157	2.77	1.2648	1.7043	120	118	98.3333333333333
1NMN_A	T0157TS231_3	T0157	2.61	0.1912	0.8622	120	114	95
1NMN_A	T0157TS231_4	T0157	3.11	0.8509	1.3623	120	118	98.3333333333333
1NMN_A	T0157TS231_5	T0157	3.21	-0.3512	0.5140	120	107	89.1666666666667
1NMN_A	T0157TS233_1	T0157	2.38	5.7181	5.7767	120	136	113.333333333333
1NMN_A	T0157TS233_2	T0157	2.64	1.8858	2.2426	120	118	98.3333333333333
1NMN_A	T0157TS233_3	T0157	2.54	0.2998	0.9397	120	102	85
1NMN_A	T0157TS233_4	T0157	3.15	-0.6405	0.3604	120	79	65.8333333333333
1NMN_A	T0157TS233_5	T0157	2.92	1.5662	1.9625	120	102	85
1NMN_A	T0157TS242_1	T0157	2.62	5.8203	5.8723	120	138	115
1NMN_A	T0157TS246_1	T0157	3.19	-1.1311	0.1634	120	138	115
1NMN_A	T0157TS264_1	T0157	3.00	4.3891	4.5363	120	138	115
1NMN_A	T0157TS265_1	T0157	2.60	4.7980	4.9174	120	138	115
1NMN_A	T0157TS267_1	T0157	2.64	-1.1311	0.1634	120	138	115
1NMN_A	T0157TS267_2	T0157	2.38	-0.0066	0.7272	120	138	115
1NMN_A	T0157TS267_3	T0157	2.58	-0.1088	0.6609	120	138	115
1NMN_A	T0157TS267_4	T0157	2.22	-1.4377	0.0838	120	138	115
1NMN_A	T0157TS267_5	T0157	2.76	-0.0066	0.7272	120	138	115
1NMN_A	T0157TS270_1	T0157	2.84	-0.8244	0.2768	120	138	115
1NMN_A	T0157TS270_2	T0157	2.83	-1.4377	0.0838	120	138	115
1NMN_A	T0157TS282_1	T0157	2.82	2.2887	2.6025	120	88	73.3333333333333
1NMN_A	T0157TS282_2	T0157	3.07	2.1420	2.4707	120	82	68.3333333333333
1NMN_A	T0157TS282_3	T0157	2.77	0.3328	0.9636	120	112	93.3333333333333
1NMN_A	T0157TS286_1	T0157	2.78	3.9802	4.1559	120	124	103.333333333333
1NMN_A	T0157TS288_1	T0157	2.35	5.7181	5.7767	120	128	106.666666666667
1NMN_A	T0157TS290_1	T0157	2.27	4.6958	4.8221	120	133	110.833333333333
1NMN_A	T0157TS290_2	T0157	2.75	-0.3133	0.5359	120	129	107.5
1NMN_A	T0157TS290_3	T0157	2.89	1.5206	1.9230	120	116	96.6666666666667
1NMN_A	T0157TS290_4	T0157	3.02	0.7670	1.2953	120	117	97.5
1NMN_A	T0157TS290_5	T0157	2.61	0.4910	1.0811	120	115	95.8333333333333
1NMN_A	T0157TS291_1	T0157	2.69	4.1847	4.3460	120	123	102.5
1NMN_A	T0157TS291_2	T0157	2.10	-1.1108	0.1699	120	105	87.5
1NMN_A	T0157TS291_3	T0157	2.80	-0.6846	0.3393	120	107	89.1666666666667
1NMN_A	T0157TS291_4	T0157	2.77	2.1605	2.4873	120	112	93.3333333333333
1NMN_A	T0157TS291_5	T0157	2.15	-1.7724	0.0323	120	102	85
1NMN_A	T0157TS292_1	T0157	2.72	2.8558	3.1177	120	138	115
1NMN_A	T0157TS292_2	T0157	2.92	0.4023	1.0147	120	138	115
1NMN_A	T0157TS292_3	T0157	3.01	1.2201	1.6666	120	138	115
1NMN_A	T0157TS292_4	T0157	2.24	-0.8244	0.2768	120	138	115
1NMN_A	T0157TS292_5	T0157	2.54	-0.2110	0.5970	120	138	115
1NMN_A	T0157TS300_1	T0157	2.34	-0.8800	0.2537	120	115	95.8333333333333
1NMN_A	T0157TS300_2	T0157	2.55	5.5136	5.5856	120	135	112.5
1NMN_A	T0157TS300_3	T0157	2.73	1.5268	1.9284	120	135	112.5
1NMN_A	T0157TS300_4	T0157	2.92	-1.0119	0.2034	120	118	98.3333333333333
1NMN_A	T0157TS300_5	T0157	1.10	-1.8466	0.0251	120	121	100.833333333333
1NMN_A	T0157TS301_1	T0157	2.80	4.7980	4.9174	120	138	115
1NMN_A	T0157TS309_1	T0157	2.60	4.4547	4.5974	120	116	96.6666666666667
1NMN_A	T0157TS309_2	T0157	2.68	0.4005	1.0134	120	54	45
1NMN_A	T0157TS309_3	T0157	2.10	5.0923	5.1921	120	48	40
1NMN_A	T0157TS309_4	T0157	2.40	3.9754	4.1514	120	53	44.1666666666667
1NMN_A	T0157TS309_5	T0157	2.60	-0.2400	0.5794	120	107	89.1666666666667
1NMN_A	T0157TS314_1	T0157	2.76	-0.7222	0.3219	120	138	115
1NMN_A	T0157TS314_2	T0157	2.42	-1.1311	0.1634	120	138	115
1NMN_A	T0157TS314_3	T0157	2.32	-0.6199	0.3705	120	138	115
1NMN_A	T0157TS314_4	T0157	2.20	-0.6199	0.3705	120	138	115
1NMN_A	T0157TS314_5	T0157	1.67	-1.4377	0.0838	120	138	115
1NMN_A	T0157TS327_1	T0157	2.67	6.4337	6.4460	120	138	115
1NMN_A	T0157TS327_2	T0157	2.63	6.0248	6.0635	120	138	115
1NMN_A	T0157TS329_1	T0157	2.45	5.7181	5.7767	120	136	113.333333333333
1NMN_A	T0157TS351_1	T0157	2.81	0.4023	1.0147	120	138	115
1NMN_A	T0157TS362_1	T0157	2.22	4.9003	5.0128	120	125	104.166666666667
1NMN_A	T0157TS362_2	T0157	2.86	1.8274	2.1910	120	101	84.1666666666667
1NMN_A	T0157TS362_3	T0157	2.95	2.0611	2.3984	120	94	78.3333333333333
1NMN_A	T0157TS362_4	T0157	2.58	2.4271	2.7275	120	70	58.3333333333333
1NMN_A	T0157TS362_5	T0157	2.70	3.5102	3.7202	120	105	87.5
1NMN_A	T0157TS368_1	T0157	2.55	6.2292	6.2547	120	138	115
1NMN_A	T0157TS373_1	T0157	2.98	4.1847	4.3460	120	138	115
1NMN_A	T0157TS373_2	T0157	2.98	4.4914	4.6315	120	138	115
1NMN_A	T0157TS373_3	T0157	2.54	5.3092	5.3946	120	138	115
1NMN_A	T0157TS373_4	T0157	2.92	4.7980	4.9174	120	138	115
1NMN_A	T0157TS373_5	T0157	2.78	4.5936	4.7268	120	138	115
1NMN_A	T0157TS377_1	T0157	2.15	-0.5177	0.4225	120	138	115
1NMN_A	T0157TS377_2	T0157	2.74	-0.1088	0.6609	120	138	115
1NMN_A	T0157TS378_1	T0157	2.90	1.9571	2.3058	120	97	80.8333333333333
1NMN_A	T0157TS417_1	T0157	2.63	5.9225	5.9679	120	138	115
1NMN_A	T0157TS417_2	T0157	2.42	5.8203	5.8723	120	138	115
1NMN_A	T0157TS419_1	T0157	2.41	-1.2333	0.1332	120	138	115
1NMN_A	T0157TS419_2	T0157	2.38	0.1979	0.8669	120	138	115
1NMN_A	T0157TS419_3	T0157	1.89	-1.2333	0.1332	120	138	115
1NMN_A	T0157TS419_4	T0157	2.40	-0.6199	0.3705	120	138	115
1NMN_A	T0157TS419_5	T0157	2.73	-1.1311	0.1634	120	138	115
1NMN_A	T0157TS423_1	T0157	2.91	4.6958	4.8221	120	138	115
1NMN_A	T0157TS423_2	T0157	2.72	3.7758	3.9662	120	138	115
1NMN_A	T0157TS424_1	T0157	2.85	-0.2110	0.5970	120	138	115
1NMN_A	T0157TS427_1	T0157	2.63	5.3092	5.3946	120	138	115
1NMN_A	T0157TS427_2	T0157	2.74	4.9003	5.0128	120	138	115
1NMN_A	T0157TS429_1	T0157	2.99	3.8780	4.0610	120	138	115
1NMN_A	T0157TS429_2	T0157	3.06	4.1847	4.3460	120	138	115
1NMN_A	T0157TS429_3	T0157	2.61	4.2869	4.4411	120	138	115
1NMN_A	T0157TS429_4	T0157	2.85	3.0602	3.3053	120	138	115
1NMN_A	T0157TS429_5	T0157	2.92	3.2647	3.4934	120	138	115
1NMN_A	T0157TS437_1	T0157	2.61	0.3405	0.9692	120	100	83.3333333333333
1NMN_A	T0157TS437_2	T0157	2.58	-0.9443	0.2284	120	100	83.3333333333333
1NMN_A	T0157TS440_1	T0157	2.82	5.2069	5.2991	120	138	115
1NMN_A	T0157TS447_1	T0157	2.44	6.4337	6.4460	120	136	113.333333333333
1NMN_A	T0157TS448_1	T0157	2.49	6.0248	6.0635	120	138	115
1NMN_A	T0157TS450_1	T0157	2.70	5.7181	5.7767	120	138	115
1NMN_A	T0157TS450_2u	T0157	2.54	6.0248	6.0635	120	136	113.333333333333
1NMN_A	T0157TS450_3u	T0157	2.54	6.0248	6.0635	120	136	113.333333333333
1NMN_A	T0157TS453_1	T0157	2.66	5.9225	5.9679	120	138	115
1NMN_A	T0157TS464_1	T0157	2.70	-0.1054	0.6630	120	74	61.6666666666667
1NMN_A	T0157TS464_2	T0157	2.48	6.1270	6.1591	120	138	115
1NMN_A	T0157TS464_3	T0157	2.42	5.7181	5.7767	120	138	115
1NMN_A	T0157TS464_4	T0157	2.68	6.2292	6.2547	120	138	115
1NMN_A	T0157TS464_5	T0157	2.48	6.1270	6.1591	120	138	115
1NMN_A	T0157TS465_1	T0157	2.41	4.5936	4.7268	120	136	113.333333333333
1NMN_A	T0157TS475_1	T0157	2.62	5.1047	5.2037	120	135	112.5
1NMN_A	T0157TS505_1	T0157	2.77	5.3092	5.3946	120	135	112.5
1NMN_A	T0157TS513_1	T0157	2.99	0.6068	1.1696	120	127	105.833333333333
1NMN_A	T0157TS513_2	T0157	2.50	0.6068	1.1696	120	138	115
1NMN_A	T0157TS516_1u	T0157	2.56	5.6158	5.6812	120	124	103.333333333333
1NMN_A	T0157TS517_1	T0157	2.56	6.0248	6.0635	120	138	115
1NMN_A	T0157TS531_1	T0157	2.84	-1.0288	0.1975	120	138	115
1NMN_A	T0157TS531_2	T0157	2.49	-0.5177	0.4225	120	138	115
1NMN_A	T0157TS531_3	T0157	2.23	-0.0066	0.7272	120	138	115
1NMN_A	T0157TS531_4	T0157	2.58	-0.8244	0.2768	120	138	115
1NMN_A	T0157TS531_5	T0157	2.85	0.5046	1.0914	120	138	115
1NMN_A	T0157TS559_1	T0157	3.08	1.8335	2.1964	120	138	115
1NMN_A	T0157TS559_2	T0157	2.73	2.0379	2.3778	120	138	115
1NMN_A	T0157TS571_1	T0157	2.61	-1.3355	0.1066	120	138	115
1NMN_A	T0157TS571_1u	T0157	2.61	-1.3355	0.1066	120	138	115
1NMN_A	T0157TS582_1	T0157	3.33	-2.7667	0.0002	120	138	115
1OVQ-10_A	1OVQ-11_A	T0157	1.90	7.1494	7.1157	138	138	100
1OVQ-10_A	1OVQ-12_A	T0157	2.33	7.0571	7.0293	138	138	100
1OVQ-10_A	1OVQ-13_A	T0157	1.97	7.1494	7.1157	138	138	100
1OVQ-10_A	1OVQ-14_A	T0157	1.59	6.7802	6.7702	138	138	100
1OVQ-10_A	1OVQ-15_A	T0157	0.00	9.3645	9.1894	138	138	100
1OVQ-10_A	1OVQ-16_A	T0157	2.33	7.0571	7.0293	138	138	100
1OVQ-10_A	1OVQ-17_A	T0157	1.97	7.1494	7.1157	138	138	100
1OVQ-10_A	1OVQ-18_A	T0157	1.59	6.7802	6.7702	138	138	100
1OVQ-10_A	1OVQ-19_A	T0157	1.62	7.4263	7.3749	138	138	100
1OVQ-10_A	1OVQ-1_A	T0157	1.82	7.4263	7.3749	138	138	100
1OVQ-10_A	1OVQ-20_A	T0157	1.62	7.4263	7.3749	138	138	100
1OVQ-10_A	1OVQ-21_A	T0157	2.00	6.5956	6.5975	138	138	100
1OVQ-10_A	1OVQ-22_A	T0157	2.37	6.7802	6.7702	138	138	100
1OVQ-10_A	1OVQ-23_A	T0157	1.64	7.6109	7.5477	138	138	100
1OVQ-10_A	1OVQ-24_A	T0157	2.00	6.5956	6.5975	138	138	100
1OVQ-10_A	1OVQ-25_A	T0157	2.37	6.7802	6.7702	138	138	100
1OVQ-10_A	1OVQ-2_A	T0157	1.38	7.5186	7.4613	138	138	100
1OVQ-10_A	1OVQ-3_A	T0157	2.52	7.4263	7.3749	138	138	100
1OVQ-10_A	1OVQ-4_A	T0157	2.08	6.7802	6.7702	138	138	100
1OVQ-10_A	1OVQ-5_A	T0157	1.90	6.9648	6.9430	138	138	100
1OVQ-10_A	1OVQ-6_A	T0157	1.96	7.3340	7.2885	138	138	100
1OVQ-10_A	1OVQ-7_A	T0157	2.52	7.4263	7.3749	138	138	100
1OVQ-10_A	1OVQ-8_A	T0157	1.82	7.4263	7.3749	138	138	100
1OVQ-10_A	1OVQ-9_A	T0157	1.90	7.1494	7.1157	138	138	100
1OVQ-10_A	T0157AL015_1	T0157	2.19	-1.3834	0.0955	138	128	92.7536231884058
1OVQ-10_A	T0157AL025_1	T0157	2.60	3.3945	3.6133	138	134	97.1014492753623
1OVQ-10_A	T0157AL025_2	T0157	3.05	1.4446	1.8576	138	128	92.7536231884058
1OVQ-10_A	T0157AL025_3	T0157	2.96	1.2292	1.6742	138	115	83.3333333333333
1OVQ-10_A	T0157AL025_4	T0157	2.75	1.3919	1.8124	138	117	84.7826086956522
1OVQ-10_A	T0157AL025_5	T0157	3.05	1.1803	1.6332	138	108	78.2608695652174
1OVQ-10_A	T0157AL032_1	T0157	2.13	-1.1779	0.1491	138	100	72.463768115942
1OVQ-10_A	T0157AL041_2	T0157	2.41	4.0775	4.2463	138	128	92.7536231884058
1OVQ-10_A	T0157AL044_1	T0157	2.29	-0.7745	0.2983	138	115	83.3333333333333
1OVQ-10_A	T0157AL054_1	T0157	3.10	-0.9657	0.2204	138	137	99.2753623188406
1OVQ-10_A	T0157AL054_2	T0157	3.12	-1.6152	0.0523	138	137	99.2753623188406
1OVQ-10_A	T0157AL054_3	T0157	2.15	-1.3420	0.1051	138	138	100
1OVQ-10_A	T0157AL054_4	T0157	2.14	-1.3420	0.1051	138	138	100
1OVQ-10_A	T0157AL054_5	T0157	2.45	-1.3420	0.1051	138	138	100
1OVQ-10_A	T0157AL056_1	T0157	2.75	4.6066	4.7389	138	90	65.2173913043478
1OVQ-10_A	T0157AL064_1	T0157	2.57	4.3108	4.4633	138	112	81.1594202898551
1OVQ-10_A	T0157AL078_1	T0157	2.51	4.0909	4.2588	138	125	90.5797101449275
1OVQ-10_A	T0157AL144_1	T0157	3.06	3.9346	4.1135	138	132	95.6521739130435
1OVQ-10_A	T0157AL144_2	T0157	3.01	0.6553	1.2073	138	112	81.1594202898551
1OVQ-10_A	T0157AL144_3	T0157	2.80	2.5483	2.8373	138	110	79.7101449275362
1OVQ-10_A	T0157AL144_4	T0157	2.73	2.9761	3.2280	138	87	63.0434782608696
1OVQ-10_A	T0157AL144_5	T0157	2.88	-1.1251	0.1653	138	84	60.8695652173913
1OVQ-10_A	T0157AL203_1	T0157	2.90	3.9346	4.1135	138	132	95.6521739130435
1OVQ-10_A	T0157AL203_2	T0157	2.56	0.5674	1.1393	138	111	80.4347826086957
1OVQ-10_A	T0157AL331_2	T0157	3.31	0.8077	1.3276	138	100	72.463768115942
1OVQ-10_A	T0157AL331_3	T0157	2.32	0.8754	1.3821	138	45	32.6086956521739
1OVQ-10_A	T0157AL331_4	T0157	1.95	-0.8892	0.2500	138	86	62.3188405797101
1OVQ-10_A	T0157AL331_5	T0157	2.71	-1.2141	0.1385	138	132	95.6521739130435
1OVQ-10_A	T0157AL359_1	T0157	2.75	3.4265	3.6429	138	130	94.2028985507246
1OVQ-10_A	T0157AL397_1_1	T0157	2.42	-1.3993	0.0919	138	15	10.8695652173913
1OVQ-10_A	T0157AL397_1_2	T0157	2.53	2.0097	2.3526	138	92	66.6666666666667
1OVQ-10_A	T0157AL397_2_1	T0157	2.42	-1.3993	0.0919	138	15	10.8695652173913
1OVQ-10_A	T0157AL397_2_2	T0157	2.74	2.8118	3.0775	138	66	47.8260869565217
1OVQ-10_A	T0157AL400_1	T0157	3.00	2.9856	3.2368	138	76	55.0724637681159
1OVQ-10_A	T0157AL435_1	T0157	2.44	4.4480	4.5911	138	126	91.304347826087
1OVQ-10_A	T0157AL476_1	T0157	3.11	3.4280	3.6442	138	127	92.0289855072464
1OVQ-10_A	T0157AL529_1	T0157	2.57	0.7423	1.2757	138	93	67.3913043478261
1OVQ-10_A	T0157AL529_2	T0157	2.64	-0.0797	0.6795	138	73	52.8985507246377
1OVQ-10_A	T0157AL529_3	T0157	2.97	0.4682	1.0639	138	89	64.4927536231884
1OVQ-10_A	T0157AL529_4	T0157	2.97	0.1086	0.8048	138	88	63.768115942029
1OVQ-10_A	T0157AL529_5	T0157	2.70	1.1408	1.6001	138	92	66.6666666666667
1OVQ-10_A	T0157AL537_1	T0157	2.46	3.7060	3.9015	138	136	98.5507246376812
1OVQ-10_A	T0157AL537_2	T0157	3.11	1.4767	1.8852	138	131	94.9275362318841
1OVQ-10_A	T0157AL537_3	T0157	2.72	0.2417	0.8979	138	105	76.0869565217391
1OVQ-10_A	T0157AL537_4	T0157	2.46	-1.6979	0.0409	138	134	97.1014492753623
1OVQ-10_A	T0157AL537_5	T0157	2.83	-0.2100	0.5977	138	98	71.0144927536232
1OVQ-10_A	T0157DR020_1	T0157	no_data	no_data	no_data	138	no_data	no_data
1OVQ-10_A	T0157DR068_1	T0157	no_data	no_data	no_data	138	no_data	no_data
1OVQ-10_A	T0157DR355_1	T0157	no_data	no_data	no_data	138	no_data	no_data
1OVQ-10_A	T0157DR355_2	T0157	no_data	no_data	no_data	138	no_data	no_data
1OVQ-10_A	T0157DR355_4	T0157	no_data	no_data	no_data	138	no_data	no_data
1OVQ-10_A	T0157DR454_1	T0157	no_data	no_data	no_data	138	no_data	no_data
1OVQ-10_A	T0157DR454_2	T0157	no_data	no_data	no_data	138	no_data	no_data
1OVQ-10_A	T0157DR454_3	T0157	no_data	no_data	no_data	138	no_data	no_data
1OVQ-10_A	T0157RR020_1	T0157	no_data	no_data	no_data	138	no_data	no_data
1OVQ-10_A	T0157RR022_1	T0157	no_data	no_data	no_data	138	no_data	no_data
1OVQ-10_A	T0157RR131_1	T0157	no_data	no_data	no_data	138	no_data	no_data
1OVQ-10_A	T0157RR397_1	T0157	no_data	no_data	no_data	138	no_data	no_data
1OVQ-10_A	T0157RR517_1	T0157	no_data	no_data	no_data	138	no_data	no_data
1OVQ-10_A	T0157SS001_1	T0157	no_data	no_data	no_data	138	no_data	no_data
1OVQ-10_A	T0157SS007_1	T0157	no_data	no_data	no_data	138	no_data	no_data
1OVQ-10_A	T0157SS020_1	T0157	no_data	no_data	no_data	138	no_data	no_data
1OVQ-10_A	T0157SS023_1	T0157	no_data	no_data	no_data	138	no_data	no_data
1OVQ-10_A	T0157SS032_1	T0157	no_data	no_data	no_data	138	no_data	no_data
1OVQ-10_A	T0157SS041_1	T0157	no_data	no_data	no_data	138	no_data	no_data
1OVQ-10_A	T0157SS041_2	T0157	no_data	no_data	no_data	138	no_data	no_data
1OVQ-10_A	T0157SS044_1	T0157	no_data	no_data	no_data	138	no_data	no_data
1OVQ-10_A	T0157SS054_1	T0157	no_data	no_data	no_data	138	no_data	no_data
1OVQ-10_A	T0157SS054_2	T0157	no_data	no_data	no_data	138	no_data	no_data
1OVQ-10_A	T0157SS054_3	T0157	no_data	no_data	no_data	138	no_data	no_data
1OVQ-10_A	T0157SS054_4	T0157	no_data	no_data	no_data	138	no_data	no_data
1OVQ-10_A	T0157SS055_1	T0157	no_data	no_data	no_data	138	no_data	no_data
1OVQ-10_A	T0157SS056_1	T0157	no_data	no_data	no_data	138	no_data	no_data
1OVQ-10_A	T0157SS067_1	T0157	no_data	no_data	no_data	138	no_data	no_data
1OVQ-10_A	T0157SS068_1	T0157	no_data	no_data	no_data	138	no_data	no_data
1OVQ-10_A	T0157SS069_1	T0157	no_data	no_data	no_data	138	no_data	no_data
1OVQ-10_A	T0157SS072_1	T0157	no_data	no_data	no_data	138	no_data	no_data
1OVQ-10_A	T0157SS100_1	T0157	no_data	no_data	no_data	138	no_data	no_data
1OVQ-10_A	T0157SS100_2	T0157	no_data	no_data	no_data	138	no_data	no_data
1OVQ-10_A	T0157SS108_1	T0157	no_data	no_data	no_data	138	no_data	no_data
1OVQ-10_A	T0157SS131_1	T0157	no_data	no_data	no_data	138	no_data	no_data
1OVQ-10_A	T0157SS137_1	T0157	no_data	no_data	no_data	138	no_data	no_data
1OVQ-10_A	T0157SS254_1	T0157	no_data	no_data	no_data	138	no_data	no_data
1OVQ-10_A	T0157SS266_1	T0157	no_data	no_data	no_data	138	no_data	no_data
1OVQ-10_A	T0157SS270_1	T0157	no_data	no_data	no_data	138	no_data	no_data
1OVQ-10_A	T0157SS273_1	T0157	no_data	no_data	no_data	138	no_data	no_data
1OVQ-10_A	T0157SS356_1	T0157	no_data	no_data	no_data	138	no_data	no_data
1OVQ-10_A	T0157SS357_1	T0157	no_data	no_data	no_data	138	no_data	no_data
1OVQ-10_A	T0157SS389_1	T0157	no_data	no_data	no_data	138	no_data	no_data
1OVQ-10_A	T0157SS393_1	T0157	no_data	no_data	no_data	138	no_data	no_data
1OVQ-10_A	T0157SS393_2	T0157	no_data	no_data	no_data	138	no_data	no_data
1OVQ-10_A	T0157SS396_1	T0157	no_data	no_data	no_data	138	no_data	no_data
1OVQ-10_A	T0157SS404_1	T0157	no_data	no_data	no_data	138	no_data	no_data
1OVQ-10_A	T0157SS420_1	T0157	no_data	no_data	no_data	138	no_data	no_data
1OVQ-10_A	T0157SS442_1	T0157	no_data	no_data	no_data	138	no_data	no_data
1OVQ-10_A	T0157SS449_1	T0157	no_data	no_data	no_data	138	no_data	no_data
1OVQ-10_A	T0157SS474_1	T0157	no_data	no_data	no_data	138	no_data	no_data
1OVQ-10_A	T0157SS517_1	T0157	no_data	no_data	no_data	138	no_data	no_data
1OVQ-10_A	T0157SS524_1	T0157	no_data	no_data	no_data	138	no_data	no_data
1OVQ-10_A	T0157SS531_1	T0157	no_data	no_data	no_data	138	no_data	no_data
1OVQ-10_A	T0157SS531_2	T0157	no_data	no_data	no_data	138	no_data	no_data
1OVQ-10_A	T0157SS531_3	T0157	no_data	no_data	no_data	138	no_data	no_data
1OVQ-10_A	T0157SS531_4	T0157	no_data	no_data	no_data	138	no_data	no_data
1OVQ-10_A	T0157SS531_5	T0157	no_data	no_data	no_data	138	no_data	no_data
1OVQ-10_A	T0157TS001_1	T0157	2.88	1.7038	2.0824	138	138	100
1OVQ-10_A	T0157TS001_2	T0157	2.92	1.7038	2.0824	138	138	100
1OVQ-10_A	T0157TS002_1	T0157	2.98	4.2881	4.4423	138	138	100
1OVQ-10_A	T0157TS002_2	T0157	2.60	4.3804	4.5282	138	138	100
1OVQ-10_A	T0157TS002_3	T0157	2.72	4.0112	4.1848	138	138	100
1OVQ-10_A	T0157TS002_4	T0157	2.63	4.8419	4.9584	138	138	100
1OVQ-10_A	T0157TS002_5	T0157	3.22	2.9037	3.1616	138	138	100
1OVQ-10_A	T0157TS006_1	T0157	2.72	4.2881	4.4423	138	138	100
1OVQ-10_A	T0157TS007_1	T0157	1.92	1.3052	1.7385	138	51	36.9565217391304
1OVQ-10_A	T0157TS007_2	T0157	2.62	-0.0734	0.6836	138	31	22.463768115942
1OVQ-10_A	T0157TS007_3	T0157	2.87	-0.3260	0.5285	138	113	81.8840579710145
1OVQ-10_A	T0157TS007_4	T0157	2.19	1.9756	2.3223	138	30	21.7391304347826
1OVQ-10_A	T0157TS007_5	T0157	2.30	1.9528	2.3020	138	28	20.2898550724638
1OVQ-10_A	T0157TS008_1	T0157	3.14	3.9189	4.0990	138	138	100
1OVQ-10_A	T0157TS008_2u	T0157	2.70	4.0112	4.1848	138	138	100
1OVQ-10_A	T0157TS010_1	T0157	2.62	3.8267	4.0134	138	138	100
1OVQ-10_A	T0157TS010_2	T0157	2.51	5.6726	5.7342	138	138	100
1OVQ-10_A	T0157TS010_3	T0157	2.85	4.9342	5.0445	138	138	100
1OVQ-10_A	T0157TS010_4	T0157	2.68	4.4727	4.6142	138	138	100
1OVQ-10_A	T0157TS010_5	T0157	2.78	2.9960	3.2463	138	138	100
1OVQ-10_A	T0157TS011_1	T0157	2.29	-0.5113	0.4258	138	138	100
1OVQ-10_A	T0157TS012_1	T0157	2.76	4.3804	4.5282	138	138	100
1OVQ-10_A	T0157TS012_2	T0157	2.78	3.5498	3.7568	138	138	100
1OVQ-10_A	T0157TS012_3	T0157	2.49	3.8267	4.0134	138	138	100
1OVQ-10_A	T0157TS012_4	T0157	2.89	1.6115	2.0019	138	138	100
1OVQ-10_A	T0157TS012_5	T0157	2.89	1.0577	1.5311	138	138	100
1OVQ-10_A	T0157TS014_1	T0157	2.77	3.7993	3.9880	138	136	98.5507246376812
1OVQ-10_A	T0157TS014_2	T0157	2.83	1.1722	1.6264	138	127	92.0289855072464
1OVQ-10_A	T0157TS014_3	T0157	2.56	5.5954	5.6621	138	102	73.9130434782609
1OVQ-10_A	T0157TS014_4	T0157	2.63	2.1430	2.4716	138	109	78.9855072463768
1OVQ-10_A	T0157TS014_5	T0157	2.62	-0.5020	0.4307	138	110	79.7101449275362
1OVQ-10_A	T0157TS016_1	T0157	2.43	3.9859	4.1612	138	136	98.5507246376812
1OVQ-10_A	T0157TS016_2	T0157	2.94	3.8926	4.0746	138	136	98.5507246376812
1OVQ-10_A	T0157TS016_3	T0157	2.95	3.3329	3.5564	138	136	98.5507246376812
1OVQ-10_A	T0157TS016_4	T0157	2.66	3.1463	3.3844	138	136	98.5507246376812
1OVQ-10_A	T0157TS016_5	T0157	2.82	3.7060	3.9015	138	136	98.5507246376812
1OVQ-10_A	T0157TS020_1	T0157	2.46	4.4727	4.6142	138	138	100
1OVQ-10_A	T0157TS021_1	T0157	2.32	-1.4343	0.0845	138	138	100
1OVQ-10_A	T0157TS028_1	T0157	2.45	3.9189	4.0990	138	138	100
1OVQ-10_A	T0157TS028_2	T0157	2.52	4.2881	4.4423	138	138	100
1OVQ-10_A	T0157TS028_3	T0157	2.50	4.7496	4.8723	138	138	100
1OVQ-10_A	T0157TS028_4	T0157	2.46	4.5650	4.7002	138	138	100
1OVQ-10_A	T0157TS028_5	T0157	2.89	4.2881	4.4423	138	138	100
1OVQ-10_A	T0157TS029_1	T0157	2.54	4.5650	4.7002	138	138	100
1OVQ-10_A	T0157TS038_1	T0157	2.83	1.1722	1.6264	138	127	92.0289855072464
1OVQ-10_A	T0157TS038_2	T0157	2.94	0.9188	1.4172	138	78	56.5217391304348
1OVQ-10_A	T0157TS038_3	T0157	2.56	5.5954	5.6621	138	102	73.9130434782609
1OVQ-10_A	T0157TS038_4	T0157	2.76	1.8088	2.1747	138	125	90.5797101449275
1OVQ-10_A	T0157TS038_5	T0157	2.80	1.8006	2.1674	138	58	42.0289855072464
1OVQ-10_A	T0157TS039_1	T0157	2.77	3.7993	3.9880	138	136	98.5507246376812
1OVQ-10_A	T0157TS039_2	T0157	2.68	3.3945	3.6133	138	134	97.1014492753623
1OVQ-10_A	T0157TS039_3	T0157	2.63	2.1430	2.4716	138	109	78.9855072463768
1OVQ-10_A	T0157TS039_4	T0157	2.81	0.9654	1.4552	138	138	100
1OVQ-10_A	T0157TS039_5	T0157	2.56	5.5954	5.6621	138	102	73.9130434782609
1OVQ-10_A	T0157TS040_1	T0157	2.61	4.1489	4.3127	138	134	97.1014492753623
1OVQ-10_A	T0157TS040_2	T0157	2.59	4.6389	4.7690	138	136	98.5507246376812
1OVQ-10_A	T0157TS040_3	T0157	2.61	2.9597	3.2130	138	136	98.5507246376812
1OVQ-10_A	T0157TS040_4	T0157	2.72	3.4615	3.6752	138	126	91.304347826087
1OVQ-10_A	T0157TS040_5	T0157	3.01	3.2729	3.5010	138	138	100
1OVQ-10_A	T0157TS041_1	T0157	2.74	4.0112	4.1848	138	138	100
1OVQ-10_A	T0157TS045_1	T0157	2.59	4.6389	4.7690	138	136	98.5507246376812
1OVQ-10_A	T0157TS045_2	T0157	2.82	4.2432	4.4005	138	134	97.1014492753623
1OVQ-10_A	T0157TS045_3	T0157	3.01	3.2729	3.5010	138	138	100
1OVQ-10_A	T0157TS045_4	T0157	2.24	-0.8805	0.2535	138	138	100
1OVQ-10_A	T0157TS045_5	T0157	2.47	1.6475	2.0333	138	88	63.768115942029
1OVQ-10_A	T0157TS046_1	T0157	2.87	-1.1050	0.1717	138	130	94.2028985507246
1OVQ-10_A	T0157TS046_2	T0157	2.98	-1.2858	0.1191	138	128	92.7536231884058
1OVQ-10_A	T0157TS046_3	T0157	2.83	-0.2944	0.5470	138	135	97.8260869565217
1OVQ-10_A	T0157TS046_4	T0157	3.08	-0.4513	0.4580	138	132	95.6521739130435
1OVQ-10_A	T0157TS046_5	T0157	2.37	-1.1805	0.1483	138	113	81.8840579710145
1OVQ-10_A	T0157TS047_1	T0157	2.55	4.4727	4.6142	138	138	100
1OVQ-10_A	T0157TS047_2	T0157	2.57	4.5650	4.7002	138	138	100
1OVQ-10_A	T0157TS050_1	T0157	2.96	1.8884	2.2449	138	138	100
1OVQ-10_A	T0157TS050_2	T0157	2.88	-0.0499	0.6988	138	138	100
1OVQ-10_A	T0157TS050_3	T0157	3.06	1.2423	1.6853	138	138	100
1OVQ-10_A	T0157TS050_4	T0157	2.67	-0.1422	0.6397	138	138	100
1OVQ-10_A	T0157TS051_1	T0157	2.55	-0.3446	0.5178	138	99	71.7391304347826
1OVQ-10_A	T0157TS051_2	T0157	1.83	-0.5799	0.3905	138	99	71.7391304347826
1OVQ-10_A	T0157TS051_3	T0157	2.82	0.3614	0.9845	138	99	71.7391304347826
1OVQ-10_A	T0157TS051_4	T0157	1.94	-0.3446	0.5178	138	99	71.7391304347826
1OVQ-10_A	T0157TS051_5	T0157	2.69	1.0674	1.5391	138	99	71.7391304347826
1OVQ-10_A	T0157TS052_1	T0157	2.87	1.0577	1.5311	138	138	100
1OVQ-10_A	T0157TS052_2	T0157	2.58	0.1058	0.8029	138	94	68.1159420289855
1OVQ-10_A	T0157TS052_3	T0157	2.98	1.2056	1.6544	138	94	68.1159420289855
1OVQ-10_A	T0157TS052_4	T0157	3.04	1.9807	2.3268	138	138	100
1OVQ-10_A	T0157TS052_5	T0157	2.95	1.2423	1.6853	138	138	100
1OVQ-10_A	T0157TS053_1	T0157	2.86	-0.2344	0.5828	138	138	100
1OVQ-10_A	T0157TS053_2	T0157	2.35	-1.1574	0.1553	138	138	100
1OVQ-10_A	T0157TS053_3	T0157	2.95	2.9628	3.2158	138	123	89.1304347826087
1OVQ-10_A	T0157TS053_4	T0157	2.52	3.3652	3.5862	138	138	100
1OVQ-10_A	T0157TS053_5	T0157	2.77	-1.6390	0.0488	138	82	59.4202898550725
1OVQ-10_A	T0157TS065_1	T0157	3.11	0.3011	0.9405	138	44	31.8840579710145
1OVQ-10_A	T0157TS065_2_1	T0157	3.11	0.3011	0.9405	138	44	31.8840579710145
1OVQ-10_A	T0157TS065_2_2	T0157	2.68	-0.3988	0.4870	138	56	40.5797101449275
1OVQ-10_A	T0157TS065_2_3	T0157	2.50	-1.9568	0.0167	138	16	11.5942028985507
1OVQ-10_A	T0157TS065_3_1	T0157	3.11	0.3011	0.9405	138	44	31.8840579710145
1OVQ-10_A	T0157TS065_3_2	T0157	2.68	-0.3988	0.4870	138	56	40.5797101449275
1OVQ-10_A	T0157TS065_3_3	T0157	1.41	0.1353	0.8232	138	10	7.2463768115942
1OVQ-10_A	T0157TS065_4_1	T0157	3.11	0.3011	0.9405	138	44	31.8840579710145
1OVQ-10_A	T0157TS065_4_2	T0157	2.68	-0.3988	0.4870	138	56	40.5797101449275
1OVQ-10_A	T0157TS065_4_3	T0157	1.35	0.1353	0.8232	138	10	7.2463768115942
1OVQ-10_A	T0157TS065_5_1	T0157	3.11	0.3011	0.9405	138	44	31.8840579710145
1OVQ-10_A	T0157TS065_5_2	T0157	2.68	-0.3988	0.4870	138	56	40.5797101449275
1OVQ-10_A	T0157TS067_1	T0157	2.53	4.2881	4.4423	138	138	100
1OVQ-10_A	T0157TS070_1	T0157	2.80	0.0593	0.7712	138	109	78.9855072463768
1OVQ-10_A	T0157TS070_2	T0157	3.17	-1.3225	0.1098	138	90	65.2173913043478
1OVQ-10_A	T0157TS070_3	T0157	2.73	0.9426	1.4366	138	134	97.1014492753623
1OVQ-10_A	T0157TS070_4	T0157	2.67	1.0352	1.5125	138	129	93.4782608695652
1OVQ-10_A	T0157TS070_5	T0157	3.00	-0.4082	0.4817	138	128	92.7536231884058
1OVQ-10_A	T0157TS071_1	T0157	2.80	0.0593	0.7712	138	109	78.9855072463768
1OVQ-10_A	T0157TS071_2	T0157	2.77	0.6756	1.2232	138	111	80.4347826086957
1OVQ-10_A	T0157TS071_3	T0157	2.81	1.2090	1.6572	138	130	94.2028985507246
1OVQ-10_A	T0157TS071_4	T0157	3.12	-0.0181	0.7196	138	128	92.7536231884058
1OVQ-10_A	T0157TS071_5	T0157	2.80	1.7401	2.1142	138	89	64.4927536231884
1OVQ-10_A	T0157TS080_1	T0157	2.49	3.9189	4.0990	138	138	100
1OVQ-10_A	T0157TS080_2	T0157	2.75	4.7496	4.8723	138	138	100
1OVQ-10_A	T0157TS080_3	T0157	2.46	3.9189	4.0990	138	138	100
1OVQ-10_A	T0157TS080_4	T0157	2.60	4.5650	4.7002	138	138	100
1OVQ-10_A	T0157TS080_5	T0157	2.56	4.6573	4.7862	138	138	100
1OVQ-10_A	T0157TS084_1	T0157	2.61	4.1489	4.3127	138	134	97.1014492753623
1OVQ-10_A	T0157TS086_1	T0157	2.67	-1.3020	0.1149	138	88	63.768115942029
1OVQ-10_A	T0157TS086_2	T0157	2.16	-0.3123	0.5365	138	112	81.1594202898551
1OVQ-10_A	T0157TS086_3_1	T0157	2.67	-1.3020	0.1149	138	88	63.768115942029
1OVQ-10_A	T0157TS086_3_2	T0157	2.33	-1.6087	0.0533	138	17	12.3188405797101
1OVQ-10_A	T0157TS086_4_1	T0157	2.67	-1.3020	0.1149	138	88	63.768115942029
1OVQ-10_A	T0157TS086_4_2	T0157	2.26	0.2728	0.9202	138	37	26.8115942028986
1OVQ-10_A	T0157TS086_5_1	T0157	3.00	3.5473	3.7546	138	81	58.695652173913
1OVQ-10_A	T0157TS086_5_2	T0157	2.11	-0.3706	0.5029	138	40	28.9855072463768
1OVQ-10_A	T0157TS093_1	T0157	2.49	3.8267	4.0134	138	138	100
1OVQ-10_A	T0157TS093_2	T0157	2.39	3.7344	3.9278	138	138	100
1OVQ-10_A	T0157TS093_3	T0157	3.02	3.3652	3.5862	138	138	100
1OVQ-10_A	T0157TS096_1	T0157	2.69	3.8825	4.0652	138	128	92.7536231884058
1OVQ-10_A	T0157TS099_1	T0157	2.67	3.5831	3.7877	138	134	97.1014492753623
1OVQ-10_A	T0157TS099_2	T0157	2.61	4.0292	4.2014	138	124	89.8550724637681
1OVQ-10_A	T0157TS100_1	T0157	2.37	4.5262	4.6639	138	134	97.1014492753623
1OVQ-10_A	T0157TS100_2	T0157	2.98	2.1933	2.5167	138	133	96.3768115942029
1OVQ-10_A	T0157TS100_3	T0157	2.76	4.3551	4.5046	138	111	80.4347826086957
1OVQ-10_A	T0157TS100_4	T0157	2.96	-1.1074	0.1710	138	117	84.7826086956522
1OVQ-10_A	T0157TS105_1	T0157	2.77	4.1253	4.2907	138	132	95.6521739130435
1OVQ-10_A	T0157TS108_1	T0157	3.28	2.5193	2.8111	138	135	97.8260869565217
1OVQ-10_A	T0157TS110_1	T0157	3.17	4.1958	4.3564	138	138	100
1OVQ-10_A	T0157TS112_1	T0157	2.80	3.7060	3.9015	138	136	98.5507246376812
1OVQ-10_A	T0157TS135_1	T0157	3.18	-1.8007	0.0294	138	108	78.2608695652174
1OVQ-10_A	T0157TS135_2	T0157	3.00	1.7313	2.1065	138	120	86.9565217391304
1OVQ-10_A	T0157TS135_3	T0157	2.56	0.2138	0.8781	138	119	86.231884057971
1OVQ-10_A	T0157TS135_4	T0157	2.40	-1.3151	0.1116	138	133	96.3768115942029
1OVQ-10_A	T0157TS135_5	T0157	2.61	1.4396	1.8533	138	43	31.1594202898551
1OVQ-10_A	T0157TS136_1	T0157	3.10	-0.9657	0.2204	138	137	99.2753623188406
1OVQ-10_A	T0157TS136_2	T0157	3.12	-1.6152	0.0523	138	137	99.2753623188406
1OVQ-10_A	T0157TS136_3	T0157	2.15	-1.3420	0.1051	138	138	100
1OVQ-10_A	T0157TS136_4	T0157	2.14	-1.3420	0.1051	138	138	100
1OVQ-10_A	T0157TS136_5	T0157	2.45	-1.3420	0.1051	138	138	100
1OVQ-10_A	T0157TS138_1	T0157	2.86	-0.2344	0.5828	138	138	100
1OVQ-10_A	T0157TS138_2	T0157	2.35	-1.1574	0.1553	138	138	100
1OVQ-10_A	T0157TS138_3	T0157	2.95	2.9628	3.2158	138	123	89.1304347826087
1OVQ-10_A	T0157TS138_4	T0157	2.52	3.3652	3.5862	138	138	100
1OVQ-10_A	T0157TS138_5	T0157	2.77	-1.6390	0.0488	138	82	59.4202898550725
1OVQ-10_A	T0157TS139_1	T0157	2.87	1.0577	1.5311	138	138	100
1OVQ-10_A	T0157TS139_2	T0157	2.58	0.1058	0.8029	138	94	68.1159420289855
1OVQ-10_A	T0157TS139_3	T0157	2.98	1.2056	1.6544	138	94	68.1159420289855
1OVQ-10_A	T0157TS139_4	T0157	3.04	1.9807	2.3268	138	138	100
1OVQ-10_A	T0157TS139_5	T0157	2.95	1.2423	1.6853	138	138	100
1OVQ-10_A	T0157TS140_1	T0157	2.55	-0.3446	0.5178	138	99	71.7391304347826
1OVQ-10_A	T0157TS140_2	T0157	1.83	-0.5799	0.3905	138	99	71.7391304347826
1OVQ-10_A	T0157TS140_3	T0157	2.82	0.3614	0.9845	138	99	71.7391304347826
1OVQ-10_A	T0157TS140_4	T0157	1.94	-0.3446	0.5178	138	99	71.7391304347826
1OVQ-10_A	T0157TS140_5	T0157	2.69	1.0674	1.5391	138	99	71.7391304347826
1OVQ-10_A	T0157TS142_1	T0157	2.72	-1.4343	0.0845	138	138	100
1OVQ-10_A	T0157TS153_1	T0157	2.41	3.9189	4.0990	138	138	100
1OVQ-10_A	T0157TS153_2	T0157	2.55	4.1725	4.3346	138	136	98.5507246376812
1OVQ-10_A	T0157TS153_3	T0157	2.51	4.3590	4.5083	138	136	98.5507246376812
1OVQ-10_A	T0157TS168_1	T0157	2.64	-0.8181	0.2795	138	109	78.9855072463768
1OVQ-10_A	T0157TS168_2	T0157	2.35	-1.3034	0.1146	138	101	73.1884057971015
1OVQ-10_A	T0157TS168_3	T0157	2.74	-0.8181	0.2795	138	109	78.9855072463768
1OVQ-10_A	T0157TS168_4	T0157	2.14	-1.3034	0.1146	138	101	73.1884057971015
1OVQ-10_A	T0157TS168_5	T0157	2.73	-1.3224	0.1098	138	118	85.5072463768116
1OVQ-10_A	T0157TS169_1	T0157	2.77	-1.0715	0.1828	138	101	73.1884057971015
1OVQ-10_A	T0157TS169_2	T0157	2.40	-1.1874	0.1463	138	101	73.1884057971015
1OVQ-10_A	T0157TS169_3	T0157	2.89	-0.0099	0.7250	138	100	72.463768115942
1OVQ-10_A	T0157TS169_4	T0157	2.48	-0.2783	0.5565	138	95	68.8405797101449
1OVQ-10_A	T0157TS169_5	T0157	2.77	0.1867	0.8590	138	108	78.2608695652174
1OVQ-10_A	T0157TS170_1	T0157	2.80	4.1035	4.2705	138	138	100
1OVQ-10_A	T0157TS180_1	T0157	2.71	4.0112	4.1848	138	138	100
1OVQ-10_A	T0157TS180_2	T0157	3.17	4.1958	4.3564	138	138	100
1OVQ-10_A	T0157TS183_1	T0157	2.49	3.6127	3.8151	138	136	98.5507246376812
1OVQ-10_A	T0157TS188_1	T0157	2.59	-1.5266	0.0667	138	138	100
1OVQ-10_A	T0157TS188_2	T0157	2.66	-0.3267	0.5281	138	138	100
1OVQ-10_A	T0157TS189_1	T0157	3.02	3.8447	4.0301	138	95	68.8405797101449
1OVQ-10_A	T0157TS189_2	T0157	2.47	0.7877	1.3117	138	96	69.5652173913043
1OVQ-10_A	T0157TS189_3	T0157	2.94	3.0652	3.3099	138	72	52.1739130434783
1OVQ-10_A	T0157TS189_4	T0157	2.77	2.6898	2.9662	138	79	57.2463768115942
1OVQ-10_A	T0157TS194_1	T0157	2.89	3.0173	3.2658	138	134	97.1014492753623
1OVQ-10_A	T0157TS194_2	T0157	2.76	1.7578	2.1298	138	111	80.4347826086957
1OVQ-10_A	T0157TS194_3	T0157	2.65	-0.1067	0.6622	138	86	62.3188405797101
1OVQ-10_A	T0157TS194_4	T0157	2.69	-0.6199	0.3705	138	120	86.9565217391304
1OVQ-10_A	T0157TS194_5	T0157	2.55	3.3287	3.5526	138	93	67.3913043478261
1OVQ-10_A	T0157TS195_1	T0157	2.68	3.3635	3.5846	138	135	97.8260869565217
1OVQ-10_A	T0157TS195_2_1	T0157	2.73	-1.7715	0.0324	138	19	13.768115942029
1OVQ-10_A	T0157TS195_2_2	T0157	2.97	0.4934	1.0829	138	88	63.768115942029
1OVQ-10_A	T0157TS195_3_1	T0157	2.63	0.6597	1.2107	138	32	23.1884057971014
1OVQ-10_A	T0157TS195_3_2	T0157	1.80	-1.4207	0.0873	138	87	63.0434782608696
1OVQ-10_A	T0157TS195_4	T0157	2.88	0.1915	0.8624	138	127	92.0289855072464
1OVQ-10_A	T0157TS195_5	T0157	2.71	-0.6717	0.3455	138	125	90.5797101449275
1OVQ-10_A	T0157TS196_1	T0157	2.34	-0.5359	0.4130	138	67	48.5507246376812
1OVQ-10_A	T0157TS196_2	T0157	2.47	1.3052	1.7385	138	51	36.9565217391304
1OVQ-10_A	T0157TS196_3	T0157	2.42	1.7699	2.1404	138	25	18.1159420289855
1OVQ-10_A	T0157TS196_4	T0157	2.91	-0.0323	0.7103	138	51	36.9565217391304
1OVQ-10_A	T0157TS196_5	T0157	2.35	-0.9773	0.2161	138	103	74.6376811594203
1OVQ-10_A	T0157TS202_1	T0157	2.71	4.1845	4.3459	138	133	96.3768115942029
1OVQ-10_A	T0157TS202_2	T0157	2.58	4.8483	4.9643	138	133	96.3768115942029
1OVQ-10_A	T0157TS202_3	T0157	2.74	4.5638	4.6990	138	133	96.3768115942029
1OVQ-10_A	T0157TS202_4	T0157	3.04	2.5458	2.8351	138	134	97.1014492753623
1OVQ-10_A	T0157TS202_5	T0157	2.60	4.3952	4.5419	138	135	97.8260869565217
1OVQ-10_A	T0157TS207_1	T0157	2.42	1.7699	2.1404	138	25	18.1159420289855
1OVQ-10_A	T0157TS207_2	T0157	1.24	2.4853	2.7802	138	21	15.2173913043478
1OVQ-10_A	T0157TS207_3	T0157	1.77	-2.3352	0.0029	138	34	24.6376811594203
1OVQ-10_A	T0157TS207_4	T0157	2.16	-2.3847	0.0022	138	37	26.8115942028986
1OVQ-10_A	T0157TS207_5	T0157	2.54	-0.6263	0.3674	138	71	51.4492753623188
1OVQ-10_A	T0157TS208_1	T0157	2.90	3.2363	3.4673	138	133	96.3768115942029
1OVQ-10_A	T0157TS208_2	T0157	2.65	-0.1067	0.6622	138	86	62.3188405797101
1OVQ-10_A	T0157TS208_3	T0157	2.69	-0.6199	0.3705	138	120	86.9565217391304
1OVQ-10_A	T0157TS208_4	T0157	2.90	1.9415	2.2920	138	87	63.0434782608696
1OVQ-10_A	T0157TS208_5	T0157	2.38	0.2213	0.8834	138	125	90.5797101449275
1OVQ-10_A	T0157TS209_1	T0157	2.89	3.0173	3.2658	138	134	97.1014492753623
1OVQ-10_A	T0157TS209_2	T0157	2.58	1.6767	2.0588	138	110	79.7101449275362
1OVQ-10_A	T0157TS209_3	T0157	2.81	1.4850	1.8923	138	109	78.9855072463768
1OVQ-10_A	T0157TS209_4	T0157	2.49	0.6493	1.2026	138	107	77.536231884058
1OVQ-10_A	T0157TS209_5	T0157	3.01	1.9757	2.3223	138	100	72.463768115942
1OVQ-10_A	T0157TS214_1	T0157	3.00	1.8584	2.2184	138	123	89.1304347826087
1OVQ-10_A	T0157TS221_1	T0157	2.47	3.3305	3.5542	138	124	89.8550724637681
1OVQ-10_A	T0157TS221_2	T0157	2.55	1.6611	2.0451	138	84	60.8695652173913
1OVQ-10_A	T0157TS221_3	T0157	2.80	1.8006	2.1674	138	58	42.0289855072464
1OVQ-10_A	T0157TS221_4	T0157	2.97	1.9674	2.3150	138	115	83.3333333333333
1OVQ-10_A	T0157TS221_5	T0157	2.82	1.7504	2.1233	138	96	69.5652173913043
1OVQ-10_A	T0157TS222_1	T0157	2.92	2.6268	2.9087	138	138	100
1OVQ-10_A	T0157TS222_2	T0157	2.91	2.2134	2.5348	138	136	98.5507246376812
1OVQ-10_A	T0157TS222_5	T0157	2.91	1.9078	2.2622	138	129	93.4782608695652
1OVQ-10_A	T0157TS223_1	T0157	2.84	2.4422	2.7411	138	138	100
1OVQ-10_A	T0157TS224_1	T0157	2.84	2.7191	2.9928	138	138	100
1OVQ-10_A	T0157TS226_1	T0157	2.77	3.7993	3.9880	138	136	98.5507246376812
1OVQ-10_A	T0157TS226_2	T0157	2.83	1.1722	1.6264	138	127	92.0289855072464
1OVQ-10_A	T0157TS226_3	T0157	2.56	5.5954	5.6621	138	102	73.9130434782609
1OVQ-10_A	T0157TS226_4	T0157	3.00	1.4568	1.8681	138	123	89.1304347826087
1OVQ-10_A	T0157TS226_5	T0157	2.87	1.2423	1.6853	138	138	100
1OVQ-10_A	T0157TS227_1	T0157	2.75	1.7913	2.1593	138	134	97.1014492753623
1OVQ-10_A	T0157TS228_1	T0157	2.71	2.6268	2.9087	138	138	100
1OVQ-10_A	T0157TS228_2	T0157	2.76	2.6268	2.9087	138	138	100
1OVQ-10_A	T0157TS229_1	T0157	2.53	4.0897	4.2577	138	133	96.3768115942029
1OVQ-10_A	T0157TS229_2	T0157	2.94	0.9188	1.4172	138	78	56.5217391304348
1OVQ-10_A	T0157TS229_3	T0157	2.76	1.8088	2.1747	138	125	90.5797101449275
1OVQ-10_A	T0157TS229_4	T0157	2.69	1.8838	2.2409	138	122	88.4057971014493
1OVQ-10_A	T0157TS229_5	T0157	2.89	1.2970	1.7316	138	83	60.1449275362319
1OVQ-10_A	T0157TS230_1	T0157	2.76	3.9262	4.1058	138	135	97.8260869565217
1OVQ-10_A	T0157TS230_2	T0157	2.95	2.1128	2.4446	138	121	87.6811594202899
1OVQ-10_A	T0157TS230_3	T0157	2.66	1.0157	1.4964	138	120	86.9565217391304
1OVQ-10_A	T0157TS230_4	T0157	2.69	1.1321	1.5928	138	110	79.7101449275362
1OVQ-10_A	T0157TS230_5	T0157	2.69	1.8584	2.2184	138	123	89.1304347826087
1OVQ-10_A	T0157TS231_1	T0157	2.89	-0.1028	0.6647	138	127	92.0289855072464
1OVQ-10_A	T0157TS231_2	T0157	2.44	0.0230	0.7468	138	118	85.5072463768116
1OVQ-10_A	T0157TS231_3	T0157	2.61	0.1912	0.8622	138	114	82.6086956521739
1OVQ-10_A	T0157TS231_4	T0157	2.80	0.0230	0.7468	138	118	85.5072463768116
1OVQ-10_A	T0157TS231_5	T0157	2.45	-0.5735	0.3937	138	107	77.536231884058
1OVQ-10_A	T0157TS233_1	T0157	2.82	4.2657	4.4214	138	136	98.5507246376812
1OVQ-10_A	T0157TS233_2	T0157	3.07	1.0579	1.5312	138	118	85.5072463768116
1OVQ-10_A	T0157TS233_3	T0157	2.74	-0.0455	0.7016	138	102	73.9130434782609
1OVQ-10_A	T0157TS233_4	T0157	2.79	1.4409	1.8544	138	79	57.2463768115942
1OVQ-10_A	T0157TS233_5	T0157	2.91	0.7603	1.2899	138	102	73.9130434782609
1OVQ-10_A	T0157TS242_1	T0157	2.54	4.5650	4.7002	138	138	100
1OVQ-10_A	T0157TS246_1	T0157	2.44	-0.5113	0.4258	138	138	100
1OVQ-10_A	T0157TS264_1	T0157	2.87	2.9037	3.1616	138	138	100
1OVQ-10_A	T0157TS265_1	T0157	2.80	2.5345	2.8248	138	138	100
1OVQ-10_A	T0157TS267_1	T0157	2.79	-0.7882	0.2923	138	138	100
1OVQ-10_A	T0157TS267_2	T0157	2.94	-0.6036	0.3786	138	138	100
1OVQ-10_A	T0157TS267_3	T0157	2.58	-1.8035	0.0291	138	138	100
1OVQ-10_A	T0157TS267_4	T0157	2.77	-1.6189	0.0517	138	138	100
1OVQ-10_A	T0157TS267_5	T0157	2.97	-0.1422	0.6397	138	138	100
1OVQ-10_A	T0157TS270_1	T0157	2.69	-1.2497	0.1286	138	138	100
1OVQ-10_A	T0157TS270_2	T0157	2.76	-0.6959	0.3340	138	138	100
1OVQ-10_A	T0157TS282_1	T0157	3.01	1.7758	2.1456	138	88	63.768115942029
1OVQ-10_A	T0157TS282_2	T0157	2.50	0.2515	0.9049	138	82	59.4202898550725
1OVQ-10_A	T0157TS282_3	T0157	2.81	-0.0973	0.6682	138	112	81.1594202898551
1OVQ-10_A	T0157TS286_1	T0157	2.47	3.3305	3.5542	138	124	89.8550724637681
1OVQ-10_A	T0157TS288_1	T0157	2.83	4.5651	4.7002	138	128	92.7536231884058
1OVQ-10_A	T0157TS290_1	T0157	2.37	3.8052	3.9935	138	133	96.3768115942029
1OVQ-10_A	T0157TS290_2	T0157	2.73	-1.0010	0.2074	138	129	93.4782608695652
1OVQ-10_A	T0157TS290_3	T0157	3.27	1.6254	2.0140	138	116	84.0579710144928
1OVQ-10_A	T0157TS290_4	T0157	3.14	1.9125	2.2663	138	117	84.7826086956522
1OVQ-10_A	T0157TS290_5	T0157	2.95	1.0183	1.4985	138	115	83.3333333333333
1OVQ-10_A	T0157TS291_1	T0157	2.97	3.0632	3.3080	138	123	89.1304347826087
1OVQ-10_A	T0157TS291_2	T0157	2.97	-0.5473	0.4071	138	105	76.0869565217391
1OVQ-10_A	T0157TS291_3	T0157	2.99	-0.1288	0.6481	138	107	77.536231884058
1OVQ-10_A	T0157TS291_4	T0157	2.59	1.4079	1.8261	138	112	81.1594202898551
1OVQ-10_A	T0157TS291_5	T0157	2.29	-0.9665	0.2201	138	102	73.9130434782609
1OVQ-10_A	T0157TS292_1	T0157	3.15	2.2576	2.5745	138	138	100
1OVQ-10_A	T0157TS292_2	T0157	2.92	-1.2497	0.1286	138	138	100
1OVQ-10_A	T0157TS292_3	T0157	2.93	-0.6959	0.3340	138	138	100
1OVQ-10_A	T0157TS292_4	T0157	2.65	-0.1422	0.6397	138	138	100
1OVQ-10_A	T0157TS292_5	T0157	2.58	-0.1422	0.6397	138	138	100
1OVQ-10_A	T0157TS300_1	T0157	2.99	-0.1418	0.6400	138	115	83.3333333333333
1OVQ-10_A	T0157TS300_2	T0157	2.58	3.7386	3.9317	138	135	97.8260869565217
1OVQ-10_A	T0157TS300_3	T0157	3.03	1.2062	1.6549	138	135	97.8260869565217
1OVQ-10_A	T0157TS300_4	T0157	0.92	-1.7364	0.0363	138	118	85.5072463768116
1OVQ-10_A	T0157TS300_5	T0157	1.84	-1.5451	0.0635	138	121	87.6811594202899
1OVQ-10_A	T0157TS301_1	T0157	2.77	3.9189	4.0990	138	138	100
1OVQ-10_A	T0157TS309_1	T0157	2.44	3.7212	3.9155	138	116	84.0579710144928
1OVQ-10_A	T0157TS309_2	T0157	2.79	-0.6991	0.3326	138	54	39.1304347826087
1OVQ-10_A	T0157TS309_3	T0157	2.52	4.0936	4.2613	138	48	34.7826086956522
1OVQ-10_A	T0157TS309_4	T0157	2.63	2.6749	2.9526	138	53	38.4057971014493
1OVQ-10_A	T0157TS309_5	T0157	2.56	-0.1288	0.6481	138	107	77.536231884058
1OVQ-10_A	T0157TS314_1	T0157	2.50	-0.6036	0.3786	138	138	100
1OVQ-10_A	T0157TS314_2	T0157	2.80	-1.4343	0.0845	138	138	100
1OVQ-10_A	T0157TS314_3	T0157	2.84	-0.1422	0.6397	138	138	100
1OVQ-10_A	T0157TS314_4	T0157	2.11	-1.5266	0.0667	138	138	100
1OVQ-10_A	T0157TS314_5	T0157	2.85	-0.8805	0.2535	138	138	100
1OVQ-10_A	T0157TS327_1	T0157	2.74	4.0112	4.1848	138	138	100
1OVQ-10_A	T0157TS327_2	T0157	2.91	4.0112	4.1848	138	138	100
1OVQ-10_A	T0157TS329_1	T0157	2.63	3.9859	4.1612	138	136	98.5507246376812
1OVQ-10_A	T0157TS351_1	T0157	2.95	0.5962	1.1615	138	138	100
1OVQ-10_A	T0157TS362_1	T0157	2.51	4.0909	4.2588	138	125	90.5797101449275
1OVQ-10_A	T0157TS362_2	T0157	2.91	3.3347	3.5581	138	101	73.1884057971015
1OVQ-10_A	T0157TS362_3	T0157	2.83	0.1058	0.8029	138	94	68.1159420289855
1OVQ-10_A	T0157TS362_4	T0157	2.72	1.6692	2.0522	138	70	50.7246376811594
1OVQ-10_A	T0157TS362_5	T0157	2.60	2.6085	2.8921	138	105	76.0869565217391
1OVQ-10_A	T0157TS368_1	T0157	3.12	3.8267	4.0134	138	138	100
1OVQ-10_A	T0157TS373_1	T0157	3.03	2.3499	2.6577	138	138	100
1OVQ-10_A	T0157TS373_2	T0157	3.29	2.6268	2.9087	138	138	100
1OVQ-10_A	T0157TS373_3	T0157	2.93	2.9037	3.1616	138	138	100
1OVQ-10_A	T0157TS373_4	T0157	2.75	2.5345	2.8248	138	138	100
1OVQ-10_A	T0157TS373_5	T0157	2.59	2.9037	3.1616	138	138	100
1OVQ-10_A	T0157TS377_1	T0157	2.68	-0.9728	0.2177	138	138	100
1OVQ-10_A	T0157TS377_2	T0157	2.59	0.7808	1.3062	138	138	100
1OVQ-10_A	T0157TS378_1	T0157	2.91	-0.3121	0.5366	138	97	70.2898550724638
1OVQ-10_A	T0157TS417_1	T0157	2.53	4.1035	4.2705	138	138	100
1OVQ-10_A	T0157TS417_2	T0157	2.57	3.9189	4.0990	138	138	100
1OVQ-10_A	T0157TS419_1	T0157	3.11	-0.5113	0.4258	138	138	100
1OVQ-10_A	T0157TS419_2	T0157	2.12	-0.5113	0.4258	138	138	100
1OVQ-10_A	T0157TS419_3	T0157	2.51	-0.7882	0.2923	138	138	100
1OVQ-10_A	T0157TS419_4	T0157	2.87	-0.7882	0.2923	138	138	100
1OVQ-10_A	T0157TS419_5	T0157	2.40	-1.2497	0.1286	138	138	100
1OVQ-10_A	T0157TS423_1	T0157	3.12	3.3652	3.5862	138	138	100
1OVQ-10_A	T0157TS423_2	T0157	2.81	1.4269	1.8424	138	138	100
1OVQ-10_A	T0157TS424_1	T0157	2.99	-0.0499	0.6988	138	138	100
1OVQ-10_A	T0157TS427_1	T0157	2.87	3.6421	3.8422	138	138	100
1OVQ-10_A	T0157TS427_2	T0157	2.78	3.0883	3.3311	138	138	100
1OVQ-10_A	T0157TS429_1	T0157	3.06	3.2729	3.5010	138	138	100
1OVQ-10_A	T0157TS429_2	T0157	2.91	3.1806	3.4160	138	138	100
1OVQ-10_A	T0157TS429_3	T0157	2.97	2.9960	3.2463	138	138	100
1OVQ-10_A	T0157TS429_4	T0157	3.04	2.2576	2.5745	138	138	100
1OVQ-10_A	T0157TS429_5	T0157	2.86	2.4422	2.7411	138	138	100
1OVQ-10_A	T0157TS437_1	T0157	2.94	0.4573	1.0557	138	100	72.463768115942
1OVQ-10_A	T0157TS437_2	T0157	2.10	-0.5939	0.3834	138	100	72.463768115942
1OVQ-10_A	T0157TS440_1	T0157	2.72	3.4575	3.6714	138	138	100
1OVQ-10_A	T0157TS447_1	T0157	2.77	4.2657	4.4214	138	136	98.5507246376812
1OVQ-10_A	T0157TS448_1	T0157	2.60	4.3804	4.5282	138	138	100
1OVQ-10_A	T0157TS450_1	T0157	3.03	3.5498	3.7568	138	138	100
1OVQ-10_A	T0157TS450_2u	T0157	2.57	4.2657	4.4214	138	136	98.5507246376812
1OVQ-10_A	T0157TS450_3u	T0157	2.57	4.2657	4.4214	138	136	98.5507246376812
1OVQ-10_A	T0157TS453_1	T0157	2.73	4.4727	4.6142	138	138	100
1OVQ-10_A	T0157TS464_1	T0157	2.89	0.3313	0.9625	138	74	53.6231884057971
1OVQ-10_A	T0157TS464_2	T0157	2.53	4.2881	4.4423	138	138	100
1OVQ-10_A	T0157TS464_3	T0157	2.61	4.3804	4.5282	138	138	100
1OVQ-10_A	T0157TS464_4	T0157	2.59	4.4727	4.6142	138	138	100
1OVQ-10_A	T0157TS464_5	T0157	2.53	4.2881	4.4423	138	138	100
1OVQ-10_A	T0157TS465_1	T0157	2.85	2.4933	2.7874	138	136	98.5507246376812
1OVQ-10_A	T0157TS475_1	T0157	2.69	4.2076	4.3673	138	135	97.8260869565217
1OVQ-10_A	T0157TS505_1	T0157	2.76	3.9262	4.1058	138	135	97.8260869565217
1OVQ-10_A	T0157TS513_1	T0157	2.83	1.1722	1.6264	138	127	92.0289855072464
1OVQ-10_A	T0157TS513_2	T0157	2.56	-0.2344	0.5828	138	138	100
1OVQ-10_A	T0157TS516_1u	T0157	2.72	4.1290	4.2942	138	124	89.8550724637681
1OVQ-10_A	T0157TS517_1	T0157	2.71	4.4727	4.6142	138	138	100
1OVQ-10_A	T0157TS531_1	T0157	2.95	-1.1574	0.1553	138	138	100
1OVQ-10_A	T0157TS531_2	T0157	2.58	-0.3267	0.5281	138	138	100
1OVQ-10_A	T0157TS531_3	T0157	2.23	-0.3267	0.5281	138	138	100
1OVQ-10_A	T0157TS531_4	T0157	2.92	-0.6959	0.3340	138	138	100
1OVQ-10_A	T0157TS531_5	T0157	2.45	-0.6036	0.3786	138	138	100
1OVQ-10_A	T0157TS559_1	T0157	3.01	1.7038	2.0824	138	138	100
1OVQ-10_A	T0157TS559_2	T0157	2.86	1.7038	2.0824	138	138	100
1OVQ-10_A	T0157TS571_1	T0157	2.55	-0.9728	0.2177	138	138	100
1OVQ-10_A	T0157TS571_1u	T0157	2.55	-0.9728	0.2177	138	138	100
1OVQ-10_A	T0157TS582_1	T0157	2.11	-1.8958	0.0210	138	138	100
1OVQ-11_A	1OVQ-12_A	T0157	2.13	7.3340	7.2885	138	138	100
1OVQ-11_A	1OVQ-13_A	T0157	2.82	6.4110	6.4248	138	138	100
1OVQ-11_A	1OVQ-14_A	T0157	2.15	7.6109	7.5477	138	138	100
1OVQ-11_A	1OVQ-15_A	T0157	1.90	7.1494	7.1157	138	138	100
1OVQ-11_A	1OVQ-16_A	T0157	2.13	7.3340	7.2885	138	138	100
1OVQ-11_A	1OVQ-17_A	T0157	2.82	6.4110	6.4248	138	138	100
1OVQ-11_A	1OVQ-18_A	T0157	2.15	7.6109	7.5477	138	138	100
1OVQ-11_A	1OVQ-19_A	T0157	2.49	6.9648	6.9430	138	138	100
1OVQ-11_A	1OVQ-1_A	T0157	2.09	6.6879	6.6838	138	138	100
1OVQ-11_A	1OVQ-20_A	T0157	2.49	6.9648	6.9430	138	138	100
1OVQ-11_A	1OVQ-21_A	T0157	2.14	7.1494	7.1157	138	138	100
1OVQ-11_A	1OVQ-22_A	T0157	1.70	7.7032	7.6341	138	138	100
1OVQ-11_A	1OVQ-23_A	T0157	2.36	7.7955	7.7205	138	138	100
1OVQ-11_A	1OVQ-24_A	T0157	2.14	7.1494	7.1157	138	138	100
1OVQ-11_A	1OVQ-25_A	T0157	1.70	7.7032	7.6341	138	138	100
1OVQ-11_A	1OVQ-2_A	T0157	1.92	7.4263	7.3749	138	138	100
1OVQ-11_A	1OVQ-3_A	T0157	2.18	7.7955	7.7205	138	138	100
1OVQ-11_A	1OVQ-4_A	T0157	1.99	6.8725	6.8566	138	138	100
1OVQ-11_A	1OVQ-5_A	T0157	1.64	7.4263	7.3749	138	138	100
1OVQ-11_A	1OVQ-6_A	T0157	2.44	7.3340	7.2885	138	138	100
1OVQ-11_A	1OVQ-7_A	T0157	2.18	7.7955	7.7205	138	138	100
1OVQ-11_A	1OVQ-8_A	T0157	2.09	6.6879	6.6838	138	138	100
1OVQ-11_A	1OVQ-9_A	T0157	0.00	9.3645	9.1894	138	138	100
1OVQ-11_A	T0157AL015_1	T0157	2.58	-0.2132	0.5957	138	128	92.7536231884058
1OVQ-11_A	T0157AL025_1	T0157	2.68	3.2059	3.4393	138	134	97.1014492753623
1OVQ-11_A	T0157AL025_2	T0157	2.69	1.9322	2.2837	138	128	92.7536231884058
1OVQ-11_A	T0157AL025_3	T0157	3.14	1.3346	1.7635	138	115	83.3333333333333
1OVQ-11_A	T0157AL025_4	T0157	2.86	1.0795	1.5491	138	117	84.7826086956522
1OVQ-11_A	T0157AL025_5	T0157	2.80	2.1740	2.4995	138	108	78.2608695652174
1OVQ-11_A	T0157AL032_1	T0157	2.36	-1.7619	0.0334	138	100	72.463768115942
1OVQ-11_A	T0157AL041_2	T0157	2.67	4.5651	4.7002	138	128	92.7536231884058
1OVQ-11_A	T0157AL044_1	T0157	2.81	0.0692	0.7779	138	115	83.3333333333333
1OVQ-11_A	T0157AL054_1	T0157	2.92	-0.1306	0.6471	138	137	99.2753623188406
1OVQ-11_A	T0157AL054_2	T0157	2.83	-1.5224	0.0675	138	137	99.2753623188406
1OVQ-11_A	T0157AL054_3	T0157	2.39	-1.3420	0.1051	138	138	100
1OVQ-11_A	T0157AL054_4	T0157	2.35	-1.3420	0.1051	138	138	100
1OVQ-11_A	T0157AL054_5	T0157	2.32	-1.8958	0.0210	138	138	100
1OVQ-11_A	T0157AL056_1	T0157	2.67	4.9850	5.0919	138	90	65.2173913043478
1OVQ-11_A	T0157AL064_1	T0157	2.53	4.9559	5.0647	138	112	81.1594202898551
1OVQ-11_A	T0157AL078_1	T0157	2.41	4.2893	4.4434	138	125	90.5797101449275
1OVQ-11_A	T0157AL144_1	T0157	2.71	4.1253	4.2907	138	132	95.6521739130435
1OVQ-11_A	T0157AL144_2	T0157	2.69	1.0854	1.5540	138	112	81.1594202898551
1OVQ-11_A	T0157AL144_3	T0157	2.82	2.0036	2.3471	138	110	79.7101449275362
1OVQ-11_A	T0157AL144_4	T0157	2.81	2.5881	2.8736	138	87	63.0434782608696
1OVQ-11_A	T0157AL144_5	T0157	2.99	0.4670	1.0630	138	84	60.8695652173913
1OVQ-11_A	T0157AL203_1	T0157	2.66	4.3160	4.4682	138	132	95.6521739130435
1OVQ-11_A	T0157AL203_2	T0157	2.75	0.6756	1.2232	138	111	80.4347826086957
1OVQ-11_A	T0157AL331_2	T0157	3.01	1.5085	1.9126	138	100	72.463768115942
1OVQ-11_A	T0157AL331_3	T0157	2.62	0.4566	1.0552	138	45	32.6086956521739
1OVQ-11_A	T0157AL331_4	T0157	1.87	-1.1500	0.1575	138	86	62.3188405797101
1OVQ-11_A	T0157AL331_5	T0157	2.67	-0.7374	0.3149	138	132	95.6521739130435
1OVQ-11_A	T0157AL359_1	T0157	2.93	3.3301	3.5538	138	130	94.2028985507246
1OVQ-11_A	T0157AL397_1_1	T0157	2.42	-1.3993	0.0919	138	15	10.8695652173913
1OVQ-11_A	T0157AL397_1_2	T0157	2.66	1.8856	2.2425	138	92	66.6666666666667
1OVQ-11_A	T0157AL397_2_1	T0157	2.42	-1.3993	0.0919	138	15	10.8695652173913
1OVQ-11_A	T0157AL397_2_2	T0157	2.64	2.8118	3.0775	138	66	47.8260869565217
1OVQ-11_A	T0157AL400_1	T0157	3.19	2.2719	2.5874	138	76	55.0724637681159
1OVQ-11_A	T0157AL435_1	T0157	2.36	4.6453	4.7750	138	126	91.304347826087
1OVQ-11_A	T0157AL476_1	T0157	2.44	3.5260	3.7349	138	127	92.0289855072464
1OVQ-11_A	T0157AL529_1	T0157	2.62	1.6045	1.9958	138	93	67.3913043478261
1OVQ-11_A	T0157AL529_2	T0157	2.61	0.0673	0.7766	138	73	52.8985507246377
1OVQ-11_A	T0157AL529_3	T0157	2.71	0.9770	1.4646	138	89	64.4927536231884
1OVQ-11_A	T0157AL529_4	T0157	1.76	-1.9432	0.0176	138	88	63.768115942029
1OVQ-11_A	T0157AL529_5	T0157	2.71	0.1476	0.8317	138	92	66.6666666666667
1OVQ-11_A	T0157AL537_1	T0157	2.71	3.7060	3.9015	138	136	98.5507246376812
1OVQ-11_A	T0157AL537_2	T0157	2.90	-0.0573	0.6940	138	131	94.9275362318841
1OVQ-11_A	T0157AL537_3	T0157	2.78	-0.5473	0.4071	138	105	76.0869565217391
1OVQ-11_A	T0157AL537_4	T0157	2.94	-0.8492	0.2664	138	134	97.1014492753623
1OVQ-11_A	T0157AL537_5	T0157	2.81	0.0271	0.7496	138	98	71.0144927536232
1OVQ-11_A	T0157DR020_1	T0157	no_data	no_data	no_data	138	no_data	no_data
1OVQ-11_A	T0157DR068_1	T0157	no_data	no_data	no_data	138	no_data	no_data
1OVQ-11_A	T0157DR355_1	T0157	no_data	no_data	no_data	138	no_data	no_data
1OVQ-11_A	T0157DR355_2	T0157	no_data	no_data	no_data	138	no_data	no_data
1OVQ-11_A	T0157DR355_4	T0157	no_data	no_data	no_data	138	no_data	no_data
1OVQ-11_A	T0157DR454_1	T0157	no_data	no_data	no_data	138	no_data	no_data
1OVQ-11_A	T0157DR454_2	T0157	no_data	no_data	no_data	138	no_data	no_data
1OVQ-11_A	T0157DR454_3	T0157	no_data	no_data	no_data	138	no_data	no_data
1OVQ-11_A	T0157RR020_1	T0157	no_data	no_data	no_data	138	no_data	no_data
1OVQ-11_A	T0157RR022_1	T0157	no_data	no_data	no_data	138	no_data	no_data
1OVQ-11_A	T0157RR131_1	T0157	no_data	no_data	no_data	138	no_data	no_data
1OVQ-11_A	T0157RR397_1	T0157	no_data	no_data	no_data	138	no_data	no_data
1OVQ-11_A	T0157RR517_1	T0157	no_data	no_data	no_data	138	no_data	no_data
1OVQ-11_A	T0157SS001_1	T0157	no_data	no_data	no_data	138	no_data	no_data
1OVQ-11_A	T0157SS007_1	T0157	no_data	no_data	no_data	138	no_data	no_data
1OVQ-11_A	T0157SS020_1	T0157	no_data	no_data	no_data	138	no_data	no_data
1OVQ-11_A	T0157SS023_1	T0157	no_data	no_data	no_data	138	no_data	no_data
1OVQ-11_A	T0157SS032_1	T0157	no_data	no_data	no_data	138	no_data	no_data
1OVQ-11_A	T0157SS041_1	T0157	no_data	no_data	no_data	138	no_data	no_data
1OVQ-11_A	T0157SS041_2	T0157	no_data	no_data	no_data	138	no_data	no_data
1OVQ-11_A	T0157SS044_1	T0157	no_data	no_data	no_data	138	no_data	no_data
1OVQ-11_A	T0157SS054_1	T0157	no_data	no_data	no_data	138	no_data	no_data
1OVQ-11_A	T0157SS054_2	T0157	no_data	no_data	no_data	138	no_data	no_data
1OVQ-11_A	T0157SS054_3	T0157	no_data	no_data	no_data	138	no_data	no_data
1OVQ-11_A	T0157SS054_4	T0157	no_data	no_data	no_data	138	no_data	no_data
1OVQ-11_A	T0157SS055_1	T0157	no_data	no_data	no_data	138	no_data	no_data
1OVQ-11_A	T0157SS056_1	T0157	no_data	no_data	no_data	138	no_data	no_data
1OVQ-11_A	T0157SS067_1	T0157	no_data	no_data	no_data	138	no_data	no_data
1OVQ-11_A	T0157SS068_1	T0157	no_data	no_data	no_data	138	no_data	no_data
1OVQ-11_A	T0157SS069_1	T0157	no_data	no_data	no_data	138	no_data	no_data
1OVQ-11_A	T0157SS072_1	T0157	no_data	no_data	no_data	138	no_data	no_data
1OVQ-11_A	T0157SS100_1	T0157	no_data	no_data	no_data	138	no_data	no_data
1OVQ-11_A	T0157SS100_2	T0157	no_data	no_data	no_data	138	no_data	no_data
1OVQ-11_A	T0157SS108_1	T0157	no_data	no_data	no_data	138	no_data	no_data
1OVQ-11_A	T0157SS131_1	T0157	no_data	no_data	no_data	138	no_data	no_data
1OVQ-11_A	T0157SS137_1	T0157	no_data	no_data	no_data	138	no_data	no_data
1OVQ-11_A	T0157SS254_1	T0157	no_data	no_data	no_data	138	no_data	no_data
1OVQ-11_A	T0157SS266_1	T0157	no_data	no_data	no_data	138	no_data	no_data
1OVQ-11_A	T0157SS270_1	T0157	no_data	no_data	no_data	138	no_data	no_data
1OVQ-11_A	T0157SS273_1	T0157	no_data	no_data	no_data	138	no_data	no_data
1OVQ-11_A	T0157SS356_1	T0157	no_data	no_data	no_data	138	no_data	no_data
1OVQ-11_A	T0157SS357_1	T0157	no_data	no_data	no_data	138	no_data	no_data
1OVQ-11_A	T0157SS389_1	T0157	no_data	no_data	no_data	138	no_data	no_data
1OVQ-11_A	T0157SS393_1	T0157	no_data	no_data	no_data	138	no_data	no_data
1OVQ-11_A	T0157SS393_2	T0157	no_data	no_data	no_data	138	no_data	no_data
1OVQ-11_A	T0157SS396_1	T0157	no_data	no_data	no_data	138	no_data	no_data
1OVQ-11_A	T0157SS404_1	T0157	no_data	no_data	no_data	138	no_data	no_data
1OVQ-11_A	T0157SS420_1	T0157	no_data	no_data	no_data	138	no_data	no_data
1OVQ-11_A	T0157SS442_1	T0157	no_data	no_data	no_data	138	no_data	no_data
1OVQ-11_A	T0157SS449_1	T0157	no_data	no_data	no_data	138	no_data	no_data
1OVQ-11_A	T0157SS474_1	T0157	no_data	no_data	no_data	138	no_data	no_data
1OVQ-11_A	T0157SS517_1	T0157	no_data	no_data	no_data	138	no_data	no_data
1OVQ-11_A	T0157SS524_1	T0157	no_data	no_data	no_data	138	no_data	no_data
1OVQ-11_A	T0157SS531_1	T0157	no_data	no_data	no_data	138	no_data	no_data
1OVQ-11_A	T0157SS531_2	T0157	no_data	no_data	no_data	138	no_data	no_data
1OVQ-11_A	T0157SS531_3	T0157	no_data	no_data	no_data	138	no_data	no_data
1OVQ-11_A	T0157SS531_4	T0157	no_data	no_data	no_data	138	no_data	no_data
1OVQ-11_A	T0157SS531_5	T0157	no_data	no_data	no_data	138	no_data	no_data
1OVQ-11_A	T0157TS001_1	T0157	2.86	2.2576	2.5745	138	138	100
1OVQ-11_A	T0157TS001_2	T0157	2.91	1.6115	2.0019	138	138	100
1OVQ-11_A	T0157TS002_1	T0157	2.74	4.4727	4.6142	138	138	100
1OVQ-11_A	T0157TS002_2	T0157	2.56	4.8419	4.9584	138	138	100
1OVQ-11_A	T0157TS002_3	T0157	2.50	4.2881	4.4423	138	138	100
1OVQ-11_A	T0157TS002_4	T0157	2.85	3.7344	3.9278	138	138	100
1OVQ-11_A	T0157TS002_5	T0157	2.95	2.6268	2.9087	138	138	100
1OVQ-11_A	T0157TS006_1	T0157	2.51	4.5650	4.7002	138	138	100
1OVQ-11_A	T0157TS007_1	T0157	2.64	1.3052	1.7385	138	51	36.9565217391304
1OVQ-11_A	T0157TS007_2	T0157	2.66	0.7515	1.2829	138	31	22.463768115942
1OVQ-11_A	T0157TS007_3	T0157	2.74	-1.8214	0.0274	138	113	81.8840579710145
1OVQ-11_A	T0157TS007_4	T0157	2.72	1.9756	2.3223	138	30	21.7391304347826
1OVQ-11_A	T0157TS007_5	T0157	2.15	1.6566	2.0412	138	28	20.2898550724638
1OVQ-11_A	T0157TS008_1	T0157	2.74	3.9189	4.0990	138	138	100
1OVQ-11_A	T0157TS008_2u	T0157	2.96	3.9189	4.0990	138	138	100
1OVQ-11_A	T0157TS010_1	T0157	2.66	4.2881	4.4423	138	138	100
1OVQ-11_A	T0157TS010_2	T0157	2.58	4.9342	5.0445	138	138	100
1OVQ-11_A	T0157TS010_3	T0157	2.80	4.7496	4.8723	138	138	100
1OVQ-11_A	T0157TS010_4	T0157	3.07	4.1035	4.2705	138	138	100
1OVQ-11_A	T0157TS010_5	T0157	3.01	2.4422	2.7411	138	138	100
1OVQ-11_A	T0157TS011_1	T0157	2.50	-0.4190	0.4757	138	138	100
1OVQ-11_A	T0157TS012_1	T0157	2.56	3.8267	4.0134	138	138	100
1OVQ-11_A	T0157TS012_2	T0157	2.76	3.6421	3.8422	138	138	100
1OVQ-11_A	T0157TS012_3	T0157	2.74	4.2881	4.4423	138	138	100
1OVQ-11_A	T0157TS012_4	T0157	3.02	2.0730	2.4090	138	138	100
1OVQ-11_A	T0157TS012_5	T0157	2.53	1.1500	1.6078	138	138	100
1OVQ-11_A	T0157TS014_1	T0157	2.68	4.1725	4.3346	138	136	98.5507246376812
1OVQ-11_A	T0157TS014_2	T0157	3.11	0.5838	1.1519	138	127	92.0289855072464
1OVQ-11_A	T0157TS014_3	T0157	2.42	5.1349	5.2319	138	102	73.9130434782609
1OVQ-11_A	T0157TS014_4	T0157	3.01	1.4850	1.8923	138	109	78.9855072463768
1OVQ-11_A	T0157TS014_5	T0157	2.35	0.3695	0.9905	138	110	79.7101449275362
1OVQ-11_A	T0157TS016_1	T0157	2.28	3.7993	3.9880	138	136	98.5507246376812
1OVQ-11_A	T0157TS016_2	T0157	2.79	3.3329	3.5564	138	136	98.5507246376812
1OVQ-11_A	T0157TS016_3	T0157	2.83	3.1463	3.3844	138	136	98.5507246376812
1OVQ-11_A	T0157TS016_4	T0157	2.93	2.6799	2.9571	138	136	98.5507246376812
1OVQ-11_A	T0157TS016_5	T0157	2.65	4.8255	4.9430	138	136	98.5507246376812
1OVQ-11_A	T0157TS020_1	T0157	2.51	4.6573	4.7862	138	138	100
1OVQ-11_A	T0157TS021_1	T0157	1.97	-1.6189	0.0517	138	138	100
1OVQ-11_A	T0157TS028_1	T0157	2.47	4.2881	4.4423	138	138	100
1OVQ-11_A	T0157TS028_2	T0157	2.61	4.1035	4.2705	138	138	100
1OVQ-11_A	T0157TS028_3	T0157	2.83	4.8419	4.9584	138	138	100
1OVQ-11_A	T0157TS028_4	T0157	2.46	4.4727	4.6142	138	138	100
1OVQ-11_A	T0157TS028_5	T0157	2.68	4.2881	4.4423	138	138	100
1OVQ-11_A	T0157TS029_1	T0157	2.65	4.2881	4.4423	138	138	100
1OVQ-11_A	T0157TS038_1	T0157	3.11	0.5838	1.1519	138	127	92.0289855072464
1OVQ-11_A	T0157TS038_2	T0157	2.82	0.4986	1.0869	138	78	56.5217391304348
1OVQ-11_A	T0157TS038_3	T0157	2.42	5.1349	5.2319	138	102	73.9130434782609
1OVQ-11_A	T0157TS038_4	T0157	2.72	1.2135	1.6610	138	125	90.5797101449275
1OVQ-11_A	T0157TS038_5	T0157	3.18	0.4091	1.0198	138	58	42.0289855072464
1OVQ-11_A	T0157TS039_1	T0157	2.68	4.1725	4.3346	138	136	98.5507246376812
1OVQ-11_A	T0157TS039_2	T0157	2.51	4.1489	4.3127	138	134	97.1014492753623
1OVQ-11_A	T0157TS039_3	T0157	3.01	1.4850	1.8923	138	109	78.9855072463768
1OVQ-11_A	T0157TS039_4	T0157	2.45	0.5962	1.1615	138	138	100
1OVQ-11_A	T0157TS039_5	T0157	2.42	5.1349	5.2319	138	102	73.9130434782609
1OVQ-11_A	T0157TS040_1	T0157	2.92	3.8660	4.0499	138	134	97.1014492753623
1OVQ-11_A	T0157TS040_2	T0157	2.66	4.4523	4.5951	138	136	98.5507246376812
1OVQ-11_A	T0157TS040_3	T0157	2.79	2.9597	3.2130	138	136	98.5507246376812
1OVQ-11_A	T0157TS040_4	T0157	3.05	3.1656	3.4022	138	126	91.304347826087
1OVQ-11_A	T0157TS040_5	T0157	3.10	3.6421	3.8422	138	138	100
1OVQ-11_A	T0157TS041_1	T0157	2.56	4.5650	4.7002	138	138	100
1OVQ-11_A	T0157TS045_1	T0157	2.66	4.4523	4.5951	138	136	98.5507246376812
1OVQ-11_A	T0157TS045_2	T0157	2.55	3.9603	4.1375	138	134	97.1014492753623
1OVQ-11_A	T0157TS045_3	T0157	3.10	3.6421	3.8422	138	138	100
1OVQ-11_A	T0157TS045_4	T0157	2.46	-0.4190	0.4757	138	138	100
1OVQ-11_A	T0157TS045_5	T0157	3.10	1.1346	1.5949	138	88	63.768115942029
1OVQ-11_A	T0157TS046_1	T0157	2.90	-1.0086	0.2046	138	130	94.2028985507246
1OVQ-11_A	T0157TS046_2	T0157	2.95	-0.7983	0.2880	138	128	92.7536231884058
1OVQ-11_A	T0157TS046_3	T0157	2.36	-0.5758	0.3925	138	135	97.8260869565217
1OVQ-11_A	T0157TS046_4	T0157	2.59	-1.2141	0.1385	138	132	95.6521739130435
1OVQ-11_A	T0157TS046_5	T0157	2.76	-0.8601	0.2619	138	113	81.8840579710145
1OVQ-11_A	T0157TS047_1	T0157	2.49	3.8267	4.0134	138	138	100
1OVQ-11_A	T0157TS047_2	T0157	2.81	3.8267	4.0134	138	138	100
1OVQ-11_A	T0157TS050_1	T0157	3.15	1.6115	2.0019	138	138	100
1OVQ-11_A	T0157TS050_2	T0157	3.06	-0.6036	0.3786	138	138	100
1OVQ-11_A	T0157TS050_3	T0157	2.82	0.8731	1.3802	138	138	100
1OVQ-11_A	T0157TS050_4	T0157	2.68	-0.5113	0.4258	138	138	100
1OVQ-11_A	T0157TS051_1	T0157	2.43	0.1261	0.8168	138	99	71.7391304347826
1OVQ-11_A	T0157TS051_2	T0157	2.79	-0.8152	0.2807	138	99	71.7391304347826
1OVQ-11_A	T0157TS051_3	T0157	2.21	-1.2859	0.1191	138	99	71.7391304347826
1OVQ-11_A	T0157TS051_4	T0157	2.26	-0.4622	0.4520	138	99	71.7391304347826
1OVQ-11_A	T0157TS051_5	T0157	2.97	2.0086	2.3517	138	99	71.7391304347826
1OVQ-11_A	T0157TS052_1	T0157	3.14	0.2270	0.8875	138	138	100
1OVQ-11_A	T0157TS052_2	T0157	2.61	0.1058	0.8029	138	94	68.1159420289855
1OVQ-11_A	T0157TS052_3	T0157	2.69	1.3278	1.7578	138	94	68.1159420289855
1OVQ-11_A	T0157TS052_4	T0157	2.98	2.0730	2.4090	138	138	100
1OVQ-11_A	T0157TS052_5	T0157	3.22	1.7038	2.0824	138	138	100
1OVQ-11_A	T0157TS053_1	T0157	2.55	0.0424	0.7599	138	138	100
1OVQ-11_A	T0157TS053_2	T0157	2.65	-0.6036	0.3786	138	138	100
1OVQ-11_A	T0157TS053_3	T0157	3.04	3.0632	3.3080	138	123	89.1304347826087
1OVQ-11_A	T0157TS053_4	T0157	2.88	3.6421	3.8422	138	138	100
1OVQ-11_A	T0157TS053_5	T0157	2.75	0.3865	1.0030	138	82	59.4202898550725
1OVQ-11_A	T0157TS065_1	T0157	2.62	0.3011	0.9405	138	44	31.8840579710145
1OVQ-11_A	T0157TS065_2_1	T0157	2.62	0.3011	0.9405	138	44	31.8840579710145
1OVQ-11_A	T0157TS065_2_2	T0157	2.88	-0.5773	0.3918	138	56	40.5797101449275
1OVQ-11_A	T0157TS065_2_3	T0157	1.95	1.6103	2.0009	138	16	11.5942028985507
1OVQ-11_A	T0157TS065_3_1	T0157	2.62	0.3011	0.9405	138	44	31.8840579710145
1OVQ-11_A	T0157TS065_3_2	T0157	2.88	-0.5773	0.3918	138	56	40.5797101449275
1OVQ-11_A	T0157TS065_3_3	T0157	1.56	0.1353	0.8232	138	10	7.2463768115942
1OVQ-11_A	T0157TS065_4_1	T0157	2.62	0.3011	0.9405	138	44	31.8840579710145
1OVQ-11_A	T0157TS065_4_2	T0157	2.88	-0.5773	0.3918	138	56	40.5797101449275
1OVQ-11_A	T0157TS065_4_3	T0157	1.50	0.1353	0.8232	138	10	7.2463768115942
1OVQ-11_A	T0157TS065_5_1	T0157	2.62	0.3011	0.9405	138	44	31.8840579710145
1OVQ-11_A	T0157TS065_5_2	T0157	2.88	-0.5773	0.3918	138	56	40.5797101449275
1OVQ-11_A	T0157TS067_1	T0157	2.91	4.2881	4.4423	138	138	100
1OVQ-11_A	T0157TS070_1	T0157	2.91	-0.3794	0.4979	138	109	78.9855072463768
1OVQ-11_A	T0157TS070_2	T0157	3.04	-0.8179	0.2795	138	90	65.2173913043478
1OVQ-11_A	T0157TS070_3	T0157	3.04	0.5654	1.1378	138	134	97.1014492753623
1OVQ-11_A	T0157TS070_4	T0157	3.15	1.2291	1.6742	138	129	93.4782608695652
1OVQ-11_A	T0157TS070_5	T0157	2.69	-1.8709	0.0230	138	128	92.7536231884058
1OVQ-11_A	T0157TS071_1	T0157	2.91	-0.3794	0.4979	138	109	78.9855072463768
1OVQ-11_A	T0157TS071_2	T0157	2.74	0.7839	1.3086	138	111	80.4347826086957
1OVQ-11_A	T0157TS071_3	T0157	2.80	1.1126	1.5766	138	130	94.2028985507246
1OVQ-11_A	T0157TS071_4	T0157	3.14	0.7620	1.2912	138	128	92.7536231884058
1OVQ-11_A	T0157TS071_5	T0157	2.70	0.5954	1.1608	138	89	64.4927536231884
1OVQ-11_A	T0157TS080_1	T0157	2.57	4.6573	4.7862	138	138	100
1OVQ-11_A	T0157TS080_2	T0157	2.55	4.1958	4.3564	138	138	100
1OVQ-11_A	T0157TS080_3	T0157	2.48	4.1958	4.3564	138	138	100
1OVQ-11_A	T0157TS080_4	T0157	2.96	4.6573	4.7862	138	138	100
1OVQ-11_A	T0157TS080_5	T0157	2.78	4.4727	4.6142	138	138	100
1OVQ-11_A	T0157TS084_1	T0157	2.92	3.8660	4.0499	138	134	97.1014492753623
1OVQ-11_A	T0157TS086_1	T0157	2.04	-1.4302	0.0853	138	88	63.768115942029
1OVQ-11_A	T0157TS086_2	T0157	2.28	0.1178	0.8111	138	112	81.1594202898551
1OVQ-11_A	T0157TS086_3_1	T0157	2.04	-1.4302	0.0853	138	88	63.768115942029
1OVQ-11_A	T0157TS086_3_2	T0157	2.61	-2.4618	0.0014	138	17	12.3188405797101
1OVQ-11_A	T0157TS086_4_1	T0157	2.04	-1.4302	0.0853	138	88	63.768115942029
1OVQ-11_A	T0157TS086_4_2	T0157	2.54	0.2728	0.9202	138	37	26.8115942028986
1OVQ-11_A	T0157TS086_5_1	T0157	2.42	1.7761	2.1459	138	81	58.695652173913
1OVQ-11_A	T0157TS086_5_2	T0157	2.30	-0.5988	0.3810	138	40	28.9855072463768
1OVQ-11_A	T0157TS093_1	T0157	2.59	4.1035	4.2705	138	138	100
1OVQ-11_A	T0157TS093_2	T0157	2.83	3.8267	4.0134	138	138	100
1OVQ-11_A	T0157TS093_3	T0157	2.88	3.6421	3.8422	138	138	100
1OVQ-11_A	T0157TS096_1	T0157	2.98	3.7850	3.9747	138	128	92.7536231884058
1OVQ-11_A	T0157TS099_1	T0157	2.68	4.2432	4.4005	138	134	97.1014492753623
1OVQ-11_A	T0157TS099_2	T0157	2.64	4.5282	4.6658	138	124	89.8550724637681
1OVQ-11_A	T0157TS100_1	T0157	2.55	4.8091	4.9277	138	134	97.1014492753623
1OVQ-11_A	T0157TS100_2	T0157	2.98	1.6243	2.0131	138	133	96.3768115942029
1OVQ-11_A	T0157TS100_3	T0157	2.86	4.0305	4.2026	138	111	80.4347826086957
1OVQ-11_A	T0157TS100_4	T0157	2.61	-1.5239	0.0672	138	117	84.7826086956522
1OVQ-11_A	T0157TS105_1	T0157	2.67	4.1253	4.2907	138	132	95.6521739130435
1OVQ-11_A	T0157TS108_1	T0157	2.71	2.3318	2.6413	138	135	97.8260869565217
1OVQ-11_A	T0157TS110_1	T0157	2.57	4.5650	4.7002	138	138	100
1OVQ-11_A	T0157TS112_1	T0157	2.48	4.5456	4.6821	138	136	98.5507246376812
1OVQ-11_A	T0157TS135_1	T0157	2.35	-1.6903	0.0419	138	108	78.2608695652174
1OVQ-11_A	T0157TS135_2	T0157	3.04	1.9357	2.2869	138	120	86.9565217391304
1OVQ-11_A	T0157TS135_3	T0157	2.95	-0.3005	0.5434	138	119	86.231884057971
1OVQ-11_A	T0157TS135_4	T0157	2.84	-0.8410	0.2698	138	133	96.3768115942029
1OVQ-11_A	T0157TS135_5	T0157	3.25	1.2231	1.6691	138	43	31.1594202898551
1OVQ-11_A	T0157TS136_1	T0157	2.92	-0.1306	0.6471	138	137	99.2753623188406
1OVQ-11_A	T0157TS136_2	T0157	2.83	-1.5224	0.0675	138	137	99.2753623188406
1OVQ-11_A	T0157TS136_3	T0157	2.39	-1.3420	0.1051	138	138	100
1OVQ-11_A	T0157TS136_4	T0157	2.35	-1.3420	0.1051	138	138	100
1OVQ-11_A	T0157TS136_5	T0157	2.32	-1.8958	0.0210	138	138	100
1OVQ-11_A	T0157TS138_1	T0157	2.55	0.0424	0.7599	138	138	100
1OVQ-11_A	T0157TS138_2	T0157	2.65	-0.6036	0.3786	138	138	100
1OVQ-11_A	T0157TS138_3	T0157	3.04	3.0632	3.3080	138	123	89.1304347826087
1OVQ-11_A	T0157TS138_4	T0157	2.88	3.6421	3.8422	138	138	100
1OVQ-11_A	T0157TS138_5	T0157	2.75	0.3865	1.0030	138	82	59.4202898550725
1OVQ-11_A	T0157TS139_1	T0157	3.14	0.2270	0.8875	138	138	100
1OVQ-11_A	T0157TS139_2	T0157	2.61	0.1058	0.8029	138	94	68.1159420289855
1OVQ-11_A	T0157TS139_3	T0157	2.69	1.3278	1.7578	138	94	68.1159420289855
1OVQ-11_A	T0157TS139_4	T0157	2.98	2.0730	2.4090	138	138	100
1OVQ-11_A	T0157TS139_5	T0157	3.22	1.7038	2.0824	138	138	100
1OVQ-11_A	T0157TS140_1	T0157	2.43	0.1261	0.8168	138	99	71.7391304347826
1OVQ-11_A	T0157TS140_2	T0157	2.79	-0.8152	0.2807	138	99	71.7391304347826
1OVQ-11_A	T0157TS140_3	T0157	2.21	-1.2859	0.1191	138	99	71.7391304347826
1OVQ-11_A	T0157TS140_4	T0157	2.26	-0.4622	0.4520	138	99	71.7391304347826
1OVQ-11_A	T0157TS140_5	T0157	2.97	2.0086	2.3517	138	99	71.7391304347826
1OVQ-11_A	T0157TS142_1	T0157	2.65	-1.7112	0.0393	138	138	100
1OVQ-11_A	T0157TS153_1	T0157	2.76	4.1958	4.3564	138	138	100
1OVQ-11_A	T0157TS153_2	T0157	2.70	4.2657	4.4214	138	136	98.5507246376812
1OVQ-11_A	T0157TS153_3	T0157	2.55	4.6389	4.7690	138	136	98.5507246376812
1OVQ-11_A	T0157TS168_1	T0157	2.53	-0.7084	0.3282	138	109	78.9855072463768
1OVQ-11_A	T0157TS168_2	T0157	2.62	-1.0715	0.1828	138	101	73.1884057971015
1OVQ-11_A	T0157TS168_3	T0157	2.86	-1.0374	0.1945	138	109	78.9855072463768
1OVQ-11_A	T0157TS168_4	T0157	2.42	-1.1874	0.1463	138	101	73.1884057971015
1OVQ-11_A	T0157TS168_5	T0157	2.68	-0.8050	0.2851	138	118	85.5072463768116
1OVQ-11_A	T0157TS169_1	T0157	2.42	-1.3034	0.1146	138	101	73.1884057971015
1OVQ-11_A	T0157TS169_2	T0157	2.30	-1.1874	0.1463	138	101	73.1884057971015
1OVQ-11_A	T0157TS169_3	T0157	2.76	0.2237	0.8851	138	100	72.463768115942
1OVQ-11_A	T0157TS169_4	T0157	2.74	-0.0357	0.7080	138	95	68.8405797101449
1OVQ-11_A	T0157TS169_5	T0157	3.18	-0.1446	0.6382	138	108	78.2608695652174
1OVQ-11_A	T0157TS170_1	T0157	2.87	3.9189	4.0990	138	138	100
1OVQ-11_A	T0157TS180_1	T0157	2.70	4.1958	4.3564	138	138	100
1OVQ-11_A	T0157TS180_2	T0157	2.97	4.3804	4.5282	138	138	100
1OVQ-11_A	T0157TS183_1	T0157	2.63	3.7993	3.9880	138	136	98.5507246376812
1OVQ-11_A	T0157TS188_1	T0157	2.91	-0.8805	0.2535	138	138	100
1OVQ-11_A	T0157TS188_2	T0157	2.66	-1.0651	0.1849	138	138	100
1OVQ-11_A	T0157TS189_1	T0157	2.94	3.7234	3.9176	138	95	68.8405797101449
1OVQ-11_A	T0157TS189_2	T0157	3.11	0.3063	0.9444	138	96	69.5652173913043
1OVQ-11_A	T0157TS189_3	T0157	2.88	2.6197	2.9023	138	72	52.1739130434783
1OVQ-11_A	T0157TS189_4	T0157	2.41	0.4696	1.0650	138	79	57.2463768115942
1OVQ-11_A	T0157TS194_1	T0157	2.53	3.6774	3.8750	138	134	97.1014492753623
1OVQ-11_A	T0157TS194_2	T0157	2.09	1.3250	1.7553	138	111	80.4347826086957
1OVQ-11_A	T0157TS194_3	T0157	3.07	-0.6284	0.3664	138	86	62.3188405797101
1OVQ-11_A	T0157TS194_4	T0157	2.11	-0.8244	0.2768	138	120	86.9565217391304
1OVQ-11_A	T0157TS194_5	T0157	2.60	3.2056	3.4390	138	93	67.3913043478261
1OVQ-11_A	T0157TS195_1	T0157	2.54	3.6449	3.8448	138	135	97.8260869565217
1OVQ-11_A	T0157TS195_2_1	T0157	2.11	-0.1985	0.6047	138	19	13.768115942029
1OVQ-11_A	T0157TS195_2_2	T0157	2.97	2.2887	2.6025	138	88	63.768115942029
1OVQ-11_A	T0157TS195_3_1	T0157	3.18	-0.6835	0.3399	138	32	23.1884057971014
1OVQ-11_A	T0157TS195_3_2	T0157	2.63	-1.2914	0.1176	138	87	63.0434782608696
1OVQ-11_A	T0157TS195_4	T0157	2.65	1.1722	1.6264	138	127	92.0289855072464
1OVQ-11_A	T0157TS195_5	T0157	2.93	-0.2748	0.5586	138	125	90.5797101449275
1OVQ-11_A	T0157TS196_1	T0157	2.45	-1.3185	0.1108	138	67	48.5507246376812
1OVQ-11_A	T0157TS196_2	T0157	2.60	1.4963	1.9021	138	51	36.9565217391304
1OVQ-11_A	T0157TS196_3	T0157	2.51	1.4481	1.8606	138	25	18.1159420289855
1OVQ-11_A	T0157TS196_4	T0157	2.82	-0.0323	0.7103	138	51	36.9565217391304
1OVQ-11_A	T0157TS196_5	T0157	2.48	-1.0916	0.1761	138	103	74.6376811594203
1OVQ-11_A	T0157TS202_1	T0157	2.50	4.5638	4.6990	138	133	96.3768115942029
1OVQ-11_A	T0157TS202_2	T0157	2.82	3.9949	4.1696	138	133	96.3768115942029
1OVQ-11_A	T0157TS202_3	T0157	2.58	4.4690	4.6107	138	133	96.3768115942029
1OVQ-11_A	T0157TS202_4	T0157	2.85	2.7344	3.0068	138	134	97.1014492753623
1OVQ-11_A	T0157TS202_5	T0157	2.61	4.3952	4.5419	138	135	97.8260869565217
1OVQ-11_A	T0157TS207_1	T0157	2.51	1.4481	1.8606	138	25	18.1159420289855
1OVQ-11_A	T0157TS207_2	T0157	1.12	2.4853	2.7802	138	21	15.2173913043478
1OVQ-11_A	T0157TS207_3	T0157	2.61	-0.7932	0.2901	138	34	24.6376811594203
1OVQ-11_A	T0157TS207_4	T0157	2.95	-0.2104	0.5974	138	37	26.8115942028986
1OVQ-11_A	T0157TS207_5	T0157	2.70	-1.0764	0.1811	138	71	51.4492753623188
1OVQ-11_A	T0157TS208_1	T0157	2.45	3.8052	3.9935	138	133	96.3768115942029
1OVQ-11_A	T0157TS208_2	T0157	3.07	-0.6284	0.3664	138	86	62.3188405797101
1OVQ-11_A	T0157TS208_3	T0157	2.11	-0.8244	0.2768	138	120	86.9565217391304
1OVQ-11_A	T0157TS208_4	T0157	2.98	0.6484	1.2019	138	87	63.0434782608696
1OVQ-11_A	T0157TS208_5	T0157	2.81	0.6182	1.1784	138	125	90.5797101449275
1OVQ-11_A	T0157TS209_1	T0157	2.53	3.6774	3.8750	138	134	97.1014492753623
1OVQ-11_A	T0157TS209_2	T0157	2.79	1.0231	1.5025	138	110	79.7101449275362
1OVQ-11_A	T0157TS209_3	T0157	2.39	1.0463	1.5217	138	109	78.9855072463768
1OVQ-11_A	T0157TS209_4	T0157	2.57	0.8716	1.3790	138	107	77.536231884058
1OVQ-11_A	T0157TS209_5	T0157	2.97	1.7421	2.1160	138	100	72.463768115942
1OVQ-11_A	T0157TS214_1	T0157	2.99	1.7580	2.1300	138	123	89.1304347826087
1OVQ-11_A	T0157TS221_1	T0157	2.67	3.1309	3.3703	138	124	89.8550724637681
1OVQ-11_A	T0157TS221_2	T0157	2.82	0.9977	1.4817	138	84	60.8695652173913
1OVQ-11_A	T0157TS221_3	T0157	3.18	0.4091	1.0198	138	58	42.0289855072464
1OVQ-11_A	T0157TS221_4	T0157	2.93	1.9674	2.3150	138	115	83.3333333333333
1OVQ-11_A	T0157TS221_5	T0157	3.03	1.5097	1.9136	138	96	69.5652173913043
1OVQ-11_A	T0157TS222_1	T0157	3.00	2.3499	2.6577	138	138	100
1OVQ-11_A	T0157TS222_2	T0157	2.70	2.4000	2.7029	138	136	98.5507246376812
1OVQ-11_A	T0157TS222_5	T0157	2.71	2.5866	2.8722	138	129	93.4782608695652
1OVQ-11_A	T0157TS223_1	T0157	2.99	2.9037	3.1616	138	138	100
1OVQ-11_A	T0157TS224_1	T0157	2.81	2.9960	3.2463	138	138	100
1OVQ-11_A	T0157TS226_1	T0157	2.68	4.1725	4.3346	138	136	98.5507246376812
1OVQ-11_A	T0157TS226_2	T0157	3.11	0.5838	1.1519	138	127	92.0289855072464
1OVQ-11_A	T0157TS226_3	T0157	2.42	5.1349	5.2319	138	102	73.9130434782609
1OVQ-11_A	T0157TS226_4	T0157	2.92	1.7580	2.1300	138	123	89.1304347826087
1OVQ-11_A	T0157TS226_5	T0157	2.79	1.7961	2.1635	138	138	100
1OVQ-11_A	T0157TS227_1	T0157	2.84	1.2255	1.6712	138	134	97.1014492753623
1OVQ-11_A	T0157TS228_1	T0157	2.76	2.8114	3.0772	138	138	100
1OVQ-11_A	T0157TS228_2	T0157	2.87	2.9037	3.1616	138	138	100
1OVQ-11_A	T0157TS229_1	T0157	2.49	4.3742	4.5224	138	133	96.3768115942029
1OVQ-11_A	T0157TS229_2	T0157	2.82	0.4986	1.0869	138	78	56.5217391304348
1OVQ-11_A	T0157TS229_3	T0157	2.72	1.2135	1.6610	138	125	90.5797101449275
1OVQ-11_A	T0157TS229_4	T0157	2.75	1.9848	2.3304	138	122	88.4057971014493
1OVQ-11_A	T0157TS229_5	T0157	2.94	1.6986	2.0779	138	83	60.1449275362319
1OVQ-11_A	T0157TS230_1	T0157	2.80	4.2076	4.3673	138	135	97.8260869565217
1OVQ-11_A	T0157TS230_2	T0157	3.14	1.5031	1.9080	138	121	87.6811594202899
1OVQ-11_A	T0157TS230_3	T0157	2.52	1.1179	1.5810	138	120	86.9565217391304
1OVQ-11_A	T0157TS230_4	T0157	2.88	1.5678	1.9639	138	110	79.7101449275362
1OVQ-11_A	T0157TS230_5	T0157	2.75	1.9588	2.3074	138	123	89.1304347826087
1OVQ-11_A	T0157TS231_1	T0157	3.27	1.7607	2.1323	138	127	92.0289855072464
1OVQ-11_A	T0157TS231_2	T0157	2.94	1.4718	1.8810	138	118	85.5072463768116
1OVQ-11_A	T0157TS231_3	T0157	2.73	0.2973	0.9379	138	114	82.6086956521739
1OVQ-11_A	T0157TS231_4	T0157	2.94	0.3334	0.9641	138	118	85.5072463768116
1OVQ-11_A	T0157TS231_5	T0157	2.93	-0.4623	0.4520	138	107	77.536231884058
1OVQ-11_A	T0157TS233_1	T0157	2.56	4.3590	4.5083	138	136	98.5507246376812
1OVQ-11_A	T0157TS233_2	T0157	2.55	1.0579	1.5312	138	118	85.5072463768116
1OVQ-11_A	T0157TS233_3	T0157	2.76	-0.0455	0.7016	138	102	73.9130434782609
1OVQ-11_A	T0157TS233_4	T0157	2.73	0.8859	1.3905	138	79	57.2463768115942
1OVQ-11_A	T0157TS233_5	T0157	2.76	0.6452	1.1994	138	102	73.9130434782609
1OVQ-11_A	T0157TS242_1	T0157	2.65	4.2881	4.4423	138	138	100
1OVQ-11_A	T0157TS246_1	T0157	2.73	-0.0499	0.6988	138	138	100
1OVQ-11_A	T0157TS264_1	T0157	2.88	3.0883	3.3311	138	138	100
1OVQ-11_A	T0157TS265_1	T0157	2.94	2.9037	3.1616	138	138	100
1OVQ-11_A	T0157TS267_1	T0157	2.83	-0.6036	0.3786	138	138	100
1OVQ-11_A	T0157TS267_2	T0157	2.34	-0.7882	0.2923	138	138	100
1OVQ-11_A	T0157TS267_3	T0157	2.43	-1.4343	0.0845	138	138	100
1OVQ-11_A	T0157TS267_4	T0157	2.31	-1.7112	0.0393	138	138	100
1OVQ-11_A	T0157TS267_5	T0157	2.54	-0.9728	0.2177	138	138	100
1OVQ-11_A	T0157TS270_1	T0157	2.88	-1.0651	0.1849	138	138	100
1OVQ-11_A	T0157TS270_2	T0157	2.83	-0.9728	0.2177	138	138	100
1OVQ-11_A	T0157TS282_1	T0157	3.12	2.0322	2.3727	138	88	63.768115942029
1OVQ-11_A	T0157TS282_2	T0157	2.77	0.6566	1.2083	138	82	59.4202898550725
1OVQ-11_A	T0157TS282_3	T0157	2.84	0.1178	0.8111	138	112	81.1594202898551
1OVQ-11_A	T0157TS286_1	T0157	2.67	3.1309	3.3703	138	124	89.8550724637681
1OVQ-11_A	T0157TS288_1	T0157	2.63	4.6626	4.7911	138	128	92.7536231884058
1OVQ-11_A	T0157TS290_1	T0157	2.56	3.9001	4.0815	138	133	96.3768115942029
1OVQ-11_A	T0157TS290_2	T0157	2.73	-0.9040	0.2441	138	129	93.4782608695652
1OVQ-11_A	T0157TS290_3	T0157	3.16	0.2631	0.9132	138	116	84.0579710144928
1OVQ-11_A	T0157TS290_4	T0157	2.61	1.7043	2.0829	138	117	84.7826086956522
1OVQ-11_A	T0157TS290_5	T0157	2.74	0.9128	1.4123	138	115	83.3333333333333
1OVQ-11_A	T0157TS291_1	T0157	2.76	2.7620	3.0320	138	123	89.1304347826087
1OVQ-11_A	T0157TS291_2	T0157	2.88	-0.7727	0.2991	138	105	76.0869565217391
1OVQ-11_A	T0157TS291_3	T0157	3.20	-0.0177	0.7199	138	107	77.536231884058
1OVQ-11_A	T0157TS291_4	T0157	2.58	1.5154	1.9186	138	112	81.1594202898551
1OVQ-11_A	T0157TS291_5	T0157	2.61	-0.7363	0.3154	138	102	73.9130434782609
1OVQ-11_A	T0157TS292_1	T0157	3.22	2.5345	2.8248	138	138	100
1OVQ-11_A	T0157TS292_2	T0157	2.51	-0.6036	0.3786	138	138	100
1OVQ-11_A	T0157TS292_3	T0157	2.99	-0.2344	0.5828	138	138	100
1OVQ-11_A	T0157TS292_4	T0157	2.75	0.6885	1.2333	138	138	100
1OVQ-11_A	T0157TS292_5	T0157	2.52	-0.0499	0.6988	138	138	100
1OVQ-11_A	T0157TS300_1	T0157	2.43	-1.6181	0.0518	138	115	83.3333333333333
1OVQ-11_A	T0157TS300_2	T0157	2.48	4.0200	4.1929	138	135	97.8260869565217
1OVQ-11_A	T0157TS300_3	T0157	3.24	1.1125	1.5765	138	135	97.8260869565217
1OVQ-11_A	T0157TS300_4	T0157	2.27	-1.2189	0.1372	138	118	85.5072463768116
1OVQ-11_A	T0157TS300_5	T0157	2.76	-1.5451	0.0635	138	121	87.6811594202899
1OVQ-11_A	T0157TS301_1	T0157	2.53	4.2881	4.4423	138	138	100
1OVQ-11_A	T0157TS309_1	T0157	2.43	3.3020	3.5279	138	116	84.0579710144928
1OVQ-11_A	T0157TS309_2	T0157	3.16	1.5000	1.9053	138	54	39.1304347826087
1OVQ-11_A	T0157TS309_3	T0157	2.58	4.0936	4.2613	138	48	34.7826086956522
1OVQ-11_A	T0157TS309_4	T0157	2.55	3.6038	3.8068	138	53	38.4057971014493
1OVQ-11_A	T0157TS309_5	T0157	2.73	-0.6846	0.3393	138	107	77.536231884058
1OVQ-11_A	T0157TS314_1	T0157	2.36	-1.5266	0.0667	138	138	100
1OVQ-11_A	T0157TS314_2	T0157	1.19	-1.8958	0.0210	138	138	100
1OVQ-11_A	T0157TS314_3	T0157	2.60	-1.2497	0.1286	138	138	100
1OVQ-11_A	T0157TS314_4	T0157	2.54	-1.6189	0.0517	138	138	100
1OVQ-11_A	T0157TS314_5	T0157	2.35	-0.8805	0.2535	138	138	100
1OVQ-11_A	T0157TS327_1	T0157	2.55	4.7496	4.8723	138	138	100
1OVQ-11_A	T0157TS327_2	T0157	2.76	4.3804	4.5282	138	138	100
1OVQ-11_A	T0157TS329_1	T0157	2.48	4.4523	4.5951	138	136	98.5507246376812
1OVQ-11_A	T0157TS351_1	T0157	2.90	1.0577	1.5311	138	138	100
1OVQ-11_A	T0157TS362_1	T0157	2.41	4.2893	4.4434	138	125	90.5797101449275
1OVQ-11_A	T0157TS362_2	T0157	2.84	2.7550	3.0256	138	101	73.1884057971015
1OVQ-11_A	T0157TS362_3	T0157	3.23	1.6944	2.0743	138	94	68.1159420289855
1OVQ-11_A	T0157TS362_4	T0157	2.61	2.1240	2.4546	138	70	50.7246376811594
1OVQ-11_A	T0157TS362_5	T0157	2.99	2.7212	2.9948	138	105	76.0869565217391
1OVQ-11_A	T0157TS368_1	T0157	2.62	4.5650	4.7002	138	138	100
1OVQ-11_A	T0157TS373_1	T0157	2.79	2.9960	3.2463	138	138	100
1OVQ-11_A	T0157TS373_2	T0157	2.89	2.1653	2.4916	138	138	100
1OVQ-11_A	T0157TS373_3	T0157	2.72	3.1806	3.4160	138	138	100
1OVQ-11_A	T0157TS373_4	T0157	2.77	2.9037	3.1616	138	138	100
1OVQ-11_A	T0157TS373_5	T0157	2.82	2.9037	3.1616	138	138	100
1OVQ-11_A	T0157TS377_1	T0157	2.46	-0.7882	0.2923	138	138	100
1OVQ-11_A	T0157TS377_2	T0157	2.74	-0.0499	0.6988	138	138	100
1OVQ-11_A	T0157TS378_1	T0157	2.20	-1.6258	0.0507	138	97	70.2898550724638
1OVQ-11_A	T0157TS417_1	T0157	2.81	4.3804	4.5282	138	138	100
1OVQ-11_A	T0157TS417_2	T0157	2.90	4.1035	4.2705	138	138	100
1OVQ-11_A	T0157TS419_1	T0157	2.53	-1.0651	0.1849	138	138	100
1OVQ-11_A	T0157TS419_2	T0157	2.36	-0.7882	0.2923	138	138	100
1OVQ-11_A	T0157TS419_3	T0157	2.40	-0.5113	0.4258	138	138	100
1OVQ-11_A	T0157TS419_4	T0157	2.97	-1.4343	0.0845	138	138	100
1OVQ-11_A	T0157TS419_5	T0157	2.42	-1.7112	0.0393	138	138	100
1OVQ-11_A	T0157TS423_1	T0157	2.65	3.7344	3.9278	138	138	100
1OVQ-11_A	T0157TS423_2	T0157	2.77	2.6268	2.9087	138	138	100
1OVQ-11_A	T0157TS424_1	T0157	2.82	0.0424	0.7599	138	138	100
1OVQ-11_A	T0157TS427_1	T0157	2.75	3.8267	4.0134	138	138	100
1OVQ-11_A	T0157TS427_2	T0157	3.08	2.8114	3.0772	138	138	100
1OVQ-11_A	T0157TS429_1	T0157	3.00	2.8114	3.0772	138	138	100
1OVQ-11_A	T0157TS429_2	T0157	3.18	2.9960	3.2463	138	138	100
[truncated: 128,305 more rows]
