# Supplementary material for: Addressing the Role of Conformational Diversity in Protein Structure Prediction
Source: PLoS One. 2016 May 9;11(5):e0154923. doi: 10.1371/journal.pone.0154923 (PMC4861349; doi:10.1371/journal.pone.0154923)
Supplement: S1 Dataset — (GZ) [file pone.0154923.s002.gz › Palopoli-Monzon_2016_SI/Structural_alignments/SET_CASP/rmsd_mammoth_T0292.out.cov]

2JAV_A	2W5B_A	T0292	1.37	11.5832	11.2667	253	272	107.509881422925
2JAV_A	2W5H_A	T0292	1.11	11.6425	11.3222	253	268	105.928853754941
2JAV_A	RT0292AL170_1	T0292	1.93	8.6268	8.4988	253	230	90.9090909090909
2JAV_A	T0292AL044_1	T0292	2.33	9.9744	9.7604	253	238	94.0711462450593
2JAV_A	T0292AL044_2	T0292	2.45	9.8492	9.6432	253	250	98.8142292490119
2JAV_A	T0292AL044_3	T0292	2.36	9.8054	9.6022	253	257	101.581027667984
2JAV_A	T0292AL044_4	T0292	2.48	8.3539	8.2432	253	252	99.604743083004
2JAV_A	T0292AL044_5	T0292	2.62	8.7638	8.6270	253	239	94.4664031620553
2JAV_A	T0292AL170_1_1	T0292	1.93	10.1409	9.9163	253	192	75.8893280632411
2JAV_A	T0292AL170_1_2	T0292	1.35	0.6812	1.2275	253	38	15.0197628458498
2JAV_A	T0292AL242_1	T0292	2.40	8.7683	8.6312	253	237	93.6758893280632
2JAV_A	T0292AL242_2	T0292	2.33	6.9703	6.9481	253	217	85.7707509881423
2JAV_A	T0292AL242_3	T0292	2.50	9.8054	9.6022	253	264	104.347826086957
2JAV_A	T0292AL242_4	T0292	2.59	9.5091	9.3248	253	263	103.95256916996
2JAV_A	T0292AL242_5	T0292	2.15	10.3388	10.1016	253	266	105.138339920949
2JAV_A	T0292AL243_1	T0292	2.47	8.1156	8.0202	253	250	98.8142292490119
2JAV_A	T0292AL243_2	T0292	2.78	6.7152	6.7094	253	244	96.4426877470356
2JAV_A	T0292AL243_3	T0292	2.50	9.5762	9.3876	253	251	99.2094861660079
2JAV_A	T0292AL243_4	T0292	2.42	10.0425	9.8241	253	257	101.581027667984
2JAV_A	T0292AL243_5	T0292	2.58	8.7980	8.6590	253	255	100.790513833992
2JAV_A	T0292AL257_1	T0292	2.25	9.9934	9.7782	253	251	99.2094861660079
2JAV_A	T0292AL257_2	T0292	2.24	9.6276	9.4358	253	256	101.185770750988
2JAV_A	T0292AL257_3	T0292	2.54	9.0943	8.9364	253	259	102.371541501976
2JAV_A	T0292AL257_4	T0292	2.44	9.7462	9.5467	253	256	101.185770750988
2JAV_A	T0292AL257_5	T0292	2.50	8.8573	8.7145	253	260	102.766798418972
2JAV_A	T0292AL316_1	T0292	2.25	9.9934	9.7782	253	251	99.2094861660079
2JAV_A	T0292AL316_2	T0292	2.44	9.7462	9.5467	253	256	101.185770750988
2JAV_A	T0292AL316_3	T0292	2.66	8.9758	8.8255	253	258	101.97628458498
2JAV_A	T0292AL316_4	T0292	2.32	9.3313	9.1583	253	258	101.97628458498
2JAV_A	T0292AL316_5	T0292	2.10	8.7387	8.6035	253	258	101.97628458498
2JAV_A	T0292AL333_1	T0292	2.26	9.3313	9.1583	253	257	101.581027667984
2JAV_A	T0292AL333_2	T0292	2.56	9.6276	9.4358	253	262	103.557312252964
2JAV_A	T0292AL333_3	T0292	2.55	9.4499	9.2693	253	259	102.371541501976
2JAV_A	T0292AL333_4	T0292	2.63	8.8573	8.7145	253	259	102.371541501976
2JAV_A	T0292AL333_5	T0292	2.56	9.4876	9.3046	253	236	93.2806324110672
2JAV_A	T0292AL380_1	T0292	2.28	10.2883	10.0543	253	233	92.094861660079
2JAV_A	T0292AL380_2	T0292	2.33	10.1489	9.9238	253	235	92.8853754940711
2JAV_A	T0292AL380_3	T0292	2.21	10.4771	10.2311	253	233	92.094861660079
2JAV_A	T0292AL380_4	T0292	2.24	10.3366	10.0995	253	235	92.8853754940711
2JAV_A	T0292AL380_5	T0292	2.29	10.1350	9.9108	253	242	95.6521739130435
2JAV_A	T0292AL381_1	T0292	1.85	10.2795	10.0461	253	260	102.766798418972
2JAV_A	T0292AL381_2	T0292	2.53	8.6795	8.5481	253	258	101.97628458498
2JAV_A	T0292AL381_3	T0292	2.36	9.5684	9.3803	253	253	100
2JAV_A	T0292AL381_4	T0292	2.64	8.3832	8.2707	253	255	100.790513833992
2JAV_A	T0292AL381_5	T0292	2.45	7.9973	7.9094	253	252	99.604743083004
2JAV_A	T0292AL586_1	T0292	no_data	no_data	no_data	253	no_data	no_data
2JAV_A	T0292AL706_1	T0292	2.24	9.2721	9.1029	253	254	100.395256916996
2JAV_A	T0292TS004_1	T0292	2.23	9.4499	9.2693	253	277	109.486166007905
2JAV_A	T0292TS004_2	T0292	2.30	9.6869	9.4912	253	277	109.486166007905
2JAV_A	T0292TS004_3	T0292	2.23	9.2721	9.1029	253	277	109.486166007905
2JAV_A	T0292TS004_4	T0292	2.34	9.5091	9.3248	253	277	109.486166007905
2JAV_A	T0292TS004_5	T0292	2.36	9.3906	9.2138	253	277	109.486166007905
2JAV_A	T0292TS005_1	T0292	2.21	10.5758	10.3235	253	277	109.486166007905
2JAV_A	T0292TS010_1	T0292	2.48	8.2647	8.1597	253	277	109.486166007905
2JAV_A	T0292TS010_2	T0292	2.46	8.3239	8.2152	253	277	109.486166007905
2JAV_A	T0292TS010_3	T0292	1.65	10.9906	10.7119	253	277	109.486166007905
2JAV_A	T0292TS010_4	T0292	2.39	9.1536	8.9919	253	277	109.486166007905
2JAV_A	T0292TS010_5	T0292	2.81	8.2763	8.1706	253	231	91.304347826087
2JAV_A	T0292TS011_1u	T0292	2.33	9.6276	9.4358	253	267	105.533596837945
2JAV_A	T0292TS013_1	T0292	2.60	9.3906	9.2138	253	277	109.486166007905
2JAV_A	T0292TS020_1	T0292	3.09	9.5091	9.3248	253	277	109.486166007905
2JAV_A	T0292TS020_2	T0292	2.45	8.8573	8.7145	253	277	109.486166007905
2JAV_A	T0292TS020_3	T0292	2.17	10.3388	10.1016	253	277	109.486166007905
2JAV_A	T0292TS020_4	T0292	2.19	9.8647	9.6577	253	277	109.486166007905
2JAV_A	T0292TS020_5	T0292	2.18	10.0425	9.8241	253	277	109.486166007905
2JAV_A	T0292TS022_1	T0292	2.69	9.4499	9.2693	253	270	106.719367588933
2JAV_A	T0292TS022_2	T0292	2.50	8.7387	8.6035	253	270	106.719367588933
2JAV_A	T0292TS022_3	T0292	2.47	9.5091	9.3248	253	277	109.486166007905
2JAV_A	T0292TS022_4	T0292	2.78	9.8647	9.6577	253	277	109.486166007905
2JAV_A	T0292TS022_5	T0292	2.67	9.8054	9.6022	253	277	109.486166007905
2JAV_A	T0292TS024_1	T0292	2.39	10.3980	10.1570	253	277	109.486166007905
2JAV_A	T0292TS024_2	T0292	2.31	10.4573	10.2125	253	277	109.486166007905
2JAV_A	T0292TS024_3	T0292	2.36	10.3980	10.1570	253	277	109.486166007905
2JAV_A	T0292TS024_4	T0292	2.32	10.4573	10.2125	253	277	109.486166007905
2JAV_A	T0292TS024_5	T0292	2.38	10.3980	10.1570	253	277	109.486166007905
2JAV_A	T0292TS025_1	T0292	2.35	10.5165	10.2680	253	277	109.486166007905
2JAV_A	T0292TS025_2	T0292	2.57	8.6795	8.5481	253	277	109.486166007905
2JAV_A	T0292TS025_3	T0292	2.62	9.5684	9.3803	253	277	109.486166007905
2JAV_A	T0292TS025_4	T0292	2.24	10.6943	10.4345	253	277	109.486166007905
2JAV_A	T0292TS025_5	T0292	1.92	10.6943	10.4345	253	277	109.486166007905
2JAV_A	T0292TS026_1	T0292	2.58	10.3388	10.1016	253	277	109.486166007905
2JAV_A	T0292TS026_2	T0292	2.13	10.2795	10.0461	253	277	109.486166007905
2JAV_A	T0292TS026_3	T0292	2.24	9.9832	9.7687	253	277	109.486166007905
2JAV_A	T0292TS026_4	T0292	2.59	10.0425	9.8241	253	277	109.486166007905
2JAV_A	T0292TS026_5	T0292	2.58	9.9239	9.7132	253	277	109.486166007905
2JAV_A	T0292TS027_1	T0292	2.34	10.3980	10.1570	253	277	109.486166007905
2JAV_A	T0292TS027_2	T0292	2.60	9.6869	9.4912	253	277	109.486166007905
2JAV_A	T0292TS027_3	T0292	2.15	10.0425	9.8241	253	277	109.486166007905
2JAV_A	T0292TS027_4	T0292	2.48	9.6869	9.4912	253	277	109.486166007905
2JAV_A	T0292TS027_5	T0292	2.34	10.2202	9.9906	253	277	109.486166007905
2JAV_A	T0292TS028_1	T0292	2.64	9.3313	9.1583	253	277	109.486166007905
2JAV_A	T0292TS028_2	T0292	2.53	9.6276	9.4358	253	277	109.486166007905
2JAV_A	T0292TS028_3	T0292	2.57	9.5684	9.3803	253	277	109.486166007905
2JAV_A	T0292TS028_4	T0292	2.14	10.6351	10.3790	253	277	109.486166007905
2JAV_A	T0292TS028_5	T0292	2.33	8.5610	8.4371	253	277	109.486166007905
2JAV_A	T0292TS029_1	T0292	2.70	8.2647	8.1597	253	277	109.486166007905
2JAV_A	T0292TS029_2	T0292	2.38	8.5610	8.4371	253	277	109.486166007905
2JAV_A	T0292TS029_3	T0292	2.83	8.3239	8.2152	253	277	109.486166007905
2JAV_A	T0292TS029_4	T0292	2.59	7.8498	7.7714	253	277	109.486166007905
2JAV_A	T0292TS029_5	T0292	2.43	8.6202	8.4926	253	277	109.486166007905
2JAV_A	T0292TS034_1	T0292	2.11	10.2795	10.0461	253	277	109.486166007905
2JAV_A	T0292TS034_2	T0292	2.23	10.1017	9.8796	253	277	109.486166007905
2JAV_A	T0292TS034_3	T0292	2.24	10.2795	10.0461	253	277	109.486166007905
2JAV_A	T0292TS034_4	T0292	2.23	10.3388	10.1016	253	277	109.486166007905
2JAV_A	T0292TS034_5	T0292	2.14	10.3980	10.1570	253	277	109.486166007905
2JAV_A	T0292TS035_1	T0292	2.52	9.2721	9.1029	253	277	109.486166007905
2JAV_A	T0292TS035_2	T0292	2.19	10.1017	9.8796	253	277	109.486166007905
2JAV_A	T0292TS035_3	T0292	2.59	8.3832	8.2707	253	277	109.486166007905
2JAV_A	T0292TS035_4	T0292	2.80	6.5461	6.5512	253	277	109.486166007905
2JAV_A	T0292TS035_5	T0292	2.80	7.3165	7.2721	253	277	109.486166007905
2JAV_A	T0292TS038_1	T0292	2.22	10.5165	10.2680	253	277	109.486166007905
2JAV_A	T0292TS038_2	T0292	2.22	10.5165	10.2680	253	277	109.486166007905
2JAV_A	T0292TS046_1	T0292	2.44	9.6869	9.4912	253	270	106.719367588933
2JAV_A	T0292TS046_2	T0292	2.55	9.6869	9.4912	253	272	107.509881422925
2JAV_A	T0292TS046_3	T0292	2.37	8.0869	7.9933	253	275	108.695652173913
2JAV_A	T0292TS046_4	T0292	2.42	9.1536	8.9919	253	277	109.486166007905
2JAV_A	T0292TS046_5	T0292	2.49	9.6276	9.4358	253	277	109.486166007905
2JAV_A	T0292TS047_1	T0292	2.70	9.3906	9.2138	253	275	108.695652173913
2JAV_A	T0292TS047_2	T0292	2.70	9.3906	9.2138	253	275	108.695652173913
2JAV_A	T0292TS047_3	T0292	2.56	9.6276	9.4358	253	275	108.695652173913
2JAV_A	T0292TS047_4	T0292	2.08	10.3388	10.1016	253	273	107.905138339921
2JAV_A	T0292TS047_5	T0292	2.22	9.5684	9.3803	253	269	106.324110671937
2JAV_A	T0292TS050_1	T0292	2.42	10.1610	9.9351	253	277	109.486166007905
2JAV_A	T0292TS050_2	T0292	2.35	10.5165	10.2680	253	277	109.486166007905
2JAV_A	T0292TS050_3	T0292	2.19	9.9832	9.7687	253	275	108.695652173913
2JAV_A	T0292TS050_4	T0292	2.50	8.7980	8.6590	253	274	108.300395256917
2JAV_A	T0292TS050_5	T0292	2.73	7.2572	7.2167	253	277	109.486166007905
2JAV_A	T0292TS060_1	T0292	2.24	9.3313	9.1583	253	277	109.486166007905
2JAV_A	T0292TS060_2	T0292	2.63	8.6795	8.5481	253	277	109.486166007905
2JAV_A	T0292TS060_3	T0292	2.72	9.5684	9.3803	253	277	109.486166007905
2JAV_A	T0292TS060_4	T0292	2.44	9.6276	9.4358	253	277	109.486166007905
2JAV_A	T0292TS060_5	T0292	2.60	9.8054	9.6022	253	277	109.486166007905
2JAV_A	T0292TS063_1	T0292	2.49	8.9758	8.8255	253	277	109.486166007905
2JAV_A	T0292TS063_2	T0292	2.19	9.3313	9.1583	253	277	109.486166007905
2JAV_A	T0292TS063_3	T0292	2.51	8.9758	8.8255	253	277	109.486166007905
2JAV_A	T0292TS063_4	T0292	2.63	8.9165	8.7700	253	277	109.486166007905
2JAV_A	T0292TS063_5	T0292	2.29	9.8647	9.6577	253	259	102.371541501976
2JAV_A	T0292TS064_2u	T0292	2.56	8.1461	8.0487	253	277	109.486166007905
2JAV_A	T0292TS071_1	T0292	2.72	8.6795	8.5481	253	271	107.114624505929
2JAV_A	T0292TS071_2	T0292	2.75	9.6276	9.4358	253	271	107.114624505929
2JAV_A	T0292TS071_3	T0292	2.55	9.4499	9.2693	253	271	107.114624505929
2JAV_A	T0292TS071_4	T0292	2.67	8.6202	8.4926	253	271	107.114624505929
2JAV_A	T0292TS071_5	T0292	2.63	8.8573	8.7145	253	271	107.114624505929
2JAV_A	T0292TS074_1	T0292	2.55	9.2128	9.0474	253	272	107.509881422925
2JAV_A	T0292TS074_2	T0292	2.44	9.5684	9.3803	253	272	107.509881422925
2JAV_A	T0292TS074_3	T0292	2.53	8.9165	8.7700	253	272	107.509881422925
2JAV_A	T0292TS074_4	T0292	2.65	9.5091	9.3248	253	272	107.509881422925
2JAV_A	T0292TS074_5	T0292	2.54	9.5684	9.3803	253	272	107.509881422925
2JAV_A	T0292TS083_1	T0292	2.41	9.7462	9.5467	253	263	103.95256916996
2JAV_A	T0292TS083_2	T0292	2.95	7.9091	7.8268	253	268	105.928853754941
2JAV_A	T0292TS083_3	T0292	1.83	10.3980	10.1570	253	277	109.486166007905
2JAV_A	T0292TS083_4	T0292	2.24	8.9165	8.7700	253	274	108.300395256917
2JAV_A	T0292TS083_5	T0292	2.84	9.3906	9.2138	253	267	105.533596837945
2JAV_A	T0292TS087_1	T0292	2.61	9.6276	9.4358	253	277	109.486166007905
2JAV_A	T0292TS087_2	T0292	2.12	10.1610	9.9351	253	277	109.486166007905
2JAV_A	T0292TS087_3	T0292	2.40	9.3313	9.1583	253	277	109.486166007905
2JAV_A	T0292TS087_4	T0292	1.99	10.2795	10.0461	253	277	109.486166007905
2JAV_A	T0292TS087_5	T0292	2.35	9.5684	9.3803	253	277	109.486166007905
2JAV_A	T0292TS091_1	T0292	2.63	9.0350	8.8809	253	277	109.486166007905
2JAV_A	T0292TS091_2	T0292	2.68	9.9832	9.7687	253	277	109.486166007905
2JAV_A	T0292TS091_3	T0292	2.51	9.0943	8.9364	253	277	109.486166007905
2JAV_A	T0292TS091_4	T0292	2.66	8.3832	8.2707	253	277	109.486166007905
2JAV_A	T0292TS091_5	T0292	2.73	7.2572	7.2167	253	277	109.486166007905
2JAV_A	T0292TS092_1	T0292	2.53	9.2128	9.0474	253	277	109.486166007905
2JAV_A	T0292TS092_2	T0292	2.60	9.0943	8.9364	253	277	109.486166007905
2JAV_A	T0292TS092_3	T0292	2.73	7.2572	7.2167	253	277	109.486166007905
2JAV_A	T0292TS092_4	T0292	2.78	9.8647	9.6577	253	277	109.486166007905
2JAV_A	T0292TS092_5	T0292	2.53	8.2647	8.1597	253	277	109.486166007905
2JAV_A	T0292TS102_1	T0292	1.81	10.5165	10.2680	253	263	103.95256916996
2JAV_A	T0292TS102_2	T0292	2.40	9.3313	9.1583	253	258	101.97628458498
2JAV_A	T0292TS102_3	T0292	2.43	9.6869	9.4912	253	265	104.743083003953
2JAV_A	T0292TS102_4	T0292	2.55	9.7462	9.5467	253	263	103.95256916996
2JAV_A	T0292TS102_5	T0292	2.29	9.8492	9.6432	253	250	98.8142292490119
2JAV_A	T0292TS103_1	T0292	1.89	10.2795	10.0461	253	277	109.486166007905
2JAV_A	T0292TS105_1	T0292	2.32	8.8573	8.7145	253	277	109.486166007905
2JAV_A	T0292TS105_2	T0292	2.65	8.8573	8.7145	253	277	109.486166007905
2JAV_A	T0292TS105_3	T0292	2.48	8.9758	8.8255	253	277	109.486166007905
2JAV_A	T0292TS105_4	T0292	2.24	9.5091	9.3248	253	277	109.486166007905
2JAV_A	T0292TS105_5	T0292	2.28	9.6276	9.4358	253	277	109.486166007905
2JAV_A	T0292TS111_1	T0292	2.24	9.1536	8.9919	253	276	109.090909090909
2JAV_A	T0292TS111_2	T0292	2.71	9.0350	8.8809	253	276	109.090909090909
2JAV_A	T0292TS111_3	T0292	2.16	10.1610	9.9351	253	273	107.905138339921
2JAV_A	T0292TS111_4	T0292	2.25	9.2721	9.1029	253	276	109.090909090909
2JAV_A	T0292TS113_1	T0292	2.41	8.5610	8.4371	253	277	109.486166007905
2JAV_A	T0292TS113_2	T0292	2.59	7.6721	7.6050	253	277	109.486166007905
2JAV_A	T0292TS113_3	T0292	2.42	9.1536	8.9919	253	276	109.090909090909
2JAV_A	T0292TS113_4	T0292	2.39	7.8498	7.7714	253	277	109.486166007905
2JAV_A	T0292TS113_5	T0292	2.44	9.3906	9.2138	253	277	109.486166007905
2JAV_A	T0292TS125_1	T0292	2.55	10.7536	10.4899	253	277	109.486166007905
2JAV_A	T0292TS125_1u	T0292	2.58	9.5091	9.3248	253	259	102.371541501976
2JAV_A	T0292TS125_2	T0292	2.11	10.6351	10.3790	253	277	109.486166007905
2JAV_A	T0292TS125_2u	T0292	2.58	9.5091	9.3248	253	258	101.97628458498
2JAV_A	T0292TS125_3	T0292	2.16	9.8647	9.6577	253	277	109.486166007905
2JAV_A	T0292TS125_3u	T0292	2.54	9.5091	9.3248	253	259	102.371541501976
2JAV_A	T0292TS125_4	T0292	2.13	10.5165	10.2680	253	277	109.486166007905
2JAV_A	T0292TS125_4u	T0292	2.58	9.1536	8.9919	253	257	101.581027667984
2JAV_A	T0292TS125_5u	T0292	2.55	9.2721	9.1029	253	257	101.581027667984
2JAV_A	T0292TS132_1	T0292	2.35	5.1239	5.2216	253	277	109.486166007905
2JAV_A	T0292TS135_1	T0292	2.27	9.5091	9.3248	253	277	109.486166007905
2JAV_A	T0292TS136_1	T0292	2.05	10.6351	10.3790	253	277	109.486166007905
2JAV_A	T0292TS136_2	T0292	2.21	6.0128	6.0523	253	277	109.486166007905
2JAV_A	T0292TS136_3	T0292	2.92	-1.6910	0.0418	253	277	109.486166007905
2JAV_A	T0292TS136_4	T0292	2.68	1.3312	1.7606	253	277	109.486166007905
2JAV_A	T0292TS136_5	T0292	2.19	9.7462	9.5467	253	277	109.486166007905
2JAV_A	T0292TS137_1	T0292	2.00	10.4573	10.2125	253	277	109.486166007905
2JAV_A	T0292TS137_2	T0292	2.48	8.5610	8.4371	253	277	109.486166007905
2JAV_A	T0292TS137_3	T0292	2.72	4.7683	4.8897	253	277	109.486166007905
2JAV_A	T0292TS137_4	T0292	2.88	3.1683	3.4047	253	277	109.486166007905
2JAV_A	T0292TS137_5	T0292	2.65	7.3758	7.3276	253	277	109.486166007905
2JAV_A	T0292TS139_1	T0292	2.34	-0.7429	0.3125	253	277	109.486166007905
2JAV_A	T0292TS139_2	T0292	2.60	-0.5058	0.4287	253	277	109.486166007905
2JAV_A	T0292TS139_3	T0292	2.39	-1.0392	0.1938	253	277	109.486166007905
2JAV_A	T0292TS139_4	T0292	2.79	-0.2688	0.5622	253	277	109.486166007905
2JAV_A	T0292TS139_5	T0292	2.67	-1.3355	0.1066	253	277	109.486166007905
2JAV_A	T0292TS168_1	T0292	2.58	8.3239	8.2152	253	277	109.486166007905
2JAV_A	T0292TS168_2	T0292	2.63	9.4499	9.2693	253	277	109.486166007905
2JAV_A	T0292TS168_3	T0292	2.64	8.6795	8.5481	253	277	109.486166007905
2JAV_A	T0292TS168_4	T0292	2.61	8.4424	8.3261	253	277	109.486166007905
2JAV_A	T0292TS168_5	T0292	2.78	8.8573	8.7145	253	277	109.486166007905
2JAV_A	T0292TS178_1	T0292	2.46	8.8573	8.7145	253	277	109.486166007905
2JAV_A	T0292TS178_2	T0292	2.40	9.6869	9.4912	253	277	109.486166007905
2JAV_A	T0292TS178_3	T0292	2.25	9.5684	9.3803	253	277	109.486166007905
2JAV_A	T0292TS178_4	T0292	2.65	9.3313	9.1583	253	277	109.486166007905
2JAV_A	T0292TS178_5	T0292	2.62	8.2647	8.1597	253	277	109.486166007905
2JAV_A	T0292TS179_1	T0292	2.65	9.3313	9.1583	253	277	109.486166007905
2JAV_A	T0292TS179_2	T0292	2.40	9.6869	9.4912	253	277	109.486166007905
2JAV_A	T0292TS179_3	T0292	2.46	8.8573	8.7145	253	277	109.486166007905
2JAV_A	T0292TS179_4	T0292	2.74	9.1536	8.9919	253	277	109.486166007905
2JAV_A	T0292TS179_5	T0292	2.03	10.3388	10.1016	253	277	109.486166007905
2JAV_A	T0292TS186_1	T0292	2.76	6.9609	6.9394	253	272	107.509881422925
2JAV_A	T0292TS186_2	T0292	2.42	8.6202	8.4926	253	277	109.486166007905
2JAV_A	T0292TS186_3	T0292	2.34	9.5684	9.3803	253	273	107.905138339921
2JAV_A	T0292TS186_4	T0292	2.11	9.1536	8.9919	253	263	103.95256916996
2JAV_A	T0292TS186_5	T0292	2.54	8.9165	8.7700	253	277	109.486166007905
2JAV_A	T0292TS193_1	T0292	3.02	-1.5725	0.0589	253	277	109.486166007905
2JAV_A	T0292TS203_1	T0292	2.87	10.0425	9.8241	253	277	109.486166007905
2JAV_A	T0292TS203_2	T0292	2.52	8.2054	8.1042	253	277	109.486166007905
2JAV_A	T0292TS203_3	T0292	2.56	8.9165	8.7700	253	277	109.486166007905
2JAV_A	T0292TS203_4	T0292	2.46	9.2721	9.1029	253	277	109.486166007905
2JAV_A	T0292TS203_5	T0292	2.28	9.2128	9.0474	253	277	109.486166007905
2JAV_A	T0292TS205_1	T0292	2.60	8.1461	8.0487	253	274	108.300395256917
2JAV_A	T0292TS205_2	T0292	2.74	8.6202	8.4926	253	273	107.905138339921
2JAV_A	T0292TS205_3	T0292	2.59	8.9758	8.8255	253	277	109.486166007905
2JAV_A	T0292TS205_4	T0292	2.52	9.0943	8.9364	253	273	107.905138339921
2JAV_A	T0292TS205_5	T0292	2.76	8.1461	8.0487	253	272	107.509881422925
2JAV_A	T0292TS209_1	T0292	2.00	9.6276	9.4358	253	268	105.928853754941
2JAV_A	T0292TS209_2	T0292	2.35	9.0943	8.9364	253	273	107.905138339921
2JAV_A	T0292TS211_1	T0292	3.04	8.2647	8.1597	253	272	107.509881422925
2JAV_A	T0292TS211_2	T0292	3.04	7.2572	7.2167	253	268	105.928853754941
2JAV_A	T0292TS211_3	T0292	2.27	9.2128	9.0474	253	271	107.114624505929
2JAV_A	T0292TS211_4	T0292	2.87	7.7313	7.6604	253	268	105.928853754941
2JAV_A	T0292TS211_5	T0292	2.88	7.3165	7.2721	253	268	105.928853754941
2JAV_A	T0292TS212_1	T0292	2.26	9.5091	9.3248	253	277	109.486166007905
2JAV_A	T0292TS213_1	T0292	2.46	10.1610	9.9351	253	277	109.486166007905
2JAV_A	T0292TS214_1	T0292	2.64	9.9239	9.7132	253	277	109.486166007905
2JAV_A	T0292TS239_1	T0292	2.56	9.0943	8.9364	253	263	103.95256916996
2JAV_A	T0292TS239_2	T0292	2.27	9.3313	9.1583	253	269	106.324110671937
2JAV_A	T0292TS239_3	T0292	2.17	10.1017	9.8796	253	262	103.557312252964
2JAV_A	T0292TS239_4	T0292	2.62	7.9091	7.8268	253	260	102.766798418972
2JAV_A	T0292TS239_5	T0292	2.46	8.8573	8.7145	253	264	104.347826086957
2JAV_A	T0292TS245_1	T0292	2.40	9.6869	9.4912	253	277	109.486166007905
2JAV_A	T0292TS247_1	T0292	2.53	8.6202	8.4926	253	268	105.928853754941
2JAV_A	T0292TS247_2	T0292	2.61	4.7091	4.8344	253	268	105.928853754941
2JAV_A	T0292TS247_3	T0292	1.99	9.0350	8.8809	253	268	105.928853754941
2JAV_A	T0292TS247_4	T0292	2.02	9.2721	9.1029	253	268	105.928853754941
2JAV_A	T0292TS247_5	T0292	2.28	9.2128	9.0474	253	268	105.928853754941
2JAV_A	T0292TS248_1	T0292	2.47	9.6869	9.4912	253	277	109.486166007905
2JAV_A	T0292TS248_2	T0292	2.59	9.4499	9.2693	253	277	109.486166007905
2JAV_A	T0292TS248_3	T0292	2.79	8.9758	8.8255	253	277	109.486166007905
2JAV_A	T0292TS248_4	T0292	2.56	9.8054	9.6022	253	277	109.486166007905
2JAV_A	T0292TS248_5	T0292	2.62	9.7462	9.5467	253	277	109.486166007905
2JAV_A	T0292TS249_1	T0292	2.57	9.4499	9.2693	253	277	109.486166007905
2JAV_A	T0292TS249_2	T0292	2.80	7.6721	7.6050	253	277	109.486166007905
2JAV_A	T0292TS250_1	T0292	2.42	8.9758	8.8255	253	277	109.486166007905
2JAV_A	T0292TS250_2	T0292	3.06	6.0128	6.0523	253	277	109.486166007905
2JAV_A	T0292TS250_3	T0292	3.17	6.7239	6.7176	253	277	109.486166007905
2JAV_A	T0292TS250_4	T0292	3.08	8.1461	8.0487	253	277	109.486166007905
2JAV_A	T0292TS250_5	T0292	3.08	4.8276	4.9450	253	277	109.486166007905
2JAV_A	T0292TS261_1	T0292	2.49	8.7980	8.6590	253	264	104.347826086957
2JAV_A	T0292TS267_1	T0292	2.46	9.5684	9.3803	253	277	109.486166007905
2JAV_A	T0292TS267_2	T0292	2.57	10.1017	9.8796	253	277	109.486166007905
2JAV_A	T0292TS267_3	T0292	2.58	9.5091	9.3248	253	277	109.486166007905
2JAV_A	T0292TS267_4	T0292	2.37	9.2128	9.0474	253	277	109.486166007905
2JAV_A	T0292TS267_5	T0292	2.46	9.1536	8.9919	253	277	109.486166007905
2JAV_A	T0292TS268_1	T0292	2.55	9.9239	9.7132	253	277	109.486166007905
2JAV_A	T0292TS268_2	T0292	2.56	9.0943	8.9364	253	277	109.486166007905
2JAV_A	T0292TS268_3	T0292	2.63	-1.2762	0.1216	253	277	109.486166007905
2JAV_A	T0292TS268_4	T0292	2.47	-1.8688	0.0232	253	277	109.486166007905
2JAV_A	T0292TS268_5	T0292	2.74	-0.8614	0.2613	253	277	109.486166007905
2JAV_A	T0292TS274_1	T0292	2.41	9.6276	9.4358	253	277	109.486166007905
2JAV_A	T0292TS275_1	T0292	2.40	10.1017	9.8796	253	277	109.486166007905
2JAV_A	T0292TS276_1	T0292	2.49	9.4499	9.2693	253	277	109.486166007905
2JAV_A	T0292TS276_2	T0292	2.47	9.7462	9.5467	253	277	109.486166007905
2JAV_A	T0292TS277_1	T0292	2.50	9.3906	9.2138	253	277	109.486166007905
2JAV_A	T0292TS277_2	T0292	2.47	9.5684	9.3803	253	277	109.486166007905
2JAV_A	T0292TS277_3	T0292	2.30	10.1017	9.8796	253	277	109.486166007905
2JAV_A	T0292TS277_4	T0292	2.61	9.7462	9.5467	253	277	109.486166007905
2JAV_A	T0292TS277_5	T0292	2.44	9.2721	9.1029	253	277	109.486166007905
2JAV_A	T0292TS298_1	T0292	2.57	10.0425	9.8241	253	277	109.486166007905
2JAV_A	T0292TS298_2	T0292	2.53	9.2721	9.1029	253	273	107.905138339921
2JAV_A	T0292TS298_3	T0292	2.43	9.8054	9.6022	253	277	109.486166007905
2JAV_A	T0292TS298_4	T0292	2.48	9.3313	9.1583	253	277	109.486166007905
2JAV_A	T0292TS298_5	T0292	2.53	9.6869	9.4912	253	273	107.905138339921
2JAV_A	T0292TS302_1	T0292	2.26	8.8573	8.7145	253	268	105.928853754941
2JAV_A	T0292TS302_2	T0292	2.41	8.8573	8.7145	253	268	105.928853754941
2JAV_A	T0292TS302_3	T0292	2.32	9.0350	8.8809	253	268	105.928853754941
2JAV_A	T0292TS302_4	T0292	2.26	9.2128	9.0474	253	268	105.928853754941
2JAV_A	T0292TS302_5	T0292	2.30	9.2128	9.0474	253	268	105.928853754941
2JAV_A	T0292TS307_1	T0292	3.02	5.4794	5.5537	253	277	109.486166007905
2JAV_A	T0292TS307_1u	T0292	2.58	9.5091	9.3248	253	259	102.371541501976
2JAV_A	T0292TS307_2	T0292	2.67	-0.7429	0.3125	253	277	109.486166007905
2JAV_A	T0292TS307_2u	T0292	2.45	9.4499	9.2693	253	265	104.743083003953
2JAV_A	T0292TS307_3	T0292	2.61	5.4202	5.4983	253	277	109.486166007905
2JAV_A	T0292TS307_3u	T0292	2.58	9.5091	9.3248	253	259	102.371541501976
2JAV_A	T0292TS307_4	T0292	2.82	5.0646	5.1662	253	277	109.486166007905
2JAV_A	T0292TS307_4u	T0292	2.54	9.5091	9.3248	253	259	102.371541501976
2JAV_A	T0292TS307_5	T0292	3.09	-0.9799	0.2151	253	277	109.486166007905
2JAV_A	T0292TS307_5u	T0292	2.54	9.5091	9.3248	253	259	102.371541501976
2JAV_A	T0292TS318_1	T0292	2.39	9.4499	9.2693	253	273	107.905138339921
2JAV_A	T0292TS318_2	T0292	2.37	9.5684	9.3803	253	273	107.905138339921
2JAV_A	T0292TS318_3	T0292	2.37	9.5091	9.3248	253	273	107.905138339921
2JAV_A	T0292TS318_4	T0292	2.38	9.5684	9.3803	253	273	107.905138339921
2JAV_A	T0292TS318_5	T0292	2.40	9.6276	9.4358	253	273	107.905138339921
2JAV_A	T0292TS319_1	T0292	2.62	9.3313	9.1583	253	277	109.486166007905
2JAV_A	T0292TS319_2	T0292	2.93	7.4350	7.3831	253	277	109.486166007905
2JAV_A	T0292TS319_3	T0292	2.64	9.8647	9.6577	253	277	109.486166007905
2JAV_A	T0292TS319_4	T0292	2.37	9.9832	9.7687	253	277	109.486166007905
2JAV_A	T0292TS319_5	T0292	2.19	9.9239	9.7132	253	277	109.486166007905
2JAV_A	T0292TS337_1	T0292	2.40	9.4499	9.2693	253	277	109.486166007905
2JAV_A	T0292TS337_2	T0292	2.47	9.3906	9.2138	253	277	109.486166007905
2JAV_A	T0292TS337_3	T0292	2.60	8.7387	8.6035	253	277	109.486166007905
2JAV_A	T0292TS338_1	T0292	2.75	6.9017	6.8839	253	277	109.486166007905
2JAV_A	T0292TS338_2	T0292	2.76	6.1906	6.2186	253	277	109.486166007905
2JAV_A	T0292TS338_3	T0292	3.02	7.0202	6.9948	253	277	109.486166007905
2JAV_A	T0292TS347_1	T0292	2.49	9.4499	9.2693	253	272	107.509881422925
2JAV_A	T0292TS349_1	T0292	2.30	9.5091	9.3248	253	277	109.486166007905
2JAV_A	T0292TS349_2	T0292	2.32	9.3906	9.2138	253	266	105.138339920949
2JAV_A	T0292TS349_3	T0292	2.53	9.6869	9.4912	253	273	107.905138339921
2JAV_A	T0292TS349_4	T0292	2.56	8.5610	8.4371	253	277	109.486166007905
2JAV_A	T0292TS349_5	T0292	2.53	9.2721	9.1029	253	267	105.533596837945
2JAV_A	T0292TS351_1	T0292	2.43	9.8054	9.6022	253	277	109.486166007905
2JAV_A	T0292TS351_2	T0292	2.57	10.0425	9.8241	253	277	109.486166007905
2JAV_A	T0292TS351_3	T0292	2.53	9.2721	9.1029	253	273	107.905138339921
2JAV_A	T0292TS351_4	T0292	2.32	9.3906	9.2138	253	266	105.138339920949
2JAV_A	T0292TS351_5	T0292	2.48	9.3313	9.1583	253	277	109.486166007905
2JAV_A	T0292TS368_1	T0292	2.42	10.1610	9.9351	253	277	109.486166007905
2JAV_A	T0292TS368_2	T0292	2.03	10.3980	10.1570	253	277	109.486166007905
2JAV_A	T0292TS383_1	T0292	2.52	8.0861	7.9925	253	251	99.2094861660079
2JAV_A	T0292TS383_2	T0292	2.75	6.5865	6.5890	253	249	98.4189723320158
2JAV_A	T0292TS383_3	T0292	2.50	9.5425	9.3561	253	252	99.604743083004
2JAV_A	T0292TS383_4	T0292	2.44	10.1610	9.9351	253	262	103.557312252964
2JAV_A	T0292TS383_5	T0292	2.58	8.7980	8.6590	253	257	101.581027667984
2JAV_A	T0292TS389_1	T0292	2.39	9.1536	8.9919	253	277	109.486166007905
2JAV_A	T0292TS389_2	T0292	2.64	7.7754	7.7017	253	199	78.6561264822134
2JAV_A	T0292TS389_3	T0292	2.62	8.7596	8.6231	253	241	95.2569169960474
2JAV_A	T0292TS389_4	T0292	1.85	10.3388	10.1016	253	258	101.97628458498
2JAV_A	T0292TS389_5	T0292	2.34	9.1590	8.9969	253	251	99.2094861660079
2JAV_A	T0292TS393_1	T0292	2.47	9.3313	9.1583	253	277	109.486166007905
2JAV_A	T0292TS393_2	T0292	2.43	9.3313	9.1583	253	277	109.486166007905
2JAV_A	T0292TS393_3	T0292	2.50	9.2128	9.0474	253	277	109.486166007905
2JAV_A	T0292TS393_4	T0292	2.71	8.8573	8.7145	253	277	109.486166007905
2JAV_A	T0292TS393_5	T0292	2.50	9.4499	9.2693	253	277	109.486166007905
2JAV_A	T0292TS413_1	T0292	2.55	8.1461	8.0487	253	277	109.486166007905
2JAV_A	T0292TS413_2	T0292	2.59	10.0425	9.8241	253	277	109.486166007905
2JAV_A	T0292TS413_3	T0292	2.62	8.9165	8.7700	253	277	109.486166007905
2JAV_A	T0292TS413_4	T0292	2.45	9.0350	8.8809	253	277	109.486166007905
2JAV_A	T0292TS413_5	T0292	2.54	9.2721	9.1029	253	277	109.486166007905
2JAV_A	T0292TS414_1	T0292	2.57	10.1017	9.8796	253	277	109.486166007905
2JAV_A	T0292TS414_2	T0292	2.53	9.5091	9.3248	253	277	109.486166007905
2JAV_A	T0292TS414_3	T0292	2.79	10.0425	9.8241	253	277	109.486166007905
2JAV_A	T0292TS414_4	T0292	2.96	9.8647	9.6577	253	277	109.486166007905
2JAV_A	T0292TS414_5	T0292	2.62	8.3832	8.2707	253	277	109.486166007905
2JAV_A	T0292TS415_1	T0292	2.70	9.8054	9.6022	253	277	109.486166007905
2JAV_A	T0292TS415_2	T0292	2.27	10.0425	9.8241	253	277	109.486166007905
2JAV_A	T0292TS415_3	T0292	2.37	8.0869	7.9933	253	277	109.486166007905
2JAV_A	T0292TS415_4	T0292	2.57	9.9239	9.7132	253	277	109.486166007905
2JAV_A	T0292TS415_5	T0292	2.61	9.8054	9.6022	253	277	109.486166007905
2JAV_A	T0292TS416_1	T0292	2.28	9.8054	9.6022	253	277	109.486166007905
2JAV_A	T0292TS416_2	T0292	2.37	9.3906	9.2138	253	277	109.486166007905
2JAV_A	T0292TS416_3	T0292	2.27	9.3313	9.1583	253	277	109.486166007905
2JAV_A	T0292TS418_1	T0292	2.46	10.1610	9.9351	253	277	109.486166007905
2JAV_A	T0292TS420_1	T0292	2.28	8.9758	8.8255	253	268	105.928853754941
2JAV_A	T0292TS420_2	T0292	2.30	8.5017	8.3816	253	268	105.928853754941
2JAV_A	T0292TS420_3	T0292	2.26	8.9165	8.7700	253	268	105.928853754941
2JAV_A	T0292TS420_4	T0292	2.35	8.5610	8.4371	253	268	105.928853754941
2JAV_A	T0292TS420_5	T0292	2.39	8.8573	8.7145	253	268	105.928853754941
2JAV_A	T0292TS427_1	T0292	2.53	-0.9799	0.2151	253	277	109.486166007905
2JAV_A	T0292TS427_2	T0292	2.53	-0.9799	0.2151	253	277	109.486166007905
2JAV_A	T0292TS427_3	T0292	2.53	-0.9799	0.2151	253	277	109.486166007905
2JAV_A	T0292TS427_4	T0292	2.53	-0.9799	0.2151	253	277	109.486166007905
2JAV_A	T0292TS435_1	T0292	2.63	9.0350	8.8809	253	277	109.486166007905
2JAV_A	T0292TS435_2	T0292	2.73	8.0869	7.9933	253	277	109.486166007905
2JAV_A	T0292TS435_3	T0292	2.39	9.3906	9.2138	253	277	109.486166007905
2JAV_A	T0292TS435_4	T0292	2.48	9.8647	9.6577	253	277	109.486166007905
2JAV_A	T0292TS435_5	T0292	2.26	9.3313	9.1583	253	277	109.486166007905
2JAV_A	T0292TS439_1	T0292	2.44	9.4499	9.2693	253	275	108.695652173913
2JAV_A	T0292TS468_1	T0292	2.77	8.3832	8.2707	253	253	100
2JAV_A	T0292TS469_1	T0292	2.50	9.0943	8.9364	253	272	107.509881422925
2JAV_A	T0292TS469_2	T0292	2.52	9.2721	9.1029	253	265	104.743083003953
2JAV_A	T0292TS469_3	T0292	2.52	9.3313	9.1583	253	268	105.928853754941
2JAV_A	T0292TS469_4	T0292	2.49	9.0943	8.9364	253	264	104.347826086957
2JAV_A	T0292TS469_5	T0292	2.53	9.1536	8.9919	253	265	104.743083003953
2JAV_A	T0292TS474_1	T0292	2.00	3.5831	3.7877	253	269	106.324110671937
2JAV_A	T0292TS490_1	T0292	2.24	9.0943	8.9364	253	274	108.300395256917
2JAV_A	T0292TS511_1	T0292	3.05	-0.9799	0.2151	253	277	109.486166007905
2JAV_A	T0292TS527_1	T0292	2.48	9.8647	9.6577	253	277	109.486166007905
2JAV_A	T0292TS536_1	T0292	2.48	9.7462	9.5467	253	277	109.486166007905
2JAV_A	T0292TS536_2	T0292	2.44	8.5610	8.4371	253	277	109.486166007905
2JAV_A	T0292TS536_3	T0292	2.45	9.0943	8.9364	253	277	109.486166007905
2JAV_A	T0292TS536_4	T0292	2.49	9.5684	9.3803	253	277	109.486166007905
2JAV_A	T0292TS536_5	T0292	2.28	9.4499	9.2693	253	277	109.486166007905
2JAV_A	T0292TS550_1	T0292	2.86	7.5535	7.4940	253	263	103.95256916996
2JAV_A	T0292TS556_1	T0292	2.19	10.3388	10.1016	253	277	109.486166007905
2JAV_A	T0292TS556_2	T0292	2.31	10.1017	9.8796	253	277	109.486166007905
2JAV_A	T0292TS556_3	T0292	2.17	10.3980	10.1570	253	277	109.486166007905
2JAV_A	T0292TS556_4	T0292	2.05	10.6943	10.4345	253	277	109.486166007905
2JAV_A	T0292TS556_5	T0292	2.08	10.4573	10.2125	253	277	109.486166007905
2JAV_A	T0292TS559_1	T0292	2.32	9.0943	8.9364	253	253	100
2JAV_A	T0292TS568_1	T0292	2.47	8.9758	8.8255	253	277	109.486166007905
2JAV_A	T0292TS568_2	T0292	2.25	9.4499	9.2693	253	274	108.300395256917
2JAV_A	T0292TS568_3	T0292	2.34	9.3313	9.1583	253	277	109.486166007905
2JAV_A	T0292TS568_4	T0292	2.28	9.1536	8.9919	253	275	108.695652173913
2JAV_A	T0292TS568_5	T0292	2.22	8.9758	8.8255	253	277	109.486166007905
2JAV_A	T0292TS601_1	T0292	2.18	9.9832	9.7687	253	277	109.486166007905
2JAV_A	T0292TS601_2	T0292	2.08	10.1017	9.8796	253	277	109.486166007905
2JAV_A	T0292TS601_3	T0292	2.77	8.3832	8.2707	253	277	109.486166007905
2JAV_A	T0292TS601_4	T0292	2.84	6.4276	6.4403	253	277	109.486166007905
2JAV_A	T0292TS601_5	T0292	2.38	9.8054	9.6022	253	277	109.486166007905
2JAV_A	T0292TS609_1	T0292	2.05	10.3388	10.1016	253	277	109.486166007905
2JAV_A	T0292TS609_2	T0292	2.52	8.7980	8.6590	253	277	109.486166007905
2JAV_A	T0292TS609_3	T0292	2.50	8.7980	8.6590	253	274	108.300395256917
2JAV_A	T0292TS609_5	T0292	2.19	9.9832	9.7687	253	275	108.695652173913
2JAV_A	T0292TS640_1	T0292	2.23	8.3239	8.2152	253	266	105.138339920949
2JAV_A	T0292TS640_2	T0292	2.56	8.8573	8.7145	253	266	105.138339920949
2JAV_A	T0292TS640_3	T0292	2.50	9.1536	8.9919	253	266	105.138339920949
2JAV_A	T0292TS640_4	T0292	2.73	7.0795	7.0503	253	266	105.138339920949
2JAV_A	T0292TS640_5	T0292	2.54	9.2721	9.1029	253	266	105.138339920949
2JAV_A	T0292TS641_1	T0292	2.29	9.9832	9.7687	253	275	108.695652173913
2JAV_A	T0292TS641_2	T0292	2.23	9.9832	9.7687	253	277	109.486166007905
2JAV_A	T0292TS650_1	T0292	2.34	9.5091	9.3248	253	277	109.486166007905
2JAV_A	T0292TS651_1	T0292	2.23	9.5091	9.3248	253	277	109.486166007905
2JAV_A	T0292TS654_1	T0292	2.77	9.2845	9.1145	253	249	98.4189723320158
2JAV_A	T0292TS658_1	T0292	2.42	9.9832	9.7687	253	277	109.486166007905
2JAV_A	T0292TS664_1	T0292	2.24	9.0350	8.8809	253	277	109.486166007905
2JAV_A	T0292TS664_2	T0292	2.32	9.4499	9.2693	253	277	109.486166007905
2JAV_A	T0292TS664_3	T0292	2.38	10.5165	10.2680	253	277	109.486166007905
2JAV_A	T0292TS664_4	T0292	2.59	9.5091	9.3248	253	277	109.486166007905
2JAV_A	T0292TS664_5	T0292	2.23	9.3906	9.2138	253	277	109.486166007905
2JAV_A	T0292TS671_1	T0292	2.39	9.6869	9.4912	253	272	107.509881422925
2JAV_A	T0292TS671_2	T0292	1.99	10.2202	9.9906	253	276	109.090909090909
2JAV_A	T0292TS671_3	T0292	2.60	9.4499	9.2693	253	271	107.114624505929
2JAV_A	T0292TS671_4	T0292	2.97	9.5684	9.3803	253	272	107.509881422925
2JAV_A	T0292TS671_5	T0292	2.45	9.8054	9.6022	253	272	107.509881422925
2JAV_A	T0292TS675_1	T0292	2.44	10.1610	9.9351	253	277	109.486166007905
2JAV_A	T0292TS675_2	T0292	2.43	9.6276	9.4358	253	277	109.486166007905
2JAV_A	T0292TS675_3	T0292	2.53	9.5684	9.3803	253	272	107.509881422925
2JAV_A	T0292TS675_4	T0292	2.05	10.2795	10.0461	253	277	109.486166007905
2JAV_A	T0292TS675_5	T0292	2.06	10.3388	10.1016	253	277	109.486166007905
2JAV_A	T0292TS677_1	T0292	2.88	9.9832	9.7687	253	277	109.486166007905
2JAV_A	T0292TS698_1	T0292	2.64	9.3313	9.1583	253	277	109.486166007905
2JAV_A	T0292TS705_1	T0292	2.47	8.5017	8.3816	253	268	105.928853754941
2JAV_A	T0292TS710_1	T0292	2.24	10.6943	10.4345	253	277	109.486166007905
2JAV_A	T0292TS710_2	T0292	2.22	8.9758	8.8255	253	277	109.486166007905
2JAV_A	T0292TS710_3	T0292	2.32	9.4499	9.2693	253	277	109.486166007905
2JAV_A	T0292TS710_4	T0292	2.39	10.2202	9.9906	253	277	109.486166007905
2JAV_A	T0292TS710_5	T0292	2.36	9.3906	9.2138	253	274	108.300395256917
2W5B_A	2W5H_A	T0292	0.24	12.2763	11.9157	272	268	98.5294117647059
2W5B_A	RT0292AL170_1	T0292	1.79	8.5633	8.4393	272	230	84.5588235294118
2W5B_A	T0292AL044_1	T0292	2.27	10.4701	10.2246	272	238	87.5
2W5B_A	T0292AL044_2	T0292	2.35	10.0285	9.8111	272	250	91.9117647058823
2W5B_A	T0292AL044_3	T0292	2.18	9.9050	9.6955	272	257	94.4852941176471
2W5B_A	T0292AL044_4	T0292	2.23	9.7208	9.5230	272	252	92.6470588235294
2W5B_A	T0292AL044_5	T0292	2.49	9.1345	8.9740	272	239	87.8676470588235
2W5B_A	T0292AL170_1_1	T0292	1.79	10.0684	9.8484	272	192	70.5882352941177
2W5B_A	T0292AL170_1_2	T0292	1.49	0.6812	1.2275	272	38	13.9705882352941
2W5B_A	T0292AL242_1	T0292	2.25	9.6385	9.4459	272	237	87.1323529411765
2W5B_A	T0292AL242_2	T0292	2.41	8.4951	8.3754	272	217	79.7794117647059
2W5B_A	T0292AL242_3	T0292	2.93	9.7308	9.5324	272	264	97.0588235294118
2W5B_A	T0292AL242_4	T0292	2.43	9.4754	9.2932	272	263	96.6911764705882
2W5B_A	T0292AL242_5	T0292	2.12	10.0091	9.7929	272	266	97.7941176470588
2W5B_A	T0292AL243_1	T0292	2.61	8.6536	8.5238	272	250	91.9117647058823
2W5B_A	T0292AL243_2	T0292	2.92	7.9322	7.8485	272	244	89.7058823529412
2W5B_A	T0292AL243_3	T0292	2.13	9.9934	9.7782	272	251	92.2794117647059
2W5B_A	T0292AL243_4	T0292	1.88	10.0222	9.8052	272	257	94.4852941176471
2W5B_A	T0292AL243_5	T0292	2.42	9.1484	8.9871	272	255	93.75
2W5B_A	T0292AL257_1	T0292	2.27	10.3510	10.1131	272	251	92.2794117647059
2W5B_A	T0292AL257_2	T0292	2.54	9.9390	9.7273	272	256	94.1176470588235
2W5B_A	T0292AL257_3	T0292	2.66	9.7212	9.5234	272	259	95.2205882352941
2W5B_A	T0292AL257_4	T0292	2.75	9.7628	9.5623	272	256	94.1176470588235
2W5B_A	T0292AL257_5	T0292	2.35	9.1654	9.0030	272	260	95.5882352941177
2W5B_A	T0292AL316_1	T0292	2.27	10.3510	10.1131	272	251	92.2794117647059
2W5B_A	T0292AL316_2	T0292	2.75	9.7628	9.5623	272	256	94.1176470588235
2W5B_A	T0292AL316_3	T0292	2.42	9.6376	9.4451	272	258	94.8529411764706
2W5B_A	T0292AL316_4	T0292	2.29	9.7544	9.5544	272	258	94.8529411764706
2W5B_A	T0292AL316_5	T0292	2.58	9.1118	8.9528	272	258	94.8529411764706
2W5B_A	T0292AL333_1	T0292	2.29	9.7293	9.5309	272	257	94.4852941176471
2W5B_A	T0292AL333_2	T0292	2.41	9.7962	9.5936	272	262	96.3235294117647
2W5B_A	T0292AL333_3	T0292	2.47	9.9542	9.7415	272	259	95.2205882352941
2W5B_A	T0292AL333_4	T0292	2.66	9.4882	9.3052	272	259	95.2205882352941
2W5B_A	T0292AL333_5	T0292	2.43	9.6747	9.4798	272	236	86.7647058823529
2W5B_A	T0292AL380_1	T0292	2.23	10.4771	10.2311	272	233	85.6617647058823
2W5B_A	T0292AL380_2	T0292	2.25	10.4616	10.2166	272	235	86.3970588235294
2W5B_A	T0292AL380_3	T0292	2.20	10.4142	10.1722	272	233	85.6617647058823
2W5B_A	T0292AL380_4	T0292	2.18	10.3991	10.1581	272	235	86.3970588235294
2W5B_A	T0292AL380_5	T0292	2.28	10.2574	10.0254	272	242	88.9705882352941
2W5B_A	T0292AL381_1	T0292	1.86	9.2235	9.0574	272	260	95.5882352941177
2W5B_A	T0292AL381_2	T0292	2.20	9.8712	9.6638	272	258	94.8529411764706
2W5B_A	T0292AL381_3	T0292	2.20	10.2795	10.0461	272	253	93.0147058823529
2W5B_A	T0292AL381_4	T0292	2.82	9.4430	9.2629	272	255	93.75
2W5B_A	T0292AL381_5	T0292	2.61	8.5322	8.4102	272	252	92.6470588235294
2W5B_A	T0292AL586_1	T0292	no_data	no_data	no_data	272	no_data	no_data
2W5B_A	T0292AL706_1	T0292	2.27	9.7714	9.5703	272	254	93.3823529411765
2W5B_A	T0292TS004_1	T0292	2.73	9.6214	9.4300	272	277	101.838235294118
2W5B_A	T0292TS004_2	T0292	2.44	9.5087	9.3244	272	277	101.838235294118
2W5B_A	T0292TS004_3	T0292	2.25	9.4524	9.2717	272	277	101.838235294118
2W5B_A	T0292TS004_4	T0292	2.10	9.5651	9.3772	272	277	101.838235294118
2W5B_A	T0292TS004_5	T0292	2.31	9.1706	9.0079	272	277	101.838235294118
2W5B_A	T0292TS005_1	T0292	2.14	10.0723	9.8521	272	277	101.838235294118
2W5B_A	T0292TS010_1	T0292	2.39	8.7761	8.6385	272	277	101.838235294118
2W5B_A	T0292TS010_2	T0292	2.58	8.8325	8.6913	272	277	101.838235294118
2W5B_A	T0292TS010_3	T0292	1.99	10.0723	9.8521	272	277	101.838235294118
2W5B_A	T0292TS010_4	T0292	2.31	9.4524	9.2717	272	277	101.838235294118
2W5B_A	T0292TS010_5	T0292	2.69	9.2897	9.1193	272	231	84.9264705882353
2W5B_A	T0292TS011_1u	T0292	2.20	9.6914	9.4954	272	267	98.1617647058823
2W5B_A	T0292TS013_1	T0292	2.49	9.6214	9.4300	272	277	101.838235294118
2W5B_A	T0292TS020_1	T0292	2.40	9.6214	9.4300	272	277	101.838235294118
2W5B_A	T0292TS020_2	T0292	2.44	8.4380	8.3219	272	277	101.838235294118
2W5B_A	T0292TS020_3	T0292	2.45	9.5651	9.3772	272	277	101.838235294118
2W5B_A	T0292TS020_4	T0292	2.34	9.3397	9.1661	272	277	101.838235294118
2W5B_A	T0292TS020_5	T0292	2.42	9.1142	8.9551	272	277	101.838235294118
2W5B_A	T0292TS022_1	T0292	2.55	9.5963	9.4065	272	270	99.2647058823529
2W5B_A	T0292TS022_2	T0292	2.38	9.3138	9.1419	272	270	99.2647058823529
2W5B_A	T0292TS022_3	T0292	2.90	9.3397	9.1661	272	277	101.838235294118
2W5B_A	T0292TS022_4	T0292	2.79	9.7342	9.5355	272	277	101.838235294118
2W5B_A	T0292TS022_5	T0292	2.57	9.3960	9.2189	272	277	101.838235294118
2W5B_A	T0292TS024_1	T0292	2.28	10.2977	10.0631	272	277	101.838235294118
2W5B_A	T0292TS024_2	T0292	2.18	10.2414	10.0104	272	277	101.838235294118
2W5B_A	T0292TS024_3	T0292	2.16	10.2977	10.0631	272	277	101.838235294118
2W5B_A	T0292TS024_4	T0292	2.18	10.2977	10.0631	272	277	101.838235294118
2W5B_A	T0292TS024_5	T0292	2.33	10.2977	10.0631	272	277	101.838235294118
2W5B_A	T0292TS025_1	T0292	2.17	9.6778	9.4827	272	277	101.838235294118
2W5B_A	T0292TS025_2	T0292	2.41	8.7761	8.6385	272	277	101.838235294118
2W5B_A	T0292TS025_3	T0292	2.62	9.8469	9.6410	272	277	101.838235294118
2W5B_A	T0292TS025_4	T0292	2.15	10.4104	10.1687	272	277	101.838235294118
2W5B_A	T0292TS025_5	T0292	1.86	10.2414	10.0104	272	277	101.838235294118
2W5B_A	T0292TS026_1	T0292	2.41	10.2414	10.0104	272	277	101.838235294118
2W5B_A	T0292TS026_2	T0292	1.97	10.0159	9.7993	272	277	101.838235294118
2W5B_A	T0292TS026_3	T0292	2.17	9.9032	9.6938	272	277	101.838235294118
2W5B_A	T0292TS026_4	T0292	2.40	10.0159	9.7993	272	277	101.838235294118
2W5B_A	T0292TS026_5	T0292	2.41	9.9596	9.7465	272	277	101.838235294118
2W5B_A	T0292TS027_1	T0292	2.05	10.1287	9.9048	272	277	101.838235294118
2W5B_A	T0292TS027_2	T0292	2.49	9.6778	9.4827	272	277	101.838235294118
2W5B_A	T0292TS027_3	T0292	2.13	9.9032	9.6938	272	277	101.838235294118
2W5B_A	T0292TS027_4	T0292	2.30	9.3960	9.2189	272	277	101.838235294118
2W5B_A	T0292TS027_5	T0292	2.26	10.0159	9.7993	272	277	101.838235294118
2W5B_A	T0292TS028_1	T0292	2.47	9.4524	9.2717	272	277	101.838235294118
2W5B_A	T0292TS028_2	T0292	2.47	9.3960	9.2189	272	277	101.838235294118
2W5B_A	T0292TS028_3	T0292	2.54	9.3960	9.2189	272	277	101.838235294118
2W5B_A	T0292TS028_4	T0292	2.48	10.1850	9.9576	272	277	101.838235294118
2W5B_A	T0292TS028_5	T0292	2.73	8.0435	7.9526	272	277	101.838235294118
2W5B_A	T0292TS029_1	T0292	2.88	7.9308	7.8471	272	277	101.838235294118
2W5B_A	T0292TS029_2	T0292	2.34	8.3816	8.2692	272	277	101.838235294118
2W5B_A	T0292TS029_3	T0292	2.79	8.3253	8.2164	272	277	101.838235294118
2W5B_A	T0292TS029_4	T0292	2.81	7.5926	7.5306	272	277	101.838235294118
2W5B_A	T0292TS029_5	T0292	2.47	8.1562	8.0582	272	277	101.838235294118
2W5B_A	T0292TS034_1	T0292	1.91	9.7905	9.5883	272	277	101.838235294118
2W5B_A	T0292TS034_2	T0292	2.14	9.8469	9.6410	272	277	101.838235294118
2W5B_A	T0292TS034_3	T0292	2.02	10.0159	9.7993	272	277	101.838235294118
2W5B_A	T0292TS034_4	T0292	2.62	9.9032	9.6938	272	277	101.838235294118
2W5B_A	T0292TS034_5	T0292	1.94	9.9032	9.6938	272	277	101.838235294118
2W5B_A	T0292TS035_1	T0292	2.35	9.5087	9.3244	272	277	101.838235294118
2W5B_A	T0292TS035_2	T0292	2.39	9.5651	9.3772	272	277	101.838235294118
2W5B_A	T0292TS035_3	T0292	2.71	8.4943	8.3747	272	277	101.838235294118
2W5B_A	T0292TS035_4	T0292	2.91	8.2125	8.1109	272	277	101.838235294118
2W5B_A	T0292TS035_5	T0292	2.63	8.6070	8.4802	272	277	101.838235294118
2W5B_A	T0292TS038_1	T0292	2.29	10.0159	9.7993	272	277	101.838235294118
2W5B_A	T0292TS038_2	T0292	2.29	10.0159	9.7993	272	277	101.838235294118
2W5B_A	T0292TS046_1	T0292	2.23	9.8224	9.6181	272	270	99.2647058823529
2W5B_A	T0292TS046_2	T0292	2.24	9.6778	9.4827	272	272	100
2W5B_A	T0292TS046_3	T0292	2.93	8.3253	8.2164	272	275	101.102941176471
2W5B_A	T0292TS046_4	T0292	2.29	9.6778	9.4827	272	277	101.838235294118
2W5B_A	T0292TS046_5	T0292	2.38	9.6778	9.4827	272	277	101.838235294118
2W5B_A	T0292TS047_1	T0292	2.77	9.2833	9.1134	272	275	101.102941176471
2W5B_A	T0292TS047_2	T0292	2.77	9.2833	9.1134	272	275	101.102941176471
2W5B_A	T0292TS047_3	T0292	2.44	9.5087	9.3244	272	275	101.102941176471
2W5B_A	T0292TS047_4	T0292	2.04	9.6778	9.4827	272	273	100.367647058824
2W5B_A	T0292TS047_5	T0292	2.50	9.4012	9.2237	272	269	98.8970588235294
2W5B_A	T0292TS050_1	T0292	2.51	9.6214	9.4300	272	277	101.838235294118
2W5B_A	T0292TS050_2	T0292	2.17	9.6778	9.4827	272	277	101.838235294118
2W5B_A	T0292TS050_3	T0292	2.54	9.6778	9.4827	272	275	101.102941176471
2W5B_A	T0292TS050_4	T0292	2.45	9.0579	8.9023	272	274	100.735294117647
2W5B_A	T0292TS050_5	T0292	2.65	8.0998	8.0054	272	277	101.838235294118
2W5B_A	T0292TS060_1	T0292	2.46	9.5651	9.3772	272	277	101.838235294118
2W5B_A	T0292TS060_2	T0292	2.46	8.9452	8.7968	272	277	101.838235294118
2W5B_A	T0292TS060_3	T0292	2.42	9.6214	9.4300	272	277	101.838235294118
2W5B_A	T0292TS060_4	T0292	2.20	9.6778	9.4827	272	277	101.838235294118
2W5B_A	T0292TS060_5	T0292	2.87	9.2833	9.1134	272	277	101.838235294118
2W5B_A	T0292TS063_1	T0292	2.95	8.6634	8.5330	272	277	101.838235294118
2W5B_A	T0292TS063_2	T0292	2.44	9.3397	9.1661	272	277	101.838235294118
2W5B_A	T0292TS063_3	T0292	2.65	8.6634	8.5330	272	277	101.838235294118
2W5B_A	T0292TS063_4	T0292	2.71	8.7761	8.6385	272	277	101.838235294118
2W5B_A	T0292TS063_5	T0292	2.26	10.0125	9.7961	272	259	95.2205882352941
2W5B_A	T0292TS064_2u	T0292	2.40	7.9308	7.8471	272	277	101.838235294118
2W5B_A	T0292TS071_1	T0292	2.51	8.7761	8.6385	272	271	99.6323529411765
2W5B_A	T0292TS071_2	T0292	2.54	9.2833	9.1134	272	271	99.6323529411765
2W5B_A	T0292TS071_3	T0292	2.51	9.1706	9.0079	272	271	99.6323529411765
2W5B_A	T0292TS071_4	T0292	2.69	8.6634	8.5330	272	271	99.6323529411765
2W5B_A	T0292TS071_5	T0292	2.48	9.2270	9.0606	272	271	99.6323529411765
2W5B_A	T0292TS074_1	T0292	2.39	9.2833	9.1134	272	272	100
2W5B_A	T0292TS074_2	T0292	2.31	9.5087	9.3244	272	272	100
2W5B_A	T0292TS074_3	T0292	2.34	9.2833	9.1134	272	272	100
2W5B_A	T0292TS074_4	T0292	2.29	9.2833	9.1134	272	272	100
2W5B_A	T0292TS074_5	T0292	2.69	9.3397	9.1661	272	272	100
2W5B_A	T0292TS083_1	T0292	2.02	9.8210	9.6168	272	263	96.6911764705882
2W5B_A	T0292TS083_2	T0292	2.61	8.6368	8.5081	272	268	98.5294117647059
2W5B_A	T0292TS083_3	T0292	2.12	9.9032	9.6938	272	277	101.838235294118
2W5B_A	T0292TS083_4	T0292	2.14	9.2270	9.0606	272	274	100.735294117647
2W5B_A	T0292TS083_5	T0292	2.59	9.4635	9.2821	272	267	98.1617647058823
2W5B_A	T0292TS087_1	T0292	2.65	8.8325	8.6913	272	277	101.838235294118
2W5B_A	T0292TS087_2	T0292	2.37	9.8469	9.6410	272	277	101.838235294118
2W5B_A	T0292TS087_3	T0292	2.81	9.7905	9.5883	272	277	101.838235294118
2W5B_A	T0292TS087_4	T0292	2.24	9.7905	9.5883	272	277	101.838235294118
2W5B_A	T0292TS087_5	T0292	3.06	9.5651	9.3772	272	277	101.838235294118
2W5B_A	T0292TS091_1	T0292	2.46	9.2833	9.1134	272	277	101.838235294118
2W5B_A	T0292TS091_2	T0292	2.77	9.6214	9.4300	272	277	101.838235294118
2W5B_A	T0292TS091_3	T0292	2.35	9.3397	9.1661	272	277	101.838235294118
2W5B_A	T0292TS091_4	T0292	2.49	8.5507	8.4275	272	277	101.838235294118
2W5B_A	T0292TS091_5	T0292	2.65	8.0998	8.0054	272	277	101.838235294118
2W5B_A	T0292TS092_1	T0292	2.42	9.5087	9.3244	272	277	101.838235294118
2W5B_A	T0292TS092_2	T0292	2.43	9.1706	9.0079	272	277	101.838235294118
2W5B_A	T0292TS092_3	T0292	2.65	8.0998	8.0054	272	277	101.838235294118
2W5B_A	T0292TS092_4	T0292	2.46	9.8469	9.6410	272	277	101.838235294118
2W5B_A	T0292TS092_5	T0292	2.95	8.4380	8.3219	272	277	101.838235294118
2W5B_A	T0292TS102_1	T0292	1.88	9.2450	9.0775	272	263	96.6911764705882
2W5B_A	T0292TS102_2	T0292	2.49	9.5792	9.3904	272	258	94.8529411764706
2W5B_A	T0292TS102_3	T0292	2.63	8.7246	8.5903	272	265	97.4264705882353
2W5B_A	T0292TS102_4	T0292	2.94	9.7634	9.5629	272	263	96.6911764705882
2W5B_A	T0292TS102_5	T0292	2.29	9.9090	9.6992	272	250	91.9117647058823
2W5B_A	T0292TS103_1	T0292	2.01	9.7905	9.5883	272	277	101.838235294118
2W5B_A	T0292TS105_1	T0292	2.79	9.4524	9.2717	272	277	101.838235294118
2W5B_A	T0292TS105_2	T0292	2.55	9.5651	9.3772	272	277	101.838235294118
2W5B_A	T0292TS105_3	T0292	2.35	9.6778	9.4827	272	277	101.838235294118
2W5B_A	T0292TS105_4	T0292	2.47	9.3960	9.2189	272	277	101.838235294118
2W5B_A	T0292TS105_5	T0292	2.45	9.9032	9.6938	272	277	101.838235294118
2W5B_A	T0292TS111_1	T0292	2.48	8.8325	8.6913	272	276	101.470588235294
2W5B_A	T0292TS111_2	T0292	2.51	8.7761	8.6385	272	276	101.470588235294
2W5B_A	T0292TS111_3	T0292	2.25	9.6778	9.4827	272	273	100.367647058824
2W5B_A	T0292TS111_4	T0292	2.68	8.8888	8.7440	272	276	101.470588235294
2W5B_A	T0292TS113_1	T0292	2.64	9.1142	8.9551	272	277	101.838235294118
2W5B_A	T0292TS113_2	T0292	2.55	8.4943	8.3747	272	277	101.838235294118
2W5B_A	T0292TS113_3	T0292	2.58	9.3397	9.1661	272	276	101.470588235294
2W5B_A	T0292TS113_4	T0292	2.75	7.4236	7.3723	272	277	101.838235294118
2W5B_A	T0292TS113_5	T0292	2.34	9.3960	9.2189	272	277	101.838235294118
2W5B_A	T0292TS125_1	T0292	1.92	10.2414	10.0104	272	277	101.838235294118
2W5B_A	T0292TS125_1u	T0292	2.45	10.0125	9.7961	272	259	95.2205882352941
2W5B_A	T0292TS125_2	T0292	2.63	10.2414	10.0104	272	277	101.838235294118
2W5B_A	T0292TS125_2u	T0292	2.45	10.0465	9.8279	272	258	94.8529411764706
2W5B_A	T0292TS125_3	T0292	2.15	9.9596	9.7465	272	277	101.838235294118
2W5B_A	T0292TS125_3u	T0292	2.47	9.9542	9.7415	272	259	95.2205882352941
2W5B_A	T0292TS125_4	T0292	2.06	10.2414	10.0104	272	277	101.838235294118
2W5B_A	T0292TS125_4u	T0292	2.43	9.3778	9.2018	272	257	94.4852941176471
2W5B_A	T0292TS125_5u	T0292	2.44	9.3778	9.2018	272	257	94.4852941176471
2W5B_A	T0292TS132_1	T0292	2.59	5.0002	5.1061	272	277	101.838235294118
2W5B_A	T0292TS135_1	T0292	2.49	9.7342	9.5355	272	277	101.838235294118
2W5B_A	T0292TS136_1	T0292	2.19	9.9596	9.7465	272	277	101.838235294118
2W5B_A	T0292TS136_2	T0292	2.55	6.0710	6.1068	272	277	101.838235294118
2W5B_A	T0292TS136_3	T0292	2.35	-0.8045	0.2853	272	277	101.838235294118
2W5B_A	T0292TS136_4	T0292	2.73	1.2244	1.6702	272	277	101.838235294118
2W5B_A	T0292TS136_5	T0292	2.34	9.8469	9.6410	272	277	101.838235294118
2W5B_A	T0292TS137_1	T0292	2.40	10.0159	9.7993	272	277	101.838235294118
2W5B_A	T0292TS137_2	T0292	2.54	8.3253	8.2164	272	277	101.838235294118
2W5B_A	T0292TS137_3	T0292	2.80	4.6057	4.7381	272	277	101.838235294118
2W5B_A	T0292TS137_4	T0292	3.22	2.2388	2.5576	272	277	101.838235294118
2W5B_A	T0292TS137_5	T0292	2.55	7.5363	7.4779	272	277	101.838235294118
2W5B_A	T0292TS139_1	T0292	2.82	-0.9735	0.2174	272	277	101.838235294118
2W5B_A	T0292TS139_2	T0292	2.56	-1.4807	0.0752	272	277	101.838235294118
2W5B_A	T0292TS139_3	T0292	3.01	-0.1845	0.6133	272	277	101.838235294118
2W5B_A	T0292TS139_4	T0292	2.92	-0.0718	0.6846	272	277	101.838235294118
2W5B_A	T0292TS139_5	T0292	2.82	-1.1426	0.1598	272	277	101.838235294118
2W5B_A	T0292TS168_1	T0292	2.76	8.5507	8.4275	272	277	101.838235294118
2W5B_A	T0292TS168_2	T0292	2.87	9.6214	9.4300	272	277	101.838235294118
2W5B_A	T0292TS168_3	T0292	2.83	8.7761	8.6385	272	277	101.838235294118
2W5B_A	T0292TS168_4	T0292	2.47	8.9452	8.7968	272	277	101.838235294118
2W5B_A	T0292TS168_5	T0292	2.67	8.8888	8.7440	272	277	101.838235294118
2W5B_A	T0292TS178_1	T0292	2.62	8.1562	8.0582	272	277	101.838235294118
2W5B_A	T0292TS178_2	T0292	2.86	9.4524	9.2717	272	277	101.838235294118
2W5B_A	T0292TS178_3	T0292	2.28	9.3397	9.1661	272	277	101.838235294118
2W5B_A	T0292TS178_4	T0292	2.61	9.1142	8.9551	272	277	101.838235294118
2W5B_A	T0292TS178_5	T0292	2.82	8.2689	8.1637	272	277	101.838235294118
2W5B_A	T0292TS179_1	T0292	2.61	9.1142	8.9551	272	277	101.838235294118
2W5B_A	T0292TS179_2	T0292	2.86	9.4524	9.2717	272	277	101.838235294118
2W5B_A	T0292TS179_3	T0292	2.62	8.1562	8.0582	272	277	101.838235294118
2W5B_A	T0292TS179_4	T0292	2.77	9.6214	9.4300	272	277	101.838235294118
2W5B_A	T0292TS179_5	T0292	2.12	9.9032	9.6938	272	277	101.838235294118
2W5B_A	T0292TS186_1	T0292	2.58	7.6490	7.5834	272	272	100
2W5B_A	T0292TS186_2	T0292	2.74	8.9452	8.7968	272	277	101.838235294118
2W5B_A	T0292TS186_3	T0292	2.24	9.2270	9.0606	272	273	100.367647058824
2W5B_A	T0292TS186_4	T0292	2.30	9.0722	8.9157	272	263	96.6911764705882
2W5B_A	T0292TS186_5	T0292	2.55	8.5507	8.4275	272	277	101.838235294118
2W5B_A	T0292TS193_1	T0292	2.41	-1.5934	0.0556	272	277	101.838235294118
2W5B_A	T0292TS203_1	T0292	2.70	9.6778	9.4827	272	277	101.838235294118
2W5B_A	T0292TS203_2	T0292	2.58	8.4380	8.3219	272	277	101.838235294118
2W5B_A	T0292TS203_3	T0292	2.76	8.4380	8.3219	272	277	101.838235294118
2W5B_A	T0292TS203_4	T0292	2.31	9.5651	9.3772	272	277	101.838235294118
2W5B_A	T0292TS203_5	T0292	2.29	9.0579	8.9023	272	277	101.838235294118
2W5B_A	T0292TS205_1	T0292	2.74	8.2125	8.1109	272	274	100.735294117647
2W5B_A	T0292TS205_2	T0292	2.53	8.6070	8.4802	272	273	100.367647058824
2W5B_A	T0292TS205_3	T0292	2.64	8.6634	8.5330	272	277	101.838235294118
2W5B_A	T0292TS205_4	T0292	2.48	8.8325	8.6913	272	273	100.367647058824
2W5B_A	T0292TS205_5	T0292	2.85	8.2125	8.1109	272	272	100
2W5B_A	T0292TS209_1	T0292	2.26	9.6595	9.4656	272	268	98.5294117647059
2W5B_A	T0292TS209_2	T0292	2.33	8.7197	8.5858	272	273	100.367647058824
2W5B_A	T0292TS211_1	T0292	2.71	8.7197	8.5858	272	272	100
2W5B_A	T0292TS211_2	T0292	2.78	8.0118	7.9230	272	268	98.5294117647059
2W5B_A	T0292TS211_3	T0292	2.52	9.0015	8.8496	272	271	99.6323529411765
2W5B_A	T0292TS211_4	T0292	2.74	8.2391	8.1357	272	268	98.5294117647059
2W5B_A	T0292TS211_5	T0292	2.66	7.8413	7.7634	272	268	98.5294117647059
2W5B_A	T0292TS212_1	T0292	2.28	9.7905	9.5883	272	277	101.838235294118
2W5B_A	T0292TS213_1	T0292	2.61	9.5087	9.3244	272	277	101.838235294118
2W5B_A	T0292TS214_1	T0292	2.52	9.1142	8.9551	272	277	101.838235294118
2W5B_A	T0292TS239_1	T0292	2.65	9.4754	9.2932	272	263	96.6911764705882
2W5B_A	T0292TS239_2	T0292	2.57	8.8345	8.6932	272	269	98.8970588235294
2W5B_A	T0292TS239_3	T0292	2.00	10.0273	9.8099	272	262	96.3235294117647
2W5B_A	T0292TS239_4	T0292	2.48	9.1073	8.9486	272	260	95.5882352941177
2W5B_A	T0292TS239_5	T0292	2.25	9.7883	9.5862	272	264	97.0588235294118
2W5B_A	T0292TS245_1	T0292	2.34	9.6214	9.4300	272	277	101.838235294118
2W5B_A	T0292TS247_1	T0292	2.40	8.5800	8.4549	272	268	98.5294117647059
2W5B_A	T0292TS247_2	T0292	2.94	4.6596	4.7883	272	268	98.5294117647059
2W5B_A	T0292TS247_3	T0292	2.43	9.1481	8.9868	272	268	98.5294117647059
2W5B_A	T0292TS247_4	T0292	2.24	9.2049	9.0400	272	268	98.5294117647059
2W5B_A	T0292TS247_5	T0292	2.11	9.0345	8.8804	272	268	98.5294117647059
2W5B_A	T0292TS248_1	T0292	2.38	9.7342	9.5355	272	277	101.838235294118
2W5B_A	T0292TS248_2	T0292	2.43	9.3960	9.2189	272	277	101.838235294118
2W5B_A	T0292TS248_3	T0292	2.75	9.1142	8.9551	272	277	101.838235294118
2W5B_A	T0292TS248_4	T0292	2.21	9.7905	9.5883	272	277	101.838235294118
2W5B_A	T0292TS248_5	T0292	2.45	9.5651	9.3772	272	277	101.838235294118
2W5B_A	T0292TS249_1	T0292	2.56	9.5651	9.3772	272	277	101.838235294118
2W5B_A	T0292TS249_2	T0292	2.46	7.4236	7.3723	272	277	101.838235294118
2W5B_A	T0292TS250_1	T0292	2.62	8.7197	8.5858	272	277	101.838235294118
2W5B_A	T0292TS250_2	T0292	2.90	6.2401	6.2649	272	277	101.838235294118
2W5B_A	T0292TS250_3	T0292	3.10	7.0291	7.0031	272	277	101.838235294118
2W5B_A	T0292TS250_4	T0292	3.00	8.1562	8.0582	272	277	101.838235294118
2W5B_A	T0292TS250_5	T0292	3.19	3.9858	4.1611	272	277	101.838235294118
2W5B_A	T0292TS261_1	T0292	2.34	9.7308	9.5324	272	264	97.0588235294118
2W5B_A	T0292TS267_1	T0292	2.42	9.6214	9.4300	272	277	101.838235294118
2W5B_A	T0292TS267_2	T0292	2.41	9.9596	9.7465	272	277	101.838235294118
2W5B_A	T0292TS267_3	T0292	2.39	9.3960	9.2189	272	277	101.838235294118
2W5B_A	T0292TS267_4	T0292	2.32	9.7905	9.5883	272	277	101.838235294118
2W5B_A	T0292TS267_5	T0292	2.29	9.7905	9.5883	272	277	101.838235294118
2W5B_A	T0292TS268_1	T0292	2.16	9.5651	9.3772	272	277	101.838235294118
2W5B_A	T0292TS268_2	T0292	2.47	8.8325	8.6913	272	277	101.838235294118
2W5B_A	T0292TS268_3	T0292	2.64	-1.3117	0.1125	272	277	101.838235294118
2W5B_A	T0292TS268_4	T0292	2.82	-0.9735	0.2174	272	277	101.838235294118
2W5B_A	T0292TS268_5	T0292	2.94	-0.6354	0.3629	272	277	101.838235294118
2W5B_A	T0292TS274_1	T0292	2.60	9.8469	9.6410	272	277	101.838235294118
2W5B_A	T0292TS275_1	T0292	2.37	9.8469	9.6410	272	277	101.838235294118
2W5B_A	T0292TS276_1	T0292	2.29	9.9596	9.7465	272	277	101.838235294118
2W5B_A	T0292TS276_2	T0292	2.83	9.8469	9.6410	272	277	101.838235294118
2W5B_A	T0292TS277_1	T0292	2.31	9.5087	9.3244	272	277	101.838235294118
2W5B_A	T0292TS277_2	T0292	2.39	9.5651	9.3772	272	277	101.838235294118
2W5B_A	T0292TS277_3	T0292	2.51	9.5087	9.3244	272	277	101.838235294118
2W5B_A	T0292TS277_4	T0292	2.88	9.5651	9.3772	272	277	101.838235294118
2W5B_A	T0292TS277_5	T0292	2.37	9.2833	9.1134	272	277	101.838235294118
2W5B_A	T0292TS298_1	T0292	2.40	9.9032	9.6938	272	277	101.838235294118
2W5B_A	T0292TS298_2	T0292	2.21	9.3960	9.2189	272	273	100.367647058824
2W5B_A	T0292TS298_3	T0292	2.36	9.6778	9.4827	272	277	101.838235294118
2W5B_A	T0292TS298_4	T0292	2.07	9.9596	9.7465	272	277	101.838235294118
2W5B_A	T0292TS298_5	T0292	2.38	9.5087	9.3244	272	273	100.367647058824
2W5B_A	T0292TS302_1	T0292	2.35	8.5800	8.4549	272	268	98.5294117647059
2W5B_A	T0292TS302_2	T0292	2.62	8.5800	8.4549	272	268	98.5294117647059
2W5B_A	T0292TS302_3	T0292	2.34	8.5800	8.4549	272	268	98.5294117647059
2W5B_A	T0292TS302_4	T0292	2.11	9.0913	8.9336	272	268	98.5294117647059
2W5B_A	T0292TS302_5	T0292	2.07	8.9777	8.8272	272	268	98.5294117647059
2W5B_A	T0292TS307_1	T0292	3.26	5.3947	5.4745	272	277	101.838235294118
2W5B_A	T0292TS307_1u	T0292	2.45	10.0125	9.7961	272	259	95.2205882352941
2W5B_A	T0292TS307_2	T0292	2.76	-0.7481	0.3101	272	277	101.838235294118
2W5B_A	T0292TS307_2u	T0292	2.64	8.5527	8.4294	272	265	97.4264705882353
2W5B_A	T0292TS307_3	T0292	3.13	4.8312	4.9483	272	277	101.838235294118
2W5B_A	T0292TS307_3u	T0292	2.45	10.0125	9.7961	272	259	95.2205882352941
2W5B_A	T0292TS307_4	T0292	2.87	4.9439	5.0535	272	277	101.838235294118
2W5B_A	T0292TS307_4u	T0292	2.47	9.9542	9.7415	272	259	95.2205882352941
2W5B_A	T0292TS307_5	T0292	2.87	-0.9735	0.2174	272	277	101.838235294118
2W5B_A	T0292TS307_5u	T0292	2.47	9.9542	9.7415	272	259	95.2205882352941
2W5B_A	T0292TS318_1	T0292	2.55	9.5087	9.3244	272	273	100.367647058824
2W5B_A	T0292TS318_2	T0292	2.61	9.4524	9.2717	272	273	100.367647058824
2W5B_A	T0292TS318_3	T0292	2.32	9.3397	9.1661	272	273	100.367647058824
2W5B_A	T0292TS318_4	T0292	2.54	9.4524	9.2717	272	273	100.367647058824
2W5B_A	T0292TS318_5	T0292	2.62	9.4524	9.2717	272	273	100.367647058824
2W5B_A	T0292TS319_1	T0292	2.86	9.0015	8.8496	272	277	101.838235294118
2W5B_A	T0292TS319_2	T0292	2.80	7.3108	7.2668	272	277	101.838235294118
2W5B_A	T0292TS319_3	T0292	2.38	9.7905	9.5883	272	277	101.838235294118
2W5B_A	T0292TS319_4	T0292	2.72	9.6778	9.4827	272	277	101.838235294118
2W5B_A	T0292TS319_5	T0292	2.32	9.4524	9.2717	272	277	101.838235294118
2W5B_A	T0292TS337_1	T0292	2.47	9.6778	9.4827	272	277	101.838235294118
2W5B_A	T0292TS337_2	T0292	2.29	9.9032	9.6938	272	277	101.838235294118
2W5B_A	T0292TS337_3	T0292	2.38	9.5651	9.3772	272	277	101.838235294118
2W5B_A	T0292TS338_1	T0292	2.83	7.3672	7.3196	272	277	101.838235294118
2W5B_A	T0292TS338_2	T0292	2.59	6.8036	6.7922	272	277	101.838235294118
2W5B_A	T0292TS338_3	T0292	2.75	7.9308	7.8471	272	277	101.838235294118
2W5B_A	T0292TS347_1	T0292	2.36	9.5087	9.3244	272	272	100
2W5B_A	T0292TS349_1	T0292	2.07	9.4524	9.2717	272	277	101.838235294118
2W5B_A	T0292TS349_2	T0292	2.70	9.6092	9.4185	272	266	97.7941176470588
2W5B_A	T0292TS349_3	T0292	2.38	9.5087	9.3244	272	273	100.367647058824
2W5B_A	T0292TS349_4	T0292	2.23	8.9452	8.7968	272	277	101.838235294118
2W5B_A	T0292TS349_5	T0292	2.50	9.5774	9.3887	272	267	98.1617647058823
2W5B_A	T0292TS351_1	T0292	2.36	9.6778	9.4827	272	277	101.838235294118
2W5B_A	T0292TS351_2	T0292	2.40	9.9032	9.6938	272	277	101.838235294118
2W5B_A	T0292TS351_3	T0292	2.21	9.3960	9.2189	272	273	100.367647058824
2W5B_A	T0292TS351_4	T0292	2.70	9.6092	9.4185	272	266	97.7941176470588
2W5B_A	T0292TS351_5	T0292	2.07	9.9596	9.7465	272	277	101.838235294118
2W5B_A	T0292TS368_1	T0292	2.51	9.6214	9.4300	272	277	101.838235294118
2W5B_A	T0292TS368_2	T0292	2.11	10.2414	10.0104	272	277	101.838235294118
2W5B_A	T0292TS383_1	T0292	2.62	8.6821	8.5505	272	251	92.2794117647059
2W5B_A	T0292TS383_2	T0292	2.72	7.9655	7.8796	272	249	91.5441176470588
2W5B_A	T0292TS383_3	T0292	2.13	9.9586	9.7456	272	252	92.6470588235294
2W5B_A	T0292TS383_4	T0292	1.89	9.9695	9.7558	272	262	96.3235294117647
2W5B_A	T0292TS383_5	T0292	2.41	9.2020	9.0373	272	257	94.4852941176471
2W5B_A	T0292TS389_1	T0292	2.31	9.4524	9.2717	272	277	101.838235294118
2W5B_A	T0292TS389_2	T0292	2.47	8.9055	8.7596	272	199	73.1617647058823
2W5B_A	T0292TS389_3	T0292	2.39	9.6806	9.4854	272	241	88.6029411764706
2W5B_A	T0292TS389_4	T0292	1.85	9.3455	9.1716	272	258	94.8529411764706
2W5B_A	T0292TS389_5	T0292	2.18	9.7550	9.5550	272	251	92.2794117647059
2W5B_A	T0292TS393_1	T0292	2.53	9.3397	9.1661	272	277	101.838235294118
2W5B_A	T0292TS393_2	T0292	2.88	9.2270	9.0606	272	277	101.838235294118
2W5B_A	T0292TS393_3	T0292	2.40	9.5651	9.3772	272	277	101.838235294118
2W5B_A	T0292TS393_4	T0292	2.50	9.5087	9.3244	272	277	101.838235294118
2W5B_A	T0292TS393_5	T0292	2.75	9.3397	9.1661	272	277	101.838235294118
2W5B_A	T0292TS413_1	T0292	2.56	8.6634	8.5330	272	277	101.838235294118
2W5B_A	T0292TS413_2	T0292	2.48	9.9032	9.6938	272	277	101.838235294118
2W5B_A	T0292TS413_3	T0292	2.12	8.8325	8.6913	272	277	101.838235294118
2W5B_A	T0292TS413_4	T0292	2.91	9.0015	8.8496	272	277	101.838235294118
2W5B_A	T0292TS413_5	T0292	2.73	8.2689	8.1637	272	277	101.838235294118
2W5B_A	T0292TS414_1	T0292	2.41	9.9596	9.7465	272	277	101.838235294118
2W5B_A	T0292TS414_2	T0292	2.28	9.3397	9.1661	272	277	101.838235294118
2W5B_A	T0292TS414_3	T0292	2.52	9.7342	9.5355	272	277	101.838235294118
2W5B_A	T0292TS414_4	T0292	2.36	9.5651	9.3772	272	277	101.838235294118
2W5B_A	T0292TS414_5	T0292	2.42	8.6070	8.4802	272	277	101.838235294118
2W5B_A	T0292TS415_1	T0292	2.59	9.3397	9.1661	272	277	101.838235294118
2W5B_A	T0292TS415_2	T0292	2.43	9.8469	9.6410	272	277	101.838235294118
2W5B_A	T0292TS415_3	T0292	2.89	8.6070	8.4802	272	277	101.838235294118
2W5B_A	T0292TS415_4	T0292	2.53	9.6778	9.4827	272	277	101.838235294118
2W5B_A	T0292TS415_5	T0292	2.52	9.8469	9.6410	272	277	101.838235294118
2W5B_A	T0292TS416_1	T0292	2.73	9.8469	9.6410	272	277	101.838235294118
2W5B_A	T0292TS416_2	T0292	2.69	9.2833	9.1134	272	277	101.838235294118
2W5B_A	T0292TS416_3	T0292	2.60	9.7342	9.5355	272	277	101.838235294118
2W5B_A	T0292TS418_1	T0292	2.61	9.5087	9.3244	272	277	101.838235294118
2W5B_A	T0292TS420_1	T0292	2.73	8.6936	8.5613	272	268	98.5294117647059
2W5B_A	T0292TS420_2	T0292	2.22	8.4095	8.2953	272	268	98.5294117647059
2W5B_A	T0292TS420_3	T0292	2.64	8.6368	8.5081	272	268	98.5294117647059
2W5B_A	T0292TS420_4	T0292	2.73	8.6368	8.5081	272	268	98.5294117647059
2W5B_A	T0292TS420_5	T0292	2.66	8.8072	8.6677	272	268	98.5294117647059
2W5B_A	T0292TS427_1	T0292	3.24	-0.4100	0.4807	272	277	101.838235294118
2W5B_A	T0292TS427_2	T0292	3.24	-0.4100	0.4807	272	277	101.838235294118
2W5B_A	T0292TS427_3	T0292	3.24	-0.4100	0.4807	272	277	101.838235294118
2W5B_A	T0292TS427_4	T0292	3.24	-0.4100	0.4807	272	277	101.838235294118
2W5B_A	T0292TS435_1	T0292	2.43	9.2270	9.0606	272	277	101.838235294118
2W5B_A	T0292TS435_2	T0292	2.64	8.3816	8.2692	272	277	101.838235294118
2W5B_A	T0292TS435_3	T0292	2.10	9.5651	9.3772	272	277	101.838235294118
2W5B_A	T0292TS435_4	T0292	2.83	9.5651	9.3772	272	277	101.838235294118
2W5B_A	T0292TS435_5	T0292	2.56	9.1142	8.9551	272	277	101.838235294118
2W5B_A	T0292TS439_1	T0292	2.24	9.9032	9.6938	272	275	101.102941176471
2W5B_A	T0292TS468_1	T0292	2.50	9.2128	9.0474	272	253	93.0147058823529
2W5B_A	T0292TS469_1	T0292	2.35	9.2270	9.0606	272	272	100
2W5B_A	T0292TS469_2	T0292	2.34	9.6412	9.4484	272	265	97.4264705882353
2W5B_A	T0292TS469_3	T0292	2.34	9.6027	9.4124	272	268	98.5294117647059
2W5B_A	T0292TS469_4	T0292	2.22	9.6159	9.4248	272	264	97.0588235294118
2W5B_A	T0292TS469_5	T0292	2.35	9.5839	9.3948	272	265	97.4264705882353
2W5B_A	T0292TS474_1	T0292	2.77	3.4516	3.6660	272	269	98.8970588235294
2W5B_A	T0292TS490_1	T0292	2.49	9.2270	9.0606	272	274	100.735294117647
2W5B_A	T0292TS511_1	T0292	2.66	-1.4244	0.0865	272	277	101.838235294118
2W5B_A	T0292TS527_1	T0292	2.61	9.9596	9.7465	272	277	101.838235294118
2W5B_A	T0292TS536_1	T0292	2.60	9.7342	9.5355	272	277	101.838235294118
2W5B_A	T0292TS536_2	T0292	2.93	8.4380	8.3219	272	277	101.838235294118
2W5B_A	T0292TS536_3	T0292	2.79	9.0015	8.8496	272	277	101.838235294118
2W5B_A	T0292TS536_4	T0292	2.52	9.4524	9.2717	272	277	101.838235294118
2W5B_A	T0292TS536_5	T0292	2.96	9.8469	9.6410	272	277	101.838235294118
2W5B_A	T0292TS550_1	T0292	2.43	7.4592	7.4057	272	263	96.6911764705882
2W5B_A	T0292TS556_1	T0292	2.00	10.1850	9.9576	272	277	101.838235294118
2W5B_A	T0292TS556_2	T0292	2.11	9.9032	9.6938	272	277	101.838235294118
2W5B_A	T0292TS556_3	T0292	1.97	10.0723	9.8521	272	277	101.838235294118
2W5B_A	T0292TS556_4	T0292	1.90	10.1850	9.9576	272	277	101.838235294118
2W5B_A	T0292TS556_5	T0292	1.93	10.1287	9.9048	272	277	101.838235294118
2W5B_A	T0292TS559_1	T0292	2.21	9.6869	9.4912	272	253	93.0147058823529
2W5B_A	T0292TS568_1	T0292	2.15	9.7342	9.5355	272	277	101.838235294118
2W5B_A	T0292TS568_2	T0292	2.74	9.5087	9.3244	272	274	100.735294117647
2W5B_A	T0292TS568_3	T0292	2.14	9.6778	9.4827	272	277	101.838235294118
2W5B_A	T0292TS568_4	T0292	2.47	9.4524	9.2717	272	275	101.102941176471
2W5B_A	T0292TS568_5	T0292	2.36	9.5087	9.3244	272	277	101.838235294118
2W5B_A	T0292TS601_1	T0292	2.11	9.6778	9.4827	272	277	101.838235294118
2W5B_A	T0292TS601_2	T0292	2.26	9.8469	9.6410	272	277	101.838235294118
2W5B_A	T0292TS601_3	T0292	2.65	8.2689	8.1637	272	277	101.838235294118
2W5B_A	T0292TS601_4	T0292	2.64	7.0854	7.0559	272	277	101.838235294118
2W5B_A	T0292TS601_5	T0292	2.30	9.6778	9.4827	272	277	101.838235294118
2W5B_A	T0292TS609_1	T0292	2.11	10.0723	9.8521	272	277	101.838235294118
2W5B_A	T0292TS609_2	T0292	2.32	9.3397	9.1661	272	277	101.838235294118
2W5B_A	T0292TS609_3	T0292	2.45	9.0579	8.9023	272	274	100.735294117647
2W5B_A	T0292TS609_5	T0292	2.54	9.6778	9.4827	272	275	101.102941176471
2W5B_A	T0292TS640_1	T0292	2.34	8.3524	8.2418	272	266	97.7941176470588
2W5B_A	T0292TS640_2	T0292	2.35	9.2664	9.0976	272	266	97.7941176470588
2W5B_A	T0292TS640_3	T0292	2.46	8.8094	8.6697	272	266	97.7941176470588
2W5B_A	T0292TS640_4	T0292	2.55	7.4954	7.4396	272	266	97.7941176470588
2W5B_A	T0292TS640_5	T0292	2.24	9.4949	9.3115	272	266	97.7941176470588
2W5B_A	T0292TS641_1	T0292	2.32	9.7905	9.5883	272	275	101.102941176471
2W5B_A	T0292TS641_2	T0292	2.35	9.6778	9.4827	272	277	101.838235294118
2W5B_A	T0292TS650_1	T0292	2.21	9.2833	9.1134	272	277	101.838235294118
2W5B_A	T0292TS651_1	T0292	2.73	9.6778	9.4827	272	277	101.838235294118
2W5B_A	T0292TS654_1	T0292	3.05	9.5843	9.3951	272	249	91.5441176470588
2W5B_A	T0292TS658_1	T0292	2.85	9.9032	9.6938	272	277	101.838235294118
2W5B_A	T0292TS664_1	T0292	2.36	9.5087	9.3244	272	277	101.838235294118
2W5B_A	T0292TS664_2	T0292	2.11	9.5651	9.3772	272	277	101.838235294118
2W5B_A	T0292TS664_3	T0292	2.20	9.7342	9.5355	272	277	101.838235294118
2W5B_A	T0292TS664_4	T0292	2.43	9.5087	9.3244	272	277	101.838235294118
2W5B_A	T0292TS664_5	T0292	2.79	9.7905	9.5883	272	277	101.838235294118
2W5B_A	T0292TS671_1	T0292	2.29	9.8469	9.6410	272	272	100
2W5B_A	T0292TS671_2	T0292	2.15	9.9032	9.6938	272	276	101.470588235294
2W5B_A	T0292TS671_3	T0292	2.34	9.5651	9.3772	272	271	99.6323529411765
2W5B_A	T0292TS671_4	T0292	2.43	9.7905	9.5883	272	272	100
2W5B_A	T0292TS671_5	T0292	2.40	9.7342	9.5355	272	272	100
2W5B_A	T0292TS675_1	T0292	2.35	9.8469	9.6410	272	277	101.838235294118
2W5B_A	T0292TS675_2	T0292	2.31	9.7905	9.5883	272	277	101.838235294118
2W5B_A	T0292TS675_3	T0292	2.39	9.5087	9.3244	272	272	100
2W5B_A	T0292TS675_4	T0292	2.08	9.8469	9.6410	272	277	101.838235294118
2W5B_A	T0292TS675_5	T0292	2.08	9.9596	9.7465	272	277	101.838235294118
2W5B_A	T0292TS677_1	T0292	1.96	10.1287	9.9048	272	277	101.838235294118
2W5B_A	T0292TS698_1	T0292	2.56	9.4524	9.2717	272	277	101.838235294118
2W5B_A	T0292TS705_1	T0292	2.28	9.3186	9.1464	272	268	98.5294117647059
2W5B_A	T0292TS710_1	T0292	2.17	10.4104	10.1687	272	277	101.838235294118
2W5B_A	T0292TS710_2	T0292	2.36	9.5087	9.3244	272	277	101.838235294118
2W5B_A	T0292TS710_3	T0292	2.11	9.5651	9.3772	272	277	101.838235294118
2W5B_A	T0292TS710_4	T0292	2.54	9.6214	9.4300	272	277	101.838235294118
2W5B_A	T0292TS710_5	T0292	2.80	9.4524	9.2717	272	274	100.735294117647
2W5H_A	RT0292AL170_1	T0292	1.81	8.3091	8.2014	268	230	85.8208955223881
2W5H_A	T0292AL044_1	T0292	2.28	10.3462	10.1085	268	238	88.8059701492537
2W5H_A	T0292AL044_2	T0292	2.31	9.7894	9.5872	268	250	93.2835820895522
2W5H_A	T0292AL044_3	T0292	2.21	9.7878	9.5858	268	257	95.8955223880597
2W5H_A	T0292AL044_4	T0292	2.17	9.6020	9.4117	268	252	94.0298507462687
2W5H_A	T0292AL044_5	T0292	2.47	8.8874	8.7427	268	239	89.1791044776119
2W5H_A	T0292AL170_1_1	T0292	1.81	9.7784	9.5769	268	192	71.6417910447761
2W5H_A	T0292AL170_1_2	T0292	1.67	0.9181	1.4166	268	38	14.1791044776119
2W5H_A	T0292AL242_1	T0292	2.25	9.5142	9.3295	268	237	88.4328358208955
2W5H_A	T0292AL242_2	T0292	2.36	8.4288	8.3134	268	217	80.9701492537313
2W5H_A	T0292AL242_3	T0292	2.84	9.6159	9.4248	268	264	98.5074626865672
2W5H_A	T0292AL242_4	T0292	2.51	9.4754	9.2932	268	263	98.134328358209
2W5H_A	T0292AL242_5	T0292	2.10	9.9276	9.7166	268	266	99.2537313432836
2W5H_A	T0292AL243_1	T0292	2.54	8.5938	8.4679	268	250	93.2835820895522
2W5H_A	T0292AL243_2	T0292	2.97	8.1756	8.0764	268	244	91.044776119403
2W5H_A	T0292AL243_3	T0292	2.92	9.5762	9.3876	268	251	93.6567164179104
2W5H_A	T0292AL243_4	T0292	2.12	9.9636	9.7503	268	257	95.8955223880597
2W5H_A	T0292AL243_5	T0292	2.43	9.2662	9.0974	268	255	95.1492537313433
2W5H_A	T0292AL257_1	T0292	2.16	10.2318	10.0015	268	251	93.6567164179104
2W5H_A	T0292AL257_2	T0292	2.73	9.8803	9.6723	268	256	95.5223880597015
2W5H_A	T0292AL257_3	T0292	2.48	9.6629	9.4688	268	259	96.6417910447761
2W5H_A	T0292AL257_4	T0292	2.30	9.5278	9.3422	268	256	95.5223880597015
2W5H_A	T0292AL257_5	T0292	2.49	9.2816	9.1118	268	260	97.0149253731343
2W5H_A	T0292AL316_1	T0292	2.16	10.2318	10.0015	268	251	93.6567164179104
2W5H_A	T0292AL316_2	T0292	2.30	9.5278	9.3422	268	256	95.5223880597015
2W5H_A	T0292AL316_3	T0292	2.39	9.6960	9.4998	268	258	96.2686567164179
2W5H_A	T0292AL316_4	T0292	2.22	9.6960	9.4998	268	258	96.2686567164179
2W5H_A	T0292AL316_5	T0292	2.59	8.9950	8.8434	268	258	96.2686567164179
2W5H_A	T0292AL333_1	T0292	2.22	9.6707	9.4761	268	257	95.8955223880597
2W5H_A	T0292AL333_2	T0292	2.81	9.5652	9.3773	268	262	97.7611940298507
2W5H_A	T0292AL333_3	T0292	2.38	9.8377	9.6324	268	259	96.6417910447761
2W5H_A	T0292AL333_4	T0292	2.38	9.3134	9.1416	268	259	96.6417910447761
2W5H_A	T0292AL333_5	T0292	2.46	9.4876	9.3046	268	236	88.0597014925373
2W5H_A	T0292AL380_1	T0292	2.24	10.3513	10.1133	268	233	86.9402985074627
2W5H_A	T0292AL380_2	T0292	2.28	10.3991	10.1581	268	235	87.6865671641791
2W5H_A	T0292AL380_3	T0292	2.20	10.3513	10.1133	268	233	86.9402985074627
2W5H_A	T0292AL380_4	T0292	2.18	10.3366	10.0995	268	235	87.6865671641791
2W5H_A	T0292AL380_5	T0292	2.29	10.1962	9.9681	268	242	90.2985074626866
2W5H_A	T0292AL381_1	T0292	2.01	9.9787	9.7644	268	260	97.0149253731343
2W5H_A	T0292AL381_2	T0292	2.25	9.5792	9.3904	268	258	96.2686567164179
2W5H_A	T0292AL381_3	T0292	2.15	10.0425	9.8241	268	253	94.4029850746269
2W5H_A	T0292AL381_4	T0292	2.82	9.0895	8.9319	268	255	95.1492537313433
2W5H_A	T0292AL381_5	T0292	2.62	8.4728	8.3545	268	252	94.0298507462687
2W5H_A	T0292AL586_1	T0292	no_data	no_data	no_data	268	no_data	no_data
2W5H_A	T0292AL706_1	T0292	2.43	9.4168	9.2384	268	254	94.7761194029851
2W5H_A	T0292TS004_1	T0292	2.52	9.6412	9.4484	268	277	103.358208955224
2W5H_A	T0292TS004_2	T0292	2.18	9.6985	9.5021	268	277	103.358208955224
2W5H_A	T0292TS004_3	T0292	2.85	9.4693	9.2875	268	277	103.358208955224
2W5H_A	T0292TS004_4	T0292	2.46	9.6985	9.5021	268	277	103.358208955224
2W5H_A	T0292TS004_5	T0292	2.17	9.2402	9.0730	268	277	103.358208955224
2W5H_A	T0292TS005_1	T0292	2.11	10.2140	9.9848	268	277	103.358208955224
2W5H_A	T0292TS010_1	T0292	2.39	8.6673	8.5367	268	277	103.358208955224
2W5H_A	T0292TS010_2	T0292	2.41	9.0110	8.8585	268	277	103.358208955224
2W5H_A	T0292TS010_3	T0292	1.92	10.1568	9.9312	268	277	103.358208955224
2W5H_A	T0292TS010_4	T0292	2.47	9.0683	8.9121	268	277	103.358208955224
2W5H_A	T0292TS010_5	T0292	2.69	9.1630	9.0007	268	231	86.1940298507463
2W5H_A	T0292TS011_1u	T0292	2.28	9.3547	9.1803	268	267	99.6268656716418
2W5H_A	T0292TS013_1	T0292	2.36	9.9849	9.7702	268	277	103.358208955224
2W5H_A	T0292TS020_1	T0292	2.42	9.4120	9.2339	268	277	103.358208955224
2W5H_A	T0292TS020_2	T0292	2.27	8.4955	8.3758	268	277	103.358208955224
2W5H_A	T0292TS020_3	T0292	2.58	9.6985	9.5021	268	277	103.358208955224
2W5H_A	T0292TS020_4	T0292	2.35	9.4693	9.2875	268	277	103.358208955224
2W5H_A	T0292TS020_5	T0292	2.44	9.1256	8.9657	268	277	103.358208955224
2W5H_A	T0292TS022_1	T0292	2.56	9.5839	9.3948	268	270	100.746268656716
2W5H_A	T0292TS022_2	T0292	2.38	9.4693	9.2875	268	270	100.746268656716
2W5H_A	T0292TS022_3	T0292	2.93	9.4693	9.2875	268	277	103.358208955224
2W5H_A	T0292TS022_4	T0292	2.56	9.6412	9.4484	268	277	103.358208955224
2W5H_A	T0292TS022_5	T0292	2.60	9.6985	9.5021	268	277	103.358208955224
2W5H_A	T0292TS024_1	T0292	2.31	10.3286	10.0921	268	277	103.358208955224
2W5H_A	T0292TS024_2	T0292	2.22	10.3286	10.0921	268	277	103.358208955224
2W5H_A	T0292TS024_3	T0292	2.26	10.2713	10.0384	268	277	103.358208955224
2W5H_A	T0292TS024_4	T0292	2.22	10.3286	10.0921	268	277	103.358208955224
2W5H_A	T0292TS024_5	T0292	2.57	10.4432	10.1993	268	277	103.358208955224
2W5H_A	T0292TS025_1	T0292	2.28	10.4432	10.1993	268	277	103.358208955224
2W5H_A	T0292TS025_2	T0292	2.72	8.5527	8.4294	268	277	103.358208955224
2W5H_A	T0292TS025_3	T0292	2.64	9.8703	9.6630	268	277	103.358208955224
2W5H_A	T0292TS025_4	T0292	2.19	10.5005	10.2530	268	277	103.358208955224
2W5H_A	T0292TS025_5	T0292	1.84	10.2140	9.9848	268	277	103.358208955224
2W5H_A	T0292TS026_1	T0292	2.42	10.2140	9.9848	268	277	103.358208955224
2W5H_A	T0292TS026_2	T0292	2.14	9.9276	9.7166	268	277	103.358208955224
2W5H_A	T0292TS026_3	T0292	2.07	10.0422	9.8239	268	277	103.358208955224
2W5H_A	T0292TS026_4	T0292	2.42	9.9849	9.7702	268	277	103.358208955224
2W5H_A	T0292TS026_5	T0292	2.42	9.8703	9.6630	268	277	103.358208955224
2W5H_A	T0292TS027_1	T0292	2.23	10.0995	9.8775	268	277	103.358208955224
2W5H_A	T0292TS027_2	T0292	2.50	9.6985	9.5021	268	277	103.358208955224
2W5H_A	T0292TS027_3	T0292	2.20	9.9276	9.7166	268	277	103.358208955224
2W5H_A	T0292TS027_4	T0292	2.42	9.8130	9.6093	268	277	103.358208955224
2W5H_A	T0292TS027_5	T0292	2.27	10.0995	9.8775	268	277	103.358208955224
2W5H_A	T0292TS028_1	T0292	2.66	9.5266	9.3412	268	277	103.358208955224
2W5H_A	T0292TS028_2	T0292	2.76	9.8130	9.6093	268	277	103.358208955224
2W5H_A	T0292TS028_3	T0292	2.50	9.5266	9.3412	268	277	103.358208955224
2W5H_A	T0292TS028_4	T0292	2.49	10.1568	9.9312	268	277	103.358208955224
2W5H_A	T0292TS028_5	T0292	2.63	8.2663	8.1613	268	277	103.358208955224
2W5H_A	T0292TS029_1	T0292	2.88	7.9226	7.8395	268	277	103.358208955224
2W5H_A	T0292TS029_2	T0292	2.33	8.4955	8.3758	268	277	103.358208955224
2W5H_A	T0292TS029_3	T0292	2.73	8.3236	8.2149	268	277	103.358208955224
2W5H_A	T0292TS029_4	T0292	2.81	7.6934	7.6250	268	277	103.358208955224
2W5H_A	T0292TS029_5	T0292	2.47	8.2090	8.1076	268	277	103.358208955224
2W5H_A	T0292TS034_1	T0292	2.19	9.9849	9.7702	268	277	103.358208955224
2W5H_A	T0292TS034_2	T0292	2.19	9.8703	9.6630	268	277	103.358208955224
2W5H_A	T0292TS034_3	T0292	2.19	10.0422	9.8239	268	277	103.358208955224
2W5H_A	T0292TS034_4	T0292	2.34	10.0422	9.8239	268	277	103.358208955224
2W5H_A	T0292TS034_5	T0292	2.10	10.1568	9.9312	268	277	103.358208955224
2W5H_A	T0292TS035_1	T0292	2.32	9.4693	9.2875	268	277	103.358208955224
2W5H_A	T0292TS035_2	T0292	2.10	9.8130	9.6093	268	277	103.358208955224
2W5H_A	T0292TS035_3	T0292	2.71	8.4382	8.3221	268	277	103.358208955224
2W5H_A	T0292TS035_4	T0292	2.71	8.3236	8.2149	268	277	103.358208955224
2W5H_A	T0292TS035_5	T0292	3.04	8.5527	8.4294	268	277	103.358208955224
2W5H_A	T0292TS038_1	T0292	2.25	9.8130	9.6093	268	277	103.358208955224
2W5H_A	T0292TS038_2	T0292	2.25	9.8130	9.6093	268	277	103.358208955224
2W5H_A	T0292TS046_1	T0292	2.25	9.8703	9.6630	268	270	100.746268656716
2W5H_A	T0292TS046_2	T0292	2.30	9.7558	9.5557	268	272	101.492537313433
2W5H_A	T0292TS046_3	T0292	2.78	8.2663	8.1613	268	275	102.611940298507
2W5H_A	T0292TS046_4	T0292	2.31	9.8703	9.6630	268	277	103.358208955224
2W5H_A	T0292TS046_5	T0292	2.40	9.6985	9.5021	268	277	103.358208955224
2W5H_A	T0292TS047_1	T0292	2.88	9.4120	9.2339	268	275	102.611940298507
2W5H_A	T0292TS047_2	T0292	2.88	9.4120	9.2339	268	275	102.611940298507
2W5H_A	T0292TS047_3	T0292	2.46	9.5839	9.3948	268	275	102.611940298507
2W5H_A	T0292TS047_4	T0292	2.20	9.8703	9.6630	268	273	101.865671641791
2W5H_A	T0292TS047_5	T0292	2.49	9.3547	9.1803	268	269	100.373134328358
2W5H_A	T0292TS050_1	T0292	2.50	9.5839	9.3948	268	277	103.358208955224
2W5H_A	T0292TS050_2	T0292	2.28	10.4432	10.1993	268	277	103.358208955224
2W5H_A	T0292TS050_3	T0292	2.21	9.1256	8.9657	268	275	102.611940298507
2W5H_A	T0292TS050_4	T0292	2.56	9.2975	9.1266	268	274	102.238805970149
2W5H_A	T0292TS050_5	T0292	2.91	8.0945	8.0004	268	277	103.358208955224
2W5H_A	T0292TS060_1	T0292	2.46	9.5266	9.3412	268	277	103.358208955224
2W5H_A	T0292TS060_2	T0292	2.37	9.1256	8.9657	268	277	103.358208955224
2W5H_A	T0292TS060_3	T0292	2.50	9.7558	9.5557	268	277	103.358208955224
2W5H_A	T0292TS060_4	T0292	2.22	9.8130	9.6093	268	277	103.358208955224
2W5H_A	T0292TS060_5	T0292	2.76	9.4693	9.2875	268	277	103.358208955224
2W5H_A	T0292TS063_1	T0292	2.70	8.8392	8.6976	268	277	103.358208955224
2W5H_A	T0292TS063_2	T0292	2.17	9.4120	9.2339	268	277	103.358208955224
2W5H_A	T0292TS063_3	T0292	2.57	8.5527	8.4294	268	277	103.358208955224
2W5H_A	T0292TS063_4	T0292	2.42	9.0110	8.8585	268	277	103.358208955224
2W5H_A	T0292TS063_5	T0292	2.32	10.0707	9.8506	268	259	96.6417910447761
2W5H_A	T0292TS064_2u	T0292	2.38	7.9799	7.8931	268	277	103.358208955224
2W5H_A	T0292TS071_1	T0292	2.50	8.8392	8.6976	268	271	101.119402985075
2W5H_A	T0292TS071_2	T0292	2.52	9.4120	9.2339	268	271	101.119402985075
2W5H_A	T0292TS071_3	T0292	2.67	9.2975	9.1266	268	271	101.119402985075
2W5H_A	T0292TS071_4	T0292	2.45	8.7819	8.6439	268	271	101.119402985075
2W5H_A	T0292TS071_5	T0292	2.43	8.8965	8.7512	268	271	101.119402985075
2W5H_A	T0292TS074_1	T0292	2.47	9.3547	9.1803	268	272	101.492537313433
2W5H_A	T0292TS074_2	T0292	2.35	9.8130	9.6093	268	272	101.492537313433
2W5H_A	T0292TS074_3	T0292	2.92	9.2975	9.1266	268	272	101.492537313433
2W5H_A	T0292TS074_4	T0292	2.30	9.2975	9.1266	268	272	101.492537313433
2W5H_A	T0292TS074_5	T0292	2.34	9.3547	9.1803	268	272	101.492537313433
2W5H_A	T0292TS083_1	T0292	2.06	9.6482	9.4550	268	263	98.134328358209
2W5H_A	T0292TS083_2	T0292	2.61	8.2663	8.1613	268	268	100
2W5H_A	T0292TS083_3	T0292	2.04	9.7558	9.5557	268	277	103.358208955224
2W5H_A	T0292TS083_4	T0292	2.19	9.1829	9.0194	268	274	102.238805970149
2W5H_A	T0292TS083_5	T0292	2.58	9.2975	9.1266	268	267	99.6268656716418
2W5H_A	T0292TS087_1	T0292	2.88	8.6100	8.4830	268	277	103.358208955224
2W5H_A	T0292TS087_2	T0292	2.04	9.7558	9.5557	268	277	103.358208955224
2W5H_A	T0292TS087_3	T0292	2.54	9.9276	9.7166	268	277	103.358208955224
2W5H_A	T0292TS087_4	T0292	2.13	10.0422	9.8239	268	277	103.358208955224
2W5H_A	T0292TS087_5	T0292	2.36	9.7558	9.5557	268	277	103.358208955224
2W5H_A	T0292TS091_1	T0292	2.40	9.4120	9.2339	268	277	103.358208955224
2W5H_A	T0292TS091_2	T0292	2.28	9.8703	9.6630	268	277	103.358208955224
2W5H_A	T0292TS091_3	T0292	2.38	9.4693	9.2875	268	277	103.358208955224
2W5H_A	T0292TS091_4	T0292	2.48	8.6100	8.4830	268	277	103.358208955224
2W5H_A	T0292TS091_5	T0292	2.91	8.0945	8.0004	268	277	103.358208955224
2W5H_A	T0292TS092_1	T0292	2.36	9.1256	8.9657	268	277	103.358208955224
2W5H_A	T0292TS092_2	T0292	2.48	9.3547	9.1803	268	277	103.358208955224
2W5H_A	T0292TS092_3	T0292	2.91	8.0945	8.0004	268	277	103.358208955224
2W5H_A	T0292TS092_4	T0292	2.69	9.9276	9.7166	268	277	103.358208955224
2W5H_A	T0292TS092_5	T0292	2.36	8.3236	8.2149	268	277	103.358208955224
2W5H_A	T0292TS102_1	T0292	1.96	10.0514	9.8325	268	263	98.134328358209
2W5H_A	T0292TS102_2	T0292	2.37	9.5207	9.3357	268	258	96.2686567164179
2W5H_A	T0292TS102_3	T0292	2.56	8.7819	8.6439	268	265	98.8805970149254
2W5H_A	T0292TS102_4	T0292	2.44	9.6482	9.4550	268	263	98.134328358209
2W5H_A	T0292TS102_5	T0292	2.29	9.8492	9.6432	268	250	93.2835820895522
2W5H_A	T0292TS103_1	T0292	1.97	9.8130	9.6093	268	277	103.358208955224
2W5H_A	T0292TS105_1	T0292	2.72	9.4693	9.2875	268	277	103.358208955224
2W5H_A	T0292TS105_2	T0292	2.38	9.5839	9.3948	268	277	103.358208955224
2W5H_A	T0292TS105_3	T0292	2.32	9.6412	9.4484	268	277	103.358208955224
2W5H_A	T0292TS105_4	T0292	2.45	9.4120	9.2339	268	277	103.358208955224
2W5H_A	T0292TS105_5	T0292	2.49	9.8703	9.6630	268	277	103.358208955224
2W5H_A	T0292TS111_1	T0292	2.64	8.7246	8.5903	268	276	102.985074626866
2W5H_A	T0292TS111_2	T0292	2.09	8.7246	8.5903	268	276	102.985074626866
2W5H_A	T0292TS111_3	T0292	2.31	9.5266	9.3412	268	273	101.865671641791
2W5H_A	T0292TS111_4	T0292	2.78	9.0110	8.8585	268	276	102.985074626866
2W5H_A	T0292TS113_1	T0292	2.73	9.1256	8.9657	268	277	103.358208955224
2W5H_A	T0292TS113_2	T0292	2.53	8.0945	8.0004	268	277	103.358208955224
2W5H_A	T0292TS113_3	T0292	2.73	9.5266	9.3412	268	276	102.985074626866
2W5H_A	T0292TS113_4	T0292	2.79	7.5789	7.5177	268	277	103.358208955224
2W5H_A	T0292TS113_5	T0292	2.36	9.4120	9.2339	268	277	103.358208955224
2W5H_A	T0292TS125_1	T0292	1.94	10.3286	10.0921	268	277	103.358208955224
2W5H_A	T0292TS125_1u	T0292	2.30	9.8377	9.6324	268	259	96.6417910447761
2W5H_A	T0292TS125_2	T0292	1.98	10.2713	10.0384	268	277	103.358208955224
2W5H_A	T0292TS125_2u	T0292	2.30	9.8712	9.6638	268	258	96.2686567164179
2W5H_A	T0292TS125_3	T0292	2.31	9.9849	9.7702	268	277	103.358208955224
2W5H_A	T0292TS125_3u	T0292	2.37	9.8377	9.6324	268	259	96.6417910447761
2W5H_A	T0292TS125_4	T0292	2.05	10.3286	10.0921	268	277	103.358208955224
2W5H_A	T0292TS125_4u	T0292	2.47	9.1434	8.9824	268	257	95.8955223880597
2W5H_A	T0292TS125_5u	T0292	2.48	9.1434	8.9824	268	257	95.8955223880597
2W5H_A	T0292TS132_1	T0292	2.41	5.1729	5.2673	268	277	103.358208955224
2W5H_A	T0292TS135_1	T0292	2.52	9.6985	9.5021	268	277	103.358208955224
2W5H_A	T0292TS136_1	T0292	2.14	10.2140	9.9848	268	277	103.358208955224
2W5H_A	T0292TS136_2	T0292	2.79	6.1467	6.1776	268	277	103.358208955224
2W5H_A	T0292TS136_3	T0292	2.48	-0.7276	0.3194	268	277	103.358208955224
2W5H_A	T0292TS136_4	T0292	2.68	1.3347	1.7636	268	277	103.358208955224
2W5H_A	T0292TS136_5	T0292	2.12	9.4693	9.2875	268	277	103.358208955224
2W5H_A	T0292TS137_1	T0292	2.07	9.9849	9.7702	268	277	103.358208955224
2W5H_A	T0292TS137_2	T0292	2.50	8.3236	8.2149	268	277	103.358208955224
2W5H_A	T0292TS137_3	T0292	2.85	4.7146	4.8396	268	277	103.358208955224
2W5H_A	T0292TS137_4	T0292	3.23	2.5377	2.8277	268	277	103.358208955224
2W5H_A	T0292TS137_5	T0292	2.59	7.1779	7.1424	268	277	103.358208955224
2W5H_A	T0292TS139_1	T0292	2.45	-0.8422	0.2693	268	277	103.358208955224
2W5H_A	T0292TS139_2	T0292	2.55	-0.7849	0.2938	268	277	103.358208955224
2W5H_A	T0292TS139_3	T0292	2.69	-0.0975	0.6681	268	277	103.358208955224
2W5H_A	T0292TS139_4	T0292	2.83	-0.2120	0.5964	268	277	103.358208955224
2W5H_A	T0292TS139_5	T0292	2.60	-1.1286	0.1642	268	277	103.358208955224
2W5H_A	T0292TS168_1	T0292	2.41	9.1829	9.0194	268	277	103.358208955224
2W5H_A	T0292TS168_2	T0292	2.45	9.8703	9.6630	268	277	103.358208955224
2W5H_A	T0292TS168_3	T0292	2.74	8.7819	8.6439	268	277	103.358208955224
2W5H_A	T0292TS168_4	T0292	2.47	9.0110	8.8585	268	277	103.358208955224
2W5H_A	T0292TS168_5	T0292	2.74	8.9537	8.8048	268	277	103.358208955224
2W5H_A	T0292TS178_1	T0292	2.66	8.7819	8.6439	268	277	103.358208955224
2W5H_A	T0292TS178_2	T0292	2.88	9.5266	9.3412	268	277	103.358208955224
2W5H_A	T0292TS178_3	T0292	2.18	9.1829	9.0194	268	277	103.358208955224
2W5H_A	T0292TS178_4	T0292	2.61	9.1829	9.0194	268	277	103.358208955224
2W5H_A	T0292TS178_5	T0292	2.95	8.2663	8.1613	268	277	103.358208955224
2W5H_A	T0292TS179_1	T0292	2.61	9.1829	9.0194	268	277	103.358208955224
2W5H_A	T0292TS179_2	T0292	2.88	9.5266	9.3412	268	277	103.358208955224
2W5H_A	T0292TS179_3	T0292	2.66	8.7819	8.6439	268	277	103.358208955224
2W5H_A	T0292TS179_4	T0292	2.61	9.6985	9.5021	268	277	103.358208955224
2W5H_A	T0292TS179_5	T0292	2.19	10.0422	9.8239	268	277	103.358208955224
2W5H_A	T0292TS186_1	T0292	2.47	7.2352	7.1960	268	272	101.492537313433
2W5H_A	T0292TS186_2	T0292	2.80	9.1256	8.9657	268	277	103.358208955224
2W5H_A	T0292TS186_3	T0292	2.13	9.4120	9.2339	268	273	101.865671641791
2W5H_A	T0292TS186_4	T0292	2.33	9.0146	8.8618	268	263	98.134328358209
2W5H_A	T0292TS186_5	T0292	2.58	8.6673	8.5367	268	277	103.358208955224
2W5H_A	T0292TS193_1	T0292	2.65	-1.0713	0.1828	268	277	103.358208955224
2W5H_A	T0292TS203_1	T0292	2.61	9.7558	9.5557	268	277	103.358208955224
2W5H_A	T0292TS203_2	T0292	2.58	8.6673	8.5367	268	277	103.358208955224
2W5H_A	T0292TS203_3	T0292	2.25	8.5527	8.4294	268	277	103.358208955224
2W5H_A	T0292TS203_4	T0292	2.34	9.4693	9.2875	268	277	103.358208955224
2W5H_A	T0292TS203_5	T0292	2.24	9.2975	9.1266	268	277	103.358208955224
2W5H_A	T0292TS205_1	T0292	2.49	8.1517	8.0540	268	274	102.238805970149
2W5H_A	T0292TS205_2	T0292	2.74	8.6100	8.4830	268	273	101.865671641791
2W5H_A	T0292TS205_3	T0292	2.64	8.9537	8.8048	268	277	103.358208955224
2W5H_A	T0292TS205_4	T0292	2.74	8.9537	8.8048	268	273	101.865671641791
2W5H_A	T0292TS205_5	T0292	2.72	8.3236	8.2149	268	272	101.492537313433
2W5H_A	T0292TS209_1	T0292	2.06	9.6985	9.5021	268	268	100
2W5H_A	T0292TS209_2	T0292	2.39	8.9537	8.8048	268	273	101.865671641791
2W5H_A	T0292TS211_1	T0292	2.69	8.7819	8.6439	268	272	101.492537313433
2W5H_A	T0292TS211_2	T0292	2.90	7.8653	7.7859	268	268	100
2W5H_A	T0292TS211_3	T0292	2.46	9.1829	9.0194	268	271	101.119402985075
2W5H_A	T0292TS211_4	T0292	2.75	7.9799	7.8931	268	268	100
2W5H_A	T0292TS211_5	T0292	2.68	7.5789	7.5177	268	268	100
2W5H_A	T0292TS212_1	T0292	2.52	9.7558	9.5557	268	277	103.358208955224
2W5H_A	T0292TS213_1	T0292	2.60	9.5839	9.3948	268	277	103.358208955224
2W5H_A	T0292TS214_1	T0292	2.77	9.2975	9.1266	268	277	103.358208955224
2W5H_A	T0292TS239_1	T0292	2.34	9.4754	9.2932	268	263	98.134328358209
2W5H_A	T0292TS239_2	T0292	2.32	8.8965	8.7512	268	269	100.373134328358
2W5H_A	T0292TS239_3	T0292	1.93	9.9695	9.7558	268	262	97.7611940298507
2W5H_A	T0292TS239_4	T0292	2.51	8.5845	8.4591	268	260	97.0149253731343
2W5H_A	T0292TS239_5	T0292	2.19	9.7308	9.5324	268	264	98.5074626865672
2W5H_A	T0292TS245_1	T0292	2.17	9.6985	9.5021	268	277	103.358208955224
2W5H_A	T0292TS247_1	T0292	2.29	8.6100	8.4830	268	268	100
2W5H_A	T0292TS247_2	T0292	2.79	4.3709	4.5193	268	268	100
2W5H_A	T0292TS247_3	T0292	2.46	9.0110	8.8585	268	268	100
2W5H_A	T0292TS247_4	T0292	2.38	9.0110	8.8585	268	268	100
2W5H_A	T0292TS247_5	T0292	2.24	8.8392	8.6976	268	268	100
2W5H_A	T0292TS248_1	T0292	2.51	9.9849	9.7702	268	277	103.358208955224
2W5H_A	T0292TS248_2	T0292	2.45	9.3547	9.1803	268	277	103.358208955224
2W5H_A	T0292TS248_3	T0292	2.78	9.3547	9.1803	268	277	103.358208955224
2W5H_A	T0292TS248_4	T0292	2.73	9.8130	9.6093	268	277	103.358208955224
2W5H_A	T0292TS248_5	T0292	2.50	9.5839	9.3948	268	277	103.358208955224
2W5H_A	T0292TS249_1	T0292	2.44	9.7558	9.5557	268	277	103.358208955224
2W5H_A	T0292TS249_2	T0292	2.75	7.5789	7.5177	268	277	103.358208955224
2W5H_A	T0292TS250_1	T0292	2.57	8.6100	8.4830	268	277	103.358208955224
2W5H_A	T0292TS250_2	T0292	2.85	6.3759	6.3919	268	277	103.358208955224
2W5H_A	T0292TS250_3	T0292	3.16	6.8914	6.8743	268	277	103.358208955224
2W5H_A	T0292TS250_4	T0292	3.04	7.9799	7.8931	268	277	103.358208955224
2W5H_A	T0292TS250_5	T0292	3.04	3.8553	4.0399	268	277	103.358208955224
2W5H_A	T0292TS261_1	T0292	2.46	9.3862	9.2097	268	264	98.5074626865672
2W5H_A	T0292TS267_1	T0292	2.48	9.5839	9.3948	268	277	103.358208955224
2W5H_A	T0292TS267_2	T0292	2.41	9.9849	9.7702	268	277	103.358208955224
2W5H_A	T0292TS267_3	T0292	2.41	9.4693	9.2875	268	277	103.358208955224
2W5H_A	T0292TS267_4	T0292	2.19	9.8130	9.6093	268	277	103.358208955224
2W5H_A	T0292TS267_5	T0292	2.18	9.8130	9.6093	268	277	103.358208955224
2W5H_A	T0292TS268_1	T0292	2.16	9.6985	9.5021	268	277	103.358208955224
2W5H_A	T0292TS268_2	T0292	2.40	9.4693	9.2875	268	277	103.358208955224
2W5H_A	T0292TS268_3	T0292	3.05	-1.3005	0.1153	268	277	103.358208955224
2W5H_A	T0292TS268_4	T0292	2.60	-1.7588	0.0338	268	277	103.358208955224
2W5H_A	T0292TS268_5	T0292	2.59	-1.8733	0.0228	268	277	103.358208955224
2W5H_A	T0292TS274_1	T0292	2.38	9.5839	9.3948	268	277	103.358208955224
2W5H_A	T0292TS275_1	T0292	2.38	9.8130	9.6093	268	277	103.358208955224
2W5H_A	T0292TS276_1	T0292	2.46	9.9276	9.7166	268	277	103.358208955224
2W5H_A	T0292TS276_2	T0292	2.32	9.9276	9.7166	268	277	103.358208955224
2W5H_A	T0292TS277_1	T0292	2.29	9.4693	9.2875	268	277	103.358208955224
2W5H_A	T0292TS277_2	T0292	2.89	9.5266	9.3412	268	277	103.358208955224
2W5H_A	T0292TS277_3	T0292	2.51	9.5839	9.3948	268	277	103.358208955224
2W5H_A	T0292TS277_4	T0292	2.74	9.5266	9.3412	268	277	103.358208955224
2W5H_A	T0292TS277_5	T0292	2.76	9.4120	9.2339	268	277	103.358208955224
2W5H_A	T0292TS298_1	T0292	2.41	9.9849	9.7702	268	277	103.358208955224
2W5H_A	T0292TS298_2	T0292	2.56	9.5839	9.3948	268	273	101.865671641791
2W5H_A	T0292TS298_3	T0292	2.36	9.7558	9.5557	268	277	103.358208955224
2W5H_A	T0292TS298_4	T0292	2.28	9.9276	9.7166	268	277	103.358208955224
2W5H_A	T0292TS298_5	T0292	2.38	9.6412	9.4484	268	273	101.865671641791
2W5H_A	T0292TS302_1	T0292	2.13	8.4955	8.3758	268	268	100
2W5H_A	T0292TS302_2	T0292	2.34	8.7819	8.6439	268	268	100
2W5H_A	T0292TS302_3	T0292	2.20	8.6100	8.4830	268	268	100
2W5H_A	T0292TS302_4	T0292	2.09	8.9537	8.8048	268	268	100
2W5H_A	T0292TS302_5	T0292	2.05	8.8392	8.6976	268	268	100
2W5H_A	T0292TS307_1	T0292	3.22	5.2874	5.3743	268	277	103.358208955224
2W5H_A	T0292TS307_1u	T0292	2.30	9.8377	9.6324	268	259	96.6417910447761
2W5H_A	T0292TS307_2	T0292	2.75	-0.7276	0.3194	268	277	103.358208955224
2W5H_A	T0292TS307_2u	T0292	2.60	8.6673	8.5367	268	265	98.8805970149254
2W5H_A	T0292TS307_3	T0292	3.13	4.7719	4.8930	268	277	103.358208955224
2W5H_A	T0292TS307_3u	T0292	2.30	9.8377	9.6324	268	259	96.6417910447761
2W5H_A	T0292TS307_4	T0292	2.93	4.7146	4.8396	268	277	103.358208955224
2W5H_A	T0292TS307_4u	T0292	2.37	9.8377	9.6324	268	259	96.6417910447761
2W5H_A	T0292TS307_5	T0292	2.73	-1.0713	0.1828	268	277	103.358208955224
2W5H_A	T0292TS307_5u	T0292	2.37	9.8377	9.6324	268	259	96.6417910447761
2W5H_A	T0292TS318_1	T0292	2.57	9.5839	9.3948	268	273	101.865671641791
2W5H_A	T0292TS318_2	T0292	2.51	9.6412	9.4484	268	273	101.865671641791
2W5H_A	T0292TS318_3	T0292	2.40	9.5266	9.3412	268	273	101.865671641791
2W5H_A	T0292TS318_4	T0292	2.56	9.5266	9.3412	268	273	101.865671641791
2W5H_A	T0292TS318_5	T0292	2.37	9.5839	9.3948	268	273	101.865671641791
2W5H_A	T0292TS319_1	T0292	2.59	9.4693	9.2875	268	277	103.358208955224
2W5H_A	T0292TS319_2	T0292	2.73	7.2924	7.2496	268	277	103.358208955224
2W5H_A	T0292TS319_3	T0292	2.62	9.8703	9.6630	268	277	103.358208955224
2W5H_A	T0292TS319_4	T0292	2.46	9.8130	9.6093	268	277	103.358208955224
2W5H_A	T0292TS319_5	T0292	2.24	9.5839	9.3948	268	277	103.358208955224
2W5H_A	T0292TS337_1	T0292	2.36	9.6412	9.4484	268	277	103.358208955224
2W5H_A	T0292TS337_2	T0292	2.41	9.5839	9.3948	268	277	103.358208955224
2W5H_A	T0292TS337_3	T0292	2.38	9.5266	9.3412	268	277	103.358208955224
2W5H_A	T0292TS338_1	T0292	2.82	7.5216	7.4641	268	277	103.358208955224
2W5H_A	T0292TS338_2	T0292	2.78	7.2924	7.2496	268	277	103.358208955224
2W5H_A	T0292TS338_3	T0292	2.94	8.2090	8.1076	268	277	103.358208955224
2W5H_A	T0292TS347_1	T0292	2.34	9.5266	9.3412	268	272	101.492537313433
2W5H_A	T0292TS349_1	T0292	2.52	9.4693	9.2875	268	277	103.358208955224
2W5H_A	T0292TS349_2	T0292	2.53	9.4693	9.2875	268	266	99.2537313432836
2W5H_A	T0292TS349_3	T0292	2.38	9.6412	9.4484	268	273	101.865671641791
2W5H_A	T0292TS349_4	T0292	2.61	8.9537	8.8048	268	277	103.358208955224
2W5H_A	T0292TS349_5	T0292	2.52	9.4693	9.2875	268	267	99.6268656716418
2W5H_A	T0292TS351_1	T0292	2.36	9.7558	9.5557	268	277	103.358208955224
2W5H_A	T0292TS351_2	T0292	2.41	9.9849	9.7702	268	277	103.358208955224
2W5H_A	T0292TS351_3	T0292	2.56	9.5839	9.3948	268	273	101.865671641791
2W5H_A	T0292TS351_4	T0292	2.53	9.4693	9.2875	268	266	99.2537313432836
2W5H_A	T0292TS351_5	T0292	2.28	9.9276	9.7166	268	277	103.358208955224
2W5H_A	T0292TS368_1	T0292	2.50	9.5839	9.3948	268	277	103.358208955224
2W5H_A	T0292TS368_2	T0292	2.10	10.2713	10.0384	268	277	103.358208955224
2W5H_A	T0292TS383_1	T0292	2.62	8.5629	8.4389	268	251	93.6567164179104
2W5H_A	T0292TS383_2	T0292	2.97	8.2053	8.1041	268	249	92.910447761194
2W5H_A	T0292TS383_3	T0292	2.92	9.5425	9.3561	268	252	94.0298507462687
2W5H_A	T0292TS383_4	T0292	2.03	9.9117	9.7018	268	262	97.7611940298507
2W5H_A	T0292TS383_5	T0292	2.43	9.2020	9.0373	268	257	95.8955223880597
2W5H_A	T0292TS389_1	T0292	2.47	9.0683	8.9121	268	277	103.358208955224
2W5H_A	T0292TS389_2	T0292	2.71	8.6936	8.5613	268	199	74.2537313432836
2W5H_A	T0292TS389_3	T0292	2.38	9.4350	9.2554	268	241	89.9253731343284
2W5H_A	T0292TS389_4	T0292	2.01	10.1049	9.8826	268	258	96.2686567164179
2W5H_A	T0292TS389_5	T0292	2.33	9.5762	9.3876	268	251	93.6567164179104
2W5H_A	T0292TS393_1	T0292	2.41	9.2402	9.0730	268	277	103.358208955224
2W5H_A	T0292TS393_2	T0292	3.16	9.3547	9.1803	268	277	103.358208955224
2W5H_A	T0292TS393_3	T0292	2.47	9.5839	9.3948	268	277	103.358208955224
2W5H_A	T0292TS393_4	T0292	2.54	9.4693	9.2875	268	277	103.358208955224
2W5H_A	T0292TS393_5	T0292	2.83	9.6985	9.5021	268	277	103.358208955224
2W5H_A	T0292TS413_1	T0292	2.58	8.5527	8.4294	268	277	103.358208955224
2W5H_A	T0292TS413_2	T0292	2.50	9.9849	9.7702	268	277	103.358208955224
2W5H_A	T0292TS413_3	T0292	2.43	9.1256	8.9657	268	277	103.358208955224
2W5H_A	T0292TS413_4	T0292	3.02	9.0683	8.9121	268	277	103.358208955224
2W5H_A	T0292TS413_5	T0292	2.70	8.4382	8.3221	268	277	103.358208955224
2W5H_A	T0292TS414_1	T0292	2.41	9.9849	9.7702	268	277	103.358208955224
2W5H_A	T0292TS414_2	T0292	2.31	9.3547	9.1803	268	277	103.358208955224
2W5H_A	T0292TS414_3	T0292	2.74	9.6985	9.5021	268	277	103.358208955224
2W5H_A	T0292TS414_4	T0292	2.53	9.5266	9.3412	268	277	103.358208955224
2W5H_A	T0292TS414_5	T0292	2.39	8.4955	8.3758	268	277	103.358208955224
2W5H_A	T0292TS415_1	T0292	2.59	9.4120	9.2339	268	277	103.358208955224
2W5H_A	T0292TS415_2	T0292	2.45	9.9849	9.7702	268	277	103.358208955224
2W5H_A	T0292TS415_3	T0292	2.63	8.4955	8.3758	268	277	103.358208955224
2W5H_A	T0292TS415_4	T0292	2.51	9.6985	9.5021	268	277	103.358208955224
2W5H_A	T0292TS415_5	T0292	2.47	9.8703	9.6630	268	277	103.358208955224
2W5H_A	T0292TS416_1	T0292	2.46	9.7558	9.5557	268	277	103.358208955224
2W5H_A	T0292TS416_2	T0292	2.44	9.2402	9.0730	268	277	103.358208955224
2W5H_A	T0292TS416_3	T0292	2.93	9.5839	9.3948	268	277	103.358208955224
2W5H_A	T0292TS418_1	T0292	2.60	9.5839	9.3948	268	277	103.358208955224
2W5H_A	T0292TS420_1	T0292	2.16	8.6673	8.5367	268	268	100
2W5H_A	T0292TS420_2	T0292	2.28	8.4955	8.3758	268	268	100
2W5H_A	T0292TS420_3	T0292	2.15	8.7246	8.5903	268	268	100
2W5H_A	T0292TS420_4	T0292	2.29	8.5527	8.4294	268	268	100
2W5H_A	T0292TS420_5	T0292	2.29	8.7819	8.6439	268	268	100
2W5H_A	T0292TS427_1	T0292	3.11	-0.4985	0.4326	268	277	103.358208955224
2W5H_A	T0292TS427_2	T0292	3.11	-0.4985	0.4326	268	277	103.358208955224
2W5H_A	T0292TS427_3	T0292	3.11	-0.4985	0.4326	268	277	103.358208955224
2W5H_A	T0292TS427_4	T0292	3.11	-0.4985	0.4326	268	277	103.358208955224
2W5H_A	T0292TS435_1	T0292	2.47	9.2402	9.0730	268	277	103.358208955224
2W5H_A	T0292TS435_2	T0292	2.61	8.3809	8.2685	268	277	103.358208955224
2W5H_A	T0292TS435_3	T0292	2.72	9.5839	9.3948	268	277	103.358208955224
2W5H_A	T0292TS435_4	T0292	2.76	9.6412	9.4484	268	277	103.358208955224
2W5H_A	T0292TS435_5	T0292	2.66	9.0683	8.9121	268	277	103.358208955224
2W5H_A	T0292TS439_1	T0292	2.31	9.9276	9.7166	268	275	102.611940298507
2W5H_A	T0292TS468_1	T0292	2.56	9.0350	8.8809	268	253	94.4029850746269
2W5H_A	T0292TS469_1	T0292	2.36	9.2975	9.1266	268	272	101.492537313433
2W5H_A	T0292TS469_2	T0292	2.36	9.4693	9.2875	268	265	98.8805970149254
2W5H_A	T0292TS469_3	T0292	2.35	9.5266	9.3412	268	268	100
2W5H_A	T0292TS469_4	T0292	2.32	9.3862	9.2097	268	264	98.5074626865672
2W5H_A	T0292TS469_5	T0292	2.37	9.4120	9.2339	268	265	98.8805970149254
2W5H_A	T0292TS474_1	T0292	2.51	3.5116	3.7215	268	269	100.373134328358
2W5H_A	T0292TS490_1	T0292	2.48	9.1829	9.0194	268	274	102.238805970149
2W5H_A	T0292TS511_1	T0292	2.53	-1.4723	0.0768	268	277	103.358208955224
2W5H_A	T0292TS527_1	T0292	2.57	9.8703	9.6630	268	277	103.358208955224
2W5H_A	T0292TS536_1	T0292	2.61	9.9276	9.7166	268	277	103.358208955224
2W5H_A	T0292TS536_2	T0292	2.83	8.2090	8.1076	268	277	103.358208955224
2W5H_A	T0292TS536_3	T0292	2.79	8.9537	8.8048	268	277	103.358208955224
2W5H_A	T0292TS536_4	T0292	2.60	9.5266	9.3412	268	277	103.358208955224
2W5H_A	T0292TS536_5	T0292	2.38	9.9276	9.7166	268	277	103.358208955224
2W5H_A	T0292TS550_1	T0292	2.55	7.4016	7.3518	268	263	98.134328358209
2W5H_A	T0292TS556_1	T0292	2.00	10.1568	9.9312	268	277	103.358208955224
2W5H_A	T0292TS556_2	T0292	2.12	9.8703	9.6630	268	277	103.358208955224
2W5H_A	T0292TS556_3	T0292	2.00	10.2140	9.9848	268	277	103.358208955224
2W5H_A	T0292TS556_4	T0292	1.91	10.2140	9.9848	268	277	103.358208955224
2W5H_A	T0292TS556_5	T0292	1.95	10.2140	9.9848	268	277	103.358208955224
2W5H_A	T0292TS559_1	T0292	2.12	9.6869	9.4912	268	253	94.4029850746269
2W5H_A	T0292TS568_1	T0292	2.39	9.6412	9.4484	268	277	103.358208955224
2W5H_A	T0292TS568_2	T0292	2.37	9.8130	9.6093	268	274	102.238805970149
2W5H_A	T0292TS568_3	T0292	2.18	9.6985	9.5021	268	277	103.358208955224
2W5H_A	T0292TS568_4	T0292	2.19	9.5839	9.3948	268	275	102.611940298507
2W5H_A	T0292TS568_5	T0292	2.89	9.4120	9.2339	268	277	103.358208955224
2W5H_A	T0292TS601_1	T0292	2.15	9.6985	9.5021	268	277	103.358208955224
2W5H_A	T0292TS601_2	T0292	2.26	9.8703	9.6630	268	277	103.358208955224
2W5H_A	T0292TS601_3	T0292	2.75	8.1517	8.0540	268	277	103.358208955224
2W5H_A	T0292TS601_4	T0292	2.75	7.0633	7.0352	268	277	103.358208955224
2W5H_A	T0292TS601_5	T0292	2.33	9.7558	9.5557	268	277	103.358208955224
2W5H_A	T0292TS609_1	T0292	2.05	10.0422	9.8239	268	277	103.358208955224
2W5H_A	T0292TS609_2	T0292	2.37	9.5266	9.3412	268	277	103.358208955224
2W5H_A	T0292TS609_3	T0292	2.56	9.2975	9.1266	268	274	102.238805970149
2W5H_A	T0292TS609_5	T0292	2.21	9.1256	8.9657	268	275	102.611940298507
2W5H_A	T0292TS640_1	T0292	2.30	8.3809	8.2685	268	266	99.2537313432836
2W5H_A	T0292TS640_2	T0292	2.39	9.1256	8.9657	268	266	99.2537313432836
2W5H_A	T0292TS640_3	T0292	2.37	9.1829	9.0194	268	266	99.2537313432836
2W5H_A	T0292TS640_4	T0292	2.61	7.1206	7.0888	268	266	99.2537313432836
2W5H_A	T0292TS640_5	T0292	2.28	9.4693	9.2875	268	266	99.2537313432836
2W5H_A	T0292TS641_1	T0292	2.41	9.5839	9.3948	268	275	102.611940298507
2W5H_A	T0292TS641_2	T0292	2.33	9.7558	9.5557	268	277	103.358208955224
2W5H_A	T0292TS650_1	T0292	2.21	9.2402	9.0730	268	277	103.358208955224
2W5H_A	T0292TS651_1	T0292	2.53	9.6412	9.4484	268	277	103.358208955224
2W5H_A	T0292TS654_1	T0292	2.64	9.6442	9.4513	268	249	92.910447761194
2W5H_A	T0292TS658_1	T0292	2.39	9.8130	9.6093	268	277	103.358208955224
2W5H_A	T0292TS664_1	T0292	2.56	9.4120	9.2339	268	277	103.358208955224
2W5H_A	T0292TS664_2	T0292	2.45	9.6412	9.4484	268	277	103.358208955224
2W5H_A	T0292TS664_3	T0292	2.29	10.4432	10.1993	268	277	103.358208955224
2W5H_A	T0292TS664_4	T0292	2.45	9.5839	9.3948	268	277	103.358208955224
2W5H_A	T0292TS664_5	T0292	2.54	9.7558	9.5557	268	277	103.358208955224
2W5H_A	T0292TS671_1	T0292	2.31	9.8703	9.6630	268	272	101.492537313433
2W5H_A	T0292TS671_2	T0292	2.16	10.0995	9.8775	268	276	102.985074626866
2W5H_A	T0292TS671_3	T0292	2.41	9.5839	9.3948	268	271	101.119402985075
2W5H_A	T0292TS671_4	T0292	2.27	9.6412	9.4484	268	272	101.492537313433
2W5H_A	T0292TS671_5	T0292	2.39	9.8130	9.6093	268	272	101.492537313433
2W5H_A	T0292TS675_1	T0292	2.39	9.8130	9.6093	268	277	103.358208955224
2W5H_A	T0292TS675_2	T0292	2.48	9.6985	9.5021	268	277	103.358208955224
2W5H_A	T0292TS675_3	T0292	2.41	9.5839	9.3948	268	272	101.492537313433
2W5H_A	T0292TS675_4	T0292	2.13	9.9276	9.7166	268	277	103.358208955224
2W5H_A	T0292TS675_5	T0292	2.08	10.0995	9.8775	268	277	103.358208955224
2W5H_A	T0292TS677_1	T0292	2.10	10.0995	9.8775	268	277	103.358208955224
2W5H_A	T0292TS698_1	T0292	2.64	9.5266	9.3412	268	277	103.358208955224
2W5H_A	T0292TS705_1	T0292	2.32	9.2402	9.0730	268	268	100
2W5H_A	T0292TS710_1	T0292	2.22	10.4432	10.1993	268	277	103.358208955224
2W5H_A	T0292TS710_2	T0292	2.89	9.4120	9.2339	268	277	103.358208955224
2W5H_A	T0292TS710_3	T0292	2.45	9.6412	9.4484	268	277	103.358208955224
2W5H_A	T0292TS710_4	T0292	2.42	9.6985	9.5021	268	277	103.358208955224
2W5H_A	T0292TS710_5	T0292	2.30	9.5266	9.3412	268	274	102.238805970149
RT0292AL170_1	T0292AL044_1	T0292	1.61	8.8174	8.6772	230	238	103.478260869565
RT0292AL170_1	T0292AL044_2	T0292	2.27	8.1185	8.0229	230	250	108.695652173913
RT0292AL170_1	T0292AL044_3	T0292	1.17	9.0080	8.8557	230	257	111.739130434783
RT0292AL170_1	T0292AL044_4	T0292	1.82	8.4998	8.3798	230	252	109.565217391304
RT0292AL170_1	T0292AL044_5	T0292	2.84	6.9749	6.9524	230	239	103.913043478261
RT0292AL170_1	T0292AL170_1_1	T0292	0.00	10.7934	10.5273	230	192	83.4782608695652
RT0292AL170_1	T0292AL170_1_2	T0292	0.00	4.4721	4.6135	230	38	16.5217391304348
RT0292AL170_1	T0292AL242_1	T0292	2.29	7.3561	7.3092	230	237	103.04347826087
RT0292AL170_1	T0292AL242_2	T0292	2.06	5.8432	5.8938	230	217	94.3478260869565
RT0292AL170_1	T0292AL242_3	T0292	1.49	8.7539	8.6177	230	264	114.782608695652
RT0292AL170_1	T0292AL242_4	T0292	1.69	8.5633	8.4393	230	263	114.347826086957
RT0292AL170_1	T0292AL242_5	T0292	1.46	8.7539	8.6177	230	266	115.652173913043
RT0292AL170_1	T0292AL243_1	T0292	2.35	7.2290	7.1903	230	250	108.695652173913
RT0292AL170_1	T0292AL243_2	T0292	2.79	6.8478	6.8335	230	244	106.086956521739
RT0292AL170_1	T0292AL243_3	T0292	2.34	8.1185	8.0229	230	251	109.130434782609
RT0292AL170_1	T0292AL243_4	T0292	1.91	7.9279	7.8445	230	257	111.739130434783
RT0292AL170_1	T0292AL243_5	T0292	2.00	7.9915	7.9040	230	255	110.869565217391
RT0292AL170_1	T0292AL257_1	T0292	1.84	8.6268	8.4988	230	251	109.130434782609
RT0292AL170_1	T0292AL257_2	T0292	1.62	9.0716	8.9151	230	256	111.304347826087
RT0292AL170_1	T0292AL257_3	T0292	1.64	8.6268	8.4988	230	259	112.608695652174
RT0292AL170_1	T0292AL257_4	T0292	2.27	8.1185	8.0229	230	256	111.304347826087
RT0292AL170_1	T0292AL257_5	T0292	2.02	8.1821	8.0824	230	260	113.04347826087
RT0292AL170_1	T0292AL316_1	T0292	1.84	8.6268	8.4988	230	251	109.130434782609
RT0292AL170_1	T0292AL316_2	T0292	2.27	8.1185	8.0229	230	256	111.304347826087
RT0292AL170_1	T0292AL316_3	T0292	2.46	7.9915	7.9040	230	258	112.173913043478
RT0292AL170_1	T0292AL316_4	T0292	1.32	8.8174	8.6772	230	258	112.173913043478
RT0292AL170_1	T0292AL316_5	T0292	2.86	7.6738	7.6066	230	258	112.173913043478
RT0292AL170_1	T0292AL333_1	T0292	1.32	8.8174	8.6772	230	257	111.739130434783
RT0292AL170_1	T0292AL333_2	T0292	1.49	8.7539	8.6177	230	262	113.913043478261
RT0292AL170_1	T0292AL333_3	T0292	1.62	8.6904	8.5582	230	259	112.608695652174
RT0292AL170_1	T0292AL333_4	T0292	1.62	8.5633	8.4393	230	259	112.608695652174
RT0292AL170_1	T0292AL333_5	T0292	1.93	8.1821	8.0824	230	236	102.608695652174
RT0292AL170_1	T0292AL380_1	T0292	1.56	8.6904	8.5582	230	233	101.304347826087
RT0292AL170_1	T0292AL380_2	T0292	1.61	8.7539	8.6177	230	235	102.173913043478
RT0292AL170_1	T0292AL380_3	T0292	1.53	8.6268	8.4988	230	233	101.304347826087
RT0292AL170_1	T0292AL380_4	T0292	1.54	8.7539	8.6177	230	235	102.173913043478
RT0292AL170_1	T0292AL380_5	T0292	1.63	8.8810	8.7367	230	242	105.217391304348
RT0292AL170_1	T0292AL381_1	T0292	1.38	9.0716	8.9151	230	260	113.04347826087
RT0292AL170_1	T0292AL381_2	T0292	1.80	8.6904	8.5582	230	258	112.173913043478
RT0292AL170_1	T0292AL381_3	T0292	1.63	9.0716	8.9151	230	253	110
RT0292AL170_1	T0292AL381_4	T0292	1.86	8.4362	8.3203	230	255	110.869565217391
RT0292AL170_1	T0292AL381_5	T0292	2.35	7.1655	7.1308	230	252	109.565217391304
RT0292AL170_1	T0292AL586_1	T0292	no_data	no_data	no_data	230	no_data	no_data
RT0292AL170_1	T0292AL706_1	T0292	1.32	8.8810	8.7367	230	254	110.434782608696
RT0292AL170_1	T0292TS004_1	T0292	1.40	8.8174	8.6772	230	277	120.434782608696
RT0292AL170_1	T0292TS004_2	T0292	1.56	9.0716	8.9151	230	277	120.434782608696
RT0292AL170_1	T0292TS004_3	T0292	1.41	8.8810	8.7367	230	277	120.434782608696
RT0292AL170_1	T0292TS004_4	T0292	1.36	9.0080	8.8557	230	277	120.434782608696
RT0292AL170_1	T0292TS004_5	T0292	1.35	9.0080	8.8557	230	277	120.434782608696
RT0292AL170_1	T0292TS005_1	T0292	1.56	8.6268	8.4988	230	277	120.434782608696
RT0292AL170_1	T0292TS010_1	T0292	1.89	8.6268	8.4988	230	277	120.434782608696
RT0292AL170_1	T0292TS010_2	T0292	1.81	8.6904	8.5582	230	277	120.434782608696
RT0292AL170_1	T0292TS010_3	T0292	1.76	9.0716	8.9151	230	277	120.434782608696
RT0292AL170_1	T0292TS010_4	T0292	1.67	8.8174	8.6772	230	277	120.434782608696
RT0292AL170_1	T0292TS010_5	T0292	1.73	7.9279	7.8445	230	231	100.434782608696
RT0292AL170_1	T0292TS011_1u	T0292	2.12	8.1821	8.0824	230	267	116.086956521739
RT0292AL170_1	T0292TS013_1	T0292	1.99	8.3091	8.2014	230	277	120.434782608696
RT0292AL170_1	T0292TS020_1	T0292	1.72	8.9445	8.7962	230	277	120.434782608696
RT0292AL170_1	T0292TS020_2	T0292	1.45	8.2456	8.1419	230	277	120.434782608696
RT0292AL170_1	T0292TS020_3	T0292	1.60	8.8810	8.7367	230	277	120.434782608696
RT0292AL170_1	T0292TS020_4	T0292	1.44	9.0080	8.8557	230	277	120.434782608696
RT0292AL170_1	T0292TS020_5	T0292	1.43	9.0716	8.9151	230	277	120.434782608696
RT0292AL170_1	T0292TS022_1	T0292	1.71	8.7539	8.6177	230	270	117.391304347826
RT0292AL170_1	T0292TS022_2	T0292	1.94	8.2456	8.1419	230	270	117.391304347826
RT0292AL170_1	T0292TS022_3	T0292	1.89	8.2456	8.1419	230	277	120.434782608696
RT0292AL170_1	T0292TS022_4	T0292	1.86	8.6904	8.5582	230	277	120.434782608696
RT0292AL170_1	T0292TS022_5	T0292	1.61	8.8174	8.6772	230	277	120.434782608696
RT0292AL170_1	T0292TS024_1	T0292	1.38	8.8810	8.7367	230	277	120.434782608696
RT0292AL170_1	T0292TS024_2	T0292	1.30	8.8810	8.7367	230	277	120.434782608696
RT0292AL170_1	T0292TS024_3	T0292	1.39	8.8810	8.7367	230	277	120.434782608696
RT0292AL170_1	T0292TS024_4	T0292	1.34	8.8810	8.7367	230	277	120.434782608696
RT0292AL170_1	T0292TS024_5	T0292	1.33	9.0080	8.8557	230	277	120.434782608696
RT0292AL170_1	T0292TS025_1	T0292	1.42	8.9445	8.7962	230	277	120.434782608696
RT0292AL170_1	T0292TS025_2	T0292	2.59	7.4832	7.4282	230	277	120.434782608696
RT0292AL170_1	T0292TS025_3	T0292	1.72	8.6268	8.4988	230	277	120.434782608696
RT0292AL170_1	T0292TS025_4	T0292	1.38	8.8174	8.6772	230	277	120.434782608696
RT0292AL170_1	T0292TS025_5	T0292	1.02	9.1987	9.0341	230	277	120.434782608696
RT0292AL170_1	T0292TS026_1	T0292	1.59	8.8810	8.7367	230	277	120.434782608696
RT0292AL170_1	T0292TS026_2	T0292	1.23	9.1351	8.9746	230	277	120.434782608696
RT0292AL170_1	T0292TS026_3	T0292	1.24	9.1351	8.9746	230	277	120.434782608696
RT0292AL170_1	T0292TS026_4	T0292	1.61	8.8174	8.6772	230	277	120.434782608696
RT0292AL170_1	T0292TS026_5	T0292	1.65	8.8810	8.7367	230	277	120.434782608696
RT0292AL170_1	T0292TS027_1	T0292	1.28	9.1351	8.9746	230	277	120.434782608696
RT0292AL170_1	T0292TS027_2	T0292	1.56	8.7539	8.6177	230	277	120.434782608696
RT0292AL170_1	T0292TS027_3	T0292	1.23	9.0716	8.9151	230	277	120.434782608696
RT0292AL170_1	T0292TS027_4	T0292	1.63	8.6268	8.4988	230	277	120.434782608696
RT0292AL170_1	T0292TS027_5	T0292	1.56	8.7539	8.6177	230	277	120.434782608696
RT0292AL170_1	T0292TS028_1	T0292	1.68	8.3727	8.2608	230	277	120.434782608696
RT0292AL170_1	T0292TS028_2	T0292	1.53	8.5633	8.4393	230	277	120.434782608696
RT0292AL170_1	T0292TS028_3	T0292	1.78	8.6268	8.4988	230	277	120.434782608696
RT0292AL170_1	T0292TS028_4	T0292	1.44	9.0716	8.9151	230	277	120.434782608696
RT0292AL170_1	T0292TS028_5	T0292	2.11	7.0384	7.0119	230	277	120.434782608696
RT0292AL170_1	T0292TS029_1	T0292	2.60	7.1020	7.0714	230	277	120.434782608696
RT0292AL170_1	T0292TS029_2	T0292	2.22	7.4196	7.3687	230	277	120.434782608696
RT0292AL170_1	T0292TS029_3	T0292	2.39	7.4196	7.3687	230	277	120.434782608696
RT0292AL170_1	T0292TS029_4	T0292	2.58	7.0384	7.0119	230	277	120.434782608696
RT0292AL170_1	T0292TS029_5	T0292	2.73	7.3561	7.3092	230	277	120.434782608696
RT0292AL170_1	T0292TS034_1	T0292	1.65	8.9445	8.7962	230	277	120.434782608696
RT0292AL170_1	T0292TS034_2	T0292	1.51	8.6268	8.4988	230	277	120.434782608696
RT0292AL170_1	T0292TS034_3	T0292	1.56	8.6904	8.5582	230	277	120.434782608696
RT0292AL170_1	T0292TS034_4	T0292	1.76	8.7539	8.6177	230	277	120.434782608696
RT0292AL170_1	T0292TS034_5	T0292	1.78	8.7539	8.6177	230	277	120.434782608696
RT0292AL170_1	T0292TS035_1	T0292	2.60	7.8009	7.7255	230	277	120.434782608696
RT0292AL170_1	T0292TS035_2	T0292	1.78	8.6904	8.5582	230	277	120.434782608696
RT0292AL170_1	T0292TS035_3	T0292	2.38	7.6103	7.5471	230	277	120.434782608696
RT0292AL170_1	T0292TS035_4	T0292	2.42	7.5467	7.4876	230	277	120.434782608696
RT0292AL170_1	T0292TS035_5	T0292	2.31	7.6738	7.6066	230	277	120.434782608696
RT0292AL170_1	T0292TS038_1	T0292	1.26	9.0716	8.9151	230	277	120.434782608696
RT0292AL170_1	T0292TS038_2	T0292	1.26	9.0716	8.9151	230	277	120.434782608696
RT0292AL170_1	T0292TS046_1	T0292	1.83	8.6268	8.4988	230	270	117.391304347826
RT0292AL170_1	T0292TS046_2	T0292	2.01	8.8810	8.7367	230	272	118.260869565217
RT0292AL170_1	T0292TS046_3	T0292	2.18	7.7373	7.6661	230	275	119.565217391304
RT0292AL170_1	T0292TS046_4	T0292	1.84	8.6904	8.5582	230	277	120.434782608696
RT0292AL170_1	T0292TS046_5	T0292	1.69	8.8810	8.7367	230	277	120.434782608696
RT0292AL170_1	T0292TS047_1	T0292	2.14	8.5633	8.4393	230	275	119.565217391304
RT0292AL170_1	T0292TS047_2	T0292	2.14	8.5633	8.4393	230	275	119.565217391304
RT0292AL170_1	T0292TS047_3	T0292	1.79	8.5633	8.4393	230	275	119.565217391304
RT0292AL170_1	T0292TS047_4	T0292	1.48	9.0716	8.9151	230	273	118.695652173913
RT0292AL170_1	T0292TS047_5	T0292	1.93	8.3727	8.2608	230	269	116.95652173913
RT0292AL170_1	T0292TS050_1	T0292	2.16	8.3727	8.2608	230	277	120.434782608696
RT0292AL170_1	T0292TS050_2	T0292	1.42	8.9445	8.7962	230	277	120.434782608696
RT0292AL170_1	T0292TS050_3	T0292	1.49	9.0716	8.9151	230	275	119.565217391304
RT0292AL170_1	T0292TS050_4	T0292	1.91	8.7539	8.6177	230	274	119.130434782609
RT0292AL170_1	T0292TS050_5	T0292	2.42	7.4196	7.3687	230	277	120.434782608696
RT0292AL170_1	T0292TS060_1	T0292	1.34	8.9445	8.7962	230	277	120.434782608696
RT0292AL170_1	T0292TS060_2	T0292	1.83	8.3727	8.2608	230	277	120.434782608696
RT0292AL170_1	T0292TS060_3	T0292	1.69	8.8174	8.6772	230	277	120.434782608696
RT0292AL170_1	T0292TS060_4	T0292	1.60	8.7539	8.6177	230	277	120.434782608696
RT0292AL170_1	T0292TS060_5	T0292	2.17	7.7373	7.6661	230	277	120.434782608696
RT0292AL170_1	T0292TS063_1	T0292	2.65	7.4196	7.3687	230	277	120.434782608696
RT0292AL170_1	T0292TS063_2	T0292	1.83	8.6268	8.4988	230	277	120.434782608696
RT0292AL170_1	T0292TS063_3	T0292	1.51	8.1821	8.0824	230	277	120.434782608696
RT0292AL170_1	T0292TS063_4	T0292	1.71	7.8009	7.7255	230	277	120.434782608696
RT0292AL170_1	T0292TS063_5	T0292	1.12	9.0080	8.8557	230	259	112.608695652174
RT0292AL170_1	T0292TS064_2u	T0292	2.66	7.1655	7.1308	230	277	120.434782608696
RT0292AL170_1	T0292TS071_1	T0292	2.51	7.7373	7.6661	230	271	117.826086956522
RT0292AL170_1	T0292TS071_2	T0292	1.82	8.4998	8.3798	230	271	117.826086956522
RT0292AL170_1	T0292TS071_3	T0292	1.56	8.3091	8.2014	230	271	117.826086956522
RT0292AL170_1	T0292TS071_4	T0292	2.02	7.4832	7.4282	230	271	117.826086956522
RT0292AL170_1	T0292TS071_5	T0292	2.26	7.7373	7.6661	230	271	117.826086956522
RT0292AL170_1	T0292TS074_1	T0292	1.82	8.5633	8.4393	230	272	118.260869565217
RT0292AL170_1	T0292TS074_2	T0292	1.81	8.5633	8.4393	230	272	118.260869565217
RT0292AL170_1	T0292TS074_3	T0292	1.88	8.4998	8.3798	230	272	118.260869565217
RT0292AL170_1	T0292TS074_4	T0292	1.76	8.6268	8.4988	230	272	118.260869565217
RT0292AL170_1	T0292TS074_5	T0292	1.79	8.5633	8.4393	230	272	118.260869565217
RT0292AL170_1	T0292TS083_1	T0292	2.02	7.8644	7.7850	230	263	114.347826086957
RT0292AL170_1	T0292TS083_2	T0292	2.41	7.1655	7.1308	230	268	116.521739130435
RT0292AL170_1	T0292TS083_3	T0292	1.31	9.1351	8.9746	230	277	120.434782608696
RT0292AL170_1	T0292TS083_4	T0292	1.47	8.9445	8.7962	230	274	119.130434782609
RT0292AL170_1	T0292TS083_5	T0292	1.71	8.3091	8.2014	230	267	116.086956521739
RT0292AL170_1	T0292TS087_1	T0292	2.33	8.2456	8.1419	230	277	120.434782608696
RT0292AL170_1	T0292TS087_2	T0292	1.54	9.0080	8.8557	230	277	120.434782608696
RT0292AL170_1	T0292TS087_3	T0292	1.71	8.8174	8.6772	230	277	120.434782608696
RT0292AL170_1	T0292TS087_4	T0292	1.37	9.1351	8.9746	230	277	120.434782608696
RT0292AL170_1	T0292TS087_5	T0292	1.90	8.7539	8.6177	230	277	120.434782608696
RT0292AL170_1	T0292TS091_1	T0292	1.40	8.8810	8.7367	230	277	120.434782608696
RT0292AL170_1	T0292TS091_2	T0292	1.64	8.5633	8.4393	230	277	120.434782608696
RT0292AL170_1	T0292TS091_3	T0292	1.94	8.1821	8.0824	230	277	120.434782608696
RT0292AL170_1	T0292TS091_4	T0292	1.87	7.9279	7.8445	230	277	120.434782608696
RT0292AL170_1	T0292TS091_5	T0292	2.42	7.4196	7.3687	230	277	120.434782608696
RT0292AL170_1	T0292TS092_1	T0292	1.25	8.8174	8.6772	230	277	120.434782608696
RT0292AL170_1	T0292TS092_2	T0292	1.88	8.1821	8.0824	230	277	120.434782608696
RT0292AL170_1	T0292TS092_3	T0292	2.42	7.4196	7.3687	230	277	120.434782608696
RT0292AL170_1	T0292TS092_4	T0292	2.47	7.9915	7.9040	230	277	120.434782608696
RT0292AL170_1	T0292TS092_5	T0292	2.11	7.6103	7.5471	230	277	120.434782608696
RT0292AL170_1	T0292TS102_1	T0292	1.40	9.1351	8.9746	230	263	114.347826086957
RT0292AL170_1	T0292TS102_2	T0292	1.67	8.7539	8.6177	230	258	112.173913043478
RT0292AL170_1	T0292TS102_3	T0292	2.42	8.2456	8.1419	230	265	115.217391304348
RT0292AL170_1	T0292TS102_4	T0292	1.50	8.6268	8.4988	230	263	114.347826086957
RT0292AL170_1	T0292TS102_5	T0292	1.61	9.0080	8.8557	230	250	108.695652173913
RT0292AL170_1	T0292TS103_1	T0292	1.45	9.1351	8.9746	230	277	120.434782608696
RT0292AL170_1	T0292TS105_1	T0292	1.63	8.7539	8.6177	230	277	120.434782608696
RT0292AL170_1	T0292TS105_2	T0292	1.72	8.6268	8.4988	230	277	120.434782608696
RT0292AL170_1	T0292TS105_3	T0292	1.60	8.8174	8.6772	230	277	120.434782608696
RT0292AL170_1	T0292TS105_4	T0292	1.42	8.9445	8.7962	230	277	120.434782608696
RT0292AL170_1	T0292TS105_5	T0292	1.39	8.8810	8.7367	230	277	120.434782608696
RT0292AL170_1	T0292TS111_1	T0292	1.85	7.8644	7.7850	230	276	120
RT0292AL170_1	T0292TS111_2	T0292	2.07	7.9279	7.8445	230	276	120
RT0292AL170_1	T0292TS111_3	T0292	2.02	8.1821	8.0824	230	273	118.695652173913
RT0292AL170_1	T0292TS111_4	T0292	1.97	8.0550	7.9634	230	276	120
RT0292AL170_1	T0292TS113_1	T0292	2.12	8.2456	8.1419	230	277	120.434782608696
RT0292AL170_1	T0292TS113_2	T0292	2.37	7.6738	7.6066	230	277	120.434782608696
RT0292AL170_1	T0292TS113_3	T0292	2.13	8.5633	8.4393	230	276	120
RT0292AL170_1	T0292TS113_4	T0292	2.94	6.4666	6.4768	230	277	120.434782608696
RT0292AL170_1	T0292TS113_5	T0292	1.75	8.5633	8.4393	230	277	120.434782608696
RT0292AL170_1	T0292TS125_1	T0292	1.20	8.9445	8.7962	230	277	120.434782608696
RT0292AL170_1	T0292TS125_1u	T0292	1.91	8.6904	8.5582	230	259	112.608695652174
RT0292AL170_1	T0292TS125_2	T0292	1.43	9.0080	8.8557	230	277	120.434782608696
RT0292AL170_1	T0292TS125_2u	T0292	1.62	8.6904	8.5582	230	258	112.173913043478
RT0292AL170_1	T0292TS125_3	T0292	1.16	8.9445	8.7962	230	277	120.434782608696
RT0292AL170_1	T0292TS125_3u	T0292	1.61	8.6904	8.5582	230	259	112.608695652174
RT0292AL170_1	T0292TS125_4	T0292	1.30	8.9445	8.7962	230	277	120.434782608696
RT0292AL170_1	T0292TS125_4u	T0292	1.91	7.9279	7.8445	230	257	111.739130434783
RT0292AL170_1	T0292TS125_5u	T0292	1.92	7.9279	7.8445	230	257	111.739130434783
RT0292AL170_1	T0292TS132_1	T0292	1.99	3.4804	3.6927	230	277	120.434782608696
RT0292AL170_1	T0292TS135_1	T0292	1.43	8.8810	8.7367	230	277	120.434782608696
RT0292AL170_1	T0292TS136_1	T0292	1.70	8.9445	8.7962	230	277	120.434782608696
RT0292AL170_1	T0292TS136_2	T0292	2.58	4.3699	4.5184	230	277	120.434782608696
RT0292AL170_1	T0292TS136_3	T0292	2.28	-1.2848	0.1193	230	277	120.434782608696
RT0292AL170_1	T0292TS136_4	T0292	2.63	0.7484	1.2804	230	277	120.434782608696
RT0292AL170_1	T0292TS136_5	T0292	2.14	7.4196	7.3687	230	277	120.434782608696
RT0292AL170_1	T0292TS137_1	T0292	1.60	9.0716	8.9151	230	277	120.434782608696
RT0292AL170_1	T0292TS137_2	T0292	2.52	7.2290	7.1903	230	277	120.434782608696
RT0292AL170_1	T0292TS137_3	T0292	2.78	3.4804	3.6927	230	277	120.434782608696
RT0292AL170_1	T0292TS137_4	T0292	2.56	2.7815	3.0499	230	277	120.434782608696
RT0292AL170_1	T0292TS137_5	T0292	2.59	7.0384	7.0119	230	277	120.434782608696
RT0292AL170_1	T0292TS139_1	T0292	2.83	-1.0942	0.1753	230	277	120.434782608696
RT0292AL170_1	T0292TS139_2	T0292	2.86	-1.2212	0.1365	230	277	120.434782608696
RT0292AL170_1	T0292TS139_3	T0292	3.15	-0.9671	0.2198	230	277	120.434782608696
RT0292AL170_1	T0292TS139_4	T0292	2.41	-1.3483	0.1036	230	277	120.434782608696
RT0292AL170_1	T0292TS139_5	T0292	2.75	-1.5389	0.0646	230	277	120.434782608696
RT0292AL170_1	T0292TS168_1	T0292	2.85	7.9279	7.8445	230	277	120.434782608696
RT0292AL170_1	T0292TS168_2	T0292	2.38	8.4998	8.3798	230	277	120.434782608696
RT0292AL170_1	T0292TS168_3	T0292	2.56	8.3727	8.2608	230	277	120.434782608696
RT0292AL170_1	T0292TS168_4	T0292	2.45	7.6738	7.6066	230	277	120.434782608696
RT0292AL170_1	T0292TS168_5	T0292	2.50	7.8644	7.7850	230	277	120.434782608696
RT0292AL170_1	T0292TS178_1	T0292	2.18	7.6738	7.6066	230	277	120.434782608696
RT0292AL170_1	T0292TS178_2	T0292	1.53	8.6268	8.4988	230	277	120.434782608696
RT0292AL170_1	T0292TS178_3	T0292	2.48	7.3561	7.3092	230	277	120.434782608696
RT0292AL170_1	T0292TS178_4	T0292	1.72	8.3727	8.2608	230	277	120.434782608696
RT0292AL170_1	T0292TS178_5	T0292	2.83	7.0384	7.0119	230	277	120.434782608696
RT0292AL170_1	T0292TS179_1	T0292	1.72	8.3727	8.2608	230	277	120.434782608696
RT0292AL170_1	T0292TS179_2	T0292	1.53	8.6268	8.4988	230	277	120.434782608696
RT0292AL170_1	T0292TS179_3	T0292	2.18	7.6738	7.6066	230	277	120.434782608696
RT0292AL170_1	T0292TS179_4	T0292	1.28	9.0080	8.8557	230	277	120.434782608696
RT0292AL170_1	T0292TS179_5	T0292	1.31	8.9445	8.7962	230	277	120.434782608696
RT0292AL170_1	T0292TS186_1	T0292	2.16	7.2926	7.2498	230	272	118.260869565217
RT0292AL170_1	T0292TS186_2	T0292	2.09	7.9915	7.9040	230	277	120.434782608696
RT0292AL170_1	T0292TS186_3	T0292	1.85	8.1821	8.0824	230	273	118.695652173913
RT0292AL170_1	T0292TS186_4	T0292	1.14	8.2456	8.1419	230	263	114.347826086957
RT0292AL170_1	T0292TS186_5	T0292	2.22	7.8009	7.7255	230	277	120.434782608696
RT0292AL170_1	T0292TS193_1	T0292	2.68	-1.2212	0.1365	230	277	120.434782608696
RT0292AL170_1	T0292TS203_1	T0292	1.45	8.6904	8.5582	230	277	120.434782608696
RT0292AL170_1	T0292TS203_2	T0292	2.13	7.6738	7.6066	230	277	120.434782608696
RT0292AL170_1	T0292TS203_3	T0292	1.78	7.9279	7.8445	230	277	120.434782608696
RT0292AL170_1	T0292TS203_4	T0292	1.40	8.8810	8.7367	230	277	120.434782608696
RT0292AL170_1	T0292TS203_5	T0292	1.90	8.2456	8.1419	230	277	120.434782608696
RT0292AL170_1	T0292TS205_1	T0292	2.42	8.0550	7.9634	230	274	119.130434782609
RT0292AL170_1	T0292TS205_2	T0292	2.44	8.3091	8.2014	230	273	118.695652173913
RT0292AL170_1	T0292TS205_3	T0292	2.41	8.3727	8.2608	230	277	120.434782608696
RT0292AL170_1	T0292TS205_4	T0292	2.23	8.4362	8.3203	230	273	118.695652173913
RT0292AL170_1	T0292TS205_5	T0292	2.64	7.4832	7.4282	230	272	118.260869565217
RT0292AL170_1	T0292TS209_1	T0292	1.92	8.1821	8.0824	230	268	116.521739130435
RT0292AL170_1	T0292TS209_2	T0292	1.91	8.0550	7.9634	230	273	118.695652173913
RT0292AL170_1	T0292TS211_1	T0292	2.43	7.9279	7.8445	230	272	118.260869565217
RT0292AL170_1	T0292TS211_2	T0292	2.47	7.4832	7.4282	230	268	116.521739130435
RT0292AL170_1	T0292TS211_3	T0292	2.44	7.6738	7.6066	230	271	117.826086956522
RT0292AL170_1	T0292TS211_4	T0292	2.57	7.2290	7.1903	230	268	116.521739130435
RT0292AL170_1	T0292TS211_5	T0292	2.60	7.1655	7.1308	230	268	116.521739130435
RT0292AL170_1	T0292TS212_1	T0292	1.81	8.7539	8.6177	230	277	120.434782608696
RT0292AL170_1	T0292TS213_1	T0292	2.32	8.7539	8.6177	230	277	120.434782608696
RT0292AL170_1	T0292TS214_1	T0292	2.06	8.3091	8.2014	230	277	120.434782608696
RT0292AL170_1	T0292TS239_1	T0292	1.68	8.6268	8.4988	230	263	114.347826086957
RT0292AL170_1	T0292TS239_2	T0292	2.21	7.7373	7.6661	230	269	116.95652173913
RT0292AL170_1	T0292TS239_3	T0292	1.93	7.9279	7.8445	230	262	113.913043478261
RT0292AL170_1	T0292TS239_4	T0292	2.28	7.2926	7.2498	230	260	113.04347826087
RT0292AL170_1	T0292TS239_5	T0292	1.75	8.8174	8.6772	230	264	114.782608695652
RT0292AL170_1	T0292TS245_1	T0292	2.38	8.0550	7.9634	230	277	120.434782608696
RT0292AL170_1	T0292TS247_1	T0292	2.49	7.6103	7.5471	230	268	116.521739130435
RT0292AL170_1	T0292TS247_2	T0292	2.08	3.4169	3.6339	230	268	116.521739130435
RT0292AL170_1	T0292TS247_3	T0292	2.07	7.9915	7.9040	230	268	116.521739130435
RT0292AL170_1	T0292TS247_4	T0292	2.09	7.9915	7.9040	230	268	116.521739130435
RT0292AL170_1	T0292TS247_5	T0292	1.97	7.4196	7.3687	230	268	116.521739130435
RT0292AL170_1	T0292TS248_1	T0292	1.94	8.6904	8.5582	230	277	120.434782608696
RT0292AL170_1	T0292TS248_2	T0292	1.87	8.6904	8.5582	230	277	120.434782608696
RT0292AL170_1	T0292TS248_3	T0292	1.73	8.4998	8.3798	230	277	120.434782608696
RT0292AL170_1	T0292TS248_4	T0292	2.15	8.0550	7.9634	230	277	120.434782608696
RT0292AL170_1	T0292TS248_5	T0292	1.50	8.2456	8.1419	230	277	120.434782608696
RT0292AL170_1	T0292TS249_1	T0292	2.05	8.3091	8.2014	230	277	120.434782608696
RT0292AL170_1	T0292TS249_2	T0292	2.40	6.2125	6.2391	230	277	120.434782608696
RT0292AL170_1	T0292TS250_1	T0292	2.87	7.3561	7.3092	230	277	120.434782608696
RT0292AL170_1	T0292TS250_2	T0292	2.70	6.6572	6.6552	230	277	120.434782608696
RT0292AL170_1	T0292TS250_3	T0292	2.87	6.6572	6.6552	230	277	120.434782608696
RT0292AL170_1	T0292TS250_4	T0292	2.59	7.2290	7.1903	230	277	120.434782608696
RT0292AL170_1	T0292TS250_5	T0292	3.19	4.3064	4.4592	230	277	120.434782608696
RT0292AL170_1	T0292TS261_1	T0292	1.72	8.8810	8.7367	230	264	114.782608695652
RT0292AL170_1	T0292TS267_1	T0292	1.78	8.7539	8.6177	230	277	120.434782608696
RT0292AL170_1	T0292TS267_2	T0292	1.64	8.8810	8.7367	230	277	120.434782608696
RT0292AL170_1	T0292TS267_3	T0292	1.87	8.6904	8.5582	230	277	120.434782608696
RT0292AL170_1	T0292TS267_4	T0292	1.76	8.7539	8.6177	230	277	120.434782608696
RT0292AL170_1	T0292TS267_5	T0292	1.77	8.8174	8.6772	230	277	120.434782608696
RT0292AL170_1	T0292TS268_1	T0292	1.58	8.6904	8.5582	230	277	120.434782608696
RT0292AL170_1	T0292TS268_2	T0292	1.94	8.2456	8.1419	230	277	120.434782608696
RT0292AL170_1	T0292TS268_3	T0292	3.17	-1.6660	0.0451	230	277	120.434782608696
RT0292AL170_1	T0292TS268_4	T0292	2.80	-1.5389	0.0646	230	277	120.434782608696
RT0292AL170_1	T0292TS268_5	T0292	2.18	-1.3483	0.1036	230	277	120.434782608696
RT0292AL170_1	T0292TS274_1	T0292	1.67	8.8810	8.7367	230	277	120.434782608696
RT0292AL170_1	T0292TS275_1	T0292	1.62	9.0080	8.8557	230	277	120.434782608696
RT0292AL170_1	T0292TS276_1	T0292	1.83	8.8174	8.6772	230	277	120.434782608696
RT0292AL170_1	T0292TS276_2	T0292	1.72	8.7539	8.6177	230	277	120.434782608696
RT0292AL170_1	T0292TS277_1	T0292	1.76	8.7539	8.6177	230	277	120.434782608696
RT0292AL170_1	T0292TS277_2	T0292	1.68	8.6268	8.4988	230	277	120.434782608696
RT0292AL170_1	T0292TS277_3	T0292	1.50	9.0716	8.9151	230	277	120.434782608696
RT0292AL170_1	T0292TS277_4	T0292	1.73	8.8174	8.6772	230	277	120.434782608696
RT0292AL170_1	T0292TS277_5	T0292	1.65	8.8810	8.7367	230	277	120.434782608696
RT0292AL170_1	T0292TS298_1	T0292	1.65	8.8810	8.7367	230	277	120.434782608696
RT0292AL170_1	T0292TS298_2	T0292	1.14	8.8810	8.7367	230	273	118.695652173913
RT0292AL170_1	T0292TS298_3	T0292	1.65	8.6904	8.5582	230	277	120.434782608696
RT0292AL170_1	T0292TS298_4	T0292	1.61	8.8810	8.7367	230	277	120.434782608696
RT0292AL170_1	T0292TS298_5	T0292	1.69	8.9445	8.7962	230	273	118.695652173913
RT0292AL170_1	T0292TS302_1	T0292	1.89	7.9279	7.8445	230	268	116.521739130435
RT0292AL170_1	T0292TS302_2	T0292	1.99	7.7373	7.6661	230	268	116.521739130435
RT0292AL170_1	T0292TS302_3	T0292	2.17	7.4832	7.4282	230	268	116.521739130435
RT0292AL170_1	T0292TS302_4	T0292	2.07	8.1821	8.0824	230	268	116.521739130435
RT0292AL170_1	T0292TS302_5	T0292	2.04	8.0550	7.9634	230	268	116.521739130435
RT0292AL170_1	T0292TS307_1	T0292	2.56	4.7511	4.8737	230	277	120.434782608696
RT0292AL170_1	T0292TS307_1u	T0292	1.91	8.6904	8.5582	230	259	112.608695652174
RT0292AL170_1	T0292TS307_2	T0292	3.22	-0.9671	0.2198	230	277	120.434782608696
RT0292AL170_1	T0292TS307_2u	T0292	2.41	8.2456	8.1419	230	265	115.217391304348
RT0292AL170_1	T0292TS307_3	T0292	2.47	4.3699	4.5184	230	277	120.434782608696
RT0292AL170_1	T0292TS307_3u	T0292	1.91	8.6904	8.5582	230	259	112.608695652174
RT0292AL170_1	T0292TS307_4	T0292	2.70	4.0522	4.2228	230	277	120.434782608696
RT0292AL170_1	T0292TS307_4u	T0292	1.61	8.6904	8.5582	230	259	112.608695652174
RT0292AL170_1	T0292TS307_5	T0292	2.44	-0.7130	0.3261	230	277	120.434782608696
RT0292AL170_1	T0292TS307_5u	T0292	1.61	8.6904	8.5582	230	259	112.608695652174
RT0292AL170_1	T0292TS318_1	T0292	1.61	9.0080	8.8557	230	273	118.695652173913
RT0292AL170_1	T0292TS318_2	T0292	1.69	9.0080	8.8557	230	273	118.695652173913
RT0292AL170_1	T0292TS318_3	T0292	1.66	9.0716	8.9151	230	273	118.695652173913
RT0292AL170_1	T0292TS318_4	T0292	1.63	8.8174	8.6772	230	273	118.695652173913
RT0292AL170_1	T0292TS318_5	T0292	1.70	9.0080	8.8557	230	273	118.695652173913
RT0292AL170_1	T0292TS319_1	T0292	2.07	7.9915	7.9040	230	277	120.434782608696
RT0292AL170_1	T0292TS319_2	T0292	2.37	6.5301	6.5363	230	277	120.434782608696
RT0292AL170_1	T0292TS319_3	T0292	1.59	8.7539	8.6177	230	277	120.434782608696
RT0292AL170_1	T0292TS319_4	T0292	1.98	8.5633	8.4393	230	277	120.434782608696
RT0292AL170_1	T0292TS319_5	T0292	1.66	8.5633	8.4393	230	277	120.434782608696
RT0292AL170_1	T0292TS337_1	T0292	1.55	8.8174	8.6772	230	277	120.434782608696
RT0292AL170_1	T0292TS337_2	T0292	1.51	8.8810	8.7367	230	277	120.434782608696
RT0292AL170_1	T0292TS337_3	T0292	1.78	8.6904	8.5582	230	277	120.434782608696
RT0292AL170_1	T0292TS338_1	T0292	2.47	7.2926	7.2498	230	277	120.434782608696
RT0292AL170_1	T0292TS338_2	T0292	2.50	7.3561	7.3092	230	277	120.434782608696
RT0292AL170_1	T0292TS338_3	T0292	2.47	7.0384	7.0119	230	277	120.434782608696
RT0292AL170_1	T0292TS347_1	T0292	1.67	8.6904	8.5582	230	272	118.260869565217
RT0292AL170_1	T0292TS349_1	T0292	1.24	8.8810	8.7367	230	277	120.434782608696
RT0292AL170_1	T0292TS349_2	T0292	1.18	8.8174	8.6772	230	266	115.652173913043
RT0292AL170_1	T0292TS349_3	T0292	1.69	8.9445	8.7962	230	273	118.695652173913
RT0292AL170_1	T0292TS349_4	T0292	1.73	7.9915	7.9040	230	277	120.434782608696
RT0292AL170_1	T0292TS349_5	T0292	1.18	8.8810	8.7367	230	267	116.086956521739
RT0292AL170_1	T0292TS351_1	T0292	1.65	8.6904	8.5582	230	277	120.434782608696
RT0292AL170_1	T0292TS351_2	T0292	1.65	8.8810	8.7367	230	277	120.434782608696
RT0292AL170_1	T0292TS351_3	T0292	1.14	8.8810	8.7367	230	273	118.695652173913
RT0292AL170_1	T0292TS351_4	T0292	1.18	8.8174	8.6772	230	266	115.652173913043
RT0292AL170_1	T0292TS351_5	T0292	1.61	8.8810	8.7367	230	277	120.434782608696
RT0292AL170_1	T0292TS368_1	T0292	2.16	8.3727	8.2608	230	277	120.434782608696
RT0292AL170_1	T0292TS368_2	T0292	1.07	9.1987	9.0341	230	277	120.434782608696
RT0292AL170_1	T0292TS383_1	T0292	2.34	7.2926	7.2498	230	251	109.130434782609
RT0292AL170_1	T0292TS383_2	T0292	2.41	7.2290	7.1903	230	249	108.260869565217
RT0292AL170_1	T0292TS383_3	T0292	2.34	8.1185	8.0229	230	252	109.565217391304
RT0292AL170_1	T0292TS383_4	T0292	1.91	7.9279	7.8445	230	262	113.913043478261
RT0292AL170_1	T0292TS383_5	T0292	2.02	8.1821	8.0824	230	257	111.739130434783
RT0292AL170_1	T0292TS389_1	T0292	1.67	8.8174	8.6772	230	277	120.434782608696
RT0292AL170_1	T0292TS389_2	T0292	2.05	7.2104	7.1728	230	199	86.5217391304348
RT0292AL170_1	T0292TS389_3	T0292	1.52	8.4362	8.3203	230	241	104.782608695652
RT0292AL170_1	T0292TS389_4	T0292	1.38	9.0716	8.9151	230	258	112.173913043478
RT0292AL170_1	T0292TS389_5	T0292	2.18	8.2456	8.1419	230	251	109.130434782609
RT0292AL170_1	T0292TS393_1	T0292	2.56	7.7373	7.6661	230	277	120.434782608696
RT0292AL170_1	T0292TS393_2	T0292	2.38	8.1821	8.0824	230	277	120.434782608696
RT0292AL170_1	T0292TS393_3	T0292	2.14	8.3091	8.2014	230	277	120.434782608696
RT0292AL170_1	T0292TS393_4	T0292	2.43	8.1185	8.0229	230	277	120.434782608696
RT0292AL170_1	T0292TS393_5	T0292	2.33	8.2456	8.1419	230	277	120.434782608696
RT0292AL170_1	T0292TS413_1	T0292	2.00	8.0550	7.9634	230	277	120.434782608696
RT0292AL170_1	T0292TS413_2	T0292	1.61	8.8174	8.6772	230	277	120.434782608696
RT0292AL170_1	T0292TS413_3	T0292	2.20	7.8009	7.7255	230	277	120.434782608696
RT0292AL170_1	T0292TS413_4	T0292	2.14	8.0550	7.9634	230	277	120.434782608696
RT0292AL170_1	T0292TS413_5	T0292	2.33	8.0550	7.9634	230	277	120.434782608696
RT0292AL170_1	T0292TS414_1	T0292	1.64	8.8810	8.7367	230	277	120.434782608696
RT0292AL170_1	T0292TS414_2	T0292	1.92	8.4362	8.3203	230	277	120.434782608696
RT0292AL170_1	T0292TS414_3	T0292	1.60	8.7539	8.6177	230	277	120.434782608696
RT0292AL170_1	T0292TS414_4	T0292	1.66	8.7539	8.6177	230	277	120.434782608696
RT0292AL170_1	T0292TS414_5	T0292	1.99	8.0550	7.9634	230	277	120.434782608696
RT0292AL170_1	T0292TS415_1	T0292	1.72	8.6904	8.5582	230	277	120.434782608696
RT0292AL170_1	T0292TS415_2	T0292	1.90	8.7539	8.6177	230	277	120.434782608696
RT0292AL170_1	T0292TS415_3	T0292	1.86	8.1821	8.0824	230	277	120.434782608696
RT0292AL170_1	T0292TS415_4	T0292	1.61	8.6904	8.5582	230	277	120.434782608696
RT0292AL170_1	T0292TS415_5	T0292	1.65	8.7539	8.6177	230	277	120.434782608696
RT0292AL170_1	T0292TS416_1	T0292	1.29	9.0716	8.9151	230	277	120.434782608696
RT0292AL170_1	T0292TS416_2	T0292	1.40	8.9445	8.7962	230	277	120.434782608696
RT0292AL170_1	T0292TS416_3	T0292	1.36	8.9445	8.7962	230	277	120.434782608696
RT0292AL170_1	T0292TS418_1	T0292	2.32	8.7539	8.6177	230	277	120.434782608696
RT0292AL170_1	T0292TS420_1	T0292	2.09	7.8644	7.7850	230	268	116.521739130435
RT0292AL170_1	T0292TS420_2	T0292	2.33	7.5467	7.4876	230	268	116.521739130435
RT0292AL170_1	T0292TS420_3	T0292	1.81	7.8644	7.7850	230	268	116.521739130435
RT0292AL170_1	T0292TS420_4	T0292	2.36	7.3561	7.3092	230	268	116.521739130435
RT0292AL170_1	T0292TS420_5	T0292	2.17	7.4832	7.4282	230	268	116.521739130435
RT0292AL170_1	T0292TS427_1	T0292	2.41	-1.0942	0.1753	230	277	120.434782608696
RT0292AL170_1	T0292TS427_2	T0292	2.41	-1.0942	0.1753	230	277	120.434782608696
RT0292AL170_1	T0292TS427_3	T0292	2.41	-1.0942	0.1753	230	277	120.434782608696
RT0292AL170_1	T0292TS427_4	T0292	2.41	-1.0942	0.1753	230	277	120.434782608696
RT0292AL170_1	T0292TS435_1	T0292	2.07	8.1821	8.0824	230	277	120.434782608696
RT0292AL170_1	T0292TS435_2	T0292	1.97	7.2926	7.2498	230	277	120.434782608696
RT0292AL170_1	T0292TS435_3	T0292	2.26	7.9279	7.8445	230	277	120.434782608696
RT0292AL170_1	T0292TS435_4	T0292	1.71	8.3091	8.2014	230	277	120.434782608696
RT0292AL170_1	T0292TS435_5	T0292	1.61	8.7539	8.6177	230	277	120.434782608696
RT0292AL170_1	T0292TS439_1	T0292	1.69	8.6904	8.5582	230	275	119.565217391304
RT0292AL170_1	T0292TS468_1	T0292	1.75	7.4832	7.4282	230	253	110
RT0292AL170_1	T0292TS469_1	T0292	1.79	8.4362	8.3203	230	272	118.260869565217
RT0292AL170_1	T0292TS469_2	T0292	1.65	8.4998	8.3798	230	265	115.217391304348
RT0292AL170_1	T0292TS469_3	T0292	1.67	8.5633	8.4393	230	268	116.521739130435
RT0292AL170_1	T0292TS469_4	T0292	1.69	8.4998	8.3798	230	264	114.782608695652
RT0292AL170_1	T0292TS469_5	T0292	1.65	8.4998	8.3798	230	265	115.217391304348
RT0292AL170_1	T0292TS474_1	T0292	1.69	3.7981	3.9869	230	269	116.95652173913
RT0292AL170_1	T0292TS490_1	T0292	1.14	8.3091	8.2014	230	274	119.130434782609
RT0292AL170_1	T0292TS511_1	T0292	2.47	-1.9837	0.0151	230	277	120.434782608696
RT0292AL170_1	T0292TS527_1	T0292	2.08	8.8174	8.6772	230	277	120.434782608696
RT0292AL170_1	T0292TS536_1	T0292	1.60	9.0080	8.8557	230	277	120.434782608696
RT0292AL170_1	T0292TS536_2	T0292	1.71	8.6904	8.5582	230	277	120.434782608696
RT0292AL170_1	T0292TS536_3	T0292	1.53	8.6268	8.4988	230	277	120.434782608696
RT0292AL170_1	T0292TS536_4	T0292	1.74	8.9445	8.7962	230	277	120.434782608696
RT0292AL170_1	T0292TS536_5	T0292	1.28	9.0080	8.8557	230	277	120.434782608696
RT0292AL170_1	T0292TS550_1	T0292	1.86	7.4196	7.3687	230	263	114.347826086957
RT0292AL170_1	T0292TS556_1	T0292	1.26	9.0080	8.8557	230	277	120.434782608696
RT0292AL170_1	T0292TS556_2	T0292	1.31	9.0080	8.8557	230	277	120.434782608696
RT0292AL170_1	T0292TS556_3	T0292	1.29	9.0080	8.8557	230	277	120.434782608696
RT0292AL170_1	T0292TS556_4	T0292	1.26	8.9445	8.7962	230	277	120.434782608696
RT0292AL170_1	T0292TS556_5	T0292	1.28	8.9445	8.7962	230	277	120.434782608696
RT0292AL170_1	T0292TS559_1	T0292	1.39	8.6268	8.4988	230	253	110
RT0292AL170_1	T0292TS568_1	T0292	1.27	8.8174	8.6772	230	277	120.434782608696
RT0292AL170_1	T0292TS568_2	T0292	1.30	8.8174	8.6772	230	274	119.130434782609
RT0292AL170_1	T0292TS568_3	T0292	1.36	8.9445	8.7962	230	277	120.434782608696
RT0292AL170_1	T0292TS568_4	T0292	1.37	8.9445	8.7962	230	275	119.565217391304
RT0292AL170_1	T0292TS568_5	T0292	1.44	8.8810	8.7367	230	277	120.434782608696
RT0292AL170_1	T0292TS601_1	T0292	1.16	9.1351	8.9746	230	277	120.434782608696
RT0292AL170_1	T0292TS601_2	T0292	1.32	9.0716	8.9151	230	277	120.434782608696
RT0292AL170_1	T0292TS601_3	T0292	2.46	7.4196	7.3687	230	277	120.434782608696
RT0292AL170_1	T0292TS601_4	T0292	2.63	7.1655	7.1308	230	277	120.434782608696
RT0292AL170_1	T0292TS601_5	T0292	1.29	8.7539	8.6177	230	277	120.434782608696
RT0292AL170_1	T0292TS609_1	T0292	1.40	8.9445	8.7962	230	277	120.434782608696
RT0292AL170_1	T0292TS609_2	T0292	1.86	8.8174	8.6772	230	277	120.434782608696
RT0292AL170_1	T0292TS609_3	T0292	1.91	8.7539	8.6177	230	274	119.130434782609
RT0292AL170_1	T0292TS609_5	T0292	1.49	9.0716	8.9151	230	275	119.565217391304
RT0292AL170_1	T0292TS640_1	T0292	1.81	7.2290	7.1903	230	266	115.652173913043
RT0292AL170_1	T0292TS640_2	T0292	2.15	8.1185	8.0229	230	266	115.652173913043
RT0292AL170_1	T0292TS640_3	T0292	1.92	8.0550	7.9634	230	266	115.652173913043
RT0292AL170_1	T0292TS640_4	T0292	2.60	6.8478	6.8335	230	266	115.652173913043
RT0292AL170_1	T0292TS640_5	T0292	1.95	8.6904	8.5582	230	266	115.652173913043
RT0292AL170_1	T0292TS641_1	T0292	1.42	8.8174	8.6772	230	275	119.565217391304
RT0292AL170_1	T0292TS641_2	T0292	1.56	8.8174	8.6772	230	277	120.434782608696
RT0292AL170_1	T0292TS650_1	T0292	2.06	8.7539	8.6177	230	277	120.434782608696
RT0292AL170_1	T0292TS651_1	T0292	1.39	8.8174	8.6772	230	277	120.434782608696
RT0292AL170_1	T0292TS654_1	T0292	1.60	8.6268	8.4988	230	249	108.260869565217
RT0292AL170_1	T0292TS658_1	T0292	1.62	9.0080	8.8557	230	277	120.434782608696
RT0292AL170_1	T0292TS664_1	T0292	1.43	8.8810	8.7367	230	277	120.434782608696
RT0292AL170_1	T0292TS664_2	T0292	1.37	9.0080	8.8557	230	277	120.434782608696
RT0292AL170_1	T0292TS664_3	T0292	1.42	8.8810	8.7367	230	277	120.434782608696
RT0292AL170_1	T0292TS664_4	T0292	1.80	8.6904	8.5582	230	277	120.434782608696
RT0292AL170_1	T0292TS664_5	T0292	1.40	8.8174	8.6772	230	277	120.434782608696
RT0292AL170_1	T0292TS671_1	T0292	1.10	9.0716	8.9151	230	272	118.260869565217
RT0292AL170_1	T0292TS671_2	T0292	1.29	9.0080	8.8557	230	276	120
RT0292AL170_1	T0292TS671_3	T0292	1.63	8.6904	8.5582	230	271	117.826086956522
RT0292AL170_1	T0292TS671_4	T0292	1.10	9.0716	8.9151	230	272	118.260869565217
RT0292AL170_1	T0292TS671_5	T0292	1.07	9.0716	8.9151	230	272	118.260869565217
RT0292AL170_1	T0292TS675_1	T0292	1.63	9.0080	8.8557	230	277	120.434782608696
RT0292AL170_1	T0292TS675_2	T0292	1.68	8.8810	8.7367	230	277	120.434782608696
RT0292AL170_1	T0292TS675_3	T0292	1.70	8.7539	8.6177	230	272	118.260869565217
RT0292AL170_1	T0292TS675_4	T0292	1.39	8.9445	8.7962	230	277	120.434782608696
RT0292AL170_1	T0292TS675_5	T0292	1.40	9.0080	8.8557	230	277	120.434782608696
RT0292AL170_1	T0292TS677_1	T0292	1.09	9.0080	8.8557	230	277	120.434782608696
RT0292AL170_1	T0292TS698_1	T0292	1.68	8.3727	8.2608	230	277	120.434782608696
RT0292AL170_1	T0292TS705_1	T0292	1.75	8.5633	8.4393	230	268	116.521739130435
RT0292AL170_1	T0292TS710_1	T0292	1.44	8.8810	8.7367	230	277	120.434782608696
RT0292AL170_1	T0292TS710_2	T0292	1.44	8.8810	8.7367	230	277	120.434782608696
RT0292AL170_1	T0292TS710_3	T0292	1.37	9.0080	8.8557	230	277	120.434782608696
RT0292AL170_1	T0292TS710_4	T0292	1.50	9.0716	8.9151	230	277	120.434782608696
RT0292AL170_1	T0292TS710_5	T0292	1.35	8.8174	8.6772	230	274	119.130434782609
T0292AL044_1	T0292AL044_2	T0292	2.13	10.2842	10.0505	238	250	105.042016806723
T0292AL044_1	T0292AL044_3	T0292	1.81	11.1518	10.8628	238	257	107.983193277311
T0292AL044_1	T0292AL044_4	T0292	1.76	10.7800	10.5146	238	252	105.882352941176
T0292AL044_1	T0292AL044_5	T0292	2.14	9.5406	9.3543	238	239	100.420168067227
T0292AL044_1	T0292AL170_1_1	T0292	1.61	10.3584	10.1200	238	192	80.672268907563
T0292AL044_1	T0292AL170_1_2	T0292	2.77	0.4442	1.0459	238	38	15.9663865546218
T0292AL044_1	T0292AL242_1	T0292	2.05	9.2655	9.0967	238	237	99.5798319327731
T0292AL044_1	T0292AL242_2	T0292	2.42	7.7658	7.6927	238	217	91.1764705882353
T0292AL044_1	T0292AL242_3	T0292	1.85	10.4701	10.2246	238	264	110.924369747899
T0292AL044_1	T0292AL242_4	T0292	1.80	10.5321	10.2826	238	263	110.504201680672
T0292AL044_1	T0292AL242_5	T0292	1.69	10.9039	10.6307	238	266	111.764705882353
T0292AL044_1	T0292AL243_1	T0292	1.93	9.2927	9.1222	238	250	105.042016806723
T0292AL044_1	T0292AL243_2	T0292	2.54	8.9209	8.7741	238	244	102.521008403361
T0292AL044_1	T0292AL243_3	T0292	1.98	10.0363	9.8184	238	251	105.46218487395
T0292AL044_1	T0292AL243_4	T0292	1.82	10.0983	9.8764	238	257	107.983193277311
T0292AL044_1	T0292AL243_5	T0292	2.14	9.8504	9.6444	238	255	107.142857142857
T0292AL044_1	T0292AL257_1	T0292	1.98	10.6560	10.3986	238	251	105.46218487395
T0292AL044_1	T0292AL257_2	T0292	1.56	11.3377	11.0368	238	256	107.563025210084
T0292AL044_1	T0292AL257_3	T0292	1.79	10.6560	10.3986	238	259	108.823529411765
T0292AL044_1	T0292AL257_4	T0292	2.12	10.3462	10.1085	238	256	107.563025210084
T0292AL044_1	T0292AL257_5	T0292	2.32	10.1603	9.9345	238	260	109.243697478992
T0292AL044_1	T0292AL316_1	T0292	1.98	10.6560	10.3986	238	251	105.46218487395
T0292AL044_1	T0292AL316_2	T0292	2.12	10.3462	10.1085	238	256	107.563025210084
T0292AL044_1	T0292AL316_3	T0292	2.18	9.7885	9.5863	238	258	108.403361344538
T0292AL044_1	T0292AL316_4	T0292	1.93	10.7800	10.5146	238	258	108.403361344538
T0292AL044_1	T0292AL316_5	T0292	2.01	9.7265	9.5283	238	258	108.403361344538
T0292AL044_1	T0292AL333_1	T0292	1.93	10.7800	10.5146	238	257	107.983193277311
T0292AL044_1	T0292AL333_2	T0292	1.84	10.5321	10.2826	238	262	110.084033613445
T0292AL044_1	T0292AL333_3	T0292	1.86	11.1518	10.8628	238	259	108.823529411765
T0292AL044_1	T0292AL333_4	T0292	1.98	10.4082	10.1665	238	259	108.823529411765
T0292AL044_1	T0292AL333_5	T0292	1.90	9.7994	9.5965	238	236	99.1596638655462
T0292AL044_1	T0292AL380_1	T0292	0.43	11.6729	11.3507	238	233	97.8991596638655
T0292AL044_1	T0292AL380_2	T0292	0.35	11.7125	11.3878	238	235	98.7394957983193
T0292AL044_1	T0292AL380_3	T0292	0.55	11.6729	11.3507	238	233	97.8991596638655
T0292AL044_1	T0292AL380_4	T0292	0.50	11.7125	11.3878	238	235	98.7394957983193
T0292AL044_1	T0292AL380_5	T0292	0.70	11.5236	11.2109	238	242	101.680672268908
T0292AL044_1	T0292AL381_1	T0292	1.61	11.0898	10.8047	238	260	109.243697478992
T0292AL044_1	T0292AL381_2	T0292	1.70	11.1518	10.8628	238	258	108.403361344538
T0292AL044_1	T0292AL381_3	T0292	1.56	11.3377	11.0368	238	253	106.302521008403
T0292AL044_1	T0292AL381_4	T0292	1.94	10.9659	10.6887	238	255	107.142857142857
T0292AL044_1	T0292AL381_5	T0292	1.92	9.1688	9.0062	238	252	105.882352941176
T0292AL044_1	T0292AL586_1	T0292	no_data	no_data	no_data	238	no_data	no_data
T0292AL044_1	T0292AL706_1	T0292	1.90	10.6560	10.3986	238	254	106.72268907563
T0292AL044_1	T0292TS004_1	T0292	1.95	10.6560	10.3986	238	277	116.386554621849
T0292AL044_1	T0292TS004_2	T0292	0.97	11.3377	11.0368	238	277	116.386554621849
T0292AL044_1	T0292TS004_3	T0292	1.89	10.7180	10.4566	238	277	116.386554621849
T0292AL044_1	T0292TS004_4	T0292	1.91	10.7800	10.5146	238	277	116.386554621849
T0292AL044_1	T0292TS004_5	T0292	2.42	10.5941	10.3406	238	277	116.386554621849
T0292AL044_1	T0292TS005_1	T0292	1.62	11.2757	10.9788	238	277	116.386554621849
T0292AL044_1	T0292TS010_1	T0292	2.26	10.4701	10.2246	238	277	116.386554621849
T0292AL044_1	T0292TS010_2	T0292	2.20	10.4701	10.2246	238	277	116.386554621849
T0292AL044_1	T0292TS010_3	T0292	1.93	11.0278	10.7467	238	277	116.386554621849
T0292AL044_1	T0292TS010_4	T0292	1.96	11.0278	10.7467	238	277	116.386554621849
T0292AL044_1	T0292TS010_5	T0292	1.91	10.1764	9.9495	238	231	97.0588235294118
T0292AL044_1	T0292TS011_1u	T0292	1.68	10.6560	10.3986	238	267	112.18487394958
T0292AL044_1	T0292TS013_1	T0292	2.22	9.9124	9.7024	238	277	116.386554621849
T0292AL044_1	T0292TS020_1	T0292	1.80	11.3996	11.0948	238	277	116.386554621849
T0292AL044_1	T0292TS020_2	T0292	1.81	10.4701	10.2246	238	277	116.386554621849
T0292AL044_1	T0292TS020_3	T0292	1.79	11.2757	10.9788	238	277	116.386554621849
T0292AL044_1	T0292TS020_4	T0292	1.62	11.2757	10.9788	238	277	116.386554621849
T0292AL044_1	T0292TS020_5	T0292	1.69	11.3996	11.0948	238	277	116.386554621849
T0292AL044_1	T0292TS022_1	T0292	1.68	11.2757	10.9788	238	270	113.44537815126
T0292AL044_1	T0292TS022_2	T0292	2.13	10.1603	9.9345	238	270	113.44537815126
T0292AL044_1	T0292TS022_3	T0292	1.96	10.6560	10.3986	238	277	116.386554621849
T0292AL044_1	T0292TS022_4	T0292	2.03	10.6560	10.3986	238	277	116.386554621849
T0292AL044_1	T0292TS022_5	T0292	1.99	10.9039	10.6307	238	277	116.386554621849
T0292AL044_1	T0292TS024_1	T0292	1.76	11.3996	11.0948	238	277	116.386554621849
T0292AL044_1	T0292TS024_2	T0292	1.76	11.2757	10.9788	238	277	116.386554621849
T0292AL044_1	T0292TS024_3	T0292	1.69	11.3996	11.0948	238	277	116.386554621849
T0292AL044_1	T0292TS024_4	T0292	1.46	11.3996	11.0948	238	277	116.386554621849
T0292AL044_1	T0292TS024_5	T0292	1.55	11.3996	11.0948	238	277	116.386554621849
T0292AL044_1	T0292TS025_1	T0292	1.76	11.3996	11.0948	238	277	116.386554621849
T0292AL044_1	T0292TS025_2	T0292	1.88	9.4786	9.2963	238	277	116.386554621849
T0292AL044_1	T0292TS025_3	T0292	2.11	10.5941	10.3406	238	277	116.386554621849
T0292AL044_1	T0292TS025_4	T0292	1.68	11.3377	11.0368	238	277	116.386554621849
T0292AL044_1	T0292TS025_5	T0292	1.37	11.2137	10.9208	238	277	116.386554621849
T0292AL044_1	T0292TS026_1	T0292	1.65	11.3377	11.0368	238	277	116.386554621849
T0292AL044_1	T0292TS026_2	T0292	1.48	11.3996	11.0948	238	277	116.386554621849
T0292AL044_1	T0292TS026_3	T0292	1.46	11.2757	10.9788	238	277	116.386554621849
T0292AL044_1	T0292TS026_4	T0292	1.67	11.3377	11.0368	238	277	116.386554621849
T0292AL044_1	T0292TS026_5	T0292	1.69	11.3377	11.0368	238	277	116.386554621849
T0292AL044_1	T0292TS027_1	T0292	1.38	11.3996	11.0948	238	277	116.386554621849
T0292AL044_1	T0292TS027_2	T0292	1.66	11.2137	10.9208	238	277	116.386554621849
T0292AL044_1	T0292TS027_3	T0292	1.43	11.3996	11.0948	238	277	116.386554621849
T0292AL044_1	T0292TS027_4	T0292	1.64	11.2757	10.9788	238	277	116.386554621849
T0292AL044_1	T0292TS027_5	T0292	1.50	11.3377	11.0368	238	277	116.386554621849
T0292AL044_1	T0292TS028_1	T0292	1.71	10.9659	10.6887	238	277	116.386554621849
T0292AL044_1	T0292TS028_2	T0292	2.21	10.5941	10.3406	238	277	116.386554621849
T0292AL044_1	T0292TS028_3	T0292	1.97	11.0898	10.8047	238	277	116.386554621849
T0292AL044_1	T0292TS028_4	T0292	1.70	10.9039	10.6307	238	277	116.386554621849
T0292AL044_1	T0292TS028_5	T0292	2.62	9.3547	9.1802	238	277	116.386554621849
T0292AL044_1	T0292TS029_1	T0292	1.84	9.2927	9.1222	238	277	116.386554621849
T0292AL044_1	T0292TS029_2	T0292	1.75	9.7265	9.5283	238	277	116.386554621849
T0292AL044_1	T0292TS029_3	T0292	2.03	9.8504	9.6444	238	277	116.386554621849
T0292AL044_1	T0292TS029_4	T0292	1.93	8.7970	8.6581	238	277	116.386554621849
T0292AL044_1	T0292TS029_5	T0292	2.32	9.4167	9.2382	238	277	116.386554621849
T0292AL044_1	T0292TS034_1	T0292	1.93	10.8419	10.5727	238	277	116.386554621849
T0292AL044_1	T0292TS034_2	T0292	1.79	10.8419	10.5727	238	277	116.386554621849
T0292AL044_1	T0292TS034_3	T0292	1.80	10.9039	10.6307	238	277	116.386554621849
T0292AL044_1	T0292TS034_4	T0292	1.94	10.9039	10.6307	238	277	116.386554621849
T0292AL044_1	T0292TS034_5	T0292	2.00	10.7180	10.4566	238	277	116.386554621849
T0292AL044_1	T0292TS035_1	T0292	2.33	9.5406	9.3543	238	277	116.386554621849
T0292AL044_1	T0292TS035_2	T0292	1.63	10.8419	10.5727	238	277	116.386554621849
T0292AL044_1	T0292TS035_3	T0292	2.13	10.4701	10.2246	238	277	116.386554621849
T0292AL044_1	T0292TS035_4	T0292	2.21	10.6560	10.3986	238	277	116.386554621849
T0292AL044_1	T0292TS035_5	T0292	2.45	10.4082	10.1665	238	277	116.386554621849
T0292AL044_1	T0292TS038_1	T0292	1.60	11.2757	10.9788	238	277	116.386554621849
T0292AL044_1	T0292TS038_2	T0292	1.60	11.2757	10.9788	238	277	116.386554621849
T0292AL044_1	T0292TS046_1	T0292	1.49	11.2757	10.9788	238	270	113.44537815126
T0292AL044_1	T0292TS046_2	T0292	1.79	11.3377	11.0368	238	272	114.285714285714
T0292AL044_1	T0292TS046_3	T0292	2.26	9.9744	9.7604	238	275	115.546218487395
T0292AL044_1	T0292TS046_4	T0292	1.72	11.3377	11.0368	238	277	116.386554621849
T0292AL044_1	T0292TS046_5	T0292	1.63	11.3377	11.0368	238	277	116.386554621849
T0292AL044_1	T0292TS047_1	T0292	2.00	10.9659	10.6887	238	275	115.546218487395
T0292AL044_1	T0292TS047_2	T0292	2.00	10.9659	10.6887	238	275	115.546218487395
T0292AL044_1	T0292TS047_3	T0292	1.92	11.0278	10.7467	238	275	115.546218487395
T0292AL044_1	T0292TS047_4	T0292	1.63	10.9659	10.6887	238	273	114.705882352941
T0292AL044_1	T0292TS047_5	T0292	1.83	10.7800	10.5146	238	269	113.025210084034
T0292AL044_1	T0292TS050_1	T0292	2.35	10.5321	10.2826	238	277	116.386554621849
T0292AL044_1	T0292TS050_2	T0292	1.76	11.3996	11.0948	238	277	116.386554621849
T0292AL044_1	T0292TS050_3	T0292	1.72	11.1518	10.8628	238	275	115.546218487395
T0292AL044_1	T0292TS050_4	T0292	1.97	11.2137	10.9208	238	274	115.126050420168
T0292AL044_1	T0292TS050_5	T0292	2.61	9.4167	9.2382	238	277	116.386554621849
T0292AL044_1	T0292TS060_1	T0292	1.79	10.9039	10.6307	238	277	116.386554621849
T0292AL044_1	T0292TS060_2	T0292	1.83	10.9039	10.6307	238	277	116.386554621849
T0292AL044_1	T0292TS060_3	T0292	1.66	11.2757	10.9788	238	277	116.386554621849
T0292AL044_1	T0292TS060_4	T0292	1.72	11.2757	10.9788	238	277	116.386554621849
T0292AL044_1	T0292TS060_5	T0292	2.29	10.5941	10.3406	238	277	116.386554621849
T0292AL044_1	T0292TS063_1	T0292	2.33	10.5941	10.3406	238	277	116.386554621849
T0292AL044_1	T0292TS063_2	T0292	1.74	10.8419	10.5727	238	277	116.386554621849
T0292AL044_1	T0292TS063_3	T0292	1.74	10.0363	9.8184	238	277	116.386554621849
T0292AL044_1	T0292TS063_4	T0292	2.08	9.7885	9.5863	238	277	116.386554621849
T0292AL044_1	T0292TS063_5	T0292	1.69	11.2757	10.9788	238	259	108.823529411765
T0292AL044_1	T0292TS064_2u	T0292	2.06	9.1068	8.9482	238	277	116.386554621849
T0292AL044_1	T0292TS071_1	T0292	2.15	9.6026	9.4123	238	271	113.865546218487
T0292AL044_1	T0292TS071_2	T0292	1.86	10.5321	10.2826	238	271	113.865546218487
T0292AL044_1	T0292TS071_3	T0292	1.96	10.4082	10.1665	238	271	113.865546218487
T0292AL044_1	T0292TS071_4	T0292	1.99	9.7885	9.5863	238	271	113.865546218487
T0292AL044_1	T0292TS071_5	T0292	1.91	9.7265	9.5283	238	271	113.865546218487
T0292AL044_1	T0292TS074_1	T0292	1.78	10.9659	10.6887	238	272	114.285714285714
T0292AL044_1	T0292TS074_2	T0292	1.83	10.7800	10.5146	238	272	114.285714285714
T0292AL044_1	T0292TS074_3	T0292	1.85	10.7800	10.5146	238	272	114.285714285714
[truncated: 106,811 more rows]
