# Supplementary material for: Addressing the Role of Conformational Diversity in Protein Structure Prediction
Source: PLoS One. 2016 May 9;11(5):e0154923. doi: 10.1371/journal.pone.0154923 (PMC4861349; doi:10.1371/journal.pone.0154923)
Supplement: S1 Dataset — (GZ) [file pone.0154923.s002.gz › Palopoli-Monzon_2016_SI/Structural_alignments/SET_CASP/rmsd_mammoth_T0630.out.cov]

T0630	2KYT-10_A	T0630	1.26	7.7740	7.7004	99	125	126.262626262626
T0630	2KYT-11_A	T0630	1.30	7.6564	7.5903	99	125	126.262626262626
T0630	2KYT-12_A	T0630	1.23	7.6564	7.5903	99	125	126.262626262626
T0630	2KYT-13_A	T0630	1.28	7.6564	7.5903	99	125	126.262626262626
T0630	2KYT-14_A	T0630	1.19	7.7740	7.7004	99	125	126.262626262626
T0630	2KYT-15_A	T0630	1.49	7.5387	7.4801	99	125	126.262626262626
T0630	2KYT-16_A	T0630	1.01	7.7740	7.7004	99	125	126.262626262626
T0630	2KYT-17_A	T0630	1.19	7.7740	7.7004	99	125	126.262626262626
T0630	2KYT-18_A	T0630	1.39	7.6564	7.5903	99	125	126.262626262626
T0630	2KYT-19_A	T0630	1.21	7.6564	7.5903	99	125	126.262626262626
T0630	2KYT-1_A	T0630	1.22	7.6564	7.5903	99	125	126.262626262626
T0630	2KYT-20_A	T0630	1.29	7.6564	7.5903	99	125	126.262626262626
T0630	2KYT-2_A	T0630	1.32	7.5387	7.4801	99	125	126.262626262626
T0630	2KYT-3_A	T0630	1.25	7.6564	7.5903	99	125	126.262626262626
T0630	2KYT-4_A	T0630	1.18	7.5387	7.4801	99	125	126.262626262626
T0630	2KYT-5_A	T0630	1.23	7.6564	7.5903	99	125	126.262626262626
T0630	2KYT-6_A	T0630	1.37	7.5387	7.4801	99	125	126.262626262626
T0630	2KYT-7_A	T0630	1.18	7.8917	7.8106	99	125	126.262626262626
T0630	2KYT-8_A	T0630	1.26	7.6564	7.5903	99	125	126.262626262626
T0630	2KYT-9_A	T0630	1.16	7.7740	7.7004	99	125	126.262626262626
T0630	4FA0_A	T0630	0.97	7.8917	7.8106	99	102	103.030303030303
T0630	T0630AL285_1	T0630	2.08	3.0692	3.3136	99	65	65.6565656565657
T0630	T0630AL285_2	T0630	1.97	4.3260	4.4775	99	62	62.6262626262626
T0630	T0630AL285_3	T0630	2.04	2.8884	3.1477	99	56	56.5656565656566
T0630	T0630AL285_4	T0630	2.28	3.9195	4.0996	99	44	44.4444444444444
T0630	T0630AL285_5	T0630	1.97	3.3877	3.6070	99	43	43.4343434343434
T0630	T0630AL396_1	T0630	2.85	0.0084	0.7371	99	126	127.272727272727
T0630	T0630AL396_2	T0630	2.80	4.0089	4.1826	99	137	138.383838383838
T0630	T0630AL396_3	T0630	2.47	-0.5799	0.3905	99	131	132.323232323232
T0630	T0630AL396_4	T0630	2.55	-1.5212	0.0677	99	135	136.363636363636
T0630	T0630AL396_5	T0630	2.16	-0.2269	0.5873	99	115	116.161616161616
T0630	T0630TS001_1	T0630	2.67	-0.2269	0.5873	99	132	133.333333333333
T0630	T0630TS001_2	T0630	2.45	0.0084	0.7371	99	132	133.333333333333
T0630	T0630TS001_3	T0630	2.19	5.0678	5.1692	99	127	128.282828282828
T0630	T0630TS001_4	T0630	2.90	3.7736	3.9641	99	132	133.333333333333
T0630	T0630TS001_5	T0630	2.62	-0.2269	0.5873	99	125	126.262626262626
T0630	T0630TS002_1	T0630	2.98	1.7733	2.1434	99	132	133.333333333333
T0630	T0630TS002_2	T0630	2.52	2.2440	2.5623	99	132	133.333333333333
T0630	T0630TS002_3	T0630	2.24	0.5967	1.1618	99	132	133.333333333333
T0630	T0630TS002_4	T0630	2.19	2.7146	2.9888	99	132	133.333333333333
T0630	T0630TS002_5	T0630	2.36	5.0678	5.1692	99	132	133.333333333333
T0630	T0630TS014_1	T0630	2.12	-1.0505	0.1899	99	132	133.333333333333
T0630	T0630TS014_2	T0630	3.09	-1.1682	0.1520	99	132	133.333333333333
T0630	T0630TS014_3	T0630	2.73	0.1261	0.8168	99	132	133.333333333333
T0630	T0630TS014_4	T0630	2.64	-1.1682	0.1520	99	132	133.333333333333
T0630	T0630TS014_5	T0630	3.21	0.5967	1.1618	99	132	133.333333333333
T0630	T0630TS016_1	T0630	2.79	5.8915	5.9389	99	132	133.333333333333
T0630	T0630TS016_2	T0630	2.82	6.0091	6.0489	99	132	133.333333333333
T0630	T0630TS016_3	T0630	2.38	5.6561	5.7189	99	132	133.333333333333
T0630	T0630TS016_4	T0630	2.81	6.0091	6.0489	99	132	133.333333333333
T0630	T0630TS016_5	T0630	2.25	5.6561	5.7189	99	132	133.333333333333
T0630	T0630TS018_1	T0630	2.34	5.4208	5.4989	99	132	133.333333333333
T0630	T0630TS018_2	T0630	2.06	-0.1093	0.6606	99	132	133.333333333333
T0630	T0630TS018_3	T0630	2.34	5.4208	5.4989	99	132	133.333333333333
T0630	T0630TS020_1	T0630	2.53	0.4791	1.0721	99	132	133.333333333333
T0630	T0630TS020_2	T0630	2.67	-0.9329	0.2328	99	132	133.333333333333
T0630	T0630TS020_3	T0630	2.75	0.3614	0.9845	99	132	133.333333333333
T0630	T0630TS026_1	T0630	2.41	-0.8597	0.2620	99	84	84.8484848484848
T0630	T0630TS026_2	T0630	2.78	0.5997	1.1642	99	84	84.8484848484848
T0630	T0630TS026_3	T0630	2.50	-0.0637	0.6898	99	84	84.8484848484848
T0630	T0630TS026_4	T0630	2.67	-0.6976	0.3333	99	102	103.030303030303
T0630	T0630TS026_5	T0630	2.38	3.3016	3.5275	99	73	73.7373737373737
T0630	T0630TS028_1	T0630	2.57	4.2442	4.4014	99	132	133.333333333333
T0630	T0630TS028_2	T0630	1.15	-1.6388	0.0488	99	132	133.333333333333
T0630	T0630TS028_3	T0630	2.80	-1.4035	0.0910	99	132	133.333333333333
T0630	T0630TS028_4	T0630	2.73	-0.8152	0.2807	99	132	133.333333333333
T0630	T0630TS028_5	T0630	2.50	-0.8152	0.2807	99	132	133.333333333333
T0630	T0630TS029_1	T0630	2.92	2.4793	2.7747	99	132	133.333333333333
T0630	T0630TS029_2	T0630	2.73	-0.2269	0.5873	99	118	119.191919191919
T0630	T0630TS029_3	T0630	2.54	-1.1682	0.1520	99	132	133.333333333333
T0630	T0630TS029_4	T0630	2.70	-2.6978	0.0003	99	132	133.333333333333
T0630	T0630TS029_5	T0630	2.03	-0.8152	0.2807	99	132	133.333333333333
T0630	T0630TS033_1	T0630	2.44	5.1855	5.2791	99	132	133.333333333333
T0630	T0630TS035_1	T0630	2.50	4.7149	4.8398	99	132	133.333333333333
T0630	T0630TS037_1	T0630	2.29	6.0091	6.0489	99	132	133.333333333333
T0630	T0630TS037_2	T0630	2.67	5.1855	5.2791	99	132	133.333333333333
T0630	T0630TS037_3	T0630	3.02	5.4208	5.4989	99	132	133.333333333333
T0630	T0630TS037_4	T0630	2.72	5.7738	5.8288	99	132	133.333333333333
T0630	T0630TS037_5	T0630	2.65	5.3032	5.3890	99	132	133.333333333333
T0630	T0630TS042_1	T0630	2.80	0.3614	0.9845	99	132	133.333333333333
T0630	T0630TS042_2	T0630	2.61	-0.8152	0.2807	99	132	133.333333333333
T0630	T0630TS042_3	T0630	2.74	-0.8152	0.2807	99	132	133.333333333333
T0630	T0630TS042_4	T0630	2.53	-1.1682	0.1520	99	132	133.333333333333
T0630	T0630TS042_5	T0630	2.55	0.3614	0.9845	99	132	133.333333333333
T0630	T0630TS044_1	T0630	no_data	no_data	no_data	99	no_data	no_data
T0630	T0630TS044_2	T0630	no_data	no_data	no_data	99	no_data	no_data
T0630	T0630TS044_3	T0630	no_data	no_data	no_data	99	no_data	no_data
T0630	T0630TS044_4	T0630	no_data	no_data	no_data	99	no_data	no_data
T0630	T0630TS044_5	T0630	no_data	no_data	no_data	99	no_data	no_data
T0630	T0630TS045_1	T0630	2.52	0.8320	1.3472	99	132	133.333333333333
T0630	T0630TS045_2	T0630	2.39	1.4203	1.8368	99	132	133.333333333333
T0630	T0630TS045_3	T0630	2.66	0.2437	0.8994	99	132	133.333333333333
T0630	T0630TS045_4	T0630	2.45	1.3027	1.7364	99	132	133.333333333333
T0630	T0630TS045_5	T0630	1.97	-0.1093	0.6606	99	132	133.333333333333
T0630	T0630TS047_1	T0630	2.97	-0.1093	0.6606	99	132	133.333333333333
T0630	T0630TS055_1	T0630	2.99	-0.8152	0.2807	99	132	133.333333333333
T0630	T0630TS055_2	T0630	2.81	0.7144	1.2536	99	132	133.333333333333
T0630	T0630TS055_3	T0630	2.62	0.8320	1.3472	99	132	133.333333333333
T0630	T0630TS055_4	T0630	2.84	1.0674	1.5391	99	132	133.333333333333
T0630	T0630TS055_5	T0630	2.53	-1.1682	0.1520	99	132	133.333333333333
T0630	T0630TS056_1	T0630	2.53	5.1855	5.2791	99	132	133.333333333333
T0630	T0630TS056_2	T0630	2.75	4.2442	4.4014	99	132	133.333333333333
T0630	T0630TS056_3	T0630	2.40	5.1855	5.2791	99	132	133.333333333333
T0630	T0630TS056_4	T0630	3.03	3.6559	3.8551	99	132	133.333333333333
T0630	T0630TS056_5	T0630	2.42	4.8325	4.9496	99	132	133.333333333333
T0630	T0630TS060_1_1	T0630	2.48	2.3663	2.6725	99	60	60.6060606060606
T0630	T0630TS060_1_2	T0630	2.56	0.6892	1.2338	99	72	72.7272727272727
T0630	T0630TS060_2_1	T0630	2.45	1.0089	1.4909	99	60	60.6060606060606
T0630	T0630TS060_2_2	T0630	3.21	-0.4988	0.4324	99	72	72.7272727272727
T0630	T0630TS060_3_1	T0630	2.25	3.8934	4.0753	99	60	60.6060606060606
T0630	T0630TS060_3_2	T0630	1.98	-1.0929	0.1757	99	72	72.7272727272727
T0630	T0630TS060_4_1	T0630	2.67	1.8573	2.2174	99	60	60.6060606060606
T0630	T0630TS060_4_2	T0630	2.35	-1.0929	0.1757	99	72	72.7272727272727
T0630	T0630TS060_5	T0630	2.50	4.7149	4.8398	99	132	133.333333333333
T0630	T0630TS061_1	T0630	2.14	0.8320	1.3472	99	132	133.333333333333
T0630	T0630TS061_2	T0630	2.23	0.8320	1.3472	99	132	133.333333333333
T0630	T0630TS061_3	T0630	2.14	0.8320	1.3472	99	132	133.333333333333
T0630	T0630TS061_4	T0630	2.14	0.8320	1.3472	99	132	133.333333333333
T0630	T0630TS061_5	T0630	2.47	2.5970	2.8816	99	132	133.333333333333
T0630	T0630TS063_1	T0630	2.31	5.0678	5.1692	99	132	133.333333333333
T0630	T0630TS063_2	T0630	2.41	5.0678	5.1692	99	132	133.333333333333
T0630	T0630TS063_3	T0630	2.38	4.9502	5.0594	99	132	133.333333333333
T0630	T0630TS063_4	T0630	2.52	5.3032	5.3890	99	132	133.333333333333
T0630	T0630TS063_5	T0630	2.41	5.3032	5.3890	99	132	133.333333333333
T0630	T0630TS065_1	T0630	2.74	5.7738	5.8288	99	132	133.333333333333
T0630	T0630TS065_2	T0630	2.44	5.6561	5.7189	99	132	133.333333333333
T0630	T0630TS065_3	T0630	2.37	5.5385	5.6089	99	132	133.333333333333
T0630	T0630TS065_4	T0630	3.00	4.1265	4.2919	99	132	133.333333333333
T0630	T0630TS065_5	T0630	2.57	5.6561	5.7189	99	132	133.333333333333
T0630	T0630TS077_1	T0630	2.44	5.1855	5.2791	99	132	133.333333333333
T0630	T0630TS077_2	T0630	2.46	4.9502	5.0594	99	132	133.333333333333
T0630	T0630TS080_1	T0630	2.79	0.5967	1.1618	99	132	133.333333333333
T0630	T0630TS080_2	T0630	2.34	2.5970	2.8816	99	132	133.333333333333
T0630	T0630TS080_3	T0630	2.49	2.2440	2.5623	99	132	133.333333333333
T0630	T0630TS080_4	T0630	2.03	2.1263	2.4567	99	132	133.333333333333
T0630	T0630TS080_5	T0630	2.98	1.7733	2.1434	99	132	133.333333333333
T0630	T0630TS083_1	T0630	2.49	3.7736	3.9641	99	132	133.333333333333
T0630	T0630TS083_2	T0630	2.58	2.1263	2.4567	99	132	133.333333333333
T0630	T0630TS083_3	T0630	2.75	2.0086	2.3517	99	132	133.333333333333
T0630	T0630TS083_4	T0630	2.93	1.4203	1.8368	99	132	133.333333333333
T0630	T0630TS083_5	T0630	2.82	-0.5799	0.3905	99	132	133.333333333333
T0630	T0630TS084_1	T0630	2.68	0.0084	0.7371	99	132	133.333333333333
T0630	T0630TS084_2	T0630	2.38	-0.9329	0.2328	99	132	133.333333333333
T0630	T0630TS084_3	T0630	2.92	-0.1093	0.6606	99	132	133.333333333333
T0630	T0630TS084_4	T0630	2.40	-0.9329	0.2328	99	132	133.333333333333
T0630	T0630TS084_5	T0630	2.97	0.1261	0.8168	99	132	133.333333333333
T0630	T0630TS088_1	T0630	2.24	5.7738	5.8288	99	132	133.333333333333
T0630	T0630TS088_2	T0630	2.24	5.6561	5.7189	99	122	123.232323232323
T0630	T0630TS088_3	T0630	2.76	4.0089	4.1826	99	122	123.232323232323
T0630	T0630TS088_4	T0630	2.71	1.6557	2.0404	99	122	123.232323232323
T0630	T0630TS088_5	T0630	2.38	5.4208	5.4989	99	122	123.232323232323
T0630	T0630TS094_1	T0630	2.32	5.8915	5.9389	99	132	133.333333333333
T0630	T0630TS094_2	T0630	2.82	4.9502	5.0594	99	132	133.333333333333
T0630	T0630TS094_3	T0630	2.72	5.5385	5.6089	99	132	133.333333333333
T0630	T0630TS094_4	T0630	2.61	5.6561	5.7189	99	132	133.333333333333
T0630	T0630TS094_5	T0630	2.76	5.0678	5.1692	99	132	133.333333333333
T0630	T0630TS096_1	T0630	2.24	6.5974	6.5992	99	132	133.333333333333
T0630	T0630TS096_2	T0630	2.78	6.2444	6.2690	99	132	133.333333333333
T0630	T0630TS096_3	T0630	2.38	5.4208	5.4989	99	132	133.333333333333
T0630	T0630TS096_4	T0630	2.75	6.1268	6.1589	99	132	133.333333333333
T0630	T0630TS096_5	T0630	2.91	5.3032	5.3890	99	132	133.333333333333
T0630	T0630TS102_1	T0630	2.90	3.3029	3.5287	99	132	133.333333333333
T0630	T0630TS102_2	T0630	2.58	3.5382	3.7461	99	132	133.333333333333
T0630	T0630TS102_3	T0630	2.49	3.8912	4.0733	99	132	133.333333333333
T0630	T0630TS102_4	T0630	2.69	-0.9329	0.2328	99	132	133.333333333333
T0630	T0630TS102_5	T0630	3.14	-0.9329	0.2328	99	132	133.333333333333
T0630	T0630TS103_1	T0630	2.95	4.2442	4.4014	99	132	133.333333333333
T0630	T0630TS103_2	T0630	2.51	5.0678	5.1692	99	132	133.333333333333
T0630	T0630TS103_3	T0630	2.07	2.8338	3.0977	99	51	51.5151515151515
T0630	T0630TS103_4	T0630	2.16	3.6942	3.8905	99	48	48.4848484848485
T0630	T0630TS103_5	T0630	2.20	3.0950	3.3372	99	48	48.4848484848485
T0630	T0630TS104_1	T0630	2.75	5.0678	5.1692	99	132	133.333333333333
T0630	T0630TS110_1	T0630	2.42	6.0091	6.0489	99	132	133.333333333333
T0630	T0630TS113_1	T0630	2.28	6.0091	6.0489	99	132	133.333333333333
T0630	T0630TS113_2	T0630	2.30	5.8915	5.9389	99	132	133.333333333333
T0630	T0630TS113_3	T0630	1.90	5.7738	5.8288	99	132	133.333333333333
T0630	T0630TS113_4	T0630	2.71	5.6561	5.7189	99	132	133.333333333333
T0630	T0630TS113_5	T0630	2.54	5.4208	5.4989	99	132	133.333333333333
T0630	T0630TS114_1	T0630	2.82	4.9502	5.0594	99	132	133.333333333333
T0630	T0630TS114_2	T0630	2.76	5.0678	5.1692	99	132	133.333333333333
T0630	T0630TS114_3	T0630	2.49	4.7149	4.8398	99	132	133.333333333333
T0630	T0630TS114_4	T0630	2.61	5.6561	5.7189	99	132	133.333333333333
T0630	T0630TS114_5	T0630	2.43	5.7738	5.8288	99	132	133.333333333333
T0630	T0630TS117_1	T0630	2.80	0.7144	1.2536	99	130	131.313131313131
T0630	T0630TS117_2	T0630	2.71	0.8320	1.3472	99	130	131.313131313131
T0630	T0630TS117_3	T0630	2.67	0.9497	1.4424	99	130	131.313131313131
T0630	T0630TS117_4	T0630	2.65	1.0674	1.5391	99	130	131.313131313131
T0630	T0630TS117_5	T0630	2.65	1.0674	1.5391	99	130	131.313131313131
T0630	T0630TS119_1	T0630	2.93	1.8910	2.2472	99	132	133.333333333333
T0630	T0630TS119_2	T0630	2.94	2.5970	2.8816	99	132	133.333333333333
T0630	T0630TS119_3	T0630	2.42	2.2440	2.5623	99	132	133.333333333333
T0630	T0630TS119_4	T0630	2.98	1.7733	2.1434	99	132	133.333333333333
T0630	T0630TS119_5	T0630	2.01	2.1263	2.4567	99	132	133.333333333333
T0630	T0630TS127_1	T0630	2.75	-1.2859	0.1191	99	132	133.333333333333
T0630	T0630TS127_2	T0630	3.18	1.4203	1.8368	99	127	128.282828282828
T0630	T0630TS127_3	T0630	3.11	-1.4035	0.0910	99	132	133.333333333333
T0630	T0630TS127_4	T0630	2.93	0.3614	0.9845	99	132	133.333333333333
T0630	T0630TS127_5	T0630	2.17	-0.6976	0.3333	99	110	111.111111111111
T0630	T0630TS129_1	T0630	2.35	-1.2859	0.1191	99	132	133.333333333333
T0630	T0630TS129_2	T0630	2.68	-1.1682	0.1520	99	132	133.333333333333
T0630	T0630TS129_3	T0630	2.93	-0.6976	0.3333	99	132	133.333333333333
T0630	T0630TS129_4	T0630	2.39	-1.8742	0.0228	99	132	133.333333333333
T0630	T0630TS129_5	T0630	2.93	-0.6976	0.3333	99	132	133.333333333333
T0630	T0630TS142_1	T0630	2.30	5.3032	5.3890	99	132	133.333333333333
T0630	T0630TS142_2	T0630	2.79	-0.5799	0.3905	99	132	133.333333333333
T0630	T0630TS142_3	T0630	3.09	-0.5799	0.3905	99	132	133.333333333333
T0630	T0630TS142_4	T0630	2.34	0.0084	0.7371	99	132	133.333333333333
T0630	T0630TS142_5	T0630	2.45	-1.2859	0.1191	99	132	133.333333333333
T0630	T0630TS147_1	T0630	2.68	3.6559	3.8551	99	132	133.333333333333
T0630	T0630TS147_2	T0630	2.78	4.2442	4.4014	99	132	133.333333333333
T0630	T0630TS147_3	T0630	2.79	5.4208	5.4989	99	132	133.333333333333
T0630	T0630TS147_4	T0630	2.64	3.3029	3.5287	99	132	133.333333333333
T0630	T0630TS147_5	T0630	2.80	2.9499	3.2040	99	132	133.333333333333
T0630	T0630TS149_1	T0630	2.23	5.1855	5.2791	99	132	133.333333333333
T0630	T0630TS153_1	T0630	2.54	0.2437	0.8994	99	132	133.333333333333
T0630	T0630TS165_1	T0630	2.79	4.5972	4.7301	99	128	129.292929292929
T0630	T0630TS165_2	T0630	2.69	1.7191	2.0958	99	86	86.8686868686869
T0630	T0630TS165_3	T0630	2.89	1.9799	2.3261	99	86	86.8686868686869
T0630	T0630TS165_4	T0630	2.70	1.5887	1.9820	99	86	86.8686868686869
T0630	T0630TS165_5	T0630	2.26	4.8325	4.9496	99	128	129.292929292929
T0630	T0630TS166_1	T0630	2.81	4.8325	4.9496	99	132	133.333333333333
T0630	T0630TS166_2	T0630	2.88	-0.4622	0.4520	99	132	133.333333333333
T0630	T0630TS166_3	T0630	2.45	4.3619	4.5109	99	132	133.333333333333
T0630	T0630TS166_4	T0630	2.54	2.2440	2.5623	99	132	133.333333333333
T0630	T0630TS166_5	T0630	2.86	4.1265	4.2919	99	132	133.333333333333
T0630	T0630TS170_1	T0630	3.25	-0.3446	0.5178	99	132	133.333333333333
T0630	T0630TS170_2	T0630	2.64	-0.5799	0.3905	99	132	133.333333333333
T0630	T0630TS170_3	T0630	3.14	5.6561	5.7189	99	132	133.333333333333
T0630	T0630TS170_4	T0630	2.86	1.3027	1.7364	99	132	133.333333333333
T0630	T0630TS170_5	T0630	2.59	0.0084	0.7371	99	132	133.333333333333
T0630	T0630TS171_1	T0630	2.22	2.4698	2.7661	99	39	39.3939393939394
T0630	T0630TS171_2	T0630	1.77	3.2808	3.5083	99	40	40.4040404040404
T0630	T0630TS171_3	T0630	1.61	2.5766	2.8631	99	38	38.3838383838384
T0630	T0630TS172_1	T0630	2.92	2.4793	2.7747	99	132	133.333333333333
T0630	T0630TS172_2	T0630	2.60	2.7146	2.9888	99	132	133.333333333333
T0630	T0630TS172_3	T0630	2.55	2.9499	3.2040	99	132	133.333333333333
T0630	T0630TS172_4	T0630	2.79	0.9497	1.4424	99	132	133.333333333333
T0630	T0630TS172_5	T0630	2.81	2.4793	2.7747	99	132	133.333333333333
T0630	T0630TS173_1	T0630	2.40	4.9502	5.0594	99	127	128.282828282828
T0630	T0630TS173_2	T0630	2.67	-0.2269	0.5873	99	132	133.333333333333
T0630	T0630TS173_3	T0630	2.71	4.9502	5.0594	99	132	133.333333333333
T0630	T0630TS173_4	T0630	2.45	5.4208	5.4989	99	115	116.161616161616
T0630	T0630TS173_5	T0630	2.30	5.0444	5.1473	99	85	85.8585858585859
T0630	T0630TS174_1	T0630	2.61	5.3032	5.3890	99	132	133.333333333333
T0630	T0630TS182_1	T0630	2.99	0.3614	0.9845	99	132	133.333333333333
T0630	T0630TS182_2	T0630	2.31	-0.4622	0.4520	99	132	133.333333333333
T0630	T0630TS182_3	T0630	2.35	-0.4622	0.4520	99	132	133.333333333333
T0630	T0630TS182_4	T0630	2.94	0.0084	0.7371	99	132	133.333333333333
T0630	T0630TS182_5	T0630	2.78	-0.2269	0.5873	99	132	133.333333333333
T0630	T0630TS186_1	T0630	2.64	2.2440	2.5623	99	132	133.333333333333
T0630	T0630TS186_2	T0630	2.58	2.0086	2.3517	99	132	133.333333333333
T0630	T0630TS186_3	T0630	2.36	1.6557	2.0404	99	132	133.333333333333
T0630	T0630TS186_4	T0630	2.53	0.3614	0.9845	99	132	133.333333333333
T0630	T0630TS186_5	T0630	2.74	0.8320	1.3472	99	132	133.333333333333
T0630	T0630TS192_1	T0630	2.86	5.0678	5.1692	99	132	133.333333333333
T0630	T0630TS199_1	T0630	2.57	2.0086	2.3517	99	132	133.333333333333
T0630	T0630TS200_1	T0630	2.72	1.0674	1.5391	99	132	133.333333333333
T0630	T0630TS200_2	T0630	3.10	0.7144	1.2536	99	132	133.333333333333
T0630	T0630TS200_3	T0630	2.73	1.4203	1.8368	99	132	133.333333333333
T0630	T0630TS200_4	T0630	3.25	0.1261	0.8168	99	132	133.333333333333
T0630	T0630TS200_5	T0630	2.82	-0.3446	0.5178	99	132	133.333333333333
T0630	T0630TS206_1	T0630	2.01	1.8910	2.2472	99	132	133.333333333333
T0630	T0630TS207_1	T0630	2.37	-1.2859	0.1191	99	132	133.333333333333
T0630	T0630TS207_2	T0630	2.42	-1.4035	0.0910	99	127	128.282828282828
T0630	T0630TS207_3	T0630	2.12	-1.8742	0.0228	99	132	133.333333333333
T0630	T0630TS207_4	T0630	2.39	-0.3446	0.5178	99	132	133.333333333333
T0630	T0630TS207_5	T0630	2.68	-1.5212	0.0677	99	132	133.333333333333
T0630	T0630TS208_1	T0630	3.07	1.6557	2.0404	99	132	133.333333333333
T0630	T0630TS208_2	T0630	2.52	1.1850	1.6371	99	132	133.333333333333
T0630	T0630TS208_3	T0630	2.53	0.1261	0.8168	99	132	133.333333333333
T0630	T0630TS208_4	T0630	2.93	1.1850	1.6371	99	132	133.333333333333
T0630	T0630TS208_5	T0630	2.38	1.5380	1.9381	99	132	133.333333333333
T0630	T0630TS213_1	T0630	2.40	2.1788	2.5037	99	66	66.6666666666667
T0630	T0630TS213_2	T0630	2.13	2.1788	2.5037	99	66	66.6666666666667
T0630	T0630TS213_3	T0630	2.05	2.0205	2.3622	99	66	66.6666666666667
T0630	T0630TS213_4	T0630	1.89	2.5766	2.8631	99	38	38.3838383838384
T0630	T0630TS213_5	T0630	2.16	2.4277	2.7280	99	35	35.3535353535354
T0630	T0630TS214_1	T0630	2.59	1.7733	2.1434	99	129	130.30303030303
T0630	T0630TS214_2	T0630	2.97	0.7144	1.2536	99	132	133.333333333333
T0630	T0630TS214_3	T0630	2.88	1.8910	2.2472	99	132	133.333333333333
T0630	T0630TS214_4	T0630	2.62	0.0084	0.7371	99	132	133.333333333333
T0630	T0630TS214_5	T0630	3.02	-0.1093	0.6606	99	131	132.323232323232
T0630	T0630TS215_1	T0630	2.98	1.7733	2.1434	99	132	133.333333333333
T0630	T0630TS215_2	T0630	1.83	2.7146	2.9888	99	132	133.333333333333
T0630	T0630TS215_3	T0630	2.41	2.3616	2.6683	99	132	133.333333333333
T0630	T0630TS215_4	T0630	2.04	2.4793	2.7747	99	132	133.333333333333
T0630	T0630TS215_5	T0630	2.42	2.2440	2.5623	99	132	133.333333333333
T0630	T0630TS218_1	T0630	2.18	4.2442	4.4014	99	110	111.111111111111
T0630	T0630TS218_2	T0630	2.37	4.1265	4.2919	99	110	111.111111111111
T0630	T0630TS218_3	T0630	2.60	3.7736	3.9641	99	110	111.111111111111
T0630	T0630TS218_4	T0630	2.60	3.7736	3.9641	99	110	111.111111111111
T0630	T0630TS218_5	T0630	3.04	3.6559	3.8551	99	110	111.111111111111
T0630	T0630TS220_1	T0630	2.79	-0.5799	0.3905	99	132	133.333333333333
T0630	T0630TS220_2	T0630	2.34	0.0084	0.7371	99	132	133.333333333333
T0630	T0630TS220_3	T0630	3.09	-0.5799	0.3905	99	132	133.333333333333
T0630	T0630TS220_4	T0630	2.45	-1.2859	0.1191	99	132	133.333333333333
T0630	T0630TS220_5	T0630	2.54	-0.3446	0.5178	99	132	133.333333333333
T0630	T0630TS229_1	T0630	no_data	no_data	no_data	99	no_data	no_data
T0630	T0630TS229_2	T0630	no_data	no_data	no_data	99	no_data	no_data
T0630	T0630TS229_3	T0630	no_data	no_data	no_data	99	no_data	no_data
T0630	T0630TS229_4	T0630	no_data	no_data	no_data	99	no_data	no_data
T0630	T0630TS229_5	T0630	no_data	no_data	no_data	99	no_data	no_data
T0630	T0630TS236_1	T0630	2.82	4.9502	5.0594	99	132	133.333333333333
T0630	T0630TS236_2	T0630	2.76	5.0678	5.1692	99	132	133.333333333333
T0630	T0630TS236_3	T0630	2.49	4.7149	4.8398	99	132	133.333333333333
T0630	T0630TS236_4	T0630	2.61	5.6561	5.7189	99	132	133.333333333333
T0630	T0630TS236_5	T0630	2.43	5.7738	5.8288	99	132	133.333333333333
T0630	T0630TS240_1	T0630	2.72	5.5385	5.6089	99	132	133.333333333333
T0630	T0630TS242_1	T0630	2.27	6.1268	6.1589	99	132	133.333333333333
T0630	T0630TS242_2	T0630	2.23	6.2444	6.2690	99	132	133.333333333333
T0630	T0630TS242_3	T0630	2.49	6.3621	6.3791	99	132	133.333333333333
T0630	T0630TS242_4	T0630	2.16	6.3621	6.3791	99	132	133.333333333333
T0630	T0630TS242_5	T0630	2.23	5.3032	5.3890	99	132	133.333333333333
T0630	T0630TS244_1	T0630	2.62	-0.5799	0.3905	99	132	133.333333333333
T0630	T0630TS244_2	T0630	2.16	3.2424	3.4729	99	74	74.7474747474748
T0630	T0630TS244_3	T0630	2.18	3.6042	3.8072	99	43	43.4343434343434
T0630	T0630TS244_4	T0630	2.07	3.2711	3.4994	99	76	76.7676767676768
T0630	T0630TS244_5	T0630	1.98	3.2864	3.5135	99	46	46.4646464646465
T0630	T0630TS245_1	T0630	2.42	-1.7565	0.0340	99	132	133.333333333333
T0630	T0630TS248_1	T0630	2.06	-1.2859	0.1191	99	132	133.333333333333
T0630	T0630TS248_2	T0630	2.06	-1.2859	0.1191	99	132	133.333333333333
T0630	T0630TS248_3	T0630	2.06	-1.2859	0.1191	99	132	133.333333333333
T0630	T0630TS248_4	T0630	2.06	-1.2859	0.1191	99	132	133.333333333333
T0630	T0630TS248_5	T0630	2.74	-1.0505	0.1899	99	132	133.333333333333
T0630	T0630TS250_1	T0630	3.15	2.0086	2.3517	99	131	132.323232323232
T0630	T0630TS250_2	T0630	2.80	1.8910	2.2472	99	132	133.333333333333
T0630	T0630TS250_3	T0630	2.88	1.7733	2.1434	99	131	132.323232323232
T0630	T0630TS253_1	T0630	2.50	5.3032	5.3890	99	132	133.333333333333
T0630	T0630TS253_2	T0630	2.36	5.6561	5.7189	99	132	133.333333333333
T0630	T0630TS253_3	T0630	2.41	5.1855	5.2791	99	132	133.333333333333
T0630	T0630TS253_4	T0630	2.71	4.9502	5.0594	99	132	133.333333333333
T0630	T0630TS253_5	T0630	2.36	5.6561	5.7189	99	132	133.333333333333
T0630	T0630TS257_1	T0630	1.89	-0.6976	0.3333	99	132	133.333333333333
T0630	T0630TS257_2	T0630	2.62	0.4791	1.0721	99	132	133.333333333333
T0630	T0630TS257_3	T0630	3.12	0.1261	0.8168	99	132	133.333333333333
T0630	T0630TS257_4	T0630	2.65	-1.4035	0.0910	99	132	133.333333333333
T0630	T0630TS257_5	T0630	2.78	0.8320	1.3472	99	132	133.333333333333
T0630	T0630TS264_1	T0630	2.93	-1.1682	0.1520	99	132	133.333333333333
T0630	T0630TS264_2	T0630	2.29	-1.8742	0.0228	99	132	133.333333333333
T0630	T0630TS264_3	T0630	2.16	-1.4035	0.0910	99	132	133.333333333333
T0630	T0630TS264_4	T0630	2.03	-1.5212	0.0677	99	132	133.333333333333
T0630	T0630TS264_5	T0630	2.81	-0.5799	0.3905	99	132	133.333333333333
T0630	T0630TS273_1	T0630	2.19	5.0678	5.1692	99	127	128.282828282828
T0630	T0630TS273_2	T0630	2.67	-0.2269	0.5873	99	132	133.333333333333
T0630	T0630TS273_3	T0630	2.40	5.1855	5.2791	99	132	133.333333333333
T0630	T0630TS273_4	T0630	2.39	5.5385	5.6089	99	115	116.161616161616
T0630	T0630TS273_5	T0630	2.22	5.1759	5.2701	99	85	85.8585858585859
T0630	T0630TS275_1	T0630	1.91	0.0084	0.7371	99	132	133.333333333333
T0630	T0630TS275_2	T0630	2.40	5.1855	5.2791	99	132	133.333333333333
T0630	T0630TS275_3	T0630	2.91	5.4208	5.4989	99	132	133.333333333333
T0630	T0630TS275_4	T0630	2.23	-0.6976	0.3333	99	132	133.333333333333
T0630	T0630TS275_5	T0630	2.51	0.0084	0.7371	99	132	133.333333333333
T0630	T0630TS276_1	T0630	2.44	5.1855	5.2791	99	132	133.333333333333
T0630	T0630TS276_2	T0630	2.46	4.9502	5.0594	99	132	133.333333333333
T0630	T0630TS278_1	T0630	2.95	2.4793	2.7747	99	132	133.333333333333
T0630	T0630TS286_1	T0630	2.44	5.1855	5.2791	99	132	133.333333333333
T0630	T0630TS286_2	T0630	2.46	4.9502	5.0594	99	132	133.333333333333
T0630	T0630TS289_1	T0630	1.70	-1.5212	0.0677	99	132	133.333333333333
T0630	T0630TS291_1	T0630	2.91	-0.5799	0.3905	99	132	133.333333333333
T0630	T0630TS291_2	T0630	2.56	-0.2269	0.5873	99	132	133.333333333333
T0630	T0630TS291_3	T0630	2.24	-1.2859	0.1191	99	132	133.333333333333
T0630	T0630TS291_4	T0630	2.74	0.3614	0.9845	99	132	133.333333333333
T0630	T0630TS291_5	T0630	2.67	-0.5799	0.3905	99	132	133.333333333333
T0630	T0630TS295_1	T0630	2.98	4.0089	4.1826	99	132	133.333333333333
T0630	T0630TS295_2	T0630	2.90	0.9497	1.4424	99	132	133.333333333333
T0630	T0630TS295_3	T0630	2.41	-0.6976	0.3333	99	132	133.333333333333
T0630	T0630TS295_4	T0630	2.42	1.4203	1.8368	99	132	133.333333333333
T0630	T0630TS295_5	T0630	2.19	5.8915	5.9389	99	132	133.333333333333
T0630	T0630TS296_1	T0630	1.99	2.8884	3.1477	99	55	55.5555555555556
T0630	T0630TS296_2	T0630	2.54	2.5478	2.8369	99	34	34.3434343434343
T0630	T0630TS296_3	T0630	2.21	4.3198	4.4717	99	59	59.5959595959596
T0630	T0630TS296_4	T0630	2.22	3.5271	3.7358	99	56	56.5656565656566
T0630	T0630TS296_5	T0630	1.38	3.3181	3.5428	99	52	52.5252525252525
T0630	T0630TS297_1	T0630	2.31	5.6561	5.7189	99	132	133.333333333333
T0630	T0630TS297_2	T0630	2.34	6.0091	6.0489	99	132	133.333333333333
T0630	T0630TS297_3	T0630	2.61	0.1261	0.8168	99	132	133.333333333333
T0630	T0630TS297_4	T0630	2.34	5.8915	5.9389	99	132	133.333333333333
T0630	T0630TS297_5	T0630	2.16	0.0084	0.7371	99	132	133.333333333333
T0630	T0630TS299_1	T0630	2.78	5.4208	5.4989	99	132	133.333333333333
T0630	T0630TS299_2	T0630	2.49	6.0091	6.0489	99	132	133.333333333333
T0630	T0630TS299_3	T0630	2.75	4.3619	4.5109	99	132	133.333333333333
T0630	T0630TS299_4	T0630	2.63	5.8915	5.9389	99	132	133.333333333333
T0630	T0630TS299_5	T0630	2.94	4.9502	5.0594	99	132	133.333333333333
T0630	T0630TS300_1	T0630	2.72	5.5385	5.6089	99	132	133.333333333333
T0630	T0630TS300_2	T0630	2.71	4.1265	4.2919	99	132	133.333333333333
T0630	T0630TS300_3	T0630	2.72	2.7146	2.9888	99	132	133.333333333333
T0630	T0630TS300_4	T0630	2.46	2.2440	2.5623	99	132	133.333333333333
T0630	T0630TS300_5	T0630	2.71	4.9502	5.0594	99	132	133.333333333333
T0630	T0630TS301_1	T0630	2.18	3.3880	3.6073	99	45	45.4545454545455
T0630	T0630TS301_2	T0630	2.20	3.0950	3.3372	99	48	48.4848484848485
T0630	T0630TS301_3	T0630	2.22	5.1759	5.2701	99	85	85.8585858585859
T0630	T0630TS302_1	T0630	2.30	5.3032	5.3890	99	132	133.333333333333
T0630	T0630TS302_2	T0630	2.79	-0.5799	0.3905	99	132	133.333333333333
T0630	T0630TS302_3	T0630	3.09	-0.5799	0.3905	99	132	133.333333333333
T0630	T0630TS302_4	T0630	2.34	0.0084	0.7371	99	132	133.333333333333
T0630	T0630TS302_5	T0630	2.45	-1.2859	0.1191	99	132	133.333333333333
T0630	T0630TS304_1	T0630	2.46	-1.5212	0.0677	99	132	133.333333333333
T0630	T0630TS304_2	T0630	2.66	-0.3446	0.5178	99	132	133.333333333333
T0630	T0630TS304_3	T0630	2.53	-1.1682	0.1520	99	132	133.333333333333
T0630	T0630TS304_4	T0630	2.17	-1.7565	0.0340	99	132	133.333333333333
T0630	T0630TS304_5	T0630	3.00	0.1261	0.8168	99	132	133.333333333333
T0630	T0630TS307_1	T0630	2.15	0.7144	1.2536	99	132	133.333333333333
T0630	T0630TS307_2	T0630	2.56	5.7738	5.8288	99	132	133.333333333333
T0630	T0630TS307_3	T0630	2.68	5.5385	5.6089	99	132	133.333333333333
T0630	T0630TS307_4	T0630	2.77	4.7149	4.8398	99	132	133.333333333333
T0630	T0630TS307_5	T0630	2.48	4.8325	4.9496	99	132	133.333333333333
T0630	T0630TS311_1	T0630	2.83	2.9499	3.2040	99	132	133.333333333333
T0630	T0630TS311_2	T0630	3.04	2.9499	3.2040	99	132	133.333333333333
T0630	T0630TS311_3	T0630	2.34	3.0406	3.2872	99	75	75.7575757575758
T0630	T0630TS314_1	T0630	2.87	-0.5799	0.3905	99	132	133.333333333333
T0630	T0630TS314_2	T0630	2.55	5.3032	5.3890	99	132	133.333333333333
T0630	T0630TS314_3	T0630	2.72	-0.2269	0.5873	99	132	133.333333333333
T0630	T0630TS314_4	T0630	1.79	0.8320	1.3472	99	132	133.333333333333
T0630	T0630TS314_5	T0630	2.72	-1.1682	0.1520	99	132	133.333333333333
T0630	T0630TS316_1	T0630	2.36	1.3027	1.7364	99	132	133.333333333333
T0630	T0630TS316_2	T0630	2.18	0.0084	0.7371	99	132	133.333333333333
T0630	T0630TS316_3	T0630	2.38	0.1261	0.8168	99	132	133.333333333333
T0630	T0630TS316_4	T0630	2.62	0.8320	1.3472	99	132	133.333333333333
T0630	T0630TS316_5	T0630	2.55	0.3614	0.9845	99	132	133.333333333333
T0630	T0630TS319_1	T0630	2.40	5.1855	5.2791	99	132	133.333333333333
T0630	T0630TS319_2	T0630	2.64	4.3619	4.5109	99	114	115.151515151515
T0630	T0630TS319_3	T0630	2.54	2.5108	2.8033	99	95	95.959595959596
T0630	T0630TS319_4	T0630	2.39	5.5385	5.6089	99	115	116.161616161616
T0630	T0630TS319_5	T0630	2.22	5.1759	5.2701	99	85	85.8585858585859
T0630	T0630TS321_1	T0630	2.28	1.5380	1.9381	99	132	133.333333333333
T0630	T0630TS321_2	T0630	2.46	2.2440	2.5623	99	132	133.333333333333
T0630	T0630TS321_3	T0630	1.98	1.3027	1.7364	99	132	133.333333333333
T0630	T0630TS321_4	T0630	2.54	1.3027	1.7364	99	132	133.333333333333
T0630	T0630TS321_5	T0630	2.72	2.7146	2.9888	99	132	133.333333333333
T0630	T0630TS324_1	T0630	2.41	-0.4622	0.4520	99	132	133.333333333333
T0630	T0630TS324_2	T0630	2.39	-0.4622	0.4520	99	132	133.333333333333
T0630	T0630TS324_3	T0630	2.38	-0.5799	0.3905	99	132	133.333333333333
T0630	T0630TS324_4	T0630	2.82	-0.9329	0.2328	99	132	133.333333333333
T0630	T0630TS324_5	T0630	2.42	-0.4622	0.4520	99	132	133.333333333333
T0630	T0630TS328_1	T0630	2.63	-0.8152	0.2807	99	114	115.151515151515
T0630	T0630TS333_1	T0630	2.91	-1.6388	0.0488	99	132	133.333333333333
T0630	T0630TS333_2	T0630	2.81	-1.2859	0.1191	99	132	133.333333333333
T0630	T0630TS333_3	T0630	3.19	-1.0505	0.1899	99	132	133.333333333333
T0630	T0630TS333_4	T0630	2.88	-0.3446	0.5178	99	132	133.333333333333
T0630	T0630TS333_5	T0630	2.62	-0.3446	0.5178	99	132	133.333333333333
T0630	T0630TS336_1	T0630	2.28	-0.5799	0.3905	99	132	133.333333333333
T0630	T0630TS336_2	T0630	2.90	-0.9329	0.2328	99	132	133.333333333333
T0630	T0630TS336_3	T0630	2.48	-1.6388	0.0488	99	132	133.333333333333
T0630	T0630TS336_4	T0630	2.72	-1.6388	0.0488	99	132	133.333333333333
T0630	T0630TS336_5	T0630	1.82	-1.2859	0.1191	99	132	133.333333333333
T0630	T0630TS345_1	T0630	3.11	-0.6976	0.3333	99	132	133.333333333333
T0630	T0630TS345_2	T0630	2.79	-0.2269	0.5873	99	132	133.333333333333
T0630	T0630TS345_3	T0630	3.14	-0.3446	0.5178	99	132	133.333333333333
T0630	T0630TS345_4	T0630	2.10	5.1855	5.2791	99	132	133.333333333333
T0630	T0630TS345_5	T0630	2.68	4.7149	4.8398	99	132	133.333333333333
T0630	T0630TS346_1	T0630	2.46	4.5972	4.7301	99	132	133.333333333333
T0630	T0630TS347_1	T0630	2.81	-1.0938	0.1754	99	92	92.9292929292929
T0630	T0630TS347_2	T0630	2.60	-0.5903	0.3852	99	45	45.4545454545455
T0630	T0630TS347_3	T0630	2.67	-0.9329	0.2328	99	101	102.020202020202
T0630	T0630TS347_4	T0630	2.58	0.2437	0.8994	99	100	101.010101010101
T0630	T0630TS347_5	T0630	1.54	-0.6835	0.3399	99	32	32.3232323232323
T0630	T0630TS350_1	T0630	2.51	-0.8152	0.2807	99	132	133.333333333333
T0630	T0630TS350_2	T0630	2.24	-0.6976	0.3333	99	132	133.333333333333
T0630	T0630TS350_3	T0630	2.20	-1.1682	0.1520	99	132	133.333333333333
T0630	T0630TS350_4	T0630	2.55	-0.1093	0.6606	99	132	133.333333333333
T0630	T0630TS350_5	T0630	2.32	-0.3446	0.5178	99	132	133.333333333333
T0630	T0630TS353_1	T0630	2.07	-1.1682	0.1520	99	132	133.333333333333
T0630	T0630TS353_2	T0630	2.63	-1.4035	0.0910	99	132	133.333333333333
T0630	T0630TS353_3	T0630	2.41	-0.9329	0.2328	99	132	133.333333333333
T0630	T0630TS353_4	T0630	2.42	0.0084	0.7371	99	132	133.333333333333
T0630	T0630TS353_5	T0630	1.99	-1.2859	0.1191	99	132	133.333333333333
T0630	T0630TS355_1	T0630	2.54	-0.1093	0.6606	99	132	133.333333333333
T0630	T0630TS355_2	T0630	2.66	-0.8152	0.2807	99	132	133.333333333333
T0630	T0630TS355_3	T0630	2.66	0.9497	1.4424	99	132	133.333333333333
T0630	T0630TS355_4	T0630	2.90	-0.8152	0.2807	99	132	133.333333333333
T0630	T0630TS355_5	T0630	2.73	-0.4622	0.4520	99	132	133.333333333333
T0630	T0630TS358_1	T0630	2.81	-1.0938	0.1754	99	92	92.9292929292929
T0630	T0630TS358_2	T0630	2.45	-0.1788	0.6169	99	60	60.6060606060606
T0630	T0630TS358_3	T0630	1.54	-0.6835	0.3399	99	32	32.3232323232323
T0630	T0630TS358_4	T0630	2.60	-0.5903	0.3852	99	45	45.4545454545455
T0630	T0630TS358_5	T0630	2.67	-0.9329	0.2328	99	101	102.020202020202
T0630	T0630TS360_1	T0630	2.75	4.8325	4.9496	99	132	133.333333333333
T0630	T0630TS361_1	T0630	2.64	5.7738	5.8288	99	132	133.333333333333
T0630	T0630TS361_2	T0630	2.59	6.0091	6.0489	99	132	133.333333333333
T0630	T0630TS361_3	T0630	2.88	4.8325	4.9496	99	132	133.333333333333
T0630	T0630TS361_4	T0630	2.22	5.7738	5.8288	99	132	133.333333333333
T0630	T0630TS361_5	T0630	2.78	5.1855	5.2791	99	132	133.333333333333
T0630	T0630TS362_1	T0630	2.48	-1.0505	0.1899	99	132	133.333333333333
T0630	T0630TS362_2	T0630	2.46	-1.2859	0.1191	99	132	133.333333333333
T0630	T0630TS365_1	T0630	2.83	1.1850	1.6371	99	123	124.242424242424
T0630	T0630TS365_2	T0630	2.76	1.6557	2.0404	99	123	124.242424242424
T0630	T0630TS366_1	T0630	2.31	5.0678	5.1692	99	132	133.333333333333
T0630	T0630TS366_2	T0630	3.04	0.5967	1.1618	99	132	133.333333333333
T0630	T0630TS366_3	T0630	2.55	0.1261	0.8168	99	132	133.333333333333
T0630	T0630TS366_4	T0630	2.22	-0.1093	0.6606	99	132	133.333333333333
T0630	T0630TS366_5	T0630	2.62	0.0084	0.7371	99	132	133.333333333333
T0630	T0630TS373_1	T0630	2.38	0.2437	0.8994	99	132	133.333333333333
T0630	T0630TS373_2	T0630	3.10	0.8320	1.3472	99	132	133.333333333333
T0630	T0630TS373_3	T0630	2.16	-0.6976	0.3333	99	132	133.333333333333
T0630	T0630TS373_4	T0630	2.59	-1.5212	0.0677	99	132	133.333333333333
T0630	T0630TS373_5	T0630	2.87	0.2437	0.8994	99	132	133.333333333333
T0630	T0630TS380_1	T0630	2.32	5.8915	5.9389	99	132	133.333333333333
T0630	T0630TS380_2	T0630	2.77	5.1855	5.2791	99	132	133.333333333333
T0630	T0630TS380_3	T0630	3.03	3.8912	4.0733	99	132	133.333333333333
T0630	T0630TS380_4	T0630	2.13	2.7146	2.9888	99	132	133.333333333333
T0630	T0630TS380_5	T0630	2.51	2.3616	2.6683	99	132	133.333333333333
T0630	T0630TS382_1	T0630	3.11	-0.3446	0.5178	99	132	133.333333333333
T0630	T0630TS382_2	T0630	2.49	2.3616	2.6683	99	132	133.333333333333
T0630	T0630TS382_3	T0630	2.66	1.1850	1.6371	99	132	133.333333333333
T0630	T0630TS382_4	T0630	2.45	2.8323	3.0963	99	132	133.333333333333
T0630	T0630TS382_5	T0630	2.72	2.7146	2.9888	99	132	133.333333333333
T0630	T0630TS386_1	T0630	2.30	6.0091	6.0489	99	132	133.333333333333
T0630	T0630TS386_2	T0630	2.49	6.0091	6.0489	99	132	133.333333333333
T0630	T0630TS386_3	T0630	3.06	5.6561	5.7189	99	132	133.333333333333
T0630	T0630TS386_4	T0630	2.26	5.7738	5.8288	99	132	133.333333333333
T0630	T0630TS386_5	T0630	2.72	1.7733	2.1434	99	132	133.333333333333
T0630	T0630TS391_1	T0630	2.81	3.8912	4.0733	99	132	133.333333333333
T0630	T0630TS395_1	T0630	2.94	1.4203	1.8368	99	132	133.333333333333
T0630	T0630TS395_2	T0630	2.55	4.8325	4.9496	99	132	133.333333333333
T0630	T0630TS395_3	T0630	2.46	5.7738	5.8288	99	132	133.333333333333
T0630	T0630TS395_4	T0630	2.63	2.2440	2.5623	99	132	133.333333333333
T0630	T0630TS395_5	T0630	2.88	2.3616	2.6683	99	132	133.333333333333
T0630	T0630TS399_1	T0630	2.52	5.7738	5.8288	99	132	133.333333333333
T0630	T0630TS399_2	T0630	2.57	6.0091	6.0489	99	132	133.333333333333
T0630	T0630TS399_3	T0630	2.56	5.5385	5.6089	99	132	133.333333333333
T0630	T0630TS399_4	T0630	2.89	5.1855	5.2791	99	132	133.333333333333
T0630	T0630TS399_5	T0630	2.59	4.9502	5.0594	99	132	133.333333333333
T0630	T0630TS400_1	T0630	2.82	5.3032	5.3890	99	132	133.333333333333
T0630	T0630TS400_2	T0630	2.75	5.6561	5.7189	99	132	133.333333333333
T0630	T0630TS400_3	T0630	2.55	5.7738	5.8288	99	132	133.333333333333
T0630	T0630TS400_4	T0630	3.06	5.3032	5.3890	99	132	133.333333333333
T0630	T0630TS400_5	T0630	2.52	5.5385	5.6089	99	132	133.333333333333
T0630	T0630TS402_1	T0630	2.23	5.4208	5.4989	99	132	133.333333333333
T0630	T0630TS402_2	T0630	1.99	5.4208	5.4989	99	132	133.333333333333
T0630	T0630TS402_3	T0630	2.13	1.0674	1.5391	99	132	133.333333333333
T0630	T0630TS402_4	T0630	2.35	1.5380	1.9381	99	132	133.333333333333
T0630	T0630TS402_5	T0630	2.53	2.4793	2.7747	99	132	133.333333333333
T0630	T0630TS403_1	T0630	2.71	0.2437	0.8994	99	132	133.333333333333
T0630	T0630TS403_2	T0630	2.70	1.0674	1.5391	99	132	133.333333333333
T0630	T0630TS403_3	T0630	2.52	0.8320	1.3472	99	132	133.333333333333
T0630	T0630TS403_4	T0630	2.83	-0.5799	0.3905	99	132	133.333333333333
T0630	T0630TS403_5	T0630	2.60	-0.6976	0.3333	99	132	133.333333333333
T0630	T0630TS407_1	T0630	2.29	5.6561	5.7189	99	132	133.333333333333
T0630	T0630TS407_2	T0630	2.78	5.3032	5.3890	99	132	133.333333333333
T0630	T0630TS407_3	T0630	2.69	5.3032	5.3890	99	132	133.333333333333
T0630	T0630TS407_4	T0630	2.61	5.1855	5.2791	99	132	133.333333333333
T0630	T0630TS407_5	T0630	2.32	5.8915	5.9389	99	132	133.333333333333
T0630	T0630TS408_1	T0630	2.65	2.8323	3.0963	99	132	133.333333333333
T0630	T0630TS408_2	T0630	2.84	4.9502	5.0594	99	132	133.333333333333
T0630	T0630TS408_3	T0630	2.82	4.2442	4.4014	99	132	133.333333333333
T0630	T0630TS408_4	T0630	2.35	1.4203	1.8368	99	132	133.333333333333
T0630	T0630TS408_5	T0630	2.11	2.8323	3.0963	99	132	133.333333333333
T0630	T0630TS409_1	T0630	2.19	2.1263	2.4567	99	132	133.333333333333
T0630	T0630TS409_2	T0630	2.11	2.3616	2.6683	99	132	133.333333333333
T0630	T0630TS409_3	T0630	2.78	3.8912	4.0733	99	132	133.333333333333
T0630	T0630TS409_4	T0630	2.86	0.4791	1.0721	99	132	133.333333333333
T0630	T0630TS409_5	T0630	2.45	-1.5212	0.0677	99	132	133.333333333333
T0630	T0630TS418_1	T0630	2.63	4.3619	4.5109	99	132	133.333333333333
T0630	T0630TS418_2	T0630	2.48	4.9502	5.0594	99	132	133.333333333333
T0630	T0630TS418_3	T0630	2.80	6.0091	6.0489	99	132	133.333333333333
T0630	T0630TS418_4	T0630	2.78	2.3616	2.6683	99	132	133.333333333333
T0630	T0630TS418_5	T0630	2.73	5.4208	5.4989	99	132	133.333333333333
T0630	T0630TS419_1	T0630	2.81	4.8325	4.9496	99	132	133.333333333333
T0630	T0630TS419_2	T0630	2.72	5.5385	5.6089	99	132	133.333333333333
T0630	T0630TS419_3	T0630	2.28	1.5380	1.9381	99	132	133.333333333333
T0630	T0630TS419_4	T0630	2.46	5.6561	5.7189	99	132	133.333333333333
T0630	T0630TS419_5	T0630	2.88	-0.4622	0.4520	99	132	133.333333333333
T0630	T0630TS420_1	T0630	2.37	3.5271	3.7358	99	56	56.5656565656566
T0630	T0630TS423_1	T0630	2.28	-0.3446	0.5178	99	132	133.333333333333
T0630	T0630TS423_2	T0630	2.36	0.4791	1.0721	99	132	133.333333333333
T0630	T0630TS423_3	T0630	2.73	0.1261	0.8168	99	132	133.333333333333
T0630	T0630TS423_4	T0630	2.53	0.9497	1.4424	99	132	133.333333333333
T0630	T0630TS423_5	T0630	2.22	0.5967	1.1618	99	132	133.333333333333
T0630	T0630TS424_1	T0630	2.82	1.4203	1.8368	99	132	133.333333333333
T0630	T0630TS424_2	T0630	2.40	5.3032	5.3890	99	132	133.333333333333
T0630	T0630TS424_3	T0630	2.63	-0.3446	0.5178	99	132	133.333333333333
T0630	T0630TS424_4	T0630	2.57	-0.6976	0.3333	99	132	133.333333333333
T0630	T0630TS424_5	T0630	2.21	-1.6388	0.0488	99	132	133.333333333333
T0630	T0630TS428_1	T0630	2.72	5.5385	5.6089	99	132	133.333333333333
T0630	T0630TS428_2	T0630	2.97	1.3027	1.7364	99	132	133.333333333333
T0630	T0630TS428_3	T0630	2.69	3.1853	3.4203	99	132	133.333333333333
T0630	T0630TS428_4	T0630	2.31	3.1853	3.4203	99	132	133.333333333333
T0630	T0630TS428_5	T0630	2.56	5.5385	5.6089	99	132	133.333333333333
T0630	T0630TS429_1	T0630	2.36	5.6561	5.7189	99	132	133.333333333333
T0630	T0630TS429_2	T0630	2.33	5.4208	5.4989	99	118	119.191919191919
T0630	T0630TS429_3	T0630	2.40	5.7738	5.8288	99	118	119.191919191919
T0630	T0630TS429_4	T0630	3.05	5.4208	5.4989	99	117	118.181818181818
T0630	T0630TS429_5	T0630	2.68	5.1855	5.2791	99	118	119.191919191919
T0630	T0630TS435_1	T0630	2.44	5.1855	5.2791	99	132	133.333333333333
T0630	T0630TS435_2	T0630	2.89	5.0678	5.1692	99	132	133.333333333333
T0630	T0630TS435_3	T0630	2.56	-0.1093	0.6606	99	132	133.333333333333
T0630	T0630TS435_4	T0630	2.48	-0.1093	0.6606	99	132	133.333333333333
T0630	T0630TS435_5	T0630	2.61	-0.8152	0.2807	99	132	133.333333333333
T0630	T0630TS436_1	T0630	3.06	3.6559	3.8551	99	116	117.171717171717
T0630	T0630TS436_2	T0630	2.38	3.1702	3.4064	99	56	56.5656565656566
T0630	T0630TS436_3	T0630	2.21	4.0033	4.1774	99	67	67.6767676767677
T0630	T0630TS447_1	T0630	2.79	-0.5799	0.3905	99	132	133.333333333333
T0630	T0630TS447_2	T0630	2.34	0.0084	0.7371	99	132	133.333333333333
T0630	T0630TS447_3	T0630	3.09	-0.5799	0.3905	99	132	133.333333333333
T0630	T0630TS447_4	T0630	2.45	-1.2859	0.1191	99	132	133.333333333333
T0630	T0630TS447_5	T0630	2.54	-0.3446	0.5178	99	132	133.333333333333
T0630	T0630TS449_1	T0630	2.46	4.5972	4.7301	99	132	133.333333333333
T0630	T0630TS450_1	T0630	no_data	no_data	no_data	99	no_data	no_data
T0630	T0630TS452_1	T0630	2.50	4.7149	4.8398	99	132	133.333333333333
T0630	T0630TS452_2	T0630	2.71	4.2442	4.4014	99	132	133.333333333333
T0630	T0630TS452_3	T0630	2.51	4.7149	4.8398	99	132	133.333333333333
T0630	T0630TS452_4	T0630	2.61	4.4795	4.6205	99	132	133.333333333333
T0630	T0630TS452_5	T0630	2.39	4.7149	4.8398	99	132	133.333333333333
T0630	T0630TS453_1	T0630	2.46	4.5972	4.7301	99	132	133.333333333333
T0630	T0630TS457_1	T0630	2.46	5.6561	5.7189	99	132	133.333333333333
T0630	T0630TS457_2	T0630	2.71	4.1265	4.2919	99	132	133.333333333333
T0630	T0630TS457_3	T0630	2.94	3.3029	3.5287	99	132	133.333333333333
T0630	T0630TS457_4	T0630	2.94	3.3029	3.5287	99	132	133.333333333333
T0630	T0630TS457_5	T0630	2.55	4.0089	4.1826	99	132	133.333333333333
T0630	T0630TS458_1	T0630	2.90	4.8325	4.9496	99	132	133.333333333333
T0630	T0630TS458_2	T0630	2.90	4.9502	5.0594	99	129	130.30303030303
T0630	T0630TS458_3	T0630	2.90	3.3029	3.5287	99	132	133.333333333333
T0630	T0630TS458_4	T0630	2.21	3.4206	3.6374	99	132	133.333333333333
T0630	T0630TS458_5	T0630	3.05	2.9499	3.2040	99	132	133.333333333333
T0630	T0630TS461_1	T0630	2.92	4.3619	4.5109	99	120	121.212121212121
T0630	T0630TS461_2	T0630	2.50	5.6561	5.7189	99	120	121.212121212121
T0630	T0630TS461_3	T0630	2.23	5.7738	5.8288	99	120	121.212121212121
T0630	T0630TS461_4	T0630	2.15	5.7738	5.8288	99	120	121.212121212121
T0630	T0630TS461_5	T0630	2.75	5.8915	5.9389	99	120	121.212121212121
T0630	T0630TS470_1	T0630	2.72	5.5385	5.6089	99	132	133.333333333333
T0630	T0630TS470_2	T0630	2.32	5.8915	5.9389	99	132	133.333333333333
T0630	T0630TS470_3	T0630	2.49	4.7149	4.8398	99	132	133.333333333333
T0630	T0630TS470_4	T0630	2.61	5.6561	5.7189	99	132	133.333333333333
T0630	T0630TS470_5	T0630	2.76	5.0678	5.1692	99	132	133.333333333333
T0630	T0630TS471_1	T0630	2.37	3.5271	3.7358	99	56	56.5656565656566
T0630	T0630TS476_1	T0630	2.82	5.0678	5.1692	99	115	116.161616161616
T0630	T0630TS477_1	T0630	2.44	5.1855	5.2791	99	132	133.333333333333
T0630	T0630TS477_2	T0630	2.46	4.9502	5.0594	99	132	133.333333333333
T0630	T0630TS477_3	T0630	2.46	4.9502	5.0594	99	132	133.333333333333
T0630	T0630TS481_1	T0630	2.77	-0.3446	0.5178	99	132	133.333333333333
T0630	T0630TS481_2	T0630	2.49	0.1261	0.8168	99	132	133.333333333333
T0630	T0630TS481_3	T0630	2.80	1.0674	1.5391	99	132	133.333333333333
T0630	T0630TS481_4	T0630	3.07	0.3614	0.9845	99	132	133.333333333333
T0630	T0630TS481_5	T0630	2.69	-0.1093	0.6606	99	132	133.333333333333
T0630	T0630TS484_1	T0630	3.18	1.6557	2.0404	99	134	135.353535353535
T0630	T0630TS484_2	T0630	2.56	0.8320	1.3472	99	134	135.353535353535
T0630	T0630TS484_3	T0630	3.09	2.5970	2.8816	99	134	135.353535353535
T0630	T0630TS484_4	T0630	2.78	4.0089	4.1826	99	134	135.353535353535
T0630	T0630TS484_5	T0630	2.59	3.5382	3.7461	99	134	135.353535353535
T0630	T0630TS490_1	T0630	2.74	5.8915	5.9389	99	132	133.333333333333
T0630	T0630TS490_2	T0630	2.81	5.6561	5.7189	99	132	133.333333333333
T0630	T0630TS490_3	T0630	2.79	4.0089	4.1826	99	132	133.333333333333
T0630	T0630TS490_4	T0630	3.14	5.4208	5.4989	99	132	133.333333333333
T0630	T0630TS490_5	T0630	2.50	-1.1682	0.1520	99	132	133.333333333333
2KYT-10_A	2KYT-11_A	T0630	1.60	7.2660	7.2248	125	125	100
2KYT-10_A	2KYT-12_A	T0630	2.74	7.3652	7.3177	125	125	100
2KYT-10_A	2KYT-13_A	T0630	1.49	7.6628	7.5963	125	125	100
2KYT-10_A	2KYT-14_A	T0630	1.45	7.5636	7.5035	125	125	100
2KYT-10_A	2KYT-15_A	T0630	1.55	7.3652	7.3177	125	125	100
2KYT-10_A	2KYT-16_A	T0630	1.77	7.1667	7.1320	125	125	100
2KYT-10_A	2KYT-17_A	T0630	2.08	7.9605	7.8750	125	125	100
2KYT-10_A	2KYT-18_A	T0630	2.30	7.4644	7.4106	125	125	100
2KYT-10_A	2KYT-19_A	T0630	1.48	7.1667	7.1320	125	125	100
2KYT-10_A	2KYT-1_A	T0630	3.07	7.6628	7.5963	125	125	100
2KYT-10_A	2KYT-20_A	T0630	1.54	7.7621	7.6892	125	125	100
2KYT-10_A	2KYT-2_A	T0630	1.63	7.4644	7.4106	125	125	100
2KYT-10_A	2KYT-3_A	T0630	1.56	7.5636	7.5035	125	125	100
2KYT-10_A	2KYT-4_A	T0630	1.56	7.7621	7.6892	125	125	100
2KYT-10_A	2KYT-5_A	T0630	1.22	8.0597	7.9678	125	125	100
2KYT-10_A	2KYT-6_A	T0630	1.72	7.8613	7.7821	125	125	100
2KYT-10_A	2KYT-7_A	T0630	2.35	7.5636	7.5035	125	125	100
2KYT-10_A	2KYT-8_A	T0630	1.58	8.1589	8.0607	125	125	100
2KYT-10_A	2KYT-9_A	T0630	2.19	7.6628	7.5963	125	125	100
2KYT-10_A	4FA0_A	T0630	1.34	7.6676	7.6008	125	102	81.6
2KYT-10_A	T0630AL285_1	T0630	2.45	3.2500	3.4800	125	65	52
2KYT-10_A	T0630AL285_2	T0630	2.03	5.0306	5.1345	125	62	49.6
2KYT-10_A	T0630AL285_3	T0630	2.08	3.6117	3.8141	125	56	44.8
2KYT-10_A	T0630AL285_4	T0630	2.38	4.1324	4.2974	125	44	35.2
2KYT-10_A	T0630AL285_5	T0630	1.75	3.6042	3.8072	125	43	34.4
2KYT-10_A	T0630AL396_1	T0630	2.16	0.0229	0.7468	125	126	100.8
2KYT-10_A	T0630AL396_2	T0630	2.88	2.9003	3.1585	125	137	109.6
2KYT-10_A	T0630AL396_3	T0630	2.77	-0.3740	0.5009	125	131	104.8
2KYT-10_A	T0630AL396_4	T0630	2.02	-1.2670	0.1240	125	135	108
2KYT-10_A	T0630AL396_5	T0630	2.99	-0.8800	0.2537	125	115	92
2KYT-10_A	T0630TS001_1	T0630	2.54	-0.4732	0.4461	125	132	105.6
2KYT-10_A	T0630TS001_2	T0630	2.22	0.0229	0.7468	125	132	105.6
2KYT-10_A	T0630TS001_3	T0630	2.48	4.1901	4.3511	125	127	101.6
2KYT-10_A	T0630TS001_4	T0630	2.76	2.8010	3.0677	125	132	105.6
2KYT-10_A	T0630TS001_5	T0630	2.58	-1.7631	0.0333	125	125	100
2KYT-10_A	T0630TS002_1	T0630	2.99	1.1143	1.5780	125	132	105.6
2KYT-10_A	T0630TS002_2	T0630	2.41	1.6104	2.0009	125	132	105.6
2KYT-10_A	T0630TS002_3	T0630	2.29	0.2213	0.8834	125	132	105.6
2KYT-10_A	T0630TS002_4	T0630	3.10	2.3049	2.6171	125	132	105.6
2KYT-10_A	T0630TS002_5	T0630	2.74	4.0909	4.2588	125	132	105.6
2KYT-10_A	T0630TS014_1	T0630	2.92	-0.6717	0.3455	125	132	105.6
2KYT-10_A	T0630TS014_2	T0630	2.42	-0.5725	0.3942	125	132	105.6
2KYT-10_A	T0630TS014_3	T0630	2.73	0.3205	0.9547	125	132	105.6
2KYT-10_A	T0630TS014_4	T0630	2.88	-1.1678	0.1521	125	132	105.6
2KYT-10_A	T0630TS014_5	T0630	3.02	0.5190	1.1023	125	132	105.6
2KYT-10_A	T0630TS016_1	T0630	2.84	4.2893	4.4434	125	132	105.6
2KYT-10_A	T0630TS016_2	T0630	2.81	4.1901	4.3511	125	132	105.6
2KYT-10_A	T0630TS016_3	T0630	2.79	4.1901	4.3511	125	132	105.6
2KYT-10_A	T0630TS016_4	T0630	2.65	4.7854	4.9057	125	132	105.6
2KYT-10_A	T0630TS016_5	T0630	2.84	4.2893	4.4434	125	132	105.6
2KYT-10_A	T0630TS018_1	T0630	2.37	4.1901	4.3511	125	132	105.6
2KYT-10_A	T0630TS018_2	T0630	2.44	0.2213	0.8834	125	132	105.6
2KYT-10_A	T0630TS018_3	T0630	2.37	4.1901	4.3511	125	132	105.6
2KYT-10_A	T0630TS020_1	T0630	2.42	-0.7709	0.2999	125	132	105.6
2KYT-10_A	T0630TS020_2	T0630	2.31	-0.8701	0.2577	125	132	105.6
2KYT-10_A	T0630TS020_3	T0630	2.68	-0.1756	0.6189	125	132	105.6
2KYT-10_A	T0630TS026_1	T0630	3.17	-0.9924	0.2105	125	84	67.2
2KYT-10_A	T0630TS026_2	T0630	2.38	0.2017	0.8695	125	84	67.2
2KYT-10_A	T0630TS026_3	T0630	2.35	-1.1251	0.1653	125	84	67.2
2KYT-10_A	T0630TS026_4	T0630	2.78	-0.3909	0.4914	125	102	81.6
2KYT-10_A	T0630TS026_5	T0630	2.16	4.3306	4.4818	125	73	58.4
2KYT-10_A	T0630TS028_1	T0630	2.69	3.4956	3.7067	125	132	105.6
2KYT-10_A	T0630TS028_2	T0630	2.07	-1.8623	0.0237	125	132	105.6
2KYT-10_A	T0630TS028_3	T0630	1.85	-1.2670	0.1240	125	132	105.6
2KYT-10_A	T0630TS028_4	T0630	2.90	-0.9693	0.2190	125	132	105.6
2KYT-10_A	T0630TS028_5	T0630	2.00	-0.0764	0.6816	125	132	105.6
2KYT-10_A	T0630TS029_1	T0630	2.89	2.0073	2.3504	125	132	105.6
2KYT-10_A	T0630TS029_2	T0630	2.85	-0.8050	0.2851	125	118	94.4
2KYT-10_A	T0630TS029_3	T0630	3.14	-1.3662	0.0994	125	132	105.6
2KYT-10_A	T0630TS029_4	T0630	2.79	-1.5647	0.0602	125	132	105.6
2KYT-10_A	T0630TS029_5	T0630	2.13	-0.8701	0.2577	125	132	105.6
2KYT-10_A	T0630TS033_1	T0630	2.55	4.0909	4.2588	125	132	105.6
2KYT-10_A	T0630TS035_1	T0630	2.63	3.6940	3.8904	125	132	105.6
2KYT-10_A	T0630TS037_1	T0630	3.20	4.6862	4.8131	125	132	105.6
2KYT-10_A	T0630TS037_2	T0630	2.78	4.2893	4.4434	125	132	105.6
2KYT-10_A	T0630TS037_3	T0630	2.77	3.9917	4.1666	125	132	105.6
2KYT-10_A	T0630TS037_4	T0630	2.62	4.4878	4.6282	125	132	105.6
2KYT-10_A	T0630TS037_5	T0630	2.79	4.0909	4.2588	125	132	105.6
2KYT-10_A	T0630TS042_1	T0630	2.91	0.0229	0.7468	125	132	105.6
2KYT-10_A	T0630TS042_2	T0630	2.85	-0.0764	0.6816	125	132	105.6
2KYT-10_A	T0630TS042_3	T0630	2.28	-0.5725	0.3942	125	132	105.6
2KYT-10_A	T0630TS042_4	T0630	2.81	-1.0686	0.1838	125	132	105.6
2KYT-10_A	T0630TS042_5	T0630	2.77	-0.1756	0.6189	125	132	105.6
2KYT-10_A	T0630TS044_1	T0630	no_data	no_data	no_data	125	no_data	no_data
2KYT-10_A	T0630TS044_2	T0630	no_data	no_data	no_data	125	no_data	no_data
2KYT-10_A	T0630TS044_3	T0630	no_data	no_data	no_data	125	no_data	no_data
2KYT-10_A	T0630TS044_4	T0630	no_data	no_data	no_data	125	no_data	no_data
2KYT-10_A	T0630TS044_5	T0630	no_data	no_data	no_data	125	no_data	no_data
2KYT-10_A	T0630TS045_1	T0630	2.35	-1.3662	0.0994	125	132	105.6
2KYT-10_A	T0630TS045_2	T0630	2.64	0.4197	1.0277	125	132	105.6
2KYT-10_A	T0630TS045_3	T0630	2.76	0.2213	0.8834	125	132	105.6
2KYT-10_A	T0630TS045_4	T0630	2.94	0.6182	1.1784	125	132	105.6
2KYT-10_A	T0630TS045_5	T0630	2.50	1.2135	1.6610	125	132	105.6
2KYT-10_A	T0630TS047_1	T0630	2.68	0.7174	1.2560	125	132	105.6
2KYT-10_A	T0630TS055_1	T0630	2.39	-0.1756	0.6189	125	132	105.6
2KYT-10_A	T0630TS055_2	T0630	2.57	0.3205	0.9547	125	132	105.6
2KYT-10_A	T0630TS055_3	T0630	3.07	0.5190	1.1023	125	132	105.6
2KYT-10_A	T0630TS055_4	T0630	2.65	-0.5725	0.3942	125	132	105.6
2KYT-10_A	T0630TS055_5	T0630	2.65	-1.1678	0.1521	125	132	105.6
2KYT-10_A	T0630TS056_1	T0630	2.87	4.1901	4.3511	125	132	105.6
2KYT-10_A	T0630TS056_2	T0630	2.69	3.8925	4.0744	125	132	105.6
2KYT-10_A	T0630TS056_3	T0630	2.82	3.9917	4.1666	125	132	105.6
2KYT-10_A	T0630TS056_4	T0630	2.80	3.4956	3.7067	125	132	105.6
2KYT-10_A	T0630TS056_5	T0630	2.63	4.1901	4.3511	125	132	105.6
2KYT-10_A	T0630TS060_1_1	T0630	2.91	3.0450	3.2913	125	60	48
2KYT-10_A	T0630TS060_1_2	T0630	2.74	-1.2414	0.1309	125	72	57.6
2KYT-10_A	T0630TS060_2_1	T0630	2.63	0.8392	1.3529	125	60	48
2KYT-10_A	T0630TS060_2_2	T0630	2.83	-0.6473	0.3571	125	72	57.6
2KYT-10_A	T0630TS060_3_1	T0630	2.64	3.0450	3.2913	125	60	48
2KYT-10_A	T0630TS060_3_2	T0630	2.78	-0.6473	0.3571	125	72	57.6
2KYT-10_A	T0630TS060_4_1	T0630	2.45	2.7057	2.9806	125	60	48
2KYT-10_A	T0630TS060_4_2	T0630	3.27	0.5407	1.1188	125	72	57.6
2KYT-10_A	T0630TS060_5	T0630	2.63	3.6940	3.8904	125	132	105.6
2KYT-10_A	T0630TS061_1	T0630	2.59	0.3205	0.9547	125	132	105.6
2KYT-10_A	T0630TS061_2	T0630	2.59	0.3205	0.9547	125	132	105.6
2KYT-10_A	T0630TS061_3	T0630	2.59	0.3205	0.9547	125	132	105.6
2KYT-10_A	T0630TS061_4	T0630	2.59	0.3205	0.9547	125	132	105.6
2KYT-10_A	T0630TS061_5	T0630	2.38	2.1065	2.4390	125	132	105.6
2KYT-10_A	T0630TS063_1	T0630	2.61	4.6862	4.8131	125	132	105.6
2KYT-10_A	T0630TS063_2	T0630	2.78	4.2893	4.4434	125	132	105.6
2KYT-10_A	T0630TS063_3	T0630	3.14	4.4878	4.6282	125	132	105.6
2KYT-10_A	T0630TS063_4	T0630	2.79	4.5870	4.7206	125	132	105.6
2KYT-10_A	T0630TS063_5	T0630	3.04	4.4878	4.6282	125	132	105.6
2KYT-10_A	T0630TS065_1	T0630	3.07	5.0831	5.1835	125	132	105.6
2KYT-10_A	T0630TS065_2	T0630	2.72	4.2893	4.4434	125	132	105.6
2KYT-10_A	T0630TS065_3	T0630	2.52	4.6862	4.8131	125	132	105.6
2KYT-10_A	T0630TS065_4	T0630	3.06	3.3964	3.6150	125	132	105.6
2KYT-10_A	T0630TS065_5	T0630	3.06	4.7854	4.9057	125	132	105.6
2KYT-10_A	T0630TS077_1	T0630	2.55	4.0909	4.2588	125	132	105.6
2KYT-10_A	T0630TS077_2	T0630	2.61	4.0909	4.2588	125	132	105.6
2KYT-10_A	T0630TS080_1	T0630	2.76	0.2213	0.8834	125	132	105.6
2KYT-10_A	T0630TS080_2	T0630	2.69	2.0073	2.3504	125	132	105.6
2KYT-10_A	T0630TS080_3	T0630	2.88	2.6026	2.8867	125	132	105.6
2KYT-10_A	T0630TS080_4	T0630	2.57	2.0073	2.3504	125	132	105.6
2KYT-10_A	T0630TS080_5	T0630	2.99	1.1143	1.5780	125	132	105.6
2KYT-10_A	T0630TS083_1	T0630	2.73	2.9003	3.1585	125	132	105.6
2KYT-10_A	T0630TS083_2	T0630	2.96	2.1065	2.4390	125	132	105.6
2KYT-10_A	T0630TS083_3	T0630	2.91	0.9158	1.4148	125	132	105.6
2KYT-10_A	T0630TS083_4	T0630	2.79	1.7096	2.0875	125	132	105.6
2KYT-10_A	T0630TS083_5	T0630	2.59	0.2213	0.8834	125	132	105.6
2KYT-10_A	T0630TS084_1	T0630	2.58	-1.0686	0.1838	125	132	105.6
2KYT-10_A	T0630TS084_2	T0630	2.43	-0.7709	0.2999	125	132	105.6
2KYT-10_A	T0630TS084_3	T0630	2.84	0.0229	0.7468	125	132	105.6
2KYT-10_A	T0630TS084_4	T0630	2.93	-1.4654	0.0782	125	132	105.6
2KYT-10_A	T0630TS084_5	T0630	3.25	-0.0764	0.6816	125	132	105.6
2KYT-10_A	T0630TS088_1	T0630	2.58	4.6862	4.8131	125	132	105.6
2KYT-10_A	T0630TS088_2	T0630	2.39	4.9137	5.0254	125	122	97.6
2KYT-10_A	T0630TS088_3	T0630	2.56	2.4898	2.7843	125	122	97.6
2KYT-10_A	T0630TS088_4	T0630	2.71	2.7928	3.0602	125	122	97.6
2KYT-10_A	T0630TS088_5	T0630	2.54	4.0048	4.1787	125	122	97.6
2KYT-10_A	T0630TS094_1	T0630	3.27	5.0831	5.1835	125	132	105.6
2KYT-10_A	T0630TS094_2	T0630	2.55	4.6862	4.8131	125	132	105.6
2KYT-10_A	T0630TS094_3	T0630	3.24	4.3886	4.5358	125	132	105.6
2KYT-10_A	T0630TS094_4	T0630	2.97	4.5870	4.7206	125	132	105.6
2KYT-10_A	T0630TS094_5	T0630	2.65	4.4878	4.6282	125	132	105.6
2KYT-10_A	T0630TS096_1	T0630	2.82	5.6784	5.7397	125	132	105.6
2KYT-10_A	T0630TS096_2	T0630	2.56	4.6862	4.8131	125	132	105.6
2KYT-10_A	T0630TS096_3	T0630	2.30	4.6862	4.8131	125	132	105.6
2KYT-10_A	T0630TS096_4	T0630	2.89	5.0831	5.1835	125	132	105.6
2KYT-10_A	T0630TS096_5	T0630	3.02	4.5870	4.7206	125	132	105.6
2KYT-10_A	T0630TS102_1	T0630	2.72	3.1979	3.4320	125	132	105.6
2KYT-10_A	T0630TS102_2	T0630	2.72	3.1979	3.4320	125	132	105.6
2KYT-10_A	T0630TS102_3	T0630	2.84	3.5948	3.7985	125	132	105.6
2KYT-10_A	T0630TS102_4	T0630	2.72	-0.8701	0.2577	125	132	105.6
2KYT-10_A	T0630TS102_5	T0630	2.38	-1.4654	0.0782	125	132	105.6
2KYT-10_A	T0630TS103_1	T0630	2.82	3.7932	3.9824	125	132	105.6
2KYT-10_A	T0630TS103_2	T0630	3.16	4.1901	4.3511	125	132	105.6
2KYT-10_A	T0630TS103_3	T0630	2.14	4.3624	4.5114	125	51	40.8
2KYT-10_A	T0630TS103_4	T0630	2.00	4.0936	4.2613	125	48	38.4
2KYT-10_A	T0630TS103_5	T0630	2.00	3.6942	3.8905	125	48	38.4
2KYT-10_A	T0630TS104_1	T0630	3.24	4.1901	4.3511	125	132	105.6
2KYT-10_A	T0630TS110_1	T0630	2.43	5.2815	5.3688	125	132	105.6
2KYT-10_A	T0630TS113_1	T0630	3.20	5.0831	5.1835	125	132	105.6
2KYT-10_A	T0630TS113_2	T0630	2.69	4.2893	4.4434	125	132	105.6
2KYT-10_A	T0630TS113_3	T0630	2.85	4.6862	4.8131	125	132	105.6
2KYT-10_A	T0630TS113_4	T0630	3.00	4.6862	4.8131	125	132	105.6
2KYT-10_A	T0630TS113_5	T0630	2.82	4.5870	4.7206	125	132	105.6
2KYT-10_A	T0630TS114_1	T0630	2.55	4.6862	4.8131	125	132	105.6
2KYT-10_A	T0630TS114_2	T0630	2.65	4.4878	4.6282	125	132	105.6
2KYT-10_A	T0630TS114_3	T0630	2.80	4.8847	4.9983	125	132	105.6
2KYT-10_A	T0630TS114_4	T0630	2.97	4.5870	4.7206	125	132	105.6
2KYT-10_A	T0630TS114_5	T0630	2.57	4.8847	4.9983	125	132	105.6
2KYT-10_A	T0630TS117_1	T0630	2.51	-0.6717	0.3455	125	130	104
2KYT-10_A	T0630TS117_2	T0630	2.51	-0.6717	0.3455	125	130	104
2KYT-10_A	T0630TS117_3	T0630	3.10	-0.7709	0.2999	125	130	104
2KYT-10_A	T0630TS117_4	T0630	2.51	-0.6717	0.3455	125	130	104
2KYT-10_A	T0630TS117_5	T0630	2.51	-0.6717	0.3455	125	130	104
2KYT-10_A	T0630TS119_1	T0630	2.74	1.8088	2.1747	125	132	105.6
2KYT-10_A	T0630TS119_2	T0630	2.90	2.9003	3.1585	125	132	105.6
2KYT-10_A	T0630TS119_3	T0630	2.40	1.7096	2.0875	125	132	105.6
2KYT-10_A	T0630TS119_4	T0630	2.99	1.1143	1.5780	125	132	105.6
2KYT-10_A	T0630TS119_5	T0630	2.26	1.8088	2.1747	125	132	105.6
2KYT-10_A	T0630TS127_1	T0630	2.87	-0.9693	0.2190	125	132	105.6
2KYT-10_A	T0630TS127_2	T0630	2.53	-0.7709	0.2999	125	127	101.6
2KYT-10_A	T0630TS127_3	T0630	3.02	-1.1678	0.1521	125	132	105.6
2KYT-10_A	T0630TS127_4	T0630	2.70	-0.1756	0.6189	125	132	105.6
2KYT-10_A	T0630TS127_5	T0630	2.40	-0.8289	0.2749	125	110	88
2KYT-10_A	T0630TS129_1	T0630	2.86	-1.2670	0.1240	125	132	105.6
2KYT-10_A	T0630TS129_2	T0630	2.86	-1.1678	0.1521	125	132	105.6
2KYT-10_A	T0630TS129_3	T0630	2.17	-1.5647	0.0602	125	132	105.6
2KYT-10_A	T0630TS129_4	T0630	3.40	-2.0608	0.0110	125	132	105.6
2KYT-10_A	T0630TS129_5	T0630	3.25	-1.2670	0.1240	125	132	105.6
2KYT-10_A	T0630TS142_1	T0630	2.69	4.1901	4.3511	125	132	105.6
2KYT-10_A	T0630TS142_2	T0630	2.72	0.1221	0.8141	125	132	105.6
2KYT-10_A	T0630TS142_3	T0630	2.71	-0.0764	0.6816	125	132	105.6
2KYT-10_A	T0630TS142_4	T0630	2.09	-0.9693	0.2190	125	132	105.6
2KYT-10_A	T0630TS142_5	T0630	2.77	-0.5725	0.3942	125	132	105.6
2KYT-10_A	T0630TS147_1	T0630	2.78	2.8010	3.0677	125	132	105.6
2KYT-10_A	T0630TS147_2	T0630	2.66	2.6026	2.8867	125	132	105.6
2KYT-10_A	T0630TS147_3	T0630	3.26	3.6940	3.8904	125	132	105.6
2KYT-10_A	T0630TS147_4	T0630	2.71	2.7018	2.9771	125	132	105.6
2KYT-10_A	T0630TS147_5	T0630	2.72	2.7018	2.9771	125	132	105.6
2KYT-10_A	T0630TS149_1	T0630	2.31	4.3886	4.5358	125	132	105.6
2KYT-10_A	T0630TS153_1	T0630	2.67	-0.1756	0.6189	125	132	105.6
2KYT-10_A	T0630TS165_1	T0630	2.81	3.6940	3.8904	125	128	102.4
2KYT-10_A	T0630TS165_2	T0630	2.70	1.9799	2.3261	125	86	68.8
2KYT-10_A	T0630TS165_3	T0630	2.40	2.2407	2.5593	125	86	68.8
2KYT-10_A	T0630TS165_4	T0630	2.89	1.8495	2.2105	125	86	68.8
2KYT-10_A	T0630TS165_5	T0630	2.49	3.8925	4.0744	125	128	102.4
2KYT-10_A	T0630TS166_1	T0630	2.74	3.8925	4.0744	125	132	105.6
2KYT-10_A	T0630TS166_2	T0630	3.16	-0.2748	0.5586	125	132	105.6
2KYT-10_A	T0630TS166_3	T0630	2.86	3.1979	3.4320	125	132	105.6
2KYT-10_A	T0630TS166_4	T0630	2.60	1.5112	1.9149	125	132	105.6
2KYT-10_A	T0630TS166_5	T0630	2.68	3.9917	4.1666	125	132	105.6
2KYT-10_A	T0630TS170_1	T0630	2.92	0.2213	0.8834	125	132	105.6
2KYT-10_A	T0630TS170_2	T0630	2.98	1.5112	1.9149	125	132	105.6
2KYT-10_A	T0630TS170_3	T0630	2.56	4.3886	4.5358	125	132	105.6
2KYT-10_A	T0630TS170_4	T0630	2.67	0.9158	1.4148	125	132	105.6
2KYT-10_A	T0630TS170_5	T0630	2.54	-0.1756	0.6189	125	132	105.6
2KYT-10_A	T0630TS171_1	T0630	2.17	3.3997	3.6181	125	39	31.2
2KYT-10_A	T0630TS171_2	T0630	1.89	3.7372	3.9304	125	40	32
2KYT-10_A	T0630TS171_3	T0630	2.27	2.8135	3.0791	125	38	30.4
2KYT-10_A	T0630TS172_1	T0630	2.63	2.1065	2.4390	125	132	105.6
2KYT-10_A	T0630TS172_2	T0630	2.70	2.4042	2.7067	125	132	105.6
2KYT-10_A	T0630TS172_3	T0630	2.87	1.8088	2.1747	125	132	105.6
2KYT-10_A	T0630TS172_4	T0630	2.98	0.7174	1.2560	125	132	105.6
2KYT-10_A	T0630TS172_5	T0630	2.63	2.1065	2.4390	125	132	105.6
2KYT-10_A	T0630TS173_1	T0630	2.59	3.5948	3.7985	125	127	101.6
2KYT-10_A	T0630TS173_2	T0630	2.54	-0.4732	0.4461	125	132	105.6
2KYT-10_A	T0630TS173_3	T0630	2.64	3.7932	3.9824	125	132	105.6
2KYT-10_A	T0630TS173_4	T0630	2.60	4.7092	4.8346	125	115	92
2KYT-10_A	T0630TS173_5	T0630	2.67	5.3074	5.3930	125	85	68
2KYT-10_A	T0630TS174_1	T0630	2.51	4.5870	4.7206	125	132	105.6
2KYT-10_A	T0630TS182_1	T0630	2.50	-0.2748	0.5586	125	132	105.6
2KYT-10_A	T0630TS182_2	T0630	2.55	-0.3740	0.5009	125	132	105.6
2KYT-10_A	T0630TS182_3	T0630	2.69	-1.0686	0.1838	125	132	105.6
2KYT-10_A	T0630TS182_4	T0630	2.77	0.1221	0.8141	125	132	105.6
2KYT-10_A	T0630TS182_5	T0630	2.75	0.1221	0.8141	125	132	105.6
2KYT-10_A	T0630TS186_1	T0630	2.73	1.4119	1.8296	125	132	105.6
2KYT-10_A	T0630TS186_2	T0630	2.93	1.6104	2.0009	125	132	105.6
2KYT-10_A	T0630TS186_3	T0630	3.04	1.6104	2.0009	125	132	105.6
2KYT-10_A	T0630TS186_4	T0630	3.06	0.9158	1.4148	125	132	105.6
2KYT-10_A	T0630TS186_5	T0630	2.71	0.2213	0.8834	125	132	105.6
2KYT-10_A	T0630TS192_1	T0630	2.88	4.3886	4.5358	125	132	105.6
2KYT-10_A	T0630TS199_1	T0630	2.91	0.9158	1.4148	125	132	105.6
2KYT-10_A	T0630TS200_1	T0630	2.84	-0.0764	0.6816	125	132	105.6
2KYT-10_A	T0630TS200_2	T0630	2.63	0.1221	0.8141	125	132	105.6
2KYT-10_A	T0630TS200_3	T0630	2.83	0.4197	1.0277	125	132	105.6
2KYT-10_A	T0630TS200_4	T0630	2.89	-0.3740	0.5009	125	132	105.6
2KYT-10_A	T0630TS200_5	T0630	1.98	-1.4654	0.0782	125	132	105.6
2KYT-10_A	T0630TS206_1	T0630	2.44	1.9081	2.2623	125	132	105.6
2KYT-10_A	T0630TS207_1	T0630	3.01	-1.6639	0.0453	125	132	105.6
2KYT-10_A	T0630TS207_2	T0630	2.28	-1.7631	0.0333	125	127	101.6
2KYT-10_A	T0630TS207_3	T0630	2.81	-1.6639	0.0453	125	132	105.6
2KYT-10_A	T0630TS207_4	T0630	1.52	-2.5569	0.0008	125	132	105.6
2KYT-10_A	T0630TS207_5	T0630	2.51	-1.5647	0.0602	125	132	105.6
2KYT-10_A	T0630TS208_1	T0630	2.78	0.8166	1.3348	125	132	105.6
2KYT-10_A	T0630TS208_2	T0630	2.87	0.7174	1.2560	125	132	105.6
2KYT-10_A	T0630TS208_3	T0630	2.79	0.4197	1.0277	125	132	105.6
2KYT-10_A	T0630TS208_4	T0630	3.01	1.7096	2.0875	125	132	105.6
2KYT-10_A	T0630TS208_5	T0630	2.75	0.8166	1.3348	125	132	105.6
2KYT-10_A	T0630TS213_1	T0630	3.00	2.9700	3.2225	125	66	52.8
2KYT-10_A	T0630TS213_2	T0630	2.21	2.9700	3.2225	125	66	52.8
2KYT-10_A	T0630TS213_3	T0630	2.34	3.7613	3.9527	125	66	52.8
2KYT-10_A	T0630TS213_4	T0630	2.05	3.5243	3.7333	125	38	30.4
2KYT-10_A	T0630TS213_5	T0630	2.77	2.6793	2.9565	125	35	28
2KYT-10_A	T0630TS214_1	T0630	2.92	1.6104	2.0009	125	129	103.2
2KYT-10_A	T0630TS214_2	T0630	2.99	1.1143	1.5780	125	132	105.6
2KYT-10_A	T0630TS214_3	T0630	2.70	1.1143	1.5780	125	132	105.6
2KYT-10_A	T0630TS214_4	T0630	2.72	0.4197	1.0277	125	132	105.6
2KYT-10_A	T0630TS214_5	T0630	2.74	-0.6717	0.3455	125	131	104.8
2KYT-10_A	T0630TS215_1	T0630	2.99	1.1143	1.5780	125	132	105.6
2KYT-10_A	T0630TS215_2	T0630	2.27	2.2057	2.5279	125	132	105.6
2KYT-10_A	T0630TS215_3	T0630	2.48	2.0073	2.3504	125	132	105.6
2KYT-10_A	T0630TS215_4	T0630	2.67	2.1065	2.4390	125	132	105.6
2KYT-10_A	T0630TS215_5	T0630	2.40	1.7096	2.0875	125	132	105.6
2KYT-10_A	T0630TS218_1	T0630	2.57	3.7466	3.9391	125	110	88
2KYT-10_A	T0630TS218_2	T0630	2.69	3.6377	3.8382	125	110	88
2KYT-10_A	T0630TS218_3	T0630	2.62	3.7466	3.9391	125	110	88
2KYT-10_A	T0630TS218_4	T0630	2.62	3.7466	3.9391	125	110	88
2KYT-10_A	T0630TS218_5	T0630	2.62	3.7466	3.9391	125	110	88
2KYT-10_A	T0630TS220_1	T0630	2.72	0.1221	0.8141	125	132	105.6
2KYT-10_A	T0630TS220_2	T0630	2.09	-0.9693	0.2190	125	132	105.6
2KYT-10_A	T0630TS220_3	T0630	2.71	-0.0764	0.6816	125	132	105.6
2KYT-10_A	T0630TS220_4	T0630	2.77	-0.5725	0.3942	125	132	105.6
2KYT-10_A	T0630TS220_5	T0630	2.96	-0.0764	0.6816	125	132	105.6
2KYT-10_A	T0630TS229_1	T0630	no_data	no_data	no_data	125	no_data	no_data
2KYT-10_A	T0630TS229_2	T0630	no_data	no_data	no_data	125	no_data	no_data
2KYT-10_A	T0630TS229_3	T0630	no_data	no_data	no_data	125	no_data	no_data
2KYT-10_A	T0630TS229_4	T0630	no_data	no_data	no_data	125	no_data	no_data
2KYT-10_A	T0630TS229_5	T0630	no_data	no_data	no_data	125	no_data	no_data
2KYT-10_A	T0630TS236_1	T0630	2.55	4.6862	4.8131	125	132	105.6
2KYT-10_A	T0630TS236_2	T0630	2.65	4.4878	4.6282	125	132	105.6
2KYT-10_A	T0630TS236_3	T0630	2.80	4.8847	4.9983	125	132	105.6
2KYT-10_A	T0630TS236_4	T0630	2.97	4.5870	4.7206	125	132	105.6
2KYT-10_A	T0630TS236_5	T0630	2.57	4.8847	4.9983	125	132	105.6
2KYT-10_A	T0630TS240_1	T0630	3.24	4.3886	4.5358	125	132	105.6
2KYT-10_A	T0630TS242_1	T0630	2.42	5.0831	5.1835	125	132	105.6
2KYT-10_A	T0630TS242_2	T0630	2.80	4.9839	5.0909	125	132	105.6
2KYT-10_A	T0630TS242_3	T0630	2.68	5.0831	5.1835	125	132	105.6
2KYT-10_A	T0630TS242_4	T0630	2.70	4.8847	4.9983	125	132	105.6
2KYT-10_A	T0630TS242_5	T0630	2.86	4.9839	5.0909	125	132	105.6
2KYT-10_A	T0630TS244_1	T0630	2.21	-0.3740	0.5009	125	132	105.6
2KYT-10_A	T0630TS244_2	T0630	2.50	3.6791	3.8765	125	74	59.2
2KYT-10_A	T0630TS244_3	T0630	2.03	4.2536	4.4101	125	43	34.4
2KYT-10_A	T0630TS244_4	T0630	2.10	4.2704	4.4257	125	76	60.8
2KYT-10_A	T0630TS244_5	T0630	1.72	3.9046	4.0857	125	46	36.8
2KYT-10_A	T0630TS245_1	T0630	2.90	-1.1678	0.1521	125	132	105.6
2KYT-10_A	T0630TS248_1	T0630	2.62	-1.0686	0.1838	125	132	105.6
2KYT-10_A	T0630TS248_2	T0630	2.62	-1.0686	0.1838	125	132	105.6
2KYT-10_A	T0630TS248_3	T0630	2.62	-1.0686	0.1838	125	132	105.6
2KYT-10_A	T0630TS248_4	T0630	2.62	-1.0686	0.1838	125	132	105.6
2KYT-10_A	T0630TS248_5	T0630	2.89	-0.8701	0.2577	125	132	105.6
2KYT-10_A	T0630TS250_1	T0630	2.83	1.6104	2.0009	125	131	104.8
2KYT-10_A	T0630TS250_2	T0630	2.47	2.1065	2.4390	125	132	105.6
2KYT-10_A	T0630TS250_3	T0630	2.92	1.7096	2.0875	125	131	104.8
2KYT-10_A	T0630TS253_1	T0630	2.92	4.2893	4.4434	125	132	105.6
2KYT-10_A	T0630TS253_2	T0630	2.77	4.5870	4.7206	125	132	105.6
2KYT-10_A	T0630TS253_3	T0630	2.44	4.4878	4.6282	125	132	105.6
2KYT-10_A	T0630TS253_4	T0630	2.81	4.2893	4.4434	125	132	105.6
2KYT-10_A	T0630TS253_5	T0630	2.77	4.5870	4.7206	125	132	105.6
2KYT-10_A	T0630TS257_1	T0630	1.82	-1.4654	0.0782	125	132	105.6
2KYT-10_A	T0630TS257_2	T0630	3.02	-0.0764	0.6816	125	132	105.6
2KYT-10_A	T0630TS257_3	T0630	2.98	-0.3740	0.5009	125	132	105.6
2KYT-10_A	T0630TS257_4	T0630	3.07	-1.7631	0.0333	125	132	105.6
2KYT-10_A	T0630TS257_5	T0630	2.70	0.2213	0.8834	125	132	105.6
2KYT-10_A	T0630TS264_1	T0630	2.11	-1.9615	0.0164	125	132	105.6
2KYT-10_A	T0630TS264_2	T0630	2.66	-1.9615	0.0164	125	132	105.6
2KYT-10_A	T0630TS264_3	T0630	2.68	-0.6717	0.3455	125	132	105.6
2KYT-10_A	T0630TS264_4	T0630	2.69	-1.7631	0.0333	125	132	105.6
2KYT-10_A	T0630TS264_5	T0630	2.66	-1.7631	0.0333	125	132	105.6
2KYT-10_A	T0630TS273_1	T0630	2.48	4.1901	4.3511	125	127	101.6
2KYT-10_A	T0630TS273_2	T0630	2.54	-0.4732	0.4461	125	132	105.6
2KYT-10_A	T0630TS273_3	T0630	2.82	3.9917	4.1666	125	132	105.6
2KYT-10_A	T0630TS273_4	T0630	2.56	4.9201	5.0314	125	115	92
2KYT-10_A	T0630TS273_5	T0630	2.56	5.5705	5.6388	125	85	68
2KYT-10_A	T0630TS275_1	T0630	2.37	0.0229	0.7468	125	132	105.6
2KYT-10_A	T0630TS275_2	T0630	2.82	3.9917	4.1666	125	132	105.6
2KYT-10_A	T0630TS275_3	T0630	3.12	4.0909	4.2588	125	132	105.6
2KYT-10_A	T0630TS275_4	T0630	2.63	-0.5725	0.3942	125	132	105.6
2KYT-10_A	T0630TS275_5	T0630	2.89	0.1221	0.8141	125	132	105.6
2KYT-10_A	T0630TS276_1	T0630	2.55	4.0909	4.2588	125	132	105.6
2KYT-10_A	T0630TS276_2	T0630	2.61	4.0909	4.2588	125	132	105.6
2KYT-10_A	T0630TS278_1	T0630	2.45	-0.9693	0.2190	125	132	105.6
2KYT-10_A	T0630TS286_1	T0630	2.55	4.0909	4.2588	125	132	105.6
2KYT-10_A	T0630TS286_2	T0630	2.61	4.0909	4.2588	125	132	105.6
2KYT-10_A	T0630TS289_1	T0630	3.07	-1.7631	0.0333	125	132	105.6
2KYT-10_A	T0630TS291_1	T0630	2.31	-0.7709	0.2999	125	132	105.6
2KYT-10_A	T0630TS291_2	T0630	3.09	-1.1678	0.1521	125	132	105.6
2KYT-10_A	T0630TS291_3	T0630	2.88	-0.3740	0.5009	125	132	105.6
2KYT-10_A	T0630TS291_4	T0630	2.85	-1.1678	0.1521	125	132	105.6
2KYT-10_A	T0630TS291_5	T0630	2.80	-1.6639	0.0453	125	132	105.6
2KYT-10_A	T0630TS295_1	T0630	2.78	2.4042	2.7067	125	132	105.6
2KYT-10_A	T0630TS295_2	T0630	2.47	0.5190	1.1023	125	132	105.6
2KYT-10_A	T0630TS295_3	T0630	2.13	-1.0686	0.1838	125	132	105.6
2KYT-10_A	T0630TS295_4	T0630	2.69	1.1143	1.5780	125	132	105.6
2KYT-10_A	T0630TS295_5	T0630	3.17	5.1823	5.2761	125	132	105.6
2KYT-10_A	T0630TS296_1	T0630	2.49	3.4309	3.6469	125	55	44
2KYT-10_A	T0630TS296_2	T0630	2.30	3.3188	3.5434	125	34	27.2
2KYT-10_A	T0630TS296_3	T0630	2.46	4.6633	4.7918	125	59	47.2
2KYT-10_A	T0630TS296_4	T0630	2.30	4.4193	4.5644	125	56	44.8
2KYT-10_A	T0630TS296_5	T0630	2.03	4.0717	4.2409	125	52	41.6
2KYT-10_A	T0630TS297_1	T0630	2.81	4.3886	4.5358	125	132	105.6
2KYT-10_A	T0630TS297_2	T0630	2.60	4.6862	4.8131	125	132	105.6
2KYT-10_A	T0630TS297_3	T0630	2.74	0.8166	1.3348	125	132	105.6
2KYT-10_A	T0630TS297_4	T0630	2.73	4.6862	4.8131	125	132	105.6
2KYT-10_A	T0630TS297_5	T0630	2.66	-0.5725	0.3942	125	132	105.6
2KYT-10_A	T0630TS299_1	T0630	3.05	4.1901	4.3511	125	132	105.6
2KYT-10_A	T0630TS299_2	T0630	2.63	5.1823	5.2761	125	132	105.6
2KYT-10_A	T0630TS299_3	T0630	3.01	3.8925	4.0744	125	132	105.6
2KYT-10_A	T0630TS299_4	T0630	2.66	4.8847	4.9983	125	132	105.6
2KYT-10_A	T0630TS299_5	T0630	3.02	4.2893	4.4434	125	132	105.6
2KYT-10_A	T0630TS300_1	T0630	3.24	4.3886	4.5358	125	132	105.6
2KYT-10_A	T0630TS300_2	T0630	2.75	2.6026	2.8867	125	132	105.6
2KYT-10_A	T0630TS300_3	T0630	2.33	2.0073	2.3504	125	132	105.6
2KYT-10_A	T0630TS300_4	T0630	2.41	2.0073	2.3504	125	132	105.6
2KYT-10_A	T0630TS300_5	T0630	2.81	4.2893	4.4434	125	132	105.6
2KYT-10_A	T0630TS301_1	T0630	2.16	4.2256	4.3840	125	45	36
2KYT-10_A	T0630TS301_2	T0630	2.00	3.6942	3.8905	125	48	38.4
2KYT-10_A	T0630TS301_3	T0630	2.56	5.5705	5.6388	125	85	68
2KYT-10_A	T0630TS302_1	T0630	2.69	4.1901	4.3511	125	132	105.6
2KYT-10_A	T0630TS302_2	T0630	2.72	0.1221	0.8141	125	132	105.6
2KYT-10_A	T0630TS302_3	T0630	2.71	-0.0764	0.6816	125	132	105.6
2KYT-10_A	T0630TS302_4	T0630	2.09	-0.9693	0.2190	125	132	105.6
2KYT-10_A	T0630TS302_5	T0630	2.77	-0.5725	0.3942	125	132	105.6
2KYT-10_A	T0630TS304_1	T0630	2.75	-1.7631	0.0333	125	132	105.6
2KYT-10_A	T0630TS304_2	T0630	2.57	-0.0764	0.6816	125	132	105.6
2KYT-10_A	T0630TS304_3	T0630	2.62	-0.7709	0.2999	125	132	105.6
2KYT-10_A	T0630TS304_4	T0630	2.33	-1.7631	0.0333	125	132	105.6
2KYT-10_A	T0630TS304_5	T0630	2.77	-0.7709	0.2999	125	132	105.6
2KYT-10_A	T0630TS307_1	T0630	2.70	0.3205	0.9547	125	132	105.6
2KYT-10_A	T0630TS307_2	T0630	2.84	4.2893	4.4434	125	132	105.6
2KYT-10_A	T0630TS307_3	T0630	2.95	3.8925	4.0744	125	132	105.6
2KYT-10_A	T0630TS307_4	T0630	2.87	3.8925	4.0744	125	132	105.6
2KYT-10_A	T0630TS307_5	T0630	2.36	4.0909	4.2588	125	132	105.6
2KYT-10_A	T0630TS311_1	T0630	2.14	-1.7631	0.0333	125	132	105.6
2KYT-10_A	T0630TS311_2	T0630	2.45	-1.0686	0.1838	125	132	105.6
2KYT-10_A	T0630TS311_3	T0630	2.43	3.9054	4.0864	125	75	60
2KYT-10_A	T0630TS314_1	T0630	2.28	-1.3662	0.0994	125	132	105.6
2KYT-10_A	T0630TS314_2	T0630	2.77	4.5870	4.7206	125	132	105.6
2KYT-10_A	T0630TS314_3	T0630	2.81	-0.3740	0.5009	125	132	105.6
2KYT-10_A	T0630TS314_4	T0630	2.69	0.9158	1.4148	125	132	105.6
2KYT-10_A	T0630TS314_5	T0630	2.35	-1.1678	0.1521	125	132	105.6
2KYT-10_A	T0630TS316_1	T0630	2.76	0.3205	0.9547	125	132	105.6
2KYT-10_A	T0630TS316_2	T0630	2.86	-0.4732	0.4461	125	132	105.6
2KYT-10_A	T0630TS316_3	T0630	2.33	-0.1756	0.6189	125	132	105.6
2KYT-10_A	T0630TS316_4	T0630	2.77	0.5190	1.1023	125	132	105.6
2KYT-10_A	T0630TS316_5	T0630	2.77	-0.1756	0.6189	125	132	105.6
2KYT-10_A	T0630TS319_1	T0630	2.82	3.9917	4.1666	125	132	105.6
2KYT-10_A	T0630TS319_2	T0630	2.59	4.3303	4.4815	125	114	91.2
2KYT-10_A	T0630TS319_3	T0630	2.94	2.8746	3.1350	125	95	76
2KYT-10_A	T0630TS319_4	T0630	2.56	4.9201	5.0314	125	115	92
2KYT-10_A	T0630TS319_5	T0630	2.56	5.5705	5.6388	125	85	68
2KYT-10_A	T0630TS321_1	T0630	2.87	0.9158	1.4148	125	132	105.6
2KYT-10_A	T0630TS321_2	T0630	2.41	2.0073	2.3504	125	132	105.6
2KYT-10_A	T0630TS321_3	T0630	2.26	1.3127	1.7449	125	132	105.6
2KYT-10_A	T0630TS321_4	T0630	2.53	1.2135	1.6610	125	132	105.6
2KYT-10_A	T0630TS321_5	T0630	2.33	2.0073	2.3504	125	132	105.6
2KYT-10_A	T0630TS324_1	T0630	2.44	0.0229	0.7468	125	132	105.6
2KYT-10_A	T0630TS324_2	T0630	2.42	-0.0764	0.6816	125	132	105.6
2KYT-10_A	T0630TS324_3	T0630	2.41	0.0229	0.7468	125	132	105.6
2KYT-10_A	T0630TS324_4	T0630	2.37	-0.0764	0.6816	125	132	105.6
2KYT-10_A	T0630TS324_5	T0630	2.43	-0.0764	0.6816	125	132	105.6
2KYT-10_A	T0630TS328_1	T0630	3.11	-1.2946	0.1168	125	114	91.2
2KYT-10_A	T0630TS333_1	T0630	1.71	-1.5647	0.0602	125	132	105.6
2KYT-10_A	T0630TS333_2	T0630	2.66	-1.2670	0.1240	125	132	105.6
2KYT-10_A	T0630TS333_3	T0630	2.62	-0.9693	0.2190	125	132	105.6
2KYT-10_A	T0630TS333_4	T0630	3.27	-1.2670	0.1240	125	132	105.6
2KYT-10_A	T0630TS333_5	T0630	2.81	-0.4732	0.4461	125	132	105.6
2KYT-10_A	T0630TS336_1	T0630	2.55	-1.4654	0.0782	125	132	105.6
2KYT-10_A	T0630TS336_2	T0630	2.04	-1.6639	0.0453	125	132	105.6
2KYT-10_A	T0630TS336_3	T0630	2.84	-0.9693	0.2190	125	132	105.6
2KYT-10_A	T0630TS336_4	T0630	3.03	-1.7631	0.0333	125	132	105.6
2KYT-10_A	T0630TS336_5	T0630	2.14	-1.6639	0.0453	125	132	105.6
2KYT-10_A	T0630TS345_1	T0630	2.92	-0.7709	0.2999	125	132	105.6
2KYT-10_A	T0630TS345_2	T0630	2.76	-1.2670	0.1240	125	132	105.6
2KYT-10_A	T0630TS345_3	T0630	2.89	-0.7709	0.2999	125	132	105.6
2KYT-10_A	T0630TS345_4	T0630	3.07	4.0909	4.2588	125	132	105.6
2KYT-10_A	T0630TS345_5	T0630	2.88	3.8925	4.0744	125	132	105.6
2KYT-10_A	T0630TS346_1	T0630	2.55	4.4878	4.6282	125	132	105.6
2KYT-10_A	T0630TS347_1	T0630	2.85	0.0235	0.7472	125	92	73.6
2KYT-10_A	T0630TS347_2	T0630	2.23	-1.0091	0.2045	125	45	36
2KYT-10_A	T0630TS347_3	T0630	2.80	-1.1874	0.1463	125	101	80.8
2KYT-10_A	T0630TS347_4	T0630	3.09	0.3405	0.9692	125	100	80
2KYT-10_A	T0630TS347_5	T0630	1.70	-0.6835	0.3399	125	32	25.6
2KYT-10_A	T0630TS350_1	T0630	2.69	-1.0686	0.1838	125	132	105.6
2KYT-10_A	T0630TS350_2	T0630	2.53	-0.7709	0.2999	125	132	105.6
2KYT-10_A	T0630TS350_3	T0630	2.34	-1.7631	0.0333	125	132	105.6
2KYT-10_A	T0630TS350_4	T0630	2.93	-0.4732	0.4461	125	132	105.6
2KYT-10_A	T0630TS350_5	T0630	2.53	-0.6717	0.3455	125	132	105.6
2KYT-10_A	T0630TS353_1	T0630	2.58	-1.4654	0.0782	125	132	105.6
2KYT-10_A	T0630TS353_2	T0630	2.50	-1.0686	0.1838	125	132	105.6
2KYT-10_A	T0630TS353_3	T0630	2.29	-1.3662	0.0994	125	132	105.6
2KYT-10_A	T0630TS353_4	T0630	2.59	-0.3740	0.5009	125	132	105.6
2KYT-10_A	T0630TS353_5	T0630	1.92	-1.3662	0.0994	125	132	105.6
2KYT-10_A	T0630TS355_1	T0630	2.72	-0.4732	0.4461	125	132	105.6
2KYT-10_A	T0630TS355_2	T0630	2.19	-1.5647	0.0602	125	132	105.6
2KYT-10_A	T0630TS355_3	T0630	2.54	0.8166	1.3348	125	132	105.6
2KYT-10_A	T0630TS355_4	T0630	2.86	-1.4654	0.0782	125	132	105.6
2KYT-10_A	T0630TS355_5	T0630	3.03	0.2213	0.8834	125	132	105.6
2KYT-10_A	T0630TS358_1	T0630	2.85	0.0235	0.7472	125	92	73.6
2KYT-10_A	T0630TS358_2	T0630	2.15	-0.0091	0.7255	125	60	48
2KYT-10_A	T0630TS358_3	T0630	1.70	-0.6835	0.3399	125	32	25.6
2KYT-10_A	T0630TS358_4	T0630	2.23	-1.0091	0.2045	125	45	36
2KYT-10_A	T0630TS358_5	T0630	2.80	-1.1874	0.1463	125	101	80.8
2KYT-10_A	T0630TS360_1	T0630	2.97	3.7932	3.9824	125	132	105.6
2KYT-10_A	T0630TS361_1	T0630	2.80	4.9839	5.0909	125	132	105.6
2KYT-10_A	T0630TS361_2	T0630	2.90	4.6862	4.8131	125	132	105.6
2KYT-10_A	T0630TS361_3	T0630	2.53	5.0831	5.1835	125	132	105.6
2KYT-10_A	T0630TS361_4	T0630	2.44	5.1823	5.2761	125	132	105.6
2KYT-10_A	T0630TS361_5	T0630	2.51	5.0831	5.1835	125	132	105.6
2KYT-10_A	T0630TS362_1	T0630	3.11	-1.0686	0.1838	125	132	105.6
2KYT-10_A	T0630TS362_2	T0630	2.77	-1.3662	0.0994	125	132	105.6
2KYT-10_A	T0630TS365_1	T0630	2.17	-1.1535	0.1565	125	123	98.4
2KYT-10_A	T0630TS365_2	T0630	2.83	1.0553	1.5291	125	123	98.4
2KYT-10_A	T0630TS366_1	T0630	2.61	4.6862	4.8131	125	132	105.6
2KYT-10_A	T0630TS366_2	T0630	2.90	-1.0686	0.1838	125	132	105.6
2KYT-10_A	T0630TS366_3	T0630	2.78	-0.8701	0.2577	125	132	105.6
2KYT-10_A	T0630TS366_4	T0630	2.59	-0.2748	0.5586	125	132	105.6
2KYT-10_A	T0630TS366_5	T0630	2.92	0.1221	0.8141	125	132	105.6
2KYT-10_A	T0630TS373_1	T0630	2.26	-0.8701	0.2577	125	132	105.6
2KYT-10_A	T0630TS373_2	T0630	2.79	-0.7709	0.2999	125	132	105.6
2KYT-10_A	T0630TS373_3	T0630	2.54	-1.5647	0.0602	125	132	105.6
2KYT-10_A	T0630TS373_4	T0630	2.43	-0.0764	0.6816	125	132	105.6
2KYT-10_A	T0630TS373_5	T0630	2.34	0.1221	0.8141	125	132	105.6
2KYT-10_A	T0630TS380_1	T0630	3.27	5.0831	5.1835	125	132	105.6
2KYT-10_A	T0630TS380_2	T0630	2.72	4.4878	4.6282	125	132	105.6
2KYT-10_A	T0630TS380_3	T0630	2.50	2.7018	2.9771	125	132	105.6
2KYT-10_A	T0630TS380_4	T0630	2.46	2.2057	2.5279	125	132	105.6
2KYT-10_A	T0630TS380_5	T0630	2.65	1.6104	2.0009	125	132	105.6
2KYT-10_A	T0630TS382_1	T0630	2.80	1.4119	1.8296	125	132	105.6
2KYT-10_A	T0630TS382_2	T0630	2.61	1.9081	2.2623	125	132	105.6
2KYT-10_A	T0630TS382_3	T0630	2.71	0.8166	1.3348	125	132	105.6
2KYT-10_A	T0630TS382_4	T0630	3.15	1.8088	2.1747	125	132	105.6
2KYT-10_A	T0630TS382_5	T0630	2.69	2.0073	2.3504	125	132	105.6
2KYT-10_A	T0630TS386_1	T0630	3.16	4.7854	4.9057	125	132	105.6
2KYT-10_A	T0630TS386_2	T0630	2.79	4.3886	4.5358	125	132	105.6
2KYT-10_A	T0630TS386_3	T0630	3.18	4.4878	4.6282	125	132	105.6
2KYT-10_A	T0630TS386_4	T0630	3.19	4.6862	4.8131	125	132	105.6
2KYT-10_A	T0630TS386_5	T0630	2.39	1.5112	1.9149	125	132	105.6
2KYT-10_A	T0630TS391_1	T0630	2.86	3.4956	3.7067	125	132	105.6
2KYT-10_A	T0630TS395_1	T0630	2.53	2.0073	2.3504	125	132	105.6
2KYT-10_A	T0630TS395_2	T0630	2.60	4.8847	4.9983	125	132	105.6
2KYT-10_A	T0630TS395_3	T0630	2.65	4.8847	4.9983	125	132	105.6
2KYT-10_A	T0630TS395_4	T0630	2.63	1.7096	2.0875	125	132	105.6
2KYT-10_A	T0630TS395_5	T0630	2.70	2.2057	2.5279	125	132	105.6
2KYT-10_A	T0630TS399_1	T0630	2.71	4.4878	4.6282	125	132	105.6
2KYT-10_A	T0630TS399_2	T0630	3.21	4.7854	4.9057	125	132	105.6
2KYT-10_A	T0630TS399_3	T0630	2.60	4.1901	4.3511	125	132	105.6
2KYT-10_A	T0630TS399_4	T0630	2.73	4.7854	4.9057	125	132	105.6
2KYT-10_A	T0630TS399_5	T0630	2.72	4.6862	4.8131	125	132	105.6
2KYT-10_A	T0630TS400_1	T0630	2.89	4.4878	4.6282	125	132	105.6
2KYT-10_A	T0630TS400_2	T0630	2.89	5.3808	5.4615	125	132	105.6
2KYT-10_A	T0630TS400_3	T0630	2.61	5.0831	5.1835	125	132	105.6
2KYT-10_A	T0630TS400_4	T0630	2.83	5.0831	5.1835	125	132	105.6
2KYT-10_A	T0630TS400_5	T0630	2.86	4.9839	5.0909	125	132	105.6
2KYT-10_A	T0630TS402_1	T0630	2.57	4.2893	4.4434	125	132	105.6
2KYT-10_A	T0630TS402_2	T0630	2.86	4.1901	4.3511	125	132	105.6
2KYT-10_A	T0630TS402_3	T0630	2.25	1.2135	1.6610	125	132	105.6
2KYT-10_A	T0630TS402_4	T0630	3.28	0.9158	1.4148	125	132	105.6
2KYT-10_A	T0630TS402_5	T0630	2.95	2.0073	2.3504	125	132	105.6
2KYT-10_A	T0630TS403_1	T0630	2.67	0.7174	1.2560	125	132	105.6
2KYT-10_A	T0630TS403_2	T0630	2.74	0.6182	1.1784	125	132	105.6
2KYT-10_A	T0630TS403_3	T0630	2.68	0.3205	0.9547	125	132	105.6
2KYT-10_A	T0630TS403_4	T0630	3.01	-1.3662	0.0994	125	132	105.6
2KYT-10_A	T0630TS403_5	T0630	2.85	-0.7709	0.2999	125	132	105.6
2KYT-10_A	T0630TS407_1	T0630	2.55	4.2893	4.4434	125	132	105.6
2KYT-10_A	T0630TS407_2	T0630	3.00	4.5870	4.7206	125	132	105.6
2KYT-10_A	T0630TS407_3	T0630	2.99	4.6862	4.8131	125	132	105.6
2KYT-10_A	T0630TS407_4	T0630	2.33	4.7854	4.9057	125	132	105.6
2KYT-10_A	T0630TS407_5	T0630	3.27	5.0831	5.1835	125	132	105.6
2KYT-10_A	T0630TS408_1	T0630	2.41	2.0073	2.3504	125	132	105.6
2KYT-10_A	T0630TS408_2	T0630	2.66	3.9917	4.1666	125	132	105.6
2KYT-10_A	T0630TS408_3	T0630	2.76	4.3886	4.5358	125	132	105.6
2KYT-10_A	T0630TS408_4	T0630	2.85	0.7174	1.2560	125	132	105.6
2KYT-10_A	T0630TS408_5	T0630	2.53	1.9081	2.2623	125	132	105.6
2KYT-10_A	T0630TS409_1	T0630	2.32	1.8088	2.1747	125	132	105.6
2KYT-10_A	T0630TS409_2	T0630	2.29	2.0073	2.3504	125	132	105.6
2KYT-10_A	T0630TS409_3	T0630	2.62	3.4956	3.7067	125	132	105.6
2KYT-10_A	T0630TS409_4	T0630	2.03	-1.6639	0.0453	125	132	105.6
2KYT-10_A	T0630TS409_5	T0630	2.18	-1.6639	0.0453	125	132	105.6
2KYT-10_A	T0630TS418_1	T0630	2.61	3.8925	4.0744	125	132	105.6
2KYT-10_A	T0630TS418_2	T0630	2.54	3.7932	3.9824	125	132	105.6
2KYT-10_A	T0630TS418_3	T0630	2.61	4.9839	5.0909	125	132	105.6
2KYT-10_A	T0630TS418_4	T0630	2.49	2.2057	2.5279	125	132	105.6
2KYT-10_A	T0630TS418_5	T0630	2.68	4.1901	4.3511	125	132	105.6
2KYT-10_A	T0630TS419_1	T0630	2.74	3.8925	4.0744	125	132	105.6
2KYT-10_A	T0630TS419_2	T0630	3.24	4.3886	4.5358	125	132	105.6
2KYT-10_A	T0630TS419_3	T0630	2.87	0.9158	1.4148	125	132	105.6
2KYT-10_A	T0630TS419_4	T0630	2.54	3.1979	3.4320	125	132	105.6
2KYT-10_A	T0630TS419_5	T0630	3.16	-0.2748	0.5586	125	132	105.6
2KYT-10_A	T0630TS420_1	T0630	2.35	4.4193	4.5644	125	56	44.8
2KYT-10_A	T0630TS423_1	T0630	2.84	-0.2748	0.5586	125	132	105.6
2KYT-10_A	T0630TS423_2	T0630	2.43	0.0229	0.7468	125	132	105.6
2KYT-10_A	T0630TS423_3	T0630	2.71	-0.4732	0.4461	125	132	105.6
2KYT-10_A	T0630TS423_4	T0630	2.35	0.6182	1.1784	125	132	105.6
2KYT-10_A	T0630TS423_5	T0630	2.34	0.1221	0.8141	125	132	105.6
2KYT-10_A	T0630TS424_1	T0630	2.48	1.1143	1.5780	125	132	105.6
2KYT-10_A	T0630TS424_2	T0630	2.60	4.3886	4.5358	125	132	105.6
2KYT-10_A	T0630TS424_3	T0630	2.68	-1.0686	0.1838	125	132	105.6
2KYT-10_A	T0630TS424_4	T0630	2.47	-0.0764	0.6816	125	132	105.6
2KYT-10_A	T0630TS424_5	T0630	2.82	-0.3740	0.5009	125	132	105.6
2KYT-10_A	T0630TS428_1	T0630	3.24	4.3886	4.5358	125	132	105.6
2KYT-10_A	T0630TS428_2	T0630	2.65	1.2135	1.6610	125	132	105.6
2KYT-10_A	T0630TS428_3	T0630	2.85	2.5034	2.7966	125	132	105.6
2KYT-10_A	T0630TS428_4	T0630	2.71	3.0987	3.3406	125	132	105.6
2KYT-10_A	T0630TS428_5	T0630	2.70	4.7854	4.9057	125	132	105.6
2KYT-10_A	T0630TS429_1	T0630	2.87	4.8847	4.9983	125	132	105.6
2KYT-10_A	T0630TS429_2	T0630	3.17	4.6800	4.8073	125	118	94.4
2KYT-10_A	T0630TS429_3	T0630	3.15	4.6800	4.8073	125	118	94.4
2KYT-10_A	T0630TS429_4	T0630	2.64	4.9325	5.0429	125	117	93.6
2KYT-10_A	T0630TS429_5	T0630	2.72	4.4730	4.6144	125	118	94.4
2KYT-10_A	T0630TS435_1	T0630	2.55	4.0909	4.2588	125	132	105.6
2KYT-10_A	T0630TS435_2	T0630	2.74	4.4878	4.6282	125	132	105.6
2KYT-10_A	T0630TS435_3	T0630	2.39	-0.6717	0.3455	125	132	105.6
2KYT-10_A	T0630TS435_4	T0630	2.43	-0.4732	0.4461	125	132	105.6
2KYT-10_A	T0630TS435_5	T0630	3.29	-1.5647	0.0602	125	132	105.6
2KYT-10_A	T0630TS436_1	T0630	2.82	3.3020	3.5279	125	116	92.8
2KYT-10_A	T0630TS436_2	T0630	2.82	3.7055	3.9010	125	56	44.8
2KYT-10_A	T0630TS436_3	T0630	2.16	5.0990	5.1983	125	67	53.6
2KYT-10_A	T0630TS447_1	T0630	2.72	0.1221	0.8141	125	132	105.6
2KYT-10_A	T0630TS447_2	T0630	2.09	-0.9693	0.2190	125	132	105.6
2KYT-10_A	T0630TS447_3	T0630	2.71	-0.0764	0.6816	125	132	105.6
2KYT-10_A	T0630TS447_4	T0630	2.77	-0.5725	0.3942	125	132	105.6
2KYT-10_A	T0630TS447_5	T0630	2.96	-0.0764	0.6816	125	132	105.6
2KYT-10_A	T0630TS449_1	T0630	2.55	4.4878	4.6282	125	132	105.6
2KYT-10_A	T0630TS450_1	T0630	no_data	no_data	no_data	125	no_data	no_data
2KYT-10_A	T0630TS452_1	T0630	2.63	3.6940	3.8904	125	132	105.6
2KYT-10_A	T0630TS452_2	T0630	3.04	3.3964	3.6150	125	132	105.6
2KYT-10_A	T0630TS452_3	T0630	2.69	3.8925	4.0744	125	132	105.6
2KYT-10_A	T0630TS452_4	T0630	2.53	3.7932	3.9824	125	132	105.6
2KYT-10_A	T0630TS452_5	T0630	2.57	4.2893	4.4434	125	132	105.6
2KYT-10_A	T0630TS453_1	T0630	2.55	4.4878	4.6282	125	132	105.6
2KYT-10_A	T0630TS457_1	T0630	2.54	3.1979	3.4320	125	132	105.6
2KYT-10_A	T0630TS457_2	T0630	2.75	2.6026	2.8867	125	132	105.6
2KYT-10_A	T0630TS457_3	T0630	2.91	2.8010	3.0677	125	132	105.6
2KYT-10_A	T0630TS457_4	T0630	2.91	2.8010	3.0677	125	132	105.6
2KYT-10_A	T0630TS457_5	T0630	2.86	2.3049	2.6171	125	132	105.6
2KYT-10_A	T0630TS458_1	T0630	2.33	4.7854	4.9057	125	132	105.6
2KYT-10_A	T0630TS458_2	T0630	2.98	4.1901	4.3511	125	129	103.2
2KYT-10_A	T0630TS458_3	T0630	2.72	3.1979	3.4320	125	132	105.6
2KYT-10_A	T0630TS458_4	T0630	2.76	2.2057	2.5279	125	132	105.6
2KYT-10_A	T0630TS458_5	T0630	2.70	2.3049	2.6171	125	132	105.6
2KYT-10_A	T0630TS461_1	T0630	2.91	3.7758	3.9662	125	120	96
2KYT-10_A	T0630TS461_2	T0630	2.52	4.6958	4.8221	125	120	96
2KYT-10_A	T0630TS461_3	T0630	2.87	4.5936	4.7268	125	120	96
2KYT-10_A	T0630TS461_4	T0630	2.49	4.7980	4.9174	125	120	96
2KYT-10_A	T0630TS461_5	T0630	2.41	4.3891	4.5363	125	120	96
2KYT-10_A	T0630TS470_1	T0630	3.24	4.3886	4.5358	125	132	105.6
2KYT-10_A	T0630TS470_2	T0630	3.27	5.0831	5.1835	125	132	105.6
2KYT-10_A	T0630TS470_3	T0630	2.80	4.8847	4.9983	125	132	105.6
2KYT-10_A	T0630TS470_4	T0630	2.97	4.5870	4.7206	125	132	105.6
2KYT-10_A	T0630TS470_5	T0630	2.65	4.4878	4.6282	125	132	105.6
2KYT-10_A	T0630TS471_1	T0630	2.35	4.4193	4.5644	125	56	44.8
2KYT-10_A	T0630TS476_1	T0630	2.49	4.4983	4.6380	125	115	92
2KYT-10_A	T0630TS477_1	T0630	2.55	4.0909	4.2588	125	132	105.6
2KYT-10_A	T0630TS477_2	T0630	2.61	4.0909	4.2588	125	132	105.6
2KYT-10_A	T0630TS477_3	T0630	2.61	4.0909	4.2588	125	132	105.6
2KYT-10_A	T0630TS481_1	T0630	2.30	-0.6717	0.3455	125	132	105.6
2KYT-10_A	T0630TS481_2	T0630	2.68	-0.4732	0.4461	125	132	105.6
2KYT-10_A	T0630TS481_3	T0630	2.63	1.1143	1.5780	125	132	105.6
2KYT-10_A	T0630TS481_4	T0630	2.43	0.4197	1.0277	125	132	105.6
2KYT-10_A	T0630TS481_5	T0630	2.11	-1.4654	0.0782	125	132	105.6
2KYT-10_A	T0630TS484_1	T0630	2.54	1.0151	1.4959	125	134	107.2
2KYT-10_A	T0630TS484_2	T0630	2.74	-0.1756	0.6189	125	134	107.2
2KYT-10_A	T0630TS484_3	T0630	2.97	2.2057	2.5279	125	134	107.2
2KYT-10_A	T0630TS484_4	T0630	3.19	2.9003	3.1585	125	134	107.2
2KYT-10_A	T0630TS484_5	T0630	2.67	2.7018	2.9771	125	134	107.2
2KYT-10_A	T0630TS490_1	T0630	2.76	4.3886	4.5358	125	132	105.6
2KYT-10_A	T0630TS490_2	T0630	3.22	4.1901	4.3511	125	132	105.6
2KYT-10_A	T0630TS490_3	T0630	2.50	2.5034	2.7966	125	132	105.6
2KYT-10_A	T0630TS490_4	T0630	3.05	4.1901	4.3511	125	132	105.6
2KYT-10_A	T0630TS490_5	T0630	2.41	0.0229	0.7468	125	132	105.6
2KYT-11_A	2KYT-12_A	T0630	2.01	7.2660	7.2248	125	125	100
2KYT-11_A	2KYT-13_A	T0630	2.32	7.2660	7.2248	125	125	100
2KYT-11_A	2KYT-14_A	T0630	2.10	7.2660	7.2248	125	125	100
2KYT-11_A	2KYT-15_A	T0630	2.00	7.0675	7.0391	125	125	100
2KYT-11_A	2KYT-16_A	T0630	1.92	7.4644	7.4106	125	125	100
2KYT-11_A	2KYT-17_A	T0630	1.75	7.2660	7.2248	125	125	100
2KYT-11_A	2KYT-18_A	T0630	1.46	7.6628	7.5963	125	125	100
2KYT-11_A	2KYT-19_A	T0630	2.02	7.1667	7.1320	125	125	100
2KYT-11_A	2KYT-1_A	T0630	2.04	7.5636	7.5035	125	125	100
2KYT-11_A	2KYT-20_A	T0630	1.45	7.0675	7.0391	125	125	100
2KYT-11_A	2KYT-2_A	T0630	1.77	7.1667	7.1320	125	125	100
2KYT-11_A	2KYT-3_A	T0630	1.55	7.3652	7.3177	125	125	100
2KYT-11_A	2KYT-4_A	T0630	1.25	7.8613	7.7821	125	125	100
2KYT-11_A	2KYT-5_A	T0630	1.17	7.1667	7.1320	125	125	100
2KYT-11_A	2KYT-6_A	T0630	1.60	7.3652	7.3177	125	125	100
2KYT-11_A	2KYT-7_A	T0630	1.97	7.3652	7.3177	125	125	100
2KYT-11_A	2KYT-8_A	T0630	2.04	7.0675	7.0391	125	125	100
2KYT-11_A	2KYT-9_A	T0630	1.35	7.6628	7.5963	125	125	100
2KYT-11_A	4FA0_A	T0630	1.37	7.8978	7.8163	125	102	81.6
2KYT-11_A	T0630AL285_1	T0630	2.32	3.2500	3.4800	125	65	52
2KYT-11_A	T0630AL285_2	T0630	2.12	4.5022	4.6416	125	62	49.6
2KYT-11_A	T0630AL285_3	T0630	2.29	3.0692	3.3136	125	56	44.8
2KYT-11_A	T0630AL285_4	T0630	2.59	3.7067	3.9021	125	44	35.2
2KYT-11_A	T0630AL285_5	T0630	2.20	4.0371	4.2088	125	43	34.4
2KYT-11_A	T0630AL396_1	T0630	2.60	-1.0686	0.1838	125	126	100.8
2KYT-11_A	T0630AL396_2	T0630	2.87	3.0987	3.3406	125	137	109.6
2KYT-11_A	T0630AL396_3	T0630	2.93	-0.8701	0.2577	125	131	104.8
2KYT-11_A	T0630AL396_4	T0630	2.28	-1.7631	0.0333	125	135	108
2KYT-11_A	T0630AL396_5	T0630	3.02	-0.3527	0.5131	125	115	92
2KYT-11_A	T0630TS001_1	T0630	2.41	-0.1756	0.6189	125	132	105.6
2KYT-11_A	T0630TS001_2	T0630	2.81	-0.3740	0.5009	125	132	105.6
2KYT-11_A	T0630TS001_3	T0630	3.00	1.8088	2.1747	125	127	101.6
2KYT-11_A	T0630TS001_4	T0630	2.77	2.9995	3.2495	125	132	105.6
2KYT-11_A	T0630TS001_5	T0630	2.80	0.4197	1.0277	125	125	100
2KYT-11_A	T0630TS002_1	T0630	2.71	1.0151	1.4959	125	132	105.6
2KYT-11_A	T0630TS002_2	T0630	2.39	1.7096	2.0875	125	132	105.6
2KYT-11_A	T0630TS002_3	T0630	2.26	0.1221	0.8141	125	132	105.6
2KYT-11_A	T0630TS002_4	T0630	2.33	2.2057	2.5279	125	132	105.6
2KYT-11_A	T0630TS002_5	T0630	2.90	3.8925	4.0744	125	132	105.6
2KYT-11_A	T0630TS014_1	T0630	2.86	-0.7709	0.2999	125	132	105.6
2KYT-11_A	T0630TS014_2	T0630	2.66	-1.1678	0.1521	125	132	105.6
2KYT-11_A	T0630TS014_3	T0630	2.89	-0.8701	0.2577	125	132	105.6
2KYT-11_A	T0630TS014_4	T0630	2.80	-0.6717	0.3455	125	132	105.6
2KYT-11_A	T0630TS014_5	T0630	3.13	0.4197	1.0277	125	132	105.6
2KYT-11_A	T0630TS016_1	T0630	2.45	4.5870	4.7206	125	132	105.6
2KYT-11_A	T0630TS016_2	T0630	2.86	4.7854	4.9057	125	132	105.6
2KYT-11_A	T0630TS016_3	T0630	2.55	4.7854	4.9057	125	132	105.6
2KYT-11_A	T0630TS016_4	T0630	2.57	4.8847	4.9983	125	132	105.6
2KYT-11_A	T0630TS016_5	T0630	2.53	4.6862	4.8131	125	132	105.6
2KYT-11_A	T0630TS018_1	T0630	2.66	4.5870	4.7206	125	132	105.6
2KYT-11_A	T0630TS018_2	T0630	2.30	-0.6717	0.3455	125	132	105.6
2KYT-11_A	T0630TS018_3	T0630	2.66	4.5870	4.7206	125	132	105.6
2KYT-11_A	T0630TS020_1	T0630	2.81	0.3205	0.9547	125	132	105.6
2KYT-11_A	T0630TS020_2	T0630	2.35	-0.9693	0.2190	125	132	105.6
2KYT-11_A	T0630TS020_3	T0630	2.89	0.2213	0.8834	125	132	105.6
2KYT-11_A	T0630TS026_1	T0630	2.80	-0.1964	0.6060	125	84	67.2
2KYT-11_A	T0630TS026_2	T0630	2.18	0.2017	0.8695	125	84	67.2
2KYT-11_A	T0630TS026_3	T0630	3.03	0.0690	0.7778	125	84	67.2
2KYT-11_A	T0630TS026_4	T0630	2.65	-1.5421	0.0640	125	102	81.6
2KYT-11_A	T0630TS026_5	T0630	2.50	3.8896	4.0718	125	73	58.4
2KYT-11_A	T0630TS028_1	T0630	2.76	3.5948	3.7985	125	132	105.6
2KYT-11_A	T0630TS028_2	T0630	1.98	-1.8623	0.0237	125	132	105.6
2KYT-11_A	T0630TS028_3	T0630	2.70	-1.3662	0.0994	125	132	105.6
2KYT-11_A	T0630TS028_4	T0630	2.83	-0.9693	0.2190	125	132	105.6
2KYT-11_A	T0630TS028_5	T0630	2.20	-0.0764	0.6816	125	132	105.6
2KYT-11_A	T0630TS029_1	T0630	3.57	-1.5647	0.0602	125	132	105.6
2KYT-11_A	T0630TS029_2	T0630	2.60	-0.2875	0.5510	125	118	94.4
2KYT-11_A	T0630TS029_3	T0630	2.59	-0.8701	0.2577	125	132	105.6
2KYT-11_A	T0630TS029_4	T0630	2.57	-1.1678	0.1521	125	132	105.6
2KYT-11_A	T0630TS029_5	T0630	1.76	-1.1678	0.1521	125	132	105.6
2KYT-11_A	T0630TS033_1	T0630	2.63	4.6862	4.8131	125	132	105.6
2KYT-11_A	T0630TS035_1	T0630	2.70	3.3964	3.6150	125	132	105.6
2KYT-11_A	T0630TS037_1	T0630	2.79	4.5870	4.7206	125	132	105.6
2KYT-11_A	T0630TS037_2	T0630	3.22	4.2893	4.4434	125	132	105.6
2KYT-11_A	T0630TS037_3	T0630	2.93	4.4878	4.6282	125	132	105.6
2KYT-11_A	T0630TS037_4	T0630	2.97	4.5870	4.7206	125	132	105.6
2KYT-11_A	T0630TS037_5	T0630	2.50	4.1901	4.3511	125	132	105.6
2KYT-11_A	T0630TS042_1	T0630	2.96	0.0229	0.7468	125	132	105.6
2KYT-11_A	T0630TS042_2	T0630	2.53	-1.0686	0.1838	125	132	105.6
2KYT-11_A	T0630TS042_3	T0630	2.58	-0.5725	0.3942	125	132	105.6
2KYT-11_A	T0630TS042_4	T0630	2.64	-0.8701	0.2577	125	132	105.6
2KYT-11_A	T0630TS042_5	T0630	2.54	-0.2748	0.5586	125	132	105.6
2KYT-11_A	T0630TS044_1	T0630	no_data	no_data	no_data	125	no_data	no_data
2KYT-11_A	T0630TS044_2	T0630	no_data	no_data	no_data	125	no_data	no_data
2KYT-11_A	T0630TS044_3	T0630	no_data	no_data	no_data	125	no_data	no_data
2KYT-11_A	T0630TS044_4	T0630	no_data	no_data	no_data	125	no_data	no_data
2KYT-11_A	T0630TS044_5	T0630	no_data	no_data	no_data	125	no_data	no_data
2KYT-11_A	T0630TS045_1	T0630	2.87	-0.6717	0.3455	125	132	105.6
2KYT-11_A	T0630TS045_2	T0630	2.32	-0.2748	0.5586	125	132	105.6
2KYT-11_A	T0630TS045_3	T0630	2.64	-0.0764	0.6816	125	132	105.6
2KYT-11_A	T0630TS045_4	T0630	2.94	0.7174	1.2560	125	132	105.6
2KYT-11_A	T0630TS045_5	T0630	2.52	0.6182	1.1784	125	132	105.6
2KYT-11_A	T0630TS047_1	T0630	2.67	-0.6717	0.3455	125	132	105.6
2KYT-11_A	T0630TS055_1	T0630	2.67	-0.4732	0.4461	125	132	105.6
2KYT-11_A	T0630TS055_2	T0630	2.72	0.0229	0.7468	125	132	105.6
2KYT-11_A	T0630TS055_3	T0630	2.72	0.4197	1.0277	125	132	105.6
2KYT-11_A	T0630TS055_4	T0630	2.68	-0.5725	0.3942	125	132	105.6
2KYT-11_A	T0630TS055_5	T0630	2.50	-0.6717	0.3455	125	132	105.6
2KYT-11_A	T0630TS056_1	T0630	2.57	4.3886	4.5358	125	132	105.6
2KYT-11_A	T0630TS056_2	T0630	2.59	3.7932	3.9824	125	132	105.6
2KYT-11_A	T0630TS056_3	T0630	2.50	4.0909	4.2588	125	132	105.6
2KYT-11_A	T0630TS056_4	T0630	2.81	3.3964	3.6150	125	132	105.6
2KYT-11_A	T0630TS056_5	T0630	3.01	3.7932	3.9824	125	132	105.6
2KYT-11_A	T0630TS060_1_1	T0630	2.49	2.1966	2.5197	125	60	48
2KYT-11_A	T0630TS060_1_2	T0630	3.08	0.3922	1.0072	125	72	57.6
2KYT-11_A	T0630TS060_2_1	T0630	1.43	-2.3845	0.0022	125	60	48
2KYT-11_A	T0630TS060_2_2	T0630	2.94	-0.3503	0.5144	125	72	57.6
2KYT-11_A	T0630TS060_3_1	T0630	2.47	2.8753	3.1357	125	60	48
2KYT-11_A	T0630TS060_3_2	T0630	2.65	-0.6473	0.3571	125	72	57.6
2KYT-11_A	T0630TS060_4_1	T0630	1.84	2.5360	2.8262	125	60	48
2KYT-11_A	T0630TS060_4_2	T0630	2.73	-0.7958	0.2890	125	72	57.6
2KYT-11_A	T0630TS060_5	T0630	2.70	3.3964	3.6150	125	132	105.6
2KYT-11_A	T0630TS061_1	T0630	2.31	1.6104	2.0009	125	132	105.6
2KYT-11_A	T0630TS061_2	T0630	2.31	1.6104	2.0009	125	132	105.6
2KYT-11_A	T0630TS061_3	T0630	2.31	1.6104	2.0009	125	132	105.6
2KYT-11_A	T0630TS061_4	T0630	2.31	1.6104	2.0009	125	132	105.6
2KYT-11_A	T0630TS061_5	T0630	2.51	1.4119	1.8296	125	132	105.6
2KYT-11_A	T0630TS063_1	T0630	2.89	3.5948	3.7985	125	132	105.6
2KYT-11_A	T0630TS063_2	T0630	2.55	4.3886	4.5358	125	132	105.6
2KYT-11_A	T0630TS063_3	T0630	2.79	4.4878	4.6282	125	132	105.6
2KYT-11_A	T0630TS063_4	T0630	2.90	4.8847	4.9983	125	132	105.6
2KYT-11_A	T0630TS063_5	T0630	2.71	4.3886	4.5358	125	132	105.6
2KYT-11_A	T0630TS065_1	T0630	2.84	5.0831	5.1835	125	132	105.6
2KYT-11_A	T0630TS065_2	T0630	2.82	4.3886	4.5358	125	132	105.6
2KYT-11_A	T0630TS065_3	T0630	2.50	4.9839	5.0909	125	132	105.6
2KYT-11_A	T0630TS065_4	T0630	3.19	2.5034	2.7966	125	132	105.6
2KYT-11_A	T0630TS065_5	T0630	2.78	4.9839	5.0909	125	132	105.6
2KYT-11_A	T0630TS077_1	T0630	2.63	4.6862	4.8131	125	132	105.6
2KYT-11_A	T0630TS077_2	T0630	2.87	4.6862	4.8131	125	132	105.6
2KYT-11_A	T0630TS080_1	T0630	2.48	0.3205	0.9547	125	132	105.6
2KYT-11_A	T0630TS080_2	T0630	2.59	1.7096	2.0875	125	132	105.6
2KYT-11_A	T0630TS080_3	T0630	2.95	2.0073	2.3504	125	132	105.6
2KYT-11_A	T0630TS080_4	T0630	2.10	1.5112	1.9149	125	132	105.6
2KYT-11_A	T0630TS080_5	T0630	2.71	1.0151	1.4959	125	132	105.6
2KYT-11_A	T0630TS083_1	T0630	2.57	3.2971	3.5234	125	132	105.6
2KYT-11_A	T0630TS083_2	T0630	2.52	1.9081	2.2623	125	132	105.6
2KYT-11_A	T0630TS083_3	T0630	3.10	0.7174	1.2560	125	132	105.6
2KYT-11_A	T0630TS083_4	T0630	2.84	1.7096	2.0875	125	132	105.6
2KYT-11_A	T0630TS083_5	T0630	3.01	-0.4732	0.4461	125	132	105.6
2KYT-11_A	T0630TS084_1	T0630	2.72	-0.8701	0.2577	125	132	105.6
2KYT-11_A	T0630TS084_2	T0630	2.31	-1.0686	0.1838	125	132	105.6
2KYT-11_A	T0630TS084_3	T0630	2.72	-1.1678	0.1521	125	132	105.6
2KYT-11_A	T0630TS084_4	T0630	2.59	-0.7709	0.2999	125	132	105.6
2KYT-11_A	T0630TS084_5	T0630	2.67	-0.7709	0.2999	125	132	105.6
2KYT-11_A	T0630TS088_1	T0630	3.15	4.6862	4.8131	125	132	105.6
2KYT-11_A	T0630TS088_2	T0630	2.97	4.7118	4.8370	125	122	97.6
2KYT-11_A	T0630TS088_3	T0630	2.89	2.9948	3.2452	125	122	97.6
2KYT-11_A	T0630TS088_4	T0630	3.18	1.6818	2.0632	125	122	97.6
2KYT-11_A	T0630TS088_5	T0630	2.39	4.8127	4.9312	125	122	97.6
2KYT-11_A	T0630TS094_1	T0630	2.55	4.5870	4.7206	125	132	105.6
2KYT-11_A	T0630TS094_2	T0630	2.61	4.6862	4.8131	125	132	105.6
2KYT-11_A	T0630TS094_3	T0630	2.64	4.3886	4.5358	125	132	105.6
2KYT-11_A	T0630TS094_4	T0630	2.68	5.1823	5.2761	125	132	105.6
2KYT-11_A	T0630TS094_5	T0630	2.69	4.5870	4.7206	125	132	105.6
2KYT-11_A	T0630TS096_1	T0630	2.92	5.0831	5.1835	125	132	105.6
2KYT-11_A	T0630TS096_2	T0630	2.82	4.2893	4.4434	125	132	105.6
2KYT-11_A	T0630TS096_3	T0630	2.89	4.9839	5.0909	125	132	105.6
2KYT-11_A	T0630TS096_4	T0630	2.93	4.9839	5.0909	125	132	105.6
2KYT-11_A	T0630TS096_5	T0630	3.07	3.7932	3.9824	125	132	105.6
2KYT-11_A	T0630TS102_1	T0630	2.85	3.4956	3.7067	125	132	105.6
2KYT-11_A	T0630TS102_2	T0630	2.86	3.5948	3.7985	125	132	105.6
2KYT-11_A	T0630TS102_3	T0630	2.87	3.5948	3.7985	125	132	105.6
2KYT-11_A	T0630TS102_4	T0630	2.56	-0.9693	0.2190	125	132	105.6
2KYT-11_A	T0630TS102_5	T0630	2.52	-1.6639	0.0453	125	132	105.6
2KYT-11_A	T0630TS103_1	T0630	2.77	3.8925	4.0744	125	132	105.6
2KYT-11_A	T0630TS103_2	T0630	2.64	3.5948	3.7985	125	132	105.6
2KYT-11_A	T0630TS103_3	T0630	1.86	3.5981	3.8016	125	51	40.8
2KYT-11_A	T0630TS103_4	T0630	1.96	3.6942	3.8905	125	48	38.4
2KYT-11_A	T0630TS103_5	T0630	2.17	3.0950	3.3372	125	48	38.4
2KYT-11_A	T0630TS104_1	T0630	3.20	4.0909	4.2588	125	132	105.6
2KYT-11_A	T0630TS110_1	T0630	2.74	4.9839	5.0909	125	132	105.6
2KYT-11_A	T0630TS113_1	T0630	2.56	4.6862	4.8131	125	132	105.6
2KYT-11_A	T0630TS113_2	T0630	2.53	4.8847	4.9983	125	132	105.6
2KYT-11_A	T0630TS113_3	T0630	2.61	4.7854	4.9057	125	132	105.6
2KYT-11_A	T0630TS113_4	T0630	3.02	4.8847	4.9983	125	132	105.6
2KYT-11_A	T0630TS113_5	T0630	2.70	4.5870	4.7206	125	132	105.6
2KYT-11_A	T0630TS114_1	T0630	2.61	4.6862	4.8131	125	132	105.6
2KYT-11_A	T0630TS114_2	T0630	2.69	4.5870	4.7206	125	132	105.6
2KYT-11_A	T0630TS114_3	T0630	2.73	4.9839	5.0909	125	132	105.6
2KYT-11_A	T0630TS114_4	T0630	2.68	5.1823	5.2761	125	132	105.6
2KYT-11_A	T0630TS114_5	T0630	2.46	5.2815	5.3688	125	132	105.6
2KYT-11_A	T0630TS117_1	T0630	2.37	0.5190	1.1023	125	130	104
2KYT-11_A	T0630TS117_2	T0630	2.63	0.5190	1.1023	125	130	104
2KYT-11_A	T0630TS117_3	T0630	2.37	0.5190	1.1023	125	130	104
2KYT-11_A	T0630TS117_4	T0630	2.20	0.7174	1.2560	125	130	104
2KYT-11_A	T0630TS117_5	T0630	2.37	0.5190	1.1023	125	130	104
2KYT-11_A	T0630TS119_1	T0630	2.93	1.4119	1.8296	125	132	105.6
2KYT-11_A	T0630TS119_2	T0630	2.89	1.7096	2.0875	125	132	105.6
2KYT-11_A	T0630TS119_3	T0630	2.59	1.4119	1.8296	125	132	105.6
2KYT-11_A	T0630TS119_4	T0630	2.71	1.0151	1.4959	125	132	105.6
2KYT-11_A	T0630TS119_5	T0630	2.10	1.6104	2.0009	125	132	105.6
2KYT-11_A	T0630TS127_1	T0630	2.47	-0.5725	0.3942	125	132	105.6
2KYT-11_A	T0630TS127_2	T0630	2.98	-0.6717	0.3455	125	127	101.6
2KYT-11_A	T0630TS127_3	T0630	2.87	-1.2670	0.1240	125	132	105.6
2KYT-11_A	T0630TS127_4	T0630	2.79	-0.1756	0.6189	125	132	105.6
2KYT-11_A	T0630TS127_5	T0630	2.66	-0.9378	0.2309	125	110	88
2KYT-11_A	T0630TS129_1	T0630	2.85	-0.5725	0.3942	125	132	105.6
2KYT-11_A	T0630TS129_2	T0630	2.98	-1.1678	0.1521	125	132	105.6
2KYT-11_A	T0630TS129_3	T0630	2.57	-1.7631	0.0333	125	132	105.6
2KYT-11_A	T0630TS129_4	T0630	2.93	-0.8701	0.2577	125	132	105.6
2KYT-11_A	T0630TS129_5	T0630	2.74	-1.7631	0.0333	125	132	105.6
2KYT-11_A	T0630TS142_1	T0630	2.36	3.8925	4.0744	125	132	105.6
2KYT-11_A	T0630TS142_2	T0630	2.97	0.0229	0.7468	125	132	105.6
2KYT-11_A	T0630TS142_3	T0630	2.90	-0.6717	0.3455	125	132	105.6
2KYT-11_A	T0630TS142_4	T0630	2.72	-0.2748	0.5586	125	132	105.6
2KYT-11_A	T0630TS142_5	T0630	2.98	0.2213	0.8834	125	132	105.6
2KYT-11_A	T0630TS147_1	T0630	2.82	2.4042	2.7067	125	132	105.6
2KYT-11_A	T0630TS147_2	T0630	3.12	2.4042	2.7067	125	132	105.6
2KYT-11_A	T0630TS147_3	T0630	3.08	3.8925	4.0744	125	132	105.6
2KYT-11_A	T0630TS147_4	T0630	2.94	2.4042	2.7067	125	132	105.6
2KYT-11_A	T0630TS147_5	T0630	3.06	2.0073	2.3504	125	132	105.6
2KYT-11_A	T0630TS149_1	T0630	2.91	4.5870	4.7206	125	132	105.6
2KYT-11_A	T0630TS153_1	T0630	2.62	0.1221	0.8141	125	132	105.6
2KYT-11_A	T0630TS165_1	T0630	3.17	3.1979	3.4320	125	128	102.4
2KYT-11_A	T0630TS165_2	T0630	2.54	2.2407	2.5593	125	86	68.8
2KYT-11_A	T0630TS165_3	T0630	2.33	2.3711	2.6769	125	86	68.8
2KYT-11_A	T0630TS165_4	T0630	2.63	2.1103	2.4424	125	86	68.8
2KYT-11_A	T0630TS165_5	T0630	2.72	4.0909	4.2588	125	128	102.4
2KYT-11_A	T0630TS166_1	T0630	2.90	4.2893	4.4434	125	132	105.6
2KYT-11_A	T0630TS166_2	T0630	2.31	-1.1678	0.1521	125	132	105.6
2KYT-11_A	T0630TS166_3	T0630	2.87	3.4956	3.7067	125	132	105.6
2KYT-11_A	T0630TS166_4	T0630	2.52	0.8166	1.3348	125	132	105.6
2KYT-11_A	T0630TS166_5	T0630	2.48	3.7932	3.9824	125	132	105.6
2KYT-11_A	T0630TS170_1	T0630	2.93	-0.1756	0.6189	125	132	105.6
2KYT-11_A	T0630TS170_2	T0630	2.85	-0.3740	0.5009	125	132	105.6
2KYT-11_A	T0630TS170_3	T0630	2.66	4.2893	4.4434	125	132	105.6
2KYT-11_A	T0630TS170_4	T0630	3.05	-0.2748	0.5586	125	132	105.6
2KYT-11_A	T0630TS170_5	T0630	3.17	2.3049	2.6171	125	132	105.6
2KYT-11_A	T0630TS171_1	T0630	2.05	2.7023	2.9775	125	39	31.2
2KYT-11_A	T0630TS171_2	T0630	1.96	3.2808	3.5083	125	40	32
2KYT-11_A	T0630TS171_3	T0630	1.70	2.5766	2.8631	125	38	30.4
2KYT-11_A	T0630TS172_1	T0630	2.93	1.9081	2.2623	125	132	105.6
2KYT-11_A	T0630TS172_2	T0630	1.93	-0.4732	0.4461	125	132	105.6
2KYT-11_A	T0630TS172_3	T0630	2.32	2.2057	2.5279	125	132	105.6
2KYT-11_A	T0630TS172_4	T0630	2.98	1.4119	1.8296	125	132	105.6
2KYT-11_A	T0630TS172_5	T0630	2.49	1.8088	2.1747	125	132	105.6
2KYT-11_A	T0630TS173_1	T0630	2.76	2.9003	3.1585	125	127	101.6
2KYT-11_A	T0630TS173_2	T0630	2.41	-0.1756	0.6189	125	132	105.6
2KYT-11_A	T0630TS173_3	T0630	2.52	3.8925	4.0744	125	132	105.6
2KYT-11_A	T0630TS173_4	T0630	2.62	4.7092	4.8346	125	115	92
2KYT-11_A	T0630TS173_5	T0630	2.44	5.4390	5.5159	125	85	68
2KYT-11_A	T0630TS174_1	T0630	2.64	3.5948	3.7985	125	132	105.6
2KYT-11_A	T0630TS182_1	T0630	2.80	0.0229	0.7468	125	132	105.6
2KYT-11_A	T0630TS182_2	T0630	2.83	-1.0686	0.1838	125	132	105.6
2KYT-11_A	T0630TS182_3	T0630	2.53	-1.0686	0.1838	125	132	105.6
2KYT-11_A	T0630TS182_4	T0630	2.77	-0.0764	0.6816	125	132	105.6
2KYT-11_A	T0630TS182_5	T0630	2.76	-0.3740	0.5009	125	132	105.6
2KYT-11_A	T0630TS186_1	T0630	2.92	1.3127	1.7449	125	132	105.6
2KYT-11_A	T0630TS186_2	T0630	2.77	1.8088	2.1747	125	132	105.6
2KYT-11_A	T0630TS186_3	T0630	2.58	1.8088	2.1747	125	132	105.6
2KYT-11_A	T0630TS186_4	T0630	2.64	0.7174	1.2560	125	132	105.6
2KYT-11_A	T0630TS186_5	T0630	2.57	-0.4732	0.4461	125	132	105.6
2KYT-11_A	T0630TS192_1	T0630	2.92	4.0909	4.2588	125	132	105.6
2KYT-11_A	T0630TS199_1	T0630	3.13	-0.7709	0.2999	125	132	105.6
2KYT-11_A	T0630TS200_1	T0630	2.62	0.0229	0.7468	125	132	105.6
2KYT-11_A	T0630TS200_2	T0630	3.18	0.2213	0.8834	125	132	105.6
2KYT-11_A	T0630TS200_3	T0630	3.06	2.1065	2.4390	125	132	105.6
2KYT-11_A	T0630TS200_4	T0630	2.84	0.1221	0.8141	125	132	105.6
2KYT-11_A	T0630TS200_5	T0630	2.64	-0.2748	0.5586	125	132	105.6
2KYT-11_A	T0630TS206_1	T0630	2.24	1.9081	2.2623	125	132	105.6
2KYT-11_A	T0630TS207_1	T0630	2.82	-0.8701	0.2577	125	132	105.6
2KYT-11_A	T0630TS207_2	T0630	2.93	-1.6639	0.0453	125	127	101.6
2KYT-11_A	T0630TS207_3	T0630	2.81	-0.5725	0.3942	125	132	105.6
2KYT-11_A	T0630TS207_4	T0630	2.99	-0.4732	0.4461	125	132	105.6
2KYT-11_A	T0630TS207_5	T0630	2.52	-1.8623	0.0237	125	132	105.6
2KYT-11_A	T0630TS208_1	T0630	2.43	0.3205	0.9547	125	132	105.6
2KYT-11_A	T0630TS208_2	T0630	2.87	1.1143	1.5780	125	132	105.6
2KYT-11_A	T0630TS208_3	T0630	2.78	0.9158	1.4148	125	132	105.6
2KYT-11_A	T0630TS208_4	T0630	2.88	1.3127	1.7449	125	132	105.6
2KYT-11_A	T0630TS208_5	T0630	2.41	1.1143	1.5780	125	132	105.6
2KYT-11_A	T0630TS213_1	T0630	2.02	2.6535	2.9331	125	66	52.8
2KYT-11_A	T0630TS213_2	T0630	1.83	2.6535	2.9331	125	66	52.8
2KYT-11_A	T0630TS213_3	T0630	1.88	2.9700	3.2225	125	66	52.8
2KYT-11_A	T0630TS213_4	T0630	1.66	3.0505	3.2963	125	38	30.4
2KYT-11_A	T0630TS213_5	T0630	2.43	1.9244	2.2768	125	35	28
2KYT-11_A	T0630TS214_1	T0630	2.78	1.6104	2.0009	125	129	103.2
2KYT-11_A	T0630TS214_2	T0630	2.92	0.6182	1.1784	125	132	105.6
2KYT-11_A	T0630TS214_3	T0630	2.79	1.0151	1.4959	125	132	105.6
2KYT-11_A	T0630TS214_4	T0630	3.01	0.1221	0.8141	125	132	105.6
2KYT-11_A	T0630TS214_5	T0630	2.51	-0.5725	0.3942	125	131	104.8
2KYT-11_A	T0630TS215_1	T0630	2.71	1.0151	1.4959	125	132	105.6
2KYT-11_A	T0630TS215_2	T0630	2.03	2.1065	2.4390	125	132	105.6
2KYT-11_A	T0630TS215_3	T0630	2.26	1.7096	2.0875	125	132	105.6
2KYT-11_A	T0630TS215_4	T0630	2.57	1.8088	2.1747	125	132	105.6
2KYT-11_A	T0630TS215_5	T0630	2.59	1.4119	1.8296	125	132	105.6
2KYT-11_A	T0630TS218_1	T0630	2.66	3.7466	3.9391	125	110	88
2KYT-11_A	T0630TS218_2	T0630	2.69	3.7466	3.9391	125	110	88
2KYT-11_A	T0630TS218_3	T0630	2.57	3.3108	3.5360	125	110	88
2KYT-11_A	T0630TS218_4	T0630	2.63	3.3108	3.5360	125	110	88
2KYT-11_A	T0630TS218_5	T0630	2.63	3.3108	3.5360	125	110	88
2KYT-11_A	T0630TS220_1	T0630	2.97	0.0229	0.7468	125	132	105.6
2KYT-11_A	T0630TS220_2	T0630	2.72	-0.2748	0.5586	125	132	105.6
2KYT-11_A	T0630TS220_3	T0630	2.90	-0.6717	0.3455	125	132	105.6
2KYT-11_A	T0630TS220_4	T0630	2.98	0.2213	0.8834	125	132	105.6
2KYT-11_A	T0630TS220_5	T0630	3.20	0.0229	0.7468	125	132	105.6
2KYT-11_A	T0630TS229_1	T0630	no_data	no_data	no_data	125	no_data	no_data
2KYT-11_A	T0630TS229_2	T0630	no_data	no_data	no_data	125	no_data	no_data
2KYT-11_A	T0630TS229_3	T0630	no_data	no_data	no_data	125	no_data	no_data
2KYT-11_A	T0630TS229_4	T0630	no_data	no_data	no_data	125	no_data	no_data
2KYT-11_A	T0630TS229_5	T0630	no_data	no_data	no_data	125	no_data	no_data
2KYT-11_A	T0630TS236_1	T0630	2.61	4.6862	4.8131	125	132	105.6
2KYT-11_A	T0630TS236_2	T0630	2.69	4.5870	4.7206	125	132	105.6
2KYT-11_A	T0630TS236_3	T0630	2.73	4.9839	5.0909	125	132	105.6
2KYT-11_A	T0630TS236_4	T0630	2.68	5.1823	5.2761	125	132	105.6
2KYT-11_A	T0630TS236_5	T0630	2.46	5.2815	5.3688	125	132	105.6
2KYT-11_A	T0630TS240_1	T0630	2.64	4.3886	4.5358	125	132	105.6
2KYT-11_A	T0630TS242_1	T0630	2.50	4.4878	4.6282	125	132	105.6
2KYT-11_A	T0630TS242_2	T0630	2.55	4.8847	4.9983	125	132	105.6
2KYT-11_A	T0630TS242_3	T0630	2.94	4.7854	4.9057	125	132	105.6
2KYT-11_A	T0630TS242_4	T0630	3.17	4.3886	4.5358	125	132	105.6
2KYT-11_A	T0630TS242_5	T0630	2.74	4.7854	4.9057	125	132	105.6
2KYT-11_A	T0630TS244_1	T0630	2.82	-0.5725	0.3942	125	132	105.6
2KYT-11_A	T0630TS244_2	T0630	2.31	3.8246	4.0115	125	74	59.2
2KYT-11_A	T0630TS244_3	T0630	1.97	3.8206	4.0078	125	43	34.4
2KYT-11_A	T0630TS244_4	T0630	2.04	3.6994	3.8953	125	76	60.8
2KYT-11_A	T0630TS244_5	T0630	2.21	3.9046	4.0857	125	46	36.8
2KYT-11_A	T0630TS245_1	T0630	3.21	-1.7631	0.0333	125	132	105.6
2KYT-11_A	T0630TS248_1	T0630	2.05	-1.2670	0.1240	125	132	105.6
2KYT-11_A	T0630TS248_2	T0630	2.59	-1.2670	0.1240	125	132	105.6
2KYT-11_A	T0630TS248_3	T0630	2.05	-1.2670	0.1240	125	132	105.6
2KYT-11_A	T0630TS248_4	T0630	2.05	-1.2670	0.1240	125	132	105.6
2KYT-11_A	T0630TS248_5	T0630	2.67	-1.4654	0.0782	125	132	105.6
2KYT-11_A	T0630TS250_1	T0630	2.99	1.5112	1.9149	125	131	104.8
2KYT-11_A	T0630TS250_2	T0630	2.84	1.3127	1.7449	125	132	105.6
2KYT-11_A	T0630TS250_3	T0630	2.66	1.2135	1.6610	125	131	104.8
2KYT-11_A	T0630TS253_1	T0630	2.87	4.4878	4.6282	125	132	105.6
2KYT-11_A	T0630TS253_2	T0630	2.92	4.3886	4.5358	125	132	105.6
2KYT-11_A	T0630TS253_3	T0630	2.69	4.2893	4.4434	125	132	105.6
2KYT-11_A	T0630TS253_4	T0630	2.99	3.9917	4.1666	125	132	105.6
2KYT-11_A	T0630TS253_5	T0630	2.92	4.3886	4.5358	125	132	105.6
2KYT-11_A	T0630TS257_1	T0630	3.07	-0.5725	0.3942	125	132	105.6
2KYT-11_A	T0630TS257_2	T0630	2.86	0.1221	0.8141	125	132	105.6
2KYT-11_A	T0630TS257_3	T0630	3.24	-0.1756	0.6189	125	132	105.6
2KYT-11_A	T0630TS257_4	T0630	2.72	-1.2670	0.1240	125	132	105.6
2KYT-11_A	T0630TS257_5	T0630	2.72	0.2213	0.8834	125	132	105.6
2KYT-11_A	T0630TS264_1	T0630	2.64	-1.7631	0.0333	125	132	105.6
2KYT-11_A	T0630TS264_2	T0630	2.07	-2.1600	0.0071	125	132	105.6
2KYT-11_A	T0630TS264_3	T0630	2.69	-0.7709	0.2999	125	132	105.6
2KYT-11_A	T0630TS264_4	T0630	2.46	-1.6639	0.0453	125	132	105.6
2KYT-11_A	T0630TS264_5	T0630	2.51	-1.6639	0.0453	125	132	105.6
2KYT-11_A	T0630TS273_1	T0630	3.00	1.8088	2.1747	125	127	101.6
2KYT-11_A	T0630TS273_2	T0630	2.41	-0.1756	0.6189	125	132	105.6
2KYT-11_A	T0630TS273_3	T0630	2.50	4.0909	4.2588	125	132	105.6
2KYT-11_A	T0630TS273_4	T0630	2.83	4.8147	4.9330	125	115	92
2KYT-11_A	T0630TS273_5	T0630	2.47	5.1759	5.2701	125	85	68
2KYT-11_A	T0630TS275_1	T0630	1.99	-0.0764	0.6816	125	132	105.6
2KYT-11_A	T0630TS275_2	T0630	2.50	4.0909	4.2588	125	132	105.6
2KYT-11_A	T0630TS275_3	T0630	2.58	4.3886	4.5358	125	132	105.6
2KYT-11_A	T0630TS275_4	T0630	2.15	-0.6717	0.3455	125	132	105.6
2KYT-11_A	T0630TS275_5	T0630	2.81	-0.0764	0.6816	125	132	105.6
2KYT-11_A	T0630TS276_1	T0630	2.63	4.6862	4.8131	125	132	105.6
2KYT-11_A	T0630TS276_2	T0630	2.87	4.6862	4.8131	125	132	105.6
2KYT-11_A	T0630TS278_1	T0630	2.52	-1.2670	0.1240	125	132	105.6
2KYT-11_A	T0630TS286_1	T0630	2.63	4.6862	4.8131	125	132	105.6
2KYT-11_A	T0630TS286_2	T0630	2.87	4.6862	4.8131	125	132	105.6
2KYT-11_A	T0630TS289_1	T0630	2.62	-1.8623	0.0237	125	132	105.6
2KYT-11_A	T0630TS291_1	T0630	2.08	-1.5647	0.0602	125	132	105.6
2KYT-11_A	T0630TS291_2	T0630	3.17	0.2213	0.8834	125	132	105.6
2KYT-11_A	T0630TS291_3	T0630	2.68	-0.6717	0.3455	125	132	105.6
2KYT-11_A	T0630TS291_4	T0630	2.14	-1.2670	0.1240	125	132	105.6
2KYT-11_A	T0630TS291_5	T0630	2.75	-1.0686	0.1838	125	132	105.6
2KYT-11_A	T0630TS295_1	T0630	2.97	2.0073	2.3504	125	132	105.6
2KYT-11_A	T0630TS295_2	T0630	2.74	0.3205	0.9547	125	132	105.6
2KYT-11_A	T0630TS295_3	T0630	2.45	-0.9693	0.2190	125	132	105.6
2KYT-11_A	T0630TS295_4	T0630	2.69	0.3205	0.9547	125	132	105.6
2KYT-11_A	T0630TS295_5	T0630	2.56	4.5870	4.7206	125	132	105.6
2KYT-11_A	T0630TS296_1	T0630	2.30	3.0692	3.3136	125	55	44
2KYT-11_A	T0630TS296_2	T0630	2.08	3.0618	3.3067	125	34	27.2
2KYT-11_A	T0630TS296_3	T0630	2.20	4.4915	4.6317	125	59	47.2
2KYT-11_A	T0630TS296_4	T0630	2.25	4.4193	4.5644	125	56	44.8
2KYT-11_A	T0630TS296_5	T0630	2.29	3.5065	3.7168	125	52	41.6
2KYT-11_A	T0630TS297_1	T0630	2.37	4.2893	4.4434	125	132	105.6
2KYT-11_A	T0630TS297_2	T0630	2.45	4.2893	4.4434	125	132	105.6
2KYT-11_A	T0630TS297_3	T0630	2.29	0.9158	1.4148	125	132	105.6
2KYT-11_A	T0630TS297_4	T0630	2.61	4.2893	4.4434	125	132	105.6
2KYT-11_A	T0630TS297_5	T0630	2.58	-0.3740	0.5009	125	132	105.6
2KYT-11_A	T0630TS299_1	T0630	2.77	3.9917	4.1666	125	132	105.6
2KYT-11_A	T0630TS299_2	T0630	2.75	5.0831	5.1835	125	132	105.6
2KYT-11_A	T0630TS299_3	T0630	3.04	3.1979	3.4320	125	132	105.6
2KYT-11_A	T0630TS299_4	T0630	3.00	4.4878	4.6282	125	132	105.6
2KYT-11_A	T0630TS299_5	T0630	2.77	3.7932	3.9824	125	132	105.6
2KYT-11_A	T0630TS300_1	T0630	2.64	4.3886	4.5358	125	132	105.6
2KYT-11_A	T0630TS300_2	T0630	2.84	2.8010	3.0677	125	132	105.6
2KYT-11_A	T0630TS300_3	T0630	2.81	2.2057	2.5279	125	132	105.6
2KYT-11_A	T0630TS300_4	T0630	2.32	1.6104	2.0009	125	132	105.6
2KYT-11_A	T0630TS300_5	T0630	2.99	3.9917	4.1666	125	132	105.6
2KYT-11_A	T0630TS301_1	T0630	1.97	3.5974	3.8009	125	45	36
2KYT-11_A	T0630TS301_2	T0630	2.17	3.0950	3.3372	125	48	38.4
2KYT-11_A	T0630TS301_3	T0630	2.47	5.1759	5.2701	125	85	68
2KYT-11_A	T0630TS302_1	T0630	2.36	3.8925	4.0744	125	132	105.6
2KYT-11_A	T0630TS302_2	T0630	2.97	0.0229	0.7468	125	132	105.6
2KYT-11_A	T0630TS302_3	T0630	2.90	-0.6717	0.3455	125	132	105.6
2KYT-11_A	T0630TS302_4	T0630	2.72	-0.2748	0.5586	125	132	105.6
2KYT-11_A	T0630TS302_5	T0630	2.98	0.2213	0.8834	125	132	105.6
2KYT-11_A	T0630TS304_1	T0630	2.93	-1.8623	0.0237	125	132	105.6
2KYT-11_A	T0630TS304_2	T0630	2.62	-0.4732	0.4461	125	132	105.6
2KYT-11_A	T0630TS304_3	T0630	2.90	-0.6717	0.3455	125	132	105.6
2KYT-11_A	T0630TS304_4	T0630	2.73	-1.7631	0.0333	125	132	105.6
2KYT-11_A	T0630TS304_5	T0630	2.95	-0.7709	0.2999	125	132	105.6
2KYT-11_A	T0630TS307_1	T0630	2.42	0.3205	0.9547	125	132	105.6
2KYT-11_A	T0630TS307_2	T0630	2.28	4.5870	4.7206	125	132	105.6
2KYT-11_A	T0630TS307_3	T0630	2.56	4.5870	4.7206	125	132	105.6
2KYT-11_A	T0630TS307_4	T0630	2.90	3.4956	3.7067	125	132	105.6
2KYT-11_A	T0630TS307_5	T0630	2.58	4.0909	4.2588	125	132	105.6
2KYT-11_A	T0630TS311_1	T0630	2.56	-0.6717	0.3455	125	132	105.6
2KYT-11_A	T0630TS311_2	T0630	2.32	-1.1678	0.1521	125	132	105.6
2KYT-11_A	T0630TS311_3	T0630	2.42	3.1847	3.4198	125	75	60
2KYT-11_A	T0630TS314_1	T0630	2.68	-1.4654	0.0782	125	132	105.6
2KYT-11_A	T0630TS314_2	T0630	2.78	4.8847	4.9983	125	132	105.6
2KYT-11_A	T0630TS314_3	T0630	2.85	-1.3662	0.0994	125	132	105.6
2KYT-11_A	T0630TS314_4	T0630	2.55	0.7174	1.2560	125	132	105.6
2KYT-11_A	T0630TS314_5	T0630	2.77	-1.3662	0.0994	125	132	105.6
2KYT-11_A	T0630TS316_1	T0630	2.44	0.4197	1.0277	125	132	105.6
2KYT-11_A	T0630TS316_2	T0630	2.76	0.1221	0.8141	125	132	105.6
2KYT-11_A	T0630TS316_3	T0630	2.35	0.0229	0.7468	125	132	105.6
2KYT-11_A	T0630TS316_4	T0630	2.57	0.3205	0.9547	125	132	105.6
2KYT-11_A	T0630TS316_5	T0630	2.54	-0.2748	0.5586	125	132	105.6
2KYT-11_A	T0630TS319_1	T0630	2.50	4.0909	4.2588	125	132	105.6
2KYT-11_A	T0630TS319_2	T0630	2.66	4.2242	4.3828	125	114	91.2
2KYT-11_A	T0630TS319_3	T0630	2.40	2.1470	2.4752	125	95	76
2KYT-11_A	T0630TS319_4	T0630	2.83	4.8147	4.9330	125	115	92
2KYT-11_A	T0630TS319_5	T0630	2.47	5.1759	5.2701	125	85	68
2KYT-11_A	T0630TS321_1	T0630	2.69	0.7174	1.2560	125	132	105.6
2KYT-11_A	T0630TS321_2	T0630	2.32	1.6104	2.0009	125	132	105.6
2KYT-11_A	T0630TS321_3	T0630	2.72	0.7174	1.2560	125	132	105.6
2KYT-11_A	T0630TS321_4	T0630	2.67	0.4197	1.0277	125	132	105.6
2KYT-11_A	T0630TS321_5	T0630	2.81	2.2057	2.5279	125	132	105.6
2KYT-11_A	T0630TS324_1	T0630	2.57	-0.2748	0.5586	125	132	105.6
2KYT-11_A	T0630TS324_2	T0630	2.71	-0.3740	0.5009	125	132	105.6
2KYT-11_A	T0630TS324_3	T0630	2.70	-0.3740	0.5009	125	132	105.6
2KYT-11_A	T0630TS324_4	T0630	2.97	-0.3740	0.5009	125	132	105.6
2KYT-11_A	T0630TS324_5	T0630	2.67	-0.3740	0.5009	125	132	105.6
2KYT-11_A	T0630TS328_1	T0630	2.82	-1.2946	0.1168	125	114	91.2
2KYT-11_A	T0630TS333_1	T0630	2.95	-1.6639	0.0453	125	132	105.6
2KYT-11_A	T0630TS333_2	T0630	2.86	-0.7709	0.2999	125	132	105.6
2KYT-11_A	T0630TS333_3	T0630	2.41	-0.5725	0.3942	125	132	105.6
2KYT-11_A	T0630TS333_4	T0630	2.39	-1.8623	0.0237	125	132	105.6
2KYT-11_A	T0630TS333_5	T0630	2.42	-1.2670	0.1240	125	132	105.6
2KYT-11_A	T0630TS336_1	T0630	3.14	-1.8623	0.0237	125	132	105.6
2KYT-11_A	T0630TS336_2	T0630	2.28	-1.6639	0.0453	125	132	105.6
2KYT-11_A	T0630TS336_3	T0630	2.26	-1.9615	0.0164	125	132	105.6
2KYT-11_A	T0630TS336_4	T0630	2.92	-1.9615	0.0164	125	132	105.6
2KYT-11_A	T0630TS336_5	T0630	2.74	-1.6639	0.0453	125	132	105.6
2KYT-11_A	T0630TS345_1	T0630	2.95	-0.9693	0.2190	125	132	105.6
2KYT-11_A	T0630TS345_2	T0630	2.43	-1.2670	0.1240	125	132	105.6
2KYT-11_A	T0630TS345_3	T0630	2.60	-0.7709	0.2999	125	132	105.6
2KYT-11_A	T0630TS345_4	T0630	3.08	4.0909	4.2588	125	132	105.6
2KYT-11_A	T0630TS345_5	T0630	3.05	3.8925	4.0744	125	132	105.6
2KYT-11_A	T0630TS346_1	T0630	2.48	4.2893	4.4434	125	132	105.6
2KYT-11_A	T0630TS347_1	T0630	2.66	-0.7213	0.3223	125	92	73.6
2KYT-11_A	T0630TS347_2	T0630	2.22	-1.0091	0.2045	125	45	36
2KYT-11_A	T0630TS347_3	T0630	1.99	-1.5353	0.0652	125	101	80.8
2KYT-11_A	T0630TS347_4	T0630	2.63	0.3405	0.9692	125	100	80
2KYT-11_A	T0630TS347_5	T0630	1.55	-0.6835	0.3399	125	32	25.6
2KYT-11_A	T0630TS350_1	T0630	2.65	-1.0686	0.1838	125	132	105.6
2KYT-11_A	T0630TS350_2	T0630	2.49	-0.5725	0.3942	125	132	105.6
2KYT-11_A	T0630TS350_3	T0630	2.94	-1.7631	0.0333	125	132	105.6
2KYT-11_A	T0630TS350_4	T0630	2.73	-0.9693	0.2190	125	132	105.6
2KYT-11_A	T0630TS350_5	T0630	2.46	-0.9693	0.2190	125	132	105.6
2KYT-11_A	T0630TS353_1	T0630	1.84	-1.1678	0.1521	125	132	105.6
2KYT-11_A	T0630TS353_2	T0630	2.29	-0.7709	0.2999	125	132	105.6
2KYT-11_A	T0630TS353_3	T0630	2.52	-1.3662	0.0994	125	132	105.6
2KYT-11_A	T0630TS353_4	T0630	2.67	-0.3740	0.5009	125	132	105.6
2KYT-11_A	T0630TS353_5	T0630	1.99	-1.2670	0.1240	125	132	105.6
2KYT-11_A	T0630TS355_1	T0630	2.51	-0.2748	0.5586	125	132	105.6
2KYT-11_A	T0630TS355_2	T0630	2.63	-0.5725	0.3942	125	132	105.6
2KYT-11_A	T0630TS355_3	T0630	2.58	0.7174	1.2560	125	132	105.6
2KYT-11_A	T0630TS355_4	T0630	2.47	-1.4654	0.0782	125	132	105.6
2KYT-11_A	T0630TS355_5	T0630	3.18	0.4197	1.0277	125	132	105.6
2KYT-11_A	T0630TS358_1	T0630	2.66	-0.7213	0.3223	125	92	73.6
2KYT-11_A	T0630TS358_2	T0630	2.29	-0.1788	0.6169	125	60	48
2KYT-11_A	T0630TS358_3	T0630	1.55	-0.6835	0.3399	125	32	25.6
2KYT-11_A	T0630TS358_4	T0630	2.22	-1.0091	0.2045	125	45	36
2KYT-11_A	T0630TS358_5	T0630	1.99	-1.5353	0.0652	125	101	80.8
2KYT-11_A	T0630TS360_1	T0630	2.92	3.9917	4.1666	125	132	105.6
2KYT-11_A	T0630TS361_1	T0630	2.67	5.2815	5.3688	125	132	105.6
2KYT-11_A	T0630TS361_2	T0630	2.70	4.1901	4.3511	125	132	105.6
2KYT-11_A	T0630TS361_3	T0630	2.36	4.7854	4.9057	125	132	105.6
2KYT-11_A	T0630TS361_4	T0630	2.62	5.2815	5.3688	125	132	105.6
2KYT-11_A	T0630TS361_5	T0630	2.45	4.6862	4.8131	125	132	105.6
2KYT-11_A	T0630TS362_1	T0630	2.88	-1.2670	0.1240	125	132	105.6
2KYT-11_A	T0630TS362_2	T0630	3.16	-2.1600	0.0071	125	132	105.6
2KYT-11_A	T0630TS365_1	T0630	3.03	-0.2499	0.5735	125	123	98.4
2KYT-11_A	T0630TS365_2	T0630	3.04	1.0553	1.5291	125	123	98.4
2KYT-11_A	T0630TS366_1	T0630	2.89	3.5948	3.7985	125	132	105.6
2KYT-11_A	T0630TS366_2	T0630	2.82	0.1221	0.8141	125	132	105.6
2KYT-11_A	T0630TS366_3	T0630	2.60	-0.1756	0.6189	125	132	105.6
2KYT-11_A	T0630TS366_4	T0630	2.68	0.1221	0.8141	125	132	105.6
2KYT-11_A	T0630TS366_5	T0630	2.58	0.0229	0.7468	125	132	105.6
2KYT-11_A	T0630TS373_1	T0630	2.52	-0.7709	0.2999	125	132	105.6
2KYT-11_A	T0630TS373_2	T0630	2.84	-0.6717	0.3455	125	132	105.6
2KYT-11_A	T0630TS373_3	T0630	3.11	-1.3662	0.0994	125	132	105.6
2KYT-11_A	T0630TS373_4	T0630	2.73	-1.4654	0.0782	125	132	105.6
2KYT-11_A	T0630TS373_5	T0630	2.90	0.2213	0.8834	125	132	105.6
2KYT-11_A	T0630TS380_1	T0630	2.55	4.5870	4.7206	125	132	105.6
2KYT-11_A	T0630TS380_2	T0630	2.76	3.6940	3.8904	125	132	105.6
2KYT-11_A	T0630TS380_3	T0630	2.65	2.9003	3.1585	125	132	105.6
2KYT-11_A	T0630TS380_4	T0630	2.26	2.0073	2.3504	125	132	105.6
2KYT-11_A	T0630TS380_5	T0630	2.63	1.6104	2.0009	125	132	105.6
2KYT-11_A	T0630TS382_1	T0630	3.10	-0.6717	0.3455	125	132	105.6
2KYT-11_A	T0630TS382_2	T0630	2.93	1.5112	1.9149	125	132	105.6
2KYT-11_A	T0630TS382_3	T0630	2.95	-0.0764	0.6816	125	132	105.6
2KYT-11_A	T0630TS382_4	T0630	2.80	1.5112	1.9149	125	132	105.6
2KYT-11_A	T0630TS382_5	T0630	2.99	2.5034	2.7966	125	132	105.6
2KYT-11_A	T0630TS386_1	T0630	3.13	4.3886	4.5358	125	132	105.6
2KYT-11_A	T0630TS386_2	T0630	2.64	4.0909	4.2588	125	132	105.6
2KYT-11_A	T0630TS386_3	T0630	2.72	4.5870	4.7206	125	132	105.6
2KYT-11_A	T0630TS386_4	T0630	2.79	4.7854	4.9057	125	132	105.6
2KYT-11_A	T0630TS386_5	T0630	2.82	2.4042	2.7067	125	132	105.6
2KYT-11_A	T0630TS391_1	T0630	3.02	3.1979	3.4320	125	132	105.6
2KYT-11_A	T0630TS395_1	T0630	2.81	0.9158	1.4148	125	132	105.6
2KYT-11_A	T0630TS395_2	T0630	2.82	3.9917	4.1666	125	132	105.6
2KYT-11_A	T0630TS395_3	T0630	2.81	4.6862	4.8131	125	132	105.6
2KYT-11_A	T0630TS395_4	T0630	2.69	1.7096	2.0875	125	132	105.6
2KYT-11_A	T0630TS395_5	T0630	2.79	1.0151	1.4959	125	132	105.6
2KYT-11_A	T0630TS399_1	T0630	2.58	4.7854	4.9057	125	132	105.6
2KYT-11_A	T0630TS399_2	T0630	2.27	4.7854	4.9057	125	132	105.6
2KYT-11_A	T0630TS399_3	T0630	2.62	4.8847	4.9983	125	132	105.6
2KYT-11_A	T0630TS399_4	T0630	2.68	4.5870	4.7206	125	132	105.6
2KYT-11_A	T0630TS399_5	T0630	2.51	4.5870	4.7206	125	132	105.6
2KYT-11_A	T0630TS400_1	T0630	3.11	3.6940	3.8904	125	132	105.6
2KYT-11_A	T0630TS400_2	T0630	2.90	4.4878	4.6282	125	132	105.6
2KYT-11_A	T0630TS400_3	T0630	3.15	3.7932	3.9824	125	132	105.6
2KYT-11_A	T0630TS400_4	T0630	3.02	4.1901	4.3511	125	132	105.6
2KYT-11_A	T0630TS400_5	T0630	3.15	3.4956	3.7067	125	132	105.6
2KYT-11_A	T0630TS402_1	T0630	2.54	4.0909	4.2588	125	132	105.6
2KYT-11_A	T0630TS402_2	T0630	2.61	4.4878	4.6282	125	132	105.6
2KYT-11_A	T0630TS402_3	T0630	2.67	0.9158	1.4148	125	132	105.6
2KYT-11_A	T0630TS402_4	T0630	2.88	0.6182	1.1784	125	132	105.6
2KYT-11_A	T0630TS402_5	T0630	2.87	1.5112	1.9149	125	132	105.6
2KYT-11_A	T0630TS403_1	T0630	2.44	0.7174	1.2560	125	132	105.6
2KYT-11_A	T0630TS403_2	T0630	2.63	0.6182	1.1784	125	132	105.6
2KYT-11_A	T0630TS403_3	T0630	2.43	0.6182	1.1784	125	132	105.6
2KYT-11_A	T0630TS403_4	T0630	2.19	-0.7709	0.2999	125	132	105.6
2KYT-11_A	T0630TS403_5	T0630	2.74	-0.4732	0.4461	125	132	105.6
2KYT-11_A	T0630TS407_1	T0630	2.62	4.8847	4.9983	125	132	105.6
2KYT-11_A	T0630TS407_2	T0630	2.70	4.7854	4.9057	125	132	105.6
2KYT-11_A	T0630TS407_3	T0630	2.47	5.0831	5.1835	125	132	105.6
2KYT-11_A	T0630TS407_4	T0630	2.78	4.6862	4.8131	125	132	105.6
2KYT-11_A	T0630TS407_5	T0630	2.55	4.5870	4.7206	125	132	105.6
2KYT-11_A	T0630TS408_1	T0630	2.52	1.7096	2.0875	125	132	105.6
2KYT-11_A	T0630TS408_2	T0630	2.40	4.1901	4.3511	125	132	105.6
2KYT-11_A	T0630TS408_3	T0630	2.86	3.9917	4.1666	125	132	105.6
2KYT-11_A	T0630TS408_4	T0630	2.70	0.7174	1.2560	125	132	105.6
2KYT-11_A	T0630TS408_5	T0630	2.56	1.7096	2.0875	125	132	105.6
2KYT-11_A	T0630TS409_1	T0630	2.16	1.8088	2.1747	125	132	105.6
2KYT-11_A	T0630TS409_2	T0630	2.15	1.9081	2.2623	125	132	105.6
2KYT-11_A	T0630TS409_3	T0630	2.70	3.6940	3.8904	125	132	105.6
2KYT-11_A	T0630TS409_4	T0630	2.86	-1.6639	0.0453	125	132	105.6
2KYT-11_A	T0630TS409_5	T0630	1.93	-1.5647	0.0602	125	132	105.6
2KYT-11_A	T0630TS418_1	T0630	2.94	3.5948	3.7985	125	132	105.6
2KYT-11_A	T0630TS418_2	T0630	2.83	0.6182	1.1784	125	132	105.6
2KYT-11_A	T0630TS418_3	T0630	2.94	4.5870	4.7206	125	132	105.6
2KYT-11_A	T0630TS418_4	T0630	2.27	1.7096	2.0875	125	132	105.6
2KYT-11_A	T0630TS418_5	T0630	2.49	4.2893	4.4434	125	132	105.6
2KYT-11_A	T0630TS419_1	T0630	2.90	4.2893	4.4434	125	132	105.6
2KYT-11_A	T0630TS419_2	T0630	2.64	4.3886	4.5358	125	132	105.6
2KYT-11_A	T0630TS419_3	T0630	2.69	0.7174	1.2560	125	132	105.6
2KYT-11_A	T0630TS419_4	T0630	2.59	4.6862	4.8131	125	132	105.6
2KYT-11_A	T0630TS419_5	T0630	2.31	-1.1678	0.1521	125	132	105.6
2KYT-11_A	T0630TS420_1	T0630	2.41	3.8840	4.0666	125	56	44.8
2KYT-11_A	T0630TS423_1	T0630	2.73	-0.4732	0.4461	125	132	105.6
2KYT-11_A	T0630TS423_2	T0630	2.48	-0.0764	0.6816	125	132	105.6
2KYT-11_A	T0630TS423_3	T0630	2.58	-0.3740	0.5009	125	132	105.6
2KYT-11_A	T0630TS423_4	T0630	2.34	0.4197	1.0277	125	132	105.6
2KYT-11_A	T0630TS423_5	T0630	2.45	0.0229	0.7468	125	132	105.6
2KYT-11_A	T0630TS424_1	T0630	2.82	0.5190	1.1023	125	132	105.6
2KYT-11_A	T0630TS424_2	T0630	2.82	4.0909	4.2588	125	132	105.6
2KYT-11_A	T0630TS424_3	T0630	2.52	-0.8701	0.2577	125	132	105.6
2KYT-11_A	T0630TS424_4	T0630	2.16	-1.1678	0.1521	125	132	105.6
2KYT-11_A	T0630TS424_5	T0630	2.78	-0.5725	0.3942	125	132	105.6
2KYT-11_A	T0630TS428_1	T0630	2.64	4.3886	4.5358	125	132	105.6
2KYT-11_A	T0630TS428_2	T0630	2.85	0.6182	1.1784	125	132	105.6
2KYT-11_A	T0630TS428_3	T0630	2.60	1.3127	1.7449	125	132	105.6
2KYT-11_A	T0630TS428_4	T0630	2.42	2.6026	2.8867	125	132	105.6
2KYT-11_A	T0630TS428_5	T0630	2.76	4.4878	4.6282	125	132	105.6
2KYT-11_A	T0630TS429_1	T0630	2.96	4.2893	4.4434	125	132	105.6
2KYT-11_A	T0630TS429_2	T0630	2.68	4.3695	4.5180	125	118	94.4
2KYT-11_A	T0630TS429_3	T0630	2.85	4.5765	4.7109	125	118	94.4
2KYT-11_A	T0630TS429_4	T0630	2.76	4.2035	4.3635	125	117	93.6
2KYT-11_A	T0630TS429_5	T0630	2.99	4.4730	4.6144	125	118	94.4
2KYT-11_A	T0630TS435_1	T0630	2.63	4.6862	4.8131	125	132	105.6
2KYT-11_A	T0630TS435_2	T0630	2.88	3.9917	4.1666	125	132	105.6
2KYT-11_A	T0630TS435_3	T0630	2.54	-0.3740	0.5009	125	132	105.6
2KYT-11_A	T0630TS435_4	T0630	2.49	-0.4732	0.4461	125	132	105.6
2KYT-11_A	T0630TS435_5	T0630	2.97	-1.6639	0.0453	125	132	105.6
2KYT-11_A	T0630TS436_1	T0630	3.01	2.6733	2.9511	125	116	92.8
2KYT-11_A	T0630TS436_2	T0630	2.58	3.1702	3.4064	125	56	44.8
2KYT-11_A	T0630TS436_3	T0630	2.46	4.3163	4.4685	125	67	53.6
2KYT-11_A	T0630TS447_1	T0630	2.97	0.0229	0.7468	125	132	105.6
2KYT-11_A	T0630TS447_2	T0630	2.72	-0.2748	0.5586	125	132	105.6
2KYT-11_A	T0630TS447_3	T0630	2.90	-0.6717	0.3455	125	132	105.6
2KYT-11_A	T0630TS447_4	T0630	2.98	0.2213	0.8834	125	132	105.6
2KYT-11_A	T0630TS447_5	T0630	3.20	0.0229	0.7468	125	132	105.6
2KYT-11_A	T0630TS449_1	T0630	2.48	4.2893	4.4434	125	132	105.6
2KYT-11_A	T0630TS450_1	T0630	no_data	no_data	no_data	125	no_data	no_data
2KYT-11_A	T0630TS452_1	T0630	2.70	3.3964	3.6150	125	132	105.6
2KYT-11_A	T0630TS452_2	T0630	2.75	3.5948	3.7985	125	132	105.6
2KYT-11_A	T0630TS452_3	T0630	2.72	3.3964	3.6150	125	132	105.6
2KYT-11_A	T0630TS452_4	T0630	2.77	3.3964	3.6150	125	132	105.6
2KYT-11_A	T0630TS452_5	T0630	2.64	4.1901	4.3511	125	132	105.6
2KYT-11_A	T0630TS453_1	T0630	2.48	4.2893	4.4434	125	132	105.6
2KYT-11_A	T0630TS457_1	T0630	2.59	4.6862	4.8131	125	132	105.6
2KYT-11_A	T0630TS457_2	T0630	2.84	2.8010	3.0677	125	132	105.6
2KYT-11_A	T0630TS457_3	T0630	2.92	3.2971	3.5234	125	132	105.6
2KYT-11_A	T0630TS457_4	T0630	2.92	3.2971	3.5234	125	132	105.6
2KYT-11_A	T0630TS457_5	T0630	2.87	2.6026	2.8867	125	132	105.6
2KYT-11_A	T0630TS458_1	T0630	2.86	4.8847	4.9983	125	132	105.6
2KYT-11_A	T0630TS458_2	T0630	2.93	4.3886	4.5358	125	129	103.2
2KYT-11_A	T0630TS458_3	T0630	2.85	3.4956	3.7067	125	132	105.6
2KYT-11_A	T0630TS458_4	T0630	2.82	3.3964	3.6150	125	132	105.6
2KYT-11_A	T0630TS458_5	T0630	2.92	2.3049	2.6171	125	132	105.6
2KYT-11_A	T0630TS461_1	T0630	2.66	4.1847	4.3460	125	120	96
2KYT-11_A	T0630TS461_2	T0630	2.44	5.1047	5.2037	125	120	96
2KYT-11_A	T0630TS461_3	T0630	2.64	4.9003	5.0128	125	120	96
2KYT-11_A	T0630TS461_4	T0630	2.79	5.0025	5.1082	125	120	96
2KYT-11_A	T0630TS461_5	T0630	2.64	4.6958	4.8221	125	120	96
2KYT-11_A	T0630TS470_1	T0630	2.64	4.3886	4.5358	125	132	105.6
2KYT-11_A	T0630TS470_2	T0630	2.55	4.5870	4.7206	125	132	105.6
2KYT-11_A	T0630TS470_3	T0630	2.73	4.9839	5.0909	125	132	105.6
2KYT-11_A	T0630TS470_4	T0630	2.68	5.1823	5.2761	125	132	105.6
2KYT-11_A	T0630TS470_5	T0630	2.69	4.5870	4.7206	125	132	105.6
2KYT-11_A	T0630TS471_1	T0630	2.41	3.8840	4.0666	125	56	44.8
2KYT-11_A	T0630TS476_1	T0630	2.89	4.4983	4.6380	125	115	92
2KYT-11_A	T0630TS477_1	T0630	2.63	4.6862	4.8131	125	132	105.6
2KYT-11_A	T0630TS477_2	T0630	2.87	4.6862	4.8131	125	132	105.6
2KYT-11_A	T0630TS477_3	T0630	2.87	4.6862	4.8131	125	132	105.6
2KYT-11_A	T0630TS481_1	T0630	3.06	-0.0764	0.6816	125	132	105.6
2KYT-11_A	T0630TS481_2	T0630	2.52	-0.3740	0.5009	125	132	105.6
2KYT-11_A	T0630TS481_3	T0630	2.76	0.9158	1.4148	125	132	105.6
2KYT-11_A	T0630TS481_4	T0630	2.50	0.4197	1.0277	125	132	105.6
2KYT-11_A	T0630TS481_5	T0630	3.04	-1.0686	0.1838	125	132	105.6
2KYT-11_A	T0630TS484_1	T0630	2.75	1.0151	1.4959	125	134	107.2
2KYT-11_A	T0630TS484_2	T0630	2.96	0.8166	1.3348	125	134	107.2
2KYT-11_A	T0630TS484_3	T0630	3.02	1.8088	2.1747	125	134	107.2
2KYT-11_A	T0630TS484_4	T0630	2.70	3.3964	3.6150	125	134	107.2
2KYT-11_A	T0630TS484_5	T0630	2.60	2.7018	2.9771	125	134	107.2
2KYT-11_A	T0630TS490_1	T0630	2.72	4.3886	4.5358	125	132	105.6
2KYT-11_A	T0630TS490_2	T0630	2.57	4.3886	4.5358	125	132	105.6
2KYT-11_A	T0630TS490_3	T0630	2.88	2.9995	3.2495	125	132	105.6
2KYT-11_A	T0630TS490_4	T0630	2.72	4.2893	4.4434	125	132	105.6
2KYT-11_A	T0630TS490_5	T0630	2.49	-0.6717	0.3455	125	132	105.6
2KYT-12_A	2KYT-13_A	T0630	1.03	7.3652	7.3177	125	125	100
2KYT-12_A	2KYT-14_A	T0630	1.42	8.0597	7.9678	125	125	100
2KYT-12_A	2KYT-15_A	T0630	1.55	7.1667	7.1320	125	125	100
2KYT-12_A	2KYT-16_A	T0630	1.80	7.5636	7.5035	125	125	100
2KYT-12_A	2KYT-17_A	T0630	1.25	7.3652	7.3177	125	125	100
2KYT-12_A	2KYT-18_A	T0630	1.53	7.5636	7.5035	125	125	100
2KYT-12_A	2KYT-19_A	T0630	1.59	7.7621	7.6892	125	125	100
2KYT-12_A	2KYT-1_A	T0630	1.42	7.9605	7.8750	125	125	100
2KYT-12_A	2KYT-20_A	T0630	2.74	7.4644	7.4106	125	125	100
2KYT-12_A	2KYT-2_A	T0630	2.32	6.9683	6.9463	125	125	100
2KYT-12_A	2KYT-3_A	T0630	1.51	7.9605	7.8750	125	125	100
2KYT-12_A	2KYT-4_A	T0630	2.85	7.1667	7.1320	125	125	100
2KYT-12_A	2KYT-5_A	T0630	2.94	7.1667	7.1320	125	125	100
2KYT-12_A	2KYT-6_A	T0630	2.15	7.3652	7.3177	125	125	100
2KYT-12_A	2KYT-7_A	T0630	2.20	7.8613	7.7821	125	125	100
2KYT-12_A	2KYT-8_A	T0630	2.89	7.3652	7.3177	125	125	100
2KYT-12_A	2KYT-9_A	T0630	1.60	7.2660	7.2248	125	125	100
2KYT-12_A	4FA0_A	T0630	1.12	7.7827	7.7085	125	102	81.6
2KYT-12_A	T0630AL285_1	T0630	2.71	3.6117	3.8141	125	65	52
2KYT-12_A	T0630AL285_2	T0630	1.90	5.0306	5.1345	125	62	49.6
2KYT-12_A	T0630AL285_3	T0630	2.46	3.6117	3.8141	125	56	44.8
2KYT-12_A	T0630AL285_4	T0630	2.16	4.1324	4.2974	125	44	35.2
2KYT-12_A	T0630AL285_5	T0630	1.60	4.0371	4.2088	125	43	34.4
2KYT-12_A	T0630AL396_1	T0630	1.99	0.0229	0.7468	125	126	100.8
2KYT-12_A	T0630AL396_2	T0630	2.86	3.3964	3.6150	125	137	109.6
2KYT-12_A	T0630AL396_3	T0630	2.64	0.0229	0.7468	125	131	104.8
2KYT-12_A	T0630AL396_4	T0630	1.67	-1.9615	0.0164	125	135	108
2KYT-12_A	T0630AL396_5	T0630	2.33	0.0692	0.7779	125	115	92
2KYT-12_A	T0630TS001_1	T0630	2.51	-0.3740	0.5009	125	132	105.6
2KYT-12_A	T0630TS001_2	T0630	2.59	2.0073	2.3504	125	132	105.6
2KYT-12_A	T0630TS001_3	T0630	2.67	4.0909	4.2588	125	127	101.6
2KYT-12_A	T0630TS001_4	T0630	2.83	3.4956	3.7067	125	132	105.6
2KYT-12_A	T0630TS001_5	T0630	2.96	0.2213	0.8834	125	125	100
2KYT-12_A	T0630TS002_1	T0630	2.93	1.0151	1.4959	125	132	105.6
2KYT-12_A	T0630TS002_2	T0630	2.30	1.9081	2.2623	125	132	105.6
2KYT-12_A	T0630TS002_3	T0630	2.38	0.1221	0.8141	125	132	105.6
2KYT-12_A	T0630TS002_4	T0630	2.33	2.0073	2.3504	125	132	105.6
2KYT-12_A	T0630TS002_5	T0630	3.16	4.0909	4.2588	125	132	105.6
2KYT-12_A	T0630TS014_1	T0630	2.55	-0.6717	0.3455	125	132	105.6
2KYT-12_A	T0630TS014_2	T0630	3.01	-0.5725	0.3942	125	132	105.6
2KYT-12_A	T0630TS014_3	T0630	2.79	0.0229	0.7468	125	132	105.6
2KYT-12_A	T0630TS014_4	T0630	2.77	-0.7709	0.2999	125	132	105.6
2KYT-12_A	T0630TS014_5	T0630	3.11	0.5190	1.1023	125	132	105.6
2KYT-12_A	T0630TS016_1	T0630	2.83	4.6862	4.8131	125	132	105.6
2KYT-12_A	T0630TS016_2	T0630	2.32	4.7854	4.9057	125	132	105.6
2KYT-12_A	T0630TS016_3	T0630	2.76	4.9839	5.0909	125	132	105.6
2KYT-12_A	T0630TS016_4	T0630	2.55	4.7854	4.9057	125	132	105.6
2KYT-12_A	T0630TS016_5	T0630	2.81	4.5870	4.7206	125	132	105.6
2KYT-12_A	T0630TS018_1	T0630	2.58	4.1901	4.3511	125	132	105.6
2KYT-12_A	T0630TS018_2	T0630	2.21	0.2213	0.8834	125	132	105.6
2KYT-12_A	T0630TS018_3	T0630	2.58	4.1901	4.3511	125	132	105.6
2KYT-12_A	T0630TS020_1	T0630	2.58	0.2213	0.8834	125	132	105.6
2KYT-12_A	T0630TS020_2	T0630	2.88	-0.8701	0.2577	125	132	105.6
2KYT-12_A	T0630TS020_3	T0630	2.69	0.0229	0.7468	125	132	105.6
2KYT-12_A	T0630TS026_1	T0630	2.91	-0.1964	0.6060	125	84	67.2
2KYT-12_A	T0630TS026_2	T0630	2.48	0.5997	1.1642	125	84	67.2
2KYT-12_A	T0630TS026_3	T0630	2.81	-0.5944	0.3832	125	84	67.2
2KYT-12_A	T0630TS026_4	T0630	2.81	-0.6211	0.3699	125	102	81.6
2KYT-12_A	T0630TS026_5	T0630	2.30	4.0366	4.2083	125	73	58.4
2KYT-12_A	T0630TS028_1	T0630	2.56	3.5948	3.7985	125	132	105.6
2KYT-12_A	T0630TS028_2	T0630	1.78	-1.8623	0.0237	125	132	105.6
2KYT-12_A	T0630TS028_3	T0630	1.65	-1.4654	0.0782	125	132	105.6
2KYT-12_A	T0630TS028_4	T0630	2.51	-1.1678	0.1521	125	132	105.6
2KYT-12_A	T0630TS028_5	T0630	2.42	-0.0764	0.6816	125	132	105.6
2KYT-12_A	T0630TS029_1	T0630	2.57	-1.9615	0.0164	125	132	105.6
2KYT-12_A	T0630TS029_2	T0630	2.63	-0.1840	0.6136	125	118	94.4
2KYT-12_A	T0630TS029_3	T0630	3.30	-0.8701	0.2577	125	132	105.6
2KYT-12_A	T0630TS029_4	T0630	2.14	-1.8623	0.0237	125	132	105.6
2KYT-12_A	T0630TS029_5	T0630	3.11	-0.9693	0.2190	125	132	105.6
2KYT-12_A	T0630TS033_1	T0630	2.52	4.6862	4.8131	125	132	105.6
2KYT-12_A	T0630TS035_1	T0630	2.65	3.7932	3.9824	125	132	105.6
[truncated: 205,690 more rows]
