# Supplementary material for: Addressing the Role of Conformational Diversity in Protein Structure Prediction
Source: PLoS One. 2016 May 9;11(5):e0154923. doi: 10.1371/journal.pone.0154923 (PMC4861349; doi:10.1371/journal.pone.0154923)
Supplement: S1 Dataset — (GZ) [file pone.0154923.s002.gz › Palopoli-Monzon_2016_SI/Structural_alignments/SET_CASP/rmsd_mammoth_T0108.out.cov]

1J83_A	1J84_A	T0108	0.29	10.4333	10.1901	178	177	99.438202247191
1J83_A	T0108AL010_1	T0108	no_data	no_data	no_data	178	no_data	no_data
1J83_A	T0108AL027_1	T0108	no_data	no_data	no_data	178	no_data	no_data
1J83_A	T0108AL044_1	T0108	no_data	no_data	no_data	178	no_data	no_data
1J83_A	T0108AL044_2	T0108	no_data	no_data	no_data	178	no_data	no_data
1J83_A	T0108AL044_3	T0108	no_data	no_data	no_data	178	no_data	no_data
1J83_A	T0108AL044_4	T0108	no_data	no_data	no_data	178	no_data	no_data
1J83_A	T0108AL044_5	T0108	no_data	no_data	no_data	178	no_data	no_data
1J83_A	T0108AL052_1	T0108	no_data	no_data	no_data	178	no_data	no_data
1J83_A	T0108AL052_2	T0108	no_data	no_data	no_data	178	no_data	no_data
1J83_A	T0108AL052_3	T0108	no_data	no_data	no_data	178	no_data	no_data
1J83_A	T0108AL052_4	T0108	no_data	no_data	no_data	178	no_data	no_data
1J83_A	T0108AL052_5	T0108	no_data	no_data	no_data	178	no_data	no_data
1J83_A	T0108AL077_1	T0108	no_data	no_data	no_data	178	no_data	no_data
1J83_A	T0108AL093_1	T0108	no_data	no_data	no_data	178	no_data	no_data
1J83_A	T0108AL093_2	T0108	no_data	no_data	no_data	178	no_data	no_data
1J83_A	T0108AL094_1	T0108	no_data	no_data	no_data	178	no_data	no_data
1J83_A	T0108AL103_1	T0108	no_data	no_data	no_data	178	no_data	no_data
1J83_A	T0108AL103_2	T0108	no_data	no_data	no_data	178	no_data	no_data
1J83_A	T0108AL103_3	T0108	no_data	no_data	no_data	178	no_data	no_data
1J83_A	T0108AL103_4	T0108	no_data	no_data	no_data	178	no_data	no_data
1J83_A	T0108AL103_5	T0108	no_data	no_data	no_data	178	no_data	no_data
1J83_A	T0108AL104_1	T0108	no_data	no_data	no_data	178	no_data	no_data
1J83_A	T0108AL105_1	T0108	no_data	no_data	no_data	178	no_data	no_data
1J83_A	T0108AL106_1	T0108	no_data	no_data	no_data	178	no_data	no_data
1J83_A	T0108AL107_1	T0108	no_data	no_data	no_data	178	no_data	no_data
1J83_A	T0108AL108_1	T0108	no_data	no_data	no_data	178	no_data	no_data
1J83_A	T0108AL111_1	T0108	no_data	no_data	no_data	178	no_data	no_data
1J83_A	T0108AL126_1	T0108	no_data	no_data	no_data	178	no_data	no_data
1J83_A	T0108AL127_1u	T0108	no_data	no_data	no_data	178	no_data	no_data
1J83_A	T0108AL127_2u	T0108	no_data	no_data	no_data	178	no_data	no_data
1J83_A	T0108AL127_3u	T0108	no_data	no_data	no_data	178	no_data	no_data
1J83_A	T0108AL127_4u	T0108	no_data	no_data	no_data	178	no_data	no_data
1J83_A	T0108AL127_5u	T0108	no_data	no_data	no_data	178	no_data	no_data
1J83_A	T0108AL132_1	T0108	no_data	no_data	no_data	178	no_data	no_data
1J83_A	T0108AL132_2	T0108	no_data	no_data	no_data	178	no_data	no_data
1J83_A	T0108AL132_3	T0108	no_data	no_data	no_data	178	no_data	no_data
1J83_A	T0108AL132_4	T0108	no_data	no_data	no_data	178	no_data	no_data
1J83_A	T0108AL132_5	T0108	no_data	no_data	no_data	178	no_data	no_data
1J83_A	T0108AL133_1	T0108	no_data	no_data	no_data	178	no_data	no_data
1J83_A	T0108AL137_1	T0108	no_data	no_data	no_data	178	no_data	no_data
1J83_A	T0108AL150_1	T0108	no_data	no_data	no_data	178	no_data	no_data
1J83_A	T0108AL158_1	T0108	no_data	no_data	no_data	178	no_data	no_data
1J83_A	T0108AL158_2	T0108	no_data	no_data	no_data	178	no_data	no_data
1J83_A	T0108AL158_3	T0108	no_data	no_data	no_data	178	no_data	no_data
1J83_A	T0108AL158_4	T0108	no_data	no_data	no_data	178	no_data	no_data
1J83_A	T0108AL158_5	T0108	no_data	no_data	no_data	178	no_data	no_data
1J83_A	T0108AL170_1	T0108	no_data	no_data	no_data	178	no_data	no_data
1J83_A	T0108AL170_2	T0108	no_data	no_data	no_data	178	no_data	no_data
1J83_A	T0108AL170_3	T0108	no_data	no_data	no_data	178	no_data	no_data
1J83_A	T0108AL170_4	T0108	no_data	no_data	no_data	178	no_data	no_data
1J83_A	T0108AL170_5	T0108	no_data	no_data	no_data	178	no_data	no_data
1J83_A	T0108AL204_1	T0108	no_data	no_data	no_data	178	no_data	no_data
1J83_A	T0108AL220_1	T0108	no_data	no_data	no_data	178	no_data	no_data
1J83_A	T0108AL220_2	T0108	no_data	no_data	no_data	178	no_data	no_data
1J83_A	T0108AL220_3	T0108	no_data	no_data	no_data	178	no_data	no_data
1J83_A	T0108AL220_4	T0108	no_data	no_data	no_data	178	no_data	no_data
1J83_A	T0108AL220_5	T0108	no_data	no_data	no_data	178	no_data	no_data
1J83_A	T0108AL229_1	T0108	no_data	no_data	no_data	178	no_data	no_data
1J83_A	T0108AL248_1	T0108	no_data	no_data	no_data	178	no_data	no_data
1J83_A	T0108AL259_1	T0108	no_data	no_data	no_data	178	no_data	no_data
1J83_A	T0108AL259_2	T0108	no_data	no_data	no_data	178	no_data	no_data
1J83_A	T0108AL259_3	T0108	no_data	no_data	no_data	178	no_data	no_data
1J83_A	T0108AL259_4	T0108	no_data	no_data	no_data	178	no_data	no_data
1J83_A	T0108AL259_5	T0108	no_data	no_data	no_data	178	no_data	no_data
1J83_A	T0108AL260_1	T0108	no_data	no_data	no_data	178	no_data	no_data
1J83_A	T0108AL260_2	T0108	no_data	no_data	no_data	178	no_data	no_data
1J83_A	T0108AL260_3	T0108	no_data	no_data	no_data	178	no_data	no_data
1J83_A	T0108AL260_4	T0108	no_data	no_data	no_data	178	no_data	no_data
1J83_A	T0108AL260_5	T0108	no_data	no_data	no_data	178	no_data	no_data
1J83_A	T0108AL273_1	T0108	no_data	no_data	no_data	178	no_data	no_data
1J83_A	T0108AL274_1	T0108	no_data	no_data	no_data	178	no_data	no_data
1J83_A	T0108AL274_2	T0108	no_data	no_data	no_data	178	no_data	no_data
1J83_A	T0108AL274_3	T0108	no_data	no_data	no_data	178	no_data	no_data
1J83_A	T0108AL274_4	T0108	no_data	no_data	no_data	178	no_data	no_data
1J83_A	T0108AL274_5	T0108	no_data	no_data	no_data	178	no_data	no_data
1J83_A	T0108AL280_1	T0108	no_data	no_data	no_data	178	no_data	no_data
1J83_A	T0108AL280_2	T0108	no_data	no_data	no_data	178	no_data	no_data
1J83_A	T0108AL280_3	T0108	no_data	no_data	no_data	178	no_data	no_data
1J83_A	T0108AL280_5	T0108	no_data	no_data	no_data	178	no_data	no_data
1J83_A	T0108AL329_1	T0108	no_data	no_data	no_data	178	no_data	no_data
1J83_A	T0108AL329_2	T0108	no_data	no_data	no_data	178	no_data	no_data
1J83_A	T0108AL329_3	T0108	no_data	no_data	no_data	178	no_data	no_data
1J83_A	T0108AL329_4	T0108	no_data	no_data	no_data	178	no_data	no_data
1J83_A	T0108AL329_5	T0108	no_data	no_data	no_data	178	no_data	no_data
1J83_A	T0108AL344_1	T0108	no_data	no_data	no_data	178	no_data	no_data
1J83_A	T0108AL344_2	T0108	no_data	no_data	no_data	178	no_data	no_data
1J83_A	T0108AL344_3	T0108	no_data	no_data	no_data	178	no_data	no_data
1J83_A	T0108AL344_4	T0108	no_data	no_data	no_data	178	no_data	no_data
1J83_A	T0108AL357_1	T0108	no_data	no_data	no_data	178	no_data	no_data
1J83_A	T0108AL357_2	T0108	no_data	no_data	no_data	178	no_data	no_data
1J83_A	T0108AL357_3	T0108	no_data	no_data	no_data	178	no_data	no_data
1J83_A	T0108AL357_4	T0108	no_data	no_data	no_data	178	no_data	no_data
1J83_A	T0108AL357_5	T0108	no_data	no_data	no_data	178	no_data	no_data
1J83_A	T0108AL359_1	T0108	no_data	no_data	no_data	178	no_data	no_data
1J83_A	T0108AL359_2	T0108	no_data	no_data	no_data	178	no_data	no_data
1J83_A	T0108AL359_3	T0108	no_data	no_data	no_data	178	no_data	no_data
1J83_A	T0108AL359_4	T0108	no_data	no_data	no_data	178	no_data	no_data
1J83_A	T0108AL361_1	T0108	no_data	no_data	no_data	178	no_data	no_data
1J83_A	T0108AL361_2	T0108	no_data	no_data	no_data	178	no_data	no_data
1J83_A	T0108AL361_3	T0108	no_data	no_data	no_data	178	no_data	no_data
1J83_A	T0108AL375_1	T0108	no_data	no_data	no_data	178	no_data	no_data
1J83_A	T0108AL381_1	T0108	no_data	no_data	no_data	178	no_data	no_data
1J83_A	T0108AL382_1	T0108	no_data	no_data	no_data	178	no_data	no_data
1J83_A	T0108AL389_1	T0108	no_data	no_data	no_data	178	no_data	no_data
1J83_A	T0108AL389_2	T0108	no_data	no_data	no_data	178	no_data	no_data
1J83_A	T0108AL389_3	T0108	no_data	no_data	no_data	178	no_data	no_data
1J83_A	T0108AL389_4	T0108	no_data	no_data	no_data	178	no_data	no_data
1J83_A	T0108AL389_5	T0108	no_data	no_data	no_data	178	no_data	no_data
1J83_A	T0108AL395_1	T0108	no_data	no_data	no_data	178	no_data	no_data
1J83_A	T0108AL395_2	T0108	no_data	no_data	no_data	178	no_data	no_data
1J83_A	T0108AL395_3	T0108	no_data	no_data	no_data	178	no_data	no_data
1J83_A	T0108AL395_4	T0108	no_data	no_data	no_data	178	no_data	no_data
1J83_A	T0108AL401_1	T0108	no_data	no_data	no_data	178	no_data	no_data
1J83_A	T0108AL401_2	T0108	no_data	no_data	no_data	178	no_data	no_data
1J83_A	T0108AL401_3	T0108	no_data	no_data	no_data	178	no_data	no_data
1J83_A	T0108AL401_4	T0108	no_data	no_data	no_data	178	no_data	no_data
1J83_A	T0108AL401_5	T0108	no_data	no_data	no_data	178	no_data	no_data
1J83_A	T0108AL405_1	T0108	no_data	no_data	no_data	178	no_data	no_data
1J83_A	T0108DR324_1	T0108	no_data	no_data	no_data	178	no_data	no_data
1J83_A	T0108RR017_1	T0108	no_data	no_data	no_data	178	no_data	no_data
1J83_A	T0108RR392_1	T0108	no_data	no_data	no_data	178	no_data	no_data
1J83_A	T0108SS010_1	T0108	no_data	no_data	no_data	178	no_data	no_data
1J83_A	T0108SS017_1	T0108	no_data	no_data	no_data	178	no_data	no_data
1J83_A	T0108SS018_1	T0108	no_data	no_data	no_data	178	no_data	no_data
1J83_A	T0108SS018_2	T0108	no_data	no_data	no_data	178	no_data	no_data
1J83_A	T0108SS027_1	T0108	no_data	no_data	no_data	178	no_data	no_data
1J83_A	T0108SS027_2	T0108	no_data	no_data	no_data	178	no_data	no_data
1J83_A	T0108SS027_3	T0108	no_data	no_data	no_data	178	no_data	no_data
1J83_A	T0108SS027_4	T0108	no_data	no_data	no_data	178	no_data	no_data
1J83_A	T0108SS031_1	T0108	no_data	no_data	no_data	178	no_data	no_data
1J83_A	T0108SS039_1	T0108	no_data	no_data	no_data	178	no_data	no_data
1J83_A	T0108SS052_1	T0108	no_data	no_data	no_data	178	no_data	no_data
1J83_A	T0108SS055_1	T0108	no_data	no_data	no_data	178	no_data	no_data
1J83_A	T0108SS094_1	T0108	no_data	no_data	no_data	178	no_data	no_data
1J83_A	T0108SS111_1	T0108	no_data	no_data	no_data	178	no_data	no_data
1J83_A	T0108SS115_1	T0108	no_data	no_data	no_data	178	no_data	no_data
1J83_A	T0108SS137_1	T0108	no_data	no_data	no_data	178	no_data	no_data
1J83_A	T0108SS150_1	T0108	no_data	no_data	no_data	178	no_data	no_data
1J83_A	T0108SS151_1	T0108	no_data	no_data	no_data	178	no_data	no_data
1J83_A	T0108SS197_1	T0108	no_data	no_data	no_data	178	no_data	no_data
1J83_A	T0108SS214_1	T0108	no_data	no_data	no_data	178	no_data	no_data
1J83_A	T0108SS216_1	T0108	no_data	no_data	no_data	178	no_data	no_data
1J83_A	T0108SS248_1	T0108	no_data	no_data	no_data	178	no_data	no_data
1J83_A	T0108SS251_1	T0108	no_data	no_data	no_data	178	no_data	no_data
1J83_A	T0108SS258_1	T0108	no_data	no_data	no_data	178	no_data	no_data
1J83_A	T0108SS273_1	T0108	no_data	no_data	no_data	178	no_data	no_data
1J83_A	T0108SS281_1	T0108	no_data	no_data	no_data	178	no_data	no_data
1J83_A	T0108SS325_1	T0108	no_data	no_data	no_data	178	no_data	no_data
1J83_A	T0108SS342_1	T0108	no_data	no_data	no_data	178	no_data	no_data
1J83_A	T0108SS385_1	T0108	no_data	no_data	no_data	178	no_data	no_data
1J83_A	T0108SS402_1	T0108	no_data	no_data	no_data	178	no_data	no_data
1J83_A	T0108SS453_1	T0108	no_data	no_data	no_data	178	no_data	no_data
1J83_A	T0108SS456_1	T0108	no_data	no_data	no_data	178	no_data	no_data
1J83_A	T0108SS510_1	T0108	no_data	no_data	no_data	178	no_data	no_data
1J83_A	T0108TS001_1	T0108	2.64	-0.6529	0.3544	178	189	106.179775280899
1J83_A	T0108TS001_2	T0108	3.19	-0.8828	0.2526	178	203	114.044943820225
1J83_A	T0108TS002_1	T0108	2.63	-1.2036	0.1416	178	146	82.0224719101124
1J83_A	T0108TS012_1	T0108	2.74	-0.7295	0.3185	178	182	102.247191011236
1J83_A	T0108TS012_2	T0108	2.81	-1.8023	0.0292	178	181	101.685393258427
1J83_A	T0108TS012_3	T0108	2.68	-0.7586	0.3054	178	170	95.5056179775281
1J83_A	T0108TS012_4	T0108	2.66	-0.8005	0.2870	178	177	99.438202247191
1J83_A	T0108TS012_5	T0108	3.14	0.0368	0.7561	178	179	100.561797752809
1J83_A	T0108TS017_1	T0108	2.71	-1.2659	0.1243	178	197	110.674157303371
1J83_A	T0108TS018_1u	T0108	1.92	-2.2621	0.0043	178	206	115.730337078652
1J83_A	T0108TS023_1	T0108	2.64	-1.6491	0.0474	178	206	115.730337078652
1J83_A	T0108TS023_2	T0108	2.68	-2.2621	0.0043	178	206	115.730337078652
1J83_A	T0108TS028_1	T0108	2.58	-1.2659	0.1243	178	206	115.730337078652
1J83_A	T0108TS028_2	T0108	2.77	-0.8062	0.2845	178	206	115.730337078652
1J83_A	T0108TS028_3	T0108	2.77	-0.8062	0.2845	178	206	115.730337078652
1J83_A	T0108TS028_4	T0108	2.37	-1.3425	0.1049	178	206	115.730337078652
1J83_A	T0108TS028_5	T0108	2.76	-0.8062	0.2845	178	206	115.730337078652
1J83_A	T0108TS031_1	T0108	2.54	-0.8275	0.2754	178	206	115.730337078652
1J83_A	T0108TS032_1	T0108	3.12	2.6421	2.9227	178	206	115.730337078652
1J83_A	T0108TS032_2	T0108	3.03	-0.1931	0.6080	178	206	115.730337078652
1J83_A	T0108TS042_1	T0108	2.89	5.0773	5.1781	178	176	98.876404494382
1J83_A	T0108TS045_1	T0108	2.95	-0.6529	0.3544	178	206	115.730337078652
1J83_A	T0108TS045_2	T0108	2.67	0.5731	1.1437	178	206	115.730337078652
1J83_A	T0108TS045_3	T0108	2.78	0.1134	0.8081	178	206	115.730337078652
1J83_A	T0108TS045_4	T0108	2.92	-1.0360	0.1949	178	206	115.730337078652
1J83_A	T0108TS045_5	T0108	2.96	-0.4230	0.4735	178	206	115.730337078652
1J83_A	T0108TS055_1	T0108	2.88	-0.8828	0.2526	178	185	103.932584269663
1J83_A	T0108TS055_2	T0108	2.77	-1.0360	0.1949	178	185	103.932584269663
1J83_A	T0108TS055_3	T0108	2.77	-1.0360	0.1949	178	185	103.932584269663
1J83_A	T0108TS055_4	T0108	2.77	-1.0360	0.1949	178	185	103.932584269663
1J83_A	T0108TS055_5	T0108	2.77	-1.0360	0.1949	178	185	103.932584269663
1J83_A	T0108TS058_1	T0108	2.56	-0.8062	0.2845	178	206	115.730337078652
1J83_A	T0108TS058_2	T0108	2.60	-0.8062	0.2845	178	206	115.730337078652
1J83_A	T0108TS058_3	T0108	3.31	3.2551	3.4847	178	206	115.730337078652
1J83_A	T0108TS058_4	T0108	3.20	2.4504	2.7485	178	176	98.876404494382
1J83_A	T0108TS065_1	T0108	2.94	0.4199	1.0278	178	192	107.865168539326
1J83_A	T0108TS080_1	T0108	3.00	0.4965	1.0853	178	206	115.730337078652
1J83_A	T0108TS080_2	T0108	2.78	-0.2698	0.5616	178	206	115.730337078652
1J83_A	T0108TS080_3	T0108	2.66	-0.4996	0.4320	178	206	115.730337078652
1J83_A	T0108TS080_4	T0108	2.72	-0.4996	0.4320	178	206	115.730337078652
1J83_A	T0108TS080_5	T0108	2.97	-0.1165	0.6560	178	206	115.730337078652
1J83_A	T0108TS086_1	T0108	3.27	-0.4945	0.4348	178	156	87.6404494382023
1J83_A	T0108TS088_1	T0108	2.93	-0.5763	0.3923	178	206	115.730337078652
1J83_A	T0108TS088_2	T0108	3.10	-0.2698	0.5616	178	191	107.303370786517
1J83_A	T0108TS088_3	T0108	3.02	0.5503	1.1262	178	160	89.8876404494382
1J83_A	T0108TS088_4	T0108	2.68	-1.0015	0.2072	178	171	96.0674157303371
1J83_A	T0108TS088_5	T0108	2.76	-0.3464	0.5167	178	206	115.730337078652
1J83_A	T0108TS095_1	T0108	3.03	4.7877	4.9078	178	182	102.247191011236
1J83_A	T0108TS133_2	T0108	3.25	2.0291	2.3699	178	206	115.730337078652
1J83_A	T0108TS161_1	T0108	2.55	-1.4958	0.0723	178	206	115.730337078652
1J83_A	T0108TS161_2	T0108	2.94	2.1057	2.4383	178	206	115.730337078652
1J83_A	T0108TS161_3	T0108	2.88	-0.7295	0.3185	178	206	115.730337078652
1J83_A	T0108TS161_4	T0108	2.73	-1.5724	0.0590	178	206	115.730337078652
1J83_A	T0108TS161_5	T0108	2.51	-1.2659	0.1243	178	206	115.730337078652
1J83_A	T0108TS179_1	T0108	2.78	-0.8062	0.2845	178	190	106.741573033708
1J83_A	T0108TS179_2	T0108	3.01	-1.0360	0.1949	178	194	108.988764044944
1J83_A	T0108TS179_3	T0108	2.92	-1.1893	0.1457	178	195	109.550561797753
1J83_A	T0108TS179_4	T0108	3.04	-1.8023	0.0292	178	189	106.179775280899
1J83_A	T0108TS179_5	T0108	3.12	-0.3464	0.5167	178	189	106.179775280899
1J83_A	T0108TS191_1	T0108	2.75	4.4578	4.6002	178	141	79.2134831460674
1J83_A	T0108TS191_2	T0108	2.53	-0.0399	0.7053	178	182	102.247191011236
1J83_A	T0108TS191_3	T0108	2.53	-1.7257	0.0375	178	182	102.247191011236
1J83_A	T0108TS197_1	T0108	2.93	4.0790	4.2477	178	147	82.5842696629213
1J83_A	T0108TS197_2	T0108	2.76	1.3163	1.7479	178	107	60.1123595505618
1J83_A	T0108TS197_3	T0108	2.32	-1.6281	0.0504	178	117	65.7303370786517
1J83_A	T0108TS197_4	T0108	3.16	0.1857	0.8583	178	74	41.5730337078652
1J83_A	T0108TS216_1	T0108	1.78	-1.6491	0.0474	178	206	115.730337078652
1J83_A	T0108TS216_2	T0108	1.78	-1.6491	0.0474	178	206	115.730337078652
1J83_A	T0108TS216_3	T0108	2.94	-0.5763	0.3923	178	206	115.730337078652
1J83_A	T0108TS216_4	T0108	2.29	-1.9556	0.0168	178	206	115.730337078652
1J83_A	T0108TS216_5	T0108	2.66	-0.8062	0.2845	178	206	115.730337078652
1J83_A	T0108TS243_1	T0108	3.07	-0.9594	0.2227	178	206	115.730337078652
1J83_A	T0108TS243_2	T0108	2.97	-0.5763	0.3923	178	206	115.730337078652
1J83_A	T0108TS255_1	T0108	2.79	0.4199	1.0278	178	206	115.730337078652
1J83_A	T0108TS278_1	T0108	2.50	-1.1091	0.1704	178	145	81.4606741573034
1J83_A	T0108TS278_2	T0108	3.17	0.7628	1.2919	178	97	54.4943820224719
1J83_A	T0108TS278_3	T0108	2.88	-1.5724	0.0590	178	185	103.932584269663
1J83_A	T0108TS278_4	T0108	2.76	0.0515	0.7660	178	103	57.8651685393258
1J83_A	T0108TS278_5	T0108	2.84	4.6573	4.7862	178	138	77.5280898876404
1J83_A	T0108TS309_1	T0108	2.83	-0.3464	0.5167	178	206	115.730337078652
1J83_A	T0108TS328_1	T0108	3.00	1.9524	2.3017	178	206	115.730337078652
1J83_A	T0108TS328_2	T0108	3.15	0.4199	1.0278	178	206	115.730337078652
1J83_A	T0108TS342_1	T0108	2.65	-0.8062	0.2845	178	195	109.550561797753
1J83_A	T0108TS354_1	T0108	2.97	3.4850	3.6969	178	206	115.730337078652
1J83_A	T0108TS354_2	T0108	2.98	3.5616	3.7678	178	206	115.730337078652
1J83_A	T0108TS354_3	T0108	3.26	3.4084	3.6261	178	206	115.730337078652
1J83_A	T0108TS354_4	T0108	2.98	3.7149	3.9097	178	206	115.730337078652
1J83_A	T0108TS354_5	T0108	2.97	3.6382	3.8387	178	206	115.730337078652
1J83_A	T0108TS384_1	T0108	2.83	4.1502	4.3139	178	176	98.876404494382
1J83_A	T0108TS390_1	T0108	2.94	-0.3464	0.5167	178	203	114.044943820225
1J83_A	T0108TS414_1	T0108	2.90	3.8681	4.0519	178	206	115.730337078652
1J83_A	T0108TS414_2	T0108	2.67	0.1900	0.8613	178	206	115.730337078652
1J83_A	T0108TS414_3	T0108	2.54	-0.6529	0.3544	178	206	115.730337078652
1J83_A	T0108TS414_4	T0108	2.75	3.6382	3.8387	178	206	115.730337078652
1J83_A	T0108TS414_5	T0108	2.91	3.7915	3.9808	178	206	115.730337078652
1J83_A	T0108TS455_1u	T0108	no_data	no_data	no_data	178	no_data	no_data
1J83_A	T0108TS457_1	T0108	3.06	-2.0250	0.0127	178	168	94.3820224719101
1J83_A	T0108TS457_2	T0108	3.09	-0.4599	0.4533	178	162	91.0112359550562
1J83_A	T0108TS473_1u	T0108	2.97	-1.9556	0.0168	178	195	109.550561797753
1J83_A	T0108TS512_1	T0108	3.07	-0.9594	0.2227	178	206	115.730337078652
1J83_A	T0108TS512_2	T0108	2.97	-0.5763	0.3923	178	206	115.730337078652
1J84_A	T0108AL010_1	T0108	no_data	no_data	no_data	177	no_data	no_data
1J84_A	T0108AL027_1	T0108	no_data	no_data	no_data	177	no_data	no_data
1J84_A	T0108AL044_1	T0108	no_data	no_data	no_data	177	no_data	no_data
1J84_A	T0108AL044_2	T0108	no_data	no_data	no_data	177	no_data	no_data
1J84_A	T0108AL044_3	T0108	no_data	no_data	no_data	177	no_data	no_data
1J84_A	T0108AL044_4	T0108	no_data	no_data	no_data	177	no_data	no_data
1J84_A	T0108AL044_5	T0108	no_data	no_data	no_data	177	no_data	no_data
1J84_A	T0108AL052_1	T0108	no_data	no_data	no_data	177	no_data	no_data
1J84_A	T0108AL052_2	T0108	no_data	no_data	no_data	177	no_data	no_data
1J84_A	T0108AL052_3	T0108	no_data	no_data	no_data	177	no_data	no_data
1J84_A	T0108AL052_4	T0108	no_data	no_data	no_data	177	no_data	no_data
1J84_A	T0108AL052_5	T0108	no_data	no_data	no_data	177	no_data	no_data
1J84_A	T0108AL077_1	T0108	no_data	no_data	no_data	177	no_data	no_data
1J84_A	T0108AL093_1	T0108	no_data	no_data	no_data	177	no_data	no_data
1J84_A	T0108AL093_2	T0108	no_data	no_data	no_data	177	no_data	no_data
1J84_A	T0108AL094_1	T0108	no_data	no_data	no_data	177	no_data	no_data
1J84_A	T0108AL103_1	T0108	no_data	no_data	no_data	177	no_data	no_data
1J84_A	T0108AL103_2	T0108	no_data	no_data	no_data	177	no_data	no_data
1J84_A	T0108AL103_3	T0108	no_data	no_data	no_data	177	no_data	no_data
1J84_A	T0108AL103_4	T0108	no_data	no_data	no_data	177	no_data	no_data
1J84_A	T0108AL103_5	T0108	no_data	no_data	no_data	177	no_data	no_data
1J84_A	T0108AL104_1	T0108	no_data	no_data	no_data	177	no_data	no_data
1J84_A	T0108AL105_1	T0108	no_data	no_data	no_data	177	no_data	no_data
1J84_A	T0108AL106_1	T0108	no_data	no_data	no_data	177	no_data	no_data
1J84_A	T0108AL107_1	T0108	no_data	no_data	no_data	177	no_data	no_data
1J84_A	T0108AL108_1	T0108	no_data	no_data	no_data	177	no_data	no_data
1J84_A	T0108AL111_1	T0108	no_data	no_data	no_data	177	no_data	no_data
1J84_A	T0108AL126_1	T0108	no_data	no_data	no_data	177	no_data	no_data
1J84_A	T0108AL127_1u	T0108	no_data	no_data	no_data	177	no_data	no_data
1J84_A	T0108AL127_2u	T0108	no_data	no_data	no_data	177	no_data	no_data
1J84_A	T0108AL127_3u	T0108	no_data	no_data	no_data	177	no_data	no_data
1J84_A	T0108AL127_4u	T0108	no_data	no_data	no_data	177	no_data	no_data
1J84_A	T0108AL127_5u	T0108	no_data	no_data	no_data	177	no_data	no_data
1J84_A	T0108AL132_1	T0108	no_data	no_data	no_data	177	no_data	no_data
1J84_A	T0108AL132_2	T0108	no_data	no_data	no_data	177	no_data	no_data
1J84_A	T0108AL132_3	T0108	no_data	no_data	no_data	177	no_data	no_data
1J84_A	T0108AL132_4	T0108	no_data	no_data	no_data	177	no_data	no_data
1J84_A	T0108AL132_5	T0108	no_data	no_data	no_data	177	no_data	no_data
1J84_A	T0108AL133_1	T0108	no_data	no_data	no_data	177	no_data	no_data
1J84_A	T0108AL137_1	T0108	no_data	no_data	no_data	177	no_data	no_data
1J84_A	T0108AL150_1	T0108	no_data	no_data	no_data	177	no_data	no_data
1J84_A	T0108AL158_1	T0108	no_data	no_data	no_data	177	no_data	no_data
1J84_A	T0108AL158_2	T0108	no_data	no_data	no_data	177	no_data	no_data
1J84_A	T0108AL158_3	T0108	no_data	no_data	no_data	177	no_data	no_data
1J84_A	T0108AL158_4	T0108	no_data	no_data	no_data	177	no_data	no_data
1J84_A	T0108AL158_5	T0108	no_data	no_data	no_data	177	no_data	no_data
1J84_A	T0108AL170_1	T0108	no_data	no_data	no_data	177	no_data	no_data
1J84_A	T0108AL170_2	T0108	no_data	no_data	no_data	177	no_data	no_data
1J84_A	T0108AL170_3	T0108	no_data	no_data	no_data	177	no_data	no_data
1J84_A	T0108AL170_4	T0108	no_data	no_data	no_data	177	no_data	no_data
1J84_A	T0108AL170_5	T0108	no_data	no_data	no_data	177	no_data	no_data
1J84_A	T0108AL204_1	T0108	no_data	no_data	no_data	177	no_data	no_data
1J84_A	T0108AL220_1	T0108	no_data	no_data	no_data	177	no_data	no_data
1J84_A	T0108AL220_2	T0108	no_data	no_data	no_data	177	no_data	no_data
1J84_A	T0108AL220_3	T0108	no_data	no_data	no_data	177	no_data	no_data
1J84_A	T0108AL220_4	T0108	no_data	no_data	no_data	177	no_data	no_data
1J84_A	T0108AL220_5	T0108	no_data	no_data	no_data	177	no_data	no_data
1J84_A	T0108AL229_1	T0108	no_data	no_data	no_data	177	no_data	no_data
1J84_A	T0108AL248_1	T0108	no_data	no_data	no_data	177	no_data	no_data
1J84_A	T0108AL259_1	T0108	no_data	no_data	no_data	177	no_data	no_data
1J84_A	T0108AL259_2	T0108	no_data	no_data	no_data	177	no_data	no_data
1J84_A	T0108AL259_3	T0108	no_data	no_data	no_data	177	no_data	no_data
1J84_A	T0108AL259_4	T0108	no_data	no_data	no_data	177	no_data	no_data
1J84_A	T0108AL259_5	T0108	no_data	no_data	no_data	177	no_data	no_data
1J84_A	T0108AL260_1	T0108	no_data	no_data	no_data	177	no_data	no_data
1J84_A	T0108AL260_2	T0108	no_data	no_data	no_data	177	no_data	no_data
1J84_A	T0108AL260_3	T0108	no_data	no_data	no_data	177	no_data	no_data
1J84_A	T0108AL260_4	T0108	no_data	no_data	no_data	177	no_data	no_data
1J84_A	T0108AL260_5	T0108	no_data	no_data	no_data	177	no_data	no_data
1J84_A	T0108AL273_1	T0108	no_data	no_data	no_data	177	no_data	no_data
1J84_A	T0108AL274_1	T0108	no_data	no_data	no_data	177	no_data	no_data
1J84_A	T0108AL274_2	T0108	no_data	no_data	no_data	177	no_data	no_data
1J84_A	T0108AL274_3	T0108	no_data	no_data	no_data	177	no_data	no_data
1J84_A	T0108AL274_4	T0108	no_data	no_data	no_data	177	no_data	no_data
1J84_A	T0108AL274_5	T0108	no_data	no_data	no_data	177	no_data	no_data
1J84_A	T0108AL280_1	T0108	no_data	no_data	no_data	177	no_data	no_data
1J84_A	T0108AL280_2	T0108	no_data	no_data	no_data	177	no_data	no_data
1J84_A	T0108AL280_3	T0108	no_data	no_data	no_data	177	no_data	no_data
1J84_A	T0108AL280_5	T0108	no_data	no_data	no_data	177	no_data	no_data
1J84_A	T0108AL329_1	T0108	no_data	no_data	no_data	177	no_data	no_data
1J84_A	T0108AL329_2	T0108	no_data	no_data	no_data	177	no_data	no_data
1J84_A	T0108AL329_3	T0108	no_data	no_data	no_data	177	no_data	no_data
1J84_A	T0108AL329_4	T0108	no_data	no_data	no_data	177	no_data	no_data
1J84_A	T0108AL329_5	T0108	no_data	no_data	no_data	177	no_data	no_data
1J84_A	T0108AL344_1	T0108	no_data	no_data	no_data	177	no_data	no_data
1J84_A	T0108AL344_2	T0108	no_data	no_data	no_data	177	no_data	no_data
1J84_A	T0108AL344_3	T0108	no_data	no_data	no_data	177	no_data	no_data
1J84_A	T0108AL344_4	T0108	no_data	no_data	no_data	177	no_data	no_data
1J84_A	T0108AL357_1	T0108	no_data	no_data	no_data	177	no_data	no_data
1J84_A	T0108AL357_2	T0108	no_data	no_data	no_data	177	no_data	no_data
1J84_A	T0108AL357_3	T0108	no_data	no_data	no_data	177	no_data	no_data
1J84_A	T0108AL357_4	T0108	no_data	no_data	no_data	177	no_data	no_data
1J84_A	T0108AL357_5	T0108	no_data	no_data	no_data	177	no_data	no_data
1J84_A	T0108AL359_1	T0108	no_data	no_data	no_data	177	no_data	no_data
1J84_A	T0108AL359_2	T0108	no_data	no_data	no_data	177	no_data	no_data
1J84_A	T0108AL359_3	T0108	no_data	no_data	no_data	177	no_data	no_data
1J84_A	T0108AL359_4	T0108	no_data	no_data	no_data	177	no_data	no_data
1J84_A	T0108AL361_1	T0108	no_data	no_data	no_data	177	no_data	no_data
1J84_A	T0108AL361_2	T0108	no_data	no_data	no_data	177	no_data	no_data
1J84_A	T0108AL361_3	T0108	no_data	no_data	no_data	177	no_data	no_data
1J84_A	T0108AL375_1	T0108	no_data	no_data	no_data	177	no_data	no_data
1J84_A	T0108AL381_1	T0108	no_data	no_data	no_data	177	no_data	no_data
1J84_A	T0108AL382_1	T0108	no_data	no_data	no_data	177	no_data	no_data
1J84_A	T0108AL389_1	T0108	no_data	no_data	no_data	177	no_data	no_data
1J84_A	T0108AL389_2	T0108	no_data	no_data	no_data	177	no_data	no_data
1J84_A	T0108AL389_3	T0108	no_data	no_data	no_data	177	no_data	no_data
1J84_A	T0108AL389_4	T0108	no_data	no_data	no_data	177	no_data	no_data
1J84_A	T0108AL389_5	T0108	no_data	no_data	no_data	177	no_data	no_data
1J84_A	T0108AL395_1	T0108	no_data	no_data	no_data	177	no_data	no_data
1J84_A	T0108AL395_2	T0108	no_data	no_data	no_data	177	no_data	no_data
1J84_A	T0108AL395_3	T0108	no_data	no_data	no_data	177	no_data	no_data
1J84_A	T0108AL395_4	T0108	no_data	no_data	no_data	177	no_data	no_data
1J84_A	T0108AL401_1	T0108	no_data	no_data	no_data	177	no_data	no_data
1J84_A	T0108AL401_2	T0108	no_data	no_data	no_data	177	no_data	no_data
1J84_A	T0108AL401_3	T0108	no_data	no_data	no_data	177	no_data	no_data
1J84_A	T0108AL401_4	T0108	no_data	no_data	no_data	177	no_data	no_data
1J84_A	T0108AL401_5	T0108	no_data	no_data	no_data	177	no_data	no_data
1J84_A	T0108AL405_1	T0108	no_data	no_data	no_data	177	no_data	no_data
1J84_A	T0108DR324_1	T0108	no_data	no_data	no_data	177	no_data	no_data
1J84_A	T0108RR017_1	T0108	no_data	no_data	no_data	177	no_data	no_data
1J84_A	T0108RR392_1	T0108	no_data	no_data	no_data	177	no_data	no_data
1J84_A	T0108SS010_1	T0108	no_data	no_data	no_data	177	no_data	no_data
1J84_A	T0108SS017_1	T0108	no_data	no_data	no_data	177	no_data	no_data
1J84_A	T0108SS018_1	T0108	no_data	no_data	no_data	177	no_data	no_data
1J84_A	T0108SS018_2	T0108	no_data	no_data	no_data	177	no_data	no_data
1J84_A	T0108SS027_1	T0108	no_data	no_data	no_data	177	no_data	no_data
1J84_A	T0108SS027_2	T0108	no_data	no_data	no_data	177	no_data	no_data
1J84_A	T0108SS027_3	T0108	no_data	no_data	no_data	177	no_data	no_data
1J84_A	T0108SS027_4	T0108	no_data	no_data	no_data	177	no_data	no_data
1J84_A	T0108SS031_1	T0108	no_data	no_data	no_data	177	no_data	no_data
1J84_A	T0108SS039_1	T0108	no_data	no_data	no_data	177	no_data	no_data
1J84_A	T0108SS052_1	T0108	no_data	no_data	no_data	177	no_data	no_data
1J84_A	T0108SS055_1	T0108	no_data	no_data	no_data	177	no_data	no_data
1J84_A	T0108SS094_1	T0108	no_data	no_data	no_data	177	no_data	no_data
1J84_A	T0108SS111_1	T0108	no_data	no_data	no_data	177	no_data	no_data
1J84_A	T0108SS115_1	T0108	no_data	no_data	no_data	177	no_data	no_data
1J84_A	T0108SS137_1	T0108	no_data	no_data	no_data	177	no_data	no_data
1J84_A	T0108SS150_1	T0108	no_data	no_data	no_data	177	no_data	no_data
1J84_A	T0108SS151_1	T0108	no_data	no_data	no_data	177	no_data	no_data
1J84_A	T0108SS197_1	T0108	no_data	no_data	no_data	177	no_data	no_data
1J84_A	T0108SS214_1	T0108	no_data	no_data	no_data	177	no_data	no_data
1J84_A	T0108SS216_1	T0108	no_data	no_data	no_data	177	no_data	no_data
1J84_A	T0108SS248_1	T0108	no_data	no_data	no_data	177	no_data	no_data
1J84_A	T0108SS251_1	T0108	no_data	no_data	no_data	177	no_data	no_data
1J84_A	T0108SS258_1	T0108	no_data	no_data	no_data	177	no_data	no_data
1J84_A	T0108SS273_1	T0108	no_data	no_data	no_data	177	no_data	no_data
1J84_A	T0108SS281_1	T0108	no_data	no_data	no_data	177	no_data	no_data
1J84_A	T0108SS325_1	T0108	no_data	no_data	no_data	177	no_data	no_data
1J84_A	T0108SS342_1	T0108	no_data	no_data	no_data	177	no_data	no_data
1J84_A	T0108SS385_1	T0108	no_data	no_data	no_data	177	no_data	no_data
1J84_A	T0108SS402_1	T0108	no_data	no_data	no_data	177	no_data	no_data
1J84_A	T0108SS453_1	T0108	no_data	no_data	no_data	177	no_data	no_data
1J84_A	T0108SS456_1	T0108	no_data	no_data	no_data	177	no_data	no_data
1J84_A	T0108SS510_1	T0108	no_data	no_data	no_data	177	no_data	no_data
1J84_A	T0108TS001_1	T0108	2.66	-0.5696	0.3957	177	189	106.779661016949
1J84_A	T0108TS001_2	T0108	3.00	-0.9543	0.2246	177	203	114.689265536723
1J84_A	T0108TS002_1	T0108	2.38	-1.2922	0.1174	177	146	82.4858757062147
1J84_A	T0108TS012_1	T0108	2.94	-0.8005	0.2870	177	182	102.824858757062
1J84_A	T0108TS012_2	T0108	2.52	-1.8007	0.0294	177	181	102.25988700565
1J84_A	T0108TS012_3	T0108	2.74	-1.1549	0.1560	177	170	96.045197740113
1J84_A	T0108TS012_4	T0108	3.10	-0.8005	0.2870	177	177	100
1J84_A	T0108TS012_5	T0108	2.92	0.1229	0.8146	177	179	101.129943502825
1J84_A	T0108TS017_1	T0108	3.04	-1.3391	0.1058	177	197	111.299435028249
1J84_A	T0108TS018_1u	T0108	2.58	-2.0316	0.0124	177	206	116.38418079096
1J84_A	T0108TS023_1	T0108	2.63	-1.6468	0.0477	177	206	116.38418079096
1J84_A	T0108TS023_2	T0108	2.91	-2.4163	0.0018	177	206	116.38418079096
1J84_A	T0108TS028_1	T0108	2.52	-1.4160	0.0883	177	206	116.38418079096
1J84_A	T0108TS028_2	T0108	2.45	-0.5696	0.3957	177	206	116.38418079096
1J84_A	T0108TS028_3	T0108	2.45	-0.5696	0.3957	177	206	116.38418079096
1J84_A	T0108TS028_4	T0108	2.42	-0.6466	0.3575	177	206	116.38418079096
1J84_A	T0108TS028_5	T0108	2.45	-0.5696	0.3957	177	206	116.38418079096
1J84_A	T0108TS031_1	T0108	2.50	-0.8275	0.2754	177	206	116.38418079096
1J84_A	T0108TS032_1	T0108	3.25	2.5081	2.8009	177	206	116.38418079096
1J84_A	T0108TS032_2	T0108	3.08	-0.4927	0.4357	177	206	116.38418079096
1J84_A	T0108TS042_1	T0108	2.77	5.0000	5.1059	177	176	99.4350282485876
1J84_A	T0108TS045_1	T0108	3.29	0.9693	1.4583	177	206	116.38418079096
1J84_A	T0108TS045_2	T0108	2.90	0.9693	1.4583	177	206	116.38418079096
1J84_A	T0108TS045_3	T0108	3.12	0.4306	1.0358	177	206	116.38418079096
1J84_A	T0108TS045_4	T0108	2.69	-0.9543	0.2246	177	206	116.38418079096
1J84_A	T0108TS045_5	T0108	2.71	-1.0313	0.1966	177	206	116.38418079096
1J84_A	T0108TS055_1	T0108	2.28	-0.8774	0.2548	177	185	104.519774011299
1J84_A	T0108TS055_2	T0108	2.70	-0.7235	0.3213	177	185	104.519774011299
1J84_A	T0108TS055_3	T0108	2.70	-0.7235	0.3213	177	185	104.519774011299
1J84_A	T0108TS055_4	T0108	2.70	-0.7235	0.3213	177	185	104.519774011299
1J84_A	T0108TS055_5	T0108	2.70	-0.7235	0.3213	177	185	104.519774011299
1J84_A	T0108TS058_1	T0108	2.65	-0.8774	0.2548	177	206	116.38418079096
1J84_A	T0108TS058_2	T0108	2.62	-0.8774	0.2548	177	206	116.38418079096
1J84_A	T0108TS058_3	T0108	3.29	3.2776	3.5054	177	206	116.38418079096
1J84_A	T0108TS058_4	T0108	3.13	2.6822	2.9592	177	176	99.4350282485876
1J84_A	T0108TS065_1	T0108	2.98	0.5076	1.0937	177	192	108.474576271186
1J84_A	T0108TS080_1	T0108	3.07	-0.1080	0.6614	177	206	116.38418079096
1J84_A	T0108TS080_2	T0108	2.99	-0.3388	0.5211	177	206	116.38418079096
1J84_A	T0108TS080_3	T0108	2.78	-0.4157	0.4775	177	206	116.38418079096
1J84_A	T0108TS080_4	T0108	3.02	-0.6466	0.3575	177	206	116.38418079096
1J84_A	T0108TS080_5	T0108	2.80	-0.4157	0.4775	177	206	116.38418079096
1J84_A	T0108TS086_1	T0108	2.64	-1.1696	0.1516	177	156	88.135593220339
1J84_A	T0108TS088_1	T0108	2.51	-1.0313	0.1966	177	206	116.38418079096
1J84_A	T0108TS088_2	T0108	3.03	-0.1849	0.6131	177	191	107.909604519774
1J84_A	T0108TS088_3	T0108	2.96	-0.7751	0.2981	177	160	90.3954802259887
1J84_A	T0108TS088_4	T0108	2.98	-1.0805	0.1798	177	171	96.6101694915254
1J84_A	T0108TS088_5	T0108	2.93	-0.1080	0.6614	177	206	116.38418079096
1J84_A	T0108TS095_1	T0108	2.96	4.5087	4.6476	177	182	102.824858757062
1J84_A	T0108TS133_2	T0108	3.14	1.2001	1.6498	177	206	116.38418079096
1J84_A	T0108TS161_1	T0108	2.55	-1.2621	0.1253	177	206	116.38418079096
1J84_A	T0108TS161_2	T0108	2.96	1.8926	2.2486	177	206	116.38418079096
1J84_A	T0108TS161_3	T0108	3.18	-0.8774	0.2548	177	206	116.38418079096
1J84_A	T0108TS161_4	T0108	2.91	-1.1082	0.1707	177	206	116.38418079096
1J84_A	T0108TS161_5	T0108	2.81	-0.6466	0.3575	177	206	116.38418079096
1J84_A	T0108TS179_1	T0108	2.96	-0.4927	0.4357	177	190	107.344632768362
1J84_A	T0108TS179_2	T0108	3.21	-1.0313	0.1966	177	194	109.604519774011
1J84_A	T0108TS179_3	T0108	2.63	-1.4160	0.0883	177	195	110.169491525424
1J84_A	T0108TS179_4	T0108	2.30	-1.4930	0.0729	177	189	106.779661016949
1J84_A	T0108TS179_5	T0108	3.20	-0.3388	0.5211	177	189	106.779661016949
1J84_A	T0108TS191_1	T0108	2.86	4.8212	4.9391	177	141	79.6610169491525
1J84_A	T0108TS191_2	T0108	2.60	-0.1849	0.6131	177	182	102.824858757062
1J84_A	T0108TS191_3	T0108	2.53	-0.2619	0.5663	177	182	102.824858757062
1J84_A	T0108TS197_1	T0108	3.09	4.0790	4.2477	177	147	83.0508474576271
1J84_A	T0108TS197_2	T0108	3.11	0.8716	1.3790	177	107	60.4519774011299
1J84_A	T0108TS197_3	T0108	2.65	-1.0033	0.2066	177	117	66.1016949152542
1J84_A	T0108TS197_4	T0108	2.69	0.7679	1.2960	177	74	41.8079096045198
1J84_A	T0108TS216_1	T0108	2.67	-1.6468	0.0477	177	206	116.38418079096
1J84_A	T0108TS216_2	T0108	2.43	-0.8774	0.2548	177	206	116.38418079096
1J84_A	T0108TS216_3	T0108	2.28	-1.3391	0.1058	177	206	116.38418079096
1J84_A	T0108TS216_4	T0108	2.46	-1.6468	0.0477	177	206	116.38418079096
1J84_A	T0108TS216_5	T0108	2.70	-1.4930	0.0729	177	206	116.38418079096
1J84_A	T0108TS243_1	T0108	3.03	-0.5696	0.3957	177	206	116.38418079096
1J84_A	T0108TS243_2	T0108	2.90	-0.8774	0.2548	177	206	116.38418079096
1J84_A	T0108TS255_1	T0108	2.70	0.5076	1.0937	177	206	116.38418079096
1J84_A	T0108TS278_1	T0108	2.69	-0.9311	0.2335	177	145	81.9209039548023
1J84_A	T0108TS278_2	T0108	3.19	0.8822	1.3876	177	97	54.8022598870056
1J84_A	T0108TS278_3	T0108	2.64	-1.6468	0.0477	177	185	104.519774011299
1J84_A	T0108TS278_4	T0108	3.16	-0.1771	0.6179	177	103	58.1920903954802
1J84_A	T0108TS278_5	T0108	2.98	4.5650	4.7002	177	138	77.9661016949153
1J84_A	T0108TS309_1	T0108	3.21	-0.5696	0.3957	177	206	116.38418079096
1J84_A	T0108TS328_1	T0108	2.90	2.3542	2.6616	177	206	116.38418079096
1J84_A	T0108TS328_2	T0108	3.08	0.3537	0.9789	177	206	116.38418079096
1J84_A	T0108TS342_1	T0108	2.46	-1.1082	0.1707	177	195	110.169491525424
1J84_A	T0108TS354_1	T0108	2.98	3.7392	3.9323	177	206	116.38418079096
1J84_A	T0108TS354_2	T0108	2.97	3.7392	3.9323	177	206	116.38418079096
1J84_A	T0108TS354_3	T0108	3.08	3.4315	3.6474	177	206	116.38418079096
1J84_A	T0108TS354_4	T0108	2.96	3.5853	3.7897	177	206	116.38418079096
1J84_A	T0108TS354_5	T0108	2.95	3.7392	3.9323	177	206	116.38418079096
1J84_A	T0108TS384_1	T0108	2.98	3.8411	4.0268	177	176	99.4350282485876
1J84_A	T0108TS390_1	T0108	2.93	-1.3391	0.1058	177	203	114.689265536723
1J84_A	T0108TS414_1	T0108	2.94	3.2776	3.5054	177	206	116.38418079096
1J84_A	T0108TS414_2	T0108	2.71	-0.4157	0.4775	177	206	116.38418079096
1J84_A	T0108TS414_3	T0108	2.61	-0.8005	0.2870	177	206	116.38418079096
1J84_A	T0108TS414_4	T0108	2.63	3.5084	3.7185	177	206	116.38418079096
1J84_A	T0108TS414_5	T0108	2.95	-0.6466	0.3575	177	206	116.38418079096
1J84_A	T0108TS455_1u	T0108	no_data	no_data	no_data	177	no_data	no_data
1J84_A	T0108TS457_1	T0108	2.76	-1.7052	0.0400	177	168	94.9152542372881
1J84_A	T0108TS457_2	T0108	2.87	-2.0196	0.0130	177	162	91.5254237288136
1J84_A	T0108TS473_1u	T0108	2.89	-0.5696	0.3957	177	195	110.169491525424
1J84_A	T0108TS512_1	T0108	3.03	-0.5696	0.3957	177	206	116.38418079096
1J84_A	T0108TS512_2	T0108	2.90	-0.8774	0.2548	177	206	116.38418079096
T0108AL010_1	T0108AL027_1	T0108	no_data	no_data	no_data	no_data	no_data	no_data
T0108AL010_1	T0108AL044_1	T0108	no_data	no_data	no_data	no_data	no_data	no_data
T0108AL010_1	T0108AL044_2	T0108	no_data	no_data	no_data	no_data	no_data	no_data
T0108AL010_1	T0108AL044_3	T0108	no_data	no_data	no_data	no_data	no_data	no_data
T0108AL010_1	T0108AL044_4	T0108	no_data	no_data	no_data	no_data	no_data	no_data
T0108AL010_1	T0108AL044_5	T0108	no_data	no_data	no_data	no_data	no_data	no_data
T0108AL010_1	T0108AL052_1	T0108	no_data	no_data	no_data	no_data	no_data	no_data
T0108AL010_1	T0108AL052_2	T0108	no_data	no_data	no_data	no_data	no_data	no_data
T0108AL010_1	T0108AL052_3	T0108	no_data	no_data	no_data	no_data	no_data	no_data
T0108AL010_1	T0108AL052_4	T0108	no_data	no_data	no_data	no_data	no_data	no_data
T0108AL010_1	T0108AL052_5	T0108	no_data	no_data	no_data	no_data	no_data	no_data
T0108AL010_1	T0108AL077_1	T0108	no_data	no_data	no_data	no_data	no_data	no_data
T0108AL010_1	T0108AL093_1	T0108	no_data	no_data	no_data	no_data	no_data	no_data
T0108AL010_1	T0108AL093_2	T0108	no_data	no_data	no_data	no_data	no_data	no_data
T0108AL010_1	T0108AL094_1	T0108	no_data	no_data	no_data	no_data	no_data	no_data
T0108AL010_1	T0108AL103_1	T0108	no_data	no_data	no_data	no_data	no_data	no_data
T0108AL010_1	T0108AL103_2	T0108	no_data	no_data	no_data	no_data	no_data	no_data
T0108AL010_1	T0108AL103_3	T0108	no_data	no_data	no_data	no_data	no_data	no_data
T0108AL010_1	T0108AL103_4	T0108	no_data	no_data	no_data	no_data	no_data	no_data
T0108AL010_1	T0108AL103_5	T0108	no_data	no_data	no_data	no_data	no_data	no_data
T0108AL010_1	T0108AL104_1	T0108	no_data	no_data	no_data	no_data	no_data	no_data
T0108AL010_1	T0108AL105_1	T0108	no_data	no_data	no_data	no_data	no_data	no_data
T0108AL010_1	T0108AL106_1	T0108	no_data	no_data	no_data	no_data	no_data	no_data
T0108AL010_1	T0108AL107_1	T0108	no_data	no_data	no_data	no_data	no_data	no_data
T0108AL010_1	T0108AL108_1	T0108	no_data	no_data	no_data	no_data	no_data	no_data
T0108AL010_1	T0108AL111_1	T0108	no_data	no_data	no_data	no_data	no_data	no_data
T0108AL010_1	T0108AL126_1	T0108	no_data	no_data	no_data	no_data	no_data	no_data
T0108AL010_1	T0108AL127_1u	T0108	no_data	no_data	no_data	no_data	no_data	no_data
T0108AL010_1	T0108AL127_2u	T0108	no_data	no_data	no_data	no_data	no_data	no_data
T0108AL010_1	T0108AL127_3u	T0108	no_data	no_data	no_data	no_data	no_data	no_data
T0108AL010_1	T0108AL127_4u	T0108	no_data	no_data	no_data	no_data	no_data	no_data
T0108AL010_1	T0108AL127_5u	T0108	no_data	no_data	no_data	no_data	no_data	no_data
T0108AL010_1	T0108AL132_1	T0108	no_data	no_data	no_data	no_data	no_data	no_data
T0108AL010_1	T0108AL132_2	T0108	no_data	no_data	no_data	no_data	no_data	no_data
T0108AL010_1	T0108AL132_3	T0108	no_data	no_data	no_data	no_data	no_data	no_data
T0108AL010_1	T0108AL132_4	T0108	no_data	no_data	no_data	no_data	no_data	no_data
T0108AL010_1	T0108AL132_5	T0108	no_data	no_data	no_data	no_data	no_data	no_data
T0108AL010_1	T0108AL133_1	T0108	no_data	no_data	no_data	no_data	no_data	no_data
T0108AL010_1	T0108AL137_1	T0108	no_data	no_data	no_data	no_data	no_data	no_data
T0108AL010_1	T0108AL150_1	T0108	no_data	no_data	no_data	no_data	no_data	no_data
T0108AL010_1	T0108AL158_1	T0108	no_data	no_data	no_data	no_data	no_data	no_data
T0108AL010_1	T0108AL158_2	T0108	no_data	no_data	no_data	no_data	no_data	no_data
T0108AL010_1	T0108AL158_3	T0108	no_data	no_data	no_data	no_data	no_data	no_data
T0108AL010_1	T0108AL158_4	T0108	no_data	no_data	no_data	no_data	no_data	no_data
T0108AL010_1	T0108AL158_5	T0108	no_data	no_data	no_data	no_data	no_data	no_data
T0108AL010_1	T0108AL170_1	T0108	no_data	no_data	no_data	no_data	no_data	no_data
T0108AL010_1	T0108AL170_2	T0108	no_data	no_data	no_data	no_data	no_data	no_data
T0108AL010_1	T0108AL170_3	T0108	no_data	no_data	no_data	no_data	no_data	no_data
T0108AL010_1	T0108AL170_4	T0108	no_data	no_data	no_data	no_data	no_data	no_data
T0108AL010_1	T0108AL170_5	T0108	no_data	no_data	no_data	no_data	no_data	no_data
T0108AL010_1	T0108AL204_1	T0108	no_data	no_data	no_data	no_data	no_data	no_data
T0108AL010_1	T0108AL220_1	T0108	no_data	no_data	no_data	no_data	no_data	no_data
T0108AL010_1	T0108AL220_2	T0108	no_data	no_data	no_data	no_data	no_data	no_data
T0108AL010_1	T0108AL220_3	T0108	no_data	no_data	no_data	no_data	no_data	no_data
T0108AL010_1	T0108AL220_4	T0108	no_data	no_data	no_data	no_data	no_data	no_data
T0108AL010_1	T0108AL220_5	T0108	no_data	no_data	no_data	no_data	no_data	no_data
T0108AL010_1	T0108AL229_1	T0108	no_data	no_data	no_data	no_data	no_data	no_data
T0108AL010_1	T0108AL248_1	T0108	no_data	no_data	no_data	no_data	no_data	no_data
T0108AL010_1	T0108AL259_1	T0108	no_data	no_data	no_data	no_data	no_data	no_data
T0108AL010_1	T0108AL259_2	T0108	no_data	no_data	no_data	no_data	no_data	no_data
T0108AL010_1	T0108AL259_3	T0108	no_data	no_data	no_data	no_data	no_data	no_data
T0108AL010_1	T0108AL259_4	T0108	no_data	no_data	no_data	no_data	no_data	no_data
T0108AL010_1	T0108AL259_5	T0108	no_data	no_data	no_data	no_data	no_data	no_data
T0108AL010_1	T0108AL260_1	T0108	no_data	no_data	no_data	no_data	no_data	no_data
T0108AL010_1	T0108AL260_2	T0108	no_data	no_data	no_data	no_data	no_data	no_data
T0108AL010_1	T0108AL260_3	T0108	no_data	no_data	no_data	no_data	no_data	no_data
T0108AL010_1	T0108AL260_4	T0108	no_data	no_data	no_data	no_data	no_data	no_data
T0108AL010_1	T0108AL260_5	T0108	no_data	no_data	no_data	no_data	no_data	no_data
T0108AL010_1	T0108AL273_1	T0108	no_data	no_data	no_data	no_data	no_data	no_data
T0108AL010_1	T0108AL274_1	T0108	no_data	no_data	no_data	no_data	no_data	no_data
T0108AL010_1	T0108AL274_2	T0108	no_data	no_data	no_data	no_data	no_data	no_data
T0108AL010_1	T0108AL274_3	T0108	no_data	no_data	no_data	no_data	no_data	no_data
T0108AL010_1	T0108AL274_4	T0108	no_data	no_data	no_data	no_data	no_data	no_data
T0108AL010_1	T0108AL274_5	T0108	no_data	no_data	no_data	no_data	no_data	no_data
T0108AL010_1	T0108AL280_1	T0108	no_data	no_data	no_data	no_data	no_data	no_data
T0108AL010_1	T0108AL280_2	T0108	no_data	no_data	no_data	no_data	no_data	no_data
T0108AL010_1	T0108AL280_3	T0108	no_data	no_data	no_data	no_data	no_data	no_data
T0108AL010_1	T0108AL280_5	T0108	no_data	no_data	no_data	no_data	no_data	no_data
T0108AL010_1	T0108AL329_1	T0108	no_data	no_data	no_data	no_data	no_data	no_data
T0108AL010_1	T0108AL329_2	T0108	no_data	no_data	no_data	no_data	no_data	no_data
T0108AL010_1	T0108AL329_3	T0108	no_data	no_data	no_data	no_data	no_data	no_data
T0108AL010_1	T0108AL329_4	T0108	no_data	no_data	no_data	no_data	no_data	no_data
T0108AL010_1	T0108AL329_5	T0108	no_data	no_data	no_data	no_data	no_data	no_data
T0108AL010_1	T0108AL344_1	T0108	no_data	no_data	no_data	no_data	no_data	no_data
T0108AL010_1	T0108AL344_2	T0108	no_data	no_data	no_data	no_data	no_data	no_data
T0108AL010_1	T0108AL344_3	T0108	no_data	no_data	no_data	no_data	no_data	no_data
T0108AL010_1	T0108AL344_4	T0108	no_data	no_data	no_data	no_data	no_data	no_data
T0108AL010_1	T0108AL357_1	T0108	no_data	no_data	no_data	no_data	no_data	no_data
T0108AL010_1	T0108AL357_2	T0108	no_data	no_data	no_data	no_data	no_data	no_data
T0108AL010_1	T0108AL357_3	T0108	no_data	no_data	no_data	no_data	no_data	no_data
T0108AL010_1	T0108AL357_4	T0108	no_data	no_data	no_data	no_data	no_data	no_data
T0108AL010_1	T0108AL357_5	T0108	no_data	no_data	no_data	no_data	no_data	no_data
T0108AL010_1	T0108AL359_1	T0108	no_data	no_data	no_data	no_data	no_data	no_data
T0108AL010_1	T0108AL359_2	T0108	no_data	no_data	no_data	no_data	no_data	no_data
T0108AL010_1	T0108AL359_3	T0108	no_data	no_data	no_data	no_data	no_data	no_data
T0108AL010_1	T0108AL359_4	T0108	no_data	no_data	no_data	no_data	no_data	no_data
T0108AL010_1	T0108AL361_1	T0108	no_data	no_data	no_data	no_data	no_data	no_data
T0108AL010_1	T0108AL361_2	T0108	no_data	no_data	no_data	no_data	no_data	no_data
T0108AL010_1	T0108AL361_3	T0108	no_data	no_data	no_data	no_data	no_data	no_data
T0108AL010_1	T0108AL375_1	T0108	no_data	no_data	no_data	no_data	no_data	no_data
T0108AL010_1	T0108AL381_1	T0108	no_data	no_data	no_data	no_data	no_data	no_data
T0108AL010_1	T0108AL382_1	T0108	no_data	no_data	no_data	no_data	no_data	no_data
T0108AL010_1	T0108AL389_1	T0108	no_data	no_data	no_data	no_data	no_data	no_data
T0108AL010_1	T0108AL389_2	T0108	no_data	no_data	no_data	no_data	no_data	no_data
T0108AL010_1	T0108AL389_3	T0108	no_data	no_data	no_data	no_data	no_data	no_data
T0108AL010_1	T0108AL389_4	T0108	no_data	no_data	no_data	no_data	no_data	no_data
T0108AL010_1	T0108AL389_5	T0108	no_data	no_data	no_data	no_data	no_data	no_data
T0108AL010_1	T0108AL395_1	T0108	no_data	no_data	no_data	no_data	no_data	no_data
T0108AL010_1	T0108AL395_2	T0108	no_data	no_data	no_data	no_data	no_data	no_data
T0108AL010_1	T0108AL395_3	T0108	no_data	no_data	no_data	no_data	no_data	no_data
T0108AL010_1	T0108AL395_4	T0108	no_data	no_data	no_data	no_data	no_data	no_data
T0108AL010_1	T0108AL401_1	T0108	no_data	no_data	no_data	no_data	no_data	no_data
T0108AL010_1	T0108AL401_2	T0108	no_data	no_data	no_data	no_data	no_data	no_data
T0108AL010_1	T0108AL401_3	T0108	no_data	no_data	no_data	no_data	no_data	no_data
T0108AL010_1	T0108AL401_4	T0108	no_data	no_data	no_data	no_data	no_data	no_data
T0108AL010_1	T0108AL401_5	T0108	no_data	no_data	no_data	no_data	no_data	no_data
T0108AL010_1	T0108AL405_1	T0108	no_data	no_data	no_data	no_data	no_data	no_data
T0108AL010_1	T0108DR324_1	T0108	no_data	no_data	no_data	no_data	no_data	no_data
T0108AL010_1	T0108RR017_1	T0108	no_data	no_data	no_data	no_data	no_data	no_data
T0108AL010_1	T0108RR392_1	T0108	no_data	no_data	no_data	no_data	no_data	no_data
T0108AL010_1	T0108SS010_1	T0108	no_data	no_data	no_data	no_data	no_data	no_data
T0108AL010_1	T0108SS017_1	T0108	no_data	no_data	no_data	no_data	no_data	no_data
T0108AL010_1	T0108SS018_1	T0108	no_data	no_data	no_data	no_data	no_data	no_data
T0108AL010_1	T0108SS018_2	T0108	no_data	no_data	no_data	no_data	no_data	no_data
T0108AL010_1	T0108SS027_1	T0108	no_data	no_data	no_data	no_data	no_data	no_data
T0108AL010_1	T0108SS027_2	T0108	no_data	no_data	no_data	no_data	no_data	no_data
T0108AL010_1	T0108SS027_3	T0108	no_data	no_data	no_data	no_data	no_data	no_data
T0108AL010_1	T0108SS027_4	T0108	no_data	no_data	no_data	no_data	no_data	no_data
T0108AL010_1	T0108SS031_1	T0108	no_data	no_data	no_data	no_data	no_data	no_data
T0108AL010_1	T0108SS039_1	T0108	no_data	no_data	no_data	no_data	no_data	no_data
T0108AL010_1	T0108SS052_1	T0108	no_data	no_data	no_data	no_data	no_data	no_data
T0108AL010_1	T0108SS055_1	T0108	no_data	no_data	no_data	no_data	no_data	no_data
T0108AL010_1	T0108SS094_1	T0108	no_data	no_data	no_data	no_data	no_data	no_data
T0108AL010_1	T0108SS111_1	T0108	no_data	no_data	no_data	no_data	no_data	no_data
T0108AL010_1	T0108SS115_1	T0108	no_data	no_data	no_data	no_data	no_data	no_data
T0108AL010_1	T0108SS137_1	T0108	no_data	no_data	no_data	no_data	no_data	no_data
T0108AL010_1	T0108SS150_1	T0108	no_data	no_data	no_data	no_data	no_data	no_data
T0108AL010_1	T0108SS151_1	T0108	no_data	no_data	no_data	no_data	no_data	no_data
T0108AL010_1	T0108SS197_1	T0108	no_data	no_data	no_data	no_data	no_data	no_data
T0108AL010_1	T0108SS214_1	T0108	no_data	no_data	no_data	no_data	no_data	no_data
T0108AL010_1	T0108SS216_1	T0108	no_data	no_data	no_data	no_data	no_data	no_data
T0108AL010_1	T0108SS248_1	T0108	no_data	no_data	no_data	no_data	no_data	no_data
T0108AL010_1	T0108SS251_1	T0108	no_data	no_data	no_data	no_data	no_data	no_data
T0108AL010_1	T0108SS258_1	T0108	no_data	no_data	no_data	no_data	no_data	no_data
T0108AL010_1	T0108SS273_1	T0108	no_data	no_data	no_data	no_data	no_data	no_data
T0108AL010_1	T0108SS281_1	T0108	no_data	no_data	no_data	no_data	no_data	no_data
T0108AL010_1	T0108SS325_1	T0108	no_data	no_data	no_data	no_data	no_data	no_data
T0108AL010_1	T0108SS342_1	T0108	no_data	no_data	no_data	no_data	no_data	no_data
T0108AL010_1	T0108SS385_1	T0108	no_data	no_data	no_data	no_data	no_data	no_data
T0108AL010_1	T0108SS402_1	T0108	no_data	no_data	no_data	no_data	no_data	no_data
T0108AL010_1	T0108SS453_1	T0108	no_data	no_data	no_data	no_data	no_data	no_data
T0108AL010_1	T0108SS456_1	T0108	no_data	no_data	no_data	no_data	no_data	no_data
T0108AL010_1	T0108SS510_1	T0108	no_data	no_data	no_data	no_data	no_data	no_data
T0108AL010_1	T0108TS001_1	T0108	no_data	no_data	no_data	no_data	189	no_data
T0108AL010_1	T0108TS001_2	T0108	no_data	no_data	no_data	no_data	203	no_data
T0108AL010_1	T0108TS002_1	T0108	no_data	no_data	no_data	no_data	146	no_data
T0108AL010_1	T0108TS012_1	T0108	no_data	no_data	no_data	no_data	182	no_data
T0108AL010_1	T0108TS012_2	T0108	no_data	no_data	no_data	no_data	181	no_data
T0108AL010_1	T0108TS012_3	T0108	no_data	no_data	no_data	no_data	170	no_data
T0108AL010_1	T0108TS012_4	T0108	no_data	no_data	no_data	no_data	177	no_data
T0108AL010_1	T0108TS012_5	T0108	no_data	no_data	no_data	no_data	179	no_data
T0108AL010_1	T0108TS017_1	T0108	no_data	no_data	no_data	no_data	197	no_data
T0108AL010_1	T0108TS018_1u	T0108	no_data	no_data	no_data	no_data	206	no_data
T0108AL010_1	T0108TS023_1	T0108	no_data	no_data	no_data	no_data	206	no_data
T0108AL010_1	T0108TS023_2	T0108	no_data	no_data	no_data	no_data	206	no_data
T0108AL010_1	T0108TS028_1	T0108	no_data	no_data	no_data	no_data	206	no_data
T0108AL010_1	T0108TS028_2	T0108	no_data	no_data	no_data	no_data	206	no_data
T0108AL010_1	T0108TS028_3	T0108	no_data	no_data	no_data	no_data	206	no_data
T0108AL010_1	T0108TS028_4	T0108	no_data	no_data	no_data	no_data	206	no_data
T0108AL010_1	T0108TS028_5	T0108	no_data	no_data	no_data	no_data	206	no_data
T0108AL010_1	T0108TS031_1	T0108	no_data	no_data	no_data	no_data	206	no_data
T0108AL010_1	T0108TS032_1	T0108	no_data	no_data	no_data	no_data	206	no_data
T0108AL010_1	T0108TS032_2	T0108	no_data	no_data	no_data	no_data	206	no_data
T0108AL010_1	T0108TS042_1	T0108	no_data	no_data	no_data	no_data	176	no_data
T0108AL010_1	T0108TS045_1	T0108	no_data	no_data	no_data	no_data	206	no_data
T0108AL010_1	T0108TS045_2	T0108	no_data	no_data	no_data	no_data	206	no_data
T0108AL010_1	T0108TS045_3	T0108	no_data	no_data	no_data	no_data	206	no_data
T0108AL010_1	T0108TS045_4	T0108	no_data	no_data	no_data	no_data	206	no_data
T0108AL010_1	T0108TS045_5	T0108	no_data	no_data	no_data	no_data	206	no_data
T0108AL010_1	T0108TS055_1	T0108	no_data	no_data	no_data	no_data	185	no_data
T0108AL010_1	T0108TS055_2	T0108	no_data	no_data	no_data	no_data	185	no_data
T0108AL010_1	T0108TS055_3	T0108	no_data	no_data	no_data	no_data	185	no_data
T0108AL010_1	T0108TS055_4	T0108	no_data	no_data	no_data	no_data	185	no_data
T0108AL010_1	T0108TS055_5	T0108	no_data	no_data	no_data	no_data	185	no_data
T0108AL010_1	T0108TS058_1	T0108	no_data	no_data	no_data	no_data	206	no_data
T0108AL010_1	T0108TS058_2	T0108	no_data	no_data	no_data	no_data	206	no_data
T0108AL010_1	T0108TS058_3	T0108	no_data	no_data	no_data	no_data	206	no_data
T0108AL010_1	T0108TS058_4	T0108	no_data	no_data	no_data	no_data	176	no_data
T0108AL010_1	T0108TS065_1	T0108	no_data	no_data	no_data	no_data	192	no_data
T0108AL010_1	T0108TS080_1	T0108	no_data	no_data	no_data	no_data	206	no_data
T0108AL010_1	T0108TS080_2	T0108	no_data	no_data	no_data	no_data	206	no_data
T0108AL010_1	T0108TS080_3	T0108	no_data	no_data	no_data	no_data	206	no_data
T0108AL010_1	T0108TS080_4	T0108	no_data	no_data	no_data	no_data	206	no_data
T0108AL010_1	T0108TS080_5	T0108	no_data	no_data	no_data	no_data	206	no_data
T0108AL010_1	T0108TS086_1	T0108	no_data	no_data	no_data	no_data	156	no_data
T0108AL010_1	T0108TS088_1	T0108	no_data	no_data	no_data	no_data	206	no_data
T0108AL010_1	T0108TS088_2	T0108	no_data	no_data	no_data	no_data	191	no_data
T0108AL010_1	T0108TS088_3	T0108	no_data	no_data	no_data	no_data	160	no_data
T0108AL010_1	T0108TS088_4	T0108	no_data	no_data	no_data	no_data	171	no_data
T0108AL010_1	T0108TS088_5	T0108	no_data	no_data	no_data	no_data	206	no_data
T0108AL010_1	T0108TS095_1	T0108	no_data	no_data	no_data	no_data	182	no_data
T0108AL010_1	T0108TS133_2	T0108	no_data	no_data	no_data	no_data	206	no_data
T0108AL010_1	T0108TS161_1	T0108	no_data	no_data	no_data	no_data	206	no_data
T0108AL010_1	T0108TS161_2	T0108	no_data	no_data	no_data	no_data	206	no_data
T0108AL010_1	T0108TS161_3	T0108	no_data	no_data	no_data	no_data	206	no_data
T0108AL010_1	T0108TS161_4	T0108	no_data	no_data	no_data	no_data	206	no_data
T0108AL010_1	T0108TS161_5	T0108	no_data	no_data	no_data	no_data	206	no_data
T0108AL010_1	T0108TS179_1	T0108	no_data	no_data	no_data	no_data	190	no_data
T0108AL010_1	T0108TS179_2	T0108	no_data	no_data	no_data	no_data	194	no_data
T0108AL010_1	T0108TS179_3	T0108	no_data	no_data	no_data	no_data	195	no_data
T0108AL010_1	T0108TS179_4	T0108	no_data	no_data	no_data	no_data	189	no_data
T0108AL010_1	T0108TS179_5	T0108	no_data	no_data	no_data	no_data	189	no_data
T0108AL010_1	T0108TS191_1	T0108	no_data	no_data	no_data	no_data	141	no_data
T0108AL010_1	T0108TS191_2	T0108	no_data	no_data	no_data	no_data	182	no_data
T0108AL010_1	T0108TS191_3	T0108	no_data	no_data	no_data	no_data	182	no_data
T0108AL010_1	T0108TS197_1	T0108	no_data	no_data	no_data	no_data	147	no_data
T0108AL010_1	T0108TS197_2	T0108	no_data	no_data	no_data	no_data	107	no_data
T0108AL010_1	T0108TS197_3	T0108	no_data	no_data	no_data	no_data	117	no_data
T0108AL010_1	T0108TS197_4	T0108	no_data	no_data	no_data	no_data	74	no_data
T0108AL010_1	T0108TS216_1	T0108	no_data	no_data	no_data	no_data	206	no_data
T0108AL010_1	T0108TS216_2	T0108	no_data	no_data	no_data	no_data	206	no_data
T0108AL010_1	T0108TS216_3	T0108	no_data	no_data	no_data	no_data	206	no_data
T0108AL010_1	T0108TS216_4	T0108	no_data	no_data	no_data	no_data	206	no_data
T0108AL010_1	T0108TS216_5	T0108	no_data	no_data	no_data	no_data	206	no_data
T0108AL010_1	T0108TS243_1	T0108	no_data	no_data	no_data	no_data	206	no_data
T0108AL010_1	T0108TS243_2	T0108	no_data	no_data	no_data	no_data	206	no_data
T0108AL010_1	T0108TS255_1	T0108	no_data	no_data	no_data	no_data	206	no_data
T0108AL010_1	T0108TS278_1	T0108	no_data	no_data	no_data	no_data	145	no_data
T0108AL010_1	T0108TS278_2	T0108	no_data	no_data	no_data	no_data	97	no_data
T0108AL010_1	T0108TS278_3	T0108	no_data	no_data	no_data	no_data	185	no_data
T0108AL010_1	T0108TS278_4	T0108	no_data	no_data	no_data	no_data	103	no_data
T0108AL010_1	T0108TS278_5	T0108	no_data	no_data	no_data	no_data	138	no_data
T0108AL010_1	T0108TS309_1	T0108	no_data	no_data	no_data	no_data	206	no_data
T0108AL010_1	T0108TS328_1	T0108	no_data	no_data	no_data	no_data	206	no_data
T0108AL010_1	T0108TS328_2	T0108	no_data	no_data	no_data	no_data	206	no_data
T0108AL010_1	T0108TS342_1	T0108	no_data	no_data	no_data	no_data	195	no_data
T0108AL010_1	T0108TS354_1	T0108	no_data	no_data	no_data	no_data	206	no_data
T0108AL010_1	T0108TS354_2	T0108	no_data	no_data	no_data	no_data	206	no_data
T0108AL010_1	T0108TS354_3	T0108	no_data	no_data	no_data	no_data	206	no_data
T0108AL010_1	T0108TS354_4	T0108	no_data	no_data	no_data	no_data	206	no_data
T0108AL010_1	T0108TS354_5	T0108	no_data	no_data	no_data	no_data	206	no_data
T0108AL010_1	T0108TS384_1	T0108	no_data	no_data	no_data	no_data	176	no_data
T0108AL010_1	T0108TS390_1	T0108	no_data	no_data	no_data	no_data	203	no_data
T0108AL010_1	T0108TS414_1	T0108	no_data	no_data	no_data	no_data	206	no_data
T0108AL010_1	T0108TS414_2	T0108	no_data	no_data	no_data	no_data	206	no_data
T0108AL010_1	T0108TS414_3	T0108	no_data	no_data	no_data	no_data	206	no_data
T0108AL010_1	T0108TS414_4	T0108	no_data	no_data	no_data	no_data	206	no_data
T0108AL010_1	T0108TS414_5	T0108	no_data	no_data	no_data	no_data	206	no_data
T0108AL010_1	T0108TS455_1u	T0108	no_data	no_data	no_data	no_data	no_data	no_data
T0108AL010_1	T0108TS457_1	T0108	no_data	no_data	no_data	no_data	168	no_data
T0108AL010_1	T0108TS457_2	T0108	no_data	no_data	no_data	no_data	162	no_data
T0108AL010_1	T0108TS473_1u	T0108	no_data	no_data	no_data	no_data	195	no_data
T0108AL010_1	T0108TS512_1	T0108	no_data	no_data	no_data	no_data	206	no_data
T0108AL010_1	T0108TS512_2	T0108	no_data	no_data	no_data	no_data	206	no_data
T0108AL027_1	T0108AL044_1	T0108	no_data	no_data	no_data	no_data	no_data	no_data
T0108AL027_1	T0108AL044_2	T0108	no_data	no_data	no_data	no_data	no_data	no_data
T0108AL027_1	T0108AL044_3	T0108	no_data	no_data	no_data	no_data	no_data	no_data
T0108AL027_1	T0108AL044_4	T0108	no_data	no_data	no_data	no_data	no_data	no_data
T0108AL027_1	T0108AL044_5	T0108	no_data	no_data	no_data	no_data	no_data	no_data
T0108AL027_1	T0108AL052_1	T0108	no_data	no_data	no_data	no_data	no_data	no_data
T0108AL027_1	T0108AL052_2	T0108	no_data	no_data	no_data	no_data	no_data	no_data
T0108AL027_1	T0108AL052_3	T0108	no_data	no_data	no_data	no_data	no_data	no_data
T0108AL027_1	T0108AL052_4	T0108	no_data	no_data	no_data	no_data	no_data	no_data
T0108AL027_1	T0108AL052_5	T0108	no_data	no_data	no_data	no_data	no_data	no_data
T0108AL027_1	T0108AL077_1	T0108	no_data	no_data	no_data	no_data	no_data	no_data
T0108AL027_1	T0108AL093_1	T0108	no_data	no_data	no_data	no_data	no_data	no_data
T0108AL027_1	T0108AL093_2	T0108	no_data	no_data	no_data	no_data	no_data	no_data
T0108AL027_1	T0108AL094_1	T0108	no_data	no_data	no_data	no_data	no_data	no_data
T0108AL027_1	T0108AL103_1	T0108	no_data	no_data	no_data	no_data	no_data	no_data
T0108AL027_1	T0108AL103_2	T0108	no_data	no_data	no_data	no_data	no_data	no_data
T0108AL027_1	T0108AL103_3	T0108	no_data	no_data	no_data	no_data	no_data	no_data
T0108AL027_1	T0108AL103_4	T0108	no_data	no_data	no_data	no_data	no_data	no_data
T0108AL027_1	T0108AL103_5	T0108	no_data	no_data	no_data	no_data	no_data	no_data
T0108AL027_1	T0108AL104_1	T0108	no_data	no_data	no_data	no_data	no_data	no_data
T0108AL027_1	T0108AL105_1	T0108	no_data	no_data	no_data	no_data	no_data	no_data
T0108AL027_1	T0108AL106_1	T0108	no_data	no_data	no_data	no_data	no_data	no_data
T0108AL027_1	T0108AL107_1	T0108	no_data	no_data	no_data	no_data	no_data	no_data
T0108AL027_1	T0108AL108_1	T0108	no_data	no_data	no_data	no_data	no_data	no_data
T0108AL027_1	T0108AL111_1	T0108	no_data	no_data	no_data	no_data	no_data	no_data
T0108AL027_1	T0108AL126_1	T0108	no_data	no_data	no_data	no_data	no_data	no_data
T0108AL027_1	T0108AL127_1u	T0108	no_data	no_data	no_data	no_data	no_data	no_data
T0108AL027_1	T0108AL127_2u	T0108	no_data	no_data	no_data	no_data	no_data	no_data
T0108AL027_1	T0108AL127_3u	T0108	no_data	no_data	no_data	no_data	no_data	no_data
T0108AL027_1	T0108AL127_4u	T0108	no_data	no_data	no_data	no_data	no_data	no_data
T0108AL027_1	T0108AL127_5u	T0108	no_data	no_data	no_data	no_data	no_data	no_data
T0108AL027_1	T0108AL132_1	T0108	no_data	no_data	no_data	no_data	no_data	no_data
T0108AL027_1	T0108AL132_2	T0108	no_data	no_data	no_data	no_data	no_data	no_data
T0108AL027_1	T0108AL132_3	T0108	no_data	no_data	no_data	no_data	no_data	no_data
T0108AL027_1	T0108AL132_4	T0108	no_data	no_data	no_data	no_data	no_data	no_data
T0108AL027_1	T0108AL132_5	T0108	no_data	no_data	no_data	no_data	no_data	no_data
T0108AL027_1	T0108AL133_1	T0108	no_data	no_data	no_data	no_data	no_data	no_data
T0108AL027_1	T0108AL137_1	T0108	no_data	no_data	no_data	no_data	no_data	no_data
T0108AL027_1	T0108AL150_1	T0108	no_data	no_data	no_data	no_data	no_data	no_data
T0108AL027_1	T0108AL158_1	T0108	no_data	no_data	no_data	no_data	no_data	no_data
T0108AL027_1	T0108AL158_2	T0108	no_data	no_data	no_data	no_data	no_data	no_data
T0108AL027_1	T0108AL158_3	T0108	no_data	no_data	no_data	no_data	no_data	no_data
T0108AL027_1	T0108AL158_4	T0108	no_data	no_data	no_data	no_data	no_data	no_data
T0108AL027_1	T0108AL158_5	T0108	no_data	no_data	no_data	no_data	no_data	no_data
T0108AL027_1	T0108AL170_1	T0108	no_data	no_data	no_data	no_data	no_data	no_data
T0108AL027_1	T0108AL170_2	T0108	no_data	no_data	no_data	no_data	no_data	no_data
T0108AL027_1	T0108AL170_3	T0108	no_data	no_data	no_data	no_data	no_data	no_data
T0108AL027_1	T0108AL170_4	T0108	no_data	no_data	no_data	no_data	no_data	no_data
T0108AL027_1	T0108AL170_5	T0108	no_data	no_data	no_data	no_data	no_data	no_data
T0108AL027_1	T0108AL204_1	T0108	no_data	no_data	no_data	no_data	no_data	no_data
T0108AL027_1	T0108AL220_1	T0108	no_data	no_data	no_data	no_data	no_data	no_data
T0108AL027_1	T0108AL220_2	T0108	no_data	no_data	no_data	no_data	no_data	no_data
T0108AL027_1	T0108AL220_3	T0108	no_data	no_data	no_data	no_data	no_data	no_data
T0108AL027_1	T0108AL220_4	T0108	no_data	no_data	no_data	no_data	no_data	no_data
T0108AL027_1	T0108AL220_5	T0108	no_data	no_data	no_data	no_data	no_data	no_data
T0108AL027_1	T0108AL229_1	T0108	no_data	no_data	no_data	no_data	no_data	no_data
T0108AL027_1	T0108AL248_1	T0108	no_data	no_data	no_data	no_data	no_data	no_data
T0108AL027_1	T0108AL259_1	T0108	no_data	no_data	no_data	no_data	no_data	no_data
T0108AL027_1	T0108AL259_2	T0108	no_data	no_data	no_data	no_data	no_data	no_data
T0108AL027_1	T0108AL259_3	T0108	no_data	no_data	no_data	no_data	no_data	no_data
T0108AL027_1	T0108AL259_4	T0108	no_data	no_data	no_data	no_data	no_data	no_data
T0108AL027_1	T0108AL259_5	T0108	no_data	no_data	no_data	no_data	no_data	no_data
T0108AL027_1	T0108AL260_1	T0108	no_data	no_data	no_data	no_data	no_data	no_data
T0108AL027_1	T0108AL260_2	T0108	no_data	no_data	no_data	no_data	no_data	no_data
T0108AL027_1	T0108AL260_3	T0108	no_data	no_data	no_data	no_data	no_data	no_data
T0108AL027_1	T0108AL260_4	T0108	no_data	no_data	no_data	no_data	no_data	no_data
T0108AL027_1	T0108AL260_5	T0108	no_data	no_data	no_data	no_data	no_data	no_data
T0108AL027_1	T0108AL273_1	T0108	no_data	no_data	no_data	no_data	no_data	no_data
T0108AL027_1	T0108AL274_1	T0108	no_data	no_data	no_data	no_data	no_data	no_data
T0108AL027_1	T0108AL274_2	T0108	no_data	no_data	no_data	no_data	no_data	no_data
T0108AL027_1	T0108AL274_3	T0108	no_data	no_data	no_data	no_data	no_data	no_data
T0108AL027_1	T0108AL274_4	T0108	no_data	no_data	no_data	no_data	no_data	no_data
T0108AL027_1	T0108AL274_5	T0108	no_data	no_data	no_data	no_data	no_data	no_data
T0108AL027_1	T0108AL280_1	T0108	no_data	no_data	no_data	no_data	no_data	no_data
T0108AL027_1	T0108AL280_2	T0108	no_data	no_data	no_data	no_data	no_data	no_data
T0108AL027_1	T0108AL280_3	T0108	no_data	no_data	no_data	no_data	no_data	no_data
T0108AL027_1	T0108AL280_5	T0108	no_data	no_data	no_data	no_data	no_data	no_data
T0108AL027_1	T0108AL329_1	T0108	no_data	no_data	no_data	no_data	no_data	no_data
T0108AL027_1	T0108AL329_2	T0108	no_data	no_data	no_data	no_data	no_data	no_data
T0108AL027_1	T0108AL329_3	T0108	no_data	no_data	no_data	no_data	no_data	no_data
T0108AL027_1	T0108AL329_4	T0108	no_data	no_data	no_data	no_data	no_data	no_data
T0108AL027_1	T0108AL329_5	T0108	no_data	no_data	no_data	no_data	no_data	no_data
T0108AL027_1	T0108AL344_1	T0108	no_data	no_data	no_data	no_data	no_data	no_data
T0108AL027_1	T0108AL344_2	T0108	no_data	no_data	no_data	no_data	no_data	no_data
T0108AL027_1	T0108AL344_3	T0108	no_data	no_data	no_data	no_data	no_data	no_data
T0108AL027_1	T0108AL344_4	T0108	no_data	no_data	no_data	no_data	no_data	no_data
T0108AL027_1	T0108AL357_1	T0108	no_data	no_data	no_data	no_data	no_data	no_data
T0108AL027_1	T0108AL357_2	T0108	no_data	no_data	no_data	no_data	no_data	no_data
T0108AL027_1	T0108AL357_3	T0108	no_data	no_data	no_data	no_data	no_data	no_data
T0108AL027_1	T0108AL357_4	T0108	no_data	no_data	no_data	no_data	no_data	no_data
T0108AL027_1	T0108AL357_5	T0108	no_data	no_data	no_data	no_data	no_data	no_data
T0108AL027_1	T0108AL359_1	T0108	no_data	no_data	no_data	no_data	no_data	no_data
T0108AL027_1	T0108AL359_2	T0108	no_data	no_data	no_data	no_data	no_data	no_data
T0108AL027_1	T0108AL359_3	T0108	no_data	no_data	no_data	no_data	no_data	no_data
T0108AL027_1	T0108AL359_4	T0108	no_data	no_data	no_data	no_data	no_data	no_data
T0108AL027_1	T0108AL361_1	T0108	no_data	no_data	no_data	no_data	no_data	no_data
T0108AL027_1	T0108AL361_2	T0108	no_data	no_data	no_data	no_data	no_data	no_data
T0108AL027_1	T0108AL361_3	T0108	no_data	no_data	no_data	no_data	no_data	no_data
T0108AL027_1	T0108AL375_1	T0108	no_data	no_data	no_data	no_data	no_data	no_data
T0108AL027_1	T0108AL381_1	T0108	no_data	no_data	no_data	no_data	no_data	no_data
T0108AL027_1	T0108AL382_1	T0108	no_data	no_data	no_data	no_data	no_data	no_data
T0108AL027_1	T0108AL389_1	T0108	no_data	no_data	no_data	no_data	no_data	no_data
T0108AL027_1	T0108AL389_2	T0108	no_data	no_data	no_data	no_data	no_data	no_data
T0108AL027_1	T0108AL389_3	T0108	no_data	no_data	no_data	no_data	no_data	no_data
T0108AL027_1	T0108AL389_4	T0108	no_data	no_data	no_data	no_data	no_data	no_data
T0108AL027_1	T0108AL389_5	T0108	no_data	no_data	no_data	no_data	no_data	no_data
T0108AL027_1	T0108AL395_1	T0108	no_data	no_data	no_data	no_data	no_data	no_data
T0108AL027_1	T0108AL395_2	T0108	no_data	no_data	no_data	no_data	no_data	no_data
T0108AL027_1	T0108AL395_3	T0108	no_data	no_data	no_data	no_data	no_data	no_data
T0108AL027_1	T0108AL395_4	T0108	no_data	no_data	no_data	no_data	no_data	no_data
T0108AL027_1	T0108AL401_1	T0108	no_data	no_data	no_data	no_data	no_data	no_data
T0108AL027_1	T0108AL401_2	T0108	no_data	no_data	no_data	no_data	no_data	no_data
T0108AL027_1	T0108AL401_3	T0108	no_data	no_data	no_data	no_data	no_data	no_data
T0108AL027_1	T0108AL401_4	T0108	no_data	no_data	no_data	no_data	no_data	no_data
T0108AL027_1	T0108AL401_5	T0108	no_data	no_data	no_data	no_data	no_data	no_data
T0108AL027_1	T0108AL405_1	T0108	no_data	no_data	no_data	no_data	no_data	no_data
T0108AL027_1	T0108DR324_1	T0108	no_data	no_data	no_data	no_data	no_data	no_data
T0108AL027_1	T0108RR017_1	T0108	no_data	no_data	no_data	no_data	no_data	no_data
T0108AL027_1	T0108RR392_1	T0108	no_data	no_data	no_data	no_data	no_data	no_data
T0108AL027_1	T0108SS010_1	T0108	no_data	no_data	no_data	no_data	no_data	no_data
T0108AL027_1	T0108SS017_1	T0108	no_data	no_data	no_data	no_data	no_data	no_data
T0108AL027_1	T0108SS018_1	T0108	no_data	no_data	no_data	no_data	no_data	no_data
T0108AL027_1	T0108SS018_2	T0108	no_data	no_data	no_data	no_data	no_data	no_data
T0108AL027_1	T0108SS027_1	T0108	no_data	no_data	no_data	no_data	no_data	no_data
T0108AL027_1	T0108SS027_2	T0108	no_data	no_data	no_data	no_data	no_data	no_data
T0108AL027_1	T0108SS027_3	T0108	no_data	no_data	no_data	no_data	no_data	no_data
T0108AL027_1	T0108SS027_4	T0108	no_data	no_data	no_data	no_data	no_data	no_data
T0108AL027_1	T0108SS031_1	T0108	no_data	no_data	no_data	no_data	no_data	no_data
T0108AL027_1	T0108SS039_1	T0108	no_data	no_data	no_data	no_data	no_data	no_data
T0108AL027_1	T0108SS052_1	T0108	no_data	no_data	no_data	no_data	no_data	no_data
T0108AL027_1	T0108SS055_1	T0108	no_data	no_data	no_data	no_data	no_data	no_data
T0108AL027_1	T0108SS094_1	T0108	no_data	no_data	no_data	no_data	no_data	no_data
T0108AL027_1	T0108SS111_1	T0108	no_data	no_data	no_data	no_data	no_data	no_data
T0108AL027_1	T0108SS115_1	T0108	no_data	no_data	no_data	no_data	no_data	no_data
T0108AL027_1	T0108SS137_1	T0108	no_data	no_data	no_data	no_data	no_data	no_data
T0108AL027_1	T0108SS150_1	T0108	no_data	no_data	no_data	no_data	no_data	no_data
T0108AL027_1	T0108SS151_1	T0108	no_data	no_data	no_data	no_data	no_data	no_data
T0108AL027_1	T0108SS197_1	T0108	no_data	no_data	no_data	no_data	no_data	no_data
T0108AL027_1	T0108SS214_1	T0108	no_data	no_data	no_data	no_data	no_data	no_data
T0108AL027_1	T0108SS216_1	T0108	no_data	no_data	no_data	no_data	no_data	no_data
T0108AL027_1	T0108SS248_1	T0108	no_data	no_data	no_data	no_data	no_data	no_data
T0108AL027_1	T0108SS251_1	T0108	no_data	no_data	no_data	no_data	no_data	no_data
T0108AL027_1	T0108SS258_1	T0108	no_data	no_data	no_data	no_data	no_data	no_data
T0108AL027_1	T0108SS273_1	T0108	no_data	no_data	no_data	no_data	no_data	no_data
T0108AL027_1	T0108SS281_1	T0108	no_data	no_data	no_data	no_data	no_data	no_data
T0108AL027_1	T0108SS325_1	T0108	no_data	no_data	no_data	no_data	no_data	no_data
T0108AL027_1	T0108SS342_1	T0108	no_data	no_data	no_data	no_data	no_data	no_data
T0108AL027_1	T0108SS385_1	T0108	no_data	no_data	no_data	no_data	no_data	no_data
T0108AL027_1	T0108SS402_1	T0108	no_data	no_data	no_data	no_data	no_data	no_data
T0108AL027_1	T0108SS453_1	T0108	no_data	no_data	no_data	no_data	no_data	no_data
T0108AL027_1	T0108SS456_1	T0108	no_data	no_data	no_data	no_data	no_data	no_data
T0108AL027_1	T0108SS510_1	T0108	no_data	no_data	no_data	no_data	no_data	no_data
T0108AL027_1	T0108TS001_1	T0108	no_data	no_data	no_data	no_data	189	no_data
T0108AL027_1	T0108TS001_2	T0108	no_data	no_data	no_data	no_data	203	no_data
T0108AL027_1	T0108TS002_1	T0108	no_data	no_data	no_data	no_data	146	no_data
T0108AL027_1	T0108TS012_1	T0108	no_data	no_data	no_data	no_data	182	no_data
T0108AL027_1	T0108TS012_2	T0108	no_data	no_data	no_data	no_data	181	no_data
T0108AL027_1	T0108TS012_3	T0108	no_data	no_data	no_data	no_data	170	no_data
T0108AL027_1	T0108TS012_4	T0108	no_data	no_data	no_data	no_data	177	no_data
T0108AL027_1	T0108TS012_5	T0108	no_data	no_data	no_data	no_data	179	no_data
T0108AL027_1	T0108TS017_1	T0108	no_data	no_data	no_data	no_data	197	no_data
T0108AL027_1	T0108TS018_1u	T0108	no_data	no_data	no_data	no_data	206	no_data
T0108AL027_1	T0108TS023_1	T0108	no_data	no_data	no_data	no_data	206	no_data
T0108AL027_1	T0108TS023_2	T0108	no_data	no_data	no_data	no_data	206	no_data
T0108AL027_1	T0108TS028_1	T0108	no_data	no_data	no_data	no_data	206	no_data
T0108AL027_1	T0108TS028_2	T0108	no_data	no_data	no_data	no_data	206	no_data
T0108AL027_1	T0108TS028_3	T0108	no_data	no_data	no_data	no_data	206	no_data
T0108AL027_1	T0108TS028_4	T0108	no_data	no_data	no_data	no_data	206	no_data
T0108AL027_1	T0108TS028_5	T0108	no_data	no_data	no_data	no_data	206	no_data
T0108AL027_1	T0108TS031_1	T0108	no_data	no_data	no_data	no_data	206	no_data
T0108AL027_1	T0108TS032_1	T0108	no_data	no_data	no_data	no_data	206	no_data
T0108AL027_1	T0108TS032_2	T0108	no_data	no_data	no_data	no_data	206	no_data
T0108AL027_1	T0108TS042_1	T0108	no_data	no_data	no_data	no_data	176	no_data
T0108AL027_1	T0108TS045_1	T0108	no_data	no_data	no_data	no_data	206	no_data
T0108AL027_1	T0108TS045_2	T0108	no_data	no_data	no_data	no_data	206	no_data
T0108AL027_1	T0108TS045_3	T0108	no_data	no_data	no_data	no_data	206	no_data
T0108AL027_1	T0108TS045_4	T0108	no_data	no_data	no_data	no_data	206	no_data
T0108AL027_1	T0108TS045_5	T0108	no_data	no_data	no_data	no_data	206	no_data
T0108AL027_1	T0108TS055_1	T0108	no_data	no_data	no_data	no_data	185	no_data
T0108AL027_1	T0108TS055_2	T0108	no_data	no_data	no_data	no_data	185	no_data
T0108AL027_1	T0108TS055_3	T0108	no_data	no_data	no_data	no_data	185	no_data
T0108AL027_1	T0108TS055_4	T0108	no_data	no_data	no_data	no_data	185	no_data
T0108AL027_1	T0108TS055_5	T0108	no_data	no_data	no_data	no_data	185	no_data
T0108AL027_1	T0108TS058_1	T0108	no_data	no_data	no_data	no_data	206	no_data
T0108AL027_1	T0108TS058_2	T0108	no_data	no_data	no_data	no_data	206	no_data
T0108AL027_1	T0108TS058_3	T0108	no_data	no_data	no_data	no_data	206	no_data
T0108AL027_1	T0108TS058_4	T0108	no_data	no_data	no_data	no_data	176	no_data
T0108AL027_1	T0108TS065_1	T0108	no_data	no_data	no_data	no_data	192	no_data
T0108AL027_1	T0108TS080_1	T0108	no_data	no_data	no_data	no_data	206	no_data
T0108AL027_1	T0108TS080_2	T0108	no_data	no_data	no_data	no_data	206	no_data
T0108AL027_1	T0108TS080_3	T0108	no_data	no_data	no_data	no_data	206	no_data
T0108AL027_1	T0108TS080_4	T0108	no_data	no_data	no_data	no_data	206	no_data
T0108AL027_1	T0108TS080_5	T0108	no_data	no_data	no_data	no_data	206	no_data
T0108AL027_1	T0108TS086_1	T0108	no_data	no_data	no_data	no_data	156	no_data
T0108AL027_1	T0108TS088_1	T0108	no_data	no_data	no_data	no_data	206	no_data
T0108AL027_1	T0108TS088_2	T0108	no_data	no_data	no_data	no_data	191	no_data
T0108AL027_1	T0108TS088_3	T0108	no_data	no_data	no_data	no_data	160	no_data
T0108AL027_1	T0108TS088_4	T0108	no_data	no_data	no_data	no_data	171	no_data
T0108AL027_1	T0108TS088_5	T0108	no_data	no_data	no_data	no_data	206	no_data
T0108AL027_1	T0108TS095_1	T0108	no_data	no_data	no_data	no_data	182	no_data
T0108AL027_1	T0108TS133_2	T0108	no_data	no_data	no_data	no_data	206	no_data
T0108AL027_1	T0108TS161_1	T0108	no_data	no_data	no_data	no_data	206	no_data
T0108AL027_1	T0108TS161_2	T0108	no_data	no_data	no_data	no_data	206	no_data
T0108AL027_1	T0108TS161_3	T0108	no_data	no_data	no_data	no_data	206	no_data
T0108AL027_1	T0108TS161_4	T0108	no_data	no_data	no_data	no_data	206	no_data
T0108AL027_1	T0108TS161_5	T0108	no_data	no_data	no_data	no_data	206	no_data
T0108AL027_1	T0108TS179_1	T0108	no_data	no_data	no_data	no_data	190	no_data
T0108AL027_1	T0108TS179_2	T0108	no_data	no_data	no_data	no_data	194	no_data
T0108AL027_1	T0108TS179_3	T0108	no_data	no_data	no_data	no_data	195	no_data
T0108AL027_1	T0108TS179_4	T0108	no_data	no_data	no_data	no_data	189	no_data
T0108AL027_1	T0108TS179_5	T0108	no_data	no_data	no_data	no_data	189	no_data
T0108AL027_1	T0108TS191_1	T0108	no_data	no_data	no_data	no_data	141	no_data
T0108AL027_1	T0108TS191_2	T0108	no_data	no_data	no_data	no_data	182	no_data
T0108AL027_1	T0108TS191_3	T0108	no_data	no_data	no_data	no_data	182	no_data
T0108AL027_1	T0108TS197_1	T0108	no_data	no_data	no_data	no_data	147	no_data
T0108AL027_1	T0108TS197_2	T0108	no_data	no_data	no_data	no_data	107	no_data
T0108AL027_1	T0108TS197_3	T0108	no_data	no_data	no_data	no_data	117	no_data
T0108AL027_1	T0108TS197_4	T0108	no_data	no_data	no_data	no_data	74	no_data
T0108AL027_1	T0108TS216_1	T0108	no_data	no_data	no_data	no_data	206	no_data
T0108AL027_1	T0108TS216_2	T0108	no_data	no_data	no_data	no_data	206	no_data
T0108AL027_1	T0108TS216_3	T0108	no_data	no_data	no_data	no_data	206	no_data
T0108AL027_1	T0108TS216_4	T0108	no_data	no_data	no_data	no_data	206	no_data
T0108AL027_1	T0108TS216_5	T0108	no_data	no_data	no_data	no_data	206	no_data
T0108AL027_1	T0108TS243_1	T0108	no_data	no_data	no_data	no_data	206	no_data
T0108AL027_1	T0108TS243_2	T0108	no_data	no_data	no_data	no_data	206	no_data
T0108AL027_1	T0108TS255_1	T0108	no_data	no_data	no_data	no_data	206	no_data
T0108AL027_1	T0108TS278_1	T0108	no_data	no_data	no_data	no_data	145	no_data
T0108AL027_1	T0108TS278_2	T0108	no_data	no_data	no_data	no_data	97	no_data
T0108AL027_1	T0108TS278_3	T0108	no_data	no_data	no_data	no_data	185	no_data
T0108AL027_1	T0108TS278_4	T0108	no_data	no_data	no_data	no_data	103	no_data
T0108AL027_1	T0108TS278_5	T0108	no_data	no_data	no_data	no_data	138	no_data
T0108AL027_1	T0108TS309_1	T0108	no_data	no_data	no_data	no_data	206	no_data
T0108AL027_1	T0108TS328_1	T0108	no_data	no_data	no_data	no_data	206	no_data
T0108AL027_1	T0108TS328_2	T0108	no_data	no_data	no_data	no_data	206	no_data
T0108AL027_1	T0108TS342_1	T0108	no_data	no_data	no_data	no_data	195	no_data
T0108AL027_1	T0108TS354_1	T0108	no_data	no_data	no_data	no_data	206	no_data
T0108AL027_1	T0108TS354_2	T0108	no_data	no_data	no_data	no_data	206	no_data
T0108AL027_1	T0108TS354_3	T0108	no_data	no_data	no_data	no_data	206	no_data
T0108AL027_1	T0108TS354_4	T0108	no_data	no_data	no_data	no_data	206	no_data
T0108AL027_1	T0108TS354_5	T0108	no_data	no_data	no_data	no_data	206	no_data
T0108AL027_1	T0108TS384_1	T0108	no_data	no_data	no_data	no_data	176	no_data
T0108AL027_1	T0108TS390_1	T0108	no_data	no_data	no_data	no_data	203	no_data
T0108AL027_1	T0108TS414_1	T0108	no_data	no_data	no_data	no_data	206	no_data
T0108AL027_1	T0108TS414_2	T0108	no_data	no_data	no_data	no_data	206	no_data
T0108AL027_1	T0108TS414_3	T0108	no_data	no_data	no_data	no_data	206	no_data
T0108AL027_1	T0108TS414_4	T0108	no_data	no_data	no_data	no_data	206	no_data
T0108AL027_1	T0108TS414_5	T0108	no_data	no_data	no_data	no_data	206	no_data
T0108AL027_1	T0108TS455_1u	T0108	no_data	no_data	no_data	no_data	no_data	no_data
T0108AL027_1	T0108TS457_1	T0108	no_data	no_data	no_data	no_data	168	no_data
T0108AL027_1	T0108TS457_2	T0108	no_data	no_data	no_data	no_data	162	no_data
T0108AL027_1	T0108TS473_1u	T0108	no_data	no_data	no_data	no_data	195	no_data
T0108AL027_1	T0108TS512_1	T0108	no_data	no_data	no_data	no_data	206	no_data
T0108AL027_1	T0108TS512_2	T0108	no_data	no_data	no_data	no_data	206	no_data
T0108AL044_1	T0108AL044_2	T0108	no_data	no_data	no_data	no_data	no_data	no_data
T0108AL044_1	T0108AL044_3	T0108	no_data	no_data	no_data	no_data	no_data	no_data
T0108AL044_1	T0108AL044_4	T0108	no_data	no_data	no_data	no_data	no_data	no_data
T0108AL044_1	T0108AL044_5	T0108	no_data	no_data	no_data	no_data	no_data	no_data
T0108AL044_1	T0108AL052_1	T0108	no_data	no_data	no_data	no_data	no_data	no_data
T0108AL044_1	T0108AL052_2	T0108	no_data	no_data	no_data	no_data	no_data	no_data
T0108AL044_1	T0108AL052_3	T0108	no_data	no_data	no_data	no_data	no_data	no_data
T0108AL044_1	T0108AL052_4	T0108	no_data	no_data	no_data	no_data	no_data	no_data
T0108AL044_1	T0108AL052_5	T0108	no_data	no_data	no_data	no_data	no_data	no_data
T0108AL044_1	T0108AL077_1	T0108	no_data	no_data	no_data	no_data	no_data	no_data
T0108AL044_1	T0108AL093_1	T0108	no_data	no_data	no_data	no_data	no_data	no_data
T0108AL044_1	T0108AL093_2	T0108	no_data	no_data	no_data	no_data	no_data	no_data
T0108AL044_1	T0108AL094_1	T0108	no_data	no_data	no_data	no_data	no_data	no_data
T0108AL044_1	T0108AL103_1	T0108	no_data	no_data	no_data	no_data	no_data	no_data
T0108AL044_1	T0108AL103_2	T0108	no_data	no_data	no_data	no_data	no_data	no_data
T0108AL044_1	T0108AL103_3	T0108	no_data	no_data	no_data	no_data	no_data	no_data
T0108AL044_1	T0108AL103_4	T0108	no_data	no_data	no_data	no_data	no_data	no_data
T0108AL044_1	T0108AL103_5	T0108	no_data	no_data	no_data	no_data	no_data	no_data
T0108AL044_1	T0108AL104_1	T0108	no_data	no_data	no_data	no_data	no_data	no_data
T0108AL044_1	T0108AL105_1	T0108	no_data	no_data	no_data	no_data	no_data	no_data
T0108AL044_1	T0108AL106_1	T0108	no_data	no_data	no_data	no_data	no_data	no_data
T0108AL044_1	T0108AL107_1	T0108	no_data	no_data	no_data	no_data	no_data	no_data
T0108AL044_1	T0108AL108_1	T0108	no_data	no_data	no_data	no_data	no_data	no_data
T0108AL044_1	T0108AL111_1	T0108	no_data	no_data	no_data	no_data	no_data	no_data
T0108AL044_1	T0108AL126_1	T0108	no_data	no_data	no_data	no_data	no_data	no_data
T0108AL044_1	T0108AL127_1u	T0108	no_data	no_data	no_data	no_data	no_data	no_data
T0108AL044_1	T0108AL127_2u	T0108	no_data	no_data	no_data	no_data	no_data	no_data
T0108AL044_1	T0108AL127_3u	T0108	no_data	no_data	no_data	no_data	no_data	no_data
T0108AL044_1	T0108AL127_4u	T0108	no_data	no_data	no_data	no_data	no_data	no_data
T0108AL044_1	T0108AL127_5u	T0108	no_data	no_data	no_data	no_data	no_data	no_data
T0108AL044_1	T0108AL132_1	T0108	no_data	no_data	no_data	no_data	no_data	no_data
T0108AL044_1	T0108AL132_2	T0108	no_data	no_data	no_data	no_data	no_data	no_data
T0108AL044_1	T0108AL132_3	T0108	no_data	no_data	no_data	no_data	no_data	no_data
T0108AL044_1	T0108AL132_4	T0108	no_data	no_data	no_data	no_data	no_data	no_data
T0108AL044_1	T0108AL132_5	T0108	no_data	no_data	no_data	no_data	no_data	no_data
T0108AL044_1	T0108AL133_1	T0108	no_data	no_data	no_data	no_data	no_data	no_data
T0108AL044_1	T0108AL137_1	T0108	no_data	no_data	no_data	no_data	no_data	no_data
T0108AL044_1	T0108AL150_1	T0108	no_data	no_data	no_data	no_data	no_data	no_data
T0108AL044_1	T0108AL158_1	T0108	no_data	no_data	no_data	no_data	no_data	no_data
T0108AL044_1	T0108AL158_2	T0108	no_data	no_data	no_data	no_data	no_data	no_data
T0108AL044_1	T0108AL158_3	T0108	no_data	no_data	no_data	no_data	no_data	no_data
T0108AL044_1	T0108AL158_4	T0108	no_data	no_data	no_data	no_data	no_data	no_data
T0108AL044_1	T0108AL158_5	T0108	no_data	no_data	no_data	no_data	no_data	no_data
T0108AL044_1	T0108AL170_1	T0108	no_data	no_data	no_data	no_data	no_data	no_data
T0108AL044_1	T0108AL170_2	T0108	no_data	no_data	no_data	no_data	no_data	no_data
T0108AL044_1	T0108AL170_3	T0108	no_data	no_data	no_data	no_data	no_data	no_data
T0108AL044_1	T0108AL170_4	T0108	no_data	no_data	no_data	no_data	no_data	no_data
T0108AL044_1	T0108AL170_5	T0108	no_data	no_data	no_data	no_data	no_data	no_data
T0108AL044_1	T0108AL204_1	T0108	no_data	no_data	no_data	no_data	no_data	no_data
T0108AL044_1	T0108AL220_1	T0108	no_data	no_data	no_data	no_data	no_data	no_data
T0108AL044_1	T0108AL220_2	T0108	no_data	no_data	no_data	no_data	no_data	no_data
T0108AL044_1	T0108AL220_3	T0108	no_data	no_data	no_data	no_data	no_data	no_data
T0108AL044_1	T0108AL220_4	T0108	no_data	no_data	no_data	no_data	no_data	no_data
T0108AL044_1	T0108AL220_5	T0108	no_data	no_data	no_data	no_data	no_data	no_data
T0108AL044_1	T0108AL229_1	T0108	no_data	no_data	no_data	no_data	no_data	no_data
T0108AL044_1	T0108AL248_1	T0108	no_data	no_data	no_data	no_data	no_data	no_data
T0108AL044_1	T0108AL259_1	T0108	no_data	no_data	no_data	no_data	no_data	no_data
T0108AL044_1	T0108AL259_2	T0108	no_data	no_data	no_data	no_data	no_data	no_data
T0108AL044_1	T0108AL259_3	T0108	no_data	no_data	no_data	no_data	no_data	no_data
T0108AL044_1	T0108AL259_4	T0108	no_data	no_data	no_data	no_data	no_data	no_data
T0108AL044_1	T0108AL259_5	T0108	no_data	no_data	no_data	no_data	no_data	no_data
T0108AL044_1	T0108AL260_1	T0108	no_data	no_data	no_data	no_data	no_data	no_data
T0108AL044_1	T0108AL260_2	T0108	no_data	no_data	no_data	no_data	no_data	no_data
T0108AL044_1	T0108AL260_3	T0108	no_data	no_data	no_data	no_data	no_data	no_data
T0108AL044_1	T0108AL260_4	T0108	no_data	no_data	no_data	no_data	no_data	no_data
T0108AL044_1	T0108AL260_5	T0108	no_data	no_data	no_data	no_data	no_data	no_data
T0108AL044_1	T0108AL273_1	T0108	no_data	no_data	no_data	no_data	no_data	no_data
T0108AL044_1	T0108AL274_1	T0108	no_data	no_data	no_data	no_data	no_data	no_data
T0108AL044_1	T0108AL274_2	T0108	no_data	no_data	no_data	no_data	no_data	no_data
T0108AL044_1	T0108AL274_3	T0108	no_data	no_data	no_data	no_data	no_data	no_data
T0108AL044_1	T0108AL274_4	T0108	no_data	no_data	no_data	no_data	no_data	no_data
T0108AL044_1	T0108AL274_5	T0108	no_data	no_data	no_data	no_data	no_data	no_data
T0108AL044_1	T0108AL280_1	T0108	no_data	no_data	no_data	no_data	no_data	no_data
T0108AL044_1	T0108AL280_2	T0108	no_data	no_data	no_data	no_data	no_data	no_data
T0108AL044_1	T0108AL280_3	T0108	no_data	no_data	no_data	no_data	no_data	no_data
T0108AL044_1	T0108AL280_5	T0108	no_data	no_data	no_data	no_data	no_data	no_data
T0108AL044_1	T0108AL329_1	T0108	no_data	no_data	no_data	no_data	no_data	no_data
T0108AL044_1	T0108AL329_2	T0108	no_data	no_data	no_data	no_data	no_data	no_data
T0108AL044_1	T0108AL329_3	T0108	no_data	no_data	no_data	no_data	no_data	no_data
T0108AL044_1	T0108AL329_4	T0108	no_data	no_data	no_data	no_data	no_data	no_data
T0108AL044_1	T0108AL329_5	T0108	no_data	no_data	no_data	no_data	no_data	no_data
T0108AL044_1	T0108AL344_1	T0108	no_data	no_data	no_data	no_data	no_data	no_data
T0108AL044_1	T0108AL344_2	T0108	no_data	no_data	no_data	no_data	no_data	no_data
T0108AL044_1	T0108AL344_3	T0108	no_data	no_data	no_data	no_data	no_data	no_data
T0108AL044_1	T0108AL344_4	T0108	no_data	no_data	no_data	no_data	no_data	no_data
T0108AL044_1	T0108AL357_1	T0108	no_data	no_data	no_data	no_data	no_data	no_data
T0108AL044_1	T0108AL357_2	T0108	no_data	no_data	no_data	no_data	no_data	no_data
T0108AL044_1	T0108AL357_3	T0108	no_data	no_data	no_data	no_data	no_data	no_data
T0108AL044_1	T0108AL357_4	T0108	no_data	no_data	no_data	no_data	no_data	no_data
T0108AL044_1	T0108AL357_5	T0108	no_data	no_data	no_data	no_data	no_data	no_data
T0108AL044_1	T0108AL359_1	T0108	no_data	no_data	no_data	no_data	no_data	no_data
T0108AL044_1	T0108AL359_2	T0108	no_data	no_data	no_data	no_data	no_data	no_data
T0108AL044_1	T0108AL359_3	T0108	no_data	no_data	no_data	no_data	no_data	no_data
T0108AL044_1	T0108AL359_4	T0108	no_data	no_data	no_data	no_data	no_data	no_data
T0108AL044_1	T0108AL361_1	T0108	no_data	no_data	no_data	no_data	no_data	no_data
T0108AL044_1	T0108AL361_2	T0108	no_data	no_data	no_data	no_data	no_data	no_data
T0108AL044_1	T0108AL361_3	T0108	no_data	no_data	no_data	no_data	no_data	no_data
T0108AL044_1	T0108AL375_1	T0108	no_data	no_data	no_data	no_data	no_data	no_data
T0108AL044_1	T0108AL381_1	T0108	no_data	no_data	no_data	no_data	no_data	no_data
T0108AL044_1	T0108AL382_1	T0108	no_data	no_data	no_data	no_data	no_data	no_data
T0108AL044_1	T0108AL389_1	T0108	no_data	no_data	no_data	no_data	no_data	no_data
T0108AL044_1	T0108AL389_2	T0108	no_data	no_data	no_data	no_data	no_data	no_data
T0108AL044_1	T0108AL389_3	T0108	no_data	no_data	no_data	no_data	no_data	no_data
T0108AL044_1	T0108AL389_4	T0108	no_data	no_data	no_data	no_data	no_data	no_data
T0108AL044_1	T0108AL389_5	T0108	no_data	no_data	no_data	no_data	no_data	no_data
T0108AL044_1	T0108AL395_1	T0108	no_data	no_data	no_data	no_data	no_data	no_data
T0108AL044_1	T0108AL395_2	T0108	no_data	no_data	no_data	no_data	no_data	no_data
T0108AL044_1	T0108AL395_3	T0108	no_data	no_data	no_data	no_data	no_data	no_data
T0108AL044_1	T0108AL395_4	T0108	no_data	no_data	no_data	no_data	no_data	no_data
T0108AL044_1	T0108AL401_1	T0108	no_data	no_data	no_data	no_data	no_data	no_data
T0108AL044_1	T0108AL401_2	T0108	no_data	no_data	no_data	no_data	no_data	no_data
T0108AL044_1	T0108AL401_3	T0108	no_data	no_data	no_data	no_data	no_data	no_data
T0108AL044_1	T0108AL401_4	T0108	no_data	no_data	no_data	no_data	no_data	no_data
T0108AL044_1	T0108AL401_5	T0108	no_data	no_data	no_data	no_data	no_data	no_data
T0108AL044_1	T0108AL405_1	T0108	no_data	no_data	no_data	no_data	no_data	no_data
T0108AL044_1	T0108DR324_1	T0108	no_data	no_data	no_data	no_data	no_data	no_data
T0108AL044_1	T0108RR017_1	T0108	no_data	no_data	no_data	no_data	no_data	no_data
T0108AL044_1	T0108RR392_1	T0108	no_data	no_data	no_data	no_data	no_data	no_data
T0108AL044_1	T0108SS010_1	T0108	no_data	no_data	no_data	no_data	no_data	no_data
T0108AL044_1	T0108SS017_1	T0108	no_data	no_data	no_data	no_data	no_data	no_data
T0108AL044_1	T0108SS018_1	T0108	no_data	no_data	no_data	no_data	no_data	no_data
T0108AL044_1	T0108SS018_2	T0108	no_data	no_data	no_data	no_data	no_data	no_data
T0108AL044_1	T0108SS027_1	T0108	no_data	no_data	no_data	no_data	no_data	no_data
T0108AL044_1	T0108SS027_2	T0108	no_data	no_data	no_data	no_data	no_data	no_data
T0108AL044_1	T0108SS027_3	T0108	no_data	no_data	no_data	no_data	no_data	no_data
T0108AL044_1	T0108SS027_4	T0108	no_data	no_data	no_data	no_data	no_data	no_data
T0108AL044_1	T0108SS031_1	T0108	no_data	no_data	no_data	no_data	no_data	no_data
T0108AL044_1	T0108SS039_1	T0108	no_data	no_data	no_data	no_data	no_data	no_data
T0108AL044_1	T0108SS052_1	T0108	no_data	no_data	no_data	no_data	no_data	no_data
T0108AL044_1	T0108SS055_1	T0108	no_data	no_data	no_data	no_data	no_data	no_data
T0108AL044_1	T0108SS094_1	T0108	no_data	no_data	no_data	no_data	no_data	no_data
T0108AL044_1	T0108SS111_1	T0108	no_data	no_data	no_data	no_data	no_data	no_data
T0108AL044_1	T0108SS115_1	T0108	no_data	no_data	no_data	no_data	no_data	no_data
T0108AL044_1	T0108SS137_1	T0108	no_data	no_data	no_data	no_data	no_data	no_data
T0108AL044_1	T0108SS150_1	T0108	no_data	no_data	no_data	no_data	no_data	no_data
T0108AL044_1	T0108SS151_1	T0108	no_data	no_data	no_data	no_data	no_data	no_data
T0108AL044_1	T0108SS197_1	T0108	no_data	no_data	no_data	no_data	no_data	no_data
T0108AL044_1	T0108SS214_1	T0108	no_data	no_data	no_data	no_data	no_data	no_data
T0108AL044_1	T0108SS216_1	T0108	no_data	no_data	no_data	no_data	no_data	no_data
T0108AL044_1	T0108SS248_1	T0108	no_data	no_data	no_data	no_data	no_data	no_data
T0108AL044_1	T0108SS251_1	T0108	no_data	no_data	no_data	no_data	no_data	no_data
T0108AL044_1	T0108SS258_1	T0108	no_data	no_data	no_data	no_data	no_data	no_data
T0108AL044_1	T0108SS273_1	T0108	no_data	no_data	no_data	no_data	no_data	no_data
T0108AL044_1	T0108SS281_1	T0108	no_data	no_data	no_data	no_data	no_data	no_data
T0108AL044_1	T0108SS325_1	T0108	no_data	no_data	no_data	no_data	no_data	no_data
T0108AL044_1	T0108SS342_1	T0108	no_data	no_data	no_data	no_data	no_data	no_data
T0108AL044_1	T0108SS385_1	T0108	no_data	no_data	no_data	no_data	no_data	no_data
T0108AL044_1	T0108SS402_1	T0108	no_data	no_data	no_data	no_data	no_data	no_data
T0108AL044_1	T0108SS453_1	T0108	no_data	no_data	no_data	no_data	no_data	no_data
T0108AL044_1	T0108SS456_1	T0108	no_data	no_data	no_data	no_data	no_data	no_data
T0108AL044_1	T0108SS510_1	T0108	no_data	no_data	no_data	no_data	no_data	no_data
T0108AL044_1	T0108TS001_1	T0108	no_data	no_data	no_data	no_data	189	no_data
T0108AL044_1	T0108TS001_2	T0108	no_data	no_data	no_data	no_data	203	no_data
T0108AL044_1	T0108TS002_1	T0108	no_data	no_data	no_data	no_data	146	no_data
T0108AL044_1	T0108TS012_1	T0108	no_data	no_data	no_data	no_data	182	no_data
T0108AL044_1	T0108TS012_2	T0108	no_data	no_data	no_data	no_data	181	no_data
T0108AL044_1	T0108TS012_3	T0108	no_data	no_data	no_data	no_data	170	no_data
T0108AL044_1	T0108TS012_4	T0108	no_data	no_data	no_data	no_data	177	no_data
T0108AL044_1	T0108TS012_5	T0108	no_data	no_data	no_data	no_data	179	no_data
T0108AL044_1	T0108TS017_1	T0108	no_data	no_data	no_data	no_data	197	no_data
T0108AL044_1	T0108TS018_1u	T0108	no_data	no_data	no_data	no_data	206	no_data
T0108AL044_1	T0108TS023_1	T0108	no_data	no_data	no_data	no_data	206	no_data
T0108AL044_1	T0108TS023_2	T0108	no_data	no_data	no_data	no_data	206	no_data
T0108AL044_1	T0108TS028_1	T0108	no_data	no_data	no_data	no_data	206	no_data
T0108AL044_1	T0108TS028_2	T0108	no_data	no_data	no_data	no_data	206	no_data
T0108AL044_1	T0108TS028_3	T0108	no_data	no_data	no_data	no_data	206	no_data
T0108AL044_1	T0108TS028_4	T0108	no_data	no_data	no_data	no_data	206	no_data
T0108AL044_1	T0108TS028_5	T0108	no_data	no_data	no_data	no_data	206	no_data
T0108AL044_1	T0108TS031_1	T0108	no_data	no_data	no_data	no_data	206	no_data
T0108AL044_1	T0108TS032_1	T0108	no_data	no_data	no_data	no_data	206	no_data
T0108AL044_1	T0108TS032_2	T0108	no_data	no_data	no_data	no_data	206	no_data
T0108AL044_1	T0108TS042_1	T0108	no_data	no_data	no_data	no_data	176	no_data
T0108AL044_1	T0108TS045_1	T0108	no_data	no_data	no_data	no_data	206	no_data
T0108AL044_1	T0108TS045_2	T0108	no_data	no_data	no_data	no_data	206	no_data
T0108AL044_1	T0108TS045_3	T0108	no_data	no_data	no_data	no_data	206	no_data
T0108AL044_1	T0108TS045_4	T0108	no_data	no_data	no_data	no_data	206	no_data
T0108AL044_1	T0108TS045_5	T0108	no_data	no_data	no_data	no_data	206	no_data
T0108AL044_1	T0108TS055_1	T0108	no_data	no_data	no_data	no_data	185	no_data
T0108AL044_1	T0108TS055_2	T0108	no_data	no_data	no_data	no_data	185	no_data
T0108AL044_1	T0108TS055_3	T0108	no_data	no_data	no_data	no_data	185	no_data
T0108AL044_1	T0108TS055_4	T0108	no_data	no_data	no_data	no_data	185	no_data
T0108AL044_1	T0108TS055_5	T0108	no_data	no_data	no_data	no_data	185	no_data
T0108AL044_1	T0108TS058_1	T0108	no_data	no_data	no_data	no_data	206	no_data
T0108AL044_1	T0108TS058_2	T0108	no_data	no_data	no_data	no_data	206	no_data
T0108AL044_1	T0108TS058_3	T0108	no_data	no_data	no_data	no_data	206	no_data
T0108AL044_1	T0108TS058_4	T0108	no_data	no_data	no_data	no_data	176	no_data
T0108AL044_1	T0108TS065_1	T0108	no_data	no_data	no_data	no_data	192	no_data
T0108AL044_1	T0108TS080_1	T0108	no_data	no_data	no_data	no_data	206	no_data
T0108AL044_1	T0108TS080_2	T0108	no_data	no_data	no_data	no_data	206	no_data
T0108AL044_1	T0108TS080_3	T0108	no_data	no_data	no_data	no_data	206	no_data
T0108AL044_1	T0108TS080_4	T0108	no_data	no_data	no_data	no_data	206	no_data
T0108AL044_1	T0108TS080_5	T0108	no_data	no_data	no_data	no_data	206	no_data
T0108AL044_1	T0108TS086_1	T0108	no_data	no_data	no_data	no_data	156	no_data
T0108AL044_1	T0108TS088_1	T0108	no_data	no_data	no_data	no_data	206	no_data
T0108AL044_1	T0108TS088_2	T0108	no_data	no_data	no_data	no_data	191	no_data
T0108AL044_1	T0108TS088_3	T0108	no_data	no_data	no_data	no_data	160	no_data
T0108AL044_1	T0108TS088_4	T0108	no_data	no_data	no_data	no_data	171	no_data
T0108AL044_1	T0108TS088_5	T0108	no_data	no_data	no_data	no_data	206	no_data
T0108AL044_1	T0108TS095_1	T0108	no_data	no_data	no_data	no_data	182	no_data
T0108AL044_1	T0108TS133_2	T0108	no_data	no_data	no_data	no_data	206	no_data
T0108AL044_1	T0108TS161_1	T0108	no_data	no_data	no_data	no_data	206	no_data
T0108AL044_1	T0108TS161_2	T0108	no_data	no_data	no_data	no_data	206	no_data
T0108AL044_1	T0108TS161_3	T0108	no_data	no_data	no_data	no_data	206	no_data
T0108AL044_1	T0108TS161_4	T0108	no_data	no_data	no_data	no_data	206	no_data
T0108AL044_1	T0108TS161_5	T0108	no_data	no_data	no_data	no_data	206	no_data
T0108AL044_1	T0108TS179_1	T0108	no_data	no_data	no_data	no_data	190	no_data
T0108AL044_1	T0108TS179_2	T0108	no_data	no_data	no_data	no_data	194	no_data
T0108AL044_1	T0108TS179_3	T0108	no_data	no_data	no_data	no_data	195	no_data
T0108AL044_1	T0108TS179_4	T0108	no_data	no_data	no_data	no_data	189	no_data
T0108AL044_1	T0108TS179_5	T0108	no_data	no_data	no_data	no_data	189	no_data
T0108AL044_1	T0108TS191_1	T0108	no_data	no_data	no_data	no_data	141	no_data
T0108AL044_1	T0108TS191_2	T0108	no_data	no_data	no_data	no_data	182	no_data
T0108AL044_1	T0108TS191_3	T0108	no_data	no_data	no_data	no_data	182	no_data
T0108AL044_1	T0108TS197_1	T0108	no_data	no_data	no_data	no_data	147	no_data
T0108AL044_1	T0108TS197_2	T0108	no_data	no_data	no_data	no_data	107	no_data
T0108AL044_1	T0108TS197_3	T0108	no_data	no_data	no_data	no_data	117	no_data
T0108AL044_1	T0108TS197_4	T0108	no_data	no_data	no_data	no_data	74	no_data
T0108AL044_1	T0108TS216_1	T0108	no_data	no_data	no_data	no_data	206	no_data
T0108AL044_1	T0108TS216_2	T0108	no_data	no_data	no_data	no_data	206	no_data
T0108AL044_1	T0108TS216_3	T0108	no_data	no_data	no_data	no_data	206	no_data
T0108AL044_1	T0108TS216_4	T0108	no_data	no_data	no_data	no_data	206	no_data
T0108AL044_1	T0108TS216_5	T0108	no_data	no_data	no_data	no_data	206	no_data
T0108AL044_1	T0108TS243_1	T0108	no_data	no_data	no_data	no_data	206	no_data
T0108AL044_1	T0108TS243_2	T0108	no_data	no_data	no_data	no_data	206	no_data
T0108AL044_1	T0108TS255_1	T0108	no_data	no_data	no_data	no_data	206	no_data
T0108AL044_1	T0108TS278_1	T0108	no_data	no_data	no_data	no_data	145	no_data
T0108AL044_1	T0108TS278_2	T0108	no_data	no_data	no_data	no_data	97	no_data
T0108AL044_1	T0108TS278_3	T0108	no_data	no_data	no_data	no_data	185	no_data
T0108AL044_1	T0108TS278_4	T0108	no_data	no_data	no_data	no_data	103	no_data
T0108AL044_1	T0108TS278_5	T0108	no_data	no_data	no_data	no_data	138	no_data
T0108AL044_1	T0108TS309_1	T0108	no_data	no_data	no_data	no_data	206	no_data
T0108AL044_1	T0108TS328_1	T0108	no_data	no_data	no_data	no_data	206	no_data
T0108AL044_1	T0108TS328_2	T0108	no_data	no_data	no_data	no_data	206	no_data
T0108AL044_1	T0108TS342_1	T0108	no_data	no_data	no_data	no_data	195	no_data
T0108AL044_1	T0108TS354_1	T0108	no_data	no_data	no_data	no_data	206	no_data
T0108AL044_1	T0108TS354_2	T0108	no_data	no_data	no_data	no_data	206	no_data
T0108AL044_1	T0108TS354_3	T0108	no_data	no_data	no_data	no_data	206	no_data
T0108AL044_1	T0108TS354_4	T0108	no_data	no_data	no_data	no_data	206	no_data
T0108AL044_1	T0108TS354_5	T0108	no_data	no_data	no_data	no_data	206	no_data
T0108AL044_1	T0108TS384_1	T0108	no_data	no_data	no_data	no_data	176	no_data
T0108AL044_1	T0108TS390_1	T0108	no_data	no_data	no_data	no_data	203	no_data
T0108AL044_1	T0108TS414_1	T0108	no_data	no_data	no_data	no_data	206	no_data
T0108AL044_1	T0108TS414_2	T0108	no_data	no_data	no_data	no_data	206	no_data
T0108AL044_1	T0108TS414_3	T0108	no_data	no_data	no_data	no_data	206	no_data
T0108AL044_1	T0108TS414_4	T0108	no_data	no_data	no_data	no_data	206	no_data
T0108AL044_1	T0108TS414_5	T0108	no_data	no_data	no_data	no_data	206	no_data
T0108AL044_1	T0108TS455_1u	T0108	no_data	no_data	no_data	no_data	no_data	no_data
T0108AL044_1	T0108TS457_1	T0108	no_data	no_data	no_data	no_data	168	no_data
T0108AL044_1	T0108TS457_2	T0108	no_data	no_data	no_data	no_data	162	no_data
T0108AL044_1	T0108TS473_1u	T0108	no_data	no_data	no_data	no_data	195	no_data
T0108AL044_1	T0108TS512_1	T0108	no_data	no_data	no_data	no_data	206	no_data
T0108AL044_1	T0108TS512_2	T0108	no_data	no_data	no_data	no_data	206	no_data
T0108AL044_2	T0108AL044_3	T0108	no_data	no_data	no_data	no_data	no_data	no_data
T0108AL044_2	T0108AL044_4	T0108	no_data	no_data	no_data	no_data	no_data	no_data
T0108AL044_2	T0108AL044_5	T0108	no_data	no_data	no_data	no_data	no_data	no_data
T0108AL044_2	T0108AL052_1	T0108	no_data	no_data	no_data	no_data	no_data	no_data
T0108AL044_2	T0108AL052_2	T0108	no_data	no_data	no_data	no_data	no_data	no_data
T0108AL044_2	T0108AL052_3	T0108	no_data	no_data	no_data	no_data	no_data	no_data
T0108AL044_2	T0108AL052_4	T0108	no_data	no_data	no_data	no_data	no_data	no_data
T0108AL044_2	T0108AL052_5	T0108	no_data	no_data	no_data	no_data	no_data	no_data
T0108AL044_2	T0108AL077_1	T0108	no_data	no_data	no_data	no_data	no_data	no_data
T0108AL044_2	T0108AL093_1	T0108	no_data	no_data	no_data	no_data	no_data	no_data
T0108AL044_2	T0108AL093_2	T0108	no_data	no_data	no_data	no_data	no_data	no_data
T0108AL044_2	T0108AL094_1	T0108	no_data	no_data	no_data	no_data	no_data	no_data
T0108AL044_2	T0108AL103_1	T0108	no_data	no_data	no_data	no_data	no_data	no_data
T0108AL044_2	T0108AL103_2	T0108	no_data	no_data	no_data	no_data	no_data	no_data
T0108AL044_2	T0108AL103_3	T0108	no_data	no_data	no_data	no_data	no_data	no_data
T0108AL044_2	T0108AL103_4	T0108	no_data	no_data	no_data	no_data	no_data	no_data
T0108AL044_2	T0108AL103_5	T0108	no_data	no_data	no_data	no_data	no_data	no_data
T0108AL044_2	T0108AL104_1	T0108	no_data	no_data	no_data	no_data	no_data	no_data
T0108AL044_2	T0108AL105_1	T0108	no_data	no_data	no_data	no_data	no_data	no_data
T0108AL044_2	T0108AL106_1	T0108	no_data	no_data	no_data	no_data	no_data	no_data
T0108AL044_2	T0108AL107_1	T0108	no_data	no_data	no_data	no_data	no_data	no_data
T0108AL044_2	T0108AL108_1	T0108	no_data	no_data	no_data	no_data	no_data	no_data
T0108AL044_2	T0108AL111_1	T0108	no_data	no_data	no_data	no_data	no_data	no_data
T0108AL044_2	T0108AL126_1	T0108	no_data	no_data	no_data	no_data	no_data	no_data
T0108AL044_2	T0108AL127_1u	T0108	no_data	no_data	no_data	no_data	no_data	no_data
T0108AL044_2	T0108AL127_2u	T0108	no_data	no_data	no_data	no_data	no_data	no_data
T0108AL044_2	T0108AL127_3u	T0108	no_data	no_data	no_data	no_data	no_data	no_data
T0108AL044_2	T0108AL127_4u	T0108	no_data	no_data	no_data	no_data	no_data	no_data
T0108AL044_2	T0108AL127_5u	T0108	no_data	no_data	no_data	no_data	no_data	no_data
T0108AL044_2	T0108AL132_1	T0108	no_data	no_data	no_data	no_data	no_data	no_data
T0108AL044_2	T0108AL132_2	T0108	no_data	no_data	no_data	no_data	no_data	no_data
T0108AL044_2	T0108AL132_3	T0108	no_data	no_data	no_data	no_data	no_data	no_data
T0108AL044_2	T0108AL132_4	T0108	no_data	no_data	no_data	no_data	no_data	no_data
T0108AL044_2	T0108AL132_5	T0108	no_data	no_data	no_data	no_data	no_data	no_data
T0108AL044_2	T0108AL133_1	T0108	no_data	no_data	no_data	no_data	no_data	no_data
T0108AL044_2	T0108AL137_1	T0108	no_data	no_data	no_data	no_data	no_data	no_data
T0108AL044_2	T0108AL150_1	T0108	no_data	no_data	no_data	no_data	no_data	no_data
T0108AL044_2	T0108AL158_1	T0108	no_data	no_data	no_data	no_data	no_data	no_data
T0108AL044_2	T0108AL158_2	T0108	no_data	no_data	no_data	no_data	no_data	no_data
T0108AL044_2	T0108AL158_3	T0108	no_data	no_data	no_data	no_data	no_data	no_data
T0108AL044_2	T0108AL158_4	T0108	no_data	no_data	no_data	no_data	no_data	no_data
T0108AL044_2	T0108AL158_5	T0108	no_data	no_data	no_data	no_data	no_data	no_data
T0108AL044_2	T0108AL170_1	T0108	no_data	no_data	no_data	no_data	no_data	no_data
T0108AL044_2	T0108AL170_2	T0108	no_data	no_data	no_data	no_data	no_data	no_data
T0108AL044_2	T0108AL170_3	T0108	no_data	no_data	no_data	no_data	no_data	no_data
T0108AL044_2	T0108AL170_4	T0108	no_data	no_data	no_data	no_data	no_data	no_data
T0108AL044_2	T0108AL170_5	T0108	no_data	no_data	no_data	no_data	no_data	no_data
T0108AL044_2	T0108AL204_1	T0108	no_data	no_data	no_data	no_data	no_data	no_data
T0108AL044_2	T0108AL220_1	T0108	no_data	no_data	no_data	no_data	no_data	no_data
T0108AL044_2	T0108AL220_2	T0108	no_data	no_data	no_data	no_data	no_data	no_data
T0108AL044_2	T0108AL220_3	T0108	no_data	no_data	no_data	no_data	no_data	no_data
T0108AL044_2	T0108AL220_4	T0108	no_data	no_data	no_data	no_data	no_data	no_data
T0108AL044_2	T0108AL220_5	T0108	no_data	no_data	no_data	no_data	no_data	no_data
T0108AL044_2	T0108AL229_1	T0108	no_data	no_data	no_data	no_data	no_data	no_data
T0108AL044_2	T0108AL248_1	T0108	no_data	no_data	no_data	no_data	no_data	no_data
T0108AL044_2	T0108AL259_1	T0108	no_data	no_data	no_data	no_data	no_data	no_data
T0108AL044_2	T0108AL259_2	T0108	no_data	no_data	no_data	no_data	no_data	no_data
T0108AL044_2	T0108AL259_3	T0108	no_data	no_data	no_data	no_data	no_data	no_data
T0108AL044_2	T0108AL259_4	T0108	no_data	no_data	no_data	no_data	no_data	no_data
T0108AL044_2	T0108AL259_5	T0108	no_data	no_data	no_data	no_data	no_data	no_data
T0108AL044_2	T0108AL260_1	T0108	no_data	no_data	no_data	no_data	no_data	no_data
T0108AL044_2	T0108AL260_2	T0108	no_data	no_data	no_data	no_data	no_data	no_data
T0108AL044_2	T0108AL260_3	T0108	no_data	no_data	no_data	no_data	no_data	no_data
T0108AL044_2	T0108AL260_4	T0108	no_data	no_data	no_data	no_data	no_data	no_data
T0108AL044_2	T0108AL260_5	T0108	no_data	no_data	no_data	no_data	no_data	no_data
T0108AL044_2	T0108AL273_1	T0108	no_data	no_data	no_data	no_data	no_data	no_data
T0108AL044_2	T0108AL274_1	T0108	no_data	no_data	no_data	no_data	no_data	no_data
T0108AL044_2	T0108AL274_2	T0108	no_data	no_data	no_data	no_data	no_data	no_data
T0108AL044_2	T0108AL274_3	T0108	no_data	no_data	no_data	no_data	no_data	no_data
T0108AL044_2	T0108AL274_4	T0108	no_data	no_data	no_data	no_data	no_data	no_data
T0108AL044_2	T0108AL274_5	T0108	no_data	no_data	no_data	no_data	no_data	no_data
T0108AL044_2	T0108AL280_1	T0108	no_data	no_data	no_data	no_data	no_data	no_data
T0108AL044_2	T0108AL280_2	T0108	no_data	no_data	no_data	no_data	no_data	no_data
T0108AL044_2	T0108AL280_3	T0108	no_data	no_data	no_data	no_data	no_data	no_data
T0108AL044_2	T0108AL280_5	T0108	no_data	no_data	no_data	no_data	no_data	no_data
T0108AL044_2	T0108AL329_1	T0108	no_data	no_data	no_data	no_data	no_data	no_data
T0108AL044_2	T0108AL329_2	T0108	no_data	no_data	no_data	no_data	no_data	no_data
T0108AL044_2	T0108AL329_3	T0108	no_data	no_data	no_data	no_data	no_data	no_data
T0108AL044_2	T0108AL329_4	T0108	no_data	no_data	no_data	no_data	no_data	no_data
T0108AL044_2	T0108AL329_5	T0108	no_data	no_data	no_data	no_data	no_data	no_data
T0108AL044_2	T0108AL344_1	T0108	no_data	no_data	no_data	no_data	no_data	no_data
T0108AL044_2	T0108AL344_2	T0108	no_data	no_data	no_data	no_data	no_data	no_data
T0108AL044_2	T0108AL344_3	T0108	no_data	no_data	no_data	no_data	no_data	no_data
T0108AL044_2	T0108AL344_4	T0108	no_data	no_data	no_data	no_data	no_data	no_data
T0108AL044_2	T0108AL357_1	T0108	no_data	no_data	no_data	no_data	no_data	no_data
T0108AL044_2	T0108AL357_2	T0108	no_data	no_data	no_data	no_data	no_data	no_data
T0108AL044_2	T0108AL357_3	T0108	no_data	no_data	no_data	no_data	no_data	no_data
T0108AL044_2	T0108AL357_4	T0108	no_data	no_data	no_data	no_data	no_data	no_data
T0108AL044_2	T0108AL357_5	T0108	no_data	no_data	no_data	no_data	no_data	no_data
T0108AL044_2	T0108AL359_1	T0108	no_data	no_data	no_data	no_data	no_data	no_data
T0108AL044_2	T0108AL359_2	T0108	no_data	no_data	no_data	no_data	no_data	no_data
T0108AL044_2	T0108AL359_3	T0108	no_data	no_data	no_data	no_data	no_data	no_data
T0108AL044_2	T0108AL359_4	T0108	no_data	no_data	no_data	no_data	no_data	no_data
T0108AL044_2	T0108AL361_1	T0108	no_data	no_data	no_data	no_data	no_data	no_data
T0108AL044_2	T0108AL361_2	T0108	no_data	no_data	no_data	no_data	no_data	no_data
T0108AL044_2	T0108AL361_3	T0108	no_data	no_data	no_data	no_data	no_data	no_data
T0108AL044_2	T0108AL375_1	T0108	no_data	no_data	no_data	no_data	no_data	no_data
T0108AL044_2	T0108AL381_1	T0108	no_data	no_data	no_data	no_data	no_data	no_data
T0108AL044_2	T0108AL382_1	T0108	no_data	no_data	no_data	no_data	no_data	no_data
T0108AL044_2	T0108AL389_1	T0108	no_data	no_data	no_data	no_data	no_data	no_data
T0108AL044_2	T0108AL389_2	T0108	no_data	no_data	no_data	no_data	no_data	no_data
T0108AL044_2	T0108AL389_3	T0108	no_data	no_data	no_data	no_data	no_data	no_data
T0108AL044_2	T0108AL389_4	T0108	no_data	no_data	no_data	no_data	no_data	no_data
T0108AL044_2	T0108AL389_5	T0108	no_data	no_data	no_data	no_data	no_data	no_data
T0108AL044_2	T0108AL395_1	T0108	no_data	no_data	no_data	no_data	no_data	no_data
T0108AL044_2	T0108AL395_2	T0108	no_data	no_data	no_data	no_data	no_data	no_data
T0108AL044_2	T0108AL395_3	T0108	no_data	no_data	no_data	no_data	no_data	no_data
T0108AL044_2	T0108AL395_4	T0108	no_data	no_data	no_data	no_data	no_data	no_data
T0108AL044_2	T0108AL401_1	T0108	no_data	no_data	no_data	no_data	no_data	no_data
T0108AL044_2	T0108AL401_2	T0108	no_data	no_data	no_data	no_data	no_data	no_data
T0108AL044_2	T0108AL401_3	T0108	no_data	no_data	no_data	no_data	no_data	no_data
T0108AL044_2	T0108AL401_4	T0108	no_data	no_data	no_data	no_data	no_data	no_data
T0108AL044_2	T0108AL401_5	T0108	no_data	no_data	no_data	no_data	no_data	no_data
T0108AL044_2	T0108AL405_1	T0108	no_data	no_data	no_data	no_data	no_data	no_data
T0108AL044_2	T0108DR324_1	T0108	no_data	no_data	no_data	no_data	no_data	no_data
T0108AL044_2	T0108RR017_1	T0108	no_data	no_data	no_data	no_data	no_data	no_data
T0108AL044_2	T0108RR392_1	T0108	no_data	no_data	no_data	no_data	no_data	no_data
T0108AL044_2	T0108SS010_1	T0108	no_data	no_data	no_data	no_data	no_data	no_data
T0108AL044_2	T0108SS017_1	T0108	no_data	no_data	no_data	no_data	no_data	no_data
T0108AL044_2	T0108SS018_1	T0108	no_data	no_data	no_data	no_data	no_data	no_data
T0108AL044_2	T0108SS018_2	T0108	no_data	no_data	no_data	no_data	no_data	no_data
T0108AL044_2	T0108SS027_1	T0108	no_data	no_data	no_data	no_data	no_data	no_data
T0108AL044_2	T0108SS027_2	T0108	no_data	no_data	no_data	no_data	no_data	no_data
T0108AL044_2	T0108SS027_3	T0108	no_data	no_data	no_data	no_data	no_data	no_data
T0108AL044_2	T0108SS027_4	T0108	no_data	no_data	no_data	no_data	no_data	no_data
T0108AL044_2	T0108SS031_1	T0108	no_data	no_data	no_data	no_data	no_data	no_data
T0108AL044_2	T0108SS039_1	T0108	no_data	no_data	no_data	no_data	no_data	no_data
T0108AL044_2	T0108SS052_1	T0108	no_data	no_data	no_data	no_data	no_data	no_data
T0108AL044_2	T0108SS055_1	T0108	no_data	no_data	no_data	no_data	no_data	no_data
T0108AL044_2	T0108SS094_1	T0108	no_data	no_data	no_data	no_data	no_data	no_data
T0108AL044_2	T0108SS111_1	T0108	no_data	no_data	no_data	no_data	no_data	no_data
T0108AL044_2	T0108SS115_1	T0108	no_data	no_data	no_data	no_data	no_data	no_data
T0108AL044_2	T0108SS137_1	T0108	no_data	no_data	no_data	no_data	no_data	no_data
T0108AL044_2	T0108SS150_1	T0108	no_data	no_data	no_data	no_data	no_data	no_data
T0108AL044_2	T0108SS151_1	T0108	no_data	no_data	no_data	no_data	no_data	no_data
T0108AL044_2	T0108SS197_1	T0108	no_data	no_data	no_data	no_data	no_data	no_data
T0108AL044_2	T0108SS214_1	T0108	no_data	no_data	no_data	no_data	no_data	no_data
T0108AL044_2	T0108SS216_1	T0108	no_data	no_data	no_data	no_data	no_data	no_data
T0108AL044_2	T0108SS248_1	T0108	no_data	no_data	no_data	no_data	no_data	no_data
T0108AL044_2	T0108SS251_1	T0108	no_data	no_data	no_data	no_data	no_data	no_data
T0108AL044_2	T0108SS258_1	T0108	no_data	no_data	no_data	no_data	no_data	no_data
T0108AL044_2	T0108SS273_1	T0108	no_data	no_data	no_data	no_data	no_data	no_data
T0108AL044_2	T0108SS281_1	T0108	no_data	no_data	no_data	no_data	no_data	no_data
T0108AL044_2	T0108SS325_1	T0108	no_data	no_data	no_data	no_data	no_data	no_data
T0108AL044_2	T0108SS342_1	T0108	no_data	no_data	no_data	no_data	no_data	no_data
T0108AL044_2	T0108SS385_1	T0108	no_data	no_data	no_data	no_data	no_data	no_data
T0108AL044_2	T0108SS402_1	T0108	no_data	no_data	no_data	no_data	no_data	no_data
T0108AL044_2	T0108SS453_1	T0108	no_data	no_data	no_data	no_data	no_data	no_data
T0108AL044_2	T0108SS456_1	T0108	no_data	no_data	no_data	no_data	no_data	no_data
T0108AL044_2	T0108SS510_1	T0108	no_data	no_data	no_data	no_data	no_data	no_data
T0108AL044_2	T0108TS001_1	T0108	no_data	no_data	no_data	no_data	189	no_data
T0108AL044_2	T0108TS001_2	T0108	no_data	no_data	no_data	no_data	203	no_data
T0108AL044_2	T0108TS002_1	T0108	no_data	no_data	no_data	no_data	146	no_data
T0108AL044_2	T0108TS012_1	T0108	no_data	no_data	no_data	no_data	182	no_data
T0108AL044_2	T0108TS012_2	T0108	no_data	no_data	no_data	no_data	181	no_data
T0108AL044_2	T0108TS012_3	T0108	no_data	no_data	no_data	no_data	170	no_data
T0108AL044_2	T0108TS012_4	T0108	no_data	no_data	no_data	no_data	177	no_data
T0108AL044_2	T0108TS012_5	T0108	no_data	no_data	no_data	no_data	179	no_data
T0108AL044_2	T0108TS017_1	T0108	no_data	no_data	no_data	no_data	197	no_data
T0108AL044_2	T0108TS018_1u	T0108	no_data	no_data	no_data	no_data	206	no_data
T0108AL044_2	T0108TS023_1	T0108	no_data	no_data	no_data	no_data	206	no_data
T0108AL044_2	T0108TS023_2	T0108	no_data	no_data	no_data	no_data	206	no_data
T0108AL044_2	T0108TS028_1	T0108	no_data	no_data	no_data	no_data	206	no_data
T0108AL044_2	T0108TS028_2	T0108	no_data	no_data	no_data	no_data	206	no_data
T0108AL044_2	T0108TS028_3	T0108	no_data	no_data	no_data	no_data	206	no_data
T0108AL044_2	T0108TS028_4	T0108	no_data	no_data	no_data	no_data	206	no_data
T0108AL044_2	T0108TS028_5	T0108	no_data	no_data	no_data	no_data	206	no_data
T0108AL044_2	T0108TS031_1	T0108	no_data	no_data	no_data	no_data	206	no_data
T0108AL044_2	T0108TS032_1	T0108	no_data	no_data	no_data	no_data	206	no_data
T0108AL044_2	T0108TS032_2	T0108	no_data	no_data	no_data	no_data	206	no_data
T0108AL044_2	T0108TS042_1	T0108	no_data	no_data	no_data	no_data	176	no_data
T0108AL044_2	T0108TS045_1	T0108	no_data	no_data	no_data	no_data	206	no_data
T0108AL044_2	T0108TS045_2	T0108	no_data	no_data	no_data	no_data	206	no_data
T0108AL044_2	T0108TS045_3	T0108	no_data	no_data	no_data	no_data	206	no_data
T0108AL044_2	T0108TS045_4	T0108	no_data	no_data	no_data	no_data	206	no_data
T0108AL044_2	T0108TS045_5	T0108	no_data	no_data	no_data	no_data	206	no_data
T0108AL044_2	T0108TS055_1	T0108	no_data	no_data	no_data	no_data	185	no_data
T0108AL044_2	T0108TS055_2	T0108	no_data	no_data	no_data	no_data	185	no_data
T0108AL044_2	T0108TS055_3	T0108	no_data	no_data	no_data	no_data	185	no_data
T0108AL044_2	T0108TS055_4	T0108	no_data	no_data	no_data	no_data	185	no_data
T0108AL044_2	T0108TS055_5	T0108	no_data	no_data	no_data	no_data	185	no_data
T0108AL044_2	T0108TS058_1	T0108	no_data	no_data	no_data	no_data	206	no_data
T0108AL044_2	T0108TS058_2	T0108	no_data	no_data	no_data	no_data	206	no_data
T0108AL044_2	T0108TS058_3	T0108	no_data	no_data	no_data	no_data	206	no_data
T0108AL044_2	T0108TS058_4	T0108	no_data	no_data	no_data	no_data	176	no_data
T0108AL044_2	T0108TS065_1	T0108	no_data	no_data	no_data	no_data	192	no_data
T0108AL044_2	T0108TS080_1	T0108	no_data	no_data	no_data	no_data	206	no_data
T0108AL044_2	T0108TS080_2	T0108	no_data	no_data	no_data	no_data	206	no_data
T0108AL044_2	T0108TS080_3	T0108	no_data	no_data	no_data	no_data	206	no_data
T0108AL044_2	T0108TS080_4	T0108	no_data	no_data	no_data	no_data	206	no_data
T0108AL044_2	T0108TS080_5	T0108	no_data	no_data	no_data	no_data	206	no_data
T0108AL044_2	T0108TS086_1	T0108	no_data	no_data	no_data	no_data	156	no_data
T0108AL044_2	T0108TS088_1	T0108	no_data	no_data	no_data	no_data	206	no_data
T0108AL044_2	T0108TS088_2	T0108	no_data	no_data	no_data	no_data	191	no_data
T0108AL044_2	T0108TS088_3	T0108	no_data	no_data	no_data	no_data	160	no_data
T0108AL044_2	T0108TS088_4	T0108	no_data	no_data	no_data	no_data	171	no_data
T0108AL044_2	T0108TS088_5	T0108	no_data	no_data	no_data	no_data	206	no_data
T0108AL044_2	T0108TS095_1	T0108	no_data	no_data	no_data	no_data	182	no_data
T0108AL044_2	T0108TS133_2	T0108	no_data	no_data	no_data	no_data	206	no_data
T0108AL044_2	T0108TS161_1	T0108	no_data	no_data	no_data	no_data	206	no_data
T0108AL044_2	T0108TS161_2	T0108	no_data	no_data	no_data	no_data	206	no_data
T0108AL044_2	T0108TS161_3	T0108	no_data	no_data	no_data	no_data	206	no_data
T0108AL044_2	T0108TS161_4	T0108	no_data	no_data	no_data	no_data	206	no_data
T0108AL044_2	T0108TS161_5	T0108	no_data	no_data	no_data	no_data	206	no_data
T0108AL044_2	T0108TS179_1	T0108	no_data	no_data	no_data	no_data	190	no_data
T0108AL044_2	T0108TS179_2	T0108	no_data	no_data	no_data	no_data	194	no_data
T0108AL044_2	T0108TS179_3	T0108	no_data	no_data	no_data	no_data	195	no_data
T0108AL044_2	T0108TS179_4	T0108	no_data	no_data	no_data	no_data	189	no_data
T0108AL044_2	T0108TS179_5	T0108	no_data	no_data	no_data	no_data	189	no_data
T0108AL044_2	T0108TS191_1	T0108	no_data	no_data	no_data	no_data	141	no_data
T0108AL044_2	T0108TS191_2	T0108	no_data	no_data	no_data	no_data	182	no_data
T0108AL044_2	T0108TS191_3	T0108	no_data	no_data	no_data	no_data	182	no_data
T0108AL044_2	T0108TS197_1	T0108	no_data	no_data	no_data	no_data	147	no_data
T0108AL044_2	T0108TS197_2	T0108	no_data	no_data	no_data	no_data	107	no_data
T0108AL044_2	T0108TS197_3	T0108	no_data	no_data	no_data	no_data	117	no_data
T0108AL044_2	T0108TS197_4	T0108	no_data	no_data	no_data	no_data	74	no_data
T0108AL044_2	T0108TS216_1	T0108	no_data	no_data	no_data	no_data	206	no_data
T0108AL044_2	T0108TS216_2	T0108	no_data	no_data	no_data	no_data	206	no_data
T0108AL044_2	T0108TS216_3	T0108	no_data	no_data	no_data	no_data	206	no_data
T0108AL044_2	T0108TS216_4	T0108	no_data	no_data	no_data	no_data	206	no_data
T0108AL044_2	T0108TS216_5	T0108	no_data	no_data	no_data	no_data	206	no_data
T0108AL044_2	T0108TS243_1	T0108	no_data	no_data	no_data	no_data	206	no_data
T0108AL044_2	T0108TS243_2	T0108	no_data	no_data	no_data	no_data	206	no_data
T0108AL044_2	T0108TS255_1	T0108	no_data	no_data	no_data	no_data	206	no_data
T0108AL044_2	T0108TS278_1	T0108	no_data	no_data	no_data	no_data	145	no_data
T0108AL044_2	T0108TS278_2	T0108	no_data	no_data	no_data	no_data	97	no_data
T0108AL044_2	T0108TS278_3	T0108	no_data	no_data	no_data	no_data	185	no_data
T0108AL044_2	T0108TS278_4	T0108	no_data	no_data	no_data	no_data	103	no_data
T0108AL044_2	T0108TS278_5	T0108	no_data	no_data	no_data	no_data	138	no_data
T0108AL044_2	T0108TS309_1	T0108	no_data	no_data	no_data	no_data	206	no_data
T0108AL044_2	T0108TS328_1	T0108	no_data	no_data	no_data	no_data	206	no_data
T0108AL044_2	T0108TS328_2	T0108	no_data	no_data	no_data	no_data	206	no_data
T0108AL044_2	T0108TS342_1	T0108	no_data	no_data	no_data	no_data	195	no_data
T0108AL044_2	T0108TS354_1	T0108	no_data	no_data	no_data	no_data	206	no_data
T0108AL044_2	T0108TS354_2	T0108	no_data	no_data	no_data	no_data	206	no_data
T0108AL044_2	T0108TS354_3	T0108	no_data	no_data	no_data	no_data	206	no_data
T0108AL044_2	T0108TS354_4	T0108	no_data	no_data	no_data	no_data	206	no_data
T0108AL044_2	T0108TS354_5	T0108	no_data	no_data	no_data	no_data	206	no_data
T0108AL044_2	T0108TS384_1	T0108	no_data	no_data	no_data	no_data	176	no_data
T0108AL044_2	T0108TS390_1	T0108	no_data	no_data	no_data	no_data	203	no_data
T0108AL044_2	T0108TS414_1	T0108	no_data	no_data	no_data	no_data	206	no_data
T0108AL044_2	T0108TS414_2	T0108	no_data	no_data	no_data	no_data	206	no_data
T0108AL044_2	T0108TS414_3	T0108	no_data	no_data	no_data	no_data	206	no_data
T0108AL044_2	T0108TS414_4	T0108	no_data	no_data	no_data	no_data	206	no_data
T0108AL044_2	T0108TS414_5	T0108	no_data	no_data	no_data	no_data	206	no_data
T0108AL044_2	T0108TS455_1u	T0108	no_data	no_data	no_data	no_data	no_data	no_data
T0108AL044_2	T0108TS457_1	T0108	no_data	no_data	no_data	no_data	168	no_data
T0108AL044_2	T0108TS457_2	T0108	no_data	no_data	no_data	no_data	162	no_data
T0108AL044_2	T0108TS473_1u	T0108	no_data	no_data	no_data	no_data	195	no_data
T0108AL044_2	T0108TS512_1	T0108	no_data	no_data	no_data	no_data	206	no_data
T0108AL044_2	T0108TS512_2	T0108	no_data	no_data	no_data	no_data	206	no_data
T0108AL044_3	T0108AL044_4	T0108	no_data	no_data	no_data	no_data	no_data	no_data
T0108AL044_3	T0108AL044_5	T0108	no_data	no_data	no_data	no_data	no_data	no_data
T0108AL044_3	T0108AL052_1	T0108	no_data	no_data	no_data	no_data	no_data	no_data
T0108AL044_3	T0108AL052_2	T0108	no_data	no_data	no_data	no_data	no_data	no_data
T0108AL044_3	T0108AL052_3	T0108	no_data	no_data	no_data	no_data	no_data	no_data
T0108AL044_3	T0108AL052_4	T0108	no_data	no_data	no_data	no_data	no_data	no_data
T0108AL044_3	T0108AL052_5	T0108	no_data	no_data	no_data	no_data	no_data	no_data
T0108AL044_3	T0108AL077_1	T0108	no_data	no_data	no_data	no_data	no_data	no_data
T0108AL044_3	T0108AL093_1	T0108	no_data	no_data	no_data	no_data	no_data	no_data
T0108AL044_3	T0108AL093_2	T0108	no_data	no_data	no_data	no_data	no_data	no_data
T0108AL044_3	T0108AL094_1	T0108	no_data	no_data	no_data	no_data	no_data	no_data
T0108AL044_3	T0108AL103_1	T0108	no_data	no_data	no_data	no_data	no_data	no_data
T0108AL044_3	T0108AL103_2	T0108	no_data	no_data	no_data	no_data	no_data	no_data
T0108AL044_3	T0108AL103_3	T0108	no_data	no_data	no_data	no_data	no_data	no_data
T0108AL044_3	T0108AL103_4	T0108	no_data	no_data	no_data	no_data	no_data	no_data
T0108AL044_3	T0108AL103_5	T0108	no_data	no_data	no_data	no_data	no_data	no_data
T0108AL044_3	T0108AL104_1	T0108	no_data	no_data	no_data	no_data	no_data	no_data
T0108AL044_3	T0108AL105_1	T0108	no_data	no_data	no_data	no_data	no_data	no_data
T0108AL044_3	T0108AL106_1	T0108	no_data	no_data	no_data	no_data	no_data	no_data
T0108AL044_3	T0108AL107_1	T0108	no_data	no_data	no_data	no_data	no_data	no_data
T0108AL044_3	T0108AL108_1	T0108	no_data	no_data	no_data	no_data	no_data	no_data
T0108AL044_3	T0108AL111_1	T0108	no_data	no_data	no_data	no_data	no_data	no_data
T0108AL044_3	T0108AL126_1	T0108	no_data	no_data	no_data	no_data	no_data	no_data
T0108AL044_3	T0108AL127_1u	T0108	no_data	no_data	no_data	no_data	no_data	no_data
T0108AL044_3	T0108AL127_2u	T0108	no_data	no_data	no_data	no_data	no_data	no_data
T0108AL044_3	T0108AL127_3u	T0108	no_data	no_data	no_data	no_data	no_data	no_data
T0108AL044_3	T0108AL127_4u	T0108	no_data	no_data	no_data	no_data	no_data	no_data
T0108AL044_3	T0108AL127_5u	T0108	no_data	no_data	no_data	no_data	no_data	no_data
T0108AL044_3	T0108AL132_1	T0108	no_data	no_data	no_data	no_data	no_data	no_data
T0108AL044_3	T0108AL132_2	T0108	no_data	no_data	no_data	no_data	no_data	no_data
T0108AL044_3	T0108AL132_3	T0108	no_data	no_data	no_data	no_data	no_data	no_data
T0108AL044_3	T0108AL132_4	T0108	no_data	no_data	no_data	no_data	no_data	no_data
T0108AL044_3	T0108AL132_5	T0108	no_data	no_data	no_data	no_data	no_data	no_data
T0108AL044_3	T0108AL133_1	T0108	no_data	no_data	no_data	no_data	no_data	no_data
T0108AL044_3	T0108AL137_1	T0108	no_data	no_data	no_data	no_data	no_data	no_data
T0108AL044_3	T0108AL150_1	T0108	no_data	no_data	no_data	no_data	no_data	no_data
T0108AL044_3	T0108AL158_1	T0108	no_data	no_data	no_data	no_data	no_data	no_data
T0108AL044_3	T0108AL158_2	T0108	no_data	no_data	no_data	no_data	no_data	no_data
T0108AL044_3	T0108AL158_3	T0108	no_data	no_data	no_data	no_data	no_data	no_data
T0108AL044_3	T0108AL158_4	T0108	no_data	no_data	no_data	no_data	no_data	no_data
T0108AL044_3	T0108AL158_5	T0108	no_data	no_data	no_data	no_data	no_data	no_data
T0108AL044_3	T0108AL170_1	T0108	no_data	no_data	no_data	no_data	no_data	no_data
T0108AL044_3	T0108AL170_2	T0108	no_data	no_data	no_data	no_data	no_data	no_data
T0108AL044_3	T0108AL170_3	T0108	no_data	no_data	no_data	no_data	no_data	no_data
T0108AL044_3	T0108AL170_4	T0108	no_data	no_data	no_data	no_data	no_data	no_data
T0108AL044_3	T0108AL170_5	T0108	no_data	no_data	no_data	no_data	no_data	no_data
T0108AL044_3	T0108AL204_1	T0108	no_data	no_data	no_data	no_data	no_data	no_data
T0108AL044_3	T0108AL220_1	T0108	no_data	no_data	no_data	no_data	no_data	no_data
T0108AL044_3	T0108AL220_2	T0108	no_data	no_data	no_data	no_data	no_data	no_data
T0108AL044_3	T0108AL220_3	T0108	no_data	no_data	no_data	no_data	no_data	no_data
T0108AL044_3	T0108AL220_4	T0108	no_data	no_data	no_data	no_data	no_data	no_data
T0108AL044_3	T0108AL220_5	T0108	no_data	no_data	no_data	no_data	no_data	no_data
T0108AL044_3	T0108AL229_1	T0108	no_data	no_data	no_data	no_data	no_data	no_data
T0108AL044_3	T0108AL248_1	T0108	no_data	no_data	no_data	no_data	no_data	no_data
T0108AL044_3	T0108AL259_1	T0108	no_data	no_data	no_data	no_data	no_data	no_data
T0108AL044_3	T0108AL259_2	T0108	no_data	no_data	no_data	no_data	no_data	no_data
T0108AL044_3	T0108AL259_3	T0108	no_data	no_data	no_data	no_data	no_data	no_data
T0108AL044_3	T0108AL259_4	T0108	no_data	no_data	no_data	no_data	no_data	no_data
T0108AL044_3	T0108AL259_5	T0108	no_data	no_data	no_data	no_data	no_data	no_data
T0108AL044_3	T0108AL260_1	T0108	no_data	no_data	no_data	no_data	no_data	no_data
T0108AL044_3	T0108AL260_2	T0108	no_data	no_data	no_data	no_data	no_data	no_data
T0108AL044_3	T0108AL260_3	T0108	no_data	no_data	no_data	no_data	no_data	no_data
T0108AL044_3	T0108AL260_4	T0108	no_data	no_data	no_data	no_data	no_data	no_data
T0108AL044_3	T0108AL260_5	T0108	no_data	no_data	no_data	no_data	no_data	no_data
T0108AL044_3	T0108AL273_1	T0108	no_data	no_data	no_data	no_data	no_data	no_data
T0108AL044_3	T0108AL274_1	T0108	no_data	no_data	no_data	no_data	no_data	no_data
T0108AL044_3	T0108AL274_2	T0108	no_data	no_data	no_data	no_data	no_data	no_data
T0108AL044_3	T0108AL274_3	T0108	no_data	no_data	no_data	no_data	no_data	no_data
T0108AL044_3	T0108AL274_4	T0108	no_data	no_data	no_data	no_data	no_data	no_data
T0108AL044_3	T0108AL274_5	T0108	no_data	no_data	no_data	no_data	no_data	no_data
T0108AL044_3	T0108AL280_1	T0108	no_data	no_data	no_data	no_data	no_data	no_data
T0108AL044_3	T0108AL280_2	T0108	no_data	no_data	no_data	no_data	no_data	no_data
T0108AL044_3	T0108AL280_3	T0108	no_data	no_data	no_data	no_data	no_data	no_data
T0108AL044_3	T0108AL280_5	T0108	no_data	no_data	no_data	no_data	no_data	no_data
T0108AL044_3	T0108AL329_1	T0108	no_data	no_data	no_data	no_data	no_data	no_data
T0108AL044_3	T0108AL329_2	T0108	no_data	no_data	no_data	no_data	no_data	no_data
T0108AL044_3	T0108AL329_3	T0108	no_data	no_data	no_data	no_data	no_data	no_data
T0108AL044_3	T0108AL329_4	T0108	no_data	no_data	no_data	no_data	no_data	no_data
T0108AL044_3	T0108AL329_5	T0108	no_data	no_data	no_data	no_data	no_data	no_data
T0108AL044_3	T0108AL344_1	T0108	no_data	no_data	no_data	no_data	no_data	no_data
T0108AL044_3	T0108AL344_2	T0108	no_data	no_data	no_data	no_data	no_data	no_data
T0108AL044_3	T0108AL344_3	T0108	no_data	no_data	no_data	no_data	no_data	no_data
T0108AL044_3	T0108AL344_4	T0108	no_data	no_data	no_data	no_data	no_data	no_data
T0108AL044_3	T0108AL357_1	T0108	no_data	no_data	no_data	no_data	no_data	no_data
T0108AL044_3	T0108AL357_2	T0108	no_data	no_data	no_data	no_data	no_data	no_data
T0108AL044_3	T0108AL357_3	T0108	no_data	no_data	no_data	no_data	no_data	no_data
T0108AL044_3	T0108AL357_4	T0108	no_data	no_data	no_data	no_data	no_data	no_data
T0108AL044_3	T0108AL357_5	T0108	no_data	no_data	no_data	no_data	no_data	no_data
T0108AL044_3	T0108AL359_1	T0108	no_data	no_data	no_data	no_data	no_data	no_data
T0108AL044_3	T0108AL359_2	T0108	no_data	no_data	no_data	no_data	no_data	no_data
T0108AL044_3	T0108AL359_3	T0108	no_data	no_data	no_data	no_data	no_data	no_data
T0108AL044_3	T0108AL359_4	T0108	no_data	no_data	no_data	no_data	no_data	no_data
T0108AL044_3	T0108AL361_1	T0108	no_data	no_data	no_data	no_data	no_data	no_data
T0108AL044_3	T0108AL361_2	T0108	no_data	no_data	no_data	no_data	no_data	no_data
T0108AL044_3	T0108AL361_3	T0108	no_data	no_data	no_data	no_data	no_data	no_data
T0108AL044_3	T0108AL375_1	T0108	no_data	no_data	no_data	no_data	no_data	no_data
T0108AL044_3	T0108AL381_1	T0108	no_data	no_data	no_data	no_data	no_data	no_data
T0108AL044_3	T0108AL382_1	T0108	no_data	no_data	no_data	no_data	no_data	no_data
T0108AL044_3	T0108AL389_1	T0108	no_data	no_data	no_data	no_data	no_data	no_data
T0108AL044_3	T0108AL389_2	T0108	no_data	no_data	no_data	no_data	no_data	no_data
T0108AL044_3	T0108AL389_3	T0108	no_data	no_data	no_data	no_data	no_data	no_data
T0108AL044_3	T0108AL389_4	T0108	no_data	no_data	no_data	no_data	no_data	no_data
T0108AL044_3	T0108AL389_5	T0108	no_data	no_data	no_data	no_data	no_data	no_data
T0108AL044_3	T0108AL395_1	T0108	no_data	no_data	no_data	no_data	no_data	no_data
T0108AL044_3	T0108AL395_2	T0108	no_data	no_data	no_data	no_data	no_data	no_data
T0108AL044_3	T0108AL395_3	T0108	no_data	no_data	no_data	no_data	no_data	no_data
T0108AL044_3	T0108AL395_4	T0108	no_data	no_data	no_data	no_data	no_data	no_data
T0108AL044_3	T0108AL401_1	T0108	no_data	no_data	no_data	no_data	no_data	no_data
T0108AL044_3	T0108AL401_2	T0108	no_data	no_data	no_data	no_data	no_data	no_data
T0108AL044_3	T0108AL401_3	T0108	no_data	no_data	no_data	no_data	no_data	no_data
T0108AL044_3	T0108AL401_4	T0108	no_data	no_data	no_data	no_data	no_data	no_data
T0108AL044_3	T0108AL401_5	T0108	no_data	no_data	no_data	no_data	no_data	no_data
T0108AL044_3	T0108AL405_1	T0108	no_data	no_data	no_data	no_data	no_data	no_data
T0108AL044_3	T0108DR324_1	T0108	no_data	no_data	no_data	no_data	no_data	no_data
T0108AL044_3	T0108RR017_1	T0108	no_data	no_data	no_data	no_data	no_data	no_data
T0108AL044_3	T0108RR392_1	T0108	no_data	no_data	no_data	no_data	no_data	no_data
T0108AL044_3	T0108SS010_1	T0108	no_data	no_data	no_data	no_data	no_data	no_data
T0108AL044_3	T0108SS017_1	T0108	no_data	no_data	no_data	no_data	no_data	no_data
T0108AL044_3	T0108SS018_1	T0108	no_data	no_data	no_data	no_data	no_data	no_data
T0108AL044_3	T0108SS018_2	T0108	no_data	no_data	no_data	no_data	no_data	no_data
T0108AL044_3	T0108SS027_1	T0108	no_data	no_data	no_data	no_data	no_data	no_data
T0108AL044_3	T0108SS027_2	T0108	no_data	no_data	no_data	no_data	no_data	no_data
T0108AL044_3	T0108SS027_3	T0108	no_data	no_data	no_data	no_data	no_data	no_data
T0108AL044_3	T0108SS027_4	T0108	no_data	no_data	no_data	no_data	no_data	no_data
T0108AL044_3	T0108SS031_1	T0108	no_data	no_data	no_data	no_data	no_data	no_data
T0108AL044_3	T0108SS039_1	T0108	no_data	no_data	no_data	no_data	no_data	no_data
T0108AL044_3	T0108SS052_1	T0108	no_data	no_data	no_data	no_data	no_data	no_data
T0108AL044_3	T0108SS055_1	T0108	no_data	no_data	no_data	no_data	no_data	no_data
T0108AL044_3	T0108SS094_1	T0108	no_data	no_data	no_data	no_data	no_data	no_data
T0108AL044_3	T0108SS111_1	T0108	no_data	no_data	no_data	no_data	no_data	no_data
T0108AL044_3	T0108SS115_1	T0108	no_data	no_data	no_data	no_data	no_data	no_data
T0108AL044_3	T0108SS137_1	T0108	no_data	no_data	no_data	no_data	no_data	no_data
T0108AL044_3	T0108SS150_1	T0108	no_data	no_data	no_data	no_data	no_data	no_data
T0108AL044_3	T0108SS151_1	T0108	no_data	no_data	no_data	no_data	no_data	no_data
T0108AL044_3	T0108SS197_1	T0108	no_data	no_data	no_data	no_data	no_data	no_data
T0108AL044_3	T0108SS214_1	T0108	no_data	no_data	no_data	no_data	no_data	no_data
T0108AL044_3	T0108SS216_1	T0108	no_data	no_data	no_data	no_data	no_data	no_data
T0108AL044_3	T0108SS248_1	T0108	no_data	no_data	no_data	no_data	no_data	no_data
T0108AL044_3	T0108SS251_1	T0108	no_data	no_data	no_data	no_data	no_data	no_data
T0108AL044_3	T0108SS258_1	T0108	no_data	no_data	no_data	no_data	no_data	no_data
T0108AL044_3	T0108SS273_1	T0108	no_data	no_data	no_data	no_data	no_data	no_data
T0108AL044_3	T0108SS281_1	T0108	no_data	no_data	no_data	no_data	no_data	no_data
T0108AL044_3	T0108SS325_1	T0108	no_data	no_data	no_data	no_data	no_data	no_data
T0108AL044_3	T0108SS342_1	T0108	no_data	no_data	no_data	no_data	no_data	no_data
T0108AL044_3	T0108SS385_1	T0108	no_data	no_data	no_data	no_data	no_data	no_data
T0108AL044_3	T0108SS402_1	T0108	no_data	no_data	no_data	no_data	no_data	no_data
T0108AL044_3	T0108SS453_1	T0108	no_data	no_data	no_data	no_data	no_data	no_data
T0108AL044_3	T0108SS456_1	T0108	no_data	no_data	no_data	no_data	no_data	no_data
T0108AL044_3	T0108SS510_1	T0108	no_data	no_data	no_data	no_data	no_data	no_data
T0108AL044_3	T0108TS001_1	T0108	no_data	no_data	no_data	no_data	189	no_data
T0108AL044_3	T0108TS001_2	T0108	no_data	no_data	no_data	no_data	203	no_data
T0108AL044_3	T0108TS002_1	T0108	no_data	no_data	no_data	no_data	146	no_data
T0108AL044_3	T0108TS012_1	T0108	no_data	no_data	no_data	no_data	182	no_data
T0108AL044_3	T0108TS012_2	T0108	no_data	no_data	no_data	no_data	181	no_data
T0108AL044_3	T0108TS012_3	T0108	no_data	no_data	no_data	no_data	170	no_data
T0108AL044_3	T0108TS012_4	T0108	no_data	no_data	no_data	no_data	177	no_data
T0108AL044_3	T0108TS012_5	T0108	no_data	no_data	no_data	no_data	179	no_data
T0108AL044_3	T0108TS017_1	T0108	no_data	no_data	no_data	no_data	197	no_data
T0108AL044_3	T0108TS018_1u	T0108	no_data	no_data	no_data	no_data	206	no_data
T0108AL044_3	T0108TS023_1	T0108	no_data	no_data	no_data	no_data	206	no_data
T0108AL044_3	T0108TS023_2	T0108	no_data	no_data	no_data	no_data	206	no_data
T0108AL044_3	T0108TS028_1	T0108	no_data	no_data	no_data	no_data	206	no_data
T0108AL044_3	T0108TS028_2	T0108	no_data	no_data	no_data	no_data	206	no_data
T0108AL044_3	T0108TS028_3	T0108	no_data	no_data	no_data	no_data	206	no_data
T0108AL044_3	T0108TS028_4	T0108	no_data	no_data	no_data	no_data	206	no_data
T0108AL044_3	T0108TS028_5	T0108	no_data	no_data	no_data	no_data	206	no_data
T0108AL044_3	T0108TS031_1	T0108	no_data	no_data	no_data	no_data	206	no_data
T0108AL044_3	T0108TS032_1	T0108	no_data	no_data	no_data	no_data	206	no_data
T0108AL044_3	T0108TS032_2	T0108	no_data	no_data	no_data	no_data	206	no_data
T0108AL044_3	T0108TS042_1	T0108	no_data	no_data	no_data	no_data	176	no_data
T0108AL044_3	T0108TS045_1	T0108	no_data	no_data	no_data	no_data	206	no_data
T0108AL044_3	T0108TS045_2	T0108	no_data	no_data	no_data	no_data	206	no_data
T0108AL044_3	T0108TS045_3	T0108	no_data	no_data	no_data	no_data	206	no_data
T0108AL044_3	T0108TS045_4	T0108	no_data	no_data	no_data	no_data	206	no_data
T0108AL044_3	T0108TS045_5	T0108	no_data	no_data	no_data	no_data	206	no_data
T0108AL044_3	T0108TS055_1	T0108	no_data	no_data	no_data	no_data	185	no_data
T0108AL044_3	T0108TS055_2	T0108	no_data	no_data	no_data	no_data	185	no_data
T0108AL044_3	T0108TS055_3	T0108	no_data	no_data	no_data	no_data	185	no_data
T0108AL044_3	T0108TS055_4	T0108	no_data	no_data	no_data	no_data	185	no_data
T0108AL044_3	T0108TS055_5	T0108	no_data	no_data	no_data	no_data	185	no_data
T0108AL044_3	T0108TS058_1	T0108	no_data	no_data	no_data	no_data	206	no_data
T0108AL044_3	T0108TS058_2	T0108	no_data	no_data	no_data	no_data	206	no_data
T0108AL044_3	T0108TS058_3	T0108	no_data	no_data	no_data	no_data	206	no_data
T0108AL044_3	T0108TS058_4	T0108	no_data	no_data	no_data	no_data	176	no_data
T0108AL044_3	T0108TS065_1	T0108	no_data	no_data	no_data	no_data	192	no_data
T0108AL044_3	T0108TS080_1	T0108	no_data	no_data	no_data	no_data	206	no_data
T0108AL044_3	T0108TS080_2	T0108	no_data	no_data	no_data	no_data	206	no_data
T0108AL044_3	T0108TS080_3	T0108	no_data	no_data	no_data	no_data	206	no_data
T0108AL044_3	T0108TS080_4	T0108	no_data	no_data	no_data	no_data	206	no_data
T0108AL044_3	T0108TS080_5	T0108	no_data	no_data	no_data	no_data	206	no_data
T0108AL044_3	T0108TS086_1	T0108	no_data	no_data	no_data	no_data	156	no_data
T0108AL044_3	T0108TS088_1	T0108	no_data	no_data	no_data	no_data	206	no_data
T0108AL044_3	T0108TS088_2	T0108	no_data	no_data	no_data	no_data	191	no_data
T0108AL044_3	T0108TS088_3	T0108	no_data	no_data	no_data	no_data	160	no_data
T0108AL044_3	T0108TS088_4	T0108	no_data	no_data	no_data	no_data	171	no_data
T0108AL044_3	T0108TS088_5	T0108	no_data	no_data	no_data	no_data	206	no_data
T0108AL044_3	T0108TS095_1	T0108	no_data	no_data	no_data	no_data	182	no_data
T0108AL044_3	T0108TS133_2	T0108	no_data	no_data	no_data	no_data	206	no_data
T0108AL044_3	T0108TS161_1	T0108	no_data	no_data	no_data	no_data	206	no_data
T0108AL044_3	T0108TS161_2	T0108	no_data	no_data	no_data	no_data	206	no_data
T0108AL044_3	T0108TS161_3	T0108	no_data	no_data	no_data	no_data	206	no_data
T0108AL044_3	T0108TS161_4	T0108	no_data	no_data	no_data	no_data	206	no_data
T0108AL044_3	T0108TS161_5	T0108	no_data	no_data	no_data	no_data	206	no_data
T0108AL044_3	T0108TS179_1	T0108	no_data	no_data	no_data	no_data	190	no_data
T0108AL044_3	T0108TS179_2	T0108	no_data	no_data	no_data	no_data	194	no_data
T0108AL044_3	T0108TS179_3	T0108	no_data	no_data	no_data	no_data	195	no_data
T0108AL044_3	T0108TS179_4	T0108	no_data	no_data	no_data	no_data	189	no_data
T0108AL044_3	T0108TS179_5	T0108	no_data	no_data	no_data	no_data	189	no_data
T0108AL044_3	T0108TS191_1	T0108	no_data	no_data	no_data	no_data	141	no_data
T0108AL044_3	T0108TS191_2	T0108	no_data	no_data	no_data	no_data	182	no_data
T0108AL044_3	T0108TS191_3	T0108	no_data	no_data	no_data	no_data	182	no_data
T0108AL044_3	T0108TS197_1	T0108	no_data	no_data	no_data	no_data	147	no_data
T0108AL044_3	T0108TS197_2	T0108	no_data	no_data	no_data	no_data	107	no_data
T0108AL044_3	T0108TS197_3	T0108	no_data	no_data	no_data	no_data	117	no_data
T0108AL044_3	T0108TS197_4	T0108	no_data	no_data	no_data	no_data	74	no_data
T0108AL044_3	T0108TS216_1	T0108	no_data	no_data	no_data	no_data	206	no_data
T0108AL044_3	T0108TS216_2	T0108	no_data	no_data	no_data	no_data	206	no_data
T0108AL044_3	T0108TS216_3	T0108	no_data	no_data	no_data	no_data	206	no_data
T0108AL044_3	T0108TS216_4	T0108	no_data	no_data	no_data	no_data	206	no_data
T0108AL044_3	T0108TS216_5	T0108	no_data	no_data	no_data	no_data	206	no_data
T0108AL044_3	T0108TS243_1	T0108	no_data	no_data	no_data	no_data	206	no_data
T0108AL044_3	T0108TS243_2	T0108	no_data	no_data	no_data	no_data	206	no_data
T0108AL044_3	T0108TS255_1	T0108	no_data	no_data	no_data	no_data	206	no_data
T0108AL044_3	T0108TS278_1	T0108	no_data	no_data	no_data	no_data	145	no_data
T0108AL044_3	T0108TS278_2	T0108	no_data	no_data	no_data	no_data	97	no_data
T0108AL044_3	T0108TS278_3	T0108	no_data	no_data	no_data	no_data	185	no_data
T0108AL044_3	T0108TS278_4	T0108	no_data	no_data	no_data	no_data	103	no_data
T0108AL044_3	T0108TS278_5	T0108	no_data	no_data	no_data	no_data	138	no_data
T0108AL044_3	T0108TS309_1	T0108	no_data	no_data	no_data	no_data	206	no_data
T0108AL044_3	T0108TS328_1	T0108	no_data	no_data	no_data	no_data	206	no_data
T0108AL044_3	T0108TS328_2	T0108	no_data	no_data	no_data	no_data	206	no_data
T0108AL044_3	T0108TS342_1	T0108	no_data	no_data	no_data	no_data	195	no_data
T0108AL044_3	T0108TS354_1	T0108	no_data	no_data	no_data	no_data	206	no_data
T0108AL044_3	T0108TS354_2	T0108	no_data	no_data	no_data	no_data	206	no_data
T0108AL044_3	T0108TS354_3	T0108	no_data	no_data	no_data	no_data	206	no_data
T0108AL044_3	T0108TS354_4	T0108	no_data	no_data	no_data	no_data	206	no_data
T0108AL044_3	T0108TS354_5	T0108	no_data	no_data	no_data	no_data	206	no_data
T0108AL044_3	T0108TS384_1	T0108	no_data	no_data	no_data	no_data	176	no_data
T0108AL044_3	T0108TS390_1	T0108	no_data	no_data	no_data	no_data	203	no_data
T0108AL044_3	T0108TS414_1	T0108	no_data	no_data	no_data	no_data	206	no_data
T0108AL044_3	T0108TS414_2	T0108	no_data	no_data	no_data	no_data	206	no_data
T0108AL044_3	T0108TS414_3	T0108	no_data	no_data	no_data	no_data	206	no_data
T0108AL044_3	T0108TS414_4	T0108	no_data	no_data	no_data	no_data	206	no_data
T0108AL044_3	T0108TS414_5	T0108	no_data	no_data	no_data	no_data	206	no_data
T0108AL044_3	T0108TS455_1u	T0108	no_data	no_data	no_data	no_data	no_data	no_data
T0108AL044_3	T0108TS457_1	T0108	no_data	no_data	no_data	no_data	168	no_data
T0108AL044_3	T0108TS457_2	T0108	no_data	no_data	no_data	no_data	162	no_data
T0108AL044_3	T0108TS473_1u	T0108	no_data	no_data	no_data	no_data	195	no_data
T0108AL044_3	T0108TS512_1	T0108	no_data	no_data	no_data	no_data	206	no_data
T0108AL044_3	T0108TS512_2	T0108	no_data	no_data	no_data	no_data	206	no_data
T0108AL044_4	T0108AL044_5	T0108	no_data	no_data	no_data	no_data	no_data	no_data
T0108AL044_4	T0108AL052_1	T0108	no_data	no_data	no_data	no_data	no_data	no_data
T0108AL044_4	T0108AL052_2	T0108	no_data	no_data	no_data	no_data	no_data	no_data
T0108AL044_4	T0108AL052_3	T0108	no_data	no_data	no_data	no_data	no_data	no_data
T0108AL044_4	T0108AL052_4	T0108	no_data	no_data	no_data	no_data	no_data	no_data
T0108AL044_4	T0108AL052_5	T0108	no_data	no_data	no_data	no_data	no_data	no_data
T0108AL044_4	T0108AL077_1	T0108	no_data	no_data	no_data	no_data	no_data	no_data
T0108AL044_4	T0108AL093_1	T0108	no_data	no_data	no_data	no_data	no_data	no_data
T0108AL044_4	T0108AL093_2	T0108	no_data	no_data	no_data	no_data	no_data	no_data
T0108AL044_4	T0108AL094_1	T0108	no_data	no_data	no_data	no_data	no_data	no_data
T0108AL044_4	T0108AL103_1	T0108	no_data	no_data	no_data	no_data	no_data	no_data
T0108AL044_4	T0108AL103_2	T0108	no_data	no_data	no_data	no_data	no_data	no_data
T0108AL044_4	T0108AL103_3	T0108	no_data	no_data	no_data	no_data	no_data	no_data
T0108AL044_4	T0108AL103_4	T0108	no_data	no_data	no_data	no_data	no_data	no_data
T0108AL044_4	T0108AL103_5	T0108	no_data	no_data	no_data	no_data	no_data	no_data
T0108AL044_4	T0108AL104_1	T0108	no_data	no_data	no_data	no_data	no_data	no_data
T0108AL044_4	T0108AL105_1	T0108	no_data	no_data	no_data	no_data	no_data	no_data
T0108AL044_4	T0108AL106_1	T0108	no_data	no_data	no_data	no_data	no_data	no_data
T0108AL044_4	T0108AL107_1	T0108	no_data	no_data	no_data	no_data	no_data	no_data
T0108AL044_4	T0108AL108_1	T0108	no_data	no_data	no_data	no_data	no_data	no_data
T0108AL044_4	T0108AL111_1	T0108	no_data	no_data	no_data	no_data	no_data	no_data
T0108AL044_4	T0108AL126_1	T0108	no_data	no_data	no_data	no_data	no_data	no_data
T0108AL044_4	T0108AL127_1u	T0108	no_data	no_data	no_data	no_data	no_data	no_data
T0108AL044_4	T0108AL127_2u	T0108	no_data	no_data	no_data	no_data	no_data	no_data
T0108AL044_4	T0108AL127_3u	T0108	no_data	no_data	no_data	no_data	no_data	no_data
T0108AL044_4	T0108AL127_4u	T0108	no_data	no_data	no_data	no_data	no_data	no_data
T0108AL044_4	T0108AL127_5u	T0108	no_data	no_data	no_data	no_data	no_data	no_data
T0108AL044_4	T0108AL132_1	T0108	no_data	no_data	no_data	no_data	no_data	no_data
T0108AL044_4	T0108AL132_2	T0108	no_data	no_data	no_data	no_data	no_data	no_data
T0108AL044_4	T0108AL132_3	T0108	no_data	no_data	no_data	no_data	no_data	no_data
T0108AL044_4	T0108AL132_4	T0108	no_data	no_data	no_data	no_data	no_data	no_data
T0108AL044_4	T0108AL132_5	T0108	no_data	no_data	no_data	no_data	no_data	no_data
T0108AL044_4	T0108AL133_1	T0108	no_data	no_data	no_data	no_data	no_data	no_data
T0108AL044_4	T0108AL137_1	T0108	no_data	no_data	no_data	no_data	no_data	no_data
T0108AL044_4	T0108AL150_1	T0108	no_data	no_data	no_data	no_data	no_data	no_data
T0108AL044_4	T0108AL158_1	T0108	no_data	no_data	no_data	no_data	no_data	no_data
T0108AL044_4	T0108AL158_2	T0108	no_data	no_data	no_data	no_data	no_data	no_data
T0108AL044_4	T0108AL158_3	T0108	no_data	no_data	no_data	no_data	no_data	no_data
T0108AL044_4	T0108AL158_4	T0108	no_data	no_data	no_data	no_data	no_data	no_data
T0108AL044_4	T0108AL158_5	T0108	no_data	no_data	no_data	no_data	no_data	no_data
T0108AL044_4	T0108AL170_1	T0108	no_data	no_data	no_data	no_data	no_data	no_data
T0108AL044_4	T0108AL170_2	T0108	no_data	no_data	no_data	no_data	no_data	no_data
T0108AL044_4	T0108AL170_3	T0108	no_data	no_data	no_data	no_data	no_data	no_data
T0108AL044_4	T0108AL170_4	T0108	no_data	no_data	no_data	no_data	no_data	no_data
T0108AL044_4	T0108AL170_5	T0108	no_data	no_data	no_data	no_data	no_data	no_data
T0108AL044_4	T0108AL204_1	T0108	no_data	no_data	no_data	no_data	no_data	no_data
T0108AL044_4	T0108AL220_1	T0108	no_data	no_data	no_data	no_data	no_data	no_data
T0108AL044_4	T0108AL220_2	T0108	no_data	no_data	no_data	no_data	no_data	no_data
T0108AL044_4	T0108AL220_3	T0108	no_data	no_data	no_data	no_data	no_data	no_data
T0108AL044_4	T0108AL220_4	T0108	no_data	no_data	no_data	no_data	no_data	no_data
T0108AL044_4	T0108AL220_5	T0108	no_data	no_data	no_data	no_data	no_data	no_data
T0108AL044_4	T0108AL229_1	T0108	no_data	no_data	no_data	no_data	no_data	no_data
T0108AL044_4	T0108AL248_1	T0108	no_data	no_data	no_data	no_data	no_data	no_data
T0108AL044_4	T0108AL259_1	T0108	no_data	no_data	no_data	no_data	no_data	no_data
T0108AL044_4	T0108AL259_2	T0108	no_data	no_data	no_data	no_data	no_data	no_data
T0108AL044_4	T0108AL259_3	T0108	no_data	no_data	no_data	no_data	no_data	no_data
T0108AL044_4	T0108AL259_4	T0108	no_data	no_data	no_data	no_data	no_data	no_data
T0108AL044_4	T0108AL259_5	T0108	no_data	no_data	no_data	no_data	no_data	no_data
T0108AL044_4	T0108AL260_1	T0108	no_data	no_data	no_data	no_data	no_data	no_data
T0108AL044_4	T0108AL260_2	T0108	no_data	no_data	no_data	no_data	no_data	no_data
T0108AL044_4	T0108AL260_3	T0108	no_data	no_data	no_data	no_data	no_data	no_data
T0108AL044_4	T0108AL260_4	T0108	no_data	no_data	no_data	no_data	no_data	no_data
T0108AL044_4	T0108AL260_5	T0108	no_data	no_data	no_data	no_data	no_data	no_data
T0108AL044_4	T0108AL273_1	T0108	no_data	no_data	no_data	no_data	no_data	no_data
T0108AL044_4	T0108AL274_1	T0108	no_data	no_data	no_data	no_data	no_data	no_data
T0108AL044_4	T0108AL274_2	T0108	no_data	no_data	no_data	no_data	no_data	no_data
T0108AL044_4	T0108AL274_3	T0108	no_data	no_data	no_data	no_data	no_data	no_data
T0108AL044_4	T0108AL274_4	T0108	no_data	no_data	no_data	no_data	no_data	no_data
T0108AL044_4	T0108AL274_5	T0108	no_data	no_data	no_data	no_data	no_data	no_data
T0108AL044_4	T0108AL280_1	T0108	no_data	no_data	no_data	no_data	no_data	no_data
T0108AL044_4	T0108AL280_2	T0108	no_data	no_data	no_data	no_data	no_data	no_data
T0108AL044_4	T0108AL280_3	T0108	no_data	no_data	no_data	no_data	no_data	no_data
T0108AL044_4	T0108AL280_5	T0108	no_data	no_data	no_data	no_data	no_data	no_data
T0108AL044_4	T0108AL329_1	T0108	no_data	no_data	no_data	no_data	no_data	no_data
T0108AL044_4	T0108AL329_2	T0108	no_data	no_data	no_data	no_data	no_data	no_data
T0108AL044_4	T0108AL329_3	T0108	no_data	no_data	no_data	no_data	no_data	no_data
T0108AL044_4	T0108AL329_4	T0108	no_data	no_data	no_data	no_data	no_data	no_data
T0108AL044_4	T0108AL329_5	T0108	no_data	no_data	no_data	no_data	no_data	no_data
T0108AL044_4	T0108AL344_1	T0108	no_data	no_data	no_data	no_data	no_data	no_data
T0108AL044_4	T0108AL344_2	T0108	no_data	no_data	no_data	no_data	no_data	no_data
T0108AL044_4	T0108AL344_3	T0108	no_data	no_data	no_data	no_data	no_data	no_data
T0108AL044_4	T0108AL344_4	T0108	no_data	no_data	no_data	no_data	no_data	no_data
T0108AL044_4	T0108AL357_1	T0108	no_data	no_data	no_data	no_data	no_data	no_data
T0108AL044_4	T0108AL357_2	T0108	no_data	no_data	no_data	no_data	no_data	no_data
T0108AL044_4	T0108AL357_3	T0108	no_data	no_data	no_data	no_data	no_data	no_data
T0108AL044_4	T0108AL357_4	T0108	no_data	no_data	no_data	no_data	no_data	no_data
T0108AL044_4	T0108AL357_5	T0108	no_data	no_data	no_data	no_data	no_data	no_data
T0108AL044_4	T0108AL359_1	T0108	no_data	no_data	no_data	no_data	no_data	no_data
T0108AL044_4	T0108AL359_2	T0108	no_data	no_data	no_data	no_data	no_data	no_data
T0108AL044_4	T0108AL359_3	T0108	no_data	no_data	no_data	no_data	no_data	no_data
T0108AL044_4	T0108AL359_4	T0108	no_data	no_data	no_data	no_data	no_data	no_data
T0108AL044_4	T0108AL361_1	T0108	no_data	no_data	no_data	no_data	no_data	no_data
T0108AL044_4	T0108AL361_2	T0108	no_data	no_data	no_data	no_data	no_data	no_data
T0108AL044_4	T0108AL361_3	T0108	no_data	no_data	no_data	no_data	no_data	no_data
T0108AL044_4	T0108AL375_1	T0108	no_data	no_data	no_data	no_data	no_data	no_data
T0108AL044_4	T0108AL381_1	T0108	no_data	no_data	no_data	no_data	no_data	no_data
T0108AL044_4	T0108AL382_1	T0108	no_data	no_data	no_data	no_data	no_data	no_data
T0108AL044_4	T0108AL389_1	T0108	no_data	no_data	no_data	no_data	no_data	no_data
T0108AL044_4	T0108AL389_2	T0108	no_data	no_data	no_data	no_data	no_data	no_data
T0108AL044_4	T0108AL389_3	T0108	no_data	no_data	no_data	no_data	no_data	no_data
T0108AL044_4	T0108AL389_4	T0108	no_data	no_data	no_data	no_data	no_data	no_data
T0108AL044_4	T0108AL389_5	T0108	no_data	no_data	no_data	no_data	no_data	no_data
T0108AL044_4	T0108AL395_1	T0108	no_data	no_data	no_data	no_data	no_data	no_data
T0108AL044_4	T0108AL395_2	T0108	no_data	no_data	no_data	no_data	no_data	no_data
T0108AL044_4	T0108AL395_3	T0108	no_data	no_data	no_data	no_data	no_data	no_data
T0108AL044_4	T0108AL395_4	T0108	no_data	no_data	no_data	no_data	no_data	no_data
T0108AL044_4	T0108AL401_1	T0108	no_data	no_data	no_data	no_data	no_data	no_data
T0108AL044_4	T0108AL401_2	T0108	no_data	no_data	no_data	no_data	no_data	no_data
T0108AL044_4	T0108AL401_3	T0108	no_data	no_data	no_data	no_data	no_data	no_data
T0108AL044_4	T0108AL401_4	T0108	no_data	no_data	no_data	no_data	no_data	no_data
T0108AL044_4	T0108AL401_5	T0108	no_data	no_data	no_data	no_data	no_data	no_data
T0108AL044_4	T0108AL405_1	T0108	no_data	no_data	no_data	no_data	no_data	no_data
T0108AL044_4	T0108DR324_1	T0108	no_data	no_data	no_data	no_data	no_data	no_data
T0108AL044_4	T0108RR017_1	T0108	no_data	no_data	no_data	no_data	no_data	no_data
T0108AL044_4	T0108RR392_1	T0108	no_data	no_data	no_data	no_data	no_data	no_data
T0108AL044_4	T0108SS010_1	T0108	no_data	no_data	no_data	no_data	no_data	no_data
T0108AL044_4	T0108SS017_1	T0108	no_data	no_data	no_data	no_data	no_data	no_data
T0108AL044_4	T0108SS018_1	T0108	no_data	no_data	no_data	no_data	no_data	no_data
T0108AL044_4	T0108SS018_2	T0108	no_data	no_data	no_data	no_data	no_data	no_data
T0108AL044_4	T0108SS027_1	T0108	no_data	no_data	no_data	no_data	no_data	no_data
T0108AL044_4	T0108SS027_2	T0108	no_data	no_data	no_data	no_data	no_data	no_data
T0108AL044_4	T0108SS027_3	T0108	no_data	no_data	no_data	no_data	no_data	no_data
T0108AL044_4	T0108SS027_4	T0108	no_data	no_data	no_data	no_data	no_data	no_data
T0108AL044_4	T0108SS031_1	T0108	no_data	no_data	no_data	no_data	no_data	no_data
T0108AL044_4	T0108SS039_1	T0108	no_data	no_data	no_data	no_data	no_data	no_data
T0108AL044_4	T0108SS052_1	T0108	no_data	no_data	no_data	no_data	no_data	no_data
T0108AL044_4	T0108SS055_1	T0108	no_data	no_data	no_data	no_data	no_data	no_data
T0108AL044_4	T0108SS094_1	T0108	no_data	no_data	no_data	no_data	no_data	no_data
T0108AL044_4	T0108SS111_1	T0108	no_data	no_data	no_data	no_data	no_data	no_data
T0108AL044_4	T0108SS115_1	T0108	no_data	no_data	no_data	no_data	no_data	no_data
T0108AL044_4	T0108SS137_1	T0108	no_data	no_data	no_data	no_data	no_data	no_data
T0108AL044_4	T0108SS150_1	T0108	no_data	no_data	no_data	no_data	no_data	no_data
T0108AL044_4	T0108SS151_1	T0108	no_data	no_data	no_data	no_data	no_data	no_data
T0108AL044_4	T0108SS197_1	T0108	no_data	no_data	no_data	no_data	no_data	no_data
T0108AL044_4	T0108SS214_1	T0108	no_data	no_data	no_data	no_data	no_data	no_data
T0108AL044_4	T0108SS216_1	T0108	no_data	no_data	no_data	no_data	no_data	no_data
T0108AL044_4	T0108SS248_1	T0108	no_data	no_data	no_data	no_data	no_data	no_data
T0108AL044_4	T0108SS251_1	T0108	no_data	no_data	no_data	no_data	no_data	no_data
T0108AL044_4	T0108SS258_1	T0108	no_data	no_data	no_data	no_data	no_data	no_data
T0108AL044_4	T0108SS273_1	T0108	no_data	no_data	no_data	no_data	no_data	no_data
T0108AL044_4	T0108SS281_1	T0108	no_data	no_data	no_data	no_data	no_data	no_data
T0108AL044_4	T0108SS325_1	T0108	no_data	no_data	no_data	no_data	no_data	no_data
T0108AL044_4	T0108SS342_1	T0108	no_data	no_data	no_data	no_data	no_data	no_data
T0108AL044_4	T0108SS385_1	T0108	no_data	no_data	no_data	no_data	no_data	no_data
T0108AL044_4	T0108SS402_1	T0108	no_data	no_data	no_data	no_data	no_data	no_data
T0108AL044_4	T0108SS453_1	T0108	no_data	no_data	no_data	no_data	no_data	no_data
T0108AL044_4	T0108SS456_1	T0108	no_data	no_data	no_data	no_data	no_data	no_data
T0108AL044_4	T0108SS510_1	T0108	no_data	no_data	no_data	no_data	no_data	no_data
T0108AL044_4	T0108TS001_1	T0108	no_data	no_data	no_data	no_data	189	no_data
T0108AL044_4	T0108TS001_2	T0108	no_data	no_data	no_data	no_data	203	no_data
T0108AL044_4	T0108TS002_1	T0108	no_data	no_data	no_data	no_data	146	no_data
T0108AL044_4	T0108TS012_1	T0108	no_data	no_data	no_data	no_data	182	no_data
T0108AL044_4	T0108TS012_2	T0108	no_data	no_data	no_data	no_data	181	no_data
T0108AL044_4	T0108TS012_3	T0108	no_data	no_data	no_data	no_data	170	no_data
T0108AL044_4	T0108TS012_4	T0108	no_data	no_data	no_data	no_data	177	no_data
T0108AL044_4	T0108TS012_5	T0108	no_data	no_data	no_data	no_data	179	no_data
T0108AL044_4	T0108TS017_1	T0108	no_data	no_data	no_data	no_data	197	no_data
T0108AL044_4	T0108TS018_1u	T0108	no_data	no_data	no_data	no_data	206	no_data
T0108AL044_4	T0108TS023_1	T0108	no_data	no_data	no_data	no_data	206	no_data
T0108AL044_4	T0108TS023_2	T0108	no_data	no_data	no_data	no_data	206	no_data
T0108AL044_4	T0108TS028_1	T0108	no_data	no_data	no_data	no_data	206	no_data
T0108AL044_4	T0108TS028_2	T0108	no_data	no_data	no_data	no_data	206	no_data
T0108AL044_4	T0108TS028_3	T0108	no_data	no_data	no_data	no_data	206	no_data
T0108AL044_4	T0108TS028_4	T0108	no_data	no_data	no_data	no_data	206	no_data
T0108AL044_4	T0108TS028_5	T0108	no_data	no_data	no_data	no_data	206	no_data
T0108AL044_4	T0108TS031_1	T0108	no_data	no_data	no_data	no_data	206	no_data
T0108AL044_4	T0108TS032_1	T0108	no_data	no_data	no_data	no_data	206	no_data
T0108AL044_4	T0108TS032_2	T0108	no_data	no_data	no_data	no_data	206	no_data
T0108AL044_4	T0108TS042_1	T0108	no_data	no_data	no_data	no_data	176	no_data
T0108AL044_4	T0108TS045_1	T0108	no_data	no_data	no_data	no_data	206	no_data
T0108AL044_4	T0108TS045_2	T0108	no_data	no_data	no_data	no_data	206	no_data
T0108AL044_4	T0108TS045_3	T0108	no_data	no_data	no_data	no_data	206	no_data
T0108AL044_4	T0108TS045_4	T0108	no_data	no_data	no_data	no_data	206	no_data
T0108AL044_4	T0108TS045_5	T0108	no_data	no_data	no_data	no_data	206	no_data
T0108AL044_4	T0108TS055_1	T0108	no_data	no_data	no_data	no_data	185	no_data
T0108AL044_4	T0108TS055_2	T0108	no_data	no_data	no_data	no_data	185	no_data
T0108AL044_4	T0108TS055_3	T0108	no_data	no_data	no_data	no_data	185	no_data
T0108AL044_4	T0108TS055_4	T0108	no_data	no_data	no_data	no_data	185	no_data
T0108AL044_4	T0108TS055_5	T0108	no_data	no_data	no_data	no_data	185	no_data
T0108AL044_4	T0108TS058_1	T0108	no_data	no_data	no_data	no_data	206	no_data
T0108AL044_4	T0108TS058_2	T0108	no_data	no_data	no_data	no_data	206	no_data
T0108AL044_4	T0108TS058_3	T0108	no_data	no_data	no_data	no_data	206	no_data
T0108AL044_4	T0108TS058_4	T0108	no_data	no_data	no_data	no_data	176	no_data
T0108AL044_4	T0108TS065_1	T0108	no_data	no_data	no_data	no_data	192	no_data
T0108AL044_4	T0108TS080_1	T0108	no_data	no_data	no_data	no_data	206	no_data
T0108AL044_4	T0108TS080_2	T0108	no_data	no_data	no_data	no_data	206	no_data
T0108AL044_4	T0108TS080_3	T0108	no_data	no_data	no_data	no_data	206	no_data
T0108AL044_4	T0108TS080_4	T0108	no_data	no_data	no_data	no_data	206	no_data
T0108AL044_4	T0108TS080_5	T0108	no_data	no_data	no_data	no_data	206	no_data
T0108AL044_4	T0108TS086_1	T0108	no_data	no_data	no_data	no_data	156	no_data
T0108AL044_4	T0108TS088_1	T0108	no_data	no_data	no_data	no_data	206	no_data
T0108AL044_4	T0108TS088_2	T0108	no_data	no_data	no_data	no_data	191	no_data
T0108AL044_4	T0108TS088_3	T0108	no_data	no_data	no_data	no_data	160	no_data
T0108AL044_4	T0108TS088_4	T0108	no_data	no_data	no_data	no_data	171	no_data
T0108AL044_4	T0108TS088_5	T0108	no_data	no_data	no_data	no_data	206	no_data
T0108AL044_4	T0108TS095_1	T0108	no_data	no_data	no_data	no_data	182	no_data
T0108AL044_4	T0108TS133_2	T0108	no_data	no_data	no_data	no_data	206	no_data
T0108AL044_4	T0108TS161_1	T0108	no_data	no_data	no_data	no_data	206	no_data
T0108AL044_4	T0108TS161_2	T0108	no_data	no_data	no_data	no_data	206	no_data
T0108AL044_4	T0108TS161_3	T0108	no_data	no_data	no_data	no_data	206	no_data
T0108AL044_4	T0108TS161_4	T0108	no_data	no_data	no_data	no_data	206	no_data
T0108AL044_4	T0108TS161_5	T0108	no_data	no_data	no_data	no_data	206	no_data
T0108AL044_4	T0108TS179_1	T0108	no_data	no_data	no_data	no_data	190	no_data
T0108AL044_4	T0108TS179_2	T0108	no_data	no_data	no_data	no_data	194	no_data
T0108AL044_4	T0108TS179_3	T0108	no_data	no_data	no_data	no_data	195	no_data
T0108AL044_4	T0108TS179_4	T0108	no_data	no_data	no_data	no_data	189	no_data
T0108AL044_4	T0108TS179_5	T0108	no_data	no_data	no_data	no_data	189	no_data
T0108AL044_4	T0108TS191_1	T0108	no_data	no_data	no_data	no_data	141	no_data
T0108AL044_4	T0108TS191_2	T0108	no_data	no_data	no_data	no_data	182	no_data
T0108AL044_4	T0108TS191_3	T0108	no_data	no_data	no_data	no_data	182	no_data
T0108AL044_4	T0108TS197_1	T0108	no_data	no_data	no_data	no_data	147	no_data
T0108AL044_4	T0108TS197_2	T0108	no_data	no_data	no_data	no_data	107	no_data
T0108AL044_4	T0108TS197_3	T0108	no_data	no_data	no_data	no_data	117	no_data
T0108AL044_4	T0108TS197_4	T0108	no_data	no_data	no_data	no_data	74	no_data
T0108AL044_4	T0108TS216_1	T0108	no_data	no_data	no_data	no_data	206	no_data
T0108AL044_4	T0108TS216_2	T0108	no_data	no_data	no_data	no_data	206	no_data
T0108AL044_4	T0108TS216_3	T0108	no_data	no_data	no_data	no_data	206	no_data
T0108AL044_4	T0108TS216_4	T0108	no_data	no_data	no_data	no_data	206	no_data
T0108AL044_4	T0108TS216_5	T0108	no_data	no_data	no_data	no_data	206	no_data
T0108AL044_4	T0108TS243_1	T0108	no_data	no_data	no_data	no_data	206	no_data
T0108AL044_4	T0108TS243_2	T0108	no_data	no_data	no_data	no_data	206	no_data
T0108AL044_4	T0108TS255_1	T0108	no_data	no_data	no_data	no_data	206	no_data
T0108AL044_4	T0108TS278_1	T0108	no_data	no_data	no_data	no_data	145	no_data
T0108AL044_4	T0108TS278_2	T0108	no_data	no_data	no_data	no_data	97	no_data
T0108AL044_4	T0108TS278_3	T0108	no_data	no_data	no_data	no_data	185	no_data
T0108AL044_4	T0108TS278_4	T0108	no_data	no_data	no_data	no_data	103	no_data
T0108AL044_4	T0108TS278_5	T0108	no_data	no_data	no_data	no_data	138	no_data
T0108AL044_4	T0108TS309_1	T0108	no_data	no_data	no_data	no_data	206	no_data
T0108AL044_4	T0108TS328_1	T0108	no_data	no_data	no_data	no_data	206	no_data
[truncated: 30,896 more rows]
