# Supplementary material for: Addressing the Role of Conformational Diversity in Protein Structure Prediction
Source: PLoS One. 2016 May 9;11(5):e0154923. doi: 10.1371/journal.pone.0154923 (PMC4861349; doi:10.1371/journal.pone.0154923)
Supplement: S1 Dataset — (GZ) [file pone.0154923.s002.gz › Palopoli-Monzon_2016_SI/Structural_alignments/SET_CASP/rmsd_mammoth_T0122.out.cov]

1GEQ_A	1WDW_A	T0122	0.71	11.7069	11.3826	241	241	100
1GEQ_A	T0122AL044_1	T0122	no_data	no_data	no_data	241	no_data	no_data
1GEQ_A	T0122AL052_1	T0122	no_data	no_data	no_data	241	no_data	no_data
1GEQ_A	T0122AL052_2	T0122	no_data	no_data	no_data	241	no_data	no_data
1GEQ_A	T0122AL052_3	T0122	no_data	no_data	no_data	241	no_data	no_data
1GEQ_A	T0122AL052_4	T0122	no_data	no_data	no_data	241	no_data	no_data
1GEQ_A	T0122AL052_5	T0122	no_data	no_data	no_data	241	no_data	no_data
1GEQ_A	T0122AL093_1	T0122	no_data	no_data	no_data	241	no_data	no_data
1GEQ_A	T0122AL094_1	T0122	no_data	no_data	no_data	241	no_data	no_data
1GEQ_A	T0122AL103_1	T0122	no_data	no_data	no_data	241	no_data	no_data
1GEQ_A	T0122AL103_2	T0122	no_data	no_data	no_data	241	no_data	no_data
1GEQ_A	T0122AL103_3	T0122	no_data	no_data	no_data	241	no_data	no_data
1GEQ_A	T0122AL103_4	T0122	no_data	no_data	no_data	241	no_data	no_data
1GEQ_A	T0122AL103_5	T0122	no_data	no_data	no_data	241	no_data	no_data
1GEQ_A	T0122AL104_1	T0122	no_data	no_data	no_data	241	no_data	no_data
1GEQ_A	T0122AL105_1	T0122	no_data	no_data	no_data	241	no_data	no_data
1GEQ_A	T0122AL106_1	T0122	no_data	no_data	no_data	241	no_data	no_data
1GEQ_A	T0122AL107_1	T0122	no_data	no_data	no_data	241	no_data	no_data
1GEQ_A	T0122AL108_1	T0122	no_data	no_data	no_data	241	no_data	no_data
1GEQ_A	T0122AL111_1	T0122	no_data	no_data	no_data	241	no_data	no_data
1GEQ_A	T0122AL127_1u	T0122	no_data	no_data	no_data	241	no_data	no_data
1GEQ_A	T0122AL127_2u	T0122	no_data	no_data	no_data	241	no_data	no_data
1GEQ_A	T0122AL127_3u	T0122	no_data	no_data	no_data	241	no_data	no_data
1GEQ_A	T0122AL127_4u	T0122	no_data	no_data	no_data	241	no_data	no_data
1GEQ_A	T0122AL127_5u	T0122	no_data	no_data	no_data	241	no_data	no_data
1GEQ_A	T0122AL132_1	T0122	no_data	no_data	no_data	241	no_data	no_data
1GEQ_A	T0122AL132_2	T0122	no_data	no_data	no_data	241	no_data	no_data
1GEQ_A	T0122AL132_3	T0122	no_data	no_data	no_data	241	no_data	no_data
1GEQ_A	T0122AL132_4	T0122	no_data	no_data	no_data	241	no_data	no_data
1GEQ_A	T0122AL132_5	T0122	no_data	no_data	no_data	241	no_data	no_data
1GEQ_A	T0122AL133_1	T0122	no_data	no_data	no_data	241	no_data	no_data
1GEQ_A	T0122AL133_2	T0122	no_data	no_data	no_data	241	no_data	no_data
1GEQ_A	T0122AL133_3	T0122	no_data	no_data	no_data	241	no_data	no_data
1GEQ_A	T0122AL137_1	T0122	no_data	no_data	no_data	241	no_data	no_data
1GEQ_A	T0122AL150_1	T0122	no_data	no_data	no_data	241	no_data	no_data
1GEQ_A	T0122AL158_1	T0122	no_data	no_data	no_data	241	no_data	no_data
1GEQ_A	T0122AL158_2	T0122	no_data	no_data	no_data	241	no_data	no_data
1GEQ_A	T0122AL158_3	T0122	no_data	no_data	no_data	241	no_data	no_data
1GEQ_A	T0122AL158_4	T0122	no_data	no_data	no_data	241	no_data	no_data
1GEQ_A	T0122AL158_5	T0122	no_data	no_data	no_data	241	no_data	no_data
1GEQ_A	T0122AL170_1	T0122	no_data	no_data	no_data	241	no_data	no_data
1GEQ_A	T0122AL170_5	T0122	no_data	no_data	no_data	241	no_data	no_data
1GEQ_A	T0122AL173_1	T0122	no_data	no_data	no_data	241	no_data	no_data
1GEQ_A	T0122AL229_1	T0122	no_data	no_data	no_data	241	no_data	no_data
1GEQ_A	T0122AL259_1	T0122	no_data	no_data	no_data	241	no_data	no_data
1GEQ_A	T0122AL259_2	T0122	no_data	no_data	no_data	241	no_data	no_data
1GEQ_A	T0122AL259_3	T0122	no_data	no_data	no_data	241	no_data	no_data
1GEQ_A	T0122AL259_4	T0122	no_data	no_data	no_data	241	no_data	no_data
1GEQ_A	T0122AL259_5	T0122	no_data	no_data	no_data	241	no_data	no_data
1GEQ_A	T0122AL260_1	T0122	no_data	no_data	no_data	241	no_data	no_data
1GEQ_A	T0122AL260_2	T0122	no_data	no_data	no_data	241	no_data	no_data
1GEQ_A	T0122AL260_3	T0122	no_data	no_data	no_data	241	no_data	no_data
1GEQ_A	T0122AL260_4	T0122	no_data	no_data	no_data	241	no_data	no_data
1GEQ_A	T0122AL260_5	T0122	no_data	no_data	no_data	241	no_data	no_data
1GEQ_A	T0122AL273_1	T0122	no_data	no_data	no_data	241	no_data	no_data
1GEQ_A	T0122AL273_2	T0122	no_data	no_data	no_data	241	no_data	no_data
1GEQ_A	T0122AL273_3	T0122	no_data	no_data	no_data	241	no_data	no_data
1GEQ_A	T0122AL273_4	T0122	no_data	no_data	no_data	241	no_data	no_data
1GEQ_A	T0122AL274_1	T0122	no_data	no_data	no_data	241	no_data	no_data
1GEQ_A	T0122AL274_2	T0122	no_data	no_data	no_data	241	no_data	no_data
1GEQ_A	T0122AL274_3	T0122	no_data	no_data	no_data	241	no_data	no_data
1GEQ_A	T0122AL274_4	T0122	no_data	no_data	no_data	241	no_data	no_data
1GEQ_A	T0122AL274_5	T0122	no_data	no_data	no_data	241	no_data	no_data
1GEQ_A	T0122AL280_1	T0122	no_data	no_data	no_data	241	no_data	no_data
1GEQ_A	T0122AL280_2	T0122	no_data	no_data	no_data	241	no_data	no_data
1GEQ_A	T0122AL331_1	T0122	no_data	no_data	no_data	241	no_data	no_data
1GEQ_A	T0122AL357_1	T0122	no_data	no_data	no_data	241	no_data	no_data
1GEQ_A	T0122AL359_1	T0122	no_data	no_data	no_data	241	no_data	no_data
1GEQ_A	T0122AL361_1	T0122	no_data	no_data	no_data	241	no_data	no_data
1GEQ_A	T0122AL389_1	T0122	no_data	no_data	no_data	241	no_data	no_data
1GEQ_A	T0122AL389_2	T0122	no_data	no_data	no_data	241	no_data	no_data
1GEQ_A	T0122AL389_3	T0122	no_data	no_data	no_data	241	no_data	no_data
1GEQ_A	T0122AL389_4	T0122	no_data	no_data	no_data	241	no_data	no_data
1GEQ_A	T0122AL389_5	T0122	no_data	no_data	no_data	241	no_data	no_data
1GEQ_A	T0122AL395_1	T0122	no_data	no_data	no_data	241	no_data	no_data
1GEQ_A	T0122AL395_2	T0122	no_data	no_data	no_data	241	no_data	no_data
1GEQ_A	T0122AL395_3	T0122	no_data	no_data	no_data	241	no_data	no_data
1GEQ_A	T0122AL395_4	T0122	no_data	no_data	no_data	241	no_data	no_data
1GEQ_A	T0122AL395_5	T0122	no_data	no_data	no_data	241	no_data	no_data
1GEQ_A	T0122AL536_1	T0122	no_data	no_data	no_data	241	no_data	no_data
1GEQ_A	T0122DR324_1	T0122	no_data	no_data	no_data	241	no_data	no_data
1GEQ_A	T0122RR017_1	T0122	no_data	no_data	no_data	241	no_data	no_data
1GEQ_A	T0122RR392_1	T0122	no_data	no_data	no_data	241	no_data	no_data
1GEQ_A	T0122SS010_1	T0122	no_data	no_data	no_data	241	no_data	no_data
1GEQ_A	T0122SS017_1	T0122	no_data	no_data	no_data	241	no_data	no_data
1GEQ_A	T0122SS018_1	T0122	no_data	no_data	no_data	241	no_data	no_data
1GEQ_A	T0122SS018_2	T0122	no_data	no_data	no_data	241	no_data	no_data
1GEQ_A	T0122SS031_1	T0122	no_data	no_data	no_data	241	no_data	no_data
1GEQ_A	T0122SS039_1	T0122	no_data	no_data	no_data	241	no_data	no_data
1GEQ_A	T0122SS052_1	T0122	no_data	no_data	no_data	241	no_data	no_data
1GEQ_A	T0122SS055_1	T0122	no_data	no_data	no_data	241	no_data	no_data
1GEQ_A	T0122SS065_1	T0122	no_data	no_data	no_data	241	no_data	no_data
1GEQ_A	T0122SS065_2	T0122	no_data	no_data	no_data	241	no_data	no_data
1GEQ_A	T0122SS094_1	T0122	no_data	no_data	no_data	241	no_data	no_data
1GEQ_A	T0122SS111_1	T0122	no_data	no_data	no_data	241	no_data	no_data
1GEQ_A	T0122SS115_1	T0122	no_data	no_data	no_data	241	no_data	no_data
1GEQ_A	T0122SS137_1	T0122	no_data	no_data	no_data	241	no_data	no_data
1GEQ_A	T0122SS150_1	T0122	no_data	no_data	no_data	241	no_data	no_data
1GEQ_A	T0122SS151_1	T0122	no_data	no_data	no_data	241	no_data	no_data
1GEQ_A	T0122SS197_1	T0122	no_data	no_data	no_data	241	no_data	no_data
1GEQ_A	T0122SS214_1	T0122	no_data	no_data	no_data	241	no_data	no_data
1GEQ_A	T0122SS216_1	T0122	no_data	no_data	no_data	241	no_data	no_data
1GEQ_A	T0122SS251_1	T0122	no_data	no_data	no_data	241	no_data	no_data
1GEQ_A	T0122SS258_1	T0122	no_data	no_data	no_data	241	no_data	no_data
1GEQ_A	T0122SS273_1	T0122	no_data	no_data	no_data	241	no_data	no_data
1GEQ_A	T0122SS281_1	T0122	no_data	no_data	no_data	241	no_data	no_data
1GEQ_A	T0122SS325_1	T0122	no_data	no_data	no_data	241	no_data	no_data
1GEQ_A	T0122SS342_1	T0122	no_data	no_data	no_data	241	no_data	no_data
1GEQ_A	T0122SS385_1	T0122	no_data	no_data	no_data	241	no_data	no_data
1GEQ_A	T0122SS402_1	T0122	no_data	no_data	no_data	241	no_data	no_data
1GEQ_A	T0122SS453_1	T0122	no_data	no_data	no_data	241	no_data	no_data
1GEQ_A	T0122SS510_1	T0122	no_data	no_data	no_data	241	no_data	no_data
1GEQ_A	T0122SS530_1	T0122	no_data	no_data	no_data	241	no_data	no_data
1GEQ_A	T0122TS012_1	T0122	3.04	3.0491	3.2951	241	245	101.659751037344
1GEQ_A	T0122TS012_2	T0122	2.46	6.4263	6.4391	241	245	101.659751037344
1GEQ_A	T0122TS012_3	T0122	2.64	6.9175	6.8987	241	248	102.904564315353
1GEQ_A	T0122TS012_4	T0122	2.59	5.6895	5.7500	241	248	102.904564315353
1GEQ_A	T0122TS012_5	T0122	2.43	6.7947	6.7838	241	245	101.659751037344
1GEQ_A	T0122TS017_1	T0122	1.61	10.8473	10.5777	241	247	102.489626556017
1GEQ_A	T0122TS018_1u	T0122	2.12	-1.9245	0.0189	241	248	102.904564315353
1GEQ_A	T0122TS022_1	T0122	1.97	9.7547	9.5547	241	217	90.0414937759336
1GEQ_A	T0122TS023_1	T0122	2.06	10.4789	10.2328	241	245	101.659751037344
1GEQ_A	T0122TS028_1	T0122	1.75	9.4350	9.2554	241	248	102.904564315353
1GEQ_A	T0122TS028_2	T0122	1.88	10.2333	10.0028	241	248	102.904564315353
1GEQ_A	T0122TS028_3	T0122	1.94	8.8824	8.7380	241	248	102.904564315353
1GEQ_A	T0122TS028_4	T0122	2.03	9.0666	8.9105	241	248	102.904564315353
1GEQ_A	T0122TS028_5	T0122	2.07	10.6017	10.3477	241	248	102.904564315353
1GEQ_A	T0122TS031_1	T0122	2.05	10.7245	10.4627	241	248	102.904564315353
1GEQ_A	T0122TS032_1	T0122	1.91	9.4964	9.3129	241	244	101.244813278008
1GEQ_A	T0122TS042_1	T0122	1.87	9.5578	9.3704	241	248	102.904564315353
1GEQ_A	T0122TS045_1	T0122	2.78	6.9175	6.8987	241	248	102.904564315353
1GEQ_A	T0122TS045_2	T0122	2.54	-1.6789	0.0434	241	248	102.904564315353
1GEQ_A	T0122TS045_3	T0122	2.84	-0.3894	0.4922	241	248	102.904564315353
1GEQ_A	T0122TS045_4	T0122	2.86	0.3474	0.9743	241	248	102.904564315353
1GEQ_A	T0122TS045_5	T0122	2.95	-1.4333	0.0847	241	248	102.904564315353
1GEQ_A	T0122TS047_1	T0122	2.08	10.8473	10.5777	241	248	102.904564315353
1GEQ_A	T0122TS047_2	T0122	1.60	10.8473	10.5777	241	248	102.904564315353
1GEQ_A	T0122TS047_3	T0122	1.60	10.8473	10.5777	241	248	102.904564315353
1GEQ_A	T0122TS047_4	T0122	1.87	10.7859	10.5202	241	248	102.904564315353
1GEQ_A	T0122TS047_5	T0122	1.89	10.7859	10.5202	241	248	102.904564315353
1GEQ_A	T0122TS055_1	T0122	2.13	-0.5736	0.3936	241	248	102.904564315353
1GEQ_A	T0122TS055_2	T0122	2.82	-0.6350	0.3631	241	248	102.904564315353
1GEQ_A	T0122TS055_3	T0122	1.97	-0.7578	0.3057	241	248	102.904564315353
1GEQ_A	T0122TS055_4	T0122	2.13	-0.5736	0.3936	241	248	102.904564315353
1GEQ_A	T0122TS055_5	T0122	2.78	-0.6964	0.3338	241	248	102.904564315353
1GEQ_A	T0122TS058_1	T0122	2.24	9.9263	9.7153	241	248	102.904564315353
1GEQ_A	T0122TS058_2	T0122	2.49	9.3122	9.1405	241	248	102.904564315353
1GEQ_A	T0122TS065_1	T0122	1.86	9.5860	9.3968	241	235	97.5103734439834
1GEQ_A	T0122TS077_1	T0122	1.91	9.1280	8.9680	241	243	100.829875518672
1GEQ_A	T0122TS086_1	T0122	1.66	10.2113	9.9822	241	222	92.1161825726141
1GEQ_A	T0122TS088_1	T0122	1.90	10.4175	10.1753	241	248	102.904564315353
1GEQ_A	T0122TS088_2	T0122	1.89	10.4789	10.2328	241	248	102.904564315353
1GEQ_A	T0122TS088_3	T0122	2.00	10.4175	10.1753	241	248	102.904564315353
1GEQ_A	T0122TS088_4	T0122	1.84	10.4789	10.2328	241	248	102.904564315353
1GEQ_A	T0122TS088_5	T0122	1.77	10.4175	10.1753	241	248	102.904564315353
1GEQ_A	T0122TS095_1	T0122	2.51	9.3122	9.1405	241	248	102.904564315353
1GEQ_A	T0122TS125_1	T0122	1.68	10.6631	10.4052	241	248	102.904564315353
1GEQ_A	T0122TS126_1	T0122	2.22	10.4175	10.1753	241	248	102.904564315353
1GEQ_A	T0122TS152_1	T0122	2.97	8.1485	8.0509	241	233	96.6804979253112
1GEQ_A	T0122TS161_1	T0122	2.22	10.6631	10.4052	241	248	102.904564315353
1GEQ_A	T0122TS169_1	T0122	1.82	10.9087	10.6352	241	248	102.904564315353
1GEQ_A	T0122TS179_1	T0122	2.63	-1.1163	0.1681	241	197	81.7427385892116
1GEQ_A	T0122TS179_2	T0122	2.27	-1.2944	0.1168	241	234	97.0954356846473
1GEQ_A	T0122TS179_3	T0122	2.54	-1.3632	0.1001	241	209	86.7219917012448
1GEQ_A	T0122TS179_4	T0122	2.63	-1.4716	0.0770	241	228	94.6058091286307
1GEQ_A	T0122TS179_5	T0122	2.94	-0.5463	0.4076	241	235	97.5103734439834
1GEQ_A	T0122TS186_1	T0122	1.84	10.4616	10.2166	241	235	97.5103734439834
1GEQ_A	T0122TS187_1u	T0122	1.94	10.3561	10.1178	241	248	102.904564315353
1GEQ_A	T0122TS191_1	T0122	1.89	9.3736	9.1979	241	245	101.659751037344
1GEQ_A	T0122TS197_1	T0122	1.52	10.6017	10.3477	241	244	101.244813278008
1GEQ_A	T0122TS197_2	T0122	1.97	9.4350	9.2554	241	246	102.074688796681
1GEQ_A	T0122TS216_1	T0122	2.57	-0.3894	0.4922	241	248	102.904564315353
1GEQ_A	T0122TS216_2	T0122	2.57	-0.3894	0.4922	241	248	102.904564315353
1GEQ_A	T0122TS216_3	T0122	2.93	1.8211	2.1855	241	248	102.904564315353
1GEQ_A	T0122TS216_4	T0122	2.90	-0.2052	0.6006	241	248	102.904564315353
1GEQ_A	T0122TS216_5	T0122	2.90	-0.2052	0.6006	241	248	102.904564315353
1GEQ_A	T0122TS218_1	T0122	2.00	10.7859	10.5202	241	248	102.904564315353
1GEQ_A	T0122TS218_2	T0122	1.51	10.3700	10.1309	241	239	99.1701244813278
1GEQ_A	T0122TS218_3	T0122	2.05	10.9087	10.6352	241	248	102.904564315353
1GEQ_A	T0122TS223_1	T0122	2.00	6.7333	6.7264	241	248	102.904564315353
1GEQ_A	T0122TS223_2	T0122	1.66	10.5403	10.2902	241	248	102.904564315353
1GEQ_A	T0122TS223_3	T0122	2.40	6.6719	6.6689	241	248	102.904564315353
1GEQ_A	T0122TS223_4	T0122	2.17	9.9877	9.7728	241	248	102.904564315353
1GEQ_A	T0122TS223_5	T0122	1.85	10.4789	10.2328	241	248	102.904564315353
1GEQ_A	T0122TS237_1	T0122	1.80	9.4964	9.3129	241	248	102.904564315353
1GEQ_A	T0122TS241_1	T0122	2.00	9.7421	9.5429	241	248	102.904564315353
1GEQ_A	T0122TS255_1	T0122	2.18	10.2333	10.0028	241	248	102.904564315353
1GEQ_A	T0122TS278_1	T0122	2.66	7.7330	7.6620	241	212	87.9668049792531
1GEQ_A	T0122TS278_2	T0122	2.53	7.5297	7.4717	241	210	87.1369294605809
1GEQ_A	T0122TS278_3	T0122	2.64	6.0696	6.1055	241	216	89.6265560165975
1GEQ_A	T0122TS278_4	T0122	2.42	7.7664	7.6933	241	213	88.3817427385892
1GEQ_A	T0122TS278_5	T0122	2.93	5.8432	5.8938	241	217	90.0414937759336
1GEQ_A	T0122TS330_1	T0122	1.93	9.8276	9.6229	241	207	85.8921161825726
1GEQ_A	T0122TS342_1	T0122	1.76	10.9087	10.6352	241	248	102.904564315353
1GEQ_A	T0122TS354_1	T0122	1.95	9.7421	9.5429	241	248	102.904564315353
1GEQ_A	T0122TS357_2	T0122	1.78	9.9263	9.7153	241	247	102.489626556017
1GEQ_A	T0122TS363_1	T0122	1.75	10.6493	10.3923	241	235	97.5103734439834
1GEQ_A	T0122TS381_1	T0122	1.59	10.3561	10.1178	241	248	102.904564315353
1GEQ_A	T0122TS381_2	T0122	2.10	10.8473	10.5777	241	248	102.904564315353
1GEQ_A	T0122TS381_3	T0122	1.78	10.2333	10.0028	241	248	102.904564315353
1GEQ_A	T0122TS382_1	T0122	2.07	10.4789	10.2328	241	248	102.904564315353
1GEQ_A	T0122TS382_2	T0122	2.12	10.4175	10.1753	241	248	102.904564315353
1GEQ_A	T0122TS382_3	T0122	2.10	10.8473	10.5777	241	248	102.904564315353
1GEQ_A	T0122TS382_4	T0122	2.10	10.8473	10.5777	241	248	102.904564315353
1GEQ_A	T0122TS390_1	T0122	1.65	10.4175	10.1753	241	248	102.904564315353
1GEQ_A	T0122TS393_1	T0122	2.10	10.6631	10.4052	241	248	102.904564315353
1GEQ_A	T0122TS393_2	T0122	2.12	10.5403	10.2902	241	248	102.904564315353
1GEQ_A	T0122TS406_1	T0122	1.80	9.7421	9.5429	241	245	101.659751037344
1GEQ_A	T0122TS414_1	T0122	1.79	10.7859	10.5202	241	248	102.904564315353
1GEQ_A	T0122TS414_2	T0122	2.25	9.1894	9.0255	241	248	102.904564315353
1GEQ_A	T0122TS414_3	T0122	2.11	9.2508	9.0830	241	248	102.904564315353
1GEQ_A	T0122TS414_4	T0122	2.23	8.8210	8.6806	241	248	102.904564315353
1GEQ_A	T0122TS429_1	T0122	1.45	10.4456	10.2016	241	229	95.0207468879668
1GEQ_A	T0122TS444_1	T0122	2.10	9.5578	9.3704	241	248	102.904564315353
1GEQ_A	T0122TS447_1	T0122	1.57	10.7245	10.4627	241	248	102.904564315353
1GEQ_A	T0122TS447_2	T0122	1.76	10.4789	10.2328	241	248	102.904564315353
1GEQ_A	T0122TS447_3	T0122	1.68	10.6631	10.4052	241	248	102.904564315353
1GEQ_A	T0122TS447_4	T0122	1.62	10.7245	10.4627	241	248	102.904564315353
1GEQ_A	T0122TS447_5	T0122	2.05	10.6017	10.3477	241	248	102.904564315353
1GEQ_A	T0122TS455_1u	T0122	no_data	no_data	no_data	241	no_data	no_data
1GEQ_A	T0122TS457_1	T0122	1.64	10.4789	10.2328	241	247	102.489626556017
1GEQ_A	T0122TS457_2	T0122	1.71	10.7859	10.5202	241	248	102.904564315353
1GEQ_A	T0122TS457_3	T0122	1.66	10.4789	10.2328	241	248	102.904564315353
1GEQ_A	T0122TS468_1	T0122	2.23	10.3561	10.1178	241	248	102.904564315353
1GEQ_A	T0122TS482_1	T0122	1.87	10.3938	10.1531	241	240	99.5850622406639
1GEQ_A	T0122TS482_2	T0122	1.92	9.8395	9.6341	241	240	99.5850622406639
1GEQ_A	T0122TS486_1	T0122	1.71	10.4789	10.2328	241	248	102.904564315353
1GEQ_A	T0122TS486_2u	T0122	1.73	10.4789	10.2328	241	248	102.904564315353
1GEQ_A	T0122TS500_1	T0122	1.84	9.4350	9.2554	241	246	102.074688796681
1GEQ_A	T0122TS512_1	T0122	2.42	10.8473	10.5777	241	248	102.904564315353
1GEQ_A	T0122TS512_2	T0122	2.80	-1.6789	0.0434	241	248	102.904564315353
1GEQ_A	T0122TS512_3	T0122	2.82	-1.3719	0.0981	241	248	102.904564315353
1GEQ_A	T0122TS512_4	T0122	2.42	-0.6350	0.3631	241	248	102.904564315353
1GEQ_A	T0122TS512_5	T0122	2.87	-1.7403	0.0358	241	248	102.904564315353
1GEQ_A	T0122TS526_1	T0122	1.84	10.4789	10.2328	241	248	102.904564315353
1GEQ_A	T0122TS535_1	T0122	2.05	10.6631	10.4052	241	248	102.904564315353
1WDW_A	T0122AL044_1	T0122	no_data	no_data	no_data	241	no_data	no_data
1WDW_A	T0122AL052_1	T0122	no_data	no_data	no_data	241	no_data	no_data
1WDW_A	T0122AL052_2	T0122	no_data	no_data	no_data	241	no_data	no_data
1WDW_A	T0122AL052_3	T0122	no_data	no_data	no_data	241	no_data	no_data
1WDW_A	T0122AL052_4	T0122	no_data	no_data	no_data	241	no_data	no_data
1WDW_A	T0122AL052_5	T0122	no_data	no_data	no_data	241	no_data	no_data
1WDW_A	T0122AL093_1	T0122	no_data	no_data	no_data	241	no_data	no_data
1WDW_A	T0122AL094_1	T0122	no_data	no_data	no_data	241	no_data	no_data
1WDW_A	T0122AL103_1	T0122	no_data	no_data	no_data	241	no_data	no_data
1WDW_A	T0122AL103_2	T0122	no_data	no_data	no_data	241	no_data	no_data
1WDW_A	T0122AL103_3	T0122	no_data	no_data	no_data	241	no_data	no_data
1WDW_A	T0122AL103_4	T0122	no_data	no_data	no_data	241	no_data	no_data
1WDW_A	T0122AL103_5	T0122	no_data	no_data	no_data	241	no_data	no_data
1WDW_A	T0122AL104_1	T0122	no_data	no_data	no_data	241	no_data	no_data
1WDW_A	T0122AL105_1	T0122	no_data	no_data	no_data	241	no_data	no_data
1WDW_A	T0122AL106_1	T0122	no_data	no_data	no_data	241	no_data	no_data
1WDW_A	T0122AL107_1	T0122	no_data	no_data	no_data	241	no_data	no_data
1WDW_A	T0122AL108_1	T0122	no_data	no_data	no_data	241	no_data	no_data
1WDW_A	T0122AL111_1	T0122	no_data	no_data	no_data	241	no_data	no_data
1WDW_A	T0122AL127_1u	T0122	no_data	no_data	no_data	241	no_data	no_data
1WDW_A	T0122AL127_2u	T0122	no_data	no_data	no_data	241	no_data	no_data
1WDW_A	T0122AL127_3u	T0122	no_data	no_data	no_data	241	no_data	no_data
1WDW_A	T0122AL127_4u	T0122	no_data	no_data	no_data	241	no_data	no_data
1WDW_A	T0122AL127_5u	T0122	no_data	no_data	no_data	241	no_data	no_data
1WDW_A	T0122AL132_1	T0122	no_data	no_data	no_data	241	no_data	no_data
1WDW_A	T0122AL132_2	T0122	no_data	no_data	no_data	241	no_data	no_data
1WDW_A	T0122AL132_3	T0122	no_data	no_data	no_data	241	no_data	no_data
1WDW_A	T0122AL132_4	T0122	no_data	no_data	no_data	241	no_data	no_data
1WDW_A	T0122AL132_5	T0122	no_data	no_data	no_data	241	no_data	no_data
1WDW_A	T0122AL133_1	T0122	no_data	no_data	no_data	241	no_data	no_data
1WDW_A	T0122AL133_2	T0122	no_data	no_data	no_data	241	no_data	no_data
1WDW_A	T0122AL133_3	T0122	no_data	no_data	no_data	241	no_data	no_data
1WDW_A	T0122AL137_1	T0122	no_data	no_data	no_data	241	no_data	no_data
1WDW_A	T0122AL150_1	T0122	no_data	no_data	no_data	241	no_data	no_data
1WDW_A	T0122AL158_1	T0122	no_data	no_data	no_data	241	no_data	no_data
1WDW_A	T0122AL158_2	T0122	no_data	no_data	no_data	241	no_data	no_data
1WDW_A	T0122AL158_3	T0122	no_data	no_data	no_data	241	no_data	no_data
1WDW_A	T0122AL158_4	T0122	no_data	no_data	no_data	241	no_data	no_data
1WDW_A	T0122AL158_5	T0122	no_data	no_data	no_data	241	no_data	no_data
1WDW_A	T0122AL170_1	T0122	no_data	no_data	no_data	241	no_data	no_data
1WDW_A	T0122AL170_5	T0122	no_data	no_data	no_data	241	no_data	no_data
1WDW_A	T0122AL173_1	T0122	no_data	no_data	no_data	241	no_data	no_data
1WDW_A	T0122AL229_1	T0122	no_data	no_data	no_data	241	no_data	no_data
1WDW_A	T0122AL259_1	T0122	no_data	no_data	no_data	241	no_data	no_data
1WDW_A	T0122AL259_2	T0122	no_data	no_data	no_data	241	no_data	no_data
1WDW_A	T0122AL259_3	T0122	no_data	no_data	no_data	241	no_data	no_data
1WDW_A	T0122AL259_4	T0122	no_data	no_data	no_data	241	no_data	no_data
1WDW_A	T0122AL259_5	T0122	no_data	no_data	no_data	241	no_data	no_data
1WDW_A	T0122AL260_1	T0122	no_data	no_data	no_data	241	no_data	no_data
1WDW_A	T0122AL260_2	T0122	no_data	no_data	no_data	241	no_data	no_data
1WDW_A	T0122AL260_3	T0122	no_data	no_data	no_data	241	no_data	no_data
1WDW_A	T0122AL260_4	T0122	no_data	no_data	no_data	241	no_data	no_data
1WDW_A	T0122AL260_5	T0122	no_data	no_data	no_data	241	no_data	no_data
1WDW_A	T0122AL273_1	T0122	no_data	no_data	no_data	241	no_data	no_data
1WDW_A	T0122AL273_2	T0122	no_data	no_data	no_data	241	no_data	no_data
1WDW_A	T0122AL273_3	T0122	no_data	no_data	no_data	241	no_data	no_data
1WDW_A	T0122AL273_4	T0122	no_data	no_data	no_data	241	no_data	no_data
1WDW_A	T0122AL274_1	T0122	no_data	no_data	no_data	241	no_data	no_data
1WDW_A	T0122AL274_2	T0122	no_data	no_data	no_data	241	no_data	no_data
1WDW_A	T0122AL274_3	T0122	no_data	no_data	no_data	241	no_data	no_data
1WDW_A	T0122AL274_4	T0122	no_data	no_data	no_data	241	no_data	no_data
1WDW_A	T0122AL274_5	T0122	no_data	no_data	no_data	241	no_data	no_data
1WDW_A	T0122AL280_1	T0122	no_data	no_data	no_data	241	no_data	no_data
1WDW_A	T0122AL280_2	T0122	no_data	no_data	no_data	241	no_data	no_data
1WDW_A	T0122AL331_1	T0122	no_data	no_data	no_data	241	no_data	no_data
1WDW_A	T0122AL357_1	T0122	no_data	no_data	no_data	241	no_data	no_data
1WDW_A	T0122AL359_1	T0122	no_data	no_data	no_data	241	no_data	no_data
1WDW_A	T0122AL361_1	T0122	no_data	no_data	no_data	241	no_data	no_data
1WDW_A	T0122AL389_1	T0122	no_data	no_data	no_data	241	no_data	no_data
1WDW_A	T0122AL389_2	T0122	no_data	no_data	no_data	241	no_data	no_data
1WDW_A	T0122AL389_3	T0122	no_data	no_data	no_data	241	no_data	no_data
1WDW_A	T0122AL389_4	T0122	no_data	no_data	no_data	241	no_data	no_data
1WDW_A	T0122AL389_5	T0122	no_data	no_data	no_data	241	no_data	no_data
1WDW_A	T0122AL395_1	T0122	no_data	no_data	no_data	241	no_data	no_data
1WDW_A	T0122AL395_2	T0122	no_data	no_data	no_data	241	no_data	no_data
1WDW_A	T0122AL395_3	T0122	no_data	no_data	no_data	241	no_data	no_data
1WDW_A	T0122AL395_4	T0122	no_data	no_data	no_data	241	no_data	no_data
1WDW_A	T0122AL395_5	T0122	no_data	no_data	no_data	241	no_data	no_data
1WDW_A	T0122AL536_1	T0122	no_data	no_data	no_data	241	no_data	no_data
1WDW_A	T0122DR324_1	T0122	no_data	no_data	no_data	241	no_data	no_data
1WDW_A	T0122RR017_1	T0122	no_data	no_data	no_data	241	no_data	no_data
1WDW_A	T0122RR392_1	T0122	no_data	no_data	no_data	241	no_data	no_data
1WDW_A	T0122SS010_1	T0122	no_data	no_data	no_data	241	no_data	no_data
1WDW_A	T0122SS017_1	T0122	no_data	no_data	no_data	241	no_data	no_data
1WDW_A	T0122SS018_1	T0122	no_data	no_data	no_data	241	no_data	no_data
1WDW_A	T0122SS018_2	T0122	no_data	no_data	no_data	241	no_data	no_data
1WDW_A	T0122SS031_1	T0122	no_data	no_data	no_data	241	no_data	no_data
1WDW_A	T0122SS039_1	T0122	no_data	no_data	no_data	241	no_data	no_data
1WDW_A	T0122SS052_1	T0122	no_data	no_data	no_data	241	no_data	no_data
1WDW_A	T0122SS055_1	T0122	no_data	no_data	no_data	241	no_data	no_data
1WDW_A	T0122SS065_1	T0122	no_data	no_data	no_data	241	no_data	no_data
1WDW_A	T0122SS065_2	T0122	no_data	no_data	no_data	241	no_data	no_data
1WDW_A	T0122SS094_1	T0122	no_data	no_data	no_data	241	no_data	no_data
1WDW_A	T0122SS111_1	T0122	no_data	no_data	no_data	241	no_data	no_data
1WDW_A	T0122SS115_1	T0122	no_data	no_data	no_data	241	no_data	no_data
1WDW_A	T0122SS137_1	T0122	no_data	no_data	no_data	241	no_data	no_data
1WDW_A	T0122SS150_1	T0122	no_data	no_data	no_data	241	no_data	no_data
1WDW_A	T0122SS151_1	T0122	no_data	no_data	no_data	241	no_data	no_data
1WDW_A	T0122SS197_1	T0122	no_data	no_data	no_data	241	no_data	no_data
1WDW_A	T0122SS214_1	T0122	no_data	no_data	no_data	241	no_data	no_data
1WDW_A	T0122SS216_1	T0122	no_data	no_data	no_data	241	no_data	no_data
1WDW_A	T0122SS251_1	T0122	no_data	no_data	no_data	241	no_data	no_data
1WDW_A	T0122SS258_1	T0122	no_data	no_data	no_data	241	no_data	no_data
1WDW_A	T0122SS273_1	T0122	no_data	no_data	no_data	241	no_data	no_data
1WDW_A	T0122SS281_1	T0122	no_data	no_data	no_data	241	no_data	no_data
1WDW_A	T0122SS325_1	T0122	no_data	no_data	no_data	241	no_data	no_data
1WDW_A	T0122SS342_1	T0122	no_data	no_data	no_data	241	no_data	no_data
1WDW_A	T0122SS385_1	T0122	no_data	no_data	no_data	241	no_data	no_data
1WDW_A	T0122SS402_1	T0122	no_data	no_data	no_data	241	no_data	no_data
1WDW_A	T0122SS453_1	T0122	no_data	no_data	no_data	241	no_data	no_data
1WDW_A	T0122SS510_1	T0122	no_data	no_data	no_data	241	no_data	no_data
1WDW_A	T0122SS530_1	T0122	no_data	no_data	no_data	241	no_data	no_data
1WDW_A	T0122TS012_1	T0122	3.03	5.0140	5.1190	241	245	101.659751037344
1WDW_A	T0122TS012_2	T0122	2.33	6.5491	6.5540	241	245	101.659751037344
1WDW_A	T0122TS012_3	T0122	2.70	6.5491	6.5540	241	248	102.904564315353
1WDW_A	T0122TS012_4	T0122	2.56	5.5053	5.5778	241	248	102.904564315353
1WDW_A	T0122TS012_5	T0122	2.40	6.7333	6.7264	241	245	101.659751037344
1WDW_A	T0122TS017_1	T0122	2.04	10.4789	10.2328	241	247	102.489626556017
1WDW_A	T0122TS018_1u	T0122	2.15	-1.5561	0.0617	241	248	102.904564315353
1WDW_A	T0122TS022_1	T0122	1.84	9.8873	9.6789	241	217	90.0414937759336
1WDW_A	T0122TS023_1	T0122	2.00	10.7245	10.4627	241	245	101.659751037344
1WDW_A	T0122TS028_1	T0122	2.00	10.5403	10.2902	241	248	102.904564315353
1WDW_A	T0122TS028_2	T0122	1.78	10.5403	10.2902	241	248	102.904564315353
1WDW_A	T0122TS028_3	T0122	2.30	8.8824	8.7380	241	248	102.904564315353
1WDW_A	T0122TS028_4	T0122	1.94	9.1894	9.0255	241	248	102.904564315353
1WDW_A	T0122TS028_5	T0122	2.05	10.7245	10.4627	241	248	102.904564315353
1WDW_A	T0122TS031_1	T0122	2.05	11.1543	10.8652	241	248	102.904564315353
1WDW_A	T0122TS032_1	T0122	1.63	10.8473	10.5777	241	244	101.244813278008
1WDW_A	T0122TS042_1	T0122	2.22	10.3561	10.1178	241	248	102.904564315353
1WDW_A	T0122TS045_1	T0122	2.86	6.8561	6.8413	241	248	102.904564315353
1WDW_A	T0122TS045_2	T0122	2.55	-1.4947	0.0726	241	248	102.904564315353
1WDW_A	T0122TS045_3	T0122	3.19	-0.0824	0.6778	241	248	102.904564315353
1WDW_A	T0122TS045_4	T0122	2.80	0.1632	0.8426	241	248	102.904564315353
1WDW_A	T0122TS045_5	T0122	2.76	-1.1262	0.1649	241	248	102.904564315353
1WDW_A	T0122TS047_1	T0122	2.13	10.7859	10.5202	241	248	102.904564315353
1WDW_A	T0122TS047_2	T0122	1.66	10.9087	10.6352	241	248	102.904564315353
1WDW_A	T0122TS047_3	T0122	1.65	10.8473	10.5777	241	248	102.904564315353
1WDW_A	T0122TS047_4	T0122	1.66	10.7245	10.4627	241	248	102.904564315353
1WDW_A	T0122TS047_5	T0122	1.88	10.7859	10.5202	241	248	102.904564315353
1WDW_A	T0122TS055_1	T0122	2.42	-1.1262	0.1649	241	248	102.904564315353
1WDW_A	T0122TS055_2	T0122	2.61	-0.7578	0.3057	241	248	102.904564315353
1WDW_A	T0122TS055_3	T0122	2.61	-0.6350	0.3631	241	248	102.904564315353
1WDW_A	T0122TS055_4	T0122	2.42	-1.1262	0.1649	241	248	102.904564315353
1WDW_A	T0122TS055_5	T0122	2.84	-0.8192	0.2790	241	248	102.904564315353
1WDW_A	T0122TS058_1	T0122	2.37	9.9263	9.7153	241	248	102.904564315353
1WDW_A	T0122TS058_2	T0122	2.43	9.3736	9.1979	241	248	102.904564315353
1WDW_A	T0122TS065_1	T0122	1.77	9.7736	9.5725	241	235	97.5103734439834
1WDW_A	T0122TS077_1	T0122	1.88	9.1894	9.0255	241	243	100.829875518672
1WDW_A	T0122TS086_1	T0122	1.64	10.3417	10.1043	241	222	92.1161825726141
1WDW_A	T0122TS088_1	T0122	1.68	10.6631	10.4052	241	248	102.904564315353
1WDW_A	T0122TS088_2	T0122	1.49	10.4789	10.2328	241	248	102.904564315353
1WDW_A	T0122TS088_3	T0122	1.94	10.6017	10.3477	241	248	102.904564315353
1WDW_A	T0122TS088_4	T0122	2.16	10.4789	10.2328	241	248	102.904564315353
1WDW_A	T0122TS088_5	T0122	1.55	10.5403	10.2902	241	248	102.904564315353
1WDW_A	T0122TS095_1	T0122	2.57	9.3122	9.1405	241	248	102.904564315353
1WDW_A	T0122TS125_1	T0122	2.10	10.6631	10.4052	241	248	102.904564315353
1WDW_A	T0122TS126_1	T0122	2.00	10.7859	10.5202	241	248	102.904564315353
1WDW_A	T0122TS152_1	T0122	3.13	8.3373	8.2277	241	233	96.6804979253112
1WDW_A	T0122TS161_1	T0122	2.08	10.7245	10.4627	241	248	102.904564315353
1WDW_A	T0122TS169_1	T0122	1.89	9.8035	9.6004	241	248	102.904564315353
1WDW_A	T0122TS179_1	T0122	2.66	-1.1163	0.1681	241	197	81.7427385892116
1WDW_A	T0122TS179_2	T0122	3.14	-0.9807	0.2148	241	234	97.0954356846473
1WDW_A	T0122TS179_3	T0122	2.86	-1.2269	0.1349	241	209	86.7219917012448
1WDW_A	T0122TS179_4	T0122	2.88	-0.0649	0.6891	241	228	94.6058091286307
1WDW_A	T0122TS179_5	T0122	2.38	-0.4212	0.4745	241	235	97.5103734439834
1WDW_A	T0122TS186_1	T0122	1.87	10.6493	10.3923	241	235	97.5103734439834
1WDW_A	T0122TS187_1u	T0122	1.78	10.4175	10.1753	241	248	102.904564315353
1WDW_A	T0122TS191_1	T0122	1.73	10.7245	10.4627	241	245	101.659751037344
1WDW_A	T0122TS197_1	T0122	1.65	10.3561	10.1178	241	244	101.244813278008
1WDW_A	T0122TS197_2	T0122	1.70	10.7859	10.5202	241	246	102.074688796681
1WDW_A	T0122TS216_1	T0122	2.60	-0.2666	0.5635	241	248	102.904564315353
1WDW_A	T0122TS216_2	T0122	2.60	-0.2666	0.5635	241	248	102.904564315353
1WDW_A	T0122TS216_3	T0122	2.96	1.2685	1.7074	241	248	102.904564315353
1WDW_A	T0122TS216_4	T0122	2.53	-0.2666	0.5635	241	248	102.904564315353
1WDW_A	T0122TS216_5	T0122	2.53	-0.2666	0.5635	241	248	102.904564315353
1WDW_A	T0122TS218_1	T0122	2.20	10.4175	10.1753	241	248	102.904564315353
1WDW_A	T0122TS218_2	T0122	1.69	10.3083	10.0730	241	239	99.1701244813278
1WDW_A	T0122TS218_3	T0122	2.10	10.7859	10.5202	241	248	102.904564315353
1WDW_A	T0122TS223_1	T0122	1.98	6.7947	6.7838	241	248	102.904564315353
1WDW_A	T0122TS223_2	T0122	1.87	10.8473	10.5777	241	248	102.904564315353
1WDW_A	T0122TS223_3	T0122	2.29	7.3473	7.3010	241	248	102.904564315353
1WDW_A	T0122TS223_4	T0122	2.16	10.4789	10.2328	241	248	102.904564315353
1WDW_A	T0122TS223_5	T0122	2.27	10.4789	10.2328	241	248	102.904564315353
1WDW_A	T0122TS237_1	T0122	2.24	10.4175	10.1753	241	248	102.904564315353
1WDW_A	T0122TS241_1	T0122	1.76	10.9701	10.6927	241	248	102.904564315353
1WDW_A	T0122TS255_1	T0122	1.79	10.4789	10.2328	241	248	102.904564315353
1WDW_A	T0122TS278_1	T0122	2.54	7.5307	7.4726	241	212	87.9668049792531
1WDW_A	T0122TS278_2	T0122	2.57	7.3939	7.3446	241	210	87.1369294605809
1WDW_A	T0122TS278_3	T0122	2.50	5.8701	5.9188	241	216	89.6265560165975
1WDW_A	T0122TS278_4	T0122	2.25	7.5648	7.5046	241	213	88.3817427385892
1WDW_A	T0122TS278_5	T0122	2.76	5.7106	5.7698	241	217	90.0414937759336
1WDW_A	T0122TS330_1	T0122	1.89	9.8962	9.6872	241	207	85.8921161825726
1WDW_A	T0122TS342_1	T0122	1.55	10.9701	10.6927	241	248	102.904564315353
1WDW_A	T0122TS354_1	T0122	1.82	10.7859	10.5202	241	248	102.904564315353
1WDW_A	T0122TS357_2	T0122	1.95	10.1719	9.9453	241	247	102.489626556017
1WDW_A	T0122TS363_1	T0122	1.51	10.7744	10.5094	241	235	97.5103734439834
1WDW_A	T0122TS381_1	T0122	1.54	10.4175	10.1753	241	248	102.904564315353
1WDW_A	T0122TS381_2	T0122	1.92	10.8473	10.5777	241	248	102.904564315353
1WDW_A	T0122TS381_3	T0122	1.77	10.4175	10.1753	241	248	102.904564315353
1WDW_A	T0122TS382_1	T0122	2.20	10.5403	10.2902	241	248	102.904564315353
1WDW_A	T0122TS382_2	T0122	2.14	10.6631	10.4052	241	248	102.904564315353
1WDW_A	T0122TS382_3	T0122	1.92	10.8473	10.5777	241	248	102.904564315353
1WDW_A	T0122TS382_4	T0122	1.92	10.8473	10.5777	241	248	102.904564315353
1WDW_A	T0122TS390_1	T0122	1.71	10.4175	10.1753	241	248	102.904564315353
1WDW_A	T0122TS393_1	T0122	2.06	10.5403	10.2902	241	248	102.904564315353
1WDW_A	T0122TS393_2	T0122	2.23	10.3561	10.1178	241	248	102.904564315353
1WDW_A	T0122TS406_1	T0122	1.54	10.9701	10.6927	241	245	101.659751037344
1WDW_A	T0122TS414_1	T0122	1.75	10.8473	10.5777	241	248	102.904564315353
1WDW_A	T0122TS414_2	T0122	2.23	10.9087	10.6352	241	248	102.904564315353
1WDW_A	T0122TS414_3	T0122	2.15	9.4350	9.2554	241	248	102.904564315353
1WDW_A	T0122TS414_4	T0122	1.83	10.9087	10.6352	241	248	102.904564315353
1WDW_A	T0122TS429_1	T0122	1.92	10.5731	10.3210	241	229	95.0207468879668
1WDW_A	T0122TS444_1	T0122	2.00	9.6192	9.4279	241	248	102.904564315353
1WDW_A	T0122TS447_1	T0122	2.10	10.4789	10.2328	241	248	102.904564315353
1WDW_A	T0122TS447_2	T0122	2.11	10.4175	10.1753	241	248	102.904564315353
1WDW_A	T0122TS447_3	T0122	1.96	10.4789	10.2328	241	248	102.904564315353
1WDW_A	T0122TS447_4	T0122	1.71	10.7859	10.5202	241	248	102.904564315353
1WDW_A	T0122TS447_5	T0122	1.70	10.2947	10.0603	241	248	102.904564315353
1WDW_A	T0122TS455_1u	T0122	no_data	no_data	no_data	241	no_data	no_data
1WDW_A	T0122TS457_1	T0122	1.62	10.7245	10.4627	241	247	102.489626556017
1WDW_A	T0122TS457_2	T0122	1.93	10.9087	10.6352	241	248	102.904564315353
1WDW_A	T0122TS457_3	T0122	1.67	10.5403	10.2902	241	248	102.904564315353
1WDW_A	T0122TS468_1	T0122	2.23	10.4789	10.2328	241	248	102.904564315353
1WDW_A	T0122TS482_1	T0122	2.32	10.4554	10.2108	241	240	99.5850622406639
1WDW_A	T0122TS482_2	T0122	1.64	10.5170	10.2684	241	240	99.5850622406639
1WDW_A	T0122TS486_1	T0122	1.97	10.7245	10.4627	241	248	102.904564315353
1WDW_A	T0122TS486_2u	T0122	1.94	10.7245	10.4627	241	248	102.904564315353
1WDW_A	T0122TS500_1	T0122	1.71	10.5403	10.2902	241	246	102.074688796681
1WDW_A	T0122TS512_1	T0122	2.23	10.9087	10.6352	241	248	102.904564315353
1WDW_A	T0122TS512_2	T0122	2.92	-0.8806	0.2535	241	248	102.904564315353
1WDW_A	T0122TS512_3	T0122	2.83	-1.2490	0.1288	241	248	102.904564315353
1WDW_A	T0122TS512_4	T0122	2.89	-1.3104	0.1128	241	248	102.904564315353
1WDW_A	T0122TS512_5	T0122	3.00	-1.6789	0.0434	241	248	102.904564315353
1WDW_A	T0122TS526_1	T0122	1.69	10.8473	10.5777	241	248	102.904564315353
1WDW_A	T0122TS535_1	T0122	2.20	10.2947	10.0603	241	248	102.904564315353
T0122AL044_1	T0122AL052_1	T0122	no_data	no_data	no_data	no_data	no_data	no_data
T0122AL044_1	T0122AL052_2	T0122	no_data	no_data	no_data	no_data	no_data	no_data
T0122AL044_1	T0122AL052_3	T0122	no_data	no_data	no_data	no_data	no_data	no_data
T0122AL044_1	T0122AL052_4	T0122	no_data	no_data	no_data	no_data	no_data	no_data
T0122AL044_1	T0122AL052_5	T0122	no_data	no_data	no_data	no_data	no_data	no_data
T0122AL044_1	T0122AL093_1	T0122	no_data	no_data	no_data	no_data	no_data	no_data
T0122AL044_1	T0122AL094_1	T0122	no_data	no_data	no_data	no_data	no_data	no_data
T0122AL044_1	T0122AL103_1	T0122	no_data	no_data	no_data	no_data	no_data	no_data
T0122AL044_1	T0122AL103_2	T0122	no_data	no_data	no_data	no_data	no_data	no_data
T0122AL044_1	T0122AL103_3	T0122	no_data	no_data	no_data	no_data	no_data	no_data
T0122AL044_1	T0122AL103_4	T0122	no_data	no_data	no_data	no_data	no_data	no_data
T0122AL044_1	T0122AL103_5	T0122	no_data	no_data	no_data	no_data	no_data	no_data
T0122AL044_1	T0122AL104_1	T0122	no_data	no_data	no_data	no_data	no_data	no_data
T0122AL044_1	T0122AL105_1	T0122	no_data	no_data	no_data	no_data	no_data	no_data
T0122AL044_1	T0122AL106_1	T0122	no_data	no_data	no_data	no_data	no_data	no_data
T0122AL044_1	T0122AL107_1	T0122	no_data	no_data	no_data	no_data	no_data	no_data
T0122AL044_1	T0122AL108_1	T0122	no_data	no_data	no_data	no_data	no_data	no_data
T0122AL044_1	T0122AL111_1	T0122	no_data	no_data	no_data	no_data	no_data	no_data
T0122AL044_1	T0122AL127_1u	T0122	no_data	no_data	no_data	no_data	no_data	no_data
T0122AL044_1	T0122AL127_2u	T0122	no_data	no_data	no_data	no_data	no_data	no_data
T0122AL044_1	T0122AL127_3u	T0122	no_data	no_data	no_data	no_data	no_data	no_data
T0122AL044_1	T0122AL127_4u	T0122	no_data	no_data	no_data	no_data	no_data	no_data
T0122AL044_1	T0122AL127_5u	T0122	no_data	no_data	no_data	no_data	no_data	no_data
T0122AL044_1	T0122AL132_1	T0122	no_data	no_data	no_data	no_data	no_data	no_data
T0122AL044_1	T0122AL132_2	T0122	no_data	no_data	no_data	no_data	no_data	no_data
T0122AL044_1	T0122AL132_3	T0122	no_data	no_data	no_data	no_data	no_data	no_data
T0122AL044_1	T0122AL132_4	T0122	no_data	no_data	no_data	no_data	no_data	no_data
T0122AL044_1	T0122AL132_5	T0122	no_data	no_data	no_data	no_data	no_data	no_data
T0122AL044_1	T0122AL133_1	T0122	no_data	no_data	no_data	no_data	no_data	no_data
T0122AL044_1	T0122AL133_2	T0122	no_data	no_data	no_data	no_data	no_data	no_data
T0122AL044_1	T0122AL133_3	T0122	no_data	no_data	no_data	no_data	no_data	no_data
T0122AL044_1	T0122AL137_1	T0122	no_data	no_data	no_data	no_data	no_data	no_data
T0122AL044_1	T0122AL150_1	T0122	no_data	no_data	no_data	no_data	no_data	no_data
T0122AL044_1	T0122AL158_1	T0122	no_data	no_data	no_data	no_data	no_data	no_data
T0122AL044_1	T0122AL158_2	T0122	no_data	no_data	no_data	no_data	no_data	no_data
T0122AL044_1	T0122AL158_3	T0122	no_data	no_data	no_data	no_data	no_data	no_data
T0122AL044_1	T0122AL158_4	T0122	no_data	no_data	no_data	no_data	no_data	no_data
T0122AL044_1	T0122AL158_5	T0122	no_data	no_data	no_data	no_data	no_data	no_data
T0122AL044_1	T0122AL170_1	T0122	no_data	no_data	no_data	no_data	no_data	no_data
T0122AL044_1	T0122AL170_5	T0122	no_data	no_data	no_data	no_data	no_data	no_data
T0122AL044_1	T0122AL173_1	T0122	no_data	no_data	no_data	no_data	no_data	no_data
T0122AL044_1	T0122AL229_1	T0122	no_data	no_data	no_data	no_data	no_data	no_data
T0122AL044_1	T0122AL259_1	T0122	no_data	no_data	no_data	no_data	no_data	no_data
T0122AL044_1	T0122AL259_2	T0122	no_data	no_data	no_data	no_data	no_data	no_data
T0122AL044_1	T0122AL259_3	T0122	no_data	no_data	no_data	no_data	no_data	no_data
T0122AL044_1	T0122AL259_4	T0122	no_data	no_data	no_data	no_data	no_data	no_data
T0122AL044_1	T0122AL259_5	T0122	no_data	no_data	no_data	no_data	no_data	no_data
T0122AL044_1	T0122AL260_1	T0122	no_data	no_data	no_data	no_data	no_data	no_data
T0122AL044_1	T0122AL260_2	T0122	no_data	no_data	no_data	no_data	no_data	no_data
T0122AL044_1	T0122AL260_3	T0122	no_data	no_data	no_data	no_data	no_data	no_data
T0122AL044_1	T0122AL260_4	T0122	no_data	no_data	no_data	no_data	no_data	no_data
T0122AL044_1	T0122AL260_5	T0122	no_data	no_data	no_data	no_data	no_data	no_data
T0122AL044_1	T0122AL273_1	T0122	no_data	no_data	no_data	no_data	no_data	no_data
T0122AL044_1	T0122AL273_2	T0122	no_data	no_data	no_data	no_data	no_data	no_data
T0122AL044_1	T0122AL273_3	T0122	no_data	no_data	no_data	no_data	no_data	no_data
T0122AL044_1	T0122AL273_4	T0122	no_data	no_data	no_data	no_data	no_data	no_data
T0122AL044_1	T0122AL274_1	T0122	no_data	no_data	no_data	no_data	no_data	no_data
T0122AL044_1	T0122AL274_2	T0122	no_data	no_data	no_data	no_data	no_data	no_data
T0122AL044_1	T0122AL274_3	T0122	no_data	no_data	no_data	no_data	no_data	no_data
T0122AL044_1	T0122AL274_4	T0122	no_data	no_data	no_data	no_data	no_data	no_data
T0122AL044_1	T0122AL274_5	T0122	no_data	no_data	no_data	no_data	no_data	no_data
T0122AL044_1	T0122AL280_1	T0122	no_data	no_data	no_data	no_data	no_data	no_data
T0122AL044_1	T0122AL280_2	T0122	no_data	no_data	no_data	no_data	no_data	no_data
T0122AL044_1	T0122AL331_1	T0122	no_data	no_data	no_data	no_data	no_data	no_data
T0122AL044_1	T0122AL357_1	T0122	no_data	no_data	no_data	no_data	no_data	no_data
T0122AL044_1	T0122AL359_1	T0122	no_data	no_data	no_data	no_data	no_data	no_data
T0122AL044_1	T0122AL361_1	T0122	no_data	no_data	no_data	no_data	no_data	no_data
T0122AL044_1	T0122AL389_1	T0122	no_data	no_data	no_data	no_data	no_data	no_data
T0122AL044_1	T0122AL389_2	T0122	no_data	no_data	no_data	no_data	no_data	no_data
T0122AL044_1	T0122AL389_3	T0122	no_data	no_data	no_data	no_data	no_data	no_data
T0122AL044_1	T0122AL389_4	T0122	no_data	no_data	no_data	no_data	no_data	no_data
T0122AL044_1	T0122AL389_5	T0122	no_data	no_data	no_data	no_data	no_data	no_data
T0122AL044_1	T0122AL395_1	T0122	no_data	no_data	no_data	no_data	no_data	no_data
T0122AL044_1	T0122AL395_2	T0122	no_data	no_data	no_data	no_data	no_data	no_data
T0122AL044_1	T0122AL395_3	T0122	no_data	no_data	no_data	no_data	no_data	no_data
T0122AL044_1	T0122AL395_4	T0122	no_data	no_data	no_data	no_data	no_data	no_data
T0122AL044_1	T0122AL395_5	T0122	no_data	no_data	no_data	no_data	no_data	no_data
T0122AL044_1	T0122AL536_1	T0122	no_data	no_data	no_data	no_data	no_data	no_data
T0122AL044_1	T0122DR324_1	T0122	no_data	no_data	no_data	no_data	no_data	no_data
T0122AL044_1	T0122RR017_1	T0122	no_data	no_data	no_data	no_data	no_data	no_data
T0122AL044_1	T0122RR392_1	T0122	no_data	no_data	no_data	no_data	no_data	no_data
T0122AL044_1	T0122SS010_1	T0122	no_data	no_data	no_data	no_data	no_data	no_data
T0122AL044_1	T0122SS017_1	T0122	no_data	no_data	no_data	no_data	no_data	no_data
T0122AL044_1	T0122SS018_1	T0122	no_data	no_data	no_data	no_data	no_data	no_data
T0122AL044_1	T0122SS018_2	T0122	no_data	no_data	no_data	no_data	no_data	no_data
T0122AL044_1	T0122SS031_1	T0122	no_data	no_data	no_data	no_data	no_data	no_data
T0122AL044_1	T0122SS039_1	T0122	no_data	no_data	no_data	no_data	no_data	no_data
T0122AL044_1	T0122SS052_1	T0122	no_data	no_data	no_data	no_data	no_data	no_data
T0122AL044_1	T0122SS055_1	T0122	no_data	no_data	no_data	no_data	no_data	no_data
T0122AL044_1	T0122SS065_1	T0122	no_data	no_data	no_data	no_data	no_data	no_data
T0122AL044_1	T0122SS065_2	T0122	no_data	no_data	no_data	no_data	no_data	no_data
T0122AL044_1	T0122SS094_1	T0122	no_data	no_data	no_data	no_data	no_data	no_data
T0122AL044_1	T0122SS111_1	T0122	no_data	no_data	no_data	no_data	no_data	no_data
T0122AL044_1	T0122SS115_1	T0122	no_data	no_data	no_data	no_data	no_data	no_data
T0122AL044_1	T0122SS137_1	T0122	no_data	no_data	no_data	no_data	no_data	no_data
T0122AL044_1	T0122SS150_1	T0122	no_data	no_data	no_data	no_data	no_data	no_data
T0122AL044_1	T0122SS151_1	T0122	no_data	no_data	no_data	no_data	no_data	no_data
T0122AL044_1	T0122SS197_1	T0122	no_data	no_data	no_data	no_data	no_data	no_data
T0122AL044_1	T0122SS214_1	T0122	no_data	no_data	no_data	no_data	no_data	no_data
T0122AL044_1	T0122SS216_1	T0122	no_data	no_data	no_data	no_data	no_data	no_data
T0122AL044_1	T0122SS251_1	T0122	no_data	no_data	no_data	no_data	no_data	no_data
T0122AL044_1	T0122SS258_1	T0122	no_data	no_data	no_data	no_data	no_data	no_data
T0122AL044_1	T0122SS273_1	T0122	no_data	no_data	no_data	no_data	no_data	no_data
T0122AL044_1	T0122SS281_1	T0122	no_data	no_data	no_data	no_data	no_data	no_data
T0122AL044_1	T0122SS325_1	T0122	no_data	no_data	no_data	no_data	no_data	no_data
T0122AL044_1	T0122SS342_1	T0122	no_data	no_data	no_data	no_data	no_data	no_data
T0122AL044_1	T0122SS385_1	T0122	no_data	no_data	no_data	no_data	no_data	no_data
T0122AL044_1	T0122SS402_1	T0122	no_data	no_data	no_data	no_data	no_data	no_data
T0122AL044_1	T0122SS453_1	T0122	no_data	no_data	no_data	no_data	no_data	no_data
T0122AL044_1	T0122SS510_1	T0122	no_data	no_data	no_data	no_data	no_data	no_data
T0122AL044_1	T0122SS530_1	T0122	no_data	no_data	no_data	no_data	no_data	no_data
T0122AL044_1	T0122TS012_1	T0122	no_data	no_data	no_data	no_data	245	no_data
T0122AL044_1	T0122TS012_2	T0122	no_data	no_data	no_data	no_data	245	no_data
T0122AL044_1	T0122TS012_3	T0122	no_data	no_data	no_data	no_data	248	no_data
T0122AL044_1	T0122TS012_4	T0122	no_data	no_data	no_data	no_data	248	no_data
T0122AL044_1	T0122TS012_5	T0122	no_data	no_data	no_data	no_data	245	no_data
T0122AL044_1	T0122TS017_1	T0122	no_data	no_data	no_data	no_data	247	no_data
T0122AL044_1	T0122TS018_1u	T0122	no_data	no_data	no_data	no_data	248	no_data
T0122AL044_1	T0122TS022_1	T0122	no_data	no_data	no_data	no_data	217	no_data
T0122AL044_1	T0122TS023_1	T0122	no_data	no_data	no_data	no_data	245	no_data
T0122AL044_1	T0122TS028_1	T0122	no_data	no_data	no_data	no_data	248	no_data
T0122AL044_1	T0122TS028_2	T0122	no_data	no_data	no_data	no_data	248	no_data
T0122AL044_1	T0122TS028_3	T0122	no_data	no_data	no_data	no_data	248	no_data
T0122AL044_1	T0122TS028_4	T0122	no_data	no_data	no_data	no_data	248	no_data
T0122AL044_1	T0122TS028_5	T0122	no_data	no_data	no_data	no_data	248	no_data
T0122AL044_1	T0122TS031_1	T0122	no_data	no_data	no_data	no_data	248	no_data
T0122AL044_1	T0122TS032_1	T0122	no_data	no_data	no_data	no_data	244	no_data
T0122AL044_1	T0122TS042_1	T0122	no_data	no_data	no_data	no_data	248	no_data
T0122AL044_1	T0122TS045_1	T0122	no_data	no_data	no_data	no_data	248	no_data
T0122AL044_1	T0122TS045_2	T0122	no_data	no_data	no_data	no_data	248	no_data
T0122AL044_1	T0122TS045_3	T0122	no_data	no_data	no_data	no_data	248	no_data
T0122AL044_1	T0122TS045_4	T0122	no_data	no_data	no_data	no_data	248	no_data
T0122AL044_1	T0122TS045_5	T0122	no_data	no_data	no_data	no_data	248	no_data
T0122AL044_1	T0122TS047_1	T0122	no_data	no_data	no_data	no_data	248	no_data
T0122AL044_1	T0122TS047_2	T0122	no_data	no_data	no_data	no_data	248	no_data
T0122AL044_1	T0122TS047_3	T0122	no_data	no_data	no_data	no_data	248	no_data
T0122AL044_1	T0122TS047_4	T0122	no_data	no_data	no_data	no_data	248	no_data
T0122AL044_1	T0122TS047_5	T0122	no_data	no_data	no_data	no_data	248	no_data
T0122AL044_1	T0122TS055_1	T0122	no_data	no_data	no_data	no_data	248	no_data
T0122AL044_1	T0122TS055_2	T0122	no_data	no_data	no_data	no_data	248	no_data
T0122AL044_1	T0122TS055_3	T0122	no_data	no_data	no_data	no_data	248	no_data
T0122AL044_1	T0122TS055_4	T0122	no_data	no_data	no_data	no_data	248	no_data
T0122AL044_1	T0122TS055_5	T0122	no_data	no_data	no_data	no_data	248	no_data
T0122AL044_1	T0122TS058_1	T0122	no_data	no_data	no_data	no_data	248	no_data
T0122AL044_1	T0122TS058_2	T0122	no_data	no_data	no_data	no_data	248	no_data
T0122AL044_1	T0122TS065_1	T0122	no_data	no_data	no_data	no_data	235	no_data
T0122AL044_1	T0122TS077_1	T0122	no_data	no_data	no_data	no_data	243	no_data
T0122AL044_1	T0122TS086_1	T0122	no_data	no_data	no_data	no_data	222	no_data
T0122AL044_1	T0122TS088_1	T0122	no_data	no_data	no_data	no_data	248	no_data
T0122AL044_1	T0122TS088_2	T0122	no_data	no_data	no_data	no_data	248	no_data
T0122AL044_1	T0122TS088_3	T0122	no_data	no_data	no_data	no_data	248	no_data
T0122AL044_1	T0122TS088_4	T0122	no_data	no_data	no_data	no_data	248	no_data
T0122AL044_1	T0122TS088_5	T0122	no_data	no_data	no_data	no_data	248	no_data
T0122AL044_1	T0122TS095_1	T0122	no_data	no_data	no_data	no_data	248	no_data
T0122AL044_1	T0122TS125_1	T0122	no_data	no_data	no_data	no_data	248	no_data
T0122AL044_1	T0122TS126_1	T0122	no_data	no_data	no_data	no_data	248	no_data
T0122AL044_1	T0122TS152_1	T0122	no_data	no_data	no_data	no_data	233	no_data
T0122AL044_1	T0122TS161_1	T0122	no_data	no_data	no_data	no_data	248	no_data
T0122AL044_1	T0122TS169_1	T0122	no_data	no_data	no_data	no_data	248	no_data
T0122AL044_1	T0122TS179_1	T0122	no_data	no_data	no_data	no_data	197	no_data
T0122AL044_1	T0122TS179_2	T0122	no_data	no_data	no_data	no_data	234	no_data
T0122AL044_1	T0122TS179_3	T0122	no_data	no_data	no_data	no_data	209	no_data
T0122AL044_1	T0122TS179_4	T0122	no_data	no_data	no_data	no_data	228	no_data
T0122AL044_1	T0122TS179_5	T0122	no_data	no_data	no_data	no_data	235	no_data
T0122AL044_1	T0122TS186_1	T0122	no_data	no_data	no_data	no_data	235	no_data
T0122AL044_1	T0122TS187_1u	T0122	no_data	no_data	no_data	no_data	248	no_data
T0122AL044_1	T0122TS191_1	T0122	no_data	no_data	no_data	no_data	245	no_data
T0122AL044_1	T0122TS197_1	T0122	no_data	no_data	no_data	no_data	244	no_data
T0122AL044_1	T0122TS197_2	T0122	no_data	no_data	no_data	no_data	246	no_data
T0122AL044_1	T0122TS216_1	T0122	no_data	no_data	no_data	no_data	248	no_data
T0122AL044_1	T0122TS216_2	T0122	no_data	no_data	no_data	no_data	248	no_data
T0122AL044_1	T0122TS216_3	T0122	no_data	no_data	no_data	no_data	248	no_data
T0122AL044_1	T0122TS216_4	T0122	no_data	no_data	no_data	no_data	248	no_data
T0122AL044_1	T0122TS216_5	T0122	no_data	no_data	no_data	no_data	248	no_data
T0122AL044_1	T0122TS218_1	T0122	no_data	no_data	no_data	no_data	248	no_data
T0122AL044_1	T0122TS218_2	T0122	no_data	no_data	no_data	no_data	239	no_data
T0122AL044_1	T0122TS218_3	T0122	no_data	no_data	no_data	no_data	248	no_data
T0122AL044_1	T0122TS223_1	T0122	no_data	no_data	no_data	no_data	248	no_data
T0122AL044_1	T0122TS223_2	T0122	no_data	no_data	no_data	no_data	248	no_data
T0122AL044_1	T0122TS223_3	T0122	no_data	no_data	no_data	no_data	248	no_data
T0122AL044_1	T0122TS223_4	T0122	no_data	no_data	no_data	no_data	248	no_data
T0122AL044_1	T0122TS223_5	T0122	no_data	no_data	no_data	no_data	248	no_data
T0122AL044_1	T0122TS237_1	T0122	no_data	no_data	no_data	no_data	248	no_data
T0122AL044_1	T0122TS241_1	T0122	no_data	no_data	no_data	no_data	248	no_data
T0122AL044_1	T0122TS255_1	T0122	no_data	no_data	no_data	no_data	248	no_data
T0122AL044_1	T0122TS278_1	T0122	no_data	no_data	no_data	no_data	212	no_data
T0122AL044_1	T0122TS278_2	T0122	no_data	no_data	no_data	no_data	210	no_data
T0122AL044_1	T0122TS278_3	T0122	no_data	no_data	no_data	no_data	216	no_data
T0122AL044_1	T0122TS278_4	T0122	no_data	no_data	no_data	no_data	213	no_data
T0122AL044_1	T0122TS278_5	T0122	no_data	no_data	no_data	no_data	217	no_data
T0122AL044_1	T0122TS330_1	T0122	no_data	no_data	no_data	no_data	207	no_data
T0122AL044_1	T0122TS342_1	T0122	no_data	no_data	no_data	no_data	248	no_data
T0122AL044_1	T0122TS354_1	T0122	no_data	no_data	no_data	no_data	248	no_data
T0122AL044_1	T0122TS357_2	T0122	no_data	no_data	no_data	no_data	247	no_data
T0122AL044_1	T0122TS363_1	T0122	no_data	no_data	no_data	no_data	235	no_data
T0122AL044_1	T0122TS381_1	T0122	no_data	no_data	no_data	no_data	248	no_data
T0122AL044_1	T0122TS381_2	T0122	no_data	no_data	no_data	no_data	248	no_data
T0122AL044_1	T0122TS381_3	T0122	no_data	no_data	no_data	no_data	248	no_data
T0122AL044_1	T0122TS382_1	T0122	no_data	no_data	no_data	no_data	248	no_data
T0122AL044_1	T0122TS382_2	T0122	no_data	no_data	no_data	no_data	248	no_data
T0122AL044_1	T0122TS382_3	T0122	no_data	no_data	no_data	no_data	248	no_data
T0122AL044_1	T0122TS382_4	T0122	no_data	no_data	no_data	no_data	248	no_data
T0122AL044_1	T0122TS390_1	T0122	no_data	no_data	no_data	no_data	248	no_data
T0122AL044_1	T0122TS393_1	T0122	no_data	no_data	no_data	no_data	248	no_data
T0122AL044_1	T0122TS393_2	T0122	no_data	no_data	no_data	no_data	248	no_data
T0122AL044_1	T0122TS406_1	T0122	no_data	no_data	no_data	no_data	245	no_data
T0122AL044_1	T0122TS414_1	T0122	no_data	no_data	no_data	no_data	248	no_data
T0122AL044_1	T0122TS414_2	T0122	no_data	no_data	no_data	no_data	248	no_data
T0122AL044_1	T0122TS414_3	T0122	no_data	no_data	no_data	no_data	248	no_data
T0122AL044_1	T0122TS414_4	T0122	no_data	no_data	no_data	no_data	248	no_data
T0122AL044_1	T0122TS429_1	T0122	no_data	no_data	no_data	no_data	229	no_data
T0122AL044_1	T0122TS444_1	T0122	no_data	no_data	no_data	no_data	248	no_data
T0122AL044_1	T0122TS447_1	T0122	no_data	no_data	no_data	no_data	248	no_data
T0122AL044_1	T0122TS447_2	T0122	no_data	no_data	no_data	no_data	248	no_data
T0122AL044_1	T0122TS447_3	T0122	no_data	no_data	no_data	no_data	248	no_data
T0122AL044_1	T0122TS447_4	T0122	no_data	no_data	no_data	no_data	248	no_data
T0122AL044_1	T0122TS447_5	T0122	no_data	no_data	no_data	no_data	248	no_data
T0122AL044_1	T0122TS455_1u	T0122	no_data	no_data	no_data	no_data	no_data	no_data
T0122AL044_1	T0122TS457_1	T0122	no_data	no_data	no_data	no_data	247	no_data
T0122AL044_1	T0122TS457_2	T0122	no_data	no_data	no_data	no_data	248	no_data
T0122AL044_1	T0122TS457_3	T0122	no_data	no_data	no_data	no_data	248	no_data
T0122AL044_1	T0122TS468_1	T0122	no_data	no_data	no_data	no_data	248	no_data
T0122AL044_1	T0122TS482_1	T0122	no_data	no_data	no_data	no_data	240	no_data
T0122AL044_1	T0122TS482_2	T0122	no_data	no_data	no_data	no_data	240	no_data
T0122AL044_1	T0122TS486_1	T0122	no_data	no_data	no_data	no_data	248	no_data
T0122AL044_1	T0122TS486_2u	T0122	no_data	no_data	no_data	no_data	248	no_data
T0122AL044_1	T0122TS500_1	T0122	no_data	no_data	no_data	no_data	246	no_data
T0122AL044_1	T0122TS512_1	T0122	no_data	no_data	no_data	no_data	248	no_data
T0122AL044_1	T0122TS512_2	T0122	no_data	no_data	no_data	no_data	248	no_data
T0122AL044_1	T0122TS512_3	T0122	no_data	no_data	no_data	no_data	248	no_data
T0122AL044_1	T0122TS512_4	T0122	no_data	no_data	no_data	no_data	248	no_data
T0122AL044_1	T0122TS512_5	T0122	no_data	no_data	no_data	no_data	248	no_data
T0122AL044_1	T0122TS526_1	T0122	no_data	no_data	no_data	no_data	248	no_data
T0122AL044_1	T0122TS535_1	T0122	no_data	no_data	no_data	no_data	248	no_data
T0122AL052_1	T0122AL052_2	T0122	no_data	no_data	no_data	no_data	no_data	no_data
T0122AL052_1	T0122AL052_3	T0122	no_data	no_data	no_data	no_data	no_data	no_data
T0122AL052_1	T0122AL052_4	T0122	no_data	no_data	no_data	no_data	no_data	no_data
T0122AL052_1	T0122AL052_5	T0122	no_data	no_data	no_data	no_data	no_data	no_data
T0122AL052_1	T0122AL093_1	T0122	no_data	no_data	no_data	no_data	no_data	no_data
T0122AL052_1	T0122AL094_1	T0122	no_data	no_data	no_data	no_data	no_data	no_data
T0122AL052_1	T0122AL103_1	T0122	no_data	no_data	no_data	no_data	no_data	no_data
T0122AL052_1	T0122AL103_2	T0122	no_data	no_data	no_data	no_data	no_data	no_data
T0122AL052_1	T0122AL103_3	T0122	no_data	no_data	no_data	no_data	no_data	no_data
T0122AL052_1	T0122AL103_4	T0122	no_data	no_data	no_data	no_data	no_data	no_data
T0122AL052_1	T0122AL103_5	T0122	no_data	no_data	no_data	no_data	no_data	no_data
T0122AL052_1	T0122AL104_1	T0122	no_data	no_data	no_data	no_data	no_data	no_data
T0122AL052_1	T0122AL105_1	T0122	no_data	no_data	no_data	no_data	no_data	no_data
T0122AL052_1	T0122AL106_1	T0122	no_data	no_data	no_data	no_data	no_data	no_data
T0122AL052_1	T0122AL107_1	T0122	no_data	no_data	no_data	no_data	no_data	no_data
T0122AL052_1	T0122AL108_1	T0122	no_data	no_data	no_data	no_data	no_data	no_data
T0122AL052_1	T0122AL111_1	T0122	no_data	no_data	no_data	no_data	no_data	no_data
T0122AL052_1	T0122AL127_1u	T0122	no_data	no_data	no_data	no_data	no_data	no_data
T0122AL052_1	T0122AL127_2u	T0122	no_data	no_data	no_data	no_data	no_data	no_data
T0122AL052_1	T0122AL127_3u	T0122	no_data	no_data	no_data	no_data	no_data	no_data
T0122AL052_1	T0122AL127_4u	T0122	no_data	no_data	no_data	no_data	no_data	no_data
T0122AL052_1	T0122AL127_5u	T0122	no_data	no_data	no_data	no_data	no_data	no_data
T0122AL052_1	T0122AL132_1	T0122	no_data	no_data	no_data	no_data	no_data	no_data
T0122AL052_1	T0122AL132_2	T0122	no_data	no_data	no_data	no_data	no_data	no_data
T0122AL052_1	T0122AL132_3	T0122	no_data	no_data	no_data	no_data	no_data	no_data
T0122AL052_1	T0122AL132_4	T0122	no_data	no_data	no_data	no_data	no_data	no_data
T0122AL052_1	T0122AL132_5	T0122	no_data	no_data	no_data	no_data	no_data	no_data
T0122AL052_1	T0122AL133_1	T0122	no_data	no_data	no_data	no_data	no_data	no_data
T0122AL052_1	T0122AL133_2	T0122	no_data	no_data	no_data	no_data	no_data	no_data
T0122AL052_1	T0122AL133_3	T0122	no_data	no_data	no_data	no_data	no_data	no_data
T0122AL052_1	T0122AL137_1	T0122	no_data	no_data	no_data	no_data	no_data	no_data
T0122AL052_1	T0122AL150_1	T0122	no_data	no_data	no_data	no_data	no_data	no_data
T0122AL052_1	T0122AL158_1	T0122	no_data	no_data	no_data	no_data	no_data	no_data
T0122AL052_1	T0122AL158_2	T0122	no_data	no_data	no_data	no_data	no_data	no_data
T0122AL052_1	T0122AL158_3	T0122	no_data	no_data	no_data	no_data	no_data	no_data
T0122AL052_1	T0122AL158_4	T0122	no_data	no_data	no_data	no_data	no_data	no_data
T0122AL052_1	T0122AL158_5	T0122	no_data	no_data	no_data	no_data	no_data	no_data
T0122AL052_1	T0122AL170_1	T0122	no_data	no_data	no_data	no_data	no_data	no_data
T0122AL052_1	T0122AL170_5	T0122	no_data	no_data	no_data	no_data	no_data	no_data
T0122AL052_1	T0122AL173_1	T0122	no_data	no_data	no_data	no_data	no_data	no_data
T0122AL052_1	T0122AL229_1	T0122	no_data	no_data	no_data	no_data	no_data	no_data
T0122AL052_1	T0122AL259_1	T0122	no_data	no_data	no_data	no_data	no_data	no_data
T0122AL052_1	T0122AL259_2	T0122	no_data	no_data	no_data	no_data	no_data	no_data
T0122AL052_1	T0122AL259_3	T0122	no_data	no_data	no_data	no_data	no_data	no_data
T0122AL052_1	T0122AL259_4	T0122	no_data	no_data	no_data	no_data	no_data	no_data
T0122AL052_1	T0122AL259_5	T0122	no_data	no_data	no_data	no_data	no_data	no_data
T0122AL052_1	T0122AL260_1	T0122	no_data	no_data	no_data	no_data	no_data	no_data
T0122AL052_1	T0122AL260_2	T0122	no_data	no_data	no_data	no_data	no_data	no_data
T0122AL052_1	T0122AL260_3	T0122	no_data	no_data	no_data	no_data	no_data	no_data
T0122AL052_1	T0122AL260_4	T0122	no_data	no_data	no_data	no_data	no_data	no_data
T0122AL052_1	T0122AL260_5	T0122	no_data	no_data	no_data	no_data	no_data	no_data
T0122AL052_1	T0122AL273_1	T0122	no_data	no_data	no_data	no_data	no_data	no_data
T0122AL052_1	T0122AL273_2	T0122	no_data	no_data	no_data	no_data	no_data	no_data
T0122AL052_1	T0122AL273_3	T0122	no_data	no_data	no_data	no_data	no_data	no_data
T0122AL052_1	T0122AL273_4	T0122	no_data	no_data	no_data	no_data	no_data	no_data
T0122AL052_1	T0122AL274_1	T0122	no_data	no_data	no_data	no_data	no_data	no_data
T0122AL052_1	T0122AL274_2	T0122	no_data	no_data	no_data	no_data	no_data	no_data
T0122AL052_1	T0122AL274_3	T0122	no_data	no_data	no_data	no_data	no_data	no_data
T0122AL052_1	T0122AL274_4	T0122	no_data	no_data	no_data	no_data	no_data	no_data
T0122AL052_1	T0122AL274_5	T0122	no_data	no_data	no_data	no_data	no_data	no_data
T0122AL052_1	T0122AL280_1	T0122	no_data	no_data	no_data	no_data	no_data	no_data
T0122AL052_1	T0122AL280_2	T0122	no_data	no_data	no_data	no_data	no_data	no_data
T0122AL052_1	T0122AL331_1	T0122	no_data	no_data	no_data	no_data	no_data	no_data
T0122AL052_1	T0122AL357_1	T0122	no_data	no_data	no_data	no_data	no_data	no_data
T0122AL052_1	T0122AL359_1	T0122	no_data	no_data	no_data	no_data	no_data	no_data
T0122AL052_1	T0122AL361_1	T0122	no_data	no_data	no_data	no_data	no_data	no_data
T0122AL052_1	T0122AL389_1	T0122	no_data	no_data	no_data	no_data	no_data	no_data
T0122AL052_1	T0122AL389_2	T0122	no_data	no_data	no_data	no_data	no_data	no_data
T0122AL052_1	T0122AL389_3	T0122	no_data	no_data	no_data	no_data	no_data	no_data
T0122AL052_1	T0122AL389_4	T0122	no_data	no_data	no_data	no_data	no_data	no_data
T0122AL052_1	T0122AL389_5	T0122	no_data	no_data	no_data	no_data	no_data	no_data
T0122AL052_1	T0122AL395_1	T0122	no_data	no_data	no_data	no_data	no_data	no_data
T0122AL052_1	T0122AL395_2	T0122	no_data	no_data	no_data	no_data	no_data	no_data
T0122AL052_1	T0122AL395_3	T0122	no_data	no_data	no_data	no_data	no_data	no_data
T0122AL052_1	T0122AL395_4	T0122	no_data	no_data	no_data	no_data	no_data	no_data
T0122AL052_1	T0122AL395_5	T0122	no_data	no_data	no_data	no_data	no_data	no_data
T0122AL052_1	T0122AL536_1	T0122	no_data	no_data	no_data	no_data	no_data	no_data
T0122AL052_1	T0122DR324_1	T0122	no_data	no_data	no_data	no_data	no_data	no_data
T0122AL052_1	T0122RR017_1	T0122	no_data	no_data	no_data	no_data	no_data	no_data
T0122AL052_1	T0122RR392_1	T0122	no_data	no_data	no_data	no_data	no_data	no_data
T0122AL052_1	T0122SS010_1	T0122	no_data	no_data	no_data	no_data	no_data	no_data
T0122AL052_1	T0122SS017_1	T0122	no_data	no_data	no_data	no_data	no_data	no_data
T0122AL052_1	T0122SS018_1	T0122	no_data	no_data	no_data	no_data	no_data	no_data
T0122AL052_1	T0122SS018_2	T0122	no_data	no_data	no_data	no_data	no_data	no_data
T0122AL052_1	T0122SS031_1	T0122	no_data	no_data	no_data	no_data	no_data	no_data
T0122AL052_1	T0122SS039_1	T0122	no_data	no_data	no_data	no_data	no_data	no_data
T0122AL052_1	T0122SS052_1	T0122	no_data	no_data	no_data	no_data	no_data	no_data
T0122AL052_1	T0122SS055_1	T0122	no_data	no_data	no_data	no_data	no_data	no_data
T0122AL052_1	T0122SS065_1	T0122	no_data	no_data	no_data	no_data	no_data	no_data
T0122AL052_1	T0122SS065_2	T0122	no_data	no_data	no_data	no_data	no_data	no_data
T0122AL052_1	T0122SS094_1	T0122	no_data	no_data	no_data	no_data	no_data	no_data
T0122AL052_1	T0122SS111_1	T0122	no_data	no_data	no_data	no_data	no_data	no_data
T0122AL052_1	T0122SS115_1	T0122	no_data	no_data	no_data	no_data	no_data	no_data
T0122AL052_1	T0122SS137_1	T0122	no_data	no_data	no_data	no_data	no_data	no_data
T0122AL052_1	T0122SS150_1	T0122	no_data	no_data	no_data	no_data	no_data	no_data
T0122AL052_1	T0122SS151_1	T0122	no_data	no_data	no_data	no_data	no_data	no_data
T0122AL052_1	T0122SS197_1	T0122	no_data	no_data	no_data	no_data	no_data	no_data
T0122AL052_1	T0122SS214_1	T0122	no_data	no_data	no_data	no_data	no_data	no_data
T0122AL052_1	T0122SS216_1	T0122	no_data	no_data	no_data	no_data	no_data	no_data
T0122AL052_1	T0122SS251_1	T0122	no_data	no_data	no_data	no_data	no_data	no_data
T0122AL052_1	T0122SS258_1	T0122	no_data	no_data	no_data	no_data	no_data	no_data
T0122AL052_1	T0122SS273_1	T0122	no_data	no_data	no_data	no_data	no_data	no_data
T0122AL052_1	T0122SS281_1	T0122	no_data	no_data	no_data	no_data	no_data	no_data
T0122AL052_1	T0122SS325_1	T0122	no_data	no_data	no_data	no_data	no_data	no_data
T0122AL052_1	T0122SS342_1	T0122	no_data	no_data	no_data	no_data	no_data	no_data
T0122AL052_1	T0122SS385_1	T0122	no_data	no_data	no_data	no_data	no_data	no_data
T0122AL052_1	T0122SS402_1	T0122	no_data	no_data	no_data	no_data	no_data	no_data
T0122AL052_1	T0122SS453_1	T0122	no_data	no_data	no_data	no_data	no_data	no_data
T0122AL052_1	T0122SS510_1	T0122	no_data	no_data	no_data	no_data	no_data	no_data
T0122AL052_1	T0122SS530_1	T0122	no_data	no_data	no_data	no_data	no_data	no_data
T0122AL052_1	T0122TS012_1	T0122	no_data	no_data	no_data	no_data	245	no_data
T0122AL052_1	T0122TS012_2	T0122	no_data	no_data	no_data	no_data	245	no_data
T0122AL052_1	T0122TS012_3	T0122	no_data	no_data	no_data	no_data	248	no_data
T0122AL052_1	T0122TS012_4	T0122	no_data	no_data	no_data	no_data	248	no_data
T0122AL052_1	T0122TS012_5	T0122	no_data	no_data	no_data	no_data	245	no_data
T0122AL052_1	T0122TS017_1	T0122	no_data	no_data	no_data	no_data	247	no_data
T0122AL052_1	T0122TS018_1u	T0122	no_data	no_data	no_data	no_data	248	no_data
T0122AL052_1	T0122TS022_1	T0122	no_data	no_data	no_data	no_data	217	no_data
T0122AL052_1	T0122TS023_1	T0122	no_data	no_data	no_data	no_data	245	no_data
T0122AL052_1	T0122TS028_1	T0122	no_data	no_data	no_data	no_data	248	no_data
T0122AL052_1	T0122TS028_2	T0122	no_data	no_data	no_data	no_data	248	no_data
T0122AL052_1	T0122TS028_3	T0122	no_data	no_data	no_data	no_data	248	no_data
T0122AL052_1	T0122TS028_4	T0122	no_data	no_data	no_data	no_data	248	no_data
T0122AL052_1	T0122TS028_5	T0122	no_data	no_data	no_data	no_data	248	no_data
T0122AL052_1	T0122TS031_1	T0122	no_data	no_data	no_data	no_data	248	no_data
T0122AL052_1	T0122TS032_1	T0122	no_data	no_data	no_data	no_data	244	no_data
T0122AL052_1	T0122TS042_1	T0122	no_data	no_data	no_data	no_data	248	no_data
T0122AL052_1	T0122TS045_1	T0122	no_data	no_data	no_data	no_data	248	no_data
T0122AL052_1	T0122TS045_2	T0122	no_data	no_data	no_data	no_data	248	no_data
T0122AL052_1	T0122TS045_3	T0122	no_data	no_data	no_data	no_data	248	no_data
T0122AL052_1	T0122TS045_4	T0122	no_data	no_data	no_data	no_data	248	no_data
T0122AL052_1	T0122TS045_5	T0122	no_data	no_data	no_data	no_data	248	no_data
T0122AL052_1	T0122TS047_1	T0122	no_data	no_data	no_data	no_data	248	no_data
T0122AL052_1	T0122TS047_2	T0122	no_data	no_data	no_data	no_data	248	no_data
T0122AL052_1	T0122TS047_3	T0122	no_data	no_data	no_data	no_data	248	no_data
T0122AL052_1	T0122TS047_4	T0122	no_data	no_data	no_data	no_data	248	no_data
T0122AL052_1	T0122TS047_5	T0122	no_data	no_data	no_data	no_data	248	no_data
T0122AL052_1	T0122TS055_1	T0122	no_data	no_data	no_data	no_data	248	no_data
T0122AL052_1	T0122TS055_2	T0122	no_data	no_data	no_data	no_data	248	no_data
T0122AL052_1	T0122TS055_3	T0122	no_data	no_data	no_data	no_data	248	no_data
T0122AL052_1	T0122TS055_4	T0122	no_data	no_data	no_data	no_data	248	no_data
T0122AL052_1	T0122TS055_5	T0122	no_data	no_data	no_data	no_data	248	no_data
T0122AL052_1	T0122TS058_1	T0122	no_data	no_data	no_data	no_data	248	no_data
T0122AL052_1	T0122TS058_2	T0122	no_data	no_data	no_data	no_data	248	no_data
T0122AL052_1	T0122TS065_1	T0122	no_data	no_data	no_data	no_data	235	no_data
T0122AL052_1	T0122TS077_1	T0122	no_data	no_data	no_data	no_data	243	no_data
T0122AL052_1	T0122TS086_1	T0122	no_data	no_data	no_data	no_data	222	no_data
T0122AL052_1	T0122TS088_1	T0122	no_data	no_data	no_data	no_data	248	no_data
T0122AL052_1	T0122TS088_2	T0122	no_data	no_data	no_data	no_data	248	no_data
T0122AL052_1	T0122TS088_3	T0122	no_data	no_data	no_data	no_data	248	no_data
T0122AL052_1	T0122TS088_4	T0122	no_data	no_data	no_data	no_data	248	no_data
T0122AL052_1	T0122TS088_5	T0122	no_data	no_data	no_data	no_data	248	no_data
T0122AL052_1	T0122TS095_1	T0122	no_data	no_data	no_data	no_data	248	no_data
T0122AL052_1	T0122TS125_1	T0122	no_data	no_data	no_data	no_data	248	no_data
T0122AL052_1	T0122TS126_1	T0122	no_data	no_data	no_data	no_data	248	no_data
T0122AL052_1	T0122TS152_1	T0122	no_data	no_data	no_data	no_data	233	no_data
T0122AL052_1	T0122TS161_1	T0122	no_data	no_data	no_data	no_data	248	no_data
T0122AL052_1	T0122TS169_1	T0122	no_data	no_data	no_data	no_data	248	no_data
T0122AL052_1	T0122TS179_1	T0122	no_data	no_data	no_data	no_data	197	no_data
T0122AL052_1	T0122TS179_2	T0122	no_data	no_data	no_data	no_data	234	no_data
T0122AL052_1	T0122TS179_3	T0122	no_data	no_data	no_data	no_data	209	no_data
T0122AL052_1	T0122TS179_4	T0122	no_data	no_data	no_data	no_data	228	no_data
T0122AL052_1	T0122TS179_5	T0122	no_data	no_data	no_data	no_data	235	no_data
T0122AL052_1	T0122TS186_1	T0122	no_data	no_data	no_data	no_data	235	no_data
T0122AL052_1	T0122TS187_1u	T0122	no_data	no_data	no_data	no_data	248	no_data
T0122AL052_1	T0122TS191_1	T0122	no_data	no_data	no_data	no_data	245	no_data
T0122AL052_1	T0122TS197_1	T0122	no_data	no_data	no_data	no_data	244	no_data
T0122AL052_1	T0122TS197_2	T0122	no_data	no_data	no_data	no_data	246	no_data
T0122AL052_1	T0122TS216_1	T0122	no_data	no_data	no_data	no_data	248	no_data
T0122AL052_1	T0122TS216_2	T0122	no_data	no_data	no_data	no_data	248	no_data
T0122AL052_1	T0122TS216_3	T0122	no_data	no_data	no_data	no_data	248	no_data
T0122AL052_1	T0122TS216_4	T0122	no_data	no_data	no_data	no_data	248	no_data
T0122AL052_1	T0122TS216_5	T0122	no_data	no_data	no_data	no_data	248	no_data
T0122AL052_1	T0122TS218_1	T0122	no_data	no_data	no_data	no_data	248	no_data
T0122AL052_1	T0122TS218_2	T0122	no_data	no_data	no_data	no_data	239	no_data
T0122AL052_1	T0122TS218_3	T0122	no_data	no_data	no_data	no_data	248	no_data
T0122AL052_1	T0122TS223_1	T0122	no_data	no_data	no_data	no_data	248	no_data
T0122AL052_1	T0122TS223_2	T0122	no_data	no_data	no_data	no_data	248	no_data
T0122AL052_1	T0122TS223_3	T0122	no_data	no_data	no_data	no_data	248	no_data
T0122AL052_1	T0122TS223_4	T0122	no_data	no_data	no_data	no_data	248	no_data
T0122AL052_1	T0122TS223_5	T0122	no_data	no_data	no_data	no_data	248	no_data
T0122AL052_1	T0122TS237_1	T0122	no_data	no_data	no_data	no_data	248	no_data
T0122AL052_1	T0122TS241_1	T0122	no_data	no_data	no_data	no_data	248	no_data
T0122AL052_1	T0122TS255_1	T0122	no_data	no_data	no_data	no_data	248	no_data
T0122AL052_1	T0122TS278_1	T0122	no_data	no_data	no_data	no_data	212	no_data
T0122AL052_1	T0122TS278_2	T0122	no_data	no_data	no_data	no_data	210	no_data
T0122AL052_1	T0122TS278_3	T0122	no_data	no_data	no_data	no_data	216	no_data
T0122AL052_1	T0122TS278_4	T0122	no_data	no_data	no_data	no_data	213	no_data
T0122AL052_1	T0122TS278_5	T0122	no_data	no_data	no_data	no_data	217	no_data
T0122AL052_1	T0122TS330_1	T0122	no_data	no_data	no_data	no_data	207	no_data
T0122AL052_1	T0122TS342_1	T0122	no_data	no_data	no_data	no_data	248	no_data
T0122AL052_1	T0122TS354_1	T0122	no_data	no_data	no_data	no_data	248	no_data
T0122AL052_1	T0122TS357_2	T0122	no_data	no_data	no_data	no_data	247	no_data
T0122AL052_1	T0122TS363_1	T0122	no_data	no_data	no_data	no_data	235	no_data
T0122AL052_1	T0122TS381_1	T0122	no_data	no_data	no_data	no_data	248	no_data
T0122AL052_1	T0122TS381_2	T0122	no_data	no_data	no_data	no_data	248	no_data
T0122AL052_1	T0122TS381_3	T0122	no_data	no_data	no_data	no_data	248	no_data
T0122AL052_1	T0122TS382_1	T0122	no_data	no_data	no_data	no_data	248	no_data
T0122AL052_1	T0122TS382_2	T0122	no_data	no_data	no_data	no_data	248	no_data
T0122AL052_1	T0122TS382_3	T0122	no_data	no_data	no_data	no_data	248	no_data
T0122AL052_1	T0122TS382_4	T0122	no_data	no_data	no_data	no_data	248	no_data
T0122AL052_1	T0122TS390_1	T0122	no_data	no_data	no_data	no_data	248	no_data
T0122AL052_1	T0122TS393_1	T0122	no_data	no_data	no_data	no_data	248	no_data
T0122AL052_1	T0122TS393_2	T0122	no_data	no_data	no_data	no_data	248	no_data
T0122AL052_1	T0122TS406_1	T0122	no_data	no_data	no_data	no_data	245	no_data
T0122AL052_1	T0122TS414_1	T0122	no_data	no_data	no_data	no_data	248	no_data
T0122AL052_1	T0122TS414_2	T0122	no_data	no_data	no_data	no_data	248	no_data
T0122AL052_1	T0122TS414_3	T0122	no_data	no_data	no_data	no_data	248	no_data
T0122AL052_1	T0122TS414_4	T0122	no_data	no_data	no_data	no_data	248	no_data
T0122AL052_1	T0122TS429_1	T0122	no_data	no_data	no_data	no_data	229	no_data
T0122AL052_1	T0122TS444_1	T0122	no_data	no_data	no_data	no_data	248	no_data
T0122AL052_1	T0122TS447_1	T0122	no_data	no_data	no_data	no_data	248	no_data
T0122AL052_1	T0122TS447_2	T0122	no_data	no_data	no_data	no_data	248	no_data
T0122AL052_1	T0122TS447_3	T0122	no_data	no_data	no_data	no_data	248	no_data
T0122AL052_1	T0122TS447_4	T0122	no_data	no_data	no_data	no_data	248	no_data
T0122AL052_1	T0122TS447_5	T0122	no_data	no_data	no_data	no_data	248	no_data
T0122AL052_1	T0122TS455_1u	T0122	no_data	no_data	no_data	no_data	no_data	no_data
T0122AL052_1	T0122TS457_1	T0122	no_data	no_data	no_data	no_data	247	no_data
T0122AL052_1	T0122TS457_2	T0122	no_data	no_data	no_data	no_data	248	no_data
T0122AL052_1	T0122TS457_3	T0122	no_data	no_data	no_data	no_data	248	no_data
T0122AL052_1	T0122TS468_1	T0122	no_data	no_data	no_data	no_data	248	no_data
T0122AL052_1	T0122TS482_1	T0122	no_data	no_data	no_data	no_data	240	no_data
T0122AL052_1	T0122TS482_2	T0122	no_data	no_data	no_data	no_data	240	no_data
T0122AL052_1	T0122TS486_1	T0122	no_data	no_data	no_data	no_data	248	no_data
T0122AL052_1	T0122TS486_2u	T0122	no_data	no_data	no_data	no_data	248	no_data
T0122AL052_1	T0122TS500_1	T0122	no_data	no_data	no_data	no_data	246	no_data
T0122AL052_1	T0122TS512_1	T0122	no_data	no_data	no_data	no_data	248	no_data
T0122AL052_1	T0122TS512_2	T0122	no_data	no_data	no_data	no_data	248	no_data
T0122AL052_1	T0122TS512_3	T0122	no_data	no_data	no_data	no_data	248	no_data
T0122AL052_1	T0122TS512_4	T0122	no_data	no_data	no_data	no_data	248	no_data
T0122AL052_1	T0122TS512_5	T0122	no_data	no_data	no_data	no_data	248	no_data
T0122AL052_1	T0122TS526_1	T0122	no_data	no_data	no_data	no_data	248	no_data
T0122AL052_1	T0122TS535_1	T0122	no_data	no_data	no_data	no_data	248	no_data
T0122AL052_2	T0122AL052_3	T0122	no_data	no_data	no_data	no_data	no_data	no_data
T0122AL052_2	T0122AL052_4	T0122	no_data	no_data	no_data	no_data	no_data	no_data
T0122AL052_2	T0122AL052_5	T0122	no_data	no_data	no_data	no_data	no_data	no_data
T0122AL052_2	T0122AL093_1	T0122	no_data	no_data	no_data	no_data	no_data	no_data
T0122AL052_2	T0122AL094_1	T0122	no_data	no_data	no_data	no_data	no_data	no_data
T0122AL052_2	T0122AL103_1	T0122	no_data	no_data	no_data	no_data	no_data	no_data
T0122AL052_2	T0122AL103_2	T0122	no_data	no_data	no_data	no_data	no_data	no_data
T0122AL052_2	T0122AL103_3	T0122	no_data	no_data	no_data	no_data	no_data	no_data
T0122AL052_2	T0122AL103_4	T0122	no_data	no_data	no_data	no_data	no_data	no_data
T0122AL052_2	T0122AL103_5	T0122	no_data	no_data	no_data	no_data	no_data	no_data
T0122AL052_2	T0122AL104_1	T0122	no_data	no_data	no_data	no_data	no_data	no_data
T0122AL052_2	T0122AL105_1	T0122	no_data	no_data	no_data	no_data	no_data	no_data
T0122AL052_2	T0122AL106_1	T0122	no_data	no_data	no_data	no_data	no_data	no_data
T0122AL052_2	T0122AL107_1	T0122	no_data	no_data	no_data	no_data	no_data	no_data
T0122AL052_2	T0122AL108_1	T0122	no_data	no_data	no_data	no_data	no_data	no_data
T0122AL052_2	T0122AL111_1	T0122	no_data	no_data	no_data	no_data	no_data	no_data
T0122AL052_2	T0122AL127_1u	T0122	no_data	no_data	no_data	no_data	no_data	no_data
T0122AL052_2	T0122AL127_2u	T0122	no_data	no_data	no_data	no_data	no_data	no_data
T0122AL052_2	T0122AL127_3u	T0122	no_data	no_data	no_data	no_data	no_data	no_data
T0122AL052_2	T0122AL127_4u	T0122	no_data	no_data	no_data	no_data	no_data	no_data
T0122AL052_2	T0122AL127_5u	T0122	no_data	no_data	no_data	no_data	no_data	no_data
T0122AL052_2	T0122AL132_1	T0122	no_data	no_data	no_data	no_data	no_data	no_data
T0122AL052_2	T0122AL132_2	T0122	no_data	no_data	no_data	no_data	no_data	no_data
T0122AL052_2	T0122AL132_3	T0122	no_data	no_data	no_data	no_data	no_data	no_data
T0122AL052_2	T0122AL132_4	T0122	no_data	no_data	no_data	no_data	no_data	no_data
T0122AL052_2	T0122AL132_5	T0122	no_data	no_data	no_data	no_data	no_data	no_data
T0122AL052_2	T0122AL133_1	T0122	no_data	no_data	no_data	no_data	no_data	no_data
T0122AL052_2	T0122AL133_2	T0122	no_data	no_data	no_data	no_data	no_data	no_data
T0122AL052_2	T0122AL133_3	T0122	no_data	no_data	no_data	no_data	no_data	no_data
T0122AL052_2	T0122AL137_1	T0122	no_data	no_data	no_data	no_data	no_data	no_data
T0122AL052_2	T0122AL150_1	T0122	no_data	no_data	no_data	no_data	no_data	no_data
T0122AL052_2	T0122AL158_1	T0122	no_data	no_data	no_data	no_data	no_data	no_data
T0122AL052_2	T0122AL158_2	T0122	no_data	no_data	no_data	no_data	no_data	no_data
T0122AL052_2	T0122AL158_3	T0122	no_data	no_data	no_data	no_data	no_data	no_data
T0122AL052_2	T0122AL158_4	T0122	no_data	no_data	no_data	no_data	no_data	no_data
T0122AL052_2	T0122AL158_5	T0122	no_data	no_data	no_data	no_data	no_data	no_data
T0122AL052_2	T0122AL170_1	T0122	no_data	no_data	no_data	no_data	no_data	no_data
T0122AL052_2	T0122AL170_5	T0122	no_data	no_data	no_data	no_data	no_data	no_data
T0122AL052_2	T0122AL173_1	T0122	no_data	no_data	no_data	no_data	no_data	no_data
T0122AL052_2	T0122AL229_1	T0122	no_data	no_data	no_data	no_data	no_data	no_data
T0122AL052_2	T0122AL259_1	T0122	no_data	no_data	no_data	no_data	no_data	no_data
T0122AL052_2	T0122AL259_2	T0122	no_data	no_data	no_data	no_data	no_data	no_data
T0122AL052_2	T0122AL259_3	T0122	no_data	no_data	no_data	no_data	no_data	no_data
T0122AL052_2	T0122AL259_4	T0122	no_data	no_data	no_data	no_data	no_data	no_data
T0122AL052_2	T0122AL259_5	T0122	no_data	no_data	no_data	no_data	no_data	no_data
T0122AL052_2	T0122AL260_1	T0122	no_data	no_data	no_data	no_data	no_data	no_data
T0122AL052_2	T0122AL260_2	T0122	no_data	no_data	no_data	no_data	no_data	no_data
T0122AL052_2	T0122AL260_3	T0122	no_data	no_data	no_data	no_data	no_data	no_data
T0122AL052_2	T0122AL260_4	T0122	no_data	no_data	no_data	no_data	no_data	no_data
T0122AL052_2	T0122AL260_5	T0122	no_data	no_data	no_data	no_data	no_data	no_data
T0122AL052_2	T0122AL273_1	T0122	no_data	no_data	no_data	no_data	no_data	no_data
T0122AL052_2	T0122AL273_2	T0122	no_data	no_data	no_data	no_data	no_data	no_data
T0122AL052_2	T0122AL273_3	T0122	no_data	no_data	no_data	no_data	no_data	no_data
T0122AL052_2	T0122AL273_4	T0122	no_data	no_data	no_data	no_data	no_data	no_data
T0122AL052_2	T0122AL274_1	T0122	no_data	no_data	no_data	no_data	no_data	no_data
T0122AL052_2	T0122AL274_2	T0122	no_data	no_data	no_data	no_data	no_data	no_data
T0122AL052_2	T0122AL274_3	T0122	no_data	no_data	no_data	no_data	no_data	no_data
T0122AL052_2	T0122AL274_4	T0122	no_data	no_data	no_data	no_data	no_data	no_data
T0122AL052_2	T0122AL274_5	T0122	no_data	no_data	no_data	no_data	no_data	no_data
T0122AL052_2	T0122AL280_1	T0122	no_data	no_data	no_data	no_data	no_data	no_data
T0122AL052_2	T0122AL280_2	T0122	no_data	no_data	no_data	no_data	no_data	no_data
T0122AL052_2	T0122AL331_1	T0122	no_data	no_data	no_data	no_data	no_data	no_data
T0122AL052_2	T0122AL357_1	T0122	no_data	no_data	no_data	no_data	no_data	no_data
T0122AL052_2	T0122AL359_1	T0122	no_data	no_data	no_data	no_data	no_data	no_data
T0122AL052_2	T0122AL361_1	T0122	no_data	no_data	no_data	no_data	no_data	no_data
T0122AL052_2	T0122AL389_1	T0122	no_data	no_data	no_data	no_data	no_data	no_data
T0122AL052_2	T0122AL389_2	T0122	no_data	no_data	no_data	no_data	no_data	no_data
T0122AL052_2	T0122AL389_3	T0122	no_data	no_data	no_data	no_data	no_data	no_data
T0122AL052_2	T0122AL389_4	T0122	no_data	no_data	no_data	no_data	no_data	no_data
T0122AL052_2	T0122AL389_5	T0122	no_data	no_data	no_data	no_data	no_data	no_data
T0122AL052_2	T0122AL395_1	T0122	no_data	no_data	no_data	no_data	no_data	no_data
T0122AL052_2	T0122AL395_2	T0122	no_data	no_data	no_data	no_data	no_data	no_data
T0122AL052_2	T0122AL395_3	T0122	no_data	no_data	no_data	no_data	no_data	no_data
T0122AL052_2	T0122AL395_4	T0122	no_data	no_data	no_data	no_data	no_data	no_data
T0122AL052_2	T0122AL395_5	T0122	no_data	no_data	no_data	no_data	no_data	no_data
T0122AL052_2	T0122AL536_1	T0122	no_data	no_data	no_data	no_data	no_data	no_data
T0122AL052_2	T0122DR324_1	T0122	no_data	no_data	no_data	no_data	no_data	no_data
T0122AL052_2	T0122RR017_1	T0122	no_data	no_data	no_data	no_data	no_data	no_data
T0122AL052_2	T0122RR392_1	T0122	no_data	no_data	no_data	no_data	no_data	no_data
T0122AL052_2	T0122SS010_1	T0122	no_data	no_data	no_data	no_data	no_data	no_data
T0122AL052_2	T0122SS017_1	T0122	no_data	no_data	no_data	no_data	no_data	no_data
T0122AL052_2	T0122SS018_1	T0122	no_data	no_data	no_data	no_data	no_data	no_data
T0122AL052_2	T0122SS018_2	T0122	no_data	no_data	no_data	no_data	no_data	no_data
T0122AL052_2	T0122SS031_1	T0122	no_data	no_data	no_data	no_data	no_data	no_data
T0122AL052_2	T0122SS039_1	T0122	no_data	no_data	no_data	no_data	no_data	no_data
T0122AL052_2	T0122SS052_1	T0122	no_data	no_data	no_data	no_data	no_data	no_data
T0122AL052_2	T0122SS055_1	T0122	no_data	no_data	no_data	no_data	no_data	no_data
T0122AL052_2	T0122SS065_1	T0122	no_data	no_data	no_data	no_data	no_data	no_data
T0122AL052_2	T0122SS065_2	T0122	no_data	no_data	no_data	no_data	no_data	no_data
T0122AL052_2	T0122SS094_1	T0122	no_data	no_data	no_data	no_data	no_data	no_data
T0122AL052_2	T0122SS111_1	T0122	no_data	no_data	no_data	no_data	no_data	no_data
T0122AL052_2	T0122SS115_1	T0122	no_data	no_data	no_data	no_data	no_data	no_data
T0122AL052_2	T0122SS137_1	T0122	no_data	no_data	no_data	no_data	no_data	no_data
T0122AL052_2	T0122SS150_1	T0122	no_data	no_data	no_data	no_data	no_data	no_data
T0122AL052_2	T0122SS151_1	T0122	no_data	no_data	no_data	no_data	no_data	no_data
T0122AL052_2	T0122SS197_1	T0122	no_data	no_data	no_data	no_data	no_data	no_data
T0122AL052_2	T0122SS214_1	T0122	no_data	no_data	no_data	no_data	no_data	no_data
T0122AL052_2	T0122SS216_1	T0122	no_data	no_data	no_data	no_data	no_data	no_data
T0122AL052_2	T0122SS251_1	T0122	no_data	no_data	no_data	no_data	no_data	no_data
T0122AL052_2	T0122SS258_1	T0122	no_data	no_data	no_data	no_data	no_data	no_data
T0122AL052_2	T0122SS273_1	T0122	no_data	no_data	no_data	no_data	no_data	no_data
T0122AL052_2	T0122SS281_1	T0122	no_data	no_data	no_data	no_data	no_data	no_data
T0122AL052_2	T0122SS325_1	T0122	no_data	no_data	no_data	no_data	no_data	no_data
T0122AL052_2	T0122SS342_1	T0122	no_data	no_data	no_data	no_data	no_data	no_data
T0122AL052_2	T0122SS385_1	T0122	no_data	no_data	no_data	no_data	no_data	no_data
T0122AL052_2	T0122SS402_1	T0122	no_data	no_data	no_data	no_data	no_data	no_data
T0122AL052_2	T0122SS453_1	T0122	no_data	no_data	no_data	no_data	no_data	no_data
T0122AL052_2	T0122SS510_1	T0122	no_data	no_data	no_data	no_data	no_data	no_data
T0122AL052_2	T0122SS530_1	T0122	no_data	no_data	no_data	no_data	no_data	no_data
T0122AL052_2	T0122TS012_1	T0122	no_data	no_data	no_data	no_data	245	no_data
T0122AL052_2	T0122TS012_2	T0122	no_data	no_data	no_data	no_data	245	no_data
T0122AL052_2	T0122TS012_3	T0122	no_data	no_data	no_data	no_data	248	no_data
T0122AL052_2	T0122TS012_4	T0122	no_data	no_data	no_data	no_data	248	no_data
T0122AL052_2	T0122TS012_5	T0122	no_data	no_data	no_data	no_data	245	no_data
T0122AL052_2	T0122TS017_1	T0122	no_data	no_data	no_data	no_data	247	no_data
T0122AL052_2	T0122TS018_1u	T0122	no_data	no_data	no_data	no_data	248	no_data
T0122AL052_2	T0122TS022_1	T0122	no_data	no_data	no_data	no_data	217	no_data
T0122AL052_2	T0122TS023_1	T0122	no_data	no_data	no_data	no_data	245	no_data
T0122AL052_2	T0122TS028_1	T0122	no_data	no_data	no_data	no_data	248	no_data
T0122AL052_2	T0122TS028_2	T0122	no_data	no_data	no_data	no_data	248	no_data
T0122AL052_2	T0122TS028_3	T0122	no_data	no_data	no_data	no_data	248	no_data
T0122AL052_2	T0122TS028_4	T0122	no_data	no_data	no_data	no_data	248	no_data
T0122AL052_2	T0122TS028_5	T0122	no_data	no_data	no_data	no_data	248	no_data
T0122AL052_2	T0122TS031_1	T0122	no_data	no_data	no_data	no_data	248	no_data
T0122AL052_2	T0122TS032_1	T0122	no_data	no_data	no_data	no_data	244	no_data
T0122AL052_2	T0122TS042_1	T0122	no_data	no_data	no_data	no_data	248	no_data
T0122AL052_2	T0122TS045_1	T0122	no_data	no_data	no_data	no_data	248	no_data
T0122AL052_2	T0122TS045_2	T0122	no_data	no_data	no_data	no_data	248	no_data
T0122AL052_2	T0122TS045_3	T0122	no_data	no_data	no_data	no_data	248	no_data
T0122AL052_2	T0122TS045_4	T0122	no_data	no_data	no_data	no_data	248	no_data
T0122AL052_2	T0122TS045_5	T0122	no_data	no_data	no_data	no_data	248	no_data
T0122AL052_2	T0122TS047_1	T0122	no_data	no_data	no_data	no_data	248	no_data
T0122AL052_2	T0122TS047_2	T0122	no_data	no_data	no_data	no_data	248	no_data
T0122AL052_2	T0122TS047_3	T0122	no_data	no_data	no_data	no_data	248	no_data
T0122AL052_2	T0122TS047_4	T0122	no_data	no_data	no_data	no_data	248	no_data
T0122AL052_2	T0122TS047_5	T0122	no_data	no_data	no_data	no_data	248	no_data
T0122AL052_2	T0122TS055_1	T0122	no_data	no_data	no_data	no_data	248	no_data
T0122AL052_2	T0122TS055_2	T0122	no_data	no_data	no_data	no_data	248	no_data
T0122AL052_2	T0122TS055_3	T0122	no_data	no_data	no_data	no_data	248	no_data
T0122AL052_2	T0122TS055_4	T0122	no_data	no_data	no_data	no_data	248	no_data
T0122AL052_2	T0122TS055_5	T0122	no_data	no_data	no_data	no_data	248	no_data
T0122AL052_2	T0122TS058_1	T0122	no_data	no_data	no_data	no_data	248	no_data
T0122AL052_2	T0122TS058_2	T0122	no_data	no_data	no_data	no_data	248	no_data
T0122AL052_2	T0122TS065_1	T0122	no_data	no_data	no_data	no_data	235	no_data
T0122AL052_2	T0122TS077_1	T0122	no_data	no_data	no_data	no_data	243	no_data
T0122AL052_2	T0122TS086_1	T0122	no_data	no_data	no_data	no_data	222	no_data
T0122AL052_2	T0122TS088_1	T0122	no_data	no_data	no_data	no_data	248	no_data
T0122AL052_2	T0122TS088_2	T0122	no_data	no_data	no_data	no_data	248	no_data
T0122AL052_2	T0122TS088_3	T0122	no_data	no_data	no_data	no_data	248	no_data
T0122AL052_2	T0122TS088_4	T0122	no_data	no_data	no_data	no_data	248	no_data
T0122AL052_2	T0122TS088_5	T0122	no_data	no_data	no_data	no_data	248	no_data
T0122AL052_2	T0122TS095_1	T0122	no_data	no_data	no_data	no_data	248	no_data
T0122AL052_2	T0122TS125_1	T0122	no_data	no_data	no_data	no_data	248	no_data
T0122AL052_2	T0122TS126_1	T0122	no_data	no_data	no_data	no_data	248	no_data
T0122AL052_2	T0122TS152_1	T0122	no_data	no_data	no_data	no_data	233	no_data
T0122AL052_2	T0122TS161_1	T0122	no_data	no_data	no_data	no_data	248	no_data
T0122AL052_2	T0122TS169_1	T0122	no_data	no_data	no_data	no_data	248	no_data
T0122AL052_2	T0122TS179_1	T0122	no_data	no_data	no_data	no_data	197	no_data
T0122AL052_2	T0122TS179_2	T0122	no_data	no_data	no_data	no_data	234	no_data
T0122AL052_2	T0122TS179_3	T0122	no_data	no_data	no_data	no_data	209	no_data
T0122AL052_2	T0122TS179_4	T0122	no_data	no_data	no_data	no_data	228	no_data
T0122AL052_2	T0122TS179_5	T0122	no_data	no_data	no_data	no_data	235	no_data
T0122AL052_2	T0122TS186_1	T0122	no_data	no_data	no_data	no_data	235	no_data
T0122AL052_2	T0122TS187_1u	T0122	no_data	no_data	no_data	no_data	248	no_data
T0122AL052_2	T0122TS191_1	T0122	no_data	no_data	no_data	no_data	245	no_data
T0122AL052_2	T0122TS197_1	T0122	no_data	no_data	no_data	no_data	244	no_data
T0122AL052_2	T0122TS197_2	T0122	no_data	no_data	no_data	no_data	246	no_data
T0122AL052_2	T0122TS216_1	T0122	no_data	no_data	no_data	no_data	248	no_data
T0122AL052_2	T0122TS216_2	T0122	no_data	no_data	no_data	no_data	248	no_data
T0122AL052_2	T0122TS216_3	T0122	no_data	no_data	no_data	no_data	248	no_data
T0122AL052_2	T0122TS216_4	T0122	no_data	no_data	no_data	no_data	248	no_data
T0122AL052_2	T0122TS216_5	T0122	no_data	no_data	no_data	no_data	248	no_data
T0122AL052_2	T0122TS218_1	T0122	no_data	no_data	no_data	no_data	248	no_data
T0122AL052_2	T0122TS218_2	T0122	no_data	no_data	no_data	no_data	239	no_data
T0122AL052_2	T0122TS218_3	T0122	no_data	no_data	no_data	no_data	248	no_data
T0122AL052_2	T0122TS223_1	T0122	no_data	no_data	no_data	no_data	248	no_data
T0122AL052_2	T0122TS223_2	T0122	no_data	no_data	no_data	no_data	248	no_data
T0122AL052_2	T0122TS223_3	T0122	no_data	no_data	no_data	no_data	248	no_data
T0122AL052_2	T0122TS223_4	T0122	no_data	no_data	no_data	no_data	248	no_data
T0122AL052_2	T0122TS223_5	T0122	no_data	no_data	no_data	no_data	248	no_data
T0122AL052_2	T0122TS237_1	T0122	no_data	no_data	no_data	no_data	248	no_data
T0122AL052_2	T0122TS241_1	T0122	no_data	no_data	no_data	no_data	248	no_data
T0122AL052_2	T0122TS255_1	T0122	no_data	no_data	no_data	no_data	248	no_data
T0122AL052_2	T0122TS278_1	T0122	no_data	no_data	no_data	no_data	212	no_data
T0122AL052_2	T0122TS278_2	T0122	no_data	no_data	no_data	no_data	210	no_data
T0122AL052_2	T0122TS278_3	T0122	no_data	no_data	no_data	no_data	216	no_data
T0122AL052_2	T0122TS278_4	T0122	no_data	no_data	no_data	no_data	213	no_data
T0122AL052_2	T0122TS278_5	T0122	no_data	no_data	no_data	no_data	217	no_data
T0122AL052_2	T0122TS330_1	T0122	no_data	no_data	no_data	no_data	207	no_data
T0122AL052_2	T0122TS342_1	T0122	no_data	no_data	no_data	no_data	248	no_data
T0122AL052_2	T0122TS354_1	T0122	no_data	no_data	no_data	no_data	248	no_data
T0122AL052_2	T0122TS357_2	T0122	no_data	no_data	no_data	no_data	247	no_data
T0122AL052_2	T0122TS363_1	T0122	no_data	no_data	no_data	no_data	235	no_data
T0122AL052_2	T0122TS381_1	T0122	no_data	no_data	no_data	no_data	248	no_data
T0122AL052_2	T0122TS381_2	T0122	no_data	no_data	no_data	no_data	248	no_data
T0122AL052_2	T0122TS381_3	T0122	no_data	no_data	no_data	no_data	248	no_data
T0122AL052_2	T0122TS382_1	T0122	no_data	no_data	no_data	no_data	248	no_data
T0122AL052_2	T0122TS382_2	T0122	no_data	no_data	no_data	no_data	248	no_data
T0122AL052_2	T0122TS382_3	T0122	no_data	no_data	no_data	no_data	248	no_data
T0122AL052_2	T0122TS382_4	T0122	no_data	no_data	no_data	no_data	248	no_data
T0122AL052_2	T0122TS390_1	T0122	no_data	no_data	no_data	no_data	248	no_data
T0122AL052_2	T0122TS393_1	T0122	no_data	no_data	no_data	no_data	248	no_data
T0122AL052_2	T0122TS393_2	T0122	no_data	no_data	no_data	no_data	248	no_data
T0122AL052_2	T0122TS406_1	T0122	no_data	no_data	no_data	no_data	245	no_data
T0122AL052_2	T0122TS414_1	T0122	no_data	no_data	no_data	no_data	248	no_data
T0122AL052_2	T0122TS414_2	T0122	no_data	no_data	no_data	no_data	248	no_data
T0122AL052_2	T0122TS414_3	T0122	no_data	no_data	no_data	no_data	248	no_data
T0122AL052_2	T0122TS414_4	T0122	no_data	no_data	no_data	no_data	248	no_data
T0122AL052_2	T0122TS429_1	T0122	no_data	no_data	no_data	no_data	229	no_data
T0122AL052_2	T0122TS444_1	T0122	no_data	no_data	no_data	no_data	248	no_data
T0122AL052_2	T0122TS447_1	T0122	no_data	no_data	no_data	no_data	248	no_data
T0122AL052_2	T0122TS447_2	T0122	no_data	no_data	no_data	no_data	248	no_data
T0122AL052_2	T0122TS447_3	T0122	no_data	no_data	no_data	no_data	248	no_data
T0122AL052_2	T0122TS447_4	T0122	no_data	no_data	no_data	no_data	248	no_data
T0122AL052_2	T0122TS447_5	T0122	no_data	no_data	no_data	no_data	248	no_data
T0122AL052_2	T0122TS455_1u	T0122	no_data	no_data	no_data	no_data	no_data	no_data
T0122AL052_2	T0122TS457_1	T0122	no_data	no_data	no_data	no_data	247	no_data
T0122AL052_2	T0122TS457_2	T0122	no_data	no_data	no_data	no_data	248	no_data
T0122AL052_2	T0122TS457_3	T0122	no_data	no_data	no_data	no_data	248	no_data
T0122AL052_2	T0122TS468_1	T0122	no_data	no_data	no_data	no_data	248	no_data
T0122AL052_2	T0122TS482_1	T0122	no_data	no_data	no_data	no_data	240	no_data
T0122AL052_2	T0122TS482_2	T0122	no_data	no_data	no_data	no_data	240	no_data
T0122AL052_2	T0122TS486_1	T0122	no_data	no_data	no_data	no_data	248	no_data
T0122AL052_2	T0122TS486_2u	T0122	no_data	no_data	no_data	no_data	248	no_data
T0122AL052_2	T0122TS500_1	T0122	no_data	no_data	no_data	no_data	246	no_data
T0122AL052_2	T0122TS512_1	T0122	no_data	no_data	no_data	no_data	248	no_data
T0122AL052_2	T0122TS512_2	T0122	no_data	no_data	no_data	no_data	248	no_data
T0122AL052_2	T0122TS512_3	T0122	no_data	no_data	no_data	no_data	248	no_data
T0122AL052_2	T0122TS512_4	T0122	no_data	no_data	no_data	no_data	248	no_data
T0122AL052_2	T0122TS512_5	T0122	no_data	no_data	no_data	no_data	248	no_data
T0122AL052_2	T0122TS526_1	T0122	no_data	no_data	no_data	no_data	248	no_data
T0122AL052_2	T0122TS535_1	T0122	no_data	no_data	no_data	no_data	248	no_data
T0122AL052_3	T0122AL052_4	T0122	no_data	no_data	no_data	no_data	no_data	no_data
T0122AL052_3	T0122AL052_5	T0122	no_data	no_data	no_data	no_data	no_data	no_data
T0122AL052_3	T0122AL093_1	T0122	no_data	no_data	no_data	no_data	no_data	no_data
T0122AL052_3	T0122AL094_1	T0122	no_data	no_data	no_data	no_data	no_data	no_data
T0122AL052_3	T0122AL103_1	T0122	no_data	no_data	no_data	no_data	no_data	no_data
T0122AL052_3	T0122AL103_2	T0122	no_data	no_data	no_data	no_data	no_data	no_data
T0122AL052_3	T0122AL103_3	T0122	no_data	no_data	no_data	no_data	no_data	no_data
T0122AL052_3	T0122AL103_4	T0122	no_data	no_data	no_data	no_data	no_data	no_data
T0122AL052_3	T0122AL103_5	T0122	no_data	no_data	no_data	no_data	no_data	no_data
T0122AL052_3	T0122AL104_1	T0122	no_data	no_data	no_data	no_data	no_data	no_data
T0122AL052_3	T0122AL105_1	T0122	no_data	no_data	no_data	no_data	no_data	no_data
T0122AL052_3	T0122AL106_1	T0122	no_data	no_data	no_data	no_data	no_data	no_data
T0122AL052_3	T0122AL107_1	T0122	no_data	no_data	no_data	no_data	no_data	no_data
T0122AL052_3	T0122AL108_1	T0122	no_data	no_data	no_data	no_data	no_data	no_data
T0122AL052_3	T0122AL111_1	T0122	no_data	no_data	no_data	no_data	no_data	no_data
T0122AL052_3	T0122AL127_1u	T0122	no_data	no_data	no_data	no_data	no_data	no_data
T0122AL052_3	T0122AL127_2u	T0122	no_data	no_data	no_data	no_data	no_data	no_data
T0122AL052_3	T0122AL127_3u	T0122	no_data	no_data	no_data	no_data	no_data	no_data
T0122AL052_3	T0122AL127_4u	T0122	no_data	no_data	no_data	no_data	no_data	no_data
T0122AL052_3	T0122AL127_5u	T0122	no_data	no_data	no_data	no_data	no_data	no_data
T0122AL052_3	T0122AL132_1	T0122	no_data	no_data	no_data	no_data	no_data	no_data
T0122AL052_3	T0122AL132_2	T0122	no_data	no_data	no_data	no_data	no_data	no_data
T0122AL052_3	T0122AL132_3	T0122	no_data	no_data	no_data	no_data	no_data	no_data
T0122AL052_3	T0122AL132_4	T0122	no_data	no_data	no_data	no_data	no_data	no_data
T0122AL052_3	T0122AL132_5	T0122	no_data	no_data	no_data	no_data	no_data	no_data
T0122AL052_3	T0122AL133_1	T0122	no_data	no_data	no_data	no_data	no_data	no_data
T0122AL052_3	T0122AL133_2	T0122	no_data	no_data	no_data	no_data	no_data	no_data
T0122AL052_3	T0122AL133_3	T0122	no_data	no_data	no_data	no_data	no_data	no_data
T0122AL052_3	T0122AL137_1	T0122	no_data	no_data	no_data	no_data	no_data	no_data
T0122AL052_3	T0122AL150_1	T0122	no_data	no_data	no_data	no_data	no_data	no_data
T0122AL052_3	T0122AL158_1	T0122	no_data	no_data	no_data	no_data	no_data	no_data
T0122AL052_3	T0122AL158_2	T0122	no_data	no_data	no_data	no_data	no_data	no_data
T0122AL052_3	T0122AL158_3	T0122	no_data	no_data	no_data	no_data	no_data	no_data
T0122AL052_3	T0122AL158_4	T0122	no_data	no_data	no_data	no_data	no_data	no_data
T0122AL052_3	T0122AL158_5	T0122	no_data	no_data	no_data	no_data	no_data	no_data
T0122AL052_3	T0122AL170_1	T0122	no_data	no_data	no_data	no_data	no_data	no_data
T0122AL052_3	T0122AL170_5	T0122	no_data	no_data	no_data	no_data	no_data	no_data
T0122AL052_3	T0122AL173_1	T0122	no_data	no_data	no_data	no_data	no_data	no_data
T0122AL052_3	T0122AL229_1	T0122	no_data	no_data	no_data	no_data	no_data	no_data
T0122AL052_3	T0122AL259_1	T0122	no_data	no_data	no_data	no_data	no_data	no_data
T0122AL052_3	T0122AL259_2	T0122	no_data	no_data	no_data	no_data	no_data	no_data
T0122AL052_3	T0122AL259_3	T0122	no_data	no_data	no_data	no_data	no_data	no_data
T0122AL052_3	T0122AL259_4	T0122	no_data	no_data	no_data	no_data	no_data	no_data
T0122AL052_3	T0122AL259_5	T0122	no_data	no_data	no_data	no_data	no_data	no_data
T0122AL052_3	T0122AL260_1	T0122	no_data	no_data	no_data	no_data	no_data	no_data
T0122AL052_3	T0122AL260_2	T0122	no_data	no_data	no_data	no_data	no_data	no_data
T0122AL052_3	T0122AL260_3	T0122	no_data	no_data	no_data	no_data	no_data	no_data
T0122AL052_3	T0122AL260_4	T0122	no_data	no_data	no_data	no_data	no_data	no_data
T0122AL052_3	T0122AL260_5	T0122	no_data	no_data	no_data	no_data	no_data	no_data
T0122AL052_3	T0122AL273_1	T0122	no_data	no_data	no_data	no_data	no_data	no_data
T0122AL052_3	T0122AL273_2	T0122	no_data	no_data	no_data	no_data	no_data	no_data
T0122AL052_3	T0122AL273_3	T0122	no_data	no_data	no_data	no_data	no_data	no_data
T0122AL052_3	T0122AL273_4	T0122	no_data	no_data	no_data	no_data	no_data	no_data
T0122AL052_3	T0122AL274_1	T0122	no_data	no_data	no_data	no_data	no_data	no_data
T0122AL052_3	T0122AL274_2	T0122	no_data	no_data	no_data	no_data	no_data	no_data
T0122AL052_3	T0122AL274_3	T0122	no_data	no_data	no_data	no_data	no_data	no_data
T0122AL052_3	T0122AL274_4	T0122	no_data	no_data	no_data	no_data	no_data	no_data
T0122AL052_3	T0122AL274_5	T0122	no_data	no_data	no_data	no_data	no_data	no_data
T0122AL052_3	T0122AL280_1	T0122	no_data	no_data	no_data	no_data	no_data	no_data
T0122AL052_3	T0122AL280_2	T0122	no_data	no_data	no_data	no_data	no_data	no_data
T0122AL052_3	T0122AL331_1	T0122	no_data	no_data	no_data	no_data	no_data	no_data
T0122AL052_3	T0122AL357_1	T0122	no_data	no_data	no_data	no_data	no_data	no_data
T0122AL052_3	T0122AL359_1	T0122	no_data	no_data	no_data	no_data	no_data	no_data
T0122AL052_3	T0122AL361_1	T0122	no_data	no_data	no_data	no_data	no_data	no_data
T0122AL052_3	T0122AL389_1	T0122	no_data	no_data	no_data	no_data	no_data	no_data
T0122AL052_3	T0122AL389_2	T0122	no_data	no_data	no_data	no_data	no_data	no_data
T0122AL052_3	T0122AL389_3	T0122	no_data	no_data	no_data	no_data	no_data	no_data
T0122AL052_3	T0122AL389_4	T0122	no_data	no_data	no_data	no_data	no_data	no_data
T0122AL052_3	T0122AL389_5	T0122	no_data	no_data	no_data	no_data	no_data	no_data
T0122AL052_3	T0122AL395_1	T0122	no_data	no_data	no_data	no_data	no_data	no_data
T0122AL052_3	T0122AL395_2	T0122	no_data	no_data	no_data	no_data	no_data	no_data
T0122AL052_3	T0122AL395_3	T0122	no_data	no_data	no_data	no_data	no_data	no_data
T0122AL052_3	T0122AL395_4	T0122	no_data	no_data	no_data	no_data	no_data	no_data
T0122AL052_3	T0122AL395_5	T0122	no_data	no_data	no_data	no_data	no_data	no_data
T0122AL052_3	T0122AL536_1	T0122	no_data	no_data	no_data	no_data	no_data	no_data
T0122AL052_3	T0122DR324_1	T0122	no_data	no_data	no_data	no_data	no_data	no_data
T0122AL052_3	T0122RR017_1	T0122	no_data	no_data	no_data	no_data	no_data	no_data
T0122AL052_3	T0122RR392_1	T0122	no_data	no_data	no_data	no_data	no_data	no_data
T0122AL052_3	T0122SS010_1	T0122	no_data	no_data	no_data	no_data	no_data	no_data
T0122AL052_3	T0122SS017_1	T0122	no_data	no_data	no_data	no_data	no_data	no_data
T0122AL052_3	T0122SS018_1	T0122	no_data	no_data	no_data	no_data	no_data	no_data
T0122AL052_3	T0122SS018_2	T0122	no_data	no_data	no_data	no_data	no_data	no_data
T0122AL052_3	T0122SS031_1	T0122	no_data	no_data	no_data	no_data	no_data	no_data
T0122AL052_3	T0122SS039_1	T0122	no_data	no_data	no_data	no_data	no_data	no_data
T0122AL052_3	T0122SS052_1	T0122	no_data	no_data	no_data	no_data	no_data	no_data
T0122AL052_3	T0122SS055_1	T0122	no_data	no_data	no_data	no_data	no_data	no_data
T0122AL052_3	T0122SS065_1	T0122	no_data	no_data	no_data	no_data	no_data	no_data
T0122AL052_3	T0122SS065_2	T0122	no_data	no_data	no_data	no_data	no_data	no_data
T0122AL052_3	T0122SS094_1	T0122	no_data	no_data	no_data	no_data	no_data	no_data
T0122AL052_3	T0122SS111_1	T0122	no_data	no_data	no_data	no_data	no_data	no_data
T0122AL052_3	T0122SS115_1	T0122	no_data	no_data	no_data	no_data	no_data	no_data
T0122AL052_3	T0122SS137_1	T0122	no_data	no_data	no_data	no_data	no_data	no_data
T0122AL052_3	T0122SS150_1	T0122	no_data	no_data	no_data	no_data	no_data	no_data
T0122AL052_3	T0122SS151_1	T0122	no_data	no_data	no_data	no_data	no_data	no_data
T0122AL052_3	T0122SS197_1	T0122	no_data	no_data	no_data	no_data	no_data	no_data
T0122AL052_3	T0122SS214_1	T0122	no_data	no_data	no_data	no_data	no_data	no_data
T0122AL052_3	T0122SS216_1	T0122	no_data	no_data	no_data	no_data	no_data	no_data
T0122AL052_3	T0122SS251_1	T0122	no_data	no_data	no_data	no_data	no_data	no_data
T0122AL052_3	T0122SS258_1	T0122	no_data	no_data	no_data	no_data	no_data	no_data
T0122AL052_3	T0122SS273_1	T0122	no_data	no_data	no_data	no_data	no_data	no_data
T0122AL052_3	T0122SS281_1	T0122	no_data	no_data	no_data	no_data	no_data	no_data
T0122AL052_3	T0122SS325_1	T0122	no_data	no_data	no_data	no_data	no_data	no_data
T0122AL052_3	T0122SS342_1	T0122	no_data	no_data	no_data	no_data	no_data	no_data
T0122AL052_3	T0122SS385_1	T0122	no_data	no_data	no_data	no_data	no_data	no_data
T0122AL052_3	T0122SS402_1	T0122	no_data	no_data	no_data	no_data	no_data	no_data
T0122AL052_3	T0122SS453_1	T0122	no_data	no_data	no_data	no_data	no_data	no_data
T0122AL052_3	T0122SS510_1	T0122	no_data	no_data	no_data	no_data	no_data	no_data
T0122AL052_3	T0122SS530_1	T0122	no_data	no_data	no_data	no_data	no_data	no_data
T0122AL052_3	T0122TS012_1	T0122	no_data	no_data	no_data	no_data	245	no_data
T0122AL052_3	T0122TS012_2	T0122	no_data	no_data	no_data	no_data	245	no_data
T0122AL052_3	T0122TS012_3	T0122	no_data	no_data	no_data	no_data	248	no_data
T0122AL052_3	T0122TS012_4	T0122	no_data	no_data	no_data	no_data	248	no_data
T0122AL052_3	T0122TS012_5	T0122	no_data	no_data	no_data	no_data	245	no_data
T0122AL052_3	T0122TS017_1	T0122	no_data	no_data	no_data	no_data	247	no_data
T0122AL052_3	T0122TS018_1u	T0122	no_data	no_data	no_data	no_data	248	no_data
T0122AL052_3	T0122TS022_1	T0122	no_data	no_data	no_data	no_data	217	no_data
T0122AL052_3	T0122TS023_1	T0122	no_data	no_data	no_data	no_data	245	no_data
T0122AL052_3	T0122TS028_1	T0122	no_data	no_data	no_data	no_data	248	no_data
T0122AL052_3	T0122TS028_2	T0122	no_data	no_data	no_data	no_data	248	no_data
T0122AL052_3	T0122TS028_3	T0122	no_data	no_data	no_data	no_data	248	no_data
T0122AL052_3	T0122TS028_4	T0122	no_data	no_data	no_data	no_data	248	no_data
T0122AL052_3	T0122TS028_5	T0122	no_data	no_data	no_data	no_data	248	no_data
T0122AL052_3	T0122TS031_1	T0122	no_data	no_data	no_data	no_data	248	no_data
T0122AL052_3	T0122TS032_1	T0122	no_data	no_data	no_data	no_data	244	no_data
T0122AL052_3	T0122TS042_1	T0122	no_data	no_data	no_data	no_data	248	no_data
T0122AL052_3	T0122TS045_1	T0122	no_data	no_data	no_data	no_data	248	no_data
T0122AL052_3	T0122TS045_2	T0122	no_data	no_data	no_data	no_data	248	no_data
T0122AL052_3	T0122TS045_3	T0122	no_data	no_data	no_data	no_data	248	no_data
T0122AL052_3	T0122TS045_4	T0122	no_data	no_data	no_data	no_data	248	no_data
T0122AL052_3	T0122TS045_5	T0122	no_data	no_data	no_data	no_data	248	no_data
T0122AL052_3	T0122TS047_1	T0122	no_data	no_data	no_data	no_data	248	no_data
T0122AL052_3	T0122TS047_2	T0122	no_data	no_data	no_data	no_data	248	no_data
T0122AL052_3	T0122TS047_3	T0122	no_data	no_data	no_data	no_data	248	no_data
T0122AL052_3	T0122TS047_4	T0122	no_data	no_data	no_data	no_data	248	no_data
T0122AL052_3	T0122TS047_5	T0122	no_data	no_data	no_data	no_data	248	no_data
T0122AL052_3	T0122TS055_1	T0122	no_data	no_data	no_data	no_data	248	no_data
T0122AL052_3	T0122TS055_2	T0122	no_data	no_data	no_data	no_data	248	no_data
T0122AL052_3	T0122TS055_3	T0122	no_data	no_data	no_data	no_data	248	no_data
T0122AL052_3	T0122TS055_4	T0122	no_data	no_data	no_data	no_data	248	no_data
T0122AL052_3	T0122TS055_5	T0122	no_data	no_data	no_data	no_data	248	no_data
T0122AL052_3	T0122TS058_1	T0122	no_data	no_data	no_data	no_data	248	no_data
T0122AL052_3	T0122TS058_2	T0122	no_data	no_data	no_data	no_data	248	no_data
T0122AL052_3	T0122TS065_1	T0122	no_data	no_data	no_data	no_data	235	no_data
T0122AL052_3	T0122TS077_1	T0122	no_data	no_data	no_data	no_data	243	no_data
T0122AL052_3	T0122TS086_1	T0122	no_data	no_data	no_data	no_data	222	no_data
T0122AL052_3	T0122TS088_1	T0122	no_data	no_data	no_data	no_data	248	no_data
T0122AL052_3	T0122TS088_2	T0122	no_data	no_data	no_data	no_data	248	no_data
T0122AL052_3	T0122TS088_3	T0122	no_data	no_data	no_data	no_data	248	no_data
T0122AL052_3	T0122TS088_4	T0122	no_data	no_data	no_data	no_data	248	no_data
T0122AL052_3	T0122TS088_5	T0122	no_data	no_data	no_data	no_data	248	no_data
T0122AL052_3	T0122TS095_1	T0122	no_data	no_data	no_data	no_data	248	no_data
T0122AL052_3	T0122TS125_1	T0122	no_data	no_data	no_data	no_data	248	no_data
T0122AL052_3	T0122TS126_1	T0122	no_data	no_data	no_data	no_data	248	no_data
T0122AL052_3	T0122TS152_1	T0122	no_data	no_data	no_data	no_data	233	no_data
T0122AL052_3	T0122TS161_1	T0122	no_data	no_data	no_data	no_data	248	no_data
T0122AL052_3	T0122TS169_1	T0122	no_data	no_data	no_data	no_data	248	no_data
T0122AL052_3	T0122TS179_1	T0122	no_data	no_data	no_data	no_data	197	no_data
T0122AL052_3	T0122TS179_2	T0122	no_data	no_data	no_data	no_data	234	no_data
T0122AL052_3	T0122TS179_3	T0122	no_data	no_data	no_data	no_data	209	no_data
T0122AL052_3	T0122TS179_4	T0122	no_data	no_data	no_data	no_data	228	no_data
T0122AL052_3	T0122TS179_5	T0122	no_data	no_data	no_data	no_data	235	no_data
T0122AL052_3	T0122TS186_1	T0122	no_data	no_data	no_data	no_data	235	no_data
T0122AL052_3	T0122TS187_1u	T0122	no_data	no_data	no_data	no_data	248	no_data
T0122AL052_3	T0122TS191_1	T0122	no_data	no_data	no_data	no_data	245	no_data
T0122AL052_3	T0122TS197_1	T0122	no_data	no_data	no_data	no_data	244	no_data
T0122AL052_3	T0122TS197_2	T0122	no_data	no_data	no_data	no_data	246	no_data
T0122AL052_3	T0122TS216_1	T0122	no_data	no_data	no_data	no_data	248	no_data
T0122AL052_3	T0122TS216_2	T0122	no_data	no_data	no_data	no_data	248	no_data
T0122AL052_3	T0122TS216_3	T0122	no_data	no_data	no_data	no_data	248	no_data
T0122AL052_3	T0122TS216_4	T0122	no_data	no_data	no_data	no_data	248	no_data
T0122AL052_3	T0122TS216_5	T0122	no_data	no_data	no_data	no_data	248	no_data
T0122AL052_3	T0122TS218_1	T0122	no_data	no_data	no_data	no_data	248	no_data
T0122AL052_3	T0122TS218_2	T0122	no_data	no_data	no_data	no_data	239	no_data
T0122AL052_3	T0122TS218_3	T0122	no_data	no_data	no_data	no_data	248	no_data
T0122AL052_3	T0122TS223_1	T0122	no_data	no_data	no_data	no_data	248	no_data
T0122AL052_3	T0122TS223_2	T0122	no_data	no_data	no_data	no_data	248	no_data
T0122AL052_3	T0122TS223_3	T0122	no_data	no_data	no_data	no_data	248	no_data
T0122AL052_3	T0122TS223_4	T0122	no_data	no_data	no_data	no_data	248	no_data
T0122AL052_3	T0122TS223_5	T0122	no_data	no_data	no_data	no_data	248	no_data
T0122AL052_3	T0122TS237_1	T0122	no_data	no_data	no_data	no_data	248	no_data
T0122AL052_3	T0122TS241_1	T0122	no_data	no_data	no_data	no_data	248	no_data
T0122AL052_3	T0122TS255_1	T0122	no_data	no_data	no_data	no_data	248	no_data
T0122AL052_3	T0122TS278_1	T0122	no_data	no_data	no_data	no_data	212	no_data
T0122AL052_3	T0122TS278_2	T0122	no_data	no_data	no_data	no_data	210	no_data
T0122AL052_3	T0122TS278_3	T0122	no_data	no_data	no_data	no_data	216	no_data
T0122AL052_3	T0122TS278_4	T0122	no_data	no_data	no_data	no_data	213	no_data
T0122AL052_3	T0122TS278_5	T0122	no_data	no_data	no_data	no_data	217	no_data
T0122AL052_3	T0122TS330_1	T0122	no_data	no_data	no_data	no_data	207	no_data
T0122AL052_3	T0122TS342_1	T0122	no_data	no_data	no_data	no_data	248	no_data
T0122AL052_3	T0122TS354_1	T0122	no_data	no_data	no_data	no_data	248	no_data
T0122AL052_3	T0122TS357_2	T0122	no_data	no_data	no_data	no_data	247	no_data
T0122AL052_3	T0122TS363_1	T0122	no_data	no_data	no_data	no_data	235	no_data
T0122AL052_3	T0122TS381_1	T0122	no_data	no_data	no_data	no_data	248	no_data
T0122AL052_3	T0122TS381_2	T0122	no_data	no_data	no_data	no_data	248	no_data
T0122AL052_3	T0122TS381_3	T0122	no_data	no_data	no_data	no_data	248	no_data
T0122AL052_3	T0122TS382_1	T0122	no_data	no_data	no_data	no_data	248	no_data
T0122AL052_3	T0122TS382_2	T0122	no_data	no_data	no_data	no_data	248	no_data
T0122AL052_3	T0122TS382_3	T0122	no_data	no_data	no_data	no_data	248	no_data
T0122AL052_3	T0122TS382_4	T0122	no_data	no_data	no_data	no_data	248	no_data
T0122AL052_3	T0122TS390_1	T0122	no_data	no_data	no_data	no_data	248	no_data
T0122AL052_3	T0122TS393_1	T0122	no_data	no_data	no_data	no_data	248	no_data
T0122AL052_3	T0122TS393_2	T0122	no_data	no_data	no_data	no_data	248	no_data
T0122AL052_3	T0122TS406_1	T0122	no_data	no_data	no_data	no_data	245	no_data
T0122AL052_3	T0122TS414_1	T0122	no_data	no_data	no_data	no_data	248	no_data
T0122AL052_3	T0122TS414_2	T0122	no_data	no_data	no_data	no_data	248	no_data
T0122AL052_3	T0122TS414_3	T0122	no_data	no_data	no_data	no_data	248	no_data
T0122AL052_3	T0122TS414_4	T0122	no_data	no_data	no_data	no_data	248	no_data
T0122AL052_3	T0122TS429_1	T0122	no_data	no_data	no_data	no_data	229	no_data
T0122AL052_3	T0122TS444_1	T0122	no_data	no_data	no_data	no_data	248	no_data
T0122AL052_3	T0122TS447_1	T0122	no_data	no_data	no_data	no_data	248	no_data
T0122AL052_3	T0122TS447_2	T0122	no_data	no_data	no_data	no_data	248	no_data
T0122AL052_3	T0122TS447_3	T0122	no_data	no_data	no_data	no_data	248	no_data
T0122AL052_3	T0122TS447_4	T0122	no_data	no_data	no_data	no_data	248	no_data
T0122AL052_3	T0122TS447_5	T0122	no_data	no_data	no_data	no_data	248	no_data
T0122AL052_3	T0122TS455_1u	T0122	no_data	no_data	no_data	no_data	no_data	no_data
T0122AL052_3	T0122TS457_1	T0122	no_data	no_data	no_data	no_data	247	no_data
T0122AL052_3	T0122TS457_2	T0122	no_data	no_data	no_data	no_data	248	no_data
T0122AL052_3	T0122TS457_3	T0122	no_data	no_data	no_data	no_data	248	no_data
T0122AL052_3	T0122TS468_1	T0122	no_data	no_data	no_data	no_data	248	no_data
T0122AL052_3	T0122TS482_1	T0122	no_data	no_data	no_data	no_data	240	no_data
T0122AL052_3	T0122TS482_2	T0122	no_data	no_data	no_data	no_data	240	no_data
T0122AL052_3	T0122TS486_1	T0122	no_data	no_data	no_data	no_data	248	no_data
T0122AL052_3	T0122TS486_2u	T0122	no_data	no_data	no_data	no_data	248	no_data
T0122AL052_3	T0122TS500_1	T0122	no_data	no_data	no_data	no_data	246	no_data
T0122AL052_3	T0122TS512_1	T0122	no_data	no_data	no_data	no_data	248	no_data
T0122AL052_3	T0122TS512_2	T0122	no_data	no_data	no_data	no_data	248	no_data
T0122AL052_3	T0122TS512_3	T0122	no_data	no_data	no_data	no_data	248	no_data
T0122AL052_3	T0122TS512_4	T0122	no_data	no_data	no_data	no_data	248	no_data
T0122AL052_3	T0122TS512_5	T0122	no_data	no_data	no_data	no_data	248	no_data
T0122AL052_3	T0122TS526_1	T0122	no_data	no_data	no_data	no_data	248	no_data
T0122AL052_3	T0122TS535_1	T0122	no_data	no_data	no_data	no_data	248	no_data
T0122AL052_4	T0122AL052_5	T0122	no_data	no_data	no_data	no_data	no_data	no_data
T0122AL052_4	T0122AL093_1	T0122	no_data	no_data	no_data	no_data	no_data	no_data
T0122AL052_4	T0122AL094_1	T0122	no_data	no_data	no_data	no_data	no_data	no_data
T0122AL052_4	T0122AL103_1	T0122	no_data	no_data	no_data	no_data	no_data	no_data
T0122AL052_4	T0122AL103_2	T0122	no_data	no_data	no_data	no_data	no_data	no_data
T0122AL052_4	T0122AL103_3	T0122	no_data	no_data	no_data	no_data	no_data	no_data
T0122AL052_4	T0122AL103_4	T0122	no_data	no_data	no_data	no_data	no_data	no_data
T0122AL052_4	T0122AL103_5	T0122	no_data	no_data	no_data	no_data	no_data	no_data
T0122AL052_4	T0122AL104_1	T0122	no_data	no_data	no_data	no_data	no_data	no_data
T0122AL052_4	T0122AL105_1	T0122	no_data	no_data	no_data	no_data	no_data	no_data
T0122AL052_4	T0122AL106_1	T0122	no_data	no_data	no_data	no_data	no_data	no_data
T0122AL052_4	T0122AL107_1	T0122	no_data	no_data	no_data	no_data	no_data	no_data
T0122AL052_4	T0122AL108_1	T0122	no_data	no_data	no_data	no_data	no_data	no_data
T0122AL052_4	T0122AL111_1	T0122	no_data	no_data	no_data	no_data	no_data	no_data
T0122AL052_4	T0122AL127_1u	T0122	no_data	no_data	no_data	no_data	no_data	no_data
T0122AL052_4	T0122AL127_2u	T0122	no_data	no_data	no_data	no_data	no_data	no_data
T0122AL052_4	T0122AL127_3u	T0122	no_data	no_data	no_data	no_data	no_data	no_data
T0122AL052_4	T0122AL127_4u	T0122	no_data	no_data	no_data	no_data	no_data	no_data
T0122AL052_4	T0122AL127_5u	T0122	no_data	no_data	no_data	no_data	no_data	no_data
T0122AL052_4	T0122AL132_1	T0122	no_data	no_data	no_data	no_data	no_data	no_data
T0122AL052_4	T0122AL132_2	T0122	no_data	no_data	no_data	no_data	no_data	no_data
T0122AL052_4	T0122AL132_3	T0122	no_data	no_data	no_data	no_data	no_data	no_data
T0122AL052_4	T0122AL132_4	T0122	no_data	no_data	no_data	no_data	no_data	no_data
T0122AL052_4	T0122AL132_5	T0122	no_data	no_data	no_data	no_data	no_data	no_data
T0122AL052_4	T0122AL133_1	T0122	no_data	no_data	no_data	no_data	no_data	no_data
T0122AL052_4	T0122AL133_2	T0122	no_data	no_data	no_data	no_data	no_data	no_data
T0122AL052_4	T0122AL133_3	T0122	no_data	no_data	no_data	no_data	no_data	no_data
T0122AL052_4	T0122AL137_1	T0122	no_data	no_data	no_data	no_data	no_data	no_data
T0122AL052_4	T0122AL150_1	T0122	no_data	no_data	no_data	no_data	no_data	no_data
T0122AL052_4	T0122AL158_1	T0122	no_data	no_data	no_data	no_data	no_data	no_data
T0122AL052_4	T0122AL158_2	T0122	no_data	no_data	no_data	no_data	no_data	no_data
T0122AL052_4	T0122AL158_3	T0122	no_data	no_data	no_data	no_data	no_data	no_data
T0122AL052_4	T0122AL158_4	T0122	no_data	no_data	no_data	no_data	no_data	no_data
T0122AL052_4	T0122AL158_5	T0122	no_data	no_data	no_data	no_data	no_data	no_data
T0122AL052_4	T0122AL170_1	T0122	no_data	no_data	no_data	no_data	no_data	no_data
T0122AL052_4	T0122AL170_5	T0122	no_data	no_data	no_data	no_data	no_data	no_data
T0122AL052_4	T0122AL173_1	T0122	no_data	no_data	no_data	no_data	no_data	no_data
T0122AL052_4	T0122AL229_1	T0122	no_data	no_data	no_data	no_data	no_data	no_data
T0122AL052_4	T0122AL259_1	T0122	no_data	no_data	no_data	no_data	no_data	no_data
T0122AL052_4	T0122AL259_2	T0122	no_data	no_data	no_data	no_data	no_data	no_data
T0122AL052_4	T0122AL259_3	T0122	no_data	no_data	no_data	no_data	no_data	no_data
T0122AL052_4	T0122AL259_4	T0122	no_data	no_data	no_data	no_data	no_data	no_data
T0122AL052_4	T0122AL259_5	T0122	no_data	no_data	no_data	no_data	no_data	no_data
T0122AL052_4	T0122AL260_1	T0122	no_data	no_data	no_data	no_data	no_data	no_data
T0122AL052_4	T0122AL260_2	T0122	no_data	no_data	no_data	no_data	no_data	no_data
T0122AL052_4	T0122AL260_3	T0122	no_data	no_data	no_data	no_data	no_data	no_data
T0122AL052_4	T0122AL260_4	T0122	no_data	no_data	no_data	no_data	no_data	no_data
T0122AL052_4	T0122AL260_5	T0122	no_data	no_data	no_data	no_data	no_data	no_data
T0122AL052_4	T0122AL273_1	T0122	no_data	no_data	no_data	no_data	no_data	no_data
T0122AL052_4	T0122AL273_2	T0122	no_data	no_data	no_data	no_data	no_data	no_data
T0122AL052_4	T0122AL273_3	T0122	no_data	no_data	no_data	no_data	no_data	no_data
T0122AL052_4	T0122AL273_4	T0122	no_data	no_data	no_data	no_data	no_data	no_data
T0122AL052_4	T0122AL274_1	T0122	no_data	no_data	no_data	no_data	no_data	no_data
T0122AL052_4	T0122AL274_2	T0122	no_data	no_data	no_data	no_data	no_data	no_data
T0122AL052_4	T0122AL274_3	T0122	no_data	no_data	no_data	no_data	no_data	no_data
T0122AL052_4	T0122AL274_4	T0122	no_data	no_data	no_data	no_data	no_data	no_data
T0122AL052_4	T0122AL274_5	T0122	no_data	no_data	no_data	no_data	no_data	no_data
T0122AL052_4	T0122AL280_1	T0122	no_data	no_data	no_data	no_data	no_data	no_data
T0122AL052_4	T0122AL280_2	T0122	no_data	no_data	no_data	no_data	no_data	no_data
T0122AL052_4	T0122AL331_1	T0122	no_data	no_data	no_data	no_data	no_data	no_data
T0122AL052_4	T0122AL357_1	T0122	no_data	no_data	no_data	no_data	no_data	no_data
T0122AL052_4	T0122AL359_1	T0122	no_data	no_data	no_data	no_data	no_data	no_data
T0122AL052_4	T0122AL361_1	T0122	no_data	no_data	no_data	no_data	no_data	no_data
T0122AL052_4	T0122AL389_1	T0122	no_data	no_data	no_data	no_data	no_data	no_data
T0122AL052_4	T0122AL389_2	T0122	no_data	no_data	no_data	no_data	no_data	no_data
T0122AL052_4	T0122AL389_3	T0122	no_data	no_data	no_data	no_data	no_data	no_data
T0122AL052_4	T0122AL389_4	T0122	no_data	no_data	no_data	no_data	no_data	no_data
T0122AL052_4	T0122AL389_5	T0122	no_data	no_data	no_data	no_data	no_data	no_data
T0122AL052_4	T0122AL395_1	T0122	no_data	no_data	no_data	no_data	no_data	no_data
T0122AL052_4	T0122AL395_2	T0122	no_data	no_data	no_data	no_data	no_data	no_data
T0122AL052_4	T0122AL395_3	T0122	no_data	no_data	no_data	no_data	no_data	no_data
T0122AL052_4	T0122AL395_4	T0122	no_data	no_data	no_data	no_data	no_data	no_data
T0122AL052_4	T0122AL395_5	T0122	no_data	no_data	no_data	no_data	no_data	no_data
T0122AL052_4	T0122AL536_1	T0122	no_data	no_data	no_data	no_data	no_data	no_data
T0122AL052_4	T0122DR324_1	T0122	no_data	no_data	no_data	no_data	no_data	no_data
T0122AL052_4	T0122RR017_1	T0122	no_data	no_data	no_data	no_data	no_data	no_data
T0122AL052_4	T0122RR392_1	T0122	no_data	no_data	no_data	no_data	no_data	no_data
T0122AL052_4	T0122SS010_1	T0122	no_data	no_data	no_data	no_data	no_data	no_data
T0122AL052_4	T0122SS017_1	T0122	no_data	no_data	no_data	no_data	no_data	no_data
T0122AL052_4	T0122SS018_1	T0122	no_data	no_data	no_data	no_data	no_data	no_data
T0122AL052_4	T0122SS018_2	T0122	no_data	no_data	no_data	no_data	no_data	no_data
T0122AL052_4	T0122SS031_1	T0122	no_data	no_data	no_data	no_data	no_data	no_data
T0122AL052_4	T0122SS039_1	T0122	no_data	no_data	no_data	no_data	no_data	no_data
T0122AL052_4	T0122SS052_1	T0122	no_data	no_data	no_data	no_data	no_data	no_data
T0122AL052_4	T0122SS055_1	T0122	no_data	no_data	no_data	no_data	no_data	no_data
T0122AL052_4	T0122SS065_1	T0122	no_data	no_data	no_data	no_data	no_data	no_data
T0122AL052_4	T0122SS065_2	T0122	no_data	no_data	no_data	no_data	no_data	no_data
T0122AL052_4	T0122SS094_1	T0122	no_data	no_data	no_data	no_data	no_data	no_data
T0122AL052_4	T0122SS111_1	T0122	no_data	no_data	no_data	no_data	no_data	no_data
T0122AL052_4	T0122SS115_1	T0122	no_data	no_data	no_data	no_data	no_data	no_data
T0122AL052_4	T0122SS137_1	T0122	no_data	no_data	no_data	no_data	no_data	no_data
T0122AL052_4	T0122SS150_1	T0122	no_data	no_data	no_data	no_data	no_data	no_data
T0122AL052_4	T0122SS151_1	T0122	no_data	no_data	no_data	no_data	no_data	no_data
T0122AL052_4	T0122SS197_1	T0122	no_data	no_data	no_data	no_data	no_data	no_data
T0122AL052_4	T0122SS214_1	T0122	no_data	no_data	no_data	no_data	no_data	no_data
T0122AL052_4	T0122SS216_1	T0122	no_data	no_data	no_data	no_data	no_data	no_data
T0122AL052_4	T0122SS251_1	T0122	no_data	no_data	no_data	no_data	no_data	no_data
T0122AL052_4	T0122SS258_1	T0122	no_data	no_data	no_data	no_data	no_data	no_data
T0122AL052_4	T0122SS273_1	T0122	no_data	no_data	no_data	no_data	no_data	no_data
T0122AL052_4	T0122SS281_1	T0122	no_data	no_data	no_data	no_data	no_data	no_data
T0122AL052_4	T0122SS325_1	T0122	no_data	no_data	no_data	no_data	no_data	no_data
T0122AL052_4	T0122SS342_1	T0122	no_data	no_data	no_data	no_data	no_data	no_data
T0122AL052_4	T0122SS385_1	T0122	no_data	no_data	no_data	no_data	no_data	no_data
T0122AL052_4	T0122SS402_1	T0122	no_data	no_data	no_data	no_data	no_data	no_data
T0122AL052_4	T0122SS453_1	T0122	no_data	no_data	no_data	no_data	no_data	no_data
T0122AL052_4	T0122SS510_1	T0122	no_data	no_data	no_data	no_data	no_data	no_data
T0122AL052_4	T0122SS530_1	T0122	no_data	no_data	no_data	no_data	no_data	no_data
T0122AL052_4	T0122TS012_1	T0122	no_data	no_data	no_data	no_data	245	no_data
T0122AL052_4	T0122TS012_2	T0122	no_data	no_data	no_data	no_data	245	no_data
T0122AL052_4	T0122TS012_3	T0122	no_data	no_data	no_data	no_data	248	no_data
T0122AL052_4	T0122TS012_4	T0122	no_data	no_data	no_data	no_data	248	no_data
T0122AL052_4	T0122TS012_5	T0122	no_data	no_data	no_data	no_data	245	no_data
T0122AL052_4	T0122TS017_1	T0122	no_data	no_data	no_data	no_data	247	no_data
T0122AL052_4	T0122TS018_1u	T0122	no_data	no_data	no_data	no_data	248	no_data
T0122AL052_4	T0122TS022_1	T0122	no_data	no_data	no_data	no_data	217	no_data
T0122AL052_4	T0122TS023_1	T0122	no_data	no_data	no_data	no_data	245	no_data
T0122AL052_4	T0122TS028_1	T0122	no_data	no_data	no_data	no_data	248	no_data
T0122AL052_4	T0122TS028_2	T0122	no_data	no_data	no_data	no_data	248	no_data
T0122AL052_4	T0122TS028_3	T0122	no_data	no_data	no_data	no_data	248	no_data
T0122AL052_4	T0122TS028_4	T0122	no_data	no_data	no_data	no_data	248	no_data
T0122AL052_4	T0122TS028_5	T0122	no_data	no_data	no_data	no_data	248	no_data
T0122AL052_4	T0122TS031_1	T0122	no_data	no_data	no_data	no_data	248	no_data
T0122AL052_4	T0122TS032_1	T0122	no_data	no_data	no_data	no_data	244	no_data
T0122AL052_4	T0122TS042_1	T0122	no_data	no_data	no_data	no_data	248	no_data
T0122AL052_4	T0122TS045_1	T0122	no_data	no_data	no_data	no_data	248	no_data
T0122AL052_4	T0122TS045_2	T0122	no_data	no_data	no_data	no_data	248	no_data
T0122AL052_4	T0122TS045_3	T0122	no_data	no_data	no_data	no_data	248	no_data
T0122AL052_4	T0122TS045_4	T0122	no_data	no_data	no_data	no_data	248	no_data
T0122AL052_4	T0122TS045_5	T0122	no_data	no_data	no_data	no_data	248	no_data
T0122AL052_4	T0122TS047_1	T0122	no_data	no_data	no_data	no_data	248	no_data
T0122AL052_4	T0122TS047_2	T0122	no_data	no_data	no_data	no_data	248	no_data
T0122AL052_4	T0122TS047_3	T0122	no_data	no_data	no_data	no_data	248	no_data
T0122AL052_4	T0122TS047_4	T0122	no_data	no_data	no_data	no_data	248	no_data
T0122AL052_4	T0122TS047_5	T0122	no_data	no_data	no_data	no_data	248	no_data
T0122AL052_4	T0122TS055_1	T0122	no_data	no_data	no_data	no_data	248	no_data
T0122AL052_4	T0122TS055_2	T0122	no_data	no_data	no_data	no_data	248	no_data
T0122AL052_4	T0122TS055_3	T0122	no_data	no_data	no_data	no_data	248	no_data
T0122AL052_4	T0122TS055_4	T0122	no_data	no_data	no_data	no_data	248	no_data
T0122AL052_4	T0122TS055_5	T0122	no_data	no_data	no_data	no_data	248	no_data
T0122AL052_4	T0122TS058_1	T0122	no_data	no_data	no_data	no_data	248	no_data
T0122AL052_4	T0122TS058_2	T0122	no_data	no_data	no_data	no_data	248	no_data
T0122AL052_4	T0122TS065_1	T0122	no_data	no_data	no_data	no_data	235	no_data
T0122AL052_4	T0122TS077_1	T0122	no_data	no_data	no_data	no_data	243	no_data
T0122AL052_4	T0122TS086_1	T0122	no_data	no_data	no_data	no_data	222	no_data
T0122AL052_4	T0122TS088_1	T0122	no_data	no_data	no_data	no_data	248	no_data
T0122AL052_4	T0122TS088_2	T0122	no_data	no_data	no_data	no_data	248	no_data
T0122AL052_4	T0122TS088_3	T0122	no_data	no_data	no_data	no_data	248	no_data
T0122AL052_4	T0122TS088_4	T0122	no_data	no_data	no_data	no_data	248	no_data
T0122AL052_4	T0122TS088_5	T0122	no_data	no_data	no_data	no_data	248	no_data
T0122AL052_4	T0122TS095_1	T0122	no_data	no_data	no_data	no_data	248	no_data
T0122AL052_4	T0122TS125_1	T0122	no_data	no_data	no_data	no_data	248	no_data
T0122AL052_4	T0122TS126_1	T0122	no_data	no_data	no_data	no_data	248	no_data
T0122AL052_4	T0122TS152_1	T0122	no_data	no_data	no_data	no_data	233	no_data
T0122AL052_4	T0122TS161_1	T0122	no_data	no_data	no_data	no_data	248	no_data
T0122AL052_4	T0122TS169_1	T0122	no_data	no_data	no_data	no_data	248	no_data
T0122AL052_4	T0122TS179_1	T0122	no_data	no_data	no_data	no_data	197	no_data
T0122AL052_4	T0122TS179_2	T0122	no_data	no_data	no_data	no_data	234	no_data
T0122AL052_4	T0122TS179_3	T0122	no_data	no_data	no_data	no_data	209	no_data
T0122AL052_4	T0122TS179_4	T0122	no_data	no_data	no_data	no_data	228	no_data
T0122AL052_4	T0122TS179_5	T0122	no_data	no_data	no_data	no_data	235	no_data
T0122AL052_4	T0122TS186_1	T0122	no_data	no_data	no_data	no_data	235	no_data
T0122AL052_4	T0122TS187_1u	T0122	no_data	no_data	no_data	no_data	248	no_data
T0122AL052_4	T0122TS191_1	T0122	no_data	no_data	no_data	no_data	245	no_data
T0122AL052_4	T0122TS197_1	T0122	no_data	no_data	no_data	no_data	244	no_data
T0122AL052_4	T0122TS197_2	T0122	no_data	no_data	no_data	no_data	246	no_data
T0122AL052_4	T0122TS216_1	T0122	no_data	no_data	no_data	no_data	248	no_data
T0122AL052_4	T0122TS216_2	T0122	no_data	no_data	no_data	no_data	248	no_data
T0122AL052_4	T0122TS216_3	T0122	no_data	no_data	no_data	no_data	248	no_data
T0122AL052_4	T0122TS216_4	T0122	no_data	no_data	no_data	no_data	248	no_data
T0122AL052_4	T0122TS216_5	T0122	no_data	no_data	no_data	no_data	248	no_data
T0122AL052_4	T0122TS218_1	T0122	no_data	no_data	no_data	no_data	248	no_data
T0122AL052_4	T0122TS218_2	T0122	no_data	no_data	no_data	no_data	239	no_data
T0122AL052_4	T0122TS218_3	T0122	no_data	no_data	no_data	no_data	248	no_data
T0122AL052_4	T0122TS223_1	T0122	no_data	no_data	no_data	no_data	248	no_data
T0122AL052_4	T0122TS223_2	T0122	no_data	no_data	no_data	no_data	248	no_data
T0122AL052_4	T0122TS223_3	T0122	no_data	no_data	no_data	no_data	248	no_data
T0122AL052_4	T0122TS223_4	T0122	no_data	no_data	no_data	no_data	248	no_data
T0122AL052_4	T0122TS223_5	T0122	no_data	no_data	no_data	no_data	248	no_data
T0122AL052_4	T0122TS237_1	T0122	no_data	no_data	no_data	no_data	248	no_data
T0122AL052_4	T0122TS241_1	T0122	no_data	no_data	no_data	no_data	248	no_data
T0122AL052_4	T0122TS255_1	T0122	no_data	no_data	no_data	no_data	248	no_data
T0122AL052_4	T0122TS278_1	T0122	no_data	no_data	no_data	no_data	212	no_data
T0122AL052_4	T0122TS278_2	T0122	no_data	no_data	no_data	no_data	210	no_data
T0122AL052_4	T0122TS278_3	T0122	no_data	no_data	no_data	no_data	216	no_data
T0122AL052_4	T0122TS278_4	T0122	no_data	no_data	no_data	no_data	213	no_data
T0122AL052_4	T0122TS278_5	T0122	no_data	no_data	no_data	no_data	217	no_data
T0122AL052_4	T0122TS330_1	T0122	no_data	no_data	no_data	no_data	207	no_data
T0122AL052_4	T0122TS342_1	T0122	no_data	no_data	no_data	no_data	248	no_data
T0122AL052_4	T0122TS354_1	T0122	no_data	no_data	no_data	no_data	248	no_data
T0122AL052_4	T0122TS357_2	T0122	no_data	no_data	no_data	no_data	247	no_data
T0122AL052_4	T0122TS363_1	T0122	no_data	no_data	no_data	no_data	235	no_data
T0122AL052_4	T0122TS381_1	T0122	no_data	no_data	no_data	no_data	248	no_data
T0122AL052_4	T0122TS381_2	T0122	no_data	no_data	no_data	no_data	248	no_data
T0122AL052_4	T0122TS381_3	T0122	no_data	no_data	no_data	no_data	248	no_data
T0122AL052_4	T0122TS382_1	T0122	no_data	no_data	no_data	no_data	248	no_data
T0122AL052_4	T0122TS382_2	T0122	no_data	no_data	no_data	no_data	248	no_data
T0122AL052_4	T0122TS382_3	T0122	no_data	no_data	no_data	no_data	248	no_data
T0122AL052_4	T0122TS382_4	T0122	no_data	no_data	no_data	no_data	248	no_data
T0122AL052_4	T0122TS390_1	T0122	no_data	no_data	no_data	no_data	248	no_data
T0122AL052_4	T0122TS393_1	T0122	no_data	no_data	no_data	no_data	248	no_data
T0122AL052_4	T0122TS393_2	T0122	no_data	no_data	no_data	no_data	248	no_data
T0122AL052_4	T0122TS406_1	T0122	no_data	no_data	no_data	no_data	245	no_data
T0122AL052_4	T0122TS414_1	T0122	no_data	no_data	no_data	no_data	248	no_data
T0122AL052_4	T0122TS414_2	T0122	no_data	no_data	no_data	no_data	248	no_data
T0122AL052_4	T0122TS414_3	T0122	no_data	no_data	no_data	no_data	248	no_data
T0122AL052_4	T0122TS414_4	T0122	no_data	no_data	no_data	no_data	248	no_data
T0122AL052_4	T0122TS429_1	T0122	no_data	no_data	no_data	no_data	229	no_data
T0122AL052_4	T0122TS444_1	T0122	no_data	no_data	no_data	no_data	248	no_data
T0122AL052_4	T0122TS447_1	T0122	no_data	no_data	no_data	no_data	248	no_data
T0122AL052_4	T0122TS447_2	T0122	no_data	no_data	no_data	no_data	248	no_data
T0122AL052_4	T0122TS447_3	T0122	no_data	no_data	no_data	no_data	248	no_data
T0122AL052_4	T0122TS447_4	T0122	no_data	no_data	no_data	no_data	248	no_data
T0122AL052_4	T0122TS447_5	T0122	no_data	no_data	no_data	no_data	248	no_data
T0122AL052_4	T0122TS455_1u	T0122	no_data	no_data	no_data	no_data	no_data	no_data
T0122AL052_4	T0122TS457_1	T0122	no_data	no_data	no_data	no_data	247	no_data
T0122AL052_4	T0122TS457_2	T0122	no_data	no_data	no_data	no_data	248	no_data
T0122AL052_4	T0122TS457_3	T0122	no_data	no_data	no_data	no_data	248	no_data
T0122AL052_4	T0122TS468_1	T0122	no_data	no_data	no_data	no_data	248	no_data
T0122AL052_4	T0122TS482_1	T0122	no_data	no_data	no_data	no_data	240	no_data
T0122AL052_4	T0122TS482_2	T0122	no_data	no_data	no_data	no_data	240	no_data
T0122AL052_4	T0122TS486_1	T0122	no_data	no_data	no_data	no_data	248	no_data
T0122AL052_4	T0122TS486_2u	T0122	no_data	no_data	no_data	no_data	248	no_data
T0122AL052_4	T0122TS500_1	T0122	no_data	no_data	no_data	no_data	246	no_data
T0122AL052_4	T0122TS512_1	T0122	no_data	no_data	no_data	no_data	248	no_data
T0122AL052_4	T0122TS512_2	T0122	no_data	no_data	no_data	no_data	248	no_data
T0122AL052_4	T0122TS512_3	T0122	no_data	no_data	no_data	no_data	248	no_data
T0122AL052_4	T0122TS512_4	T0122	no_data	no_data	no_data	no_data	248	no_data
T0122AL052_4	T0122TS512_5	T0122	no_data	no_data	no_data	no_data	248	no_data
T0122AL052_4	T0122TS526_1	T0122	no_data	no_data	no_data	no_data	248	no_data
T0122AL052_4	T0122TS535_1	T0122	no_data	no_data	no_data	no_data	248	no_data
T0122AL052_5	T0122AL093_1	T0122	no_data	no_data	no_data	no_data	no_data	no_data
T0122AL052_5	T0122AL094_1	T0122	no_data	no_data	no_data	no_data	no_data	no_data
T0122AL052_5	T0122AL103_1	T0122	no_data	no_data	no_data	no_data	no_data	no_data
T0122AL052_5	T0122AL103_2	T0122	no_data	no_data	no_data	no_data	no_data	no_data
T0122AL052_5	T0122AL103_3	T0122	no_data	no_data	no_data	no_data	no_data	no_data
T0122AL052_5	T0122AL103_4	T0122	no_data	no_data	no_data	no_data	no_data	no_data
T0122AL052_5	T0122AL103_5	T0122	no_data	no_data	no_data	no_data	no_data	no_data
T0122AL052_5	T0122AL104_1	T0122	no_data	no_data	no_data	no_data	no_data	no_data
T0122AL052_5	T0122AL105_1	T0122	no_data	no_data	no_data	no_data	no_data	no_data
T0122AL052_5	T0122AL106_1	T0122	no_data	no_data	no_data	no_data	no_data	no_data
T0122AL052_5	T0122AL107_1	T0122	no_data	no_data	no_data	no_data	no_data	no_data
T0122AL052_5	T0122AL108_1	T0122	no_data	no_data	no_data	no_data	no_data	no_data
T0122AL052_5	T0122AL111_1	T0122	no_data	no_data	no_data	no_data	no_data	no_data
T0122AL052_5	T0122AL127_1u	T0122	no_data	no_data	no_data	no_data	no_data	no_data
T0122AL052_5	T0122AL127_2u	T0122	no_data	no_data	no_data	no_data	no_data	no_data
T0122AL052_5	T0122AL127_3u	T0122	no_data	no_data	no_data	no_data	no_data	no_data
T0122AL052_5	T0122AL127_4u	T0122	no_data	no_data	no_data	no_data	no_data	no_data
T0122AL052_5	T0122AL127_5u	T0122	no_data	no_data	no_data	no_data	no_data	no_data
T0122AL052_5	T0122AL132_1	T0122	no_data	no_data	no_data	no_data	no_data	no_data
T0122AL052_5	T0122AL132_2	T0122	no_data	no_data	no_data	no_data	no_data	no_data
T0122AL052_5	T0122AL132_3	T0122	no_data	no_data	no_data	no_data	no_data	no_data
T0122AL052_5	T0122AL132_4	T0122	no_data	no_data	no_data	no_data	no_data	no_data
T0122AL052_5	T0122AL132_5	T0122	no_data	no_data	no_data	no_data	no_data	no_data
T0122AL052_5	T0122AL133_1	T0122	no_data	no_data	no_data	no_data	no_data	no_data
T0122AL052_5	T0122AL133_2	T0122	no_data	no_data	no_data	no_data	no_data	no_data
T0122AL052_5	T0122AL133_3	T0122	no_data	no_data	no_data	no_data	no_data	no_data
T0122AL052_5	T0122AL137_1	T0122	no_data	no_data	no_data	no_data	no_data	no_data
T0122AL052_5	T0122AL150_1	T0122	no_data	no_data	no_data	no_data	no_data	no_data
T0122AL052_5	T0122AL158_1	T0122	no_data	no_data	no_data	no_data	no_data	no_data
T0122AL052_5	T0122AL158_2	T0122	no_data	no_data	no_data	no_data	no_data	no_data
T0122AL052_5	T0122AL158_3	T0122	no_data	no_data	no_data	no_data	no_data	no_data
T0122AL052_5	T0122AL158_4	T0122	no_data	no_data	no_data	no_data	no_data	no_data
T0122AL052_5	T0122AL158_5	T0122	no_data	no_data	no_data	no_data	no_data	no_data
T0122AL052_5	T0122AL170_1	T0122	no_data	no_data	no_data	no_data	no_data	no_data
T0122AL052_5	T0122AL170_5	T0122	no_data	no_data	no_data	no_data	no_data	no_data
T0122AL052_5	T0122AL173_1	T0122	no_data	no_data	no_data	no_data	no_data	no_data
T0122AL052_5	T0122AL229_1	T0122	no_data	no_data	no_data	no_data	no_data	no_data
T0122AL052_5	T0122AL259_1	T0122	no_data	no_data	no_data	no_data	no_data	no_data
T0122AL052_5	T0122AL259_2	T0122	no_data	no_data	no_data	no_data	no_data	no_data
T0122AL052_5	T0122AL259_3	T0122	no_data	no_data	no_data	no_data	no_data	no_data
T0122AL052_5	T0122AL259_4	T0122	no_data	no_data	no_data	no_data	no_data	no_data
T0122AL052_5	T0122AL259_5	T0122	no_data	no_data	no_data	no_data	no_data	no_data
T0122AL052_5	T0122AL260_1	T0122	no_data	no_data	no_data	no_data	no_data	no_data
T0122AL052_5	T0122AL260_2	T0122	no_data	no_data	no_data	no_data	no_data	no_data
T0122AL052_5	T0122AL260_3	T0122	no_data	no_data	no_data	no_data	no_data	no_data
T0122AL052_5	T0122AL260_4	T0122	no_data	no_data	no_data	no_data	no_data	no_data
T0122AL052_5	T0122AL260_5	T0122	no_data	no_data	no_data	no_data	no_data	no_data
T0122AL052_5	T0122AL273_1	T0122	no_data	no_data	no_data	no_data	no_data	no_data
T0122AL052_5	T0122AL273_2	T0122	no_data	no_data	no_data	no_data	no_data	no_data
T0122AL052_5	T0122AL273_3	T0122	no_data	no_data	no_data	no_data	no_data	no_data
T0122AL052_5	T0122AL273_4	T0122	no_data	no_data	no_data	no_data	no_data	no_data
T0122AL052_5	T0122AL274_1	T0122	no_data	no_data	no_data	no_data	no_data	no_data
T0122AL052_5	T0122AL274_2	T0122	no_data	no_data	no_data	no_data	no_data	no_data
T0122AL052_5	T0122AL274_3	T0122	no_data	no_data	no_data	no_data	no_data	no_data
T0122AL052_5	T0122AL274_4	T0122	no_data	no_data	no_data	no_data	no_data	no_data
T0122AL052_5	T0122AL274_5	T0122	no_data	no_data	no_data	no_data	no_data	no_data
T0122AL052_5	T0122AL280_1	T0122	no_data	no_data	no_data	no_data	no_data	no_data
T0122AL052_5	T0122AL280_2	T0122	no_data	no_data	no_data	no_data	no_data	no_data
T0122AL052_5	T0122AL331_1	T0122	no_data	no_data	no_data	no_data	no_data	no_data
T0122AL052_5	T0122AL357_1	T0122	no_data	no_data	no_data	no_data	no_data	no_data
T0122AL052_5	T0122AL359_1	T0122	no_data	no_data	no_data	no_data	no_data	no_data
T0122AL052_5	T0122AL361_1	T0122	no_data	no_data	no_data	no_data	no_data	no_data
T0122AL052_5	T0122AL389_1	T0122	no_data	no_data	no_data	no_data	no_data	no_data
T0122AL052_5	T0122AL389_2	T0122	no_data	no_data	no_data	no_data	no_data	no_data
T0122AL052_5	T0122AL389_3	T0122	no_data	no_data	no_data	no_data	no_data	no_data
T0122AL052_5	T0122AL389_4	T0122	no_data	no_data	no_data	no_data	no_data	no_data
T0122AL052_5	T0122AL389_5	T0122	no_data	no_data	no_data	no_data	no_data	no_data
T0122AL052_5	T0122AL395_1	T0122	no_data	no_data	no_data	no_data	no_data	no_data
T0122AL052_5	T0122AL395_2	T0122	no_data	no_data	no_data	no_data	no_data	no_data
T0122AL052_5	T0122AL395_3	T0122	no_data	no_data	no_data	no_data	no_data	no_data
T0122AL052_5	T0122AL395_4	T0122	no_data	no_data	no_data	no_data	no_data	no_data
T0122AL052_5	T0122AL395_5	T0122	no_data	no_data	no_data	no_data	no_data	no_data
T0122AL052_5	T0122AL536_1	T0122	no_data	no_data	no_data	no_data	no_data	no_data
T0122AL052_5	T0122DR324_1	T0122	no_data	no_data	no_data	no_data	no_data	no_data
T0122AL052_5	T0122RR017_1	T0122	no_data	no_data	no_data	no_data	no_data	no_data
T0122AL052_5	T0122RR392_1	T0122	no_data	no_data	no_data	no_data	no_data	no_data
T0122AL052_5	T0122SS010_1	T0122	no_data	no_data	no_data	no_data	no_data	no_data
T0122AL052_5	T0122SS017_1	T0122	no_data	no_data	no_data	no_data	no_data	no_data
T0122AL052_5	T0122SS018_1	T0122	no_data	no_data	no_data	no_data	no_data	no_data
T0122AL052_5	T0122SS018_2	T0122	no_data	no_data	no_data	no_data	no_data	no_data
T0122AL052_5	T0122SS031_1	T0122	no_data	no_data	no_data	no_data	no_data	no_data
T0122AL052_5	T0122SS039_1	T0122	no_data	no_data	no_data	no_data	no_data	no_data
T0122AL052_5	T0122SS052_1	T0122	no_data	no_data	no_data	no_data	no_data	no_data
T0122AL052_5	T0122SS055_1	T0122	no_data	no_data	no_data	no_data	no_data	no_data
T0122AL052_5	T0122SS065_1	T0122	no_data	no_data	no_data	no_data	no_data	no_data
T0122AL052_5	T0122SS065_2	T0122	no_data	no_data	no_data	no_data	no_data	no_data
T0122AL052_5	T0122SS094_1	T0122	no_data	no_data	no_data	no_data	no_data	no_data
T0122AL052_5	T0122SS111_1	T0122	no_data	no_data	no_data	no_data	no_data	no_data
T0122AL052_5	T0122SS115_1	T0122	no_data	no_data	no_data	no_data	no_data	no_data
T0122AL052_5	T0122SS137_1	T0122	no_data	no_data	no_data	no_data	no_data	no_data
T0122AL052_5	T0122SS150_1	T0122	no_data	no_data	no_data	no_data	no_data	no_data
T0122AL052_5	T0122SS151_1	T0122	no_data	no_data	no_data	no_data	no_data	no_data
T0122AL052_5	T0122SS197_1	T0122	no_data	no_data	no_data	no_data	no_data	no_data
T0122AL052_5	T0122SS214_1	T0122	no_data	no_data	no_data	no_data	no_data	no_data
T0122AL052_5	T0122SS216_1	T0122	no_data	no_data	no_data	no_data	no_data	no_data
T0122AL052_5	T0122SS251_1	T0122	no_data	no_data	no_data	no_data	no_data	no_data
T0122AL052_5	T0122SS258_1	T0122	no_data	no_data	no_data	no_data	no_data	no_data
T0122AL052_5	T0122SS273_1	T0122	no_data	no_data	no_data	no_data	no_data	no_data
T0122AL052_5	T0122SS281_1	T0122	no_data	no_data	no_data	no_data	no_data	no_data
T0122AL052_5	T0122SS325_1	T0122	no_data	no_data	no_data	no_data	no_data	no_data
T0122AL052_5	T0122SS342_1	T0122	no_data	no_data	no_data	no_data	no_data	no_data
T0122AL052_5	T0122SS385_1	T0122	no_data	no_data	no_data	no_data	no_data	no_data
T0122AL052_5	T0122SS402_1	T0122	no_data	no_data	no_data	no_data	no_data	no_data
T0122AL052_5	T0122SS453_1	T0122	no_data	no_data	no_data	no_data	no_data	no_data
T0122AL052_5	T0122SS510_1	T0122	no_data	no_data	no_data	no_data	no_data	no_data
T0122AL052_5	T0122SS530_1	T0122	no_data	no_data	no_data	no_data	no_data	no_data
T0122AL052_5	T0122TS012_1	T0122	no_data	no_data	no_data	no_data	245	no_data
T0122AL052_5	T0122TS012_2	T0122	no_data	no_data	no_data	no_data	245	no_data
T0122AL052_5	T0122TS012_3	T0122	no_data	no_data	no_data	no_data	248	no_data
T0122AL052_5	T0122TS012_4	T0122	no_data	no_data	no_data	no_data	248	no_data
T0122AL052_5	T0122TS012_5	T0122	no_data	no_data	no_data	no_data	245	no_data
T0122AL052_5	T0122TS017_1	T0122	no_data	no_data	no_data	no_data	247	no_data
T0122AL052_5	T0122TS018_1u	T0122	no_data	no_data	no_data	no_data	248	no_data
T0122AL052_5	T0122TS022_1	T0122	no_data	no_data	no_data	no_data	217	no_data
T0122AL052_5	T0122TS023_1	T0122	no_data	no_data	no_data	no_data	245	no_data
T0122AL052_5	T0122TS028_1	T0122	no_data	no_data	no_data	no_data	248	no_data
T0122AL052_5	T0122TS028_2	T0122	no_data	no_data	no_data	no_data	248	no_data
T0122AL052_5	T0122TS028_3	T0122	no_data	no_data	no_data	no_data	248	no_data
T0122AL052_5	T0122TS028_4	T0122	no_data	no_data	no_data	no_data	248	no_data
T0122AL052_5	T0122TS028_5	T0122	no_data	no_data	no_data	no_data	248	no_data
T0122AL052_5	T0122TS031_1	T0122	no_data	no_data	no_data	no_data	248	no_data
T0122AL052_5	T0122TS032_1	T0122	no_data	no_data	no_data	no_data	244	no_data
T0122AL052_5	T0122TS042_1	T0122	no_data	no_data	no_data	no_data	248	no_data
T0122AL052_5	T0122TS045_1	T0122	no_data	no_data	no_data	no_data	248	no_data
T0122AL052_5	T0122TS045_2	T0122	no_data	no_data	no_data	no_data	248	no_data
T0122AL052_5	T0122TS045_3	T0122	no_data	no_data	no_data	no_data	248	no_data
T0122AL052_5	T0122TS045_4	T0122	no_data	no_data	no_data	no_data	248	no_data
T0122AL052_5	T0122TS045_5	T0122	no_data	no_data	no_data	no_data	248	no_data
T0122AL052_5	T0122TS047_1	T0122	no_data	no_data	no_data	no_data	248	no_data
T0122AL052_5	T0122TS047_2	T0122	no_data	no_data	no_data	no_data	248	no_data
T0122AL052_5	T0122TS047_3	T0122	no_data	no_data	no_data	no_data	248	no_data
T0122AL052_5	T0122TS047_4	T0122	no_data	no_data	no_data	no_data	248	no_data
T0122AL052_5	T0122TS047_5	T0122	no_data	no_data	no_data	no_data	248	no_data
T0122AL052_5	T0122TS055_1	T0122	no_data	no_data	no_data	no_data	248	no_data
T0122AL052_5	T0122TS055_2	T0122	no_data	no_data	no_data	no_data	248	no_data
T0122AL052_5	T0122TS055_3	T0122	no_data	no_data	no_data	no_data	248	no_data
T0122AL052_5	T0122TS055_4	T0122	no_data	no_data	no_data	no_data	248	no_data
T0122AL052_5	T0122TS055_5	T0122	no_data	no_data	no_data	no_data	248	no_data
T0122AL052_5	T0122TS058_1	T0122	no_data	no_data	no_data	no_data	248	no_data
T0122AL052_5	T0122TS058_2	T0122	no_data	no_data	no_data	no_data	248	no_data
T0122AL052_5	T0122TS065_1	T0122	no_data	no_data	no_data	no_data	235	no_data
T0122AL052_5	T0122TS077_1	T0122	no_data	no_data	no_data	no_data	243	no_data
T0122AL052_5	T0122TS086_1	T0122	no_data	no_data	no_data	no_data	222	no_data
T0122AL052_5	T0122TS088_1	T0122	no_data	no_data	no_data	no_data	248	no_data
T0122AL052_5	T0122TS088_2	T0122	no_data	no_data	no_data	no_data	248	no_data
T0122AL052_5	T0122TS088_3	T0122	no_data	no_data	no_data	no_data	248	no_data
T0122AL052_5	T0122TS088_4	T0122	no_data	no_data	no_data	no_data	248	no_data
T0122AL052_5	T0122TS088_5	T0122	no_data	no_data	no_data	no_data	248	no_data
T0122AL052_5	T0122TS095_1	T0122	no_data	no_data	no_data	no_data	248	no_data
T0122AL052_5	T0122TS125_1	T0122	no_data	no_data	no_data	no_data	248	no_data
T0122AL052_5	T0122TS126_1	T0122	no_data	no_data	no_data	no_data	248	no_data
T0122AL052_5	T0122TS152_1	T0122	no_data	no_data	no_data	no_data	233	no_data
T0122AL052_5	T0122TS161_1	T0122	no_data	no_data	no_data	no_data	248	no_data
T0122AL052_5	T0122TS169_1	T0122	no_data	no_data	no_data	no_data	248	no_data
T0122AL052_5	T0122TS179_1	T0122	no_data	no_data	no_data	no_data	197	no_data
T0122AL052_5	T0122TS179_2	T0122	no_data	no_data	no_data	no_data	234	no_data
T0122AL052_5	T0122TS179_3	T0122	no_data	no_data	no_data	no_data	209	no_data
T0122AL052_5	T0122TS179_4	T0122	no_data	no_data	no_data	no_data	228	no_data
T0122AL052_5	T0122TS179_5	T0122	no_data	no_data	no_data	no_data	235	no_data
T0122AL052_5	T0122TS186_1	T0122	no_data	no_data	no_data	no_data	235	no_data
T0122AL052_5	T0122TS187_1u	T0122	no_data	no_data	no_data	no_data	248	no_data
T0122AL052_5	T0122TS191_1	T0122	no_data	no_data	no_data	no_data	245	no_data
T0122AL052_5	T0122TS197_1	T0122	no_data	no_data	no_data	no_data	244	no_data
T0122AL052_5	T0122TS197_2	T0122	no_data	no_data	no_data	no_data	246	no_data
T0122AL052_5	T0122TS216_1	T0122	no_data	no_data	no_data	no_data	248	no_data
T0122AL052_5	T0122TS216_2	T0122	no_data	no_data	no_data	no_data	248	no_data
T0122AL052_5	T0122TS216_3	T0122	no_data	no_data	no_data	no_data	248	no_data
T0122AL052_5	T0122TS216_4	T0122	no_data	no_data	no_data	no_data	248	no_data
T0122AL052_5	T0122TS216_5	T0122	no_data	no_data	no_data	no_data	248	no_data
T0122AL052_5	T0122TS218_1	T0122	no_data	no_data	no_data	no_data	248	no_data
T0122AL052_5	T0122TS218_2	T0122	no_data	no_data	no_data	no_data	239	no_data
T0122AL052_5	T0122TS218_3	T0122	no_data	no_data	no_data	no_data	248	no_data
T0122AL052_5	T0122TS223_1	T0122	no_data	no_data	no_data	no_data	248	no_data
T0122AL052_5	T0122TS223_2	T0122	no_data	no_data	no_data	no_data	248	no_data
T0122AL052_5	T0122TS223_3	T0122	no_data	no_data	no_data	no_data	248	no_data
T0122AL052_5	T0122TS223_4	T0122	no_data	no_data	no_data	no_data	248	no_data
T0122AL052_5	T0122TS223_5	T0122	no_data	no_data	no_data	no_data	248	no_data
T0122AL052_5	T0122TS237_1	T0122	no_data	no_data	no_data	no_data	248	no_data
T0122AL052_5	T0122TS241_1	T0122	no_data	no_data	no_data	no_data	248	no_data
T0122AL052_5	T0122TS255_1	T0122	no_data	no_data	no_data	no_data	248	no_data
T0122AL052_5	T0122TS278_1	T0122	no_data	no_data	no_data	no_data	212	no_data
T0122AL052_5	T0122TS278_2	T0122	no_data	no_data	no_data	no_data	210	no_data
T0122AL052_5	T0122TS278_3	T0122	no_data	no_data	no_data	no_data	216	no_data
T0122AL052_5	T0122TS278_4	T0122	no_data	no_data	no_data	no_data	213	no_data
T0122AL052_5	T0122TS278_5	T0122	no_data	no_data	no_data	no_data	217	no_data
T0122AL052_5	T0122TS330_1	T0122	no_data	no_data	no_data	no_data	207	no_data
T0122AL052_5	T0122TS342_1	T0122	no_data	no_data	no_data	no_data	248	no_data
T0122AL052_5	T0122TS354_1	T0122	no_data	no_data	no_data	no_data	248	no_data
T0122AL052_5	T0122TS357_2	T0122	no_data	no_data	no_data	no_data	247	no_data
T0122AL052_5	T0122TS363_1	T0122	no_data	no_data	no_data	no_data	235	no_data
T0122AL052_5	T0122TS381_1	T0122	no_data	no_data	no_data	no_data	248	no_data
T0122AL052_5	T0122TS381_2	T0122	no_data	no_data	no_data	no_data	248	no_data
T0122AL052_5	T0122TS381_3	T0122	no_data	no_data	no_data	no_data	248	no_data
T0122AL052_5	T0122TS382_1	T0122	no_data	no_data	no_data	no_data	248	no_data
T0122AL052_5	T0122TS382_2	T0122	no_data	no_data	no_data	no_data	248	no_data
T0122AL052_5	T0122TS382_3	T0122	no_data	no_data	no_data	no_data	248	no_data
T0122AL052_5	T0122TS382_4	T0122	no_data	no_data	no_data	no_data	248	no_data
T0122AL052_5	T0122TS390_1	T0122	no_data	no_data	no_data	no_data	248	no_data
T0122AL052_5	T0122TS393_1	T0122	no_data	no_data	no_data	no_data	248	no_data
T0122AL052_5	T0122TS393_2	T0122	no_data	no_data	no_data	no_data	248	no_data
T0122AL052_5	T0122TS406_1	T0122	no_data	no_data	no_data	no_data	245	no_data
T0122AL052_5	T0122TS414_1	T0122	no_data	no_data	no_data	no_data	248	no_data
T0122AL052_5	T0122TS414_2	T0122	no_data	no_data	no_data	no_data	248	no_data
T0122AL052_5	T0122TS414_3	T0122	no_data	no_data	no_data	no_data	248	no_data
T0122AL052_5	T0122TS414_4	T0122	no_data	no_data	no_data	no_data	248	no_data
T0122AL052_5	T0122TS429_1	T0122	no_data	no_data	no_data	no_data	229	no_data
T0122AL052_5	T0122TS444_1	T0122	no_data	no_data	no_data	no_data	248	no_data
T0122AL052_5	T0122TS447_1	T0122	no_data	no_data	no_data	no_data	248	no_data
T0122AL052_5	T0122TS447_2	T0122	no_data	no_data	no_data	no_data	248	no_data
T0122AL052_5	T0122TS447_3	T0122	no_data	no_data	no_data	no_data	248	no_data
T0122AL052_5	T0122TS447_4	T0122	no_data	no_data	no_data	no_data	248	no_data
T0122AL052_5	T0122TS447_5	T0122	no_data	no_data	no_data	no_data	248	no_data
T0122AL052_5	T0122TS455_1u	T0122	no_data	no_data	no_data	no_data	no_data	no_data
T0122AL052_5	T0122TS457_1	T0122	no_data	no_data	no_data	no_data	247	no_data
T0122AL052_5	T0122TS457_2	T0122	no_data	no_data	no_data	no_data	248	no_data
T0122AL052_5	T0122TS457_3	T0122	no_data	no_data	no_data	no_data	248	no_data
T0122AL052_5	T0122TS468_1	T0122	no_data	no_data	no_data	no_data	248	no_data
T0122AL052_5	T0122TS482_1	T0122	no_data	no_data	no_data	no_data	240	no_data
T0122AL052_5	T0122TS482_2	T0122	no_data	no_data	no_data	no_data	240	no_data
T0122AL052_5	T0122TS486_1	T0122	no_data	no_data	no_data	no_data	248	no_data
T0122AL052_5	T0122TS486_2u	T0122	no_data	no_data	no_data	no_data	248	no_data
T0122AL052_5	T0122TS500_1	T0122	no_data	no_data	no_data	no_data	246	no_data
T0122AL052_5	T0122TS512_1	T0122	no_data	no_data	no_data	no_data	248	no_data
T0122AL052_5	T0122TS512_2	T0122	no_data	no_data	no_data	no_data	248	no_data
T0122AL052_5	T0122TS512_3	T0122	no_data	no_data	no_data	no_data	248	no_data
T0122AL052_5	T0122TS512_4	T0122	no_data	no_data	no_data	no_data	248	no_data
T0122AL052_5	T0122TS512_5	T0122	no_data	no_data	no_data	no_data	248	no_data
T0122AL052_5	T0122TS526_1	T0122	no_data	no_data	no_data	no_data	248	no_data
T0122AL052_5	T0122TS535_1	T0122	no_data	no_data	no_data	no_data	248	no_data
T0122AL093_1	T0122AL094_1	T0122	no_data	no_data	no_data	no_data	no_data	no_data
T0122AL093_1	T0122AL103_1	T0122	no_data	no_data	no_data	no_data	no_data	no_data
T0122AL093_1	T0122AL103_2	T0122	no_data	no_data	no_data	no_data	no_data	no_data
T0122AL093_1	T0122AL103_3	T0122	no_data	no_data	no_data	no_data	no_data	no_data
T0122AL093_1	T0122AL103_4	T0122	no_data	no_data	no_data	no_data	no_data	no_data
T0122AL093_1	T0122AL103_5	T0122	no_data	no_data	no_data	no_data	no_data	no_data
T0122AL093_1	T0122AL104_1	T0122	no_data	no_data	no_data	no_data	no_data	no_data
T0122AL093_1	T0122AL105_1	T0122	no_data	no_data	no_data	no_data	no_data	no_data
T0122AL093_1	T0122AL106_1	T0122	no_data	no_data	no_data	no_data	no_data	no_data
T0122AL093_1	T0122AL107_1	T0122	no_data	no_data	no_data	no_data	no_data	no_data
T0122AL093_1	T0122AL108_1	T0122	no_data	no_data	no_data	no_data	no_data	no_data
T0122AL093_1	T0122AL111_1	T0122	no_data	no_data	no_data	no_data	no_data	no_data
T0122AL093_1	T0122AL127_1u	T0122	no_data	no_data	no_data	no_data	no_data	no_data
T0122AL093_1	T0122AL127_2u	T0122	no_data	no_data	no_data	no_data	no_data	no_data
T0122AL093_1	T0122AL127_3u	T0122	no_data	no_data	no_data	no_data	no_data	no_data
T0122AL093_1	T0122AL127_4u	T0122	no_data	no_data	no_data	no_data	no_data	no_data
T0122AL093_1	T0122AL127_5u	T0122	no_data	no_data	no_data	no_data	no_data	no_data
T0122AL093_1	T0122AL132_1	T0122	no_data	no_data	no_data	no_data	no_data	no_data
T0122AL093_1	T0122AL132_2	T0122	no_data	no_data	no_data	no_data	no_data	no_data
T0122AL093_1	T0122AL132_3	T0122	no_data	no_data	no_data	no_data	no_data	no_data
T0122AL093_1	T0122AL132_4	T0122	no_data	no_data	no_data	no_data	no_data	no_data
T0122AL093_1	T0122AL132_5	T0122	no_data	no_data	no_data	no_data	no_data	no_data
T0122AL093_1	T0122AL133_1	T0122	no_data	no_data	no_data	no_data	no_data	no_data
T0122AL093_1	T0122AL133_2	T0122	no_data	no_data	no_data	no_data	no_data	no_data
T0122AL093_1	T0122AL133_3	T0122	no_data	no_data	no_data	no_data	no_data	no_data
T0122AL093_1	T0122AL137_1	T0122	no_data	no_data	no_data	no_data	no_data	no_data
T0122AL093_1	T0122AL150_1	T0122	no_data	no_data	no_data	no_data	no_data	no_data
T0122AL093_1	T0122AL158_1	T0122	no_data	no_data	no_data	no_data	no_data	no_data
T0122AL093_1	T0122AL158_2	T0122	no_data	no_data	no_data	no_data	no_data	no_data
T0122AL093_1	T0122AL158_3	T0122	no_data	no_data	no_data	no_data	no_data	no_data
T0122AL093_1	T0122AL158_4	T0122	no_data	no_data	no_data	no_data	no_data	no_data
T0122AL093_1	T0122AL158_5	T0122	no_data	no_data	no_data	no_data	no_data	no_data
T0122AL093_1	T0122AL170_1	T0122	no_data	no_data	no_data	no_data	no_data	no_data
T0122AL093_1	T0122AL170_5	T0122	no_data	no_data	no_data	no_data	no_data	no_data
T0122AL093_1	T0122AL173_1	T0122	no_data	no_data	no_data	no_data	no_data	no_data
T0122AL093_1	T0122AL229_1	T0122	no_data	no_data	no_data	no_data	no_data	no_data
T0122AL093_1	T0122AL259_1	T0122	no_data	no_data	no_data	no_data	no_data	no_data
T0122AL093_1	T0122AL259_2	T0122	no_data	no_data	no_data	no_data	no_data	no_data
T0122AL093_1	T0122AL259_3	T0122	no_data	no_data	no_data	no_data	no_data	no_data
T0122AL093_1	T0122AL259_4	T0122	no_data	no_data	no_data	no_data	no_data	no_data
T0122AL093_1	T0122AL259_5	T0122	no_data	no_data	no_data	no_data	no_data	no_data
T0122AL093_1	T0122AL260_1	T0122	no_data	no_data	no_data	no_data	no_data	no_data
T0122AL093_1	T0122AL260_2	T0122	no_data	no_data	no_data	no_data	no_data	no_data
T0122AL093_1	T0122AL260_3	T0122	no_data	no_data	no_data	no_data	no_data	no_data
T0122AL093_1	T0122AL260_4	T0122	no_data	no_data	no_data	no_data	no_data	no_data
T0122AL093_1	T0122AL260_5	T0122	no_data	no_data	no_data	no_data	no_data	no_data
T0122AL093_1	T0122AL273_1	T0122	no_data	no_data	no_data	no_data	no_data	no_data
T0122AL093_1	T0122AL273_2	T0122	no_data	no_data	no_data	no_data	no_data	no_data
T0122AL093_1	T0122AL273_3	T0122	no_data	no_data	no_data	no_data	no_data	no_data
T0122AL093_1	T0122AL273_4	T0122	no_data	no_data	no_data	no_data	no_data	no_data
T0122AL093_1	T0122AL274_1	T0122	no_data	no_data	no_data	no_data	no_data	no_data
T0122AL093_1	T0122AL274_2	T0122	no_data	no_data	no_data	no_data	no_data	no_data
T0122AL093_1	T0122AL274_3	T0122	no_data	no_data	no_data	no_data	no_data	no_data
T0122AL093_1	T0122AL274_4	T0122	no_data	no_data	no_data	no_data	no_data	no_data
T0122AL093_1	T0122AL274_5	T0122	no_data	no_data	no_data	no_data	no_data	no_data
T0122AL093_1	T0122AL280_1	T0122	no_data	no_data	no_data	no_data	no_data	no_data
T0122AL093_1	T0122AL280_2	T0122	no_data	no_data	no_data	no_data	no_data	no_data
T0122AL093_1	T0122AL331_1	T0122	no_data	no_data	no_data	no_data	no_data	no_data
T0122AL093_1	T0122AL357_1	T0122	no_data	no_data	no_data	no_data	no_data	no_data
T0122AL093_1	T0122AL359_1	T0122	no_data	no_data	no_data	no_data	no_data	no_data
T0122AL093_1	T0122AL361_1	T0122	no_data	no_data	no_data	no_data	no_data	no_data
T0122AL093_1	T0122AL389_1	T0122	no_data	no_data	no_data	no_data	no_data	no_data
T0122AL093_1	T0122AL389_2	T0122	no_data	no_data	no_data	no_data	no_data	no_data
T0122AL093_1	T0122AL389_3	T0122	no_data	no_data	no_data	no_data	no_data	no_data
T0122AL093_1	T0122AL389_4	T0122	no_data	no_data	no_data	no_data	no_data	no_data
T0122AL093_1	T0122AL389_5	T0122	no_data	no_data	no_data	no_data	no_data	no_data
T0122AL093_1	T0122AL395_1	T0122	no_data	no_data	no_data	no_data	no_data	no_data
T0122AL093_1	T0122AL395_2	T0122	no_data	no_data	no_data	no_data	no_data	no_data
T0122AL093_1	T0122AL395_3	T0122	no_data	no_data	no_data	no_data	no_data	no_data
T0122AL093_1	T0122AL395_4	T0122	no_data	no_data	no_data	no_data	no_data	no_data
T0122AL093_1	T0122AL395_5	T0122	no_data	no_data	no_data	no_data	no_data	no_data
T0122AL093_1	T0122AL536_1	T0122	no_data	no_data	no_data	no_data	no_data	no_data
T0122AL093_1	T0122DR324_1	T0122	no_data	no_data	no_data	no_data	no_data	no_data
T0122AL093_1	T0122RR017_1	T0122	no_data	no_data	no_data	no_data	no_data	no_data
T0122AL093_1	T0122RR392_1	T0122	no_data	no_data	no_data	no_data	no_data	no_data
T0122AL093_1	T0122SS010_1	T0122	no_data	no_data	no_data	no_data	no_data	no_data
T0122AL093_1	T0122SS017_1	T0122	no_data	no_data	no_data	no_data	no_data	no_data
T0122AL093_1	T0122SS018_1	T0122	no_data	no_data	no_data	no_data	no_data	no_data
T0122AL093_1	T0122SS018_2	T0122	no_data	no_data	no_data	no_data	no_data	no_data
T0122AL093_1	T0122SS031_1	T0122	no_data	no_data	no_data	no_data	no_data	no_data
T0122AL093_1	T0122SS039_1	T0122	no_data	no_data	no_data	no_data	no_data	no_data
T0122AL093_1	T0122SS052_1	T0122	no_data	no_data	no_data	no_data	no_data	no_data
T0122AL093_1	T0122SS055_1	T0122	no_data	no_data	no_data	no_data	no_data	no_data
T0122AL093_1	T0122SS065_1	T0122	no_data	no_data	no_data	no_data	no_data	no_data
T0122AL093_1	T0122SS065_2	T0122	no_data	no_data	no_data	no_data	no_data	no_data
T0122AL093_1	T0122SS094_1	T0122	no_data	no_data	no_data	no_data	no_data	no_data
T0122AL093_1	T0122SS111_1	T0122	no_data	no_data	no_data	no_data	no_data	no_data
T0122AL093_1	T0122SS115_1	T0122	no_data	no_data	no_data	no_data	no_data	no_data
T0122AL093_1	T0122SS137_1	T0122	no_data	no_data	no_data	no_data	no_data	no_data
T0122AL093_1	T0122SS150_1	T0122	no_data	no_data	no_data	no_data	no_data	no_data
T0122AL093_1	T0122SS151_1	T0122	no_data	no_data	no_data	no_data	no_data	no_data
T0122AL093_1	T0122SS197_1	T0122	no_data	no_data	no_data	no_data	no_data	no_data
T0122AL093_1	T0122SS214_1	T0122	no_data	no_data	no_data	no_data	no_data	no_data
T0122AL093_1	T0122SS216_1	T0122	no_data	no_data	no_data	no_data	no_data	no_data
T0122AL093_1	T0122SS251_1	T0122	no_data	no_data	no_data	no_data	no_data	no_data
T0122AL093_1	T0122SS258_1	T0122	no_data	no_data	no_data	no_data	no_data	no_data
T0122AL093_1	T0122SS273_1	T0122	no_data	no_data	no_data	no_data	no_data	no_data
T0122AL093_1	T0122SS281_1	T0122	no_data	no_data	no_data	no_data	no_data	no_data
T0122AL093_1	T0122SS325_1	T0122	no_data	no_data	no_data	no_data	no_data	no_data
T0122AL093_1	T0122SS342_1	T0122	no_data	no_data	no_data	no_data	no_data	no_data
T0122AL093_1	T0122SS385_1	T0122	no_data	no_data	no_data	no_data	no_data	no_data
T0122AL093_1	T0122SS402_1	T0122	no_data	no_data	no_data	no_data	no_data	no_data
T0122AL093_1	T0122SS453_1	T0122	no_data	no_data	no_data	no_data	no_data	no_data
T0122AL093_1	T0122SS510_1	T0122	no_data	no_data	no_data	no_data	no_data	no_data
T0122AL093_1	T0122SS530_1	T0122	no_data	no_data	no_data	no_data	no_data	no_data
T0122AL093_1	T0122TS012_1	T0122	no_data	no_data	no_data	no_data	245	no_data
T0122AL093_1	T0122TS012_2	T0122	no_data	no_data	no_data	no_data	245	no_data
T0122AL093_1	T0122TS012_3	T0122	no_data	no_data	no_data	no_data	248	no_data
T0122AL093_1	T0122TS012_4	T0122	no_data	no_data	no_data	no_data	248	no_data
T0122AL093_1	T0122TS012_5	T0122	no_data	no_data	no_data	no_data	245	no_data
T0122AL093_1	T0122TS017_1	T0122	no_data	no_data	no_data	no_data	247	no_data
T0122AL093_1	T0122TS018_1u	T0122	no_data	no_data	no_data	no_data	248	no_data
T0122AL093_1	T0122TS022_1	T0122	no_data	no_data	no_data	no_data	217	no_data
T0122AL093_1	T0122TS023_1	T0122	no_data	no_data	no_data	no_data	245	no_data
T0122AL093_1	T0122TS028_1	T0122	no_data	no_data	no_data	no_data	248	no_data
T0122AL093_1	T0122TS028_2	T0122	no_data	no_data	no_data	no_data	248	no_data
T0122AL093_1	T0122TS028_3	T0122	no_data	no_data	no_data	no_data	248	no_data
T0122AL093_1	T0122TS028_4	T0122	no_data	no_data	no_data	no_data	248	no_data
T0122AL093_1	T0122TS028_5	T0122	no_data	no_data	no_data	no_data	248	no_data
T0122AL093_1	T0122TS031_1	T0122	no_data	no_data	no_data	no_data	248	no_data
T0122AL093_1	T0122TS032_1	T0122	no_data	no_data	no_data	no_data	244	no_data
T0122AL093_1	T0122TS042_1	T0122	no_data	no_data	no_data	no_data	248	no_data
T0122AL093_1	T0122TS045_1	T0122	no_data	no_data	no_data	no_data	248	no_data
T0122AL093_1	T0122TS045_2	T0122	no_data	no_data	no_data	no_data	248	no_data
T0122AL093_1	T0122TS045_3	T0122	no_data	no_data	no_data	no_data	248	no_data
T0122AL093_1	T0122TS045_4	T0122	no_data	no_data	no_data	no_data	248	no_data
T0122AL093_1	T0122TS045_5	T0122	no_data	no_data	no_data	no_data	248	no_data
T0122AL093_1	T0122TS047_1	T0122	no_data	no_data	no_data	no_data	248	no_data
T0122AL093_1	T0122TS047_2	T0122	no_data	no_data	no_data	no_data	248	no_data
T0122AL093_1	T0122TS047_3	T0122	no_data	no_data	no_data	no_data	248	no_data
T0122AL093_1	T0122TS047_4	T0122	no_data	no_data	no_data	no_data	248	no_data
T0122AL093_1	T0122TS047_5	T0122	no_data	no_data	no_data	no_data	248	no_data
T0122AL093_1	T0122TS055_1	T0122	no_data	no_data	no_data	no_data	248	no_data
T0122AL093_1	T0122TS055_2	T0122	no_data	no_data	no_data	no_data	248	no_data
T0122AL093_1	T0122TS055_3	T0122	no_data	no_data	no_data	no_data	248	no_data
T0122AL093_1	T0122TS055_4	T0122	no_data	no_data	no_data	no_data	248	no_data
T0122AL093_1	T0122TS055_5	T0122	no_data	no_data	no_data	no_data	248	no_data
T0122AL093_1	T0122TS058_1	T0122	no_data	no_data	no_data	no_data	248	no_data
T0122AL093_1	T0122TS058_2	T0122	no_data	no_data	no_data	no_data	248	no_data
T0122AL093_1	T0122TS065_1	T0122	no_data	no_data	no_data	no_data	235	no_data
[truncated: 25,966 more rows]
