# Supplementary material for: Addressing the Role of Conformational Diversity in Protein Structure Prediction
Source: PLoS One. 2016 May 9;11(5):e0154923. doi: 10.1371/journal.pone.0154923 (PMC4861349; doi:10.1371/journal.pone.0154923)
Supplement: S1 Dataset — (GZ) [file pone.0154923.s002.gz › Palopoli-Monzon_2016_SI/Structural_alignments/SET_CASP/rmsd_mammoth_T0153.out.cov]

1MQ7_A	1SJN_A	T0153	0.73	9.0511	8.8960	135	131	97.037037037037
1MQ7_A	T0153	T0153	0.00	9.2413	9.0741	135	134	99.2592592592593
1MQ7_A	T0153AL025_1	T0153	1.90	7.6129	7.5496	135	131	97.037037037037
1MQ7_A	T0153AL025_2	T0153	1.35	8.3208	8.2122	135	124	91.8518518518518
1MQ7_A	T0153AL025_3	T0153	2.15	7.7847	7.7104	135	118	87.4074074074074
1MQ7_A	T0153AL025_4	T0153	1.45	8.6202	8.4925	135	124	91.8518518518518
1MQ7_A	T0153AL025_5	T0153	2.59	0.3149	0.9506	135	113	83.7037037037037
1MQ7_A	T0153AL032_1	T0153	1.36	8.8557	8.7131	135	128	94.8148148148148
1MQ7_A	T0153AL041_3	T0153	1.33	8.5013	8.3812	135	129	95.5555555555556
1MQ7_A	T0153AL044_1	T0153	1.47	8.1607	8.0623	135	117	86.6666666666667
1MQ7_A	T0153AL054_5	T0153	1.37	8.5013	8.3812	135	129	95.5555555555556
1MQ7_A	T0153AL056_1	T0153	1.39	8.7921	8.6535	135	129	95.5555555555556
1MQ7_A	T0153AL090_1	T0153	1.42	8.4043	8.2904	135	129	95.5555555555556
1MQ7_A	T0153AL144_1	T0153	1.66	8.2104	8.1089	135	129	95.5555555555556
1MQ7_A	T0153AL144_2	T0153	1.86	7.9670	7.8811	135	120	88.8888888888889
1MQ7_A	T0153AL144_3	T0153	2.70	5.0496	5.1522	135	91	67.4074074074074
1MQ7_A	T0153AL331_1	T0153	1.90	7.5577	7.4979	135	132	97.7777777777778
1MQ7_A	T0153AL391_1	T0153	2.55	-1.3664	0.0993	135	109	80.7407407407407
1MQ7_A	T0153AL397_1_1	T0153	1.55	7.1612	7.1268	135	101	74.8148148148148
1MQ7_A	T0153AL397_1_2	T0153	1.89	-2.3342	0.0029	135	15	11.1111111111111
1MQ7_A	T0153AL397_2	T0153	1.34	8.5013	8.3812	135	129	95.5555555555556
1MQ7_A	T0153AL400_1_1	T0153	2.76	0.6437	1.1982	135	49	36.2962962962963
1MQ7_A	T0153AL400_1_2	T0153	2.65	-3.1013	0.0000	135	32	23.7037037037037
1MQ7_A	T0153AL470_1	T0153	1.42	8.3689	8.2573	135	117	86.6666666666667
1MQ7_A	T0153AL529_1	T0153	1.17	8.2084	8.1071	135	107	79.2592592592593
1MQ7_A	T0153AL529_2	T0153	0.90	7.5906	7.5287	135	89	65.9259259259259
1MQ7_A	T0153AL529_3	T0153	1.10	6.8813	6.8649	135	74	54.8148148148148
1MQ7_A	T0153AL537_1	T0153	1.43	8.5982	8.4720	135	129	95.5555555555556
1MQ7_A	T0153AL537_2	T0153	1.43	8.5982	8.4720	135	129	95.5555555555556
1MQ7_A	T0153DR020_1	T0153	no_data	no_data	no_data	135	no_data	no_data
1MQ7_A	T0153DR041_1	T0153	no_data	no_data	no_data	135	no_data	no_data
1MQ7_A	T0153DR068_1	T0153	no_data	no_data	no_data	135	no_data	no_data
1MQ7_A	T0153DR355_1	T0153	no_data	no_data	no_data	135	no_data	no_data
1MQ7_A	T0153DR355_2	T0153	no_data	no_data	no_data	135	no_data	no_data
1MQ7_A	T0153DR355_4	T0153	no_data	no_data	no_data	135	no_data	no_data
1MQ7_A	T0153DR454_1	T0153	no_data	no_data	no_data	135	no_data	no_data
1MQ7_A	T0153DR454_2	T0153	no_data	no_data	no_data	135	no_data	no_data
1MQ7_A	T0153DR454_3	T0153	no_data	no_data	no_data	135	no_data	no_data
1MQ7_A	T0153RR020_1	T0153	no_data	no_data	no_data	135	no_data	no_data
1MQ7_A	T0153RR022_1	T0153	no_data	no_data	no_data	135	no_data	no_data
1MQ7_A	T0153RR397_1	T0153	no_data	no_data	no_data	135	no_data	no_data
1MQ7_A	T0153SS001_1	T0153	no_data	no_data	no_data	135	no_data	no_data
1MQ7_A	T0153SS007_1	T0153	no_data	no_data	no_data	135	no_data	no_data
1MQ7_A	T0153SS020_1	T0153	no_data	no_data	no_data	135	no_data	no_data
1MQ7_A	T0153SS023_1	T0153	no_data	no_data	no_data	135	no_data	no_data
1MQ7_A	T0153SS032_1	T0153	no_data	no_data	no_data	135	no_data	no_data
1MQ7_A	T0153SS041_1	T0153	no_data	no_data	no_data	135	no_data	no_data
1MQ7_A	T0153SS044_1	T0153	no_data	no_data	no_data	135	no_data	no_data
1MQ7_A	T0153SS044_2	T0153	no_data	no_data	no_data	135	no_data	no_data
1MQ7_A	T0153SS054_1	T0153	no_data	no_data	no_data	135	no_data	no_data
1MQ7_A	T0153SS054_2	T0153	no_data	no_data	no_data	135	no_data	no_data
1MQ7_A	T0153SS054_3	T0153	no_data	no_data	no_data	135	no_data	no_data
1MQ7_A	T0153SS054_4	T0153	no_data	no_data	no_data	135	no_data	no_data
1MQ7_A	T0153SS055_1	T0153	no_data	no_data	no_data	135	no_data	no_data
1MQ7_A	T0153SS056_1	T0153	no_data	no_data	no_data	135	no_data	no_data
1MQ7_A	T0153SS068_1	T0153	no_data	no_data	no_data	135	no_data	no_data
1MQ7_A	T0153SS069_1	T0153	no_data	no_data	no_data	135	no_data	no_data
1MQ7_A	T0153SS069_2	T0153	no_data	no_data	no_data	135	no_data	no_data
1MQ7_A	T0153SS072_1	T0153	no_data	no_data	no_data	135	no_data	no_data
1MQ7_A	T0153SS100_1	T0153	no_data	no_data	no_data	135	no_data	no_data
1MQ7_A	T0153SS100_2	T0153	no_data	no_data	no_data	135	no_data	no_data
1MQ7_A	T0153SS108_1	T0153	no_data	no_data	no_data	135	no_data	no_data
1MQ7_A	T0153SS137_1	T0153	no_data	no_data	no_data	135	no_data	no_data
1MQ7_A	T0153SS254_1	T0153	no_data	no_data	no_data	135	no_data	no_data
1MQ7_A	T0153SS266_1	T0153	no_data	no_data	no_data	135	no_data	no_data
1MQ7_A	T0153SS270_1	T0153	no_data	no_data	no_data	135	no_data	no_data
1MQ7_A	T0153SS273_1	T0153	no_data	no_data	no_data	135	no_data	no_data
1MQ7_A	T0153SS356_1	T0153	no_data	no_data	no_data	135	no_data	no_data
1MQ7_A	T0153SS357_1	T0153	no_data	no_data	no_data	135	no_data	no_data
1MQ7_A	T0153SS389_1	T0153	no_data	no_data	no_data	135	no_data	no_data
1MQ7_A	T0153SS393_1	T0153	no_data	no_data	no_data	135	no_data	no_data
1MQ7_A	T0153SS393_2	T0153	no_data	no_data	no_data	135	no_data	no_data
1MQ7_A	T0153SS396_1	T0153	no_data	no_data	no_data	135	no_data	no_data
1MQ7_A	T0153SS396_2	T0153	no_data	no_data	no_data	135	no_data	no_data
1MQ7_A	T0153SS404_1	T0153	no_data	no_data	no_data	135	no_data	no_data
1MQ7_A	T0153SS420_1	T0153	no_data	no_data	no_data	135	no_data	no_data
1MQ7_A	T0153SS442_1	T0153	no_data	no_data	no_data	135	no_data	no_data
1MQ7_A	T0153SS463_1	T0153	no_data	no_data	no_data	135	no_data	no_data
1MQ7_A	T0153SS474_1	T0153	no_data	no_data	no_data	135	no_data	no_data
1MQ7_A	T0153SS517_1	T0153	no_data	no_data	no_data	135	no_data	no_data
1MQ7_A	T0153SS517_2	T0153	no_data	no_data	no_data	135	no_data	no_data
1MQ7_A	T0153SS531_1	T0153	no_data	no_data	no_data	135	no_data	no_data
1MQ7_A	T0153SS531_2	T0153	no_data	no_data	no_data	135	no_data	no_data
1MQ7_A	T0153SS531_3	T0153	no_data	no_data	no_data	135	no_data	no_data
1MQ7_A	T0153SS531_4	T0153	no_data	no_data	no_data	135	no_data	no_data
1MQ7_A	T0153SS531_5	T0153	no_data	no_data	no_data	135	no_data	no_data
1MQ7_A	T0153TS001_1	T0153	1.51	7.9278	7.8443	135	119	88.1481481481482
1MQ7_A	T0153TS002_1	T0153	1.64	7.3553	7.3084	135	154	114.074074074074
1MQ7_A	T0153TS002_2	T0153	1.83	7.4496	7.3967	135	154	114.074074074074
1MQ7_A	T0153TS002_3	T0153	1.61	7.4496	7.3967	135	154	114.074074074074
1MQ7_A	T0153TS002_4	T0153	1.36	7.2610	7.2202	135	154	114.074074074074
1MQ7_A	T0153TS002_5	T0153	1.36	7.6382	7.5732	135	154	114.074074074074
1MQ7_A	T0153TS006_1	T0153	1.54	8.5812	8.4561	135	154	114.074074074074
1MQ7_A	T0153TS007_1	T0153	1.40	8.3318	8.2225	135	127	94.0740740740741
1MQ7_A	T0153TS007_2	T0153	1.33	8.3318	8.2225	135	127	94.0740740740741
1MQ7_A	T0153TS007_3	T0153	1.32	8.3689	8.2573	135	117	86.6666666666667
1MQ7_A	T0153TS007_4	T0153	1.29	8.2648	8.1598	135	117	86.6666666666667
1MQ7_A	T0153TS007_5	T0153	1.34	8.3689	8.2573	135	117	86.6666666666667
1MQ7_A	T0153TS008_1	T0153	1.43	7.6469	7.5814	135	96	71.1111111111111
1MQ7_A	T0153TS008_2u	T0153	1.26	7.6469	7.5814	135	96	71.1111111111111
1MQ7_A	T0153TS010_1	T0153	1.57	8.4402	8.3240	135	130	96.2962962962963
1MQ7_A	T0153TS010_2	T0153	1.57	8.4402	8.3240	135	130	96.2962962962963
1MQ7_A	T0153TS010_3	T0153	1.57	8.4402	8.3240	135	130	96.2962962962963
1MQ7_A	T0153TS010_4	T0153	1.57	8.4402	8.3240	135	130	96.2962962962963
1MQ7_A	T0153TS010_5	T0153	1.57	8.4402	8.3240	135	130	96.2962962962963
1MQ7_A	T0153TS011_1	T0153	2.01	-0.7549	0.3071	135	154	114.074074074074
1MQ7_A	T0153TS012_1	T0153	1.57	8.3438	8.2338	135	130	96.2962962962963
1MQ7_A	T0153TS012_2	T0153	2.47	7.7325	7.6615	135	154	114.074074074074
1MQ7_A	T0153TS012_3	T0153	1.51	8.4402	8.3240	135	130	96.2962962962963
1MQ7_A	T0153TS012_4	T0153	1.70	8.1097	8.0146	135	154	114.074074074074
1MQ7_A	T0153TS012_5	T0153	2.44	7.8268	7.7498	135	154	114.074074074074
1MQ7_A	T0153TS014_1	T0153	1.36	8.5013	8.3812	135	129	95.5555555555556
1MQ7_A	T0153TS014_2	T0153	3.01	1.5509	1.9493	135	119	88.1481481481482
1MQ7_A	T0153TS014_3	T0153	2.73	-1.4278	0.0858	135	45	33.3333333333333
1MQ7_A	T0153TS014_4	T0153	3.21	-0.9020	0.2449	135	78	57.7777777777778
1MQ7_A	T0153TS014_5	T0153	2.25	0.1250	0.8161	135	61	45.1851851851852
1MQ7_A	T0153TS016_1	T0153	1.56	8.3438	8.2338	135	130	96.2962962962963
1MQ7_A	T0153TS016_2	T0153	1.52	8.2473	8.1435	135	130	96.2962962962963
1MQ7_A	T0153TS016_3	T0153	1.79	7.4980	7.4420	135	121	89.6296296296296
1MQ7_A	T0153TS016_4	T0153	1.72	6.8237	6.8109	135	124	91.8518518518518
1MQ7_A	T0153TS016_5	T0153	1.72	6.1262	6.1584	135	130	96.2962962962963
1MQ7_A	T0153TS020_1	T0153	1.33	8.8258	8.6851	135	130	96.2962962962963
1MQ7_A	T0153TS021_1	T0153	2.68	-1.4150	0.0885	135	154	114.074074074074
1MQ7_A	T0153TS024_1	T0153	1.69	8.7294	8.5948	135	130	96.2962962962963
1MQ7_A	T0153TS024_2	T0153	1.68	8.4758	8.3574	135	131	97.037037037037
1MQ7_A	T0153TS028_1	T0153	1.79	8.6755	8.5443	135	154	114.074074074074
1MQ7_A	T0153TS028_2	T0153	1.63	8.5812	8.4561	135	154	114.074074074074
1MQ7_A	T0153TS028_3	T0153	1.61	8.5812	8.4561	135	154	114.074074074074
1MQ7_A	T0153TS028_4	T0153	1.66	8.6755	8.5443	135	154	114.074074074074
1MQ7_A	T0153TS028_5	T0153	1.48	8.5812	8.4561	135	154	114.074074074074
1MQ7_A	T0153TS029_1	T0153	1.54	8.5812	8.4561	135	154	114.074074074074
1MQ7_A	T0153TS034_1	T0153	1.96	7.6689	7.6020	135	130	96.2962962962963
1MQ7_A	T0153TS035_1	T0153	1.23	7.9581	7.8727	135	130	96.2962962962963
1MQ7_A	T0153TS035_2	T0153	1.59	8.6755	8.5443	135	154	114.074074074074
1MQ7_A	T0153TS035_3	T0153	2.55	6.9780	6.9554	135	154	114.074074074074
1MQ7_A	T0153TS035_4	T0153	2.34	7.6689	7.6020	135	130	96.2962962962963
1MQ7_A	T0153TS038_1	T0153	1.37	8.6952	8.5628	135	129	95.5555555555556
1MQ7_A	T0153TS038_2	T0153	1.33	8.3318	8.2225	135	127	94.0740740740741
1MQ7_A	T0153TS038_3	T0153	1.29	8.2648	8.1598	135	117	86.6666666666667
1MQ7_A	T0153TS038_4	T0153	1.32	8.3689	8.2573	135	117	86.6666666666667
1MQ7_A	T0153TS038_5	T0153	1.34	8.3689	8.2573	135	117	86.6666666666667
1MQ7_A	T0153TS039_1	T0153	1.60	8.5013	8.3812	135	129	95.5555555555556
1MQ7_A	T0153TS039_2	T0153	1.29	8.2648	8.1598	135	117	86.6666666666667
1MQ7_A	T0153TS039_3	T0153	1.78	7.8268	7.7498	135	143	105.925925925926
1MQ7_A	T0153TS039_4	T0153	1.37	8.5013	8.3812	135	129	95.5555555555556
1MQ7_A	T0153TS039_5	T0153	2.19	7.7325	7.6615	135	143	105.925925925926
1MQ7_A	T0153TS040_1	T0153	1.56	8.0545	7.9630	135	130	96.2962962962963
1MQ7_A	T0153TS040_2	T0153	2.19	7.9581	7.8727	135	130	96.2962962962963
1MQ7_A	T0153TS040_3	T0153	1.88	7.8225	7.7458	135	129	95.5555555555556
1MQ7_A	T0153TS040_4	T0153	1.51	7.4085	7.3582	135	133	98.5185185185185
1MQ7_A	T0153TS040_5	T0153	1.22	7.5033	7.4470	135	133	98.5185185185185
1MQ7_A	T0153TS041_1	T0153	2.15	8.0545	7.9630	135	130	96.2962962962963
1MQ7_A	T0153TS041_2	T0153	2.71	7.5439	7.4850	135	154	114.074074074074
1MQ7_A	T0153TS045_1	T0153	1.68	7.9211	7.8381	135	135	100
1MQ7_A	T0153TS045_2	T0153	1.34	7.9391	7.8549	135	132	97.7777777777778
1MQ7_A	T0153TS045_3	T0153	1.68	6.9054	6.8874	135	128	94.8148148148148
1MQ7_A	T0153TS045_4	T0153	1.78	7.8268	7.7498	135	143	105.925925925926
1MQ7_A	T0153TS045_5	T0153	1.37	8.5013	8.3812	135	129	95.5555555555556
1MQ7_A	T0153TS046_1	T0153	2.21	6.9939	6.9703	135	130	96.2962962962963
1MQ7_A	T0153TS046_2	T0153	1.87	5.4692	5.5441	135	140	103.703703703704
1MQ7_A	T0153TS046_3	T0153	1.65	6.4337	6.4460	135	120	88.8888888888889
1MQ7_A	T0153TS046_4	T0153	2.79	6.2362	6.2612	135	116	85.9259259259259
1MQ7_A	T0153TS046_5	T0153	2.86	-0.4719	0.4468	135	153	113.333333333333
1MQ7_A	T0153TS047_1	T0153	1.55	7.6382	7.5732	135	154	114.074074074074
1MQ7_A	T0153TS047_2	T0153	1.64	6.9780	6.9554	135	154	114.074074074074
1MQ7_A	T0153TS050_1	T0153	2.78	-0.6606	0.3508	135	154	114.074074074074
1MQ7_A	T0153TS050_2	T0153	2.93	1.8856	2.2425	135	154	114.074074074074
1MQ7_A	T0153TS050_3	T0153	2.55	-0.8492	0.2664	135	154	114.074074074074
1MQ7_A	T0153TS050_4	T0153	1.75	6.1293	6.1613	135	154	114.074074074074
1MQ7_A	T0153TS052_1	T0153	3.00	2.0767	2.4124	135	130	96.2962962962963
1MQ7_A	T0153TS052_2	T0153	3.03	3.8122	4.0000	135	130	96.2962962962963
1MQ7_A	T0153TS052_3	T0153	2.89	3.2337	3.4649	135	130	96.2962962962963
1MQ7_A	T0153TS052_4	T0153	3.13	0.8233	1.3402	135	130	96.2962962962963
1MQ7_A	T0153TS052_5	T0153	2.99	0.5341	1.1138	135	130	96.2962962962963
1MQ7_A	T0153TS053_1	T0153	1.64	8.0952	8.0010	135	118	87.4074074074074
1MQ7_A	T0153TS053_2	T0153	1.37	8.4043	8.2904	135	129	95.5555555555556
1MQ7_A	T0153TS053_3	T0153	1.63	8.0565	7.9649	135	117	86.6666666666667
1MQ7_A	T0153TS053_4	T0153	1.81	7.1667	7.1319	135	144	106.666666666667
1MQ7_A	T0153TS053_5	T0153	1.34	8.1126	8.0173	135	113	83.7037037037037
1MQ7_A	T0153TS065_1	T0153	1.34	8.2582	8.1536	135	125	92.5925925925926
1MQ7_A	T0153TS065_2_1	T0153	1.34	8.2582	8.1536	135	125	92.5925925925926
1MQ7_A	T0153TS065_2_2	T0153	3.21	-1.8667	0.0234	135	15	11.1111111111111
1MQ7_A	T0153TS065_3	T0153	1.90	7.5316	7.4735	135	129	95.5555555555556
1MQ7_A	T0153TS065_4_1	T0153	1.88	8.0176	7.9284	135	116	85.9259259259259
1MQ7_A	T0153TS065_4_2	T0153	1.68	-0.7793	0.2962	135	14	10.3703703703704
1MQ7_A	T0153TS065_5	T0153	1.88	8.0176	7.9284	135	116	85.9259259259259
1MQ7_A	T0153TS067_1	T0153	1.39	8.4056	8.2917	135	118	87.4074074074074
1MQ7_A	T0153TS070_1	T0153	1.54	8.2104	8.1089	135	129	95.5555555555556
1MQ7_A	T0153TS070_2	T0153	1.86	7.9670	7.8811	135	120	88.8888888888889
1MQ7_A	T0153TS070_3	T0153	2.64	4.8957	5.0085	135	100	74.0740740740741
1MQ7_A	T0153TS070_4	T0153	2.24	-2.2637	0.0042	135	138	102.222222222222
1MQ7_A	T0153TS070_5	T0153	2.93	-0.7549	0.3071	135	144	106.666666666667
1MQ7_A	T0153TS071_1	T0153	1.69	8.5013	8.3812	135	129	95.5555555555556
1MQ7_A	T0153TS071_2	T0153	1.86	7.9670	7.8811	135	120	88.8888888888889
1MQ7_A	T0153TS071_3	T0153	2.67	5.3605	5.4426	135	96	71.1111111111111
1MQ7_A	T0153TS071_4	T0153	2.55	-2.0423	0.0119	135	116	85.9259259259259
1MQ7_A	T0153TS071_5	T0153	2.66	-0.9435	0.2288	135	144	106.666666666667
1MQ7_A	T0153TS078_1	T0153	1.46	8.3318	8.2225	135	127	94.0740740740741
1MQ7_A	T0153TS080_1	T0153	1.17	8.6157	8.4883	135	121	89.6296296296296
1MQ7_A	T0153TS080_2	T0153	1.27	8.4125	8.2981	135	121	89.6296296296296
1MQ7_A	T0153TS080_3	T0153	1.45	8.2092	8.1078	135	121	89.6296296296296
1MQ7_A	T0153TS080_4	T0153	1.64	7.1932	7.1567	135	121	89.6296296296296
1MQ7_A	T0153TS080_5	T0153	1.71	6.9899	6.9665	135	121	89.6296296296296
1MQ7_A	T0153TS081_1	T0153	1.48	8.5366	8.4143	135	130	96.2962962962963
1MQ7_A	T0153TS084_1	T0153	1.56	8.0545	7.9630	135	130	96.2962962962963
1MQ7_A	T0153TS086_1	T0153	1.86	7.9670	7.8811	135	120	88.8888888888889
1MQ7_A	T0153TS086_2	T0153	1.86	7.9670	7.8811	135	120	88.8888888888889
1MQ7_A	T0153TS086_3	T0153	1.86	7.9670	7.8811	135	120	88.8888888888889
1MQ7_A	T0153TS086_4	T0153	1.90	7.5033	7.4470	135	133	98.5185185185185
1MQ7_A	T0153TS086_5_1	T0153	1.90	7.5033	7.4470	135	133	98.5185185185185
1MQ7_A	T0153TS086_5_2	T0153	nan	-5.6955	-0.0000	135	14	10.3703703703704
1MQ7_A	T0153TS093_1	T0153	1.76	7.2841	7.2418	135	116	85.9259259259259
1MQ7_A	T0153TS093_2	T0153	1.62	7.4937	7.4380	135	116	85.9259259259259
1MQ7_A	T0153TS096_1	T0153	1.69	7.2771	7.2353	135	111	82.2222222222222
1MQ7_A	T0153TS098_1	T0153	1.21	7.6825	7.6147	135	94	69.6296296296296
1MQ7_A	T0153TS099_1	T0153	1.26	8.0973	8.0030	135	107	79.2592592592593
1MQ7_A	T0153TS099_2	T0153	1.34	8.5804	8.4553	135	120	88.8888888888889
1MQ7_A	T0153TS100_1	T0153	1.34	8.5366	8.4143	135	130	96.2962962962963
1MQ7_A	T0153TS100_2	T0153	1.48	8.3477	8.2374	135	122	90.3703703703704
1MQ7_A	T0153TS100_3	T0153	1.39	8.3682	8.2566	135	128	94.8148148148148
1MQ7_A	T0153TS100_4	T0153	1.34	8.5366	8.4143	135	130	96.2962962962963
1MQ7_A	T0153TS100_5	T0153	1.84	7.8648	7.7854	135	120	88.8888888888889
1MQ7_A	T0153TS105_1	T0153	1.32	8.6897	8.5576	135	126	93.3333333333333
1MQ7_A	T0153TS108_1	T0153	1.41	8.6330	8.5046	135	130	96.2962962962963
1MQ7_A	T0153TS110_1	T0153	1.44	8.9223	8.7754	135	130	96.2962962962963
1MQ7_A	T0153TS110_2	T0153	1.51	8.8891	8.7443	135	129	95.5555555555556
1MQ7_A	T0153TS110_3	T0153	1.50	8.8891	8.7443	135	129	95.5555555555556
1MQ7_A	T0153TS110_4	T0153	1.48	8.9861	8.8351	135	129	95.5555555555556
1MQ7_A	T0153TS110_5	T0153	1.42	8.9861	8.8351	135	129	95.5555555555556
1MQ7_A	T0153TS112_1	T0153	1.40	8.7294	8.5948	135	130	96.2962962962963
1MQ7_A	T0153TS112_2	T0153	1.38	8.7294	8.5948	135	130	96.2962962962963
1MQ7_A	T0153TS131_1u	T0153	1.44	8.5112	8.3905	135	132	97.7777777777778
1MQ7_A	T0153TS135_1	T0153	1.27	8.3262	8.2173	135	113	83.7037037037037
1MQ7_A	T0153TS135_2	T0153	1.70	7.8651	7.7857	135	104	77.037037037037
1MQ7_A	T0153TS135_3	T0153	2.93	-2.0751	0.0103	135	141	104.444444444444
1MQ7_A	T0153TS135_4	T0153	2.42	-0.9435	0.2288	135	138	102.222222222222
1MQ7_A	T0153TS135_5	T0153	2.44	-2.0542	0.0113	135	61	45.1851851851852
1MQ7_A	T0153TS136_5	T0153	1.37	8.5013	8.3812	135	129	95.5555555555556
1MQ7_A	T0153TS138_1	T0153	1.64	8.0952	8.0010	135	118	87.4074074074074
1MQ7_A	T0153TS138_2	T0153	1.37	8.4043	8.2904	135	129	95.5555555555556
1MQ7_A	T0153TS138_3	T0153	1.63	8.0565	7.9649	135	117	86.6666666666667
1MQ7_A	T0153TS138_4	T0153	1.81	7.1667	7.1319	135	144	106.666666666667
1MQ7_A	T0153TS138_5	T0153	1.34	8.1126	8.0173	135	113	83.7037037037037
1MQ7_A	T0153TS139_1	T0153	3.00	2.0767	2.4124	135	130	96.2962962962963
1MQ7_A	T0153TS139_2	T0153	3.03	3.8122	4.0000	135	130	96.2962962962963
1MQ7_A	T0153TS139_3	T0153	2.89	3.2337	3.4649	135	130	96.2962962962963
1MQ7_A	T0153TS139_4	T0153	3.13	0.8233	1.3402	135	130	96.2962962962963
1MQ7_A	T0153TS139_5	T0153	2.99	0.5341	1.1138	135	130	96.2962962962963
1MQ7_A	T0153TS142_1	T0153	2.69	7.5439	7.4850	135	154	114.074074074074
1MQ7_A	T0153TS153_1	T0153	1.38	8.8258	8.6851	135	130	96.2962962962963
1MQ7_A	T0153TS153_2	T0153	1.36	8.5366	8.4143	135	130	96.2962962962963
1MQ7_A	T0153TS168_1	T0153	1.43	8.5366	8.4143	135	130	96.2962962962963
1MQ7_A	T0153TS168_2	T0153	1.38	8.8258	8.6851	135	130	96.2962962962963
1MQ7_A	T0153TS168_3	T0153	1.47	8.8258	8.6851	135	130	96.2962962962963
1MQ7_A	T0153TS168_4	T0153	2.32	6.9780	6.9554	135	142	105.185185185185
1MQ7_A	T0153TS168_5	T0153	1.39	8.8258	8.6851	135	130	96.2962962962963
1MQ7_A	T0153TS169_1	T0153	1.44	8.7294	8.5948	135	130	96.2962962962963
1MQ7_A	T0153TS169_2	T0153	1.40	8.8258	8.6851	135	130	96.2962962962963
1MQ7_A	T0153TS169_3	T0153	1.40	8.6330	8.5046	135	130	96.2962962962963
1MQ7_A	T0153TS169_4	T0153	1.47	8.6330	8.5046	135	130	96.2962962962963
1MQ7_A	T0153TS169_5	T0153	1.31	8.8258	8.6851	135	130	96.2962962962963
1MQ7_A	T0153TS170_1	T0153	1.39	8.5812	8.4561	135	154	114.074074074074
1MQ7_A	T0153TS180_1	T0153	1.19	8.3318	8.2225	135	127	94.0740740740741
1MQ7_A	T0153TS183_1	T0153	1.34	8.3682	8.2566	135	128	94.8148148148148
1MQ7_A	T0153TS188_1	T0153	1.57	8.5812	8.4561	135	138	102.222222222222
1MQ7_A	T0153TS189_1	T0153	1.32	8.5013	8.3812	135	129	95.5555555555556
1MQ7_A	T0153TS189_2	T0153	1.30	8.3633	8.2521	135	114	84.4444444444444
1MQ7_A	T0153TS194_1	T0153	1.60	8.5013	8.3812	135	129	95.5555555555556
1MQ7_A	T0153TS194_2	T0153	1.29	8.2648	8.1598	135	117	86.6666666666667
1MQ7_A	T0153TS194_3	T0153	2.38	-0.8396	0.2704	135	101	74.8148148148148
1MQ7_A	T0153TS194_4	T0153	2.37	-0.7070	0.3289	135	75	55.5555555555556
1MQ7_A	T0153TS194_5	T0153	2.45	-0.3779	0.4988	135	61	45.1851851851852
1MQ7_A	T0153TS195_1	T0153	1.37	8.7582	8.6218	135	128	94.8148148148148
1MQ7_A	T0153TS195_2	T0153	1.34	8.6550	8.5252	135	125	92.5925925925926
1MQ7_A	T0153TS195_3	T0153	1.89	8.0693	7.9768	135	120	88.8888888888889
1MQ7_A	T0153TS195_4	T0153	1.23	8.1748	8.0756	135	109	80.7407407407407
1MQ7_A	T0153TS195_5_1	T0153	1.44	6.5358	6.5416	135	73	54.0740740740741
1MQ7_A	T0153TS195_5_2	T0153	1.16	5.5787	5.6465	135	52	38.5185185185185
1MQ7_A	T0153TS196_1	T0153	1.37	8.7921	8.6535	135	129	95.5555555555556
1MQ7_A	T0153TS196_2	T0153	1.30	8.1126	8.0173	135	113	83.7037037037037
1MQ7_A	T0153TS196_3	T0153	2.94	-0.8334	0.2730	135	59	43.7037037037037
1MQ7_A	T0153TS196_4	T0153	2.53	-2.2224	0.0052	135	29	21.4814814814815
1MQ7_A	T0153TS196_5	T0153	3.34	-1.5498	0.0627	135	73	54.0740740740741
1MQ7_A	T0153TS202_1	T0153	1.23	8.0952	8.0010	135	118	87.4074074074074
1MQ7_A	T0153TS203_1	T0153	1.49	8.2040	8.1029	135	147	108.888888888889
1MQ7_A	T0153TS203_2	T0153	1.51	8.4869	8.3678	135	147	108.888888888889
1MQ7_A	T0153TS203_3	T0153	1.50	8.5013	8.3812	135	129	95.5555555555556
1MQ7_A	T0153TS203_4	T0153	1.51	8.7921	8.6535	135	129	95.5555555555556
1MQ7_A	T0153TS207_1	T0153	1.35	8.7921	8.6535	135	129	95.5555555555556
1MQ7_A	T0153TS207_2	T0153	1.29	8.2272	8.1246	135	116	85.9259259259259
1MQ7_A	T0153TS207_3	T0153	2.73	-1.1789	0.1488	135	68	50.3703703703704
1MQ7_A	T0153TS207_4	T0153	2.07	0.5675	1.1393	135	30	22.2222222222222
1MQ7_A	T0153TS207_5	T0153	nan	-5.2488	-0.0000	135	20	14.8148148148148
1MQ7_A	T0153TS208_1	T0153	1.60	8.5013	8.3812	135	129	95.5555555555556
1MQ7_A	T0153TS208_2	T0153	1.29	8.2648	8.1598	135	117	86.6666666666667
1MQ7_A	T0153TS208_3	T0153	2.38	-0.8396	0.2704	135	101	74.8148148148148
1MQ7_A	T0153TS208_4	T0153	2.37	-0.7070	0.3289	135	75	55.5555555555556
1MQ7_A	T0153TS208_5	T0153	2.45	-0.3779	0.4988	135	61	45.1851851851852
1MQ7_A	T0153TS209_1	T0153	1.29	8.1893	8.0891	135	115	85.1851851851852
1MQ7_A	T0153TS209_2	T0153	1.34	8.5013	8.3812	135	129	95.5555555555556
1MQ7_A	T0153TS209_3	T0153	2.34	-1.1964	0.1437	135	90	66.6666666666667
1MQ7_A	T0153TS209_4	T0153	2.67	0.7777	1.3037	135	87	64.4444444444444
1MQ7_A	T0153TS209_5	T0153	2.88	0.4091	1.0198	135	58	42.962962962963
1MQ7_A	T0153TS214_1	T0153	1.93	7.8268	7.7498	135	143	105.925925925926
1MQ7_A	T0153TS221_1	T0153	1.37	8.5013	8.3812	135	129	95.5555555555556
1MQ7_A	T0153TS221_2	T0153	1.35	8.3320	8.2227	135	116	85.9259259259259
1MQ7_A	T0153TS221_3	T0153	1.86	7.9670	7.8811	135	120	88.8888888888889
1MQ7_A	T0153TS221_4	T0153	3.08	-0.1536	0.6326	135	82	60.7407407407407
1MQ7_A	T0153TS221_5	T0153	2.36	-1.0816	0.1794	135	102	75.5555555555556
1MQ7_A	T0153TS222_1	T0153	2.18	8.1097	8.0146	135	143	105.925925925926
1MQ7_A	T0153TS222_2	T0153	1.78	7.8268	7.7498	135	143	105.925925925926
1MQ7_A	T0153TS222_3	T0153	2.19	7.7325	7.6615	135	143	105.925925925926
1MQ7_A	T0153TS222_4	T0153	1.90	7.8268	7.7498	135	143	105.925925925926
1MQ7_A	T0153TS223_1	T0153	1.75	8.2983	8.1912	135	152	112.592592592593
1MQ7_A	T0153TS224_1	T0153	2.19	7.9211	7.8381	135	143	105.925925925926
1MQ7_A	T0153TS226_1	T0153	1.34	8.4043	8.2904	135	129	95.5555555555556
1MQ7_A	T0153TS226_2	T0153	1.86	7.9670	7.8811	135	120	88.8888888888889
1MQ7_A	T0153TS226_3	T0153	1.36	8.5013	8.3812	135	129	95.5555555555556
1MQ7_A	T0153TS226_4	T0153	1.29	8.3021	8.1948	135	118	87.4074074074074
1MQ7_A	T0153TS226_5	T0153	2.68	-0.0660	0.6883	135	117	86.6666666666667
1MQ7_A	T0153TS227_1	T0153	2.58	6.9780	6.9554	135	141	104.444444444444
1MQ7_A	T0153TS228_1	T0153	3.30	3.0173	3.2658	135	143	105.925925925926
1MQ7_A	T0153TS228_2	T0153	1.60	7.6382	7.5732	135	143	105.925925925926
1MQ7_A	T0153TS229_1	T0153	1.37	8.6952	8.5628	135	129	95.5555555555556
1MQ7_A	T0153TS229_2	T0153	1.36	8.3689	8.2573	135	117	86.6666666666667
1MQ7_A	T0153TS229_3	T0153	1.86	7.9670	7.8811	135	120	88.8888888888889
1MQ7_A	T0153TS229_4	T0153	2.96	2.0636	2.4007	135	108	80
1MQ7_A	T0153TS229_5	T0153	2.66	-0.4917	0.4362	135	101	74.8148148148148
1MQ7_A	T0153TS230_1	T0153	1.34	8.2582	8.1536	135	125	92.5925925925926
1MQ7_A	T0153TS230_2	T0153	1.35	8.8891	8.7443	135	129	95.5555555555556
1MQ7_A	T0153TS230_3	T0153	1.83	7.8483	7.7699	135	117	86.6666666666667
1MQ7_A	T0153TS230_4	T0153	1.27	8.2888	8.1823	135	112	82.962962962963
1MQ7_A	T0153TS230_5	T0153	1.37	8.6952	8.5628	135	129	95.5555555555556
1MQ7_A	T0153TS233_1	T0153	1.36	8.5013	8.3812	135	129	95.5555555555556
1MQ7_A	T0153TS233_2	T0153	1.86	7.9670	7.8811	135	120	88.8888888888889
1MQ7_A	T0153TS233_3	T0153	2.30	0.4696	1.0650	135	79	58.5185185185185
1MQ7_A	T0153TS233_4	T0153	2.88	0.2143	0.8785	135	73	54.0740740740741
1MQ7_A	T0153TS233_5	T0153	2.64	-1.4467	0.0819	135	65	48.1481481481481
1MQ7_A	T0153TS234_1	T0153	1.35	8.9861	8.8351	135	129	95.5555555555556
1MQ7_A	T0153TS246_1	T0153	1.45	8.3926	8.2795	135	136	100.740740740741
1MQ7_A	T0153TS262_1	T0153	2.43	5.7169	5.7756	135	74	54.8148148148148
1MQ7_A	T0153TS264_1	T0153	1.34	8.9223	8.7754	135	130	96.2962962962963
1MQ7_A	T0153TS265_1	T0153	1.35	8.2210	8.1188	135	124	91.8518518518518
1MQ7_A	T0153TS267_1	T0153	1.88	8.1097	8.0146	135	154	114.074074074074
1MQ7_A	T0153TS267_2	T0153	2.24	7.8268	7.7498	135	154	114.074074074074
1MQ7_A	T0153TS267_3	T0153	2.04	8.1097	8.0146	135	154	114.074074074074
1MQ7_A	T0153TS267_4	T0153	1.68	8.5812	8.4561	135	154	114.074074074074
1MQ7_A	T0153TS267_5	T0153	2.19	8.0154	7.9263	135	154	114.074074074074
1MQ7_A	T0153TS270_1	T0153	1.86	8.2983	8.1912	135	154	114.074074074074
1MQ7_A	T0153TS270_2	T0153	2.36	6.7894	6.7789	135	154	114.074074074074
1MQ7_A	T0153TS282_1	T0153	2.69	-2.0589	0.0111	135	124	91.8518518518518
1MQ7_A	T0153TS282_2	T0153	2.42	-1.5451	0.0635	135	121	89.6296296296296
1MQ7_A	T0153TS282_3	T0153	2.60	-0.0211	0.7177	135	114	84.4444444444444
1MQ7_A	T0153TS286_1	T0153	1.37	8.5013	8.3812	135	129	95.5555555555556
1MQ7_A	T0153TS288_1	T0153	1.23	8.2737	8.1682	135	120	88.8888888888889
1MQ7_A	T0153TS290_1	T0153	1.32	8.4043	8.2904	135	129	95.5555555555556
1MQ7_A	T0153TS290_2	T0153	1.29	8.3021	8.1948	135	118	87.4074074074074
1MQ7_A	T0153TS290_3	T0153	2.89	-0.0947	0.6698	135	144	106.666666666667
1MQ7_A	T0153TS290_4	T0153	2.93	-1.4150	0.0885	135	154	114.074074074074
1MQ7_A	T0153TS291_1	T0153	1.34	8.3682	8.2566	135	128	94.8148148148148
1MQ7_A	T0153TS291_2	T0153	1.84	7.9278	7.8443	135	119	88.1481481481482
1MQ7_A	T0153TS291_3	T0153	1.31	8.3320	8.2227	135	116	85.9259259259259
1MQ7_A	T0153TS291_4	T0153	2.60	-0.0181	0.7196	135	128	94.8148148148148
1MQ7_A	T0153TS291_5	T0153	2.42	-0.8410	0.2698	135	133	98.5185185185185
1MQ7_A	T0153TS299_1	T0153	1.24	8.7294	8.5948	135	130	96.2962962962963
1MQ7_A	T0153TS299_2	T0153	1.31	8.8258	8.6851	135	130	96.2962962962963
1MQ7_A	T0153TS299_3	T0153	1.99	6.3048	6.3254	135	84	62.2222222222222
1MQ7_A	T0153TS300_1	T0153	1.35	8.4869	8.3678	135	135	100
1MQ7_A	T0153TS300_2	T0153	1.36	8.3689	8.2573	135	117	86.6666666666667
1MQ7_A	T0153TS300_3	T0153	3.12	-1.8563	0.0243	135	123	91.1111111111111
1MQ7_A	T0153TS300_4	T0153	2.87	0.9426	1.4366	135	138	102.222222222222
1MQ7_A	T0153TS300_5	T0153	3.10	-0.5663	0.3974	135	154	114.074074074074
1MQ7_A	T0153TS309_1	T0153	1.35	8.5013	8.3812	135	129	95.5555555555556
1MQ7_A	T0153TS309_2	T0153	1.77	8.0450	7.9540	135	117	86.6666666666667
1MQ7_A	T0153TS309_3	T0153	1.29	8.2648	8.1598	135	117	86.6666666666667
1MQ7_A	T0153TS309_4	T0153	2.65	-0.3199	0.5320	135	39	28.8888888888889
1MQ7_A	T0153TS309_5	T0153	2.97	-2.0868	0.0098	135	65	48.1481481481481
1MQ7_A	T0153TS329_1	T0153	1.29	8.8258	8.6851	135	130	96.2962962962963
1MQ7_A	T0153TS344_1	T0153	1.46	8.3318	8.2225	135	127	94.0740740740741
1MQ7_A	T0153TS347_1	T0153	1.33	8.5366	8.4143	135	130	96.2962962962963
1MQ7_A	T0153TS351_1	T0153	1.62	8.3926	8.2795	135	154	114.074074074074
1MQ7_A	T0153TS359_1	T0153	1.41	8.8891	8.7443	135	129	95.5555555555556
1MQ7_A	T0153TS362_1	T0153	1.90	7.4624	7.4087	135	132	97.7777777777778
1MQ7_A	T0153TS362_2	T0153	1.39	8.7921	8.6535	135	129	95.5555555555556
1MQ7_A	T0153TS362_3	T0153	1.82	7.8729	7.7930	135	115	85.1851851851852
1MQ7_A	T0153TS362_4	T0153	2.14	-1.7922	0.0302	135	141	104.444444444444
1MQ7_A	T0153TS362_5	T0153	2.80	1.4568	1.8681	135	123	91.1111111111111
1MQ7_A	T0153TS368_1	T0153	1.46	8.3926	8.2795	135	154	114.074074074074
1MQ7_A	T0153TS373_1	T0153	1.81	8.5366	8.4143	135	130	96.2962962962963
1MQ7_A	T0153TS373_2	T0153	1.59	8.5366	8.4143	135	130	96.2962962962963
1MQ7_A	T0153TS377_1	T0153	1.78	8.2467	8.1429	135	122	90.3703703703704
1MQ7_A	T0153TS377_2	T0153	1.71	8.6507	8.5211	135	122	90.3703703703704
1MQ7_A	T0153TS377_3	T0153	2.03	7.5397	7.4811	135	122	90.3703703703704
1MQ7_A	T0153TS378_1	T0153	1.07	8.3196	8.2111	135	107	79.2592592592593
1MQ7_A	T0153TS384_1	T0153	1.58	8.2363	8.1332	135	119	88.1481481481482
1MQ7_A	T0153TS417_1	T0153	1.86	7.5439	7.4850	135	134	99.2592592592593
1MQ7_A	T0153TS417_2	T0153	1.42	8.4869	8.3678	135	138	102.222222222222
1MQ7_A	T0153TS417_3	T0153	1.42	8.4869	8.3678	135	138	102.222222222222
1MQ7_A	T0153TS419_1	T0153	2.97	4.7148	4.8398	135	154	114.074074074074
1MQ7_A	T0153TS423_1	T0153	1.99	7.1667	7.1319	135	141	104.444444444444
1MQ7_A	T0153TS424_1	T0153	3.04	4.5262	4.6639	135	154	114.074074074074
1MQ7_A	T0153TS425_1	T0153	2.14	8.4869	8.3678	135	154	114.074074074074
1MQ7_A	T0153TS427_1	T0153	1.79	7.8268	7.7498	135	154	114.074074074074
1MQ7_A	T0153TS427_2	T0153	1.79	7.0724	7.0436	135	154	114.074074074074
1MQ7_A	T0153TS437_1	T0153	1.75	7.5581	7.4983	135	120	88.8888888888889
1MQ7_A	T0153TS447_1	T0153	2.15	7.9781	7.8914	135	128	94.8148148148148
1MQ7_A	T0153TS450_1	T0153	1.75	7.4496	7.3967	135	154	114.074074074074
1MQ7_A	T0153TS450_2u	T0153	1.90	7.5033	7.4470	135	133	98.5185185185185
1MQ7_A	T0153TS450_3u	T0153	1.90	7.5033	7.4470	135	133	98.5185185185185
1MQ7_A	T0153TS450_4u	T0153	2.03	8.2040	8.1029	135	145	107.407407407407
1MQ7_A	T0153TS450_5u	T0153	1.36	8.5982	8.4720	135	129	95.5555555555556
1MQ7_A	T0153TS453_1	T0153	1.51	8.1097	8.0146	135	154	114.074074074074
1MQ7_A	T0153TS464_1	T0153	1.35	8.4368	8.3208	135	116	85.9259259259259
1MQ7_A	T0153TS464_2	T0153	1.36	8.3689	8.2573	135	117	86.6666666666667
1MQ7_A	T0153TS464_3	T0153	1.52	8.7698	8.6326	135	154	114.074074074074
1MQ7_A	T0153TS464_4	T0153	1.32	8.3689	8.2573	135	117	86.6666666666667
1MQ7_A	T0153TS464_5	T0153	1.38	8.8641	8.7209	135	154	114.074074074074
1MQ7_A	T0153TS471_1	T0153	1.59	7.7325	7.6615	135	154	114.074074074074
1MQ7_A	T0153TS471_2	T0153	1.60	7.8268	7.7498	135	154	114.074074074074
1MQ7_A	T0153TS471_3	T0153	1.29	7.6382	7.5732	135	154	114.074074074074
1MQ7_A	T0153TS471_4	T0153	1.25	7.8268	7.7498	135	154	114.074074074074
1MQ7_A	T0153TS475_1	T0153	1.45	8.5366	8.4143	135	130	96.2962962962963
1MQ7_A	T0153TS476_1	T0153	1.32	8.4043	8.2904	135	129	95.5555555555556
1MQ7_A	T0153TS488_1	T0153	1.29	8.5366	8.4143	135	130	96.2962962962963
1MQ7_A	T0153TS513_1	T0153	1.46	8.6330	8.5046	135	130	96.2962962962963
1MQ7_A	T0153TS516_1u	T0153	1.26	8.1335	8.0369	135	119	88.1481481481482
1MQ7_A	T0153TS517_1	T0153	1.34	8.8258	8.6851	135	130	96.2962962962963
1MQ7_A	T0153TS537_1	T0153	2.27	7.6604	7.5940	135	120	88.8888888888889
1MQ7_A	T0153TS537_2	T0153	1.25	8.5497	8.4265	135	122	90.3703703703704
1MQ7_A	T0153TS537_3	T0153	2.27	7.6604	7.5940	135	120	88.8888888888889
1MQ7_A	T0153TS537_4	T0153	1.25	8.5497	8.4265	135	122	90.3703703703704
1SJN_A	T0153	T0153	0.73	9.0511	8.8960	131	134	102.290076335878
1SJN_A	T0153AL025_1	T0153	1.33	7.4212	7.3701	131	131	100
1SJN_A	T0153AL025_2	T0153	1.17	8.5204	8.3991	131	124	94.6564885496183
1SJN_A	T0153AL025_3	T0153	1.97	8.0952	8.0010	131	118	90.0763358778626
1SJN_A	T0153AL025_4	T0153	1.26	8.7200	8.5860	131	124	94.6564885496183
1SJN_A	T0153AL025_5	T0153	2.74	-1.1805	0.1483	131	113	86.2595419847328
1SJN_A	T0153AL032_1	T0153	1.24	8.9533	8.8044	131	128	97.7099236641221
1SJN_A	T0153AL041_3	T0153	1.16	8.6952	8.5628	131	129	98.4732824427481
1SJN_A	T0153AL044_1	T0153	1.52	8.2648	8.1598	131	117	89.3129770992366
1SJN_A	T0153AL054_5	T0153	1.26	8.5982	8.4720	131	129	98.4732824427481
1SJN_A	T0153AL056_1	T0153	1.28	8.8891	8.7443	131	129	98.4732824427481
1SJN_A	T0153AL090_1	T0153	1.29	8.5013	8.3812	131	129	98.4732824427481
1SJN_A	T0153AL144_1	T0153	1.62	8.4043	8.2904	131	129	98.4732824427481
1SJN_A	T0153AL144_2	T0153	1.80	8.0693	7.9768	131	120	91.6030534351145
1SJN_A	T0153AL144_3	T0153	2.59	5.0496	5.1522	131	91	69.4656488549618
1SJN_A	T0153AL331_1	T0153	1.33	7.4212	7.3701	131	132	100.763358778626
1SJN_A	T0153AL391_1	T0153	2.24	-1.6954	0.0412	131	109	83.206106870229
1SJN_A	T0153AL397_1_1	T0153	1.52	7.1612	7.1268	131	101	77.0992366412214
1SJN_A	T0153AL397_1_2	T0153	1.99	-0.4644	0.4509	131	15	11.4503816793893
1SJN_A	T0153AL397_2	T0153	1.24	8.5982	8.4720	131	129	98.4732824427481
1SJN_A	T0153AL400_1_1	T0153	2.48	0.6437	1.1982	131	49	37.4045801526718
1SJN_A	T0153AL400_1_2	T0153	2.72	-1.2208	0.1367	131	32	24.4274809160305
1SJN_A	T0153AL470_1	T0153	1.23	8.5772	8.4523	131	117	89.3129770992366
1SJN_A	T0153AL529_1	T0153	0.99	8.3196	8.2111	131	107	81.6793893129771
1SJN_A	T0153AL529_2	T0153	0.98	7.4634	7.4097	131	89	67.9389312977099
1SJN_A	T0153AL529_3	T0153	1.04	6.8813	6.8649	131	74	56.4885496183206
1SJN_A	T0153AL537_1	T0153	1.25	8.7921	8.6535	131	129	98.4732824427481
1SJN_A	T0153AL537_2	T0153	1.25	8.7921	8.6535	131	129	98.4732824427481
1SJN_A	T0153DR020_1	T0153	no_data	no_data	no_data	131	no_data	no_data
1SJN_A	T0153DR041_1	T0153	no_data	no_data	no_data	131	no_data	no_data
1SJN_A	T0153DR068_1	T0153	no_data	no_data	no_data	131	no_data	no_data
1SJN_A	T0153DR355_1	T0153	no_data	no_data	no_data	131	no_data	no_data
1SJN_A	T0153DR355_2	T0153	no_data	no_data	no_data	131	no_data	no_data
1SJN_A	T0153DR355_4	T0153	no_data	no_data	no_data	131	no_data	no_data
1SJN_A	T0153DR454_1	T0153	no_data	no_data	no_data	131	no_data	no_data
1SJN_A	T0153DR454_2	T0153	no_data	no_data	no_data	131	no_data	no_data
1SJN_A	T0153DR454_3	T0153	no_data	no_data	no_data	131	no_data	no_data
1SJN_A	T0153RR020_1	T0153	no_data	no_data	no_data	131	no_data	no_data
1SJN_A	T0153RR022_1	T0153	no_data	no_data	no_data	131	no_data	no_data
1SJN_A	T0153RR397_1	T0153	no_data	no_data	no_data	131	no_data	no_data
1SJN_A	T0153SS001_1	T0153	no_data	no_data	no_data	131	no_data	no_data
1SJN_A	T0153SS007_1	T0153	no_data	no_data	no_data	131	no_data	no_data
1SJN_A	T0153SS020_1	T0153	no_data	no_data	no_data	131	no_data	no_data
1SJN_A	T0153SS023_1	T0153	no_data	no_data	no_data	131	no_data	no_data
1SJN_A	T0153SS032_1	T0153	no_data	no_data	no_data	131	no_data	no_data
1SJN_A	T0153SS041_1	T0153	no_data	no_data	no_data	131	no_data	no_data
1SJN_A	T0153SS044_1	T0153	no_data	no_data	no_data	131	no_data	no_data
1SJN_A	T0153SS044_2	T0153	no_data	no_data	no_data	131	no_data	no_data
1SJN_A	T0153SS054_1	T0153	no_data	no_data	no_data	131	no_data	no_data
1SJN_A	T0153SS054_2	T0153	no_data	no_data	no_data	131	no_data	no_data
1SJN_A	T0153SS054_3	T0153	no_data	no_data	no_data	131	no_data	no_data
1SJN_A	T0153SS054_4	T0153	no_data	no_data	no_data	131	no_data	no_data
1SJN_A	T0153SS055_1	T0153	no_data	no_data	no_data	131	no_data	no_data
1SJN_A	T0153SS056_1	T0153	no_data	no_data	no_data	131	no_data	no_data
1SJN_A	T0153SS068_1	T0153	no_data	no_data	no_data	131	no_data	no_data
1SJN_A	T0153SS069_1	T0153	no_data	no_data	no_data	131	no_data	no_data
1SJN_A	T0153SS069_2	T0153	no_data	no_data	no_data	131	no_data	no_data
1SJN_A	T0153SS072_1	T0153	no_data	no_data	no_data	131	no_data	no_data
1SJN_A	T0153SS100_1	T0153	no_data	no_data	no_data	131	no_data	no_data
1SJN_A	T0153SS100_2	T0153	no_data	no_data	no_data	131	no_data	no_data
1SJN_A	T0153SS108_1	T0153	no_data	no_data	no_data	131	no_data	no_data
1SJN_A	T0153SS137_1	T0153	no_data	no_data	no_data	131	no_data	no_data
1SJN_A	T0153SS254_1	T0153	no_data	no_data	no_data	131	no_data	no_data
1SJN_A	T0153SS266_1	T0153	no_data	no_data	no_data	131	no_data	no_data
1SJN_A	T0153SS270_1	T0153	no_data	no_data	no_data	131	no_data	no_data
1SJN_A	T0153SS273_1	T0153	no_data	no_data	no_data	131	no_data	no_data
1SJN_A	T0153SS356_1	T0153	no_data	no_data	no_data	131	no_data	no_data
1SJN_A	T0153SS357_1	T0153	no_data	no_data	no_data	131	no_data	no_data
1SJN_A	T0153SS389_1	T0153	no_data	no_data	no_data	131	no_data	no_data
1SJN_A	T0153SS393_1	T0153	no_data	no_data	no_data	131	no_data	no_data
1SJN_A	T0153SS393_2	T0153	no_data	no_data	no_data	131	no_data	no_data
1SJN_A	T0153SS396_1	T0153	no_data	no_data	no_data	131	no_data	no_data
1SJN_A	T0153SS396_2	T0153	no_data	no_data	no_data	131	no_data	no_data
1SJN_A	T0153SS404_1	T0153	no_data	no_data	no_data	131	no_data	no_data
1SJN_A	T0153SS420_1	T0153	no_data	no_data	no_data	131	no_data	no_data
1SJN_A	T0153SS442_1	T0153	no_data	no_data	no_data	131	no_data	no_data
1SJN_A	T0153SS463_1	T0153	no_data	no_data	no_data	131	no_data	no_data
1SJN_A	T0153SS474_1	T0153	no_data	no_data	no_data	131	no_data	no_data
1SJN_A	T0153SS517_1	T0153	no_data	no_data	no_data	131	no_data	no_data
1SJN_A	T0153SS517_2	T0153	no_data	no_data	no_data	131	no_data	no_data
1SJN_A	T0153SS531_1	T0153	no_data	no_data	no_data	131	no_data	no_data
1SJN_A	T0153SS531_2	T0153	no_data	no_data	no_data	131	no_data	no_data
1SJN_A	T0153SS531_3	T0153	no_data	no_data	no_data	131	no_data	no_data
1SJN_A	T0153SS531_4	T0153	no_data	no_data	no_data	131	no_data	no_data
1SJN_A	T0153SS531_5	T0153	no_data	no_data	no_data	131	no_data	no_data
1SJN_A	T0153TS001_1	T0153	1.46	8.0306	7.9406	131	119	90.8396946564885
1SJN_A	T0153TS002_1	T0153	1.92	7.9005	7.8188	131	154	117.557251908397
1SJN_A	T0153TS002_2	T0153	1.80	7.8047	7.7291	131	154	117.557251908397
1SJN_A	T0153TS002_3	T0153	1.69	7.6129	7.5496	131	154	117.557251908397
1SJN_A	T0153TS002_4	T0153	1.94	7.5170	7.4598	131	154	117.557251908397
1SJN_A	T0153TS002_5	T0153	1.75	7.9005	7.8188	131	154	117.557251908397
1SJN_A	T0153TS006_1	T0153	1.39	8.7634	8.6267	131	154	117.557251908397
1SJN_A	T0153TS007_1	T0153	1.22	8.5279	8.4062	131	127	96.9465648854962
1SJN_A	T0153TS007_2	T0153	1.23	8.5279	8.4062	131	127	96.9465648854962
1SJN_A	T0153TS007_3	T0153	1.35	8.2648	8.1598	131	117	89.3129770992366
1SJN_A	T0153TS007_4	T0153	1.30	8.3689	8.2573	131	117	89.3129770992366
1SJN_A	T0153TS007_5	T0153	1.30	8.3689	8.2573	131	117	89.3129770992366
1SJN_A	T0153TS008_1	T0153	1.22	7.8876	7.8067	131	96	73.2824427480916
1SJN_A	T0153TS008_2u	T0153	1.20	7.7673	7.6941	131	96	73.2824427480916
1SJN_A	T0153TS010_1	T0153	1.48	8.6330	8.5046	131	130	99.236641221374
1SJN_A	T0153TS010_2	T0153	1.48	8.6330	8.5046	131	130	99.236641221374
1SJN_A	T0153TS010_3	T0153	1.48	8.6330	8.5046	131	130	99.236641221374
1SJN_A	T0153TS010_4	T0153	1.48	8.6330	8.5046	131	130	99.236641221374
1SJN_A	T0153TS010_5	T0153	1.48	8.6330	8.5046	131	130	99.236641221374
1SJN_A	T0153TS011_1	T0153	2.75	-0.9202	0.2378	131	154	117.557251908397
1SJN_A	T0153TS012_1	T0153	1.45	8.4402	8.3240	131	130	99.236641221374
1SJN_A	T0153TS012_2	T0153	2.22	7.9005	7.8188	131	154	117.557251908397
1SJN_A	T0153TS012_3	T0153	1.41	8.5366	8.4143	131	130	99.236641221374
1SJN_A	T0153TS012_4	T0153	1.55	8.4758	8.3574	131	154	117.557251908397
1SJN_A	T0153TS012_5	T0153	2.86	7.9964	7.9086	131	154	117.557251908397
1SJN_A	T0153TS014_1	T0153	1.26	8.5982	8.4720	131	129	98.4732824427481
1SJN_A	T0153TS014_2	T0153	2.86	1.7566	2.1287	131	119	90.8396946564885
1SJN_A	T0153TS014_3	T0153	1.85	-1.6372	0.0491	131	45	34.3511450381679
1SJN_A	T0153TS014_4	T0153	2.51	-0.3417	0.5194	131	78	59.5419847328244
1SJN_A	T0153TS014_5	T0153	2.28	-0.0426	0.7035	131	61	46.5648854961832
1SJN_A	T0153TS016_1	T0153	1.54	8.4402	8.3240	131	130	99.236641221374
1SJN_A	T0153TS016_2	T0153	1.37	8.4402	8.3240	131	130	99.236641221374
1SJN_A	T0153TS016_3	T0153	1.58	7.4980	7.4420	131	121	92.3664122137405
1SJN_A	T0153TS016_4	T0153	1.95	7.3227	7.2780	131	124	94.6564885496183
1SJN_A	T0153TS016_5	T0153	1.70	6.4154	6.4289	131	130	99.236641221374
1SJN_A	T0153TS020_1	T0153	1.14	9.0187	8.8656	131	130	99.236641221374
1SJN_A	T0153TS021_1	T0153	2.77	-1.2078	0.1403	131	154	117.557251908397
1SJN_A	T0153TS024_1	T0153	1.73	8.7294	8.5948	131	130	99.236641221374
1SJN_A	T0153TS024_2	T0153	1.49	8.7634	8.6267	131	131	100
1SJN_A	T0153TS028_1	T0153	1.16	9.0511	8.8960	131	154	117.557251908397
1SJN_A	T0153TS028_2	T0153	1.21	9.1470	8.9857	131	154	117.557251908397
1SJN_A	T0153TS028_3	T0153	1.05	9.0511	8.8960	131	154	117.557251908397
1SJN_A	T0153TS028_4	T0153	1.15	9.0511	8.8960	131	154	117.557251908397
1SJN_A	T0153TS028_5	T0153	1.27	9.0511	8.8960	131	154	117.557251908397
1SJN_A	T0153TS029_1	T0153	1.39	8.7634	8.6267	131	154	117.557251908397
1SJN_A	T0153TS034_1	T0153	1.97	7.8617	7.7825	131	130	99.236641221374
1SJN_A	T0153TS035_1	T0153	1.46	8.0545	7.9630	131	130	99.236641221374
1SJN_A	T0153TS035_2	T0153	1.40	8.8593	8.7164	131	154	117.557251908397
1SJN_A	T0153TS035_3	T0153	2.42	7.2294	7.1906	131	154	117.557251908397
1SJN_A	T0153TS035_4	T0153	1.91	7.8617	7.7825	131	130	99.236641221374
1SJN_A	T0153TS038_1	T0153	1.28	8.8891	8.7443	131	129	98.4732824427481
1SJN_A	T0153TS038_2	T0153	1.23	8.5279	8.4062	131	127	96.9465648854962
1SJN_A	T0153TS038_3	T0153	1.30	8.3689	8.2573	131	117	89.3129770992366
1SJN_A	T0153TS038_4	T0153	1.35	8.2648	8.1598	131	117	89.3129770992366
1SJN_A	T0153TS038_5	T0153	1.30	8.3689	8.2573	131	117	89.3129770992366
1SJN_A	T0153TS039_1	T0153	1.49	8.5982	8.4720	131	129	98.4732824427481
1SJN_A	T0153TS039_2	T0153	1.40	8.3689	8.2573	131	117	89.3129770992366
1SJN_A	T0153TS039_3	T0153	1.52	8.1882	8.0881	131	143	109.160305343511
1SJN_A	T0153TS039_4	T0153	1.26	8.5982	8.4720	131	129	98.4732824427481
1SJN_A	T0153TS039_5	T0153	1.67	8.2841	8.1779	131	143	109.160305343511
1SJN_A	T0153TS040_1	T0153	1.48	7.9581	7.8727	131	130	99.236641221374
1SJN_A	T0153TS040_2	T0153	1.62	8.2473	8.1435	131	130	99.236641221374
1SJN_A	T0153TS040_3	T0153	2.65	7.6286	7.5643	131	129	98.4732824427481
1SJN_A	T0153TS040_4	T0153	1.37	7.6129	7.5496	131	133	101.526717557252
1SJN_A	T0153TS040_5	T0153	1.25	7.7088	7.6393	131	133	101.526717557252
1SJN_A	T0153TS041_1	T0153	2.06	8.0545	7.9630	131	130	99.236641221374
1SJN_A	T0153TS041_2	T0153	2.15	7.5170	7.4598	131	154	117.557251908397
1SJN_A	T0153TS045_1	T0153	1.35	8.0923	7.9983	131	135	103.053435114504
1SJN_A	T0153TS045_2	T0153	1.36	7.9005	7.8188	131	132	100.763358778626
1SJN_A	T0153TS045_3	T0153	2.58	6.7104	6.7049	131	128	97.7099236641221
1SJN_A	T0153TS045_4	T0153	1.52	8.1882	8.0881	131	143	109.160305343511
1SJN_A	T0153TS045_5	T0153	1.26	8.5982	8.4720	131	129	98.4732824427481
1SJN_A	T0153TS046_1	T0153	2.13	6.9939	6.9703	131	130	99.236641221374
1SJN_A	T0153TS046_2	T0153	1.82	5.6954	5.7555	131	140	106.870229007634
1SJN_A	T0153TS046_3	T0153	1.68	6.4337	6.4460	131	120	91.6030534351145
1SJN_A	T0153TS046_4	T0153	2.81	6.3410	6.3593	131	116	88.5496183206107
1SJN_A	T0153TS046_5	T0153	2.83	-0.6326	0.3643	131	153	116.793893129771
1SJN_A	T0153TS047_1	T0153	1.41	7.9005	7.8188	131	154	117.557251908397
1SJN_A	T0153TS047_2	T0153	2.53	6.8459	6.8317	131	154	117.557251908397
1SJN_A	T0153TS050_1	T0153	2.74	-1.0161	0.2020	131	154	117.557251908397
1SJN_A	T0153TS050_2	T0153	3.18	1.8603	2.2200	131	154	117.557251908397
1SJN_A	T0153TS050_3	T0153	2.74	-1.2078	0.1403	131	154	117.557251908397
1SJN_A	T0153TS050_4	T0153	1.67	6.5583	6.5626	131	154	117.557251908397
1SJN_A	T0153TS052_1	T0153	2.94	2.0767	2.4124	131	130	99.236641221374
1SJN_A	T0153TS052_2	T0153	3.11	3.6194	3.8212	131	130	99.236641221374
1SJN_A	T0153TS052_3	T0153	2.97	3.4265	3.6429	131	130	99.236641221374
1SJN_A	T0153TS052_4	T0153	2.97	2.8480	3.1107	131	130	99.236641221374
1SJN_A	T0153TS052_5	T0153	3.02	2.6552	2.9346	131	130	99.236641221374
1SJN_A	T0153TS053_1	T0153	1.66	7.9917	7.9041	131	118	90.0763358778626
1SJN_A	T0153TS053_2	T0153	1.20	8.5982	8.4720	131	129	98.4732824427481
1SJN_A	T0153TS053_3	T0153	1.65	7.9524	7.8674	131	117	89.3129770992366
1SJN_A	T0153TS053_4	T0153	1.59	7.2294	7.1906	131	144	109.923664122137
1SJN_A	T0153TS053_5	T0153	1.22	8.0058	7.9173	131	113	86.2595419847328
1SJN_A	T0153TS065_1	T0153	1.27	8.4566	8.3394	131	125	95.4198473282443
1SJN_A	T0153TS065_2_1	T0153	1.27	8.4566	8.3394	131	125	95.4198473282443
1SJN_A	T0153TS065_2_2	T0153	2.51	-1.8667	0.0234	131	15	11.4503816793893
1SJN_A	T0153TS065_3	T0153	1.34	7.3377	7.2920	131	129	98.4732824427481
1SJN_A	T0153TS065_4_1	T0153	1.77	8.1224	8.0265	131	116	88.5496183206107
1SJN_A	T0153TS065_4_2	T0153	1.67	-0.7793	0.2962	131	14	10.6870229007634
1SJN_A	T0153TS065_5	T0153	1.77	8.1224	8.0265	131	116	88.5496183206107
1SJN_A	T0153TS067_1	T0153	1.25	8.4056	8.2917	131	118	90.0763358778626
1SJN_A	T0153TS070_1	T0153	1.48	8.3073	8.1997	131	129	98.4732824427481
1SJN_A	T0153TS070_2	T0153	1.80	8.0693	7.9768	131	120	91.6030534351145
1SJN_A	T0153TS070_3	T0153	2.54	5.0125	5.1175	131	100	76.3358778625954
1SJN_A	T0153TS070_4	T0153	3.14	-1.7831	0.0312	131	138	105.343511450382
1SJN_A	T0153TS070_5	T0153	2.54	-0.9202	0.2378	131	144	109.923664122137
1SJN_A	T0153TS071_1	T0153	1.58	8.5982	8.4720	131	129	98.4732824427481
1SJN_A	T0153TS071_2	T0153	1.80	8.0693	7.9768	131	120	91.6030534351145
1SJN_A	T0153TS071_3	T0153	2.63	5.1198	5.2178	131	96	73.2824427480916
1SJN_A	T0153TS071_4	T0153	2.37	-2.1471	0.0075	131	116	88.5496183206107
1SJN_A	T0153TS071_5	T0153	2.54	-0.9202	0.2378	131	144	109.923664122137
1SJN_A	T0153TS078_1	T0153	1.28	8.6260	8.4980	131	127	96.9465648854962
1SJN_A	T0153TS080_1	T0153	1.00	8.7173	8.5834	131	121	92.3664122137405
1SJN_A	T0153TS080_2	T0153	1.15	8.6157	8.4883	131	121	92.3664122137405
1SJN_A	T0153TS080_3	T0153	1.36	8.4125	8.2981	131	121	92.3664122137405
1SJN_A	T0153TS080_4	T0153	1.56	7.3964	7.3469	131	121	92.3664122137405
1SJN_A	T0153TS080_5	T0153	1.58	7.4980	7.4420	131	121	92.3664122137405
1SJN_A	T0153TS081_1	T0153	1.41	8.7294	8.5948	131	130	99.236641221374
1SJN_A	T0153TS084_1	T0153	1.48	7.9581	7.8727	131	130	99.236641221374
1SJN_A	T0153TS086_1	T0153	1.80	8.0693	7.9768	131	120	91.6030534351145
1SJN_A	T0153TS086_2	T0153	1.80	8.0693	7.9768	131	120	91.6030534351145
1SJN_A	T0153TS086_3	T0153	1.80	8.0693	7.9768	131	120	91.6030534351145
1SJN_A	T0153TS086_4	T0153	1.33	7.4212	7.3701	131	133	101.526717557252
1SJN_A	T0153TS086_5_1	T0153	1.33	7.4212	7.3701	131	133	101.526717557252
1SJN_A	T0153TS086_5_2	T0153	nan	-5.6955	-0.0000	131	14	10.6870229007634
1SJN_A	T0153TS093_1	T0153	1.64	7.3889	7.3399	131	116	88.5496183206107
1SJN_A	T0153TS093_2	T0153	1.55	7.4937	7.4380	131	116	88.5496183206107
1SJN_A	T0153TS096_1	T0153	1.78	7.3853	7.3366	131	111	84.7328244274809
1SJN_A	T0153TS098_1	T0153	1.07	7.8047	7.7291	131	94	71.7557251908397
1SJN_A	T0153TS099_1	T0153	1.26	8.2084	8.1071	131	107	81.6793893129771
1SJN_A	T0153TS099_2	T0153	1.31	8.6826	8.5510	131	120	91.6030534351145
1SJN_A	T0153TS100_1	T0153	1.12	8.7294	8.5948	131	130	99.236641221374
1SJN_A	T0153TS100_2	T0153	1.64	8.0447	7.9538	131	122	93.1297709923664
1SJN_A	T0153TS100_3	T0153	1.18	8.6607	8.5305	131	128	97.7099236641221
1SJN_A	T0153TS100_4	T0153	1.15	8.7294	8.5948	131	130	99.236641221374
1SJN_A	T0153TS100_5	T0153	1.74	8.0693	7.9768	131	120	91.6030534351145
1SJN_A	T0153TS105_1	T0153	1.12	8.8870	8.7423	131	126	96.1832061068702
1SJN_A	T0153TS108_1	T0153	1.40	8.8258	8.6851	131	130	99.236641221374
1SJN_A	T0153TS110_1	T0153	1.24	9.0187	8.8656	131	130	99.236641221374
1SJN_A	T0153TS110_2	T0153	1.29	9.0830	8.9259	131	129	98.4732824427481
1SJN_A	T0153TS110_3	T0153	1.29	9.0830	8.9259	131	129	98.4732824427481
1SJN_A	T0153TS110_4	T0153	1.27	9.0830	8.9259	131	129	98.4732824427481
1SJN_A	T0153TS110_5	T0153	1.23	9.0830	8.9259	131	129	98.4732824427481
1SJN_A	T0153TS112_1	T0153	1.39	8.6330	8.5046	131	130	99.236641221374
1SJN_A	T0153TS112_2	T0153	1.25	8.9223	8.7754	131	130	99.236641221374
1SJN_A	T0153TS131_1u	T0153	1.24	8.6676	8.5369	131	132	100.763358778626
1SJN_A	T0153TS135_1	T0153	1.30	8.3262	8.2173	131	113	86.2595419847328
1SJN_A	T0153TS135_2	T0153	1.65	7.9786	7.8919	131	104	79.3893129770992
1SJN_A	T0153TS135_3	T0153	1.55	-2.5501	0.0008	131	141	107.63358778626
1SJN_A	T0153TS135_4	T0153	2.79	-0.9202	0.2378	131	138	105.343511450382
1SJN_A	T0153TS135_5	T0153	2.11	-1.2161	0.1380	131	61	46.5648854961832
1SJN_A	T0153TS136_5	T0153	1.26	8.5982	8.4720	131	129	98.4732824427481
1SJN_A	T0153TS138_1	T0153	1.66	7.9917	7.9041	131	118	90.0763358778626
1SJN_A	T0153TS138_2	T0153	1.20	8.5982	8.4720	131	129	98.4732824427481
1SJN_A	T0153TS138_3	T0153	1.65	7.9524	7.8674	131	117	89.3129770992366
1SJN_A	T0153TS138_4	T0153	1.59	7.2294	7.1906	131	144	109.923664122137
1SJN_A	T0153TS138_5	T0153	1.22	8.0058	7.9173	131	113	86.2595419847328
1SJN_A	T0153TS139_1	T0153	2.94	2.0767	2.4124	131	130	99.236641221374
1SJN_A	T0153TS139_2	T0153	3.11	3.6194	3.8212	131	130	99.236641221374
1SJN_A	T0153TS139_3	T0153	2.97	3.4265	3.6429	131	130	99.236641221374
1SJN_A	T0153TS139_4	T0153	2.97	2.8480	3.1107	131	130	99.236641221374
1SJN_A	T0153TS139_5	T0153	3.02	2.6552	2.9346	131	130	99.236641221374
1SJN_A	T0153TS142_1	T0153	2.54	7.8047	7.7291	131	154	117.557251908397
1SJN_A	T0153TS153_1	T0153	1.20	9.0187	8.8656	131	130	99.236641221374
1SJN_A	T0153TS153_2	T0153	1.25	8.6330	8.5046	131	130	99.236641221374
1SJN_A	T0153TS168_1	T0153	1.35	8.8258	8.6851	131	130	99.236641221374
1SJN_A	T0153TS168_2	T0153	1.23	8.8258	8.6851	131	130	99.236641221374
1SJN_A	T0153TS168_3	T0153	1.30	9.0187	8.8656	131	130	99.236641221374
1SJN_A	T0153TS168_4	T0153	1.54	7.1335	7.1009	131	142	108.396946564885
1SJN_A	T0153TS168_5	T0153	1.21	9.0187	8.8656	131	130	99.236641221374
1SJN_A	T0153TS169_1	T0153	1.26	8.9223	8.7754	131	130	99.236641221374
1SJN_A	T0153TS169_2	T0153	1.22	9.0187	8.8656	131	130	99.236641221374
1SJN_A	T0153TS169_3	T0153	1.27	8.8258	8.6851	131	130	99.236641221374
1SJN_A	T0153TS169_4	T0153	1.33	8.9223	8.7754	131	130	99.236641221374
1SJN_A	T0153TS169_5	T0153	1.18	9.0187	8.8656	131	130	99.236641221374
1SJN_A	T0153TS170_1	T0153	1.30	9.0511	8.8960	131	154	117.557251908397
1SJN_A	T0153TS180_1	T0153	1.58	8.5279	8.4062	131	127	96.9465648854962
1SJN_A	T0153TS183_1	T0153	1.25	8.5632	8.4392	131	128	97.7099236641221
1SJN_A	T0153TS188_1	T0153	1.29	8.8593	8.7164	131	138	105.343511450382
1SJN_A	T0153TS189_1	T0153	1.22	8.5982	8.4720	131	129	98.4732824427481
1SJN_A	T0153TS189_2	T0153	1.30	8.3633	8.2521	131	114	87.0229007633588
1SJN_A	T0153TS194_1	T0153	1.49	8.5982	8.4720	131	129	98.4732824427481
1SJN_A	T0153TS194_2	T0153	1.40	8.3689	8.2573	131	117	89.3129770992366
1SJN_A	T0153TS194_3	T0153	2.60	-0.8396	0.2704	131	101	77.0992366412214
1SJN_A	T0153TS194_4	T0153	2.50	-0.2746	0.5587	131	75	57.2519083969466
1SJN_A	T0153TS194_5	T0153	2.75	0.1250	0.8161	131	61	46.5648854961832
1SJN_A	T0153TS195_1	T0153	1.27	8.8557	8.7131	131	128	97.7099236641221
1SJN_A	T0153TS195_2	T0153	1.27	8.8535	8.7110	131	125	95.4198473282443
1SJN_A	T0153TS195_3	T0153	1.28	7.9670	7.8811	131	120	91.6030534351145
1SJN_A	T0153TS195_4	T0153	1.13	8.0651	7.9729	131	109	83.206106870229
1SJN_A	T0153TS195_5_1	T0153	1.18	6.6828	6.6791	131	73	55.7251908396947
1SJN_A	T0153TS195_5_2	T0153	1.04	5.5787	5.6465	131	52	39.6946564885496
1SJN_A	T0153TS196_1	T0153	1.27	8.8891	8.7443	131	129	98.4732824427481
1SJN_A	T0153TS196_2	T0153	1.41	8.2194	8.1173	131	113	86.2595419847328
1SJN_A	T0153TS196_3	T0153	2.26	-0.8334	0.2730	131	59	45.0381679389313
1SJN_A	T0153TS196_4	T0153	2.52	-2.2224	0.0052	131	29	22.1374045801527
1SJN_A	T0153TS196_5	T0153	2.72	-1.1088	0.1705	131	73	55.7251908396947
1SJN_A	T0153TS202_1	T0153	1.18	8.0952	8.0010	131	118	90.0763358778626
1SJN_A	T0153TS203_1	T0153	1.37	8.7634	8.6267	131	147	112.213740458015
1SJN_A	T0153TS203_2	T0153	1.38	9.0511	8.8960	131	147	112.213740458015
1SJN_A	T0153TS203_3	T0153	1.32	8.6952	8.5628	131	129	98.4732824427481
1SJN_A	T0153TS203_4	T0153	1.33	8.9861	8.8351	131	129	98.4732824427481
1SJN_A	T0153TS207_1	T0153	1.25	8.8891	8.7443	131	129	98.4732824427481
1SJN_A	T0153TS207_2	T0153	1.40	8.3320	8.2227	131	116	88.5496183206107
1SJN_A	T0153TS207_3	T0153	2.32	-1.3337	0.1071	131	68	51.9083969465649
1SJN_A	T0153TS207_4	T0153	1.94	0.5675	1.1393	131	30	22.9007633587786
1SJN_A	T0153TS207_5	T0153	3.01	-2.9761	0.0000	131	20	15.2671755725191
1SJN_A	T0153TS208_1	T0153	1.49	8.5982	8.4720	131	129	98.4732824427481
1SJN_A	T0153TS208_2	T0153	1.40	8.3689	8.2573	131	117	89.3129770992366
1SJN_A	T0153TS208_3	T0153	2.60	-0.8396	0.2704	131	101	77.0992366412214
1SJN_A	T0153TS208_4	T0153	2.50	-0.2746	0.5587	131	75	57.2519083969466
1SJN_A	T0153TS208_5	T0153	2.75	0.1250	0.8161	131	61	46.5648854961832
1SJN_A	T0153TS209_1	T0153	1.40	8.2947	8.1879	131	115	87.7862595419847
1SJN_A	T0153TS209_2	T0153	1.15	8.5982	8.4720	131	129	98.4732824427481
1SJN_A	T0153TS209_3	T0153	2.38	-1.0702	0.1832	131	90	68.7022900763359
1SJN_A	T0153TS209_4	T0153	2.76	1.0363	1.5134	131	87	66.412213740458
1SJN_A	T0153TS209_5	T0153	2.86	0.5830	1.1513	131	58	44.2748091603053
1SJN_A	T0153TS214_1	T0153	1.61	7.6129	7.5496	131	143	109.160305343511
1SJN_A	T0153TS221_1	T0153	1.26	8.5982	8.4720	131	129	98.4732824427481
1SJN_A	T0153TS221_2	T0153	1.41	8.2272	8.1246	131	116	88.5496183206107
1SJN_A	T0153TS221_3	T0153	1.80	8.0693	7.9768	131	120	91.6030534351145
1SJN_A	T0153TS221_4	T0153	2.61	0.2515	0.9049	131	82	62.5954198473282
1SJN_A	T0153TS221_5	T0153	2.91	-1.1967	0.1435	131	102	77.8625954198473
1SJN_A	T0153TS222_1	T0153	1.38	8.6676	8.5369	131	143	109.160305343511
1SJN_A	T0153TS222_2	T0153	1.52	8.1882	8.0881	131	143	109.160305343511
1SJN_A	T0153TS222_3	T0153	1.67	8.2841	8.1779	131	143	109.160305343511
1SJN_A	T0153TS222_4	T0153	1.69	8.1882	8.0881	131	143	109.160305343511
1SJN_A	T0153TS223_1	T0153	1.34	8.7634	8.6267	131	152	116.030534351145
1SJN_A	T0153TS224_1	T0153	1.44	8.5717	8.4471	131	143	109.160305343511
1SJN_A	T0153TS226_1	T0153	1.25	8.5982	8.4720	131	129	98.4732824427481
1SJN_A	T0153TS226_2	T0153	1.80	8.0693	7.9768	131	120	91.6030534351145
1SJN_A	T0153TS226_3	T0153	1.26	8.5982	8.4720	131	129	98.4732824427481
1SJN_A	T0153TS226_4	T0153	1.39	8.4056	8.2917	131	118	90.0763358778626
1SJN_A	T0153TS226_5	T0153	2.67	-0.8991	0.2461	131	117	89.3129770992366
1SJN_A	T0153TS227_1	T0153	1.67	7.1335	7.1009	131	141	107.63358778626
1SJN_A	T0153TS228_1	T0153	3.20	2.9149	3.1719	131	143	109.160305343511
1SJN_A	T0153TS228_2	T0153	1.85	7.8047	7.7291	131	143	109.160305343511
1SJN_A	T0153TS229_1	T0153	1.28	8.8891	8.7443	131	129	98.4732824427481
1SJN_A	T0153TS229_2	T0153	1.41	8.2648	8.1598	131	117	89.3129770992366
1SJN_A	T0153TS229_3	T0153	1.80	8.0693	7.9768	131	120	91.6030534351145
1SJN_A	T0153TS229_4	T0153	2.88	1.7324	2.1075	131	108	82.4427480916031
1SJN_A	T0153TS229_5	T0153	3.05	-0.4917	0.4362	131	101	77.0992366412214
1SJN_A	T0153TS230_1	T0153	1.25	8.4566	8.3394	131	125	95.4198473282443
1SJN_A	T0153TS230_2	T0153	1.15	8.9861	8.8351	131	129	98.4732824427481
1SJN_A	T0153TS230_3	T0153	1.92	8.2648	8.1598	131	117	89.3129770992366
1SJN_A	T0153TS230_4	T0153	1.30	8.2888	8.1823	131	112	85.4961832061069
1SJN_A	T0153TS230_5	T0153	1.28	8.8891	8.7443	131	129	98.4732824427481
1SJN_A	T0153TS233_1	T0153	1.26	8.5982	8.4720	131	129	98.4732824427481
1SJN_A	T0153TS233_2	T0153	1.80	8.0693	7.9768	131	120	91.6030534351145
1SJN_A	T0153TS233_3	T0153	2.36	0.4696	1.0650	131	79	60.3053435114504
1SJN_A	T0153TS233_4	T0153	2.28	-0.3738	0.5011	131	73	55.7251908396947
1SJN_A	T0153TS233_5	T0153	2.70	-1.2866	0.1189	131	65	49.618320610687
1SJN_A	T0153TS234_1	T0153	1.15	9.0830	8.9259	131	129	98.4732824427481
1SJN_A	T0153TS246_1	T0153	1.30	8.6676	8.5369	131	136	103.81679389313
1SJN_A	T0153TS262_1	T0153	1.92	6.2991	6.3201	131	74	56.4885496183206
1SJN_A	T0153TS264_1	T0153	1.11	9.0187	8.8656	131	130	99.236641221374
1SJN_A	T0153TS265_1	T0153	1.34	8.3208	8.2122	131	124	94.6564885496183
1SJN_A	T0153TS267_1	T0153	1.74	8.3799	8.2676	131	154	117.557251908397
1SJN_A	T0153TS267_2	T0153	2.03	8.1882	8.0881	131	154	117.557251908397
1SJN_A	T0153TS267_3	T0153	1.89	8.1882	8.0881	131	154	117.557251908397
1SJN_A	T0153TS267_4	T0153	1.62	8.8593	8.7164	131	154	117.557251908397
1SJN_A	T0153TS267_5	T0153	2.11	8.2841	8.1779	131	154	117.557251908397
1SJN_A	T0153TS270_1	T0153	1.71	8.7634	8.6267	131	154	117.557251908397
1SJN_A	T0153TS270_2	T0153	2.30	7.6129	7.5496	131	154	117.557251908397
1SJN_A	T0153TS282_1	T0153	2.58	-1.7595	0.0337	131	124	94.6564885496183
1SJN_A	T0153TS282_2	T0153	2.70	-1.1387	0.1610	131	121	92.3664122137405
1SJN_A	T0153TS282_3	T0153	2.32	-0.4456	0.4611	131	114	87.0229007633588
1SJN_A	T0153TS286_1	T0153	1.26	8.5982	8.4720	131	129	98.4732824427481
1SJN_A	T0153TS288_1	T0153	1.05	8.3759	8.2639	131	120	91.6030534351145
1SJN_A	T0153TS290_1	T0153	1.24	8.5982	8.4720	131	129	98.4732824427481
1SJN_A	T0153TS290_2	T0153	1.39	8.4056	8.2917	131	118	90.0763358778626
1SJN_A	T0153TS290_3	T0153	3.05	-0.0573	0.6940	131	144	109.923664122137
1SJN_A	T0153TS290_4	T0153	2.29	-1.7831	0.0312	131	154	117.557251908397
1SJN_A	T0153TS291_1	T0153	1.25	8.5632	8.4392	131	128	97.7099236641221
1SJN_A	T0153TS291_2	T0153	1.98	8.2363	8.1332	131	119	90.8396946564885
1SJN_A	T0153TS291_3	T0153	1.19	8.3320	8.2227	131	116	88.5496183206107
1SJN_A	T0153TS291_4	T0153	2.38	-0.6032	0.3788	131	128	97.7099236641221
1SJN_A	T0153TS291_5	T0153	2.54	-0.8243	0.2768	131	133	101.526717557252
1SJN_A	T0153TS299_1	T0153	1.12	8.9223	8.7754	131	130	99.236641221374
1SJN_A	T0153TS299_2	T0153	1.13	9.0187	8.8656	131	130	99.236641221374
1SJN_A	T0153TS299_3	T0153	1.65	6.8355	6.8220	131	84	64.1221374045802
1SJN_A	T0153TS300_1	T0153	1.13	8.7634	8.6267	131	135	103.053435114504
1SJN_A	T0153TS300_2	T0153	1.41	8.2648	8.1598	131	117	89.3129770992366
1SJN_A	T0153TS300_3	T0153	2.84	-2.1575	0.0071	131	123	93.8931297709924
1SJN_A	T0153TS300_4	T0153	3.01	0.2303	0.8898	131	138	105.343511450382
1SJN_A	T0153TS300_5	T0153	2.93	-0.5367	0.4126	131	154	117.557251908397
1SJN_A	T0153TS309_1	T0153	1.23	8.5982	8.4720	131	129	98.4732824427481
1SJN_A	T0153TS309_2	T0153	1.74	8.2572	8.1527	131	117	89.3129770992366
1SJN_A	T0153TS309_3	T0153	1.42	8.4731	8.3548	131	117	89.3129770992366
1SJN_A	T0153TS309_4	T0153	2.07	-1.2498	0.1286	131	39	29.7709923664122
1SJN_A	T0153TS309_5	T0153	2.84	-2.4068	0.0019	131	65	49.618320610687
1SJN_A	T0153TS329_1	T0153	1.10	9.0187	8.8656	131	130	99.236641221374
1SJN_A	T0153TS344_1	T0153	1.28	8.6260	8.4980	131	127	96.9465648854962
1SJN_A	T0153TS347_1	T0153	1.14	8.7294	8.5948	131	130	99.236641221374
1SJN_A	T0153TS351_1	T0153	1.41	8.5717	8.4471	131	154	117.557251908397
1SJN_A	T0153TS359_1	T0153	1.21	8.8891	8.7443	131	129	98.4732824427481
1SJN_A	T0153TS362_1	T0153	1.34	7.3253	7.2804	131	132	100.763358778626
1SJN_A	T0153TS362_2	T0153	1.28	8.8891	8.7443	131	129	98.4732824427481
1SJN_A	T0153TS362_3	T0153	1.82	8.0838	7.9904	131	115	87.7862595419847
1SJN_A	T0153TS362_4	T0153	2.40	-1.3037	0.1145	131	141	107.63358778626
1SJN_A	T0153TS362_5	T0153	2.84	-1.4547	0.0803	131	123	93.8931297709924
1SJN_A	T0153TS368_1	T0153	1.40	8.7634	8.6267	131	154	117.557251908397
1SJN_A	T0153TS373_1	T0153	1.73	8.4402	8.3240	131	130	99.236641221374
1SJN_A	T0153TS373_2	T0153	1.40	8.6330	8.5046	131	130	99.236641221374
1SJN_A	T0153TS377_1	T0153	1.73	8.3477	8.2374	131	122	93.1297709923664
1SJN_A	T0153TS377_2	T0153	1.55	8.6507	8.5211	131	122	93.1297709923664
1SJN_A	T0153TS377_3	T0153	2.01	7.5397	7.4811	131	122	93.1297709923664
1SJN_A	T0153TS378_1	T0153	1.16	8.3196	8.2111	131	107	81.6793893129771
1SJN_A	T0153TS384_1	T0153	1.50	8.2363	8.1332	131	119	90.8396946564885
1SJN_A	T0153TS417_1	T0153	1.47	7.7088	7.6393	131	134	102.290076335878
1SJN_A	T0153TS417_2	T0153	1.32	8.6676	8.5369	131	138	105.343511450382
1SJN_A	T0153TS417_3	T0153	1.32	8.6676	8.5369	131	138	105.343511450382
1SJN_A	T0153TS419_1	T0153	2.94	5.2160	5.3076	131	154	117.557251908397
1SJN_A	T0153TS423_1	T0153	1.83	7.4212	7.3701	131	141	107.63358778626
1SJN_A	T0153TS424_1	T0153	2.93	4.8325	4.9495	131	154	117.557251908397
1SJN_A	T0153TS425_1	T0153	1.27	8.9552	8.8062	131	154	117.557251908397
1SJN_A	T0153TS427_1	T0153	1.70	8.1882	8.0881	131	154	117.557251908397
1SJN_A	T0153TS427_2	T0153	1.82	7.5170	7.4598	131	154	117.557251908397
1SJN_A	T0153TS437_1	T0153	1.63	7.8648	7.7854	131	120	91.6030534351145
1SJN_A	T0153TS447_1	T0153	1.91	7.9781	7.8914	131	128	97.7099236641221
1SJN_A	T0153TS450_1	T0153	1.78	7.5170	7.4598	131	154	117.557251908397
1SJN_A	T0153TS450_2u	T0153	1.33	7.4212	7.3701	131	133	101.526717557252
1SJN_A	T0153TS450_3u	T0153	1.33	7.4212	7.3701	131	133	101.526717557252
1SJN_A	T0153TS450_4u	T0153	1.32	8.5717	8.4471	131	145	110.687022900763
1SJN_A	T0153TS450_5u	T0153	1.14	8.6952	8.5628	131	129	98.4732824427481
1SJN_A	T0153TS453_1	T0153	1.35	8.6676	8.5369	131	154	117.557251908397
1SJN_A	T0153TS464_1	T0153	1.34	8.3320	8.2227	131	116	88.5496183206107
1SJN_A	T0153TS464_2	T0153	1.41	8.2648	8.1598	131	117	89.3129770992366
1SJN_A	T0153TS464_3	T0153	1.29	9.0511	8.8960	131	154	117.557251908397
1SJN_A	T0153TS464_4	T0153	1.35	8.2648	8.1598	131	117	89.3129770992366
1SJN_A	T0153TS464_5	T0153	1.23	9.0511	8.8960	131	154	117.557251908397
1SJN_A	T0153TS471_1	T0153	1.56	8.0923	7.9983	131	154	117.557251908397
1SJN_A	T0153TS471_2	T0153	1.58	8.0923	7.9983	131	154	117.557251908397
1SJN_A	T0153TS471_3	T0153	1.68	7.9964	7.9086	131	154	117.557251908397
1SJN_A	T0153TS471_4	T0153	1.68	8.1882	8.0881	131	154	117.557251908397
1SJN_A	T0153TS475_1	T0153	1.31	8.6330	8.5046	131	130	99.236641221374
1SJN_A	T0153TS476_1	T0153	1.24	8.5982	8.4720	131	129	98.4732824427481
1SJN_A	T0153TS488_1	T0153	1.10	8.7294	8.5948	131	130	99.236641221374
1SJN_A	T0153TS513_1	T0153	1.25	8.7294	8.5948	131	130	99.236641221374
1SJN_A	T0153TS516_1u	T0153	1.11	8.3392	8.2295	131	119	90.8396946564885
1SJN_A	T0153TS517_1	T0153	1.14	9.0187	8.8656	131	130	99.236641221374
1SJN_A	T0153TS537_1	T0153	2.20	7.6604	7.5940	131	120	91.6030534351145
1SJN_A	T0153TS537_2	T0153	1.24	8.6507	8.5211	131	122	93.1297709923664
1SJN_A	T0153TS537_3	T0153	2.20	7.6604	7.5940	131	120	91.6030534351145
1SJN_A	T0153TS537_4	T0153	1.24	8.6507	8.5211	131	122	93.1297709923664
T0153	T0153AL025_1	T0153	1.90	7.6129	7.5496	134	131	97.7611940298507
T0153	T0153AL025_2	T0153	1.35	8.3208	8.2122	134	124	92.5373134328358
T0153	T0153AL025_3	T0153	2.15	7.7847	7.7104	134	118	88.0597014925373
T0153	T0153AL025_4	T0153	1.45	8.6202	8.4925	134	124	92.5373134328358
T0153	T0153AL025_5	T0153	2.59	0.3149	0.9506	134	113	84.3283582089552
T0153	T0153AL032_1	T0153	1.36	8.8557	8.7131	134	128	95.5223880597015
T0153	T0153AL041_3	T0153	1.33	8.5013	8.3812	134	129	96.2686567164179
T0153	T0153AL044_1	T0153	1.47	8.1607	8.0623	134	117	87.3134328358209
T0153	T0153AL054_5	T0153	1.37	8.5013	8.3812	134	129	96.2686567164179
T0153	T0153AL056_1	T0153	1.39	8.7921	8.6535	134	129	96.2686567164179
T0153	T0153AL090_1	T0153	1.42	8.4043	8.2904	134	129	96.2686567164179
T0153	T0153AL144_1	T0153	1.66	8.2104	8.1089	134	129	96.2686567164179
T0153	T0153AL144_2	T0153	1.86	7.9670	7.8811	134	120	89.5522388059701
T0153	T0153AL144_3	T0153	2.70	5.0496	5.1522	134	91	67.910447761194
T0153	T0153AL331_1	T0153	1.90	7.5577	7.4979	134	132	98.5074626865672
T0153	T0153AL391_1	T0153	2.55	-1.3664	0.0993	134	109	81.3432835820896
T0153	T0153AL397_1_1	T0153	1.55	7.1612	7.1268	134	101	75.3731343283582
T0153	T0153AL397_1_2	T0153	1.89	-2.3342	0.0029	134	15	11.1940298507463
T0153	T0153AL397_2	T0153	1.34	8.5013	8.3812	134	129	96.2686567164179
T0153	T0153AL400_1_1	T0153	2.76	0.6437	1.1982	134	49	36.5671641791045
T0153	T0153AL400_1_2	T0153	2.65	-3.1013	0.0000	134	32	23.8805970149254
T0153	T0153AL470_1	T0153	1.42	8.3689	8.2573	134	117	87.3134328358209
T0153	T0153AL529_1	T0153	1.17	8.2084	8.1071	134	107	79.8507462686567
T0153	T0153AL529_2	T0153	0.90	7.5906	7.5287	134	89	66.4179104477612
T0153	T0153AL529_3	T0153	1.10	6.8813	6.8649	134	74	55.2238805970149
T0153	T0153AL537_1	T0153	1.43	8.5982	8.4720	134	129	96.2686567164179
T0153	T0153AL537_2	T0153	1.43	8.5982	8.4720	134	129	96.2686567164179
T0153	T0153DR020_1	T0153	no_data	no_data	no_data	134	no_data	no_data
T0153	T0153DR041_1	T0153	no_data	no_data	no_data	134	no_data	no_data
T0153	T0153DR068_1	T0153	no_data	no_data	no_data	134	no_data	no_data
T0153	T0153DR355_1	T0153	no_data	no_data	no_data	134	no_data	no_data
T0153	T0153DR355_2	T0153	no_data	no_data	no_data	134	no_data	no_data
T0153	T0153DR355_4	T0153	no_data	no_data	no_data	134	no_data	no_data
T0153	T0153DR454_1	T0153	no_data	no_data	no_data	134	no_data	no_data
T0153	T0153DR454_2	T0153	no_data	no_data	no_data	134	no_data	no_data
T0153	T0153DR454_3	T0153	no_data	no_data	no_data	134	no_data	no_data
T0153	T0153RR020_1	T0153	no_data	no_data	no_data	134	no_data	no_data
T0153	T0153RR022_1	T0153	no_data	no_data	no_data	134	no_data	no_data
T0153	T0153RR397_1	T0153	no_data	no_data	no_data	134	no_data	no_data
T0153	T0153SS001_1	T0153	no_data	no_data	no_data	134	no_data	no_data
T0153	T0153SS007_1	T0153	no_data	no_data	no_data	134	no_data	no_data
T0153	T0153SS020_1	T0153	no_data	no_data	no_data	134	no_data	no_data
T0153	T0153SS023_1	T0153	no_data	no_data	no_data	134	no_data	no_data
T0153	T0153SS032_1	T0153	no_data	no_data	no_data	134	no_data	no_data
T0153	T0153SS041_1	T0153	no_data	no_data	no_data	134	no_data	no_data
T0153	T0153SS044_1	T0153	no_data	no_data	no_data	134	no_data	no_data
T0153	T0153SS044_2	T0153	no_data	no_data	no_data	134	no_data	no_data
T0153	T0153SS054_1	T0153	no_data	no_data	no_data	134	no_data	no_data
T0153	T0153SS054_2	T0153	no_data	no_data	no_data	134	no_data	no_data
T0153	T0153SS054_3	T0153	no_data	no_data	no_data	134	no_data	no_data
T0153	T0153SS054_4	T0153	no_data	no_data	no_data	134	no_data	no_data
T0153	T0153SS055_1	T0153	no_data	no_data	no_data	134	no_data	no_data
T0153	T0153SS056_1	T0153	no_data	no_data	no_data	134	no_data	no_data
T0153	T0153SS068_1	T0153	no_data	no_data	no_data	134	no_data	no_data
T0153	T0153SS069_1	T0153	no_data	no_data	no_data	134	no_data	no_data
T0153	T0153SS069_2	T0153	no_data	no_data	no_data	134	no_data	no_data
T0153	T0153SS072_1	T0153	no_data	no_data	no_data	134	no_data	no_data
T0153	T0153SS100_1	T0153	no_data	no_data	no_data	134	no_data	no_data
T0153	T0153SS100_2	T0153	no_data	no_data	no_data	134	no_data	no_data
T0153	T0153SS108_1	T0153	no_data	no_data	no_data	134	no_data	no_data
T0153	T0153SS137_1	T0153	no_data	no_data	no_data	134	no_data	no_data
T0153	T0153SS254_1	T0153	no_data	no_data	no_data	134	no_data	no_data
T0153	T0153SS266_1	T0153	no_data	no_data	no_data	134	no_data	no_data
T0153	T0153SS270_1	T0153	no_data	no_data	no_data	134	no_data	no_data
T0153	T0153SS273_1	T0153	no_data	no_data	no_data	134	no_data	no_data
T0153	T0153SS356_1	T0153	no_data	no_data	no_data	134	no_data	no_data
T0153	T0153SS357_1	T0153	no_data	no_data	no_data	134	no_data	no_data
T0153	T0153SS389_1	T0153	no_data	no_data	no_data	134	no_data	no_data
T0153	T0153SS393_1	T0153	no_data	no_data	no_data	134	no_data	no_data
T0153	T0153SS393_2	T0153	no_data	no_data	no_data	134	no_data	no_data
T0153	T0153SS396_1	T0153	no_data	no_data	no_data	134	no_data	no_data
T0153	T0153SS396_2	T0153	no_data	no_data	no_data	134	no_data	no_data
T0153	T0153SS404_1	T0153	no_data	no_data	no_data	134	no_data	no_data
T0153	T0153SS420_1	T0153	no_data	no_data	no_data	134	no_data	no_data
T0153	T0153SS442_1	T0153	no_data	no_data	no_data	134	no_data	no_data
T0153	T0153SS463_1	T0153	no_data	no_data	no_data	134	no_data	no_data
T0153	T0153SS474_1	T0153	no_data	no_data	no_data	134	no_data	no_data
T0153	T0153SS517_1	T0153	no_data	no_data	no_data	134	no_data	no_data
T0153	T0153SS517_2	T0153	no_data	no_data	no_data	134	no_data	no_data
T0153	T0153SS531_1	T0153	no_data	no_data	no_data	134	no_data	no_data
T0153	T0153SS531_2	T0153	no_data	no_data	no_data	134	no_data	no_data
T0153	T0153SS531_3	T0153	no_data	no_data	no_data	134	no_data	no_data
T0153	T0153SS531_4	T0153	no_data	no_data	no_data	134	no_data	no_data
T0153	T0153SS531_5	T0153	no_data	no_data	no_data	134	no_data	no_data
T0153	T0153TS001_1	T0153	1.51	7.9278	7.8443	134	119	88.8059701492537
T0153	T0153TS002_1	T0153	1.64	7.3553	7.3084	134	154	114.925373134328
T0153	T0153TS002_2	T0153	1.83	7.4496	7.3967	134	154	114.925373134328
T0153	T0153TS002_3	T0153	1.61	7.4496	7.3967	134	154	114.925373134328
T0153	T0153TS002_4	T0153	1.36	7.2610	7.2202	134	154	114.925373134328
T0153	T0153TS002_5	T0153	1.36	7.6382	7.5732	134	154	114.925373134328
T0153	T0153TS006_1	T0153	1.54	8.5812	8.4561	134	154	114.925373134328
T0153	T0153TS007_1	T0153	1.40	8.3318	8.2225	134	127	94.7761194029851
T0153	T0153TS007_2	T0153	1.33	8.3318	8.2225	134	127	94.7761194029851
T0153	T0153TS007_3	T0153	1.32	8.3689	8.2573	134	117	87.3134328358209
T0153	T0153TS007_4	T0153	1.29	8.2648	8.1598	134	117	87.3134328358209
T0153	T0153TS007_5	T0153	1.34	8.3689	8.2573	134	117	87.3134328358209
T0153	T0153TS008_1	T0153	1.43	7.6469	7.5814	134	96	71.6417910447761
T0153	T0153TS008_2u	T0153	1.26	7.6469	7.5814	134	96	71.6417910447761
T0153	T0153TS010_1	T0153	1.57	8.4402	8.3240	134	130	97.0149253731343
T0153	T0153TS010_2	T0153	1.57	8.4402	8.3240	134	130	97.0149253731343
T0153	T0153TS010_3	T0153	1.57	8.4402	8.3240	134	130	97.0149253731343
T0153	T0153TS010_4	T0153	1.57	8.4402	8.3240	134	130	97.0149253731343
T0153	T0153TS010_5	T0153	1.57	8.4402	8.3240	134	130	97.0149253731343
T0153	T0153TS011_1	T0153	2.01	-0.7549	0.3071	134	154	114.925373134328
T0153	T0153TS012_1	T0153	1.57	8.3438	8.2338	134	130	97.0149253731343
T0153	T0153TS012_2	T0153	2.47	7.7325	7.6615	134	154	114.925373134328
T0153	T0153TS012_3	T0153	1.51	8.4402	8.3240	134	130	97.0149253731343
T0153	T0153TS012_4	T0153	1.70	8.1097	8.0146	134	154	114.925373134328
T0153	T0153TS012_5	T0153	2.44	7.8268	7.7498	134	154	114.925373134328
T0153	T0153TS014_1	T0153	1.36	8.5013	8.3812	134	129	96.2686567164179
T0153	T0153TS014_2	T0153	3.01	1.5509	1.9493	134	119	88.8059701492537
T0153	T0153TS014_3	T0153	2.73	-1.4278	0.0858	134	45	33.5820895522388
T0153	T0153TS014_4	T0153	3.21	-0.9020	0.2449	134	78	58.2089552238806
T0153	T0153TS014_5	T0153	2.25	0.1250	0.8161	134	61	45.5223880597015
T0153	T0153TS016_1	T0153	1.56	8.3438	8.2338	134	130	97.0149253731343
T0153	T0153TS016_2	T0153	1.52	8.2473	8.1435	134	130	97.0149253731343
T0153	T0153TS016_3	T0153	1.79	7.4980	7.4420	134	121	90.2985074626866
T0153	T0153TS016_4	T0153	1.72	6.8237	6.8109	134	124	92.5373134328358
T0153	T0153TS016_5	T0153	1.72	6.1262	6.1584	134	130	97.0149253731343
T0153	T0153TS020_1	T0153	1.33	8.8258	8.6851	134	130	97.0149253731343
T0153	T0153TS021_1	T0153	2.68	-1.4150	0.0885	134	154	114.925373134328
T0153	T0153TS024_1	T0153	1.69	8.7294	8.5948	134	130	97.0149253731343
T0153	T0153TS024_2	T0153	1.68	8.4758	8.3574	134	131	97.7611940298507
T0153	T0153TS028_1	T0153	1.79	8.6755	8.5443	134	154	114.925373134328
T0153	T0153TS028_2	T0153	1.63	8.5812	8.4561	134	154	114.925373134328
T0153	T0153TS028_3	T0153	1.61	8.5812	8.4561	134	154	114.925373134328
T0153	T0153TS028_4	T0153	1.66	8.6755	8.5443	134	154	114.925373134328
T0153	T0153TS028_5	T0153	1.48	8.5812	8.4561	134	154	114.925373134328
T0153	T0153TS029_1	T0153	1.54	8.5812	8.4561	134	154	114.925373134328
T0153	T0153TS034_1	T0153	1.96	7.6689	7.6020	134	130	97.0149253731343
T0153	T0153TS035_1	T0153	1.23	7.9581	7.8727	134	130	97.0149253731343
T0153	T0153TS035_2	T0153	1.59	8.6755	8.5443	134	154	114.925373134328
T0153	T0153TS035_3	T0153	2.55	6.9780	6.9554	134	154	114.925373134328
T0153	T0153TS035_4	T0153	2.34	7.6689	7.6020	134	130	97.0149253731343
T0153	T0153TS038_1	T0153	1.37	8.6952	8.5628	134	129	96.2686567164179
T0153	T0153TS038_2	T0153	1.33	8.3318	8.2225	134	127	94.7761194029851
T0153	T0153TS038_3	T0153	1.29	8.2648	8.1598	134	117	87.3134328358209
T0153	T0153TS038_4	T0153	1.32	8.3689	8.2573	134	117	87.3134328358209
T0153	T0153TS038_5	T0153	1.34	8.3689	8.2573	134	117	87.3134328358209
T0153	T0153TS039_1	T0153	1.60	8.5013	8.3812	134	129	96.2686567164179
T0153	T0153TS039_2	T0153	1.29	8.2648	8.1598	134	117	87.3134328358209
T0153	T0153TS039_3	T0153	1.78	7.8268	7.7498	134	143	106.716417910448
T0153	T0153TS039_4	T0153	1.37	8.5013	8.3812	134	129	96.2686567164179
T0153	T0153TS039_5	T0153	2.19	7.7325	7.6615	134	143	106.716417910448
T0153	T0153TS040_1	T0153	1.56	8.0545	7.9630	134	130	97.0149253731343
T0153	T0153TS040_2	T0153	2.19	7.9581	7.8727	134	130	97.0149253731343
T0153	T0153TS040_3	T0153	1.88	7.8225	7.7458	134	129	96.2686567164179
T0153	T0153TS040_4	T0153	1.51	7.4085	7.3582	134	133	99.2537313432836
T0153	T0153TS040_5	T0153	1.22	7.5033	7.4470	134	133	99.2537313432836
T0153	T0153TS041_1	T0153	2.15	8.0545	7.9630	134	130	97.0149253731343
T0153	T0153TS041_2	T0153	2.71	7.5439	7.4850	134	154	114.925373134328
T0153	T0153TS045_1	T0153	1.68	7.9211	7.8381	134	135	100.746268656716
T0153	T0153TS045_2	T0153	1.34	7.9391	7.8549	134	132	98.5074626865672
T0153	T0153TS045_3	T0153	1.68	6.9054	6.8874	134	128	95.5223880597015
T0153	T0153TS045_4	T0153	1.78	7.8268	7.7498	134	143	106.716417910448
T0153	T0153TS045_5	T0153	1.37	8.5013	8.3812	134	129	96.2686567164179
T0153	T0153TS046_1	T0153	2.21	6.9939	6.9703	134	130	97.0149253731343
T0153	T0153TS046_2	T0153	1.87	5.4692	5.5441	134	140	104.477611940299
T0153	T0153TS046_3	T0153	1.65	6.4337	6.4460	134	120	89.5522388059701
T0153	T0153TS046_4	T0153	2.79	6.2362	6.2612	134	116	86.5671641791045
T0153	T0153TS046_5	T0153	2.86	-0.4719	0.4468	134	153	114.179104477612
T0153	T0153TS047_1	T0153	1.55	7.6382	7.5732	134	154	114.925373134328
T0153	T0153TS047_2	T0153	1.64	6.9780	6.9554	134	154	114.925373134328
T0153	T0153TS050_1	T0153	2.78	-0.6606	0.3508	134	154	114.925373134328
T0153	T0153TS050_2	T0153	2.93	1.8856	2.2425	134	154	114.925373134328
T0153	T0153TS050_3	T0153	2.55	-0.8492	0.2664	134	154	114.925373134328
T0153	T0153TS050_4	T0153	1.75	6.1293	6.1613	134	154	114.925373134328
T0153	T0153TS052_1	T0153	3.00	2.0767	2.4124	134	130	97.0149253731343
T0153	T0153TS052_2	T0153	3.03	3.8122	4.0000	134	130	97.0149253731343
T0153	T0153TS052_3	T0153	2.89	3.2337	3.4649	134	130	97.0149253731343
T0153	T0153TS052_4	T0153	3.13	0.8233	1.3402	134	130	97.0149253731343
T0153	T0153TS052_5	T0153	2.99	0.5341	1.1138	134	130	97.0149253731343
T0153	T0153TS053_1	T0153	1.64	8.0952	8.0010	134	118	88.0597014925373
T0153	T0153TS053_2	T0153	1.37	8.4043	8.2904	134	129	96.2686567164179
T0153	T0153TS053_3	T0153	1.63	8.0565	7.9649	134	117	87.3134328358209
T0153	T0153TS053_4	T0153	1.81	7.1667	7.1319	134	144	107.462686567164
T0153	T0153TS053_5	T0153	1.34	8.1126	8.0173	134	113	84.3283582089552
T0153	T0153TS065_1	T0153	1.34	8.2582	8.1536	134	125	93.2835820895522
T0153	T0153TS065_2_1	T0153	1.34	8.2582	8.1536	134	125	93.2835820895522
T0153	T0153TS065_2_2	T0153	3.21	-1.8667	0.0234	134	15	11.1940298507463
T0153	T0153TS065_3	T0153	1.90	7.5316	7.4735	134	129	96.2686567164179
T0153	T0153TS065_4_1	T0153	1.88	8.0176	7.9284	134	116	86.5671641791045
T0153	T0153TS065_4_2	T0153	1.68	-0.7793	0.2962	134	14	10.4477611940299
T0153	T0153TS065_5	T0153	1.88	8.0176	7.9284	134	116	86.5671641791045
T0153	T0153TS067_1	T0153	1.39	8.4056	8.2917	134	118	88.0597014925373
T0153	T0153TS070_1	T0153	1.54	8.2104	8.1089	134	129	96.2686567164179
T0153	T0153TS070_2	T0153	1.86	7.9670	7.8811	134	120	89.5522388059701
T0153	T0153TS070_3	T0153	2.64	4.8957	5.0085	134	100	74.6268656716418
T0153	T0153TS070_4	T0153	2.24	-2.2637	0.0042	134	138	102.985074626866
T0153	T0153TS070_5	T0153	2.93	-0.7549	0.3071	134	144	107.462686567164
T0153	T0153TS071_1	T0153	1.69	8.5013	8.3812	134	129	96.2686567164179
T0153	T0153TS071_2	T0153	1.86	7.9670	7.8811	134	120	89.5522388059701
T0153	T0153TS071_3	T0153	2.67	5.3605	5.4426	134	96	71.6417910447761
T0153	T0153TS071_4	T0153	2.55	-2.0423	0.0119	134	116	86.5671641791045
T0153	T0153TS071_5	T0153	2.66	-0.9435	0.2288	134	144	107.462686567164
T0153	T0153TS078_1	T0153	1.46	8.3318	8.2225	134	127	94.7761194029851
T0153	T0153TS080_1	T0153	1.17	8.6157	8.4883	134	121	90.2985074626866
T0153	T0153TS080_2	T0153	1.27	8.4125	8.2981	134	121	90.2985074626866
T0153	T0153TS080_3	T0153	1.45	8.2092	8.1078	134	121	90.2985074626866
T0153	T0153TS080_4	T0153	1.64	7.1932	7.1567	134	121	90.2985074626866
T0153	T0153TS080_5	T0153	1.71	6.9899	6.9665	134	121	90.2985074626866
T0153	T0153TS081_1	T0153	1.48	8.5366	8.4143	134	130	97.0149253731343
T0153	T0153TS084_1	T0153	1.56	8.0545	7.9630	134	130	97.0149253731343
T0153	T0153TS086_1	T0153	1.86	7.9670	7.8811	134	120	89.5522388059701
T0153	T0153TS086_2	T0153	1.86	7.9670	7.8811	134	120	89.5522388059701
T0153	T0153TS086_3	T0153	1.86	7.9670	7.8811	134	120	89.5522388059701
T0153	T0153TS086_4	T0153	1.90	7.5033	7.4470	134	133	99.2537313432836
T0153	T0153TS086_5_1	T0153	1.90	7.5033	7.4470	134	133	99.2537313432836
T0153	T0153TS086_5_2	T0153	nan	-5.6955	-0.0000	134	14	10.4477611940299
T0153	T0153TS093_1	T0153	1.76	7.2841	7.2418	134	116	86.5671641791045
T0153	T0153TS093_2	T0153	1.62	7.4937	7.4380	134	116	86.5671641791045
T0153	T0153TS096_1	T0153	1.69	7.2771	7.2353	134	111	82.8358208955224
T0153	T0153TS098_1	T0153	1.21	7.6825	7.6147	134	94	70.1492537313433
T0153	T0153TS099_1	T0153	1.26	8.0973	8.0030	134	107	79.8507462686567
T0153	T0153TS099_2	T0153	1.34	8.5804	8.4553	134	120	89.5522388059701
T0153	T0153TS100_1	T0153	1.34	8.5366	8.4143	134	130	97.0149253731343
T0153	T0153TS100_2	T0153	1.48	8.3477	8.2374	134	122	91.044776119403
T0153	T0153TS100_3	T0153	1.39	8.3682	8.2566	134	128	95.5223880597015
T0153	T0153TS100_4	T0153	1.34	8.5366	8.4143	134	130	97.0149253731343
T0153	T0153TS100_5	T0153	1.84	7.8648	7.7854	134	120	89.5522388059701
T0153	T0153TS105_1	T0153	1.32	8.6897	8.5576	134	126	94.0298507462687
T0153	T0153TS108_1	T0153	1.41	8.6330	8.5046	134	130	97.0149253731343
T0153	T0153TS110_1	T0153	1.44	8.9223	8.7754	134	130	97.0149253731343
T0153	T0153TS110_2	T0153	1.51	8.8891	8.7443	134	129	96.2686567164179
T0153	T0153TS110_3	T0153	1.50	8.8891	8.7443	134	129	96.2686567164179
T0153	T0153TS110_4	T0153	1.48	8.9861	8.8351	134	129	96.2686567164179
T0153	T0153TS110_5	T0153	1.42	8.9861	8.8351	134	129	96.2686567164179
T0153	T0153TS112_1	T0153	1.40	8.7294	8.5948	134	130	97.0149253731343
T0153	T0153TS112_2	T0153	1.38	8.7294	8.5948	134	130	97.0149253731343
T0153	T0153TS131_1u	T0153	1.44	8.5112	8.3905	134	132	98.5074626865672
T0153	T0153TS135_1	T0153	1.27	8.3262	8.2173	134	113	84.3283582089552
T0153	T0153TS135_2	T0153	1.70	7.8651	7.7857	134	104	77.6119402985075
T0153	T0153TS135_3	T0153	2.93	-2.0751	0.0103	134	141	105.223880597015
T0153	T0153TS135_4	T0153	2.42	-0.9435	0.2288	134	138	102.985074626866
T0153	T0153TS135_5	T0153	2.44	-2.0542	0.0113	134	61	45.5223880597015
T0153	T0153TS136_5	T0153	1.37	8.5013	8.3812	134	129	96.2686567164179
T0153	T0153TS138_1	T0153	1.64	8.0952	8.0010	134	118	88.0597014925373
T0153	T0153TS138_2	T0153	1.37	8.4043	8.2904	134	129	96.2686567164179
T0153	T0153TS138_3	T0153	1.63	8.0565	7.9649	134	117	87.3134328358209
T0153	T0153TS138_4	T0153	1.81	7.1667	7.1319	134	144	107.462686567164
T0153	T0153TS138_5	T0153	1.34	8.1126	8.0173	134	113	84.3283582089552
T0153	T0153TS139_1	T0153	3.00	2.0767	2.4124	134	130	97.0149253731343
T0153	T0153TS139_2	T0153	3.03	3.8122	4.0000	134	130	97.0149253731343
T0153	T0153TS139_3	T0153	2.89	3.2337	3.4649	134	130	97.0149253731343
T0153	T0153TS139_4	T0153	3.13	0.8233	1.3402	134	130	97.0149253731343
T0153	T0153TS139_5	T0153	2.99	0.5341	1.1138	134	130	97.0149253731343
T0153	T0153TS142_1	T0153	2.69	7.5439	7.4850	134	154	114.925373134328
T0153	T0153TS153_1	T0153	1.38	8.8258	8.6851	134	130	97.0149253731343
T0153	T0153TS153_2	T0153	1.36	8.5366	8.4143	134	130	97.0149253731343
T0153	T0153TS168_1	T0153	1.43	8.5366	8.4143	134	130	97.0149253731343
T0153	T0153TS168_2	T0153	1.38	8.8258	8.6851	134	130	97.0149253731343
T0153	T0153TS168_3	T0153	1.47	8.8258	8.6851	134	130	97.0149253731343
T0153	T0153TS168_4	T0153	2.32	6.9780	6.9554	134	142	105.970149253731
T0153	T0153TS168_5	T0153	1.39	8.8258	8.6851	134	130	97.0149253731343
T0153	T0153TS169_1	T0153	1.44	8.7294	8.5948	134	130	97.0149253731343
T0153	T0153TS169_2	T0153	1.40	8.8258	8.6851	134	130	97.0149253731343
T0153	T0153TS169_3	T0153	1.40	8.6330	8.5046	134	130	97.0149253731343
T0153	T0153TS169_4	T0153	1.47	8.6330	8.5046	134	130	97.0149253731343
T0153	T0153TS169_5	T0153	1.31	8.8258	8.6851	134	130	97.0149253731343
T0153	T0153TS170_1	T0153	1.39	8.5812	8.4561	134	154	114.925373134328
T0153	T0153TS180_1	T0153	1.19	8.3318	8.2225	134	127	94.7761194029851
T0153	T0153TS183_1	T0153	1.34	8.3682	8.2566	134	128	95.5223880597015
T0153	T0153TS188_1	T0153	1.57	8.5812	8.4561	134	138	102.985074626866
T0153	T0153TS189_1	T0153	1.32	8.5013	8.3812	134	129	96.2686567164179
T0153	T0153TS189_2	T0153	1.30	8.3633	8.2521	134	114	85.0746268656716
T0153	T0153TS194_1	T0153	1.60	8.5013	8.3812	134	129	96.2686567164179
T0153	T0153TS194_2	T0153	1.29	8.2648	8.1598	134	117	87.3134328358209
T0153	T0153TS194_3	T0153	2.38	-0.8396	0.2704	134	101	75.3731343283582
T0153	T0153TS194_4	T0153	2.37	-0.7070	0.3289	134	75	55.9701492537313
T0153	T0153TS194_5	T0153	2.45	-0.3779	0.4988	134	61	45.5223880597015
T0153	T0153TS195_1	T0153	1.37	8.7582	8.6218	134	128	95.5223880597015
T0153	T0153TS195_2	T0153	1.34	8.6550	8.5252	134	125	93.2835820895522
T0153	T0153TS195_3	T0153	1.89	8.0693	7.9768	134	120	89.5522388059701
T0153	T0153TS195_4	T0153	1.23	8.1748	8.0756	134	109	81.3432835820896
T0153	T0153TS195_5_1	T0153	1.44	6.5358	6.5416	134	73	54.4776119402985
T0153	T0153TS195_5_2	T0153	1.16	5.5787	5.6465	134	52	38.8059701492537
T0153	T0153TS196_1	T0153	1.37	8.7921	8.6535	134	129	96.2686567164179
T0153	T0153TS196_2	T0153	1.30	8.1126	8.0173	134	113	84.3283582089552
T0153	T0153TS196_3	T0153	2.94	-0.8334	0.2730	134	59	44.0298507462687
T0153	T0153TS196_4	T0153	2.53	-2.2224	0.0052	134	29	21.6417910447761
T0153	T0153TS196_5	T0153	3.34	-1.5498	0.0627	134	73	54.4776119402985
T0153	T0153TS202_1	T0153	1.23	8.0952	8.0010	134	118	88.0597014925373
T0153	T0153TS203_1	T0153	1.49	8.2040	8.1029	134	147	109.701492537313
T0153	T0153TS203_2	T0153	1.51	8.4869	8.3678	134	147	109.701492537313
T0153	T0153TS203_3	T0153	1.50	8.5013	8.3812	134	129	96.2686567164179
T0153	T0153TS203_4	T0153	1.51	8.7921	8.6535	134	129	96.2686567164179
T0153	T0153TS207_1	T0153	1.35	8.7921	8.6535	134	129	96.2686567164179
T0153	T0153TS207_2	T0153	1.29	8.2272	8.1246	134	116	86.5671641791045
T0153	T0153TS207_3	T0153	2.73	-1.1789	0.1488	134	68	50.7462686567164
T0153	T0153TS207_4	T0153	2.07	0.5675	1.1393	134	30	22.3880597014925
T0153	T0153TS207_5	T0153	nan	-5.2488	-0.0000	134	20	14.9253731343284
T0153	T0153TS208_1	T0153	1.60	8.5013	8.3812	134	129	96.2686567164179
T0153	T0153TS208_2	T0153	1.29	8.2648	8.1598	134	117	87.3134328358209
T0153	T0153TS208_3	T0153	2.38	-0.8396	0.2704	134	101	75.3731343283582
T0153	T0153TS208_4	T0153	2.37	-0.7070	0.3289	134	75	55.9701492537313
T0153	T0153TS208_5	T0153	2.45	-0.3779	0.4988	134	61	45.5223880597015
T0153	T0153TS209_1	T0153	1.29	8.1893	8.0891	134	115	85.8208955223881
T0153	T0153TS209_2	T0153	1.34	8.5013	8.3812	134	129	96.2686567164179
T0153	T0153TS209_3	T0153	2.34	-1.1964	0.1437	134	90	67.1641791044776
T0153	T0153TS209_4	T0153	2.67	0.7777	1.3037	134	87	64.9253731343284
T0153	T0153TS209_5	T0153	2.88	0.4091	1.0198	134	58	43.2835820895522
T0153	T0153TS214_1	T0153	1.93	7.8268	7.7498	134	143	106.716417910448
T0153	T0153TS221_1	T0153	1.37	8.5013	8.3812	134	129	96.2686567164179
T0153	T0153TS221_2	T0153	1.35	8.3320	8.2227	134	116	86.5671641791045
T0153	T0153TS221_3	T0153	1.86	7.9670	7.8811	134	120	89.5522388059701
T0153	T0153TS221_4	T0153	3.08	-0.1536	0.6326	134	82	61.1940298507463
T0153	T0153TS221_5	T0153	2.36	-1.0816	0.1794	134	102	76.1194029850746
T0153	T0153TS222_1	T0153	2.18	8.1097	8.0146	134	143	106.716417910448
T0153	T0153TS222_2	T0153	1.78	7.8268	7.7498	134	143	106.716417910448
T0153	T0153TS222_3	T0153	2.19	7.7325	7.6615	134	143	106.716417910448
T0153	T0153TS222_4	T0153	1.90	7.8268	7.7498	134	143	106.716417910448
T0153	T0153TS223_1	T0153	1.75	8.2983	8.1912	134	152	113.432835820896
T0153	T0153TS224_1	T0153	2.19	7.9211	7.8381	134	143	106.716417910448
T0153	T0153TS226_1	T0153	1.34	8.4043	8.2904	134	129	96.2686567164179
T0153	T0153TS226_2	T0153	1.86	7.9670	7.8811	134	120	89.5522388059701
T0153	T0153TS226_3	T0153	1.36	8.5013	8.3812	134	129	96.2686567164179
T0153	T0153TS226_4	T0153	1.29	8.3021	8.1948	134	118	88.0597014925373
T0153	T0153TS226_5	T0153	2.68	-0.0660	0.6883	134	117	87.3134328358209
T0153	T0153TS227_1	T0153	2.58	6.9780	6.9554	134	141	105.223880597015
T0153	T0153TS228_1	T0153	3.30	3.0173	3.2658	134	143	106.716417910448
T0153	T0153TS228_2	T0153	1.60	7.6382	7.5732	134	143	106.716417910448
T0153	T0153TS229_1	T0153	1.37	8.6952	8.5628	134	129	96.2686567164179
T0153	T0153TS229_2	T0153	1.36	8.3689	8.2573	134	117	87.3134328358209
T0153	T0153TS229_3	T0153	1.86	7.9670	7.8811	134	120	89.5522388059701
T0153	T0153TS229_4	T0153	2.96	2.0636	2.4007	134	108	80.5970149253731
T0153	T0153TS229_5	T0153	2.66	-0.4917	0.4362	134	101	75.3731343283582
T0153	T0153TS230_1	T0153	1.34	8.2582	8.1536	134	125	93.2835820895522
T0153	T0153TS230_2	T0153	1.35	8.8891	8.7443	134	129	96.2686567164179
T0153	T0153TS230_3	T0153	1.83	7.8483	7.7699	134	117	87.3134328358209
T0153	T0153TS230_4	T0153	1.27	8.2888	8.1823	134	112	83.5820895522388
T0153	T0153TS230_5	T0153	1.37	8.6952	8.5628	134	129	96.2686567164179
T0153	T0153TS233_1	T0153	1.36	8.5013	8.3812	134	129	96.2686567164179
T0153	T0153TS233_2	T0153	1.86	7.9670	7.8811	134	120	89.5522388059701
T0153	T0153TS233_3	T0153	2.30	0.4696	1.0650	134	79	58.955223880597
T0153	T0153TS233_4	T0153	2.88	0.2143	0.8785	134	73	54.4776119402985
T0153	T0153TS233_5	T0153	2.64	-1.4467	0.0819	134	65	48.5074626865672
T0153	T0153TS234_1	T0153	1.35	8.9861	8.8351	134	129	96.2686567164179
T0153	T0153TS246_1	T0153	1.45	8.3926	8.2795	134	136	101.492537313433
T0153	T0153TS262_1	T0153	2.43	5.7169	5.7756	134	74	55.2238805970149
T0153	T0153TS264_1	T0153	1.34	8.9223	8.7754	134	130	97.0149253731343
T0153	T0153TS265_1	T0153	1.35	8.2210	8.1188	134	124	92.5373134328358
T0153	T0153TS267_1	T0153	1.88	8.1097	8.0146	134	154	114.925373134328
T0153	T0153TS267_2	T0153	2.24	7.8268	7.7498	134	154	114.925373134328
T0153	T0153TS267_3	T0153	2.04	8.1097	8.0146	134	154	114.925373134328
T0153	T0153TS267_4	T0153	1.68	8.5812	8.4561	134	154	114.925373134328
T0153	T0153TS267_5	T0153	2.19	8.0154	7.9263	134	154	114.925373134328
T0153	T0153TS270_1	T0153	1.86	8.2983	8.1912	134	154	114.925373134328
T0153	T0153TS270_2	T0153	2.36	6.7894	6.7789	134	154	114.925373134328
T0153	T0153TS282_1	T0153	2.69	-2.0589	0.0111	134	124	92.5373134328358
T0153	T0153TS282_2	T0153	2.42	-1.5451	0.0635	134	121	90.2985074626866
T0153	T0153TS282_3	T0153	2.60	-0.0211	0.7177	134	114	85.0746268656716
T0153	T0153TS286_1	T0153	1.37	8.5013	8.3812	134	129	96.2686567164179
T0153	T0153TS288_1	T0153	1.23	8.2737	8.1682	134	120	89.5522388059701
T0153	T0153TS290_1	T0153	1.32	8.4043	8.2904	134	129	96.2686567164179
T0153	T0153TS290_2	T0153	1.29	8.3021	8.1948	134	118	88.0597014925373
T0153	T0153TS290_3	T0153	2.89	-0.0947	0.6698	134	144	107.462686567164
T0153	T0153TS290_4	T0153	2.93	-1.4150	0.0885	134	154	114.925373134328
T0153	T0153TS291_1	T0153	1.34	8.3682	8.2566	134	128	95.5223880597015
T0153	T0153TS291_2	T0153	1.84	7.9278	7.8443	134	119	88.8059701492537
T0153	T0153TS291_3	T0153	1.31	8.3320	8.2227	134	116	86.5671641791045
T0153	T0153TS291_4	T0153	2.60	-0.0181	0.7196	134	128	95.5223880597015
T0153	T0153TS291_5	T0153	2.42	-0.8410	0.2698	134	133	99.2537313432836
T0153	T0153TS299_1	T0153	1.24	8.7294	8.5948	134	130	97.0149253731343
T0153	T0153TS299_2	T0153	1.31	8.8258	8.6851	134	130	97.0149253731343
T0153	T0153TS299_3	T0153	1.99	6.3048	6.3254	134	84	62.6865671641791
T0153	T0153TS300_1	T0153	1.35	8.4869	8.3678	134	135	100.746268656716
T0153	T0153TS300_2	T0153	1.36	8.3689	8.2573	134	117	87.3134328358209
T0153	T0153TS300_3	T0153	3.12	-1.8563	0.0243	134	123	91.7910447761194
T0153	T0153TS300_4	T0153	2.87	0.9426	1.4366	134	138	102.985074626866
T0153	T0153TS300_5	T0153	3.10	-0.5663	0.3974	134	154	114.925373134328
T0153	T0153TS309_1	T0153	1.35	8.5013	8.3812	134	129	96.2686567164179
T0153	T0153TS309_2	T0153	1.77	8.0450	7.9540	134	117	87.3134328358209
T0153	T0153TS309_3	T0153	1.29	8.2648	8.1598	134	117	87.3134328358209
T0153	T0153TS309_4	T0153	2.65	-0.3199	0.5320	134	39	29.1044776119403
T0153	T0153TS309_5	T0153	2.97	-2.0868	0.0098	134	65	48.5074626865672
T0153	T0153TS329_1	T0153	1.29	8.8258	8.6851	134	130	97.0149253731343
T0153	T0153TS344_1	T0153	1.46	8.3318	8.2225	134	127	94.7761194029851
T0153	T0153TS347_1	T0153	1.33	8.5366	8.4143	134	130	97.0149253731343
T0153	T0153TS351_1	T0153	1.62	8.3926	8.2795	134	154	114.925373134328
T0153	T0153TS359_1	T0153	1.41	8.8891	8.7443	134	129	96.2686567164179
T0153	T0153TS362_1	T0153	1.90	7.4624	7.4087	134	132	98.5074626865672
T0153	T0153TS362_2	T0153	1.39	8.7921	8.6535	134	129	96.2686567164179
T0153	T0153TS362_3	T0153	1.82	7.8729	7.7930	134	115	85.8208955223881
T0153	T0153TS362_4	T0153	2.14	-1.7922	0.0302	134	141	105.223880597015
T0153	T0153TS362_5	T0153	2.80	1.4568	1.8681	134	123	91.7910447761194
T0153	T0153TS368_1	T0153	1.46	8.3926	8.2795	134	154	114.925373134328
T0153	T0153TS373_1	T0153	1.81	8.5366	8.4143	134	130	97.0149253731343
T0153	T0153TS373_2	T0153	1.59	8.5366	8.4143	134	130	97.0149253731343
T0153	T0153TS377_1	T0153	1.78	8.2467	8.1429	134	122	91.044776119403
T0153	T0153TS377_2	T0153	1.71	8.6507	8.5211	134	122	91.044776119403
T0153	T0153TS377_3	T0153	2.03	7.5397	7.4811	134	122	91.044776119403
T0153	T0153TS378_1	T0153	1.07	8.3196	8.2111	134	107	79.8507462686567
T0153	T0153TS384_1	T0153	1.58	8.2363	8.1332	134	119	88.8059701492537
T0153	T0153TS417_1	T0153	1.86	7.5439	7.4850	134	134	100
T0153	T0153TS417_2	T0153	1.42	8.4869	8.3678	134	138	102.985074626866
T0153	T0153TS417_3	T0153	1.42	8.4869	8.3678	134	138	102.985074626866
T0153	T0153TS419_1	T0153	2.97	4.7148	4.8398	134	154	114.925373134328
T0153	T0153TS423_1	T0153	1.99	7.1667	7.1319	134	141	105.223880597015
T0153	T0153TS424_1	T0153	3.04	4.5262	4.6639	134	154	114.925373134328
T0153	T0153TS425_1	T0153	2.14	8.4869	8.3678	134	154	114.925373134328
T0153	T0153TS427_1	T0153	1.79	7.8268	7.7498	134	154	114.925373134328
T0153	T0153TS427_2	T0153	1.79	7.0724	7.0436	134	154	114.925373134328
T0153	T0153TS437_1	T0153	1.75	7.5581	7.4983	134	120	89.5522388059701
T0153	T0153TS447_1	T0153	2.15	7.9781	7.8914	134	128	95.5223880597015
T0153	T0153TS450_1	T0153	1.75	7.4496	7.3967	134	154	114.925373134328
T0153	T0153TS450_2u	T0153	1.90	7.5033	7.4470	134	133	99.2537313432836
T0153	T0153TS450_3u	T0153	1.90	7.5033	7.4470	134	133	99.2537313432836
T0153	T0153TS450_4u	T0153	2.03	8.2040	8.1029	134	145	108.208955223881
T0153	T0153TS450_5u	T0153	1.36	8.5982	8.4720	134	129	96.2686567164179
T0153	T0153TS453_1	T0153	1.51	8.1097	8.0146	134	154	114.925373134328
T0153	T0153TS464_1	T0153	1.35	8.4368	8.3208	134	116	86.5671641791045
T0153	T0153TS464_2	T0153	1.36	8.3689	8.2573	134	117	87.3134328358209
T0153	T0153TS464_3	T0153	1.52	8.7698	8.6326	134	154	114.925373134328
T0153	T0153TS464_4	T0153	1.32	8.3689	8.2573	134	117	87.3134328358209
T0153	T0153TS464_5	T0153	1.38	8.8641	8.7209	134	154	114.925373134328
T0153	T0153TS471_1	T0153	1.59	7.7325	7.6615	134	154	114.925373134328
T0153	T0153TS471_2	T0153	1.60	7.8268	7.7498	134	154	114.925373134328
T0153	T0153TS471_3	T0153	1.29	7.6382	7.5732	134	154	114.925373134328
T0153	T0153TS471_4	T0153	1.25	7.8268	7.7498	134	154	114.925373134328
T0153	T0153TS475_1	T0153	1.45	8.5366	8.4143	134	130	97.0149253731343
T0153	T0153TS476_1	T0153	1.32	8.4043	8.2904	134	129	96.2686567164179
T0153	T0153TS488_1	T0153	1.29	8.5366	8.4143	134	130	97.0149253731343
T0153	T0153TS513_1	T0153	1.46	8.6330	8.5046	134	130	97.0149253731343
T0153	T0153TS516_1u	T0153	1.26	8.1335	8.0369	134	119	88.8059701492537
T0153	T0153TS517_1	T0153	1.34	8.8258	8.6851	134	130	97.0149253731343
T0153	T0153TS537_1	T0153	2.27	7.6604	7.5940	134	120	89.5522388059701
T0153	T0153TS537_2	T0153	1.25	8.5497	8.4265	134	122	91.044776119403
T0153	T0153TS537_3	T0153	2.27	7.6604	7.5940	134	120	89.5522388059701
T0153	T0153TS537_4	T0153	1.25	8.5497	8.4265	134	122	91.044776119403
T0153AL025_1	T0153AL025_2	T0153	1.71	7.3227	7.2780	131	124	94.6564885496183
T0153AL025_1	T0153AL025_3	T0153	1.93	7.7847	7.7104	131	118	90.0763358778626
T0153AL025_1	T0153AL025_4	T0153	1.58	7.4225	7.3714	131	124	94.6564885496183
T0153AL025_1	T0153AL025_5	T0153	nan	-3.5305	0.0000	131	113	86.2595419847328
T0153AL025_1	T0153AL032_1	T0153	1.79	7.4905	7.4350	131	128	97.7099236641221
T0153AL025_1	T0153AL041_3	T0153	1.72	7.6286	7.5643	131	129	98.4732824427481
T0153AL025_1	T0153AL044_1	T0153	1.72	6.9110	6.8927	131	117	89.3129770992366
T0153AL025_1	T0153AL054_5	T0153	1.69	7.4347	7.3828	131	129	98.4732824427481
T0153AL025_1	T0153AL056_1	T0153	1.78	7.2408	7.2013	131	129	98.4732824427481
T0153AL025_1	T0153AL090_1	T0153	1.72	7.3377	7.2920	131	129	98.4732824427481
T0153AL025_1	T0153AL144_1	T0153	1.82	7.2408	7.2013	131	129	98.4732824427481
T0153AL025_1	T0153AL144_2	T0153	1.92	7.8648	7.7854	131	120	91.6030534351145
T0153AL025_1	T0153AL144_3	T0153	2.71	5.1747	5.2690	131	91	69.4656488549618
T0153AL025_1	T0153AL331_1	T0153	0.00	9.1470	8.9857	131	132	100.763358778626
T0153AL025_1	T0153AL391_1	T0153	2.45	-2.0244	0.0128	131	109	83.206106870229
T0153AL025_1	T0153AL397_1_1	T0153	1.86	6.0017	6.0419	131	101	77.0992366412214
T0153AL025_1	T0153AL397_1_2	T0153	2.94	0.0030	0.7336	131	15	11.4503816793893
T0153AL025_1	T0153AL397_2	T0153	1.63	7.4347	7.3828	131	129	98.4732824427481
T0153AL025_1	T0153AL400_1_1	T0153	2.88	0.4469	1.0479	131	49	37.4045801526718
T0153AL025_1	T0153AL400_1_2	T0153	2.56	0.3911	1.0064	131	32	24.4274809160305
T0153AL025_1	T0153AL470_1	T0153	1.88	7.1193	7.0876	131	117	89.3129770992366
T0153AL025_1	T0153AL529_1	T0153	1.64	7.0968	7.0665	131	107	81.6793893129771
T0153AL025_1	T0153AL529_2	T0153	0.46	7.5906	7.5287	131	89	67.9389312977099
T0153AL025_1	T0153AL529_3	T0153	1.17	6.8813	6.8649	131	74	56.4885496183206
T0153AL025_1	T0153AL537_1	T0153	1.77	7.2408	7.2013	131	129	98.4732824427481
T0153AL025_1	T0153AL537_2	T0153	1.77	7.2408	7.2013	131	129	98.4732824427481
T0153AL025_1	T0153DR020_1	T0153	no_data	no_data	no_data	131	no_data	no_data
T0153AL025_1	T0153DR041_1	T0153	no_data	no_data	no_data	131	no_data	no_data
T0153AL025_1	T0153DR068_1	T0153	no_data	no_data	no_data	131	no_data	no_data
T0153AL025_1	T0153DR355_1	T0153	no_data	no_data	no_data	131	no_data	no_data
T0153AL025_1	T0153DR355_2	T0153	no_data	no_data	no_data	131	no_data	no_data
T0153AL025_1	T0153DR355_4	T0153	no_data	no_data	no_data	131	no_data	no_data
T0153AL025_1	T0153DR454_1	T0153	no_data	no_data	no_data	131	no_data	no_data
T0153AL025_1	T0153DR454_2	T0153	no_data	no_data	no_data	131	no_data	no_data
T0153AL025_1	T0153DR454_3	T0153	no_data	no_data	no_data	131	no_data	no_data
T0153AL025_1	T0153RR020_1	T0153	no_data	no_data	no_data	131	no_data	no_data
T0153AL025_1	T0153RR022_1	T0153	no_data	no_data	no_data	131	no_data	no_data
T0153AL025_1	T0153RR397_1	T0153	no_data	no_data	no_data	131	no_data	no_data
T0153AL025_1	T0153SS001_1	T0153	no_data	no_data	no_data	131	no_data	no_data
T0153AL025_1	T0153SS007_1	T0153	no_data	no_data	no_data	131	no_data	no_data
T0153AL025_1	T0153SS020_1	T0153	no_data	no_data	no_data	131	no_data	no_data
T0153AL025_1	T0153SS023_1	T0153	no_data	no_data	no_data	131	no_data	no_data
T0153AL025_1	T0153SS032_1	T0153	no_data	no_data	no_data	131	no_data	no_data
T0153AL025_1	T0153SS041_1	T0153	no_data	no_data	no_data	131	no_data	no_data
T0153AL025_1	T0153SS044_1	T0153	no_data	no_data	no_data	131	no_data	no_data
T0153AL025_1	T0153SS044_2	T0153	no_data	no_data	no_data	131	no_data	no_data
T0153AL025_1	T0153SS054_1	T0153	no_data	no_data	no_data	131	no_data	no_data
T0153AL025_1	T0153SS054_2	T0153	no_data	no_data	no_data	131	no_data	no_data
T0153AL025_1	T0153SS054_3	T0153	no_data	no_data	no_data	131	no_data	no_data
T0153AL025_1	T0153SS054_4	T0153	no_data	no_data	no_data	131	no_data	no_data
T0153AL025_1	T0153SS055_1	T0153	no_data	no_data	no_data	131	no_data	no_data
T0153AL025_1	T0153SS056_1	T0153	no_data	no_data	no_data	131	no_data	no_data
T0153AL025_1	T0153SS068_1	T0153	no_data	no_data	no_data	131	no_data	no_data
T0153AL025_1	T0153SS069_1	T0153	no_data	no_data	no_data	131	no_data	no_data
T0153AL025_1	T0153SS069_2	T0153	no_data	no_data	no_data	131	no_data	no_data
T0153AL025_1	T0153SS072_1	T0153	no_data	no_data	no_data	131	no_data	no_data
T0153AL025_1	T0153SS100_1	T0153	no_data	no_data	no_data	131	no_data	no_data
T0153AL025_1	T0153SS100_2	T0153	no_data	no_data	no_data	131	no_data	no_data
T0153AL025_1	T0153SS108_1	T0153	no_data	no_data	no_data	131	no_data	no_data
T0153AL025_1	T0153SS137_1	T0153	no_data	no_data	no_data	131	no_data	no_data
T0153AL025_1	T0153SS254_1	T0153	no_data	no_data	no_data	131	no_data	no_data
T0153AL025_1	T0153SS266_1	T0153	no_data	no_data	no_data	131	no_data	no_data
T0153AL025_1	T0153SS270_1	T0153	no_data	no_data	no_data	131	no_data	no_data
T0153AL025_1	T0153SS273_1	T0153	no_data	no_data	no_data	131	no_data	no_data
T0153AL025_1	T0153SS356_1	T0153	no_data	no_data	no_data	131	no_data	no_data
T0153AL025_1	T0153SS357_1	T0153	no_data	no_data	no_data	131	no_data	no_data
T0153AL025_1	T0153SS389_1	T0153	no_data	no_data	no_data	131	no_data	no_data
T0153AL025_1	T0153SS393_1	T0153	no_data	no_data	no_data	131	no_data	no_data
T0153AL025_1	T0153SS393_2	T0153	no_data	no_data	no_data	131	no_data	no_data
T0153AL025_1	T0153SS396_1	T0153	no_data	no_data	no_data	131	no_data	no_data
T0153AL025_1	T0153SS396_2	T0153	no_data	no_data	no_data	131	no_data	no_data
T0153AL025_1	T0153SS404_1	T0153	no_data	no_data	no_data	131	no_data	no_data
T0153AL025_1	T0153SS420_1	T0153	no_data	no_data	no_data	131	no_data	no_data
T0153AL025_1	T0153SS442_1	T0153	no_data	no_data	no_data	131	no_data	no_data
T0153AL025_1	T0153SS463_1	T0153	no_data	no_data	no_data	131	no_data	no_data
T0153AL025_1	T0153SS474_1	T0153	no_data	no_data	no_data	131	no_data	no_data
T0153AL025_1	T0153SS517_1	T0153	no_data	no_data	no_data	131	no_data	no_data
T0153AL025_1	T0153SS517_2	T0153	no_data	no_data	no_data	131	no_data	no_data
T0153AL025_1	T0153SS531_1	T0153	no_data	no_data	no_data	131	no_data	no_data
T0153AL025_1	T0153SS531_2	T0153	no_data	no_data	no_data	131	no_data	no_data
T0153AL025_1	T0153SS531_3	T0153	no_data	no_data	no_data	131	no_data	no_data
T0153AL025_1	T0153SS531_4	T0153	no_data	no_data	no_data	131	no_data	no_data
T0153AL025_1	T0153SS531_5	T0153	no_data	no_data	no_data	131	no_data	no_data
T0153AL025_1	T0153TS001_1	T0153	1.69	7.0021	6.9779	131	119	90.8396946564885
T0153AL025_1	T0153TS002_1	T0153	2.27	6.6541	6.6523	131	154	117.557251908397
T0153AL025_1	T0153TS002_2	T0153	2.20	6.8459	6.8317	131	154	117.557251908397
T0153AL025_1	T0153TS002_3	T0153	1.99	6.6541	6.6523	131	154	117.557251908397
T0153AL025_1	T0153TS002_4	T0153	2.01	6.5583	6.5626	131	154	117.557251908397
T0153AL025_1	T0153TS002_5	T0153	2.11	6.7500	6.7420	131	154	117.557251908397
T0153AL025_1	T0153TS006_1	T0153	2.18	6.8459	6.8317	131	154	117.557251908397
T0153AL025_1	T0153TS007_1	T0153	1.71	7.4491	7.3962	131	127	96.9465648854962
T0153AL025_1	T0153TS007_2	T0153	1.79	7.4491	7.3962	131	127	96.9465648854962
T0153AL025_1	T0153TS007_3	T0153	0.61	8.6813	8.5498	131	117	89.3129770992366
T0153AL025_1	T0153TS007_4	T0153	0.65	8.6813	8.5498	131	117	89.3129770992366
T0153AL025_1	T0153TS007_5	T0153	0.52	8.6813	8.5498	131	117	89.3129770992366
T0153AL025_1	T0153TS008_1	T0153	1.63	7.4063	7.3562	131	96	73.2824427480916
T0153AL025_1	T0153TS008_2u	T0153	1.37	7.1656	7.1309	131	96	73.2824427480916
T0153AL025_1	T0153TS010_1	T0153	1.68	7.5724	7.5117	131	130	99.236641221374
T0153AL025_1	T0153TS010_2	T0153	1.68	7.5724	7.5117	131	130	99.236641221374
T0153AL025_1	T0153TS010_3	T0153	1.68	7.5724	7.5117	131	130	99.236641221374
T0153AL025_1	T0153TS010_4	T0153	1.68	7.5724	7.5117	131	130	99.236641221374
T0153AL025_1	T0153TS010_5	T0153	1.68	7.5724	7.5117	131	130	99.236641221374
T0153AL025_1	T0153TS011_1	T0153	2.37	-0.9202	0.2378	131	154	117.557251908397
T0153AL025_1	T0153TS012_1	T0153	1.90	6.8011	6.7898	131	130	99.236641221374
T0153AL025_1	T0153TS012_2	T0153	1.97	7.0376	7.0112	131	154	117.557251908397
T0153AL025_1	T0153TS012_3	T0153	1.61	6.9939	6.9703	131	130	99.236641221374
T0153AL025_1	T0153TS012_4	T0153	1.82	7.9005	7.8188	131	154	117.557251908397
T0153AL025_1	T0153TS012_5	T0153	2.00	6.6541	6.6523	131	154	117.557251908397
T0153AL025_1	T0153TS014_1	T0153	1.69	7.3377	7.2920	131	129	98.4732824427481
T0153AL025_1	T0153TS014_2	T0153	2.47	-1.3290	0.1082	131	119	90.8396946564885
T0153AL025_1	T0153TS014_3	T0153	2.01	-2.6841	0.0003	131	45	34.3511450381679
T0153AL025_1	T0153TS014_4	T0153	3.09	-0.9020	0.2449	131	78	59.5419847328244
T0153AL025_1	T0153TS014_5	T0153	2.33	-0.2102	0.5975	131	61	46.5648854961832
T0153AL025_1	T0153TS016_1	T0153	1.56	7.7653	7.6922	131	130	99.236641221374
T0153AL025_1	T0153TS016_2	T0153	1.71	7.4760	7.4215	131	130	99.236641221374
T0153AL025_1	T0153TS016_3	T0153	1.29	7.4980	7.4420	131	121	92.3664122137405
T0153AL025_1	T0153TS016_4	T0153	1.43	7.1231	7.0911	131	124	94.6564885496183
T0153AL025_1	T0153TS016_5	T0153	1.21	7.5724	7.5117	131	130	99.236641221374
T0153AL025_1	T0153TS020_1	T0153	1.64	7.3796	7.3312	131	130	99.236641221374
T0153AL025_1	T0153TS021_1	T0153	2.76	-1.2078	0.1403	131	154	117.557251908397
T0153AL025_1	T0153TS024_1	T0153	1.84	7.1868	7.1507	131	130	99.236641221374
T0153AL025_1	T0153TS024_2	T0153	1.88	7.3253	7.2804	131	131	100
T0153AL025_1	T0153TS028_1	T0153	1.33	8.8593	8.7164	131	154	117.557251908397
T0153AL025_1	T0153TS028_2	T0153	1.38	8.8593	8.7164	131	154	117.557251908397
T0153AL025_1	T0153TS028_3	T0153	1.28	8.8593	8.7164	131	154	117.557251908397
T0153AL025_1	T0153TS028_4	T0153	1.41	8.8593	8.7164	131	154	117.557251908397
T0153AL025_1	T0153TS028_5	T0153	1.43	8.8593	8.7164	131	154	117.557251908397
T0153AL025_1	T0153TS029_1	T0153	2.18	6.8459	6.8317	131	154	117.557251908397
T0153AL025_1	T0153TS034_1	T0153	2.27	6.7047	6.6996	131	130	99.236641221374
T0153AL025_1	T0153TS035_1	T0153	1.55	6.8975	6.8800	131	130	99.236641221374
T0153AL025_1	T0153TS035_2	T0153	1.70	7.4212	7.3701	131	154	117.557251908397
T0153AL025_1	T0153TS035_3	T0153	2.35	6.1747	6.2038	131	154	117.557251908397
T0153AL025_1	T0153TS035_4	T0153	2.51	6.6083	6.6094	131	130	99.236641221374
T0153AL025_1	T0153TS038_1	T0153	1.77	7.2408	7.2013	131	129	98.4732824427481
T0153AL025_1	T0153TS038_2	T0153	1.79	7.4491	7.3962	131	127	96.9465648854962
T0153AL025_1	T0153TS038_3	T0153	0.65	8.6813	8.5498	131	117	89.3129770992366
T0153AL025_1	T0153TS038_4	T0153	0.61	8.6813	8.5498	131	117	89.3129770992366
T0153AL025_1	T0153TS038_5	T0153	0.52	8.6813	8.5498	131	117	89.3129770992366
T0153AL025_1	T0153TS039_1	T0153	1.73	7.2408	7.2013	131	129	98.4732824427481
T0153AL025_1	T0153TS039_2	T0153	0.68	8.6813	8.5498	131	117	89.3129770992366
T0153AL025_1	T0153TS039_3	T0153	1.22	7.9964	7.9086	131	143	109.160305343511
T0153AL025_1	T0153TS039_4	T0153	1.65	7.4347	7.3828	131	129	98.4732824427481
T0153AL025_1	T0153TS039_5	T0153	1.62	7.9964	7.9086	131	143	109.160305343511
T0153AL025_1	T0153TS040_1	T0153	1.72	6.8975	6.8800	131	130	99.236641221374
T0153AL025_1	T0153TS040_2	T0153	2.28	6.8011	6.7898	131	130	99.236641221374
T0153AL025_1	T0153TS040_3	T0153	3.05	6.8529	6.8383	131	129	98.4732824427481
T0153AL025_1	T0153TS040_4	T0153	1.68	6.5583	6.5626	131	133	101.526717557252
T0153AL025_1	T0153TS040_5	T0153	1.66	6.6541	6.6523	131	133	101.526717557252
T0153AL025_1	T0153TS041_1	T0153	2.34	6.9939	6.9703	131	130	99.236641221374
T0153AL025_1	T0153TS041_2	T0153	2.29	6.9418	6.9214	131	154	117.557251908397
T0153AL025_1	T0153TS045_1	T0153	1.53	6.5583	6.5626	131	135	103.053435114504
T0153AL025_1	T0153TS045_2	T0153	1.68	7.1335	7.1009	131	132	100.763358778626
T0153AL025_1	T0153TS045_3	T0153	1.19	6.9054	6.8874	131	128	97.7099236641221
T0153AL025_1	T0153TS045_4	T0153	1.22	7.9964	7.9086	131	143	109.160305343511
T0153AL025_1	T0153TS045_5	T0153	1.65	7.4347	7.3828	131	129	98.4732824427481
T0153AL025_1	T0153TS046_1	T0153	2.13	6.1262	6.1584	131	130	99.236641221374
T0153AL025_1	T0153TS046_2	T0153	1.35	6.0789	6.1141	131	140	106.870229007634
T0153AL025_1	T0153TS046_3	T0153	1.34	6.6381	6.6373	131	120	91.6030534351145
T0153AL025_1	T0153TS046_4	T0153	2.79	6.4457	6.4573	131	116	88.5496183206107
T0153AL025_1	T0153TS046_5	T0153	2.65	-1.7831	0.0312	131	153	116.793893129771
T0153AL025_1	T0153TS047_1	T0153	1.47	6.8459	6.8317	131	154	117.557251908397
T0153AL025_1	T0153TS047_2	T0153	2.45	6.9418	6.9214	131	154	117.557251908397
T0153AL025_1	T0153TS050_1	T0153	2.08	-1.5913	0.0559	131	154	117.557251908397
T0153AL025_1	T0153TS050_2	T0153	2.99	1.0932	1.5605	131	154	117.557251908397
T0153AL025_1	T0153TS050_3	T0153	2.76	-0.9202	0.2378	131	154	117.557251908397
T0153AL025_1	T0153TS050_4	T0153	2.01	5.0242	5.1285	131	154	117.557251908397
T0153AL025_1	T0153TS052_1	T0153	2.94	1.4018	1.8209	131	130	99.236641221374
T0153AL025_1	T0153TS052_2	T0153	2.80	1.6910	2.0713	131	130	99.236641221374
T0153AL025_1	T0153TS052_3	T0153	2.98	2.1731	2.4986	131	130	99.236641221374
T0153AL025_1	T0153TS052_4	T0153	2.82	-0.5265	0.4179	131	130	99.236641221374
T0153AL025_1	T0153TS052_5	T0153	3.02	1.4982	1.9037	131	130	99.236641221374
T0153AL025_1	T0153TS053_1	T0153	0.76	8.3021	8.1948	131	118	90.0763358778626
T0153AL025_1	T0153TS053_2	T0153	1.66	7.4347	7.3828	131	129	98.4732824427481
T0153AL025_1	T0153TS053_3	T0153	0.96	8.2648	8.1598	131	117	89.3129770992366
T0153AL025_1	T0153TS053_4	T0153	0.58	8.8593	8.7164	131	144	109.923664122137
T0153AL025_1	T0153TS053_5	T0153	1.82	6.7240	6.7176	131	113	86.2595419847328
T0153AL025_1	T0153TS065_1	T0153	1.63	7.2660	7.2248	131	125	95.4198473282443
T0153AL025_1	T0153TS065_2_1	T0153	1.63	7.2660	7.2248	131	125	95.4198473282443
T0153AL025_1	T0153TS065_2_2	T0153	nan	-5.6062	-0.0000	131	15	11.4503816793893
T0153AL025_1	T0153TS065_3	T0153	0.00	9.0830	8.9259	131	129	98.4732824427481
T0153AL025_1	T0153TS065_4_1	T0153	1.86	8.0176	7.9284	131	116	88.5496183206107
T0153AL025_1	T0153TS065_4_2	T0153	1.39	-0.7793	0.2962	131	14	10.6870229007634
T0153AL025_1	T0153TS065_5	T0153	1.86	8.0176	7.9284	131	116	88.5496183206107
T0153AL025_1	T0153TS067_1	T0153	1.62	7.0603	7.0323	131	118	90.0763358778626
T0153AL025_1	T0153TS070_1	T0153	1.94	7.1438	7.1105	131	129	98.4732824427481
T0153AL025_1	T0153TS070_2	T0153	1.92	7.8648	7.7854	131	120	91.6030534351145
T0153AL025_1	T0153TS070_3	T0153	2.76	4.4285	4.5729	131	100	76.3358778625954
T0153AL025_1	T0153TS070_4	T0153	2.13	-1.5913	0.0559	131	138	105.343511450382
T0153AL025_1	T0153TS070_5	T0153	2.46	-1.3037	0.1145	131	144	109.923664122137
T0153AL025_1	T0153TS071_1	T0153	1.79	7.1438	7.1105	131	129	98.4732824427481
T0153AL025_1	T0153TS071_2	T0153	1.92	7.8648	7.7854	131	120	91.6030534351145
T0153AL025_1	T0153TS071_3	T0153	2.62	4.6385	4.7686	131	96	73.2824427480916
T0153AL025_1	T0153TS071_4	T0153	2.66	-1.4136	0.0888	131	116	88.5496183206107
T0153AL025_1	T0153TS071_5	T0153	2.46	-1.3037	0.1145	131	144	109.923664122137
T0153AL025_1	T0153TS078_1	T0153	1.59	7.3510	7.3044	131	127	96.9465648854962
T0153AL025_1	T0153TS080_1	T0153	1.59	7.1932	7.1567	131	121	92.3664122137405
T0153AL025_1	T0153TS080_2	T0153	1.63	7.0916	7.0616	131	121	92.3664122137405
T0153AL025_1	T0153TS080_3	T0153	1.31	7.3964	7.3469	131	121	92.3664122137405
T0153AL025_1	T0153TS080_4	T0153	0.95	7.4980	7.4420	131	121	92.3664122137405
T0153AL025_1	T0153TS080_5	T0153	1.54	7.4980	7.4420	131	121	92.3664122137405
T0153AL025_1	T0153TS081_1	T0153	1.47	7.2832	7.2410	131	130	99.236641221374
T0153AL025_1	T0153TS084_1	T0153	1.72	6.8975	6.8800	131	130	99.236641221374
T0153AL025_1	T0153TS086_1	T0153	1.92	7.8648	7.7854	131	120	91.6030534351145
T0153AL025_1	T0153TS086_2	T0153	1.92	7.8648	7.7854	131	120	91.6030534351145
T0153AL025_1	T0153TS086_3	T0153	1.92	7.8648	7.7854	131	120	91.6030534351145
T0153AL025_1	T0153TS086_4	T0153	0.00	9.1470	8.9857	131	133	101.526717557252
T0153AL025_1	T0153TS086_5_1	T0153	0.00	9.1470	8.9857	131	133	101.526717557252
T0153AL025_1	T0153TS086_5_2	T0153	nan	-5.6955	-0.0000	131	14	10.6870229007634
T0153AL025_1	T0153TS093_1	T0153	1.38	7.2841	7.2418	131	116	88.5496183206107
T0153AL025_1	T0153TS093_2	T0153	1.23	7.7032	7.6341	131	116	88.5496183206107
T0153AL025_1	T0153TS096_1	T0153	0.87	7.4936	7.4379	131	111	84.7328244274809
T0153AL025_1	T0153TS098_1	T0153	1.60	7.1936	7.1572	131	94	71.7557251908397
T0153AL025_1	T0153TS099_1	T0153	1.80	7.4303	7.3787	131	107	81.6793893129771
T0153AL025_1	T0153TS099_2	T0153	1.66	7.4559	7.4026	131	120	91.6030534351145
T0153AL025_1	T0153TS100_1	T0153	1.63	7.5724	7.5117	131	130	99.236641221374
T0153AL025_1	T0153TS100_2	T0153	1.08	8.2467	8.1429	131	122	93.1297709923664
T0153AL025_1	T0153TS100_3	T0153	1.78	7.2955	7.2525	131	128	97.7099236641221
T0153AL025_1	T0153TS100_4	T0153	1.61	7.5724	7.5117	131	130	99.236641221374
T0153AL025_1	T0153TS100_5	T0153	1.14	8.1715	8.0725	131	120	91.6030534351145
T0153AL025_1	T0153TS105_1	T0153	1.64	7.4073	7.3571	131	126	96.1832061068702
T0153AL025_1	T0153TS108_1	T0153	1.65	7.3796	7.3312	131	130	99.236641221374
T0153AL025_1	T0153TS110_1	T0153	1.64	7.6689	7.6020	131	130	99.236641221374
T0153AL025_1	T0153TS110_2	T0153	1.74	7.4347	7.3828	131	129	98.4732824427481
T0153AL025_1	T0153TS110_3	T0153	1.73	7.4347	7.3828	131	129	98.4732824427481
T0153AL025_1	T0153TS110_4	T0153	1.70	7.4347	7.3828	131	129	98.4732824427481
T0153AL025_1	T0153TS110_5	T0153	1.59	7.7256	7.6550	131	129	98.4732824427481
T0153AL025_1	T0153TS112_1	T0153	1.62	7.5724	7.5117	131	130	99.236641221374
T0153AL025_1	T0153TS112_2	T0153	1.71	7.4760	7.4215	131	130	99.236641221374
T0153AL025_1	T0153TS131_1u	T0153	1.77	7.1335	7.1009	131	132	100.763358778626
T0153AL025_1	T0153TS135_1	T0153	0.65	8.5399	8.4173	131	113	86.2595419847328
T0153AL025_1	T0153TS135_2	T0153	1.82	7.7516	7.6794	131	104	79.3893129770992
T0153AL025_1	T0153TS135_3	T0153	2.87	-1.3996	0.0919	131	141	107.63358778626
T0153AL025_1	T0153TS135_4	T0153	2.79	-0.6326	0.3643	131	138	105.343511450382
T0153AL025_1	T0153TS135_5	T0153	2.63	-0.5455	0.4080	131	61	46.5648854961832
T0153AL025_1	T0153TS136_5	T0153	1.69	7.4347	7.3828	131	129	98.4732824427481
T0153AL025_1	T0153TS138_1	T0153	0.76	8.3021	8.1948	131	118	90.0763358778626
T0153AL025_1	T0153TS138_2	T0153	1.66	7.4347	7.3828	131	129	98.4732824427481
T0153AL025_1	T0153TS138_3	T0153	0.96	8.2648	8.1598	131	117	89.3129770992366
T0153AL025_1	T0153TS138_4	T0153	0.58	8.8593	8.7164	131	144	109.923664122137
T0153AL025_1	T0153TS138_5	T0153	1.82	6.7240	6.7176	131	113	86.2595419847328
T0153AL025_1	T0153TS139_1	T0153	2.94	1.4018	1.8209	131	130	99.236641221374
T0153AL025_1	T0153TS139_2	T0153	2.80	1.6910	2.0713	131	130	99.236641221374
T0153AL025_1	T0153TS139_3	T0153	2.98	2.1731	2.4986	131	130	99.236641221374
T0153AL025_1	T0153TS139_4	T0153	2.82	-0.5265	0.4179	131	130	99.236641221374
T0153AL025_1	T0153TS139_5	T0153	3.02	1.4982	1.9037	131	130	99.236641221374
T0153AL025_1	T0153TS142_1	T0153	2.25	6.7500	6.7420	131	154	117.557251908397
T0153AL025_1	T0153TS153_1	T0153	1.69	7.5724	7.5117	131	130	99.236641221374
T0153AL025_1	T0153TS153_2	T0153	1.61	7.6689	7.6020	131	130	99.236641221374
T0153AL025_1	T0153TS168_1	T0153	1.69	7.5724	7.5117	131	130	99.236641221374
T0153AL025_1	T0153TS168_2	T0153	1.61	7.5724	7.5117	131	130	99.236641221374
T0153AL025_1	T0153TS168_3	T0153	1.63	7.5724	7.5117	131	130	99.236641221374
T0153AL025_1	T0153TS168_4	T0153	0.34	8.9552	8.8062	131	142	108.396946564885
T0153AL025_1	T0153TS168_5	T0153	1.62	7.4760	7.4215	131	130	99.236641221374
T0153AL025_1	T0153TS169_1	T0153	1.59	7.5724	7.5117	131	130	99.236641221374
T0153AL025_1	T0153TS169_2	T0153	1.54	7.3796	7.3312	131	130	99.236641221374
T0153AL025_1	T0153TS169_3	T0153	1.78	7.4760	7.4215	131	130	99.236641221374
T0153AL025_1	T0153TS169_4	T0153	1.70	7.4760	7.4215	131	130	99.236641221374
T0153AL025_1	T0153TS169_5	T0153	1.63	7.4760	7.4215	131	130	99.236641221374
T0153AL025_1	T0153TS170_1	T0153	1.56	8.8593	8.7164	131	154	117.557251908397
T0153AL025_1	T0153TS180_1	T0153	1.44	7.1549	7.1209	131	127	96.9465648854962
T0153AL025_1	T0153TS183_1	T0153	1.67	7.3930	7.3438	131	128	97.7099236641221
T0153AL025_1	T0153TS188_1	T0153	1.79	7.3253	7.2804	131	138	105.343511450382
T0153AL025_1	T0153TS189_1	T0153	1.71	7.4347	7.3828	131	129	98.4732824427481
T0153AL025_1	T0153TS189_2	T0153	0.67	8.5756	8.4508	131	114	87.0229007633588
T0153AL025_1	T0153TS194_1	T0153	1.73	7.2408	7.2013	131	129	98.4732824427481
T0153AL025_1	T0153TS194_2	T0153	0.68	8.6813	8.5498	131	117	89.3129770992366
T0153AL025_1	T0153TS194_3	T0153	2.66	-0.3758	0.4999	131	101	77.0992366412214
T0153AL025_1	T0153TS194_4	T0153	2.89	-0.8511	0.2656	131	75	57.2519083969466
T0153AL025_1	T0153TS194_5	T0153	2.51	-0.2102	0.5975	131	61	46.5648854961832
T0153AL025_1	T0153TS195_1	T0153	1.76	7.1980	7.1612	131	128	97.7099236641221
T0153AL025_1	T0153TS195_2	T0153	1.75	7.4644	7.4106	131	125	95.4198473282443
T0153AL025_1	T0153TS195_3	T0153	0.00	8.7849	8.6467	131	120	91.6030534351145
T0153AL025_1	T0153TS195_4	T0153	0.52	8.3941	8.2809	131	109	83.206106870229
T0153AL025_1	T0153TS195_5_1	T0153	1.90	4.7717	4.8928	131	73	55.7251908396947
T0153AL025_1	T0153TS195_5_2	T0153	1.55	5.2020	5.2945	131	52	39.6946564885496
T0153AL025_1	T0153TS196_1	T0153	1.76	7.2408	7.2013	131	129	98.4732824427481
T0153AL025_1	T0153TS196_2	T0153	0.69	8.5399	8.4173	131	113	86.2595419847328
T0153AL025_1	T0153TS196_3	T0153	2.14	-0.6616	0.3503	131	59	45.0381679389313
T0153AL025_1	T0153TS196_4	T0153	2.29	-0.2016	0.6028	131	29	22.1374045801527
T0153AL025_1	T0153TS196_5	T0153	2.59	1.0964	1.5631	131	73	55.7251908396947
T0153AL025_1	T0153TS202_1	T0153	1.63	6.9568	6.9355	131	118	90.0763358778626
T0153AL025_1	T0153TS203_1	T0153	1.70	8.9552	8.8062	131	147	112.213740458015
T0153AL025_1	T0153TS203_2	T0153	1.69	8.9552	8.8062	131	147	112.213740458015
T0153AL025_1	T0153TS203_3	T0153	1.80	7.6286	7.5643	131	129	98.4732824427481
T0153AL025_1	T0153TS203_4	T0153	1.80	7.6286	7.5643	131	129	98.4732824427481
T0153AL025_1	T0153TS207_1	T0153	1.76	7.2408	7.2013	131	129	98.4732824427481
T0153AL025_1	T0153TS207_2	T0153	0.69	8.6464	8.5170	131	116	88.5496183206107
T0153AL025_1	T0153TS207_3	T0153	2.56	-0.5595	0.4008	131	68	51.9083969465649
T0153AL025_1	T0153TS207_4	T0153	2.82	-1.6855	0.0425	131	30	22.9007633587786
T0153AL025_1	T0153TS207_5	T0153	1.42	-1.8397	0.0257	131	20	15.2671755725191
T0153AL025_1	T0153TS208_1	T0153	1.73	7.2408	7.2013	131	129	98.4732824427481
T0153AL025_1	T0153TS208_2	T0153	0.68	8.6813	8.5498	131	117	89.3129770992366
T0153AL025_1	T0153TS208_3	T0153	2.66	-0.3758	0.4999	131	101	77.0992366412214
T0153AL025_1	T0153TS208_4	T0153	2.89	-0.8511	0.2656	131	75	57.2519083969466
T0153AL025_1	T0153TS208_5	T0153	2.51	-0.2102	0.5975	131	61	46.5648854961832
T0153AL025_1	T0153TS209_1	T0153	0.69	8.6111	8.4840	131	115	87.7862595419847
T0153AL025_1	T0153TS209_2	T0153	1.87	7.0468	7.0198	131	129	98.4732824427481
T0153AL025_1	T0153TS209_3	T0153	2.81	0.1913	0.8622	131	90	68.7022900763359
T0153AL025_1	T0153TS209_4	T0153	2.57	-0.2568	0.5693	131	87	66.412213740458
T0153AL025_1	T0153TS209_5	T0153	2.35	-2.1999	0.0058	131	58	44.2748091603053
T0153AL025_1	T0153TS214_1	T0153	0.96	8.0923	7.9983	131	143	109.160305343511
T0153AL025_1	T0153TS221_1	T0153	1.64	7.4347	7.3828	131	129	98.4732824427481
T0153AL025_1	T0153TS221_2	T0153	0.73	8.6464	8.5170	131	116	88.5496183206107
T0153AL025_1	T0153TS221_3	T0153	1.92	7.8648	7.7854	131	120	91.6030534351145
T0153AL025_1	T0153TS221_4	T0153	2.56	0.3865	1.0030	131	82	62.5954198473282
T0153AL025_1	T0153TS221_5	T0153	2.66	-1.3119	0.1124	131	102	77.8625954198473
T0153AL025_1	T0153TS222_1	T0153	1.73	7.8047	7.7291	131	143	109.160305343511
T0153AL025_1	T0153TS222_2	T0153	1.22	7.9964	7.9086	131	143	109.160305343511
T0153AL025_1	T0153TS222_3	T0153	1.62	7.9964	7.9086	131	143	109.160305343511
T0153AL025_1	T0153TS222_4	T0153	1.60	7.7088	7.6393	131	143	109.160305343511
T0153AL025_1	T0153TS223_1	T0153	1.62	7.7088	7.6393	131	152	116.030534351145
T0153AL025_1	T0153TS224_1	T0153	1.66	7.9005	7.8188	131	143	109.160305343511
T0153AL025_1	T0153TS226_1	T0153	1.67	7.4347	7.3828	131	129	98.4732824427481
T0153AL025_1	T0153TS226_2	T0153	1.92	7.8648	7.7854	131	120	91.6030534351145
T0153AL025_1	T0153TS226_3	T0153	1.69	7.3377	7.2920	131	129	98.4732824427481
T0153AL025_1	T0153TS226_4	T0153	0.68	8.7161	8.5823	131	118	90.0763358778626
T0153AL025_1	T0153TS226_5	T0153	3.22	1.8084	2.1743	131	117	89.3129770992366
T0153AL025_1	T0153TS227_1	T0153	0.91	8.6676	8.5369	131	141	107.63358778626
T0153AL025_1	T0153TS228_1	T0153	3.27	-2.1666	0.0068	131	143	109.160305343511
T0153AL025_1	T0153TS228_2	T0153	1.86	6.6541	6.6523	131	143	109.160305343511
T0153AL025_1	T0153TS229_1	T0153	1.77	7.2408	7.2013	131	129	98.4732824427481
T0153AL025_1	T0153TS229_2	T0153	0.73	8.6813	8.5498	131	117	89.3129770992366
T0153AL025_1	T0153TS229_3	T0153	1.92	7.8648	7.7854	131	120	91.6030534351145
T0153AL025_1	T0153TS229_4	T0153	2.90	2.2845	2.5987	131	108	82.4427480916031
T0153AL025_1	T0153TS229_5	T0153	2.89	-0.6077	0.3766	131	101	77.0992366412214
T0153AL025_1	T0153TS230_1	T0153	1.60	7.2660	7.2248	131	125	95.4198473282443
T0153AL025_1	T0153TS230_2	T0153	1.72	7.5316	7.4735	131	129	98.4732824427481
T0153AL025_1	T0153TS230_3	T0153	1.98	8.0565	7.9649	131	117	89.3129770992366
T0153AL025_1	T0153TS230_4	T0153	0.67	8.5038	8.3836	131	112	85.4961832061069
T0153AL025_1	T0153TS230_5	T0153	1.77	7.2408	7.2013	131	129	98.4732824427481
T0153AL025_1	T0153TS233_1	T0153	1.69	7.3377	7.2920	131	129	98.4732824427481
T0153AL025_1	T0153TS233_2	T0153	1.92	7.8648	7.7854	131	120	91.6030534351145
T0153AL025_1	T0153TS233_3	T0153	2.70	-0.3630	0.5072	131	79	60.3053435114504
T0153AL025_1	T0153TS233_4	T0153	2.28	0.2143	0.8785	131	73	55.7251908396947
T0153AL025_1	T0153TS233_5	T0153	3.08	-0.0064	0.7273	131	65	49.618320610687
T0153AL025_1	T0153TS234_1	T0153	1.60	7.5316	7.4735	131	129	98.4732824427481
T0153AL025_1	T0153TS246_1	T0153	1.58	7.5170	7.4598	131	136	103.81679389313
T0153AL025_1	T0153TS262_1	T0153	2.20	5.4258	5.5035	131	74	56.4885496183206
T0153AL025_1	T0153TS264_1	T0153	1.60	7.6689	7.6020	131	130	99.236641221374
T0153AL025_1	T0153TS265_1	T0153	1.44	7.1231	7.0911	131	124	94.6564885496183
T0153AL025_1	T0153TS267_1	T0153	1.94	7.6129	7.5496	131	154	117.557251908397
T0153AL025_1	T0153TS267_2	T0153	2.39	7.3253	7.2804	131	154	117.557251908397
T0153AL025_1	T0153TS267_3	T0153	2.03	7.3253	7.2804	131	154	117.557251908397
T0153AL025_1	T0153TS267_4	T0153	1.88	7.6129	7.5496	131	154	117.557251908397
T0153AL025_1	T0153TS267_5	T0153	2.15	6.8459	6.8317	131	154	117.557251908397
T0153AL025_1	T0153TS270_1	T0153	1.91	7.0376	7.0112	131	154	117.557251908397
T0153AL025_1	T0153TS270_2	T0153	2.29	6.2706	6.2935	131	154	117.557251908397
T0153AL025_1	T0153TS282_1	T0153	2.51	-1.3603	0.1008	131	124	94.6564885496183
T0153AL025_1	T0153TS282_2	T0153	2.89	-1.6467	0.0477	131	121	92.3664122137405
T0153AL025_1	T0153TS282_3	T0153	2.67	0.1912	0.8622	131	114	87.0229007633588
T0153AL025_1	T0153TS286_1	T0153	1.64	7.4347	7.3828	131	129	98.4732824427481
T0153AL025_1	T0153TS288_1	T0153	1.62	7.2515	7.2113	131	120	91.6030534351145
T0153AL025_1	T0153TS290_1	T0153	1.73	7.4347	7.3828	131	129	98.4732824427481
T0153AL025_1	T0153TS290_2	T0153	0.68	8.7161	8.5823	131	118	90.0763358778626
T0153AL025_1	T0153TS290_3	T0153	2.92	-0.2491	0.5740	131	144	109.923664122137
T0153AL025_1	T0153TS290_4	T0153	2.89	-0.6326	0.3643	131	154	117.557251908397
T0153AL025_1	T0153TS291_1	T0153	1.79	7.3930	7.3438	131	128	97.7099236641221
T0153AL025_1	T0153TS291_2	T0153	1.92	7.9278	7.8443	131	119	90.8396946564885
T0153AL025_1	T0153TS291_3	T0153	0.57	8.6464	8.5170	131	116	88.5496183206107
T0153AL025_1	T0153TS291_4	T0153	2.53	-0.7007	0.3318	131	128	97.7099236641221
T0153AL025_1	T0153TS291_5	T0153	2.64	-0.9202	0.2378	131	133	101.526717557252
T0153AL025_1	T0153TS299_1	T0153	1.63	7.3796	7.3312	131	130	99.236641221374
T0153AL025_1	T0153TS299_2	T0153	1.58	7.4760	7.4215	131	130	99.236641221374
T0153AL025_1	T0153TS299_3	T0153	2.25	5.9068	5.9532	131	84	64.1221374045802
T0153AL025_1	T0153TS300_1	T0153	1.63	7.3253	7.2804	131	135	103.053435114504
T0153AL025_1	T0153TS300_2	T0153	0.73	8.6813	8.5498	131	117	89.3129770992366
T0153AL025_1	T0153TS300_3	T0153	2.30	-1.8563	0.0243	131	123	93.8931297709924
T0153AL025_1	T0153TS300_4	T0153	2.66	-0.2491	0.5740	131	138	105.343511450382
T0153AL025_1	T0153TS300_5	T0153	2.53	-1.4955	0.0724	131	154	117.557251908397
T0153AL025_1	T0153TS309_1	T0153	1.73	7.4347	7.3828	131	129	98.4732824427481
T0153AL025_1	T0153TS309_2	T0153	1.67	8.1511	8.0534	131	117	89.3129770992366
T0153AL025_1	T0153TS309_3	T0153	0.68	8.6813	8.5498	131	117	89.3129770992366
T0153AL025_1	T0153TS309_4	T0153	2.35	-1.2498	0.1286	131	39	29.7709923664122
T0153AL025_1	T0153TS309_5	T0153	nan	-4.0072	0.0000	131	65	49.618320610687
T0153AL025_1	T0153TS329_1	T0153	1.57	7.5724	7.5117	131	130	99.236641221374
T0153AL025_1	T0153TS344_1	T0153	1.59	7.3510	7.3044	131	127	96.9465648854962
T0153AL025_1	T0153TS347_1	T0153	1.68	7.5724	7.5117	131	130	99.236641221374
T0153AL025_1	T0153TS351_1	T0153	2.25	7.1335	7.1009	131	154	117.557251908397
T0153AL025_1	T0153TS359_1	T0153	1.70	7.5316	7.4735	131	129	98.4732824427481
T0153AL025_1	T0153TS362_1	T0153	0.00	9.0511	8.8960	131	132	100.763358778626
T0153AL025_1	T0153TS362_2	T0153	1.77	7.3377	7.2920	131	129	98.4732824427481
T0153AL025_1	T0153TS362_3	T0153	1.84	7.9784	7.8917	131	115	87.7862595419847
T0153AL025_1	T0153TS362_4	T0153	2.56	-1.0161	0.2020	131	141	107.63358778626
T0153AL025_1	T0153TS362_5	T0153	2.85	1.0553	1.5291	131	123	93.8931297709924
T0153AL025_1	T0153TS368_1	T0153	1.52	7.2294	7.1906	131	154	117.557251908397
T0153AL025_1	T0153TS373_1	T0153	1.90	7.6689	7.6020	131	130	99.236641221374
T0153AL025_1	T0153TS373_2	T0153	1.60	7.5724	7.5117	131	130	99.236641221374
T0153AL025_1	T0153TS377_1	T0153	2.05	7.2367	7.1975	131	122	93.1297709923664
T0153AL025_1	T0153TS377_2	T0153	1.96	7.1357	7.1029	131	122	93.1297709923664
T0153AL025_1	T0153TS377_3	T0153	1.71	7.5397	7.4811	131	122	93.1297709923664
T0153AL025_1	T0153TS378_1	T0153	0.69	8.3196	8.2111	131	107	81.6793893129771
T0153AL025_1	T0153TS384_1	T0153	1.58	7.2078	7.1704	131	119	90.8396946564885
T0153AL025_1	T0153TS417_1	T0153	2.09	6.5583	6.5626	131	134	102.290076335878
T0153AL025_1	T0153TS417_2	T0153	1.94	7.3253	7.2804	131	138	105.343511450382
T0153AL025_1	T0153TS417_3	T0153	1.94	7.3253	7.2804	131	138	105.343511450382
T0153AL025_1	T0153TS419_1	T0153	2.87	5.8871	5.9348	131	154	117.557251908397
T0153AL025_1	T0153TS423_1	T0153	2.54	6.0789	6.1141	131	141	107.63358778626
T0153AL025_1	T0153TS424_1	T0153	2.84	4.7366	4.8601	131	154	117.557251908397
T0153AL025_1	T0153TS425_1	T0153	1.61	8.9552	8.8062	131	154	117.557251908397
T0153AL025_1	T0153TS427_1	T0153	1.79	7.0376	7.0112	131	154	117.557251908397
T0153AL025_1	T0153TS427_2	T0153	2.32	6.6541	6.6523	131	154	117.557251908397
T0153AL025_1	T0153TS437_1	T0153	0.95	7.4559	7.4026	131	120	91.6030534351145
T0153AL025_1	T0153TS447_1	T0153	2.36	6.8079	6.7962	131	128	97.7099236641221
T0153AL025_1	T0153TS450_1	T0153	0.41	9.1470	8.9857	131	154	117.557251908397
T0153AL025_1	T0153TS450_2u	T0153	0.00	9.1470	8.9857	131	133	101.526717557252
T0153AL025_1	T0153TS450_3u	T0153	0.00	9.1470	8.9857	131	133	101.526717557252
T0153AL025_1	T0153TS450_4u	T0153	1.09	8.9552	8.8062	131	145	110.687022900763
T0153AL025_1	T0153TS450_5u	T0153	1.71	7.6286	7.5643	131	129	98.4732824427481
T0153AL025_1	T0153TS453_1	T0153	1.90	8.2841	8.1779	131	154	117.557251908397
T0153AL025_1	T0153TS464_1	T0153	0.60	8.6464	8.5170	131	116	88.5496183206107
T0153AL025_1	T0153TS464_2	T0153	0.73	8.6813	8.5498	131	117	89.3129770992366
T0153AL025_1	T0153TS464_3	T0153	1.67	7.3253	7.2804	131	154	117.557251908397
T0153AL025_1	T0153TS464_4	T0153	0.61	8.6813	8.5498	131	117	89.3129770992366
T0153AL025_1	T0153TS464_5	T0153	1.56	7.5170	7.4598	131	154	117.557251908397
T0153AL025_1	T0153TS471_1	T0153	1.94	6.9418	6.9214	131	154	117.557251908397
T0153AL025_1	T0153TS471_2	T0153	2.19	6.7500	6.7420	131	154	117.557251908397
T0153AL025_1	T0153TS471_3	T0153	1.91	6.7500	6.7420	131	154	117.557251908397
T0153AL025_1	T0153TS471_4	T0153	1.80	6.8459	6.8317	131	154	117.557251908397
T0153AL025_1	T0153TS475_1	T0153	1.68	7.4760	7.4215	131	130	99.236641221374
T0153AL025_1	T0153TS476_1	T0153	1.73	7.4347	7.3828	131	129	98.4732824427481
T0153AL025_1	T0153TS488_1	T0153	1.66	7.5724	7.5117	131	130	99.236641221374
T0153AL025_1	T0153TS513_1	T0153	1.64	7.4760	7.4215	131	130	99.236641221374
T0153AL025_1	T0153TS516_1u	T0153	1.68	7.2078	7.1704	131	119	90.8396946564885
T0153AL025_1	T0153TS517_1	T0153	1.70	7.4760	7.4215	131	130	99.236641221374
T0153AL025_1	T0153TS537_1	T0153	1.30	7.4559	7.4026	131	120	91.6030534351145
T0153AL025_1	T0153TS537_2	T0153	1.61	7.1357	7.1029	131	122	93.1297709923664
T0153AL025_1	T0153TS537_3	T0153	1.30	7.4559	7.4026	131	120	91.6030534351145
T0153AL025_1	T0153TS537_4	T0153	1.61	7.1357	7.1029	131	122	93.1297709923664
T0153AL025_2	T0153AL025_3	T0153	1.88	7.5777	7.5166	124	118	95.1612903225806
T0153AL025_2	T0153AL025_4	T0153	1.60	8.0213	7.9319	124	124	100
T0153AL025_2	T0153AL025_5	T0153	2.93	0.1013	0.7998	124	113	91.1290322580645
T0153AL025_2	T0153AL032_1	T0153	0.65	8.5204	8.3991	124	128	103.225806451613
T0153AL025_2	T0153AL041_3	T0153	0.58	8.9196	8.7728	124	129	104.032258064516
T0153AL025_2	T0153AL044_1	T0153	0.62	7.8483	7.7699	124	117	94.3548387096774
T0153AL025_2	T0153AL054_5	T0153	0.74	8.8198	8.6794	124	129	104.032258064516
T0153AL025_2	T0153AL056_1	T0153	0.73	8.4206	8.3057	124	129	104.032258064516
T0153AL025_2	T0153AL090_1	T0153	0.23	8.8198	8.6794	124	129	104.032258064516
T0153AL025_2	T0153AL144_1	T0153	0.94	8.5204	8.3991	124	129	104.032258064516
T0153AL025_2	T0153AL144_2	T0153	1.91	7.6604	7.5940	124	120	96.7741935483871
T0153AL025_2	T0153AL144_3	T0153	2.46	4.4239	4.5686	124	91	73.3870967741936
T0153AL025_2	T0153AL331_1	T0153	1.71	7.3227	7.2780	124	132	106.451612903226
T0153AL025_2	T0153AL391_1	T0153	2.97	-2.4631	0.0014	124	109	87.9032258064516
T0153AL025_2	T0153AL397_1_1	T0153	0.99	7.5091	7.4524	124	101	81.4516129032258
T0153AL025_2	T0153AL397_1_2	T0153	1.56	-1.8667	0.0234	124	15	12.0967741935484
T0153AL025_2	T0153AL397_2	T0153	0.40	8.9196	8.7728	124	129	104.032258064516
T0153AL025_2	T0153AL400_1_1	T0153	2.43	-0.7336	0.3167	124	49	39.5161290322581
T0153AL025_2	T0153AL400_1_2	T0153	nan	-4.7132	-0.0000	124	32	25.8064516129032
T0153AL025_2	T0153AL470_1	T0153	0.50	8.2648	8.1598	124	117	94.3548387096774
T0153AL025_2	T0153AL529_1	T0153	0.37	7.5415	7.4827	124	107	86.2903225806452
T0153AL025_2	T0153AL529_2	T0153	1.28	6.9547	6.9335	124	89	71.7741935483871
T0153AL025_2	T0153AL529_3	T0153	1.41	6.4447	6.4563	124	74	59.6774193548387
T0153AL025_2	T0153AL537_1	T0153	0.69	8.4206	8.3057	124	129	104.032258064516
T0153AL025_2	T0153AL537_2	T0153	0.69	8.4206	8.3057	124	129	104.032258064516
T0153AL025_2	T0153DR020_1	T0153	no_data	no_data	no_data	124	no_data	no_data
T0153AL025_2	T0153DR041_1	T0153	no_data	no_data	no_data	124	no_data	no_data
T0153AL025_2	T0153DR068_1	T0153	no_data	no_data	no_data	124	no_data	no_data
T0153AL025_2	T0153DR355_1	T0153	no_data	no_data	no_data	124	no_data	no_data
T0153AL025_2	T0153DR355_2	T0153	no_data	no_data	no_data	124	no_data	no_data
T0153AL025_2	T0153DR355_4	T0153	no_data	no_data	no_data	124	no_data	no_data
T0153AL025_2	T0153DR454_1	T0153	no_data	no_data	no_data	124	no_data	no_data
T0153AL025_2	T0153DR454_2	T0153	no_data	no_data	no_data	124	no_data	no_data
T0153AL025_2	T0153DR454_3	T0153	no_data	no_data	no_data	124	no_data	no_data
T0153AL025_2	T0153RR020_1	T0153	no_data	no_data	no_data	124	no_data	no_data
T0153AL025_2	T0153RR022_1	T0153	no_data	no_data	no_data	124	no_data	no_data
T0153AL025_2	T0153RR397_1	T0153	no_data	no_data	no_data	124	no_data	no_data
T0153AL025_2	T0153SS001_1	T0153	no_data	no_data	no_data	124	no_data	no_data
T0153AL025_2	T0153SS007_1	T0153	no_data	no_data	no_data	124	no_data	no_data
T0153AL025_2	T0153SS020_1	T0153	no_data	no_data	no_data	124	no_data	no_data
T0153AL025_2	T0153SS023_1	T0153	no_data	no_data	no_data	124	no_data	no_data
T0153AL025_2	T0153SS032_1	T0153	no_data	no_data	no_data	124	no_data	no_data
T0153AL025_2	T0153SS041_1	T0153	no_data	no_data	no_data	124	no_data	no_data
T0153AL025_2	T0153SS044_1	T0153	no_data	no_data	no_data	124	no_data	no_data
T0153AL025_2	T0153SS044_2	T0153	no_data	no_data	no_data	124	no_data	no_data
T0153AL025_2	T0153SS054_1	T0153	no_data	no_data	no_data	124	no_data	no_data
T0153AL025_2	T0153SS054_2	T0153	no_data	no_data	no_data	124	no_data	no_data
T0153AL025_2	T0153SS054_3	T0153	no_data	no_data	no_data	124	no_data	no_data
T0153AL025_2	T0153SS054_4	T0153	no_data	no_data	no_data	124	no_data	no_data
T0153AL025_2	T0153SS055_1	T0153	no_data	no_data	no_data	124	no_data	no_data
T0153AL025_2	T0153SS056_1	T0153	no_data	no_data	no_data	124	no_data	no_data
T0153AL025_2	T0153SS068_1	T0153	no_data	no_data	no_data	124	no_data	no_data
T0153AL025_2	T0153SS069_1	T0153	no_data	no_data	no_data	124	no_data	no_data
T0153AL025_2	T0153SS069_2	T0153	no_data	no_data	no_data	124	no_data	no_data
T0153AL025_2	T0153SS072_1	T0153	no_data	no_data	no_data	124	no_data	no_data
T0153AL025_2	T0153SS100_1	T0153	no_data	no_data	no_data	124	no_data	no_data
T0153AL025_2	T0153SS100_2	T0153	no_data	no_data	no_data	124	no_data	no_data
T0153AL025_2	T0153SS108_1	T0153	no_data	no_data	no_data	124	no_data	no_data
T0153AL025_2	T0153SS137_1	T0153	no_data	no_data	no_data	124	no_data	no_data
T0153AL025_2	T0153SS254_1	T0153	no_data	no_data	no_data	124	no_data	no_data
T0153AL025_2	T0153SS266_1	T0153	no_data	no_data	no_data	124	no_data	no_data
T0153AL025_2	T0153SS270_1	T0153	no_data	no_data	no_data	124	no_data	no_data
T0153AL025_2	T0153SS273_1	T0153	no_data	no_data	no_data	124	no_data	no_data
T0153AL025_2	T0153SS356_1	T0153	no_data	no_data	no_data	124	no_data	no_data
T0153AL025_2	T0153SS357_1	T0153	no_data	no_data	no_data	124	no_data	no_data
T0153AL025_2	T0153SS389_1	T0153	no_data	no_data	no_data	124	no_data	no_data
T0153AL025_2	T0153SS393_1	T0153	no_data	no_data	no_data	124	no_data	no_data
T0153AL025_2	T0153SS393_2	T0153	no_data	no_data	no_data	124	no_data	no_data
T0153AL025_2	T0153SS396_1	T0153	no_data	no_data	no_data	124	no_data	no_data
T0153AL025_2	T0153SS396_2	T0153	no_data	no_data	no_data	124	no_data	no_data
T0153AL025_2	T0153SS404_1	T0153	no_data	no_data	no_data	124	no_data	no_data
T0153AL025_2	T0153SS420_1	T0153	no_data	no_data	no_data	124	no_data	no_data
T0153AL025_2	T0153SS442_1	T0153	no_data	no_data	no_data	124	no_data	no_data
T0153AL025_2	T0153SS463_1	T0153	no_data	no_data	no_data	124	no_data	no_data
T0153AL025_2	T0153SS474_1	T0153	no_data	no_data	no_data	124	no_data	no_data
T0153AL025_2	T0153SS517_1	T0153	no_data	no_data	no_data	124	no_data	no_data
T0153AL025_2	T0153SS517_2	T0153	no_data	no_data	no_data	124	no_data	no_data
T0153AL025_2	T0153SS531_1	T0153	no_data	no_data	no_data	124	no_data	no_data
T0153AL025_2	T0153SS531_2	T0153	no_data	no_data	no_data	124	no_data	no_data
T0153AL025_2	T0153SS531_3	T0153	no_data	no_data	no_data	124	no_data	no_data
T0153AL025_2	T0153SS531_4	T0153	no_data	no_data	no_data	124	no_data	no_data
T0153AL025_2	T0153SS531_5	T0153	no_data	no_data	no_data	124	no_data	no_data
T0153AL025_2	T0153TS001_1	T0153	1.10	8.0306	7.9406	124	119	95.9677419354839
T0153AL025_2	T0153TS002_1	T0153	1.50	8.1211	8.0254	124	154	124.193548387097
T0153AL025_2	T0153TS002_2	T0153	1.01	8.0213	7.9319	124	154	124.193548387097
T0153AL025_2	T0153TS002_3	T0153	1.36	8.1211	8.0254	124	154	124.193548387097
T0153AL025_2	T0153TS002_4	T0153	0.94	7.9215	7.8385	124	154	124.193548387097
T0153AL025_2	T0153TS002_5	T0153	1.20	8.1211	8.0254	124	154	124.193548387097
T0153AL025_2	T0153TS006_1	T0153	0.85	8.4206	8.3057	124	154	124.193548387097
T0153AL025_2	T0153TS007_1	T0153	0.65	8.7200	8.5860	124	127	102.41935483871
T0153AL025_2	T0153TS007_2	T0153	0.60	8.7200	8.5860	124	127	102.41935483871
T0153AL025_2	T0153TS007_3	T0153	1.59	7.7441	7.6724	124	117	94.3548387096774
T0153AL025_2	T0153TS007_4	T0153	1.42	7.7441	7.6724	124	117	94.3548387096774
T0153AL025_2	T0153TS007_5	T0153	1.57	7.7441	7.6724	124	117	94.3548387096774
T0153AL025_2	T0153TS008_1	T0153	1.25	7.1656	7.1309	124	96	77.4193548387097
T0153AL025_2	T0153TS008_2u	T0153	0.83	7.0452	7.0183	124	96	77.4193548387097
T0153AL025_2	T0153TS010_1	T0153	0.74	8.5204	8.3991	124	130	104.838709677419
T0153AL025_2	T0153TS010_2	T0153	0.74	8.5204	8.3991	124	130	104.838709677419
T0153AL025_2	T0153TS010_3	T0153	0.74	8.5204	8.3991	124	130	104.838709677419
T0153AL025_2	T0153TS010_4	T0153	0.74	8.5204	8.3991	124	130	104.838709677419
T0153AL025_2	T0153TS010_5	T0153	0.74	8.5204	8.3991	124	130	104.838709677419
T0153AL025_2	T0153TS011_1	T0153	2.62	0.1368	0.8242	124	154	124.193548387097
T0153AL025_2	T0153TS012_1	T0153	1.16	7.9215	7.8385	124	130	104.838709677419
T0153AL025_2	T0153TS012_2	T0153	1.62	7.8217	7.7451	124	154	124.193548387097
T0153AL025_2	T0153TS012_3	T0153	1.26	8.0213	7.9319	124	130	104.838709677419
T0153AL025_2	T0153TS012_4	T0153	0.74	8.4206	8.3057	124	154	124.193548387097
T0153AL025_2	T0153TS012_5	T0153	2.43	7.5223	7.4648	124	154	124.193548387097
T0153AL025_2	T0153TS014_1	T0153	0.72	8.8198	8.6794	124	129	104.032258064516
T0153AL025_2	T0153TS014_2	T0153	2.89	1.3452	1.7725	124	119	95.9677419354839
T0153AL025_2	T0153TS014_3	T0153	2.24	-1.4278	0.0858	124	45	36.2903225806452
T0153AL025_2	T0153TS014_4	T0153	3.10	-1.4622	0.0788	124	78	62.9032258064516
T0153AL025_2	T0153TS014_5	T0153	2.41	0.4603	1.0580	124	61	49.1935483870968
T0153AL025_2	T0153TS016_1	T0153	1.31	8.1211	8.0254	124	130	104.838709677419
T0153AL025_2	T0153TS016_2	T0153	1.32	8.6202	8.4925	124	130	104.838709677419
T0153AL025_2	T0153TS016_3	T0153	1.65	6.4819	6.4911	124	121	97.5806451612903
T0153AL025_2	T0153TS016_4	T0153	1.77	6.5243	6.5308	124	124	100
T0153AL025_2	T0153TS016_5	T0153	1.71	5.8256	5.8773	124	130	104.838709677419
T0153AL025_2	T0153TS020_1	T0153	0.63	8.5204	8.3991	124	130	104.838709677419
T0153AL025_2	T0153TS021_1	T0153	2.51	-1.4601	0.0792	124	154	124.193548387097
T0153AL025_2	T0153TS024_1	T0153	1.52	8.1211	8.0254	124	130	104.838709677419
T0153AL025_2	T0153TS024_2	T0153	1.13	8.7200	8.5860	124	131	105.645161290323
T0153AL025_2	T0153TS028_1	T0153	0.86	8.4206	8.3057	124	154	124.193548387097
T0153AL025_2	T0153TS028_2	T0153	0.83	8.4206	8.3057	124	154	124.193548387097
T0153AL025_2	T0153TS028_3	T0153	0.86	8.4206	8.3057	124	154	124.193548387097
T0153AL025_2	T0153TS028_4	T0153	0.85	8.4206	8.3057	124	154	124.193548387097
T0153AL025_2	T0153TS028_5	T0153	0.85	8.4206	8.3057	124	154	124.193548387097
T0153AL025_2	T0153TS029_1	T0153	0.85	8.4206	8.3057	124	154	124.193548387097
T0153AL025_2	T0153TS034_1	T0153	1.58	8.1211	8.0254	124	130	104.838709677419
T0153AL025_2	T0153TS035_1	T0153	0.89	8.2210	8.1188	124	130	104.838709677419
T0153AL025_2	T0153TS035_2	T0153	0.60	8.9196	8.7728	124	154	124.193548387097
T0153AL025_2	T0153TS035_3	T0153	1.94	7.6221	7.5582	124	154	124.193548387097
T0153AL025_2	T0153TS035_4	T0153	1.57	8.0213	7.9319	124	130	104.838709677419
T0153AL025_2	T0153TS038_1	T0153	0.69	8.4206	8.3057	124	129	104.032258064516
T0153AL025_2	T0153TS038_2	T0153	0.60	8.7200	8.5860	124	127	102.41935483871
T0153AL025_2	T0153TS038_3	T0153	1.42	7.7441	7.6724	124	117	94.3548387096774
T0153AL025_2	T0153TS038_4	T0153	1.59	7.7441	7.6724	124	117	94.3548387096774
T0153AL025_2	T0153TS038_5	T0153	1.57	7.7441	7.6724	124	117	94.3548387096774
T0153AL025_2	T0153TS039_1	T0153	0.74	8.4206	8.3057	124	129	104.032258064516
T0153AL025_2	T0153TS039_2	T0153	1.55	7.6400	7.5749	124	117	94.3548387096774
T0153AL025_2	T0153TS039_3	T0153	1.54	7.9215	7.8385	124	143	115.322580645161
T0153AL025_2	T0153TS039_4	T0153	0.66	8.8198	8.6794	124	129	104.032258064516
T0153AL025_2	T0153TS039_5	T0153	1.71	7.7219	7.6516	124	143	115.322580645161
T0153AL025_2	T0153TS040_1	T0153	1.24	8.2210	8.1188	124	130	104.838709677419
T0153AL025_2	T0153TS040_2	T0153	1.29	7.7219	7.6516	124	130	104.838709677419
T0153AL025_2	T0153TS040_3	T0153	1.83	8.1211	8.0254	124	129	104.032258064516
T0153AL025_2	T0153TS040_4	T0153	1.14	7.8217	7.7451	124	133	107.258064516129
T0153AL025_2	T0153TS040_5	T0153	0.83	7.9215	7.8385	124	133	107.258064516129
T0153AL025_2	T0153TS041_1	T0153	1.72	8.3208	8.2122	124	130	104.838709677419
T0153AL025_2	T0153TS041_2	T0153	2.15	8.0213	7.9319	124	154	124.193548387097
T0153AL025_2	T0153TS045_1	T0153	1.23	7.6221	7.5582	124	135	108.870967741935
T0153AL025_2	T0153TS045_2	T0153	1.15	8.2210	8.1188	124	132	106.451612903226
T0153AL025_2	T0153TS045_3	T0153	1.94	6.0252	6.0640	124	128	103.225806451613
T0153AL025_2	T0153TS045_4	T0153	1.54	7.9215	7.8385	124	143	115.322580645161
T0153AL025_2	T0153TS045_5	T0153	0.66	8.8198	8.6794	124	129	104.032258064516
T0153AL025_2	T0153TS046_1	T0153	1.82	6.5243	6.5308	124	130	104.838709677419
T0153AL025_2	T0153TS046_2	T0153	2.56	5.0272	5.1313	124	140	112.903225806452
T0153AL025_2	T0153TS046_3	T0153	2.00	5.8203	5.8723	124	120	96.7741935483871
T0153AL025_2	T0153TS046_4	T0153	2.69	5.9218	5.9672	124	116	93.5483870967742
T0153AL025_2	T0153TS046_5	T0153	2.73	-0.6617	0.3502	124	153	123.387096774194
T0153AL025_2	T0153TS047_1	T0153	2.05	8.1211	8.0254	124	154	124.193548387097
T0153AL025_2	T0153TS047_2	T0153	2.37	7.1231	7.0911	124	154	124.193548387097
T0153AL025_2	T0153TS050_1	T0153	2.92	0.5360	1.1153	124	154	124.193548387097
T0153AL025_2	T0153TS050_2	T0153	2.78	-0.0628	0.6904	124	154	124.193548387097
T0153AL025_2	T0153TS050_3	T0153	2.99	-0.4621	0.4521	124	154	124.193548387097
T0153AL025_2	T0153TS050_4	T0153	1.27	6.4245	6.4374	124	154	124.193548387097
T0153AL025_2	T0153TS052_1	T0153	3.00	1.9333	2.2847	124	130	104.838709677419
T0153AL025_2	T0153TS052_2	T0153	3.29	2.1329	2.4626	124	130	104.838709677419
T0153AL025_2	T0153TS052_3	T0153	3.10	2.9313	3.1869	124	130	104.838709677419
T0153AL025_2	T0153TS052_4	T0153	3.12	3.0311	3.2785	124	130	104.838709677419
T0153AL025_2	T0153TS052_5	T0153	3.11	-0.0628	0.6904	124	130	104.838709677419
T0153AL025_2	T0153TS053_1	T0153	1.70	7.5777	7.5166	124	118	95.1612903225806
T0153AL025_2	T0153TS053_2	T0153	0.48	8.8198	8.6794	124	129	104.032258064516
T0153AL025_2	T0153TS053_3	T0153	1.74	7.4317	7.3800	124	117	94.3548387096774
T0153AL025_2	T0153TS053_4	T0153	1.80	7.2229	7.1845	124	144	116.129032258065
T0153AL025_2	T0153TS053_5	T0153	0.97	7.8989	7.8173	124	113	91.1290322580645
T0153AL025_2	T0153TS065_1	T0153	0.00	8.5204	8.3991	124	125	100.806451612903
T0153AL025_2	T0153TS065_2_1	T0153	0.00	8.5204	8.3991	124	125	100.806451612903
T0153AL025_2	T0153TS065_2_2	T0153	3.16	-1.8667	0.0234	124	15	12.0967741935484
T0153AL025_2	T0153TS065_3	T0153	1.71	7.1231	7.0911	124	129	104.032258064516
T0153AL025_2	T0153TS065_4_1	T0153	1.85	7.9128	7.8303	124	116	93.5483870967742
T0153AL025_2	T0153TS065_4_2	T0153	1.08	-2.2542	0.0045	124	14	11.2903225806452
T0153AL025_2	T0153TS065_5	T0153	1.85	7.9128	7.8303	124	116	93.5483870967742
T0153AL025_2	T0153TS067_1	T0153	1.01	7.5777	7.5166	124	118	95.1612903225806
T0153AL025_2	T0153TS070_1	T0153	0.54	8.6202	8.4925	124	129	104.032258064516
T0153AL025_2	T0153TS070_2	T0153	1.91	7.6604	7.5940	124	120	96.7741935483871
T0153AL025_2	T0153TS070_3	T0153	2.74	4.4285	4.5729	124	100	80.6451612903226
T0153AL025_2	T0153TS070_4	T0153	2.40	-1.3603	0.1008	124	138	111.290322580645
T0153AL025_2	T0153TS070_5	T0153	3.12	-0.9611	0.2221	124	144	116.129032258065
T0153AL025_2	T0153TS071_1	T0153	0.94	8.5204	8.3991	124	129	104.032258064516
T0153AL025_2	T0153TS071_2	T0153	1.91	7.6604	7.5940	124	120	96.7741935483871
T0153AL025_2	T0153TS071_3	T0153	2.48	4.7588	4.8809	124	96	77.4193548387097
T0153AL025_2	T0153TS071_4	T0153	2.70	-1.6232	0.0511	124	116	93.5483870967742
T0153AL025_2	T0153TS071_5	T0153	2.39	-1.3603	0.1008	124	144	116.129032258065
T0153AL025_2	T0153TS078_1	T0153	0.69	8.6202	8.4925	124	127	102.41935483871
T0153AL025_2	T0153TS080_1	T0153	0.74	7.8028	7.7273	124	121	97.5806451612903
T0153AL025_2	T0153TS080_2	T0153	0.86	7.7012	7.6322	124	121	97.5806451612903
T0153AL025_2	T0153TS080_3	T0153	1.27	7.5996	7.5371	124	121	97.5806451612903
T0153AL025_2	T0153TS080_4	T0153	1.58	6.3803	6.3961	124	121	97.5806451612903
T0153AL025_2	T0153TS080_5	T0153	1.69	6.9899	6.9665	124	121	97.5806451612903
T0153AL025_2	T0153TS081_1	T0153	1.02	8.4206	8.3057	124	130	104.838709677419
T0153AL025_2	T0153TS084_1	T0153	1.24	8.2210	8.1188	124	130	104.838709677419
T0153AL025_2	T0153TS086_1	T0153	1.91	7.6604	7.5940	124	120	96.7741935483871
T0153AL025_2	T0153TS086_2	T0153	1.91	7.6604	7.5940	124	120	96.7741935483871
T0153AL025_2	T0153TS086_3	T0153	1.91	7.6604	7.5940	124	120	96.7741935483871
T0153AL025_2	T0153TS086_4	T0153	1.71	7.3227	7.2780	124	133	107.258064516129
T0153AL025_2	T0153TS086_5_1	T0153	1.71	7.3227	7.2780	124	133	107.258064516129
T0153AL025_2	T0153TS086_5_2	T0153	nan	-5.6955	-0.0000	124	14	11.2903225806452
T0153AL025_2	T0153TS093_1	T0153	1.73	6.6553	6.6534	124	116	93.5483870967742
T0153AL025_2	T0153TS093_2	T0153	1.64	6.9697	6.9476	124	116	93.5483870967742
T0153AL025_2	T0153TS096_1	T0153	1.70	6.8442	6.8302	124	111	89.5161290322581
T0153AL025_2	T0153TS098_1	T0153	0.68	7.1936	7.1572	124	94	75.8064516129032
T0153AL025_2	T0153TS099_1	T0153	0.95	7.6526	7.5868	124	107	86.2903225806452
T0153AL025_2	T0153TS099_2	T0153	0.98	8.0693	7.9768	124	120	96.7741935483871
T0153AL025_2	T0153TS100_1	T0153	0.81	8.9196	8.7728	124	130	104.838709677419
T0153AL025_2	T0153TS100_2	T0153	1.69	7.5397	7.4811	124	122	98.3870967741936
T0153AL025_2	T0153TS100_3	T0153	0.80	8.7200	8.5860	124	128	103.225806451613
T0153AL025_2	T0153TS100_4	T0153	0.86	8.9196	8.7728	124	130	104.838709677419
T0153AL025_2	T0153TS100_5	T0153	1.88	7.1492	7.1156	124	120	96.7741935483871
T0153AL025_2	T0153TS105_1	T0153	0.58	8.2210	8.1188	124	126	101.612903225806
T0153AL025_2	T0153TS108_1	T0153	1.67	7.6221	7.5582	124	130	104.838709677419
T0153AL025_2	T0153TS110_1	T0153	0.75	8.5204	8.3991	124	130	104.838709677419
T0153AL025_2	T0153TS110_2	T0153	0.73	8.5204	8.3991	124	129	104.032258064516
T0153AL025_2	T0153TS110_3	T0153	0.76	8.5204	8.3991	124	129	104.032258064516
T0153AL025_2	T0153TS110_4	T0153	0.76	8.5204	8.3991	124	129	104.032258064516
T0153AL025_2	T0153TS110_5	T0153	0.79	8.5204	8.3991	124	129	104.032258064516
T0153AL025_2	T0153TS112_1	T0153	0.95	8.4206	8.3057	124	130	104.838709677419
T0153AL025_2	T0153TS112_2	T0153	0.63	8.5204	8.3991	124	130	104.838709677419
T0153AL025_2	T0153TS131_1u	T0153	0.73	8.4206	8.3057	124	132	106.451612903226
T0153AL025_2	T0153TS135_1	T0153	1.38	7.6853	7.6174	124	113	91.1290322580645
T0153AL025_2	T0153TS135_2	T0153	1.64	7.5246	7.4669	124	104	83.8709677419355
T0153AL025_2	T0153TS135_3	T0153	2.56	-1.4601	0.0792	124	141	113.709677419355
T0153AL025_2	T0153TS135_4	T0153	2.66	-0.2625	0.5659	124	138	111.290322580645
T0153AL025_2	T0153TS135_5	T0153	2.78	-0.5455	0.4080	124	61	49.1935483870968
T0153AL025_2	T0153TS136_5	T0153	0.74	8.8198	8.6794	124	129	104.032258064516
T0153AL025_2	T0153TS138_1	T0153	1.70	7.5777	7.5166	124	118	95.1612903225806
T0153AL025_2	T0153TS138_2	T0153	0.48	8.8198	8.6794	124	129	104.032258064516
T0153AL025_2	T0153TS138_3	T0153	1.74	7.4317	7.3800	124	117	94.3548387096774
T0153AL025_2	T0153TS138_4	T0153	1.80	7.2229	7.1845	124	144	116.129032258065
T0153AL025_2	T0153TS138_5	T0153	0.97	7.8989	7.8173	124	113	91.1290322580645
T0153AL025_2	T0153TS139_1	T0153	3.00	1.9333	2.2847	124	130	104.838709677419
T0153AL025_2	T0153TS139_2	T0153	3.29	2.1329	2.4626	124	130	104.838709677419
T0153AL025_2	T0153TS139_3	T0153	3.10	2.9313	3.1869	124	130	104.838709677419
T0153AL025_2	T0153TS139_4	T0153	3.12	3.0311	3.2785	124	130	104.838709677419
T0153AL025_2	T0153TS139_5	T0153	3.11	-0.0628	0.6904	124	130	104.838709677419
T0153AL025_2	T0153TS142_1	T0153	2.31	7.7219	7.6516	124	154	124.193548387097
T0153AL025_2	T0153TS153_1	T0153	0.64	8.5204	8.3991	124	130	104.838709677419
T0153AL025_2	T0153TS153_2	T0153	0.60	8.9196	8.7728	124	130	104.838709677419
T0153AL025_2	T0153TS168_1	T0153	0.66	8.5204	8.3991	124	130	104.838709677419
T0153AL025_2	T0153TS168_2	T0153	0.47	8.5204	8.3991	124	130	104.838709677419
T0153AL025_2	T0153TS168_3	T0153	0.66	8.5204	8.3991	124	130	104.838709677419
T0153AL025_2	T0153TS168_4	T0153	1.71	7.2229	7.1845	124	142	114.516129032258
T0153AL025_2	T0153TS168_5	T0153	0.46	8.5204	8.3991	124	130	104.838709677419
T0153AL025_2	T0153TS169_1	T0153	0.49	8.5204	8.3991	124	130	104.838709677419
T0153AL025_2	T0153TS169_2	T0153	0.50	8.5204	8.3991	124	130	104.838709677419
T0153AL025_2	T0153TS169_3	T0153	0.92	8.5204	8.3991	124	130	104.838709677419
T0153AL025_2	T0153TS169_4	T0153	0.65	8.5204	8.3991	124	130	104.838709677419
T0153AL025_2	T0153TS169_5	T0153	0.49	8.5204	8.3991	124	130	104.838709677419
T0153AL025_2	T0153TS170_1	T0153	0.71	8.5204	8.3991	124	154	124.193548387097
T0153AL025_2	T0153TS180_1	T0153	0.88	7.7219	7.6516	124	127	102.41935483871
T0153AL025_2	T0153TS183_1	T0153	0.68	8.7200	8.5860	124	128	103.225806451613
T0153AL025_2	T0153TS188_1	T0153	0.87	8.4206	8.3057	124	138	111.290322580645
T0153AL025_2	T0153TS189_1	T0153	0.63	8.9196	8.7728	124	129	104.032258064516
T0153AL025_2	T0153TS189_2	T0153	1.54	7.7266	7.6560	124	114	91.9354838709677
T0153AL025_2	T0153TS194_1	T0153	0.74	8.4206	8.3057	124	129	104.032258064516
T0153AL025_2	T0153TS194_2	T0153	1.55	7.6400	7.5749	124	117	94.3548387096774
T0153AL025_2	T0153TS194_3	T0153	2.84	-1.1874	0.1463	124	101	81.4516129032258
T0153AL025_2	T0153TS194_4	T0153	3.54	-1.1394	0.1608	124	75	60.4838709677419
T0153AL025_2	T0153TS194_5	T0153	2.43	-1.2161	0.1380	124	61	49.1935483870968
T0153AL025_2	T0153TS195_1	T0153	0.54	8.4206	8.3057	124	128	103.225806451613
T0153AL025_2	T0153TS195_2	T0153	0.49	8.4206	8.3057	124	125	100.806451612903
T0153AL025_2	T0153TS195_3	T0153	1.71	7.3537	7.3070	124	120	96.7741935483871
T0153AL025_2	T0153TS195_4	T0153	1.40	7.6265	7.5623	124	109	87.9032258064516
T0153AL025_2	T0153TS195_5_1	T0153	0.69	5.5067	5.5792	124	73	58.8709677419355
T0153AL025_2	T0153TS195_5_2	T0153	0.23	5.5787	5.6465	124	52	41.9354838709677
T0153AL025_2	T0153TS196_1	T0153	0.54	8.5204	8.3991	124	129	104.032258064516
T0153AL025_2	T0153TS196_2	T0153	1.48	7.4717	7.4174	124	113	91.1290322580645
T0153AL025_2	T0153TS196_3	T0153	2.60	-0.8334	0.2730	124	59	47.5806451612903
T0153AL025_2	T0153TS196_4	T0153	3.31	-2.5111	0.0010	124	29	23.3870967741935
T0153AL025_2	T0153TS196_5	T0153	2.26	-1.9909	0.0146	124	73	58.8709677419355
T0153AL025_2	T0153TS202_1	T0153	0.61	8.0952	8.0010	124	118	95.1612903225806
T0153AL025_2	T0153TS203_1	T0153	0.93	8.9196	8.7728	124	147	118.548387096774
T0153AL025_2	T0153TS203_2	T0153	0.92	8.5204	8.3991	124	147	118.548387096774
[truncated: 91,096 more rows]
