# Supplementary material for: Addressing the Role of Conformational Diversity in Protein Structure Prediction
Source: PLoS One. 2016 May 9;11(5):e0154923. doi: 10.1371/journal.pone.0154923 (PMC4861349; doi:10.1371/journal.pone.0154923)
Supplement: S1 Dataset — (GZ) [file pone.0154923.s002.gz › Palopoli-Monzon_2016_SI/Structural_alignments/SET_CASP/rmsd_mammoth_T0291.out.cov]

T0291	2GSF_A	T0291	0.00	12.5564	12.1779	281	281	100
T0291	2QO2_A	T0291	0.29	12.2820	11.9210	281	297	105.693950177936
T0291	2QO7_A	T0291	0.38	12.3942	12.0261	281	288	102.491103202847
T0291	2QO9_A	T0291	0.69	12.2657	11.9058	281	292	103.914590747331
T0291	2QOB_A	T0291	0.84	12.0807	11.7325	281	299	106.405693950178
T0291	2QOC_A	T0291	0.67	11.9527	11.6126	281	319	113.523131672598
T0291	2QOD_A	T0291	0.14	12.4355	12.0647	281	294	104.626334519573
T0291	2QOQ_A	T0291	0.63	12.1722	11.8182	281	290	103.202846975089
T0291	3DZQ_A	T0291	0.93	11.9321	11.5934	281	272	96.797153024911
T0291	3FXX_A	T0291	0.77	12.1173	11.7668	281	296	105.338078291815
T0291	3FY2_A	T0291	0.81	12.1173	11.7668	281	286	101.779359430605
T0291	4G2F_A	T0291	0.50	12.2856	11.9244	281	280	99.644128113879
T0291	4GK2_A	T0291	0.60	12.2763	11.9157	281	267	95.0177935943061
T0291	4GK3_A	T0291	0.52	12.2299	11.8722	281	280	99.644128113879
T0291	4GK4_A	T0291	0.45	12.2856	11.9244	281	280	99.644128113879
T0291	RT0291AL170_2	T0291	0.72	11.4587	11.1502	281	289	102.846975088968
T0291	RT0291TS193_1	T0291	2.68	-1.9566	0.0167	281	310	110.320284697509
T0291	RT0291TS261_1	T0291	1.50	10.6429	10.3863	281	291	103.55871886121
T0291	RT0291TS268_1	T0291	3.06	0.1156	0.8096	281	310	110.320284697509
T0291	RT0291TS268_2	T0291	3.06	0.1156	0.8096	281	310	110.320284697509
T0291	RT0291TS268_3	T0291	2.83	0.6807	1.2272	281	310	110.320284697509
T0291	RT0291TS268_4	T0291	2.98	-0.2612	0.5667	281	310	110.320284697509
T0291	RT0291TS268_5	T0291	2.63	1.8110	2.1766	281	310	110.320284697509
T0291	T0291AL044_1	T0291	0.72	11.9132	11.5757	281	270	96.085409252669
T0291	T0291AL044_2	T0291	1.78	10.3062	10.0711	281	291	103.55871886121
T0291	T0291AL044_3	T0291	1.79	10.5347	10.2850	281	274	97.508896797153
T0291	T0291AL044_4	T0291	2.38	9.5378	9.3517	281	294	104.626334519573
T0291	T0291AL044_5	T0291	1.95	10.6795	10.4205	281	278	98.932384341637
T0291	T0291AL170_1	T0291	0.72	11.8943	11.5580	281	269	95.729537366548
T0291	T0291AL170_2_1	T0291	0.72	11.8943	11.5580	281	269	95.729537366548
T0291	T0291AL170_2_2	T0291	2.14	-0.3246	0.5293	281	20	7.11743772241993
T0291	T0291AL242_1	T0291	2.78	8.3573	8.2464	281	280	99.644128113879
T0291	T0291AL242_2	T0291	2.07	7.5991	7.5367	281	245	87.1886120996441
T0291	T0291AL242_3	T0291	2.50	8.7694	8.6323	281	300	106.761565836299
T0291	T0291AL242_4	T0291	2.73	8.7424	8.6070	281	280	99.644128113879
T0291	T0291AL242_5	T0291	2.21	9.3183	9.1461	281	302	107.473309608541
T0291	T0291AL243_1	T0291	0.72	11.9508	11.6109	281	272	96.797153024911
T0291	T0291AL243_2	T0291	1.30	11.6027	11.2850	281	251	89.3238434163701
T0291	T0291AL243_3	T0291	2.59	8.6899	8.5578	281	274	97.508896797153
T0291	T0291AL243_4	T0291	1.62	10.4561	10.2114	281	273	97.153024911032
T0291	T0291AL243_5	T0291	1.98	9.8464	9.6406	281	257	91.4590747330961
T0291	T0291AL257_1	T0291	1.99	9.2634	9.0947	281	288	102.491103202847
T0291	T0291AL257_2	T0291	1.84	10.6355	10.3794	281	281	100
T0291	T0291AL257_3	T0291	2.01	10.4708	10.2252	281	293	104.270462633452
T0291	T0291AL257_4	T0291	1.30	11.5632	11.2480	281	252	89.6797153024911
T0291	T0291AL257_5	T0291	2.61	8.0686	7.9762	281	268	95.3736654804271
T0291	T0291AL316_1	T0291	2.04	10.4708	10.2252	281	293	104.270462633452
T0291	T0291AL316_2	T0291	2.00	9.3183	9.1461	281	288	102.491103202847
T0291	T0291AL316_3	T0291	2.61	8.0686	7.9762	281	268	95.3736654804271
T0291	T0291AL316_4	T0291	1.98	9.8128	9.6091	281	258	91.8149466192171
T0291	T0291AL316_5	T0291	1.83	10.6904	10.4308	281	282	100.355871886121
T0291	T0291AL333_1	T0291	1.96	9.2634	9.0947	281	296	105.338078291815
T0291	T0291AL333_2	T0291	2.61	8.0413	7.9506	281	269	95.729537366548
T0291	T0291AL333_3	T0291	1.98	9.8128	9.6091	281	258	91.8149466192171
T0291	T0291AL333_4	T0291	1.77	10.6019	10.3480	281	272	96.797153024911
T0291	T0291AL333_5	T0291	1.30	11.5632	11.2480	281	252	89.6797153024911
T0291	T0291AL380_1	T0291	0.75	11.8372	11.5045	281	266	94.661921708185
T0291	T0291AL380_2	T0291	1.04	12.0100	11.6663	281	263	93.5943060498221
T0291	T0291AL380_3	T0291	1.08	12.0472	11.7012	281	265	94.3060498220641
T0291	T0291AL380_4	T0291	1.63	10.1758	9.9490	281	273	97.153024911032
T0291	T0291AL380_5	T0291	1.79	10.1140	9.8911	281	268	95.3736654804271
T0291	T0291AL381_1	T0291	1.67	10.3062	10.0711	281	290	103.202846975089
T0291	T0291AL381_2	T0291	2.61	7.9871	7.8999	281	271	96.44128113879
T0291	T0291AL381_3	T0291	2.03	10.4159	10.1738	281	297	105.693950177936
T0291	T0291AL381_4	T0291	0.72	11.9321	11.5933	281	271	96.44128113879
T0291	T0291AL381_5	T0291	1.29	11.6629	11.3413	281	248	88.2562277580071
T0291	T0291AL706_1	T0291	0.72	11.9508	11.6109	281	272	96.797153024911
T0291	T0291TS004_1	T0291	1.80	11.7880	11.4585	281	310	110.320284697509
T0291	T0291TS004_2	T0291	1.12	11.6782	11.3557	281	310	110.320284697509
T0291	T0291TS004_3	T0291	1.16	11.6234	11.3043	281	310	110.320284697509
T0291	T0291TS004_4	T0291	1.19	11.8978	11.5613	281	310	110.320284697509
T0291	T0291TS004_5	T0291	1.46	11.6234	11.3043	281	310	110.320284697509
T0291	T0291TS005_1	T0291	1.23	12.0624	11.7154	281	310	110.320284697509
T0291	T0291TS010_1	T0291	1.90	11.7331	11.4071	281	310	110.320284697509
T0291	T0291TS010_2	T0291	1.90	11.7331	11.4071	281	310	110.320284697509
T0291	T0291TS010_3	T0291	1.65	11.6782	11.3557	281	310	110.320284697509
T0291	T0291TS010_4	T0291	2.00	10.4029	10.1616	281	278	98.932384341637
T0291	T0291TS010_5	T0291	2.18	9.4831	9.3004	281	252	89.6797153024911
T0291	T0291TS011_1u	T0291	1.97	9.6476	9.4544	281	285	101.423487544484
T0291	T0291TS013_1	T0291	1.63	11.5685	11.2529	281	310	110.320284697509
T0291	T0291TS020_1	T0291	1.17	11.7880	11.4585	281	310	110.320284697509
T0291	T0291TS020_2	T0291	1.96	7.5071	7.4506	281	310	110.320284697509
T0291	T0291TS020_3	T0291	1.06	11.7880	11.4585	281	310	110.320284697509
T0291	T0291TS020_4	T0291	1.14	11.8978	11.5613	281	310	110.320284697509
T0291	T0291TS020_5	T0291	1.14	11.8429	11.5099	281	310	110.320284697509
T0291	T0291TS022_1	T0291	2.29	9.8122	9.6086	281	298	106.049822064057
T0291	T0291TS022_2	T0291	2.26	9.4378	9.2580	281	266	94.661921708185
T0291	T0291TS022_3	T0291	2.05	10.5257	10.2766	281	298	106.049822064057
T0291	T0291TS022_4	T0291	2.34	8.8243	8.6837	281	290	103.202846975089
T0291	T0291TS022_5	T0291	3.02	8.1657	8.0671	281	290	103.202846975089
T0291	T0291TS024_1	T0291	1.41	12.0075	11.6640	281	310	110.320284697509
T0291	T0291TS024_2	T0291	1.10	12.0624	11.7154	281	310	110.320284697509
T0291	T0291TS024_3	T0291	1.26	12.2820	11.9210	281	310	110.320284697509
T0291	T0291TS024_4	T0291	2.54	11.6782	11.3557	281	310	110.320284697509
T0291	T0291TS024_5	T0291	1.88	11.8429	11.5099	281	310	110.320284697509
T0291	T0291TS025_1	T0291	1.21	12.0075	11.6640	281	310	110.320284697509
T0291	T0291TS025_2	T0291	1.44	11.9527	11.6126	281	310	110.320284697509
T0291	T0291TS025_3	T0291	1.32	11.3490	11.0474	281	310	110.320284697509
T0291	T0291TS025_4	T0291	1.41	11.6234	11.3043	281	310	110.320284697509
T0291	T0291TS025_5	T0291	1.54	11.5685	11.2529	281	310	110.320284697509
T0291	T0291TS026_1	T0291	1.36	11.6782	11.3557	281	300	106.761565836299
T0291	T0291TS026_2	T0291	1.14	11.6234	11.3043	281	300	106.761565836299
T0291	T0291TS026_3	T0291	1.27	11.9527	11.6126	281	300	106.761565836299
T0291	T0291TS026_4	T0291	1.34	11.8978	11.5613	281	300	106.761565836299
T0291	T0291TS026_5	T0291	1.39	11.8429	11.5099	281	300	106.761565836299
T0291	T0291TS027_1	T0291	1.46	11.8429	11.5099	281	300	106.761565836299
T0291	T0291TS027_2	T0291	1.31	11.8978	11.5613	281	300	106.761565836299
T0291	T0291TS027_3	T0291	1.24	11.8978	11.5613	281	300	106.761565836299
T0291	T0291TS027_4	T0291	1.12	11.8978	11.5613	281	300	106.761565836299
T0291	T0291TS027_5	T0291	1.56	11.8978	11.5613	281	300	106.761565836299
T0291	T0291TS028_1	T0291	1.78	10.2513	10.0197	281	288	102.491103202847
T0291	T0291TS028_2	T0291	1.51	10.1415	9.9169	281	297	105.693950177936
T0291	T0291TS028_3	T0291	1.97	10.0866	9.8655	281	287	102.135231316726
T0291	T0291TS028_4	T0291	2.38	9.2634	9.0947	281	310	110.320284697509
T0291	T0291TS028_5	T0291	2.88	8.8243	8.6837	281	310	110.320284697509
T0291	T0291TS029_1	T0291	2.82	4.7081	4.8335	281	310	110.320284697509
T0291	T0291TS029_2	T0291	2.60	9.2085	9.0433	281	310	110.320284697509
T0291	T0291TS029_3	T0291	2.71	7.4523	7.3992	281	310	110.320284697509
T0291	T0291TS029_4	T0291	2.67	7.6169	7.5533	281	310	110.320284697509
T0291	T0291TS029_5	T0291	2.62	9.1536	8.9920	281	310	110.320284697509
T0291	T0291TS034_1	T0291	1.43	11.3490	11.0474	281	310	110.320284697509
T0291	T0291TS034_2	T0291	0.90	11.5136	11.2016	281	310	110.320284697509
T0291	T0291TS034_3	T0291	1.31	11.3490	11.0474	281	310	110.320284697509
T0291	T0291TS034_4	T0291	1.54	10.9648	10.6877	281	310	110.320284697509
T0291	T0291TS034_5	T0291	2.19	11.4038	11.0988	281	310	110.320284697509
T0291	T0291TS035_1	T0291	1.17	11.8978	11.5613	281	310	110.320284697509
T0291	T0291TS035_2	T0291	1.32	11.5685	11.2529	281	310	110.320284697509
T0291	T0291TS035_3	T0291	1.98	10.4159	10.1738	281	310	110.320284697509
T0291	T0291TS035_4	T0291	2.90	8.3853	8.2726	281	310	110.320284697509
T0291	T0291TS035_5	T0291	2.67	8.8243	8.6837	281	310	110.320284697509
T0291	T0291TS046_1	T0291	0.91	11.7880	11.4585	281	296	105.338078291815
T0291	T0291TS046_2	T0291	0.91	11.7880	11.4585	281	296	105.338078291815
T0291	T0291TS046_3	T0291	0.91	11.7880	11.4585	281	296	105.338078291815
T0291	T0291TS046_4	T0291	0.94	11.5685	11.2529	281	294	104.626334519573
T0291	T0291TS046_5	T0291	0.91	11.7880	11.4585	281	296	105.338078291815
T0291	T0291TS047_1	T0291	1.47	10.8550	10.5849	281	287	102.135231316726
T0291	T0291TS047_2	T0291	2.26	10.4440	10.2001	281	270	96.085409252669
T0291	T0291TS047_3	T0291	1.75	10.9689	10.6915	281	276	98.220640569395
T0291	T0291TS047_4	T0291	1.75	10.9689	10.6915	281	276	98.220640569395
T0291	T0291TS047_5	T0291	1.75	10.9689	10.6915	281	276	98.220640569395
T0291	T0291TS050_1	T0291	1.28	11.6782	11.3557	281	310	110.320284697509
T0291	T0291TS050_2	T0291	0.89	11.9137	11.5762	281	264	93.9501779359431
T0291	T0291TS050_3	T0291	0.85	11.9323	11.5936	281	274	97.508896797153
T0291	T0291TS050_4	T0291	1.32	11.3490	11.0474	281	310	110.320284697509
T0291	T0291TS050_5	T0291	1.08	12.0472	11.7012	281	265	94.3060498220641
T0291	T0291TS060_1	T0291	1.54	11.3490	11.0474	281	310	110.320284697509
T0291	T0291TS060_2	T0291	1.92	10.6355	10.3794	281	310	110.320284697509
T0291	T0291TS060_3	T0291	1.86	10.5806	10.3280	281	310	110.320284697509
T0291	T0291TS060_4	T0291	2.53	7.6169	7.5533	281	310	110.320284697509
T0291	T0291TS060_5	T0291	2.68	9.3183	9.1461	281	310	110.320284697509
T0291	T0291TS063_1	T0291	2.25	9.6476	9.4544	281	310	110.320284697509
T0291	T0291TS063_2	T0291	2.41	10.1415	9.9169	281	310	110.320284697509
T0291	T0291TS063_3	T0291	2.28	10.4708	10.2252	281	310	110.320284697509
T0291	T0291TS063_4	T0291	2.93	9.9220	9.7114	281	310	110.320284697509
T0291	T0291TS063_5	T0291	2.14	9.8881	9.6796	281	275	97.864768683274
T0291	T0291TS064_2u	T0291	2.53	9.7025	9.5058	281	310	110.320284697509
T0291	T0291TS071_1	T0291	2.80	8.2755	8.1699	281	310	110.320284697509
T0291	T0291TS071_2	T0291	2.71	8.4401	8.3240	281	310	110.320284697509
T0291	T0291TS071_3	T0291	2.61	8.5499	8.4268	281	310	110.320284697509
T0291	T0291TS074_1	T0291	1.15	11.8978	11.5613	281	296	105.338078291815
T0291	T0291TS074_2	T0291	1.13	11.8978	11.5613	281	296	105.338078291815
T0291	T0291TS074_3	T0291	1.12	11.8978	11.5613	281	296	105.338078291815
T0291	T0291TS083_1	T0291	1.28	11.5685	11.2529	281	295	104.982206405694
T0291	T0291TS083_2	T0291	1.03	11.3635	11.0610	281	279	99.288256227758
T0291	T0291TS083_3	T0291	1.98	10.6355	10.3794	281	286	101.779359430605
T0291	T0291TS083_4	T0291	3.19	8.6048	8.4781	281	301	107.11743772242
T0291	T0291TS083_5	T0291	2.26	9.3862	9.2097	281	264	93.9501779359431
T0291	T0291TS087_1	T0291	0.95	11.8978	11.5613	281	310	110.320284697509
T0291	T0291TS087_2	T0291	1.52	11.4038	11.0988	281	310	110.320284697509
T0291	T0291TS087_3	T0291	1.99	10.3611	10.1224	281	310	110.320284697509
T0291	T0291TS087_4	T0291	2.18	10.3062	10.0711	281	310	110.320284697509
T0291	T0291TS087_5	T0291	2.96	8.2206	8.1185	281	310	110.320284697509
T0291	T0291TS091_1	T0291	1.86	10.8001	10.5335	281	310	110.320284697509
T0291	T0291TS091_2	T0291	2.52	10.0866	9.8655	281	310	110.320284697509
T0291	T0291TS091_3	T0291	2.23	9.7573	9.5572	281	310	110.320284697509
T0291	T0291TS091_4	T0291	1.78	10.6904	10.4308	281	310	110.320284697509
T0291	T0291TS091_5	T0291	2.11	11.0745	10.7905	281	310	110.320284697509
T0291	T0291TS092_1	T0291	1.12	11.7880	11.4585	281	310	110.320284697509
T0291	T0291TS092_2	T0291	2.52	10.0866	9.8655	281	310	110.320284697509
T0291	T0291TS092_3	T0291	1.76	10.5257	10.2766	281	310	110.320284697509
T0291	T0291TS092_4	T0291	1.80	10.8550	10.5849	281	310	110.320284697509
T0291	T0291TS092_5	T0291	2.11	11.0745	10.7905	281	310	110.320284697509
T0291	T0291TS102_1	T0291	0.72	11.9508	11.6109	281	272	96.797153024911
T0291	T0291TS102_2	T0291	1.04	12.0304	11.6855	281	261	92.8825622775801
T0291	T0291TS102_3	T0291	2.42	9.9530	9.7404	281	280	99.644128113879
T0291	T0291TS102_4	T0291	1.79	11.0197	10.7391	281	297	105.693950177936
T0291	T0291TS102_5	T0291	1.61	10.8442	10.5748	281	265	94.3060498220641
T0291	T0291TS103_1	T0291	1.16	11.9527	11.6126	281	310	110.320284697509
T0291	T0291TS105_1	T0291	1.01	12.0075	11.6640	281	310	110.320284697509
T0291	T0291TS105_2	T0291	1.33	12.1173	11.7668	281	310	110.320284697509
T0291	T0291TS105_3	T0291	1.81	11.7880	11.4585	281	310	110.320284697509
T0291	T0291TS105_4	T0291	0.86	12.0075	11.6640	281	310	110.320284697509
T0291	T0291TS105_5	T0291	1.69	10.9099	10.6363	281	310	110.320284697509
T0291	T0291TS109_1	T0291	2.94	-0.8900	0.2497	281	310	110.320284697509
T0291	T0291TS109_2	T0291	2.82	-1.4388	0.0835	281	310	110.320284697509
T0291	T0291TS111_1	T0291	2.07	9.8377	9.6324	281	266	94.661921708185
T0291	T0291TS111_2	T0291	1.09	11.4038	11.0988	281	282	100.355871886121
T0291	T0291TS111_3	T0291	1.55	10.9099	10.6363	281	284	101.067615658363
T0291	T0291TS111_5	T0291	1.25	11.7880	11.4585	281	296	105.338078291815
T0291	T0291TS113_1	T0291	1.28	11.6234	11.3043	281	310	110.320284697509
T0291	T0291TS113_2	T0291	1.08	11.9527	11.6126	281	310	110.320284697509
T0291	T0291TS113_3	T0291	1.13	11.8978	11.5613	281	310	110.320284697509
T0291	T0291TS113_4	T0291	1.55	11.6782	11.3557	281	310	110.320284697509
T0291	T0291TS113_5	T0291	1.49	11.2392	10.9446	281	309	109.964412811388
T0291	T0291TS125_1	T0291	1.50	11.4038	11.0988	281	310	110.320284697509
T0291	T0291TS125_1u	T0291	1.89	10.6355	10.3794	281	281	100
T0291	T0291TS125_2	T0291	1.25	11.6782	11.3557	281	310	110.320284697509
T0291	T0291TS125_2u	T0291	2.11	10.3310	10.0943	281	270	96.085409252669
T0291	T0291TS125_3	T0291	1.50	11.4038	11.0988	281	310	110.320284697509
T0291	T0291TS125_3u	T0291	2.14	10.2745	10.0414	281	270	96.085409252669
T0291	T0291TS125_4	T0291	1.72	11.0745	10.7905	281	310	110.320284697509
T0291	T0291TS125_4u	T0291	2.26	9.7025	9.5058	281	293	104.270462633452
T0291	T0291TS125_5	T0291	1.92	10.3062	10.0711	281	310	110.320284697509
T0291	T0291TS125_5u	T0291	2.04	10.3981	10.1571	281	268	95.3736654804271
T0291	T0291TS132_1	T0291	2.40	10.7452	10.4821	281	310	110.320284697509
T0291	T0291TS135_1	T0291	1.26	12.0075	11.6640	281	310	110.320284697509
T0291	T0291TS136_1	T0291	2.25	10.8001	10.5335	281	310	110.320284697509
T0291	T0291TS136_2	T0291	2.27	8.4950	8.3754	281	310	110.320284697509
T0291	T0291TS136_3	T0291	2.70	8.0560	7.9643	281	310	110.320284697509
T0291	T0291TS136_4	T0291	3.17	8.2755	8.1699	281	310	110.320284697509
T0291	T0291TS136_5	T0291	2.69	7.9462	7.8616	281	310	110.320284697509
T0291	T0291TS137_1	T0291	2.52	10.6355	10.3794	281	310	110.320284697509
T0291	T0291TS137_2	T0291	3.03	8.7694	8.6323	281	310	110.320284697509
T0291	T0291TS137_3	T0291	3.13	3.5556	3.7622	281	310	110.320284697509
T0291	T0291TS137_4	T0291	2.94	7.6169	7.5533	281	310	110.320284697509
T0291	T0291TS137_5	T0291	2.41	1.4700	1.8794	281	310	110.320284697509
T0291	T0291TS139_1	T0291	2.85	-0.3960	0.4885	281	310	110.320284697509
T0291	T0291TS139_2	T0291	2.85	-0.0667	0.6879	281	310	110.320284697509
T0291	T0291TS139_3	T0291	2.77	-0.4509	0.4582	281	310	110.320284697509
T0291	T0291TS139_4	T0291	2.61	-0.8900	0.2497	281	310	110.320284697509
T0291	T0291TS139_5	T0291	2.70	-1.2741	0.1221	281	310	110.320284697509
T0291	T0291TS168_1	T0291	2.23	11.2392	10.9446	281	310	110.320284697509
T0291	T0291TS168_2	T0291	2.71	10.6904	10.4308	281	310	110.320284697509
T0291	T0291TS168_3	T0291	2.53	10.5257	10.2766	281	310	110.320284697509
T0291	T0291TS168_4	T0291	2.43	10.1964	9.9683	281	310	110.320284697509
T0291	T0291TS168_5	T0291	2.56	10.1964	9.9683	281	310	110.320284697509
T0291	T0291TS178_1	T0291	2.76	8.7694	8.6323	281	310	110.320284697509
T0291	T0291TS178_2	T0291	2.77	8.3853	8.2726	281	310	110.320284697509
T0291	T0291TS178_3	T0291	1.52	11.8429	11.5099	281	310	110.320284697509
T0291	T0291TS178_4	T0291	2.80	8.1109	8.0157	281	310	110.320284697509
T0291	T0291TS178_5	T0291	1.91	11.0745	10.7905	281	310	110.320284697509
T0291	T0291TS179_1	T0291	1.52	11.8429	11.5099	281	310	110.320284697509
T0291	T0291TS179_2	T0291	1.71	10.9648	10.6877	281	310	110.320284697509
T0291	T0291TS179_3	T0291	3.00	9.2085	9.0433	281	310	110.320284697509
T0291	T0291TS179_4	T0291	1.73	10.9099	10.6363	281	310	110.320284697509
T0291	T0291TS179_5	T0291	2.76	8.7694	8.6323	281	310	110.320284697509
T0291	T0291TS186_1	T0291	0.85	11.9323	11.5936	281	274	97.508896797153
T0291	T0291TS186_2	T0291	0.89	11.9137	11.5762	281	264	93.9501779359431
T0291	T0291TS186_3	T0291	2.11	9.5378	9.3517	281	307	109.252669039146
T0291	T0291TS186_4	T0291	2.04	9.6476	9.4544	281	293	104.270462633452
T0291	T0291TS186_5	T0291	1.55	10.3062	10.0711	281	303	107.829181494662
T0291	T0291TS193_1_1	T0291	2.68	-1.9566	0.0167	281	52	18.5053380782918
T0291	T0291TS193_1_2	T0291	3.09	-1.4619	0.0789	281	258	91.8149466192171
T0291	T0291TS197_1	T0291	1.97	11.2941	10.9960	281	310	110.320284697509
T0291	T0291TS197_2	T0291	1.80	11.2941	10.9960	281	310	110.320284697509
T0291	T0291TS197_3	T0291	1.74	11.3490	11.0474	281	310	110.320284697509
T0291	T0291TS197_4	T0291	2.14	11.3490	11.0474	281	310	110.320284697509
T0291	T0291TS197_5	T0291	1.76	11.2941	10.9960	281	310	110.320284697509
T0291	T0291TS203_1	T0291	2.05	9.4829	9.3003	281	310	110.320284697509
T0291	T0291TS203_2	T0291	1.64	10.8001	10.5335	281	310	110.320284697509
T0291	T0291TS203_3	T0291	1.88	10.6355	10.3794	281	310	110.320284697509
T0291	T0291TS203_4	T0291	2.69	7.6169	7.5533	281	310	110.320284697509
T0291	T0291TS203_5	T0291	2.11	9.1536	8.9920	281	310	110.320284697509
T0291	T0291TS205_1	T0291	1.42	11.7880	11.4585	281	296	105.338078291815
T0291	T0291TS205_2	T0291	1.47	11.6234	11.3043	281	294	104.626334519573
T0291	T0291TS205_3	T0291	3.01	7.8364	7.7588	281	284	101.067615658363
T0291	T0291TS205_4	T0291	3.31	6.9583	6.9369	281	284	101.067615658363
T0291	T0291TS205_5	T0291	1.86	11.4038	11.0988	281	296	105.338078291815
T0291	T0291TS209_1	T0291	0.87	11.7880	11.4585	281	294	104.626334519573
T0291	T0291TS209_2	T0291	1.12	11.5685	11.2529	281	281	100
T0291	T0291TS211_1	T0291	2.43	9.8122	9.6086	281	290	103.202846975089
T0291	T0291TS211_2	T0291	1.88	11.1843	10.8932	281	281	100
T0291	T0291TS211_3	T0291	3.08	6.1899	6.2180	281	284	101.067615658363
T0291	T0291TS211_4	T0291	2.26	9.5927	9.4030	281	284	101.067615658363
T0291	T0291TS211_5	T0291	2.39	9.5378	9.3517	281	284	101.067615658363
T0291	T0291TS212_1	T0291	1.00	11.7880	11.4585	281	310	110.320284697509
T0291	T0291TS213_1	T0291	2.90	8.8792	8.7350	281	310	110.320284697509
T0291	T0291TS214_1	T0291	2.76	8.9890	8.8378	281	310	110.320284697509
T0291	T0291TS234_1	T0291	1.02	11.5685	11.2529	281	293	104.270462633452
T0291	T0291TS239_1	T0291	1.95	10.1964	9.9683	281	293	104.270462633452
T0291	T0291TS239_2	T0291	1.86	10.5257	10.2766	281	283	100.711743772242
T0291	T0291TS239_3	T0291	2.47	9.1564	8.9945	281	264	93.9501779359431
T0291	T0291TS239_4	T0291	2.67	8.3816	8.2692	281	271	96.44128113879
T0291	T0291TS239_5	T0291	2.53	8.6922	8.5600	281	270	96.085409252669
T0291	T0291TS245_1	T0291	2.38	10.4708	10.2252	281	303	107.829181494662
T0291	T0291TS247_1	T0291	1.60	11.5685	11.2529	281	295	104.982206405694
T0291	T0291TS247_2	T0291	1.55	11.7331	11.4071	281	295	104.982206405694
T0291	T0291TS247_3	T0291	1.41	11.8978	11.5613	281	296	105.338078291815
T0291	T0291TS247_4	T0291	2.79	8.7694	8.6323	281	295	104.982206405694
T0291	T0291TS247_5	T0291	1.60	11.2941	10.9960	281	296	105.338078291815
T0291	T0291TS248_1	T0291	1.21	11.7331	11.4071	281	310	110.320284697509
T0291	T0291TS248_2	T0291	1.08	11.4587	11.1502	281	310	110.320284697509
T0291	T0291TS248_3	T0291	1.92	10.7452	10.4821	281	310	110.320284697509
T0291	T0291TS248_4	T0291	2.92	9.3183	9.1461	281	310	110.320284697509
T0291	T0291TS248_5	T0291	1.78	10.5806	10.3280	281	310	110.320284697509
T0291	T0291TS249_1	T0291	2.78	8.8792	8.7350	281	310	110.320284697509
T0291	T0291TS249_2	T0291	2.71	9.4280	9.2489	281	310	110.320284697509
T0291	T0291TS249_3	T0291	2.87	8.7694	8.6323	281	310	110.320284697509
T0291	T0291TS250_1	T0291	2.86	8.0560	7.9643	281	310	110.320284697509
T0291	T0291TS250_2	T0291	2.84	8.3853	8.2726	281	310	110.320284697509
T0291	T0291TS250_3	T0291	2.99	7.7267	7.6561	281	310	110.320284697509
T0291	T0291TS250_4	T0291	2.96	7.8364	7.7588	281	310	110.320284697509
T0291	T0291TS250_5	T0291	1.82	11.3490	11.0474	281	310	110.320284697509
T0291	T0291TS261_1_1	T0291	1.50	10.6429	10.3863	281	232	82.5622775800712
T0291	T0291TS261_1_2	T0291	2.00	-1.5205	0.0678	281	59	20.9964412811388
T0291	T0291TS267_1	T0291	1.72	11.7880	11.4585	281	310	110.320284697509
T0291	T0291TS267_2	T0291	1.28	11.8429	11.5099	281	310	110.320284697509
T0291	T0291TS267_3	T0291	1.97	10.8001	10.5335	281	310	110.320284697509
T0291	T0291TS267_4	T0291	2.14	10.6355	10.3794	281	310	110.320284697509
T0291	T0291TS267_5	T0291	1.72	11.7880	11.4585	281	310	110.320284697509
T0291	T0291TS268_1_1	T0291	3.06	0.1156	0.8096	281	52	18.5053380782918
T0291	T0291TS268_1_2	T0291	2.70	-0.5856	0.3876	281	258	91.8149466192171
T0291	T0291TS268_2_1	T0291	3.06	0.1156	0.8096	281	52	18.5053380782918
T0291	T0291TS268_2_2	T0291	3.10	-1.4619	0.0789	281	258	91.8149466192171
T0291	T0291TS268_3_1	T0291	2.83	0.6807	1.2272	281	52	18.5053380782918
T0291	T0291TS268_3_2	T0291	2.98	-0.8193	0.2789	281	258	91.8149466192171
T0291	T0291TS268_4_1	T0291	2.98	-0.2612	0.5667	281	52	18.5053380782918
T0291	T0291TS268_4_2	T0291	2.13	-1.7540	0.0343	281	258	91.8149466192171
T0291	T0291TS268_5_1	T0291	2.63	1.8110	2.1766	281	52	18.5053380782918
T0291	T0291TS268_5_2	T0291	2.27	-1.4619	0.0789	281	258	91.8149466192171
T0291	T0291TS274_1	T0291	1.22	11.6782	11.3557	281	296	105.338078291815
T0291	T0291TS275_1	T0291	1.12	11.8429	11.5099	281	310	110.320284697509
T0291	T0291TS276_1	T0291	2.07	10.5806	10.3280	281	310	110.320284697509
T0291	T0291TS276_2	T0291	1.97	10.6355	10.3794	281	310	110.320284697509
T0291	T0291TS277_1	T0291	1.70	10.6904	10.4308	281	310	110.320284697509
T0291	T0291TS277_2	T0291	1.70	10.6904	10.4308	281	310	110.320284697509
T0291	T0291TS277_3	T0291	1.78	11.4587	11.1502	281	310	110.320284697509
T0291	T0291TS277_4	T0291	1.78	11.4587	11.1502	281	310	110.320284697509
T0291	T0291TS277_5	T0291	1.20	11.8429	11.5099	281	310	110.320284697509
T0291	T0291TS297_1	T0291	1.10	11.7331	11.4071	281	296	105.338078291815
T0291	T0291TS297_2	T0291	1.43	11.4587	11.1502	281	298	106.049822064057
T0291	T0291TS298_1	T0291	1.12	11.9527	11.6126	281	310	110.320284697509
T0291	T0291TS298_2	T0291	1.00	11.8429	11.5099	281	295	104.982206405694
T0291	T0291TS298_3	T0291	0.96	11.7331	11.4071	281	295	104.982206405694
T0291	T0291TS298_4	T0291	0.99	11.9527	11.6126	281	300	106.761565836299
T0291	T0291TS298_5	T0291	1.05	11.8978	11.5613	281	300	106.761565836299
T0291	T0291TS302_1	T0291	1.84	11.7331	11.4071	281	296	105.338078291815
T0291	T0291TS302_2	T0291	1.86	11.7331	11.4071	281	295	104.982206405694
T0291	T0291TS302_3	T0291	1.16	11.6234	11.3043	281	281	100
T0291	T0291TS302_4	T0291	1.57	11.3490	11.0474	281	282	100.355871886121
T0291	T0291TS302_5	T0291	2.88	8.2740	8.1684	281	279	99.288256227758
T0291	T0291TS307_1	T0291	3.07	8.9341	8.7864	281	310	110.320284697509
T0291	T0291TS307_1u	T0291	2.25	9.5927	9.4030	281	290	103.202846975089
T0291	T0291TS307_2	T0291	3.22	4.5435	4.6801	281	310	110.320284697509
T0291	T0291TS307_2u	T0291	2.71	9.0782	8.9213	281	276	98.220640569395
T0291	T0291TS307_3	T0291	3.00	5.4216	5.4996	281	310	110.320284697509
T0291	T0291TS307_3u	T0291	2.71	9.0782	8.9213	281	276	98.220640569395
T0291	T0291TS307_4	T0291	3.00	5.4765	5.5509	281	310	110.320284697509
T0291	T0291TS307_4u	T0291	1.68	10.3062	10.0711	281	286	101.779359430605
T0291	T0291TS307_5	T0291	2.75	1.2505	1.6922	281	310	110.320284697509
T0291	T0291TS307_5u	T0291	1.58	10.8830	10.6111	281	272	96.797153024911
T0291	T0291TS318_1	T0291	1.11	11.8429	11.5099	281	310	110.320284697509
T0291	T0291TS318_2	T0291	1.06	12.0075	11.6640	281	310	110.320284697509
T0291	T0291TS318_3	T0291	1.01	12.0624	11.7154	281	310	110.320284697509
T0291	T0291TS318_4	T0291	0.90	11.8429	11.5099	281	310	110.320284697509
T0291	T0291TS318_5	T0291	1.83	10.9099	10.6363	281	310	110.320284697509
T0291	T0291TS319_1	T0291	2.21	7.7816	7.7075	281	310	110.320284697509
T0291	T0291TS319_2	T0291	2.61	8.8792	8.7350	281	310	110.320284697509
T0291	T0291TS319_3	T0291	2.69	9.2634	9.0947	281	310	110.320284697509
T0291	T0291TS319_4	T0291	2.44	9.3183	9.1461	281	310	110.320284697509
T0291	T0291TS319_5	T0291	2.81	-1.0546	0.1885	281	310	110.320284697509
T0291	T0291TS337_1	T0291	1.13	11.3490	11.0474	281	310	110.320284697509
T0291	T0291TS337_2	T0291	1.39	12.0075	11.6640	281	310	110.320284697509
T0291	T0291TS337_3	T0291	1.93	11.7880	11.4585	281	310	110.320284697509
T0291	T0291TS337_4	T0291	1.57	11.4587	11.1502	281	310	110.320284697509
T0291	T0291TS337_5	T0291	1.19	11.2941	10.9960	281	310	110.320284697509
T0291	T0291TS338_1	T0291	0.95	11.9527	11.6126	281	297	105.693950177936
T0291	T0291TS338_2	T0291	0.96	11.8978	11.5613	281	310	110.320284697509
T0291	T0291TS347_1	T0291	1.19	11.6234	11.3043	281	296	105.338078291815
T0291	T0291TS349_1	T0291	0.96	11.7880	11.4585	281	310	110.320284697509
T0291	T0291TS349_2	T0291	1.43	11.6782	11.3557	281	295	104.982206405694
T0291	T0291TS349_3	T0291	1.34	11.5685	11.2529	281	294	104.626334519573
T0291	T0291TS349_4	T0291	1.05	11.8978	11.5613	281	300	106.761565836299
T0291	T0291TS349_5	T0291	0.96	11.7331	11.4071	281	295	104.982206405694
T0291	T0291TS351_1	T0291	1.45	11.7331	11.4071	281	310	110.320284697509
T0291	T0291TS351_2	T0291	0.96	11.7331	11.4071	281	295	104.982206405694
T0291	T0291TS351_3	T0291	0.96	11.7331	11.4071	281	295	104.982206405694
T0291	T0291TS351_4	T0291	1.00	11.8429	11.5099	281	295	104.982206405694
T0291	T0291TS351_5	T0291	1.12	11.9527	11.6126	281	310	110.320284697509
T0291	T0291TS368_1	T0291	1.10	11.5685	11.2529	281	310	110.320284697509
T0291	T0291TS383_1	T0291	0.72	11.9508	11.6109	281	272	96.797153024911
T0291	T0291TS383_2	T0291	1.30	11.6027	11.2850	281	251	89.3238434163701
T0291	T0291TS383_3	T0291	2.87	8.5223	8.4009	281	280	99.644128113879
T0291	T0291TS383_4	T0291	1.62	10.4561	10.2114	281	273	97.153024911032
T0291	T0291TS383_5	T0291	1.98	9.8464	9.6406	281	257	91.4590747330961
T0291	T0291TS389_1	T0291	1.94	10.4159	10.1738	281	310	110.320284697509
T0291	T0291TS389_2	T0291	0.70	11.8563	11.5224	281	267	95.0177935943061
T0291	T0291TS389_3	T0291	1.68	10.9920	10.7132	281	242	86.1209964412811
T0291	T0291TS389_4	T0291	1.37	11.3047	11.0060	281	251	89.3238434163701
T0291	T0291TS389_5	T0291	2.63	9.6532	9.4597	281	254	90.3914590747331
T0291	T0291TS393_1	T0291	2.03	11.4038	11.0988	281	310	110.320284697509
T0291	T0291TS393_2	T0291	2.49	11.0197	10.7391	281	310	110.320284697509
T0291	T0291TS393_3	T0291	2.56	10.3611	10.1224	281	310	110.320284697509
T0291	T0291TS393_4	T0291	2.67	10.4159	10.1738	281	310	110.320284697509
T0291	T0291TS393_5	T0291	2.35	10.3611	10.1224	281	310	110.320284697509
T0291	T0291TS413_1	T0291	2.03	9.7025	9.5058	281	292	103.914590747331
T0291	T0291TS413_2	T0291	2.87	9.2085	9.0433	281	310	110.320284697509
T0291	T0291TS413_3	T0291	1.67	10.5806	10.3280	281	310	110.320284697509
T0291	T0291TS413_4	T0291	2.12	10.7452	10.4821	281	310	110.320284697509
T0291	T0291TS413_5	T0291	1.04	11.5136	11.2016	281	310	110.320284697509
T0291	T0291TS414_1	T0291	2.03	9.7025	9.5058	281	293	104.270462633452
T0291	T0291TS414_2	T0291	1.80	10.8001	10.5335	281	310	110.320284697509
T0291	T0291TS414_3	T0291	1.65	11.4587	11.1502	281	310	110.320284697509
T0291	T0291TS414_4	T0291	2.84	9.2085	9.0433	281	310	110.320284697509
T0291	T0291TS414_5	T0291	1.72	10.5257	10.2766	281	310	110.320284697509
T0291	T0291TS415_1	T0291	2.03	9.7025	9.5058	281	293	104.270462633452
T0291	T0291TS415_2	T0291	1.69	10.5257	10.2766	281	310	110.320284697509
T0291	T0291TS415_3	T0291	1.83	10.9648	10.6877	281	310	110.320284697509
T0291	T0291TS415_4	T0291	1.02	11.5136	11.2016	281	310	110.320284697509
T0291	T0291TS415_5	T0291	2.11	9.9220	9.7114	281	310	110.320284697509
T0291	T0291TS416_1	T0291	1.25	11.8978	11.5613	281	310	110.320284697509
T0291	T0291TS416_2	T0291	0.97	11.8978	11.5613	281	310	110.320284697509
T0291	T0291TS416_3	T0291	1.02	11.8978	11.5613	281	310	110.320284697509
T0291	T0291TS416_4	T0291	1.65	11.6234	11.3043	281	310	110.320284697509
T0291	T0291TS418_1	T0291	2.90	8.8792	8.7350	281	310	110.320284697509
T0291	T0291TS420_1	T0291	1.97	10.9985	10.7193	281	280	99.644128113879
T0291	T0291TS420_2	T0291	1.64	11.2326	10.9385	281	278	98.932384341637
T0291	T0291TS420_3	T0291	1.35	11.3837	11.0799	281	280	99.644128113879
T0291	T0291TS420_4	T0291	2.83	8.0560	7.9643	281	289	102.846975088968
T0291	T0291TS420_5	T0291	1.55	11.6234	11.3043	281	296	105.338078291815
T0291	T0291TS427_1	T0291	2.63	-1.1095	0.1703	281	310	110.320284697509
T0291	T0291TS427_2	T0291	2.63	-1.1095	0.1703	281	310	110.320284697509
T0291	T0291TS427_3	T0291	3.03	-0.9997	0.2078	281	310	110.320284697509
T0291	T0291TS427_4	T0291	2.63	-1.1095	0.1703	281	310	110.320284697509
T0291	T0291TS427_5	T0291	3.13	-0.9449	0.2282	281	310	110.320284697509
T0291	T0291TS435_1	T0291	1.28	11.6782	11.3557	281	310	110.320284697509
T0291	T0291TS435_2	T0291	1.06	11.4587	11.1502	281	310	110.320284697509
T0291	T0291TS435_3	T0291	1.95	10.5806	10.3280	281	310	110.320284697509
T0291	T0291TS435_4	T0291	1.88	10.5257	10.2766	281	310	110.320284697509
T0291	T0291TS435_5	T0291	2.22	10.5806	10.3280	281	310	110.320284697509
T0291	T0291TS439_1	T0291	1.70	10.8001	10.5335	281	310	110.320284697509
T0291	T0291TS468_1	T0291	2.55	9.0804	8.9234	281	259	92.1708185053381
T0291	T0291TS469_1	T0291	1.89	10.7452	10.4821	281	286	101.779359430605
T0291	T0291TS469_2	T0291	1.87	10.5257	10.2766	281	286	101.779359430605
T0291	T0291TS469_3	T0291	1.88	10.7452	10.4821	281	285	101.423487544484
T0291	T0291TS469_4	T0291	1.85	10.8550	10.5849	281	286	101.779359430605
T0291	T0291TS469_5	T0291	1.88	10.7452	10.4821	281	285	101.423487544484
T0291	T0291TS474_1	T0291	2.63	9.1536	8.9920	281	295	104.982206405694
T0291	T0291TS490_1	T0291	0.85	11.7331	11.4071	281	310	110.320284697509
T0291	T0291TS511_1	T0291	2.98	-0.7253	0.3204	281	310	110.320284697509
T0291	T0291TS527_1	T0291	1.38	11.8429	11.5099	281	310	110.320284697509
T0291	T0291TS536_1	T0291	1.33	11.6234	11.3043	281	310	110.320284697509
T0291	T0291TS536_2	T0291	1.32	11.5136	11.2016	281	310	110.320284697509
T0291	T0291TS536_3	T0291	2.99	8.7694	8.6323	281	310	110.320284697509
T0291	T0291TS536_4	T0291	2.07	10.4159	10.1738	281	310	110.320284697509
T0291	T0291TS536_5	T0291	2.67	8.3853	8.2726	281	310	110.320284697509
T0291	T0291TS550_1	T0291	1.09	11.6782	11.3557	281	309	109.964412811388
T0291	T0291TS550_2	T0291	1.32	11.4038	11.0988	281	310	110.320284697509
T0291	T0291TS556_1	T0291	1.24	11.9527	11.6126	281	310	110.320284697509
T0291	T0291TS556_2	T0291	1.47	11.8429	11.5099	281	310	110.320284697509
T0291	T0291TS556_3	T0291	2.04	11.8978	11.5613	281	310	110.320284697509
T0291	T0291TS556_4	T0291	1.37	11.3490	11.0474	281	310	110.320284697509
T0291	T0291TS556_5	T0291	1.39	11.3490	11.0474	281	310	110.320284697509
T0291	T0291TS559_1	T0291	0.84	11.8946	11.5583	281	272	96.797153024911
T0291	T0291TS568_1	T0291	1.06	12.0075	11.6640	281	310	110.320284697509
T0291	T0291TS568_2	T0291	1.08	12.0075	11.6640	281	310	110.320284697509
T0291	T0291TS568_3	T0291	1.30	11.9527	11.6126	281	310	110.320284697509
T0291	T0291TS568_4	T0291	1.35	12.0075	11.6640	281	310	110.320284697509
T0291	T0291TS568_5	T0291	1.08	11.6782	11.3557	281	310	110.320284697509
T0291	T0291TS601_1	T0291	1.68	10.7452	10.4821	281	310	110.320284697509
T0291	T0291TS601_2	T0291	2.58	8.4950	8.3754	281	310	110.320284697509
T0291	T0291TS601_3	T0291	1.42	10.9648	10.6877	281	310	110.320284697509
T0291	T0291TS601_4	T0291	2.83	-1.2193	0.1371	281	310	110.320284697509
T0291	T0291TS601_5	T0291	2.49	-1.1095	0.1703	281	310	110.320284697509
T0291	T0291TS609_1	T0291	1.59	10.6355	10.3794	281	310	110.320284697509
T0291	T0291TS609_2	T0291	2.10	10.5257	10.2766	281	310	110.320284697509
T0291	T0291TS609_4	T0291	1.42	11.6234	11.3043	281	310	110.320284697509
T0291	T0291TS640_1	T0291	1.79	10.8550	10.5849	281	303	107.829181494662
T0291	T0291TS640_2	T0291	1.32	11.5685	11.2529	281	303	107.829181494662
T0291	T0291TS640_3	T0291	2.17	6.5192	6.5261	281	303	107.829181494662
T0291	T0291TS641_2	T0291	1.02	11.7880	11.4585	281	297	105.693950177936
T0291	T0291TS650_1	T0291	1.14	11.7666	11.4384	281	277	98.576512455516
T0291	T0291TS651_1	T0291	1.80	11.7880	11.4585	281	310	110.320284697509
T0291	T0291TS654_1	T0291	1.09	11.8575	11.5235	281	273	97.153024911032
T0291	T0291TS658_1	T0291	1.12	11.8429	11.5099	281	310	110.320284697509
T0291	T0291TS664_1	T0291	1.13	11.6782	11.3557	281	310	110.320284697509
T0291	T0291TS664_2	T0291	1.21	11.8978	11.5613	281	310	110.320284697509
T0291	T0291TS664_3	T0291	1.22	12.0075	11.6640	281	310	110.320284697509
T0291	T0291TS664_4	T0291	1.83	11.7880	11.4585	281	310	110.320284697509
T0291	T0291TS664_5	T0291	1.00	11.8429	11.5099	281	295	104.982206405694
T0291	T0291TS671_1	T0291	1.13	12.0624	11.7154	281	296	105.338078291815
T0291	T0291TS671_2	T0291	1.12	12.0624	11.7154	281	296	105.338078291815
T0291	T0291TS671_4	T0291	1.09	12.0624	11.7154	281	296	105.338078291815
T0291	T0291TS671_5	T0291	1.12	12.0624	11.7154	281	296	105.338078291815
T0291	T0291TS675_1	T0291	1.13	11.8429	11.5099	281	310	110.320284697509
T0291	T0291TS675_2	T0291	1.42	11.6234	11.3043	281	310	110.320284697509
T0291	T0291TS675_3	T0291	1.02	12.0624	11.7154	281	310	110.320284697509
T0291	T0291TS675_4	T0291	1.09	11.7331	11.4071	281	310	110.320284697509
T0291	T0291TS675_5	T0291	1.21	11.8429	11.5099	281	310	110.320284697509
T0291	T0291TS677_1	T0291	2.36	10.6355	10.3794	281	310	110.320284697509
T0291	T0291TS698_1	T0291	1.73	11.7880	11.4585	281	310	110.320284697509
T0291	T0291TS705_1	T0291	2.03	9.4280	9.2489	281	292	103.914590747331
T0291	T0291TS710_1	T0291	1.83	11.7880	11.4585	281	310	110.320284697509
T0291	T0291TS710_2	T0291	1.05	11.6782	11.3557	281	295	104.982206405694
T0291	T0291TS710_3	T0291	1.21	11.8978	11.5613	281	310	110.320284697509
T0291	T0291TS710_4	T0291	1.14	11.6782	11.3557	281	310	110.320284697509
T0291	T0291TS710_5	T0291	1.28	11.5685	11.2529	281	295	104.982206405694
2GSF_A	2QO2_A	T0291	0.29	12.2820	11.9210	281	297	105.693950177936
2GSF_A	2QO7_A	T0291	0.38	12.3942	12.0261	281	288	102.491103202847
2GSF_A	2QO9_A	T0291	0.69	12.2657	11.9058	281	292	103.914590747331
2GSF_A	2QOB_A	T0291	0.84	12.0807	11.7325	281	299	106.405693950178
2GSF_A	2QOC_A	T0291	0.67	11.9527	11.6126	281	319	113.523131672598
2GSF_A	2QOD_A	T0291	0.14	12.4355	12.0647	281	294	104.626334519573
2GSF_A	2QOQ_A	T0291	0.63	12.1722	11.8182	281	290	103.202846975089
2GSF_A	3DZQ_A	T0291	0.93	11.9321	11.5934	281	272	96.797153024911
2GSF_A	3FXX_A	T0291	0.77	12.1173	11.7668	281	296	105.338078291815
2GSF_A	3FY2_A	T0291	0.81	12.1173	11.7668	281	286	101.779359430605
2GSF_A	4G2F_A	T0291	0.50	12.2856	11.9244	281	280	99.644128113879
2GSF_A	4GK2_A	T0291	0.60	12.2763	11.9157	281	267	95.0177935943061
2GSF_A	4GK3_A	T0291	0.52	12.2299	11.8722	281	280	99.644128113879
2GSF_A	4GK4_A	T0291	0.45	12.2856	11.9244	281	280	99.644128113879
2GSF_A	RT0291AL170_2	T0291	0.72	11.4587	11.1502	281	289	102.846975088968
2GSF_A	RT0291TS193_1	T0291	2.68	-1.9566	0.0167	281	310	110.320284697509
2GSF_A	RT0291TS261_1	T0291	1.50	10.6429	10.3863	281	291	103.55871886121
2GSF_A	RT0291TS268_1	T0291	3.06	0.1156	0.8096	281	310	110.320284697509
2GSF_A	RT0291TS268_2	T0291	3.06	0.1156	0.8096	281	310	110.320284697509
2GSF_A	RT0291TS268_3	T0291	2.83	0.6807	1.2272	281	310	110.320284697509
2GSF_A	RT0291TS268_4	T0291	2.98	-0.2612	0.5667	281	310	110.320284697509
2GSF_A	RT0291TS268_5	T0291	2.63	1.8110	2.1766	281	310	110.320284697509
2GSF_A	T0291AL044_1	T0291	0.72	11.9132	11.5757	281	270	96.085409252669
2GSF_A	T0291AL044_2	T0291	1.78	10.3062	10.0711	281	291	103.55871886121
2GSF_A	T0291AL044_3	T0291	1.79	10.5347	10.2850	281	274	97.508896797153
2GSF_A	T0291AL044_4	T0291	2.38	9.5378	9.3517	281	294	104.626334519573
2GSF_A	T0291AL044_5	T0291	1.95	10.6795	10.4205	281	278	98.932384341637
2GSF_A	T0291AL170_1	T0291	0.72	11.8943	11.5580	281	269	95.729537366548
2GSF_A	T0291AL170_2_1	T0291	0.72	11.8943	11.5580	281	269	95.729537366548
2GSF_A	T0291AL170_2_2	T0291	2.14	-0.3246	0.5293	281	20	7.11743772241993
2GSF_A	T0291AL242_1	T0291	2.78	8.3573	8.2464	281	280	99.644128113879
2GSF_A	T0291AL242_2	T0291	2.07	7.5991	7.5367	281	245	87.1886120996441
2GSF_A	T0291AL242_3	T0291	2.50	8.7694	8.6323	281	300	106.761565836299
2GSF_A	T0291AL242_4	T0291	2.73	8.7424	8.6070	281	280	99.644128113879
2GSF_A	T0291AL242_5	T0291	2.21	9.3183	9.1461	281	302	107.473309608541
2GSF_A	T0291AL243_1	T0291	0.72	11.9508	11.6109	281	272	96.797153024911
2GSF_A	T0291AL243_2	T0291	1.30	11.6027	11.2850	281	251	89.3238434163701
2GSF_A	T0291AL243_3	T0291	2.59	8.6899	8.5578	281	274	97.508896797153
2GSF_A	T0291AL243_4	T0291	1.62	10.4561	10.2114	281	273	97.153024911032
2GSF_A	T0291AL243_5	T0291	1.98	9.8464	9.6406	281	257	91.4590747330961
2GSF_A	T0291AL257_1	T0291	1.99	9.2634	9.0947	281	288	102.491103202847
2GSF_A	T0291AL257_2	T0291	1.84	10.6355	10.3794	281	281	100
2GSF_A	T0291AL257_3	T0291	2.01	10.4708	10.2252	281	293	104.270462633452
2GSF_A	T0291AL257_4	T0291	1.30	11.5632	11.2480	281	252	89.6797153024911
2GSF_A	T0291AL257_5	T0291	2.61	8.0686	7.9762	281	268	95.3736654804271
2GSF_A	T0291AL316_1	T0291	2.04	10.4708	10.2252	281	293	104.270462633452
2GSF_A	T0291AL316_2	T0291	2.00	9.3183	9.1461	281	288	102.491103202847
2GSF_A	T0291AL316_3	T0291	2.61	8.0686	7.9762	281	268	95.3736654804271
2GSF_A	T0291AL316_4	T0291	1.98	9.8128	9.6091	281	258	91.8149466192171
2GSF_A	T0291AL316_5	T0291	1.83	10.6904	10.4308	281	282	100.355871886121
2GSF_A	T0291AL333_1	T0291	1.96	9.2634	9.0947	281	296	105.338078291815
2GSF_A	T0291AL333_2	T0291	2.61	8.0413	7.9506	281	269	95.729537366548
2GSF_A	T0291AL333_3	T0291	1.98	9.8128	9.6091	281	258	91.8149466192171
2GSF_A	T0291AL333_4	T0291	1.77	10.6019	10.3480	281	272	96.797153024911
2GSF_A	T0291AL333_5	T0291	1.30	11.5632	11.2480	281	252	89.6797153024911
2GSF_A	T0291AL380_1	T0291	0.75	11.8372	11.5045	281	266	94.661921708185
2GSF_A	T0291AL380_2	T0291	1.04	12.0100	11.6663	281	263	93.5943060498221
2GSF_A	T0291AL380_3	T0291	1.08	12.0472	11.7012	281	265	94.3060498220641
2GSF_A	T0291AL380_4	T0291	1.63	10.1758	9.9490	281	273	97.153024911032
2GSF_A	T0291AL380_5	T0291	1.79	10.1140	9.8911	281	268	95.3736654804271
2GSF_A	T0291AL381_1	T0291	1.67	10.3062	10.0711	281	290	103.202846975089
2GSF_A	T0291AL381_2	T0291	2.61	7.9871	7.8999	281	271	96.44128113879
2GSF_A	T0291AL381_3	T0291	2.03	10.4159	10.1738	281	297	105.693950177936
2GSF_A	T0291AL381_4	T0291	0.72	11.9321	11.5933	281	271	96.44128113879
2GSF_A	T0291AL381_5	T0291	1.29	11.6629	11.3413	281	248	88.2562277580071
2GSF_A	T0291AL706_1	T0291	0.72	11.9508	11.6109	281	272	96.797153024911
2GSF_A	T0291TS004_1	T0291	1.80	11.7880	11.4585	281	310	110.320284697509
2GSF_A	T0291TS004_2	T0291	1.12	11.6782	11.3557	281	310	110.320284697509
2GSF_A	T0291TS004_3	T0291	1.16	11.6234	11.3043	281	310	110.320284697509
2GSF_A	T0291TS004_4	T0291	1.19	11.8978	11.5613	281	310	110.320284697509
2GSF_A	T0291TS004_5	T0291	1.46	11.6234	11.3043	281	310	110.320284697509
2GSF_A	T0291TS005_1	T0291	1.23	12.0624	11.7154	281	310	110.320284697509
2GSF_A	T0291TS010_1	T0291	1.90	11.7331	11.4071	281	310	110.320284697509
2GSF_A	T0291TS010_2	T0291	1.90	11.7331	11.4071	281	310	110.320284697509
2GSF_A	T0291TS010_3	T0291	1.65	11.6782	11.3557	281	310	110.320284697509
2GSF_A	T0291TS010_4	T0291	2.00	10.4029	10.1616	281	278	98.932384341637
2GSF_A	T0291TS010_5	T0291	2.18	9.4831	9.3004	281	252	89.6797153024911
2GSF_A	T0291TS011_1u	T0291	1.97	9.6476	9.4544	281	285	101.423487544484
2GSF_A	T0291TS013_1	T0291	1.63	11.5685	11.2529	281	310	110.320284697509
2GSF_A	T0291TS020_1	T0291	1.17	11.7880	11.4585	281	310	110.320284697509
2GSF_A	T0291TS020_2	T0291	1.96	7.5071	7.4506	281	310	110.320284697509
2GSF_A	T0291TS020_3	T0291	1.06	11.7880	11.4585	281	310	110.320284697509
2GSF_A	T0291TS020_4	T0291	1.14	11.8978	11.5613	281	310	110.320284697509
2GSF_A	T0291TS020_5	T0291	1.14	11.8429	11.5099	281	310	110.320284697509
2GSF_A	T0291TS022_1	T0291	2.29	9.8122	9.6086	281	298	106.049822064057
2GSF_A	T0291TS022_2	T0291	2.26	9.4378	9.2580	281	266	94.661921708185
2GSF_A	T0291TS022_3	T0291	2.05	10.5257	10.2766	281	298	106.049822064057
2GSF_A	T0291TS022_4	T0291	2.34	8.8243	8.6837	281	290	103.202846975089
2GSF_A	T0291TS022_5	T0291	3.02	8.1657	8.0671	281	290	103.202846975089
2GSF_A	T0291TS024_1	T0291	1.41	12.0075	11.6640	281	310	110.320284697509
2GSF_A	T0291TS024_2	T0291	1.10	12.0624	11.7154	281	310	110.320284697509
2GSF_A	T0291TS024_3	T0291	1.26	12.2820	11.9210	281	310	110.320284697509
2GSF_A	T0291TS024_4	T0291	2.54	11.6782	11.3557	281	310	110.320284697509
2GSF_A	T0291TS024_5	T0291	1.88	11.8429	11.5099	281	310	110.320284697509
2GSF_A	T0291TS025_1	T0291	1.21	12.0075	11.6640	281	310	110.320284697509
2GSF_A	T0291TS025_2	T0291	1.44	11.9527	11.6126	281	310	110.320284697509
2GSF_A	T0291TS025_3	T0291	1.32	11.3490	11.0474	281	310	110.320284697509
2GSF_A	T0291TS025_4	T0291	1.41	11.6234	11.3043	281	310	110.320284697509
2GSF_A	T0291TS025_5	T0291	1.54	11.5685	11.2529	281	310	110.320284697509
2GSF_A	T0291TS026_1	T0291	1.36	11.6782	11.3557	281	300	106.761565836299
2GSF_A	T0291TS026_2	T0291	1.14	11.6234	11.3043	281	300	106.761565836299
2GSF_A	T0291TS026_3	T0291	1.27	11.9527	11.6126	281	300	106.761565836299
2GSF_A	T0291TS026_4	T0291	1.34	11.8978	11.5613	281	300	106.761565836299
2GSF_A	T0291TS026_5	T0291	1.39	11.8429	11.5099	281	300	106.761565836299
2GSF_A	T0291TS027_1	T0291	1.46	11.8429	11.5099	281	300	106.761565836299
2GSF_A	T0291TS027_2	T0291	1.31	11.8978	11.5613	281	300	106.761565836299
2GSF_A	T0291TS027_3	T0291	1.24	11.8978	11.5613	281	300	106.761565836299
2GSF_A	T0291TS027_4	T0291	1.12	11.8978	11.5613	281	300	106.761565836299
2GSF_A	T0291TS027_5	T0291	1.56	11.8978	11.5613	281	300	106.761565836299
2GSF_A	T0291TS028_1	T0291	1.78	10.2513	10.0197	281	288	102.491103202847
2GSF_A	T0291TS028_2	T0291	1.51	10.1415	9.9169	281	297	105.693950177936
2GSF_A	T0291TS028_3	T0291	1.97	10.0866	9.8655	281	287	102.135231316726
2GSF_A	T0291TS028_4	T0291	2.38	9.2634	9.0947	281	310	110.320284697509
2GSF_A	T0291TS028_5	T0291	2.88	8.8243	8.6837	281	310	110.320284697509
2GSF_A	T0291TS029_1	T0291	2.82	4.7081	4.8335	281	310	110.320284697509
2GSF_A	T0291TS029_2	T0291	2.60	9.2085	9.0433	281	310	110.320284697509
2GSF_A	T0291TS029_3	T0291	2.71	7.4523	7.3992	281	310	110.320284697509
2GSF_A	T0291TS029_4	T0291	2.67	7.6169	7.5533	281	310	110.320284697509
2GSF_A	T0291TS029_5	T0291	2.62	9.1536	8.9920	281	310	110.320284697509
2GSF_A	T0291TS034_1	T0291	1.43	11.3490	11.0474	281	310	110.320284697509
2GSF_A	T0291TS034_2	T0291	0.90	11.5136	11.2016	281	310	110.320284697509
2GSF_A	T0291TS034_3	T0291	1.31	11.3490	11.0474	281	310	110.320284697509
2GSF_A	T0291TS034_4	T0291	1.54	10.9648	10.6877	281	310	110.320284697509
2GSF_A	T0291TS034_5	T0291	2.19	11.4038	11.0988	281	310	110.320284697509
2GSF_A	T0291TS035_1	T0291	1.17	11.8978	11.5613	281	310	110.320284697509
2GSF_A	T0291TS035_2	T0291	1.32	11.5685	11.2529	281	310	110.320284697509
2GSF_A	T0291TS035_3	T0291	1.98	10.4159	10.1738	281	310	110.320284697509
2GSF_A	T0291TS035_4	T0291	2.90	8.3853	8.2726	281	310	110.320284697509
2GSF_A	T0291TS035_5	T0291	2.67	8.8243	8.6837	281	310	110.320284697509
2GSF_A	T0291TS046_1	T0291	0.91	11.7880	11.4585	281	296	105.338078291815
2GSF_A	T0291TS046_2	T0291	0.91	11.7880	11.4585	281	296	105.338078291815
2GSF_A	T0291TS046_3	T0291	0.91	11.7880	11.4585	281	296	105.338078291815
2GSF_A	T0291TS046_4	T0291	0.94	11.5685	11.2529	281	294	104.626334519573
2GSF_A	T0291TS046_5	T0291	0.91	11.7880	11.4585	281	296	105.338078291815
2GSF_A	T0291TS047_1	T0291	1.47	10.8550	10.5849	281	287	102.135231316726
2GSF_A	T0291TS047_2	T0291	2.26	10.4440	10.2001	281	270	96.085409252669
2GSF_A	T0291TS047_3	T0291	1.75	10.9689	10.6915	281	276	98.220640569395
2GSF_A	T0291TS047_4	T0291	1.75	10.9689	10.6915	281	276	98.220640569395
2GSF_A	T0291TS047_5	T0291	1.75	10.9689	10.6915	281	276	98.220640569395
2GSF_A	T0291TS050_1	T0291	1.28	11.6782	11.3557	281	310	110.320284697509
2GSF_A	T0291TS050_2	T0291	0.89	11.9137	11.5762	281	264	93.9501779359431
2GSF_A	T0291TS050_3	T0291	0.85	11.9323	11.5936	281	274	97.508896797153
2GSF_A	T0291TS050_4	T0291	1.32	11.3490	11.0474	281	310	110.320284697509
2GSF_A	T0291TS050_5	T0291	1.08	12.0472	11.7012	281	265	94.3060498220641
2GSF_A	T0291TS060_1	T0291	1.54	11.3490	11.0474	281	310	110.320284697509
2GSF_A	T0291TS060_2	T0291	1.92	10.6355	10.3794	281	310	110.320284697509
2GSF_A	T0291TS060_3	T0291	1.86	10.5806	10.3280	281	310	110.320284697509
2GSF_A	T0291TS060_4	T0291	2.53	7.6169	7.5533	281	310	110.320284697509
2GSF_A	T0291TS060_5	T0291	2.68	9.3183	9.1461	281	310	110.320284697509
2GSF_A	T0291TS063_1	T0291	2.25	9.6476	9.4544	281	310	110.320284697509
2GSF_A	T0291TS063_2	T0291	2.41	10.1415	9.9169	281	310	110.320284697509
2GSF_A	T0291TS063_3	T0291	2.28	10.4708	10.2252	281	310	110.320284697509
2GSF_A	T0291TS063_4	T0291	2.93	9.9220	9.7114	281	310	110.320284697509
2GSF_A	T0291TS063_5	T0291	2.14	9.8881	9.6796	281	275	97.864768683274
2GSF_A	T0291TS064_2u	T0291	2.53	9.7025	9.5058	281	310	110.320284697509
2GSF_A	T0291TS071_1	T0291	2.80	8.2755	8.1699	281	310	110.320284697509
2GSF_A	T0291TS071_2	T0291	2.71	8.4401	8.3240	281	310	110.320284697509
2GSF_A	T0291TS071_3	T0291	2.61	8.5499	8.4268	281	310	110.320284697509
2GSF_A	T0291TS074_1	T0291	1.15	11.8978	11.5613	281	296	105.338078291815
2GSF_A	T0291TS074_2	T0291	1.13	11.8978	11.5613	281	296	105.338078291815
2GSF_A	T0291TS074_3	T0291	1.12	11.8978	11.5613	281	296	105.338078291815
2GSF_A	T0291TS083_1	T0291	1.28	11.5685	11.2529	281	295	104.982206405694
2GSF_A	T0291TS083_2	T0291	1.03	11.3635	11.0610	281	279	99.288256227758
2GSF_A	T0291TS083_3	T0291	1.98	10.6355	10.3794	281	286	101.779359430605
2GSF_A	T0291TS083_4	T0291	3.19	8.6048	8.4781	281	301	107.11743772242
2GSF_A	T0291TS083_5	T0291	2.26	9.3862	9.2097	281	264	93.9501779359431
2GSF_A	T0291TS087_1	T0291	0.95	11.8978	11.5613	281	310	110.320284697509
2GSF_A	T0291TS087_2	T0291	1.52	11.4038	11.0988	281	310	110.320284697509
2GSF_A	T0291TS087_3	T0291	1.99	10.3611	10.1224	281	310	110.320284697509
2GSF_A	T0291TS087_4	T0291	2.18	10.3062	10.0711	281	310	110.320284697509
2GSF_A	T0291TS087_5	T0291	2.96	8.2206	8.1185	281	310	110.320284697509
2GSF_A	T0291TS091_1	T0291	1.86	10.8001	10.5335	281	310	110.320284697509
2GSF_A	T0291TS091_2	T0291	2.52	10.0866	9.8655	281	310	110.320284697509
2GSF_A	T0291TS091_3	T0291	2.23	9.7573	9.5572	281	310	110.320284697509
2GSF_A	T0291TS091_4	T0291	1.78	10.6904	10.4308	281	310	110.320284697509
2GSF_A	T0291TS091_5	T0291	2.11	11.0745	10.7905	281	310	110.320284697509
2GSF_A	T0291TS092_1	T0291	1.12	11.7880	11.4585	281	310	110.320284697509
2GSF_A	T0291TS092_2	T0291	2.52	10.0866	9.8655	281	310	110.320284697509
2GSF_A	T0291TS092_3	T0291	1.76	10.5257	10.2766	281	310	110.320284697509
2GSF_A	T0291TS092_4	T0291	1.80	10.8550	10.5849	281	310	110.320284697509
2GSF_A	T0291TS092_5	T0291	2.11	11.0745	10.7905	281	310	110.320284697509
2GSF_A	T0291TS102_1	T0291	0.72	11.9508	11.6109	281	272	96.797153024911
2GSF_A	T0291TS102_2	T0291	1.04	12.0304	11.6855	281	261	92.8825622775801
2GSF_A	T0291TS102_3	T0291	2.42	9.9530	9.7404	281	280	99.644128113879
2GSF_A	T0291TS102_4	T0291	1.79	11.0197	10.7391	281	297	105.693950177936
2GSF_A	T0291TS102_5	T0291	1.61	10.8442	10.5748	281	265	94.3060498220641
2GSF_A	T0291TS103_1	T0291	1.16	11.9527	11.6126	281	310	110.320284697509
2GSF_A	T0291TS105_1	T0291	1.01	12.0075	11.6640	281	310	110.320284697509
2GSF_A	T0291TS105_2	T0291	1.33	12.1173	11.7668	281	310	110.320284697509
2GSF_A	T0291TS105_3	T0291	1.81	11.7880	11.4585	281	310	110.320284697509
2GSF_A	T0291TS105_4	T0291	0.86	12.0075	11.6640	281	310	110.320284697509
2GSF_A	T0291TS105_5	T0291	1.69	10.9099	10.6363	281	310	110.320284697509
2GSF_A	T0291TS109_1	T0291	2.94	-0.8900	0.2497	281	310	110.320284697509
2GSF_A	T0291TS109_2	T0291	2.82	-1.4388	0.0835	281	310	110.320284697509
2GSF_A	T0291TS111_1	T0291	2.07	9.8377	9.6324	281	266	94.661921708185
2GSF_A	T0291TS111_2	T0291	1.09	11.4038	11.0988	281	282	100.355871886121
2GSF_A	T0291TS111_3	T0291	1.55	10.9099	10.6363	281	284	101.067615658363
2GSF_A	T0291TS111_5	T0291	1.25	11.7880	11.4585	281	296	105.338078291815
2GSF_A	T0291TS113_1	T0291	1.28	11.6234	11.3043	281	310	110.320284697509
2GSF_A	T0291TS113_2	T0291	1.08	11.9527	11.6126	281	310	110.320284697509
2GSF_A	T0291TS113_3	T0291	1.13	11.8978	11.5613	281	310	110.320284697509
2GSF_A	T0291TS113_4	T0291	1.55	11.6782	11.3557	281	310	110.320284697509
2GSF_A	T0291TS113_5	T0291	1.49	11.2392	10.9446	281	309	109.964412811388
2GSF_A	T0291TS125_1	T0291	1.50	11.4038	11.0988	281	310	110.320284697509
2GSF_A	T0291TS125_1u	T0291	1.89	10.6355	10.3794	281	281	100
2GSF_A	T0291TS125_2	T0291	1.25	11.6782	11.3557	281	310	110.320284697509
2GSF_A	T0291TS125_2u	T0291	2.11	10.3310	10.0943	281	270	96.085409252669
2GSF_A	T0291TS125_3	T0291	1.50	11.4038	11.0988	281	310	110.320284697509
2GSF_A	T0291TS125_3u	T0291	2.14	10.2745	10.0414	281	270	96.085409252669
2GSF_A	T0291TS125_4	T0291	1.72	11.0745	10.7905	281	310	110.320284697509
2GSF_A	T0291TS125_4u	T0291	2.26	9.7025	9.5058	281	293	104.270462633452
2GSF_A	T0291TS125_5	T0291	1.92	10.3062	10.0711	281	310	110.320284697509
2GSF_A	T0291TS125_5u	T0291	2.04	10.3981	10.1571	281	268	95.3736654804271
2GSF_A	T0291TS132_1	T0291	2.40	10.7452	10.4821	281	310	110.320284697509
2GSF_A	T0291TS135_1	T0291	1.26	12.0075	11.6640	281	310	110.320284697509
2GSF_A	T0291TS136_1	T0291	2.25	10.8001	10.5335	281	310	110.320284697509
2GSF_A	T0291TS136_2	T0291	2.27	8.4950	8.3754	281	310	110.320284697509
2GSF_A	T0291TS136_3	T0291	2.70	8.0560	7.9643	281	310	110.320284697509
2GSF_A	T0291TS136_4	T0291	3.17	8.2755	8.1699	281	310	110.320284697509
2GSF_A	T0291TS136_5	T0291	2.69	7.9462	7.8616	281	310	110.320284697509
2GSF_A	T0291TS137_1	T0291	2.52	10.6355	10.3794	281	310	110.320284697509
2GSF_A	T0291TS137_2	T0291	3.03	8.7694	8.6323	281	310	110.320284697509
2GSF_A	T0291TS137_3	T0291	3.13	3.5556	3.7622	281	310	110.320284697509
2GSF_A	T0291TS137_4	T0291	2.94	7.6169	7.5533	281	310	110.320284697509
2GSF_A	T0291TS137_5	T0291	2.41	1.4700	1.8794	281	310	110.320284697509
2GSF_A	T0291TS139_1	T0291	2.85	-0.3960	0.4885	281	310	110.320284697509
2GSF_A	T0291TS139_2	T0291	2.85	-0.0667	0.6879	281	310	110.320284697509
2GSF_A	T0291TS139_3	T0291	2.77	-0.4509	0.4582	281	310	110.320284697509
2GSF_A	T0291TS139_4	T0291	2.61	-0.8900	0.2497	281	310	110.320284697509
2GSF_A	T0291TS139_5	T0291	2.70	-1.2741	0.1221	281	310	110.320284697509
2GSF_A	T0291TS168_1	T0291	2.23	11.2392	10.9446	281	310	110.320284697509
2GSF_A	T0291TS168_2	T0291	2.71	10.6904	10.4308	281	310	110.320284697509
2GSF_A	T0291TS168_3	T0291	2.53	10.5257	10.2766	281	310	110.320284697509
2GSF_A	T0291TS168_4	T0291	2.43	10.1964	9.9683	281	310	110.320284697509
2GSF_A	T0291TS168_5	T0291	2.56	10.1964	9.9683	281	310	110.320284697509
2GSF_A	T0291TS178_1	T0291	2.76	8.7694	8.6323	281	310	110.320284697509
2GSF_A	T0291TS178_2	T0291	2.77	8.3853	8.2726	281	310	110.320284697509
2GSF_A	T0291TS178_3	T0291	1.52	11.8429	11.5099	281	310	110.320284697509
2GSF_A	T0291TS178_4	T0291	2.80	8.1109	8.0157	281	310	110.320284697509
2GSF_A	T0291TS178_5	T0291	1.91	11.0745	10.7905	281	310	110.320284697509
2GSF_A	T0291TS179_1	T0291	1.52	11.8429	11.5099	281	310	110.320284697509
2GSF_A	T0291TS179_2	T0291	1.71	10.9648	10.6877	281	310	110.320284697509
2GSF_A	T0291TS179_3	T0291	3.00	9.2085	9.0433	281	310	110.320284697509
2GSF_A	T0291TS179_4	T0291	1.73	10.9099	10.6363	281	310	110.320284697509
2GSF_A	T0291TS179_5	T0291	2.76	8.7694	8.6323	281	310	110.320284697509
2GSF_A	T0291TS186_1	T0291	0.85	11.9323	11.5936	281	274	97.508896797153
2GSF_A	T0291TS186_2	T0291	0.89	11.9137	11.5762	281	264	93.9501779359431
2GSF_A	T0291TS186_3	T0291	2.11	9.5378	9.3517	281	307	109.252669039146
2GSF_A	T0291TS186_4	T0291	2.04	9.6476	9.4544	281	293	104.270462633452
2GSF_A	T0291TS186_5	T0291	1.55	10.3062	10.0711	281	303	107.829181494662
2GSF_A	T0291TS193_1_1	T0291	2.68	-1.9566	0.0167	281	52	18.5053380782918
2GSF_A	T0291TS193_1_2	T0291	3.09	-1.4619	0.0789	281	258	91.8149466192171
2GSF_A	T0291TS197_1	T0291	1.97	11.2941	10.9960	281	310	110.320284697509
2GSF_A	T0291TS197_2	T0291	1.80	11.2941	10.9960	281	310	110.320284697509
2GSF_A	T0291TS197_3	T0291	1.74	11.3490	11.0474	281	310	110.320284697509
2GSF_A	T0291TS197_4	T0291	2.14	11.3490	11.0474	281	310	110.320284697509
2GSF_A	T0291TS197_5	T0291	1.76	11.2941	10.9960	281	310	110.320284697509
2GSF_A	T0291TS203_1	T0291	2.05	9.4829	9.3003	281	310	110.320284697509
2GSF_A	T0291TS203_2	T0291	1.64	10.8001	10.5335	281	310	110.320284697509
2GSF_A	T0291TS203_3	T0291	1.88	10.6355	10.3794	281	310	110.320284697509
2GSF_A	T0291TS203_4	T0291	2.69	7.6169	7.5533	281	310	110.320284697509
2GSF_A	T0291TS203_5	T0291	2.11	9.1536	8.9920	281	310	110.320284697509
2GSF_A	T0291TS205_1	T0291	1.42	11.7880	11.4585	281	296	105.338078291815
2GSF_A	T0291TS205_2	T0291	1.47	11.6234	11.3043	281	294	104.626334519573
2GSF_A	T0291TS205_3	T0291	3.01	7.8364	7.7588	281	284	101.067615658363
2GSF_A	T0291TS205_4	T0291	3.31	6.9583	6.9369	281	284	101.067615658363
2GSF_A	T0291TS205_5	T0291	1.86	11.4038	11.0988	281	296	105.338078291815
2GSF_A	T0291TS209_1	T0291	0.87	11.7880	11.4585	281	294	104.626334519573
2GSF_A	T0291TS209_2	T0291	1.12	11.5685	11.2529	281	281	100
2GSF_A	T0291TS211_1	T0291	2.43	9.8122	9.6086	281	290	103.202846975089
2GSF_A	T0291TS211_2	T0291	1.88	11.1843	10.8932	281	281	100
2GSF_A	T0291TS211_3	T0291	3.08	6.1899	6.2180	281	284	101.067615658363
2GSF_A	T0291TS211_4	T0291	2.26	9.5927	9.4030	281	284	101.067615658363
2GSF_A	T0291TS211_5	T0291	2.39	9.5378	9.3517	281	284	101.067615658363
2GSF_A	T0291TS212_1	T0291	1.00	11.7880	11.4585	281	310	110.320284697509
2GSF_A	T0291TS213_1	T0291	2.90	8.8792	8.7350	281	310	110.320284697509
2GSF_A	T0291TS214_1	T0291	2.76	8.9890	8.8378	281	310	110.320284697509
2GSF_A	T0291TS234_1	T0291	1.02	11.5685	11.2529	281	293	104.270462633452
2GSF_A	T0291TS239_1	T0291	1.95	10.1964	9.9683	281	293	104.270462633452
2GSF_A	T0291TS239_2	T0291	1.86	10.5257	10.2766	281	283	100.711743772242
2GSF_A	T0291TS239_3	T0291	2.47	9.1564	8.9945	281	264	93.9501779359431
2GSF_A	T0291TS239_4	T0291	2.67	8.3816	8.2692	281	271	96.44128113879
2GSF_A	T0291TS239_5	T0291	2.53	8.6922	8.5600	281	270	96.085409252669
2GSF_A	T0291TS245_1	T0291	2.38	10.4708	10.2252	281	303	107.829181494662
2GSF_A	T0291TS247_1	T0291	1.60	11.5685	11.2529	281	295	104.982206405694
2GSF_A	T0291TS247_2	T0291	1.55	11.7331	11.4071	281	295	104.982206405694
2GSF_A	T0291TS247_3	T0291	1.41	11.8978	11.5613	281	296	105.338078291815
2GSF_A	T0291TS247_4	T0291	2.79	8.7694	8.6323	281	295	104.982206405694
2GSF_A	T0291TS247_5	T0291	1.60	11.2941	10.9960	281	296	105.338078291815
2GSF_A	T0291TS248_1	T0291	1.21	11.7331	11.4071	281	310	110.320284697509
2GSF_A	T0291TS248_2	T0291	1.08	11.4587	11.1502	281	310	110.320284697509
2GSF_A	T0291TS248_3	T0291	1.92	10.7452	10.4821	281	310	110.320284697509
2GSF_A	T0291TS248_4	T0291	2.92	9.3183	9.1461	281	310	110.320284697509
2GSF_A	T0291TS248_5	T0291	1.78	10.5806	10.3280	281	310	110.320284697509
2GSF_A	T0291TS249_1	T0291	2.78	8.8792	8.7350	281	310	110.320284697509
2GSF_A	T0291TS249_2	T0291	2.71	9.4280	9.2489	281	310	110.320284697509
2GSF_A	T0291TS249_3	T0291	2.87	8.7694	8.6323	281	310	110.320284697509
2GSF_A	T0291TS250_1	T0291	2.86	8.0560	7.9643	281	310	110.320284697509
2GSF_A	T0291TS250_2	T0291	2.84	8.3853	8.2726	281	310	110.320284697509
2GSF_A	T0291TS250_3	T0291	2.99	7.7267	7.6561	281	310	110.320284697509
2GSF_A	T0291TS250_4	T0291	2.96	7.8364	7.7588	281	310	110.320284697509
2GSF_A	T0291TS250_5	T0291	1.82	11.3490	11.0474	281	310	110.320284697509
2GSF_A	T0291TS261_1_1	T0291	1.50	10.6429	10.3863	281	232	82.5622775800712
2GSF_A	T0291TS261_1_2	T0291	2.00	-1.5205	0.0678	281	59	20.9964412811388
2GSF_A	T0291TS267_1	T0291	1.72	11.7880	11.4585	281	310	110.320284697509
2GSF_A	T0291TS267_2	T0291	1.28	11.8429	11.5099	281	310	110.320284697509
2GSF_A	T0291TS267_3	T0291	1.97	10.8001	10.5335	281	310	110.320284697509
2GSF_A	T0291TS267_4	T0291	2.14	10.6355	10.3794	281	310	110.320284697509
2GSF_A	T0291TS267_5	T0291	1.72	11.7880	11.4585	281	310	110.320284697509
2GSF_A	T0291TS268_1_1	T0291	3.06	0.1156	0.8096	281	52	18.5053380782918
2GSF_A	T0291TS268_1_2	T0291	2.70	-0.5856	0.3876	281	258	91.8149466192171
2GSF_A	T0291TS268_2_1	T0291	3.06	0.1156	0.8096	281	52	18.5053380782918
2GSF_A	T0291TS268_2_2	T0291	3.10	-1.4619	0.0789	281	258	91.8149466192171
2GSF_A	T0291TS268_3_1	T0291	2.83	0.6807	1.2272	281	52	18.5053380782918
2GSF_A	T0291TS268_3_2	T0291	2.98	-0.8193	0.2789	281	258	91.8149466192171
2GSF_A	T0291TS268_4_1	T0291	2.98	-0.2612	0.5667	281	52	18.5053380782918
2GSF_A	T0291TS268_4_2	T0291	2.13	-1.7540	0.0343	281	258	91.8149466192171
2GSF_A	T0291TS268_5_1	T0291	2.63	1.8110	2.1766	281	52	18.5053380782918
2GSF_A	T0291TS268_5_2	T0291	2.27	-1.4619	0.0789	281	258	91.8149466192171
2GSF_A	T0291TS274_1	T0291	1.22	11.6782	11.3557	281	296	105.338078291815
2GSF_A	T0291TS275_1	T0291	1.12	11.8429	11.5099	281	310	110.320284697509
2GSF_A	T0291TS276_1	T0291	2.07	10.5806	10.3280	281	310	110.320284697509
2GSF_A	T0291TS276_2	T0291	1.97	10.6355	10.3794	281	310	110.320284697509
2GSF_A	T0291TS277_1	T0291	1.70	10.6904	10.4308	281	310	110.320284697509
2GSF_A	T0291TS277_2	T0291	1.70	10.6904	10.4308	281	310	110.320284697509
2GSF_A	T0291TS277_3	T0291	1.78	11.4587	11.1502	281	310	110.320284697509
2GSF_A	T0291TS277_4	T0291	1.78	11.4587	11.1502	281	310	110.320284697509
2GSF_A	T0291TS277_5	T0291	1.20	11.8429	11.5099	281	310	110.320284697509
2GSF_A	T0291TS297_1	T0291	1.10	11.7331	11.4071	281	296	105.338078291815
2GSF_A	T0291TS297_2	T0291	1.43	11.4587	11.1502	281	298	106.049822064057
2GSF_A	T0291TS298_1	T0291	1.12	11.9527	11.6126	281	310	110.320284697509
2GSF_A	T0291TS298_2	T0291	1.00	11.8429	11.5099	281	295	104.982206405694
2GSF_A	T0291TS298_3	T0291	0.96	11.7331	11.4071	281	295	104.982206405694
2GSF_A	T0291TS298_4	T0291	0.99	11.9527	11.6126	281	300	106.761565836299
2GSF_A	T0291TS298_5	T0291	1.05	11.8978	11.5613	281	300	106.761565836299
2GSF_A	T0291TS302_1	T0291	1.84	11.7331	11.4071	281	296	105.338078291815
2GSF_A	T0291TS302_2	T0291	1.86	11.7331	11.4071	281	295	104.982206405694
2GSF_A	T0291TS302_3	T0291	1.16	11.6234	11.3043	281	281	100
2GSF_A	T0291TS302_4	T0291	1.57	11.3490	11.0474	281	282	100.355871886121
2GSF_A	T0291TS302_5	T0291	2.88	8.2740	8.1684	281	279	99.288256227758
2GSF_A	T0291TS307_1	T0291	3.07	8.9341	8.7864	281	310	110.320284697509
2GSF_A	T0291TS307_1u	T0291	2.25	9.5927	9.4030	281	290	103.202846975089
2GSF_A	T0291TS307_2	T0291	3.22	4.5435	4.6801	281	310	110.320284697509
2GSF_A	T0291TS307_2u	T0291	2.71	9.0782	8.9213	281	276	98.220640569395
2GSF_A	T0291TS307_3	T0291	3.00	5.4216	5.4996	281	310	110.320284697509
2GSF_A	T0291TS307_3u	T0291	2.71	9.0782	8.9213	281	276	98.220640569395
2GSF_A	T0291TS307_4	T0291	3.00	5.4765	5.5509	281	310	110.320284697509
2GSF_A	T0291TS307_4u	T0291	1.68	10.3062	10.0711	281	286	101.779359430605
2GSF_A	T0291TS307_5	T0291	2.75	1.2505	1.6922	281	310	110.320284697509
2GSF_A	T0291TS307_5u	T0291	1.58	10.8830	10.6111	281	272	96.797153024911
2GSF_A	T0291TS318_1	T0291	1.11	11.8429	11.5099	281	310	110.320284697509
2GSF_A	T0291TS318_2	T0291	1.06	12.0075	11.6640	281	310	110.320284697509
2GSF_A	T0291TS318_3	T0291	1.01	12.0624	11.7154	281	310	110.320284697509
2GSF_A	T0291TS318_4	T0291	0.90	11.8429	11.5099	281	310	110.320284697509
2GSF_A	T0291TS318_5	T0291	1.83	10.9099	10.6363	281	310	110.320284697509
2GSF_A	T0291TS319_1	T0291	2.21	7.7816	7.7075	281	310	110.320284697509
2GSF_A	T0291TS319_2	T0291	2.61	8.8792	8.7350	281	310	110.320284697509
2GSF_A	T0291TS319_3	T0291	2.69	9.2634	9.0947	281	310	110.320284697509
2GSF_A	T0291TS319_4	T0291	2.44	9.3183	9.1461	281	310	110.320284697509
2GSF_A	T0291TS319_5	T0291	2.81	-1.0546	0.1885	281	310	110.320284697509
2GSF_A	T0291TS337_1	T0291	1.13	11.3490	11.0474	281	310	110.320284697509
2GSF_A	T0291TS337_2	T0291	1.39	12.0075	11.6640	281	310	110.320284697509
2GSF_A	T0291TS337_3	T0291	1.93	11.7880	11.4585	281	310	110.320284697509
2GSF_A	T0291TS337_4	T0291	1.57	11.4587	11.1502	281	310	110.320284697509
2GSF_A	T0291TS337_5	T0291	1.19	11.2941	10.9960	281	310	110.320284697509
2GSF_A	T0291TS338_1	T0291	0.95	11.9527	11.6126	281	297	105.693950177936
2GSF_A	T0291TS338_2	T0291	0.96	11.8978	11.5613	281	310	110.320284697509
2GSF_A	T0291TS347_1	T0291	1.19	11.6234	11.3043	281	296	105.338078291815
2GSF_A	T0291TS349_1	T0291	0.96	11.7880	11.4585	281	310	110.320284697509
2GSF_A	T0291TS349_2	T0291	1.43	11.6782	11.3557	281	295	104.982206405694
2GSF_A	T0291TS349_3	T0291	1.34	11.5685	11.2529	281	294	104.626334519573
2GSF_A	T0291TS349_4	T0291	1.05	11.8978	11.5613	281	300	106.761565836299
2GSF_A	T0291TS349_5	T0291	0.96	11.7331	11.4071	281	295	104.982206405694
2GSF_A	T0291TS351_1	T0291	1.45	11.7331	11.4071	281	310	110.320284697509
2GSF_A	T0291TS351_2	T0291	0.96	11.7331	11.4071	281	295	104.982206405694
2GSF_A	T0291TS351_3	T0291	0.96	11.7331	11.4071	281	295	104.982206405694
2GSF_A	T0291TS351_4	T0291	1.00	11.8429	11.5099	281	295	104.982206405694
2GSF_A	T0291TS351_5	T0291	1.12	11.9527	11.6126	281	310	110.320284697509
2GSF_A	T0291TS368_1	T0291	1.10	11.5685	11.2529	281	310	110.320284697509
2GSF_A	T0291TS383_1	T0291	0.72	11.9508	11.6109	281	272	96.797153024911
2GSF_A	T0291TS383_2	T0291	1.30	11.6027	11.2850	281	251	89.3238434163701
2GSF_A	T0291TS383_3	T0291	2.87	8.5223	8.4009	281	280	99.644128113879
2GSF_A	T0291TS383_4	T0291	1.62	10.4561	10.2114	281	273	97.153024911032
2GSF_A	T0291TS383_5	T0291	1.98	9.8464	9.6406	281	257	91.4590747330961
2GSF_A	T0291TS389_1	T0291	1.94	10.4159	10.1738	281	310	110.320284697509
2GSF_A	T0291TS389_2	T0291	0.70	11.8563	11.5224	281	267	95.0177935943061
2GSF_A	T0291TS389_3	T0291	1.68	10.9920	10.7132	281	242	86.1209964412811
2GSF_A	T0291TS389_4	T0291	1.37	11.3047	11.0060	281	251	89.3238434163701
2GSF_A	T0291TS389_5	T0291	2.63	9.6532	9.4597	281	254	90.3914590747331
2GSF_A	T0291TS393_1	T0291	2.03	11.4038	11.0988	281	310	110.320284697509
2GSF_A	T0291TS393_2	T0291	2.49	11.0197	10.7391	281	310	110.320284697509
2GSF_A	T0291TS393_3	T0291	2.56	10.3611	10.1224	281	310	110.320284697509
2GSF_A	T0291TS393_4	T0291	2.67	10.4159	10.1738	281	310	110.320284697509
2GSF_A	T0291TS393_5	T0291	2.35	10.3611	10.1224	281	310	110.320284697509
2GSF_A	T0291TS413_1	T0291	2.03	9.7025	9.5058	281	292	103.914590747331
2GSF_A	T0291TS413_2	T0291	2.87	9.2085	9.0433	281	310	110.320284697509
2GSF_A	T0291TS413_3	T0291	1.67	10.5806	10.3280	281	310	110.320284697509
2GSF_A	T0291TS413_4	T0291	2.12	10.7452	10.4821	281	310	110.320284697509
2GSF_A	T0291TS413_5	T0291	1.04	11.5136	11.2016	281	310	110.320284697509
2GSF_A	T0291TS414_1	T0291	2.03	9.7025	9.5058	281	293	104.270462633452
2GSF_A	T0291TS414_2	T0291	1.80	10.8001	10.5335	281	310	110.320284697509
2GSF_A	T0291TS414_3	T0291	1.65	11.4587	11.1502	281	310	110.320284697509
2GSF_A	T0291TS414_4	T0291	2.84	9.2085	9.0433	281	310	110.320284697509
2GSF_A	T0291TS414_5	T0291	1.72	10.5257	10.2766	281	310	110.320284697509
2GSF_A	T0291TS415_1	T0291	2.03	9.7025	9.5058	281	293	104.270462633452
2GSF_A	T0291TS415_2	T0291	1.69	10.5257	10.2766	281	310	110.320284697509
2GSF_A	T0291TS415_3	T0291	1.83	10.9648	10.6877	281	310	110.320284697509
2GSF_A	T0291TS415_4	T0291	1.02	11.5136	11.2016	281	310	110.320284697509
2GSF_A	T0291TS415_5	T0291	2.11	9.9220	9.7114	281	310	110.320284697509
2GSF_A	T0291TS416_1	T0291	1.25	11.8978	11.5613	281	310	110.320284697509
2GSF_A	T0291TS416_2	T0291	0.97	11.8978	11.5613	281	310	110.320284697509
2GSF_A	T0291TS416_3	T0291	1.02	11.8978	11.5613	281	310	110.320284697509
2GSF_A	T0291TS416_4	T0291	1.65	11.6234	11.3043	281	310	110.320284697509
2GSF_A	T0291TS418_1	T0291	2.90	8.8792	8.7350	281	310	110.320284697509
2GSF_A	T0291TS420_1	T0291	1.97	10.9985	10.7193	281	280	99.644128113879
2GSF_A	T0291TS420_2	T0291	1.64	11.2326	10.9385	281	278	98.932384341637
2GSF_A	T0291TS420_3	T0291	1.35	11.3837	11.0799	281	280	99.644128113879
2GSF_A	T0291TS420_4	T0291	2.83	8.0560	7.9643	281	289	102.846975088968
2GSF_A	T0291TS420_5	T0291	1.55	11.6234	11.3043	281	296	105.338078291815
2GSF_A	T0291TS427_1	T0291	2.63	-1.1095	0.1703	281	310	110.320284697509
2GSF_A	T0291TS427_2	T0291	2.63	-1.1095	0.1703	281	310	110.320284697509
2GSF_A	T0291TS427_3	T0291	3.03	-0.9997	0.2078	281	310	110.320284697509
2GSF_A	T0291TS427_4	T0291	2.63	-1.1095	0.1703	281	310	110.320284697509
2GSF_A	T0291TS427_5	T0291	3.13	-0.9449	0.2282	281	310	110.320284697509
2GSF_A	T0291TS435_1	T0291	1.28	11.6782	11.3557	281	310	110.320284697509
2GSF_A	T0291TS435_2	T0291	1.06	11.4587	11.1502	281	310	110.320284697509
2GSF_A	T0291TS435_3	T0291	1.95	10.5806	10.3280	281	310	110.320284697509
2GSF_A	T0291TS435_4	T0291	1.88	10.5257	10.2766	281	310	110.320284697509
2GSF_A	T0291TS435_5	T0291	2.22	10.5806	10.3280	281	310	110.320284697509
2GSF_A	T0291TS439_1	T0291	1.70	10.8001	10.5335	281	310	110.320284697509
2GSF_A	T0291TS468_1	T0291	2.55	9.0804	8.9234	281	259	92.1708185053381
2GSF_A	T0291TS469_1	T0291	1.89	10.7452	10.4821	281	286	101.779359430605
2GSF_A	T0291TS469_2	T0291	1.87	10.5257	10.2766	281	286	101.779359430605
2GSF_A	T0291TS469_3	T0291	1.88	10.7452	10.4821	281	285	101.423487544484
2GSF_A	T0291TS469_4	T0291	1.85	10.8550	10.5849	281	286	101.779359430605
2GSF_A	T0291TS469_5	T0291	1.88	10.7452	10.4821	281	285	101.423487544484
2GSF_A	T0291TS474_1	T0291	2.63	9.1536	8.9920	281	295	104.982206405694
2GSF_A	T0291TS490_1	T0291	0.85	11.7331	11.4071	281	310	110.320284697509
2GSF_A	T0291TS511_1	T0291	2.98	-0.7253	0.3204	281	310	110.320284697509
2GSF_A	T0291TS527_1	T0291	1.38	11.8429	11.5099	281	310	110.320284697509
2GSF_A	T0291TS536_1	T0291	1.33	11.6234	11.3043	281	310	110.320284697509
2GSF_A	T0291TS536_2	T0291	1.32	11.5136	11.2016	281	310	110.320284697509
2GSF_A	T0291TS536_3	T0291	2.99	8.7694	8.6323	281	310	110.320284697509
2GSF_A	T0291TS536_4	T0291	2.07	10.4159	10.1738	281	310	110.320284697509
2GSF_A	T0291TS536_5	T0291	2.67	8.3853	8.2726	281	310	110.320284697509
2GSF_A	T0291TS550_1	T0291	1.09	11.6782	11.3557	281	309	109.964412811388
2GSF_A	T0291TS550_2	T0291	1.32	11.4038	11.0988	281	310	110.320284697509
2GSF_A	T0291TS556_1	T0291	1.24	11.9527	11.6126	281	310	110.320284697509
2GSF_A	T0291TS556_2	T0291	1.47	11.8429	11.5099	281	310	110.320284697509
2GSF_A	T0291TS556_3	T0291	2.04	11.8978	11.5613	281	310	110.320284697509
2GSF_A	T0291TS556_4	T0291	1.37	11.3490	11.0474	281	310	110.320284697509
2GSF_A	T0291TS556_5	T0291	1.39	11.3490	11.0474	281	310	110.320284697509
2GSF_A	T0291TS559_1	T0291	0.84	11.8946	11.5583	281	272	96.797153024911
2GSF_A	T0291TS568_1	T0291	1.06	12.0075	11.6640	281	310	110.320284697509
2GSF_A	T0291TS568_2	T0291	1.08	12.0075	11.6640	281	310	110.320284697509
2GSF_A	T0291TS568_3	T0291	1.30	11.9527	11.6126	281	310	110.320284697509
2GSF_A	T0291TS568_4	T0291	1.35	12.0075	11.6640	281	310	110.320284697509
2GSF_A	T0291TS568_5	T0291	1.08	11.6782	11.3557	281	310	110.320284697509
2GSF_A	T0291TS601_1	T0291	1.68	10.7452	10.4821	281	310	110.320284697509
2GSF_A	T0291TS601_2	T0291	2.58	8.4950	8.3754	281	310	110.320284697509
2GSF_A	T0291TS601_3	T0291	1.42	10.9648	10.6877	281	310	110.320284697509
2GSF_A	T0291TS601_4	T0291	2.83	-1.2193	0.1371	281	310	110.320284697509
2GSF_A	T0291TS601_5	T0291	2.49	-1.1095	0.1703	281	310	110.320284697509
2GSF_A	T0291TS609_1	T0291	1.59	10.6355	10.3794	281	310	110.320284697509
2GSF_A	T0291TS609_2	T0291	2.10	10.5257	10.2766	281	310	110.320284697509
2GSF_A	T0291TS609_4	T0291	1.42	11.6234	11.3043	281	310	110.320284697509
2GSF_A	T0291TS640_1	T0291	1.79	10.8550	10.5849	281	303	107.829181494662
2GSF_A	T0291TS640_2	T0291	1.32	11.5685	11.2529	281	303	107.829181494662
2GSF_A	T0291TS640_3	T0291	2.17	6.5192	6.5261	281	303	107.829181494662
2GSF_A	T0291TS641_2	T0291	1.02	11.7880	11.4585	281	297	105.693950177936
2GSF_A	T0291TS650_1	T0291	1.14	11.7666	11.4384	281	277	98.576512455516
2GSF_A	T0291TS651_1	T0291	1.80	11.7880	11.4585	281	310	110.320284697509
2GSF_A	T0291TS654_1	T0291	1.09	11.8575	11.5235	281	273	97.153024911032
2GSF_A	T0291TS658_1	T0291	1.12	11.8429	11.5099	281	310	110.320284697509
2GSF_A	T0291TS664_1	T0291	1.13	11.6782	11.3557	281	310	110.320284697509
2GSF_A	T0291TS664_2	T0291	1.21	11.8978	11.5613	281	310	110.320284697509
2GSF_A	T0291TS664_3	T0291	1.22	12.0075	11.6640	281	310	110.320284697509
2GSF_A	T0291TS664_4	T0291	1.83	11.7880	11.4585	281	310	110.320284697509
2GSF_A	T0291TS664_5	T0291	1.00	11.8429	11.5099	281	295	104.982206405694
2GSF_A	T0291TS671_1	T0291	1.13	12.0624	11.7154	281	296	105.338078291815
2GSF_A	T0291TS671_2	T0291	1.12	12.0624	11.7154	281	296	105.338078291815
2GSF_A	T0291TS671_4	T0291	1.09	12.0624	11.7154	281	296	105.338078291815
2GSF_A	T0291TS671_5	T0291	1.12	12.0624	11.7154	281	296	105.338078291815
2GSF_A	T0291TS675_1	T0291	1.13	11.8429	11.5099	281	310	110.320284697509
2GSF_A	T0291TS675_2	T0291	1.42	11.6234	11.3043	281	310	110.320284697509
2GSF_A	T0291TS675_3	T0291	1.02	12.0624	11.7154	281	310	110.320284697509
2GSF_A	T0291TS675_4	T0291	1.09	11.7331	11.4071	281	310	110.320284697509
2GSF_A	T0291TS675_5	T0291	1.21	11.8429	11.5099	281	310	110.320284697509
2GSF_A	T0291TS677_1	T0291	2.36	10.6355	10.3794	281	310	110.320284697509
2GSF_A	T0291TS698_1	T0291	1.73	11.7880	11.4585	281	310	110.320284697509
2GSF_A	T0291TS705_1	T0291	2.03	9.4280	9.2489	281	292	103.914590747331
2GSF_A	T0291TS710_1	T0291	1.83	11.7880	11.4585	281	310	110.320284697509
2GSF_A	T0291TS710_2	T0291	1.05	11.6782	11.3557	281	295	104.982206405694
2GSF_A	T0291TS710_3	T0291	1.21	11.8978	11.5613	281	310	110.320284697509
2GSF_A	T0291TS710_4	T0291	1.14	11.6782	11.3557	281	310	110.320284697509
2GSF_A	T0291TS710_5	T0291	1.28	11.5685	11.2529	281	295	104.982206405694
2QO2_A	2QO7_A	T0291	0.51	12.3389	11.9743	297	288	96.969696969697
2QO2_A	2QO9_A	T0291	0.54	12.0439	11.6981	297	292	98.3164983164983
2QO2_A	2QOB_A	T0291	0.66	11.8600	11.5259	297	299	100.673400673401
2QO2_A	2QOC_A	T0291	0.59	11.5881	11.2713	297	319	107.407407407407
2QO2_A	2QOD_A	T0291	0.20	12.4355	12.0647	297	294	98.989898989899
2QO2_A	2QOQ_A	T0291	0.85	12.4092	12.0401	297	290	97.6430976430976
2QO2_A	3DZQ_A	T0291	1.24	11.8185	11.4870	297	272	91.5824915824916
2QO2_A	3FXX_A	T0291	0.64	11.8071	11.4763	297	296	99.6632996632997
2QO2_A	3FY2_A	T0291	0.69	11.8618	11.5276	297	286	96.2962962962963
2QO2_A	4G2F_A	T0291	1.02	12.0626	11.7156	297	280	94.2760942760943
2QO2_A	4GK2_A	T0291	0.71	12.2191	11.8621	297	267	89.8989898989899
2QO2_A	4GK3_A	T0291	0.63	12.0069	11.6634	297	280	94.2760942760943
2QO2_A	4GK4_A	T0291	0.58	12.0626	11.7156	297	280	94.2760942760943
2QO2_A	RT0291AL170_2	T0291	0.78	11.7523	11.4251	297	289	97.3063973063973
2QO2_A	RT0291TS193_1	T0291	2.70	-1.9566	0.0167	297	310	104.377104377104
2QO2_A	RT0291TS261_1	T0291	1.49	10.6429	10.3863	297	291	97.979797979798
2QO2_A	RT0291TS268_1	T0291	2.75	-0.4496	0.4589	297	310	104.377104377104
2QO2_A	RT0291TS268_2	T0291	2.75	-0.4496	0.4589	297	310	104.377104377104
2QO2_A	RT0291TS268_3	T0291	nan	-4.2172	0.0000	297	310	104.377104377104
2QO2_A	RT0291TS268_4	T0291	2.80	-0.8263	0.2759	297	310	104.377104377104
2QO2_A	RT0291TS268_5	T0291	2.47	1.4343	1.8487	297	310	104.377104377104
2QO2_A	T0291AL044_1	T0291	0.78	12.2523	11.8932	297	270	90.9090909090909
2QO2_A	T0291AL044_2	T0291	1.73	10.1101	9.8875	297	291	97.979797979798
2QO2_A	T0291AL044_3	T0291	1.84	10.5347	10.2850	297	274	92.2558922558922
2QO2_A	T0291AL044_4	T0291	2.32	9.3985	9.2212	297	294	98.989898989899
2QO2_A	T0291AL044_5	T0291	2.05	10.2922	10.0580	297	278	93.6026936026936
2QO2_A	T0291AL170_1	T0291	0.78	12.2343	11.8763	297	269	90.5723905723906
2QO2_A	T0291AL170_2_1	T0291	0.78	12.2343	11.8763	297	269	90.5723905723906
2QO2_A	T0291AL170_2_2	T0291	2.54	-1.0822	0.1792	297	20	6.73400673400673
2QO2_A	T0291AL242_1	T0291	2.97	8.3022	8.1949	297	280	94.2760942760943
2QO2_A	T0291AL242_2	T0291	1.96	7.2958	7.2528	297	245	82.4915824915825
2QO2_A	T0291AL242_3	T0291	2.51	8.5226	8.4012	297	300	101.010101010101
2QO2_A	T0291AL242_4	T0291	2.76	8.3573	8.2464	297	280	94.2760942760943
2QO2_A	T0291AL242_5	T0291	2.15	8.9058	8.7600	297	302	101.683501683502
2QO2_A	T0291AL243_1	T0291	0.77	12.2881	11.9267	297	272	91.5824915824916
2QO2_A	T0291AL243_2	T0291	1.28	11.5431	11.2292	297	251	84.5117845117845
2QO2_A	T0291AL243_3	T0291	2.61	8.5781	8.4531	297	274	92.2558922558922
2QO2_A	T0291AL243_4	T0291	1.61	10.1198	9.8965	297	273	91.9191919191919
2QO2_A	T0291AL243_5	T0291	1.94	9.6121	9.4212	297	257	86.5319865319865
2QO2_A	T0291AL257_1	T0291	2.01	9.3985	9.2212	297	288	96.969696969697
2QO2_A	T0291AL257_2	T0291	1.80	10.4159	10.1738	297	281	94.6127946127946
2QO2_A	T0291AL257_3	T0291	1.55	10.5480	10.2975	297	293	98.6531986531987
2QO2_A	T0291AL257_4	T0291	1.73	11.5038	11.1924	297	252	84.8484848484848
2QO2_A	T0291AL257_5	T0291	2.59	7.8413	7.7634	297	268	90.2356902356902
2QO2_A	T0291AL316_1	T0291	1.55	10.5480	10.2975	297	293	98.6531986531987
2QO2_A	T0291AL316_2	T0291	2.01	9.3985	9.2212	297	288	96.969696969697
2QO2_A	T0291AL316_3	T0291	2.59	7.8413	7.7634	297	268	90.2356902356902
2QO2_A	T0291AL316_4	T0291	1.94	9.5792	9.3904	297	258	86.8686868686869
2QO2_A	T0291AL316_5	T0291	1.80	10.4386	10.1950	297	282	94.9494949494949
2QO2_A	T0291AL333_1	T0291	2.02	9.3438	9.1700	297	296	99.6632996632997
2QO2_A	T0291AL333_2	T0291	2.59	7.8146	7.7384	297	269	90.5723905723906
2QO2_A	T0291AL333_3	T0291	1.94	9.5792	9.3904	297	258	86.8686868686869
2QO2_A	T0291AL333_4	T0291	1.82	10.6581	10.4006	297	272	91.5824915824916
2QO2_A	T0291AL333_5	T0291	1.73	11.5038	11.1924	297	252	84.8484848484848
2QO2_A	T0291AL380_1	T0291	0.80	12.1229	11.7720	297	266	89.5622895622896
2QO2_A	T0291AL380_2	T0291	0.75	11.8948	11.5584	297	263	88.5521885521886
2QO2_A	T0291AL380_3	T0291	1.15	11.8181	11.4866	297	265	89.2255892255892
2QO2_A	T0291AL380_4	T0291	1.99	10.1198	9.8965	297	273	91.9191919191919
2QO2_A	T0291AL380_5	T0291	1.97	10.1140	9.8911	297	268	90.2356902356902
2QO2_A	T0291AL381_1	T0291	1.82	9.8912	9.6825	297	290	97.6430976430976
2QO2_A	T0291AL381_2	T0291	2.59	7.7617	7.6889	297	271	91.2457912457913
2QO2_A	T0291AL381_3	T0291	1.54	10.4933	10.2463	297	297	100
2QO2_A	T0291AL381_4	T0291	0.77	12.2702	11.9099	297	271	91.2457912457913
2QO2_A	T0291AL381_5	T0291	1.27	11.6028	11.2850	297	248	83.5016835016835
2QO2_A	T0291AL706_1	T0291	0.77	12.2881	11.9267	297	272	91.5824915824916
2QO2_A	T0291TS004_1	T0291	1.14	12.0260	11.6814	297	310	104.377104377104
2QO2_A	T0291TS004_2	T0291	1.15	11.9713	11.6301	297	310	104.377104377104
2QO2_A	T0291TS004_3	T0291	0.93	11.9166	11.5788	297	310	104.377104377104
2QO2_A	T0291TS004_4	T0291	1.17	12.0260	11.6814	297	310	104.377104377104
2QO2_A	T0291TS004_5	T0291	1.23	11.9166	11.5788	297	310	104.377104377104
2QO2_A	T0291TS005_1	T0291	1.23	12.1903	11.8351	297	310	104.377104377104
2QO2_A	T0291TS010_1	T0291	2.53	11.4239	11.1176	297	310	104.377104377104
2QO2_A	T0291TS010_2	T0291	2.53	11.4239	11.1176	297	310	104.377104377104
2QO2_A	T0291TS010_3	T0291	1.59	11.6976	11.3738	297	310	104.377104377104
2QO2_A	T0291TS010_4	T0291	1.57	10.5688	10.3170	297	278	93.6026936026936
2QO2_A	T0291TS010_5	T0291	2.19	9.3642	9.1891	297	252	84.8484848484848
2QO2_A	T0291TS011_1u	T0291	2.01	9.6722	9.4775	297	285	95.959595959596
2QO2_A	T0291TS013_1	T0291	1.64	11.8071	11.4763	297	310	104.377104377104
2QO2_A	T0291TS020_1	T0291	1.12	11.9713	11.6301	297	310	104.377104377104
2QO2_A	T0291TS020_2	T0291	0.81	7.4826	7.4276	297	310	104.377104377104
2QO2_A	T0291TS020_3	T0291	0.95	12.0260	11.6814	297	310	104.377104377104
2QO2_A	T0291TS020_4	T0291	1.08	12.0808	11.7326	297	310	104.377104377104
2QO2_A	T0291TS020_5	T0291	1.12	11.9713	11.6301	297	310	104.377104377104
2QO2_A	T0291TS022_1	T0291	2.29	9.8364	9.6312	297	298	100.3367003367
2QO2_A	T0291TS022_2	T0291	2.24	9.3235	9.1511	297	266	89.5622895622896
2QO2_A	T0291TS022_3	T0291	1.60	10.6028	10.3488	297	298	100.3367003367
2QO2_A	T0291TS022_4	T0291	2.56	8.6869	8.5550	297	290	97.6430976430976
2QO2_A	T0291TS022_5	T0291	2.86	7.9205	7.8375	297	290	97.6430976430976
2QO2_A	T0291TS024_1	T0291	1.18	12.0260	11.6814	297	310	104.377104377104
2QO2_A	T0291TS024_2	T0291	1.12	12.2997	11.9376	297	310	104.377104377104
2QO2_A	T0291TS024_3	T0291	1.28	12.2450	11.8864	297	310	104.377104377104
2QO2_A	T0291TS024_4	T0291	2.23	11.7523	11.4251	297	310	104.377104377104
2QO2_A	T0291TS024_5	T0291	1.36	12.0260	11.6814	297	310	104.377104377104
2QO2_A	T0291TS025_1	T0291	1.23	12.0808	11.7326	297	310	104.377104377104
2QO2_A	T0291TS025_2	T0291	1.17	12.0808	11.7326	297	310	104.377104377104
2QO2_A	T0291TS025_3	T0291	1.38	11.6976	11.3738	297	310	104.377104377104
2QO2_A	T0291TS025_4	T0291	1.43	11.6429	11.3226	297	310	104.377104377104
2QO2_A	T0291TS025_5	T0291	1.54	11.8071	11.4763	297	310	104.377104377104
2QO2_A	T0291TS026_1	T0291	1.36	11.9713	11.6301	297	300	101.010101010101
2QO2_A	T0291TS026_2	T0291	1.18	11.8071	11.4763	297	300	101.010101010101
2QO2_A	T0291TS026_3	T0291	1.08	12.0808	11.7326	297	300	101.010101010101
2QO2_A	T0291TS026_4	T0291	1.35	12.0808	11.7326	297	300	101.010101010101
2QO2_A	T0291TS026_5	T0291	1.39	12.0260	11.6814	297	300	101.010101010101
2QO2_A	T0291TS027_1	T0291	1.14	12.0808	11.7326	297	300	101.010101010101
2QO2_A	T0291TS027_2	T0291	1.34	12.0808	11.7326	297	300	101.010101010101
2QO2_A	T0291TS027_3	T0291	1.24	11.8618	11.5276	297	300	101.010101010101
2QO2_A	T0291TS027_4	T0291	1.14	12.0260	11.6814	297	300	101.010101010101
2QO2_A	T0291TS027_5	T0291	1.24	12.0808	11.7326	297	300	101.010101010101
2QO2_A	T0291TS028_1	T0291	1.87	10.0554	9.8362	297	288	96.969696969697
2QO2_A	T0291TS028_2	T0291	1.68	10.2743	10.0412	297	297	100
2QO2_A	T0291TS028_3	T0291	1.57	10.2196	9.9900	297	287	96.6329966329966
2QO2_A	T0291TS028_4	T0291	2.41	9.1795	9.0162	297	310	104.377104377104
2QO2_A	T0291TS028_5	T0291	2.54	8.2489	8.1450	297	310	104.377104377104
2QO2_A	T0291TS029_1	T0291	2.48	5.3477	5.4306	297	310	104.377104377104
2QO2_A	T0291TS029_2	T0291	2.69	9.1795	9.0162	297	310	104.377104377104
2QO2_A	T0291TS029_3	T0291	2.85	7.6468	7.5813	297	310	104.377104377104
2QO2_A	T0291TS029_4	T0291	2.74	7.3731	7.3251	297	310	104.377104377104
2QO2_A	T0291TS029_5	T0291	2.40	8.9058	8.7600	297	310	104.377104377104
2QO2_A	T0291TS034_1	T0291	1.68	11.2049	10.9125	297	310	104.377104377104
2QO2_A	T0291TS034_2	T0291	0.93	11.1502	10.8613	297	310	104.377104377104
2QO2_A	T0291TS034_3	T0291	1.69	11.2049	10.9125	297	310	104.377104377104
2QO2_A	T0291TS034_4	T0291	1.65	10.6575	10.4000	297	310	104.377104377104
2QO2_A	T0291TS034_5	T0291	1.33	11.2049	10.9125	297	310	104.377104377104
2QO2_A	T0291TS035_1	T0291	1.08	12.0808	11.7326	297	310	104.377104377104
2QO2_A	T0291TS035_2	T0291	1.12	11.5881	11.2713	297	310	104.377104377104
2QO2_A	T0291TS035_3	T0291	2.32	10.2743	10.0412	297	310	104.377104377104
2QO2_A	T0291TS035_4	T0291	2.67	8.2489	8.1450	297	310	104.377104377104
2QO2_A	T0291TS035_5	T0291	2.83	8.6321	8.5037	297	310	104.377104377104
2QO2_A	T0291TS046_1	T0291	0.91	12.0260	11.6814	297	296	99.6632996632997
2QO2_A	T0291TS046_2	T0291	0.91	12.0260	11.6814	297	296	99.6632996632997
2QO2_A	T0291TS046_3	T0291	0.91	12.0260	11.6814	297	296	99.6632996632997
2QO2_A	T0291TS046_4	T0291	0.97	11.8618	11.5276	297	294	98.989898989899
2QO2_A	T0291TS046_5	T0291	0.91	12.0260	11.6814	297	296	99.6632996632997
2QO2_A	T0291TS047_1	T0291	1.51	10.7670	10.5025	297	287	96.6329966329966
2QO2_A	T0291TS047_2	T0291	2.27	10.3875	10.1472	297	270	90.9090909090909
2QO2_A	T0291TS047_3	T0291	1.63	10.9689	10.6915	297	276	92.9292929292929
2QO2_A	T0291TS047_4	T0291	1.63	10.9689	10.6915	297	276	92.9292929292929
2QO2_A	T0291TS047_5	T0291	1.63	10.9689	10.6915	297	276	92.9292929292929
2QO2_A	T0291TS050_1	T0291	1.28	11.9166	11.5788	297	310	104.377104377104
2QO2_A	T0291TS050_2	T0291	0.89	11.7988	11.4686	297	264	88.8888888888889
2QO2_A	T0291TS050_3	T0291	0.89	12.2678	11.9077	297	274	92.2558922558922
2QO2_A	T0291TS050_4	T0291	1.38	11.6976	11.3738	297	310	104.377104377104
2QO2_A	T0291TS050_5	T0291	1.15	11.8181	11.4866	297	265	89.2255892255892
2QO2_A	T0291TS060_1	T0291	1.92	11.0407	10.7588	297	310	104.377104377104
2QO2_A	T0291TS060_2	T0291	1.59	10.8217	10.5538	297	310	104.377104377104
2QO2_A	T0291TS060_3	T0291	2.09	10.4933	10.2463	297	310	104.377104377104
2QO2_A	T0291TS060_4	T0291	2.69	7.5373	7.4788	297	310	104.377104377104
2QO2_A	T0291TS060_5	T0291	2.13	9.1795	9.0162	297	310	104.377104377104
2QO2_A	T0291TS063_1	T0291	2.31	9.3985	9.2212	297	310	104.377104377104
2QO2_A	T0291TS063_2	T0291	1.97	9.8364	9.6312	297	310	104.377104377104
2QO2_A	T0291TS063_3	T0291	2.16	10.2743	10.0412	297	310	104.377104377104
2QO2_A	T0291TS063_4	T0291	2.60	9.6175	9.4262	297	310	104.377104377104
2QO2_A	T0291TS063_5	T0291	2.06	9.6651	9.4708	297	275	92.5925925925926
2QO2_A	T0291TS064_2u	T0291	2.69	9.8364	9.6312	297	310	104.377104377104
2QO2_A	T0291TS071_1	T0291	2.71	8.0300	7.9400	297	310	104.377104377104
2QO2_A	T0291TS071_2	T0291	2.59	8.0847	7.9912	297	310	104.377104377104
2QO2_A	T0291TS071_3	T0291	2.62	8.2489	8.1450	297	310	104.377104377104
2QO2_A	T0291TS074_1	T0291	0.85	12.1355	11.7839	297	296	99.6632996632997
2QO2_A	T0291TS074_2	T0291	0.81	12.1355	11.7839	297	296	99.6632996632997
2QO2_A	T0291TS074_3	T0291	0.80	12.1355	11.7839	297	296	99.6632996632997
2QO2_A	T0291TS083_1	T0291	1.27	11.8071	11.4763	297	295	99.3265993265993
2QO2_A	T0291TS083_2	T0291	0.84	11.1980	10.9061	297	279	93.9393939393939
2QO2_A	T0291TS083_3	T0291	1.99	10.3838	10.1438	297	286	96.2962962962963
2QO2_A	T0291TS083_4	T0291	3.03	8.4132	8.2987	297	301	101.346801346801
2QO2_A	T0291TS083_5	T0291	2.29	9.2713	9.1021	297	264	88.8888888888889
2QO2_A	T0291TS087_1	T0291	0.95	12.1355	11.7839	297	310	104.377104377104
2QO2_A	T0291TS087_2	T0291	1.67	11.3692	11.0663	297	310	104.377104377104
2QO2_A	T0291TS087_3	T0291	2.51	9.9459	9.7337	297	310	104.377104377104
2QO2_A	T0291TS087_4	T0291	1.86	10.0006	9.7850	297	310	104.377104377104
2QO2_A	T0291TS087_5	T0291	2.98	7.9752	7.8888	297	310	104.377104377104
2QO2_A	T0291TS091_1	T0291	1.85	10.4933	10.2463	297	310	104.377104377104
2QO2_A	T0291TS091_2	T0291	2.47	9.8364	9.6312	297	310	104.377104377104
2QO2_A	T0291TS091_3	T0291	2.29	9.5627	9.3750	297	310	104.377104377104
2QO2_A	T0291TS091_4	T0291	1.93	10.6575	10.4000	297	310	104.377104377104
2QO2_A	T0291TS091_5	T0291	2.11	10.8217	10.5538	297	310	104.377104377104
2QO2_A	T0291TS092_1	T0291	1.13	12.0260	11.6814	297	310	104.377104377104
2QO2_A	T0291TS092_2	T0291	2.47	9.8364	9.6312	297	310	104.377104377104
2QO2_A	T0291TS092_3	T0291	1.96	10.0554	9.8362	297	310	104.377104377104
2QO2_A	T0291TS092_4	T0291	1.76	10.6575	10.4000	297	310	104.377104377104
2QO2_A	T0291TS092_5	T0291	2.11	10.8217	10.5538	297	310	104.377104377104
2QO2_A	T0291TS102_1	T0291	0.77	12.2881	11.9267	297	272	91.5824915824916
2QO2_A	T0291TS102_2	T0291	0.75	11.9146	11.5770	297	261	87.8787878787879
2QO2_A	T0291TS102_3	T0291	2.51	9.6779	9.4828	297	280	94.2760942760943
2QO2_A	T0291TS102_4	T0291	1.96	10.6575	10.4000	297	297	100
2QO2_A	T0291TS102_5	T0291	1.66	10.6723	10.4139	297	265	89.2255892255892
2QO2_A	T0291TS103_1	T0291	1.18	12.0260	11.6814	297	310	104.377104377104
2QO2_A	T0291TS105_1	T0291	1.03	12.0808	11.7326	297	310	104.377104377104
2QO2_A	T0291TS105_2	T0291	0.99	12.1355	11.7839	297	310	104.377104377104
2QO2_A	T0291TS105_3	T0291	1.08	12.0260	11.6814	297	310	104.377104377104
2QO2_A	T0291TS105_4	T0291	1.24	12.1903	11.8351	297	310	104.377104377104
2QO2_A	T0291TS105_5	T0291	1.65	10.6575	10.4000	297	310	104.377104377104
2QO2_A	T0291TS109_1	T0291	2.95	-1.1117	0.1696	297	310	104.377104377104
2QO2_A	T0291TS109_2	T0291	2.82	-1.4402	0.0833	297	310	104.377104377104
2QO2_A	T0291TS111_1	T0291	2.00	9.6663	9.4720	297	266	89.5622895622896
2QO2_A	T0291TS111_2	T0291	0.93	11.2597	10.9638	297	282	94.9494949494949
2QO2_A	T0291TS111_3	T0291	1.59	10.5480	10.2975	297	284	95.6228956228956
2QO2_A	T0291TS111_5	T0291	1.04	12.0808	11.7326	297	296	99.6632996632997
2QO2_A	T0291TS113_1	T0291	1.00	11.8618	11.5276	297	310	104.377104377104
2QO2_A	T0291TS113_2	T0291	1.13	12.1355	11.7839	297	310	104.377104377104
2QO2_A	T0291TS113_3	T0291	1.12	11.9166	11.5788	297	310	104.377104377104
2QO2_A	T0291TS113_4	T0291	1.51	11.8071	11.4763	297	310	104.377104377104
2QO2_A	T0291TS113_5	T0291	1.04	11.5334	11.2201	297	309	104.040404040404
2QO2_A	T0291TS125_1	T0291	1.44	11.2049	10.9125	297	310	104.377104377104
2QO2_A	T0291TS125_1u	T0291	1.85	10.3611	10.1224	297	281	94.6127946127946
2QO2_A	T0291TS125_2	T0291	1.28	11.3144	11.0151	297	310	104.377104377104
2QO2_A	T0291TS125_2u	T0291	2.09	10.2745	10.0414	297	270	90.9090909090909
2QO2_A	T0291TS125_3	T0291	1.46	11.3144	11.0151	297	310	104.377104377104
2QO2_A	T0291TS125_3u	T0291	2.11	10.2179	9.9884	297	270	90.9090909090909
2QO2_A	T0291TS125_4	T0291	1.68	10.9312	10.6563	297	310	104.377104377104
2QO2_A	T0291TS125_4u	T0291	2.02	9.6722	9.4775	297	293	98.6531986531987
2QO2_A	T0291TS125_5	T0291	2.04	10.6028	10.3488	297	310	104.377104377104
2QO2_A	T0291TS125_5u	T0291	2.00	10.3413	10.1039	297	268	90.2356902356902
2QO2_A	T0291TS132_1	T0291	2.17	10.9860	10.7075	297	310	104.377104377104
2QO2_A	T0291TS135_1	T0291	1.33	12.0260	11.6814	297	310	104.377104377104
2QO2_A	T0291TS136_1	T0291	2.30	10.7670	10.5025	297	310	104.377104377104
2QO2_A	T0291TS136_2	T0291	2.20	8.2489	8.1450	297	310	104.377104377104
2QO2_A	T0291TS136_3	T0291	2.57	7.8110	7.7350	297	310	104.377104377104
2QO2_A	T0291TS136_4	T0291	2.86	7.8110	7.7350	297	310	104.377104377104
2QO2_A	T0291TS136_5	T0291	2.81	7.5920	7.5301	297	310	104.377104377104
2QO2_A	T0291TS137_1	T0291	2.50	10.6028	10.3488	297	310	104.377104377104
2QO2_A	T0291TS137_2	T0291	2.65	8.4679	8.3500	297	310	104.377104377104
2QO2_A	T0291TS137_3	T0291	3.18	3.4865	3.6983	297	310	104.377104377104
2QO2_A	T0291TS137_4	T0291	2.96	7.8110	7.7350	297	310	104.377104377104
2QO2_A	T0291TS137_5	T0291	2.22	1.4611	1.8717	297	310	104.377104377104
2QO2_A	T0291TS139_1	T0291	2.76	-1.1117	0.1696	297	310	104.377104377104
2QO2_A	T0291TS139_2	T0291	2.89	0.1473	0.8315	297	310	104.377104377104
2QO2_A	T0291TS139_3	T0291	2.70	-0.5643	0.3984	297	310	104.377104377104
2QO2_A	T0291TS139_4	T0291	2.59	-0.8928	0.2486	297	310	104.377104377104
2QO2_A	T0291TS139_5	T0291	2.17	-1.1665	0.1525	297	310	104.377104377104
2QO2_A	T0291TS168_1	T0291	2.52	10.8217	10.5538	297	310	104.377104377104
2QO2_A	T0291TS168_2	T0291	2.95	10.3838	10.1438	297	310	104.377104377104
2QO2_A	T0291TS168_3	T0291	2.78	10.1101	9.8875	297	310	104.377104377104
2QO2_A	T0291TS168_4	T0291	2.51	9.8912	9.6825	297	310	104.377104377104
2QO2_A	T0291TS168_5	T0291	2.75	9.9459	9.7337	297	310	104.377104377104
2QO2_A	T0291TS178_1	T0291	3.01	8.5226	8.4012	297	310	104.377104377104
2QO2_A	T0291TS178_2	T0291	2.53	8.2489	8.1450	297	310	104.377104377104
2QO2_A	T0291TS178_3	T0291	1.10	12.0808	11.7326	297	310	104.377104377104
2QO2_A	T0291TS178_4	T0291	2.72	8.0847	7.9912	297	310	104.377104377104
2QO2_A	T0291TS178_5	T0291	1.69	10.8217	10.5538	297	310	104.377104377104
2QO2_A	T0291TS179_1	T0291	1.10	12.0808	11.7326	297	310	104.377104377104
2QO2_A	T0291TS179_2	T0291	1.75	10.6575	10.4000	297	310	104.377104377104
2QO2_A	T0291TS179_3	T0291	3.01	8.9606	8.8112	297	310	104.377104377104
2QO2_A	T0291TS179_4	T0291	1.78	10.6575	10.4000	297	310	104.377104377104
2QO2_A	T0291TS179_5	T0291	3.01	8.5226	8.4012	297	310	104.377104377104
2QO2_A	T0291TS186_1	T0291	0.89	12.2678	11.9077	297	274	92.2558922558922
2QO2_A	T0291TS186_2	T0291	0.89	11.7988	11.4686	297	264	88.8888888888889
2QO2_A	T0291TS186_3	T0291	2.05	9.5627	9.3750	297	307	103.367003367003
2QO2_A	T0291TS186_4	T0291	1.98	9.6722	9.4775	297	293	98.6531986531987
2QO2_A	T0291TS186_5	T0291	1.59	10.4386	10.1950	297	303	102.020202020202
2QO2_A	T0291TS193_1_1	T0291	2.70	-1.9566	0.0167	297	52	17.5084175084175
2QO2_A	T0291TS193_1_2	T0291	2.34	-1.4035	0.0910	297	258	86.8686868686869
2QO2_A	T0291TS197_1	T0291	2.00	11.3144	11.0151	297	310	104.377104377104
2QO2_A	T0291TS197_2	T0291	1.79	11.1502	10.8613	297	310	104.377104377104
2QO2_A	T0291TS197_3	T0291	1.74	11.3144	11.0151	297	310	104.377104377104
2QO2_A	T0291TS197_4	T0291	2.15	11.3144	11.0151	297	310	104.377104377104
2QO2_A	T0291TS197_5	T0291	1.96	11.2049	10.9125	297	310	104.377104377104
2QO2_A	T0291TS203_1	T0291	2.05	9.4532	9.2725	297	310	104.377104377104
2QO2_A	T0291TS203_2	T0291	1.52	10.6575	10.4000	297	310	104.377104377104
2QO2_A	T0291TS203_3	T0291	1.88	10.4933	10.2463	297	310	104.377104377104
2QO2_A	T0291TS203_4	T0291	2.70	7.4826	7.4276	297	310	104.377104377104
2QO2_A	T0291TS203_5	T0291	2.11	8.9606	8.8112	297	310	104.377104377104
2QO2_A	T0291TS205_1	T0291	1.42	12.0808	11.7326	297	296	99.6632996632997
2QO2_A	T0291TS205_2	T0291	1.44	11.9166	11.5788	297	294	98.989898989899
2QO2_A	T0291TS205_3	T0291	2.73	7.8658	7.7863	297	284	95.6228956228956
2QO2_A	T0291TS205_4	T0291	2.47	7.4278	7.3763	297	284	95.6228956228956
2QO2_A	T0291TS205_5	T0291	1.90	11.6976	11.3738	297	296	99.6632996632997
2QO2_A	T0291TS209_1	T0291	0.91	11.9713	11.6301	297	294	98.989898989899
2QO2_A	T0291TS209_2	T0291	1.18	11.3490	11.0474	297	281	94.6127946127946
2QO2_A	T0291TS211_1	T0291	2.48	9.5080	9.3237	297	290	97.6430976430976
2QO2_A	T0291TS211_2	T0291	1.88	10.9648	10.6877	297	281	94.6127946127946
2QO2_A	T0291TS211_3	T0291	2.30	6.4972	6.5055	297	284	95.6228956228956
2QO2_A	T0291TS211_4	T0291	2.25	9.3985	9.2212	297	284	95.6228956228956
2QO2_A	T0291TS211_5	T0291	2.47	9.2890	9.1187	297	284	95.6228956228956
2QO2_A	T0291TS212_1	T0291	1.02	12.0260	11.6814	297	310	104.377104377104
2QO2_A	T0291TS213_1	T0291	2.88	8.7416	8.6062	297	310	104.377104377104
2QO2_A	T0291TS214_1	T0291	2.80	8.9606	8.8112	297	310	104.377104377104
2QO2_A	T0291TS234_1	T0291	1.02	11.8071	11.4763	297	293	98.6531986531987
2QO2_A	T0291TS239_1	T0291	1.55	10.3291	10.0925	297	293	98.6531986531987
2QO2_A	T0291TS239_2	T0291	1.94	10.5480	10.2975	297	283	95.2861952861953
2QO2_A	T0291TS239_3	T0291	2.22	8.9840	8.8332	297	264	88.8888888888889
2QO2_A	T0291TS239_4	T0291	2.82	7.9308	7.8471	297	271	91.2457912457913
2QO2_A	T0291TS239_5	T0291	2.53	8.2966	8.1896	297	270	90.9090909090909
2QO2_A	T0291TS245_1	T0291	2.28	10.6028	10.3488	297	303	102.020202020202
2QO2_A	T0291TS247_1	T0291	1.69	11.7523	11.4251	297	295	99.3265993265993
2QO2_A	T0291TS247_2	T0291	1.56	11.9713	11.6301	297	295	99.3265993265993
2QO2_A	T0291TS247_3	T0291	1.40	11.8618	11.5276	297	296	99.6632996632997
2QO2_A	T0291TS247_4	T0291	2.88	8.7416	8.6062	297	295	99.3265993265993
2QO2_A	T0291TS247_5	T0291	1.62	11.5881	11.2713	297	296	99.6632996632997
2QO2_A	T0291TS248_1	T0291	1.24	12.0260	11.6814	297	310	104.377104377104
2QO2_A	T0291TS248_2	T0291	0.88	11.3692	11.0663	297	310	104.377104377104
2QO2_A	T0291TS248_3	T0291	2.28	10.5480	10.2975	297	310	104.377104377104
2QO2_A	T0291TS248_4	T0291	2.93	9.0700	8.9137	297	310	104.377104377104
2QO2_A	T0291TS248_5	T0291	2.12	10.5480	10.2975	297	310	104.377104377104
2QO2_A	T0291TS249_1	T0291	2.86	8.7963	8.6575	297	310	104.377104377104
2QO2_A	T0291TS249_2	T0291	2.89	9.0700	8.9137	297	310	104.377104377104
2QO2_A	T0291TS249_3	T0291	2.83	8.5226	8.4012	297	310	104.377104377104
2QO2_A	T0291TS250_1	T0291	2.92	7.9752	7.8888	297	310	104.377104377104
2QO2_A	T0291TS250_2	T0291	2.75	8.3584	8.2475	297	310	104.377104377104
2QO2_A	T0291TS250_3	T0291	2.94	7.8658	7.7863	297	310	104.377104377104
2QO2_A	T0291TS250_4	T0291	2.90	7.4826	7.4276	297	310	104.377104377104
2QO2_A	T0291TS250_5	T0291	1.85	11.5334	11.2201	297	310	104.377104377104
2QO2_A	T0291TS261_1_1	T0291	1.49	10.6429	10.3863	297	232	78.1144781144781
2QO2_A	T0291TS261_1_2	T0291	0.33	-2.3793	0.0023	297	59	19.8653198653199
2QO2_A	T0291TS267_1	T0291	1.18	12.0260	11.6814	297	310	104.377104377104
2QO2_A	T0291TS267_2	T0291	1.27	12.0260	11.6814	297	310	104.377104377104
2QO2_A	T0291TS267_3	T0291	2.09	10.8217	10.5538	297	310	104.377104377104
2QO2_A	T0291TS267_4	T0291	2.12	10.4933	10.2463	297	310	104.377104377104
2QO2_A	T0291TS267_5	T0291	1.18	12.0260	11.6814	297	310	104.377104377104
2QO2_A	T0291TS268_1_1	T0291	2.75	-0.4496	0.4589	297	52	17.5084175084175
2QO2_A	T0291TS268_1_2	T0291	3.08	-0.6440	0.3587	297	258	86.8686868686869
2QO2_A	T0291TS268_2_1	T0291	2.75	-0.4496	0.4589	297	52	17.5084175084175
2QO2_A	T0291TS268_2_2	T0291	3.07	-1.1114	0.1697	297	258	86.8686868686869
2QO2_A	T0291TS268_3_1	T0291	nan	-4.2172	0.0000	297	52	17.5084175084175
2QO2_A	T0291TS268_3_2	T0291	2.91	-0.8193	0.2789	297	258	86.8686868686869
2QO2_A	T0291TS268_4_1	T0291	2.80	-0.8263	0.2759	297	52	17.5084175084175
2QO2_A	T0291TS268_4_2	T0291	2.96	-0.9945	0.2097	297	258	86.8686868686869
2QO2_A	T0291TS268_5_1	T0291	2.47	1.4343	1.8487	297	52	17.5084175084175
2QO2_A	T0291TS268_5_2	T0291	2.46	-1.4619	0.0789	297	258	86.8686868686869
2QO2_A	T0291TS274_1	T0291	1.22	11.9166	11.5788	297	296	99.6632996632997
2QO2_A	T0291TS275_1	T0291	1.15	11.9166	11.5788	297	310	104.377104377104
2QO2_A	T0291TS276_1	T0291	1.99	10.6028	10.3488	297	310	104.377104377104
2QO2_A	T0291TS276_2	T0291	1.75	10.6028	10.3488	297	310	104.377104377104
2QO2_A	T0291TS277_1	T0291	1.67	10.6575	10.4000	297	310	104.377104377104
2QO2_A	T0291TS277_2	T0291	1.67	10.6575	10.4000	297	310	104.377104377104
2QO2_A	T0291TS277_3	T0291	1.01	11.3692	11.0663	297	310	104.377104377104
2QO2_A	T0291TS277_4	T0291	1.01	11.3692	11.0663	297	310	104.377104377104
2QO2_A	T0291TS277_5	T0291	0.97	12.0808	11.7326	297	310	104.377104377104
2QO2_A	T0291TS297_1	T0291	0.89	11.9713	11.6301	297	296	99.6632996632997
2QO2_A	T0291TS297_2	T0291	1.33	11.4786	11.1688	297	298	100.3367003367
2QO2_A	T0291TS298_1	T0291	1.26	12.0808	11.7326	297	310	104.377104377104
2QO2_A	T0291TS298_2	T0291	0.92	12.0260	11.6814	297	295	99.3265993265993
2QO2_A	T0291TS298_3	T0291	0.94	11.9713	11.6301	297	295	99.3265993265993
2QO2_A	T0291TS298_4	T0291	1.09	12.1903	11.8351	297	300	101.010101010101
2QO2_A	T0291TS298_5	T0291	1.09	12.1903	11.8351	297	300	101.010101010101
2QO2_A	T0291TS302_1	T0291	1.01	12.0260	11.6814	297	296	99.6632996632997
2QO2_A	T0291TS302_2	T0291	1.01	11.9166	11.5788	297	295	99.3265993265993
2QO2_A	T0291TS302_3	T0291	1.18	11.4038	11.0988	297	281	94.6127946127946
2QO2_A	T0291TS302_4	T0291	0.96	11.2597	10.9638	297	282	94.9494949494949
2QO2_A	T0291TS302_5	T0291	2.92	8.1636	8.0651	297	279	93.9393939393939
2QO2_A	T0291TS307_1	T0291	3.13	9.1248	8.9650	297	310	104.377104377104
2QO2_A	T0291TS307_1u	T0291	1.96	9.6722	9.4775	297	290	97.6430976430976
2QO2_A	T0291TS307_2	T0291	3.16	4.4171	4.5623	297	310	104.377104377104
2QO2_A	T0291TS307_2u	T0291	2.67	8.9114	8.7651	297	276	92.9292929292929
2QO2_A	T0291TS307_3	T0291	2.89	5.6214	5.6864	297	310	104.377104377104
2QO2_A	T0291TS307_3u	T0291	2.67	8.9114	8.7651	297	276	92.9292929292929
2QO2_A	T0291TS307_4	T0291	3.00	5.1835	5.2772	297	310	104.377104377104
2QO2_A	T0291TS307_4u	T0291	1.83	9.8912	9.6825	297	286	96.2962962962963
2QO2_A	T0291TS307_5	T0291	2.73	1.2421	1.6851	297	310	104.377104377104
2QO2_A	T0291TS307_5u	T0291	1.56	10.8830	10.6111	297	272	91.5824915824916
2QO2_A	T0291TS318_1	T0291	1.12	12.0260	11.6814	297	310	104.377104377104
2QO2_A	T0291TS318_2	T0291	0.94	12.1903	11.8351	297	310	104.377104377104
2QO2_A	T0291TS318_3	T0291	0.90	12.1903	11.8351	297	310	104.377104377104
2QO2_A	T0291TS318_4	T0291	0.90	12.0260	11.6814	297	310	104.377104377104
2QO2_A	T0291TS318_5	T0291	1.98	10.4933	10.2463	297	310	104.377104377104
2QO2_A	T0291TS319_1	T0291	2.28	7.4278	7.3763	297	310	104.377104377104
2QO2_A	T0291TS319_2	T0291	2.58	8.6869	8.5550	297	310	104.377104377104
2QO2_A	T0291TS319_3	T0291	2.69	8.6869	8.5550	297	310	104.377104377104
2QO2_A	T0291TS319_4	T0291	2.33	8.9058	8.7600	297	310	104.377104377104
2QO2_A	T0291TS319_5	T0291	2.47	-1.4949	0.0725	297	310	104.377104377104
2QO2_A	T0291TS337_1	T0291	1.10	11.5881	11.2713	297	310	104.377104377104
2QO2_A	T0291TS337_2	T0291	1.09	12.2450	11.8864	297	310	104.377104377104
2QO2_A	T0291TS337_3	T0291	0.97	12.0260	11.6814	297	310	104.377104377104
2QO2_A	T0291TS337_4	T0291	1.32	11.5334	11.2201	297	310	104.377104377104
2QO2_A	T0291TS337_5	T0291	1.54	11.2049	10.9125	297	310	104.377104377104
2QO2_A	T0291TS338_1	T0291	0.98	12.0260	11.6814	297	297	100
2QO2_A	T0291TS338_2	T0291	0.99	11.9713	11.6301	297	310	104.377104377104
2QO2_A	T0291TS347_1	T0291	0.99	11.9166	11.5788	297	296	99.6632996632997
2QO2_A	T0291TS349_1	T0291	0.94	12.0260	11.6814	297	310	104.377104377104
2QO2_A	T0291TS349_2	T0291	0.95	11.9166	11.5788	297	295	99.3265993265993
2QO2_A	T0291TS349_3	T0291	1.12	11.8071	11.4763	297	294	98.989898989899
2QO2_A	T0291TS349_4	T0291	1.09	12.1903	11.8351	297	300	101.010101010101
2QO2_A	T0291TS349_5	T0291	0.94	11.9713	11.6301	297	295	99.3265993265993
2QO2_A	T0291TS351_1	T0291	0.98	11.9166	11.5788	297	310	104.377104377104
2QO2_A	T0291TS351_2	T0291	0.94	11.9713	11.6301	297	295	99.3265993265993
2QO2_A	T0291TS351_3	T0291	0.94	11.9713	11.6301	297	295	99.3265993265993
2QO2_A	T0291TS351_4	T0291	0.92	12.0260	11.6814	297	295	99.3265993265993
2QO2_A	T0291TS351_5	T0291	1.26	12.0808	11.7326	297	310	104.377104377104
2QO2_A	T0291TS368_1	T0291	1.41	11.3692	11.0663	297	310	104.377104377104
2QO2_A	T0291TS383_1	T0291	0.77	12.2881	11.9267	297	272	91.5824915824916
2QO2_A	T0291TS383_2	T0291	1.28	11.5431	11.2292	297	251	84.5117845117845
2QO2_A	T0291TS383_3	T0291	2.79	8.4123	8.2979	297	280	94.2760942760943
2QO2_A	T0291TS383_4	T0291	1.61	10.1198	9.8965	297	273	91.9191919191919
2QO2_A	T0291TS383_5	T0291	1.94	9.6121	9.4212	297	257	86.5319865319865
2QO2_A	T0291TS389_1	T0291	1.97	10.1101	9.8875	297	310	104.377104377104
2QO2_A	T0291TS389_2	T0291	0.74	12.1981	11.8425	297	267	89.8989898989899
2QO2_A	T0291TS389_3	T0291	1.68	10.9920	10.7132	297	242	81.4814814814815
2QO2_A	T0291TS389_4	T0291	1.39	11.0663	10.7828	297	251	84.5117845117845
2QO2_A	T0291TS389_5	T0291	2.50	9.1214	8.9618	297	254	85.5218855218855
2QO2_A	T0291TS393_1	T0291	2.37	11.0955	10.8100	297	310	104.377104377104
2QO2_A	T0291TS393_2	T0291	2.63	10.7670	10.5025	297	310	104.377104377104
2QO2_A	T0291TS393_3	T0291	2.72	9.8364	9.6312	297	310	104.377104377104
2QO2_A	T0291TS393_4	T0291	2.78	10.1101	9.8875	297	310	104.377104377104
2QO2_A	T0291TS393_5	T0291	2.68	10.1101	9.8875	297	310	104.377104377104
2QO2_A	T0291TS413_1	T0291	1.97	9.7817	9.5800	297	292	98.3164983164983
2QO2_A	T0291TS413_2	T0291	2.92	9.0153	8.8625	297	310	104.377104377104
2QO2_A	T0291TS413_3	T0291	1.74	10.2196	9.9900	297	310	104.377104377104
2QO2_A	T0291TS413_4	T0291	1.80	10.6575	10.4000	297	310	104.377104377104
2QO2_A	T0291TS413_5	T0291	1.10	11.3692	11.0663	297	310	104.377104377104
2QO2_A	T0291TS414_1	T0291	1.97	9.7817	9.5800	297	293	98.6531986531987
2QO2_A	T0291TS414_2	T0291	1.82	10.5480	10.2975	297	310	104.377104377104
2QO2_A	T0291TS414_3	T0291	0.86	11.3144	11.0151	297	310	104.377104377104
2QO2_A	T0291TS414_4	T0291	2.87	9.0700	8.9137	297	310	104.377104377104
2QO2_A	T0291TS414_5	T0291	1.81	10.1101	9.8875	297	310	104.377104377104
2QO2_A	T0291TS415_1	T0291	1.97	9.7817	9.5800	297	293	98.6531986531987
2QO2_A	T0291TS415_2	T0291	1.85	10.1101	9.8875	297	310	104.377104377104
2QO2_A	T0291TS415_3	T0291	2.35	10.9860	10.7075	297	310	104.377104377104
2QO2_A	T0291TS415_4	T0291	1.24	11.3692	11.0663	297	310	104.377104377104
2QO2_A	T0291TS415_5	T0291	1.94	9.6722	9.4775	297	310	104.377104377104
2QO2_A	T0291TS416_1	T0291	1.19	12.1355	11.7839	297	310	104.377104377104
2QO2_A	T0291TS416_2	T0291	1.01	12.1903	11.8351	297	310	104.377104377104
2QO2_A	T0291TS416_3	T0291	1.04	12.1355	11.7839	297	310	104.377104377104
2QO2_A	T0291TS416_4	T0291	1.67	11.7523	11.4251	297	310	104.377104377104
2QO2_A	T0291TS418_1	T0291	2.88	8.7416	8.6062	297	310	104.377104377104
2QO2_A	T0291TS420_1	T0291	1.93	10.9985	10.7193	297	280	94.2760942760943
2QO2_A	T0291TS420_2	T0291	1.59	11.0667	10.7831	297	278	93.6026936026936
2QO2_A	T0291TS420_3	T0291	1.37	11.2737	10.9769	297	280	94.2760942760943
2QO2_A	T0291TS420_4	T0291	2.85	7.9205	7.8375	297	289	97.3063973063973
2QO2_A	T0291TS420_5	T0291	1.44	11.8071	11.4763	297	296	99.6632996632997
2QO2_A	T0291TS427_1	T0291	3.00	-1.4949	0.0725	297	310	104.377104377104
2QO2_A	T0291TS427_2	T0291	3.00	-1.4949	0.0725	297	310	104.377104377104
2QO2_A	T0291TS427_3	T0291	2.72	-1.1665	0.1525	297	310	104.377104377104
2QO2_A	T0291TS427_4	T0291	3.00	-1.4949	0.0725	297	310	104.377104377104
2QO2_A	T0291TS427_5	T0291	2.85	-1.1117	0.1696	297	310	104.377104377104
2QO2_A	T0291TS435_1	T0291	1.28	11.9166	11.5788	297	310	104.377104377104
2QO2_A	T0291TS435_2	T0291	1.13	11.3692	11.0663	297	310	104.377104377104
2QO2_A	T0291TS435_3	T0291	1.80	10.4933	10.2463	297	310	104.377104377104
2QO2_A	T0291TS435_4	T0291	1.86	10.5480	10.2975	297	310	104.377104377104
2QO2_A	T0291TS435_5	T0291	2.24	10.6575	10.4000	297	310	104.377104377104
2QO2_A	T0291TS439_1	T0291	1.90	10.6028	10.3488	297	310	104.377104377104
2QO2_A	T0291TS468_1	T0291	2.75	9.0222	8.8689	297	259	87.2053872053872
2QO2_A	T0291TS469_1	T0291	1.85	10.5480	10.2975	297	286	96.2962962962963
2QO2_A	T0291TS469_2	T0291	1.99	10.2743	10.0412	297	286	96.2962962962963
2QO2_A	T0291TS469_3	T0291	1.85	10.5480	10.2975	297	285	95.959595959596
2QO2_A	T0291TS469_4	T0291	1.82	10.6028	10.3488	297	286	96.2962962962963
2QO2_A	T0291TS469_5	T0291	1.85	10.5480	10.2975	297	285	95.959595959596
2QO2_A	T0291TS474_1	T0291	2.23	9.2343	9.0675	297	295	99.3265993265993
2QO2_A	T0291TS490_1	T0291	1.09	11.9713	11.6301	297	310	104.377104377104
2QO2_A	T0291TS511_1	T0291	2.83	-1.2759	0.1216	297	310	104.377104377104
2QO2_A	T0291TS527_1	T0291	1.42	11.9713	11.6301	297	310	104.377104377104
2QO2_A	T0291TS536_1	T0291	1.30	11.8071	11.4763	297	310	104.377104377104
2QO2_A	T0291TS536_2	T0291	1.37	11.3692	11.0663	297	310	104.377104377104
2QO2_A	T0291TS536_3	T0291	2.75	8.3584	8.2475	297	310	104.377104377104
2QO2_A	T0291TS536_4	T0291	2.29	10.1101	9.8875	297	310	104.377104377104
2QO2_A	T0291TS536_5	T0291	2.92	8.3037	8.1962	297	310	104.377104377104
2QO2_A	T0291TS550_1	T0291	0.97	11.9713	11.6301	297	309	104.040404040404
2QO2_A	T0291TS550_2	T0291	1.48	11.3144	11.0151	297	310	104.377104377104
2QO2_A	T0291TS556_1	T0291	1.24	11.9713	11.6301	297	310	104.377104377104
2QO2_A	T0291TS556_2	T0291	1.22	12.0808	11.7326	297	310	104.377104377104
2QO2_A	T0291TS556_3	T0291	1.26	11.9713	11.6301	297	310	104.377104377104
2QO2_A	T0291TS556_4	T0291	1.41	11.6429	11.3226	297	310	104.377104377104
2QO2_A	T0291TS556_5	T0291	1.43	11.6429	11.3226	297	310	104.377104377104
2QO2_A	T0291TS559_1	T0291	0.87	12.2319	11.8741	297	272	91.5824915824916
2QO2_A	T0291TS568_1	T0291	1.08	12.0808	11.7326	297	310	104.377104377104
2QO2_A	T0291TS568_2	T0291	1.08	12.0808	11.7326	297	310	104.377104377104
2QO2_A	T0291TS568_3	T0291	1.30	12.0260	11.6814	297	310	104.377104377104
2QO2_A	T0291TS568_4	T0291	1.37	12.0260	11.6814	297	310	104.377104377104
2QO2_A	T0291TS568_5	T0291	1.06	11.6976	11.3738	297	310	104.377104377104
2QO2_A	T0291TS601_1	T0291	2.33	10.5480	10.2975	297	310	104.377104377104
2QO2_A	T0291TS601_2	T0291	2.83	8.3584	8.2475	297	310	104.377104377104
2QO2_A	T0291TS601_3	T0291	1.49	10.7123	10.4513	297	310	104.377104377104
2QO2_A	T0291TS601_4	T0291	3.01	-0.6191	0.3709	297	310	104.377104377104
2QO2_A	T0291TS601_5	T0291	2.61	-0.8380	0.2710	297	310	104.377104377104
2QO2_A	T0291TS609_1	T0291	1.76	10.5480	10.2975	297	310	104.377104377104
2QO2_A	T0291TS609_2	T0291	1.60	10.7123	10.4513	297	310	104.377104377104
2QO2_A	T0291TS609_4	T0291	1.08	11.3144	11.0151	297	310	104.377104377104
2QO2_A	T0291TS640_1	T0291	1.76	10.6575	10.4000	297	303	102.020202020202
2QO2_A	T0291TS640_2	T0291	1.12	11.5881	11.2713	297	303	102.020202020202
2QO2_A	T0291TS640_3	T0291	2.21	6.2783	6.3006	297	303	102.020202020202
2QO2_A	T0291TS641_2	T0291	1.09	12.0260	11.6814	297	297	100
2QO2_A	T0291TS650_1	T0291	1.13	11.9884	11.6461	297	277	93.2659932659933
2QO2_A	T0291TS651_1	T0291	1.14	12.0260	11.6814	297	310	104.377104377104
2QO2_A	T0291TS654_1	T0291	1.12	12.1377	11.7859	297	273	91.9191919191919
2QO2_A	T0291TS658_1	T0291	1.15	11.9166	11.5788	297	310	104.377104377104
2QO2_A	T0291TS664_1	T0291	1.15	11.9713	11.6301	297	310	104.377104377104
2QO2_A	T0291TS664_2	T0291	1.18	12.0260	11.6814	297	310	104.377104377104
2QO2_A	T0291TS664_3	T0291	1.24	12.0808	11.7326	297	310	104.377104377104
2QO2_A	T0291TS664_4	T0291	1.14	12.0260	11.6814	297	310	104.377104377104
2QO2_A	T0291TS664_5	T0291	0.92	12.0260	11.6814	297	295	99.3265993265993
2QO2_A	T0291TS671_1	T0291	1.16	12.0808	11.7326	297	296	99.6632996632997
2QO2_A	T0291TS671_2	T0291	1.16	12.1355	11.7839	297	296	99.6632996632997
2QO2_A	T0291TS671_4	T0291	1.13	12.0808	11.7326	297	296	99.6632996632997
2QO2_A	T0291TS671_5	T0291	1.16	12.1355	11.7839	297	296	99.6632996632997
2QO2_A	T0291TS675_1	T0291	1.16	11.9166	11.5788	297	310	104.377104377104
2QO2_A	T0291TS675_2	T0291	1.44	11.6429	11.3226	297	310	104.377104377104
2QO2_A	T0291TS675_3	T0291	0.91	12.1903	11.8351	297	310	104.377104377104
2QO2_A	T0291TS675_4	T0291	1.18	11.9713	11.6301	297	310	104.377104377104
2QO2_A	T0291TS675_5	T0291	0.97	12.0808	11.7326	297	310	104.377104377104
2QO2_A	T0291TS677_1	T0291	1.63	10.7123	10.4513	297	310	104.377104377104
2QO2_A	T0291TS698_1	T0291	1.20	12.0260	11.6814	297	310	104.377104377104
2QO2_A	T0291TS705_1	T0291	2.02	9.3985	9.2212	297	292	98.3164983164983
2QO2_A	T0291TS710_1	T0291	1.14	12.0260	11.6814	297	310	104.377104377104
2QO2_A	T0291TS710_2	T0291	0.99	11.9166	11.5788	297	295	99.3265993265993
2QO2_A	T0291TS710_3	T0291	1.18	12.0260	11.6814	297	310	104.377104377104
2QO2_A	T0291TS710_4	T0291	1.16	11.9713	11.6301	297	310	104.377104377104
2QO2_A	T0291TS710_5	T0291	1.27	11.8071	11.4763	297	295	99.3265993265993
2QO7_A	2QO9_A	T0291	0.16	12.0439	11.6981	288	292	101.388888888889
2QO7_A	2QOB_A	T0291	1.00	11.7304	11.4046	288	299	103.819444444444
2QO7_A	2QOC_A	T0291	0.78	11.7858	11.4564	288	319	110.763888888889
2QO7_A	2QOD_A	T0291	0.39	12.3796	12.0124	288	294	102.083333333333
2QO7_A	2QOQ_A	T0291	0.17	12.3389	11.9743	288	290	100.694444444444
2QO7_A	3DZQ_A	T0291	1.09	11.8185	11.4870	288	272	94.4444444444444
2QO7_A	3FXX_A	T0291	0.89	11.9517	11.6117	288	296	102.777777777778
2QO7_A	3FY2_A	T0291	0.96	11.9517	11.6117	288	286	99.3055555555556
2QO7_A	4G2F_A	T0291	0.32	12.0069	11.6634	288	280	97.2222222222222
2QO7_A	4GK2_A	T0291	0.44	12.1618	11.8084	288	267	92.7083333333333
2QO7_A	4GK3_A	T0291	0.58	12.0069	11.6634	288	280	97.2222222222222
2QO7_A	4GK4_A	T0291	0.32	12.0069	11.6634	288	280	97.2222222222222
2QO7_A	RT0291AL170_2	T0291	0.67	11.5645	11.2492	288	289	100.347222222222
2QO7_A	RT0291TS193_1	T0291	2.29	-1.2031	0.1417	288	310	107.638888888889
2QO7_A	RT0291TS261_1	T0291	1.45	10.5166	10.2681	288	291	101.041666666667
2QO7_A	RT0291TS268_1	T0291	3.05	0.1156	0.8096	288	310	107.638888888889
2QO7_A	RT0291TS268_2	T0291	3.05	0.1156	0.8096	288	310	107.638888888889
2QO7_A	RT0291TS268_3	T0291	2.56	1.0575	1.5309	288	310	107.638888888889
2QO7_A	RT0291TS268_4	T0291	2.36	-0.4496	0.4589	288	310	107.638888888889
2QO7_A	RT0291TS268_5	T0291	2.80	1.2459	1.6883	288	310	107.638888888889
2QO7_A	T0291AL044_1	T0291	0.67	11.9132	11.5757	288	270	93.75
2QO7_A	T0291AL044_2	T0291	1.68	10.1816	9.9544	288	291	101.041666666667
2QO7_A	T0291AL044_3	T0291	1.75	10.5906	10.3374	288	274	95.1388888888889
2QO7_A	T0291AL044_4	T0291	2.29	9.6285	9.4365	288	294	102.083333333333
2QO7_A	T0291AL044_5	T0291	1.66	10.5135	10.2652	288	278	96.5277777777778
2QO7_A	T0291AL170_1	T0291	0.67	11.8943	11.5580	288	269	93.4027777777778
2QO7_A	T0291AL170_2_1	T0291	0.67	11.8943	11.5580	288	269	93.4027777777778
2QO7_A	T0291AL170_2_2	T0291	nan	-5.2488	-0.0000	288	20	6.94444444444444
2QO7_A	T0291AL242_1	T0291	2.73	8.5775	8.4526	288	280	97.2222222222222
2QO7_A	T0291AL242_2	T0291	2.17	7.4171	7.3663	288	245	85.0694444444444
2QO7_A	T0291AL242_3	T0291	2.53	8.6328	8.5043	288	300	104.166666666667
2QO7_A	T0291AL242_4	T0291	2.77	8.4668	8.3490	288	280	97.2222222222222
2QO7_A	T0291AL242_5	T0291	2.04	9.1859	9.0222	288	302	104.861111111111
2QO7_A	T0291AL243_1	T0291	0.67	11.9508	11.6109	288	272	94.4444444444444
2QO7_A	T0291AL243_2	T0291	1.54	11.5431	11.2292	288	251	87.1527777777778
2QO7_A	T0291AL243_3	T0291	2.51	8.8576	8.7148	288	274	95.1388888888889
2QO7_A	T0291AL243_4	T0291	1.53	10.1198	9.8965	288	273	94.7916666666667
2QO7_A	T0291AL243_5	T0291	1.78	9.7293	9.5309	288	257	89.2361111111111
2QO7_A	T0291AL257_1	T0291	2.08	9.3519	9.1776	288	288	100
2QO7_A	T0291AL257_2	T0291	1.89	10.4029	10.1616	288	281	97.5694444444444
2QO7_A	T0291AL257_3	T0291	1.56	10.5135	10.2652	288	293	101.736111111111
2QO7_A	T0291AL257_4	T0291	1.60	11.5038	11.1924	288	252	87.5
2QO7_A	T0291AL257_5	T0291	2.60	8.0118	7.9230	288	268	93.0555555555556
2QO7_A	T0291AL316_1	T0291	1.50	10.5135	10.2652	288	293	101.736111111111
2QO7_A	T0291AL316_2	T0291	2.08	9.3519	9.1776	288	288	100
2QO7_A	T0291AL316_3	T0291	2.60	8.0118	7.9230	288	268	93.0555555555556
2QO7_A	T0291AL316_4	T0291	1.78	9.6960	9.4998	288	258	89.5833333333333
2QO7_A	T0291AL316_5	T0291	1.79	10.5688	10.3170	288	282	97.9166666666667
2QO7_A	T0291AL333_1	T0291	2.12	9.2966	9.1258	288	296	102.777777777778
2QO7_A	T0291AL333_2	T0291	2.60	7.9846	7.8975	288	269	93.4027777777778
2QO7_A	T0291AL333_3	T0291	1.78	9.6960	9.4998	288	258	89.5833333333333
2QO7_A	T0291AL333_4	T0291	1.73	10.7143	10.4532	288	272	94.4444444444444
2QO7_A	T0291AL333_5	T0291	1.60	11.5038	11.1924	288	252	87.5
2QO7_A	T0291AL380_1	T0291	0.67	11.8372	11.5045	288	266	92.3611111111111
2QO7_A	T0291AL380_2	T0291	0.79	11.9524	11.6124	288	263	91.3194444444444
2QO7_A	T0291AL380_3	T0291	0.97	11.8181	11.4866	288	265	92.0138888888889
2QO7_A	T0291AL380_4	T0291	1.78	10.1758	9.9490	288	273	94.7916666666667
2QO7_A	T0291AL380_5	T0291	1.96	10.2276	9.9975	288	268	93.0555555555556
2QO7_A	T0291AL381_1	T0291	1.61	10.1816	9.9544	288	290	100.694444444444
2QO7_A	T0291AL381_2	T0291	2.60	7.9308	7.8471	288	271	94.0972222222222
2QO7_A	T0291AL381_3	T0291	1.94	10.4582	10.2134	288	297	103.125
2QO7_A	T0291AL381_4	T0291	0.67	11.9321	11.5933	288	271	94.0972222222222
2QO7_A	T0291AL381_5	T0291	1.18	11.6028	11.2850	288	248	86.1111111111111
2QO7_A	T0291AL706_1	T0291	0.67	11.9508	11.6109	288	272	94.4444444444444
2QO7_A	T0291TS004_1	T0291	1.08	11.8411	11.5082	288	310	107.638888888889
2QO7_A	T0291TS004_2	T0291	1.09	11.7858	11.4564	288	310	107.638888888889
2QO7_A	T0291TS004_3	T0291	0.92	11.6198	11.3010	288	310	107.638888888889
2QO7_A	T0291TS004_4	T0291	1.12	11.8411	11.5082	288	310	107.638888888889
2QO7_A	T0291TS004_5	T0291	1.16	11.7304	11.4046	288	310	107.638888888889
2QO7_A	T0291TS005_1	T0291	1.41	12.1177	11.7671	288	310	107.638888888889
2QO7_A	T0291TS010_1	T0291	1.97	11.6198	11.3010	288	310	107.638888888889
2QO7_A	T0291TS010_2	T0291	1.97	11.6198	11.3010	288	310	107.638888888889
2QO7_A	T0291TS010_3	T0291	1.71	11.5645	11.2492	288	310	107.638888888889
2QO7_A	T0291TS010_4	T0291	2.06	10.3476	10.1098	288	278	96.5277777777778
2QO7_A	T0291TS010_5	T0291	2.18	9.7208	9.5230	288	252	87.5
2QO7_A	T0291TS011_1u	T0291	2.09	9.6285	9.4365	288	285	98.9583333333333
2QO7_A	T0291TS013_1	T0291	1.62	11.6198	11.3010	288	310	107.638888888889
2QO7_A	T0291TS020_1	T0291	1.09	11.8411	11.5082	288	310	107.638888888889
2QO7_A	T0291TS020_2	T0291	1.73	7.5818	7.5205	288	310	107.638888888889
2QO7_A	T0291TS020_3	T0291	1.17	11.9517	11.6117	288	310	107.638888888889
2QO7_A	T0291TS020_4	T0291	1.06	11.8964	11.5600	288	310	107.638888888889
2QO7_A	T0291TS020_5	T0291	1.10	11.8411	11.5082	288	310	107.638888888889
2QO7_A	T0291TS022_1	T0291	2.13	9.7944	9.5919	288	298	103.472222222222
2QO7_A	T0291TS022_2	T0291	2.11	9.3807	9.2045	288	266	92.3611111111111
2QO7_A	T0291TS022_3	T0291	1.85	10.5688	10.3170	288	298	103.472222222222
2QO7_A	T0291TS022_4	T0291	2.27	9.1859	9.0222	288	290	100.694444444444
2QO7_A	T0291TS022_5	T0291	2.87	8.1349	8.0383	288	290	100.694444444444
2QO7_A	T0291TS024_1	T0291	1.38	11.8964	11.5600	288	310	107.638888888889
2QO7_A	T0291TS024_2	T0291	1.11	12.1177	11.7671	288	310	107.638888888889
2QO7_A	T0291TS024_3	T0291	1.24	12.2283	11.8707	288	310	107.638888888889
2QO7_A	T0291TS024_4	T0291	2.54	11.7304	11.4046	288	310	107.638888888889
2QO7_A	T0291TS024_5	T0291	1.62	11.8964	11.5600	288	310	107.638888888889
2QO7_A	T0291TS025_1	T0291	1.97	11.8964	11.5600	288	310	107.638888888889
2QO7_A	T0291TS025_2	T0291	2.01	11.8964	11.5600	288	310	107.638888888889
2QO7_A	T0291TS025_3	T0291	1.32	11.5092	11.1974	288	310	107.638888888889
2QO7_A	T0291TS025_4	T0291	1.36	11.5645	11.2492	288	310	107.638888888889
2QO7_A	T0291TS025_5	T0291	1.49	11.7304	11.4046	288	310	107.638888888889
2QO7_A	T0291TS026_1	T0291	1.30	11.7858	11.4564	288	300	104.166666666667
2QO7_A	T0291TS026_2	T0291	1.09	11.7304	11.4046	288	300	104.166666666667
2QO7_A	T0291TS026_3	T0291	1.13	11.9517	11.6117	288	300	104.166666666667
2QO7_A	T0291TS026_4	T0291	1.27	12.0070	11.6635	288	300	104.166666666667
2QO7_A	T0291TS026_5	T0291	1.35	11.8964	11.5600	288	300	104.166666666667
2QO7_A	T0291TS027_1	T0291	1.30	11.8964	11.5600	288	300	104.166666666667
2QO7_A	T0291TS027_2	T0291	1.13	11.9517	11.6117	288	300	104.166666666667
2QO7_A	T0291TS027_3	T0291	1.16	11.8411	11.5082	288	300	104.166666666667
2QO7_A	T0291TS027_4	T0291	1.23	11.9517	11.6117	288	300	104.166666666667
2QO7_A	T0291TS027_5	T0291	1.14	12.0070	11.6635	288	300	104.166666666667
2QO7_A	T0291TS028_1	T0291	1.66	10.4029	10.1616	288	288	100
2QO7_A	T0291TS028_2	T0291	1.62	10.2369	10.0062	288	297	103.125
2QO7_A	T0291TS028_3	T0291	1.53	10.1263	9.9026	288	287	99.6527777777778
2QO7_A	T0291TS028_4	T0291	2.41	9.2413	9.0740	288	310	107.638888888889
2QO7_A	T0291TS028_5	T0291	2.66	8.9647	8.8151	288	310	107.638888888889
2QO7_A	T0291TS029_1	T0291	2.85	4.8160	4.9342	288	310	107.638888888889
2QO7_A	T0291TS029_2	T0291	2.56	9.2413	9.0740	288	310	107.638888888889
2QO7_A	T0291TS029_3	T0291	2.68	7.8031	7.7276	288	310	107.638888888889
2QO7_A	T0291TS029_4	T0291	2.69	7.5265	7.4687	288	310	107.638888888889
2QO7_A	T0291TS029_5	T0291	2.56	9.4072	9.2294	288	310	107.638888888889
2QO7_A	T0291TS034_1	T0291	1.26	11.2326	10.9385	288	310	107.638888888889
2QO7_A	T0291TS034_2	T0291	0.78	11.3432	11.0420	288	310	107.638888888889
2QO7_A	T0291TS034_3	T0291	1.76	11.3432	11.0420	288	310	107.638888888889
2QO7_A	T0291TS034_4	T0291	1.58	10.8454	10.5759	288	310	107.638888888889
2QO7_A	T0291TS034_5	T0291	2.09	11.2879	10.9903	288	310	107.638888888889
2QO7_A	T0291TS035_1	T0291	1.13	11.9517	11.6117	288	310	107.638888888889
2QO7_A	T0291TS035_2	T0291	1.21	11.6198	11.3010	288	310	107.638888888889
2QO7_A	T0291TS035_3	T0291	1.83	10.1816	9.9544	288	310	107.638888888889
2QO7_A	T0291TS035_4	T0291	2.57	8.6328	8.5043	288	310	107.638888888889
2QO7_A	T0291TS035_5	T0291	2.74	9.0200	8.8668	288	310	107.638888888889
2QO7_A	T0291TS046_1	T0291	0.87	11.8411	11.5082	288	296	102.777777777778
2QO7_A	T0291TS046_2	T0291	0.87	11.8411	11.5082	288	296	102.777777777778
2QO7_A	T0291TS046_3	T0291	0.87	11.8411	11.5082	288	296	102.777777777778
2QO7_A	T0291TS046_4	T0291	0.92	11.6751	11.3528	288	294	102.083333333333
2QO7_A	T0291TS046_5	T0291	0.87	11.8411	11.5082	288	296	102.777777777778
2QO7_A	T0291TS047_1	T0291	1.48	10.7348	10.4723	288	287	99.6527777777778
2QO7_A	T0291TS047_2	T0291	2.19	10.4440	10.2001	288	270	93.75
2QO7_A	T0291TS047_3	T0291	1.59	10.9132	10.6394	288	276	95.8333333333333
2QO7_A	T0291TS047_4	T0291	1.59	10.9132	10.6394	288	276	95.8333333333333
2QO7_A	T0291TS047_5	T0291	1.59	10.9132	10.6394	288	276	95.8333333333333
2QO7_A	T0291TS050_1	T0291	1.29	11.7858	11.4564	288	310	107.638888888889
2QO7_A	T0291TS050_2	T0291	0.78	11.8563	11.5224	288	264	91.6666666666667
2QO7_A	T0291TS050_3	T0291	0.80	11.9323	11.5936	288	274	95.1388888888889
2QO7_A	T0291TS050_4	T0291	1.32	11.5092	11.1974	288	310	107.638888888889
2QO7_A	T0291TS050_5	T0291	0.97	11.8181	11.4866	288	265	92.0138888888889
2QO7_A	T0291TS060_1	T0291	1.54	11.1220	10.8349	288	310	107.638888888889
2QO7_A	T0291TS060_2	T0291	1.79	10.6795	10.4205	288	310	107.638888888889
2QO7_A	T0291TS060_3	T0291	1.82	10.7348	10.4723	288	310	107.638888888889
2QO7_A	T0291TS060_4	T0291	2.46	7.7477	7.6758	288	310	107.638888888889
2QO7_A	T0291TS060_5	T0291	2.10	9.3519	9.1776	288	310	107.638888888889
2QO7_A	T0291TS063_1	T0291	2.12	9.7944	9.5919	288	310	107.638888888889
2QO7_A	T0291TS063_2	T0291	1.92	9.9604	9.7473	288	310	107.638888888889
2QO7_A	T0291TS063_3	T0291	1.80	10.2369	10.0062	288	310	107.638888888889
2QO7_A	T0291TS063_4	T0291	2.44	9.9050	9.6955	288	310	107.638888888889
2QO7_A	T0291TS063_5	T0291	2.07	9.7766	9.5752	288	275	95.4861111111111
2QO7_A	T0291TS064_2u	T0291	2.70	10.1816	9.9544	288	310	107.638888888889
2QO7_A	T0291TS071_1	T0291	2.58	8.3562	8.2454	288	310	107.638888888889
2QO7_A	T0291TS071_2	T0291	2.72	8.4668	8.3490	288	310	107.638888888889
2QO7_A	T0291TS071_3	T0291	2.54	8.6881	8.5561	288	310	107.638888888889
2QO7_A	T0291TS074_1	T0291	0.77	11.9517	11.6117	288	296	102.777777777778
2QO7_A	T0291TS074_2	T0291	0.71	11.9517	11.6117	288	296	102.777777777778
2QO7_A	T0291TS074_3	T0291	0.72	11.9517	11.6117	288	296	102.777777777778
2QO7_A	T0291TS083_1	T0291	1.24	11.6198	11.3010	288	295	102.430555555556
2QO7_A	T0291TS083_2	T0291	0.69	11.2879	10.9903	288	279	96.875
2QO7_A	T0291TS083_3	T0291	1.93	10.5135	10.2652	288	286	99.3055555555556
2QO7_A	T0291TS083_4	T0291	2.91	8.6881	8.5561	288	301	104.513888888889
2QO7_A	T0291TS083_5	T0291	2.34	9.3862	9.2097	288	264	91.6666666666667
2QO7_A	T0291TS087_1	T0291	0.89	11.9517	11.6117	288	310	107.638888888889
2QO7_A	T0291TS087_2	T0291	1.64	11.2879	10.9903	288	310	107.638888888889
2QO7_A	T0291TS087_3	T0291	1.93	10.1263	9.9026	288	310	107.638888888889
2QO7_A	T0291TS087_4	T0291	1.69	10.1263	9.9026	288	310	107.638888888889
2QO7_A	T0291TS087_5	T0291	2.73	8.3009	8.1936	288	310	107.638888888889
2QO7_A	T0291TS091_1	T0291	1.77	10.6241	10.3688	288	310	107.638888888889
2QO7_A	T0291TS091_2	T0291	2.14	10.0710	9.8508	288	310	107.638888888889
2QO7_A	T0291TS091_3	T0291	2.38	9.9604	9.7473	288	310	107.638888888889
2QO7_A	T0291TS091_4	T0291	1.95	11.0113	10.7313	288	310	107.638888888889
2QO7_A	T0291TS091_5	T0291	1.46	10.9007	10.6277	288	310	107.638888888889
2QO7_A	T0291TS092_1	T0291	1.08	11.8964	11.5600	288	310	107.638888888889
2QO7_A	T0291TS092_2	T0291	2.14	10.0710	9.8508	288	310	107.638888888889
2QO7_A	T0291TS092_3	T0291	1.77	10.4029	10.1616	288	310	107.638888888889
2QO7_A	T0291TS092_4	T0291	1.69	10.6795	10.4205	288	310	107.638888888889
2QO7_A	T0291TS092_5	T0291	1.46	10.9007	10.6277	288	310	107.638888888889
2QO7_A	T0291TS102_1	T0291	0.67	11.9508	11.6109	288	272	94.4444444444444
2QO7_A	T0291TS102_2	T0291	0.56	11.9725	11.6312	288	261	90.625
2QO7_A	T0291TS102_3	T0291	2.27	9.9050	9.6955	288	280	97.2222222222222
2QO7_A	T0291TS102_4	T0291	1.95	10.7348	10.4723	288	297	103.125
2QO7_A	T0291TS102_5	T0291	1.61	10.8442	10.5748	288	265	92.0138888888889
2QO7_A	T0291TS103_1	T0291	1.11	11.8411	11.5082	288	310	107.638888888889
2QO7_A	T0291TS105_1	T0291	0.95	11.8964	11.5600	288	310	107.638888888889
2QO7_A	T0291TS105_2	T0291	0.88	12.0623	11.7153	288	310	107.638888888889
2QO7_A	T0291TS105_3	T0291	1.31	11.9517	11.6117	288	310	107.638888888889
2QO7_A	T0291TS105_4	T0291	0.81	12.0623	11.7153	288	310	107.638888888889
2QO7_A	T0291TS105_5	T0291	1.58	10.7901	10.5241	288	310	107.638888888889
2QO7_A	T0291TS109_1	T0291	2.75	-1.2687	0.1236	288	310	107.638888888889
2QO7_A	T0291TS109_2	T0291	2.80	-1.3793	0.0964	288	310	107.638888888889
2QO7_A	T0291TS111_1	T0291	1.96	9.7806	9.5789	288	266	92.3611111111111
2QO7_A	T0291TS111_2	T0291	0.79	11.4539	11.1456	288	282	97.9166666666667
2QO7_A	T0291TS111_3	T0291	1.46	10.6795	10.4205	288	284	98.6111111111111
2QO7_A	T0291TS111_5	T0291	1.01	11.8964	11.5600	288	296	102.777777777778
2QO7_A	T0291TS113_1	T0291	1.06	11.6198	11.3010	288	310	107.638888888889
2QO7_A	T0291TS113_2	T0291	1.02	12.0070	11.6635	288	310	107.638888888889
2QO7_A	T0291TS113_3	T0291	1.19	11.7304	11.4046	288	310	107.638888888889
2QO7_A	T0291TS113_4	T0291	1.40	11.8411	11.5082	288	310	107.638888888889
2QO7_A	T0291TS113_5	T0291	0.89	11.3986	11.0938	288	309	107.291666666667
2QO7_A	T0291TS125_1	T0291	1.44	11.3986	11.0938	288	310	107.638888888889
2QO7_A	T0291TS125_1u	T0291	1.82	10.5135	10.2652	288	281	97.5694444444444
2QO7_A	T0291TS125_2	T0291	1.27	11.5092	11.1974	288	310	107.638888888889
2QO7_A	T0291TS125_2u	T0291	2.01	10.1614	9.9355	288	270	93.75
2QO7_A	T0291TS125_3	T0291	1.44	11.3986	11.0938	288	310	107.638888888889
2QO7_A	T0291TS125_3u	T0291	2.02	10.1614	9.9355	288	270	93.75
2QO7_A	T0291TS125_4	T0291	1.89	11.0113	10.7313	288	310	107.638888888889
2QO7_A	T0291TS125_4u	T0291	1.96	9.7944	9.5919	288	293	101.736111111111
2QO7_A	T0291TS125_5	T0291	1.95	10.7348	10.4723	288	310	107.638888888889
2QO7_A	T0291TS125_5u	T0291	1.93	10.2276	9.9975	288	268	93.0555555555556
2QO7_A	T0291TS132_1	T0291	2.08	10.9007	10.6277	288	310	107.638888888889
2QO7_A	T0291TS135_1	T0291	1.19	11.9517	11.6117	288	310	107.638888888889
2QO7_A	T0291TS136_1	T0291	2.18	11.0667	10.7831	288	310	107.638888888889
2QO7_A	T0291TS136_2	T0291	2.23	8.1349	8.0383	288	310	107.638888888889
2QO7_A	T0291TS136_3	T0291	2.88	8.1349	8.0383	288	310	107.638888888889
2QO7_A	T0291TS136_4	T0291	2.99	8.0243	7.9347	288	310	107.638888888889
2QO7_A	T0291TS136_5	T0291	2.73	8.0243	7.9347	288	310	107.638888888889
2QO7_A	T0291TS137_1	T0291	2.30	10.6795	10.4205	288	310	107.638888888889
2QO7_A	T0291TS137_2	T0291	2.54	8.6328	8.5043	288	310	107.638888888889
2QO7_A	T0291TS137_3	T0291	3.06	3.7097	3.9049	288	310	107.638888888889
2QO7_A	T0291TS137_4	T0291	2.94	8.0243	7.9347	288	310	107.638888888889
2QO7_A	T0291TS137_5	T0291	2.40	1.4418	1.8552	288	310	107.638888888889
2QO7_A	T0291TS139_1	T0291	2.80	-1.1027	0.1725	288	310	107.638888888889
2QO7_A	T0291TS139_2	T0291	2.80	-0.0517	0.6976	288	310	107.638888888889
2QO7_A	T0291TS139_3	T0291	2.90	-0.4942	0.4349	288	310	107.638888888889
2QO7_A	T0291TS139_4	T0291	2.75	-0.7708	0.3000	288	310	107.638888888889
2QO7_A	T0291TS139_5	T0291	2.60	-0.8815	0.2531	288	310	107.638888888889
2QO7_A	T0291TS168_1	T0291	2.20	10.9560	10.6795	288	310	107.638888888889
2QO7_A	T0291TS168_2	T0291	2.72	10.7901	10.5241	288	310	107.638888888889
2QO7_A	T0291TS168_3	T0291	2.50	10.5135	10.2652	288	310	107.638888888889
2QO7_A	T0291TS168_4	T0291	2.44	10.2369	10.0062	288	310	107.638888888889
2QO7_A	T0291TS168_5	T0291	2.78	10.1263	9.9026	288	310	107.638888888889
2QO7_A	T0291TS178_1	T0291	2.68	8.9094	8.7633	288	310	107.638888888889
2QO7_A	T0291TS178_2	T0291	2.71	8.4668	8.3490	288	310	107.638888888889
2QO7_A	T0291TS178_3	T0291	1.01	11.9517	11.6117	288	310	107.638888888889
2QO7_A	T0291TS178_4	T0291	2.74	8.3009	8.1936	288	310	107.638888888889
2QO7_A	T0291TS178_5	T0291	2.02	10.9007	10.6277	288	310	107.638888888889
2QO7_A	T0291TS179_1	T0291	1.01	11.9517	11.6117	288	310	107.638888888889
2QO7_A	T0291TS179_2	T0291	1.68	10.7901	10.5241	288	310	107.638888888889
2QO7_A	T0291TS179_3	T0291	2.78	9.1859	9.0222	288	310	107.638888888889
2QO7_A	T0291TS179_4	T0291	1.70	10.7348	10.4723	288	310	107.638888888889
2QO7_A	T0291TS179_5	T0291	2.68	8.9094	8.7633	288	310	107.638888888889
2QO7_A	T0291TS186_1	T0291	0.80	11.9323	11.5936	288	274	95.1388888888889
2QO7_A	T0291TS186_2	T0291	0.78	11.8563	11.5224	288	264	91.6666666666667
2QO7_A	T0291TS186_3	T0291	2.06	9.5178	9.3329	288	307	106.597222222222
2QO7_A	T0291TS186_4	T0291	2.04	9.8497	9.6437	288	293	101.736111111111
2QO7_A	T0291TS186_5	T0291	1.43	10.3476	10.1098	288	303	105.208333333333
2QO7_A	T0291TS193_1_1	T0291	2.29	-1.2031	0.1417	288	52	18.0555555555556
2QO7_A	T0291TS193_1_2	T0291	2.47	-1.9292	0.0186	288	258	89.5833333333333
2QO7_A	T0291TS197_1	T0291	1.89	11.2879	10.9903	288	310	107.638888888889
2QO7_A	T0291TS197_2	T0291	2.10	11.2326	10.9385	288	310	107.638888888889
2QO7_A	T0291TS197_3	T0291	2.28	11.4539	11.1456	288	310	107.638888888889
2QO7_A	T0291TS197_4	T0291	2.07	11.3986	11.0938	288	310	107.638888888889
2QO7_A	T0291TS197_5	T0291	2.12	11.3432	11.0420	288	310	107.638888888889
2QO7_A	T0291TS203_1	T0291	2.09	9.5731	9.3847	288	310	107.638888888889
2QO7_A	T0291TS203_2	T0291	1.43	10.9007	10.6277	288	310	107.638888888889
2QO7_A	T0291TS203_3	T0291	1.85	10.7348	10.4723	288	310	107.638888888889
2QO7_A	T0291TS203_4	T0291	2.68	7.9137	7.8311	288	310	107.638888888889
2QO7_A	T0291TS203_5	T0291	2.31	9.1306	8.9704	288	310	107.638888888889
2QO7_A	T0291TS205_1	T0291	1.44	11.7858	11.4564	288	296	102.777777777778
2QO7_A	T0291TS205_2	T0291	1.50	11.7304	11.4046	288	294	102.083333333333
2QO7_A	T0291TS205_3	T0291	3.01	7.8584	7.7794	288	284	98.6111111111111
2QO7_A	T0291TS205_4	T0291	2.54	7.4712	7.4169	288	284	98.6111111111111
2QO7_A	T0291TS205_5	T0291	1.78	11.6751	11.3528	288	296	102.777777777778
2QO7_A	T0291TS209_1	T0291	0.82	11.8411	11.5082	288	294	102.083333333333
2QO7_A	T0291TS209_2	T0291	1.01	11.4539	11.1456	288	281	97.5694444444444
2QO7_A	T0291TS211_1	T0291	2.42	9.8497	9.6437	288	290	100.694444444444
2QO7_A	T0291TS211_2	T0291	1.86	10.9560	10.6795	288	281	97.5694444444444
2QO7_A	T0291TS211_3	T0291	2.36	6.5308	6.5369	288	284	98.6111111111111
2QO7_A	T0291TS211_4	T0291	2.15	9.6838	9.4883	288	284	98.6111111111111
2QO7_A	T0291TS211_5	T0291	2.43	9.2966	9.1258	288	284	98.6111111111111
2QO7_A	T0291TS212_1	T0291	0.96	11.8411	11.5082	288	310	107.638888888889
2QO7_A	T0291TS213_1	T0291	2.82	9.0200	8.8668	288	310	107.638888888889
2QO7_A	T0291TS214_1	T0291	2.67	9.0753	8.9186	288	310	107.638888888889
2QO7_A	T0291TS234_1	T0291	0.96	11.6751	11.3528	288	293	101.736111111111
2QO7_A	T0291TS239_1	T0291	2.03	10.2922	10.0580	288	293	101.736111111111
2QO7_A	T0291TS239_2	T0291	1.78	10.7901	10.5241	288	283	98.2638888888889
2QO7_A	T0291TS239_3	T0291	2.19	9.3287	9.1559	288	264	91.6666666666667
2QO7_A	T0291TS239_4	T0291	2.72	8.3253	8.2164	288	271	94.0972222222222
2QO7_A	T0291TS239_5	T0291	2.50	8.4662	8.3484	288	270	93.75
2QO7_A	T0291TS245_1	T0291	2.31	10.5135	10.2652	288	303	105.208333333333
2QO7_A	T0291TS247_1	T0291	1.56	11.6751	11.3528	288	295	102.430555555556
2QO7_A	T0291TS247_2	T0291	1.55	11.7304	11.4046	288	295	102.430555555556
2QO7_A	T0291TS247_3	T0291	1.36	11.7858	11.4564	288	296	102.777777777778
2QO7_A	T0291TS247_4	T0291	2.83	8.6881	8.5561	288	295	102.430555555556
2QO7_A	T0291TS247_5	T0291	1.61	11.3432	11.0420	288	296	102.777777777778
2QO7_A	T0291TS248_1	T0291	1.19	11.8411	11.5082	288	310	107.638888888889
2QO7_A	T0291TS248_2	T0291	0.74	11.5092	11.1974	288	310	107.638888888889
2QO7_A	T0291TS248_3	T0291	2.42	10.5688	10.3170	288	310	107.638888888889
2QO7_A	T0291TS248_4	T0291	2.84	9.3519	9.1776	288	310	107.638888888889
2QO7_A	T0291TS248_5	T0291	1.59	10.5688	10.3170	288	310	107.638888888889
2QO7_A	T0291TS249_1	T0291	2.75	9.1306	8.9704	288	310	107.638888888889
2QO7_A	T0291TS249_2	T0291	2.72	9.5178	9.3329	288	310	107.638888888889
2QO7_A	T0291TS249_3	T0291	3.15	9.1306	8.9704	288	310	107.638888888889
2QO7_A	T0291TS250_1	T0291	2.89	8.4668	8.3490	288	310	107.638888888889
2QO7_A	T0291TS250_2	T0291	2.68	8.8540	8.7115	288	310	107.638888888889
2QO7_A	T0291TS250_3	T0291	3.01	8.0243	7.9347	288	310	107.638888888889
2QO7_A	T0291TS250_4	T0291	2.96	8.3562	8.2454	288	310	107.638888888889
2QO7_A	T0291TS250_5	T0291	1.79	11.3986	11.0938	288	310	107.638888888889
2QO7_A	T0291TS261_1_1	T0291	1.45	10.5166	10.2681	288	232	80.5555555555556
2QO7_A	T0291TS261_1_2	T0291	0.32	-2.3793	0.0023	288	59	20.4861111111111
2QO7_A	T0291TS267_1	T0291	1.09	11.8411	11.5082	288	310	107.638888888889
2QO7_A	T0291TS267_2	T0291	1.24	11.8964	11.5600	288	310	107.638888888889
2QO7_A	T0291TS267_3	T0291	2.39	10.9007	10.6277	288	310	107.638888888889
2QO7_A	T0291TS267_4	T0291	1.90	10.5688	10.3170	288	310	107.638888888889
2QO7_A	T0291TS267_5	T0291	1.09	11.8411	11.5082	288	310	107.638888888889
2QO7_A	T0291TS268_1_1	T0291	3.05	0.1156	0.8096	288	52	18.0555555555556
2QO7_A	T0291TS268_1_2	T0291	2.78	-0.5856	0.3876	288	258	89.5833333333333
2QO7_A	T0291TS268_2_1	T0291	3.05	0.1156	0.8096	288	52	18.0555555555556
2QO7_A	T0291TS268_2_2	T0291	3.08	-1.8708	0.0230	288	258	89.5833333333333
2QO7_A	T0291TS268_3_1	T0291	2.56	1.0575	1.5309	288	52	18.0555555555556
2QO7_A	T0291TS268_3_2	T0291	2.82	-0.9361	0.2316	288	258	89.5833333333333
2QO7_A	T0291TS268_4_1	T0291	2.36	-0.4496	0.4589	288	52	18.0555555555556
2QO7_A	T0291TS268_4_2	T0291	2.96	-0.9945	0.2097	288	258	89.5833333333333
2QO7_A	T0291TS268_5_1	T0291	2.80	1.2459	1.6883	288	52	18.0555555555556
2QO7_A	T0291TS268_5_2	T0291	2.37	-1.5203	0.0679	288	258	89.5833333333333
2QO7_A	T0291TS274_1	T0291	1.18	11.7304	11.4046	288	296	102.777777777778
2QO7_A	T0291TS275_1	T0291	1.06	11.7304	11.4046	288	310	107.638888888889
2QO7_A	T0291TS276_1	T0291	2.15	10.6795	10.4205	288	310	107.638888888889
2QO7_A	T0291TS276_2	T0291	1.68	10.6795	10.4205	288	310	107.638888888889
2QO7_A	T0291TS277_1	T0291	1.64	10.7901	10.5241	288	310	107.638888888889
2QO7_A	T0291TS277_2	T0291	1.64	10.7901	10.5241	288	310	107.638888888889
2QO7_A	T0291TS277_3	T0291	1.33	11.5645	11.2492	288	310	107.638888888889
2QO7_A	T0291TS277_4	T0291	1.33	11.5645	11.2492	288	310	107.638888888889
2QO7_A	T0291TS277_5	T0291	1.19	11.9517	11.6117	288	310	107.638888888889
2QO7_A	T0291TS297_1	T0291	0.80	11.8411	11.5082	288	296	102.777777777778
2QO7_A	T0291TS297_2	T0291	1.18	11.3986	11.0938	288	298	103.472222222222
2QO7_A	T0291TS298_1	T0291	1.53	11.9517	11.6117	288	310	107.638888888889
2QO7_A	T0291TS298_2	T0291	0.82	11.8964	11.5600	288	295	102.430555555556
2QO7_A	T0291TS298_3	T0291	0.87	11.7858	11.4564	288	295	102.430555555556
2QO7_A	T0291TS298_4	T0291	1.04	12.0070	11.6635	288	300	104.166666666667
2QO7_A	T0291TS298_5	T0291	1.04	12.0070	11.6635	288	300	104.166666666667
2QO7_A	T0291TS302_1	T0291	0.99	11.7858	11.4564	288	296	102.777777777778
2QO7_A	T0291TS302_2	T0291	0.99	11.7304	11.4046	288	295	102.430555555556
2QO7_A	T0291TS302_3	T0291	1.04	11.5092	11.1974	288	281	97.5694444444444
2QO7_A	T0291TS302_4	T0291	0.88	11.3986	11.0938	288	282	97.9166666666667
2QO7_A	T0291TS302_5	T0291	2.81	8.3009	8.1936	288	279	96.875
2QO7_A	T0291TS307_1	T0291	2.97	9.0753	8.9186	288	310	107.638888888889
2QO7_A	T0291TS307_1u	T0291	1.96	9.7944	9.5919	288	290	100.694444444444
2QO7_A	T0291TS307_2	T0291	2.90	4.4841	4.6248	288	310	107.638888888889
2QO7_A	T0291TS307_2u	T0291	2.62	9.1894	9.0254	288	276	95.8333333333333
2QO7_A	T0291TS307_3	T0291	2.85	5.7564	5.8126	288	310	107.638888888889
2QO7_A	T0291TS307_3u	T0291	2.62	9.1894	9.0254	288	276	95.8333333333333
2QO7_A	T0291TS307_4	T0291	3.06	5.5351	5.6057	288	310	107.638888888889
2QO7_A	T0291TS307_4u	T0291	1.62	10.1816	9.9544	288	286	99.3055555555556
2QO7_A	T0291TS307_5	T0291	2.81	1.2758	1.7136	288	310	107.638888888889
2QO7_A	T0291TS307_5u	T0291	1.57	10.8830	10.6111	288	272	94.4444444444444
2QO7_A	T0291TS318_1	T0291	1.05	11.8411	11.5082	288	310	107.638888888889
2QO7_A	T0291TS318_2	T0291	0.89	12.0623	11.7153	288	310	107.638888888889
2QO7_A	T0291TS318_3	T0291	1.27	12.0623	11.7153	288	310	107.638888888889
2QO7_A	T0291TS318_4	T0291	0.82	11.8411	11.5082	288	310	107.638888888889
2QO7_A	T0291TS318_5	T0291	1.86	10.7348	10.4723	288	310	107.638888888889
2QO7_A	T0291TS319_1	T0291	2.18	7.5265	7.4687	288	310	107.638888888889
2QO7_A	T0291TS319_2	T0291	2.65	8.6881	8.5561	288	310	107.638888888889
2QO7_A	T0291TS319_3	T0291	2.72	8.6328	8.5043	288	310	107.638888888889
2QO7_A	T0291TS319_4	T0291	2.42	9.1306	8.9704	288	310	107.638888888889
2QO7_A	T0291TS319_5	T0291	2.45	-1.4899	0.0735	288	310	107.638888888889
2QO7_A	T0291TS337_1	T0291	1.00	11.4539	11.1456	288	310	107.638888888889
2QO7_A	T0291TS337_2	T0291	1.06	12.1730	11.8189	288	310	107.638888888889
2QO7_A	T0291TS337_3	T0291	1.64	11.8411	11.5082	288	310	107.638888888889
2QO7_A	T0291TS337_4	T0291	1.56	11.5645	11.2492	288	310	107.638888888889
2QO7_A	T0291TS337_5	T0291	1.12	11.3432	11.0420	288	310	107.638888888889
2QO7_A	T0291TS338_1	T0291	0.89	11.8411	11.5082	288	297	103.125
2QO7_A	T0291TS338_2	T0291	0.90	11.7858	11.4564	288	310	107.638888888889
2QO7_A	T0291TS347_1	T0291	1.13	11.7304	11.4046	288	296	102.777777777778
2QO7_A	T0291TS349_1	T0291	0.89	11.8964	11.5600	288	310	107.638888888889
2QO7_A	T0291TS349_2	T0291	0.90	11.7858	11.4564	288	295	102.430555555556
2QO7_A	T0291TS349_3	T0291	1.07	11.6198	11.3010	288	294	102.083333333333
2QO7_A	T0291TS349_4	T0291	1.04	12.0070	11.6635	288	300	104.166666666667
2QO7_A	T0291TS349_5	T0291	0.87	11.7858	11.4564	288	295	102.430555555556
2QO7_A	T0291TS351_1	T0291	1.28	11.8411	11.5082	288	310	107.638888888889
2QO7_A	T0291TS351_2	T0291	0.87	11.7858	11.4564	288	295	102.430555555556
2QO7_A	T0291TS351_3	T0291	0.87	11.7858	11.4564	288	295	102.430555555556
2QO7_A	T0291TS351_4	T0291	0.82	11.8964	11.5600	288	295	102.430555555556
2QO7_A	T0291TS351_5	T0291	1.53	11.9517	11.6117	288	310	107.638888888889
2QO7_A	T0291TS368_1	T0291	1.03	11.3986	11.0938	288	310	107.638888888889
2QO7_A	T0291TS383_1	T0291	0.67	11.9508	11.6109	288	272	94.4444444444444
2QO7_A	T0291TS383_2	T0291	1.54	11.5431	11.2292	288	251	87.1527777777778
2QO7_A	T0291TS383_3	T0291	3.02	8.7987	8.6597	288	280	97.2222222222222
2QO7_A	T0291TS383_4	T0291	1.53	10.1198	9.8965	288	273	94.7916666666667
2QO7_A	T0291TS383_5	T0291	1.78	9.7293	9.5309	288	257	89.2361111111111
2QO7_A	T0291TS389_1	T0291	1.93	10.1263	9.9026	288	310	107.638888888889
2QO7_A	T0291TS389_2	T0291	0.64	11.8563	11.5224	288	267	92.7083333333333
2QO7_A	T0291TS389_3	T0291	1.69	10.9308	10.6559	288	242	84.0277777777778
2QO7_A	T0291TS389_4	T0291	1.30	11.0663	10.7828	288	251	87.1527777777778
2QO7_A	T0291TS389_5	T0291	2.55	9.5350	9.3490	288	254	88.1944444444444
2QO7_A	T0291TS393_1	T0291	2.16	11.3986	11.0938	288	310	107.638888888889
2QO7_A	T0291TS393_2	T0291	2.47	10.7901	10.5241	288	310	107.638888888889
2QO7_A	T0291TS393_3	T0291	2.31	10.5135	10.2652	288	310	107.638888888889
2QO7_A	T0291TS393_4	T0291	2.66	10.4582	10.2134	288	310	107.638888888889
2QO7_A	T0291TS393_5	T0291	2.61	10.4582	10.2134	288	310	107.638888888889
2QO7_A	T0291TS413_1	T0291	2.01	9.8497	9.6437	288	292	101.388888888889
2QO7_A	T0291TS413_2	T0291	2.76	9.2413	9.0740	288	310	107.638888888889
2QO7_A	T0291TS413_3	T0291	1.58	10.4582	10.2134	288	310	107.638888888889
2QO7_A	T0291TS413_4	T0291	1.83	10.6795	10.4205	288	310	107.638888888889
2QO7_A	T0291TS413_5	T0291	1.34	11.5645	11.2492	288	310	107.638888888889
2QO7_A	T0291TS414_1	T0291	2.02	9.8497	9.6437	288	293	101.736111111111
2QO7_A	T0291TS414_2	T0291	1.71	10.6795	10.4205	288	310	107.638888888889
2QO7_A	T0291TS414_3	T0291	1.39	11.5092	11.1974	288	310	107.638888888889
2QO7_A	T0291TS414_4	T0291	2.76	9.2413	9.0740	288	310	107.638888888889
2QO7_A	T0291TS414_5	T0291	1.63	10.4029	10.1616	288	310	107.638888888889
2QO7_A	T0291TS415_1	T0291	2.02	9.8497	9.6437	288	293	101.736111111111
2QO7_A	T0291TS415_2	T0291	1.64	10.4029	10.1616	288	310	107.638888888889
2QO7_A	T0291TS415_3	T0291	1.75	10.9007	10.6277	288	310	107.638888888889
2QO7_A	T0291TS415_4	T0291	1.22	11.5645	11.2492	288	310	107.638888888889
2QO7_A	T0291TS415_5	T0291	2.16	9.9050	9.6955	288	310	107.638888888889
2QO7_A	T0291TS416_1	T0291	1.12	12.0070	11.6635	288	310	107.638888888889
2QO7_A	T0291TS416_2	T0291	1.26	12.0623	11.7153	288	310	107.638888888889
2QO7_A	T0291TS416_3	T0291	1.25	12.0070	11.6635	288	310	107.638888888889
2QO7_A	T0291TS416_4	T0291	1.66	11.9517	11.6117	288	310	107.638888888889
2QO7_A	T0291TS418_1	T0291	2.82	9.0200	8.8668	288	310	107.638888888889
2QO7_A	T0291TS420_1	T0291	1.94	11.1220	10.8349	288	280	97.2222222222222
2QO7_A	T0291TS420_2	T0291	1.60	11.1220	10.8349	288	278	96.5277777777778
2QO7_A	T0291TS420_3	T0291	1.29	11.3432	11.0420	288	280	97.2222222222222
2QO7_A	T0291TS420_4	T0291	2.76	8.3009	8.1936	288	289	100.347222222222
2QO7_A	T0291TS420_5	T0291	1.52	11.6751	11.3528	288	296	102.777777777778
2QO7_A	T0291TS427_1	T0291	2.76	-1.0474	0.1910	288	310	107.638888888889
2QO7_A	T0291TS427_2	T0291	2.76	-1.0474	0.1910	288	310	107.638888888889
2QO7_A	T0291TS427_3	T0291	2.78	-1.1027	0.1725	288	310	107.638888888889
2QO7_A	T0291TS427_4	T0291	2.76	-1.0474	0.1910	288	310	107.638888888889
2QO7_A	T0291TS427_5	T0291	3.11	-0.6049	0.3779	288	310	107.638888888889
2QO7_A	T0291TS435_1	T0291	1.29	11.7858	11.4564	288	310	107.638888888889
2QO7_A	T0291TS435_2	T0291	1.33	11.5092	11.1974	288	310	107.638888888889
2QO7_A	T0291TS435_3	T0291	1.85	10.6241	10.3688	288	310	107.638888888889
2QO7_A	T0291TS435_4	T0291	1.84	10.5688	10.3170	288	310	107.638888888889
2QO7_A	T0291TS435_5	T0291	2.46	10.6795	10.4205	288	310	107.638888888889
2QO7_A	T0291TS439_1	T0291	1.74	10.6795	10.4205	288	310	107.638888888889
2QO7_A	T0291TS468_1	T0291	2.53	9.1969	9.0325	288	259	89.9305555555556
2QO7_A	T0291TS469_1	T0291	1.85	10.5135	10.2652	288	286	99.3055555555556
2QO7_A	T0291TS469_2	T0291	1.90	10.4029	10.1616	288	286	99.3055555555556
2QO7_A	T0291TS469_3	T0291	1.85	10.5135	10.2652	288	285	98.9583333333333
2QO7_A	T0291TS469_4	T0291	1.81	10.7348	10.4723	288	286	99.3055555555556
2QO7_A	T0291TS469_5	T0291	1.85	10.5135	10.2652	288	285	98.9583333333333
2QO7_A	T0291TS474_1	T0291	2.44	9.1859	9.0222	288	295	102.430555555556
2QO7_A	T0291TS490_1	T0291	0.82	11.8411	11.5082	288	310	107.638888888889
2QO7_A	T0291TS511_1	T0291	1.72	-1.4346	0.0844	288	310	107.638888888889
2QO7_A	T0291TS527_1	T0291	1.38	11.8964	11.5600	288	310	107.638888888889
2QO7_A	T0291TS536_1	T0291	1.25	11.6751	11.3528	288	310	107.638888888889
2QO7_A	T0291TS536_2	T0291	1.43	11.4539	11.1456	288	310	107.638888888889
2QO7_A	T0291TS536_3	T0291	2.73	8.8540	8.7115	288	310	107.638888888889
2QO7_A	T0291TS536_4	T0291	2.06	10.1816	9.9544	288	310	107.638888888889
2QO7_A	T0291TS536_5	T0291	2.57	8.7434	8.6079	288	310	107.638888888889
2QO7_A	T0291TS550_1	T0291	0.93	11.7858	11.4564	288	309	107.291666666667
2QO7_A	T0291TS550_2	T0291	1.94	11.3986	11.0938	288	310	107.638888888889
2QO7_A	T0291TS556_1	T0291	1.46	11.8411	11.5082	288	310	107.638888888889
2QO7_A	T0291TS556_2	T0291	1.50	11.8964	11.5600	288	310	107.638888888889
2QO7_A	T0291TS556_3	T0291	1.22	11.8411	11.5082	288	310	107.638888888889
2QO7_A	T0291TS556_4	T0291	1.32	11.4539	11.1456	288	310	107.638888888889
2QO7_A	T0291TS556_5	T0291	1.35	11.4539	11.1456	288	310	107.638888888889
2QO7_A	T0291TS559_1	T0291	0.79	11.8946	11.5583	288	272	94.4444444444444
2QO7_A	T0291TS568_1	T0291	1.02	11.8964	11.5600	288	310	107.638888888889
2QO7_A	T0291TS568_2	T0291	1.03	11.8964	11.5600	288	310	107.638888888889
2QO7_A	T0291TS568_3	T0291	1.24	11.8964	11.5600	288	310	107.638888888889
2QO7_A	T0291TS568_4	T0291	1.31	11.8964	11.5600	288	310	107.638888888889
2QO7_A	T0291TS568_5	T0291	1.19	11.5645	11.2492	288	310	107.638888888889
2QO7_A	T0291TS601_1	T0291	1.63	10.6795	10.4205	288	310	107.638888888889
2QO7_A	T0291TS601_2	T0291	2.84	8.5775	8.4526	288	310	107.638888888889
2QO7_A	T0291TS601_3	T0291	1.55	10.7901	10.5241	288	310	107.638888888889
2QO7_A	T0291TS601_4	T0291	2.79	-1.0474	0.1910	288	310	107.638888888889
2QO7_A	T0291TS601_5	T0291	2.53	-1.4899	0.0735	288	310	107.638888888889
2QO7_A	T0291TS609_1	T0291	2.20	10.6241	10.3688	288	310	107.638888888889
2QO7_A	T0291TS609_2	T0291	1.50	10.6241	10.3688	288	310	107.638888888889
2QO7_A	T0291TS609_4	T0291	1.22	11.4539	11.1456	288	310	107.638888888889
2QO7_A	T0291TS640_1	T0291	1.69	10.6795	10.4205	288	303	105.208333333333
2QO7_A	T0291TS640_2	T0291	1.21	11.6198	11.3010	288	303	105.208333333333
2QO7_A	T0291TS640_3	T0291	2.02	6.3649	6.3816	288	303	105.208333333333
2QO7_A	T0291TS641_2	T0291	1.04	11.8411	11.5082	288	297	103.125
2QO7_A	T0291TS650_1	T0291	1.08	11.7111	11.3865	288	277	96.1805555555556
2QO7_A	T0291TS651_1	T0291	1.08	11.8411	11.5082	288	310	107.638888888889
2QO7_A	T0291TS654_1	T0291	1.03	11.8575	11.5235	288	273	94.7916666666667
2QO7_A	T0291TS658_1	T0291	1.06	11.7304	11.4046	288	310	107.638888888889
2QO7_A	T0291TS664_1	T0291	1.10	11.7858	11.4564	288	310	107.638888888889
2QO7_A	T0291TS664_2	T0291	1.14	11.8411	11.5082	288	310	107.638888888889
2QO7_A	T0291TS664_3	T0291	1.19	11.8964	11.5600	288	310	107.638888888889
2QO7_A	T0291TS664_4	T0291	1.08	11.8411	11.5082	288	310	107.638888888889
2QO7_A	T0291TS664_5	T0291	0.82	11.8964	11.5600	288	295	102.430555555556
2QO7_A	T0291TS671_1	T0291	1.06	11.9517	11.6117	288	296	102.777777777778
2QO7_A	T0291TS671_2	T0291	1.06	11.9517	11.6117	288	296	102.777777777778
2QO7_A	T0291TS671_4	T0291	1.02	11.9517	11.6117	288	296	102.777777777778
2QO7_A	T0291TS671_5	T0291	1.04	11.9517	11.6117	288	296	102.777777777778
2QO7_A	T0291TS675_1	T0291	1.06	11.7304	11.4046	288	310	107.638888888889
2QO7_A	T0291TS675_2	T0291	1.37	11.5645	11.2492	288	310	107.638888888889
2QO7_A	T0291TS675_3	T0291	1.28	12.0623	11.7153	288	310	107.638888888889
2QO7_A	T0291TS675_4	T0291	1.30	11.8411	11.5082	288	310	107.638888888889
2QO7_A	T0291TS675_5	T0291	1.20	11.9517	11.6117	288	310	107.638888888889
2QO7_A	T0291TS677_1	T0291	2.37	10.7348	10.4723	288	310	107.638888888889
2QO7_A	T0291TS698_1	T0291	1.10	11.8411	11.5082	288	310	107.638888888889
2QO7_A	T0291TS705_1	T0291	2.02	9.4625	9.2812	288	292	101.388888888889
2QO7_A	T0291TS710_1	T0291	1.08	11.8411	11.5082	288	310	107.638888888889
2QO7_A	T0291TS710_2	T0291	0.92	11.7858	11.4564	288	295	102.430555555556
2QO7_A	T0291TS710_3	T0291	1.14	11.8411	11.5082	288	310	107.638888888889
2QO7_A	T0291TS710_4	T0291	1.11	11.7858	11.4564	288	310	107.638888888889
2QO7_A	T0291TS710_5	T0291	1.27	11.6751	11.3528	288	295	102.430555555556
2QO9_A	2QOB_A	T0291	0.26	12.3212	11.9577	292	299	102.397260273973
2QO9_A	2QOC_A	T0291	0.22	12.2103	11.8539	292	319	109.246575342466
2QO9_A	2QOD_A	T0291	0.59	12.1000	11.7506	292	294	100.684931506849
2QO9_A	2QOQ_A	T0291	0.24	12.1548	11.8019	292	290	99.3150684931507
2QO9_A	3DZQ_A	T0291	1.11	11.8753	11.5402	292	272	93.1506849315068
2QO9_A	3FXX_A	T0291	0.28	12.4321	12.0616	292	296	101.369863013699
2QO9_A	3FY2_A	T0291	0.27	12.4321	12.0616	292	286	97.9452054794521
2QO9_A	4G2F_A	T0291	0.35	12.3414	11.9766	292	280	95.8904109589041
2QO9_A	4GK2_A	T0291	0.48	12.2763	11.9157	292	267	91.4383561643836
2QO9_A	4GK3_A	T0291	0.69	12.3414	11.9766	292	280	95.8904109589041
2QO9_A	4GK4_A	T0291	0.35	12.4529	12.0810	292	280	95.8904109589041
2QO9_A	RT0291AL170_2	T0291	0.71	11.4338	11.1269	292	289	98.972602739726
2QO9_A	RT0291TS193_1	T0291	2.27	-1.2031	0.1417	292	310	106.164383561644
2QO9_A	RT0291TS261_1	T0291	1.48	10.6429	10.3863	292	291	99.6575342465753
2QO9_A	RT0291TS268_1	T0291	2.98	-2.5218	0.0010	292	310	106.164383561644
2QO9_A	RT0291TS268_2	T0291	2.98	-2.5218	0.0010	292	310	106.164383561644
2QO9_A	RT0291TS268_3	T0291	2.85	0.1156	0.8096	292	310	106.164383561644
2QO9_A	RT0291TS268_4	T0291	2.55	-2.5218	0.0010	292	310	106.164383561644
[truncated: 121,753 more rows]
