# Supplementary material for: Addressing the Role of Conformational Diversity in Protein Structure Prediction
Source: PLoS One. 2016 May 9;11(5):e0154923. doi: 10.1371/journal.pone.0154923 (PMC4861349; doi:10.1371/journal.pone.0154923)
Supplement: S1 Dataset — (GZ) [file pone.0154923.s002.gz › Palopoli-Monzon_2016_SI/Structural_alignments/SET_CASP/rmsd_mammoth_T0494.out.cov]

T0494	2VX3_A	T0494	0.00	13.5776	13.1341	347	346	99.7118155619597
T0494	2WO6_A	T0494	0.79	13.3592	12.9296	347	344	99.135446685879
T0494	4AZE_A	T0494	0.56	13.4980	13.0595	347	348	100.28818443804
T0494	T0494AL019_1	T0494	2.41	7.9681	7.8821	347	346	99.7118155619597
T0494	T0494AL019_2	T0494	2.14	8.4691	8.3511	347	317	91.3544668587896
T0494	T0494AL019_4	T0494	2.65	7.9467	7.8620	347	296	85.3025936599424
T0494	T0494AL019_5	T0494	1.89	8.0885	7.9948	347	372	107.204610951009
T0494	T0494AL421_1	T0494	1.64	12.1588	11.8057	347	326	93.9481268011527
T0494	T0494AL421_2	T0494	2.07	11.5079	11.1962	347	313	90.2017291066282
T0494	T0494AL421_3	T0494	1.62	12.2002	11.8445	347	313	90.2017291066282
T0494	T0494AL421_4	T0494	1.82	10.8098	10.5425	347	289	83.2853025936599
T0494	T0494AL421_5	T0494	2.20	10.9787	10.7008	347	302	87.0317002881844
T0494	T0494TS002_1	T0494	2.51	7.9944	7.9067	347	357	102.881844380403
T0494	T0494TS002_2	T0494	2.21	8.1244	8.0284	347	332	95.6772334293948
T0494	T0494TS002_3	T0494	2.20	9.0763	8.9196	347	378	108.933717579251
T0494	T0494TS002_4	T0494	2.61	7.6181	7.5544	347	382	110.086455331412
T0494	T0494TS002_5	T0494	2.36	7.4769	7.4223	347	357	102.881844380403
T0494	T0494TS007_1	T0494	1.79	11.4374	11.1302	347	345	99.4236311239193
T0494	T0494TS007_2	T0494	1.67	11.4846	11.1744	347	345	99.4236311239193
T0494	T0494TS007_3	T0494	1.71	11.5037	11.1923	347	341	98.2708933717579
T0494	T0494TS007_4	T0494	1.70	11.6467	11.3261	347	341	98.2708933717579
T0494	T0494TS007_5	T0494	1.87	10.3115	10.0761	347	286	82.4207492795389
T0494	T0494TS012_1	T0494	1.50	11.6164	11.2978	347	382	110.086455331412
T0494	T0494TS013_1	T0494	1.79	10.8638	10.5931	347	382	110.086455331412
T0494	T0494TS013_2	T0494	1.67	11.4753	11.1657	347	382	110.086455331412
T0494	T0494TS013_3	T0494	1.84	10.3934	10.1527	347	382	110.086455331412
T0494	T0494TS013_4	T0494	1.85	10.3464	10.1087	347	382	110.086455331412
T0494	T0494TS013_5	T0494	1.79	10.8638	10.5931	347	382	110.086455331412
T0494	T0494TS014_1	T0494	2.70	7.9003	7.8186	347	382	110.086455331412
T0494	T0494TS020_1	T0494	1.90	11.0990	10.8133	347	382	110.086455331412
T0494	T0494TS020_2	T0494	1.74	11.0049	10.7253	347	382	110.086455331412
T0494	T0494TS020_3	T0494	1.86	10.4875	10.2408	347	382	110.086455331412
T0494	T0494TS020_4	T0494	1.71	11.4753	11.1657	347	382	110.086455331412
T0494	T0494TS020_5	T0494	1.94	11.5223	11.2097	347	382	110.086455331412
T0494	T0494TS048_1	T0494	1.90	11.3149	11.0155	347	346	99.7118155619597
T0494	T0494TS048_2	T0494	1.69	11.3325	11.0320	347	342	98.5590778097983
T0494	T0494TS048_3	T0494	2.38	9.1689	9.0062	347	337	97.1181556195965
T0494	T0494TS048_4	T0494	2.04	11.1423	10.8539	347	342	98.5590778097983
T0494	T0494TS048_5	T0494	2.55	9.2644	9.0957	347	363	104.610951008646
T0494	T0494TS057_1	T0494	1.58	12.0868	11.7382	347	382	110.086455331412
T0494	T0494TS057_2	T0494	1.64	12.0868	11.7382	347	382	110.086455331412
T0494	T0494TS057_3	T0494	1.59	12.0868	11.7382	347	382	110.086455331412
T0494	T0494TS057_4	T0494	1.53	11.8987	11.5621	347	382	110.086455331412
T0494	T0494TS057_5	T0494	1.53	11.8987	11.5621	347	382	110.086455331412
T0494	T0494TS069_1	T0494	1.60	11.3812	11.0776	347	382	110.086455331412
T0494	T0494TS069_2	T0494	1.85	10.5345	10.2848	347	382	110.086455331412
T0494	T0494TS069_3	T0494	2.18	10.1582	9.9325	347	382	110.086455331412
T0494	T0494TS069_4	T0494	2.05	9.4996	9.3159	347	382	110.086455331412
T0494	T0494TS069_5	T0494	1.71	9.4996	9.3159	347	382	110.086455331412
T0494	T0494TS073_1	T0494	1.99	9.3585	9.1838	347	382	110.086455331412
T0494	T0494TS073_2	T0494	2.06	9.0292	8.8755	347	382	110.086455331412
T0494	T0494TS073_3	T0494	2.32	9.1704	9.0076	347	382	110.086455331412
T0494	T0494TS073_4	T0494	2.19	9.2174	9.0517	347	382	110.086455331412
T0494	T0494TS073_5	T0494	2.22	9.1704	9.0076	347	382	110.086455331412
T0494	T0494TS085_1	T0494	1.87	11.3342	11.0336	347	382	110.086455331412
T0494	T0494TS085_2	T0494	1.94	11.4283	11.1216	347	382	110.086455331412
T0494	T0494TS085_3	T0494	1.82	11.4283	11.1216	347	382	110.086455331412
T0494	T0494TS085_4	T0494	2.35	10.0641	9.8444	347	382	110.086455331412
T0494	T0494TS085_5	T0494	2.05	9.5467	9.3600	347	382	110.086455331412
T0494	T0494TS095_1	T0494	1.79	11.6893	11.3661	347	290	83.5734870317003
T0494	T0494TS095_2	T0494	1.74	11.8995	11.5629	347	284	81.8443804034582
T0494	T0494TS095_3	T0494	1.79	11.6893	11.3661	347	290	83.5734870317003
T0494	T0494TS100_1	T0494	1.68	11.3812	11.0776	347	382	110.086455331412
T0494	T0494TS100_2	T0494	1.89	11.6164	11.2978	347	382	110.086455331412
T0494	T0494TS100_3	T0494	1.87	11.1460	10.8574	347	382	110.086455331412
T0494	T0494TS100_4	T0494	2.16	11.0990	10.8133	347	382	110.086455331412
T0494	T0494TS100_5	T0494	1.64	12.1130	11.7627	347	324	93.371757925072
T0494	T0494TS116_2	T0494	1.92	7.9944	7.9067	347	382	110.086455331412
T0494	T0494TS116_4	T0494	1.83	11.1460	10.8574	347	382	110.086455331412
T0494	T0494TS116_5	T0494	2.66	7.3358	7.2902	347	382	110.086455331412
T0494	T0494TS122_1	T0494	2.44	11.5694	11.2538	347	382	110.086455331412
T0494	T0494TS124_1	T0494	2.20	11.1931	10.9014	347	382	110.086455331412
T0494	T0494TS124_2	T0494	1.49	11.7105	11.3859	347	382	110.086455331412
T0494	T0494TS124_3	T0494	1.69	11.8046	11.4740	347	382	110.086455331412
T0494	T0494TS124_4	T0494	2.04	11.0049	10.7253	347	382	110.086455331412
T0494	T0494TS124_5	T0494	1.70	11.4753	11.1657	347	382	110.086455331412
T0494	T0494TS131_1	T0494	1.90	11.0990	10.8133	347	382	110.086455331412
T0494	T0494TS131_2	T0494	1.74	11.0049	10.7253	347	382	110.086455331412
T0494	T0494TS131_3	T0494	1.89	10.7227	10.4610	347	382	110.086455331412
T0494	T0494TS131_4	T0494	1.70	10.8638	10.5931	347	382	110.086455331412
T0494	T0494TS131_5	T0494	1.78	10.5815	10.3289	347	382	110.086455331412
T0494	T0494TS135_1	T0494	1.87	11.4753	11.1657	347	382	110.086455331412
T0494	T0494TS135_2	T0494	1.91	11.4753	11.1657	347	382	110.086455331412
T0494	T0494TS135_3	T0494	1.70	11.5694	11.2538	347	382	110.086455331412
T0494	T0494TS135_4	T0494	1.82	11.5223	11.2097	347	382	110.086455331412
T0494	T0494TS135_5	T0494	2.06	10.8167	10.5491	347	382	110.086455331412
T0494	T0494TS138_1	T0494	1.49	11.8987	11.5621	347	382	110.086455331412
T0494	T0494TS138_2	T0494	1.77	11.5694	11.2538	347	349	100.576368876081
T0494	T0494TS138_3	T0494	1.68	11.7575	11.4299	347	382	110.086455331412
T0494	T0494TS138_4	T0494	1.59	11.7105	11.3859	347	382	110.086455331412
T0494	T0494TS138_5	T0494	2.02	11.8046	11.4740	347	382	110.086455331412
T0494	T0494TS140_1	T0494	1.80	11.4753	11.1657	347	349	100.576368876081
T0494	T0494TS140_2	T0494	1.68	11.4753	11.1657	347	347	100
T0494	T0494TS140_3	T0494	1.75	11.5791	11.2629	347	345	99.4236311239193
T0494	T0494TS140_4	T0494	2.55	7.6181	7.5544	347	361	104.034582132565
T0494	T0494TS140_5	T0494	2.39	8.2766	8.1709	347	359	103.458213256484
T0494	T0494TS142_1	T0494	1.76	11.4374	11.1302	347	345	99.4236311239193
T0494	T0494TS142_2	T0494	1.62	11.6736	11.3513	347	345	99.4236311239193
T0494	T0494TS142_3	T0494	1.74	11.6263	11.3071	347	345	99.4236311239193
T0494	T0494TS142_4	T0494	1.69	11.5318	11.2186	347	345	99.4236311239193
T0494	T0494TS142_5	T0494	1.80	11.5318	11.2186	347	345	99.4236311239193
T0494	T0494TS143_1	T0494	1.73	11.4846	11.1744	347	345	99.4236311239193
T0494	T0494TS143_2	T0494	1.72	11.4374	11.1302	347	345	99.4236311239193
T0494	T0494TS143_3	T0494	1.64	11.4374	11.1302	347	345	99.4236311239193
T0494	T0494TS143_4	T0494	2.01	9.7852	9.5833	347	326	93.9481268011527
T0494	T0494TS143_5	T0494	1.90	11.3794	11.0759	347	337	97.1181556195965
T0494	T0494TS147_1	T0494	2.19	8.9352	8.7874	347	382	110.086455331412
T0494	T0494TS147_2	T0494	2.18	9.1704	9.0076	347	382	110.086455331412
T0494	T0494TS147_3	T0494	1.93	9.4056	9.2278	347	382	110.086455331412
T0494	T0494TS147_4	T0494	1.84	9.6878	9.4921	347	382	110.086455331412
T0494	T0494TS147_5	T0494	2.06	9.1233	8.9636	347	382	110.086455331412
T0494	T0494TS149_1	T0494	1.62	11.6635	11.3419	347	382	110.086455331412
T0494	T0494TS149_2	T0494	1.72	11.4753	11.1657	347	382	110.086455331412
T0494	T0494TS149_3	T0494	1.75	11.7575	11.4299	347	382	110.086455331412
T0494	T0494TS149_4	T0494	2.20	11.4753	11.1657	347	382	110.086455331412
T0494	T0494TS149_5	T0494	1.69	11.7575	11.4299	347	382	110.086455331412
T0494	T0494TS153_1	T0494	1.73	11.3812	11.0776	347	347	100
T0494	T0494TS153_2	T0494	1.63	11.6177	11.2990	347	342	98.5590778097983
T0494	T0494TS153_3	T0494	1.41	11.5022	11.1909	347	246	70.8933717579251
T0494	T0494TS153_4	T0494	2.06	9.8050	9.6018	347	329	94.8126801152738
T0494	T0494TS153_5	T0494	2.12	10.3036	10.0687	347	345	99.4236311239193
T0494	T0494TS154_1	T0494	1.82	11.4753	11.1657	347	382	110.086455331412
T0494	T0494TS157_1	T0494	2.82	6.0658	6.1019	347	382	110.086455331412
T0494	T0494TS157_2	T0494	2.53	4.2312	4.3893	347	382	110.086455331412
T0494	T0494TS157_3	T0494	2.94	5.5483	5.6181	347	382	110.086455331412
T0494	T0494TS157_4	T0494	2.56	6.5832	6.5859	347	382	110.086455331412
T0494	T0494TS157_5	T0494	2.05	7.7121	7.6425	347	382	110.086455331412
T0494	T0494TS164_1	T0494	2.82	6.0658	6.1019	347	382	110.086455331412
T0494	T0494TS164_2	T0494	2.53	4.2312	4.3893	347	382	110.086455331412
T0494	T0494TS164_3	T0494	2.94	5.5483	5.6181	347	382	110.086455331412
T0494	T0494TS164_4	T0494	2.56	6.5832	6.5859	347	382	110.086455331412
T0494	T0494TS164_5	T0494	2.05	7.7121	7.6425	347	382	110.086455331412
T0494	T0494TS166_1	T0494	1.98	11.5223	11.2097	347	382	110.086455331412
T0494	T0494TS166_2	T0494	1.95	11.4283	11.1216	347	382	110.086455331412
T0494	T0494TS166_3	T0494	2.40	11.0519	10.7693	347	382	110.086455331412
T0494	T0494TS166_4	T0494	1.80	11.7575	11.4299	347	382	110.086455331412
T0494	T0494TS166_5	T0494	1.93	10.5345	10.2848	347	382	110.086455331412
T0494	T0494TS172_1	T0494	1.87	11.3342	11.0336	347	382	110.086455331412
T0494	T0494TS172_2	T0494	1.94	11.4283	11.1216	347	382	110.086455331412
T0494	T0494TS172_3	T0494	1.82	11.4283	11.1216	347	382	110.086455331412
T0494	T0494TS172_4	T0494	2.35	10.0641	9.8444	347	382	110.086455331412
T0494	T0494TS172_5	T0494	1.88	11.0519	10.7693	347	382	110.086455331412
T0494	T0494TS174_1	T0494	1.85	11.3608	11.0585	347	341	98.2708933717579
T0494	T0494TS174_2	T0494	1.92	11.4753	11.1657	347	359	103.458213256484
T0494	T0494TS174_3	T0494	1.75	11.5694	11.2538	347	359	103.458213256484
T0494	T0494TS174_4	T0494	1.90	11.3342	11.0336	347	359	103.458213256484
T0494	T0494TS174_5	T0494	1.78	11.4084	11.1031	347	341	98.2708933717579
T0494	T0494TS182_1	T0494	1.63	11.6635	11.3419	347	382	110.086455331412
T0494	T0494TS182_2	T0494	2.15	11.5223	11.2097	347	382	110.086455331412
T0494	T0494TS182_3	T0494	1.78	11.1460	10.8574	347	382	110.086455331412
T0494	T0494TS182_4	T0494	1.75	11.6164	11.2978	347	382	110.086455331412
T0494	T0494TS182_5	T0494	1.84	11.8987	11.5621	347	382	110.086455331412
T0494	T0494TS186_1	T0494	2.45	8.2296	8.1269	347	382	110.086455331412
T0494	T0494TS186_2	T0494	2.25	8.0414	7.9507	347	382	110.086455331412
T0494	T0494TS186_3	T0494	2.30	8.2296	8.1269	347	382	110.086455331412
T0494	T0494TS186_4	T0494	2.23	7.9944	7.9067	347	382	110.086455331412
T0494	T0494TS186_5	T0494	2.29	8.1355	8.0388	347	382	110.086455331412
T0494	T0494TS193_1	T0494	1.81	11.5136	11.2015	347	339	97.6945244956772
T0494	T0494TS196_1	T0494	1.49	11.8987	11.5621	347	382	110.086455331412
T0494	T0494TS196_2	T0494	1.62	12.0398	11.6942	347	382	110.086455331412
T0494	T0494TS196_3	T0494	1.77	11.5694	11.2538	347	349	100.576368876081
T0494	T0494TS196_4	T0494	1.52	11.8987	11.5621	347	382	110.086455331412
T0494	T0494TS196_5	T0494	2.02	11.8046	11.4740	347	382	110.086455331412
T0494	T0494TS213_1	T0494	1.97	9.9919	9.7768	347	270	77.8097982708934
T0494	T0494TS213_2	T0494	1.89	9.4945	9.3111	347	288	82.9971181556196
T0494	T0494TS213_3	T0494	1.89	9.5193	9.3343	347	289	83.2853025936599
T0494	T0494TS213_4	T0494	1.96	11.2066	10.9141	347	252	72.6224783861671
T0494	T0494TS213_5	T0494	1.84	9.4945	9.3111	347	288	82.9971181556196
T0494	T0494TS220_1	T0494	2.16	10.7697	10.5050	347	382	110.086455331412
T0494	T0494TS220_2	T0494	2.15	11.1460	10.8574	347	382	110.086455331412
T0494	T0494TS220_3	T0494	2.63	10.5815	10.3289	347	382	110.086455331412
T0494	T0494TS220_4	T0494	2.50	-0.0964	0.6688	347	382	110.086455331412
T0494	T0494TS220_5	T0494	2.74	-0.4727	0.4464	347	382	110.086455331412
T0494	T0494TS234_1	T0494	1.85	11.3608	11.0585	347	341	98.2708933717579
T0494	T0494TS234_2	T0494	2.15	9.8289	9.6242	347	382	110.086455331412
T0494	T0494TS234_3	T0494	1.89	9.6072	9.4166	347	331	95.3890489913545
T0494	T0494TS234_4	T0494	2.16	9.7819	9.5802	347	382	110.086455331412
T0494	T0494TS234_5	T0494	1.85	11.3608	11.0585	347	341	98.2708933717579
T0494	T0494TS235_1	T0494	2.39	7.8062	7.7305	347	382	110.086455331412
T0494	T0494TS235_2	T0494	2.41	7.7121	7.6425	347	382	110.086455331412
T0494	T0494TS235_3	T0494	2.39	7.8062	7.7305	347	382	110.086455331412
T0494	T0494TS235_4	T0494	2.12	7.8062	7.7305	347	382	110.086455331412
T0494	T0494TS235_5	T0494	2.38	7.7121	7.6425	347	382	110.086455331412
T0494	T0494TS243_1	T0494	1.70	11.5603	11.2453	347	344	99.135446685879
T0494	T0494TS247_1	T0494	1.73	11.4374	11.1302	347	345	99.4236311239193
T0494	T0494TS247_2	T0494	1.79	11.4374	11.1302	347	345	99.4236311239193
T0494	T0494TS247_3	T0494	1.75	11.4374	11.1302	347	345	99.4236311239193
T0494	T0494TS247_4	T0494	1.69	11.4846	11.1744	347	345	99.4236311239193
T0494	T0494TS247_5	T0494	1.80	11.4374	11.1302	347	345	99.4236311239193
T0494	T0494TS256_1	T0494	1.70	11.2871	10.9895	347	382	110.086455331412
T0494	T0494TS256_2	T0494	1.68	11.4283	11.1216	347	382	110.086455331412
T0494	T0494TS256_3	T0494	2.07	11.6347	11.3150	347	309	89.0489913544669
T0494	T0494TS256_4	T0494	1.66	12.2357	11.8776	347	314	90.4899135446686
T0494	T0494TS256_5	T0494	1.61	12.2157	11.8589	347	310	89.3371757925072
T0494	T0494TS262_1	T0494	2.11	-1.8368	0.0260	347	382	110.086455331412
T0494	T0494TS262_2	T0494	2.58	-1.7898	0.0305	347	382	110.086455331412
T0494	T0494TS262_3	T0494	2.61	-1.5076	0.0702	347	382	110.086455331412
T0494	T0494TS262_4	T0494	3.28	-1.8839	0.0220	347	382	110.086455331412
T0494	T0494TS262_5	T0494	2.36	-1.7898	0.0305	347	382	110.086455331412
T0494	T0494TS266_1	T0494	1.74	11.4753	11.1657	347	382	110.086455331412
T0494	T0494TS266_2	T0494	1.52	11.5318	11.2186	347	345	99.4236311239193
T0494	T0494TS266_3	T0494	1.73	11.5791	11.2629	347	345	99.4236311239193
T0494	T0494TS266_4	T0494	1.72	11.4846	11.1744	347	345	99.4236311239193
T0494	T0494TS266_5	T0494	1.63	11.5318	11.2186	347	345	99.4236311239193
T0494	T0494TS270_1	T0494	2.17	8.1355	8.0388	347	382	110.086455331412
T0494	T0494TS270_2	T0494	2.12	7.6651	7.5985	347	382	110.086455331412
T0494	T0494TS270_3	T0494	2.14	7.8062	7.7305	347	382	110.086455331412
T0494	T0494TS270_4	T0494	2.41	7.9473	7.8627	347	382	110.086455331412
T0494	T0494TS270_5	T0494	2.10	7.6181	7.5544	347	382	110.086455331412
T0494	T0494TS272_1	T0494	2.36	-1.4605	0.0791	347	382	110.086455331412
T0494	T0494TS272_2	T0494	3.08	0.5151	1.0994	347	382	110.086455331412
T0494	T0494TS272_3	T0494	3.08	-0.4257	0.4720	347	382	110.086455331412
T0494	T0494TS272_4	T0494	3.00	-0.0023	0.7300	347	382	110.086455331412
T0494	T0494TS272_5	T0494	2.83	-0.0964	0.6688	347	382	110.086455331412
T0494	T0494TS279_1	T0494	2.56	9.7819	9.5802	347	382	110.086455331412
T0494	T0494TS282_1	T0494	1.48	11.7575	11.4299	347	382	110.086455331412
T0494	T0494TS293_1	T0494	2.03	11.8516	11.5180	347	382	110.086455331412
T0494	T0494TS293_2	T0494	1.86	11.5223	11.2097	347	382	110.086455331412
T0494	T0494TS293_3	T0494	1.50	11.7105	11.3859	347	382	110.086455331412
T0494	T0494TS293_4	T0494	1.54	11.9927	11.6502	347	382	110.086455331412
T0494	T0494TS293_5	T0494	1.49	11.8987	11.5621	347	382	110.086455331412
T0494	T0494TS296_1	T0494	1.70	11.6164	11.2978	347	348	100.28818443804
T0494	T0494TS296_2	T0494	1.79	10.5815	10.3289	347	350	100.864553314121
T0494	T0494TS296_3	T0494	1.80	11.4753	11.1657	347	348	100.28818443804
T0494	T0494TS296_4	T0494	1.77	10.6286	10.3729	347	350	100.864553314121
T0494	T0494TS296_5	T0494	2.01	11.2871	10.9895	347	348	100.28818443804
T0494	T0494TS297_1	T0494	1.82	10.9850	10.7066	347	346	99.7118155619597
T0494	T0494TS297_2	T0494	1.73	11.3812	11.0776	347	347	100
T0494	T0494TS297_3	T0494	2.02	10.7067	10.4460	347	337	97.1181556195965
T0494	T0494TS297_4	T0494	1.89	11.0792	10.7949	347	346	99.7118155619597
T0494	T0494TS297_5	T0494	1.63	11.6177	11.2990	347	342	98.5590778097983
T0494	T0494TS299_1	T0494	1.49	11.8987	11.5621	347	382	110.086455331412
T0494	T0494TS299_2	T0494	1.62	12.0398	11.6942	347	382	110.086455331412
T0494	T0494TS299_3	T0494	1.68	11.7575	11.4299	347	382	110.086455331412
T0494	T0494TS299_4	T0494	1.77	11.5694	11.2538	347	349	100.576368876081
T0494	T0494TS299_5	T0494	2.02	11.8046	11.4740	347	382	110.086455331412
T0494	T0494TS316_1	T0494	2.05	11.2401	10.9455	347	382	110.086455331412
T0494	T0494TS316_2	T0494	1.85	11.0990	10.8133	347	382	110.086455331412
T0494	T0494TS316_3	T0494	2.09	10.8638	10.5931	347	382	110.086455331412
T0494	T0494TS316_4	T0494	2.23	11.0990	10.8133	347	382	110.086455331412
T0494	T0494TS316_5	T0494	2.12	11.0990	10.8133	347	382	110.086455331412
T0494	T0494TS318_1	T0494	1.70	11.7310	11.4051	347	330	95.1008645533141
T0494	T0494TS318_3	T0494	2.13	10.1758	9.9490	347	273	78.6743515850144
T0494	T0494TS318_4	T0494	2.14	11.0749	10.7908	347	341	98.2708933717579
T0494	T0494TS318_5	T0494	2.12	10.8915	10.6191	347	339	97.6945244956772
T0494	T0494TS322_1	T0494	1.86	11.9927	11.6502	347	382	110.086455331412
T0494	T0494TS322_2	T0494	2.49	8.2766	8.1709	347	382	110.086455331412
T0494	T0494TS322_3	T0494	1.98	8.9822	8.8315	347	382	110.086455331412
T0494	T0494TS322_4	T0494	2.20	8.1825	8.0828	347	382	110.086455331412
T0494	T0494TS322_5	T0494	2.54	8.0885	7.9948	347	382	110.086455331412
T0494	T0494TS337_1	T0494	1.67	11.8286	11.4965	347	330	95.1008645533141
T0494	T0494TS337_2	T0494	2.35	8.1355	8.0388	347	358	103.170028818444
T0494	T0494TS340_1	T0494	1.77	11.0519	10.7693	347	382	110.086455331412
T0494	T0494TS340_2	T0494	1.55	10.8167	10.5491	347	382	110.086455331412
T0494	T0494TS340_3	T0494	1.55	11.2871	10.9895	347	382	110.086455331412
T0494	T0494TS340_4	T0494	1.42	10.8167	10.5491	347	382	110.086455331412
T0494	T0494TS340_5	T0494	2.03	10.9579	10.6812	347	382	110.086455331412
T0494	T0494TS349_1	T0494	1.63	11.8546	11.5208	347	318	91.64265129683
T0494	T0494TS351_1	T0494	2.15	11.1460	10.8574	347	382	110.086455331412
T0494	T0494TS351_2	T0494	2.16	10.7697	10.5050	347	382	110.086455331412
T0494	T0494TS351_3	T0494	2.63	10.5815	10.3289	347	382	110.086455331412
T0494	T0494TS351_4	T0494	2.21	10.9108	10.6372	347	382	110.086455331412
T0494	T0494TS351_5	T0494	2.24	11.0049	10.7253	347	382	110.086455331412
T0494	T0494TS379_1	T0494	1.90	11.0990	10.8133	347	382	110.086455331412
T0494	T0494TS379_2	T0494	1.90	11.0990	10.8133	347	382	110.086455331412
T0494	T0494TS379_3	T0494	2.03	11.8516	11.5180	347	382	110.086455331412
T0494	T0494TS379_4	T0494	1.59	11.9457	11.6061	347	382	110.086455331412
T0494	T0494TS379_5	T0494	1.73	11.7575	11.4299	347	382	110.086455331412
T0494	T0494TS385_1	T0494	2.21	10.7697	10.5050	347	382	110.086455331412
T0494	T0494TS385_2	T0494	2.28	10.7697	10.5050	347	382	110.086455331412
T0494	T0494TS385_3	T0494	2.17	10.9108	10.6372	347	382	110.086455331412
T0494	T0494TS385_4	T0494	2.19	10.6756	10.4170	347	382	110.086455331412
T0494	T0494TS385_5	T0494	2.13	10.7227	10.4610	347	382	110.086455331412
T0494	T0494TS387_1	T0494	1.63	11.9927	11.6502	347	382	110.086455331412
T0494	T0494TS394_1	T0494	2.18	9.6634	9.4693	347	325	93.6599423631124
T0494	T0494TS396_1	T0494	2.25	10.7697	10.5050	347	382	110.086455331412
T0494	T0494TS396_2	T0494	2.19	10.9872	10.7087	347	339	97.6945244956772
T0494	T0494TS396_3	T0494	1.95	11.3812	11.0776	347	348	100.28818443804
T0494	T0494TS396_4	T0494	2.03	11.2871	10.9895	347	348	100.28818443804
T0494	T0494TS396_5	T0494	2.37	10.8915	10.6191	347	339	97.6945244956772
T0494	T0494TS404_1_1	T0494	2.81	3.1171	3.3576	347	137	39.4812680115274
T0494	T0494TS404_1_2	T0494	2.39	-0.2271	0.5872	347	245	70.6051873198847
T0494	T0494TS404_2_1	T0494	2.82	1.6325	2.0201	347	137	39.4812680115274
T0494	T0494TS404_2_2	T0494	2.61	1.7750	2.1449	347	245	70.6051873198847
T0494	T0494TS404_3_1	T0494	1.97	1.3541	1.7801	347	137	39.4812680115274
T0494	T0494TS404_3_2	T0494	2.83	-0.4698	0.4480	347	245	70.6051873198847
T0494	T0494TS404_4_1	T0494	2.52	3.4882	3.6999	347	137	39.4812680115274
T0494	T0494TS404_4_2	T0494	2.51	-0.4698	0.4480	347	245	70.6051873198847
T0494	T0494TS404_5_1	T0494	2.46	3.3027	3.5285	347	137	39.4812680115274
T0494	T0494TS404_5_2	T0494	2.93	-0.3484	0.5155	347	245	70.6051873198847
T0494	T0494TS407_1	T0494	1.35	11.7575	11.4299	347	382	110.086455331412
T0494	T0494TS407_2	T0494	1.85	11.8046	11.4740	347	382	110.086455331412
T0494	T0494TS407_3	T0494	2.03	11.8516	11.5180	347	382	110.086455331412
T0494	T0494TS407_4	T0494	1.54	11.6164	11.2978	347	382	110.086455331412
T0494	T0494TS407_5	T0494	1.96	11.6635	11.3419	347	382	110.086455331412
T0494	T0494TS408_1	T0494	1.73	11.7575	11.4299	347	382	110.086455331412
T0494	T0494TS408_2	T0494	1.52	11.4753	11.1657	347	382	110.086455331412
T0494	T0494TS408_3	T0494	1.73	11.3812	11.0776	347	382	110.086455331412
T0494	T0494TS408_4	T0494	1.77	11.2871	10.9895	347	382	110.086455331412
T0494	T0494TS408_5	T0494	2.20	11.5694	11.2538	347	382	110.086455331412
T0494	T0494TS409_1	T0494	1.82	11.7575	11.4299	347	382	110.086455331412
T0494	T0494TS409_2	T0494	1.71	11.5694	11.2538	347	382	110.086455331412
T0494	T0494TS409_3	T0494	2.03	11.4283	11.1216	347	382	110.086455331412
T0494	T0494TS409_4	T0494	1.72	11.7575	11.4299	347	382	110.086455331412
T0494	T0494TS409_5	T0494	1.72	11.7105	11.3859	347	382	110.086455331412
T0494	T0494TS415_1	T0494	2.53	10.5345	10.2848	347	382	110.086455331412
T0494	T0494TS415_2	T0494	1.82	10.9108	10.6372	347	382	110.086455331412
T0494	T0494TS415_3	T0494	2.12	10.8167	10.5491	347	382	110.086455331412
T0494	T0494TS415_4	T0494	1.96	11.0990	10.8133	347	382	110.086455331412
T0494	T0494TS415_5	T0494	1.83	9.7819	9.5802	347	382	110.086455331412
T0494	T0494TS419_1	T0494	1.55	12.0868	11.7382	347	382	110.086455331412
T0494	T0494TS420_1	T0494	2.56	-0.8020	0.2863	347	382	110.086455331412
T0494	T0494TS425_1	T0494	2.56	9.7819	9.5802	347	382	110.086455331412
T0494	T0494TS425_2	T0494	1.94	9.1233	8.9636	347	382	110.086455331412
T0494	T0494TS425_3	T0494	2.34	9.3585	9.1838	347	382	110.086455331412
T0494	T0494TS425_4	T0494	1.81	8.7470	8.6113	347	382	110.086455331412
T0494	T0494TS425_5	T0494	1.59	7.0536	7.0261	347	382	110.086455331412
T0494	T0494TS426_1	T0494	1.59	11.9457	11.6061	347	382	110.086455331412
T0494	T0494TS426_2	T0494	1.49	11.9927	11.6502	347	382	110.086455331412
T0494	T0494TS426_3	T0494	1.61	12.0398	11.6942	347	382	110.086455331412
T0494	T0494TS426_4	T0494	1.56	11.8987	11.5621	347	382	110.086455331412
T0494	T0494TS426_5	T0494	1.72	12.1809	11.8263	347	382	110.086455331412
T0494	T0494TS427_1	T0494	1.67	11.3518	11.0500	347	343	98.8472622478386
T0494	T0494TS429_1	T0494	1.64	11.6467	11.3261	347	341	98.2708933717579
T0494	T0494TS429_2	T0494	1.80	11.5694	11.2538	347	382	110.086455331412
T0494	T0494TS429_3	T0494	1.55	11.7105	11.3859	347	382	110.086455331412
T0494	T0494TS429_4	T0494	1.55	11.7105	11.3859	347	382	110.086455331412
T0494	T0494TS429_5	T0494	1.55	11.7105	11.3859	347	382	110.086455331412
T0494	T0494TS434_1	T0494	1.33	11.7575	11.4299	347	382	110.086455331412
T0494	T0494TS434_2	T0494	1.58	11.9927	11.6502	347	382	110.086455331412
T0494	T0494TS434_3	T0494	1.62	11.8046	11.4740	347	382	110.086455331412
T0494	T0494TS434_4	T0494	1.82	11.7575	11.4299	347	382	110.086455331412
T0494	T0494TS434_5	T0494	1.83	11.4283	11.1216	347	382	110.086455331412
T0494	T0494TS436_1	T0494	1.64	11.6467	11.3261	347	341	98.2708933717579
T0494	T0494TS436_2	T0494	1.73	11.4846	11.1744	347	345	99.4236311239193
T0494	T0494TS436_3	T0494	1.72	11.4374	11.1302	347	345	99.4236311239193
T0494	T0494TS436_4	T0494	1.90	11.3794	11.0759	347	337	97.1181556195965
T0494	T0494TS436_5	T0494	1.72	11.5325	11.2192	347	340	97.9827089337176
T0494	T0494TS438_1	T0494	1.68	11.5694	11.2538	347	382	110.086455331412
T0494	T0494TS438_2	T0494	1.78	11.4753	11.1657	347	382	110.086455331412
T0494	T0494TS438_3	T0494	1.67	11.2871	10.9895	347	382	110.086455331412
T0494	T0494TS438_4	T0494	1.65	11.6164	11.2978	347	382	110.086455331412
T0494	T0494TS438_5	T0494	1.75	11.2871	10.9895	347	382	110.086455331412
T0494	T0494TS443_1	T0494	1.76	10.8638	10.5931	347	382	110.086455331412
T0494	T0494TS443_2	T0494	1.76	10.8638	10.5931	347	382	110.086455331412
T0494	T0494TS443_3	T0494	1.88	10.2993	10.0646	347	382	110.086455331412
T0494	T0494TS443_4	T0494	1.76	10.7697	10.5050	347	382	110.086455331412
T0494	T0494TS443_5	T0494	1.76	10.7697	10.5050	347	382	110.086455331412
T0494	T0494TS449_1	T0494	1.78	11.3812	11.0776	347	348	100.28818443804
T0494	T0494TS449_2	T0494	1.83	10.9046	10.6314	347	342	98.5590778097983
T0494	T0494TS449_3	T0494	1.78	11.0519	10.7693	347	348	100.28818443804
T0494	T0494TS449_4	T0494	1.81	11.0990	10.8133	347	348	100.28818443804
T0494	T0494TS449_5	T0494	1.95	11.0519	10.7693	347	348	100.28818443804
T0494	T0494TS453_1	T0494	1.49	11.6164	11.2978	347	382	110.086455331412
T0494	T0494TS453_2	T0494	2.06	11.7575	11.4299	347	382	110.086455331412
T0494	T0494TS453_3	T0494	1.48	11.8987	11.5621	347	382	110.086455331412
T0494	T0494TS453_4	T0494	1.72	11.5694	11.2538	347	382	110.086455331412
T0494	T0494TS453_5	T0494	1.49	11.7105	11.3859	347	382	110.086455331412
T0494	T0494TS454_1	T0494	1.82	11.4275	11.1209	347	337	97.1181556195965
T0494	T0494TS454_2	T0494	1.98	11.0795	10.7951	347	334	96.2536023054755
T0494	T0494TS454_3	T0494	2.26	11.0795	10.7951	347	334	96.2536023054755
T0494	T0494TS454_4	T0494	1.68	11.5528	11.2382	347	336	96.8299711815562
T0494	T0494TS454_5	T0494	1.85	9.9180	9.7076	347	321	92.507204610951
T0494	T0494TS462_1	T0494	2.04	11.1931	10.9014	347	382	110.086455331412
T0494	T0494TS462_2	T0494	2.04	11.1931	10.9014	347	382	110.086455331412
T0494	T0494TS462_3	T0494	2.06	8.8881	8.7434	347	382	110.086455331412
T0494	T0494TS462_4	T0494	2.38	8.7000	8.5672	347	382	110.086455331412
T0494	T0494TS462_5	T0494	2.04	11.1931	10.9014	347	382	110.086455331412
T0494	T0494TS463_1	T0494	2.27	10.7697	10.5050	347	363	104.610951008646
T0494	T0494TS463_2	T0494	2.02	11.1028	10.8169	347	340	97.9827089337176
T0494	T0494TS463_3	T0494	2.91	8.9488	8.8002	347	328	94.5244956772334
T0494	T0494TS475_1	T0494	1.68	11.6635	11.3419	347	382	110.086455331412
T0494	T0494TS475_2	T0494	1.65	11.6635	11.3419	347	382	110.086455331412
T0494	T0494TS475_3	T0494	1.67	11.7575	11.4299	347	382	110.086455331412
T0494	T0494TS475_4	T0494	1.73	11.7105	11.3859	347	382	110.086455331412
T0494	T0494TS477_1	T0494	2.42	11.1460	10.8574	347	382	110.086455331412
T0494	T0494TS477_2	T0494	1.57	12.3353	11.9709	347	311	89.6253602305476
T0494	T0494TS477_3	T0494	1.66	12.2973	11.9353	347	300	86.4553314121037
T0494	T0494TS477_4	T0494	1.87	10.6243	10.3689	347	273	78.6743515850144
T0494	T0494TS477_5	T0494	2.01	9.6250	9.4333	347	302	87.0317002881844
T0494	T0494TS479_1	T0494	2.86	0.1858	0.8584	347	382	110.086455331412
T0494	T0494TS479_2	T0494	2.91	0.2329	0.8916	347	382	110.086455331412
T0494	T0494TS479_3	T0494	2.01	0.0447	0.7614	347	382	110.086455331412
T0494	T0494TS479_4	T0494	2.35	0.1388	0.8256	347	382	110.086455331412
T0494	T0494TS479_5	T0494	2.21	0.0447	0.7614	347	382	110.086455331412
T0494	T0494TS495_1	T0494	2.27	9.0763	8.9196	347	382	110.086455331412
2VX3_A	2WO6_A	T0494	0.79	13.3592	12.9296	346	344	99.4219653179191
2VX3_A	4AZE_A	T0494	0.56	13.5305	13.0899	346	348	100.578034682081
2VX3_A	T0494AL019_1	T0494	2.34	7.9681	7.8821	346	346	100
2VX3_A	T0494AL019_2	T0494	2.12	8.5194	8.3981	346	317	91.6184971098266
2VX3_A	T0494AL019_4	T0494	2.65	7.9467	7.8620	346	296	85.5491329479769
2VX3_A	T0494AL019_5	T0494	1.75	8.1566	8.0586	346	372	107.514450867052
2VX3_A	T0494AL421_1	T0494	1.74	12.1090	11.7590	346	326	94.2196531791908
2VX3_A	T0494AL421_2	T0494	2.07	11.4571	11.1487	346	313	90.4624277456647
2VX3_A	T0494AL421_3	T0494	1.62	12.1494	11.7969	346	313	90.4624277456647
2VX3_A	T0494AL421_4	T0494	1.92	10.7022	10.4419	346	289	83.5260115606936
2VX3_A	T0494AL421_5	T0494	2.20	10.9787	10.7008	346	302	87.2832369942196
2VX3_A	T0494TS002_1	T0494	2.51	8.0624	7.9703	346	357	103.179190751445
2VX3_A	T0494TS002_2	T0494	2.20	8.0758	7.9829	346	332	95.9537572254335
2VX3_A	T0494TS002_3	T0494	2.20	9.0523	8.8971	346	378	109.248554913295
2VX3_A	T0494TS002_4	T0494	2.61	7.6381	7.5732	346	382	110.404624277457
2VX3_A	T0494TS002_5	T0494	2.37	7.4496	7.3967	346	357	103.179190751445
2VX3_A	T0494TS007_1	T0494	1.80	11.3901	11.0859	346	345	99.7109826589595
2VX3_A	T0494TS007_2	T0494	1.67	11.4374	11.1302	346	345	99.7109826589595
2VX3_A	T0494TS007_3	T0494	1.71	11.4561	11.1477	346	341	98.5549132947977
2VX3_A	T0494TS007_4	T0494	1.70	11.5990	11.2815	346	341	98.5549132947977
2VX3_A	T0494TS007_5	T0494	1.87	10.2574	10.0253	346	286	82.6589595375723
2VX3_A	T0494TS012_1	T0494	1.50	11.5978	11.2804	346	382	110.404624277457
2VX3_A	T0494TS013_1	T0494	1.79	10.8436	10.5742	346	382	110.404624277457
2VX3_A	T0494TS013_2	T0494	1.67	11.4564	11.1480	346	382	110.404624277457
2VX3_A	T0494TS013_3	T0494	1.84	10.3722	10.1328	346	382	110.404624277457
2VX3_A	T0494TS013_4	T0494	1.85	10.3250	10.0887	346	382	110.404624277457
2VX3_A	T0494TS013_5	T0494	1.79	10.8436	10.5742	346	382	110.404624277457
2VX3_A	T0494TS014_1	T0494	2.70	7.8738	7.7938	346	382	110.404624277457
2VX3_A	T0494TS020_1	T0494	1.91	11.0792	10.7949	346	382	110.404624277457
2VX3_A	T0494TS020_2	T0494	1.75	10.9850	10.7066	346	382	110.404624277457
2VX3_A	T0494TS020_3	T0494	1.86	10.4664	10.2211	346	382	110.404624277457
2VX3_A	T0494TS020_4	T0494	1.70	11.4564	11.1480	346	382	110.404624277457
2VX3_A	T0494TS020_5	T0494	1.94	11.5035	11.1921	346	382	110.404624277457
2VX3_A	T0494TS048_1	T0494	1.90	11.2678	10.9714	346	346	100
2VX3_A	T0494TS048_2	T0494	1.69	11.2849	10.9875	346	342	98.8439306358381
2VX3_A	T0494TS048_3	T0494	2.31	9.1689	9.0062	346	337	97.3988439306358
2VX3_A	T0494TS048_4	T0494	2.03	11.1423	10.8539	346	342	98.8439306358381
2VX3_A	T0494TS048_5	T0494	2.55	9.2408	9.0736	346	363	104.913294797688
2VX3_A	T0494TS057_1	T0494	1.58	12.0692	11.7217	346	382	110.404624277457
2VX3_A	T0494TS057_2	T0494	1.63	12.0692	11.7217	346	382	110.404624277457
2VX3_A	T0494TS057_3	T0494	1.58	12.0692	11.7217	346	382	110.404624277457
2VX3_A	T0494TS057_4	T0494	1.53	11.8806	11.5452	346	382	110.404624277457
2VX3_A	T0494TS057_5	T0494	1.53	11.8806	11.5452	346	382	110.404624277457
2VX3_A	T0494TS069_1	T0494	1.56	11.3149	11.0155	346	382	110.404624277457
2VX3_A	T0494TS069_2	T0494	1.85	10.5136	10.2652	346	382	110.404624277457
2VX3_A	T0494TS069_3	T0494	2.08	10.1365	9.9122	346	382	110.404624277457
2VX3_A	T0494TS069_4	T0494	2.05	9.5237	9.3384	346	382	110.404624277457
2VX3_A	T0494TS069_5	T0494	2.16	9.4765	9.2943	346	382	110.404624277457
2VX3_A	T0494TS073_1	T0494	2.13	9.3823	9.2060	346	382	110.404624277457
2VX3_A	T0494TS073_2	T0494	2.42	9.0994	8.9412	346	382	110.404624277457
2VX3_A	T0494TS073_3	T0494	2.28	9.0051	8.8529	346	382	110.404624277457
2VX3_A	T0494TS073_4	T0494	2.18	9.1937	9.0295	346	382	110.404624277457
2VX3_A	T0494TS073_5	T0494	2.23	9.1937	9.0295	346	382	110.404624277457
2VX3_A	T0494TS085_1	T0494	1.87	11.3149	11.0155	346	382	110.404624277457
2VX3_A	T0494TS085_2	T0494	1.93	11.4092	11.1038	346	382	110.404624277457
2VX3_A	T0494TS085_3	T0494	1.82	11.4092	11.1038	346	382	110.404624277457
2VX3_A	T0494TS085_4	T0494	2.35	10.0422	9.8239	346	382	110.404624277457
2VX3_A	T0494TS085_5	T0494	2.06	9.5237	9.3384	346	382	110.404624277457
2VX3_A	T0494TS095_1	T0494	1.74	11.5821	11.2656	346	290	83.8150289017341
2VX3_A	T0494TS095_2	T0494	1.75	11.8995	11.5629	346	284	82.0809248554913
2VX3_A	T0494TS095_3	T0494	1.74	11.5821	11.2656	346	290	83.8150289017341
2VX3_A	T0494TS100_1	T0494	1.68	11.3149	11.0155	346	382	110.404624277457
2VX3_A	T0494TS100_2	T0494	1.89	11.5978	11.2804	346	382	110.404624277457
2VX3_A	T0494TS100_3	T0494	1.88	11.1264	10.8390	346	382	110.404624277457
2VX3_A	T0494TS100_4	T0494	2.16	11.0792	10.7949	346	382	110.404624277457
2VX3_A	T0494TS100_5	T0494	1.64	12.0635	11.7164	346	324	93.6416184971098
2VX3_A	T0494TS116_2	T0494	1.97	7.8738	7.7938	346	382	110.404624277457
2VX3_A	T0494TS116_4	T0494	1.83	11.1264	10.8390	346	382	110.404624277457
2VX3_A	T0494TS116_5	T0494	2.80	7.4024	7.3526	346	382	110.404624277457
2VX3_A	T0494TS122_1	T0494	2.44	11.5506	11.2362	346	382	110.404624277457
2VX3_A	T0494TS124_1	T0494	2.20	11.1735	10.8831	346	382	110.404624277457
2VX3_A	T0494TS124_2	T0494	1.49	11.6920	11.3686	346	382	110.404624277457
2VX3_A	T0494TS124_3	T0494	1.69	11.7863	11.4569	346	382	110.404624277457
2VX3_A	T0494TS124_4	T0494	2.03	11.0321	10.7507	346	382	110.404624277457
2VX3_A	T0494TS124_5	T0494	1.67	11.5035	11.1921	346	382	110.404624277457
2VX3_A	T0494TS131_1	T0494	1.91	11.0792	10.7949	346	382	110.404624277457
2VX3_A	T0494TS131_2	T0494	1.75	10.9850	10.7066	346	382	110.404624277457
2VX3_A	T0494TS131_3	T0494	1.90	10.7021	10.4418	346	382	110.404624277457
2VX3_A	T0494TS131_4	T0494	1.70	10.8436	10.5742	346	382	110.404624277457
2VX3_A	T0494TS131_5	T0494	1.79	10.5607	10.3094	346	382	110.404624277457
2VX3_A	T0494TS135_1	T0494	1.72	11.3149	11.0155	346	382	110.404624277457
2VX3_A	T0494TS135_2	T0494	1.91	11.4564	11.1480	346	382	110.404624277457
2VX3_A	T0494TS135_3	T0494	1.70	11.5506	11.2362	346	382	110.404624277457
2VX3_A	T0494TS135_4	T0494	1.86	11.4564	11.1480	346	382	110.404624277457
2VX3_A	T0494TS135_5	T0494	2.06	10.7964	10.5301	346	382	110.404624277457
2VX3_A	T0494TS138_1	T0494	1.49	11.8806	11.5452	346	382	110.404624277457
2VX3_A	T0494TS138_2	T0494	1.77	11.5506	11.2362	346	349	100.867052023121
2VX3_A	T0494TS138_3	T0494	1.68	11.7392	11.4128	346	382	110.404624277457
2VX3_A	T0494TS138_4	T0494	1.59	11.6920	11.3686	346	382	110.404624277457
2VX3_A	T0494TS138_5	T0494	2.02	11.7863	11.4569	346	382	110.404624277457
2VX3_A	T0494TS140_1	T0494	1.80	11.4564	11.1480	346	349	100.867052023121
2VX3_A	T0494TS140_2	T0494	1.68	11.4564	11.1480	346	347	100.28901734104
2VX3_A	T0494TS140_3	T0494	1.75	11.5318	11.2186	346	345	99.7109826589595
2VX3_A	T0494TS140_4	T0494	2.52	7.3553	7.3084	346	361	104.335260115607
2VX3_A	T0494TS140_5	T0494	2.39	8.2981	8.1910	346	359	103.757225433526
2VX3_A	T0494TS142_1	T0494	1.77	11.4374	11.1302	346	345	99.7109826589595
2VX3_A	T0494TS142_2	T0494	1.62	11.6263	11.3071	346	345	99.7109826589595
2VX3_A	T0494TS142_3	T0494	1.81	11.6263	11.3071	346	345	99.7109826589595
2VX3_A	T0494TS142_4	T0494	1.68	11.4374	11.1302	346	345	99.7109826589595
2VX3_A	T0494TS142_5	T0494	1.79	11.4846	11.1744	346	345	99.7109826589595
2VX3_A	T0494TS143_1	T0494	1.73	11.4374	11.1302	346	345	99.7109826589595
2VX3_A	T0494TS143_2	T0494	1.72	11.3901	11.0859	346	345	99.7109826589595
2VX3_A	T0494TS143_3	T0494	1.64	11.3901	11.0859	346	345	99.7109826589595
2VX3_A	T0494TS143_4	T0494	2.01	9.7360	9.5372	346	326	94.2196531791908
2VX3_A	T0494TS143_5	T0494	1.91	11.3794	11.0759	346	337	97.3988439306358
2VX3_A	T0494TS147_1	T0494	2.16	8.9580	8.8088	346	382	110.404624277457
2VX3_A	T0494TS147_2	T0494	2.18	9.1937	9.0295	346	382	110.404624277457
2VX3_A	T0494TS147_3	T0494	1.94	9.3823	9.2060	346	382	110.404624277457
2VX3_A	T0494TS147_4	T0494	1.81	9.6651	9.4708	346	382	110.404624277457
2VX3_A	T0494TS147_5	T0494	2.06	9.1466	8.9853	346	382	110.404624277457
2VX3_A	T0494TS149_1	T0494	1.62	11.6449	11.3245	346	382	110.404624277457
2VX3_A	T0494TS149_2	T0494	1.72	11.4564	11.1480	346	382	110.404624277457
2VX3_A	T0494TS149_3	T0494	1.75	11.7392	11.4128	346	382	110.404624277457
2VX3_A	T0494TS149_4	T0494	2.20	11.4564	11.1480	346	382	110.404624277457
2VX3_A	T0494TS149_5	T0494	1.69	11.7392	11.4128	346	382	110.404624277457
2VX3_A	T0494TS153_1	T0494	1.70	11.4092	11.1038	346	347	100.28901734104
2VX3_A	T0494TS153_2	T0494	1.63	11.5702	11.2545	346	342	98.8439306358381
2VX3_A	T0494TS153_3	T0494	1.41	11.4417	11.1343	346	246	71.0982658959538
2VX3_A	T0494TS153_4	T0494	2.06	9.7561	9.5561	346	329	95.0867052023121
2VX3_A	T0494TS153_5	T0494	2.13	10.2564	10.0244	346	345	99.7109826589595
2VX3_A	T0494TS154_1	T0494	1.82	11.4564	11.1480	346	382	110.404624277457
2VX3_A	T0494TS157_1	T0494	2.82	6.0825	6.1175	346	382	110.404624277457
2VX3_A	T0494TS157_2	T0494	2.53	4.2441	4.4013	346	382	110.404624277457
2VX3_A	T0494TS157_3	T0494	2.91	5.4697	5.5446	346	382	110.404624277457
2VX3_A	T0494TS157_4	T0494	2.56	6.6011	6.6026	346	382	110.404624277457
2VX3_A	T0494TS157_5	T0494	2.12	7.7324	7.6614	346	382	110.404624277457
2VX3_A	T0494TS164_1	T0494	2.82	6.0825	6.1175	346	382	110.404624277457
2VX3_A	T0494TS164_2	T0494	2.53	4.2441	4.4013	346	382	110.404624277457
2VX3_A	T0494TS164_3	T0494	2.91	5.4697	5.5446	346	382	110.404624277457
2VX3_A	T0494TS164_4	T0494	2.56	6.6011	6.6026	346	382	110.404624277457
2VX3_A	T0494TS164_5	T0494	2.12	7.7324	7.6614	346	382	110.404624277457
2VX3_A	T0494TS166_1	T0494	1.92	11.4564	11.1480	346	382	110.404624277457
2VX3_A	T0494TS166_2	T0494	1.95	11.4092	11.1038	346	382	110.404624277457
2VX3_A	T0494TS166_3	T0494	2.40	11.0321	10.7507	346	382	110.404624277457
2VX3_A	T0494TS166_4	T0494	1.91	11.7863	11.4569	346	382	110.404624277457
2VX3_A	T0494TS166_5	T0494	1.93	10.5136	10.2652	346	382	110.404624277457
2VX3_A	T0494TS172_1	T0494	1.87	11.3149	11.0155	346	382	110.404624277457
2VX3_A	T0494TS172_2	T0494	1.93	11.4092	11.1038	346	382	110.404624277457
2VX3_A	T0494TS172_3	T0494	1.82	11.4092	11.1038	346	382	110.404624277457
2VX3_A	T0494TS172_4	T0494	2.35	10.0422	9.8239	346	382	110.404624277457
2VX3_A	T0494TS172_5	T0494	1.88	11.0321	10.7507	346	382	110.404624277457
2VX3_A	T0494TS174_1	T0494	1.85	11.3132	11.0139	346	341	98.5549132947977
2VX3_A	T0494TS174_2	T0494	2.01	11.4564	11.1480	346	359	103.757225433526
2VX3_A	T0494TS174_3	T0494	1.76	11.5506	11.2362	346	359	103.757225433526
2VX3_A	T0494TS174_4	T0494	1.86	11.2678	10.9714	346	359	103.757225433526
2VX3_A	T0494TS174_5	T0494	1.78	11.3608	11.0585	346	341	98.5549132947977
2VX3_A	T0494TS182_1	T0494	1.63	11.6449	11.3245	346	382	110.404624277457
2VX3_A	T0494TS182_2	T0494	2.15	11.5035	11.1921	346	382	110.404624277457
2VX3_A	T0494TS182_3	T0494	1.79	11.1264	10.8390	346	382	110.404624277457
2VX3_A	T0494TS182_4	T0494	1.76	11.5978	11.2804	346	382	110.404624277457
2VX3_A	T0494TS182_5	T0494	1.84	11.8335	11.5010	346	382	110.404624277457
2VX3_A	T0494TS186_1	T0494	2.42	8.3452	8.2351	346	382	110.404624277457
2VX3_A	T0494TS186_2	T0494	2.22	8.0152	7.9262	346	382	110.404624277457
2VX3_A	T0494TS186_3	T0494	2.37	8.3452	8.2351	346	382	110.404624277457
2VX3_A	T0494TS186_4	T0494	2.22	8.0152	7.9262	346	382	110.404624277457
2VX3_A	T0494TS186_5	T0494	2.28	8.1566	8.0586	346	382	110.404624277457
2VX3_A	T0494TS193_1	T0494	1.83	11.5136	11.2015	346	339	97.9768786127168
2VX3_A	T0494TS196_1	T0494	1.49	11.8806	11.5452	346	382	110.404624277457
2VX3_A	T0494TS196_2	T0494	1.62	12.0220	11.6776	346	382	110.404624277457
2VX3_A	T0494TS196_3	T0494	1.77	11.5506	11.2362	346	349	100.867052023121
2VX3_A	T0494TS196_4	T0494	1.53	11.8806	11.5452	346	382	110.404624277457
2VX3_A	T0494TS196_5	T0494	2.02	11.7863	11.4569	346	382	110.404624277457
2VX3_A	T0494TS213_1	T0494	1.97	9.9919	9.7768	346	270	78.0346820809249
2VX3_A	T0494TS213_2	T0494	1.89	9.4945	9.3111	346	288	83.2369942196532
2VX3_A	T0494TS213_3	T0494	1.89	9.5193	9.3343	346	289	83.5260115606936
2VX3_A	T0494TS213_4	T0494	1.77	11.2066	10.9141	346	252	72.8323699421965
2VX3_A	T0494TS213_5	T0494	1.84	9.4945	9.3111	346	288	83.2369942196532
2VX3_A	T0494TS220_1	T0494	2.16	10.7493	10.4859	346	382	110.404624277457
2VX3_A	T0494TS220_2	T0494	2.16	11.1264	10.8390	346	382	110.404624277457
2VX3_A	T0494TS220_3	T0494	2.64	10.5607	10.3094	346	382	110.404624277457
2VX3_A	T0494TS220_4	T0494	2.50	-0.0926	0.6712	346	382	110.404624277457
2VX3_A	T0494TS220_5	T0494	2.74	-0.4697	0.4480	346	382	110.404624277457
2VX3_A	T0494TS234_1	T0494	1.85	11.3132	11.0139	346	341	98.5549132947977
2VX3_A	T0494TS234_2	T0494	2.14	9.7594	9.5591	346	382	110.404624277457
2VX3_A	T0494TS234_3	T0494	1.89	9.6072	9.4166	346	331	95.6647398843931
2VX3_A	T0494TS234_4	T0494	2.16	9.8065	9.6032	346	382	110.404624277457
2VX3_A	T0494TS234_5	T0494	1.85	11.3132	11.0139	346	341	98.5549132947977
2VX3_A	T0494TS235_1	T0494	2.39	7.7324	7.6614	346	382	110.404624277457
2VX3_A	T0494TS235_2	T0494	2.10	7.7324	7.6614	346	382	110.404624277457
2VX3_A	T0494TS235_3	T0494	2.39	7.7324	7.6614	346	382	110.404624277457
2VX3_A	T0494TS235_4	T0494	2.10	7.7795	7.7056	346	382	110.404624277457
2VX3_A	T0494TS235_5	T0494	2.40	7.7795	7.7056	346	382	110.404624277457
2VX3_A	T0494TS243_1	T0494	1.70	11.5130	11.2010	346	344	99.4219653179191
2VX3_A	T0494TS247_1	T0494	1.73	11.3901	11.0859	346	345	99.7109826589595
2VX3_A	T0494TS247_2	T0494	1.80	11.3901	11.0859	346	345	99.7109826589595
2VX3_A	T0494TS247_3	T0494	1.75	11.3901	11.0859	346	345	99.7109826589595
2VX3_A	T0494TS247_4	T0494	1.70	11.4374	11.1302	346	345	99.7109826589595
2VX3_A	T0494TS247_5	T0494	1.79	11.3429	11.0417	346	345	99.7109826589595
2VX3_A	T0494TS256_1	T0494	1.70	11.2678	10.9714	346	382	110.404624277457
2VX3_A	T0494TS256_2	T0494	1.68	11.4092	11.1038	346	382	110.404624277457
2VX3_A	T0494TS256_3	T0494	2.07	11.5835	11.2670	346	309	89.3063583815029
2VX3_A	T0494TS256_4	T0494	1.66	12.1850	11.8302	346	314	90.7514450867052
2VX3_A	T0494TS256_5	T0494	1.61	12.1646	11.8111	346	310	89.5953757225434
2VX3_A	T0494TS262_1	T0494	2.11	-1.8368	0.0260	346	382	110.404624277457
2VX3_A	T0494TS262_2	T0494	2.58	-1.7896	0.0305	346	382	110.404624277457
2VX3_A	T0494TS262_3	T0494	2.61	-1.5068	0.0703	346	382	110.404624277457
2VX3_A	T0494TS262_4	T0494	3.28	-1.8839	0.0220	346	382	110.404624277457
2VX3_A	T0494TS262_5	T0494	2.36	-1.7896	0.0305	346	382	110.404624277457
2VX3_A	T0494TS266_1	T0494	1.75	11.4092	11.1038	346	382	110.404624277457
2VX3_A	T0494TS266_2	T0494	1.52	11.4846	11.1744	346	345	99.7109826589595
2VX3_A	T0494TS266_3	T0494	1.73	11.5318	11.2186	346	345	99.7109826589595
2VX3_A	T0494TS266_4	T0494	1.72	11.4374	11.1302	346	345	99.7109826589595
2VX3_A	T0494TS266_5	T0494	1.61	11.4374	11.1302	346	345	99.7109826589595
2VX3_A	T0494TS270_1	T0494	2.11	8.1095	8.0145	346	382	110.404624277457
2VX3_A	T0494TS270_2	T0494	2.10	7.7324	7.6614	346	382	110.404624277457
2VX3_A	T0494TS270_3	T0494	2.12	7.7795	7.7056	346	382	110.404624277457
2VX3_A	T0494TS270_4	T0494	2.39	7.9209	7.8379	346	382	110.404624277457
2VX3_A	T0494TS270_5	T0494	2.09	7.6853	7.6173	346	382	110.404624277457
2VX3_A	T0494TS272_1	T0494	2.56	-1.3654	0.0996	346	382	110.404624277457
2VX3_A	T0494TS272_2	T0494	2.78	0.4259	1.0322	346	382	110.404624277457
2VX3_A	T0494TS272_3	T0494	3.11	-0.5640	0.3985	346	382	110.404624277457
2VX3_A	T0494TS272_4	T0494	2.97	0.0016	0.7327	346	382	110.404624277457
2VX3_A	T0494TS272_5	T0494	2.82	-0.2812	0.5548	346	382	110.404624277457
2VX3_A	T0494TS279_1	T0494	2.56	9.7594	9.5591	346	382	110.404624277457
2VX3_A	T0494TS282_1	T0494	1.48	11.7392	11.4128	346	382	110.404624277457
2VX3_A	T0494TS293_1	T0494	2.03	11.8335	11.5010	346	382	110.404624277457
2VX3_A	T0494TS293_2	T0494	1.86	11.5035	11.1921	346	382	110.404624277457
2VX3_A	T0494TS293_3	T0494	1.50	11.6920	11.3686	346	382	110.404624277457
2VX3_A	T0494TS293_4	T0494	1.54	11.9749	11.6334	346	382	110.404624277457
2VX3_A	T0494TS293_5	T0494	1.49	11.8806	11.5452	346	382	110.404624277457
2VX3_A	T0494TS296_1	T0494	1.70	11.5978	11.2804	346	348	100.578034682081
2VX3_A	T0494TS296_2	T0494	1.79	10.5607	10.3094	346	350	101.156069364162
2VX3_A	T0494TS296_3	T0494	1.80	11.4564	11.1480	346	348	100.578034682081
2VX3_A	T0494TS296_4	T0494	1.78	10.6550	10.3976	346	350	101.156069364162
2VX3_A	T0494TS296_5	T0494	2.01	11.2678	10.9714	346	348	100.578034682081
2VX3_A	T0494TS297_1	T0494	1.82	10.9378	10.6625	346	346	100
2VX3_A	T0494TS297_2	T0494	1.70	11.4092	11.1038	346	347	100.28901734104
2VX3_A	T0494TS297_3	T0494	2.02	10.6586	10.4010	346	337	97.3988439306358
2VX3_A	T0494TS297_4	T0494	1.89	11.0321	10.7507	346	346	100
2VX3_A	T0494TS297_5	T0494	1.63	11.5702	11.2545	346	342	98.8439306358381
2VX3_A	T0494TS299_1	T0494	1.49	11.8806	11.5452	346	382	110.404624277457
2VX3_A	T0494TS299_2	T0494	1.62	12.0220	11.6776	346	382	110.404624277457
2VX3_A	T0494TS299_3	T0494	1.68	11.7392	11.4128	346	382	110.404624277457
2VX3_A	T0494TS299_4	T0494	1.77	11.5506	11.2362	346	349	100.867052023121
2VX3_A	T0494TS299_5	T0494	2.02	11.7863	11.4569	346	382	110.404624277457
2VX3_A	T0494TS316_1	T0494	2.07	11.2207	10.9273	346	382	110.404624277457
2VX3_A	T0494TS316_2	T0494	1.85	11.0792	10.7949	346	382	110.404624277457
2VX3_A	T0494TS316_3	T0494	2.08	10.9378	10.6625	346	382	110.404624277457
2VX3_A	T0494TS316_4	T0494	2.12	11.1264	10.8390	346	382	110.404624277457
2VX3_A	T0494TS316_5	T0494	2.14	11.1264	10.8390	346	382	110.404624277457
2VX3_A	T0494TS318_1	T0494	1.71	11.6822	11.3595	346	330	95.3757225433526
2VX3_A	T0494TS318_3	T0494	2.13	10.1198	9.8965	346	273	78.9017341040462
2VX3_A	T0494TS318_4	T0494	2.14	11.0273	10.7462	346	341	98.5549132947977
2VX3_A	T0494TS318_5	T0494	2.12	10.7480	10.4847	346	339	97.9768786127168
2VX3_A	T0494TS322_1	T0494	1.85	11.9749	11.6334	346	382	110.404624277457
2VX3_A	T0494TS322_2	T0494	2.33	8.3452	8.2351	346	382	110.404624277457
2VX3_A	T0494TS322_3	T0494	2.00	8.9580	8.8088	346	382	110.404624277457
2VX3_A	T0494TS322_4	T0494	2.19	8.1566	8.0586	346	382	110.404624277457
2VX3_A	T0494TS322_5	T0494	2.43	7.8738	7.7938	346	382	110.404624277457
2VX3_A	T0494TS337_1	T0494	1.67	11.7798	11.4508	346	330	95.3757225433526
2VX3_A	T0494TS337_2	T0494	2.30	8.1566	8.0586	346	358	103.468208092486
2VX3_A	T0494TS340_1	T0494	1.77	11.0321	10.7507	346	382	110.404624277457
2VX3_A	T0494TS340_2	T0494	1.55	10.7964	10.5301	346	382	110.404624277457
2VX3_A	T0494TS340_3	T0494	1.55	11.2678	10.9714	346	382	110.404624277457
2VX3_A	T0494TS340_4	T0494	1.42	10.7964	10.5301	346	382	110.404624277457
2VX3_A	T0494TS340_5	T0494	2.03	10.9378	10.6625	346	382	110.404624277457
2VX3_A	T0494TS349_1	T0494	1.65	11.8546	11.5208	346	318	91.9075144508671
2VX3_A	T0494TS351_1	T0494	2.16	11.1264	10.8390	346	382	110.404624277457
2VX3_A	T0494TS351_2	T0494	2.16	10.7493	10.4859	346	382	110.404624277457
2VX3_A	T0494TS351_3	T0494	2.64	10.5607	10.3094	346	382	110.404624277457
2VX3_A	T0494TS351_4	T0494	2.36	10.8436	10.5742	346	382	110.404624277457
2VX3_A	T0494TS351_5	T0494	2.25	10.9850	10.7066	346	382	110.404624277457
2VX3_A	T0494TS379_1	T0494	1.91	11.0792	10.7949	346	382	110.404624277457
2VX3_A	T0494TS379_2	T0494	1.91	11.0792	10.7949	346	382	110.404624277457
2VX3_A	T0494TS379_3	T0494	2.03	11.8335	11.5010	346	382	110.404624277457
2VX3_A	T0494TS379_4	T0494	1.53	12.0220	11.6776	346	382	110.404624277457
2VX3_A	T0494TS379_5	T0494	1.73	11.7392	11.4128	346	382	110.404624277457
2VX3_A	T0494TS385_1	T0494	2.21	10.7493	10.4859	346	382	110.404624277457
2VX3_A	T0494TS385_2	T0494	2.29	10.7493	10.4859	346	382	110.404624277457
2VX3_A	T0494TS385_3	T0494	2.17	10.8907	10.6183	346	382	110.404624277457
2VX3_A	T0494TS385_4	T0494	2.19	10.6550	10.3976	346	382	110.404624277457
2VX3_A	T0494TS385_5	T0494	2.14	10.7021	10.4418	346	382	110.404624277457
2VX3_A	T0494TS387_1	T0494	1.63	11.9749	11.6334	346	382	110.404624277457
2VX3_A	T0494TS394_1	T0494	1.98	9.6634	9.4693	346	325	93.9306358381503
2VX3_A	T0494TS396_1	T0494	2.29	10.6550	10.3976	346	382	110.404624277457
2VX3_A	T0494TS396_2	T0494	2.19	10.8915	10.6191	346	339	97.9768786127168
2VX3_A	T0494TS396_3	T0494	1.95	11.3621	11.0597	346	348	100.578034682081
2VX3_A	T0494TS396_4	T0494	2.03	11.2678	10.9714	346	348	100.578034682081
2VX3_A	T0494TS396_5	T0494	2.37	10.8437	10.5743	346	339	97.9768786127168
2VX3_A	T0494TS404_1_1	T0494	2.81	3.1171	3.3576	346	137	39.5953757225434
2VX3_A	T0494TS404_1_2	T0494	2.39	-0.2271	0.5872	346	245	70.8092485549133
2VX3_A	T0494TS404_2_1	T0494	2.82	1.6325	2.0201	346	137	39.5953757225434
2VX3_A	T0494TS404_2_2	T0494	2.97	1.7143	2.0916	346	245	70.8092485549133
2VX3_A	T0494TS404_3_1	T0494	1.97	1.3541	1.7801	346	137	39.5953757225434
2VX3_A	T0494TS404_3_2	T0494	2.68	-0.3484	0.5155	346	245	70.8092485549133
2VX3_A	T0494TS404_4_1	T0494	2.52	3.4882	3.6999	346	137	39.5953757225434
2VX3_A	T0494TS404_4_2	T0494	2.51	-0.4698	0.4480	346	245	70.8092485549133
2VX3_A	T0494TS404_5_1	T0494	2.46	3.3027	3.5285	346	137	39.5953757225434
2VX3_A	T0494TS404_5_2	T0494	2.93	-0.3484	0.5155	346	245	70.8092485549133
2VX3_A	T0494TS407_1	T0494	1.35	11.7392	11.4128	346	382	110.404624277457
2VX3_A	T0494TS407_2	T0494	1.85	11.7863	11.4569	346	382	110.404624277457
2VX3_A	T0494TS407_3	T0494	2.03	11.8335	11.5010	346	382	110.404624277457
2VX3_A	T0494TS407_4	T0494	1.54	11.5978	11.2804	346	382	110.404624277457
2VX3_A	T0494TS407_5	T0494	1.96	11.6449	11.3245	346	382	110.404624277457
2VX3_A	T0494TS408_1	T0494	1.73	11.7392	11.4128	346	382	110.404624277457
2VX3_A	T0494TS408_2	T0494	1.52	11.4564	11.1480	346	382	110.404624277457
2VX3_A	T0494TS408_3	T0494	1.73	11.3621	11.0597	346	382	110.404624277457
2VX3_A	T0494TS408_4	T0494	1.77	11.2678	10.9714	346	382	110.404624277457
2VX3_A	T0494TS408_5	T0494	2.21	11.5506	11.2362	346	382	110.404624277457
2VX3_A	T0494TS409_1	T0494	1.83	11.7392	11.4128	346	382	110.404624277457
2VX3_A	T0494TS409_2	T0494	1.72	11.5506	11.2362	346	382	110.404624277457
2VX3_A	T0494TS409_3	T0494	1.93	11.4564	11.1480	346	382	110.404624277457
2VX3_A	T0494TS409_4	T0494	1.72	11.7392	11.4128	346	382	110.404624277457
2VX3_A	T0494TS409_5	T0494	1.72	11.6920	11.3686	346	382	110.404624277457
2VX3_A	T0494TS415_1	T0494	2.54	10.5136	10.2652	346	382	110.404624277457
2VX3_A	T0494TS415_2	T0494	1.82	10.8907	10.6183	346	382	110.404624277457
2VX3_A	T0494TS415_3	T0494	2.12	10.7964	10.5301	346	382	110.404624277457
2VX3_A	T0494TS415_4	T0494	1.96	11.0792	10.7949	346	382	110.404624277457
2VX3_A	T0494TS415_5	T0494	1.82	9.7594	9.5591	346	382	110.404624277457
2VX3_A	T0494TS419_1	T0494	1.55	12.0692	11.7217	346	382	110.404624277457
2VX3_A	T0494TS420_1	T0494	3.13	-1.3654	0.0996	346	382	110.404624277457
2VX3_A	T0494TS425_1	T0494	2.56	9.7594	9.5591	346	382	110.404624277457
2VX3_A	T0494TS425_2	T0494	1.94	9.0994	8.9412	346	382	110.404624277457
2VX3_A	T0494TS425_3	T0494	2.34	9.3351	9.1619	346	382	110.404624277457
2VX3_A	T0494TS425_4	T0494	1.83	8.6752	8.5440	346	382	110.404624277457
2VX3_A	T0494TS425_5	T0494	1.59	7.0253	6.9996	346	382	110.404624277457
2VX3_A	T0494TS426_1	T0494	1.53	12.0220	11.6776	346	382	110.404624277457
2VX3_A	T0494TS426_2	T0494	1.49	11.9749	11.6334	346	382	110.404624277457
2VX3_A	T0494TS426_3	T0494	1.60	12.0220	11.6776	346	382	110.404624277457
2VX3_A	T0494TS426_4	T0494	1.56	11.8806	11.5452	346	382	110.404624277457
2VX3_A	T0494TS426_5	T0494	1.72	12.2106	11.8541	346	382	110.404624277457
2VX3_A	T0494TS427_1	T0494	1.66	11.3518	11.0500	346	343	99.1329479768786
2VX3_A	T0494TS429_1	T0494	1.66	11.5990	11.2815	346	341	98.5549132947977
2VX3_A	T0494TS429_2	T0494	1.82	11.5506	11.2362	346	382	110.404624277457
2VX3_A	T0494TS429_3	T0494	1.55	11.6920	11.3686	346	382	110.404624277457
2VX3_A	T0494TS429_4	T0494	1.55	11.6920	11.3686	346	382	110.404624277457
2VX3_A	T0494TS429_5	T0494	1.55	11.6920	11.3686	346	382	110.404624277457
2VX3_A	T0494TS434_1	T0494	1.33	11.7392	11.4128	346	382	110.404624277457
2VX3_A	T0494TS434_2	T0494	1.58	11.9749	11.6334	346	382	110.404624277457
2VX3_A	T0494TS434_3	T0494	1.62	11.7863	11.4569	346	382	110.404624277457
2VX3_A	T0494TS434_4	T0494	1.82	11.7392	11.4128	346	382	110.404624277457
2VX3_A	T0494TS434_5	T0494	1.67	11.3621	11.0597	346	382	110.404624277457
2VX3_A	T0494TS436_1	T0494	1.66	11.5990	11.2815	346	341	98.5549132947977
2VX3_A	T0494TS436_2	T0494	1.73	11.4374	11.1302	346	345	99.7109826589595
2VX3_A	T0494TS436_3	T0494	1.72	11.3901	11.0859	346	345	99.7109826589595
2VX3_A	T0494TS436_4	T0494	1.91	11.3794	11.0759	346	337	97.3988439306358
2VX3_A	T0494TS436_5	T0494	1.72	11.4848	11.1745	346	340	98.2658959537572
2VX3_A	T0494TS438_1	T0494	1.68	11.5506	11.2362	346	382	110.404624277457
2VX3_A	T0494TS438_2	T0494	1.78	11.4564	11.1480	346	382	110.404624277457
2VX3_A	T0494TS438_3	T0494	1.67	11.2678	10.9714	346	382	110.404624277457
2VX3_A	T0494TS438_4	T0494	1.65	11.5978	11.2804	346	382	110.404624277457
2VX3_A	T0494TS438_5	T0494	1.75	11.2678	10.9714	346	382	110.404624277457
2VX3_A	T0494TS443_1	T0494	1.76	10.8436	10.5742	346	382	110.404624277457
2VX3_A	T0494TS443_2	T0494	1.76	10.8436	10.5742	346	382	110.404624277457
2VX3_A	T0494TS443_3	T0494	1.89	10.2779	10.0446	346	382	110.404624277457
2VX3_A	T0494TS443_4	T0494	1.76	10.7493	10.4859	346	382	110.404624277457
2VX3_A	T0494TS443_5	T0494	1.76	10.7493	10.4859	346	382	110.404624277457
2VX3_A	T0494TS449_1	T0494	1.78	11.3621	11.0597	346	348	100.578034682081
2VX3_A	T0494TS449_2	T0494	1.83	10.8571	10.5868	346	342	98.8439306358381
2VX3_A	T0494TS449_3	T0494	1.78	11.0321	10.7507	346	348	100.578034682081
2VX3_A	T0494TS449_4	T0494	1.81	11.0792	10.7949	346	348	100.578034682081
2VX3_A	T0494TS449_5	T0494	1.96	11.0321	10.7507	346	348	100.578034682081
2VX3_A	T0494TS453_1	T0494	1.49	11.5978	11.2804	346	382	110.404624277457
2VX3_A	T0494TS453_2	T0494	2.06	11.7392	11.4128	346	382	110.404624277457
2VX3_A	T0494TS453_3	T0494	1.48	11.8806	11.5452	346	382	110.404624277457
2VX3_A	T0494TS453_4	T0494	1.72	11.5506	11.2362	346	382	110.404624277457
2VX3_A	T0494TS453_5	T0494	1.49	11.6920	11.3686	346	382	110.404624277457
2VX3_A	T0494TS454_1	T0494	1.82	11.3794	11.0759	346	337	97.3988439306358
2VX3_A	T0494TS454_2	T0494	1.98	11.0311	10.7498	346	334	96.5317919075144
2VX3_A	T0494TS454_3	T0494	2.26	11.0311	10.7498	346	334	96.5317919075144
2VX3_A	T0494TS454_4	T0494	1.68	11.5046	11.1931	346	336	97.1098265895954
2VX3_A	T0494TS454_5	T0494	1.84	9.8682	9.6610	346	321	92.7745664739884
2VX3_A	T0494TS462_1	T0494	2.03	11.2207	10.9273	346	382	110.404624277457
2VX3_A	T0494TS462_2	T0494	2.03	11.2207	10.9273	346	382	110.404624277457
2VX3_A	T0494TS462_3	T0494	2.06	8.8637	8.7205	346	382	110.404624277457
2VX3_A	T0494TS462_4	T0494	2.39	8.6752	8.5440	346	382	110.404624277457
2VX3_A	T0494TS462_5	T0494	2.03	11.2207	10.9273	346	382	110.404624277457
2VX3_A	T0494TS463_1	T0494	2.27	10.7493	10.4859	346	363	104.913294797688
2VX3_A	T0494TS463_2	T0494	2.02	11.0550	10.7722	346	340	98.2658959537572
2VX3_A	T0494TS463_3	T0494	2.89	8.8998	8.7543	346	328	94.7976878612717
2VX3_A	T0494TS475_1	T0494	1.68	11.6449	11.3245	346	382	110.404624277457
2VX3_A	T0494TS475_2	T0494	1.65	11.6449	11.3245	346	382	110.404624277457
2VX3_A	T0494TS475_3	T0494	1.68	11.7392	11.4128	346	382	110.404624277457
2VX3_A	T0494TS475_4	T0494	1.73	11.6920	11.3686	346	382	110.404624277457
2VX3_A	T0494TS477_1	T0494	2.46	11.1264	10.8390	346	382	110.404624277457
2VX3_A	T0494TS477_2	T0494	1.57	12.2844	11.9232	346	311	89.8843930635838
2VX3_A	T0494TS477_3	T0494	1.66	12.2450	11.8863	346	300	86.7052023121387
2VX3_A	T0494TS477_4	T0494	1.87	10.6243	10.3689	346	273	78.9017341040462
2VX3_A	T0494TS477_5	T0494	2.33	9.6771	9.4821	346	302	87.2832369942196
2VX3_A	T0494TS479_1	T0494	2.86	0.0016	0.7327	346	382	110.404624277457
2VX3_A	T0494TS479_2	T0494	2.89	0.2845	0.9286	346	382	110.404624277457
2VX3_A	T0494TS479_3	T0494	2.01	0.0488	0.7641	346	382	110.404624277457
2VX3_A	T0494TS479_4	T0494	2.43	0.0488	0.7641	346	382	110.404624277457
2VX3_A	T0494TS479_5	T0494	2.65	0.0016	0.7327	346	382	110.404624277457
2VX3_A	T0494TS495_1	T0494	2.29	9.0523	8.8971	346	382	110.404624277457
2WO6_A	4AZE_A	T0494	1.00	13.2645	12.8409	344	348	101.162790697674
2WO6_A	T0494AL019_1	T0494	2.12	7.8205	7.7440	344	346	100.581395348837
2WO6_A	T0494AL019_2	T0494	2.14	8.4188	8.3041	344	317	92.1511627906977
2WO6_A	T0494AL019_4	T0494	2.65	7.5768	7.5158	344	296	86.046511627907
2WO6_A	T0494AL019_5	T0494	1.66	8.3886	8.2757	344	372	108.139534883721
2WO6_A	T0494AL421_1	T0494	1.53	12.2584	11.8989	344	326	94.7674418604651
2WO6_A	T0494AL421_2	T0494	1.92	11.7108	11.3861	344	313	90.9883720930233
2WO6_A	T0494AL421_3	T0494	1.81	12.1494	11.7969	344	313	90.9883720930233
2WO6_A	T0494AL421_4	T0494	1.70	10.8098	10.5425	344	289	84.0116279069767
2WO6_A	T0494AL421_5	T0494	2.14	10.9267	10.6520	344	302	87.7906976744186
2WO6_A	T0494TS002_1	T0494	2.09	8.0572	7.9655	344	357	103.779069767442
2WO6_A	T0494TS002_2	T0494	2.14	8.1730	8.0739	344	332	96.5116279069767
2WO6_A	T0494TS002_3	T0494	2.15	8.7673	8.6303	344	378	109.883720930233
2WO6_A	T0494TS002_4	T0494	2.43	7.8679	7.7883	344	382	111.046511627907
2WO6_A	T0494TS002_5	T0494	2.31	7.3945	7.3451	344	357	103.779069767442
2WO6_A	T0494TS007_1	T0494	1.75	11.5603	11.2453	344	345	100.290697674419
2WO6_A	T0494TS007_2	T0494	1.52	11.5603	11.2453	344	345	100.290697674419
2WO6_A	T0494TS007_3	T0494	1.59	11.4561	11.1477	344	341	99.1279069767442
2WO6_A	T0494TS007_4	T0494	1.84	11.5990	11.2815	344	341	99.1279069767442
2WO6_A	T0494TS007_5	T0494	1.80	10.3115	10.0761	344	286	83.1395348837209
2WO6_A	T0494TS012_1	T0494	1.78	11.8444	11.5112	344	382	111.046511627907
2WO6_A	T0494TS013_1	T0494	1.96	10.9923	10.7134	344	382	111.046511627907
2WO6_A	T0494TS013_2	T0494	1.82	11.5130	11.2010	344	382	111.046511627907
2WO6_A	T0494TS013_3	T0494	1.82	10.4242	10.1815	344	382	111.046511627907
2WO6_A	T0494TS013_4	T0494	1.95	10.5189	10.2702	344	382	111.046511627907
2WO6_A	T0494TS013_5	T0494	1.96	10.9923	10.7134	344	382	111.046511627907
2WO6_A	T0494TS014_1	T0494	2.65	8.0099	7.9212	344	382	111.046511627907
2WO6_A	T0494TS020_1	T0494	2.20	11.2289	10.9350	344	382	111.046511627907
2WO6_A	T0494TS020_2	T0494	1.96	11.0396	10.7577	344	382	111.046511627907
2WO6_A	T0494TS020_3	T0494	1.96	10.3295	10.0929	344	382	111.046511627907
2WO6_A	T0494TS020_4	T0494	1.79	11.5130	11.2010	344	382	111.046511627907
2WO6_A	T0494TS020_5	T0494	2.16	11.4656	11.1566	344	382	111.046511627907
2WO6_A	T0494TS048_1	T0494	1.72	11.4183	11.1123	344	346	100.581395348837
2WO6_A	T0494TS048_2	T0494	1.83	11.3800	11.0765	344	342	99.4186046511628
2WO6_A	T0494TS048_3	T0494	2.35	8.9767	8.8263	344	337	97.9651162790698
2WO6_A	T0494TS048_4	T0494	2.03	11.1899	10.8984	344	342	99.4186046511628
2WO6_A	T0494TS048_5	T0494	2.73	9.4774	9.2951	344	363	105.523255813953
2WO6_A	T0494TS057_1	T0494	1.44	12.0337	11.6885	344	382	111.046511627907
2WO6_A	T0494TS057_2	T0494	1.84	12.1284	11.7772	344	382	111.046511627907
2WO6_A	T0494TS057_3	T0494	1.49	11.9390	11.5999	344	382	111.046511627907
2WO6_A	T0494TS057_4	T0494	1.54	12.0337	11.6885	344	382	111.046511627907
2WO6_A	T0494TS057_5	T0494	1.54	12.0337	11.6885	344	382	111.046511627907
2WO6_A	T0494TS069_1	T0494	1.60	11.4656	11.1566	344	382	111.046511627907
2WO6_A	T0494TS069_2	T0494	1.85	10.5189	10.2702	344	382	111.046511627907
2WO6_A	T0494TS069_3	T0494	1.93	10.2348	10.0043	344	382	111.046511627907
2WO6_A	T0494TS069_4	T0494	1.85	9.6668	9.4724	344	382	111.046511627907
2WO6_A	T0494TS069_5	T0494	1.57	9.6194	9.4281	344	382	111.046511627907
2WO6_A	T0494TS073_1	T0494	2.27	9.4774	9.2951	344	382	111.046511627907
2WO6_A	T0494TS073_2	T0494	2.29	9.1460	8.9849	344	382	111.046511627907
2WO6_A	T0494TS073_3	T0494	2.13	9.3354	9.1621	344	382	111.046511627907
2WO6_A	T0494TS073_4	T0494	2.26	9.1934	9.0292	344	382	111.046511627907
2WO6_A	T0494TS073_5	T0494	2.08	9.1460	8.9849	344	382	111.046511627907
2WO6_A	T0494TS085_1	T0494	1.94	11.3710	11.0680	344	382	111.046511627907
2WO6_A	T0494TS085_2	T0494	1.86	11.4656	11.1566	344	382	111.046511627907
2WO6_A	T0494TS085_3	T0494	2.40	11.4183	11.1123	344	382	111.046511627907
2WO6_A	T0494TS085_4	T0494	2.18	10.7082	10.4475	344	382	111.046511627907
2WO6_A	T0494TS085_5	T0494	2.15	9.6194	9.4281	344	382	111.046511627907
2WO6_A	T0494TS095_1	T0494	1.57	11.6893	11.3661	344	290	84.3023255813954
2WO6_A	T0494TS095_2	T0494	1.57	12.0084	11.6648	344	284	82.5581395348837
2WO6_A	T0494TS095_3	T0494	1.57	11.6893	11.3661	344	290	84.3023255813954
2WO6_A	T0494TS100_1	T0494	1.67	11.3710	11.0680	344	382	111.046511627907
2WO6_A	T0494TS100_2	T0494	1.67	11.7023	11.3783	344	382	111.046511627907
2WO6_A	T0494TS100_3	T0494	2.10	11.0869	10.8021	344	382	111.046511627907
2WO6_A	T0494TS100_4	T0494	2.22	11.0869	10.8021	344	382	111.046511627907
2WO6_A	T0494TS100_5	T0494	1.54	12.1624	11.8090	344	324	94.1860465116279
2WO6_A	T0494TS116_2	T0494	2.24	7.6785	7.6110	344	382	111.046511627907
2WO6_A	T0494TS116_4	T0494	1.81	11.3236	11.0237	344	382	111.046511627907
2WO6_A	T0494TS116_5	T0494	2.98	7.1105	7.0793	344	382	111.046511627907
2WO6_A	T0494TS122_1	T0494	2.65	11.7497	11.4226	344	382	111.046511627907
2WO6_A	T0494TS124_1	T0494	1.67	11.3710	11.0680	344	382	111.046511627907
2WO6_A	T0494TS124_2	T0494	1.57	11.7023	11.3783	344	382	111.046511627907
2WO6_A	T0494TS124_3	T0494	1.86	11.7497	11.4226	344	382	111.046511627907
2WO6_A	T0494TS124_4	T0494	1.95	11.0396	10.7577	344	382	111.046511627907
2WO6_A	T0494TS124_5	T0494	1.78	11.4656	11.1566	344	382	111.046511627907
2WO6_A	T0494TS131_1	T0494	2.20	11.2289	10.9350	344	382	111.046511627907
2WO6_A	T0494TS131_2	T0494	1.96	11.0396	10.7577	344	382	111.046511627907
2WO6_A	T0494TS131_3	T0494	1.91	10.7556	10.4918	344	382	111.046511627907
2WO6_A	T0494TS131_4	T0494	1.89	10.8029	10.5361	344	382	111.046511627907
2WO6_A	T0494TS131_5	T0494	1.81	10.6609	10.4032	344	382	111.046511627907
2WO6_A	T0494TS135_1	T0494	1.71	11.5603	11.2453	344	382	111.046511627907
2WO6_A	T0494TS135_2	T0494	1.83	11.6077	11.2896	344	382	111.046511627907
2WO6_A	T0494TS135_3	T0494	2.01	11.6077	11.2896	344	382	111.046511627907
2WO6_A	T0494TS135_4	T0494	2.13	11.6550	11.3339	344	382	111.046511627907
2WO6_A	T0494TS135_5	T0494	1.96	10.9449	10.6691	344	382	111.046511627907
2WO6_A	T0494TS138_1	T0494	1.38	11.7970	11.4669	344	382	111.046511627907
2WO6_A	T0494TS138_2	T0494	1.53	11.6550	11.3339	344	349	101.453488372093
2WO6_A	T0494TS138_3	T0494	1.58	11.6550	11.3339	344	382	111.046511627907
2WO6_A	T0494TS138_4	T0494	1.93	11.6550	11.3339	344	382	111.046511627907
2WO6_A	T0494TS138_5	T0494	1.47	11.7497	11.4226	344	382	111.046511627907
2WO6_A	T0494TS140_1	T0494	1.53	11.6077	11.2896	344	349	101.453488372093
2WO6_A	T0494TS140_2	T0494	1.54	11.6077	11.2896	344	347	100.872093023256
2WO6_A	T0494TS140_3	T0494	1.72	11.7970	11.4669	344	345	100.290697674419
2WO6_A	T0494TS140_4	T0494	2.32	7.9152	7.8326	344	361	104.941860465116
2WO6_A	T0494TS140_5	T0494	2.34	8.6253	8.4973	344	359	104.360465116279
2WO6_A	T0494TS142_1	T0494	1.54	11.6550	11.3339	344	345	100.290697674419
2WO6_A	T0494TS142_2	T0494	1.68	11.6550	11.3339	344	345	100.290697674419
2WO6_A	T0494TS142_3	T0494	1.72	11.6077	11.2896	344	345	100.290697674419
2WO6_A	T0494TS142_4	T0494	1.75	11.5603	11.2453	344	345	100.290697674419
2WO6_A	T0494TS142_5	T0494	1.56	11.5603	11.2453	344	345	100.290697674419
2WO6_A	T0494TS143_1	T0494	1.65	11.5603	11.2453	344	345	100.290697674419
2WO6_A	T0494TS143_2	T0494	1.59	11.5603	11.2453	344	345	100.290697674419
2WO6_A	T0494TS143_3	T0494	1.55	11.5603	11.2453	344	345	100.290697674419
2WO6_A	T0494TS143_4	T0494	2.05	9.9329	9.7216	344	326	94.7674418604651
2WO6_A	T0494TS143_5	T0494	1.87	11.4755	11.1659	344	337	97.9651162790698
2WO6_A	T0494TS147_1	T0494	2.34	9.0987	8.9405	344	382	111.046511627907
2WO6_A	T0494TS147_2	T0494	2.13	9.0987	8.9405	344	382	111.046511627907
2WO6_A	T0494TS147_3	T0494	2.22	9.1460	8.9849	344	382	111.046511627907
2WO6_A	T0494TS147_4	T0494	1.87	9.8561	9.6497	344	382	111.046511627907
2WO6_A	T0494TS147_5	T0494	2.27	8.9567	8.8076	344	382	111.046511627907
2WO6_A	T0494TS149_1	T0494	1.72	11.7970	11.4669	344	382	111.046511627907
2WO6_A	T0494TS149_2	T0494	1.86	11.4183	11.1123	344	382	111.046511627907
2WO6_A	T0494TS149_3	T0494	1.62	11.7023	11.3783	344	382	111.046511627907
2WO6_A	T0494TS149_4	T0494	2.05	11.3710	11.0680	344	382	111.046511627907
2WO6_A	T0494TS149_5	T0494	1.65	11.7023	11.3783	344	382	111.046511627907
2WO6_A	T0494TS153_1	T0494	2.01	11.4183	11.1123	344	347	100.872093023256
2WO6_A	T0494TS153_2	T0494	1.57	11.5702	11.2545	344	342	99.4186046511628
2WO6_A	T0494TS153_3	T0494	1.46	11.3208	11.0210	344	246	71.5116279069767
2WO6_A	T0494TS153_4	T0494	1.83	9.8539	9.6476	344	329	95.6395348837209
2WO6_A	T0494TS153_5	T0494	2.23	10.6135	10.3588	344	345	100.290697674419
2WO6_A	T0494TS154_1	T0494	1.78	11.7023	11.3783	344	382	111.046511627907
2WO6_A	T0494TS157_1	T0494	2.72	5.6903	5.7508	344	382	111.046511627907
2WO6_A	T0494TS157_2	T0494	2.57	4.4121	4.5577	344	382	111.046511627907
2WO6_A	T0494TS157_3	T0494	2.78	5.4536	5.5296	344	382	111.046511627907
2WO6_A	T0494TS157_4	T0494	2.51	6.5897	6.5920	344	382	111.046511627907
2WO6_A	T0494TS157_5	T0494	1.95	7.9152	7.8326	344	382	111.046511627907
2WO6_A	T0494TS164_1	T0494	2.72	5.6903	5.7508	344	382	111.046511627907
2WO6_A	T0494TS164_2	T0494	2.57	4.4121	4.5577	344	382	111.046511627907
2WO6_A	T0494TS164_3	T0494	2.78	5.4536	5.5296	344	382	111.046511627907
2WO6_A	T0494TS164_4	T0494	2.51	6.5897	6.5920	344	382	111.046511627907
2WO6_A	T0494TS164_5	T0494	1.95	7.9152	7.8326	344	382	111.046511627907
2WO6_A	T0494TS166_1	T0494	1.98	11.5130	11.2010	344	382	111.046511627907
2WO6_A	T0494TS166_2	T0494	1.97	11.4656	11.1566	344	382	111.046511627907
2WO6_A	T0494TS166_3	T0494	2.09	11.5603	11.2453	344	382	111.046511627907
2WO6_A	T0494TS166_4	T0494	1.85	11.9390	11.5999	344	382	111.046511627907
2WO6_A	T0494TS166_5	T0494	2.33	10.6609	10.4032	344	382	111.046511627907
2WO6_A	T0494TS172_1	T0494	1.94	11.3710	11.0680	344	382	111.046511627907
2WO6_A	T0494TS172_2	T0494	1.86	11.4656	11.1566	344	382	111.046511627907
2WO6_A	T0494TS172_3	T0494	2.40	11.4183	11.1123	344	382	111.046511627907
2WO6_A	T0494TS172_4	T0494	2.18	10.7082	10.4475	344	382	111.046511627907
2WO6_A	T0494TS172_5	T0494	1.95	11.0396	10.7577	344	382	111.046511627907
2WO6_A	T0494TS174_1	T0494	1.74	11.3608	11.0585	344	341	99.1279069767442
2WO6_A	T0494TS174_2	T0494	1.92	11.4183	11.1123	344	359	104.360465116279
2WO6_A	T0494TS174_3	T0494	1.70	11.3710	11.0680	344	359	104.360465116279
2WO6_A	T0494TS174_4	T0494	2.00	11.4656	11.1566	344	359	104.360465116279
2WO6_A	T0494TS174_5	T0494	1.63	11.2655	10.9693	344	341	99.1279069767442
2WO6_A	T0494TS182_1	T0494	1.58	11.7023	11.3783	344	382	111.046511627907
2WO6_A	T0494TS182_2	T0494	2.07	11.4183	11.1123	344	382	111.046511627907
2WO6_A	T0494TS182_3	T0494	2.02	10.9923	10.7134	344	382	111.046511627907
2WO6_A	T0494TS182_4	T0494	2.01	11.7970	11.4669	344	382	111.046511627907
2WO6_A	T0494TS182_5	T0494	1.96	11.7970	11.4669	344	382	111.046511627907
2WO6_A	T0494TS186_1	T0494	2.43	8.1993	8.0985	344	382	111.046511627907
2WO6_A	T0494TS186_2	T0494	2.41	7.9626	7.8769	344	382	111.046511627907
2WO6_A	T0494TS186_3	T0494	2.39	8.2466	8.1428	344	382	111.046511627907
2WO6_A	T0494TS186_4	T0494	2.38	7.9626	7.8769	344	382	111.046511627907
2WO6_A	T0494TS186_5	T0494	2.14	8.1519	8.0542	344	382	111.046511627907
2WO6_A	T0494TS193_1	T0494	1.71	11.4657	11.1567	344	339	98.546511627907
2WO6_A	T0494TS196_1	T0494	1.38	11.7970	11.4669	344	382	111.046511627907
2WO6_A	T0494TS196_2	T0494	1.55	12.1757	11.8215	344	382	111.046511627907
2WO6_A	T0494TS196_3	T0494	1.53	11.6550	11.3339	344	349	101.453488372093
2WO6_A	T0494TS196_4	T0494	1.53	12.0337	11.6885	344	382	111.046511627907
2WO6_A	T0494TS196_5	T0494	1.47	11.7497	11.4226	344	382	111.046511627907
2WO6_A	T0494TS213_1	T0494	2.42	10.1614	9.9355	344	270	78.4883720930233
2WO6_A	T0494TS213_2	T0494	2.00	9.5484	9.3616	344	288	83.7209302325581
2WO6_A	T0494TS213_3	T0494	2.62	9.4118	9.2337	344	289	84.0116279069767
2WO6_A	T0494TS213_4	T0494	1.43	11.3255	11.0254	344	252	73.2558139534884
2WO6_A	T0494TS213_5	T0494	1.92	9.5484	9.3616	344	288	83.7209302325581
2WO6_A	T0494TS220_1	T0494	2.12	11.0869	10.8021	344	382	111.046511627907
2WO6_A	T0494TS220_2	T0494	2.13	11.1816	10.8907	344	382	111.046511627907
2WO6_A	T0494TS220_3	T0494	2.09	10.8976	10.6248	344	382	111.046511627907
2WO6_A	T0494TS220_4	T0494	3.09	-0.3217	0.5310	344	382	111.046511627907
2WO6_A	T0494TS220_5	T0494	2.60	-0.5584	0.4014	344	382	111.046511627907
2WO6_A	T0494TS234_1	T0494	1.74	11.3608	11.0585	344	341	99.1279069767442
2WO6_A	T0494TS234_2	T0494	2.13	9.7141	9.5167	344	382	111.046511627907
2WO6_A	T0494TS234_3	T0494	1.99	9.1203	8.9608	344	331	96.2209302325581
2WO6_A	T0494TS234_4	T0494	2.02	9.7141	9.5167	344	382	111.046511627907
2WO6_A	T0494TS234_5	T0494	1.74	11.3608	11.0585	344	341	99.1279069767442
2WO6_A	T0494TS235_1	T0494	2.21	7.7732	7.6996	344	382	111.046511627907
2WO6_A	T0494TS235_2	T0494	2.44	7.7259	7.6553	344	382	111.046511627907
2WO6_A	T0494TS235_3	T0494	2.21	7.7732	7.6996	344	382	111.046511627907
2WO6_A	T0494TS235_4	T0494	2.24	7.8205	7.7440	344	382	111.046511627907
2WO6_A	T0494TS235_5	T0494	2.44	7.7732	7.6996	344	382	111.046511627907
2WO6_A	T0494TS243_1	T0494	1.63	11.6550	11.3339	344	344	100
2WO6_A	T0494TS247_1	T0494	1.61	11.5130	11.2010	344	345	100.290697674419
2WO6_A	T0494TS247_2	T0494	1.75	11.5603	11.2453	344	345	100.290697674419
2WO6_A	T0494TS247_3	T0494	1.60	11.5603	11.2453	344	345	100.290697674419
2WO6_A	T0494TS247_4	T0494	1.57	11.4656	11.1566	344	345	100.290697674419
2WO6_A	T0494TS247_5	T0494	1.58	11.5603	11.2453	344	345	100.290697674419
2WO6_A	T0494TS256_1	T0494	1.61	11.5130	11.2010	344	382	111.046511627907
2WO6_A	T0494TS256_2	T0494	2.13	11.5130	11.2010	344	382	111.046511627907
2WO6_A	T0494TS256_3	T0494	1.93	11.7883	11.4588	344	309	89.8255813953488
2WO6_A	T0494TS256_4	T0494	1.65	12.2357	11.8776	344	314	91.2790697674419
2WO6_A	T0494TS256_5	T0494	1.82	12.1646	11.8111	344	310	90.1162790697674
2WO6_A	T0494TS262_1	T0494	2.65	-1.5052	0.0706	344	382	111.046511627907
2WO6_A	T0494TS262_2	T0494	3.44	-1.7893	0.0305	344	382	111.046511627907
2WO6_A	T0494TS262_3	T0494	2.17	-1.7893	0.0305	344	382	111.046511627907
2WO6_A	T0494TS262_4	T0494	2.05	-1.7419	0.0356	344	382	111.046511627907
2WO6_A	T0494TS262_5	T0494	3.23	-1.2212	0.1365	344	382	111.046511627907
2WO6_A	T0494TS266_1	T0494	1.62	11.6077	11.2896	344	382	111.046511627907
2WO6_A	T0494TS266_2	T0494	1.62	11.5603	11.2453	344	345	100.290697674419
2WO6_A	T0494TS266_3	T0494	1.44	11.5603	11.2453	344	345	100.290697674419
2WO6_A	T0494TS266_4	T0494	1.67	11.4656	11.1566	344	345	100.290697674419
2WO6_A	T0494TS266_5	T0494	1.47	11.5603	11.2453	344	345	100.290697674419
2WO6_A	T0494TS270_1	T0494	2.49	7.8205	7.7440	344	382	111.046511627907
2WO6_A	T0494TS270_2	T0494	2.47	7.8205	7.7440	344	382	111.046511627907
2WO6_A	T0494TS270_3	T0494	2.50	7.7732	7.6996	344	382	111.046511627907
2WO6_A	T0494TS270_4	T0494	2.47	7.8679	7.7883	344	382	111.046511627907
2WO6_A	T0494TS270_5	T0494	2.24	7.6312	7.5667	344	382	111.046511627907
2WO6_A	T0494TS272_1	T0494	3.04	-0.3691	0.5037	344	382	111.046511627907
2WO6_A	T0494TS272_2	T0494	3.08	0.4357	1.0395	344	382	111.046511627907
2WO6_A	T0494TS272_3	T0494	3.02	-0.3691	0.5037	344	382	111.046511627907
2WO6_A	T0494TS272_4	T0494	3.07	0.2463	0.9012	344	382	111.046511627907
2WO6_A	T0494TS272_5	T0494	2.71	-0.5111	0.4260	344	382	111.046511627907
2WO6_A	T0494TS279_1	T0494	2.79	9.5721	9.3837	344	382	111.046511627907
2WO6_A	T0494TS282_1	T0494	1.81	11.7497	11.4226	344	382	111.046511627907
2WO6_A	T0494TS293_1	T0494	1.35	11.7497	11.4226	344	382	111.046511627907
2WO6_A	T0494TS293_2	T0494	1.63	11.5603	11.2453	344	382	111.046511627907
2WO6_A	T0494TS293_3	T0494	1.58	11.6550	11.3339	344	382	111.046511627907
2WO6_A	T0494TS293_4	T0494	1.54	11.9390	11.5999	344	382	111.046511627907
2WO6_A	T0494TS293_5	T0494	1.42	11.7970	11.4669	344	382	111.046511627907
2WO6_A	T0494TS296_1	T0494	1.85	11.7023	11.3783	344	348	101.162790697674
2WO6_A	T0494TS296_2	T0494	2.97	10.6135	10.3588	344	350	101.744186046512
2WO6_A	T0494TS296_3	T0494	1.79	11.6550	11.3339	344	348	101.162790697674
2WO6_A	T0494TS296_4	T0494	2.84	10.6609	10.4032	344	350	101.744186046512
2WO6_A	T0494TS296_5	T0494	1.96	11.4183	11.1123	344	348	101.162790697674
2WO6_A	T0494TS297_1	T0494	1.75	10.9449	10.6691	344	346	100.581395348837
2WO6_A	T0494TS297_2	T0494	2.01	11.4183	11.1123	344	347	100.872093023256
2WO6_A	T0494TS297_3	T0494	2.03	10.7547	10.4910	344	337	97.9651162790698
2WO6_A	T0494TS297_4	T0494	1.81	11.1343	10.8464	344	346	100.581395348837
2WO6_A	T0494TS297_5	T0494	1.57	11.5702	11.2545	344	342	99.4186046511628
2WO6_A	T0494TS299_1	T0494	1.38	11.7970	11.4669	344	382	111.046511627907
2WO6_A	T0494TS299_2	T0494	1.55	12.1757	11.8215	344	382	111.046511627907
2WO6_A	T0494TS299_3	T0494	1.58	11.6550	11.3339	344	382	111.046511627907
2WO6_A	T0494TS299_4	T0494	1.53	11.6550	11.3339	344	349	101.453488372093
2WO6_A	T0494TS299_5	T0494	1.47	11.7497	11.4226	344	382	111.046511627907
2WO6_A	T0494TS316_1	T0494	1.96	11.3710	11.0680	344	382	111.046511627907
2WO6_A	T0494TS316_2	T0494	1.69	11.0396	10.7577	344	382	111.046511627907
2WO6_A	T0494TS316_3	T0494	1.89	11.0396	10.7577	344	382	111.046511627907
2WO6_A	T0494TS316_4	T0494	2.17	11.1343	10.8464	344	382	111.046511627907
2WO6_A	T0494TS316_5	T0494	2.01	11.1343	10.8464	344	382	111.046511627907
2WO6_A	T0494TS318_1	T0494	1.75	11.6334	11.3138	344	330	95.9302325581395
2WO6_A	T0494TS318_3	T0494	1.96	10.1758	9.9490	344	273	79.3604651162791
2WO6_A	T0494TS318_4	T0494	2.04	11.2655	10.9693	344	341	99.1279069767442
2WO6_A	T0494TS318_5	T0494	2.11	11.0829	10.7983	344	339	98.546511627907
2WO6_A	T0494TS322_1	T0494	1.75	11.8917	11.5556	344	382	111.046511627907
2WO6_A	T0494TS322_2	T0494	2.44	8.1993	8.0985	344	382	111.046511627907
2WO6_A	T0494TS322_3	T0494	1.81	9.0040	8.8519	344	382	111.046511627907
2WO6_A	T0494TS322_4	T0494	2.07	8.2466	8.1428	344	382	111.046511627907
2WO6_A	T0494TS322_5	T0494	2.14	8.3886	8.2757	344	382	111.046511627907
2WO6_A	T0494TS337_1	T0494	1.54	12.0238	11.6793	344	330	95.9302325581395
2WO6_A	T0494TS337_2	T0494	2.36	8.0572	7.9655	344	358	104.06976744186
2WO6_A	T0494TS340_1	T0494	1.49	11.1343	10.8464	344	382	111.046511627907
2WO6_A	T0494TS340_2	T0494	1.52	10.8029	10.5361	344	382	111.046511627907
2WO6_A	T0494TS340_3	T0494	1.60	11.3236	11.0237	344	382	111.046511627907
2WO6_A	T0494TS340_4	T0494	1.46	10.8029	10.5361	344	382	111.046511627907
2WO6_A	T0494TS340_5	T0494	1.68	10.8976	10.6248	344	382	111.046511627907
2WO6_A	T0494TS349_1	T0494	1.54	12.0050	11.6617	344	318	92.4418604651163
2WO6_A	T0494TS351_1	T0494	2.13	11.1816	10.8907	344	382	111.046511627907
2WO6_A	T0494TS351_2	T0494	2.12	11.0869	10.8021	344	382	111.046511627907
2WO6_A	T0494TS351_3	T0494	2.09	10.8976	10.6248	344	382	111.046511627907
2WO6_A	T0494TS351_4	T0494	2.14	11.2289	10.9350	344	382	111.046511627907
2WO6_A	T0494TS351_5	T0494	2.15	11.1343	10.8464	344	382	111.046511627907
2WO6_A	T0494TS379_1	T0494	2.20	11.2289	10.9350	344	382	111.046511627907
2WO6_A	T0494TS379_2	T0494	2.20	11.2289	10.9350	344	382	111.046511627907
2WO6_A	T0494TS379_3	T0494	1.35	11.7497	11.4226	344	382	111.046511627907
2WO6_A	T0494TS379_4	T0494	1.51	12.0337	11.6885	344	382	111.046511627907
2WO6_A	T0494TS379_5	T0494	1.75	11.9390	11.5999	344	382	111.046511627907
2WO6_A	T0494TS385_1	T0494	1.97	10.9923	10.7134	344	382	111.046511627907
2WO6_A	T0494TS385_2	T0494	2.06	10.9923	10.7134	344	382	111.046511627907
2WO6_A	T0494TS385_3	T0494	2.03	11.1343	10.8464	344	382	111.046511627907
2WO6_A	T0494TS385_4	T0494	2.00	10.9449	10.6691	344	382	111.046511627907
2WO6_A	T0494TS385_5	T0494	2.34	10.8502	10.5804	344	382	111.046511627907
2WO6_A	T0494TS387_1	T0494	1.68	12.0337	11.6885	344	382	111.046511627907
2WO6_A	T0494TS394_1	T0494	2.19	9.4661	9.2845	344	325	94.4767441860465
2WO6_A	T0494TS396_1	T0494	2.22	11.0396	10.7577	344	382	111.046511627907
2WO6_A	T0494TS396_2	T0494	2.01	11.0829	10.7983	344	339	98.546511627907
2WO6_A	T0494TS396_3	T0494	2.08	11.2289	10.9350	344	348	101.162790697674
2WO6_A	T0494TS396_4	T0494	2.13	11.1816	10.8907	344	348	101.162790697674
2WO6_A	T0494TS396_5	T0494	2.00	11.0829	10.7983	344	339	98.546511627907
2WO6_A	T0494TS404_1_1	T0494	2.69	3.0243	3.2723	344	137	39.8255813953488
2WO6_A	T0494TS404_1_2	T0494	2.76	0.0763	0.7827	344	245	71.2209302325581
2WO6_A	T0494TS404_2_1	T0494	2.81	1.7252	2.1012	344	137	39.8255813953488
2WO6_A	T0494TS404_2_2	T0494	3.11	1.1683	1.6231	344	245	71.2209302325581
2WO6_A	T0494TS404_3_1	T0494	1.93	1.2613	1.7013	344	137	39.8255813953488
2WO6_A	T0494TS404_3_2	T0494	3.06	-0.3484	0.5155	344	245	71.2209302325581
2WO6_A	T0494TS404_4_1	T0494	2.59	3.4882	3.6999	344	137	39.8255813953488
2WO6_A	T0494TS404_4_2	T0494	2.60	-0.6518	0.3550	344	245	71.2209302325581
2WO6_A	T0494TS404_5_1	T0494	2.34	3.3027	3.5285	344	137	39.8255813953488
2WO6_A	T0494TS404_5_2	T0494	2.90	-0.2271	0.5872	344	245	71.2209302325581
2WO6_A	T0494TS407_1	T0494	1.39	11.7023	11.3783	344	382	111.046511627907
2WO6_A	T0494TS407_2	T0494	1.47	11.7497	11.4226	344	382	111.046511627907
2WO6_A	T0494TS407_3	T0494	1.35	11.7497	11.4226	344	382	111.046511627907
2WO6_A	T0494TS407_4	T0494	2.20	11.6077	11.2896	344	382	111.046511627907
2WO6_A	T0494TS407_5	T0494	1.91	11.7023	11.3783	344	382	111.046511627907
2WO6_A	T0494TS408_1	T0494	1.75	11.9390	11.5999	344	382	111.046511627907
2WO6_A	T0494TS408_2	T0494	1.48	11.5603	11.2453	344	382	111.046511627907
2WO6_A	T0494TS408_3	T0494	1.96	11.2763	10.9794	344	382	111.046511627907
2WO6_A	T0494TS408_4	T0494	1.76	11.3236	11.0237	344	382	111.046511627907
2WO6_A	T0494TS408_5	T0494	2.25	11.6077	11.2896	344	382	111.046511627907
2WO6_A	T0494TS409_1	T0494	1.77	11.8917	11.5556	344	382	111.046511627907
2WO6_A	T0494TS409_2	T0494	1.66	11.4656	11.1566	344	382	111.046511627907
2WO6_A	T0494TS409_3	T0494	2.08	11.5130	11.2010	344	382	111.046511627907
2WO6_A	T0494TS409_4	T0494	1.95	11.6550	11.3339	344	382	111.046511627907
2WO6_A	T0494TS409_5	T0494	1.62	11.7023	11.3783	344	382	111.046511627907
2WO6_A	T0494TS415_1	T0494	2.04	10.5189	10.2702	344	382	111.046511627907
2WO6_A	T0494TS415_2	T0494	1.81	10.8502	10.5804	344	382	111.046511627907
2WO6_A	T0494TS415_3	T0494	2.19	11.1343	10.8464	344	382	111.046511627907
2WO6_A	T0494TS415_4	T0494	1.82	10.9449	10.6691	344	382	111.046511627907
2WO6_A	T0494TS415_5	T0494	1.84	9.8561	9.6497	344	382	111.046511627907
2WO6_A	T0494TS419_1	T0494	1.43	12.1757	11.8215	344	382	111.046511627907
2WO6_A	T0494TS420_1	T0494	2.94	-0.6058	0.3775	344	382	111.046511627907
2WO6_A	T0494TS425_1	T0494	2.79	9.5721	9.3837	344	382	111.046511627907
2WO6_A	T0494TS425_2	T0494	1.90	9.1460	8.9849	344	382	111.046511627907
2WO6_A	T0494TS425_3	T0494	2.01	9.3354	9.1621	344	382	111.046511627907
2WO6_A	T0494TS425_4	T0494	2.02	8.8147	8.6746	344	382	111.046511627907
2WO6_A	T0494TS425_5	T0494	1.93	7.1578	7.1236	344	382	111.046511627907
2WO6_A	T0494TS426_1	T0494	1.51	12.0337	11.6885	344	382	111.046511627907
2WO6_A	T0494TS426_2	T0494	1.48	11.9390	11.5999	344	382	111.046511627907
2WO6_A	T0494TS426_3	T0494	1.58	12.1284	11.7772	344	382	111.046511627907
2WO6_A	T0494TS426_4	T0494	1.77	12.1284	11.7772	344	382	111.046511627907
2WO6_A	T0494TS426_5	T0494	1.54	12.2231	11.8658	344	382	111.046511627907
2WO6_A	T0494TS427_1	T0494	1.59	11.2569	10.9612	344	343	99.7093023255814
2WO6_A	T0494TS429_1	T0494	1.56	11.5037	11.1923	344	341	99.1279069767442
2WO6_A	T0494TS429_2	T0494	1.78	11.4656	11.1566	344	382	111.046511627907
2WO6_A	T0494TS429_3	T0494	1.64	11.7970	11.4669	344	382	111.046511627907
2WO6_A	T0494TS429_4	T0494	1.64	11.7970	11.4669	344	382	111.046511627907
2WO6_A	T0494TS429_5	T0494	1.64	11.7970	11.4669	344	382	111.046511627907
2WO6_A	T0494TS434_1	T0494	1.52	11.7497	11.4226	344	382	111.046511627907
2WO6_A	T0494TS434_2	T0494	1.52	11.9864	11.6442	344	382	111.046511627907
2WO6_A	T0494TS434_3	T0494	1.61	11.7023	11.3783	344	382	111.046511627907
2WO6_A	T0494TS434_4	T0494	1.76	11.7497	11.4226	344	382	111.046511627907
2WO6_A	T0494TS434_5	T0494	1.55	11.5130	11.2010	344	382	111.046511627907
2WO6_A	T0494TS436_1	T0494	1.56	11.5037	11.1923	344	341	99.1279069767442
2WO6_A	T0494TS436_2	T0494	1.65	11.5603	11.2453	344	345	100.290697674419
2WO6_A	T0494TS436_3	T0494	1.59	11.5603	11.2453	344	345	100.290697674419
2WO6_A	T0494TS436_4	T0494	1.87	11.4755	11.1659	344	337	97.9651162790698
2WO6_A	T0494TS436_5	T0494	1.78	11.3415	11.0404	344	340	98.8372093023256
2WO6_A	T0494TS438_1	T0494	1.75	11.7497	11.4226	344	382	111.046511627907
2WO6_A	T0494TS438_2	T0494	1.68	11.4656	11.1566	344	382	111.046511627907
2WO6_A	T0494TS438_3	T0494	1.69	11.5603	11.2453	344	382	111.046511627907
2WO6_A	T0494TS438_4	T0494	1.67	11.6550	11.3339	344	382	111.046511627907
2WO6_A	T0494TS438_5	T0494	1.76	11.6077	11.2896	344	382	111.046511627907
2WO6_A	T0494TS443_1	T0494	1.95	11.0869	10.8021	344	382	111.046511627907
2WO6_A	T0494TS443_2	T0494	1.95	11.0869	10.8021	344	382	111.046511627907
2WO6_A	T0494TS443_3	T0494	1.82	10.5662	10.3145	344	382	111.046511627907
2WO6_A	T0494TS443_4	T0494	1.87	10.8029	10.5361	344	382	111.046511627907
2WO6_A	T0494TS443_5	T0494	1.87	10.8029	10.5361	344	382	111.046511627907
2WO6_A	T0494TS449_1	T0494	1.78	11.4656	11.1566	344	348	101.162790697674
2WO6_A	T0494TS449_2	T0494	1.95	10.9997	10.7204	344	342	99.4186046511628
2WO6_A	T0494TS449_3	T0494	1.83	11.2289	10.9350	344	348	101.162790697674
2WO6_A	T0494TS449_4	T0494	1.81	11.2763	10.9794	344	348	101.162790697674
2WO6_A	T0494TS449_5	T0494	1.89	11.1816	10.8907	344	348	101.162790697674
2WO6_A	T0494TS453_1	T0494	1.79	11.7970	11.4669	344	382	111.046511627907
2WO6_A	T0494TS453_2	T0494	1.41	11.7497	11.4226	344	382	111.046511627907
2WO6_A	T0494TS453_3	T0494	1.99	11.8444	11.5112	344	382	111.046511627907
2WO6_A	T0494TS453_4	T0494	2.21	11.6550	11.3339	344	382	111.046511627907
2WO6_A	T0494TS453_5	T0494	1.52	11.6550	11.3339	344	382	111.046511627907
2WO6_A	T0494TS454_1	T0494	1.84	11.3794	11.0759	344	337	97.9651162790698
2WO6_A	T0494TS454_2	T0494	1.94	11.2246	10.9310	344	334	97.0930232558139
2WO6_A	T0494TS454_3	T0494	2.06	11.3697	11.0668	344	334	97.0930232558139
2WO6_A	T0494TS454_4	T0494	1.94	11.5046	11.1931	344	336	97.6744186046512
2WO6_A	T0494TS454_5	T0494	1.71	10.0674	9.8475	344	321	93.3139534883721
2WO6_A	T0494TS462_1	T0494	1.70	11.1816	10.8907	344	382	111.046511627907
2WO6_A	T0494TS462_2	T0494	1.79	11.2289	10.9350	344	382	111.046511627907
2WO6_A	T0494TS462_3	T0494	2.08	9.0040	8.8519	344	382	111.046511627907
2WO6_A	T0494TS462_4	T0494	2.33	8.8620	8.7189	344	382	111.046511627907
2WO6_A	T0494TS462_5	T0494	1.79	11.2289	10.9350	344	382	111.046511627907
2WO6_A	T0494TS463_1	T0494	2.27	10.7556	10.4918	344	363	105.523255813953
2WO6_A	T0494TS463_2	T0494	2.29	11.1505	10.8616	344	340	98.8372093023256
2WO6_A	T0494TS463_3	T0494	2.89	9.1939	9.0297	344	328	95.3488372093023
2WO6_A	T0494TS475_1	T0494	1.77	11.8444	11.5112	344	382	111.046511627907
2WO6_A	T0494TS475_2	T0494	1.64	11.8444	11.5112	344	382	111.046511627907
2WO6_A	T0494TS475_3	T0494	1.77	11.9390	11.5999	344	382	111.046511627907
2WO6_A	T0494TS475_4	T0494	1.75	11.8444	11.5112	344	382	111.046511627907
2WO6_A	T0494TS477_1	T0494	2.40	11.0869	10.8021	344	382	111.046511627907
2WO6_A	T0494TS477_2	T0494	1.51	12.3863	12.0187	344	311	90.4069767441861
2WO6_A	T0494TS477_3	T0494	1.57	12.1927	11.8374	344	300	87.2093023255814
2WO6_A	T0494TS477_4	T0494	2.09	10.4001	10.1589	344	273	79.3604651162791
2WO6_A	T0494TS477_5	T0494	2.64	9.4688	9.2871	344	302	87.7906976744186
2WO6_A	T0494TS479_1	T0494	1.89	0.0096	0.7379	344	382	111.046511627907
2WO6_A	T0494TS479_2	T0494	2.92	0.1516	0.8345	344	382	111.046511627907
2WO6_A	T0494TS479_3	T0494	2.04	0.0570	0.7697	344	382	111.046511627907
2WO6_A	T0494TS479_4	T0494	2.51	0.0096	0.7379	344	382	111.046511627907
2WO6_A	T0494TS479_5	T0494	2.46	0.0096	0.7379	344	382	111.046511627907
2WO6_A	T0494TS495_1	T0494	2.16	9.0987	8.9405	344	382	111.046511627907
4AZE_A	T0494AL019_1	T0494	2.17	7.6381	7.5732	348	346	99.4252873563218
4AZE_A	T0494AL019_2	T0494	2.21	8.2681	8.1629	348	317	91.0919540229885
4AZE_A	T0494AL019_4	T0494	2.54	7.8410	7.7631	348	296	85.0574712643678
4AZE_A	T0494AL019_5	T0494	1.84	8.1145	8.0191	348	372	106.896551724138
4AZE_A	T0494AL421_1	T0494	1.75	11.9098	11.5726	348	326	93.6781609195402
4AZE_A	T0494AL421_2	T0494	2.35	10.7470	10.4838	348	313	89.9425287356322
4AZE_A	T0494AL421_3	T0494	1.62	12.1494	11.7969	348	313	89.9425287356322
4AZE_A	T0494AL421_4	T0494	1.85	10.5947	10.3412	348	289	83.0459770114943
4AZE_A	T0494AL421_5	T0494	2.20	10.8746	10.6033	348	302	86.7816091954023
4AZE_A	T0494TS002_1	T0494	2.53	7.6451	7.5797	348	357	102.586206896552
4AZE_A	T0494TS002_2	T0494	2.12	7.9300	7.8465	348	332	95.4022988505747
4AZE_A	T0494TS002_3	T0494	2.11	8.7716	8.6343	348	378	108.620689655172
4AZE_A	T0494TS002_4	T0494	2.33	7.4104	7.3600	348	382	109.770114942529
4AZE_A	T0494TS002_5	T0494	2.29	7.5042	7.4479	348	357	102.586206896552
4AZE_A	T0494TS007_1	T0494	1.76	11.2956	10.9975	348	345	99.1379310344828
4AZE_A	T0494TS007_2	T0494	1.79	11.2484	10.9532	348	345	99.1379310344828
4AZE_A	T0494TS007_3	T0494	1.63	11.4084	11.1031	348	341	97.9885057471264
4AZE_A	T0494TS007_4	T0494	1.66	11.5037	11.1923	348	341	97.9885057471264
4AZE_A	T0494TS007_5	T0494	1.84	10.2032	9.9746	348	286	82.183908045977
4AZE_A	T0494TS012_1	T0494	1.49	11.6819	11.3592	348	382	109.770114942529
4AZE_A	T0494TS013_1	T0494	1.87	10.8370	10.5681	348	382	109.770114942529
4AZE_A	T0494TS013_2	T0494	1.54	11.3534	11.0515	348	382	109.770114942529
4AZE_A	T0494TS013_3	T0494	1.89	10.1329	9.9088	348	382	109.770114942529
4AZE_A	T0494TS013_4	T0494	1.87	10.2268	9.9967	348	382	109.770114942529
4AZE_A	T0494TS013_5	T0494	1.87	10.8370	10.5681	348	382	109.770114942529
4AZE_A	T0494TS014_1	T0494	2.67	7.9736	7.8873	348	382	109.770114942529
4AZE_A	T0494TS020_1	T0494	1.63	10.9309	10.6560	348	382	109.770114942529
4AZE_A	T0494TS020_2	T0494	1.84	10.7431	10.4802	348	382	109.770114942529
4AZE_A	T0494TS020_3	T0494	1.94	10.3207	10.0846	348	382	109.770114942529
4AZE_A	T0494TS020_4	T0494	1.61	11.3534	11.0515	348	382	109.770114942529
4AZE_A	T0494TS020_5	T0494	2.07	11.0717	10.7878	348	382	109.770114942529
4AZE_A	T0494TS048_1	T0494	1.96	11.2207	10.9273	348	346	99.4252873563218
4AZE_A	T0494TS048_2	T0494	1.69	11.2849	10.9875	348	342	98.2758620689655
4AZE_A	T0494TS048_3	T0494	2.01	9.1689	9.0062	348	337	96.8390804597701
4AZE_A	T0494TS048_4	T0494	2.20	10.9997	10.7204	348	342	98.2758620689655
4AZE_A	T0494TS048_5	T0494	2.62	9.2410	9.0738	348	363	104.310344827586
4AZE_A	T0494TS057_1	T0494	1.68	12.0575	11.7108	348	382	109.770114942529
4AZE_A	T0494TS057_2	T0494	1.65	12.1514	11.7987	348	382	109.770114942529
4AZE_A	T0494TS057_3	T0494	1.67	12.0105	11.6668	348	382	109.770114942529
4AZE_A	T0494TS057_4	T0494	1.65	11.8697	11.5350	348	382	109.770114942529
4AZE_A	T0494TS057_5	T0494	1.65	11.8697	11.5350	348	382	109.770114942529
4AZE_A	T0494TS069_1	T0494	1.55	11.4003	11.0955	348	382	109.770114942529
4AZE_A	T0494TS069_2	T0494	1.85	10.3676	10.1286	348	382	109.770114942529
4AZE_A	T0494TS069_3	T0494	2.35	9.9921	9.7770	348	382	109.770114942529
4AZE_A	T0494TS069_4	T0494	2.03	9.5227	9.3375	348	382	109.770114942529
4AZE_A	T0494TS069_5	T0494	2.49	9.4288	9.2496	348	382	109.770114942529
4AZE_A	T0494TS073_1	T0494	2.15	9.2880	9.1178	348	382	109.770114942529
4AZE_A	T0494TS073_2	T0494	2.37	8.8655	8.7222	348	382	109.770114942529
4AZE_A	T0494TS073_3	T0494	2.32	9.0063	8.8541	348	382	109.770114942529
4AZE_A	T0494TS073_4	T0494	2.26	9.1941	9.0299	348	382	109.770114942529
4AZE_A	T0494TS073_5	T0494	2.23	9.0063	8.8541	348	382	109.770114942529
4AZE_A	T0494TS085_1	T0494	1.97	11.2595	10.9636	348	382	109.770114942529
4AZE_A	T0494TS085_2	T0494	1.95	11.3064	11.0076	348	382	109.770114942529
4AZE_A	T0494TS085_3	T0494	1.94	11.0248	10.7439	348	382	109.770114942529
4AZE_A	T0494TS085_4	T0494	2.22	9.8513	9.6451	348	382	109.770114942529
4AZE_A	T0494TS085_5	T0494	2.13	9.5227	9.3375	348	382	109.770114942529
4AZE_A	T0494TS095_1	T0494	1.79	11.5821	11.2656	348	290	83.3333333333333
4AZE_A	T0494TS095_2	T0494	1.65	11.6817	11.3589	348	284	81.6091954022989
4AZE_A	T0494TS095_3	T0494	1.79	11.5821	11.2656	348	290	83.3333333333333
4AZE_A	T0494TS100_1	T0494	1.78	11.2125	10.9197	348	382	109.770114942529
4AZE_A	T0494TS100_2	T0494	1.62	11.5411	11.2273	348	382	109.770114942529
4AZE_A	T0494TS100_3	T0494	2.06	10.8840	10.6120	348	382	109.770114942529
4AZE_A	T0494TS100_4	T0494	2.28	10.7901	10.5241	348	382	109.770114942529
4AZE_A	T0494TS100_5	T0494	1.76	11.8162	11.4849	348	324	93.1034482758621
4AZE_A	T0494TS116_2	T0494	2.25	7.9267	7.8433	348	382	109.770114942529
4AZE_A	T0494TS116_4	T0494	1.89	10.7901	10.5241	348	382	109.770114942529
4AZE_A	T0494TS116_5	T0494	2.66	7.4573	7.4039	348	382	109.770114942529
4AZE_A	T0494TS122_1	T0494	1.80	11.3534	11.0515	348	382	109.770114942529
4AZE_A	T0494TS124_1	T0494	2.35	10.7431	10.4802	348	382	109.770114942529
4AZE_A	T0494TS124_2	T0494	1.52	11.4942	11.1834	348	382	109.770114942529
4AZE_A	T0494TS124_3	T0494	2.19	11.6819	11.3592	348	382	109.770114942529
4AZE_A	T0494TS124_4	T0494	1.83	10.9309	10.6560	348	382	109.770114942529
4AZE_A	T0494TS124_5	T0494	1.65	11.4003	11.0955	348	382	109.770114942529
4AZE_A	T0494TS131_1	T0494	1.63	10.9309	10.6560	348	382	109.770114942529
4AZE_A	T0494TS131_2	T0494	1.84	10.7431	10.4802	348	382	109.770114942529
4AZE_A	T0494TS131_3	T0494	1.93	10.4615	10.2165	348	382	109.770114942529
4AZE_A	T0494TS131_4	T0494	2.15	10.7431	10.4802	348	382	109.770114942529
4AZE_A	T0494TS131_5	T0494	2.20	10.3207	10.0846	348	382	109.770114942529
4AZE_A	T0494TS135_1	T0494	1.75	11.4472	11.1394	348	382	109.770114942529
4AZE_A	T0494TS135_2	T0494	1.92	11.4472	11.1394	348	382	109.770114942529
4AZE_A	T0494TS135_3	T0494	1.69	11.4942	11.1834	348	382	109.770114942529
4AZE_A	T0494TS135_4	T0494	1.63	11.5881	11.2713	348	382	109.770114942529
4AZE_A	T0494TS135_5	T0494	2.23	10.5084	10.2604	348	382	109.770114942529
4AZE_A	T0494TS138_1	T0494	1.55	11.7758	11.4471	348	382	109.770114942529
4AZE_A	T0494TS138_2	T0494	1.64	11.2595	10.9636	348	349	100.287356321839
4AZE_A	T0494TS138_3	T0494	1.60	11.5411	11.2273	348	382	109.770114942529
4AZE_A	T0494TS138_4	T0494	1.62	11.5411	11.2273	348	382	109.770114942529
4AZE_A	T0494TS138_5	T0494	1.48	11.6350	11.3152	348	382	109.770114942529
4AZE_A	T0494TS140_1	T0494	1.91	11.2595	10.9636	348	349	100.287356321839
4AZE_A	T0494TS140_2	T0494	1.72	11.1931	10.9014	348	347	99.7126436781609
4AZE_A	T0494TS140_3	T0494	1.82	11.4374	11.1302	348	345	99.1379310344828
4AZE_A	T0494TS140_4	T0494	2.45	7.4104	7.3600	348	361	103.735632183908
4AZE_A	T0494TS140_5	T0494	2.43	8.5839	8.4585	348	359	103.16091954023
4AZE_A	T0494TS142_1	T0494	1.83	11.2484	10.9532	348	345	99.1379310344828
4AZE_A	T0494TS142_2	T0494	1.76	11.4846	11.1744	348	345	99.1379310344828
4AZE_A	T0494TS142_3	T0494	1.76	11.4374	11.1302	348	345	99.1379310344828
4AZE_A	T0494TS142_4	T0494	1.90	11.3429	11.0417	348	345	99.1379310344828
4AZE_A	T0494TS142_5	T0494	1.93	11.3901	11.0859	348	345	99.1379310344828
4AZE_A	T0494TS143_1	T0494	1.78	11.2956	10.9975	348	345	99.1379310344828
4AZE_A	T0494TS143_2	T0494	1.81	11.2012	10.9090	348	345	99.1379310344828
4AZE_A	T0494TS143_3	T0494	1.73	11.2484	10.9532	348	345	99.1379310344828
4AZE_A	T0494TS143_4	T0494	2.05	9.8344	9.6294	348	326	93.6781609195402
4AZE_A	T0494TS143_5	T0494	1.61	11.4275	11.1209	348	337	96.8390804597701
4AZE_A	T0494TS147_1	T0494	2.12	8.9594	8.8101	348	382	109.770114942529
4AZE_A	T0494TS147_2	T0494	2.02	8.9594	8.8101	348	382	109.770114942529
4AZE_A	T0494TS147_3	T0494	1.94	9.2880	9.1178	348	382	109.770114942529
4AZE_A	T0494TS147_4	T0494	2.06	9.7574	9.5572	348	382	109.770114942529
4AZE_A	T0494TS147_5	T0494	2.05	8.9125	8.7662	348	382	109.770114942529
4AZE_A	T0494TS149_1	T0494	2.08	11.5411	11.2273	348	382	109.770114942529
4AZE_A	T0494TS149_2	T0494	2.37	11.3534	11.0515	348	382	109.770114942529
4AZE_A	T0494TS149_3	T0494	1.82	11.5881	11.2713	348	382	109.770114942529
4AZE_A	T0494TS149_4	T0494	2.35	10.9309	10.6560	348	382	109.770114942529
4AZE_A	T0494TS149_5	T0494	1.93	11.4472	11.1394	348	382	109.770114942529
4AZE_A	T0494TS153_1	T0494	1.80	11.2401	10.9455	348	347	99.7126436781609
4AZE_A	T0494TS153_2	T0494	1.57	11.5226	11.2100	348	342	98.2758620689655
4AZE_A	T0494TS153_3	T0494	1.50	11.1998	10.9077	348	246	70.6896551724138
4AZE_A	T0494TS153_4	T0494	2.20	9.8539	9.6476	348	329	94.5402298850575
4AZE_A	T0494TS153_5	T0494	2.21	10.0674	9.8475	348	345	99.1379310344828
4AZE_A	T0494TS154_1	T0494	1.88	11.4003	11.0955	348	382	109.770114942529
4AZE_A	T0494TS157_1	T0494	2.82	5.9083	5.9546	348	382	109.770114942529
4AZE_A	T0494TS157_2	T0494	2.72	3.8898	4.0720	348	382	109.770114942529
4AZE_A	T0494TS157_3	T0494	2.82	5.3919	5.4719	348	382	109.770114942529
4AZE_A	T0494TS157_4	T0494	2.62	6.4715	6.4814	348	382	109.770114942529
4AZE_A	T0494TS157_5	T0494	2.07	7.8328	7.7554	348	382	109.770114942529
4AZE_A	T0494TS164_1	T0494	2.82	5.9083	5.9546	348	382	109.770114942529
4AZE_A	T0494TS164_2	T0494	2.72	3.8898	4.0720	348	382	109.770114942529
4AZE_A	T0494TS164_3	T0494	2.82	5.3919	5.4719	348	382	109.770114942529
4AZE_A	T0494TS164_4	T0494	2.62	6.4715	6.4814	348	382	109.770114942529
4AZE_A	T0494TS164_5	T0494	2.07	7.8328	7.7554	348	382	109.770114942529
4AZE_A	T0494TS166_1	T0494	2.23	11.3064	11.0076	348	382	109.770114942529
4AZE_A	T0494TS166_2	T0494	2.09	11.0248	10.7439	348	382	109.770114942529
4AZE_A	T0494TS166_3	T0494	2.38	11.1656	10.8757	348	382	109.770114942529
4AZE_A	T0494TS166_4	T0494	1.84	11.6819	11.3592	348	382	109.770114942529
4AZE_A	T0494TS166_5	T0494	1.91	10.3207	10.0846	348	382	109.770114942529
4AZE_A	T0494TS172_1	T0494	1.97	11.2595	10.9636	348	382	109.770114942529
4AZE_A	T0494TS172_2	T0494	1.95	11.3064	11.0076	348	382	109.770114942529
4AZE_A	T0494TS172_3	T0494	1.94	11.0248	10.7439	348	382	109.770114942529
4AZE_A	T0494TS172_4	T0494	2.22	9.8513	9.6451	348	382	109.770114942529
4AZE_A	T0494TS172_5	T0494	2.02	10.5554	10.3044	348	382	109.770114942529
4AZE_A	T0494TS174_1	T0494	1.66	11.2655	10.9693	348	341	97.9885057471264
4AZE_A	T0494TS174_2	T0494	2.03	11.0717	10.7878	348	359	103.16091954023
4AZE_A	T0494TS174_3	T0494	1.72	11.4003	11.0955	348	359	103.16091954023
4AZE_A	T0494TS174_4	T0494	2.08	11.2125	10.9197	348	359	103.16091954023
4AZE_A	T0494TS174_5	T0494	1.64	11.3608	11.0585	348	341	97.9885057471264
4AZE_A	T0494TS182_1	T0494	1.62	11.5411	11.2273	348	382	109.770114942529
4AZE_A	T0494TS182_2	T0494	2.27	10.7901	10.5241	348	382	109.770114942529
4AZE_A	T0494TS182_3	T0494	2.08	10.7431	10.4802	348	382	109.770114942529
4AZE_A	T0494TS182_4	T0494	1.80	11.4942	11.1834	348	382	109.770114942529
4AZE_A	T0494TS182_5	T0494	1.71	11.5881	11.2713	348	382	109.770114942529
4AZE_A	T0494TS186_1	T0494	2.53	7.7859	7.7115	348	382	109.770114942529
4AZE_A	T0494TS186_2	T0494	2.37	7.7859	7.7115	348	382	109.770114942529
4AZE_A	T0494TS186_3	T0494	2.40	7.7859	7.7115	348	382	109.770114942529
4AZE_A	T0494TS186_4	T0494	2.38	7.7389	7.6676	348	382	109.770114942529
4AZE_A	T0494TS186_5	T0494	2.42	7.7859	7.7115	348	382	109.770114942529
4AZE_A	T0494TS193_1	T0494	1.94	11.2743	10.9775	348	339	97.4137931034483
4AZE_A	T0494TS196_1	T0494	1.55	11.7758	11.4471	348	382	109.770114942529
4AZE_A	T0494TS196_2	T0494	1.88	11.8228	11.4910	348	382	109.770114942529
4AZE_A	T0494TS196_3	T0494	1.64	11.2595	10.9636	348	349	100.287356321839
4AZE_A	T0494TS196_4	T0494	1.57	11.7289	11.4031	348	382	109.770114942529
4AZE_A	T0494TS196_5	T0494	1.48	11.6350	11.3152	348	382	109.770114942529
4AZE_A	T0494TS213_1	T0494	2.04	10.2745	10.0414	348	270	77.5862068965517
4AZE_A	T0494TS213_2	T0494	1.66	9.6023	9.4121	348	288	82.7586206896552
4AZE_A	T0494TS213_3	T0494	1.89	9.4655	9.2840	348	289	83.0459770114943
4AZE_A	T0494TS213_4	T0494	1.78	11.0878	10.8028	348	252	72.4137931034483
4AZE_A	T0494TS213_5	T0494	1.86	9.4945	9.3111	348	288	82.7586206896552
4AZE_A	T0494TS220_1	T0494	2.19	10.7431	10.4802	348	382	109.770114942529
4AZE_A	T0494TS220_2	T0494	2.21	10.6962	10.4362	348	382	109.770114942529
4AZE_A	T0494TS220_3	T0494	2.25	10.1329	9.9088	348	382	109.770114942529
4AZE_A	T0494TS220_4	T0494	2.51	-0.1471	0.6367	348	382	109.770114942529
4AZE_A	T0494TS220_5	T0494	2.50	-0.4287	0.4704	348	382	109.770114942529
4AZE_A	T0494TS234_1	T0494	1.66	11.2655	10.9693	348	341	97.9885057471264
4AZE_A	T0494TS234_2	T0494	2.08	9.7574	9.5572	348	382	109.770114942529
4AZE_A	T0494TS234_3	T0494	1.91	9.3151	9.1431	348	331	95.1149425287356
4AZE_A	T0494TS234_4	T0494	2.05	9.6635	9.4693	348	382	109.770114942529
4AZE_A	T0494TS234_5	T0494	1.66	11.2655	10.9693	348	341	97.9885057471264
4AZE_A	T0494TS235_1	T0494	2.16	7.4104	7.3600	348	382	109.770114942529
4AZE_A	T0494TS235_2	T0494	2.33	7.4104	7.3600	348	382	109.770114942529
4AZE_A	T0494TS235_3	T0494	2.19	7.3634	7.3161	348	382	109.770114942529
4AZE_A	T0494TS235_4	T0494	2.18	7.4104	7.3600	348	382	109.770114942529
4AZE_A	T0494TS235_5	T0494	2.34	7.4573	7.4039	348	382	109.770114942529
4AZE_A	T0494TS243_1	T0494	1.80	11.3236	11.0237	348	344	98.8505747126437
4AZE_A	T0494TS247_1	T0494	1.86	11.2956	10.9975	348	345	99.1379310344828
4AZE_A	T0494TS247_2	T0494	1.76	11.2956	10.9975	348	345	99.1379310344828
4AZE_A	T0494TS247_3	T0494	1.84	11.2484	10.9532	348	345	99.1379310344828
4AZE_A	T0494TS247_4	T0494	2.01	11.3901	11.0859	348	345	99.1379310344828
4AZE_A	T0494TS247_5	T0494	1.93	11.2484	10.9532	348	345	99.1379310344828
4AZE_A	T0494TS256_1	T0494	1.88	11.3064	11.0076	348	382	109.770114942529
4AZE_A	T0494TS256_2	T0494	1.84	11.1187	10.8318	348	382	109.770114942529
4AZE_A	T0494TS256_3	T0494	2.13	11.0715	10.7876	348	309	88.7931034482759
4AZE_A	T0494TS256_4	T0494	1.89	12.0332	11.6881	348	314	90.2298850574713
4AZE_A	T0494TS256_5	T0494	1.61	12.0114	11.6676	348	310	89.0804597701149
4AZE_A	T0494TS262_1	T0494	3.01	-2.0247	0.0128	348	382	109.770114942529
4AZE_A	T0494TS262_2	T0494	2.71	-1.7900	0.0305	348	382	109.770114942529
4AZE_A	T0494TS262_3	T0494	2.77	-1.5083	0.0700	348	382	109.770114942529
4AZE_A	T0494TS262_4	T0494	3.27	-1.8839	0.0220	348	382	109.770114942529
4AZE_A	T0494TS262_5	T0494	2.87	-1.6492	0.0474	348	382	109.770114942529
4AZE_A	T0494TS266_1	T0494	1.67	11.3064	11.0076	348	382	109.770114942529
4AZE_A	T0494TS266_2	T0494	1.53	11.4374	11.1302	348	345	99.1379310344828
4AZE_A	T0494TS266_3	T0494	1.72	11.5318	11.2186	348	345	99.1379310344828
4AZE_A	T0494TS266_4	T0494	1.56	11.2484	10.9532	348	345	99.1379310344828
4AZE_A	T0494TS266_5	T0494	1.81	11.4846	11.1744	348	345	99.1379310344828
4AZE_A	T0494TS270_1	T0494	2.25	7.5981	7.5357	348	382	109.770114942529
4AZE_A	T0494TS270_2	T0494	2.60	7.5512	7.4918	348	382	109.770114942529
4AZE_A	T0494TS270_3	T0494	2.24	7.4573	7.4039	348	382	109.770114942529
4AZE_A	T0494TS270_4	T0494	2.23	7.5042	7.4479	348	382	109.770114942529
4AZE_A	T0494TS270_5	T0494	2.22	7.3634	7.3161	348	382	109.770114942529
4AZE_A	T0494TS272_1	T0494	2.70	-0.4287	0.4704	348	382	109.770114942529
4AZE_A	T0494TS272_2	T0494	2.79	-0.3818	0.4966	348	382	109.770114942529
4AZE_A	T0494TS272_3	T0494	3.13	-0.5226	0.4199	348	382	109.770114942529
4AZE_A	T0494TS272_4	T0494	2.89	0.0876	0.7905	348	382	109.770114942529
4AZE_A	T0494TS272_5	T0494	3.14	0.4162	1.0250	348	382	109.770114942529
4AZE_A	T0494TS279_1	T0494	2.38	10.1329	9.9088	348	382	109.770114942529
4AZE_A	T0494TS282_1	T0494	1.48	11.6350	11.3152	348	382	109.770114942529
4AZE_A	T0494TS293_1	T0494	1.47	11.5881	11.2713	348	382	109.770114942529
4AZE_A	T0494TS293_2	T0494	1.81	11.4472	11.1394	348	382	109.770114942529
4AZE_A	T0494TS293_3	T0494	1.59	11.4942	11.1834	348	382	109.770114942529
4AZE_A	T0494TS293_4	T0494	1.60	11.7758	11.4471	348	382	109.770114942529
4AZE_A	T0494TS293_5	T0494	1.48	11.6819	11.3592	348	382	109.770114942529
4AZE_A	T0494TS296_1	T0494	1.61	11.6819	11.3592	348	348	100
4AZE_A	T0494TS296_2	T0494	2.91	10.5084	10.2604	348	350	100.574712643678
4AZE_A	T0494TS296_3	T0494	1.77	11.4472	11.1394	348	348	100
4AZE_A	T0494TS296_4	T0494	2.92	10.4615	10.2165	348	350	100.574712643678
4AZE_A	T0494TS296_5	T0494	1.60	11.1187	10.8318	348	348	100
4AZE_A	T0494TS297_1	T0494	2.06	10.7493	10.4859	348	346	99.4252873563218
4AZE_A	T0494TS297_2	T0494	1.80	11.2401	10.9455	348	347	99.7126436781609
4AZE_A	T0494TS297_3	T0494	2.00	10.7067	10.4460	348	337	96.8390804597701
4AZE_A	T0494TS297_4	T0494	1.99	10.7964	10.5301	348	346	99.4252873563218
4AZE_A	T0494TS297_5	T0494	1.57	11.5226	11.2100	348	342	98.2758620689655
4AZE_A	T0494TS299_1	T0494	1.55	11.7758	11.4471	348	382	109.770114942529
4AZE_A	T0494TS299_2	T0494	1.88	11.8228	11.4910	348	382	109.770114942529
4AZE_A	T0494TS299_3	T0494	1.60	11.5411	11.2273	348	382	109.770114942529
4AZE_A	T0494TS299_4	T0494	1.64	11.2595	10.9636	348	349	100.287356321839
4AZE_A	T0494TS299_5	T0494	1.48	11.6350	11.3152	348	382	109.770114942529
4AZE_A	T0494TS316_1	T0494	1.73	11.1187	10.8318	348	382	109.770114942529
4AZE_A	T0494TS316_2	T0494	1.80	11.0717	10.7878	348	382	109.770114942529
4AZE_A	T0494TS316_3	T0494	2.22	10.7901	10.5241	348	382	109.770114942529
4AZE_A	T0494TS316_4	T0494	2.22	10.8840	10.6120	348	382	109.770114942529
4AZE_A	T0494TS316_5	T0494	1.99	10.9309	10.6560	348	382	109.770114942529
4AZE_A	T0494TS318_1	T0494	1.82	11.7310	11.4051	348	330	94.8275862068966
4AZE_A	T0494TS318_3	T0494	2.06	10.0637	9.8441	348	273	78.448275862069
4AZE_A	T0494TS318_4	T0494	2.10	11.0749	10.7908	348	341	97.9885057471264
4AZE_A	T0494TS318_5	T0494	2.09	11.0351	10.7535	348	339	97.4137931034483
4AZE_A	T0494TS322_1	T0494	1.89	11.4942	11.1834	348	382	109.770114942529
4AZE_A	T0494TS322_2	T0494	2.21	7.6920	7.6236	348	382	109.770114942529
4AZE_A	T0494TS322_3	T0494	2.06	8.6778	8.5464	348	382	109.770114942529
4AZE_A	T0494TS322_4	T0494	2.17	8.0675	7.9752	348	382	109.770114942529
4AZE_A	T0494TS322_5	T0494	2.68	7.8328	7.7554	348	382	109.770114942529
4AZE_A	T0494TS337_1	T0494	1.93	11.8286	11.4965	348	330	94.8275862068966
4AZE_A	T0494TS337_2	T0494	2.51	7.9267	7.8433	348	358	102.873563218391
4AZE_A	T0494TS340_1	T0494	1.54	10.8370	10.5681	348	382	109.770114942529
4AZE_A	T0494TS340_2	T0494	1.75	10.7431	10.4802	348	382	109.770114942529
4AZE_A	T0494TS340_3	T0494	1.64	11.1187	10.8318	348	382	109.770114942529
4AZE_A	T0494TS340_4	T0494	1.67	10.7431	10.4802	348	382	109.770114942529
4AZE_A	T0494TS340_5	T0494	1.73	10.8840	10.6120	348	382	109.770114942529
4AZE_A	T0494TS349_1	T0494	1.77	11.6039	11.2861	348	318	91.3793103448276
4AZE_A	T0494TS351_1	T0494	2.21	10.6962	10.4362	348	382	109.770114942529
4AZE_A	T0494TS351_2	T0494	2.19	10.7431	10.4802	348	382	109.770114942529
4AZE_A	T0494TS351_3	T0494	2.25	10.1329	9.9088	348	382	109.770114942529
4AZE_A	T0494TS351_4	T0494	2.28	10.6023	10.3483	348	382	109.770114942529
4AZE_A	T0494TS351_5	T0494	2.19	10.9778	10.6999	348	382	109.770114942529
4AZE_A	T0494TS379_1	T0494	1.63	10.9309	10.6560	348	382	109.770114942529
4AZE_A	T0494TS379_2	T0494	1.63	10.9309	10.6560	348	382	109.770114942529
4AZE_A	T0494TS379_3	T0494	1.47	11.5881	11.2713	348	382	109.770114942529
4AZE_A	T0494TS379_4	T0494	1.55	11.8697	11.5350	348	382	109.770114942529
4AZE_A	T0494TS379_5	T0494	1.76	11.6350	11.3152	348	382	109.770114942529
4AZE_A	T0494TS385_1	T0494	2.18	10.3676	10.1286	348	382	109.770114942529
4AZE_A	T0494TS385_2	T0494	2.19	10.6023	10.3483	348	382	109.770114942529
4AZE_A	T0494TS385_3	T0494	2.27	10.3676	10.1286	348	382	109.770114942529
4AZE_A	T0494TS385_4	T0494	2.18	10.1329	9.9088	348	382	109.770114942529
4AZE_A	T0494TS385_5	T0494	2.27	10.4146	10.1725	348	382	109.770114942529
4AZE_A	T0494TS387_1	T0494	1.75	11.8228	11.4910	348	382	109.770114942529
4AZE_A	T0494TS394_1	T0494	2.05	9.7128	9.5155	348	325	93.3908045977011
4AZE_A	T0494TS396_1	T0494	2.37	9.9451	9.7330	348	382	109.770114942529
4AZE_A	T0494TS396_2	T0494	2.22	10.7958	10.5295	348	339	97.4137931034483
4AZE_A	T0494TS396_3	T0494	2.24	11.0248	10.7439	348	348	100
4AZE_A	T0494TS396_4	T0494	2.25	10.9778	10.6999	348	348	100
4AZE_A	T0494TS396_5	T0494	2.13	10.6523	10.3951	348	339	97.4137931034483
4AZE_A	T0494TS404_1_1	T0494	2.76	3.3027	3.5285	348	137	39.367816091954
4AZE_A	T0494TS404_1_2	T0494	2.47	0.0156	0.7419	348	245	70.4022988505747
4AZE_A	T0494TS404_2_1	T0494	2.69	1.5397	1.9396	348	137	39.367816091954
4AZE_A	T0494TS404_2_2	T0494	2.64	1.5323	1.9332	348	245	70.4022988505747
4AZE_A	T0494TS404_3_1	T0494	1.94	1.5397	1.9396	348	137	39.367816091954
4AZE_A	T0494TS404_3_2	T0494	2.97	-0.3484	0.5155	348	245	70.4022988505747
4AZE_A	T0494TS404_4_1	T0494	2.62	3.5810	3.7857	348	137	39.367816091954
4AZE_A	T0494TS404_4_2	T0494	2.37	-0.5304	0.4158	348	245	70.4022988505747
4AZE_A	T0494TS404_5_1	T0494	2.46	2.9315	3.1871	348	137	39.367816091954
4AZE_A	T0494TS404_5_2	T0494	2.77	-0.4091	0.4812	348	245	70.4022988505747
4AZE_A	T0494TS407_1	T0494	1.64	11.5881	11.2713	348	382	109.770114942529
4AZE_A	T0494TS407_2	T0494	2.08	11.5881	11.2713	348	382	109.770114942529
4AZE_A	T0494TS407_3	T0494	1.47	11.5881	11.2713	348	382	109.770114942529
4AZE_A	T0494TS407_4	T0494	2.28	11.4472	11.1394	348	382	109.770114942529
4AZE_A	T0494TS407_5	T0494	1.76	11.5881	11.2713	348	382	109.770114942529
4AZE_A	T0494TS408_1	T0494	1.76	11.6350	11.3152	348	382	109.770114942529
4AZE_A	T0494TS408_2	T0494	1.49	11.4942	11.1834	348	382	109.770114942529
4AZE_A	T0494TS408_3	T0494	1.68	11.2125	10.9197	348	382	109.770114942529
4AZE_A	T0494TS408_4	T0494	1.81	11.2595	10.9636	348	382	109.770114942529
4AZE_A	T0494TS408_5	T0494	2.31	11.5881	11.2713	348	382	109.770114942529
4AZE_A	T0494TS409_1	T0494	1.87	11.6350	11.3152	348	382	109.770114942529
4AZE_A	T0494TS409_2	T0494	1.70	11.3534	11.0515	348	382	109.770114942529
4AZE_A	T0494TS409_3	T0494	2.21	11.1187	10.8318	348	382	109.770114942529
4AZE_A	T0494TS409_4	T0494	1.74	11.5881	11.2713	348	382	109.770114942529
4AZE_A	T0494TS409_5	T0494	1.62	11.5411	11.2273	348	382	109.770114942529
4AZE_A	T0494TS415_1	T0494	2.70	10.4146	10.1725	348	382	109.770114942529
4AZE_A	T0494TS415_2	T0494	2.40	10.8370	10.5681	348	382	109.770114942529
4AZE_A	T0494TS415_3	T0494	2.13	10.5554	10.3044	348	382	109.770114942529
4AZE_A	T0494TS415_4	T0494	2.08	10.9778	10.6999	348	382	109.770114942529
4AZE_A	T0494TS415_5	T0494	1.82	9.4757	9.2935	348	382	109.770114942529
4AZE_A	T0494TS419_1	T0494	1.56	11.9636	11.6229	348	382	109.770114942529
4AZE_A	T0494TS420_1	T0494	2.74	-0.8042	0.2854	348	382	109.770114942529
4AZE_A	T0494TS425_1	T0494	2.38	10.1329	9.9088	348	382	109.770114942529
4AZE_A	T0494TS425_2	T0494	1.96	8.9594	8.8101	348	382	109.770114942529
4AZE_A	T0494TS425_3	T0494	2.23	9.2410	9.0738	348	382	109.770114942529
4AZE_A	T0494TS425_4	T0494	1.93	8.5369	8.4146	348	382	109.770114942529
4AZE_A	T0494TS425_5	T0494	1.60	6.9410	6.9207	348	382	109.770114942529
4AZE_A	T0494TS426_1	T0494	1.55	11.8697	11.5350	348	382	109.770114942529
4AZE_A	T0494TS426_2	T0494	1.61	11.8228	11.4910	348	382	109.770114942529
4AZE_A	T0494TS426_3	T0494	1.55	11.7758	11.4471	348	382	109.770114942529
4AZE_A	T0494TS426_4	T0494	1.67	11.6819	11.3592	348	382	109.770114942529
4AZE_A	T0494TS426_5	T0494	1.66	12.1044	11.7547	348	382	109.770114942529
4AZE_A	T0494TS427_1	T0494	1.66	11.3043	11.0056	348	343	98.5632183908046
4AZE_A	T0494TS429_1	T0494	1.58	11.6467	11.3261	348	341	97.9885057471264
4AZE_A	T0494TS429_2	T0494	1.75	11.3064	11.0076	348	382	109.770114942529
4AZE_A	T0494TS429_3	T0494	1.73	11.6819	11.3592	348	382	109.770114942529
4AZE_A	T0494TS429_4	T0494	1.73	11.6819	11.3592	348	382	109.770114942529
4AZE_A	T0494TS429_5	T0494	1.73	11.6819	11.3592	348	382	109.770114942529
4AZE_A	T0494TS434_1	T0494	1.61	11.5881	11.2713	348	382	109.770114942529
4AZE_A	T0494TS434_2	T0494	1.68	11.8228	11.4910	348	382	109.770114942529
4AZE_A	T0494TS434_3	T0494	1.64	11.5881	11.2713	348	382	109.770114942529
4AZE_A	T0494TS434_4	T0494	1.83	11.5411	11.2273	348	382	109.770114942529
4AZE_A	T0494TS434_5	T0494	1.78	11.4942	11.1834	348	382	109.770114942529
4AZE_A	T0494TS436_1	T0494	1.58	11.6467	11.3261	348	341	97.9885057471264
4AZE_A	T0494TS436_2	T0494	1.78	11.2956	10.9975	348	345	99.1379310344828
4AZE_A	T0494TS436_3	T0494	1.81	11.2012	10.9090	348	345	99.1379310344828
4AZE_A	T0494TS436_4	T0494	1.61	11.4275	11.1209	348	337	96.8390804597701
4AZE_A	T0494TS436_5	T0494	1.80	11.2938	10.9957	348	340	97.7011494252874
4AZE_A	T0494TS438_1	T0494	1.78	11.2125	10.9197	348	382	109.770114942529
4AZE_A	T0494TS438_2	T0494	1.84	11.1656	10.8757	348	382	109.770114942529
4AZE_A	T0494TS438_3	T0494	1.76	11.1187	10.8318	348	382	109.770114942529
4AZE_A	T0494TS438_4	T0494	1.70	11.3534	11.0515	348	382	109.770114942529
4AZE_A	T0494TS438_5	T0494	2.29	11.0717	10.7878	348	382	109.770114942529
4AZE_A	T0494TS443_1	T0494	1.90	10.7901	10.5241	348	382	109.770114942529
4AZE_A	T0494TS443_2	T0494	1.90	10.7901	10.5241	348	382	109.770114942529
4AZE_A	T0494TS443_3	T0494	1.90	10.2268	9.9967	348	382	109.770114942529
4AZE_A	T0494TS443_4	T0494	1.79	10.5554	10.3044	348	382	109.770114942529
4AZE_A	T0494TS443_5	T0494	1.79	10.5554	10.3044	348	382	109.770114942529
4AZE_A	T0494TS449_1	T0494	1.96	11.0248	10.7439	348	348	100
4AZE_A	T0494TS449_2	T0494	1.90	10.6669	10.4088	348	342	98.2758620689655
4AZE_A	T0494TS449_3	T0494	2.19	11.1187	10.8318	348	348	100
4AZE_A	T0494TS449_4	T0494	2.18	11.1656	10.8757	348	348	100
4AZE_A	T0494TS449_5	T0494	1.97	10.8840	10.6120	348	348	100
4AZE_A	T0494TS453_1	T0494	1.50	11.7289	11.4031	348	382	109.770114942529
4AZE_A	T0494TS453_2	T0494	1.52	11.5881	11.2713	348	382	109.770114942529
4AZE_A	T0494TS453_3	T0494	2.05	11.7289	11.4031	348	382	109.770114942529
4AZE_A	T0494TS453_4	T0494	2.08	11.2125	10.9197	348	382	109.770114942529
4AZE_A	T0494TS453_5	T0494	1.61	11.4472	11.1394	348	382	109.770114942529
4AZE_A	T0494TS454_1	T0494	1.74	11.2833	10.9859	348	337	96.8390804597701
4AZE_A	T0494TS454_2	T0494	2.13	10.7409	10.4781	348	334	95.9770114942529
4AZE_A	T0494TS454_3	T0494	2.22	10.7893	10.5234	348	334	95.9770114942529
4AZE_A	T0494TS454_4	T0494	1.86	11.4083	11.1030	348	336	96.551724137931
4AZE_A	T0494TS454_5	T0494	1.90	9.7189	9.5212	348	321	92.2413793103448
4AZE_A	T0494TS462_1	T0494	1.96	11.2595	10.9636	348	382	109.770114942529
4AZE_A	T0494TS462_2	T0494	1.96	11.2595	10.9636	348	382	109.770114942529
4AZE_A	T0494TS462_3	T0494	1.97	8.7716	8.6343	348	382	109.770114942529
4AZE_A	T0494TS462_4	T0494	2.33	8.7247	8.5904	348	382	109.770114942529
4AZE_A	T0494TS462_5	T0494	1.96	11.2595	10.9636	348	382	109.770114942529
4AZE_A	T0494TS463_1	T0494	2.29	10.6023	10.3483	348	363	104.310344827586
4AZE_A	T0494TS463_2	T0494	2.02	11.0550	10.7722	348	340	97.7011494252874
4AZE_A	T0494TS463_3	T0494	2.84	9.1449	8.9838	348	328	94.2528735632184
4AZE_A	T0494TS475_1	T0494	1.88	11.3534	11.0515	348	382	109.770114942529
4AZE_A	T0494TS475_2	T0494	1.79	11.4472	11.1394	348	382	109.770114942529
4AZE_A	T0494TS475_3	T0494	1.78	11.4003	11.0955	348	382	109.770114942529
4AZE_A	T0494TS475_4	T0494	1.73	11.3064	11.0076	348	382	109.770114942529
4AZE_A	T0494TS477_1	T0494	2.42	10.9778	10.6999	348	382	109.770114942529
4AZE_A	T0494TS477_2	T0494	1.69	12.0805	11.7324	348	311	89.367816091954
4AZE_A	T0494TS477_3	T0494	1.61	12.2450	11.8863	348	300	86.2068965517241
4AZE_A	T0494TS477_4	T0494	1.95	10.3440	10.1065	348	273	78.448275862069
4AZE_A	T0494TS477_5	T0494	2.21	9.5730	9.3846	348	302	86.7816091954023
4AZE_A	T0494TS479_1	T0494	1.89	-0.0062	0.7274	348	382	109.770114942529
4AZE_A	T0494TS479_2	T0494	2.91	0.2754	0.9220	348	382	109.770114942529
4AZE_A	T0494TS479_3	T0494	2.01	-0.0062	0.7274	348	382	109.770114942529
4AZE_A	T0494TS479_4	T0494	2.62	0.0407	0.7587	348	382	109.770114942529
4AZE_A	T0494TS479_5	T0494	2.14	0.0407	0.7587	348	382	109.770114942529
4AZE_A	T0494TS495_1	T0494	2.24	9.0063	8.8541	348	382	109.770114942529
T0494AL019_1	T0494AL019_2	T0494	1.65	12.2884	11.9270	346	317	91.6184971098266
T0494AL019_1	T0494AL019_4	T0494	2.69	6.9428	6.9224	346	296	85.5491329479769
T0494AL019_1	T0494AL019_5	T0494	1.93	7.6853	7.6173	346	372	107.514450867052
T0494AL019_1	T0494AL421_1	T0494	2.30	8.7230	8.5888	346	326	94.2196531791908
T0494AL019_1	T0494AL421_2	T0494	2.15	8.1095	8.0144	346	313	90.4624277456647
T0494AL019_1	T0494AL421_3	T0494	2.36	8.0313	7.9412	346	313	90.4624277456647
T0494AL019_1	T0494AL421_4	T0494	2.28	8.4439	8.3275	346	289	83.5260115606936
T0494AL019_1	T0494AL421_5	T0494	2.59	7.5944	7.5323	346	302	87.2832369942196
T0494AL019_1	T0494TS002_1	T0494	0.57	13.2005	12.7810	346	357	103.179190751445
T0494AL019_1	T0494TS002_2	T0494	1.69	11.7682	11.4399	346	332	95.9537572254335
T0494AL019_1	T0494TS002_3	T0494	2.59	7.6853	7.6173	346	378	109.248554913295
T0494AL019_1	T0494TS002_4	T0494	2.44	7.2139	7.1761	346	382	110.404624277457
T0494AL019_1	T0494TS002_5	T0494	2.41	7.4967	7.4408	346	357	103.179190751445
T0494AL019_1	T0494TS007_1	T0494	2.02	8.1779	8.0785	346	345	99.7109826589595
T0494AL019_1	T0494TS007_2	T0494	2.11	7.9889	7.9016	346	345	99.7109826589595
T0494AL019_1	T0494TS007_3	T0494	2.30	7.5494	7.4901	346	341	98.5549132947977
T0494AL019_1	T0494TS007_4	T0494	2.19	7.7399	7.6685	346	341	98.5549132947977
T0494AL019_1	T0494TS007_5	T0494	2.32	6.7898	6.7792	346	286	82.6589595375723
T0494AL019_1	T0494TS012_1	T0494	2.50	7.8738	7.7938	346	382	110.404624277457
T0494AL019_1	T0494TS013_1	T0494	2.26	7.8267	7.7497	346	382	110.404624277457
T0494AL019_1	T0494TS013_2	T0494	2.39	7.4496	7.3967	346	382	110.404624277457
T0494AL019_1	T0494TS013_3	T0494	2.34	7.3081	7.2643	346	382	110.404624277457
T0494AL019_1	T0494TS013_4	T0494	2.63	7.8738	7.7938	346	382	110.404624277457
T0494AL019_1	T0494TS013_5	T0494	2.26	7.8267	7.7497	346	382	110.404624277457
T0494AL019_1	T0494TS014_1	T0494	2.70	5.7054	5.7649	346	382	110.404624277457
T0494AL019_1	T0494TS020_1	T0494	2.14	8.1095	8.0145	346	382	110.404624277457
T0494AL019_1	T0494TS020_2	T0494	2.28	7.8267	7.7497	346	382	110.404624277457
T0494AL019_1	T0494TS020_3	T0494	2.23	7.4024	7.3526	346	382	110.404624277457
T0494AL019_1	T0494TS020_4	T0494	2.39	7.3081	7.2643	346	382	110.404624277457
T0494AL019_1	T0494TS020_5	T0494	2.05	7.8738	7.7938	346	382	110.404624277457
T0494AL019_1	T0494TS048_1	T0494	2.17	8.0152	7.9262	346	346	100
T0494AL019_1	T0494TS048_2	T0494	2.40	7.3390	7.2932	346	342	98.8439306358381
T0494AL019_1	T0494TS048_3	T0494	2.51	6.9583	6.9369	346	337	97.3988439306358
T0494AL019_1	T0494TS048_4	T0494	2.30	7.3390	7.2932	346	342	98.8439306358381
T0494AL019_1	T0494TS048_5	T0494	2.72	7.1667	7.1320	346	363	104.913294797688
T0494AL019_1	T0494TS057_1	T0494	2.24	7.5438	7.4849	346	382	110.404624277457
T0494AL019_1	T0494TS057_2	T0494	2.53	7.6853	7.6173	346	382	110.404624277457
T0494AL019_1	T0494TS057_3	T0494	2.35	7.6853	7.6173	346	382	110.404624277457
T0494AL019_1	T0494TS057_4	T0494	2.41	7.4024	7.3526	346	382	110.404624277457
T0494AL019_1	T0494TS057_5	T0494	2.41	7.4024	7.3526	346	382	110.404624277457
T0494AL019_1	T0494TS069_1	T0494	2.30	7.5910	7.5291	346	382	110.404624277457
T0494AL019_1	T0494TS069_2	T0494	2.30	7.4024	7.3526	346	382	110.404624277457
T0494AL019_1	T0494TS069_3	T0494	2.28	7.4024	7.3526	346	382	110.404624277457
T0494AL019_1	T0494TS069_4	T0494	2.27	7.7795	7.7056	346	382	110.404624277457
T0494AL019_1	T0494TS069_5	T0494	2.34	7.6381	7.5732	346	382	110.404624277457
T0494AL019_1	T0494TS073_1	T0494	2.56	7.5910	7.5291	346	382	110.404624277457
T0494AL019_1	T0494TS073_2	T0494	2.40	7.5438	7.4849	346	382	110.404624277457
T0494AL019_1	T0494TS073_3	T0494	2.51	7.4967	7.4408	346	382	110.404624277457
T0494AL019_1	T0494TS073_4	T0494	2.43	7.1196	7.0879	346	382	110.404624277457
T0494AL019_1	T0494TS073_5	T0494	2.43	7.7324	7.6614	346	382	110.404624277457
T0494AL019_1	T0494TS085_1	T0494	2.28	7.7795	7.7056	346	382	110.404624277457
T0494AL019_1	T0494TS085_2	T0494	2.31	7.4024	7.3526	346	382	110.404624277457
T0494AL019_1	T0494TS085_3	T0494	1.88	8.2038	8.1027	346	382	110.404624277457
T0494AL019_1	T0494TS085_4	T0494	2.17	7.5910	7.5291	346	382	110.404624277457
T0494AL019_1	T0494TS085_5	T0494	2.39	7.7324	7.6614	346	382	110.404624277457
T0494AL019_1	T0494TS095_1	T0494	2.44	7.5060	7.4495	346	290	83.8150289017341
T0494AL019_1	T0494TS095_2	T0494	2.44	7.7606	7.6879	346	284	82.0809248554913
T0494AL019_1	T0494TS095_3	T0494	2.44	7.5060	7.4495	346	290	83.8150289017341
T0494AL019_1	T0494TS100_1	T0494	2.25	7.2610	7.2202	346	382	110.404624277457
T0494AL019_1	T0494TS100_2	T0494	2.42	7.2610	7.2202	346	382	110.404624277457
T0494AL019_1	T0494TS100_3	T0494	2.34	8.1095	8.0145	346	382	110.404624277457
T0494AL019_1	T0494TS100_4	T0494	2.37	8.1095	8.0145	346	382	110.404624277457
T0494AL019_1	T0494TS100_5	T0494	2.31	8.6015	8.4750	346	324	93.6416184971098
T0494AL019_1	T0494TS116_2	T0494	1.92	9.6651	9.4708	346	382	110.404624277457
T0494AL019_1	T0494TS116_4	T0494	2.15	7.8738	7.7938	346	382	110.404624277457
T0494AL019_1	T0494TS116_5	T0494	2.66	6.6011	6.6026	346	382	110.404624277457
T0494AL019_1	T0494TS122_1	T0494	2.03	8.0152	7.9262	346	382	110.404624277457
T0494AL019_1	T0494TS124_1	T0494	1.98	7.7324	7.6614	346	382	110.404624277457
T0494AL019_1	T0494TS124_2	T0494	2.30	7.7324	7.6614	346	382	110.404624277457
T0494AL019_1	T0494TS124_3	T0494	2.19	7.5438	7.4849	346	382	110.404624277457
T0494AL019_1	T0494TS124_4	T0494	2.58	7.0253	6.9996	346	382	110.404624277457
T0494AL019_1	T0494TS124_5	T0494	2.35	7.3081	7.2643	346	382	110.404624277457
T0494AL019_1	T0494TS131_1	T0494	2.14	8.1095	8.0145	346	382	110.404624277457
T0494AL019_1	T0494TS131_2	T0494	2.28	7.8267	7.7497	346	382	110.404624277457
T0494AL019_1	T0494TS131_3	T0494	2.48	7.7324	7.6614	346	382	110.404624277457
T0494AL019_1	T0494TS131_4	T0494	2.18	7.7795	7.7056	346	382	110.404624277457
T0494AL019_1	T0494TS131_5	T0494	2.26	8.1566	8.0586	346	382	110.404624277457
T0494AL019_1	T0494TS135_1	T0494	2.34	7.2610	7.2202	346	382	110.404624277457
T0494AL019_1	T0494TS135_2	T0494	2.31	7.5438	7.4849	346	382	110.404624277457
T0494AL019_1	T0494TS135_3	T0494	2.38	7.2610	7.2202	346	382	110.404624277457
T0494AL019_1	T0494TS135_4	T0494	2.27	7.3553	7.3084	346	382	110.404624277457
T0494AL019_1	T0494TS135_5	T0494	2.13	7.6381	7.5732	346	382	110.404624277457
T0494AL019_1	T0494TS138_1	T0494	2.49	7.7795	7.7056	346	382	110.404624277457
T0494AL019_1	T0494TS138_2	T0494	2.24	8.0624	7.9703	346	349	100.867052023121
T0494AL019_1	T0494TS138_3	T0494	2.50	7.4967	7.4408	346	382	110.404624277457
T0494AL019_1	T0494TS138_4	T0494	2.31	7.7795	7.7056	346	382	110.404624277457
T0494AL019_1	T0494TS138_5	T0494	2.18	7.8738	7.7938	346	382	110.404624277457
T0494AL019_1	T0494TS140_1	T0494	2.24	8.0624	7.9703	346	349	100.867052023121
T0494AL019_1	T0494TS140_2	T0494	1.97	8.0152	7.9262	346	347	100.28901734104
T0494AL019_1	T0494TS140_3	T0494	2.20	8.0834	7.9900	346	345	99.7109826589595
T0494AL019_1	T0494TS140_4	T0494	2.60	6.9310	6.9114	346	361	104.335260115607
T0494AL019_1	T0494TS140_5	T0494	2.19	7.1196	7.0879	346	359	103.757225433526
T0494AL019_1	T0494TS142_1	T0494	2.19	8.0362	7.9458	346	345	99.7109826589595
T0494AL019_1	T0494TS142_2	T0494	2.29	8.1307	8.0343	346	345	99.7109826589595
T0494AL019_1	T0494TS142_3	T0494	2.00	8.0834	7.9900	346	345	99.7109826589595
T0494AL019_1	T0494TS142_4	T0494	2.25	8.0362	7.9458	346	345	99.7109826589595
T0494AL019_1	T0494TS142_5	T0494	2.14	8.0362	7.9458	346	345	99.7109826589595
T0494AL019_1	T0494TS143_1	T0494	2.32	8.0834	7.9900	346	345	99.7109826589595
T0494AL019_1	T0494TS143_2	T0494	2.24	7.9417	7.8574	346	345	99.7109826589595
T0494AL019_1	T0494TS143_3	T0494	1.98	7.9889	7.9016	346	345	99.7109826589595
T0494AL019_1	T0494TS143_4	T0494	2.34	7.7173	7.6473	346	326	94.2196531791908
T0494AL019_1	T0494TS143_5	T0494	2.39	7.3428	7.2967	346	337	97.3988439306358
T0494AL019_1	T0494TS147_1	T0494	2.54	6.6953	6.6908	346	382	110.404624277457
T0494AL019_1	T0494TS147_2	T0494	2.50	6.7425	6.7349	346	382	110.404624277457
T0494AL019_1	T0494TS147_3	T0494	2.55	7.1667	7.1320	346	382	110.404624277457
T0494AL019_1	T0494TS147_4	T0494	2.55	7.4024	7.3526	346	382	110.404624277457
T0494AL019_1	T0494TS147_5	T0494	2.61	6.6482	6.6467	346	382	110.404624277457
T0494AL019_1	T0494TS149_1	T0494	2.33	7.5438	7.4849	346	382	110.404624277457
T0494AL019_1	T0494TS149_2	T0494	2.24	7.8267	7.7497	346	382	110.404624277457
T0494AL019_1	T0494TS149_3	T0494	2.51	7.4967	7.4408	346	382	110.404624277457
T0494AL019_1	T0494TS149_4	T0494	2.88	7.6853	7.6173	346	382	110.404624277457
T0494AL019_1	T0494TS149_5	T0494	2.07	7.9209	7.8379	346	382	110.404624277457
T0494AL019_1	T0494TS153_1	T0494	2.06	7.9681	7.8821	346	347	100.28901734104
T0494AL019_1	T0494TS153_2	T0494	2.29	7.1964	7.1597	346	342	98.8439306358381
T0494AL019_1	T0494TS153_3	T0494	2.14	8.0544	7.9629	346	246	71.0982658959538
T0494AL019_1	T0494TS153_4	T0494	2.37	7.7998	7.7246	346	329	95.0867052023121
T0494AL019_1	T0494TS153_5	T0494	2.17	7.8472	7.7689	346	345	99.7109826589595
T0494AL019_1	T0494TS154_1	T0494	2.16	7.9209	7.8379	346	382	110.404624277457
T0494AL019_1	T0494TS157_1	T0494	2.68	5.4226	5.5006	346	382	110.404624277457
T0494AL019_1	T0494TS157_2	T0494	2.72	4.6212	4.7526	346	382	110.404624277457
T0494AL019_1	T0494TS157_3	T0494	2.81	5.8468	5.8971	346	382	110.404624277457
T0494AL019_1	T0494TS157_4	T0494	2.78	6.7425	6.7349	346	382	110.404624277457
T0494AL019_1	T0494TS157_5	T0494	2.62	7.1667	7.1320	346	382	110.404624277457
T0494AL019_1	T0494TS164_1	T0494	2.68	5.4226	5.5006	346	382	110.404624277457
T0494AL019_1	T0494TS164_2	T0494	2.72	4.6212	4.7526	346	382	110.404624277457
T0494AL019_1	T0494TS164_3	T0494	2.81	5.8468	5.8971	346	382	110.404624277457
T0494AL019_1	T0494TS164_4	T0494	2.78	6.7425	6.7349	346	382	110.404624277457
T0494AL019_1	T0494TS164_5	T0494	2.62	7.1667	7.1320	346	382	110.404624277457
T0494AL019_1	T0494TS166_1	T0494	2.63	7.4496	7.3967	346	382	110.404624277457
T0494AL019_1	T0494TS166_2	T0494	2.58	7.4024	7.3526	346	382	110.404624277457
T0494AL019_1	T0494TS166_3	T0494	2.73	7.7324	7.6614	346	382	110.404624277457
T0494AL019_1	T0494TS166_4	T0494	2.29	7.4024	7.3526	346	382	110.404624277457
T0494AL019_1	T0494TS166_5	T0494	2.43	8.2981	8.1910	346	382	110.404624277457
T0494AL019_1	T0494TS172_1	T0494	2.28	7.7795	7.7056	346	382	110.404624277457
T0494AL019_1	T0494TS172_2	T0494	2.31	7.4024	7.3526	346	382	110.404624277457
T0494AL019_1	T0494TS172_3	T0494	1.88	8.2038	8.1027	346	382	110.404624277457
T0494AL019_1	T0494TS172_4	T0494	2.17	7.5910	7.5291	346	382	110.404624277457
T0494AL019_1	T0494TS172_5	T0494	2.37	8.0624	7.9703	346	382	110.404624277457
T0494AL019_1	T0494TS174_1	T0494	2.32	7.3111	7.2671	346	341	98.5549132947977
T0494AL019_1	T0494TS174_2	T0494	2.45	7.7324	7.6614	346	359	103.757225433526
T0494AL019_1	T0494TS174_3	T0494	2.50	8.0152	7.9262	346	359	103.757225433526
T0494AL019_1	T0494TS174_4	T0494	2.43	7.8738	7.7938	346	359	103.757225433526
T0494AL019_1	T0494TS174_5	T0494	2.23	7.4064	7.3563	346	341	98.5549132947977
T0494AL019_1	T0494TS182_1	T0494	2.13	7.5910	7.5291	346	382	110.404624277457
T0494AL019_1	T0494TS182_2	T0494	2.29	7.6853	7.6173	346	382	110.404624277457
T0494AL019_1	T0494TS182_3	T0494	2.65	7.9681	7.8821	346	382	110.404624277457
T0494AL019_1	T0494TS182_4	T0494	2.42	7.7324	7.6614	346	382	110.404624277457
T0494AL019_1	T0494TS182_5	T0494	2.62	7.3081	7.2643	346	382	110.404624277457
T0494AL019_1	T0494TS186_1	T0494	1.53	8.8637	8.7205	346	382	110.404624277457
T0494AL019_1	T0494TS186_2	T0494	1.53	8.7694	8.6323	346	382	110.404624277457
T0494AL019_1	T0494TS186_3	T0494	1.51	8.9109	8.7647	346	382	110.404624277457
T0494AL019_1	T0494TS186_4	T0494	1.53	8.7694	8.6323	346	382	110.404624277457
T0494AL019_1	T0494TS186_5	T0494	1.46	8.7223	8.5882	346	382	110.404624277457
T0494AL019_1	T0494TS193_1	T0494	2.37	8.0206	7.9313	346	339	97.9768786127168
T0494AL019_1	T0494TS196_1	T0494	2.49	7.7795	7.7056	346	382	110.404624277457
T0494AL019_1	T0494TS196_2	T0494	2.32	7.6853	7.6173	346	382	110.404624277457
T0494AL019_1	T0494TS196_3	T0494	2.24	8.0624	7.9703	346	349	100.867052023121
T0494AL019_1	T0494TS196_4	T0494	2.21	7.8738	7.7938	346	382	110.404624277457
T0494AL019_1	T0494TS196_5	T0494	2.18	7.8738	7.7938	346	382	110.404624277457
T0494AL019_1	T0494TS213_1	T0494	2.30	8.4097	8.2955	346	270	78.0346820809249
T0494AL019_1	T0494TS213_2	T0494	2.16	7.9852	7.8981	346	288	83.2369942196532
T0494AL019_1	T0494TS213_3	T0494	2.38	8.1213	8.0255	346	289	83.5260115606936
T0494AL019_1	T0494TS213_4	T0494	2.33	8.8888	8.7440	346	252	72.8323699421965
T0494AL019_1	T0494TS213_5	T0494	2.16	8.3086	8.2009	346	288	83.2369942196532
T0494AL019_1	T0494TS220_1	T0494	2.35	7.6381	7.5732	346	382	110.404624277457
T0494AL019_1	T0494TS220_2	T0494	2.35	7.6381	7.5732	346	382	110.404624277457
T0494AL019_1	T0494TS220_3	T0494	2.35	7.6381	7.5732	346	382	110.404624277457
T0494AL019_1	T0494TS220_4	T0494	2.72	0.2373	0.8948	346	382	110.404624277457
T0494AL019_1	T0494TS220_5	T0494	2.64	-0.7054	0.3296	346	382	110.404624277457
T0494AL019_1	T0494TS234_1	T0494	2.32	7.3111	7.2671	346	341	98.5549132947977
T0494AL019_1	T0494TS234_2	T0494	2.39	6.7896	6.7791	346	382	110.404624277457
T0494AL019_1	T0494TS234_3	T0494	2.32	7.1240	7.0920	346	331	95.6647398843931
T0494AL019_1	T0494TS234_4	T0494	2.88	7.1196	7.0879	346	382	110.404624277457
T0494AL019_1	T0494TS234_5	T0494	2.32	7.3111	7.2671	346	341	98.5549132947977
T0494AL019_1	T0494TS235_1	T0494	2.40	8.6280	8.4999	346	382	110.404624277457
T0494AL019_1	T0494TS235_2	T0494	1.42	8.5809	8.4558	346	382	110.404624277457
T0494AL019_1	T0494TS235_3	T0494	1.49	8.6752	8.5440	346	382	110.404624277457
T0494AL019_1	T0494TS235_4	T0494	2.75	8.6752	8.5440	346	382	110.404624277457
T0494AL019_1	T0494TS235_5	T0494	2.56	8.5809	8.4558	346	382	110.404624277457
T0494AL019_1	T0494TS243_1	T0494	2.28	8.1046	8.0098	346	344	99.4219653179191
T0494AL019_1	T0494TS247_1	T0494	2.31	8.0362	7.9458	346	345	99.7109826589595
T0494AL019_1	T0494TS247_2	T0494	2.02	8.1779	8.0785	346	345	99.7109826589595
T0494AL019_1	T0494TS247_3	T0494	2.23	7.9889	7.9016	346	345	99.7109826589595
T0494AL019_1	T0494TS247_4	T0494	2.16	7.9889	7.9016	346	345	99.7109826589595
T0494AL019_1	T0494TS247_5	T0494	2.21	7.9417	7.8574	346	345	99.7109826589595
T0494AL019_1	T0494TS256_1	T0494	2.04	7.9681	7.8821	346	382	110.404624277457
T0494AL019_1	T0494TS256_2	T0494	1.90	8.0152	7.9262	346	382	110.404624277457
T0494AL019_1	T0494TS256_3	T0494	2.15	8.2554	8.1511	346	309	89.3063583815029
T0494AL019_1	T0494TS256_4	T0494	2.30	8.7440	8.6084	346	314	90.7514450867052
T0494AL019_1	T0494TS256_5	T0494	2.32	8.0271	7.9373	346	310	89.5953757225434
T0494AL019_1	T0494TS262_1	T0494	3.06	-1.2711	0.1229	346	382	110.404624277457
T0494AL019_1	T0494TS262_2	T0494	2.42	-1.7425	0.0356	346	382	110.404624277457
T0494AL019_1	T0494TS262_3	T0494	2.84	-1.1768	0.1494	346	382	110.404624277457
T0494AL019_1	T0494TS262_4	T0494	2.93	-0.7997	0.2873	346	382	110.404624277457
T0494AL019_1	T0494TS262_5	T0494	2.63	-1.6482	0.0475	346	382	110.404624277457
T0494AL019_1	T0494TS266_1	T0494	2.21	7.8738	7.7938	346	382	110.404624277457
T0494AL019_1	T0494TS266_2	T0494	2.38	7.7055	7.6363	346	345	99.7109826589595
T0494AL019_1	T0494TS266_3	T0494	2.12	7.8472	7.7689	346	345	99.7109826589595
T0494AL019_1	T0494TS266_4	T0494	2.31	7.7055	7.6363	346	345	99.7109826589595
T0494AL019_1	T0494TS266_5	T0494	2.37	7.7055	7.6363	346	345	99.7109826589595
T0494AL019_1	T0494TS270_1	T0494	1.33	8.6752	8.5440	346	382	110.404624277457
T0494AL019_1	T0494TS270_2	T0494	1.34	8.6280	8.4999	346	382	110.404624277457
T0494AL019_1	T0494TS270_3	T0494	1.29	8.3923	8.2792	346	382	110.404624277457
T0494AL019_1	T0494TS270_4	T0494	1.61	8.7223	8.5882	346	382	110.404624277457
T0494AL019_1	T0494TS270_5	T0494	1.29	8.4395	8.3234	346	382	110.404624277457
T0494AL019_1	T0494TS272_1	T0494	2.91	-0.7526	0.3081	346	382	110.404624277457
T0494AL019_1	T0494TS272_2	T0494	3.07	-0.3283	0.5271	346	382	110.404624277457
T0494AL019_1	T0494TS272_3	T0494	2.62	-0.7054	0.3296	346	382	110.404624277457
T0494AL019_1	T0494TS272_4	T0494	2.92	-0.4226	0.4737	346	382	110.404624277457
T0494AL019_1	T0494TS272_5	T0494	3.12	-0.5169	0.4229	346	382	110.404624277457
T0494AL019_1	T0494TS279_1	T0494	2.95	5.9883	6.0294	346	382	110.404624277457
T0494AL019_1	T0494TS282_1	T0494	2.52	7.6381	7.5732	346	382	110.404624277457
T0494AL019_1	T0494TS293_1	T0494	2.51	7.7324	7.6614	346	382	110.404624277457
T0494AL019_1	T0494TS293_2	T0494	1.89	8.1095	8.0145	346	382	110.404624277457
T0494AL019_1	T0494TS293_3	T0494	2.41	7.8267	7.7497	346	382	110.404624277457
T0494AL019_1	T0494TS293_4	T0494	2.23	7.7324	7.6614	346	382	110.404624277457
T0494AL019_1	T0494TS293_5	T0494	2.51	7.7795	7.7056	346	382	110.404624277457
T0494AL019_1	T0494TS296_1	T0494	2.29	7.2610	7.2202	346	348	100.578034682081
T0494AL019_1	T0494TS296_2	T0494	2.52	7.2139	7.1761	346	350	101.156069364162
T0494AL019_1	T0494TS296_3	T0494	2.24	7.3081	7.2643	346	348	100.578034682081
T0494AL019_1	T0494TS296_4	T0494	2.47	7.2610	7.2202	346	350	101.156069364162
T0494AL019_1	T0494TS296_5	T0494	2.33	7.2610	7.2202	346	348	100.578034682081
T0494AL019_1	T0494TS297_1	T0494	1.98	8.1566	8.0586	346	346	100
T0494AL019_1	T0494TS297_2	T0494	2.06	7.9681	7.8821	346	347	100.28901734104
T0494AL019_1	T0494TS297_3	T0494	2.49	6.6700	6.6671	346	337	97.3988439306358
T0494AL019_1	T0494TS297_4	T0494	2.20	8.0152	7.9262	346	346	100
T0494AL019_1	T0494TS297_5	T0494	2.29	7.1964	7.1597	346	342	98.8439306358381
T0494AL019_1	T0494TS299_1	T0494	2.49	7.7795	7.7056	346	382	110.404624277457
T0494AL019_1	T0494TS299_2	T0494	2.32	7.6853	7.6173	346	382	110.404624277457
T0494AL019_1	T0494TS299_3	T0494	2.50	7.4967	7.4408	346	382	110.404624277457
T0494AL019_1	T0494TS299_4	T0494	2.24	8.0624	7.9703	346	349	100.867052023121
T0494AL019_1	T0494TS299_5	T0494	2.18	7.8738	7.7938	346	382	110.404624277457
T0494AL019_1	T0494TS316_1	T0494	2.34	7.1196	7.0879	346	382	110.404624277457
T0494AL019_1	T0494TS316_2	T0494	2.41	7.2139	7.1761	346	382	110.404624277457
T0494AL019_1	T0494TS316_3	T0494	2.28	6.9782	6.9555	346	382	110.404624277457
T0494AL019_1	T0494TS316_4	T0494	2.26	7.1667	7.1320	346	382	110.404624277457
T0494AL019_1	T0494TS316_5	T0494	2.32	7.3081	7.2643	346	382	110.404624277457
T0494AL019_1	T0494TS318_1	T0494	2.48	7.8759	7.7958	346	330	95.3757225433526
T0494AL019_1	T0494TS318_3	T0494	2.68	6.7005	6.6956	346	273	78.9017341040462
T0494AL019_1	T0494TS318_4	T0494	2.16	7.8829	7.8023	346	341	98.5549132947977
T0494AL019_1	T0494TS318_5	T0494	2.41	6.8244	6.8116	346	339	97.9768786127168
T0494AL019_1	T0494TS322_1	T0494	2.16	8.1095	8.0145	346	382	110.404624277457
T0494AL019_1	T0494TS322_2	T0494	1.32	9.2408	9.0736	346	382	110.404624277457
T0494AL019_1	T0494TS322_3	T0494	2.42	7.4024	7.3526	346	382	110.404624277457
T0494AL019_1	T0494TS322_4	T0494	2.31	7.7795	7.7056	346	382	110.404624277457
T0494AL019_1	T0494TS322_5	T0494	2.13	7.7324	7.6614	346	382	110.404624277457
T0494AL019_1	T0494TS337_1	T0494	2.26	8.5103	8.3897	346	330	95.3757225433526
T0494AL019_1	T0494TS337_2	T0494	0.67	13.5305	13.0899	346	358	103.468208092486
T0494AL019_1	T0494TS340_1	T0494	2.49	7.5910	7.5291	346	382	110.404624277457
T0494AL019_1	T0494TS340_2	T0494	2.42	7.4967	7.4408	346	382	110.404624277457
T0494AL019_1	T0494TS340_3	T0494	2.34	7.5438	7.4849	346	382	110.404624277457
T0494AL019_1	T0494TS340_4	T0494	2.19	7.5910	7.5291	346	382	110.404624277457
T0494AL019_1	T0494TS340_5	T0494	2.59	7.4024	7.3526	346	382	110.404624277457
T0494AL019_1	T0494TS349_1	T0494	2.32	8.7461	8.6104	346	318	91.9075144508671
T0494AL019_1	T0494TS351_1	T0494	2.35	7.6381	7.5732	346	382	110.404624277457
T0494AL019_1	T0494TS351_2	T0494	2.35	7.6381	7.5732	346	382	110.404624277457
T0494AL019_1	T0494TS351_3	T0494	2.35	7.6381	7.5732	346	382	110.404624277457
T0494AL019_1	T0494TS351_4	T0494	2.35	7.6381	7.5732	346	382	110.404624277457
T0494AL019_1	T0494TS351_5	T0494	2.35	7.6381	7.5732	346	382	110.404624277457
T0494AL019_1	T0494TS379_1	T0494	2.14	8.1095	8.0145	346	382	110.404624277457
T0494AL019_1	T0494TS379_2	T0494	2.14	8.1095	8.0145	346	382	110.404624277457
T0494AL019_1	T0494TS379_3	T0494	2.51	7.7324	7.6614	346	382	110.404624277457
T0494AL019_1	T0494TS379_4	T0494	2.26	7.8267	7.7497	346	382	110.404624277457
T0494AL019_1	T0494TS379_5	T0494	2.18	8.0152	7.9262	346	382	110.404624277457
T0494AL019_1	T0494TS385_1	T0494	2.66	7.4496	7.3967	346	382	110.404624277457
T0494AL019_1	T0494TS385_2	T0494	2.31	7.4024	7.3526	346	382	110.404624277457
T0494AL019_1	T0494TS385_3	T0494	2.65	7.5910	7.5291	346	382	110.404624277457
T0494AL019_1	T0494TS385_4	T0494	2.32	7.5438	7.4849	346	382	110.404624277457
T0494AL019_1	T0494TS385_5	T0494	2.30	7.2610	7.2202	346	382	110.404624277457
T0494AL019_1	T0494TS387_1	T0494	2.00	7.8738	7.7938	346	382	110.404624277457
T0494AL019_1	T0494TS394_1	T0494	2.54	7.4922	7.4366	346	325	93.9306358381503
T0494AL019_1	T0494TS396_1	T0494	2.21	7.6853	7.6173	346	382	110.404624277457
T0494AL019_1	T0494TS396_2	T0494	2.14	7.4943	7.4386	346	339	97.9768786127168
T0494AL019_1	T0494TS396_3	T0494	2.38	7.7795	7.7056	346	348	100.578034682081
T0494AL019_1	T0494TS396_4	T0494	2.10	7.8738	7.7938	346	348	100.578034682081
T0494AL019_1	T0494TS396_5	T0494	2.11	7.5422	7.4834	346	339	97.9768786127168
T0494AL019_1	T0494TS404_1_1	T0494	2.76	2.0036	2.3472	346	137	39.5953757225434
T0494AL019_1	T0494TS404_1_2	T0494	2.70	-1.2584	0.1263	346	245	70.8092485549133
T0494AL019_1	T0494TS404_2_1	T0494	2.89	1.2613	1.7013	346	137	39.5953757225434
T0494AL019_1	T0494TS404_2_2	T0494	2.84	-0.7124	0.3264	346	245	70.8092485549133
T0494AL019_1	T0494TS404_3_1	T0494	2.31	1.0757	1.5460	346	137	39.5953757225434
T0494AL019_1	T0494TS404_3_2	T0494	2.27	-1.3191	0.1106	346	245	70.8092485549133
T0494AL019_1	T0494TS404_4_1	T0494	2.35	2.5603	2.8483	346	137	39.5953757225434
T0494AL019_1	T0494TS404_4_2	T0494	2.51	-1.0158	0.2021	346	245	70.8092485549133
T0494AL019_1	T0494TS404_5_1	T0494	2.40	2.3748	2.6802	346	137	39.5953757225434
T0494AL019_1	T0494TS404_5_2	T0494	2.52	-1.6225	0.0512	346	245	70.8092485549133
T0494AL019_1	T0494TS407_1	T0494	2.38	8.1095	8.0145	346	382	110.404624277457
T0494AL019_1	T0494TS407_2	T0494	2.48	7.7795	7.7056	346	382	110.404624277457
T0494AL019_1	T0494TS407_3	T0494	2.51	7.7324	7.6614	346	382	110.404624277457
T0494AL019_1	T0494TS407_4	T0494	1.90	8.2038	8.1027	346	382	110.404624277457
T0494AL019_1	T0494TS407_5	T0494	2.28	7.5438	7.4849	346	382	110.404624277457
T0494AL019_1	T0494TS408_1	T0494	2.18	8.0152	7.9262	346	382	110.404624277457
T0494AL019_1	T0494TS408_2	T0494	2.59	7.2610	7.2202	346	382	110.404624277457
T0494AL019_1	T0494TS408_3	T0494	2.37	7.4024	7.3526	346	382	110.404624277457
T0494AL019_1	T0494TS408_4	T0494	2.21	7.8267	7.7497	346	382	110.404624277457
T0494AL019_1	T0494TS408_5	T0494	2.37	8.0152	7.9262	346	382	110.404624277457
T0494AL019_1	T0494TS409_1	T0494	1.98	7.8267	7.7497	346	382	110.404624277457
T0494AL019_1	T0494TS409_2	T0494	2.45	7.4967	7.4408	346	382	110.404624277457
T0494AL019_1	T0494TS409_3	T0494	2.61	7.7795	7.7056	346	382	110.404624277457
T0494AL019_1	T0494TS409_4	T0494	2.16	7.4967	7.4408	346	382	110.404624277457
T0494AL019_1	T0494TS409_5	T0494	2.56	7.7324	7.6614	346	382	110.404624277457
T0494AL019_1	T0494TS415_1	T0494	2.41	8.0624	7.9703	346	382	110.404624277457
T0494AL019_1	T0494TS415_2	T0494	2.27	7.9209	7.8379	346	382	110.404624277457
T0494AL019_1	T0494TS415_3	T0494	2.90	7.4967	7.4408	346	382	110.404624277457
T0494AL019_1	T0494TS415_4	T0494	2.26	7.6381	7.5732	346	382	110.404624277457
T0494AL019_1	T0494TS415_5	T0494	2.27	7.8738	7.7938	346	382	110.404624277457
T0494AL019_1	T0494TS419_1	T0494	2.29	7.9681	7.8821	346	382	110.404624277457
T0494AL019_1	T0494TS420_1	T0494	3.04	-0.5169	0.4229	346	382	110.404624277457
T0494AL019_1	T0494TS425_1	T0494	2.95	5.9883	6.0294	346	382	110.404624277457
T0494AL019_1	T0494TS425_2	T0494	2.30	6.4597	6.4703	346	382	110.404624277457
T0494AL019_1	T0494TS425_3	T0494	2.32	6.0354	6.0735	346	382	110.404624277457
T0494AL019_1	T0494TS425_4	T0494	2.26	5.9883	6.0294	346	382	110.404624277457
T0494AL019_1	T0494TS425_5	T0494	2.14	4.2913	4.4452	346	382	110.404624277457
T0494AL019_1	T0494TS426_1	T0494	2.26	7.8267	7.7497	346	382	110.404624277457
T0494AL019_1	T0494TS426_2	T0494	2.18	7.7795	7.7056	346	382	110.404624277457
T0494AL019_1	T0494TS426_3	T0494	2.34	7.5438	7.4849	346	382	110.404624277457
T0494AL019_1	T0494TS426_4	T0494	2.28	7.8738	7.7938	346	382	110.404624277457
T0494AL019_1	T0494TS426_5	T0494	2.31	7.6853	7.6173	346	382	110.404624277457
T0494AL019_1	T0494TS427_1	T0494	2.22	7.5566	7.4969	346	343	99.1329479768786
T0494AL019_1	T0494TS429_1	T0494	2.34	7.5017	7.4455	346	341	98.5549132947977
T0494AL019_1	T0494TS429_2	T0494	2.43	7.3081	7.2643	346	382	110.404624277457
T0494AL019_1	T0494TS429_3	T0494	2.27	7.7795	7.7056	346	382	110.404624277457
T0494AL019_1	T0494TS429_4	T0494	2.27	7.7795	7.7056	346	382	110.404624277457
T0494AL019_1	T0494TS429_5	T0494	2.27	7.7795	7.7056	346	382	110.404624277457
T0494AL019_1	T0494TS434_1	T0494	2.33	7.6853	7.6173	346	382	110.404624277457
T0494AL019_1	T0494TS434_2	T0494	2.38	7.6853	7.6173	346	382	110.404624277457
T0494AL019_1	T0494TS434_3	T0494	2.27	7.4024	7.3526	346	382	110.404624277457
T0494AL019_1	T0494TS434_4	T0494	2.28	7.8267	7.7497	346	382	110.404624277457
T0494AL019_1	T0494TS434_5	T0494	2.21	7.4496	7.3967	346	382	110.404624277457
T0494AL019_1	T0494TS436_1	T0494	2.34	7.5017	7.4455	346	341	98.5549132947977
T0494AL019_1	T0494TS436_2	T0494	2.32	8.0834	7.9900	346	345	99.7109826589595
T0494AL019_1	T0494TS436_3	T0494	2.24	7.9417	7.8574	346	345	99.7109826589595
T0494AL019_1	T0494TS436_4	T0494	2.39	7.3428	7.2967	346	337	97.3988439306358
T0494AL019_1	T0494TS436_5	T0494	2.12	7.9039	7.8219	346	340	98.2658959537572
T0494AL019_1	T0494TS438_1	T0494	2.22	8.0624	7.9703	346	382	110.404624277457
T0494AL019_1	T0494TS438_2	T0494	2.23	8.0152	7.9262	346	382	110.404624277457
T0494AL019_1	T0494TS438_3	T0494	2.00	8.0152	7.9262	346	382	110.404624277457
T0494AL019_1	T0494TS438_4	T0494	2.05	8.0152	7.9262	346	382	110.404624277457
T0494AL019_1	T0494TS438_5	T0494	2.25	8.1095	8.0145	346	382	110.404624277457
T0494AL019_1	T0494TS443_1	T0494	2.44	7.9209	7.8379	346	382	110.404624277457
T0494AL019_1	T0494TS443_2	T0494	2.44	7.9209	7.8379	346	382	110.404624277457
T0494AL019_1	T0494TS443_3	T0494	2.54	8.0152	7.9262	346	382	110.404624277457
T0494AL019_1	T0494TS443_4	T0494	2.23	8.0624	7.9703	346	382	110.404624277457
T0494AL019_1	T0494TS443_5	T0494	2.23	8.0624	7.9703	346	382	110.404624277457
T0494AL019_1	T0494TS449_1	T0494	2.17	7.8738	7.7938	346	348	100.578034682081
T0494AL019_1	T0494TS449_2	T0494	2.19	7.9571	7.8717	346	342	98.8439306358381
T0494AL019_1	T0494TS449_3	T0494	2.06	7.8267	7.7497	346	348	100.578034682081
T0494AL019_1	T0494TS449_4	T0494	2.33	7.8738	7.7938	346	348	100.578034682081
T0494AL019_1	T0494TS449_5	T0494	2.08	7.8738	7.7938	346	348	100.578034682081
T0494AL019_1	T0494TS453_1	T0494	2.51	7.8738	7.7938	346	382	110.404624277457
T0494AL019_1	T0494TS453_2	T0494	2.24	7.8267	7.7497	346	382	110.404624277457
T0494AL019_1	T0494TS453_3	T0494	2.50	7.7795	7.7056	346	382	110.404624277457
T0494AL019_1	T0494TS453_4	T0494	2.04	8.0152	7.9262	346	382	110.404624277457
T0494AL019_1	T0494TS453_5	T0494	2.09	7.9209	7.8379	346	382	110.404624277457
T0494AL019_1	T0494TS454_1	T0494	2.36	7.3428	7.2967	346	337	97.3988439306358
T0494AL019_1	T0494TS454_2	T0494	2.21	7.8870	7.8062	346	334	96.5317919075144
T0494AL019_1	T0494TS454_3	T0494	2.26	7.7419	7.6703	346	334	96.5317919075144
T0494AL019_1	T0494TS454_4	T0494	2.20	7.7000	7.6311	346	336	97.1098265895954
T0494AL019_1	T0494TS454_5	T0494	2.13	7.9262	7.8429	346	321	92.7745664739884
T0494AL019_1	T0494TS462_1	T0494	2.50	7.4024	7.3526	346	382	110.404624277457
T0494AL019_1	T0494TS462_2	T0494	2.50	7.4024	7.3526	346	382	110.404624277457
T0494AL019_1	T0494TS462_3	T0494	2.88	6.8368	6.8232	346	382	110.404624277457
T0494AL019_1	T0494TS462_4	T0494	2.87	6.8368	6.8232	346	382	110.404624277457
T0494AL019_1	T0494TS462_5	T0494	2.50	7.4024	7.3526	346	382	110.404624277457
T0494AL019_1	T0494TS463_1	T0494	2.52	7.2139	7.1761	346	363	104.913294797688
T0494AL019_1	T0494TS463_2	T0494	2.61	7.1877	7.1516	346	340	98.2658959537572
T0494AL019_1	T0494TS463_3	T0494	3.06	5.9098	5.9560	346	328	94.7976878612717
T0494AL019_1	T0494TS475_1	T0494	2.43	8.0624	7.9703	346	382	110.404624277457
T0494AL019_1	T0494TS475_2	T0494	2.24	8.2038	8.1027	346	382	110.404624277457
T0494AL019_1	T0494TS475_3	T0494	2.40	8.2038	8.1027	346	382	110.404624277457
T0494AL019_1	T0494TS475_4	T0494	2.21	8.1095	8.0145	346	382	110.404624277457
T0494AL019_1	T0494TS477_1	T0494	2.25	7.8738	7.7938	346	382	110.404624277457
T0494AL019_1	T0494TS477_2	T0494	2.30	8.8700	8.7264	346	311	89.8843930635838
T0494AL019_1	T0494TS477_3	T0494	2.38	8.1117	8.0165	346	300	86.7052023121387
T0494AL019_1	T0494TS477_4	T0494	2.59	8.1018	8.0073	346	273	78.9017341040462
T0494AL019_1	T0494TS477_5	T0494	2.26	8.1151	8.0197	346	302	87.2832369942196
T0494AL019_1	T0494TS479_1	T0494	2.94	0.8973	1.3998	346	382	110.404624277457
T0494AL019_1	T0494TS479_2	T0494	2.66	-0.5169	0.4229	346	382	110.404624277457
T0494AL019_1	T0494TS479_3	T0494	2.66	0.7087	1.2491	346	382	110.404624277457
T0494AL019_1	T0494TS479_4	T0494	2.17	-0.1398	0.6412	346	382	110.404624277457
T0494AL019_1	T0494TS479_5	T0494	3.11	0.8501	1.3617	346	382	110.404624277457
T0494AL019_1	T0494TS495_1	T0494	2.34	8.0152	7.9262	346	382	110.404624277457
T0494AL019_2	T0494AL019_4	T0494	2.78	7.0485	7.0213	317	296	93.3753943217666
T0494AL019_2	T0494AL019_5	T0494	2.12	8.5194	8.3981	317	372	117.350157728707
T0494AL019_2	T0494AL421_1	T0494	2.08	8.8209	8.6804	317	326	102.839116719243
T0494AL019_2	T0494AL421_2	T0494	2.15	8.2109	8.1094	317	313	98.7381703470031
T0494AL019_2	T0494AL421_3	T0494	2.31	8.0821	7.9888	317	313	98.7381703470031
T0494AL019_2	T0494AL421_4	T0494	2.15	8.8203	8.6799	317	289	91.1671924290221
T0494AL019_2	T0494AL421_5	T0494	2.47	7.5424	7.4836	317	302	95.2681388012618
T0494AL019_2	T0494TS002_1	T0494	1.78	12.3889	12.0211	317	357	112.618296529968
T0494AL019_2	T0494TS002_2	T0494	0.94	12.7909	12.3975	317	332	104.731861198738
T0494AL019_2	T0494TS002_3	T0494	2.22	7.9666	7.8806	317	378	119.242902208202
T0494AL019_2	T0494TS002_4	T0494	2.30	7.7656	7.6925	317	382	120.504731861199
T0494AL019_2	T0494TS002_5	T0494	2.56	7.9163	7.8336	317	357	112.618296529968
T0494AL019_2	T0494TS007_1	T0494	2.13	8.8209	8.6804	317	345	108.832807570978
T0494AL019_2	T0494TS007_2	T0494	2.22	8.6701	8.5393	317	345	108.832807570978
T0494AL019_2	T0494TS007_3	T0494	2.35	8.0168	7.9277	317	341	107.570977917981
T0494AL019_2	T0494TS007_4	T0494	2.42	7.7656	7.6925	317	341	107.570977917981
T0494AL019_2	T0494TS007_5	T0494	2.33	6.8440	6.8299	317	286	90.2208201892744
T0494AL019_2	T0494TS012_1	T0494	2.20	8.4188	8.3041	317	382	120.504731861199
T0494AL019_2	T0494TS013_1	T0494	2.19	8.8209	8.6804	317	382	120.504731861199
T0494AL019_2	T0494TS013_2	T0494	2.31	8.0168	7.9277	317	382	120.504731861199
T0494AL019_2	T0494TS013_3	T0494	2.30	8.2178	8.1159	317	382	120.504731861199
T0494AL019_2	T0494TS013_4	T0494	2.48	8.6701	8.5393	317	382	120.504731861199
T0494AL019_2	T0494TS013_5	T0494	2.19	8.8209	8.6804	317	382	120.504731861199
T0494AL019_2	T0494TS014_1	T0494	2.91	6.7605	6.7518	317	382	120.504731861199
T0494AL019_2	T0494TS020_1	T0494	2.14	8.9214	8.7745	317	382	120.504731861199
T0494AL019_2	T0494TS020_2	T0494	2.19	8.9214	8.7745	317	382	120.504731861199
T0494AL019_2	T0494TS020_3	T0494	2.36	8.4691	8.3511	317	382	120.504731861199
T0494AL019_2	T0494TS020_4	T0494	2.36	8.0168	7.9277	317	382	120.504731861199
T0494AL019_2	T0494TS020_5	T0494	2.17	8.3183	8.2100	317	382	120.504731861199
T0494AL019_2	T0494TS048_1	T0494	2.34	8.4691	8.3511	317	346	109.148264984227
T0494AL019_2	T0494TS048_2	T0494	2.50	7.8661	7.7866	317	342	107.88643533123
T0494AL019_2	T0494TS048_3	T0494	2.45	7.3635	7.3162	317	337	106.309148264984
T0494AL019_2	T0494TS048_4	T0494	2.16	8.2178	8.1159	317	342	107.88643533123
T0494AL019_2	T0494TS048_5	T0494	2.54	7.7656	7.6925	317	363	114.511041009464
T0494AL019_2	T0494TS057_1	T0494	2.36	8.3183	8.2100	317	382	120.504731861199
T0494AL019_2	T0494TS057_2	T0494	2.33	8.2681	8.1629	317	382	120.504731861199
T0494AL019_2	T0494TS057_3	T0494	2.29	8.2178	8.1159	317	382	120.504731861199
T0494AL019_2	T0494TS057_4	T0494	2.34	8.2681	8.1629	317	382	120.504731861199
T0494AL019_2	T0494TS057_5	T0494	2.34	8.2681	8.1629	317	382	120.504731861199
T0494AL019_2	T0494TS069_1	T0494	2.29	8.1676	8.0688	317	382	120.504731861199
T0494AL019_2	T0494TS069_2	T0494	2.26	7.9163	7.8336	317	382	120.504731861199
T0494AL019_2	T0494TS069_3	T0494	2.31	8.2681	8.1629	317	382	120.504731861199
T0494AL019_2	T0494TS069_4	T0494	2.26	8.1676	8.0688	317	382	120.504731861199
T0494AL019_2	T0494TS069_5	T0494	2.38	8.1173	8.0218	317	382	120.504731861199
T0494AL019_2	T0494TS073_1	T0494	2.46	8.3183	8.2100	317	382	120.504731861199
T0494AL019_2	T0494TS073_2	T0494	2.35	8.1676	8.0688	317	382	120.504731861199
T0494AL019_2	T0494TS073_3	T0494	2.57	8.0671	7.9747	317	382	120.504731861199
T0494AL019_2	T0494TS073_4	T0494	2.29	7.8158	7.7395	317	382	120.504731861199
T0494AL019_2	T0494TS073_5	T0494	2.40	8.2178	8.1159	317	382	120.504731861199
T0494AL019_2	T0494TS085_1	T0494	2.26	8.5194	8.3981	317	382	120.504731861199
T0494AL019_2	T0494TS085_2	T0494	2.33	8.2681	8.1629	317	382	120.504731861199
T0494AL019_2	T0494TS085_3	T0494	2.13	8.8209	8.6804	317	382	120.504731861199
T0494AL019_2	T0494TS085_4	T0494	2.30	8.0168	7.9277	317	382	120.504731861199
T0494AL019_2	T0494TS085_5	T0494	2.43	8.1676	8.0688	317	382	120.504731861199
T0494AL019_2	T0494TS095_1	T0494	2.39	7.5596	7.4997	317	290	91.4826498422713
T0494AL019_2	T0494TS095_2	T0494	2.42	7.4883	7.4330	317	284	89.589905362776
T0494AL019_2	T0494TS095_3	T0494	2.39	7.5596	7.4997	317	290	91.4826498422713
T0494AL019_2	T0494TS100_1	T0494	2.49	7.7153	7.6454	317	382	120.504731861199
T0494AL019_2	T0494TS100_2	T0494	2.37	8.0168	7.9277	317	382	120.504731861199
T0494AL019_2	T0494TS100_3	T0494	2.25	8.6701	8.5393	317	382	120.504731861199
T0494AL019_2	T0494TS100_4	T0494	2.24	8.8209	8.6804	317	382	120.504731861199
T0494AL019_2	T0494TS100_5	T0494	2.16	8.8711	8.7275	317	324	102.208201892744
T0494AL019_2	T0494TS116_2	T0494	2.13	9.4239	9.2450	317	382	120.504731861199
T0494AL019_2	T0494TS116_4	T0494	2.25	8.5194	8.3981	317	382	120.504731861199
T0494AL019_2	T0494TS116_5	T0494	2.80	7.2630	7.2221	317	382	120.504731861199
T0494AL019_2	T0494TS122_1	T0494	2.18	8.6199	8.4922	317	382	120.504731861199
T0494AL019_2	T0494TS124_1	T0494	2.07	8.5696	8.4452	317	382	120.504731861199
T0494AL019_2	T0494TS124_2	T0494	2.21	8.3183	8.2100	317	382	120.504731861199
T0494AL019_2	T0494TS124_3	T0494	2.37	8.1676	8.0688	317	382	120.504731861199
T0494AL019_2	T0494TS124_4	T0494	2.53	7.6148	7.5514	317	382	120.504731861199
T0494AL019_2	T0494TS124_5	T0494	2.29	7.9666	7.8806	317	382	120.504731861199
T0494AL019_2	T0494TS131_1	T0494	2.14	8.9214	8.7745	317	382	120.504731861199
T0494AL019_2	T0494TS131_2	T0494	2.19	8.9214	8.7745	317	382	120.504731861199
T0494AL019_2	T0494TS131_3	T0494	2.23	8.5696	8.4452	317	382	120.504731861199
T0494AL019_2	T0494TS131_4	T0494	2.48	8.7706	8.6334	317	382	120.504731861199
T0494AL019_2	T0494TS131_5	T0494	2.42	8.8209	8.6804	317	382	120.504731861199
T0494AL019_2	T0494TS135_1	T0494	2.32	7.7153	7.6454	317	382	120.504731861199
T0494AL019_2	T0494TS135_2	T0494	2.32	7.7656	7.6925	317	382	120.504731861199
T0494AL019_2	T0494TS135_3	T0494	2.34	7.9163	7.8336	317	382	120.504731861199
T0494AL019_2	T0494TS135_4	T0494	2.35	7.9163	7.8336	317	382	120.504731861199
[truncated: 72,691 more rows]
