# Supplementary material for: Addressing the Role of Conformational Diversity in Protein Structure Prediction
Source: PLoS One. 2016 May 9;11(5):e0154923. doi: 10.1371/journal.pone.0154923 (PMC4861349; doi:10.1371/journal.pone.0154923)
Supplement: S1 Dataset — (GZ) [file pone.0154923.s002.gz › Palopoli-Monzon_2016_SI/Structural_alignments/SET_CASP/rmsd_mammoth_T0211.out.cov]

T0211	1TVG_A	T0211	0.06	9.3033	9.1321	136	136	100
T0211	RT0211TS393_4	T0211	2.02	5.6809	5.7420	136	131	96.3235294117647
T0211	T0211AL013_1	T0211	1.57	7.1868	7.1507	136	130	95.5882352941177
T0211	T0211AL106_1	T0211	1.64	5.8186	5.8707	136	66	48.5294117647059
T0211	T0211AL140_1	T0211	no_data	no_data	no_data	136	no_data	no_data
T0211	T0211AL163_1	T0211	1.67	6.8426	6.8286	136	120	88.2352941176471
T0211	T0211AL163_2	T0211	1.92	6.9568	6.9355	136	118	86.7647058823529
T0211	T0211AL163_3	T0211	1.70	7.2137	7.1759	136	112	82.3529411764706
T0211	T0211AL163_4	T0211	2.14	6.6522	6.6504	136	107	78.6764705882353
T0211	T0211AL163_5	T0211	1.43	5.3485	5.4313	136	54	39.7058823529412
T0211	T0211AL164_1	T0211	1.89	7.0675	7.0391	136	125	91.9117647058823
T0211	T0211AL164_2	T0211	1.96	6.6148	6.6155	136	97	71.3235294117647
T0211	T0211AL164_3	T0211	1.69	8.0213	7.9319	136	124	91.1764705882353
T0211	T0211AL164_4	T0211	1.73	8.0213	7.9319	136	124	91.1764705882353
T0211	T0211AL164_5	T0211	1.67	7.4742	7.4198	136	118	86.7647058823529
T0211	T0211AL210_1	T0211	1.87	7.2326	7.1937	136	110	80.8823529411765
T0211	T0211AL229_1	T0211	2.63	-1.9808	0.0152	136	134	98.5294117647059
T0211	T0211AL229_2	T0211	2.10	7.2510	7.2108	136	136	100
T0211	T0211AL229_3	T0211	3.41	-0.2870	0.5514	136	126	92.6470588235294
T0211	T0211AL229_4	T0211	3.01	-1.8913	0.0214	136	142	104.411764705882
T0211	T0211AL229_5	T0211	1.63	7.9005	7.8188	136	126	92.6470588235294
T0211	T0211AL230_1	T0211	2.63	-1.9808	0.0152	136	134	98.5294117647059
T0211	T0211AL230_2	T0211	3.41	-0.2870	0.5514	136	126	92.6470588235294
T0211	T0211AL230_3	T0211	2.02	-1.8913	0.0214	136	137	100.735294117647
T0211	T0211AL230_4	T0211	2.02	7.4904	7.4349	136	135	99.2647058823529
T0211	T0211AL230_5	T0211	2.25	6.8778	6.8616	136	136	100
T0211	T0211AL231_1	T0211	1.91	7.3028	7.2593	136	135	99.2647058823529
T0211	T0211AL231_2	T0211	1.53	7.8806	7.8002	136	128	94.1176470588235
T0211	T0211AL231_3	T0211	2.63	-1.9845	0.0150	136	140	102.941176470588
T0211	T0211AL231_4	T0211	1.78	7.5577	7.4979	136	132	97.0588235294118
T0211	T0211AL231_5	T0211	1.92	6.5065	6.5142	136	134	98.5294117647059
T0211	T0211AL232_1	T0211	1.83	7.5316	7.4735	136	129	94.8529411764706
T0211	T0211AL287_1	T0211	1.96	7.1049	7.0741	136	119	87.5
T0211	T0211AL287_2	T0211	2.15	6.8069	6.7952	136	117	86.0294117647059
T0211	T0211AL287_3	T0211	1.98	6.6129	6.6137	136	128	94.1176470588235
T0211	T0211AL287_4	T0211	1.89	7.8414	7.7635	136	127	93.3823529411765
T0211	T0211AL287_5	T0211	3.07	-1.2723	0.1226	136	111	81.6176470588235
T0211	T0211AL291_1	T0211	no_data	no_data	no_data	136	no_data	no_data
T0211	T0211AL308_1	T0211	1.87	7.2510	7.2108	136	138	101.470588235294
T0211	T0211AL314_1	T0211	1.88	7.5059	7.4495	136	126	92.6470588235294
T0211	T0211AL314_2	T0211	2.61	0.7443	1.2772	136	129	94.8529411764706
T0211	T0211AL314_3	T0211	2.12	6.8778	6.8616	136	136	100
T0211	T0211AL314_4	T0211	1.96	6.7867	6.7763	136	121	88.9705882352941
T0211	T0211AL314_5	T0211	2.14	6.7845	6.7743	136	136	100
T0211	T0211AL321_1	T0211	2.89	1.0940	1.5611	136	144	105.882352941176
T0211	T0211AL321_2	T0211	2.86	0.7219	1.2595	136	114	83.8235294117647
T0211	T0211AL321_3	T0211	2.96	1.8403	2.2024	136	150	110.294117647059
T0211	T0211AL321_4	T0211	2.83	-0.2491	0.5740	136	131	96.3235294117647
T0211	T0211AL321_5	T0211	2.86	0.3854	1.0022	136	121	88.9705882352941
T0211	T0211AL383_1	T0211	1.85	7.5308	7.4728	136	140	102.941176470588
T0211	T0211AL383_2	T0211	1.90	7.2510	7.2108	136	138	101.470588235294
T0211	T0211AL383_3	T0211	1.77	7.5033	7.4470	136	133	97.7941176470588
T0211	T0211AL394_1	T0211	2.00	6.9787	6.9560	136	123	90.4411764705882
T0211	T0211AL394_2	T0211	1.80	6.3803	6.3961	136	121	88.9705882352941
T0211	T0211AL394_3	T0211	2.42	6.3179	6.3377	136	134	98.5294117647059
T0211	T0211AL394_4	T0211	2.02	5.8256	5.8773	136	124	91.1764705882353
T0211	T0211AL394_5	T0211	2.57	6.5119	6.5192	136	130	95.5882352941177
T0211	T0211AL398_1	T0211	1.91	7.3443	7.2981	136	140	102.941176470588
T0211	T0211AL398_2	T0211	1.82	7.8414	7.7635	136	127	93.3823529411765
T0211	T0211AL398_3	T0211	1.87	7.3443	7.2981	136	138	101.470588235294
T0211	T0211AL398_4	T0211	1.77	7.4212	7.3701	136	131	96.3235294117647
T0211	T0211AL398_5	T0211	1.77	6.8837	6.8671	136	134	98.5294117647059
T0211	T0211AL418_1	T0211	1.88	7.5472	7.4880	136	127	93.3823529411765
T0211	T0211AL418_2	T0211	2.53	-1.3224	0.1098	136	118	86.7647058823529
T0211	T0211AL418_3	T0211	2.27	7.4375	7.3854	136	136	100
T0211	T0211AL418_4	T0211	2.01	6.6181	6.6186	136	126	92.6470588235294
T0211	T0211AL418_5	T0211	2.05	6.7845	6.7743	136	136	100
T0211	T0211AL428_1	T0211	2.16	-1.1271	0.1647	136	95	69.8529411764706
T0211	T0211AL428_2	T0211	2.63	5.1407	5.2373	136	117	86.0294117647059
T0211	T0211AL428_3	T0211	2.49	-0.4800	0.4424	136	85	62.5
T0211	T0211AL428_4	T0211	2.81	-0.7336	0.3167	136	49	36.0294117647059
T0211	T0211AL596_1	T0211	2.11	7.7012	7.6322	136	121	88.9705882352941
T0211	T0211AL596_2	T0211	2.64	7.1932	7.1567	136	121	88.9705882352941
T0211	T0211AL629_1	T0211	1.94	7.4760	7.4215	136	130	95.5882352941177
T0211	T0211TS003_1	T0211	1.87	7.5308	7.4728	136	144	105.882352941176
T0211	T0211TS007_1	T0211	2.20	7.2510	7.2108	136	144	105.882352941176
T0211	T0211TS007_2	T0211	2.14	7.0644	7.0362	136	144	105.882352941176
T0211	T0211TS007_3	T0211	2.12	7.4375	7.3854	136	144	105.882352941176
T0211	T0211TS009_1	T0211	2.10	7.1577	7.1235	136	144	105.882352941176
T0211	T0211TS009_2	T0211	2.11	7.2510	7.2108	136	144	105.882352941176
T0211	T0211TS009_3	T0211	1.97	7.5308	7.4728	136	144	105.882352941176
T0211	T0211TS009_4	T0211	2.00	6.7894	6.7789	136	134	98.5294117647059
T0211	T0211TS009_5	T0211	2.32	7.0644	7.0362	136	144	105.882352941176
T0211	T0211TS011_1	T0211	2.37	6.5047	6.5124	136	136	100
T0211	T0211TS014_1	T0211	2.68	4.4871	4.6276	136	130	95.5882352941177
T0211	T0211TS018_1	T0211	2.65	-1.5181	0.0683	136	144	105.882352941176
T0211	T0211TS018_2	T0211	2.37	-1.5181	0.0683	136	144	105.882352941176
T0211	T0211TS018_3	T0211	2.26	-1.6114	0.0529	136	144	105.882352941176
T0211	T0211TS018_4	T0211	2.47	-2.0778	0.0102	136	144	105.882352941176
T0211	T0211TS018_5	T0211	2.91	-1.7980	0.0297	136	144	105.882352941176
T0211	T0211TS019_1	T0211	2.55	-1.0517	0.1895	136	144	105.882352941176
T0211	T0211TS019_2	T0211	2.69	-1.3315	0.1076	136	144	105.882352941176
T0211	T0211TS019_3	T0211	2.85	-1.4248	0.0865	136	144	105.882352941176
T0211	T0211TS019_4	T0211	nan	-3.3839	0.0000	136	144	105.882352941176
T0211	T0211TS019_5	T0211	3.14	-0.9584	0.2231	136	144	105.882352941176
T0211	T0211TS021_1	T0211	1.70	7.7174	7.6474	136	144	105.882352941176
T0211	T0211TS021_2	T0211	2.02	7.8107	7.7347	136	144	105.882352941176
T0211	T0211TS021_3	T0211	2.08	7.1577	7.1235	136	144	105.882352941176
T0211	T0211TS021_4	T0211	1.65	8.3704	8.2587	136	144	105.882352941176
T0211	T0211TS021_5	T0211	1.86	7.4375	7.3854	136	144	105.882352941176
T0211	T0211TS026_1	T0211	2.00	8.1838	8.0840	136	144	105.882352941176
T0211	T0211TS026_2	T0211	2.03	7.5308	7.4728	136	138	101.470588235294
T0211	T0211TS026_3	T0211	1.97	7.5308	7.4728	136	139	102.205882352941
T0211	T0211TS026_4	T0211	2.72	-0.6116	0.3746	136	85	62.5
T0211	T0211TS026_5	T0211	3.17	-1.4008	0.0916	136	85	62.5
T0211	T0211TS027_1	T0211	2.72	-0.6116	0.3746	136	85	62.5
T0211	T0211TS027_2	T0211	3.17	-1.4008	0.0916	136	85	62.5
T0211	T0211TS027_3	T0211	2.69	-1.2693	0.1234	136	85	62.5
T0211	T0211TS027_4	T0211	2.92	0.0461	0.7623	136	85	62.5
T0211	T0211TS027_5	T0211	3.17	-1.4008	0.0916	136	85	62.5
T0211	T0211TS030_1	T0211	2.03	7.6241	7.5601	136	144	105.882352941176
T0211	T0211TS030_2	T0211	2.38	7.8107	7.7347	136	144	105.882352941176
T0211	T0211TS030_3	T0211	2.38	4.8255	4.9430	136	144	105.882352941176
T0211	T0211TS033_1	T0211	1.95	-1.9325	0.0184	136	86	63.2352941176471
T0211	T0211TS033_2	T0211	nan	-4.0214	0.0000	136	64	47.0588235294118
T0211	T0211TS033_3	T0211	2.82	0.0081	0.7369	136	119	87.5
T0211	T0211TS033_4	T0211	2.47	-1.0119	0.2034	136	118	86.7647058823529
T0211	T0211TS033_5	T0211	3.39	-2.9396	0.0000	136	97	71.3235294117647
T0211	T0211TS035_1	T0211	1.71	7.9040	7.8221	136	144	105.882352941176
T0211	T0211TS035_2	T0211	1.75	7.4375	7.3854	136	144	105.882352941176
T0211	T0211TS035_3	T0211	2.01	8.1838	8.0840	136	144	105.882352941176
T0211	T0211TS039_1u	T0211	2.54	-0.8651	0.2598	136	144	105.882352941176
T0211	T0211TS039_2u	T0211	2.78	-0.3054	0.5405	136	144	105.882352941176
T0211	T0211TS039_3u	T0211	2.36	-1.8913	0.0214	136	144	105.882352941176
T0211	T0211TS039_4u	T0211	2.60	-1.5181	0.0683	136	144	105.882352941176
T0211	T0211TS039_5u	T0211	2.88	-0.4919	0.4361	136	144	105.882352941176
T0211	T0211TS042_1	T0211	2.05	7.7174	7.6474	136	144	105.882352941176
T0211	T0211TS042_2	T0211	1.64	7.7174	7.6474	136	144	105.882352941176
T0211	T0211TS042_3	T0211	1.92	7.9040	7.8221	136	144	105.882352941176
T0211	T0211TS046_1u	T0211	2.05	6.1288	6.1609	136	118	86.7647058823529
T0211	T0211TS049_1	T0211	2.46	-1.7980	0.0297	136	144	105.882352941176
T0211	T0211TS051_1	T0211	1.99	7.6241	7.5601	136	144	105.882352941176
T0211	T0211TS051_2	T0211	2.19	7.1577	7.1235	136	144	105.882352941176
T0211	T0211TS051_3	T0211	2.24	7.4375	7.3854	136	144	105.882352941176
T0211	T0211TS051_4	T0211	2.37	6.7845	6.7743	136	144	105.882352941176
T0211	T0211TS051_5	T0211	2.32	6.3181	6.3379	136	144	105.882352941176
T0211	T0211TS052_1	T0211	2.97	-1.7980	0.0297	136	144	105.882352941176
T0211	T0211TS052_2	T0211	2.79	-2.2644	0.0042	136	144	105.882352941176
T0211	T0211TS052_3	T0211	2.66	-0.7718	0.2995	136	144	105.882352941176
T0211	T0211TS052_4	T0211	2.55	-0.9584	0.2231	136	144	105.882352941176
T0211	T0211TS052_5	T0211	2.71	-1.2382	0.1318	136	144	105.882352941176
T0211	T0211TS060_1	T0211	2.96	-1.0517	0.1895	136	144	105.882352941176
T0211	T0211TS060_2	T0211	2.63	-2.0778	0.0102	136	144	105.882352941176
T0211	T0211TS060_3	T0211	2.00	7.5308	7.4728	136	144	105.882352941176
T0211	T0211TS060_4	T0211	2.99	-0.2121	0.5964	136	144	105.882352941176
T0211	T0211TS060_5	T0211	2.40	-1.5181	0.0683	136	144	105.882352941176
T0211	T0211TS061_1	T0211	2.72	-0.0314	0.7109	136	129	94.8529411764706
T0211	T0211TS064_1	T0211	2.78	-1.8913	0.0214	136	144	105.882352941176
T0211	T0211TS064_2	T0211	3.05	-0.2121	0.5964	136	144	105.882352941176
T0211	T0211TS064_3	T0211	2.68	-0.9584	0.2231	136	144	105.882352941176
T0211	T0211TS064_4	T0211	2.01	-0.6785	0.3422	136	144	105.882352941176
T0211	T0211TS064_5	T0211	3.08	-0.8651	0.2598	136	144	105.882352941176
T0211	T0211TS067_1	T0211	1.94	7.8107	7.7347	136	140	102.941176470588
T0211	T0211TS079_1	T0211	2.03	6.6912	6.6870	136	144	105.882352941176
T0211	T0211TS079_2	T0211	2.03	6.6912	6.6870	136	144	105.882352941176
T0211	T0211TS081_1	T0211	1.86	7.6241	7.5601	136	144	105.882352941176
T0211	T0211TS089_1	T0211	2.83	-0.4919	0.4361	136	144	105.882352941176
T0211	T0211TS089_2	T0211	2.80	-0.8651	0.2598	136	144	105.882352941176
T0211	T0211TS089_3	T0211	2.55	-0.6785	0.3422	136	144	105.882352941176
T0211	T0211TS089_4	T0211	2.47	-1.1450	0.1591	136	144	105.882352941176
T0211	T0211TS089_5	T0211	2.57	-1.2382	0.1318	136	144	105.882352941176
T0211	T0211TS094_1	T0211	2.49	0.1611	0.8411	136	144	105.882352941176
T0211	T0211TS094_2	T0211	2.73	0.3477	0.9745	136	144	105.882352941176
T0211	T0211TS094_3	T0211	3.22	-0.8651	0.2598	136	144	105.882352941176
T0211	T0211TS094_4	T0211	2.91	-0.3054	0.5405	136	144	105.882352941176
T0211	T0211TS094_5	T0211	2.64	4.0792	4.2479	136	144	105.882352941176
T0211	T0211TS096_1	T0211	1.96	7.2510	7.2108	136	138	101.470588235294
T0211	T0211TS096_2	T0211	1.95	7.1577	7.1235	136	138	101.470588235294
T0211	T0211TS096_5	T0211	2.05	7.3443	7.2981	136	144	105.882352941176
T0211	T0211TS100_1	T0211	1.86	7.8107	7.7347	136	144	105.882352941176
T0211	T0211TS100_2	T0211	1.90	7.6241	7.5601	136	144	105.882352941176
T0211	T0211TS100_3	T0211	2.14	7.3443	7.2981	136	144	105.882352941176
T0211	T0211TS100_4	T0211	1.81	7.6241	7.5601	136	144	105.882352941176
T0211	T0211TS100_5	T0211	2.19	7.6241	7.5601	136	144	105.882352941176
T0211	T0211TS101_1	T0211	2.44	6.7845	6.7743	136	144	105.882352941176
T0211	T0211TS101_2	T0211	2.56	6.5979	6.5997	136	144	105.882352941176
T0211	T0211TS101_3	T0211	2.24	7.6241	7.5601	136	144	105.882352941176
T0211	T0211TS101_4	T0211	2.05	7.3443	7.2981	136	144	105.882352941176
T0211	T0211TS101_5	T0211	1.99	7.4375	7.3854	136	144	105.882352941176
T0211	T0211TS105_1	T0211	1.73	7.2510	7.2108	136	139	102.205882352941
T0211	T0211TS109_1	T0211	1.99	7.6241	7.5601	136	144	105.882352941176
T0211	T0211TS110_1	T0211	1.76	7.8882	7.8073	136	118	86.7647058823529
T0211	T0211TS110_2	T0211	1.70	7.5724	7.5117	136	130	95.5882352941177
T0211	T0211TS110_3	T0211	1.95	7.1357	7.1029	136	122	89.7058823529412
T0211	T0211TS110_4	T0211	1.76	7.4717	7.4174	136	113	83.0882352941177
T0211	T0211TS110_5	T0211	2.10	7.5059	7.4495	136	126	92.6470588235294
T0211	T0211TS111_1	T0211	1.73	8.0213	7.9319	136	124	91.1764705882353
T0211	T0211TS111_2	T0211	2.02	7.5577	7.4979	136	132	97.0588235294118
T0211	T0211TS111_3	T0211	2.17	6.9054	6.8874	136	128	94.1176470588235
T0211	T0211TS111_4	T0211	2.21	6.4114	6.4251	136	139	102.205882352941
T0211	T0211TS111_5	T0211	2.13	7.0468	7.0198	136	129	94.8529411764706
T0211	T0211TS114_1	T0211	2.88	5.1986	5.2914	136	144	105.882352941176
T0211	T0211TS114_2	T0211	3.08	3.8926	4.0746	136	144	105.882352941176
T0211	T0211TS114_3	T0211	2.40	-1.7980	0.0297	136	144	105.882352941176
T0211	T0211TS114_4	T0211	3.12	-0.5852	0.3878	136	144	105.882352941176
T0211	T0211TS114_5	T0211	2.97	-1.4248	0.0865	136	144	105.882352941176
T0211	T0211TS122_1	T0211	2.69	3.6127	3.8151	136	144	105.882352941176
T0211	T0211TS126_1	T0211	3.16	1.0007	1.4841	136	144	105.882352941176
T0211	T0211TS126_2	T0211	2.93	1.2805	1.7176	136	144	105.882352941176
T0211	T0211TS126_3	T0211	3.01	-0.7718	0.2995	136	144	105.882352941176
T0211	T0211TS126_4	T0211	3.01	1.1872	1.6390	136	144	105.882352941176
T0211	T0211TS126_5	T0211	2.11	-1.9845	0.0150	136	144	105.882352941176
T0211	T0211TS137_1	T0211	2.00	6.9711	6.9489	136	144	105.882352941176
T0211	T0211TS137_2	T0211	1.88	7.8107	7.7347	136	144	105.882352941176
T0211	T0211TS137_3	T0211	2.50	7.8107	7.7347	136	144	105.882352941176
T0211	T0211TS152_1	T0211	2.16	7.2090	7.1715	136	135	99.2647058823529
T0211	T0211TS152_2	T0211	1.95	6.5979	6.5997	136	141	103.676470588235
T0211	T0211TS156_1	T0211	1.94	7.6241	7.5601	136	144	105.882352941176
T0211	T0211TS156_2	T0211	2.10	7.3443	7.2981	136	144	105.882352941176
T0211	T0211TS157_1	T0211	2.84	-0.3986	0.4871	136	144	105.882352941176
T0211	T0211TS160_1	T0211	2.03	7.9040	7.8221	136	138	101.470588235294
T0211	T0211TS160_2	T0211	1.91	7.5308	7.4728	136	138	101.470588235294
T0211	T0211TS160_3	T0211	1.95	7.5308	7.4728	136	138	101.470588235294
T0211	T0211TS160_4	T0211	1.88	7.2610	7.2202	136	134	98.5294117647059
T0211	T0211TS160_5	T0211	2.20	7.2510	7.2108	136	144	105.882352941176
T0211	T0211TS166_1	T0211	2.51	6.7845	6.7743	136	144	105.882352941176
T0211	T0211TS166_2	T0211	1.95	7.7174	7.6474	136	144	105.882352941176
T0211	T0211TS166_3	T0211	2.31	7.1577	7.1235	136	144	105.882352941176
T0211	T0211TS166_4	T0211	1.76	7.7441	7.6724	136	117	86.0294117647059
T0211	T0211TS166_5	T0211	1.88	7.2529	7.2126	136	108	79.4117647058823
T0211	T0211TS176_1	T0211	1.85	8.0906	7.9967	136	144	105.882352941176
T0211	T0211TS176_2	T0211	1.93	7.6241	7.5601	136	144	105.882352941176
T0211	T0211TS176_3	T0211	1.97	7.6241	7.5601	136	144	105.882352941176
T0211	T0211TS176_4	T0211	2.21	7.8107	7.7347	136	144	105.882352941176
T0211	T0211TS176_5	T0211	2.06	7.9040	7.8221	136	144	105.882352941176
T0211	T0211TS185_1	T0211	2.23	7.1577	7.1235	136	144	105.882352941176
T0211	T0211TS186_1	T0211	2.99	-0.6841	0.3396	136	98	72.0588235294118
T0211	T0211TS186_2	T0211	2.19	6.8975	6.8800	136	130	95.5882352941177
T0211	T0211TS186_3	T0211	2.66	-1.2382	0.1318	136	140	102.941176470588
T0211	T0211TS186_4	T0211	2.67	-0.8651	0.2598	136	142	104.411764705882
T0211	T0211TS186_5	T0211	2.18	6.5119	6.5192	136	130	95.5882352941177
T0211	T0211TS197_1	T0211	2.43	7.7174	7.6474	136	144	105.882352941176
T0211	T0211TS197_2	T0211	1.86	7.4375	7.3854	136	144	105.882352941176
T0211	T0211TS207_1	T0211	2.21	7.5308	7.4728	136	144	105.882352941176
T0211	T0211TS207_2	T0211	1.64	7.2510	7.2108	136	144	105.882352941176
T0211	T0211TS207_3	T0211	2.13	7.4375	7.3854	136	144	105.882352941176
T0211	T0211TS207_4	T0211	1.99	7.4375	7.3854	136	144	105.882352941176
T0211	T0211TS207_5	T0211	2.05	7.8107	7.7347	136	144	105.882352941176
T0211	T0211TS213_1	T0211	1.90	7.0347	7.0084	136	122	89.7058823529412
T0211	T0211TS217_1	T0211	2.34	7.6241	7.5601	136	142	104.411764705882
T0211	T0211TS223_1	T0211	1.83	6.4114	6.4251	136	142	104.411764705882
T0211	T0211TS237_1	T0211	2.24	6.8778	6.8616	136	143	105.147058823529
T0211	T0211TS242_1	T0211	2.16	7.5308	7.4728	136	144	105.882352941176
T0211	T0211TS242_2	T0211	1.89	7.5308	7.4728	136	144	105.882352941176
T0211	T0211TS242_3	T0211	2.15	7.0644	7.0362	136	144	105.882352941176
T0211	T0211TS242_4	T0211	2.19	7.0644	7.0362	136	144	105.882352941176
T0211	T0211TS242_5	T0211	1.83	7.8107	7.7347	136	144	105.882352941176
T0211	T0211TS243_1	T0211	2.12	6.7104	6.7049	136	128	94.1176470588235
T0211	T0211TS243_2	T0211	2.01	7.2672	7.2260	136	118	86.7647058823529
T0211	T0211TS243_3	T0211	1.89	6.7714	6.7620	136	114	83.8235294117647
T0211	T0211TS243_4	T0211	2.81	-0.3054	0.5405	136	142	104.411764705882
T0211	T0211TS243_5	T0211	3.05	-0.7718	0.2995	136	141	103.676470588235
T0211	T0211TS244_1	T0211	2.71	-0.6606	0.3508	136	134	98.5294117647059
T0211	T0211TS244_2	T0211	2.71	-0.5852	0.3878	136	142	104.411764705882
T0211	T0211TS244_3	T0211	2.12	6.3763	6.3923	136	123	90.4411764705882
T0211	T0211TS244_4	T0211	2.90	-0.2006	0.6034	136	135	99.2647058823529
T0211	T0211TS244_5	T0211	2.61	-2.0778	0.0102	136	140	102.941176470588
T0211	T0211TS245_1	T0211	2.31	7.5308	7.4728	136	140	102.941176470588
T0211	T0211TS245_2	T0211	1.94	7.2510	7.2108	136	139	102.205882352941
T0211	T0211TS245_3	T0211	2.51	6.5047	6.5124	136	139	102.205882352941
T0211	T0211TS245_4	T0211	2.98	4.8255	4.9430	136	139	102.205882352941
T0211	T0211TS245_5	T0211	2.88	0.0678	0.7770	136	141	103.676470588235
T0211	T0211TS247_1	T0211	2.78	-0.8070	0.2842	136	108	79.4117647058823
T0211	T0211TS247_2	T0211	2.36	-2.2310	0.0050	136	101	74.2647058823529
T0211	T0211TS247_3	T0211	2.46	-0.9443	0.2284	136	100	73.5294117647059
T0211	T0211TS247_4	T0211	2.71	4.9502	5.0594	136	99	72.7941176470588
T0211	T0211TS247_5	T0211	2.82	-0.0663	0.6882	136	110	80.8823529411765
T0211	T0211TS261_1	T0211	2.11	7.1667	7.1319	136	134	98.5294117647059
T0211	T0211TS263_1	T0211	2.27	6.7845	6.7743	136	144	105.882352941176
T0211	T0211TS263_2	T0211	2.64	7.1577	7.1235	136	144	105.882352941176
T0211	T0211TS267_1	T0211	2.08	7.0644	7.0362	136	144	105.882352941176
T0211	T0211TS267_2	T0211	2.27	6.5979	6.5997	136	140	102.941176470588
T0211	T0211TS267_3	T0211	2.60	6.7845	6.7743	136	144	105.882352941176
T0211	T0211TS272_1	T0211	2.25	7.2510	7.2108	136	144	105.882352941176
T0211	T0211TS272_2	T0211	2.18	7.3443	7.2981	136	144	105.882352941176
T0211	T0211TS272_3	T0211	2.29	7.2510	7.2108	136	144	105.882352941176
T0211	T0211TS272_4	T0211	1.79	7.9973	7.9094	136	144	105.882352941176
T0211	T0211TS283_1	T0211	1.98	6.9711	6.9489	136	143	105.147058823529
T0211	T0211TS283_2	T0211	1.83	7.0644	7.0362	136	143	105.147058823529
T0211	T0211TS283_3	T0211	2.05	7.3443	7.2981	136	143	105.147058823529
T0211	T0211TS283_4	T0211	2.05	7.3443	7.2981	136	143	105.147058823529
T0211	T0211TS283_5	T0211	1.88	7.2510	7.2108	136	143	105.147058823529
T0211	T0211TS289_1	T0211	2.17	6.9054	6.8874	136	128	94.1176470588235
T0211	T0211TS290_1	T0211	2.25	6.6462	6.6449	136	135	99.2647058823529
T0211	T0211TS304_1	T0211	2.64	-1.1450	0.1591	136	144	105.882352941176
T0211	T0211TS304_2	T0211	2.54	-0.7718	0.2995	136	144	105.882352941176
T0211	T0211TS304_3	T0211	2.70	4.7322	4.8560	136	144	105.882352941176
T0211	T0211TS304_4	T0211	2.35	-1.4248	0.0865	136	144	105.882352941176
T0211	T0211TS304_5	T0211	3.23	0.7208	1.2587	136	144	105.882352941176
T0211	T0211TS305_1	T0211	2.23	6.4114	6.4251	136	141	103.676470588235
T0211	T0211TS305_2	T0211	2.80	-0.4919	0.4361	136	144	105.882352941176
T0211	T0211TS305_3	T0211	2.28	-1.7619	0.0334	136	100	73.5294117647059
T0211	T0211TS319_1	T0211	2.13	7.4375	7.3854	136	143	105.147058823529
T0211	T0211TS319_2	T0211	2.43	7.3443	7.2981	136	143	105.147058823529
T0211	T0211TS320_1	T0211	2.57	-0.2746	0.5587	136	75	55.1470588235294
T0211	T0211TS320_2	T0211	2.83	-0.3005	0.5434	136	119	87.5
T0211	T0211TS320_3	T0211	2.30	-1.0649	0.1850	136	112	82.3529411764706
T0211	T0211TS320_4	T0211	2.69	-0.7608	0.3044	136	104	76.4705882352941
T0211	T0211TS320_5	T0211	2.96	-1.1377	0.1613	136	96	70.5882352941177
T0211	T0211TS324_1	T0211	2.00	6.6541	6.6523	136	131	96.3235294117647
T0211	T0211TS324_2	T0211	2.07	7.0644	7.0362	136	143	105.147058823529
T0211	T0211TS324_3	T0211	1.90	5.3438	5.4270	136	66	48.5294117647059
T0211	T0211TS324_4	T0211	2.60	-1.0517	0.1895	136	144	105.882352941176
T0211	T0211TS324_5	T0211	2.71	-0.0255	0.7147	136	144	105.882352941176
T0211	T0211TS331_1	T0211	2.14	6.7559	6.7475	136	129	94.8529411764706
T0211	T0211TS331_2	T0211	2.64	7.1932	7.1567	136	121	88.9705882352941
T0211	T0211TS338_1	T0211	2.00	-1.8742	0.0228	136	99	72.7941176470588
T0211	T0211TS338_2	T0211	2.28	5.6145	5.6799	136	135	99.2647058823529
T0211	T0211TS338_3	T0211	2.38	5.2268	5.3177	136	124	91.1764705882353
T0211	T0211TS338_4	T0211	2.82	-0.3986	0.4871	136	144	105.882352941176
T0211	T0211TS338_5	T0211	2.74	-1.7980	0.0297	136	144	105.882352941176
T0211	T0211TS344_1	T0211	2.06	6.9711	6.9489	136	144	105.882352941176
T0211	T0211TS348_1	T0211	2.88	-1.1450	0.1591	136	144	105.882352941176
T0211	T0211TS352_1	T0211	1.95	-1.9325	0.0184	136	86	63.2352941176471
T0211	T0211TS352_2	T0211	2.92	-2.4625	0.0014	136	99	72.7941176470588
T0211	T0211TS352_3	T0211	2.92	1.0294	1.5077	136	83	61.0294117647059
T0211	T0211TS352_4	T0211	2.26	-2.2564	0.0044	136	121	88.9705882352941
T0211	T0211TS352_5	T0211	2.29	-1.6130	0.0526	136	114	83.8235294117647
T0211	T0211TS367_1	T0211	2.12	8.0906	7.9967	136	144	105.882352941176
T0211	T0211TS367_2	T0211	2.22	8.1838	8.0840	136	144	105.882352941176
T0211	T0211TS367_3	T0211	2.27	7.6241	7.5601	136	144	105.882352941176
T0211	T0211TS375_1	T0211	1.62	7.6815	7.6138	136	123	90.4411764705882
T0211	T0211TS375_2	T0211	1.90	6.9054	6.8874	136	128	94.1176470588235
T0211	T0211TS375_3	T0211	1.91	6.9054	6.8874	136	128	94.1176470588235
T0211	T0211TS375_4	T0211	2.06	7.0030	6.9787	136	128	94.1176470588235
T0211	T0211TS375_5	T0211	1.88	7.1005	7.0700	136	128	94.1176470588235
T0211	T0211TS376_1	T0211	1.87	6.8079	6.7962	136	128	94.1176470588235
T0211	T0211TS376_2	T0211	2.02	6.7104	6.7049	136	128	94.1176470588235
T0211	T0211TS376_3	T0211	1.91	6.9054	6.8874	136	128	94.1176470588235
T0211	T0211TS376_4	T0211	1.89	6.9054	6.8874	136	128	94.1176470588235
T0211	T0211TS376_5	T0211	1.97	7.5439	7.4850	136	134	98.5294117647059
T0211	T0211TS381_1	T0211	1.89	7.1577	7.1235	136	137	100.735294117647
T0211	T0211TS381_2	T0211	1.81	7.1763	7.1410	136	132	97.0588235294118
T0211	T0211TS381_3	T0211	1.91	7.4375	7.3854	136	137	100.735294117647
T0211	T0211TS381_4	T0211	1.55	7.7653	7.6922	136	130	95.5882352941177
T0211	T0211TS381_5	T0211	2.27	6.9711	6.9489	136	138	101.470588235294
T0211	T0211TS384_1	T0211	1.87	7.4085	7.3582	136	133	97.7941176470588
T0211	T0211TS384_2	T0211	1.92	7.3377	7.2920	136	122	89.7058823529412
T0211	T0211TS393_1	T0211	1.76	7.1438	7.1105	136	129	94.8529411764706
T0211	T0211TS393_2	T0211	2.05	6.5771	6.5802	136	123	90.4411764705882
T0211	T0211TS393_3	T0211	2.33	7.1240	7.0920	136	133	97.7941176470588
T0211	T0211TS393_4_1	T0211	2.02	5.6809	5.7420	136	78	57.3529411764706
T0211	T0211TS393_4_2	T0211	3.08	-1.7838	0.0311	136	53	38.9705882352941
T0211	T0211TS393_5	T0211	2.82	-0.1157	0.6565	136	128	94.1176470588235
T0211	T0211TS400_1	T0211	2.08	7.6241	7.5601	136	144	105.882352941176
T0211	T0211TS400_2	T0211	2.31	7.5308	7.4728	136	144	105.882352941176
T0211	T0211TS400_3	T0211	2.27	7.3443	7.2981	136	144	105.882352941176
T0211	T0211TS400_4	T0211	2.29	7.9040	7.8221	136	144	105.882352941176
T0211	T0211TS400_5	T0211	2.43	7.2510	7.2108	136	144	105.882352941176
T0211	T0211TS402_1	T0211	2.55	-0.9584	0.2231	136	144	105.882352941176
T0211	T0211TS406_1	T0211	3.00	-2.0778	0.0102	136	144	105.882352941176
T0211	T0211TS406_2	T0211	3.00	-2.0778	0.0102	136	144	105.882352941176
T0211	T0211TS439_1	T0211	1.95	7.6241	7.5601	136	140	102.941176470588
T0211	T0211TS450_1	T0211	2.04	7.7174	7.6474	136	144	105.882352941176
T0211	T0211TS450_2	T0211	1.76	7.6241	7.5601	136	144	105.882352941176
T0211	T0211TS450_3	T0211	1.89	7.8107	7.7347	136	144	105.882352941176
T0211	T0211TS450_4	T0211	2.04	7.8107	7.7347	136	144	105.882352941176
T0211	T0211TS450_5	T0211	2.04	7.8107	7.7347	136	144	105.882352941176
T0211	T0211TS451_1	T0211	1.80	7.9973	7.9094	136	144	105.882352941176
T0211	T0211TS451_2	T0211	1.85	8.1838	8.0840	136	144	105.882352941176
T0211	T0211TS451_3	T0211	1.99	7.9040	7.8221	136	138	101.470588235294
T0211	T0211TS451_4	T0211	1.71	7.8107	7.7347	136	138	101.470588235294
T0211	T0211TS451_5	T0211	2.31	6.9711	6.9489	136	141	103.676470588235
T0211	T0211TS454_1	T0211	2.16	7.6241	7.5601	136	144	105.882352941176
T0211	T0211TS472_1	T0211	2.09	7.6241	7.5601	136	144	105.882352941176
T0211	T0211TS475_1	T0211	1.86	7.1049	7.0741	136	119	87.5
T0211	T0211TS478_1	T0211	2.85	5.1053	5.2042	136	144	105.882352941176
T0211	T0211TS478_2	T0211	2.81	4.8255	4.9430	136	144	105.882352941176
T0211	T0211TS478_3	T0211	3.06	3.6127	3.8151	136	144	105.882352941176
T0211	T0211TS478_4	T0211	2.87	5.6651	5.7272	136	144	105.882352941176
T0211	T0211TS478_5	T0211	3.18	4.1725	4.3346	136	144	105.882352941176
T0211	T0211TS501_1	T0211	1.80	7.9973	7.9094	136	144	105.882352941176
T0211	T0211TS504_1	T0211	1.74	7.6604	7.5940	136	120	88.2352941176471
T0211	T0211TS504_2	T0211	1.88	7.5059	7.4495	136	126	92.6470588235294
T0211	T0211TS504_3	T0211	1.78	7.3930	7.3438	136	128	94.1176470588235
T0211	T0211TS504_4	T0211	1.74	7.8427	7.7647	136	122	89.7058823529412
T0211	T0211TS504_5	T0211	1.86	7.5439	7.4850	136	134	98.5294117647059
T0211	T0211TS506_1	T0211	2.94	4.2076	4.3673	136	135	99.2647058823529
T0211	T0211TS506_2	T0211	2.94	4.2076	4.3673	136	135	99.2647058823529
T0211	T0211TS506_3	T0211	3.03	3.9183	4.0985	136	127	93.3823529411765
T0211	T0211TS506_4	T0211	3.16	3.6588	3.8578	136	126	92.6470588235294
T0211	T0211TS506_5	T0211	2.96	1.9336	2.2849	136	141	103.676470588235
T0211	T0211TS512_1	T0211	2.83	-0.7718	0.2995	136	138	101.470588235294
T0211	T0211TS512_2	T0211	2.25	6.5505	6.5553	136	116	85.2941176470588
T0211	T0211TS512_3	T0211	2.73	-0.8071	0.2841	136	129	94.8529411764706
T0211	T0211TS512_4	T0211	2.03	6.3536	6.3711	136	112	82.3529411764706
T0211	T0211TS512_5	T0211	2.54	-1.2382	0.1318	136	136	100
T0211	T0211TS513_1	T0211	2.22	7.1637	7.1292	136	118	86.7647058823529
T0211	T0211TS513_2	T0211	2.35	6.4179	6.4312	136	128	94.1176470588235
T0211	T0211TS514_1	T0211	2.74	-1.1450	0.1591	136	139	102.205882352941
T0211	T0211TS514_2	T0211	3.15	-1.1450	0.1591	136	141	103.676470588235
T0211	T0211TS514_3	T0211	2.23	-1.3315	0.1076	136	136	100
T0211	T0211TS514_4	T0211	2.54	-1.3315	0.1076	136	137	100.735294117647
T0211	T0211TS514_5	T0211	3.14	-1.1120	0.1695	136	131	96.3235294117647
T0211	T0211TS519_1	T0211	2.85	-0.3446	0.5178	136	99	72.7941176470588
T0211	T0211TS530_1	T0211	2.77	6.2248	6.2506	136	141	103.676470588235
T0211	T0211TS530_2	T0211	3.15	0.4409	1.0435	136	144	105.882352941176
T0211	T0211TS530_3	T0211	2.55	6.3181	6.3379	136	144	105.882352941176
T0211	T0211TS530_4	T0211	1.92	7.7174	7.6474	136	144	105.882352941176
T0211	T0211TS530_5	T0211	2.07	7.8107	7.7347	136	144	105.882352941176
T0211	T0211TS532_1	T0211	1.79	5.0273	5.1314	136	66	48.5294117647059
T0211	T0211TS532_1u	T0211	1.79	5.0273	5.1314	136	66	48.5294117647059
T0211	T0211TS543_1	T0211	2.15	6.8069	6.7952	136	117	86.0294117647059
T0211	T0211TS543_2	T0211	1.77	6.8837	6.8671	136	134	98.5294117647059
T0211	T0211TS543_3	T0211	1.87	7.3443	7.2981	136	138	101.470588235294
T0211	T0211TS543_4	T0211	2.01	6.5752	6.5784	136	79	58.0882352941176
T0211	T0211TS543_5	T0211	1.99	7.1049	7.0741	136	119	87.5
T0211	T0211TS544_1	T0211	2.28	7.0644	7.0362	136	138	101.470588235294
T0211	T0211TS544_2	T0211	2.43	5.8256	5.8773	136	124	91.1764705882353
T0211	T0211TS544_3	T0211	3.02	5.6651	5.7272	136	141	103.676470588235
T0211	T0211TS545_1	T0211	2.26	-2.1711	0.0067	136	144	105.882352941176
T0211	T0211TS545_2	T0211	2.69	-2.3577	0.0026	136	144	105.882352941176
T0211	T0211TS550_1	T0211	2.48	6.0382	6.0761	136	144	105.882352941176
T0211	T0211TS552_1	T0211	2.48	-2.0778	0.0102	136	144	105.882352941176
T0211	T0211TS561_1	T0211	2.21	7.0644	7.0362	136	144	105.882352941176
T0211	T0211TS561_2	T0211	2.09	7.4375	7.3854	136	144	105.882352941176
T0211	T0211TS573_1	T0211	1.86	7.9040	7.8221	136	144	105.882352941176
T0211	T0211TS579_1	T0211	2.09	7.5308	7.4728	136	144	105.882352941176
T0211	T0211TS579_1u	T0211	2.31	7.5308	7.4728	136	144	105.882352941176
T0211	T0211TS579_2	T0211	2.11	7.2510	7.2108	136	144	105.882352941176
T0211	T0211TS579_2u	T0211	2.10	7.5308	7.4728	136	144	105.882352941176
T0211	T0211TS579_3	T0211	2.27	7.2510	7.2108	136	144	105.882352941176
T0211	T0211TS579_3u	T0211	1.79	7.5724	7.5117	136	130	95.5882352941177
T0211	T0211TS579_4	T0211	2.38	7.1577	7.1235	136	144	105.882352941176
T0211	T0211TS579_4u	T0211	1.75	7.9581	7.8727	136	130	95.5882352941177
T0211	T0211TS579_5	T0211	2.34	7.5308	7.4728	136	144	105.882352941176
T0211	T0211TS588_1	T0211	1.90	7.8225	7.7458	136	129	94.8529411764706
T0211	T0211TS591_1	T0211	1.93	8.0906	7.9967	136	144	105.882352941176
T0211	T0211TS599_1	T0211	1.63	8.0906	7.9967	136	144	105.882352941176
T0211	T0211TS599_2	T0211	1.96	6.9711	6.9489	136	144	105.882352941176
T0211	T0211TS599_3	T0211	3.19	4.0792	4.2479	136	144	105.882352941176
T0211	T0211TS599_4	T0211	1.90	7.4375	7.3854	136	144	105.882352941176
T0211	T0211TS599_5	T0211	2.81	0.9074	1.4079	136	144	105.882352941176
T0211	T0211TS604_1	T0211	2.14	7.1577	7.1235	136	144	105.882352941176
T0211	T0211TS604_2	T0211	2.19	7.6241	7.5601	136	144	105.882352941176
T0211	T0211TS604_3	T0211	2.79	4.8255	4.9430	136	144	105.882352941176
T0211	T0211TS604_4	T0211	2.61	5.4785	5.5528	136	144	105.882352941176
T0211	T0211TS604_5	T0211	2.46	6.3181	6.3379	136	144	105.882352941176
T0211	T0211TS606_1	T0211	2.43	6.3181	6.3379	136	138	101.470588235294
T0211	T0211TS606_2	T0211	2.30	7.7174	7.6474	136	138	101.470588235294
T0211	T0211TS606_3	T0211	2.73	6.2248	6.2506	136	138	101.470588235294
T0211	T0211TS607_1	T0211	1.94	7.8107	7.7347	136	144	105.882352941176
T0211	T0211TS609_1	T0211	1.94	7.8107	7.7347	136	144	105.882352941176
T0211	T0211TS610_1	T0211	1.94	7.8107	7.7347	136	144	105.882352941176
T0211	T0211TS611_1	T0211	1.94	7.8107	7.7347	136	144	105.882352941176
T0211	T0211TS612_1	T0211	1.94	7.8107	7.7347	136	144	105.882352941176
T0211	T0211TS613_1	T0211	1.94	7.8107	7.7347	136	144	105.882352941176
T0211	T0211TS614_1	T0211	1.94	7.8107	7.7347	136	144	105.882352941176
T0211	T0211TS615_1	T0211	1.94	7.8107	7.7347	136	144	105.882352941176
T0211	T0211TS619_1	T0211	1.94	7.8107	7.7347	136	144	105.882352941176
T0211	T0211TS620_1	T0211	1.94	7.8107	7.7347	136	144	105.882352941176
T0211	T0211TS621_1	T0211	1.94	7.8107	7.7347	136	144	105.882352941176
T0211	T0211TS622_1	T0211	1.94	7.8107	7.7347	136	144	105.882352941176
T0211	T0211TS623_1	T0211	1.94	7.8107	7.7347	136	144	105.882352941176
T0211	T0211TS624_1	T0211	1.94	7.8107	7.7347	136	144	105.882352941176
T0211	T0211TS625_1	T0211	1.94	7.8107	7.7347	136	144	105.882352941176
T0211	T0211TS626_1	T0211	1.94	7.8107	7.7347	136	144	105.882352941176
T0211	T0211TS627_1	T0211	1.94	7.8107	7.7347	136	144	105.882352941176
T0211	T0211TS631_1	T0211	2.08	6.8778	6.8616	136	144	105.882352941176
T0211	T0211TS631_2	T0211	1.96	7.7174	7.6474	136	144	105.882352941176
T0211	T0211TS631_3	T0211	2.23	6.6912	6.6870	136	144	105.882352941176
T0211	T0211TS631_4	T0211	1.98	7.7174	7.6474	136	144	105.882352941176
T0211	T0211TS631_5	T0211	2.10	6.8778	6.8616	136	144	105.882352941176
T0211	T0211TS656_1	T0211	2.53	4.5456	4.6821	136	139	102.205882352941
T0211	T0211TS656_2	T0211	2.02	-1.5181	0.0683	136	139	102.205882352941
T0211	T0211TS656_3	T0211	2.02	-1.5181	0.0683	136	139	102.205882352941
1TVG_A	RT0211TS393_4	T0211	2.03	5.6809	5.7420	136	131	96.3235294117647
1TVG_A	T0211AL013_1	T0211	1.57	7.1868	7.1507	136	130	95.5882352941177
1TVG_A	T0211AL106_1	T0211	1.63	5.8186	5.8707	136	66	48.5294117647059
1TVG_A	T0211AL140_1	T0211	no_data	no_data	no_data	136	no_data	no_data
1TVG_A	T0211AL163_1	T0211	1.69	6.7403	6.7329	136	120	88.2352941176471
1TVG_A	T0211AL163_2	T0211	1.93	6.9568	6.9355	136	118	86.7647058823529
1TVG_A	T0211AL163_3	T0211	1.70	7.2137	7.1759	136	112	82.3529411764706
1TVG_A	T0211AL163_4	T0211	2.14	6.6522	6.6504	136	107	78.6764705882353
1TVG_A	T0211AL163_5	T0211	1.43	5.3485	5.4313	136	54	39.7058823529412
1TVG_A	T0211AL164_1	T0211	1.88	7.0675	7.0391	136	125	91.9117647058823
1TVG_A	T0211AL164_2	T0211	1.96	6.6148	6.6155	136	97	71.3235294117647
1TVG_A	T0211AL164_3	T0211	1.63	7.8217	7.7451	136	124	91.1764705882353
1TVG_A	T0211AL164_4	T0211	1.72	8.0213	7.9319	136	124	91.1764705882353
1TVG_A	T0211AL164_5	T0211	1.68	7.4742	7.4198	136	118	86.7647058823529
1TVG_A	T0211AL210_1	T0211	1.87	7.2326	7.1937	136	110	80.8823529411765
1TVG_A	T0211AL229_1	T0211	2.62	-1.9808	0.0152	136	134	98.5294117647059
1TVG_A	T0211AL229_2	T0211	2.11	7.2510	7.2108	136	136	100
1TVG_A	T0211AL229_3	T0211	3.39	-0.1883	0.6110	136	126	92.6470588235294
1TVG_A	T0211AL229_4	T0211	3.02	-1.8913	0.0214	136	142	104.411764705882
1TVG_A	T0211AL229_5	T0211	1.64	7.9005	7.8188	136	126	92.6470588235294
1TVG_A	T0211AL230_1	T0211	2.62	-1.9808	0.0152	136	134	98.5294117647059
1TVG_A	T0211AL230_2	T0211	3.39	-0.1883	0.6110	136	126	92.6470588235294
1TVG_A	T0211AL230_3	T0211	2.03	-1.8913	0.0214	136	137	100.735294117647
1TVG_A	T0211AL230_4	T0211	1.90	7.3966	7.3471	136	135	99.2647058823529
1TVG_A	T0211AL230_5	T0211	2.24	6.8778	6.8616	136	136	100
1TVG_A	T0211AL231_1	T0211	1.89	7.3966	7.3471	136	135	99.2647058823529
1TVG_A	T0211AL231_2	T0211	1.57	7.8806	7.8002	136	128	94.1176470588235
1TVG_A	T0211AL231_3	T0211	2.62	-1.9845	0.0150	136	140	102.941176470588
1TVG_A	T0211AL231_4	T0211	1.78	7.5577	7.4979	136	132	97.0588235294118
1TVG_A	T0211AL231_5	T0211	1.92	6.5065	6.5142	136	134	98.5294117647059
1TVG_A	T0211AL232_1	T0211	1.83	7.5316	7.4735	136	129	94.8529411764706
1TVG_A	T0211AL287_1	T0211	1.96	7.1049	7.0741	136	119	87.5
1TVG_A	T0211AL287_2	T0211	1.80	6.9110	6.8927	136	117	86.0294117647059
1TVG_A	T0211AL287_3	T0211	1.98	6.6129	6.6137	136	128	94.1176470588235
1TVG_A	T0211AL287_4	T0211	1.90	7.8414	7.7635	136	127	93.3823529411765
1TVG_A	T0211AL287_5	T0211	2.87	-1.7052	0.0400	136	111	81.6176470588235
1TVG_A	T0211AL291_1	T0211	no_data	no_data	no_data	136	no_data	no_data
1TVG_A	T0211AL308_1	T0211	1.87	7.2510	7.2108	136	138	101.470588235294
1TVG_A	T0211AL314_1	T0211	1.88	7.5059	7.4495	136	126	92.6470588235294
1TVG_A	T0211AL314_2	T0211	3.13	1.5200	1.9225	136	129	94.8529411764706
1TVG_A	T0211AL314_3	T0211	2.18	7.2510	7.2108	136	136	100
1TVG_A	T0211AL314_4	T0211	1.96	6.7867	6.7763	136	121	88.9705882352941
1TVG_A	T0211AL314_5	T0211	2.15	6.7845	6.7743	136	136	100
1TVG_A	T0211AL321_1	T0211	2.89	1.0940	1.5611	136	144	105.882352941176
1TVG_A	T0211AL321_2	T0211	2.68	0.2973	0.9379	136	114	83.8235294117647
1TVG_A	T0211AL321_3	T0211	2.96	1.8403	2.2024	136	150	110.294117647059
1TVG_A	T0211AL321_4	T0211	2.81	-0.3449	0.5176	136	131	96.3235294117647
1TVG_A	T0211AL321_5	T0211	2.86	0.3854	1.0022	136	121	88.9705882352941
1TVG_A	T0211AL383_1	T0211	1.86	7.5308	7.4728	136	140	102.941176470588
1TVG_A	T0211AL383_2	T0211	1.90	7.2510	7.2108	136	138	101.470588235294
1TVG_A	T0211AL383_3	T0211	1.77	7.4085	7.3582	136	133	97.7941176470588
1TVG_A	T0211AL394_1	T0211	1.99	6.9787	6.9560	136	123	90.4411764705882
1TVG_A	T0211AL394_2	T0211	1.81	6.3803	6.3961	136	121	88.9705882352941
1TVG_A	T0211AL394_3	T0211	2.26	6.5065	6.5142	136	134	98.5294117647059
1TVG_A	T0211AL394_4	T0211	2.05	5.9254	5.9706	136	124	91.1764705882353
1TVG_A	T0211AL394_5	T0211	2.76	6.3190	6.3387	136	130	95.5882352941177
1TVG_A	T0211AL398_1	T0211	1.92	7.3443	7.2981	136	140	102.941176470588
1TVG_A	T0211AL398_2	T0211	1.82	7.8414	7.7635	136	127	93.3823529411765
1TVG_A	T0211AL398_3	T0211	1.87	7.3443	7.2981	136	138	101.470588235294
1TVG_A	T0211AL398_4	T0211	1.78	7.4212	7.3701	136	131	96.3235294117647
1TVG_A	T0211AL398_5	T0211	1.77	6.7894	6.7789	136	134	98.5294117647059
1TVG_A	T0211AL418_1	T0211	1.88	7.5472	7.4880	136	127	93.3823529411765
1TVG_A	T0211AL418_2	T0211	2.24	-1.2189	0.1372	136	118	86.7647058823529
1TVG_A	T0211AL418_3	T0211	2.25	7.2510	7.2108	136	136	100
1TVG_A	T0211AL418_4	T0211	2.01	6.6181	6.6186	136	126	92.6470588235294
1TVG_A	T0211AL418_5	T0211	2.05	6.8778	6.8616	136	136	100
1TVG_A	T0211AL428_1	T0211	2.16	-1.1271	0.1647	136	95	69.8529411764706
1TVG_A	T0211AL428_2	T0211	2.46	5.0366	5.1401	136	117	86.0294117647059
1TVG_A	T0211AL428_3	T0211	2.88	-0.7431	0.3123	136	85	62.5
1TVG_A	T0211AL428_4	T0211	2.81	-0.7336	0.3167	136	49	36.0294117647059
1TVG_A	T0211AL596_1	T0211	2.12	7.8028	7.7273	136	121	88.9705882352941
1TVG_A	T0211AL596_2	T0211	2.65	7.1932	7.1567	136	121	88.9705882352941
1TVG_A	T0211AL629_1	T0211	1.94	7.4760	7.4215	136	130	95.5882352941177
1TVG_A	T0211TS003_1	T0211	1.91	7.5308	7.4728	136	144	105.882352941176
1TVG_A	T0211TS007_1	T0211	2.29	7.2510	7.2108	136	144	105.882352941176
1TVG_A	T0211TS007_2	T0211	2.20	7.0644	7.0362	136	144	105.882352941176
1TVG_A	T0211TS007_3	T0211	2.21	7.2510	7.2108	136	144	105.882352941176
1TVG_A	T0211TS009_1	T0211	2.08	7.1577	7.1235	136	144	105.882352941176
1TVG_A	T0211TS009_2	T0211	2.11	7.3443	7.2981	136	144	105.882352941176
1TVG_A	T0211TS009_3	T0211	1.98	7.5308	7.4728	136	144	105.882352941176
1TVG_A	T0211TS009_4	T0211	2.00	6.7894	6.7789	136	134	98.5294117647059
1TVG_A	T0211TS009_5	T0211	2.29	7.2510	7.2108	136	144	105.882352941176
1TVG_A	T0211TS011_1	T0211	2.46	6.0382	6.0761	136	136	100
1TVG_A	T0211TS014_1	T0211	2.86	4.3907	4.5377	136	130	95.5882352941177
1TVG_A	T0211TS018_1	T0211	2.66	-1.5181	0.0683	136	144	105.882352941176
1TVG_A	T0211TS018_2	T0211	2.62	-1.4248	0.0865	136	144	105.882352941176
1TVG_A	T0211TS018_3	T0211	2.97	-0.3986	0.4871	136	144	105.882352941176
1TVG_A	T0211TS018_4	T0211	2.64	-0.6785	0.3422	136	144	105.882352941176
1TVG_A	T0211TS018_5	T0211	2.90	-1.7980	0.0297	136	144	105.882352941176
1TVG_A	T0211TS019_1	T0211	2.55	-1.0517	0.1895	136	144	105.882352941176
1TVG_A	T0211TS019_2	T0211	2.67	-1.2382	0.1318	136	144	105.882352941176
1TVG_A	T0211TS019_3	T0211	2.71	-1.5181	0.0683	136	144	105.882352941176
1TVG_A	T0211TS019_4	T0211	nan	-3.3839	0.0000	136	144	105.882352941176
1TVG_A	T0211TS019_5	T0211	2.77	-0.9584	0.2231	136	144	105.882352941176
1TVG_A	T0211TS021_1	T0211	1.95	7.6241	7.5601	136	144	105.882352941176
1TVG_A	T0211TS021_2	T0211	2.02	7.8107	7.7347	136	144	105.882352941176
1TVG_A	T0211TS021_3	T0211	2.00	7.4375	7.3854	136	144	105.882352941176
1TVG_A	T0211TS021_4	T0211	1.65	8.3704	8.2587	136	144	105.882352941176
1TVG_A	T0211TS021_5	T0211	1.85	7.3443	7.2981	136	144	105.882352941176
1TVG_A	T0211TS026_1	T0211	2.00	8.2771	8.1714	136	144	105.882352941176
1TVG_A	T0211TS026_2	T0211	2.04	7.5308	7.4728	136	138	101.470588235294
1TVG_A	T0211TS026_3	T0211	1.97	7.6241	7.5601	136	139	102.205882352941
1TVG_A	T0211TS026_4	T0211	2.72	-0.6116	0.3746	136	85	62.5
1TVG_A	T0211TS026_5	T0211	3.17	-1.4008	0.0916	136	85	62.5
1TVG_A	T0211TS027_1	T0211	2.72	-0.6116	0.3746	136	85	62.5
1TVG_A	T0211TS027_2	T0211	3.17	-1.4008	0.0916	136	85	62.5
1TVG_A	T0211TS027_3	T0211	2.69	-1.2693	0.1234	136	85	62.5
1TVG_A	T0211TS027_4	T0211	2.92	0.0461	0.7623	136	85	62.5
1TVG_A	T0211TS027_5	T0211	3.17	-1.4008	0.0916	136	85	62.5
1TVG_A	T0211TS030_1	T0211	2.03	7.6241	7.5601	136	144	105.882352941176
1TVG_A	T0211TS030_2	T0211	2.38	7.8107	7.7347	136	144	105.882352941176
1TVG_A	T0211TS030_3	T0211	2.36	4.7322	4.8560	136	144	105.882352941176
1TVG_A	T0211TS033_1	T0211	1.95	-1.9325	0.0184	136	86	63.2352941176471
1TVG_A	T0211TS033_2	T0211	nan	-4.0214	0.0000	136	64	47.0588235294118
1TVG_A	T0211TS033_3	T0211	2.82	0.0081	0.7369	136	119	87.5
1TVG_A	T0211TS033_4	T0211	2.46	-1.0119	0.2034	136	118	86.7647058823529
1TVG_A	T0211TS033_5	T0211	3.40	-2.9396	0.0000	136	97	71.3235294117647
1TVG_A	T0211TS035_1	T0211	1.72	7.9040	7.8221	136	144	105.882352941176
1TVG_A	T0211TS035_2	T0211	1.74	7.4375	7.3854	136	144	105.882352941176
1TVG_A	T0211TS035_3	T0211	1.97	8.0906	7.9967	136	144	105.882352941176
1TVG_A	T0211TS039_1u	T0211	2.54	-0.8651	0.2598	136	144	105.882352941176
1TVG_A	T0211TS039_2u	T0211	2.73	-0.3054	0.5405	136	144	105.882352941176
1TVG_A	T0211TS039_3u	T0211	2.62	-1.2382	0.1318	136	144	105.882352941176
1TVG_A	T0211TS039_4u	T0211	2.58	-1.5181	0.0683	136	144	105.882352941176
1TVG_A	T0211TS039_5u	T0211	2.89	-0.4919	0.4361	136	144	105.882352941176
1TVG_A	T0211TS042_1	T0211	2.27	7.7174	7.6474	136	144	105.882352941176
1TVG_A	T0211TS042_2	T0211	1.67	7.9040	7.8221	136	144	105.882352941176
1TVG_A	T0211TS042_3	T0211	1.93	7.9040	7.8221	136	144	105.882352941176
1TVG_A	T0211TS046_1u	T0211	2.05	6.1288	6.1609	136	118	86.7647058823529
1TVG_A	T0211TS049_1	T0211	2.70	-1.9845	0.0150	136	144	105.882352941176
1TVG_A	T0211TS051_1	T0211	1.99	7.6241	7.5601	136	144	105.882352941176
1TVG_A	T0211TS051_2	T0211	2.21	7.2510	7.2108	136	144	105.882352941176
1TVG_A	T0211TS051_3	T0211	2.44	7.4375	7.3854	136	144	105.882352941176
1TVG_A	T0211TS051_4	T0211	2.37	6.7845	6.7743	136	144	105.882352941176
1TVG_A	T0211TS051_5	T0211	2.33	6.3181	6.3379	136	144	105.882352941176
1TVG_A	T0211TS052_1	T0211	2.92	-1.8913	0.0214	136	144	105.882352941176
1TVG_A	T0211TS052_2	T0211	2.21	-2.2644	0.0042	136	144	105.882352941176
1TVG_A	T0211TS052_3	T0211	2.66	-0.7718	0.2995	136	144	105.882352941176
1TVG_A	T0211TS052_4	T0211	2.55	-0.9584	0.2231	136	144	105.882352941176
1TVG_A	T0211TS052_5	T0211	2.54	-1.1450	0.1591	136	144	105.882352941176
1TVG_A	T0211TS060_1	T0211	2.97	-1.0517	0.1895	136	144	105.882352941176
1TVG_A	T0211TS060_2	T0211	2.63	-2.0778	0.0102	136	144	105.882352941176
1TVG_A	T0211TS060_3	T0211	2.03	7.5308	7.4728	136	144	105.882352941176
1TVG_A	T0211TS060_4	T0211	3.06	-0.0255	0.7147	136	144	105.882352941176
1TVG_A	T0211TS060_5	T0211	2.99	-1.3315	0.1076	136	144	105.882352941176
1TVG_A	T0211TS061_1	T0211	2.99	0.1625	0.8421	136	129	94.8529411764706
1TVG_A	T0211TS064_1	T0211	2.78	-1.8913	0.0214	136	144	105.882352941176
1TVG_A	T0211TS064_2	T0211	3.05	-0.2121	0.5964	136	144	105.882352941176
1TVG_A	T0211TS064_3	T0211	2.69	-0.9584	0.2231	136	144	105.882352941176
1TVG_A	T0211TS064_4	T0211	2.01	-0.6785	0.3422	136	144	105.882352941176
1TVG_A	T0211TS064_5	T0211	3.08	-0.8651	0.2598	136	144	105.882352941176
1TVG_A	T0211TS067_1	T0211	1.94	7.8107	7.7347	136	140	102.941176470588
1TVG_A	T0211TS079_1	T0211	2.06	6.7845	6.7743	136	144	105.882352941176
1TVG_A	T0211TS079_2	T0211	2.06	6.7845	6.7743	136	144	105.882352941176
1TVG_A	T0211TS081_1	T0211	1.85	7.6241	7.5601	136	144	105.882352941176
1TVG_A	T0211TS089_1	T0211	2.83	-0.3986	0.4871	136	144	105.882352941176
1TVG_A	T0211TS089_2	T0211	2.69	-1.0517	0.1895	136	144	105.882352941176
1TVG_A	T0211TS089_3	T0211	2.98	-0.7718	0.2995	136	144	105.882352941176
1TVG_A	T0211TS089_4	T0211	2.95	-0.8651	0.2598	136	144	105.882352941176
1TVG_A	T0211TS089_5	T0211	2.59	-1.1450	0.1591	136	144	105.882352941176
1TVG_A	T0211TS094_1	T0211	2.46	0.0678	0.7770	136	144	105.882352941176
1TVG_A	T0211TS094_2	T0211	2.93	0.6275	1.1857	136	144	105.882352941176
1TVG_A	T0211TS094_3	T0211	3.07	-1.0517	0.1895	136	144	105.882352941176
1TVG_A	T0211TS094_4	T0211	2.92	-0.3054	0.5405	136	144	105.882352941176
1TVG_A	T0211TS094_5	T0211	2.86	3.8926	4.0746	136	144	105.882352941176
1TVG_A	T0211TS096_1	T0211	2.02	7.1577	7.1235	136	138	101.470588235294
1TVG_A	T0211TS096_2	T0211	2.11	7.0644	7.0362	136	138	101.470588235294
1TVG_A	T0211TS096_5	T0211	2.40	7.2510	7.2108	136	144	105.882352941176
1TVG_A	T0211TS100_1	T0211	1.86	7.8107	7.7347	136	144	105.882352941176
1TVG_A	T0211TS100_2	T0211	1.90	7.6241	7.5601	136	144	105.882352941176
1TVG_A	T0211TS100_3	T0211	2.01	7.2510	7.2108	136	144	105.882352941176
1TVG_A	T0211TS100_4	T0211	1.82	7.6241	7.5601	136	144	105.882352941176
1TVG_A	T0211TS100_5	T0211	2.13	7.6241	7.5601	136	144	105.882352941176
1TVG_A	T0211TS101_1	T0211	2.41	6.7845	6.7743	136	144	105.882352941176
1TVG_A	T0211TS101_2	T0211	2.65	6.3181	6.3379	136	144	105.882352941176
1TVG_A	T0211TS101_3	T0211	2.24	7.5308	7.4728	136	144	105.882352941176
1TVG_A	T0211TS101_4	T0211	2.40	7.2510	7.2108	136	144	105.882352941176
1TVG_A	T0211TS101_5	T0211	1.99	7.4375	7.3854	136	144	105.882352941176
1TVG_A	T0211TS105_1	T0211	1.69	7.3443	7.2981	136	139	102.205882352941
1TVG_A	T0211TS109_1	T0211	2.00	7.6241	7.5601	136	144	105.882352941176
1TVG_A	T0211TS110_1	T0211	1.61	7.9917	7.9041	136	118	86.7647058823529
1TVG_A	T0211TS110_2	T0211	1.99	7.2832	7.2410	136	130	95.5882352941177
1TVG_A	T0211TS110_3	T0211	1.95	7.1357	7.1029	136	122	89.7058823529412
1TVG_A	T0211TS110_4	T0211	1.76	7.4717	7.4174	136	113	83.0882352941177
1TVG_A	T0211TS110_5	T0211	2.11	7.5059	7.4495	136	126	92.6470588235294
1TVG_A	T0211TS111_1	T0211	1.73	8.0213	7.9319	136	124	91.1764705882353
1TVG_A	T0211TS111_2	T0211	2.02	7.5577	7.4979	136	132	97.0588235294118
1TVG_A	T0211TS111_3	T0211	2.17	6.9054	6.8874	136	128	94.1176470588235
1TVG_A	T0211TS111_4	T0211	2.21	6.4114	6.4251	136	139	102.205882352941
1TVG_A	T0211TS111_5	T0211	2.20	7.0468	7.0198	136	129	94.8529411764706
1TVG_A	T0211TS114_1	T0211	2.88	5.1986	5.2914	136	144	105.882352941176
1TVG_A	T0211TS114_2	T0211	2.84	3.8926	4.0746	136	144	105.882352941176
1TVG_A	T0211TS114_3	T0211	2.41	-1.7980	0.0297	136	144	105.882352941176
1TVG_A	T0211TS114_4	T0211	3.15	-0.4919	0.4361	136	144	105.882352941176
1TVG_A	T0211TS114_5	T0211	2.97	-1.4248	0.0865	136	144	105.882352941176
1TVG_A	T0211TS122_1	T0211	2.69	3.6127	3.8151	136	144	105.882352941176
1TVG_A	T0211TS126_1	T0211	3.16	1.0940	1.5611	136	144	105.882352941176
1TVG_A	T0211TS126_2	T0211	3.13	1.2805	1.7176	136	144	105.882352941176
1TVG_A	T0211TS126_3	T0211	3.01	1.5604	1.9575	136	144	105.882352941176
1TVG_A	T0211TS126_4	T0211	2.80	1.5604	1.9575	136	144	105.882352941176
1TVG_A	T0211TS126_5	T0211	1.98	-1.9845	0.0150	136	144	105.882352941176
1TVG_A	T0211TS137_1	T0211	2.09	6.9711	6.9489	136	144	105.882352941176
1TVG_A	T0211TS137_2	T0211	1.89	7.8107	7.7347	136	144	105.882352941176
1TVG_A	T0211TS137_3	T0211	2.50	7.8107	7.7347	136	144	105.882352941176
1TVG_A	T0211TS152_1	T0211	2.12	7.0214	6.9959	136	135	99.2647058823529
1TVG_A	T0211TS152_2	T0211	1.87	6.5047	6.5124	136	141	103.676470588235
1TVG_A	T0211TS156_1	T0211	1.94	7.6241	7.5601	136	144	105.882352941176
1TVG_A	T0211TS156_2	T0211	2.04	7.3443	7.2981	136	144	105.882352941176
1TVG_A	T0211TS157_1	T0211	2.76	-0.3054	0.5405	136	144	105.882352941176
1TVG_A	T0211TS160_1	T0211	2.04	7.9040	7.8221	136	138	101.470588235294
1TVG_A	T0211TS160_2	T0211	1.90	7.5308	7.4728	136	138	101.470588235294
1TVG_A	T0211TS160_3	T0211	1.95	7.5308	7.4728	136	138	101.470588235294
1TVG_A	T0211TS160_4	T0211	1.92	7.4496	7.3967	136	134	98.5294117647059
1TVG_A	T0211TS160_5	T0211	2.20	7.2510	7.2108	136	144	105.882352941176
1TVG_A	T0211TS166_1	T0211	2.28	6.6912	6.6870	136	144	105.882352941176
1TVG_A	T0211TS166_2	T0211	1.95	7.7174	7.6474	136	144	105.882352941176
1TVG_A	T0211TS166_3	T0211	2.29	7.0644	7.0362	136	144	105.882352941176
1TVG_A	T0211TS166_4	T0211	1.76	7.7441	7.6724	136	117	86.0294117647059
1TVG_A	T0211TS166_5	T0211	1.88	7.2529	7.2126	136	108	79.4117647058823
1TVG_A	T0211TS176_1	T0211	1.85	8.0906	7.9967	136	144	105.882352941176
1TVG_A	T0211TS176_2	T0211	1.93	7.6241	7.5601	136	144	105.882352941176
1TVG_A	T0211TS176_3	T0211	1.93	7.6241	7.5601	136	144	105.882352941176
1TVG_A	T0211TS176_4	T0211	2.05	7.7174	7.6474	136	144	105.882352941176
1TVG_A	T0211TS176_5	T0211	2.06	7.9040	7.8221	136	144	105.882352941176
1TVG_A	T0211TS185_1	T0211	2.24	7.1577	7.1235	136	144	105.882352941176
1TVG_A	T0211TS186_1	T0211	2.99	-0.6841	0.3396	136	98	72.0588235294118
1TVG_A	T0211TS186_2	T0211	2.17	6.8011	6.7898	136	130	95.5882352941177
1TVG_A	T0211TS186_3	T0211	2.64	-1.2382	0.1318	136	140	102.941176470588
1TVG_A	T0211TS186_4	T0211	3.25	-0.3986	0.4871	136	142	104.411764705882
1TVG_A	T0211TS186_5	T0211	2.25	6.5119	6.5192	136	130	95.5882352941177
1TVG_A	T0211TS197_1	T0211	2.43	7.7174	7.6474	136	144	105.882352941176
1TVG_A	T0211TS197_2	T0211	1.87	7.4375	7.3854	136	144	105.882352941176
1TVG_A	T0211TS207_1	T0211	2.14	7.5308	7.4728	136	144	105.882352941176
1TVG_A	T0211TS207_2	T0211	1.77	7.5308	7.4728	136	144	105.882352941176
1TVG_A	T0211TS207_3	T0211	2.22	7.4375	7.3854	136	144	105.882352941176
1TVG_A	T0211TS207_4	T0211	2.00	7.4375	7.3854	136	144	105.882352941176
1TVG_A	T0211TS207_5	T0211	2.05	7.8107	7.7347	136	144	105.882352941176
1TVG_A	T0211TS213_1	T0211	1.90	7.0347	7.0084	136	122	89.7058823529412
1TVG_A	T0211TS217_1	T0211	2.37	7.5308	7.4728	136	142	104.411764705882
1TVG_A	T0211TS223_1	T0211	1.84	6.3181	6.3379	136	142	104.411764705882
1TVG_A	T0211TS237_1	T0211	2.24	6.7845	6.7743	136	143	105.147058823529
1TVG_A	T0211TS242_1	T0211	2.36	7.5308	7.4728	136	144	105.882352941176
1TVG_A	T0211TS242_2	T0211	1.89	7.5308	7.4728	136	144	105.882352941176
1TVG_A	T0211TS242_3	T0211	2.15	7.0644	7.0362	136	144	105.882352941176
1TVG_A	T0211TS242_4	T0211	2.21	7.0644	7.0362	136	144	105.882352941176
1TVG_A	T0211TS242_5	T0211	1.85	7.7174	7.6474	136	144	105.882352941176
1TVG_A	T0211TS243_1	T0211	2.59	6.1253	6.1576	136	128	94.1176470588235
1TVG_A	T0211TS243_2	T0211	2.01	7.2672	7.2260	136	118	86.7647058823529
1TVG_A	T0211TS243_3	T0211	1.89	6.7714	6.7620	136	114	83.8235294117647
1TVG_A	T0211TS243_4	T0211	3.05	-0.9584	0.2231	136	142	104.411764705882
1TVG_A	T0211TS243_5	T0211	3.06	-0.6785	0.3422	136	141	103.676470588235
1TVG_A	T0211TS244_1	T0211	2.70	-0.6606	0.3508	136	134	98.5294117647059
1TVG_A	T0211TS244_2	T0211	2.72	-0.5852	0.3878	136	142	104.411764705882
1TVG_A	T0211TS244_3	T0211	2.13	6.2759	6.2984	136	123	90.4411764705882
1TVG_A	T0211TS244_4	T0211	2.90	-0.2006	0.6034	136	135	99.2647058823529
1TVG_A	T0211TS244_5	T0211	2.56	-0.3054	0.5405	136	140	102.941176470588
1TVG_A	T0211TS245_1	T0211	2.31	7.6241	7.5601	136	140	102.941176470588
1TVG_A	T0211TS245_2	T0211	1.95	7.2510	7.2108	136	139	102.205882352941
1TVG_A	T0211TS245_3	T0211	2.50	6.4114	6.4251	136	139	102.205882352941
1TVG_A	T0211TS245_4	T0211	2.66	4.7322	4.8560	136	139	102.205882352941
1TVG_A	T0211TS245_5	T0211	2.67	0.1611	0.8411	136	141	103.676470588235
1TVG_A	T0211TS247_1	T0211	2.78	-0.8070	0.2842	136	108	79.4117647058823
1TVG_A	T0211TS247_2	T0211	2.74	-2.1151	0.0087	136	101	74.2647058823529
1TVG_A	T0211TS247_3	T0211	2.47	-0.9443	0.2284	136	100	73.5294117647059
1TVG_A	T0211TS247_4	T0211	2.72	4.9502	5.0594	136	99	72.7941176470588
1TVG_A	T0211TS247_5	T0211	3.05	-0.5020	0.4307	136	110	80.8823529411765
1TVG_A	T0211TS261_1	T0211	2.13	7.2610	7.2202	136	134	98.5294117647059
1TVG_A	T0211TS263_1	T0211	2.27	6.7845	6.7743	136	144	105.882352941176
1TVG_A	T0211TS263_2	T0211	2.68	6.9711	6.9489	136	144	105.882352941176
1TVG_A	T0211TS267_1	T0211	2.10	7.0644	7.0362	136	144	105.882352941176
1TVG_A	T0211TS267_2	T0211	2.28	6.5979	6.5997	136	140	102.941176470588
1TVG_A	T0211TS267_3	T0211	2.59	6.7845	6.7743	136	144	105.882352941176
1TVG_A	T0211TS272_1	T0211	2.21	7.0644	7.0362	136	144	105.882352941176
1TVG_A	T0211TS272_2	T0211	2.18	7.3443	7.2981	136	144	105.882352941176
1TVG_A	T0211TS272_3	T0211	2.29	7.3443	7.2981	136	144	105.882352941176
1TVG_A	T0211TS272_4	T0211	1.74	7.9973	7.9094	136	144	105.882352941176
1TVG_A	T0211TS283_1	T0211	2.02	7.1577	7.1235	136	143	105.147058823529
1TVG_A	T0211TS283_2	T0211	1.98	7.0644	7.0362	136	143	105.147058823529
1TVG_A	T0211TS283_3	T0211	2.05	7.3443	7.2981	136	143	105.147058823529
1TVG_A	T0211TS283_4	T0211	2.05	7.3443	7.2981	136	143	105.147058823529
1TVG_A	T0211TS283_5	T0211	1.91	7.2510	7.2108	136	143	105.147058823529
1TVG_A	T0211TS289_1	T0211	1.96	6.7104	6.7049	136	128	94.1176470588235
1TVG_A	T0211TS290_1	T0211	2.27	6.6462	6.6449	136	135	99.2647058823529
1TVG_A	T0211TS304_1	T0211	2.59	-1.2382	0.1318	136	144	105.882352941176
1TVG_A	T0211TS304_2	T0211	2.54	-0.7718	0.2995	136	144	105.882352941176
1TVG_A	T0211TS304_3	T0211	2.71	4.7322	4.8560	136	144	105.882352941176
1TVG_A	T0211TS304_4	T0211	2.35	-1.4248	0.0865	136	144	105.882352941176
1TVG_A	T0211TS304_5	T0211	3.23	0.7208	1.2587	136	144	105.882352941176
1TVG_A	T0211TS305_1	T0211	2.30	6.7845	6.7743	136	141	103.676470588235
1TVG_A	T0211TS305_2	T0211	2.65	-0.2121	0.5964	136	144	105.882352941176
1TVG_A	T0211TS305_3	T0211	1.85	-2.4627	0.0014	136	100	73.5294117647059
1TVG_A	T0211TS319_1	T0211	2.13	7.3443	7.2981	136	143	105.147058823529
1TVG_A	T0211TS319_2	T0211	2.41	7.3443	7.2981	136	143	105.147058823529
1TVG_A	T0211TS320_1	T0211	2.57	-0.2746	0.5587	136	75	55.1470588235294
1TVG_A	T0211TS320_2	T0211	2.89	-0.3005	0.5434	136	119	87.5
1TVG_A	T0211TS320_3	T0211	2.31	-1.0649	0.1850	136	112	82.3529411764706
1TVG_A	T0211TS320_4	T0211	2.64	-0.4203	0.4750	136	104	76.4705882352941
1TVG_A	T0211TS320_5	T0211	2.72	-0.6564	0.3528	136	96	70.5882352941177
1TVG_A	T0211TS324_1	T0211	2.00	6.6541	6.6523	136	131	96.3235294117647
1TVG_A	T0211TS324_2	T0211	2.03	6.9711	6.9489	136	143	105.147058823529
1TVG_A	T0211TS324_3	T0211	1.90	5.3438	5.4270	136	66	48.5294117647059
1TVG_A	T0211TS324_4	T0211	2.59	-1.0517	0.1895	136	144	105.882352941176
1TVG_A	T0211TS324_5	T0211	2.71	-0.0255	0.7147	136	144	105.882352941176
1TVG_A	T0211TS331_1	T0211	2.23	6.6590	6.6568	136	129	94.8529411764706
1TVG_A	T0211TS331_2	T0211	2.65	7.1932	7.1567	136	121	88.9705882352941
1TVG_A	T0211TS338_1	T0211	2.00	-1.8742	0.0228	136	99	72.7941176470588
1TVG_A	T0211TS338_2	T0211	2.28	5.6145	5.6799	136	135	99.2647058823529
1TVG_A	T0211TS338_3	T0211	2.05	5.0272	5.1313	136	124	91.1764705882353
1TVG_A	T0211TS338_4	T0211	2.82	-0.3986	0.4871	136	144	105.882352941176
1TVG_A	T0211TS338_5	T0211	2.88	-1.5181	0.0683	136	144	105.882352941176
1TVG_A	T0211TS344_1	T0211	2.12	6.8778	6.8616	136	144	105.882352941176
1TVG_A	T0211TS348_1	T0211	2.88	-1.1450	0.1591	136	144	105.882352941176
1TVG_A	T0211TS352_1	T0211	1.95	-1.9325	0.0184	136	86	63.2352941176471
1TVG_A	T0211TS352_2	T0211	2.91	-2.4625	0.0014	136	99	72.7941176470588
1TVG_A	T0211TS352_3	T0211	2.93	1.0294	1.5077	136	83	61.0294117647059
1TVG_A	T0211TS352_4	T0211	2.26	-2.2564	0.0044	136	121	88.9705882352941
1TVG_A	T0211TS352_5	T0211	2.29	-1.6130	0.0526	136	114	83.8235294117647
1TVG_A	T0211TS367_1	T0211	2.28	8.0906	7.9967	136	144	105.882352941176
1TVG_A	T0211TS367_2	T0211	2.23	8.1838	8.0840	136	144	105.882352941176
1TVG_A	T0211TS367_3	T0211	2.27	7.6241	7.5601	136	144	105.882352941176
1TVG_A	T0211TS375_1	T0211	1.63	7.6815	7.6138	136	123	90.4411764705882
1TVG_A	T0211TS375_2	T0211	1.91	6.9054	6.8874	136	128	94.1176470588235
1TVG_A	T0211TS375_3	T0211	1.91	6.9054	6.8874	136	128	94.1176470588235
1TVG_A	T0211TS375_4	T0211	2.06	7.0030	6.9787	136	128	94.1176470588235
1TVG_A	T0211TS375_5	T0211	1.83	7.0030	6.9787	136	128	94.1176470588235
1TVG_A	T0211TS376_1	T0211	1.88	6.8079	6.7962	136	128	94.1176470588235
1TVG_A	T0211TS376_2	T0211	2.02	6.7104	6.7049	136	128	94.1176470588235
1TVG_A	T0211TS376_3	T0211	2.11	6.9054	6.8874	136	128	94.1176470588235
1TVG_A	T0211TS376_4	T0211	1.89	6.9054	6.8874	136	128	94.1176470588235
1TVG_A	T0211TS376_5	T0211	1.97	7.5439	7.4850	136	134	98.5294117647059
1TVG_A	T0211TS381_1	T0211	1.90	7.1577	7.1235	136	137	100.735294117647
1TVG_A	T0211TS381_2	T0211	1.82	7.1763	7.1410	136	132	97.0588235294118
1TVG_A	T0211TS381_3	T0211	2.14	7.4375	7.3854	136	137	100.735294117647
1TVG_A	T0211TS381_4	T0211	1.56	7.7653	7.6922	136	130	95.5882352941177
1TVG_A	T0211TS381_5	T0211	2.27	6.9711	6.9489	136	138	101.470588235294
1TVG_A	T0211TS384_1	T0211	1.87	7.4085	7.3582	136	133	97.7941176470588
1TVG_A	T0211TS384_2	T0211	1.93	7.3377	7.2920	136	122	89.7058823529412
1TVG_A	T0211TS393_1	T0211	1.77	7.0468	7.0198	136	129	94.8529411764706
1TVG_A	T0211TS393_2	T0211	2.05	6.5771	6.5802	136	123	90.4411764705882
1TVG_A	T0211TS393_3	T0211	2.33	7.1240	7.0920	136	133	97.7941176470588
1TVG_A	T0211TS393_4_1	T0211	2.03	5.6809	5.7420	136	78	57.3529411764706
1TVG_A	T0211TS393_4_2	T0211	3.08	-1.7838	0.0311	136	53	38.9705882352941
1TVG_A	T0211TS393_5	T0211	2.90	0.2744	0.9213	136	128	94.1176470588235
1TVG_A	T0211TS400_1	T0211	2.08	7.6241	7.5601	136	144	105.882352941176
1TVG_A	T0211TS400_2	T0211	2.31	7.5308	7.4728	136	144	105.882352941176
1TVG_A	T0211TS400_3	T0211	2.15	7.4375	7.3854	136	144	105.882352941176
1TVG_A	T0211TS400_4	T0211	2.29	7.9040	7.8221	136	144	105.882352941176
1TVG_A	T0211TS400_5	T0211	2.43	7.2510	7.2108	136	144	105.882352941176
1TVG_A	T0211TS402_1	T0211	2.55	-0.9584	0.2231	136	144	105.882352941176
1TVG_A	T0211TS406_1	T0211	1.94	-2.0778	0.0102	136	144	105.882352941176
1TVG_A	T0211TS406_2	T0211	1.94	-2.0778	0.0102	136	144	105.882352941176
1TVG_A	T0211TS439_1	T0211	1.94	7.6241	7.5601	136	140	102.941176470588
1TVG_A	T0211TS450_1	T0211	2.04	7.7174	7.6474	136	144	105.882352941176
1TVG_A	T0211TS450_2	T0211	1.75	7.6241	7.5601	136	144	105.882352941176
1TVG_A	T0211TS450_3	T0211	1.89	7.7174	7.6474	136	144	105.882352941176
1TVG_A	T0211TS450_4	T0211	2.04	7.8107	7.7347	136	144	105.882352941176
1TVG_A	T0211TS450_5	T0211	2.04	7.8107	7.7347	136	144	105.882352941176
1TVG_A	T0211TS451_1	T0211	1.80	8.0906	7.9967	136	144	105.882352941176
1TVG_A	T0211TS451_2	T0211	1.99	8.0906	7.9967	136	144	105.882352941176
1TVG_A	T0211TS451_3	T0211	1.99	7.9040	7.8221	136	138	101.470588235294
1TVG_A	T0211TS451_4	T0211	1.87	7.8107	7.7347	136	138	101.470588235294
1TVG_A	T0211TS451_5	T0211	2.31	6.9711	6.9489	136	141	103.676470588235
1TVG_A	T0211TS454_1	T0211	2.16	7.6241	7.5601	136	144	105.882352941176
1TVG_A	T0211TS472_1	T0211	2.09	7.6241	7.5601	136	144	105.882352941176
1TVG_A	T0211TS475_1	T0211	1.87	7.1049	7.0741	136	119	87.5
1TVG_A	T0211TS478_1	T0211	3.03	4.9188	5.0301	136	144	105.882352941176
1TVG_A	T0211TS478_2	T0211	2.95	4.8255	4.9430	136	144	105.882352941176
1TVG_A	T0211TS478_3	T0211	2.94	3.5194	3.7288	136	144	105.882352941176
1TVG_A	T0211TS478_4	T0211	2.74	5.5718	5.6400	136	144	105.882352941176
1TVG_A	T0211TS478_5	T0211	3.19	4.1725	4.3346	136	144	105.882352941176
1TVG_A	T0211TS501_1	T0211	1.80	8.0906	7.9967	136	144	105.882352941176
1TVG_A	T0211TS504_1	T0211	1.77	7.5581	7.4983	136	120	88.2352941176471
1TVG_A	T0211TS504_2	T0211	1.88	7.5059	7.4495	136	126	92.6470588235294
1TVG_A	T0211TS504_3	T0211	1.78	7.2955	7.2525	136	128	94.1176470588235
1TVG_A	T0211TS504_4	T0211	1.78	7.7417	7.6701	136	122	89.7058823529412
1TVG_A	T0211TS504_5	T0211	1.86	7.5439	7.4850	136	134	98.5294117647059
1TVG_A	T0211TS506_1	T0211	3.19	4.1138	4.2801	136	135	99.2647058823529
1TVG_A	T0211TS506_2	T0211	3.19	4.1138	4.2801	136	135	99.2647058823529
1TVG_A	T0211TS506_3	T0211	3.05	4.3107	4.4632	136	127	93.3823529411765
1TVG_A	T0211TS506_4	T0211	3.29	3.4615	3.6752	136	126	92.6470588235294
1TVG_A	T0211TS506_5	T0211	2.96	1.9336	2.2849	136	141	103.676470588235
1TVG_A	T0211TS512_1	T0211	2.82	-0.7718	0.2995	136	138	101.470588235294
1TVG_A	T0211TS512_2	T0211	2.24	6.5505	6.5553	136	116	85.2941176470588
1TVG_A	T0211TS512_3	T0211	2.73	-0.8071	0.2841	136	129	94.8529411764706
1TVG_A	T0211TS512_4	T0211	2.00	6.3536	6.3711	136	112	82.3529411764706
1TVG_A	T0211TS512_5	T0211	2.53	-0.3054	0.5405	136	136	100
1TVG_A	T0211TS513_1	T0211	2.23	7.0603	7.0323	136	118	86.7647058823529
1TVG_A	T0211TS513_2	T0211	2.35	6.4179	6.4312	136	128	94.1176470588235
1TVG_A	T0211TS514_1	T0211	2.74	-1.1450	0.1591	136	139	102.205882352941
1TVG_A	T0211TS514_2	T0211	2.56	-0.3986	0.4871	136	141	103.676470588235
1TVG_A	T0211TS514_3	T0211	2.50	-0.6785	0.3422	136	136	100
1TVG_A	T0211TS514_4	T0211	2.55	-1.3315	0.1076	136	137	100.735294117647
1TVG_A	T0211TS514_5	T0211	2.85	-1.1120	0.1695	136	131	96.3235294117647
1TVG_A	T0211TS519_1	T0211	2.90	-0.1093	0.6606	136	99	72.7941176470588
1TVG_A	T0211TS530_1	T0211	2.78	6.2248	6.2506	136	141	103.676470588235
1TVG_A	T0211TS530_2	T0211	3.15	0.4409	1.0435	136	144	105.882352941176
1TVG_A	T0211TS530_3	T0211	2.55	6.3181	6.3379	136	144	105.882352941176
1TVG_A	T0211TS530_4	T0211	1.93	7.8107	7.7347	136	144	105.882352941176
1TVG_A	T0211TS530_5	T0211	2.08	7.8107	7.7347	136	144	105.882352941176
1TVG_A	T0211TS532_1	T0211	1.79	5.0273	5.1314	136	66	48.5294117647059
1TVG_A	T0211TS532_1u	T0211	1.79	5.0273	5.1314	136	66	48.5294117647059
1TVG_A	T0211TS543_1	T0211	1.80	6.9110	6.8927	136	117	86.0294117647059
1TVG_A	T0211TS543_2	T0211	1.77	6.7894	6.7789	136	134	98.5294117647059
1TVG_A	T0211TS543_3	T0211	1.87	7.3443	7.2981	136	138	101.470588235294
1TVG_A	T0211TS543_4	T0211	2.01	6.5752	6.5784	136	79	58.0882352941176
1TVG_A	T0211TS543_5	T0211	1.92	7.1049	7.0741	136	119	87.5
1TVG_A	T0211TS544_1	T0211	2.28	7.0644	7.0362	136	138	101.470588235294
1TVG_A	T0211TS544_2	T0211	2.44	5.7258	5.7840	136	124	91.1764705882353
1TVG_A	T0211TS544_3	T0211	2.98	5.5718	5.6400	136	141	103.676470588235
1TVG_A	T0211TS545_1	T0211	2.26	-2.1711	0.0067	136	144	105.882352941176
1TVG_A	T0211TS545_2	T0211	2.70	-2.3577	0.0026	136	144	105.882352941176
1TVG_A	T0211TS550_1	T0211	2.50	6.1315	6.1633	136	144	105.882352941176
1TVG_A	T0211TS552_1	T0211	2.31	-2.1711	0.0067	136	144	105.882352941176
1TVG_A	T0211TS561_1	T0211	2.22	7.0644	7.0362	136	144	105.882352941176
1TVG_A	T0211TS561_2	T0211	2.11	7.4375	7.3854	136	144	105.882352941176
1TVG_A	T0211TS573_1	T0211	1.89	7.8107	7.7347	136	144	105.882352941176
1TVG_A	T0211TS579_1	T0211	2.20	7.6241	7.5601	136	144	105.882352941176
1TVG_A	T0211TS579_1u	T0211	2.21	7.7174	7.6474	136	144	105.882352941176
1TVG_A	T0211TS579_2	T0211	2.11	7.4375	7.3854	136	144	105.882352941176
1TVG_A	T0211TS579_2u	T0211	2.02	7.5308	7.4728	136	144	105.882352941176
1TVG_A	T0211TS579_3	T0211	2.29	7.2510	7.2108	136	144	105.882352941176
1TVG_A	T0211TS579_3u	T0211	1.79	7.5724	7.5117	136	130	95.5882352941177
1TVG_A	T0211TS579_4	T0211	2.37	7.1577	7.1235	136	144	105.882352941176
1TVG_A	T0211TS579_4u	T0211	1.76	7.9581	7.8727	136	130	95.5882352941177
1TVG_A	T0211TS579_5	T0211	2.34	7.5308	7.4728	136	144	105.882352941176
1TVG_A	T0211TS588_1	T0211	1.90	7.8225	7.7458	136	129	94.8529411764706
1TVG_A	T0211TS591_1	T0211	1.94	8.0906	7.9967	136	144	105.882352941176
1TVG_A	T0211TS599_1	T0211	1.63	8.0906	7.9967	136	144	105.882352941176
1TVG_A	T0211TS599_2	T0211	1.97	6.9711	6.9489	136	144	105.882352941176
1TVG_A	T0211TS599_3	T0211	3.19	3.5194	3.7288	136	144	105.882352941176
1TVG_A	T0211TS599_4	T0211	1.92	7.4375	7.3854	136	144	105.882352941176
1TVG_A	T0211TS599_5	T0211	2.82	0.8141	1.3328	136	144	105.882352941176
1TVG_A	T0211TS604_1	T0211	2.14	7.0644	7.0362	136	144	105.882352941176
1TVG_A	T0211TS604_2	T0211	2.13	7.6241	7.5601	136	144	105.882352941176
1TVG_A	T0211TS604_3	T0211	2.79	4.7322	4.8560	136	144	105.882352941176
1TVG_A	T0211TS604_4	T0211	2.55	5.6651	5.7272	136	144	105.882352941176
1TVG_A	T0211TS604_5	T0211	2.48	6.4114	6.4251	136	144	105.882352941176
1TVG_A	T0211TS606_1	T0211	2.56	6.3181	6.3379	136	138	101.470588235294
1TVG_A	T0211TS606_2	T0211	2.30	7.7174	7.6474	136	138	101.470588235294
1TVG_A	T0211TS606_3	T0211	2.73	6.2248	6.2506	136	138	101.470588235294
1TVG_A	T0211TS607_1	T0211	1.95	7.8107	7.7347	136	144	105.882352941176
1TVG_A	T0211TS609_1	T0211	1.95	7.8107	7.7347	136	144	105.882352941176
1TVG_A	T0211TS610_1	T0211	1.95	7.8107	7.7347	136	144	105.882352941176
1TVG_A	T0211TS611_1	T0211	1.95	7.8107	7.7347	136	144	105.882352941176
1TVG_A	T0211TS612_1	T0211	1.95	7.8107	7.7347	136	144	105.882352941176
1TVG_A	T0211TS613_1	T0211	1.95	7.8107	7.7347	136	144	105.882352941176
1TVG_A	T0211TS614_1	T0211	1.95	7.8107	7.7347	136	144	105.882352941176
1TVG_A	T0211TS615_1	T0211	1.95	7.8107	7.7347	136	144	105.882352941176
1TVG_A	T0211TS619_1	T0211	1.95	7.8107	7.7347	136	144	105.882352941176
1TVG_A	T0211TS620_1	T0211	1.95	7.8107	7.7347	136	144	105.882352941176
1TVG_A	T0211TS621_1	T0211	1.95	7.8107	7.7347	136	144	105.882352941176
1TVG_A	T0211TS622_1	T0211	1.95	7.8107	7.7347	136	144	105.882352941176
1TVG_A	T0211TS623_1	T0211	1.95	7.8107	7.7347	136	144	105.882352941176
1TVG_A	T0211TS624_1	T0211	1.95	7.8107	7.7347	136	144	105.882352941176
1TVG_A	T0211TS625_1	T0211	1.95	7.8107	7.7347	136	144	105.882352941176
1TVG_A	T0211TS626_1	T0211	1.95	7.8107	7.7347	136	144	105.882352941176
1TVG_A	T0211TS627_1	T0211	1.95	7.8107	7.7347	136	144	105.882352941176
1TVG_A	T0211TS631_1	T0211	2.08	6.8778	6.8616	136	144	105.882352941176
1TVG_A	T0211TS631_2	T0211	1.96	7.7174	7.6474	136	144	105.882352941176
1TVG_A	T0211TS631_3	T0211	2.23	6.6912	6.6870	136	144	105.882352941176
1TVG_A	T0211TS631_4	T0211	1.98	7.7174	7.6474	136	144	105.882352941176
1TVG_A	T0211TS631_5	T0211	2.10	6.8778	6.8616	136	144	105.882352941176
1TVG_A	T0211TS656_1	T0211	2.69	4.3590	4.5083	136	139	102.205882352941
1TVG_A	T0211TS656_2	T0211	2.00	-1.5181	0.0683	136	139	102.205882352941
1TVG_A	T0211TS656_3	T0211	2.00	-1.5181	0.0683	136	139	102.205882352941
RT0211TS393_4	T0211AL013_1	T0211	1.88	5.5409	5.6111	131	130	99.236641221374
RT0211TS393_4	T0211AL106_1	T0211	2.38	3.9196	4.0996	131	66	50.381679389313
RT0211TS393_4	T0211AL140_1	T0211	no_data	no_data	no_data	131	no_data	no_data
RT0211TS393_4	T0211AL163_1	T0211	2.34	4.2803	4.4350	131	120	91.6030534351145
RT0211TS393_4	T0211AL163_2	T0211	2.47	3.8601	4.0444	131	118	90.0763358778626
RT0211TS393_4	T0211AL163_3	T0211	2.37	4.4204	4.5654	131	112	85.4961832061069
RT0211TS393_4	T0211AL163_4	T0211	2.39	4.4204	4.5654	131	107	81.6793893129771
RT0211TS393_4	T0211AL163_5	T0211	2.29	4.4322	4.5764	131	54	41.2213740458015
RT0211TS393_4	T0211AL164_1	T0211	2.52	4.0002	4.1745	131	125	95.4198473282443
RT0211TS393_4	T0211AL164_2	T0211	2.54	4.7005	4.8265	131	97	74.0458015267176
RT0211TS393_4	T0211AL164_3	T0211	2.22	5.2608	5.3494	131	124	94.6564885496183
RT0211TS393_4	T0211AL164_4	T0211	2.22	5.2608	5.3494	131	124	94.6564885496183
RT0211TS393_4	T0211AL164_5	T0211	2.13	4.4204	4.5654	131	118	90.0763358778626
RT0211TS393_4	T0211AL210_1	T0211	2.54	4.7005	4.8265	131	110	83.969465648855
RT0211TS393_4	T0211AL229_1	T0211	2.37	-1.8824	0.0221	131	134	102.290076335878
RT0211TS393_4	T0211AL229_2	T0211	2.39	4.7005	4.8265	131	136	103.81679389313
RT0211TS393_4	T0211AL229_3	T0211	2.47	-2.1625	0.0070	131	126	96.1832061068702
RT0211TS393_4	T0211AL229_4	T0211	2.38	-0.9020	0.2449	131	142	108.396946564885
RT0211TS393_4	T0211AL229_5	T0211	1.97	5.1207	5.2186	131	126	96.1832061068702
RT0211TS393_4	T0211AL230_1	T0211	2.37	-1.8824	0.0221	131	134	102.290076335878
RT0211TS393_4	T0211AL230_2	T0211	2.47	-2.1625	0.0070	131	126	96.1832061068702
RT0211TS393_4	T0211AL230_3	T0211	2.75	-0.7619	0.3039	131	137	104.580152671756
RT0211TS393_4	T0211AL230_4	T0211	2.22	5.2608	5.3494	131	135	103.053435114504
RT0211TS393_4	T0211AL230_5	T0211	2.54	4.4204	4.5654	131	136	103.81679389313
RT0211TS393_4	T0211AL231_1	T0211	2.22	5.2608	5.3494	131	135	103.053435114504
RT0211TS393_4	T0211AL231_2	T0211	1.98	5.4008	5.4802	131	128	97.7099236641221
RT0211TS393_4	T0211AL231_3	T0211	2.55	-2.1625	0.0070	131	140	106.870229007634
RT0211TS393_4	T0211AL231_4	T0211	2.54	4.7005	4.8265	131	132	100.763358778626
RT0211TS393_4	T0211AL231_5	T0211	2.57	3.4399	3.6553	131	134	102.290076335878
RT0211TS393_4	T0211AL232_1	T0211	2.53	4.9806	5.0878	131	129	98.4732824427481
RT0211TS393_4	T0211AL287_1	T0211	2.36	4.0002	4.1745	131	119	90.8396946564885
RT0211TS393_4	T0211AL287_2	T0211	2.54	4.7005	4.8265	131	117	89.3129770992366
RT0211TS393_4	T0211AL287_3	T0211	2.09	4.4204	4.5654	131	128	97.7099236641221
RT0211TS393_4	T0211AL287_4	T0211	2.74	4.7005	4.8265	131	127	96.9465648854962
RT0211TS393_4	T0211AL287_5	T0211	2.89	-0.3417	0.5194	131	111	84.7328244274809
RT0211TS393_4	T0211AL291_1	T0211	no_data	no_data	no_data	131	no_data	no_data
RT0211TS393_4	T0211AL308_1	T0211	2.52	4.0002	4.1745	131	138	105.343511450382
RT0211TS393_4	T0211AL314_1	T0211	2.52	4.0002	4.1745	131	126	96.1832061068702
RT0211TS393_4	T0211AL314_2	T0211	2.56	4.7005	4.8265	131	129	98.4732824427481
RT0211TS393_4	T0211AL314_3	T0211	2.31	4.7005	4.8265	131	136	103.81679389313
RT0211TS393_4	T0211AL314_4	T0211	2.68	0.0785	0.7842	131	121	92.3664122137405
RT0211TS393_4	T0211AL314_5	T0211	2.42	4.4204	4.5654	131	136	103.81679389313
RT0211TS393_4	T0211AL321_1	T0211	2.82	-0.7619	0.3039	131	144	109.923664122137
RT0211TS393_4	T0211AL321_2	T0211	2.64	-1.0420	0.1928	131	114	87.0229007633588
RT0211TS393_4	T0211AL321_3	T0211	2.49	-1.1821	0.1478	131	150	114.503816793893
RT0211TS393_4	T0211AL321_4	T0211	2.88	0.9188	1.4172	131	131	100
RT0211TS393_4	T0211AL321_5	T0211	2.85	-1.7424	0.0356	131	121	92.3664122137405
RT0211TS393_4	T0211AL383_1	T0211	2.66	4.2803	4.4350	131	140	106.870229007634
RT0211TS393_4	T0211AL383_2	T0211	2.64	3.8601	4.0444	131	138	105.343511450382
RT0211TS393_4	T0211AL383_3	T0211	2.54	4.7005	4.8265	131	133	101.526717557252
RT0211TS393_4	T0211AL394_1	T0211	2.39	4.0002	4.1745	131	123	93.8931297709924
RT0211TS393_4	T0211AL394_2	T0211	2.47	4.5604	4.6959	131	121	92.3664122137405
RT0211TS393_4	T0211AL394_3	T0211	2.51	4.8406	4.9571	131	134	102.290076335878
RT0211TS393_4	T0211AL394_4	T0211	2.68	3.1598	3.3969	131	124	94.6564885496183
RT0211TS393_4	T0211AL394_5	T0211	2.74	4.1403	4.3047	131	130	99.236641221374
RT0211TS393_4	T0211AL398_1	T0211	2.37	4.8406	4.9571	131	140	106.870229007634
RT0211TS393_4	T0211AL398_2	T0211	1.96	4.9806	5.0878	131	127	96.9465648854962
RT0211TS393_4	T0211AL398_3	T0211	2.66	4.2803	4.4350	131	138	105.343511450382
RT0211TS393_4	T0211AL398_4	T0211	2.54	4.7005	4.8265	131	131	100
RT0211TS393_4	T0211AL398_5	T0211	2.52	4.0002	4.1745	131	134	102.290076335878
RT0211TS393_4	T0211AL418_1	T0211	2.52	4.0002	4.1745	131	127	96.9465648854962
RT0211TS393_4	T0211AL418_2	T0211	2.35	4.7005	4.8265	131	118	90.0763358778626
RT0211TS393_4	T0211AL418_3	T0211	2.31	4.8406	4.9571	131	136	103.81679389313
RT0211TS393_4	T0211AL418_4	T0211	2.66	0.3586	0.9825	131	126	96.1832061068702
RT0211TS393_4	T0211AL418_5	T0211	2.28	4.5604	4.6959	131	136	103.81679389313
RT0211TS393_4	T0211AL428_1	T0211	2.27	-1.4622	0.0788	131	95	72.5190839694657
RT0211TS393_4	T0211AL428_2	T0211	2.38	3.8601	4.0444	131	117	89.3129770992366
RT0211TS393_4	T0211AL428_3	T0211	3.30	-1.8824	0.0221	131	85	64.8854961832061
RT0211TS393_4	T0211AL428_4	T0211	2.82	0.2502	0.9040	131	49	37.4045801526718
RT0211TS393_4	T0211AL596_1	T0211	2.17	4.1403	4.3047	131	121	92.3664122137405
RT0211TS393_4	T0211AL596_2	T0211	2.68	3.8601	4.0444	131	121	92.3664122137405
RT0211TS393_4	T0211AL629_1	T0211	2.52	4.0002	4.1745	131	130	99.236641221374
RT0211TS393_4	T0211TS003_1	T0211	2.47	4.9806	5.0878	131	144	109.923664122137
RT0211TS393_4	T0211TS007_1	T0211	2.83	3.5800	3.7848	131	144	109.923664122137
RT0211TS393_4	T0211TS007_2	T0211	2.87	4.0002	4.1745	131	144	109.923664122137
RT0211TS393_4	T0211TS007_3	T0211	3.09	4.1403	4.3047	131	144	109.923664122137
RT0211TS393_4	T0211TS009_1	T0211	2.67	4.1403	4.3047	131	144	109.923664122137
RT0211TS393_4	T0211TS009_2	T0211	2.52	5.1207	5.2186	131	144	109.923664122137
RT0211TS393_4	T0211TS009_3	T0211	2.33	5.6809	5.7420	131	144	109.923664122137
RT0211TS393_4	T0211TS009_4	T0211	2.41	4.2803	4.4350	131	134	102.290076335878
RT0211TS393_4	T0211TS009_5	T0211	1.84	5.9611	6.0039	131	144	109.923664122137
RT0211TS393_4	T0211TS011_1	T0211	1.19	6.1011	6.1349	131	136	103.81679389313
RT0211TS393_4	T0211TS014_1	T0211	2.66	1.8993	2.2545	131	130	99.236641221374
RT0211TS393_4	T0211TS018_1	T0211	2.72	1.3390	1.7673	131	144	109.923664122137
RT0211TS393_4	T0211TS018_2	T0211	2.91	-0.9020	0.2449	131	144	109.923664122137
RT0211TS393_4	T0211TS018_3	T0211	nan	-3.8433	0.0000	131	144	109.923664122137
RT0211TS393_4	T0211TS018_4	T0211	3.00	-0.2017	0.6028	131	144	109.923664122137
RT0211TS393_4	T0211TS018_5	T0211	2.77	0.4986	1.0869	131	144	109.923664122137
RT0211TS393_4	T0211TS019_1	T0211	2.64	-1.0420	0.1928	131	144	109.923664122137
RT0211TS393_4	T0211TS019_2	T0211	2.95	-0.6219	0.3696	131	144	109.923664122137
RT0211TS393_4	T0211TS019_3	T0211	2.45	-1.8824	0.0221	131	144	109.923664122137
RT0211TS393_4	T0211TS019_4	T0211	3.03	-1.0420	0.1928	131	144	109.923664122137
RT0211TS393_4	T0211TS019_5	T0211	3.11	-1.0420	0.1928	131	144	109.923664122137
RT0211TS393_4	T0211TS021_1	T0211	2.41	4.7005	4.8265	131	144	109.923664122137
RT0211TS393_4	T0211TS021_2	T0211	2.60	4.8406	4.9571	131	144	109.923664122137
RT0211TS393_4	T0211TS021_3	T0211	2.43	4.2803	4.4350	131	144	109.923664122137
RT0211TS393_4	T0211TS021_4	T0211	2.31	5.1207	5.2186	131	144	109.923664122137
RT0211TS393_4	T0211TS021_5	T0211	2.56	4.9806	5.0878	131	144	109.923664122137
RT0211TS393_4	T0211TS026_1	T0211	2.19	5.9611	6.0039	131	144	109.923664122137
RT0211TS393_4	T0211TS026_2	T0211	2.66	4.4204	4.5654	131	138	105.343511450382
RT0211TS393_4	T0211TS026_3	T0211	2.73	4.2803	4.4350	131	139	106.106870229008
RT0211TS393_4	T0211TS026_4	T0211	2.24	-1.7424	0.0356	131	85	64.8854961832061
RT0211TS393_4	T0211TS026_5	T0211	2.57	-2.0225	0.0129	131	85	64.8854961832061
RT0211TS393_4	T0211TS027_1	T0211	2.24	-1.7424	0.0356	131	85	64.8854961832061
RT0211TS393_4	T0211TS027_2	T0211	2.57	-2.0225	0.0129	131	85	64.8854961832061
RT0211TS393_4	T0211TS027_3	T0211	2.32	-1.6023	0.0542	131	85	64.8854961832061
RT0211TS393_4	T0211TS027_4	T0211	2.54	-2.0225	0.0129	131	85	64.8854961832061
RT0211TS393_4	T0211TS027_5	T0211	2.57	-2.0225	0.0129	131	85	64.8854961832061
RT0211TS393_4	T0211TS030_1	T0211	2.66	4.5604	4.6959	131	144	109.923664122137
RT0211TS393_4	T0211TS030_2	T0211	2.32	5.5409	5.6111	131	144	109.923664122137
RT0211TS393_4	T0211TS030_3	T0211	2.76	2.8797	3.1397	131	144	109.923664122137
RT0211TS393_4	T0211TS033_1	T0211	2.96	-2.1625	0.0070	131	86	65.6488549618321
RT0211TS393_4	T0211TS033_2	T0211	2.84	-1.5936	0.0556	131	64	48.8549618320611
RT0211TS393_4	T0211TS033_3	T0211	2.62	-1.4622	0.0788	131	119	90.8396946564885
RT0211TS393_4	T0211TS033_4	T0211	2.59	0.2185	0.8814	131	118	90.0763358778626
RT0211TS393_4	T0211TS033_5	T0211	2.63	-2.8629	0.0001	131	97	74.0458015267176
RT0211TS393_4	T0211TS035_1	T0211	2.39	5.2608	5.3494	131	144	109.923664122137
RT0211TS393_4	T0211TS035_2	T0211	2.36	4.8406	4.9571	131	144	109.923664122137
RT0211TS393_4	T0211TS035_3	T0211	2.23	5.2608	5.3494	131	144	109.923664122137
RT0211TS393_4	T0211TS039_1u	T0211	2.72	-0.6219	0.3696	131	144	109.923664122137
RT0211TS393_4	T0211TS039_2u	T0211	2.93	-0.3417	0.5194	131	144	109.923664122137
RT0211TS393_4	T0211TS039_3u	T0211	2.98	0.6387	1.1944	131	144	109.923664122137
RT0211TS393_4	T0211TS039_4u	T0211	2.63	0.6387	1.1944	131	144	109.923664122137
RT0211TS393_4	T0211TS039_5u	T0211	2.79	-1.0420	0.1928	131	144	109.923664122137
RT0211TS393_4	T0211TS042_1	T0211	2.57	4.8406	4.9571	131	144	109.923664122137
RT0211TS393_4	T0211TS042_2	T0211	2.40	4.9806	5.0878	131	144	109.923664122137
RT0211TS393_4	T0211TS042_3	T0211	2.56	4.8406	4.9571	131	144	109.923664122137
RT0211TS393_4	T0211TS046_1u	T0211	2.82	3.1598	3.3969	131	118	90.0763358778626
RT0211TS393_4	T0211TS049_1	T0211	2.54	-1.8824	0.0221	131	144	109.923664122137
RT0211TS393_4	T0211TS051_1	T0211	2.63	4.5604	4.6959	131	144	109.923664122137
RT0211TS393_4	T0211TS051_2	T0211	2.57	4.7005	4.8265	131	144	109.923664122137
RT0211TS393_4	T0211TS051_3	T0211	2.71	5.2608	5.3494	131	144	109.923664122137
RT0211TS393_4	T0211TS051_4	T0211	2.29	4.7005	4.8265	131	144	109.923664122137
RT0211TS393_4	T0211TS051_5	T0211	2.38	1.6191	2.0085	131	144	109.923664122137
RT0211TS393_4	T0211TS052_1	T0211	1.99	-2.7228	0.0002	131	144	109.923664122137
RT0211TS393_4	T0211TS052_2	T0211	2.31	-1.4622	0.0788	131	144	109.923664122137
RT0211TS393_4	T0211TS052_3	T0211	2.88	-2.0225	0.0129	131	144	109.923664122137
RT0211TS393_4	T0211TS052_4	T0211	2.81	-1.4622	0.0788	131	144	109.923664122137
RT0211TS393_4	T0211TS052_5	T0211	2.74	-1.1821	0.1478	131	144	109.923664122137
RT0211TS393_4	T0211TS060_1	T0211	2.47	-0.9020	0.2449	131	144	109.923664122137
RT0211TS393_4	T0211TS060_2	T0211	3.19	0.9188	1.4172	131	144	109.923664122137
RT0211TS393_4	T0211TS060_3	T0211	2.54	4.7005	4.8265	131	144	109.923664122137
RT0211TS393_4	T0211TS060_4	T0211	2.34	-1.1821	0.1478	131	144	109.923664122137
RT0211TS393_4	T0211TS060_5	T0211	2.17	-1.6023	0.0542	131	144	109.923664122137
RT0211TS393_4	T0211TS061_1	T0211	2.77	-0.6219	0.3696	131	129	98.4732824427481
RT0211TS393_4	T0211TS064_1	T0211	2.69	-0.6219	0.3696	131	144	109.923664122137
RT0211TS393_4	T0211TS064_2	T0211	2.13	-1.8824	0.0221	131	144	109.923664122137
RT0211TS393_4	T0211TS064_3	T0211	2.21	-1.4622	0.0788	131	144	109.923664122137
RT0211TS393_4	T0211TS064_4	T0211	2.38	-2.0225	0.0129	131	144	109.923664122137
RT0211TS393_4	T0211TS064_5	T0211	2.58	0.0785	0.7842	131	144	109.923664122137
RT0211TS393_4	T0211TS067_1	T0211	2.48	4.2803	4.4350	131	140	106.870229007634
RT0211TS393_4	T0211TS079_1	T0211	2.33	4.5604	4.6959	131	144	109.923664122137
RT0211TS393_4	T0211TS079_2	T0211	2.33	4.5604	4.6959	131	144	109.923664122137
RT0211TS393_4	T0211TS081_1	T0211	2.59	4.7005	4.8265	131	144	109.923664122137
RT0211TS393_4	T0211TS089_1	T0211	2.60	-0.9020	0.2449	131	144	109.923664122137
RT0211TS393_4	T0211TS089_2	T0211	2.79	0.2185	0.8814	131	144	109.923664122137
RT0211TS393_4	T0211TS089_3	T0211	2.39	-0.4818	0.4415	131	144	109.923664122137
RT0211TS393_4	T0211TS089_4	T0211	2.39	-0.2017	0.6028	131	144	109.923664122137
RT0211TS393_4	T0211TS089_5	T0211	2.91	0.4986	1.0869	131	144	109.923664122137
RT0211TS393_4	T0211TS094_1	T0211	2.72	0.3586	0.9825	131	144	109.923664122137
RT0211TS393_4	T0211TS094_2	T0211	2.79	0.3586	0.9825	131	144	109.923664122137
RT0211TS393_4	T0211TS094_3	T0211	2.62	-1.8824	0.0221	131	144	109.923664122137
RT0211TS393_4	T0211TS094_4	T0211	2.96	-0.7619	0.3039	131	144	109.923664122137
RT0211TS393_4	T0211TS094_5	T0211	2.81	2.4595	2.7568	131	144	109.923664122137
RT0211TS393_4	T0211TS096_1	T0211	2.80	5.6809	5.7420	131	138	105.343511450382
RT0211TS393_4	T0211TS096_2	T0211	2.33	5.8210	5.8730	131	138	105.343511450382
RT0211TS393_4	T0211TS096_5	T0211	2.64	4.5604	4.6959	131	144	109.923664122137
RT0211TS393_4	T0211TS100_1	T0211	2.44	4.2803	4.4350	131	144	109.923664122137
RT0211TS393_4	T0211TS100_2	T0211	2.58	4.9806	5.0878	131	144	109.923664122137
RT0211TS393_4	T0211TS100_3	T0211	2.68	4.4204	4.5654	131	144	109.923664122137
RT0211TS393_4	T0211TS100_4	T0211	2.36	4.9806	5.0878	131	144	109.923664122137
RT0211TS393_4	T0211TS100_5	T0211	2.76	3.7201	3.9145	131	144	109.923664122137
RT0211TS393_4	T0211TS101_1	T0211	2.71	3.1598	3.3969	131	144	109.923664122137
RT0211TS393_4	T0211TS101_2	T0211	2.77	3.7201	3.9145	131	144	109.923664122137
RT0211TS393_4	T0211TS101_3	T0211	2.56	4.5604	4.6959	131	144	109.923664122137
RT0211TS393_4	T0211TS101_4	T0211	2.64	4.5604	4.6959	131	144	109.923664122137
RT0211TS393_4	T0211TS101_5	T0211	2.55	3.7201	3.9145	131	144	109.923664122137
RT0211TS393_4	T0211TS105_1	T0211	2.52	4.7005	4.8265	131	139	106.106870229008
RT0211TS393_4	T0211TS109_1	T0211	2.50	4.7005	4.8265	131	144	109.923664122137
RT0211TS393_4	T0211TS110_1	T0211	2.02	5.1207	5.2186	131	118	90.0763358778626
RT0211TS393_4	T0211TS110_2	T0211	2.17	4.9806	5.0878	131	130	99.236641221374
RT0211TS393_4	T0211TS110_3	T0211	2.52	4.0002	4.1745	131	122	93.1297709923664
RT0211TS393_4	T0211TS110_4	T0211	2.54	4.7005	4.8265	131	113	86.2595419847328
RT0211TS393_4	T0211TS110_5	T0211	2.09	4.7005	4.8265	131	126	96.1832061068702
RT0211TS393_4	T0211TS111_1	T0211	1.89	5.2608	5.3494	131	124	94.6564885496183
RT0211TS393_4	T0211TS111_2	T0211	2.40	5.1207	5.2186	131	132	100.763358778626
RT0211TS393_4	T0211TS111_3	T0211	2.15	5.1207	5.2186	131	128	97.7099236641221
RT0211TS393_4	T0211TS111_4	T0211	2.67	3.4399	3.6553	131	139	106.106870229008
RT0211TS393_4	T0211TS111_5	T0211	2.76	4.1403	4.3047	131	129	98.4732824427481
RT0211TS393_4	T0211TS114_1	T0211	2.74	3.5800	3.7848	131	144	109.923664122137
RT0211TS393_4	T0211TS114_2	T0211	2.73	2.8797	3.1397	131	144	109.923664122137
RT0211TS393_4	T0211TS114_3	T0211	2.61	-0.7619	0.3039	131	144	109.923664122137
RT0211TS393_4	T0211TS114_4	T0211	2.87	-0.3417	0.5194	131	144	109.923664122137
RT0211TS393_4	T0211TS114_5	T0211	2.94	-1.6023	0.0542	131	144	109.923664122137
RT0211TS393_4	T0211TS122_1	T0211	2.57	2.1794	2.5043	131	144	109.923664122137
RT0211TS393_4	T0211TS126_1	T0211	2.69	-0.4818	0.4415	131	144	109.923664122137
RT0211TS393_4	T0211TS126_2	T0211	2.74	-0.4818	0.4415	131	144	109.923664122137
RT0211TS393_4	T0211TS126_3	T0211	2.97	-1.4622	0.0788	131	144	109.923664122137
RT0211TS393_4	T0211TS126_4	T0211	2.96	-0.7619	0.3039	131	144	109.923664122137
RT0211TS393_4	T0211TS126_5	T0211	1.67	-2.0225	0.0129	131	144	109.923664122137
RT0211TS393_4	T0211TS137_1	T0211	2.54	4.4204	4.5654	131	144	109.923664122137
RT0211TS393_4	T0211TS137_2	T0211	2.61	4.5604	4.6959	131	144	109.923664122137
RT0211TS393_4	T0211TS137_3	T0211	2.45	4.8406	4.9571	131	144	109.923664122137
RT0211TS393_4	T0211TS152_1	T0211	2.16	5.2608	5.3494	131	135	103.053435114504
RT0211TS393_4	T0211TS152_2	T0211	2.62	4.0002	4.1745	131	141	107.63358778626
RT0211TS393_4	T0211TS156_1	T0211	2.67	4.2803	4.4350	131	144	109.923664122137
RT0211TS393_4	T0211TS156_2	T0211	2.57	4.8406	4.9571	131	144	109.923664122137
RT0211TS393_4	T0211TS157_1	T0211	2.46	3.7201	3.9145	131	144	109.923664122137
RT0211TS393_4	T0211TS160_1	T0211	2.55	4.8406	4.9571	131	138	105.343511450382
RT0211TS393_4	T0211TS160_2	T0211	2.59	5.1207	5.2186	131	138	105.343511450382
RT0211TS393_4	T0211TS160_3	T0211	2.51	4.9806	5.0878	131	138	105.343511450382
RT0211TS393_4	T0211TS160_4	T0211	2.45	4.9806	5.0878	131	134	102.290076335878
RT0211TS393_4	T0211TS160_5	T0211	2.64	5.1207	5.2186	131	144	109.923664122137
RT0211TS393_4	T0211TS166_1	T0211	2.78	4.0002	4.1745	131	144	109.923664122137
RT0211TS393_4	T0211TS166_2	T0211	2.49	4.4204	4.5654	131	144	109.923664122137
RT0211TS393_4	T0211TS166_3	T0211	2.66	4.5604	4.6959	131	144	109.923664122137
RT0211TS393_4	T0211TS166_4	T0211	2.54	4.7005	4.8265	131	117	89.3129770992366
RT0211TS393_4	T0211TS166_5	T0211	2.47	3.7201	3.9145	131	108	82.4427480916031
RT0211TS393_4	T0211TS176_1	T0211	2.27	5.2608	5.3494	131	144	109.923664122137
RT0211TS393_4	T0211TS176_2	T0211	2.43	5.1207	5.2186	131	144	109.923664122137
RT0211TS393_4	T0211TS176_3	T0211	2.33	5.4008	5.4802	131	144	109.923664122137
RT0211TS393_4	T0211TS176_4	T0211	2.26	5.2608	5.3494	131	144	109.923664122137
RT0211TS393_4	T0211TS176_5	T0211	2.34	5.1207	5.2186	131	144	109.923664122137
RT0211TS393_4	T0211TS185_1	T0211	2.29	4.8406	4.9571	131	144	109.923664122137
RT0211TS393_4	T0211TS186_1	T0211	2.89	-0.6219	0.3696	131	98	74.8091603053435
RT0211TS393_4	T0211TS186_2	T0211	2.41	4.5604	4.6959	131	130	99.236641221374
RT0211TS393_4	T0211TS186_3	T0211	3.12	-1.8824	0.0221	131	140	106.870229007634
RT0211TS393_4	T0211TS186_4	T0211	2.81	-0.2017	0.6028	131	142	108.396946564885
RT0211TS393_4	T0211TS186_5	T0211	2.29	4.2803	4.4350	131	130	99.236641221374
RT0211TS393_4	T0211TS197_1	T0211	2.61	4.2803	4.4350	131	144	109.923664122137
RT0211TS393_4	T0211TS197_2	T0211	2.56	4.0002	4.1745	131	144	109.923664122137
RT0211TS393_4	T0211TS207_1	T0211	2.48	5.5409	5.6111	131	144	109.923664122137
RT0211TS393_4	T0211TS207_2	T0211	2.29	5.5409	5.6111	131	144	109.923664122137
RT0211TS393_4	T0211TS207_3	T0211	2.56	4.7005	4.8265	131	144	109.923664122137
RT0211TS393_4	T0211TS207_4	T0211	2.53	5.4008	5.4802	131	144	109.923664122137
RT0211TS393_4	T0211TS207_5	T0211	1.93	5.4008	5.4802	131	144	109.923664122137
RT0211TS393_4	T0211TS213_1	T0211	2.52	4.7005	4.8265	131	122	93.1297709923664
RT0211TS393_4	T0211TS217_1	T0211	2.67	4.2803	4.4350	131	142	108.396946564885
RT0211TS393_4	T0211TS223_1	T0211	2.54	4.7005	4.8265	131	142	108.396946564885
RT0211TS393_4	T0211TS237_1	T0211	2.54	4.2803	4.4350	131	143	109.160305343511
RT0211TS393_4	T0211TS242_1	T0211	2.39	5.8210	5.8730	131	144	109.923664122137
RT0211TS393_4	T0211TS242_2	T0211	2.32	5.9611	6.0039	131	144	109.923664122137
RT0211TS393_4	T0211TS242_3	T0211	2.90	4.5604	4.6959	131	144	109.923664122137
RT0211TS393_4	T0211TS242_4	T0211	2.60	4.5604	4.6959	131	144	109.923664122137
RT0211TS393_4	T0211TS242_5	T0211	2.25	6.1011	6.1349	131	144	109.923664122137
RT0211TS393_4	T0211TS243_1	T0211	2.38	4.5604	4.6959	131	128	97.7099236641221
RT0211TS393_4	T0211TS243_2	T0211	2.65	4.5604	4.6959	131	118	90.0763358778626
RT0211TS393_4	T0211TS243_3	T0211	2.58	4.9806	5.0878	131	114	87.0229007633588
RT0211TS393_4	T0211TS243_4	T0211	2.74	-1.4622	0.0788	131	142	108.396946564885
RT0211TS393_4	T0211TS243_5	T0211	3.07	0.2185	0.8814	131	141	107.63358778626
RT0211TS393_4	T0211TS244_1	T0211	2.63	-0.3417	0.5194	131	134	102.290076335878
RT0211TS393_4	T0211TS244_2	T0211	2.67	-0.6219	0.3696	131	142	108.396946564885
RT0211TS393_4	T0211TS244_3	T0211	2.75	0.2185	0.8814	131	123	93.8931297709924
RT0211TS393_4	T0211TS244_4	T0211	2.86	-0.3417	0.5194	131	135	103.053435114504
RT0211TS393_4	T0211TS244_5	T0211	3.00	-0.4818	0.4415	131	140	106.870229007634
RT0211TS393_4	T0211TS245_1	T0211	2.88	4.4204	4.5654	131	140	106.870229007634
RT0211TS393_4	T0211TS245_2	T0211	2.60	4.7005	4.8265	131	139	106.106870229008
RT0211TS393_4	T0211TS245_3	T0211	2.80	3.5800	3.7848	131	139	106.106870229008
RT0211TS393_4	T0211TS245_4	T0211	2.44	3.2999	3.5259	131	139	106.106870229008
RT0211TS393_4	T0211TS245_5	T0211	2.27	-1.3222	0.1099	131	141	107.63358778626
RT0211TS393_4	T0211TS247_1	T0211	3.02	-0.7619	0.3039	131	108	82.4427480916031
RT0211TS393_4	T0211TS247_2	T0211	2.84	-1.4622	0.0788	131	101	77.0992366412214
RT0211TS393_4	T0211TS247_3	T0211	2.69	-0.6219	0.3696	131	100	76.3358778625954
RT0211TS393_4	T0211TS247_4	T0211	2.47	-1.4622	0.0788	131	99	75.5725190839695
RT0211TS393_4	T0211TS247_5	T0211	2.01	-1.7424	0.0356	131	110	83.969465648855
RT0211TS393_4	T0211TS261_1	T0211	2.76	4.0002	4.1745	131	134	102.290076335878
RT0211TS393_4	T0211TS263_1	T0211	2.45	4.2803	4.4350	131	144	109.923664122137
RT0211TS393_4	T0211TS263_2	T0211	2.31	5.1207	5.2186	131	144	109.923664122137
RT0211TS393_4	T0211TS267_1	T0211	2.31	4.0002	4.1745	131	144	109.923664122137
RT0211TS393_4	T0211TS267_2	T0211	2.60	4.2803	4.4350	131	140	106.870229007634
RT0211TS393_4	T0211TS267_3	T0211	2.53	2.8797	3.1397	131	144	109.923664122137
RT0211TS393_4	T0211TS272_1	T0211	2.45	4.5604	4.6959	131	144	109.923664122137
RT0211TS393_4	T0211TS272_2	T0211	2.93	3.8601	4.0444	131	144	109.923664122137
RT0211TS393_4	T0211TS272_3	T0211	2.93	4.5604	4.6959	131	144	109.923664122137
RT0211TS393_4	T0211TS272_4	T0211	2.22	5.5409	5.6111	131	144	109.923664122137
RT0211TS393_4	T0211TS283_1	T0211	2.47	4.5604	4.6959	131	143	109.160305343511
RT0211TS393_4	T0211TS283_2	T0211	2.53	4.7005	4.8265	131	143	109.160305343511
RT0211TS393_4	T0211TS283_3	T0211	2.69	4.2803	4.4350	131	143	109.160305343511
RT0211TS393_4	T0211TS283_4	T0211	2.69	4.2803	4.4350	131	143	109.160305343511
RT0211TS393_4	T0211TS283_5	T0211	2.69	4.2803	4.4350	131	143	109.160305343511
RT0211TS393_4	T0211TS289_1	T0211	2.77	3.4399	3.6553	131	128	97.7099236641221
RT0211TS393_4	T0211TS290_1	T0211	2.54	3.2999	3.5259	131	135	103.053435114504
RT0211TS393_4	T0211TS304_1	T0211	2.42	-1.4622	0.0788	131	144	109.923664122137
RT0211TS393_4	T0211TS304_2	T0211	2.72	-1.1821	0.1478	131	144	109.923664122137
RT0211TS393_4	T0211TS304_3	T0211	2.91	-0.2017	0.6028	131	144	109.923664122137
RT0211TS393_4	T0211TS304_4	T0211	3.00	-0.7619	0.3039	131	144	109.923664122137
RT0211TS393_4	T0211TS304_5	T0211	2.71	-0.2017	0.6028	131	144	109.923664122137
RT0211TS393_4	T0211TS305_1	T0211	2.27	5.5409	5.6111	131	141	107.63358778626
RT0211TS393_4	T0211TS305_2	T0211	2.47	-0.7619	0.3039	131	144	109.923664122137
RT0211TS393_4	T0211TS305_3	T0211	3.12	-2.5827	0.0006	131	100	76.3358778625954
RT0211TS393_4	T0211TS319_1	T0211	2.73	3.5800	3.7848	131	143	109.160305343511
RT0211TS393_4	T0211TS319_2	T0211	3.06	4.2803	4.4350	131	143	109.160305343511
RT0211TS393_4	T0211TS320_1	T0211	3.04	-1.7159	0.0387	131	75	57.2519083969466
RT0211TS393_4	T0211TS320_2	T0211	2.93	-1.0420	0.1928	131	119	90.8396946564885
RT0211TS393_4	T0211TS320_3	T0211	2.43	-1.6023	0.0542	131	112	85.4961832061069
RT0211TS393_4	T0211TS320_4	T0211	2.69	-1.8824	0.0221	131	104	79.3893129770992
RT0211TS393_4	T0211TS320_5	T0211	2.74	0.4986	1.0869	131	96	73.2824427480916
RT0211TS393_4	T0211TS324_1	T0211	2.47	3.8601	4.0444	131	131	100
RT0211TS393_4	T0211TS324_2	T0211	2.42	5.1207	5.2186	131	143	109.160305343511
RT0211TS393_4	T0211TS324_3	T0211	2.55	2.8118	3.0775	131	66	50.381679389313
RT0211TS393_4	T0211TS324_4	T0211	2.88	-0.3417	0.5194	131	144	109.923664122137
RT0211TS393_4	T0211TS324_5	T0211	2.77	-1.4622	0.0788	131	144	109.923664122137
RT0211TS393_4	T0211TS331_1	T0211	2.71	3.7201	3.9145	131	129	98.4732824427481
RT0211TS393_4	T0211TS331_2	T0211	2.68	3.8601	4.0444	131	121	92.3664122137405
RT0211TS393_4	T0211TS338_1	T0211	nan	-3.8433	0.0000	131	99	75.5725190839695
RT0211TS393_4	T0211TS338_2	T0211	2.83	2.8797	3.1397	131	135	103.053435114504
RT0211TS393_4	T0211TS338_3	T0211	2.92	2.4595	2.7568	131	124	94.6564885496183
RT0211TS393_4	T0211TS338_4	T0211	2.40	-1.0420	0.1928	131	144	109.923664122137
RT0211TS393_4	T0211TS338_5	T0211	2.71	-1.0420	0.1928	131	144	109.923664122137
RT0211TS393_4	T0211TS344_1	T0211	2.66	4.7005	4.8265	131	144	109.923664122137
RT0211TS393_4	T0211TS348_1	T0211	2.80	-1.1821	0.1478	131	144	109.923664122137
RT0211TS393_4	T0211TS352_1	T0211	2.96	-2.1625	0.0070	131	86	65.6488549618321
RT0211TS393_4	T0211TS352_2	T0211	2.52	-0.7619	0.3039	131	99	75.5725190839695
RT0211TS393_4	T0211TS352_3	T0211	2.24	-2.0225	0.0129	131	83	63.3587786259542
RT0211TS393_4	T0211TS352_4	T0211	1.83	-2.7228	0.0002	131	121	92.3664122137405
RT0211TS393_4	T0211TS352_5	T0211	2.52	-1.4622	0.0788	131	114	87.0229007633588
RT0211TS393_4	T0211TS367_1	T0211	2.67	4.4204	4.5654	131	144	109.923664122137
RT0211TS393_4	T0211TS367_2	T0211	2.71	5.4008	5.4802	131	144	109.923664122137
RT0211TS393_4	T0211TS367_3	T0211	2.45	5.4008	5.4802	131	144	109.923664122137
RT0211TS393_4	T0211TS375_1	T0211	1.96	4.9806	5.0878	131	123	93.8931297709924
RT0211TS393_4	T0211TS375_2	T0211	2.45	4.2803	4.4350	131	128	97.7099236641221
RT0211TS393_4	T0211TS375_3	T0211	2.50	4.1403	4.3047	131	128	97.7099236641221
RT0211TS393_4	T0211TS375_4	T0211	2.46	4.4204	4.5654	131	128	97.7099236641221
RT0211TS393_4	T0211TS375_5	T0211	2.25	4.1403	4.3047	131	128	97.7099236641221
RT0211TS393_4	T0211TS376_1	T0211	2.47	4.2803	4.4350	131	128	97.7099236641221
RT0211TS393_4	T0211TS376_2	T0211	2.46	4.0002	4.1745	131	128	97.7099236641221
RT0211TS393_4	T0211TS376_3	T0211	2.40	4.2803	4.4350	131	128	97.7099236641221
RT0211TS393_4	T0211TS376_4	T0211	2.35	4.2803	4.4350	131	128	97.7099236641221
RT0211TS393_4	T0211TS376_5	T0211	2.50	3.8601	4.0444	131	134	102.290076335878
RT0211TS393_4	T0211TS381_1	T0211	2.72	4.0002	4.1745	131	137	104.580152671756
RT0211TS393_4	T0211TS381_2	T0211	2.44	4.5604	4.6959	131	132	100.763358778626
RT0211TS393_4	T0211TS381_3	T0211	2.31	5.1207	5.2186	131	137	104.580152671756
RT0211TS393_4	T0211TS381_4	T0211	1.97	5.1207	5.2186	131	130	99.236641221374
RT0211TS393_4	T0211TS381_5	T0211	2.45	4.2803	4.4350	131	138	105.343511450382
RT0211TS393_4	T0211TS384_1	T0211	2.78	3.7201	3.9145	131	133	101.526717557252
RT0211TS393_4	T0211TS384_2	T0211	2.78	3.8601	4.0444	131	122	93.1297709923664
RT0211TS393_4	T0211TS393_1	T0211	2.54	4.4204	4.5654	131	129	98.4732824427481
RT0211TS393_4	T0211TS393_2	T0211	2.67	3.8601	4.0444	131	123	93.8931297709924
RT0211TS393_4	T0211TS393_3	T0211	2.41	4.2803	4.4350	131	133	101.526717557252
RT0211TS393_4	T0211TS393_4_1	T0211	0.00	7.0816	7.0523	131	78	59.5419847328244
RT0211TS393_4	T0211TS393_4_2	T0211	3.13	-1.0406	0.1933	131	53	40.4580152671756
RT0211TS393_4	T0211TS393_5	T0211	2.99	-0.7619	0.3039	131	128	97.7099236641221
RT0211TS393_4	T0211TS400_1	T0211	2.51	4.8406	4.9571	131	144	109.923664122137
RT0211TS393_4	T0211TS400_2	T0211	2.64	4.8406	4.9571	131	144	109.923664122137
RT0211TS393_4	T0211TS400_3	T0211	2.48	5.1207	5.2186	131	144	109.923664122137
RT0211TS393_4	T0211TS400_4	T0211	2.82	5.2608	5.3494	131	144	109.923664122137
RT0211TS393_4	T0211TS400_5	T0211	2.52	4.8406	4.9571	131	144	109.923664122137
RT0211TS393_4	T0211TS402_1	T0211	2.40	-1.7424	0.0356	131	144	109.923664122137
RT0211TS393_4	T0211TS406_1	T0211	2.86	-1.8824	0.0221	131	144	109.923664122137
RT0211TS393_4	T0211TS406_2	T0211	2.86	-1.8824	0.0221	131	144	109.923664122137
RT0211TS393_4	T0211TS439_1	T0211	2.41	4.9806	5.0878	131	140	106.870229007634
RT0211TS393_4	T0211TS450_1	T0211	2.41	4.9806	5.0878	131	144	109.923664122137
RT0211TS393_4	T0211TS450_2	T0211	2.42	4.7005	4.8265	131	144	109.923664122137
RT0211TS393_4	T0211TS450_3	T0211	2.34	4.5604	4.6959	131	144	109.923664122137
RT0211TS393_4	T0211TS450_4	T0211	2.39	4.7005	4.8265	131	144	109.923664122137
RT0211TS393_4	T0211TS450_5	T0211	2.38	4.7005	4.8265	131	144	109.923664122137
RT0211TS393_4	T0211TS451_1	T0211	2.77	5.4008	5.4802	131	144	109.923664122137
RT0211TS393_4	T0211TS451_2	T0211	2.12	5.5409	5.6111	131	144	109.923664122137
RT0211TS393_4	T0211TS451_3	T0211	2.50	4.4204	4.5654	131	138	105.343511450382
RT0211TS393_4	T0211TS451_4	T0211	2.50	4.5604	4.6959	131	138	105.343511450382
RT0211TS393_4	T0211TS451_5	T0211	2.87	3.7201	3.9145	131	141	107.63358778626
RT0211TS393_4	T0211TS454_1	T0211	2.63	4.7005	4.8265	131	144	109.923664122137
RT0211TS393_4	T0211TS472_1	T0211	2.26	5.2608	5.3494	131	144	109.923664122137
RT0211TS393_4	T0211TS475_1	T0211	2.48	3.8601	4.0444	131	119	90.8396946564885
RT0211TS393_4	T0211TS478_1	T0211	3.15	2.4595	2.7568	131	144	109.923664122137
RT0211TS393_4	T0211TS478_2	T0211	2.76	-1.1821	0.1478	131	144	109.923664122137
RT0211TS393_4	T0211TS478_3	T0211	2.98	2.1794	2.5043	131	144	109.923664122137
RT0211TS393_4	T0211TS478_4	T0211	3.20	0.0785	0.7842	131	144	109.923664122137
RT0211TS393_4	T0211TS478_5	T0211	3.05	0.9188	1.4172	131	144	109.923664122137
RT0211TS393_4	T0211TS501_1	T0211	2.77	5.4008	5.4802	131	144	109.923664122137
RT0211TS393_4	T0211TS504_1	T0211	2.35	4.7005	4.8265	131	120	91.6030534351145
RT0211TS393_4	T0211TS504_2	T0211	2.52	4.0002	4.1745	131	126	96.1832061068702
RT0211TS393_4	T0211TS504_3	T0211	2.56	4.7005	4.8265	131	128	97.7099236641221
RT0211TS393_4	T0211TS504_4	T0211	2.54	4.8406	4.9571	131	122	93.1297709923664
RT0211TS393_4	T0211TS504_5	T0211	2.52	4.0002	4.1745	131	134	102.290076335878
RT0211TS393_4	T0211TS506_1	T0211	2.89	2.5996	2.8840	131	135	103.053435114504
RT0211TS393_4	T0211TS506_2	T0211	2.89	2.5996	2.8840	131	135	103.053435114504
RT0211TS393_4	T0211TS506_3	T0211	3.23	1.8993	2.2545	131	127	96.9465648854962
RT0211TS393_4	T0211TS506_4	T0211	2.41	1.6191	2.0085	131	126	96.1832061068702
RT0211TS393_4	T0211TS506_5	T0211	2.77	1.8993	2.2545	131	141	107.63358778626
RT0211TS393_4	T0211TS512_1	T0211	3.01	0.3586	0.9825	131	138	105.343511450382
RT0211TS393_4	T0211TS512_2	T0211	2.68	4.0002	4.1745	131	116	88.5496183206107
RT0211TS393_4	T0211TS512_3	T0211	1.04	-2.8629	0.0001	131	129	98.4732824427481
RT0211TS393_4	T0211TS512_4	T0211	2.55	1.0589	1.5321	131	112	85.4961832061069
RT0211TS393_4	T0211TS512_5	T0211	2.78	-0.4818	0.4415	131	136	103.81679389313
RT0211TS393_4	T0211TS513_1	T0211	2.72	4.5604	4.6959	131	118	90.0763358778626
RT0211TS393_4	T0211TS513_2	T0211	2.84	4.1403	4.3047	131	128	97.7099236641221
RT0211TS393_4	T0211TS514_1	T0211	2.41	-1.6023	0.0542	131	139	106.106870229008
RT0211TS393_4	T0211TS514_2	T0211	2.08	-1.0420	0.1928	131	141	107.63358778626
RT0211TS393_4	T0211TS514_3	T0211	2.45	-0.7619	0.3039	131	136	103.81679389313
RT0211TS393_4	T0211TS514_4	T0211	2.83	-0.2017	0.6028	131	137	104.580152671756
RT0211TS393_4	T0211TS514_5	T0211	2.62	-1.0420	0.1928	131	131	100
RT0211TS393_4	T0211TS519_1	T0211	2.82	-2.0225	0.0129	131	99	75.5725190839695
RT0211TS393_4	T0211TS530_1	T0211	2.68	4.9806	5.0878	131	141	107.63358778626
RT0211TS393_4	T0211TS530_2	T0211	2.38	0.2185	0.8814	131	144	109.923664122137
RT0211TS393_4	T0211TS530_3	T0211	2.95	4.5604	4.6959	131	144	109.923664122137
RT0211TS393_4	T0211TS530_4	T0211	2.55	4.7005	4.8265	131	144	109.923664122137
RT0211TS393_4	T0211TS530_5	T0211	2.42	5.1207	5.2186	131	144	109.923664122137
RT0211TS393_4	T0211TS532_1	T0211	2.50	3.9196	4.0996	131	66	50.381679389313
RT0211TS393_4	T0211TS532_1u	T0211	2.50	3.9196	4.0996	131	66	50.381679389313
RT0211TS393_4	T0211TS543_1	T0211	2.54	4.7005	4.8265	131	117	89.3129770992366
RT0211TS393_4	T0211TS543_2	T0211	2.52	4.0002	4.1745	131	134	102.290076335878
RT0211TS393_4	T0211TS543_3	T0211	2.66	4.2803	4.4350	131	138	105.343511450382
RT0211TS393_4	T0211TS543_4	T0211	2.58	4.1403	4.3047	131	79	60.3053435114504
RT0211TS393_4	T0211TS543_5	T0211	2.36	4.0002	4.1745	131	119	90.8396946564885
RT0211TS393_4	T0211TS544_1	T0211	2.68	3.8601	4.0444	131	138	105.343511450382
RT0211TS393_4	T0211TS544_2	T0211	2.75	4.0002	4.1745	131	124	94.6564885496183
RT0211TS393_4	T0211TS544_3	T0211	2.62	2.3194	2.6302	131	141	107.63358778626
RT0211TS393_4	T0211TS545_1	T0211	2.32	-1.7424	0.0356	131	144	109.923664122137
RT0211TS393_4	T0211TS545_2	T0211	2.57	-1.7424	0.0356	131	144	109.923664122137
RT0211TS393_4	T0211TS550_1	T0211	2.62	4.1403	4.3047	131	144	109.923664122137
RT0211TS393_4	T0211TS552_1	T0211	2.59	-1.3222	0.1099	131	144	109.923664122137
RT0211TS393_4	T0211TS561_1	T0211	2.64	4.4204	4.5654	131	144	109.923664122137
RT0211TS393_4	T0211TS561_2	T0211	2.59	4.8406	4.9571	131	144	109.923664122137
RT0211TS393_4	T0211TS573_1	T0211	2.45	4.4204	4.5654	131	144	109.923664122137
RT0211TS393_4	T0211TS579_1	T0211	2.47	4.4204	4.5654	131	144	109.923664122137
RT0211TS393_4	T0211TS579_1u	T0211	1.88	5.1207	5.2186	131	144	109.923664122137
RT0211TS393_4	T0211TS579_2	T0211	1.75	5.8210	5.8730	131	144	109.923664122137
RT0211TS393_4	T0211TS579_2u	T0211	2.46	4.2803	4.4350	131	144	109.923664122137
RT0211TS393_4	T0211TS579_3	T0211	2.52	4.5604	4.6959	131	144	109.923664122137
RT0211TS393_4	T0211TS579_3u	T0211	2.54	4.7005	4.8265	131	130	99.236641221374
RT0211TS393_4	T0211TS579_4	T0211	2.04	4.9806	5.0878	131	144	109.923664122137
RT0211TS393_4	T0211TS579_4u	T0211	1.95	5.2608	5.3494	131	130	99.236641221374
RT0211TS393_4	T0211TS579_5	T0211	2.61	4.1403	4.3047	131	144	109.923664122137
RT0211TS393_4	T0211TS588_1	T0211	2.58	4.7005	4.8265	131	129	98.4732824427481
RT0211TS393_4	T0211TS591_1	T0211	2.22	5.5409	5.6111	131	144	109.923664122137
RT0211TS393_4	T0211TS599_1	T0211	1.85	5.8210	5.8730	131	144	109.923664122137
RT0211TS393_4	T0211TS599_2	T0211	2.53	4.9806	5.0878	131	144	109.923664122137
RT0211TS393_4	T0211TS599_3	T0211	2.24	4.0002	4.1745	131	144	109.923664122137
RT0211TS393_4	T0211TS599_4	T0211	2.17	5.6809	5.7420	131	144	109.923664122137
RT0211TS393_4	T0211TS599_5	T0211	2.85	0.3586	0.9825	131	144	109.923664122137
RT0211TS393_4	T0211TS604_1	T0211	2.77	4.0002	4.1745	131	144	109.923664122137
RT0211TS393_4	T0211TS604_2	T0211	2.76	3.7201	3.9145	131	144	109.923664122137
RT0211TS393_4	T0211TS604_3	T0211	3.00	0.2185	0.8814	131	144	109.923664122137
RT0211TS393_4	T0211TS604_4	T0211	2.41	4.2803	4.4350	131	144	109.923664122137
RT0211TS393_4	T0211TS604_5	T0211	2.49	3.8601	4.0444	131	144	109.923664122137
RT0211TS393_4	T0211TS606_1	T0211	3.15	0.2185	0.8814	131	138	105.343511450382
RT0211TS393_4	T0211TS606_2	T0211	2.31	5.4008	5.4802	131	138	105.343511450382
RT0211TS393_4	T0211TS606_3	T0211	2.46	4.9806	5.0878	131	138	105.343511450382
RT0211TS393_4	T0211TS607_1	T0211	2.58	4.7005	4.8265	131	144	109.923664122137
RT0211TS393_4	T0211TS609_1	T0211	2.58	4.7005	4.8265	131	144	109.923664122137
RT0211TS393_4	T0211TS610_1	T0211	2.58	4.7005	4.8265	131	144	109.923664122137
RT0211TS393_4	T0211TS611_1	T0211	2.58	4.7005	4.8265	131	144	109.923664122137
RT0211TS393_4	T0211TS612_1	T0211	2.58	4.7005	4.8265	131	144	109.923664122137
RT0211TS393_4	T0211TS613_1	T0211	2.58	4.7005	4.8265	131	144	109.923664122137
RT0211TS393_4	T0211TS614_1	T0211	2.58	4.7005	4.8265	131	144	109.923664122137
RT0211TS393_4	T0211TS615_1	T0211	2.58	4.7005	4.8265	131	144	109.923664122137
RT0211TS393_4	T0211TS619_1	T0211	2.58	4.7005	4.8265	131	144	109.923664122137
RT0211TS393_4	T0211TS620_1	T0211	2.58	4.7005	4.8265	131	144	109.923664122137
RT0211TS393_4	T0211TS621_1	T0211	2.58	4.7005	4.8265	131	144	109.923664122137
RT0211TS393_4	T0211TS622_1	T0211	2.58	4.7005	4.8265	131	144	109.923664122137
RT0211TS393_4	T0211TS623_1	T0211	2.58	4.7005	4.8265	131	144	109.923664122137
RT0211TS393_4	T0211TS624_1	T0211	2.58	4.7005	4.8265	131	144	109.923664122137
RT0211TS393_4	T0211TS625_1	T0211	2.58	4.7005	4.8265	131	144	109.923664122137
RT0211TS393_4	T0211TS626_1	T0211	2.58	4.7005	4.8265	131	144	109.923664122137
RT0211TS393_4	T0211TS627_1	T0211	2.58	4.7005	4.8265	131	144	109.923664122137
RT0211TS393_4	T0211TS631_1	T0211	3.04	4.4204	4.5654	131	144	109.923664122137
RT0211TS393_4	T0211TS631_2	T0211	2.67	4.4204	4.5654	131	144	109.923664122137
RT0211TS393_4	T0211TS631_3	T0211	2.25	5.1207	5.2186	131	144	109.923664122137
RT0211TS393_4	T0211TS631_4	T0211	2.69	4.4204	4.5654	131	144	109.923664122137
RT0211TS393_4	T0211TS631_5	T0211	2.21	4.9806	5.0878	131	144	109.923664122137
RT0211TS393_4	T0211TS656_1	T0211	2.79	0.0785	0.7842	131	139	106.106870229008
RT0211TS393_4	T0211TS656_2	T0211	2.54	-0.9020	0.2449	131	139	106.106870229008
RT0211TS393_4	T0211TS656_3	T0211	2.54	-0.9020	0.2449	131	139	106.106870229008
T0211AL013_1	T0211AL106_1	T0211	2.02	5.3438	5.4270	130	66	50.7692307692308
T0211AL013_1	T0211AL140_1	T0211	no_data	no_data	no_data	130	no_data	no_data
T0211AL013_1	T0211AL163_1	T0211	2.02	7.2515	7.2113	130	120	92.3076923076923
T0211AL013_1	T0211AL163_2	T0211	2.10	7.3707	7.3229	130	118	90.7692307692308
T0211AL013_1	T0211AL163_3	T0211	1.97	7.7512	7.6791	130	112	86.1538461538462
T0211AL013_1	T0211AL163_4	T0211	2.02	5.9852	6.0265	130	107	82.3076923076923
T0211AL013_1	T0211AL163_5	T0211	1.28	5.3485	5.4313	130	54	41.5384615384615
T0211AL013_1	T0211AL164_1	T0211	2.22	6.2738	6.2964	130	125	96.1538461538462
T0211AL013_1	T0211AL164_2	T0211	2.00	6.1371	6.1686	130	97	74.6153846153846
T0211AL013_1	T0211AL164_3	T0211	1.11	7.4225	7.3714	130	124	95.3846153846154
T0211AL013_1	T0211AL164_4	T0211	1.09	7.4225	7.3714	130	124	95.3846153846154
T0211AL013_1	T0211AL164_5	T0211	0.00	7.6812	7.6135	130	118	90.7692307692308
T0211AL013_1	T0211AL210_1	T0211	1.89	7.0148	6.9898	130	110	84.6153846153846
T0211AL013_1	T0211AL229_1	T0211	1.97	-1.7799	0.0315	130	134	103.076923076923
T0211AL013_1	T0211AL229_2	T0211	1.83	6.6083	6.6094	130	136	104.615384615385
T0211AL013_1	T0211AL229_3	T0211	2.99	-1.4707	0.0771	130	126	96.9230769230769
T0211AL013_1	T0211AL229_4	T0211	3.08	-1.6835	0.0427	130	142	109.230769230769
T0211AL013_1	T0211AL229_5	T0211	0.00	7.9992	7.9112	130	126	96.9230769230769
T0211AL013_1	T0211AL230_1	T0211	1.97	-1.7799	0.0315	130	134	103.076923076923
T0211AL013_1	T0211AL230_2	T0211	2.99	-1.4707	0.0771	130	126	96.9230769230769
T0211AL013_1	T0211AL230_3	T0211	nan	-3.4190	0.0000	130	137	105.384615384615
T0211AL013_1	T0211AL230_4	T0211	1.37	7.2832	7.2410	130	135	103.846153846154
T0211AL013_1	T0211AL230_5	T0211	1.82	6.4154	6.4289	130	136	104.615384615385
T0211AL013_1	T0211AL231_1	T0211	1.23	7.2832	7.2410	130	135	103.846153846154
T0211AL013_1	T0211AL231_2	T0211	0.60	7.9781	7.8914	130	128	98.4615384615385
T0211AL013_1	T0211AL231_3	T0211	1.97	-1.7799	0.0315	130	140	107.692307692308
T0211AL013_1	T0211AL231_4	T0211	1.91	7.2832	7.2410	130	132	101.538461538462
T0211AL013_1	T0211AL231_5	T0211	2.03	6.0298	6.0682	130	134	103.076923076923
T0211AL013_1	T0211AL232_1	T0211	1.87	6.8529	6.8383	130	129	99.2307692307692
T0211AL013_1	T0211AL287_1	T0211	2.06	6.2821	6.3042	130	119	91.5384615384615
T0211AL013_1	T0211AL287_2	T0211	1.88	6.2862	6.3081	130	117	90
T0211AL013_1	T0211AL287_3	T0211	1.68	6.7104	6.7049	130	128	98.4615384615385
T0211AL013_1	T0211AL287_4	T0211	0.51	7.9395	7.8553	130	127	97.6923076923077
T0211AL013_1	T0211AL287_5	T0211	2.66	-0.7312	0.3177	130	111	85.3846153846154
T0211AL013_1	T0211AL291_1	T0211	no_data	no_data	no_data	130	no_data	no_data
T0211AL013_1	T0211AL308_1	T0211	2.07	6.8975	6.8800	130	138	106.153846153846
T0211AL013_1	T0211AL314_1	T0211	2.07	7.1114	7.0802	130	126	96.9230769230769
T0211AL013_1	T0211AL314_2	T0211	2.96	-0.5162	0.4233	130	129	99.2307692307692
T0211AL013_1	T0211AL314_3	T0211	1.78	6.8011	6.7898	130	136	104.615384615385
T0211AL013_1	T0211AL314_4	T0211	1.84	5.8723	5.9209	130	121	93.0769230769231
T0211AL013_1	T0211AL314_5	T0211	1.94	6.8975	6.8800	130	136	104.615384615385
T0211AL013_1	T0211AL321_1	T0211	3.21	0.5341	1.1138	130	144	110.769230769231
T0211AL013_1	T0211AL321_2	T0211	2.64	0.5096	1.0952	130	114	87.6923076923077
T0211AL013_1	T0211AL321_3	T0211	2.98	3.3301	3.5538	130	150	115.384615384615
T0211AL013_1	T0211AL321_4	T0211	2.75	-2.0692	0.0106	130	131	100.769230769231
T0211AL013_1	T0211AL321_5	T0211	2.43	-1.0371	0.1946	130	121	93.0769230769231
T0211AL013_1	T0211AL383_1	T0211	2.04	7.1868	7.1507	130	140	107.692307692308
T0211AL013_1	T0211AL383_2	T0211	2.08	7.0904	7.0605	130	138	106.153846153846
T0211AL013_1	T0211AL383_3	T0211	1.91	7.2832	7.2410	130	133	102.307692307692
T0211AL013_1	T0211AL394_1	T0211	2.16	6.2759	6.2984	130	123	94.6153846153846
T0211AL013_1	T0211AL394_2	T0211	1.90	6.0755	6.1109	130	121	93.0769230769231
T0211AL013_1	T0211AL394_3	T0211	1.95	6.2226	6.2486	130	134	103.076923076923
T0211AL013_1	T0211AL394_4	T0211	1.93	4.8276	4.9450	130	124	95.3846153846154
T0211AL013_1	T0211AL394_5	T0211	1.93	6.0298	6.0682	130	130	100
T0211AL013_1	T0211AL398_1	T0211	1.36	7.3796	7.3312	130	140	107.692307692308
T0211AL013_1	T0211AL398_2	T0211	0.16	7.8414	7.7635	130	127	97.6923076923077
T0211AL013_1	T0211AL398_3	T0211	2.06	6.9939	6.9703	130	138	106.153846153846
T0211AL013_1	T0211AL398_4	T0211	1.92	7.0904	7.0605	130	131	100.769230769231
T0211AL013_1	T0211AL398_5	T0211	1.90	6.7047	6.6996	130	134	103.076923076923
T0211AL013_1	T0211AL418_1	T0211	2.07	7.0568	7.0291	130	127	97.6923076923077
T0211AL013_1	T0211AL418_2	T0211	2.79	-1.8399	0.0257	130	118	90.7692307692308
T0211AL013_1	T0211AL418_3	T0211	1.89	6.8011	6.7898	130	136	104.615384615385
T0211AL013_1	T0211AL418_4	T0211	2.20	6.0263	6.0649	130	126	96.9230769230769
T0211AL013_1	T0211AL418_5	T0211	1.78	6.9939	6.9703	130	136	104.615384615385
T0211AL013_1	T0211AL428_1	T0211	2.91	-1.3696	0.0986	130	95	73.0769230769231
T0211AL013_1	T0211AL428_2	T0211	3.01	3.5787	3.7836	130	117	90
T0211AL013_1	T0211AL428_3	T0211	2.88	-1.0062	0.2055	130	85	65.3846153846154
T0211AL013_1	T0211AL428_4	T0211	2.26	-2.5043	0.0011	130	49	37.6923076923077
T0211AL013_1	T0211AL596_1	T0211	2.21	6.1771	6.2060	130	121	93.0769230769231
T0211AL013_1	T0211AL596_2	T0211	2.16	6.1771	6.2060	130	121	93.0769230769231
T0211AL013_1	T0211AL629_1	T0211	2.06	6.8975	6.8800	130	130	100
T0211AL013_1	T0211TS003_1	T0211	1.96	7.3796	7.3312	130	144	110.769230769231
T0211AL013_1	T0211TS007_1	T0211	2.71	6.1262	6.1584	130	144	110.769230769231
T0211AL013_1	T0211TS007_2	T0211	2.54	6.1262	6.1584	130	144	110.769230769231
T0211AL013_1	T0211TS007_3	T0211	2.31	6.5119	6.5192	130	144	110.769230769231
T0211AL013_1	T0211TS009_1	T0211	2.15	6.9939	6.9703	130	144	110.769230769231
T0211AL013_1	T0211TS009_2	T0211	1.81	7.1868	7.1507	130	144	110.769230769231
T0211AL013_1	T0211TS009_3	T0211	1.71	7.3796	7.3312	130	144	110.769230769231
T0211AL013_1	T0211TS009_4	T0211	2.13	6.8011	6.7898	130	134	103.076923076923
T0211AL013_1	T0211TS009_5	T0211	2.51	5.4513	5.5274	130	144	110.769230769231
T0211AL013_1	T0211TS011_1	T0211	2.27	5.5477	5.6175	130	136	104.615384615385
T0211AL013_1	T0211TS014_1	T0211	2.71	3.8122	4.0000	130	130	100
T0211AL013_1	T0211TS018_1	T0211	3.19	-1.2979	0.1160	130	144	110.769230769231
T0211AL013_1	T0211TS018_2	T0211	2.47	-1.0086	0.2046	130	144	110.769230769231
T0211AL013_1	T0211TS018_3	T0211	2.56	-1.3943	0.0930	130	144	110.769230769231
T0211AL013_1	T0211TS018_4	T0211	2.62	-1.2979	0.1160	130	144	110.769230769231
T0211AL013_1	T0211TS018_5	T0211	2.98	-0.1409	0.6406	130	144	110.769230769231
T0211AL013_1	T0211TS019_1	T0211	3.25	-1.0086	0.2046	130	144	110.769230769231
T0211AL013_1	T0211TS019_2	T0211	0.70	-2.5513	0.0008	130	144	110.769230769231
T0211AL013_1	T0211TS019_3	T0211	2.77	-1.0086	0.2046	130	144	110.769230769231
T0211AL013_1	T0211TS019_4	T0211	2.68	-1.2014	0.1422	130	144	110.769230769231
T0211AL013_1	T0211TS019_5	T0211	2.62	-1.1050	0.1717	130	144	110.769230769231
T0211AL013_1	T0211TS021_1	T0211	1.98	6.9939	6.9703	130	144	110.769230769231
T0211AL013_1	T0211TS021_2	T0211	2.09	7.1868	7.1507	130	144	110.769230769231
T0211AL013_1	T0211TS021_3	T0211	2.20	6.1262	6.1584	130	144	110.769230769231
T0211AL013_1	T0211TS021_4	T0211	1.84	7.3796	7.3312	130	144	110.769230769231
T0211AL013_1	T0211TS021_5	T0211	2.13	7.1868	7.1507	130	144	110.769230769231
T0211AL013_1	T0211TS026_1	T0211	1.24	7.1868	7.1507	130	144	110.769230769231
T0211AL013_1	T0211TS026_2	T0211	2.17	7.1868	7.1507	130	138	106.153846153846
T0211AL013_1	T0211TS026_3	T0211	2.09	7.1868	7.1507	130	139	106.923076923077
T0211AL013_1	T0211TS026_4	T0211	1.53	-2.4531	0.0015	130	85	65.3846153846154
T0211AL013_1	T0211TS026_5	T0211	2.56	-0.8747	0.2559	130	85	65.3846153846154
T0211AL013_1	T0211TS027_1	T0211	1.53	-2.4531	0.0015	130	85	65.3846153846154
T0211AL013_1	T0211TS027_2	T0211	2.56	-0.8747	0.2559	130	85	65.3846153846154
T0211AL013_1	T0211TS027_3	T0211	2.73	-0.6116	0.3746	130	85	65.3846153846154
T0211AL013_1	T0211TS027_4	T0211	1.89	-1.9269	0.0187	130	85	65.3846153846154
T0211AL013_1	T0211TS027_5	T0211	2.56	-0.8747	0.2559	130	85	65.3846153846154
T0211AL013_1	T0211TS030_1	T0211	2.22	6.8011	6.7898	130	144	110.769230769231
T0211AL013_1	T0211TS030_2	T0211	1.51	7.2832	7.2410	130	144	110.769230769231
T0211AL013_1	T0211TS030_3	T0211	2.44	4.0050	4.1790	130	144	110.769230769231
T0211AL013_1	T0211TS033_1	T0211	3.01	-2.0629	0.0109	130	86	66.1538461538462
T0211AL013_1	T0211TS033_2	T0211	3.07	0.8342	1.3489	130	64	49.2307692307692
T0211AL013_1	T0211TS033_3	T0211	2.83	-0.8148	0.2809	130	119	91.5384615384615
T0211AL013_1	T0211TS033_4	T0211	2.43	-1.7364	0.0363	130	118	90.7692307692308
T0211AL013_1	T0211TS033_5	T0211	nan	-3.6561	0.0000	130	97	74.6153846153846
T0211AL013_1	T0211TS035_1	T0211	2.02	7.1868	7.1507	130	144	110.769230769231
T0211AL013_1	T0211TS035_2	T0211	2.09	6.8011	6.7898	130	144	110.769230769231
T0211AL013_1	T0211TS035_3	T0211	0.98	7.5724	7.5117	130	144	110.769230769231
T0211AL013_1	T0211TS039_1u	T0211	2.74	-0.5265	0.4179	130	144	110.769230769231
T0211AL013_1	T0211TS039_2u	T0211	2.67	-0.7194	0.3232	130	144	110.769230769231
T0211AL013_1	T0211TS039_3u	T0211	3.07	-0.8158	0.2804	130	144	110.769230769231
T0211AL013_1	T0211TS039_4u	T0211	2.48	-1.4907	0.0733	130	144	110.769230769231
T0211AL013_1	T0211TS039_5u	T0211	2.45	-1.2014	0.1422	130	144	110.769230769231
T0211AL013_1	T0211TS042_1	T0211	2.01	7.3796	7.3312	130	144	110.769230769231
T0211AL013_1	T0211TS042_2	T0211	1.80	7.3796	7.3312	130	144	110.769230769231
T0211AL013_1	T0211TS042_3	T0211	2.06	7.1868	7.1507	130	144	110.769230769231
T0211AL013_1	T0211TS046_1u	T0211	2.98	5.1974	5.2903	130	118	90.7692307692308
T0211AL013_1	T0211TS049_1	T0211	2.95	-1.3943	0.0930	130	144	110.769230769231
T0211AL013_1	T0211TS051_1	T0211	2.14	6.8011	6.7898	130	144	110.769230769231
T0211AL013_1	T0211TS051_2	T0211	2.41	6.8011	6.7898	130	144	110.769230769231
T0211AL013_1	T0211TS051_3	T0211	1.40	6.9939	6.9703	130	144	110.769230769231
T0211AL013_1	T0211TS051_4	T0211	2.19	6.3190	6.3387	130	144	110.769230769231
T0211AL013_1	T0211TS051_5	T0211	2.21	6.0298	6.0682	130	144	110.769230769231
T0211AL013_1	T0211TS052_1	T0211	2.09	-2.2620	0.0043	130	144	110.769230769231
T0211AL013_1	T0211TS052_2	T0211	2.66	-1.3943	0.0930	130	144	110.769230769231
T0211AL013_1	T0211TS052_3	T0211	3.18	-0.7194	0.3232	130	144	110.769230769231
T0211AL013_1	T0211TS052_4	T0211	2.90	-0.8158	0.2804	130	144	110.769230769231
T0211AL013_1	T0211TS052_5	T0211	2.75	-0.7194	0.3232	130	144	110.769230769231
T0211AL013_1	T0211TS060_1	T0211	2.79	-0.5265	0.4179	130	144	110.769230769231
T0211AL013_1	T0211TS060_2	T0211	nan	-3.4190	0.0000	130	144	110.769230769231
T0211AL013_1	T0211TS060_3	T0211	2.22	6.8975	6.8800	130	144	110.769230769231
T0211AL013_1	T0211TS060_4	T0211	3.22	-1.5871	0.0566	130	144	110.769230769231
T0211AL013_1	T0211TS060_5	T0211	2.09	-1.2014	0.1422	130	144	110.769230769231
T0211AL013_1	T0211TS061_1	T0211	2.91	-0.1284	0.6484	130	129	99.2307692307692
T0211AL013_1	T0211TS064_1	T0211	2.30	-2.2620	0.0043	130	144	110.769230769231
T0211AL013_1	T0211TS064_2	T0211	2.32	-0.7194	0.3232	130	144	110.769230769231
T0211AL013_1	T0211TS064_3	T0211	2.75	-1.4907	0.0733	130	144	110.769230769231
T0211AL013_1	T0211TS064_4	T0211	2.38	-1.0086	0.2046	130	144	110.769230769231
T0211AL013_1	T0211TS064_5	T0211	2.65	-2.6477	0.0004	130	144	110.769230769231
T0211AL013_1	T0211TS067_1	T0211	2.02	7.1868	7.1507	130	140	107.692307692308
T0211AL013_1	T0211TS079_1	T0211	2.35	6.3190	6.3387	130	144	110.769230769231
T0211AL013_1	T0211TS079_2	T0211	2.35	6.3190	6.3387	130	144	110.769230769231
T0211AL013_1	T0211TS081_1	T0211	2.01	7.0904	7.0605	130	144	110.769230769231
T0211AL013_1	T0211TS089_1	T0211	2.77	-0.9122	0.2409	130	144	110.769230769231
T0211AL013_1	T0211TS089_2	T0211	2.50	-0.4301	0.4696	130	144	110.769230769231
T0211AL013_1	T0211TS089_3	T0211	2.80	-0.0444	0.7023	130	144	110.769230769231
T0211AL013_1	T0211TS089_4	T0211	2.67	0.0520	0.7663	130	144	110.769230769231
T0211AL013_1	T0211TS089_5	T0211	2.86	-0.6229	0.3690	130	144	110.769230769231
T0211AL013_1	T0211TS094_1	T0211	2.68	0.6305	1.1880	130	144	110.769230769231
T0211AL013_1	T0211TS094_2	T0211	2.54	-0.7194	0.3232	130	144	110.769230769231
T0211AL013_1	T0211TS094_3	T0211	2.87	-1.0086	0.2046	130	144	110.769230769231
T0211AL013_1	T0211TS094_4	T0211	2.64	-0.6229	0.3690	130	144	110.769230769231
T0211AL013_1	T0211TS094_5	T0211	2.93	3.2337	3.4649	130	144	110.769230769231
T0211AL013_1	T0211TS096_1	T0211	1.92	6.4154	6.4289	130	138	106.153846153846
T0211AL013_1	T0211TS096_2	T0211	1.97	6.8975	6.8800	130	138	106.153846153846
T0211AL013_1	T0211TS096_5	T0211	2.66	6.6083	6.6094	130	144	110.769230769231
T0211AL013_1	T0211TS100_1	T0211	2.05	7.0904	7.0605	130	144	110.769230769231
T0211AL013_1	T0211TS100_2	T0211	1.98	7.4760	7.4215	130	144	110.769230769231
T0211AL013_1	T0211TS100_3	T0211	2.14	6.5119	6.5192	130	144	110.769230769231
T0211AL013_1	T0211TS100_4	T0211	2.03	7.7653	7.6922	130	144	110.769230769231
T0211AL013_1	T0211TS100_5	T0211	2.61	6.6083	6.6094	130	144	110.769230769231
T0211AL013_1	T0211TS101_1	T0211	2.92	6.1262	6.1584	130	144	110.769230769231
T0211AL013_1	T0211TS101_2	T0211	2.43	5.9334	5.9780	130	144	110.769230769231
T0211AL013_1	T0211TS101_3	T0211	2.25	6.7047	6.6996	130	144	110.769230769231
T0211AL013_1	T0211TS101_4	T0211	2.66	6.6083	6.6094	130	144	110.769230769231
T0211AL013_1	T0211TS101_5	T0211	2.13	6.3190	6.3387	130	144	110.769230769231
T0211AL013_1	T0211TS105_1	T0211	1.98	7.0904	7.0605	130	139	106.923076923077
T0211AL013_1	T0211TS109_1	T0211	2.10	7.0904	7.0605	130	144	110.769230769231
T0211AL013_1	T0211TS110_1	T0211	0.78	7.6812	7.6135	130	118	90.7692307692308
T0211AL013_1	T0211TS110_2	T0211	1.24	6.6083	6.6094	130	130	100
T0211AL013_1	T0211TS110_3	T0211	2.11	6.7317	6.7249	130	122	93.8461538461538
T0211AL013_1	T0211TS110_4	T0211	1.92	6.9376	6.9175	130	113	86.9230769230769
T0211AL013_1	T0211TS110_5	T0211	1.99	6.4209	6.4340	130	126	96.9230769230769
T0211AL013_1	T0211TS111_1	T0211	0.89	7.8217	7.7451	130	124	95.3846153846154
T0211AL013_1	T0211TS111_2	T0211	1.32	7.0904	7.0605	130	132	101.538461538462
T0211AL013_1	T0211TS111_3	T0211	1.83	6.7104	6.7049	130	128	98.4615384615385
T0211AL013_1	T0211TS111_4	T0211	2.01	6.2226	6.2486	130	139	106.923076923077
T0211AL013_1	T0211TS111_5	T0211	1.95	6.4651	6.4754	130	129	99.2307692307692
T0211AL013_1	T0211TS114_1	T0211	2.94	4.0050	4.1790	130	144	110.769230769231
T0211AL013_1	T0211TS114_2	T0211	2.93	3.6194	3.8212	130	144	110.769230769231
T0211AL013_1	T0211TS114_3	T0211	2.59	-1.8763	0.0226	130	144	110.769230769231
T0211AL013_1	T0211TS114_4	T0211	2.00	-1.7799	0.0315	130	144	110.769230769231
T0211AL013_1	T0211TS114_5	T0211	2.70	-1.8763	0.0226	130	144	110.769230769231
T0211AL013_1	T0211TS122_1	T0211	2.64	3.3301	3.5538	130	144	110.769230769231
T0211AL013_1	T0211TS126_1	T0211	2.22	-1.4907	0.0733	130	144	110.769230769231
T0211AL013_1	T0211TS126_2	T0211	2.56	-1.4907	0.0733	130	144	110.769230769231
T0211AL013_1	T0211TS126_3	T0211	2.58	-1.2979	0.1160	130	144	110.769230769231
T0211AL013_1	T0211TS126_4	T0211	2.50	-0.9122	0.2409	130	144	110.769230769231
T0211AL013_1	T0211TS126_5	T0211	2.84	-1.7799	0.0315	130	144	110.769230769231
T0211AL013_1	T0211TS137_1	T0211	1.99	6.4154	6.4289	130	144	110.769230769231
T0211AL013_1	T0211TS137_2	T0211	2.13	7.1868	7.1507	130	144	110.769230769231
T0211AL013_1	T0211TS137_3	T0211	2.03	7.4760	7.4215	130	144	110.769230769231
T0211AL013_1	T0211TS152_1	T0211	1.81	6.8011	6.7898	130	135	103.846153846154
T0211AL013_1	T0211TS152_2	T0211	2.34	6.2226	6.2486	130	141	108.461538461538
T0211AL013_1	T0211TS156_1	T0211	2.09	7.2832	7.2410	130	144	110.769230769231
T0211AL013_1	T0211TS156_2	T0211	2.26	7.3796	7.3312	130	144	110.769230769231
T0211AL013_1	T0211TS157_1	T0211	3.06	4.1979	4.3583	130	144	110.769230769231
T0211AL013_1	T0211TS160_1	T0211	2.13	6.9939	6.9703	130	138	106.153846153846
T0211AL013_1	T0211TS160_2	T0211	2.10	7.2832	7.2410	130	138	106.153846153846
T0211AL013_1	T0211TS160_3	T0211	2.15	7.2832	7.2410	130	138	106.153846153846
T0211AL013_1	T0211TS160_4	T0211	2.20	6.9939	6.9703	130	134	103.076923076923
T0211AL013_1	T0211TS160_5	T0211	2.06	7.1868	7.1507	130	144	110.769230769231
T0211AL013_1	T0211TS166_1	T0211	2.82	6.1262	6.1584	130	144	110.769230769231
T0211AL013_1	T0211TS166_2	T0211	2.18	6.8975	6.8800	130	144	110.769230769231
T0211AL013_1	T0211TS166_3	T0211	2.07	6.3190	6.3387	130	144	110.769230769231
T0211AL013_1	T0211TS166_4	T0211	1.88	7.4317	7.3800	130	117	90
T0211AL013_1	T0211TS166_5	T0211	0.54	7.4737	7.4193	130	108	83.0769230769231
T0211AL013_1	T0211TS176_1	T0211	1.62	7.3796	7.3312	130	144	110.769230769231
T0211AL013_1	T0211TS176_2	T0211	1.88	7.2832	7.2410	130	144	110.769230769231
T0211AL013_1	T0211TS176_3	T0211	1.62	7.3796	7.3312	130	144	110.769230769231
T0211AL013_1	T0211TS176_4	T0211	1.48	7.3796	7.3312	130	144	110.769230769231
T0211AL013_1	T0211TS176_5	T0211	1.82	7.4760	7.4215	130	144	110.769230769231
T0211AL013_1	T0211TS185_1	T0211	2.24	6.4154	6.4289	130	144	110.769230769231
T0211AL013_1	T0211TS186_1	T0211	2.62	-1.6324	0.0498	130	98	75.3846153846154
T0211AL013_1	T0211TS186_2	T0211	2.16	6.2226	6.2486	130	130	100
T0211AL013_1	T0211TS186_3	T0211	2.80	-0.9122	0.2409	130	140	107.692307692308
T0211AL013_1	T0211TS186_4	T0211	2.93	-0.2373	0.5811	130	142	109.230769230769
T0211AL013_1	T0211TS186_5	T0211	2.04	5.8369	5.8879	130	130	100
T0211AL013_1	T0211TS197_1	T0211	2.06	6.7047	6.6996	130	144	110.769230769231
T0211AL013_1	T0211TS197_2	T0211	2.09	6.8011	6.7898	130	144	110.769230769231
T0211AL013_1	T0211TS207_1	T0211	2.75	6.9939	6.9703	130	144	110.769230769231
T0211AL013_1	T0211TS207_2	T0211	1.07	7.3796	7.3312	130	144	110.769230769231
T0211AL013_1	T0211TS207_3	T0211	1.96	6.6083	6.6094	130	144	110.769230769231
T0211AL013_1	T0211TS207_4	T0211	2.62	6.7047	6.6996	130	144	110.769230769231
T0211AL013_1	T0211TS207_5	T0211	1.14	7.1868	7.1507	130	144	110.769230769231
T0211AL013_1	T0211TS213_1	T0211	1.92	6.4287	6.4414	130	122	93.8461538461538
T0211AL013_1	T0211TS217_1	T0211	2.08	6.9939	6.9703	130	142	109.230769230769
T0211AL013_1	T0211TS223_1	T0211	1.89	6.1262	6.1584	130	142	109.230769230769
T0211AL013_1	T0211TS237_1	T0211	2.35	6.4154	6.4289	130	143	110
T0211AL013_1	T0211TS242_1	T0211	2.32	6.5119	6.5192	130	144	110.769230769231
T0211AL013_1	T0211TS242_2	T0211	1.17	7.2832	7.2410	130	144	110.769230769231
T0211AL013_1	T0211TS242_3	T0211	2.36	6.8011	6.7898	130	144	110.769230769231
T0211AL013_1	T0211TS242_4	T0211	2.34	6.0298	6.0682	130	144	110.769230769231
T0211AL013_1	T0211TS242_5	T0211	1.11	7.0904	7.0605	130	144	110.769230769231
T0211AL013_1	T0211TS243_1	T0211	2.29	6.4179	6.4312	130	128	98.4615384615385
T0211AL013_1	T0211TS243_2	T0211	2.16	6.6463	6.6449	130	118	90.7692307692308
T0211AL013_1	T0211TS243_3	T0211	2.18	6.3468	6.3648	130	114	87.6923076923077
T0211AL013_1	T0211TS243_4	T0211	2.56	-1.2979	0.1160	130	142	109.230769230769
T0211AL013_1	T0211TS243_5	T0211	2.04	-2.0692	0.0106	130	141	108.461538461538
T0211AL013_1	T0211TS244_1	T0211	2.87	-0.9122	0.2409	130	134	103.076923076923
T0211AL013_1	T0211TS244_2	T0211	2.46	-0.9122	0.2409	130	142	109.230769230769
T0211AL013_1	T0211TS244_3	T0211	2.18	5.2719	5.3598	130	123	94.6153846153846
T0211AL013_1	T0211TS244_4	T0211	2.70	-0.5265	0.4179	130	135	103.846153846154
T0211AL013_1	T0211TS244_5	T0211	2.76	-0.6229	0.3690	130	140	107.692307692308
T0211AL013_1	T0211TS245_1	T0211	2.34	6.8011	6.7898	130	140	107.692307692308
T0211AL013_1	T0211TS245_2	T0211	2.13	6.8975	6.8800	130	139	106.923076923077
T0211AL013_1	T0211TS245_3	T0211	2.57	6.3190	6.3387	130	139	106.923076923077
T0211AL013_1	T0211TS245_4	T0211	2.45	4.8728	4.9872	130	139	106.923076923077
T0211AL013_1	T0211TS245_5	T0211	2.83	-0.0444	0.7023	130	141	108.461538461538
T0211AL013_1	T0211TS247_1	T0211	3.06	-0.9174	0.2388	130	108	83.0769230769231
T0211AL013_1	T0211TS247_2	T0211	2.81	-0.1439	0.6387	130	101	77.6923076923077
T0211AL013_1	T0211TS247_3	T0211	2.75	-1.0611	0.1863	130	100	76.9230769230769
T0211AL013_1	T0211TS247_4	T0211	2.72	4.1265	4.2919	130	99	76.1538461538462
T0211AL013_1	T0211TS247_5	T0211	2.42	-2.0272	0.0126	130	110	84.6153846153846
T0211AL013_1	T0211TS261_1	T0211	2.23	6.5119	6.5192	130	134	103.076923076923
T0211AL013_1	T0211TS263_1	T0211	2.10	6.5119	6.5192	130	144	110.769230769231
T0211AL013_1	T0211TS263_2	T0211	2.33	6.4154	6.4289	130	144	110.769230769231
T0211AL013_1	T0211TS267_1	T0211	1.83	7.1868	7.1507	130	144	110.769230769231
T0211AL013_1	T0211TS267_2	T0211	2.03	6.8975	6.8800	130	140	107.692307692308
T0211AL013_1	T0211TS267_3	T0211	3.02	6.3190	6.3387	130	144	110.769230769231
T0211AL013_1	T0211TS272_1	T0211	2.22	6.5119	6.5192	130	144	110.769230769231
T0211AL013_1	T0211TS272_2	T0211	2.24	7.1868	7.1507	130	144	110.769230769231
T0211AL013_1	T0211TS272_3	T0211	2.20	7.0904	7.0605	130	144	110.769230769231
T0211AL013_1	T0211TS272_4	T0211	1.17	7.9581	7.8727	130	144	110.769230769231
T0211AL013_1	T0211TS283_1	T0211	1.86	7.1868	7.1507	130	143	110
T0211AL013_1	T0211TS283_2	T0211	1.83	7.1868	7.1507	130	143	110
T0211AL013_1	T0211TS283_3	T0211	1.90	6.8975	6.8800	130	143	110
T0211AL013_1	T0211TS283_4	T0211	1.93	6.9939	6.9703	130	143	110
T0211AL013_1	T0211TS283_5	T0211	1.89	7.0904	7.0605	130	143	110
T0211AL013_1	T0211TS289_1	T0211	1.94	6.2228	6.2488	130	128	98.4615384615385
T0211AL013_1	T0211TS290_1	T0211	2.20	6.2226	6.2486	130	135	103.846153846154
T0211AL013_1	T0211TS304_1	T0211	3.11	-1.0086	0.2046	130	144	110.769230769231
T0211AL013_1	T0211TS304_2	T0211	2.76	-1.2979	0.1160	130	144	110.769230769231
T0211AL013_1	T0211TS304_3	T0211	3.13	3.5230	3.7320	130	144	110.769230769231
T0211AL013_1	T0211TS304_4	T0211	2.47	-1.9728	0.0157	130	144	110.769230769231
T0211AL013_1	T0211TS304_5	T0211	2.44	-1.2979	0.1160	130	144	110.769230769231
T0211AL013_1	T0211TS305_1	T0211	2.20	6.7047	6.6996	130	141	108.461538461538
T0211AL013_1	T0211TS305_2	T0211	2.97	0.1484	0.8323	130	144	110.769230769231
T0211AL013_1	T0211TS305_3	T0211	2.95	-2.2291	0.0051	130	100	76.9230769230769
T0211AL013_1	T0211TS319_1	T0211	2.25	6.4154	6.4289	130	143	110
T0211AL013_1	T0211TS319_2	T0211	2.25	6.8975	6.8800	130	143	110
T0211AL013_1	T0211TS320_1	T0211	nan	-3.8780	0.0000	130	75	57.6923076923077
T0211AL013_1	T0211TS320_2	T0211	2.96	-2.2547	0.0044	130	119	91.5384615384615
T0211AL013_1	T0211TS320_3	T0211	2.28	-1.4949	0.0725	130	112	86.1538461538462
T0211AL013_1	T0211TS320_4	T0211	3.29	-1.8958	0.0210	130	104	80
T0211AL013_1	T0211TS320_5	T0211	3.02	-0.2954	0.5464	130	96	73.8461538461538
T0211AL013_1	T0211TS324_1	T0211	1.98	6.4154	6.4289	130	131	100.769230769231
T0211AL013_1	T0211TS324_2	T0211	1.86	6.6083	6.6094	130	143	110
T0211AL013_1	T0211TS324_3	T0211	2.08	4.3943	4.5411	130	66	50.7692307692308
T0211AL013_1	T0211TS324_4	T0211	2.61	-1.6835	0.0427	130	144	110.769230769231
T0211AL013_1	T0211TS324_5	T0211	3.06	-0.3337	0.5240	130	144	110.769230769231
T0211AL013_1	T0211TS331_1	T0211	2.23	5.8833	5.9312	130	129	99.2307692307692
T0211AL013_1	T0211TS331_2	T0211	2.16	6.1771	6.2060	130	121	93.0769230769231
T0211AL013_1	T0211TS338_1	T0211	1.95	0.9497	1.4424	130	99	76.1538461538462
T0211AL013_1	T0211TS338_2	T0211	2.07	5.6441	5.7076	130	135	103.846153846154
T0211AL013_1	T0211TS338_3	T0211	2.39	4.5282	4.6658	130	124	95.3846153846154
T0211AL013_1	T0211TS338_4	T0211	3.07	-1.1050	0.1717	130	144	110.769230769231
T0211AL013_1	T0211TS338_5	T0211	2.51	-1.3943	0.0930	130	144	110.769230769231
T0211AL013_1	T0211TS344_1	T0211	2.23	6.1262	6.1584	130	144	110.769230769231
T0211AL013_1	T0211TS348_1	T0211	2.95	-1.1050	0.1717	130	144	110.769230769231
T0211AL013_1	T0211TS352_1	T0211	3.01	-2.0629	0.0109	130	86	66.1538461538462
T0211AL013_1	T0211TS352_2	T0211	2.75	-0.6976	0.3333	130	99	76.1538461538462
T0211AL013_1	T0211TS352_3	T0211	2.94	0.7617	1.2910	130	83	63.8461538461538
T0211AL013_1	T0211TS352_4	T0211	2.22	-1.8499	0.0248	130	121	93.0769230769231
T0211AL013_1	T0211TS352_5	T0211	2.39	-2.0376	0.0121	130	114	87.6923076923077
T0211AL013_1	T0211TS367_1	T0211	1.86	7.1868	7.1507	130	144	110.769230769231
T0211AL013_1	T0211TS367_2	T0211	1.44	7.2832	7.2410	130	144	110.769230769231
T0211AL013_1	T0211TS367_3	T0211	2.15	6.6083	6.6094	130	144	110.769230769231
T0211AL013_1	T0211TS375_1	T0211	0.95	7.2799	7.2379	130	123	94.6153846153846
T0211AL013_1	T0211TS375_2	T0211	2.03	7.1005	7.0700	130	128	98.4615384615385
T0211AL013_1	T0211TS375_3	T0211	1.99	7.1005	7.0700	130	128	98.4615384615385
T0211AL013_1	T0211TS375_4	T0211	2.07	7.1980	7.1612	130	128	98.4615384615385
T0211AL013_1	T0211TS375_5	T0211	1.99	7.0030	6.9787	130	128	98.4615384615385
T0211AL013_1	T0211TS376_1	T0211	1.97	7.1005	7.0700	130	128	98.4615384615385
T0211AL013_1	T0211TS376_2	T0211	2.04	7.1980	7.1612	130	128	98.4615384615385
T0211AL013_1	T0211TS376_3	T0211	2.10	7.1005	7.0700	130	128	98.4615384615385
T0211AL013_1	T0211TS376_4	T0211	2.07	7.1005	7.0700	130	128	98.4615384615385
T0211AL013_1	T0211TS376_5	T0211	2.10	6.9939	6.9703	130	134	103.076923076923
T0211AL013_1	T0211TS381_1	T0211	2.11	6.7047	6.6996	130	137	105.384615384615
T0211AL013_1	T0211TS381_2	T0211	1.96	7.0904	7.0605	130	132	101.538461538462
T0211AL013_1	T0211TS381_3	T0211	1.49	7.4760	7.4215	130	137	105.384615384615
T0211AL013_1	T0211TS381_4	T0211	0.61	8.0545	7.9630	130	130	100
T0211AL013_1	T0211TS381_5	T0211	1.99	6.8975	6.8800	130	138	106.153846153846
T0211AL013_1	T0211TS384_1	T0211	2.00	7.1868	7.1507	130	133	102.307692307692
T0211AL013_1	T0211TS384_2	T0211	1.93	6.8327	6.8194	130	122	93.8461538461538
T0211AL013_1	T0211TS393_1	T0211	1.88	6.4651	6.4754	130	129	99.2307692307692
T0211AL013_1	T0211TS393_2	T0211	2.32	6.5771	6.5802	130	123	94.6153846153846
T0211AL013_1	T0211TS393_3	T0211	1.93	6.5119	6.5192	130	133	102.307692307692
T0211AL013_1	T0211TS393_4_1	T0211	1.88	5.5409	5.6111	130	78	60
T0211AL013_1	T0211TS393_4_2	T0211	1.71	-1.5980	0.0549	130	53	40.7692307692308
T0211AL013_1	T0211TS393_5	T0211	2.37	-0.7983	0.2880	130	128	98.4615384615385
T0211AL013_1	T0211TS400_1	T0211	2.24	6.8011	6.7898	130	144	110.769230769231
T0211AL013_1	T0211TS400_2	T0211	2.20	7.1868	7.1507	130	144	110.769230769231
T0211AL013_1	T0211TS400_3	T0211	2.07	7.0904	7.0605	130	144	110.769230769231
T0211AL013_1	T0211TS400_4	T0211	1.46	7.3796	7.3312	130	144	110.769230769231
T0211AL013_1	T0211TS400_5	T0211	2.16	6.8975	6.8800	130	144	110.769230769231
T0211AL013_1	T0211TS402_1	T0211	3.00	-0.3337	0.5240	130	144	110.769230769231
T0211AL013_1	T0211TS406_1	T0211	2.58	-1.9728	0.0157	130	144	110.769230769231
T0211AL013_1	T0211TS406_2	T0211	2.58	-1.9728	0.0157	130	144	110.769230769231
T0211AL013_1	T0211TS439_1	T0211	2.10	7.0904	7.0605	130	140	107.692307692308
T0211AL013_1	T0211TS450_1	T0211	1.85	7.0904	7.0605	130	144	110.769230769231
T0211AL013_1	T0211TS450_2	T0211	1.84	6.9939	6.9703	130	144	110.769230769231
T0211AL013_1	T0211TS450_3	T0211	1.89	6.8975	6.8800	130	144	110.769230769231
T0211AL013_1	T0211TS450_4	T0211	1.87	6.9939	6.9703	130	144	110.769230769231
T0211AL013_1	T0211TS450_5	T0211	1.92	6.8975	6.8800	130	144	110.769230769231
T0211AL013_1	T0211TS451_1	T0211	1.40	7.3796	7.3312	130	144	110.769230769231
T0211AL013_1	T0211TS451_2	T0211	1.09	7.5724	7.5117	130	144	110.769230769231
T0211AL013_1	T0211TS451_3	T0211	2.09	7.0904	7.0605	130	138	106.153846153846
T0211AL013_1	T0211TS451_4	T0211	2.00	6.9939	6.9703	130	138	106.153846153846
T0211AL013_1	T0211TS451_5	T0211	2.32	6.3190	6.3387	130	141	108.461538461538
T0211AL013_1	T0211TS454_1	T0211	2.07	7.0904	7.0605	130	144	110.769230769231
T0211AL013_1	T0211TS472_1	T0211	1.21	8.3438	8.2338	130	144	110.769230769231
T0211AL013_1	T0211TS475_1	T0211	2.15	6.6935	6.6891	130	119	91.5384615384615
T0211AL013_1	T0211TS478_1	T0211	3.00	3.4265	3.6429	130	144	110.769230769231
T0211AL013_1	T0211TS478_2	T0211	3.09	3.3301	3.5538	130	144	110.769230769231
T0211AL013_1	T0211TS478_3	T0211	3.25	2.5588	2.8469	130	144	110.769230769231
T0211AL013_1	T0211TS478_4	T0211	2.97	3.7158	3.9106	130	144	110.769230769231
T0211AL013_1	T0211TS478_5	T0211	2.78	0.6305	1.1880	130	144	110.769230769231
T0211AL013_1	T0211TS501_1	T0211	1.40	7.3796	7.3312	130	144	110.769230769231
T0211AL013_1	T0211TS504_1	T0211	1.89	7.4559	7.4026	130	120	92.3076923076923
T0211AL013_1	T0211TS504_2	T0211	2.07	7.1114	7.0802	130	126	96.9230769230769
T0211AL013_1	T0211TS504_3	T0211	1.92	6.9054	6.8874	130	128	98.4615384615385
T0211AL013_1	T0211TS504_4	T0211	1.89	7.5397	7.4811	130	122	93.8461538461538
T0211AL013_1	T0211TS504_5	T0211	2.05	7.1868	7.1507	130	134	103.076923076923
T0211AL013_1	T0211TS506_1	T0211	3.24	2.6552	2.9346	130	135	103.846153846154
T0211AL013_1	T0211TS506_2	T0211	3.24	2.6552	2.9346	130	135	103.846153846154
T0211AL013_1	T0211TS506_3	T0211	3.15	3.4280	3.6442	130	127	97.6923076923077
T0211AL013_1	T0211TS506_4	T0211	3.18	2.6724	2.9503	130	126	96.9230769230769
T0211AL013_1	T0211TS506_5	T0211	2.78	1.7875	2.1559	130	141	108.461538461538
T0211AL013_1	T0211TS512_1	T0211	3.06	-1.2014	0.1422	130	138	106.153846153846
T0211AL013_1	T0211TS512_2	T0211	2.39	5.9218	5.9672	130	116	89.2307692307692
T0211AL013_1	T0211TS512_3	T0211	2.92	-0.2253	0.5883	130	129	99.2307692307692
T0211AL013_1	T0211TS512_4	T0211	1.91	5.1709	5.2655	130	112	86.1538461538462
T0211AL013_1	T0211TS512_5	T0211	2.89	-1.0086	0.2046	130	136	104.615384615385
T0211AL013_1	T0211TS513_1	T0211	2.44	6.2323	6.2577	130	118	90.7692307692308
T0211AL013_1	T0211TS513_2	T0211	2.43	6.0278	6.0663	130	128	98.4615384615385
T0211AL013_1	T0211TS514_1	T0211	2.94	-1.1050	0.1717	130	139	106.923076923077
T0211AL013_1	T0211TS514_2	T0211	2.88	-1.7799	0.0315	130	141	108.461538461538
T0211AL013_1	T0211TS514_3	T0211	2.76	-1.5871	0.0566	130	136	104.615384615385
T0211AL013_1	T0211TS514_4	T0211	2.72	-1.1050	0.1717	130	137	105.384615384615
T0211AL013_1	T0211TS514_5	T0211	2.72	-1.1050	0.1717	130	131	100.769230769231
T0211AL013_1	T0211TS519_1	T0211	2.06	-1.4035	0.0910	130	99	76.1538461538462
T0211AL013_1	T0211TS530_1	T0211	2.77	5.6441	5.7076	130	141	108.461538461538
T0211AL013_1	T0211TS530_2	T0211	2.77	-0.3337	0.5240	130	144	110.769230769231
T0211AL013_1	T0211TS530_3	T0211	2.42	6.0298	6.0682	130	144	110.769230769231
T0211AL013_1	T0211TS530_4	T0211	2.00	7.2832	7.2410	130	144	110.769230769231
T0211AL013_1	T0211TS530_5	T0211	1.48	7.3796	7.3312	130	144	110.769230769231
T0211AL013_1	T0211TS532_1	T0211	2.16	5.5021	5.5749	130	66	50.7692307692308
T0211AL013_1	T0211TS532_1u	T0211	2.16	5.5021	5.5749	130	66	50.7692307692308
T0211AL013_1	T0211TS543_1	T0211	1.88	6.2862	6.3081	130	117	90
T0211AL013_1	T0211TS543_2	T0211	1.90	6.7047	6.6996	130	134	103.076923076923
T0211AL013_1	T0211TS543_3	T0211	2.06	6.9939	6.9703	130	138	106.153846153846
T0211AL013_1	T0211TS543_4	T0211	2.45	5.8814	5.9294	130	79	60.7692307692308
T0211AL013_1	T0211TS543_5	T0211	2.06	6.2821	6.3042	130	119	91.5384615384615
T0211AL013_1	T0211TS544_1	T0211	2.43	6.4154	6.4289	130	138	106.153846153846
T0211AL013_1	T0211TS544_2	T0211	2.45	5.2268	5.3177	130	124	95.3846153846154
T0211AL013_1	T0211TS544_3	T0211	2.99	4.9692	5.0771	130	141	108.461538461538
T0211AL013_1	T0211TS545_1	T0211	2.40	-2.1656	0.0069	130	144	110.769230769231
T0211AL013_1	T0211TS545_2	T0211	2.18	-2.2620	0.0043	130	144	110.769230769231
T0211AL013_1	T0211TS550_1	T0211	2.13	6.0298	6.0682	130	144	110.769230769231
T0211AL013_1	T0211TS552_1	T0211	2.59	-0.5265	0.4179	130	144	110.769230769231
T0211AL013_1	T0211TS561_1	T0211	2.14	7.0904	7.0605	130	144	110.769230769231
T0211AL013_1	T0211TS561_2	T0211	1.98	7.0904	7.0605	130	144	110.769230769231
T0211AL013_1	T0211TS573_1	T0211	1.83	7.3796	7.3312	130	144	110.769230769231
T0211AL013_1	T0211TS579_1	T0211	2.01	7.1868	7.1507	130	144	110.769230769231
T0211AL013_1	T0211TS579_1u	T0211	0.99	7.6689	7.6020	130	144	110.769230769231
T0211AL013_1	T0211TS579_2	T0211	2.21	6.4154	6.4289	130	144	110.769230769231
T0211AL013_1	T0211TS579_2u	T0211	2.18	6.8011	6.7898	130	144	110.769230769231
T0211AL013_1	T0211TS579_3	T0211	2.08	6.9939	6.9703	130	144	110.769230769231
T0211AL013_1	T0211TS579_3u	T0211	1.83	6.8011	6.7898	130	130	100
T0211AL013_1	T0211TS579_4	T0211	2.14	5.7405	5.7977	130	144	110.769230769231
T0211AL013_1	T0211TS579_4u	T0211	0.65	7.6689	7.6020	130	130	100
T0211AL013_1	T0211TS579_5	T0211	1.95	6.8011	6.7898	130	144	110.769230769231
T0211AL013_1	T0211TS588_1	T0211	2.06	7.2408	7.2013	130	129	99.2307692307692
T0211AL013_1	T0211TS591_1	T0211	1.33	7.2832	7.2410	130	144	110.769230769231
T0211AL013_1	T0211TS599_1	T0211	0.42	9.1151	8.9559	130	144	110.769230769231
T0211AL013_1	T0211TS599_2	T0211	1.97	7.0904	7.0605	130	144	110.769230769231
T0211AL013_1	T0211TS599_3	T0211	3.00	4.4871	4.6276	130	144	110.769230769231
T0211AL013_1	T0211TS599_4	T0211	1.14	8.2473	8.1435	130	144	110.769230769231
T0211AL013_1	T0211TS599_5	T0211	2.80	-0.4301	0.4696	130	144	110.769230769231
T0211AL013_1	T0211TS604_1	T0211	2.58	6.1262	6.1584	130	144	110.769230769231
T0211AL013_1	T0211TS604_2	T0211	2.61	6.6083	6.6094	130	144	110.769230769231
T0211AL013_1	T0211TS604_3	T0211	2.90	4.1015	4.2686	130	144	110.769230769231
T0211AL013_1	T0211TS604_4	T0211	2.71	5.6441	5.7076	130	144	110.769230769231
T0211AL013_1	T0211TS604_5	T0211	2.77	5.7405	5.7977	130	144	110.769230769231
T0211AL013_1	T0211TS606_1	T0211	2.50	6.5119	6.5192	130	138	106.153846153846
T0211AL013_1	T0211TS606_2	T0211	1.92	7.1868	7.1507	130	138	106.153846153846
T0211AL013_1	T0211TS606_3	T0211	2.55	4.6800	4.8073	130	138	106.153846153846
T0211AL013_1	T0211TS607_1	T0211	2.07	7.1868	7.1507	130	144	110.769230769231
T0211AL013_1	T0211TS609_1	T0211	2.07	7.1868	7.1507	130	144	110.769230769231
T0211AL013_1	T0211TS610_1	T0211	2.07	7.1868	7.1507	130	144	110.769230769231
T0211AL013_1	T0211TS611_1	T0211	2.07	7.1868	7.1507	130	144	110.769230769231
T0211AL013_1	T0211TS612_1	T0211	2.07	7.1868	7.1507	130	144	110.769230769231
T0211AL013_1	T0211TS613_1	T0211	2.07	7.1868	7.1507	130	144	110.769230769231
T0211AL013_1	T0211TS614_1	T0211	2.07	7.1868	7.1507	130	144	110.769230769231
T0211AL013_1	T0211TS615_1	T0211	2.07	7.1868	7.1507	130	144	110.769230769231
T0211AL013_1	T0211TS619_1	T0211	2.07	7.1868	7.1507	130	144	110.769230769231
T0211AL013_1	T0211TS620_1	T0211	2.07	7.1868	7.1507	130	144	110.769230769231
T0211AL013_1	T0211TS621_1	T0211	2.07	7.1868	7.1507	130	144	110.769230769231
T0211AL013_1	T0211TS622_1	T0211	2.07	7.1868	7.1507	130	144	110.769230769231
T0211AL013_1	T0211TS623_1	T0211	2.07	7.1868	7.1507	130	144	110.769230769231
T0211AL013_1	T0211TS624_1	T0211	2.07	7.1868	7.1507	130	144	110.769230769231
T0211AL013_1	T0211TS625_1	T0211	2.07	7.1868	7.1507	130	144	110.769230769231
T0211AL013_1	T0211TS626_1	T0211	2.07	7.1868	7.1507	130	144	110.769230769231
T0211AL013_1	T0211TS627_1	T0211	2.07	7.1868	7.1507	130	144	110.769230769231
T0211AL013_1	T0211TS631_1	T0211	1.80	8.4402	8.3240	130	144	110.769230769231
T0211AL013_1	T0211TS631_2	T0211	2.25	7.0904	7.0605	130	144	110.769230769231
T0211AL013_1	T0211TS631_3	T0211	1.77	8.4402	8.3240	130	144	110.769230769231
T0211AL013_1	T0211TS631_4	T0211	2.23	7.1868	7.1507	130	144	110.769230769231
T0211AL013_1	T0211TS631_5	T0211	1.58	8.3438	8.2338	130	144	110.769230769231
T0211AL013_1	T0211TS656_1	T0211	2.88	3.6194	3.8212	130	139	106.923076923077
T0211AL013_1	T0211TS656_2	T0211	2.98	-0.3337	0.5240	130	139	106.923076923077
T0211AL013_1	T0211TS656_3	T0211	2.98	-0.3337	0.5240	130	139	106.923076923077
T0211AL106_1	T0211AL140_1	T0211	no_data	no_data	no_data	66	no_data	no_data
T0211AL106_1	T0211AL163_1	T0211	0.00	5.3438	5.4270	66	120	181.818181818182
T0211AL106_1	T0211AL163_2	T0211	0.89	5.3438	5.4270	66	118	178.787878787879
T0211AL106_1	T0211AL163_3	T0211	0.23	5.3438	5.4270	66	112	169.69696969697
T0211AL106_1	T0211AL163_4	T0211	2.19	5.3438	5.4270	66	107	162.121212121212
T0211AL106_1	T0211AL163_5	T0211	1.75	2.5996	2.8840	66	54	81.8181818181818
T0211AL106_1	T0211AL164_1	T0211	0.89	6.4516	6.4628	66	125	189.393939393939
T0211AL106_1	T0211AL164_2	T0211	0.22	6.4516	6.4628	66	97	146.969696969697
T0211AL106_1	T0211AL164_3	T0211	1.86	6.2934	6.3147	66	124	187.878787878788
T0211AL106_1	T0211AL164_4	T0211	1.76	6.2934	6.3147	66	124	187.878787878788
T0211AL106_1	T0211AL164_5	T0211	1.89	5.9769	6.0187	66	118	178.787878787879
T0211AL106_1	T0211AL210_1	T0211	0.22	6.4516	6.4628	66	110	166.666666666667
T0211AL106_1	T0211AL229_1	T0211	1.01	-2.7271	0.0002	66	134	203.030303030303
T0211AL106_1	T0211AL229_2	T0211	2.11	5.3438	5.4270	66	136	206.060606060606
T0211AL106_1	T0211AL229_3	T0211	2.57	-0.9863	0.2127	66	126	190.909090909091
T0211AL106_1	T0211AL229_4	T0211	1.94	-1.7776	0.0317	66	142	215.151515151515
T0211AL106_1	T0211AL229_5	T0211	1.89	5.8186	5.8707	66	126	190.909090909091
T0211AL106_1	T0211AL230_1	T0211	1.01	-2.7271	0.0002	66	134	203.030303030303
T0211AL106_1	T0211AL230_2	T0211	2.57	-0.9863	0.2127	66	126	190.909090909091
T0211AL106_1	T0211AL230_3	T0211	1.90	-1.7776	0.0317	66	137	207.575757575758
T0211AL106_1	T0211AL230_4	T0211	1.76	6.2934	6.3147	66	135	204.545454545455
T0211AL106_1	T0211AL230_5	T0211	2.32	4.8691	4.9837	66	136	206.060606060606
T0211AL106_1	T0211AL231_1	T0211	1.76	6.2934	6.3147	66	135	204.545454545455
T0211AL106_1	T0211AL231_2	T0211	1.89	5.8186	5.8707	66	128	193.939393939394
T0211AL106_1	T0211AL231_3	T0211	1.01	-2.7271	0.0002	66	140	212.121212121212
T0211AL106_1	T0211AL231_4	T0211	0.22	6.4516	6.4628	66	132	200
T0211AL106_1	T0211AL231_5	T0211	0.88	6.2934	6.3147	66	134	203.030303030303
T0211AL106_1	T0211AL232_1	T0211	1.18	5.9769	6.0187	66	129	195.454545454545
T0211AL106_1	T0211AL287_1	T0211	0.89	6.4516	6.4628	66	119	180.30303030303
T0211AL106_1	T0211AL287_2	T0211	0.22	6.4516	6.4628	66	117	177.272727272727
T0211AL106_1	T0211AL287_3	T0211	1.87	5.0273	5.1314	66	128	193.939393939394
T0211AL106_1	T0211AL287_4	T0211	1.95	5.3438	5.4270	66	127	192.424242424242
T0211AL106_1	T0211AL287_5	T0211	2.90	-0.3533	0.5127	66	111	168.181818181818
T0211AL106_1	T0211AL291_1	T0211	no_data	no_data	no_data	66	no_data	no_data
T0211AL106_1	T0211AL308_1	T0211	0.89	6.4516	6.4628	66	138	209.090909090909
T0211AL106_1	T0211AL314_1	T0211	0.89	6.4516	6.4628	66	126	190.909090909091
T0211AL106_1	T0211AL314_2	T0211	0.22	6.4516	6.4628	66	129	195.454545454545
T0211AL106_1	T0211AL314_3	T0211	2.35	5.3438	5.4270	66	136	206.060606060606
T0211AL106_1	T0211AL314_4	T0211	2.16	4.2361	4.3938	66	121	183.333333333333
T0211AL106_1	T0211AL314_5	T0211	2.30	5.1856	5.2792	66	136	206.060606060606
T0211AL106_1	T0211AL321_1	T0211	3.44	-2.8854	0.0001	66	144	218.181818181818
T0211AL106_1	T0211AL321_2	T0211	2.63	-0.1951	0.6068	66	114	172.727272727273
T0211AL106_1	T0211AL321_3	T0211	2.73	0.9127	1.4123	66	150	227.272727272727
T0211AL106_1	T0211AL321_4	T0211	2.62	-0.8281	0.2752	66	131	198.484848484848
T0211AL106_1	T0211AL321_5	T0211	2.70	-1.4611	0.0790	66	121	183.333333333333
T0211AL106_1	T0211AL383_1	T0211	0.88	6.2934	6.3147	66	140	212.121212121212
T0211AL106_1	T0211AL383_2	T0211	0.89	6.4516	6.4628	66	138	209.090909090909
T0211AL106_1	T0211AL383_3	T0211	0.22	6.4516	6.4628	66	133	201.515151515152
T0211AL106_1	T0211AL394_1	T0211	0.89	6.4516	6.4628	66	123	186.363636363636
T0211AL106_1	T0211AL394_2	T0211	0.22	6.4516	6.4628	66	121	183.333333333333
T0211AL106_1	T0211AL394_3	T0211	2.41	5.5021	5.5749	66	134	203.030303030303
T0211AL106_1	T0211AL394_4	T0211	2.33	4.3943	4.5411	66	124	187.878787878788
T0211AL106_1	T0211AL394_5	T0211	2.34	4.8691	4.9837	66	130	196.969696969697
T0211AL106_1	T0211AL398_1	T0211	1.88	5.8186	5.8707	66	140	212.121212121212
T0211AL106_1	T0211AL398_2	T0211	1.87	5.9769	6.0187	66	127	192.424242424242
T0211AL106_1	T0211AL398_3	T0211	0.88	6.2934	6.3147	66	138	209.090909090909
T0211AL106_1	T0211AL398_4	T0211	0.22	6.4516	6.4628	66	131	198.484848484848
T0211AL106_1	T0211AL398_5	T0211	0.22	6.4516	6.4628	66	134	203.030303030303
T0211AL106_1	T0211AL418_1	T0211	0.89	6.4516	6.4628	66	127	192.424242424242
T0211AL106_1	T0211AL418_2	T0211	0.22	6.4516	6.4628	66	118	178.787878787879
T0211AL106_1	T0211AL418_3	T0211	2.12	5.0273	5.1314	66	136	206.060606060606
T0211AL106_1	T0211AL418_4	T0211	2.11	5.0273	5.1314	66	126	190.909090909091
T0211AL106_1	T0211AL418_5	T0211	2.24	5.3438	5.4270	66	136	206.060606060606
T0211AL106_1	T0211AL428_1	T0211	2.70	-0.5116	0.4257	66	95	143.939393939394
T0211AL106_1	T0211AL428_2	T0211	2.22	4.3943	4.5411	66	117	177.272727272727
T0211AL106_1	T0211AL428_3	T0211	1.76	-1.4611	0.0790	66	85	128.787878787879
T0211AL106_1	T0211AL428_4	T0211	2.79	-0.7336	0.3167	66	49	74.2424242424242
T0211AL106_1	T0211AL596_1	T0211	2.34	5.0273	5.1314	66	121	183.333333333333
T0211AL106_1	T0211AL596_2	T0211	0.89	6.4516	6.4628	66	121	183.333333333333
T0211AL106_1	T0211AL629_1	T0211	0.89	6.4516	6.4628	66	130	196.969696969697
T0211AL106_1	T0211TS003_1	T0211	1.87	6.1351	6.1667	66	144	218.181818181818
T0211AL106_1	T0211TS007_1	T0211	2.10	5.5021	5.5749	66	144	218.181818181818
T0211AL106_1	T0211TS007_2	T0211	2.03	5.5021	5.5749	66	144	218.181818181818
T0211AL106_1	T0211TS007_3	T0211	1.84	5.5021	5.5749	66	144	218.181818181818
T0211AL106_1	T0211TS009_1	T0211	1.76	5.9769	6.0187	66	144	218.181818181818
T0211AL106_1	T0211TS009_2	T0211	2.11	6.1351	6.1667	66	144	218.181818181818
T0211AL106_1	T0211TS009_3	T0211	2.52	6.1351	6.1667	66	144	218.181818181818
T0211AL106_1	T0211TS009_4	T0211	0.57	6.4516	6.4628	66	134	203.030303030303
T0211AL106_1	T0211TS009_5	T0211	2.33	4.5526	4.6885	66	144	218.181818181818
T0211AL106_1	T0211TS011_1	T0211	2.48	4.2361	4.3938	66	136	206.060606060606
T0211AL106_1	T0211TS014_1	T0211	2.72	3.6030	3.8061	66	130	196.969696969697
T0211AL106_1	T0211TS018_1	T0211	2.53	-1.4611	0.0790	66	144	218.181818181818
T0211AL106_1	T0211TS018_2	T0211	2.90	-0.1951	0.6068	66	144	218.181818181818
T0211AL106_1	T0211TS018_3	T0211	2.77	-0.5116	0.4257	66	144	218.181818181818
T0211AL106_1	T0211TS018_4	T0211	2.99	-1.7776	0.0317	66	144	218.181818181818
T0211AL106_1	T0211TS018_5	T0211	2.11	-0.9863	0.2127	66	144	218.181818181818
T0211AL106_1	T0211TS019_1	T0211	3.02	-0.5116	0.4257	66	144	218.181818181818
T0211AL106_1	T0211TS019_2	T0211	3.00	-1.9359	0.0181	66	144	218.181818181818
T0211AL106_1	T0211TS019_3	T0211	3.05	-3.2019	0.0000	66	144	218.181818181818
T0211AL106_1	T0211TS019_4	T0211	2.96	-0.6698	0.3463	66	144	218.181818181818
T0211AL106_1	T0211TS019_5	T0211	2.51	-0.8281	0.2752	66	144	218.181818181818
T0211AL106_1	T0211TS021_1	T0211	1.62	5.9769	6.0187	66	144	218.181818181818
T0211AL106_1	T0211TS021_2	T0211	1.92	5.9769	6.0187	66	144	218.181818181818
T0211AL106_1	T0211TS021_3	T0211	2.08	5.6604	5.7228	66	144	218.181818181818
T0211AL106_1	T0211TS021_4	T0211	1.70	5.9769	6.0187	66	144	218.181818181818
T0211AL106_1	T0211TS021_5	T0211	1.80	5.9769	6.0187	66	144	218.181818181818
T0211AL106_1	T0211TS026_1	T0211	2.03	5.8186	5.8707	66	144	218.181818181818
T0211AL106_1	T0211TS026_2	T0211	1.87	6.1351	6.1667	66	138	209.090909090909
T0211AL106_1	T0211TS026_3	T0211	1.67	5.8186	5.8707	66	139	210.606060606061
T0211AL106_1	T0211TS026_4	T0211	2.15	-1.7776	0.0317	66	85	128.787878787879
T0211AL106_1	T0211TS026_5	T0211	2.28	-0.9863	0.2127	66	85	128.787878787879
T0211AL106_1	T0211TS027_1	T0211	2.15	-1.7776	0.0317	66	85	128.787878787879
T0211AL106_1	T0211TS027_2	T0211	2.28	-0.9863	0.2127	66	85	128.787878787879
T0211AL106_1	T0211TS027_3	T0211	3.02	-0.6698	0.3463	66	85	128.787878787879
T0211AL106_1	T0211TS027_4	T0211	2.78	-1.3028	0.1147	66	85	128.787878787879
T0211AL106_1	T0211TS027_5	T0211	2.28	-0.9863	0.2127	66	85	128.787878787879
T0211AL106_1	T0211TS030_1	T0211	1.83	5.9769	6.0187	66	144	218.181818181818
T0211AL106_1	T0211TS030_2	T0211	1.82	5.8186	5.8707	66	144	218.181818181818
T0211AL106_1	T0211TS030_3	T0211	2.51	4.3943	4.5411	66	144	218.181818181818
T0211AL106_1	T0211TS033_1	T0211	1.97	-1.7776	0.0317	66	86	130.30303030303
T0211AL106_1	T0211TS033_2	T0211	2.69	-2.2410	0.0048	66	64	96.969696969697
T0211AL106_1	T0211TS033_3	T0211	2.37	-1.6194	0.0517	66	119	180.30303030303
T0211AL106_1	T0211TS033_4	T0211	2.22	-1.7776	0.0317	66	118	178.787878787879
T0211AL106_1	T0211TS033_5	T0211	3.53	-1.9359	0.0181	66	97	146.969696969697
T0211AL106_1	T0211TS035_1	T0211	1.76	5.9769	6.0187	66	144	218.181818181818
T0211AL106_1	T0211TS035_2	T0211	1.78	5.9769	6.0187	66	144	218.181818181818
T0211AL106_1	T0211TS035_3	T0211	2.34	5.9769	6.0187	66	144	218.181818181818
T0211AL106_1	T0211TS039_1u	T0211	2.63	-0.1951	0.6068	66	144	218.181818181818
T0211AL106_1	T0211TS039_2u	T0211	2.70	-0.3533	0.5127	66	144	218.181818181818
T0211AL106_1	T0211TS039_3u	T0211	2.57	-0.3533	0.5127	66	144	218.181818181818
T0211AL106_1	T0211TS039_4u	T0211	2.40	-0.8281	0.2752	66	144	218.181818181818
T0211AL106_1	T0211TS039_5u	T0211	3.35	-0.0368	0.7073	66	144	218.181818181818
T0211AL106_1	T0211TS042_1	T0211	2.19	5.9769	6.0187	66	144	218.181818181818
T0211AL106_1	T0211TS042_2	T0211	1.57	5.9769	6.0187	66	144	218.181818181818
T0211AL106_1	T0211TS042_3	T0211	1.79	5.9769	6.0187	66	144	218.181818181818
T0211AL106_1	T0211TS046_1u	T0211	0.89	5.5021	5.5749	66	118	178.787878787879
T0211AL106_1	T0211TS049_1	T0211	2.44	-1.4611	0.0790	66	144	218.181818181818
T0211AL106_1	T0211TS051_1	T0211	1.16	5.9769	6.0187	66	144	218.181818181818
T0211AL106_1	T0211TS051_2	T0211	1.30	6.1351	6.1667	66	144	218.181818181818
T0211AL106_1	T0211TS051_3	T0211	2.17	5.9769	6.0187	66	144	218.181818181818
T0211AL106_1	T0211TS051_4	T0211	2.18	5.0273	5.1314	66	144	218.181818181818
T0211AL106_1	T0211TS051_5	T0211	2.53	4.2361	4.3938	66	144	218.181818181818
T0211AL106_1	T0211TS052_1	T0211	2.07	-1.6194	0.0517	66	144	218.181818181818
T0211AL106_1	T0211TS052_2	T0211	2.19	-1.7776	0.0317	66	144	218.181818181818
T0211AL106_1	T0211TS052_3	T0211	2.61	-0.8281	0.2752	66	144	218.181818181818
T0211AL106_1	T0211TS052_4	T0211	2.76	-0.9863	0.2127	66	144	218.181818181818
T0211AL106_1	T0211TS052_5	T0211	2.16	-2.5689	0.0007	66	144	218.181818181818
T0211AL106_1	T0211TS060_1	T0211	2.61	0.2797	0.9251	66	144	218.181818181818
T0211AL106_1	T0211TS060_2	T0211	2.27	-1.6194	0.0517	66	144	218.181818181818
T0211AL106_1	T0211TS060_3	T0211	1.54	6.1351	6.1667	66	144	218.181818181818
T0211AL106_1	T0211TS060_4	T0211	2.68	1.2292	1.6743	66	144	218.181818181818
T0211AL106_1	T0211TS060_5	T0211	2.98	1.2292	1.6743	66	144	218.181818181818
[truncated: 106,811 more rows]
