# Supplementary material for: Addressing the Role of Conformational Diversity in Protein Structure Prediction
Source: PLoS One. 2016 May 9;11(5):e0154923. doi: 10.1371/journal.pone.0154923 (PMC4861349; doi:10.1371/journal.pone.0154923)
Supplement: S1 Dataset — (GZ) [file pone.0154923.s002.gz › Palopoli-Monzon_2016_SI/Structural_alignments/SET_CASP/rmsd_mammoth_T0528.out.cov]

T0528	3N0X_A	T0528	0.00	13.7773	13.3210	371	390	105.121293800539
T0528	3NND_A	T0528	1.04	6.3326	6.3515	371	329	88.6792452830189
T0528	T0528AL285_1	T0528	3.09	9.9050	9.6954	371	385	103.77358490566
T0528	T0528AL285_2	T0528	2.82	10.8865	10.6144	371	369	99.4609164420485
T0528	T0528AL285_3	T0528	3.08	8.4768	8.3583	371	340	91.644204851752
T0528	T0528AL285_4	T0528	3.00	9.3813	9.2051	371	360	97.0350404312669
T0528	T0528AL285_5	T0528	2.57	11.7419	11.4153	371	341	91.9137466307278
T0528	T0528AL396_3	T0528	2.41	10.9063	10.6330	371	371	100
T0528	T0528AL396_4	T0528	3.14	8.4736	8.3553	371	338	91.1051212938005
T0528	T0528AL396_5	T0528	3.06	8.7939	8.6552	371	366	98.6522911051213
T0528	T0528TS001_1	T0528	2.87	9.4952	9.3117	371	372	100.269541778976
T0528	T0528TS001_2	T0528	2.91	10.0775	9.8569	371	373	100.539083557951
T0528	T0528TS001_3	T0528	3.02	9.0238	8.8705	371	370	99.7304582210243
T0528	T0528TS001_4	T0528	2.89	10.4639	10.2187	371	368	99.1913746630728
T0528	T0528TS001_5	T0528	2.81	11.0948	10.8094	371	368	99.1913746630728
T0528	T0528TS002_1	T0528	2.98	9.4504	9.2698	371	388	104.582210242588
T0528	T0528TS002_2	T0528	2.99	9.5400	9.3537	371	388	104.582210242588
T0528	T0528TS002_3	T0528	2.89	9.0024	8.8504	371	388	104.582210242588
T0528	T0528TS002_4	T0528	2.93	9.8535	9.6472	371	388	104.582210242588
T0528	T0528TS002_5	T0528	2.89	9.4504	9.2698	371	388	104.582210242588
T0528	T0528TS014_1	T0528	2.93	-0.4941	0.4349	371	388	104.582210242588
T0528	T0528TS014_2	T0528	2.92	-0.8525	0.2650	371	388	104.582210242588
T0528	T0528TS014_3	T0528	2.89	-0.7181	0.3237	371	388	104.582210242588
T0528	T0528TS014_4	T0528	2.79	-1.2109	0.1395	371	388	104.582210242588
T0528	T0528TS014_5	T0528	2.66	-0.8525	0.2650	371	388	104.582210242588
T0528	T0528TS018_1	T0528	2.96	9.9879	9.7731	371	388	104.582210242588
T0528	T0528TS018_2	T0528	3.09	9.0472	8.8923	371	388	104.582210242588
T0528	T0528TS018_3	T0528	2.97	7.1658	7.1311	371	388	104.582210242588
T0528	T0528TS018_4	T0528	2.84	10.1223	9.8989	371	388	104.582210242588
T0528	T0528TS018_5	T0528	3.00	8.8232	8.6826	371	388	104.582210242588
T0528	T0528TS026_1	T0528	2.91	9.8535	9.6472	371	373	100.539083557951
T0528	T0528TS026_2	T0528	2.84	10.8838	10.6119	371	372	100.269541778976
T0528	T0528TS026_3	T0528	3.13	8.3319	8.2226	371	351	94.6091644204852
T0528	T0528TS026_4	T0528	2.91	8.9849	8.8340	371	351	94.6091644204852
T0528	T0528TS026_5	T0528	2.99	8.3319	8.2226	371	351	94.6091644204852
T0528	T0528TS028_1	T0528	2.90	9.8087	9.6053	371	388	104.582210242588
T0528	T0528TS028_2	T0528	2.83	10.2567	10.0247	371	388	104.582210242588
T0528	T0528TS028_3	T0528	3.10	8.5993	8.4730	371	388	104.582210242588
T0528	T0528TS028_4	T0528	2.55	11.0182	10.7377	371	388	104.582210242588
T0528	T0528TS028_5	T0528	3.26	7.7929	7.7181	371	388	104.582210242588
T0528	T0528TS035_1	T0528	2.82	10.7494	10.4861	371	372	100.269541778976
T0528	T0528TS037_1	T0528	2.91	10.2119	9.9828	371	388	104.582210242588
T0528	T0528TS037_2	T0528	2.99	10.0775	9.8569	371	388	104.582210242588
T0528	T0528TS037_3	T0528	2.97	9.7191	9.5214	371	388	104.582210242588
T0528	T0528TS037_4	T0528	2.63	10.7942	10.5280	371	388	104.582210242588
T0528	T0528TS037_5	T0528	2.90	9.7191	9.5214	371	388	104.582210242588
T0528	T0528TS047_1	T0528	2.82	10.0327	9.8150	371	388	104.582210242588
T0528	T0528TS055_1	T0528	3.10	8.5097	8.3891	371	388	104.582210242588
T0528	T0528TS055_2	T0528	2.97	8.2409	8.1375	371	388	104.582210242588
T0528	T0528TS055_3	T0528	2.69	9.4504	9.2698	371	388	104.582210242588
T0528	T0528TS055_4	T0528	3.10	8.1961	8.0955	371	388	104.582210242588
T0528	T0528TS055_5	T0528	2.89	8.9128	8.7665	371	388	104.582210242588
T0528	T0528TS056_1	T0528	3.02	9.0238	8.8705	371	370	99.7304582210243
T0528	T0528TS056_2	T0528	2.80	9.6295	9.4375	371	388	104.582210242588
T0528	T0528TS056_3	T0528	2.80	10.1671	9.9408	371	388	104.582210242588
T0528	T0528TS056_4	T0528	3.01	9.8983	9.6892	371	388	104.582210242588
T0528	T0528TS056_5	T0528	3.01	9.8983	9.6892	371	388	104.582210242588
T0528	T0528TS063_1	T0528	2.85	10.5254	10.2764	371	388	104.582210242588
T0528	T0528TS063_2	T0528	2.85	10.5254	10.2764	371	388	104.582210242588
T0528	T0528TS063_3	T0528	2.85	10.5254	10.2764	371	388	104.582210242588
T0528	T0528TS063_4	T0528	2.85	10.5254	10.2764	371	388	104.582210242588
T0528	T0528TS063_5	T0528	2.85	10.5254	10.2764	371	388	104.582210242588
T0528	T0528TS074_1	T0528	3.05	9.8359	9.6308	371	364	98.1132075471698
T0528	T0528TS077_1	T0528	2.82	9.7639	9.5634	371	388	104.582210242588
T0528	T0528TS077_2	T0528	2.82	9.7639	9.5634	371	388	104.582210242588
T0528	T0528TS077_3	T0528	2.82	9.7639	9.5634	371	388	104.582210242588
T0528	T0528TS080_1	T0528	2.79	9.1816	9.0181	371	388	104.582210242588
T0528	T0528TS080_2	T0528	2.93	9.8535	9.6472	371	388	104.582210242588
T0528	T0528TS080_3	T0528	2.84	9.2264	9.0601	371	388	104.582210242588
T0528	T0528TS080_4	T0528	2.88	10.0327	9.8150	371	388	104.582210242588
T0528	T0528TS080_5	T0528	2.83	9.6295	9.4375	371	388	104.582210242588
T0528	T0528TS088_1	T0528	2.98	9.4952	9.3117	371	388	104.582210242588
T0528	T0528TS088_2	T0528	2.98	9.4504	9.2698	371	387	104.312668463612
T0528	T0528TS088_3	T0528	2.96	10.2119	9.9828	371	387	104.312668463612
T0528	T0528TS088_4	T0528	2.86	9.4504	9.2698	371	387	104.312668463612
T0528	T0528TS088_5	T0528	2.89	9.0920	8.9343	371	387	104.312668463612
T0528	T0528TS094_1	T0528	2.82	10.6150	10.3602	371	388	104.582210242588
T0528	T0528TS094_2	T0528	2.84	10.4807	10.2344	371	388	104.582210242588
T0528	T0528TS094_3	T0528	2.90	10.3911	10.1505	371	388	104.582210242588
T0528	T0528TS094_4	T0528	2.90	10.3911	10.1505	371	388	104.582210242588
T0528	T0528TS094_5	T0528	2.78	10.7942	10.5280	371	388	104.582210242588
T0528	T0528TS102_1	T0528	3.08	9.6295	9.4375	371	388	104.582210242588
T0528	T0528TS102_2	T0528	3.07	9.2712	9.1020	371	388	104.582210242588
T0528	T0528TS102_3	T0528	3.04	9.0024	8.8504	371	388	104.582210242588
T0528	T0528TS102_4	T0528	3.14	8.8680	8.7246	371	388	104.582210242588
T0528	T0528TS102_5	T0528	3.13	9.0920	8.9343	371	388	104.582210242588
T0528	T0528TS103_1	T0528	2.97	10.0327	9.8150	371	388	104.582210242588
T0528	T0528TS103_2	T0528	2.77	10.5702	10.3183	371	388	104.582210242588
T0528	T0528TS103_3	T0528	2.84	10.7431	10.4802	371	348	93.800539083558
T0528	T0528TS103_4	T0528	2.99	9.9110	9.7010	371	357	96.2264150943396
T0528	T0528TS103_5	T0528	2.64	11.7343	11.4082	371	338	91.1051212938005
T0528	T0528TS104_1	T0528	2.87	9.7191	9.5214	371	388	104.582210242588
T0528	T0528TS113_1	T0528	2.85	10.0775	9.8569	371	388	104.582210242588
T0528	T0528TS113_2	T0528	2.81	10.4807	10.2344	371	388	104.582210242588
T0528	T0528TS113_3	T0528	2.86	10.9734	10.6958	371	388	104.582210242588
T0528	T0528TS113_4	T0528	2.88	10.3911	10.1505	371	388	104.582210242588
T0528	T0528TS113_5	T0528	2.83	10.7494	10.4861	371	388	104.582210242588
T0528	T0528TS114_1	T0528	2.80	10.1671	9.9408	371	388	104.582210242588
T0528	T0528TS114_2	T0528	2.80	10.3463	10.1086	371	388	104.582210242588
T0528	T0528TS114_3	T0528	2.79	10.2567	10.0247	371	388	104.582210242588
T0528	T0528TS114_4	T0528	2.80	10.1671	9.9408	371	388	104.582210242588
T0528	T0528TS114_5	T0528	2.78	10.4359	10.1925	371	388	104.582210242588
T0528	T0528TS117_1	T0528	2.81	9.4952	9.3117	371	387	104.312668463612
T0528	T0528TS117_2	T0528	2.80	9.0472	8.8923	371	387	104.312668463612
T0528	T0528TS117_3	T0528	2.87	9.2264	9.0601	371	387	104.312668463612
T0528	T0528TS117_4	T0528	2.92	9.2712	9.1020	371	387	104.312668463612
T0528	T0528TS117_5	T0528	2.92	9.2712	9.1020	371	387	104.312668463612
T0528	T0528TS119_1	T0528	2.79	9.1816	9.0181	371	388	104.582210242588
T0528	T0528TS119_2	T0528	2.90	10.2119	9.9828	371	388	104.582210242588
T0528	T0528TS119_3	T0528	2.88	9.0472	8.8923	371	388	104.582210242588
T0528	T0528TS119_4	T0528	3.04	8.5993	8.4730	371	388	104.582210242588
T0528	T0528TS119_5	T0528	2.81	9.2264	9.0601	371	388	104.582210242588
T0528	T0528TS127_1	T0528	2.94	9.6295	9.4375	371	377	101.617250673854
T0528	T0528TS127_2	T0528	2.93	9.4952	9.3117	371	374	100.808625336927
T0528	T0528TS127_3	T0528	2.81	9.7639	9.5634	371	374	100.808625336927
T0528	T0528TS127_4	T0528	2.89	9.8535	9.6472	371	374	100.808625336927
T0528	T0528TS127_5	T0528	2.84	10.3703	10.1311	371	370	99.7304582210243
T0528	T0528TS129_1	T0528	3.04	8.1065	8.0117	371	388	104.582210242588
T0528	T0528TS129_2	T0528	2.85	8.5097	8.3891	371	388	104.582210242588
T0528	T0528TS129_3	T0528	2.90	8.5545	8.4310	371	388	104.582210242588
T0528	T0528TS129_4	T0528	2.68	7.7929	7.7181	371	388	104.582210242588
T0528	T0528TS129_5	T0528	3.34	8.1513	8.0536	371	388	104.582210242588
T0528	T0528TS142_1	T0528	2.88	9.8535	9.6472	371	388	104.582210242588
T0528	T0528TS142_2	T0528	2.84	10.3463	10.1086	371	388	104.582210242588
T0528	T0528TS142_3	T0528	2.96	8.8680	8.7246	371	388	104.582210242588
T0528	T0528TS142_4	T0528	2.98	9.3160	9.1440	371	388	104.582210242588
T0528	T0528TS142_5	T0528	2.87	10.2567	10.0247	371	388	104.582210242588
T0528	T0528TS149_1	T0528	2.76	10.3463	10.1086	371	388	104.582210242588
T0528	T0528TS165_1	T0528	2.84	8.4683	8.3503	371	349	94.0700808625337
T0528	T0528TS165_2	T0528	2.93	8.5323	8.4103	371	359	96.7654986522911
T0528	T0528TS165_3	T0528	2.75	9.6515	9.4581	371	335	90.2964959568733
T0528	T0528TS165_4	T0528	2.94	10.2444	10.0132	371	351	94.6091644204852
T0528	T0528TS165_5	T0528	3.05	8.5545	8.4310	371	371	100
T0528	T0528TS166_1	T0528	2.91	9.5848	9.3956	371	388	104.582210242588
T0528	T0528TS166_2	T0528	2.83	10.8838	10.6119	371	388	104.582210242588
T0528	T0528TS166_3	T0528	2.92	8.7784	8.6407	371	388	104.582210242588
T0528	T0528TS166_4	T0528	3.32	7.8377	7.7601	371	388	104.582210242588
T0528	T0528TS166_5	T0528	2.49	11.3318	11.0313	371	388	104.582210242588
T0528	T0528TS171_1	T0528	2.87	10.5702	10.3183	371	374	100.808625336927
T0528	T0528TS171_2	T0528	2.90	9.6295	9.4375	371	374	100.808625336927
T0528	T0528TS171_3	T0528	2.97	8.9318	8.7843	371	368	99.1913746630728
T0528	T0528TS171_4	T0528	2.32	11.0691	10.7854	371	369	99.4609164420485
T0528	T0528TS173_1	T0528	3.01	10.2357	10.0051	371	370	99.7304582210243
T0528	T0528TS173_2	T0528	2.76	9.9431	9.7311	371	373	100.539083557951
T0528	T0528TS173_3	T0528	2.97	9.6295	9.4375	371	372	100.269541778976
T0528	T0528TS173_4	T0528	2.95	10.3738	10.1344	371	368	99.1913746630728
T0528	T0528TS173_5	T0528	2.82	10.0607	9.8412	371	366	98.6522911051213
T0528	T0528TS174_1	T0528	2.63	11.0182	10.7377	371	388	104.582210242588
T0528	T0528TS207_1	T0528	2.87	10.2596	10.0275	371	369	99.4609164420485
T0528	T0528TS207_2	T0528	2.90	10.6396	10.3833	371	370	99.7304582210243
T0528	T0528TS207_3	T0528	3.21	8.1065	8.0117	371	379	102.156334231806
T0528	T0528TS207_4	T0528	2.92	9.7191	9.5214	371	379	102.156334231806
T0528	T0528TS207_5	T0528	2.68	10.3207	10.0846	371	348	93.800539083558
T0528	T0528TS208_1	T0528	2.86	9.8983	9.6892	371	388	104.582210242588
T0528	T0528TS208_2	T0528	2.85	9.9431	9.7311	371	388	104.582210242588
T0528	T0528TS208_3	T0528	2.78	10.2119	9.9828	371	388	104.582210242588
T0528	T0528TS208_4	T0528	2.94	10.0327	9.8150	371	388	104.582210242588
T0528	T0528TS208_5	T0528	2.81	9.8983	9.6892	371	388	104.582210242588
T0528	T0528TS213_1	T0528	2.93	9.4952	9.3117	371	374	100.808625336927
T0528	T0528TS213_2	T0528	2.91	8.5713	8.4468	371	368	99.1913746630728
T0528	T0528TS213_3	T0528	2.86	10.5050	10.2572	371	370	99.7304582210243
T0528	T0528TS213_4	T0528	2.89	9.8535	9.6472	371	374	100.808625336927
T0528	T0528TS213_5	T0528	2.79	10.6598	10.4022	371	374	100.808625336927
T0528	T0528TS214_1	T0528	2.81	10.0775	9.8569	371	386	104.043126684636
T0528	T0528TS214_2	T0528	2.96	9.8983	9.6892	371	387	104.312668463612
T0528	T0528TS214_3	T0528	2.75	10.4807	10.2344	371	387	104.312668463612
T0528	T0528TS214_4	T0528	2.90	10.1671	9.9408	371	388	104.582210242588
T0528	T0528TS214_5	T0528	2.86	10.0327	9.8150	371	388	104.582210242588
T0528	T0528TS215_1	T0528	2.85	9.9431	9.7311	371	388	104.582210242588
T0528	T0528TS215_2	T0528	2.80	10.5702	10.3183	371	388	104.582210242588
T0528	T0528TS215_3	T0528	2.84	9.2264	9.0601	371	388	104.582210242588
T0528	T0528TS215_4	T0528	2.83	9.6295	9.4375	371	388	104.582210242588
T0528	T0528TS215_5	T0528	2.68	9.9431	9.7311	371	388	104.582210242588
T0528	T0528TS218_1	T0528	2.77	10.5702	10.3183	371	383	103.234501347709
T0528	T0528TS218_2	T0528	2.70	10.7046	10.4441	371	383	103.234501347709
T0528	T0528TS218_3	T0528	2.77	10.7942	10.5280	371	383	103.234501347709
T0528	T0528TS218_4	T0528	2.71	10.7942	10.5280	371	383	103.234501347709
T0528	T0528TS218_5	T0528	2.77	10.7942	10.5280	371	383	103.234501347709
T0528	T0528TS220_1	T0528	2.84	10.3463	10.1086	371	388	104.582210242588
T0528	T0528TS220_2	T0528	2.88	9.8535	9.6472	371	388	104.582210242588
T0528	T0528TS220_3	T0528	2.96	8.8680	8.7246	371	388	104.582210242588
T0528	T0528TS220_4	T0528	3.13	8.0617	7.9697	371	388	104.582210242588
T0528	T0528TS220_5	T0528	2.89	7.9721	7.8859	371	388	104.582210242588
T0528	T0528TS228_1	T0528	2.98	8.2857	8.1794	371	379	102.156334231806
T0528	T0528TS228_2	T0528	3.05	8.5545	8.4310	371	379	102.156334231806
T0528	T0528TS228_3	T0528	3.02	8.6441	8.5149	371	379	102.156334231806
T0528	T0528TS228_4	T0528	2.85	9.8087	9.6053	371	384	103.504043126685
T0528	T0528TS228_5	T0528	2.86	10.4359	10.1925	371	380	102.425876010782
T0528	T0528TS229_1	T0528	no_data	no_data	no_data	371	no_data	no_data
T0528	T0528TS229_2	T0528	no_data	no_data	no_data	371	no_data	no_data
T0528	T0528TS229_3	T0528	no_data	no_data	no_data	371	no_data	no_data
T0528	T0528TS229_4	T0528	no_data	no_data	no_data	371	no_data	no_data
T0528	T0528TS229_5	T0528	no_data	no_data	no_data	371	no_data	no_data
T0528	T0528TS236_1	T0528	2.96	9.4504	9.2698	371	388	104.582210242588
T0528	T0528TS236_2	T0528	3.14	8.5993	8.4730	371	388	104.582210242588
T0528	T0528TS236_3	T0528	3.19	7.3898	7.3407	371	388	104.582210242588
T0528	T0528TS236_4	T0528	3.05	8.3753	8.2633	371	388	104.582210242588
T0528	T0528TS236_5	T0528	3.15	8.3305	8.2213	371	388	104.582210242588
T0528	T0528TS244_1	T0528	2.93	10.5702	10.3183	371	388	104.582210242588
T0528	T0528TS244_2	T0528	3.11	9.7253	9.5272	371	359	96.7654986522911
T0528	T0528TS244_3	T0528	2.82	11.0697	10.7860	371	355	95.6873315363881
T0528	T0528TS244_4	T0528	3.10	8.6150	8.4877	371	336	90.5660377358491
T0528	T0528TS244_5	T0528	2.58	11.7419	11.4153	371	341	91.9137466307278
T0528	T0528TS245_1	T0528	2.87	9.9431	9.7311	371	388	104.582210242588
T0528	T0528TS250_1	T0528	2.82	9.8983	9.6892	371	386	104.043126684636
T0528	T0528TS250_2	T0528	3.22	9.5848	9.3956	371	387	104.312668463612
T0528	T0528TS253_1	T0528	3.00	9.3160	9.1440	371	388	104.582210242588
T0528	T0528TS253_2	T0528	2.70	10.1223	9.8989	371	388	104.582210242588
T0528	T0528TS253_3	T0528	2.95	8.7336	8.5988	371	388	104.582210242588
T0528	T0528TS253_4	T0528	2.92	10.4807	10.2344	371	388	104.582210242588
T0528	T0528TS253_5	T0528	2.89	10.4359	10.1925	371	388	104.582210242588
T0528	T0528TS257_1	T0528	2.64	-1.3452	0.1043	371	388	104.582210242588
T0528	T0528TS257_2	T0528	2.30	-1.3005	0.1153	371	388	104.582210242588
T0528	T0528TS257_3	T0528	2.04	-1.5692	0.0595	371	388	104.582210242588
T0528	T0528TS257_4	T0528	2.69	-1.4348	0.0844	371	388	104.582210242588
T0528	T0528TS257_5	T0528	2.45	-1.2109	0.1395	371	388	104.582210242588
T0528	T0528TS264_1	T0528	2.16	-1.5692	0.0595	371	388	104.582210242588
T0528	T0528TS264_2	T0528	2.19	-1.6588	0.0460	371	388	104.582210242588
T0528	T0528TS264_3	T0528	2.08	-1.3452	0.1043	371	388	104.582210242588
T0528	T0528TS264_4	T0528	2.12	-1.7932	0.0301	371	388	104.582210242588
T0528	T0528TS264_5	T0528	2.39	-0.9869	0.2125	371	388	104.582210242588
T0528	T0528TS273_1	T0528	3.02	9.0238	8.8705	371	370	99.7304582210243
T0528	T0528TS273_2	T0528	2.91	10.0775	9.8569	371	373	100.539083557951
T0528	T0528TS273_3	T0528	2.87	9.4952	9.3117	371	372	100.269541778976
T0528	T0528TS273_4	T0528	2.89	10.4639	10.2187	371	368	99.1913746630728
T0528	T0528TS273_5	T0528	2.82	10.1964	9.9683	371	366	98.6522911051213
T0528	T0528TS275_1	T0528	2.98	9.4504	9.2698	371	388	104.582210242588
T0528	T0528TS275_2	T0528	2.98	9.4504	9.2698	371	388	104.582210242588
T0528	T0528TS275_3	T0528	2.98	9.4504	9.2698	371	388	104.582210242588
T0528	T0528TS275_4	T0528	2.77	10.5702	10.3183	371	388	104.582210242588
T0528	T0528TS275_5	T0528	2.92	9.4504	9.2698	371	388	104.582210242588
T0528	T0528TS276_1	T0528	2.90	10.3911	10.1505	371	388	104.582210242588
T0528	T0528TS276_2	T0528	2.90	10.3911	10.1505	371	388	104.582210242588
T0528	T0528TS276_3	T0528	2.76	10.4807	10.2344	371	388	104.582210242588
T0528	T0528TS276_4	T0528	2.76	10.4807	10.2344	371	388	104.582210242588
T0528	T0528TS276_5	T0528	2.76	10.4807	10.2344	371	388	104.582210242588
T0528	T0528TS286_1	T0528	2.76	10.4807	10.2344	371	388	104.582210242588
T0528	T0528TS286_2	T0528	2.76	10.4807	10.2344	371	388	104.582210242588
T0528	T0528TS286_3	T0528	2.76	10.4807	10.2344	371	388	104.582210242588
T0528	T0528TS289_1	T0528	3.13	8.1961	8.0955	371	388	104.582210242588
T0528	T0528TS291_1	T0528	2.96	9.5848	9.3956	371	388	104.582210242588
T0528	T0528TS291_2	T0528	2.76	10.9286	10.6538	371	388	104.582210242588
T0528	T0528TS291_3	T0528	3.09	8.7336	8.5988	371	388	104.582210242588
T0528	T0528TS291_4	T0528	2.37	10.5254	10.2764	371	388	104.582210242588
T0528	T0528TS291_5	T0528	2.90	9.2712	9.1020	371	388	104.582210242588
T0528	T0528TS296_1	T0528	3.02	9.0238	8.8705	371	370	99.7304582210243
T0528	T0528TS296_2	T0528	2.87	9.4952	9.3117	371	372	100.269541778976
T0528	T0528TS296_3	T0528	2.91	10.0775	9.8569	371	373	100.539083557951
T0528	T0528TS296_4	T0528	2.81	11.0948	10.8094	371	368	99.1913746630728
T0528	T0528TS296_5	T0528	2.92	8.7592	8.6227	371	357	96.2264150943396
T0528	T0528TS302_1	T0528	2.88	9.8535	9.6472	371	388	104.582210242588
T0528	T0528TS302_2	T0528	2.84	10.3463	10.1086	371	388	104.582210242588
T0528	T0528TS302_3	T0528	2.96	8.8680	8.7246	371	388	104.582210242588
T0528	T0528TS302_4	T0528	2.98	9.3160	9.1440	371	388	104.582210242588
T0528	T0528TS302_5	T0528	2.87	10.2567	10.0247	371	388	104.582210242588
T0528	T0528TS304_1	T0528	3.05	8.2409	8.1375	371	388	104.582210242588
T0528	T0528TS304_2	T0528	3.10	7.3898	7.3407	371	388	104.582210242588
T0528	T0528TS304_3	T0528	3.18	8.8680	8.7246	371	388	104.582210242588
T0528	T0528TS304_4	T0528	3.07	7.6586	7.5923	371	388	104.582210242588
T0528	T0528TS304_5	T0528	2.90	8.5097	8.3891	371	388	104.582210242588
T0528	T0528TS307_1	T0528	2.79	10.1671	9.9408	371	388	104.582210242588
T0528	T0528TS307_2	T0528	3.04	8.6889	8.5568	371	388	104.582210242588
T0528	T0528TS307_3	T0528	2.80	10.2119	9.9828	371	388	104.582210242588
T0528	T0528TS307_4	T0528	2.72	10.3015	10.0666	371	388	104.582210242588
T0528	T0528TS307_5	T0528	2.99	9.0920	8.9343	371	388	104.582210242588
T0528	T0528TS314_1	T0528	2.76	10.3463	10.1086	371	388	104.582210242588
T0528	T0528TS314_2	T0528	2.91	7.2106	7.1730	371	388	104.582210242588
T0528	T0528TS314_3	T0528	3.06	6.4491	6.4604	371	388	104.582210242588
T0528	T0528TS319_1	T0528	3.02	9.0238	8.8705	371	370	99.7304582210243
T0528	T0528TS319_2	T0528	2.82	10.1964	9.9683	371	366	98.6522911051213
T0528	T0528TS319_3	T0528	2.89	10.4639	10.2187	371	368	99.1913746630728
T0528	T0528TS319_4	T0528	2.91	10.0775	9.8569	371	373	100.539083557951
T0528	T0528TS319_5	T0528	2.97	9.1288	8.9688	371	359	96.7654986522911
T0528	T0528TS321_1	T0528	2.92	10.4359	10.1925	371	388	104.582210242588
T0528	T0528TS321_2	T0528	2.98	9.4504	9.2698	371	388	104.582210242588
T0528	T0528TS321_3	T0528	3.08	9.0920	8.9343	371	388	104.582210242588
T0528	T0528TS321_4	T0528	3.12	8.9128	8.7665	371	388	104.582210242588
T0528	T0528TS321_5	T0528	3.36	9.0472	8.8923	371	388	104.582210242588
T0528	T0528TS345_1	T0528	2.77	9.5848	9.3956	371	388	104.582210242588
T0528	T0528TS345_2	T0528	2.88	9.6743	9.4795	371	388	104.582210242588
T0528	T0528TS345_3	T0528	3.00	9.4952	9.3117	371	388	104.582210242588
T0528	T0528TS345_4	T0528	3.22	9.0024	8.8504	371	388	104.582210242588
T0528	T0528TS345_5	T0528	2.76	10.1671	9.9408	371	388	104.582210242588
T0528	T0528TS346_1	T0528	2.94	10.4807	10.2344	371	388	104.582210242588
T0528	T0528TS350_1	T0528	2.94	-0.8973	0.2468	371	388	104.582210242588
T0528	T0528TS350_2	T0528	2.34	-0.9869	0.2125	371	388	104.582210242588
T0528	T0528TS350_3	T0528	2.31	-0.8973	0.2468	371	388	104.582210242588
T0528	T0528TS350_4	T0528	2.46	-0.4941	0.4349	371	388	104.582210242588
T0528	T0528TS350_5	T0528	2.73	-0.0014	0.7306	371	388	104.582210242588
T0528	T0528TS361_1	T0528	2.79	9.9879	9.7731	371	388	104.582210242588
T0528	T0528TS361_2	T0528	2.76	10.2567	10.0247	371	388	104.582210242588
T0528	T0528TS361_3	T0528	2.87	10.0327	9.8150	371	388	104.582210242588
T0528	T0528TS361_4	T0528	2.83	10.4359	10.1925	371	388	104.582210242588
T0528	T0528TS361_5	T0528	2.76	10.2119	9.9828	371	388	104.582210242588
T0528	T0528TS366_1	T0528	2.85	10.5254	10.2764	371	388	104.582210242588
T0528	T0528TS366_2	T0528	2.85	8.6889	8.5568	371	388	104.582210242588
T0528	T0528TS366_3	T0528	3.13	8.1513	8.0536	371	388	104.582210242588
T0528	T0528TS366_4	T0528	2.93	8.2857	8.1794	371	388	104.582210242588
T0528	T0528TS366_5	T0528	2.95	8.2409	8.1375	371	388	104.582210242588
T0528	T0528TS380_1	T0528	2.77	10.6150	10.3602	371	388	104.582210242588
T0528	T0528TS380_2	T0528	2.79	10.8838	10.6119	371	388	104.582210242588
T0528	T0528TS380_3	T0528	2.78	10.7942	10.5280	371	388	104.582210242588
T0528	T0528TS380_4	T0528	2.82	10.6150	10.3602	371	388	104.582210242588
T0528	T0528TS380_5	T0528	2.84	10.4807	10.2344	371	388	104.582210242588
T0528	T0528TS391_1	T0528	3.08	8.2857	8.1794	371	388	104.582210242588
T0528	T0528TS395_1	T0528	2.96	10.3015	10.0666	371	388	104.582210242588
T0528	T0528TS395_2	T0528	2.80	9.8983	9.6892	371	388	104.582210242588
T0528	T0528TS395_3	T0528	3.26	8.1961	8.0955	371	388	104.582210242588
T0528	T0528TS395_4	T0528	2.89	9.5848	9.3956	371	388	104.582210242588
T0528	T0528TS395_5	T0528	2.86	9.3608	9.1859	371	388	104.582210242588
T0528	T0528TS407_1	T0528	2.94	10.3911	10.1505	371	388	104.582210242588
T0528	T0528TS407_2	T0528	2.83	10.6150	10.3602	371	388	104.582210242588
T0528	T0528TS407_3	T0528	2.78	10.7942	10.5280	371	388	104.582210242588
T0528	T0528TS407_4	T0528	2.82	10.7494	10.4861	371	388	104.582210242588
T0528	T0528TS407_5	T0528	2.79	10.8838	10.6119	371	388	104.582210242588
T0528	T0528TS409_1	T0528	2.78	10.3911	10.1505	371	388	104.582210242588
T0528	T0528TS409_2	T0528	3.01	8.1513	8.0536	371	388	104.582210242588
T0528	T0528TS409_3	T0528	2.77	10.2119	9.9828	371	388	104.582210242588
T0528	T0528TS409_4	T0528	2.60	10.8838	10.6119	371	388	104.582210242588
T0528	T0528TS409_5	T0528	2.46	10.5702	10.3183	371	388	104.582210242588
T0528	T0528TS419_1	T0528	2.91	9.5848	9.3956	371	388	104.582210242588
T0528	T0528TS419_2	T0528	2.50	10.9734	10.6958	371	388	104.582210242588
T0528	T0528TS419_3	T0528	2.82	10.7494	10.4861	371	388	104.582210242588
T0528	T0528TS419_4	T0528	2.92	10.4359	10.1925	371	388	104.582210242588
T0528	T0528TS419_5	T0528	2.63	11.0182	10.7377	371	388	104.582210242588
T0528	T0528TS420_1	T0528	2.76	10.9203	10.6460	371	366	98.6522911051213
T0528	T0528TS420_2	T0528	2.79	9.7639	9.5634	371	374	100.808625336927
T0528	T0528TS420_3	T0528	2.99	8.6059	8.4792	371	347	93.5309973045822
T0528	T0528TS420_4	T0528	3.07	9.0166	8.8637	371	362	97.5741239892183
T0528	T0528TS428_1	T0528	2.82	10.7494	10.4861	371	388	104.582210242588
T0528	T0528TS428_2	T0528	2.88	10.5702	10.3183	371	388	104.582210242588
T0528	T0528TS428_3	T0528	2.87	10.9734	10.6958	371	388	104.582210242588
T0528	T0528TS428_4	T0528	2.86	10.8838	10.6119	371	388	104.582210242588
T0528	T0528TS428_5	T0528	2.87	10.5254	10.2764	371	388	104.582210242588
T0528	T0528TS429_1	T0528	2.89	11.0182	10.7377	371	388	104.582210242588
T0528	T0528TS429_2	T0528	2.89	11.0182	10.7377	371	373	100.539083557951
T0528	T0528TS429_3	T0528	2.83	9.6295	9.4375	371	374	100.808625336927
T0528	T0528TS429_4	T0528	2.89	9.5401	9.3538	371	369	99.4609164420485
T0528	T0528TS429_5	T0528	2.82	10.6023	10.3483	371	348	93.800539083558
T0528	T0528TS435_1	T0528	2.82	9.7639	9.5634	371	388	104.582210242588
T0528	T0528TS435_2	T0528	2.82	9.7639	9.5634	371	388	104.582210242588
T0528	T0528TS435_3	T0528	2.82	9.7639	9.5634	371	388	104.582210242588
T0528	T0528TS436_1	T0528	2.77	10.7494	10.4861	371	379	102.156334231806
T0528	T0528TS436_2	T0528	2.87	9.5848	9.3956	371	377	101.617250673854
T0528	T0528TS436_3	T0528	2.70	10.5306	10.2812	371	358	96.4959568733154
T0528	T0528TS436_4	T0528	2.89	9.0024	8.8504	371	372	100.269541778976
T0528	T0528TS436_5	T0528	2.45	11.0233	10.7425	371	362	97.5741239892183
T0528	T0528TS447_1	T0528	2.84	10.3463	10.1086	371	388	104.582210242588
T0528	T0528TS447_2	T0528	2.88	9.8535	9.6472	371	388	104.582210242588
T0528	T0528TS447_3	T0528	2.96	8.8680	8.7246	371	388	104.582210242588
T0528	T0528TS447_4	T0528	3.13	8.0617	7.9697	371	388	104.582210242588
T0528	T0528TS447_5	T0528	2.89	7.9721	7.8859	371	388	104.582210242588
T0528	T0528TS449_1	T0528	2.94	10.4807	10.2344	371	388	104.582210242588
T0528	T0528TS452_1	T0528	2.94	10.1671	9.9408	371	388	104.582210242588
T0528	T0528TS452_2	T0528	2.94	10.1671	9.9408	371	388	104.582210242588
T0528	T0528TS452_3	T0528	2.88	10.3015	10.0666	371	388	104.582210242588
T0528	T0528TS452_4	T0528	2.90	10.3015	10.0666	371	388	104.582210242588
T0528	T0528TS452_5	T0528	2.89	10.0775	9.8569	371	388	104.582210242588
T0528	T0528TS453_1	T0528	2.94	10.4807	10.2344	371	388	104.582210242588
T0528	T0528TS457_1	T0528	2.89	9.6295	9.4375	371	388	104.582210242588
T0528	T0528TS457_2	T0528	2.72	10.5254	10.2764	371	388	104.582210242588
T0528	T0528TS457_3	T0528	2.92	10.0775	9.8569	371	388	104.582210242588
T0528	T0528TS457_4	T0528	2.77	10.3015	10.0666	371	388	104.582210242588
T0528	T0528TS457_5	T0528	3.01	9.6295	9.4375	371	388	104.582210242588
T0528	T0528TS470_1	T0528	2.82	10.6150	10.3602	371	388	104.582210242588
T0528	T0528TS470_2	T0528	2.94	10.4807	10.2344	371	388	104.582210242588
T0528	T0528TS470_3	T0528	2.94	10.4807	10.2344	371	388	104.582210242588
T0528	T0528TS470_4	T0528	2.94	10.4807	10.2344	371	388	104.582210242588
T0528	T0528TS470_5	T0528	2.88	9.6743	9.4795	371	388	104.582210242588
T0528	T0528TS471_1	T0528	2.76	10.9203	10.6460	371	366	98.6522911051213
T0528	T0528TS471_2	T0528	2.79	9.7639	9.5634	371	374	100.808625336927
T0528	T0528TS471_3	T0528	2.99	8.6059	8.4792	371	347	93.5309973045822
T0528	T0528TS471_4	T0528	3.07	9.0166	8.8637	371	362	97.5741239892183
T0528	T0528TS476_1	T0528	2.81	10.3015	10.0666	371	371	100
T0528	T0528TS476_2	T0528	2.90	9.6295	9.4375	371	374	100.808625336927
T0528	T0528TS476_3	T0528	2.80	9.0793	8.9224	371	353	95.1482479784367
T0528	T0528TS476_4	T0528	2.86	10.7839	10.5183	371	350	94.3396226415094
T0528	T0528TS476_5	T0528	2.42	11.8665	11.5320	371	353	95.1482479784367
T0528	T0528TS481_1	T0528	2.80	9.9879	9.7731	371	388	104.582210242588
T0528	T0528TS481_2	T0528	2.96	9.9879	9.7731	371	388	104.582210242588
T0528	T0528TS481_3	T0528	2.88	9.6743	9.4795	371	388	104.582210242588
T0528	T0528TS481_4	T0528	2.88	9.7191	9.5214	371	388	104.582210242588
T0528	T0528TS481_5	T0528	2.92	9.9431	9.7311	371	388	104.582210242588
T0528	T0528TS490_1	T0528	2.86	10.3911	10.1505	371	388	104.582210242588
T0528	T0528TS490_2	T0528	2.75	10.4359	10.1925	371	388	104.582210242588
T0528	T0528TS490_3	T0528	2.87	10.0775	9.8569	371	388	104.582210242588
T0528	T0528TS490_4	T0528	2.85	10.3911	10.1505	371	388	104.582210242588
T0528	T0528TS490_5	T0528	2.93	10.4807	10.2344	371	388	104.582210242588
3N0X_A	3NND_A	T0528	1.11	6.3326	6.3515	390	329	84.3589743589744
3N0X_A	T0528AL285_1	T0528	2.96	9.5186	9.3337	390	385	98.7179487179487
3N0X_A	T0528AL285_2	T0528	2.87	10.6176	10.3627	390	369	94.6153846153846
3N0X_A	T0528AL285_3	T0528	2.96	8.1426	8.0454	390	340	87.1794871794872
3N0X_A	T0528AL285_4	T0528	2.91	9.2439	9.0765	390	360	92.3076923076923
3N0X_A	T0528AL285_5	T0528	2.49	11.3132	11.0139	390	341	87.4358974358974
3N0X_A	T0528AL396_3	T0528	2.43	10.3429	10.1054	390	371	95.1282051282051
3N0X_A	T0528AL396_4	T0528	2.72	8.5695	8.4451	390	338	86.6666666666667
3N0X_A	T0528AL396_5	T0528	3.00	8.5570	8.4334	390	366	93.8461538461538
3N0X_A	T0528TS001_1	T0528	3.07	9.2897	9.1194	390	372	95.3846153846154
3N0X_A	T0528TS001_2	T0528	2.88	9.9766	9.7624	390	373	95.6410256410256
3N0X_A	T0528TS001_3	T0528	2.92	9.1981	9.0336	390	370	94.8717948717949
3N0X_A	T0528TS001_4	T0528	2.88	10.0224	9.8053	390	368	94.3589743589744
3N0X_A	T0528TS001_5	T0528	2.82	10.8008	10.5342	390	368	94.3589743589744
3N0X_A	T0528TS002_1	T0528	2.89	7.8244	7.7475	390	388	99.4871794871795
3N0X_A	T0528TS002_2	T0528	3.00	9.3355	9.1622	390	388	99.4871794871795
3N0X_A	T0528TS002_3	T0528	2.94	9.3813	9.2051	390	388	99.4871794871795
3N0X_A	T0528TS002_4	T0528	2.91	9.6560	9.4623	390	388	99.4871794871795
3N0X_A	T0528TS002_5	T0528	2.84	9.9766	9.7624	390	388	99.4871794871795
3N0X_A	T0528TS014_1	T0528	2.93	-0.5555	0.4029	390	388	99.4871794871795
3N0X_A	T0528TS014_2	T0528	3.08	-0.8760	0.2553	390	388	99.4871794871795
3N0X_A	T0528TS014_3	T0528	2.92	-0.6929	0.3355	390	388	99.4871794871795
3N0X_A	T0528TS014_4	T0528	2.79	-1.1966	0.1436	390	388	99.4871794871795
3N0X_A	T0528TS014_5	T0528	2.60	-0.7387	0.3144	390	388	99.4871794871795
3N0X_A	T0528TS018_1	T0528	2.85	9.7018	9.5052	390	388	99.4871794871795
3N0X_A	T0528TS018_2	T0528	2.73	9.7934	9.5910	390	388	99.4871794871795
3N0X_A	T0528TS018_3	T0528	2.96	7.0917	7.0617	390	388	99.4871794871795
3N0X_A	T0528TS018_4	T0528	2.87	10.2513	10.0197	390	388	99.4871794871795
3N0X_A	T0528TS018_5	T0528	2.93	8.9692	8.8193	390	388	99.4871794871795
3N0X_A	T0528TS026_1	T0528	3.04	9.7018	9.5052	390	373	95.6410256410256
3N0X_A	T0528TS026_2	T0528	2.95	10.2055	9.9768	390	372	95.3846153846154
3N0X_A	T0528TS026_3	T0528	3.01	7.5855	7.5240	390	351	90
3N0X_A	T0528TS026_4	T0528	2.80	8.8916	8.7467	390	351	90
3N0X_A	T0528TS026_5	T0528	2.96	9.2182	9.0524	390	351	90
3N0X_A	T0528TS028_1	T0528	2.89	9.6102	9.4195	390	388	99.4871794871795
3N0X_A	T0528TS028_2	T0528	2.93	9.9766	9.7624	390	388	99.4871794871795
3N0X_A	T0528TS028_3	T0528	3.05	8.4197	8.3048	390	388	99.4871794871795
3N0X_A	T0528TS028_4	T0528	2.56	10.9382	10.6628	390	388	99.4871794871795
3N0X_A	T0528TS028_5	T0528	3.08	7.4580	7.4046	390	388	99.4871794871795
3N0X_A	T0528TS035_1	T0528	2.83	10.6176	10.3627	390	372	95.3846153846154
3N0X_A	T0528TS037_1	T0528	2.90	10.2055	9.9768	390	388	99.4871794871795
3N0X_A	T0528TS037_2	T0528	2.95	9.9766	9.7624	390	388	99.4871794871795
3N0X_A	T0528TS037_3	T0528	3.01	9.7476	9.5481	390	388	99.4871794871795
3N0X_A	T0528TS037_4	T0528	2.73	10.1597	9.9339	390	388	99.4871794871795
3N0X_A	T0528TS037_5	T0528	2.79	9.8850	9.6767	390	388	99.4871794871795
3N0X_A	T0528TS047_1	T0528	2.83	10.0224	9.8053	390	388	99.4871794871795
3N0X_A	T0528TS055_1	T0528	3.10	8.5112	8.3905	390	388	99.4871794871795
3N0X_A	T0528TS055_2	T0528	2.99	8.2365	8.1333	390	388	99.4871794871795
3N0X_A	T0528TS055_3	T0528	2.76	9.3355	9.1622	390	388	99.4871794871795
3N0X_A	T0528TS055_4	T0528	3.15	7.5038	7.4475	390	388	99.4871794871795
3N0X_A	T0528TS055_5	T0528	2.97	8.6486	8.5192	390	388	99.4871794871795
3N0X_A	T0528TS056_1	T0528	2.92	9.1981	9.0336	390	370	94.8717948717949
3N0X_A	T0528TS056_2	T0528	2.95	9.7018	9.5052	390	388	99.4871794871795
3N0X_A	T0528TS056_3	T0528	2.91	9.7934	9.5910	390	388	99.4871794871795
3N0X_A	T0528TS056_4	T0528	3.06	9.7476	9.5481	390	388	99.4871794871795
3N0X_A	T0528TS056_5	T0528	3.06	9.7476	9.5481	390	388	99.4871794871795
3N0X_A	T0528TS063_1	T0528	2.89	10.3429	10.1054	390	388	99.4871794871795
3N0X_A	T0528TS063_2	T0528	2.89	10.3429	10.1054	390	388	99.4871794871795
3N0X_A	T0528TS063_3	T0528	2.89	10.3429	10.1054	390	388	99.4871794871795
3N0X_A	T0528TS063_4	T0528	2.89	10.3429	10.1054	390	388	99.4871794871795
3N0X_A	T0528TS063_5	T0528	2.89	10.3429	10.1054	390	388	99.4871794871795
3N0X_A	T0528TS074_1	T0528	2.98	9.6560	9.4623	390	364	93.3333333333333
3N0X_A	T0528TS077_1	T0528	2.88	9.7476	9.5481	390	388	99.4871794871795
3N0X_A	T0528TS077_2	T0528	2.88	9.7476	9.5481	390	388	99.4871794871795
3N0X_A	T0528TS077_3	T0528	2.88	9.7476	9.5481	390	388	99.4871794871795
3N0X_A	T0528TS080_1	T0528	2.82	9.3355	9.1622	390	388	99.4871794871795
3N0X_A	T0528TS080_2	T0528	2.91	9.6560	9.4623	390	388	99.4871794871795
3N0X_A	T0528TS080_3	T0528	3.03	9.1981	9.0336	390	388	99.4871794871795
3N0X_A	T0528TS080_4	T0528	2.94	9.7934	9.5910	390	388	99.4871794871795
3N0X_A	T0528TS080_5	T0528	2.78	10.1139	9.8911	390	388	99.4871794871795
3N0X_A	T0528TS088_1	T0528	2.95	9.1981	9.0336	390	388	99.4871794871795
3N0X_A	T0528TS088_2	T0528	2.94	9.1523	8.9907	390	387	99.2307692307692
3N0X_A	T0528TS088_3	T0528	2.97	9.9308	9.7196	390	387	99.2307692307692
3N0X_A	T0528TS088_4	T0528	2.90	8.9234	8.7764	390	387	99.2307692307692
3N0X_A	T0528TS088_5	T0528	2.89	8.8318	8.6906	390	387	99.2307692307692
3N0X_A	T0528TS094_1	T0528	2.90	10.6176	10.3627	390	388	99.4871794871795
3N0X_A	T0528TS094_2	T0528	2.84	10.5261	10.2769	390	388	99.4871794871795
3N0X_A	T0528TS094_3	T0528	2.83	10.4345	10.1912	390	388	99.4871794871795
3N0X_A	T0528TS094_4	T0528	2.81	10.5719	10.3198	390	388	99.4871794871795
3N0X_A	T0528TS094_5	T0528	2.80	10.5719	10.3198	390	388	99.4871794871795
3N0X_A	T0528TS102_1	T0528	2.87	8.8318	8.6906	390	388	99.4871794871795
3N0X_A	T0528TS102_2	T0528	2.87	8.4654	8.3477	390	388	99.4871794871795
3N0X_A	T0528TS102_3	T0528	2.92	9.0607	8.9050	390	388	99.4871794871795
3N0X_A	T0528TS102_4	T0528	3.04	8.9692	8.8193	390	388	99.4871794871795
3N0X_A	T0528TS102_5	T0528	2.98	9.1523	8.9907	390	388	99.4871794871795
3N0X_A	T0528TS103_1	T0528	3.08	9.7018	9.5052	390	388	99.4871794871795
3N0X_A	T0528TS103_2	T0528	2.70	10.6176	10.3627	390	388	99.4871794871795
3N0X_A	T0528TS103_3	T0528	2.86	10.4615	10.2165	390	348	89.2307692307692
3N0X_A	T0528TS103_4	T0528	2.88	9.4042	9.2265	390	357	91.5384615384615
3N0X_A	T0528TS103_5	T0528	2.51	11.2548	10.9593	390	338	86.6666666666667
3N0X_A	T0528TS104_1	T0528	2.86	9.5644	9.3766	390	388	99.4871794871795
3N0X_A	T0528TS113_1	T0528	2.89	9.8392	9.6338	390	388	99.4871794871795
3N0X_A	T0528TS113_2	T0528	2.90	9.9308	9.7196	390	388	99.4871794871795
3N0X_A	T0528TS113_3	T0528	2.80	10.5719	10.3198	390	388	99.4871794871795
3N0X_A	T0528TS113_4	T0528	2.84	10.4345	10.1912	390	388	99.4871794871795
3N0X_A	T0528TS113_5	T0528	2.84	10.1597	9.9339	390	388	99.4871794871795
3N0X_A	T0528TS114_1	T0528	2.84	10.1597	9.9339	390	388	99.4871794871795
3N0X_A	T0528TS114_2	T0528	2.81	10.1139	9.8911	390	388	99.4871794871795
3N0X_A	T0528TS114_3	T0528	2.83	10.1139	9.8911	390	388	99.4871794871795
3N0X_A	T0528TS114_4	T0528	2.84	10.2055	9.9768	390	388	99.4871794871795
3N0X_A	T0528TS114_5	T0528	2.83	10.0224	9.8053	390	388	99.4871794871795
3N0X_A	T0528TS117_1	T0528	2.93	8.8318	8.6906	390	387	99.2307692307692
3N0X_A	T0528TS117_2	T0528	2.88	8.9234	8.7764	390	387	99.2307692307692
3N0X_A	T0528TS117_3	T0528	2.88	9.1981	9.0336	390	387	99.2307692307692
3N0X_A	T0528TS117_4	T0528	2.89	8.8318	8.6906	390	387	99.2307692307692
3N0X_A	T0528TS117_5	T0528	2.89	8.8776	8.7335	390	387	99.2307692307692
3N0X_A	T0528TS119_1	T0528	2.82	9.3355	9.1622	390	388	99.4871794871795
3N0X_A	T0528TS119_2	T0528	2.91	10.0681	9.8482	390	388	99.4871794871795
3N0X_A	T0528TS119_3	T0528	2.91	9.3813	9.2051	390	388	99.4871794871795
3N0X_A	T0528TS119_4	T0528	3.01	8.6486	8.5192	390	388	99.4871794871795
3N0X_A	T0528TS119_5	T0528	2.85	9.3813	9.2051	390	388	99.4871794871795
3N0X_A	T0528TS127_1	T0528	2.92	9.1981	9.0336	390	377	96.6666666666667
3N0X_A	T0528TS127_2	T0528	3.01	9.1981	9.0336	390	374	95.8974358974359
3N0X_A	T0528TS127_3	T0528	2.95	9.5186	9.3337	390	374	95.8974358974359
3N0X_A	T0528TS127_4	T0528	2.86	9.4729	9.2908	390	374	95.8974358974359
3N0X_A	T0528TS127_5	T0528	2.89	10.1139	9.8911	390	370	94.8717948717949
3N0X_A	T0528TS129_1	T0528	2.60	7.5496	7.4903	390	388	99.4871794871795
3N0X_A	T0528TS129_2	T0528	2.84	8.2823	8.1762	390	388	99.4871794871795
3N0X_A	T0528TS129_3	T0528	2.89	8.1449	8.0476	390	388	99.4871794871795
3N0X_A	T0528TS129_4	T0528	2.48	7.5038	7.4475	390	388	99.4871794871795
3N0X_A	T0528TS129_5	T0528	2.86	8.0075	7.9190	390	388	99.4871794871795
3N0X_A	T0528TS142_1	T0528	2.89	9.7018	9.5052	390	388	99.4871794871795
3N0X_A	T0528TS142_2	T0528	2.89	10.2513	10.0197	390	388	99.4871794871795
3N0X_A	T0528TS142_3	T0528	3.21	8.9234	8.7764	390	388	99.4871794871795
3N0X_A	T0528TS142_4	T0528	2.95	9.0607	8.9050	390	388	99.4871794871795
3N0X_A	T0528TS142_5	T0528	2.77	10.1597	9.9339	390	388	99.4871794871795
3N0X_A	T0528TS149_1	T0528	2.83	10.2513	10.0197	390	388	99.4871794871795
3N0X_A	T0528TS165_1	T0528	2.79	7.9530	7.8680	390	349	89.4871794871795
3N0X_A	T0528TS165_2	T0528	2.80	8.6241	8.4962	390	359	92.0512820512821
3N0X_A	T0528TS165_3	T0528	2.63	9.3136	9.1418	390	335	85.8974358974359
3N0X_A	T0528TS165_4	T0528	3.00	9.7779	9.5765	390	351	90
3N0X_A	T0528TS165_5	T0528	3.08	8.5112	8.3905	390	371	95.1282051282051
3N0X_A	T0528TS166_1	T0528	2.91	9.7018	9.5052	390	388	99.4871794871795
3N0X_A	T0528TS166_2	T0528	2.89	9.8392	9.6338	390	388	99.4871794871795
3N0X_A	T0528TS166_3	T0528	2.99	9.2897	9.1194	390	388	99.4871794871795
3N0X_A	T0528TS166_4	T0528	3.00	8.6486	8.5192	390	388	99.4871794871795
3N0X_A	T0528TS166_5	T0528	2.47	11.2129	10.9200	390	388	99.4871794871795
3N0X_A	T0528TS171_1	T0528	2.85	10.6634	10.4056	390	374	95.8974358974359
3N0X_A	T0528TS171_2	T0528	2.89	9.4271	9.2480	390	374	95.8974358974359
3N0X_A	T0528TS171_3	T0528	2.96	9.1065	8.9479	390	368	94.3589743589744
3N0X_A	T0528TS171_4	T0528	2.31	11.0756	10.7914	390	369	94.6153846153846
3N0X_A	T0528TS173_1	T0528	3.02	10.1597	9.9339	390	370	94.8717948717949
3N0X_A	T0528TS173_2	T0528	2.79	9.8850	9.6767	390	373	95.6410256410256
3N0X_A	T0528TS173_3	T0528	3.06	9.8392	9.6338	390	372	95.3846153846154
3N0X_A	T0528TS173_4	T0528	2.90	9.8850	9.6767	390	368	94.3589743589744
3N0X_A	T0528TS173_5	T0528	2.79	9.6102	9.4195	390	366	93.8461538461538
3N0X_A	T0528TS174_1	T0528	2.78	10.1597	9.9339	390	388	99.4871794871795
3N0X_A	T0528TS207_1	T0528	2.85	9.8850	9.6767	390	369	94.6153846153846
3N0X_A	T0528TS207_2	T0528	2.93	10.6176	10.3627	390	370	94.8717948717949
3N0X_A	T0528TS207_3	T0528	3.03	9.1523	8.9907	390	379	97.1794871794872
3N0X_A	T0528TS207_4	T0528	2.97	9.6560	9.4623	390	379	97.1794871794872
3N0X_A	T0528TS207_5	T0528	2.80	9.8043	9.6012	390	348	89.2307692307692
3N0X_A	T0528TS208_1	T0528	2.90	9.7934	9.5910	390	388	99.4871794871795
3N0X_A	T0528TS208_2	T0528	2.85	9.9766	9.7624	390	388	99.4871794871795
3N0X_A	T0528TS208_3	T0528	2.93	10.1139	9.8911	390	388	99.4871794871795
3N0X_A	T0528TS208_4	T0528	2.93	10.1139	9.8911	390	388	99.4871794871795
3N0X_A	T0528TS208_5	T0528	2.81	9.5644	9.3766	390	388	99.4871794871795
3N0X_A	T0528TS213_1	T0528	3.01	9.1981	9.0336	390	374	95.8974358974359
3N0X_A	T0528TS213_2	T0528	2.97	8.2823	8.1762	390	368	94.3589743589744
3N0X_A	T0528TS213_3	T0528	2.95	10.0681	9.8482	390	370	94.8717948717949
3N0X_A	T0528TS213_4	T0528	2.86	9.4729	9.2908	390	374	95.8974358974359
3N0X_A	T0528TS213_5	T0528	2.77	10.6176	10.3627	390	374	95.8974358974359
3N0X_A	T0528TS214_1	T0528	2.77	10.0224	9.8053	390	386	98.974358974359
3N0X_A	T0528TS214_2	T0528	2.92	9.1523	8.9907	390	387	99.2307692307692
3N0X_A	T0528TS214_3	T0528	2.90	9.9766	9.7624	390	387	99.2307692307692
3N0X_A	T0528TS214_4	T0528	2.93	10.0681	9.8482	390	388	99.4871794871795
3N0X_A	T0528TS214_5	T0528	2.88	9.6102	9.4195	390	388	99.4871794871795
3N0X_A	T0528TS215_1	T0528	2.74	9.9308	9.7196	390	388	99.4871794871795
3N0X_A	T0528TS215_2	T0528	2.81	10.4803	10.2341	390	388	99.4871794871795
3N0X_A	T0528TS215_3	T0528	3.03	9.1981	9.0336	390	388	99.4871794871795
3N0X_A	T0528TS215_4	T0528	2.78	10.1139	9.8911	390	388	99.4871794871795
3N0X_A	T0528TS215_5	T0528	2.81	9.9766	9.7624	390	388	99.4871794871795
3N0X_A	T0528TS218_1	T0528	2.73	10.6176	10.3627	390	383	98.2051282051282
3N0X_A	T0528TS218_2	T0528	2.86	10.5261	10.2769	390	383	98.2051282051282
3N0X_A	T0528TS218_3	T0528	2.85	10.4803	10.2341	390	383	98.2051282051282
3N0X_A	T0528TS218_4	T0528	2.86	10.4803	10.2341	390	383	98.2051282051282
3N0X_A	T0528TS218_5	T0528	2.85	10.4803	10.2341	390	383	98.2051282051282
3N0X_A	T0528TS220_1	T0528	2.89	10.2513	10.0197	390	388	99.4871794871795
3N0X_A	T0528TS220_2	T0528	2.89	9.7018	9.5052	390	388	99.4871794871795
3N0X_A	T0528TS220_3	T0528	3.21	8.9234	8.7764	390	388	99.4871794871795
3N0X_A	T0528TS220_4	T0528	2.68	8.8776	8.7335	390	388	99.4871794871795
3N0X_A	T0528TS220_5	T0528	2.92	7.9617	7.8761	390	388	99.4871794871795
3N0X_A	T0528TS228_1	T0528	2.96	8.0533	7.9619	390	379	97.1794871794872
3N0X_A	T0528TS228_2	T0528	2.93	8.3739	8.2619	390	379	97.1794871794872
3N0X_A	T0528TS228_3	T0528	3.02	8.2365	8.1333	390	379	97.1794871794872
3N0X_A	T0528TS228_4	T0528	2.89	9.7018	9.5052	390	384	98.4615384615385
3N0X_A	T0528TS228_5	T0528	2.92	10.7092	10.4484	390	380	97.4358974358974
3N0X_A	T0528TS229_1	T0528	no_data	no_data	no_data	390	no_data	no_data
3N0X_A	T0528TS229_2	T0528	no_data	no_data	no_data	390	no_data	no_data
3N0X_A	T0528TS229_3	T0528	no_data	no_data	no_data	390	no_data	no_data
3N0X_A	T0528TS229_4	T0528	no_data	no_data	no_data	390	no_data	no_data
3N0X_A	T0528TS229_5	T0528	no_data	no_data	no_data	390	no_data	no_data
3N0X_A	T0528TS236_1	T0528	2.95	9.2439	9.0765	390	388	99.4871794871795
3N0X_A	T0528TS236_2	T0528	3.18	8.5570	8.4334	390	388	99.4871794871795
3N0X_A	T0528TS236_3	T0528	3.11	8.0533	7.9619	390	388	99.4871794871795
3N0X_A	T0528TS236_4	T0528	3.03	8.1449	8.0476	390	388	99.4871794871795
3N0X_A	T0528TS236_5	T0528	3.06	8.3281	8.2191	390	388	99.4871794871795
3N0X_A	T0528TS244_1	T0528	2.97	10.6176	10.3627	390	388	99.4871794871795
3N0X_A	T0528TS244_2	T0528	2.96	9.3124	9.1406	390	359	92.0512820512821
3N0X_A	T0528TS244_3	T0528	2.80	10.6996	10.4394	390	355	91.025641025641
3N0X_A	T0528TS244_4	T0528	2.97	8.2779	8.1721	390	336	86.1538461538462
3N0X_A	T0528TS244_5	T0528	2.49	11.2655	10.9693	390	341	87.4358974358974
3N0X_A	T0528TS245_1	T0528	2.79	10.5261	10.2769	390	388	99.4871794871795
3N0X_A	T0528TS250_1	T0528	2.86	9.5644	9.3766	390	386	98.974358974359
3N0X_A	T0528TS250_2	T0528	2.96	9.4729	9.2908	390	387	99.2307692307692
3N0X_A	T0528TS253_1	T0528	3.08	9.0149	8.8621	390	388	99.4871794871795
3N0X_A	T0528TS253_2	T0528	2.81	9.7018	9.5052	390	388	99.4871794871795
3N0X_A	T0528TS253_3	T0528	3.10	9.1523	8.9907	390	388	99.4871794871795
3N0X_A	T0528TS253_4	T0528	2.90	10.2055	9.9768	390	388	99.4871794871795
3N0X_A	T0528TS253_5	T0528	2.83	10.5719	10.3198	390	388	99.4871794871795
3N0X_A	T0528TS257_1	T0528	2.58	-1.2882	0.1185	390	388	99.4871794871795
3N0X_A	T0528TS257_2	T0528	2.05	-1.5629	0.0605	390	388	99.4871794871795
3N0X_A	T0528TS257_3	T0528	2.06	-1.4713	0.0770	390	388	99.4871794871795
3N0X_A	T0528TS257_4	T0528	2.43	-1.5629	0.0605	390	388	99.4871794871795
3N0X_A	T0528TS257_5	T0528	2.01	-1.3797	0.0963	390	388	99.4871794871795
3N0X_A	T0528TS264_1	T0528	2.76	-1.5629	0.0605	390	388	99.4871794871795
3N0X_A	T0528TS264_2	T0528	2.69	-1.8834	0.0220	390	388	99.4871794871795
3N0X_A	T0528TS264_3	T0528	2.45	-1.4255	0.0863	390	388	99.4871794871795
3N0X_A	T0528TS264_4	T0528	2.38	-1.5629	0.0605	390	388	99.4871794871795
3N0X_A	T0528TS264_5	T0528	2.38	-1.0592	0.1870	390	388	99.4871794871795
3N0X_A	T0528TS273_1	T0528	2.92	9.1981	9.0336	390	370	94.8717948717949
3N0X_A	T0528TS273_2	T0528	2.88	9.9766	9.7624	390	373	95.6410256410256
3N0X_A	T0528TS273_3	T0528	3.07	9.2897	9.1194	390	372	95.3846153846154
3N0X_A	T0528TS273_4	T0528	2.88	10.0224	9.8053	390	368	94.3589743589744
3N0X_A	T0528TS273_5	T0528	2.81	10.2513	10.0197	390	366	93.8461538461538
3N0X_A	T0528TS275_1	T0528	2.91	9.1523	8.9907	390	388	99.4871794871795
3N0X_A	T0528TS275_2	T0528	2.91	9.1523	8.9907	390	388	99.4871794871795
3N0X_A	T0528TS275_3	T0528	2.91	9.1523	8.9907	390	388	99.4871794871795
3N0X_A	T0528TS275_4	T0528	2.83	10.2513	10.0197	390	388	99.4871794871795
3N0X_A	T0528TS275_5	T0528	3.07	9.5186	9.3337	390	388	99.4871794871795
3N0X_A	T0528TS276_1	T0528	2.83	10.4345	10.1912	390	388	99.4871794871795
3N0X_A	T0528TS276_2	T0528	2.81	10.5719	10.3198	390	388	99.4871794871795
3N0X_A	T0528TS276_3	T0528	2.80	10.3887	10.1483	390	388	99.4871794871795
3N0X_A	T0528TS276_4	T0528	2.79	10.3887	10.1483	390	388	99.4871794871795
3N0X_A	T0528TS276_5	T0528	2.77	10.1139	9.8911	390	388	99.4871794871795
3N0X_A	T0528TS286_1	T0528	2.80	10.3887	10.1483	390	388	99.4871794871795
3N0X_A	T0528TS286_2	T0528	2.79	10.3887	10.1483	390	388	99.4871794871795
3N0X_A	T0528TS286_3	T0528	2.77	10.1139	9.8911	390	388	99.4871794871795
3N0X_A	T0528TS289_1	T0528	3.13	8.2823	8.1762	390	388	99.4871794871795
3N0X_A	T0528TS291_1	T0528	2.95	9.7018	9.5052	390	388	99.4871794871795
3N0X_A	T0528TS291_2	T0528	2.88	10.1139	9.8911	390	388	99.4871794871795
3N0X_A	T0528TS291_3	T0528	2.98	9.3355	9.1622	390	388	99.4871794871795
3N0X_A	T0528TS291_4	T0528	2.36	10.3429	10.1054	390	388	99.4871794871795
3N0X_A	T0528TS291_5	T0528	2.95	9.7476	9.5481	390	388	99.4871794871795
3N0X_A	T0528TS296_1	T0528	2.92	9.1981	9.0336	390	370	94.8717948717949
3N0X_A	T0528TS296_2	T0528	3.07	9.2897	9.1194	390	372	95.3846153846154
3N0X_A	T0528TS296_3	T0528	2.88	9.9766	9.7624	390	373	95.6410256410256
3N0X_A	T0528TS296_4	T0528	2.82	10.8008	10.5342	390	368	94.3589743589744
3N0X_A	T0528TS296_5	T0528	2.92	8.6210	8.4933	390	357	91.5384615384615
3N0X_A	T0528TS302_1	T0528	2.89	9.7018	9.5052	390	388	99.4871794871795
3N0X_A	T0528TS302_2	T0528	2.89	10.2513	10.0197	390	388	99.4871794871795
3N0X_A	T0528TS302_3	T0528	3.21	8.9234	8.7764	390	388	99.4871794871795
3N0X_A	T0528TS302_4	T0528	2.95	9.0607	8.9050	390	388	99.4871794871795
3N0X_A	T0528TS302_5	T0528	2.77	10.1597	9.9339	390	388	99.4871794871795
3N0X_A	T0528TS304_1	T0528	3.11	7.9617	7.8761	390	388	99.4871794871795
3N0X_A	T0528TS304_2	T0528	2.92	7.4580	7.4046	390	388	99.4871794871795
3N0X_A	T0528TS304_3	T0528	2.99	8.7402	8.6049	390	388	99.4871794871795
3N0X_A	T0528TS304_4	T0528	3.12	7.6412	7.5761	390	388	99.4871794871795
3N0X_A	T0528TS304_5	T0528	2.96	8.2823	8.1762	390	388	99.4871794871795
3N0X_A	T0528TS307_1	T0528	2.84	10.1139	9.8911	390	388	99.4871794871795
3N0X_A	T0528TS307_2	T0528	3.01	9.2439	9.0765	390	388	99.4871794871795
3N0X_A	T0528TS307_3	T0528	2.83	10.0681	9.8482	390	388	99.4871794871795
3N0X_A	T0528TS307_4	T0528	2.79	10.2971	10.0626	390	388	99.4871794871795
3N0X_A	T0528TS307_5	T0528	2.84	9.4271	9.2480	390	388	99.4871794871795
3N0X_A	T0528TS314_1	T0528	2.83	10.2513	10.0197	390	388	99.4871794871795
3N0X_A	T0528TS314_2	T0528	2.88	7.1833	7.1475	390	388	99.4871794871795
3N0X_A	T0528TS314_3	T0528	2.99	6.0385	6.0763	390	388	99.4871794871795
3N0X_A	T0528TS319_1	T0528	2.92	9.1981	9.0336	390	370	94.8717948717949
3N0X_A	T0528TS319_2	T0528	2.81	10.2513	10.0197	390	366	93.8461538461538
3N0X_A	T0528TS319_3	T0528	2.88	10.0224	9.8053	390	368	94.3589743589744
3N0X_A	T0528TS319_4	T0528	2.88	9.9766	9.7624	390	373	95.6410256410256
3N0X_A	T0528TS319_5	T0528	2.96	9.1747	9.0117	390	359	92.0512820512821
3N0X_A	T0528TS321_1	T0528	2.85	10.4803	10.2341	390	388	99.4871794871795
3N0X_A	T0528TS321_2	T0528	2.81	8.9234	8.7764	390	388	99.4871794871795
3N0X_A	T0528TS321_3	T0528	3.01	9.0149	8.8621	390	388	99.4871794871795
3N0X_A	T0528TS321_4	T0528	3.12	9.2897	9.1194	390	388	99.4871794871795
3N0X_A	T0528TS321_5	T0528	2.93	9.6102	9.4195	390	388	99.4871794871795
3N0X_A	T0528TS345_1	T0528	2.82	9.3813	9.2051	390	388	99.4871794871795
3N0X_A	T0528TS345_2	T0528	2.85	9.4729	9.2908	390	388	99.4871794871795
3N0X_A	T0528TS345_3	T0528	3.01	9.4729	9.2908	390	388	99.4871794871795
3N0X_A	T0528TS345_4	T0528	3.16	9.0149	8.8621	390	388	99.4871794871795
3N0X_A	T0528TS345_5	T0528	2.83	10.1139	9.8911	390	388	99.4871794871795
3N0X_A	T0528TS346_1	T0528	2.96	10.2055	9.9768	390	388	99.4871794871795
3N0X_A	T0528TS350_1	T0528	2.07	-1.1966	0.1436	390	388	99.4871794871795
3N0X_A	T0528TS350_2	T0528	2.85	-0.8302	0.2743	390	388	99.4871794871795
3N0X_A	T0528TS350_3	T0528	2.33	-0.8760	0.2553	390	388	99.4871794871795
3N0X_A	T0528TS350_4	T0528	2.46	-0.4639	0.4511	390	388	99.4871794871795
3N0X_A	T0528TS350_5	T0528	3.00	0.0856	0.7891	390	388	99.4871794871795
3N0X_A	T0528TS361_1	T0528	2.85	9.8392	9.6338	390	388	99.4871794871795
3N0X_A	T0528TS361_2	T0528	2.82	10.1139	9.8911	390	388	99.4871794871795
3N0X_A	T0528TS361_3	T0528	2.78	10.2513	10.0197	390	388	99.4871794871795
3N0X_A	T0528TS361_4	T0528	2.76	10.4803	10.2341	390	388	99.4871794871795
3N0X_A	T0528TS361_5	T0528	2.81	10.2055	9.9768	390	388	99.4871794871795
3N0X_A	T0528TS366_1	T0528	2.89	10.3429	10.1054	390	388	99.4871794871795
3N0X_A	T0528TS366_2	T0528	2.99	7.8244	7.7475	390	388	99.4871794871795
3N0X_A	T0528TS366_3	T0528	3.18	8.3281	8.2191	390	388	99.4871794871795
3N0X_A	T0528TS366_4	T0528	2.91	9.1065	8.9479	390	388	99.4871794871795
3N0X_A	T0528TS366_5	T0528	3.03	8.6028	8.4763	390	388	99.4871794871795
3N0X_A	T0528TS380_1	T0528	2.84	10.3429	10.1054	390	388	99.4871794871795
3N0X_A	T0528TS380_2	T0528	2.83	10.7092	10.4484	390	388	99.4871794871795
3N0X_A	T0528TS380_3	T0528	2.80	10.5719	10.3198	390	388	99.4871794871795
3N0X_A	T0528TS380_4	T0528	2.90	10.6176	10.3627	390	388	99.4871794871795
3N0X_A	T0528TS380_5	T0528	2.84	10.5261	10.2769	390	388	99.4871794871795
3N0X_A	T0528TS391_1	T0528	2.74	9.1523	8.9907	390	388	99.4871794871795
3N0X_A	T0528TS395_1	T0528	2.93	10.2055	9.9768	390	388	99.4871794871795
3N0X_A	T0528TS395_2	T0528	2.81	9.9308	9.7196	390	388	99.4871794871795
3N0X_A	T0528TS395_3	T0528	3.18	9.0607	8.9050	390	388	99.4871794871795
3N0X_A	T0528TS395_4	T0528	2.98	9.2439	9.0765	390	388	99.4871794871795
3N0X_A	T0528TS395_5	T0528	2.67	9.5186	9.3337	390	388	99.4871794871795
3N0X_A	T0528TS407_1	T0528	2.85	10.5261	10.2769	390	388	99.4871794871795
3N0X_A	T0528TS407_2	T0528	2.90	10.5719	10.3198	390	388	99.4871794871795
3N0X_A	T0528TS407_3	T0528	2.80	10.5719	10.3198	390	388	99.4871794871795
3N0X_A	T0528TS407_4	T0528	2.78	10.5719	10.3198	390	388	99.4871794871795
3N0X_A	T0528TS407_5	T0528	2.83	10.7092	10.4484	390	388	99.4871794871795
3N0X_A	T0528TS409_1	T0528	2.85	10.2971	10.0626	390	388	99.4871794871795
3N0X_A	T0528TS409_2	T0528	3.01	8.0533	7.9619	390	388	99.4871794871795
3N0X_A	T0528TS409_3	T0528	2.69	9.7476	9.5481	390	388	99.4871794871795
3N0X_A	T0528TS409_4	T0528	2.57	10.8008	10.5342	390	388	99.4871794871795
3N0X_A	T0528TS409_5	T0528	2.67	10.5719	10.3198	390	388	99.4871794871795
3N0X_A	T0528TS419_1	T0528	2.91	9.7018	9.5052	390	388	99.4871794871795
3N0X_A	T0528TS419_2	T0528	2.70	11.0298	10.7485	390	388	99.4871794871795
3N0X_A	T0528TS419_3	T0528	2.78	10.5719	10.3198	390	388	99.4871794871795
3N0X_A	T0528TS419_4	T0528	2.85	10.4803	10.2341	390	388	99.4871794871795
3N0X_A	T0528TS419_5	T0528	2.78	10.1597	9.9339	390	388	99.4871794871795
3N0X_A	T0528TS420_1	T0528	2.85	10.2513	10.0197	390	366	93.8461538461538
3N0X_A	T0528TS420_2	T0528	2.97	9.4729	9.2908	390	374	95.8974358974359
3N0X_A	T0528TS420_3	T0528	2.81	8.3707	8.2590	390	347	88.974358974359
3N0X_A	T0528TS420_4	T0528	2.98	8.9234	8.7764	390	362	92.8205128205128
3N0X_A	T0528TS428_1	T0528	2.78	10.5719	10.3198	390	388	99.4871794871795
3N0X_A	T0528TS428_2	T0528	2.92	10.6176	10.3627	390	388	99.4871794871795
3N0X_A	T0528TS428_3	T0528	2.83	10.7092	10.4484	390	388	99.4871794871795
3N0X_A	T0528TS428_4	T0528	2.87	10.8008	10.5342	390	388	99.4871794871795
3N0X_A	T0528TS428_5	T0528	2.87	10.4345	10.1912	390	388	99.4871794871795
3N0X_A	T0528TS429_1	T0528	2.89	10.4345	10.1912	390	388	99.4871794871795
3N0X_A	T0528TS429_2	T0528	2.88	10.5719	10.3198	390	373	95.6410256410256
3N0X_A	T0528TS429_3	T0528	2.84	9.3355	9.1622	390	374	95.8974358974359
3N0X_A	T0528TS429_4	T0528	3.09	9.3355	9.1622	390	369	94.6153846153846
3N0X_A	T0528TS429_5	T0528	2.85	10.0860	9.8649	390	348	89.2307692307692
3N0X_A	T0528TS435_1	T0528	2.88	9.7934	9.5910	390	388	99.4871794871795
3N0X_A	T0528TS435_2	T0528	2.87	9.7476	9.5481	390	388	99.4871794871795
3N0X_A	T0528TS435_3	T0528	2.87	9.7476	9.5481	390	388	99.4871794871795
3N0X_A	T0528TS436_1	T0528	2.80	10.4803	10.2341	390	379	97.1794871794872
3N0X_A	T0528TS436_2	T0528	2.80	9.9766	9.7624	390	377	96.6666666666667
3N0X_A	T0528TS436_3	T0528	2.75	10.0249	9.8077	390	358	91.7948717948718
3N0X_A	T0528TS436_4	T0528	2.80	9.1981	9.0336	390	372	95.3846153846154
3N0X_A	T0528TS436_5	T0528	2.48	10.6634	10.4056	390	362	92.8205128205128
3N0X_A	T0528TS447_1	T0528	2.89	10.2513	10.0197	390	388	99.4871794871795
3N0X_A	T0528TS447_2	T0528	2.89	9.7018	9.5052	390	388	99.4871794871795
3N0X_A	T0528TS447_3	T0528	3.21	8.9234	8.7764	390	388	99.4871794871795
3N0X_A	T0528TS447_4	T0528	2.68	8.8776	8.7335	390	388	99.4871794871795
3N0X_A	T0528TS447_5	T0528	2.92	7.9617	7.8761	390	388	99.4871794871795
3N0X_A	T0528TS449_1	T0528	2.96	10.2055	9.9768	390	388	99.4871794871795
3N0X_A	T0528TS452_1	T0528	2.94	10.0681	9.8482	390	388	99.4871794871795
3N0X_A	T0528TS452_2	T0528	2.94	9.9766	9.7624	390	388	99.4871794871795
3N0X_A	T0528TS452_3	T0528	2.94	10.1139	9.8911	390	388	99.4871794871795
3N0X_A	T0528TS452_4	T0528	2.95	10.0681	9.8482	390	388	99.4871794871795
3N0X_A	T0528TS452_5	T0528	2.86	10.1597	9.9339	390	388	99.4871794871795
3N0X_A	T0528TS453_1	T0528	2.96	10.2055	9.9768	390	388	99.4871794871795
3N0X_A	T0528TS457_1	T0528	2.90	9.6560	9.4623	390	388	99.4871794871795
3N0X_A	T0528TS457_2	T0528	2.73	10.3887	10.1483	390	388	99.4871794871795
3N0X_A	T0528TS457_3	T0528	2.87	9.9766	9.7624	390	388	99.4871794871795
3N0X_A	T0528TS457_4	T0528	2.84	9.8850	9.6767	390	388	99.4871794871795
3N0X_A	T0528TS457_5	T0528	3.11	9.4271	9.2480	390	388	99.4871794871795
3N0X_A	T0528TS470_1	T0528	2.90	10.6176	10.3627	390	388	99.4871794871795
3N0X_A	T0528TS470_2	T0528	2.96	10.2055	9.9768	390	388	99.4871794871795
3N0X_A	T0528TS470_3	T0528	2.96	10.2055	9.9768	390	388	99.4871794871795
3N0X_A	T0528TS470_4	T0528	2.96	10.2055	9.9768	390	388	99.4871794871795
3N0X_A	T0528TS470_5	T0528	2.85	9.4729	9.2908	390	388	99.4871794871795
3N0X_A	T0528TS471_1	T0528	2.85	10.2513	10.0197	390	366	93.8461538461538
3N0X_A	T0528TS471_2	T0528	2.97	9.4729	9.2908	390	374	95.8974358974359
3N0X_A	T0528TS471_3	T0528	2.81	8.3707	8.2590	390	347	88.974358974359
3N0X_A	T0528TS471_4	T0528	2.98	8.9234	8.7764	390	362	92.8205128205128
3N0X_A	T0528TS476_1	T0528	2.88	10.1597	9.9339	390	371	95.1282051282051
3N0X_A	T0528TS476_2	T0528	2.89	9.4271	9.2480	390	374	95.8974358974359
3N0X_A	T0528TS476_3	T0528	2.86	8.4290	8.3135	390	353	90.5128205128205
3N0X_A	T0528TS476_4	T0528	2.89	10.5502	10.2995	390	350	89.7435897435897
3N0X_A	T0528TS476_5	T0528	2.40	11.4949	11.1840	390	353	90.5128205128205
3N0X_A	T0528TS481_1	T0528	2.81	9.6560	9.4623	390	388	99.4871794871795
3N0X_A	T0528TS481_2	T0528	2.87	9.7476	9.5481	390	388	99.4871794871795
3N0X_A	T0528TS481_3	T0528	2.94	9.3355	9.1622	390	388	99.4871794871795
3N0X_A	T0528TS481_4	T0528	2.92	9.6560	9.4623	390	388	99.4871794871795
3N0X_A	T0528TS481_5	T0528	3.00	9.5644	9.3766	390	388	99.4871794871795
3N0X_A	T0528TS490_1	T0528	2.86	10.1597	9.9339	390	388	99.4871794871795
3N0X_A	T0528TS490_2	T0528	2.81	10.2971	10.0626	390	388	99.4871794871795
3N0X_A	T0528TS490_3	T0528	2.90	9.9766	9.7624	390	388	99.4871794871795
3N0X_A	T0528TS490_4	T0528	2.87	10.1139	9.8911	390	388	99.4871794871795
3N0X_A	T0528TS490_5	T0528	2.83	10.4803	10.2341	390	388	99.4871794871795
3NND_A	T0528AL285_1	T0528	1.92	5.7946	5.8483	329	385	117.021276595745
3NND_A	T0528AL285_2	T0528	1.82	6.0392	6.0770	329	369	112.158054711246
3NND_A	T0528AL285_3	T0528	2.07	5.6479	5.7112	329	340	103.343465045593
3NND_A	T0528AL285_4	T0528	2.13	5.7946	5.8483	329	360	109.422492401216
3NND_A	T0528AL285_5	T0528	1.89	6.0881	6.1227	329	341	103.647416413374
3NND_A	T0528AL396_3	T0528	2.61	5.4523	5.5283	329	371	112.765957446809
3NND_A	T0528AL396_4	T0528	2.13	5.7457	5.8026	329	338	102.73556231003
3NND_A	T0528AL396_5	T0528	2.26	5.2078	5.2999	329	366	111.246200607903
3NND_A	T0528TS001_1	T0528	1.95	6.2348	6.2600	329	372	113.06990881459
3NND_A	T0528TS001_2	T0528	1.87	5.8925	5.9398	329	373	113.373860182371
3NND_A	T0528TS001_3	T0528	2.00	5.8435	5.8941	329	370	112.462006079027
3NND_A	T0528TS001_4	T0528	2.16	5.9903	6.0313	329	368	111.854103343465
3NND_A	T0528TS001_5	T0528	1.95	6.0392	6.0770	329	368	111.854103343465
3NND_A	T0528TS002_1	T0528	2.07	6.3815	6.3972	329	388	117.933130699088
3NND_A	T0528TS002_2	T0528	2.02	6.0392	6.0770	329	388	117.933130699088
3NND_A	T0528TS002_3	T0528	1.88	6.0392	6.0770	329	388	117.933130699088
3NND_A	T0528TS002_4	T0528	1.84	6.3815	6.3972	329	388	117.933130699088
3NND_A	T0528TS002_5	T0528	1.87	6.5282	6.5345	329	388	117.933130699088
3NND_A	T0528TS014_1	T0528	2.68	-1.0035	0.2065	329	388	117.933130699088
3NND_A	T0528TS014_2	T0528	3.00	-0.7100	0.3275	329	388	117.933130699088
3NND_A	T0528TS014_3	T0528	2.78	-0.7589	0.3052	329	388	117.933130699088
3NND_A	T0528TS014_4	T0528	2.90	-1.1502	0.1575	329	388	117.933130699088
3NND_A	T0528TS014_5	T0528	2.90	-0.4655	0.4503	329	388	117.933130699088
3NND_A	T0528TS018_1	T0528	2.13	6.1859	6.2142	329	388	117.933130699088
3NND_A	T0528TS018_2	T0528	2.49	5.7457	5.8026	329	388	117.933130699088
3NND_A	T0528TS018_3	T0528	2.23	5.6968	5.7569	329	388	117.933130699088
3NND_A	T0528TS018_4	T0528	2.01	6.2837	6.3057	329	388	117.933130699088
3NND_A	T0528TS018_5	T0528	2.30	6.1370	6.1685	329	388	117.933130699088
3NND_A	T0528TS026_1	T0528	1.84	6.2348	6.2600	329	373	113.373860182371
3NND_A	T0528TS026_2	T0528	1.83	6.2348	6.2600	329	372	113.06990881459
3NND_A	T0528TS026_3	T0528	2.39	6.3326	6.3515	329	351	106.686930091185
3NND_A	T0528TS026_4	T0528	1.92	5.7946	5.8483	329	351	106.686930091185
3NND_A	T0528TS026_5	T0528	2.45	6.1859	6.2142	329	351	106.686930091185
3NND_A	T0528TS028_1	T0528	2.58	6.2837	6.3057	329	388	117.933130699088
3NND_A	T0528TS028_2	T0528	2.23	6.2837	6.3057	329	388	117.933130699088
3NND_A	T0528TS028_3	T0528	2.39	5.8925	5.9398	329	388	117.933130699088
3NND_A	T0528TS028_4	T0528	2.11	6.3815	6.3972	329	388	117.933130699088
3NND_A	T0528TS028_5	T0528	2.21	5.5990	5.6654	329	388	117.933130699088
3NND_A	T0528TS035_1	T0528	2.08	6.2837	6.3057	329	372	113.06990881459
3NND_A	T0528TS037_1	T0528	2.04	6.1859	6.2142	329	388	117.933130699088
3NND_A	T0528TS037_2	T0528	2.09	6.2348	6.2600	329	388	117.933130699088
3NND_A	T0528TS037_3	T0528	2.32	6.3815	6.3972	329	388	117.933130699088
3NND_A	T0528TS037_4	T0528	2.94	6.1370	6.1685	329	388	117.933130699088
3NND_A	T0528TS037_5	T0528	2.02	6.2837	6.3057	329	388	117.933130699088
3NND_A	T0528TS047_1	T0528	1.86	6.7239	6.7175	329	388	117.933130699088
3NND_A	T0528TS055_1	T0528	1.97	5.8435	5.8941	329	388	117.933130699088
3NND_A	T0528TS055_2	T0528	2.09	6.3326	6.3515	329	388	117.933130699088
3NND_A	T0528TS055_3	T0528	2.24	5.9414	5.9855	329	388	117.933130699088
3NND_A	T0528TS055_4	T0528	2.57	5.7946	5.8483	329	388	117.933130699088
3NND_A	T0528TS055_5	T0528	2.24	6.2837	6.3057	329	388	117.933130699088
3NND_A	T0528TS056_1	T0528	2.00	5.8435	5.8941	329	370	112.462006079027
3NND_A	T0528TS056_2	T0528	1.75	6.3326	6.3515	329	388	117.933130699088
3NND_A	T0528TS056_3	T0528	2.25	6.2348	6.2600	329	388	117.933130699088
3NND_A	T0528TS056_4	T0528	1.73	6.2837	6.3057	329	388	117.933130699088
3NND_A	T0528TS056_5	T0528	1.73	6.2837	6.3057	329	388	117.933130699088
3NND_A	T0528TS063_1	T0528	1.74	6.3326	6.3515	329	388	117.933130699088
3NND_A	T0528TS063_2	T0528	1.74	6.3326	6.3515	329	388	117.933130699088
3NND_A	T0528TS063_3	T0528	1.74	6.3326	6.3515	329	388	117.933130699088
3NND_A	T0528TS063_4	T0528	1.74	6.3326	6.3515	329	388	117.933130699088
3NND_A	T0528TS063_5	T0528	1.74	6.3326	6.3515	329	388	117.933130699088
3NND_A	T0528TS074_1	T0528	1.88	5.5501	5.6197	329	364	110.63829787234
3NND_A	T0528TS077_1	T0528	1.83	6.3815	6.3972	329	388	117.933130699088
3NND_A	T0528TS077_2	T0528	1.83	6.3815	6.3972	329	388	117.933130699088
3NND_A	T0528TS077_3	T0528	1.83	6.3815	6.3972	329	388	117.933130699088
3NND_A	T0528TS080_1	T0528	1.90	6.3815	6.3972	329	388	117.933130699088
3NND_A	T0528TS080_2	T0528	1.84	6.3815	6.3972	329	388	117.933130699088
3NND_A	T0528TS080_3	T0528	2.16	6.0881	6.1227	329	388	117.933130699088
3NND_A	T0528TS080_4	T0528	2.15	6.2837	6.3057	329	388	117.933130699088
3NND_A	T0528TS080_5	T0528	1.87	6.2837	6.3057	329	388	117.933130699088
3NND_A	T0528TS088_1	T0528	2.05	6.0881	6.1227	329	388	117.933130699088
3NND_A	T0528TS088_2	T0528	2.05	6.0881	6.1227	329	387	117.629179331307
3NND_A	T0528TS088_3	T0528	2.01	6.2837	6.3057	329	387	117.629179331307
3NND_A	T0528TS088_4	T0528	2.37	5.9414	5.9855	329	387	117.629179331307
3NND_A	T0528TS088_5	T0528	2.08	5.9414	5.9855	329	387	117.629179331307
3NND_A	T0528TS094_1	T0528	2.27	6.1859	6.2142	329	388	117.933130699088
3NND_A	T0528TS094_2	T0528	1.78	6.3815	6.3972	329	388	117.933130699088
3NND_A	T0528TS094_3	T0528	2.02	6.3326	6.3515	329	388	117.933130699088
3NND_A	T0528TS094_4	T0528	2.02	6.3326	6.3515	329	388	117.933130699088
3NND_A	T0528TS094_5	T0528	2.06	6.5282	6.5345	329	388	117.933130699088
3NND_A	T0528TS102_1	T0528	2.29	5.6968	5.7569	329	388	117.933130699088
3NND_A	T0528TS102_2	T0528	2.29	5.8435	5.8941	329	388	117.933130699088
3NND_A	T0528TS102_3	T0528	2.18	6.1370	6.1685	329	388	117.933130699088
3NND_A	T0528TS102_4	T0528	2.26	5.7946	5.8483	329	388	117.933130699088
3NND_A	T0528TS102_5	T0528	2.42	5.8925	5.9398	329	388	117.933130699088
3NND_A	T0528TS103_1	T0528	1.91	6.2837	6.3057	329	388	117.933130699088
3NND_A	T0528TS103_2	T0528	2.74	6.1859	6.2142	329	388	117.933130699088
3NND_A	T0528TS103_3	T0528	1.83	5.8435	5.8941	329	348	105.775075987842
3NND_A	T0528TS103_4	T0528	2.06	5.6479	5.7112	329	357	108.510638297872
3NND_A	T0528TS103_5	T0528	1.95	6.1370	6.1685	329	338	102.73556231003
3NND_A	T0528TS104_1	T0528	2.09	6.2837	6.3057	329	388	117.933130699088
3NND_A	T0528TS113_1	T0528	1.92	6.0881	6.1227	329	388	117.933130699088
3NND_A	T0528TS113_2	T0528	1.90	6.0881	6.1227	329	388	117.933130699088
3NND_A	T0528TS113_3	T0528	2.05	6.1370	6.1685	329	388	117.933130699088
3NND_A	T0528TS113_4	T0528	1.77	6.1859	6.2142	329	388	117.933130699088
3NND_A	T0528TS113_5	T0528	1.90	6.0881	6.1227	329	388	117.933130699088
3NND_A	T0528TS114_1	T0528	1.80	6.2837	6.3057	329	388	117.933130699088
3NND_A	T0528TS114_2	T0528	1.81	6.3815	6.3972	329	388	117.933130699088
3NND_A	T0528TS114_3	T0528	1.81	6.4304	6.4430	329	388	117.933130699088
3NND_A	T0528TS114_4	T0528	1.91	6.2837	6.3057	329	388	117.933130699088
3NND_A	T0528TS114_5	T0528	1.91	6.2837	6.3057	329	388	117.933130699088
3NND_A	T0528TS117_1	T0528	2.58	6.0881	6.1227	329	387	117.629179331307
3NND_A	T0528TS117_2	T0528	2.56	6.0881	6.1227	329	387	117.629179331307
3NND_A	T0528TS117_3	T0528	2.54	6.0881	6.1227	329	387	117.629179331307
3NND_A	T0528TS117_4	T0528	2.59	6.0881	6.1227	329	387	117.629179331307
3NND_A	T0528TS117_5	T0528	2.59	6.0881	6.1227	329	387	117.629179331307
3NND_A	T0528TS119_1	T0528	1.90	6.3815	6.3972	329	388	117.933130699088
3NND_A	T0528TS119_2	T0528	1.72	6.4793	6.4887	329	388	117.933130699088
3NND_A	T0528TS119_3	T0528	1.88	6.3815	6.3972	329	388	117.933130699088
3NND_A	T0528TS119_4	T0528	2.27	6.0392	6.0770	329	388	117.933130699088
3NND_A	T0528TS119_5	T0528	2.40	6.0392	6.0770	329	388	117.933130699088
3NND_A	T0528TS127_1	T0528	2.12	6.2348	6.2600	329	377	114.589665653495
3NND_A	T0528TS127_2	T0528	2.25	6.0881	6.1227	329	374	113.677811550152
3NND_A	T0528TS127_3	T0528	2.22	5.9414	5.9855	329	374	113.677811550152
3NND_A	T0528TS127_4	T0528	1.94	6.2837	6.3057	329	374	113.677811550152
3NND_A	T0528TS127_5	T0528	1.80	5.8925	5.9398	329	370	112.462006079027
3NND_A	T0528TS129_1	T0528	2.26	5.1588	5.2542	329	388	117.933130699088
3NND_A	T0528TS129_2	T0528	2.53	5.4523	5.5283	329	388	117.933130699088
3NND_A	T0528TS129_3	T0528	2.34	5.5501	5.6197	329	388	117.933130699088
3NND_A	T0528TS129_4	T0528	2.20	6.0392	6.0770	329	388	117.933130699088
3NND_A	T0528TS129_5	T0528	2.28	5.8435	5.8941	329	388	117.933130699088
3NND_A	T0528TS142_1	T0528	2.13	6.2837	6.3057	329	388	117.933130699088
3NND_A	T0528TS142_2	T0528	1.77	6.1370	6.1685	329	388	117.933130699088
3NND_A	T0528TS142_3	T0528	2.06	6.1859	6.2142	329	388	117.933130699088
3NND_A	T0528TS142_4	T0528	1.95	5.8435	5.8941	329	388	117.933130699088
3NND_A	T0528TS142_5	T0528	2.21	6.3326	6.3515	329	388	117.933130699088
3NND_A	T0528TS149_1	T0528	1.93	6.1859	6.2142	329	388	117.933130699088
3NND_A	T0528TS165_1	T0528	1.94	5.7946	5.8483	329	349	106.079027355623
3NND_A	T0528TS165_2	T0528	2.13	5.7946	5.8483	329	359	109.118541033435
3NND_A	T0528TS165_3	T0528	1.73	6.1370	6.1685	329	335	101.823708206687
3NND_A	T0528TS165_4	T0528	2.09	5.7457	5.8026	329	351	106.686930091185
3NND_A	T0528TS165_5	T0528	2.36	5.6479	5.7112	329	371	112.765957446809
3NND_A	T0528TS166_1	T0528	2.11	6.5282	6.5345	329	388	117.933130699088
3NND_A	T0528TS166_2	T0528	1.86	6.2348	6.2600	329	388	117.933130699088
3NND_A	T0528TS166_3	T0528	2.14	6.1370	6.1685	329	388	117.933130699088
3NND_A	T0528TS166_4	T0528	2.28	5.7457	5.8026	329	388	117.933130699088
3NND_A	T0528TS166_5	T0528	2.16	6.2837	6.3057	329	388	117.933130699088
3NND_A	T0528TS171_1	T0528	2.03	6.0392	6.0770	329	374	113.677811550152
3NND_A	T0528TS171_2	T0528	2.07	6.3326	6.3515	329	374	113.677811550152
3NND_A	T0528TS171_3	T0528	2.11	5.6968	5.7569	329	368	111.854103343465
3NND_A	T0528TS171_4	T0528	2.91	5.5012	5.5740	329	369	112.158054711246
3NND_A	T0528TS173_1	T0528	2.26	5.8925	5.9398	329	370	112.462006079027
3NND_A	T0528TS173_2	T0528	2.35	6.1859	6.2142	329	373	113.373860182371
3NND_A	T0528TS173_3	T0528	2.14	6.2348	6.2600	329	372	113.06990881459
3NND_A	T0528TS173_4	T0528	2.27	6.0392	6.0770	329	368	111.854103343465
3NND_A	T0528TS173_5	T0528	2.00	6.3326	6.3515	329	366	111.246200607903
3NND_A	T0528TS174_1	T0528	2.96	6.0881	6.1227	329	388	117.933130699088
3NND_A	T0528TS207_1	T0528	1.85	6.3815	6.3972	329	369	112.158054711246
3NND_A	T0528TS207_2	T0528	1.73	6.1859	6.2142	329	370	112.462006079027
3NND_A	T0528TS207_3	T0528	2.03	5.5990	5.6654	329	379	115.197568389058
3NND_A	T0528TS207_4	T0528	1.78	6.3326	6.3515	329	379	115.197568389058
3NND_A	T0528TS207_5	T0528	1.87	6.3815	6.3972	329	348	105.775075987842
3NND_A	T0528TS208_1	T0528	2.11	5.9414	5.9855	329	388	117.933130699088
3NND_A	T0528TS208_2	T0528	2.09	6.0392	6.0770	329	388	117.933130699088
3NND_A	T0528TS208_3	T0528	1.89	5.6968	5.7569	329	388	117.933130699088
3NND_A	T0528TS208_4	T0528	1.93	5.8435	5.8941	329	388	117.933130699088
3NND_A	T0528TS208_5	T0528	1.73	6.2348	6.2600	329	388	117.933130699088
3NND_A	T0528TS213_1	T0528	2.25	6.0881	6.1227	329	374	113.677811550152
3NND_A	T0528TS213_2	T0528	2.25	5.9903	6.0313	329	368	111.854103343465
3NND_A	T0528TS213_3	T0528	1.92	5.8925	5.9398	329	370	112.462006079027
3NND_A	T0528TS213_4	T0528	1.94	6.2837	6.3057	329	374	113.677811550152
3NND_A	T0528TS213_5	T0528	2.01	6.0392	6.0770	329	374	113.677811550152
3NND_A	T0528TS214_1	T0528	2.27	6.1370	6.1685	329	386	117.325227963526
3NND_A	T0528TS214_2	T0528	2.22	5.7946	5.8483	329	387	117.629179331307
3NND_A	T0528TS214_3	T0528	2.26	6.0392	6.0770	329	387	117.629179331307
3NND_A	T0528TS214_4	T0528	2.10	6.0881	6.1227	329	388	117.933130699088
3NND_A	T0528TS214_5	T0528	2.31	5.8925	5.9398	329	388	117.933130699088
3NND_A	T0528TS215_1	T0528	1.97	6.3815	6.3972	329	388	117.933130699088
3NND_A	T0528TS215_2	T0528	1.79	6.3815	6.3972	329	388	117.933130699088
3NND_A	T0528TS215_3	T0528	2.16	6.0881	6.1227	329	388	117.933130699088
3NND_A	T0528TS215_4	T0528	1.87	6.2837	6.3057	329	388	117.933130699088
3NND_A	T0528TS215_5	T0528	1.78	6.4304	6.4430	329	388	117.933130699088
3NND_A	T0528TS218_1	T0528	2.09	6.1859	6.2142	329	383	116.413373860182
3NND_A	T0528TS218_2	T0528	2.23	6.1370	6.1685	329	383	116.413373860182
3NND_A	T0528TS218_3	T0528	2.14	6.1859	6.2142	329	383	116.413373860182
3NND_A	T0528TS218_4	T0528	2.13	6.1859	6.2142	329	383	116.413373860182
3NND_A	T0528TS218_5	T0528	2.14	6.1859	6.2142	329	383	116.413373860182
3NND_A	T0528TS220_1	T0528	1.77	6.1370	6.1685	329	388	117.933130699088
3NND_A	T0528TS220_2	T0528	2.13	6.2837	6.3057	329	388	117.933130699088
3NND_A	T0528TS220_3	T0528	2.06	6.1859	6.2142	329	388	117.933130699088
3NND_A	T0528TS220_4	T0528	2.41	5.8925	5.9398	329	388	117.933130699088
3NND_A	T0528TS220_5	T0528	2.25	4.9632	5.0716	329	388	117.933130699088
3NND_A	T0528TS228_1	T0528	2.33	6.0881	6.1227	329	379	115.197568389058
3NND_A	T0528TS228_2	T0528	2.02	5.8925	5.9398	329	379	115.197568389058
3NND_A	T0528TS228_3	T0528	2.02	5.7457	5.8026	329	379	115.197568389058
3NND_A	T0528TS228_4	T0528	2.26	5.9414	5.9855	329	384	116.717325227964
3NND_A	T0528TS228_5	T0528	2.30	6.2348	6.2600	329	380	115.501519756839
3NND_A	T0528TS229_1	T0528	no_data	no_data	no_data	329	no_data	no_data
3NND_A	T0528TS229_2	T0528	no_data	no_data	no_data	329	no_data	no_data
3NND_A	T0528TS229_3	T0528	no_data	no_data	no_data	329	no_data	no_data
3NND_A	T0528TS229_4	T0528	no_data	no_data	no_data	329	no_data	no_data
3NND_A	T0528TS229_5	T0528	no_data	no_data	no_data	329	no_data	no_data
3NND_A	T0528TS236_1	T0528	2.47	5.9414	5.9855	329	388	117.933130699088
3NND_A	T0528TS236_2	T0528	2.60	5.8925	5.9398	329	388	117.933130699088
3NND_A	T0528TS236_3	T0528	2.96	5.5990	5.6654	329	388	117.933130699088
3NND_A	T0528TS236_4	T0528	2.64	6.0392	6.0770	329	388	117.933130699088
3NND_A	T0528TS236_5	T0528	2.69	5.8925	5.9398	329	388	117.933130699088
3NND_A	T0528TS244_1	T0528	1.81	6.0881	6.1227	329	388	117.933130699088
3NND_A	T0528TS244_2	T0528	2.00	5.5501	5.6197	329	359	109.118541033435
3NND_A	T0528TS244_3	T0528	1.64	5.9903	6.0313	329	355	107.90273556231
3NND_A	T0528TS244_4	T0528	1.89	5.5501	5.6197	329	336	102.127659574468
3NND_A	T0528TS244_5	T0528	1.89	6.1370	6.1685	329	341	103.647416413374
3NND_A	T0528TS245_1	T0528	1.72	6.2348	6.2600	329	388	117.933130699088
3NND_A	T0528TS250_1	T0528	2.43	5.2567	5.3456	329	386	117.325227963526
3NND_A	T0528TS250_2	T0528	2.51	5.2078	5.2999	329	387	117.629179331307
3NND_A	T0528TS253_1	T0528	2.31	5.8925	5.9398	329	388	117.933130699088
3NND_A	T0528TS253_2	T0528	2.17	5.8925	5.9398	329	388	117.933130699088
3NND_A	T0528TS253_3	T0528	2.24	5.8925	5.9398	329	388	117.933130699088
3NND_A	T0528TS253_4	T0528	2.74	5.6968	5.7569	329	388	117.933130699088
3NND_A	T0528TS253_5	T0528	2.80	5.9414	5.9855	329	388	117.933130699088
3NND_A	T0528TS257_1	T0528	2.94	-1.5903	0.0561	329	388	117.933130699088
3NND_A	T0528TS257_2	T0528	2.49	-0.6122	0.3743	329	388	117.933130699088
3NND_A	T0528TS257_3	T0528	2.09	-1.5903	0.0561	329	388	117.933130699088
3NND_A	T0528TS257_4	T0528	2.54	-1.3458	0.1042	329	388	117.933130699088
3NND_A	T0528TS257_5	T0528	2.17	-1.3947	0.0930	329	388	117.933130699088
3NND_A	T0528TS264_1	T0528	2.36	-1.3947	0.0930	329	388	117.933130699088
3NND_A	T0528TS264_2	T0528	2.97	-1.9816	0.0152	329	388	117.933130699088
3NND_A	T0528TS264_3	T0528	2.63	-1.4436	0.0826	329	388	117.933130699088
3NND_A	T0528TS264_4	T0528	2.28	-1.8838	0.0220	329	388	117.933130699088
3NND_A	T0528TS264_5	T0528	2.51	-1.4925	0.0730	329	388	117.933130699088
3NND_A	T0528TS273_1	T0528	2.00	5.8435	5.8941	329	370	112.462006079027
3NND_A	T0528TS273_2	T0528	1.87	5.8925	5.9398	329	373	113.373860182371
3NND_A	T0528TS273_3	T0528	1.95	6.2348	6.2600	329	372	113.06990881459
3NND_A	T0528TS273_4	T0528	2.16	5.9903	6.0313	329	368	111.854103343465
3NND_A	T0528TS273_5	T0528	1.74	6.0392	6.0770	329	366	111.246200607903
3NND_A	T0528TS275_1	T0528	1.94	6.1859	6.2142	329	388	117.933130699088
3NND_A	T0528TS275_2	T0528	1.94	6.1859	6.2142	329	388	117.933130699088
3NND_A	T0528TS275_3	T0528	1.94	6.1859	6.2142	329	388	117.933130699088
3NND_A	T0528TS275_4	T0528	2.14	6.2837	6.3057	329	388	117.933130699088
3NND_A	T0528TS275_5	T0528	1.95	6.0881	6.1227	329	388	117.933130699088
3NND_A	T0528TS276_1	T0528	2.02	6.3326	6.3515	329	388	117.933130699088
3NND_A	T0528TS276_2	T0528	2.02	6.3326	6.3515	329	388	117.933130699088
3NND_A	T0528TS276_3	T0528	1.88	6.1370	6.1685	329	388	117.933130699088
3NND_A	T0528TS276_4	T0528	1.88	6.1370	6.1685	329	388	117.933130699088
3NND_A	T0528TS276_5	T0528	1.88	6.1370	6.1685	329	388	117.933130699088
3NND_A	T0528TS286_1	T0528	1.88	6.1370	6.1685	329	388	117.933130699088
3NND_A	T0528TS286_2	T0528	1.88	6.1370	6.1685	329	388	117.933130699088
3NND_A	T0528TS286_3	T0528	1.88	6.1370	6.1685	329	388	117.933130699088
3NND_A	T0528TS289_1	T0528	2.41	5.8925	5.9398	329	388	117.933130699088
3NND_A	T0528TS291_1	T0528	2.18	6.0881	6.1227	329	388	117.933130699088
3NND_A	T0528TS291_2	T0528	2.57	6.0392	6.0770	329	388	117.933130699088
3NND_A	T0528TS291_3	T0528	2.37	5.8925	5.9398	329	388	117.933130699088
3NND_A	T0528TS291_4	T0528	2.06	5.6968	5.7569	329	388	117.933130699088
3NND_A	T0528TS291_5	T0528	2.18	6.0881	6.1227	329	388	117.933130699088
3NND_A	T0528TS296_1	T0528	2.00	5.8435	5.8941	329	370	112.462006079027
3NND_A	T0528TS296_2	T0528	1.95	6.2348	6.2600	329	372	113.06990881459
3NND_A	T0528TS296_3	T0528	1.87	5.8925	5.9398	329	373	113.373860182371
3NND_A	T0528TS296_4	T0528	1.95	6.0392	6.0770	329	368	111.854103343465
3NND_A	T0528TS296_5	T0528	2.40	5.8435	5.8941	329	357	108.510638297872
3NND_A	T0528TS302_1	T0528	2.13	6.2837	6.3057	329	388	117.933130699088
3NND_A	T0528TS302_2	T0528	1.77	6.1370	6.1685	329	388	117.933130699088
3NND_A	T0528TS302_3	T0528	2.06	6.1859	6.2142	329	388	117.933130699088
3NND_A	T0528TS302_4	T0528	1.95	5.8435	5.8941	329	388	117.933130699088
3NND_A	T0528TS302_5	T0528	2.21	6.3326	6.3515	329	388	117.933130699088
3NND_A	T0528TS304_1	T0528	2.27	5.7457	5.8026	329	388	117.933130699088
3NND_A	T0528TS304_2	T0528	2.42	5.6479	5.7112	329	388	117.933130699088
3NND_A	T0528TS304_3	T0528	2.38	5.9414	5.9855	329	388	117.933130699088
3NND_A	T0528TS304_4	T0528	2.33	4.7187	4.8434	329	388	117.933130699088
3NND_A	T0528TS304_5	T0528	2.23	6.0881	6.1227	329	388	117.933130699088
3NND_A	T0528TS307_1	T0528	2.55	5.8925	5.9398	329	388	117.933130699088
3NND_A	T0528TS307_2	T0528	2.28	5.6479	5.7112	329	388	117.933130699088
3NND_A	T0528TS307_3	T0528	2.19	5.9414	5.9855	329	388	117.933130699088
3NND_A	T0528TS307_4	T0528	2.70	5.8925	5.9398	329	388	117.933130699088
3NND_A	T0528TS307_5	T0528	2.31	5.8435	5.8941	329	388	117.933130699088
3NND_A	T0528TS314_1	T0528	1.93	6.1859	6.2142	329	388	117.933130699088
3NND_A	T0528TS314_2	T0528	2.34	3.4960	3.7071	329	388	117.933130699088
3NND_A	T0528TS314_3	T0528	2.55	2.8602	3.1218	329	388	117.933130699088
3NND_A	T0528TS319_1	T0528	2.00	5.8435	5.8941	329	370	112.462006079027
3NND_A	T0528TS319_2	T0528	1.74	6.0392	6.0770	329	366	111.246200607903
3NND_A	T0528TS319_3	T0528	2.16	5.9903	6.0313	329	368	111.854103343465
3NND_A	T0528TS319_4	T0528	1.87	5.8925	5.9398	329	373	113.373860182371
3NND_A	T0528TS319_5	T0528	2.01	5.7946	5.8483	329	359	109.118541033435
3NND_A	T0528TS321_1	T0528	1.79	6.3326	6.3515	329	388	117.933130699088
3NND_A	T0528TS321_2	T0528	2.02	6.0881	6.1227	329	388	117.933130699088
3NND_A	T0528TS321_3	T0528	2.61	6.2837	6.3057	329	388	117.933130699088
3NND_A	T0528TS321_4	T0528	2.13	6.2837	6.3057	329	388	117.933130699088
3NND_A	T0528TS321_5	T0528	2.19	5.9903	6.0313	329	388	117.933130699088
3NND_A	T0528TS345_1	T0528	2.31	6.0392	6.0770	329	388	117.933130699088
3NND_A	T0528TS345_2	T0528	2.72	6.1859	6.2142	329	388	117.933130699088
3NND_A	T0528TS345_3	T0528	1.96	6.3326	6.3515	329	388	117.933130699088
3NND_A	T0528TS345_4	T0528	2.09	6.2348	6.2600	329	388	117.933130699088
3NND_A	T0528TS345_5	T0528	2.00	6.3326	6.3515	329	388	117.933130699088
3NND_A	T0528TS346_1	T0528	2.01	6.1370	6.1685	329	388	117.933130699088
3NND_A	T0528TS350_1	T0528	2.10	-1.2969	0.1162	329	388	117.933130699088
3NND_A	T0528TS350_2	T0528	2.21	-1.3458	0.1042	329	388	117.933130699088
3NND_A	T0528TS350_3	T0528	2.41	-1.1991	0.1429	329	388	117.933130699088
3NND_A	T0528TS350_4	T0528	2.23	-0.9056	0.2435	329	388	117.933130699088
3NND_A	T0528TS350_5	T0528	3.07	-0.4655	0.4503	329	388	117.933130699088
3NND_A	T0528TS361_1	T0528	2.32	5.9903	6.0313	329	388	117.933130699088
3NND_A	T0528TS361_2	T0528	1.80	6.0881	6.1227	329	388	117.933130699088
3NND_A	T0528TS361_3	T0528	2.80	6.3815	6.3972	329	388	117.933130699088
3NND_A	T0528TS361_4	T0528	2.03	6.2348	6.2600	329	388	117.933130699088
3NND_A	T0528TS361_5	T0528	1.75	6.3815	6.3972	329	388	117.933130699088
3NND_A	T0528TS366_1	T0528	1.74	6.3326	6.3515	329	388	117.933130699088
3NND_A	T0528TS366_2	T0528	2.09	6.0392	6.0770	329	388	117.933130699088
3NND_A	T0528TS366_3	T0528	2.03	5.8925	5.9398	329	388	117.933130699088
3NND_A	T0528TS366_4	T0528	2.35	6.0392	6.0770	329	388	117.933130699088
3NND_A	T0528TS366_5	T0528	2.43	5.6479	5.7112	329	388	117.933130699088
3NND_A	T0528TS380_1	T0528	2.24	6.3815	6.3972	329	388	117.933130699088
3NND_A	T0528TS380_2	T0528	1.74	6.4304	6.4430	329	388	117.933130699088
3NND_A	T0528TS380_3	T0528	2.06	6.5282	6.5345	329	388	117.933130699088
3NND_A	T0528TS380_4	T0528	2.27	6.1859	6.2142	329	388	117.933130699088
3NND_A	T0528TS380_5	T0528	1.78	6.3815	6.3972	329	388	117.933130699088
3NND_A	T0528TS391_1	T0528	2.22	6.0392	6.0770	329	388	117.933130699088
3NND_A	T0528TS395_1	T0528	2.04	6.3326	6.3515	329	388	117.933130699088
3NND_A	T0528TS395_2	T0528	1.84	6.4304	6.4430	329	388	117.933130699088
3NND_A	T0528TS395_3	T0528	2.43	5.9414	5.9855	329	388	117.933130699088
3NND_A	T0528TS395_4	T0528	2.32	6.3815	6.3972	329	388	117.933130699088
3NND_A	T0528TS395_5	T0528	2.40	6.4304	6.4430	329	388	117.933130699088
3NND_A	T0528TS407_1	T0528	1.71	6.4793	6.4887	329	388	117.933130699088
3NND_A	T0528TS407_2	T0528	2.13	6.4304	6.4430	329	388	117.933130699088
3NND_A	T0528TS407_3	T0528	2.06	6.5282	6.5345	329	388	117.933130699088
3NND_A	T0528TS407_4	T0528	1.84	6.4304	6.4430	329	388	117.933130699088
3NND_A	T0528TS407_5	T0528	1.74	6.4304	6.4430	329	388	117.933130699088
3NND_A	T0528TS409_1	T0528	1.79	6.1859	6.2142	329	388	117.933130699088
3NND_A	T0528TS409_2	T0528	2.43	5.8925	5.9398	329	388	117.933130699088
3NND_A	T0528TS409_3	T0528	2.47	5.9414	5.9855	329	388	117.933130699088
3NND_A	T0528TS409_4	T0528	2.32	6.0392	6.0770	329	388	117.933130699088
3NND_A	T0528TS409_5	T0528	2.04	5.9414	5.9855	329	388	117.933130699088
3NND_A	T0528TS419_1	T0528	2.11	6.5282	6.5345	329	388	117.933130699088
3NND_A	T0528TS419_2	T0528	2.16	6.2348	6.2600	329	388	117.933130699088
3NND_A	T0528TS419_3	T0528	1.84	6.4304	6.4430	329	388	117.933130699088
3NND_A	T0528TS419_4	T0528	1.79	6.3326	6.3515	329	388	117.933130699088
3NND_A	T0528TS419_5	T0528	2.96	6.0881	6.1227	329	388	117.933130699088
3NND_A	T0528TS420_1	T0528	1.79	6.2837	6.3057	329	366	111.246200607903
3NND_A	T0528TS420_2	T0528	2.29	6.2837	6.3057	329	374	113.677811550152
3NND_A	T0528TS420_3	T0528	1.98	5.7946	5.8483	329	347	105.471124620061
3NND_A	T0528TS420_4	T0528	2.46	5.8925	5.9398	329	362	110.030395136778
3NND_A	T0528TS428_1	T0528	1.84	6.4304	6.4430	329	388	117.933130699088
3NND_A	T0528TS428_2	T0528	1.85	6.3815	6.3972	329	388	117.933130699088
3NND_A	T0528TS428_3	T0528	1.81	6.5282	6.5345	329	388	117.933130699088
3NND_A	T0528TS428_4	T0528	1.98	6.4793	6.4887	329	388	117.933130699088
3NND_A	T0528TS428_5	T0528	2.04	6.1370	6.1685	329	388	117.933130699088
3NND_A	T0528TS429_1	T0528	2.07	6.1859	6.2142	329	388	117.933130699088
3NND_A	T0528TS429_2	T0528	2.07	6.1859	6.2142	329	373	113.373860182371
3NND_A	T0528TS429_3	T0528	2.09	6.1370	6.1685	329	374	113.677811550152
3NND_A	T0528TS429_4	T0528	2.81	6.1370	6.1685	329	369	112.158054711246
3NND_A	T0528TS429_5	T0528	1.69	6.2837	6.3057	329	348	105.775075987842
3NND_A	T0528TS435_1	T0528	1.83	6.3815	6.3972	329	388	117.933130699088
3NND_A	T0528TS435_2	T0528	1.83	6.3815	6.3972	329	388	117.933130699088
3NND_A	T0528TS435_3	T0528	1.83	6.3815	6.3972	329	388	117.933130699088
3NND_A	T0528TS436_1	T0528	1.94	6.2348	6.2600	329	379	115.197568389058
3NND_A	T0528TS436_2	T0528	2.13	5.9903	6.0313	329	377	114.589665653495
3NND_A	T0528TS436_3	T0528	2.07	5.8925	5.9398	329	358	108.814589665654
3NND_A	T0528TS436_4	T0528	2.17	5.8925	5.9398	329	372	113.06990881459
3NND_A	T0528TS436_5	T0528	1.64	5.9414	5.9855	329	362	110.030395136778
3NND_A	T0528TS447_1	T0528	1.77	6.1370	6.1685	329	388	117.933130699088
3NND_A	T0528TS447_2	T0528	2.13	6.2837	6.3057	329	388	117.933130699088
3NND_A	T0528TS447_3	T0528	2.06	6.1859	6.2142	329	388	117.933130699088
3NND_A	T0528TS447_4	T0528	2.41	5.8925	5.9398	329	388	117.933130699088
3NND_A	T0528TS447_5	T0528	2.25	4.9632	5.0716	329	388	117.933130699088
3NND_A	T0528TS449_1	T0528	2.01	6.1370	6.1685	329	388	117.933130699088
3NND_A	T0528TS452_1	T0528	2.83	6.1859	6.2142	329	388	117.933130699088
3NND_A	T0528TS452_2	T0528	2.82	6.1370	6.1685	329	388	117.933130699088
3NND_A	T0528TS452_3	T0528	2.83	6.1859	6.2142	329	388	117.933130699088
3NND_A	T0528TS452_4	T0528	2.83	6.1859	6.2142	329	388	117.933130699088
3NND_A	T0528TS452_5	T0528	3.03	5.8925	5.9398	329	388	117.933130699088
3NND_A	T0528TS453_1	T0528	2.01	6.1370	6.1685	329	388	117.933130699088
3NND_A	T0528TS457_1	T0528	2.29	6.1859	6.2142	329	388	117.933130699088
3NND_A	T0528TS457_2	T0528	2.38	6.1859	6.2142	329	388	117.933130699088
3NND_A	T0528TS457_3	T0528	2.79	6.1370	6.1685	329	388	117.933130699088
3NND_A	T0528TS457_4	T0528	2.70	6.0881	6.1227	329	388	117.933130699088
3NND_A	T0528TS457_5	T0528	2.33	5.9414	5.9855	329	388	117.933130699088
3NND_A	T0528TS470_1	T0528	2.27	6.1859	6.2142	329	388	117.933130699088
3NND_A	T0528TS470_2	T0528	2.01	6.1370	6.1685	329	388	117.933130699088
3NND_A	T0528TS470_3	T0528	2.01	6.1370	6.1685	329	388	117.933130699088
3NND_A	T0528TS470_4	T0528	2.01	6.1370	6.1685	329	388	117.933130699088
3NND_A	T0528TS470_5	T0528	2.72	6.1859	6.2142	329	388	117.933130699088
3NND_A	T0528TS471_1	T0528	1.79	6.2837	6.3057	329	366	111.246200607903
3NND_A	T0528TS471_2	T0528	2.29	6.2837	6.3057	329	374	113.677811550152
3NND_A	T0528TS471_3	T0528	1.98	5.7946	5.8483	329	347	105.471124620061
3NND_A	T0528TS471_4	T0528	2.46	5.8925	5.9398	329	362	110.030395136778
3NND_A	T0528TS476_1	T0528	2.55	6.2348	6.2600	329	371	112.765957446809
3NND_A	T0528TS476_2	T0528	2.07	6.3326	6.3515	329	374	113.677811550152
3NND_A	T0528TS476_3	T0528	2.04	5.6968	5.7569	329	353	107.294832826748
3NND_A	T0528TS476_4	T0528	2.81	5.6968	5.7569	329	350	106.382978723404
3NND_A	T0528TS476_5	T0528	2.27	6.3326	6.3515	329	353	107.294832826748
3NND_A	T0528TS481_1	T0528	2.40	5.9903	6.0313	329	388	117.933130699088
3NND_A	T0528TS481_2	T0528	2.49	5.9414	5.9855	329	388	117.933130699088
3NND_A	T0528TS481_3	T0528	2.52	6.0392	6.0770	329	388	117.933130699088
3NND_A	T0528TS481_4	T0528	2.12	6.0392	6.0770	329	388	117.933130699088
3NND_A	T0528TS481_5	T0528	1.93	6.2348	6.2600	329	388	117.933130699088
3NND_A	T0528TS490_1	T0528	1.86	6.2837	6.3057	329	388	117.933130699088
3NND_A	T0528TS490_2	T0528	1.90	6.3815	6.3972	329	388	117.933130699088
3NND_A	T0528TS490_3	T0528	1.82	6.2837	6.3057	329	388	117.933130699088
3NND_A	T0528TS490_4	T0528	1.75	6.2837	6.3057	329	388	117.933130699088
3NND_A	T0528TS490_5	T0528	1.86	6.4793	6.4887	329	388	117.933130699088
T0528AL285_1	T0528AL285_2	T0528	1.95	12.6195	12.2370	385	369	95.8441558441558
T0528AL285_1	T0528AL285_3	T0528	2.59	6.7102	6.7047	385	340	88.3116883116883
T0528AL285_1	T0528AL285_4	T0528	2.03	12.3119	11.9490	385	360	93.5064935064935
T0528AL285_1	T0528AL285_5	T0528	2.86	7.0729	7.0442	385	341	88.5714285714286
T0528AL285_1	T0528AL396_3	T0528	3.03	9.0857	8.9284	385	371	96.3636363636364
T0528AL285_1	T0528AL396_4	T0528	2.20	11.7823	11.4531	385	338	87.7922077922078
T0528AL285_1	T0528AL396_5	T0528	2.74	10.8153	10.5477	385	366	95.0649350649351
T0528AL285_1	T0528TS001_1	T0528	0.69	13.8192	13.3603	385	372	96.6233766233766
T0528AL285_1	T0528TS001_2	T0528	0.76	13.6372	13.1899	385	373	96.8831168831169
T0528AL285_1	T0528TS001_3	T0528	2.02	12.1807	11.8262	385	370	96.1038961038961
T0528AL285_1	T0528TS001_4	T0528	0.98	13.3641	12.9342	385	368	95.5844155844156
T0528AL285_1	T0528TS001_5	T0528	1.97	12.9545	12.5506	385	368	95.5844155844156
T0528AL285_1	T0528TS002_1	T0528	2.03	12.8179	12.4228	385	388	100.779220779221
T0528AL285_1	T0528TS002_2	T0528	0.90	13.4551	13.0194	385	388	100.779220779221
T0528AL285_1	T0528TS002_3	T0528	1.67	12.8634	12.4654	385	388	100.779220779221
T0528AL285_1	T0528TS002_4	T0528	1.72	13.0455	12.6359	385	388	100.779220779221
T0528AL285_1	T0528TS002_5	T0528	1.73	13.1365	12.7211	385	388	100.779220779221
T0528AL285_1	T0528TS014_1	T0528	2.84	-0.8365	0.2717	385	388	100.779220779221
T0528AL285_1	T0528TS014_2	T0528	3.17	-0.6544	0.3537	385	388	100.779220779221
T0528AL285_1	T0528TS014_3	T0528	2.71	-1.0185	0.2011	385	388	100.779220779221
T0528AL285_1	T0528TS014_4	T0528	3.02	-1.2461	0.1296	385	388	100.779220779221
T0528AL285_1	T0528TS014_5	T0528	2.74	-0.9275	0.2349	385	388	100.779220779221
T0528AL285_1	T0528TS018_1	T0528	1.96	12.5448	12.1671	385	388	100.779220779221
T0528AL285_1	T0528TS018_2	T0528	1.65	13.2276	12.8063	385	388	100.779220779221
T0528AL285_1	T0528TS018_3	T0528	2.84	6.4459	6.4574	385	388	100.779220779221
T0528AL285_1	T0528TS018_4	T0528	1.97	12.6814	12.2949	385	388	100.779220779221
T0528AL285_1	T0528TS018_5	T0528	2.13	12.4538	12.0819	385	388	100.779220779221
T0528AL285_1	T0528TS026_1	T0528	0.55	13.6372	13.1899	385	373	96.8831168831169
T0528AL285_1	T0528TS026_2	T0528	1.96	12.8179	12.4228	385	372	96.6233766233766
T0528AL285_1	T0528TS026_3	T0528	2.28	12.2036	11.8476	385	351	91.1688311688312
T0528AL285_1	T0528TS026_4	T0528	2.98	6.9791	6.9564	385	351	91.1688311688312
T0528AL285_1	T0528TS026_5	T0528	2.16	12.1103	11.7602	385	351	91.1688311688312
T0528AL285_1	T0528TS028_1	T0528	0.64	13.5917	13.1472	385	388	100.779220779221
T0528AL285_1	T0528TS028_2	T0528	1.96	12.7724	12.3802	385	388	100.779220779221
T0528AL285_1	T0528TS028_3	T0528	2.15	12.2262	11.8688	385	388	100.779220779221
T0528AL285_1	T0528TS028_4	T0528	2.80	7.4017	7.3519	385	388	100.779220779221
T0528AL285_1	T0528TS028_5	T0528	2.41	10.9063	10.6330	385	388	100.779220779221
T0528AL285_1	T0528TS035_1	T0528	2.04	12.3628	11.9966	385	372	96.6233766233766
T0528AL285_1	T0528TS037_1	T0528	0.79	13.5917	13.1472	385	388	100.779220779221
T0528AL285_1	T0528TS037_2	T0528	1.07	13.5006	13.0620	385	388	100.779220779221
T0528AL285_1	T0528TS037_3	T0528	0.62	13.6372	13.1899	385	388	100.779220779221
T0528AL285_1	T0528TS037_4	T0528	1.88	13.2276	12.8063	385	388	100.779220779221
T0528AL285_1	T0528TS037_5	T0528	0.62	13.6827	13.2325	385	388	100.779220779221
T0528AL285_1	T0528TS047_1	T0528	1.68	13.0455	12.6359	385	388	100.779220779221
T0528AL285_1	T0528TS055_1	T0528	2.36	11.9531	11.6131	385	388	100.779220779221
T0528AL285_1	T0528TS055_2	T0528	2.30	12.0442	11.6983	385	388	100.779220779221
T0528AL285_1	T0528TS055_3	T0528	2.33	12.1352	11.7836	385	388	100.779220779221
T0528AL285_1	T0528TS055_4	T0528	2.26	12.6359	12.2523	385	388	100.779220779221
T0528AL285_1	T0528TS055_5	T0528	2.54	12.2262	11.8688	385	388	100.779220779221
T0528AL285_1	T0528TS056_1	T0528	2.02	12.1807	11.8262	385	370	96.1038961038961
T0528AL285_1	T0528TS056_2	T0528	1.46	13.1820	12.7637	385	388	100.779220779221
T0528AL285_1	T0528TS056_3	T0528	1.83	12.6814	12.2949	385	388	100.779220779221
T0528AL285_1	T0528TS056_4	T0528	1.71	12.8179	12.4228	385	388	100.779220779221
T0528AL285_1	T0528TS056_5	T0528	1.71	12.8179	12.4228	385	388	100.779220779221
T0528AL285_1	T0528TS063_1	T0528	1.88	12.6359	12.2523	385	388	100.779220779221
T0528AL285_1	T0528TS063_2	T0528	1.88	12.6359	12.2523	385	388	100.779220779221
T0528AL285_1	T0528TS063_3	T0528	1.88	12.6359	12.2523	385	388	100.779220779221
T0528AL285_1	T0528TS063_4	T0528	1.88	12.6359	12.2523	385	388	100.779220779221
T0528AL285_1	T0528TS063_5	T0528	1.88	12.6359	12.2523	385	388	100.779220779221
T0528AL285_1	T0528TS074_1	T0528	2.57	7.4927	7.4371	385	364	94.5454545454545
T0528AL285_1	T0528TS077_1	T0528	1.39	13.2731	12.8489	385	388	100.779220779221
T0528AL285_1	T0528TS077_2	T0528	1.39	13.3186	12.8916	385	388	100.779220779221
T0528AL285_1	T0528TS077_3	T0528	1.39	13.2731	12.8489	385	388	100.779220779221
T0528AL285_1	T0528TS080_1	T0528	1.74	12.9545	12.5506	385	388	100.779220779221
T0528AL285_1	T0528TS080_2	T0528	1.72	13.0455	12.6359	385	388	100.779220779221
T0528AL285_1	T0528TS080_3	T0528	1.94	12.7269	12.3376	385	388	100.779220779221
T0528AL285_1	T0528TS080_4	T0528	1.64	12.7724	12.3802	385	388	100.779220779221
T0528AL285_1	T0528TS080_5	T0528	1.89	12.6814	12.2949	385	388	100.779220779221
T0528AL285_1	T0528TS088_1	T0528	0.90	13.5006	13.0620	385	388	100.779220779221
T0528AL285_1	T0528TS088_2	T0528	0.90	13.5006	13.0620	385	387	100.519480519481
T0528AL285_1	T0528TS088_3	T0528	1.09	13.4096	12.9768	385	387	100.519480519481
T0528AL285_1	T0528TS088_4	T0528	1.01	13.3641	12.9342	385	387	100.519480519481
T0528AL285_1	T0528TS088_5	T0528	0.91	13.3641	12.9342	385	387	100.519480519481
T0528AL285_1	T0528TS094_1	T0528	1.41	13.5462	13.1046	385	388	100.779220779221
T0528AL285_1	T0528TS094_2	T0528	1.40	13.5006	13.0620	385	388	100.779220779221
T0528AL285_1	T0528TS094_3	T0528	1.33	13.5006	13.0620	385	388	100.779220779221
T0528AL285_1	T0528TS094_4	T0528	1.33	13.5006	13.0620	385	388	100.779220779221
T0528AL285_1	T0528TS094_5	T0528	1.70	12.8179	12.4228	385	388	100.779220779221
T0528AL285_1	T0528TS102_1	T0528	2.20	12.0442	11.6983	385	388	100.779220779221
T0528AL285_1	T0528TS102_2	T0528	2.18	11.8166	11.4852	385	388	100.779220779221
T0528AL285_1	T0528TS102_3	T0528	2.04	12.4538	12.0819	385	388	100.779220779221
T0528AL285_1	T0528TS102_4	T0528	2.08	12.3173	11.9540	385	388	100.779220779221
T0528AL285_1	T0528TS102_5	T0528	2.02	12.3628	11.9966	385	388	100.779220779221
T0528AL285_1	T0528TS103_1	T0528	1.06	13.4096	12.9768	385	388	100.779220779221
T0528AL285_1	T0528TS103_2	T0528	2.79	7.2651	7.2241	385	388	100.779220779221
T0528AL285_1	T0528TS103_3	T0528	1.96	12.5269	12.1503	385	348	90.3896103896104
T0528AL285_1	T0528TS103_4	T0528	0.57	13.5968	13.1520	385	357	92.7272727272727
T0528AL285_1	T0528TS103_5	T0528	2.88	7.2748	7.2331	385	338	87.7922077922078
T0528AL285_1	T0528TS104_1	T0528	0.70	13.5006	13.0620	385	388	100.779220779221
T0528AL285_1	T0528TS113_1	T0528	1.62	13.2276	12.8063	385	388	100.779220779221
T0528AL285_1	T0528TS113_2	T0528	1.47	13.5917	13.1472	385	388	100.779220779221
T0528AL285_1	T0528TS113_3	T0528	1.35	13.5006	13.0620	385	388	100.779220779221
T0528AL285_1	T0528TS113_4	T0528	1.58	13.3186	12.8916	385	388	100.779220779221
T0528AL285_1	T0528TS113_5	T0528	1.49	13.5917	13.1472	385	388	100.779220779221
T0528AL285_1	T0528TS114_1	T0528	1.53	13.2731	12.8489	385	388	100.779220779221
T0528AL285_1	T0528TS114_2	T0528	1.44	13.2731	12.8489	385	388	100.779220779221
T0528AL285_1	T0528TS114_3	T0528	1.45	13.2731	12.8489	385	388	100.779220779221
T0528AL285_1	T0528TS114_4	T0528	1.44	13.2731	12.8489	385	388	100.779220779221
T0528AL285_1	T0528TS114_5	T0528	1.45	13.2731	12.8489	385	388	100.779220779221
T0528AL285_1	T0528TS117_1	T0528	0.88	13.3641	12.9342	385	387	100.519480519481
T0528AL285_1	T0528TS117_2	T0528	0.88	13.3641	12.9342	385	387	100.519480519481
T0528AL285_1	T0528TS117_3	T0528	0.88	13.3641	12.9342	385	387	100.519480519481
T0528AL285_1	T0528TS117_4	T0528	0.88	13.3641	12.9342	385	387	100.519480519481
T0528AL285_1	T0528TS117_5	T0528	0.88	13.3641	12.9342	385	387	100.519480519481
T0528AL285_1	T0528TS119_1	T0528	1.74	12.9545	12.5506	385	388	100.779220779221
T0528AL285_1	T0528TS119_2	T0528	1.63	13.0000	12.5932	385	388	100.779220779221
T0528AL285_1	T0528TS119_3	T0528	1.78	12.7269	12.3376	385	388	100.779220779221
T0528AL285_1	T0528TS119_4	T0528	1.97	12.3628	11.9966	385	388	100.779220779221
T0528AL285_1	T0528TS119_5	T0528	1.99	12.6359	12.2523	385	388	100.779220779221
T0528AL285_1	T0528TS127_1	T0528	0.82	13.1820	12.7637	385	377	97.9220779220779
T0528AL285_1	T0528TS127_2	T0528	0.42	13.5917	13.1472	385	374	97.1428571428571
T0528AL285_1	T0528TS127_3	T0528	0.74	13.5462	13.1046	385	374	97.1428571428571
T0528AL285_1	T0528TS127_4	T0528	0.78	13.5462	13.1046	385	374	97.1428571428571
T0528AL285_1	T0528TS127_5	T0528	2.02	12.4538	12.0819	385	370	96.1038961038961
T0528AL285_1	T0528TS129_1	T0528	2.21	11.4070	11.1017	385	388	100.779220779221
T0528AL285_1	T0528TS129_2	T0528	2.25	11.4525	11.1443	385	388	100.779220779221
T0528AL285_1	T0528TS129_3	T0528	2.22	11.4070	11.1017	385	388	100.779220779221
T0528AL285_1	T0528TS129_4	T0528	2.05	11.4070	11.1017	385	388	100.779220779221
T0528AL285_1	T0528TS129_5	T0528	2.25	11.3159	11.0165	385	388	100.779220779221
T0528AL285_1	T0528TS142_1	T0528	0.66	13.5917	13.1472	385	388	100.779220779221
T0528AL285_1	T0528TS142_2	T0528	1.99	12.6814	12.2949	385	388	100.779220779221
T0528AL285_1	T0528TS142_3	T0528	2.16	12.2262	11.8688	385	388	100.779220779221
T0528AL285_1	T0528TS142_4	T0528	2.94	6.5369	6.5426	385	388	100.779220779221
T0528AL285_1	T0528TS142_5	T0528	2.78	6.7190	6.7129	385	388	100.779220779221
T0528AL285_1	T0528TS149_1	T0528	1.89	12.7724	12.3802	385	388	100.779220779221
T0528AL285_1	T0528TS165_1	T0528	2.63	6.7351	6.7280	385	349	90.6493506493507
T0528AL285_1	T0528TS165_2	T0528	2.72	6.7887	6.7782	385	359	93.2467532467532
T0528AL285_1	T0528TS165_3	T0528	1.99	10.9064	10.6330	385	335	87.012987012987
T0528AL285_1	T0528TS165_4	T0528	3.14	7.0724	7.0437	385	351	91.1688311688312
T0528AL285_1	T0528TS165_5	T0528	2.20	11.9076	11.5705	385	371	96.3636363636364
T0528AL285_1	T0528TS166_1	T0528	0.71	13.5462	13.1046	385	388	100.779220779221
T0528AL285_1	T0528TS166_2	T0528	1.88	12.8634	12.4654	385	388	100.779220779221
T0528AL285_1	T0528TS166_3	T0528	2.11	12.5448	12.1671	385	388	100.779220779221
T0528AL285_1	T0528TS166_4	T0528	1.95	12.4993	12.1245	385	388	100.779220779221
T0528AL285_1	T0528TS166_5	T0528	3.00	7.2196	7.1815	385	388	100.779220779221
T0528AL285_1	T0528TS171_1	T0528	1.98	12.7724	12.3802	385	374	97.1428571428571
T0528AL285_1	T0528TS171_2	T0528	0.49	13.8192	13.3603	385	374	97.1428571428571
T0528AL285_1	T0528TS171_3	T0528	2.18	12.1352	11.7836	385	368	95.5844155844156
T0528AL285_1	T0528TS171_4	T0528	2.69	10.0870	9.8659	385	369	95.8441558441558
T0528AL285_1	T0528TS173_1	T0528	2.76	9.9960	9.7807	385	370	96.1038961038961
T0528AL285_1	T0528TS173_2	T0528	1.03	13.7282	13.2751	385	373	96.8831168831169
T0528AL285_1	T0528TS173_3	T0528	1.62	13.5462	13.1046	385	372	96.6233766233766
T0528AL285_1	T0528TS173_4	T0528	1.26	13.3641	12.9342	385	368	95.5844155844156
T0528AL285_1	T0528TS173_5	T0528	2.42	11.5435	11.2296	385	366	95.0649350649351
T0528AL285_1	T0528TS174_1	T0528	1.80	13.2731	12.8489	385	388	100.779220779221
T0528AL285_1	T0528TS207_1	T0528	1.88	12.6814	12.2949	385	369	95.8441558441558
T0528AL285_1	T0528TS207_2	T0528	1.89	12.9090	12.5080	385	370	96.1038961038961
T0528AL285_1	T0528TS207_3	T0528	2.41	11.4980	11.1869	385	379	98.4415584415584
T0528AL285_1	T0528TS207_4	T0528	2.03	11.5435	11.2296	385	379	98.4415584415584
T0528AL285_1	T0528TS207_5	T0528	2.04	12.0105	11.6668	385	348	90.3896103896104
T0528AL285_1	T0528TS208_1	T0528	1.37	13.5917	13.1472	385	388	100.779220779221
T0528AL285_1	T0528TS208_2	T0528	1.45	13.5006	13.0620	385	388	100.779220779221
T0528AL285_1	T0528TS208_3	T0528	1.39	13.5006	13.0620	385	388	100.779220779221
T0528AL285_1	T0528TS208_4	T0528	1.53	13.1365	12.7211	385	388	100.779220779221
T0528AL285_1	T0528TS208_5	T0528	1.36	13.4096	12.9768	385	388	100.779220779221
T0528AL285_1	T0528TS213_1	T0528	0.42	13.5917	13.1472	385	374	97.1428571428571
T0528AL285_1	T0528TS213_2	T0528	2.24	11.9531	11.6131	385	368	95.5844155844156
T0528AL285_1	T0528TS213_3	T0528	1.96	12.4993	12.1245	385	370	96.1038961038961
T0528AL285_1	T0528TS213_4	T0528	0.78	13.5462	13.1046	385	374	97.1428571428571
T0528AL285_1	T0528TS213_5	T0528	1.96	12.5448	12.1671	385	374	97.1428571428571
T0528AL285_1	T0528TS214_1	T0528	2.25	11.7711	11.4426	385	386	100.25974025974
T0528AL285_1	T0528TS214_2	T0528	2.31	12.0442	11.6983	385	387	100.519480519481
T0528AL285_1	T0528TS214_3	T0528	2.39	11.6801	11.3574	385	387	100.519480519481
T0528AL285_1	T0528TS214_4	T0528	2.55	11.1339	10.8460	385	388	100.779220779221
T0528AL285_1	T0528TS214_5	T0528	2.35	11.9987	11.6557	385	388	100.779220779221
T0528AL285_1	T0528TS215_1	T0528	1.72	13.0455	12.6359	385	388	100.779220779221
T0528AL285_1	T0528TS215_2	T0528	1.90	12.8179	12.4228	385	388	100.779220779221
T0528AL285_1	T0528TS215_3	T0528	1.94	12.7269	12.3376	385	388	100.779220779221
T0528AL285_1	T0528TS215_4	T0528	1.89	12.6814	12.2949	385	388	100.779220779221
T0528AL285_1	T0528TS215_5	T0528	1.76	12.9090	12.5080	385	388	100.779220779221
T0528AL285_1	T0528TS218_1	T0528	2.25	12.1352	11.7836	385	383	99.4805194805195
T0528AL285_1	T0528TS218_2	T0528	2.26	12.1352	11.7836	385	383	99.4805194805195
T0528AL285_1	T0528TS218_3	T0528	2.24	12.1807	11.8262	385	383	99.4805194805195
T0528AL285_1	T0528TS218_4	T0528	2.25	12.1352	11.7836	385	383	99.4805194805195
T0528AL285_1	T0528TS218_5	T0528	2.24	12.1807	11.8262	385	383	99.4805194805195
T0528AL285_1	T0528TS220_1	T0528	1.99	12.6814	12.2949	385	388	100.779220779221
T0528AL285_1	T0528TS220_2	T0528	0.66	13.5917	13.1472	385	388	100.779220779221
T0528AL285_1	T0528TS220_3	T0528	2.16	12.2262	11.8688	385	388	100.779220779221
T0528AL285_1	T0528TS220_4	T0528	2.22	11.4525	11.1443	385	388	100.779220779221
T0528AL285_1	T0528TS220_5	T0528	2.36	10.9518	10.6756	385	388	100.779220779221
T0528AL285_1	T0528TS228_1	T0528	2.37	11.8166	11.4852	385	379	98.4415584415584
T0528AL285_1	T0528TS228_2	T0528	2.34	11.9987	11.6557	385	379	98.4415584415584
T0528AL285_1	T0528TS228_3	T0528	2.16	11.9987	11.6557	385	379	98.4415584415584
T0528AL285_1	T0528TS228_4	T0528	1.19	13.2276	12.8063	385	384	99.7402597402597
T0528AL285_1	T0528TS228_5	T0528	2.13	12.3628	11.9966	385	380	98.7012987012987
T0528AL285_1	T0528TS229_1	T0528	no_data	no_data	no_data	385	no_data	no_data
T0528AL285_1	T0528TS229_2	T0528	no_data	no_data	no_data	385	no_data	no_data
T0528AL285_1	T0528TS229_3	T0528	no_data	no_data	no_data	385	no_data	no_data
T0528AL285_1	T0528TS229_4	T0528	no_data	no_data	no_data	385	no_data	no_data
T0528AL285_1	T0528TS229_5	T0528	no_data	no_data	no_data	385	no_data	no_data
T0528AL285_1	T0528TS236_1	T0528	2.22	12.7724	12.3802	385	388	100.779220779221
T0528AL285_1	T0528TS236_2	T0528	2.64	12.3173	11.9540	385	388	100.779220779221
T0528AL285_1	T0528TS236_3	T0528	2.55	12.3628	11.9966	385	388	100.779220779221
T0528AL285_1	T0528TS236_4	T0528	2.53	12.5448	12.1671	385	388	100.779220779221
T0528AL285_1	T0528TS236_5	T0528	2.59	12.4538	12.0819	385	388	100.779220779221
T0528AL285_1	T0528TS244_1	T0528	2.02	12.4083	12.0392	385	388	100.779220779221
T0528AL285_1	T0528TS244_2	T0528	0.00	13.6714	13.2219	385	359	93.2467532467532
T0528AL285_1	T0528TS244_3	T0528	1.92	12.5964	12.2154	385	355	92.2077922077922
T0528AL285_1	T0528TS244_4	T0528	2.61	6.9294	6.9098	385	336	87.2727272727273
T0528AL285_1	T0528TS244_5	T0528	2.86	7.1206	7.0888	385	341	88.5714285714286
T0528AL285_1	T0528TS245_1	T0528	1.96	12.6359	12.2523	385	388	100.779220779221
T0528AL285_1	T0528TS250_1	T0528	1.55	12.4538	12.0819	385	386	100.25974025974
T0528AL285_1	T0528TS250_2	T0528	1.27	12.5448	12.1671	385	387	100.519480519481
T0528AL285_1	T0528TS253_1	T0528	2.58	11.8166	11.4852	385	388	100.779220779221
T0528AL285_1	T0528TS253_2	T0528	2.32	11.9987	11.6557	385	388	100.779220779221
T0528AL285_1	T0528TS253_3	T0528	2.51	12.0442	11.6983	385	388	100.779220779221
T0528AL285_1	T0528TS253_4	T0528	2.27	12.3173	11.9540	385	388	100.779220779221
T0528AL285_1	T0528TS253_5	T0528	2.15	11.9531	11.6131	385	388	100.779220779221
T0528AL285_1	T0528TS257_1	T0528	2.76	-1.4281	0.0858	385	388	100.779220779221
T0528AL285_1	T0528TS257_2	T0528	2.68	-1.6557	0.0465	385	388	100.779220779221
T0528AL285_1	T0528TS257_3	T0528	2.23	-1.6102	0.0530	385	388	100.779220779221
T0528AL285_1	T0528TS257_4	T0528	2.38	-1.5192	0.0681	385	388	100.779220779221
T0528AL285_1	T0528TS257_5	T0528	2.02	-1.4737	0.0766	385	388	100.779220779221
T0528AL285_1	T0528TS264_1	T0528	2.61	-1.4281	0.0858	385	388	100.779220779221
T0528AL285_1	T0528TS264_2	T0528	2.55	-1.8378	0.0259	385	388	100.779220779221
T0528AL285_1	T0528TS264_3	T0528	2.69	-1.1095	0.1703	385	388	100.779220779221
T0528AL285_1	T0528TS264_4	T0528	2.55	-1.7467	0.0351	385	388	100.779220779221
T0528AL285_1	T0528TS264_5	T0528	2.35	-1.1095	0.1703	385	388	100.779220779221
T0528AL285_1	T0528TS273_1	T0528	2.02	12.1807	11.8262	385	370	96.1038961038961
T0528AL285_1	T0528TS273_2	T0528	0.76	13.6372	13.1899	385	373	96.8831168831169
T0528AL285_1	T0528TS273_3	T0528	0.69	13.8192	13.3603	385	372	96.6233766233766
T0528AL285_1	T0528TS273_4	T0528	0.98	13.3641	12.9342	385	368	95.5844155844156
T0528AL285_1	T0528TS273_5	T0528	1.92	12.6814	12.2949	385	366	95.0649350649351
T0528AL285_1	T0528TS275_1	T0528	1.52	12.9090	12.5080	385	388	100.779220779221
T0528AL285_1	T0528TS275_2	T0528	1.52	12.9090	12.5080	385	388	100.779220779221
T0528AL285_1	T0528TS275_3	T0528	1.52	12.9090	12.5080	385	388	100.779220779221
T0528AL285_1	T0528TS275_4	T0528	1.94	12.5448	12.1671	385	388	100.779220779221
T0528AL285_1	T0528TS275_5	T0528	0.79	13.4551	13.0194	385	388	100.779220779221
T0528AL285_1	T0528TS276_1	T0528	1.33	13.5006	13.0620	385	388	100.779220779221
T0528AL285_1	T0528TS276_2	T0528	1.33	13.5006	13.0620	385	388	100.779220779221
T0528AL285_1	T0528TS276_3	T0528	1.59	13.2731	12.8489	385	388	100.779220779221
T0528AL285_1	T0528TS276_4	T0528	1.45	13.5917	13.1472	385	388	100.779220779221
T0528AL285_1	T0528TS276_5	T0528	1.59	13.2731	12.8489	385	388	100.779220779221
T0528AL285_1	T0528TS286_1	T0528	1.59	13.2731	12.8489	385	388	100.779220779221
T0528AL285_1	T0528TS286_2	T0528	1.45	13.5917	13.1472	385	388	100.779220779221
T0528AL285_1	T0528TS286_3	T0528	1.59	13.2731	12.8489	385	388	100.779220779221
T0528AL285_1	T0528TS289_1	T0528	2.33	11.4070	11.1017	385	388	100.779220779221
T0528AL285_1	T0528TS291_1	T0528	0.55	13.6827	13.2325	385	388	100.779220779221
T0528AL285_1	T0528TS291_2	T0528	1.86	12.7724	12.3802	385	388	100.779220779221
T0528AL285_1	T0528TS291_3	T0528	2.05	12.3628	11.9966	385	388	100.779220779221
T0528AL285_1	T0528TS291_4	T0528	2.57	9.9050	9.6954	385	388	100.779220779221
T0528AL285_1	T0528TS291_5	T0528	0.57	13.6372	13.1899	385	388	100.779220779221
T0528AL285_1	T0528TS296_1	T0528	2.02	12.1807	11.8262	385	370	96.1038961038961
T0528AL285_1	T0528TS296_2	T0528	0.69	13.8192	13.3603	385	372	96.6233766233766
T0528AL285_1	T0528TS296_3	T0528	0.76	13.6372	13.1899	385	373	96.8831168831169
T0528AL285_1	T0528TS296_4	T0528	1.97	12.9545	12.5506	385	368	95.5844155844156
T0528AL285_1	T0528TS296_5	T0528	2.21	12.0303	11.6854	385	357	92.7272727272727
T0528AL285_1	T0528TS302_1	T0528	0.66	13.5917	13.1472	385	388	100.779220779221
T0528AL285_1	T0528TS302_2	T0528	1.99	12.6814	12.2949	385	388	100.779220779221
T0528AL285_1	T0528TS302_3	T0528	2.16	12.2262	11.8688	385	388	100.779220779221
T0528AL285_1	T0528TS302_4	T0528	2.94	6.5369	6.5426	385	388	100.779220779221
T0528AL285_1	T0528TS302_5	T0528	2.78	6.7190	6.7129	385	388	100.779220779221
T0528AL285_1	T0528TS304_1	T0528	2.38	7.2651	7.2241	385	388	100.779220779221
T0528AL285_1	T0528TS304_2	T0528	2.28	6.5369	6.5426	385	388	100.779220779221
T0528AL285_1	T0528TS304_3	T0528	2.10	12.3628	11.9966	385	388	100.779220779221
T0528AL285_1	T0528TS304_4	T0528	2.57	10.9063	10.6330	385	388	100.779220779221
T0528AL285_1	T0528TS304_5	T0528	2.26	12.3628	11.9966	385	388	100.779220779221
T0528AL285_1	T0528TS307_1	T0528	1.95	12.5448	12.1671	385	388	100.779220779221
T0528AL285_1	T0528TS307_2	T0528	2.05	12.1352	11.7836	385	388	100.779220779221
T0528AL285_1	T0528TS307_3	T0528	1.91	12.4538	12.0819	385	388	100.779220779221
T0528AL285_1	T0528TS307_4	T0528	1.97	12.5904	12.2097	385	388	100.779220779221
T0528AL285_1	T0528TS307_5	T0528	0.88	13.5917	13.1472	385	388	100.779220779221
T0528AL285_1	T0528TS314_1	T0528	1.89	12.7724	12.3802	385	388	100.779220779221
T0528AL285_1	T0528TS314_2	T0528	3.01	4.4432	4.5867	385	388	100.779220779221
T0528AL285_1	T0528TS314_3	T0528	3.06	5.4446	5.5211	385	388	100.779220779221
T0528AL285_1	T0528TS319_1	T0528	2.02	12.1807	11.8262	385	370	96.1038961038961
T0528AL285_1	T0528TS319_2	T0528	1.92	12.6814	12.2949	385	366	95.0649350649351
T0528AL285_1	T0528TS319_3	T0528	0.98	13.3641	12.9342	385	368	95.5844155844156
T0528AL285_1	T0528TS319_4	T0528	0.76	13.6372	13.1899	385	373	96.8831168831169
T0528AL285_1	T0528TS319_5	T0528	2.23	12.2949	11.9331	385	359	93.2467532467532
T0528AL285_1	T0528TS321_1	T0528	1.92	12.3628	11.9966	385	388	100.779220779221
T0528AL285_1	T0528TS321_2	T0528	0.89	13.5006	13.0620	385	388	100.779220779221
T0528AL285_1	T0528TS321_3	T0528	2.24	11.9987	11.6557	385	388	100.779220779221
T0528AL285_1	T0528TS321_4	T0528	2.21	12.6359	12.2523	385	388	100.779220779221
T0528AL285_1	T0528TS321_5	T0528	1.80	13.0000	12.5932	385	388	100.779220779221
T0528AL285_1	T0528TS345_1	T0528	2.18	11.9987	11.6557	385	388	100.779220779221
T0528AL285_1	T0528TS345_2	T0528	0.59	13.8192	13.3603	385	388	100.779220779221
T0528AL285_1	T0528TS345_3	T0528	2.24	12.1807	11.8262	385	388	100.779220779221
T0528AL285_1	T0528TS345_4	T0528	2.22	12.1807	11.8262	385	388	100.779220779221
T0528AL285_1	T0528TS345_5	T0528	1.50	12.9090	12.5080	385	388	100.779220779221
T0528AL285_1	T0528TS346_1	T0528	1.21	13.4551	13.0194	385	388	100.779220779221
T0528AL285_1	T0528TS350_1	T0528	2.51	-1.2006	0.1424	385	388	100.779220779221
T0528AL285_1	T0528TS350_2	T0528	2.46	-1.1095	0.1703	385	388	100.779220779221
T0528AL285_1	T0528TS350_3	T0528	2.04	-1.2006	0.1424	385	388	100.779220779221
T0528AL285_1	T0528TS350_4	T0528	2.20	-0.6089	0.3760	385	388	100.779220779221
T0528AL285_1	T0528TS350_5	T0528	2.83	-0.3358	0.5228	385	388	100.779220779221
T0528AL285_1	T0528TS361_1	T0528	1.11	13.5462	13.1046	385	388	100.779220779221
T0528AL285_1	T0528TS361_2	T0528	1.17	13.5006	13.0620	385	388	100.779220779221
T0528AL285_1	T0528TS361_3	T0528	1.45	13.3641	12.9342	385	388	100.779220779221
T0528AL285_1	T0528TS361_4	T0528	1.22	13.5462	13.1046	385	388	100.779220779221
T0528AL285_1	T0528TS361_5	T0528	1.14	13.5462	13.1046	385	388	100.779220779221
T0528AL285_1	T0528TS366_1	T0528	1.88	12.6359	12.2523	385	388	100.779220779221
T0528AL285_1	T0528TS366_2	T0528	2.38	12.0897	11.7409	385	388	100.779220779221
T0528AL285_1	T0528TS366_3	T0528	2.33	12.2717	11.9114	385	388	100.779220779221
T0528AL285_1	T0528TS366_4	T0528	2.17	12.2262	11.8688	385	388	100.779220779221
T0528AL285_1	T0528TS366_5	T0528	2.19	12.4538	12.0819	385	388	100.779220779221
T0528AL285_1	T0528TS380_1	T0528	1.80	12.9090	12.5080	385	388	100.779220779221
T0528AL285_1	T0528TS380_2	T0528	1.77	12.9090	12.5080	385	388	100.779220779221
T0528AL285_1	T0528TS380_3	T0528	1.70	12.8179	12.4228	385	388	100.779220779221
T0528AL285_1	T0528TS380_4	T0528	1.41	13.5462	13.1046	385	388	100.779220779221
T0528AL285_1	T0528TS380_5	T0528	1.40	13.5006	13.0620	385	388	100.779220779221
T0528AL285_1	T0528TS391_1	T0528	2.12	12.2717	11.9114	385	388	100.779220779221
T0528AL285_1	T0528TS395_1	T0528	2.14	12.6359	12.2523	385	388	100.779220779221
T0528AL285_1	T0528TS395_2	T0528	2.09	12.7724	12.3802	385	388	100.779220779221
T0528AL285_1	T0528TS395_3	T0528	2.12	12.7269	12.3376	385	388	100.779220779221
T0528AL285_1	T0528TS395_4	T0528	2.31	12.6359	12.2523	385	388	100.779220779221
T0528AL285_1	T0528TS395_5	T0528	2.25	11.8621	11.5279	385	388	100.779220779221
T0528AL285_1	T0528TS407_1	T0528	1.36	13.5006	13.0620	385	388	100.779220779221
T0528AL285_1	T0528TS407_2	T0528	1.45	13.5462	13.1046	385	388	100.779220779221
T0528AL285_1	T0528TS407_3	T0528	1.70	12.8179	12.4228	385	388	100.779220779221
T0528AL285_1	T0528TS407_4	T0528	1.81	12.9545	12.5506	385	388	100.779220779221
T0528AL285_1	T0528TS407_5	T0528	1.77	12.9090	12.5080	385	388	100.779220779221
T0528AL285_1	T0528TS409_1	T0528	1.83	12.6359	12.2523	385	388	100.779220779221
T0528AL285_1	T0528TS409_2	T0528	2.27	12.3628	11.9966	385	388	100.779220779221
T0528AL285_1	T0528TS409_3	T0528	0.76	13.4096	12.9768	385	388	100.779220779221
T0528AL285_1	T0528TS409_4	T0528	2.85	6.6735	6.6703	385	388	100.779220779221
T0528AL285_1	T0528TS409_5	T0528	2.73	7.9023	7.8205	385	388	100.779220779221
T0528AL285_1	T0528TS419_1	T0528	0.71	13.5462	13.1046	385	388	100.779220779221
T0528AL285_1	T0528TS419_2	T0528	2.87	7.1286	7.0963	385	388	100.779220779221
T0528AL285_1	T0528TS419_3	T0528	1.81	12.9545	12.5506	385	388	100.779220779221
T0528AL285_1	T0528TS419_4	T0528	1.92	12.3628	11.9966	385	388	100.779220779221
T0528AL285_1	T0528TS419_5	T0528	1.80	13.2731	12.8489	385	388	100.779220779221
T0528AL285_1	T0528TS420_1	T0528	2.00	12.9090	12.5080	385	366	95.0649350649351
T0528AL285_1	T0528TS420_2	T0528	0.52	13.8192	13.3603	385	374	97.1428571428571
T0528AL285_1	T0528TS420_3	T0528	2.60	7.0536	7.0261	385	347	90.1298701298701
T0528AL285_1	T0528TS420_4	T0528	2.07	12.0722	11.7246	385	362	94.025974025974
T0528AL285_1	T0528TS428_1	T0528	1.81	12.9545	12.5506	385	388	100.779220779221
T0528AL285_1	T0528TS428_2	T0528	1.82	12.9545	12.5506	385	388	100.779220779221
T0528AL285_1	T0528TS428_3	T0528	1.83	12.9545	12.5506	385	388	100.779220779221
T0528AL285_1	T0528TS428_4	T0528	1.84	12.8634	12.4654	385	388	100.779220779221
T0528AL285_1	T0528TS428_5	T0528	1.36	13.5006	13.0620	385	388	100.779220779221
T0528AL285_1	T0528TS429_1	T0528	1.93	12.5448	12.1671	385	388	100.779220779221
T0528AL285_1	T0528TS429_2	T0528	1.93	12.5448	12.1671	385	373	96.8831168831169
T0528AL285_1	T0528TS429_3	T0528	0.47	13.5462	13.1046	385	374	97.1428571428571
T0528AL285_1	T0528TS429_4	T0528	0.60	13.5462	13.1046	385	369	95.8441558441558
T0528AL285_1	T0528TS429_5	T0528	1.90	12.4330	12.0624	385	348	90.3896103896104
T0528AL285_1	T0528TS435_1	T0528	1.46	13.2731	12.8489	385	388	100.779220779221
T0528AL285_1	T0528TS435_2	T0528	1.39	13.3186	12.8916	385	388	100.779220779221
T0528AL285_1	T0528TS435_3	T0528	1.39	13.2731	12.8489	385	388	100.779220779221
T0528AL285_1	T0528TS436_1	T0528	1.79	12.8179	12.4228	385	379	98.4415584415584
T0528AL285_1	T0528TS436_2	T0528	1.02	13.5006	13.0620	385	377	97.9220779220779
T0528AL285_1	T0528TS436_3	T0528	2.77	7.2202	7.1820	385	358	92.987012987013
T0528AL285_1	T0528TS436_4	T0528	1.87	12.4083	12.0392	385	372	96.6233766233766
T0528AL285_1	T0528TS436_5	T0528	2.93	8.3325	8.2232	385	362	94.025974025974
T0528AL285_1	T0528TS447_1	T0528	1.99	12.6814	12.2949	385	388	100.779220779221
T0528AL285_1	T0528TS447_2	T0528	0.66	13.5917	13.1472	385	388	100.779220779221
T0528AL285_1	T0528TS447_3	T0528	2.16	12.2262	11.8688	385	388	100.779220779221
T0528AL285_1	T0528TS447_4	T0528	2.22	11.4525	11.1443	385	388	100.779220779221
T0528AL285_1	T0528TS447_5	T0528	2.36	10.9518	10.6756	385	388	100.779220779221
T0528AL285_1	T0528TS449_1	T0528	1.21	13.4551	13.0194	385	388	100.779220779221
T0528AL285_1	T0528TS452_1	T0528	1.05	13.5006	13.0620	385	388	100.779220779221
T0528AL285_1	T0528TS452_2	T0528	1.05	13.5006	13.0620	385	388	100.779220779221
T0528AL285_1	T0528TS452_3	T0528	1.04	13.5006	13.0620	385	388	100.779220779221
T0528AL285_1	T0528TS452_4	T0528	1.04	13.5006	13.0620	385	388	100.779220779221
T0528AL285_1	T0528TS452_5	T0528	1.32	13.4096	12.9768	385	388	100.779220779221
T0528AL285_1	T0528TS453_1	T0528	1.21	13.4551	13.0194	385	388	100.779220779221
T0528AL285_1	T0528TS457_1	T0528	2.21	11.7711	11.4426	385	388	100.779220779221
T0528AL285_1	T0528TS457_2	T0528	2.49	11.4980	11.1869	385	388	100.779220779221
T0528AL285_1	T0528TS457_3	T0528	2.41	11.3159	11.0165	385	388	100.779220779221
T0528AL285_1	T0528TS457_4	T0528	2.22	11.5435	11.2296	385	388	100.779220779221
T0528AL285_1	T0528TS457_5	T0528	2.29	11.4525	11.1443	385	388	100.779220779221
T0528AL285_1	T0528TS470_1	T0528	1.41	13.5462	13.1046	385	388	100.779220779221
T0528AL285_1	T0528TS470_2	T0528	1.21	13.4551	13.0194	385	388	100.779220779221
T0528AL285_1	T0528TS470_3	T0528	1.21	13.4551	13.0194	385	388	100.779220779221
T0528AL285_1	T0528TS470_4	T0528	1.21	13.4551	13.0194	385	388	100.779220779221
T0528AL285_1	T0528TS470_5	T0528	0.59	13.8192	13.3603	385	388	100.779220779221
T0528AL285_1	T0528TS471_1	T0528	2.00	12.9090	12.5080	385	366	95.0649350649351
T0528AL285_1	T0528TS471_2	T0528	0.52	13.8192	13.3603	385	374	97.1428571428571
T0528AL285_1	T0528TS471_3	T0528	2.60	7.0536	7.0261	385	347	90.1298701298701
T0528AL285_1	T0528TS471_4	T0528	2.07	12.0722	11.7246	385	362	94.025974025974
T0528AL285_1	T0528TS476_1	T0528	1.92	12.8634	12.4654	385	371	96.3636363636364
T0528AL285_1	T0528TS476_2	T0528	0.49	13.8192	13.3603	385	374	97.1428571428571
T0528AL285_1	T0528TS476_3	T0528	2.53	6.9424	6.9221	385	353	91.6883116883117
T0528AL285_1	T0528TS476_4	T0528	3.00	6.9976	6.9737	385	350	90.9090909090909
T0528AL285_1	T0528TS476_5	T0528	3.07	7.5463	7.4873	385	353	91.6883116883117
T0528AL285_1	T0528TS481_1	T0528	0.66	13.5462	13.1046	385	388	100.779220779221
T0528AL285_1	T0528TS481_2	T0528	0.64	13.5006	13.0620	385	388	100.779220779221
T0528AL285_1	T0528TS481_3	T0528	0.66	13.5462	13.1046	385	388	100.779220779221
T0528AL285_1	T0528TS481_4	T0528	0.68	13.5462	13.1046	385	388	100.779220779221
T0528AL285_1	T0528TS481_5	T0528	0.63	13.5006	13.0620	385	388	100.779220779221
T0528AL285_1	T0528TS490_1	T0528	1.37	13.5917	13.1472	385	388	100.779220779221
T0528AL285_1	T0528TS490_2	T0528	1.33	13.5462	13.1046	385	388	100.779220779221
T0528AL285_1	T0528TS490_3	T0528	1.29	13.4096	12.9768	385	388	100.779220779221
T0528AL285_1	T0528TS490_4	T0528	1.31	13.5462	13.1046	385	388	100.779220779221
T0528AL285_1	T0528TS490_5	T0528	1.36	13.5462	13.1046	385	388	100.779220779221
T0528AL285_2	T0528AL285_3	T0528	2.95	6.9489	6.9281	369	340	92.1409214092141
T0528AL285_2	T0528AL285_4	T0528	2.21	12.3119	11.9490	369	360	97.5609756097561
T0528AL285_2	T0528AL285_5	T0528	2.80	7.9305	7.8469	369	341	92.4119241192412
T0528AL285_2	T0528AL396_3	T0528	3.04	9.9287	9.7177	369	371	100.542005420054
T0528AL285_2	T0528AL396_4	T0528	2.35	11.9741	11.6327	369	338	91.5989159891599
T0528AL285_2	T0528AL396_5	T0528	2.59	10.7496	10.4863	369	366	99.1869918699187
T0528AL285_2	T0528TS001_1	T0528	1.97	12.7107	12.3224	369	372	100.813008130081
T0528AL285_2	T0528TS001_2	T0528	1.87	12.7563	12.3651	369	373	101.084010840108
T0528AL285_2	T0528TS001_3	T0528	2.16	12.3003	11.9381	369	370	100.271002710027
T0528AL285_2	T0528TS001_4	T0528	2.02	12.4371	12.0662	369	368	99.7289972899729
T0528AL285_2	T0528TS001_5	T0528	0.42	13.8053	13.3472	369	368	99.7289972899729
T0528AL285_2	T0528TS002_1	T0528	2.05	12.4827	12.1089	369	388	105.149051490515
T0528AL285_2	T0528TS002_2	T0528	2.18	11.9810	11.6392	369	388	105.149051490515
T0528AL285_2	T0528TS002_3	T0528	2.00	12.2547	11.8954	369	388	105.149051490515
T0528AL285_2	T0528TS002_4	T0528	1.95	12.8475	12.4505	369	388	105.149051490515
T0528AL285_2	T0528TS002_5	T0528	1.97	12.7563	12.3651	369	388	105.149051490515
T0528AL285_2	T0528TS014_1	T0528	2.75	-0.8800	0.2537	369	388	105.149051490515
T0528AL285_2	T0528TS014_2	T0528	2.82	-1.0168	0.2017	369	388	105.149051490515
T0528AL285_2	T0528TS014_3	T0528	2.89	-0.9712	0.2183	369	388	105.149051490515
T0528AL285_2	T0528TS014_4	T0528	2.75	-0.9712	0.2183	369	388	105.149051490515
T0528AL285_2	T0528TS014_5	T0528	2.88	-0.8800	0.2537	369	388	105.149051490515
T0528AL285_2	T0528TS018_1	T0528	1.37	13.2580	12.8348	369	388	105.149051490515
T0528AL285_2	T0528TS018_2	T0528	2.32	11.7986	11.4684	369	388	105.149051490515
T0528AL285_2	T0528TS018_3	T0528	3.28	6.4626	6.4731	369	388	105.149051490515
T0528AL285_2	T0528TS018_4	T0528	1.40	13.1212	12.7067	369	388	105.149051490515
T0528AL285_2	T0528TS018_5	T0528	2.20	12.0266	11.6819	369	388	105.149051490515
T0528AL285_2	T0528TS026_1	T0528	1.95	12.7563	12.3651	369	373	101.084010840108
T0528AL285_2	T0528TS026_2	T0528	0.68	13.3948	12.9629	369	372	100.813008130081
T0528AL285_2	T0528TS026_3	T0528	2.10	12.4368	12.0659	369	351	95.1219512195122
T0528AL285_2	T0528TS026_4	T0528	3.04	7.2590	7.2183	369	351	95.1219512195122
T0528AL285_2	T0528TS026_5	T0528	2.12	12.3902	12.0223	369	351	95.1219512195122
T0528AL285_2	T0528TS028_1	T0528	2.04	12.6651	12.2797	369	388	105.149051490515
T0528AL285_2	T0528TS028_2	T0528	0.78	13.3492	12.9202	369	388	105.149051490515
T0528AL285_2	T0528TS028_3	T0528	2.38	11.7986	11.4684	369	388	105.149051490515
T0528AL285_2	T0528TS028_4	T0528	2.84	7.7396	7.6682	369	388	105.149051490515
T0528AL285_2	T0528TS028_5	T0528	2.47	10.9777	10.6998	369	388	105.149051490515
T0528AL285_2	T0528TS035_1	T0528	0.80	13.3036	12.8775	369	372	100.813008130081
T0528AL285_2	T0528TS037_1	T0528	2.11	12.5739	12.1943	369	388	105.149051490515
T0528AL285_2	T0528TS037_2	T0528	1.80	12.9388	12.5359	369	388	105.149051490515
T0528AL285_2	T0528TS037_3	T0528	2.07	12.7107	12.3224	369	388	105.149051490515
T0528AL285_2	T0528TS037_4	T0528	1.67	13.0756	12.6640	369	388	105.149051490515
T0528AL285_2	T0528TS037_5	T0528	2.01	12.9844	12.5786	369	388	105.149051490515
T0528AL285_2	T0528TS047_1	T0528	1.67	13.1668	12.7494	369	388	105.149051490515
T0528AL285_2	T0528TS055_1	T0528	2.63	10.8865	10.6144	369	388	105.149051490515
T0528AL285_2	T0528TS055_2	T0528	2.76	11.3425	11.0414	369	388	105.149051490515
T0528AL285_2	T0528TS055_3	T0528	2.64	10.7953	10.5290	369	388	105.149051490515
T0528AL285_2	T0528TS055_4	T0528	2.68	11.7074	11.3830	369	388	105.149051490515
T0528AL285_2	T0528TS055_5	T0528	3.12	10.7953	10.5290	369	388	105.149051490515
T0528AL285_2	T0528TS056_1	T0528	2.16	12.3003	11.9381	369	370	100.271002710027
T0528AL285_2	T0528TS056_2	T0528	1.76	12.9844	12.5786	369	388	105.149051490515
T0528AL285_2	T0528TS056_3	T0528	1.19	13.2124	12.7921	369	388	105.149051490515
T0528AL285_2	T0528TS056_4	T0528	1.23	13.1212	12.7067	369	388	105.149051490515
T0528AL285_2	T0528TS056_5	T0528	1.23	13.1212	12.7067	369	388	105.149051490515
T0528AL285_2	T0528TS063_1	T0528	0.79	13.3036	12.8775	369	388	105.149051490515
T0528AL285_2	T0528TS063_2	T0528	0.79	13.3036	12.8775	369	388	105.149051490515
T0528AL285_2	T0528TS063_3	T0528	0.79	13.3036	12.8775	369	388	105.149051490515
T0528AL285_2	T0528TS063_4	T0528	0.79	13.3036	12.8775	369	388	105.149051490515
T0528AL285_2	T0528TS063_5	T0528	0.79	13.3036	12.8775	369	388	105.149051490515
T0528AL285_2	T0528TS074_1	T0528	3.12	7.9677	7.8817	369	364	98.6449864498645
T0528AL285_2	T0528TS077_1	T0528	1.34	13.4860	13.0483	369	388	105.149051490515
T0528AL285_2	T0528TS077_2	T0528	1.34	13.4860	13.0483	369	388	105.149051490515
T0528AL285_2	T0528TS077_3	T0528	1.34	13.4860	13.0483	369	388	105.149051490515
T0528AL285_2	T0528TS080_1	T0528	1.76	12.9388	12.5359	369	388	105.149051490515
T0528AL285_2	T0528TS080_2	T0528	1.95	12.8475	12.4505	369	388	105.149051490515
T0528AL285_2	T0528TS080_3	T0528	2.13	12.3459	11.9808	369	388	105.149051490515
T0528AL285_2	T0528TS080_4	T0528	1.42	13.0300	12.6213	369	388	105.149051490515
T0528AL285_2	T0528TS080_5	T0528	1.40	13.1668	12.7494	369	388	105.149051490515
T0528AL285_2	T0528TS088_1	T0528	1.93	12.8019	12.4078	369	388	105.149051490515
T0528AL285_2	T0528TS088_2	T0528	1.93	12.8019	12.4078	369	387	104.878048780488
T0528AL285_2	T0528TS088_3	T0528	1.99	13.0300	12.6213	369	387	104.878048780488
T0528AL285_2	T0528TS088_4	T0528	2.04	12.6651	12.2797	369	387	104.878048780488
T0528AL285_2	T0528TS088_5	T0528	2.07	12.5283	12.1516	369	387	104.878048780488
T0528AL285_2	T0528TS094_1	T0528	1.54	13.5316	13.0910	369	388	105.149051490515
T0528AL285_2	T0528TS094_2	T0528	1.52	13.5773	13.1337	369	388	105.149051490515
T0528AL285_2	T0528TS094_3	T0528	1.35	13.4404	13.0056	369	388	105.149051490515
T0528AL285_2	T0528TS094_4	T0528	1.35	13.4404	13.0056	369	388	105.149051490515
T0528AL285_2	T0528TS094_5	T0528	1.07	13.2124	12.7921	369	388	105.149051490515
T0528AL285_2	T0528TS102_1	T0528	2.21	12.2091	11.8527	369	388	105.149051490515
T0528AL285_2	T0528TS102_2	T0528	2.32	11.9354	11.5965	369	388	105.149051490515
T0528AL285_2	T0528TS102_3	T0528	2.20	12.3459	11.9808	369	388	105.149051490515
T0528AL285_2	T0528TS102_4	T0528	2.26	12.2547	11.8954	369	388	105.149051490515
T0528AL285_2	T0528TS102_5	T0528	2.44	12.3003	11.9381	369	388	105.149051490515
T0528AL285_2	T0528TS103_1	T0528	1.99	12.8932	12.4932	369	388	105.149051490515
T0528AL285_2	T0528TS103_2	T0528	2.88	7.9677	7.8817	369	388	105.149051490515
T0528AL285_2	T0528TS103_3	T0528	0.35	13.5596	13.1172	369	348	94.3089430894309
T0528AL285_2	T0528TS103_4	T0528	1.91	12.5832	12.2030	369	357	96.7479674796748
T0528AL285_2	T0528TS103_5	T0528	2.81	8.4257	8.3104	369	338	91.5989159891599
T0528AL285_2	T0528TS104_1	T0528	2.08	12.6651	12.2797	369	388	105.149051490515
T0528AL285_2	T0528TS113_1	T0528	1.24	13.5773	13.1337	369	388	105.149051490515
T0528AL285_2	T0528TS113_2	T0528	1.21	13.4860	13.0483	369	388	105.149051490515
T0528AL285_2	T0528TS113_3	T0528	1.36	13.4404	13.0056	369	388	105.149051490515
T0528AL285_2	T0528TS113_4	T0528	1.22	13.5316	13.0910	369	388	105.149051490515
T0528AL285_2	T0528TS113_5	T0528	1.22	13.4860	13.0483	369	388	105.149051490515
T0528AL285_2	T0528TS114_1	T0528	1.72	13.0756	12.6640	369	388	105.149051490515
T0528AL285_2	T0528TS114_2	T0528	1.68	13.1212	12.7067	369	388	105.149051490515
T0528AL285_2	T0528TS114_3	T0528	1.71	13.1212	12.7067	369	388	105.149051490515
T0528AL285_2	T0528TS114_4	T0528	1.69	13.0756	12.6640	369	388	105.149051490515
T0528AL285_2	T0528TS114_5	T0528	1.71	13.1212	12.7067	369	388	105.149051490515
T0528AL285_2	T0528TS117_1	T0528	2.07	12.6195	12.2370	369	387	104.878048780488
T0528AL285_2	T0528TS117_2	T0528	2.04	12.6651	12.2797	369	387	104.878048780488
T0528AL285_2	T0528TS117_3	T0528	2.06	12.6195	12.2370	369	387	104.878048780488
T0528AL285_2	T0528TS117_4	T0528	2.04	12.6195	12.2370	369	387	104.878048780488
T0528AL285_2	T0528TS117_5	T0528	2.07	12.6651	12.2797	369	387	104.878048780488
T0528AL285_2	T0528TS119_1	T0528	1.76	12.9388	12.5359	369	388	105.149051490515
T0528AL285_2	T0528TS119_2	T0528	1.54	13.2580	12.8348	369	388	105.149051490515
T0528AL285_2	T0528TS119_3	T0528	1.79	12.8932	12.4932	369	388	105.149051490515
T0528AL285_2	T0528TS119_4	T0528	2.13	11.9354	11.5965	369	388	105.149051490515
T0528AL285_2	T0528TS119_5	T0528	2.03	12.6195	12.2370	369	388	105.149051490515
T0528AL285_2	T0528TS127_1	T0528	2.05	12.6195	12.2370	369	377	102.168021680217
T0528AL285_2	T0528TS127_2	T0528	1.98	12.7107	12.3224	369	374	101.355013550135
T0528AL285_2	T0528TS127_3	T0528	1.94	12.7107	12.3224	369	374	101.355013550135
T0528AL285_2	T0528TS127_4	T0528	2.10	12.5739	12.1943	369	374	101.355013550135
T0528AL285_2	T0528TS127_5	T0528	0.53	13.3948	12.9629	369	370	100.271002710027
T0528AL285_2	T0528TS129_1	T0528	2.22	11.1601	10.8706	369	388	105.149051490515
T0528AL285_2	T0528TS129_2	T0528	2.22	11.0689	10.7852	369	388	105.149051490515
T0528AL285_2	T0528TS129_3	T0528	2.21	11.1145	10.8279	369	388	105.149051490515
T0528AL285_2	T0528TS129_4	T0528	2.15	11.0689	10.7852	369	388	105.149051490515
T0528AL285_2	T0528TS129_5	T0528	2.24	11.1145	10.8279	369	388	105.149051490515
T0528AL285_2	T0528TS142_1	T0528	2.09	12.5283	12.1516	369	388	105.149051490515
T0528AL285_2	T0528TS142_2	T0528	0.68	13.4404	13.0056	369	388	105.149051490515
T0528AL285_2	T0528TS142_3	T0528	2.21	12.0722	11.7246	369	388	105.149051490515
T0528AL285_2	T0528TS142_4	T0528	3.01	7.7396	7.6682	369	388	105.149051490515
T0528AL285_2	T0528TS142_5	T0528	2.88	7.6940	7.6255	369	388	105.149051490515
T0528AL285_2	T0528TS149_1	T0528	0.62	13.4404	13.0056	369	388	105.149051490515
T0528AL285_2	T0528TS165_1	T0528	2.61	7.2504	7.2103	369	349	94.579945799458
T0528AL285_2	T0528TS165_2	T0528	3.27	7.3393	7.2935	369	359	97.289972899729
T0528AL285_2	T0528TS165_3	T0528	1.66	11.1960	10.9042	369	335	90.7859078590786
T0528AL285_2	T0528TS165_4	T0528	3.16	7.9121	7.8296	369	351	95.1219512195122
T0528AL285_2	T0528TS165_5	T0528	2.44	11.7986	11.4684	369	371	100.542005420054
T0528AL285_2	T0528TS166_1	T0528	2.09	12.8019	12.4078	369	388	105.149051490515
T0528AL285_2	T0528TS166_2	T0528	0.69	13.3492	12.9202	369	388	105.149051490515
T0528AL285_2	T0528TS166_3	T0528	2.28	11.9810	11.6392	369	388	105.149051490515
T0528AL285_2	T0528TS166_4	T0528	2.17	12.3459	11.9808	369	388	105.149051490515
T0528AL285_2	T0528TS166_5	T0528	2.91	8.2869	8.1805	369	388	105.149051490515
T0528AL285_2	T0528TS171_1	T0528	0.61	13.5773	13.1337	369	374	101.355013550135
T0528AL285_2	T0528TS171_2	T0528	2.00	12.8932	12.4932	369	374	101.355013550135
T0528AL285_2	T0528TS171_3	T0528	2.26	12.1178	11.7673	369	368	99.7289972899729
T0528AL285_2	T0528TS171_4	T0528	2.77	10.5672	10.3155	369	369	100
T0528AL285_2	T0528TS173_1	T0528	2.99	10.1568	9.9312	369	370	100.271002710027
T0528AL285_2	T0528TS173_2	T0528	2.09	12.8475	12.4505	369	373	101.084010840108
T0528AL285_2	T0528TS173_3	T0528	2.28	12.2547	11.8954	369	372	100.813008130081
T0528AL285_2	T0528TS173_4	T0528	2.03	12.3459	11.9808	369	368	99.7289972899729
T0528AL285_2	T0528TS173_5	T0528	1.90	12.7107	12.3224	369	366	99.1869918699187
T0528AL285_2	T0528TS174_1	T0528	1.64	13.0756	12.6640	369	388	105.149051490515
T0528AL285_2	T0528TS207_1	T0528	1.23	12.9844	12.5786	369	369	100
T0528AL285_2	T0528TS207_2	T0528	1.47	13.1212	12.7067	369	370	100.271002710027
T0528AL285_2	T0528TS207_3	T0528	2.34	11.2513	10.9560	369	379	102.710027100271
T0528AL285_2	T0528TS207_4	T0528	1.83	12.3459	11.9808	369	379	102.710027100271
T0528AL285_2	T0528TS207_5	T0528	1.63	12.5269	12.1503	369	348	94.3089430894309
T0528AL285_2	T0528TS208_1	T0528	1.96	12.9844	12.5786	369	388	105.149051490515
T0528AL285_2	T0528TS208_2	T0528	1.95	12.8932	12.4932	369	388	105.149051490515
T0528AL285_2	T0528TS208_3	T0528	1.77	13.1212	12.7067	369	388	105.149051490515
T0528AL285_2	T0528TS208_4	T0528	1.95	12.7107	12.3224	369	388	105.149051490515
T0528AL285_2	T0528TS208_5	T0528	1.82	12.9844	12.5786	369	388	105.149051490515
T0528AL285_2	T0528TS213_1	T0528	1.98	12.7107	12.3224	369	374	101.355013550135
T0528AL285_2	T0528TS213_2	T0528	2.36	11.6162	11.2976	369	368	99.7289972899729
T0528AL285_2	T0528TS213_3	T0528	0.51	13.3948	12.9629	369	370	100.271002710027
T0528AL285_2	T0528TS213_4	T0528	2.10	12.5739	12.1943	369	374	101.355013550135
T0528AL285_2	T0528TS213_5	T0528	0.52	13.4404	13.0056	369	374	101.355013550135
T0528AL285_2	T0528TS214_1	T0528	2.15	12.3459	11.9808	369	386	104.607046070461
T0528AL285_2	T0528TS214_2	T0528	2.20	12.0266	11.6819	369	387	104.878048780488
T0528AL285_2	T0528TS214_3	T0528	2.08	12.2091	11.8527	369	387	104.878048780488
T0528AL285_2	T0528TS214_4	T0528	2.17	11.9354	11.5965	369	388	105.149051490515
T0528AL285_2	T0528TS214_5	T0528	2.28	11.8442	11.5111	369	388	105.149051490515
T0528AL285_2	T0528TS215_1	T0528	1.63	13.0756	12.6640	369	388	105.149051490515
T0528AL285_2	T0528TS215_2	T0528	1.48	13.0300	12.6213	369	388	105.149051490515
T0528AL285_2	T0528TS215_3	T0528	2.13	12.3459	11.9808	369	388	105.149051490515
T0528AL285_2	T0528TS215_4	T0528	1.40	13.1668	12.7494	369	388	105.149051490515
T0528AL285_2	T0528TS215_5	T0528	1.25	12.7563	12.3651	369	388	105.149051490515
T0528AL285_2	T0528TS218_1	T0528	0.99	13.0756	12.6640	369	383	103.794037940379
T0528AL285_2	T0528TS218_2	T0528	0.95	13.0756	12.6640	369	383	103.794037940379
T0528AL285_2	T0528TS218_3	T0528	0.96	13.0756	12.6640	369	383	103.794037940379
T0528AL285_2	T0528TS218_4	T0528	0.95	13.0756	12.6640	369	383	103.794037940379
T0528AL285_2	T0528TS218_5	T0528	1.00	13.0756	12.6640	369	383	103.794037940379
T0528AL285_2	T0528TS220_1	T0528	0.68	13.4404	13.0056	369	388	105.149051490515
T0528AL285_2	T0528TS220_2	T0528	2.09	12.5283	12.1516	369	388	105.149051490515
T0528AL285_2	T0528TS220_3	T0528	2.21	12.0722	11.7246	369	388	105.149051490515
T0528AL285_2	T0528TS220_4	T0528	2.41	11.4794	11.1695	369	388	105.149051490515
T0528AL285_2	T0528TS220_5	T0528	2.44	11.2969	10.9987	369	388	105.149051490515
T0528AL285_2	T0528TS228_1	T0528	2.39	11.6162	11.2976	369	379	102.710027100271
T0528AL285_2	T0528TS228_2	T0528	2.31	11.8442	11.5111	369	379	102.710027100271
T0528AL285_2	T0528TS228_3	T0528	2.36	11.7530	11.4257	369	379	102.710027100271
T0528AL285_2	T0528TS228_4	T0528	2.06	12.7107	12.3224	369	384	104.065040650407
T0528AL285_2	T0528TS228_5	T0528	1.26	12.9388	12.5359	369	380	102.981029810298
T0528AL285_2	T0528TS229_1	T0528	no_data	no_data	no_data	369	no_data	no_data
T0528AL285_2	T0528TS229_2	T0528	no_data	no_data	no_data	369	no_data	no_data
T0528AL285_2	T0528TS229_3	T0528	no_data	no_data	no_data	369	no_data	no_data
T0528AL285_2	T0528TS229_4	T0528	no_data	no_data	no_data	369	no_data	no_data
T0528AL285_2	T0528TS229_5	T0528	no_data	no_data	no_data	369	no_data	no_data
T0528AL285_2	T0528TS236_1	T0528	2.43	12.3003	11.9381	369	388	105.149051490515
T0528AL285_2	T0528TS236_2	T0528	2.49	12.1635	11.8100	369	388	105.149051490515
T0528AL285_2	T0528TS236_3	T0528	2.46	11.4337	11.1268	369	388	105.149051490515
T0528AL285_2	T0528TS236_4	T0528	2.56	12.1178	11.7673	369	388	105.149051490515
T0528AL285_2	T0528TS236_5	T0528	2.55	12.0266	11.6819	369	388	105.149051490515
T0528AL285_2	T0528TS244_1	T0528	1.03	13.2580	12.8348	369	388	105.149051490515
T0528AL285_2	T0528TS244_2	T0528	1.94	12.5702	12.1908	369	359	97.289972899729
T0528AL285_2	T0528TS244_3	T0528	0.00	13.7067	13.2549	369	355	96.2059620596206
T0528AL285_2	T0528TS244_4	T0528	2.65	7.3147	7.2704	369	336	91.0569105691057
T0528AL285_2	T0528TS244_5	T0528	2.83	8.0258	7.9361	369	341	92.4119241192412
T0528AL285_2	T0528TS245_1	T0528	0.69	13.5316	13.0910	369	388	105.149051490515
T0528AL285_2	T0528TS250_1	T0528	2.28	11.4337	11.1268	369	386	104.607046070461
T0528AL285_2	T0528TS250_2	T0528	2.07	11.4794	11.1695	369	387	104.878048780488
T0528AL285_2	T0528TS253_1	T0528	2.34	12.5283	12.1516	369	388	105.149051490515
T0528AL285_2	T0528TS253_2	T0528	2.19	12.3459	11.9808	369	388	105.149051490515
T0528AL285_2	T0528TS253_3	T0528	2.13	12.4827	12.1089	369	388	105.149051490515
T0528AL285_2	T0528TS253_4	T0528	2.07	12.7563	12.3651	369	388	105.149051490515
T0528AL285_2	T0528TS253_5	T0528	1.81	12.8932	12.4932	369	388	105.149051490515
T0528AL285_2	T0528TS257_1	T0528	2.26	-1.4729	0.0767	369	388	105.149051490515
T0528AL285_2	T0528TS257_2	T0528	2.95	-1.6097	0.0531	369	388	105.149051490515
T0528AL285_2	T0528TS257_3	T0528	3.06	-0.8344	0.2725	369	388	105.149051490515
T0528AL285_2	T0528TS257_4	T0528	2.88	-1.4273	0.0859	369	388	105.149051490515
T0528AL285_2	T0528TS257_5	T0528	2.07	-1.4729	0.0767	369	388	105.149051490515
T0528AL285_2	T0528TS264_1	T0528	2.73	-1.5185	0.0682	369	388	105.149051490515
T0528AL285_2	T0528TS264_2	T0528	2.79	-1.7009	0.0405	369	388	105.149051490515
T0528AL285_2	T0528TS264_3	T0528	2.46	-1.1536	0.1564	369	388	105.149051490515
T0528AL285_2	T0528TS264_4	T0528	2.93	-1.4273	0.0859	369	388	105.149051490515
T0528AL285_2	T0528TS264_5	T0528	2.65	-1.1536	0.1564	369	388	105.149051490515
T0528AL285_2	T0528TS273_1	T0528	2.16	12.3003	11.9381	369	370	100.271002710027
T0528AL285_2	T0528TS273_2	T0528	1.87	12.7563	12.3651	369	373	101.084010840108
T0528AL285_2	T0528TS273_3	T0528	1.97	12.7107	12.3224	369	372	100.813008130081
T0528AL285_2	T0528TS273_4	T0528	2.02	12.4371	12.0662	369	368	99.7289972899729
T0528AL285_2	T0528TS273_5	T0528	0.76	13.3948	12.9629	369	366	99.1869918699187
T0528AL285_2	T0528TS275_1	T0528	1.93	12.5283	12.1516	369	388	105.149051490515
T0528AL285_2	T0528TS275_2	T0528	1.93	12.5283	12.1516	369	388	105.149051490515
T0528AL285_2	T0528TS275_3	T0528	1.93	12.5283	12.1516	369	388	105.149051490515
T0528AL285_2	T0528TS275_4	T0528	1.03	13.3948	12.9629	369	388	105.149051490515
T0528AL285_2	T0528TS275_5	T0528	2.07	12.3915	12.0235	369	388	105.149051490515
T0528AL285_2	T0528TS276_1	T0528	1.35	13.4404	13.0056	369	388	105.149051490515
T0528AL285_2	T0528TS276_2	T0528	1.35	13.4404	13.0056	369	388	105.149051490515
T0528AL285_2	T0528TS276_3	T0528	1.19	13.5316	13.0910	369	388	105.149051490515
T0528AL285_2	T0528TS276_4	T0528	1.19	13.5316	13.0910	369	388	105.149051490515
T0528AL285_2	T0528TS276_5	T0528	1.19	13.5316	13.0910	369	388	105.149051490515
T0528AL285_2	T0528TS286_1	T0528	1.19	13.5316	13.0910	369	388	105.149051490515
T0528AL285_2	T0528TS286_2	T0528	1.19	13.5316	13.0910	369	388	105.149051490515
T0528AL285_2	T0528TS286_3	T0528	1.19	13.5316	13.0910	369	388	105.149051490515
T0528AL285_2	T0528TS289_1	T0528	2.48	11.3881	11.0841	369	388	105.149051490515
T0528AL285_2	T0528TS291_1	T0528	1.91	12.8475	12.4505	369	388	105.149051490515
T0528AL285_2	T0528TS291_2	T0528	0.67	13.5316	13.0910	369	388	105.149051490515
T0528AL285_2	T0528TS291_3	T0528	2.19	12.2091	11.8527	369	388	105.149051490515
T0528AL285_2	T0528TS291_4	T0528	2.61	10.1568	9.9312	369	388	105.149051490515
T0528AL285_2	T0528TS291_5	T0528	1.91	12.8475	12.4505	369	388	105.149051490515
T0528AL285_2	T0528TS296_1	T0528	2.16	12.3003	11.9381	369	370	100.271002710027
T0528AL285_2	T0528TS296_2	T0528	1.97	12.7107	12.3224	369	372	100.813008130081
T0528AL285_2	T0528TS296_3	T0528	1.87	12.7563	12.3651	369	373	101.084010840108
T0528AL285_2	T0528TS296_4	T0528	0.42	13.8053	13.3472	369	368	99.7289972899729
T0528AL285_2	T0528TS296_5	T0528	2.29	11.8460	11.5128	369	357	96.7479674796748
T0528AL285_2	T0528TS302_1	T0528	2.09	12.5283	12.1516	369	388	105.149051490515
T0528AL285_2	T0528TS302_2	T0528	0.68	13.4404	13.0056	369	388	105.149051490515
T0528AL285_2	T0528TS302_3	T0528	2.21	12.0722	11.7246	369	388	105.149051490515
T0528AL285_2	T0528TS302_4	T0528	3.01	7.7396	7.6682	369	388	105.149051490515
T0528AL285_2	T0528TS302_5	T0528	2.88	7.6940	7.6255	369	388	105.149051490515
T0528AL285_2	T0528TS304_1	T0528	2.87	7.8764	7.7963	369	388	105.149051490515
T0528AL285_2	T0528TS304_2	T0528	2.88	6.7819	6.7718	369	388	105.149051490515
T0528AL285_2	T0528TS304_3	T0528	2.19	12.0722	11.7246	369	388	105.149051490515
T0528AL285_2	T0528TS304_4	T0528	2.23	11.2057	10.9133	369	388	105.149051490515
T0528AL285_2	T0528TS304_5	T0528	2.31	11.6618	11.3403	369	388	105.149051490515
T0528AL285_2	T0528TS307_1	T0528	0.51	13.4860	13.0483	369	388	105.149051490515
T0528AL285_2	T0528TS307_2	T0528	2.21	11.8442	11.5111	369	388	105.149051490515
T0528AL285_2	T0528TS307_3	T0528	0.52	13.4860	13.0483	369	388	105.149051490515
T0528AL285_2	T0528TS307_4	T0528	0.50	13.5316	13.0910	369	388	105.149051490515
T0528AL285_2	T0528TS307_5	T0528	2.09	12.6195	12.2370	369	388	105.149051490515
T0528AL285_2	T0528TS314_1	T0528	0.62	13.4404	13.0056	369	388	105.149051490515
T0528AL285_2	T0528TS314_2	T0528	3.12	4.5928	4.7260	369	388	105.149051490515
T0528AL285_2	T0528TS314_3	T0528	3.24	5.9154	5.9612	369	388	105.149051490515
T0528AL285_2	T0528TS319_1	T0528	2.16	12.3003	11.9381	369	370	100.271002710027
T0528AL285_2	T0528TS319_2	T0528	0.76	13.3948	12.9629	369	366	99.1869918699187
T0528AL285_2	T0528TS319_3	T0528	2.02	12.4371	12.0662	369	368	99.7289972899729
T0528AL285_2	T0528TS319_4	T0528	1.87	12.7563	12.3651	369	373	101.084010840108
T0528AL285_2	T0528TS319_5	T0528	2.36	12.2949	11.9331	369	359	97.289972899729
T0528AL285_2	T0528TS321_1	T0528	1.00	13.1212	12.7067	369	388	105.149051490515
T0528AL285_2	T0528TS321_2	T0528	1.97	12.8932	12.4932	369	388	105.149051490515
T0528AL285_2	T0528TS321_3	T0528	2.32	12.0266	11.6819	369	388	105.149051490515
T0528AL285_2	T0528TS321_4	T0528	2.52	11.3881	11.0841	369	388	105.149051490515
T0528AL285_2	T0528TS321_5	T0528	2.22	11.9810	11.6392	369	388	105.149051490515
T0528AL285_2	T0528TS345_1	T0528	2.11	12.3459	11.9808	369	388	105.149051490515
T0528AL285_2	T0528TS345_2	T0528	2.06	12.7563	12.3651	369	388	105.149051490515
T0528AL285_2	T0528TS345_3	T0528	2.08	12.2091	11.8527	369	388	105.149051490515
T0528AL285_2	T0528TS345_4	T0528	2.19	12.0722	11.7246	369	388	105.149051490515
T0528AL285_2	T0528TS345_5	T0528	2.09	12.7107	12.3224	369	388	105.149051490515
T0528AL285_2	T0528TS346_1	T0528	1.59	13.1668	12.7494	369	388	105.149051490515
T0528AL285_2	T0528TS350_1	T0528	2.48	-1.1080	0.1708	369	388	105.149051490515
T0528AL285_2	T0528TS350_2	T0528	1.78	-1.0168	0.2017	369	388	105.149051490515
T0528AL285_2	T0528TS350_3	T0528	2.20	-1.0624	0.1859	369	388	105.149051490515
T0528AL285_2	T0528TS350_4	T0528	2.27	-0.8344	0.2725	369	388	105.149051490515
T0528AL285_2	T0528TS350_5	T0528	2.80	-0.9712	0.2183	369	388	105.149051490515
T0528AL285_2	T0528TS361_1	T0528	1.58	13.3036	12.8775	369	388	105.149051490515
T0528AL285_2	T0528TS361_2	T0528	1.53	13.2580	12.8348	369	388	105.149051490515
T0528AL285_2	T0528TS361_3	T0528	1.58	13.0756	12.6640	369	388	105.149051490515
T0528AL285_2	T0528TS361_4	T0528	1.50	13.3036	12.8775	369	388	105.149051490515
T0528AL285_2	T0528TS361_5	T0528	1.53	13.2124	12.7921	369	388	105.149051490515
T0528AL285_2	T0528TS366_1	T0528	0.79	13.3036	12.8775	369	388	105.149051490515
T0528AL285_2	T0528TS366_2	T0528	2.45	11.4337	11.1268	369	388	105.149051490515
T0528AL285_2	T0528TS366_3	T0528	2.24	11.7530	11.4257	369	388	105.149051490515
T0528AL285_2	T0528TS366_4	T0528	2.44	11.8442	11.5111	369	388	105.149051490515
T0528AL285_2	T0528TS366_5	T0528	2.31	11.9810	11.6392	369	388	105.149051490515
T0528AL285_2	T0528TS380_1	T0528	0.93	13.2580	12.8348	369	388	105.149051490515
T0528AL285_2	T0528TS380_2	T0528	1.00	13.1668	12.7494	369	388	105.149051490515
T0528AL285_2	T0528TS380_3	T0528	1.07	13.2124	12.7921	369	388	105.149051490515
T0528AL285_2	T0528TS380_4	T0528	1.54	13.5316	13.0910	369	388	105.149051490515
T0528AL285_2	T0528TS380_5	T0528	1.52	13.5773	13.1337	369	388	105.149051490515
T0528AL285_2	T0528TS391_1	T0528	2.16	11.9354	11.5965	369	388	105.149051490515
T0528AL285_2	T0528TS395_1	T0528	2.28	12.4371	12.0662	369	388	105.149051490515
T0528AL285_2	T0528TS395_2	T0528	1.95	12.9844	12.5786	369	388	105.149051490515
T0528AL285_2	T0528TS395_3	T0528	2.43	11.9354	11.5965	369	388	105.149051490515
T0528AL285_2	T0528TS395_4	T0528	2.15	12.6195	12.2370	369	388	105.149051490515
T0528AL285_2	T0528TS395_5	T0528	2.09	12.5739	12.1943	369	388	105.149051490515
T0528AL285_2	T0528TS407_1	T0528	1.50	13.6229	13.1764	369	388	105.149051490515
T0528AL285_2	T0528TS407_2	T0528	1.52	13.5316	13.0910	369	388	105.149051490515
T0528AL285_2	T0528TS407_3	T0528	1.07	13.2124	12.7921	369	388	105.149051490515
T0528AL285_2	T0528TS407_4	T0528	1.06	13.0756	12.6640	369	388	105.149051490515
T0528AL285_2	T0528TS407_5	T0528	1.00	13.1668	12.7494	369	388	105.149051490515
T0528AL285_2	T0528TS409_1	T0528	0.71	13.3492	12.9202	369	388	105.149051490515
T0528AL285_2	T0528TS409_2	T0528	2.31	11.9354	11.5965	369	388	105.149051490515
T0528AL285_2	T0528TS409_3	T0528	2.08	12.2547	11.8954	369	388	105.149051490515
T0528AL285_2	T0528TS409_4	T0528	2.90	7.5116	7.4547	369	388	105.149051490515
T0528AL285_2	T0528TS409_5	T0528	3.13	8.2869	8.1805	369	388	105.149051490515
T0528AL285_2	T0528TS419_1	T0528	2.09	12.8019	12.4078	369	388	105.149051490515
T0528AL285_2	T0528TS419_2	T0528	2.79	7.8764	7.7963	369	388	105.149051490515
T0528AL285_2	T0528TS419_3	T0528	1.06	13.0756	12.6640	369	388	105.149051490515
T0528AL285_2	T0528TS419_4	T0528	1.00	13.1212	12.7067	369	388	105.149051490515
T0528AL285_2	T0528TS419_5	T0528	1.64	13.0756	12.6640	369	388	105.149051490515
T0528AL285_2	T0528TS420_1	T0528	0.62	13.5316	13.0910	369	366	99.1869918699187
T0528AL285_2	T0528TS420_2	T0528	2.03	12.8932	12.4932	369	374	101.355013550135
T0528AL285_2	T0528TS420_3	T0528	2.91	7.4299	7.3783	369	347	94.0379403794038
T0528AL285_2	T0528TS420_4	T0528	2.26	12.1178	11.7673	369	362	98.1029810298103
T0528AL285_2	T0528TS428_1	T0528	1.06	13.0756	12.6640	369	388	105.149051490515
T0528AL285_2	T0528TS428_2	T0528	0.96	13.2124	12.7921	369	388	105.149051490515
T0528AL285_2	T0528TS428_3	T0528	1.05	13.2124	12.7921	369	388	105.149051490515
T0528AL285_2	T0528TS428_4	T0528	1.15	13.1668	12.7494	369	388	105.149051490515
T0528AL285_2	T0528TS428_5	T0528	1.69	13.2580	12.8348	369	388	105.149051490515
T0528AL285_2	T0528TS429_1	T0528	0.47	13.3492	12.9202	369	388	105.149051490515
T0528AL285_2	T0528TS429_2	T0528	0.46	13.3492	12.9202	369	373	101.084010840108
T0528AL285_2	T0528TS429_3	T0528	1.93	12.7107	12.3224	369	374	101.355013550135
T0528AL285_2	T0528TS429_4	T0528	2.01	12.6651	12.2797	369	369	100
T0528AL285_2	T0528TS429_5	T0528	0.41	13.2779	12.8535	369	348	94.3089430894309
T0528AL285_2	T0528TS435_1	T0528	1.34	13.4860	13.0483	369	388	105.149051490515
T0528AL285_2	T0528TS435_2	T0528	1.34	13.4860	13.0483	369	388	105.149051490515
T0528AL285_2	T0528TS435_3	T0528	1.34	13.4860	13.0483	369	388	105.149051490515
T0528AL285_2	T0528TS436_1	T0528	1.11	13.3036	12.8775	369	379	102.710027100271
T0528AL285_2	T0528TS436_2	T0528	1.92	12.8932	12.4932	369	377	102.168021680217
T0528AL285_2	T0528TS436_3	T0528	3.01	8.6915	8.5593	369	358	97.0189701897019
T0528AL285_2	T0528TS436_4	T0528	1.98	12.2091	11.8527	369	372	100.813008130081
T0528AL285_2	T0528TS436_5	T0528	2.91	8.7886	8.6502	369	362	98.1029810298103
T0528AL285_2	T0528TS447_1	T0528	0.68	13.4404	13.0056	369	388	105.149051490515
T0528AL285_2	T0528TS447_2	T0528	2.09	12.5283	12.1516	369	388	105.149051490515
T0528AL285_2	T0528TS447_3	T0528	2.21	12.0722	11.7246	369	388	105.149051490515
T0528AL285_2	T0528TS447_4	T0528	2.41	11.4794	11.1695	369	388	105.149051490515
T0528AL285_2	T0528TS447_5	T0528	2.44	11.2969	10.9987	369	388	105.149051490515
T0528AL285_2	T0528TS449_1	T0528	1.59	13.1668	12.7494	369	388	105.149051490515
T0528AL285_2	T0528TS452_1	T0528	1.78	12.8932	12.4932	369	388	105.149051490515
T0528AL285_2	T0528TS452_2	T0528	1.78	12.8932	12.4932	369	388	105.149051490515
T0528AL285_2	T0528TS452_3	T0528	1.81	12.8932	12.4932	369	388	105.149051490515
T0528AL285_2	T0528TS452_4	T0528	1.81	12.8932	12.4932	369	388	105.149051490515
T0528AL285_2	T0528TS452_5	T0528	1.66	13.0300	12.6213	369	388	105.149051490515
T0528AL285_2	T0528TS453_1	T0528	1.59	13.1668	12.7494	369	388	105.149051490515
T0528AL285_2	T0528TS457_1	T0528	1.70	12.8475	12.4505	369	388	105.149051490515
T0528AL285_2	T0528TS457_2	T0528	2.01	12.5283	12.1516	369	388	105.149051490515
T0528AL285_2	T0528TS457_3	T0528	1.90	12.3459	11.9808	369	388	105.149051490515
T0528AL285_2	T0528TS457_4	T0528	2.08	12.4371	12.0662	369	388	105.149051490515
T0528AL285_2	T0528TS457_5	T0528	2.01	12.4371	12.0662	369	388	105.149051490515
T0528AL285_2	T0528TS470_1	T0528	1.54	13.5316	13.0910	369	388	105.149051490515
T0528AL285_2	T0528TS470_2	T0528	1.59	13.1668	12.7494	369	388	105.149051490515
T0528AL285_2	T0528TS470_3	T0528	1.59	13.1668	12.7494	369	388	105.149051490515
T0528AL285_2	T0528TS470_4	T0528	1.59	13.1668	12.7494	369	388	105.149051490515
T0528AL285_2	T0528TS470_5	T0528	2.06	12.7563	12.3651	369	388	105.149051490515
T0528AL285_2	T0528TS471_1	T0528	0.62	13.5316	13.0910	369	366	99.1869918699187
T0528AL285_2	T0528TS471_2	T0528	2.03	12.8932	12.4932	369	374	101.355013550135
T0528AL285_2	T0528TS471_3	T0528	2.91	7.4299	7.3783	369	347	94.0379403794038
T0528AL285_2	T0528TS471_4	T0528	2.26	12.1178	11.7673	369	362	98.1029810298103
T0528AL285_2	T0528TS476_1	T0528	0.66	13.5316	13.0910	369	371	100.542005420054
T0528AL285_2	T0528TS476_2	T0528	2.00	12.8932	12.4932	369	374	101.355013550135
T0528AL285_2	T0528TS476_3	T0528	2.86	7.3605	7.3134	369	353	95.6639566395664
T0528AL285_2	T0528TS476_4	T0528	3.30	8.3532	8.2426	369	350	94.8509485094851
T0528AL285_2	T0528TS476_5	T0528	2.87	8.3825	8.2700	369	353	95.6639566395664
T0528AL285_2	T0528TS481_1	T0528	2.01	12.7107	12.3224	369	388	105.149051490515
T0528AL285_2	T0528TS481_2	T0528	2.02	12.7107	12.3224	369	388	105.149051490515
T0528AL285_2	T0528TS481_3	T0528	2.09	12.5283	12.1516	369	388	105.149051490515
T0528AL285_2	T0528TS481_4	T0528	2.10	12.7107	12.3224	369	388	105.149051490515
T0528AL285_2	T0528TS481_5	T0528	2.03	12.5283	12.1516	369	388	105.149051490515
T0528AL285_2	T0528TS490_1	T0528	1.24	13.4860	13.0483	369	388	105.149051490515
T0528AL285_2	T0528TS490_2	T0528	1.22	13.4860	13.0483	369	388	105.149051490515
T0528AL285_2	T0528TS490_3	T0528	1.32	13.4860	13.0483	369	388	105.149051490515
T0528AL285_2	T0528TS490_4	T0528	1.28	13.5773	13.1337	369	388	105.149051490515
T0528AL285_2	T0528TS490_5	T0528	1.51	13.3036	12.8775	369	388	105.149051490515
T0528AL285_3	T0528AL285_4	T0528	2.55	7.0444	7.0175	340	360	105.882352941176
T0528AL285_3	T0528AL285_5	T0528	2.74	8.6678	8.5371	340	341	100.294117647059
T0528AL285_3	T0528AL396_3	T0528	2.59	7.5696	7.5091	340	371	109.117647058824
T0528AL285_3	T0528AL396_4	T0528	3.10	6.1240	6.1563	340	338	99.4117647058823
T0528AL285_3	T0528AL396_5	T0528	2.72	6.5192	6.5261	340	366	107.647058823529
T0528AL285_3	T0528TS001_1	T0528	2.65	6.9967	6.9728	340	372	109.411764705882
T0528AL285_3	T0528TS001_2	T0528	2.38	6.9489	6.9281	340	373	109.705882352941
T0528AL285_3	T0528TS001_3	T0528	2.35	6.8535	6.8388	340	370	108.823529411765
T0528AL285_3	T0528TS001_4	T0528	2.32	6.8057	6.7941	340	368	108.235294117647
T0528AL285_3	T0528TS001_5	T0528	2.46	7.0922	7.0622	340	368	108.235294117647
T0528AL285_3	T0528TS002_1	T0528	2.46	7.2832	7.2409	340	388	114.117647058824
T0528AL285_3	T0528TS002_2	T0528	2.80	6.7580	6.7494	340	388	114.117647058824
T0528AL285_3	T0528TS002_3	T0528	2.75	7.1399	7.1069	340	388	114.117647058824
T0528AL285_3	T0528TS002_4	T0528	2.34	7.0922	7.0622	340	388	114.117647058824
T0528AL285_3	T0528TS002_5	T0528	2.56	7.2354	7.1963	340	388	114.117647058824
T0528AL285_3	T0528TS014_1	T0528	2.29	-1.5020	0.0712	340	388	114.117647058824
T0528AL285_3	T0528TS014_2	T0528	3.18	-1.1200	0.1669	340	388	114.117647058824
T0528AL285_3	T0528TS014_3	T0528	2.68	-0.9290	0.2343	340	388	114.117647058824
T0528AL285_3	T0528TS014_4	T0528	2.33	-1.1678	0.1521	340	388	114.117647058824
T0528AL285_3	T0528TS014_5	T0528	2.30	-1.1678	0.1521	340	388	114.117647058824
T0528AL285_3	T0528TS018_1	T0528	3.29	7.7606	7.6879	340	388	114.117647058824
T0528AL285_3	T0528TS018_2	T0528	2.49	6.7580	6.7494	340	388	114.117647058824
T0528AL285_3	T0528TS018_3	T0528	0.94	13.3946	12.9627	340	388	114.117647058824
T0528AL285_3	T0528TS018_4	T0528	2.62	7.5219	7.4644	340	388	114.117647058824
T0528AL285_3	T0528TS018_5	T0528	2.64	7.0922	7.0622	340	388	114.117647058824
T0528AL285_3	T0528TS026_1	T0528	2.81	6.8535	6.8388	340	373	109.705882352941
T0528AL285_3	T0528TS026_2	T0528	3.20	7.3787	7.3303	340	372	109.411764705882
T0528AL285_3	T0528TS026_3	T0528	2.93	7.6174	7.5538	340	351	103.235294117647
T0528AL285_3	T0528TS026_4	T0528	0.72	13.2991	12.8733	340	351	103.235294117647
T0528AL285_3	T0528TS026_5	T0528	3.07	7.2832	7.2409	340	351	103.235294117647
T0528AL285_3	T0528TS028_1	T0528	2.41	6.9012	6.8835	340	388	114.117647058824
T0528AL285_3	T0528TS028_2	T0528	2.74	7.4741	7.4197	340	388	114.117647058824
T0528AL285_3	T0528TS028_3	T0528	2.84	6.7580	6.7494	340	388	114.117647058824
T0528AL285_3	T0528TS028_4	T0528	3.14	8.6678	8.5371	340	388	114.117647058824
T0528AL285_3	T0528TS028_5	T0528	2.73	6.9967	6.9728	340	388	114.117647058824
T0528AL285_3	T0528TS035_1	T0528	2.91	7.4264	7.3750	340	372	109.411764705882
T0528AL285_3	T0528TS037_1	T0528	3.04	6.9489	6.9281	340	388	114.117647058824
T0528AL285_3	T0528TS037_2	T0528	2.72	7.1877	7.1516	340	388	114.117647058824
T0528AL285_3	T0528TS037_3	T0528	2.58	6.6625	6.6601	340	388	114.117647058824
T0528AL285_3	T0528TS037_4	T0528	2.77	7.9516	7.8666	340	388	114.117647058824
T0528AL285_3	T0528TS037_5	T0528	2.77	7.1877	7.1516	340	388	114.117647058824
T0528AL285_3	T0528TS047_1	T0528	2.77	7.6174	7.5538	340	388	114.117647058824
T0528AL285_3	T0528TS055_1	T0528	2.70	7.2354	7.1963	340	388	114.117647058824
T0528AL285_3	T0528TS055_2	T0528	2.92	6.5192	6.5261	340	388	114.117647058824
T0528AL285_3	T0528TS055_3	T0528	2.75	7.0922	7.0622	340	388	114.117647058824
T0528AL285_3	T0528TS055_4	T0528	3.15	6.0895	6.1241	340	388	114.117647058824
T0528AL285_3	T0528TS055_5	T0528	3.02	6.4715	6.4814	340	388	114.117647058824
T0528AL285_3	T0528TS056_1	T0528	2.35	6.8535	6.8388	340	370	108.823529411765
T0528AL285_3	T0528TS056_2	T0528	2.87	7.2832	7.2409	340	388	114.117647058824
T0528AL285_3	T0528TS056_3	T0528	2.76	7.6174	7.5538	340	388	114.117647058824
T0528AL285_3	T0528TS056_4	T0528	3.03	7.2354	7.1963	340	388	114.117647058824
T0528AL285_3	T0528TS056_5	T0528	3.03	7.2354	7.1963	340	388	114.117647058824
T0528AL285_3	T0528TS063_1	T0528	2.79	7.2354	7.1963	340	388	114.117647058824
T0528AL285_3	T0528TS063_2	T0528	2.79	7.2354	7.1963	340	388	114.117647058824
T0528AL285_3	T0528TS063_3	T0528	2.79	7.2354	7.1963	340	388	114.117647058824
T0528AL285_3	T0528TS063_4	T0528	2.79	7.2354	7.1963	340	388	114.117647058824
T0528AL285_3	T0528TS063_5	T0528	2.79	7.2354	7.1963	340	388	114.117647058824
T0528AL285_3	T0528TS074_1	T0528	2.30	12.4874	12.1133	340	364	107.058823529412
T0528AL285_3	T0528TS077_1	T0528	2.73	7.2354	7.1963	340	388	114.117647058824
T0528AL285_3	T0528TS077_2	T0528	2.73	7.2354	7.1963	340	388	114.117647058824
T0528AL285_3	T0528TS077_3	T0528	2.73	7.2354	7.1963	340	388	114.117647058824
T0528AL285_3	T0528TS080_1	T0528	2.73	7.2832	7.2409	340	388	114.117647058824
T0528AL285_3	T0528TS080_2	T0528	2.34	7.0922	7.0622	340	388	114.117647058824
T0528AL285_3	T0528TS080_3	T0528	2.24	7.0922	7.0622	340	388	114.117647058824
T0528AL285_3	T0528TS080_4	T0528	2.87	7.2832	7.2409	340	388	114.117647058824
T0528AL285_3	T0528TS080_5	T0528	2.77	7.7129	7.6432	340	388	114.117647058824
T0528AL285_3	T0528TS088_1	T0528	2.94	7.0922	7.0622	340	388	114.117647058824
T0528AL285_3	T0528TS088_2	T0528	2.94	7.0922	7.0622	340	387	113.823529411765
T0528AL285_3	T0528TS088_3	T0528	2.58	7.0444	7.0175	340	387	113.823529411765
T0528AL285_3	T0528TS088_4	T0528	2.72	6.8535	6.8388	340	387	113.823529411765
[truncated: 73,466 more rows]
