# Supplementary material for: Addressing the Role of Conformational Diversity in Protein Structure Prediction
Source: PLoS One. 2016 May 9;11(5):e0154923. doi: 10.1371/journal.pone.0154923 (PMC4861349; doi:10.1371/journal.pone.0154923)
Supplement: S1 Dataset — (GZ) [file pone.0154923.s002.gz › Palopoli-Monzon_2016_SI/Structural_alignments/SET_CASP/rmsd_mammoth_T0334.out.cov]

T0334	2E4G_A	T0334	0.28	15.7728	15.1894	526	528	100.380228136882
T0334	2O9Z_A	T0334	0.18	15.7519	15.1699	526	524	99.6197718631179
T0334	2OA1_A	T0334	0.33	15.7728	15.1894	526	527	100.190114068441
T0334	2OAL_A	T0334	0.17	15.7380	15.1569	526	527	100.190114068441
T0334	2OAM_A	T0334	0.17	15.7066	15.1274	526	523	99.4296577946768
T0334	RT0334TS239_2	T0334	0.95	9.2412	9.0740	526	491	93.3460076045627
T0334	RT0334TS239_3	T0334	0.94	7.0660	7.0377	526	453	86.1216730038023
T0334	RT0334TS239_4	T0334	2.79	6.4779	6.4874	526	481	91.4448669201521
T0334	RT0334TS239_5	T0334	2.68	6.7520	6.7438	526	476	90.4942965779468
T0334	T0334AL044_1	T0334	2.62	8.8844	8.7399	526	366	69.5817490494297
T0334	T0334AL044_2	T0334	2.92	6.5012	6.5092	526	341	64.828897338403
T0334	T0334AL044_3	T0334	2.95	6.8654	6.8500	526	347	65.9695817490494
T0334	T0334AL044_4	T0334	2.77	3.4654	3.6787	526	344	65.3992395437262
T0334	T0334AL170_1	T0334	1.12	15.2806	14.7286	526	516	98.0988593155894
T0334	T0334AL242_1	T0334	1.08	15.2806	14.7286	526	516	98.0988593155894
T0334	T0334AL242_2	T0334	2.34	5.5539	5.6233	526	178	33.8403041825095
T0334	T0334AL242_3	T0334	2.67	5.9154	5.9612	526	362	68.8212927756654
T0334	T0334AL242_4	T0334	2.67	5.9154	5.9612	526	362	68.8212927756654
T0334	T0334AL242_5	T0334	2.57	8.5275	8.4057	526	390	74.1444866920152
T0334	T0334AL243_1	T0334	1.09	15.3290	14.7739	526	514	97.7186311787072
T0334	T0334AL257_1	T0334	1.10	15.1231	14.5812	526	502	95.4372623574145
T0334	T0334AL257_2	T0334	2.78	6.5950	6.5970	526	375	71.2927756653992
T0334	T0334AL257_3	T0334	2.79	6.3382	6.3566	526	507	96.3878326996198
T0334	T0334AL257_4	T0334	2.72	6.7604	6.7517	526	358	68.0608365019011
T0334	T0334AL257_5	T0334	2.74	4.7467	4.8695	526	498	94.6768060836502
T0334	T0334AL316_1	T0334	1.09	15.1591	14.6148	526	502	95.4372623574145
T0334	T0334AL316_2	T0334	2.66	6.3141	6.3341	526	506	96.1977186311787
T0334	T0334AL316_3	T0334	2.95	6.6397	6.6387	526	375	71.2927756653992
T0334	T0334AL316_4	T0334	3.15	3.2861	3.5132	526	510	96.958174904943
T0334	T0334AL316_5	T0334	2.99	4.8815	4.9953	526	499	94.8669201520913
T0334	T0334AL333_1	T0334	2.38	5.0276	5.1317	526	109	20.722433460076
T0334	T0334AL333_2	T0334	2.86	5.7105	5.7697	526	102	19.3916349809886
T0334	T0334AL333_3	T0334	2.38	3.9440	4.1223	526	129	24.5247148288973
T0334	T0334AL333_4	T0334	2.52	5.9540	5.9973	526	98	18.6311787072243
T0334	T0334AL333_5	T0334	2.74	4.7896	4.9095	526	102	19.3916349809886
T0334	T0334AL380_1	T0334	1.09	15.3179	14.7635	526	513	97.5285171102662
T0334	T0334AL380_2	T0334	1.08	15.2825	14.7304	526	513	97.5285171102662
T0334	T0334AL380_3	T0334	1.11	15.2825	14.7304	526	513	97.5285171102662
T0334	T0334AL380_4	T0334	1.21	15.0529	14.5153	526	499	94.8669201520913
T0334	T0334AL380_5	T0334	2.79	9.2833	9.1134	526	305	57.9847908745247
T0334	T0334AL381_1	T0334	1.09	15.1611	14.6167	526	499	94.8669201520913
T0334	T0334AL381_2	T0334	2.86	8.0675	7.9751	526	373	70.9125475285171
T0334	T0334AL381_3	T0334	2.75	8.9286	8.7813	526	341	64.828897338403
T0334	T0334AL381_4	T0334	2.64	9.4082	9.2304	526	339	64.4486692015209
T0334	T0334AL381_5	T0334	2.60	5.6104	5.6761	526	279	53.041825095057
T0334	T0334AL509_1	T0334	1.10	15.2042	14.6571	526	506	96.1977186311787
T0334	T0334TS004_1	T0334	1.26	14.8704	14.3445	526	530	100.760456273764
T0334	T0334TS004_2	T0334	1.42	14.6275	14.1171	526	530	100.760456273764
T0334	T0334TS004_3	T0334	1.39	14.9398	14.4095	526	530	100.760456273764
T0334	T0334TS004_4	T0334	1.18	14.9398	14.4095	526	530	100.760456273764
T0334	T0334TS004_5	T0334	1.41	14.8357	14.3120	526	530	100.760456273764
T0334	T0334TS005_1	T0334	1.22	15.1133	14.5720	526	530	100.760456273764
T0334	T0334TS010_1	T0334	1.36	15.1133	14.5720	526	530	100.760456273764
T0334	T0334TS010_2	T0334	1.35	15.1133	14.5720	526	530	100.760456273764
T0334	T0334TS010_3	T0334	1.56	14.8704	14.3445	526	530	100.760456273764
T0334	T0334TS010_4	T0334	1.26	15.0439	14.5070	526	530	100.760456273764
T0334	T0334TS010_5	T0334	0.95	14.9491	14.4182	526	471	89.5437262357414
T0334	T0334TS013_1	T0334	1.23	15.0786	14.5395	526	530	100.760456273764
T0334	T0334TS013_2	T0334	1.10	15.1133	14.5720	526	530	100.760456273764
T0334	T0334TS018_1	T0334	1.46	14.9745	14.4420	526	530	100.760456273764
T0334	T0334TS018_2	T0334	1.27	14.8704	14.3445	526	530	100.760456273764
T0334	T0334TS018_3	T0334	1.18	15.1481	14.6045	526	530	100.760456273764
T0334	T0334TS018_4	T0334	1.47	14.7663	14.2470	526	530	100.760456273764
T0334	T0334TS018_5	T0334	1.33	15.1828	14.6370	526	530	100.760456273764
T0334	T0334TS020_1	T0334	1.13	15.1828	14.6370	526	530	100.760456273764
T0334	T0334TS020_2	T0334	1.15	15.1133	14.5720	526	530	100.760456273764
T0334	T0334TS020_3	T0334	1.15	15.2522	14.7020	526	530	100.760456273764
T0334	T0334TS020_4	T0334	1.14	15.2522	14.7020	526	530	100.760456273764
T0334	T0334TS020_5	T0334	1.17	15.1481	14.6045	526	530	100.760456273764
T0334	T0334TS021_1	T0334	1.14	15.1481	14.6045	526	528	100.380228136882
T0334	T0334TS021_2	T0334	1.13	15.1481	14.6045	526	528	100.380228136882
T0334	T0334TS021_5	T0334	2.49	-0.4588	0.4539	526	230	43.7262357414449
T0334	T0334TS022_1	T0334	1.14	15.1481	14.6045	526	528	100.380228136882
T0334	T0334TS022_2	T0334	1.13	15.1481	14.6045	526	528	100.380228136882
T0334	T0334TS022_3	T0334	2.49	-0.4588	0.4539	526	230	43.7262357414449
T0334	T0334TS024_1	T0334	1.33	15.2175	14.6695	526	530	100.760456273764
T0334	T0334TS024_2	T0334	1.46	15.2522	14.7020	526	530	100.760456273764
T0334	T0334TS024_3	T0334	1.22	15.1828	14.6370	526	530	100.760456273764
T0334	T0334TS024_4	T0334	1.14	15.2175	14.6695	526	530	100.760456273764
T0334	T0334TS024_5	T0334	1.19	15.1828	14.6370	526	530	100.760456273764
T0334	T0334TS025_1	T0334	1.15	15.1828	14.6370	526	530	100.760456273764
T0334	T0334TS025_2	T0334	1.26	15.1828	14.6370	526	530	100.760456273764
T0334	T0334TS025_3	T0334	1.24	15.2869	14.7345	526	530	100.760456273764
T0334	T0334TS025_4	T0334	1.14	15.2175	14.6695	526	530	100.760456273764
T0334	T0334TS025_5	T0334	1.34	15.1828	14.6370	526	530	100.760456273764
T0334	T0334TS026_1	T0334	1.06	15.1133	14.5720	526	530	100.760456273764
T0334	T0334TS026_2	T0334	1.21	15.1481	14.6045	526	530	100.760456273764
T0334	T0334TS026_3	T0334	1.15	15.1828	14.6370	526	530	100.760456273764
T0334	T0334TS026_4	T0334	1.45	15.1828	14.6370	526	530	100.760456273764
T0334	T0334TS026_5	T0334	1.09	15.1481	14.6045	526	530	100.760456273764
T0334	T0334TS027_1	T0334	1.40	15.1828	14.6370	526	530	100.760456273764
T0334	T0334TS027_2	T0334	1.24	15.1481	14.6045	526	530	100.760456273764
T0334	T0334TS027_3	T0334	1.22	15.1133	14.5720	526	530	100.760456273764
T0334	T0334TS027_4	T0334	1.13	15.0092	14.4745	526	530	100.760456273764
T0334	T0334TS027_5	T0334	1.17	15.1133	14.5720	526	530	100.760456273764
T0334	T0334TS028_1	T0334	1.06	15.1133	14.5720	526	530	100.760456273764
T0334	T0334TS028_2	T0334	1.09	15.1481	14.6045	526	530	100.760456273764
T0334	T0334TS028_3	T0334	1.23	15.0786	14.5395	526	530	100.760456273764
T0334	T0334TS028_4	T0334	1.24	15.0092	14.4745	526	530	100.760456273764
T0334	T0334TS028_5	T0334	1.15	14.8704	14.3445	526	530	100.760456273764
T0334	T0334TS029_1	T0334	1.29	15.0786	14.5395	526	530	100.760456273764
T0334	T0334TS029_2	T0334	1.25	15.0786	14.5395	526	530	100.760456273764
T0334	T0334TS029_3	T0334	1.26	14.9398	14.4095	526	530	100.760456273764
T0334	T0334TS029_4	T0334	1.23	15.0092	14.4745	526	530	100.760456273764
T0334	T0334TS029_5	T0334	1.29	15.0092	14.4745	526	530	100.760456273764
T0334	T0334TS030_1u	T0334	2.68	12.5104	12.1349	526	530	100.760456273764
T0334	T0334TS030_2u	T0334	2.83	11.8510	11.5175	526	530	100.760456273764
T0334	T0334TS030_3u	T0334	3.08	11.4692	11.1600	526	530	100.760456273764
T0334	T0334TS030_4u	T0334	2.79	11.2957	10.9975	526	530	100.760456273764
T0334	T0334TS030_5u	T0334	2.96	11.9551	11.6149	526	530	100.760456273764
T0334	T0334TS034_1	T0334	1.75	14.2110	13.7271	526	530	100.760456273764
T0334	T0334TS034_2	T0334	1.59	14.5233	14.0196	526	530	100.760456273764
T0334	T0334TS034_3	T0334	1.69	14.5581	14.0521	526	530	100.760456273764
T0334	T0334TS034_4	T0334	1.42	14.7316	14.2145	526	530	100.760456273764
T0334	T0334TS034_5	T0334	1.63	14.6275	14.1171	526	530	100.760456273764
T0334	T0334TS035_1	T0334	1.23	14.7663	14.2470	526	530	100.760456273764
T0334	T0334TS038_1	T0334	1.23	15.0439	14.5070	526	530	100.760456273764
T0334	T0334TS038_2	T0334	1.18	15.0439	14.5070	526	530	100.760456273764
T0334	T0334TS038_3	T0334	1.15	15.0439	14.5070	526	530	100.760456273764
T0334	T0334TS038_4	T0334	1.20	15.0092	14.4745	526	530	100.760456273764
T0334	T0334TS038_5	T0334	1.19	14.9745	14.4420	526	530	100.760456273764
T0334	T0334TS046_1	T0334	1.44	15.0906	14.5507	526	524	99.6197718631179
T0334	T0334TS046_2	T0334	1.53	15.0439	14.5070	526	528	100.380228136882
T0334	T0334TS046_3	T0334	1.35	15.1133	14.5720	526	528	100.380228136882
T0334	T0334TS046_4	T0334	1.50	15.0092	14.4745	526	526	100
T0334	T0334TS046_5	T0334	1.37	15.0786	14.5395	526	528	100.380228136882
T0334	T0334TS047_1	T0334	1.39	14.9398	14.4095	526	530	100.760456273764
T0334	T0334TS047_2	T0334	1.50	15.0092	14.4745	526	526	100
T0334	T0334TS047_3	T0334	1.26	14.8704	14.3445	526	530	100.760456273764
T0334	T0334TS047_4	T0334	1.41	14.8357	14.3120	526	530	100.760456273764
T0334	T0334TS047_5	T0334	1.18	14.9398	14.4095	526	530	100.760456273764
T0334	T0334TS050_1	T0334	1.09	15.3400	14.7842	526	515	97.9087452471483
T0334	T0334TS050_2	T0334	1.44	14.9167	14.3878	526	521	99.0494296577947
T0334	T0334TS050_3	T0334	1.44	14.9167	14.3878	526	521	99.0494296577947
T0334	T0334TS050_4	T0334	1.44	14.9167	14.3878	526	521	99.0494296577947
T0334	T0334TS050_5	T0334	1.23	15.1613	14.6169	526	521	99.0494296577947
T0334	T0334TS060_1	T0334	2.90	2.5151	2.8073	526	530	100.760456273764
T0334	T0334TS060_2	T0334	2.53	3.0357	3.2828	526	530	100.760456273764
T0334	T0334TS060_3	T0334	2.96	1.6822	2.0636	526	530	100.760456273764
T0334	T0334TS060_4	T0334	2.99	1.6822	2.0636	526	530	100.760456273764
T0334	T0334TS060_5	T0334	2.61	2.7581	3.0285	526	530	100.760456273764
T0334	T0334TS063_1	T0334	1.15	15.0786	14.5395	526	527	100.190114068441
T0334	T0334TS063_2	T0334	1.14	15.1828	14.6370	526	527	100.190114068441
T0334	T0334TS063_3	T0334	1.12	15.0672	14.5288	526	525	99.8098859315589
T0334	T0334TS063_4	T0334	1.19	15.1481	14.6045	526	527	100.190114068441
T0334	T0334TS063_5	T0334	1.20	14.9630	14.4312	526	525	99.8098859315589
T0334	T0334TS064_1	T0334	1.24	15.1828	14.6370	526	530	100.760456273764
T0334	T0334TS069_1	T0334	1.35	-1.7338	0.0366	526	77	14.638783269962
T0334	T0334TS083_1	T0334	1.24	14.5928	14.0846	526	528	100.380228136882
T0334	T0334TS083_2	T0334	2.78	6.2692	6.2921	526	513	97.5285171102662
T0334	T0334TS083_3	T0334	2.59	6.0373	6.0752	526	518	98.4790874524715
T0334	T0334TS083_4	T0334	3.04	4.3198	4.4718	526	526	100
T0334	T0334TS083_5	T0334	2.95	6.3208	6.3404	526	379	72.0532319391635
T0334	T0334TS087_1	T0334	1.07	15.1133	14.5720	526	530	100.760456273764
T0334	T0334TS087_2	T0334	1.13	15.1481	14.6045	526	530	100.760456273764
T0334	T0334TS087_3	T0334	1.12	15.1133	14.5720	526	530	100.760456273764
T0334	T0334TS087_4	T0334	1.11	15.1133	14.5720	526	530	100.760456273764
T0334	T0334TS087_5	T0334	2.04	14.6622	14.1496	526	530	100.760456273764
T0334	T0334TS091_1	T0334	1.12	15.2175	14.6695	526	530	100.760456273764
T0334	T0334TS091_2	T0334	1.48	15.1133	14.5720	526	530	100.760456273764
T0334	T0334TS091_3	T0334	1.39	15.1481	14.6045	526	530	100.760456273764
T0334	T0334TS091_4	T0334	2.74	-0.5737	0.3936	526	530	100.760456273764
T0334	T0334TS091_5	T0334	2.83	6.2981	6.3191	526	530	100.760456273764
T0334	T0334TS092_1	T0334	1.12	15.2175	14.6695	526	530	100.760456273764
T0334	T0334TS092_2	T0334	2.76	6.2634	6.2867	526	530	100.760456273764
T0334	T0334TS092_3	T0334	2.81	6.3328	6.3516	526	530	100.760456273764
T0334	T0334TS092_4	T0334	3.06	3.3828	3.6025	526	530	100.760456273764
T0334	T0334TS092_5	T0334	3.11	2.5846	2.8703	526	530	100.760456273764
T0334	T0334TS102_1	T0334	1.09	15.3158	14.7616	526	516	98.0988593155894
T0334	T0334TS102_2	T0334	2.50	1.7036	2.0823	526	390	74.1444866920152
T0334	T0334TS102_3	T0334	3.12	-0.1845	0.6134	526	444	84.4106463878327
T0334	T0334TS102_4	T0334	2.78	0.6904	1.2348	526	376	71.4828897338403
T0334	T0334TS102_5	T0334	2.34	-1.1606	0.1543	526	367	69.7718631178707
T0334	T0334TS103_1	T0334	1.25	15.0439	14.5070	526	530	100.760456273764
T0334	T0334TS105_1	T0334	1.29	15.2522	14.7020	526	530	100.760456273764
T0334	T0334TS105_2	T0334	1.22	15.2522	14.7020	526	530	100.760456273764
T0334	T0334TS105_3	T0334	1.30	15.0439	14.5070	526	530	100.760456273764
T0334	T0334TS105_4	T0334	1.13	15.1481	14.6045	526	530	100.760456273764
T0334	T0334TS105_5	T0334	1.17	15.1828	14.6370	526	530	100.760456273764
T0334	T0334TS111_1	T0334	2.97	6.7958	6.7848	526	525	99.8098859315589
T0334	T0334TS111_2	T0334	2.79	6.9832	6.9602	526	521	99.0494296577947
T0334	T0334TS113_1	T0334	1.29	14.8357	14.3120	526	530	100.760456273764
T0334	T0334TS113_2	T0334	1.29	15.1133	14.5720	526	530	100.760456273764
T0334	T0334TS113_3	T0334	1.26	15.1481	14.6045	526	530	100.760456273764
T0334	T0334TS113_4	T0334	1.31	15.1481	14.6045	526	530	100.760456273764
T0334	T0334TS113_5	T0334	1.45	14.9745	14.4420	526	530	100.760456273764
T0334	T0334TS125_1	T0334	1.30	15.0439	14.5070	526	530	100.760456273764
T0334	T0334TS125_1u	T0334	1.09	15.3158	14.7616	526	516	98.0988593155894
T0334	T0334TS125_2	T0334	1.22	15.1133	14.5720	526	530	100.760456273764
T0334	T0334TS125_2u	T0334	1.09	15.3158	14.7616	526	516	98.0988593155894
T0334	T0334TS125_3	T0334	1.24	15.1133	14.5720	526	530	100.760456273764
T0334	T0334TS125_3u	T0334	1.09	15.3290	14.7739	526	514	97.7186311787072
T0334	T0334TS125_4u	T0334	2.72	6.2352	6.2604	526	516	98.0988593155894
T0334	T0334TS125_5u	T0334	2.67	6.7914	6.7808	526	462	87.8326996197719
T0334	T0334TS132_1	T0334	1.22	15.1133	14.5720	526	530	100.760456273764
T0334	T0334TS135_1	T0334	1.14	15.0439	14.5070	526	530	100.760456273764
T0334	T0334TS135_2	T0334	1.19	15.0786	14.5395	526	530	100.760456273764
T0334	T0334TS136_1	T0334	1.19	15.1828	14.6370	526	530	100.760456273764
T0334	T0334TS136_2	T0334	1.19	15.1133	14.5720	526	530	100.760456273764
T0334	T0334TS136_3	T0334	1.28	15.1133	14.5720	526	530	100.760456273764
T0334	T0334TS136_4	T0334	1.28	15.1133	14.5720	526	530	100.760456273764
T0334	T0334TS136_5	T0334	1.53	14.6969	14.1820	526	530	100.760456273764
T0334	T0334TS137_1	T0334	1.19	15.1828	14.6370	526	530	100.760456273764
T0334	T0334TS137_2	T0334	1.04	15.0786	14.5395	526	530	100.760456273764
T0334	T0334TS137_3	T0334	1.24	15.0786	14.5395	526	530	100.760456273764
T0334	T0334TS137_4	T0334	1.14	15.0786	14.5395	526	530	100.760456273764
T0334	T0334TS137_5	T0334	1.21	14.5928	14.0846	526	530	100.760456273764
T0334	T0334TS139_1	T0334	2.87	-1.0248	0.1989	526	530	100.760456273764
T0334	T0334TS139_2	T0334	2.76	-1.0596	0.1868	526	530	100.760456273764
T0334	T0334TS139_3	T0334	2.12	-0.7472	0.3105	526	530	100.760456273764
T0334	T0334TS139_4	T0334	3.05	-0.5737	0.3936	526	530	100.760456273764
T0334	T0334TS139_5	T0334	2.94	-0.8860	0.2513	526	530	100.760456273764
T0334	T0334TS168_1	T0334	2.93	-0.2266	0.5875	526	530	100.760456273764
T0334	T0334TS168_2	T0334	2.56	-0.5390	0.4114	526	530	100.760456273764
T0334	T0334TS168_3	T0334	2.96	-0.0878	0.6743	526	530	100.760456273764
T0334	T0334TS168_4	T0334	2.83	-0.9554	0.2242	526	530	100.760456273764
T0334	T0334TS168_5	T0334	2.86	-0.4696	0.4481	526	530	100.760456273764
T0334	T0334TS174_1u	T0334	2.66	-0.5612	0.4000	526	476	90.4942965779468
T0334	T0334TS178_1	T0334	1.19	14.6969	14.1820	526	530	100.760456273764
T0334	T0334TS178_2	T0334	1.41	14.6622	14.1496	526	530	100.760456273764
T0334	T0334TS178_3	T0334	1.53	14.5928	14.0846	526	530	100.760456273764
T0334	T0334TS178_4	T0334	1.25	15.1481	14.6045	526	530	100.760456273764
T0334	T0334TS179_1	T0334	1.41	14.6622	14.1496	526	530	100.760456273764
T0334	T0334TS179_2	T0334	1.25	15.1481	14.6045	526	530	100.760456273764
T0334	T0334TS179_3	T0334	1.53	14.5928	14.0846	526	530	100.760456273764
T0334	T0334TS179_4	T0334	1.19	14.6969	14.1820	526	530	100.760456273764
T0334	T0334TS186_1	T0334	1.08	15.1828	14.6370	526	528	100.380228136882
T0334	T0334TS186_2	T0334	2.64	7.8525	7.7738	526	382	72.6235741444867
T0334	T0334TS186_3	T0334	2.99	3.0814	3.3248	526	419	79.6577946768061
T0334	T0334TS186_4	T0334	3.12	3.5992	3.8025	526	382	72.6235741444867
T0334	T0334TS186_5	T0334	2.97	4.0650	4.2347	526	419	79.6577946768061
T0334	T0334TS191_1	T0334	1.34	14.6969	14.1820	526	526	100
T0334	T0334TS191_2	T0334	1.33	14.6969	14.1820	526	526	100
T0334	T0334TS191_3	T0334	1.34	14.5233	14.0196	526	526	100
T0334	T0334TS191_4	T0334	1.34	14.6720	14.1588	526	521	99.0494296577947
T0334	T0334TS197_1	T0334	2.68	-0.4696	0.4481	526	530	100.760456273764
T0334	T0334TS197_2	T0334	2.65	-0.5043	0.4296	526	530	100.760456273764
T0334	T0334TS197_3	T0334	2.64	-0.5043	0.4296	526	530	100.760456273764
T0334	T0334TS197_4	T0334	2.91	-0.4696	0.4481	526	530	100.760456273764
T0334	T0334TS197_5	T0334	3.28	1.9251	2.2775	526	530	100.760456273764
T0334	T0334TS203_1	T0334	2.67	-1.3719	0.0981	526	530	100.760456273764
T0334	T0334TS203_2	T0334	3.14	0.6410	1.1962	526	530	100.760456273764
T0334	T0334TS203_3	T0334	2.68	0.2593	0.9105	526	530	100.760456273764
T0334	T0334TS203_4	T0334	3.00	0.2593	0.9105	526	530	100.760456273764
T0334	T0334TS203_5	T0334	2.80	-1.3025	0.1148	526	530	100.760456273764
T0334	T0334TS205_1	T0334	1.18	15.0092	14.4745	526	528	100.380228136882
T0334	T0334TS205_2	T0334	1.07	15.1481	14.6045	526	526	100
T0334	T0334TS205_3	T0334	1.22	15.1481	14.6045	526	528	100.380228136882
T0334	T0334TS205_4	T0334	1.16	15.1481	14.6045	526	528	100.380228136882
T0334	T0334TS205_5	T0334	1.24	15.1828	14.6370	526	528	100.380228136882
T0334	T0334TS208_1	T0334	1.21	15.1481	14.6045	526	528	100.380228136882
T0334	T0334TS208_2	T0334	1.06	15.1481	14.6045	526	526	100
T0334	T0334TS208_3	T0334	1.24	15.1828	14.6370	526	526	100
T0334	T0334TS208_4	T0334	1.21	15.1828	14.6370	526	528	100.380228136882
T0334	T0334TS208_5	T0334	1.28	14.6275	14.1171	526	526	100
T0334	T0334TS209_1	T0334	1.17	15.0439	14.5070	526	528	100.380228136882
T0334	T0334TS209_2	T0334	1.24	15.1481	14.6045	526	528	100.380228136882
T0334	T0334TS209_3	T0334	1.13	15.1133	14.5720	526	526	100
T0334	T0334TS209_4	T0334	1.16	15.1133	14.5720	526	528	100.380228136882
T0334	T0334TS209_5	T0334	1.11	15.1481	14.6045	526	526	100
T0334	T0334TS211_1	T0334	1.19	15.1133	14.5720	526	526	100
T0334	T0334TS211_2	T0334	1.16	15.0786	14.5395	526	528	100.380228136882
T0334	T0334TS211_3	T0334	1.46	15.0439	14.5070	526	528	100.380228136882
T0334	T0334TS211_4	T0334	1.32	14.9398	14.4095	526	528	100.380228136882
T0334	T0334TS211_5	T0334	1.26	15.1481	14.6045	526	526	100
T0334	T0334TS212_1	T0334	1.09	15.0092	14.4745	526	530	100.760456273764
T0334	T0334TS213_1	T0334	1.09	15.0092	14.4745	526	530	100.760456273764
T0334	T0334TS214_1	T0334	1.09	15.0092	14.4745	526	530	100.760456273764
T0334	T0334TS239_1	T0334	1.08	15.2806	14.7286	526	516	98.0988593155894
T0334	T0334TS239_2_1	T0334	0.95	9.2412	9.0740	526	137	26.0456273764259
T0334	T0334TS239_2_2	T0334	2.95	6.2752	6.2978	526	354	67.3003802281369
T0334	T0334TS239_3_1	T0334	0.94	7.0660	7.0377	526	86	16.3498098859316
T0334	T0334TS239_3_2	T0334	2.72	8.7727	8.6353	526	367	69.7718631178707
T0334	T0334TS239_4_1	T0334	2.79	6.4779	6.4874	526	353	67.1102661596958
T0334	T0334TS239_4_2	T0334	0.97	8.9533	8.8044	526	128	24.3346007604563
T0334	T0334TS239_5_1	T0334	2.68	6.7520	6.7438	526	325	61.787072243346
T0334	T0334TS239_5_2	T0334	1.18	9.3135	9.1416	526	151	28.7072243346008
T0334	T0334TS245_1	T0334	1.09	15.3400	14.7842	526	515	97.9087452471483
T0334	T0334TS247_1	T0334	1.24	14.9167	14.3878	526	521	99.0494296577947
T0334	T0334TS247_2	T0334	1.22	14.9866	14.4533	526	521	99.0494296577947
T0334	T0334TS247_3	T0334	1.29	14.9516	14.4205	526	521	99.0494296577947
T0334	T0334TS247_4	T0334	1.36	14.9866	14.4533	526	521	99.0494296577947
T0334	T0334TS247_5	T0334	1.30	14.9516	14.4205	526	521	99.0494296577947
T0334	T0334TS248_1	T0334	1.17	15.3216	14.7670	526	530	100.760456273764
T0334	T0334TS248_2	T0334	2.98	6.7840	6.7738	526	530	100.760456273764
T0334	T0334TS248_3	T0334	3.30	3.9034	4.0846	526	530	100.760456273764
T0334	T0334TS248_4	T0334	2.89	6.0898	6.1244	526	530	100.760456273764
T0334	T0334TS248_5	T0334	2.90	3.7993	3.9879	526	530	100.760456273764
T0334	T0334TS250_1	T0334	1.67	15.1481	14.6045	526	530	100.760456273764
T0334	T0334TS250_2	T0334	1.16	15.0439	14.5070	526	530	100.760456273764
T0334	T0334TS250_3	T0334	1.41	15.1481	14.6045	526	530	100.760456273764
T0334	T0334TS250_4	T0334	1.34	14.6969	14.1820	526	530	100.760456273764
T0334	T0334TS250_5	T0334	3.16	6.4022	6.4166	526	530	100.760456273764
T0334	T0334TS261_1	T0334	1.08	15.2806	14.7286	526	516	98.0988593155894
T0334	T0334TS267_1	T0334	1.38	15.1481	14.6045	526	530	100.760456273764
T0334	T0334TS267_2	T0334	1.18	15.1481	14.6045	526	530	100.760456273764
T0334	T0334TS267_3	T0334	1.48	15.1828	14.6370	526	530	100.760456273764
T0334	T0334TS267_4	T0334	1.38	15.1828	14.6370	526	530	100.760456273764
T0334	T0334TS267_5	T0334	1.14	14.5928	14.0846	526	530	100.760456273764
T0334	T0334TS268_1	T0334	1.41	14.2457	13.7596	526	530	100.760456273764
T0334	T0334TS268_2	T0334	1.22	14.9745	14.4420	526	530	100.760456273764
T0334	T0334TS268_3	T0334	1.10	15.1481	14.6045	526	530	100.760456273764
T0334	T0334TS268_4	T0334	1.25	15.1133	14.5720	526	530	100.760456273764
T0334	T0334TS268_5	T0334	1.33	14.5233	14.0196	526	530	100.760456273764
T0334	T0334TS274_1	T0334	1.82	13.6557	13.2072	526	530	100.760456273764
T0334	T0334TS275_1	T0334	1.90	13.4128	12.9797	526	530	100.760456273764
T0334	T0334TS276_1	T0334	1.12	14.9745	14.4420	526	530	100.760456273764
T0334	T0334TS276_2	T0334	1.21	15.0092	14.4745	526	530	100.760456273764
T0334	T0334TS276_3	T0334	1.46	14.9051	14.3770	526	530	100.760456273764
T0334	T0334TS276_4	T0334	1.24	14.9398	14.4095	526	530	100.760456273764
T0334	T0334TS276_5	T0334	1.51	14.9745	14.4420	526	530	100.760456273764
T0334	T0334TS277_1	T0334	1.18	14.9745	14.4420	526	530	100.760456273764
T0334	T0334TS277_2	T0334	1.15	15.0786	14.5395	526	530	100.760456273764
T0334	T0334TS277_3	T0334	1.16	15.1133	14.5720	526	530	100.760456273764
T0334	T0334TS277_4	T0334	1.19	15.0439	14.5070	526	530	100.760456273764
T0334	T0334TS277_5	T0334	2.74	6.0049	6.0449	526	409	77.7566539923954
T0334	T0334TS297_1	T0334	1.36	14.8357	14.3120	526	529	100.570342205323
T0334	T0334TS298_1	T0334	1.15	15.1481	14.6045	526	530	100.760456273764
T0334	T0334TS298_2	T0334	1.15	15.1133	14.5720	526	526	100
T0334	T0334TS298_3	T0334	1.17	15.1828	14.6370	526	530	100.760456273764
T0334	T0334TS298_4	T0334	1.44	14.9167	14.3878	526	521	99.0494296577947
T0334	T0334TS298_5	T0334	1.21	15.2522	14.7020	526	530	100.760456273764
T0334	T0334TS302_1	T0334	1.27	14.2177	13.7334	526	521	99.0494296577947
T0334	T0334TS302_2	T0334	1.25	14.9516	14.4205	526	521	99.0494296577947
T0334	T0334TS302_3	T0334	1.25	14.9516	14.4205	526	521	99.0494296577947
T0334	T0334TS302_4	T0334	1.27	14.9516	14.4205	526	521	99.0494296577947
T0334	T0334TS307_1	T0334	1.12	15.0092	14.4745	526	530	100.760456273764
T0334	T0334TS307_1u	T0334	1.09	15.3158	14.7616	526	516	98.0988593155894
T0334	T0334TS307_2	T0334	1.39	15.1828	14.6370	526	530	100.760456273764
T0334	T0334TS307_2u	T0334	1.09	15.3158	14.7616	526	516	98.0988593155894
T0334	T0334TS307_3	T0334	2.67	7.6169	7.5533	526	530	100.760456273764
T0334	T0334TS307_3u	T0334	2.68	8.6955	8.5630	526	375	71.2927756653992
T0334	T0334TS307_4	T0334	2.99	7.3392	7.2934	526	530	100.760456273764
T0334	T0334TS307_4u	T0334	2.66	8.7814	8.6435	526	373	70.9125475285171
T0334	T0334TS307_5	T0334	2.74	7.7904	7.7158	526	530	100.760456273764
T0334	T0334TS307_5u	T0334	1.09	15.3158	14.7616	526	516	98.0988593155894
T0334	T0334TS318_1	T0334	1.14	15.0786	14.5395	526	530	100.760456273764
T0334	T0334TS318_2	T0334	1.16	15.1481	14.6045	526	530	100.760456273764
T0334	T0334TS318_3	T0334	1.15	15.1481	14.6045	526	530	100.760456273764
T0334	T0334TS318_4	T0334	1.18	15.1481	14.6045	526	530	100.760456273764
T0334	T0334TS318_5	T0334	1.09	15.0786	14.5395	526	530	100.760456273764
T0334	T0334TS319_1	T0334	1.24	15.0439	14.5070	526	528	100.380228136882
T0334	T0334TS319_2	T0334	2.41	5.4135	5.4921	526	185	35.171102661597
T0334	T0334TS319_3	T0334	2.83	2.4401	2.7393	526	509	96.7680608365019
T0334	T0334TS319_4	T0334	3.23	3.5141	3.7238	526	508	96.5779467680608
T0334	T0334TS319_5	T0334	2.61	7.1699	7.1349	526	484	92.0152091254753
T0334	T0334TS337_1	T0334	1.25	15.1828	14.6370	526	530	100.760456273764
T0334	T0334TS338_1	T0334	1.11	15.1481	14.6045	526	530	100.760456273764
T0334	T0334TS338_2	T0334	1.11	15.2424	14.6928	526	522	99.2395437262357
T0334	T0334TS338_3	T0334	1.11	15.1481	14.6045	526	530	100.760456273764
T0334	T0334TS338_4	T0334	1.10	15.1828	14.6370	526	530	100.760456273764
T0334	T0334TS338_5	T0334	1.41	15.1828	14.6370	526	530	100.760456273764
T0334	T0334TS347_1	T0334	1.15	15.1828	14.6370	526	528	100.380228136882
T0334	T0334TS349_1	T0334	1.21	15.1481	14.6045	526	530	100.760456273764
T0334	T0334TS349_2	T0334	1.08	14.9514	14.4204	526	524	99.6197718631179
T0334	T0334TS349_3	T0334	1.09	15.0092	14.4745	526	526	100
T0334	T0334TS349_4	T0334	1.13	15.0092	14.4745	526	526	100
T0334	T0334TS349_5	T0334	1.18	15.0786	14.5395	526	528	100.380228136882
T0334	T0334TS351_1	T0334	1.18	15.1133	14.5720	526	530	100.760456273764
T0334	T0334TS351_2	T0334	1.15	15.1133	14.5720	526	526	100
T0334	T0334TS351_3	T0334	1.15	15.1481	14.6045	526	530	100.760456273764
T0334	T0334TS351_4	T0334	1.44	14.9167	14.3878	526	521	99.0494296577947
T0334	T0334TS351_5	T0334	1.44	14.9167	14.3878	526	521	99.0494296577947
T0334	T0334TS383_1	T0334	1.09	15.3400	14.7842	526	515	97.9087452471483
T0334	T0334TS389_1	T0334	1.53	14.0375	13.5646	526	530	100.760456273764
T0334	T0334TS389_2	T0334	0.95	14.9491	14.4182	526	471	89.5437262357414
T0334	T0334TS389_3	T0334	2.73	8.3988	8.2853	526	361	68.6311787072243
T0334	T0334TS389_4	T0334	2.98	6.1139	6.1469	526	361	68.6311787072243
T0334	T0334TS389_5	T0334	2.67	7.0304	7.0044	526	304	57.7946768060837
T0334	T0334TS393_1	T0334	2.93	-0.2266	0.5875	526	530	100.760456273764
T0334	T0334TS393_2	T0334	2.56	-0.5390	0.4114	526	530	100.760456273764
T0334	T0334TS393_3	T0334	2.96	-0.0878	0.6743	526	530	100.760456273764
T0334	T0334TS393_4	T0334	2.83	-0.9554	0.2242	526	530	100.760456273764
T0334	T0334TS393_5	T0334	2.86	-0.4696	0.4481	526	530	100.760456273764
T0334	T0334TS397_1	T0334	1.12	15.0558	14.5181	526	524	99.6197718631179
T0334	T0334TS397_2	T0334	1.11	15.0210	14.4856	526	524	99.6197718631179
T0334	T0334TS401_1	T0334	1.24	14.5928	14.0846	526	528	100.380228136882
T0334	T0334TS401_2	T0334	1.31	14.9745	14.4420	526	528	100.380228136882
T0334	T0334TS401_3	T0334	1.47	15.1133	14.5720	526	528	100.380228136882
T0334	T0334TS413_1	T0334	1.19	15.2869	14.7345	526	530	100.760456273764
T0334	T0334TS413_2	T0334	2.82	5.4651	5.5403	526	530	100.760456273764
T0334	T0334TS413_3	T0334	2.70	6.4022	6.4166	526	530	100.760456273764
T0334	T0334TS413_4	T0334	3.01	3.6951	3.8914	526	530	100.760456273764
T0334	T0334TS413_5	T0334	3.02	4.8057	4.9246	526	530	100.760456273764
T0334	T0334TS414_1	T0334	1.38	15.1828	14.6370	526	530	100.760456273764
T0334	T0334TS414_2	T0334	2.88	5.7428	5.7998	526	530	100.760456273764
T0334	T0334TS414_3	T0334	2.76	6.3328	6.3516	526	530	100.760456273764
T0334	T0334TS414_4	T0334	3.23	4.7016	4.8275	526	530	100.760456273764
T0334	T0334TS414_5	T0334	3.06	3.2093	3.4424	526	530	100.760456273764
T0334	T0334TS415_1	T0334	1.12	15.1481	14.6045	526	530	100.760456273764
T0334	T0334TS415_2	T0334	2.70	6.5757	6.5789	526	530	100.760456273764
T0334	T0334TS415_3	T0334	2.79	6.0204	6.0595	526	530	100.760456273764
T0334	T0334TS415_4	T0334	2.70	2.9316	3.1872	526	530	100.760456273764
T0334	T0334TS415_5	T0334	2.87	4.7363	4.8599	526	530	100.760456273764
T0334	T0334TS416_1	T0334	1.20	15.1133	14.5720	526	530	100.760456273764
T0334	T0334TS416_2	T0334	1.18	15.1133	14.5720	526	530	100.760456273764
T0334	T0334TS418_1	T0334	1.09	15.0092	14.4745	526	530	100.760456273764
T0334	T0334TS420_1	T0334	1.17	14.9866	14.4533	526	521	99.0494296577947
T0334	T0334TS420_2	T0334	1.23	14.9167	14.3878	526	521	99.0494296577947
T0334	T0334TS420_3	T0334	1.25	14.8817	14.3551	526	521	99.0494296577947
T0334	T0334TS420_4	T0334	1.24	14.8817	14.3551	526	521	99.0494296577947
T0334	T0334TS420_5	T0334	1.18	14.9516	14.4205	526	521	99.0494296577947
T0334	T0334TS427_1	T0334	1.12	15.0786	14.5395	526	528	100.380228136882
T0334	T0334TS427_2	T0334	1.12	15.0786	14.5395	526	528	100.380228136882
T0334	T0334TS427_3	T0334	1.12	15.0786	14.5395	526	528	100.380228136882
T0334	T0334TS427_4	T0334	1.12	15.0786	14.5395	526	528	100.380228136882
T0334	T0334TS427_5	T0334	1.12	15.0786	14.5395	526	528	100.380228136882
T0334	T0334TS435_1	T0334	1.39	15.2869	14.7345	526	530	100.760456273764
T0334	T0334TS435_2	T0334	1.39	15.2869	14.7345	526	530	100.760456273764
T0334	T0334TS435_3	T0334	2.61	6.9228	6.9037	526	530	100.760456273764
T0334	T0334TS435_4	T0334	3.15	4.0075	4.1813	526	530	100.760456273764
T0334	T0334TS435_5	T0334	2.83	6.0204	6.0595	526	530	100.760456273764
T0334	T0334TS439_1	T0334	1.24	14.5233	14.0196	526	530	100.760456273764
T0334	T0334TS443_1	T0334	1.31	14.5581	14.0521	526	530	100.760456273764
T0334	T0334TS468_1	T0334	2.83	7.4132	7.3627	526	397	75.4752851711027
T0334	T0334TS469_1	T0334	1.24	14.5233	14.0196	526	530	100.760456273764
T0334	T0334TS469_2	T0334	1.24	14.5233	14.0196	526	530	100.760456273764
T0334	T0334TS469_3	T0334	1.23	14.5581	14.0521	526	530	100.760456273764
T0334	T0334TS469_4	T0334	1.23	14.5581	14.0521	526	530	100.760456273764
T0334	T0334TS469_5	T0334	1.23	14.5581	14.0521	526	530	100.760456273764
T0334	T0334TS474_1	T0334	2.14	12.7112	12.3228	526	342	65.0190114068441
T0334	T0334TS490_1	T0334	1.13	15.1828	14.6370	526	530	100.760456273764
T0334	T0334TS494_1	T0334	1.23	15.1613	14.6169	526	521	99.0494296577947
T0334	T0334TS511_1	T0334	2.90	-0.9207	0.2375	526	530	100.760456273764
T0334	T0334TS511_2	T0334	2.71	-1.3025	0.1148	526	530	100.760456273764
T0334	T0334TS511_3	T0334	2.70	-1.0248	0.1989	526	530	100.760456273764
T0334	T0334TS511_4	T0334	2.90	-1.5801	0.0577	526	530	100.760456273764
T0334	T0334TS511_5	T0334	3.26	-1.0596	0.1868	526	530	100.760456273764
T0334	T0334TS536_1	T0334	1.21	15.0439	14.5070	526	530	100.760456273764
T0334	T0334TS536_2	T0334	1.12	15.0786	14.5395	526	530	100.760456273764
T0334	T0334TS536_3	T0334	2.71	6.7492	6.7413	526	530	100.760456273764
T0334	T0334TS536_4	T0334	2.74	6.8881	6.8712	526	530	100.760456273764
T0334	T0334TS536_5	T0334	2.98	6.7145	6.7088	526	530	100.760456273764
T0334	T0334TS550_1	T0334	1.09	15.1481	14.6045	526	530	100.760456273764
T0334	T0334TS550_2	T0334	1.20	15.1133	14.5720	526	530	100.760456273764
T0334	T0334TS550_3	T0334	1.40	15.1133	14.5720	526	530	100.760456273764
T0334	T0334TS550_4	T0334	1.16	15.1133	14.5720	526	530	100.760456273764
T0334	T0334TS550_5	T0334	1.16	15.0786	14.5395	526	530	100.760456273764
T0334	T0334TS556_1	T0334	1.02	14.9745	14.4420	526	530	100.760456273764
T0334	T0334TS556_2	T0334	1.22	15.0439	14.5070	526	530	100.760456273764
T0334	T0334TS556_3	T0334	1.33	15.2175	14.6695	526	530	100.760456273764
T0334	T0334TS556_4	T0334	1.11	15.0786	14.5395	526	530	100.760456273764
T0334	T0334TS556_5	T0334	1.60	15.0439	14.5070	526	530	100.760456273764
T0334	T0334TS568_1	T0334	1.23	15.1133	14.5720	526	530	100.760456273764
T0334	T0334TS568_2	T0334	1.26	15.1481	14.6045	526	530	100.760456273764
T0334	T0334TS568_3	T0334	1.38	15.1481	14.6045	526	526	100
T0334	T0334TS568_4	T0334	1.29	15.2175	14.6695	526	530	100.760456273764
T0334	T0334TS568_5	T0334	1.14	15.1828	14.6370	526	530	100.760456273764
T0334	T0334TS601_1	T0334	1.83	13.6904	13.2397	526	530	100.760456273764
T0334	T0334TS601_2	T0334	1.63	13.6557	13.2072	526	530	100.760456273764
T0334	T0334TS601_3	T0334	1.82	13.0657	12.6548	526	530	100.760456273764
T0334	T0334TS601_4	T0334	2.34	11.6428	11.3225	526	530	100.760456273764
T0334	T0334TS609_1	T0334	1.14	15.1828	14.6370	526	529	100.570342205323
T0334	T0334TS609_2	T0334	1.06	15.1481	14.6045	526	530	100.760456273764
T0334	T0334TS609_3	T0334	1.21	15.1481	14.6045	526	530	100.760456273764
T0334	T0334TS609_4	T0334	1.11	15.1133	14.5720	526	529	100.570342205323
T0334	T0334TS609_5	T0334	1.13	14.5928	14.0846	526	530	100.760456273764
T0334	T0334TS640_1	T0334	1.09	14.9747	14.4422	526	523	99.4296577946768
T0334	T0334TS640_2	T0334	1.14	15.0096	14.4748	526	523	99.4296577946768
T0334	T0334TS640_3	T0334	1.39	14.9399	14.4095	526	523	99.4296577946768
T0334	T0334TS640_4	T0334	1.39	14.9399	14.4095	526	523	99.4296577946768
T0334	T0334TS651_1	T0334	1.40	14.9745	14.4420	526	530	100.760456273764
T0334	T0334TS654_1	T0334	1.19	15.2869	14.7345	526	530	100.760456273764
T0334	T0334TS658_1	T0334	1.16	15.1481	14.6045	526	527	100.190114068441
T0334	T0334TS659_1u	T0334	1.14	15.0439	14.5070	526	530	100.760456273764
T0334	T0334TS659_2u	T0334	1.14	15.1481	14.6045	526	530	100.760456273764
T0334	T0334TS659_3u	T0334	1.24	15.0439	14.5070	526	530	100.760456273764
T0334	T0334TS659_4u	T0334	1.24	15.0092	14.4745	526	530	100.760456273764
T0334	T0334TS664_1	T0334	1.15	15.1828	14.6370	526	530	100.760456273764
T0334	T0334TS664_2	T0334	1.15	15.1481	14.6045	526	530	100.760456273764
T0334	T0334TS664_3	T0334	1.15	15.1481	14.6045	526	530	100.760456273764
T0334	T0334TS664_4	T0334	1.18	15.1133	14.5720	526	530	100.760456273764
T0334	T0334TS664_5	T0334	1.15	15.1133	14.5720	526	526	100
T0334	T0334TS671_1	T0334	1.59	15.1133	14.5720	526	530	100.760456273764
T0334	T0334TS671_2	T0334	1.27	15.1133	14.5720	526	530	100.760456273764
T0334	T0334TS671_3	T0334	1.51	15.1133	14.5720	526	530	100.760456273764
T0334	T0334TS671_4	T0334	1.17	15.2869	14.7345	526	530	100.760456273764
T0334	T0334TS671_5	T0334	1.11	15.0786	14.5395	526	530	100.760456273764
T0334	T0334TS675_1	T0334	1.29	15.2175	14.6695	526	530	100.760456273764
T0334	T0334TS675_2	T0334	1.38	15.1828	14.6370	526	530	100.760456273764
T0334	T0334TS675_3	T0334	1.41	15.1481	14.6045	526	530	100.760456273764
T0334	T0334TS675_4	T0334	1.16	15.1481	14.6045	526	530	100.760456273764
T0334	T0334TS675_5	T0334	1.10	15.0439	14.5070	526	530	100.760456273764
T0334	T0334TS677_1	T0334	1.32	15.1133	14.5720	526	530	100.760456273764
T0334	T0334TS677_2	T0334	1.15	15.1481	14.6045	526	530	100.760456273764
T0334	T0334TS698_1	T0334	1.08	15.1133	14.5720	526	530	100.760456273764
T0334	T0334TS705_1	T0334	2.68	3.5938	3.7976	526	329	62.5475285171103
T0334	T0334TS706_1	T0334	1.20	15.0786	14.5395	526	530	100.760456273764
T0334	T0334TS710_1	T0334	1.31	14.8704	14.3445	526	530	100.760456273764
T0334	T0334TS710_2	T0334	1.27	14.8704	14.3445	526	530	100.760456273764
T0334	T0334TS710_3	T0334	1.40	14.9398	14.4095	526	530	100.760456273764
T0334	T0334TS710_5	T0334	1.43	14.8010	14.2795	526	530	100.760456273764
T0334	T0334TS728_1	T0334	1.12	15.2175	14.6695	526	530	100.760456273764
T0334	T0334TS728_2	T0334	2.74	-0.5737	0.3936	526	530	100.760456273764
T0334	T0334TS728_3	T0334	2.83	6.2981	6.3191	526	530	100.760456273764
T0334	T0334TS728_4	T0334	3.17	2.8622	3.1237	526	530	100.760456273764
T0334	T0334TS728_5	T0334	3.05	4.4587	4.6011	526	530	100.760456273764
2E4G_A	2O9Z_A	T0334	0.34	15.7519	15.1699	528	524	99.2424242424242
2E4G_A	2OA1_A	T0334	0.26	15.7832	15.1991	528	527	99.8106060606061
2E4G_A	2OAL_A	T0334	0.24	15.7832	15.1991	528	527	99.8106060606061
2E4G_A	2OAM_A	T0334	0.25	15.7414	15.1601	528	523	99.0530303030303
2E4G_A	RT0334TS239_2	T0334	0.95	9.2412	9.0740	528	491	92.9924242424242
2E4G_A	RT0334TS239_3	T0334	0.97	7.0660	7.0377	528	453	85.7954545454545
2E4G_A	RT0334TS239_4	T0334	2.93	7.0818	7.0525	528	481	91.0984848484848
2E4G_A	RT0334TS239_5	T0334	2.64	7.0481	7.0209	528	476	90.1515151515152
2E4G_A	T0334AL044_1	T0334	2.67	8.6129	8.4857	528	366	69.3181818181818
2E4G_A	T0334AL044_2	T0334	2.75	6.9776	6.9550	528	341	64.5833333333333
2E4G_A	T0334AL044_3	T0334	3.01	7.1006	7.0701	528	347	65.719696969697
2E4G_A	T0334AL044_4	T0334	2.76	3.5127	3.7225	528	344	65.1515151515152
2E4G_A	T0334AL170_1	T0334	1.12	15.3158	14.7616	528	516	97.7272727272727
2E4G_A	T0334AL242_1	T0334	1.11	15.3510	14.7945	528	516	97.7272727272727
2E4G_A	T0334AL242_2	T0334	2.37	5.4007	5.4801	528	178	33.7121212121212
2E4G_A	T0334AL242_3	T0334	2.86	6.0066	6.0465	528	362	68.5606060606061
2E4G_A	T0334AL242_4	T0334	2.86	6.0066	6.0465	528	362	68.5606060606061
2E4G_A	T0334AL242_5	T0334	2.59	8.4411	8.3249	528	390	73.8636363636364
2E4G_A	T0334AL243_1	T0334	1.10	15.3643	14.8069	528	514	97.3484848484848
2E4G_A	T0334AL257_1	T0334	1.11	15.1591	14.6148	528	502	95.0757575757576
2E4G_A	T0334AL257_2	T0334	2.74	6.5504	6.5552	528	375	71.0227272727273
2E4G_A	T0334AL257_3	T0334	2.67	6.1599	6.1899	528	507	96.0227272727273
2E4G_A	T0334AL257_4	T0334	2.75	6.8064	6.7947	528	358	67.8030303030303
2E4G_A	T0334AL257_5	T0334	2.81	4.7106	4.8358	528	498	94.3181818181818
2E4G_A	T0334AL316_1	T0334	1.10	15.1950	14.6484	528	502	95.0757575757576
2E4G_A	T0334AL316_2	T0334	2.84	6.1713	6.2005	528	506	95.8333333333333
2E4G_A	T0334AL316_3	T0334	2.96	6.5504	6.5552	528	375	71.0227272727273
2E4G_A	T0334AL316_4	T0334	2.96	3.2506	3.4805	528	510	96.5909090909091
2E4G_A	T0334AL316_5	T0334	3.04	4.8093	4.9280	528	499	94.5075757575758
2E4G_A	T0334AL333_1	T0334	2.43	5.4816	5.5558	528	109	20.6439393939394
2E4G_A	T0334AL333_2	T0334	2.62	5.8257	5.8773	528	102	19.3181818181818
2E4G_A	T0334AL333_3	T0334	2.36	3.9440	4.1223	528	129	24.4318181818182
2E4G_A	T0334AL333_4	T0334	2.33	5.9540	5.9973	528	98	18.5606060606061
2E4G_A	T0334AL333_5	T0334	2.64	5.0198	5.1244	528	102	19.3181818181818
2E4G_A	T0334AL380_1	T0334	1.10	15.3532	14.7966	528	513	97.1590909090909
2E4G_A	T0334AL380_2	T0334	1.10	15.3532	14.7966	528	513	97.1590909090909
2E4G_A	T0334AL380_3	T0334	1.12	15.3179	14.7635	528	513	97.1590909090909
2E4G_A	T0334AL380_4	T0334	1.23	15.1250	14.5829	528	499	94.5075757575758
2E4G_A	T0334AL380_5	T0334	2.59	9.1283	8.9682	528	305	57.7651515151515
2E4G_A	T0334AL381_1	T0334	1.11	15.2332	14.6842	528	499	94.5075757575758
2E4G_A	T0334AL381_2	T0334	2.91	7.9336	7.8498	528	373	70.6439393939394
2E4G_A	T0334AL381_3	T0334	2.56	9.0247	8.8713	528	341	64.5833333333333
2E4G_A	T0334AL381_4	T0334	2.77	9.2647	9.0960	528	339	64.2045454545455
2E4G_A	T0334AL381_5	T0334	2.58	6.0541	6.0909	528	279	52.8409090909091
2E4G_A	T0334AL509_1	T0334	1.12	15.2399	14.6905	528	506	95.8333333333333
2E4G_A	T0334TS004_1	T0334	1.29	14.8245	14.3015	528	530	100.378787878788
2E4G_A	T0334TS004_2	T0334	1.38	14.5476	14.0423	528	530	100.378787878788
2E4G_A	T0334TS004_3	T0334	1.40	14.9283	14.3987	528	530	100.378787878788
2E4G_A	T0334TS004_4	T0334	1.23	14.8937	14.3663	528	530	100.378787878788
2E4G_A	T0334TS004_5	T0334	1.40	14.7553	14.2367	528	530	100.378787878788
2E4G_A	T0334TS005_1	T0334	1.42	15.0668	14.5284	528	530	100.378787878788
2E4G_A	T0334TS010_1	T0334	1.37	15.0668	14.5284	528	530	100.378787878788
2E4G_A	T0334TS010_2	T0334	1.35	15.0321	14.4960	528	530	100.378787878788
2E4G_A	T0334TS010_3	T0334	1.56	14.8591	14.3339	528	530	100.378787878788
2E4G_A	T0334TS010_4	T0334	1.43	15.0321	14.4960	528	530	100.378787878788
2E4G_A	T0334TS010_5	T0334	0.98	14.9491	14.4182	528	471	89.2045454545455
2E4G_A	T0334TS013_1	T0334	1.20	15.0668	14.5284	528	530	100.378787878788
2E4G_A	T0334TS013_2	T0334	1.14	15.1360	14.5932	528	530	100.378787878788
2E4G_A	T0334TS018_1	T0334	1.47	14.9283	14.3987	528	530	100.378787878788
2E4G_A	T0334TS018_2	T0334	1.31	14.8591	14.3339	528	530	100.378787878788
2E4G_A	T0334TS018_3	T0334	1.17	15.1706	14.6256	528	530	100.378787878788
2E4G_A	T0334TS018_4	T0334	1.51	14.7207	14.2043	528	530	100.378787878788
2E4G_A	T0334TS018_5	T0334	1.32	15.0321	14.4960	528	530	100.378787878788
2E4G_A	T0334TS020_1	T0334	1.18	15.1014	14.5608	528	530	100.378787878788
2E4G_A	T0334TS020_2	T0334	1.15	15.0668	14.5284	528	530	100.378787878788
2E4G_A	T0334TS020_3	T0334	1.10	15.1706	14.6256	528	530	100.378787878788
2E4G_A	T0334TS020_4	T0334	1.11	15.2052	14.6580	528	530	100.378787878788
2E4G_A	T0334TS020_5	T0334	1.17	15.1014	14.5608	528	530	100.378787878788
2E4G_A	T0334TS021_1	T0334	1.14	15.1360	14.5932	528	528	100
2E4G_A	T0334TS021_2	T0334	1.12	15.1014	14.5608	528	528	100
2E4G_A	T0334TS021_5	T0334	2.59	4.8782	4.9922	528	230	43.5606060606061
2E4G_A	T0334TS022_1	T0334	1.14	15.1360	14.5932	528	528	100
2E4G_A	T0334TS022_2	T0334	1.12	15.1014	14.5608	528	528	100
2E4G_A	T0334TS022_3	T0334	2.59	4.8782	4.9922	528	230	43.5606060606061
2E4G_A	T0334TS024_1	T0334	1.32	15.2744	14.7228	528	530	100.378787878788
2E4G_A	T0334TS024_2	T0334	1.21	15.2398	14.6904	528	530	100.378787878788
2E4G_A	T0334TS024_3	T0334	1.32	15.2052	14.6580	528	530	100.378787878788
2E4G_A	T0334TS024_4	T0334	1.22	15.2052	14.6580	528	530	100.378787878788
2E4G_A	T0334TS024_5	T0334	1.26	15.1706	14.6256	528	530	100.378787878788
2E4G_A	T0334TS025_1	T0334	1.15	15.1706	14.6256	528	530	100.378787878788
2E4G_A	T0334TS025_2	T0334	1.27	15.1706	14.6256	528	530	100.378787878788
2E4G_A	T0334TS025_3	T0334	1.22	15.2744	14.7228	528	530	100.378787878788
2E4G_A	T0334TS025_4	T0334	1.15	15.2052	14.6580	528	530	100.378787878788
2E4G_A	T0334TS025_5	T0334	1.35	15.1706	14.6256	528	530	100.378787878788
2E4G_A	T0334TS026_1	T0334	1.11	15.1014	14.5608	528	530	100.378787878788
2E4G_A	T0334TS026_2	T0334	1.14	15.1014	14.5608	528	530	100.378787878788
2E4G_A	T0334TS026_3	T0334	1.15	15.1360	14.5932	528	530	100.378787878788
2E4G_A	T0334TS026_4	T0334	1.40	15.1360	14.5932	528	530	100.378787878788
2E4G_A	T0334TS026_5	T0334	1.16	15.1360	14.5932	528	530	100.378787878788
2E4G_A	T0334TS027_1	T0334	1.41	15.1360	14.5932	528	530	100.378787878788
2E4G_A	T0334TS027_2	T0334	1.25	15.0668	14.5284	528	530	100.378787878788
2E4G_A	T0334TS027_3	T0334	1.20	15.0668	14.5284	528	530	100.378787878788
2E4G_A	T0334TS027_4	T0334	1.20	14.9975	14.4636	528	530	100.378787878788
2E4G_A	T0334TS027_5	T0334	1.10	15.0668	14.5284	528	530	100.378787878788
2E4G_A	T0334TS028_1	T0334	1.11	15.1014	14.5608	528	530	100.378787878788
2E4G_A	T0334TS028_2	T0334	1.16	15.1360	14.5932	528	530	100.378787878788
2E4G_A	T0334TS028_3	T0334	1.23	15.0668	14.5284	528	530	100.378787878788
2E4G_A	T0334TS028_4	T0334	1.21	14.9975	14.4636	528	530	100.378787878788
2E4G_A	T0334TS028_5	T0334	1.19	14.8591	14.3339	528	530	100.378787878788
2E4G_A	T0334TS029_1	T0334	1.29	14.9975	14.4636	528	530	100.378787878788
2E4G_A	T0334TS029_2	T0334	1.19	15.0668	14.5284	528	530	100.378787878788
2E4G_A	T0334TS029_3	T0334	1.20	14.8591	14.3339	528	530	100.378787878788
2E4G_A	T0334TS029_4	T0334	1.25	15.0321	14.4960	528	530	100.378787878788
2E4G_A	T0334TS029_5	T0334	1.30	14.9975	14.4636	528	530	100.378787878788
2E4G_A	T0334TS030_1u	T0334	2.77	12.3326	11.9684	528	530	100.378787878788
2E4G_A	T0334TS030_2u	T0334	2.78	11.7096	11.3851	528	530	100.378787878788
2E4G_A	T0334TS030_3u	T0334	3.31	11.4674	11.1582	528	530	100.378787878788
2E4G_A	T0334TS030_4u	T0334	2.86	11.2597	10.9638	528	530	100.378787878788
2E4G_A	T0334TS030_5u	T0334	2.91	11.6404	11.3203	528	530	100.378787878788
2E4G_A	T0334TS034_1	T0334	1.46	14.2361	13.7506	528	530	100.378787878788
2E4G_A	T0334TS034_2	T0334	1.67	14.4784	13.9775	528	530	100.378787878788
2E4G_A	T0334TS034_3	T0334	1.61	14.5130	14.0099	528	530	100.378787878788
2E4G_A	T0334TS034_4	T0334	1.35	14.6514	14.1395	528	530	100.378787878788
2E4G_A	T0334TS034_5	T0334	1.65	14.5822	14.0747	528	530	100.378787878788
2E4G_A	T0334TS035_1	T0334	1.33	14.8245	14.3015	528	530	100.378787878788
2E4G_A	T0334TS038_1	T0334	1.24	15.0321	14.4960	528	530	100.378787878788
2E4G_A	T0334TS038_2	T0334	1.19	15.0321	14.4960	528	530	100.378787878788
2E4G_A	T0334TS038_3	T0334	1.23	15.0668	14.5284	528	530	100.378787878788
2E4G_A	T0334TS038_4	T0334	1.20	14.9975	14.4636	528	530	100.378787878788
2E4G_A	T0334TS038_5	T0334	1.21	14.9629	14.4311	528	530	100.378787878788
2E4G_A	T0334TS046_1	T0334	1.38	15.0906	14.5507	528	524	99.2424242424242
2E4G_A	T0334TS046_2	T0334	1.52	14.9975	14.4636	528	528	100
2E4G_A	T0334TS046_3	T0334	1.35	14.9975	14.4636	528	528	100
2E4G_A	T0334TS046_4	T0334	1.41	15.0439	14.5070	528	526	99.6212121212121
2E4G_A	T0334TS046_5	T0334	1.36	15.0321	14.4960	528	528	100
2E4G_A	T0334TS047_1	T0334	1.40	14.9283	14.3987	528	530	100.378787878788
2E4G_A	T0334TS047_2	T0334	1.41	15.0439	14.5070	528	526	99.6212121212121
2E4G_A	T0334TS047_3	T0334	1.29	14.8245	14.3015	528	530	100.378787878788
2E4G_A	T0334TS047_4	T0334	1.40	14.7553	14.2367	528	530	100.378787878788
2E4G_A	T0334TS047_5	T0334	1.23	14.8937	14.3663	528	530	100.378787878788
2E4G_A	T0334TS050_1	T0334	1.10	15.3753	14.8172	528	515	97.5378787878788
2E4G_A	T0334TS050_2	T0334	1.16	15.0914	14.5514	528	521	98.6742424242424
2E4G_A	T0334TS050_3	T0334	1.16	15.0914	14.5514	528	521	98.6742424242424
2E4G_A	T0334TS050_4	T0334	1.16	15.0914	14.5514	528	521	98.6742424242424
2E4G_A	T0334TS050_5	T0334	1.24	15.1263	14.5842	528	521	98.6742424242424
2E4G_A	T0334TS060_1	T0334	2.90	2.5381	2.8281	528	530	100.378787878788
2E4G_A	T0334TS060_2	T0334	2.65	2.8149	3.0804	528	530	100.378787878788
2E4G_A	T0334TS060_3	T0334	2.87	1.9843	2.3300	528	530	100.378787878788
2E4G_A	T0334TS060_4	T0334	3.32	1.7420	2.1160	528	530	100.378787878788
2E4G_A	T0334TS060_5	T0334	2.89	2.8149	3.0804	528	530	100.378787878788
2E4G_A	T0334TS063_1	T0334	1.24	15.0900	14.5501	528	527	99.8106060606061
2E4G_A	T0334TS063_2	T0334	1.16	15.1247	14.5826	528	527	99.8106060606061
2E4G_A	T0334TS063_3	T0334	1.25	15.1020	14.5614	528	525	99.4318181818182
2E4G_A	T0334TS063_4	T0334	1.20	15.1247	14.5826	528	527	99.8106060606061
2E4G_A	T0334TS063_5	T0334	1.19	14.9977	14.4637	528	525	99.4318181818182
2E4G_A	T0334TS064_1	T0334	1.23	15.1014	14.5608	528	530	100.378787878788
2E4G_A	T0334TS069_1	T0334	2.57	-1.1683	0.1520	528	77	14.5833333333333
2E4G_A	T0334TS083_1	T0334	1.23	14.5822	14.0747	528	528	100
2E4G_A	T0334TS083_2	T0334	2.62	6.1278	6.1599	528	513	97.1590909090909
2E4G_A	T0334TS083_3	T0334	2.73	6.0724	6.1081	528	518	98.1060606060606
2E4G_A	T0334TS083_4	T0334	3.11	4.1463	4.3103	528	526	99.6212121212121
2E4G_A	T0334TS083_5	T0334	2.76	6.1885	6.2166	528	379	71.780303030303
2E4G_A	T0334TS087_1	T0334	1.15	15.0668	14.5284	528	530	100.378787878788
2E4G_A	T0334TS087_2	T0334	1.14	15.1360	14.5932	528	530	100.378787878788
2E4G_A	T0334TS087_3	T0334	1.12	15.0668	14.5284	528	530	100.378787878788
2E4G_A	T0334TS087_4	T0334	1.20	15.1014	14.5608	528	530	100.378787878788
2E4G_A	T0334TS087_5	T0334	2.04	14.6860	14.1719	528	530	100.378787878788
2E4G_A	T0334TS091_1	T0334	1.15	15.2398	14.6904	528	530	100.378787878788
2E4G_A	T0334TS091_2	T0334	1.49	15.0668	14.5284	528	530	100.378787878788
2E4G_A	T0334TS091_3	T0334	1.40	15.1706	14.6256	528	530	100.378787878788
2E4G_A	T0334TS091_4	T0334	2.97	-0.5768	0.3920	528	530	100.378787878788
2E4G_A	T0334TS091_5	T0334	2.84	6.2759	6.2984	528	530	100.378787878788
2E4G_A	T0334TS092_1	T0334	1.15	15.2398	14.6904	528	530	100.378787878788
2E4G_A	T0334TS092_2	T0334	2.85	6.1721	6.2013	528	530	100.378787878788
2E4G_A	T0334TS092_3	T0334	2.65	6.4490	6.4603	528	530	100.378787878788
2E4G_A	T0334TS092_4	T0334	2.65	2.4688	2.7653	528	530	100.378787878788
2E4G_A	T0334TS092_5	T0334	3.20	2.6765	2.9540	528	530	100.378787878788
2E4G_A	T0334TS102_1	T0334	1.10	15.3510	14.7945	528	516	97.7272727272727
2E4G_A	T0334TS102_2	T0334	3.04	0.8830	1.3882	528	390	73.8636363636364
2E4G_A	T0334TS102_3	T0334	3.03	-0.4987	0.4325	528	444	84.0909090909091
2E4G_A	T0334TS102_4	T0334	2.78	1.0453	1.5208	528	376	71.2121212121212
2E4G_A	T0334TS102_5	T0334	3.05	-1.2961	0.1164	528	367	69.5075757575758
2E4G_A	T0334TS103_1	T0334	1.22	15.1014	14.5608	528	530	100.378787878788
2E4G_A	T0334TS105_1	T0334	1.24	15.2398	14.6904	528	530	100.378787878788
2E4G_A	T0334TS105_2	T0334	1.23	15.2398	14.6904	528	530	100.378787878788
2E4G_A	T0334TS105_3	T0334	1.17	15.1706	14.6256	528	530	100.378787878788
2E4G_A	T0334TS105_4	T0334	1.13	15.1706	14.6256	528	530	100.378787878788
2E4G_A	T0334TS105_5	T0334	1.18	15.1706	14.6256	528	530	100.378787878788
2E4G_A	T0334TS111_1	T0334	2.93	6.7958	6.7848	528	525	99.4318181818182
2E4G_A	T0334TS111_2	T0334	2.75	6.9832	6.9602	528	521	98.6742424242424
2E4G_A	T0334TS113_1	T0334	1.32	14.7553	14.2367	528	530	100.378787878788
2E4G_A	T0334TS113_2	T0334	1.30	15.0668	14.5284	528	530	100.378787878788
2E4G_A	T0334TS113_3	T0334	1.28	15.0668	14.5284	528	530	100.378787878788
2E4G_A	T0334TS113_4	T0334	1.28	15.0321	14.4960	528	530	100.378787878788
2E4G_A	T0334TS113_5	T0334	1.51	14.9975	14.4636	528	530	100.378787878788
2E4G_A	T0334TS125_1	T0334	1.13	15.0668	14.5284	528	530	100.378787878788
2E4G_A	T0334TS125_1u	T0334	1.10	15.3510	14.7945	528	516	97.7272727272727
2E4G_A	T0334TS125_2	T0334	1.24	15.1360	14.5932	528	530	100.378787878788
2E4G_A	T0334TS125_2u	T0334	1.10	15.3510	14.7945	528	516	97.7272727272727
2E4G_A	T0334TS125_3	T0334	1.24	15.1360	14.5932	528	530	100.378787878788
2E4G_A	T0334TS125_3u	T0334	1.10	15.3643	14.8069	528	514	97.3484848484848
2E4G_A	T0334TS125_4u	T0334	2.71	6.2000	6.2274	528	516	97.7272727272727
2E4G_A	T0334TS125_5u	T0334	2.67	6.7533	6.7450	528	462	87.5
2E4G_A	T0334TS132_1	T0334	1.23	15.0668	14.5284	528	530	100.378787878788
2E4G_A	T0334TS135_1	T0334	1.15	15.0321	14.4960	528	530	100.378787878788
2E4G_A	T0334TS135_2	T0334	1.19	15.0668	14.5284	528	530	100.378787878788
2E4G_A	T0334TS136_1	T0334	1.21	15.1360	14.5932	528	530	100.378787878788
2E4G_A	T0334TS136_2	T0334	1.22	15.1360	14.5932	528	530	100.378787878788
2E4G_A	T0334TS136_3	T0334	1.34	15.1014	14.5608	528	530	100.378787878788
2E4G_A	T0334TS136_4	T0334	1.34	15.1014	14.5608	528	530	100.378787878788
2E4G_A	T0334TS136_5	T0334	1.29	14.6860	14.1719	528	530	100.378787878788
2E4G_A	T0334TS137_1	T0334	1.21	15.1360	14.5932	528	530	100.378787878788
2E4G_A	T0334TS137_2	T0334	1.14	15.1014	14.5608	528	530	100.378787878788
2E4G_A	T0334TS137_3	T0334	1.23	15.0668	14.5284	528	530	100.378787878788
2E4G_A	T0334TS137_4	T0334	1.24	15.1014	14.5608	528	530	100.378787878788
2E4G_A	T0334TS137_5	T0334	1.16	14.5822	14.0747	528	530	100.378787878788
2E4G_A	T0334TS139_1	T0334	2.79	-0.9575	0.2234	528	530	100.378787878788
2E4G_A	T0334TS139_2	T0334	2.74	-1.1652	0.1529	528	530	100.378787878788
2E4G_A	T0334TS139_3	T0334	2.56	-0.7152	0.3251	528	530	100.378787878788
2E4G_A	T0334TS139_4	T0334	2.73	-0.7845	0.2940	528	530	100.378787878788
2E4G_A	T0334TS139_5	T0334	2.92	-0.8883	0.2504	528	530	100.378787878788
2E4G_A	T0334TS168_1	T0334	3.05	-0.8191	0.2790	528	530	100.378787878788
2E4G_A	T0334TS168_2	T0334	2.42	-0.5768	0.3920	528	530	100.378787878788
2E4G_A	T0334TS168_3	T0334	2.89	-0.2653	0.5642	528	530	100.378787878788
2E4G_A	T0334TS168_4	T0334	2.86	-0.6114	0.3747	528	530	100.378787878788
2E4G_A	T0334TS168_5	T0334	2.76	-0.8883	0.2504	528	530	100.378787878788
2E4G_A	T0334TS174_1u	T0334	3.01	-0.5985	0.3811	528	476	90.1515151515152
2E4G_A	T0334TS178_1	T0334	1.20	14.6514	14.1395	528	530	100.378787878788
2E4G_A	T0334TS178_2	T0334	1.29	14.6860	14.1719	528	530	100.378787878788
2E4G_A	T0334TS178_3	T0334	1.52	14.5822	14.0747	528	530	100.378787878788
2E4G_A	T0334TS178_4	T0334	1.08	15.1360	14.5932	528	530	100.378787878788
2E4G_A	T0334TS179_1	T0334	1.29	14.6860	14.1719	528	530	100.378787878788
2E4G_A	T0334TS179_2	T0334	1.08	15.1360	14.5932	528	530	100.378787878788
2E4G_A	T0334TS179_3	T0334	1.52	14.5822	14.0747	528	530	100.378787878788
2E4G_A	T0334TS179_4	T0334	1.20	14.6514	14.1395	528	530	100.378787878788
2E4G_A	T0334TS186_1	T0334	1.14	15.1014	14.5608	528	528	100
2E4G_A	T0334TS186_2	T0334	2.88	8.2471	8.1433	528	382	72.3484848484848
2E4G_A	T0334TS186_3	T0334	2.80	3.2863	3.5135	528	419	79.3560606060606
2E4G_A	T0334TS186_4	T0334	3.13	3.6869	3.8837	528	382	72.3484848484848
2E4G_A	T0334TS186_5	T0334	2.96	3.9831	4.1586	528	419	79.3560606060606
2E4G_A	T0334TS191_1	T0334	1.33	14.7316	14.2145	528	526	99.6212121212121
2E4G_A	T0334TS191_2	T0334	1.31	14.7316	14.2145	528	526	99.6212121212121
2E4G_A	T0334TS191_3	T0334	1.29	14.5928	14.0846	528	526	99.6212121212121
2E4G_A	T0334TS191_4	T0334	1.32	14.6720	14.1588	528	521	98.6742424242424
2E4G_A	T0334TS197_1	T0334	2.71	-0.4384	0.4651	528	530	100.378787878788
2E4G_A	T0334TS197_2	T0334	3.00	-0.5422	0.4097	528	530	100.378787878788
2E4G_A	T0334TS197_3	T0334	2.69	-0.4730	0.4462	528	530	100.378787878788
2E4G_A	T0334TS197_4	T0334	2.90	-0.4730	0.4462	528	530	100.378787878788
2E4G_A	T0334TS197_5	T0334	3.04	1.9843	2.3300	528	530	100.378787878788
2E4G_A	T0334TS203_1	T0334	2.70	-1.4420	0.0829	528	530	100.378787878788
2E4G_A	T0334TS203_2	T0334	2.83	0.8422	1.3553	528	530	100.378787878788
2E4G_A	T0334TS203_3	T0334	2.60	0.1846	0.8575	528	530	100.378787878788
2E4G_A	T0334TS203_4	T0334	2.69	0.4269	1.0330	528	530	100.378787878788
2E4G_A	T0334TS203_5	T0334	2.83	-1.4074	0.0902	528	530	100.378787878788
2E4G_A	T0334TS205_1	T0334	1.19	14.9975	14.4636	528	528	100
2E4G_A	T0334TS205_2	T0334	1.15	15.1828	14.6370	528	526	99.6212121212121
2E4G_A	T0334TS205_3	T0334	1.23	15.1360	14.5932	528	528	100
2E4G_A	T0334TS205_4	T0334	1.22	15.1014	14.5608	528	528	100
2E4G_A	T0334TS205_5	T0334	1.20	15.1014	14.5608	528	528	100
2E4G_A	T0334TS208_1	T0334	1.21	15.1014	14.5608	528	528	100
2E4G_A	T0334TS208_2	T0334	1.14	15.1828	14.6370	528	526	99.6212121212121
2E4G_A	T0334TS208_3	T0334	1.13	15.1481	14.6045	528	526	99.6212121212121
2E4G_A	T0334TS208_4	T0334	1.21	15.1706	14.6256	528	528	100
2E4G_A	T0334TS208_5	T0334	1.34	14.6622	14.1496	528	526	99.6212121212121
2E4G_A	T0334TS209_1	T0334	1.14	14.9975	14.4636	528	528	100
2E4G_A	T0334TS209_2	T0334	1.31	15.0321	14.4960	528	528	100
2E4G_A	T0334TS209_3	T0334	1.18	15.1481	14.6045	528	526	99.6212121212121
2E4G_A	T0334TS209_4	T0334	1.16	15.1360	14.5932	528	528	100
2E4G_A	T0334TS209_5	T0334	1.13	15.2175	14.6695	528	526	99.6212121212121
2E4G_A	T0334TS211_1	T0334	1.20	15.1481	14.6045	528	526	99.6212121212121
2E4G_A	T0334TS211_2	T0334	1.17	15.1360	14.5932	528	528	100
2E4G_A	T0334TS211_3	T0334	1.47	15.0321	14.4960	528	528	100
2E4G_A	T0334TS211_4	T0334	1.18	15.1014	14.5608	528	528	100
2E4G_A	T0334TS211_5	T0334	1.17	15.1481	14.6045	528	526	99.6212121212121
2E4G_A	T0334TS212_1	T0334	1.12	15.0321	14.4960	528	530	100.378787878788
2E4G_A	T0334TS213_1	T0334	1.12	15.0321	14.4960	528	530	100.378787878788
2E4G_A	T0334TS214_1	T0334	1.12	15.0321	14.4960	528	530	100.378787878788
2E4G_A	T0334TS239_1	T0334	1.10	15.3510	14.7945	528	516	97.7272727272727
2E4G_A	T0334TS239_2_1	T0334	0.95	9.2412	9.0740	528	137	25.9469696969697
2E4G_A	T0334TS239_2_2	T0334	3.07	6.2752	6.2978	528	354	67.0454545454545
2E4G_A	T0334TS239_3_1	T0334	0.97	7.0660	7.0377	528	86	16.2878787878788
2E4G_A	T0334TS239_3_2	T0334	2.77	8.5921	8.4662	528	367	69.5075757575758
2E4G_A	T0334TS239_4_1	T0334	2.93	7.0818	7.0525	528	353	66.8560606060606
2E4G_A	T0334TS239_4_2	T0334	0.97	8.9533	8.8044	528	128	24.2424242424242
2E4G_A	T0334TS239_5_1	T0334	2.64	7.0481	7.0209	528	325	61.5530303030303
2E4G_A	T0334TS239_5_2	T0334	1.45	9.3135	9.1416	528	151	28.5984848484848
2E4G_A	T0334TS245_1	T0334	1.10	15.3753	14.8172	528	515	97.5378787878788
2E4G_A	T0334TS247_1	T0334	1.31	14.9167	14.3878	528	521	98.6742424242424
2E4G_A	T0334TS247_2	T0334	1.22	14.9866	14.4533	528	521	98.6742424242424
2E4G_A	T0334TS247_3	T0334	1.31	14.9866	14.4533	528	521	98.6742424242424
2E4G_A	T0334TS247_4	T0334	1.36	14.9866	14.4533	528	521	98.6742424242424
2E4G_A	T0334TS247_5	T0334	1.31	14.9516	14.4205	528	521	98.6742424242424
2E4G_A	T0334TS248_1	T0334	1.18	15.3090	14.7552	528	530	100.378787878788
2E4G_A	T0334TS248_2	T0334	2.63	6.8297	6.8165	528	530	100.378787878788
2E4G_A	T0334TS248_3	T0334	3.10	3.9571	4.1344	528	530	100.378787878788
2E4G_A	T0334TS248_4	T0334	2.92	6.1375	6.1689	528	530	100.378787878788
2E4G_A	T0334TS248_5	T0334	2.85	3.5417	3.7494	528	530	100.378787878788
2E4G_A	T0334TS250_1	T0334	1.67	15.1014	14.5608	528	530	100.378787878788
2E4G_A	T0334TS250_2	T0334	1.17	15.0321	14.4960	528	530	100.378787878788
2E4G_A	T0334TS250_3	T0334	1.42	15.1360	14.5932	528	530	100.378787878788
2E4G_A	T0334TS250_4	T0334	1.38	14.6860	14.1719	528	530	100.378787878788
2E4G_A	T0334TS250_5	T0334	2.73	6.2413	6.2660	528	530	100.378787878788
2E4G_A	T0334TS261_1	T0334	1.11	15.3510	14.7945	528	516	97.7272727272727
2E4G_A	T0334TS267_1	T0334	1.38	15.1360	14.5932	528	530	100.378787878788
2E4G_A	T0334TS267_2	T0334	1.13	15.1706	14.6256	528	530	100.378787878788
2E4G_A	T0334TS267_3	T0334	1.48	15.1706	14.6256	528	530	100.378787878788
2E4G_A	T0334TS267_4	T0334	1.24	15.2052	14.6580	528	530	100.378787878788
2E4G_A	T0334TS267_5	T0334	1.15	14.5822	14.0747	528	530	100.378787878788
2E4G_A	T0334TS268_1	T0334	1.38	14.2361	13.7506	528	530	100.378787878788
2E4G_A	T0334TS268_2	T0334	1.31	14.9629	14.4311	528	530	100.378787878788
2E4G_A	T0334TS268_3	T0334	1.12	15.1360	14.5932	528	530	100.378787878788
2E4G_A	T0334TS268_4	T0334	1.32	15.0668	14.5284	528	530	100.378787878788
2E4G_A	T0334TS268_5	T0334	1.30	14.4438	13.9451	528	530	100.378787878788
2E4G_A	T0334TS274_1	T0334	1.74	13.6478	13.1998	528	530	100.378787878788
2E4G_A	T0334TS275_1	T0334	1.85	13.4401	13.0053	528	530	100.378787878788
2E4G_A	T0334TS276_1	T0334	1.14	14.9629	14.4311	528	530	100.378787878788
2E4G_A	T0334TS276_2	T0334	1.21	14.9629	14.4311	528	530	100.378787878788
2E4G_A	T0334TS276_3	T0334	1.47	14.8591	14.3339	528	530	100.378787878788
2E4G_A	T0334TS276_4	T0334	1.39	14.8937	14.3663	528	530	100.378787878788
2E4G_A	T0334TS276_5	T0334	1.32	14.9283	14.3987	528	530	100.378787878788
2E4G_A	T0334TS277_1	T0334	1.20	15.0321	14.4960	528	530	100.378787878788
2E4G_A	T0334TS277_2	T0334	1.31	15.1014	14.5608	528	530	100.378787878788
2E4G_A	T0334TS277_3	T0334	1.19	15.1014	14.5608	528	530	100.378787878788
2E4G_A	T0334TS277_4	T0334	1.20	15.0321	14.4960	528	530	100.378787878788
2E4G_A	T0334TS277_5	T0334	3.01	5.7546	5.8109	528	409	77.4621212121212
2E4G_A	T0334TS297_1	T0334	1.33	14.8821	14.3554	528	529	100.189393939394
2E4G_A	T0334TS298_1	T0334	1.24	15.1706	14.6256	528	530	100.378787878788
2E4G_A	T0334TS298_2	T0334	1.14	15.1828	14.6370	528	526	99.6212121212121
2E4G_A	T0334TS298_3	T0334	1.37	15.1706	14.6256	528	530	100.378787878788
2E4G_A	T0334TS298_4	T0334	1.16	15.0914	14.5514	528	521	98.6742424242424
2E4G_A	T0334TS298_5	T0334	1.18	15.2744	14.7228	528	530	100.378787878788
2E4G_A	T0334TS302_1	T0334	1.30	14.2177	13.7334	528	521	98.6742424242424
2E4G_A	T0334TS302_2	T0334	1.25	14.9516	14.4205	528	521	98.6742424242424
2E4G_A	T0334TS302_3	T0334	1.15	14.9167	14.3878	528	521	98.6742424242424
2E4G_A	T0334TS302_4	T0334	1.27	14.9167	14.3878	528	521	98.6742424242424
2E4G_A	T0334TS307_1	T0334	1.15	15.1014	14.5608	528	530	100.378787878788
2E4G_A	T0334TS307_1u	T0334	1.10	15.3510	14.7945	528	516	97.7272727272727
2E4G_A	T0334TS307_2	T0334	1.39	15.1706	14.6256	528	530	100.378787878788
2E4G_A	T0334TS307_2u	T0334	1.10	15.3510	14.7945	528	516	97.7272727272727
2E4G_A	T0334TS307_3	T0334	3.16	7.3142	7.2700	528	530	100.378787878788
2E4G_A	T0334TS307_3u	T0334	2.70	8.5622	8.4382	528	375	71.0227272727273
2E4G_A	T0334TS307_4	T0334	2.76	7.2450	7.2052	528	530	100.378787878788
2E4G_A	T0334TS307_4u	T0334	2.69	8.8260	8.6852	528	373	70.6439393939394
2E4G_A	T0334TS307_5	T0334	2.57	7.7641	7.6911	528	530	100.378787878788
2E4G_A	T0334TS307_5u	T0334	1.10	15.3510	14.7945	528	516	97.7272727272727
2E4G_A	T0334TS318_1	T0334	1.14	15.0321	14.4960	528	530	100.378787878788
2E4G_A	T0334TS318_2	T0334	1.24	15.1706	14.6256	528	530	100.378787878788
2E4G_A	T0334TS318_3	T0334	1.15	15.1014	14.5608	528	530	100.378787878788
2E4G_A	T0334TS318_4	T0334	1.17	15.0668	14.5284	528	530	100.378787878788
2E4G_A	T0334TS318_5	T0334	1.13	15.0668	14.5284	528	530	100.378787878788
2E4G_A	T0334TS319_1	T0334	1.17	15.0321	14.4960	528	528	100
2E4G_A	T0334TS319_2	T0334	2.45	5.4135	5.4921	528	185	35.0378787878788
2E4G_A	T0334TS319_3	T0334	2.91	2.6179	2.9006	528	509	96.4015151515152
2E4G_A	T0334TS319_4	T0334	3.19	3.1225	3.3626	528	508	96.2121212121212
2E4G_A	T0334TS319_5	T0334	2.82	7.2436	7.2039	528	484	91.6666666666667
2E4G_A	T0334TS337_1	T0334	1.25	15.1360	14.5932	528	530	100.378787878788
2E4G_A	T0334TS338_1	T0334	1.37	15.1360	14.5932	528	530	100.378787878788
2E4G_A	T0334TS338_2	T0334	1.12	15.2773	14.7255	528	522	98.8636363636364
2E4G_A	T0334TS338_3	T0334	1.11	15.1706	14.6256	528	530	100.378787878788
2E4G_A	T0334TS338_4	T0334	1.09	15.1706	14.6256	528	530	100.378787878788
2E4G_A	T0334TS338_5	T0334	1.40	15.1706	14.6256	528	530	100.378787878788
2E4G_A	T0334TS347_1	T0334	1.15	15.1014	14.5608	528	528	100
2E4G_A	T0334TS349_1	T0334	1.42	14.9975	14.4636	528	530	100.378787878788
2E4G_A	T0334TS349_2	T0334	1.10	14.9514	14.4204	528	524	99.2424242424242
2E4G_A	T0334TS349_3	T0334	1.13	15.0786	14.5395	528	526	99.6212121212121
2E4G_A	T0334TS349_4	T0334	1.16	15.0439	14.5070	528	526	99.6212121212121
2E4G_A	T0334TS349_5	T0334	1.14	15.1014	14.5608	528	528	100
2E4G_A	T0334TS351_1	T0334	1.14	15.1360	14.5932	528	530	100.378787878788
2E4G_A	T0334TS351_2	T0334	1.14	15.1828	14.6370	528	526	99.6212121212121
2E4G_A	T0334TS351_3	T0334	1.24	15.1706	14.6256	528	530	100.378787878788
2E4G_A	T0334TS351_4	T0334	1.16	15.0914	14.5514	528	521	98.6742424242424
2E4G_A	T0334TS351_5	T0334	1.16	15.0914	14.5514	528	521	98.6742424242424
2E4G_A	T0334TS383_1	T0334	1.10	15.3753	14.8172	528	515	97.5378787878788
2E4G_A	T0334TS389_1	T0334	1.63	13.9592	13.4914	528	530	100.378787878788
2E4G_A	T0334TS389_2	T0334	0.98	14.9491	14.4182	528	471	89.2045454545455
2E4G_A	T0334TS389_3	T0334	2.63	8.1703	8.0714	528	361	68.3712121212121
2E4G_A	T0334TS389_4	T0334	2.83	6.1596	6.1896	528	361	68.3712121212121
2E4G_A	T0334TS389_5	T0334	2.97	6.9786	6.9559	528	304	57.5757575757576
2E4G_A	T0334TS393_1	T0334	3.05	-0.8191	0.2790	528	530	100.378787878788
2E4G_A	T0334TS393_2	T0334	2.42	-0.5768	0.3920	528	530	100.378787878788
2E4G_A	T0334TS393_3	T0334	2.89	-0.2653	0.5642	528	530	100.378787878788
2E4G_A	T0334TS393_4	T0334	2.86	-0.6114	0.3747	528	530	100.378787878788
2E4G_A	T0334TS393_5	T0334	2.76	-0.8883	0.2504	528	530	100.378787878788
2E4G_A	T0334TS397_1	T0334	1.13	15.0210	14.4856	528	524	99.2424242424242
2E4G_A	T0334TS397_2	T0334	1.12	14.9862	14.4530	528	524	99.2424242424242
2E4G_A	T0334TS401_1	T0334	1.21	14.5476	14.0423	528	528	100
2E4G_A	T0334TS401_2	T0334	1.30	14.9629	14.4311	528	528	100
2E4G_A	T0334TS401_3	T0334	1.18	15.1360	14.5932	528	528	100
2E4G_A	T0334TS413_1	T0334	1.20	15.2744	14.7228	528	530	100.378787878788
2E4G_A	T0334TS413_2	T0334	2.86	5.5145	5.5865	528	530	100.378787878788
2E4G_A	T0334TS413_3	T0334	2.80	6.3105	6.3308	528	530	100.378787878788
2E4G_A	T0334TS413_4	T0334	3.05	3.5764	3.7814	528	530	100.378787878788
2E4G_A	T0334TS413_5	T0334	3.13	4.6493	4.7787	528	530	100.378787878788
2E4G_A	T0334TS414_1	T0334	1.24	15.2052	14.6580	528	530	100.378787878788
2E4G_A	T0334TS414_2	T0334	3.12	5.8606	5.9100	528	530	100.378787878788
2E4G_A	T0334TS414_3	T0334	2.59	6.4490	6.4603	528	530	100.378787878788
2E4G_A	T0334TS414_4	T0334	3.18	4.6146	4.7464	528	530	100.378787878788
2E4G_A	T0334TS414_5	T0334	2.84	3.1956	3.4299	528	530	100.378787878788
2E4G_A	T0334TS415_1	T0334	1.18	15.1706	14.6256	528	530	100.378787878788
2E4G_A	T0334TS415_2	T0334	2.62	6.5874	6.5898	528	530	100.378787878788
2E4G_A	T0334TS415_3	T0334	2.87	5.9644	6.0071	528	530	100.378787878788
2E4G_A	T0334TS415_4	T0334	2.90	2.8496	3.1121	528	530	100.378787878788
2E4G_A	T0334TS415_5	T0334	2.96	4.6493	4.7787	528	530	100.378787878788
2E4G_A	T0334TS416_1	T0334	1.19	15.1014	14.5608	528	530	100.378787878788
2E4G_A	T0334TS416_2	T0334	1.12	15.1014	14.5608	528	530	100.378787878788
2E4G_A	T0334TS418_1	T0334	1.12	15.0321	14.4960	528	530	100.378787878788
2E4G_A	T0334TS420_1	T0334	1.16	14.9516	14.4205	528	521	98.6742424242424
2E4G_A	T0334TS420_2	T0334	1.26	14.8817	14.3551	528	521	98.6742424242424
2E4G_A	T0334TS420_3	T0334	1.26	14.8817	14.3551	528	521	98.6742424242424
2E4G_A	T0334TS420_4	T0334	1.26	14.8817	14.3551	528	521	98.6742424242424
2E4G_A	T0334TS420_5	T0334	1.24	14.9167	14.3878	528	521	98.6742424242424
2E4G_A	T0334TS427_1	T0334	1.21	15.0668	14.5284	528	528	100
2E4G_A	T0334TS427_2	T0334	1.21	15.0668	14.5284	528	528	100
2E4G_A	T0334TS427_3	T0334	1.22	15.0668	14.5284	528	528	100
2E4G_A	T0334TS427_4	T0334	1.21	15.0668	14.5284	528	528	100
2E4G_A	T0334TS427_5	T0334	1.22	15.0668	14.5284	528	528	100
2E4G_A	T0334TS435_1	T0334	1.25	15.1706	14.6256	528	530	100.378787878788
2E4G_A	T0334TS435_2	T0334	1.25	15.1706	14.6256	528	530	100.378787878788
2E4G_A	T0334TS435_3	T0334	2.69	6.8989	6.8813	528	530	100.378787878788
2E4G_A	T0334TS435_4	T0334	2.99	3.8532	4.0380	528	530	100.378787878788
2E4G_A	T0334TS435_5	T0334	2.76	5.9644	6.0071	528	530	100.378787878788
2E4G_A	T0334TS439_1	T0334	1.71	14.5130	14.0099	528	530	100.378787878788
2E4G_A	T0334TS443_1	T0334	1.30	14.5476	14.0423	528	530	100.378787878788
2E4G_A	T0334TS468_1	T0334	2.79	7.4132	7.3627	528	397	75.1893939393939
2E4G_A	T0334TS469_1	T0334	1.71	14.5130	14.0099	528	530	100.378787878788
2E4G_A	T0334TS469_2	T0334	1.72	14.5476	14.0423	528	530	100.378787878788
2E4G_A	T0334TS469_3	T0334	1.71	14.5822	14.0747	528	530	100.378787878788
2E4G_A	T0334TS469_4	T0334	1.71	14.5822	14.0747	528	530	100.378787878788
2E4G_A	T0334TS469_5	T0334	1.71	14.6168	14.1071	528	530	100.378787878788
2E4G_A	T0334TS474_1	T0334	2.05	12.7587	12.3673	528	342	64.7727272727273
2E4G_A	T0334TS490_1	T0334	1.13	15.1706	14.6256	528	530	100.378787878788
2E4G_A	T0334TS494_1	T0334	1.24	15.1263	14.5842	528	521	98.6742424242424
2E4G_A	T0334TS511_1	T0334	2.85	-1.5113	0.0695	528	530	100.378787878788
2E4G_A	T0334TS511_2	T0334	2.79	-1.2690	0.1235	528	530	100.378787878788
2E4G_A	T0334TS511_3	T0334	2.76	-1.0267	0.1982	528	530	100.378787878788
2E4G_A	T0334TS511_4	T0334	2.96	-1.5805	0.0577	528	530	100.378787878788
2E4G_A	T0334TS511_5	T0334	2.86	-1.4074	0.0902	528	530	100.378787878788
2E4G_A	T0334TS536_1	T0334	1.22	14.9975	14.4636	528	530	100.378787878788
2E4G_A	T0334TS536_2	T0334	1.14	15.0668	14.5284	528	530	100.378787878788
2E4G_A	T0334TS536_3	T0334	2.67	6.6220	6.6222	528	530	100.378787878788
2E4G_A	T0334TS536_4	T0334	2.77	6.8297	6.8165	528	530	100.378787878788
2E4G_A	T0334TS536_5	T0334	2.97	6.4836	6.4927	528	530	100.378787878788
2E4G_A	T0334TS550_1	T0334	1.23	15.1360	14.5932	528	530	100.378787878788
2E4G_A	T0334TS550_2	T0334	1.14	15.1014	14.5608	528	530	100.378787878788
2E4G_A	T0334TS550_3	T0334	1.15	15.1014	14.5608	528	530	100.378787878788
2E4G_A	T0334TS550_4	T0334	1.17	15.1360	14.5932	528	530	100.378787878788
2E4G_A	T0334TS550_5	T0334	1.18	15.0668	14.5284	528	530	100.378787878788
2E4G_A	T0334TS556_1	T0334	1.02	14.9629	14.4311	528	530	100.378787878788
2E4G_A	T0334TS556_2	T0334	1.12	15.1360	14.5932	528	530	100.378787878788
2E4G_A	T0334TS556_3	T0334	1.14	15.2052	14.6580	528	530	100.378787878788
2E4G_A	T0334TS556_4	T0334	1.13	15.1360	14.5932	528	530	100.378787878788
2E4G_A	T0334TS556_5	T0334	1.60	15.0668	14.5284	528	530	100.378787878788
2E4G_A	T0334TS568_1	T0334	1.23	15.0668	14.5284	528	530	100.378787878788
2E4G_A	T0334TS568_2	T0334	1.12	15.1014	14.5608	528	530	100.378787878788
2E4G_A	T0334TS568_3	T0334	1.38	15.1828	14.6370	528	526	99.6212121212121
2E4G_A	T0334TS568_4	T0334	1.26	15.1706	14.6256	528	530	100.378787878788
2E4G_A	T0334TS568_5	T0334	1.15	15.1706	14.6256	528	530	100.378787878788
2E4G_A	T0334TS601_1	T0334	1.83	13.6132	13.1674	528	530	100.378787878788
2E4G_A	T0334TS601_2	T0334	1.66	13.6132	13.1674	528	530	100.378787878788
2E4G_A	T0334TS601_3	T0334	1.88	13.0248	12.6165	528	530	100.378787878788
2E4G_A	T0334TS601_4	T0334	2.30	11.7096	11.3851	528	530	100.378787878788
2E4G_A	T0334TS609_1	T0334	1.24	15.2052	14.6580	528	529	100.189393939394
2E4G_A	T0334TS609_2	T0334	1.12	15.1360	14.5932	528	530	100.378787878788
2E4G_A	T0334TS609_3	T0334	1.26	15.1360	14.5932	528	530	100.378787878788
2E4G_A	T0334TS609_4	T0334	1.11	15.1014	14.5608	528	529	100.189393939394
2E4G_A	T0334TS609_5	T0334	1.15	14.5822	14.0747	528	530	100.378787878788
2E4G_A	T0334TS640_1	T0334	1.15	14.9050	14.3769	528	523	99.0530303030303
2E4G_A	T0334TS640_2	T0334	1.15	15.0096	14.4748	528	523	99.0530303030303
2E4G_A	T0334TS640_3	T0334	1.40	14.9747	14.4422	528	523	99.0530303030303
2E4G_A	T0334TS640_4	T0334	1.40	14.9747	14.4422	528	523	99.0530303030303
2E4G_A	T0334TS651_1	T0334	1.40	14.9283	14.3987	528	530	100.378787878788
2E4G_A	T0334TS654_1	T0334	1.20	15.2744	14.7228	528	530	100.378787878788
2E4G_A	T0334TS658_1	T0334	1.11	15.1940	14.6475	528	527	99.8106060606061
2E4G_A	T0334TS659_1u	T0334	1.17	15.0321	14.4960	528	530	100.378787878788
2E4G_A	T0334TS659_2u	T0334	1.16	15.1706	14.6256	528	530	100.378787878788
2E4G_A	T0334TS659_3u	T0334	1.22	15.0668	14.5284	528	530	100.378787878788
2E4G_A	T0334TS659_4u	T0334	1.29	15.0321	14.4960	528	530	100.378787878788
2E4G_A	T0334TS664_1	T0334	1.24	15.1706	14.6256	528	530	100.378787878788
2E4G_A	T0334TS664_2	T0334	1.24	15.1706	14.6256	528	530	100.378787878788
2E4G_A	T0334TS664_3	T0334	1.24	15.1706	14.6256	528	530	100.378787878788
2E4G_A	T0334TS664_4	T0334	1.14	15.1360	14.5932	528	530	100.378787878788
2E4G_A	T0334TS664_5	T0334	1.14	15.1828	14.6370	528	526	99.6212121212121
2E4G_A	T0334TS671_1	T0334	1.59	15.0668	14.5284	528	530	100.378787878788
2E4G_A	T0334TS671_2	T0334	1.16	15.1014	14.5608	528	530	100.378787878788
2E4G_A	T0334TS671_3	T0334	1.44	15.0321	14.4960	528	530	100.378787878788
2E4G_A	T0334TS671_4	T0334	1.26	15.2744	14.7228	528	530	100.378787878788
2E4G_A	T0334TS671_5	T0334	1.07	15.0321	14.4960	528	530	100.378787878788
2E4G_A	T0334TS675_1	T0334	1.26	15.1706	14.6256	528	530	100.378787878788
2E4G_A	T0334TS675_2	T0334	1.26	15.1706	14.6256	528	530	100.378787878788
2E4G_A	T0334TS675_3	T0334	1.28	15.1360	14.5932	528	530	100.378787878788
2E4G_A	T0334TS675_4	T0334	1.14	15.1360	14.5932	528	530	100.378787878788
2E4G_A	T0334TS675_5	T0334	1.42	15.0668	14.5284	528	530	100.378787878788
2E4G_A	T0334TS677_1	T0334	1.23	15.1014	14.5608	528	530	100.378787878788
2E4G_A	T0334TS677_2	T0334	1.24	15.1014	14.5608	528	530	100.378787878788
2E4G_A	T0334TS698_1	T0334	1.12	15.1014	14.5608	528	530	100.378787878788
2E4G_A	T0334TS705_1	T0334	2.70	3.5449	3.7523	528	329	62.3106060606061
2E4G_A	T0334TS706_1	T0334	1.20	15.0321	14.4960	528	530	100.378787878788
2E4G_A	T0334TS710_1	T0334	1.31	14.8245	14.3015	528	530	100.378787878788
2E4G_A	T0334TS710_2	T0334	1.32	14.8245	14.3015	528	530	100.378787878788
2E4G_A	T0334TS710_3	T0334	1.36	14.9283	14.3987	528	530	100.378787878788
2E4G_A	T0334TS710_5	T0334	1.42	14.7553	14.2367	528	530	100.378787878788
2E4G_A	T0334TS728_1	T0334	1.15	15.2398	14.6904	528	530	100.378787878788
2E4G_A	T0334TS728_2	T0334	2.97	-0.5768	0.3920	528	530	100.378787878788
2E4G_A	T0334TS728_3	T0334	2.84	6.2759	6.2984	528	530	100.378787878788
2E4G_A	T0334TS728_4	T0334	3.06	3.1610	3.3980	528	530	100.378787878788
2E4G_A	T0334TS728_5	T0334	3.27	4.1993	4.3596	528	530	100.378787878788
2O9Z_A	2OA1_A	T0334	0.27	15.7519	15.1699	524	527	100.572519083969
2O9Z_A	2OAL_A	T0334	0.28	15.7519	15.1699	524	527	100.572519083969
2O9Z_A	2OAM_A	T0334	0.27	15.6369	15.0622	524	523	99.8091603053435
2O9Z_A	RT0334TS239_2	T0334	0.94	9.0556	8.9002	524	491	93.7022900763359
2O9Z_A	RT0334TS239_3	T0334	0.96	6.8052	6.7936	524	453	86.4503816793893
2O9Z_A	RT0334TS239_4	T0334	2.88	7.0354	7.0090	524	481	91.793893129771
2O9Z_A	RT0334TS239_5	T0334	2.90	6.7027	6.6977	524	476	90.8396946564885
2O9Z_A	T0334AL044_1	T0334	2.53	8.8391	8.6975	524	366	69.8473282442748
2O9Z_A	T0334AL044_2	T0334	2.68	6.9776	6.9550	524	341	65.0763358778626
2O9Z_A	T0334AL044_3	T0334	2.60	7.3358	7.2902	524	347	66.2213740458015
2O9Z_A	T0334AL044_4	T0334	2.78	3.5127	3.7225	524	344	65.6488549618321
2O9Z_A	T0334AL170_1	T0334	1.06	15.2455	14.6957	524	516	98.4732824427481
2O9Z_A	T0334AL242_1	T0334	1.01	15.2455	14.6957	524	516	98.4732824427481
2O9Z_A	T0334AL242_2	T0334	2.38	5.4007	5.4801	524	178	33.969465648855
2O9Z_A	T0334AL242_3	T0334	2.87	5.9610	6.0039	524	362	69.0839694656488
2O9Z_A	T0334AL242_4	T0334	2.87	5.9610	6.0039	524	362	69.0839694656488
2O9Z_A	T0334AL242_5	T0334	2.59	8.5707	8.4462	524	390	74.4274809160305
2O9Z_A	T0334AL243_1	T0334	1.07	15.3643	14.8069	524	514	98.0916030534351
2O9Z_A	T0334AL257_1	T0334	1.08	15.1231	14.5812	524	502	95.8015267175573
2O9Z_A	T0334AL257_2	T0334	2.86	6.8181	6.8057	524	375	71.5648854961832
2O9Z_A	T0334AL257_3	T0334	2.95	6.4808	6.4901	524	507	96.7557251908397
2O9Z_A	T0334AL257_4	T0334	2.70	7.3121	7.2681	524	358	68.3206106870229
2O9Z_A	T0334AL257_5	T0334	2.74	4.9273	5.0380	524	498	95.0381679389313
2O9Z_A	T0334AL316_1	T0334	1.07	15.1591	14.6148	524	502	95.8015267175573
2O9Z_A	T0334AL316_2	T0334	2.59	6.3855	6.4009	524	506	96.5648854961832
2O9Z_A	T0334AL316_3	T0334	2.68	6.7289	6.7222	524	375	71.5648854961832
2O9Z_A	T0334AL316_4	T0334	2.82	3.0376	3.2845	524	510	97.3282442748092
2O9Z_A	T0334AL316_5	T0334	2.81	4.5568	4.6925	524	499	95.2290076335878
2O9Z_A	T0334AL333_1	T0334	2.51	5.0276	5.1317	524	109	20.8015267175573
2O9Z_A	T0334AL333_2	T0334	2.85	5.8257	5.8773	524	102	19.4656488549618
2O9Z_A	T0334AL333_3	T0334	2.36	3.9440	4.1223	524	129	24.618320610687
2O9Z_A	T0334AL333_4	T0334	2.51	5.9540	5.9973	524	98	18.7022900763359
2O9Z_A	T0334AL333_5	T0334	2.81	4.9047	5.0169	524	102	19.4656488549618
2O9Z_A	T0334AL380_1	T0334	1.07	15.3886	14.8297	524	513	97.9007633587786
2O9Z_A	T0334AL380_2	T0334	1.01	15.3179	14.7635	524	513	97.9007633587786
2O9Z_A	T0334AL380_3	T0334	1.05	15.3179	14.7635	524	513	97.9007633587786
2O9Z_A	T0334AL380_4	T0334	1.12	15.0889	14.5491	524	499	95.2290076335878
2O9Z_A	T0334AL380_5	T0334	2.44	9.2317	9.0650	524	305	58.206106870229
2O9Z_A	T0334AL381_1	T0334	1.03	15.1250	14.5829	524	499	95.2290076335878
2O9Z_A	T0334AL381_2	T0334	2.59	8.1121	8.0169	524	373	71.1832061068702
2O9Z_A	T0334AL381_3	T0334	2.63	9.1208	8.9612	524	341	65.0763358778626
2O9Z_A	T0334AL381_4	T0334	2.68	9.5039	9.3199	524	339	64.6946564885496
2O9Z_A	T0334AL381_5	T0334	2.72	5.7768	5.8316	524	279	53.2442748091603
2O9Z_A	T0334AL509_1	T0334	1.02	15.2399	14.6905	524	506	96.5648854961832
2O9Z_A	T0334TS004_1	T0334	1.21	14.9166	14.3878	524	530	101.145038167939
2O9Z_A	T0334TS004_2	T0334	1.38	14.6382	14.1271	524	530	101.145038167939
2O9Z_A	T0334TS004_3	T0334	1.35	14.9514	14.4204	524	530	101.145038167939
2O9Z_A	T0334TS004_4	T0334	1.13	14.9862	14.4530	524	530	101.145038167939
2O9Z_A	T0334TS004_5	T0334	1.35	14.8470	14.3226	524	530	101.145038167939
2O9Z_A	T0334TS005_1	T0334	1.39	15.0906	14.5507	524	530	101.145038167939
2O9Z_A	T0334TS010_1	T0334	1.29	15.1254	14.5833	524	530	101.145038167939
2O9Z_A	T0334TS010_2	T0334	1.31	15.1254	14.5833	524	530	101.145038167939
2O9Z_A	T0334TS010_3	T0334	1.60	14.8122	14.2900	524	530	101.145038167939
2O9Z_A	T0334TS010_4	T0334	1.34	15.0558	14.5181	524	530	101.145038167939
2O9Z_A	T0334TS010_5	T0334	0.93	15.0619	14.5238	524	471	89.8854961832061
2O9Z_A	T0334TS013_1	T0334	1.18	15.1602	14.6159	524	530	101.145038167939
2O9Z_A	T0334TS013_2	T0334	1.08	15.1254	14.5833	524	530	101.145038167939
2O9Z_A	T0334TS018_1	T0334	1.36	14.9862	14.4530	524	530	101.145038167939
2O9Z_A	T0334TS018_2	T0334	1.24	14.8818	14.3552	524	530	101.145038167939
2O9Z_A	T0334TS018_3	T0334	1.15	15.1950	14.6485	524	530	101.145038167939
2O9Z_A	T0334TS018_4	T0334	1.42	14.7774	14.2575	524	530	101.145038167939
2O9Z_A	T0334TS018_5	T0334	1.29	15.2299	14.6811	524	530	101.145038167939
2O9Z_A	T0334TS020_1	T0334	1.13	15.1950	14.6485	524	530	101.145038167939
2O9Z_A	T0334TS020_2	T0334	1.11	15.1602	14.6159	524	530	101.145038167939
2O9Z_A	T0334TS020_3	T0334	1.10	15.2647	14.7137	524	530	101.145038167939
2O9Z_A	T0334TS020_4	T0334	1.14	15.2647	14.7137	524	530	101.145038167939
2O9Z_A	T0334TS020_5	T0334	1.13	15.1950	14.6485	524	530	101.145038167939
2O9Z_A	T0334TS021_1	T0334	1.23	15.1602	14.6159	524	528	100.763358778626
2O9Z_A	T0334TS021_2	T0334	1.07	15.1254	14.5833	524	528	100.763358778626
2O9Z_A	T0334TS021_5	T0334	2.49	-0.4588	0.4539	524	230	43.8931297709924
2O9Z_A	T0334TS022_1	T0334	1.23	15.1602	14.6159	524	528	100.763358778626
2O9Z_A	T0334TS022_2	T0334	1.07	15.1254	14.5833	524	528	100.763358778626
2O9Z_A	T0334TS022_3	T0334	2.49	-0.4588	0.4539	524	230	43.8931297709924
2O9Z_A	T0334TS024_1	T0334	1.29	15.2299	14.6811	524	530	101.145038167939
2O9Z_A	T0334TS024_2	T0334	1.44	15.2647	14.7137	524	530	101.145038167939
2O9Z_A	T0334TS024_3	T0334	1.21	15.1950	14.6485	524	530	101.145038167939
2O9Z_A	T0334TS024_4	T0334	1.24	15.1950	14.6485	524	530	101.145038167939
2O9Z_A	T0334TS024_5	T0334	1.11	15.1950	14.6485	524	530	101.145038167939
2O9Z_A	T0334TS025_1	T0334	1.24	15.2299	14.6811	524	530	101.145038167939
2O9Z_A	T0334TS025_2	T0334	1.22	15.1950	14.6485	524	530	101.145038167939
2O9Z_A	T0334TS025_3	T0334	1.43	15.2995	14.7462	524	530	101.145038167939
2O9Z_A	T0334TS025_4	T0334	1.09	15.2647	14.7137	524	530	101.145038167939
2O9Z_A	T0334TS025_5	T0334	1.12	15.2299	14.6811	524	530	101.145038167939
2O9Z_A	T0334TS026_1	T0334	1.09	15.1950	14.6485	524	530	101.145038167939
2O9Z_A	T0334TS026_2	T0334	1.20	15.1602	14.6159	524	530	101.145038167939
2O9Z_A	T0334TS026_3	T0334	1.13	15.1950	14.6485	524	530	101.145038167939
2O9Z_A	T0334TS026_4	T0334	1.43	15.1950	14.6485	524	530	101.145038167939
2O9Z_A	T0334TS026_5	T0334	1.02	15.1254	14.5833	524	530	101.145038167939
2O9Z_A	T0334TS027_1	T0334	1.36	15.1602	14.6159	524	530	101.145038167939
2O9Z_A	T0334TS027_2	T0334	1.21	15.1602	14.6159	524	530	101.145038167939
2O9Z_A	T0334TS027_3	T0334	1.21	15.0906	14.5507	524	530	101.145038167939
2O9Z_A	T0334TS027_4	T0334	1.17	15.0558	14.5181	524	530	101.145038167939
2O9Z_A	T0334TS027_5	T0334	1.07	15.1254	14.5833	524	530	101.145038167939
2O9Z_A	T0334TS028_1	T0334	1.09	15.1950	14.6485	524	530	101.145038167939
2O9Z_A	T0334TS028_2	T0334	1.02	15.1254	14.5833	524	530	101.145038167939
2O9Z_A	T0334TS028_3	T0334	1.20	15.1254	14.5833	524	530	101.145038167939
2O9Z_A	T0334TS028_4	T0334	1.20	15.0210	14.4856	524	530	101.145038167939
2O9Z_A	T0334TS028_5	T0334	1.14	14.9166	14.3878	524	530	101.145038167939
2O9Z_A	T0334TS029_1	T0334	1.23	15.0210	14.4856	524	530	101.145038167939
2O9Z_A	T0334TS029_2	T0334	1.25	15.1254	14.5833	524	530	101.145038167939
2O9Z_A	T0334TS029_3	T0334	1.22	14.9514	14.4204	524	530	101.145038167939
2O9Z_A	T0334TS029_4	T0334	1.21	15.0210	14.4856	524	530	101.145038167939
2O9Z_A	T0334TS029_5	T0334	1.24	15.0210	14.4856	524	530	101.145038167939
2O9Z_A	T0334TS030_1u	T0334	2.65	12.5153	12.1394	524	530	101.145038167939
2O9Z_A	T0334TS030_2u	T0334	2.86	11.8192	11.4877	524	530	101.145038167939
2O9Z_A	T0334TS030_3u	T0334	3.05	11.5060	11.1944	524	530	101.145038167939
2O9Z_A	T0334TS030_4u	T0334	2.71	11.5756	11.2596	524	530	101.145038167939
2O9Z_A	T0334TS030_5u	T0334	3.03	12.1672	11.8135	524	530	101.145038167939
2O9Z_A	T0334TS034_1	T0334	1.72	14.2902	13.8013	524	530	101.145038167939
2O9Z_A	T0334TS034_2	T0334	1.39	14.6034	14.0945	524	530	101.145038167939
2O9Z_A	T0334TS034_3	T0334	1.55	14.6382	14.1271	524	530	101.145038167939
2O9Z_A	T0334TS034_4	T0334	1.38	14.8470	14.3226	524	530	101.145038167939
2O9Z_A	T0334TS034_5	T0334	1.66	14.6382	14.1271	524	530	101.145038167939
2O9Z_A	T0334TS035_1	T0334	1.32	14.8470	14.3226	524	530	101.145038167939
2O9Z_A	T0334TS038_1	T0334	1.14	15.0906	14.5507	524	530	101.145038167939
2O9Z_A	T0334TS038_2	T0334	1.16	15.0906	14.5507	524	530	101.145038167939
2O9Z_A	T0334TS038_3	T0334	1.12	15.1254	14.5833	524	530	101.145038167939
2O9Z_A	T0334TS038_4	T0334	1.21	15.0558	14.5181	524	530	101.145038167939
2O9Z_A	T0334TS038_5	T0334	1.22	15.0210	14.4856	524	530	101.145038167939
2O9Z_A	T0334TS046_1	T0334	1.38	15.0906	14.5507	524	524	100
2O9Z_A	T0334TS046_2	T0334	1.52	15.0558	14.5181	524	528	100.763358778626
2O9Z_A	T0334TS046_3	T0334	1.30	15.0906	14.5507	524	528	100.763358778626
2O9Z_A	T0334TS046_4	T0334	1.42	15.0210	14.4856	524	526	100.381679389313
2O9Z_A	T0334TS046_5	T0334	1.28	15.0558	14.5181	524	528	100.763358778626
2O9Z_A	T0334TS047_1	T0334	1.35	14.9514	14.4204	524	530	101.145038167939
2O9Z_A	T0334TS047_2	T0334	1.42	15.0210	14.4856	524	526	100.381679389313
2O9Z_A	T0334TS047_3	T0334	1.21	14.9166	14.3878	524	530	101.145038167939
2O9Z_A	T0334TS047_4	T0334	1.35	14.8470	14.3226	524	530	101.145038167939
2O9Z_A	T0334TS047_5	T0334	1.13	14.9862	14.4530	524	530	101.145038167939
2O9Z_A	T0334TS050_1	T0334	1.07	15.3400	14.7842	524	515	98.2824427480916
2O9Z_A	T0334TS050_2	T0334	1.11	15.1263	14.5842	524	521	99.4274809160305
2O9Z_A	T0334TS050_3	T0334	1.11	15.1263	14.5842	524	521	99.4274809160305
2O9Z_A	T0334TS050_4	T0334	1.11	15.1263	14.5842	524	521	99.4274809160305
2O9Z_A	T0334TS050_5	T0334	1.21	15.2312	14.6823	524	521	99.4274809160305
2O9Z_A	T0334TS060_1	T0334	2.93	2.5269	2.8179	524	530	101.145038167939
2O9Z_A	T0334TS060_2	T0334	2.52	2.8401	3.1035	524	530	101.145038167939
2O9Z_A	T0334TS060_3	T0334	2.96	1.7961	2.1634	524	530	101.145038167939
2O9Z_A	T0334TS060_4	T0334	2.90	1.6220	2.0111	524	530	101.145038167939
2O9Z_A	T0334TS060_5	T0334	2.65	2.9793	3.2310	524	530	101.145038167939
2O9Z_A	T0334TS063_1	T0334	1.15	15.0906	14.5507	524	527	100.572519083969
2O9Z_A	T0334TS063_2	T0334	1.09	15.1254	14.5833	524	527	100.572519083969
2O9Z_A	T0334TS063_3	T0334	1.13	15.1254	14.5833	524	525	100.190839694656
2O9Z_A	T0334TS063_4	T0334	1.15	15.2299	14.6811	524	527	100.572519083969
2O9Z_A	T0334TS063_5	T0334	1.16	15.0210	14.4856	524	525	100.190839694656
2O9Z_A	T0334TS064_1	T0334	1.50	15.2299	14.6811	524	530	101.145038167939
2O9Z_A	T0334TS069_1	T0334	1.35	-1.7338	0.0366	524	77	14.6946564885496
2O9Z_A	T0334TS083_1	T0334	1.18	14.6034	14.0945	524	528	100.763358778626
2O9Z_A	T0334TS083_2	T0334	2.75	6.2692	6.2921	524	513	97.9007633587786
2O9Z_A	T0334TS083_3	T0334	2.67	5.8969	5.9440	524	518	98.8549618320611
2O9Z_A	T0334TS083_4	T0334	3.06	4.2670	4.4226	524	526	100.381679389313
2O9Z_A	T0334TS083_5	T0334	3.02	6.0562	6.0929	524	379	72.3282442748092
2O9Z_A	T0334TS087_1	T0334	1.11	15.1950	14.6485	524	530	101.145038167939
2O9Z_A	T0334TS087_2	T0334	1.07	15.1602	14.6159	524	530	101.145038167939
2O9Z_A	T0334TS087_3	T0334	1.09	15.1254	14.5833	524	530	101.145038167939
2O9Z_A	T0334TS087_4	T0334	0.99	15.1254	14.5833	524	530	101.145038167939
2O9Z_A	T0334TS087_5	T0334	1.34	14.7078	14.1923	524	530	101.145038167939
2O9Z_A	T0334TS091_1	T0334	1.22	15.2299	14.6811	524	530	101.145038167939
2O9Z_A	T0334TS091_2	T0334	1.46	15.1254	14.5833	524	530	101.145038167939
2O9Z_A	T0334TS091_3	T0334	1.38	15.1950	14.6485	524	530	101.145038167939
2O9Z_A	T0334TS091_4	T0334	2.67	-0.8489	0.2665	524	530	101.145038167939
2O9Z_A	T0334TS091_5	T0334	2.83	6.4944	6.5028	524	530	101.145038167939
2O9Z_A	T0334TS092_1	T0334	1.22	15.2299	14.6811	524	530	101.145038167939
2O9Z_A	T0334TS092_2	T0334	2.77	6.2508	6.2749	524	530	101.145038167939
2O9Z_A	T0334TS092_3	T0334	2.76	6.2508	6.2749	524	530	101.145038167939
2O9Z_A	T0334TS092_4	T0334	3.18	2.5617	2.8496	524	530	101.145038167939
2O9Z_A	T0334TS092_5	T0334	3.00	2.7357	3.0080	524	530	101.145038167939
2O9Z_A	T0334TS102_1	T0334	1.07	15.3158	14.7616	524	516	98.4732824427481
2O9Z_A	T0334TS102_2	T0334	2.87	0.7966	1.3188	524	390	74.4274809160305
2O9Z_A	T0334TS102_3	T0334	2.96	-0.0666	0.6879	524	444	84.7328244274809
2O9Z_A	T0334TS102_4	T0334	2.91	0.6460	1.2001	524	376	71.7557251908397
2O9Z_A	T0334TS102_5	T0334	3.08	-1.0703	0.1832	524	367	70.0381679389313
2O9Z_A	T0334TS103_1	T0334	1.22	15.0906	14.5507	524	530	101.145038167939
2O9Z_A	T0334TS105_1	T0334	1.10	15.1950	14.6485	524	530	101.145038167939
2O9Z_A	T0334TS105_2	T0334	1.13	15.1602	14.6159	524	530	101.145038167939
2O9Z_A	T0334TS105_3	T0334	1.18	15.1950	14.6485	524	530	101.145038167939
2O9Z_A	T0334TS105_4	T0334	1.08	15.1602	14.6159	524	530	101.145038167939
2O9Z_A	T0334TS105_5	T0334	1.13	15.1950	14.6485	524	530	101.145038167939
2O9Z_A	T0334TS111_1	T0334	2.92	6.8076	6.7959	524	525	100.190839694656
2O9Z_A	T0334TS111_2	T0334	2.66	7.1230	7.0911	524	521	99.4274809160305
2O9Z_A	T0334TS113_1	T0334	1.14	14.8470	14.3226	524	530	101.145038167939
2O9Z_A	T0334TS113_2	T0334	1.23	15.1602	14.6159	524	530	101.145038167939
2O9Z_A	T0334TS113_3	T0334	1.21	15.1254	14.5833	524	530	101.145038167939
2O9Z_A	T0334TS113_4	T0334	1.41	15.1602	14.6159	524	530	101.145038167939
2O9Z_A	T0334TS113_5	T0334	1.41	15.0210	14.4856	524	530	101.145038167939
2O9Z_A	T0334TS125_1	T0334	1.43	15.0558	14.5181	524	530	101.145038167939
2O9Z_A	T0334TS125_1u	T0334	1.07	15.3158	14.7616	524	516	98.4732824427481
2O9Z_A	T0334TS125_2	T0334	1.43	15.1254	14.5833	524	530	101.145038167939
2O9Z_A	T0334TS125_2u	T0334	1.07	15.3158	14.7616	524	516	98.4732824427481
2O9Z_A	T0334TS125_3	T0334	1.27	15.1254	14.5833	524	530	101.145038167939
2O9Z_A	T0334TS125_3u	T0334	1.07	15.3643	14.8069	524	514	98.0916030534351
2O9Z_A	T0334TS125_4u	T0334	2.66	6.3056	6.3262	524	516	98.4732824427481
2O9Z_A	T0334TS125_5u	T0334	2.69	6.8296	6.8165	524	462	88.1679389312977
2O9Z_A	T0334TS132_1	T0334	1.17	15.1602	14.6159	524	530	101.145038167939
2O9Z_A	T0334TS135_1	T0334	1.11	15.0906	14.5507	524	530	101.145038167939
2O9Z_A	T0334TS135_2	T0334	1.19	15.1602	14.6159	524	530	101.145038167939
2O9Z_A	T0334TS136_1	T0334	1.27	15.2299	14.6811	524	530	101.145038167939
2O9Z_A	T0334TS136_2	T0334	1.15	15.1950	14.6485	524	530	101.145038167939
2O9Z_A	T0334TS136_3	T0334	1.26	15.1254	14.5833	524	530	101.145038167939
2O9Z_A	T0334TS136_4	T0334	1.26	15.1254	14.5833	524	530	101.145038167939
2O9Z_A	T0334TS136_5	T0334	1.49	14.7426	14.2249	524	530	101.145038167939
2O9Z_A	T0334TS137_1	T0334	1.27	15.2299	14.6811	524	530	101.145038167939
2O9Z_A	T0334TS137_2	T0334	1.07	15.1254	14.5833	524	530	101.145038167939
2O9Z_A	T0334TS137_3	T0334	1.03	15.1602	14.6159	524	530	101.145038167939
2O9Z_A	T0334TS137_4	T0334	1.08	15.1254	14.5833	524	530	101.145038167939
2O9Z_A	T0334TS137_5	T0334	1.18	14.7078	14.1923	524	530	101.145038167939
2O9Z_A	T0334TS139_1	T0334	2.66	-0.9881	0.2121	524	530	101.145038167939
2O9Z_A	T0334TS139_2	T0334	2.76	-1.0578	0.1874	524	530	101.145038167939
2O9Z_A	T0334TS139_3	T0334	2.93	-0.8489	0.2665	524	530	101.145038167939
2O9Z_A	T0334TS139_4	T0334	2.99	-0.6053	0.3777	524	530	101.145038167939
2O9Z_A	T0334TS139_5	T0334	2.73	-0.8489	0.2665	524	530	101.145038167939
2O9Z_A	T0334TS168_1	T0334	3.12	-0.9185	0.2384	524	530	101.145038167939
2O9Z_A	T0334TS168_2	T0334	2.84	-1.4058	0.0905	524	530	101.145038167939
2O9Z_A	T0334TS168_3	T0334	2.78	-0.1529	0.6330	524	530	101.145038167939
2O9Z_A	T0334TS168_4	T0334	2.84	-0.7097	0.3276	524	530	101.145038167939
2O9Z_A	T0334TS168_5	T0334	3.18	-0.3617	0.5079	524	530	101.145038167939
2O9Z_A	T0334TS174_1u	T0334	2.68	-0.5612	0.4000	524	476	90.8396946564885
2O9Z_A	T0334TS178_1	T0334	1.67	14.7774	14.2575	524	530	101.145038167939
2O9Z_A	T0334TS178_2	T0334	1.37	14.7078	14.1923	524	530	101.145038167939
2O9Z_A	T0334TS178_3	T0334	1.40	14.6730	14.1597	524	530	101.145038167939
2O9Z_A	T0334TS178_4	T0334	1.22	15.0906	14.5507	524	530	101.145038167939
2O9Z_A	T0334TS179_1	T0334	1.37	14.7078	14.1923	524	530	101.145038167939
2O9Z_A	T0334TS179_2	T0334	1.22	15.0906	14.5507	524	530	101.145038167939
2O9Z_A	T0334TS179_3	T0334	1.40	14.6730	14.1597	524	530	101.145038167939
2O9Z_A	T0334TS179_4	T0334	1.67	14.7774	14.2575	524	530	101.145038167939
2O9Z_A	T0334TS186_1	T0334	1.11	15.1950	14.6485	524	528	100.763358778626
2O9Z_A	T0334TS186_2	T0334	3.11	8.0717	7.9791	524	382	72.9007633587786
2O9Z_A	T0334TS186_3	T0334	3.20	2.8765	3.1368	524	419	79.9618320610687
2O9Z_A	T0334TS186_4	T0334	2.91	3.2045	3.4380	524	382	72.9007633587786
2O9Z_A	T0334TS186_5	T0334	2.97	3.9831	4.1586	524	419	79.9618320610687
2O9Z_A	T0334TS191_1	T0334	1.25	14.7426	14.2249	524	526	100.381679389313
2O9Z_A	T0334TS191_2	T0334	1.24	14.7426	14.2249	524	526	100.381679389313
2O9Z_A	T0334TS191_3	T0334	1.27	14.5686	14.0619	524	526	100.381679389313
2O9Z_A	T0334TS191_4	T0334	1.26	14.6720	14.1588	524	521	99.4274809160305
2O9Z_A	T0334TS197_1	T0334	3.47	-0.4661	0.4500	524	530	101.145038167939
2O9Z_A	T0334TS197_2	T0334	2.61	-0.5009	0.4313	524	530	101.145038167939
2O9Z_A	T0334TS197_3	T0334	3.15	-0.5009	0.4313	524	530	101.145038167939
2O9Z_A	T0334TS197_4	T0334	3.10	0.1951	0.8649	524	530	101.145038167939
2O9Z_A	T0334TS197_5	T0334	3.25	1.8657	2.2248	524	530	101.145038167939
2O9Z_A	T0334TS203_1	T0334	2.26	-1.5450	0.0635	524	530	101.145038167939
2O9Z_A	T0334TS203_2	T0334	2.98	-0.0833	0.6772	524	530	101.145038167939
2O9Z_A	T0334TS203_3	T0334	2.70	0.2647	0.9144	524	530	101.145038167939
2O9Z_A	T0334TS203_4	T0334	2.87	0.4736	1.0680	524	530	101.145038167939
2O9Z_A	T0334TS203_5	T0334	2.71	-1.4406	0.0832	524	530	101.145038167939
2O9Z_A	T0334TS205_1	T0334	1.14	15.0558	14.5181	524	528	100.763358778626
2O9Z_A	T0334TS205_2	T0334	1.06	15.1602	14.6159	524	526	100.381679389313
2O9Z_A	T0334TS205_3	T0334	1.17	15.1602	14.6159	524	528	100.763358778626
2O9Z_A	T0334TS205_4	T0334	1.18	15.1602	14.6159	524	528	100.763358778626
2O9Z_A	T0334TS205_5	T0334	1.19	15.2299	14.6811	524	528	100.763358778626
2O9Z_A	T0334TS208_1	T0334	1.17	15.1602	14.6159	524	528	100.763358778626
2O9Z_A	T0334TS208_2	T0334	1.01	15.1950	14.6485	524	526	100.381679389313
2O9Z_A	T0334TS208_3	T0334	1.18	15.2299	14.6811	524	526	100.381679389313
2O9Z_A	T0334TS208_4	T0334	1.16	15.1950	14.6485	524	528	100.763358778626
2O9Z_A	T0334TS208_5	T0334	1.23	14.7078	14.1923	524	526	100.381679389313
2O9Z_A	T0334TS209_1	T0334	1.13	15.0558	14.5181	524	528	100.763358778626
2O9Z_A	T0334TS209_2	T0334	1.18	15.2299	14.6811	524	528	100.763358778626
2O9Z_A	T0334TS209_3	T0334	1.15	15.1254	14.5833	524	526	100.381679389313
2O9Z_A	T0334TS209_4	T0334	1.06	15.0906	14.5507	524	528	100.763358778626
2O9Z_A	T0334TS209_5	T0334	1.14	15.2299	14.6811	524	526	100.381679389313
2O9Z_A	T0334TS211_1	T0334	1.14	15.1602	14.6159	524	526	100.381679389313
2O9Z_A	T0334TS211_2	T0334	1.09	15.0906	14.5507	524	528	100.763358778626
2O9Z_A	T0334TS211_3	T0334	1.42	15.0906	14.5507	524	528	100.763358778626
2O9Z_A	T0334TS211_4	T0334	1.33	15.0558	14.5181	524	528	100.763358778626
2O9Z_A	T0334TS211_5	T0334	1.13	15.2299	14.6811	524	526	100.381679389313
2O9Z_A	T0334TS212_1	T0334	1.35	14.9514	14.4204	524	530	101.145038167939
2O9Z_A	T0334TS213_1	T0334	1.35	14.9514	14.4204	524	530	101.145038167939
2O9Z_A	T0334TS214_1	T0334	1.35	14.9514	14.4204	524	530	101.145038167939
2O9Z_A	T0334TS239_1	T0334	1.01	15.2455	14.6957	524	516	98.4732824427481
2O9Z_A	T0334TS239_2_1	T0334	0.94	9.0556	8.9002	524	137	26.1450381679389
2O9Z_A	T0334TS239_2_2	T0334	2.97	6.1362	6.1677	524	354	67.5572519083969
2O9Z_A	T0334TS239_3_1	T0334	0.96	6.8052	6.7936	524	86	16.412213740458
2O9Z_A	T0334TS239_3_2	T0334	2.86	8.5469	8.4240	524	367	70.0381679389313
2O9Z_A	T0334TS239_4_1	T0334	2.88	7.0354	7.0090	524	353	67.3664122137405
2O9Z_A	T0334TS239_4_2	T0334	0.97	8.7582	8.6218	524	128	24.4274809160305
2O9Z_A	T0334TS239_5_1	T0334	2.90	6.7027	6.6977	524	325	62.0229007633588
2O9Z_A	T0334TS239_5_2	T0334	1.41	9.1406	8.9798	524	151	28.8167938931298
2O9Z_A	T0334TS245_1	T0334	1.07	15.3400	14.7842	524	515	98.2824427480916
2O9Z_A	T0334TS247_1	T0334	1.20	14.9516	14.4205	524	521	99.4274809160305
2O9Z_A	T0334TS247_2	T0334	1.26	15.0914	14.5514	524	521	99.4274809160305
2O9Z_A	T0334TS247_3	T0334	1.19	14.9516	14.4205	524	521	99.4274809160305
2O9Z_A	T0334TS247_4	T0334	1.31	14.9866	14.4533	524	521	99.4274809160305
2O9Z_A	T0334TS247_5	T0334	1.22	14.9516	14.4205	524	521	99.4274809160305
2O9Z_A	T0334TS248_1	T0334	1.12	15.3343	14.7788	524	530	101.145038167939
2O9Z_A	T0334TS248_2	T0334	2.84	6.5292	6.5354	524	530	101.145038167939
2O9Z_A	T0334TS248_3	T0334	3.31	3.7102	3.9054	524	530	101.145038167939
2O9Z_A	T0334TS248_4	T0334	2.93	6.1116	6.1447	524	530	101.145038167939
2O9Z_A	T0334TS248_5	T0334	3.06	3.8494	4.0345	524	530	101.145038167939
2O9Z_A	T0334TS250_1	T0334	1.63	15.1254	14.5833	524	530	101.145038167939
2O9Z_A	T0334TS250_2	T0334	1.10	15.1602	14.6159	524	530	101.145038167939
2O9Z_A	T0334TS250_3	T0334	1.36	15.1254	14.5833	524	530	101.145038167939
2O9Z_A	T0334TS250_4	T0334	1.30	14.7078	14.1923	524	530	101.145038167939
2O9Z_A	T0334TS250_5	T0334	3.14	6.4248	6.4377	524	530	101.145038167939
2O9Z_A	T0334TS261_1	T0334	1.01	15.2455	14.6957	524	516	98.4732824427481
2O9Z_A	T0334TS267_1	T0334	1.37	15.1602	14.6159	524	530	101.145038167939
2O9Z_A	T0334TS267_2	T0334	1.15	15.1950	14.6485	524	530	101.145038167939
2O9Z_A	T0334TS267_3	T0334	1.47	15.1950	14.6485	524	530	101.145038167939
2O9Z_A	T0334TS267_4	T0334	1.06	15.2299	14.6811	524	530	101.145038167939
2O9Z_A	T0334TS267_5	T0334	1.10	14.6034	14.0945	524	530	101.145038167939
2O9Z_A	T0334TS268_1	T0334	1.34	14.2902	13.8013	524	530	101.145038167939
2O9Z_A	T0334TS268_2	T0334	1.17	15.0558	14.5181	524	530	101.145038167939
2O9Z_A	T0334TS268_3	T0334	1.09	15.1602	14.6159	524	530	101.145038167939
2O9Z_A	T0334TS268_4	T0334	1.20	15.1254	14.5833	524	530	101.145038167939
2O9Z_A	T0334TS268_5	T0334	1.55	14.5338	14.0294	524	530	101.145038167939
2O9Z_A	T0334TS274_1	T0334	1.78	13.6637	13.2147	524	530	101.145038167939
2O9Z_A	T0334TS275_1	T0334	1.83	13.4549	13.0192	524	530	101.145038167939
2O9Z_A	T0334TS276_1	T0334	1.33	15.0210	14.4856	524	530	101.145038167939
2O9Z_A	T0334TS276_2	T0334	1.17	15.0210	14.4856	524	530	101.145038167939
2O9Z_A	T0334TS276_3	T0334	1.41	14.9514	14.4204	524	530	101.145038167939
2O9Z_A	T0334TS276_4	T0334	1.46	14.9514	14.4204	524	530	101.145038167939
2O9Z_A	T0334TS276_5	T0334	1.25	14.8818	14.3552	524	530	101.145038167939
2O9Z_A	T0334TS277_1	T0334	1.16	14.9514	14.4204	524	530	101.145038167939
2O9Z_A	T0334TS277_2	T0334	1.06	15.1602	14.6159	524	530	101.145038167939
2O9Z_A	T0334TS277_3	T0334	1.11	15.1254	14.5833	524	530	101.145038167939
2O9Z_A	T0334TS277_4	T0334	1.18	15.1254	14.5833	524	530	101.145038167939
2O9Z_A	T0334TS277_5	T0334	2.80	6.0883	6.1230	524	409	78.0534351145038
2O9Z_A	T0334TS297_1	T0334	1.62	14.9166	14.3878	524	529	100.954198473282
2O9Z_A	T0334TS298_1	T0334	1.09	15.1950	14.6485	524	530	101.145038167939
2O9Z_A	T0334TS298_2	T0334	1.09	15.1950	14.6485	524	526	100.381679389313
2O9Z_A	T0334TS298_3	T0334	1.36	15.1950	14.6485	524	530	101.145038167939
2O9Z_A	T0334TS298_4	T0334	1.11	15.1263	14.5842	524	521	99.4274809160305
2O9Z_A	T0334TS298_5	T0334	1.32	15.2995	14.7462	524	530	101.145038167939
2O9Z_A	T0334TS302_1	T0334	1.21	14.2526	13.7661	524	521	99.4274809160305
2O9Z_A	T0334TS302_2	T0334	1.22	15.0215	14.4860	524	521	99.4274809160305
2O9Z_A	T0334TS302_3	T0334	1.22	15.0215	14.4860	524	521	99.4274809160305
2O9Z_A	T0334TS302_4	T0334	1.15	14.9516	14.4205	524	521	99.4274809160305
2O9Z_A	T0334TS307_1	T0334	1.08	15.0558	14.5181	524	530	101.145038167939
2O9Z_A	T0334TS307_1u	T0334	1.07	15.3158	14.7616	524	516	98.4732824427481
2O9Z_A	T0334TS307_2	T0334	1.42	15.1602	14.6159	524	530	101.145038167939
2O9Z_A	T0334TS307_2u	T0334	1.07	15.3158	14.7616	524	516	98.4732824427481
2O9Z_A	T0334TS307_3	T0334	3.17	7.4689	7.4148	524	530	101.145038167939
2O9Z_A	T0334TS307_3u	T0334	2.68	8.6066	8.4798	524	375	71.5648854961832
2O9Z_A	T0334TS307_4	T0334	3.09	7.2949	7.2519	524	530	101.145038167939
2O9Z_A	T0334TS307_4u	T0334	2.61	8.8260	8.6852	524	373	71.1832061068702
2O9Z_A	T0334TS307_5	T0334	2.80	7.7473	7.6754	524	530	101.145038167939
2O9Z_A	T0334TS307_5u	T0334	1.07	15.3158	14.7616	524	516	98.4732824427481
2O9Z_A	T0334TS318_1	T0334	1.08	15.1602	14.6159	524	530	101.145038167939
2O9Z_A	T0334TS318_2	T0334	1.09	15.1950	14.6485	524	530	101.145038167939
2O9Z_A	T0334TS318_3	T0334	1.11	15.2299	14.6811	524	530	101.145038167939
2O9Z_A	T0334TS318_4	T0334	1.13	15.1950	14.6485	524	530	101.145038167939
2O9Z_A	T0334TS318_5	T0334	1.10	15.1602	14.6159	524	530	101.145038167939
2O9Z_A	T0334TS319_1	T0334	1.22	15.0558	14.5181	524	528	100.763358778626
2O9Z_A	T0334TS319_2	T0334	2.61	5.4135	5.4921	524	185	35.3053435114504
2O9Z_A	T0334TS319_3	T0334	2.98	2.3335	2.6429	524	509	97.1374045801527
2O9Z_A	T0334TS319_4	T0334	2.96	3.6565	3.8556	524	508	96.9465648854962
2O9Z_A	T0334TS319_5	T0334	2.75	7.0961	7.0659	524	484	92.3664122137405
2O9Z_A	T0334TS337_1	T0334	1.20	15.1602	14.6159	524	530	101.145038167939
2O9Z_A	T0334TS338_1	T0334	1.36	15.1950	14.6485	524	530	101.145038167939
2O9Z_A	T0334TS338_2	T0334	1.06	15.2075	14.6601	524	522	99.618320610687
2O9Z_A	T0334TS338_3	T0334	1.06	15.1254	14.5833	524	530	101.145038167939
2O9Z_A	T0334TS338_4	T0334	1.08	15.2299	14.6811	524	530	101.145038167939
2O9Z_A	T0334TS338_5	T0334	1.40	15.1950	14.6485	524	530	101.145038167939
2O9Z_A	T0334TS347_1	T0334	1.12	15.2647	14.7137	524	528	100.763358778626
2O9Z_A	T0334TS349_1	T0334	1.17	15.1602	14.6159	524	530	101.145038167939
2O9Z_A	T0334TS349_2	T0334	1.02	14.9862	14.4530	524	524	100
2O9Z_A	T0334TS349_3	T0334	1.10	15.1602	14.6159	524	526	100.381679389313
2O9Z_A	T0334TS349_4	T0334	1.10	15.0210	14.4856	524	526	100.381679389313
2O9Z_A	T0334TS349_5	T0334	1.06	15.1254	14.5833	524	528	100.763358778626
2O9Z_A	T0334TS351_1	T0334	1.12	15.1602	14.6159	524	530	101.145038167939
2O9Z_A	T0334TS351_2	T0334	1.09	15.1950	14.6485	524	526	100.381679389313
2O9Z_A	T0334TS351_3	T0334	1.09	15.1950	14.6485	524	530	101.145038167939
2O9Z_A	T0334TS351_4	T0334	1.11	15.1263	14.5842	524	521	99.4274809160305
2O9Z_A	T0334TS351_5	T0334	1.11	15.1263	14.5842	524	521	99.4274809160305
2O9Z_A	T0334TS383_1	T0334	1.07	15.3400	14.7842	524	515	98.2824427480916
2O9Z_A	T0334TS389_1	T0334	1.54	14.0466	13.5732	524	530	101.145038167939
2O9Z_A	T0334TS389_2	T0334	0.93	15.0619	14.5238	524	471	89.8854961832061
2O9Z_A	T0334TS389_3	T0334	2.73	8.4445	8.3281	524	361	68.8931297709924
2O9Z_A	T0334TS389_4	T0334	2.72	6.2510	6.2751	524	361	68.8931297709924
2O9Z_A	T0334TS389_5	T0334	3.02	7.0304	7.0044	524	304	58.0152671755725
2O9Z_A	T0334TS393_1	T0334	3.12	-0.9185	0.2384	524	530	101.145038167939
2O9Z_A	T0334TS393_2	T0334	2.84	-1.4058	0.0905	524	530	101.145038167939
2O9Z_A	T0334TS393_3	T0334	2.78	-0.1529	0.6330	524	530	101.145038167939
2O9Z_A	T0334TS393_4	T0334	2.84	-0.7097	0.3276	524	530	101.145038167939
2O9Z_A	T0334TS393_5	T0334	3.18	-0.3617	0.5079	524	530	101.145038167939
2O9Z_A	T0334TS397_1	T0334	1.15	15.0558	14.5181	524	524	100
2O9Z_A	T0334TS397_2	T0334	1.08	15.0210	14.4856	524	524	100
2O9Z_A	T0334TS401_1	T0334	1.19	14.5686	14.0619	524	528	100.763358778626
2O9Z_A	T0334TS401_2	T0334	1.33	14.9862	14.4530	524	528	100.763358778626
2O9Z_A	T0334TS401_3	T0334	1.11	15.1602	14.6159	524	528	100.763358778626
2O9Z_A	T0334TS413_1	T0334	1.21	15.2995	14.7462	524	530	101.145038167939
2O9Z_A	T0334TS413_2	T0334	2.92	5.3111	5.3964	524	530	101.145038167939
2O9Z_A	T0334TS413_3	T0334	2.68	6.3552	6.3726	524	530	101.145038167939
2O9Z_A	T0334TS413_4	T0334	2.80	3.7798	3.9699	524	530	101.145038167939
2O9Z_A	T0334TS413_5	T0334	3.16	4.8935	5.0065	524	530	101.145038167939
2O9Z_A	T0334TS414_1	T0334	1.06	15.2299	14.6811	524	530	101.145038167939
2O9Z_A	T0334TS414_2	T0334	2.76	5.7984	5.8518	524	530	101.145038167939
2O9Z_A	T0334TS414_3	T0334	2.73	6.3552	6.3726	524	530	101.145038167939
2O9Z_A	T0334TS414_4	T0334	3.04	4.6499	4.7793	524	530	101.145038167939
2O9Z_A	T0334TS414_5	T0334	2.71	3.2578	3.4871	524	530	101.145038167939
2O9Z_A	T0334TS415_1	T0334	1.09	15.2299	14.6811	524	530	101.145038167939
2O9Z_A	T0334TS415_2	T0334	2.68	6.5988	6.6005	524	530	101.145038167939
2O9Z_A	T0334TS415_3	T0334	2.99	5.8332	5.8843	524	530	101.145038167939
2O9Z_A	T0334TS415_4	T0334	2.71	2.3181	2.6290	524	530	101.145038167939
2O9Z_A	T0334TS415_5	T0334	2.88	4.5107	4.6495	524	530	101.145038167939
2O9Z_A	T0334TS416_1	T0334	1.19	15.1254	14.5833	524	530	101.145038167939
2O9Z_A	T0334TS416_2	T0334	1.19	15.1254	14.5833	524	530	101.145038167939
2O9Z_A	T0334TS418_1	T0334	1.35	14.9514	14.4204	524	530	101.145038167939
2O9Z_A	T0334TS420_1	T0334	1.11	15.0215	14.4860	524	521	99.4274809160305
2O9Z_A	T0334TS420_2	T0334	1.20	14.9516	14.4205	524	521	99.4274809160305
2O9Z_A	T0334TS420_3	T0334	1.19	14.9167	14.3878	524	521	99.4274809160305
2O9Z_A	T0334TS420_4	T0334	1.20	14.9516	14.4205	524	521	99.4274809160305
2O9Z_A	T0334TS420_5	T0334	1.11	14.9866	14.4533	524	521	99.4274809160305
2O9Z_A	T0334TS427_1	T0334	1.09	15.0906	14.5507	524	528	100.763358778626
2O9Z_A	T0334TS427_2	T0334	1.09	15.0906	14.5507	524	528	100.763358778626
2O9Z_A	T0334TS427_3	T0334	1.07	15.0906	14.5507	524	528	100.763358778626
2O9Z_A	T0334TS427_4	T0334	1.09	15.0906	14.5507	524	528	100.763358778626
2O9Z_A	T0334TS427_5	T0334	1.07	15.0906	14.5507	524	528	100.763358778626
2O9Z_A	T0334TS435_1	T0334	1.35	15.2647	14.7137	524	530	101.145038167939
2O9Z_A	T0334TS435_2	T0334	1.35	15.2647	14.7137	524	530	101.145038167939
2O9Z_A	T0334TS435_3	T0334	2.81	6.8076	6.7959	524	530	101.145038167939
2O9Z_A	T0334TS435_4	T0334	3.11	4.0582	4.2284	524	530	101.145038167939
2O9Z_A	T0334TS435_5	T0334	2.88	6.0768	6.1122	524	530	101.145038167939
2O9Z_A	T0334TS439_1	T0334	1.52	14.5338	14.0294	524	530	101.145038167939
2O9Z_A	T0334TS443_1	T0334	1.26	14.6730	14.1597	524	530	101.145038167939
2O9Z_A	T0334TS468_1	T0334	2.84	7.4559	7.4026	524	397	75.763358778626
2O9Z_A	T0334TS469_1	T0334	1.52	14.5338	14.0294	524	530	101.145038167939
2O9Z_A	T0334TS469_2	T0334	1.52	14.5338	14.0294	524	530	101.145038167939
2O9Z_A	T0334TS469_3	T0334	1.52	14.5686	14.0619	524	530	101.145038167939
2O9Z_A	T0334TS469_4	T0334	1.52	14.5686	14.0619	524	530	101.145038167939
2O9Z_A	T0334TS469_5	T0334	1.52	14.5686	14.0619	524	530	101.145038167939
2O9Z_A	T0334TS474_1	T0334	2.15	12.6161	12.2338	524	342	65.2671755725191
2O9Z_A	T0334TS490_1	T0334	1.09	15.1950	14.6485	524	530	101.145038167939
2O9Z_A	T0334TS494_1	T0334	1.21	15.2312	14.6823	524	521	99.4274809160305
2O9Z_A	T0334TS511_1	T0334	2.86	-1.1274	0.1646	524	530	101.145038167939
2O9Z_A	T0334TS511_2	T0334	2.98	-1.5102	0.0697	524	530	101.145038167939
2O9Z_A	T0334TS511_3	T0334	2.65	-1.0578	0.1874	524	530	101.145038167939
2O9Z_A	T0334TS511_4	T0334	2.91	-1.5798	0.0578	524	530	101.145038167939
2O9Z_A	T0334TS511_5	T0334	2.70	-0.9185	0.2384	524	530	101.145038167939
2O9Z_A	T0334TS536_1	T0334	1.52	15.1254	14.5833	524	530	101.145038167939
2O9Z_A	T0334TS536_2	T0334	1.12	15.1602	14.6159	524	530	101.145038167939
2O9Z_A	T0334TS536_3	T0334	2.60	6.8424	6.8285	524	530	101.145038167939
2O9Z_A	T0334TS536_4	T0334	2.66	6.9120	6.8936	524	530	101.145038167939
2O9Z_A	T0334TS536_5	T0334	2.76	6.5640	6.5679	524	530	101.145038167939
2O9Z_A	T0334TS550_1	T0334	1.18	15.2299	14.6811	524	530	101.145038167939
2O9Z_A	T0334TS550_2	T0334	1.09	15.1254	14.5833	524	530	101.145038167939
2O9Z_A	T0334TS550_3	T0334	1.38	15.1254	14.5833	524	530	101.145038167939
2O9Z_A	T0334TS550_4	T0334	1.10	15.1254	14.5833	524	530	101.145038167939
2O9Z_A	T0334TS550_5	T0334	1.12	15.0906	14.5507	524	530	101.145038167939
2O9Z_A	T0334TS556_1	T0334	0.99	15.0210	14.4856	524	530	101.145038167939
2O9Z_A	T0334TS556_2	T0334	1.05	15.1602	14.6159	524	530	101.145038167939
2O9Z_A	T0334TS556_3	T0334	1.31	15.2647	14.7137	524	530	101.145038167939
2O9Z_A	T0334TS556_4	T0334	1.03	15.1602	14.6159	524	530	101.145038167939
2O9Z_A	T0334TS556_5	T0334	1.58	15.2299	14.6811	524	530	101.145038167939
2O9Z_A	T0334TS568_1	T0334	1.18	15.1254	14.5833	524	530	101.145038167939
2O9Z_A	T0334TS568_2	T0334	1.06	15.1602	14.6159	524	530	101.145038167939
2O9Z_A	T0334TS568_3	T0334	1.33	15.1950	14.6485	524	526	100.381679389313
2O9Z_A	T0334TS568_4	T0334	1.30	15.2299	14.6811	524	530	101.145038167939
2O9Z_A	T0334TS568_5	T0334	1.37	15.2299	14.6811	524	530	101.145038167939
2O9Z_A	T0334TS601_1	T0334	1.68	13.6637	13.2147	524	530	101.145038167939
2O9Z_A	T0334TS601_2	T0334	1.57	13.6637	13.2147	524	530	101.145038167939
2O9Z_A	T0334TS601_3	T0334	1.79	13.0373	12.6282	524	530	101.145038167939
2O9Z_A	T0334TS601_4	T0334	2.35	11.6104	11.2922	524	530	101.145038167939
2O9Z_A	T0334TS609_1	T0334	1.09	15.1950	14.6485	524	529	100.954198473282
2O9Z_A	T0334TS609_2	T0334	1.01	15.1602	14.6159	524	530	101.145038167939
2O9Z_A	T0334TS609_3	T0334	1.23	15.1950	14.6485	524	530	101.145038167939
2O9Z_A	T0334TS609_4	T0334	1.06	15.1602	14.6159	524	529	100.954198473282
2O9Z_A	T0334TS609_5	T0334	1.08	14.6034	14.0945	524	530	101.145038167939
2O9Z_A	T0334TS640_1	T0334	1.02	14.9399	14.4095	524	523	99.8091603053435
2O9Z_A	T0334TS640_2	T0334	1.10	14.9399	14.4095	524	523	99.8091603053435
2O9Z_A	T0334TS640_3	T0334	1.35	14.9050	14.3769	524	523	99.8091603053435
2O9Z_A	T0334TS640_4	T0334	1.35	14.9050	14.3769	524	523	99.8091603053435
2O9Z_A	T0334TS651_1	T0334	1.35	14.9514	14.4204	524	530	101.145038167939
2O9Z_A	T0334TS654_1	T0334	1.21	15.2995	14.7462	524	530	101.145038167939
2O9Z_A	T0334TS658_1	T0334	1.09	15.2299	14.6811	524	527	100.572519083969
2O9Z_A	T0334TS659_1u	T0334	1.09	15.0558	14.5181	524	530	101.145038167939
2O9Z_A	T0334TS659_2u	T0334	1.07	15.1602	14.6159	524	530	101.145038167939
2O9Z_A	T0334TS659_3u	T0334	1.22	15.0906	14.5507	524	530	101.145038167939
2O9Z_A	T0334TS659_4u	T0334	1.17	15.0210	14.4856	524	530	101.145038167939
2O9Z_A	T0334TS664_1	T0334	1.08	15.1950	14.6485	524	530	101.145038167939
2O9Z_A	T0334TS664_2	T0334	1.09	15.1950	14.6485	524	530	101.145038167939
2O9Z_A	T0334TS664_3	T0334	1.09	15.1950	14.6485	524	530	101.145038167939
2O9Z_A	T0334TS664_4	T0334	1.12	15.1602	14.6159	524	530	101.145038167939
2O9Z_A	T0334TS664_5	T0334	1.09	15.1950	14.6485	524	526	100.381679389313
2O9Z_A	T0334TS671_1	T0334	1.54	15.1254	14.5833	524	530	101.145038167939
2O9Z_A	T0334TS671_2	T0334	1.21	15.1602	14.6159	524	530	101.145038167939
2O9Z_A	T0334TS671_3	T0334	1.41	15.2299	14.6811	524	530	101.145038167939
2O9Z_A	T0334TS671_4	T0334	1.49	15.3343	14.7788	524	530	101.145038167939
2O9Z_A	T0334TS671_5	T0334	1.37	15.1950	14.6485	524	530	101.145038167939
2O9Z_A	T0334TS675_1	T0334	1.30	15.2299	14.6811	524	530	101.145038167939
2O9Z_A	T0334TS675_2	T0334	1.35	15.1950	14.6485	524	530	101.145038167939
2O9Z_A	T0334TS675_3	T0334	1.16	15.1950	14.6485	524	530	101.145038167939
2O9Z_A	T0334TS675_4	T0334	1.11	15.1602	14.6159	524	530	101.145038167939
2O9Z_A	T0334TS675_5	T0334	1.42	15.0558	14.5181	524	530	101.145038167939
2O9Z_A	T0334TS677_1	T0334	1.06	15.1254	14.5833	524	530	101.145038167939
2O9Z_A	T0334TS677_2	T0334	1.07	15.1254	14.5833	524	530	101.145038167939
2O9Z_A	T0334TS698_1	T0334	1.12	15.1950	14.6485	524	530	101.145038167939
2O9Z_A	T0334TS705_1	T0334	2.65	3.5938	3.7976	524	329	62.7862595419847
2O9Z_A	T0334TS706_1	T0334	1.10	15.1254	14.5833	524	530	101.145038167939
2O9Z_A	T0334TS710_1	T0334	1.24	14.9166	14.3878	524	530	101.145038167939
2O9Z_A	T0334TS710_2	T0334	1.22	14.9166	14.3878	524	530	101.145038167939
2O9Z_A	T0334TS710_3	T0334	1.30	14.9514	14.4204	524	530	101.145038167939
2O9Z_A	T0334TS710_5	T0334	1.40	14.8818	14.3552	524	530	101.145038167939
2O9Z_A	T0334TS728_1	T0334	1.22	15.2299	14.6811	524	530	101.145038167939
2O9Z_A	T0334TS728_2	T0334	2.67	-0.8489	0.2665	524	530	101.145038167939
2O9Z_A	T0334TS728_3	T0334	2.83	6.4944	6.5028	524	530	101.145038167939
2O9Z_A	T0334TS728_4	T0334	3.10	2.9097	3.1672	524	530	101.145038167939
2O9Z_A	T0334TS728_5	T0334	2.95	4.1974	4.3579	524	530	101.145038167939
2OA1_A	2OAL_A	T0334	0.33	15.7485	15.1667	527	527	100
2OA1_A	2OAM_A	T0334	0.36	15.7414	15.1601	527	523	99.2409867172675
2OA1_A	RT0334TS239_2	T0334	0.93	9.2412	9.0740	527	491	93.168880455408
2OA1_A	RT0334TS239_3	T0334	0.98	7.0660	7.0377	527	453	85.9582542694497
2OA1_A	RT0334TS239_4	T0334	2.75	7.0354	7.0090	527	481	91.2713472485768
2OA1_A	RT0334TS239_5	T0334	2.75	6.7520	6.7438	527	476	90.3225806451613
2OA1_A	T0334AL044_1	T0334	2.61	8.7487	8.6128	527	366	69.449715370019
2OA1_A	T0334AL044_2	T0334	2.85	6.6918	6.6875	527	341	64.7058823529412
2OA1_A	T0334AL044_3	T0334	2.67	7.3358	7.2902	527	347	65.8444022770398
2OA1_A	T0334AL044_4	T0334	2.78	3.5127	3.7225	527	344	65.2751423149905
2OA1_A	T0334AL170_1	T0334	1.03	15.3510	14.7945	527	516	97.9127134724858
2OA1_A	T0334AL242_1	T0334	1.00	15.3510	14.7945	527	516	97.9127134724858
2OA1_A	T0334AL242_2	T0334	2.38	5.4773	5.5517	527	178	33.7760910815939
2OA1_A	T0334AL242_3	T0334	2.88	6.0066	6.0465	527	362	68.6907020872865
2OA1_A	T0334AL242_4	T0334	2.88	6.0066	6.0465	527	362	68.6907020872865
2OA1_A	T0334AL242_5	T0334	2.88	8.5707	8.4462	527	390	74.0037950664137
2OA1_A	T0334AL243_1	T0334	1.03	15.3996	14.8400	527	514	97.5332068311195
2OA1_A	T0334AL257_1	T0334	1.01	15.1591	14.6148	527	502	95.2561669829222
2OA1_A	T0334AL257_2	T0334	2.72	6.6397	6.6387	527	375	71.157495256167
2OA1_A	T0334AL257_3	T0334	2.66	6.3738	6.3900	527	507	96.2049335863378
2OA1_A	T0334AL257_4	T0334	3.17	6.7604	6.7517	527	358	67.9316888045541
2OA1_A	T0334AL257_5	T0334	2.79	4.7467	4.8695	527	498	94.4971537001898
2OA1_A	T0334AL316_1	T0334	1.04	15.2309	14.6820	527	502	95.2561669829222
2OA1_A	T0334AL316_2	T0334	2.68	5.9928	6.0336	527	506	96.0151802656546
2OA1_A	T0334AL316_3	T0334	2.82	6.6843	6.6805	527	375	71.157495256167
2OA1_A	T0334AL316_4	T0334	2.89	3.1086	3.3498	527	510	96.7741935483871
2OA1_A	T0334AL316_5	T0334	2.83	4.7372	4.8607	527	499	94.6869070208729
2OA1_A	T0334AL333_1	T0334	2.20	5.4816	5.5558	527	109	20.6831119544592
2OA1_A	T0334AL333_2	T0334	2.19	5.9408	5.9850	527	102	19.3548387096774
2OA1_A	T0334AL333_3	T0334	2.38	3.9440	4.1223	527	129	24.4781783681214
2OA1_A	T0334AL333_4	T0334	2.51	5.8355	5.8865	527	98	18.595825426945
2OA1_A	T0334AL333_5	T0334	2.80	5.0198	5.1244	527	102	19.3548387096774
2OA1_A	T0334AL380_1	T0334	1.03	15.3886	14.8297	527	513	97.3434535104364
2OA1_A	T0334AL380_2	T0334	0.99	15.3532	14.7966	527	513	97.3434535104364
2OA1_A	T0334AL380_3	T0334	1.02	15.3532	14.7966	527	513	97.3434535104364
2OA1_A	T0334AL380_4	T0334	1.11	15.0889	14.5491	527	499	94.6869070208729
2OA1_A	T0334AL380_5	T0334	2.83	9.2317	9.0650	527	305	57.8747628083491
2OA1_A	T0334AL381_1	T0334	1.00	15.2332	14.6842	527	499	94.6869070208729
2OA1_A	T0334AL381_2	T0334	2.93	8.0675	7.9751	527	373	70.7779886148008
2OA1_A	T0334AL381_3	T0334	2.62	9.2650	9.0962	527	341	64.7058823529412
2OA1_A	T0334AL381_4	T0334	2.97	9.4082	9.2304	527	339	64.326375711575
2OA1_A	T0334AL381_5	T0334	2.90	5.8877	5.9353	527	279	52.9411764705882
2OA1_A	T0334AL509_1	T0334	1.01	15.2399	14.6905	527	506	96.0151802656546
2OA1_A	T0334TS004_1	T0334	1.19	14.8821	14.3554	527	530	100.569259962049
2OA1_A	T0334TS004_2	T0334	1.23	14.6395	14.1283	527	530	100.569259962049
2OA1_A	T0334TS004_3	T0334	1.25	14.9514	14.4203	527	530	100.569259962049
2OA1_A	T0334TS004_4	T0334	1.09	14.9514	14.4203	527	530	100.569259962049
2OA1_A	T0334TS004_5	T0334	1.32	14.8127	14.2905	527	530	100.569259962049
2OA1_A	T0334TS005_1	T0334	1.14	15.1940	14.6475	527	530	100.569259962049
2OA1_A	T0334TS010_1	T0334	1.30	15.0900	14.5501	527	530	100.569259962049
2OA1_A	T0334TS010_2	T0334	1.29	15.0900	14.5501	527	530	100.569259962049
2OA1_A	T0334TS010_3	T0334	1.49	14.8821	14.3554	527	530	100.569259962049
2OA1_A	T0334TS010_4	T0334	1.35	15.1247	14.5826	527	530	100.569259962049
2OA1_A	T0334TS010_5	T0334	0.85	14.9491	14.4182	527	471	89.3738140417457
2OA1_A	T0334TS013_1	T0334	1.15	15.0900	14.5501	527	530	100.569259962049
2OA1_A	T0334TS013_2	T0334	1.03	15.1247	14.5826	527	530	100.569259962049
2OA1_A	T0334TS018_1	T0334	1.33	14.9860	14.4528	527	530	100.569259962049
2OA1_A	T0334TS018_2	T0334	1.21	14.8821	14.3554	527	530	100.569259962049
2OA1_A	T0334TS018_3	T0334	1.11	15.2633	14.7124	527	530	100.569259962049
2OA1_A	T0334TS018_4	T0334	1.40	14.8127	14.2905	527	530	100.569259962049
2OA1_A	T0334TS018_5	T0334	1.24	15.1247	14.5826	527	530	100.569259962049
2OA1_A	T0334TS020_1	T0334	1.06	15.1593	14.6150	527	530	100.569259962049
2OA1_A	T0334TS020_2	T0334	1.07	15.1247	14.5826	527	530	100.569259962049
2OA1_A	T0334TS020_3	T0334	1.03	15.2286	14.6799	527	530	100.569259962049
2OA1_A	T0334TS020_4	T0334	1.05	15.2286	14.6799	527	530	100.569259962049
2OA1_A	T0334TS020_5	T0334	1.06	15.1593	14.6150	527	530	100.569259962049
2OA1_A	T0334TS021_1	T0334	1.04	15.1940	14.6475	527	528	100.189753320683
2OA1_A	T0334TS021_2	T0334	1.09	15.1247	14.5826	527	528	100.189753320683
2OA1_A	T0334TS021_5	T0334	2.55	5.1959	5.2888	527	230	43.6432637571157
2OA1_A	T0334TS022_1	T0334	1.04	15.1940	14.6475	527	528	100.189753320683
2OA1_A	T0334TS022_2	T0334	1.09	15.1247	14.5826	527	528	100.189753320683
2OA1_A	T0334TS022_3	T0334	2.55	5.1959	5.2888	527	230	43.6432637571157
2OA1_A	T0334TS024_1	T0334	1.14	15.3326	14.7773	527	530	100.569259962049
2OA1_A	T0334TS024_2	T0334	1.39	15.2633	14.7124	527	530	100.569259962049
2OA1_A	T0334TS024_3	T0334	1.16	15.2633	14.7124	527	530	100.569259962049
2OA1_A	T0334TS024_4	T0334	1.05	15.1940	14.6475	527	530	100.569259962049
2OA1_A	T0334TS024_5	T0334	1.12	15.2286	14.6799	527	530	100.569259962049
2OA1_A	T0334TS025_1	T0334	1.06	15.1940	14.6475	527	530	100.569259962049
2OA1_A	T0334TS025_2	T0334	1.19	15.1940	14.6475	527	530	100.569259962049
2OA1_A	T0334TS025_3	T0334	1.09	15.2980	14.7448	527	530	100.569259962049
2OA1_A	T0334TS025_4	T0334	1.06	15.2286	14.6799	527	530	100.569259962049
2OA1_A	T0334TS025_5	T0334	1.05	15.1940	14.6475	527	530	100.569259962049
2OA1_A	T0334TS026_1	T0334	1.09	15.1940	14.6475	527	530	100.569259962049
2OA1_A	T0334TS026_2	T0334	1.06	15.1247	14.5826	527	530	100.569259962049
2OA1_A	T0334TS026_3	T0334	1.16	15.1940	14.6475	527	530	100.569259962049
2OA1_A	T0334TS026_4	T0334	1.40	15.2286	14.6799	527	530	100.569259962049
2OA1_A	T0334TS026_5	T0334	0.99	15.1593	14.6150	527	530	100.569259962049
2OA1_A	T0334TS027_1	T0334	1.34	15.1940	14.6475	527	530	100.569259962049
2OA1_A	T0334TS027_2	T0334	1.16	15.1247	14.5826	527	530	100.569259962049
2OA1_A	T0334TS027_3	T0334	1.16	15.0554	14.5177	527	530	100.569259962049
2OA1_A	T0334TS027_4	T0334	1.11	15.0554	14.5177	527	530	100.569259962049
2OA1_A	T0334TS027_5	T0334	1.05	15.1247	14.5826	527	530	100.569259962049
2OA1_A	T0334TS028_1	T0334	1.09	15.1940	14.6475	527	530	100.569259962049
2OA1_A	T0334TS028_2	T0334	0.99	15.1593	14.6150	527	530	100.569259962049
2OA1_A	T0334TS028_3	T0334	1.15	15.1247	14.5826	527	530	100.569259962049
2OA1_A	T0334TS028_4	T0334	1.11	15.0554	14.5177	527	530	100.569259962049
2OA1_A	T0334TS028_5	T0334	1.13	14.9167	14.3879	527	530	100.569259962049
2OA1_A	T0334TS029_1	T0334	1.17	15.0207	14.4852	527	530	100.569259962049
2OA1_A	T0334TS029_2	T0334	1.13	15.0900	14.5501	527	530	100.569259962049
2OA1_A	T0334TS029_3	T0334	1.17	14.9860	14.4528	527	530	100.569259962049
2OA1_A	T0334TS029_4	T0334	1.19	15.0554	14.5177	527	530	100.569259962049
2OA1_A	T0334TS029_5	T0334	1.23	15.0554	14.5177	527	530	100.569259962049
2OA1_A	T0334TS030_1u	T0334	2.72	12.4214	12.0515	527	530	100.569259962049
2OA1_A	T0334TS030_2u	T0334	2.87	11.5549	11.2403	527	530	100.569259962049
2OA1_A	T0334TS030_3u	T0334	3.09	11.6242	11.3051	527	530	100.569259962049
2OA1_A	T0334TS030_4u	T0334	2.78	11.5549	11.2403	527	530	100.569259962049
2OA1_A	T0334TS030_5u	T0334	3.03	11.7975	11.4674	527	530	100.569259962049
2OA1_A	T0334TS034_1	T0334	1.71	14.2236	13.7389	527	530	100.569259962049
2OA1_A	T0334TS034_2	T0334	1.65	14.5701	14.0634	527	530	100.569259962049
2OA1_A	T0334TS034_3	T0334	1.55	14.5701	14.0634	527	530	100.569259962049
2OA1_A	T0334TS034_4	T0334	1.35	14.6741	14.1607	527	530	100.569259962049
2OA1_A	T0334TS034_5	T0334	1.67	14.6048	14.0958	527	530	100.569259962049
2OA1_A	T0334TS035_1	T0334	1.34	14.8127	14.2905	527	530	100.569259962049
2OA1_A	T0334TS038_1	T0334	1.16	15.0900	14.5501	527	530	100.569259962049
2OA1_A	T0334TS038_2	T0334	1.09	15.1247	14.5826	527	530	100.569259962049
2OA1_A	T0334TS038_3	T0334	1.09	15.1593	14.6150	527	530	100.569259962049
2OA1_A	T0334TS038_4	T0334	1.13	15.0900	14.5501	527	530	100.569259962049
2OA1_A	T0334TS038_5	T0334	1.15	15.0554	14.5177	527	530	100.569259962049
2OA1_A	T0334TS046_1	T0334	1.34	15.0906	14.5507	527	524	99.4307400379507
2OA1_A	T0334TS046_2	T0334	1.49	15.1247	14.5826	527	528	100.189753320683
2OA1_A	T0334TS046_3	T0334	1.28	15.1247	14.5826	527	528	100.189753320683
2OA1_A	T0334TS046_4	T0334	1.35	15.0786	14.5395	527	526	99.8102466793169
2OA1_A	T0334TS046_5	T0334	1.27	15.0900	14.5501	527	528	100.189753320683
2OA1_A	T0334TS047_1	T0334	1.25	14.9514	14.4203	527	530	100.569259962049
2OA1_A	T0334TS047_2	T0334	1.35	15.0786	14.5395	527	526	99.8102466793169
2OA1_A	T0334TS047_3	T0334	1.19	14.8821	14.3554	527	530	100.569259962049
2OA1_A	T0334TS047_4	T0334	1.32	14.8127	14.2905	527	530	100.569259962049
2OA1_A	T0334TS047_5	T0334	1.09	14.9514	14.4203	527	530	100.569259962049
2OA1_A	T0334TS050_1	T0334	1.03	15.4105	14.8502	527	515	97.7229601518027
2OA1_A	T0334TS050_2	T0334	1.07	15.1263	14.5842	527	521	98.8614800759013
2OA1_A	T0334TS050_3	T0334	1.07	15.1263	14.5842	527	521	98.8614800759013
2OA1_A	T0334TS050_4	T0334	1.07	15.1263	14.5842	527	521	98.8614800759013
2OA1_A	T0334TS050_5	T0334	1.17	15.1962	14.6496	527	521	98.8614800759013
2OA1_A	T0334TS060_1	T0334	2.61	2.1281	2.4583	527	530	100.569259962049
2OA1_A	T0334TS060_2	T0334	2.75	2.6826	2.9596	527	530	100.569259962049
2OA1_A	T0334TS060_3	T0334	2.95	1.9201	2.2730	527	530	100.569259962049
2OA1_A	T0334TS060_4	T0334	2.95	1.6428	2.0292	527	530	100.569259962049
2OA1_A	T0334TS060_5	T0334	2.67	2.8905	3.1496	527	530	100.569259962049
2OA1_A	T0334TS063_1	T0334	1.12	15.0900	14.5501	527	527	100
2OA1_A	T0334TS063_2	T0334	1.07	15.1247	14.5826	527	527	100
2OA1_A	T0334TS063_3	T0334	1.09	15.1020	14.5614	527	525	99.6204933586338
2OA1_A	T0334TS063_4	T0334	1.14	14.9860	14.4528	527	527	100
2OA1_A	T0334TS063_5	T0334	1.10	14.9977	14.4637	527	525	99.6204933586338
2OA1_A	T0334TS064_1	T0334	1.15	15.1940	14.6475	527	530	100.569259962049
2OA1_A	T0334TS069_1	T0334	2.45	-1.5924	0.0558	527	77	14.6110056925996
2OA1_A	T0334TS083_1	T0334	1.17	14.6395	14.1283	527	528	100.189753320683
2OA1_A	T0334TS083_2	T0334	2.71	6.0924	6.1268	527	513	97.3434535104364
2OA1_A	T0334TS083_3	T0334	2.57	6.0724	6.1081	527	518	98.292220113852
2OA1_A	T0334TS083_4	T0334	3.01	4.1463	4.3103	527	526	99.8102466793169
2OA1_A	T0334TS083_5	T0334	2.73	6.2767	6.2991	527	379	71.9165085388994
2OA1_A	T0334TS087_1	T0334	0.97	15.1940	14.6475	527	530	100.569259962049
2OA1_A	T0334TS087_2	T0334	1.05	15.1940	14.6475	527	530	100.569259962049
2OA1_A	T0334TS087_3	T0334	1.05	15.1593	14.6150	527	530	100.569259962049
2OA1_A	T0334TS087_4	T0334	1.03	15.1593	14.6150	527	530	100.569259962049
2OA1_A	T0334TS087_5	T0334	1.64	14.7434	14.2256	527	530	100.569259962049
2OA1_A	T0334TS091_1	T0334	1.19	15.2286	14.6799	527	530	100.569259962049
2OA1_A	T0334TS091_2	T0334	1.44	15.1593	14.6150	527	530	100.569259962049
2OA1_A	T0334TS091_3	T0334	1.33	15.1940	14.6475	527	530	100.569259962049
2OA1_A	T0334TS091_4	T0334	3.04	-0.6446	0.3585	527	530	100.569259962049
2OA1_A	T0334TS091_5	T0334	2.68	6.3216	6.3412	527	530	100.569259962049
2OA1_A	T0334TS092_1	T0334	1.19	15.2286	14.6799	527	530	100.569259962049
2OA1_A	T0334TS092_2	T0334	2.81	6.2177	6.2439	527	530	100.569259962049
2OA1_A	T0334TS092_3	T0334	2.93	6.3216	6.3412	527	530	100.569259962049
2OA1_A	T0334TS092_4	T0334	2.98	2.6826	2.9596	527	530	100.569259962049
2OA1_A	T0334TS092_5	T0334	2.94	2.7866	3.0545	527	530	100.569259962049
2OA1_A	T0334TS102_1	T0334	1.04	15.3862	14.8275	527	516	97.9127134724858
2OA1_A	T0334TS102_2	T0334	3.03	0.9262	1.4232	527	390	74.0037950664137
2OA1_A	T0334TS102_3	T0334	3.00	-0.4987	0.4325	527	444	84.2504743833017
2OA1_A	T0334TS102_4	T0334	2.80	0.6904	1.2348	527	376	71.3472485768501
2OA1_A	T0334TS102_5	T0334	2.55	-1.0252	0.1987	527	367	69.6394686907021
2OA1_A	T0334TS103_1	T0334	1.11	15.1593	14.6150	527	530	100.569259962049
2OA1_A	T0334TS105_1	T0334	1.03	15.2633	14.7124	527	530	100.569259962049
2OA1_A	T0334TS105_2	T0334	1.15	15.2633	14.7124	527	530	100.569259962049
2OA1_A	T0334TS105_3	T0334	1.08	15.2286	14.6799	527	530	100.569259962049
2OA1_A	T0334TS105_4	T0334	1.04	15.1940	14.6475	527	530	100.569259962049
2OA1_A	T0334TS105_5	T0334	1.09	15.2286	14.6799	527	530	100.569259962049
2OA1_A	T0334TS111_1	T0334	2.51	6.7263	6.7198	527	525	99.6204933586338
2OA1_A	T0334TS111_2	T0334	2.83	6.9133	6.8948	527	521	98.8614800759013
2OA1_A	T0334TS113_1	T0334	1.21	14.8821	14.3554	527	530	100.569259962049
2OA1_A	T0334TS113_2	T0334	1.19	15.1247	14.5826	527	530	100.569259962049
2OA1_A	T0334TS113_3	T0334	1.21	15.1940	14.6475	527	530	100.569259962049
2OA1_A	T0334TS113_4	T0334	1.24	15.2286	14.6799	527	530	100.569259962049
2OA1_A	T0334TS113_5	T0334	1.40	15.0207	14.4852	527	530	100.569259962049
2OA1_A	T0334TS125_1	T0334	1.01	15.0207	14.4852	527	530	100.569259962049
2OA1_A	T0334TS125_1u	T0334	1.03	15.3862	14.8275	527	516	97.9127134724858
2OA1_A	T0334TS125_2	T0334	1.40	15.1593	14.6150	527	530	100.569259962049
2OA1_A	T0334TS125_2u	T0334	1.03	15.3862	14.8275	527	516	97.9127134724858
2OA1_A	T0334TS125_3	T0334	1.24	15.1593	14.6150	527	530	100.569259962049
2OA1_A	T0334TS125_3u	T0334	1.03	15.3996	14.8400	527	514	97.5332068311195
2OA1_A	T0334TS125_4u	T0334	2.79	6.2000	6.2274	527	516	97.9127134724858
2OA1_A	T0334TS125_5u	T0334	2.58	6.7533	6.7450	527	462	87.6660341555977
2OA1_A	T0334TS132_1	T0334	1.13	15.1247	14.5826	527	530	100.569259962049
2OA1_A	T0334TS135_1	T0334	1.08	15.1247	14.5826	527	530	100.569259962049
2OA1_A	T0334TS135_2	T0334	1.15	15.1247	14.5826	527	530	100.569259962049
2OA1_A	T0334TS136_1	T0334	1.11	15.2286	14.6799	527	530	100.569259962049
2OA1_A	T0334TS136_2	T0334	1.12	15.1940	14.6475	527	530	100.569259962049
2OA1_A	T0334TS136_3	T0334	1.22	15.1247	14.5826	527	530	100.569259962049
2OA1_A	T0334TS136_4	T0334	1.22	15.1247	14.5826	527	530	100.569259962049
2OA1_A	T0334TS136_5	T0334	1.47	14.7088	14.1932	527	530	100.569259962049
2OA1_A	T0334TS137_1	T0334	1.11	15.2286	14.6799	527	530	100.569259962049
2OA1_A	T0334TS137_2	T0334	1.00	15.0900	14.5501	527	530	100.569259962049
2OA1_A	T0334TS137_3	T0334	1.07	15.1593	14.6150	527	530	100.569259962049
2OA1_A	T0334TS137_4	T0334	1.13	15.0900	14.5501	527	530	100.569259962049
2OA1_A	T0334TS137_5	T0334	1.14	14.6395	14.1283	527	530	100.569259962049
2OA1_A	T0334TS139_1	T0334	2.37	-1.3724	0.0980	527	530	100.569259962049
2OA1_A	T0334TS139_2	T0334	2.76	-1.1644	0.1531	527	530	100.569259962049
2OA1_A	T0334TS139_3	T0334	2.79	-0.6792	0.3419	527	530	100.569259962049
2OA1_A	T0334TS139_4	T0334	2.69	-0.8178	0.2795	527	530	100.569259962049
2OA1_A	T0334TS139_5	T0334	2.90	-0.8178	0.2795	527	530	100.569259962049
2OA1_A	T0334TS168_1	T0334	2.81	-0.2980	0.5449	527	530	100.569259962049
2OA1_A	T0334TS168_2	T0334	2.76	-0.5406	0.4106	527	530	100.569259962049
2OA1_A	T0334TS168_3	T0334	2.90	-0.0554	0.6952	527	530	100.569259962049
2OA1_A	T0334TS168_4	T0334	2.85	-0.7139	0.3257	527	530	100.569259962049
2OA1_A	T0334TS168_5	T0334	2.46	-0.5406	0.4106	527	530	100.569259962049
2OA1_A	T0334TS174_1u	T0334	3.02	-0.5985	0.3811	527	476	90.3225806451613
2OA1_A	T0334TS178_1	T0334	1.54	14.7434	14.2256	527	530	100.569259962049
2OA1_A	T0334TS178_2	T0334	1.18	14.6741	14.1607	527	530	100.569259962049
2OA1_A	T0334TS178_3	T0334	1.65	14.6048	14.0958	527	530	100.569259962049
2OA1_A	T0334TS178_4	T0334	1.17	15.1940	14.6475	527	530	100.569259962049
2OA1_A	T0334TS179_1	T0334	1.18	14.6741	14.1607	527	530	100.569259962049
2OA1_A	T0334TS179_2	T0334	1.17	15.1940	14.6475	527	530	100.569259962049
2OA1_A	T0334TS179_3	T0334	1.65	14.6048	14.0958	527	530	100.569259962049
2OA1_A	T0334TS179_4	T0334	1.54	14.7434	14.2256	527	530	100.569259962049
2OA1_A	T0334TS186_1	T0334	1.07	15.1940	14.6475	527	528	100.189753320683
2OA1_A	T0334TS186_2	T0334	2.91	8.1594	8.0612	527	382	72.4857685009488
2OA1_A	T0334TS186_3	T0334	2.69	3.3273	3.5513	527	419	79.5066413662239
2OA1_A	T0334TS186_4	T0334	3.14	3.3361	3.5593	527	382	72.4857685009488
2OA1_A	T0334TS186_5	T0334	2.83	4.1470	4.3109	527	419	79.5066413662239
2OA1_A	T0334TS191_1	T0334	1.22	14.7663	14.2470	527	526	99.8102466793169
2OA1_A	T0334TS191_2	T0334	1.21	14.7663	14.2470	527	526	99.8102466793169
2OA1_A	T0334TS191_3	T0334	1.30	14.6622	14.1496	527	526	99.8102466793169
2OA1_A	T0334TS191_4	T0334	1.22	14.7070	14.1915	527	521	98.8614800759013
2OA1_A	T0334TS197_1	T0334	2.93	-0.4366	0.4660	527	530	100.569259962049
2OA1_A	T0334TS197_2	T0334	2.92	-0.5059	0.4287	527	530	100.569259962049
2OA1_A	T0334TS197_3	T0334	2.95	-0.5059	0.4287	527	530	100.569259962049
2OA1_A	T0334TS197_4	T0334	3.00	-0.4020	0.4852	527	530	100.569259962049
2OA1_A	T0334TS197_5	T0334	3.18	1.6082	1.9990	527	530	100.569259962049
2OA1_A	T0334TS203_1	T0334	2.17	-1.5803	0.0577	527	530	100.569259962049
2OA1_A	T0334TS203_2	T0334	2.90	-0.1940	0.6075	527	530	100.569259962049
2OA1_A	T0334TS203_3	T0334	2.60	0.1872	0.8594	527	530	100.569259962049
2OA1_A	T0334TS203_4	T0334	3.05	-0.0554	0.6952	527	530	100.569259962049
2OA1_A	T0334TS203_5	T0334	2.87	-1.3031	0.1147	527	530	100.569259962049
2OA1_A	T0334TS205_1	T0334	1.06	15.0207	14.4852	527	528	100.189753320683
2OA1_A	T0334TS205_2	T0334	0.99	15.2175	14.6695	527	526	99.8102466793169
2OA1_A	T0334TS205_3	T0334	1.08	15.2286	14.6799	527	528	100.189753320683
2OA1_A	T0334TS205_4	T0334	1.13	15.1247	14.5826	527	528	100.189753320683
2OA1_A	T0334TS205_5	T0334	1.16	15.1247	14.5826	527	528	100.189753320683
2OA1_A	T0334TS208_1	T0334	1.12	15.1247	14.5826	527	528	100.189753320683
2OA1_A	T0334TS208_2	T0334	0.98	15.2175	14.6695	527	526	99.8102466793169
2OA1_A	T0334TS208_3	T0334	1.13	15.2175	14.6695	527	526	99.8102466793169
2OA1_A	T0334TS208_4	T0334	1.13	15.2286	14.6799	527	528	100.189753320683
2OA1_A	T0334TS208_5	T0334	1.23	14.6969	14.1820	527	526	99.8102466793169
2OA1_A	T0334TS209_1	T0334	1.05	15.0207	14.4852	527	528	100.189753320683
2OA1_A	T0334TS209_2	T0334	1.16	15.1593	14.6150	527	528	100.189753320683
2OA1_A	T0334TS209_3	T0334	1.08	15.2175	14.6695	527	526	99.8102466793169
2OA1_A	T0334TS209_4	T0334	1.06	15.1593	14.6150	527	528	100.189753320683
2OA1_A	T0334TS209_5	T0334	1.04	15.2175	14.6695	527	526	99.8102466793169
2OA1_A	T0334TS211_1	T0334	1.05	15.2175	14.6695	527	526	99.8102466793169
2OA1_A	T0334TS211_2	T0334	1.07	15.1593	14.6150	527	528	100.189753320683
2OA1_A	T0334TS211_3	T0334	1.23	15.0900	14.5501	527	528	100.189753320683
2OA1_A	T0334TS211_4	T0334	1.27	14.9514	14.4203	527	528	100.189753320683
2OA1_A	T0334TS211_5	T0334	1.17	15.1828	14.6370	527	526	99.8102466793169
2OA1_A	T0334TS212_1	T0334	1.02	15.0554	14.5177	527	530	100.569259962049
2OA1_A	T0334TS213_1	T0334	1.02	15.0554	14.5177	527	530	100.569259962049
2OA1_A	T0334TS214_1	T0334	1.02	15.0554	14.5177	527	530	100.569259962049
2OA1_A	T0334TS239_1	T0334	1.00	15.3510	14.7945	527	516	97.9127134724858
2OA1_A	T0334TS239_2_1	T0334	0.93	9.2412	9.0740	527	137	25.9962049335863
2OA1_A	T0334TS239_2_2	T0334	2.69	6.1825	6.2111	527	354	67.1726755218216
2OA1_A	T0334TS239_3_1	T0334	0.98	7.0660	7.0377	527	86	16.3187855787476
2OA1_A	T0334TS239_3_2	T0334	2.86	8.5469	8.4240	527	367	69.6394686907021
2OA1_A	T0334TS239_4_1	T0334	2.75	7.0354	7.0090	527	353	66.9829222011385
2OA1_A	T0334TS239_4_2	T0334	0.95	8.9533	8.8044	527	128	24.2884250474383
2OA1_A	T0334TS239_5_1	T0334	2.75	6.7520	6.7438	527	325	61.6698292220114
2OA1_A	T0334TS239_5_2	T0334	1.13	9.3135	9.1416	527	151	28.6527514231499
2OA1_A	T0334TS245_1	T0334	1.03	15.4105	14.8502	527	515	97.7229601518027
2OA1_A	T0334TS247_1	T0334	1.18	14.9866	14.4533	527	521	98.8614800759013
2OA1_A	T0334TS247_2	T0334	1.24	15.0564	14.5187	527	521	98.8614800759013
2OA1_A	T0334TS247_3	T0334	1.15	14.9167	14.3878	527	521	98.8614800759013
2OA1_A	T0334TS247_4	T0334	1.31	14.9866	14.4533	527	521	98.8614800759013
2OA1_A	T0334TS247_5	T0334	1.19	14.8817	14.3551	527	521	98.8614800759013
2OA1_A	T0334TS248_1	T0334	1.08	15.3326	14.7773	527	530	100.569259962049
2OA1_A	T0334TS248_2	T0334	3.03	6.2870	6.3088	527	530	100.569259962049
2OA1_A	T0334TS248_3	T0334	3.34	3.6876	3.8845	527	530	100.569259962049
2OA1_A	T0334TS248_4	T0334	2.89	6.1830	6.2115	527	530	100.569259962049
2OA1_A	T0334TS248_5	T0334	2.99	3.6876	3.8845	527	530	100.569259962049
2OA1_A	T0334TS250_1	T0334	1.60	15.1940	14.6475	527	530	100.569259962049
2OA1_A	T0334TS250_2	T0334	1.29	15.1593	14.6150	527	530	100.569259962049
2OA1_A	T0334TS250_3	T0334	1.34	15.1940	14.6475	527	530	100.569259962049
2OA1_A	T0334TS250_4	T0334	1.52	14.7434	14.2256	527	530	100.569259962049
2OA1_A	T0334TS250_5	T0334	3.15	6.3563	6.3736	527	530	100.569259962049
2OA1_A	T0334TS261_1	T0334	1.00	15.3510	14.7945	527	516	97.9127134724858
2OA1_A	T0334TS267_1	T0334	1.33	15.1593	14.6150	527	530	100.569259962049
2OA1_A	T0334TS267_2	T0334	1.04	15.2286	14.6799	527	530	100.569259962049
2OA1_A	T0334TS267_3	T0334	1.42	15.1940	14.6475	527	530	100.569259962049
2OA1_A	T0334TS267_4	T0334	1.29	15.2286	14.6799	527	530	100.569259962049
2OA1_A	T0334TS267_5	T0334	1.07	14.6048	14.0958	527	530	100.569259962049
2OA1_A	T0334TS268_1	T0334	1.33	14.2929	13.8038	527	530	100.569259962049
2OA1_A	T0334TS268_2	T0334	1.13	15.0554	14.5177	527	530	100.569259962049
2OA1_A	T0334TS268_3	T0334	1.02	15.1940	14.6475	527	530	100.569259962049
2OA1_A	T0334TS268_4	T0334	1.15	15.0900	14.5501	527	530	100.569259962049
2OA1_A	T0334TS268_5	T0334	1.48	14.5008	13.9985	527	530	100.569259962049
2OA1_A	T0334TS274_1	T0334	1.77	13.7037	13.2521	527	530	100.569259962049
2OA1_A	T0334TS275_1	T0334	1.81	13.4958	13.0574	527	530	100.569259962049
2OA1_A	T0334TS276_1	T0334	1.11	15.0207	14.4852	527	530	100.569259962049
2OA1_A	T0334TS276_2	T0334	1.11	15.0554	14.5177	527	530	100.569259962049
2OA1_A	T0334TS276_3	T0334	1.14	15.0207	14.4852	527	530	100.569259962049
2OA1_A	T0334TS276_4	T0334	1.71	14.9514	14.4203	527	530	100.569259962049
2OA1_A	T0334TS276_5	T0334	1.42	15.0207	14.4852	527	530	100.569259962049
2OA1_A	T0334TS277_1	T0334	1.03	15.0554	14.5177	527	530	100.569259962049
2OA1_A	T0334TS277_2	T0334	1.09	15.1247	14.5826	527	530	100.569259962049
2OA1_A	T0334TS277_3	T0334	1.09	15.0900	14.5501	527	530	100.569259962049
2OA1_A	T0334TS277_4	T0334	1.16	15.1940	14.6475	527	530	100.569259962049
2OA1_A	T0334TS277_5	T0334	2.92	6.0466	6.0839	527	409	77.6091081593928
2OA1_A	T0334TS297_1	T0334	1.28	14.8821	14.3554	527	529	100.379506641366
2OA1_A	T0334TS298_1	T0334	1.02	15.2286	14.6799	527	530	100.569259962049
2OA1_A	T0334TS298_2	T0334	1.02	15.2175	14.6695	527	526	99.8102466793169
2OA1_A	T0334TS298_3	T0334	1.33	15.2286	14.6799	527	530	100.569259962049
2OA1_A	T0334TS298_4	T0334	1.07	15.1263	14.5842	527	521	98.8614800759013
2OA1_A	T0334TS298_5	T0334	1.20	15.3326	14.7773	527	530	100.569259962049
2OA1_A	T0334TS302_1	T0334	1.20	14.2177	13.7334	527	521	98.8614800759013
2OA1_A	T0334TS302_2	T0334	1.15	14.9516	14.4205	527	521	98.8614800759013
2OA1_A	T0334TS302_3	T0334	1.18	14.9516	14.4205	527	521	98.8614800759013
2OA1_A	T0334TS302_4	T0334	1.20	14.9167	14.3878	527	521	98.8614800759013
2OA1_A	T0334TS307_1	T0334	1.02	15.0554	14.5177	527	530	100.569259962049
2OA1_A	T0334TS307_1u	T0334	1.03	15.3862	14.8275	527	516	97.9127134724858
2OA1_A	T0334TS307_2	T0334	1.31	15.1940	14.6475	527	530	100.569259962049
2OA1_A	T0334TS307_2u	T0334	1.03	15.3862	14.8275	527	516	97.9127134724858
2OA1_A	T0334TS307_3	T0334	2.74	7.3614	7.3141	527	530	100.569259962049
2OA1_A	T0334TS307_3u	T0334	2.66	8.6510	8.5214	527	375	71.157495256167
2OA1_A	T0334TS307_4	T0334	2.87	7.3960	7.3466	527	530	100.569259962049
2OA1_A	T0334TS307_4u	T0334	2.67	8.7814	8.6435	527	373	70.7779886148008
2OA1_A	T0334TS307_5	T0334	2.81	7.6733	7.6061	527	530	100.569259962049
2OA1_A	T0334TS307_5u	T0334	1.03	15.3862	14.8275	527	516	97.9127134724858
2OA1_A	T0334TS318_1	T0334	1.05	15.0900	14.5501	527	530	100.569259962049
2OA1_A	T0334TS318_2	T0334	1.03	15.2286	14.6799	527	530	100.569259962049
2OA1_A	T0334TS318_3	T0334	1.06	15.1593	14.6150	527	530	100.569259962049
2OA1_A	T0334TS318_4	T0334	1.10	15.1247	14.5826	527	530	100.569259962049
2OA1_A	T0334TS318_5	T0334	1.07	15.1940	14.6475	527	530	100.569259962049
2OA1_A	T0334TS319_1	T0334	1.17	15.1247	14.5826	527	528	100.189753320683
2OA1_A	T0334TS319_2	T0334	2.50	5.1156	5.2138	527	185	35.1043643263757
2OA1_A	T0334TS319_3	T0334	2.78	2.4757	2.7715	527	509	96.584440227704
2OA1_A	T0334TS319_4	T0334	3.09	3.7277	3.9216	527	508	96.3946869070209
2OA1_A	T0334TS319_5	T0334	2.58	7.2067	7.1694	527	484	91.8406072106262
2OA1_A	T0334TS337_1	T0334	1.07	15.1940	14.6475	527	530	100.569259962049
2OA1_A	T0334TS338_1	T0334	1.32	15.1593	14.6150	527	530	100.569259962049
2OA1_A	T0334TS338_2	T0334	1.02	15.2773	14.7255	527	522	99.0512333965844
2OA1_A	T0334TS338_3	T0334	1.00	15.1940	14.6475	527	530	100.569259962049
2OA1_A	T0334TS338_4	T0334	1.01	15.1940	14.6475	527	530	100.569259962049
2OA1_A	T0334TS338_5	T0334	1.34	15.1940	14.6475	527	530	100.569259962049
2OA1_A	T0334TS347_1	T0334	1.07	15.2286	14.6799	527	528	100.189753320683
2OA1_A	T0334TS349_1	T0334	1.08	15.1940	14.6475	527	530	100.569259962049
2OA1_A	T0334TS349_2	T0334	1.04	14.9862	14.4530	527	524	99.4307400379507
2OA1_A	T0334TS349_3	T0334	0.96	15.0439	14.5070	527	526	99.8102466793169
2OA1_A	T0334TS349_4	T0334	1.06	15.0786	14.5395	527	526	99.8102466793169
2OA1_A	T0334TS349_5	T0334	1.06	15.1593	14.6150	527	528	100.189753320683
2OA1_A	T0334TS351_1	T0334	1.09	15.1940	14.6475	527	530	100.569259962049
2OA1_A	T0334TS351_2	T0334	1.02	15.2175	14.6695	527	526	99.8102466793169
2OA1_A	T0334TS351_3	T0334	1.02	15.2286	14.6799	527	530	100.569259962049
2OA1_A	T0334TS351_4	T0334	1.07	15.1263	14.5842	527	521	98.8614800759013
2OA1_A	T0334TS351_5	T0334	1.07	15.1263	14.5842	527	521	98.8614800759013
2OA1_A	T0334TS383_1	T0334	1.03	15.4105	14.8502	527	515	97.7229601518027
2OA1_A	T0334TS389_1	T0334	1.59	14.0156	13.5442	527	530	100.569259962049
2OA1_A	T0334TS389_2	T0334	0.85	14.9491	14.4182	527	471	89.3738140417457
2OA1_A	T0334TS389_3	T0334	2.99	8.0789	7.9858	527	361	68.5009487666034
2OA1_A	T0334TS389_4	T0334	2.76	6.0682	6.1041	527	361	68.5009487666034
2OA1_A	T0334TS389_5	T0334	3.03	7.0822	7.0529	527	304	57.685009487666
2OA1_A	T0334TS393_1	T0334	2.81	-0.2980	0.5449	527	530	100.569259962049
2OA1_A	T0334TS393_2	T0334	2.76	-0.5406	0.4106	527	530	100.569259962049
2OA1_A	T0334TS393_3	T0334	2.90	-0.0554	0.6952	527	530	100.569259962049
2OA1_A	T0334TS393_4	T0334	2.85	-0.7139	0.3257	527	530	100.569259962049
2OA1_A	T0334TS393_5	T0334	2.46	-0.5406	0.4106	527	530	100.569259962049
2OA1_A	T0334TS397_1	T0334	1.05	15.0558	14.5181	527	524	99.4307400379507
2OA1_A	T0334TS397_2	T0334	1.04	15.0210	14.4856	527	524	99.4307400379507
2OA1_A	T0334TS401_1	T0334	1.13	14.6048	14.0958	527	528	100.189753320683
2OA1_A	T0334TS401_2	T0334	1.31	14.9860	14.4528	527	528	100.189753320683
2OA1_A	T0334TS401_3	T0334	1.09	15.1940	14.6475	527	528	100.189753320683
2OA1_A	T0334TS413_1	T0334	1.18	15.3326	14.7773	527	530	100.569259962049
2OA1_A	T0334TS413_2	T0334	2.94	5.4898	5.5634	527	530	100.569259962049
2OA1_A	T0334TS413_3	T0334	2.81	6.4603	6.4709	527	530	100.569259962049
2OA1_A	T0334TS413_4	T0334	2.99	3.5490	3.7561	527	530	100.569259962049
2OA1_A	T0334TS413_5	T0334	3.29	4.4155	4.5608	527	530	100.569259962049
2OA1_A	T0334TS414_1	T0334	1.29	15.2286	14.6799	527	530	100.569259962049
2OA1_A	T0334TS414_2	T0334	2.97	5.8018	5.8550	527	530	100.569259962049
2OA1_A	T0334TS414_3	T0334	2.91	6.3563	6.3736	527	530	100.569259962049
2OA1_A	T0334TS414_4	T0334	2.99	4.7620	4.8839	527	530	100.569259962049
2OA1_A	T0334TS414_5	T0334	3.03	3.0292	3.2767	527	530	100.569259962049
2OA1_A	T0334TS415_1	T0334	1.05	15.2286	14.6799	527	530	100.569259962049
2OA1_A	T0334TS415_2	T0334	2.77	6.6682	6.6654	527	530	100.569259962049
2OA1_A	T0334TS415_3	T0334	2.76	5.9057	5.9522	527	530	100.569259962049
2OA1_A	T0334TS415_4	T0334	2.58	2.8559	3.1179	527	530	100.569259962049
2OA1_A	T0334TS415_5	T0334	2.93	4.4848	4.6254	527	530	100.569259962049
2OA1_A	T0334TS416_1	T0334	1.16	15.1247	14.5826	527	530	100.569259962049
2OA1_A	T0334TS416_2	T0334	1.14	15.1247	14.5826	527	530	100.569259962049
2OA1_A	T0334TS418_1	T0334	1.02	15.0554	14.5177	527	530	100.569259962049
2OA1_A	T0334TS420_1	T0334	1.12	14.9516	14.4205	527	521	98.8614800759013
2OA1_A	T0334TS420_2	T0334	1.21	14.8817	14.3551	527	521	98.8614800759013
2OA1_A	T0334TS420_3	T0334	1.17	14.8817	14.3551	527	521	98.8614800759013
2OA1_A	T0334TS420_4	T0334	1.17	14.8468	14.3224	527	521	98.8614800759013
2OA1_A	T0334TS420_5	T0334	1.09	14.9866	14.4533	527	521	98.8614800759013
2OA1_A	T0334TS427_1	T0334	1.04	15.0900	14.5501	527	528	100.189753320683
2OA1_A	T0334TS427_2	T0334	1.04	15.0900	14.5501	527	528	100.189753320683
2OA1_A	T0334TS427_3	T0334	1.05	15.1247	14.5826	527	528	100.189753320683
2OA1_A	T0334TS427_4	T0334	1.04	15.0900	14.5501	527	528	100.189753320683
2OA1_A	T0334TS427_5	T0334	1.05	15.1247	14.5826	527	528	100.189753320683
2OA1_A	T0334TS435_1	T0334	1.33	15.2980	14.7448	527	530	100.569259962049
2OA1_A	T0334TS435_2	T0334	1.33	15.2980	14.7448	527	530	100.569259962049
2OA1_A	T0334TS435_3	T0334	2.64	6.8068	6.7952	527	530	100.569259962049
2OA1_A	T0334TS435_4	T0334	3.15	4.1035	4.2705	527	530	100.569259962049
2OA1_A	T0334TS435_5	T0334	2.92	6.0097	6.0494	527	530	100.569259962049
2OA1_A	T0334TS439_1	T0334	1.65	14.5701	14.0634	527	530	100.569259962049
2OA1_A	T0334TS443_1	T0334	1.17	14.6395	14.1283	527	530	100.569259962049
2OA1_A	T0334TS468_1	T0334	2.81	7.3280	7.2829	527	397	75.3320683111954
2OA1_A	T0334TS469_1	T0334	1.65	14.5701	14.0634	527	530	100.569259962049
2OA1_A	T0334TS469_2	T0334	1.65	14.5701	14.0634	527	530	100.569259962049
2OA1_A	T0334TS469_3	T0334	1.64	14.6395	14.1283	527	530	100.569259962049
2OA1_A	T0334TS469_4	T0334	1.64	14.6395	14.1283	527	530	100.569259962049
2OA1_A	T0334TS469_5	T0334	1.64	14.6395	14.1283	527	530	100.569259962049
2OA1_A	T0334TS474_1	T0334	2.11	12.7112	12.3228	527	342	64.8956356736243
2OA1_A	T0334TS490_1	T0334	1.06	15.2286	14.6799	527	530	100.569259962049
2OA1_A	T0334TS494_1	T0334	1.17	15.1962	14.6496	527	521	98.8614800759013
2OA1_A	T0334TS511_1	T0334	2.94	-1.2684	0.1236	527	530	100.569259962049
2OA1_A	T0334TS511_2	T0334	2.78	-1.3377	0.1061	527	530	100.569259962049
2OA1_A	T0334TS511_3	T0334	2.67	-1.0604	0.1865	527	530	100.569259962049
2OA1_A	T0334TS511_4	T0334	2.82	-1.6843	0.0426	527	530	100.569259962049
2OA1_A	T0334TS511_5	T0334	2.50	-1.4070	0.0903	527	530	100.569259962049
2OA1_A	T0334TS536_1	T0334	1.19	15.0554	14.5177	527	530	100.569259962049
2OA1_A	T0334TS536_2	T0334	1.06	15.1593	14.6150	527	530	100.569259962049
2OA1_A	T0334TS536_3	T0334	2.78	6.6682	6.6654	527	530	100.569259962049
2OA1_A	T0334TS536_4	T0334	2.74	6.6682	6.6654	527	530	100.569259962049
2OA1_A	T0334TS536_5	T0334	2.49	6.5296	6.5357	527	530	100.569259962049
2OA1_A	T0334TS550_1	T0334	1.08	15.2286	14.6799	527	530	100.569259962049
2OA1_A	T0334TS550_2	T0334	1.03	15.1247	14.5826	527	530	100.569259962049
2OA1_A	T0334TS550_3	T0334	1.33	15.1247	14.5826	527	530	100.569259962049
2OA1_A	T0334TS550_4	T0334	1.07	15.1593	14.6150	527	530	100.569259962049
2OA1_A	T0334TS550_5	T0334	1.04	15.1247	14.5826	527	530	100.569259962049
2OA1_A	T0334TS556_1	T0334	0.94	15.0207	14.4852	527	530	100.569259962049
2OA1_A	T0334TS556_2	T0334	1.14	15.0900	14.5501	527	530	100.569259962049
2OA1_A	T0334TS556_3	T0334	1.25	15.2633	14.7124	527	530	100.569259962049
2OA1_A	T0334TS556_4	T0334	1.03	15.1593	14.6150	527	530	100.569259962049
2OA1_A	T0334TS556_5	T0334	1.54	15.2286	14.6799	527	530	100.569259962049
2OA1_A	T0334TS568_1	T0334	1.15	15.1247	14.5826	527	530	100.569259962049
2OA1_A	T0334TS568_2	T0334	1.30	15.1593	14.6150	527	530	100.569259962049
2OA1_A	T0334TS568_3	T0334	1.31	15.2175	14.6695	527	526	99.8102466793169
2OA1_A	T0334TS568_4	T0334	1.25	15.2286	14.6799	527	530	100.569259962049
2OA1_A	T0334TS568_5	T0334	1.33	15.1940	14.6475	527	530	100.569259962049
2OA1_A	T0334TS601_1	T0334	1.62	13.6690	13.2197	527	530	100.569259962049
2OA1_A	T0334TS601_2	T0334	1.61	13.5997	13.1548	527	530	100.569259962049
2OA1_A	T0334TS601_3	T0334	1.74	13.0799	12.6680	527	530	100.569259962049
2OA1_A	T0334TS601_4	T0334	2.40	11.6242	11.3051	527	530	100.569259962049
2OA1_A	T0334TS609_1	T0334	1.07	15.1940	14.6475	527	529	100.379506641366
2OA1_A	T0334TS609_2	T0334	1.03	15.1940	14.6475	527	530	100.569259962049
2OA1_A	T0334TS609_3	T0334	1.20	15.1940	14.6475	527	530	100.569259962049
2OA1_A	T0334TS609_4	T0334	1.04	15.1940	14.6475	527	529	100.379506641366
2OA1_A	T0334TS609_5	T0334	1.05	14.6395	14.1283	527	530	100.569259962049
2OA1_A	T0334TS640_1	T0334	1.08	14.9399	14.4095	527	523	99.2409867172675
2OA1_A	T0334TS640_2	T0334	1.06	15.0444	14.5074	527	523	99.2409867172675
2OA1_A	T0334TS640_3	T0334	1.22	14.9747	14.4422	527	523	99.2409867172675
2OA1_A	T0334TS640_4	T0334	1.22	14.9747	14.4422	527	523	99.2409867172675
2OA1_A	T0334TS651_1	T0334	1.33	14.9514	14.4203	527	530	100.569259962049
2OA1_A	T0334TS654_1	T0334	1.18	15.3326	14.7773	527	530	100.569259962049
2OA1_A	T0334TS658_1	T0334	1.23	15.1940	14.6475	527	527	100
2OA1_A	T0334TS659_1u	T0334	1.07	15.0900	14.5501	527	530	100.569259962049
2OA1_A	T0334TS659_2u	T0334	1.06	15.1940	14.6475	527	530	100.569259962049
2OA1_A	T0334TS659_3u	T0334	1.19	15.1247	14.5826	527	530	100.569259962049
2OA1_A	T0334TS659_4u	T0334	1.18	15.0207	14.4852	527	530	100.569259962049
2OA1_A	T0334TS664_1	T0334	1.05	15.1940	14.6475	527	530	100.569259962049
2OA1_A	T0334TS664_2	T0334	1.02	15.2286	14.6799	527	530	100.569259962049
2OA1_A	T0334TS664_3	T0334	1.02	15.2286	14.6799	527	530	100.569259962049
2OA1_A	T0334TS664_4	T0334	1.09	15.1940	14.6475	527	530	100.569259962049
2OA1_A	T0334TS664_5	T0334	1.02	15.2175	14.6695	527	526	99.8102466793169
2OA1_A	T0334TS671_1	T0334	1.53	15.0554	14.5177	527	530	100.569259962049
2OA1_A	T0334TS671_2	T0334	1.18	15.1247	14.5826	527	530	100.569259962049
2OA1_A	T0334TS671_3	T0334	1.37	15.1593	14.6150	527	530	100.569259962049
2OA1_A	T0334TS671_4	T0334	1.09	15.2980	14.7448	527	530	100.569259962049
2OA1_A	T0334TS671_5	T0334	1.05	15.1940	14.6475	527	530	100.569259962049
2OA1_A	T0334TS675_1	T0334	1.25	15.2286	14.6799	527	530	100.569259962049
2OA1_A	T0334TS675_2	T0334	1.07	15.2286	14.6799	527	530	100.569259962049
2OA1_A	T0334TS675_3	T0334	1.35	15.2286	14.6799	527	530	100.569259962049
2OA1_A	T0334TS675_4	T0334	1.04	15.2633	14.7124	527	530	100.569259962049
2OA1_A	T0334TS675_5	T0334	1.07	15.0900	14.5501	527	530	100.569259962049
2OA1_A	T0334TS677_1	T0334	1.07	15.1593	14.6150	527	530	100.569259962049
2OA1_A	T0334TS677_2	T0334	1.09	15.1593	14.6150	527	530	100.569259962049
2OA1_A	T0334TS698_1	T0334	1.09	15.1940	14.6475	527	530	100.569259962049
2OA1_A	T0334TS705_1	T0334	2.63	3.5938	3.7976	527	329	62.4288425047438
2OA1_A	T0334TS706_1	T0334	1.24	15.0900	14.5501	527	530	100.569259962049
2OA1_A	T0334TS710_1	T0334	1.25	14.9514	14.4203	527	530	100.569259962049
2OA1_A	T0334TS710_2	T0334	1.19	14.8474	14.3230	527	530	100.569259962049
2OA1_A	T0334TS710_3	T0334	1.28	14.9514	14.4203	527	530	100.569259962049
2OA1_A	T0334TS710_5	T0334	1.33	14.7781	14.2581	527	530	100.569259962049
2OA1_A	T0334TS728_1	T0334	1.19	15.2286	14.6799	527	530	100.569259962049
2OA1_A	T0334TS728_2	T0334	3.04	-0.6446	0.3585	527	530	100.569259962049
2OA1_A	T0334TS728_3	T0334	2.68	6.3216	6.3412	527	530	100.569259962049
2OA1_A	T0334TS728_4	T0334	3.16	2.8559	3.1179	527	530	100.569259962049
2OA1_A	T0334TS728_5	T0334	3.05	4.3461	4.4963	527	530	100.569259962049
2OAL_A	2OAM_A	T0334	0.17	15.7066	15.1274	527	523	99.2409867172675
2OAL_A	RT0334TS239_2	T0334	0.92	9.1484	8.9871	527	491	93.168880455408
2OAL_A	RT0334TS239_3	T0334	0.90	6.9356	6.9157	527	453	85.9582542694497
2OAL_A	RT0334TS239_4	T0334	2.73	6.8031	6.7917	527	481	91.2713472485768
2OAL_A	RT0334TS239_5	T0334	2.55	7.0974	7.0671	527	476	90.3225806451613
2OAL_A	T0334AL044_1	T0334	2.55	8.8844	8.7399	527	366	69.449715370019
2OAL_A	T0334AL044_2	T0334	2.90	6.9776	6.9550	527	341	64.7058823529412
2OAL_A	T0334AL044_3	T0334	2.71	7.1477	7.1141	527	347	65.8444022770398
2OAL_A	T0334AL044_4	T0334	2.76	3.5127	3.7225	527	344	65.2751423149905
2OAL_A	T0334AL170_1	T0334	1.13	15.2806	14.7286	527	516	97.9127134724858
2OAL_A	T0334AL242_1	T0334	1.11	15.3158	14.7616	527	516	97.9127134724858
2OAL_A	T0334AL242_2	T0334	2.37	5.4007	5.4801	527	178	33.7760910815939
2OAL_A	T0334AL242_3	T0334	2.65	5.9154	5.9612	527	362	68.6907020872865
2OAL_A	T0334AL242_4	T0334	2.65	5.9154	5.9612	527	362	68.6907020872865
2OAL_A	T0334AL242_5	T0334	2.59	8.6138	8.4866	527	390	74.0037950664137
2OAL_A	T0334AL243_1	T0334	1.10	15.3643	14.8069	527	514	97.5332068311195
2OAL_A	T0334AL257_1	T0334	1.11	15.1231	14.5812	527	502	95.2561669829222
2OAL_A	T0334AL257_2	T0334	2.75	6.5950	6.5970	527	375	71.157495256167
[truncated: 121,753 more rows]
