# Supplementary material for: Addressing the Role of Conformational Diversity in Protein Structure Prediction
Source: PLoS One. 2016 May 9;11(5):e0154923. doi: 10.1371/journal.pone.0154923 (PMC4861349; doi:10.1371/journal.pone.0154923)
Supplement: S1 Dataset — (GZ) [file pone.0154923.s002.gz › Palopoli-Monzon_2016_SI/Structural_alignments/SET_CASP/rmsd_mammoth_T0555.out.cov]

T0555	2L06-10_A	T0555	2.53	8.3093	8.2015	147	155	105.442176870748
T0555	2L06-11_A	T0555	1.90	8.6618	8.5315	147	155	105.442176870748
T0555	2L06-12_A	T0555	1.45	8.3974	8.2840	147	155	105.442176870748
T0555	2L06-13_A	T0555	1.60	8.3974	8.2840	147	155	105.442176870748
T0555	2L06-14_A	T0555	1.90	8.3093	8.2015	147	155	105.442176870748
T0555	2L06-15_A	T0555	1.58	8.2212	8.1190	147	155	105.442176870748
T0555	2L06-16_A	T0555	1.46	8.7500	8.6140	147	155	105.442176870748
T0555	2L06-17_A	T0555	1.57	8.2212	8.1190	147	155	105.442176870748
T0555	2L06-18_A	T0555	1.84	8.4856	8.3665	147	155	105.442176870748
T0555	2L06-19_A	T0555	1.87	8.3093	8.2015	147	155	105.442176870748
T0555	2L06-1_A	T0555	0.00	9.6313	9.4392	147	155	105.442176870748
T0555	2L06-20_A	T0555	1.89	8.5737	8.4490	147	155	105.442176870748
T0555	2L06-2_A	T0555	2.55	8.2212	8.1190	147	155	105.442176870748
T0555	2L06-3_A	T0555	1.70	8.2212	8.1190	147	155	105.442176870748
T0555	2L06-4_A	T0555	1.71	8.3974	8.2840	147	155	105.442176870748
T0555	2L06-5_A	T0555	1.45	8.2212	8.1190	147	155	105.442176870748
T0555	2L06-6_A	T0555	1.50	8.6618	8.5315	147	155	105.442176870748
T0555	2L06-7_A	T0555	1.53	8.1330	8.0365	147	155	105.442176870748
T0555	2L06-8_A	T0555	1.70	8.6618	8.5315	147	155	105.442176870748
T0555	2L06-9_A	T0555	1.58	8.2212	8.1190	147	155	105.442176870748
T0555	3OSJ_A	T0555	1.65	8.7360	8.6009	147	134	91.156462585034
T0555	T0555AL285_1	T0555	2.08	-1.1051	0.1717	147	93	63.265306122449
T0555	T0555AL285_2	T0555	3.15	-0.6219	0.3696	147	78	53.0612244897959
T0555	T0555AL285_3	T0555	2.45	-0.6514	0.3552	147	133	90.4761904761905
T0555	T0555AL285_4	T0555	2.77	-0.8332	0.2730	147	74	50.3401360544218
T0555	T0555AL396_1	T0555	2.62	-0.8431	0.2689	147	122	82.9931972789116
T0555	T0555AL396_2	T0555	2.06	-0.5939	0.3834	147	100	68.0272108843537
T0555	T0555AL396_3	T0555	2.58	-0.3512	0.5140	147	107	72.7891156462585
T0555	T0555AL396_4	T0555	2.67	-0.4066	0.4826	147	111	75.5102040816327
T0555	T0555AL396_5	T0555	2.98	-1.3522	0.1027	147	140	95.2380952380952
T0555	T0555TS001_1	T0555	2.02	0.0249	0.7481	147	148	100.680272108844
T0555	T0555TS001_2	T0555	2.76	0.3774	0.9963	147	148	100.680272108844
T0555	T0555TS001_3	T0555	1.66	-1.0327	0.1961	147	148	100.680272108844
T0555	T0555TS001_4	T0555	2.51	-0.3276	0.5275	147	148	100.680272108844
T0555	T0555TS001_5	T0555	2.99	3.2858	3.5129	147	148	100.680272108844
T0555	T0555TS002_1	T0555	2.72	1.6113	2.0017	147	148	100.680272108844
T0555	T0555TS002_2	T0555	3.02	1.5231	1.9253	147	148	100.680272108844
T0555	T0555TS002_3	T0555	2.72	0.9943	1.4789	147	148	100.680272108844
T0555	T0555TS002_4	T0555	2.92	3.4620	3.6757	147	148	100.680272108844
T0555	T0555TS002_5	T0555	3.02	2.0519	2.3902	147	148	100.680272108844
T0555	T0555TS014_1	T0555	2.61	-0.1514	0.6340	147	148	100.680272108844
T0555	T0555TS014_2	T0555	2.05	-1.4734	0.0766	147	148	100.680272108844
T0555	T0555TS014_3	T0555	2.38	-1.6496	0.0473	147	148	100.680272108844
T0555	T0555TS014_4	T0555	2.66	-1.2971	0.1162	147	148	100.680272108844
T0555	T0555TS014_5	T0555	2.93	-0.3276	0.5275	147	148	100.680272108844
T0555	T0555TS018_1	T0555	2.96	-1.3852	0.0951	147	148	100.680272108844
T0555	T0555TS018_2	T0555	3.01	-0.8564	0.2634	147	148	100.680272108844
T0555	T0555TS018_4	T0555	2.96	-1.3852	0.0951	147	148	100.680272108844
T0555	T0555TS028_1	T0555	2.91	0.5537	1.1288	147	148	100.680272108844
T0555	T0555TS028_2	T0555	2.67	-0.8564	0.2634	147	148	100.680272108844
T0555	T0555TS028_3	T0555	2.58	-0.2395	0.5797	147	148	100.680272108844
T0555	T0555TS028_4	T0555	3.09	-0.5920	0.3844	147	148	100.680272108844
T0555	T0555TS028_5	T0555	2.84	-0.8564	0.2634	147	148	100.680272108844
T0555	T0555TS037_1	T0555	2.80	2.4045	2.7070	147	148	100.680272108844
T0555	T0555TS037_2	T0555	2.90	1.6994	2.0786	147	148	100.680272108844
T0555	T0555TS037_3	T0555	2.82	1.6113	2.0017	147	148	100.680272108844
T0555	T0555TS037_4	T0555	2.91	1.6113	2.0017	147	148	100.680272108844
T0555	T0555TS037_5	T0555	2.71	1.2587	1.6992	147	148	100.680272108844
T0555	T0555TS047_1	T0555	2.41	0.0249	0.7481	147	148	100.680272108844
T0555	T0555TS055_1	T0555	2.55	2.4926	2.7868	147	148	100.680272108844
T0555	T0555TS055_2	T0555	3.00	2.0519	2.3902	147	148	100.680272108844
T0555	T0555TS055_3	T0555	2.92	0.9943	1.4789	147	148	100.680272108844
T0555	T0555TS055_4	T0555	2.86	1.1706	1.6250	147	148	100.680272108844
T0555	T0555TS055_5	T0555	2.88	1.6113	2.0017	147	148	100.680272108844
T0555	T0555TS056_1	T0555	3.05	1.6001	1.9920	147	117	79.5918367346939
T0555	T0555TS056_2	T0555	3.04	-0.0632	0.6901	147	148	100.680272108844
T0555	T0555TS056_3	T0555	2.73	0.0249	0.7481	147	148	100.680272108844
T0555	T0555TS056_4	T0555	2.70	0.0249	0.7481	147	148	100.680272108844
T0555	T0555TS056_5	T0555	2.85	-1.1208	0.1667	147	148	100.680272108844
T0555	T0555TS060_1	T0555	3.08	0.6418	1.1968	147	148	100.680272108844
T0555	T0555TS060_2	T0555	2.55	2.4926	2.7868	147	148	100.680272108844
T0555	T0555TS060_3	T0555	2.89	2.2282	2.5481	147	148	100.680272108844
T0555	T0555TS060_4	T0555	2.88	2.2282	2.5481	147	148	100.680272108844
T0555	T0555TS060_5	T0555	3.00	2.8451	3.1080	147	148	100.680272108844
T0555	T0555TS063_1	T0555	2.23	0.1130	0.8078	147	148	100.680272108844
T0555	T0555TS063_2	T0555	2.87	0.6418	1.1968	147	148	100.680272108844
T0555	T0555TS063_3	T0555	2.89	0.6418	1.1968	147	148	100.680272108844
T0555	T0555TS063_4	T0555	2.64	-0.3276	0.5275	147	148	100.680272108844
T0555	T0555TS063_5	T0555	2.17	-0.7683	0.3011	147	148	100.680272108844
T0555	T0555TS077_1	T0555	3.11	-1.1208	0.1667	147	148	100.680272108844
T0555	T0555TS077_2	T0555	2.89	0.2012	0.8692	147	148	100.680272108844
T0555	T0555TS077_3	T0555	2.85	0.5537	1.1288	147	148	100.680272108844
T0555	T0555TS077_4	T0555	2.78	0.0249	0.7481	147	148	100.680272108844
T0555	T0555TS077_5	T0555	1.75	-1.0327	0.1961	147	148	100.680272108844
T0555	T0555TS080_1	T0555	2.92	3.4620	3.6757	147	148	100.680272108844
T0555	T0555TS080_2	T0555	2.88	0.2012	0.8692	147	148	100.680272108844
T0555	T0555TS080_3	T0555	2.68	-0.2395	0.5797	147	148	100.680272108844
T0555	T0555TS080_4	T0555	1.90	-0.2395	0.5797	147	148	100.680272108844
T0555	T0555TS080_5	T0555	1.95	-1.4734	0.0766	147	148	100.680272108844
T0555	T0555TS088_1	T0555	2.97	-0.1514	0.6340	147	148	100.680272108844
T0555	T0555TS088_2	T0555	2.97	-0.1514	0.6340	147	147	100
T0555	T0555TS088_3	T0555	2.97	3.3739	3.5942	147	147	100
T0555	T0555TS088_4	T0555	2.89	3.5502	3.7572	147	147	100
T0555	T0555TS088_5	T0555	3.03	2.8451	3.1080	147	147	100
T0555	T0555TS094_1	T0555	3.08	0.6418	1.1968	147	148	100.680272108844
T0555	T0555TS094_2	T0555	2.88	2.2282	2.5481	147	148	100.680272108844
T0555	T0555TS094_3	T0555	3.05	1.5231	1.9253	147	148	100.680272108844
T0555	T0555TS094_4	T0555	2.81	0.6418	1.1968	147	148	100.680272108844
T0555	T0555TS094_5	T0555	2.81	0.6418	1.1968	147	148	100.680272108844
T0555	T0555TS102_1	T0555	3.16	2.5807	2.8668	147	148	100.680272108844
T0555	T0555TS102_2	T0555	2.86	0.9943	1.4789	147	148	100.680272108844
T0555	T0555TS102_3	T0555	3.01	0.9062	1.4070	147	148	100.680272108844
T0555	T0555TS102_4	T0555	2.81	1.2587	1.6992	147	148	100.680272108844
T0555	T0555TS102_5	T0555	2.65	0.0249	0.7481	147	148	100.680272108844
T0555	T0555TS103_1	T0555	2.73	1.1706	1.6250	147	148	100.680272108844
T0555	T0555TS103_2	T0555	2.35	0.5537	1.1288	147	148	100.680272108844
T0555	T0555TS103_3	T0555	2.90	-0.3483	0.5156	147	31	21.0884353741497
T0555	T0555TS103_4	T0555	2.12	-0.5471	0.4072	147	55	37.4149659863946
T0555	T0555TS103_5	T0555	2.56	1.3163	1.7479	147	107	72.7891156462585
T0555	T0555TS104_1	T0555	2.95	2.2282	2.5481	147	148	100.680272108844
T0555	T0555TS113_1	T0555	3.21	1.4350	1.8493	147	148	100.680272108844
T0555	T0555TS113_2	T0555	2.90	2.3163	2.6274	147	148	100.680272108844
T0555	T0555TS113_3	T0555	2.81	1.5231	1.9253	147	148	100.680272108844
T0555	T0555TS113_4	T0555	2.89	1.5231	1.9253	147	148	100.680272108844
T0555	T0555TS113_5	T0555	2.50	1.6994	2.0786	147	148	100.680272108844
T0555	T0555TS114_1	T0555	2.43	0.1091	0.8052	147	140	95.2380952380952
T0555	T0555TS114_2	T0555	2.68	0.1091	0.8052	147	140	95.2380952380952
T0555	T0555TS114_3	T0555	2.30	-0.1649	0.6255	147	140	95.2380952380952
T0555	T0555TS114_4	T0555	2.60	0.2918	0.9339	147	140	95.2380952380952
T0555	T0555TS114_5	T0555	1.69	-1.7378	0.0361	147	148	100.680272108844
T0555	T0555TS117_1	T0555	2.62	1.7113	2.0890	147	142	96.5986394557823
T0555	T0555TS117_2	T0555	2.71	-0.4389	0.4648	147	140	95.2380952380952
T0555	T0555TS117_3	T0555	2.63	0.0842	0.7882	147	142	96.5986394557823
T0555	T0555TS117_4	T0555	2.78	2.1632	2.4897	147	142	96.5986394557823
T0555	T0555TS117_5	T0555	2.70	1.8920	2.2482	147	142	96.5986394557823
T0555	T0555TS119_1	T0555	2.74	0.3774	0.9963	147	148	100.680272108844
T0555	T0555TS119_2	T0555	2.88	2.1401	2.4690	147	148	100.680272108844
T0555	T0555TS119_3	T0555	2.96	3.1095	3.3506	147	148	100.680272108844
T0555	T0555TS119_4	T0555	2.80	0.9062	1.4070	147	148	100.680272108844
T0555	T0555TS119_5	T0555	2.66	1.6994	2.0786	147	148	100.680272108844
T0555	T0555TS127_1	T0555	2.77	0.1130	0.8078	147	147	100
T0555	T0555TS127_2	T0555	2.85	0.4655	1.0619	147	147	100
T0555	T0555TS127_3	T0555	1.83	-1.1208	0.1667	147	148	100.680272108844
T0555	T0555TS127_4	T0555	2.62	-1.1208	0.1667	147	148	100.680272108844
T0555	T0555TS127_5	T0555	2.51	-0.5511	0.4051	147	123	83.6734693877551
T0555	T0555TS129_1	T0555	2.46	-1.6496	0.0473	147	148	100.680272108844
T0555	T0555TS129_2	T0555	2.57	-1.1208	0.1667	147	148	100.680272108844
T0555	T0555TS129_3	T0555	2.86	-1.3852	0.0951	147	148	100.680272108844
T0555	T0555TS129_4	T0555	2.41	-1.0327	0.1961	147	148	100.680272108844
T0555	T0555TS129_5	T0555	2.57	-1.8259	0.0270	147	148	100.680272108844
T0555	T0555TS142_1	T0555	2.61	-0.0632	0.6901	147	148	100.680272108844
T0555	T0555TS142_2	T0555	2.56	0.9943	1.4789	147	148	100.680272108844
T0555	T0555TS142_3	T0555	2.69	-0.7683	0.3011	147	148	100.680272108844
T0555	T0555TS142_4	T0555	3.13	0.0249	0.7481	147	148	100.680272108844
T0555	T0555TS142_5	T0555	2.22	-0.2395	0.5797	147	148	100.680272108844
T0555	T0555TS165_1	T0555	2.40	-0.1976	0.6052	147	119	80.9523809523809
T0555	T0555TS165_2	T0555	2.53	-0.0948	0.6698	147	119	80.9523809523809
T0555	T0555TS165_3	T0555	2.23	-0.3005	0.5434	147	119	80.9523809523809
T0555	T0555TS165_4	T0555	2.53	-0.1976	0.6052	147	119	80.9523809523809
T0555	T0555TS165_5	T0555	3.05	-1.0288	0.1975	147	120	81.6326530612245
T0555	T0555TS166_1	T0555	2.78	0.6418	1.1968	147	148	100.680272108844
T0555	T0555TS166_2	T0555	3.07	-1.4734	0.0766	147	148	100.680272108844
T0555	T0555TS166_3	T0555	2.57	0.2012	0.8692	147	148	100.680272108844
T0555	T0555TS166_4	T0555	2.38	-1.3852	0.0951	147	148	100.680272108844
T0555	T0555TS166_5	T0555	2.91	-1.5615	0.0608	147	148	100.680272108844
T0555	T0555TS171_1	T0555	2.30	1.4527	1.8645	147	58	39.4557823129252
T0555	T0555TS173_1	T0555	2.72	1.6001	1.9920	147	117	79.5918367346939
T0555	T0555TS173_2	T0555	2.84	0.5404	1.1186	147	118	80.2721088435374
T0555	T0555TS173_3	T0555	2.21	1.7035	2.0822	147	113	76.8707482993197
T0555	T0555TS173_4	T0555	2.69	-1.6329	0.0497	147	118	80.2721088435374
T0555	T0555TS173_5	T0555	2.59	-1.2971	0.1162	147	148	100.680272108844
T0555	T0555TS174_1	T0555	2.52	0.9062	1.4070	147	148	100.680272108844
T0555	T0555TS174_2	T0555	2.58	-0.3276	0.5275	147	148	100.680272108844
T0555	T0555TS174_3	T0555	2.66	-1.4734	0.0766	147	148	100.680272108844
T0555	T0555TS174_4	T0555	2.59	-0.6802	0.3414	147	148	100.680272108844
T0555	T0555TS174_5	T0555	2.69	-0.6802	0.3414	147	148	100.680272108844
T0555	T0555TS207_1	T0555	2.93	-1.1208	0.1667	147	148	100.680272108844
T0555	T0555TS207_2	T0555	2.80	-1.0327	0.1961	147	148	100.680272108844
T0555	T0555TS207_3	T0555	2.91	-0.9446	0.2283	147	148	100.680272108844
T0555	T0555TS207_4	T0555	2.59	-1.4734	0.0766	147	148	100.680272108844
T0555	T0555TS207_5	T0555	3.16	-1.6329	0.0497	147	118	80.2721088435374
T0555	T0555TS208_1	T0555	2.43	-1.2971	0.1162	147	148	100.680272108844
T0555	T0555TS208_2	T0555	2.61	0.9062	1.4070	147	148	100.680272108844
T0555	T0555TS208_3	T0555	2.91	-0.5920	0.3844	147	148	100.680272108844
T0555	T0555TS208_4	T0555	2.58	0.2893	0.9320	147	148	100.680272108844
T0555	T0555TS208_5	T0555	2.77	-0.9446	0.2283	147	148	100.680272108844
T0555	T0555TS213_1	T0555	2.16	-0.9100	0.2417	147	142	96.5986394557823
T0555	T0555TS213_2	T0555	2.85	-0.5039	0.4298	147	147	100
T0555	T0555TS213_3	T0555	2.96	-1.2036	0.1416	147	146	99.3197278911565
T0555	T0555TS213_4	T0555	2.82	0.4932	1.0828	147	145	98.6394557823129
T0555	T0555TS213_5	T0555	2.36	-1.0908	0.1764	147	142	96.5986394557823
T0555	T0555TS214_1	T0555	2.83	-1.0327	0.1961	147	148	100.680272108844
T0555	T0555TS214_2	T0555	2.45	-0.9446	0.2283	147	148	100.680272108844
T0555	T0555TS214_3	T0555	2.84	-0.2395	0.5797	147	148	100.680272108844
T0555	T0555TS214_4	T0555	2.70	-1.1208	0.1667	147	148	100.680272108844
T0555	T0555TS214_5	T0555	2.62	-0.6802	0.3414	147	148	100.680272108844
T0555	T0555TS215_1	T0555	2.84	2.2282	2.5481	147	148	100.680272108844
T0555	T0555TS215_2	T0555	2.51	1.6994	2.0786	147	148	100.680272108844
T0555	T0555TS215_3	T0555	2.72	0.3774	0.9963	147	148	100.680272108844
T0555	T0555TS215_4	T0555	2.86	2.2282	2.5481	147	148	100.680272108844
T0555	T0555TS215_5	T0555	2.83	0.8181	1.3360	147	148	100.680272108844
T0555	T0555TS218_1	T0555	2.71	1.6308	2.0186	147	146	99.3197278911565
T0555	T0555TS218_2	T0555	2.91	1.7193	2.0960	147	146	99.3197278911565
T0555	T0555TS218_3	T0555	2.74	1.1879	1.6395	147	146	99.3197278911565
T0555	T0555TS218_4	T0555	2.82	0.5679	1.1397	147	146	99.3197278911565
T0555	T0555TS218_5	T0555	2.62	1.4536	1.8653	147	146	99.3197278911565
T0555	T0555TS220_1	T0555	2.53	-1.2971	0.1162	147	148	100.680272108844
T0555	T0555TS220_2	T0555	2.49	-0.2395	0.5797	147	148	100.680272108844
T0555	T0555TS220_3	T0555	2.61	-0.0632	0.6901	147	148	100.680272108844
T0555	T0555TS220_4	T0555	2.73	-0.1514	0.6340	147	148	100.680272108844
T0555	T0555TS220_5	T0555	2.91	1.1706	1.6250	147	148	100.680272108844
T0555	T0555TS229_1	T0555	no_data	no_data	no_data	147	no_data	no_data
T0555	T0555TS229_2	T0555	no_data	no_data	no_data	147	no_data	no_data
T0555	T0555TS229_3	T0555	no_data	no_data	no_data	147	no_data	no_data
T0555	T0555TS229_4	T0555	no_data	no_data	no_data	147	no_data	no_data
T0555	T0555TS229_5	T0555	no_data	no_data	no_data	147	no_data	no_data
T0555	T0555TS236_1	T0555	2.78	0.6418	1.1968	147	148	100.680272108844
T0555	T0555TS236_2	T0555	2.65	0.0300	0.7516	147	139	94.5578231292517
T0555	T0555TS236_3	T0555	2.80	0.3973	1.0110	147	139	94.5578231292517
T0555	T0555TS236_4	T0555	2.67	1.0400	1.5164	147	139	94.5578231292517
T0555	T0555TS236_5	T0555	2.70	-1.1208	0.1667	147	148	100.680272108844
T0555	T0555TS244_1	T0555	2.21	-1.2090	0.1400	147	148	100.680272108844
T0555	T0555TS244_2	T0555	2.62	-0.2407	0.5790	147	62	42.1768707482993
T0555	T0555TS244_3	T0555	2.69	-0.7608	0.3044	147	104	70.7482993197279
T0555	T0555TS244_4	T0555	2.57	0.5301	1.1108	147	102	69.3877551020408
T0555	T0555TS244_5	T0555	2.94	0.1658	0.8444	147	103	70.0680272108844
T0555	T0555TS248_1	T0555	3.00	-1.9140	0.0197	147	148	100.680272108844
T0555	T0555TS248_2	T0555	2.85	-0.3276	0.5275	147	148	100.680272108844
T0555	T0555TS248_3	T0555	2.76	-2.0903	0.0097	147	148	100.680272108844
T0555	T0555TS248_4	T0555	2.78	-1.2090	0.1400	147	148	100.680272108844
T0555	T0555TS248_5	T0555	2.83	-1.1208	0.1667	147	148	100.680272108844
T0555	T0555TS250_1	T0555	2.08	-0.7683	0.3011	147	147	100
T0555	T0555TS250_2	T0555	2.61	-1.0327	0.1961	147	148	100.680272108844
T0555	T0555TS253_1	T0555	3.06	1.2587	1.6992	147	148	100.680272108844
T0555	T0555TS253_2	T0555	3.10	1.8757	2.2337	147	148	100.680272108844
T0555	T0555TS253_3	T0555	2.52	1.5231	1.9253	147	148	100.680272108844
T0555	T0555TS253_4	T0555	3.05	1.5231	1.9253	147	148	100.680272108844
T0555	T0555TS253_5	T0555	2.57	1.7875	2.1559	147	148	100.680272108844
T0555	T0555TS257_1	T0555	2.49	-0.5039	0.4298	147	148	100.680272108844
T0555	T0555TS257_2	T0555	2.58	-0.6802	0.3414	147	148	100.680272108844
T0555	T0555TS257_3	T0555	2.82	0.9062	1.4070	147	148	100.680272108844
T0555	T0555TS257_4	T0555	2.24	-0.7683	0.3011	147	148	100.680272108844
T0555	T0555TS257_5	T0555	2.52	-1.0327	0.1961	147	148	100.680272108844
T0555	T0555TS264_1	T0555	1.66	-1.4734	0.0766	147	148	100.680272108844
T0555	T0555TS264_2	T0555	2.76	0.0249	0.7481	147	148	100.680272108844
T0555	T0555TS264_3	T0555	2.92	-0.5039	0.4298	147	148	100.680272108844
T0555	T0555TS264_4	T0555	2.80	-1.2971	0.1162	147	148	100.680272108844
T0555	T0555TS264_5	T0555	2.26	-1.1208	0.1667	147	148	100.680272108844
T0555	T0555TS273_1	T0555	2.02	0.0249	0.7481	147	148	100.680272108844
T0555	T0555TS273_2	T0555	2.76	0.3774	0.9963	147	148	100.680272108844
T0555	T0555TS273_3	T0555	1.66	-1.0327	0.1961	147	148	100.680272108844
T0555	T0555TS273_4	T0555	2.99	3.2858	3.5129	147	148	100.680272108844
T0555	T0555TS273_5	T0555	2.51	-0.3276	0.5275	147	148	100.680272108844
T0555	T0555TS275_1	T0555	3.13	-1.0327	0.1961	147	148	100.680272108844
T0555	T0555TS275_2	T0555	3.13	-1.0327	0.1961	147	148	100.680272108844
T0555	T0555TS275_3	T0555	3.06	0.7299	1.2659	147	148	100.680272108844
T0555	T0555TS275_4	T0555	2.35	-0.6802	0.3414	147	148	100.680272108844
T0555	T0555TS275_5	T0555	2.51	-0.7683	0.3011	147	148	100.680272108844
T0555	T0555TS276_1	T0555	2.97	0.7299	1.2659	147	148	100.680272108844
T0555	T0555TS276_2	T0555	2.91	-0.7683	0.3011	147	148	100.680272108844
T0555	T0555TS276_3	T0555	1.83	-1.2971	0.1162	147	148	100.680272108844
T0555	T0555TS276_4	T0555	2.55	0.2893	0.9320	147	148	100.680272108844
T0555	T0555TS276_5	T0555	2.20	-0.8564	0.2634	147	148	100.680272108844
T0555	T0555TS286_1	T0555	2.97	0.7299	1.2659	147	148	100.680272108844
T0555	T0555TS286_2	T0555	2.91	-0.7683	0.3011	147	148	100.680272108844
T0555	T0555TS286_3	T0555	1.83	-1.2971	0.1162	147	148	100.680272108844
T0555	T0555TS286_4	T0555	2.55	0.2893	0.9320	147	148	100.680272108844
T0555	T0555TS286_5	T0555	2.20	-0.8564	0.2634	147	148	100.680272108844
T0555	T0555TS289_1	T0555	2.49	-0.4158	0.4775	147	148	100.680272108844
T0555	T0555TS291_1	T0555	2.07	-0.2395	0.5797	147	148	100.680272108844
T0555	T0555TS291_2	T0555	3.01	-0.4158	0.4775	147	148	100.680272108844
T0555	T0555TS291_3	T0555	2.50	0.2012	0.8692	147	148	100.680272108844
T0555	T0555TS291_4	T0555	1.89	-0.4158	0.4775	147	148	100.680272108844
T0555	T0555TS291_5	T0555	2.24	-0.3276	0.5275	147	148	100.680272108844
T0555	T0555TS296_1	T0555	3.03	-0.9212	0.2374	147	98	66.6666666666667
T0555	T0555TS296_2	T0555	2.76	0.3774	0.9963	147	148	100.680272108844
T0555	T0555TS296_3	T0555	2.02	0.0249	0.7481	147	148	100.680272108844
T0555	T0555TS296_4	T0555	2.51	-0.3276	0.5275	147	148	100.680272108844
T0555	T0555TS296_5	T0555	1.94	-0.8148	0.2809	147	119	80.9523809523809
T0555	T0555TS302_1	T0555	2.61	-0.0632	0.6901	147	148	100.680272108844
T0555	T0555TS302_2	T0555	2.56	0.9943	1.4789	147	148	100.680272108844
T0555	T0555TS302_3	T0555	2.69	-0.7683	0.3011	147	148	100.680272108844
T0555	T0555TS302_4	T0555	3.13	0.0249	0.7481	147	148	100.680272108844
T0555	T0555TS302_5	T0555	2.22	-0.2395	0.5797	147	148	100.680272108844
T0555	T0555TS304_1	T0555	2.44	-0.9446	0.2283	147	148	100.680272108844
T0555	T0555TS304_2	T0555	3.20	-1.5615	0.0608	147	148	100.680272108844
T0555	T0555TS304_3	T0555	2.15	-1.0327	0.1961	147	148	100.680272108844
T0555	T0555TS304_4	T0555	2.89	0.9943	1.4789	147	148	100.680272108844
T0555	T0555TS304_5	T0555	2.69	-0.1514	0.6340	147	148	100.680272108844
T0555	T0555TS307_1	T0555	2.59	-1.4734	0.0766	147	148	100.680272108844
T0555	T0555TS307_2	T0555	3.03	-1.1208	0.1667	147	148	100.680272108844
T0555	T0555TS307_3	T0555	2.43	-0.7683	0.3011	147	148	100.680272108844
T0555	T0555TS307_4	T0555	2.62	-0.5039	0.4298	147	148	100.680272108844
T0555	T0555TS307_5	T0555	2.57	-1.1208	0.1667	147	148	100.680272108844
T0555	T0555TS314_1	T0555	2.65	-0.5920	0.3844	147	148	100.680272108844
T0555	T0555TS314_2	T0555	2.29	-1.8259	0.0270	147	148	100.680272108844
T0555	T0555TS314_3	T0555	2.34	-0.8564	0.2634	147	148	100.680272108844
T0555	T0555TS314_4	T0555	2.63	-0.7683	0.3011	147	148	100.680272108844
T0555	T0555TS314_5	T0555	3.25	-1.2971	0.1162	147	148	100.680272108844
T0555	T0555TS319_1	T0555	3.05	1.6001	1.9920	147	117	79.5918367346939
T0555	T0555TS319_2	T0555	2.84	0.5404	1.1186	147	118	80.2721088435374
T0555	T0555TS319_3	T0555	3.04	-1.1154	0.1684	147	118	80.2721088435374
T0555	T0555TS319_4	T0555	2.73	3.2311	3.4626	147	118	80.2721088435374
T0555	T0555TS319_5	T0555	2.98	2.3444	2.6528	147	113	76.8707482993197
T0555	T0555TS321_1	T0555	2.32	-0.7683	0.3011	147	148	100.680272108844
T0555	T0555TS321_2	T0555	2.89	2.2282	2.5481	147	148	100.680272108844
T0555	T0555TS321_3	T0555	2.11	-0.6802	0.3414	147	148	100.680272108844
T0555	T0555TS321_4	T0555	2.78	0.8181	1.3360	147	148	100.680272108844
T0555	T0555TS321_5	T0555	2.37	-1.9140	0.0197	147	148	100.680272108844
T0555	T0555TS328_1	T0555	2.49	-1.5579	0.0614	147	146	99.3197278911565
T0555	T0555TS345_1	T0555	3.10	0.6418	1.1968	147	148	100.680272108844
T0555	T0555TS345_2	T0555	2.76	1.6113	2.0017	147	148	100.680272108844
T0555	T0555TS345_3	T0555	3.17	0.4655	1.0619	147	148	100.680272108844
T0555	T0555TS345_4	T0555	3.00	0.9943	1.4789	147	148	100.680272108844
T0555	T0555TS345_5	T0555	2.80	1.2587	1.6992	147	148	100.680272108844
T0555	T0555TS346_1	T0555	3.12	-0.6802	0.3414	147	148	100.680272108844
T0555	T0555TS350_1	T0555	2.74	0.4655	1.0619	147	148	100.680272108844
T0555	T0555TS350_2	T0555	3.07	-1.2971	0.1162	147	148	100.680272108844
T0555	T0555TS350_3	T0555	3.31	-0.3276	0.5275	147	148	100.680272108844
T0555	T0555TS350_4	T0555	2.76	0.6418	1.1968	147	148	100.680272108844
T0555	T0555TS350_5	T0555	2.45	0.1130	0.8078	147	148	100.680272108844
T0555	T0555TS355_1	T0555	2.71	2.2282	2.5481	147	148	100.680272108844
T0555	T0555TS355_2	T0555	2.20	0.4655	1.0619	147	148	100.680272108844
T0555	T0555TS355_3	T0555	2.90	1.4350	1.8493	147	148	100.680272108844
T0555	T0555TS355_4	T0555	2.76	1.6994	2.0786	147	148	100.680272108844
T0555	T0555TS355_5	T0555	2.03	0.1130	0.8078	147	148	100.680272108844
T0555	T0555TS361_1	T0555	2.89	2.4045	2.7070	147	148	100.680272108844
T0555	T0555TS361_2	T0555	2.78	2.1401	2.4690	147	148	100.680272108844
T0555	T0555TS361_3	T0555	2.84	1.6994	2.0786	147	148	100.680272108844
T0555	T0555TS361_4	T0555	2.73	2.1401	2.4690	147	148	100.680272108844
T0555	T0555TS361_5	T0555	2.79	1.9638	2.3118	147	148	100.680272108844
T0555	T0555TS366_1	T0555	2.85	0.6418	1.1968	147	148	100.680272108844
T0555	T0555TS366_2	T0555	2.92	1.7875	2.1559	147	148	100.680272108844
T0555	T0555TS366_3	T0555	2.57	-0.5920	0.3844	147	148	100.680272108844
T0555	T0555TS366_4	T0555	2.64	0.3774	0.9963	147	148	100.680272108844
T0555	T0555TS366_5	T0555	2.66	0.2012	0.8692	147	148	100.680272108844
T0555	T0555TS380_1	T0555	2.88	2.2282	2.5481	147	148	100.680272108844
T0555	T0555TS380_2	T0555	2.88	1.2587	1.6992	147	148	100.680272108844
T0555	T0555TS380_3	T0555	2.97	1.5231	1.9253	147	148	100.680272108844
T0555	T0555TS380_4	T0555	2.82	2.4926	2.7868	147	148	100.680272108844
T0555	T0555TS380_5	T0555	3.25	1.7875	2.1559	147	148	100.680272108844
T0555	T0555TS391_1	T0555	2.94	1.5231	1.9253	147	148	100.680272108844
T0555	T0555TS395_1	T0555	2.62	0.4655	1.0619	147	148	100.680272108844
T0555	T0555TS395_2	T0555	3.01	1.4350	1.8493	147	148	100.680272108844
T0555	T0555TS395_3	T0555	2.69	0.8181	1.3360	147	148	100.680272108844
T0555	T0555TS395_4	T0555	3.12	3.4620	3.6757	147	148	100.680272108844
T0555	T0555TS395_5	T0555	2.77	2.6688	2.9470	147	148	100.680272108844
T0555	T0555TS407_1	T0555	2.62	1.7875	2.1559	147	148	100.680272108844
T0555	T0555TS407_2	T0555	3.08	0.6418	1.1968	147	148	100.680272108844
T0555	T0555TS407_3	T0555	2.92	1.7875	2.1559	147	148	100.680272108844
T0555	T0555TS407_4	T0555	2.80	-0.5039	0.4298	147	148	100.680272108844
T0555	T0555TS407_5	T0555	2.81	0.6418	1.1968	147	148	100.680272108844
T0555	T0555TS409_1	T0555	2.54	-1.5615	0.0608	147	148	100.680272108844
T0555	T0555TS409_2	T0555	2.93	0.7299	1.2659	147	148	100.680272108844
T0555	T0555TS409_3	T0555	2.73	0.3774	0.9963	147	148	100.680272108844
T0555	T0555TS409_4	T0555	2.31	-1.2971	0.1162	147	148	100.680272108844
T0555	T0555TS409_5	T0555	2.67	-0.3276	0.5275	147	148	100.680272108844
T0555	T0555TS418_1	T0555	2.48	-0.2395	0.5797	147	148	100.680272108844
T0555	T0555TS418_2	T0555	3.20	2.5807	2.8668	147	148	100.680272108844
T0555	T0555TS418_3	T0555	2.38	1.0825	1.5516	147	148	100.680272108844
T0555	T0555TS418_4	T0555	2.95	4.6078	4.7400	147	148	100.680272108844
T0555	T0555TS418_5	T0555	3.22	4.8721	4.9866	147	148	100.680272108844
T0555	T0555TS419_1	T0555	2.78	0.6418	1.1968	147	148	100.680272108844
T0555	T0555TS419_2	T0555	3.08	0.6418	1.1968	147	148	100.680272108844
T0555	T0555TS419_3	T0555	2.32	-0.7683	0.3011	147	148	100.680272108844
T0555	T0555TS419_4	T0555	2.52	0.9062	1.4070	147	148	100.680272108844
T0555	T0555TS419_5	T0555	2.89	0.7299	1.2659	147	148	100.680272108844
T0555	T0555TS420_1	T0555	2.61	-1.5679	0.0597	147	106	72.108843537415
T0555	T0555TS428_1	T0555	3.08	0.6418	1.1968	147	148	100.680272108844
T0555	T0555TS428_2	T0555	2.62	1.7875	2.1559	147	148	100.680272108844
T0555	T0555TS428_3	T0555	3.00	2.8451	3.1080	147	148	100.680272108844
T0555	T0555TS428_4	T0555	2.55	0.2893	0.9320	147	148	100.680272108844
T0555	T0555TS428_5	T0555	2.52	1.2587	1.6992	147	148	100.680272108844
T0555	T0555TS429_1	T0555	2.68	1.5231	1.9253	147	148	100.680272108844
T0555	T0555TS429_2	T0555	2.89	-0.8120	0.2820	147	141	95.9183673469388
T0555	T0555TS429_3	T0555	2.80	-0.0632	0.6901	147	148	100.680272108844
T0555	T0555TS429_4	T0555	2.68	1.5231	1.9253	147	148	100.680272108844
T0555	T0555TS429_5	T0555	2.78	1.5231	1.9253	147	148	100.680272108844
T0555	T0555TS435_1	T0555	3.28	-0.5039	0.4298	147	148	100.680272108844
T0555	T0555TS435_2	T0555	2.78	0.2012	0.8692	147	148	100.680272108844
T0555	T0555TS435_3	T0555	2.89	-0.1514	0.6340	147	148	100.680272108844
T0555	T0555TS435_4	T0555	3.16	0.6418	1.1968	147	148	100.680272108844
T0555	T0555TS435_5	T0555	2.74	-1.2971	0.1162	147	148	100.680272108844
T0555	T0555TS447_1	T0555	2.53	-1.2971	0.1162	147	148	100.680272108844
T0555	T0555TS447_2	T0555	2.49	-0.2395	0.5797	147	148	100.680272108844
T0555	T0555TS447_3	T0555	2.61	-0.0632	0.6901	147	148	100.680272108844
T0555	T0555TS447_4	T0555	2.73	-0.1514	0.6340	147	148	100.680272108844
T0555	T0555TS447_5	T0555	2.91	1.1706	1.6250	147	148	100.680272108844
T0555	T0555TS449_1	T0555	3.12	-0.6802	0.3414	147	148	100.680272108844
T0555	T0555TS452_1	T0555	2.81	0.6418	1.1968	147	148	100.680272108844
T0555	T0555TS452_2	T0555	2.81	0.6418	1.1968	147	148	100.680272108844
T0555	T0555TS452_3	T0555	2.81	0.6418	1.1968	147	148	100.680272108844
T0555	T0555TS452_4	T0555	2.78	0.6418	1.1968	147	148	100.680272108844
T0555	T0555TS452_5	T0555	2.80	-0.5039	0.4298	147	148	100.680272108844
T0555	T0555TS453_1	T0555	3.12	-0.6802	0.3414	147	148	100.680272108844
T0555	T0555TS457_1	T0555	2.90	1.5231	1.9253	147	148	100.680272108844
T0555	T0555TS457_2	T0555	2.88	0.9943	1.4789	147	148	100.680272108844
T0555	T0555TS457_3	T0555	2.70	0.9943	1.4789	147	148	100.680272108844
T0555	T0555TS457_4	T0555	2.99	1.3469	1.7740	147	148	100.680272108844
T0555	T0555TS457_5	T0555	2.90	1.5231	1.9253	147	148	100.680272108844
T0555	T0555TS470_1	T0555	2.88	1.2587	1.6992	147	148	100.680272108844
T0555	T0555TS470_2	T0555	3.08	0.6418	1.1968	147	148	100.680272108844
T0555	T0555TS470_3	T0555	2.88	2.2282	2.5481	147	148	100.680272108844
T0555	T0555TS470_4	T0555	3.25	1.7875	2.1559	147	148	100.680272108844
T0555	T0555TS470_5	T0555	2.82	2.4926	2.7868	147	148	100.680272108844
T0555	T0555TS471_1	T0555	2.80	2.2249	2.5452	147	117	79.5918367346939
T0555	T0555TS476_1	T0555	2.97	-1.2971	0.1162	147	147	100
T0555	T0555TS476_2	T0555	2.38	-1.2820	0.1200	147	144	97.9591836734694
T0555	T0555TS481_1	T0555	2.72	1.0825	1.5516	147	148	100.680272108844
T0555	T0555TS481_2	T0555	2.48	0.3774	0.9963	147	148	100.680272108844
T0555	T0555TS481_3	T0555	2.66	-0.6802	0.3414	147	148	100.680272108844
T0555	T0555TS481_4	T0555	2.95	0.9062	1.4070	147	148	100.680272108844
T0555	T0555TS481_5	T0555	2.61	2.2282	2.5481	147	148	100.680272108844
T0555	T0555TS490_1	T0555	3.04	0.9943	1.4789	147	148	100.680272108844
T0555	T0555TS490_2	T0555	2.99	0.9943	1.4789	147	148	100.680272108844
T0555	T0555TS490_3	T0555	2.86	2.2282	2.5481	147	148	100.680272108844
T0555	T0555TS490_4	T0555	2.55	2.4045	2.7070	147	148	100.680272108844
T0555	T0555TS490_5	T0555	2.72	3.2858	3.5129	147	148	100.680272108844
2L06-10_A	2L06-11_A	T0555	1.59	8.5008	8.3808	155	155	100
2L06-10_A	2L06-12_A	T0555	1.35	7.9074	7.8252	155	155	100
2L06-10_A	2L06-13_A	T0555	1.70	8.3313	8.2221	155	155	100
2L06-10_A	2L06-14_A	T0555	1.67	7.9074	7.8252	155	155	100
2L06-10_A	2L06-15_A	T0555	1.89	8.3313	8.2221	155	155	100
2L06-10_A	2L06-16_A	T0555	1.27	7.9921	7.9046	155	155	100
2L06-10_A	2L06-17_A	T0555	1.83	8.2465	8.1427	155	155	100
2L06-10_A	2L06-18_A	T0555	2.47	7.9074	7.8252	155	155	100
2L06-10_A	2L06-19_A	T0555	1.76	7.9074	7.8252	155	155	100
2L06-10_A	2L06-1_A	T0555	2.53	7.9074	7.8252	155	155	100
2L06-10_A	2L06-20_A	T0555	1.67	8.1617	8.0633	155	155	100
2L06-10_A	2L06-2_A	T0555	2.33	8.0769	7.9840	155	155	100
2L06-10_A	2L06-3_A	T0555	1.83	8.1617	8.0633	155	155	100
2L06-10_A	2L06-4_A	T0555	1.88	7.4834	7.4284	155	155	100
2L06-10_A	2L06-5_A	T0555	1.45	7.9074	7.8252	155	155	100
2L06-10_A	2L06-6_A	T0555	2.22	7.8226	7.7459	155	155	100
2L06-10_A	2L06-7_A	T0555	1.46	7.7378	7.6665	155	155	100
2L06-10_A	2L06-8_A	T0555	1.60	8.0769	7.9840	155	155	100
2L06-10_A	2L06-9_A	T0555	1.71	8.1617	8.0633	155	155	100
2L06-10_A	3OSJ_A	T0555	1.84	8.7360	8.6009	155	134	86.4516129032258
2L06-10_A	T0555AL285_1	T0555	1.44	-1.2283	0.1345	155	93	60
2L06-10_A	T0555AL285_2	T0555	2.95	0.9188	1.4172	155	78	50.3225806451613
2L06-10_A	T0555AL285_3	T0555	2.72	-1.1255	0.1652	155	133	85.8064516129032
2L06-10_A	T0555AL285_4	T0555	2.09	-1.1243	0.1655	155	74	47.741935483871
2L06-10_A	T0555AL396_1	T0555	3.04	-1.2471	0.1293	155	122	78.7096774193548
2L06-10_A	T0555AL396_2	T0555	1.96	-0.4771	0.4440	155	100	64.5161290322581
2L06-10_A	T0555AL396_3	T0555	2.24	-0.9070	0.2429	155	107	69.0322580645161
2L06-10_A	T0555AL396_4	T0555	2.90	-0.6230	0.3690	155	111	71.6129032258064
2L06-10_A	T0555AL396_5	T0555	3.02	-1.0782	0.1806	155	140	90.3225806451613
2L06-10_A	T0555TS001_1	T0555	2.21	0.4520	1.0517	155	148	95.4838709677419
2L06-10_A	T0555TS001_2	T0555	2.84	0.7151	1.2541	155	148	95.4838709677419
2L06-10_A	T0555TS001_3	T0555	1.98	-0.8635	0.2605	155	148	95.4838709677419
2L06-10_A	T0555TS001_4	T0555	2.80	0.2766	0.9229	155	148	95.4838709677419
2L06-10_A	T0555TS001_5	T0555	2.95	3.4336	3.6494	155	148	95.4838709677419
2L06-10_A	T0555TS002_1	T0555	2.86	2.2936	2.6069	155	148	95.4838709677419
2L06-10_A	T0555TS002_2	T0555	3.13	2.1182	2.4494	155	148	95.4838709677419
2L06-10_A	T0555TS002_3	T0555	2.96	1.0658	1.5378	155	148	95.4838709677419
2L06-10_A	T0555TS002_4	T0555	2.84	3.5213	3.7305	155	148	95.4838709677419
2L06-10_A	T0555TS002_5	T0555	2.72	1.3289	1.7587	155	148	95.4838709677419
2L06-10_A	T0555TS014_1	T0555	2.73	-0.3373	0.5220	155	148	95.4838709677419
2L06-10_A	T0555TS014_2	T0555	2.65	-1.5650	0.0602	155	148	95.4838709677419
2L06-10_A	T0555TS014_3	T0555	2.23	-1.4773	0.0759	155	148	95.4838709677419
2L06-10_A	T0555TS014_4	T0555	2.60	-1.3897	0.0941	155	148	95.4838709677419
2L06-10_A	T0555TS014_5	T0555	2.65	-1.1266	0.1648	155	148	95.4838709677419
2L06-10_A	T0555TS018_1	T0555	2.30	-0.8635	0.2605	155	148	95.4838709677419
2L06-10_A	T0555TS018_2	T0555	3.00	0.0135	0.7405	155	148	95.4838709677419
2L06-10_A	T0555TS018_4	T0555	2.30	-0.8635	0.2605	155	148	95.4838709677419
2L06-10_A	T0555TS028_1	T0555	3.11	0.3643	0.9866	155	148	95.4838709677419
2L06-10_A	T0555TS028_2	T0555	3.02	-0.7758	0.2978	155	148	95.4838709677419
2L06-10_A	T0555TS028_3	T0555	2.71	-0.7758	0.2978	155	148	95.4838709677419
2L06-10_A	T0555TS028_4	T0555	2.70	-0.5127	0.4251	155	148	95.4838709677419
2L06-10_A	T0555TS028_5	T0555	2.26	-0.3373	0.5220	155	148	95.4838709677419
2L06-10_A	T0555TS037_1	T0555	3.10	0.3643	0.9866	155	148	95.4838709677419
2L06-10_A	T0555TS037_2	T0555	2.89	1.5043	1.9090	155	148	95.4838709677419
2L06-10_A	T0555TS037_3	T0555	2.31	1.8551	2.2155	155	148	95.4838709677419
2L06-10_A	T0555TS037_4	T0555	2.96	1.0658	1.5378	155	148	95.4838709677419
2L06-10_A	T0555TS037_5	T0555	2.67	0.5397	1.1181	155	148	95.4838709677419
2L06-10_A	T0555TS047_1	T0555	2.41	0.1012	0.7997	155	148	95.4838709677419
2L06-10_A	T0555TS055_1	T0555	2.81	1.5920	1.9850	155	148	95.4838709677419
2L06-10_A	T0555TS055_2	T0555	2.77	2.0305	2.3711	155	148	95.4838709677419
2L06-10_A	T0555TS055_3	T0555	2.87	1.5043	1.9090	155	148	95.4838709677419
2L06-10_A	T0555TS055_4	T0555	2.92	0.8028	1.3237	155	148	95.4838709677419
2L06-10_A	T0555TS055_5	T0555	2.86	2.2059	2.5280	155	148	95.4838709677419
2L06-10_A	T0555TS056_1	T0555	3.07	1.9125	2.2663	155	117	75.4838709677419
2L06-10_A	T0555TS056_2	T0555	2.70	-0.0742	0.6830	155	148	95.4838709677419
2L06-10_A	T0555TS056_3	T0555	2.92	0.8905	1.3942	155	148	95.4838709677419
2L06-10_A	T0555TS056_4	T0555	2.73	0.0135	0.7405	155	148	95.4838709677419
2L06-10_A	T0555TS056_5	T0555	2.40	-1.3897	0.0941	155	148	95.4838709677419
2L06-10_A	T0555TS060_1	T0555	2.82	1.7674	2.1382	155	148	95.4838709677419
2L06-10_A	T0555TS060_2	T0555	2.81	1.5920	1.9850	155	148	95.4838709677419
2L06-10_A	T0555TS060_3	T0555	3.23	3.4336	3.6494	155	148	95.4838709677419
2L06-10_A	T0555TS060_4	T0555	3.10	0.2766	0.9229	155	148	95.4838709677419
2L06-10_A	T0555TS060_5	T0555	3.09	2.9075	3.1651	155	148	95.4838709677419
2L06-10_A	T0555TS063_1	T0555	3.24	0.7151	1.2541	155	148	95.4838709677419
2L06-10_A	T0555TS063_2	T0555	2.46	-0.0742	0.6830	155	148	95.4838709677419
2L06-10_A	T0555TS063_3	T0555	2.76	0.5397	1.1181	155	148	95.4838709677419
2L06-10_A	T0555TS063_4	T0555	2.73	0.0135	0.7405	155	148	95.4838709677419
2L06-10_A	T0555TS063_5	T0555	2.67	0.1012	0.7997	155	148	95.4838709677419
2L06-10_A	T0555TS077_1	T0555	2.16	-0.9512	0.2258	155	148	95.4838709677419
2L06-10_A	T0555TS077_2	T0555	3.03	0.0135	0.7405	155	148	95.4838709677419
2L06-10_A	T0555TS077_3	T0555	2.97	0.6274	1.1856	155	148	95.4838709677419
2L06-10_A	T0555TS077_4	T0555	2.61	-0.3373	0.5220	155	148	95.4838709677419
2L06-10_A	T0555TS077_5	T0555	2.25	-1.0389	0.1940	155	148	95.4838709677419
2L06-10_A	T0555TS080_1	T0555	2.84	3.5213	3.7305	155	148	95.4838709677419
2L06-10_A	T0555TS080_2	T0555	2.66	-0.0742	0.6830	155	148	95.4838709677419
2L06-10_A	T0555TS080_3	T0555	2.99	0.4520	1.0517	155	148	95.4838709677419
2L06-10_A	T0555TS080_4	T0555	2.38	-0.3373	0.5220	155	148	95.4838709677419
2L06-10_A	T0555TS080_5	T0555	2.28	-0.7758	0.2978	155	148	95.4838709677419
2L06-10_A	T0555TS088_1	T0555	2.71	-0.4250	0.4724	155	148	95.4838709677419
2L06-10_A	T0555TS088_2	T0555	2.71	-0.4158	0.4775	155	147	94.8387096774194
2L06-10_A	T0555TS088_3	T0555	2.82	3.5502	3.7572	155	147	94.8387096774194
2L06-10_A	T0555TS088_4	T0555	2.81	3.6383	3.8388	155	147	94.8387096774194
2L06-10_A	T0555TS088_5	T0555	3.16	2.6688	2.9470	155	147	94.8387096774194
2L06-10_A	T0555TS094_1	T0555	2.82	1.7674	2.1382	155	148	95.4838709677419
2L06-10_A	T0555TS094_2	T0555	3.10	0.2766	0.9229	155	148	95.4838709677419
2L06-10_A	T0555TS094_3	T0555	2.89	1.3289	1.7587	155	148	95.4838709677419
2L06-10_A	T0555TS094_4	T0555	2.94	1.4166	1.8336	155	148	95.4838709677419
2L06-10_A	T0555TS094_5	T0555	2.26	-1.3897	0.0941	155	148	95.4838709677419
2L06-10_A	T0555TS102_1	T0555	3.12	2.2059	2.5280	155	148	95.4838709677419
2L06-10_A	T0555TS102_2	T0555	3.11	1.3289	1.7587	155	148	95.4838709677419
2L06-10_A	T0555TS102_3	T0555	2.84	1.2412	1.6844	155	148	95.4838709677419
2L06-10_A	T0555TS102_4	T0555	2.93	1.4166	1.8336	155	148	95.4838709677419
2L06-10_A	T0555TS102_5	T0555	2.67	-0.2496	0.5736	155	148	95.4838709677419
2L06-10_A	T0555TS103_1	T0555	2.94	1.0658	1.5378	155	148	95.4838709677419
2L06-10_A	T0555TS103_2	T0555	2.42	0.4520	1.0517	155	148	95.4838709677419
2L06-10_A	T0555TS103_3	T0555	1.89	-1.1732	0.1505	155	31	20
2L06-10_A	T0555TS103_4	T0555	2.56	0.7186	1.2569	155	55	35.4838709677419
2L06-10_A	T0555TS103_5	T0555	2.62	1.3163	1.7479	155	107	69.0322580645161
2L06-10_A	T0555TS104_1	T0555	2.86	2.9075	3.1651	155	148	95.4838709677419
2L06-10_A	T0555TS113_1	T0555	2.86	1.6797	2.0614	155	148	95.4838709677419
2L06-10_A	T0555TS113_2	T0555	2.87	0.6274	1.1856	155	148	95.4838709677419
2L06-10_A	T0555TS113_3	T0555	2.92	1.6797	2.0614	155	148	95.4838709677419
2L06-10_A	T0555TS113_4	T0555	2.84	1.3289	1.7587	155	148	95.4838709677419
2L06-10_A	T0555TS113_5	T0555	2.86	1.2412	1.6844	155	148	95.4838709677419
2L06-10_A	T0555TS114_1	T0555	2.57	0.3831	1.0005	155	140	90.3225806451613
2L06-10_A	T0555TS114_2	T0555	2.52	0.9311	1.4272	155	140	90.3225806451613
2L06-10_A	T0555TS114_3	T0555	2.66	0.2005	0.8687	155	140	90.3225806451613
2L06-10_A	T0555TS114_4	T0555	2.34	0.0178	0.7434	155	140	90.3225806451613
2L06-10_A	T0555TS114_5	T0555	2.11	-1.6527	0.0469	155	148	95.4838709677419
2L06-10_A	T0555TS117_1	T0555	2.72	1.4401	1.8537	155	142	91.6129032258064
2L06-10_A	T0555TS117_2	T0555	3.09	-0.8955	0.2475	155	140	90.3225806451613
2L06-10_A	T0555TS117_3	T0555	2.71	-1.0908	0.1764	155	142	91.6129032258064
2L06-10_A	T0555TS117_4	T0555	2.88	1.6209	2.0100	155	142	91.6129032258064
2L06-10_A	T0555TS117_5	T0555	2.81	1.6209	2.0100	155	142	91.6129032258064
2L06-10_A	T0555TS119_1	T0555	2.82	0.9781	1.4656	155	148	95.4838709677419
2L06-10_A	T0555TS119_2	T0555	2.89	1.5920	1.9850	155	148	95.4838709677419
2L06-10_A	T0555TS119_3	T0555	2.79	2.9075	3.1651	155	148	95.4838709677419
2L06-10_A	T0555TS119_4	T0555	2.60	1.0658	1.5378	155	148	95.4838709677419
2L06-10_A	T0555TS119_5	T0555	2.82	2.0305	2.3711	155	148	95.4838709677419
2L06-10_A	T0555TS127_1	T0555	2.99	0.2012	0.8692	155	147	94.8387096774194
2L06-10_A	T0555TS127_2	T0555	2.27	-0.5039	0.4298	155	147	94.8387096774194
2L06-10_A	T0555TS127_3	T0555	3.06	-1.0389	0.1940	155	148	95.4838709677419
2L06-10_A	T0555TS127_4	T0555	2.89	-1.3020	0.1149	155	148	95.4838709677419
2L06-10_A	T0555TS127_5	T0555	2.83	-1.1535	0.1565	155	123	79.3548387096774
2L06-10_A	T0555TS129_1	T0555	2.05	-2.0035	0.0139	155	148	95.4838709677419
2L06-10_A	T0555TS129_2	T0555	2.32	-1.3020	0.1149	155	148	95.4838709677419
2L06-10_A	T0555TS129_3	T0555	3.07	-1.3020	0.1149	155	148	95.4838709677419
2L06-10_A	T0555TS129_4	T0555	2.79	-1.7404	0.0358	155	148	95.4838709677419
2L06-10_A	T0555TS129_5	T0555	2.69	-1.5650	0.0602	155	148	95.4838709677419
2L06-10_A	T0555TS142_1	T0555	1.90	-0.3373	0.5220	155	148	95.4838709677419
2L06-10_A	T0555TS142_2	T0555	2.48	0.8028	1.3237	155	148	95.4838709677419
2L06-10_A	T0555TS142_3	T0555	2.70	-0.2496	0.5736	155	148	95.4838709677419
2L06-10_A	T0555TS142_4	T0555	2.59	-0.6881	0.3377	155	148	95.4838709677419
2L06-10_A	T0555TS142_5	T0555	2.47	-0.5127	0.4251	155	148	95.4838709677419
2L06-10_A	T0555TS165_1	T0555	2.74	-0.3005	0.5434	155	119	76.7741935483871
2L06-10_A	T0555TS165_2	T0555	2.51	-1.2262	0.1351	155	119	76.7741935483871
2L06-10_A	T0555TS165_3	T0555	2.70	-0.1976	0.6052	155	119	76.7741935483871
2L06-10_A	T0555TS165_4	T0555	2.72	-0.1976	0.6052	155	119	76.7741935483871
2L06-10_A	T0555TS165_5	T0555	2.93	0.1979	0.8669	155	120	77.4193548387097
2L06-10_A	T0555TS166_1	T0555	2.70	0.8028	1.3237	155	148	95.4838709677419
2L06-10_A	T0555TS166_2	T0555	2.25	-1.2143	0.1385	155	148	95.4838709677419
2L06-10_A	T0555TS166_3	T0555	2.77	-1.1266	0.1648	155	148	95.4838709677419
2L06-10_A	T0555TS166_4	T0555	3.08	-1.7404	0.0358	155	148	95.4838709677419
2L06-10_A	T0555TS166_5	T0555	2.26	-0.8635	0.2605	155	148	95.4838709677419
2L06-10_A	T0555TS171_1	T0555	1.76	1.2788	1.7161	155	58	37.4193548387097
2L06-10_A	T0555TS173_1	T0555	2.69	1.2877	1.7237	155	117	75.4838709677419
2L06-10_A	T0555TS173_2	T0555	2.80	0.8509	1.3623	155	118	76.1290322580645
2L06-10_A	T0555TS173_3	T0555	2.73	1.5967	1.9890	155	113	72.9032258064516
2L06-10_A	T0555TS173_4	T0555	2.97	-0.5980	0.3814	155	118	76.1290322580645
2L06-10_A	T0555TS173_5	T0555	2.65	-1.1266	0.1648	155	148	95.4838709677419
2L06-10_A	T0555TS174_1	T0555	2.82	0.4520	1.0517	155	148	95.4838709677419
2L06-10_A	T0555TS174_2	T0555	3.22	-0.0742	0.6830	155	148	95.4838709677419
2L06-10_A	T0555TS174_3	T0555	2.83	-0.5127	0.4251	155	148	95.4838709677419
2L06-10_A	T0555TS174_4	T0555	2.93	1.4166	1.8336	155	148	95.4838709677419
2L06-10_A	T0555TS174_5	T0555	2.52	0.4520	1.0517	155	148	95.4838709677419
2L06-10_A	T0555TS207_1	T0555	2.79	-1.2143	0.1385	155	148	95.4838709677419
2L06-10_A	T0555TS207_2	T0555	2.77	-0.8635	0.2605	155	148	95.4838709677419
2L06-10_A	T0555TS207_3	T0555	2.80	-0.4250	0.4724	155	148	95.4838709677419
2L06-10_A	T0555TS207_4	T0555	2.82	-0.8635	0.2605	155	148	95.4838709677419
2L06-10_A	T0555TS207_5	T0555	2.70	-0.5980	0.3814	155	118	76.1290322580645
2L06-10_A	T0555TS208_1	T0555	2.69	-0.6004	0.3802	155	148	95.4838709677419
2L06-10_A	T0555TS208_2	T0555	3.32	0.0135	0.7405	155	148	95.4838709677419
2L06-10_A	T0555TS208_3	T0555	2.92	-0.6004	0.3802	155	148	95.4838709677419
2L06-10_A	T0555TS208_4	T0555	2.71	-0.0742	0.6830	155	148	95.4838709677419
2L06-10_A	T0555TS208_5	T0555	2.72	-0.8635	0.2605	155	148	95.4838709677419
2L06-10_A	T0555TS213_1	T0555	2.36	-0.8197	0.2788	155	142	91.6129032258064
2L06-10_A	T0555TS213_2	T0555	2.90	-0.7683	0.3011	155	147	94.8387096774194
2L06-10_A	T0555TS213_3	T0555	2.45	-1.2922	0.1174	155	146	94.1935483870968
2L06-10_A	T0555TS213_4	T0555	2.98	0.5823	1.1507	155	145	93.5483870967742
2L06-10_A	T0555TS213_5	T0555	2.66	-1.0004	0.2076	155	142	91.6129032258064
2L06-10_A	T0555TS214_1	T0555	2.31	-0.7758	0.2978	155	148	95.4838709677419
2L06-10_A	T0555TS214_2	T0555	2.25	-1.4773	0.0759	155	148	95.4838709677419
2L06-10_A	T0555TS214_3	T0555	3.03	-0.1619	0.6274	155	148	95.4838709677419
2L06-10_A	T0555TS214_4	T0555	3.06	-0.9512	0.2258	155	148	95.4838709677419
2L06-10_A	T0555TS214_5	T0555	2.46	-1.0389	0.1940	155	148	95.4838709677419
2L06-10_A	T0555TS215_1	T0555	2.86	2.0305	2.3711	155	148	95.4838709677419
2L06-10_A	T0555TS215_2	T0555	2.72	1.8551	2.2155	155	148	95.4838709677419
2L06-10_A	T0555TS215_3	T0555	2.69	1.9428	2.2931	155	148	95.4838709677419
2L06-10_A	T0555TS215_4	T0555	2.82	2.6444	2.9248	155	148	95.4838709677419
2L06-10_A	T0555TS215_5	T0555	2.75	1.0658	1.5378	155	148	95.4838709677419
2L06-10_A	T0555TS218_1	T0555	2.61	1.7193	2.0960	155	146	94.1935483870968
2L06-10_A	T0555TS218_2	T0555	2.56	1.5422	1.9417	155	146	94.1935483870968
2L06-10_A	T0555TS218_3	T0555	2.51	0.9222	1.4200	155	146	94.1935483870968
2L06-10_A	T0555TS218_4	T0555	2.68	1.5422	1.9417	155	146	94.1935483870968
2L06-10_A	T0555TS218_5	T0555	2.68	1.5422	1.9417	155	146	94.1935483870968
2L06-10_A	T0555TS220_1	T0555	2.80	-0.8635	0.2605	155	148	95.4838709677419
2L06-10_A	T0555TS220_2	T0555	2.00	-1.5650	0.0602	155	148	95.4838709677419
2L06-10_A	T0555TS220_3	T0555	1.90	-0.3373	0.5220	155	148	95.4838709677419
2L06-10_A	T0555TS220_4	T0555	2.96	-0.4250	0.4724	155	148	95.4838709677419
2L06-10_A	T0555TS220_5	T0555	2.94	0.0135	0.7405	155	148	95.4838709677419
2L06-10_A	T0555TS229_1	T0555	no_data	no_data	no_data	155	no_data	no_data
2L06-10_A	T0555TS229_2	T0555	no_data	no_data	no_data	155	no_data	no_data
2L06-10_A	T0555TS229_3	T0555	no_data	no_data	no_data	155	no_data	no_data
2L06-10_A	T0555TS229_4	T0555	no_data	no_data	no_data	155	no_data	no_data
2L06-10_A	T0555TS229_5	T0555	no_data	no_data	no_data	155	no_data	no_data
2L06-10_A	T0555TS236_1	T0555	2.70	0.5397	1.1181	155	148	95.4838709677419
2L06-10_A	T0555TS236_2	T0555	2.37	0.1219	0.8139	155	139	89.6774193548387
2L06-10_A	T0555TS236_3	T0555	2.98	0.6727	1.2209	155	139	89.6774193548387
2L06-10_A	T0555TS236_4	T0555	2.49	0.7645	1.2933	155	139	89.6774193548387
2L06-10_A	T0555TS236_5	T0555	2.68	-1.1266	0.1648	155	148	95.4838709677419
2L06-10_A	T0555TS244_1	T0555	2.49	-1.5650	0.0602	155	148	95.4838709677419
2L06-10_A	T0555TS244_2	T0555	2.22	-0.9033	0.2444	155	62	40
2L06-10_A	T0555TS244_3	T0555	2.49	-0.6473	0.3572	155	104	67.0967741935484
2L06-10_A	T0555TS244_4	T0555	2.78	-0.3909	0.4914	155	102	65.8064516129032
2L06-10_A	T0555TS244_5	T0555	2.18	-0.0628	0.6904	155	103	66.4516129032258
2L06-10_A	T0555TS248_1	T0555	2.96	-1.9158	0.0195	155	148	95.4838709677419
2L06-10_A	T0555TS248_2	T0555	2.89	-1.2143	0.1385	155	148	95.4838709677419
2L06-10_A	T0555TS248_3	T0555	2.16	-1.9158	0.0195	155	148	95.4838709677419
2L06-10_A	T0555TS248_4	T0555	2.75	-1.1266	0.1648	155	148	95.4838709677419
2L06-10_A	T0555TS248_5	T0555	2.87	-1.1266	0.1648	155	148	95.4838709677419
2L06-10_A	T0555TS250_1	T0555	2.77	-0.5039	0.4298	155	147	94.8387096774194
2L06-10_A	T0555TS250_2	T0555	2.74	-0.7758	0.2978	155	148	95.4838709677419
2L06-10_A	T0555TS253_1	T0555	2.51	1.5920	1.9850	155	148	95.4838709677419
2L06-10_A	T0555TS253_2	T0555	2.88	2.2059	2.5280	155	148	95.4838709677419
2L06-10_A	T0555TS253_3	T0555	2.76	1.5043	1.9090	155	148	95.4838709677419
2L06-10_A	T0555TS253_4	T0555	2.89	1.3289	1.7587	155	148	95.4838709677419
2L06-10_A	T0555TS253_5	T0555	2.72	1.6797	2.0614	155	148	95.4838709677419
2L06-10_A	T0555TS257_1	T0555	3.16	-0.2496	0.5736	155	148	95.4838709677419
2L06-10_A	T0555TS257_2	T0555	2.61	-0.8635	0.2605	155	148	95.4838709677419
2L06-10_A	T0555TS257_3	T0555	2.91	1.3289	1.7587	155	148	95.4838709677419
2L06-10_A	T0555TS257_4	T0555	2.08	-1.1266	0.1648	155	148	95.4838709677419
2L06-10_A	T0555TS257_5	T0555	2.95	-1.0389	0.1940	155	148	95.4838709677419
2L06-10_A	T0555TS264_1	T0555	1.68	-1.4773	0.0759	155	148	95.4838709677419
2L06-10_A	T0555TS264_2	T0555	1.86	-1.2143	0.1385	155	148	95.4838709677419
2L06-10_A	T0555TS264_3	T0555	2.55	-0.6881	0.3377	155	148	95.4838709677419
2L06-10_A	T0555TS264_4	T0555	2.23	-1.2143	0.1385	155	148	95.4838709677419
2L06-10_A	T0555TS264_5	T0555	1.94	-1.0389	0.1940	155	148	95.4838709677419
2L06-10_A	T0555TS273_1	T0555	2.21	0.4520	1.0517	155	148	95.4838709677419
2L06-10_A	T0555TS273_2	T0555	2.84	0.7151	1.2541	155	148	95.4838709677419
2L06-10_A	T0555TS273_3	T0555	1.98	-0.8635	0.2605	155	148	95.4838709677419
2L06-10_A	T0555TS273_4	T0555	2.95	3.4336	3.6494	155	148	95.4838709677419
2L06-10_A	T0555TS273_5	T0555	2.80	0.2766	0.9229	155	148	95.4838709677419
2L06-10_A	T0555TS275_1	T0555	2.93	-0.5127	0.4251	155	148	95.4838709677419
2L06-10_A	T0555TS275_2	T0555	2.93	-0.5127	0.4251	155	148	95.4838709677419
2L06-10_A	T0555TS275_3	T0555	2.96	1.3289	1.7587	155	148	95.4838709677419
2L06-10_A	T0555TS275_4	T0555	2.42	-0.6881	0.3377	155	148	95.4838709677419
2L06-10_A	T0555TS275_5	T0555	3.04	-1.3897	0.0941	155	148	95.4838709677419
2L06-10_A	T0555TS276_1	T0555	2.39	-1.4773	0.0759	155	148	95.4838709677419
2L06-10_A	T0555TS276_2	T0555	2.90	-0.1619	0.6274	155	148	95.4838709677419
2L06-10_A	T0555TS276_3	T0555	2.96	1.0658	1.5378	155	148	95.4838709677419
2L06-10_A	T0555TS276_4	T0555	3.05	-0.3373	0.5220	155	148	95.4838709677419
2L06-10_A	T0555TS276_5	T0555	3.02	-0.9512	0.2258	155	148	95.4838709677419
2L06-10_A	T0555TS286_1	T0555	2.39	-1.4773	0.0759	155	148	95.4838709677419
2L06-10_A	T0555TS286_2	T0555	2.90	-0.1619	0.6274	155	148	95.4838709677419
2L06-10_A	T0555TS286_3	T0555	2.96	1.0658	1.5378	155	148	95.4838709677419
2L06-10_A	T0555TS286_4	T0555	3.05	-0.3373	0.5220	155	148	95.4838709677419
2L06-10_A	T0555TS286_5	T0555	3.02	-0.9512	0.2258	155	148	95.4838709677419
2L06-10_A	T0555TS289_1	T0555	2.22	-0.6004	0.3802	155	148	95.4838709677419
2L06-10_A	T0555TS291_1	T0555	2.58	0.7151	1.2541	155	148	95.4838709677419
2L06-10_A	T0555TS291_2	T0555	3.04	-0.4250	0.4724	155	148	95.4838709677419
2L06-10_A	T0555TS291_3	T0555	2.61	-0.1619	0.6274	155	148	95.4838709677419
2L06-10_A	T0555TS291_4	T0555	2.15	-0.7758	0.2978	155	148	95.4838709677419
2L06-10_A	T0555TS291_5	T0555	2.92	-0.3373	0.5220	155	148	95.4838709677419
2L06-10_A	T0555TS296_1	T0555	2.55	-1.3953	0.0928	155	98	63.2258064516129
2L06-10_A	T0555TS296_2	T0555	2.84	0.7151	1.2541	155	148	95.4838709677419
2L06-10_A	T0555TS296_3	T0555	2.21	0.4520	1.0517	155	148	95.4838709677419
2L06-10_A	T0555TS296_4	T0555	2.80	0.2766	0.9229	155	148	95.4838709677419
2L06-10_A	T0555TS296_5	T0555	2.37	-0.8148	0.2809	155	119	76.7741935483871
2L06-10_A	T0555TS302_1	T0555	1.90	-0.3373	0.5220	155	148	95.4838709677419
2L06-10_A	T0555TS302_2	T0555	2.48	0.8028	1.3237	155	148	95.4838709677419
2L06-10_A	T0555TS302_3	T0555	2.70	-0.2496	0.5736	155	148	95.4838709677419
2L06-10_A	T0555TS302_4	T0555	2.59	-0.6881	0.3377	155	148	95.4838709677419
2L06-10_A	T0555TS302_5	T0555	2.47	-0.5127	0.4251	155	148	95.4838709677419
2L06-10_A	T0555TS304_1	T0555	2.72	-1.2143	0.1385	155	148	95.4838709677419
2L06-10_A	T0555TS304_2	T0555	2.48	-1.5650	0.0602	155	148	95.4838709677419
2L06-10_A	T0555TS304_3	T0555	2.07	-1.2143	0.1385	155	148	95.4838709677419
2L06-10_A	T0555TS304_4	T0555	2.96	-0.3373	0.5220	155	148	95.4838709677419
2L06-10_A	T0555TS304_5	T0555	2.44	-0.6881	0.3377	155	148	95.4838709677419
2L06-10_A	T0555TS307_1	T0555	2.18	-1.5650	0.0602	155	148	95.4838709677419
2L06-10_A	T0555TS307_2	T0555	2.37	-1.3020	0.1149	155	148	95.4838709677419
2L06-10_A	T0555TS307_3	T0555	3.10	-1.3897	0.0941	155	148	95.4838709677419
2L06-10_A	T0555TS307_4	T0555	3.27	-1.8281	0.0268	155	148	95.4838709677419
2L06-10_A	T0555TS307_5	T0555	2.59	-1.2143	0.1385	155	148	95.4838709677419
2L06-10_A	T0555TS314_1	T0555	3.06	-0.9512	0.2258	155	148	95.4838709677419
2L06-10_A	T0555TS314_2	T0555	2.77	-1.7404	0.0358	155	148	95.4838709677419
2L06-10_A	T0555TS314_3	T0555	2.37	-0.6881	0.3377	155	148	95.4838709677419
2L06-10_A	T0555TS314_4	T0555	2.99	-0.8635	0.2605	155	148	95.4838709677419
2L06-10_A	T0555TS314_5	T0555	2.93	-0.9512	0.2258	155	148	95.4838709677419
2L06-10_A	T0555TS319_1	T0555	3.07	1.9125	2.2663	155	117	75.4838709677419
2L06-10_A	T0555TS319_2	T0555	2.80	0.8509	1.3623	155	118	76.1290322580645
2L06-10_A	T0555TS319_3	T0555	2.69	0.3334	0.9641	155	118	76.1290322580645
2L06-10_A	T0555TS319_4	T0555	2.87	2.9207	3.1772	155	118	76.1290322580645
2L06-10_A	T0555TS319_5	T0555	2.93	2.8785	3.1386	155	113	72.9032258064516
2L06-10_A	T0555TS321_1	T0555	2.49	-0.6881	0.3377	155	148	95.4838709677419
2L06-10_A	T0555TS321_2	T0555	3.23	3.4336	3.6494	155	148	95.4838709677419
2L06-10_A	T0555TS321_3	T0555	2.40	-1.0389	0.1940	155	148	95.4838709677419
2L06-10_A	T0555TS321_4	T0555	2.87	1.9428	2.2931	155	148	95.4838709677419
2L06-10_A	T0555TS321_5	T0555	2.64	-1.7404	0.0358	155	148	95.4838709677419
2L06-10_A	T0555TS328_1	T0555	2.67	0.1250	0.8161	155	146	94.1935483870968
2L06-10_A	T0555TS345_1	T0555	2.81	1.1535	1.6108	155	148	95.4838709677419
2L06-10_A	T0555TS345_2	T0555	2.65	1.5920	1.9850	155	148	95.4838709677419
2L06-10_A	T0555TS345_3	T0555	2.74	0.5397	1.1181	155	148	95.4838709677419
2L06-10_A	T0555TS345_4	T0555	3.05	0.3643	0.9866	155	148	95.4838709677419
2L06-10_A	T0555TS345_5	T0555	2.99	0.3643	0.9866	155	148	95.4838709677419
2L06-10_A	T0555TS346_1	T0555	2.06	-1.4773	0.0759	155	148	95.4838709677419
2L06-10_A	T0555TS350_1	T0555	2.63	-0.4250	0.4724	155	148	95.4838709677419
2L06-10_A	T0555TS350_2	T0555	2.49	-0.8635	0.2605	155	148	95.4838709677419
2L06-10_A	T0555TS350_3	T0555	2.94	0.3643	0.9866	155	148	95.4838709677419
2L06-10_A	T0555TS350_4	T0555	2.69	0.0135	0.7405	155	148	95.4838709677419
2L06-10_A	T0555TS350_5	T0555	2.61	0.3643	0.9866	155	148	95.4838709677419
2L06-10_A	T0555TS355_1	T0555	2.59	2.2059	2.5280	155	148	95.4838709677419
2L06-10_A	T0555TS355_2	T0555	2.97	-0.1619	0.6274	155	148	95.4838709677419
2L06-10_A	T0555TS355_3	T0555	3.00	1.4166	1.8336	155	148	95.4838709677419
2L06-10_A	T0555TS355_4	T0555	2.94	1.8551	2.2155	155	148	95.4838709677419
2L06-10_A	T0555TS355_5	T0555	2.91	0.2766	0.9229	155	148	95.4838709677419
2L06-10_A	T0555TS361_1	T0555	2.84	1.3289	1.7587	155	148	95.4838709677419
2L06-10_A	T0555TS361_2	T0555	3.13	1.6797	2.0614	155	148	95.4838709677419
2L06-10_A	T0555TS361_3	T0555	2.99	1.5043	1.9090	155	148	95.4838709677419
2L06-10_A	T0555TS361_4	T0555	3.10	0.7151	1.2541	155	148	95.4838709677419
2L06-10_A	T0555TS361_5	T0555	2.83	1.4166	1.8336	155	148	95.4838709677419
2L06-10_A	T0555TS366_1	T0555	3.00	0.3643	0.9866	155	148	95.4838709677419
2L06-10_A	T0555TS366_2	T0555	3.16	0.7151	1.2541	155	148	95.4838709677419
2L06-10_A	T0555TS366_3	T0555	2.40	-1.3897	0.0941	155	148	95.4838709677419
2L06-10_A	T0555TS366_4	T0555	2.72	0.4520	1.0517	155	148	95.4838709677419
2L06-10_A	T0555TS366_5	T0555	3.09	0.6274	1.1856	155	148	95.4838709677419
2L06-10_A	T0555TS380_1	T0555	3.10	0.2766	0.9229	155	148	95.4838709677419
2L06-10_A	T0555TS380_2	T0555	2.78	0.8905	1.3942	155	148	95.4838709677419
2L06-10_A	T0555TS380_3	T0555	2.72	2.3813	2.6860	155	148	95.4838709677419
2L06-10_A	T0555TS380_4	T0555	2.93	2.6444	2.9248	155	148	95.4838709677419
2L06-10_A	T0555TS380_5	T0555	2.76	2.3813	2.6860	155	148	95.4838709677419
2L06-10_A	T0555TS391_1	T0555	2.75	1.6797	2.0614	155	148	95.4838709677419
2L06-10_A	T0555TS395_1	T0555	2.96	0.8905	1.3942	155	148	95.4838709677419
2L06-10_A	T0555TS395_2	T0555	3.19	2.0305	2.3711	155	148	95.4838709677419
2L06-10_A	T0555TS395_3	T0555	2.97	2.2936	2.6069	155	148	95.4838709677419
2L06-10_A	T0555TS395_4	T0555	3.11	3.9598	4.1370	155	148	95.4838709677419
2L06-10_A	T0555TS395_5	T0555	3.14	2.9952	3.2455	155	148	95.4838709677419
2L06-10_A	T0555TS407_1	T0555	3.02	1.5920	1.9850	155	148	95.4838709677419
2L06-10_A	T0555TS407_2	T0555	2.82	1.7674	2.1382	155	148	95.4838709677419
2L06-10_A	T0555TS407_3	T0555	3.16	0.7151	1.2541	155	148	95.4838709677419
2L06-10_A	T0555TS407_4	T0555	2.37	-1.3897	0.0941	155	148	95.4838709677419
2L06-10_A	T0555TS407_5	T0555	2.94	1.4166	1.8336	155	148	95.4838709677419
2L06-10_A	T0555TS409_1	T0555	2.68	-1.2143	0.1385	155	148	95.4838709677419
2L06-10_A	T0555TS409_2	T0555	2.80	0.3643	0.9866	155	148	95.4838709677419
2L06-10_A	T0555TS409_3	T0555	2.92	0.0135	0.7405	155	148	95.4838709677419
2L06-10_A	T0555TS409_4	T0555	2.74	-1.3897	0.0941	155	148	95.4838709677419
2L06-10_A	T0555TS409_5	T0555	2.40	-0.7758	0.2978	155	148	95.4838709677419
2L06-10_A	T0555TS418_1	T0555	2.68	-0.4250	0.4724	155	148	95.4838709677419
2L06-10_A	T0555TS418_2	T0555	3.27	2.5567	2.8450	155	148	95.4838709677419
2L06-10_A	T0555TS418_3	T0555	2.33	0.4520	1.0517	155	148	95.4838709677419
2L06-10_A	T0555TS418_4	T0555	2.99	4.3106	4.4632	155	148	95.4838709677419
2L06-10_A	T0555TS418_5	T0555	2.88	5.1876	5.2810	155	148	95.4838709677419
2L06-10_A	T0555TS419_1	T0555	2.70	0.8028	1.3237	155	148	95.4838709677419
2L06-10_A	T0555TS419_2	T0555	2.82	1.7674	2.1382	155	148	95.4838709677419
2L06-10_A	T0555TS419_3	T0555	2.49	-0.6881	0.3377	155	148	95.4838709677419
2L06-10_A	T0555TS419_4	T0555	2.82	0.4520	1.0517	155	148	95.4838709677419
2L06-10_A	T0555TS419_5	T0555	2.81	0.5397	1.1181	155	148	95.4838709677419
2L06-10_A	T0555TS420_1	T0555	3.05	-1.5679	0.0597	155	106	68.3870967741936
2L06-10_A	T0555TS428_1	T0555	2.82	1.7674	2.1382	155	148	95.4838709677419
2L06-10_A	T0555TS428_2	T0555	3.02	1.5920	1.9850	155	148	95.4838709677419
2L06-10_A	T0555TS428_3	T0555	3.09	2.9075	3.1651	155	148	95.4838709677419
2L06-10_A	T0555TS428_4	T0555	2.51	0.3643	0.9866	155	148	95.4838709677419
2L06-10_A	T0555TS428_5	T0555	2.64	1.2412	1.6844	155	148	95.4838709677419
2L06-10_A	T0555TS429_1	T0555	2.98	1.6797	2.0614	155	148	95.4838709677419
2L06-10_A	T0555TS429_2	T0555	2.67	1.0052	1.4878	155	141	90.9677419354839
2L06-10_A	T0555TS429_3	T0555	3.13	1.2412	1.6844	155	148	95.4838709677419
2L06-10_A	T0555TS429_4	T0555	2.98	1.6797	2.0614	155	148	95.4838709677419
2L06-10_A	T0555TS429_5	T0555	2.85	1.6797	2.0614	155	148	95.4838709677419
2L06-10_A	T0555TS435_1	T0555	2.72	-0.6004	0.3802	155	148	95.4838709677419
2L06-10_A	T0555TS435_2	T0555	2.89	0.2766	0.9229	155	148	95.4838709677419
2L06-10_A	T0555TS435_3	T0555	2.85	-0.1619	0.6274	155	148	95.4838709677419
2L06-10_A	T0555TS435_4	T0555	2.98	0.1889	0.8605	155	148	95.4838709677419
2L06-10_A	T0555TS435_5	T0555	2.99	-0.5127	0.4251	155	148	95.4838709677419
2L06-10_A	T0555TS447_1	T0555	2.80	-0.8635	0.2605	155	148	95.4838709677419
2L06-10_A	T0555TS447_2	T0555	2.00	-1.5650	0.0602	155	148	95.4838709677419
2L06-10_A	T0555TS447_3	T0555	1.90	-0.3373	0.5220	155	148	95.4838709677419
2L06-10_A	T0555TS447_4	T0555	2.96	-0.4250	0.4724	155	148	95.4838709677419
2L06-10_A	T0555TS447_5	T0555	2.94	0.0135	0.7405	155	148	95.4838709677419
2L06-10_A	T0555TS449_1	T0555	2.06	-1.4773	0.0759	155	148	95.4838709677419
2L06-10_A	T0555TS452_1	T0555	2.26	-1.3897	0.0941	155	148	95.4838709677419
2L06-10_A	T0555TS452_2	T0555	2.94	1.4166	1.8336	155	148	95.4838709677419
2L06-10_A	T0555TS452_3	T0555	2.94	1.4166	1.8336	155	148	95.4838709677419
2L06-10_A	T0555TS452_4	T0555	2.26	-1.3897	0.0941	155	148	95.4838709677419
2L06-10_A	T0555TS452_5	T0555	2.37	-1.3897	0.0941	155	148	95.4838709677419
2L06-10_A	T0555TS453_1	T0555	2.06	-1.4773	0.0759	155	148	95.4838709677419
2L06-10_A	T0555TS457_1	T0555	2.92	0.3643	0.9866	155	148	95.4838709677419
2L06-10_A	T0555TS457_2	T0555	2.94	0.9781	1.4656	155	148	95.4838709677419
2L06-10_A	T0555TS457_3	T0555	2.72	1.2412	1.6844	155	148	95.4838709677419
2L06-10_A	T0555TS457_4	T0555	2.70	1.7674	2.1382	155	148	95.4838709677419
2L06-10_A	T0555TS457_5	T0555	2.92	0.3643	0.9866	155	148	95.4838709677419
2L06-10_A	T0555TS470_1	T0555	2.78	0.8905	1.3942	155	148	95.4838709677419
2L06-10_A	T0555TS470_2	T0555	2.82	1.7674	2.1382	155	148	95.4838709677419
2L06-10_A	T0555TS470_3	T0555	3.10	0.2766	0.9229	155	148	95.4838709677419
2L06-10_A	T0555TS470_4	T0555	2.76	2.3813	2.6860	155	148	95.4838709677419
2L06-10_A	T0555TS470_5	T0555	2.93	2.6444	2.9248	155	148	95.4838709677419
2L06-10_A	T0555TS471_1	T0555	2.60	-0.5867	0.3870	155	117	75.4838709677419
2L06-10_A	T0555TS476_1	T0555	2.40	-1.8259	0.0270	155	147	94.8387096774194
2L06-10_A	T0555TS476_2	T0555	2.76	-0.8347	0.2724	155	144	92.9032258064516
2L06-10_A	T0555TS481_1	T0555	2.54	1.2412	1.6844	155	148	95.4838709677419
2L06-10_A	T0555TS481_2	T0555	2.81	0.8905	1.3942	155	148	95.4838709677419
2L06-10_A	T0555TS481_3	T0555	2.75	-0.5127	0.4251	155	148	95.4838709677419
2L06-10_A	T0555TS481_4	T0555	2.71	0.8905	1.3942	155	148	95.4838709677419
2L06-10_A	T0555TS481_5	T0555	2.51	2.3813	2.6860	155	148	95.4838709677419
2L06-10_A	T0555TS490_1	T0555	2.84	0.9781	1.4656	155	148	95.4838709677419
2L06-10_A	T0555TS490_2	T0555	2.84	1.1535	1.6108	155	148	95.4838709677419
2L06-10_A	T0555TS490_3	T0555	2.78	1.9428	2.2931	155	148	95.4838709677419
2L06-10_A	T0555TS490_4	T0555	2.85	1.5920	1.9850	155	148	95.4838709677419
2L06-10_A	T0555TS490_5	T0555	2.79	3.6967	3.8929	155	148	95.4838709677419
2L06-11_A	2L06-12_A	T0555	1.77	7.9921	7.9046	155	155	100
2L06-11_A	2L06-13_A	T0555	2.10	8.4161	8.3014	155	155	100
2L06-11_A	2L06-14_A	T0555	1.68	7.9921	7.9046	155	155	100
2L06-11_A	2L06-15_A	T0555	1.81	8.2465	8.1427	155	155	100
2L06-11_A	2L06-16_A	T0555	1.45	8.1617	8.0633	155	155	100
2L06-11_A	2L06-17_A	T0555	2.73	8.0769	7.9840	155	155	100
2L06-11_A	2L06-18_A	T0555	1.93	8.1617	8.0633	155	155	100
2L06-11_A	2L06-19_A	T0555	2.50	8.0769	7.9840	155	155	100
2L06-11_A	2L06-1_A	T0555	1.90	8.2465	8.1427	155	155	100
2L06-11_A	2L06-20_A	T0555	1.47	8.3313	8.2221	155	155	100
2L06-11_A	2L06-2_A	T0555	2.62	8.1617	8.0633	155	155	100
2L06-11_A	2L06-3_A	T0555	1.63	7.9921	7.9046	155	155	100
2L06-11_A	2L06-4_A	T0555	1.63	7.5682	7.5078	155	155	100
2L06-11_A	2L06-5_A	T0555	1.76	7.7378	7.6665	155	155	100
2L06-11_A	2L06-6_A	T0555	1.34	8.0769	7.9840	155	155	100
2L06-11_A	2L06-7_A	T0555	2.32	7.8226	7.7459	155	155	100
2L06-11_A	2L06-8_A	T0555	1.56	8.1617	8.0633	155	155	100
2L06-11_A	2L06-9_A	T0555	1.81	8.0769	7.9840	155	155	100
2L06-11_A	3OSJ_A	T0555	1.86	8.7360	8.6009	155	134	86.4516129032258
2L06-11_A	T0555AL285_1	T0555	2.66	-0.9820	0.2143	155	93	60
2L06-11_A	T0555AL285_2	T0555	3.22	-0.4818	0.4415	155	78	50.3225806451613
2L06-11_A	T0555AL285_3	T0555	2.60	-0.4617	0.4523	155	133	85.8064516129032
2L06-11_A	T0555AL285_4	T0555	2.73	-0.1054	0.6630	155	74	47.741935483871
2L06-11_A	T0555AL396_1	T0555	2.75	-0.3382	0.5215	155	122	78.7096774193548
2L06-11_A	T0555AL396_2	T0555	2.04	-0.5939	0.3834	155	100	64.5161290322581
2L06-11_A	T0555AL396_3	T0555	2.68	-0.1288	0.6481	155	107	69.0322580645161
2L06-11_A	T0555AL396_4	T0555	2.86	0.0263	0.7491	155	111	71.6129032258064
2L06-11_A	T0555AL396_5	T0555	2.87	-1.0782	0.1806	155	140	90.3225806451613
2L06-11_A	T0555TS001_1	T0555	2.42	0.4520	1.0517	155	148	95.4838709677419
2L06-11_A	T0555TS001_2	T0555	2.90	0.5397	1.1181	155	148	95.4838709677419
2L06-11_A	T0555TS001_3	T0555	2.08	-0.9512	0.2258	155	148	95.4838709677419
2L06-11_A	T0555TS001_4	T0555	2.53	0.4520	1.0517	155	148	95.4838709677419
2L06-11_A	T0555TS001_5	T0555	2.84	3.0829	3.3261	155	148	95.4838709677419
2L06-11_A	T0555TS002_1	T0555	2.97	1.6797	2.0614	155	148	95.4838709677419
2L06-11_A	T0555TS002_2	T0555	2.97	1.7674	2.1382	155	148	95.4838709677419
2L06-11_A	T0555TS002_3	T0555	2.47	0.7151	1.2541	155	148	95.4838709677419
2L06-11_A	T0555TS002_4	T0555	2.60	2.9952	3.2455	155	148	95.4838709677419
2L06-11_A	T0555TS002_5	T0555	2.85	1.8551	2.2155	155	148	95.4838709677419
2L06-11_A	T0555TS014_1	T0555	2.82	-0.2496	0.5736	155	148	95.4838709677419
2L06-11_A	T0555TS014_2	T0555	2.51	-1.8281	0.0268	155	148	95.4838709677419
2L06-11_A	T0555TS014_3	T0555	2.82	-1.4773	0.0759	155	148	95.4838709677419
2L06-11_A	T0555TS014_4	T0555	2.67	-0.7758	0.2978	155	148	95.4838709677419
2L06-11_A	T0555TS014_5	T0555	2.51	-0.3373	0.5220	155	148	95.4838709677419
2L06-11_A	T0555TS018_1	T0555	2.87	-1.3897	0.0941	155	148	95.4838709677419
2L06-11_A	T0555TS018_2	T0555	3.07	-0.3373	0.5220	155	148	95.4838709677419
2L06-11_A	T0555TS018_4	T0555	2.87	-1.3897	0.0941	155	148	95.4838709677419
2L06-11_A	T0555TS028_1	T0555	2.69	1.0658	1.5378	155	148	95.4838709677419
2L06-11_A	T0555TS028_2	T0555	2.78	-0.1619	0.6274	155	148	95.4838709677419
2L06-11_A	T0555TS028_3	T0555	2.61	-0.3373	0.5220	155	148	95.4838709677419
2L06-11_A	T0555TS028_4	T0555	3.11	-0.2496	0.5736	155	148	95.4838709677419
2L06-11_A	T0555TS028_5	T0555	2.72	-1.2143	0.1385	155	148	95.4838709677419
2L06-11_A	T0555TS037_1	T0555	3.14	0.1889	0.8605	155	148	95.4838709677419
2L06-11_A	T0555TS037_2	T0555	2.91	0.7151	1.2541	155	148	95.4838709677419
2L06-11_A	T0555TS037_3	T0555	3.01	0.9781	1.4656	155	148	95.4838709677419
2L06-11_A	T0555TS037_4	T0555	3.06	1.1535	1.6108	155	148	95.4838709677419
2L06-11_A	T0555TS037_5	T0555	3.15	0.8028	1.3237	155	148	95.4838709677419
2L06-11_A	T0555TS047_1	T0555	2.62	-0.1619	0.6274	155	148	95.4838709677419
2L06-11_A	T0555TS055_1	T0555	2.81	0.8905	1.3942	155	148	95.4838709677419
2L06-11_A	T0555TS055_2	T0555	2.84	2.1182	2.4494	155	148	95.4838709677419
2L06-11_A	T0555TS055_3	T0555	2.73	1.1535	1.6108	155	148	95.4838709677419
2L06-11_A	T0555TS055_4	T0555	2.99	1.2412	1.6844	155	148	95.4838709677419
2L06-11_A	T0555TS055_5	T0555	2.85	1.6797	2.0614	155	148	95.4838709677419
2L06-11_A	T0555TS056_1	T0555	2.57	1.0795	1.5491	155	117	75.4838709677419
2L06-11_A	T0555TS056_2	T0555	2.59	-0.4250	0.4724	155	148	95.4838709677419
2L06-11_A	T0555TS056_3	T0555	2.81	0.9781	1.4656	155	148	95.4838709677419
2L06-11_A	T0555TS056_4	T0555	2.87	-0.6004	0.3802	155	148	95.4838709677419
2L06-11_A	T0555TS056_5	T0555	2.46	-1.4773	0.0759	155	148	95.4838709677419
2L06-11_A	T0555TS060_1	T0555	2.88	0.7151	1.2541	155	148	95.4838709677419
2L06-11_A	T0555TS060_2	T0555	2.81	0.8905	1.3942	155	148	95.4838709677419
2L06-11_A	T0555TS060_3	T0555	2.99	2.6444	2.9248	155	148	95.4838709677419
2L06-11_A	T0555TS060_4	T0555	3.16	0.3643	0.9866	155	148	95.4838709677419
2L06-11_A	T0555TS060_5	T0555	3.03	3.4336	3.6494	155	148	95.4838709677419
2L06-11_A	T0555TS063_1	T0555	2.99	1.4166	1.8336	155	148	95.4838709677419
2L06-11_A	T0555TS063_2	T0555	2.71	0.4520	1.0517	155	148	95.4838709677419
2L06-11_A	T0555TS063_3	T0555	2.54	-0.4250	0.4724	155	148	95.4838709677419
2L06-11_A	T0555TS063_4	T0555	2.80	0.1012	0.7997	155	148	95.4838709677419
2L06-11_A	T0555TS063_5	T0555	3.14	-0.0742	0.6830	155	148	95.4838709677419
2L06-11_A	T0555TS077_1	T0555	3.31	-1.3020	0.1149	155	148	95.4838709677419
2L06-11_A	T0555TS077_2	T0555	2.76	-0.2496	0.5736	155	148	95.4838709677419
2L06-11_A	T0555TS077_3	T0555	2.71	0.8028	1.3237	155	148	95.4838709677419
2L06-11_A	T0555TS077_4	T0555	2.16	-1.0389	0.1940	155	148	95.4838709677419
2L06-11_A	T0555TS077_5	T0555	2.06	-1.3020	0.1149	155	148	95.4838709677419
2L06-11_A	T0555TS080_1	T0555	2.60	2.9952	3.2455	155	148	95.4838709677419
2L06-11_A	T0555TS080_2	T0555	2.79	0.3643	0.9866	155	148	95.4838709677419
2L06-11_A	T0555TS080_3	T0555	2.86	0.0135	0.7405	155	148	95.4838709677419
2L06-11_A	T0555TS080_4	T0555	2.78	0.0135	0.7405	155	148	95.4838709677419
2L06-11_A	T0555TS080_5	T0555	1.98	-1.3897	0.0941	155	148	95.4838709677419
2L06-11_A	T0555TS088_1	T0555	2.82	-0.2496	0.5736	155	148	95.4838709677419
2L06-11_A	T0555TS088_2	T0555	2.82	-0.2395	0.5797	155	147	94.8387096774194
2L06-11_A	T0555TS088_3	T0555	2.54	2.9332	3.1887	155	147	94.8387096774194
2L06-11_A	T0555TS088_4	T0555	2.52	2.9332	3.1887	155	147	94.8387096774194
2L06-11_A	T0555TS088_5	T0555	3.06	4.0790	4.2477	155	147	94.8387096774194
2L06-11_A	T0555TS094_1	T0555	2.88	0.7151	1.2541	155	148	95.4838709677419
2L06-11_A	T0555TS094_2	T0555	3.16	0.3643	0.9866	155	148	95.4838709677419
2L06-11_A	T0555TS094_3	T0555	3.14	1.3289	1.7587	155	148	95.4838709677419
2L06-11_A	T0555TS094_4	T0555	2.80	1.2412	1.6844	155	148	95.4838709677419
2L06-11_A	T0555TS094_5	T0555	2.84	1.0658	1.5378	155	148	95.4838709677419
2L06-11_A	T0555TS102_1	T0555	3.25	2.2936	2.6069	155	148	95.4838709677419
2L06-11_A	T0555TS102_2	T0555	2.61	1.2412	1.6844	155	148	95.4838709677419
2L06-11_A	T0555TS102_3	T0555	2.92	1.3289	1.7587	155	148	95.4838709677419
2L06-11_A	T0555TS102_4	T0555	3.01	1.3289	1.7587	155	148	95.4838709677419
2L06-11_A	T0555TS102_5	T0555	3.26	-0.4250	0.4724	155	148	95.4838709677419
2L06-11_A	T0555TS103_1	T0555	3.13	0.8905	1.3942	155	148	95.4838709677419
2L06-11_A	T0555TS103_2	T0555	2.44	0.4520	1.0517	155	148	95.4838709677419
2L06-11_A	T0555TS103_3	T0555	1.68	-1.1732	0.1505	155	31	20
2L06-11_A	T0555TS103_4	T0555	2.60	0.7186	1.2569	155	55	35.4838709677419
2L06-11_A	T0555TS103_5	T0555	2.47	1.0940	1.5611	155	107	69.0322580645161
2L06-11_A	T0555TS104_1	T0555	2.79	2.3813	2.6860	155	148	95.4838709677419
2L06-11_A	T0555TS113_1	T0555	2.80	1.6797	2.0614	155	148	95.4838709677419
2L06-11_A	T0555TS113_2	T0555	3.06	1.2412	1.6844	155	148	95.4838709677419
2L06-11_A	T0555TS113_3	T0555	2.91	0.9781	1.4656	155	148	95.4838709677419
2L06-11_A	T0555TS113_4	T0555	2.91	1.0658	1.5378	155	148	95.4838709677419
2L06-11_A	T0555TS113_5	T0555	2.89	0.7151	1.2541	155	148	95.4838709677419
2L06-11_A	T0555TS114_1	T0555	2.66	1.0225	1.5020	155	140	90.3225806451613
2L06-11_A	T0555TS114_2	T0555	2.70	1.2965	1.7311	155	140	90.3225806451613
2L06-11_A	T0555TS114_3	T0555	2.71	-0.1649	0.6255	155	140	90.3225806451613
2L06-11_A	T0555TS114_4	T0555	2.27	-0.0735	0.6835	155	140	90.3225806451613
2L06-11_A	T0555TS114_5	T0555	2.53	-1.7404	0.0358	155	148	95.4838709677419
2L06-11_A	T0555TS117_1	T0555	2.89	1.7113	2.0890	155	142	91.6129032258064
2L06-11_A	T0555TS117_2	T0555	2.87	1.0225	1.5020	155	140	90.3225806451613
2L06-11_A	T0555TS117_3	T0555	3.07	0.7170	1.2556	155	142	91.6129032258064
2L06-11_A	T0555TS117_4	T0555	2.87	1.7113	2.0890	155	142	91.6129032258064
2L06-11_A	T0555TS117_5	T0555	2.83	1.5305	1.9316	155	142	91.6129032258064
2L06-11_A	T0555TS119_1	T0555	2.74	2.2936	2.6069	155	148	95.4838709677419
2L06-11_A	T0555TS119_2	T0555	2.73	1.9428	2.2931	155	148	95.4838709677419
2L06-11_A	T0555TS119_3	T0555	2.55	3.1706	3.4068	155	148	95.4838709677419
2L06-11_A	T0555TS119_4	T0555	2.83	1.1535	1.6108	155	148	95.4838709677419
2L06-11_A	T0555TS119_5	T0555	2.97	1.5043	1.9090	155	148	95.4838709677419
2L06-11_A	T0555TS127_1	T0555	3.00	0.9062	1.4070	155	147	94.8387096774194
2L06-11_A	T0555TS127_2	T0555	2.39	-0.1514	0.6340	155	147	94.8387096774194
2L06-11_A	T0555TS127_3	T0555	2.29	-1.0389	0.1940	155	148	95.4838709677419
2L06-11_A	T0555TS127_4	T0555	2.45	-1.0389	0.1940	155	148	95.4838709677419
2L06-11_A	T0555TS127_5	T0555	2.60	-0.9527	0.2253	155	123	79.3548387096774
2L06-11_A	T0555TS129_1	T0555	2.48	-1.6527	0.0469	155	148	95.4838709677419
2L06-11_A	T0555TS129_2	T0555	2.94	-1.3897	0.0941	155	148	95.4838709677419
2L06-11_A	T0555TS129_3	T0555	2.70	-1.2143	0.1385	155	148	95.4838709677419
2L06-11_A	T0555TS129_4	T0555	2.74	-1.7404	0.0358	155	148	95.4838709677419
2L06-11_A	T0555TS129_5	T0555	2.49	-1.9158	0.0195	155	148	95.4838709677419
2L06-11_A	T0555TS142_1	T0555	2.20	-0.6004	0.3802	155	148	95.4838709677419
2L06-11_A	T0555TS142_2	T0555	2.52	1.0658	1.5378	155	148	95.4838709677419
2L06-11_A	T0555TS142_3	T0555	2.55	-0.5127	0.4251	155	148	95.4838709677419
2L06-11_A	T0555TS142_4	T0555	2.60	-0.7758	0.2978	155	148	95.4838709677419
2L06-11_A	T0555TS142_5	T0555	2.61	-1.3897	0.0941	155	148	95.4838709677419
2L06-11_A	T0555TS165_1	T0555	3.18	-0.8148	0.2809	155	119	76.7741935483871
2L06-11_A	T0555TS165_2	T0555	2.81	-0.6090	0.3759	155	119	76.7741935483871
2L06-11_A	T0555TS165_3	T0555	2.69	-0.3005	0.5434	155	119	76.7741935483871
2L06-11_A	T0555TS165_4	T0555	2.87	-0.6090	0.3759	155	119	76.7741935483871
2L06-11_A	T0555TS165_5	T0555	2.47	0.0957	0.7959	155	120	77.4193548387097
2L06-11_A	T0555TS166_1	T0555	2.84	0.8028	1.3237	155	148	95.4838709677419
2L06-11_A	T0555TS166_2	T0555	2.85	-1.0389	0.1940	155	148	95.4838709677419
2L06-11_A	T0555TS166_3	T0555	2.63	-0.7758	0.2978	155	148	95.4838709677419
2L06-11_A	T0555TS166_4	T0555	3.13	-0.3373	0.5220	155	148	95.4838709677419
2L06-11_A	T0555TS166_5	T0555	2.14	-1.3020	0.1149	155	148	95.4838709677419
2L06-11_A	T0555TS171_1	T0555	1.61	1.4527	1.8645	155	58	37.4193548387097
2L06-11_A	T0555TS173_1	T0555	2.67	0.9753	1.4633	155	117	75.4838709677419
2L06-11_A	T0555TS173_2	T0555	2.81	0.2299	0.8895	155	118	76.1290322580645
2L06-11_A	T0555TS173_3	T0555	2.69	1.5967	1.9890	155	113	72.9032258064516
2L06-11_A	T0555TS173_4	T0555	2.91	-1.1154	0.1684	155	118	76.1290322580645
2L06-11_A	T0555TS173_5	T0555	2.51	-1.0389	0.1940	155	148	95.4838709677419
2L06-11_A	T0555TS174_1	T0555	2.64	0.8905	1.3942	155	148	95.4838709677419
2L06-11_A	T0555TS174_2	T0555	2.83	0.5397	1.1181	155	148	95.4838709677419
2L06-11_A	T0555TS174_3	T0555	2.94	-0.3373	0.5220	155	148	95.4838709677419
2L06-11_A	T0555TS174_4	T0555	3.12	1.6797	2.0614	155	148	95.4838709677419
2L06-11_A	T0555TS174_5	T0555	2.81	-0.1619	0.6274	155	148	95.4838709677419
2L06-11_A	T0555TS207_1	T0555	2.85	-0.4250	0.4724	155	148	95.4838709677419
2L06-11_A	T0555TS207_2	T0555	2.43	-1.3020	0.1149	155	148	95.4838709677419
2L06-11_A	T0555TS207_3	T0555	2.72	0.4520	1.0517	155	148	95.4838709677419
2L06-11_A	T0555TS207_4	T0555	2.39	-1.1266	0.1648	155	148	95.4838709677419
2L06-11_A	T0555TS207_5	T0555	2.67	-1.0119	0.2034	155	118	76.1290322580645
2L06-11_A	T0555TS208_1	T0555	2.73	-0.1619	0.6274	155	148	95.4838709677419
2L06-11_A	T0555TS208_2	T0555	3.05	0.1889	0.8605	155	148	95.4838709677419
2L06-11_A	T0555TS208_3	T0555	2.90	-0.3373	0.5220	155	148	95.4838709677419
2L06-11_A	T0555TS208_4	T0555	3.13	-1.7404	0.0358	155	148	95.4838709677419
2L06-11_A	T0555TS208_5	T0555	2.63	-1.0389	0.1940	155	148	95.4838709677419
2L06-11_A	T0555TS213_1	T0555	2.39	-0.6389	0.3612	155	142	91.6129032258064
2L06-11_A	T0555TS213_2	T0555	2.84	-0.7683	0.3011	155	147	94.8387096774194
2L06-11_A	T0555TS213_3	T0555	2.55	-1.2922	0.1174	155	146	94.1935483870968
2L06-11_A	T0555TS213_4	T0555	2.77	0.8493	1.3610	155	145	93.5483870967742
2L06-11_A	T0555TS213_5	T0555	2.10	-1.0908	0.1764	155	142	91.6129032258064
2L06-11_A	T0555TS214_1	T0555	2.42	-0.6881	0.3377	155	148	95.4838709677419
2L06-11_A	T0555TS214_2	T0555	2.38	-0.9512	0.2258	155	148	95.4838709677419
2L06-11_A	T0555TS214_3	T0555	2.43	-0.2496	0.5736	155	148	95.4838709677419
2L06-11_A	T0555TS214_4	T0555	2.70	-0.4250	0.4724	155	148	95.4838709677419
2L06-11_A	T0555TS214_5	T0555	2.83	-0.8635	0.2605	155	148	95.4838709677419
2L06-11_A	T0555TS215_1	T0555	2.83	1.7674	2.1382	155	148	95.4838709677419
2L06-11_A	T0555TS215_2	T0555	2.62	1.9428	2.2931	155	148	95.4838709677419
2L06-11_A	T0555TS215_3	T0555	2.76	2.2936	2.6069	155	148	95.4838709677419
2L06-11_A	T0555TS215_4	T0555	2.66	3.2583	3.4875	155	148	95.4838709677419
2L06-11_A	T0555TS215_5	T0555	2.95	1.5920	1.9850	155	148	95.4838709677419
2L06-11_A	T0555TS218_1	T0555	2.68	1.6308	2.0186	155	146	94.1935483870968
2L06-11_A	T0555TS218_2	T0555	2.68	1.6308	2.0186	155	146	94.1935483870968
2L06-11_A	T0555TS218_3	T0555	3.14	1.0993	1.5656	155	146	94.1935483870968
2L06-11_A	T0555TS218_4	T0555	2.85	0.4793	1.0723	155	146	94.1935483870968
2L06-11_A	T0555TS218_5	T0555	2.86	1.0993	1.5656	155	146	94.1935483870968
2L06-11_A	T0555TS220_1	T0555	2.66	-1.2143	0.1385	155	148	95.4838709677419
2L06-11_A	T0555TS220_2	T0555	2.42	-0.1619	0.6274	155	148	95.4838709677419
2L06-11_A	T0555TS220_3	T0555	2.20	-0.6004	0.3802	155	148	95.4838709677419
2L06-11_A	T0555TS220_4	T0555	2.55	0.0135	0.7405	155	148	95.4838709677419
2L06-11_A	T0555TS220_5	T0555	3.02	0.5397	1.1181	155	148	95.4838709677419
2L06-11_A	T0555TS229_1	T0555	no_data	no_data	no_data	155	no_data	no_data
2L06-11_A	T0555TS229_2	T0555	no_data	no_data	no_data	155	no_data	no_data
2L06-11_A	T0555TS229_3	T0555	no_data	no_data	no_data	155	no_data	no_data
2L06-11_A	T0555TS229_4	T0555	no_data	no_data	no_data	155	no_data	no_data
2L06-11_A	T0555TS229_5	T0555	no_data	no_data	no_data	155	no_data	no_data
2L06-11_A	T0555TS236_1	T0555	2.69	0.8028	1.3237	155	148	95.4838709677419
2L06-11_A	T0555TS236_2	T0555	2.55	0.4891	1.0797	155	139	89.6774193548387
2L06-11_A	T0555TS236_3	T0555	2.60	0.3973	1.0110	155	139	89.6774193548387
2L06-11_A	T0555TS236_4	T0555	2.59	0.9482	1.4411	155	139	89.6774193548387
2L06-11_A	T0555TS236_5	T0555	2.81	-0.9512	0.2258	155	148	95.4838709677419
2L06-11_A	T0555TS244_1	T0555	2.37	-1.5650	0.0602	155	148	95.4838709677419
2L06-11_A	T0555TS244_2	T0555	2.00	-0.9033	0.2444	155	62	40
2L06-11_A	T0555TS244_3	T0555	2.49	-0.4203	0.4750	155	104	67.0967741935484
2L06-11_A	T0555TS244_4	T0555	1.85	-0.1607	0.6281	155	102	65.8064516129032
2L06-11_A	T0555TS244_5	T0555	2.04	0.9659	1.4556	155	103	66.4516129032258
2L06-11_A	T0555TS248_1	T0555	2.52	-2.0035	0.0139	155	148	95.4838709677419
2L06-11_A	T0555TS248_2	T0555	2.88	-0.5127	0.4251	155	148	95.4838709677419
2L06-11_A	T0555TS248_3	T0555	3.03	-1.2143	0.1385	155	148	95.4838709677419
2L06-11_A	T0555TS248_4	T0555	2.99	-1.2143	0.1385	155	148	95.4838709677419
2L06-11_A	T0555TS248_5	T0555	2.87	-1.1266	0.1648	155	148	95.4838709677419
2L06-11_A	T0555TS250_1	T0555	1.88	-1.1208	0.1667	155	147	94.8387096774194
2L06-11_A	T0555TS250_2	T0555	2.32	-0.6881	0.3377	155	148	95.4838709677419
2L06-11_A	T0555TS253_1	T0555	3.14	0.8028	1.3237	155	148	95.4838709677419
2L06-11_A	T0555TS253_2	T0555	2.95	1.5043	1.9090	155	148	95.4838709677419
2L06-11_A	T0555TS253_3	T0555	2.78	1.1535	1.6108	155	148	95.4838709677419
2L06-11_A	T0555TS253_4	T0555	3.14	1.3289	1.7587	155	148	95.4838709677419
2L06-11_A	T0555TS253_5	T0555	2.93	1.0658	1.5378	155	148	95.4838709677419
2L06-11_A	T0555TS257_1	T0555	2.54	-0.3373	0.5220	155	148	95.4838709677419
2L06-11_A	T0555TS257_2	T0555	2.84	-0.3373	0.5220	155	148	95.4838709677419
2L06-11_A	T0555TS257_3	T0555	2.76	0.7151	1.2541	155	148	95.4838709677419
2L06-11_A	T0555TS257_4	T0555	1.56	-1.1266	0.1648	155	148	95.4838709677419
2L06-11_A	T0555TS257_5	T0555	2.12	-1.1266	0.1648	155	148	95.4838709677419
2L06-11_A	T0555TS264_1	T0555	1.90	-1.4773	0.0759	155	148	95.4838709677419
2L06-11_A	T0555TS264_2	T0555	2.54	-1.1266	0.1648	155	148	95.4838709677419
2L06-11_A	T0555TS264_3	T0555	2.03	-0.6004	0.3802	155	148	95.4838709677419
2L06-11_A	T0555TS264_4	T0555	2.45	-0.6881	0.3377	155	148	95.4838709677419
2L06-11_A	T0555TS264_5	T0555	2.71	-0.4250	0.4724	155	148	95.4838709677419
2L06-11_A	T0555TS273_1	T0555	2.42	0.4520	1.0517	155	148	95.4838709677419
2L06-11_A	T0555TS273_2	T0555	2.90	0.5397	1.1181	155	148	95.4838709677419
2L06-11_A	T0555TS273_3	T0555	2.08	-0.9512	0.2258	155	148	95.4838709677419
2L06-11_A	T0555TS273_4	T0555	2.84	3.0829	3.3261	155	148	95.4838709677419
2L06-11_A	T0555TS273_5	T0555	2.53	0.4520	1.0517	155	148	95.4838709677419
2L06-11_A	T0555TS275_1	T0555	3.40	-0.7758	0.2978	155	148	95.4838709677419
2L06-11_A	T0555TS275_2	T0555	3.40	-0.7758	0.2978	155	148	95.4838709677419
2L06-11_A	T0555TS275_3	T0555	2.79	1.0658	1.5378	155	148	95.4838709677419
2L06-11_A	T0555TS275_4	T0555	2.27	-0.8635	0.2605	155	148	95.4838709677419
2L06-11_A	T0555TS275_5	T0555	2.11	-1.2143	0.1385	155	148	95.4838709677419
2L06-11_A	T0555TS276_1	T0555	2.27	-0.9512	0.2258	155	148	95.4838709677419
2L06-11_A	T0555TS276_2	T0555	3.05	0.7151	1.2541	155	148	95.4838709677419
2L06-11_A	T0555TS276_3	T0555	3.04	0.9781	1.4656	155	148	95.4838709677419
2L06-11_A	T0555TS276_4	T0555	2.96	-0.3373	0.5220	155	148	95.4838709677419
2L06-11_A	T0555TS276_5	T0555	2.19	-0.2496	0.5736	155	148	95.4838709677419
2L06-11_A	T0555TS286_1	T0555	2.27	-0.9512	0.2258	155	148	95.4838709677419
2L06-11_A	T0555TS286_2	T0555	3.05	0.7151	1.2541	155	148	95.4838709677419
2L06-11_A	T0555TS286_3	T0555	3.04	0.9781	1.4656	155	148	95.4838709677419
2L06-11_A	T0555TS286_4	T0555	2.96	-0.3373	0.5220	155	148	95.4838709677419
2L06-11_A	T0555TS286_5	T0555	2.19	-0.2496	0.5736	155	148	95.4838709677419
2L06-11_A	T0555TS289_1	T0555	2.12	-0.7758	0.2978	155	148	95.4838709677419
2L06-11_A	T0555TS291_1	T0555	1.71	-0.8635	0.2605	155	148	95.4838709677419
2L06-11_A	T0555TS291_2	T0555	2.73	-0.3373	0.5220	155	148	95.4838709677419
2L06-11_A	T0555TS291_3	T0555	2.52	-0.1619	0.6274	155	148	95.4838709677419
2L06-11_A	T0555TS291_4	T0555	1.97	-0.6881	0.3377	155	148	95.4838709677419
2L06-11_A	T0555TS291_5	T0555	2.37	-0.1619	0.6274	155	148	95.4838709677419
2L06-11_A	T0555TS296_1	T0555	2.15	-0.4470	0.4603	155	98	63.2258064516129
2L06-11_A	T0555TS296_2	T0555	2.90	0.5397	1.1181	155	148	95.4838709677419
2L06-11_A	T0555TS296_3	T0555	2.42	0.4520	1.0517	155	148	95.4838709677419
2L06-11_A	T0555TS296_4	T0555	2.53	0.4520	1.0517	155	148	95.4838709677419
2L06-11_A	T0555TS296_5	T0555	2.07	-0.8148	0.2809	155	119	76.7741935483871
2L06-11_A	T0555TS302_1	T0555	2.20	-0.6004	0.3802	155	148	95.4838709677419
2L06-11_A	T0555TS302_2	T0555	2.52	1.0658	1.5378	155	148	95.4838709677419
2L06-11_A	T0555TS302_3	T0555	2.55	-0.5127	0.4251	155	148	95.4838709677419
2L06-11_A	T0555TS302_4	T0555	2.60	-0.7758	0.2978	155	148	95.4838709677419
2L06-11_A	T0555TS302_5	T0555	2.61	-1.3897	0.0941	155	148	95.4838709677419
2L06-11_A	T0555TS304_1	T0555	2.86	-1.1266	0.1648	155	148	95.4838709677419
2L06-11_A	T0555TS304_2	T0555	2.67	-1.7404	0.0358	155	148	95.4838709677419
2L06-11_A	T0555TS304_3	T0555	2.31	-0.9512	0.2258	155	148	95.4838709677419
2L06-11_A	T0555TS304_4	T0555	2.95	0.5397	1.1181	155	148	95.4838709677419
2L06-11_A	T0555TS304_5	T0555	2.76	-0.1619	0.6274	155	148	95.4838709677419
2L06-11_A	T0555TS307_1	T0555	2.70	-1.3020	0.1149	155	148	95.4838709677419
2L06-11_A	T0555TS307_2	T0555	2.30	-1.3020	0.1149	155	148	95.4838709677419
2L06-11_A	T0555TS307_3	T0555	3.05	-1.0389	0.1940	155	148	95.4838709677419
2L06-11_A	T0555TS307_4	T0555	3.00	-1.3020	0.1149	155	148	95.4838709677419
2L06-11_A	T0555TS307_5	T0555	2.56	-0.9512	0.2258	155	148	95.4838709677419
2L06-11_A	T0555TS314_1	T0555	2.54	-1.4773	0.0759	155	148	95.4838709677419
2L06-11_A	T0555TS314_2	T0555	2.06	-1.5650	0.0602	155	148	95.4838709677419
2L06-11_A	T0555TS314_3	T0555	2.83	-0.8635	0.2605	155	148	95.4838709677419
2L06-11_A	T0555TS314_4	T0555	2.90	-0.6004	0.3802	155	148	95.4838709677419
2L06-11_A	T0555TS314_5	T0555	2.79	-2.2666	0.0042	155	148	95.4838709677419
2L06-11_A	T0555TS319_1	T0555	2.57	1.0795	1.5491	155	117	75.4838709677419
2L06-11_A	T0555TS319_2	T0555	2.81	0.2299	0.8895	155	118	76.1290322580645
2L06-11_A	T0555TS319_3	T0555	2.31	-1.2189	0.1372	155	118	76.1290322580645
2L06-11_A	T0555TS319_4	T0555	2.82	2.5067	2.7996	155	118	76.1290322580645
2L06-11_A	T0555TS319_5	T0555	2.66	2.3444	2.6528	155	113	72.9032258064516
2L06-11_A	T0555TS321_1	T0555	2.86	-0.2496	0.5736	155	148	95.4838709677419
2L06-11_A	T0555TS321_2	T0555	2.99	2.6444	2.9248	155	148	95.4838709677419
2L06-11_A	T0555TS321_3	T0555	3.08	-1.2143	0.1385	155	148	95.4838709677419
2L06-11_A	T0555TS321_4	T0555	2.44	2.3813	2.6860	155	148	95.4838709677419
2L06-11_A	T0555TS321_5	T0555	3.01	-1.4773	0.0759	155	148	95.4838709677419
2L06-11_A	T0555TS328_1	T0555	2.52	-1.2036	0.1416	155	146	94.1935483870968
2L06-11_A	T0555TS345_1	T0555	3.07	1.1535	1.6108	155	148	95.4838709677419
2L06-11_A	T0555TS345_2	T0555	2.96	1.5920	1.9850	155	148	95.4838709677419
2L06-11_A	T0555TS345_3	T0555	2.79	0.8905	1.3942	155	148	95.4838709677419
2L06-11_A	T0555TS345_4	T0555	3.05	0.7151	1.2541	155	148	95.4838709677419
2L06-11_A	T0555TS345_5	T0555	2.84	0.4520	1.0517	155	148	95.4838709677419
2L06-11_A	T0555TS346_1	T0555	2.21	-1.3897	0.0941	155	148	95.4838709677419
2L06-11_A	T0555TS350_1	T0555	2.65	-0.5127	0.4251	155	148	95.4838709677419
2L06-11_A	T0555TS350_2	T0555	2.75	-0.6004	0.3802	155	148	95.4838709677419
2L06-11_A	T0555TS350_3	T0555	3.04	0.2766	0.9229	155	148	95.4838709677419
2L06-11_A	T0555TS350_4	T0555	2.74	0.1012	0.7997	155	148	95.4838709677419
2L06-11_A	T0555TS350_5	T0555	2.63	0.1889	0.8605	155	148	95.4838709677419
2L06-11_A	T0555TS355_1	T0555	2.70	2.2936	2.6069	155	148	95.4838709677419
2L06-11_A	T0555TS355_2	T0555	3.05	0.2766	0.9229	155	148	95.4838709677419
2L06-11_A	T0555TS355_3	T0555	3.16	0.8028	1.3237	155	148	95.4838709677419
2L06-11_A	T0555TS355_4	T0555	3.14	1.5920	1.9850	155	148	95.4838709677419
2L06-11_A	T0555TS355_5	T0555	2.46	0.4520	1.0517	155	148	95.4838709677419
2L06-11_A	T0555TS361_1	T0555	3.13	1.2412	1.6844	155	148	95.4838709677419
2L06-11_A	T0555TS361_2	T0555	2.52	1.8551	2.2155	155	148	95.4838709677419
2L06-11_A	T0555TS361_3	T0555	2.80	1.4166	1.8336	155	148	95.4838709677419
2L06-11_A	T0555TS361_4	T0555	2.70	1.5920	1.9850	155	148	95.4838709677419
2L06-11_A	T0555TS361_5	T0555	2.96	1.5043	1.9090	155	148	95.4838709677419
2L06-11_A	T0555TS366_1	T0555	2.87	-0.5127	0.4251	155	148	95.4838709677419
2L06-11_A	T0555TS366_2	T0555	2.94	1.5920	1.9850	155	148	95.4838709677419
2L06-11_A	T0555TS366_3	T0555	1.88	-1.4773	0.0759	155	148	95.4838709677419
2L06-11_A	T0555TS366_4	T0555	2.97	0.1889	0.8605	155	148	95.4838709677419
2L06-11_A	T0555TS366_5	T0555	2.74	0.6274	1.1856	155	148	95.4838709677419
2L06-11_A	T0555TS380_1	T0555	3.16	0.3643	0.9866	155	148	95.4838709677419
2L06-11_A	T0555TS380_2	T0555	2.74	1.2412	1.6844	155	148	95.4838709677419
2L06-11_A	T0555TS380_3	T0555	2.78	2.4690	2.7654	155	148	95.4838709677419
2L06-11_A	T0555TS380_4	T0555	3.02	2.5567	2.8450	155	148	95.4838709677419
2L06-11_A	T0555TS380_5	T0555	2.74	2.4690	2.7654	155	148	95.4838709677419
2L06-11_A	T0555TS391_1	T0555	2.70	1.5920	1.9850	155	148	95.4838709677419
2L06-11_A	T0555TS395_1	T0555	3.08	0.8905	1.3942	155	148	95.4838709677419
2L06-11_A	T0555TS395_2	T0555	2.79	1.5920	1.9850	155	148	95.4838709677419
2L06-11_A	T0555TS395_3	T0555	3.08	2.2936	2.6069	155	148	95.4838709677419
2L06-11_A	T0555TS395_4	T0555	2.99	3.0829	3.3261	155	148	95.4838709677419
2L06-11_A	T0555TS395_5	T0555	2.90	3.0829	3.3261	155	148	95.4838709677419
2L06-11_A	T0555TS407_1	T0555	2.61	0.1889	0.8605	155	148	95.4838709677419
2L06-11_A	T0555TS407_2	T0555	2.88	0.7151	1.2541	155	148	95.4838709677419
2L06-11_A	T0555TS407_3	T0555	2.94	1.5920	1.9850	155	148	95.4838709677419
2L06-11_A	T0555TS407_4	T0555	3.03	1.3289	1.7587	155	148	95.4838709677419
2L06-11_A	T0555TS407_5	T0555	2.80	1.2412	1.6844	155	148	95.4838709677419
2L06-11_A	T0555TS409_1	T0555	2.80	-1.4773	0.0759	155	148	95.4838709677419
2L06-11_A	T0555TS409_2	T0555	3.02	0.7151	1.2541	155	148	95.4838709677419
2L06-11_A	T0555TS409_3	T0555	2.92	0.1889	0.8605	155	148	95.4838709677419
2L06-11_A	T0555TS409_4	T0555	2.31	-1.4773	0.0759	155	148	95.4838709677419
2L06-11_A	T0555TS409_5	T0555	2.51	-1.6527	0.0469	155	148	95.4838709677419
2L06-11_A	T0555TS418_1	T0555	2.67	-0.2496	0.5736	155	148	95.4838709677419
2L06-11_A	T0555TS418_2	T0555	2.93	2.9952	3.2455	155	148	95.4838709677419
2L06-11_A	T0555TS418_3	T0555	2.28	0.1889	0.8605	155	148	95.4838709677419
2L06-11_A	T0555TS418_4	T0555	2.88	4.7491	4.8718	155	148	95.4838709677419
2L06-11_A	T0555TS418_5	T0555	2.88	4.3106	4.4632	155	148	95.4838709677419
2L06-11_A	T0555TS419_1	T0555	2.84	0.8028	1.3237	155	148	95.4838709677419
2L06-11_A	T0555TS419_2	T0555	2.88	0.7151	1.2541	155	148	95.4838709677419
2L06-11_A	T0555TS419_3	T0555	2.86	-0.2496	0.5736	155	148	95.4838709677419
2L06-11_A	T0555TS419_4	T0555	2.64	0.8905	1.3942	155	148	95.4838709677419
2L06-11_A	T0555TS419_5	T0555	2.74	0.5397	1.1181	155	148	95.4838709677419
2L06-11_A	T0555TS420_1	T0555	2.83	-0.1128	0.6583	155	106	68.3870967741936
2L06-11_A	T0555TS428_1	T0555	2.88	0.7151	1.2541	155	148	95.4838709677419
2L06-11_A	T0555TS428_2	T0555	2.61	0.1889	0.8605	155	148	95.4838709677419
2L06-11_A	T0555TS428_3	T0555	3.03	3.4336	3.6494	155	148	95.4838709677419
2L06-11_A	T0555TS428_4	T0555	2.76	0.1012	0.7997	155	148	95.4838709677419
2L06-11_A	T0555TS428_5	T0555	2.65	1.6797	2.0614	155	148	95.4838709677419
2L06-11_A	T0555TS429_1	T0555	2.72	1.5920	1.9850	155	148	95.4838709677419
2L06-11_A	T0555TS429_2	T0555	2.76	-0.1760	0.6186	155	141	90.9677419354839
2L06-11_A	T0555TS429_3	T0555	2.44	1.5043	1.9090	155	148	95.4838709677419
2L06-11_A	T0555TS429_4	T0555	2.72	1.5920	1.9850	155	148	95.4838709677419
2L06-11_A	T0555TS429_5	T0555	2.78	1.6797	2.0614	155	148	95.4838709677419
2L06-11_A	T0555TS435_1	T0555	2.84	-0.6004	0.3802	155	148	95.4838709677419
2L06-11_A	T0555TS435_2	T0555	3.14	0.1889	0.8605	155	148	95.4838709677419
2L06-11_A	T0555TS435_3	T0555	3.04	-0.0742	0.6830	155	148	95.4838709677419
2L06-11_A	T0555TS435_4	T0555	2.90	1.0658	1.5378	155	148	95.4838709677419
2L06-11_A	T0555TS435_5	T0555	3.13	-1.1266	0.1648	155	148	95.4838709677419
2L06-11_A	T0555TS447_1	T0555	2.66	-1.2143	0.1385	155	148	95.4838709677419
2L06-11_A	T0555TS447_2	T0555	2.42	-0.1619	0.6274	155	148	95.4838709677419
2L06-11_A	T0555TS447_3	T0555	2.20	-0.6004	0.3802	155	148	95.4838709677419
2L06-11_A	T0555TS447_4	T0555	2.55	0.0135	0.7405	155	148	95.4838709677419
2L06-11_A	T0555TS447_5	T0555	3.02	0.5397	1.1181	155	148	95.4838709677419
2L06-11_A	T0555TS449_1	T0555	2.21	-1.3897	0.0941	155	148	95.4838709677419
2L06-11_A	T0555TS452_1	T0555	2.84	1.0658	1.5378	155	148	95.4838709677419
2L06-11_A	T0555TS452_2	T0555	2.80	1.2412	1.6844	155	148	95.4838709677419
2L06-11_A	T0555TS452_3	T0555	2.80	1.2412	1.6844	155	148	95.4838709677419
2L06-11_A	T0555TS452_4	T0555	3.10	1.1535	1.6108	155	148	95.4838709677419
2L06-11_A	T0555TS452_5	T0555	3.03	1.3289	1.7587	155	148	95.4838709677419
2L06-11_A	T0555TS453_1	T0555	2.21	-1.3897	0.0941	155	148	95.4838709677419
2L06-11_A	T0555TS457_1	T0555	3.05	1.1535	1.6108	155	148	95.4838709677419
2L06-11_A	T0555TS457_2	T0555	3.05	1.3289	1.7587	155	148	95.4838709677419
2L06-11_A	T0555TS457_3	T0555	2.81	0.9781	1.4656	155	148	95.4838709677419
2L06-11_A	T0555TS457_4	T0555	3.17	0.5397	1.1181	155	148	95.4838709677419
2L06-11_A	T0555TS457_5	T0555	3.05	1.1535	1.6108	155	148	95.4838709677419
2L06-11_A	T0555TS470_1	T0555	2.74	1.2412	1.6844	155	148	95.4838709677419
2L06-11_A	T0555TS470_2	T0555	2.88	0.7151	1.2541	155	148	95.4838709677419
2L06-11_A	T0555TS470_3	T0555	3.16	0.3643	0.9866	155	148	95.4838709677419
2L06-11_A	T0555TS470_4	T0555	2.74	2.4690	2.7654	155	148	95.4838709677419
2L06-11_A	T0555TS470_5	T0555	3.02	2.5567	2.8450	155	148	95.4838709677419
2L06-11_A	T0555TS471_1	T0555	2.83	1.9125	2.2663	155	117	75.4838709677419
2L06-11_A	T0555TS476_1	T0555	2.98	-1.2971	0.1162	155	147	94.8387096774194
2L06-11_A	T0555TS476_2	T0555	2.87	-0.8347	0.2724	155	144	92.9032258064516
2L06-11_A	T0555TS481_1	T0555	2.87	1.1535	1.6108	155	148	95.4838709677419
2L06-11_A	T0555TS481_2	T0555	2.95	0.7151	1.2541	155	148	95.4838709677419
2L06-11_A	T0555TS481_3	T0555	2.79	-0.6004	0.3802	155	148	95.4838709677419
2L06-11_A	T0555TS481_4	T0555	2.79	1.3289	1.7587	155	148	95.4838709677419
2L06-11_A	T0555TS481_5	T0555	2.63	2.7321	3.0047	155	148	95.4838709677419
2L06-11_A	T0555TS490_1	T0555	2.63	1.5920	1.9850	155	148	95.4838709677419
2L06-11_A	T0555TS490_2	T0555	3.26	1.1535	1.6108	155	148	95.4838709677419
2L06-11_A	T0555TS490_3	T0555	2.80	1.8551	2.2155	155	148	95.4838709677419
2L06-11_A	T0555TS490_4	T0555	3.07	0.8028	1.3237	155	148	95.4838709677419
2L06-11_A	T0555TS490_5	T0555	2.86	2.8198	3.0848	155	148	95.4838709677419
2L06-12_A	2L06-13_A	T0555	1.54	7.9074	7.8252	155	155	100
2L06-12_A	2L06-14_A	T0555	1.59	8.4161	8.3014	155	155	100
2L06-12_A	2L06-15_A	T0555	1.71	7.7378	7.6665	155	155	100
2L06-12_A	2L06-16_A	T0555	2.22	8.3313	8.2221	155	155	100
2L06-12_A	2L06-17_A	T0555	1.62	7.6530	7.5871	155	155	100
2L06-12_A	2L06-18_A	T0555	2.18	8.0769	7.9840	155	155	100
2L06-12_A	2L06-19_A	T0555	2.20	7.7378	7.6665	155	155	100
2L06-12_A	2L06-1_A	T0555	1.45	7.9921	7.9046	155	155	100
2L06-12_A	2L06-20_A	T0555	2.98	7.4834	7.4284	155	155	100
2L06-12_A	2L06-2_A	T0555	1.55	8.0769	7.9840	155	155	100
2L06-12_A	2L06-3_A	T0555	2.22	7.9921	7.9046	155	155	100
2L06-12_A	2L06-4_A	T0555	2.17	7.9921	7.9046	155	155	100
2L06-12_A	2L06-5_A	T0555	1.94	7.8226	7.7459	155	155	100
2L06-12_A	2L06-6_A	T0555	3.26	7.9921	7.9046	155	155	100
2L06-12_A	2L06-7_A	T0555	1.78	8.0769	7.9840	155	155	100
2L06-12_A	2L06-8_A	T0555	1.80	7.8226	7.7459	155	155	100
2L06-12_A	2L06-9_A	T0555	1.79	7.9074	7.8252	155	155	100
2L06-12_A	3OSJ_A	T0555	1.55	8.9256	8.7785	155	134	86.4516129032258
2L06-12_A	T0555AL285_1	T0555	1.64	-1.2283	0.1345	155	93	60
2L06-12_A	T0555AL285_2	T0555	1.74	-1.3222	0.1099	155	78	50.3225806451613
2L06-12_A	T0555AL285_3	T0555	2.66	-0.4617	0.4523	155	133	85.8064516129032
2L06-12_A	T0555AL285_4	T0555	2.73	-0.9788	0.2155	155	74	47.741935483871
2L06-12_A	T0555AL396_1	T0555	2.38	-1.0451	0.1918	155	122	78.7096774193548
2L06-12_A	T0555AL396_2	T0555	1.85	-0.4771	0.4440	155	100	64.5161290322581
2L06-12_A	T0555AL396_3	T0555	2.61	-0.2400	0.5794	155	107	69.0322580645161
2L06-12_A	T0555AL396_4	T0555	2.15	-0.0819	0.6781	155	111	71.6129032258064
2L06-12_A	T0555AL396_5	T0555	2.23	-1.5348	0.0653	155	140	90.3225806451613
2L06-12_A	T0555TS001_1	T0555	1.67	0.1012	0.7997	155	148	95.4838709677419
2L06-12_A	T0555TS001_2	T0555	2.84	0.6274	1.1856	155	148	95.4838709677419
2L06-12_A	T0555TS001_3	T0555	1.89	-0.7758	0.2978	155	148	95.4838709677419
2L06-12_A	T0555TS001_4	T0555	2.68	0.2766	0.9229	155	148	95.4838709677419
2L06-12_A	T0555TS001_5	T0555	2.66	4.0475	4.2185	155	148	95.4838709677419
2L06-12_A	T0555TS002_1	T0555	3.00	0.9781	1.4656	155	148	95.4838709677419
2L06-12_A	T0555TS002_2	T0555	3.04	1.6797	2.0614	155	148	95.4838709677419
2L06-12_A	T0555TS002_3	T0555	2.67	1.6797	2.0614	155	148	95.4838709677419
2L06-12_A	T0555TS002_4	T0555	2.89	3.2583	3.4875	155	148	95.4838709677419
2L06-12_A	T0555TS002_5	T0555	2.87	1.5920	1.9850	155	148	95.4838709677419
2L06-12_A	T0555TS014_1	T0555	3.02	0.0135	0.7405	155	148	95.4838709677419
2L06-12_A	T0555TS014_2	T0555	2.38	-1.6527	0.0469	155	148	95.4838709677419
2L06-12_A	T0555TS014_3	T0555	2.52	-1.5650	0.0602	155	148	95.4838709677419
2L06-12_A	T0555TS014_4	T0555	2.38	-1.3020	0.1149	155	148	95.4838709677419
2L06-12_A	T0555TS014_5	T0555	2.95	-1.8281	0.0268	155	148	95.4838709677419
2L06-12_A	T0555TS018_1	T0555	2.93	-1.0389	0.1940	155	148	95.4838709677419
2L06-12_A	T0555TS018_2	T0555	3.11	-0.1619	0.6274	155	148	95.4838709677419
2L06-12_A	T0555TS018_4	T0555	2.93	-1.0389	0.1940	155	148	95.4838709677419
2L06-12_A	T0555TS028_1	T0555	2.72	0.3643	0.9866	155	148	95.4838709677419
2L06-12_A	T0555TS028_2	T0555	2.62	-1.3020	0.1149	155	148	95.4838709677419
2L06-12_A	T0555TS028_3	T0555	2.64	-1.4773	0.0759	155	148	95.4838709677419
2L06-12_A	T0555TS028_4	T0555	3.23	0.0135	0.7405	155	148	95.4838709677419
2L06-12_A	T0555TS028_5	T0555	2.80	-1.0389	0.1940	155	148	95.4838709677419
2L06-12_A	T0555TS037_1	T0555	2.83	2.0305	2.3711	155	148	95.4838709677419
2L06-12_A	T0555TS037_2	T0555	3.03	1.3289	1.7587	155	148	95.4838709677419
2L06-12_A	T0555TS037_3	T0555	2.98	1.2412	1.6844	155	148	95.4838709677419
2L06-12_A	T0555TS037_4	T0555	2.78	0.8028	1.3237	155	148	95.4838709677419
2L06-12_A	T0555TS037_5	T0555	2.71	0.9781	1.4656	155	148	95.4838709677419
2L06-12_A	T0555TS047_1	T0555	2.52	-0.2496	0.5736	155	148	95.4838709677419
2L06-12_A	T0555TS055_1	T0555	2.83	2.6444	2.9248	155	148	95.4838709677419
2L06-12_A	T0555TS055_2	T0555	2.99	1.2412	1.6844	155	148	95.4838709677419
2L06-12_A	T0555TS055_3	T0555	2.77	1.9428	2.2931	155	148	95.4838709677419
2L06-12_A	T0555TS055_4	T0555	2.57	0.3643	0.9866	155	148	95.4838709677419
2L06-12_A	T0555TS055_5	T0555	2.99	1.4166	1.8336	155	148	95.4838709677419
2L06-12_A	T0555TS056_1	T0555	3.09	2.0167	2.3588	155	117	75.4838709677419
2L06-12_A	T0555TS056_2	T0555	2.84	-0.3373	0.5220	155	148	95.4838709677419
2L06-12_A	T0555TS056_3	T0555	2.84	0.0135	0.7405	155	148	95.4838709677419
2L06-12_A	T0555TS056_4	T0555	2.70	-0.0742	0.6830	155	148	95.4838709677419
2L06-12_A	T0555TS056_5	T0555	2.34	-1.3897	0.0941	155	148	95.4838709677419
2L06-12_A	T0555TS060_1	T0555	3.00	1.3289	1.7587	155	148	95.4838709677419
2L06-12_A	T0555TS060_2	T0555	2.83	2.6444	2.9248	155	148	95.4838709677419
2L06-12_A	T0555TS060_3	T0555	2.99	2.1182	2.4494	155	148	95.4838709677419
2L06-12_A	T0555TS060_4	T0555	2.89	1.9428	2.2931	155	148	95.4838709677419
2L06-12_A	T0555TS060_5	T0555	2.82	2.5567	2.8450	155	148	95.4838709677419
2L06-12_A	T0555TS063_1	T0555	2.98	1.4166	1.8336	155	148	95.4838709677419
2L06-12_A	T0555TS063_2	T0555	2.86	0.3643	0.9866	155	148	95.4838709677419
2L06-12_A	T0555TS063_3	T0555	2.69	0.1012	0.7997	155	148	95.4838709677419
2L06-12_A	T0555TS063_4	T0555	3.10	0.4520	1.0517	155	148	95.4838709677419
2L06-12_A	T0555TS063_5	T0555	2.59	-0.2496	0.5736	155	148	95.4838709677419
2L06-12_A	T0555TS077_1	T0555	3.11	-1.4773	0.0759	155	148	95.4838709677419
2L06-12_A	T0555TS077_2	T0555	2.39	-0.1619	0.6274	155	148	95.4838709677419
2L06-12_A	T0555TS077_3	T0555	2.78	0.5397	1.1181	155	148	95.4838709677419
2L06-12_A	T0555TS077_4	T0555	2.72	0.5397	1.1181	155	148	95.4838709677419
2L06-12_A	T0555TS077_5	T0555	2.07	-1.1266	0.1648	155	148	95.4838709677419
2L06-12_A	T0555TS080_1	T0555	2.89	3.2583	3.4875	155	148	95.4838709677419
2L06-12_A	T0555TS080_2	T0555	2.81	-0.1619	0.6274	155	148	95.4838709677419
2L06-12_A	T0555TS080_3	T0555	2.95	0.1012	0.7997	155	148	95.4838709677419
2L06-12_A	T0555TS080_4	T0555	1.98	-0.6004	0.3802	155	148	95.4838709677419
2L06-12_A	T0555TS080_5	T0555	2.32	-0.8635	0.2605	155	148	95.4838709677419
2L06-12_A	T0555TS088_1	T0555	3.00	-1.0389	0.1940	155	148	95.4838709677419
2L06-12_A	T0555TS088_2	T0555	3.00	-1.0327	0.1961	155	147	94.8387096774194
2L06-12_A	T0555TS088_3	T0555	2.87	3.5502	3.7572	155	147	94.8387096774194
2L06-12_A	T0555TS088_4	T0555	2.90	3.5502	3.7572	155	147	94.8387096774194
2L06-12_A	T0555TS088_5	T0555	2.91	2.9332	3.1887	155	147	94.8387096774194
2L06-12_A	T0555TS094_1	T0555	3.00	1.3289	1.7587	155	148	95.4838709677419
2L06-12_A	T0555TS094_2	T0555	2.89	1.9428	2.2931	155	148	95.4838709677419
2L06-12_A	T0555TS094_3	T0555	2.64	1.5920	1.9850	155	148	95.4838709677419
2L06-12_A	T0555TS094_4	T0555	2.41	-0.3373	0.5220	155	148	95.4838709677419
2L06-12_A	T0555TS094_5	T0555	2.41	-0.3373	0.5220	155	148	95.4838709677419
2L06-12_A	T0555TS102_1	T0555	3.08	2.0305	2.3711	155	148	95.4838709677419
2L06-12_A	T0555TS102_2	T0555	2.62	0.9781	1.4656	155	148	95.4838709677419
2L06-12_A	T0555TS102_3	T0555	2.90	0.8905	1.3942	155	148	95.4838709677419
2L06-12_A	T0555TS102_4	T0555	2.93	1.2412	1.6844	155	148	95.4838709677419
2L06-12_A	T0555TS102_5	T0555	3.25	-1.3020	0.1149	155	148	95.4838709677419
2L06-12_A	T0555TS103_1	T0555	2.88	1.3289	1.7587	155	148	95.4838709677419
2L06-12_A	T0555TS103_2	T0555	2.36	0.7151	1.2541	155	148	95.4838709677419
2L06-12_A	T0555TS103_3	T0555	2.34	0.7515	1.2829	155	31	20
2L06-12_A	T0555TS103_4	T0555	2.39	-0.3663	0.5053	155	55	35.4838709677419
2L06-12_A	T0555TS103_5	T0555	2.31	1.3163	1.7479	155	107	69.0322580645161
2L06-12_A	T0555TS104_1	T0555	2.77	2.0305	2.3711	155	148	95.4838709677419
2L06-12_A	T0555TS113_1	T0555	2.63	1.9428	2.2931	155	148	95.4838709677419
2L06-12_A	T0555TS113_2	T0555	2.92	2.2059	2.5280	155	148	95.4838709677419
2L06-12_A	T0555TS113_3	T0555	2.98	1.2412	1.6844	155	148	95.4838709677419
2L06-12_A	T0555TS113_4	T0555	2.75	1.2412	1.6844	155	148	95.4838709677419
2L06-12_A	T0555TS113_5	T0555	2.75	1.5043	1.9090	155	148	95.4838709677419
2L06-12_A	T0555TS114_1	T0555	2.36	-0.4389	0.4648	155	140	90.3225806451613
2L06-12_A	T0555TS114_2	T0555	2.42	0.1091	0.8052	155	140	90.3225806451613
2L06-12_A	T0555TS114_3	T0555	3.00	0.6571	1.2087	155	140	90.3225806451613
2L06-12_A	T0555TS114_4	T0555	2.61	0.3831	1.0005	155	140	90.3225806451613
2L06-12_A	T0555TS114_5	T0555	1.66	-1.3897	0.0941	155	148	95.4838709677419
2L06-12_A	T0555TS117_1	T0555	2.80	1.8920	2.2482	155	142	91.6129032258064
2L06-12_A	T0555TS117_2	T0555	2.99	-0.5302	0.4160	155	140	90.3225806451613
2L06-12_A	T0555TS117_3	T0555	2.76	-0.2773	0.5571	155	142	91.6129032258064
2L06-12_A	T0555TS117_4	T0555	3.02	2.1632	2.4897	155	142	91.6129032258064
2L06-12_A	T0555TS117_5	T0555	3.00	1.9824	2.3283	155	142	91.6129032258064
2L06-12_A	T0555TS119_1	T0555	2.97	2.0305	2.3711	155	148	95.4838709677419
2L06-12_A	T0555TS119_2	T0555	2.83	1.5920	1.9850	155	148	95.4838709677419
2L06-12_A	T0555TS119_3	T0555	2.93	3.0829	3.3261	155	148	95.4838709677419
2L06-12_A	T0555TS119_4	T0555	2.89	0.5397	1.1181	155	148	95.4838709677419
2L06-12_A	T0555TS119_5	T0555	2.73	0.6274	1.1856	155	148	95.4838709677419
2L06-12_A	T0555TS127_1	T0555	2.92	0.4655	1.0619	155	147	94.8387096774194
2L06-12_A	T0555TS127_2	T0555	2.78	0.4655	1.0619	155	147	94.8387096774194
2L06-12_A	T0555TS127_3	T0555	2.54	-1.0389	0.1940	155	148	95.4838709677419
2L06-12_A	T0555TS127_4	T0555	2.53	-1.0389	0.1940	155	148	95.4838709677419
2L06-12_A	T0555TS127_5	T0555	2.75	-0.8523	0.2651	155	123	79.3548387096774
2L06-12_A	T0555TS129_1	T0555	2.25	-2.0912	0.0096	155	148	95.4838709677419
2L06-12_A	T0555TS129_2	T0555	2.61	-1.7404	0.0358	155	148	95.4838709677419
2L06-12_A	T0555TS129_3	T0555	2.65	-1.8281	0.0268	155	148	95.4838709677419
2L06-12_A	T0555TS129_4	T0555	2.17	-1.8281	0.0268	155	148	95.4838709677419
2L06-12_A	T0555TS129_5	T0555	2.77	-1.5650	0.0602	155	148	95.4838709677419
2L06-12_A	T0555TS142_1	T0555	2.15	-0.6004	0.3802	155	148	95.4838709677419
2L06-12_A	T0555TS142_2	T0555	2.77	-0.7758	0.2978	155	148	95.4838709677419
2L06-12_A	T0555TS142_3	T0555	2.41	-0.9512	0.2258	155	148	95.4838709677419
2L06-12_A	T0555TS142_4	T0555	2.80	-1.6527	0.0469	155	148	95.4838709677419
2L06-12_A	T0555TS142_5	T0555	2.37	-0.4250	0.4724	155	148	95.4838709677419
2L06-12_A	T0555TS165_1	T0555	3.27	-0.9176	0.2388	155	119	76.7741935483871
2L06-12_A	T0555TS165_2	T0555	2.79	0.1109	0.8064	155	119	76.7741935483871
2L06-12_A	T0555TS165_3	T0555	2.72	0.0081	0.7369	155	119	76.7741935483871
2L06-12_A	T0555TS165_4	T0555	3.27	-0.3005	0.5434	155	119	76.7741935483871
2L06-12_A	T0555TS165_5	T0555	2.70	-1.6422	0.0484	155	120	77.4193548387097
2L06-12_A	T0555TS166_1	T0555	2.83	0.3643	0.9866	155	148	95.4838709677419
2L06-12_A	T0555TS166_2	T0555	2.53	-0.4250	0.4724	155	148	95.4838709677419
2L06-12_A	T0555TS166_3	T0555	2.69	-0.6004	0.3802	155	148	95.4838709677419
2L06-12_A	T0555TS166_4	T0555	2.58	-1.0389	0.1940	155	148	95.4838709677419
2L06-12_A	T0555TS166_5	T0555	2.90	-1.1266	0.1648	155	148	95.4838709677419
2L06-12_A	T0555TS171_1	T0555	1.53	1.4527	1.8645	155	58	37.4193548387097
2L06-12_A	T0555TS173_1	T0555	2.55	2.2249	2.5452	155	117	75.4838709677419
2L06-12_A	T0555TS173_2	T0555	2.52	-0.3910	0.4914	155	118	76.1290322580645
2L06-12_A	T0555TS173_3	T0555	2.55	1.0626	1.5352	155	113	72.9032258064516
2L06-12_A	T0555TS173_4	T0555	2.51	-1.1154	0.1684	155	118	76.1290322580645
2L06-12_A	T0555TS173_5	T0555	2.77	-1.1266	0.1648	155	148	95.4838709677419
2L06-12_A	T0555TS174_1	T0555	2.81	1.1535	1.6108	155	148	95.4838709677419
2L06-12_A	T0555TS174_2	T0555	2.97	0.1889	0.8605	155	148	95.4838709677419
2L06-12_A	T0555TS174_3	T0555	3.00	0.3643	0.9866	155	148	95.4838709677419
2L06-12_A	T0555TS174_4	T0555	2.92	1.5043	1.9090	155	148	95.4838709677419
2L06-12_A	T0555TS174_5	T0555	3.10	-0.5127	0.4251	155	148	95.4838709677419
2L06-12_A	T0555TS207_1	T0555	2.70	-0.6881	0.3377	155	148	95.4838709677419
2L06-12_A	T0555TS207_2	T0555	1.82	-1.6527	0.0469	155	148	95.4838709677419
2L06-12_A	T0555TS207_3	T0555	2.64	0.3643	0.9866	155	148	95.4838709677419
2L06-12_A	T0555TS207_4	T0555	2.28	-0.8635	0.2605	155	148	95.4838709677419
2L06-12_A	T0555TS207_5	T0555	1.92	-1.5294	0.0663	155	118	76.1290322580645
2L06-12_A	T0555TS208_1	T0555	2.69	-1.3897	0.0941	155	148	95.4838709677419
2L06-12_A	T0555TS208_2	T0555	2.93	-0.4250	0.4724	155	148	95.4838709677419
2L06-12_A	T0555TS208_3	T0555	2.93	-0.4250	0.4724	155	148	95.4838709677419
2L06-12_A	T0555TS208_4	T0555	2.70	-0.8635	0.2605	155	148	95.4838709677419
2L06-12_A	T0555TS208_5	T0555	2.37	-1.7404	0.0358	155	148	95.4838709677419
2L06-12_A	T0555TS213_1	T0555	2.53	-0.2773	0.5571	155	142	91.6129032258064
2L06-12_A	T0555TS213_2	T0555	3.37	-0.6802	0.3414	155	147	94.8387096774194
2L06-12_A	T0555TS213_3	T0555	2.50	-0.5836	0.3886	155	146	94.1935483870968
2L06-12_A	T0555TS213_4	T0555	2.81	0.4042	1.0161	155	145	93.5483870967742
2L06-12_A	T0555TS213_5	T0555	2.23	-0.6389	0.3612	155	142	91.6129032258064
2L06-12_A	T0555TS214_1	T0555	2.53	-0.7758	0.2978	155	148	95.4838709677419
2L06-12_A	T0555TS214_2	T0555	2.99	-0.8635	0.2605	155	148	95.4838709677419
2L06-12_A	T0555TS214_3	T0555	2.63	-0.6004	0.3802	155	148	95.4838709677419
2L06-12_A	T0555TS214_4	T0555	2.36	-0.3373	0.5220	155	148	95.4838709677419
2L06-12_A	T0555TS214_5	T0555	2.56	-0.7758	0.2978	155	148	95.4838709677419
2L06-12_A	T0555TS215_1	T0555	2.84	1.5920	1.9850	155	148	95.4838709677419
2L06-12_A	T0555TS215_2	T0555	2.51	1.7674	2.1382	155	148	95.4838709677419
2L06-12_A	T0555TS215_3	T0555	2.59	2.2059	2.5280	155	148	95.4838709677419
2L06-12_A	T0555TS215_4	T0555	3.20	2.9952	3.2455	155	148	95.4838709677419
2L06-12_A	T0555TS215_5	T0555	2.79	0.9781	1.4656	155	148	95.4838709677419
2L06-12_A	T0555TS218_1	T0555	3.01	1.6308	2.0186	155	146	94.1935483870968
2L06-12_A	T0555TS218_2	T0555	3.02	1.5422	1.9417	155	146	94.1935483870968
2L06-12_A	T0555TS218_3	T0555	2.76	0.8336	1.3484	155	146	94.1935483870968
2L06-12_A	T0555TS218_4	T0555	2.80	-1.3807	0.0961	155	146	94.1935483870968
2L06-12_A	T0555TS218_5	T0555	2.97	1.4536	1.8653	155	146	94.1935483870968
2L06-12_A	T0555TS220_1	T0555	2.18	-0.8635	0.2605	155	148	95.4838709677419
2L06-12_A	T0555TS220_2	T0555	3.23	0.0135	0.7405	155	148	95.4838709677419
2L06-12_A	T0555TS220_3	T0555	2.15	-0.6004	0.3802	155	148	95.4838709677419
2L06-12_A	T0555TS220_4	T0555	3.21	-0.0742	0.6830	155	148	95.4838709677419
2L06-12_A	T0555TS220_5	T0555	2.91	-1.8281	0.0268	155	148	95.4838709677419
2L06-12_A	T0555TS229_1	T0555	no_data	no_data	no_data	155	no_data	no_data
2L06-12_A	T0555TS229_2	T0555	no_data	no_data	no_data	155	no_data	no_data
2L06-12_A	T0555TS229_3	T0555	no_data	no_data	no_data	155	no_data	no_data
2L06-12_A	T0555TS229_4	T0555	no_data	no_data	no_data	155	no_data	no_data
2L06-12_A	T0555TS229_5	T0555	no_data	no_data	no_data	155	no_data	no_data
2L06-12_A	T0555TS236_1	T0555	2.55	0.1889	0.8605	155	148	95.4838709677419
2L06-12_A	T0555TS236_2	T0555	2.67	0.2137	0.8780	155	139	89.6774193548387
2L06-12_A	T0555TS236_3	T0555	2.77	0.7645	1.2933	155	139	89.6774193548387
2L06-12_A	T0555TS236_4	T0555	2.61	0.8563	1.3667	155	139	89.6774193548387
2L06-12_A	T0555TS236_5	T0555	2.61	-1.7404	0.0358	155	148	95.4838709677419
2L06-12_A	T0555TS244_1	T0555	2.83	-1.3897	0.0941	155	148	95.4838709677419
2L06-12_A	T0555TS244_2	T0555	1.53	-0.9033	0.2444	155	62	40
2L06-12_A	T0555TS244_3	T0555	2.63	-0.5338	0.4141	155	104	67.0967741935484
2L06-12_A	T0555TS244_4	T0555	1.98	0.8754	1.3821	155	102	65.8064516129032
2L06-12_A	T0555TS244_5	T0555	1.79	0.8516	1.3629	155	103	66.4516129032258
2L06-12_A	T0555TS248_1	T0555	3.03	-1.5650	0.0602	155	148	95.4838709677419
2L06-12_A	T0555TS248_2	T0555	3.33	-1.2143	0.1385	155	148	95.4838709677419
2L06-12_A	T0555TS248_3	T0555	3.28	-1.2143	0.1385	155	148	95.4838709677419
2L06-12_A	T0555TS248_4	T0555	3.31	-1.1266	0.1648	155	148	95.4838709677419
2L06-12_A	T0555TS248_5	T0555	3.30	-1.1266	0.1648	155	148	95.4838709677419
2L06-12_A	T0555TS250_1	T0555	2.67	-1.2090	0.1400	155	147	94.8387096774194
2L06-12_A	T0555TS250_2	T0555	2.74	-0.6881	0.3377	155	148	95.4838709677419
2L06-12_A	T0555TS253_1	T0555	2.84	2.2936	2.6069	155	148	95.4838709677419
2L06-12_A	T0555TS253_2	T0555	2.94	2.1182	2.4494	155	148	95.4838709677419
2L06-12_A	T0555TS253_3	T0555	2.65	1.5920	1.9850	155	148	95.4838709677419
2L06-12_A	T0555TS253_4	T0555	2.64	1.5920	1.9850	155	148	95.4838709677419
2L06-12_A	T0555TS253_5	T0555	3.20	1.0658	1.5378	155	148	95.4838709677419
2L06-12_A	T0555TS257_1	T0555	2.46	-0.4250	0.4724	155	148	95.4838709677419
2L06-12_A	T0555TS257_2	T0555	2.84	-0.7758	0.2978	155	148	95.4838709677419
2L06-12_A	T0555TS257_3	T0555	2.79	1.0658	1.5378	155	148	95.4838709677419
2L06-12_A	T0555TS257_4	T0555	2.92	-1.2143	0.1385	155	148	95.4838709677419
2L06-12_A	T0555TS257_5	T0555	2.29	-1.1266	0.1648	155	148	95.4838709677419
2L06-12_A	T0555TS264_1	T0555	1.78	-1.4773	0.0759	155	148	95.4838709677419
2L06-12_A	T0555TS264_2	T0555	2.58	-1.3020	0.1149	155	148	95.4838709677419
2L06-12_A	T0555TS264_3	T0555	2.77	-0.6004	0.3802	155	148	95.4838709677419
2L06-12_A	T0555TS264_4	T0555	1.93	-1.2143	0.1385	155	148	95.4838709677419
2L06-12_A	T0555TS264_5	T0555	1.94	-1.1266	0.1648	155	148	95.4838709677419
2L06-12_A	T0555TS273_1	T0555	1.67	0.1012	0.7997	155	148	95.4838709677419
2L06-12_A	T0555TS273_2	T0555	2.84	0.6274	1.1856	155	148	95.4838709677419
2L06-12_A	T0555TS273_3	T0555	1.89	-0.7758	0.2978	155	148	95.4838709677419
2L06-12_A	T0555TS273_4	T0555	2.66	4.0475	4.2185	155	148	95.4838709677419
2L06-12_A	T0555TS273_5	T0555	2.68	0.2766	0.9229	155	148	95.4838709677419
2L06-12_A	T0555TS275_1	T0555	2.49	-0.2496	0.5736	155	148	95.4838709677419
2L06-12_A	T0555TS275_2	T0555	2.49	-0.2496	0.5736	155	148	95.4838709677419
2L06-12_A	T0555TS275_3	T0555	2.97	1.6797	2.0614	155	148	95.4838709677419
2L06-12_A	T0555TS275_4	T0555	2.73	-0.7758	0.2978	155	148	95.4838709677419
2L06-12_A	T0555TS275_5	T0555	2.41	-1.3020	0.1149	155	148	95.4838709677419
2L06-12_A	T0555TS276_1	T0555	2.89	-0.7758	0.2978	155	148	95.4838709677419
2L06-12_A	T0555TS276_2	T0555	2.97	0.6274	1.1856	155	148	95.4838709677419
2L06-12_A	T0555TS276_3	T0555	3.13	0.8905	1.3942	155	148	95.4838709677419
2L06-12_A	T0555TS276_4	T0555	3.01	-0.3373	0.5220	155	148	95.4838709677419
2L06-12_A	T0555TS276_5	T0555	2.45	-0.7758	0.2978	155	148	95.4838709677419
2L06-12_A	T0555TS286_1	T0555	2.89	-0.7758	0.2978	155	148	95.4838709677419
2L06-12_A	T0555TS286_2	T0555	2.97	0.6274	1.1856	155	148	95.4838709677419
2L06-12_A	T0555TS286_3	T0555	3.13	0.8905	1.3942	155	148	95.4838709677419
2L06-12_A	T0555TS286_4	T0555	3.01	-0.3373	0.5220	155	148	95.4838709677419
2L06-12_A	T0555TS286_5	T0555	2.45	-0.7758	0.2978	155	148	95.4838709677419
2L06-12_A	T0555TS289_1	T0555	1.75	-0.6004	0.3802	155	148	95.4838709677419
2L06-12_A	T0555TS291_1	T0555	2.58	0.7151	1.2541	155	148	95.4838709677419
2L06-12_A	T0555TS291_2	T0555	2.44	-0.4250	0.4724	155	148	95.4838709677419
2L06-12_A	T0555TS291_3	T0555	2.13	-0.7758	0.2978	155	148	95.4838709677419
2L06-12_A	T0555TS291_4	T0555	2.00	-0.7758	0.2978	155	148	95.4838709677419
2L06-12_A	T0555TS291_5	T0555	2.47	-0.6881	0.3377	155	148	95.4838709677419
2L06-12_A	T0555TS296_1	T0555	3.12	-1.1583	0.1550	155	98	63.2258064516129
2L06-12_A	T0555TS296_2	T0555	2.84	0.6274	1.1856	155	148	95.4838709677419
2L06-12_A	T0555TS296_3	T0555	1.67	0.1012	0.7997	155	148	95.4838709677419
2L06-12_A	T0555TS296_4	T0555	2.68	0.2766	0.9229	155	148	95.4838709677419
2L06-12_A	T0555TS296_5	T0555	1.86	-0.8148	0.2809	155	119	76.7741935483871
2L06-12_A	T0555TS302_1	T0555	2.15	-0.6004	0.3802	155	148	95.4838709677419
2L06-12_A	T0555TS302_2	T0555	2.77	-0.7758	0.2978	155	148	95.4838709677419
2L06-12_A	T0555TS302_3	T0555	2.41	-0.9512	0.2258	155	148	95.4838709677419
2L06-12_A	T0555TS302_4	T0555	2.80	-1.6527	0.0469	155	148	95.4838709677419
2L06-12_A	T0555TS302_5	T0555	2.37	-0.4250	0.4724	155	148	95.4838709677419
2L06-12_A	T0555TS304_1	T0555	2.01	-1.4773	0.0759	155	148	95.4838709677419
2L06-12_A	T0555TS304_2	T0555	2.70	-1.5650	0.0602	155	148	95.4838709677419
2L06-12_A	T0555TS304_3	T0555	2.79	-1.3020	0.1149	155	148	95.4838709677419
2L06-12_A	T0555TS304_4	T0555	2.78	0.4520	1.0517	155	148	95.4838709677419
2L06-12_A	T0555TS304_5	T0555	2.86	-0.8635	0.2605	155	148	95.4838709677419
2L06-12_A	T0555TS307_1	T0555	2.30	-1.0389	0.1940	155	148	95.4838709677419
2L06-12_A	T0555TS307_2	T0555	2.62	-0.8635	0.2605	155	148	95.4838709677419
2L06-12_A	T0555TS307_3	T0555	2.71	-1.1266	0.1648	155	148	95.4838709677419
2L06-12_A	T0555TS307_4	T0555	2.70	-1.3897	0.0941	155	148	95.4838709677419
2L06-12_A	T0555TS307_5	T0555	2.76	-1.1266	0.1648	155	148	95.4838709677419
2L06-12_A	T0555TS314_1	T0555	3.10	-0.7758	0.2978	155	148	95.4838709677419
2L06-12_A	T0555TS314_2	T0555	2.65	-1.5650	0.0602	155	148	95.4838709677419
2L06-12_A	T0555TS314_3	T0555	2.44	-1.3020	0.1149	155	148	95.4838709677419
2L06-12_A	T0555TS314_4	T0555	2.63	-0.8635	0.2605	155	148	95.4838709677419
2L06-12_A	T0555TS314_5	T0555	2.63	-1.2143	0.1385	155	148	95.4838709677419
2L06-12_A	T0555TS319_1	T0555	3.09	2.0167	2.3588	155	117	75.4838709677419
2L06-12_A	T0555TS319_2	T0555	2.52	-0.3910	0.4914	155	118	76.1290322580645
2L06-12_A	T0555TS319_3	T0555	2.94	-0.8050	0.2851	155	118	76.1290322580645
2L06-12_A	T0555TS319_4	T0555	2.86	2.8172	3.0825	155	118	76.1290322580645
2L06-12_A	T0555TS319_5	T0555	2.91	2.4513	2.7493	155	113	72.9032258064516
2L06-12_A	T0555TS321_1	T0555	2.40	-0.6004	0.3802	155	148	95.4838709677419
2L06-12_A	T0555TS321_2	T0555	2.99	2.1182	2.4494	155	148	95.4838709677419
2L06-12_A	T0555TS321_3	T0555	1.89	-0.7758	0.2978	155	148	95.4838709677419
2L06-12_A	T0555TS321_4	T0555	2.85	1.0658	1.5378	155	148	95.4838709677419
2L06-12_A	T0555TS321_5	T0555	2.62	-0.6881	0.3377	155	148	95.4838709677419
2L06-12_A	T0555TS328_1	T0555	2.37	-1.1150	0.1685	155	146	94.1935483870968
2L06-12_A	T0555TS345_1	T0555	2.85	0.8905	1.3942	155	148	95.4838709677419
2L06-12_A	T0555TS345_2	T0555	2.74	1.6797	2.0614	155	148	95.4838709677419
2L06-12_A	T0555TS345_3	T0555	2.80	1.3289	1.7587	155	148	95.4838709677419
2L06-12_A	T0555TS345_4	T0555	2.78	0.7151	1.2541	155	148	95.4838709677419
2L06-12_A	T0555TS345_5	T0555	2.49	0.1012	0.7997	155	148	95.4838709677419
2L06-12_A	T0555TS346_1	T0555	3.07	-1.0389	0.1940	155	148	95.4838709677419
2L06-12_A	T0555TS350_1	T0555	3.18	0.3643	0.9866	155	148	95.4838709677419
2L06-12_A	T0555TS350_2	T0555	2.80	-1.1266	0.1648	155	148	95.4838709677419
2L06-12_A	T0555TS350_3	T0555	3.22	-0.0742	0.6830	155	148	95.4838709677419
2L06-12_A	T0555TS350_4	T0555	2.63	0.6274	1.1856	155	148	95.4838709677419
2L06-12_A	T0555TS350_5	T0555	2.71	0.1889	0.8605	155	148	95.4838709677419
2L06-12_A	T0555TS355_1	T0555	2.93	2.2059	2.5280	155	148	95.4838709677419
2L06-12_A	T0555TS355_2	T0555	2.09	0.2766	0.9229	155	148	95.4838709677419
2L06-12_A	T0555TS355_3	T0555	3.06	0.8905	1.3942	155	148	95.4838709677419
2L06-12_A	T0555TS355_4	T0555	2.94	1.5043	1.9090	155	148	95.4838709677419
2L06-12_A	T0555TS355_5	T0555	2.95	0.6274	1.1856	155	148	95.4838709677419
2L06-12_A	T0555TS361_1	T0555	2.70	1.4166	1.8336	155	148	95.4838709677419
2L06-12_A	T0555TS361_2	T0555	2.95	1.5043	1.9090	155	148	95.4838709677419
2L06-12_A	T0555TS361_3	T0555	2.71	0.9781	1.4656	155	148	95.4838709677419
2L06-12_A	T0555TS361_4	T0555	2.92	1.5043	1.9090	155	148	95.4838709677419
2L06-12_A	T0555TS361_5	T0555	3.14	1.1535	1.6108	155	148	95.4838709677419
2L06-12_A	T0555TS366_1	T0555	2.80	-0.0742	0.6830	155	148	95.4838709677419
2L06-12_A	T0555TS366_2	T0555	2.87	1.6797	2.0614	155	148	95.4838709677419
2L06-12_A	T0555TS366_3	T0555	2.51	-0.3373	0.5220	155	148	95.4838709677419
2L06-12_A	T0555TS366_4	T0555	3.00	0.3643	0.9866	155	148	95.4838709677419
2L06-12_A	T0555TS366_5	T0555	3.15	0.8028	1.3237	155	148	95.4838709677419
2L06-12_A	T0555TS380_1	T0555	2.89	1.9428	2.2931	155	148	95.4838709677419
2L06-12_A	T0555TS380_2	T0555	2.77	1.0658	1.5378	155	148	95.4838709677419
2L06-12_A	T0555TS380_3	T0555	2.97	2.2059	2.5280	155	148	95.4838709677419
2L06-12_A	T0555TS380_4	T0555	2.66	2.6444	2.9248	155	148	95.4838709677419
2L06-12_A	T0555TS380_5	T0555	2.95	2.0305	2.3711	155	148	95.4838709677419
2L06-12_A	T0555TS391_1	T0555	2.76	1.6797	2.0614	155	148	95.4838709677419
2L06-12_A	T0555TS395_1	T0555	3.16	0.9781	1.4656	155	148	95.4838709677419
2L06-12_A	T0555TS395_2	T0555	3.17	1.4166	1.8336	155	148	95.4838709677419
2L06-12_A	T0555TS395_3	T0555	3.20	0.3643	0.9866	155	148	95.4838709677419
2L06-12_A	T0555TS395_4	T0555	2.84	3.7844	3.9742	155	148	95.4838709677419
2L06-12_A	T0555TS395_5	T0555	3.04	2.8198	3.0848	155	148	95.4838709677419
2L06-12_A	T0555TS407_1	T0555	3.07	0.8028	1.3237	155	148	95.4838709677419
2L06-12_A	T0555TS407_2	T0555	3.00	1.3289	1.7587	155	148	95.4838709677419
2L06-12_A	T0555TS407_3	T0555	2.87	1.6797	2.0614	155	148	95.4838709677419
2L06-12_A	T0555TS407_4	T0555	2.41	-0.3373	0.5220	155	148	95.4838709677419
2L06-12_A	T0555TS407_5	T0555	2.41	-0.3373	0.5220	155	148	95.4838709677419
2L06-12_A	T0555TS409_1	T0555	2.27	-1.3897	0.0941	155	148	95.4838709677419
2L06-12_A	T0555TS409_2	T0555	2.88	0.2766	0.9229	155	148	95.4838709677419
2L06-12_A	T0555TS409_3	T0555	2.73	-0.3373	0.5220	155	148	95.4838709677419
2L06-12_A	T0555TS409_4	T0555	2.32	-1.5650	0.0602	155	148	95.4838709677419
2L06-12_A	T0555TS409_5	T0555	2.63	-0.8635	0.2605	155	148	95.4838709677419
2L06-12_A	T0555TS418_1	T0555	2.53	-0.5127	0.4251	155	148	95.4838709677419
2L06-12_A	T0555TS418_2	T0555	3.28	2.6444	2.9248	155	148	95.4838709677419
2L06-12_A	T0555TS418_3	T0555	2.71	0.8028	1.3237	155	148	95.4838709677419
2L06-12_A	T0555TS418_4	T0555	2.92	4.3106	4.4632	155	148	95.4838709677419
2L06-12_A	T0555TS418_5	T0555	3.03	3.5213	3.7305	155	148	95.4838709677419
2L06-12_A	T0555TS419_1	T0555	2.83	0.3643	0.9866	155	148	95.4838709677419
2L06-12_A	T0555TS419_2	T0555	3.00	1.3289	1.7587	155	148	95.4838709677419
2L06-12_A	T0555TS419_3	T0555	2.40	-0.6004	0.3802	155	148	95.4838709677419
2L06-12_A	T0555TS419_4	T0555	2.81	1.1535	1.6108	155	148	95.4838709677419
2L06-12_A	T0555TS419_5	T0555	3.04	0.9781	1.4656	155	148	95.4838709677419
2L06-12_A	T0555TS420_1	T0555	2.16	-1.4559	0.0801	155	106	68.3870967741936
2L06-12_A	T0555TS428_1	T0555	3.00	1.3289	1.7587	155	148	95.4838709677419
2L06-12_A	T0555TS428_2	T0555	3.07	0.8028	1.3237	155	148	95.4838709677419
2L06-12_A	T0555TS428_3	T0555	2.82	2.5567	2.8450	155	148	95.4838709677419
2L06-12_A	T0555TS428_4	T0555	2.31	-0.5127	0.4251	155	148	95.4838709677419
2L06-12_A	T0555TS428_5	T0555	2.68	1.2412	1.6844	155	148	95.4838709677419
2L06-12_A	T0555TS429_1	T0555	3.02	1.5920	1.9850	155	148	95.4838709677419
2L06-12_A	T0555TS429_2	T0555	2.83	-0.3577	0.5102	155	141	90.9677419354839
2L06-12_A	T0555TS429_3	T0555	2.96	1.3289	1.7587	155	148	95.4838709677419
2L06-12_A	T0555TS429_4	T0555	3.02	1.5920	1.9850	155	148	95.4838709677419
2L06-12_A	T0555TS429_5	T0555	2.87	1.6797	2.0614	155	148	95.4838709677419
2L06-12_A	T0555TS435_1	T0555	2.58	-0.9512	0.2258	155	148	95.4838709677419
2L06-12_A	T0555TS435_2	T0555	2.69	-0.0742	0.6830	155	148	95.4838709677419
2L06-12_A	T0555TS435_3	T0555	2.94	-1.1266	0.1648	155	148	95.4838709677419
2L06-12_A	T0555TS435_4	T0555	2.96	0.9781	1.4656	155	148	95.4838709677419
2L06-12_A	T0555TS435_5	T0555	2.61	-1.7404	0.0358	155	148	95.4838709677419
2L06-12_A	T0555TS447_1	T0555	2.18	-0.8635	0.2605	155	148	95.4838709677419
2L06-12_A	T0555TS447_2	T0555	3.23	0.0135	0.7405	155	148	95.4838709677419
2L06-12_A	T0555TS447_3	T0555	2.15	-0.6004	0.3802	155	148	95.4838709677419
2L06-12_A	T0555TS447_4	T0555	3.21	-0.0742	0.6830	155	148	95.4838709677419
2L06-12_A	T0555TS447_5	T0555	2.91	-1.8281	0.0268	155	148	95.4838709677419
2L06-12_A	T0555TS449_1	T0555	3.07	-1.0389	0.1940	155	148	95.4838709677419
2L06-12_A	T0555TS452_1	T0555	2.41	-0.3373	0.5220	155	148	95.4838709677419
2L06-12_A	T0555TS452_2	T0555	2.41	-0.3373	0.5220	155	148	95.4838709677419
2L06-12_A	T0555TS452_3	T0555	2.41	-0.3373	0.5220	155	148	95.4838709677419
2L06-12_A	T0555TS452_4	T0555	2.97	-0.5127	0.4251	155	148	95.4838709677419
2L06-12_A	T0555TS452_5	T0555	2.41	-0.3373	0.5220	155	148	95.4838709677419
2L06-12_A	T0555TS453_1	T0555	3.07	-1.0389	0.1940	155	148	95.4838709677419
2L06-12_A	T0555TS457_1	T0555	2.81	1.2412	1.6844	155	148	95.4838709677419
2L06-12_A	T0555TS457_2	T0555	2.92	1.8551	2.2155	155	148	95.4838709677419
2L06-12_A	T0555TS457_3	T0555	3.01	0.6274	1.1856	155	148	95.4838709677419
2L06-12_A	T0555TS457_4	T0555	2.98	1.5920	1.9850	155	148	95.4838709677419
2L06-12_A	T0555TS457_5	T0555	2.81	1.2412	1.6844	155	148	95.4838709677419
2L06-12_A	T0555TS470_1	T0555	2.77	1.0658	1.5378	155	148	95.4838709677419
2L06-12_A	T0555TS470_2	T0555	3.00	1.3289	1.7587	155	148	95.4838709677419
2L06-12_A	T0555TS470_3	T0555	2.89	1.9428	2.2931	155	148	95.4838709677419
2L06-12_A	T0555TS470_4	T0555	2.95	2.0305	2.3711	155	148	95.4838709677419
2L06-12_A	T0555TS470_5	T0555	2.66	2.6444	2.9248	155	148	95.4838709677419
2L06-12_A	T0555TS471_1	T0555	2.32	-0.8991	0.2461	155	117	75.4838709677419
2L06-12_A	T0555TS476_1	T0555	3.01	-1.1208	0.1667	155	147	94.8387096774194
2L06-12_A	T0555TS476_2	T0555	2.46	-1.1031	0.1724	155	144	92.9032258064516
2L06-12_A	T0555TS481_1	T0555	2.99	1.4166	1.8336	155	148	95.4838709677419
2L06-12_A	T0555TS481_2	T0555	3.00	1.0658	1.5378	155	148	95.4838709677419
2L06-12_A	T0555TS481_3	T0555	2.58	-0.4250	0.4724	155	148	95.4838709677419
2L06-12_A	T0555TS481_4	T0555	2.89	-0.2496	0.5736	155	148	95.4838709677419
2L06-12_A	T0555TS481_5	T0555	2.77	2.0305	2.3711	155	148	95.4838709677419
2L06-12_A	T0555TS490_1	T0555	2.49	1.2412	1.6844	155	148	95.4838709677419
2L06-12_A	T0555TS490_2	T0555	2.51	1.2412	1.6844	155	148	95.4838709677419
2L06-12_A	T0555TS490_3	T0555	2.84	1.6797	2.0614	155	148	95.4838709677419
2L06-12_A	T0555TS490_4	T0555	2.83	2.6444	2.9248	155	148	95.4838709677419
2L06-12_A	T0555TS490_5	T0555	2.82	3.4336	3.6494	155	148	95.4838709677419
2L06-13_A	2L06-14_A	T0555	1.49	7.9074	7.8252	155	155	100
2L06-13_A	2L06-15_A	T0555	1.65	8.2465	8.1427	155	155	100
2L06-13_A	2L06-16_A	T0555	1.81	7.9921	7.9046	155	155	100
2L06-13_A	2L06-17_A	T0555	1.94	8.5856	8.4602	155	155	100
2L06-13_A	2L06-18_A	T0555	2.52	7.9074	7.8252	155	155	100
2L06-13_A	2L06-19_A	T0555	1.81	7.7378	7.6665	155	155	100
2L06-13_A	2L06-1_A	T0555	1.60	7.9921	7.9046	155	155	100
2L06-13_A	2L06-20_A	T0555	1.78	7.6530	7.5871	155	155	100
2L06-13_A	2L06-2_A	T0555	2.83	7.5682	7.5078	155	155	100
2L06-13_A	2L06-3_A	T0555	1.59	7.8226	7.7459	155	155	100
2L06-13_A	2L06-4_A	T0555	1.97	7.6530	7.5871	155	155	100
2L06-13_A	2L06-5_A	T0555	1.32	7.9074	7.8252	155	155	100
2L06-13_A	2L06-6_A	T0555	1.91	7.7378	7.6665	155	155	100
2L06-13_A	2L06-7_A	T0555	1.28	7.8226	7.7459	155	155	100
2L06-13_A	2L06-8_A	T0555	2.15	7.7378	7.6665	155	155	100
2L06-13_A	2L06-9_A	T0555	2.56	7.7378	7.6665	155	155	100
2L06-13_A	3OSJ_A	T0555	1.44	8.8308	8.6897	155	134	86.4516129032258
2L06-13_A	T0555AL285_1	T0555	2.86	-1.1051	0.1717	155	93	60
2L06-13_A	T0555AL285_2	T0555	2.66	-0.4818	0.4415	155	78	50.3225806451613
2L06-13_A	T0555AL285_3	T0555	2.77	-0.4617	0.4523	155	133	85.8064516129032
2L06-13_A	T0555AL285_4	T0555	2.36	-0.8332	0.2730	155	74	47.741935483871
2L06-13_A	T0555AL396_1	T0555	2.37	-1.4491	0.0814	155	122	78.7096774193548
2L06-13_A	T0555AL396_2	T0555	1.92	-0.5939	0.3834	155	100	64.5161290322581
2L06-13_A	T0555AL396_3	T0555	2.46	-0.3512	0.5140	155	107	69.0322580645161
2L06-13_A	T0555AL396_4	T0555	2.11	-1.5970	0.0551	155	111	71.6129032258064
2L06-13_A	T0555AL396_5	T0555	2.20	-1.9002	0.0207	155	140	90.3225806451613
2L06-13_A	T0555TS001_1	T0555	1.58	0.0135	0.7405	155	148	95.4838709677419
2L06-13_A	T0555TS001_2	T0555	2.79	0.8028	1.3237	155	148	95.4838709677419
2L06-13_A	T0555TS001_3	T0555	2.06	-1.0389	0.1940	155	148	95.4838709677419
2L06-13_A	T0555TS001_4	T0555	2.61	0.1012	0.7997	155	148	95.4838709677419
2L06-13_A	T0555TS001_5	T0555	2.91	3.3459	3.5684	155	148	95.4838709677419
2L06-13_A	T0555TS002_1	T0555	2.82	2.0305	2.3711	155	148	95.4838709677419
2L06-13_A	T0555TS002_2	T0555	3.05	2.2059	2.5280	155	148	95.4838709677419
2L06-13_A	T0555TS002_3	T0555	2.95	1.5920	1.9850	155	148	95.4838709677419
2L06-13_A	T0555TS002_4	T0555	2.80	3.3459	3.5684	155	148	95.4838709677419
2L06-13_A	T0555TS002_5	T0555	2.98	1.2412	1.6844	155	148	95.4838709677419
2L06-13_A	T0555TS014_1	T0555	2.67	-0.0742	0.6830	155	148	95.4838709677419
2L06-13_A	T0555TS014_2	T0555	2.78	-1.9158	0.0195	155	148	95.4838709677419
2L06-13_A	T0555TS014_3	T0555	2.88	-0.8635	0.2605	155	148	95.4838709677419
2L06-13_A	T0555TS014_4	T0555	2.66	-0.3373	0.5220	155	148	95.4838709677419
2L06-13_A	T0555TS014_5	T0555	2.86	-0.5127	0.4251	155	148	95.4838709677419
2L06-13_A	T0555TS018_1	T0555	3.17	-1.6527	0.0469	155	148	95.4838709677419
2L06-13_A	T0555TS018_2	T0555	2.69	-0.4250	0.4724	155	148	95.4838709677419
2L06-13_A	T0555TS018_4	T0555	3.17	-1.6527	0.0469	155	148	95.4838709677419
2L06-13_A	T0555TS028_1	T0555	3.03	0.8905	1.3942	155	148	95.4838709677419
2L06-13_A	T0555TS028_2	T0555	2.47	-1.4773	0.0759	155	148	95.4838709677419
2L06-13_A	T0555TS028_3	T0555	2.74	0.4520	1.0517	155	148	95.4838709677419
2L06-13_A	T0555TS028_4	T0555	2.97	0.0135	0.7405	155	148	95.4838709677419
2L06-13_A	T0555TS028_5	T0555	2.80	-0.3373	0.5220	155	148	95.4838709677419
2L06-13_A	T0555TS037_1	T0555	2.77	2.5567	2.8450	155	148	95.4838709677419
2L06-13_A	T0555TS037_2	T0555	2.92	1.2412	1.6844	155	148	95.4838709677419
2L06-13_A	T0555TS037_3	T0555	2.53	2.2936	2.6069	155	148	95.4838709677419
2L06-13_A	T0555TS037_4	T0555	2.79	1.5920	1.9850	155	148	95.4838709677419
2L06-13_A	T0555TS037_5	T0555	2.72	0.4520	1.0517	155	148	95.4838709677419
2L06-13_A	T0555TS047_1	T0555	2.66	0.1889	0.8605	155	148	95.4838709677419
2L06-13_A	T0555TS055_1	T0555	2.70	2.1182	2.4494	155	148	95.4838709677419
2L06-13_A	T0555TS055_2	T0555	3.11	2.1182	2.4494	155	148	95.4838709677419
2L06-13_A	T0555TS055_3	T0555	2.93	1.8551	2.2155	155	148	95.4838709677419
2L06-13_A	T0555TS055_4	T0555	3.19	1.4166	1.8336	155	148	95.4838709677419
2L06-13_A	T0555TS055_5	T0555	2.83	1.1535	1.6108	155	148	95.4838709677419
2L06-13_A	T0555TS056_1	T0555	2.75	2.2249	2.5452	155	117	75.4838709677419
2L06-13_A	T0555TS056_2	T0555	2.64	-0.1619	0.6274	155	148	95.4838709677419
2L06-13_A	T0555TS056_3	T0555	2.70	-0.6881	0.3377	155	148	95.4838709677419
2L06-13_A	T0555TS056_4	T0555	3.18	-0.3373	0.5220	155	148	95.4838709677419
2L06-13_A	T0555TS056_5	T0555	2.71	-1.2143	0.1385	155	148	95.4838709677419
2L06-13_A	T0555TS060_1	T0555	3.06	1.5043	1.9090	155	148	95.4838709677419
2L06-13_A	T0555TS060_2	T0555	2.70	2.1182	2.4494	155	148	95.4838709677419
2L06-13_A	T0555TS060_3	T0555	3.14	2.9952	3.2455	155	148	95.4838709677419
2L06-13_A	T0555TS060_4	T0555	2.78	2.1182	2.4494	155	148	95.4838709677419
2L06-13_A	T0555TS060_5	T0555	2.87	2.5567	2.8450	155	148	95.4838709677419
2L06-13_A	T0555TS063_1	T0555	3.08	0.7151	1.2541	155	148	95.4838709677419
2L06-13_A	T0555TS063_2	T0555	2.60	0.3643	0.9866	155	148	95.4838709677419
2L06-13_A	T0555TS063_3	T0555	2.68	0.2766	0.9229	155	148	95.4838709677419
2L06-13_A	T0555TS063_4	T0555	2.98	-0.3373	0.5220	155	148	95.4838709677419
2L06-13_A	T0555TS063_5	T0555	2.75	0.1012	0.7997	155	148	95.4838709677419
2L06-13_A	T0555TS077_1	T0555	3.31	-0.7758	0.2978	155	148	95.4838709677419
2L06-13_A	T0555TS077_2	T0555	3.01	0.1889	0.8605	155	148	95.4838709677419
2L06-13_A	T0555TS077_3	T0555	3.34	-0.8635	0.2605	155	148	95.4838709677419
2L06-13_A	T0555TS077_4	T0555	2.34	-0.8635	0.2605	155	148	95.4838709677419
2L06-13_A	T0555TS077_5	T0555	1.92	-1.2143	0.1385	155	148	95.4838709677419
2L06-13_A	T0555TS080_1	T0555	2.80	3.3459	3.5684	155	148	95.4838709677419
2L06-13_A	T0555TS080_2	T0555	2.67	0.0135	0.7405	155	148	95.4838709677419
2L06-13_A	T0555TS080_3	T0555	3.13	-0.0742	0.6830	155	148	95.4838709677419
2L06-13_A	T0555TS080_4	T0555	2.84	-0.2496	0.5736	155	148	95.4838709677419
2L06-13_A	T0555TS080_5	T0555	2.54	-0.8635	0.2605	155	148	95.4838709677419
2L06-13_A	T0555TS088_1	T0555	2.80	-0.6881	0.3377	155	148	95.4838709677419
2L06-13_A	T0555TS088_2	T0555	2.80	-0.6802	0.3414	155	147	94.8387096774194
2L06-13_A	T0555TS088_3	T0555	3.07	3.5502	3.7572	155	147	94.8387096774194
2L06-13_A	T0555TS088_4	T0555	2.87	3.5502	3.7572	155	147	94.8387096774194
2L06-13_A	T0555TS088_5	T0555	3.01	2.6688	2.9470	155	147	94.8387096774194
2L06-13_A	T0555TS094_1	T0555	3.06	1.5043	1.9090	155	148	95.4838709677419
2L06-13_A	T0555TS094_2	T0555	2.78	2.1182	2.4494	155	148	95.4838709677419
2L06-13_A	T0555TS094_3	T0555	2.68	0.9781	1.4656	155	148	95.4838709677419
2L06-13_A	T0555TS094_4	T0555	2.82	1.4166	1.8336	155	148	95.4838709677419
2L06-13_A	T0555TS094_5	T0555	2.82	1.4166	1.8336	155	148	95.4838709677419
2L06-13_A	T0555TS102_1	T0555	3.08	2.6444	2.9248	155	148	95.4838709677419
2L06-13_A	T0555TS102_2	T0555	2.97	1.3289	1.7587	155	148	95.4838709677419
2L06-13_A	T0555TS102_3	T0555	2.89	1.5920	1.9850	155	148	95.4838709677419
2L06-13_A	T0555TS102_4	T0555	2.77	2.2059	2.5280	155	148	95.4838709677419
2L06-13_A	T0555TS102_5	T0555	2.78	-1.2143	0.1385	155	148	95.4838709677419
2L06-13_A	T0555TS103_1	T0555	3.02	1.4166	1.8336	155	148	95.4838709677419
2L06-13_A	T0555TS103_2	T0555	2.19	0.8905	1.3942	155	148	95.4838709677419
2L06-13_A	T0555TS103_3	T0555	2.82	2.4012	2.7040	155	31	20
2L06-13_A	T0555TS103_4	T0555	2.92	0.5378	1.1166	155	55	35.4838709677419
2L06-13_A	T0555TS103_5	T0555	2.26	1.5386	1.9387	155	107	69.0322580645161
2L06-13_A	T0555TS104_1	T0555	2.77	2.7321	3.0047	155	148	95.4838709677419
2L06-13_A	T0555TS113_1	T0555	2.90	1.2412	1.6844	155	148	95.4838709677419
2L06-13_A	T0555TS113_2	T0555	2.84	2.3813	2.6860	155	148	95.4838709677419
2L06-13_A	T0555TS113_3	T0555	3.16	1.2412	1.6844	155	148	95.4838709677419
2L06-13_A	T0555TS113_4	T0555	2.96	1.6797	2.0614	155	148	95.4838709677419
2L06-13_A	T0555TS113_5	T0555	2.70	1.5920	1.9850	155	148	95.4838709677419
2L06-13_A	T0555TS114_1	T0555	2.62	0.9311	1.4272	155	140	90.3225806451613
2L06-13_A	T0555TS114_2	T0555	2.72	1.1138	1.5776	155	140	90.3225806451613
2L06-13_A	T0555TS114_3	T0555	2.75	0.1091	0.8052	155	140	90.3225806451613
2L06-13_A	T0555TS114_4	T0555	2.96	0.8398	1.3534	155	140	90.3225806451613
2L06-13_A	T0555TS114_5	T0555	2.29	-1.3897	0.0941	155	148	95.4838709677419
2L06-13_A	T0555TS117_1	T0555	2.98	1.5305	1.9316	155	142	91.6129032258064
2L06-13_A	T0555TS117_2	T0555	2.88	1.2965	1.7311	155	140	90.3225806451613
2L06-13_A	T0555TS117_3	T0555	3.05	1.3497	1.7764	155	142	91.6129032258064
2L06-13_A	T0555TS117_4	T0555	2.99	1.8920	2.2482	155	142	91.6129032258064
2L06-13_A	T0555TS117_5	T0555	2.92	1.5305	1.9316	155	142	91.6129032258064
2L06-13_A	T0555TS119_1	T0555	2.79	0.9781	1.4656	155	148	95.4838709677419
2L06-13_A	T0555TS119_2	T0555	2.71	2.4690	2.7654	155	148	95.4838709677419
2L06-13_A	T0555TS119_3	T0555	2.61	3.2583	3.4875	155	148	95.4838709677419
2L06-13_A	T0555TS119_4	T0555	2.96	1.4166	1.8336	155	148	95.4838709677419
2L06-13_A	T0555TS119_5	T0555	3.07	2.2059	2.5280	155	148	95.4838709677419
2L06-13_A	T0555TS127_1	T0555	2.78	0.2893	0.9320	155	147	94.8387096774194
2L06-13_A	T0555TS127_2	T0555	3.32	-0.2395	0.5797	155	147	94.8387096774194
2L06-13_A	T0555TS127_3	T0555	2.57	-1.2143	0.1385	155	148	95.4838709677419
2L06-13_A	T0555TS127_4	T0555	2.50	-0.9512	0.2258	155	148	95.4838709677419
2L06-13_A	T0555TS127_5	T0555	2.64	-0.8523	0.2651	155	123	79.3548387096774
2L06-13_A	T0555TS129_1	T0555	2.75	-0.8635	0.2605	155	148	95.4838709677419
2L06-13_A	T0555TS129_2	T0555	2.65	-0.9512	0.2258	155	148	95.4838709677419
2L06-13_A	T0555TS129_3	T0555	3.17	-0.9512	0.2258	155	148	95.4838709677419
2L06-13_A	T0555TS129_4	T0555	3.06	-0.6881	0.3377	155	148	95.4838709677419
2L06-13_A	T0555TS129_5	T0555	2.73	-1.8281	0.0268	155	148	95.4838709677419
2L06-13_A	T0555TS142_1	T0555	3.33	-1.3897	0.0941	155	148	95.4838709677419
2L06-13_A	T0555TS142_2	T0555	2.84	0.8905	1.3942	155	148	95.4838709677419
2L06-13_A	T0555TS142_3	T0555	3.02	-0.4250	0.4724	155	148	95.4838709677419
2L06-13_A	T0555TS142_4	T0555	3.05	-0.5127	0.4251	155	148	95.4838709677419
2L06-13_A	T0555TS142_5	T0555	2.13	-0.2496	0.5736	155	148	95.4838709677419
2L06-13_A	T0555TS165_1	T0555	2.97	1.7566	2.1287	155	119	76.7741935483871
2L06-13_A	T0555TS165_2	T0555	2.94	2.2708	2.5864	155	119	76.7741935483871
2L06-13_A	T0555TS165_3	T0555	2.64	0.1109	0.8064	155	119	76.7741935483871
2L06-13_A	T0555TS165_4	T0555	2.84	1.9623	2.3104	155	119	76.7741935483871
2L06-13_A	T0555TS165_5	T0555	3.10	-1.2333	0.1332	155	120	77.4193548387097
2L06-13_A	T0555TS166_1	T0555	2.80	0.9781	1.4656	155	148	95.4838709677419
2L06-13_A	T0555TS166_2	T0555	2.62	-1.0389	0.1940	155	148	95.4838709677419
2L06-13_A	T0555TS166_3	T0555	2.99	0.1012	0.7997	155	148	95.4838709677419
2L06-13_A	T0555TS166_4	T0555	2.42	-0.7758	0.2978	155	148	95.4838709677419
2L06-13_A	T0555TS166_5	T0555	2.20	-1.3020	0.1149	155	148	95.4838709677419
2L06-13_A	T0555TS171_1	T0555	1.54	1.4527	1.8645	155	58	37.4193548387097
2L06-13_A	T0555TS173_1	T0555	3.24	0.7670	1.2953	155	117	75.4838709677419
2L06-13_A	T0555TS173_2	T0555	2.02	-0.1840	0.6136	155	118	76.1290322580645
2L06-13_A	T0555TS173_3	T0555	2.49	1.8104	2.1760	155	113	72.9032258064516
2L06-13_A	T0555TS173_4	T0555	2.83	0.0230	0.7468	155	118	76.1290322580645
2L06-13_A	T0555TS173_5	T0555	2.37	-1.4773	0.0759	155	148	95.4838709677419
2L06-13_A	T0555TS174_1	T0555	2.77	0.6274	1.1856	155	148	95.4838709677419
2L06-13_A	T0555TS174_2	T0555	2.92	-0.5127	0.4251	155	148	95.4838709677419
2L06-13_A	T0555TS174_3	T0555	2.99	0.6274	1.1856	155	148	95.4838709677419
2L06-13_A	T0555TS174_4	T0555	3.17	1.4166	1.8336	155	148	95.4838709677419
2L06-13_A	T0555TS174_5	T0555	3.01	0.3643	0.9866	155	148	95.4838709677419
2L06-13_A	T0555TS207_1	T0555	2.93	-0.6881	0.3377	155	148	95.4838709677419
2L06-13_A	T0555TS207_2	T0555	2.99	-1.5650	0.0602	155	148	95.4838709677419
2L06-13_A	T0555TS207_3	T0555	2.93	-0.0742	0.6830	155	148	95.4838709677419
2L06-13_A	T0555TS207_4	T0555	2.17	-1.1266	0.1648	155	148	95.4838709677419
2L06-13_A	T0555TS207_5	T0555	2.90	-0.5980	0.3814	155	118	76.1290322580645
2L06-13_A	T0555TS208_1	T0555	3.13	0.7151	1.2541	155	148	95.4838709677419
2L06-13_A	T0555TS208_2	T0555	2.56	-0.0742	0.6830	155	148	95.4838709677419
2L06-13_A	T0555TS208_3	T0555	2.53	-1.0389	0.1940	155	148	95.4838709677419
2L06-13_A	T0555TS208_4	T0555	2.54	-0.7758	0.2978	155	148	95.4838709677419
2L06-13_A	T0555TS208_5	T0555	2.32	-1.4773	0.0759	155	148	95.4838709677419
2L06-13_A	T0555TS213_1	T0555	2.32	-0.5485	0.4065	155	142	91.6129032258064
2L06-13_A	T0555TS213_2	T0555	2.64	1.6113	2.0017	155	147	94.8387096774194
2L06-13_A	T0555TS213_3	T0555	2.91	-1.3807	0.0961	155	146	94.1935483870968
2L06-13_A	T0555TS213_4	T0555	3.01	0.7603	1.2899	155	145	93.5483870967742
2L06-13_A	T0555TS213_5	T0555	2.76	-1.5428	0.0639	155	142	91.6129032258064
2L06-13_A	T0555TS214_1	T0555	2.16	-0.6881	0.3377	155	148	95.4838709677419
2L06-13_A	T0555TS214_2	T0555	2.46	-0.7758	0.2978	155	148	95.4838709677419
2L06-13_A	T0555TS214_3	T0555	3.11	-1.1266	0.1648	155	148	95.4838709677419
2L06-13_A	T0555TS214_4	T0555	2.60	-1.0389	0.1940	155	148	95.4838709677419
2L06-13_A	T0555TS214_5	T0555	2.80	-0.1619	0.6274	155	148	95.4838709677419
2L06-13_A	T0555TS215_1	T0555	2.72	2.2059	2.5280	155	148	95.4838709677419
2L06-13_A	T0555TS215_2	T0555	2.43	1.9428	2.2931	155	148	95.4838709677419
2L06-13_A	T0555TS215_3	T0555	2.81	0.9781	1.4656	155	148	95.4838709677419
2L06-13_A	T0555TS215_4	T0555	2.60	3.1706	3.4068	155	148	95.4838709677419
2L06-13_A	T0555TS215_5	T0555	2.95	1.0658	1.5378	155	148	95.4838709677419
2L06-13_A	T0555TS218_1	T0555	2.58	2.0736	2.4096	155	146	94.1935483870968
2L06-13_A	T0555TS218_2	T0555	2.58	2.0736	2.4096	155	146	94.1935483870968
2L06-13_A	T0555TS218_3	T0555	2.73	1.0107	1.4924	155	146	94.1935483870968
2L06-13_A	T0555TS218_4	T0555	2.54	1.6308	2.0186	155	146	94.1935483870968
2L06-13_A	T0555TS218_5	T0555	2.54	1.6308	2.0186	155	146	94.1935483870968
2L06-13_A	T0555TS220_1	T0555	2.65	-0.6004	0.3802	155	148	95.4838709677419
2L06-13_A	T0555TS220_2	T0555	3.12	0.0135	0.7405	155	148	95.4838709677419
2L06-13_A	T0555TS220_3	T0555	3.33	-1.3897	0.0941	155	148	95.4838709677419
2L06-13_A	T0555TS220_4	T0555	2.64	0.0135	0.7405	155	148	95.4838709677419
2L06-13_A	T0555TS220_5	T0555	2.81	-1.3897	0.0941	155	148	95.4838709677419
2L06-13_A	T0555TS229_1	T0555	no_data	no_data	no_data	155	no_data	no_data
2L06-13_A	T0555TS229_2	T0555	no_data	no_data	no_data	155	no_data	no_data
2L06-13_A	T0555TS229_3	T0555	no_data	no_data	no_data	155	no_data	no_data
2L06-13_A	T0555TS229_4	T0555	no_data	no_data	no_data	155	no_data	no_data
2L06-13_A	T0555TS229_5	T0555	no_data	no_data	no_data	155	no_data	no_data
2L06-13_A	T0555TS236_1	T0555	2.86	0.8905	1.3942	155	148	95.4838709677419
2L06-13_A	T0555TS236_2	T0555	2.40	0.3973	1.0110	155	139	89.6774193548387
2L06-13_A	T0555TS236_3	T0555	2.71	0.6727	1.2209	155	139	89.6774193548387
2L06-13_A	T0555TS236_4	T0555	2.93	0.7645	1.2933	155	139	89.6774193548387
2L06-13_A	T0555TS236_5	T0555	2.54	-1.2143	0.1385	155	148	95.4838709677419
2L06-13_A	T0555TS244_1	T0555	2.96	-0.6004	0.3802	155	148	95.4838709677419
2L06-13_A	T0555TS244_2	T0555	2.42	-0.5720	0.3945	155	62	40
2L06-13_A	T0555TS244_3	T0555	2.80	-0.8743	0.2560	155	104	67.0967741935484
2L06-13_A	T0555TS244_4	T0555	2.58	-0.3909	0.4914	155	102	65.8064516129032
2L06-13_A	T0555TS244_5	T0555	2.56	-0.5200	0.4213	155	103	66.4516129032258
2L06-13_A	T0555TS248_1	T0555	3.17	-1.4773	0.0759	155	148	95.4838709677419
2L06-13_A	T0555TS248_2	T0555	3.07	-1.2143	0.1385	155	148	95.4838709677419
2L06-13_A	T0555TS248_3	T0555	3.06	-1.3020	0.1149	155	148	95.4838709677419
2L06-13_A	T0555TS248_4	T0555	3.16	-1.4773	0.0759	155	148	95.4838709677419
2L06-13_A	T0555TS248_5	T0555	3.04	-1.3020	0.1149	155	148	95.4838709677419
2L06-13_A	T0555TS250_1	T0555	2.35	-0.5039	0.4298	155	147	94.8387096774194
2L06-13_A	T0555TS250_2	T0555	2.80	-0.6004	0.3802	155	148	95.4838709677419
2L06-13_A	T0555TS253_1	T0555	2.73	2.2936	2.6069	155	148	95.4838709677419
2L06-13_A	T0555TS253_2	T0555	3.01	1.7674	2.1382	155	148	95.4838709677419
2L06-13_A	T0555TS253_3	T0555	2.64	1.4166	1.8336	155	148	95.4838709677419
2L06-13_A	T0555TS253_4	T0555	2.68	0.9781	1.4656	155	148	95.4838709677419
2L06-13_A	T0555TS253_5	T0555	2.65	1.4166	1.8336	155	148	95.4838709677419
2L06-13_A	T0555TS257_1	T0555	2.53	0.6274	1.1856	155	148	95.4838709677419
2L06-13_A	T0555TS257_2	T0555	3.13	-1.1266	0.1648	155	148	95.4838709677419
2L06-13_A	T0555TS257_3	T0555	2.56	1.0658	1.5378	155	148	95.4838709677419
2L06-13_A	T0555TS257_4	T0555	2.26	-0.9512	0.2258	155	148	95.4838709677419
2L06-13_A	T0555TS257_5	T0555	2.38	-1.2143	0.1385	155	148	95.4838709677419
2L06-13_A	T0555TS264_1	T0555	1.89	-1.3897	0.0941	155	148	95.4838709677419
2L06-13_A	T0555TS264_2	T0555	2.73	-0.0742	0.6830	155	148	95.4838709677419
2L06-13_A	T0555TS264_3	T0555	2.41	-0.6004	0.3802	155	148	95.4838709677419
2L06-13_A	T0555TS264_4	T0555	2.52	-1.1266	0.1648	155	148	95.4838709677419
2L06-13_A	T0555TS264_5	T0555	2.56	-0.6004	0.3802	155	148	95.4838709677419
2L06-13_A	T0555TS273_1	T0555	1.58	0.0135	0.7405	155	148	95.4838709677419
2L06-13_A	T0555TS273_2	T0555	2.79	0.8028	1.3237	155	148	95.4838709677419
2L06-13_A	T0555TS273_3	T0555	2.06	-1.0389	0.1940	155	148	95.4838709677419
2L06-13_A	T0555TS273_4	T0555	2.91	3.3459	3.5684	155	148	95.4838709677419
2L06-13_A	T0555TS273_5	T0555	2.61	0.1012	0.7997	155	148	95.4838709677419
2L06-13_A	T0555TS275_1	T0555	3.09	0.2766	0.9229	155	148	95.4838709677419
2L06-13_A	T0555TS275_2	T0555	3.09	0.2766	0.9229	155	148	95.4838709677419
2L06-13_A	T0555TS275_3	T0555	2.65	1.5920	1.9850	155	148	95.4838709677419
2L06-13_A	T0555TS275_4	T0555	2.47	-0.6881	0.3377	155	148	95.4838709677419
2L06-13_A	T0555TS275_5	T0555	2.08	-1.0389	0.1940	155	148	95.4838709677419
2L06-13_A	T0555TS276_1	T0555	2.98	-0.8635	0.2605	155	148	95.4838709677419
2L06-13_A	T0555TS276_2	T0555	3.03	0.3643	0.9866	155	148	95.4838709677419
2L06-13_A	T0555TS276_3	T0555	2.98	1.5920	1.9850	155	148	95.4838709677419
2L06-13_A	T0555TS276_4	T0555	2.32	0.0135	0.7405	155	148	95.4838709677419
2L06-13_A	T0555TS276_5	T0555	2.92	-1.3897	0.0941	155	148	95.4838709677419
2L06-13_A	T0555TS286_1	T0555	2.98	-0.8635	0.2605	155	148	95.4838709677419
2L06-13_A	T0555TS286_2	T0555	3.03	0.3643	0.9866	155	148	95.4838709677419
2L06-13_A	T0555TS286_3	T0555	2.98	1.5920	1.9850	155	148	95.4838709677419
2L06-13_A	T0555TS286_4	T0555	2.32	0.0135	0.7405	155	148	95.4838709677419
2L06-13_A	T0555TS286_5	T0555	2.92	-1.3897	0.0941	155	148	95.4838709677419
2L06-13_A	T0555TS289_1	T0555	2.54	-0.6004	0.3802	155	148	95.4838709677419
2L06-13_A	T0555TS291_1	T0555	2.41	0.1012	0.7997	155	148	95.4838709677419
2L06-13_A	T0555TS291_2	T0555	2.69	-0.6004	0.3802	155	148	95.4838709677419
2L06-13_A	T0555TS291_3	T0555	3.03	-0.6881	0.3377	155	148	95.4838709677419
2L06-13_A	T0555TS291_4	T0555	1.94	-0.4250	0.4724	155	148	95.4838709677419
2L06-13_A	T0555TS291_5	T0555	2.79	-0.5127	0.4251	155	148	95.4838709677419
2L06-13_A	T0555TS296_1	T0555	2.17	-0.8027	0.2861	155	98	63.2258064516129
2L06-13_A	T0555TS296_2	T0555	2.79	0.8028	1.3237	155	148	95.4838709677419
2L06-13_A	T0555TS296_3	T0555	1.58	0.0135	0.7405	155	148	95.4838709677419
2L06-13_A	T0555TS296_4	T0555	2.61	0.1012	0.7997	155	148	95.4838709677419
2L06-13_A	T0555TS296_5	T0555	2.83	-0.5062	0.4285	155	119	76.7741935483871
2L06-13_A	T0555TS302_1	T0555	3.33	-1.3897	0.0941	155	148	95.4838709677419
2L06-13_A	T0555TS302_2	T0555	2.84	0.8905	1.3942	155	148	95.4838709677419
2L06-13_A	T0555TS302_3	T0555	3.02	-0.4250	0.4724	155	148	95.4838709677419
2L06-13_A	T0555TS302_4	T0555	3.05	-0.5127	0.4251	155	148	95.4838709677419
2L06-13_A	T0555TS302_5	T0555	2.13	-0.2496	0.5736	155	148	95.4838709677419
2L06-13_A	T0555TS304_1	T0555	2.27	-1.0389	0.1940	155	148	95.4838709677419
2L06-13_A	T0555TS304_2	T0555	2.78	0.1889	0.8605	155	148	95.4838709677419
2L06-13_A	T0555TS304_3	T0555	2.53	-0.7758	0.2978	155	148	95.4838709677419
2L06-13_A	T0555TS304_4	T0555	2.85	-1.3897	0.0941	155	148	95.4838709677419
2L06-13_A	T0555TS304_5	T0555	2.04	-1.3020	0.1149	155	148	95.4838709677419
2L06-13_A	T0555TS307_1	T0555	2.10	-1.5650	0.0602	155	148	95.4838709677419
2L06-13_A	T0555TS307_2	T0555	2.69	-0.7758	0.2978	155	148	95.4838709677419
2L06-13_A	T0555TS307_3	T0555	2.34	-1.3897	0.0941	155	148	95.4838709677419
2L06-13_A	T0555TS307_4	T0555	1.96	-1.3897	0.0941	155	148	95.4838709677419
2L06-13_A	T0555TS307_5	T0555	2.49	-0.9512	0.2258	155	148	95.4838709677419
2L06-13_A	T0555TS314_1	T0555	2.29	-0.6004	0.3802	155	148	95.4838709677419
2L06-13_A	T0555TS314_2	T0555	2.71	-1.3020	0.1149	155	148	95.4838709677419
2L06-13_A	T0555TS314_3	T0555	2.47	-0.6881	0.3377	155	148	95.4838709677419
2L06-13_A	T0555TS314_4	T0555	2.54	-0.4250	0.4724	155	148	95.4838709677419
2L06-13_A	T0555TS314_5	T0555	2.83	-1.9158	0.0195	155	148	95.4838709677419
2L06-13_A	T0555TS319_1	T0555	2.75	2.2249	2.5452	155	117	75.4838709677419
2L06-13_A	T0555TS319_2	T0555	2.02	-0.1840	0.6136	155	118	76.1290322580645
2L06-13_A	T0555TS319_3	T0555	2.11	-1.8399	0.0257	155	118	76.1290322580645
2L06-13_A	T0555TS319_4	T0555	2.90	2.7137	2.9879	155	118	76.1290322580645
2L06-13_A	T0555TS319_5	T0555	2.79	2.5581	2.8462	155	113	72.9032258064516
2L06-13_A	T0555TS321_1	T0555	1.94	-0.8635	0.2605	155	148	95.4838709677419
2L06-13_A	T0555TS321_2	T0555	3.14	2.9952	3.2455	155	148	95.4838709677419
2L06-13_A	T0555TS321_3	T0555	2.25	-0.9512	0.2258	155	148	95.4838709677419
2L06-13_A	T0555TS321_4	T0555	2.67	1.6797	2.0614	155	148	95.4838709677419
2L06-13_A	T0555TS321_5	T0555	2.36	-1.7404	0.0358	155	148	95.4838709677419
2L06-13_A	T0555TS328_1	T0555	2.33	-1.1150	0.1685	155	146	94.1935483870968
2L06-13_A	T0555TS345_1	T0555	2.70	0.8905	1.3942	155	148	95.4838709677419
2L06-13_A	T0555TS345_2	T0555	2.85	1.4166	1.8336	155	148	95.4838709677419
2L06-13_A	T0555TS345_3	T0555	3.24	1.1535	1.6108	155	148	95.4838709677419
2L06-13_A	T0555TS345_4	T0555	3.05	0.5397	1.1181	155	148	95.4838709677419
2L06-13_A	T0555TS345_5	T0555	2.66	0.2766	0.9229	155	148	95.4838709677419
2L06-13_A	T0555TS346_1	T0555	2.62	-0.6004	0.3802	155	148	95.4838709677419
2L06-13_A	T0555TS350_1	T0555	2.39	0.2766	0.9229	155	148	95.4838709677419
2L06-13_A	T0555TS350_2	T0555	2.63	-0.6004	0.3802	155	148	95.4838709677419
2L06-13_A	T0555TS350_3	T0555	2.83	-0.6004	0.3802	155	148	95.4838709677419
2L06-13_A	T0555TS350_4	T0555	3.02	-0.4250	0.4724	155	148	95.4838709677419
2L06-13_A	T0555TS350_5	T0555	2.68	0.1012	0.7997	155	148	95.4838709677419
2L06-13_A	T0555TS355_1	T0555	2.58	2.2936	2.6069	155	148	95.4838709677419
2L06-13_A	T0555TS355_2	T0555	2.88	-0.2496	0.5736	155	148	95.4838709677419
2L06-13_A	T0555TS355_3	T0555	3.01	1.5043	1.9090	155	148	95.4838709677419
2L06-13_A	T0555TS355_4	T0555	2.81	1.6797	2.0614	155	148	95.4838709677419
2L06-13_A	T0555TS355_5	T0555	2.83	0.0135	0.7405	155	148	95.4838709677419
2L06-13_A	T0555TS361_1	T0555	2.94	1.6797	2.0614	155	148	95.4838709677419
2L06-13_A	T0555TS361_2	T0555	2.81	2.2059	2.5280	155	148	95.4838709677419
2L06-13_A	T0555TS361_3	T0555	2.84	1.2412	1.6844	155	148	95.4838709677419
2L06-13_A	T0555TS361_4	T0555	2.44	2.1182	2.4494	155	148	95.4838709677419
2L06-13_A	T0555TS361_5	T0555	2.77	1.5920	1.9850	155	148	95.4838709677419
2L06-13_A	T0555TS366_1	T0555	2.91	-0.0742	0.6830	155	148	95.4838709677419
2L06-13_A	T0555TS366_2	T0555	2.92	1.5920	1.9850	155	148	95.4838709677419
2L06-13_A	T0555TS366_3	T0555	1.85	-1.4773	0.0759	155	148	95.4838709677419
2L06-13_A	T0555TS366_4	T0555	3.03	0.0135	0.7405	155	148	95.4838709677419
2L06-13_A	T0555TS366_5	T0555	3.05	0.6274	1.1856	155	148	95.4838709677419
2L06-13_A	T0555TS380_1	T0555	2.78	2.1182	2.4494	155	148	95.4838709677419
2L06-13_A	T0555TS380_2	T0555	2.67	1.2412	1.6844	155	148	95.4838709677419
2L06-13_A	T0555TS380_3	T0555	2.84	2.5567	2.8450	155	148	95.4838709677419
2L06-13_A	T0555TS380_4	T0555	2.71	2.8198	3.0848	155	148	95.4838709677419
2L06-13_A	T0555TS380_5	T0555	2.89	2.5567	2.8450	155	148	95.4838709677419
2L06-13_A	T0555TS391_1	T0555	2.90	1.8551	2.2155	155	148	95.4838709677419
2L06-13_A	T0555TS395_1	T0555	2.63	1.6797	2.0614	155	148	95.4838709677419
2L06-13_A	T0555TS395_2	T0555	2.68	1.8551	2.2155	155	148	95.4838709677419
2L06-13_A	T0555TS395_3	T0555	2.65	0.9781	1.4656	155	148	95.4838709677419
2L06-13_A	T0555TS395_4	T0555	2.90	3.6090	3.8117	155	148	95.4838709677419
2L06-13_A	T0555TS395_5	T0555	3.25	2.6444	2.9248	155	148	95.4838709677419
2L06-13_A	T0555TS407_1	T0555	2.82	1.5920	1.9850	155	148	95.4838709677419
2L06-13_A	T0555TS407_2	T0555	3.06	1.5043	1.9090	155	148	95.4838709677419
2L06-13_A	T0555TS407_3	T0555	2.92	1.5920	1.9850	155	148	95.4838709677419
2L06-13_A	T0555TS407_4	T0555	2.71	0.6274	1.1856	155	148	95.4838709677419
2L06-13_A	T0555TS407_5	T0555	2.82	1.4166	1.8336	155	148	95.4838709677419
2L06-13_A	T0555TS409_1	T0555	2.54	-0.6004	0.3802	155	148	95.4838709677419
2L06-13_A	T0555TS409_2	T0555	2.68	0.1012	0.7997	155	148	95.4838709677419
2L06-13_A	T0555TS409_3	T0555	2.66	0.1012	0.7997	155	148	95.4838709677419
2L06-13_A	T0555TS409_4	T0555	3.05	-1.6527	0.0469	155	148	95.4838709677419
2L06-13_A	T0555TS409_5	T0555	2.61	-1.3020	0.1149	155	148	95.4838709677419
2L06-13_A	T0555TS418_1	T0555	2.47	0.4520	1.0517	155	148	95.4838709677419
2L06-13_A	T0555TS418_2	T0555	3.23	2.7321	3.0047	155	148	95.4838709677419
2L06-13_A	T0555TS418_3	T0555	2.72	0.8028	1.3237	155	148	95.4838709677419
2L06-13_A	T0555TS418_4	T0555	2.83	4.3983	4.5448	155	148	95.4838709677419
2L06-13_A	T0555TS418_5	T0555	3.27	4.0475	4.2185	155	148	95.4838709677419
2L06-13_A	T0555TS419_1	T0555	2.80	0.9781	1.4656	155	148	95.4838709677419
2L06-13_A	T0555TS419_2	T0555	3.06	1.5043	1.9090	155	148	95.4838709677419
2L06-13_A	T0555TS419_3	T0555	1.94	-0.8635	0.2605	155	148	95.4838709677419
2L06-13_A	T0555TS419_4	T0555	2.77	0.6274	1.1856	155	148	95.4838709677419
2L06-13_A	T0555TS419_5	T0555	2.26	-1.1266	0.1648	155	148	95.4838709677419
2L06-13_A	T0555TS420_1	T0555	2.82	-1.7917	0.0303	155	106	68.3870967741936
2L06-13_A	T0555TS428_1	T0555	3.06	1.5043	1.9090	155	148	95.4838709677419
2L06-13_A	T0555TS428_2	T0555	2.82	1.5920	1.9850	155	148	95.4838709677419
2L06-13_A	T0555TS428_3	T0555	2.87	2.5567	2.8450	155	148	95.4838709677419
2L06-13_A	T0555TS428_4	T0555	3.03	-0.2496	0.5736	155	148	95.4838709677419
2L06-13_A	T0555TS428_5	T0555	2.71	1.4166	1.8336	155	148	95.4838709677419
2L06-13_A	T0555TS429_1	T0555	2.87	1.6797	2.0614	155	148	95.4838709677419
2L06-13_A	T0555TS429_2	T0555	2.67	0.9143	1.4136	155	141	90.9677419354839
2L06-13_A	T0555TS429_3	T0555	2.58	1.7674	2.1382	155	148	95.4838709677419
2L06-13_A	T0555TS429_4	T0555	2.87	1.6797	2.0614	155	148	95.4838709677419
2L06-13_A	T0555TS429_5	T0555	3.06	1.6797	2.0614	155	148	95.4838709677419
2L06-13_A	T0555TS435_1	T0555	2.57	-0.6004	0.3802	155	148	95.4838709677419
2L06-13_A	T0555TS435_2	T0555	2.96	-0.6004	0.3802	155	148	95.4838709677419
2L06-13_A	T0555TS435_3	T0555	2.89	-1.6527	0.0469	155	148	95.4838709677419
2L06-13_A	T0555TS435_4	T0555	3.01	0.6274	1.1856	155	148	95.4838709677419
2L06-13_A	T0555TS435_5	T0555	2.50	-0.9512	0.2258	155	148	95.4838709677419
2L06-13_A	T0555TS447_1	T0555	2.65	-0.6004	0.3802	155	148	95.4838709677419
2L06-13_A	T0555TS447_2	T0555	3.12	0.0135	0.7405	155	148	95.4838709677419
2L06-13_A	T0555TS447_3	T0555	3.33	-1.3897	0.0941	155	148	95.4838709677419
2L06-13_A	T0555TS447_4	T0555	2.64	0.0135	0.7405	155	148	95.4838709677419
2L06-13_A	T0555TS447_5	T0555	2.81	-1.3897	0.0941	155	148	95.4838709677419
[truncated: 81,436 more rows]
