# Supplementary material for: Addressing the Role of Conformational Diversity in Protein Structure Prediction
Source: PLoS One. 2016 May 9;11(5):e0154923. doi: 10.1371/journal.pone.0154923 (PMC4861349; doi:10.1371/journal.pone.0154923)
Supplement: S1 Dataset — (GZ) [file pone.0154923.s002.gz › Palopoli-Monzon_2016_SI/Structural_alignments/SET_CASP/rmsd_mammoth_T0111.out.cov]

1E9I_A	2FYM_A	T0111	0.43	14.6923	14.1777	430	434	100.93023255814
1E9I_A	3H8A_A	T0111	0.42	14.6923	14.1777	430	431	100.232558139535
1E9I_A	T0111AL010_1	T0111	no_data	no_data	no_data	430	no_data	no_data
1E9I_A	T0111AL044_1	T0111	no_data	no_data	no_data	430	no_data	no_data
1E9I_A	T0111AL044_2	T0111	no_data	no_data	no_data	430	no_data	no_data
1E9I_A	T0111AL044_3	T0111	no_data	no_data	no_data	430	no_data	no_data
1E9I_A	T0111AL044_4	T0111	no_data	no_data	no_data	430	no_data	no_data
1E9I_A	T0111AL044_5	T0111	no_data	no_data	no_data	430	no_data	no_data
1E9I_A	T0111AL052_1	T0111	no_data	no_data	no_data	430	no_data	no_data
1E9I_A	T0111AL052_2	T0111	no_data	no_data	no_data	430	no_data	no_data
1E9I_A	T0111AL052_3	T0111	no_data	no_data	no_data	430	no_data	no_data
1E9I_A	T0111AL052_4	T0111	no_data	no_data	no_data	430	no_data	no_data
1E9I_A	T0111AL052_5	T0111	no_data	no_data	no_data	430	no_data	no_data
1E9I_A	T0111AL093_1	T0111	no_data	no_data	no_data	430	no_data	no_data
1E9I_A	T0111AL094_1	T0111	no_data	no_data	no_data	430	no_data	no_data
1E9I_A	T0111AL103_1	T0111	no_data	no_data	no_data	430	no_data	no_data
1E9I_A	T0111AL103_2	T0111	no_data	no_data	no_data	430	no_data	no_data
1E9I_A	T0111AL103_3	T0111	no_data	no_data	no_data	430	no_data	no_data
1E9I_A	T0111AL103_4	T0111	no_data	no_data	no_data	430	no_data	no_data
1E9I_A	T0111AL103_5	T0111	no_data	no_data	no_data	430	no_data	no_data
1E9I_A	T0111AL104_1	T0111	no_data	no_data	no_data	430	no_data	no_data
1E9I_A	T0111AL105_1	T0111	no_data	no_data	no_data	430	no_data	no_data
1E9I_A	T0111AL106_1	T0111	no_data	no_data	no_data	430	no_data	no_data
1E9I_A	T0111AL107_1	T0111	no_data	no_data	no_data	430	no_data	no_data
1E9I_A	T0111AL108_1	T0111	no_data	no_data	no_data	430	no_data	no_data
1E9I_A	T0111AL111_1	T0111	no_data	no_data	no_data	430	no_data	no_data
1E9I_A	T0111AL127_1u	T0111	no_data	no_data	no_data	430	no_data	no_data
1E9I_A	T0111AL127_2u	T0111	no_data	no_data	no_data	430	no_data	no_data
1E9I_A	T0111AL127_3u	T0111	no_data	no_data	no_data	430	no_data	no_data
1E9I_A	T0111AL127_4u	T0111	no_data	no_data	no_data	430	no_data	no_data
1E9I_A	T0111AL127_5u	T0111	no_data	no_data	no_data	430	no_data	no_data
1E9I_A	T0111AL132_1	T0111	no_data	no_data	no_data	430	no_data	no_data
1E9I_A	T0111AL132_2	T0111	no_data	no_data	no_data	430	no_data	no_data
1E9I_A	T0111AL132_3	T0111	no_data	no_data	no_data	430	no_data	no_data
1E9I_A	T0111AL132_4	T0111	no_data	no_data	no_data	430	no_data	no_data
1E9I_A	T0111AL132_5	T0111	no_data	no_data	no_data	430	no_data	no_data
1E9I_A	T0111AL133_1	T0111	no_data	no_data	no_data	430	no_data	no_data
1E9I_A	T0111AL137_1	T0111	no_data	no_data	no_data	430	no_data	no_data
1E9I_A	T0111AL150_1	T0111	no_data	no_data	no_data	430	no_data	no_data
1E9I_A	T0111AL158_1	T0111	no_data	no_data	no_data	430	no_data	no_data
1E9I_A	T0111AL158_2	T0111	no_data	no_data	no_data	430	no_data	no_data
1E9I_A	T0111AL158_3	T0111	no_data	no_data	no_data	430	no_data	no_data
1E9I_A	T0111AL158_4	T0111	no_data	no_data	no_data	430	no_data	no_data
1E9I_A	T0111AL158_5	T0111	no_data	no_data	no_data	430	no_data	no_data
1E9I_A	T0111AL170_1	T0111	no_data	no_data	no_data	430	no_data	no_data
1E9I_A	T0111AL170_2	T0111	no_data	no_data	no_data	430	no_data	no_data
1E9I_A	T0111AL170_3	T0111	no_data	no_data	no_data	430	no_data	no_data
1E9I_A	T0111AL170_4	T0111	no_data	no_data	no_data	430	no_data	no_data
1E9I_A	T0111AL170_5	T0111	no_data	no_data	no_data	430	no_data	no_data
1E9I_A	T0111AL173_1	T0111	no_data	no_data	no_data	430	no_data	no_data
1E9I_A	T0111AL229_1	T0111	no_data	no_data	no_data	430	no_data	no_data
1E9I_A	T0111AL259_1	T0111	no_data	no_data	no_data	430	no_data	no_data
1E9I_A	T0111AL259_2	T0111	no_data	no_data	no_data	430	no_data	no_data
1E9I_A	T0111AL259_3	T0111	no_data	no_data	no_data	430	no_data	no_data
1E9I_A	T0111AL259_4	T0111	no_data	no_data	no_data	430	no_data	no_data
1E9I_A	T0111AL259_5	T0111	no_data	no_data	no_data	430	no_data	no_data
1E9I_A	T0111AL260_1	T0111	no_data	no_data	no_data	430	no_data	no_data
1E9I_A	T0111AL260_2	T0111	no_data	no_data	no_data	430	no_data	no_data
1E9I_A	T0111AL260_3	T0111	no_data	no_data	no_data	430	no_data	no_data
1E9I_A	T0111AL260_4	T0111	no_data	no_data	no_data	430	no_data	no_data
1E9I_A	T0111AL260_5	T0111	no_data	no_data	no_data	430	no_data	no_data
1E9I_A	T0111AL273_1	T0111	no_data	no_data	no_data	430	no_data	no_data
1E9I_A	T0111AL273_2	T0111	no_data	no_data	no_data	430	no_data	no_data
1E9I_A	T0111AL273_3	T0111	no_data	no_data	no_data	430	no_data	no_data
1E9I_A	T0111AL274_1	T0111	no_data	no_data	no_data	430	no_data	no_data
1E9I_A	T0111AL274_2	T0111	no_data	no_data	no_data	430	no_data	no_data
1E9I_A	T0111AL274_3	T0111	no_data	no_data	no_data	430	no_data	no_data
1E9I_A	T0111AL274_4	T0111	no_data	no_data	no_data	430	no_data	no_data
1E9I_A	T0111AL274_5	T0111	no_data	no_data	no_data	430	no_data	no_data
1E9I_A	T0111AL280_1	T0111	no_data	no_data	no_data	430	no_data	no_data
1E9I_A	T0111AL280_2	T0111	no_data	no_data	no_data	430	no_data	no_data
1E9I_A	T0111AL280_3	T0111	no_data	no_data	no_data	430	no_data	no_data
1E9I_A	T0111AL331_1	T0111	no_data	no_data	no_data	430	no_data	no_data
1E9I_A	T0111AL357_1	T0111	no_data	no_data	no_data	430	no_data	no_data
1E9I_A	T0111AL389_1	T0111	no_data	no_data	no_data	430	no_data	no_data
1E9I_A	T0111AL389_2	T0111	no_data	no_data	no_data	430	no_data	no_data
1E9I_A	T0111AL389_3	T0111	no_data	no_data	no_data	430	no_data	no_data
1E9I_A	T0111AL389_4	T0111	no_data	no_data	no_data	430	no_data	no_data
1E9I_A	T0111AL389_5	T0111	no_data	no_data	no_data	430	no_data	no_data
1E9I_A	T0111AL395_1	T0111	no_data	no_data	no_data	430	no_data	no_data
1E9I_A	T0111AL395_2	T0111	no_data	no_data	no_data	430	no_data	no_data
1E9I_A	T0111AL395_3	T0111	no_data	no_data	no_data	430	no_data	no_data
1E9I_A	T0111AL395_4	T0111	no_data	no_data	no_data	430	no_data	no_data
1E9I_A	T0111AL395_5	T0111	no_data	no_data	no_data	430	no_data	no_data
1E9I_A	T0111AL401_1	T0111	no_data	no_data	no_data	430	no_data	no_data
1E9I_A	T0111AL401_2	T0111	no_data	no_data	no_data	430	no_data	no_data
1E9I_A	T0111AL401_3	T0111	no_data	no_data	no_data	430	no_data	no_data
1E9I_A	T0111AL401_4	T0111	no_data	no_data	no_data	430	no_data	no_data
1E9I_A	T0111AL401_5	T0111	no_data	no_data	no_data	430	no_data	no_data
1E9I_A	T0111AL453_1	T0111	no_data	no_data	no_data	430	no_data	no_data
1E9I_A	T0111DR324_1	T0111	no_data	no_data	no_data	430	no_data	no_data
1E9I_A	T0111RR017_1	T0111	no_data	no_data	no_data	430	no_data	no_data
1E9I_A	T0111RR392_1	T0111	no_data	no_data	no_data	430	no_data	no_data
1E9I_A	T0111SS010_1	T0111	no_data	no_data	no_data	430	no_data	no_data
1E9I_A	T0111SS017_1	T0111	no_data	no_data	no_data	430	no_data	no_data
1E9I_A	T0111SS018_1	T0111	no_data	no_data	no_data	430	no_data	no_data
1E9I_A	T0111SS018_2	T0111	no_data	no_data	no_data	430	no_data	no_data
1E9I_A	T0111SS031_1	T0111	no_data	no_data	no_data	430	no_data	no_data
1E9I_A	T0111SS039_1	T0111	no_data	no_data	no_data	430	no_data	no_data
1E9I_A	T0111SS052_1	T0111	no_data	no_data	no_data	430	no_data	no_data
1E9I_A	T0111SS055_1	T0111	no_data	no_data	no_data	430	no_data	no_data
1E9I_A	T0111SS065_1	T0111	no_data	no_data	no_data	430	no_data	no_data
1E9I_A	T0111SS065_2	T0111	no_data	no_data	no_data	430	no_data	no_data
1E9I_A	T0111SS094_1	T0111	no_data	no_data	no_data	430	no_data	no_data
1E9I_A	T0111SS111_1	T0111	no_data	no_data	no_data	430	no_data	no_data
1E9I_A	T0111SS115_1	T0111	no_data	no_data	no_data	430	no_data	no_data
1E9I_A	T0111SS137_1	T0111	no_data	no_data	no_data	430	no_data	no_data
1E9I_A	T0111SS150_1	T0111	no_data	no_data	no_data	430	no_data	no_data
1E9I_A	T0111SS151_1	T0111	no_data	no_data	no_data	430	no_data	no_data
1E9I_A	T0111SS197_1	T0111	no_data	no_data	no_data	430	no_data	no_data
1E9I_A	T0111SS214_1	T0111	no_data	no_data	no_data	430	no_data	no_data
1E9I_A	T0111SS216_1	T0111	no_data	no_data	no_data	430	no_data	no_data
1E9I_A	T0111SS251_1	T0111	no_data	no_data	no_data	430	no_data	no_data
1E9I_A	T0111SS258_1	T0111	no_data	no_data	no_data	430	no_data	no_data
1E9I_A	T0111SS273_1	T0111	no_data	no_data	no_data	430	no_data	no_data
1E9I_A	T0111SS281_1	T0111	no_data	no_data	no_data	430	no_data	no_data
1E9I_A	T0111SS325_1	T0111	no_data	no_data	no_data	430	no_data	no_data
1E9I_A	T0111SS342_1	T0111	no_data	no_data	no_data	430	no_data	no_data
1E9I_A	T0111SS385_1	T0111	no_data	no_data	no_data	430	no_data	no_data
1E9I_A	T0111SS402_1	T0111	no_data	no_data	no_data	430	no_data	no_data
1E9I_A	T0111SS453_1	T0111	no_data	no_data	no_data	430	no_data	no_data
1E9I_A	T0111SS510_1	T0111	no_data	no_data	no_data	430	no_data	no_data
1E9I_A	T0111SS530_1	T0111	no_data	no_data	no_data	430	no_data	no_data
1E9I_A	T0111TS012_1	T0111	1.53	13.9415	13.4748	430	428	99.5348837209302
1E9I_A	T0111TS012_2	T0111	1.83	8.6200	8.4923	430	430	100
1E9I_A	T0111TS012_3	T0111	2.60	7.3523	7.3056	430	351	81.6279069767442
1E9I_A	T0111TS012_4	T0111	2.69	7.0753	7.0464	430	331	76.9767441860465
1E9I_A	T0111TS012_5	T0111	1.87	8.3385	8.2288	430	430	100
1E9I_A	T0111TS017_1	T0111	1.97	13.4573	13.0214	430	428	99.5348837209302
1E9I_A	T0111TS018_1u	T0111	2.40	-1.5944	0.0555	430	431	100.232558139535
1E9I_A	T0111TS023_1	T0111	1.88	13.4859	13.0482	430	431	100.232558139535
1E9I_A	T0111TS028_1	T0111	1.36	14.1695	13.6883	430	431	100.232558139535
1E9I_A	T0111TS028_2	T0111	1.74	13.4859	13.0482	430	431	100.232558139535
1E9I_A	T0111TS028_3	T0111	1.39	14.0891	13.6130	430	431	100.232558139535
1E9I_A	T0111TS028_4	T0111	1.16	14.1695	13.6883	430	431	100.232558139535
1E9I_A	T0111TS028_5	T0111	1.58	14.2097	13.7259	430	431	100.232558139535
1E9I_A	T0111TS031_1	T0111	1.15	14.1293	13.6506	430	431	100.232558139535
1E9I_A	T0111TS032_1	T0111	1.12	13.8478	13.3870	430	431	100.232558139535
1E9I_A	T0111TS032_2	T0111	1.31	13.9684	13.5000	430	431	100.232558139535
1E9I_A	T0111TS042_1	T0111	1.77	13.9282	13.4623	430	431	100.232558139535
1E9I_A	T0111TS042_2	T0111	1.36	14.1695	13.6883	430	431	100.232558139535
1E9I_A	T0111TS045_1	T0111	2.78	-0.3478	0.5159	430	431	100.232558139535
1E9I_A	T0111TS045_2	T0111	2.83	-0.8705	0.2576	430	431	100.232558139535
1E9I_A	T0111TS045_3	T0111	3.19	0.1750	0.8508	430	431	100.232558139535
1E9I_A	T0111TS045_4	T0111	3.19	0.1750	0.8508	430	431	100.232558139535
1E9I_A	T0111TS045_5	T0111	2.46	-0.7097	0.3276	430	431	100.232558139535
1E9I_A	T0111TS047_1	T0111	1.39	13.9684	13.5000	430	430	100
1E9I_A	T0111TS047_2	T0111	1.48	13.9684	13.5000	430	430	100
1E9I_A	T0111TS047_3	T0111	1.45	13.9684	13.5000	430	430	100
1E9I_A	T0111TS047_4	T0111	1.43	14.0086	13.5377	430	430	100
1E9I_A	T0111TS047_5	T0111	1.38	14.0489	13.5753	430	430	100
1E9I_A	T0111TS055_1	T0111	2.89	-1.3306	0.1078	430	402	93.4883720930233
1E9I_A	T0111TS055_2	T0111	2.89	-1.3306	0.1078	430	402	93.4883720930233
1E9I_A	T0111TS055_3	T0111	2.89	-1.3306	0.1078	430	402	93.4883720930233
1E9I_A	T0111TS055_4	T0111	2.89	-1.3306	0.1078	430	402	93.4883720930233
1E9I_A	T0111TS055_5	T0111	2.89	-1.3306	0.1078	430	402	93.4883720930233
1E9I_A	T0111TS058_1	T0111	2.22	13.2044	12.7846	430	431	100.232558139535
1E9I_A	T0111TS065_1	T0111	1.22	14.0232	13.5512	430	422	98.1395348837209
1E9I_A	T0111TS077_1	T0111	1.66	13.5238	13.0837	430	427	99.3023255813954
1E9I_A	T0111TS086_1	T0111	2.01	13.6436	13.1958	430	424	98.6046511627907
1E9I_A	T0111TS088_1	T0111	1.30	13.9282	13.4623	430	431	100.232558139535
1E9I_A	T0111TS088_2	T0111	1.46	13.9282	13.4623	430	431	100.232558139535
1E9I_A	T0111TS088_3	T0111	1.28	13.9684	13.5000	430	431	100.232558139535
1E9I_A	T0111TS088_4	T0111	1.31	14.0891	13.6130	430	431	100.232558139535
1E9I_A	T0111TS088_5	T0111	1.51	13.8478	13.3870	430	431	100.232558139535
1E9I_A	T0111TS094_1	T0111	2.51	12.2392	11.8810	430	431	100.232558139535
1E9I_A	T0111TS094_2	T0111	1.63	13.8478	13.3870	430	431	100.232558139535
1E9I_A	T0111TS125_1	T0111	1.80	12.0784	11.7303	430	431	100.232558139535
1E9I_A	T0111TS126_1	T0111	1.55	13.7271	13.2741	430	431	100.232558139535
1E9I_A	T0111TS155_1	T0111	1.76	13.6855	13.2351	430	427	99.3023255813954
1E9I_A	T0111TS155_2	T0111	1.76	13.6855	13.2351	430	427	99.3023255813954
1E9I_A	T0111TS155_3	T0111	1.73	13.8067	13.3486	430	427	99.3023255813954
1E9I_A	T0111TS155_4	T0111	1.72	13.7663	13.3108	430	427	99.3023255813954
1E9I_A	T0111TS155_5	T0111	1.66	13.6451	13.1972	430	427	99.3023255813954
1E9I_A	T0111TS161_1	T0111	1.71	14.0891	13.6130	430	431	100.232558139535
1E9I_A	T0111TS169_1	T0111	1.35	14.1443	13.6646	430	425	98.8372093023256
1E9I_A	T0111TS186_1	T0111	1.62	13.8873	13.4241	430	424	98.6046511627907
1E9I_A	T0111TS191_1	T0111	1.78	13.6842	13.2339	430	424	98.6046511627907
1E9I_A	T0111TS197_1	T0111	1.90	13.7674	13.3117	430	430	100
1E9I_A	T0111TS197_2	T0111	1.40	13.8876	13.4243	430	427	99.3023255813954
1E9I_A	T0111TS216_1	T0111	2.52	-0.6695	0.3465	430	431	100.232558139535
1E9I_A	T0111TS216_2	T0111	2.78	-0.8303	0.2743	430	431	100.232558139535
1E9I_A	T0111TS216_3	T0111	2.78	-0.8303	0.2743	430	431	100.232558139535
1E9I_A	T0111TS216_4	T0111	2.78	-0.8303	0.2743	430	431	100.232558139535
1E9I_A	T0111TS216_5	T0111	2.78	-0.8303	0.2743	430	431	100.232558139535
1E9I_A	T0111TS218_1	T0111	1.77	13.8076	13.3494	430	431	100.232558139535
1E9I_A	T0111TS218_2	T0111	1.84	13.6855	13.2351	430	427	99.3023255813954
1E9I_A	T0111TS218_3	T0111	1.74	13.6869	13.2364	430	430	100
1E9I_A	T0111TS223_1	T0111	1.15	14.1293	13.6506	430	431	100.232558139535
1E9I_A	T0111TS223_2	T0111	1.44	14.2097	13.7259	430	431	100.232558139535
1E9I_A	T0111TS223_3	T0111	1.72	13.9282	13.4623	430	431	100.232558139535
1E9I_A	T0111TS223_4	T0111	1.78	13.8478	13.3870	430	431	100.232558139535
1E9I_A	T0111TS223_5	T0111	1.47	13.9684	13.5000	430	431	100.232558139535
1E9I_A	T0111TS237_1	T0111	1.43	14.1293	13.6506	430	431	100.232558139535
1E9I_A	T0111TS241_1	T0111	1.55	13.8880	13.4247	430	431	100.232558139535
1E9I_A	T0111TS255_1	T0111	1.34	13.8880	13.4247	430	431	100.232558139535
1E9I_A	T0111TS278_1	T0111	3.26	1.7268	2.1026	430	324	75.3488372093023
1E9I_A	T0111TS278_2	T0111	3.02	2.6233	2.9055	430	309	71.8604651162791
1E9I_A	T0111TS278_3	T0111	2.87	-0.4615	0.4524	430	298	69.3023255813954
1E9I_A	T0111TS278_4	T0111	2.85	-1.1493	0.1577	430	359	83.4883720930233
1E9I_A	T0111TS278_5	T0111	3.00	2.3222	2.6327	430	329	76.5116279069767
1E9I_A	T0111TS330_1	T0111	1.74	13.6405	13.1929	430	382	88.8372093023256
1E9I_A	T0111TS342_1	T0111	1.82	13.7271	13.2741	430	431	100.232558139535
1E9I_A	T0111TS354_1	T0111	1.38	14.0489	13.5753	430	431	100.232558139535
1E9I_A	T0111TS359_1	T0111	1.08	13.7271	13.2741	430	431	100.232558139535
1E9I_A	T0111TS363_1	T0111	1.82	13.6467	13.1988	430	430	100
1E9I_A	T0111TS381_1	T0111	1.40	13.7271	13.2741	430	431	100.232558139535
1E9I_A	T0111TS381_2	T0111	1.47	14.2097	13.7259	430	431	100.232558139535
1E9I_A	T0111TS381_3	T0111	1.52	14.1293	13.6506	430	431	100.232558139535
1E9I_A	T0111TS382_1	T0111	1.25	14.1695	13.6883	430	431	100.232558139535
1E9I_A	T0111TS382_2	T0111	1.67	13.8076	13.3494	430	431	100.232558139535
1E9I_A	T0111TS382_3	T0111	1.53	13.8076	13.3494	430	431	100.232558139535
1E9I_A	T0111TS390_1	T0111	1.98	12.8826	12.4834	430	431	100.232558139535
1E9I_A	T0111TS393_1	T0111	2.80	10.7111	10.4502	430	431	100.232558139535
1E9I_A	T0111TS393_2	T0111	2.66	11.4349	11.1279	430	431	100.232558139535
1E9I_A	T0111TS393_3	T0111	2.82	8.9819	8.8312	430	431	100.232558139535
1E9I_A	T0111TS393_4	T0111	2.84	10.8719	10.6008	430	431	100.232558139535
1E9I_A	T0111TS406_1	T0111	1.41	14.1695	13.6883	430	431	100.232558139535
1E9I_A	T0111TS414_1	T0111	1.99	13.3250	12.8976	430	431	100.232558139535
1E9I_A	T0111TS429_1	T0111	1.56	13.9684	13.5000	430	431	100.232558139535
1E9I_A	T0111TS429_2	T0111	1.88	13.6065	13.1611	430	431	100.232558139535
1E9I_A	T0111TS432_1u	T0111	1.50	13.8880	13.4247	430	430	100
1E9I_A	T0111TS432_2	T0111	1.71	14.0489	13.5753	430	430	100
1E9I_A	T0111TS432_3	T0111	1.81	14.0086	13.5377	430	430	100
1E9I_A	T0111TS440_1	T0111	1.80	13.5380	13.0970	430	428	99.5348837209302
1E9I_A	T0111TS447_1	T0111	1.26	14.0897	13.6135	430	427	99.3023255813954
1E9I_A	T0111TS455_1u	T0111	no_data	no_data	no_data	430	no_data	no_data
1E9I_A	T0111TS457_1	T0111	1.82	13.6327	13.1857	430	429	99.7674418604651
1E9I_A	T0111TS465_1	T0111	1.71	14.0086	13.5377	430	431	100.232558139535
1E9I_A	T0111TS486_1	T0111	1.63	13.6467	13.1988	430	431	100.232558139535
1E9I_A	T0111TS486_2u	T0111	1.65	13.6869	13.2364	430	431	100.232558139535
1E9I_A	T0111TS500_1	T0111	1.55	13.6855	13.2351	430	427	99.3023255813954
1E9I_A	T0111TS512_1	T0111	2.23	13.3652	12.9352	430	431	100.232558139535
1E9I_A	T0111TS535_1	T0111	1.73	13.7271	13.2741	430	431	100.232558139535
2FYM_A	3H8A_A	T0111	0.44	14.6923	14.1777	434	431	99.3087557603687
2FYM_A	T0111AL010_1	T0111	no_data	no_data	no_data	434	no_data	no_data
2FYM_A	T0111AL044_1	T0111	no_data	no_data	no_data	434	no_data	no_data
2FYM_A	T0111AL044_2	T0111	no_data	no_data	no_data	434	no_data	no_data
2FYM_A	T0111AL044_3	T0111	no_data	no_data	no_data	434	no_data	no_data
2FYM_A	T0111AL044_4	T0111	no_data	no_data	no_data	434	no_data	no_data
2FYM_A	T0111AL044_5	T0111	no_data	no_data	no_data	434	no_data	no_data
2FYM_A	T0111AL052_1	T0111	no_data	no_data	no_data	434	no_data	no_data
2FYM_A	T0111AL052_2	T0111	no_data	no_data	no_data	434	no_data	no_data
2FYM_A	T0111AL052_3	T0111	no_data	no_data	no_data	434	no_data	no_data
2FYM_A	T0111AL052_4	T0111	no_data	no_data	no_data	434	no_data	no_data
2FYM_A	T0111AL052_5	T0111	no_data	no_data	no_data	434	no_data	no_data
2FYM_A	T0111AL093_1	T0111	no_data	no_data	no_data	434	no_data	no_data
2FYM_A	T0111AL094_1	T0111	no_data	no_data	no_data	434	no_data	no_data
2FYM_A	T0111AL103_1	T0111	no_data	no_data	no_data	434	no_data	no_data
2FYM_A	T0111AL103_2	T0111	no_data	no_data	no_data	434	no_data	no_data
2FYM_A	T0111AL103_3	T0111	no_data	no_data	no_data	434	no_data	no_data
2FYM_A	T0111AL103_4	T0111	no_data	no_data	no_data	434	no_data	no_data
2FYM_A	T0111AL103_5	T0111	no_data	no_data	no_data	434	no_data	no_data
2FYM_A	T0111AL104_1	T0111	no_data	no_data	no_data	434	no_data	no_data
2FYM_A	T0111AL105_1	T0111	no_data	no_data	no_data	434	no_data	no_data
2FYM_A	T0111AL106_1	T0111	no_data	no_data	no_data	434	no_data	no_data
2FYM_A	T0111AL107_1	T0111	no_data	no_data	no_data	434	no_data	no_data
2FYM_A	T0111AL108_1	T0111	no_data	no_data	no_data	434	no_data	no_data
2FYM_A	T0111AL111_1	T0111	no_data	no_data	no_data	434	no_data	no_data
2FYM_A	T0111AL127_1u	T0111	no_data	no_data	no_data	434	no_data	no_data
2FYM_A	T0111AL127_2u	T0111	no_data	no_data	no_data	434	no_data	no_data
2FYM_A	T0111AL127_3u	T0111	no_data	no_data	no_data	434	no_data	no_data
2FYM_A	T0111AL127_4u	T0111	no_data	no_data	no_data	434	no_data	no_data
2FYM_A	T0111AL127_5u	T0111	no_data	no_data	no_data	434	no_data	no_data
2FYM_A	T0111AL132_1	T0111	no_data	no_data	no_data	434	no_data	no_data
2FYM_A	T0111AL132_2	T0111	no_data	no_data	no_data	434	no_data	no_data
2FYM_A	T0111AL132_3	T0111	no_data	no_data	no_data	434	no_data	no_data
2FYM_A	T0111AL132_4	T0111	no_data	no_data	no_data	434	no_data	no_data
2FYM_A	T0111AL132_5	T0111	no_data	no_data	no_data	434	no_data	no_data
2FYM_A	T0111AL133_1	T0111	no_data	no_data	no_data	434	no_data	no_data
2FYM_A	T0111AL137_1	T0111	no_data	no_data	no_data	434	no_data	no_data
2FYM_A	T0111AL150_1	T0111	no_data	no_data	no_data	434	no_data	no_data
2FYM_A	T0111AL158_1	T0111	no_data	no_data	no_data	434	no_data	no_data
2FYM_A	T0111AL158_2	T0111	no_data	no_data	no_data	434	no_data	no_data
2FYM_A	T0111AL158_3	T0111	no_data	no_data	no_data	434	no_data	no_data
2FYM_A	T0111AL158_4	T0111	no_data	no_data	no_data	434	no_data	no_data
2FYM_A	T0111AL158_5	T0111	no_data	no_data	no_data	434	no_data	no_data
2FYM_A	T0111AL170_1	T0111	no_data	no_data	no_data	434	no_data	no_data
2FYM_A	T0111AL170_2	T0111	no_data	no_data	no_data	434	no_data	no_data
2FYM_A	T0111AL170_3	T0111	no_data	no_data	no_data	434	no_data	no_data
2FYM_A	T0111AL170_4	T0111	no_data	no_data	no_data	434	no_data	no_data
2FYM_A	T0111AL170_5	T0111	no_data	no_data	no_data	434	no_data	no_data
2FYM_A	T0111AL173_1	T0111	no_data	no_data	no_data	434	no_data	no_data
2FYM_A	T0111AL229_1	T0111	no_data	no_data	no_data	434	no_data	no_data
2FYM_A	T0111AL259_1	T0111	no_data	no_data	no_data	434	no_data	no_data
2FYM_A	T0111AL259_2	T0111	no_data	no_data	no_data	434	no_data	no_data
2FYM_A	T0111AL259_3	T0111	no_data	no_data	no_data	434	no_data	no_data
2FYM_A	T0111AL259_4	T0111	no_data	no_data	no_data	434	no_data	no_data
2FYM_A	T0111AL259_5	T0111	no_data	no_data	no_data	434	no_data	no_data
2FYM_A	T0111AL260_1	T0111	no_data	no_data	no_data	434	no_data	no_data
2FYM_A	T0111AL260_2	T0111	no_data	no_data	no_data	434	no_data	no_data
2FYM_A	T0111AL260_3	T0111	no_data	no_data	no_data	434	no_data	no_data
2FYM_A	T0111AL260_4	T0111	no_data	no_data	no_data	434	no_data	no_data
2FYM_A	T0111AL260_5	T0111	no_data	no_data	no_data	434	no_data	no_data
2FYM_A	T0111AL273_1	T0111	no_data	no_data	no_data	434	no_data	no_data
2FYM_A	T0111AL273_2	T0111	no_data	no_data	no_data	434	no_data	no_data
2FYM_A	T0111AL273_3	T0111	no_data	no_data	no_data	434	no_data	no_data
2FYM_A	T0111AL274_1	T0111	no_data	no_data	no_data	434	no_data	no_data
2FYM_A	T0111AL274_2	T0111	no_data	no_data	no_data	434	no_data	no_data
2FYM_A	T0111AL274_3	T0111	no_data	no_data	no_data	434	no_data	no_data
2FYM_A	T0111AL274_4	T0111	no_data	no_data	no_data	434	no_data	no_data
2FYM_A	T0111AL274_5	T0111	no_data	no_data	no_data	434	no_data	no_data
2FYM_A	T0111AL280_1	T0111	no_data	no_data	no_data	434	no_data	no_data
2FYM_A	T0111AL280_2	T0111	no_data	no_data	no_data	434	no_data	no_data
2FYM_A	T0111AL280_3	T0111	no_data	no_data	no_data	434	no_data	no_data
2FYM_A	T0111AL331_1	T0111	no_data	no_data	no_data	434	no_data	no_data
2FYM_A	T0111AL357_1	T0111	no_data	no_data	no_data	434	no_data	no_data
2FYM_A	T0111AL389_1	T0111	no_data	no_data	no_data	434	no_data	no_data
2FYM_A	T0111AL389_2	T0111	no_data	no_data	no_data	434	no_data	no_data
2FYM_A	T0111AL389_3	T0111	no_data	no_data	no_data	434	no_data	no_data
2FYM_A	T0111AL389_4	T0111	no_data	no_data	no_data	434	no_data	no_data
2FYM_A	T0111AL389_5	T0111	no_data	no_data	no_data	434	no_data	no_data
2FYM_A	T0111AL395_1	T0111	no_data	no_data	no_data	434	no_data	no_data
2FYM_A	T0111AL395_2	T0111	no_data	no_data	no_data	434	no_data	no_data
2FYM_A	T0111AL395_3	T0111	no_data	no_data	no_data	434	no_data	no_data
2FYM_A	T0111AL395_4	T0111	no_data	no_data	no_data	434	no_data	no_data
2FYM_A	T0111AL395_5	T0111	no_data	no_data	no_data	434	no_data	no_data
2FYM_A	T0111AL401_1	T0111	no_data	no_data	no_data	434	no_data	no_data
2FYM_A	T0111AL401_2	T0111	no_data	no_data	no_data	434	no_data	no_data
2FYM_A	T0111AL401_3	T0111	no_data	no_data	no_data	434	no_data	no_data
2FYM_A	T0111AL401_4	T0111	no_data	no_data	no_data	434	no_data	no_data
2FYM_A	T0111AL401_5	T0111	no_data	no_data	no_data	434	no_data	no_data
2FYM_A	T0111AL453_1	T0111	no_data	no_data	no_data	434	no_data	no_data
2FYM_A	T0111DR324_1	T0111	no_data	no_data	no_data	434	no_data	no_data
2FYM_A	T0111RR017_1	T0111	no_data	no_data	no_data	434	no_data	no_data
2FYM_A	T0111RR392_1	T0111	no_data	no_data	no_data	434	no_data	no_data
2FYM_A	T0111SS010_1	T0111	no_data	no_data	no_data	434	no_data	no_data
2FYM_A	T0111SS017_1	T0111	no_data	no_data	no_data	434	no_data	no_data
2FYM_A	T0111SS018_1	T0111	no_data	no_data	no_data	434	no_data	no_data
2FYM_A	T0111SS018_2	T0111	no_data	no_data	no_data	434	no_data	no_data
2FYM_A	T0111SS031_1	T0111	no_data	no_data	no_data	434	no_data	no_data
2FYM_A	T0111SS039_1	T0111	no_data	no_data	no_data	434	no_data	no_data
2FYM_A	T0111SS052_1	T0111	no_data	no_data	no_data	434	no_data	no_data
2FYM_A	T0111SS055_1	T0111	no_data	no_data	no_data	434	no_data	no_data
2FYM_A	T0111SS065_1	T0111	no_data	no_data	no_data	434	no_data	no_data
2FYM_A	T0111SS065_2	T0111	no_data	no_data	no_data	434	no_data	no_data
2FYM_A	T0111SS094_1	T0111	no_data	no_data	no_data	434	no_data	no_data
2FYM_A	T0111SS111_1	T0111	no_data	no_data	no_data	434	no_data	no_data
2FYM_A	T0111SS115_1	T0111	no_data	no_data	no_data	434	no_data	no_data
2FYM_A	T0111SS137_1	T0111	no_data	no_data	no_data	434	no_data	no_data
2FYM_A	T0111SS150_1	T0111	no_data	no_data	no_data	434	no_data	no_data
2FYM_A	T0111SS151_1	T0111	no_data	no_data	no_data	434	no_data	no_data
2FYM_A	T0111SS197_1	T0111	no_data	no_data	no_data	434	no_data	no_data
2FYM_A	T0111SS214_1	T0111	no_data	no_data	no_data	434	no_data	no_data
2FYM_A	T0111SS216_1	T0111	no_data	no_data	no_data	434	no_data	no_data
2FYM_A	T0111SS251_1	T0111	no_data	no_data	no_data	434	no_data	no_data
2FYM_A	T0111SS258_1	T0111	no_data	no_data	no_data	434	no_data	no_data
2FYM_A	T0111SS273_1	T0111	no_data	no_data	no_data	434	no_data	no_data
2FYM_A	T0111SS281_1	T0111	no_data	no_data	no_data	434	no_data	no_data
2FYM_A	T0111SS325_1	T0111	no_data	no_data	no_data	434	no_data	no_data
2FYM_A	T0111SS342_1	T0111	no_data	no_data	no_data	434	no_data	no_data
2FYM_A	T0111SS385_1	T0111	no_data	no_data	no_data	434	no_data	no_data
2FYM_A	T0111SS402_1	T0111	no_data	no_data	no_data	434	no_data	no_data
2FYM_A	T0111SS453_1	T0111	no_data	no_data	no_data	434	no_data	no_data
2FYM_A	T0111SS510_1	T0111	no_data	no_data	no_data	434	no_data	no_data
2FYM_A	T0111SS530_1	T0111	no_data	no_data	no_data	434	no_data	no_data
2FYM_A	T0111TS012_1	T0111	1.48	13.9012	13.4370	434	428	98.6175115207373
2FYM_A	T0111TS012_2	T0111	1.72	8.5798	8.4547	434	430	99.0783410138249
2FYM_A	T0111TS012_3	T0111	2.72	7.3523	7.3056	434	351	80.8755760368664
2FYM_A	T0111TS012_4	T0111	2.73	7.3674	7.3198	434	331	76.2672811059908
2FYM_A	T0111TS012_5	T0111	1.91	8.3787	8.2664	434	430	99.0783410138249
2FYM_A	T0111TS017_1	T0111	1.86	13.5380	13.0970	434	428	98.6175115207373
2FYM_A	T0111TS018_1u	T0111	2.32	-1.6750	0.0439	434	431	99.3087557603687
2FYM_A	T0111TS023_1	T0111	1.78	13.5402	13.0991	434	431	99.3087557603687
2FYM_A	T0111TS028_1	T0111	1.23	14.1424	13.6629	434	431	99.3087557603687
2FYM_A	T0111TS028_2	T0111	1.66	13.5001	13.0615	434	431	99.3087557603687
2FYM_A	T0111TS028_3	T0111	1.39	14.0621	13.5877	434	431	99.3087557603687
2FYM_A	T0111TS028_4	T0111	1.16	14.1826	13.7005	434	431	99.3087557603687
2FYM_A	T0111TS028_5	T0111	1.57	14.1424	13.6629	434	431	99.3087557603687
2FYM_A	T0111TS031_1	T0111	1.14	13.8213	13.3622	434	431	99.3087557603687
2FYM_A	T0111TS032_1	T0111	1.13	13.9818	13.5126	434	431	99.3087557603687
2FYM_A	T0111TS032_2	T0111	1.11	14.0220	13.5502	434	431	99.3087557603687
2FYM_A	T0111TS042_1	T0111	1.65	13.9818	13.5126	434	431	99.3087557603687
2FYM_A	T0111TS042_2	T0111	1.21	13.9417	13.4750	434	431	99.3087557603687
2FYM_A	T0111TS045_1	T0111	3.00	-0.5108	0.4261	434	431	99.3087557603687
2FYM_A	T0111TS045_2	T0111	2.96	-0.8319	0.2736	434	431	99.3087557603687
2FYM_A	T0111TS045_3	T0111	3.21	0.0513	0.7658	434	431	99.3087557603687
2FYM_A	T0111TS045_4	T0111	3.21	0.0513	0.7658	434	431	99.3087557603687
2FYM_A	T0111TS045_5	T0111	3.08	-0.6312	0.3650	434	431	99.3087557603687
2FYM_A	T0111TS047_1	T0111	1.20	14.0086	13.5377	434	430	99.0783410138249
2FYM_A	T0111TS047_2	T0111	1.36	13.9282	13.4623	434	430	99.0783410138249
2FYM_A	T0111TS047_3	T0111	1.33	13.9684	13.5000	434	430	99.0783410138249
2FYM_A	T0111TS047_4	T0111	1.33	13.9684	13.5000	434	430	99.0783410138249
2FYM_A	T0111TS047_5	T0111	1.32	14.0489	13.5753	434	430	99.0783410138249
2FYM_A	T0111TS055_1	T0111	3.11	-1.1194	0.1671	434	402	92.6267281105991
2FYM_A	T0111TS055_2	T0111	3.11	-1.1194	0.1671	434	402	92.6267281105991
2FYM_A	T0111TS055_3	T0111	3.11	-1.1194	0.1671	434	402	92.6267281105991
2FYM_A	T0111TS055_4	T0111	3.11	-1.1194	0.1671	434	402	92.6267281105991
2FYM_A	T0111TS055_5	T0111	3.11	-1.1194	0.1671	434	402	92.6267281105991
2FYM_A	T0111TS058_1	T0111	2.19	13.2994	12.8736	434	431	99.3087557603687
2FYM_A	T0111TS065_1	T0111	1.33	14.0639	13.5894	434	422	97.2350230414746
2FYM_A	T0111TS077_1	T0111	1.63	13.5642	13.1215	434	427	98.3870967741936
2FYM_A	T0111TS086_1	T0111	1.66	13.7248	13.2719	434	424	97.6958525345622
2FYM_A	T0111TS088_1	T0111	1.25	14.0220	13.5502	434	431	99.3087557603687
2FYM_A	T0111TS088_2	T0111	1.39	13.9016	13.4374	434	431	99.3087557603687
2FYM_A	T0111TS088_3	T0111	1.23	14.1023	13.6253	434	431	99.3087557603687
2FYM_A	T0111TS088_4	T0111	1.22	14.1424	13.6629	434	431	99.3087557603687
2FYM_A	T0111TS088_5	T0111	1.41	13.8213	13.3622	434	431	99.3087557603687
2FYM_A	T0111TS094_1	T0111	2.56	12.2154	11.8587	434	431	99.3087557603687
2FYM_A	T0111TS094_2	T0111	1.77	13.9016	13.4374	434	431	99.3087557603687
2FYM_A	T0111TS125_1	T0111	1.62	12.0147	11.6707	434	431	99.3087557603687
2FYM_A	T0111TS126_1	T0111	1.58	13.7811	13.3246	434	431	99.3087557603687
2FYM_A	T0111TS155_1	T0111	1.66	13.7663	13.3108	434	427	98.3870967741936
2FYM_A	T0111TS155_2	T0111	1.66	13.7663	13.3108	434	427	98.3870967741936
2FYM_A	T0111TS155_3	T0111	1.71	13.7663	13.3108	434	427	98.3870967741936
2FYM_A	T0111TS155_4	T0111	1.71	13.7259	13.2729	434	427	98.3870967741936
2FYM_A	T0111TS155_5	T0111	1.59	13.6855	13.2351	434	427	98.3870967741936
2FYM_A	T0111TS161_1	T0111	1.70	14.1023	13.6253	434	431	99.3087557603687
2FYM_A	T0111TS169_1	T0111	1.18	14.1443	13.6646	434	425	97.926267281106
2FYM_A	T0111TS186_1	T0111	1.65	13.9280	13.4621	434	424	97.6958525345622
2FYM_A	T0111TS191_1	T0111	1.63	13.7248	13.2719	434	424	97.6958525345622
2FYM_A	T0111TS197_1	T0111	1.76	13.7271	13.2741	434	430	99.0783410138249
2FYM_A	T0111TS197_2	T0111	1.39	13.9280	13.4622	434	427	98.3870967741936
2FYM_A	T0111TS216_1	T0111	2.77	-0.8319	0.2736	434	431	99.3087557603687
2FYM_A	T0111TS216_2	T0111	2.53	-0.8319	0.2736	434	431	99.3087557603687
2FYM_A	T0111TS216_3	T0111	2.53	-0.8319	0.2736	434	431	99.3087557603687
2FYM_A	T0111TS216_4	T0111	2.53	-0.8319	0.2736	434	431	99.3087557603687
2FYM_A	T0111TS216_5	T0111	2.53	-0.8319	0.2736	434	431	99.3087557603687
2FYM_A	T0111TS218_1	T0111	1.69	13.8614	13.3998	434	431	99.3087557603687
2FYM_A	T0111TS218_2	T0111	1.74	13.8067	13.3486	434	427	98.3870967741936
2FYM_A	T0111TS218_3	T0111	1.65	13.7674	13.3117	434	430	99.0783410138249
2FYM_A	T0111TS223_1	T0111	1.10	14.0220	13.5502	434	431	99.3087557603687
2FYM_A	T0111TS223_2	T0111	1.32	14.1826	13.7005	434	431	99.3087557603687
2FYM_A	T0111TS223_3	T0111	1.64	13.8614	13.3998	434	431	99.3087557603687
2FYM_A	T0111TS223_4	T0111	1.69	13.8213	13.3622	434	431	99.3087557603687
2FYM_A	T0111TS223_5	T0111	1.35	13.9016	13.4374	434	431	99.3087557603687
2FYM_A	T0111TS237_1	T0111	1.23	14.1023	13.6253	434	431	99.3087557603687
2FYM_A	T0111TS241_1	T0111	1.51	13.8614	13.3998	434	431	99.3087557603687
2FYM_A	T0111TS255_1	T0111	1.33	13.9016	13.4374	434	431	99.3087557603687
2FYM_A	T0111TS278_1	T0111	3.21	1.9247	2.2771	434	324	74.6543778801843
2FYM_A	T0111TS278_2	T0111	3.04	2.5721	2.8590	434	309	71.1981566820276
2FYM_A	T0111TS278_3	T0111	2.83	-0.5141	0.4244	434	298	68.6635944700461
2FYM_A	T0111TS278_4	T0111	2.85	-1.1035	0.1722	434	359	82.7188940092166
2FYM_A	T0111TS278_5	T0111	3.16	2.1755	2.5008	434	329	75.8064516129032
2FYM_A	T0111TS330_1	T0111	1.62	13.5966	13.1519	434	382	88.0184331797235
2FYM_A	T0111TS342_1	T0111	1.73	13.8213	13.3622	434	431	99.3087557603687
2FYM_A	T0111TS354_1	T0111	1.36	14.0220	13.5502	434	431	99.3087557603687
2FYM_A	T0111TS359_1	T0111	1.37	13.8213	13.3622	434	431	99.3087557603687
2FYM_A	T0111TS363_1	T0111	1.73	13.7271	13.2741	434	430	99.0783410138249
2FYM_A	T0111TS381_1	T0111	1.51	13.7008	13.2494	434	431	99.3087557603687
2FYM_A	T0111TS381_2	T0111	1.37	14.2629	13.7757	434	431	99.3087557603687
2FYM_A	T0111TS381_3	T0111	1.49	14.1424	13.6629	434	431	99.3087557603687
2FYM_A	T0111TS382_1	T0111	1.20	14.2227	13.7381	434	431	99.3087557603687
2FYM_A	T0111TS382_2	T0111	1.38	13.7811	13.3246	434	431	99.3087557603687
2FYM_A	T0111TS382_3	T0111	1.38	13.9016	13.4374	434	431	99.3087557603687
2FYM_A	T0111TS390_1	T0111	2.15	12.9782	12.5729	434	431	99.3087557603687
2FYM_A	T0111TS393_1	T0111	2.39	10.7702	10.5055	434	431	99.3087557603687
2FYM_A	T0111TS393_2	T0111	2.57	11.3322	11.0317	434	431	99.3087557603687
2FYM_A	T0111TS393_3	T0111	3.16	8.8432	8.7013	434	431	99.3087557603687
2FYM_A	T0111TS393_4	T0111	2.71	10.8906	10.6183	434	431	99.3087557603687
2FYM_A	T0111TS406_1	T0111	1.33	14.1424	13.6629	434	431	99.3087557603687
2FYM_A	T0111TS414_1	T0111	2.01	13.1789	12.7608	434	431	99.3087557603687
2FYM_A	T0111TS429_1	T0111	1.48	13.9818	13.5126	434	431	99.3087557603687
2FYM_A	T0111TS429_2	T0111	1.79	13.7008	13.2494	434	431	99.3087557603687
2FYM_A	T0111TS432_1u	T0111	1.49	13.9684	13.5000	434	430	99.0783410138249
2FYM_A	T0111TS432_2	T0111	1.78	14.0891	13.6130	434	430	99.0783410138249
2FYM_A	T0111TS432_3	T0111	1.70	14.0891	13.6130	434	430	99.0783410138249
2FYM_A	T0111TS440_1	T0111	1.82	13.6187	13.1725	434	428	98.6175115207373
2FYM_A	T0111TS447_1	T0111	1.20	14.1705	13.6892	434	427	98.3870967741936
2FYM_A	T0111TS455_1u	T0111	no_data	no_data	no_data	434	no_data	no_data
2FYM_A	T0111TS457_1	T0111	1.71	13.7938	13.3365	434	429	98.8479262672811
2FYM_A	T0111TS465_1	T0111	1.57	14.0220	13.5502	434	431	99.3087557603687
2FYM_A	T0111TS486_1	T0111	1.58	13.7410	13.2870	434	431	99.3087557603687
2FYM_A	T0111TS486_2u	T0111	1.58	13.7008	13.2494	434	431	99.3087557603687
2FYM_A	T0111TS500_1	T0111	1.31	13.7259	13.2729	434	427	98.3870967741936
2FYM_A	T0111TS512_1	T0111	2.21	13.5001	13.0615	434	431	99.3087557603687
2FYM_A	T0111TS535_1	T0111	1.81	13.7811	13.3246	434	431	99.3087557603687
3H8A_A	T0111AL010_1	T0111	no_data	no_data	no_data	431	no_data	no_data
3H8A_A	T0111AL044_1	T0111	no_data	no_data	no_data	431	no_data	no_data
3H8A_A	T0111AL044_2	T0111	no_data	no_data	no_data	431	no_data	no_data
3H8A_A	T0111AL044_3	T0111	no_data	no_data	no_data	431	no_data	no_data
3H8A_A	T0111AL044_4	T0111	no_data	no_data	no_data	431	no_data	no_data
3H8A_A	T0111AL044_5	T0111	no_data	no_data	no_data	431	no_data	no_data
3H8A_A	T0111AL052_1	T0111	no_data	no_data	no_data	431	no_data	no_data
3H8A_A	T0111AL052_2	T0111	no_data	no_data	no_data	431	no_data	no_data
3H8A_A	T0111AL052_3	T0111	no_data	no_data	no_data	431	no_data	no_data
3H8A_A	T0111AL052_4	T0111	no_data	no_data	no_data	431	no_data	no_data
3H8A_A	T0111AL052_5	T0111	no_data	no_data	no_data	431	no_data	no_data
3H8A_A	T0111AL093_1	T0111	no_data	no_data	no_data	431	no_data	no_data
3H8A_A	T0111AL094_1	T0111	no_data	no_data	no_data	431	no_data	no_data
3H8A_A	T0111AL103_1	T0111	no_data	no_data	no_data	431	no_data	no_data
3H8A_A	T0111AL103_2	T0111	no_data	no_data	no_data	431	no_data	no_data
3H8A_A	T0111AL103_3	T0111	no_data	no_data	no_data	431	no_data	no_data
3H8A_A	T0111AL103_4	T0111	no_data	no_data	no_data	431	no_data	no_data
3H8A_A	T0111AL103_5	T0111	no_data	no_data	no_data	431	no_data	no_data
3H8A_A	T0111AL104_1	T0111	no_data	no_data	no_data	431	no_data	no_data
3H8A_A	T0111AL105_1	T0111	no_data	no_data	no_data	431	no_data	no_data
3H8A_A	T0111AL106_1	T0111	no_data	no_data	no_data	431	no_data	no_data
3H8A_A	T0111AL107_1	T0111	no_data	no_data	no_data	431	no_data	no_data
3H8A_A	T0111AL108_1	T0111	no_data	no_data	no_data	431	no_data	no_data
3H8A_A	T0111AL111_1	T0111	no_data	no_data	no_data	431	no_data	no_data
3H8A_A	T0111AL127_1u	T0111	no_data	no_data	no_data	431	no_data	no_data
3H8A_A	T0111AL127_2u	T0111	no_data	no_data	no_data	431	no_data	no_data
3H8A_A	T0111AL127_3u	T0111	no_data	no_data	no_data	431	no_data	no_data
3H8A_A	T0111AL127_4u	T0111	no_data	no_data	no_data	431	no_data	no_data
3H8A_A	T0111AL127_5u	T0111	no_data	no_data	no_data	431	no_data	no_data
3H8A_A	T0111AL132_1	T0111	no_data	no_data	no_data	431	no_data	no_data
3H8A_A	T0111AL132_2	T0111	no_data	no_data	no_data	431	no_data	no_data
3H8A_A	T0111AL132_3	T0111	no_data	no_data	no_data	431	no_data	no_data
3H8A_A	T0111AL132_4	T0111	no_data	no_data	no_data	431	no_data	no_data
3H8A_A	T0111AL132_5	T0111	no_data	no_data	no_data	431	no_data	no_data
3H8A_A	T0111AL133_1	T0111	no_data	no_data	no_data	431	no_data	no_data
3H8A_A	T0111AL137_1	T0111	no_data	no_data	no_data	431	no_data	no_data
3H8A_A	T0111AL150_1	T0111	no_data	no_data	no_data	431	no_data	no_data
3H8A_A	T0111AL158_1	T0111	no_data	no_data	no_data	431	no_data	no_data
3H8A_A	T0111AL158_2	T0111	no_data	no_data	no_data	431	no_data	no_data
3H8A_A	T0111AL158_3	T0111	no_data	no_data	no_data	431	no_data	no_data
3H8A_A	T0111AL158_4	T0111	no_data	no_data	no_data	431	no_data	no_data
3H8A_A	T0111AL158_5	T0111	no_data	no_data	no_data	431	no_data	no_data
3H8A_A	T0111AL170_1	T0111	no_data	no_data	no_data	431	no_data	no_data
3H8A_A	T0111AL170_2	T0111	no_data	no_data	no_data	431	no_data	no_data
3H8A_A	T0111AL170_3	T0111	no_data	no_data	no_data	431	no_data	no_data
3H8A_A	T0111AL170_4	T0111	no_data	no_data	no_data	431	no_data	no_data
3H8A_A	T0111AL170_5	T0111	no_data	no_data	no_data	431	no_data	no_data
3H8A_A	T0111AL173_1	T0111	no_data	no_data	no_data	431	no_data	no_data
3H8A_A	T0111AL229_1	T0111	no_data	no_data	no_data	431	no_data	no_data
3H8A_A	T0111AL259_1	T0111	no_data	no_data	no_data	431	no_data	no_data
3H8A_A	T0111AL259_2	T0111	no_data	no_data	no_data	431	no_data	no_data
3H8A_A	T0111AL259_3	T0111	no_data	no_data	no_data	431	no_data	no_data
3H8A_A	T0111AL259_4	T0111	no_data	no_data	no_data	431	no_data	no_data
3H8A_A	T0111AL259_5	T0111	no_data	no_data	no_data	431	no_data	no_data
3H8A_A	T0111AL260_1	T0111	no_data	no_data	no_data	431	no_data	no_data
3H8A_A	T0111AL260_2	T0111	no_data	no_data	no_data	431	no_data	no_data
3H8A_A	T0111AL260_3	T0111	no_data	no_data	no_data	431	no_data	no_data
3H8A_A	T0111AL260_4	T0111	no_data	no_data	no_data	431	no_data	no_data
3H8A_A	T0111AL260_5	T0111	no_data	no_data	no_data	431	no_data	no_data
3H8A_A	T0111AL273_1	T0111	no_data	no_data	no_data	431	no_data	no_data
3H8A_A	T0111AL273_2	T0111	no_data	no_data	no_data	431	no_data	no_data
3H8A_A	T0111AL273_3	T0111	no_data	no_data	no_data	431	no_data	no_data
3H8A_A	T0111AL274_1	T0111	no_data	no_data	no_data	431	no_data	no_data
3H8A_A	T0111AL274_2	T0111	no_data	no_data	no_data	431	no_data	no_data
3H8A_A	T0111AL274_3	T0111	no_data	no_data	no_data	431	no_data	no_data
3H8A_A	T0111AL274_4	T0111	no_data	no_data	no_data	431	no_data	no_data
3H8A_A	T0111AL274_5	T0111	no_data	no_data	no_data	431	no_data	no_data
3H8A_A	T0111AL280_1	T0111	no_data	no_data	no_data	431	no_data	no_data
3H8A_A	T0111AL280_2	T0111	no_data	no_data	no_data	431	no_data	no_data
3H8A_A	T0111AL280_3	T0111	no_data	no_data	no_data	431	no_data	no_data
3H8A_A	T0111AL331_1	T0111	no_data	no_data	no_data	431	no_data	no_data
3H8A_A	T0111AL357_1	T0111	no_data	no_data	no_data	431	no_data	no_data
3H8A_A	T0111AL389_1	T0111	no_data	no_data	no_data	431	no_data	no_data
3H8A_A	T0111AL389_2	T0111	no_data	no_data	no_data	431	no_data	no_data
3H8A_A	T0111AL389_3	T0111	no_data	no_data	no_data	431	no_data	no_data
3H8A_A	T0111AL389_4	T0111	no_data	no_data	no_data	431	no_data	no_data
3H8A_A	T0111AL389_5	T0111	no_data	no_data	no_data	431	no_data	no_data
3H8A_A	T0111AL395_1	T0111	no_data	no_data	no_data	431	no_data	no_data
3H8A_A	T0111AL395_2	T0111	no_data	no_data	no_data	431	no_data	no_data
3H8A_A	T0111AL395_3	T0111	no_data	no_data	no_data	431	no_data	no_data
3H8A_A	T0111AL395_4	T0111	no_data	no_data	no_data	431	no_data	no_data
3H8A_A	T0111AL395_5	T0111	no_data	no_data	no_data	431	no_data	no_data
3H8A_A	T0111AL401_1	T0111	no_data	no_data	no_data	431	no_data	no_data
3H8A_A	T0111AL401_2	T0111	no_data	no_data	no_data	431	no_data	no_data
3H8A_A	T0111AL401_3	T0111	no_data	no_data	no_data	431	no_data	no_data
3H8A_A	T0111AL401_4	T0111	no_data	no_data	no_data	431	no_data	no_data
3H8A_A	T0111AL401_5	T0111	no_data	no_data	no_data	431	no_data	no_data
3H8A_A	T0111AL453_1	T0111	no_data	no_data	no_data	431	no_data	no_data
3H8A_A	T0111DR324_1	T0111	no_data	no_data	no_data	431	no_data	no_data
3H8A_A	T0111RR017_1	T0111	no_data	no_data	no_data	431	no_data	no_data
3H8A_A	T0111RR392_1	T0111	no_data	no_data	no_data	431	no_data	no_data
3H8A_A	T0111SS010_1	T0111	no_data	no_data	no_data	431	no_data	no_data
3H8A_A	T0111SS017_1	T0111	no_data	no_data	no_data	431	no_data	no_data
3H8A_A	T0111SS018_1	T0111	no_data	no_data	no_data	431	no_data	no_data
3H8A_A	T0111SS018_2	T0111	no_data	no_data	no_data	431	no_data	no_data
3H8A_A	T0111SS031_1	T0111	no_data	no_data	no_data	431	no_data	no_data
3H8A_A	T0111SS039_1	T0111	no_data	no_data	no_data	431	no_data	no_data
3H8A_A	T0111SS052_1	T0111	no_data	no_data	no_data	431	no_data	no_data
3H8A_A	T0111SS055_1	T0111	no_data	no_data	no_data	431	no_data	no_data
3H8A_A	T0111SS065_1	T0111	no_data	no_data	no_data	431	no_data	no_data
3H8A_A	T0111SS065_2	T0111	no_data	no_data	no_data	431	no_data	no_data
3H8A_A	T0111SS094_1	T0111	no_data	no_data	no_data	431	no_data	no_data
3H8A_A	T0111SS111_1	T0111	no_data	no_data	no_data	431	no_data	no_data
3H8A_A	T0111SS115_1	T0111	no_data	no_data	no_data	431	no_data	no_data
3H8A_A	T0111SS137_1	T0111	no_data	no_data	no_data	431	no_data	no_data
3H8A_A	T0111SS150_1	T0111	no_data	no_data	no_data	431	no_data	no_data
3H8A_A	T0111SS151_1	T0111	no_data	no_data	no_data	431	no_data	no_data
3H8A_A	T0111SS197_1	T0111	no_data	no_data	no_data	431	no_data	no_data
3H8A_A	T0111SS214_1	T0111	no_data	no_data	no_data	431	no_data	no_data
3H8A_A	T0111SS216_1	T0111	no_data	no_data	no_data	431	no_data	no_data
3H8A_A	T0111SS251_1	T0111	no_data	no_data	no_data	431	no_data	no_data
3H8A_A	T0111SS258_1	T0111	no_data	no_data	no_data	431	no_data	no_data
3H8A_A	T0111SS273_1	T0111	no_data	no_data	no_data	431	no_data	no_data
3H8A_A	T0111SS281_1	T0111	no_data	no_data	no_data	431	no_data	no_data
3H8A_A	T0111SS325_1	T0111	no_data	no_data	no_data	431	no_data	no_data
3H8A_A	T0111SS342_1	T0111	no_data	no_data	no_data	431	no_data	no_data
3H8A_A	T0111SS385_1	T0111	no_data	no_data	no_data	431	no_data	no_data
3H8A_A	T0111SS402_1	T0111	no_data	no_data	no_data	431	no_data	no_data
3H8A_A	T0111SS453_1	T0111	no_data	no_data	no_data	431	no_data	no_data
3H8A_A	T0111SS510_1	T0111	no_data	no_data	no_data	431	no_data	no_data
3H8A_A	T0111SS530_1	T0111	no_data	no_data	no_data	431	no_data	no_data
3H8A_A	T0111TS012_1	T0111	1.60	13.9012	13.4370	431	428	99.3039443155452
3H8A_A	T0111TS012_2	T0111	1.94	8.5798	8.4547	431	430	99.7679814385151
3H8A_A	T0111TS012_3	T0111	2.91	7.1191	7.0874	431	351	81.4385150812065
3H8A_A	T0111TS012_4	T0111	2.82	7.3674	7.3198	431	331	76.7981438515081
3H8A_A	T0111TS012_5	T0111	1.96	8.2983	8.1912	431	430	99.7679814385151
3H8A_A	T0111TS017_1	T0111	2.08	13.3766	12.9459	431	428	99.3039443155452
3H8A_A	T0111TS018_1u	T0111	2.34	-1.6748	0.0439	431	431	100
3H8A_A	T0111TS023_1	T0111	2.03	13.2848	12.8599	431	431	100
3H8A_A	T0111TS028_1	T0111	1.39	14.1293	13.6506	431	431	100
3H8A_A	T0111TS028_2	T0111	1.90	13.4456	13.0105	431	431	100
3H8A_A	T0111TS028_3	T0111	1.49	14.0489	13.5753	431	431	100
3H8A_A	T0111TS028_4	T0111	1.39	14.2097	13.7259	431	431	100
3H8A_A	T0111TS028_5	T0111	1.66	14.1695	13.6883	431	431	100
3H8A_A	T0111TS031_1	T0111	1.52	14.0891	13.6130	431	431	100
3H8A_A	T0111TS032_1	T0111	1.23	13.8478	13.3870	431	431	100
3H8A_A	T0111TS032_2	T0111	1.46	13.9684	13.5000	431	431	100
3H8A_A	T0111TS042_1	T0111	1.42	13.8076	13.3494	431	431	100
3H8A_A	T0111TS042_2	T0111	1.27	14.1293	13.6506	431	431	100
3H8A_A	T0111TS045_1	T0111	3.19	-0.1467	0.6369	431	431	100
3H8A_A	T0111TS045_2	T0111	2.53	-1.0716	0.1828	431	431	100
3H8A_A	T0111TS045_3	T0111	3.15	0.0946	0.7952	431	431	100
3H8A_A	T0111TS045_4	T0111	3.15	0.0946	0.7952	431	431	100
3H8A_A	T0111TS045_5	T0111	2.82	-0.8303	0.2743	431	431	100
3H8A_A	T0111TS047_1	T0111	1.47	13.8880	13.4247	431	430	99.7679814385151
3H8A_A	T0111TS047_2	T0111	1.45	13.8478	13.3870	431	430	99.7679814385151
3H8A_A	T0111TS047_3	T0111	1.49	13.8478	13.3870	431	430	99.7679814385151
3H8A_A	T0111TS047_4	T0111	1.44	13.8076	13.3494	431	430	99.7679814385151
3H8A_A	T0111TS047_5	T0111	1.45	13.9684	13.5000	431	430	99.7679814385151
3H8A_A	T0111TS055_1	T0111	2.68	-1.6685	0.0447	431	402	93.2714617169374
3H8A_A	T0111TS055_2	T0111	2.68	-1.6685	0.0447	431	402	93.2714617169374
3H8A_A	T0111TS055_3	T0111	2.68	-1.6685	0.0447	431	402	93.2714617169374
3H8A_A	T0111TS055_4	T0111	2.68	-1.6685	0.0447	431	402	93.2714617169374
3H8A_A	T0111TS055_5	T0111	2.68	-1.6685	0.0447	431	402	93.2714617169374
3H8A_A	T0111TS058_1	T0111	2.41	12.8826	12.4834	431	431	100
3H8A_A	T0111TS065_1	T0111	1.50	14.0232	13.5512	431	422	97.9118329466357
3H8A_A	T0111TS077_1	T0111	1.81	13.4430	13.0080	431	427	99.0719257540603
3H8A_A	T0111TS086_1	T0111	2.18	13.5217	13.0817	431	424	98.3758700696056
3H8A_A	T0111TS088_1	T0111	1.42	14.0489	13.5753	431	431	100
3H8A_A	T0111TS088_2	T0111	1.57	13.8880	13.4247	431	431	100
3H8A_A	T0111TS088_3	T0111	1.41	14.0086	13.5377	431	431	100
3H8A_A	T0111TS088_4	T0111	1.39	14.0489	13.5753	431	431	100
3H8A_A	T0111TS088_5	T0111	1.58	13.7674	13.3117	431	431	100
3H8A_A	T0111TS094_1	T0111	2.50	12.3599	11.9939	431	431	100
3H8A_A	T0111TS094_2	T0111	1.53	13.7271	13.2741	431	431	100
3H8A_A	T0111TS125_1	T0111	1.76	11.9175	11.5797	431	431	100
3H8A_A	T0111TS126_1	T0111	1.69	13.7674	13.3117	431	431	100
3H8A_A	T0111TS155_1	T0111	1.90	13.4834	13.0459	431	427	99.0719257540603
3H8A_A	T0111TS155_2	T0111	1.90	13.4834	13.0459	431	427	99.0719257540603
3H8A_A	T0111TS155_3	T0111	1.89	13.6046	13.1594	431	427	99.0719257540603
3H8A_A	T0111TS155_4	T0111	1.85	13.6046	13.1594	431	427	99.0719257540603
3H8A_A	T0111TS155_5	T0111	1.80	13.4430	13.0080	431	427	99.0719257540603
3H8A_A	T0111TS161_1	T0111	1.78	14.0891	13.6130	431	431	100
3H8A_A	T0111TS169_1	T0111	1.28	14.1443	13.6646	431	425	98.6078886310905
3H8A_A	T0111TS186_1	T0111	1.87	13.7248	13.2719	431	424	98.3758700696056
3H8A_A	T0111TS191_1	T0111	1.87	13.6436	13.1958	431	424	98.3758700696056
3H8A_A	T0111TS197_1	T0111	2.03	13.5261	13.0858	431	430	99.7679814385151
3H8A_A	T0111TS197_2	T0111	1.48	13.8067	13.3486	431	427	99.0719257540603
3H8A_A	T0111TS216_1	T0111	2.58	-0.7901	0.2915	431	431	100
3H8A_A	T0111TS216_2	T0111	2.53	-0.9107	0.2415	431	431	100
3H8A_A	T0111TS216_3	T0111	2.53	-0.9107	0.2415	431	431	100
3H8A_A	T0111TS216_4	T0111	2.53	-0.9107	0.2415	431	431	100
3H8A_A	T0111TS216_5	T0111	2.53	-0.9107	0.2415	431	431	100
3H8A_A	T0111TS218_1	T0111	1.93	13.5663	13.1235	431	431	100
3H8A_A	T0111TS218_2	T0111	2.02	13.5642	13.1215	431	427	99.0719257540603
3H8A_A	T0111TS218_3	T0111	1.94	13.5261	13.0858	431	430	99.7679814385151
3H8A_A	T0111TS223_1	T0111	1.24	13.9684	13.5000	431	431	100
3H8A_A	T0111TS223_2	T0111	1.48	14.1293	13.6506	431	431	100
3H8A_A	T0111TS223_3	T0111	1.91	13.7674	13.3117	431	431	100
3H8A_A	T0111TS223_4	T0111	1.96	13.7271	13.2741	431	431	100
3H8A_A	T0111TS223_5	T0111	1.27	13.8880	13.4247	431	431	100
3H8A_A	T0111TS237_1	T0111	1.53	14.0891	13.6130	431	431	100
3H8A_A	T0111TS241_1	T0111	1.71	13.7271	13.2741	431	431	100
3H8A_A	T0111TS255_1	T0111	1.35	14.0489	13.5753	431	431	100
3H8A_A	T0111TS278_1	T0111	3.07	1.9247	2.2771	431	324	75.1740139211137
3H8A_A	T0111TS278_2	T0111	2.97	2.5209	2.8125	431	309	71.6937354988399
3H8A_A	T0111TS278_3	T0111	3.06	-0.3564	0.5110	431	298	69.1415313225058
3H8A_A	T0111TS278_4	T0111	3.01	-1.0117	0.2035	431	359	83.2946635730858
3H8A_A	T0111TS278_5	T0111	3.00	2.3711	2.6769	431	329	76.3341067285383
3H8A_A	T0111TS330_1	T0111	1.89	13.5089	13.0698	431	382	88.631090487239
3H8A_A	T0111TS342_1	T0111	1.98	13.6065	13.1611	431	431	100
3H8A_A	T0111TS354_1	T0111	1.43	13.8880	13.4247	431	431	100
3H8A_A	T0111TS359_1	T0111	1.52	13.8478	13.3870	431	431	100
3H8A_A	T0111TS363_1	T0111	2.00	13.4859	13.0482	431	430	99.7679814385151
3H8A_A	T0111TS381_1	T0111	1.44	13.7674	13.3117	431	431	100
3H8A_A	T0111TS381_2	T0111	1.55	14.2499	13.7636	431	431	100
3H8A_A	T0111TS381_3	T0111	1.62	14.0086	13.5377	431	431	100
3H8A_A	T0111TS382_1	T0111	1.36	14.1695	13.6883	431	431	100
3H8A_A	T0111TS382_2	T0111	1.76	13.8076	13.3494	431	431	100
3H8A_A	T0111TS382_3	T0111	1.55	13.8076	13.3494	431	431	100
3H8A_A	T0111TS390_1	T0111	2.37	12.8826	12.4834	431	431	100
3H8A_A	T0111TS393_1	T0111	2.50	10.6307	10.3749	431	431	100
3H8A_A	T0111TS393_2	T0111	2.43	11.3143	11.0150	431	431	100
3H8A_A	T0111TS393_3	T0111	2.72	8.8612	8.7182	431	431	100
3H8A_A	T0111TS393_4	T0111	2.66	10.7111	10.4502	431	431	100
3H8A_A	T0111TS406_1	T0111	1.54	14.1695	13.6883	431	431	100
3H8A_A	T0111TS414_1	T0111	2.06	13.0837	12.6716	431	431	100
3H8A_A	T0111TS429_1	T0111	1.59	13.9684	13.5000	431	431	100
3H8A_A	T0111TS429_2	T0111	2.08	13.5261	13.0858	431	431	100
3H8A_A	T0111TS432_1u	T0111	1.41	13.7674	13.3117	431	430	99.7679814385151
3H8A_A	T0111TS432_2	T0111	1.81	14.0086	13.5377	431	430	99.7679814385151
3H8A_A	T0111TS432_3	T0111	1.76	13.9282	13.4623	431	430	99.7679814385151
3H8A_A	T0111TS440_1	T0111	1.96	13.3766	12.9459	431	428	99.3039443155452
3H8A_A	T0111TS447_1	T0111	1.40	14.0088	13.5378	431	427	99.0719257540603
3H8A_A	T0111TS455_1u	T0111	no_data	no_data	no_data	431	no_data	no_data
3H8A_A	T0111TS457_1	T0111	1.95	13.5924	13.1480	431	429	99.5359628770302
3H8A_A	T0111TS465_1	T0111	1.88	13.8880	13.4247	431	431	100
3H8A_A	T0111TS486_1	T0111	1.79	13.6065	13.1611	431	431	100
3H8A_A	T0111TS486_2u	T0111	1.80	13.6065	13.1611	431	431	100
3H8A_A	T0111TS500_1	T0111	1.42	13.6046	13.1594	431	427	99.0719257540603
3H8A_A	T0111TS512_1	T0111	2.39	13.1641	12.7470	431	431	100
3H8A_A	T0111TS535_1	T0111	1.98	13.6467	13.1988	431	431	100
T0111AL010_1	T0111AL044_1	T0111	no_data	no_data	no_data	no_data	no_data	no_data
T0111AL010_1	T0111AL044_2	T0111	no_data	no_data	no_data	no_data	no_data	no_data
T0111AL010_1	T0111AL044_3	T0111	no_data	no_data	no_data	no_data	no_data	no_data
T0111AL010_1	T0111AL044_4	T0111	no_data	no_data	no_data	no_data	no_data	no_data
T0111AL010_1	T0111AL044_5	T0111	no_data	no_data	no_data	no_data	no_data	no_data
T0111AL010_1	T0111AL052_1	T0111	no_data	no_data	no_data	no_data	no_data	no_data
T0111AL010_1	T0111AL052_2	T0111	no_data	no_data	no_data	no_data	no_data	no_data
T0111AL010_1	T0111AL052_3	T0111	no_data	no_data	no_data	no_data	no_data	no_data
T0111AL010_1	T0111AL052_4	T0111	no_data	no_data	no_data	no_data	no_data	no_data
T0111AL010_1	T0111AL052_5	T0111	no_data	no_data	no_data	no_data	no_data	no_data
T0111AL010_1	T0111AL093_1	T0111	no_data	no_data	no_data	no_data	no_data	no_data
T0111AL010_1	T0111AL094_1	T0111	no_data	no_data	no_data	no_data	no_data	no_data
T0111AL010_1	T0111AL103_1	T0111	no_data	no_data	no_data	no_data	no_data	no_data
T0111AL010_1	T0111AL103_2	T0111	no_data	no_data	no_data	no_data	no_data	no_data
T0111AL010_1	T0111AL103_3	T0111	no_data	no_data	no_data	no_data	no_data	no_data
T0111AL010_1	T0111AL103_4	T0111	no_data	no_data	no_data	no_data	no_data	no_data
T0111AL010_1	T0111AL103_5	T0111	no_data	no_data	no_data	no_data	no_data	no_data
T0111AL010_1	T0111AL104_1	T0111	no_data	no_data	no_data	no_data	no_data	no_data
T0111AL010_1	T0111AL105_1	T0111	no_data	no_data	no_data	no_data	no_data	no_data
T0111AL010_1	T0111AL106_1	T0111	no_data	no_data	no_data	no_data	no_data	no_data
T0111AL010_1	T0111AL107_1	T0111	no_data	no_data	no_data	no_data	no_data	no_data
T0111AL010_1	T0111AL108_1	T0111	no_data	no_data	no_data	no_data	no_data	no_data
T0111AL010_1	T0111AL111_1	T0111	no_data	no_data	no_data	no_data	no_data	no_data
T0111AL010_1	T0111AL127_1u	T0111	no_data	no_data	no_data	no_data	no_data	no_data
T0111AL010_1	T0111AL127_2u	T0111	no_data	no_data	no_data	no_data	no_data	no_data
T0111AL010_1	T0111AL127_3u	T0111	no_data	no_data	no_data	no_data	no_data	no_data
T0111AL010_1	T0111AL127_4u	T0111	no_data	no_data	no_data	no_data	no_data	no_data
T0111AL010_1	T0111AL127_5u	T0111	no_data	no_data	no_data	no_data	no_data	no_data
T0111AL010_1	T0111AL132_1	T0111	no_data	no_data	no_data	no_data	no_data	no_data
T0111AL010_1	T0111AL132_2	T0111	no_data	no_data	no_data	no_data	no_data	no_data
T0111AL010_1	T0111AL132_3	T0111	no_data	no_data	no_data	no_data	no_data	no_data
T0111AL010_1	T0111AL132_4	T0111	no_data	no_data	no_data	no_data	no_data	no_data
T0111AL010_1	T0111AL132_5	T0111	no_data	no_data	no_data	no_data	no_data	no_data
T0111AL010_1	T0111AL133_1	T0111	no_data	no_data	no_data	no_data	no_data	no_data
T0111AL010_1	T0111AL137_1	T0111	no_data	no_data	no_data	no_data	no_data	no_data
T0111AL010_1	T0111AL150_1	T0111	no_data	no_data	no_data	no_data	no_data	no_data
T0111AL010_1	T0111AL158_1	T0111	no_data	no_data	no_data	no_data	no_data	no_data
T0111AL010_1	T0111AL158_2	T0111	no_data	no_data	no_data	no_data	no_data	no_data
T0111AL010_1	T0111AL158_3	T0111	no_data	no_data	no_data	no_data	no_data	no_data
T0111AL010_1	T0111AL158_4	T0111	no_data	no_data	no_data	no_data	no_data	no_data
T0111AL010_1	T0111AL158_5	T0111	no_data	no_data	no_data	no_data	no_data	no_data
T0111AL010_1	T0111AL170_1	T0111	no_data	no_data	no_data	no_data	no_data	no_data
T0111AL010_1	T0111AL170_2	T0111	no_data	no_data	no_data	no_data	no_data	no_data
T0111AL010_1	T0111AL170_3	T0111	no_data	no_data	no_data	no_data	no_data	no_data
T0111AL010_1	T0111AL170_4	T0111	no_data	no_data	no_data	no_data	no_data	no_data
T0111AL010_1	T0111AL170_5	T0111	no_data	no_data	no_data	no_data	no_data	no_data
T0111AL010_1	T0111AL173_1	T0111	no_data	no_data	no_data	no_data	no_data	no_data
T0111AL010_1	T0111AL229_1	T0111	no_data	no_data	no_data	no_data	no_data	no_data
T0111AL010_1	T0111AL259_1	T0111	no_data	no_data	no_data	no_data	no_data	no_data
T0111AL010_1	T0111AL259_2	T0111	no_data	no_data	no_data	no_data	no_data	no_data
T0111AL010_1	T0111AL259_3	T0111	no_data	no_data	no_data	no_data	no_data	no_data
T0111AL010_1	T0111AL259_4	T0111	no_data	no_data	no_data	no_data	no_data	no_data
T0111AL010_1	T0111AL259_5	T0111	no_data	no_data	no_data	no_data	no_data	no_data
T0111AL010_1	T0111AL260_1	T0111	no_data	no_data	no_data	no_data	no_data	no_data
T0111AL010_1	T0111AL260_2	T0111	no_data	no_data	no_data	no_data	no_data	no_data
T0111AL010_1	T0111AL260_3	T0111	no_data	no_data	no_data	no_data	no_data	no_data
T0111AL010_1	T0111AL260_4	T0111	no_data	no_data	no_data	no_data	no_data	no_data
T0111AL010_1	T0111AL260_5	T0111	no_data	no_data	no_data	no_data	no_data	no_data
T0111AL010_1	T0111AL273_1	T0111	no_data	no_data	no_data	no_data	no_data	no_data
T0111AL010_1	T0111AL273_2	T0111	no_data	no_data	no_data	no_data	no_data	no_data
T0111AL010_1	T0111AL273_3	T0111	no_data	no_data	no_data	no_data	no_data	no_data
T0111AL010_1	T0111AL274_1	T0111	no_data	no_data	no_data	no_data	no_data	no_data
T0111AL010_1	T0111AL274_2	T0111	no_data	no_data	no_data	no_data	no_data	no_data
T0111AL010_1	T0111AL274_3	T0111	no_data	no_data	no_data	no_data	no_data	no_data
T0111AL010_1	T0111AL274_4	T0111	no_data	no_data	no_data	no_data	no_data	no_data
T0111AL010_1	T0111AL274_5	T0111	no_data	no_data	no_data	no_data	no_data	no_data
T0111AL010_1	T0111AL280_1	T0111	no_data	no_data	no_data	no_data	no_data	no_data
T0111AL010_1	T0111AL280_2	T0111	no_data	no_data	no_data	no_data	no_data	no_data
T0111AL010_1	T0111AL280_3	T0111	no_data	no_data	no_data	no_data	no_data	no_data
T0111AL010_1	T0111AL331_1	T0111	no_data	no_data	no_data	no_data	no_data	no_data
T0111AL010_1	T0111AL357_1	T0111	no_data	no_data	no_data	no_data	no_data	no_data
T0111AL010_1	T0111AL389_1	T0111	no_data	no_data	no_data	no_data	no_data	no_data
T0111AL010_1	T0111AL389_2	T0111	no_data	no_data	no_data	no_data	no_data	no_data
T0111AL010_1	T0111AL389_3	T0111	no_data	no_data	no_data	no_data	no_data	no_data
T0111AL010_1	T0111AL389_4	T0111	no_data	no_data	no_data	no_data	no_data	no_data
T0111AL010_1	T0111AL389_5	T0111	no_data	no_data	no_data	no_data	no_data	no_data
T0111AL010_1	T0111AL395_1	T0111	no_data	no_data	no_data	no_data	no_data	no_data
T0111AL010_1	T0111AL395_2	T0111	no_data	no_data	no_data	no_data	no_data	no_data
T0111AL010_1	T0111AL395_3	T0111	no_data	no_data	no_data	no_data	no_data	no_data
T0111AL010_1	T0111AL395_4	T0111	no_data	no_data	no_data	no_data	no_data	no_data
T0111AL010_1	T0111AL395_5	T0111	no_data	no_data	no_data	no_data	no_data	no_data
T0111AL010_1	T0111AL401_1	T0111	no_data	no_data	no_data	no_data	no_data	no_data
T0111AL010_1	T0111AL401_2	T0111	no_data	no_data	no_data	no_data	no_data	no_data
T0111AL010_1	T0111AL401_3	T0111	no_data	no_data	no_data	no_data	no_data	no_data
T0111AL010_1	T0111AL401_4	T0111	no_data	no_data	no_data	no_data	no_data	no_data
T0111AL010_1	T0111AL401_5	T0111	no_data	no_data	no_data	no_data	no_data	no_data
T0111AL010_1	T0111AL453_1	T0111	no_data	no_data	no_data	no_data	no_data	no_data
T0111AL010_1	T0111DR324_1	T0111	no_data	no_data	no_data	no_data	no_data	no_data
T0111AL010_1	T0111RR017_1	T0111	no_data	no_data	no_data	no_data	no_data	no_data
T0111AL010_1	T0111RR392_1	T0111	no_data	no_data	no_data	no_data	no_data	no_data
T0111AL010_1	T0111SS010_1	T0111	no_data	no_data	no_data	no_data	no_data	no_data
T0111AL010_1	T0111SS017_1	T0111	no_data	no_data	no_data	no_data	no_data	no_data
T0111AL010_1	T0111SS018_1	T0111	no_data	no_data	no_data	no_data	no_data	no_data
T0111AL010_1	T0111SS018_2	T0111	no_data	no_data	no_data	no_data	no_data	no_data
T0111AL010_1	T0111SS031_1	T0111	no_data	no_data	no_data	no_data	no_data	no_data
T0111AL010_1	T0111SS039_1	T0111	no_data	no_data	no_data	no_data	no_data	no_data
T0111AL010_1	T0111SS052_1	T0111	no_data	no_data	no_data	no_data	no_data	no_data
T0111AL010_1	T0111SS055_1	T0111	no_data	no_data	no_data	no_data	no_data	no_data
T0111AL010_1	T0111SS065_1	T0111	no_data	no_data	no_data	no_data	no_data	no_data
T0111AL010_1	T0111SS065_2	T0111	no_data	no_data	no_data	no_data	no_data	no_data
T0111AL010_1	T0111SS094_1	T0111	no_data	no_data	no_data	no_data	no_data	no_data
T0111AL010_1	T0111SS111_1	T0111	no_data	no_data	no_data	no_data	no_data	no_data
T0111AL010_1	T0111SS115_1	T0111	no_data	no_data	no_data	no_data	no_data	no_data
T0111AL010_1	T0111SS137_1	T0111	no_data	no_data	no_data	no_data	no_data	no_data
T0111AL010_1	T0111SS150_1	T0111	no_data	no_data	no_data	no_data	no_data	no_data
T0111AL010_1	T0111SS151_1	T0111	no_data	no_data	no_data	no_data	no_data	no_data
T0111AL010_1	T0111SS197_1	T0111	no_data	no_data	no_data	no_data	no_data	no_data
T0111AL010_1	T0111SS214_1	T0111	no_data	no_data	no_data	no_data	no_data	no_data
T0111AL010_1	T0111SS216_1	T0111	no_data	no_data	no_data	no_data	no_data	no_data
T0111AL010_1	T0111SS251_1	T0111	no_data	no_data	no_data	no_data	no_data	no_data
T0111AL010_1	T0111SS258_1	T0111	no_data	no_data	no_data	no_data	no_data	no_data
T0111AL010_1	T0111SS273_1	T0111	no_data	no_data	no_data	no_data	no_data	no_data
T0111AL010_1	T0111SS281_1	T0111	no_data	no_data	no_data	no_data	no_data	no_data
T0111AL010_1	T0111SS325_1	T0111	no_data	no_data	no_data	no_data	no_data	no_data
T0111AL010_1	T0111SS342_1	T0111	no_data	no_data	no_data	no_data	no_data	no_data
T0111AL010_1	T0111SS385_1	T0111	no_data	no_data	no_data	no_data	no_data	no_data
T0111AL010_1	T0111SS402_1	T0111	no_data	no_data	no_data	no_data	no_data	no_data
T0111AL010_1	T0111SS453_1	T0111	no_data	no_data	no_data	no_data	no_data	no_data
T0111AL010_1	T0111SS510_1	T0111	no_data	no_data	no_data	no_data	no_data	no_data
T0111AL010_1	T0111SS530_1	T0111	no_data	no_data	no_data	no_data	no_data	no_data
T0111AL010_1	T0111TS012_1	T0111	no_data	no_data	no_data	no_data	428	no_data
T0111AL010_1	T0111TS012_2	T0111	no_data	no_data	no_data	no_data	430	no_data
T0111AL010_1	T0111TS012_3	T0111	no_data	no_data	no_data	no_data	351	no_data
T0111AL010_1	T0111TS012_4	T0111	no_data	no_data	no_data	no_data	331	no_data
T0111AL010_1	T0111TS012_5	T0111	no_data	no_data	no_data	no_data	430	no_data
T0111AL010_1	T0111TS017_1	T0111	no_data	no_data	no_data	no_data	428	no_data
T0111AL010_1	T0111TS018_1u	T0111	no_data	no_data	no_data	no_data	431	no_data
T0111AL010_1	T0111TS023_1	T0111	no_data	no_data	no_data	no_data	431	no_data
T0111AL010_1	T0111TS028_1	T0111	no_data	no_data	no_data	no_data	431	no_data
T0111AL010_1	T0111TS028_2	T0111	no_data	no_data	no_data	no_data	431	no_data
T0111AL010_1	T0111TS028_3	T0111	no_data	no_data	no_data	no_data	431	no_data
T0111AL010_1	T0111TS028_4	T0111	no_data	no_data	no_data	no_data	431	no_data
T0111AL010_1	T0111TS028_5	T0111	no_data	no_data	no_data	no_data	431	no_data
T0111AL010_1	T0111TS031_1	T0111	no_data	no_data	no_data	no_data	431	no_data
T0111AL010_1	T0111TS032_1	T0111	no_data	no_data	no_data	no_data	431	no_data
T0111AL010_1	T0111TS032_2	T0111	no_data	no_data	no_data	no_data	431	no_data
T0111AL010_1	T0111TS042_1	T0111	no_data	no_data	no_data	no_data	431	no_data
T0111AL010_1	T0111TS042_2	T0111	no_data	no_data	no_data	no_data	431	no_data
T0111AL010_1	T0111TS045_1	T0111	no_data	no_data	no_data	no_data	431	no_data
T0111AL010_1	T0111TS045_2	T0111	no_data	no_data	no_data	no_data	431	no_data
T0111AL010_1	T0111TS045_3	T0111	no_data	no_data	no_data	no_data	431	no_data
T0111AL010_1	T0111TS045_4	T0111	no_data	no_data	no_data	no_data	431	no_data
T0111AL010_1	T0111TS045_5	T0111	no_data	no_data	no_data	no_data	431	no_data
T0111AL010_1	T0111TS047_1	T0111	no_data	no_data	no_data	no_data	430	no_data
T0111AL010_1	T0111TS047_2	T0111	no_data	no_data	no_data	no_data	430	no_data
T0111AL010_1	T0111TS047_3	T0111	no_data	no_data	no_data	no_data	430	no_data
T0111AL010_1	T0111TS047_4	T0111	no_data	no_data	no_data	no_data	430	no_data
T0111AL010_1	T0111TS047_5	T0111	no_data	no_data	no_data	no_data	430	no_data
T0111AL010_1	T0111TS055_1	T0111	no_data	no_data	no_data	no_data	402	no_data
T0111AL010_1	T0111TS055_2	T0111	no_data	no_data	no_data	no_data	402	no_data
T0111AL010_1	T0111TS055_3	T0111	no_data	no_data	no_data	no_data	402	no_data
T0111AL010_1	T0111TS055_4	T0111	no_data	no_data	no_data	no_data	402	no_data
T0111AL010_1	T0111TS055_5	T0111	no_data	no_data	no_data	no_data	402	no_data
T0111AL010_1	T0111TS058_1	T0111	no_data	no_data	no_data	no_data	431	no_data
T0111AL010_1	T0111TS065_1	T0111	no_data	no_data	no_data	no_data	422	no_data
T0111AL010_1	T0111TS077_1	T0111	no_data	no_data	no_data	no_data	427	no_data
T0111AL010_1	T0111TS086_1	T0111	no_data	no_data	no_data	no_data	424	no_data
T0111AL010_1	T0111TS088_1	T0111	no_data	no_data	no_data	no_data	431	no_data
T0111AL010_1	T0111TS088_2	T0111	no_data	no_data	no_data	no_data	431	no_data
T0111AL010_1	T0111TS088_3	T0111	no_data	no_data	no_data	no_data	431	no_data
T0111AL010_1	T0111TS088_4	T0111	no_data	no_data	no_data	no_data	431	no_data
T0111AL010_1	T0111TS088_5	T0111	no_data	no_data	no_data	no_data	431	no_data
T0111AL010_1	T0111TS094_1	T0111	no_data	no_data	no_data	no_data	431	no_data
T0111AL010_1	T0111TS094_2	T0111	no_data	no_data	no_data	no_data	431	no_data
T0111AL010_1	T0111TS125_1	T0111	no_data	no_data	no_data	no_data	431	no_data
T0111AL010_1	T0111TS126_1	T0111	no_data	no_data	no_data	no_data	431	no_data
T0111AL010_1	T0111TS155_1	T0111	no_data	no_data	no_data	no_data	427	no_data
T0111AL010_1	T0111TS155_2	T0111	no_data	no_data	no_data	no_data	427	no_data
T0111AL010_1	T0111TS155_3	T0111	no_data	no_data	no_data	no_data	427	no_data
T0111AL010_1	T0111TS155_4	T0111	no_data	no_data	no_data	no_data	427	no_data
T0111AL010_1	T0111TS155_5	T0111	no_data	no_data	no_data	no_data	427	no_data
T0111AL010_1	T0111TS161_1	T0111	no_data	no_data	no_data	no_data	431	no_data
T0111AL010_1	T0111TS169_1	T0111	no_data	no_data	no_data	no_data	425	no_data
T0111AL010_1	T0111TS186_1	T0111	no_data	no_data	no_data	no_data	424	no_data
T0111AL010_1	T0111TS191_1	T0111	no_data	no_data	no_data	no_data	424	no_data
T0111AL010_1	T0111TS197_1	T0111	no_data	no_data	no_data	no_data	430	no_data
T0111AL010_1	T0111TS197_2	T0111	no_data	no_data	no_data	no_data	427	no_data
T0111AL010_1	T0111TS216_1	T0111	no_data	no_data	no_data	no_data	431	no_data
T0111AL010_1	T0111TS216_2	T0111	no_data	no_data	no_data	no_data	431	no_data
T0111AL010_1	T0111TS216_3	T0111	no_data	no_data	no_data	no_data	431	no_data
T0111AL010_1	T0111TS216_4	T0111	no_data	no_data	no_data	no_data	431	no_data
T0111AL010_1	T0111TS216_5	T0111	no_data	no_data	no_data	no_data	431	no_data
T0111AL010_1	T0111TS218_1	T0111	no_data	no_data	no_data	no_data	431	no_data
T0111AL010_1	T0111TS218_2	T0111	no_data	no_data	no_data	no_data	427	no_data
T0111AL010_1	T0111TS218_3	T0111	no_data	no_data	no_data	no_data	430	no_data
T0111AL010_1	T0111TS223_1	T0111	no_data	no_data	no_data	no_data	431	no_data
T0111AL010_1	T0111TS223_2	T0111	no_data	no_data	no_data	no_data	431	no_data
T0111AL010_1	T0111TS223_3	T0111	no_data	no_data	no_data	no_data	431	no_data
T0111AL010_1	T0111TS223_4	T0111	no_data	no_data	no_data	no_data	431	no_data
T0111AL010_1	T0111TS223_5	T0111	no_data	no_data	no_data	no_data	431	no_data
T0111AL010_1	T0111TS237_1	T0111	no_data	no_data	no_data	no_data	431	no_data
T0111AL010_1	T0111TS241_1	T0111	no_data	no_data	no_data	no_data	431	no_data
T0111AL010_1	T0111TS255_1	T0111	no_data	no_data	no_data	no_data	431	no_data
T0111AL010_1	T0111TS278_1	T0111	no_data	no_data	no_data	no_data	324	no_data
T0111AL010_1	T0111TS278_2	T0111	no_data	no_data	no_data	no_data	309	no_data
T0111AL010_1	T0111TS278_3	T0111	no_data	no_data	no_data	no_data	298	no_data
T0111AL010_1	T0111TS278_4	T0111	no_data	no_data	no_data	no_data	359	no_data
T0111AL010_1	T0111TS278_5	T0111	no_data	no_data	no_data	no_data	329	no_data
T0111AL010_1	T0111TS330_1	T0111	no_data	no_data	no_data	no_data	382	no_data
T0111AL010_1	T0111TS342_1	T0111	no_data	no_data	no_data	no_data	431	no_data
T0111AL010_1	T0111TS354_1	T0111	no_data	no_data	no_data	no_data	431	no_data
T0111AL010_1	T0111TS359_1	T0111	no_data	no_data	no_data	no_data	431	no_data
T0111AL010_1	T0111TS363_1	T0111	no_data	no_data	no_data	no_data	430	no_data
T0111AL010_1	T0111TS381_1	T0111	no_data	no_data	no_data	no_data	431	no_data
T0111AL010_1	T0111TS381_2	T0111	no_data	no_data	no_data	no_data	431	no_data
T0111AL010_1	T0111TS381_3	T0111	no_data	no_data	no_data	no_data	431	no_data
T0111AL010_1	T0111TS382_1	T0111	no_data	no_data	no_data	no_data	431	no_data
T0111AL010_1	T0111TS382_2	T0111	no_data	no_data	no_data	no_data	431	no_data
T0111AL010_1	T0111TS382_3	T0111	no_data	no_data	no_data	no_data	431	no_data
T0111AL010_1	T0111TS390_1	T0111	no_data	no_data	no_data	no_data	431	no_data
T0111AL010_1	T0111TS393_1	T0111	no_data	no_data	no_data	no_data	431	no_data
T0111AL010_1	T0111TS393_2	T0111	no_data	no_data	no_data	no_data	431	no_data
T0111AL010_1	T0111TS393_3	T0111	no_data	no_data	no_data	no_data	431	no_data
T0111AL010_1	T0111TS393_4	T0111	no_data	no_data	no_data	no_data	431	no_data
T0111AL010_1	T0111TS406_1	T0111	no_data	no_data	no_data	no_data	431	no_data
T0111AL010_1	T0111TS414_1	T0111	no_data	no_data	no_data	no_data	431	no_data
T0111AL010_1	T0111TS429_1	T0111	no_data	no_data	no_data	no_data	431	no_data
T0111AL010_1	T0111TS429_2	T0111	no_data	no_data	no_data	no_data	431	no_data
T0111AL010_1	T0111TS432_1u	T0111	no_data	no_data	no_data	no_data	430	no_data
T0111AL010_1	T0111TS432_2	T0111	no_data	no_data	no_data	no_data	430	no_data
T0111AL010_1	T0111TS432_3	T0111	no_data	no_data	no_data	no_data	430	no_data
T0111AL010_1	T0111TS440_1	T0111	no_data	no_data	no_data	no_data	428	no_data
T0111AL010_1	T0111TS447_1	T0111	no_data	no_data	no_data	no_data	427	no_data
T0111AL010_1	T0111TS455_1u	T0111	no_data	no_data	no_data	no_data	no_data	no_data
T0111AL010_1	T0111TS457_1	T0111	no_data	no_data	no_data	no_data	429	no_data
T0111AL010_1	T0111TS465_1	T0111	no_data	no_data	no_data	no_data	431	no_data
T0111AL010_1	T0111TS486_1	T0111	no_data	no_data	no_data	no_data	431	no_data
T0111AL010_1	T0111TS486_2u	T0111	no_data	no_data	no_data	no_data	431	no_data
T0111AL010_1	T0111TS500_1	T0111	no_data	no_data	no_data	no_data	427	no_data
T0111AL010_1	T0111TS512_1	T0111	no_data	no_data	no_data	no_data	431	no_data
T0111AL010_1	T0111TS535_1	T0111	no_data	no_data	no_data	no_data	431	no_data
T0111AL044_1	T0111AL044_2	T0111	no_data	no_data	no_data	no_data	no_data	no_data
T0111AL044_1	T0111AL044_3	T0111	no_data	no_data	no_data	no_data	no_data	no_data
T0111AL044_1	T0111AL044_4	T0111	no_data	no_data	no_data	no_data	no_data	no_data
T0111AL044_1	T0111AL044_5	T0111	no_data	no_data	no_data	no_data	no_data	no_data
T0111AL044_1	T0111AL052_1	T0111	no_data	no_data	no_data	no_data	no_data	no_data
T0111AL044_1	T0111AL052_2	T0111	no_data	no_data	no_data	no_data	no_data	no_data
T0111AL044_1	T0111AL052_3	T0111	no_data	no_data	no_data	no_data	no_data	no_data
T0111AL044_1	T0111AL052_4	T0111	no_data	no_data	no_data	no_data	no_data	no_data
T0111AL044_1	T0111AL052_5	T0111	no_data	no_data	no_data	no_data	no_data	no_data
T0111AL044_1	T0111AL093_1	T0111	no_data	no_data	no_data	no_data	no_data	no_data
T0111AL044_1	T0111AL094_1	T0111	no_data	no_data	no_data	no_data	no_data	no_data
T0111AL044_1	T0111AL103_1	T0111	no_data	no_data	no_data	no_data	no_data	no_data
T0111AL044_1	T0111AL103_2	T0111	no_data	no_data	no_data	no_data	no_data	no_data
T0111AL044_1	T0111AL103_3	T0111	no_data	no_data	no_data	no_data	no_data	no_data
T0111AL044_1	T0111AL103_4	T0111	no_data	no_data	no_data	no_data	no_data	no_data
T0111AL044_1	T0111AL103_5	T0111	no_data	no_data	no_data	no_data	no_data	no_data
T0111AL044_1	T0111AL104_1	T0111	no_data	no_data	no_data	no_data	no_data	no_data
T0111AL044_1	T0111AL105_1	T0111	no_data	no_data	no_data	no_data	no_data	no_data
T0111AL044_1	T0111AL106_1	T0111	no_data	no_data	no_data	no_data	no_data	no_data
T0111AL044_1	T0111AL107_1	T0111	no_data	no_data	no_data	no_data	no_data	no_data
T0111AL044_1	T0111AL108_1	T0111	no_data	no_data	no_data	no_data	no_data	no_data
T0111AL044_1	T0111AL111_1	T0111	no_data	no_data	no_data	no_data	no_data	no_data
T0111AL044_1	T0111AL127_1u	T0111	no_data	no_data	no_data	no_data	no_data	no_data
T0111AL044_1	T0111AL127_2u	T0111	no_data	no_data	no_data	no_data	no_data	no_data
T0111AL044_1	T0111AL127_3u	T0111	no_data	no_data	no_data	no_data	no_data	no_data
T0111AL044_1	T0111AL127_4u	T0111	no_data	no_data	no_data	no_data	no_data	no_data
T0111AL044_1	T0111AL127_5u	T0111	no_data	no_data	no_data	no_data	no_data	no_data
T0111AL044_1	T0111AL132_1	T0111	no_data	no_data	no_data	no_data	no_data	no_data
T0111AL044_1	T0111AL132_2	T0111	no_data	no_data	no_data	no_data	no_data	no_data
T0111AL044_1	T0111AL132_3	T0111	no_data	no_data	no_data	no_data	no_data	no_data
T0111AL044_1	T0111AL132_4	T0111	no_data	no_data	no_data	no_data	no_data	no_data
T0111AL044_1	T0111AL132_5	T0111	no_data	no_data	no_data	no_data	no_data	no_data
T0111AL044_1	T0111AL133_1	T0111	no_data	no_data	no_data	no_data	no_data	no_data
T0111AL044_1	T0111AL137_1	T0111	no_data	no_data	no_data	no_data	no_data	no_data
T0111AL044_1	T0111AL150_1	T0111	no_data	no_data	no_data	no_data	no_data	no_data
T0111AL044_1	T0111AL158_1	T0111	no_data	no_data	no_data	no_data	no_data	no_data
T0111AL044_1	T0111AL158_2	T0111	no_data	no_data	no_data	no_data	no_data	no_data
T0111AL044_1	T0111AL158_3	T0111	no_data	no_data	no_data	no_data	no_data	no_data
T0111AL044_1	T0111AL158_4	T0111	no_data	no_data	no_data	no_data	no_data	no_data
T0111AL044_1	T0111AL158_5	T0111	no_data	no_data	no_data	no_data	no_data	no_data
T0111AL044_1	T0111AL170_1	T0111	no_data	no_data	no_data	no_data	no_data	no_data
T0111AL044_1	T0111AL170_2	T0111	no_data	no_data	no_data	no_data	no_data	no_data
T0111AL044_1	T0111AL170_3	T0111	no_data	no_data	no_data	no_data	no_data	no_data
T0111AL044_1	T0111AL170_4	T0111	no_data	no_data	no_data	no_data	no_data	no_data
T0111AL044_1	T0111AL170_5	T0111	no_data	no_data	no_data	no_data	no_data	no_data
T0111AL044_1	T0111AL173_1	T0111	no_data	no_data	no_data	no_data	no_data	no_data
T0111AL044_1	T0111AL229_1	T0111	no_data	no_data	no_data	no_data	no_data	no_data
T0111AL044_1	T0111AL259_1	T0111	no_data	no_data	no_data	no_data	no_data	no_data
T0111AL044_1	T0111AL259_2	T0111	no_data	no_data	no_data	no_data	no_data	no_data
T0111AL044_1	T0111AL259_3	T0111	no_data	no_data	no_data	no_data	no_data	no_data
T0111AL044_1	T0111AL259_4	T0111	no_data	no_data	no_data	no_data	no_data	no_data
T0111AL044_1	T0111AL259_5	T0111	no_data	no_data	no_data	no_data	no_data	no_data
T0111AL044_1	T0111AL260_1	T0111	no_data	no_data	no_data	no_data	no_data	no_data
T0111AL044_1	T0111AL260_2	T0111	no_data	no_data	no_data	no_data	no_data	no_data
T0111AL044_1	T0111AL260_3	T0111	no_data	no_data	no_data	no_data	no_data	no_data
T0111AL044_1	T0111AL260_4	T0111	no_data	no_data	no_data	no_data	no_data	no_data
T0111AL044_1	T0111AL260_5	T0111	no_data	no_data	no_data	no_data	no_data	no_data
T0111AL044_1	T0111AL273_1	T0111	no_data	no_data	no_data	no_data	no_data	no_data
T0111AL044_1	T0111AL273_2	T0111	no_data	no_data	no_data	no_data	no_data	no_data
T0111AL044_1	T0111AL273_3	T0111	no_data	no_data	no_data	no_data	no_data	no_data
T0111AL044_1	T0111AL274_1	T0111	no_data	no_data	no_data	no_data	no_data	no_data
T0111AL044_1	T0111AL274_2	T0111	no_data	no_data	no_data	no_data	no_data	no_data
T0111AL044_1	T0111AL274_3	T0111	no_data	no_data	no_data	no_data	no_data	no_data
T0111AL044_1	T0111AL274_4	T0111	no_data	no_data	no_data	no_data	no_data	no_data
T0111AL044_1	T0111AL274_5	T0111	no_data	no_data	no_data	no_data	no_data	no_data
T0111AL044_1	T0111AL280_1	T0111	no_data	no_data	no_data	no_data	no_data	no_data
T0111AL044_1	T0111AL280_2	T0111	no_data	no_data	no_data	no_data	no_data	no_data
T0111AL044_1	T0111AL280_3	T0111	no_data	no_data	no_data	no_data	no_data	no_data
T0111AL044_1	T0111AL331_1	T0111	no_data	no_data	no_data	no_data	no_data	no_data
T0111AL044_1	T0111AL357_1	T0111	no_data	no_data	no_data	no_data	no_data	no_data
T0111AL044_1	T0111AL389_1	T0111	no_data	no_data	no_data	no_data	no_data	no_data
T0111AL044_1	T0111AL389_2	T0111	no_data	no_data	no_data	no_data	no_data	no_data
T0111AL044_1	T0111AL389_3	T0111	no_data	no_data	no_data	no_data	no_data	no_data
T0111AL044_1	T0111AL389_4	T0111	no_data	no_data	no_data	no_data	no_data	no_data
T0111AL044_1	T0111AL389_5	T0111	no_data	no_data	no_data	no_data	no_data	no_data
T0111AL044_1	T0111AL395_1	T0111	no_data	no_data	no_data	no_data	no_data	no_data
T0111AL044_1	T0111AL395_2	T0111	no_data	no_data	no_data	no_data	no_data	no_data
T0111AL044_1	T0111AL395_3	T0111	no_data	no_data	no_data	no_data	no_data	no_data
T0111AL044_1	T0111AL395_4	T0111	no_data	no_data	no_data	no_data	no_data	no_data
T0111AL044_1	T0111AL395_5	T0111	no_data	no_data	no_data	no_data	no_data	no_data
T0111AL044_1	T0111AL401_1	T0111	no_data	no_data	no_data	no_data	no_data	no_data
T0111AL044_1	T0111AL401_2	T0111	no_data	no_data	no_data	no_data	no_data	no_data
T0111AL044_1	T0111AL401_3	T0111	no_data	no_data	no_data	no_data	no_data	no_data
T0111AL044_1	T0111AL401_4	T0111	no_data	no_data	no_data	no_data	no_data	no_data
T0111AL044_1	T0111AL401_5	T0111	no_data	no_data	no_data	no_data	no_data	no_data
T0111AL044_1	T0111AL453_1	T0111	no_data	no_data	no_data	no_data	no_data	no_data
T0111AL044_1	T0111DR324_1	T0111	no_data	no_data	no_data	no_data	no_data	no_data
T0111AL044_1	T0111RR017_1	T0111	no_data	no_data	no_data	no_data	no_data	no_data
T0111AL044_1	T0111RR392_1	T0111	no_data	no_data	no_data	no_data	no_data	no_data
T0111AL044_1	T0111SS010_1	T0111	no_data	no_data	no_data	no_data	no_data	no_data
T0111AL044_1	T0111SS017_1	T0111	no_data	no_data	no_data	no_data	no_data	no_data
T0111AL044_1	T0111SS018_1	T0111	no_data	no_data	no_data	no_data	no_data	no_data
T0111AL044_1	T0111SS018_2	T0111	no_data	no_data	no_data	no_data	no_data	no_data
T0111AL044_1	T0111SS031_1	T0111	no_data	no_data	no_data	no_data	no_data	no_data
T0111AL044_1	T0111SS039_1	T0111	no_data	no_data	no_data	no_data	no_data	no_data
T0111AL044_1	T0111SS052_1	T0111	no_data	no_data	no_data	no_data	no_data	no_data
T0111AL044_1	T0111SS055_1	T0111	no_data	no_data	no_data	no_data	no_data	no_data
T0111AL044_1	T0111SS065_1	T0111	no_data	no_data	no_data	no_data	no_data	no_data
T0111AL044_1	T0111SS065_2	T0111	no_data	no_data	no_data	no_data	no_data	no_data
T0111AL044_1	T0111SS094_1	T0111	no_data	no_data	no_data	no_data	no_data	no_data
T0111AL044_1	T0111SS111_1	T0111	no_data	no_data	no_data	no_data	no_data	no_data
T0111AL044_1	T0111SS115_1	T0111	no_data	no_data	no_data	no_data	no_data	no_data
T0111AL044_1	T0111SS137_1	T0111	no_data	no_data	no_data	no_data	no_data	no_data
T0111AL044_1	T0111SS150_1	T0111	no_data	no_data	no_data	no_data	no_data	no_data
T0111AL044_1	T0111SS151_1	T0111	no_data	no_data	no_data	no_data	no_data	no_data
T0111AL044_1	T0111SS197_1	T0111	no_data	no_data	no_data	no_data	no_data	no_data
T0111AL044_1	T0111SS214_1	T0111	no_data	no_data	no_data	no_data	no_data	no_data
T0111AL044_1	T0111SS216_1	T0111	no_data	no_data	no_data	no_data	no_data	no_data
T0111AL044_1	T0111SS251_1	T0111	no_data	no_data	no_data	no_data	no_data	no_data
T0111AL044_1	T0111SS258_1	T0111	no_data	no_data	no_data	no_data	no_data	no_data
T0111AL044_1	T0111SS273_1	T0111	no_data	no_data	no_data	no_data	no_data	no_data
T0111AL044_1	T0111SS281_1	T0111	no_data	no_data	no_data	no_data	no_data	no_data
T0111AL044_1	T0111SS325_1	T0111	no_data	no_data	no_data	no_data	no_data	no_data
T0111AL044_1	T0111SS342_1	T0111	no_data	no_data	no_data	no_data	no_data	no_data
T0111AL044_1	T0111SS385_1	T0111	no_data	no_data	no_data	no_data	no_data	no_data
T0111AL044_1	T0111SS402_1	T0111	no_data	no_data	no_data	no_data	no_data	no_data
T0111AL044_1	T0111SS453_1	T0111	no_data	no_data	no_data	no_data	no_data	no_data
T0111AL044_1	T0111SS510_1	T0111	no_data	no_data	no_data	no_data	no_data	no_data
T0111AL044_1	T0111SS530_1	T0111	no_data	no_data	no_data	no_data	no_data	no_data
T0111AL044_1	T0111TS012_1	T0111	no_data	no_data	no_data	no_data	428	no_data
T0111AL044_1	T0111TS012_2	T0111	no_data	no_data	no_data	no_data	430	no_data
T0111AL044_1	T0111TS012_3	T0111	no_data	no_data	no_data	no_data	351	no_data
T0111AL044_1	T0111TS012_4	T0111	no_data	no_data	no_data	no_data	331	no_data
T0111AL044_1	T0111TS012_5	T0111	no_data	no_data	no_data	no_data	430	no_data
T0111AL044_1	T0111TS017_1	T0111	no_data	no_data	no_data	no_data	428	no_data
T0111AL044_1	T0111TS018_1u	T0111	no_data	no_data	no_data	no_data	431	no_data
T0111AL044_1	T0111TS023_1	T0111	no_data	no_data	no_data	no_data	431	no_data
T0111AL044_1	T0111TS028_1	T0111	no_data	no_data	no_data	no_data	431	no_data
T0111AL044_1	T0111TS028_2	T0111	no_data	no_data	no_data	no_data	431	no_data
T0111AL044_1	T0111TS028_3	T0111	no_data	no_data	no_data	no_data	431	no_data
T0111AL044_1	T0111TS028_4	T0111	no_data	no_data	no_data	no_data	431	no_data
T0111AL044_1	T0111TS028_5	T0111	no_data	no_data	no_data	no_data	431	no_data
T0111AL044_1	T0111TS031_1	T0111	no_data	no_data	no_data	no_data	431	no_data
T0111AL044_1	T0111TS032_1	T0111	no_data	no_data	no_data	no_data	431	no_data
T0111AL044_1	T0111TS032_2	T0111	no_data	no_data	no_data	no_data	431	no_data
T0111AL044_1	T0111TS042_1	T0111	no_data	no_data	no_data	no_data	431	no_data
T0111AL044_1	T0111TS042_2	T0111	no_data	no_data	no_data	no_data	431	no_data
T0111AL044_1	T0111TS045_1	T0111	no_data	no_data	no_data	no_data	431	no_data
T0111AL044_1	T0111TS045_2	T0111	no_data	no_data	no_data	no_data	431	no_data
T0111AL044_1	T0111TS045_3	T0111	no_data	no_data	no_data	no_data	431	no_data
T0111AL044_1	T0111TS045_4	T0111	no_data	no_data	no_data	no_data	431	no_data
T0111AL044_1	T0111TS045_5	T0111	no_data	no_data	no_data	no_data	431	no_data
T0111AL044_1	T0111TS047_1	T0111	no_data	no_data	no_data	no_data	430	no_data
T0111AL044_1	T0111TS047_2	T0111	no_data	no_data	no_data	no_data	430	no_data
T0111AL044_1	T0111TS047_3	T0111	no_data	no_data	no_data	no_data	430	no_data
T0111AL044_1	T0111TS047_4	T0111	no_data	no_data	no_data	no_data	430	no_data
T0111AL044_1	T0111TS047_5	T0111	no_data	no_data	no_data	no_data	430	no_data
T0111AL044_1	T0111TS055_1	T0111	no_data	no_data	no_data	no_data	402	no_data
T0111AL044_1	T0111TS055_2	T0111	no_data	no_data	no_data	no_data	402	no_data
T0111AL044_1	T0111TS055_3	T0111	no_data	no_data	no_data	no_data	402	no_data
T0111AL044_1	T0111TS055_4	T0111	no_data	no_data	no_data	no_data	402	no_data
T0111AL044_1	T0111TS055_5	T0111	no_data	no_data	no_data	no_data	402	no_data
T0111AL044_1	T0111TS058_1	T0111	no_data	no_data	no_data	no_data	431	no_data
T0111AL044_1	T0111TS065_1	T0111	no_data	no_data	no_data	no_data	422	no_data
T0111AL044_1	T0111TS077_1	T0111	no_data	no_data	no_data	no_data	427	no_data
T0111AL044_1	T0111TS086_1	T0111	no_data	no_data	no_data	no_data	424	no_data
T0111AL044_1	T0111TS088_1	T0111	no_data	no_data	no_data	no_data	431	no_data
T0111AL044_1	T0111TS088_2	T0111	no_data	no_data	no_data	no_data	431	no_data
T0111AL044_1	T0111TS088_3	T0111	no_data	no_data	no_data	no_data	431	no_data
T0111AL044_1	T0111TS088_4	T0111	no_data	no_data	no_data	no_data	431	no_data
T0111AL044_1	T0111TS088_5	T0111	no_data	no_data	no_data	no_data	431	no_data
T0111AL044_1	T0111TS094_1	T0111	no_data	no_data	no_data	no_data	431	no_data
T0111AL044_1	T0111TS094_2	T0111	no_data	no_data	no_data	no_data	431	no_data
T0111AL044_1	T0111TS125_1	T0111	no_data	no_data	no_data	no_data	431	no_data
T0111AL044_1	T0111TS126_1	T0111	no_data	no_data	no_data	no_data	431	no_data
T0111AL044_1	T0111TS155_1	T0111	no_data	no_data	no_data	no_data	427	no_data
T0111AL044_1	T0111TS155_2	T0111	no_data	no_data	no_data	no_data	427	no_data
T0111AL044_1	T0111TS155_3	T0111	no_data	no_data	no_data	no_data	427	no_data
T0111AL044_1	T0111TS155_4	T0111	no_data	no_data	no_data	no_data	427	no_data
T0111AL044_1	T0111TS155_5	T0111	no_data	no_data	no_data	no_data	427	no_data
T0111AL044_1	T0111TS161_1	T0111	no_data	no_data	no_data	no_data	431	no_data
T0111AL044_1	T0111TS169_1	T0111	no_data	no_data	no_data	no_data	425	no_data
T0111AL044_1	T0111TS186_1	T0111	no_data	no_data	no_data	no_data	424	no_data
T0111AL044_1	T0111TS191_1	T0111	no_data	no_data	no_data	no_data	424	no_data
T0111AL044_1	T0111TS197_1	T0111	no_data	no_data	no_data	no_data	430	no_data
T0111AL044_1	T0111TS197_2	T0111	no_data	no_data	no_data	no_data	427	no_data
T0111AL044_1	T0111TS216_1	T0111	no_data	no_data	no_data	no_data	431	no_data
T0111AL044_1	T0111TS216_2	T0111	no_data	no_data	no_data	no_data	431	no_data
T0111AL044_1	T0111TS216_3	T0111	no_data	no_data	no_data	no_data	431	no_data
T0111AL044_1	T0111TS216_4	T0111	no_data	no_data	no_data	no_data	431	no_data
T0111AL044_1	T0111TS216_5	T0111	no_data	no_data	no_data	no_data	431	no_data
T0111AL044_1	T0111TS218_1	T0111	no_data	no_data	no_data	no_data	431	no_data
T0111AL044_1	T0111TS218_2	T0111	no_data	no_data	no_data	no_data	427	no_data
T0111AL044_1	T0111TS218_3	T0111	no_data	no_data	no_data	no_data	430	no_data
T0111AL044_1	T0111TS223_1	T0111	no_data	no_data	no_data	no_data	431	no_data
T0111AL044_1	T0111TS223_2	T0111	no_data	no_data	no_data	no_data	431	no_data
T0111AL044_1	T0111TS223_3	T0111	no_data	no_data	no_data	no_data	431	no_data
T0111AL044_1	T0111TS223_4	T0111	no_data	no_data	no_data	no_data	431	no_data
T0111AL044_1	T0111TS223_5	T0111	no_data	no_data	no_data	no_data	431	no_data
T0111AL044_1	T0111TS237_1	T0111	no_data	no_data	no_data	no_data	431	no_data
T0111AL044_1	T0111TS241_1	T0111	no_data	no_data	no_data	no_data	431	no_data
T0111AL044_1	T0111TS255_1	T0111	no_data	no_data	no_data	no_data	431	no_data
T0111AL044_1	T0111TS278_1	T0111	no_data	no_data	no_data	no_data	324	no_data
T0111AL044_1	T0111TS278_2	T0111	no_data	no_data	no_data	no_data	309	no_data
T0111AL044_1	T0111TS278_3	T0111	no_data	no_data	no_data	no_data	298	no_data
T0111AL044_1	T0111TS278_4	T0111	no_data	no_data	no_data	no_data	359	no_data
T0111AL044_1	T0111TS278_5	T0111	no_data	no_data	no_data	no_data	329	no_data
T0111AL044_1	T0111TS330_1	T0111	no_data	no_data	no_data	no_data	382	no_data
T0111AL044_1	T0111TS342_1	T0111	no_data	no_data	no_data	no_data	431	no_data
T0111AL044_1	T0111TS354_1	T0111	no_data	no_data	no_data	no_data	431	no_data
T0111AL044_1	T0111TS359_1	T0111	no_data	no_data	no_data	no_data	431	no_data
T0111AL044_1	T0111TS363_1	T0111	no_data	no_data	no_data	no_data	430	no_data
T0111AL044_1	T0111TS381_1	T0111	no_data	no_data	no_data	no_data	431	no_data
T0111AL044_1	T0111TS381_2	T0111	no_data	no_data	no_data	no_data	431	no_data
T0111AL044_1	T0111TS381_3	T0111	no_data	no_data	no_data	no_data	431	no_data
T0111AL044_1	T0111TS382_1	T0111	no_data	no_data	no_data	no_data	431	no_data
T0111AL044_1	T0111TS382_2	T0111	no_data	no_data	no_data	no_data	431	no_data
T0111AL044_1	T0111TS382_3	T0111	no_data	no_data	no_data	no_data	431	no_data
T0111AL044_1	T0111TS390_1	T0111	no_data	no_data	no_data	no_data	431	no_data
T0111AL044_1	T0111TS393_1	T0111	no_data	no_data	no_data	no_data	431	no_data
T0111AL044_1	T0111TS393_2	T0111	no_data	no_data	no_data	no_data	431	no_data
T0111AL044_1	T0111TS393_3	T0111	no_data	no_data	no_data	no_data	431	no_data
T0111AL044_1	T0111TS393_4	T0111	no_data	no_data	no_data	no_data	431	no_data
T0111AL044_1	T0111TS406_1	T0111	no_data	no_data	no_data	no_data	431	no_data
T0111AL044_1	T0111TS414_1	T0111	no_data	no_data	no_data	no_data	431	no_data
T0111AL044_1	T0111TS429_1	T0111	no_data	no_data	no_data	no_data	431	no_data
T0111AL044_1	T0111TS429_2	T0111	no_data	no_data	no_data	no_data	431	no_data
T0111AL044_1	T0111TS432_1u	T0111	no_data	no_data	no_data	no_data	430	no_data
T0111AL044_1	T0111TS432_2	T0111	no_data	no_data	no_data	no_data	430	no_data
T0111AL044_1	T0111TS432_3	T0111	no_data	no_data	no_data	no_data	430	no_data
T0111AL044_1	T0111TS440_1	T0111	no_data	no_data	no_data	no_data	428	no_data
T0111AL044_1	T0111TS447_1	T0111	no_data	no_data	no_data	no_data	427	no_data
T0111AL044_1	T0111TS455_1u	T0111	no_data	no_data	no_data	no_data	no_data	no_data
T0111AL044_1	T0111TS457_1	T0111	no_data	no_data	no_data	no_data	429	no_data
T0111AL044_1	T0111TS465_1	T0111	no_data	no_data	no_data	no_data	431	no_data
T0111AL044_1	T0111TS486_1	T0111	no_data	no_data	no_data	no_data	431	no_data
T0111AL044_1	T0111TS486_2u	T0111	no_data	no_data	no_data	no_data	431	no_data
T0111AL044_1	T0111TS500_1	T0111	no_data	no_data	no_data	no_data	427	no_data
T0111AL044_1	T0111TS512_1	T0111	no_data	no_data	no_data	no_data	431	no_data
T0111AL044_1	T0111TS535_1	T0111	no_data	no_data	no_data	no_data	431	no_data
T0111AL044_2	T0111AL044_3	T0111	no_data	no_data	no_data	no_data	no_data	no_data
T0111AL044_2	T0111AL044_4	T0111	no_data	no_data	no_data	no_data	no_data	no_data
T0111AL044_2	T0111AL044_5	T0111	no_data	no_data	no_data	no_data	no_data	no_data
T0111AL044_2	T0111AL052_1	T0111	no_data	no_data	no_data	no_data	no_data	no_data
T0111AL044_2	T0111AL052_2	T0111	no_data	no_data	no_data	no_data	no_data	no_data
T0111AL044_2	T0111AL052_3	T0111	no_data	no_data	no_data	no_data	no_data	no_data
T0111AL044_2	T0111AL052_4	T0111	no_data	no_data	no_data	no_data	no_data	no_data
T0111AL044_2	T0111AL052_5	T0111	no_data	no_data	no_data	no_data	no_data	no_data
T0111AL044_2	T0111AL093_1	T0111	no_data	no_data	no_data	no_data	no_data	no_data
T0111AL044_2	T0111AL094_1	T0111	no_data	no_data	no_data	no_data	no_data	no_data
T0111AL044_2	T0111AL103_1	T0111	no_data	no_data	no_data	no_data	no_data	no_data
T0111AL044_2	T0111AL103_2	T0111	no_data	no_data	no_data	no_data	no_data	no_data
T0111AL044_2	T0111AL103_3	T0111	no_data	no_data	no_data	no_data	no_data	no_data
T0111AL044_2	T0111AL103_4	T0111	no_data	no_data	no_data	no_data	no_data	no_data
T0111AL044_2	T0111AL103_5	T0111	no_data	no_data	no_data	no_data	no_data	no_data
T0111AL044_2	T0111AL104_1	T0111	no_data	no_data	no_data	no_data	no_data	no_data
T0111AL044_2	T0111AL105_1	T0111	no_data	no_data	no_data	no_data	no_data	no_data
T0111AL044_2	T0111AL106_1	T0111	no_data	no_data	no_data	no_data	no_data	no_data
T0111AL044_2	T0111AL107_1	T0111	no_data	no_data	no_data	no_data	no_data	no_data
T0111AL044_2	T0111AL108_1	T0111	no_data	no_data	no_data	no_data	no_data	no_data
T0111AL044_2	T0111AL111_1	T0111	no_data	no_data	no_data	no_data	no_data	no_data
T0111AL044_2	T0111AL127_1u	T0111	no_data	no_data	no_data	no_data	no_data	no_data
T0111AL044_2	T0111AL127_2u	T0111	no_data	no_data	no_data	no_data	no_data	no_data
T0111AL044_2	T0111AL127_3u	T0111	no_data	no_data	no_data	no_data	no_data	no_data
T0111AL044_2	T0111AL127_4u	T0111	no_data	no_data	no_data	no_data	no_data	no_data
T0111AL044_2	T0111AL127_5u	T0111	no_data	no_data	no_data	no_data	no_data	no_data
T0111AL044_2	T0111AL132_1	T0111	no_data	no_data	no_data	no_data	no_data	no_data
T0111AL044_2	T0111AL132_2	T0111	no_data	no_data	no_data	no_data	no_data	no_data
T0111AL044_2	T0111AL132_3	T0111	no_data	no_data	no_data	no_data	no_data	no_data
T0111AL044_2	T0111AL132_4	T0111	no_data	no_data	no_data	no_data	no_data	no_data
T0111AL044_2	T0111AL132_5	T0111	no_data	no_data	no_data	no_data	no_data	no_data
T0111AL044_2	T0111AL133_1	T0111	no_data	no_data	no_data	no_data	no_data	no_data
T0111AL044_2	T0111AL137_1	T0111	no_data	no_data	no_data	no_data	no_data	no_data
T0111AL044_2	T0111AL150_1	T0111	no_data	no_data	no_data	no_data	no_data	no_data
T0111AL044_2	T0111AL158_1	T0111	no_data	no_data	no_data	no_data	no_data	no_data
T0111AL044_2	T0111AL158_2	T0111	no_data	no_data	no_data	no_data	no_data	no_data
T0111AL044_2	T0111AL158_3	T0111	no_data	no_data	no_data	no_data	no_data	no_data
T0111AL044_2	T0111AL158_4	T0111	no_data	no_data	no_data	no_data	no_data	no_data
T0111AL044_2	T0111AL158_5	T0111	no_data	no_data	no_data	no_data	no_data	no_data
T0111AL044_2	T0111AL170_1	T0111	no_data	no_data	no_data	no_data	no_data	no_data
T0111AL044_2	T0111AL170_2	T0111	no_data	no_data	no_data	no_data	no_data	no_data
T0111AL044_2	T0111AL170_3	T0111	no_data	no_data	no_data	no_data	no_data	no_data
T0111AL044_2	T0111AL170_4	T0111	no_data	no_data	no_data	no_data	no_data	no_data
T0111AL044_2	T0111AL170_5	T0111	no_data	no_data	no_data	no_data	no_data	no_data
T0111AL044_2	T0111AL173_1	T0111	no_data	no_data	no_data	no_data	no_data	no_data
T0111AL044_2	T0111AL229_1	T0111	no_data	no_data	no_data	no_data	no_data	no_data
T0111AL044_2	T0111AL259_1	T0111	no_data	no_data	no_data	no_data	no_data	no_data
T0111AL044_2	T0111AL259_2	T0111	no_data	no_data	no_data	no_data	no_data	no_data
T0111AL044_2	T0111AL259_3	T0111	no_data	no_data	no_data	no_data	no_data	no_data
T0111AL044_2	T0111AL259_4	T0111	no_data	no_data	no_data	no_data	no_data	no_data
T0111AL044_2	T0111AL259_5	T0111	no_data	no_data	no_data	no_data	no_data	no_data
T0111AL044_2	T0111AL260_1	T0111	no_data	no_data	no_data	no_data	no_data	no_data
T0111AL044_2	T0111AL260_2	T0111	no_data	no_data	no_data	no_data	no_data	no_data
T0111AL044_2	T0111AL260_3	T0111	no_data	no_data	no_data	no_data	no_data	no_data
T0111AL044_2	T0111AL260_4	T0111	no_data	no_data	no_data	no_data	no_data	no_data
T0111AL044_2	T0111AL260_5	T0111	no_data	no_data	no_data	no_data	no_data	no_data
T0111AL044_2	T0111AL273_1	T0111	no_data	no_data	no_data	no_data	no_data	no_data
T0111AL044_2	T0111AL273_2	T0111	no_data	no_data	no_data	no_data	no_data	no_data
T0111AL044_2	T0111AL273_3	T0111	no_data	no_data	no_data	no_data	no_data	no_data
T0111AL044_2	T0111AL274_1	T0111	no_data	no_data	no_data	no_data	no_data	no_data
T0111AL044_2	T0111AL274_2	T0111	no_data	no_data	no_data	no_data	no_data	no_data
T0111AL044_2	T0111AL274_3	T0111	no_data	no_data	no_data	no_data	no_data	no_data
T0111AL044_2	T0111AL274_4	T0111	no_data	no_data	no_data	no_data	no_data	no_data
T0111AL044_2	T0111AL274_5	T0111	no_data	no_data	no_data	no_data	no_data	no_data
T0111AL044_2	T0111AL280_1	T0111	no_data	no_data	no_data	no_data	no_data	no_data
T0111AL044_2	T0111AL280_2	T0111	no_data	no_data	no_data	no_data	no_data	no_data
T0111AL044_2	T0111AL280_3	T0111	no_data	no_data	no_data	no_data	no_data	no_data
T0111AL044_2	T0111AL331_1	T0111	no_data	no_data	no_data	no_data	no_data	no_data
T0111AL044_2	T0111AL357_1	T0111	no_data	no_data	no_data	no_data	no_data	no_data
T0111AL044_2	T0111AL389_1	T0111	no_data	no_data	no_data	no_data	no_data	no_data
T0111AL044_2	T0111AL389_2	T0111	no_data	no_data	no_data	no_data	no_data	no_data
T0111AL044_2	T0111AL389_3	T0111	no_data	no_data	no_data	no_data	no_data	no_data
T0111AL044_2	T0111AL389_4	T0111	no_data	no_data	no_data	no_data	no_data	no_data
T0111AL044_2	T0111AL389_5	T0111	no_data	no_data	no_data	no_data	no_data	no_data
T0111AL044_2	T0111AL395_1	T0111	no_data	no_data	no_data	no_data	no_data	no_data
T0111AL044_2	T0111AL395_2	T0111	no_data	no_data	no_data	no_data	no_data	no_data
T0111AL044_2	T0111AL395_3	T0111	no_data	no_data	no_data	no_data	no_data	no_data
T0111AL044_2	T0111AL395_4	T0111	no_data	no_data	no_data	no_data	no_data	no_data
T0111AL044_2	T0111AL395_5	T0111	no_data	no_data	no_data	no_data	no_data	no_data
T0111AL044_2	T0111AL401_1	T0111	no_data	no_data	no_data	no_data	no_data	no_data
T0111AL044_2	T0111AL401_2	T0111	no_data	no_data	no_data	no_data	no_data	no_data
T0111AL044_2	T0111AL401_3	T0111	no_data	no_data	no_data	no_data	no_data	no_data
T0111AL044_2	T0111AL401_4	T0111	no_data	no_data	no_data	no_data	no_data	no_data
T0111AL044_2	T0111AL401_5	T0111	no_data	no_data	no_data	no_data	no_data	no_data
T0111AL044_2	T0111AL453_1	T0111	no_data	no_data	no_data	no_data	no_data	no_data
T0111AL044_2	T0111DR324_1	T0111	no_data	no_data	no_data	no_data	no_data	no_data
T0111AL044_2	T0111RR017_1	T0111	no_data	no_data	no_data	no_data	no_data	no_data
T0111AL044_2	T0111RR392_1	T0111	no_data	no_data	no_data	no_data	no_data	no_data
T0111AL044_2	T0111SS010_1	T0111	no_data	no_data	no_data	no_data	no_data	no_data
T0111AL044_2	T0111SS017_1	T0111	no_data	no_data	no_data	no_data	no_data	no_data
T0111AL044_2	T0111SS018_1	T0111	no_data	no_data	no_data	no_data	no_data	no_data
T0111AL044_2	T0111SS018_2	T0111	no_data	no_data	no_data	no_data	no_data	no_data
T0111AL044_2	T0111SS031_1	T0111	no_data	no_data	no_data	no_data	no_data	no_data
T0111AL044_2	T0111SS039_1	T0111	no_data	no_data	no_data	no_data	no_data	no_data
T0111AL044_2	T0111SS052_1	T0111	no_data	no_data	no_data	no_data	no_data	no_data
T0111AL044_2	T0111SS055_1	T0111	no_data	no_data	no_data	no_data	no_data	no_data
T0111AL044_2	T0111SS065_1	T0111	no_data	no_data	no_data	no_data	no_data	no_data
T0111AL044_2	T0111SS065_2	T0111	no_data	no_data	no_data	no_data	no_data	no_data
T0111AL044_2	T0111SS094_1	T0111	no_data	no_data	no_data	no_data	no_data	no_data
T0111AL044_2	T0111SS111_1	T0111	no_data	no_data	no_data	no_data	no_data	no_data
T0111AL044_2	T0111SS115_1	T0111	no_data	no_data	no_data	no_data	no_data	no_data
T0111AL044_2	T0111SS137_1	T0111	no_data	no_data	no_data	no_data	no_data	no_data
T0111AL044_2	T0111SS150_1	T0111	no_data	no_data	no_data	no_data	no_data	no_data
T0111AL044_2	T0111SS151_1	T0111	no_data	no_data	no_data	no_data	no_data	no_data
T0111AL044_2	T0111SS197_1	T0111	no_data	no_data	no_data	no_data	no_data	no_data
T0111AL044_2	T0111SS214_1	T0111	no_data	no_data	no_data	no_data	no_data	no_data
T0111AL044_2	T0111SS216_1	T0111	no_data	no_data	no_data	no_data	no_data	no_data
T0111AL044_2	T0111SS251_1	T0111	no_data	no_data	no_data	no_data	no_data	no_data
T0111AL044_2	T0111SS258_1	T0111	no_data	no_data	no_data	no_data	no_data	no_data
T0111AL044_2	T0111SS273_1	T0111	no_data	no_data	no_data	no_data	no_data	no_data
T0111AL044_2	T0111SS281_1	T0111	no_data	no_data	no_data	no_data	no_data	no_data
T0111AL044_2	T0111SS325_1	T0111	no_data	no_data	no_data	no_data	no_data	no_data
T0111AL044_2	T0111SS342_1	T0111	no_data	no_data	no_data	no_data	no_data	no_data
T0111AL044_2	T0111SS385_1	T0111	no_data	no_data	no_data	no_data	no_data	no_data
T0111AL044_2	T0111SS402_1	T0111	no_data	no_data	no_data	no_data	no_data	no_data
T0111AL044_2	T0111SS453_1	T0111	no_data	no_data	no_data	no_data	no_data	no_data
T0111AL044_2	T0111SS510_1	T0111	no_data	no_data	no_data	no_data	no_data	no_data
T0111AL044_2	T0111SS530_1	T0111	no_data	no_data	no_data	no_data	no_data	no_data
T0111AL044_2	T0111TS012_1	T0111	no_data	no_data	no_data	no_data	428	no_data
T0111AL044_2	T0111TS012_2	T0111	no_data	no_data	no_data	no_data	430	no_data
T0111AL044_2	T0111TS012_3	T0111	no_data	no_data	no_data	no_data	351	no_data
T0111AL044_2	T0111TS012_4	T0111	no_data	no_data	no_data	no_data	331	no_data
T0111AL044_2	T0111TS012_5	T0111	no_data	no_data	no_data	no_data	430	no_data
T0111AL044_2	T0111TS017_1	T0111	no_data	no_data	no_data	no_data	428	no_data
T0111AL044_2	T0111TS018_1u	T0111	no_data	no_data	no_data	no_data	431	no_data
T0111AL044_2	T0111TS023_1	T0111	no_data	no_data	no_data	no_data	431	no_data
T0111AL044_2	T0111TS028_1	T0111	no_data	no_data	no_data	no_data	431	no_data
T0111AL044_2	T0111TS028_2	T0111	no_data	no_data	no_data	no_data	431	no_data
T0111AL044_2	T0111TS028_3	T0111	no_data	no_data	no_data	no_data	431	no_data
T0111AL044_2	T0111TS028_4	T0111	no_data	no_data	no_data	no_data	431	no_data
T0111AL044_2	T0111TS028_5	T0111	no_data	no_data	no_data	no_data	431	no_data
T0111AL044_2	T0111TS031_1	T0111	no_data	no_data	no_data	no_data	431	no_data
T0111AL044_2	T0111TS032_1	T0111	no_data	no_data	no_data	no_data	431	no_data
T0111AL044_2	T0111TS032_2	T0111	no_data	no_data	no_data	no_data	431	no_data
T0111AL044_2	T0111TS042_1	T0111	no_data	no_data	no_data	no_data	431	no_data
T0111AL044_2	T0111TS042_2	T0111	no_data	no_data	no_data	no_data	431	no_data
T0111AL044_2	T0111TS045_1	T0111	no_data	no_data	no_data	no_data	431	no_data
T0111AL044_2	T0111TS045_2	T0111	no_data	no_data	no_data	no_data	431	no_data
T0111AL044_2	T0111TS045_3	T0111	no_data	no_data	no_data	no_data	431	no_data
T0111AL044_2	T0111TS045_4	T0111	no_data	no_data	no_data	no_data	431	no_data
T0111AL044_2	T0111TS045_5	T0111	no_data	no_data	no_data	no_data	431	no_data
T0111AL044_2	T0111TS047_1	T0111	no_data	no_data	no_data	no_data	430	no_data
T0111AL044_2	T0111TS047_2	T0111	no_data	no_data	no_data	no_data	430	no_data
T0111AL044_2	T0111TS047_3	T0111	no_data	no_data	no_data	no_data	430	no_data
T0111AL044_2	T0111TS047_4	T0111	no_data	no_data	no_data	no_data	430	no_data
T0111AL044_2	T0111TS047_5	T0111	no_data	no_data	no_data	no_data	430	no_data
T0111AL044_2	T0111TS055_1	T0111	no_data	no_data	no_data	no_data	402	no_data
T0111AL044_2	T0111TS055_2	T0111	no_data	no_data	no_data	no_data	402	no_data
T0111AL044_2	T0111TS055_3	T0111	no_data	no_data	no_data	no_data	402	no_data
T0111AL044_2	T0111TS055_4	T0111	no_data	no_data	no_data	no_data	402	no_data
T0111AL044_2	T0111TS055_5	T0111	no_data	no_data	no_data	no_data	402	no_data
T0111AL044_2	T0111TS058_1	T0111	no_data	no_data	no_data	no_data	431	no_data
T0111AL044_2	T0111TS065_1	T0111	no_data	no_data	no_data	no_data	422	no_data
T0111AL044_2	T0111TS077_1	T0111	no_data	no_data	no_data	no_data	427	no_data
T0111AL044_2	T0111TS086_1	T0111	no_data	no_data	no_data	no_data	424	no_data
T0111AL044_2	T0111TS088_1	T0111	no_data	no_data	no_data	no_data	431	no_data
T0111AL044_2	T0111TS088_2	T0111	no_data	no_data	no_data	no_data	431	no_data
T0111AL044_2	T0111TS088_3	T0111	no_data	no_data	no_data	no_data	431	no_data
T0111AL044_2	T0111TS088_4	T0111	no_data	no_data	no_data	no_data	431	no_data
T0111AL044_2	T0111TS088_5	T0111	no_data	no_data	no_data	no_data	431	no_data
T0111AL044_2	T0111TS094_1	T0111	no_data	no_data	no_data	no_data	431	no_data
T0111AL044_2	T0111TS094_2	T0111	no_data	no_data	no_data	no_data	431	no_data
T0111AL044_2	T0111TS125_1	T0111	no_data	no_data	no_data	no_data	431	no_data
T0111AL044_2	T0111TS126_1	T0111	no_data	no_data	no_data	no_data	431	no_data
T0111AL044_2	T0111TS155_1	T0111	no_data	no_data	no_data	no_data	427	no_data
T0111AL044_2	T0111TS155_2	T0111	no_data	no_data	no_data	no_data	427	no_data
T0111AL044_2	T0111TS155_3	T0111	no_data	no_data	no_data	no_data	427	no_data
T0111AL044_2	T0111TS155_4	T0111	no_data	no_data	no_data	no_data	427	no_data
T0111AL044_2	T0111TS155_5	T0111	no_data	no_data	no_data	no_data	427	no_data
T0111AL044_2	T0111TS161_1	T0111	no_data	no_data	no_data	no_data	431	no_data
T0111AL044_2	T0111TS169_1	T0111	no_data	no_data	no_data	no_data	425	no_data
T0111AL044_2	T0111TS186_1	T0111	no_data	no_data	no_data	no_data	424	no_data
T0111AL044_2	T0111TS191_1	T0111	no_data	no_data	no_data	no_data	424	no_data
T0111AL044_2	T0111TS197_1	T0111	no_data	no_data	no_data	no_data	430	no_data
T0111AL044_2	T0111TS197_2	T0111	no_data	no_data	no_data	no_data	427	no_data
T0111AL044_2	T0111TS216_1	T0111	no_data	no_data	no_data	no_data	431	no_data
T0111AL044_2	T0111TS216_2	T0111	no_data	no_data	no_data	no_data	431	no_data
T0111AL044_2	T0111TS216_3	T0111	no_data	no_data	no_data	no_data	431	no_data
T0111AL044_2	T0111TS216_4	T0111	no_data	no_data	no_data	no_data	431	no_data
T0111AL044_2	T0111TS216_5	T0111	no_data	no_data	no_data	no_data	431	no_data
T0111AL044_2	T0111TS218_1	T0111	no_data	no_data	no_data	no_data	431	no_data
T0111AL044_2	T0111TS218_2	T0111	no_data	no_data	no_data	no_data	427	no_data
T0111AL044_2	T0111TS218_3	T0111	no_data	no_data	no_data	no_data	430	no_data
T0111AL044_2	T0111TS223_1	T0111	no_data	no_data	no_data	no_data	431	no_data
T0111AL044_2	T0111TS223_2	T0111	no_data	no_data	no_data	no_data	431	no_data
T0111AL044_2	T0111TS223_3	T0111	no_data	no_data	no_data	no_data	431	no_data
T0111AL044_2	T0111TS223_4	T0111	no_data	no_data	no_data	no_data	431	no_data
T0111AL044_2	T0111TS223_5	T0111	no_data	no_data	no_data	no_data	431	no_data
T0111AL044_2	T0111TS237_1	T0111	no_data	no_data	no_data	no_data	431	no_data
T0111AL044_2	T0111TS241_1	T0111	no_data	no_data	no_data	no_data	431	no_data
T0111AL044_2	T0111TS255_1	T0111	no_data	no_data	no_data	no_data	431	no_data
T0111AL044_2	T0111TS278_1	T0111	no_data	no_data	no_data	no_data	324	no_data
T0111AL044_2	T0111TS278_2	T0111	no_data	no_data	no_data	no_data	309	no_data
T0111AL044_2	T0111TS278_3	T0111	no_data	no_data	no_data	no_data	298	no_data
T0111AL044_2	T0111TS278_4	T0111	no_data	no_data	no_data	no_data	359	no_data
T0111AL044_2	T0111TS278_5	T0111	no_data	no_data	no_data	no_data	329	no_data
T0111AL044_2	T0111TS330_1	T0111	no_data	no_data	no_data	no_data	382	no_data
T0111AL044_2	T0111TS342_1	T0111	no_data	no_data	no_data	no_data	431	no_data
T0111AL044_2	T0111TS354_1	T0111	no_data	no_data	no_data	no_data	431	no_data
T0111AL044_2	T0111TS359_1	T0111	no_data	no_data	no_data	no_data	431	no_data
T0111AL044_2	T0111TS363_1	T0111	no_data	no_data	no_data	no_data	430	no_data
T0111AL044_2	T0111TS381_1	T0111	no_data	no_data	no_data	no_data	431	no_data
T0111AL044_2	T0111TS381_2	T0111	no_data	no_data	no_data	no_data	431	no_data
T0111AL044_2	T0111TS381_3	T0111	no_data	no_data	no_data	no_data	431	no_data
T0111AL044_2	T0111TS382_1	T0111	no_data	no_data	no_data	no_data	431	no_data
T0111AL044_2	T0111TS382_2	T0111	no_data	no_data	no_data	no_data	431	no_data
T0111AL044_2	T0111TS382_3	T0111	no_data	no_data	no_data	no_data	431	no_data
T0111AL044_2	T0111TS390_1	T0111	no_data	no_data	no_data	no_data	431	no_data
T0111AL044_2	T0111TS393_1	T0111	no_data	no_data	no_data	no_data	431	no_data
T0111AL044_2	T0111TS393_2	T0111	no_data	no_data	no_data	no_data	431	no_data
T0111AL044_2	T0111TS393_3	T0111	no_data	no_data	no_data	no_data	431	no_data
T0111AL044_2	T0111TS393_4	T0111	no_data	no_data	no_data	no_data	431	no_data
T0111AL044_2	T0111TS406_1	T0111	no_data	no_data	no_data	no_data	431	no_data
T0111AL044_2	T0111TS414_1	T0111	no_data	no_data	no_data	no_data	431	no_data
T0111AL044_2	T0111TS429_1	T0111	no_data	no_data	no_data	no_data	431	no_data
T0111AL044_2	T0111TS429_2	T0111	no_data	no_data	no_data	no_data	431	no_data
T0111AL044_2	T0111TS432_1u	T0111	no_data	no_data	no_data	no_data	430	no_data
T0111AL044_2	T0111TS432_2	T0111	no_data	no_data	no_data	no_data	430	no_data
T0111AL044_2	T0111TS432_3	T0111	no_data	no_data	no_data	no_data	430	no_data
T0111AL044_2	T0111TS440_1	T0111	no_data	no_data	no_data	no_data	428	no_data
T0111AL044_2	T0111TS447_1	T0111	no_data	no_data	no_data	no_data	427	no_data
T0111AL044_2	T0111TS455_1u	T0111	no_data	no_data	no_data	no_data	no_data	no_data
T0111AL044_2	T0111TS457_1	T0111	no_data	no_data	no_data	no_data	429	no_data
T0111AL044_2	T0111TS465_1	T0111	no_data	no_data	no_data	no_data	431	no_data
T0111AL044_2	T0111TS486_1	T0111	no_data	no_data	no_data	no_data	431	no_data
T0111AL044_2	T0111TS486_2u	T0111	no_data	no_data	no_data	no_data	431	no_data
T0111AL044_2	T0111TS500_1	T0111	no_data	no_data	no_data	no_data	427	no_data
T0111AL044_2	T0111TS512_1	T0111	no_data	no_data	no_data	no_data	431	no_data
T0111AL044_2	T0111TS535_1	T0111	no_data	no_data	no_data	no_data	431	no_data
T0111AL044_3	T0111AL044_4	T0111	no_data	no_data	no_data	no_data	no_data	no_data
T0111AL044_3	T0111AL044_5	T0111	no_data	no_data	no_data	no_data	no_data	no_data
T0111AL044_3	T0111AL052_1	T0111	no_data	no_data	no_data	no_data	no_data	no_data
T0111AL044_3	T0111AL052_2	T0111	no_data	no_data	no_data	no_data	no_data	no_data
T0111AL044_3	T0111AL052_3	T0111	no_data	no_data	no_data	no_data	no_data	no_data
T0111AL044_3	T0111AL052_4	T0111	no_data	no_data	no_data	no_data	no_data	no_data
T0111AL044_3	T0111AL052_5	T0111	no_data	no_data	no_data	no_data	no_data	no_data
T0111AL044_3	T0111AL093_1	T0111	no_data	no_data	no_data	no_data	no_data	no_data
T0111AL044_3	T0111AL094_1	T0111	no_data	no_data	no_data	no_data	no_data	no_data
T0111AL044_3	T0111AL103_1	T0111	no_data	no_data	no_data	no_data	no_data	no_data
T0111AL044_3	T0111AL103_2	T0111	no_data	no_data	no_data	no_data	no_data	no_data
T0111AL044_3	T0111AL103_3	T0111	no_data	no_data	no_data	no_data	no_data	no_data
T0111AL044_3	T0111AL103_4	T0111	no_data	no_data	no_data	no_data	no_data	no_data
T0111AL044_3	T0111AL103_5	T0111	no_data	no_data	no_data	no_data	no_data	no_data
T0111AL044_3	T0111AL104_1	T0111	no_data	no_data	no_data	no_data	no_data	no_data
T0111AL044_3	T0111AL105_1	T0111	no_data	no_data	no_data	no_data	no_data	no_data
T0111AL044_3	T0111AL106_1	T0111	no_data	no_data	no_data	no_data	no_data	no_data
T0111AL044_3	T0111AL107_1	T0111	no_data	no_data	no_data	no_data	no_data	no_data
T0111AL044_3	T0111AL108_1	T0111	no_data	no_data	no_data	no_data	no_data	no_data
T0111AL044_3	T0111AL111_1	T0111	no_data	no_data	no_data	no_data	no_data	no_data
T0111AL044_3	T0111AL127_1u	T0111	no_data	no_data	no_data	no_data	no_data	no_data
T0111AL044_3	T0111AL127_2u	T0111	no_data	no_data	no_data	no_data	no_data	no_data
T0111AL044_3	T0111AL127_3u	T0111	no_data	no_data	no_data	no_data	no_data	no_data
T0111AL044_3	T0111AL127_4u	T0111	no_data	no_data	no_data	no_data	no_data	no_data
T0111AL044_3	T0111AL127_5u	T0111	no_data	no_data	no_data	no_data	no_data	no_data
T0111AL044_3	T0111AL132_1	T0111	no_data	no_data	no_data	no_data	no_data	no_data
T0111AL044_3	T0111AL132_2	T0111	no_data	no_data	no_data	no_data	no_data	no_data
T0111AL044_3	T0111AL132_3	T0111	no_data	no_data	no_data	no_data	no_data	no_data
T0111AL044_3	T0111AL132_4	T0111	no_data	no_data	no_data	no_data	no_data	no_data
T0111AL044_3	T0111AL132_5	T0111	no_data	no_data	no_data	no_data	no_data	no_data
T0111AL044_3	T0111AL133_1	T0111	no_data	no_data	no_data	no_data	no_data	no_data
T0111AL044_3	T0111AL137_1	T0111	no_data	no_data	no_data	no_data	no_data	no_data
T0111AL044_3	T0111AL150_1	T0111	no_data	no_data	no_data	no_data	no_data	no_data
T0111AL044_3	T0111AL158_1	T0111	no_data	no_data	no_data	no_data	no_data	no_data
T0111AL044_3	T0111AL158_2	T0111	no_data	no_data	no_data	no_data	no_data	no_data
T0111AL044_3	T0111AL158_3	T0111	no_data	no_data	no_data	no_data	no_data	no_data
T0111AL044_3	T0111AL158_4	T0111	no_data	no_data	no_data	no_data	no_data	no_data
T0111AL044_3	T0111AL158_5	T0111	no_data	no_data	no_data	no_data	no_data	no_data
T0111AL044_3	T0111AL170_1	T0111	no_data	no_data	no_data	no_data	no_data	no_data
T0111AL044_3	T0111AL170_2	T0111	no_data	no_data	no_data	no_data	no_data	no_data
T0111AL044_3	T0111AL170_3	T0111	no_data	no_data	no_data	no_data	no_data	no_data
T0111AL044_3	T0111AL170_4	T0111	no_data	no_data	no_data	no_data	no_data	no_data
T0111AL044_3	T0111AL170_5	T0111	no_data	no_data	no_data	no_data	no_data	no_data
T0111AL044_3	T0111AL173_1	T0111	no_data	no_data	no_data	no_data	no_data	no_data
T0111AL044_3	T0111AL229_1	T0111	no_data	no_data	no_data	no_data	no_data	no_data
T0111AL044_3	T0111AL259_1	T0111	no_data	no_data	no_data	no_data	no_data	no_data
T0111AL044_3	T0111AL259_2	T0111	no_data	no_data	no_data	no_data	no_data	no_data
T0111AL044_3	T0111AL259_3	T0111	no_data	no_data	no_data	no_data	no_data	no_data
T0111AL044_3	T0111AL259_4	T0111	no_data	no_data	no_data	no_data	no_data	no_data
T0111AL044_3	T0111AL259_5	T0111	no_data	no_data	no_data	no_data	no_data	no_data
T0111AL044_3	T0111AL260_1	T0111	no_data	no_data	no_data	no_data	no_data	no_data
T0111AL044_3	T0111AL260_2	T0111	no_data	no_data	no_data	no_data	no_data	no_data
T0111AL044_3	T0111AL260_3	T0111	no_data	no_data	no_data	no_data	no_data	no_data
T0111AL044_3	T0111AL260_4	T0111	no_data	no_data	no_data	no_data	no_data	no_data
T0111AL044_3	T0111AL260_5	T0111	no_data	no_data	no_data	no_data	no_data	no_data
T0111AL044_3	T0111AL273_1	T0111	no_data	no_data	no_data	no_data	no_data	no_data
T0111AL044_3	T0111AL273_2	T0111	no_data	no_data	no_data	no_data	no_data	no_data
T0111AL044_3	T0111AL273_3	T0111	no_data	no_data	no_data	no_data	no_data	no_data
T0111AL044_3	T0111AL274_1	T0111	no_data	no_data	no_data	no_data	no_data	no_data
T0111AL044_3	T0111AL274_2	T0111	no_data	no_data	no_data	no_data	no_data	no_data
T0111AL044_3	T0111AL274_3	T0111	no_data	no_data	no_data	no_data	no_data	no_data
T0111AL044_3	T0111AL274_4	T0111	no_data	no_data	no_data	no_data	no_data	no_data
T0111AL044_3	T0111AL274_5	T0111	no_data	no_data	no_data	no_data	no_data	no_data
T0111AL044_3	T0111AL280_1	T0111	no_data	no_data	no_data	no_data	no_data	no_data
T0111AL044_3	T0111AL280_2	T0111	no_data	no_data	no_data	no_data	no_data	no_data
T0111AL044_3	T0111AL280_3	T0111	no_data	no_data	no_data	no_data	no_data	no_data
T0111AL044_3	T0111AL331_1	T0111	no_data	no_data	no_data	no_data	no_data	no_data
T0111AL044_3	T0111AL357_1	T0111	no_data	no_data	no_data	no_data	no_data	no_data
T0111AL044_3	T0111AL389_1	T0111	no_data	no_data	no_data	no_data	no_data	no_data
T0111AL044_3	T0111AL389_2	T0111	no_data	no_data	no_data	no_data	no_data	no_data
T0111AL044_3	T0111AL389_3	T0111	no_data	no_data	no_data	no_data	no_data	no_data
T0111AL044_3	T0111AL389_4	T0111	no_data	no_data	no_data	no_data	no_data	no_data
T0111AL044_3	T0111AL389_5	T0111	no_data	no_data	no_data	no_data	no_data	no_data
T0111AL044_3	T0111AL395_1	T0111	no_data	no_data	no_data	no_data	no_data	no_data
T0111AL044_3	T0111AL395_2	T0111	no_data	no_data	no_data	no_data	no_data	no_data
T0111AL044_3	T0111AL395_3	T0111	no_data	no_data	no_data	no_data	no_data	no_data
T0111AL044_3	T0111AL395_4	T0111	no_data	no_data	no_data	no_data	no_data	no_data
T0111AL044_3	T0111AL395_5	T0111	no_data	no_data	no_data	no_data	no_data	no_data
T0111AL044_3	T0111AL401_1	T0111	no_data	no_data	no_data	no_data	no_data	no_data
T0111AL044_3	T0111AL401_2	T0111	no_data	no_data	no_data	no_data	no_data	no_data
T0111AL044_3	T0111AL401_3	T0111	no_data	no_data	no_data	no_data	no_data	no_data
T0111AL044_3	T0111AL401_4	T0111	no_data	no_data	no_data	no_data	no_data	no_data
T0111AL044_3	T0111AL401_5	T0111	no_data	no_data	no_data	no_data	no_data	no_data
T0111AL044_3	T0111AL453_1	T0111	no_data	no_data	no_data	no_data	no_data	no_data
T0111AL044_3	T0111DR324_1	T0111	no_data	no_data	no_data	no_data	no_data	no_data
T0111AL044_3	T0111RR017_1	T0111	no_data	no_data	no_data	no_data	no_data	no_data
T0111AL044_3	T0111RR392_1	T0111	no_data	no_data	no_data	no_data	no_data	no_data
T0111AL044_3	T0111SS010_1	T0111	no_data	no_data	no_data	no_data	no_data	no_data
T0111AL044_3	T0111SS017_1	T0111	no_data	no_data	no_data	no_data	no_data	no_data
T0111AL044_3	T0111SS018_1	T0111	no_data	no_data	no_data	no_data	no_data	no_data
T0111AL044_3	T0111SS018_2	T0111	no_data	no_data	no_data	no_data	no_data	no_data
T0111AL044_3	T0111SS031_1	T0111	no_data	no_data	no_data	no_data	no_data	no_data
T0111AL044_3	T0111SS039_1	T0111	no_data	no_data	no_data	no_data	no_data	no_data
T0111AL044_3	T0111SS052_1	T0111	no_data	no_data	no_data	no_data	no_data	no_data
T0111AL044_3	T0111SS055_1	T0111	no_data	no_data	no_data	no_data	no_data	no_data
T0111AL044_3	T0111SS065_1	T0111	no_data	no_data	no_data	no_data	no_data	no_data
T0111AL044_3	T0111SS065_2	T0111	no_data	no_data	no_data	no_data	no_data	no_data
T0111AL044_3	T0111SS094_1	T0111	no_data	no_data	no_data	no_data	no_data	no_data
T0111AL044_3	T0111SS111_1	T0111	no_data	no_data	no_data	no_data	no_data	no_data
T0111AL044_3	T0111SS115_1	T0111	no_data	no_data	no_data	no_data	no_data	no_data
T0111AL044_3	T0111SS137_1	T0111	no_data	no_data	no_data	no_data	no_data	no_data
T0111AL044_3	T0111SS150_1	T0111	no_data	no_data	no_data	no_data	no_data	no_data
T0111AL044_3	T0111SS151_1	T0111	no_data	no_data	no_data	no_data	no_data	no_data
T0111AL044_3	T0111SS197_1	T0111	no_data	no_data	no_data	no_data	no_data	no_data
T0111AL044_3	T0111SS214_1	T0111	no_data	no_data	no_data	no_data	no_data	no_data
T0111AL044_3	T0111SS216_1	T0111	no_data	no_data	no_data	no_data	no_data	no_data
T0111AL044_3	T0111SS251_1	T0111	no_data	no_data	no_data	no_data	no_data	no_data
T0111AL044_3	T0111SS258_1	T0111	no_data	no_data	no_data	no_data	no_data	no_data
T0111AL044_3	T0111SS273_1	T0111	no_data	no_data	no_data	no_data	no_data	no_data
T0111AL044_3	T0111SS281_1	T0111	no_data	no_data	no_data	no_data	no_data	no_data
T0111AL044_3	T0111SS325_1	T0111	no_data	no_data	no_data	no_data	no_data	no_data
T0111AL044_3	T0111SS342_1	T0111	no_data	no_data	no_data	no_data	no_data	no_data
T0111AL044_3	T0111SS385_1	T0111	no_data	no_data	no_data	no_data	no_data	no_data
T0111AL044_3	T0111SS402_1	T0111	no_data	no_data	no_data	no_data	no_data	no_data
T0111AL044_3	T0111SS453_1	T0111	no_data	no_data	no_data	no_data	no_data	no_data
T0111AL044_3	T0111SS510_1	T0111	no_data	no_data	no_data	no_data	no_data	no_data
T0111AL044_3	T0111SS530_1	T0111	no_data	no_data	no_data	no_data	no_data	no_data
T0111AL044_3	T0111TS012_1	T0111	no_data	no_data	no_data	no_data	428	no_data
T0111AL044_3	T0111TS012_2	T0111	no_data	no_data	no_data	no_data	430	no_data
T0111AL044_3	T0111TS012_3	T0111	no_data	no_data	no_data	no_data	351	no_data
T0111AL044_3	T0111TS012_4	T0111	no_data	no_data	no_data	no_data	331	no_data
T0111AL044_3	T0111TS012_5	T0111	no_data	no_data	no_data	no_data	430	no_data
T0111AL044_3	T0111TS017_1	T0111	no_data	no_data	no_data	no_data	428	no_data
T0111AL044_3	T0111TS018_1u	T0111	no_data	no_data	no_data	no_data	431	no_data
T0111AL044_3	T0111TS023_1	T0111	no_data	no_data	no_data	no_data	431	no_data
T0111AL044_3	T0111TS028_1	T0111	no_data	no_data	no_data	no_data	431	no_data
T0111AL044_3	T0111TS028_2	T0111	no_data	no_data	no_data	no_data	431	no_data
T0111AL044_3	T0111TS028_3	T0111	no_data	no_data	no_data	no_data	431	no_data
T0111AL044_3	T0111TS028_4	T0111	no_data	no_data	no_data	no_data	431	no_data
T0111AL044_3	T0111TS028_5	T0111	no_data	no_data	no_data	no_data	431	no_data
T0111AL044_3	T0111TS031_1	T0111	no_data	no_data	no_data	no_data	431	no_data
T0111AL044_3	T0111TS032_1	T0111	no_data	no_data	no_data	no_data	431	no_data
T0111AL044_3	T0111TS032_2	T0111	no_data	no_data	no_data	no_data	431	no_data
T0111AL044_3	T0111TS042_1	T0111	no_data	no_data	no_data	no_data	431	no_data
T0111AL044_3	T0111TS042_2	T0111	no_data	no_data	no_data	no_data	431	no_data
T0111AL044_3	T0111TS045_1	T0111	no_data	no_data	no_data	no_data	431	no_data
T0111AL044_3	T0111TS045_2	T0111	no_data	no_data	no_data	no_data	431	no_data
T0111AL044_3	T0111TS045_3	T0111	no_data	no_data	no_data	no_data	431	no_data
T0111AL044_3	T0111TS045_4	T0111	no_data	no_data	no_data	no_data	431	no_data
T0111AL044_3	T0111TS045_5	T0111	no_data	no_data	no_data	no_data	431	no_data
T0111AL044_3	T0111TS047_1	T0111	no_data	no_data	no_data	no_data	430	no_data
T0111AL044_3	T0111TS047_2	T0111	no_data	no_data	no_data	no_data	430	no_data
T0111AL044_3	T0111TS047_3	T0111	no_data	no_data	no_data	no_data	430	no_data
T0111AL044_3	T0111TS047_4	T0111	no_data	no_data	no_data	no_data	430	no_data
T0111AL044_3	T0111TS047_5	T0111	no_data	no_data	no_data	no_data	430	no_data
T0111AL044_3	T0111TS055_1	T0111	no_data	no_data	no_data	no_data	402	no_data
T0111AL044_3	T0111TS055_2	T0111	no_data	no_data	no_data	no_data	402	no_data
T0111AL044_3	T0111TS055_3	T0111	no_data	no_data	no_data	no_data	402	no_data
T0111AL044_3	T0111TS055_4	T0111	no_data	no_data	no_data	no_data	402	no_data
T0111AL044_3	T0111TS055_5	T0111	no_data	no_data	no_data	no_data	402	no_data
T0111AL044_3	T0111TS058_1	T0111	no_data	no_data	no_data	no_data	431	no_data
T0111AL044_3	T0111TS065_1	T0111	no_data	no_data	no_data	no_data	422	no_data
T0111AL044_3	T0111TS077_1	T0111	no_data	no_data	no_data	no_data	427	no_data
T0111AL044_3	T0111TS086_1	T0111	no_data	no_data	no_data	no_data	424	no_data
T0111AL044_3	T0111TS088_1	T0111	no_data	no_data	no_data	no_data	431	no_data
T0111AL044_3	T0111TS088_2	T0111	no_data	no_data	no_data	no_data	431	no_data
T0111AL044_3	T0111TS088_3	T0111	no_data	no_data	no_data	no_data	431	no_data
T0111AL044_3	T0111TS088_4	T0111	no_data	no_data	no_data	no_data	431	no_data
T0111AL044_3	T0111TS088_5	T0111	no_data	no_data	no_data	no_data	431	no_data
T0111AL044_3	T0111TS094_1	T0111	no_data	no_data	no_data	no_data	431	no_data
T0111AL044_3	T0111TS094_2	T0111	no_data	no_data	no_data	no_data	431	no_data
T0111AL044_3	T0111TS125_1	T0111	no_data	no_data	no_data	no_data	431	no_data
T0111AL044_3	T0111TS126_1	T0111	no_data	no_data	no_data	no_data	431	no_data
T0111AL044_3	T0111TS155_1	T0111	no_data	no_data	no_data	no_data	427	no_data
T0111AL044_3	T0111TS155_2	T0111	no_data	no_data	no_data	no_data	427	no_data
T0111AL044_3	T0111TS155_3	T0111	no_data	no_data	no_data	no_data	427	no_data
T0111AL044_3	T0111TS155_4	T0111	no_data	no_data	no_data	no_data	427	no_data
T0111AL044_3	T0111TS155_5	T0111	no_data	no_data	no_data	no_data	427	no_data
T0111AL044_3	T0111TS161_1	T0111	no_data	no_data	no_data	no_data	431	no_data
T0111AL044_3	T0111TS169_1	T0111	no_data	no_data	no_data	no_data	425	no_data
T0111AL044_3	T0111TS186_1	T0111	no_data	no_data	no_data	no_data	424	no_data
T0111AL044_3	T0111TS191_1	T0111	no_data	no_data	no_data	no_data	424	no_data
T0111AL044_3	T0111TS197_1	T0111	no_data	no_data	no_data	no_data	430	no_data
T0111AL044_3	T0111TS197_2	T0111	no_data	no_data	no_data	no_data	427	no_data
T0111AL044_3	T0111TS216_1	T0111	no_data	no_data	no_data	no_data	431	no_data
T0111AL044_3	T0111TS216_2	T0111	no_data	no_data	no_data	no_data	431	no_data
T0111AL044_3	T0111TS216_3	T0111	no_data	no_data	no_data	no_data	431	no_data
T0111AL044_3	T0111TS216_4	T0111	no_data	no_data	no_data	no_data	431	no_data
T0111AL044_3	T0111TS216_5	T0111	no_data	no_data	no_data	no_data	431	no_data
T0111AL044_3	T0111TS218_1	T0111	no_data	no_data	no_data	no_data	431	no_data
T0111AL044_3	T0111TS218_2	T0111	no_data	no_data	no_data	no_data	427	no_data
T0111AL044_3	T0111TS218_3	T0111	no_data	no_data	no_data	no_data	430	no_data
T0111AL044_3	T0111TS223_1	T0111	no_data	no_data	no_data	no_data	431	no_data
T0111AL044_3	T0111TS223_2	T0111	no_data	no_data	no_data	no_data	431	no_data
T0111AL044_3	T0111TS223_3	T0111	no_data	no_data	no_data	no_data	431	no_data
T0111AL044_3	T0111TS223_4	T0111	no_data	no_data	no_data	no_data	431	no_data
T0111AL044_3	T0111TS223_5	T0111	no_data	no_data	no_data	no_data	431	no_data
T0111AL044_3	T0111TS237_1	T0111	no_data	no_data	no_data	no_data	431	no_data
T0111AL044_3	T0111TS241_1	T0111	no_data	no_data	no_data	no_data	431	no_data
T0111AL044_3	T0111TS255_1	T0111	no_data	no_data	no_data	no_data	431	no_data
T0111AL044_3	T0111TS278_1	T0111	no_data	no_data	no_data	no_data	324	no_data
T0111AL044_3	T0111TS278_2	T0111	no_data	no_data	no_data	no_data	309	no_data
T0111AL044_3	T0111TS278_3	T0111	no_data	no_data	no_data	no_data	298	no_data
T0111AL044_3	T0111TS278_4	T0111	no_data	no_data	no_data	no_data	359	no_data
T0111AL044_3	T0111TS278_5	T0111	no_data	no_data	no_data	no_data	329	no_data
T0111AL044_3	T0111TS330_1	T0111	no_data	no_data	no_data	no_data	382	no_data
T0111AL044_3	T0111TS342_1	T0111	no_data	no_data	no_data	no_data	431	no_data
T0111AL044_3	T0111TS354_1	T0111	no_data	no_data	no_data	no_data	431	no_data
T0111AL044_3	T0111TS359_1	T0111	no_data	no_data	no_data	no_data	431	no_data
T0111AL044_3	T0111TS363_1	T0111	no_data	no_data	no_data	no_data	430	no_data
T0111AL044_3	T0111TS381_1	T0111	no_data	no_data	no_data	no_data	431	no_data
T0111AL044_3	T0111TS381_2	T0111	no_data	no_data	no_data	no_data	431	no_data
T0111AL044_3	T0111TS381_3	T0111	no_data	no_data	no_data	no_data	431	no_data
T0111AL044_3	T0111TS382_1	T0111	no_data	no_data	no_data	no_data	431	no_data
T0111AL044_3	T0111TS382_2	T0111	no_data	no_data	no_data	no_data	431	no_data
T0111AL044_3	T0111TS382_3	T0111	no_data	no_data	no_data	no_data	431	no_data
T0111AL044_3	T0111TS390_1	T0111	no_data	no_data	no_data	no_data	431	no_data
T0111AL044_3	T0111TS393_1	T0111	no_data	no_data	no_data	no_data	431	no_data
T0111AL044_3	T0111TS393_2	T0111	no_data	no_data	no_data	no_data	431	no_data
T0111AL044_3	T0111TS393_3	T0111	no_data	no_data	no_data	no_data	431	no_data
T0111AL044_3	T0111TS393_4	T0111	no_data	no_data	no_data	no_data	431	no_data
T0111AL044_3	T0111TS406_1	T0111	no_data	no_data	no_data	no_data	431	no_data
T0111AL044_3	T0111TS414_1	T0111	no_data	no_data	no_data	no_data	431	no_data
T0111AL044_3	T0111TS429_1	T0111	no_data	no_data	no_data	no_data	431	no_data
T0111AL044_3	T0111TS429_2	T0111	no_data	no_data	no_data	no_data	431	no_data
T0111AL044_3	T0111TS432_1u	T0111	no_data	no_data	no_data	no_data	430	no_data
T0111AL044_3	T0111TS432_2	T0111	no_data	no_data	no_data	no_data	430	no_data
T0111AL044_3	T0111TS432_3	T0111	no_data	no_data	no_data	no_data	430	no_data
T0111AL044_3	T0111TS440_1	T0111	no_data	no_data	no_data	no_data	428	no_data
T0111AL044_3	T0111TS447_1	T0111	no_data	no_data	no_data	no_data	427	no_data
T0111AL044_3	T0111TS455_1u	T0111	no_data	no_data	no_data	no_data	no_data	no_data
T0111AL044_3	T0111TS457_1	T0111	no_data	no_data	no_data	no_data	429	no_data
T0111AL044_3	T0111TS465_1	T0111	no_data	no_data	no_data	no_data	431	no_data
T0111AL044_3	T0111TS486_1	T0111	no_data	no_data	no_data	no_data	431	no_data
T0111AL044_3	T0111TS486_2u	T0111	no_data	no_data	no_data	no_data	431	no_data
T0111AL044_3	T0111TS500_1	T0111	no_data	no_data	no_data	no_data	427	no_data
T0111AL044_3	T0111TS512_1	T0111	no_data	no_data	no_data	no_data	431	no_data
T0111AL044_3	T0111TS535_1	T0111	no_data	no_data	no_data	no_data	431	no_data
T0111AL044_4	T0111AL044_5	T0111	no_data	no_data	no_data	no_data	no_data	no_data
T0111AL044_4	T0111AL052_1	T0111	no_data	no_data	no_data	no_data	no_data	no_data
T0111AL044_4	T0111AL052_2	T0111	no_data	no_data	no_data	no_data	no_data	no_data
T0111AL044_4	T0111AL052_3	T0111	no_data	no_data	no_data	no_data	no_data	no_data
T0111AL044_4	T0111AL052_4	T0111	no_data	no_data	no_data	no_data	no_data	no_data
T0111AL044_4	T0111AL052_5	T0111	no_data	no_data	no_data	no_data	no_data	no_data
T0111AL044_4	T0111AL093_1	T0111	no_data	no_data	no_data	no_data	no_data	no_data
T0111AL044_4	T0111AL094_1	T0111	no_data	no_data	no_data	no_data	no_data	no_data
T0111AL044_4	T0111AL103_1	T0111	no_data	no_data	no_data	no_data	no_data	no_data
T0111AL044_4	T0111AL103_2	T0111	no_data	no_data	no_data	no_data	no_data	no_data
T0111AL044_4	T0111AL103_3	T0111	no_data	no_data	no_data	no_data	no_data	no_data
T0111AL044_4	T0111AL103_4	T0111	no_data	no_data	no_data	no_data	no_data	no_data
T0111AL044_4	T0111AL103_5	T0111	no_data	no_data	no_data	no_data	no_data	no_data
T0111AL044_4	T0111AL104_1	T0111	no_data	no_data	no_data	no_data	no_data	no_data
T0111AL044_4	T0111AL105_1	T0111	no_data	no_data	no_data	no_data	no_data	no_data
T0111AL044_4	T0111AL106_1	T0111	no_data	no_data	no_data	no_data	no_data	no_data
T0111AL044_4	T0111AL107_1	T0111	no_data	no_data	no_data	no_data	no_data	no_data
T0111AL044_4	T0111AL108_1	T0111	no_data	no_data	no_data	no_data	no_data	no_data
T0111AL044_4	T0111AL111_1	T0111	no_data	no_data	no_data	no_data	no_data	no_data
T0111AL044_4	T0111AL127_1u	T0111	no_data	no_data	no_data	no_data	no_data	no_data
T0111AL044_4	T0111AL127_2u	T0111	no_data	no_data	no_data	no_data	no_data	no_data
T0111AL044_4	T0111AL127_3u	T0111	no_data	no_data	no_data	no_data	no_data	no_data
T0111AL044_4	T0111AL127_4u	T0111	no_data	no_data	no_data	no_data	no_data	no_data
T0111AL044_4	T0111AL127_5u	T0111	no_data	no_data	no_data	no_data	no_data	no_data
T0111AL044_4	T0111AL132_1	T0111	no_data	no_data	no_data	no_data	no_data	no_data
T0111AL044_4	T0111AL132_2	T0111	no_data	no_data	no_data	no_data	no_data	no_data
T0111AL044_4	T0111AL132_3	T0111	no_data	no_data	no_data	no_data	no_data	no_data
T0111AL044_4	T0111AL132_4	T0111	no_data	no_data	no_data	no_data	no_data	no_data
T0111AL044_4	T0111AL132_5	T0111	no_data	no_data	no_data	no_data	no_data	no_data
T0111AL044_4	T0111AL133_1	T0111	no_data	no_data	no_data	no_data	no_data	no_data
T0111AL044_4	T0111AL137_1	T0111	no_data	no_data	no_data	no_data	no_data	no_data
T0111AL044_4	T0111AL150_1	T0111	no_data	no_data	no_data	no_data	no_data	no_data
T0111AL044_4	T0111AL158_1	T0111	no_data	no_data	no_data	no_data	no_data	no_data
T0111AL044_4	T0111AL158_2	T0111	no_data	no_data	no_data	no_data	no_data	no_data
T0111AL044_4	T0111AL158_3	T0111	no_data	no_data	no_data	no_data	no_data	no_data
T0111AL044_4	T0111AL158_4	T0111	no_data	no_data	no_data	no_data	no_data	no_data
T0111AL044_4	T0111AL158_5	T0111	no_data	no_data	no_data	no_data	no_data	no_data
T0111AL044_4	T0111AL170_1	T0111	no_data	no_data	no_data	no_data	no_data	no_data
T0111AL044_4	T0111AL170_2	T0111	no_data	no_data	no_data	no_data	no_data	no_data
T0111AL044_4	T0111AL170_3	T0111	no_data	no_data	no_data	no_data	no_data	no_data
T0111AL044_4	T0111AL170_4	T0111	no_data	no_data	no_data	no_data	no_data	no_data
T0111AL044_4	T0111AL170_5	T0111	no_data	no_data	no_data	no_data	no_data	no_data
T0111AL044_4	T0111AL173_1	T0111	no_data	no_data	no_data	no_data	no_data	no_data
T0111AL044_4	T0111AL229_1	T0111	no_data	no_data	no_data	no_data	no_data	no_data
T0111AL044_4	T0111AL259_1	T0111	no_data	no_data	no_data	no_data	no_data	no_data
T0111AL044_4	T0111AL259_2	T0111	no_data	no_data	no_data	no_data	no_data	no_data
T0111AL044_4	T0111AL259_3	T0111	no_data	no_data	no_data	no_data	no_data	no_data
T0111AL044_4	T0111AL259_4	T0111	no_data	no_data	no_data	no_data	no_data	no_data
T0111AL044_4	T0111AL259_5	T0111	no_data	no_data	no_data	no_data	no_data	no_data
T0111AL044_4	T0111AL260_1	T0111	no_data	no_data	no_data	no_data	no_data	no_data
T0111AL044_4	T0111AL260_2	T0111	no_data	no_data	no_data	no_data	no_data	no_data
T0111AL044_4	T0111AL260_3	T0111	no_data	no_data	no_data	no_data	no_data	no_data
T0111AL044_4	T0111AL260_4	T0111	no_data	no_data	no_data	no_data	no_data	no_data
T0111AL044_4	T0111AL260_5	T0111	no_data	no_data	no_data	no_data	no_data	no_data
T0111AL044_4	T0111AL273_1	T0111	no_data	no_data	no_data	no_data	no_data	no_data
T0111AL044_4	T0111AL273_2	T0111	no_data	no_data	no_data	no_data	no_data	no_data
T0111AL044_4	T0111AL273_3	T0111	no_data	no_data	no_data	no_data	no_data	no_data
T0111AL044_4	T0111AL274_1	T0111	no_data	no_data	no_data	no_data	no_data	no_data
T0111AL044_4	T0111AL274_2	T0111	no_data	no_data	no_data	no_data	no_data	no_data
T0111AL044_4	T0111AL274_3	T0111	no_data	no_data	no_data	no_data	no_data	no_data
T0111AL044_4	T0111AL274_4	T0111	no_data	no_data	no_data	no_data	no_data	no_data
T0111AL044_4	T0111AL274_5	T0111	no_data	no_data	no_data	no_data	no_data	no_data
T0111AL044_4	T0111AL280_1	T0111	no_data	no_data	no_data	no_data	no_data	no_data
T0111AL044_4	T0111AL280_2	T0111	no_data	no_data	no_data	no_data	no_data	no_data
T0111AL044_4	T0111AL280_3	T0111	no_data	no_data	no_data	no_data	no_data	no_data
T0111AL044_4	T0111AL331_1	T0111	no_data	no_data	no_data	no_data	no_data	no_data
T0111AL044_4	T0111AL357_1	T0111	no_data	no_data	no_data	no_data	no_data	no_data
T0111AL044_4	T0111AL389_1	T0111	no_data	no_data	no_data	no_data	no_data	no_data
T0111AL044_4	T0111AL389_2	T0111	no_data	no_data	no_data	no_data	no_data	no_data
T0111AL044_4	T0111AL389_3	T0111	no_data	no_data	no_data	no_data	no_data	no_data
T0111AL044_4	T0111AL389_4	T0111	no_data	no_data	no_data	no_data	no_data	no_data
T0111AL044_4	T0111AL389_5	T0111	no_data	no_data	no_data	no_data	no_data	no_data
T0111AL044_4	T0111AL395_1	T0111	no_data	no_data	no_data	no_data	no_data	no_data
T0111AL044_4	T0111AL395_2	T0111	no_data	no_data	no_data	no_data	no_data	no_data
T0111AL044_4	T0111AL395_3	T0111	no_data	no_data	no_data	no_data	no_data	no_data
T0111AL044_4	T0111AL395_4	T0111	no_data	no_data	no_data	no_data	no_data	no_data
T0111AL044_4	T0111AL395_5	T0111	no_data	no_data	no_data	no_data	no_data	no_data
T0111AL044_4	T0111AL401_1	T0111	no_data	no_data	no_data	no_data	no_data	no_data
T0111AL044_4	T0111AL401_2	T0111	no_data	no_data	no_data	no_data	no_data	no_data
T0111AL044_4	T0111AL401_3	T0111	no_data	no_data	no_data	no_data	no_data	no_data
T0111AL044_4	T0111AL401_4	T0111	no_data	no_data	no_data	no_data	no_data	no_data
T0111AL044_4	T0111AL401_5	T0111	no_data	no_data	no_data	no_data	no_data	no_data
T0111AL044_4	T0111AL453_1	T0111	no_data	no_data	no_data	no_data	no_data	no_data
T0111AL044_4	T0111DR324_1	T0111	no_data	no_data	no_data	no_data	no_data	no_data
T0111AL044_4	T0111RR017_1	T0111	no_data	no_data	no_data	no_data	no_data	no_data
T0111AL044_4	T0111RR392_1	T0111	no_data	no_data	no_data	no_data	no_data	no_data
T0111AL044_4	T0111SS010_1	T0111	no_data	no_data	no_data	no_data	no_data	no_data
T0111AL044_4	T0111SS017_1	T0111	no_data	no_data	no_data	no_data	no_data	no_data
T0111AL044_4	T0111SS018_1	T0111	no_data	no_data	no_data	no_data	no_data	no_data
T0111AL044_4	T0111SS018_2	T0111	no_data	no_data	no_data	no_data	no_data	no_data
T0111AL044_4	T0111SS031_1	T0111	no_data	no_data	no_data	no_data	no_data	no_data
T0111AL044_4	T0111SS039_1	T0111	no_data	no_data	no_data	no_data	no_data	no_data
T0111AL044_4	T0111SS052_1	T0111	no_data	no_data	no_data	no_data	no_data	no_data
T0111AL044_4	T0111SS055_1	T0111	no_data	no_data	no_data	no_data	no_data	no_data
T0111AL044_4	T0111SS065_1	T0111	no_data	no_data	no_data	no_data	no_data	no_data
T0111AL044_4	T0111SS065_2	T0111	no_data	no_data	no_data	no_data	no_data	no_data
T0111AL044_4	T0111SS094_1	T0111	no_data	no_data	no_data	no_data	no_data	no_data
T0111AL044_4	T0111SS111_1	T0111	no_data	no_data	no_data	no_data	no_data	no_data
T0111AL044_4	T0111SS115_1	T0111	no_data	no_data	no_data	no_data	no_data	no_data
T0111AL044_4	T0111SS137_1	T0111	no_data	no_data	no_data	no_data	no_data	no_data
T0111AL044_4	T0111SS150_1	T0111	no_data	no_data	no_data	no_data	no_data	no_data
T0111AL044_4	T0111SS151_1	T0111	no_data	no_data	no_data	no_data	no_data	no_data
T0111AL044_4	T0111SS197_1	T0111	no_data	no_data	no_data	no_data	no_data	no_data
T0111AL044_4	T0111SS214_1	T0111	no_data	no_data	no_data	no_data	no_data	no_data
T0111AL044_4	T0111SS216_1	T0111	no_data	no_data	no_data	no_data	no_data	no_data
T0111AL044_4	T0111SS251_1	T0111	no_data	no_data	no_data	no_data	no_data	no_data
T0111AL044_4	T0111SS258_1	T0111	no_data	no_data	no_data	no_data	no_data	no_data
T0111AL044_4	T0111SS273_1	T0111	no_data	no_data	no_data	no_data	no_data	no_data
T0111AL044_4	T0111SS281_1	T0111	no_data	no_data	no_data	no_data	no_data	no_data
T0111AL044_4	T0111SS325_1	T0111	no_data	no_data	no_data	no_data	no_data	no_data
T0111AL044_4	T0111SS342_1	T0111	no_data	no_data	no_data	no_data	no_data	no_data
T0111AL044_4	T0111SS385_1	T0111	no_data	no_data	no_data	no_data	no_data	no_data
T0111AL044_4	T0111SS402_1	T0111	no_data	no_data	no_data	no_data	no_data	no_data
T0111AL044_4	T0111SS453_1	T0111	no_data	no_data	no_data	no_data	no_data	no_data
T0111AL044_4	T0111SS510_1	T0111	no_data	no_data	no_data	no_data	no_data	no_data
T0111AL044_4	T0111SS530_1	T0111	no_data	no_data	no_data	no_data	no_data	no_data
T0111AL044_4	T0111TS012_1	T0111	no_data	no_data	no_data	no_data	428	no_data
T0111AL044_4	T0111TS012_2	T0111	no_data	no_data	no_data	no_data	430	no_data
T0111AL044_4	T0111TS012_3	T0111	no_data	no_data	no_data	no_data	351	no_data
T0111AL044_4	T0111TS012_4	T0111	no_data	no_data	no_data	no_data	331	no_data
T0111AL044_4	T0111TS012_5	T0111	no_data	no_data	no_data	no_data	430	no_data
T0111AL044_4	T0111TS017_1	T0111	no_data	no_data	no_data	no_data	428	no_data
T0111AL044_4	T0111TS018_1u	T0111	no_data	no_data	no_data	no_data	431	no_data
T0111AL044_4	T0111TS023_1	T0111	no_data	no_data	no_data	no_data	431	no_data
T0111AL044_4	T0111TS028_1	T0111	no_data	no_data	no_data	no_data	431	no_data
T0111AL044_4	T0111TS028_2	T0111	no_data	no_data	no_data	no_data	431	no_data
T0111AL044_4	T0111TS028_3	T0111	no_data	no_data	no_data	no_data	431	no_data
T0111AL044_4	T0111TS028_4	T0111	no_data	no_data	no_data	no_data	431	no_data
T0111AL044_4	T0111TS028_5	T0111	no_data	no_data	no_data	no_data	431	no_data
T0111AL044_4	T0111TS031_1	T0111	no_data	no_data	no_data	no_data	431	no_data
T0111AL044_4	T0111TS032_1	T0111	no_data	no_data	no_data	no_data	431	no_data
T0111AL044_4	T0111TS032_2	T0111	no_data	no_data	no_data	no_data	431	no_data
T0111AL044_4	T0111TS042_1	T0111	no_data	no_data	no_data	no_data	431	no_data
T0111AL044_4	T0111TS042_2	T0111	no_data	no_data	no_data	no_data	431	no_data
T0111AL044_4	T0111TS045_1	T0111	no_data	no_data	no_data	no_data	431	no_data
T0111AL044_4	T0111TS045_2	T0111	no_data	no_data	no_data	no_data	431	no_data
T0111AL044_4	T0111TS045_3	T0111	no_data	no_data	no_data	no_data	431	no_data
T0111AL044_4	T0111TS045_4	T0111	no_data	no_data	no_data	no_data	431	no_data
T0111AL044_4	T0111TS045_5	T0111	no_data	no_data	no_data	no_data	431	no_data
T0111AL044_4	T0111TS047_1	T0111	no_data	no_data	no_data	no_data	430	no_data
T0111AL044_4	T0111TS047_2	T0111	no_data	no_data	no_data	no_data	430	no_data
T0111AL044_4	T0111TS047_3	T0111	no_data	no_data	no_data	no_data	430	no_data
T0111AL044_4	T0111TS047_4	T0111	no_data	no_data	no_data	no_data	430	no_data
T0111AL044_4	T0111TS047_5	T0111	no_data	no_data	no_data	no_data	430	no_data
T0111AL044_4	T0111TS055_1	T0111	no_data	no_data	no_data	no_data	402	no_data
T0111AL044_4	T0111TS055_2	T0111	no_data	no_data	no_data	no_data	402	no_data
T0111AL044_4	T0111TS055_3	T0111	no_data	no_data	no_data	no_data	402	no_data
T0111AL044_4	T0111TS055_4	T0111	no_data	no_data	no_data	no_data	402	no_data
T0111AL044_4	T0111TS055_5	T0111	no_data	no_data	no_data	no_data	402	no_data
T0111AL044_4	T0111TS058_1	T0111	no_data	no_data	no_data	no_data	431	no_data
T0111AL044_4	T0111TS065_1	T0111	no_data	no_data	no_data	no_data	422	no_data
T0111AL044_4	T0111TS077_1	T0111	no_data	no_data	no_data	no_data	427	no_data
T0111AL044_4	T0111TS086_1	T0111	no_data	no_data	no_data	no_data	424	no_data
T0111AL044_4	T0111TS088_1	T0111	no_data	no_data	no_data	no_data	431	no_data
T0111AL044_4	T0111TS088_2	T0111	no_data	no_data	no_data	no_data	431	no_data
T0111AL044_4	T0111TS088_3	T0111	no_data	no_data	no_data	no_data	431	no_data
T0111AL044_4	T0111TS088_4	T0111	no_data	no_data	no_data	no_data	431	no_data
T0111AL044_4	T0111TS088_5	T0111	no_data	no_data	no_data	no_data	431	no_data
T0111AL044_4	T0111TS094_1	T0111	no_data	no_data	no_data	no_data	431	no_data
T0111AL044_4	T0111TS094_2	T0111	no_data	no_data	no_data	no_data	431	no_data
T0111AL044_4	T0111TS125_1	T0111	no_data	no_data	no_data	no_data	431	no_data
T0111AL044_4	T0111TS126_1	T0111	no_data	no_data	no_data	no_data	431	no_data
T0111AL044_4	T0111TS155_1	T0111	no_data	no_data	no_data	no_data	427	no_data
T0111AL044_4	T0111TS155_2	T0111	no_data	no_data	no_data	no_data	427	no_data
T0111AL044_4	T0111TS155_3	T0111	no_data	no_data	no_data	no_data	427	no_data
T0111AL044_4	T0111TS155_4	T0111	no_data	no_data	no_data	no_data	427	no_data
T0111AL044_4	T0111TS155_5	T0111	no_data	no_data	no_data	no_data	427	no_data
T0111AL044_4	T0111TS161_1	T0111	no_data	no_data	no_data	no_data	431	no_data
T0111AL044_4	T0111TS169_1	T0111	no_data	no_data	no_data	no_data	425	no_data
T0111AL044_4	T0111TS186_1	T0111	no_data	no_data	no_data	no_data	424	no_data
T0111AL044_4	T0111TS191_1	T0111	no_data	no_data	no_data	no_data	424	no_data
T0111AL044_4	T0111TS197_1	T0111	no_data	no_data	no_data	no_data	430	no_data
T0111AL044_4	T0111TS197_2	T0111	no_data	no_data	no_data	no_data	427	no_data
T0111AL044_4	T0111TS216_1	T0111	no_data	no_data	no_data	no_data	431	no_data
T0111AL044_4	T0111TS216_2	T0111	no_data	no_data	no_data	no_data	431	no_data
T0111AL044_4	T0111TS216_3	T0111	no_data	no_data	no_data	no_data	431	no_data
T0111AL044_4	T0111TS216_4	T0111	no_data	no_data	no_data	no_data	431	no_data
T0111AL044_4	T0111TS216_5	T0111	no_data	no_data	no_data	no_data	431	no_data
T0111AL044_4	T0111TS218_1	T0111	no_data	no_data	no_data	no_data	431	no_data
T0111AL044_4	T0111TS218_2	T0111	no_data	no_data	no_data	no_data	427	no_data
T0111AL044_4	T0111TS218_3	T0111	no_data	no_data	no_data	no_data	430	no_data
T0111AL044_4	T0111TS223_1	T0111	no_data	no_data	no_data	no_data	431	no_data
T0111AL044_4	T0111TS223_2	T0111	no_data	no_data	no_data	no_data	431	no_data
T0111AL044_4	T0111TS223_3	T0111	no_data	no_data	no_data	no_data	431	no_data
T0111AL044_4	T0111TS223_4	T0111	no_data	no_data	no_data	no_data	431	no_data
T0111AL044_4	T0111TS223_5	T0111	no_data	no_data	no_data	no_data	431	no_data
T0111AL044_4	T0111TS237_1	T0111	no_data	no_data	no_data	no_data	431	no_data
T0111AL044_4	T0111TS241_1	T0111	no_data	no_data	no_data	no_data	431	no_data
T0111AL044_4	T0111TS255_1	T0111	no_data	no_data	no_data	no_data	431	no_data
T0111AL044_4	T0111TS278_1	T0111	no_data	no_data	no_data	no_data	324	no_data
T0111AL044_4	T0111TS278_2	T0111	no_data	no_data	no_data	no_data	309	no_data
T0111AL044_4	T0111TS278_3	T0111	no_data	no_data	no_data	no_data	298	no_data
T0111AL044_4	T0111TS278_4	T0111	no_data	no_data	no_data	no_data	359	no_data
T0111AL044_4	T0111TS278_5	T0111	no_data	no_data	no_data	no_data	329	no_data
T0111AL044_4	T0111TS330_1	T0111	no_data	no_data	no_data	no_data	382	no_data
T0111AL044_4	T0111TS342_1	T0111	no_data	no_data	no_data	no_data	431	no_data
T0111AL044_4	T0111TS354_1	T0111	no_data	no_data	no_data	no_data	431	no_data
T0111AL044_4	T0111TS359_1	T0111	no_data	no_data	no_data	no_data	431	no_data
T0111AL044_4	T0111TS363_1	T0111	no_data	no_data	no_data	no_data	430	no_data
T0111AL044_4	T0111TS381_1	T0111	no_data	no_data	no_data	no_data	431	no_data
T0111AL044_4	T0111TS381_2	T0111	no_data	no_data	no_data	no_data	431	no_data
T0111AL044_4	T0111TS381_3	T0111	no_data	no_data	no_data	no_data	431	no_data
T0111AL044_4	T0111TS382_1	T0111	no_data	no_data	no_data	no_data	431	no_data
T0111AL044_4	T0111TS382_2	T0111	no_data	no_data	no_data	no_data	431	no_data
T0111AL044_4	T0111TS382_3	T0111	no_data	no_data	no_data	no_data	431	no_data
T0111AL044_4	T0111TS390_1	T0111	no_data	no_data	no_data	no_data	431	no_data
T0111AL044_4	T0111TS393_1	T0111	no_data	no_data	no_data	no_data	431	no_data
T0111AL044_4	T0111TS393_2	T0111	no_data	no_data	no_data	no_data	431	no_data
T0111AL044_4	T0111TS393_3	T0111	no_data	no_data	no_data	no_data	431	no_data
T0111AL044_4	T0111TS393_4	T0111	no_data	no_data	no_data	no_data	431	no_data
T0111AL044_4	T0111TS406_1	T0111	no_data	no_data	no_data	no_data	431	no_data
T0111AL044_4	T0111TS414_1	T0111	no_data	no_data	no_data	no_data	431	no_data
T0111AL044_4	T0111TS429_1	T0111	no_data	no_data	no_data	no_data	431	no_data
T0111AL044_4	T0111TS429_2	T0111	no_data	no_data	no_data	no_data	431	no_data
T0111AL044_4	T0111TS432_1u	T0111	no_data	no_data	no_data	no_data	430	no_data
T0111AL044_4	T0111TS432_2	T0111	no_data	no_data	no_data	no_data	430	no_data
T0111AL044_4	T0111TS432_3	T0111	no_data	no_data	no_data	no_data	430	no_data
T0111AL044_4	T0111TS440_1	T0111	no_data	no_data	no_data	no_data	428	no_data
T0111AL044_4	T0111TS447_1	T0111	no_data	no_data	no_data	no_data	427	no_data
T0111AL044_4	T0111TS455_1u	T0111	no_data	no_data	no_data	no_data	no_data	no_data
T0111AL044_4	T0111TS457_1	T0111	no_data	no_data	no_data	no_data	429	no_data
T0111AL044_4	T0111TS465_1	T0111	no_data	no_data	no_data	no_data	431	no_data
T0111AL044_4	T0111TS486_1	T0111	no_data	no_data	no_data	no_data	431	no_data
T0111AL044_4	T0111TS486_2u	T0111	no_data	no_data	no_data	no_data	431	no_data
T0111AL044_4	T0111TS500_1	T0111	no_data	no_data	no_data	no_data	427	no_data
T0111AL044_4	T0111TS512_1	T0111	no_data	no_data	no_data	no_data	431	no_data
T0111AL044_4	T0111TS535_1	T0111	no_data	no_data	no_data	no_data	431	no_data
T0111AL044_5	T0111AL052_1	T0111	no_data	no_data	no_data	no_data	no_data	no_data
T0111AL044_5	T0111AL052_2	T0111	no_data	no_data	no_data	no_data	no_data	no_data
T0111AL044_5	T0111AL052_3	T0111	no_data	no_data	no_data	no_data	no_data	no_data
T0111AL044_5	T0111AL052_4	T0111	no_data	no_data	no_data	no_data	no_data	no_data
T0111AL044_5	T0111AL052_5	T0111	no_data	no_data	no_data	no_data	no_data	no_data
T0111AL044_5	T0111AL093_1	T0111	no_data	no_data	no_data	no_data	no_data	no_data
T0111AL044_5	T0111AL094_1	T0111	no_data	no_data	no_data	no_data	no_data	no_data
T0111AL044_5	T0111AL103_1	T0111	no_data	no_data	no_data	no_data	no_data	no_data
T0111AL044_5	T0111AL103_2	T0111	no_data	no_data	no_data	no_data	no_data	no_data
T0111AL044_5	T0111AL103_3	T0111	no_data	no_data	no_data	no_data	no_data	no_data
T0111AL044_5	T0111AL103_4	T0111	no_data	no_data	no_data	no_data	no_data	no_data
T0111AL044_5	T0111AL103_5	T0111	no_data	no_data	no_data	no_data	no_data	no_data
T0111AL044_5	T0111AL104_1	T0111	no_data	no_data	no_data	no_data	no_data	no_data
T0111AL044_5	T0111AL105_1	T0111	no_data	no_data	no_data	no_data	no_data	no_data
T0111AL044_5	T0111AL106_1	T0111	no_data	no_data	no_data	no_data	no_data	no_data
T0111AL044_5	T0111AL107_1	T0111	no_data	no_data	no_data	no_data	no_data	no_data
T0111AL044_5	T0111AL108_1	T0111	no_data	no_data	no_data	no_data	no_data	no_data
T0111AL044_5	T0111AL111_1	T0111	no_data	no_data	no_data	no_data	no_data	no_data
T0111AL044_5	T0111AL127_1u	T0111	no_data	no_data	no_data	no_data	no_data	no_data
T0111AL044_5	T0111AL127_2u	T0111	no_data	no_data	no_data	no_data	no_data	no_data
T0111AL044_5	T0111AL127_3u	T0111	no_data	no_data	no_data	no_data	no_data	no_data
T0111AL044_5	T0111AL127_4u	T0111	no_data	no_data	no_data	no_data	no_data	no_data
T0111AL044_5	T0111AL127_5u	T0111	no_data	no_data	no_data	no_data	no_data	no_data
T0111AL044_5	T0111AL132_1	T0111	no_data	no_data	no_data	no_data	no_data	no_data
T0111AL044_5	T0111AL132_2	T0111	no_data	no_data	no_data	no_data	no_data	no_data
T0111AL044_5	T0111AL132_3	T0111	no_data	no_data	no_data	no_data	no_data	no_data
T0111AL044_5	T0111AL132_4	T0111	no_data	no_data	no_data	no_data	no_data	no_data
T0111AL044_5	T0111AL132_5	T0111	no_data	no_data	no_data	no_data	no_data	no_data
T0111AL044_5	T0111AL133_1	T0111	no_data	no_data	no_data	no_data	no_data	no_data
T0111AL044_5	T0111AL137_1	T0111	no_data	no_data	no_data	no_data	no_data	no_data
T0111AL044_5	T0111AL150_1	T0111	no_data	no_data	no_data	no_data	no_data	no_data
T0111AL044_5	T0111AL158_1	T0111	no_data	no_data	no_data	no_data	no_data	no_data
T0111AL044_5	T0111AL158_2	T0111	no_data	no_data	no_data	no_data	no_data	no_data
T0111AL044_5	T0111AL158_3	T0111	no_data	no_data	no_data	no_data	no_data	no_data
T0111AL044_5	T0111AL158_4	T0111	no_data	no_data	no_data	no_data	no_data	no_data
T0111AL044_5	T0111AL158_5	T0111	no_data	no_data	no_data	no_data	no_data	no_data
T0111AL044_5	T0111AL170_1	T0111	no_data	no_data	no_data	no_data	no_data	no_data
T0111AL044_5	T0111AL170_2	T0111	no_data	no_data	no_data	no_data	no_data	no_data
T0111AL044_5	T0111AL170_3	T0111	no_data	no_data	no_data	no_data	no_data	no_data
T0111AL044_5	T0111AL170_4	T0111	no_data	no_data	no_data	no_data	no_data	no_data
T0111AL044_5	T0111AL170_5	T0111	no_data	no_data	no_data	no_data	no_data	no_data
T0111AL044_5	T0111AL173_1	T0111	no_data	no_data	no_data	no_data	no_data	no_data
T0111AL044_5	T0111AL229_1	T0111	no_data	no_data	no_data	no_data	no_data	no_data
T0111AL044_5	T0111AL259_1	T0111	no_data	no_data	no_data	no_data	no_data	no_data
T0111AL044_5	T0111AL259_2	T0111	no_data	no_data	no_data	no_data	no_data	no_data
T0111AL044_5	T0111AL259_3	T0111	no_data	no_data	no_data	no_data	no_data	no_data
T0111AL044_5	T0111AL259_4	T0111	no_data	no_data	no_data	no_data	no_data	no_data
T0111AL044_5	T0111AL259_5	T0111	no_data	no_data	no_data	no_data	no_data	no_data
T0111AL044_5	T0111AL260_1	T0111	no_data	no_data	no_data	no_data	no_data	no_data
T0111AL044_5	T0111AL260_2	T0111	no_data	no_data	no_data	no_data	no_data	no_data
T0111AL044_5	T0111AL260_3	T0111	no_data	no_data	no_data	no_data	no_data	no_data
T0111AL044_5	T0111AL260_4	T0111	no_data	no_data	no_data	no_data	no_data	no_data
T0111AL044_5	T0111AL260_5	T0111	no_data	no_data	no_data	no_data	no_data	no_data
T0111AL044_5	T0111AL273_1	T0111	no_data	no_data	no_data	no_data	no_data	no_data
T0111AL044_5	T0111AL273_2	T0111	no_data	no_data	no_data	no_data	no_data	no_data
T0111AL044_5	T0111AL273_3	T0111	no_data	no_data	no_data	no_data	no_data	no_data
T0111AL044_5	T0111AL274_1	T0111	no_data	no_data	no_data	no_data	no_data	no_data
T0111AL044_5	T0111AL274_2	T0111	no_data	no_data	no_data	no_data	no_data	no_data
T0111AL044_5	T0111AL274_3	T0111	no_data	no_data	no_data	no_data	no_data	no_data
T0111AL044_5	T0111AL274_4	T0111	no_data	no_data	no_data	no_data	no_data	no_data
T0111AL044_5	T0111AL274_5	T0111	no_data	no_data	no_data	no_data	no_data	no_data
T0111AL044_5	T0111AL280_1	T0111	no_data	no_data	no_data	no_data	no_data	no_data
T0111AL044_5	T0111AL280_2	T0111	no_data	no_data	no_data	no_data	no_data	no_data
T0111AL044_5	T0111AL280_3	T0111	no_data	no_data	no_data	no_data	no_data	no_data
T0111AL044_5	T0111AL331_1	T0111	no_data	no_data	no_data	no_data	no_data	no_data
T0111AL044_5	T0111AL357_1	T0111	no_data	no_data	no_data	no_data	no_data	no_data
T0111AL044_5	T0111AL389_1	T0111	no_data	no_data	no_data	no_data	no_data	no_data
T0111AL044_5	T0111AL389_2	T0111	no_data	no_data	no_data	no_data	no_data	no_data
T0111AL044_5	T0111AL389_3	T0111	no_data	no_data	no_data	no_data	no_data	no_data
T0111AL044_5	T0111AL389_4	T0111	no_data	no_data	no_data	no_data	no_data	no_data
T0111AL044_5	T0111AL389_5	T0111	no_data	no_data	no_data	no_data	no_data	no_data
T0111AL044_5	T0111AL395_1	T0111	no_data	no_data	no_data	no_data	no_data	no_data
T0111AL044_5	T0111AL395_2	T0111	no_data	no_data	no_data	no_data	no_data	no_data
T0111AL044_5	T0111AL395_3	T0111	no_data	no_data	no_data	no_data	no_data	no_data
T0111AL044_5	T0111AL395_4	T0111	no_data	no_data	no_data	no_data	no_data	no_data
T0111AL044_5	T0111AL395_5	T0111	no_data	no_data	no_data	no_data	no_data	no_data
T0111AL044_5	T0111AL401_1	T0111	no_data	no_data	no_data	no_data	no_data	no_data
T0111AL044_5	T0111AL401_2	T0111	no_data	no_data	no_data	no_data	no_data	no_data
T0111AL044_5	T0111AL401_3	T0111	no_data	no_data	no_data	no_data	no_data	no_data
T0111AL044_5	T0111AL401_4	T0111	no_data	no_data	no_data	no_data	no_data	no_data
T0111AL044_5	T0111AL401_5	T0111	no_data	no_data	no_data	no_data	no_data	no_data
T0111AL044_5	T0111AL453_1	T0111	no_data	no_data	no_data	no_data	no_data	no_data
T0111AL044_5	T0111DR324_1	T0111	no_data	no_data	no_data	no_data	no_data	no_data
T0111AL044_5	T0111RR017_1	T0111	no_data	no_data	no_data	no_data	no_data	no_data
T0111AL044_5	T0111RR392_1	T0111	no_data	no_data	no_data	no_data	no_data	no_data
T0111AL044_5	T0111SS010_1	T0111	no_data	no_data	no_data	no_data	no_data	no_data
T0111AL044_5	T0111SS017_1	T0111	no_data	no_data	no_data	no_data	no_data	no_data
T0111AL044_5	T0111SS018_1	T0111	no_data	no_data	no_data	no_data	no_data	no_data
T0111AL044_5	T0111SS018_2	T0111	no_data	no_data	no_data	no_data	no_data	no_data
T0111AL044_5	T0111SS031_1	T0111	no_data	no_data	no_data	no_data	no_data	no_data
T0111AL044_5	T0111SS039_1	T0111	no_data	no_data	no_data	no_data	no_data	no_data
T0111AL044_5	T0111SS052_1	T0111	no_data	no_data	no_data	no_data	no_data	no_data
T0111AL044_5	T0111SS055_1	T0111	no_data	no_data	no_data	no_data	no_data	no_data
T0111AL044_5	T0111SS065_1	T0111	no_data	no_data	no_data	no_data	no_data	no_data
T0111AL044_5	T0111SS065_2	T0111	no_data	no_data	no_data	no_data	no_data	no_data
T0111AL044_5	T0111SS094_1	T0111	no_data	no_data	no_data	no_data	no_data	no_data
T0111AL044_5	T0111SS111_1	T0111	no_data	no_data	no_data	no_data	no_data	no_data
T0111AL044_5	T0111SS115_1	T0111	no_data	no_data	no_data	no_data	no_data	no_data
T0111AL044_5	T0111SS137_1	T0111	no_data	no_data	no_data	no_data	no_data	no_data
T0111AL044_5	T0111SS150_1	T0111	no_data	no_data	no_data	no_data	no_data	no_data
T0111AL044_5	T0111SS151_1	T0111	no_data	no_data	no_data	no_data	no_data	no_data
T0111AL044_5	T0111SS197_1	T0111	no_data	no_data	no_data	no_data	no_data	no_data
T0111AL044_5	T0111SS214_1	T0111	no_data	no_data	no_data	no_data	no_data	no_data
T0111AL044_5	T0111SS216_1	T0111	no_data	no_data	no_data	no_data	no_data	no_data
T0111AL044_5	T0111SS251_1	T0111	no_data	no_data	no_data	no_data	no_data	no_data
T0111AL044_5	T0111SS258_1	T0111	no_data	no_data	no_data	no_data	no_data	no_data
T0111AL044_5	T0111SS273_1	T0111	no_data	no_data	no_data	no_data	no_data	no_data
T0111AL044_5	T0111SS281_1	T0111	no_data	no_data	no_data	no_data	no_data	no_data
T0111AL044_5	T0111SS325_1	T0111	no_data	no_data	no_data	no_data	no_data	no_data
T0111AL044_5	T0111SS342_1	T0111	no_data	no_data	no_data	no_data	no_data	no_data
T0111AL044_5	T0111SS385_1	T0111	no_data	no_data	no_data	no_data	no_data	no_data
T0111AL044_5	T0111SS402_1	T0111	no_data	no_data	no_data	no_data	no_data	no_data
T0111AL044_5	T0111SS453_1	T0111	no_data	no_data	no_data	no_data	no_data	no_data
T0111AL044_5	T0111SS510_1	T0111	no_data	no_data	no_data	no_data	no_data	no_data
T0111AL044_5	T0111SS530_1	T0111	no_data	no_data	no_data	no_data	no_data	no_data
T0111AL044_5	T0111TS012_1	T0111	no_data	no_data	no_data	no_data	428	no_data
T0111AL044_5	T0111TS012_2	T0111	no_data	no_data	no_data	no_data	430	no_data
T0111AL044_5	T0111TS012_3	T0111	no_data	no_data	no_data	no_data	351	no_data
T0111AL044_5	T0111TS012_4	T0111	no_data	no_data	no_data	no_data	331	no_data
T0111AL044_5	T0111TS012_5	T0111	no_data	no_data	no_data	no_data	430	no_data
T0111AL044_5	T0111TS017_1	T0111	no_data	no_data	no_data	no_data	428	no_data
T0111AL044_5	T0111TS018_1u	T0111	no_data	no_data	no_data	no_data	431	no_data
T0111AL044_5	T0111TS023_1	T0111	no_data	no_data	no_data	no_data	431	no_data
T0111AL044_5	T0111TS028_1	T0111	no_data	no_data	no_data	no_data	431	no_data
T0111AL044_5	T0111TS028_2	T0111	no_data	no_data	no_data	no_data	431	no_data
T0111AL044_5	T0111TS028_3	T0111	no_data	no_data	no_data	no_data	431	no_data
T0111AL044_5	T0111TS028_4	T0111	no_data	no_data	no_data	no_data	431	no_data
T0111AL044_5	T0111TS028_5	T0111	no_data	no_data	no_data	no_data	431	no_data
T0111AL044_5	T0111TS031_1	T0111	no_data	no_data	no_data	no_data	431	no_data
T0111AL044_5	T0111TS032_1	T0111	no_data	no_data	no_data	no_data	431	no_data
T0111AL044_5	T0111TS032_2	T0111	no_data	no_data	no_data	no_data	431	no_data
T0111AL044_5	T0111TS042_1	T0111	no_data	no_data	no_data	no_data	431	no_data
T0111AL044_5	T0111TS042_2	T0111	no_data	no_data	no_data	no_data	431	no_data
T0111AL044_5	T0111TS045_1	T0111	no_data	no_data	no_data	no_data	431	no_data
T0111AL044_5	T0111TS045_2	T0111	no_data	no_data	no_data	no_data	431	no_data
T0111AL044_5	T0111TS045_3	T0111	no_data	no_data	no_data	no_data	431	no_data
T0111AL044_5	T0111TS045_4	T0111	no_data	no_data	no_data	no_data	431	no_data
T0111AL044_5	T0111TS045_5	T0111	no_data	no_data	no_data	no_data	431	no_data
T0111AL044_5	T0111TS047_1	T0111	no_data	no_data	no_data	no_data	430	no_data
T0111AL044_5	T0111TS047_2	T0111	no_data	no_data	no_data	no_data	430	no_data
T0111AL044_5	T0111TS047_3	T0111	no_data	no_data	no_data	no_data	430	no_data
T0111AL044_5	T0111TS047_4	T0111	no_data	no_data	no_data	no_data	430	no_data
T0111AL044_5	T0111TS047_5	T0111	no_data	no_data	no_data	no_data	430	no_data
T0111AL044_5	T0111TS055_1	T0111	no_data	no_data	no_data	no_data	402	no_data
T0111AL044_5	T0111TS055_2	T0111	no_data	no_data	no_data	no_data	402	no_data
T0111AL044_5	T0111TS055_3	T0111	no_data	no_data	no_data	no_data	402	no_data
T0111AL044_5	T0111TS055_4	T0111	no_data	no_data	no_data	no_data	402	no_data
T0111AL044_5	T0111TS055_5	T0111	no_data	no_data	no_data	no_data	402	no_data
T0111AL044_5	T0111TS058_1	T0111	no_data	no_data	no_data	no_data	431	no_data
T0111AL044_5	T0111TS065_1	T0111	no_data	no_data	no_data	no_data	422	no_data
T0111AL044_5	T0111TS077_1	T0111	no_data	no_data	no_data	no_data	427	no_data
T0111AL044_5	T0111TS086_1	T0111	no_data	no_data	no_data	no_data	424	no_data
T0111AL044_5	T0111TS088_1	T0111	no_data	no_data	no_data	no_data	431	no_data
T0111AL044_5	T0111TS088_2	T0111	no_data	no_data	no_data	no_data	431	no_data
T0111AL044_5	T0111TS088_3	T0111	no_data	no_data	no_data	no_data	431	no_data
T0111AL044_5	T0111TS088_4	T0111	no_data	no_data	no_data	no_data	431	no_data
[truncated: 25,495 more rows]
