# Supplementary material for: Addressing the Role of Conformational Diversity in Protein Structure Prediction
Source: PLoS One. 2016 May 9;11(5):e0154923. doi: 10.1371/journal.pone.0154923 (PMC4861349; doi:10.1371/journal.pone.0154923)
Supplement: S1 Dataset — (GZ) [file pone.0154923.s002.gz › Palopoli-Monzon_2016_SI/Structural_alignments/SET_CASP/rmsd_mammoth_T0104.out.cov]

1FL9_A	1HTW_A	T0104	1.34	9.6604	9.4665	157	158	100.636942675159
1FL9_A	T0104AL010_1	T0104	no_data	no_data	no_data	157	no_data	no_data
1FL9_A	T0104AL027_1	T0104	no_data	no_data	no_data	157	no_data	no_data
1FL9_A	T0104AL044_1	T0104	no_data	no_data	no_data	157	no_data	no_data
1FL9_A	T0104AL044_2	T0104	no_data	no_data	no_data	157	no_data	no_data
1FL9_A	T0104AL044_3	T0104	no_data	no_data	no_data	157	no_data	no_data
1FL9_A	T0104AL044_4	T0104	no_data	no_data	no_data	157	no_data	no_data
1FL9_A	T0104AL044_5	T0104	no_data	no_data	no_data	157	no_data	no_data
1FL9_A	T0104AL052_1	T0104	no_data	no_data	no_data	157	no_data	no_data
1FL9_A	T0104AL052_2	T0104	no_data	no_data	no_data	157	no_data	no_data
1FL9_A	T0104AL052_3	T0104	no_data	no_data	no_data	157	no_data	no_data
1FL9_A	T0104AL052_4	T0104	no_data	no_data	no_data	157	no_data	no_data
1FL9_A	T0104AL052_5	T0104	no_data	no_data	no_data	157	no_data	no_data
1FL9_A	T0104AL073_2	T0104	no_data	no_data	no_data	157	no_data	no_data
1FL9_A	T0104AL077_1	T0104	no_data	no_data	no_data	157	no_data	no_data
1FL9_A	T0104AL093_1	T0104	no_data	no_data	no_data	157	no_data	no_data
1FL9_A	T0104AL093_2	T0104	no_data	no_data	no_data	157	no_data	no_data
1FL9_A	T0104AL093_3	T0104	no_data	no_data	no_data	157	no_data	no_data
1FL9_A	T0104AL093_4	T0104	no_data	no_data	no_data	157	no_data	no_data
1FL9_A	T0104AL093_5	T0104	no_data	no_data	no_data	157	no_data	no_data
1FL9_A	T0104AL094_1	T0104	no_data	no_data	no_data	157	no_data	no_data
1FL9_A	T0104AL103_1	T0104	no_data	no_data	no_data	157	no_data	no_data
1FL9_A	T0104AL103_2	T0104	no_data	no_data	no_data	157	no_data	no_data
1FL9_A	T0104AL103_3	T0104	no_data	no_data	no_data	157	no_data	no_data
1FL9_A	T0104AL103_4	T0104	no_data	no_data	no_data	157	no_data	no_data
1FL9_A	T0104AL103_5	T0104	no_data	no_data	no_data	157	no_data	no_data
1FL9_A	T0104AL104_1	T0104	no_data	no_data	no_data	157	no_data	no_data
1FL9_A	T0104AL104_2	T0104	no_data	no_data	no_data	157	no_data	no_data
1FL9_A	T0104AL104_3	T0104	no_data	no_data	no_data	157	no_data	no_data
1FL9_A	T0104AL105_1	T0104	no_data	no_data	no_data	157	no_data	no_data
1FL9_A	T0104AL105_2	T0104	no_data	no_data	no_data	157	no_data	no_data
1FL9_A	T0104AL105_3	T0104	no_data	no_data	no_data	157	no_data	no_data
1FL9_A	T0104AL106_1	T0104	no_data	no_data	no_data	157	no_data	no_data
1FL9_A	T0104AL106_2	T0104	no_data	no_data	no_data	157	no_data	no_data
1FL9_A	T0104AL106_3	T0104	no_data	no_data	no_data	157	no_data	no_data
1FL9_A	T0104AL107_1	T0104	no_data	no_data	no_data	157	no_data	no_data
1FL9_A	T0104AL107_2	T0104	no_data	no_data	no_data	157	no_data	no_data
1FL9_A	T0104AL107_3	T0104	no_data	no_data	no_data	157	no_data	no_data
1FL9_A	T0104AL108_1	T0104	no_data	no_data	no_data	157	no_data	no_data
1FL9_A	T0104AL108_2	T0104	no_data	no_data	no_data	157	no_data	no_data
1FL9_A	T0104AL111_1	T0104	no_data	no_data	no_data	157	no_data	no_data
1FL9_A	T0104AL126_1	T0104	no_data	no_data	no_data	157	no_data	no_data
1FL9_A	T0104AL127_1u	T0104	no_data	no_data	no_data	157	no_data	no_data
1FL9_A	T0104AL127_2u	T0104	no_data	no_data	no_data	157	no_data	no_data
1FL9_A	T0104AL127_3u	T0104	no_data	no_data	no_data	157	no_data	no_data
1FL9_A	T0104AL127_4u	T0104	no_data	no_data	no_data	157	no_data	no_data
1FL9_A	T0104AL127_5u	T0104	no_data	no_data	no_data	157	no_data	no_data
1FL9_A	T0104AL132_1	T0104	no_data	no_data	no_data	157	no_data	no_data
1FL9_A	T0104AL132_2	T0104	no_data	no_data	no_data	157	no_data	no_data
1FL9_A	T0104AL132_3	T0104	no_data	no_data	no_data	157	no_data	no_data
1FL9_A	T0104AL132_4	T0104	no_data	no_data	no_data	157	no_data	no_data
1FL9_A	T0104AL132_5	T0104	no_data	no_data	no_data	157	no_data	no_data
1FL9_A	T0104AL133_1	T0104	no_data	no_data	no_data	157	no_data	no_data
1FL9_A	T0104AL137_1	T0104	no_data	no_data	no_data	157	no_data	no_data
1FL9_A	T0104AL150_1	T0104	no_data	no_data	no_data	157	no_data	no_data
1FL9_A	T0104AL158_1	T0104	no_data	no_data	no_data	157	no_data	no_data
1FL9_A	T0104AL158_2	T0104	no_data	no_data	no_data	157	no_data	no_data
1FL9_A	T0104AL158_3	T0104	no_data	no_data	no_data	157	no_data	no_data
1FL9_A	T0104AL158_4	T0104	no_data	no_data	no_data	157	no_data	no_data
1FL9_A	T0104AL158_5	T0104	no_data	no_data	no_data	157	no_data	no_data
1FL9_A	T0104AL162_1	T0104	no_data	no_data	no_data	157	no_data	no_data
1FL9_A	T0104AL170_1	T0104	no_data	no_data	no_data	157	no_data	no_data
1FL9_A	T0104AL170_2	T0104	no_data	no_data	no_data	157	no_data	no_data
1FL9_A	T0104AL170_3	T0104	no_data	no_data	no_data	157	no_data	no_data
1FL9_A	T0104AL170_4	T0104	no_data	no_data	no_data	157	no_data	no_data
1FL9_A	T0104AL170_5	T0104	no_data	no_data	no_data	157	no_data	no_data
1FL9_A	T0104AL173_1	T0104	no_data	no_data	no_data	157	no_data	no_data
1FL9_A	T0104AL204_1	T0104	no_data	no_data	no_data	157	no_data	no_data
1FL9_A	T0104AL220_1	T0104	no_data	no_data	no_data	157	no_data	no_data
1FL9_A	T0104AL220_2	T0104	no_data	no_data	no_data	157	no_data	no_data
1FL9_A	T0104AL220_3	T0104	no_data	no_data	no_data	157	no_data	no_data
1FL9_A	T0104AL220_4	T0104	no_data	no_data	no_data	157	no_data	no_data
1FL9_A	T0104AL220_5	T0104	no_data	no_data	no_data	157	no_data	no_data
1FL9_A	T0104AL229_1	T0104	no_data	no_data	no_data	157	no_data	no_data
1FL9_A	T0104AL248_1	T0104	no_data	no_data	no_data	157	no_data	no_data
1FL9_A	T0104AL259_1	T0104	no_data	no_data	no_data	157	no_data	no_data
1FL9_A	T0104AL259_2	T0104	no_data	no_data	no_data	157	no_data	no_data
1FL9_A	T0104AL259_3	T0104	no_data	no_data	no_data	157	no_data	no_data
1FL9_A	T0104AL259_4	T0104	no_data	no_data	no_data	157	no_data	no_data
1FL9_A	T0104AL259_5	T0104	no_data	no_data	no_data	157	no_data	no_data
1FL9_A	T0104AL260_1	T0104	no_data	no_data	no_data	157	no_data	no_data
1FL9_A	T0104AL260_2	T0104	no_data	no_data	no_data	157	no_data	no_data
1FL9_A	T0104AL260_3	T0104	no_data	no_data	no_data	157	no_data	no_data
1FL9_A	T0104AL260_4	T0104	no_data	no_data	no_data	157	no_data	no_data
1FL9_A	T0104AL260_5	T0104	no_data	no_data	no_data	157	no_data	no_data
1FL9_A	T0104AL273_1	T0104	no_data	no_data	no_data	157	no_data	no_data
1FL9_A	T0104AL273_2	T0104	no_data	no_data	no_data	157	no_data	no_data
1FL9_A	T0104AL273_3	T0104	no_data	no_data	no_data	157	no_data	no_data
1FL9_A	T0104AL274_1	T0104	no_data	no_data	no_data	157	no_data	no_data
1FL9_A	T0104AL274_2	T0104	no_data	no_data	no_data	157	no_data	no_data
1FL9_A	T0104AL274_3	T0104	no_data	no_data	no_data	157	no_data	no_data
1FL9_A	T0104AL274_4	T0104	no_data	no_data	no_data	157	no_data	no_data
1FL9_A	T0104AL274_5	T0104	no_data	no_data	no_data	157	no_data	no_data
1FL9_A	T0104AL280_1	T0104	no_data	no_data	no_data	157	no_data	no_data
1FL9_A	T0104AL280_2	T0104	no_data	no_data	no_data	157	no_data	no_data
1FL9_A	T0104AL280_4	T0104	no_data	no_data	no_data	157	no_data	no_data
1FL9_A	T0104AL280_5	T0104	no_data	no_data	no_data	157	no_data	no_data
1FL9_A	T0104AL329_1	T0104	no_data	no_data	no_data	157	no_data	no_data
1FL9_A	T0104AL329_2	T0104	no_data	no_data	no_data	157	no_data	no_data
1FL9_A	T0104AL329_3	T0104	no_data	no_data	no_data	157	no_data	no_data
1FL9_A	T0104AL329_4	T0104	no_data	no_data	no_data	157	no_data	no_data
1FL9_A	T0104AL331_1	T0104	no_data	no_data	no_data	157	no_data	no_data
1FL9_A	T0104AL344_1	T0104	no_data	no_data	no_data	157	no_data	no_data
1FL9_A	T0104AL357_1	T0104	no_data	no_data	no_data	157	no_data	no_data
1FL9_A	T0104AL357_2	T0104	no_data	no_data	no_data	157	no_data	no_data
1FL9_A	T0104AL357_3	T0104	no_data	no_data	no_data	157	no_data	no_data
1FL9_A	T0104AL357_4	T0104	no_data	no_data	no_data	157	no_data	no_data
1FL9_A	T0104AL357_5	T0104	no_data	no_data	no_data	157	no_data	no_data
1FL9_A	T0104AL359_1	T0104	no_data	no_data	no_data	157	no_data	no_data
1FL9_A	T0104AL359_2	T0104	no_data	no_data	no_data	157	no_data	no_data
1FL9_A	T0104AL361_1	T0104	no_data	no_data	no_data	157	no_data	no_data
1FL9_A	T0104AL361_2	T0104	no_data	no_data	no_data	157	no_data	no_data
1FL9_A	T0104AL361_3	T0104	no_data	no_data	no_data	157	no_data	no_data
1FL9_A	T0104AL361_4	T0104	no_data	no_data	no_data	157	no_data	no_data
1FL9_A	T0104AL375_1	T0104	no_data	no_data	no_data	157	no_data	no_data
1FL9_A	T0104AL382_1	T0104	no_data	no_data	no_data	157	no_data	no_data
1FL9_A	T0104AL389_1	T0104	no_data	no_data	no_data	157	no_data	no_data
1FL9_A	T0104AL389_2	T0104	no_data	no_data	no_data	157	no_data	no_data
1FL9_A	T0104AL389_3	T0104	no_data	no_data	no_data	157	no_data	no_data
1FL9_A	T0104AL389_4	T0104	no_data	no_data	no_data	157	no_data	no_data
1FL9_A	T0104AL389_5	T0104	no_data	no_data	no_data	157	no_data	no_data
1FL9_A	T0104AL395_1	T0104	no_data	no_data	no_data	157	no_data	no_data
1FL9_A	T0104AL395_2	T0104	no_data	no_data	no_data	157	no_data	no_data
1FL9_A	T0104AL395_3	T0104	no_data	no_data	no_data	157	no_data	no_data
1FL9_A	T0104AL395_4	T0104	no_data	no_data	no_data	157	no_data	no_data
1FL9_A	T0104AL395_5	T0104	no_data	no_data	no_data	157	no_data	no_data
1FL9_A	T0104AL401_1	T0104	no_data	no_data	no_data	157	no_data	no_data
1FL9_A	T0104AL401_2	T0104	no_data	no_data	no_data	157	no_data	no_data
1FL9_A	T0104AL401_3	T0104	no_data	no_data	no_data	157	no_data	no_data
1FL9_A	T0104AL401_4	T0104	no_data	no_data	no_data	157	no_data	no_data
1FL9_A	T0104AL401_5	T0104	no_data	no_data	no_data	157	no_data	no_data
1FL9_A	T0104AL405_1	T0104	no_data	no_data	no_data	157	no_data	no_data
1FL9_A	T0104DR324_1	T0104	no_data	no_data	no_data	157	no_data	no_data
1FL9_A	T0104RR017_1	T0104	no_data	no_data	no_data	157	no_data	no_data
1FL9_A	T0104RR392_1	T0104	no_data	no_data	no_data	157	no_data	no_data
1FL9_A	T0104RR424_1	T0104	no_data	no_data	no_data	157	no_data	no_data
1FL9_A	T0104SS010_1	T0104	no_data	no_data	no_data	157	no_data	no_data
1FL9_A	T0104SS017_1	T0104	no_data	no_data	no_data	157	no_data	no_data
1FL9_A	T0104SS018_1	T0104	no_data	no_data	no_data	157	no_data	no_data
1FL9_A	T0104SS018_2	T0104	no_data	no_data	no_data	157	no_data	no_data
1FL9_A	T0104SS027_1	T0104	no_data	no_data	no_data	157	no_data	no_data
1FL9_A	T0104SS027_2	T0104	no_data	no_data	no_data	157	no_data	no_data
1FL9_A	T0104SS027_3	T0104	no_data	no_data	no_data	157	no_data	no_data
1FL9_A	T0104SS027_4	T0104	no_data	no_data	no_data	157	no_data	no_data
1FL9_A	T0104SS031_1	T0104	no_data	no_data	no_data	157	no_data	no_data
1FL9_A	T0104SS039_1	T0104	no_data	no_data	no_data	157	no_data	no_data
1FL9_A	T0104SS052_1	T0104	no_data	no_data	no_data	157	no_data	no_data
1FL9_A	T0104SS055_1	T0104	no_data	no_data	no_data	157	no_data	no_data
1FL9_A	T0104SS094_1	T0104	no_data	no_data	no_data	157	no_data	no_data
1FL9_A	T0104SS111_1	T0104	no_data	no_data	no_data	157	no_data	no_data
1FL9_A	T0104SS115_1	T0104	no_data	no_data	no_data	157	no_data	no_data
1FL9_A	T0104SS137_1	T0104	no_data	no_data	no_data	157	no_data	no_data
1FL9_A	T0104SS150_1	T0104	no_data	no_data	no_data	157	no_data	no_data
1FL9_A	T0104SS151_1	T0104	no_data	no_data	no_data	157	no_data	no_data
1FL9_A	T0104SS197_1	T0104	no_data	no_data	no_data	157	no_data	no_data
1FL9_A	T0104SS214_1	T0104	no_data	no_data	no_data	157	no_data	no_data
1FL9_A	T0104SS216_1	T0104	no_data	no_data	no_data	157	no_data	no_data
1FL9_A	T0104SS248_1	T0104	no_data	no_data	no_data	157	no_data	no_data
1FL9_A	T0104SS251_1	T0104	no_data	no_data	no_data	157	no_data	no_data
1FL9_A	T0104SS258_1	T0104	no_data	no_data	no_data	157	no_data	no_data
1FL9_A	T0104SS273_1	T0104	no_data	no_data	no_data	157	no_data	no_data
1FL9_A	T0104SS281_1	T0104	no_data	no_data	no_data	157	no_data	no_data
1FL9_A	T0104SS325_1	T0104	no_data	no_data	no_data	157	no_data	no_data
1FL9_A	T0104SS342_1	T0104	no_data	no_data	no_data	157	no_data	no_data
1FL9_A	T0104SS385_1	T0104	no_data	no_data	no_data	157	no_data	no_data
1FL9_A	T0104SS402_1	T0104	no_data	no_data	no_data	157	no_data	no_data
1FL9_A	T0104SS453_1	T0104	no_data	no_data	no_data	157	no_data	no_data
1FL9_A	T0104SS456_1	T0104	no_data	no_data	no_data	157	no_data	no_data
1FL9_A	T0104SS510_1	T0104	no_data	no_data	no_data	157	no_data	no_data
1FL9_A	T0104SS530_1	T0104	no_data	no_data	no_data	157	no_data	no_data
1FL9_A	T0104TS001_1	T0104	2.95	2.8570	3.1189	157	157	100
1FL9_A	T0104TS002_1	T0104	2.97	1.3344	1.7634	157	124	78.9808917197452
1FL9_A	T0104TS004_1	T0104	2.85	-0.1667	0.6244	157	158	100.636942675159
1FL9_A	T0104TS004_2	T0104	1.94	-1.0066	0.2054	157	158	100.636942675159
1FL9_A	T0104TS004_3	T0104	2.90	-1.0906	0.1764	157	158	100.636942675159
1FL9_A	T0104TS004_4	T0104	2.78	-1.5106	0.0696	157	158	100.636942675159
1FL9_A	T0104TS004_5	T0104	2.79	-0.7546	0.3072	157	158	100.636942675159
1FL9_A	T0104TS012_1	T0104	2.75	3.4022	3.6204	157	119	75.796178343949
1FL9_A	T0104TS012_2	T0104	2.64	0.0853	0.7889	157	158	100.636942675159
1FL9_A	T0104TS012_3	T0104	2.75	-0.8386	0.2708	157	158	100.636942675159
1FL9_A	T0104TS012_4	T0104	2.99	2.8570	3.1189	157	158	100.636942675159
1FL9_A	T0104TS012_5	T0104	3.14	3.5290	3.7376	157	158	100.636942675159
1FL9_A	T0104TS017_1	T0104	2.97	1.4993	1.9047	157	153	97.4522292993631
1FL9_A	T0104TS018_1u	T0104	2.40	-1.5946	0.0554	157	158	100.636942675159
1FL9_A	T0104TS023_1	T0104	2.77	1.3452	1.7725	157	158	100.636942675159
1FL9_A	T0104TS027_1	T0104	no_data	no_data	no_data	157	no_data	no_data
1FL9_A	T0104TS028_1	T0104	2.83	0.8412	1.3545	157	158	100.636942675159
1FL9_A	T0104TS028_2	T0104	3.16	0.7572	1.2875	157	158	100.636942675159
1FL9_A	T0104TS028_3	T0104	3.01	0.7572	1.2875	157	158	100.636942675159
1FL9_A	T0104TS028_4	T0104	3.01	0.7572	1.2875	157	158	100.636942675159
1FL9_A	T0104TS028_5	T0104	2.95	0.8412	1.3545	157	158	100.636942675159
1FL9_A	T0104TS031_1	T0104	3.16	2.2691	2.5849	157	158	100.636942675159
1FL9_A	T0104TS032_1	T0104	2.83	0.0022	0.7330	157	149	94.9044585987261
1FL9_A	T0104TS042_1	T0104	2.90	-0.7546	0.3072	157	158	100.636942675159
1FL9_A	T0104TS042_2	T0104	2.47	-1.0906	0.1764	157	158	100.636942675159
1FL9_A	T0104TS045_1	T0104	3.12	0.7572	1.2875	157	158	100.636942675159
1FL9_A	T0104TS045_2	T0104	2.87	0.0853	0.7889	157	158	100.636942675159
1FL9_A	T0104TS045_3	T0104	2.52	-1.0906	0.1764	157	158	100.636942675159
1FL9_A	T0104TS045_4	T0104	2.84	-0.7546	0.3072	157	158	100.636942675159
1FL9_A	T0104TS045_5	T0104	2.76	-0.0827	0.6776	157	158	100.636942675159
1FL9_A	T0104TS047_1	T0104	2.76	1.5582	1.9556	157	76	48.4076433121019
1FL9_A	T0104TS047_2	T0104	2.83	1.4154	1.8325	157	76	48.4076433121019
1FL9_A	T0104TS047_3	T0104	2.76	1.5582	1.9556	157	76	48.4076433121019
1FL9_A	T0104TS047_4	T0104	2.39	1.4320	1.8467	157	46	29.2993630573248
1FL9_A	T0104TS047_5	T0104	2.56	1.6380	2.0250	157	46	29.2993630573248
1FL9_A	T0104TS055_1	T0104	2.82	-1.5106	0.0696	157	158	100.636942675159
1FL9_A	T0104TS055_2	T0104	2.63	-0.4187	0.4759	157	158	100.636942675159
1FL9_A	T0104TS055_3	T0104	2.83	-0.6706	0.3460	157	158	100.636942675159
1FL9_A	T0104TS055_4	T0104	2.83	-0.6706	0.3460	157	158	100.636942675159
1FL9_A	T0104TS055_5	T0104	3.02	-1.3426	0.1049	157	158	100.636942675159
1FL9_A	T0104TS058_1	T0104	3.12	1.5972	1.9894	157	158	100.636942675159
1FL9_A	T0104TS058_2	T0104	3.01	1.2612	1.7012	157	158	100.636942675159
1FL9_A	T0104TS065_1	T0104	3.05	0.6266	1.1850	157	142	90.4458598726115
1FL9_A	T0104TS080_1	T0104	2.88	-0.5866	0.3871	157	158	100.636942675159
1FL9_A	T0104TS080_2	T0104	2.88	-0.2507	0.5730	157	158	100.636942675159
1FL9_A	T0104TS080_3	T0104	2.81	0.2533	0.9062	157	158	100.636942675159
1FL9_A	T0104TS080_4	T0104	3.01	-0.1667	0.6244	157	158	100.636942675159
1FL9_A	T0104TS080_5	T0104	3.14	0.2533	0.9062	157	158	100.636942675159
1FL9_A	T0104TS088_1	T0104	3.00	2.1011	2.4342	157	158	100.636942675159
1FL9_A	T0104TS088_2	T0104	3.07	1.8491	2.2102	157	158	100.636942675159
1FL9_A	T0104TS088_3	T0104	3.16	0.0013	0.7324	157	158	100.636942675159
1FL9_A	T0104TS088_4	T0104	3.21	0.3565	0.9809	157	129	82.1656050955414
1FL9_A	T0104TS088_5	T0104	2.77	1.2612	1.7012	157	158	100.636942675159
1FL9_A	T0104TS095_1	T0104	2.84	0.1693	0.8468	157	158	100.636942675159
1FL9_A	T0104TS133_2	T0104	2.84	1.5972	1.9894	157	158	100.636942675159
1FL9_A	T0104TS137_1	T0104	no_data	no_data	no_data	157	no_data	no_data
1FL9_A	T0104TS152_1	T0104	2.44	-0.5027	0.4304	157	158	100.636942675159
1FL9_A	T0104TS152_2	T0104	3.03	-1.0066	0.2054	157	158	100.636942675159
1FL9_A	T0104TS152_3	T0104	2.92	-0.8386	0.2708	157	158	100.636942675159
1FL9_A	T0104TS152_4	T0104	2.96	-1.6785	0.0434	157	158	100.636942675159
1FL9_A	T0104TS155_1	T0104	3.14	-1.4266	0.0861	157	158	100.636942675159
1FL9_A	T0104TS161_1	T0104	3.08	0.4213	1.0288	157	158	100.636942675159
1FL9_A	T0104TS161_2	T0104	3.11	1.3452	1.7725	157	158	100.636942675159
1FL9_A	T0104TS161_3	T0104	2.98	0.0853	0.7889	157	158	100.636942675159
1FL9_A	T0104TS161_4	T0104	3.02	1.5972	1.9894	157	158	100.636942675159
1FL9_A	T0104TS187_2u	T0104	2.92	1.7651	2.1362	157	158	100.636942675159
1FL9_A	T0104TS191_1	T0104	2.45	-0.4945	0.4347	157	118	75.1592356687898
1FL9_A	T0104TS191_2	T0104	3.15	0.3373	0.9669	157	157	100
1FL9_A	T0104TS197_1	T0104	3.04	1.8088	2.1747	157	125	79.6178343949045
1FL9_A	T0104TS197_2	T0104	3.03	2.4279	2.7282	157	146	92.9936305732484
1FL9_A	T0104TS216_1	T0104	3.13	0.3373	0.9669	157	158	100.636942675159
1FL9_A	T0104TS216_2	T0104	2.89	-0.3347	0.5235	157	158	100.636942675159
1FL9_A	T0104TS216_3	T0104	2.97	-0.1667	0.6244	157	158	100.636942675159
1FL9_A	T0104TS216_4	T0104	3.03	-0.5866	0.3871	157	158	100.636942675159
1FL9_A	T0104TS216_5	T0104	3.03	-0.5866	0.3871	157	158	100.636942675159
1FL9_A	T0104TS221_1	T0104	2.71	-1.5106	0.0696	157	158	100.636942675159
1FL9_A	T0104TS221_2	T0104	2.14	-0.5866	0.3871	157	158	100.636942675159
1FL9_A	T0104TS221_3	T0104	2.81	-0.5027	0.4304	157	158	100.636942675159
1FL9_A	T0104TS221_4	T0104	2.84	-0.0827	0.6776	157	158	100.636942675159
1FL9_A	T0104TS221_5	T0104	2.97	-0.5866	0.3871	157	158	100.636942675159
1FL9_A	T0104TS223_1	T0104	2.67	0.8412	1.3545	157	158	100.636942675159
1FL9_A	T0104TS223_2	T0104	2.86	0.6732	1.2213	157	158	100.636942675159
1FL9_A	T0104TS255_1	T0104	2.57	-0.9226	0.2368	157	158	100.636942675159
1FL9_A	T0104TS278_1	T0104	2.97	0.4877	1.0786	157	104	66.2420382165605
1FL9_A	T0104TS278_2	T0104	2.90	1.4648	1.8749	157	114	72.6114649681529
1FL9_A	T0104TS278_3	T0104	2.62	1.7421	2.1160	157	100	63.6942675159236
1FL9_A	T0104TS278_4	T0104	2.46	-0.7983	0.2880	157	128	81.5286624203822
1FL9_A	T0104TS278_5	T0104	2.77	0.0794	0.7848	157	128	81.5286624203822
1FL9_A	T0104TS328_1	T0104	no_data	no_data	no_data	157	no_data	no_data
1FL9_A	T0104TS342_1	T0104	3.10	1.0553	1.5291	157	123	78.343949044586
1FL9_A	T0104TS352_1	T0104	2.63	0.0225	0.7465	157	155	98.7261146496815
1FL9_A	T0104TS352_2	T0104	2.86	0.0333	0.7538	157	154	98.0891719745223
1FL9_A	T0104TS352_3	T0104	2.80	0.0225	0.7465	157	155	98.7261146496815
1FL9_A	T0104TS354_1	T0104	3.16	3.5290	3.7376	157	158	100.636942675159
1FL9_A	T0104TS354_2	T0104	3.13	2.2691	2.5849	157	158	100.636942675159
1FL9_A	T0104TS354_3	T0104	2.95	2.6051	2.8890	157	158	100.636942675159
1FL9_A	T0104TS354_4	T0104	3.01	3.0250	3.2729	157	158	100.636942675159
1FL9_A	T0104TS354_5	T0104	3.06	2.1851	2.5094	157	158	100.636942675159
1FL9_A	T0104TS381_1	T0104	3.09	-0.0827	0.6776	157	158	100.636942675159
1FL9_A	T0104TS381_2	T0104	3.20	2.5211	2.8126	157	158	100.636942675159
1FL9_A	T0104TS384_1	T0104	2.58	5.5448	5.6148	157	158	100.636942675159
1FL9_A	T0104TS390_1	T0104	2.89	2.3531	2.6606	157	158	100.636942675159
1FL9_A	T0104TS390_2	T0104	2.84	0.5892	1.1561	157	158	100.636942675159
1FL9_A	T0104TS390_3	T0104	2.52	-1.0906	0.1764	157	158	100.636942675159
1FL9_A	T0104TS414_1	T0104	2.43	-0.2507	0.5730	157	158	100.636942675159
1FL9_A	T0104TS455_1u	T0104	2.97	0.7148	1.2539	157	154	98.0891719745223
1FL9_A	T0104TS457_1	T0104	2.50	-0.5866	0.3871	157	157	100
1FL9_A	T0104TS457_2	T0104	2.97	0.1912	0.8622	157	114	72.6114649681529
1FL9_A	T0104TS457_3	T0104	3.23	-0.0047	0.7285	157	127	80.8917197452229
1FL9_A	T0104TS459_1	T0104	2.86	0.4934	1.0829	157	88	56.0509554140127
1FL9_A	T0104TS492_1	T0104	3.58	-2.7010	0.0003	157	49	31.2101910828025
1FL9_A	T0104TS492_2	T0104	2.96	0.2143	0.8785	157	73	46.4968152866242
1FL9_A	T0104TS492_3	T0104	1.99	-0.6211	0.3699	157	102	64.968152866242
1FL9_A	T0104TS498_1	T0104	no_data	no_data	no_data	157	no_data	no_data
1FL9_A	T0104TS498_2	T0104	no_data	no_data	no_data	157	no_data	no_data
1FL9_A	T0104TS498_3	T0104	no_data	no_data	no_data	157	no_data	no_data
1FL9_A	T0104TS498_4	T0104	no_data	no_data	no_data	157	no_data	no_data
1FL9_A	T0104TS498_5	T0104	no_data	no_data	no_data	157	no_data	no_data
1FL9_A	T0104TS512_1	T0104	2.82	-1.5106	0.0696	157	158	100.636942675159
1FL9_A	T0104TS512_2	T0104	2.99	-1.3426	0.1049	157	158	100.636942675159
1FL9_A	T0104TS512_3	T0104	2.54	-1.2586	0.1262	157	158	100.636942675159
1HTW_A	T0104AL010_1	T0104	no_data	no_data	no_data	158	no_data	no_data
1HTW_A	T0104AL027_1	T0104	no_data	no_data	no_data	158	no_data	no_data
1HTW_A	T0104AL044_1	T0104	no_data	no_data	no_data	158	no_data	no_data
1HTW_A	T0104AL044_2	T0104	no_data	no_data	no_data	158	no_data	no_data
1HTW_A	T0104AL044_3	T0104	no_data	no_data	no_data	158	no_data	no_data
1HTW_A	T0104AL044_4	T0104	no_data	no_data	no_data	158	no_data	no_data
1HTW_A	T0104AL044_5	T0104	no_data	no_data	no_data	158	no_data	no_data
1HTW_A	T0104AL052_1	T0104	no_data	no_data	no_data	158	no_data	no_data
1HTW_A	T0104AL052_2	T0104	no_data	no_data	no_data	158	no_data	no_data
1HTW_A	T0104AL052_3	T0104	no_data	no_data	no_data	158	no_data	no_data
1HTW_A	T0104AL052_4	T0104	no_data	no_data	no_data	158	no_data	no_data
1HTW_A	T0104AL052_5	T0104	no_data	no_data	no_data	158	no_data	no_data
1HTW_A	T0104AL073_2	T0104	no_data	no_data	no_data	158	no_data	no_data
1HTW_A	T0104AL077_1	T0104	no_data	no_data	no_data	158	no_data	no_data
1HTW_A	T0104AL093_1	T0104	no_data	no_data	no_data	158	no_data	no_data
1HTW_A	T0104AL093_2	T0104	no_data	no_data	no_data	158	no_data	no_data
1HTW_A	T0104AL093_3	T0104	no_data	no_data	no_data	158	no_data	no_data
1HTW_A	T0104AL093_4	T0104	no_data	no_data	no_data	158	no_data	no_data
1HTW_A	T0104AL093_5	T0104	no_data	no_data	no_data	158	no_data	no_data
1HTW_A	T0104AL094_1	T0104	no_data	no_data	no_data	158	no_data	no_data
1HTW_A	T0104AL103_1	T0104	no_data	no_data	no_data	158	no_data	no_data
1HTW_A	T0104AL103_2	T0104	no_data	no_data	no_data	158	no_data	no_data
1HTW_A	T0104AL103_3	T0104	no_data	no_data	no_data	158	no_data	no_data
1HTW_A	T0104AL103_4	T0104	no_data	no_data	no_data	158	no_data	no_data
1HTW_A	T0104AL103_5	T0104	no_data	no_data	no_data	158	no_data	no_data
1HTW_A	T0104AL104_1	T0104	no_data	no_data	no_data	158	no_data	no_data
1HTW_A	T0104AL104_2	T0104	no_data	no_data	no_data	158	no_data	no_data
1HTW_A	T0104AL104_3	T0104	no_data	no_data	no_data	158	no_data	no_data
1HTW_A	T0104AL105_1	T0104	no_data	no_data	no_data	158	no_data	no_data
1HTW_A	T0104AL105_2	T0104	no_data	no_data	no_data	158	no_data	no_data
1HTW_A	T0104AL105_3	T0104	no_data	no_data	no_data	158	no_data	no_data
1HTW_A	T0104AL106_1	T0104	no_data	no_data	no_data	158	no_data	no_data
1HTW_A	T0104AL106_2	T0104	no_data	no_data	no_data	158	no_data	no_data
1HTW_A	T0104AL106_3	T0104	no_data	no_data	no_data	158	no_data	no_data
1HTW_A	T0104AL107_1	T0104	no_data	no_data	no_data	158	no_data	no_data
1HTW_A	T0104AL107_2	T0104	no_data	no_data	no_data	158	no_data	no_data
1HTW_A	T0104AL107_3	T0104	no_data	no_data	no_data	158	no_data	no_data
1HTW_A	T0104AL108_1	T0104	no_data	no_data	no_data	158	no_data	no_data
1HTW_A	T0104AL108_2	T0104	no_data	no_data	no_data	158	no_data	no_data
1HTW_A	T0104AL111_1	T0104	no_data	no_data	no_data	158	no_data	no_data
1HTW_A	T0104AL126_1	T0104	no_data	no_data	no_data	158	no_data	no_data
1HTW_A	T0104AL127_1u	T0104	no_data	no_data	no_data	158	no_data	no_data
1HTW_A	T0104AL127_2u	T0104	no_data	no_data	no_data	158	no_data	no_data
1HTW_A	T0104AL127_3u	T0104	no_data	no_data	no_data	158	no_data	no_data
1HTW_A	T0104AL127_4u	T0104	no_data	no_data	no_data	158	no_data	no_data
1HTW_A	T0104AL127_5u	T0104	no_data	no_data	no_data	158	no_data	no_data
1HTW_A	T0104AL132_1	T0104	no_data	no_data	no_data	158	no_data	no_data
1HTW_A	T0104AL132_2	T0104	no_data	no_data	no_data	158	no_data	no_data
1HTW_A	T0104AL132_3	T0104	no_data	no_data	no_data	158	no_data	no_data
1HTW_A	T0104AL132_4	T0104	no_data	no_data	no_data	158	no_data	no_data
1HTW_A	T0104AL132_5	T0104	no_data	no_data	no_data	158	no_data	no_data
1HTW_A	T0104AL133_1	T0104	no_data	no_data	no_data	158	no_data	no_data
1HTW_A	T0104AL137_1	T0104	no_data	no_data	no_data	158	no_data	no_data
1HTW_A	T0104AL150_1	T0104	no_data	no_data	no_data	158	no_data	no_data
1HTW_A	T0104AL158_1	T0104	no_data	no_data	no_data	158	no_data	no_data
1HTW_A	T0104AL158_2	T0104	no_data	no_data	no_data	158	no_data	no_data
1HTW_A	T0104AL158_3	T0104	no_data	no_data	no_data	158	no_data	no_data
1HTW_A	T0104AL158_4	T0104	no_data	no_data	no_data	158	no_data	no_data
1HTW_A	T0104AL158_5	T0104	no_data	no_data	no_data	158	no_data	no_data
1HTW_A	T0104AL162_1	T0104	no_data	no_data	no_data	158	no_data	no_data
1HTW_A	T0104AL170_1	T0104	no_data	no_data	no_data	158	no_data	no_data
1HTW_A	T0104AL170_2	T0104	no_data	no_data	no_data	158	no_data	no_data
1HTW_A	T0104AL170_3	T0104	no_data	no_data	no_data	158	no_data	no_data
1HTW_A	T0104AL170_4	T0104	no_data	no_data	no_data	158	no_data	no_data
1HTW_A	T0104AL170_5	T0104	no_data	no_data	no_data	158	no_data	no_data
1HTW_A	T0104AL173_1	T0104	no_data	no_data	no_data	158	no_data	no_data
1HTW_A	T0104AL204_1	T0104	no_data	no_data	no_data	158	no_data	no_data
1HTW_A	T0104AL220_1	T0104	no_data	no_data	no_data	158	no_data	no_data
1HTW_A	T0104AL220_2	T0104	no_data	no_data	no_data	158	no_data	no_data
1HTW_A	T0104AL220_3	T0104	no_data	no_data	no_data	158	no_data	no_data
1HTW_A	T0104AL220_4	T0104	no_data	no_data	no_data	158	no_data	no_data
1HTW_A	T0104AL220_5	T0104	no_data	no_data	no_data	158	no_data	no_data
1HTW_A	T0104AL229_1	T0104	no_data	no_data	no_data	158	no_data	no_data
1HTW_A	T0104AL248_1	T0104	no_data	no_data	no_data	158	no_data	no_data
1HTW_A	T0104AL259_1	T0104	no_data	no_data	no_data	158	no_data	no_data
1HTW_A	T0104AL259_2	T0104	no_data	no_data	no_data	158	no_data	no_data
1HTW_A	T0104AL259_3	T0104	no_data	no_data	no_data	158	no_data	no_data
1HTW_A	T0104AL259_4	T0104	no_data	no_data	no_data	158	no_data	no_data
1HTW_A	T0104AL259_5	T0104	no_data	no_data	no_data	158	no_data	no_data
1HTW_A	T0104AL260_1	T0104	no_data	no_data	no_data	158	no_data	no_data
1HTW_A	T0104AL260_2	T0104	no_data	no_data	no_data	158	no_data	no_data
1HTW_A	T0104AL260_3	T0104	no_data	no_data	no_data	158	no_data	no_data
1HTW_A	T0104AL260_4	T0104	no_data	no_data	no_data	158	no_data	no_data
1HTW_A	T0104AL260_5	T0104	no_data	no_data	no_data	158	no_data	no_data
1HTW_A	T0104AL273_1	T0104	no_data	no_data	no_data	158	no_data	no_data
1HTW_A	T0104AL273_2	T0104	no_data	no_data	no_data	158	no_data	no_data
1HTW_A	T0104AL273_3	T0104	no_data	no_data	no_data	158	no_data	no_data
1HTW_A	T0104AL274_1	T0104	no_data	no_data	no_data	158	no_data	no_data
1HTW_A	T0104AL274_2	T0104	no_data	no_data	no_data	158	no_data	no_data
1HTW_A	T0104AL274_3	T0104	no_data	no_data	no_data	158	no_data	no_data
1HTW_A	T0104AL274_4	T0104	no_data	no_data	no_data	158	no_data	no_data
1HTW_A	T0104AL274_5	T0104	no_data	no_data	no_data	158	no_data	no_data
1HTW_A	T0104AL280_1	T0104	no_data	no_data	no_data	158	no_data	no_data
1HTW_A	T0104AL280_2	T0104	no_data	no_data	no_data	158	no_data	no_data
1HTW_A	T0104AL280_4	T0104	no_data	no_data	no_data	158	no_data	no_data
1HTW_A	T0104AL280_5	T0104	no_data	no_data	no_data	158	no_data	no_data
1HTW_A	T0104AL329_1	T0104	no_data	no_data	no_data	158	no_data	no_data
1HTW_A	T0104AL329_2	T0104	no_data	no_data	no_data	158	no_data	no_data
1HTW_A	T0104AL329_3	T0104	no_data	no_data	no_data	158	no_data	no_data
1HTW_A	T0104AL329_4	T0104	no_data	no_data	no_data	158	no_data	no_data
1HTW_A	T0104AL331_1	T0104	no_data	no_data	no_data	158	no_data	no_data
1HTW_A	T0104AL344_1	T0104	no_data	no_data	no_data	158	no_data	no_data
1HTW_A	T0104AL357_1	T0104	no_data	no_data	no_data	158	no_data	no_data
1HTW_A	T0104AL357_2	T0104	no_data	no_data	no_data	158	no_data	no_data
1HTW_A	T0104AL357_3	T0104	no_data	no_data	no_data	158	no_data	no_data
1HTW_A	T0104AL357_4	T0104	no_data	no_data	no_data	158	no_data	no_data
1HTW_A	T0104AL357_5	T0104	no_data	no_data	no_data	158	no_data	no_data
1HTW_A	T0104AL359_1	T0104	no_data	no_data	no_data	158	no_data	no_data
1HTW_A	T0104AL359_2	T0104	no_data	no_data	no_data	158	no_data	no_data
1HTW_A	T0104AL361_1	T0104	no_data	no_data	no_data	158	no_data	no_data
1HTW_A	T0104AL361_2	T0104	no_data	no_data	no_data	158	no_data	no_data
1HTW_A	T0104AL361_3	T0104	no_data	no_data	no_data	158	no_data	no_data
1HTW_A	T0104AL361_4	T0104	no_data	no_data	no_data	158	no_data	no_data
1HTW_A	T0104AL375_1	T0104	no_data	no_data	no_data	158	no_data	no_data
1HTW_A	T0104AL382_1	T0104	no_data	no_data	no_data	158	no_data	no_data
1HTW_A	T0104AL389_1	T0104	no_data	no_data	no_data	158	no_data	no_data
1HTW_A	T0104AL389_2	T0104	no_data	no_data	no_data	158	no_data	no_data
1HTW_A	T0104AL389_3	T0104	no_data	no_data	no_data	158	no_data	no_data
1HTW_A	T0104AL389_4	T0104	no_data	no_data	no_data	158	no_data	no_data
1HTW_A	T0104AL389_5	T0104	no_data	no_data	no_data	158	no_data	no_data
1HTW_A	T0104AL395_1	T0104	no_data	no_data	no_data	158	no_data	no_data
1HTW_A	T0104AL395_2	T0104	no_data	no_data	no_data	158	no_data	no_data
1HTW_A	T0104AL395_3	T0104	no_data	no_data	no_data	158	no_data	no_data
1HTW_A	T0104AL395_4	T0104	no_data	no_data	no_data	158	no_data	no_data
1HTW_A	T0104AL395_5	T0104	no_data	no_data	no_data	158	no_data	no_data
1HTW_A	T0104AL401_1	T0104	no_data	no_data	no_data	158	no_data	no_data
1HTW_A	T0104AL401_2	T0104	no_data	no_data	no_data	158	no_data	no_data
1HTW_A	T0104AL401_3	T0104	no_data	no_data	no_data	158	no_data	no_data
1HTW_A	T0104AL401_4	T0104	no_data	no_data	no_data	158	no_data	no_data
1HTW_A	T0104AL401_5	T0104	no_data	no_data	no_data	158	no_data	no_data
1HTW_A	T0104AL405_1	T0104	no_data	no_data	no_data	158	no_data	no_data
1HTW_A	T0104DR324_1	T0104	no_data	no_data	no_data	158	no_data	no_data
1HTW_A	T0104RR017_1	T0104	no_data	no_data	no_data	158	no_data	no_data
1HTW_A	T0104RR392_1	T0104	no_data	no_data	no_data	158	no_data	no_data
1HTW_A	T0104RR424_1	T0104	no_data	no_data	no_data	158	no_data	no_data
1HTW_A	T0104SS010_1	T0104	no_data	no_data	no_data	158	no_data	no_data
1HTW_A	T0104SS017_1	T0104	no_data	no_data	no_data	158	no_data	no_data
1HTW_A	T0104SS018_1	T0104	no_data	no_data	no_data	158	no_data	no_data
1HTW_A	T0104SS018_2	T0104	no_data	no_data	no_data	158	no_data	no_data
1HTW_A	T0104SS027_1	T0104	no_data	no_data	no_data	158	no_data	no_data
1HTW_A	T0104SS027_2	T0104	no_data	no_data	no_data	158	no_data	no_data
1HTW_A	T0104SS027_3	T0104	no_data	no_data	no_data	158	no_data	no_data
1HTW_A	T0104SS027_4	T0104	no_data	no_data	no_data	158	no_data	no_data
1HTW_A	T0104SS031_1	T0104	no_data	no_data	no_data	158	no_data	no_data
1HTW_A	T0104SS039_1	T0104	no_data	no_data	no_data	158	no_data	no_data
1HTW_A	T0104SS052_1	T0104	no_data	no_data	no_data	158	no_data	no_data
1HTW_A	T0104SS055_1	T0104	no_data	no_data	no_data	158	no_data	no_data
1HTW_A	T0104SS094_1	T0104	no_data	no_data	no_data	158	no_data	no_data
1HTW_A	T0104SS111_1	T0104	no_data	no_data	no_data	158	no_data	no_data
1HTW_A	T0104SS115_1	T0104	no_data	no_data	no_data	158	no_data	no_data
1HTW_A	T0104SS137_1	T0104	no_data	no_data	no_data	158	no_data	no_data
1HTW_A	T0104SS150_1	T0104	no_data	no_data	no_data	158	no_data	no_data
1HTW_A	T0104SS151_1	T0104	no_data	no_data	no_data	158	no_data	no_data
1HTW_A	T0104SS197_1	T0104	no_data	no_data	no_data	158	no_data	no_data
1HTW_A	T0104SS214_1	T0104	no_data	no_data	no_data	158	no_data	no_data
1HTW_A	T0104SS216_1	T0104	no_data	no_data	no_data	158	no_data	no_data
1HTW_A	T0104SS248_1	T0104	no_data	no_data	no_data	158	no_data	no_data
1HTW_A	T0104SS251_1	T0104	no_data	no_data	no_data	158	no_data	no_data
1HTW_A	T0104SS258_1	T0104	no_data	no_data	no_data	158	no_data	no_data
1HTW_A	T0104SS273_1	T0104	no_data	no_data	no_data	158	no_data	no_data
1HTW_A	T0104SS281_1	T0104	no_data	no_data	no_data	158	no_data	no_data
1HTW_A	T0104SS325_1	T0104	no_data	no_data	no_data	158	no_data	no_data
1HTW_A	T0104SS342_1	T0104	no_data	no_data	no_data	158	no_data	no_data
1HTW_A	T0104SS385_1	T0104	no_data	no_data	no_data	158	no_data	no_data
1HTW_A	T0104SS402_1	T0104	no_data	no_data	no_data	158	no_data	no_data
1HTW_A	T0104SS453_1	T0104	no_data	no_data	no_data	158	no_data	no_data
1HTW_A	T0104SS456_1	T0104	no_data	no_data	no_data	158	no_data	no_data
1HTW_A	T0104SS510_1	T0104	no_data	no_data	no_data	158	no_data	no_data
1HTW_A	T0104SS530_1	T0104	no_data	no_data	no_data	158	no_data	no_data
1HTW_A	T0104TS001_1	T0104	2.94	2.5211	2.8126	158	157	99.3670886075949
1HTW_A	T0104TS002_1	T0104	2.98	0.9352	1.4306	158	124	78.4810126582279
1HTW_A	T0104TS004_1	T0104	2.12	-1.7648	0.0331	158	158	100
1HTW_A	T0104TS004_2	T0104	2.40	-0.8451	0.2680	158	158	100
1HTW_A	T0104TS004_3	T0104	2.76	-1.3468	0.1039	158	158	100
1HTW_A	T0104TS004_4	T0104	2.70	-1.5976	0.0550	158	158	100
1HTW_A	T0104TS004_5	T0104	2.25	-1.6812	0.0431	158	158	100
1HTW_A	T0104TS012_1	T0104	2.39	3.1965	3.4307	158	119	75.3164556962025
1HTW_A	T0104TS012_2	T0104	2.60	-1.2632	0.1250	158	158	100
1HTW_A	T0104TS012_3	T0104	2.76	-0.7615	0.3041	158	158	100
1HTW_A	T0104TS012_4	T0104	3.12	3.5858	3.7902	158	158	100
1HTW_A	T0104TS012_5	T0104	3.09	3.1678	3.4042	158	158	100
1HTW_A	T0104TS017_1	T0104	3.07	1.4137	1.8311	158	153	96.8354430379747
1HTW_A	T0104TS018_1u	T0104	2.32	-1.1796	0.1486	158	158	100
1HTW_A	T0104TS023_1	T0104	2.87	1.5794	1.9740	158	158	100
1HTW_A	T0104TS027_1	T0104	no_data	no_data	no_data	158	no_data	no_data
1HTW_A	T0104TS028_1	T0104	3.13	0.4925	1.0822	158	158	100
1HTW_A	T0104TS028_2	T0104	2.94	0.4089	1.0196	158	158	100
1HTW_A	T0104TS028_3	T0104	2.92	0.4089	1.0196	158	158	100
1HTW_A	T0104TS028_4	T0104	2.92	0.4089	1.0196	158	158	100
1HTW_A	T0104TS028_5	T0104	3.23	0.3253	0.9581	158	158	100
1HTW_A	T0104TS031_1	T0104	3.10	2.8334	3.0973	158	158	100
1HTW_A	T0104TS032_1	T0104	3.12	0.3513	0.9771	158	149	94.3037974683544
1HTW_A	T0104TS042_1	T0104	3.01	-0.5943	0.3832	158	158	100
1HTW_A	T0104TS042_2	T0104	2.14	-1.0124	0.2033	158	158	100
1HTW_A	T0104TS045_1	T0104	2.76	-0.9287	0.2344	158	158	100
1HTW_A	T0104TS045_2	T0104	2.67	-0.7615	0.3041	158	158	100
1HTW_A	T0104TS045_3	T0104	2.35	-1.3468	0.1039	158	158	100
1HTW_A	T0104TS045_4	T0104	2.63	-0.5107	0.4261	158	158	100
1HTW_A	T0104TS045_5	T0104	2.69	-0.2599	0.5675	158	158	100
1HTW_A	T0104TS047_1	T0104	2.87	1.1299	1.5910	158	76	48.1012658227848
1HTW_A	T0104TS047_2	T0104	2.49	0.9872	1.4730	158	76	48.1012658227848
1HTW_A	T0104TS047_3	T0104	2.49	1.1299	1.5910	158	76	48.1012658227848
1HTW_A	T0104TS047_4	T0104	2.67	1.4320	1.8467	158	46	29.1139240506329
1HTW_A	T0104TS047_5	T0104	2.40	1.4320	1.8467	158	46	29.1139240506329
1HTW_A	T0104TS055_1	T0104	2.72	-1.0124	0.2033	158	158	100
1HTW_A	T0104TS055_2	T0104	3.08	-0.5107	0.4261	158	158	100
1HTW_A	T0104TS055_3	T0104	2.75	-1.2632	0.1250	158	158	100
1HTW_A	T0104TS055_4	T0104	2.75	-1.2632	0.1250	158	158	100
1HTW_A	T0104TS055_5	T0104	3.04	-0.2599	0.5675	158	158	100
1HTW_A	T0104TS058_1	T0104	2.83	1.5794	1.9740	158	158	100
1HTW_A	T0104TS058_2	T0104	3.04	0.5761	1.1460	158	158	100
1HTW_A	T0104TS065_1	T0104	2.77	1.1689	1.6236	158	142	89.873417721519
1HTW_A	T0104TS080_1	T0104	3.00	-0.6779	0.3425	158	158	100
1HTW_A	T0104TS080_2	T0104	2.87	0.9105	1.4105	158	158	100
1HTW_A	T0104TS080_3	T0104	3.01	0.5761	1.1460	158	158	100
1HTW_A	T0104TS080_4	T0104	2.94	-0.1763	0.6184	158	158	100
1HTW_A	T0104TS080_5	T0104	3.13	0.4089	1.0196	158	158	100
1HTW_A	T0104TS088_1	T0104	3.05	2.1646	2.4910	158	158	100
1HTW_A	T0104TS088_2	T0104	3.14	1.0777	1.5477	158	158	100
1HTW_A	T0104TS088_3	T0104	2.67	-0.3435	0.5184	158	158	100
1HTW_A	T0104TS088_4	T0104	3.04	0.9382	1.4330	158	129	81.6455696202532
1HTW_A	T0104TS088_5	T0104	2.69	-0.1763	0.6184	158	158	100
1HTW_A	T0104TS095_1	T0104	2.73	1.4958	1.9016	158	158	100
1HTW_A	T0104TS133_2	T0104	2.88	1.9974	2.3416	158	158	100
1HTW_A	T0104TS137_1	T0104	no_data	no_data	no_data	158	no_data	no_data
1HTW_A	T0104TS152_1	T0104	2.97	-0.6779	0.3425	158	158	100
1HTW_A	T0104TS152_2	T0104	3.07	-1.0124	0.2033	158	158	100
1HTW_A	T0104TS152_3	T0104	2.66	-0.5943	0.3832	158	158	100
1HTW_A	T0104TS152_4	T0104	2.90	-1.5976	0.0550	158	158	100
1HTW_A	T0104TS155_1	T0104	2.90	-1.1796	0.1486	158	158	100
1HTW_A	T0104TS161_1	T0104	3.05	0.2417	0.8979	158	158	100
1HTW_A	T0104TS161_2	T0104	3.19	1.6630	2.0467	158	158	100
1HTW_A	T0104TS161_3	T0104	2.96	0.4089	1.0196	158	158	100
1HTW_A	T0104TS161_4	T0104	2.68	-0.5943	0.3832	158	158	100
1HTW_A	T0104TS187_2u	T0104	3.04	1.6630	2.0467	158	158	100
1HTW_A	T0104TS191_1	T0104	2.28	-1.0119	0.2034	158	118	74.6835443037975
1HTW_A	T0104TS191_2	T0104	2.90	0.2533	0.9062	158	157	99.3670886075949
1HTW_A	T0104TS197_1	T0104	3.20	2.0073	2.3504	158	125	79.1139240506329
1HTW_A	T0104TS197_2	T0104	2.98	2.9593	3.2127	158	146	92.4050632911392
1HTW_A	T0104TS216_1	T0104	2.99	0.3253	0.9581	158	158	100
1HTW_A	T0104TS216_2	T0104	2.82	-0.0927	0.6711	158	158	100
1HTW_A	T0104TS216_3	T0104	2.92	-0.0091	0.7255	158	158	100
1HTW_A	T0104TS216_4	T0104	2.98	-0.4271	0.4712	158	158	100
1HTW_A	T0104TS216_5	T0104	2.98	-0.4271	0.4712	158	158	100
1HTW_A	T0104TS221_1	T0104	3.06	-1.3468	0.1039	158	158	100
1HTW_A	T0104TS221_2	T0104	3.18	-0.5107	0.4261	158	158	100
1HTW_A	T0104TS221_3	T0104	2.48	-0.2599	0.5675	158	158	100
1HTW_A	T0104TS221_4	T0104	2.64	-0.4271	0.4712	158	158	100
1HTW_A	T0104TS221_5	T0104	2.53	-0.0927	0.6711	158	158	100
1HTW_A	T0104TS223_1	T0104	3.12	-0.1763	0.6184	158	158	100
1HTW_A	T0104TS223_2	T0104	2.94	1.2449	1.6875	158	158	100
1HTW_A	T0104TS255_1	T0104	3.28	-0.5107	0.4261	158	158	100
1HTW_A	T0104TS278_1	T0104	2.17	-1.2148	0.1384	158	104	65.8227848101266
1HTW_A	T0104TS278_2	T0104	2.83	1.7832	2.1521	158	114	72.1518987341772
1HTW_A	T0104TS278_3	T0104	2.64	1.9757	2.3223	158	100	63.2911392405063
1HTW_A	T0104TS278_4	T0104	2.68	-0.3107	0.5374	158	128	81.0126582278481
1HTW_A	T0104TS278_5	T0104	2.66	0.5670	1.1389	158	128	81.0126582278481
1HTW_A	T0104TS328_1	T0104	no_data	no_data	no_data	158	no_data	no_data
1HTW_A	T0104TS342_1	T0104	2.84	1.8584	2.2184	158	123	77.8481012658228
1HTW_A	T0104TS352_1	T0104	2.60	-0.0623	0.6908	158	155	98.1012658227848
1HTW_A	T0104TS352_2	T0104	3.04	0.6296	1.1873	158	154	97.4683544303797
1HTW_A	T0104TS352_3	T0104	2.86	0.1921	0.8628	158	155	98.1012658227848
1HTW_A	T0104TS354_1	T0104	2.96	4.0039	4.1779	158	158	100
1HTW_A	T0104TS354_2	T0104	2.82	2.6662	2.9446	158	158	100
1HTW_A	T0104TS354_3	T0104	3.06	2.0810	2.4162	158	158	100
1HTW_A	T0104TS354_4	T0104	2.98	3.2514	3.4813	158	158	100
1HTW_A	T0104TS354_5	T0104	3.01	2.2482	2.5660	158	158	100
1HTW_A	T0104TS381_1	T0104	2.73	0.8269	1.3431	158	158	100
1HTW_A	T0104TS381_2	T0104	2.86	3.0842	3.3273	158	158	100
1HTW_A	T0104TS384_1	T0104	2.63	5.5087	5.5811	158	158	100
1HTW_A	T0104TS390_1	T0104	2.79	0.2417	0.8979	158	158	100
1HTW_A	T0104TS390_2	T0104	2.64	-0.0927	0.6711	158	158	100
1HTW_A	T0104TS390_3	T0104	2.44	1.8302	2.1935	158	158	100
1HTW_A	T0104TS414_1	T0104	2.75	-0.3435	0.5184	158	158	100
1HTW_A	T0104TS455_1u	T0104	2.67	0.8000	1.3215	158	154	97.4683544303797
1HTW_A	T0104TS457_1	T0104	2.49	-0.5866	0.3871	158	157	99.3670886075949
1HTW_A	T0104TS457_2	T0104	2.85	-0.5517	0.4048	158	114	72.1518987341772
1HTW_A	T0104TS457_3	T0104	2.18	-0.8874	0.2508	158	127	80.379746835443
1HTW_A	T0104TS459_1	T0104	2.67	1.7758	2.1456	158	88	55.6962025316456
1HTW_A	T0104TS492_1	T0104	2.71	-1.3238	0.1095	158	49	31.0126582278481
1HTW_A	T0104TS492_2	T0104	3.13	0.2143	0.8785	158	73	46.2025316455696
1HTW_A	T0104TS492_3	T0104	2.66	-0.7363	0.3154	158	102	64.5569620253165
1HTW_A	T0104TS498_1	T0104	no_data	no_data	no_data	158	no_data	no_data
1HTW_A	T0104TS498_2	T0104	no_data	no_data	no_data	158	no_data	no_data
1HTW_A	T0104TS498_3	T0104	no_data	no_data	no_data	158	no_data	no_data
1HTW_A	T0104TS498_4	T0104	no_data	no_data	no_data	158	no_data	no_data
1HTW_A	T0104TS498_5	T0104	no_data	no_data	no_data	158	no_data	no_data
1HTW_A	T0104TS512_1	T0104	3.00	-0.6779	0.3425	158	158	100
1HTW_A	T0104TS512_2	T0104	2.89	-1.0960	0.1747	158	158	100
1HTW_A	T0104TS512_3	T0104	2.95	-0.7615	0.3041	158	158	100
T0104AL010_1	T0104AL027_1	T0104	no_data	no_data	no_data	no_data	no_data	no_data
T0104AL010_1	T0104AL044_1	T0104	no_data	no_data	no_data	no_data	no_data	no_data
T0104AL010_1	T0104AL044_2	T0104	no_data	no_data	no_data	no_data	no_data	no_data
T0104AL010_1	T0104AL044_3	T0104	no_data	no_data	no_data	no_data	no_data	no_data
T0104AL010_1	T0104AL044_4	T0104	no_data	no_data	no_data	no_data	no_data	no_data
T0104AL010_1	T0104AL044_5	T0104	no_data	no_data	no_data	no_data	no_data	no_data
T0104AL010_1	T0104AL052_1	T0104	no_data	no_data	no_data	no_data	no_data	no_data
T0104AL010_1	T0104AL052_2	T0104	no_data	no_data	no_data	no_data	no_data	no_data
T0104AL010_1	T0104AL052_3	T0104	no_data	no_data	no_data	no_data	no_data	no_data
T0104AL010_1	T0104AL052_4	T0104	no_data	no_data	no_data	no_data	no_data	no_data
T0104AL010_1	T0104AL052_5	T0104	no_data	no_data	no_data	no_data	no_data	no_data
T0104AL010_1	T0104AL073_2	T0104	no_data	no_data	no_data	no_data	no_data	no_data
T0104AL010_1	T0104AL077_1	T0104	no_data	no_data	no_data	no_data	no_data	no_data
T0104AL010_1	T0104AL093_1	T0104	no_data	no_data	no_data	no_data	no_data	no_data
T0104AL010_1	T0104AL093_2	T0104	no_data	no_data	no_data	no_data	no_data	no_data
T0104AL010_1	T0104AL093_3	T0104	no_data	no_data	no_data	no_data	no_data	no_data
T0104AL010_1	T0104AL093_4	T0104	no_data	no_data	no_data	no_data	no_data	no_data
T0104AL010_1	T0104AL093_5	T0104	no_data	no_data	no_data	no_data	no_data	no_data
T0104AL010_1	T0104AL094_1	T0104	no_data	no_data	no_data	no_data	no_data	no_data
T0104AL010_1	T0104AL103_1	T0104	no_data	no_data	no_data	no_data	no_data	no_data
T0104AL010_1	T0104AL103_2	T0104	no_data	no_data	no_data	no_data	no_data	no_data
T0104AL010_1	T0104AL103_3	T0104	no_data	no_data	no_data	no_data	no_data	no_data
T0104AL010_1	T0104AL103_4	T0104	no_data	no_data	no_data	no_data	no_data	no_data
T0104AL010_1	T0104AL103_5	T0104	no_data	no_data	no_data	no_data	no_data	no_data
T0104AL010_1	T0104AL104_1	T0104	no_data	no_data	no_data	no_data	no_data	no_data
T0104AL010_1	T0104AL104_2	T0104	no_data	no_data	no_data	no_data	no_data	no_data
T0104AL010_1	T0104AL104_3	T0104	no_data	no_data	no_data	no_data	no_data	no_data
T0104AL010_1	T0104AL105_1	T0104	no_data	no_data	no_data	no_data	no_data	no_data
T0104AL010_1	T0104AL105_2	T0104	no_data	no_data	no_data	no_data	no_data	no_data
T0104AL010_1	T0104AL105_3	T0104	no_data	no_data	no_data	no_data	no_data	no_data
T0104AL010_1	T0104AL106_1	T0104	no_data	no_data	no_data	no_data	no_data	no_data
T0104AL010_1	T0104AL106_2	T0104	no_data	no_data	no_data	no_data	no_data	no_data
T0104AL010_1	T0104AL106_3	T0104	no_data	no_data	no_data	no_data	no_data	no_data
T0104AL010_1	T0104AL107_1	T0104	no_data	no_data	no_data	no_data	no_data	no_data
T0104AL010_1	T0104AL107_2	T0104	no_data	no_data	no_data	no_data	no_data	no_data
T0104AL010_1	T0104AL107_3	T0104	no_data	no_data	no_data	no_data	no_data	no_data
T0104AL010_1	T0104AL108_1	T0104	no_data	no_data	no_data	no_data	no_data	no_data
T0104AL010_1	T0104AL108_2	T0104	no_data	no_data	no_data	no_data	no_data	no_data
T0104AL010_1	T0104AL111_1	T0104	no_data	no_data	no_data	no_data	no_data	no_data
T0104AL010_1	T0104AL126_1	T0104	no_data	no_data	no_data	no_data	no_data	no_data
T0104AL010_1	T0104AL127_1u	T0104	no_data	no_data	no_data	no_data	no_data	no_data
T0104AL010_1	T0104AL127_2u	T0104	no_data	no_data	no_data	no_data	no_data	no_data
T0104AL010_1	T0104AL127_3u	T0104	no_data	no_data	no_data	no_data	no_data	no_data
T0104AL010_1	T0104AL127_4u	T0104	no_data	no_data	no_data	no_data	no_data	no_data
T0104AL010_1	T0104AL127_5u	T0104	no_data	no_data	no_data	no_data	no_data	no_data
T0104AL010_1	T0104AL132_1	T0104	no_data	no_data	no_data	no_data	no_data	no_data
T0104AL010_1	T0104AL132_2	T0104	no_data	no_data	no_data	no_data	no_data	no_data
T0104AL010_1	T0104AL132_3	T0104	no_data	no_data	no_data	no_data	no_data	no_data
T0104AL010_1	T0104AL132_4	T0104	no_data	no_data	no_data	no_data	no_data	no_data
T0104AL010_1	T0104AL132_5	T0104	no_data	no_data	no_data	no_data	no_data	no_data
T0104AL010_1	T0104AL133_1	T0104	no_data	no_data	no_data	no_data	no_data	no_data
T0104AL010_1	T0104AL137_1	T0104	no_data	no_data	no_data	no_data	no_data	no_data
T0104AL010_1	T0104AL150_1	T0104	no_data	no_data	no_data	no_data	no_data	no_data
T0104AL010_1	T0104AL158_1	T0104	no_data	no_data	no_data	no_data	no_data	no_data
T0104AL010_1	T0104AL158_2	T0104	no_data	no_data	no_data	no_data	no_data	no_data
T0104AL010_1	T0104AL158_3	T0104	no_data	no_data	no_data	no_data	no_data	no_data
T0104AL010_1	T0104AL158_4	T0104	no_data	no_data	no_data	no_data	no_data	no_data
T0104AL010_1	T0104AL158_5	T0104	no_data	no_data	no_data	no_data	no_data	no_data
T0104AL010_1	T0104AL162_1	T0104	no_data	no_data	no_data	no_data	no_data	no_data
T0104AL010_1	T0104AL170_1	T0104	no_data	no_data	no_data	no_data	no_data	no_data
T0104AL010_1	T0104AL170_2	T0104	no_data	no_data	no_data	no_data	no_data	no_data
T0104AL010_1	T0104AL170_3	T0104	no_data	no_data	no_data	no_data	no_data	no_data
T0104AL010_1	T0104AL170_4	T0104	no_data	no_data	no_data	no_data	no_data	no_data
T0104AL010_1	T0104AL170_5	T0104	no_data	no_data	no_data	no_data	no_data	no_data
T0104AL010_1	T0104AL173_1	T0104	no_data	no_data	no_data	no_data	no_data	no_data
T0104AL010_1	T0104AL204_1	T0104	no_data	no_data	no_data	no_data	no_data	no_data
T0104AL010_1	T0104AL220_1	T0104	no_data	no_data	no_data	no_data	no_data	no_data
T0104AL010_1	T0104AL220_2	T0104	no_data	no_data	no_data	no_data	no_data	no_data
T0104AL010_1	T0104AL220_3	T0104	no_data	no_data	no_data	no_data	no_data	no_data
T0104AL010_1	T0104AL220_4	T0104	no_data	no_data	no_data	no_data	no_data	no_data
T0104AL010_1	T0104AL220_5	T0104	no_data	no_data	no_data	no_data	no_data	no_data
T0104AL010_1	T0104AL229_1	T0104	no_data	no_data	no_data	no_data	no_data	no_data
T0104AL010_1	T0104AL248_1	T0104	no_data	no_data	no_data	no_data	no_data	no_data
T0104AL010_1	T0104AL259_1	T0104	no_data	no_data	no_data	no_data	no_data	no_data
T0104AL010_1	T0104AL259_2	T0104	no_data	no_data	no_data	no_data	no_data	no_data
T0104AL010_1	T0104AL259_3	T0104	no_data	no_data	no_data	no_data	no_data	no_data
T0104AL010_1	T0104AL259_4	T0104	no_data	no_data	no_data	no_data	no_data	no_data
T0104AL010_1	T0104AL259_5	T0104	no_data	no_data	no_data	no_data	no_data	no_data
T0104AL010_1	T0104AL260_1	T0104	no_data	no_data	no_data	no_data	no_data	no_data
T0104AL010_1	T0104AL260_2	T0104	no_data	no_data	no_data	no_data	no_data	no_data
T0104AL010_1	T0104AL260_3	T0104	no_data	no_data	no_data	no_data	no_data	no_data
T0104AL010_1	T0104AL260_4	T0104	no_data	no_data	no_data	no_data	no_data	no_data
T0104AL010_1	T0104AL260_5	T0104	no_data	no_data	no_data	no_data	no_data	no_data
T0104AL010_1	T0104AL273_1	T0104	no_data	no_data	no_data	no_data	no_data	no_data
T0104AL010_1	T0104AL273_2	T0104	no_data	no_data	no_data	no_data	no_data	no_data
T0104AL010_1	T0104AL273_3	T0104	no_data	no_data	no_data	no_data	no_data	no_data
T0104AL010_1	T0104AL274_1	T0104	no_data	no_data	no_data	no_data	no_data	no_data
T0104AL010_1	T0104AL274_2	T0104	no_data	no_data	no_data	no_data	no_data	no_data
T0104AL010_1	T0104AL274_3	T0104	no_data	no_data	no_data	no_data	no_data	no_data
T0104AL010_1	T0104AL274_4	T0104	no_data	no_data	no_data	no_data	no_data	no_data
T0104AL010_1	T0104AL274_5	T0104	no_data	no_data	no_data	no_data	no_data	no_data
T0104AL010_1	T0104AL280_1	T0104	no_data	no_data	no_data	no_data	no_data	no_data
T0104AL010_1	T0104AL280_2	T0104	no_data	no_data	no_data	no_data	no_data	no_data
T0104AL010_1	T0104AL280_4	T0104	no_data	no_data	no_data	no_data	no_data	no_data
T0104AL010_1	T0104AL280_5	T0104	no_data	no_data	no_data	no_data	no_data	no_data
T0104AL010_1	T0104AL329_1	T0104	no_data	no_data	no_data	no_data	no_data	no_data
T0104AL010_1	T0104AL329_2	T0104	no_data	no_data	no_data	no_data	no_data	no_data
T0104AL010_1	T0104AL329_3	T0104	no_data	no_data	no_data	no_data	no_data	no_data
T0104AL010_1	T0104AL329_4	T0104	no_data	no_data	no_data	no_data	no_data	no_data
T0104AL010_1	T0104AL331_1	T0104	no_data	no_data	no_data	no_data	no_data	no_data
T0104AL010_1	T0104AL344_1	T0104	no_data	no_data	no_data	no_data	no_data	no_data
T0104AL010_1	T0104AL357_1	T0104	no_data	no_data	no_data	no_data	no_data	no_data
T0104AL010_1	T0104AL357_2	T0104	no_data	no_data	no_data	no_data	no_data	no_data
T0104AL010_1	T0104AL357_3	T0104	no_data	no_data	no_data	no_data	no_data	no_data
T0104AL010_1	T0104AL357_4	T0104	no_data	no_data	no_data	no_data	no_data	no_data
T0104AL010_1	T0104AL357_5	T0104	no_data	no_data	no_data	no_data	no_data	no_data
T0104AL010_1	T0104AL359_1	T0104	no_data	no_data	no_data	no_data	no_data	no_data
T0104AL010_1	T0104AL359_2	T0104	no_data	no_data	no_data	no_data	no_data	no_data
T0104AL010_1	T0104AL361_1	T0104	no_data	no_data	no_data	no_data	no_data	no_data
T0104AL010_1	T0104AL361_2	T0104	no_data	no_data	no_data	no_data	no_data	no_data
T0104AL010_1	T0104AL361_3	T0104	no_data	no_data	no_data	no_data	no_data	no_data
T0104AL010_1	T0104AL361_4	T0104	no_data	no_data	no_data	no_data	no_data	no_data
T0104AL010_1	T0104AL375_1	T0104	no_data	no_data	no_data	no_data	no_data	no_data
T0104AL010_1	T0104AL382_1	T0104	no_data	no_data	no_data	no_data	no_data	no_data
T0104AL010_1	T0104AL389_1	T0104	no_data	no_data	no_data	no_data	no_data	no_data
T0104AL010_1	T0104AL389_2	T0104	no_data	no_data	no_data	no_data	no_data	no_data
T0104AL010_1	T0104AL389_3	T0104	no_data	no_data	no_data	no_data	no_data	no_data
T0104AL010_1	T0104AL389_4	T0104	no_data	no_data	no_data	no_data	no_data	no_data
T0104AL010_1	T0104AL389_5	T0104	no_data	no_data	no_data	no_data	no_data	no_data
T0104AL010_1	T0104AL395_1	T0104	no_data	no_data	no_data	no_data	no_data	no_data
T0104AL010_1	T0104AL395_2	T0104	no_data	no_data	no_data	no_data	no_data	no_data
T0104AL010_1	T0104AL395_3	T0104	no_data	no_data	no_data	no_data	no_data	no_data
T0104AL010_1	T0104AL395_4	T0104	no_data	no_data	no_data	no_data	no_data	no_data
T0104AL010_1	T0104AL395_5	T0104	no_data	no_data	no_data	no_data	no_data	no_data
T0104AL010_1	T0104AL401_1	T0104	no_data	no_data	no_data	no_data	no_data	no_data
T0104AL010_1	T0104AL401_2	T0104	no_data	no_data	no_data	no_data	no_data	no_data
T0104AL010_1	T0104AL401_3	T0104	no_data	no_data	no_data	no_data	no_data	no_data
T0104AL010_1	T0104AL401_4	T0104	no_data	no_data	no_data	no_data	no_data	no_data
T0104AL010_1	T0104AL401_5	T0104	no_data	no_data	no_data	no_data	no_data	no_data
T0104AL010_1	T0104AL405_1	T0104	no_data	no_data	no_data	no_data	no_data	no_data
T0104AL010_1	T0104DR324_1	T0104	no_data	no_data	no_data	no_data	no_data	no_data
T0104AL010_1	T0104RR017_1	T0104	no_data	no_data	no_data	no_data	no_data	no_data
T0104AL010_1	T0104RR392_1	T0104	no_data	no_data	no_data	no_data	no_data	no_data
T0104AL010_1	T0104RR424_1	T0104	no_data	no_data	no_data	no_data	no_data	no_data
T0104AL010_1	T0104SS010_1	T0104	no_data	no_data	no_data	no_data	no_data	no_data
T0104AL010_1	T0104SS017_1	T0104	no_data	no_data	no_data	no_data	no_data	no_data
T0104AL010_1	T0104SS018_1	T0104	no_data	no_data	no_data	no_data	no_data	no_data
T0104AL010_1	T0104SS018_2	T0104	no_data	no_data	no_data	no_data	no_data	no_data
T0104AL010_1	T0104SS027_1	T0104	no_data	no_data	no_data	no_data	no_data	no_data
T0104AL010_1	T0104SS027_2	T0104	no_data	no_data	no_data	no_data	no_data	no_data
T0104AL010_1	T0104SS027_3	T0104	no_data	no_data	no_data	no_data	no_data	no_data
T0104AL010_1	T0104SS027_4	T0104	no_data	no_data	no_data	no_data	no_data	no_data
T0104AL010_1	T0104SS031_1	T0104	no_data	no_data	no_data	no_data	no_data	no_data
T0104AL010_1	T0104SS039_1	T0104	no_data	no_data	no_data	no_data	no_data	no_data
T0104AL010_1	T0104SS052_1	T0104	no_data	no_data	no_data	no_data	no_data	no_data
T0104AL010_1	T0104SS055_1	T0104	no_data	no_data	no_data	no_data	no_data	no_data
T0104AL010_1	T0104SS094_1	T0104	no_data	no_data	no_data	no_data	no_data	no_data
T0104AL010_1	T0104SS111_1	T0104	no_data	no_data	no_data	no_data	no_data	no_data
T0104AL010_1	T0104SS115_1	T0104	no_data	no_data	no_data	no_data	no_data	no_data
T0104AL010_1	T0104SS137_1	T0104	no_data	no_data	no_data	no_data	no_data	no_data
T0104AL010_1	T0104SS150_1	T0104	no_data	no_data	no_data	no_data	no_data	no_data
T0104AL010_1	T0104SS151_1	T0104	no_data	no_data	no_data	no_data	no_data	no_data
T0104AL010_1	T0104SS197_1	T0104	no_data	no_data	no_data	no_data	no_data	no_data
T0104AL010_1	T0104SS214_1	T0104	no_data	no_data	no_data	no_data	no_data	no_data
T0104AL010_1	T0104SS216_1	T0104	no_data	no_data	no_data	no_data	no_data	no_data
T0104AL010_1	T0104SS248_1	T0104	no_data	no_data	no_data	no_data	no_data	no_data
T0104AL010_1	T0104SS251_1	T0104	no_data	no_data	no_data	no_data	no_data	no_data
T0104AL010_1	T0104SS258_1	T0104	no_data	no_data	no_data	no_data	no_data	no_data
T0104AL010_1	T0104SS273_1	T0104	no_data	no_data	no_data	no_data	no_data	no_data
T0104AL010_1	T0104SS281_1	T0104	no_data	no_data	no_data	no_data	no_data	no_data
T0104AL010_1	T0104SS325_1	T0104	no_data	no_data	no_data	no_data	no_data	no_data
T0104AL010_1	T0104SS342_1	T0104	no_data	no_data	no_data	no_data	no_data	no_data
T0104AL010_1	T0104SS385_1	T0104	no_data	no_data	no_data	no_data	no_data	no_data
T0104AL010_1	T0104SS402_1	T0104	no_data	no_data	no_data	no_data	no_data	no_data
T0104AL010_1	T0104SS453_1	T0104	no_data	no_data	no_data	no_data	no_data	no_data
T0104AL010_1	T0104SS456_1	T0104	no_data	no_data	no_data	no_data	no_data	no_data
T0104AL010_1	T0104SS510_1	T0104	no_data	no_data	no_data	no_data	no_data	no_data
T0104AL010_1	T0104SS530_1	T0104	no_data	no_data	no_data	no_data	no_data	no_data
T0104AL010_1	T0104TS001_1	T0104	no_data	no_data	no_data	no_data	157	no_data
T0104AL010_1	T0104TS002_1	T0104	no_data	no_data	no_data	no_data	124	no_data
T0104AL010_1	T0104TS004_1	T0104	no_data	no_data	no_data	no_data	158	no_data
T0104AL010_1	T0104TS004_2	T0104	no_data	no_data	no_data	no_data	158	no_data
T0104AL010_1	T0104TS004_3	T0104	no_data	no_data	no_data	no_data	158	no_data
T0104AL010_1	T0104TS004_4	T0104	no_data	no_data	no_data	no_data	158	no_data
T0104AL010_1	T0104TS004_5	T0104	no_data	no_data	no_data	no_data	158	no_data
T0104AL010_1	T0104TS012_1	T0104	no_data	no_data	no_data	no_data	119	no_data
T0104AL010_1	T0104TS012_2	T0104	no_data	no_data	no_data	no_data	158	no_data
T0104AL010_1	T0104TS012_3	T0104	no_data	no_data	no_data	no_data	158	no_data
T0104AL010_1	T0104TS012_4	T0104	no_data	no_data	no_data	no_data	158	no_data
T0104AL010_1	T0104TS012_5	T0104	no_data	no_data	no_data	no_data	158	no_data
T0104AL010_1	T0104TS017_1	T0104	no_data	no_data	no_data	no_data	153	no_data
T0104AL010_1	T0104TS018_1u	T0104	no_data	no_data	no_data	no_data	158	no_data
T0104AL010_1	T0104TS023_1	T0104	no_data	no_data	no_data	no_data	158	no_data
T0104AL010_1	T0104TS027_1	T0104	no_data	no_data	no_data	no_data	no_data	no_data
T0104AL010_1	T0104TS028_1	T0104	no_data	no_data	no_data	no_data	158	no_data
T0104AL010_1	T0104TS028_2	T0104	no_data	no_data	no_data	no_data	158	no_data
T0104AL010_1	T0104TS028_3	T0104	no_data	no_data	no_data	no_data	158	no_data
T0104AL010_1	T0104TS028_4	T0104	no_data	no_data	no_data	no_data	158	no_data
T0104AL010_1	T0104TS028_5	T0104	no_data	no_data	no_data	no_data	158	no_data
T0104AL010_1	T0104TS031_1	T0104	no_data	no_data	no_data	no_data	158	no_data
T0104AL010_1	T0104TS032_1	T0104	no_data	no_data	no_data	no_data	149	no_data
T0104AL010_1	T0104TS042_1	T0104	no_data	no_data	no_data	no_data	158	no_data
T0104AL010_1	T0104TS042_2	T0104	no_data	no_data	no_data	no_data	158	no_data
T0104AL010_1	T0104TS045_1	T0104	no_data	no_data	no_data	no_data	158	no_data
T0104AL010_1	T0104TS045_2	T0104	no_data	no_data	no_data	no_data	158	no_data
T0104AL010_1	T0104TS045_3	T0104	no_data	no_data	no_data	no_data	158	no_data
T0104AL010_1	T0104TS045_4	T0104	no_data	no_data	no_data	no_data	158	no_data
T0104AL010_1	T0104TS045_5	T0104	no_data	no_data	no_data	no_data	158	no_data
T0104AL010_1	T0104TS047_1	T0104	no_data	no_data	no_data	no_data	76	no_data
T0104AL010_1	T0104TS047_2	T0104	no_data	no_data	no_data	no_data	76	no_data
T0104AL010_1	T0104TS047_3	T0104	no_data	no_data	no_data	no_data	76	no_data
T0104AL010_1	T0104TS047_4	T0104	no_data	no_data	no_data	no_data	46	no_data
T0104AL010_1	T0104TS047_5	T0104	no_data	no_data	no_data	no_data	46	no_data
T0104AL010_1	T0104TS055_1	T0104	no_data	no_data	no_data	no_data	158	no_data
T0104AL010_1	T0104TS055_2	T0104	no_data	no_data	no_data	no_data	158	no_data
T0104AL010_1	T0104TS055_3	T0104	no_data	no_data	no_data	no_data	158	no_data
T0104AL010_1	T0104TS055_4	T0104	no_data	no_data	no_data	no_data	158	no_data
T0104AL010_1	T0104TS055_5	T0104	no_data	no_data	no_data	no_data	158	no_data
T0104AL010_1	T0104TS058_1	T0104	no_data	no_data	no_data	no_data	158	no_data
T0104AL010_1	T0104TS058_2	T0104	no_data	no_data	no_data	no_data	158	no_data
T0104AL010_1	T0104TS065_1	T0104	no_data	no_data	no_data	no_data	142	no_data
T0104AL010_1	T0104TS080_1	T0104	no_data	no_data	no_data	no_data	158	no_data
T0104AL010_1	T0104TS080_2	T0104	no_data	no_data	no_data	no_data	158	no_data
T0104AL010_1	T0104TS080_3	T0104	no_data	no_data	no_data	no_data	158	no_data
T0104AL010_1	T0104TS080_4	T0104	no_data	no_data	no_data	no_data	158	no_data
T0104AL010_1	T0104TS080_5	T0104	no_data	no_data	no_data	no_data	158	no_data
T0104AL010_1	T0104TS088_1	T0104	no_data	no_data	no_data	no_data	158	no_data
T0104AL010_1	T0104TS088_2	T0104	no_data	no_data	no_data	no_data	158	no_data
T0104AL010_1	T0104TS088_3	T0104	no_data	no_data	no_data	no_data	158	no_data
T0104AL010_1	T0104TS088_4	T0104	no_data	no_data	no_data	no_data	129	no_data
T0104AL010_1	T0104TS088_5	T0104	no_data	no_data	no_data	no_data	158	no_data
T0104AL010_1	T0104TS095_1	T0104	no_data	no_data	no_data	no_data	158	no_data
T0104AL010_1	T0104TS133_2	T0104	no_data	no_data	no_data	no_data	158	no_data
T0104AL010_1	T0104TS137_1	T0104	no_data	no_data	no_data	no_data	no_data	no_data
T0104AL010_1	T0104TS152_1	T0104	no_data	no_data	no_data	no_data	158	no_data
T0104AL010_1	T0104TS152_2	T0104	no_data	no_data	no_data	no_data	158	no_data
T0104AL010_1	T0104TS152_3	T0104	no_data	no_data	no_data	no_data	158	no_data
T0104AL010_1	T0104TS152_4	T0104	no_data	no_data	no_data	no_data	158	no_data
T0104AL010_1	T0104TS155_1	T0104	no_data	no_data	no_data	no_data	158	no_data
T0104AL010_1	T0104TS161_1	T0104	no_data	no_data	no_data	no_data	158	no_data
T0104AL010_1	T0104TS161_2	T0104	no_data	no_data	no_data	no_data	158	no_data
T0104AL010_1	T0104TS161_3	T0104	no_data	no_data	no_data	no_data	158	no_data
T0104AL010_1	T0104TS161_4	T0104	no_data	no_data	no_data	no_data	158	no_data
T0104AL010_1	T0104TS187_2u	T0104	no_data	no_data	no_data	no_data	158	no_data
T0104AL010_1	T0104TS191_1	T0104	no_data	no_data	no_data	no_data	118	no_data
T0104AL010_1	T0104TS191_2	T0104	no_data	no_data	no_data	no_data	157	no_data
T0104AL010_1	T0104TS197_1	T0104	no_data	no_data	no_data	no_data	125	no_data
T0104AL010_1	T0104TS197_2	T0104	no_data	no_data	no_data	no_data	146	no_data
T0104AL010_1	T0104TS216_1	T0104	no_data	no_data	no_data	no_data	158	no_data
T0104AL010_1	T0104TS216_2	T0104	no_data	no_data	no_data	no_data	158	no_data
T0104AL010_1	T0104TS216_3	T0104	no_data	no_data	no_data	no_data	158	no_data
T0104AL010_1	T0104TS216_4	T0104	no_data	no_data	no_data	no_data	158	no_data
T0104AL010_1	T0104TS216_5	T0104	no_data	no_data	no_data	no_data	158	no_data
T0104AL010_1	T0104TS221_1	T0104	no_data	no_data	no_data	no_data	158	no_data
T0104AL010_1	T0104TS221_2	T0104	no_data	no_data	no_data	no_data	158	no_data
T0104AL010_1	T0104TS221_3	T0104	no_data	no_data	no_data	no_data	158	no_data
T0104AL010_1	T0104TS221_4	T0104	no_data	no_data	no_data	no_data	158	no_data
T0104AL010_1	T0104TS221_5	T0104	no_data	no_data	no_data	no_data	158	no_data
T0104AL010_1	T0104TS223_1	T0104	no_data	no_data	no_data	no_data	158	no_data
T0104AL010_1	T0104TS223_2	T0104	no_data	no_data	no_data	no_data	158	no_data
T0104AL010_1	T0104TS255_1	T0104	no_data	no_data	no_data	no_data	158	no_data
T0104AL010_1	T0104TS278_1	T0104	no_data	no_data	no_data	no_data	104	no_data
T0104AL010_1	T0104TS278_2	T0104	no_data	no_data	no_data	no_data	114	no_data
T0104AL010_1	T0104TS278_3	T0104	no_data	no_data	no_data	no_data	100	no_data
T0104AL010_1	T0104TS278_4	T0104	no_data	no_data	no_data	no_data	128	no_data
T0104AL010_1	T0104TS278_5	T0104	no_data	no_data	no_data	no_data	128	no_data
T0104AL010_1	T0104TS328_1	T0104	no_data	no_data	no_data	no_data	no_data	no_data
T0104AL010_1	T0104TS342_1	T0104	no_data	no_data	no_data	no_data	123	no_data
T0104AL010_1	T0104TS352_1	T0104	no_data	no_data	no_data	no_data	155	no_data
T0104AL010_1	T0104TS352_2	T0104	no_data	no_data	no_data	no_data	154	no_data
T0104AL010_1	T0104TS352_3	T0104	no_data	no_data	no_data	no_data	155	no_data
T0104AL010_1	T0104TS354_1	T0104	no_data	no_data	no_data	no_data	158	no_data
T0104AL010_1	T0104TS354_2	T0104	no_data	no_data	no_data	no_data	158	no_data
T0104AL010_1	T0104TS354_3	T0104	no_data	no_data	no_data	no_data	158	no_data
T0104AL010_1	T0104TS354_4	T0104	no_data	no_data	no_data	no_data	158	no_data
T0104AL010_1	T0104TS354_5	T0104	no_data	no_data	no_data	no_data	158	no_data
T0104AL010_1	T0104TS381_1	T0104	no_data	no_data	no_data	no_data	158	no_data
T0104AL010_1	T0104TS381_2	T0104	no_data	no_data	no_data	no_data	158	no_data
T0104AL010_1	T0104TS384_1	T0104	no_data	no_data	no_data	no_data	158	no_data
T0104AL010_1	T0104TS390_1	T0104	no_data	no_data	no_data	no_data	158	no_data
T0104AL010_1	T0104TS390_2	T0104	no_data	no_data	no_data	no_data	158	no_data
T0104AL010_1	T0104TS390_3	T0104	no_data	no_data	no_data	no_data	158	no_data
T0104AL010_1	T0104TS414_1	T0104	no_data	no_data	no_data	no_data	158	no_data
T0104AL010_1	T0104TS455_1u	T0104	no_data	no_data	no_data	no_data	154	no_data
T0104AL010_1	T0104TS457_1	T0104	no_data	no_data	no_data	no_data	157	no_data
T0104AL010_1	T0104TS457_2	T0104	no_data	no_data	no_data	no_data	114	no_data
T0104AL010_1	T0104TS457_3	T0104	no_data	no_data	no_data	no_data	127	no_data
T0104AL010_1	T0104TS459_1	T0104	no_data	no_data	no_data	no_data	88	no_data
T0104AL010_1	T0104TS492_1	T0104	no_data	no_data	no_data	no_data	49	no_data
T0104AL010_1	T0104TS492_2	T0104	no_data	no_data	no_data	no_data	73	no_data
T0104AL010_1	T0104TS492_3	T0104	no_data	no_data	no_data	no_data	102	no_data
T0104AL010_1	T0104TS498_1	T0104	no_data	no_data	no_data	no_data	no_data	no_data
T0104AL010_1	T0104TS498_2	T0104	no_data	no_data	no_data	no_data	no_data	no_data
T0104AL010_1	T0104TS498_3	T0104	no_data	no_data	no_data	no_data	no_data	no_data
T0104AL010_1	T0104TS498_4	T0104	no_data	no_data	no_data	no_data	no_data	no_data
T0104AL010_1	T0104TS498_5	T0104	no_data	no_data	no_data	no_data	no_data	no_data
T0104AL010_1	T0104TS512_1	T0104	no_data	no_data	no_data	no_data	158	no_data
T0104AL010_1	T0104TS512_2	T0104	no_data	no_data	no_data	no_data	158	no_data
T0104AL010_1	T0104TS512_3	T0104	no_data	no_data	no_data	no_data	158	no_data
T0104AL027_1	T0104AL044_1	T0104	no_data	no_data	no_data	no_data	no_data	no_data
T0104AL027_1	T0104AL044_2	T0104	no_data	no_data	no_data	no_data	no_data	no_data
T0104AL027_1	T0104AL044_3	T0104	no_data	no_data	no_data	no_data	no_data	no_data
T0104AL027_1	T0104AL044_4	T0104	no_data	no_data	no_data	no_data	no_data	no_data
T0104AL027_1	T0104AL044_5	T0104	no_data	no_data	no_data	no_data	no_data	no_data
T0104AL027_1	T0104AL052_1	T0104	no_data	no_data	no_data	no_data	no_data	no_data
T0104AL027_1	T0104AL052_2	T0104	no_data	no_data	no_data	no_data	no_data	no_data
T0104AL027_1	T0104AL052_3	T0104	no_data	no_data	no_data	no_data	no_data	no_data
T0104AL027_1	T0104AL052_4	T0104	no_data	no_data	no_data	no_data	no_data	no_data
T0104AL027_1	T0104AL052_5	T0104	no_data	no_data	no_data	no_data	no_data	no_data
T0104AL027_1	T0104AL073_2	T0104	no_data	no_data	no_data	no_data	no_data	no_data
T0104AL027_1	T0104AL077_1	T0104	no_data	no_data	no_data	no_data	no_data	no_data
T0104AL027_1	T0104AL093_1	T0104	no_data	no_data	no_data	no_data	no_data	no_data
T0104AL027_1	T0104AL093_2	T0104	no_data	no_data	no_data	no_data	no_data	no_data
T0104AL027_1	T0104AL093_3	T0104	no_data	no_data	no_data	no_data	no_data	no_data
T0104AL027_1	T0104AL093_4	T0104	no_data	no_data	no_data	no_data	no_data	no_data
T0104AL027_1	T0104AL093_5	T0104	no_data	no_data	no_data	no_data	no_data	no_data
T0104AL027_1	T0104AL094_1	T0104	no_data	no_data	no_data	no_data	no_data	no_data
T0104AL027_1	T0104AL103_1	T0104	no_data	no_data	no_data	no_data	no_data	no_data
T0104AL027_1	T0104AL103_2	T0104	no_data	no_data	no_data	no_data	no_data	no_data
T0104AL027_1	T0104AL103_3	T0104	no_data	no_data	no_data	no_data	no_data	no_data
T0104AL027_1	T0104AL103_4	T0104	no_data	no_data	no_data	no_data	no_data	no_data
T0104AL027_1	T0104AL103_5	T0104	no_data	no_data	no_data	no_data	no_data	no_data
T0104AL027_1	T0104AL104_1	T0104	no_data	no_data	no_data	no_data	no_data	no_data
T0104AL027_1	T0104AL104_2	T0104	no_data	no_data	no_data	no_data	no_data	no_data
T0104AL027_1	T0104AL104_3	T0104	no_data	no_data	no_data	no_data	no_data	no_data
T0104AL027_1	T0104AL105_1	T0104	no_data	no_data	no_data	no_data	no_data	no_data
T0104AL027_1	T0104AL105_2	T0104	no_data	no_data	no_data	no_data	no_data	no_data
T0104AL027_1	T0104AL105_3	T0104	no_data	no_data	no_data	no_data	no_data	no_data
T0104AL027_1	T0104AL106_1	T0104	no_data	no_data	no_data	no_data	no_data	no_data
T0104AL027_1	T0104AL106_2	T0104	no_data	no_data	no_data	no_data	no_data	no_data
T0104AL027_1	T0104AL106_3	T0104	no_data	no_data	no_data	no_data	no_data	no_data
T0104AL027_1	T0104AL107_1	T0104	no_data	no_data	no_data	no_data	no_data	no_data
T0104AL027_1	T0104AL107_2	T0104	no_data	no_data	no_data	no_data	no_data	no_data
T0104AL027_1	T0104AL107_3	T0104	no_data	no_data	no_data	no_data	no_data	no_data
T0104AL027_1	T0104AL108_1	T0104	no_data	no_data	no_data	no_data	no_data	no_data
T0104AL027_1	T0104AL108_2	T0104	no_data	no_data	no_data	no_data	no_data	no_data
T0104AL027_1	T0104AL111_1	T0104	no_data	no_data	no_data	no_data	no_data	no_data
T0104AL027_1	T0104AL126_1	T0104	no_data	no_data	no_data	no_data	no_data	no_data
T0104AL027_1	T0104AL127_1u	T0104	no_data	no_data	no_data	no_data	no_data	no_data
T0104AL027_1	T0104AL127_2u	T0104	no_data	no_data	no_data	no_data	no_data	no_data
T0104AL027_1	T0104AL127_3u	T0104	no_data	no_data	no_data	no_data	no_data	no_data
T0104AL027_1	T0104AL127_4u	T0104	no_data	no_data	no_data	no_data	no_data	no_data
T0104AL027_1	T0104AL127_5u	T0104	no_data	no_data	no_data	no_data	no_data	no_data
T0104AL027_1	T0104AL132_1	T0104	no_data	no_data	no_data	no_data	no_data	no_data
T0104AL027_1	T0104AL132_2	T0104	no_data	no_data	no_data	no_data	no_data	no_data
T0104AL027_1	T0104AL132_3	T0104	no_data	no_data	no_data	no_data	no_data	no_data
T0104AL027_1	T0104AL132_4	T0104	no_data	no_data	no_data	no_data	no_data	no_data
T0104AL027_1	T0104AL132_5	T0104	no_data	no_data	no_data	no_data	no_data	no_data
T0104AL027_1	T0104AL133_1	T0104	no_data	no_data	no_data	no_data	no_data	no_data
T0104AL027_1	T0104AL137_1	T0104	no_data	no_data	no_data	no_data	no_data	no_data
T0104AL027_1	T0104AL150_1	T0104	no_data	no_data	no_data	no_data	no_data	no_data
T0104AL027_1	T0104AL158_1	T0104	no_data	no_data	no_data	no_data	no_data	no_data
T0104AL027_1	T0104AL158_2	T0104	no_data	no_data	no_data	no_data	no_data	no_data
T0104AL027_1	T0104AL158_3	T0104	no_data	no_data	no_data	no_data	no_data	no_data
T0104AL027_1	T0104AL158_4	T0104	no_data	no_data	no_data	no_data	no_data	no_data
T0104AL027_1	T0104AL158_5	T0104	no_data	no_data	no_data	no_data	no_data	no_data
T0104AL027_1	T0104AL162_1	T0104	no_data	no_data	no_data	no_data	no_data	no_data
T0104AL027_1	T0104AL170_1	T0104	no_data	no_data	no_data	no_data	no_data	no_data
T0104AL027_1	T0104AL170_2	T0104	no_data	no_data	no_data	no_data	no_data	no_data
T0104AL027_1	T0104AL170_3	T0104	no_data	no_data	no_data	no_data	no_data	no_data
T0104AL027_1	T0104AL170_4	T0104	no_data	no_data	no_data	no_data	no_data	no_data
T0104AL027_1	T0104AL170_5	T0104	no_data	no_data	no_data	no_data	no_data	no_data
T0104AL027_1	T0104AL173_1	T0104	no_data	no_data	no_data	no_data	no_data	no_data
T0104AL027_1	T0104AL204_1	T0104	no_data	no_data	no_data	no_data	no_data	no_data
T0104AL027_1	T0104AL220_1	T0104	no_data	no_data	no_data	no_data	no_data	no_data
T0104AL027_1	T0104AL220_2	T0104	no_data	no_data	no_data	no_data	no_data	no_data
T0104AL027_1	T0104AL220_3	T0104	no_data	no_data	no_data	no_data	no_data	no_data
T0104AL027_1	T0104AL220_4	T0104	no_data	no_data	no_data	no_data	no_data	no_data
T0104AL027_1	T0104AL220_5	T0104	no_data	no_data	no_data	no_data	no_data	no_data
T0104AL027_1	T0104AL229_1	T0104	no_data	no_data	no_data	no_data	no_data	no_data
T0104AL027_1	T0104AL248_1	T0104	no_data	no_data	no_data	no_data	no_data	no_data
T0104AL027_1	T0104AL259_1	T0104	no_data	no_data	no_data	no_data	no_data	no_data
T0104AL027_1	T0104AL259_2	T0104	no_data	no_data	no_data	no_data	no_data	no_data
T0104AL027_1	T0104AL259_3	T0104	no_data	no_data	no_data	no_data	no_data	no_data
T0104AL027_1	T0104AL259_4	T0104	no_data	no_data	no_data	no_data	no_data	no_data
T0104AL027_1	T0104AL259_5	T0104	no_data	no_data	no_data	no_data	no_data	no_data
T0104AL027_1	T0104AL260_1	T0104	no_data	no_data	no_data	no_data	no_data	no_data
T0104AL027_1	T0104AL260_2	T0104	no_data	no_data	no_data	no_data	no_data	no_data
T0104AL027_1	T0104AL260_3	T0104	no_data	no_data	no_data	no_data	no_data	no_data
T0104AL027_1	T0104AL260_4	T0104	no_data	no_data	no_data	no_data	no_data	no_data
T0104AL027_1	T0104AL260_5	T0104	no_data	no_data	no_data	no_data	no_data	no_data
T0104AL027_1	T0104AL273_1	T0104	no_data	no_data	no_data	no_data	no_data	no_data
T0104AL027_1	T0104AL273_2	T0104	no_data	no_data	no_data	no_data	no_data	no_data
T0104AL027_1	T0104AL273_3	T0104	no_data	no_data	no_data	no_data	no_data	no_data
T0104AL027_1	T0104AL274_1	T0104	no_data	no_data	no_data	no_data	no_data	no_data
T0104AL027_1	T0104AL274_2	T0104	no_data	no_data	no_data	no_data	no_data	no_data
T0104AL027_1	T0104AL274_3	T0104	no_data	no_data	no_data	no_data	no_data	no_data
T0104AL027_1	T0104AL274_4	T0104	no_data	no_data	no_data	no_data	no_data	no_data
T0104AL027_1	T0104AL274_5	T0104	no_data	no_data	no_data	no_data	no_data	no_data
T0104AL027_1	T0104AL280_1	T0104	no_data	no_data	no_data	no_data	no_data	no_data
T0104AL027_1	T0104AL280_2	T0104	no_data	no_data	no_data	no_data	no_data	no_data
T0104AL027_1	T0104AL280_4	T0104	no_data	no_data	no_data	no_data	no_data	no_data
T0104AL027_1	T0104AL280_5	T0104	no_data	no_data	no_data	no_data	no_data	no_data
T0104AL027_1	T0104AL329_1	T0104	no_data	no_data	no_data	no_data	no_data	no_data
T0104AL027_1	T0104AL329_2	T0104	no_data	no_data	no_data	no_data	no_data	no_data
T0104AL027_1	T0104AL329_3	T0104	no_data	no_data	no_data	no_data	no_data	no_data
T0104AL027_1	T0104AL329_4	T0104	no_data	no_data	no_data	no_data	no_data	no_data
T0104AL027_1	T0104AL331_1	T0104	no_data	no_data	no_data	no_data	no_data	no_data
T0104AL027_1	T0104AL344_1	T0104	no_data	no_data	no_data	no_data	no_data	no_data
T0104AL027_1	T0104AL357_1	T0104	no_data	no_data	no_data	no_data	no_data	no_data
T0104AL027_1	T0104AL357_2	T0104	no_data	no_data	no_data	no_data	no_data	no_data
T0104AL027_1	T0104AL357_3	T0104	no_data	no_data	no_data	no_data	no_data	no_data
T0104AL027_1	T0104AL357_4	T0104	no_data	no_data	no_data	no_data	no_data	no_data
T0104AL027_1	T0104AL357_5	T0104	no_data	no_data	no_data	no_data	no_data	no_data
T0104AL027_1	T0104AL359_1	T0104	no_data	no_data	no_data	no_data	no_data	no_data
T0104AL027_1	T0104AL359_2	T0104	no_data	no_data	no_data	no_data	no_data	no_data
T0104AL027_1	T0104AL361_1	T0104	no_data	no_data	no_data	no_data	no_data	no_data
T0104AL027_1	T0104AL361_2	T0104	no_data	no_data	no_data	no_data	no_data	no_data
T0104AL027_1	T0104AL361_3	T0104	no_data	no_data	no_data	no_data	no_data	no_data
T0104AL027_1	T0104AL361_4	T0104	no_data	no_data	no_data	no_data	no_data	no_data
T0104AL027_1	T0104AL375_1	T0104	no_data	no_data	no_data	no_data	no_data	no_data
T0104AL027_1	T0104AL382_1	T0104	no_data	no_data	no_data	no_data	no_data	no_data
T0104AL027_1	T0104AL389_1	T0104	no_data	no_data	no_data	no_data	no_data	no_data
T0104AL027_1	T0104AL389_2	T0104	no_data	no_data	no_data	no_data	no_data	no_data
T0104AL027_1	T0104AL389_3	T0104	no_data	no_data	no_data	no_data	no_data	no_data
T0104AL027_1	T0104AL389_4	T0104	no_data	no_data	no_data	no_data	no_data	no_data
T0104AL027_1	T0104AL389_5	T0104	no_data	no_data	no_data	no_data	no_data	no_data
T0104AL027_1	T0104AL395_1	T0104	no_data	no_data	no_data	no_data	no_data	no_data
T0104AL027_1	T0104AL395_2	T0104	no_data	no_data	no_data	no_data	no_data	no_data
T0104AL027_1	T0104AL395_3	T0104	no_data	no_data	no_data	no_data	no_data	no_data
T0104AL027_1	T0104AL395_4	T0104	no_data	no_data	no_data	no_data	no_data	no_data
T0104AL027_1	T0104AL395_5	T0104	no_data	no_data	no_data	no_data	no_data	no_data
T0104AL027_1	T0104AL401_1	T0104	no_data	no_data	no_data	no_data	no_data	no_data
T0104AL027_1	T0104AL401_2	T0104	no_data	no_data	no_data	no_data	no_data	no_data
T0104AL027_1	T0104AL401_3	T0104	no_data	no_data	no_data	no_data	no_data	no_data
T0104AL027_1	T0104AL401_4	T0104	no_data	no_data	no_data	no_data	no_data	no_data
T0104AL027_1	T0104AL401_5	T0104	no_data	no_data	no_data	no_data	no_data	no_data
T0104AL027_1	T0104AL405_1	T0104	no_data	no_data	no_data	no_data	no_data	no_data
T0104AL027_1	T0104DR324_1	T0104	no_data	no_data	no_data	no_data	no_data	no_data
T0104AL027_1	T0104RR017_1	T0104	no_data	no_data	no_data	no_data	no_data	no_data
T0104AL027_1	T0104RR392_1	T0104	no_data	no_data	no_data	no_data	no_data	no_data
T0104AL027_1	T0104RR424_1	T0104	no_data	no_data	no_data	no_data	no_data	no_data
T0104AL027_1	T0104SS010_1	T0104	no_data	no_data	no_data	no_data	no_data	no_data
T0104AL027_1	T0104SS017_1	T0104	no_data	no_data	no_data	no_data	no_data	no_data
T0104AL027_1	T0104SS018_1	T0104	no_data	no_data	no_data	no_data	no_data	no_data
T0104AL027_1	T0104SS018_2	T0104	no_data	no_data	no_data	no_data	no_data	no_data
T0104AL027_1	T0104SS027_1	T0104	no_data	no_data	no_data	no_data	no_data	no_data
T0104AL027_1	T0104SS027_2	T0104	no_data	no_data	no_data	no_data	no_data	no_data
T0104AL027_1	T0104SS027_3	T0104	no_data	no_data	no_data	no_data	no_data	no_data
T0104AL027_1	T0104SS027_4	T0104	no_data	no_data	no_data	no_data	no_data	no_data
T0104AL027_1	T0104SS031_1	T0104	no_data	no_data	no_data	no_data	no_data	no_data
T0104AL027_1	T0104SS039_1	T0104	no_data	no_data	no_data	no_data	no_data	no_data
T0104AL027_1	T0104SS052_1	T0104	no_data	no_data	no_data	no_data	no_data	no_data
T0104AL027_1	T0104SS055_1	T0104	no_data	no_data	no_data	no_data	no_data	no_data
T0104AL027_1	T0104SS094_1	T0104	no_data	no_data	no_data	no_data	no_data	no_data
T0104AL027_1	T0104SS111_1	T0104	no_data	no_data	no_data	no_data	no_data	no_data
T0104AL027_1	T0104SS115_1	T0104	no_data	no_data	no_data	no_data	no_data	no_data
T0104AL027_1	T0104SS137_1	T0104	no_data	no_data	no_data	no_data	no_data	no_data
T0104AL027_1	T0104SS150_1	T0104	no_data	no_data	no_data	no_data	no_data	no_data
T0104AL027_1	T0104SS151_1	T0104	no_data	no_data	no_data	no_data	no_data	no_data
T0104AL027_1	T0104SS197_1	T0104	no_data	no_data	no_data	no_data	no_data	no_data
T0104AL027_1	T0104SS214_1	T0104	no_data	no_data	no_data	no_data	no_data	no_data
T0104AL027_1	T0104SS216_1	T0104	no_data	no_data	no_data	no_data	no_data	no_data
T0104AL027_1	T0104SS248_1	T0104	no_data	no_data	no_data	no_data	no_data	no_data
T0104AL027_1	T0104SS251_1	T0104	no_data	no_data	no_data	no_data	no_data	no_data
T0104AL027_1	T0104SS258_1	T0104	no_data	no_data	no_data	no_data	no_data	no_data
T0104AL027_1	T0104SS273_1	T0104	no_data	no_data	no_data	no_data	no_data	no_data
T0104AL027_1	T0104SS281_1	T0104	no_data	no_data	no_data	no_data	no_data	no_data
T0104AL027_1	T0104SS325_1	T0104	no_data	no_data	no_data	no_data	no_data	no_data
T0104AL027_1	T0104SS342_1	T0104	no_data	no_data	no_data	no_data	no_data	no_data
T0104AL027_1	T0104SS385_1	T0104	no_data	no_data	no_data	no_data	no_data	no_data
T0104AL027_1	T0104SS402_1	T0104	no_data	no_data	no_data	no_data	no_data	no_data
T0104AL027_1	T0104SS453_1	T0104	no_data	no_data	no_data	no_data	no_data	no_data
T0104AL027_1	T0104SS456_1	T0104	no_data	no_data	no_data	no_data	no_data	no_data
T0104AL027_1	T0104SS510_1	T0104	no_data	no_data	no_data	no_data	no_data	no_data
T0104AL027_1	T0104SS530_1	T0104	no_data	no_data	no_data	no_data	no_data	no_data
T0104AL027_1	T0104TS001_1	T0104	no_data	no_data	no_data	no_data	157	no_data
T0104AL027_1	T0104TS002_1	T0104	no_data	no_data	no_data	no_data	124	no_data
T0104AL027_1	T0104TS004_1	T0104	no_data	no_data	no_data	no_data	158	no_data
T0104AL027_1	T0104TS004_2	T0104	no_data	no_data	no_data	no_data	158	no_data
T0104AL027_1	T0104TS004_3	T0104	no_data	no_data	no_data	no_data	158	no_data
T0104AL027_1	T0104TS004_4	T0104	no_data	no_data	no_data	no_data	158	no_data
T0104AL027_1	T0104TS004_5	T0104	no_data	no_data	no_data	no_data	158	no_data
T0104AL027_1	T0104TS012_1	T0104	no_data	no_data	no_data	no_data	119	no_data
T0104AL027_1	T0104TS012_2	T0104	no_data	no_data	no_data	no_data	158	no_data
T0104AL027_1	T0104TS012_3	T0104	no_data	no_data	no_data	no_data	158	no_data
T0104AL027_1	T0104TS012_4	T0104	no_data	no_data	no_data	no_data	158	no_data
T0104AL027_1	T0104TS012_5	T0104	no_data	no_data	no_data	no_data	158	no_data
T0104AL027_1	T0104TS017_1	T0104	no_data	no_data	no_data	no_data	153	no_data
T0104AL027_1	T0104TS018_1u	T0104	no_data	no_data	no_data	no_data	158	no_data
T0104AL027_1	T0104TS023_1	T0104	no_data	no_data	no_data	no_data	158	no_data
T0104AL027_1	T0104TS027_1	T0104	no_data	no_data	no_data	no_data	no_data	no_data
T0104AL027_1	T0104TS028_1	T0104	no_data	no_data	no_data	no_data	158	no_data
T0104AL027_1	T0104TS028_2	T0104	no_data	no_data	no_data	no_data	158	no_data
T0104AL027_1	T0104TS028_3	T0104	no_data	no_data	no_data	no_data	158	no_data
T0104AL027_1	T0104TS028_4	T0104	no_data	no_data	no_data	no_data	158	no_data
T0104AL027_1	T0104TS028_5	T0104	no_data	no_data	no_data	no_data	158	no_data
T0104AL027_1	T0104TS031_1	T0104	no_data	no_data	no_data	no_data	158	no_data
T0104AL027_1	T0104TS032_1	T0104	no_data	no_data	no_data	no_data	149	no_data
T0104AL027_1	T0104TS042_1	T0104	no_data	no_data	no_data	no_data	158	no_data
T0104AL027_1	T0104TS042_2	T0104	no_data	no_data	no_data	no_data	158	no_data
T0104AL027_1	T0104TS045_1	T0104	no_data	no_data	no_data	no_data	158	no_data
T0104AL027_1	T0104TS045_2	T0104	no_data	no_data	no_data	no_data	158	no_data
T0104AL027_1	T0104TS045_3	T0104	no_data	no_data	no_data	no_data	158	no_data
T0104AL027_1	T0104TS045_4	T0104	no_data	no_data	no_data	no_data	158	no_data
T0104AL027_1	T0104TS045_5	T0104	no_data	no_data	no_data	no_data	158	no_data
T0104AL027_1	T0104TS047_1	T0104	no_data	no_data	no_data	no_data	76	no_data
T0104AL027_1	T0104TS047_2	T0104	no_data	no_data	no_data	no_data	76	no_data
T0104AL027_1	T0104TS047_3	T0104	no_data	no_data	no_data	no_data	76	no_data
T0104AL027_1	T0104TS047_4	T0104	no_data	no_data	no_data	no_data	46	no_data
T0104AL027_1	T0104TS047_5	T0104	no_data	no_data	no_data	no_data	46	no_data
T0104AL027_1	T0104TS055_1	T0104	no_data	no_data	no_data	no_data	158	no_data
T0104AL027_1	T0104TS055_2	T0104	no_data	no_data	no_data	no_data	158	no_data
T0104AL027_1	T0104TS055_3	T0104	no_data	no_data	no_data	no_data	158	no_data
T0104AL027_1	T0104TS055_4	T0104	no_data	no_data	no_data	no_data	158	no_data
T0104AL027_1	T0104TS055_5	T0104	no_data	no_data	no_data	no_data	158	no_data
T0104AL027_1	T0104TS058_1	T0104	no_data	no_data	no_data	no_data	158	no_data
T0104AL027_1	T0104TS058_2	T0104	no_data	no_data	no_data	no_data	158	no_data
T0104AL027_1	T0104TS065_1	T0104	no_data	no_data	no_data	no_data	142	no_data
T0104AL027_1	T0104TS080_1	T0104	no_data	no_data	no_data	no_data	158	no_data
T0104AL027_1	T0104TS080_2	T0104	no_data	no_data	no_data	no_data	158	no_data
T0104AL027_1	T0104TS080_3	T0104	no_data	no_data	no_data	no_data	158	no_data
T0104AL027_1	T0104TS080_4	T0104	no_data	no_data	no_data	no_data	158	no_data
T0104AL027_1	T0104TS080_5	T0104	no_data	no_data	no_data	no_data	158	no_data
T0104AL027_1	T0104TS088_1	T0104	no_data	no_data	no_data	no_data	158	no_data
T0104AL027_1	T0104TS088_2	T0104	no_data	no_data	no_data	no_data	158	no_data
T0104AL027_1	T0104TS088_3	T0104	no_data	no_data	no_data	no_data	158	no_data
T0104AL027_1	T0104TS088_4	T0104	no_data	no_data	no_data	no_data	129	no_data
T0104AL027_1	T0104TS088_5	T0104	no_data	no_data	no_data	no_data	158	no_data
T0104AL027_1	T0104TS095_1	T0104	no_data	no_data	no_data	no_data	158	no_data
T0104AL027_1	T0104TS133_2	T0104	no_data	no_data	no_data	no_data	158	no_data
T0104AL027_1	T0104TS137_1	T0104	no_data	no_data	no_data	no_data	no_data	no_data
T0104AL027_1	T0104TS152_1	T0104	no_data	no_data	no_data	no_data	158	no_data
T0104AL027_1	T0104TS152_2	T0104	no_data	no_data	no_data	no_data	158	no_data
T0104AL027_1	T0104TS152_3	T0104	no_data	no_data	no_data	no_data	158	no_data
T0104AL027_1	T0104TS152_4	T0104	no_data	no_data	no_data	no_data	158	no_data
T0104AL027_1	T0104TS155_1	T0104	no_data	no_data	no_data	no_data	158	no_data
T0104AL027_1	T0104TS161_1	T0104	no_data	no_data	no_data	no_data	158	no_data
T0104AL027_1	T0104TS161_2	T0104	no_data	no_data	no_data	no_data	158	no_data
T0104AL027_1	T0104TS161_3	T0104	no_data	no_data	no_data	no_data	158	no_data
T0104AL027_1	T0104TS161_4	T0104	no_data	no_data	no_data	no_data	158	no_data
T0104AL027_1	T0104TS187_2u	T0104	no_data	no_data	no_data	no_data	158	no_data
T0104AL027_1	T0104TS191_1	T0104	no_data	no_data	no_data	no_data	118	no_data
T0104AL027_1	T0104TS191_2	T0104	no_data	no_data	no_data	no_data	157	no_data
T0104AL027_1	T0104TS197_1	T0104	no_data	no_data	no_data	no_data	125	no_data
T0104AL027_1	T0104TS197_2	T0104	no_data	no_data	no_data	no_data	146	no_data
T0104AL027_1	T0104TS216_1	T0104	no_data	no_data	no_data	no_data	158	no_data
T0104AL027_1	T0104TS216_2	T0104	no_data	no_data	no_data	no_data	158	no_data
T0104AL027_1	T0104TS216_3	T0104	no_data	no_data	no_data	no_data	158	no_data
T0104AL027_1	T0104TS216_4	T0104	no_data	no_data	no_data	no_data	158	no_data
T0104AL027_1	T0104TS216_5	T0104	no_data	no_data	no_data	no_data	158	no_data
T0104AL027_1	T0104TS221_1	T0104	no_data	no_data	no_data	no_data	158	no_data
T0104AL027_1	T0104TS221_2	T0104	no_data	no_data	no_data	no_data	158	no_data
T0104AL027_1	T0104TS221_3	T0104	no_data	no_data	no_data	no_data	158	no_data
T0104AL027_1	T0104TS221_4	T0104	no_data	no_data	no_data	no_data	158	no_data
T0104AL027_1	T0104TS221_5	T0104	no_data	no_data	no_data	no_data	158	no_data
T0104AL027_1	T0104TS223_1	T0104	no_data	no_data	no_data	no_data	158	no_data
T0104AL027_1	T0104TS223_2	T0104	no_data	no_data	no_data	no_data	158	no_data
T0104AL027_1	T0104TS255_1	T0104	no_data	no_data	no_data	no_data	158	no_data
T0104AL027_1	T0104TS278_1	T0104	no_data	no_data	no_data	no_data	104	no_data
T0104AL027_1	T0104TS278_2	T0104	no_data	no_data	no_data	no_data	114	no_data
T0104AL027_1	T0104TS278_3	T0104	no_data	no_data	no_data	no_data	100	no_data
T0104AL027_1	T0104TS278_4	T0104	no_data	no_data	no_data	no_data	128	no_data
T0104AL027_1	T0104TS278_5	T0104	no_data	no_data	no_data	no_data	128	no_data
T0104AL027_1	T0104TS328_1	T0104	no_data	no_data	no_data	no_data	no_data	no_data
T0104AL027_1	T0104TS342_1	T0104	no_data	no_data	no_data	no_data	123	no_data
T0104AL027_1	T0104TS352_1	T0104	no_data	no_data	no_data	no_data	155	no_data
T0104AL027_1	T0104TS352_2	T0104	no_data	no_data	no_data	no_data	154	no_data
T0104AL027_1	T0104TS352_3	T0104	no_data	no_data	no_data	no_data	155	no_data
T0104AL027_1	T0104TS354_1	T0104	no_data	no_data	no_data	no_data	158	no_data
T0104AL027_1	T0104TS354_2	T0104	no_data	no_data	no_data	no_data	158	no_data
T0104AL027_1	T0104TS354_3	T0104	no_data	no_data	no_data	no_data	158	no_data
T0104AL027_1	T0104TS354_4	T0104	no_data	no_data	no_data	no_data	158	no_data
T0104AL027_1	T0104TS354_5	T0104	no_data	no_data	no_data	no_data	158	no_data
T0104AL027_1	T0104TS381_1	T0104	no_data	no_data	no_data	no_data	158	no_data
T0104AL027_1	T0104TS381_2	T0104	no_data	no_data	no_data	no_data	158	no_data
T0104AL027_1	T0104TS384_1	T0104	no_data	no_data	no_data	no_data	158	no_data
T0104AL027_1	T0104TS390_1	T0104	no_data	no_data	no_data	no_data	158	no_data
T0104AL027_1	T0104TS390_2	T0104	no_data	no_data	no_data	no_data	158	no_data
T0104AL027_1	T0104TS390_3	T0104	no_data	no_data	no_data	no_data	158	no_data
T0104AL027_1	T0104TS414_1	T0104	no_data	no_data	no_data	no_data	158	no_data
T0104AL027_1	T0104TS455_1u	T0104	no_data	no_data	no_data	no_data	154	no_data
T0104AL027_1	T0104TS457_1	T0104	no_data	no_data	no_data	no_data	157	no_data
T0104AL027_1	T0104TS457_2	T0104	no_data	no_data	no_data	no_data	114	no_data
T0104AL027_1	T0104TS457_3	T0104	no_data	no_data	no_data	no_data	127	no_data
T0104AL027_1	T0104TS459_1	T0104	no_data	no_data	no_data	no_data	88	no_data
T0104AL027_1	T0104TS492_1	T0104	no_data	no_data	no_data	no_data	49	no_data
T0104AL027_1	T0104TS492_2	T0104	no_data	no_data	no_data	no_data	73	no_data
T0104AL027_1	T0104TS492_3	T0104	no_data	no_data	no_data	no_data	102	no_data
T0104AL027_1	T0104TS498_1	T0104	no_data	no_data	no_data	no_data	no_data	no_data
T0104AL027_1	T0104TS498_2	T0104	no_data	no_data	no_data	no_data	no_data	no_data
T0104AL027_1	T0104TS498_3	T0104	no_data	no_data	no_data	no_data	no_data	no_data
T0104AL027_1	T0104TS498_4	T0104	no_data	no_data	no_data	no_data	no_data	no_data
T0104AL027_1	T0104TS498_5	T0104	no_data	no_data	no_data	no_data	no_data	no_data
T0104AL027_1	T0104TS512_1	T0104	no_data	no_data	no_data	no_data	158	no_data
T0104AL027_1	T0104TS512_2	T0104	no_data	no_data	no_data	no_data	158	no_data
T0104AL027_1	T0104TS512_3	T0104	no_data	no_data	no_data	no_data	158	no_data
T0104AL044_1	T0104AL044_2	T0104	no_data	no_data	no_data	no_data	no_data	no_data
T0104AL044_1	T0104AL044_3	T0104	no_data	no_data	no_data	no_data	no_data	no_data
T0104AL044_1	T0104AL044_4	T0104	no_data	no_data	no_data	no_data	no_data	no_data
T0104AL044_1	T0104AL044_5	T0104	no_data	no_data	no_data	no_data	no_data	no_data
T0104AL044_1	T0104AL052_1	T0104	no_data	no_data	no_data	no_data	no_data	no_data
T0104AL044_1	T0104AL052_2	T0104	no_data	no_data	no_data	no_data	no_data	no_data
T0104AL044_1	T0104AL052_3	T0104	no_data	no_data	no_data	no_data	no_data	no_data
T0104AL044_1	T0104AL052_4	T0104	no_data	no_data	no_data	no_data	no_data	no_data
T0104AL044_1	T0104AL052_5	T0104	no_data	no_data	no_data	no_data	no_data	no_data
T0104AL044_1	T0104AL073_2	T0104	no_data	no_data	no_data	no_data	no_data	no_data
T0104AL044_1	T0104AL077_1	T0104	no_data	no_data	no_data	no_data	no_data	no_data
T0104AL044_1	T0104AL093_1	T0104	no_data	no_data	no_data	no_data	no_data	no_data
T0104AL044_1	T0104AL093_2	T0104	no_data	no_data	no_data	no_data	no_data	no_data
T0104AL044_1	T0104AL093_3	T0104	no_data	no_data	no_data	no_data	no_data	no_data
T0104AL044_1	T0104AL093_4	T0104	no_data	no_data	no_data	no_data	no_data	no_data
T0104AL044_1	T0104AL093_5	T0104	no_data	no_data	no_data	no_data	no_data	no_data
T0104AL044_1	T0104AL094_1	T0104	no_data	no_data	no_data	no_data	no_data	no_data
T0104AL044_1	T0104AL103_1	T0104	no_data	no_data	no_data	no_data	no_data	no_data
T0104AL044_1	T0104AL103_2	T0104	no_data	no_data	no_data	no_data	no_data	no_data
T0104AL044_1	T0104AL103_3	T0104	no_data	no_data	no_data	no_data	no_data	no_data
T0104AL044_1	T0104AL103_4	T0104	no_data	no_data	no_data	no_data	no_data	no_data
T0104AL044_1	T0104AL103_5	T0104	no_data	no_data	no_data	no_data	no_data	no_data
T0104AL044_1	T0104AL104_1	T0104	no_data	no_data	no_data	no_data	no_data	no_data
T0104AL044_1	T0104AL104_2	T0104	no_data	no_data	no_data	no_data	no_data	no_data
T0104AL044_1	T0104AL104_3	T0104	no_data	no_data	no_data	no_data	no_data	no_data
T0104AL044_1	T0104AL105_1	T0104	no_data	no_data	no_data	no_data	no_data	no_data
T0104AL044_1	T0104AL105_2	T0104	no_data	no_data	no_data	no_data	no_data	no_data
T0104AL044_1	T0104AL105_3	T0104	no_data	no_data	no_data	no_data	no_data	no_data
T0104AL044_1	T0104AL106_1	T0104	no_data	no_data	no_data	no_data	no_data	no_data
T0104AL044_1	T0104AL106_2	T0104	no_data	no_data	no_data	no_data	no_data	no_data
T0104AL044_1	T0104AL106_3	T0104	no_data	no_data	no_data	no_data	no_data	no_data
T0104AL044_1	T0104AL107_1	T0104	no_data	no_data	no_data	no_data	no_data	no_data
T0104AL044_1	T0104AL107_2	T0104	no_data	no_data	no_data	no_data	no_data	no_data
T0104AL044_1	T0104AL107_3	T0104	no_data	no_data	no_data	no_data	no_data	no_data
T0104AL044_1	T0104AL108_1	T0104	no_data	no_data	no_data	no_data	no_data	no_data
T0104AL044_1	T0104AL108_2	T0104	no_data	no_data	no_data	no_data	no_data	no_data
T0104AL044_1	T0104AL111_1	T0104	no_data	no_data	no_data	no_data	no_data	no_data
T0104AL044_1	T0104AL126_1	T0104	no_data	no_data	no_data	no_data	no_data	no_data
T0104AL044_1	T0104AL127_1u	T0104	no_data	no_data	no_data	no_data	no_data	no_data
T0104AL044_1	T0104AL127_2u	T0104	no_data	no_data	no_data	no_data	no_data	no_data
T0104AL044_1	T0104AL127_3u	T0104	no_data	no_data	no_data	no_data	no_data	no_data
T0104AL044_1	T0104AL127_4u	T0104	no_data	no_data	no_data	no_data	no_data	no_data
T0104AL044_1	T0104AL127_5u	T0104	no_data	no_data	no_data	no_data	no_data	no_data
T0104AL044_1	T0104AL132_1	T0104	no_data	no_data	no_data	no_data	no_data	no_data
T0104AL044_1	T0104AL132_2	T0104	no_data	no_data	no_data	no_data	no_data	no_data
T0104AL044_1	T0104AL132_3	T0104	no_data	no_data	no_data	no_data	no_data	no_data
T0104AL044_1	T0104AL132_4	T0104	no_data	no_data	no_data	no_data	no_data	no_data
T0104AL044_1	T0104AL132_5	T0104	no_data	no_data	no_data	no_data	no_data	no_data
T0104AL044_1	T0104AL133_1	T0104	no_data	no_data	no_data	no_data	no_data	no_data
T0104AL044_1	T0104AL137_1	T0104	no_data	no_data	no_data	no_data	no_data	no_data
T0104AL044_1	T0104AL150_1	T0104	no_data	no_data	no_data	no_data	no_data	no_data
T0104AL044_1	T0104AL158_1	T0104	no_data	no_data	no_data	no_data	no_data	no_data
T0104AL044_1	T0104AL158_2	T0104	no_data	no_data	no_data	no_data	no_data	no_data
T0104AL044_1	T0104AL158_3	T0104	no_data	no_data	no_data	no_data	no_data	no_data
T0104AL044_1	T0104AL158_4	T0104	no_data	no_data	no_data	no_data	no_data	no_data
T0104AL044_1	T0104AL158_5	T0104	no_data	no_data	no_data	no_data	no_data	no_data
T0104AL044_1	T0104AL162_1	T0104	no_data	no_data	no_data	no_data	no_data	no_data
T0104AL044_1	T0104AL170_1	T0104	no_data	no_data	no_data	no_data	no_data	no_data
T0104AL044_1	T0104AL170_2	T0104	no_data	no_data	no_data	no_data	no_data	no_data
T0104AL044_1	T0104AL170_3	T0104	no_data	no_data	no_data	no_data	no_data	no_data
T0104AL044_1	T0104AL170_4	T0104	no_data	no_data	no_data	no_data	no_data	no_data
T0104AL044_1	T0104AL170_5	T0104	no_data	no_data	no_data	no_data	no_data	no_data
T0104AL044_1	T0104AL173_1	T0104	no_data	no_data	no_data	no_data	no_data	no_data
T0104AL044_1	T0104AL204_1	T0104	no_data	no_data	no_data	no_data	no_data	no_data
T0104AL044_1	T0104AL220_1	T0104	no_data	no_data	no_data	no_data	no_data	no_data
T0104AL044_1	T0104AL220_2	T0104	no_data	no_data	no_data	no_data	no_data	no_data
T0104AL044_1	T0104AL220_3	T0104	no_data	no_data	no_data	no_data	no_data	no_data
T0104AL044_1	T0104AL220_4	T0104	no_data	no_data	no_data	no_data	no_data	no_data
T0104AL044_1	T0104AL220_5	T0104	no_data	no_data	no_data	no_data	no_data	no_data
T0104AL044_1	T0104AL229_1	T0104	no_data	no_data	no_data	no_data	no_data	no_data
T0104AL044_1	T0104AL248_1	T0104	no_data	no_data	no_data	no_data	no_data	no_data
T0104AL044_1	T0104AL259_1	T0104	no_data	no_data	no_data	no_data	no_data	no_data
T0104AL044_1	T0104AL259_2	T0104	no_data	no_data	no_data	no_data	no_data	no_data
T0104AL044_1	T0104AL259_3	T0104	no_data	no_data	no_data	no_data	no_data	no_data
T0104AL044_1	T0104AL259_4	T0104	no_data	no_data	no_data	no_data	no_data	no_data
T0104AL044_1	T0104AL259_5	T0104	no_data	no_data	no_data	no_data	no_data	no_data
T0104AL044_1	T0104AL260_1	T0104	no_data	no_data	no_data	no_data	no_data	no_data
T0104AL044_1	T0104AL260_2	T0104	no_data	no_data	no_data	no_data	no_data	no_data
T0104AL044_1	T0104AL260_3	T0104	no_data	no_data	no_data	no_data	no_data	no_data
T0104AL044_1	T0104AL260_4	T0104	no_data	no_data	no_data	no_data	no_data	no_data
T0104AL044_1	T0104AL260_5	T0104	no_data	no_data	no_data	no_data	no_data	no_data
T0104AL044_1	T0104AL273_1	T0104	no_data	no_data	no_data	no_data	no_data	no_data
T0104AL044_1	T0104AL273_2	T0104	no_data	no_data	no_data	no_data	no_data	no_data
T0104AL044_1	T0104AL273_3	T0104	no_data	no_data	no_data	no_data	no_data	no_data
T0104AL044_1	T0104AL274_1	T0104	no_data	no_data	no_data	no_data	no_data	no_data
T0104AL044_1	T0104AL274_2	T0104	no_data	no_data	no_data	no_data	no_data	no_data
T0104AL044_1	T0104AL274_3	T0104	no_data	no_data	no_data	no_data	no_data	no_data
T0104AL044_1	T0104AL274_4	T0104	no_data	no_data	no_data	no_data	no_data	no_data
T0104AL044_1	T0104AL274_5	T0104	no_data	no_data	no_data	no_data	no_data	no_data
T0104AL044_1	T0104AL280_1	T0104	no_data	no_data	no_data	no_data	no_data	no_data
T0104AL044_1	T0104AL280_2	T0104	no_data	no_data	no_data	no_data	no_data	no_data
T0104AL044_1	T0104AL280_4	T0104	no_data	no_data	no_data	no_data	no_data	no_data
T0104AL044_1	T0104AL280_5	T0104	no_data	no_data	no_data	no_data	no_data	no_data
T0104AL044_1	T0104AL329_1	T0104	no_data	no_data	no_data	no_data	no_data	no_data
T0104AL044_1	T0104AL329_2	T0104	no_data	no_data	no_data	no_data	no_data	no_data
T0104AL044_1	T0104AL329_3	T0104	no_data	no_data	no_data	no_data	no_data	no_data
T0104AL044_1	T0104AL329_4	T0104	no_data	no_data	no_data	no_data	no_data	no_data
T0104AL044_1	T0104AL331_1	T0104	no_data	no_data	no_data	no_data	no_data	no_data
T0104AL044_1	T0104AL344_1	T0104	no_data	no_data	no_data	no_data	no_data	no_data
T0104AL044_1	T0104AL357_1	T0104	no_data	no_data	no_data	no_data	no_data	no_data
T0104AL044_1	T0104AL357_2	T0104	no_data	no_data	no_data	no_data	no_data	no_data
T0104AL044_1	T0104AL357_3	T0104	no_data	no_data	no_data	no_data	no_data	no_data
T0104AL044_1	T0104AL357_4	T0104	no_data	no_data	no_data	no_data	no_data	no_data
T0104AL044_1	T0104AL357_5	T0104	no_data	no_data	no_data	no_data	no_data	no_data
T0104AL044_1	T0104AL359_1	T0104	no_data	no_data	no_data	no_data	no_data	no_data
T0104AL044_1	T0104AL359_2	T0104	no_data	no_data	no_data	no_data	no_data	no_data
T0104AL044_1	T0104AL361_1	T0104	no_data	no_data	no_data	no_data	no_data	no_data
T0104AL044_1	T0104AL361_2	T0104	no_data	no_data	no_data	no_data	no_data	no_data
T0104AL044_1	T0104AL361_3	T0104	no_data	no_data	no_data	no_data	no_data	no_data
T0104AL044_1	T0104AL361_4	T0104	no_data	no_data	no_data	no_data	no_data	no_data
T0104AL044_1	T0104AL375_1	T0104	no_data	no_data	no_data	no_data	no_data	no_data
T0104AL044_1	T0104AL382_1	T0104	no_data	no_data	no_data	no_data	no_data	no_data
T0104AL044_1	T0104AL389_1	T0104	no_data	no_data	no_data	no_data	no_data	no_data
T0104AL044_1	T0104AL389_2	T0104	no_data	no_data	no_data	no_data	no_data	no_data
T0104AL044_1	T0104AL389_3	T0104	no_data	no_data	no_data	no_data	no_data	no_data
T0104AL044_1	T0104AL389_4	T0104	no_data	no_data	no_data	no_data	no_data	no_data
T0104AL044_1	T0104AL389_5	T0104	no_data	no_data	no_data	no_data	no_data	no_data
T0104AL044_1	T0104AL395_1	T0104	no_data	no_data	no_data	no_data	no_data	no_data
T0104AL044_1	T0104AL395_2	T0104	no_data	no_data	no_data	no_data	no_data	no_data
T0104AL044_1	T0104AL395_3	T0104	no_data	no_data	no_data	no_data	no_data	no_data
T0104AL044_1	T0104AL395_4	T0104	no_data	no_data	no_data	no_data	no_data	no_data
T0104AL044_1	T0104AL395_5	T0104	no_data	no_data	no_data	no_data	no_data	no_data
T0104AL044_1	T0104AL401_1	T0104	no_data	no_data	no_data	no_data	no_data	no_data
T0104AL044_1	T0104AL401_2	T0104	no_data	no_data	no_data	no_data	no_data	no_data
T0104AL044_1	T0104AL401_3	T0104	no_data	no_data	no_data	no_data	no_data	no_data
T0104AL044_1	T0104AL401_4	T0104	no_data	no_data	no_data	no_data	no_data	no_data
T0104AL044_1	T0104AL401_5	T0104	no_data	no_data	no_data	no_data	no_data	no_data
T0104AL044_1	T0104AL405_1	T0104	no_data	no_data	no_data	no_data	no_data	no_data
T0104AL044_1	T0104DR324_1	T0104	no_data	no_data	no_data	no_data	no_data	no_data
T0104AL044_1	T0104RR017_1	T0104	no_data	no_data	no_data	no_data	no_data	no_data
T0104AL044_1	T0104RR392_1	T0104	no_data	no_data	no_data	no_data	no_data	no_data
T0104AL044_1	T0104RR424_1	T0104	no_data	no_data	no_data	no_data	no_data	no_data
T0104AL044_1	T0104SS010_1	T0104	no_data	no_data	no_data	no_data	no_data	no_data
T0104AL044_1	T0104SS017_1	T0104	no_data	no_data	no_data	no_data	no_data	no_data
T0104AL044_1	T0104SS018_1	T0104	no_data	no_data	no_data	no_data	no_data	no_data
T0104AL044_1	T0104SS018_2	T0104	no_data	no_data	no_data	no_data	no_data	no_data
T0104AL044_1	T0104SS027_1	T0104	no_data	no_data	no_data	no_data	no_data	no_data
T0104AL044_1	T0104SS027_2	T0104	no_data	no_data	no_data	no_data	no_data	no_data
T0104AL044_1	T0104SS027_3	T0104	no_data	no_data	no_data	no_data	no_data	no_data
T0104AL044_1	T0104SS027_4	T0104	no_data	no_data	no_data	no_data	no_data	no_data
T0104AL044_1	T0104SS031_1	T0104	no_data	no_data	no_data	no_data	no_data	no_data
T0104AL044_1	T0104SS039_1	T0104	no_data	no_data	no_data	no_data	no_data	no_data
T0104AL044_1	T0104SS052_1	T0104	no_data	no_data	no_data	no_data	no_data	no_data
T0104AL044_1	T0104SS055_1	T0104	no_data	no_data	no_data	no_data	no_data	no_data
T0104AL044_1	T0104SS094_1	T0104	no_data	no_data	no_data	no_data	no_data	no_data
T0104AL044_1	T0104SS111_1	T0104	no_data	no_data	no_data	no_data	no_data	no_data
T0104AL044_1	T0104SS115_1	T0104	no_data	no_data	no_data	no_data	no_data	no_data
T0104AL044_1	T0104SS137_1	T0104	no_data	no_data	no_data	no_data	no_data	no_data
T0104AL044_1	T0104SS150_1	T0104	no_data	no_data	no_data	no_data	no_data	no_data
T0104AL044_1	T0104SS151_1	T0104	no_data	no_data	no_data	no_data	no_data	no_data
T0104AL044_1	T0104SS197_1	T0104	no_data	no_data	no_data	no_data	no_data	no_data
T0104AL044_1	T0104SS214_1	T0104	no_data	no_data	no_data	no_data	no_data	no_data
T0104AL044_1	T0104SS216_1	T0104	no_data	no_data	no_data	no_data	no_data	no_data
T0104AL044_1	T0104SS248_1	T0104	no_data	no_data	no_data	no_data	no_data	no_data
T0104AL044_1	T0104SS251_1	T0104	no_data	no_data	no_data	no_data	no_data	no_data
T0104AL044_1	T0104SS258_1	T0104	no_data	no_data	no_data	no_data	no_data	no_data
T0104AL044_1	T0104SS273_1	T0104	no_data	no_data	no_data	no_data	no_data	no_data
T0104AL044_1	T0104SS281_1	T0104	no_data	no_data	no_data	no_data	no_data	no_data
T0104AL044_1	T0104SS325_1	T0104	no_data	no_data	no_data	no_data	no_data	no_data
T0104AL044_1	T0104SS342_1	T0104	no_data	no_data	no_data	no_data	no_data	no_data
T0104AL044_1	T0104SS385_1	T0104	no_data	no_data	no_data	no_data	no_data	no_data
T0104AL044_1	T0104SS402_1	T0104	no_data	no_data	no_data	no_data	no_data	no_data
T0104AL044_1	T0104SS453_1	T0104	no_data	no_data	no_data	no_data	no_data	no_data
T0104AL044_1	T0104SS456_1	T0104	no_data	no_data	no_data	no_data	no_data	no_data
T0104AL044_1	T0104SS510_1	T0104	no_data	no_data	no_data	no_data	no_data	no_data
T0104AL044_1	T0104SS530_1	T0104	no_data	no_data	no_data	no_data	no_data	no_data
T0104AL044_1	T0104TS001_1	T0104	no_data	no_data	no_data	no_data	157	no_data
T0104AL044_1	T0104TS002_1	T0104	no_data	no_data	no_data	no_data	124	no_data
T0104AL044_1	T0104TS004_1	T0104	no_data	no_data	no_data	no_data	158	no_data
T0104AL044_1	T0104TS004_2	T0104	no_data	no_data	no_data	no_data	158	no_data
T0104AL044_1	T0104TS004_3	T0104	no_data	no_data	no_data	no_data	158	no_data
T0104AL044_1	T0104TS004_4	T0104	no_data	no_data	no_data	no_data	158	no_data
T0104AL044_1	T0104TS004_5	T0104	no_data	no_data	no_data	no_data	158	no_data
T0104AL044_1	T0104TS012_1	T0104	no_data	no_data	no_data	no_data	119	no_data
T0104AL044_1	T0104TS012_2	T0104	no_data	no_data	no_data	no_data	158	no_data
T0104AL044_1	T0104TS012_3	T0104	no_data	no_data	no_data	no_data	158	no_data
T0104AL044_1	T0104TS012_4	T0104	no_data	no_data	no_data	no_data	158	no_data
T0104AL044_1	T0104TS012_5	T0104	no_data	no_data	no_data	no_data	158	no_data
T0104AL044_1	T0104TS017_1	T0104	no_data	no_data	no_data	no_data	153	no_data
T0104AL044_1	T0104TS018_1u	T0104	no_data	no_data	no_data	no_data	158	no_data
T0104AL044_1	T0104TS023_1	T0104	no_data	no_data	no_data	no_data	158	no_data
T0104AL044_1	T0104TS027_1	T0104	no_data	no_data	no_data	no_data	no_data	no_data
T0104AL044_1	T0104TS028_1	T0104	no_data	no_data	no_data	no_data	158	no_data
T0104AL044_1	T0104TS028_2	T0104	no_data	no_data	no_data	no_data	158	no_data
T0104AL044_1	T0104TS028_3	T0104	no_data	no_data	no_data	no_data	158	no_data
T0104AL044_1	T0104TS028_4	T0104	no_data	no_data	no_data	no_data	158	no_data
T0104AL044_1	T0104TS028_5	T0104	no_data	no_data	no_data	no_data	158	no_data
T0104AL044_1	T0104TS031_1	T0104	no_data	no_data	no_data	no_data	158	no_data
T0104AL044_1	T0104TS032_1	T0104	no_data	no_data	no_data	no_data	149	no_data
T0104AL044_1	T0104TS042_1	T0104	no_data	no_data	no_data	no_data	158	no_data
T0104AL044_1	T0104TS042_2	T0104	no_data	no_data	no_data	no_data	158	no_data
T0104AL044_1	T0104TS045_1	T0104	no_data	no_data	no_data	no_data	158	no_data
T0104AL044_1	T0104TS045_2	T0104	no_data	no_data	no_data	no_data	158	no_data
T0104AL044_1	T0104TS045_3	T0104	no_data	no_data	no_data	no_data	158	no_data
T0104AL044_1	T0104TS045_4	T0104	no_data	no_data	no_data	no_data	158	no_data
T0104AL044_1	T0104TS045_5	T0104	no_data	no_data	no_data	no_data	158	no_data
T0104AL044_1	T0104TS047_1	T0104	no_data	no_data	no_data	no_data	76	no_data
T0104AL044_1	T0104TS047_2	T0104	no_data	no_data	no_data	no_data	76	no_data
T0104AL044_1	T0104TS047_3	T0104	no_data	no_data	no_data	no_data	76	no_data
T0104AL044_1	T0104TS047_4	T0104	no_data	no_data	no_data	no_data	46	no_data
T0104AL044_1	T0104TS047_5	T0104	no_data	no_data	no_data	no_data	46	no_data
T0104AL044_1	T0104TS055_1	T0104	no_data	no_data	no_data	no_data	158	no_data
T0104AL044_1	T0104TS055_2	T0104	no_data	no_data	no_data	no_data	158	no_data
T0104AL044_1	T0104TS055_3	T0104	no_data	no_data	no_data	no_data	158	no_data
T0104AL044_1	T0104TS055_4	T0104	no_data	no_data	no_data	no_data	158	no_data
T0104AL044_1	T0104TS055_5	T0104	no_data	no_data	no_data	no_data	158	no_data
T0104AL044_1	T0104TS058_1	T0104	no_data	no_data	no_data	no_data	158	no_data
T0104AL044_1	T0104TS058_2	T0104	no_data	no_data	no_data	no_data	158	no_data
T0104AL044_1	T0104TS065_1	T0104	no_data	no_data	no_data	no_data	142	no_data
T0104AL044_1	T0104TS080_1	T0104	no_data	no_data	no_data	no_data	158	no_data
T0104AL044_1	T0104TS080_2	T0104	no_data	no_data	no_data	no_data	158	no_data
T0104AL044_1	T0104TS080_3	T0104	no_data	no_data	no_data	no_data	158	no_data
T0104AL044_1	T0104TS080_4	T0104	no_data	no_data	no_data	no_data	158	no_data
T0104AL044_1	T0104TS080_5	T0104	no_data	no_data	no_data	no_data	158	no_data
T0104AL044_1	T0104TS088_1	T0104	no_data	no_data	no_data	no_data	158	no_data
T0104AL044_1	T0104TS088_2	T0104	no_data	no_data	no_data	no_data	158	no_data
T0104AL044_1	T0104TS088_3	T0104	no_data	no_data	no_data	no_data	158	no_data
T0104AL044_1	T0104TS088_4	T0104	no_data	no_data	no_data	no_data	129	no_data
T0104AL044_1	T0104TS088_5	T0104	no_data	no_data	no_data	no_data	158	no_data
T0104AL044_1	T0104TS095_1	T0104	no_data	no_data	no_data	no_data	158	no_data
T0104AL044_1	T0104TS133_2	T0104	no_data	no_data	no_data	no_data	158	no_data
T0104AL044_1	T0104TS137_1	T0104	no_data	no_data	no_data	no_data	no_data	no_data
T0104AL044_1	T0104TS152_1	T0104	no_data	no_data	no_data	no_data	158	no_data
T0104AL044_1	T0104TS152_2	T0104	no_data	no_data	no_data	no_data	158	no_data
T0104AL044_1	T0104TS152_3	T0104	no_data	no_data	no_data	no_data	158	no_data
T0104AL044_1	T0104TS152_4	T0104	no_data	no_data	no_data	no_data	158	no_data
T0104AL044_1	T0104TS155_1	T0104	no_data	no_data	no_data	no_data	158	no_data
T0104AL044_1	T0104TS161_1	T0104	no_data	no_data	no_data	no_data	158	no_data
T0104AL044_1	T0104TS161_2	T0104	no_data	no_data	no_data	no_data	158	no_data
T0104AL044_1	T0104TS161_3	T0104	no_data	no_data	no_data	no_data	158	no_data
T0104AL044_1	T0104TS161_4	T0104	no_data	no_data	no_data	no_data	158	no_data
T0104AL044_1	T0104TS187_2u	T0104	no_data	no_data	no_data	no_data	158	no_data
T0104AL044_1	T0104TS191_1	T0104	no_data	no_data	no_data	no_data	118	no_data
T0104AL044_1	T0104TS191_2	T0104	no_data	no_data	no_data	no_data	157	no_data
T0104AL044_1	T0104TS197_1	T0104	no_data	no_data	no_data	no_data	125	no_data
T0104AL044_1	T0104TS197_2	T0104	no_data	no_data	no_data	no_data	146	no_data
T0104AL044_1	T0104TS216_1	T0104	no_data	no_data	no_data	no_data	158	no_data
T0104AL044_1	T0104TS216_2	T0104	no_data	no_data	no_data	no_data	158	no_data
T0104AL044_1	T0104TS216_3	T0104	no_data	no_data	no_data	no_data	158	no_data
T0104AL044_1	T0104TS216_4	T0104	no_data	no_data	no_data	no_data	158	no_data
T0104AL044_1	T0104TS216_5	T0104	no_data	no_data	no_data	no_data	158	no_data
T0104AL044_1	T0104TS221_1	T0104	no_data	no_data	no_data	no_data	158	no_data
T0104AL044_1	T0104TS221_2	T0104	no_data	no_data	no_data	no_data	158	no_data
T0104AL044_1	T0104TS221_3	T0104	no_data	no_data	no_data	no_data	158	no_data
T0104AL044_1	T0104TS221_4	T0104	no_data	no_data	no_data	no_data	158	no_data
T0104AL044_1	T0104TS221_5	T0104	no_data	no_data	no_data	no_data	158	no_data
T0104AL044_1	T0104TS223_1	T0104	no_data	no_data	no_data	no_data	158	no_data
T0104AL044_1	T0104TS223_2	T0104	no_data	no_data	no_data	no_data	158	no_data
T0104AL044_1	T0104TS255_1	T0104	no_data	no_data	no_data	no_data	158	no_data
T0104AL044_1	T0104TS278_1	T0104	no_data	no_data	no_data	no_data	104	no_data
T0104AL044_1	T0104TS278_2	T0104	no_data	no_data	no_data	no_data	114	no_data
T0104AL044_1	T0104TS278_3	T0104	no_data	no_data	no_data	no_data	100	no_data
T0104AL044_1	T0104TS278_4	T0104	no_data	no_data	no_data	no_data	128	no_data
T0104AL044_1	T0104TS278_5	T0104	no_data	no_data	no_data	no_data	128	no_data
T0104AL044_1	T0104TS328_1	T0104	no_data	no_data	no_data	no_data	no_data	no_data
T0104AL044_1	T0104TS342_1	T0104	no_data	no_data	no_data	no_data	123	no_data
T0104AL044_1	T0104TS352_1	T0104	no_data	no_data	no_data	no_data	155	no_data
T0104AL044_1	T0104TS352_2	T0104	no_data	no_data	no_data	no_data	154	no_data
T0104AL044_1	T0104TS352_3	T0104	no_data	no_data	no_data	no_data	155	no_data
T0104AL044_1	T0104TS354_1	T0104	no_data	no_data	no_data	no_data	158	no_data
T0104AL044_1	T0104TS354_2	T0104	no_data	no_data	no_data	no_data	158	no_data
T0104AL044_1	T0104TS354_3	T0104	no_data	no_data	no_data	no_data	158	no_data
T0104AL044_1	T0104TS354_4	T0104	no_data	no_data	no_data	no_data	158	no_data
T0104AL044_1	T0104TS354_5	T0104	no_data	no_data	no_data	no_data	158	no_data
T0104AL044_1	T0104TS381_1	T0104	no_data	no_data	no_data	no_data	158	no_data
T0104AL044_1	T0104TS381_2	T0104	no_data	no_data	no_data	no_data	158	no_data
T0104AL044_1	T0104TS384_1	T0104	no_data	no_data	no_data	no_data	158	no_data
T0104AL044_1	T0104TS390_1	T0104	no_data	no_data	no_data	no_data	158	no_data
T0104AL044_1	T0104TS390_2	T0104	no_data	no_data	no_data	no_data	158	no_data
T0104AL044_1	T0104TS390_3	T0104	no_data	no_data	no_data	no_data	158	no_data
T0104AL044_1	T0104TS414_1	T0104	no_data	no_data	no_data	no_data	158	no_data
T0104AL044_1	T0104TS455_1u	T0104	no_data	no_data	no_data	no_data	154	no_data
T0104AL044_1	T0104TS457_1	T0104	no_data	no_data	no_data	no_data	157	no_data
T0104AL044_1	T0104TS457_2	T0104	no_data	no_data	no_data	no_data	114	no_data
T0104AL044_1	T0104TS457_3	T0104	no_data	no_data	no_data	no_data	127	no_data
T0104AL044_1	T0104TS459_1	T0104	no_data	no_data	no_data	no_data	88	no_data
T0104AL044_1	T0104TS492_1	T0104	no_data	no_data	no_data	no_data	49	no_data
T0104AL044_1	T0104TS492_2	T0104	no_data	no_data	no_data	no_data	73	no_data
T0104AL044_1	T0104TS492_3	T0104	no_data	no_data	no_data	no_data	102	no_data
T0104AL044_1	T0104TS498_1	T0104	no_data	no_data	no_data	no_data	no_data	no_data
T0104AL044_1	T0104TS498_2	T0104	no_data	no_data	no_data	no_data	no_data	no_data
T0104AL044_1	T0104TS498_3	T0104	no_data	no_data	no_data	no_data	no_data	no_data
T0104AL044_1	T0104TS498_4	T0104	no_data	no_data	no_data	no_data	no_data	no_data
T0104AL044_1	T0104TS498_5	T0104	no_data	no_data	no_data	no_data	no_data	no_data
T0104AL044_1	T0104TS512_1	T0104	no_data	no_data	no_data	no_data	158	no_data
T0104AL044_1	T0104TS512_2	T0104	no_data	no_data	no_data	no_data	158	no_data
T0104AL044_1	T0104TS512_3	T0104	no_data	no_data	no_data	no_data	158	no_data
T0104AL044_2	T0104AL044_3	T0104	no_data	no_data	no_data	no_data	no_data	no_data
T0104AL044_2	T0104AL044_4	T0104	no_data	no_data	no_data	no_data	no_data	no_data
T0104AL044_2	T0104AL044_5	T0104	no_data	no_data	no_data	no_data	no_data	no_data
T0104AL044_2	T0104AL052_1	T0104	no_data	no_data	no_data	no_data	no_data	no_data
T0104AL044_2	T0104AL052_2	T0104	no_data	no_data	no_data	no_data	no_data	no_data
T0104AL044_2	T0104AL052_3	T0104	no_data	no_data	no_data	no_data	no_data	no_data
T0104AL044_2	T0104AL052_4	T0104	no_data	no_data	no_data	no_data	no_data	no_data
T0104AL044_2	T0104AL052_5	T0104	no_data	no_data	no_data	no_data	no_data	no_data
T0104AL044_2	T0104AL073_2	T0104	no_data	no_data	no_data	no_data	no_data	no_data
T0104AL044_2	T0104AL077_1	T0104	no_data	no_data	no_data	no_data	no_data	no_data
T0104AL044_2	T0104AL093_1	T0104	no_data	no_data	no_data	no_data	no_data	no_data
T0104AL044_2	T0104AL093_2	T0104	no_data	no_data	no_data	no_data	no_data	no_data
T0104AL044_2	T0104AL093_3	T0104	no_data	no_data	no_data	no_data	no_data	no_data
T0104AL044_2	T0104AL093_4	T0104	no_data	no_data	no_data	no_data	no_data	no_data
T0104AL044_2	T0104AL093_5	T0104	no_data	no_data	no_data	no_data	no_data	no_data
T0104AL044_2	T0104AL094_1	T0104	no_data	no_data	no_data	no_data	no_data	no_data
T0104AL044_2	T0104AL103_1	T0104	no_data	no_data	no_data	no_data	no_data	no_data
T0104AL044_2	T0104AL103_2	T0104	no_data	no_data	no_data	no_data	no_data	no_data
T0104AL044_2	T0104AL103_3	T0104	no_data	no_data	no_data	no_data	no_data	no_data
T0104AL044_2	T0104AL103_4	T0104	no_data	no_data	no_data	no_data	no_data	no_data
T0104AL044_2	T0104AL103_5	T0104	no_data	no_data	no_data	no_data	no_data	no_data
T0104AL044_2	T0104AL104_1	T0104	no_data	no_data	no_data	no_data	no_data	no_data
T0104AL044_2	T0104AL104_2	T0104	no_data	no_data	no_data	no_data	no_data	no_data
T0104AL044_2	T0104AL104_3	T0104	no_data	no_data	no_data	no_data	no_data	no_data
T0104AL044_2	T0104AL105_1	T0104	no_data	no_data	no_data	no_data	no_data	no_data
T0104AL044_2	T0104AL105_2	T0104	no_data	no_data	no_data	no_data	no_data	no_data
T0104AL044_2	T0104AL105_3	T0104	no_data	no_data	no_data	no_data	no_data	no_data
T0104AL044_2	T0104AL106_1	T0104	no_data	no_data	no_data	no_data	no_data	no_data
T0104AL044_2	T0104AL106_2	T0104	no_data	no_data	no_data	no_data	no_data	no_data
T0104AL044_2	T0104AL106_3	T0104	no_data	no_data	no_data	no_data	no_data	no_data
T0104AL044_2	T0104AL107_1	T0104	no_data	no_data	no_data	no_data	no_data	no_data
T0104AL044_2	T0104AL107_2	T0104	no_data	no_data	no_data	no_data	no_data	no_data
T0104AL044_2	T0104AL107_3	T0104	no_data	no_data	no_data	no_data	no_data	no_data
T0104AL044_2	T0104AL108_1	T0104	no_data	no_data	no_data	no_data	no_data	no_data
T0104AL044_2	T0104AL108_2	T0104	no_data	no_data	no_data	no_data	no_data	no_data
T0104AL044_2	T0104AL111_1	T0104	no_data	no_data	no_data	no_data	no_data	no_data
T0104AL044_2	T0104AL126_1	T0104	no_data	no_data	no_data	no_data	no_data	no_data
T0104AL044_2	T0104AL127_1u	T0104	no_data	no_data	no_data	no_data	no_data	no_data
T0104AL044_2	T0104AL127_2u	T0104	no_data	no_data	no_data	no_data	no_data	no_data
T0104AL044_2	T0104AL127_3u	T0104	no_data	no_data	no_data	no_data	no_data	no_data
T0104AL044_2	T0104AL127_4u	T0104	no_data	no_data	no_data	no_data	no_data	no_data
T0104AL044_2	T0104AL127_5u	T0104	no_data	no_data	no_data	no_data	no_data	no_data
T0104AL044_2	T0104AL132_1	T0104	no_data	no_data	no_data	no_data	no_data	no_data
T0104AL044_2	T0104AL132_2	T0104	no_data	no_data	no_data	no_data	no_data	no_data
T0104AL044_2	T0104AL132_3	T0104	no_data	no_data	no_data	no_data	no_data	no_data
T0104AL044_2	T0104AL132_4	T0104	no_data	no_data	no_data	no_data	no_data	no_data
T0104AL044_2	T0104AL132_5	T0104	no_data	no_data	no_data	no_data	no_data	no_data
T0104AL044_2	T0104AL133_1	T0104	no_data	no_data	no_data	no_data	no_data	no_data
T0104AL044_2	T0104AL137_1	T0104	no_data	no_data	no_data	no_data	no_data	no_data
T0104AL044_2	T0104AL150_1	T0104	no_data	no_data	no_data	no_data	no_data	no_data
T0104AL044_2	T0104AL158_1	T0104	no_data	no_data	no_data	no_data	no_data	no_data
T0104AL044_2	T0104AL158_2	T0104	no_data	no_data	no_data	no_data	no_data	no_data
T0104AL044_2	T0104AL158_3	T0104	no_data	no_data	no_data	no_data	no_data	no_data
T0104AL044_2	T0104AL158_4	T0104	no_data	no_data	no_data	no_data	no_data	no_data
T0104AL044_2	T0104AL158_5	T0104	no_data	no_data	no_data	no_data	no_data	no_data
T0104AL044_2	T0104AL162_1	T0104	no_data	no_data	no_data	no_data	no_data	no_data
T0104AL044_2	T0104AL170_1	T0104	no_data	no_data	no_data	no_data	no_data	no_data
T0104AL044_2	T0104AL170_2	T0104	no_data	no_data	no_data	no_data	no_data	no_data
T0104AL044_2	T0104AL170_3	T0104	no_data	no_data	no_data	no_data	no_data	no_data
T0104AL044_2	T0104AL170_4	T0104	no_data	no_data	no_data	no_data	no_data	no_data
T0104AL044_2	T0104AL170_5	T0104	no_data	no_data	no_data	no_data	no_data	no_data
T0104AL044_2	T0104AL173_1	T0104	no_data	no_data	no_data	no_data	no_data	no_data
T0104AL044_2	T0104AL204_1	T0104	no_data	no_data	no_data	no_data	no_data	no_data
T0104AL044_2	T0104AL220_1	T0104	no_data	no_data	no_data	no_data	no_data	no_data
T0104AL044_2	T0104AL220_2	T0104	no_data	no_data	no_data	no_data	no_data	no_data
T0104AL044_2	T0104AL220_3	T0104	no_data	no_data	no_data	no_data	no_data	no_data
T0104AL044_2	T0104AL220_4	T0104	no_data	no_data	no_data	no_data	no_data	no_data
T0104AL044_2	T0104AL220_5	T0104	no_data	no_data	no_data	no_data	no_data	no_data
T0104AL044_2	T0104AL229_1	T0104	no_data	no_data	no_data	no_data	no_data	no_data
T0104AL044_2	T0104AL248_1	T0104	no_data	no_data	no_data	no_data	no_data	no_data
T0104AL044_2	T0104AL259_1	T0104	no_data	no_data	no_data	no_data	no_data	no_data
T0104AL044_2	T0104AL259_2	T0104	no_data	no_data	no_data	no_data	no_data	no_data
T0104AL044_2	T0104AL259_3	T0104	no_data	no_data	no_data	no_data	no_data	no_data
T0104AL044_2	T0104AL259_4	T0104	no_data	no_data	no_data	no_data	no_data	no_data
T0104AL044_2	T0104AL259_5	T0104	no_data	no_data	no_data	no_data	no_data	no_data
T0104AL044_2	T0104AL260_1	T0104	no_data	no_data	no_data	no_data	no_data	no_data
T0104AL044_2	T0104AL260_2	T0104	no_data	no_data	no_data	no_data	no_data	no_data
T0104AL044_2	T0104AL260_3	T0104	no_data	no_data	no_data	no_data	no_data	no_data
T0104AL044_2	T0104AL260_4	T0104	no_data	no_data	no_data	no_data	no_data	no_data
T0104AL044_2	T0104AL260_5	T0104	no_data	no_data	no_data	no_data	no_data	no_data
T0104AL044_2	T0104AL273_1	T0104	no_data	no_data	no_data	no_data	no_data	no_data
T0104AL044_2	T0104AL273_2	T0104	no_data	no_data	no_data	no_data	no_data	no_data
T0104AL044_2	T0104AL273_3	T0104	no_data	no_data	no_data	no_data	no_data	no_data
T0104AL044_2	T0104AL274_1	T0104	no_data	no_data	no_data	no_data	no_data	no_data
T0104AL044_2	T0104AL274_2	T0104	no_data	no_data	no_data	no_data	no_data	no_data
T0104AL044_2	T0104AL274_3	T0104	no_data	no_data	no_data	no_data	no_data	no_data
T0104AL044_2	T0104AL274_4	T0104	no_data	no_data	no_data	no_data	no_data	no_data
T0104AL044_2	T0104AL274_5	T0104	no_data	no_data	no_data	no_data	no_data	no_data
T0104AL044_2	T0104AL280_1	T0104	no_data	no_data	no_data	no_data	no_data	no_data
T0104AL044_2	T0104AL280_2	T0104	no_data	no_data	no_data	no_data	no_data	no_data
T0104AL044_2	T0104AL280_4	T0104	no_data	no_data	no_data	no_data	no_data	no_data
T0104AL044_2	T0104AL280_5	T0104	no_data	no_data	no_data	no_data	no_data	no_data
T0104AL044_2	T0104AL329_1	T0104	no_data	no_data	no_data	no_data	no_data	no_data
T0104AL044_2	T0104AL329_2	T0104	no_data	no_data	no_data	no_data	no_data	no_data
T0104AL044_2	T0104AL329_3	T0104	no_data	no_data	no_data	no_data	no_data	no_data
T0104AL044_2	T0104AL329_4	T0104	no_data	no_data	no_data	no_data	no_data	no_data
T0104AL044_2	T0104AL331_1	T0104	no_data	no_data	no_data	no_data	no_data	no_data
T0104AL044_2	T0104AL344_1	T0104	no_data	no_data	no_data	no_data	no_data	no_data
T0104AL044_2	T0104AL357_1	T0104	no_data	no_data	no_data	no_data	no_data	no_data
T0104AL044_2	T0104AL357_2	T0104	no_data	no_data	no_data	no_data	no_data	no_data
T0104AL044_2	T0104AL357_3	T0104	no_data	no_data	no_data	no_data	no_data	no_data
T0104AL044_2	T0104AL357_4	T0104	no_data	no_data	no_data	no_data	no_data	no_data
T0104AL044_2	T0104AL357_5	T0104	no_data	no_data	no_data	no_data	no_data	no_data
T0104AL044_2	T0104AL359_1	T0104	no_data	no_data	no_data	no_data	no_data	no_data
T0104AL044_2	T0104AL359_2	T0104	no_data	no_data	no_data	no_data	no_data	no_data
T0104AL044_2	T0104AL361_1	T0104	no_data	no_data	no_data	no_data	no_data	no_data
T0104AL044_2	T0104AL361_2	T0104	no_data	no_data	no_data	no_data	no_data	no_data
T0104AL044_2	T0104AL361_3	T0104	no_data	no_data	no_data	no_data	no_data	no_data
T0104AL044_2	T0104AL361_4	T0104	no_data	no_data	no_data	no_data	no_data	no_data
T0104AL044_2	T0104AL375_1	T0104	no_data	no_data	no_data	no_data	no_data	no_data
T0104AL044_2	T0104AL382_1	T0104	no_data	no_data	no_data	no_data	no_data	no_data
T0104AL044_2	T0104AL389_1	T0104	no_data	no_data	no_data	no_data	no_data	no_data
T0104AL044_2	T0104AL389_2	T0104	no_data	no_data	no_data	no_data	no_data	no_data
T0104AL044_2	T0104AL389_3	T0104	no_data	no_data	no_data	no_data	no_data	no_data
T0104AL044_2	T0104AL389_4	T0104	no_data	no_data	no_data	no_data	no_data	no_data
T0104AL044_2	T0104AL389_5	T0104	no_data	no_data	no_data	no_data	no_data	no_data
T0104AL044_2	T0104AL395_1	T0104	no_data	no_data	no_data	no_data	no_data	no_data
T0104AL044_2	T0104AL395_2	T0104	no_data	no_data	no_data	no_data	no_data	no_data
T0104AL044_2	T0104AL395_3	T0104	no_data	no_data	no_data	no_data	no_data	no_data
T0104AL044_2	T0104AL395_4	T0104	no_data	no_data	no_data	no_data	no_data	no_data
T0104AL044_2	T0104AL395_5	T0104	no_data	no_data	no_data	no_data	no_data	no_data
T0104AL044_2	T0104AL401_1	T0104	no_data	no_data	no_data	no_data	no_data	no_data
T0104AL044_2	T0104AL401_2	T0104	no_data	no_data	no_data	no_data	no_data	no_data
T0104AL044_2	T0104AL401_3	T0104	no_data	no_data	no_data	no_data	no_data	no_data
T0104AL044_2	T0104AL401_4	T0104	no_data	no_data	no_data	no_data	no_data	no_data
T0104AL044_2	T0104AL401_5	T0104	no_data	no_data	no_data	no_data	no_data	no_data
T0104AL044_2	T0104AL405_1	T0104	no_data	no_data	no_data	no_data	no_data	no_data
T0104AL044_2	T0104DR324_1	T0104	no_data	no_data	no_data	no_data	no_data	no_data
T0104AL044_2	T0104RR017_1	T0104	no_data	no_data	no_data	no_data	no_data	no_data
T0104AL044_2	T0104RR392_1	T0104	no_data	no_data	no_data	no_data	no_data	no_data
T0104AL044_2	T0104RR424_1	T0104	no_data	no_data	no_data	no_data	no_data	no_data
T0104AL044_2	T0104SS010_1	T0104	no_data	no_data	no_data	no_data	no_data	no_data
T0104AL044_2	T0104SS017_1	T0104	no_data	no_data	no_data	no_data	no_data	no_data
T0104AL044_2	T0104SS018_1	T0104	no_data	no_data	no_data	no_data	no_data	no_data
T0104AL044_2	T0104SS018_2	T0104	no_data	no_data	no_data	no_data	no_data	no_data
T0104AL044_2	T0104SS027_1	T0104	no_data	no_data	no_data	no_data	no_data	no_data
T0104AL044_2	T0104SS027_2	T0104	no_data	no_data	no_data	no_data	no_data	no_data
T0104AL044_2	T0104SS027_3	T0104	no_data	no_data	no_data	no_data	no_data	no_data
T0104AL044_2	T0104SS027_4	T0104	no_data	no_data	no_data	no_data	no_data	no_data
T0104AL044_2	T0104SS031_1	T0104	no_data	no_data	no_data	no_data	no_data	no_data
T0104AL044_2	T0104SS039_1	T0104	no_data	no_data	no_data	no_data	no_data	no_data
T0104AL044_2	T0104SS052_1	T0104	no_data	no_data	no_data	no_data	no_data	no_data
T0104AL044_2	T0104SS055_1	T0104	no_data	no_data	no_data	no_data	no_data	no_data
T0104AL044_2	T0104SS094_1	T0104	no_data	no_data	no_data	no_data	no_data	no_data
T0104AL044_2	T0104SS111_1	T0104	no_data	no_data	no_data	no_data	no_data	no_data
T0104AL044_2	T0104SS115_1	T0104	no_data	no_data	no_data	no_data	no_data	no_data
T0104AL044_2	T0104SS137_1	T0104	no_data	no_data	no_data	no_data	no_data	no_data
T0104AL044_2	T0104SS150_1	T0104	no_data	no_data	no_data	no_data	no_data	no_data
T0104AL044_2	T0104SS151_1	T0104	no_data	no_data	no_data	no_data	no_data	no_data
T0104AL044_2	T0104SS197_1	T0104	no_data	no_data	no_data	no_data	no_data	no_data
T0104AL044_2	T0104SS214_1	T0104	no_data	no_data	no_data	no_data	no_data	no_data
T0104AL044_2	T0104SS216_1	T0104	no_data	no_data	no_data	no_data	no_data	no_data
T0104AL044_2	T0104SS248_1	T0104	no_data	no_data	no_data	no_data	no_data	no_data
T0104AL044_2	T0104SS251_1	T0104	no_data	no_data	no_data	no_data	no_data	no_data
T0104AL044_2	T0104SS258_1	T0104	no_data	no_data	no_data	no_data	no_data	no_data
T0104AL044_2	T0104SS273_1	T0104	no_data	no_data	no_data	no_data	no_data	no_data
T0104AL044_2	T0104SS281_1	T0104	no_data	no_data	no_data	no_data	no_data	no_data
T0104AL044_2	T0104SS325_1	T0104	no_data	no_data	no_data	no_data	no_data	no_data
T0104AL044_2	T0104SS342_1	T0104	no_data	no_data	no_data	no_data	no_data	no_data
T0104AL044_2	T0104SS385_1	T0104	no_data	no_data	no_data	no_data	no_data	no_data
T0104AL044_2	T0104SS402_1	T0104	no_data	no_data	no_data	no_data	no_data	no_data
T0104AL044_2	T0104SS453_1	T0104	no_data	no_data	no_data	no_data	no_data	no_data
T0104AL044_2	T0104SS456_1	T0104	no_data	no_data	no_data	no_data	no_data	no_data
T0104AL044_2	T0104SS510_1	T0104	no_data	no_data	no_data	no_data	no_data	no_data
T0104AL044_2	T0104SS530_1	T0104	no_data	no_data	no_data	no_data	no_data	no_data
T0104AL044_2	T0104TS001_1	T0104	no_data	no_data	no_data	no_data	157	no_data
T0104AL044_2	T0104TS002_1	T0104	no_data	no_data	no_data	no_data	124	no_data
T0104AL044_2	T0104TS004_1	T0104	no_data	no_data	no_data	no_data	158	no_data
T0104AL044_2	T0104TS004_2	T0104	no_data	no_data	no_data	no_data	158	no_data
T0104AL044_2	T0104TS004_3	T0104	no_data	no_data	no_data	no_data	158	no_data
T0104AL044_2	T0104TS004_4	T0104	no_data	no_data	no_data	no_data	158	no_data
T0104AL044_2	T0104TS004_5	T0104	no_data	no_data	no_data	no_data	158	no_data
T0104AL044_2	T0104TS012_1	T0104	no_data	no_data	no_data	no_data	119	no_data
T0104AL044_2	T0104TS012_2	T0104	no_data	no_data	no_data	no_data	158	no_data
T0104AL044_2	T0104TS012_3	T0104	no_data	no_data	no_data	no_data	158	no_data
T0104AL044_2	T0104TS012_4	T0104	no_data	no_data	no_data	no_data	158	no_data
T0104AL044_2	T0104TS012_5	T0104	no_data	no_data	no_data	no_data	158	no_data
T0104AL044_2	T0104TS017_1	T0104	no_data	no_data	no_data	no_data	153	no_data
T0104AL044_2	T0104TS018_1u	T0104	no_data	no_data	no_data	no_data	158	no_data
T0104AL044_2	T0104TS023_1	T0104	no_data	no_data	no_data	no_data	158	no_data
T0104AL044_2	T0104TS027_1	T0104	no_data	no_data	no_data	no_data	no_data	no_data
T0104AL044_2	T0104TS028_1	T0104	no_data	no_data	no_data	no_data	158	no_data
T0104AL044_2	T0104TS028_2	T0104	no_data	no_data	no_data	no_data	158	no_data
T0104AL044_2	T0104TS028_3	T0104	no_data	no_data	no_data	no_data	158	no_data
T0104AL044_2	T0104TS028_4	T0104	no_data	no_data	no_data	no_data	158	no_data
T0104AL044_2	T0104TS028_5	T0104	no_data	no_data	no_data	no_data	158	no_data
T0104AL044_2	T0104TS031_1	T0104	no_data	no_data	no_data	no_data	158	no_data
T0104AL044_2	T0104TS032_1	T0104	no_data	no_data	no_data	no_data	149	no_data
T0104AL044_2	T0104TS042_1	T0104	no_data	no_data	no_data	no_data	158	no_data
T0104AL044_2	T0104TS042_2	T0104	no_data	no_data	no_data	no_data	158	no_data
T0104AL044_2	T0104TS045_1	T0104	no_data	no_data	no_data	no_data	158	no_data
T0104AL044_2	T0104TS045_2	T0104	no_data	no_data	no_data	no_data	158	no_data
T0104AL044_2	T0104TS045_3	T0104	no_data	no_data	no_data	no_data	158	no_data
T0104AL044_2	T0104TS045_4	T0104	no_data	no_data	no_data	no_data	158	no_data
T0104AL044_2	T0104TS045_5	T0104	no_data	no_data	no_data	no_data	158	no_data
T0104AL044_2	T0104TS047_1	T0104	no_data	no_data	no_data	no_data	76	no_data
T0104AL044_2	T0104TS047_2	T0104	no_data	no_data	no_data	no_data	76	no_data
T0104AL044_2	T0104TS047_3	T0104	no_data	no_data	no_data	no_data	76	no_data
T0104AL044_2	T0104TS047_4	T0104	no_data	no_data	no_data	no_data	46	no_data
T0104AL044_2	T0104TS047_5	T0104	no_data	no_data	no_data	no_data	46	no_data
T0104AL044_2	T0104TS055_1	T0104	no_data	no_data	no_data	no_data	158	no_data
T0104AL044_2	T0104TS055_2	T0104	no_data	no_data	no_data	no_data	158	no_data
T0104AL044_2	T0104TS055_3	T0104	no_data	no_data	no_data	no_data	158	no_data
T0104AL044_2	T0104TS055_4	T0104	no_data	no_data	no_data	no_data	158	no_data
T0104AL044_2	T0104TS055_5	T0104	no_data	no_data	no_data	no_data	158	no_data
T0104AL044_2	T0104TS058_1	T0104	no_data	no_data	no_data	no_data	158	no_data
T0104AL044_2	T0104TS058_2	T0104	no_data	no_data	no_data	no_data	158	no_data
T0104AL044_2	T0104TS065_1	T0104	no_data	no_data	no_data	no_data	142	no_data
T0104AL044_2	T0104TS080_1	T0104	no_data	no_data	no_data	no_data	158	no_data
T0104AL044_2	T0104TS080_2	T0104	no_data	no_data	no_data	no_data	158	no_data
T0104AL044_2	T0104TS080_3	T0104	no_data	no_data	no_data	no_data	158	no_data
T0104AL044_2	T0104TS080_4	T0104	no_data	no_data	no_data	no_data	158	no_data
T0104AL044_2	T0104TS080_5	T0104	no_data	no_data	no_data	no_data	158	no_data
T0104AL044_2	T0104TS088_1	T0104	no_data	no_data	no_data	no_data	158	no_data
T0104AL044_2	T0104TS088_2	T0104	no_data	no_data	no_data	no_data	158	no_data
T0104AL044_2	T0104TS088_3	T0104	no_data	no_data	no_data	no_data	158	no_data
T0104AL044_2	T0104TS088_4	T0104	no_data	no_data	no_data	no_data	129	no_data
T0104AL044_2	T0104TS088_5	T0104	no_data	no_data	no_data	no_data	158	no_data
T0104AL044_2	T0104TS095_1	T0104	no_data	no_data	no_data	no_data	158	no_data
T0104AL044_2	T0104TS133_2	T0104	no_data	no_data	no_data	no_data	158	no_data
T0104AL044_2	T0104TS137_1	T0104	no_data	no_data	no_data	no_data	no_data	no_data
T0104AL044_2	T0104TS152_1	T0104	no_data	no_data	no_data	no_data	158	no_data
T0104AL044_2	T0104TS152_2	T0104	no_data	no_data	no_data	no_data	158	no_data
T0104AL044_2	T0104TS152_3	T0104	no_data	no_data	no_data	no_data	158	no_data
T0104AL044_2	T0104TS152_4	T0104	no_data	no_data	no_data	no_data	158	no_data
T0104AL044_2	T0104TS155_1	T0104	no_data	no_data	no_data	no_data	158	no_data
T0104AL044_2	T0104TS161_1	T0104	no_data	no_data	no_data	no_data	158	no_data
T0104AL044_2	T0104TS161_2	T0104	no_data	no_data	no_data	no_data	158	no_data
T0104AL044_2	T0104TS161_3	T0104	no_data	no_data	no_data	no_data	158	no_data
T0104AL044_2	T0104TS161_4	T0104	no_data	no_data	no_data	no_data	158	no_data
T0104AL044_2	T0104TS187_2u	T0104	no_data	no_data	no_data	no_data	158	no_data
T0104AL044_2	T0104TS191_1	T0104	no_data	no_data	no_data	no_data	118	no_data
T0104AL044_2	T0104TS191_2	T0104	no_data	no_data	no_data	no_data	157	no_data
T0104AL044_2	T0104TS197_1	T0104	no_data	no_data	no_data	no_data	125	no_data
T0104AL044_2	T0104TS197_2	T0104	no_data	no_data	no_data	no_data	146	no_data
T0104AL044_2	T0104TS216_1	T0104	no_data	no_data	no_data	no_data	158	no_data
T0104AL044_2	T0104TS216_2	T0104	no_data	no_data	no_data	no_data	158	no_data
T0104AL044_2	T0104TS216_3	T0104	no_data	no_data	no_data	no_data	158	no_data
T0104AL044_2	T0104TS216_4	T0104	no_data	no_data	no_data	no_data	158	no_data
T0104AL044_2	T0104TS216_5	T0104	no_data	no_data	no_data	no_data	158	no_data
T0104AL044_2	T0104TS221_1	T0104	no_data	no_data	no_data	no_data	158	no_data
T0104AL044_2	T0104TS221_2	T0104	no_data	no_data	no_data	no_data	158	no_data
T0104AL044_2	T0104TS221_3	T0104	no_data	no_data	no_data	no_data	158	no_data
T0104AL044_2	T0104TS221_4	T0104	no_data	no_data	no_data	no_data	158	no_data
T0104AL044_2	T0104TS221_5	T0104	no_data	no_data	no_data	no_data	158	no_data
T0104AL044_2	T0104TS223_1	T0104	no_data	no_data	no_data	no_data	158	no_data
T0104AL044_2	T0104TS223_2	T0104	no_data	no_data	no_data	no_data	158	no_data
T0104AL044_2	T0104TS255_1	T0104	no_data	no_data	no_data	no_data	158	no_data
T0104AL044_2	T0104TS278_1	T0104	no_data	no_data	no_data	no_data	104	no_data
T0104AL044_2	T0104TS278_2	T0104	no_data	no_data	no_data	no_data	114	no_data
T0104AL044_2	T0104TS278_3	T0104	no_data	no_data	no_data	no_data	100	no_data
T0104AL044_2	T0104TS278_4	T0104	no_data	no_data	no_data	no_data	128	no_data
T0104AL044_2	T0104TS278_5	T0104	no_data	no_data	no_data	no_data	128	no_data
T0104AL044_2	T0104TS328_1	T0104	no_data	no_data	no_data	no_data	no_data	no_data
T0104AL044_2	T0104TS342_1	T0104	no_data	no_data	no_data	no_data	123	no_data
T0104AL044_2	T0104TS352_1	T0104	no_data	no_data	no_data	no_data	155	no_data
T0104AL044_2	T0104TS352_2	T0104	no_data	no_data	no_data	no_data	154	no_data
T0104AL044_2	T0104TS352_3	T0104	no_data	no_data	no_data	no_data	155	no_data
T0104AL044_2	T0104TS354_1	T0104	no_data	no_data	no_data	no_data	158	no_data
T0104AL044_2	T0104TS354_2	T0104	no_data	no_data	no_data	no_data	158	no_data
T0104AL044_2	T0104TS354_3	T0104	no_data	no_data	no_data	no_data	158	no_data
T0104AL044_2	T0104TS354_4	T0104	no_data	no_data	no_data	no_data	158	no_data
T0104AL044_2	T0104TS354_5	T0104	no_data	no_data	no_data	no_data	158	no_data
T0104AL044_2	T0104TS381_1	T0104	no_data	no_data	no_data	no_data	158	no_data
T0104AL044_2	T0104TS381_2	T0104	no_data	no_data	no_data	no_data	158	no_data
T0104AL044_2	T0104TS384_1	T0104	no_data	no_data	no_data	no_data	158	no_data
T0104AL044_2	T0104TS390_1	T0104	no_data	no_data	no_data	no_data	158	no_data
T0104AL044_2	T0104TS390_2	T0104	no_data	no_data	no_data	no_data	158	no_data
T0104AL044_2	T0104TS390_3	T0104	no_data	no_data	no_data	no_data	158	no_data
T0104AL044_2	T0104TS414_1	T0104	no_data	no_data	no_data	no_data	158	no_data
T0104AL044_2	T0104TS455_1u	T0104	no_data	no_data	no_data	no_data	154	no_data
T0104AL044_2	T0104TS457_1	T0104	no_data	no_data	no_data	no_data	157	no_data
T0104AL044_2	T0104TS457_2	T0104	no_data	no_data	no_data	no_data	114	no_data
T0104AL044_2	T0104TS457_3	T0104	no_data	no_data	no_data	no_data	127	no_data
T0104AL044_2	T0104TS459_1	T0104	no_data	no_data	no_data	no_data	88	no_data
T0104AL044_2	T0104TS492_1	T0104	no_data	no_data	no_data	no_data	49	no_data
T0104AL044_2	T0104TS492_2	T0104	no_data	no_data	no_data	no_data	73	no_data
T0104AL044_2	T0104TS492_3	T0104	no_data	no_data	no_data	no_data	102	no_data
T0104AL044_2	T0104TS498_1	T0104	no_data	no_data	no_data	no_data	no_data	no_data
T0104AL044_2	T0104TS498_2	T0104	no_data	no_data	no_data	no_data	no_data	no_data
T0104AL044_2	T0104TS498_3	T0104	no_data	no_data	no_data	no_data	no_data	no_data
T0104AL044_2	T0104TS498_4	T0104	no_data	no_data	no_data	no_data	no_data	no_data
T0104AL044_2	T0104TS498_5	T0104	no_data	no_data	no_data	no_data	no_data	no_data
T0104AL044_2	T0104TS512_1	T0104	no_data	no_data	no_data	no_data	158	no_data
T0104AL044_2	T0104TS512_2	T0104	no_data	no_data	no_data	no_data	158	no_data
T0104AL044_2	T0104TS512_3	T0104	no_data	no_data	no_data	no_data	158	no_data
T0104AL044_3	T0104AL044_4	T0104	no_data	no_data	no_data	no_data	no_data	no_data
T0104AL044_3	T0104AL044_5	T0104	no_data	no_data	no_data	no_data	no_data	no_data
T0104AL044_3	T0104AL052_1	T0104	no_data	no_data	no_data	no_data	no_data	no_data
T0104AL044_3	T0104AL052_2	T0104	no_data	no_data	no_data	no_data	no_data	no_data
T0104AL044_3	T0104AL052_3	T0104	no_data	no_data	no_data	no_data	no_data	no_data
T0104AL044_3	T0104AL052_4	T0104	no_data	no_data	no_data	no_data	no_data	no_data
T0104AL044_3	T0104AL052_5	T0104	no_data	no_data	no_data	no_data	no_data	no_data
T0104AL044_3	T0104AL073_2	T0104	no_data	no_data	no_data	no_data	no_data	no_data
T0104AL044_3	T0104AL077_1	T0104	no_data	no_data	no_data	no_data	no_data	no_data
T0104AL044_3	T0104AL093_1	T0104	no_data	no_data	no_data	no_data	no_data	no_data
T0104AL044_3	T0104AL093_2	T0104	no_data	no_data	no_data	no_data	no_data	no_data
T0104AL044_3	T0104AL093_3	T0104	no_data	no_data	no_data	no_data	no_data	no_data
T0104AL044_3	T0104AL093_4	T0104	no_data	no_data	no_data	no_data	no_data	no_data
T0104AL044_3	T0104AL093_5	T0104	no_data	no_data	no_data	no_data	no_data	no_data
T0104AL044_3	T0104AL094_1	T0104	no_data	no_data	no_data	no_data	no_data	no_data
T0104AL044_3	T0104AL103_1	T0104	no_data	no_data	no_data	no_data	no_data	no_data
T0104AL044_3	T0104AL103_2	T0104	no_data	no_data	no_data	no_data	no_data	no_data
T0104AL044_3	T0104AL103_3	T0104	no_data	no_data	no_data	no_data	no_data	no_data
T0104AL044_3	T0104AL103_4	T0104	no_data	no_data	no_data	no_data	no_data	no_data
T0104AL044_3	T0104AL103_5	T0104	no_data	no_data	no_data	no_data	no_data	no_data
T0104AL044_3	T0104AL104_1	T0104	no_data	no_data	no_data	no_data	no_data	no_data
T0104AL044_3	T0104AL104_2	T0104	no_data	no_data	no_data	no_data	no_data	no_data
T0104AL044_3	T0104AL104_3	T0104	no_data	no_data	no_data	no_data	no_data	no_data
T0104AL044_3	T0104AL105_1	T0104	no_data	no_data	no_data	no_data	no_data	no_data
T0104AL044_3	T0104AL105_2	T0104	no_data	no_data	no_data	no_data	no_data	no_data
T0104AL044_3	T0104AL105_3	T0104	no_data	no_data	no_data	no_data	no_data	no_data
T0104AL044_3	T0104AL106_1	T0104	no_data	no_data	no_data	no_data	no_data	no_data
T0104AL044_3	T0104AL106_2	T0104	no_data	no_data	no_data	no_data	no_data	no_data
T0104AL044_3	T0104AL106_3	T0104	no_data	no_data	no_data	no_data	no_data	no_data
T0104AL044_3	T0104AL107_1	T0104	no_data	no_data	no_data	no_data	no_data	no_data
T0104AL044_3	T0104AL107_2	T0104	no_data	no_data	no_data	no_data	no_data	no_data
T0104AL044_3	T0104AL107_3	T0104	no_data	no_data	no_data	no_data	no_data	no_data
T0104AL044_3	T0104AL108_1	T0104	no_data	no_data	no_data	no_data	no_data	no_data
T0104AL044_3	T0104AL108_2	T0104	no_data	no_data	no_data	no_data	no_data	no_data
T0104AL044_3	T0104AL111_1	T0104	no_data	no_data	no_data	no_data	no_data	no_data
T0104AL044_3	T0104AL126_1	T0104	no_data	no_data	no_data	no_data	no_data	no_data
T0104AL044_3	T0104AL127_1u	T0104	no_data	no_data	no_data	no_data	no_data	no_data
T0104AL044_3	T0104AL127_2u	T0104	no_data	no_data	no_data	no_data	no_data	no_data
T0104AL044_3	T0104AL127_3u	T0104	no_data	no_data	no_data	no_data	no_data	no_data
T0104AL044_3	T0104AL127_4u	T0104	no_data	no_data	no_data	no_data	no_data	no_data
T0104AL044_3	T0104AL127_5u	T0104	no_data	no_data	no_data	no_data	no_data	no_data
T0104AL044_3	T0104AL132_1	T0104	no_data	no_data	no_data	no_data	no_data	no_data
T0104AL044_3	T0104AL132_2	T0104	no_data	no_data	no_data	no_data	no_data	no_data
T0104AL044_3	T0104AL132_3	T0104	no_data	no_data	no_data	no_data	no_data	no_data
T0104AL044_3	T0104AL132_4	T0104	no_data	no_data	no_data	no_data	no_data	no_data
T0104AL044_3	T0104AL132_5	T0104	no_data	no_data	no_data	no_data	no_data	no_data
T0104AL044_3	T0104AL133_1	T0104	no_data	no_data	no_data	no_data	no_data	no_data
T0104AL044_3	T0104AL137_1	T0104	no_data	no_data	no_data	no_data	no_data	no_data
T0104AL044_3	T0104AL150_1	T0104	no_data	no_data	no_data	no_data	no_data	no_data
T0104AL044_3	T0104AL158_1	T0104	no_data	no_data	no_data	no_data	no_data	no_data
T0104AL044_3	T0104AL158_2	T0104	no_data	no_data	no_data	no_data	no_data	no_data
T0104AL044_3	T0104AL158_3	T0104	no_data	no_data	no_data	no_data	no_data	no_data
T0104AL044_3	T0104AL158_4	T0104	no_data	no_data	no_data	no_data	no_data	no_data
T0104AL044_3	T0104AL158_5	T0104	no_data	no_data	no_data	no_data	no_data	no_data
T0104AL044_3	T0104AL162_1	T0104	no_data	no_data	no_data	no_data	no_data	no_data
T0104AL044_3	T0104AL170_1	T0104	no_data	no_data	no_data	no_data	no_data	no_data
T0104AL044_3	T0104AL170_2	T0104	no_data	no_data	no_data	no_data	no_data	no_data
T0104AL044_3	T0104AL170_3	T0104	no_data	no_data	no_data	no_data	no_data	no_data
T0104AL044_3	T0104AL170_4	T0104	no_data	no_data	no_data	no_data	no_data	no_data
T0104AL044_3	T0104AL170_5	T0104	no_data	no_data	no_data	no_data	no_data	no_data
T0104AL044_3	T0104AL173_1	T0104	no_data	no_data	no_data	no_data	no_data	no_data
T0104AL044_3	T0104AL204_1	T0104	no_data	no_data	no_data	no_data	no_data	no_data
T0104AL044_3	T0104AL220_1	T0104	no_data	no_data	no_data	no_data	no_data	no_data
T0104AL044_3	T0104AL220_2	T0104	no_data	no_data	no_data	no_data	no_data	no_data
T0104AL044_3	T0104AL220_3	T0104	no_data	no_data	no_data	no_data	no_data	no_data
T0104AL044_3	T0104AL220_4	T0104	no_data	no_data	no_data	no_data	no_data	no_data
T0104AL044_3	T0104AL220_5	T0104	no_data	no_data	no_data	no_data	no_data	no_data
T0104AL044_3	T0104AL229_1	T0104	no_data	no_data	no_data	no_data	no_data	no_data
T0104AL044_3	T0104AL248_1	T0104	no_data	no_data	no_data	no_data	no_data	no_data
T0104AL044_3	T0104AL259_1	T0104	no_data	no_data	no_data	no_data	no_data	no_data
T0104AL044_3	T0104AL259_2	T0104	no_data	no_data	no_data	no_data	no_data	no_data
T0104AL044_3	T0104AL259_3	T0104	no_data	no_data	no_data	no_data	no_data	no_data
T0104AL044_3	T0104AL259_4	T0104	no_data	no_data	no_data	no_data	no_data	no_data
T0104AL044_3	T0104AL259_5	T0104	no_data	no_data	no_data	no_data	no_data	no_data
T0104AL044_3	T0104AL260_1	T0104	no_data	no_data	no_data	no_data	no_data	no_data
T0104AL044_3	T0104AL260_2	T0104	no_data	no_data	no_data	no_data	no_data	no_data
T0104AL044_3	T0104AL260_3	T0104	no_data	no_data	no_data	no_data	no_data	no_data
T0104AL044_3	T0104AL260_4	T0104	no_data	no_data	no_data	no_data	no_data	no_data
T0104AL044_3	T0104AL260_5	T0104	no_data	no_data	no_data	no_data	no_data	no_data
T0104AL044_3	T0104AL273_1	T0104	no_data	no_data	no_data	no_data	no_data	no_data
T0104AL044_3	T0104AL273_2	T0104	no_data	no_data	no_data	no_data	no_data	no_data
T0104AL044_3	T0104AL273_3	T0104	no_data	no_data	no_data	no_data	no_data	no_data
T0104AL044_3	T0104AL274_1	T0104	no_data	no_data	no_data	no_data	no_data	no_data
T0104AL044_3	T0104AL274_2	T0104	no_data	no_data	no_data	no_data	no_data	no_data
T0104AL044_3	T0104AL274_3	T0104	no_data	no_data	no_data	no_data	no_data	no_data
T0104AL044_3	T0104AL274_4	T0104	no_data	no_data	no_data	no_data	no_data	no_data
T0104AL044_3	T0104AL274_5	T0104	no_data	no_data	no_data	no_data	no_data	no_data
T0104AL044_3	T0104AL280_1	T0104	no_data	no_data	no_data	no_data	no_data	no_data
T0104AL044_3	T0104AL280_2	T0104	no_data	no_data	no_data	no_data	no_data	no_data
T0104AL044_3	T0104AL280_4	T0104	no_data	no_data	no_data	no_data	no_data	no_data
T0104AL044_3	T0104AL280_5	T0104	no_data	no_data	no_data	no_data	no_data	no_data
T0104AL044_3	T0104AL329_1	T0104	no_data	no_data	no_data	no_data	no_data	no_data
T0104AL044_3	T0104AL329_2	T0104	no_data	no_data	no_data	no_data	no_data	no_data
T0104AL044_3	T0104AL329_3	T0104	no_data	no_data	no_data	no_data	no_data	no_data
T0104AL044_3	T0104AL329_4	T0104	no_data	no_data	no_data	no_data	no_data	no_data
T0104AL044_3	T0104AL331_1	T0104	no_data	no_data	no_data	no_data	no_data	no_data
T0104AL044_3	T0104AL344_1	T0104	no_data	no_data	no_data	no_data	no_data	no_data
T0104AL044_3	T0104AL357_1	T0104	no_data	no_data	no_data	no_data	no_data	no_data
T0104AL044_3	T0104AL357_2	T0104	no_data	no_data	no_data	no_data	no_data	no_data
T0104AL044_3	T0104AL357_3	T0104	no_data	no_data	no_data	no_data	no_data	no_data
T0104AL044_3	T0104AL357_4	T0104	no_data	no_data	no_data	no_data	no_data	no_data
T0104AL044_3	T0104AL357_5	T0104	no_data	no_data	no_data	no_data	no_data	no_data
T0104AL044_3	T0104AL359_1	T0104	no_data	no_data	no_data	no_data	no_data	no_data
T0104AL044_3	T0104AL359_2	T0104	no_data	no_data	no_data	no_data	no_data	no_data
T0104AL044_3	T0104AL361_1	T0104	no_data	no_data	no_data	no_data	no_data	no_data
T0104AL044_3	T0104AL361_2	T0104	no_data	no_data	no_data	no_data	no_data	no_data
T0104AL044_3	T0104AL361_3	T0104	no_data	no_data	no_data	no_data	no_data	no_data
T0104AL044_3	T0104AL361_4	T0104	no_data	no_data	no_data	no_data	no_data	no_data
T0104AL044_3	T0104AL375_1	T0104	no_data	no_data	no_data	no_data	no_data	no_data
T0104AL044_3	T0104AL382_1	T0104	no_data	no_data	no_data	no_data	no_data	no_data
T0104AL044_3	T0104AL389_1	T0104	no_data	no_data	no_data	no_data	no_data	no_data
T0104AL044_3	T0104AL389_2	T0104	no_data	no_data	no_data	no_data	no_data	no_data
T0104AL044_3	T0104AL389_3	T0104	no_data	no_data	no_data	no_data	no_data	no_data
T0104AL044_3	T0104AL389_4	T0104	no_data	no_data	no_data	no_data	no_data	no_data
T0104AL044_3	T0104AL389_5	T0104	no_data	no_data	no_data	no_data	no_data	no_data
T0104AL044_3	T0104AL395_1	T0104	no_data	no_data	no_data	no_data	no_data	no_data
T0104AL044_3	T0104AL395_2	T0104	no_data	no_data	no_data	no_data	no_data	no_data
T0104AL044_3	T0104AL395_3	T0104	no_data	no_data	no_data	no_data	no_data	no_data
T0104AL044_3	T0104AL395_4	T0104	no_data	no_data	no_data	no_data	no_data	no_data
T0104AL044_3	T0104AL395_5	T0104	no_data	no_data	no_data	no_data	no_data	no_data
T0104AL044_3	T0104AL401_1	T0104	no_data	no_data	no_data	no_data	no_data	no_data
T0104AL044_3	T0104AL401_2	T0104	no_data	no_data	no_data	no_data	no_data	no_data
T0104AL044_3	T0104AL401_3	T0104	no_data	no_data	no_data	no_data	no_data	no_data
T0104AL044_3	T0104AL401_4	T0104	no_data	no_data	no_data	no_data	no_data	no_data
T0104AL044_3	T0104AL401_5	T0104	no_data	no_data	no_data	no_data	no_data	no_data
T0104AL044_3	T0104AL405_1	T0104	no_data	no_data	no_data	no_data	no_data	no_data
T0104AL044_3	T0104DR324_1	T0104	no_data	no_data	no_data	no_data	no_data	no_data
T0104AL044_3	T0104RR017_1	T0104	no_data	no_data	no_data	no_data	no_data	no_data
T0104AL044_3	T0104RR392_1	T0104	no_data	no_data	no_data	no_data	no_data	no_data
T0104AL044_3	T0104RR424_1	T0104	no_data	no_data	no_data	no_data	no_data	no_data
T0104AL044_3	T0104SS010_1	T0104	no_data	no_data	no_data	no_data	no_data	no_data
T0104AL044_3	T0104SS017_1	T0104	no_data	no_data	no_data	no_data	no_data	no_data
T0104AL044_3	T0104SS018_1	T0104	no_data	no_data	no_data	no_data	no_data	no_data
T0104AL044_3	T0104SS018_2	T0104	no_data	no_data	no_data	no_data	no_data	no_data
T0104AL044_3	T0104SS027_1	T0104	no_data	no_data	no_data	no_data	no_data	no_data
T0104AL044_3	T0104SS027_2	T0104	no_data	no_data	no_data	no_data	no_data	no_data
T0104AL044_3	T0104SS027_3	T0104	no_data	no_data	no_data	no_data	no_data	no_data
T0104AL044_3	T0104SS027_4	T0104	no_data	no_data	no_data	no_data	no_data	no_data
T0104AL044_3	T0104SS031_1	T0104	no_data	no_data	no_data	no_data	no_data	no_data
T0104AL044_3	T0104SS039_1	T0104	no_data	no_data	no_data	no_data	no_data	no_data
T0104AL044_3	T0104SS052_1	T0104	no_data	no_data	no_data	no_data	no_data	no_data
T0104AL044_3	T0104SS055_1	T0104	no_data	no_data	no_data	no_data	no_data	no_data
T0104AL044_3	T0104SS094_1	T0104	no_data	no_data	no_data	no_data	no_data	no_data
T0104AL044_3	T0104SS111_1	T0104	no_data	no_data	no_data	no_data	no_data	no_data
T0104AL044_3	T0104SS115_1	T0104	no_data	no_data	no_data	no_data	no_data	no_data
T0104AL044_3	T0104SS137_1	T0104	no_data	no_data	no_data	no_data	no_data	no_data
T0104AL044_3	T0104SS150_1	T0104	no_data	no_data	no_data	no_data	no_data	no_data
T0104AL044_3	T0104SS151_1	T0104	no_data	no_data	no_data	no_data	no_data	no_data
T0104AL044_3	T0104SS197_1	T0104	no_data	no_data	no_data	no_data	no_data	no_data
T0104AL044_3	T0104SS214_1	T0104	no_data	no_data	no_data	no_data	no_data	no_data
T0104AL044_3	T0104SS216_1	T0104	no_data	no_data	no_data	no_data	no_data	no_data
T0104AL044_3	T0104SS248_1	T0104	no_data	no_data	no_data	no_data	no_data	no_data
T0104AL044_3	T0104SS251_1	T0104	no_data	no_data	no_data	no_data	no_data	no_data
T0104AL044_3	T0104SS258_1	T0104	no_data	no_data	no_data	no_data	no_data	no_data
T0104AL044_3	T0104SS273_1	T0104	no_data	no_data	no_data	no_data	no_data	no_data
T0104AL044_3	T0104SS281_1	T0104	no_data	no_data	no_data	no_data	no_data	no_data
T0104AL044_3	T0104SS325_1	T0104	no_data	no_data	no_data	no_data	no_data	no_data
T0104AL044_3	T0104SS342_1	T0104	no_data	no_data	no_data	no_data	no_data	no_data
T0104AL044_3	T0104SS385_1	T0104	no_data	no_data	no_data	no_data	no_data	no_data
T0104AL044_3	T0104SS402_1	T0104	no_data	no_data	no_data	no_data	no_data	no_data
T0104AL044_3	T0104SS453_1	T0104	no_data	no_data	no_data	no_data	no_data	no_data
T0104AL044_3	T0104SS456_1	T0104	no_data	no_data	no_data	no_data	no_data	no_data
T0104AL044_3	T0104SS510_1	T0104	no_data	no_data	no_data	no_data	no_data	no_data
T0104AL044_3	T0104SS530_1	T0104	no_data	no_data	no_data	no_data	no_data	no_data
T0104AL044_3	T0104TS001_1	T0104	no_data	no_data	no_data	no_data	157	no_data
T0104AL044_3	T0104TS002_1	T0104	no_data	no_data	no_data	no_data	124	no_data
T0104AL044_3	T0104TS004_1	T0104	no_data	no_data	no_data	no_data	158	no_data
T0104AL044_3	T0104TS004_2	T0104	no_data	no_data	no_data	no_data	158	no_data
T0104AL044_3	T0104TS004_3	T0104	no_data	no_data	no_data	no_data	158	no_data
T0104AL044_3	T0104TS004_4	T0104	no_data	no_data	no_data	no_data	158	no_data
T0104AL044_3	T0104TS004_5	T0104	no_data	no_data	no_data	no_data	158	no_data
T0104AL044_3	T0104TS012_1	T0104	no_data	no_data	no_data	no_data	119	no_data
T0104AL044_3	T0104TS012_2	T0104	no_data	no_data	no_data	no_data	158	no_data
T0104AL044_3	T0104TS012_3	T0104	no_data	no_data	no_data	no_data	158	no_data
T0104AL044_3	T0104TS012_4	T0104	no_data	no_data	no_data	no_data	158	no_data
T0104AL044_3	T0104TS012_5	T0104	no_data	no_data	no_data	no_data	158	no_data
T0104AL044_3	T0104TS017_1	T0104	no_data	no_data	no_data	no_data	153	no_data
T0104AL044_3	T0104TS018_1u	T0104	no_data	no_data	no_data	no_data	158	no_data
T0104AL044_3	T0104TS023_1	T0104	no_data	no_data	no_data	no_data	158	no_data
T0104AL044_3	T0104TS027_1	T0104	no_data	no_data	no_data	no_data	no_data	no_data
T0104AL044_3	T0104TS028_1	T0104	no_data	no_data	no_data	no_data	158	no_data
T0104AL044_3	T0104TS028_2	T0104	no_data	no_data	no_data	no_data	158	no_data
T0104AL044_3	T0104TS028_3	T0104	no_data	no_data	no_data	no_data	158	no_data
T0104AL044_3	T0104TS028_4	T0104	no_data	no_data	no_data	no_data	158	no_data
T0104AL044_3	T0104TS028_5	T0104	no_data	no_data	no_data	no_data	158	no_data
T0104AL044_3	T0104TS031_1	T0104	no_data	no_data	no_data	no_data	158	no_data
T0104AL044_3	T0104TS032_1	T0104	no_data	no_data	no_data	no_data	149	no_data
T0104AL044_3	T0104TS042_1	T0104	no_data	no_data	no_data	no_data	158	no_data
T0104AL044_3	T0104TS042_2	T0104	no_data	no_data	no_data	no_data	158	no_data
T0104AL044_3	T0104TS045_1	T0104	no_data	no_data	no_data	no_data	158	no_data
T0104AL044_3	T0104TS045_2	T0104	no_data	no_data	no_data	no_data	158	no_data
T0104AL044_3	T0104TS045_3	T0104	no_data	no_data	no_data	no_data	158	no_data
T0104AL044_3	T0104TS045_4	T0104	no_data	no_data	no_data	no_data	158	no_data
T0104AL044_3	T0104TS045_5	T0104	no_data	no_data	no_data	no_data	158	no_data
T0104AL044_3	T0104TS047_1	T0104	no_data	no_data	no_data	no_data	76	no_data
T0104AL044_3	T0104TS047_2	T0104	no_data	no_data	no_data	no_data	76	no_data
T0104AL044_3	T0104TS047_3	T0104	no_data	no_data	no_data	no_data	76	no_data
T0104AL044_3	T0104TS047_4	T0104	no_data	no_data	no_data	no_data	46	no_data
T0104AL044_3	T0104TS047_5	T0104	no_data	no_data	no_data	no_data	46	no_data
T0104AL044_3	T0104TS055_1	T0104	no_data	no_data	no_data	no_data	158	no_data
T0104AL044_3	T0104TS055_2	T0104	no_data	no_data	no_data	no_data	158	no_data
T0104AL044_3	T0104TS055_3	T0104	no_data	no_data	no_data	no_data	158	no_data
T0104AL044_3	T0104TS055_4	T0104	no_data	no_data	no_data	no_data	158	no_data
T0104AL044_3	T0104TS055_5	T0104	no_data	no_data	no_data	no_data	158	no_data
T0104AL044_3	T0104TS058_1	T0104	no_data	no_data	no_data	no_data	158	no_data
T0104AL044_3	T0104TS058_2	T0104	no_data	no_data	no_data	no_data	158	no_data
T0104AL044_3	T0104TS065_1	T0104	no_data	no_data	no_data	no_data	142	no_data
T0104AL044_3	T0104TS080_1	T0104	no_data	no_data	no_data	no_data	158	no_data
T0104AL044_3	T0104TS080_2	T0104	no_data	no_data	no_data	no_data	158	no_data
T0104AL044_3	T0104TS080_3	T0104	no_data	no_data	no_data	no_data	158	no_data
T0104AL044_3	T0104TS080_4	T0104	no_data	no_data	no_data	no_data	158	no_data
T0104AL044_3	T0104TS080_5	T0104	no_data	no_data	no_data	no_data	158	no_data
T0104AL044_3	T0104TS088_1	T0104	no_data	no_data	no_data	no_data	158	no_data
T0104AL044_3	T0104TS088_2	T0104	no_data	no_data	no_data	no_data	158	no_data
T0104AL044_3	T0104TS088_3	T0104	no_data	no_data	no_data	no_data	158	no_data
T0104AL044_3	T0104TS088_4	T0104	no_data	no_data	no_data	no_data	129	no_data
T0104AL044_3	T0104TS088_5	T0104	no_data	no_data	no_data	no_data	158	no_data
T0104AL044_3	T0104TS095_1	T0104	no_data	no_data	no_data	no_data	158	no_data
T0104AL044_3	T0104TS133_2	T0104	no_data	no_data	no_data	no_data	158	no_data
T0104AL044_3	T0104TS137_1	T0104	no_data	no_data	no_data	no_data	no_data	no_data
T0104AL044_3	T0104TS152_1	T0104	no_data	no_data	no_data	no_data	158	no_data
T0104AL044_3	T0104TS152_2	T0104	no_data	no_data	no_data	no_data	158	no_data
T0104AL044_3	T0104TS152_3	T0104	no_data	no_data	no_data	no_data	158	no_data
T0104AL044_3	T0104TS152_4	T0104	no_data	no_data	no_data	no_data	158	no_data
T0104AL044_3	T0104TS155_1	T0104	no_data	no_data	no_data	no_data	158	no_data
T0104AL044_3	T0104TS161_1	T0104	no_data	no_data	no_data	no_data	158	no_data
T0104AL044_3	T0104TS161_2	T0104	no_data	no_data	no_data	no_data	158	no_data
T0104AL044_3	T0104TS161_3	T0104	no_data	no_data	no_data	no_data	158	no_data
T0104AL044_3	T0104TS161_4	T0104	no_data	no_data	no_data	no_data	158	no_data
T0104AL044_3	T0104TS187_2u	T0104	no_data	no_data	no_data	no_data	158	no_data
T0104AL044_3	T0104TS191_1	T0104	no_data	no_data	no_data	no_data	118	no_data
T0104AL044_3	T0104TS191_2	T0104	no_data	no_data	no_data	no_data	157	no_data
T0104AL044_3	T0104TS197_1	T0104	no_data	no_data	no_data	no_data	125	no_data
T0104AL044_3	T0104TS197_2	T0104	no_data	no_data	no_data	no_data	146	no_data
T0104AL044_3	T0104TS216_1	T0104	no_data	no_data	no_data	no_data	158	no_data
T0104AL044_3	T0104TS216_2	T0104	no_data	no_data	no_data	no_data	158	no_data
T0104AL044_3	T0104TS216_3	T0104	no_data	no_data	no_data	no_data	158	no_data
T0104AL044_3	T0104TS216_4	T0104	no_data	no_data	no_data	no_data	158	no_data
T0104AL044_3	T0104TS216_5	T0104	no_data	no_data	no_data	no_data	158	no_data
T0104AL044_3	T0104TS221_1	T0104	no_data	no_data	no_data	no_data	158	no_data
T0104AL044_3	T0104TS221_2	T0104	no_data	no_data	no_data	no_data	158	no_data
T0104AL044_3	T0104TS221_3	T0104	no_data	no_data	no_data	no_data	158	no_data
T0104AL044_3	T0104TS221_4	T0104	no_data	no_data	no_data	no_data	158	no_data
T0104AL044_3	T0104TS221_5	T0104	no_data	no_data	no_data	no_data	158	no_data
T0104AL044_3	T0104TS223_1	T0104	no_data	no_data	no_data	no_data	158	no_data
T0104AL044_3	T0104TS223_2	T0104	no_data	no_data	no_data	no_data	158	no_data
T0104AL044_3	T0104TS255_1	T0104	no_data	no_data	no_data	no_data	158	no_data
T0104AL044_3	T0104TS278_1	T0104	no_data	no_data	no_data	no_data	104	no_data
T0104AL044_3	T0104TS278_2	T0104	no_data	no_data	no_data	no_data	114	no_data
T0104AL044_3	T0104TS278_3	T0104	no_data	no_data	no_data	no_data	100	no_data
T0104AL044_3	T0104TS278_4	T0104	no_data	no_data	no_data	no_data	128	no_data
T0104AL044_3	T0104TS278_5	T0104	no_data	no_data	no_data	no_data	128	no_data
T0104AL044_3	T0104TS328_1	T0104	no_data	no_data	no_data	no_data	no_data	no_data
T0104AL044_3	T0104TS342_1	T0104	no_data	no_data	no_data	no_data	123	no_data
T0104AL044_3	T0104TS352_1	T0104	no_data	no_data	no_data	no_data	155	no_data
T0104AL044_3	T0104TS352_2	T0104	no_data	no_data	no_data	no_data	154	no_data
T0104AL044_3	T0104TS352_3	T0104	no_data	no_data	no_data	no_data	155	no_data
T0104AL044_3	T0104TS354_1	T0104	no_data	no_data	no_data	no_data	158	no_data
T0104AL044_3	T0104TS354_2	T0104	no_data	no_data	no_data	no_data	158	no_data
T0104AL044_3	T0104TS354_3	T0104	no_data	no_data	no_data	no_data	158	no_data
T0104AL044_3	T0104TS354_4	T0104	no_data	no_data	no_data	no_data	158	no_data
T0104AL044_3	T0104TS354_5	T0104	no_data	no_data	no_data	no_data	158	no_data
T0104AL044_3	T0104TS381_1	T0104	no_data	no_data	no_data	no_data	158	no_data
T0104AL044_3	T0104TS381_2	T0104	no_data	no_data	no_data	no_data	158	no_data
T0104AL044_3	T0104TS384_1	T0104	no_data	no_data	no_data	no_data	158	no_data
T0104AL044_3	T0104TS390_1	T0104	no_data	no_data	no_data	no_data	158	no_data
T0104AL044_3	T0104TS390_2	T0104	no_data	no_data	no_data	no_data	158	no_data
T0104AL044_3	T0104TS390_3	T0104	no_data	no_data	no_data	no_data	158	no_data
T0104AL044_3	T0104TS414_1	T0104	no_data	no_data	no_data	no_data	158	no_data
[truncated: 40,486 more rows]
