# Supplementary material for: Addressing the Role of Conformational Diversity in Protein Structure Prediction
Source: PLoS One. 2016 May 9;11(5):e0154923. doi: 10.1371/journal.pone.0154923 (PMC4861349; doi:10.1371/journal.pone.0154923)
Supplement: S1 Dataset — (GZ) [file pone.0154923.s002.gz › Palopoli-Monzon_2016_SI/Structural_alignments/SET_CASP/rmsd_mammoth_T0192.out.cov]

T0192	2F5I_A	T0192	1.42	10.0187	9.8019	170	167	98.2352941176471
T0192	2G3T_A	T0192	1.50	9.9923	9.7771	170	169	99.4117647058823
T0192	2JEV_A	T0192	1.51	10.0719	9.8517	170	169	99.4117647058823
T0192	2B4D_A	T0192	1.68	9.7752	9.5739	170	164	96.4705882352941
T0192	2B5G_A	T0192	1.55	9.8836	9.6754	170	159	93.5294117647059
T0192	2FXF_A	T0192	2.13	9.1243	8.9645	170	168	98.8235294117647
T0192	T0192AL025_1	T0192	2.05	8.3974	8.2840	170	147	86.4705882352941
T0192	T0192AL025_2	T0192	2.38	6.8090	6.7971	170	149	87.6470588235294
T0192	T0192AL025_3	T0192	2.35	6.3654	6.3822	170	133	78.2352941176471
T0192	T0192AL032_1	T0192	2.59	-0.9171	0.2390	170	171	100.588235294118
T0192	T0192AL044_1	T0192	1.53	8.4782	8.3596	170	120	70.5882352941177
T0192	T0192AL054_1	T0192	2.76	6.8916	6.8745	170	153	90
T0192	T0192AL054_2	T0192	2.46	7.2340	7.1949	170	153	90
T0192	T0192AL054_3	T0192	2.44	7.2994	7.2562	170	146	85.8823529411765
T0192	T0192AL056_1	T0192	1.73	8.1335	8.0369	170	119	70
T0192	T0192AL064_1	T0192	1.67	8.1835	8.0837	170	123	72.3529411764706
T0192	T0192AL078_1	T0192	1.85	8.2379	8.1346	170	145	85.2941176470588
T0192	T0192AL090_1	T0192	1.96	8.5049	8.3847	170	145	85.2941176470588
T0192	T0192AL102_1	T0192	2.15	6.7645	6.7555	170	100	58.8235294117647
T0192	T0192AL144_1	T0192	1.71	8.7950	8.6562	170	143	84.1176470588235
T0192	T0192AL144_2	T0192	2.33	6.8287	6.8156	170	137	80.5882352941177
T0192	T0192AL144_3	T0192	2.64	6.4124	6.4261	170	144	84.7058823529412
T0192	T0192AL144_4	T0192	2.47	6.2722	6.2949	170	127	74.7058823529412
T0192	T0192AL144_5	T0192	2.03	6.5524	6.5571	170	135	79.4117647058823
T0192	T0192AL331_1	T0192	1.79	8.6415	8.5125	170	149	87.6470588235294
T0192	T0192AL391_1	T0192	1.39	6.8298	6.8167	170	73	42.9411764705882
T0192	T0192AL397_1	T0192	1.86	8.4402	8.3240	170	130	76.4705882352941
T0192	T0192AL400_1	T0192	1.92	8.6830	8.5513	170	145	85.2941176470588
T0192	T0192AL476_1	T0192	1.82	8.6077	8.4809	170	148	87.0588235294118
T0192	T0192AL524_1	T0192	2.25	6.9873	6.9641	170	147	86.4705882352941
T0192	T0192AL529_1	T0192	1.63	7.5777	7.5166	170	118	69.4117647058823
T0192	T0192AL537_1	T0192	2.45	7.0252	6.9995	170	150	88.2352941176471
T0192	T0192AL537_2	T0192	2.39	7.3966	7.3471	170	144	84.7058823529412
T0192	T0192AL537_3	T0192	1.79	8.5200	8.3988	170	148	87.0588235294118
T0192	T0192AL537_4	T0192	2.52	6.5056	6.5133	170	152	89.4117647058823
T0192	T0192AL537_5	T0192	2.33	6.9451	6.9246	170	146	85.8823529411765
T0192	T0192AL581_1	T0192	2.40	6.8992	6.8816	170	147	86.4705882352941
T0192	T0192DR020_1	T0192	no_data	no_data	no_data	170	no_data	no_data
T0192	T0192DR068_1	T0192	no_data	no_data	no_data	170	no_data	no_data
T0192	T0192DR355_1	T0192	no_data	no_data	no_data	170	no_data	no_data
T0192	T0192DR355_2	T0192	no_data	no_data	no_data	170	no_data	no_data
T0192	T0192DR355_4	T0192	no_data	no_data	no_data	170	no_data	no_data
T0192	T0192DR454_1	T0192	no_data	no_data	no_data	170	no_data	no_data
T0192	T0192DR454_2	T0192	no_data	no_data	no_data	170	no_data	no_data
T0192	T0192DR454_3	T0192	no_data	no_data	no_data	170	no_data	no_data
T0192	T0192RR020_1	T0192	no_data	no_data	no_data	170	no_data	no_data
T0192	T0192RR022_1	T0192	no_data	no_data	no_data	170	no_data	no_data
T0192	T0192RR131_1	T0192	no_data	no_data	no_data	170	no_data	no_data
T0192	T0192RR397_1	T0192	no_data	no_data	no_data	170	no_data	no_data
T0192	T0192RR517_1	T0192	no_data	no_data	no_data	170	no_data	no_data
T0192	T0192RR587_1	T0192	no_data	no_data	no_data	170	no_data	no_data
T0192	T0192SS001_1	T0192	no_data	no_data	no_data	170	no_data	no_data
T0192	T0192SS007_1	T0192	no_data	no_data	no_data	170	no_data	no_data
T0192	T0192SS020_1	T0192	no_data	no_data	no_data	170	no_data	no_data
T0192	T0192SS023_1	T0192	no_data	no_data	no_data	170	no_data	no_data
T0192	T0192SS032_1	T0192	no_data	no_data	no_data	170	no_data	no_data
T0192	T0192SS041_1	T0192	no_data	no_data	no_data	170	no_data	no_data
T0192	T0192SS044_1	T0192	no_data	no_data	no_data	170	no_data	no_data
T0192	T0192SS054_1	T0192	no_data	no_data	no_data	170	no_data	no_data
T0192	T0192SS054_2	T0192	no_data	no_data	no_data	170	no_data	no_data
T0192	T0192SS054_3	T0192	no_data	no_data	no_data	170	no_data	no_data
T0192	T0192SS054_4	T0192	no_data	no_data	no_data	170	no_data	no_data
T0192	T0192SS055_1	T0192	no_data	no_data	no_data	170	no_data	no_data
T0192	T0192SS056_1	T0192	no_data	no_data	no_data	170	no_data	no_data
T0192	T0192SS067_1	T0192	no_data	no_data	no_data	170	no_data	no_data
T0192	T0192SS068_1	T0192	no_data	no_data	no_data	170	no_data	no_data
T0192	T0192SS069_1	T0192	no_data	no_data	no_data	170	no_data	no_data
T0192	T0192SS072_1	T0192	no_data	no_data	no_data	170	no_data	no_data
T0192	T0192SS100_1	T0192	no_data	no_data	no_data	170	no_data	no_data
T0192	T0192SS100_2	T0192	no_data	no_data	no_data	170	no_data	no_data
T0192	T0192SS108_1	T0192	no_data	no_data	no_data	170	no_data	no_data
T0192	T0192SS131_1	T0192	no_data	no_data	no_data	170	no_data	no_data
T0192	T0192SS137_1	T0192	no_data	no_data	no_data	170	no_data	no_data
T0192	T0192SS254_1	T0192	no_data	no_data	no_data	170	no_data	no_data
T0192	T0192SS266_1	T0192	no_data	no_data	no_data	170	no_data	no_data
T0192	T0192SS270_1	T0192	no_data	no_data	no_data	170	no_data	no_data
T0192	T0192SS273_1	T0192	no_data	no_data	no_data	170	no_data	no_data
T0192	T0192SS356_1	T0192	no_data	no_data	no_data	170	no_data	no_data
T0192	T0192SS357_1	T0192	no_data	no_data	no_data	170	no_data	no_data
T0192	T0192SS389_1	T0192	no_data	no_data	no_data	170	no_data	no_data
T0192	T0192SS393_1	T0192	no_data	no_data	no_data	170	no_data	no_data
T0192	T0192SS393_2	T0192	no_data	no_data	no_data	170	no_data	no_data
T0192	T0192SS396_2	T0192	no_data	no_data	no_data	170	no_data	no_data
T0192	T0192SS420_1	T0192	no_data	no_data	no_data	170	no_data	no_data
T0192	T0192SS442_1	T0192	no_data	no_data	no_data	170	no_data	no_data
T0192	T0192SS449_1	T0192	no_data	no_data	no_data	170	no_data	no_data
T0192	T0192SS463_1	T0192	no_data	no_data	no_data	170	no_data	no_data
T0192	T0192SS474_1	T0192	no_data	no_data	no_data	170	no_data	no_data
T0192	T0192SS517_1	T0192	no_data	no_data	no_data	170	no_data	no_data
T0192	T0192SS531_1	T0192	no_data	no_data	no_data	170	no_data	no_data
T0192	T0192SS531_2	T0192	no_data	no_data	no_data	170	no_data	no_data
T0192	T0192SS531_3	T0192	no_data	no_data	no_data	170	no_data	no_data
T0192	T0192SS531_4	T0192	no_data	no_data	no_data	170	no_data	no_data
T0192	T0192SS531_5	T0192	no_data	no_data	no_data	170	no_data	no_data
T0192	T0192TS001_1	T0192	2.15	6.5321	6.5381	170	171	100.588235294118
T0192	T0192TS002_1	T0192	1.96	7.5623	7.5023	170	171	100.588235294118
T0192	T0192TS002_2	T0192	2.59	5.9774	6.0192	170	171	100.588235294118
T0192	T0192TS002_3	T0192	2.65	7.2453	7.2056	170	171	100.588235294118
T0192	T0192TS002_4	T0192	2.63	5.8189	5.8710	170	171	100.588235294118
T0192	T0192TS002_5	T0192	2.40	7.6416	7.5764	170	171	100.588235294118
T0192	T0192TS006_1	T0192	2.26	6.6906	6.6864	170	171	100.588235294118
T0192	T0192TS007_1	T0192	1.73	8.6159	8.4885	170	135	79.4117647058823
T0192	T0192TS007_2	T0192	1.66	8.5221	8.4007	170	135	79.4117647058823
T0192	T0192TS007_3	T0192	1.66	8.4283	8.3129	170	135	79.4117647058823
T0192	T0192TS007_4	T0192	1.75	8.6159	8.4885	170	135	79.4117647058823
T0192	T0192TS007_5	T0192	1.72	8.6159	8.4885	170	135	79.4117647058823
T0192	T0192TS008_1	T0192	2.13	7.8704	7.7906	170	154	90.5882352941177
T0192	T0192TS008_2u	T0192	1.84	8.1259	8.0298	170	154	90.5882352941177
T0192	T0192TS010_1	T0192	2.51	7.7208	7.6506	170	171	100.588235294118
T0192	T0192TS010_2	T0192	2.39	6.6114	6.6123	170	171	100.588235294118
T0192	T0192TS010_3	T0192	2.49	6.0566	6.0933	170	171	100.588235294118
T0192	T0192TS010_4	T0192	2.78	5.8189	5.8710	170	171	100.588235294118
T0192	T0192TS010_5	T0192	2.36	5.8189	5.8710	170	171	100.588235294118
T0192	T0192TS012_1	T0192	2.52	6.2944	6.3157	170	171	100.588235294118
T0192	T0192TS012_2	T0192	2.45	6.3736	6.3898	170	171	100.588235294118
T0192	T0192TS012_3	T0192	2.02	7.6416	7.5764	170	171	100.588235294118
T0192	T0192TS012_4	T0192	2.00	7.3246	7.2797	170	171	100.588235294118
T0192	T0192TS012_5	T0192	2.46	6.7699	6.7606	170	171	100.588235294118
T0192	T0192TS014_1	T0192	2.31	6.7209	6.7147	170	151	88.8235294117647
T0192	T0192TS014_2	T0192	1.78	8.6415	8.5125	170	149	87.6470588235294
T0192	T0192TS014_3	T0192	2.57	6.1791	6.2079	170	137	80.5882352941177
T0192	T0192TS014_4	T0192	2.16	4.9283	5.0390	170	131	77.0588235294118
T0192	T0192TS014_5	T0192	3.04	-0.3178	0.5332	170	146	85.8823529411765
T0192	T0192TS016_1	T0192	2.36	7.8597	7.7806	170	156	91.7647058823529
T0192	T0192TS016_2	T0192	1.83	7.3246	7.2797	170	170	100
T0192	T0192TS016_3	T0192	2.19	6.3736	6.3898	170	170	100
T0192	T0192TS016_4	T0192	2.10	7.5222	7.4646	170	156	91.7647058823529
T0192	T0192TS016_5	T0192	2.21	7.2171	7.1791	170	161	94.7058823529412
T0192	T0192TS020_1	T0192	2.70	7.3246	7.2797	170	171	100.588235294118
T0192	T0192TS021_1	T0192	2.86	-0.6001	0.3803	170	171	100.588235294118
T0192	T0192TS024_1	T0192	1.81	7.5623	7.5023	170	171	100.588235294118
T0192	T0192TS024_2	T0192	2.10	7.1661	7.1314	170	171	100.588235294118
T0192	T0192TS024_3	T0192	2.00	7.5623	7.5023	170	171	100.588235294118
T0192	T0192TS028_1	T0192	1.85	7.2087	7.1712	170	167	98.2352941176471
T0192	T0192TS028_2	T0192	2.16	7.2890	7.2464	170	167	98.2352941176471
T0192	T0192TS028_3	T0192	1.89	7.0481	7.0209	170	167	98.2352941176471
T0192	T0192TS028_4	T0192	2.31	7.3692	7.3215	170	167	98.2352941176471
T0192	T0192TS028_5	T0192	2.44	7.1284	7.0961	170	167	98.2352941176471
T0192	T0192TS029_1	T0192	2.54	6.6906	6.6864	170	171	100.588235294118
T0192	T0192TS034_1	T0192	1.81	8.3467	8.2365	170	153	90
T0192	T0192TS035_1	T0192	1.91	7.8331	7.7557	170	153	90
T0192	T0192TS038_1	T0192	1.80	8.3623	8.2511	170	146	85.8823529411765
T0192	T0192TS038_2	T0192	2.50	6.9590	6.9376	170	140	82.3529411764706
T0192	T0192TS038_3	T0192	2.51	7.1005	7.0700	170	128	75.2941176470588
T0192	T0192TS038_4	T0192	2.23	6.6489	6.6474	170	88	51.7647058823529
T0192	T0192TS038_5	T0192	1.84	4.9777	5.0851	170	82	48.2352941176471
T0192	T0192TS039_1	T0192	1.73	8.5200	8.3988	170	148	87.0588235294118
T0192	T0192TS039_2	T0192	2.26	7.0504	7.0231	170	163	95.8823529411765
T0192	T0192TS039_3	T0192	2.16	6.7236	6.7172	170	163	95.8823529411765
T0192	T0192TS039_4	T0192	2.35	7.3773	7.3291	170	163	95.8823529411765
T0192	T0192TS039_5	T0192	2.93	1.2483	1.6903	170	163	95.8823529411765
T0192	T0192TS040_1	T0192	1.95	7.6530	7.5871	170	155	91.1764705882353
T0192	T0192TS040_2	T0192	2.27	7.7572	7.6847	170	160	94.1176470588235
T0192	T0192TS040_3	T0192	2.40	8.2018	8.1009	170	144	84.7058823529412
T0192	T0192TS040_4	T0192	1.96	8.1972	8.0966	170	156	91.7647058823529
T0192	T0192TS040_5	T0192	1.82	8.2018	8.1009	170	144	84.7058823529412
T0192	T0192TS041_1	T0192	2.38	7.3534	7.3067	170	156	91.7647058823529
T0192	T0192TS045_1	T0192	1.73	8.5200	8.3988	170	148	87.0588235294118
T0192	T0192TS045_2	T0192	2.26	7.0504	7.0231	170	163	95.8823529411765
T0192	T0192TS045_3	T0192	2.16	6.7236	6.7172	170	163	95.8823529411765
T0192	T0192TS045_4	T0192	2.35	7.3773	7.3291	170	163	95.8823529411765
T0192	T0192TS045_5	T0192	2.93	1.2483	1.6903	170	163	95.8823529411765
T0192	T0192TS046_1	T0192	1.97	7.9334	7.8496	170	144	84.7058823529412
T0192	T0192TS046_2	T0192	2.80	6.3251	6.3444	170	146	85.8823529411765
T0192	T0192TS046_3	T0192	2.61	7.0806	7.0514	170	145	85.2941176470588
T0192	T0192TS046_4	T0192	2.55	6.0024	6.0426	170	141	82.9411764705882
T0192	T0192TS046_5	T0192	2.34	5.2791	5.3665	170	155	91.1764705882353
T0192	T0192TS047_1	T0192	2.06	7.7208	7.6506	170	171	100.588235294118
T0192	T0192TS050_1	T0192	2.44	5.3434	5.4266	170	171	100.588235294118
T0192	T0192TS050_2	T0192	3.12	0.9056	1.4065	170	171	100.588235294118
T0192	T0192TS050_3	T0192	2.94	1.1433	1.6022	170	171	100.588235294118
T0192	T0192TS050_4	T0192	2.78	-0.0454	0.7017	170	171	100.588235294118
T0192	T0192TS050_5	T0192	2.52	-1.0756	0.1814	170	171	100.588235294118
T0192	T0192TS052_1	T0192	2.28	-1.6731	0.0441	170	155	91.1764705882353
T0192	T0192TS052_2	T0192	3.11	2.9899	3.2407	170	155	91.1764705882353
T0192	T0192TS052_3	T0192	2.46	-1.3340	0.1070	170	155	91.1764705882353
T0192	T0192TS052_4	T0192	3.17	1.6334	2.0210	170	155	91.1764705882353
T0192	T0192TS052_5	T0192	3.24	0.3616	0.9847	170	155	91.1764705882353
T0192	T0192TS053_1	T0192	2.39	6.7204	6.7143	170	155	91.1764705882353
T0192	T0192TS053_2	T0192	2.49	6.5508	6.5556	170	155	91.1764705882353
T0192	T0192TS053_3	T0192	2.51	7.0628	7.0347	170	153	90
T0192	T0192TS053_4	T0192	2.58	6.8052	6.7936	170	155	91.1764705882353
T0192	T0192TS053_5	T0192	2.40	6.2519	6.2759	170	154	90.5882352941177
T0192	T0192TS065_1	T0192	2.26	6.4137	6.4273	170	146	85.8823529411765
T0192	T0192TS065_2	T0192	1.80	8.2569	8.1525	170	138	81.1764705882353
T0192	T0192TS065_3_1	T0192	2.34	6.3665	6.3832	170	131	77.0588235294118
T0192	T0192TS065_3_2	T0192	0.51	-2.7135	0.0002	170	24	14.1176470588235
T0192	T0192TS065_4_1	T0192	2.34	6.3665	6.3832	170	131	77.0588235294118
T0192	T0192TS065_4_2	T0192	1.23	-1.6411	0.0485	170	13	7.64705882352941
T0192	T0192TS065_5	T0192	2.34	6.3665	6.3832	170	131	77.0588235294118
T0192	T0192TS067_1	T0192	1.90	7.7852	7.7109	170	154	90.5882352941177
T0192	T0192TS070_1	T0192	2.45	7.3340	7.2885	170	138	81.1764705882353
T0192	T0192TS070_2	T0192	1.99	6.2925	6.3139	170	153	90
T0192	T0192TS070_3	T0192	1.88	8.4159	8.3013	170	145	85.2941176470588
T0192	T0192TS070_4	T0192	2.41	5.9363	5.9808	170	149	87.6470588235294
T0192	T0192TS070_5	T0192	2.31	5.8344	5.8855	170	156	91.7647058823529
T0192	T0192TS071_1	T0192	1.88	8.4159	8.3013	170	145	85.2941176470588
T0192	T0192TS071_2	T0192	1.99	6.2925	6.3139	170	153	90
T0192	T0192TS071_3	T0192	2.36	7.4157	7.3650	170	140	82.3529411764706
T0192	T0192TS071_4	T0192	2.41	5.9363	5.9808	170	149	87.6470588235294
T0192	T0192TS071_5	T0192	2.52	6.5493	6.5541	170	153	90
T0192	T0192TS080_1	T0192	3.14	5.7397	5.7969	170	171	100.588235294118
T0192	T0192TS084_1	T0192	2.69	6.3736	6.3898	170	170	100
T0192	T0192TS086_1	T0192	2.41	7.3340	7.2885	170	138	81.1764705882353
T0192	T0192TS086_2_1	T0192	2.41	7.3340	7.2885	170	138	81.1764705882353
T0192	T0192TS086_2_2	T0192	0.53	-1.6411	0.0485	170	13	7.64705882352941
T0192	T0192TS086_3_1	T0192	2.41	7.3340	7.2885	170	138	81.1764705882353
T0192	T0192TS086_3_2	T0192	3.05	-3.0082	0.0000	170	10	5.88235294117647
T0192	T0192TS086_4_1	T0192	2.55	6.9418	6.9214	170	131	77.0588235294118
T0192	T0192TS086_4_2	T0192	1.64	-1.2654	0.1244	170	33	19.4117647058824
T0192	T0192TS086_5	T0192	1.92	8.1124	8.0171	170	144	84.7058823529412
T0192	T0192TS093_1	T0192	2.05	8.4005	8.2869	170	157	92.3529411764706
T0192	T0192TS093_2	T0192	2.07	8.2326	8.1296	170	157	92.3529411764706
T0192	T0192TS096_1	T0192	2.07	7.4590	7.4056	170	163	95.8823529411765
T0192	T0192TS098_1	T0192	0.88	4.3799	4.5277	170	37	21.7647058823529
T0192	T0192TS099_1	T0192	2.09	7.7852	7.7109	170	154	90.5882352941177
T0192	T0192TS099_2	T0192	2.13	8.3808	8.2684	170	144	84.7058823529412
T0192	T0192TS099_3	T0192	2.04	8.5685	8.4442	170	139	81.7647058823529
T0192	T0192TS100_1	T0192	2.54	6.4124	6.4261	170	144	84.7058823529412
T0192	T0192TS100_2	T0192	2.11	7.9696	7.8835	170	159	93.5294117647059
T0192	T0192TS100_3	T0192	2.34	6.9590	6.9376	170	140	82.3529411764706
T0192	T0192TS100_4	T0192	2.15	8.0528	7.9614	170	159	93.5294117647059
T0192	T0192TS100_5	T0192	2.49	5.9111	5.9572	170	154	90.5882352941177
T0192	T0192TS105_1	T0192	1.79	8.6280	8.4999	170	146	85.8823529411765
T0192	T0192TS108_1	T0192	2.91	-0.4014	0.4855	170	155	91.1764705882353
T0192	T0192TS110_1	T0192	2.18	7.3246	7.2797	170	171	100.588235294118
T0192	T0192TS112_1	T0192	2.43	7.1407	7.1076	170	157	92.3529411764706
T0192	T0192TS112_2	T0192	2.05	7.5606	7.5006	170	157	92.3529411764706
T0192	T0192TS112_3	T0192	2.28	7.8597	7.7806	170	156	91.7647058823529
T0192	T0192TS112_4	T0192	2.31	7.3534	7.3067	170	156	91.7647058823529
T0192	T0192TS132_1	T0192	2.24	-1.3134	0.1121	170	171	100.588235294118
T0192	T0192TS135_1	T0192	1.68	8.5338	8.4117	170	138	81.1764705882353
T0192	T0192TS135_2	T0192	2.45	7.3796	7.3312	170	130	76.4705882352941
T0192	T0192TS135_3	T0192	2.65	-0.7187	0.3235	170	152	89.4117647058823
T0192	T0192TS135_4	T0192	1.91	1.9843	2.3300	170	55	32.3529411764706
T0192	T0192TS135_5	T0192	2.56	-0.1503	0.6346	170	164	96.4705882352941
T0192	T0192TS138_1	T0192	2.39	6.7204	6.7143	170	155	91.1764705882353
T0192	T0192TS138_2	T0192	2.49	6.5508	6.5556	170	155	91.1764705882353
T0192	T0192TS138_3	T0192	2.51	7.0628	7.0347	170	153	90
T0192	T0192TS138_4	T0192	2.58	6.8052	6.7936	170	155	91.1764705882353
T0192	T0192TS138_5	T0192	2.40	6.2519	6.2759	170	154	90.5882352941177
T0192	T0192TS139_1	T0192	2.28	-1.6731	0.0441	170	155	91.1764705882353
T0192	T0192TS139_2	T0192	3.11	2.9899	3.2407	170	155	91.1764705882353
T0192	T0192TS139_3	T0192	2.46	-1.3340	0.1070	170	155	91.1764705882353
T0192	T0192TS139_4	T0192	3.17	1.6334	2.0210	170	155	91.1764705882353
T0192	T0192TS139_5	T0192	3.24	0.3616	0.9847	170	155	91.1764705882353
T0192	T0192TS142_1	T0192	2.11	5.6604	5.7228	170	171	100.588235294118
T0192	T0192TS153_1	T0192	1.84	7.2890	7.2464	170	167	98.2352941176471
T0192	T0192TS153_2	T0192	1.97	7.0481	7.0209	170	167	98.2352941176471
T0192	T0192TS153_3	T0192	1.93	7.2476	7.2076	170	168	98.8235294117647
T0192	T0192TS168_1	T0192	2.06	8.0058	7.9173	170	160	94.1176470588235
T0192	T0192TS168_2	T0192	2.58	6.7647	6.7557	170	150	88.2352941176471
T0192	T0192TS168_3	T0192	2.55	6.7213	6.7151	170	159	93.5294117647059
T0192	T0192TS168_4	T0192	2.01	8.4199	8.3051	170	160	94.1176470588235
T0192	T0192TS168_5	T0192	2.07	7.8058	7.7301	170	143	84.1176470588235
T0192	T0192TS169_1	T0192	1.81	7.8957	7.8143	170	143	84.1176470588235
T0192	T0192TS169_2	T0192	1.84	7.8439	7.7659	170	144	84.7058823529412
T0192	T0192TS169_3	T0192	2.59	5.2015	5.2941	170	167	98.2352941176471
T0192	T0192TS169_4	T0192	2.54	6.8136	6.8015	170	145	85.2941176470588
T0192	T0192TS169_5	T0192	2.58	6.7647	6.7557	170	150	88.2352941176471
T0192	T0192TS170_1	T0192	2.16	7.3246	7.2797	170	171	100.588235294118
T0192	T0192TS180_1	T0192	2.23	6.7950	6.7840	170	132	77.6470588235294
T0192	T0192TS183_1	T0192	1.76	8.6415	8.5125	170	149	87.6470588235294
T0192	T0192TS188_1	T0192	2.50	-0.7586	0.3054	170	171	100.588235294118
T0192	T0192TS189_1	T0192	2.23	7.1282	7.0959	170	144	84.7058823529412
T0192	T0192TS189_2	T0192	1.70	8.4767	8.3582	170	139	81.7647058823529
T0192	T0192TS189_3	T0192	2.37	6.6996	6.6948	170	132	77.6470588235294
T0192	T0192TS194_1	T0192	1.76	8.6415	8.5125	170	149	87.6470588235294
T0192	T0192TS194_2	T0192	2.28	7.0252	6.9995	170	150	88.2352941176471
T0192	T0192TS194_3	T0192	2.35	6.6008	6.6024	170	134	78.8235294117647
T0192	T0192TS194_4	T0192	2.55	6.9492	6.9284	170	144	84.7058823529412
T0192	T0192TS194_5	T0192	2.01	6.2436	6.2682	170	150	88.2352941176471
T0192	T0192TS195_1	T0192	1.78	8.6954	8.5630	170	148	87.0588235294118
T0192	T0192TS195_2	T0192	1.60	8.4061	8.2921	170	137	80.5882352941177
T0192	T0192TS195_3	T0192	2.41	7.5755	7.5146	170	144	84.7058823529412
T0192	T0192TS195_4	T0192	2.44	6.0645	6.1007	170	148	87.0588235294118
T0192	T0192TS195_5	T0192	2.33	3.0115	3.2605	170	161	94.7058823529412
T0192	T0192TS196_1	T0192	1.80	8.3623	8.2511	170	146	85.8823529411765
T0192	T0192TS196_2	T0192	2.50	6.9590	6.9376	170	140	82.3529411764706
T0192	T0192TS196_3	T0192	1.84	4.9777	5.0851	170	82	48.2352941176471
T0192	T0192TS196_4	T0192	2.51	7.1005	7.0700	170	128	75.2941176470588
T0192	T0192TS196_5	T0192	2.14	6.1949	6.2226	170	111	65.2941176470588
T0192	T0192TS202_1	T0192	1.82	7.3692	7.3215	170	167	98.2352941176471
T0192	T0192TS202_2	T0192	2.30	7.1284	7.0961	170	167	98.2352941176471
T0192	T0192TS202_3	T0192	1.91	8.0918	7.9979	170	167	98.2352941176471
T0192	T0192TS202_4	T0192	2.23	5.9241	5.9694	170	167	98.2352941176471
T0192	T0192TS202_5	T0192	2.66	6.0044	6.0445	170	167	98.2352941176471
T0192	T0192TS203_1	T0192	1.70	7.2995	7.2563	170	161	94.7058823529412
T0192	T0192TS207_1	T0192	1.77	8.6618	8.5315	170	147	86.4705882352941
T0192	T0192TS207_2	T0192	2.78	6.8677	6.8521	170	140	82.3529411764706
T0192	T0192TS207_3	T0192	2.37	6.5620	6.5661	170	129	75.8823529411765
T0192	T0192TS207_4	T0192	2.55	6.7217	6.7155	170	149	87.6470588235294
T0192	T0192TS207_5	T0192	2.03	6.4722	6.4820	170	125	73.5294117647059
T0192	T0192TS208_1	T0192	1.73	8.7051	8.5720	170	143	84.1176470588235
T0192	T0192TS208_2	T0192	2.24	7.2994	7.2562	170	146	85.8823529411765
T0192	T0192TS208_3	T0192	2.51	6.2706	6.2935	170	131	77.0588235294118
T0192	T0192TS208_4	T0192	2.51	7.2610	7.2202	170	134	78.8235294117647
T0192	T0192TS208_5	T0192	2.37	7.3028	7.2593	170	135	79.4117647058823
T0192	T0192TS209_1	T0192	1.76	8.6415	8.5125	170	149	87.6470588235294
T0192	T0192TS209_2	T0192	2.35	6.6008	6.6024	170	134	78.8235294117647
T0192	T0192TS209_3	T0192	2.28	7.0252	6.9995	170	150	88.2352941176471
T0192	T0192TS209_4	T0192	2.38	6.8287	6.8156	170	137	80.5882352941177
T0192	T0192TS209_5	T0192	2.40	6.4110	6.4248	170	138	81.1764705882353
T0192	T0192TS214_1	T0192	2.92	1.4603	1.8711	170	170	100
T0192	T0192TS221_1	T0192	1.77	8.6077	8.4809	170	148	87.0588235294118
T0192	T0192TS221_2	T0192	2.74	7.0077	6.9832	170	139	81.7647058823529
T0192	T0192TS221_3	T0192	2.71	6.4586	6.4694	170	135	79.4117647058823
T0192	T0192TS221_4	T0192	2.00	7.3087	7.2648	170	126	74.1176470588235
T0192	T0192TS221_5	T0192	2.09	6.3850	6.4004	170	119	70
T0192	T0192TS222_1	T0192	2.68	7.1322	7.0996	170	163	95.8823529411765
T0192	T0192TS222_2	T0192	2.26	7.0504	7.0231	170	163	95.8823529411765
T0192	T0192TS223_1	T0192	1.85	7.4038	7.3539	170	170	100
T0192	T0192TS224_1	T0192	2.04	7.3246	7.2797	170	171	100.588235294118
T0192	T0192TS226_1	T0192	2.55	6.2069	6.2339	170	153	90
T0192	T0192TS226_2	T0192	2.31	6.7209	6.7147	170	151	88.8235294117647
T0192	T0192TS226_3	T0192	2.36	6.5047	6.5124	170	136	80
T0192	T0192TS226_4	T0192	2.41	6.4637	6.4741	170	153	90
T0192	T0192TS226_5	T0192	1.78	8.6415	8.5125	170	149	87.6470588235294
T0192	T0192TS227_1	T0192	2.18	6.9801	6.9573	170	151	88.8235294117647
T0192	T0192TS228_1	T0192	1.84	7.9494	7.8645	170	163	95.8823529411765
T0192	T0192TS228_2	T0192	2.12	7.4831	7.4281	170	171	100.588235294118
T0192	T0192TS229_1	T0192	1.76	8.4509	8.3340	170	146	85.8823529411765
T0192	T0192TS229_2	T0192	2.35	7.0864	7.0568	170	143	84.1176470588235
T0192	T0192TS229_3	T0192	2.49	6.8111	6.7991	170	147	86.4705882352941
T0192	T0192TS229_4	T0192	2.35	6.5524	6.5571	170	135	79.4117647058823
T0192	T0192TS229_5	T0192	2.07	6.9965	6.9726	170	143	84.1176470588235
T0192	T0192TS230_1	T0192	2.42	7.1835	7.1477	170	141	82.9411764705882
T0192	T0192TS230_2	T0192	2.22	7.8195	7.7430	170	141	82.9411764705882
T0192	T0192TS230_3	T0192	1.76	8.6830	8.5513	170	145	85.2941176470588
T0192	T0192TS230_4	T0192	2.56	6.8677	6.8521	170	140	82.3529411764706
T0192	T0192TS230_5	T0192	2.54	6.6794	6.6759	170	146	85.8823529411765
T0192	T0192TS233_1	T0192	1.71	8.7950	8.6562	170	143	84.1176470588235
T0192	T0192TS233_2	T0192	2.15	6.8395	6.8258	170	133	78.2352941176471
T0192	T0192TS233_3	T0192	2.64	6.4124	6.4261	170	144	84.7058823529412
T0192	T0192TS233_4	T0192	2.47	6.2722	6.2949	170	127	74.7058823529412
T0192	T0192TS233_5	T0192	2.02	6.5065	6.5142	170	134	78.8235294117647
T0192	T0192TS234_1	T0192	1.86	8.1486	8.0510	170	157	92.3529411764706
T0192	T0192TS242_1	T0192	1.86	8.1486	8.0510	170	157	92.3529411764706
T0192	T0192TS246_1	T0192	2.34	7.4038	7.3539	170	171	100.588235294118
T0192	T0192TS264_1	T0192	2.89	6.8052	6.7936	170	155	91.1764705882353
T0192	T0192TS265_1	T0192	2.03	7.2453	7.2056	170	171	100.588235294118
T0192	T0192TS267_1	T0192	2.50	7.2644	7.2234	170	158	92.9411764705882
T0192	T0192TS267_2	T0192	2.56	6.6792	6.6757	170	158	92.9411764705882
T0192	T0192TS267_3	T0192	2.65	6.7628	6.7539	170	158	92.9411764705882
T0192	T0192TS267_4	T0192	2.68	7.3480	7.3016	170	158	92.9411764705882
T0192	T0192TS267_5	T0192	2.37	6.9300	6.9104	170	158	92.9411764705882
T0192	T0192TS270_1	T0192	2.53	2.8867	3.1461	170	171	100.588235294118
T0192	T0192TS270_2	T0192	3.05	-1.1549	0.1560	170	171	100.588235294118
T0192	T0192TS270_3	T0192	2.06	2.1735	2.4990	170	171	100.588235294118
T0192	T0192TS270_4	T0192	2.89	2.4113	2.7131	170	171	100.588235294118
T0192	T0192TS282_1	T0192	1.81	8.5463	8.4234	170	133	78.2352941176471
T0192	T0192TS282_2	T0192	2.62	-0.1649	0.6255	170	140	82.3529411764706
T0192	T0192TS282_3	T0192	2.67	-1.3440	0.1046	170	106	62.3529411764706
T0192	T0192TS283_1	T0192	2.70	-1.9305	0.0185	170	157	92.3529411764706
T0192	T0192TS283_2	T0192	2.81	-1.0505	0.1899	170	165	97.0588235294118
T0192	T0192TS283_3	T0192	2.74	-0.7265	0.3199	170	165	97.0588235294118
T0192	T0192TS283_4	T0192	2.90	-0.5790	0.3909	170	167	98.2352941176471
T0192	T0192TS283_5	T0192	2.95	0.1436	0.8289	170	167	98.2352941176471
T0192	T0192TS286_1	T0192	1.77	8.6077	8.4809	170	148	87.0588235294118
T0192	T0192TS288_1	T0192	1.78	7.9332	7.8494	170	158	92.9411764705882
T0192	T0192TS290_1	T0192	1.99	6.2925	6.3139	170	153	90
T0192	T0192TS290_2	T0192	1.76	8.6415	8.5125	170	149	87.6470588235294
T0192	T0192TS290_3	T0192	2.38	7.4594	7.4059	170	150	88.2352941176471
T0192	T0192TS290_4	T0192	2.52	6.5493	6.5541	170	153	90
T0192	T0192TS290_5	T0192	2.35	6.6008	6.6024	170	134	78.8235294117647
T0192	T0192TS291_1	T0192	1.85	8.7831	8.6451	170	148	87.0588235294118
T0192	T0192TS291_2	T0192	2.36	6.6951	6.6906	170	134	78.8235294117647
T0192	T0192TS291_3	T0192	2.44	6.4575	6.4683	170	137	80.5882352941177
T0192	T0192TS291_4	T0192	2.56	6.3850	6.4004	170	119	70
T0192	T0192TS291_5	T0192	2.37	6.0500	6.0871	170	142	83.5294117647059
T0192	T0192TS292_1	T0192	2.54	-1.2341	0.1329	170	171	100.588235294118
T0192	T0192TS292_2	T0192	2.75	-0.2831	0.5536	170	171	100.588235294118
T0192	T0192TS292_3	T0192	2.50	-0.7586	0.3054	170	171	100.588235294118
T0192	T0192TS292_4	T0192	3.02	-1.0756	0.1814	170	171	100.588235294118
T0192	T0192TS292_5	T0192	2.92	-0.1246	0.6508	170	171	100.588235294118
T0192	T0192TS300_1	T0192	2.61	-0.0735	0.6835	170	140	82.3529411764706
T0192	T0192TS300_2	T0192	1.54	-1.6979	0.0409	170	134	78.8235294117647
T0192	T0192TS300_3	T0192	1.79	8.5883	8.4627	170	150	88.2352941176471
T0192	T0192TS300_4	T0192	2.90	0.2918	0.9339	170	140	82.3529411764706
T0192	T0192TS300_5	T0192	2.93	0.1436	0.8289	170	167	98.2352941176471
T0192	T0192TS301_1	T0192	1.93	7.6416	7.5764	170	171	100.588235294118
T0192	T0192TS309_1	T0192	1.76	8.6415	8.5125	170	149	87.6470588235294
T0192	T0192TS309_2	T0192	2.69	7.0806	7.0514	170	145	85.2941176470588
T0192	T0192TS309_3	T0192	2.36	6.5047	6.5124	170	136	80
T0192	T0192TS309_4	T0192	2.67	7.1282	7.0959	170	144	84.7058823529412
T0192	T0192TS309_5	T0192	2.55	6.5916	6.5938	170	152	89.4117647058823
T0192	T0192TS329_1	T0192	2.36	8.1972	8.0966	170	156	91.7647058823529
T0192	T0192TS347_1	T0192	1.92	8.7288	8.5942	170	149	87.6470588235294
T0192	T0192TS351_1	T0192	2.36	6.4529	6.4640	170	171	100.588235294118
T0192	T0192TS359_1	T0192	2.36	6.9315	6.9118	170	156	91.7647058823529
T0192	T0192TS362_1	T0192	1.85	8.2379	8.1346	170	145	85.2941176470588
T0192	T0192TS362_2	T0192	2.41	7.2832	7.2410	170	130	76.4705882352941
T0192	T0192TS362_3	T0192	2.37	6.6951	6.6906	170	134	78.8235294117647
T0192	T0192TS362_4	T0192	1.94	6.5467	6.5517	170	98	57.6470588235294
T0192	T0192TS362_5	T0192	2.00	7.2610	7.2202	170	134	78.8235294117647
T0192	T0192TS368_1	T0192	2.20	7.0869	7.0572	170	171	100.588235294118
T0192	T0192TS373_1	T0192	2.61	6.7699	6.7606	170	171	100.588235294118
T0192	T0192TS373_2	T0192	2.49	6.9284	6.9089	170	171	100.588235294118
T0192	T0192TS373_3	T0192	2.74	6.8491	6.8347	170	171	100.588235294118
T0192	T0192TS373_4	T0192	2.87	5.9774	6.0192	170	171	100.588235294118
T0192	T0192TS377_1	T0192	2.50	7.0292	7.0032	170	148	87.0588235294118
T0192	T0192TS377_2	T0192	3.20	-0.9171	0.2390	170	171	100.588235294118
T0192	T0192TS377_3	T0192	2.41	8.2569	8.1525	170	138	81.1764705882353
T0192	T0192TS378_1	T0192	1.65	8.3704	8.2587	170	136	80
T0192	T0192TS378_2	T0192	2.02	6.1060	6.1395	170	147	86.4705882352941
T0192	T0192TS378_3	T0192	2.11	7.0292	7.0032	170	133	78.2352941176471
T0192	T0192TS378_4	T0192	2.54	6.8975	6.8800	170	130	76.4705882352941
T0192	T0192TS378_5	T0192	2.68	6.1371	6.1686	170	97	57.0588235294118
T0192	T0192TS384_1	T0192	2.91	5.5812	5.6488	170	171	100.588235294118
T0192	T0192TS403_1	T0192	1.79	3.1245	3.3644	170	171	100.588235294118
T0192	T0192TS417_1	T0192	1.88	7.9332	7.8494	170	158	92.9411764705882
T0192	T0192TS417_2	T0192	2.38	6.8460	6.8318	170	160	94.1176470588235
T0192	T0192TS417_3	T0192	2.45	8.3512	8.2408	170	158	92.9411764705882
T0192	T0192TS417_4	T0192	2.24	6.9697	6.9475	170	161	94.7058823529412
T0192	T0192TS419_1	T0192	2.44	7.4038	7.3539	170	171	100.588235294118
T0192	T0192TS419_2	T0192	2.47	7.4038	7.3539	170	171	100.588235294118
T0192	T0192TS419_3	T0192	2.28	7.0869	7.0572	170	171	100.588235294118
T0192	T0192TS423_1	T0192	1.97	7.2453	7.2056	170	171	100.588235294118
T0192	T0192TS424_1	T0192	2.59	6.2151	6.2416	170	171	100.588235294118
T0192	T0192TS425_1	T0192	2.59	7.9229	7.8398	170	160	94.1176470588235
T0192	T0192TS427_1	T0192	2.13	7.7208	7.6506	170	171	100.588235294118
T0192	T0192TS427_2	T0192	2.02	8.0417	7.9510	170	161	94.7058823529412
T0192	T0192TS437_1	T0192	2.64	5.4227	5.5006	170	171	100.588235294118
T0192	T0192TS440_1	T0192	2.47	5.5019	5.5747	170	171	100.588235294118
T0192	T0192TS447_1	T0192	1.77	8.2111	8.1096	170	154	90.5882352941177
T0192	T0192TS450_1	T0192	2.45	5.7397	5.7969	170	171	100.588235294118
T0192	T0192TS450_2u	T0192	2.60	6.5041	6.5119	170	150	88.2352941176471
T0192	T0192TS450_3u	T0192	2.60	6.5041	6.5119	170	150	88.2352941176471
T0192	T0192TS453_1	T0192	2.13	7.0076	6.9830	170	171	100.588235294118
T0192	T0192TS459_1	T0192	2.93	3.8377	4.0236	170	171	100.588235294118
T0192	T0192TS459_2	T0192	3.09	4.2340	4.3918	170	171	100.588235294118
T0192	T0192TS464_1	T0192	2.40	6.6906	6.6864	170	171	100.588235294118
T0192	T0192TS464_2	T0192	2.25	6.7699	6.7606	170	171	100.588235294118
T0192	T0192TS464_3	T0192	2.07	6.9965	6.9726	170	143	84.1176470588235
T0192	T0192TS464_4	T0192	2.41	5.9363	5.9808	170	149	87.6470588235294
T0192	T0192TS464_5	T0192	2.39	5.5812	5.6488	170	171	100.588235294118
T0192	T0192TS475_1	T0192	2.48	7.0185	6.9933	170	154	90.5882352941177
T0192	T0192TS475_2	T0192	2.42	7.7118	7.6422	170	161	94.7058823529412
T0192	T0192TS513_1	T0192	2.02	7.3246	7.2797	170	171	100.588235294118
T0192	T0192TS516_1u	T0192	2.47	6.9835	6.9605	170	149	87.6470588235294
T0192	T0192TS517_1	T0192	2.01	7.4038	7.3539	170	171	100.588235294118
T0192	T0192TS517_2	T0192	1.97	7.4038	7.3539	170	171	100.588235294118
T0192	T0192TS531_1	T0192	2.70	1.6980	2.0774	170	171	100.588235294118
T0192	T0192TS531_2	T0192	2.57	-0.6794	0.3418	170	171	100.588235294118
T0192	T0192TS531_3	T0192	2.79	0.7471	1.2794	170	171	100.588235294118
T0192	T0192TS531_4	T0192	3.13	0.6678	1.2171	170	171	100.588235294118
T0192	T0192TS531_5	T0192	2.87	1.3018	1.7356	170	171	100.588235294118
2F5I_A	2G3T_A	T0192	0.32	10.1792	9.9522	167	169	101.197604790419
2F5I_A	2JEV_A	T0192	0.39	10.1792	9.9522	167	169	101.197604790419
2F5I_A	2B4D_A	T0192	1.07	9.5311	9.3454	167	164	98.2035928143713
2F5I_A	2B5G_A	T0192	0.83	9.8836	9.6754	167	159	95.2095808383233
2F5I_A	2FXF_A	T0192	1.97	9.1243	8.9645	167	168	100.59880239521
2F5I_A	T0192AL025_1	T0192	2.20	7.9568	7.8715	167	147	88.0239520958084
2F5I_A	T0192AL025_2	T0192	2.07	6.4599	6.4705	167	149	89.2215568862275
2F5I_A	T0192AL025_3	T0192	2.47	6.4602	6.4709	167	133	79.6407185628743
2F5I_A	T0192AL032_1	T0192	2.23	-0.7396	0.3139	167	171	102.395209580838
2F5I_A	T0192AL044_1	T0192	1.89	8.3759	8.2639	167	120	71.8562874251497
2F5I_A	T0192AL054_1	T0192	2.35	7.4052	7.3552	167	153	91.6167664670659
2F5I_A	T0192AL054_2	T0192	2.43	7.4052	7.3552	167	153	91.6167664670659
2F5I_A	T0192AL054_3	T0192	2.47	7.7423	7.6707	167	146	87.4251497005988
2F5I_A	T0192AL056_1	T0192	1.91	8.1335	8.0369	167	119	71.2574850299401
2F5I_A	T0192AL064_1	T0192	1.91	8.2839	8.1777	167	123	73.6526946107784
2F5I_A	T0192AL078_1	T0192	2.07	8.4159	8.3013	167	145	86.8263473053892
2F5I_A	T0192AL090_1	T0192	2.17	8.4159	8.3013	167	145	86.8263473053892
2F5I_A	T0192AL102_1	T0192	1.83	6.5309	6.5369	167	100	59.8802395209581
2F5I_A	T0192AL144_1	T0192	1.99	8.6151	8.4878	167	143	85.6287425149701
2F5I_A	T0192AL144_2	T0192	2.25	6.9215	6.9024	167	137	82.0359281437126
2F5I_A	T0192AL144_3	T0192	2.50	6.5019	6.5098	167	144	86.2275449101796
2F5I_A	T0192AL144_4	T0192	2.39	6.5664	6.5702	167	127	76.0479041916168
2F5I_A	T0192AL144_5	T0192	2.10	6.4586	6.4694	167	135	80.8383233532934
2F5I_A	T0192AL331_1	T0192	1.99	8.4670	8.3491	167	149	89.2215568862275
2F5I_A	T0192AL391_1	T0192	1.70	6.6828	6.6791	167	73	43.7125748502994
2F5I_A	T0192AL397_1	T0192	2.08	8.1509	8.0532	167	130	77.8443113772455
2F5I_A	T0192AL400_1	T0192	2.19	8.2379	8.1346	167	145	86.8263473053892
2F5I_A	T0192AL476_1	T0192	2.20	8.5200	8.3988	167	148	88.622754491018
2F5I_A	T0192AL524_1	T0192	2.37	7.6042	7.5415	167	147	88.0239520958084
2F5I_A	T0192AL529_1	T0192	1.87	7.8882	7.8073	167	118	70.6586826347305
2F5I_A	T0192AL537_1	T0192	2.34	7.6331	7.5684	167	150	89.8203592814371
2F5I_A	T0192AL537_2	T0192	2.26	7.5755	7.5146	167	144	86.2275449101796
2F5I_A	T0192AL537_3	T0192	2.02	8.5200	8.3988	167	148	88.622754491018
2F5I_A	T0192AL537_4	T0192	2.68	6.6776	6.6742	167	152	91.0179640718563
2F5I_A	T0192AL537_5	T0192	2.46	7.4766	7.4220	167	146	87.4251497005988
2F5I_A	T0192AL581_1	T0192	2.47	7.3398	7.2940	167	147	88.0239520958084
2F5I_A	T0192DR020_1	T0192	no_data	no_data	no_data	167	no_data	no_data
2F5I_A	T0192DR068_1	T0192	no_data	no_data	no_data	167	no_data	no_data
2F5I_A	T0192DR355_1	T0192	no_data	no_data	no_data	167	no_data	no_data
2F5I_A	T0192DR355_2	T0192	no_data	no_data	no_data	167	no_data	no_data
2F5I_A	T0192DR355_4	T0192	no_data	no_data	no_data	167	no_data	no_data
2F5I_A	T0192DR454_1	T0192	no_data	no_data	no_data	167	no_data	no_data
2F5I_A	T0192DR454_2	T0192	no_data	no_data	no_data	167	no_data	no_data
2F5I_A	T0192DR454_3	T0192	no_data	no_data	no_data	167	no_data	no_data
2F5I_A	T0192RR020_1	T0192	no_data	no_data	no_data	167	no_data	no_data
2F5I_A	T0192RR022_1	T0192	no_data	no_data	no_data	167	no_data	no_data
2F5I_A	T0192RR131_1	T0192	no_data	no_data	no_data	167	no_data	no_data
2F5I_A	T0192RR397_1	T0192	no_data	no_data	no_data	167	no_data	no_data
2F5I_A	T0192RR517_1	T0192	no_data	no_data	no_data	167	no_data	no_data
2F5I_A	T0192RR587_1	T0192	no_data	no_data	no_data	167	no_data	no_data
2F5I_A	T0192SS001_1	T0192	no_data	no_data	no_data	167	no_data	no_data
2F5I_A	T0192SS007_1	T0192	no_data	no_data	no_data	167	no_data	no_data
2F5I_A	T0192SS020_1	T0192	no_data	no_data	no_data	167	no_data	no_data
2F5I_A	T0192SS023_1	T0192	no_data	no_data	no_data	167	no_data	no_data
2F5I_A	T0192SS032_1	T0192	no_data	no_data	no_data	167	no_data	no_data
2F5I_A	T0192SS041_1	T0192	no_data	no_data	no_data	167	no_data	no_data
2F5I_A	T0192SS044_1	T0192	no_data	no_data	no_data	167	no_data	no_data
2F5I_A	T0192SS054_1	T0192	no_data	no_data	no_data	167	no_data	no_data
2F5I_A	T0192SS054_2	T0192	no_data	no_data	no_data	167	no_data	no_data
2F5I_A	T0192SS054_3	T0192	no_data	no_data	no_data	167	no_data	no_data
2F5I_A	T0192SS054_4	T0192	no_data	no_data	no_data	167	no_data	no_data
2F5I_A	T0192SS055_1	T0192	no_data	no_data	no_data	167	no_data	no_data
2F5I_A	T0192SS056_1	T0192	no_data	no_data	no_data	167	no_data	no_data
2F5I_A	T0192SS067_1	T0192	no_data	no_data	no_data	167	no_data	no_data
2F5I_A	T0192SS068_1	T0192	no_data	no_data	no_data	167	no_data	no_data
2F5I_A	T0192SS069_1	T0192	no_data	no_data	no_data	167	no_data	no_data
2F5I_A	T0192SS072_1	T0192	no_data	no_data	no_data	167	no_data	no_data
2F5I_A	T0192SS100_1	T0192	no_data	no_data	no_data	167	no_data	no_data
2F5I_A	T0192SS100_2	T0192	no_data	no_data	no_data	167	no_data	no_data
2F5I_A	T0192SS108_1	T0192	no_data	no_data	no_data	167	no_data	no_data
2F5I_A	T0192SS131_1	T0192	no_data	no_data	no_data	167	no_data	no_data
2F5I_A	T0192SS137_1	T0192	no_data	no_data	no_data	167	no_data	no_data
2F5I_A	T0192SS254_1	T0192	no_data	no_data	no_data	167	no_data	no_data
2F5I_A	T0192SS266_1	T0192	no_data	no_data	no_data	167	no_data	no_data
2F5I_A	T0192SS270_1	T0192	no_data	no_data	no_data	167	no_data	no_data
2F5I_A	T0192SS273_1	T0192	no_data	no_data	no_data	167	no_data	no_data
2F5I_A	T0192SS356_1	T0192	no_data	no_data	no_data	167	no_data	no_data
2F5I_A	T0192SS357_1	T0192	no_data	no_data	no_data	167	no_data	no_data
2F5I_A	T0192SS389_1	T0192	no_data	no_data	no_data	167	no_data	no_data
2F5I_A	T0192SS393_1	T0192	no_data	no_data	no_data	167	no_data	no_data
2F5I_A	T0192SS393_2	T0192	no_data	no_data	no_data	167	no_data	no_data
2F5I_A	T0192SS396_2	T0192	no_data	no_data	no_data	167	no_data	no_data
2F5I_A	T0192SS420_1	T0192	no_data	no_data	no_data	167	no_data	no_data
2F5I_A	T0192SS442_1	T0192	no_data	no_data	no_data	167	no_data	no_data
2F5I_A	T0192SS449_1	T0192	no_data	no_data	no_data	167	no_data	no_data
2F5I_A	T0192SS463_1	T0192	no_data	no_data	no_data	167	no_data	no_data
2F5I_A	T0192SS474_1	T0192	no_data	no_data	no_data	167	no_data	no_data
2F5I_A	T0192SS517_1	T0192	no_data	no_data	no_data	167	no_data	no_data
2F5I_A	T0192SS531_1	T0192	no_data	no_data	no_data	167	no_data	no_data
2F5I_A	T0192SS531_2	T0192	no_data	no_data	no_data	167	no_data	no_data
2F5I_A	T0192SS531_3	T0192	no_data	no_data	no_data	167	no_data	no_data
2F5I_A	T0192SS531_4	T0192	no_data	no_data	no_data	167	no_data	no_data
2F5I_A	T0192SS531_5	T0192	no_data	no_data	no_data	167	no_data	no_data
2F5I_A	T0192TS001_1	T0192	2.13	6.6467	6.6453	167	171	102.395209580838
2F5I_A	T0192TS002_1	T0192	2.21	7.0481	7.0209	167	171	102.395209580838
2F5I_A	T0192TS002_2	T0192	2.50	6.1650	6.1946	167	171	102.395209580838
2F5I_A	T0192TS002_3	T0192	2.69	7.5298	7.4718	167	171	102.395209580838
2F5I_A	T0192TS002_4	T0192	2.66	6.4861	6.4951	167	171	102.395209580838
2F5I_A	T0192TS002_5	T0192	2.46	6.9678	6.9458	167	171	102.395209580838
2F5I_A	T0192TS006_1	T0192	2.27	6.4861	6.4951	167	171	102.395209580838
2F5I_A	T0192TS007_1	T0192	1.88	8.5221	8.4007	167	135	80.8383233532934
2F5I_A	T0192TS007_2	T0192	1.95	8.6159	8.4885	167	135	80.8383233532934
2F5I_A	T0192TS007_3	T0192	2.00	8.5221	8.4007	167	135	80.8383233532934
2F5I_A	T0192TS007_4	T0192	2.03	8.5221	8.4007	167	135	80.8383233532934
2F5I_A	T0192TS007_5	T0192	1.91	8.6159	8.4885	167	135	80.8383233532934
2F5I_A	T0192TS008_1	T0192	2.19	7.8704	7.7906	167	154	92.2155688622754
2F5I_A	T0192TS008_2u	T0192	2.15	7.8704	7.7906	167	154	92.2155688622754
2F5I_A	T0192TS010_1	T0192	2.80	7.2890	7.2464	167	171	102.395209580838
2F5I_A	T0192TS010_2	T0192	2.46	5.8438	5.8943	167	171	102.395209580838
2F5I_A	T0192TS010_3	T0192	2.55	6.3255	6.3448	167	171	102.395209580838
2F5I_A	T0192TS010_4	T0192	3.05	5.0410	5.1441	167	171	102.395209580838
2F5I_A	T0192TS010_5	T0192	2.91	4.9607	5.0692	167	171	102.395209580838
2F5I_A	T0192TS012_1	T0192	2.65	6.4058	6.4199	167	171	102.395209580838
2F5I_A	T0192TS012_2	T0192	2.50	6.3255	6.3448	167	171	102.395209580838
2F5I_A	T0192TS012_3	T0192	2.35	7.6101	7.5470	167	171	102.395209580838
2F5I_A	T0192TS012_4	T0192	2.17	7.4495	7.3967	167	171	102.395209580838
2F5I_A	T0192TS012_5	T0192	2.45	6.8875	6.8707	167	171	102.395209580838
2F5I_A	T0192TS014_1	T0192	2.43	7.4122	7.3617	167	151	90.4191616766467
2F5I_A	T0192TS014_2	T0192	2.20	8.6415	8.5125	167	149	89.2215568862275
2F5I_A	T0192TS014_3	T0192	2.55	6.3647	6.3815	167	137	82.0359281437126
2F5I_A	T0192TS014_4	T0192	2.60	4.9283	5.0390	167	131	78.4431137724551
2F5I_A	T0192TS014_5	T0192	2.66	-0.6721	0.3452	167	146	87.4251497005988
2F5I_A	T0192TS016_1	T0192	2.14	7.8597	7.7806	167	156	93.4131736526946
2F5I_A	T0192TS016_2	T0192	2.11	7.5298	7.4718	167	170	101.796407185629
2F5I_A	T0192TS016_3	T0192	2.45	5.9241	5.9694	167	170	101.796407185629
2F5I_A	T0192TS016_4	T0192	2.19	7.6065	7.5436	167	156	93.4131736526946
2F5I_A	T0192TS016_5	T0192	2.23	6.9697	6.9475	167	161	96.4071856287425
2F5I_A	T0192TS020_1	T0192	2.21	7.5298	7.4718	167	171	102.395209580838
2F5I_A	T0192TS021_1	T0192	3.13	-0.0973	0.6682	167	171	102.395209580838
2F5I_A	T0192TS024_1	T0192	2.19	7.3692	7.3215	167	171	102.395209580838
2F5I_A	T0192TS024_2	T0192	2.23	7.2087	7.1712	167	171	102.395209580838
2F5I_A	T0192TS024_3	T0192	2.22	7.0481	7.0209	167	171	102.395209580838
2F5I_A	T0192TS028_1	T0192	2.08	7.2890	7.2464	167	167	100
2F5I_A	T0192TS028_2	T0192	1.92	7.2890	7.2464	167	167	100
2F5I_A	T0192TS028_3	T0192	1.96	7.4495	7.3967	167	167	100
2F5I_A	T0192TS028_4	T0192	2.09	7.3692	7.3215	167	167	100
2F5I_A	T0192TS028_5	T0192	2.88	7.2890	7.2464	167	167	100
2F5I_A	T0192TS029_1	T0192	2.72	6.7270	6.7204	167	171	102.395209580838
2F5I_A	T0192TS034_1	T0192	2.01	8.1755	8.0762	167	153	91.6167664670659
2F5I_A	T0192TS035_1	T0192	2.14	8.3467	8.2365	167	153	91.6167664670659
2F5I_A	T0192TS038_1	T0192	2.10	8.2737	8.1682	167	146	87.4251497005988
2F5I_A	T0192TS038_2	T0192	2.15	7.5984	7.5360	167	140	83.8323353293413
2F5I_A	T0192TS038_3	T0192	2.49	7.3930	7.3438	167	128	76.6467065868263
2F5I_A	T0192TS038_4	T0192	2.13	6.2642	6.2875	167	88	52.6946107784431
2F5I_A	T0192TS038_5	T0192	1.67	5.5178	5.5896	167	82	49.1017964071856
2F5I_A	T0192TS039_1	T0192	2.00	8.4323	8.3167	167	148	88.622754491018
2F5I_A	T0192TS039_2	T0192	2.01	6.6418	6.6408	167	163	97.6047904191617
2F5I_A	T0192TS039_3	T0192	2.18	6.6418	6.6408	167	163	97.6047904191617
2F5I_A	T0192TS039_4	T0192	2.48	7.1322	7.0996	167	163	97.6047904191617
2F5I_A	T0192TS039_5	T0192	2.94	-1.5303	0.0661	167	163	97.6047904191617
2F5I_A	T0192TS040_1	T0192	2.79	7.4834	7.4284	167	155	92.814371257485
2F5I_A	T0192TS040_2	T0192	2.58	7.5087	7.4521	167	160	95.8083832335329
2F5I_A	T0192TS040_3	T0192	2.25	8.3808	8.2684	167	144	86.2275449101796
2F5I_A	T0192TS040_4	T0192	2.17	7.6065	7.5436	167	156	93.4131736526946
2F5I_A	T0192TS040_5	T0192	2.11	8.2018	8.1009	167	144	86.2275449101796
2F5I_A	T0192TS041_1	T0192	2.44	7.2690	7.2277	167	156	93.4131736526946
2F5I_A	T0192TS045_1	T0192	2.00	8.4323	8.3167	167	148	88.622754491018
2F5I_A	T0192TS045_2	T0192	2.01	6.6418	6.6408	167	163	97.6047904191617
2F5I_A	T0192TS045_3	T0192	2.18	6.6418	6.6408	167	163	97.6047904191617
2F5I_A	T0192TS045_4	T0192	2.48	7.1322	7.0996	167	163	97.6047904191617
2F5I_A	T0192TS045_5	T0192	2.94	-1.5303	0.0661	167	163	97.6047904191617
2F5I_A	T0192TS046_1	T0192	2.27	7.4861	7.4309	167	144	86.2275449101796
2F5I_A	T0192TS046_2	T0192	2.70	6.3251	6.3444	167	146	87.4251497005988
2F5I_A	T0192TS046_3	T0192	2.57	7.0806	7.0514	167	145	86.8263473053892
2F5I_A	T0192TS046_4	T0192	2.48	5.7298	5.7877	167	141	84.4311377245509
2F5I_A	T0192TS046_5	T0192	2.59	5.2791	5.3665	167	155	92.814371257485
2F5I_A	T0192TS047_1	T0192	2.14	7.6904	7.6221	167	171	102.395209580838
2F5I_A	T0192TS050_1	T0192	2.41	5.1213	5.2191	167	171	102.395209580838
2F5I_A	T0192TS050_2	T0192	3.00	0.9464	1.4397	167	171	102.395209580838
2F5I_A	T0192TS050_3	T0192	2.97	1.2676	1.7066	167	171	102.395209580838
2F5I_A	T0192TS050_4	T0192	2.76	-0.0170	0.7203	167	171	102.395209580838
2F5I_A	T0192TS050_5	T0192	2.89	-0.7396	0.3139	167	171	102.395209580838
2F5I_A	T0192TS052_1	T0192	2.21	-1.5884	0.0564	167	155	92.814371257485
2F5I_A	T0192TS052_2	T0192	3.09	2.6508	2.9306	167	155	92.814371257485
2F5I_A	T0192TS052_3	T0192	1.74	-2.0123	0.0134	167	155	92.814371257485
2F5I_A	T0192TS052_4	T0192	2.92	1.8030	2.1695	167	155	92.814371257485
2F5I_A	T0192TS052_5	T0192	3.12	2.8204	3.0854	167	155	92.814371257485
2F5I_A	T0192TS053_1	T0192	2.43	6.7204	6.7143	167	155	92.814371257485
2F5I_A	T0192TS053_2	T0192	2.59	6.5508	6.5556	167	155	92.814371257485
2F5I_A	T0192TS053_3	T0192	2.50	6.7204	6.7143	167	153	91.6167664670659
2F5I_A	T0192TS053_4	T0192	2.49	6.5508	6.5556	167	155	92.814371257485
2F5I_A	T0192TS053_5	T0192	2.50	6.5074	6.5150	167	154	92.2155688622754
2F5I_A	T0192TS065_1	T0192	2.08	6.5023	6.5102	167	146	87.4251497005988
2F5I_A	T0192TS065_2	T0192	2.09	7.8878	7.8069	167	138	82.6347305389222
2F5I_A	T0192TS065_3_1	T0192	2.47	6.4624	6.4729	167	131	78.4431137724551
2F5I_A	T0192TS065_3_2	T0192	2.06	-0.0614	0.6913	167	24	14.3712574850299
2F5I_A	T0192TS065_4_1	T0192	2.47	6.4624	6.4729	167	131	78.4431137724551
2F5I_A	T0192TS065_4_2	T0192	1.37	-1.6411	0.0485	167	13	7.78443113772455
2F5I_A	T0192TS065_5	T0192	2.47	6.4624	6.4729	167	131	78.4431137724551
2F5I_A	T0192TS067_1	T0192	2.20	7.7852	7.7109	167	154	92.2155688622754
2F5I_A	T0192TS070_1	T0192	2.36	7.3340	7.2885	167	138	82.6347305389222
2F5I_A	T0192TS070_2	T0192	2.13	6.2069	6.2339	167	153	91.6167664670659
2F5I_A	T0192TS070_3	T0192	2.14	8.1489	8.0513	167	145	86.8263473053892
2F5I_A	T0192TS070_4	T0192	2.42	6.1981	6.2256	167	149	89.2215568862275
2F5I_A	T0192TS070_5	T0192	2.58	5.6657	5.7278	167	156	93.4131736526946
2F5I_A	T0192TS071_1	T0192	2.14	8.1489	8.0513	167	145	86.8263473053892
2F5I_A	T0192TS071_2	T0192	2.13	6.2069	6.2339	167	153	91.6167664670659
2F5I_A	T0192TS071_3	T0192	2.48	7.6897	7.6215	167	140	83.8323353293413
2F5I_A	T0192TS071_4	T0192	2.42	6.1981	6.2256	167	149	89.2215568862275
2F5I_A	T0192TS071_5	T0192	2.68	6.7204	6.7143	167	153	91.6167664670659
2F5I_A	T0192TS080_1	T0192	3.01	5.4424	5.5191	167	171	102.395209580838
2F5I_A	T0192TS084_1	T0192	2.44	6.5664	6.5702	167	170	101.796407185629
2F5I_A	T0192TS086_1	T0192	2.41	7.2417	7.2021	167	138	82.6347305389222
2F5I_A	T0192TS086_2_1	T0192	2.41	7.2417	7.2021	167	138	82.6347305389222
2F5I_A	T0192TS086_2_2	T0192	0.53	-1.6411	0.0485	167	13	7.78443113772455
2F5I_A	T0192TS086_3_1	T0192	2.41	7.2417	7.2021	167	138	82.6347305389222
2F5I_A	T0192TS086_3_2	T0192	2.72	-2.3795	0.0023	167	10	5.98802395209581
2F5I_A	T0192TS086_4_1	T0192	2.65	7.0376	7.0112	167	131	78.4431137724551
2F5I_A	T0192TS086_4_2	T0192	1.54	-1.2654	0.1244	167	33	19.7604790419162
2F5I_A	T0192TS086_5	T0192	2.15	8.0229	7.9334	167	144	86.2275449101796
2F5I_A	T0192TS093_1	T0192	2.17	8.2326	8.1296	167	157	94.0119760479042
2F5I_A	T0192TS093_2	T0192	2.19	8.0646	7.9724	167	157	94.0119760479042
2F5I_A	T0192TS096_1	T0192	2.02	7.2956	7.2526	167	163	97.6047904191617
2F5I_A	T0192TS098_1	T0192	0.87	4.3799	4.5277	167	37	22.1556886227545
2F5I_A	T0192TS099_1	T0192	2.25	7.8704	7.7906	167	154	92.2155688622754
2F5I_A	T0192TS099_2	T0192	2.33	8.3808	8.2684	167	144	86.2275449101796
2F5I_A	T0192TS099_3	T0192	2.28	8.2931	8.1863	167	139	83.2335329341317
2F5I_A	T0192TS100_1	T0192	2.73	6.2335	6.2587	167	144	86.2275449101796
2F5I_A	T0192TS100_2	T0192	2.28	7.8032	7.7277	167	159	95.2095808383233
2F5I_A	T0192TS100_3	T0192	2.37	6.6850	6.6812	167	140	83.8323353293413
2F5I_A	T0192TS100_4	T0192	2.07	7.8864	7.8056	167	159	95.2095808383233
2F5I_A	T0192TS100_5	T0192	2.37	6.5926	6.5947	167	154	92.2155688622754
2F5I_A	T0192TS105_1	T0192	2.17	8.5394	8.4169	167	146	87.4251497005988
2F5I_A	T0192TS108_1	T0192	2.95	-1.0797	0.1801	167	155	92.814371257485
2F5I_A	T0192TS110_1	T0192	2.41	7.2890	7.2464	167	171	102.395209580838
2F5I_A	T0192TS112_1	T0192	2.70	6.3007	6.3216	167	157	94.0119760479042
2F5I_A	T0192TS112_2	T0192	2.18	7.3926	7.3434	167	157	94.0119760479042
2F5I_A	T0192TS112_3	T0192	2.41	7.1002	7.0697	167	156	93.4131736526946
2F5I_A	T0192TS112_4	T0192	2.42	7.1002	7.0697	167	156	93.4131736526946
2F5I_A	T0192TS132_1	T0192	2.98	-0.4184	0.4760	167	171	102.395209580838
2F5I_A	T0192TS135_1	T0192	2.01	8.3492	8.2389	167	138	82.6347305389222
2F5I_A	T0192TS135_2	T0192	2.33	7.4760	7.4215	167	130	77.8443113772455
2F5I_A	T0192TS135_3	T0192	3.00	-0.7187	0.3235	167	152	91.0179640718563
2F5I_A	T0192TS135_4	T0192	2.57	1.9843	2.3300	167	55	32.9341317365269
2F5I_A	T0192TS135_5	T0192	2.84	0.1751	0.8509	167	164	98.2035928143713
2F5I_A	T0192TS138_1	T0192	2.43	6.7204	6.7143	167	155	92.814371257485
2F5I_A	T0192TS138_2	T0192	2.59	6.5508	6.5556	167	155	92.814371257485
2F5I_A	T0192TS138_3	T0192	2.50	6.7204	6.7143	167	153	91.6167664670659
2F5I_A	T0192TS138_4	T0192	2.49	6.5508	6.5556	167	155	92.814371257485
2F5I_A	T0192TS138_5	T0192	2.50	6.5074	6.5150	167	154	92.2155688622754
2F5I_A	T0192TS139_1	T0192	2.21	-1.5884	0.0564	167	155	92.814371257485
2F5I_A	T0192TS139_2	T0192	3.09	2.6508	2.9306	167	155	92.814371257485
2F5I_A	T0192TS139_3	T0192	1.74	-2.0123	0.0134	167	155	92.814371257485
2F5I_A	T0192TS139_4	T0192	2.92	1.8030	2.1695	167	155	92.814371257485
2F5I_A	T0192TS139_5	T0192	3.12	2.8204	3.0854	167	155	92.814371257485
2F5I_A	T0192TS142_1	T0192	2.33	5.7635	5.8192	167	171	102.395209580838
2F5I_A	T0192TS153_1	T0192	2.00	7.3692	7.3215	167	167	100
2F5I_A	T0192TS153_2	T0192	2.16	7.2890	7.2464	167	167	100
2F5I_A	T0192TS153_3	T0192	1.99	7.2087	7.1712	167	168	100.59880239521
2F5I_A	T0192TS168_1	T0192	2.20	7.5916	7.5296	167	160	95.8083832335329
2F5I_A	T0192TS168_2	T0192	2.51	7.0252	6.9995	167	150	89.8203592814371
2F5I_A	T0192TS168_3	T0192	2.64	6.8045	6.7930	167	159	95.2095808383233
2F5I_A	T0192TS168_4	T0192	2.43	7.5087	7.4521	167	160	95.8083832335329
2F5I_A	T0192TS168_5	T0192	2.26	7.7159	7.6460	167	143	85.6287425149701
2F5I_A	T0192TS169_1	T0192	2.04	7.7159	7.6460	167	143	85.6287425149701
2F5I_A	T0192TS169_2	T0192	1.95	7.7545	7.6821	167	144	86.2275449101796
2F5I_A	T0192TS169_3	T0192	2.47	5.6030	5.6691	167	167	100
2F5I_A	T0192TS169_4	T0192	2.40	7.0806	7.0514	167	145	86.8263473053892
2F5I_A	T0192TS169_5	T0192	2.48	6.8515	6.8370	167	150	89.8203592814371
2F5I_A	T0192TS170_1	T0192	2.38	7.1284	7.0961	167	171	102.395209580838
2F5I_A	T0192TS180_1	T0192	2.15	6.6996	6.6948	167	132	79.0419161676647
2F5I_A	T0192TS183_1	T0192	2.17	8.6415	8.5125	167	149	89.2215568862275
2F5I_A	T0192TS188_1	T0192	2.65	-0.8199	0.2787	167	171	102.395209580838
2F5I_A	T0192TS189_1	T0192	2.29	7.5755	7.5146	167	144	86.2275449101796
2F5I_A	T0192TS189_2	T0192	2.04	8.3849	8.2723	167	139	83.2335329341317
2F5I_A	T0192TS189_3	T0192	2.62	6.6043	6.6056	167	132	79.0419161676647
2F5I_A	T0192TS194_1	T0192	2.16	8.5543	8.4308	167	149	89.2215568862275
2F5I_A	T0192TS194_2	T0192	2.35	7.3725	7.3246	167	150	89.8203592814371
2F5I_A	T0192TS194_3	T0192	2.47	6.6008	6.6024	167	134	80.2395209580838
2F5I_A	T0192TS194_4	T0192	2.62	6.9492	6.9284	167	144	86.2275449101796
2F5I_A	T0192TS194_5	T0192	2.12	6.0699	6.1058	167	150	89.8203592814371
2F5I_A	T0192TS195_1	T0192	2.19	8.6077	8.4809	167	148	88.622754491018
2F5I_A	T0192TS195_2	T0192	2.01	8.4061	8.2921	167	137	82.0359281437126
2F5I_A	T0192TS195_3	T0192	2.37	7.7545	7.6821	167	144	86.2275449101796
2F5I_A	T0192TS195_4	T0192	2.58	6.4153	6.4288	167	148	88.622754491018
2F5I_A	T0192TS195_5	T0192	2.27	3.0115	3.2605	167	161	96.4071856287425
2F5I_A	T0192TS196_1	T0192	2.10	8.2737	8.1682	167	146	87.4251497005988
2F5I_A	T0192TS196_2	T0192	2.15	7.5984	7.5360	167	140	83.8323353293413
2F5I_A	T0192TS196_3	T0192	1.67	5.5178	5.5896	167	82	49.1017964071856
2F5I_A	T0192TS196_4	T0192	2.49	7.3930	7.3438	167	128	76.6467065868263
2F5I_A	T0192TS196_5	T0192	2.17	5.9785	6.0202	167	111	66.4670658682635
2F5I_A	T0192TS202_1	T0192	1.92	7.4495	7.3967	167	167	100
2F5I_A	T0192TS202_2	T0192	2.27	7.3692	7.3215	167	167	100
2F5I_A	T0192TS202_3	T0192	2.12	7.6904	7.6221	167	167	100
2F5I_A	T0192TS202_4	T0192	2.27	5.8438	5.8943	167	167	100
2F5I_A	T0192TS202_5	T0192	2.77	6.3255	6.3448	167	167	100
2F5I_A	T0192TS203_1	T0192	2.01	7.3820	7.3334	167	161	96.4071856287425
2F5I_A	T0192TS207_1	T0192	2.08	8.5737	8.4490	167	147	88.0239520958084
2F5I_A	T0192TS207_2	T0192	2.31	7.5070	7.4505	167	140	83.8323353293413
2F5I_A	T0192TS207_3	T0192	2.48	6.3681	6.3847	167	129	77.2455089820359
2F5I_A	T0192TS207_4	T0192	2.66	6.8962	6.8788	167	149	89.2215568862275
2F5I_A	T0192TS207_5	T0192	1.95	6.2738	6.2964	167	125	74.8502994011976
2F5I_A	T0192TS208_1	T0192	1.95	8.6151	8.4878	167	143	85.6287425149701
2F5I_A	T0192TS208_2	T0192	2.27	7.4766	7.4220	167	146	87.4251497005988
2F5I_A	T0192TS208_3	T0192	2.42	6.5583	6.5626	167	131	78.4431137724551
2F5I_A	T0192TS208_4	T0192	2.64	7.4496	7.3967	167	134	80.2395209580838
2F5I_A	T0192TS208_5	T0192	2.08	6.9276	6.9082	167	135	80.8383233532934
2F5I_A	T0192TS209_1	T0192	2.16	8.5543	8.4308	167	149	89.2215568862275
2F5I_A	T0192TS209_2	T0192	2.47	6.6008	6.6024	167	134	80.2395209580838
2F5I_A	T0192TS209_3	T0192	2.35	7.3725	7.3246	167	150	89.8203592814371
2F5I_A	T0192TS209_4	T0192	2.53	7.1070	7.0761	167	137	82.0359281437126
2F5I_A	T0192TS209_5	T0192	2.41	6.2264	6.2521	167	138	82.6347305389222
2F5I_A	T0192TS214_1	T0192	3.08	0.6253	1.1839	167	170	101.796407185629
2F5I_A	T0192TS221_1	T0192	2.00	8.4323	8.3167	167	148	88.622754491018
2F5I_A	T0192TS221_2	T0192	2.11	7.0996	7.0691	167	139	83.2335329341317
2F5I_A	T0192TS221_3	T0192	2.47	6.5524	6.5571	167	135	80.8383233532934
2F5I_A	T0192TS221_4	T0192	2.11	7.2100	7.1725	167	126	75.4491017964072
2F5I_A	T0192TS221_5	T0192	2.39	7.0021	6.9779	167	119	71.2574850299401
2F5I_A	T0192TS222_1	T0192	2.17	7.1322	7.0996	167	163	97.6047904191617
2F5I_A	T0192TS222_2	T0192	2.01	6.6418	6.6408	167	163	97.6047904191617
2F5I_A	T0192TS223_1	T0192	2.22	7.5298	7.4718	167	170	101.796407185629
2F5I_A	T0192TS224_1	T0192	2.06	7.0481	7.0209	167	171	102.395209580838
2F5I_A	T0192TS226_1	T0192	2.70	6.3781	6.3940	167	153	91.6167664670659
2F5I_A	T0192TS226_2	T0192	2.43	7.4122	7.3617	167	151	90.4191616766467
2F5I_A	T0192TS226_3	T0192	2.45	6.5047	6.5124	167	136	81.437125748503
2F5I_A	T0192TS226_4	T0192	2.29	6.2925	6.3139	167	153	91.6167664670659
2F5I_A	T0192TS226_5	T0192	2.20	8.6415	8.5125	167	149	89.2215568862275
2F5I_A	T0192TS227_1	T0192	2.35	6.3752	6.3913	167	151	90.4191616766467
2F5I_A	T0192TS228_1	T0192	2.13	7.8676	7.7880	167	163	97.6047904191617
2F5I_A	T0192TS228_2	T0192	2.35	7.2890	7.2464	167	171	102.395209580838
2F5I_A	T0192TS229_1	T0192	2.05	8.5394	8.4169	167	146	87.4251497005988
2F5I_A	T0192TS229_2	T0192	2.43	7.4461	7.3934	167	143	85.6287425149701
2F5I_A	T0192TS229_3	T0192	2.64	6.9873	6.9641	167	147	88.0239520958084
2F5I_A	T0192TS229_4	T0192	2.47	6.6462	6.6449	167	135	80.8383233532934
2F5I_A	T0192TS229_5	T0192	2.26	6.7267	6.7201	167	143	85.6287425149701
2F5I_A	T0192TS230_1	T0192	2.40	7.3652	7.3178	167	141	84.4311377245509
2F5I_A	T0192TS230_2	T0192	2.33	7.9104	7.8281	167	141	84.4311377245509
2F5I_A	T0192TS230_3	T0192	2.09	8.5940	8.4680	167	145	86.8263473053892
2F5I_A	T0192TS230_4	T0192	2.44	7.3244	7.2795	167	140	83.8323353293413
2F5I_A	T0192TS230_5	T0192	2.09	6.5908	6.5930	167	146	87.4251497005988
2F5I_A	T0192TS233_1	T0192	1.99	8.6151	8.4878	167	143	85.6287425149701
2F5I_A	T0192TS233_2	T0192	2.17	7.5033	7.4470	167	133	79.6407185628743
2F5I_A	T0192TS233_3	T0192	2.50	6.5019	6.5098	167	144	86.2275449101796
2F5I_A	T0192TS233_4	T0192	2.39	6.5664	6.5702	167	127	76.0479041916168
2F5I_A	T0192TS233_5	T0192	2.10	6.4122	6.4259	167	134	80.2395209580838
2F5I_A	T0192TS234_1	T0192	2.04	8.0646	7.9724	167	157	94.0119760479042
2F5I_A	T0192TS242_1	T0192	2.04	8.0646	7.9724	167	157	94.0119760479042
2F5I_A	T0192TS246_1	T0192	2.08	7.8510	7.7724	167	171	102.395209580838
2F5I_A	T0192TS264_1	T0192	2.50	7.3987	7.3490	167	155	92.814371257485
2F5I_A	T0192TS265_1	T0192	2.24	7.5298	7.4718	167	171	102.395209580838
2F5I_A	T0192TS267_1	T0192	2.39	6.5956	6.5975	167	158	94.6107784431138
2F5I_A	T0192TS267_2	T0192	2.65	6.9300	6.9104	167	158	94.6107784431138
2F5I_A	T0192TS267_3	T0192	2.65	6.8464	6.8322	167	158	94.6107784431138
2F5I_A	T0192TS267_4	T0192	2.73	6.6792	6.6757	167	158	94.6107784431138
2F5I_A	T0192TS267_5	T0192	2.44	6.8464	6.8322	167	158	94.6107784431138
2F5I_A	T0192TS270_1	T0192	2.96	2.8733	3.1338	167	171	102.395209580838
2F5I_A	T0192TS270_2	T0192	2.14	-1.7833	0.0311	167	171	102.395209580838
2F5I_A	T0192TS270_3	T0192	2.73	2.3113	2.6228	167	171	102.395209580838
2F5I_A	T0192TS270_4	T0192	2.19	2.7930	3.0603	167	171	102.395209580838
2F5I_A	T0192TS282_1	T0192	1.99	8.3567	8.2458	167	133	79.6407185628743
2F5I_A	T0192TS282_2	T0192	2.37	-0.2562	0.5697	167	140	83.8323353293413
2F5I_A	T0192TS282_3	T0192	2.62	-1.0082	0.2048	167	106	63.4730538922156
2F5I_A	T0192TS283_1	T0192	2.55	-1.5946	0.0554	167	157	94.0119760479042
2F5I_A	T0192TS283_2	T0192	2.78	-0.4835	0.4406	167	165	98.8023952095808
2F5I_A	T0192TS283_3	T0192	2.53	-0.5645	0.3983	167	165	98.8023952095808
2F5I_A	T0192TS283_4	T0192	2.83	-1.6227	0.0512	167	167	100
2F5I_A	T0192TS283_5	T0192	2.65	-0.0973	0.6682	167	167	100
2F5I_A	T0192TS286_1	T0192	2.00	8.4323	8.3167	167	148	88.622754491018
2F5I_A	T0192TS288_1	T0192	2.22	7.5152	7.4581	167	158	94.6107784431138
2F5I_A	T0192TS290_1	T0192	2.13	6.2069	6.2339	167	153	91.6167664670659
2F5I_A	T0192TS290_2	T0192	2.16	8.5543	8.4308	167	149	89.2215568862275
2F5I_A	T0192TS290_3	T0192	2.47	7.4594	7.4059	167	150	89.8203592814371
2F5I_A	T0192TS290_4	T0192	2.68	6.7204	6.7143	167	153	91.6167664670659
2F5I_A	T0192TS290_5	T0192	2.47	6.6951	6.6906	167	134	80.2395209580838
2F5I_A	T0192TS291_1	T0192	2.18	8.6954	8.5630	167	148	88.622754491018
2F5I_A	T0192TS291_2	T0192	2.51	6.6951	6.6906	167	134	80.2395209580838
2F5I_A	T0192TS291_3	T0192	2.17	6.2719	6.2947	167	137	82.0359281437126
2F5I_A	T0192TS291_4	T0192	2.35	6.4878	6.4967	167	119	71.2574850299401
2F5I_A	T0192TS291_5	T0192	2.00	5.9596	6.0026	167	142	85.0299401197605
2F5I_A	T0192TS292_1	T0192	2.83	-1.3819	0.0958	167	171	102.395209580838
2F5I_A	T0192TS292_2	T0192	2.69	-0.9002	0.2456	167	171	102.395209580838
2F5I_A	T0192TS292_3	T0192	2.93	-0.1776	0.6176	167	171	102.395209580838
2F5I_A	T0192TS292_4	T0192	2.98	-0.0170	0.7203	167	171	102.395209580838
2F5I_A	T0192TS292_5	T0192	2.67	-0.9804	0.2149	167	171	102.395209580838
2F5I_A	T0192TS300_1	T0192	2.79	-0.2562	0.5697	167	140	83.8323353293413
2F5I_A	T0192TS300_2	T0192	2.53	-1.1321	0.1631	167	134	80.2395209580838
2F5I_A	T0192TS300_3	T0192	2.17	8.5883	8.4627	167	150	89.8203592814371
2F5I_A	T0192TS300_4	T0192	2.74	-0.1649	0.6255	167	140	83.8323353293413
2F5I_A	T0192TS300_5	T0192	2.43	-1.1410	0.1603	167	167	100
2F5I_A	T0192TS301_1	T0192	2.12	7.6904	7.6221	167	171	102.395209580838
2F5I_A	T0192TS309_1	T0192	2.17	8.6415	8.5125	167	149	89.2215568862275
2F5I_A	T0192TS309_2	T0192	2.31	7.2587	7.2180	167	145	86.8263473053892
2F5I_A	T0192TS309_3	T0192	2.45	6.5047	6.5124	167	136	81.437125748503
2F5I_A	T0192TS309_4	T0192	2.38	7.2177	7.1796	167	144	86.2275449101796
2F5I_A	T0192TS309_5	T0192	2.66	6.7636	6.7547	167	152	91.0179640718563
2F5I_A	T0192TS329_1	T0192	2.47	8.1972	8.0966	167	156	93.4131736526946
2F5I_A	T0192TS347_1	T0192	2.16	8.6415	8.5125	167	149	89.2215568862275
2F5I_A	T0192TS351_1	T0192	2.53	6.8073	6.7955	167	171	102.395209580838
2F5I_A	T0192TS359_1	T0192	2.37	7.4378	7.3857	167	156	93.4131736526946
2F5I_A	T0192TS362_1	T0192	2.07	8.4159	8.3013	167	145	86.8263473053892
2F5I_A	T0192TS362_2	T0192	2.68	7.4760	7.4215	167	130	77.8443113772455
2F5I_A	T0192TS362_3	T0192	2.55	6.6008	6.6024	167	134	80.2395209580838
2F5I_A	T0192TS362_4	T0192	1.95	7.0208	6.9954	167	98	58.6826347305389
2F5I_A	T0192TS362_5	T0192	2.07	7.1667	7.1319	167	134	80.2395209580838
2F5I_A	T0192TS368_1	T0192	2.16	6.7270	6.7204	167	171	102.395209580838
2F5I_A	T0192TS373_1	T0192	2.88	6.3255	6.3448	167	171	102.395209580838
2F5I_A	T0192TS373_2	T0192	2.71	6.4861	6.4951	167	171	102.395209580838
2F5I_A	T0192TS373_3	T0192	2.96	6.5664	6.5702	167	171	102.395209580838
2F5I_A	T0192TS373_4	T0192	2.67	5.4424	5.5191	167	171	102.395209580838
2F5I_A	T0192TS377_1	T0192	2.44	6.9415	6.9212	167	148	88.622754491018
2F5I_A	T0192TS377_2	T0192	2.75	-0.2579	0.5687	167	171	102.395209580838
2F5I_A	T0192TS377_3	T0192	2.32	7.9800	7.8933	167	138	82.6347305389222
2F5I_A	T0192TS378_1	T0192	1.99	8.1838	8.0840	167	136	81.437125748503
2F5I_A	T0192TS378_2	T0192	2.14	6.0179	6.0571	167	147	88.0239520958084
2F5I_A	T0192TS378_3	T0192	2.15	7.2188	7.1807	167	133	79.6407185628743
2F5I_A	T0192TS378_4	T0192	2.50	7.0904	7.0605	167	130	77.8443113772455
2F5I_A	T0192TS378_5	T0192	2.19	6.1371	6.1686	167	97	58.0838323353293
2F5I_A	T0192TS384_1	T0192	2.60	5.4424	5.5191	167	171	102.395209580838
2F5I_A	T0192TS403_1	T0192	2.12	3.0338	3.2810	167	171	102.395209580838
2F5I_A	T0192TS417_1	T0192	2.08	7.5988	7.5364	167	158	94.6107784431138
2F5I_A	T0192TS417_2	T0192	2.40	6.8460	6.8318	167	160	95.8083832335329
2F5I_A	T0192TS417_3	T0192	2.32	8.0168	7.9277	167	158	94.6107784431138
2F5I_A	T0192TS417_4	T0192	2.43	6.7223	6.7160	167	161	96.4071856287425
2F5I_A	T0192TS419_1	T0192	2.54	7.3692	7.3215	167	171	102.395209580838
2F5I_A	T0192TS419_2	T0192	2.80	7.3692	7.3215	167	171	102.395209580838
2F5I_A	T0192TS419_3	T0192	2.65	7.1284	7.0961	167	171	102.395209580838
2F5I_A	T0192TS423_1	T0192	2.24	7.4495	7.3967	167	171	102.395209580838
2F5I_A	T0192TS424_1	T0192	2.98	6.3255	6.3448	167	171	102.395209580838
2F5I_A	T0192TS425_1	T0192	2.28	7.6744	7.6072	167	160	95.8083832335329
2F5I_A	T0192TS427_1	T0192	2.18	7.5298	7.4718	167	171	102.395209580838
2F5I_A	T0192TS427_2	T0192	2.17	7.7943	7.7194	167	161	96.4071856287425
2F5I_A	T0192TS437_1	T0192	2.64	5.9241	5.9694	167	171	102.395209580838
2F5I_A	T0192TS440_1	T0192	2.40	5.3621	5.4441	167	171	102.395209580838
2F5I_A	T0192TS447_1	T0192	2.03	8.2963	8.1893	167	154	92.2155688622754
2F5I_A	T0192TS450_1	T0192	2.51	5.9241	5.9694	167	171	102.395209580838
2F5I_A	T0192TS450_2u	T0192	2.66	6.7647	6.7557	167	150	89.8203592814371
2F5I_A	T0192TS450_3u	T0192	2.66	6.7647	6.7557	167	150	89.8203592814371
2F5I_A	T0192TS453_1	T0192	2.32	6.8875	6.8707	167	171	102.395209580838
2F5I_A	T0192TS459_1	T0192	3.03	3.5958	3.7994	167	171	102.395209580838
2F5I_A	T0192TS459_2	T0192	3.15	4.0775	4.2464	167	171	102.395209580838
2F5I_A	T0192TS464_1	T0192	2.23	6.9678	6.9458	167	171	102.395209580838
2F5I_A	T0192TS464_2	T0192	2.17	7.2087	7.1712	167	171	102.395209580838
2F5I_A	T0192TS464_3	T0192	2.26	6.7267	6.7201	167	143	85.6287425149701
2F5I_A	T0192TS464_4	T0192	2.42	6.1981	6.2256	167	149	89.2215568862275
2F5I_A	T0192TS464_5	T0192	2.54	5.4424	5.5191	167	171	102.395209580838
2F5I_A	T0192TS475_1	T0192	2.39	7.1037	7.0730	167	154	92.2155688622754
2F5I_A	T0192TS475_2	T0192	2.84	7.3820	7.3334	167	161	96.4071856287425
2F5I_A	T0192TS513_1	T0192	2.13	7.3692	7.3215	167	171	102.395209580838
2F5I_A	T0192TS516_1u	T0192	2.38	7.1580	7.1238	167	149	89.2215568862275
2F5I_A	T0192TS517_1	T0192	2.12	7.8510	7.7724	167	171	102.395209580838
2F5I_A	T0192TS517_2	T0192	2.29	7.7707	7.6973	167	171	102.395209580838
2F5I_A	T0192TS531_1	T0192	2.61	1.1873	1.6390	167	171	102.395209580838
2F5I_A	T0192TS531_2	T0192	2.48	-0.6593	0.3514	167	171	102.395209580838
2F5I_A	T0192TS531_3	T0192	2.92	0.7858	1.3102	167	171	102.395209580838
2F5I_A	T0192TS531_4	T0192	2.25	0.7858	1.3102	167	171	102.395209580838
2F5I_A	T0192TS531_5	T0192	2.63	0.7056	1.2467	167	171	102.395209580838
2G3T_A	2JEV_A	T0192	0.32	10.1514	9.9262	169	169	100
2G3T_A	2B4D_A	T0192	1.15	9.6938	9.4977	169	164	97.0414201183432
2G3T_A	2B5G_A	T0192	0.85	9.8836	9.6754	169	159	94.0828402366864
2G3T_A	2FXF_A	T0192	2.08	9.5311	9.3454	169	168	99.4082840236686
2G3T_A	T0192AL025_1	T0192	2.03	8.2212	8.1190	169	147	86.9822485207101
2G3T_A	T0192AL025_2	T0192	2.14	6.4599	6.4705	169	149	88.1656804733728
2G3T_A	T0192AL025_3	T0192	2.51	6.4602	6.4709	169	133	78.698224852071
2G3T_A	T0192AL032_1	T0192	2.83	-1.1503	0.1574	169	171	101.183431952663
2G3T_A	T0192AL044_1	T0192	1.94	8.3759	8.2639	169	120	71.0059171597633
2G3T_A	T0192AL054_1	T0192	2.33	7.7476	7.6756	169	153	90.5325443786982
2G3T_A	T0192AL054_2	T0192	2.45	7.3196	7.2750	169	153	90.5325443786982
2G3T_A	T0192AL054_3	T0192	2.38	7.7423	7.6707	169	146	86.3905325443787
2G3T_A	T0192AL056_1	T0192	1.91	7.9278	7.8443	169	119	70.414201183432
2G3T_A	T0192AL064_1	T0192	1.91	8.0831	7.9897	169	123	72.7810650887574
2G3T_A	T0192AL078_1	T0192	2.14	8.1489	8.0513	169	145	85.7988165680473
2G3T_A	T0192AL090_1	T0192	2.20	8.3269	8.2180	169	145	85.7988165680473
2G3T_A	T0192AL102_1	T0192	2.20	6.7645	6.7555	169	100	59.1715976331361
2G3T_A	T0192AL144_1	T0192	2.00	8.5252	8.4036	169	143	84.6153846153846
2G3T_A	T0192AL144_2	T0192	2.22	6.9215	6.9024	169	137	81.0650887573965
2G3T_A	T0192AL144_3	T0192	2.51	6.5019	6.5098	169	144	85.207100591716
2G3T_A	T0192AL144_4	T0192	2.34	6.6645	6.6619	169	127	75.1479289940828
2G3T_A	T0192AL144_5	T0192	2.03	6.4586	6.4694	169	135	79.8816568047337
2G3T_A	T0192AL331_1	T0192	2.08	8.2052	8.1041	169	149	88.1656804733728
2G3T_A	T0192AL391_1	T0192	1.73	6.8298	6.8167	169	73	43.1952662721894
2G3T_A	T0192AL397_1	T0192	2.07	7.9581	7.8727	169	130	76.9230769230769
2G3T_A	T0192AL400_1	T0192	2.08	8.3269	8.2180	169	145	85.7988165680473
2G3T_A	T0192AL476_1	T0192	2.15	8.2569	8.1525	169	148	87.5739644970414
2G3T_A	T0192AL524_1	T0192	2.34	7.4280	7.3765	169	147	86.9822485207101
2G3T_A	T0192AL529_1	T0192	1.90	7.7847	7.7104	169	118	69.8224852071006
2G3T_A	T0192AL537_1	T0192	2.41	7.4594	7.4059	169	150	88.7573964497041
2G3T_A	T0192AL537_2	T0192	2.42	7.4861	7.4309	169	144	85.207100591716
2G3T_A	T0192AL537_3	T0192	2.16	8.3446	8.2346	169	148	87.5739644970414
2G3T_A	T0192AL537_4	T0192	2.69	6.6776	6.6742	169	152	89.9408284023669
2G3T_A	T0192AL537_5	T0192	2.47	7.6537	7.5878	169	146	86.3905325443787
2G3T_A	T0192AL581_1	T0192	2.40	7.3398	7.2940	169	147	86.9822485207101
2G3T_A	T0192DR020_1	T0192	no_data	no_data	no_data	169	no_data	no_data
2G3T_A	T0192DR068_1	T0192	no_data	no_data	no_data	169	no_data	no_data
2G3T_A	T0192DR355_1	T0192	no_data	no_data	no_data	169	no_data	no_data
2G3T_A	T0192DR355_2	T0192	no_data	no_data	no_data	169	no_data	no_data
2G3T_A	T0192DR355_4	T0192	no_data	no_data	no_data	169	no_data	no_data
2G3T_A	T0192DR454_1	T0192	no_data	no_data	no_data	169	no_data	no_data
2G3T_A	T0192DR454_2	T0192	no_data	no_data	no_data	169	no_data	no_data
2G3T_A	T0192DR454_3	T0192	no_data	no_data	no_data	169	no_data	no_data
2G3T_A	T0192RR020_1	T0192	no_data	no_data	no_data	169	no_data	no_data
2G3T_A	T0192RR022_1	T0192	no_data	no_data	no_data	169	no_data	no_data
2G3T_A	T0192RR131_1	T0192	no_data	no_data	no_data	169	no_data	no_data
2G3T_A	T0192RR397_1	T0192	no_data	no_data	no_data	169	no_data	no_data
2G3T_A	T0192RR517_1	T0192	no_data	no_data	no_data	169	no_data	no_data
2G3T_A	T0192RR587_1	T0192	no_data	no_data	no_data	169	no_data	no_data
2G3T_A	T0192SS001_1	T0192	no_data	no_data	no_data	169	no_data	no_data
2G3T_A	T0192SS007_1	T0192	no_data	no_data	no_data	169	no_data	no_data
2G3T_A	T0192SS020_1	T0192	no_data	no_data	no_data	169	no_data	no_data
2G3T_A	T0192SS023_1	T0192	no_data	no_data	no_data	169	no_data	no_data
2G3T_A	T0192SS032_1	T0192	no_data	no_data	no_data	169	no_data	no_data
2G3T_A	T0192SS041_1	T0192	no_data	no_data	no_data	169	no_data	no_data
2G3T_A	T0192SS044_1	T0192	no_data	no_data	no_data	169	no_data	no_data
2G3T_A	T0192SS054_1	T0192	no_data	no_data	no_data	169	no_data	no_data
2G3T_A	T0192SS054_2	T0192	no_data	no_data	no_data	169	no_data	no_data
2G3T_A	T0192SS054_3	T0192	no_data	no_data	no_data	169	no_data	no_data
2G3T_A	T0192SS054_4	T0192	no_data	no_data	no_data	169	no_data	no_data
2G3T_A	T0192SS055_1	T0192	no_data	no_data	no_data	169	no_data	no_data
2G3T_A	T0192SS056_1	T0192	no_data	no_data	no_data	169	no_data	no_data
2G3T_A	T0192SS067_1	T0192	no_data	no_data	no_data	169	no_data	no_data
2G3T_A	T0192SS068_1	T0192	no_data	no_data	no_data	169	no_data	no_data
2G3T_A	T0192SS069_1	T0192	no_data	no_data	no_data	169	no_data	no_data
2G3T_A	T0192SS072_1	T0192	no_data	no_data	no_data	169	no_data	no_data
2G3T_A	T0192SS100_1	T0192	no_data	no_data	no_data	169	no_data	no_data
2G3T_A	T0192SS100_2	T0192	no_data	no_data	no_data	169	no_data	no_data
2G3T_A	T0192SS108_1	T0192	no_data	no_data	no_data	169	no_data	no_data
2G3T_A	T0192SS131_1	T0192	no_data	no_data	no_data	169	no_data	no_data
2G3T_A	T0192SS137_1	T0192	no_data	no_data	no_data	169	no_data	no_data
2G3T_A	T0192SS254_1	T0192	no_data	no_data	no_data	169	no_data	no_data
2G3T_A	T0192SS266_1	T0192	no_data	no_data	no_data	169	no_data	no_data
2G3T_A	T0192SS270_1	T0192	no_data	no_data	no_data	169	no_data	no_data
2G3T_A	T0192SS273_1	T0192	no_data	no_data	no_data	169	no_data	no_data
2G3T_A	T0192SS356_1	T0192	no_data	no_data	no_data	169	no_data	no_data
2G3T_A	T0192SS357_1	T0192	no_data	no_data	no_data	169	no_data	no_data
2G3T_A	T0192SS389_1	T0192	no_data	no_data	no_data	169	no_data	no_data
2G3T_A	T0192SS393_1	T0192	no_data	no_data	no_data	169	no_data	no_data
2G3T_A	T0192SS393_2	T0192	no_data	no_data	no_data	169	no_data	no_data
2G3T_A	T0192SS396_2	T0192	no_data	no_data	no_data	169	no_data	no_data
2G3T_A	T0192SS420_1	T0192	no_data	no_data	no_data	169	no_data	no_data
2G3T_A	T0192SS442_1	T0192	no_data	no_data	no_data	169	no_data	no_data
2G3T_A	T0192SS449_1	T0192	no_data	no_data	no_data	169	no_data	no_data
2G3T_A	T0192SS463_1	T0192	no_data	no_data	no_data	169	no_data	no_data
2G3T_A	T0192SS474_1	T0192	no_data	no_data	no_data	169	no_data	no_data
2G3T_A	T0192SS517_1	T0192	no_data	no_data	no_data	169	no_data	no_data
2G3T_A	T0192SS531_1	T0192	no_data	no_data	no_data	169	no_data	no_data
2G3T_A	T0192SS531_2	T0192	no_data	no_data	no_data	169	no_data	no_data
2G3T_A	T0192SS531_3	T0192	no_data	no_data	no_data	169	no_data	no_data
2G3T_A	T0192SS531_4	T0192	no_data	no_data	no_data	169	no_data	no_data
2G3T_A	T0192SS531_5	T0192	no_data	no_data	no_data	169	no_data	no_data
2G3T_A	T0192TS001_1	T0192	2.02	6.5699	6.5735	169	171	101.183431952663
2G3T_A	T0192TS002_1	T0192	2.08	7.0474	7.0203	169	171	101.183431952663
2G3T_A	T0192TS002_2	T0192	2.29	6.0128	6.0523	169	171	101.183431952663
2G3T_A	T0192TS002_3	T0192	2.41	6.9679	6.9458	169	171	101.183431952663
2G3T_A	T0192TS002_4	T0192	2.61	6.4107	6.4245	169	171	101.183431952663
2G3T_A	T0192TS002_5	T0192	2.40	6.8883	6.8714	169	171	101.183431952663
2G3T_A	T0192TS006_1	T0192	2.28	6.4107	6.4245	169	171	101.183431952663
2G3T_A	T0192TS007_1	T0192	2.14	8.3345	8.2251	169	135	79.8816568047337
2G3T_A	T0192TS007_2	T0192	1.97	8.4283	8.3129	169	135	79.8816568047337
2G3T_A	T0192TS007_3	T0192	2.01	8.4283	8.3129	169	135	79.8816568047337
2G3T_A	T0192TS007_4	T0192	2.19	8.5221	8.4007	169	135	79.8816568047337
2G3T_A	T0192TS007_5	T0192	1.96	8.5221	8.4007	169	135	79.8816568047337
2G3T_A	T0192TS008_1	T0192	2.36	7.5296	7.4716	169	154	91.1242603550296
2G3T_A	T0192TS008_2u	T0192	2.27	7.7852	7.7109	169	154	91.1242603550296
2G3T_A	T0192TS010_1	T0192	2.78	7.2066	7.1693	169	171	101.183431952663
2G3T_A	T0192TS010_2	T0192	2.92	5.7740	5.8290	169	171	101.183431952663
2G3T_A	T0192TS010_3	T0192	2.60	6.0924	6.1267	169	171	101.183431952663
2G3T_A	T0192TS010_4	T0192	2.80	4.8189	4.9369	169	171	101.183431952663
2G3T_A	T0192TS010_5	T0192	2.97	4.5006	4.6401	169	171	101.183431952663
2G3T_A	T0192TS012_1	T0192	2.30	6.0924	6.1267	169	171	101.183431952663
2G3T_A	T0192TS012_2	T0192	2.56	6.2515	6.2756	169	171	101.183431952663
2G3T_A	T0192TS012_3	T0192	2.00	7.6046	7.5418	169	171	101.183431952663
2G3T_A	T0192TS012_4	T0192	2.17	7.3658	7.3183	169	171	101.183431952663
2G3T_A	T0192TS012_5	T0192	2.42	6.8087	6.7969	169	171	101.183431952663
2G3T_A	T0192TS014_1	T0192	2.39	7.3258	7.2809	169	151	89.3491124260355
2G3T_A	T0192TS014_2	T0192	2.11	8.2052	8.1041	169	149	88.1656804733728
2G3T_A	T0192TS014_3	T0192	2.73	6.3647	6.3815	169	137	81.0650887573965
2G3T_A	T0192TS014_4	T0192	2.61	5.1201	5.2180	169	131	77.5147928994083
2G3T_A	T0192TS014_5	T0192	2.67	-0.4950	0.4345	169	146	86.3905325443787
2G3T_A	T0192TS016_1	T0192	2.07	7.8597	7.7806	169	156	92.3076923076923
2G3T_A	T0192TS016_2	T0192	2.11	7.2862	7.2438	169	170	100.591715976331
2G3T_A	T0192TS016_3	T0192	2.29	6.0128	6.0523	169	170	100.591715976331
2G3T_A	T0192TS016_4	T0192	2.41	7.1846	7.1487	169	156	92.3076923076923
2G3T_A	T0192TS016_5	T0192	2.45	7.0521	7.0247	169	161	95.2662721893491
2G3T_A	T0192TS020_1	T0192	2.38	7.5250	7.4673	169	171	101.183431952663
2G3T_A	T0192TS021_1	T0192	2.93	-0.3544	0.5121	169	171	101.183431952663
2G3T_A	T0192TS024_1	T0192	2.01	7.1270	7.0948	169	171	101.183431952663
2G3T_A	T0192TS024_2	T0192	2.27	7.2066	7.1693	169	171	101.183431952663
2G3T_A	T0192TS024_3	T0192	2.18	7.2066	7.1693	169	171	101.183431952663
2G3T_A	T0192TS028_1	T0192	2.12	7.2087	7.1712	169	167	98.8165680473373
2G3T_A	T0192TS028_2	T0192	1.96	7.1284	7.0961	169	167	98.8165680473373
2G3T_A	T0192TS028_3	T0192	1.98	7.2087	7.1712	169	167	98.8165680473373
2G3T_A	T0192TS028_4	T0192	2.17	7.5298	7.4718	169	167	98.8165680473373
2G3T_A	T0192TS028_5	T0192	2.00	7.1284	7.0961	169	167	98.8165680473373
2G3T_A	T0192TS029_1	T0192	2.76	6.4903	6.4990	169	171	101.183431952663
2G3T_A	T0192TS034_1	T0192	2.15	8.0043	7.9160	169	153	90.5325443786982
2G3T_A	T0192TS035_1	T0192	2.12	8.1755	8.0762	169	153	90.5325443786982
2G3T_A	T0192TS038_1	T0192	2.04	8.2737	8.1682	169	146	86.3905325443787
2G3T_A	T0192TS038_2	T0192	2.14	7.5070	7.4505	169	140	82.8402366863905
2G3T_A	T0192TS038_3	T0192	2.67	7.3930	7.3438	169	128	75.7396449704142
2G3T_A	T0192TS038_4	T0192	2.12	6.2642	6.2875	169	88	52.0710059171598
2G3T_A	T0192TS038_5	T0192	1.67	5.5178	5.5896	169	82	48.5207100591716
2G3T_A	T0192TS039_1	T0192	2.02	8.4323	8.3167	169	148	87.5739644970414
2G3T_A	T0192TS039_2	T0192	2.27	6.5601	6.5643	169	163	96.4497041420118
2G3T_A	T0192TS039_3	T0192	2.42	6.7236	6.7172	169	163	96.4497041420118
2G3T_A	T0192TS039_4	T0192	2.31	7.1322	7.0996	169	163	96.4497041420118
2G3T_A	T0192TS039_5	T0192	2.99	-1.4485	0.0816	169	163	96.4497041420118
2G3T_A	T0192TS040_1	T0192	2.33	7.0595	7.0316	169	155	91.7159763313609
2G3T_A	T0192TS040_2	T0192	2.58	7.2602	7.2195	169	160	94.6745562130178
2G3T_A	T0192TS040_3	T0192	2.34	7.8439	7.7659	169	144	85.207100591716
2G3T_A	T0192TS040_4	T0192	2.26	7.5222	7.4646	169	156	92.3076923076923
2G3T_A	T0192TS040_5	T0192	2.08	8.2913	8.1846	169	144	85.207100591716
2G3T_A	T0192TS041_1	T0192	2.40	7.1002	7.0697	169	156	92.3076923076923
2G3T_A	T0192TS045_1	T0192	2.02	8.4323	8.3167	169	148	87.5739644970414
2G3T_A	T0192TS045_2	T0192	2.27	6.5601	6.5643	169	163	96.4497041420118
2G3T_A	T0192TS045_3	T0192	2.42	6.7236	6.7172	169	163	96.4497041420118
2G3T_A	T0192TS045_4	T0192	2.31	7.1322	7.0996	169	163	96.4497041420118
2G3T_A	T0192TS045_5	T0192	2.99	-1.4485	0.0816	169	163	96.4497041420118
2G3T_A	T0192TS046_1	T0192	2.27	7.3966	7.3471	169	144	85.207100591716
2G3T_A	T0192TS046_2	T0192	2.67	6.5908	6.5930	169	146	86.3905325443787
2G3T_A	T0192TS046_3	T0192	2.54	6.9916	6.9681	169	145	85.7988165680473
2G3T_A	T0192TS046_4	T0192	2.30	5.8207	5.8727	169	141	83.4319526627219
2G3T_A	T0192TS046_5	T0192	2.47	5.5334	5.6042	169	155	91.7159763313609
2G3T_A	T0192TS047_1	T0192	2.10	7.4454	7.3928	169	171	101.183431952663
2G3T_A	T0192TS050_1	T0192	2.08	5.2965	5.3827	169	171	101.183431952663
2G3T_A	T0192TS050_2	T0192	3.02	0.9190	1.4174	169	171	101.183431952663
2G3T_A	T0192TS050_3	T0192	2.86	1.0782	1.5481	169	171	101.183431952663
2G3T_A	T0192TS050_4	T0192	2.91	0.6803	1.2268	169	171	101.183431952663
2G3T_A	T0192TS050_5	T0192	3.11	-0.9115	0.2411	169	171	101.183431952663
2G3T_A	T0192TS052_1	T0192	1.80	-1.4188	0.0877	169	155	91.7159763313609
2G3T_A	T0192TS052_2	T0192	3.07	2.5660	2.8535	169	155	91.7159763313609
2G3T_A	T0192TS052_3	T0192	2.41	-1.4188	0.0877	169	155	91.7159763313609
2G3T_A	T0192TS052_4	T0192	2.98	2.0573	2.3950	169	155	91.7159763313609
2G3T_A	T0192TS052_5	T0192	3.11	2.4812	2.7765	169	155	91.7159763313609
2G3T_A	T0192TS053_1	T0192	2.53	6.4660	6.4763	169	155	91.7159763313609
2G3T_A	T0192TS053_2	T0192	2.54	6.4660	6.4763	169	155	91.7159763313609
2G3T_A	T0192TS053_3	T0192	2.50	6.4637	6.4741	169	153	90.5325443786982
2G3T_A	T0192TS053_4	T0192	2.54	6.7204	6.7143	169	155	91.7159763313609
2G3T_A	T0192TS053_5	T0192	2.51	6.5074	6.5150	169	154	91.1242603550296
2G3T_A	T0192TS065_1	T0192	2.15	6.5023	6.5102	169	146	86.3905325443787
2G3T_A	T0192TS065_2	T0192	1.99	8.1646	8.0661	169	138	81.6568047337278
2G3T_A	T0192TS065_3_1	T0192	2.52	6.4624	6.4729	169	131	77.5147928994083
2G3T_A	T0192TS065_3_2	T0192	nan	-5.0341	-0.0000	169	24	14.2011834319527
2G3T_A	T0192TS065_4_1	T0192	2.52	6.4624	6.4729	169	131	77.5147928994083
2G3T_A	T0192TS065_4_2	T0192	0.24	-1.6411	0.0485	169	13	7.69230769230769
2G3T_A	T0192TS065_5	T0192	2.52	6.4624	6.4729	169	131	77.5147928994083
2G3T_A	T0192TS067_1	T0192	2.20	7.4445	7.3919	169	154	91.1242603550296
2G3T_A	T0192TS070_1	T0192	2.34	7.6109	7.5477	169	138	81.6568047337278
2G3T_A	T0192TS070_2	T0192	2.13	6.2069	6.2339	169	153	90.5325443786982
2G3T_A	T0192TS070_3	T0192	2.05	8.3269	8.2180	169	145	85.7988165680473
2G3T_A	T0192TS070_4	T0192	2.80	5.9363	5.9808	169	149	88.1656804733728
2G3T_A	T0192TS070_5	T0192	2.64	5.5813	5.6489	169	156	92.3076923076923
2G3T_A	T0192TS071_1	T0192	2.05	8.3269	8.2180	169	145	85.7988165680473
2G3T_A	T0192TS071_2	T0192	2.13	6.2069	6.2339	169	153	90.5325443786982
2G3T_A	T0192TS071_3	T0192	2.33	7.2330	7.1940	169	140	82.8402366863905
2G3T_A	T0192TS071_4	T0192	2.80	5.9363	5.9808	169	149	88.1656804733728
2G3T_A	T0192TS071_5	T0192	2.64	6.5493	6.5541	169	153	90.5325443786982
2G3T_A	T0192TS080_1	T0192	2.95	5.3761	5.4571	169	171	101.183431952663
2G3T_A	T0192TS084_1	T0192	2.98	6.0924	6.1267	169	170	100.591715976331
2G3T_A	T0192TS086_1	T0192	2.27	7.1494	7.1157	169	138	81.6568047337278
2G3T_A	T0192TS086_2_1	T0192	2.27	7.1494	7.1157	169	138	81.6568047337278
2G3T_A	T0192TS086_2_2	T0192	0.55	-1.6411	0.0485	169	13	7.69230769230769
2G3T_A	T0192TS086_3_1	T0192	2.27	7.1494	7.1157	169	138	81.6568047337278
2G3T_A	T0192TS086_3_2	T0192	2.69	-2.3795	0.0023	169	10	5.91715976331361
2G3T_A	T0192TS086_4_1	T0192	2.66	7.0376	7.0112	169	131	77.5147928994083
2G3T_A	T0192TS086_4_2	T0192	1.61	-1.5281	0.0665	169	33	19.5266272189349
2G3T_A	T0192TS086_5	T0192	2.12	8.2018	8.1009	169	144	85.207100591716
2G3T_A	T0192TS093_1	T0192	2.30	8.0646	7.9724	169	157	92.8994082840237
2G3T_A	T0192TS093_2	T0192	2.19	8.0646	7.9724	169	157	92.8994082840237
2G3T_A	T0192TS096_1	T0192	2.20	7.1322	7.0996	169	163	96.4497041420118
2G3T_A	T0192TS098_1	T0192	0.79	4.3799	4.5277	169	37	21.8934911242604
2G3T_A	T0192TS099_1	T0192	2.31	7.8704	7.7906	169	154	91.1242603550296
2G3T_A	T0192TS099_2	T0192	2.34	8.3808	8.2684	169	144	85.207100591716
2G3T_A	T0192TS099_3	T0192	2.28	8.2013	8.1004	169	139	82.2485207100592
2G3T_A	T0192TS100_1	T0192	2.74	6.2335	6.2587	169	144	85.207100591716
2G3T_A	T0192TS100_2	T0192	2.19	7.7200	7.6498	169	159	94.0828402366864
2G3T_A	T0192TS100_3	T0192	2.39	6.6850	6.6812	169	140	82.8402366863905
2G3T_A	T0192TS100_4	T0192	2.26	7.7200	7.6498	169	159	94.0828402366864
2G3T_A	T0192TS100_5	T0192	2.27	6.5926	6.5947	169	154	91.1242603550296
2G3T_A	T0192TS105_1	T0192	2.02	8.4509	8.3340	169	146	86.3905325443787
2G3T_A	T0192TS108_1	T0192	2.77	-1.4188	0.0877	169	155	91.7159763313609
2G3T_A	T0192TS110_1	T0192	2.28	7.3658	7.3183	169	171	101.183431952663
2G3T_A	T0192TS112_1	T0192	2.60	6.0487	6.0859	169	157	92.8994082840237
2G3T_A	T0192TS112_2	T0192	2.21	7.4766	7.4220	169	157	92.8994082840237
2G3T_A	T0192TS112_3	T0192	2.44	7.0158	6.9908	169	156	92.3076923076923
2G3T_A	T0192TS112_4	T0192	2.46	7.2690	7.2277	169	156	92.3076923076923
2G3T_A	T0192TS132_1	T0192	2.94	-0.2748	0.5586	169	171	101.183431952663
2G3T_A	T0192TS135_1	T0192	2.03	8.2569	8.1525	169	138	81.6568047337278
2G3T_A	T0192TS135_2	T0192	2.66	7.4760	7.4215	169	130	76.9230769230769
2G3T_A	T0192TS135_3	T0192	2.82	-0.7187	0.3235	169	152	89.9408284023669
2G3T_A	T0192TS135_4	T0192	2.09	1.6227	2.0116	169	55	32.5443786982249
2G3T_A	T0192TS135_5	T0192	2.53	-0.6385	0.3614	169	164	97.0414201183432
2G3T_A	T0192TS138_1	T0192	2.53	6.4660	6.4763	169	155	91.7159763313609
2G3T_A	T0192TS138_2	T0192	2.54	6.4660	6.4763	169	155	91.7159763313609
2G3T_A	T0192TS138_3	T0192	2.50	6.4637	6.4741	169	153	90.5325443786982
2G3T_A	T0192TS138_4	T0192	2.54	6.7204	6.7143	169	155	91.7159763313609
2G3T_A	T0192TS138_5	T0192	2.51	6.5074	6.5150	169	154	91.1242603550296
2G3T_A	T0192TS139_1	T0192	1.80	-1.4188	0.0877	169	155	91.7159763313609
2G3T_A	T0192TS139_2	T0192	3.07	2.5660	2.8535	169	155	91.7159763313609
2G3T_A	T0192TS139_3	T0192	2.41	-1.4188	0.0877	169	155	91.7159763313609
2G3T_A	T0192TS139_4	T0192	2.98	2.0573	2.3950	169	155	91.7159763313609
2G3T_A	T0192TS139_5	T0192	3.11	2.4812	2.7765	169	155	91.7159763313609
2G3T_A	T0192TS142_1	T0192	2.35	5.4556	5.5315	169	171	101.183431952663
2G3T_A	T0192TS153_1	T0192	2.02	7.3692	7.3215	169	167	98.8165680473373
2G3T_A	T0192TS153_2	T0192	2.22	6.8073	6.7955	169	167	98.8165680473373
2G3T_A	T0192TS153_3	T0192	1.98	7.0078	6.9832	169	168	99.4082840236686
2G3T_A	T0192TS168_1	T0192	2.21	7.9229	7.8398	169	160	94.6745562130178
2G3T_A	T0192TS168_2	T0192	2.51	7.0252	6.9995	169	150	88.7573964497041
2G3T_A	T0192TS168_3	T0192	2.52	6.8878	6.8709	169	159	94.0828402366864
2G3T_A	T0192TS168_4	T0192	2.12	7.7572	7.6847	169	160	94.6745562130178
2G3T_A	T0192TS168_5	T0192	2.10	7.7159	7.6460	169	143	84.6153846153846
2G3T_A	T0192TS169_1	T0192	2.06	7.6259	7.5618	169	143	84.6153846153846
2G3T_A	T0192TS169_2	T0192	1.96	7.9334	7.8496	169	144	85.207100591716
2G3T_A	T0192TS169_3	T0192	2.84	5.5227	5.5941	169	167	98.8165680473373
2G3T_A	T0192TS169_4	T0192	2.43	7.0806	7.0514	169	145	85.7988165680473
2G3T_A	T0192TS169_5	T0192	2.50	6.8515	6.8370	169	150	88.7573964497041
2G3T_A	T0192TS170_1	T0192	2.15	7.2066	7.1693	169	171	101.183431952663
2G3T_A	T0192TS180_1	T0192	2.14	7.0810	7.0517	169	132	78.1065088757396
2G3T_A	T0192TS183_1	T0192	2.08	8.2052	8.1041	169	149	88.1656804733728
2G3T_A	T0192TS188_1	T0192	2.61	-0.8319	0.2736	169	171	101.183431952663
2G3T_A	T0192TS189_1	T0192	2.25	7.4861	7.4309	169	144	85.207100591716
2G3T_A	T0192TS189_2	T0192	2.06	8.2931	8.1863	169	139	82.2485207100592
2G3T_A	T0192TS189_3	T0192	2.60	6.6996	6.6948	169	132	78.1065088757396
2G3T_A	T0192TS194_1	T0192	2.09	8.2052	8.1041	169	149	88.1656804733728
2G3T_A	T0192TS194_2	T0192	2.37	7.4594	7.4059	169	150	88.7573964497041
2G3T_A	T0192TS194_3	T0192	2.58	6.8837	6.8671	169	134	79.2899408284024
2G3T_A	T0192TS194_4	T0192	2.62	6.9492	6.9284	169	144	85.207100591716
2G3T_A	T0192TS194_5	T0192	2.12	6.1568	6.1870	169	150	88.7573964497041
2G3T_A	T0192TS195_1	T0192	2.11	8.2569	8.1525	169	148	87.5739644970414
2G3T_A	T0192TS195_2	T0192	2.00	8.2205	8.1184	169	137	81.0650887573965
2G3T_A	T0192TS195_3	T0192	2.37	7.8439	7.7659	169	144	85.207100591716
2G3T_A	T0192TS195_4	T0192	2.79	6.3276	6.3468	169	148	87.5739644970414
2G3T_A	T0192TS195_5	T0192	2.39	2.9290	3.1849	169	161	95.2662721893491
2G3T_A	T0192TS196_1	T0192	2.04	8.2737	8.1682	169	146	86.3905325443787
2G3T_A	T0192TS196_2	T0192	2.14	7.5070	7.4505	169	140	82.8402366863905
2G3T_A	T0192TS196_3	T0192	1.67	5.5178	5.5896	169	82	48.5207100591716
2G3T_A	T0192TS196_4	T0192	2.67	7.3930	7.3438	169	128	75.7396449704142
2G3T_A	T0192TS196_5	T0192	2.19	5.7620	5.8178	169	111	65.6804733727811
2G3T_A	T0192TS202_1	T0192	2.74	7.2087	7.1712	169	167	98.8165680473373
2G3T_A	T0192TS202_2	T0192	2.68	7.3692	7.3215	169	167	98.8165680473373
2G3T_A	T0192TS202_3	T0192	2.25	7.2890	7.2464	169	167	98.8165680473373
2G3T_A	T0192TS202_4	T0192	2.25	5.7635	5.8192	169	167	98.8165680473373
2G3T_A	T0192TS202_5	T0192	2.75	6.4058	6.4199	169	167	98.8165680473373
2G3T_A	T0192TS203_1	T0192	2.15	7.2171	7.1791	169	161	95.2662721893491
2G3T_A	T0192TS207_1	T0192	2.08	8.2212	8.1190	169	147	86.9822485207101
2G3T_A	T0192TS207_2	T0192	2.21	7.5070	7.4505	169	140	82.8402366863905
2G3T_A	T0192TS207_3	T0192	2.51	6.5620	6.5661	169	129	76.3313609467456
2G3T_A	T0192TS207_4	T0192	2.62	6.7217	6.7155	169	149	88.1656804733728
2G3T_A	T0192TS207_5	T0192	2.05	6.2738	6.2964	169	125	73.9644970414201
2G3T_A	T0192TS208_1	T0192	1.99	8.4353	8.3194	169	143	84.6153846153846
2G3T_A	T0192TS208_2	T0192	2.28	7.5651	7.5049	169	146	86.3905325443787
2G3T_A	T0192TS208_3	T0192	2.90	6.3665	6.3832	169	131	77.5147928994083
2G3T_A	T0192TS208_4	T0192	2.65	7.4496	7.3967	169	134	79.2899408284024
2G3T_A	T0192TS208_5	T0192	2.01	7.0214	6.9959	169	135	79.8816568047337
2G3T_A	T0192TS209_1	T0192	2.09	8.2052	8.1041	169	149	88.1656804733728
2G3T_A	T0192TS209_2	T0192	2.58	6.8837	6.8671	169	134	79.2899408284024
2G3T_A	T0192TS209_3	T0192	2.37	7.4594	7.4059	169	150	88.7573964497041
2G3T_A	T0192TS209_4	T0192	2.44	7.1998	7.1630	169	137	81.0650887573965
2G3T_A	T0192TS209_5	T0192	2.43	6.0418	6.0794	169	138	81.6568047337278
2G3T_A	T0192TS214_1	T0192	2.67	1.3170	1.7485	169	170	100.591715976331
2G3T_A	T0192TS221_1	T0192	2.02	8.3446	8.2346	169	148	87.5739644970414
2G3T_A	T0192TS221_2	T0192	2.15	7.0996	7.0691	169	139	82.2485207100592
2G3T_A	T0192TS221_3	T0192	2.81	6.5524	6.5571	169	135	79.8816568047337
2G3T_A	T0192TS221_4	T0192	2.12	7.1114	7.0802	169	126	74.5562130177515
2G3T_A	T0192TS221_5	T0192	2.32	7.0021	6.9779	169	119	70.414201183432
2G3T_A	T0192TS222_1	T0192	2.15	6.9687	6.9467	169	163	96.4497041420118
2G3T_A	T0192TS222_2	T0192	2.27	6.5601	6.5643	169	163	96.4497041420118
2G3T_A	T0192TS223_1	T0192	2.10	7.3658	7.3183	169	170	100.591715976331
2G3T_A	T0192TS224_1	T0192	2.07	6.8087	6.7969	169	171	101.183431952663
2G3T_A	T0192TS226_1	T0192	2.49	6.2069	6.2339	169	153	90.5325443786982
2G3T_A	T0192TS226_2	T0192	2.39	7.3258	7.2809	169	151	89.3491124260355
2G3T_A	T0192TS226_3	T0192	2.51	6.6912	6.6870	169	136	80.4733727810651
2G3T_A	T0192TS226_4	T0192	2.00	6.2925	6.3139	169	153	90.5325443786982
2G3T_A	T0192TS226_5	T0192	2.11	8.2052	8.1041	169	149	88.1656804733728
2G3T_A	T0192TS227_1	T0192	2.19	6.6345	6.6339	169	151	89.3491124260355
2G3T_A	T0192TS228_1	T0192	2.03	7.6225	7.5586	169	163	96.4497041420118
2G3T_A	T0192TS228_2	T0192	2.37	7.1270	7.0948	169	171	101.183431952663
2G3T_A	T0192TS229_1	T0192	1.99	8.2737	8.1682	169	146	86.3905325443787
2G3T_A	T0192TS229_2	T0192	2.36	7.2662	7.2251	169	143	84.6153846153846
2G3T_A	T0192TS229_3	T0192	2.64	6.9873	6.9641	169	147	86.9822485207101
2G3T_A	T0192TS229_4	T0192	2.58	6.8338	6.8204	169	135	79.8816568047337
2G3T_A	T0192TS229_5	T0192	2.02	6.8166	6.8043	169	143	84.6153846153846
2G3T_A	T0192TS230_1	T0192	2.40	7.5470	7.4879	169	141	83.4319526627219
2G3T_A	T0192TS230_2	T0192	2.29	8.2738	8.1683	169	141	83.4319526627219
2G3T_A	T0192TS230_3	T0192	2.12	8.4159	8.3013	169	145	85.7988165680473
2G3T_A	T0192TS230_4	T0192	2.43	7.3244	7.2795	169	140	82.8402366863905
2G3T_A	T0192TS230_5	T0192	2.16	6.5023	6.5102	169	146	86.3905325443787
2G3T_A	T0192TS233_1	T0192	2.00	8.5252	8.4036	169	143	84.6153846153846
2G3T_A	T0192TS233_2	T0192	2.20	7.4085	7.3582	169	133	78.698224852071
2G3T_A	T0192TS233_3	T0192	2.51	6.5019	6.5098	169	144	85.207100591716
2G3T_A	T0192TS233_4	T0192	2.34	6.6645	6.6619	169	127	75.1479289940828
2G3T_A	T0192TS233_5	T0192	2.04	6.4122	6.4259	169	134	79.2899408284024
2G3T_A	T0192TS234_1	T0192	2.03	7.8966	7.8151	169	157	92.8994082840237
2G3T_A	T0192TS242_1	T0192	2.03	7.8966	7.8151	169	157	92.8994082840237
2G3T_A	T0192TS246_1	T0192	2.14	7.6842	7.6163	169	171	101.183431952663
2G3T_A	T0192TS264_1	T0192	2.45	7.5682	7.5078	169	155	91.7159763313609
2G3T_A	T0192TS265_1	T0192	2.26	7.4454	7.3928	169	171	101.183431952663
2G3T_A	T0192TS267_1	T0192	2.38	6.5956	6.5975	169	158	93.491124260355
2G3T_A	T0192TS267_2	T0192	2.59	6.5956	6.5975	169	158	93.491124260355
2G3T_A	T0192TS267_3	T0192	2.68	6.5956	6.5975	169	158	93.491124260355
2G3T_A	T0192TS267_4	T0192	2.67	6.5956	6.5975	169	158	93.491124260355
2G3T_A	T0192TS267_5	T0192	2.41	6.7628	6.7539	169	158	93.491124260355
2G3T_A	T0192TS270_1	T0192	2.74	2.8292	3.0934	169	171	101.183431952663
2G3T_A	T0192TS270_2	T0192	2.88	-1.6278	0.0504	169	171	101.183431952663
2G3T_A	T0192TS270_3	T0192	2.74	2.1129	2.4447	169	171	101.183431952663
2G3T_A	T0192TS270_4	T0192	3.14	2.5904	2.8756	169	171	101.183431952663
2G3T_A	T0192TS282_1	T0192	2.01	8.2619	8.1571	169	133	78.698224852071
2G3T_A	T0192TS282_2	T0192	2.52	-0.3475	0.5161	169	140	82.8402366863905
2G3T_A	T0192TS282_3	T0192	2.75	-0.7844	0.2940	169	106	62.7218934911243
2G3T_A	T0192TS283_1	T0192	2.25	-1.8465	0.0251	169	157	92.8994082840237
2G3T_A	T0192TS283_2	T0192	2.44	-1.5364	0.0650	169	165	97.6331360946746
2G3T_A	T0192TS283_3	T0192	2.74	-0.6455	0.3580	169	165	97.6331360946746
2G3T_A	T0192TS283_4	T0192	2.34	-0.8199	0.2787	169	167	98.8165680473373
2G3T_A	T0192TS283_5	T0192	2.67	-0.0170	0.7203	169	167	98.8165680473373
2G3T_A	T0192TS286_1	T0192	2.02	8.3446	8.2346	169	148	87.5739644970414
2G3T_A	T0192TS288_1	T0192	2.37	7.8496	7.7712	169	158	93.491124260355
2G3T_A	T0192TS290_1	T0192	2.13	6.2069	6.2339	169	153	90.5325443786982
2G3T_A	T0192TS290_2	T0192	2.09	8.2052	8.1041	169	149	88.1656804733728
2G3T_A	T0192TS290_3	T0192	2.37	7.2857	7.2433	169	150	88.7573964497041
2G3T_A	T0192TS290_4	T0192	2.64	6.5493	6.5541	169	153	90.5325443786982
2G3T_A	T0192TS290_5	T0192	2.54	6.8837	6.8671	169	134	79.2899408284024
2G3T_A	T0192TS291_1	T0192	2.21	8.5200	8.3988	169	148	87.5739644970414
2G3T_A	T0192TS291_2	T0192	2.56	6.7894	6.7789	169	134	79.2899408284024
2G3T_A	T0192TS291_3	T0192	2.17	6.0864	6.1211	169	137	81.0650887573965
2G3T_A	T0192TS291_4	T0192	2.49	6.5907	6.5929	169	119	70.414201183432
2G3T_A	T0192TS291_5	T0192	2.07	5.6884	5.7490	169	142	84.0236686390533
2G3T_A	T0192TS292_1	T0192	2.93	-1.3095	0.1130	169	171	101.183431952663
2G3T_A	T0192TS292_2	T0192	2.50	-1.1503	0.1574	169	171	101.183431952663
2G3T_A	T0192TS292_3	T0192	2.93	-0.5932	0.3838	169	171	101.183431952663
2G3T_A	T0192TS292_4	T0192	2.65	-0.2748	0.5586	169	171	101.183431952663
2G3T_A	T0192TS292_5	T0192	2.76	-0.6728	0.3449	169	171	101.183431952663
2G3T_A	T0192TS300_1	T0192	2.84	-0.2562	0.5697	169	140	82.8402366863905
2G3T_A	T0192TS300_2	T0192	2.46	-1.2264	0.1351	169	134	79.2899408284024
2G3T_A	T0192TS300_3	T0192	2.08	8.1541	8.0562	169	150	88.7573964497041
2G3T_A	T0192TS300_4	T0192	2.68	-0.2562	0.5697	169	140	82.8402366863905
2G3T_A	T0192TS300_5	T0192	2.83	0.1436	0.8289	169	167	98.8165680473373
2G3T_A	T0192TS301_1	T0192	2.31	7.4454	7.3928	169	171	101.183431952663
2G3T_A	T0192TS309_1	T0192	2.08	8.2052	8.1041	169	149	88.1656804733728
2G3T_A	T0192TS309_2	T0192	2.36	7.3477	7.3014	169	145	85.7988165680473
2G3T_A	T0192TS309_3	T0192	2.51	6.6912	6.6870	169	136	80.4733727810651
2G3T_A	T0192TS309_4	T0192	2.33	7.2177	7.1796	169	144	85.207100591716
2G3T_A	T0192TS309_5	T0192	2.67	6.7636	6.7547	169	152	89.9408284023669
2G3T_A	T0192TS329_1	T0192	2.21	8.1129	8.0176	169	156	92.3076923076923
2G3T_A	T0192TS347_1	T0192	2.07	8.4670	8.3491	169	149	88.1656804733728
2G3T_A	T0192TS351_1	T0192	2.63	6.5699	6.5735	169	171	101.183431952663
2G3T_A	T0192TS359_1	T0192	2.36	7.2690	7.2277	169	156	92.3076923076923
2G3T_A	T0192TS362_1	T0192	2.14	8.1489	8.0513	169	145	85.7988165680473
2G3T_A	T0192TS362_2	T0192	2.67	7.4760	7.4215	169	130	76.9230769230769
2G3T_A	T0192TS362_3	T0192	2.58	6.8837	6.8671	169	134	79.2899408284024
2G3T_A	T0192TS362_4	T0192	2.06	7.0208	6.9954	169	98	57.9881656804734
2G3T_A	T0192TS362_5	T0192	2.10	7.1667	7.1319	169	134	79.2899408284024
2G3T_A	T0192TS368_1	T0192	2.16	6.6495	6.6479	169	171	101.183431952663
2G3T_A	T0192TS373_1	T0192	2.86	6.2515	6.2756	169	171	101.183431952663
2G3T_A	T0192TS373_2	T0192	2.74	6.4903	6.4990	169	171	101.183431952663
2G3T_A	T0192TS373_3	T0192	2.98	6.4903	6.4990	169	171	101.183431952663
2G3T_A	T0192TS373_4	T0192	2.68	5.3761	5.4571	169	171	101.183431952663
2G3T_A	T0192TS377_1	T0192	2.37	6.8538	6.8391	169	148	87.5739644970414
2G3T_A	T0192TS377_2	T0192	3.12	-0.5136	0.4246	169	171	101.183431952663
2G3T_A	T0192TS377_3	T0192	2.30	7.8878	7.8069	169	138	81.6568047337278
2G3T_A	T0192TS378_1	T0192	1.96	7.9973	7.9094	169	136	80.4733727810651
2G3T_A	T0192TS378_2	T0192	2.11	6.0179	6.0571	169	147	86.9822485207101
2G3T_A	T0192TS378_3	T0192	2.11	6.8395	6.8258	169	133	78.698224852071
2G3T_A	T0192TS378_4	T0192	2.68	7.0904	7.0605	169	130	76.9230769230769
2G3T_A	T0192TS378_5	T0192	2.21	6.0177	6.0569	169	97	57.396449704142
2G3T_A	T0192TS384_1	T0192	2.39	5.9332	5.9779	169	171	101.183431952663
2G3T_A	T0192TS403_1	T0192	2.20	2.9884	3.2393	169	171	101.183431952663
2G3T_A	T0192TS417_1	T0192	2.13	8.1004	8.0060	169	158	93.491124260355
2G3T_A	T0192TS417_2	T0192	2.36	6.5975	6.5993	169	160	94.6745562130178
2G3T_A	T0192TS417_3	T0192	2.23	7.7660	7.6929	169	158	93.491124260355
2G3T_A	T0192TS417_4	T0192	2.50	6.9697	6.9475	169	161	95.2662721893491
2G3T_A	T0192TS419_1	T0192	2.86	7.2862	7.2438	169	171	101.183431952663
2G3T_A	T0192TS419_2	T0192	2.84	7.2066	7.1693	169	171	101.183431952663
2G3T_A	T0192TS419_3	T0192	2.81	6.8087	6.7969	169	171	101.183431952663
2G3T_A	T0192TS423_1	T0192	2.26	7.4454	7.3928	169	171	101.183431952663
2G3T_A	T0192TS424_1	T0192	2.78	6.5699	6.5735	169	171	101.183431952663
2G3T_A	T0192TS425_1	T0192	2.17	8.0886	7.9949	169	160	94.6745562130178
2G3T_A	T0192TS427_1	T0192	2.23	7.4454	7.3928	169	171	101.183431952663
2G3T_A	T0192TS427_2	T0192	2.27	7.8767	7.7966	169	161	95.2662721893491
2G3T_A	T0192TS437_1	T0192	2.44	5.5352	5.6058	169	171	101.183431952663
2G3T_A	T0192TS440_1	T0192	2.70	5.5352	5.6058	169	171	101.183431952663
2G3T_A	T0192TS447_1	T0192	2.17	8.2111	8.1096	169	154	91.1242603550296
2G3T_A	T0192TS450_1	T0192	2.50	5.9332	5.9779	169	171	101.183431952663
2G3T_A	T0192TS450_2u	T0192	2.66	6.7647	6.7557	169	150	88.7573964497041
2G3T_A	T0192TS450_3u	T0192	2.66	6.7647	6.7557	169	150	88.7573964497041
2G3T_A	T0192TS453_1	T0192	2.22	7.1270	7.0948	169	171	101.183431952663
2G3T_A	T0192TS459_1	T0192	2.86	3.2271	3.4589	169	171	101.183431952663
2G3T_A	T0192TS459_2	T0192	3.05	3.9434	4.1218	169	171	101.183431952663
2G3T_A	T0192TS464_1	T0192	2.23	6.9679	6.9458	169	171	101.183431952663
2G3T_A	T0192TS464_2	T0192	2.60	6.9679	6.9458	169	171	101.183431952663
2G3T_A	T0192TS464_3	T0192	2.02	6.8166	6.8043	169	143	84.6153846153846
2G3T_A	T0192TS464_4	T0192	2.80	5.9363	5.9808	169	149	88.1656804733728
2G3T_A	T0192TS464_5	T0192	2.48	5.2169	5.3084	169	171	101.183431952663
2G3T_A	T0192TS475_1	T0192	2.40	7.0185	6.9933	169	154	91.1242603550296
2G3T_A	T0192TS475_2	T0192	2.77	7.5469	7.4878	169	161	95.2662721893491
2G3T_A	T0192TS513_1	T0192	2.21	7.2862	7.2438	169	171	101.183431952663
2G3T_A	T0192TS516_1u	T0192	2.43	7.1580	7.1238	169	149	88.1656804733728
2G3T_A	T0192TS517_1	T0192	2.09	7.7638	7.6908	169	171	101.183431952663
2G3T_A	T0192TS517_2	T0192	2.06	7.2862	7.2438	169	171	101.183431952663
2G3T_A	T0192TS531_1	T0192	2.66	1.1578	1.6143	169	171	101.183431952663
2G3T_A	T0192TS531_2	T0192	2.74	-0.6728	0.3449	169	171	101.183431952663
2G3T_A	T0192TS531_3	T0192	3.06	1.0782	1.5481	169	171	101.183431952663
2G3T_A	T0192TS531_4	T0192	2.13	0.7599	1.2896	169	171	101.183431952663
2G3T_A	T0192TS531_5	T0192	2.67	0.6007	1.1649	169	171	101.183431952663
2JEV_A	2B4D_A	T0192	1.17	9.6125	9.4215	169	164	97.0414201183432
2JEV_A	2B5G_A	T0192	0.88	9.9669	9.7534	169	159	94.0828402366864
2JEV_A	2FXF_A	T0192	2.04	9.3684	9.1930	169	168	99.4082840236686
2JEV_A	T0192AL025_1	T0192	2.28	8.1330	8.0365	169	147	86.9822485207101
2JEV_A	T0192AL025_2	T0192	2.24	6.2854	6.3073	169	149	88.1656804733728
2JEV_A	T0192AL025_3	T0192	2.47	6.5551	6.5596	169	133	78.698224852071
2JEV_A	T0192AL032_1	T0192	2.74	-0.9911	0.2110	169	171	101.183431952663
2JEV_A	T0192AL044_1	T0192	1.93	8.3759	8.2639	169	120	71.0059171597633
2JEV_A	T0192AL054_1	T0192	2.39	7.5764	7.5154	169	153	90.5325443786982
2JEV_A	T0192AL054_2	T0192	2.42	7.2340	7.1949	169	153	90.5325443786982
2JEV_A	T0192AL054_3	T0192	2.51	7.6537	7.5878	169	146	86.3905325443787
2JEV_A	T0192AL056_1	T0192	1.94	7.9278	7.8443	169	119	70.414201183432
2JEV_A	T0192AL064_1	T0192	1.94	8.0831	7.9897	169	123	72.7810650887574
2JEV_A	T0192AL078_1	T0192	2.03	8.4159	8.3013	169	145	85.7988165680473
2JEV_A	T0192AL090_1	T0192	2.03	8.1489	8.0513	169	145	85.7988165680473
2JEV_A	T0192AL102_1	T0192	2.18	6.8813	6.8648	169	100	59.1715976331361
2JEV_A	T0192AL144_1	T0192	2.03	8.4353	8.3194	169	143	84.6153846153846
2JEV_A	T0192AL144_2	T0192	2.29	7.5710	7.5104	169	137	81.0650887573965
2JEV_A	T0192AL144_3	T0192	2.55	6.5019	6.5098	169	144	85.207100591716
2JEV_A	T0192AL144_4	T0192	2.28	6.6645	6.6619	169	127	75.1479289940828
2JEV_A	T0192AL144_5	T0192	2.11	6.2710	6.2939	169	135	79.8816568047337
2JEV_A	T0192AL331_1	T0192	2.09	8.2052	8.1041	169	149	88.1656804733728
2JEV_A	T0192AL391_1	T0192	1.81	6.6828	6.6791	169	73	43.1952662721894
2JEV_A	T0192AL397_1	T0192	1.97	7.9581	7.8727	169	130	76.9230769230769
2JEV_A	T0192AL400_1	T0192	2.23	8.3269	8.2180	169	145	85.7988165680473
2JEV_A	T0192AL476_1	T0192	2.15	8.0815	7.9883	169	148	87.5739644970414
2JEV_A	T0192AL524_1	T0192	2.33	7.2517	7.2115	169	147	86.9822485207101
2JEV_A	T0192AL529_1	T0192	1.89	7.7847	7.7104	169	118	69.8224852071006
2JEV_A	T0192AL537_1	T0192	2.43	7.1989	7.1620	169	150	88.7573964497041
2JEV_A	T0192AL537_2	T0192	2.44	7.7545	7.6821	169	144	85.207100591716
2JEV_A	T0192AL537_3	T0192	2.12	7.9939	7.9062	169	148	87.5739644970414
2JEV_A	T0192AL537_4	T0192	2.56	6.7636	6.7547	169	152	89.9408284023669
2JEV_A	T0192AL537_5	T0192	2.46	7.6537	7.5878	169	146	86.3905325443787
2JEV_A	T0192AL581_1	T0192	2.45	7.1636	7.1290	169	147	86.9822485207101
2JEV_A	T0192DR020_1	T0192	no_data	no_data	no_data	169	no_data	no_data
2JEV_A	T0192DR068_1	T0192	no_data	no_data	no_data	169	no_data	no_data
2JEV_A	T0192DR355_1	T0192	no_data	no_data	no_data	169	no_data	no_data
2JEV_A	T0192DR355_2	T0192	no_data	no_data	no_data	169	no_data	no_data
2JEV_A	T0192DR355_4	T0192	no_data	no_data	no_data	169	no_data	no_data
2JEV_A	T0192DR454_1	T0192	no_data	no_data	no_data	169	no_data	no_data
2JEV_A	T0192DR454_2	T0192	no_data	no_data	no_data	169	no_data	no_data
2JEV_A	T0192DR454_3	T0192	no_data	no_data	no_data	169	no_data	no_data
2JEV_A	T0192RR020_1	T0192	no_data	no_data	no_data	169	no_data	no_data
2JEV_A	T0192RR022_1	T0192	no_data	no_data	no_data	169	no_data	no_data
2JEV_A	T0192RR131_1	T0192	no_data	no_data	no_data	169	no_data	no_data
2JEV_A	T0192RR397_1	T0192	no_data	no_data	no_data	169	no_data	no_data
2JEV_A	T0192RR517_1	T0192	no_data	no_data	no_data	169	no_data	no_data
2JEV_A	T0192RR587_1	T0192	no_data	no_data	no_data	169	no_data	no_data
2JEV_A	T0192SS001_1	T0192	no_data	no_data	no_data	169	no_data	no_data
2JEV_A	T0192SS007_1	T0192	no_data	no_data	no_data	169	no_data	no_data
2JEV_A	T0192SS020_1	T0192	no_data	no_data	no_data	169	no_data	no_data
2JEV_A	T0192SS023_1	T0192	no_data	no_data	no_data	169	no_data	no_data
2JEV_A	T0192SS032_1	T0192	no_data	no_data	no_data	169	no_data	no_data
2JEV_A	T0192SS041_1	T0192	no_data	no_data	no_data	169	no_data	no_data
2JEV_A	T0192SS044_1	T0192	no_data	no_data	no_data	169	no_data	no_data
2JEV_A	T0192SS054_1	T0192	no_data	no_data	no_data	169	no_data	no_data
2JEV_A	T0192SS054_2	T0192	no_data	no_data	no_data	169	no_data	no_data
2JEV_A	T0192SS054_3	T0192	no_data	no_data	no_data	169	no_data	no_data
2JEV_A	T0192SS054_4	T0192	no_data	no_data	no_data	169	no_data	no_data
2JEV_A	T0192SS055_1	T0192	no_data	no_data	no_data	169	no_data	no_data
2JEV_A	T0192SS056_1	T0192	no_data	no_data	no_data	169	no_data	no_data
2JEV_A	T0192SS067_1	T0192	no_data	no_data	no_data	169	no_data	no_data
2JEV_A	T0192SS068_1	T0192	no_data	no_data	no_data	169	no_data	no_data
2JEV_A	T0192SS069_1	T0192	no_data	no_data	no_data	169	no_data	no_data
2JEV_A	T0192SS072_1	T0192	no_data	no_data	no_data	169	no_data	no_data
2JEV_A	T0192SS100_1	T0192	no_data	no_data	no_data	169	no_data	no_data
2JEV_A	T0192SS100_2	T0192	no_data	no_data	no_data	169	no_data	no_data
2JEV_A	T0192SS108_1	T0192	no_data	no_data	no_data	169	no_data	no_data
2JEV_A	T0192SS131_1	T0192	no_data	no_data	no_data	169	no_data	no_data
2JEV_A	T0192SS137_1	T0192	no_data	no_data	no_data	169	no_data	no_data
2JEV_A	T0192SS254_1	T0192	no_data	no_data	no_data	169	no_data	no_data
2JEV_A	T0192SS266_1	T0192	no_data	no_data	no_data	169	no_data	no_data
2JEV_A	T0192SS270_1	T0192	no_data	no_data	no_data	169	no_data	no_data
2JEV_A	T0192SS273_1	T0192	no_data	no_data	no_data	169	no_data	no_data
2JEV_A	T0192SS356_1	T0192	no_data	no_data	no_data	169	no_data	no_data
2JEV_A	T0192SS357_1	T0192	no_data	no_data	no_data	169	no_data	no_data
2JEV_A	T0192SS389_1	T0192	no_data	no_data	no_data	169	no_data	no_data
2JEV_A	T0192SS393_1	T0192	no_data	no_data	no_data	169	no_data	no_data
2JEV_A	T0192SS393_2	T0192	no_data	no_data	no_data	169	no_data	no_data
2JEV_A	T0192SS396_2	T0192	no_data	no_data	no_data	169	no_data	no_data
2JEV_A	T0192SS420_1	T0192	no_data	no_data	no_data	169	no_data	no_data
2JEV_A	T0192SS442_1	T0192	no_data	no_data	no_data	169	no_data	no_data
2JEV_A	T0192SS449_1	T0192	no_data	no_data	no_data	169	no_data	no_data
2JEV_A	T0192SS463_1	T0192	no_data	no_data	no_data	169	no_data	no_data
2JEV_A	T0192SS474_1	T0192	no_data	no_data	no_data	169	no_data	no_data
2JEV_A	T0192SS517_1	T0192	no_data	no_data	no_data	169	no_data	no_data
2JEV_A	T0192SS531_1	T0192	no_data	no_data	no_data	169	no_data	no_data
2JEV_A	T0192SS531_2	T0192	no_data	no_data	no_data	169	no_data	no_data
2JEV_A	T0192SS531_3	T0192	no_data	no_data	no_data	169	no_data	no_data
2JEV_A	T0192SS531_4	T0192	no_data	no_data	no_data	169	no_data	no_data
2JEV_A	T0192SS531_5	T0192	no_data	no_data	no_data	169	no_data	no_data
2JEV_A	T0192TS001_1	T0192	2.07	6.7291	6.7224	169	171	101.183431952663
2JEV_A	T0192TS002_1	T0192	2.24	7.0474	7.0203	169	171	101.183431952663
2JEV_A	T0192TS002_2	T0192	2.41	5.9332	5.9779	169	171	101.183431952663
2JEV_A	T0192TS002_3	T0192	2.72	7.3658	7.3183	169	171	101.183431952663
2JEV_A	T0192TS002_4	T0192	2.64	6.3311	6.3501	169	171	101.183431952663
2JEV_A	T0192TS002_5	T0192	2.43	6.8883	6.8714	169	171	101.183431952663
2JEV_A	T0192TS006_1	T0192	2.34	6.7291	6.7224	169	171	101.183431952663
2JEV_A	T0192TS007_1	T0192	2.04	8.2407	8.1373	169	135	79.8816568047337
2JEV_A	T0192TS007_2	T0192	1.94	8.4283	8.3129	169	135	79.8816568047337
2JEV_A	T0192TS007_3	T0192	1.98	8.3345	8.2251	169	135	79.8816568047337
2JEV_A	T0192TS007_4	T0192	2.06	8.4283	8.3129	169	135	79.8816568047337
2JEV_A	T0192TS007_5	T0192	1.98	8.5221	8.4007	169	135	79.8816568047337
2JEV_A	T0192TS008_1	T0192	2.25	7.6148	7.5514	169	154	91.1242603550296
2JEV_A	T0192TS008_2u	T0192	2.06	7.7000	7.6311	169	154	91.1242603550296
2JEV_A	T0192TS010_1	T0192	2.84	7.2066	7.1693	169	171	101.183431952663
2JEV_A	T0192TS010_2	T0192	2.93	5.6944	5.7546	169	171	101.183431952663
2JEV_A	T0192TS010_3	T0192	2.36	6.0924	6.1267	169	171	101.183431952663
2JEV_A	T0192TS010_4	T0192	2.75	4.5006	4.6401	169	171	101.183431952663
2JEV_A	T0192TS010_5	T0192	2.84	4.2618	4.4177	169	171	101.183431952663
2JEV_A	T0192TS012_1	T0192	2.57	6.4107	6.4245	169	171	101.183431952663
2JEV_A	T0192TS012_2	T0192	2.57	6.1720	6.2012	169	171	101.183431952663
2JEV_A	T0192TS012_3	T0192	2.04	7.6046	7.5418	169	171	101.183431952663
2JEV_A	T0192TS012_4	T0192	2.28	7.2862	7.2438	169	171	101.183431952663
2JEV_A	T0192TS012_5	T0192	2.09	6.8087	6.7969	169	171	101.183431952663
2JEV_A	T0192TS014_1	T0192	2.41	7.3258	7.2809	169	151	89.3491124260355
2JEV_A	T0192TS014_2	T0192	2.12	8.1179	8.0224	169	149	88.1656804733728
2JEV_A	T0192TS014_3	T0192	2.59	6.3647	6.3815	169	137	81.0650887573965
2JEV_A	T0192TS014_4	T0192	2.54	4.9283	5.0390	169	131	77.5147928994083
2JEV_A	T0192TS014_5	T0192	2.37	-1.2036	0.1416	169	146	86.3905325443787
2JEV_A	T0192TS016_1	T0192	2.04	7.4378	7.3857	169	156	92.3076923076923
2JEV_A	T0192TS016_2	T0192	2.17	7.2066	7.1693	169	170	100.591715976331
2JEV_A	T0192TS016_3	T0192	2.28	6.0128	6.0523	169	170	100.591715976331
2JEV_A	T0192TS016_4	T0192	2.40	6.9315	6.9118	169	156	92.3076923076923
2JEV_A	T0192TS016_5	T0192	2.38	7.1346	7.1019	169	161	95.2662721893491
2JEV_A	T0192TS020_1	T0192	2.22	7.2066	7.1693	169	171	101.183431952663
2JEV_A	T0192TS021_1	T0192	2.95	-0.2748	0.5586	169	171	101.183431952663
2JEV_A	T0192TS024_1	T0192	2.24	7.0474	7.0203	169	171	101.183431952663
2JEV_A	T0192TS024_2	T0192	2.30	7.2066	7.1693	169	171	101.183431952663
2JEV_A	T0192TS024_3	T0192	2.31	6.9679	6.9458	169	171	101.183431952663
2JEV_A	T0192TS028_1	T0192	2.16	7.1284	7.0961	169	167	98.8165680473373
2JEV_A	T0192TS028_2	T0192	2.06	7.4495	7.3967	169	167	98.8165680473373
2JEV_A	T0192TS028_3	T0192	1.99	7.2087	7.1712	169	167	98.8165680473373
2JEV_A	T0192TS028_4	T0192	2.16	7.4495	7.3967	169	167	98.8165680473373
2JEV_A	T0192TS028_5	T0192	2.01	7.0481	7.0209	169	167	98.8165680473373
2JEV_A	T0192TS029_1	T0192	2.77	6.4107	6.4245	169	171	101.183431952663
2JEV_A	T0192TS034_1	T0192	2.07	8.1755	8.0762	169	153	90.5325443786982
2JEV_A	T0192TS035_1	T0192	2.09	8.0043	7.9160	169	153	90.5325443786982
2JEV_A	T0192TS038_1	T0192	2.09	8.0080	7.9194	169	146	86.3905325443787
2JEV_A	T0192TS038_2	T0192	2.20	7.1417	7.1085	169	140	82.8402366863905
2JEV_A	T0192TS038_3	T0192	2.37	7.2955	7.2525	169	128	75.7396449704142
2JEV_A	T0192TS038_4	T0192	2.11	6.1359	6.1675	169	88	52.0710059171598
2JEV_A	T0192TS038_5	T0192	1.69	5.3828	5.4634	169	82	48.5207100591716
2JEV_A	T0192TS039_1	T0192	2.10	8.0815	7.9883	169	148	87.5739644970414
2JEV_A	T0192TS039_2	T0192	2.30	6.0698	6.1056	169	163	96.4497041420118
2JEV_A	T0192TS039_3	T0192	2.36	6.8870	6.8702	169	163	96.4497041420118
2JEV_A	T0192TS039_4	T0192	2.46	7.2139	7.1761	169	163	96.4497041420118
2JEV_A	T0192TS039_5	T0192	3.22	2.6375	2.9185	169	163	96.4497041420118
2JEV_A	T0192TS040_1	T0192	2.32	7.0595	7.0316	169	155	91.7159763313609
2JEV_A	T0192TS040_2	T0192	2.52	7.5916	7.5296	169	160	94.6745562130178
2JEV_A	T0192TS040_3	T0192	2.41	7.8439	7.7659	169	144	85.207100591716
2JEV_A	T0192TS040_4	T0192	2.28	7.5222	7.4646	169	156	92.3076923076923
2JEV_A	T0192TS040_5	T0192	2.07	8.1124	8.0171	169	144	85.207100591716
2JEV_A	T0192TS041_1	T0192	2.56	6.9315	6.9118	169	156	92.3076923076923
2JEV_A	T0192TS045_1	T0192	2.10	8.0815	7.9883	169	148	87.5739644970414
2JEV_A	T0192TS045_2	T0192	2.30	6.0698	6.1056	169	163	96.4497041420118
2JEV_A	T0192TS045_3	T0192	2.36	6.8870	6.8702	169	163	96.4497041420118
2JEV_A	T0192TS045_4	T0192	2.46	7.2139	7.1761	169	163	96.4497041420118
2JEV_A	T0192TS045_5	T0192	3.22	2.6375	2.9185	169	163	96.4497041420118
2JEV_A	T0192TS046_1	T0192	2.20	7.2177	7.1796	169	144	85.207100591716
2JEV_A	T0192TS046_2	T0192	2.63	6.1480	6.1787	169	146	86.3905325443787
2JEV_A	T0192TS046_3	T0192	2.55	7.1697	7.1347	169	145	85.7988165680473
2JEV_A	T0192TS046_4	T0192	2.37	5.6389	5.7028	169	141	83.4319526627219
2JEV_A	T0192TS046_5	T0192	2.47	5.2791	5.3665	169	155	91.7159763313609
2JEV_A	T0192TS047_1	T0192	2.15	7.3658	7.3183	169	171	101.183431952663
2JEV_A	T0192TS050_1	T0192	2.09	5.2965	5.3827	169	171	101.183431952663
2JEV_A	T0192TS050_2	T0192	2.87	1.1578	1.6143	169	171	101.183431952663
2JEV_A	T0192TS050_3	T0192	2.89	1.2374	1.6812	169	171	101.183431952663
2JEV_A	T0192TS050_4	T0192	2.86	0.5211	1.1039	169	171	101.183431952663
2JEV_A	T0192TS050_5	T0192	2.71	-0.6728	0.3449	169	171	101.183431952663
2JEV_A	T0192TS052_1	T0192	2.06	-1.5036	0.0709	169	155	91.7159763313609
2JEV_A	T0192TS052_2	T0192	2.96	3.4986	3.7095	169	155	91.7159763313609
2JEV_A	T0192TS052_3	T0192	1.72	-1.7579	0.0338	169	155	91.7159763313609
2JEV_A	T0192TS052_4	T0192	3.14	1.9725	2.3195	169	155	91.7159763313609
2JEV_A	T0192TS052_5	T0192	2.59	0.1921	0.8628	169	155	91.7159763313609
2JEV_A	T0192TS053_1	T0192	2.42	6.8052	6.7936	169	155	91.7159763313609
2JEV_A	T0192TS053_2	T0192	2.57	6.4660	6.4763	169	155	91.7159763313609
2JEV_A	T0192TS053_3	T0192	2.34	6.8916	6.8745	169	153	90.5325443786982
2JEV_A	T0192TS053_4	T0192	2.67	6.7204	6.7143	169	155	91.7159763313609
2JEV_A	T0192TS053_5	T0192	2.56	6.6778	6.6744	169	154	91.1242603550296
2JEV_A	T0192TS065_1	T0192	2.08	6.5023	6.5102	169	146	86.3905325443787
2JEV_A	T0192TS065_2	T0192	2.09	7.7032	7.6341	169	138	81.6568047337278
2JEV_A	T0192TS065_3_1	T0192	2.48	6.4624	6.4729	169	131	77.5147928994083
2JEV_A	T0192TS065_3_2	T0192	nan	-5.0341	-0.0000	169	24	14.2011834319527
2JEV_A	T0192TS065_4_1	T0192	2.48	6.4624	6.4729	169	131	77.5147928994083
2JEV_A	T0192TS065_4_2	T0192	1.29	-1.6411	0.0485	169	13	7.69230769230769
2JEV_A	T0192TS065_5	T0192	2.48	6.4624	6.4729	169	131	77.5147928994083
2JEV_A	T0192TS067_1	T0192	2.02	7.5296	7.4716	169	154	91.1242603550296
2JEV_A	T0192TS070_1	T0192	2.29	7.4263	7.3749	169	138	81.6568047337278
2JEV_A	T0192TS070_2	T0192	2.11	6.3781	6.3940	169	153	90.5325443786982
2JEV_A	T0192TS070_3	T0192	2.15	8.2379	8.1346	169	145	85.7988165680473
2JEV_A	T0192TS070_4	T0192	2.44	6.0236	6.0624	169	149	88.1656804733728
2JEV_A	T0192TS070_5	T0192	2.63	5.7501	5.8066	169	156	92.3076923076923
2JEV_A	T0192TS071_1	T0192	2.15	8.2379	8.1346	169	145	85.7988165680473
2JEV_A	T0192TS071_2	T0192	2.11	6.3781	6.3940	169	153	90.5325443786982
2JEV_A	T0192TS071_3	T0192	2.51	7.5070	7.4505	169	140	82.8402366863905
2JEV_A	T0192TS071_4	T0192	2.44	6.0236	6.0624	169	149	88.1656804733728
2JEV_A	T0192TS071_5	T0192	2.56	6.8060	6.7944	169	153	90.5325443786982
2JEV_A	T0192TS080_1	T0192	2.66	5.2965	5.3827	169	171	101.183431952663
2JEV_A	T0192TS084_1	T0192	2.99	6.0128	6.0523	169	170	100.591715976331
2JEV_A	T0192TS086_1	T0192	2.53	6.9648	6.9430	169	138	81.6568047337278
2JEV_A	T0192TS086_2_1	T0192	2.53	6.9648	6.9430	169	138	81.6568047337278
2JEV_A	T0192TS086_2_2	T0192	0.59	-1.6411	0.0485	169	13	7.69230769230769
2JEV_A	T0192TS086_3_1	T0192	2.53	6.9648	6.9430	169	138	81.6568047337278
2JEV_A	T0192TS086_3_2	T0192	2.70	-2.3795	0.0023	169	10	5.91715976331361
2JEV_A	T0192TS086_4_1	T0192	2.70	7.0376	7.0112	169	131	77.5147928994083
2JEV_A	T0192TS086_4_2	T0192	1.49	-1.5281	0.0665	169	33	19.5266272189349
2JEV_A	T0192TS086_5	T0192	2.26	8.0229	7.9334	169	144	85.207100591716
2JEV_A	T0192TS093_1	T0192	2.37	7.8126	7.7365	169	157	92.8994082840237
2JEV_A	T0192TS093_2	T0192	2.19	7.9806	7.8938	169	157	92.8994082840237
2JEV_A	T0192TS096_1	T0192	2.52	7.2139	7.1761	169	163	96.4497041420118
2JEV_A	T0192TS098_1	T0192	0.88	4.3799	4.5277	169	37	21.8934911242604
2JEV_A	T0192TS099_1	T0192	2.25	7.6148	7.5514	169	154	91.1242603550296
2JEV_A	T0192TS099_2	T0192	2.31	8.1124	8.0171	169	144	85.207100591716
2JEV_A	T0192TS099_3	T0192	2.32	8.2931	8.1863	169	139	82.2485207100592
2JEV_A	T0192TS100_1	T0192	2.68	5.8756	5.9240	169	144	85.207100591716
2JEV_A	T0192TS100_2	T0192	2.35	7.4703	7.4161	169	159	94.0828402366864
2JEV_A	T0192TS100_3	T0192	2.49	6.5937	6.5957	169	140	82.8402366863905
2JEV_A	T0192TS100_4	T0192	2.22	7.4703	7.4161	169	159	94.0828402366864
2JEV_A	T0192TS100_5	T0192	2.25	6.5926	6.5947	169	154	91.1242603550296
2JEV_A	T0192TS105_1	T0192	2.15	8.4509	8.3340	169	146	86.3905325443787
2JEV_A	T0192TS108_1	T0192	2.78	-0.5710	0.3950	169	155	91.7159763313609
2JEV_A	T0192TS110_1	T0192	2.38	7.0474	7.0203	169	171	101.183431952663
2JEV_A	T0192TS112_1	T0192	2.64	6.1327	6.1645	169	157	92.8994082840237
2JEV_A	T0192TS112_2	T0192	2.19	7.5606	7.5006	169	157	92.8994082840237
2JEV_A	T0192TS112_3	T0192	2.40	7.1002	7.0697	169	156	92.3076923076923
2JEV_A	T0192TS112_4	T0192	2.58	7.3534	7.3067	169	156	92.3076923076923
2JEV_A	T0192TS132_1	T0192	2.93	-0.3544	0.5121	169	171	101.183431952663
2JEV_A	T0192TS135_1	T0192	2.00	8.1646	8.0661	169	138	81.6568047337278
2JEV_A	T0192TS135_2	T0192	2.38	7.5724	7.5117	169	130	76.9230769230769
2JEV_A	T0192TS135_3	T0192	2.58	-0.8047	0.2852	169	152	89.9408284023669
2JEV_A	T0192TS135_4	T0192	2.22	1.6227	2.0116	169	55	32.5443786982249
2JEV_A	T0192TS135_5	T0192	3.17	0.0938	0.7946	169	164	97.0414201183432
2JEV_A	T0192TS138_1	T0192	2.42	6.8052	6.7936	169	155	91.7159763313609
2JEV_A	T0192TS138_2	T0192	2.57	6.4660	6.4763	169	155	91.7159763313609
2JEV_A	T0192TS138_3	T0192	2.34	6.8916	6.8745	169	153	90.5325443786982
2JEV_A	T0192TS138_4	T0192	2.67	6.7204	6.7143	169	155	91.7159763313609
2JEV_A	T0192TS138_5	T0192	2.56	6.6778	6.6744	169	154	91.1242603550296
2JEV_A	T0192TS139_1	T0192	2.06	-1.5036	0.0709	169	155	91.7159763313609
2JEV_A	T0192TS139_2	T0192	2.96	3.4986	3.7095	169	155	91.7159763313609
2JEV_A	T0192TS139_3	T0192	1.72	-1.7579	0.0338	169	155	91.7159763313609
2JEV_A	T0192TS139_4	T0192	3.14	1.9725	2.3195	169	155	91.7159763313609
2JEV_A	T0192TS139_5	T0192	2.59	0.1921	0.8628	169	155	91.7159763313609
2JEV_A	T0192TS142_1	T0192	2.25	5.6148	5.6802	169	171	101.183431952663
2JEV_A	T0192TS153_1	T0192	2.04	7.3692	7.3215	169	167	98.8165680473373
2JEV_A	T0192TS153_2	T0192	2.09	7.0481	7.0209	169	167	98.8165680473373
2JEV_A	T0192TS153_3	T0192	2.04	6.9278	6.9084	169	168	99.4082840236686
2JEV_A	T0192TS168_1	T0192	2.12	7.6744	7.6072	169	160	94.6745562130178
2JEV_A	T0192TS168_2	T0192	2.48	6.9383	6.9182	169	150	88.7573964497041
2JEV_A	T0192TS168_3	T0192	2.51	6.8878	6.8709	169	159	94.0828402366864
2JEV_A	T0192TS168_4	T0192	2.16	7.7572	7.6847	169	160	94.6745562130178
2JEV_A	T0192TS168_5	T0192	1.98	7.8058	7.7301	169	143	84.6153846153846
2JEV_A	T0192TS169_1	T0192	1.99	7.6259	7.5618	169	143	84.6153846153846
2JEV_A	T0192TS169_2	T0192	2.04	7.8439	7.7659	169	144	85.207100591716
2JEV_A	T0192TS169_3	T0192	2.47	5.5227	5.5941	169	167	98.8165680473373
2JEV_A	T0192TS169_4	T0192	2.46	7.0806	7.0514	169	145	85.7988165680473
2JEV_A	T0192TS169_5	T0192	2.55	6.7647	6.7557	169	150	88.7573964497041
2JEV_A	T0192TS170_1	T0192	2.18	7.0474	7.0203	169	171	101.183431952663
2JEV_A	T0192TS180_1	T0192	2.18	6.8903	6.8733	169	132	78.1065088757396
2JEV_A	T0192TS183_1	T0192	2.09	8.2052	8.1041	169	149	88.1656804733728
2JEV_A	T0192TS188_1	T0192	2.69	-1.3095	0.1130	169	171	101.183431952663
2JEV_A	T0192TS189_1	T0192	2.16	7.4861	7.4309	169	144	85.207100591716
2JEV_A	T0192TS189_2	T0192	2.06	8.2013	8.1004	169	139	82.2485207100592
2JEV_A	T0192TS189_3	T0192	2.49	6.5089	6.5164	169	132	78.1065088757396
2JEV_A	T0192TS194_1	T0192	2.10	8.1179	8.0224	169	149	88.1656804733728
2JEV_A	T0192TS194_2	T0192	2.37	7.1989	7.1620	169	150	88.7573964497041
2JEV_A	T0192TS194_3	T0192	2.58	6.6008	6.6024	169	134	79.2899408284024
2JEV_A	T0192TS194_4	T0192	2.53	7.2177	7.1796	169	144	85.207100591716
2JEV_A	T0192TS194_5	T0192	2.09	6.2436	6.2682	169	150	88.7573964497041
2JEV_A	T0192TS195_1	T0192	2.12	8.1692	8.0704	169	148	87.5739644970414
2JEV_A	T0192TS195_2	T0192	1.99	8.0349	7.9447	169	137	81.0650887573965
2JEV_A	T0192TS195_3	T0192	2.44	7.8439	7.7659	169	144	85.207100591716
2JEV_A	T0192TS195_4	T0192	2.39	6.3276	6.3468	169	148	87.5739644970414
2JEV_A	T0192TS195_5	T0192	2.19	3.0940	3.3363	169	161	95.2662721893491
2JEV_A	T0192TS196_1	T0192	2.09	8.0080	7.9194	169	146	86.3905325443787
2JEV_A	T0192TS196_2	T0192	2.20	7.1417	7.1085	169	140	82.8402366863905
2JEV_A	T0192TS196_3	T0192	1.69	5.3828	5.4634	169	82	48.5207100591716
2JEV_A	T0192TS196_4	T0192	2.37	7.2955	7.2525	169	128	75.7396449704142
2JEV_A	T0192TS196_5	T0192	2.21	5.7620	5.8178	169	111	65.6804733727811
2JEV_A	T0192TS202_1	T0192	1.98	7.2890	7.2464	169	167	98.8165680473373
2JEV_A	T0192TS202_2	T0192	2.70	7.0481	7.0209	169	167	98.8165680473373
2JEV_A	T0192TS202_3	T0192	2.07	7.4495	7.3967	169	167	98.8165680473373
2JEV_A	T0192TS202_4	T0192	2.28	5.7635	5.8192	169	167	98.8165680473373
2JEV_A	T0192TS202_5	T0192	2.79	6.3255	6.3448	169	167	98.8165680473373
2JEV_A	T0192TS203_1	T0192	2.15	6.8872	6.8704	169	161	95.2662721893491
2JEV_A	T0192TS207_1	T0192	2.09	8.2212	8.1190	169	147	86.9822485207101
2JEV_A	T0192TS207_2	T0192	2.30	7.4157	7.3650	169	140	82.8402366863905
2JEV_A	T0192TS207_3	T0192	2.54	6.2711	6.2940	169	129	76.3313609467456
2JEV_A	T0192TS207_4	T0192	2.53	6.9835	6.9605	169	149	88.1656804733728
2JEV_A	T0192TS207_5	T0192	1.99	6.3730	6.3892	169	125	73.9644970414201
2JEV_A	T0192TS208_1	T0192	2.11	8.2554	8.1511	169	143	84.6153846153846
2JEV_A	T0192TS208_2	T0192	2.38	7.2994	7.2562	169	146	86.3905325443787
2JEV_A	T0192TS208_3	T0192	2.52	6.6541	6.6523	169	131	77.5147928994083
2JEV_A	T0192TS208_4	T0192	2.52	7.4496	7.3967	169	134	79.2899408284024
2JEV_A	T0192TS208_5	T0192	2.08	6.8338	6.8204	169	135	79.8816568047337
2JEV_A	T0192TS209_1	T0192	2.10	8.1179	8.0224	169	149	88.1656804733728
2JEV_A	T0192TS209_2	T0192	2.58	6.6008	6.6024	169	134	79.2899408284024
2JEV_A	T0192TS209_3	T0192	2.37	7.1989	7.1620	169	150	88.7573964497041
2JEV_A	T0192TS209_4	T0192	2.43	7.0143	6.9893	169	137	81.0650887573965
2JEV_A	T0192TS209_5	T0192	2.46	5.9495	5.9931	169	138	81.6568047337278
2JEV_A	T0192TS214_1	T0192	2.61	0.7599	1.2896	169	170	100.591715976331
2JEV_A	T0192TS221_1	T0192	2.09	8.1692	8.0704	169	148	87.5739644970414
2JEV_A	T0192TS221_2	T0192	2.12	7.0077	6.9832	169	139	82.2485207100592
2JEV_A	T0192TS221_3	T0192	2.70	6.4586	6.4694	169	135	79.8816568047337
2JEV_A	T0192TS221_4	T0192	2.17	7.1114	7.0802	169	126	74.5562130177515
2JEV_A	T0192TS221_5	T0192	2.52	6.8992	6.8816	169	119	70.414201183432
2JEV_A	T0192TS222_1	T0192	2.41	6.9687	6.9467	169	163	96.4497041420118
2JEV_A	T0192TS222_2	T0192	2.30	6.0698	6.1056	169	163	96.4497041420118
2JEV_A	T0192TS223_1	T0192	1.99	7.2066	7.1693	169	170	100.591715976331
2JEV_A	T0192TS224_1	T0192	2.10	6.6495	6.6479	169	171	101.183431952663
2JEV_A	T0192TS226_1	T0192	2.58	6.4637	6.4741	169	153	90.5325443786982
2JEV_A	T0192TS226_2	T0192	2.41	7.3258	7.2809	169	151	89.3491124260355
2JEV_A	T0192TS226_3	T0192	2.56	6.5047	6.5124	169	136	80.4733727810651
2JEV_A	T0192TS226_4	T0192	2.11	6.2925	6.3139	169	153	90.5325443786982
2JEV_A	T0192TS226_5	T0192	2.12	8.1179	8.0224	169	149	88.1656804733728
2JEV_A	T0192TS227_1	T0192	2.58	6.6345	6.6339	169	151	89.3491124260355
2JEV_A	T0192TS228_1	T0192	2.14	7.8676	7.7880	169	163	96.4497041420118
2JEV_A	T0192TS228_2	T0192	2.36	6.6495	6.6479	169	171	101.183431952663
2JEV_A	T0192TS229_1	T0192	2.04	8.0966	8.0023	169	146	86.3905325443787
2JEV_A	T0192TS229_2	T0192	2.43	7.3562	7.3093	169	143	84.6153846153846
2JEV_A	T0192TS229_3	T0192	2.51	6.9873	6.9641	169	147	86.9822485207101
2JEV_A	T0192TS229_4	T0192	2.49	6.4586	6.4694	169	135	79.8816568047337
2JEV_A	T0192TS229_5	T0192	2.11	6.7267	6.7201	169	143	84.6153846153846
2JEV_A	T0192TS230_1	T0192	2.38	7.2744	7.2327	169	141	83.4319526627219
2JEV_A	T0192TS230_2	T0192	2.35	7.9104	7.8281	169	141	83.4319526627219
2JEV_A	T0192TS230_3	T0192	2.09	8.2379	8.1346	169	145	85.7988165680473
2JEV_A	T0192TS230_4	T0192	2.42	7.4157	7.3650	169	140	82.8402366863905
2JEV_A	T0192TS230_5	T0192	2.76	6.4137	6.4273	169	146	86.3905325443787
2JEV_A	T0192TS233_1	T0192	2.03	8.4353	8.3194	169	143	84.6153846153846
2JEV_A	T0192TS233_2	T0192	2.42	6.6499	6.6483	169	133	78.698224852071
2JEV_A	T0192TS233_3	T0192	2.55	6.5019	6.5098	169	144	85.207100591716
2JEV_A	T0192TS233_4	T0192	2.28	6.6645	6.6619	169	127	75.1479289940828
2JEV_A	T0192TS233_5	T0192	2.12	6.2236	6.2495	169	134	79.2899408284024
2JEV_A	T0192TS234_1	T0192	2.06	7.8966	7.8151	169	157	92.8994082840237
2JEV_A	T0192TS242_1	T0192	2.06	7.8966	7.8151	169	157	92.8994082840237
2JEV_A	T0192TS246_1	T0192	2.52	6.8087	6.7969	169	171	101.183431952663
2JEV_A	T0192TS264_1	T0192	2.56	7.6530	7.5871	169	155	91.7159763313609
2JEV_A	T0192TS265_1	T0192	2.32	7.3658	7.3183	169	171	101.183431952663
2JEV_A	T0192TS267_1	T0192	2.37	6.6792	6.6757	169	158	93.491124260355
2JEV_A	T0192TS267_2	T0192	2.53	6.5956	6.5975	169	158	93.491124260355
2JEV_A	T0192TS267_3	T0192	2.77	6.5956	6.5975	169	158	93.491124260355
2JEV_A	T0192TS267_4	T0192	2.63	6.7628	6.7539	169	158	93.491124260355
2JEV_A	T0192TS267_5	T0192	2.37	6.7628	6.7539	169	158	93.491124260355
2JEV_A	T0192TS270_1	T0192	2.89	2.8292	3.0934	169	171	101.183431952663
2JEV_A	T0192TS270_2	T0192	2.26	-1.5483	0.0630	169	171	101.183431952663
2JEV_A	T0192TS270_3	T0192	2.76	2.1925	2.5160	169	171	101.183431952663
2JEV_A	T0192TS270_4	T0192	3.14	2.6700	2.9481	169	171	101.183431952663
2JEV_A	T0192TS282_1	T0192	1.93	8.2619	8.1571	169	133	78.698224852071
2JEV_A	T0192TS282_2	T0192	2.52	-0.0735	0.6835	169	140	82.8402366863905
2JEV_A	T0192TS282_3	T0192	2.80	-0.7844	0.2940	169	106	62.7218934911243
2JEV_A	T0192TS283_1	T0192	2.68	-1.4266	0.0861	169	157	92.8994082840237
2JEV_A	T0192TS283_2	T0192	2.59	-1.5364	0.0650	169	165	97.6331360946746
2JEV_A	T0192TS283_3	T0192	2.67	-0.6455	0.3580	169	165	97.6331360946746
2JEV_A	T0192TS283_4	T0192	2.62	-1.4621	0.0788	169	167	98.8165680473373
2JEV_A	T0192TS283_5	T0192	2.62	-0.2579	0.5687	169	167	98.8165680473373
2JEV_A	T0192TS286_1	T0192	2.09	8.1692	8.0704	169	148	87.5739644970414
2JEV_A	T0192TS288_1	T0192	2.23	7.6824	7.6146	169	158	93.491124260355
2JEV_A	T0192TS290_1	T0192	2.11	6.3781	6.3940	169	153	90.5325443786982
2JEV_A	T0192TS290_2	T0192	2.10	8.1179	8.0224	169	149	88.1656804733728
2JEV_A	T0192TS290_3	T0192	2.47	7.2857	7.2433	169	150	88.7573964497041
2JEV_A	T0192TS290_4	T0192	2.56	6.8060	6.7944	169	153	90.5325443786982
2JEV_A	T0192TS290_5	T0192	2.51	6.5065	6.5142	169	134	79.2899408284024
2JEV_A	T0192TS291_1	T0192	2.22	8.4323	8.3167	169	148	87.5739644970414
2JEV_A	T0192TS291_2	T0192	2.62	6.7894	6.7789	169	134	79.2899408284024
2JEV_A	T0192TS291_3	T0192	2.12	6.0864	6.1211	169	137	81.0650887573965
2JEV_A	T0192TS291_4	T0192	2.53	6.5907	6.5929	169	119	70.414201183432
2JEV_A	T0192TS291_5	T0192	2.45	6.0500	6.0871	169	142	84.0236686390533
2JEV_A	T0192TS292_1	T0192	2.15	-1.6278	0.0504	169	171	101.183431952663
2JEV_A	T0192TS292_2	T0192	2.70	-0.1952	0.6067	169	171	101.183431952663
2JEV_A	T0192TS292_3	T0192	2.44	-0.1952	0.6067	169	171	101.183431952663
2JEV_A	T0192TS292_4	T0192	2.58	-0.3544	0.5121	169	171	101.183431952663
2JEV_A	T0192TS292_5	T0192	2.61	-0.9911	0.2110	169	171	101.183431952663
2JEV_A	T0192TS300_1	T0192	2.65	-0.2562	0.5697	169	140	82.8402366863905
2JEV_A	T0192TS300_2	T0192	2.51	-1.2264	0.1351	169	134	79.2899408284024
2JEV_A	T0192TS300_3	T0192	2.09	8.1541	8.0562	169	150	88.7573964497041
2JEV_A	T0192TS300_4	T0192	2.46	0.1091	0.8052	169	140	82.8402366863905
2JEV_A	T0192TS300_5	T0192	2.43	-0.9804	0.2149	169	167	98.8165680473373
2JEV_A	T0192TS301_1	T0192	2.13	7.5250	7.4673	169	171	101.183431952663
2JEV_A	T0192TS309_1	T0192	2.09	8.2052	8.1041	169	149	88.1656804733728
2JEV_A	T0192TS309_2	T0192	2.34	7.3477	7.3014	169	145	85.7988165680473
2JEV_A	T0192TS309_3	T0192	2.56	6.5047	6.5124	169	136	80.4733727810651
2JEV_A	T0192TS309_4	T0192	2.25	7.0387	7.0122	169	144	85.207100591716
2JEV_A	T0192TS309_5	T0192	2.53	6.8496	6.8352	169	152	89.9408284023669
2JEV_A	T0192TS329_1	T0192	2.40	8.1129	8.0176	169	156	92.3076923076923
2JEV_A	T0192TS347_1	T0192	2.04	8.1179	8.0224	169	149	88.1656804733728
2JEV_A	T0192TS351_1	T0192	2.52	6.5699	6.5735	169	171	101.183431952663
2JEV_A	T0192TS359_1	T0192	2.41	7.3534	7.3067	169	156	92.3076923076923
2JEV_A	T0192TS362_1	T0192	2.03	8.4159	8.3013	169	145	85.7988165680473
2JEV_A	T0192TS362_2	T0192	2.71	7.4760	7.4215	169	130	76.9230769230769
2JEV_A	T0192TS362_3	T0192	2.59	6.6951	6.6906	169	134	79.2899408284024
2JEV_A	T0192TS362_4	T0192	2.13	6.7838	6.7736	169	98	57.9881656804734
2JEV_A	T0192TS362_5	T0192	2.12	7.1667	7.1319	169	134	79.2899408284024
2JEV_A	T0192TS368_1	T0192	2.09	6.5699	6.5735	169	171	101.183431952663
2JEV_A	T0192TS373_1	T0192	2.39	6.0924	6.1267	169	171	101.183431952663
2JEV_A	T0192TS373_2	T0192	2.49	6.3311	6.3501	169	171	101.183431952663
2JEV_A	T0192TS373_3	T0192	3.01	6.5699	6.5735	169	171	101.183431952663
2JEV_A	T0192TS373_4	T0192	2.65	5.2965	5.3827	169	171	101.183431952663
2JEV_A	T0192TS377_1	T0192	2.35	6.8538	6.8391	169	148	87.5739644970414
2JEV_A	T0192TS377_2	T0192	2.69	-0.2748	0.5586	169	171	101.183431952663
2JEV_A	T0192TS377_3	T0192	2.49	7.5186	7.4613	169	138	81.6568047337278
2JEV_A	T0192TS378_1	T0192	1.91	8.1838	8.0840	169	136	80.4733727810651
2JEV_A	T0192TS378_2	T0192	2.22	5.9297	5.9746	169	147	86.9822485207101
2JEV_A	T0192TS378_3	T0192	2.09	6.9344	6.9145	169	133	78.698224852071
2JEV_A	T0192TS378_4	T0192	2.53	6.9939	6.9703	169	130	76.9230769230769
2JEV_A	T0192TS378_5	T0192	2.26	6.0177	6.0569	169	97	57.396449704142
2JEV_A	T0192TS384_1	T0192	2.39	5.6148	5.6802	169	171	101.183431952663
2JEV_A	T0192TS403_1	T0192	2.06	2.7496	3.0207	169	171	101.183431952663
2JEV_A	T0192TS417_1	T0192	2.24	7.7660	7.6929	169	158	93.491124260355
2JEV_A	T0192TS417_2	T0192	2.47	6.5975	6.5993	169	160	94.6745562130178
2JEV_A	T0192TS417_3	T0192	2.27	7.8496	7.7712	169	158	93.491124260355
2JEV_A	T0192TS417_4	T0192	2.37	6.8047	6.7932	169	161	95.2662721893491
2JEV_A	T0192TS419_1	T0192	2.91	7.2862	7.2438	169	171	101.183431952663
2JEV_A	T0192TS419_2	T0192	2.85	7.2066	7.1693	169	171	101.183431952663
2JEV_A	T0192TS419_3	T0192	2.73	6.6495	6.6479	169	171	101.183431952663
2JEV_A	T0192TS423_1	T0192	2.44	7.2862	7.2438	169	171	101.183431952663
2JEV_A	T0192TS424_1	T0192	2.75	6.4107	6.4245	169	171	101.183431952663
2JEV_A	T0192TS425_1	T0192	2.52	8.0886	7.9949	169	160	94.6745562130178
2JEV_A	T0192TS427_1	T0192	2.45	6.8087	6.7969	169	171	101.183431952663
2JEV_A	T0192TS427_2	T0192	2.22	7.5469	7.4878	169	161	95.2662721893491
2JEV_A	T0192TS437_1	T0192	2.78	5.5352	5.6058	169	171	101.183431952663
2JEV_A	T0192TS440_1	T0192	2.61	5.0577	5.1598	169	171	101.183431952663
2JEV_A	T0192TS447_1	T0192	2.09	7.9556	7.8703	169	154	91.1242603550296
2JEV_A	T0192TS450_1	T0192	2.42	6.0128	6.0523	169	171	101.183431952663
2JEV_A	T0192TS450_2u	T0192	2.70	6.7647	6.7557	169	150	88.7573964497041
2JEV_A	T0192TS450_3u	T0192	2.70	6.7647	6.7557	169	150	88.7573964497041
2JEV_A	T0192TS453_1	T0192	2.26	7.0474	7.0203	169	171	101.183431952663
2JEV_A	T0192TS459_1	T0192	3.17	3.2271	3.4589	169	171	101.183431952663
2JEV_A	T0192TS459_2	T0192	3.02	3.8639	4.0479	169	171	101.183431952663
2JEV_A	T0192TS464_1	T0192	2.20	6.9679	6.9458	169	171	101.183431952663
2JEV_A	T0192TS464_2	T0192	2.38	6.8087	6.7969	169	171	101.183431952663
2JEV_A	T0192TS464_3	T0192	2.11	6.7267	6.7201	169	143	84.6153846153846
2JEV_A	T0192TS464_4	T0192	2.44	6.0236	6.0624	169	149	88.1656804733728
2JEV_A	T0192TS464_5	T0192	2.58	5.6148	5.6802	169	171	101.183431952663
2JEV_A	T0192TS475_1	T0192	2.45	7.1889	7.1527	169	154	91.1242603550296
2JEV_A	T0192TS475_2	T0192	2.43	7.2171	7.1791	169	161	95.2662721893491
2JEV_A	T0192TS513_1	T0192	2.13	7.2066	7.1693	169	171	101.183431952663
2JEV_A	T0192TS516_1u	T0192	2.30	7.0708	7.0421	169	149	88.1656804733728
2JEV_A	T0192TS517_1	T0192	2.24	7.8433	7.7653	169	171	101.183431952663
2JEV_A	T0192TS517_2	T0192	2.36	7.2066	7.1693	169	171	101.183431952663
2JEV_A	T0192TS531_1	T0192	2.65	1.2374	1.6812	169	171	101.183431952663
2JEV_A	T0192TS531_2	T0192	2.48	0.0435	0.7606	169	171	101.183431952663
2JEV_A	T0192TS531_3	T0192	3.04	0.6803	1.2268	169	171	101.183431952663
2JEV_A	T0192TS531_4	T0192	2.29	0.6803	1.2268	169	171	101.183431952663
2JEV_A	T0192TS531_5	T0192	2.65	0.5211	1.1039	169	171	101.183431952663
2B4D_A	2B5G_A	T0192	0.68	9.8836	9.6754	164	159	96.9512195121951
2B4D_A	2FXF_A	T0192	1.97	9.0430	8.8883	164	168	102.439024390244
2B4D_A	T0192AL025_1	T0192	2.35	7.4280	7.3765	164	147	89.6341463414634
2B4D_A	T0192AL025_2	T0192	2.16	6.1981	6.2256	164	149	90.8536585365854
2B4D_A	T0192AL025_3	T0192	2.27	6.3654	6.3822	164	133	81.0975609756098
2B4D_A	T0192AL032_1	T0192	2.47	-1.2893	0.1182	164	171	104.268292682927
2B4D_A	T0192AL044_1	T0192	2.13	7.8648	7.7854	164	120	73.1707317073171
2B4D_A	T0192AL054_1	T0192	2.39	7.2340	7.1949	164	153	93.2926829268293
2B4D_A	T0192AL054_2	T0192	2.57	7.0628	7.0347	164	153	93.2926829268293
2B4D_A	T0192AL054_3	T0192	2.70	6.5023	6.5102	164	146	89.0243902439024
2B4D_A	T0192AL056_1	T0192	2.02	7.5164	7.4592	164	119	72.5609756097561
2B4D_A	T0192AL064_1	T0192	2.36	7.2799	7.2379	164	123	75
2B4D_A	T0192AL078_1	T0192	2.19	7.5257	7.4680	164	145	88.4146341463415
2B4D_A	T0192AL090_1	T0192	2.41	7.7038	7.6347	164	145	88.4146341463415
2B4D_A	T0192AL102_1	T0192	2.29	6.5309	6.5369	164	100	60.9756097560976
2B4D_A	T0192AL144_1	T0192	2.11	7.8058	7.7301	164	143	87.1951219512195
2B4D_A	T0192AL144_2	T0192	2.47	6.9215	6.9024	164	137	83.5365853658537
2B4D_A	T0192AL144_3	T0192	2.55	6.1440	6.1750	164	144	87.8048780487805
2B4D_A	T0192AL144_4	T0192	2.52	5.9779	6.0197	164	127	77.4390243902439
2B4D_A	T0192AL144_5	T0192	2.21	6.0835	6.1184	164	135	82.3170731707317
2B4D_A	T0192AL331_1	T0192	2.29	7.7689	7.6956	164	149	90.8536585365854
2B4D_A	T0192AL391_1	T0192	1.94	5.9478	5.9915	164	73	44.5121951219512
2B4D_A	T0192AL397_1	T0192	2.23	7.6689	7.6020	164	130	79.2682926829268
2B4D_A	T0192AL400_1	T0192	2.19	7.6148	7.5513	164	145	88.4146341463415
2B4D_A	T0192AL476_1	T0192	2.40	7.6431	7.5778	164	148	90.2439024390244
2B4D_A	T0192AL524_1	T0192	2.39	7.1636	7.1290	164	147	89.6341463414634
2B4D_A	T0192AL529_1	T0192	1.99	7.3707	7.3229	164	118	71.9512195121951
2B4D_A	T0192AL537_1	T0192	2.52	7.1989	7.1620	164	150	91.4634146341463
2B4D_A	T0192AL537_2	T0192	2.37	7.3966	7.3471	164	144	87.8048780487805
2B4D_A	T0192AL537_3	T0192	2.24	7.4677	7.4136	164	148	90.2439024390244
2B4D_A	T0192AL537_4	T0192	2.68	6.1616	6.1915	164	152	92.6829268292683
2B4D_A	T0192AL537_5	T0192	2.55	6.9451	6.9246	164	146	89.0243902439024
2B4D_A	T0192AL581_1	T0192	2.49	7.1636	7.1290	164	147	89.6341463414634
2B4D_A	T0192DR020_1	T0192	no_data	no_data	no_data	164	no_data	no_data
2B4D_A	T0192DR068_1	T0192	no_data	no_data	no_data	164	no_data	no_data
2B4D_A	T0192DR355_1	T0192	no_data	no_data	no_data	164	no_data	no_data
2B4D_A	T0192DR355_2	T0192	no_data	no_data	no_data	164	no_data	no_data
2B4D_A	T0192DR355_4	T0192	no_data	no_data	no_data	164	no_data	no_data
2B4D_A	T0192DR454_1	T0192	no_data	no_data	no_data	164	no_data	no_data
2B4D_A	T0192DR454_2	T0192	no_data	no_data	no_data	164	no_data	no_data
2B4D_A	T0192DR454_3	T0192	no_data	no_data	no_data	164	no_data	no_data
2B4D_A	T0192RR020_1	T0192	no_data	no_data	no_data	164	no_data	no_data
2B4D_A	T0192RR022_1	T0192	no_data	no_data	no_data	164	no_data	no_data
2B4D_A	T0192RR131_1	T0192	no_data	no_data	no_data	164	no_data	no_data
2B4D_A	T0192RR397_1	T0192	no_data	no_data	no_data	164	no_data	no_data
2B4D_A	T0192RR517_1	T0192	no_data	no_data	no_data	164	no_data	no_data
2B4D_A	T0192RR587_1	T0192	no_data	no_data	no_data	164	no_data	no_data
2B4D_A	T0192SS001_1	T0192	no_data	no_data	no_data	164	no_data	no_data
2B4D_A	T0192SS007_1	T0192	no_data	no_data	no_data	164	no_data	no_data
2B4D_A	T0192SS020_1	T0192	no_data	no_data	no_data	164	no_data	no_data
2B4D_A	T0192SS023_1	T0192	no_data	no_data	no_data	164	no_data	no_data
2B4D_A	T0192SS032_1	T0192	no_data	no_data	no_data	164	no_data	no_data
2B4D_A	T0192SS041_1	T0192	no_data	no_data	no_data	164	no_data	no_data
2B4D_A	T0192SS044_1	T0192	no_data	no_data	no_data	164	no_data	no_data
2B4D_A	T0192SS054_1	T0192	no_data	no_data	no_data	164	no_data	no_data
2B4D_A	T0192SS054_2	T0192	no_data	no_data	no_data	164	no_data	no_data
2B4D_A	T0192SS054_3	T0192	no_data	no_data	no_data	164	no_data	no_data
2B4D_A	T0192SS054_4	T0192	no_data	no_data	no_data	164	no_data	no_data
2B4D_A	T0192SS055_1	T0192	no_data	no_data	no_data	164	no_data	no_data
2B4D_A	T0192SS056_1	T0192	no_data	no_data	no_data	164	no_data	no_data
2B4D_A	T0192SS067_1	T0192	no_data	no_data	no_data	164	no_data	no_data
2B4D_A	T0192SS068_1	T0192	no_data	no_data	no_data	164	no_data	no_data
2B4D_A	T0192SS069_1	T0192	no_data	no_data	no_data	164	no_data	no_data
2B4D_A	T0192SS072_1	T0192	no_data	no_data	no_data	164	no_data	no_data
2B4D_A	T0192SS100_1	T0192	no_data	no_data	no_data	164	no_data	no_data
2B4D_A	T0192SS100_2	T0192	no_data	no_data	no_data	164	no_data	no_data
2B4D_A	T0192SS108_1	T0192	no_data	no_data	no_data	164	no_data	no_data
2B4D_A	T0192SS131_1	T0192	no_data	no_data	no_data	164	no_data	no_data
2B4D_A	T0192SS137_1	T0192	no_data	no_data	no_data	164	no_data	no_data
2B4D_A	T0192SS254_1	T0192	no_data	no_data	no_data	164	no_data	no_data
2B4D_A	T0192SS266_1	T0192	no_data	no_data	no_data	164	no_data	no_data
2B4D_A	T0192SS270_1	T0192	no_data	no_data	no_data	164	no_data	no_data
2B4D_A	T0192SS273_1	T0192	no_data	no_data	no_data	164	no_data	no_data
2B4D_A	T0192SS356_1	T0192	no_data	no_data	no_data	164	no_data	no_data
2B4D_A	T0192SS357_1	T0192	no_data	no_data	no_data	164	no_data	no_data
2B4D_A	T0192SS389_1	T0192	no_data	no_data	no_data	164	no_data	no_data
2B4D_A	T0192SS393_1	T0192	no_data	no_data	no_data	164	no_data	no_data
2B4D_A	T0192SS393_2	T0192	no_data	no_data	no_data	164	no_data	no_data
2B4D_A	T0192SS396_2	T0192	no_data	no_data	no_data	164	no_data	no_data
2B4D_A	T0192SS420_1	T0192	no_data	no_data	no_data	164	no_data	no_data
2B4D_A	T0192SS442_1	T0192	no_data	no_data	no_data	164	no_data	no_data
2B4D_A	T0192SS449_1	T0192	no_data	no_data	no_data	164	no_data	no_data
2B4D_A	T0192SS463_1	T0192	no_data	no_data	no_data	164	no_data	no_data
2B4D_A	T0192SS474_1	T0192	no_data	no_data	no_data	164	no_data	no_data
2B4D_A	T0192SS517_1	T0192	no_data	no_data	no_data	164	no_data	no_data
2B4D_A	T0192SS531_1	T0192	no_data	no_data	no_data	164	no_data	no_data
2B4D_A	T0192SS531_2	T0192	no_data	no_data	no_data	164	no_data	no_data
2B4D_A	T0192SS531_3	T0192	no_data	no_data	no_data	164	no_data	no_data
2B4D_A	T0192SS531_4	T0192	no_data	no_data	no_data	164	no_data	no_data
2B4D_A	T0192SS531_5	T0192	no_data	no_data	no_data	164	no_data	no_data
2B4D_A	T0192TS001_1	T0192	2.12	6.4396	6.4515	164	171	104.268292682927
2B4D_A	T0192TS002_1	T0192	2.22	6.8463	6.8321	164	171	104.268292682927
2B4D_A	T0192TS002_2	T0192	2.63	5.5446	5.6146	164	171	104.268292682927
2B4D_A	T0192TS002_3	T0192	2.72	6.1141	6.1471	164	171	104.268292682927
2B4D_A	T0192TS002_4	T0192	2.95	5.8701	5.9188	164	171	104.268292682927
2B4D_A	T0192TS002_5	T0192	2.61	6.9277	6.9083	164	171	104.268292682927
2B4D_A	T0192TS006_1	T0192	2.50	6.4396	6.4515	164	171	104.268292682927
2B4D_A	T0192TS007_1	T0192	2.07	7.7717	7.6983	164	135	82.3170731707317
2B4D_A	T0192TS007_2	T0192	2.08	7.8655	7.7861	164	135	82.3170731707317
2B4D_A	T0192TS007_3	T0192	2.12	7.6779	7.6105	164	135	82.3170731707317
2B4D_A	T0192TS007_4	T0192	2.24	7.6779	7.6105	164	135	82.3170731707317
2B4D_A	T0192TS007_5	T0192	2.20	7.7717	7.6983	164	135	82.3170731707317
2B4D_A	T0192TS008_1	T0192	2.40	6.5926	6.5947	164	154	93.9024390243902
2B4D_A	T0192TS008_2u	T0192	2.46	7.3593	7.3122	164	154	93.9024390243902
2B4D_A	T0192TS010_1	T0192	2.35	7.4158	7.3651	164	171	104.268292682927
2B4D_A	T0192TS010_2	T0192	3.01	5.4633	5.5386	164	171	104.268292682927
2B4D_A	T0192TS010_3	T0192	2.72	5.7073	5.7667	164	171	104.268292682927
2B4D_A	T0192TS010_4	T0192	2.75	4.5684	4.7033	164	171	104.268292682927
2B4D_A	T0192TS010_5	T0192	2.93	4.4870	4.6274	164	171	104.268292682927
2B4D_A	T0192TS012_1	T0192	2.65	6.1141	6.1471	164	171	104.268292682927
2B4D_A	T0192TS012_2	T0192	2.61	5.9514	5.9949	164	171	104.268292682927
2B4D_A	T0192TS012_3	T0192	2.19	7.3345	7.2890	164	171	104.268292682927
2B4D_A	T0192TS012_4	T0192	2.39	6.9277	6.9083	164	171	104.268292682927
2B4D_A	T0192TS012_5	T0192	2.38	6.8463	6.8321	164	171	104.268292682927
2B4D_A	T0192TS014_1	T0192	2.48	6.8937	6.8765	164	151	92.0731707317073
2B4D_A	T0192TS014_2	T0192	2.34	7.6816	7.6139	164	149	90.8536585365854
2B4D_A	T0192TS014_3	T0192	2.77	5.9936	6.0343	164	137	83.5365853658537
2B4D_A	T0192TS014_4	T0192	2.38	3.2984	3.5246	164	131	79.8780487804878
2B4D_A	T0192TS014_5	T0192	2.33	-1.1150	0.1685	164	146	89.0243902439024
2B4D_A	T0192TS016_1	T0192	2.42	7.1002	7.0697	164	156	95.1219512195122
2B4D_A	T0192TS016_2	T0192	2.19	7.0904	7.0605	164	170	103.658536585366
2B4D_A	T0192TS016_3	T0192	2.50	5.8701	5.9188	164	170	103.658536585366
2B4D_A	T0192TS016_4	T0192	2.29	6.7627	6.7539	164	156	95.1219512195122
2B4D_A	T0192TS016_5	T0192	2.61	6.1451	6.1760	164	161	98.1707317073171
2B4D_A	T0192TS020_1	T0192	2.52	7.0904	7.0605	164	171	104.268292682927
2B4D_A	T0192TS021_1	T0192	3.11	-0.5571	0.4021	164	171	104.268292682927
2B4D_A	T0192TS024_1	T0192	2.19	6.9277	6.9083	164	171	104.268292682927
2B4D_A	T0192TS024_2	T0192	2.34	6.7650	6.7560	164	171	104.268292682927
2B4D_A	T0192TS024_3	T0192	2.37	6.6836	6.6799	164	171	104.268292682927
2B4D_A	T0192TS028_1	T0192	2.22	6.8463	6.8321	164	167	101.829268292683
2B4D_A	T0192TS028_2	T0192	2.13	7.0090	6.9844	164	167	101.829268292683
2B4D_A	T0192TS028_3	T0192	2.58	7.0904	7.0605	164	167	101.829268292683
2B4D_A	T0192TS028_4	T0192	2.25	7.0090	6.9844	164	167	101.829268292683
2B4D_A	T0192TS028_5	T0192	2.00	6.9277	6.9083	164	167	101.829268292683
2B4D_A	T0192TS029_1	T0192	2.93	6.5209	6.5276	164	171	104.268292682927
2B4D_A	T0192TS034_1	T0192	2.19	7.8331	7.7557	164	153	93.2926829268293
2B4D_A	T0192TS035_1	T0192	2.18	7.4908	7.4353	164	153	93.2926829268293
2B4D_A	T0192TS038_1	T0192	2.44	7.5651	7.5049	164	146	89.0243902439024
2B4D_A	T0192TS038_2	T0192	2.53	6.9590	6.9376	164	140	85.3658536585366
2B4D_A	T0192TS038_3	T0192	2.67	7.0030	6.9787	164	128	78.0487804878049
2B4D_A	T0192TS038_4	T0192	2.28	5.7512	5.8077	164	88	53.6585365853659
2B4D_A	T0192TS038_5	T0192	1.66	4.4376	4.5814	164	82	50
2B4D_A	T0192TS039_1	T0192	2.29	7.7308	7.6599	164	148	90.2439024390244
2B4D_A	T0192TS039_2	T0192	2.38	6.7236	6.7172	164	163	99.390243902439
2B4D_A	T0192TS039_3	T0192	2.37	6.3149	6.3349	164	163	99.390243902439
2B4D_A	T0192TS039_4	T0192	2.46	6.8870	6.8702	164	163	99.390243902439
2B4D_A	T0192TS039_5	T0192	2.92	-0.3862	0.4941	164	163	99.390243902439
2B4D_A	T0192TS040_1	T0192	2.45	7.0595	7.0316	164	155	94.5121951219512
2B4D_A	T0192TS040_2	T0192	2.43	6.8460	6.8318	164	160	97.5609756097561
2B4D_A	T0192TS040_3	T0192	2.61	7.5755	7.5146	164	144	87.8048780487805
2B4D_A	T0192TS040_4	T0192	2.30	7.3534	7.3067	164	156	95.1219512195122
2B4D_A	T0192TS040_5	T0192	2.28	7.7545	7.6821	164	144	87.8048780487805
2B4D_A	T0192TS041_1	T0192	2.48	6.5095	6.5170	164	156	95.1219512195122
2B4D_A	T0192TS045_1	T0192	2.29	7.7308	7.6599	164	148	90.2439024390244
2B4D_A	T0192TS045_2	T0192	2.38	6.7236	6.7172	164	163	99.390243902439
2B4D_A	T0192TS045_3	T0192	2.37	6.3149	6.3349	164	163	99.390243902439
2B4D_A	T0192TS045_4	T0192	2.46	6.8870	6.8702	164	163	99.390243902439
2B4D_A	T0192TS045_5	T0192	2.92	-0.3862	0.4941	164	163	99.390243902439
2B4D_A	T0192TS046_1	T0192	2.32	6.9492	6.9284	164	144	87.8048780487805
2B4D_A	T0192TS046_2	T0192	2.76	5.4394	5.5163	164	146	89.0243902439024
2B4D_A	T0192TS046_3	T0192	2.77	6.7246	6.7182	164	145	88.4146341463415
2B4D_A	T0192TS046_4	T0192	2.55	5.4572	5.5329	164	141	85.9756097560976
2B4D_A	T0192TS046_5	T0192	2.30	4.6856	4.8126	164	155	94.5121951219512
2B4D_A	T0192TS047_1	T0192	2.48	7.0904	7.0605	164	171	104.268292682927
2B4D_A	T0192TS050_1	T0192	2.56	5.6260	5.6907	164	171	104.268292682927
2B4D_A	T0192TS050_2	T0192	3.14	0.8260	1.3423	164	171	104.268292682927
2B4D_A	T0192TS050_3	T0192	3.16	0.6632	1.2135	164	171	104.268292682927
2B4D_A	T0192TS050_4	T0192	3.22	0.1751	0.8509	164	171	104.268292682927
2B4D_A	T0192TS050_5	T0192	2.66	-1.4520	0.0809	164	171	104.268292682927
2B4D_A	T0192TS052_1	T0192	2.45	-1.3340	0.1070	164	155	94.5121951219512
2B4D_A	T0192TS052_2	T0192	3.01	3.0747	3.3186	164	155	94.5121951219512
2B4D_A	T0192TS052_3	T0192	2.43	-1.7579	0.0338	164	155	94.5121951219512
2B4D_A	T0192TS052_4	T0192	2.96	1.9725	2.3195	164	155	94.5121951219512
2B4D_A	T0192TS052_5	T0192	2.58	-0.4014	0.4855	164	155	94.5121951219512
2B4D_A	T0192TS053_1	T0192	2.44	6.2965	6.3177	164	155	94.5121951219512
2B4D_A	T0192TS053_2	T0192	2.44	6.4660	6.4763	164	155	94.5121951219512
2B4D_A	T0192TS053_3	T0192	2.61	6.3781	6.3940	164	153	93.2926829268293
2B4D_A	T0192TS053_4	T0192	2.71	5.6182	5.6834	164	155	94.5121951219512
2B4D_A	T0192TS053_5	T0192	2.66	6.3370	6.3556	164	154	93.9024390243902
2B4D_A	T0192TS065_1	T0192	2.11	6.2365	6.2616	164	146	89.0243902439024
2B4D_A	T0192TS065_2	T0192	2.29	7.4263	7.3749	164	138	84.1463414634146
2B4D_A	T0192TS065_3_1	T0192	2.28	6.2706	6.2935	164	131	79.8780487804878
2B4D_A	T0192TS065_3_2	T0192	0.47	-2.7135	0.0002	164	24	14.6341463414634
2B4D_A	T0192TS065_4_1	T0192	2.28	6.2706	6.2935	164	131	79.8780487804878
2B4D_A	T0192TS065_4_2	T0192	1.26	-1.6411	0.0485	164	13	7.92682926829268
2B4D_A	T0192TS065_5	T0192	2.28	6.2706	6.2935	164	131	79.8780487804878
2B4D_A	T0192TS067_1	T0192	2.28	7.0185	6.9933	164	154	93.9024390243902
2B4D_A	T0192TS070_1	T0192	2.62	7.1494	7.1157	164	138	84.1463414634146
2B4D_A	T0192TS070_2	T0192	2.19	5.7789	5.8336	164	153	93.2926829268293
2B4D_A	T0192TS070_3	T0192	2.31	7.4367	7.3847	164	145	88.4146341463415
2B4D_A	T0192TS070_4	T0192	2.95	5.2382	5.3283	164	149	90.8536585365854
2B4D_A	T0192TS070_5	T0192	2.82	3.4717	3.6846	164	156	95.1219512195122
2B4D_A	T0192TS071_1	T0192	2.31	7.4367	7.3847	164	145	88.4146341463415
2B4D_A	T0192TS071_2	T0192	2.19	5.7789	5.8336	164	153	93.2926829268293
2B4D_A	T0192TS071_3	T0192	2.44	7.1417	7.1085	164	140	85.3658536585366
2B4D_A	T0192TS071_4	T0192	2.95	5.2382	5.3283	164	149	90.8536585365854
2B4D_A	T0192TS071_5	T0192	2.74	6.2925	6.3139	164	153	93.2926829268293
2B4D_A	T0192TS080_1	T0192	1.95	5.4633	5.5386	164	171	104.268292682927
2B4D_A	T0192TS084_1	T0192	2.62	6.1955	6.2232	164	170	103.658536585366
2B4D_A	T0192TS086_1	T0192	2.56	7.0571	7.0293	164	138	84.1463414634146
2B4D_A	T0192TS086_2_1	T0192	2.56	7.0571	7.0293	164	138	84.1463414634146
2B4D_A	T0192TS086_2_2	T0192	0.50	-1.6411	0.0485	164	13	7.92682926829268
2B4D_A	T0192TS086_3_1	T0192	2.56	7.0571	7.0293	164	138	84.1463414634146
2B4D_A	T0192TS086_3_2	T0192	2.24	-1.7508	0.0346	164	10	6.09756097560976
2B4D_A	T0192TS086_4_1	T0192	2.54	6.6541	6.6523	164	131	79.8780487804878
2B4D_A	T0192TS086_4_2	T0192	1.64	-1.0027	0.2068	164	33	20.1219512195122
2B4D_A	T0192TS086_5	T0192	2.31	7.3071	7.2634	164	144	87.8048780487805
2B4D_A	T0192TS093_1	T0192	2.46	7.8126	7.7365	164	157	95.7317073170732
2B4D_A	T0192TS093_2	T0192	2.17	7.8126	7.7365	164	157	95.7317073170732
2B4D_A	T0192TS096_1	T0192	2.38	6.6418	6.6408	164	163	99.390243902439
2B4D_A	T0192TS098_1	T0192	0.95	3.8968	4.0784	164	37	22.5609756097561
2B4D_A	T0192TS099_1	T0192	2.58	6.7630	6.7541	164	154	93.9024390243902
2B4D_A	T0192TS099_2	T0192	2.58	7.2177	7.1796	164	144	87.8048780487805
2B4D_A	T0192TS099_3	T0192	2.45	7.9259	7.8425	164	139	84.7560975609756
2B4D_A	T0192TS100_1	T0192	2.35	5.8756	5.9240	164	144	87.8048780487805
2B4D_A	T0192TS100_2	T0192	2.40	7.0542	7.0267	164	159	96.9512195121951
2B4D_A	T0192TS100_3	T0192	2.39	6.2284	6.2540	164	140	85.3658536585366
2B4D_A	T0192TS100_4	T0192	2.45	7.3039	7.2603	164	159	96.9512195121951
[truncated: 98,128 more rows]
