# Supplementary material for: Addressing the Role of Conformational Diversity in Protein Structure Prediction
Source: PLoS One. 2016 May 9;11(5):e0154923. doi: 10.1371/journal.pone.0154923 (PMC4861349; doi:10.1371/journal.pone.0154923)
Supplement: S1 Dataset — (GZ) [file pone.0154923.s002.gz › Palopoli-Monzon_2016_SI/Structural_alignments/SET_CASP/rmsd_mammoth_T0114.out.cov]

1G6E-1_A	1G6E-10_A	T0114	0.37	7.5022	7.4459	87	87	100
1G6E-1_A	1G6E-11_A	T0114	0.34	7.5022	7.4459	87	87	100
1G6E-1_A	1G6E-12_A	T0114	0.33	7.5022	7.4459	87	87	100
1G6E-1_A	1G6E-13_A	T0114	0.34	7.5022	7.4459	87	87	100
1G6E-1_A	1G6E-14_A	T0114	0.29	7.5022	7.4459	87	87	100
1G6E-1_A	1G6E-15_A	T0114	0.69	7.5022	7.4459	87	87	100
1G6E-1_A	1G6E-16_A	T0114	0.25	7.5022	7.4459	87	87	100
1G6E-1_A	1G6E-17_A	T0114	0.22	7.5022	7.4459	87	87	100
1G6E-1_A	1G6E-18_A	T0114	0.37	7.5022	7.4459	87	87	100
1G6E-1_A	1G6E-19_A	T0114	0.27	7.5022	7.4459	87	87	100
1G6E-1_A	1G6E-20_A	T0114	0.38	7.5022	7.4459	87	87	100
1G6E-1_A	1G6E-21_A	T0114	0.43	7.5022	7.4459	87	87	100
1G6E-1_A	1G6E-22_A	T0114	0.45	7.5022	7.4459	87	87	100
1G6E-1_A	1G6E-23_A	T0114	0.19	7.5022	7.4459	87	87	100
1G6E-1_A	1G6E-24_A	T0114	0.46	7.5022	7.4459	87	87	100
1G6E-1_A	1G6E-25_A	T0114	0.31	7.5022	7.4459	87	87	100
1G6E-1_A	1G6E-26_A	T0114	0.37	7.5022	7.4459	87	87	100
1G6E-1_A	1G6E-27_A	T0114	0.34	7.5022	7.4459	87	87	100
1G6E-1_A	1G6E-28_A	T0114	0.48	7.5022	7.4459	87	87	100
1G6E-1_A	1G6E-29_A	T0114	0.26	7.5022	7.4459	87	87	100
1G6E-1_A	1G6E-2_A	T0114	0.37	7.5022	7.4459	87	87	100
1G6E-1_A	1G6E-30_A	T0114	0.42	7.5022	7.4459	87	87	100
1G6E-1_A	1G6E-3_A	T0114	0.32	7.5022	7.4459	87	87	100
1G6E-1_A	1G6E-4_A	T0114	0.40	7.5022	7.4459	87	87	100
1G6E-1_A	1G6E-5_A	T0114	0.34	7.5022	7.4459	87	87	100
1G6E-1_A	1G6E-6_A	T0114	0.40	7.5022	7.4459	87	87	100
1G6E-1_A	1G6E-7_A	T0114	0.35	7.5022	7.4459	87	87	100
1G6E-1_A	1G6E-8_A	T0114	0.35	7.5022	7.4459	87	87	100
1G6E-1_A	1G6E-9_A	T0114	0.39	7.5022	7.4459	87	87	100
1G6E-1_A	1GH5_A	T0114	0.30	7.5022	7.4459	87	87	100
1G6E-1_A	T0114AL010_1	T0114	no_data	no_data	no_data	87	no_data	no_data
1G6E-1_A	T0114AL044_1	T0114	no_data	no_data	no_data	87	no_data	no_data
1G6E-1_A	T0114AL044_2	T0114	no_data	no_data	no_data	87	no_data	no_data
1G6E-1_A	T0114AL052_1	T0114	no_data	no_data	no_data	87	no_data	no_data
1G6E-1_A	T0114AL052_2	T0114	no_data	no_data	no_data	87	no_data	no_data
1G6E-1_A	T0114AL052_3	T0114	no_data	no_data	no_data	87	no_data	no_data
1G6E-1_A	T0114AL073_1	T0114	no_data	no_data	no_data	87	no_data	no_data
1G6E-1_A	T0114AL077_1	T0114	no_data	no_data	no_data	87	no_data	no_data
1G6E-1_A	T0114AL093_1	T0114	no_data	no_data	no_data	87	no_data	no_data
1G6E-1_A	T0114AL094_1	T0114	no_data	no_data	no_data	87	no_data	no_data
1G6E-1_A	T0114AL103_1	T0114	no_data	no_data	no_data	87	no_data	no_data
1G6E-1_A	T0114AL103_2	T0114	no_data	no_data	no_data	87	no_data	no_data
1G6E-1_A	T0114AL103_3	T0114	no_data	no_data	no_data	87	no_data	no_data
1G6E-1_A	T0114AL103_4	T0114	no_data	no_data	no_data	87	no_data	no_data
1G6E-1_A	T0114AL103_5	T0114	no_data	no_data	no_data	87	no_data	no_data
1G6E-1_A	T0114AL104_1	T0114	no_data	no_data	no_data	87	no_data	no_data
1G6E-1_A	T0114AL105_1	T0114	no_data	no_data	no_data	87	no_data	no_data
1G6E-1_A	T0114AL106_1	T0114	no_data	no_data	no_data	87	no_data	no_data
1G6E-1_A	T0114AL107_1	T0114	no_data	no_data	no_data	87	no_data	no_data
1G6E-1_A	T0114AL108_1	T0114	no_data	no_data	no_data	87	no_data	no_data
1G6E-1_A	T0114AL111_1	T0114	no_data	no_data	no_data	87	no_data	no_data
1G6E-1_A	T0114AL126_1	T0114	no_data	no_data	no_data	87	no_data	no_data
1G6E-1_A	T0114AL127_1u	T0114	no_data	no_data	no_data	87	no_data	no_data
1G6E-1_A	T0114AL127_2u	T0114	no_data	no_data	no_data	87	no_data	no_data
1G6E-1_A	T0114AL127_3u	T0114	no_data	no_data	no_data	87	no_data	no_data
1G6E-1_A	T0114AL127_4u	T0114	no_data	no_data	no_data	87	no_data	no_data
1G6E-1_A	T0114AL127_5u	T0114	no_data	no_data	no_data	87	no_data	no_data
1G6E-1_A	T0114AL132_1	T0114	no_data	no_data	no_data	87	no_data	no_data
1G6E-1_A	T0114AL132_2	T0114	no_data	no_data	no_data	87	no_data	no_data
1G6E-1_A	T0114AL132_3	T0114	no_data	no_data	no_data	87	no_data	no_data
1G6E-1_A	T0114AL132_4	T0114	no_data	no_data	no_data	87	no_data	no_data
1G6E-1_A	T0114AL132_5	T0114	no_data	no_data	no_data	87	no_data	no_data
1G6E-1_A	T0114AL133_1	T0114	no_data	no_data	no_data	87	no_data	no_data
1G6E-1_A	T0114AL158_1	T0114	no_data	no_data	no_data	87	no_data	no_data
1G6E-1_A	T0114AL158_2	T0114	no_data	no_data	no_data	87	no_data	no_data
1G6E-1_A	T0114AL158_3	T0114	no_data	no_data	no_data	87	no_data	no_data
1G6E-1_A	T0114AL158_4	T0114	no_data	no_data	no_data	87	no_data	no_data
1G6E-1_A	T0114AL162_1	T0114	no_data	no_data	no_data	87	no_data	no_data
1G6E-1_A	T0114AL170_1	T0114	no_data	no_data	no_data	87	no_data	no_data
1G6E-1_A	T0114AL170_2	T0114	no_data	no_data	no_data	87	no_data	no_data
1G6E-1_A	T0114AL170_3	T0114	no_data	no_data	no_data	87	no_data	no_data
1G6E-1_A	T0114AL170_4	T0114	no_data	no_data	no_data	87	no_data	no_data
1G6E-1_A	T0114AL170_5	T0114	no_data	no_data	no_data	87	no_data	no_data
1G6E-1_A	T0114AL220_1	T0114	no_data	no_data	no_data	87	no_data	no_data
1G6E-1_A	T0114AL220_2	T0114	no_data	no_data	no_data	87	no_data	no_data
1G6E-1_A	T0114AL220_3	T0114	no_data	no_data	no_data	87	no_data	no_data
1G6E-1_A	T0114AL220_4	T0114	no_data	no_data	no_data	87	no_data	no_data
1G6E-1_A	T0114AL220_5	T0114	no_data	no_data	no_data	87	no_data	no_data
1G6E-1_A	T0114AL229_1	T0114	no_data	no_data	no_data	87	no_data	no_data
1G6E-1_A	T0114AL248_1	T0114	no_data	no_data	no_data	87	no_data	no_data
1G6E-1_A	T0114AL259_1	T0114	no_data	no_data	no_data	87	no_data	no_data
1G6E-1_A	T0114AL259_2	T0114	no_data	no_data	no_data	87	no_data	no_data
1G6E-1_A	T0114AL259_3	T0114	no_data	no_data	no_data	87	no_data	no_data
1G6E-1_A	T0114AL259_4	T0114	no_data	no_data	no_data	87	no_data	no_data
1G6E-1_A	T0114AL259_5	T0114	no_data	no_data	no_data	87	no_data	no_data
1G6E-1_A	T0114AL260_1	T0114	no_data	no_data	no_data	87	no_data	no_data
1G6E-1_A	T0114AL260_2	T0114	no_data	no_data	no_data	87	no_data	no_data
1G6E-1_A	T0114AL260_3	T0114	no_data	no_data	no_data	87	no_data	no_data
1G6E-1_A	T0114AL260_4	T0114	no_data	no_data	no_data	87	no_data	no_data
1G6E-1_A	T0114AL260_5	T0114	no_data	no_data	no_data	87	no_data	no_data
1G6E-1_A	T0114AL273_1	T0114	no_data	no_data	no_data	87	no_data	no_data
1G6E-1_A	T0114AL274_1	T0114	no_data	no_data	no_data	87	no_data	no_data
1G6E-1_A	T0114AL274_2	T0114	no_data	no_data	no_data	87	no_data	no_data
1G6E-1_A	T0114AL274_3	T0114	no_data	no_data	no_data	87	no_data	no_data
1G6E-1_A	T0114AL274_4	T0114	no_data	no_data	no_data	87	no_data	no_data
1G6E-1_A	T0114AL274_5	T0114	no_data	no_data	no_data	87	no_data	no_data
1G6E-1_A	T0114AL280_1	T0114	no_data	no_data	no_data	87	no_data	no_data
1G6E-1_A	T0114AL280_2	T0114	no_data	no_data	no_data	87	no_data	no_data
1G6E-1_A	T0114AL280_3	T0114	no_data	no_data	no_data	87	no_data	no_data
1G6E-1_A	T0114AL329_1	T0114	no_data	no_data	no_data	87	no_data	no_data
1G6E-1_A	T0114AL329_2	T0114	no_data	no_data	no_data	87	no_data	no_data
1G6E-1_A	T0114AL329_3	T0114	no_data	no_data	no_data	87	no_data	no_data
1G6E-1_A	T0114AL331_1	T0114	no_data	no_data	no_data	87	no_data	no_data
1G6E-1_A	T0114AL344_1	T0114	no_data	no_data	no_data	87	no_data	no_data
1G6E-1_A	T0114AL344_2	T0114	no_data	no_data	no_data	87	no_data	no_data
1G6E-1_A	T0114AL344_3	T0114	no_data	no_data	no_data	87	no_data	no_data
1G6E-1_A	T0114AL357_1	T0114	no_data	no_data	no_data	87	no_data	no_data
1G6E-1_A	T0114AL357_2	T0114	no_data	no_data	no_data	87	no_data	no_data
1G6E-1_A	T0114AL357_3	T0114	no_data	no_data	no_data	87	no_data	no_data
1G6E-1_A	T0114AL359_1	T0114	no_data	no_data	no_data	87	no_data	no_data
1G6E-1_A	T0114AL359_2	T0114	no_data	no_data	no_data	87	no_data	no_data
1G6E-1_A	T0114AL361_1	T0114	no_data	no_data	no_data	87	no_data	no_data
1G6E-1_A	T0114AL361_2	T0114	no_data	no_data	no_data	87	no_data	no_data
1G6E-1_A	T0114AL361_3	T0114	no_data	no_data	no_data	87	no_data	no_data
1G6E-1_A	T0114AL375_2	T0114	no_data	no_data	no_data	87	no_data	no_data
1G6E-1_A	T0114AL381_1	T0114	no_data	no_data	no_data	87	no_data	no_data
1G6E-1_A	T0114AL382_1	T0114	no_data	no_data	no_data	87	no_data	no_data
1G6E-1_A	T0114AL389_1	T0114	no_data	no_data	no_data	87	no_data	no_data
1G6E-1_A	T0114AL389_2	T0114	no_data	no_data	no_data	87	no_data	no_data
1G6E-1_A	T0114AL389_3	T0114	no_data	no_data	no_data	87	no_data	no_data
1G6E-1_A	T0114AL389_4	T0114	no_data	no_data	no_data	87	no_data	no_data
1G6E-1_A	T0114AL389_5	T0114	no_data	no_data	no_data	87	no_data	no_data
1G6E-1_A	T0114AL395_1	T0114	no_data	no_data	no_data	87	no_data	no_data
1G6E-1_A	T0114AL395_2	T0114	no_data	no_data	no_data	87	no_data	no_data
1G6E-1_A	T0114AL395_3	T0114	no_data	no_data	no_data	87	no_data	no_data
1G6E-1_A	T0114AL395_4	T0114	no_data	no_data	no_data	87	no_data	no_data
1G6E-1_A	T0114AL401_1	T0114	no_data	no_data	no_data	87	no_data	no_data
1G6E-1_A	T0114AL401_2	T0114	no_data	no_data	no_data	87	no_data	no_data
1G6E-1_A	T0114AL401_3	T0114	no_data	no_data	no_data	87	no_data	no_data
1G6E-1_A	T0114AL401_4	T0114	no_data	no_data	no_data	87	no_data	no_data
1G6E-1_A	T0114AL401_5	T0114	no_data	no_data	no_data	87	no_data	no_data
1G6E-1_A	T0114AL405_1	T0114	no_data	no_data	no_data	87	no_data	no_data
1G6E-1_A	T0114DR324_1	T0114	no_data	no_data	no_data	87	no_data	no_data
1G6E-1_A	T0114RR017_1	T0114	no_data	no_data	no_data	87	no_data	no_data
1G6E-1_A	T0114RR392_1	T0114	no_data	no_data	no_data	87	no_data	no_data
1G6E-1_A	T0114SS010_1	T0114	no_data	no_data	no_data	87	no_data	no_data
1G6E-1_A	T0114SS017_1	T0114	no_data	no_data	no_data	87	no_data	no_data
1G6E-1_A	T0114SS018_1	T0114	no_data	no_data	no_data	87	no_data	no_data
1G6E-1_A	T0114SS018_2	T0114	no_data	no_data	no_data	87	no_data	no_data
1G6E-1_A	T0114SS027_1	T0114	no_data	no_data	no_data	87	no_data	no_data
1G6E-1_A	T0114SS027_2	T0114	no_data	no_data	no_data	87	no_data	no_data
1G6E-1_A	T0114SS027_3	T0114	no_data	no_data	no_data	87	no_data	no_data
1G6E-1_A	T0114SS031_1	T0114	no_data	no_data	no_data	87	no_data	no_data
1G6E-1_A	T0114SS039_1	T0114	no_data	no_data	no_data	87	no_data	no_data
1G6E-1_A	T0114SS052_1	T0114	no_data	no_data	no_data	87	no_data	no_data
1G6E-1_A	T0114SS055_1	T0114	no_data	no_data	no_data	87	no_data	no_data
1G6E-1_A	T0114SS094_1	T0114	no_data	no_data	no_data	87	no_data	no_data
1G6E-1_A	T0114SS111_1	T0114	no_data	no_data	no_data	87	no_data	no_data
1G6E-1_A	T0114SS115_1	T0114	no_data	no_data	no_data	87	no_data	no_data
1G6E-1_A	T0114SS137_1	T0114	no_data	no_data	no_data	87	no_data	no_data
1G6E-1_A	T0114SS150_1	T0114	no_data	no_data	no_data	87	no_data	no_data
1G6E-1_A	T0114SS151_1	T0114	no_data	no_data	no_data	87	no_data	no_data
1G6E-1_A	T0114SS197_1	T0114	no_data	no_data	no_data	87	no_data	no_data
1G6E-1_A	T0114SS214_1	T0114	no_data	no_data	no_data	87	no_data	no_data
1G6E-1_A	T0114SS216_1	T0114	no_data	no_data	no_data	87	no_data	no_data
1G6E-1_A	T0114SS248_1	T0114	no_data	no_data	no_data	87	no_data	no_data
1G6E-1_A	T0114SS251_1	T0114	no_data	no_data	no_data	87	no_data	no_data
1G6E-1_A	T0114SS258_1	T0114	no_data	no_data	no_data	87	no_data	no_data
1G6E-1_A	T0114SS273_1	T0114	no_data	no_data	no_data	87	no_data	no_data
1G6E-1_A	T0114SS281_1	T0114	no_data	no_data	no_data	87	no_data	no_data
1G6E-1_A	T0114SS325_1	T0114	no_data	no_data	no_data	87	no_data	no_data
1G6E-1_A	T0114SS342_1	T0114	no_data	no_data	no_data	87	no_data	no_data
1G6E-1_A	T0114SS385_1	T0114	no_data	no_data	no_data	87	no_data	no_data
1G6E-1_A	T0114SS402_1	T0114	no_data	no_data	no_data	87	no_data	no_data
1G6E-1_A	T0114SS453_1	T0114	no_data	no_data	no_data	87	no_data	no_data
1G6E-1_A	T0114TS001_1	T0114	2.99	-0.0854	0.6758	87	85	97.7011494252874
1G6E-1_A	T0114TS002_1	T0114	2.81	2.8797	3.1397	87	78	89.6551724137931
1G6E-1_A	T0114TS002_2	T0114	2.78	0.2773	0.9234	87	81	93.1034482758621
1G6E-1_A	T0114TS004_1	T0114	2.88	0.0018	0.7328	87	87	100
1G6E-1_A	T0114TS004_2	T0114	2.97	-0.3861	0.4941	87	87	100
1G6E-1_A	T0114TS004_3	T0114	2.78	-1.6793	0.0433	87	87	100
1G6E-1_A	T0114TS004_4	T0114	2.50	-1.2914	0.1176	87	87	100
1G6E-1_A	T0114TS004_5	T0114	3.30	-1.4207	0.0873	87	87	100
1G6E-1_A	T0114TS012_1	T0114	2.59	-0.3861	0.4941	87	87	100
1G6E-1_A	T0114TS012_2	T0114	2.83	-1.2914	0.1176	87	87	100
1G6E-1_A	T0114TS012_3	T0114	2.81	-1.0327	0.1961	87	87	100
1G6E-1_A	T0114TS012_4	T0114	2.33	-1.4207	0.0873	87	87	100
1G6E-1_A	T0114TS012_5	T0114	2.20	-1.5500	0.0627	87	87	100
1G6E-1_A	T0114TS017_1	T0114	2.91	-0.1964	0.6060	87	84	96.551724137931
1G6E-1_A	T0114TS018_1u	T0114	2.31	-2.0673	0.0107	87	87	100
1G6E-1_A	T0114TS023_1	T0114	2.52	0.7017	1.2436	87	76	87.3563218390805
1G6E-1_A	T0114TS023_2	T0114	2.82	2.2276	2.5475	87	68	78.1609195402299
1G6E-1_A	T0114TS023_3	T0114	2.83	-1.4028	0.0912	87	73	83.9080459770115
1G6E-1_A	T0114TS028_1	T0114	2.60	-0.9034	0.2444	87	87	100
1G6E-1_A	T0114TS028_2	T0114	2.65	0.0018	0.7328	87	87	100
1G6E-1_A	T0114TS028_3	T0114	1.77	-1.5500	0.0627	87	87	100
1G6E-1_A	T0114TS028_4	T0114	2.78	-0.9034	0.2444	87	87	100
1G6E-1_A	T0114TS028_5	T0114	2.82	0.3898	1.0054	87	87	100
1G6E-1_A	T0114TS031_1	T0114	2.96	1.0363	1.5134	87	87	100
1G6E-1_A	T0114TS031_2	T0114	2.60	-1.5500	0.0627	87	87	100
1G6E-1_A	T0114TS032_1	T0114	2.69	-0.6448	0.3584	87	87	100
1G6E-1_A	T0114TS032_2	T0114	2.55	-0.2568	0.5693	87	87	100
1G6E-1_A	T0114TS032_3	T0114	3.02	-0.7741	0.2985	87	87	100
1G6E-1_A	T0114TS032_4	T0114	2.96	0.2604	0.9113	87	87	100
1G6E-1_A	T0114TS035_1	T0114	3.10	0.6484	1.2019	87	87	100
1G6E-1_A	T0114TS040_1	T0114	2.67	-0.9034	0.2444	87	87	100
1G6E-1_A	T0114TS040_2	T0114	2.29	-1.2914	0.1176	87	87	100
1G6E-1_A	T0114TS042_1	T0114	3.03	0.5191	1.1024	87	87	100
1G6E-1_A	T0114TS045_1	T0114	3.05	-1.6793	0.0433	87	87	100
1G6E-1_A	T0114TS045_2	T0114	3.01	-1.4207	0.0873	87	87	100
1G6E-1_A	T0114TS045_3	T0114	2.87	-1.2914	0.1176	87	87	100
1G6E-1_A	T0114TS045_4	T0114	2.56	-1.2914	0.1176	87	87	100
1G6E-1_A	T0114TS045_5	T0114	3.03	2.5881	2.8736	87	87	100
1G6E-1_A	T0114TS055_1	T0114	2.84	-1.0327	0.1961	87	87	100
1G6E-1_A	T0114TS055_2	T0114	2.84	-1.0327	0.1961	87	87	100
1G6E-1_A	T0114TS055_3	T0114	3.15	-0.3861	0.4941	87	87	100
1G6E-1_A	T0114TS055_4	T0114	2.84	-1.0327	0.1961	87	87	100
1G6E-1_A	T0114TS055_5	T0114	2.83	-0.5155	0.4237	87	87	100
1G6E-1_A	T0114TS058_1	T0114	2.15	-1.8086	0.0286	87	87	100
1G6E-1_A	T0114TS058_2	T0114	2.59	-0.5155	0.4237	87	87	100
1G6E-1_A	T0114TS065_1	T0114	2.74	-0.2886	0.5504	87	82	94.2528735632184
1G6E-1_A	T0114TS065_2	T0114	2.87	1.3768	1.7994	87	77	88.5057471264368
1G6E-1_A	T0114TS065_3	T0114	2.86	-0.2462	0.5757	87	80	91.9540229885057
1G6E-1_A	T0114TS080_1	T0114	2.71	0.0018	0.7328	87	87	100
1G6E-1_A	T0114TS080_2	T0114	2.61	0.5191	1.1024	87	87	100
1G6E-1_A	T0114TS080_3	T0114	2.81	1.6829	2.0642	87	87	100
1G6E-1_A	T0114TS080_4	T0114	2.55	1.9415	2.2920	87	87	100
1G6E-1_A	T0114TS080_5	T0114	3.00	0.5191	1.1024	87	87	100
1G6E-1_A	T0114TS086_1	T0114	2.71	-1.5016	0.0713	87	69	79.3103448275862
1G6E-1_A	T0114TS088_1	T0114	2.36	-0.5155	0.4237	87	87	100
1G6E-1_A	T0114TS088_2	T0114	no_data	no_data	no_data	87	no_data	no_data
1G6E-1_A	T0114TS088_3	T0114	2.68	-1.1620	0.1538	87	87	100
1G6E-1_A	T0114TS088_4	T0114	2.59	-1.8086	0.0286	87	87	100
1G6E-1_A	T0114TS088_5	T0114	2.71	0.1311	0.8203	87	87	100
1G6E-1_A	T0114TS133_2	T0114	2.27	-1.5500	0.0627	87	87	100
1G6E-1_A	T0114TS137_1	T0114	no_data	no_data	no_data	87	no_data	no_data
1G6E-1_A	T0114TS152_1	T0114	2.75	-0.2568	0.5693	87	87	100
1G6E-1_A	T0114TS152_2	T0114	2.93	-0.5155	0.4237	87	87	100
1G6E-1_A	T0114TS152_3	T0114	2.68	-1.4207	0.0873	87	87	100
1G6E-1_A	T0114TS152_4	T0114	2.88	-1.4207	0.0873	87	87	100
1G6E-1_A	T0114TS152_5	T0114	2.88	-1.4207	0.0873	87	87	100
1G6E-1_A	T0114TS155_1	T0114	2.66	-1.2914	0.1176	87	87	100
1G6E-1_A	T0114TS155_2	T0114	2.49	-1.1620	0.1538	87	87	100
1G6E-1_A	T0114TS155_3	T0114	2.78	-1.5500	0.0627	87	87	100
1G6E-1_A	T0114TS155_4	T0114	2.30	-2.0673	0.0107	87	87	100
1G6E-1_A	T0114TS155_5	T0114	2.60	-0.7741	0.2985	87	87	100
1G6E-1_A	T0114TS161_1	T0114	2.85	4.5279	4.6655	87	87	100
1G6E-1_A	T0114TS161_2	T0114	2.48	-0.1275	0.6490	87	87	100
1G6E-1_A	T0114TS161_3	T0114	2.52	-1.2914	0.1176	87	87	100
1G6E-1_A	T0114TS161_4	T0114	2.75	0.7777	1.3037	87	87	100
1G6E-1_A	T0114TS179_1	T0114	2.29	-1.3577	0.1014	87	81	93.1034482758621
1G6E-1_A	T0114TS179_2	T0114	2.64	-0.9489	0.2267	87	81	93.1034482758621
1G6E-1_A	T0114TS179_3	T0114	2.53	-1.2968	0.1162	87	76	87.3563218390805
1G6E-1_A	T0114TS179_4	T0114	3.07	-1.2558	0.1270	87	73	83.9080459770115
1G6E-1_A	T0114TS179_5	T0114	3.08	-2.3142	0.0033	87	82	94.2528735632184
1G6E-1_A	T0114TS187_1u	T0114	2.82	-0.5155	0.4237	87	87	100
1G6E-1_A	T0114TS191_1	T0114	2.21	-1.3577	0.1014	87	81	93.1034482758621
1G6E-1_A	T0114TS191_2	T0114	2.72	-1.0988	0.1737	87	82	94.2528735632184
1G6E-1_A	T0114TS191_3	T0114	1.75	-0.6937	0.3351	87	82	94.2528735632184
1G6E-1_A	T0114TS197_1	T0114	2.64	0.9267	1.4236	87	82	94.2528735632184
1G6E-1_A	T0114TS197_2	T0114	2.07	-0.9924	0.2105	87	84	96.551724137931
1G6E-1_A	T0114TS197_3	T0114	nan	-4.5313	-0.0000	87	38	43.6781609195402
1G6E-1_A	T0114TS216_1	T0114	2.84	-1.0327	0.1961	87	87	100
1G6E-1_A	T0114TS225_1	T0114	2.44	-0.6448	0.3584	87	87	100
1G6E-1_A	T0114TS225_2	T0114	2.61	-1.0327	0.1961	87	87	100
1G6E-1_A	T0114TS225_3	T0114	2.13	-1.2914	0.1176	87	87	100
1G6E-1_A	T0114TS241_1	T0114	3.14	0.3898	1.0054	87	87	100
1G6E-1_A	T0114TS241_2	T0114	2.27	-1.4207	0.0873	87	87	100
1G6E-1_A	T0114TS243_1	T0114	2.82	-0.9034	0.2444	87	87	100
1G6E-1_A	T0114TS243_2	T0114	3.38	-1.8086	0.0286	87	87	100
1G6E-1_A	T0114TS255_1	T0114	2.62	-1.8086	0.0286	87	87	100
1G6E-1_A	T0114TS278_1	T0114	3.01	0.0137	0.7407	87	75	86.2068965517241
1G6E-1_A	T0114TS278_2	T0114	3.19	-0.7793	0.2962	87	79	90.8045977011494
1G6E-1_A	T0114TS278_3	T0114	2.72	-1.6194	0.0517	87	66	75.8620689655172
1G6E-1_A	T0114TS278_4	T0114	2.06	-1.7881	0.0307	87	67	77.0114942528736
1G6E-1_A	T0114TS278_5	T0114	3.01	-0.7843	0.2940	87	64	73.5632183908046
1G6E-1_A	T0114TS309_1	T0114	2.56	-1.1620	0.1538	87	87	100
1G6E-1_A	T0114TS328_1	T0114	no_data	no_data	no_data	87	no_data	no_data
1G6E-1_A	T0114TS328_2	T0114	2.81	-1.4207	0.0873	87	87	100
1G6E-1_A	T0114TS328_3	T0114	2.66	-1.4207	0.0873	87	87	100
1G6E-1_A	T0114TS352_1	T0114	2.97	-0.7741	0.2985	87	87	100
1G6E-1_A	T0114TS354_1	T0114	2.91	-0.2568	0.5693	87	87	100
1G6E-1_A	T0114TS354_2	T0114	2.63	0.3898	1.0054	87	87	100
1G6E-1_A	T0114TS354_3	T0114	2.41	-1.5500	0.0627	87	87	100
1G6E-1_A	T0114TS354_4	T0114	3.07	-0.1275	0.6490	87	87	100
1G6E-1_A	T0114TS354_5	T0114	2.68	-0.1275	0.6490	87	87	100
1G6E-1_A	T0114TS359_1	T0114	2.27	0.1311	0.8203	87	87	100
1G6E-1_A	T0114TS359_2	T0114	2.27	0.1311	0.8203	87	87	100
1G6E-1_A	T0114TS363_1	T0114	2.19	-1.2866	0.1189	87	65	74.7126436781609
1G6E-1_A	T0114TS363_2	T0114	2.65	0.6080	1.1706	87	70	80.4597701149425
1G6E-1_A	T0114TS363_3	T0114	3.06	-0.8332	0.2730	87	74	85.0574712643678
1G6E-1_A	T0114TS375_1	T0114	2.95	-1.5500	0.0627	87	87	100
1G6E-1_A	T0114TS384_1	T0114	3.02	1.5536	1.9516	87	87	100
1G6E-1_A	T0114TS390_1	T0114	2.52	-1.8086	0.0286	87	87	100
1G6E-1_A	T0114TS446_1	T0114	2.25	-2.1966	0.0059	87	87	100
1G6E-1_A	T0114TS446_2	T0114	2.65	-1.5500	0.0627	87	87	100
1G6E-1_A	T0114TS446_3	T0114	2.28	-1.6793	0.0433	87	87	100
1G6E-1_A	T0114TS446_4	T0114	2.60	-1.2914	0.1176	87	87	100
1G6E-1_A	T0114TS446_5	T0114	2.69	-0.1275	0.6490	87	87	100
1G6E-1_A	T0114TS455_1u	T0114	2.94	2.3227	2.6332	87	72	82.7586206896552
1G6E-1_A	T0114TS487_1	T0114	2.56	-1.8086	0.0286	87	87	100
1G6E-1_A	T0114TS487_2	T0114	2.61	-1.0327	0.1961	87	87	100
1G6E-1_A	T0114TS489_1	T0114	2.91	-1.9379	0.0180	87	87	100
1G6E-1_A	T0114TS489_2	T0114	2.83	-1.5500	0.0627	87	87	100
1G6E-1_A	T0114TS489_3	T0114	3.14	-1.2914	0.1176	87	87	100
1G6E-1_A	T0114TS512_3	T0114	3.00	-0.7741	0.2985	87	87	100
1G6E-1_A	T0114TS512_4	T0114	2.60	-1.8086	0.0286	87	87	100
1G6E-10_A	1G6E-11_A	T0114	0.41	7.5022	7.4459	87	87	100
1G6E-10_A	1G6E-12_A	T0114	0.37	7.5022	7.4459	87	87	100
1G6E-10_A	1G6E-13_A	T0114	0.37	7.5022	7.4459	87	87	100
1G6E-10_A	1G6E-14_A	T0114	0.39	7.5022	7.4459	87	87	100
1G6E-10_A	1G6E-15_A	T0114	0.55	7.5022	7.4459	87	87	100
1G6E-10_A	1G6E-16_A	T0114	0.36	7.5022	7.4459	87	87	100
1G6E-10_A	1G6E-17_A	T0114	0.45	7.5022	7.4459	87	87	100
1G6E-10_A	1G6E-18_A	T0114	0.24	7.5022	7.4459	87	87	100
1G6E-10_A	1G6E-19_A	T0114	0.30	7.5022	7.4459	87	87	100
1G6E-10_A	1G6E-20_A	T0114	0.32	7.5022	7.4459	87	87	100
1G6E-10_A	1G6E-21_A	T0114	0.40	7.5022	7.4459	87	87	100
1G6E-10_A	1G6E-22_A	T0114	0.23	7.5022	7.4459	87	87	100
1G6E-10_A	1G6E-23_A	T0114	0.42	7.5022	7.4459	87	87	100
1G6E-10_A	1G6E-24_A	T0114	0.39	7.5022	7.4459	87	87	100
1G6E-10_A	1G6E-25_A	T0114	0.35	7.5022	7.4459	87	87	100
1G6E-10_A	1G6E-26_A	T0114	0.27	7.5022	7.4459	87	87	100
1G6E-10_A	1G6E-27_A	T0114	0.26	7.5022	7.4459	87	87	100
1G6E-10_A	1G6E-28_A	T0114	0.48	7.5022	7.4459	87	87	100
1G6E-10_A	1G6E-29_A	T0114	0.46	7.5022	7.4459	87	87	100
1G6E-10_A	1G6E-2_A	T0114	0.32	7.5022	7.4459	87	87	100
1G6E-10_A	1G6E-30_A	T0114	0.40	7.5022	7.4459	87	87	100
1G6E-10_A	1G6E-3_A	T0114	0.40	7.5022	7.4459	87	87	100
1G6E-10_A	1G6E-4_A	T0114	0.23	7.5022	7.4459	87	87	100
1G6E-10_A	1G6E-5_A	T0114	0.31	7.5022	7.4459	87	87	100
1G6E-10_A	1G6E-6_A	T0114	0.35	7.5022	7.4459	87	87	100
1G6E-10_A	1G6E-7_A	T0114	0.36	7.5022	7.4459	87	87	100
1G6E-10_A	1G6E-8_A	T0114	0.21	7.5022	7.4459	87	87	100
1G6E-10_A	1G6E-9_A	T0114	0.36	7.5022	7.4459	87	87	100
1G6E-10_A	1GH5_A	T0114	0.27	7.5022	7.4459	87	87	100
1G6E-10_A	T0114AL010_1	T0114	no_data	no_data	no_data	87	no_data	no_data
1G6E-10_A	T0114AL044_1	T0114	no_data	no_data	no_data	87	no_data	no_data
1G6E-10_A	T0114AL044_2	T0114	no_data	no_data	no_data	87	no_data	no_data
1G6E-10_A	T0114AL052_1	T0114	no_data	no_data	no_data	87	no_data	no_data
1G6E-10_A	T0114AL052_2	T0114	no_data	no_data	no_data	87	no_data	no_data
1G6E-10_A	T0114AL052_3	T0114	no_data	no_data	no_data	87	no_data	no_data
1G6E-10_A	T0114AL073_1	T0114	no_data	no_data	no_data	87	no_data	no_data
1G6E-10_A	T0114AL077_1	T0114	no_data	no_data	no_data	87	no_data	no_data
1G6E-10_A	T0114AL093_1	T0114	no_data	no_data	no_data	87	no_data	no_data
1G6E-10_A	T0114AL094_1	T0114	no_data	no_data	no_data	87	no_data	no_data
1G6E-10_A	T0114AL103_1	T0114	no_data	no_data	no_data	87	no_data	no_data
1G6E-10_A	T0114AL103_2	T0114	no_data	no_data	no_data	87	no_data	no_data
1G6E-10_A	T0114AL103_3	T0114	no_data	no_data	no_data	87	no_data	no_data
1G6E-10_A	T0114AL103_4	T0114	no_data	no_data	no_data	87	no_data	no_data
1G6E-10_A	T0114AL103_5	T0114	no_data	no_data	no_data	87	no_data	no_data
1G6E-10_A	T0114AL104_1	T0114	no_data	no_data	no_data	87	no_data	no_data
1G6E-10_A	T0114AL105_1	T0114	no_data	no_data	no_data	87	no_data	no_data
1G6E-10_A	T0114AL106_1	T0114	no_data	no_data	no_data	87	no_data	no_data
1G6E-10_A	T0114AL107_1	T0114	no_data	no_data	no_data	87	no_data	no_data
1G6E-10_A	T0114AL108_1	T0114	no_data	no_data	no_data	87	no_data	no_data
1G6E-10_A	T0114AL111_1	T0114	no_data	no_data	no_data	87	no_data	no_data
1G6E-10_A	T0114AL126_1	T0114	no_data	no_data	no_data	87	no_data	no_data
1G6E-10_A	T0114AL127_1u	T0114	no_data	no_data	no_data	87	no_data	no_data
1G6E-10_A	T0114AL127_2u	T0114	no_data	no_data	no_data	87	no_data	no_data
1G6E-10_A	T0114AL127_3u	T0114	no_data	no_data	no_data	87	no_data	no_data
1G6E-10_A	T0114AL127_4u	T0114	no_data	no_data	no_data	87	no_data	no_data
1G6E-10_A	T0114AL127_5u	T0114	no_data	no_data	no_data	87	no_data	no_data
1G6E-10_A	T0114AL132_1	T0114	no_data	no_data	no_data	87	no_data	no_data
1G6E-10_A	T0114AL132_2	T0114	no_data	no_data	no_data	87	no_data	no_data
1G6E-10_A	T0114AL132_3	T0114	no_data	no_data	no_data	87	no_data	no_data
1G6E-10_A	T0114AL132_4	T0114	no_data	no_data	no_data	87	no_data	no_data
1G6E-10_A	T0114AL132_5	T0114	no_data	no_data	no_data	87	no_data	no_data
1G6E-10_A	T0114AL133_1	T0114	no_data	no_data	no_data	87	no_data	no_data
1G6E-10_A	T0114AL158_1	T0114	no_data	no_data	no_data	87	no_data	no_data
1G6E-10_A	T0114AL158_2	T0114	no_data	no_data	no_data	87	no_data	no_data
1G6E-10_A	T0114AL158_3	T0114	no_data	no_data	no_data	87	no_data	no_data
1G6E-10_A	T0114AL158_4	T0114	no_data	no_data	no_data	87	no_data	no_data
1G6E-10_A	T0114AL162_1	T0114	no_data	no_data	no_data	87	no_data	no_data
1G6E-10_A	T0114AL170_1	T0114	no_data	no_data	no_data	87	no_data	no_data
1G6E-10_A	T0114AL170_2	T0114	no_data	no_data	no_data	87	no_data	no_data
1G6E-10_A	T0114AL170_3	T0114	no_data	no_data	no_data	87	no_data	no_data
1G6E-10_A	T0114AL170_4	T0114	no_data	no_data	no_data	87	no_data	no_data
1G6E-10_A	T0114AL170_5	T0114	no_data	no_data	no_data	87	no_data	no_data
1G6E-10_A	T0114AL220_1	T0114	no_data	no_data	no_data	87	no_data	no_data
1G6E-10_A	T0114AL220_2	T0114	no_data	no_data	no_data	87	no_data	no_data
1G6E-10_A	T0114AL220_3	T0114	no_data	no_data	no_data	87	no_data	no_data
1G6E-10_A	T0114AL220_4	T0114	no_data	no_data	no_data	87	no_data	no_data
1G6E-10_A	T0114AL220_5	T0114	no_data	no_data	no_data	87	no_data	no_data
1G6E-10_A	T0114AL229_1	T0114	no_data	no_data	no_data	87	no_data	no_data
1G6E-10_A	T0114AL248_1	T0114	no_data	no_data	no_data	87	no_data	no_data
1G6E-10_A	T0114AL259_1	T0114	no_data	no_data	no_data	87	no_data	no_data
1G6E-10_A	T0114AL259_2	T0114	no_data	no_data	no_data	87	no_data	no_data
1G6E-10_A	T0114AL259_3	T0114	no_data	no_data	no_data	87	no_data	no_data
1G6E-10_A	T0114AL259_4	T0114	no_data	no_data	no_data	87	no_data	no_data
1G6E-10_A	T0114AL259_5	T0114	no_data	no_data	no_data	87	no_data	no_data
1G6E-10_A	T0114AL260_1	T0114	no_data	no_data	no_data	87	no_data	no_data
1G6E-10_A	T0114AL260_2	T0114	no_data	no_data	no_data	87	no_data	no_data
1G6E-10_A	T0114AL260_3	T0114	no_data	no_data	no_data	87	no_data	no_data
1G6E-10_A	T0114AL260_4	T0114	no_data	no_data	no_data	87	no_data	no_data
1G6E-10_A	T0114AL260_5	T0114	no_data	no_data	no_data	87	no_data	no_data
1G6E-10_A	T0114AL273_1	T0114	no_data	no_data	no_data	87	no_data	no_data
1G6E-10_A	T0114AL274_1	T0114	no_data	no_data	no_data	87	no_data	no_data
1G6E-10_A	T0114AL274_2	T0114	no_data	no_data	no_data	87	no_data	no_data
1G6E-10_A	T0114AL274_3	T0114	no_data	no_data	no_data	87	no_data	no_data
1G6E-10_A	T0114AL274_4	T0114	no_data	no_data	no_data	87	no_data	no_data
1G6E-10_A	T0114AL274_5	T0114	no_data	no_data	no_data	87	no_data	no_data
1G6E-10_A	T0114AL280_1	T0114	no_data	no_data	no_data	87	no_data	no_data
1G6E-10_A	T0114AL280_2	T0114	no_data	no_data	no_data	87	no_data	no_data
1G6E-10_A	T0114AL280_3	T0114	no_data	no_data	no_data	87	no_data	no_data
1G6E-10_A	T0114AL329_1	T0114	no_data	no_data	no_data	87	no_data	no_data
1G6E-10_A	T0114AL329_2	T0114	no_data	no_data	no_data	87	no_data	no_data
1G6E-10_A	T0114AL329_3	T0114	no_data	no_data	no_data	87	no_data	no_data
1G6E-10_A	T0114AL331_1	T0114	no_data	no_data	no_data	87	no_data	no_data
1G6E-10_A	T0114AL344_1	T0114	no_data	no_data	no_data	87	no_data	no_data
1G6E-10_A	T0114AL344_2	T0114	no_data	no_data	no_data	87	no_data	no_data
1G6E-10_A	T0114AL344_3	T0114	no_data	no_data	no_data	87	no_data	no_data
1G6E-10_A	T0114AL357_1	T0114	no_data	no_data	no_data	87	no_data	no_data
1G6E-10_A	T0114AL357_2	T0114	no_data	no_data	no_data	87	no_data	no_data
1G6E-10_A	T0114AL357_3	T0114	no_data	no_data	no_data	87	no_data	no_data
1G6E-10_A	T0114AL359_1	T0114	no_data	no_data	no_data	87	no_data	no_data
1G6E-10_A	T0114AL359_2	T0114	no_data	no_data	no_data	87	no_data	no_data
1G6E-10_A	T0114AL361_1	T0114	no_data	no_data	no_data	87	no_data	no_data
1G6E-10_A	T0114AL361_2	T0114	no_data	no_data	no_data	87	no_data	no_data
1G6E-10_A	T0114AL361_3	T0114	no_data	no_data	no_data	87	no_data	no_data
1G6E-10_A	T0114AL375_2	T0114	no_data	no_data	no_data	87	no_data	no_data
1G6E-10_A	T0114AL381_1	T0114	no_data	no_data	no_data	87	no_data	no_data
1G6E-10_A	T0114AL382_1	T0114	no_data	no_data	no_data	87	no_data	no_data
1G6E-10_A	T0114AL389_1	T0114	no_data	no_data	no_data	87	no_data	no_data
1G6E-10_A	T0114AL389_2	T0114	no_data	no_data	no_data	87	no_data	no_data
1G6E-10_A	T0114AL389_3	T0114	no_data	no_data	no_data	87	no_data	no_data
1G6E-10_A	T0114AL389_4	T0114	no_data	no_data	no_data	87	no_data	no_data
1G6E-10_A	T0114AL389_5	T0114	no_data	no_data	no_data	87	no_data	no_data
1G6E-10_A	T0114AL395_1	T0114	no_data	no_data	no_data	87	no_data	no_data
1G6E-10_A	T0114AL395_2	T0114	no_data	no_data	no_data	87	no_data	no_data
1G6E-10_A	T0114AL395_3	T0114	no_data	no_data	no_data	87	no_data	no_data
1G6E-10_A	T0114AL395_4	T0114	no_data	no_data	no_data	87	no_data	no_data
1G6E-10_A	T0114AL401_1	T0114	no_data	no_data	no_data	87	no_data	no_data
1G6E-10_A	T0114AL401_2	T0114	no_data	no_data	no_data	87	no_data	no_data
1G6E-10_A	T0114AL401_3	T0114	no_data	no_data	no_data	87	no_data	no_data
1G6E-10_A	T0114AL401_4	T0114	no_data	no_data	no_data	87	no_data	no_data
1G6E-10_A	T0114AL401_5	T0114	no_data	no_data	no_data	87	no_data	no_data
1G6E-10_A	T0114AL405_1	T0114	no_data	no_data	no_data	87	no_data	no_data
1G6E-10_A	T0114DR324_1	T0114	no_data	no_data	no_data	87	no_data	no_data
1G6E-10_A	T0114RR017_1	T0114	no_data	no_data	no_data	87	no_data	no_data
1G6E-10_A	T0114RR392_1	T0114	no_data	no_data	no_data	87	no_data	no_data
1G6E-10_A	T0114SS010_1	T0114	no_data	no_data	no_data	87	no_data	no_data
1G6E-10_A	T0114SS017_1	T0114	no_data	no_data	no_data	87	no_data	no_data
1G6E-10_A	T0114SS018_1	T0114	no_data	no_data	no_data	87	no_data	no_data
1G6E-10_A	T0114SS018_2	T0114	no_data	no_data	no_data	87	no_data	no_data
1G6E-10_A	T0114SS027_1	T0114	no_data	no_data	no_data	87	no_data	no_data
1G6E-10_A	T0114SS027_2	T0114	no_data	no_data	no_data	87	no_data	no_data
1G6E-10_A	T0114SS027_3	T0114	no_data	no_data	no_data	87	no_data	no_data
1G6E-10_A	T0114SS031_1	T0114	no_data	no_data	no_data	87	no_data	no_data
1G6E-10_A	T0114SS039_1	T0114	no_data	no_data	no_data	87	no_data	no_data
1G6E-10_A	T0114SS052_1	T0114	no_data	no_data	no_data	87	no_data	no_data
1G6E-10_A	T0114SS055_1	T0114	no_data	no_data	no_data	87	no_data	no_data
1G6E-10_A	T0114SS094_1	T0114	no_data	no_data	no_data	87	no_data	no_data
1G6E-10_A	T0114SS111_1	T0114	no_data	no_data	no_data	87	no_data	no_data
1G6E-10_A	T0114SS115_1	T0114	no_data	no_data	no_data	87	no_data	no_data
1G6E-10_A	T0114SS137_1	T0114	no_data	no_data	no_data	87	no_data	no_data
1G6E-10_A	T0114SS150_1	T0114	no_data	no_data	no_data	87	no_data	no_data
1G6E-10_A	T0114SS151_1	T0114	no_data	no_data	no_data	87	no_data	no_data
1G6E-10_A	T0114SS197_1	T0114	no_data	no_data	no_data	87	no_data	no_data
1G6E-10_A	T0114SS214_1	T0114	no_data	no_data	no_data	87	no_data	no_data
1G6E-10_A	T0114SS216_1	T0114	no_data	no_data	no_data	87	no_data	no_data
1G6E-10_A	T0114SS248_1	T0114	no_data	no_data	no_data	87	no_data	no_data
1G6E-10_A	T0114SS251_1	T0114	no_data	no_data	no_data	87	no_data	no_data
1G6E-10_A	T0114SS258_1	T0114	no_data	no_data	no_data	87	no_data	no_data
1G6E-10_A	T0114SS273_1	T0114	no_data	no_data	no_data	87	no_data	no_data
1G6E-10_A	T0114SS281_1	T0114	no_data	no_data	no_data	87	no_data	no_data
1G6E-10_A	T0114SS325_1	T0114	no_data	no_data	no_data	87	no_data	no_data
1G6E-10_A	T0114SS342_1	T0114	no_data	no_data	no_data	87	no_data	no_data
1G6E-10_A	T0114SS385_1	T0114	no_data	no_data	no_data	87	no_data	no_data
1G6E-10_A	T0114SS402_1	T0114	no_data	no_data	no_data	87	no_data	no_data
1G6E-10_A	T0114SS453_1	T0114	no_data	no_data	no_data	87	no_data	no_data
1G6E-10_A	T0114TS001_1	T0114	3.01	-0.0854	0.6758	87	85	97.7011494252874
1G6E-10_A	T0114TS002_1	T0114	2.79	3.0198	3.2681	87	78	89.6551724137931
1G6E-10_A	T0114TS002_2	T0114	2.64	0.1411	0.8272	87	81	93.1034482758621
1G6E-10_A	T0114TS004_1	T0114	2.94	-0.2568	0.5693	87	87	100
1G6E-10_A	T0114TS004_2	T0114	2.67	-0.6448	0.3584	87	87	100
1G6E-10_A	T0114TS004_3	T0114	2.74	-1.8086	0.0286	87	87	100
1G6E-10_A	T0114TS004_4	T0114	2.45	-1.2914	0.1176	87	87	100
1G6E-10_A	T0114TS004_5	T0114	3.11	-1.0327	0.1961	87	87	100
1G6E-10_A	T0114TS012_1	T0114	2.55	-0.3861	0.4941	87	87	100
1G6E-10_A	T0114TS012_2	T0114	2.82	-1.2914	0.1176	87	87	100
1G6E-10_A	T0114TS012_3	T0114	2.81	-1.0327	0.1961	87	87	100
1G6E-10_A	T0114TS012_4	T0114	2.38	-1.4207	0.0873	87	87	100
1G6E-10_A	T0114TS012_5	T0114	2.31	-1.0327	0.1961	87	87	100
1G6E-10_A	T0114TS017_1	T0114	2.85	-0.1964	0.6060	87	84	96.551724137931
1G6E-10_A	T0114TS018_1u	T0114	2.32	-2.0673	0.0107	87	87	100
1G6E-10_A	T0114TS023_1	T0114	3.10	-0.7258	0.3202	87	76	87.3563218390805
1G6E-10_A	T0114TS023_2	T0114	2.71	2.3824	2.6871	87	68	78.1609195402299
1G6E-10_A	T0114TS023_3	T0114	2.92	-1.2558	0.1270	87	73	83.9080459770115
1G6E-10_A	T0114TS028_1	T0114	2.64	-0.7741	0.2985	87	87	100
1G6E-10_A	T0114TS028_2	T0114	2.74	-0.1275	0.6490	87	87	100
1G6E-10_A	T0114TS028_3	T0114	2.06	-1.2914	0.1176	87	87	100
1G6E-10_A	T0114TS028_4	T0114	2.70	-1.2914	0.1176	87	87	100
1G6E-10_A	T0114TS028_5	T0114	2.92	0.2604	0.9113	87	87	100
1G6E-10_A	T0114TS031_1	T0114	3.14	0.2604	0.9113	87	87	100
1G6E-10_A	T0114TS031_2	T0114	2.12	-1.6793	0.0433	87	87	100
1G6E-10_A	T0114TS032_1	T0114	2.64	-0.6448	0.3584	87	87	100
1G6E-10_A	T0114TS032_2	T0114	2.63	-0.3861	0.4941	87	87	100
1G6E-10_A	T0114TS032_3	T0114	2.90	-0.5155	0.4237	87	87	100
1G6E-10_A	T0114TS032_4	T0114	3.03	0.5191	1.1024	87	87	100
1G6E-10_A	T0114TS035_1	T0114	2.94	0.7777	1.3037	87	87	100
1G6E-10_A	T0114TS040_1	T0114	2.74	-0.9034	0.2444	87	87	100
1G6E-10_A	T0114TS040_2	T0114	2.85	-1.4207	0.0873	87	87	100
1G6E-10_A	T0114TS042_1	T0114	3.07	1.0363	1.5134	87	87	100
1G6E-10_A	T0114TS045_1	T0114	2.95	-0.5155	0.4237	87	87	100
1G6E-10_A	T0114TS045_2	T0114	2.81	-1.1620	0.1538	87	87	100
1G6E-10_A	T0114TS045_3	T0114	2.66	-1.0327	0.1961	87	87	100
1G6E-10_A	T0114TS045_4	T0114	2.61	-1.2914	0.1176	87	87	100
1G6E-10_A	T0114TS045_5	T0114	3.22	2.3295	2.6393	87	87	100
1G6E-10_A	T0114TS055_1	T0114	2.59	-1.2914	0.1176	87	87	100
1G6E-10_A	T0114TS055_2	T0114	2.59	-1.2914	0.1176	87	87	100
1G6E-10_A	T0114TS055_3	T0114	3.05	-0.2568	0.5693	87	87	100
1G6E-10_A	T0114TS055_4	T0114	2.59	-1.2914	0.1176	87	87	100
1G6E-10_A	T0114TS055_5	T0114	2.92	-0.7741	0.2985	87	87	100
1G6E-10_A	T0114TS058_1	T0114	2.46	-1.8086	0.0286	87	87	100
1G6E-10_A	T0114TS058_2	T0114	2.82	-0.3861	0.4941	87	87	100
1G6E-10_A	T0114TS065_1	T0114	3.11	-1.5039	0.0708	87	82	94.2528735632184
1G6E-10_A	T0114TS065_2	T0114	2.89	0.9526	1.4447	87	77	88.5057471264368
1G6E-10_A	T0114TS065_3	T0114	2.79	0.0288	0.7507	87	80	91.9540229885057
1G6E-10_A	T0114TS080_1	T0114	2.78	0.0018	0.7328	87	87	100
1G6E-10_A	T0114TS080_2	T0114	2.99	0.1311	0.8203	87	87	100
1G6E-10_A	T0114TS080_3	T0114	2.76	0.3898	1.0054	87	87	100
1G6E-10_A	T0114TS080_4	T0114	2.89	1.1656	1.6209	87	87	100
1G6E-10_A	T0114TS080_5	T0114	2.81	-0.9034	0.2444	87	87	100
1G6E-10_A	T0114TS086_1	T0114	1.98	-1.5016	0.0713	87	69	79.3103448275862
1G6E-10_A	T0114TS088_1	T0114	2.34	-0.5155	0.4237	87	87	100
1G6E-10_A	T0114TS088_2	T0114	no_data	no_data	no_data	87	no_data	no_data
1G6E-10_A	T0114TS088_3	T0114	2.87	-0.2568	0.5693	87	87	100
1G6E-10_A	T0114TS088_4	T0114	2.67	-1.8086	0.0286	87	87	100
1G6E-10_A	T0114TS088_5	T0114	2.86	-1.5500	0.0627	87	87	100
1G6E-10_A	T0114TS133_2	T0114	2.28	-1.5500	0.0627	87	87	100
1G6E-10_A	T0114TS137_1	T0114	no_data	no_data	no_data	87	no_data	no_data
1G6E-10_A	T0114TS152_1	T0114	2.71	-0.1275	0.6490	87	87	100
1G6E-10_A	T0114TS152_2	T0114	3.05	-1.6793	0.0433	87	87	100
1G6E-10_A	T0114TS152_3	T0114	2.68	-0.6448	0.3584	87	87	100
1G6E-10_A	T0114TS152_4	T0114	2.79	-1.6793	0.0433	87	87	100
1G6E-10_A	T0114TS152_5	T0114	2.79	-1.6793	0.0433	87	87	100
1G6E-10_A	T0114TS155_1	T0114	2.84	-1.2914	0.1176	87	87	100
1G6E-10_A	T0114TS155_2	T0114	2.48	-1.1620	0.1538	87	87	100
1G6E-10_A	T0114TS155_3	T0114	1.80	-1.6793	0.0433	87	87	100
1G6E-10_A	T0114TS155_4	T0114	2.24	-1.8086	0.0286	87	87	100
1G6E-10_A	T0114TS155_5	T0114	2.85	-1.0327	0.1961	87	87	100
1G6E-10_A	T0114TS161_1	T0114	2.54	4.2692	4.4247	87	87	100
1G6E-10_A	T0114TS161_2	T0114	2.32	-1.2914	0.1176	87	87	100
1G6E-10_A	T0114TS161_3	T0114	2.56	-0.6448	0.3584	87	87	100
1G6E-10_A	T0114TS161_4	T0114	2.53	1.0363	1.5134	87	87	100
1G6E-10_A	T0114TS179_1	T0114	2.44	-1.3577	0.1014	87	81	93.1034482758621
1G6E-10_A	T0114TS179_2	T0114	2.55	-1.3577	0.1014	87	81	93.1034482758621
1G6E-10_A	T0114TS179_3	T0114	2.08	-1.2968	0.1162	87	76	87.3563218390805
1G6E-10_A	T0114TS179_4	T0114	2.74	-1.4028	0.0912	87	73	83.9080459770115
1G6E-10_A	T0114TS179_5	T0114	2.93	-2.1791	0.0064	87	82	94.2528735632184
1G6E-10_A	T0114TS187_1u	T0114	2.21	-1.2914	0.1176	87	87	100
1G6E-10_A	T0114TS191_1	T0114	2.22	-1.4940	0.0727	87	81	93.1034482758621
1G6E-10_A	T0114TS191_2	T0114	2.71	-1.0988	0.1737	87	82	94.2528735632184
1G6E-10_A	T0114TS191_3	T0114	1.78	-0.6937	0.3351	87	82	94.2528735632184
1G6E-10_A	T0114TS197_1	T0114	2.81	0.9267	1.4236	87	82	94.2528735632184
1G6E-10_A	T0114TS197_2	T0114	2.16	-0.9924	0.2105	87	84	96.551724137931
1G6E-10_A	T0114TS197_3	T0114	nan	-4.5313	-0.0000	87	38	43.6781609195402
1G6E-10_A	T0114TS216_1	T0114	2.59	-1.2914	0.1176	87	87	100
1G6E-10_A	T0114TS225_1	T0114	2.41	-0.5155	0.4237	87	87	100
1G6E-10_A	T0114TS225_2	T0114	2.61	-1.0327	0.1961	87	87	100
1G6E-10_A	T0114TS225_3	T0114	2.08	-1.2914	0.1176	87	87	100
1G6E-10_A	T0114TS241_1	T0114	3.08	0.5191	1.1024	87	87	100
1G6E-10_A	T0114TS241_2	T0114	2.30	-1.4207	0.0873	87	87	100
1G6E-10_A	T0114TS243_1	T0114	2.69	-0.9034	0.2444	87	87	100
1G6E-10_A	T0114TS243_2	T0114	2.50	-1.5500	0.0627	87	87	100
1G6E-10_A	T0114TS255_1	T0114	2.60	-2.0673	0.0107	87	87	100
1G6E-10_A	T0114TS278_1	T0114	2.47	-0.7070	0.3289	87	75	86.2068965517241
1G6E-10_A	T0114TS278_2	T0114	3.00	-0.7793	0.2962	87	79	90.8045977011494
1G6E-10_A	T0114TS278_3	T0114	2.22	-1.7776	0.0317	87	66	75.8620689655172
1G6E-10_A	T0114TS278_4	T0114	2.84	0.0902	0.7922	87	67	77.0114942528736
1G6E-10_A	T0114TS278_5	T0114	2.46	-0.7843	0.2940	87	64	73.5632183908046
1G6E-10_A	T0114TS309_1	T0114	2.45	-1.1620	0.1538	87	87	100
1G6E-10_A	T0114TS328_1	T0114	no_data	no_data	no_data	87	no_data	no_data
1G6E-10_A	T0114TS328_2	T0114	2.84	-1.4207	0.0873	87	87	100
1G6E-10_A	T0114TS328_3	T0114	2.38	-1.4207	0.0873	87	87	100
1G6E-10_A	T0114TS352_1	T0114	2.52	-1.2914	0.1176	87	87	100
1G6E-10_A	T0114TS354_1	T0114	3.03	0.1311	0.8203	87	87	100
1G6E-10_A	T0114TS354_2	T0114	2.78	0.2604	0.9113	87	87	100
1G6E-10_A	T0114TS354_3	T0114	2.52	-1.5500	0.0627	87	87	100
1G6E-10_A	T0114TS354_4	T0114	3.22	-0.3861	0.4941	87	87	100
1G6E-10_A	T0114TS354_5	T0114	2.89	0.7777	1.3037	87	87	100
1G6E-10_A	T0114TS359_1	T0114	2.78	0.2604	0.9113	87	87	100
1G6E-10_A	T0114TS359_2	T0114	2.78	0.2604	0.9113	87	87	100
1G6E-10_A	T0114TS363_1	T0114	2.20	-1.2866	0.1189	87	65	74.7126436781609
1G6E-10_A	T0114TS363_2	T0114	2.78	0.4564	1.0551	87	70	80.4597701149425
1G6E-10_A	T0114TS363_3	T0114	3.01	-0.5421	0.4098	87	74	85.0574712643678
1G6E-10_A	T0114TS375_1	T0114	2.52	-1.6793	0.0433	87	87	100
1G6E-10_A	T0114TS384_1	T0114	2.93	1.8122	2.1777	87	87	100
1G6E-10_A	T0114TS390_1	T0114	2.97	-0.3861	0.4941	87	87	100
1G6E-10_A	T0114TS446_1	T0114	2.26	-2.1966	0.0059	87	87	100
1G6E-10_A	T0114TS446_2	T0114	2.64	-1.5500	0.0627	87	87	100
1G6E-10_A	T0114TS446_3	T0114	2.44	-1.6793	0.0433	87	87	100
1G6E-10_A	T0114TS446_4	T0114	2.92	-1.6793	0.0433	87	87	100
1G6E-10_A	T0114TS446_5	T0114	2.78	1.0363	1.5134	87	87	100
1G6E-10_A	T0114TS455_1u	T0114	2.77	2.1742	2.4996	87	72	82.7586206896552
1G6E-10_A	T0114TS487_1	T0114	2.55	-1.8086	0.0286	87	87	100
1G6E-10_A	T0114TS487_2	T0114	2.92	-1.2914	0.1176	87	87	100
1G6E-10_A	T0114TS489_1	T0114	2.38	-2.1966	0.0059	87	87	100
1G6E-10_A	T0114TS489_2	T0114	2.48	-2.9725	0.0000	87	87	100
1G6E-10_A	T0114TS489_3	T0114	2.69	-1.2914	0.1176	87	87	100
1G6E-10_A	T0114TS512_3	T0114	3.10	-0.6448	0.3584	87	87	100
1G6E-10_A	T0114TS512_4	T0114	2.64	-1.5500	0.0627	87	87	100
1G6E-11_A	1G6E-12_A	T0114	0.47	7.5022	7.4459	87	87	100
1G6E-11_A	1G6E-13_A	T0114	0.28	7.5022	7.4459	87	87	100
1G6E-11_A	1G6E-14_A	T0114	0.39	7.5022	7.4459	87	87	100
1G6E-11_A	1G6E-15_A	T0114	0.61	7.5022	7.4459	87	87	100
1G6E-11_A	1G6E-16_A	T0114	0.40	7.5022	7.4459	87	87	100
1G6E-11_A	1G6E-17_A	T0114	0.43	7.5022	7.4459	87	87	100
1G6E-11_A	1G6E-18_A	T0114	0.36	7.5022	7.4459	87	87	100
1G6E-11_A	1G6E-19_A	T0114	0.31	7.5022	7.4459	87	87	100
1G6E-11_A	1G6E-20_A	T0114	0.35	7.5022	7.4459	87	87	100
1G6E-11_A	1G6E-21_A	T0114	0.36	7.5022	7.4459	87	87	100
1G6E-11_A	1G6E-22_A	T0114	0.52	7.5022	7.4459	87	87	100
1G6E-11_A	1G6E-23_A	T0114	0.38	7.5022	7.4459	87	87	100
1G6E-11_A	1G6E-24_A	T0114	0.58	7.5022	7.4459	87	87	100
1G6E-11_A	1G6E-25_A	T0114	0.35	7.5022	7.4459	87	87	100
1G6E-11_A	1G6E-26_A	T0114	0.44	7.5022	7.4459	87	87	100
1G6E-11_A	1G6E-27_A	T0114	0.41	7.5022	7.4459	87	87	100
1G6E-11_A	1G6E-28_A	T0114	0.40	7.5022	7.4459	87	87	100
1G6E-11_A	1G6E-29_A	T0114	0.34	7.5022	7.4459	87	87	100
1G6E-11_A	1G6E-2_A	T0114	0.31	7.5022	7.4459	87	87	100
1G6E-11_A	1G6E-30_A	T0114	0.42	7.5022	7.4459	87	87	100
1G6E-11_A	1G6E-3_A	T0114	0.22	7.5022	7.4459	87	87	100
1G6E-11_A	1G6E-4_A	T0114	0.44	7.5022	7.4459	87	87	100
1G6E-11_A	1G6E-5_A	T0114	0.33	7.5022	7.4459	87	87	100
1G6E-11_A	1G6E-6_A	T0114	0.47	7.5022	7.4459	87	87	100
1G6E-11_A	1G6E-7_A	T0114	0.31	7.5022	7.4459	87	87	100
1G6E-11_A	1G6E-8_A	T0114	0.41	7.5022	7.4459	87	87	100
1G6E-11_A	1G6E-9_A	T0114	0.31	7.5022	7.4459	87	87	100
1G6E-11_A	1GH5_A	T0114	0.33	7.5022	7.4459	87	87	100
1G6E-11_A	T0114AL010_1	T0114	no_data	no_data	no_data	87	no_data	no_data
1G6E-11_A	T0114AL044_1	T0114	no_data	no_data	no_data	87	no_data	no_data
1G6E-11_A	T0114AL044_2	T0114	no_data	no_data	no_data	87	no_data	no_data
1G6E-11_A	T0114AL052_1	T0114	no_data	no_data	no_data	87	no_data	no_data
1G6E-11_A	T0114AL052_2	T0114	no_data	no_data	no_data	87	no_data	no_data
1G6E-11_A	T0114AL052_3	T0114	no_data	no_data	no_data	87	no_data	no_data
1G6E-11_A	T0114AL073_1	T0114	no_data	no_data	no_data	87	no_data	no_data
1G6E-11_A	T0114AL077_1	T0114	no_data	no_data	no_data	87	no_data	no_data
1G6E-11_A	T0114AL093_1	T0114	no_data	no_data	no_data	87	no_data	no_data
1G6E-11_A	T0114AL094_1	T0114	no_data	no_data	no_data	87	no_data	no_data
1G6E-11_A	T0114AL103_1	T0114	no_data	no_data	no_data	87	no_data	no_data
1G6E-11_A	T0114AL103_2	T0114	no_data	no_data	no_data	87	no_data	no_data
1G6E-11_A	T0114AL103_3	T0114	no_data	no_data	no_data	87	no_data	no_data
1G6E-11_A	T0114AL103_4	T0114	no_data	no_data	no_data	87	no_data	no_data
1G6E-11_A	T0114AL103_5	T0114	no_data	no_data	no_data	87	no_data	no_data
1G6E-11_A	T0114AL104_1	T0114	no_data	no_data	no_data	87	no_data	no_data
1G6E-11_A	T0114AL105_1	T0114	no_data	no_data	no_data	87	no_data	no_data
1G6E-11_A	T0114AL106_1	T0114	no_data	no_data	no_data	87	no_data	no_data
1G6E-11_A	T0114AL107_1	T0114	no_data	no_data	no_data	87	no_data	no_data
1G6E-11_A	T0114AL108_1	T0114	no_data	no_data	no_data	87	no_data	no_data
1G6E-11_A	T0114AL111_1	T0114	no_data	no_data	no_data	87	no_data	no_data
1G6E-11_A	T0114AL126_1	T0114	no_data	no_data	no_data	87	no_data	no_data
1G6E-11_A	T0114AL127_1u	T0114	no_data	no_data	no_data	87	no_data	no_data
1G6E-11_A	T0114AL127_2u	T0114	no_data	no_data	no_data	87	no_data	no_data
1G6E-11_A	T0114AL127_3u	T0114	no_data	no_data	no_data	87	no_data	no_data
1G6E-11_A	T0114AL127_4u	T0114	no_data	no_data	no_data	87	no_data	no_data
1G6E-11_A	T0114AL127_5u	T0114	no_data	no_data	no_data	87	no_data	no_data
1G6E-11_A	T0114AL132_1	T0114	no_data	no_data	no_data	87	no_data	no_data
1G6E-11_A	T0114AL132_2	T0114	no_data	no_data	no_data	87	no_data	no_data
1G6E-11_A	T0114AL132_3	T0114	no_data	no_data	no_data	87	no_data	no_data
1G6E-11_A	T0114AL132_4	T0114	no_data	no_data	no_data	87	no_data	no_data
1G6E-11_A	T0114AL132_5	T0114	no_data	no_data	no_data	87	no_data	no_data
1G6E-11_A	T0114AL133_1	T0114	no_data	no_data	no_data	87	no_data	no_data
1G6E-11_A	T0114AL158_1	T0114	no_data	no_data	no_data	87	no_data	no_data
1G6E-11_A	T0114AL158_2	T0114	no_data	no_data	no_data	87	no_data	no_data
1G6E-11_A	T0114AL158_3	T0114	no_data	no_data	no_data	87	no_data	no_data
1G6E-11_A	T0114AL158_4	T0114	no_data	no_data	no_data	87	no_data	no_data
1G6E-11_A	T0114AL162_1	T0114	no_data	no_data	no_data	87	no_data	no_data
1G6E-11_A	T0114AL170_1	T0114	no_data	no_data	no_data	87	no_data	no_data
1G6E-11_A	T0114AL170_2	T0114	no_data	no_data	no_data	87	no_data	no_data
1G6E-11_A	T0114AL170_3	T0114	no_data	no_data	no_data	87	no_data	no_data
1G6E-11_A	T0114AL170_4	T0114	no_data	no_data	no_data	87	no_data	no_data
1G6E-11_A	T0114AL170_5	T0114	no_data	no_data	no_data	87	no_data	no_data
1G6E-11_A	T0114AL220_1	T0114	no_data	no_data	no_data	87	no_data	no_data
1G6E-11_A	T0114AL220_2	T0114	no_data	no_data	no_data	87	no_data	no_data
1G6E-11_A	T0114AL220_3	T0114	no_data	no_data	no_data	87	no_data	no_data
1G6E-11_A	T0114AL220_4	T0114	no_data	no_data	no_data	87	no_data	no_data
1G6E-11_A	T0114AL220_5	T0114	no_data	no_data	no_data	87	no_data	no_data
1G6E-11_A	T0114AL229_1	T0114	no_data	no_data	no_data	87	no_data	no_data
1G6E-11_A	T0114AL248_1	T0114	no_data	no_data	no_data	87	no_data	no_data
1G6E-11_A	T0114AL259_1	T0114	no_data	no_data	no_data	87	no_data	no_data
1G6E-11_A	T0114AL259_2	T0114	no_data	no_data	no_data	87	no_data	no_data
1G6E-11_A	T0114AL259_3	T0114	no_data	no_data	no_data	87	no_data	no_data
1G6E-11_A	T0114AL259_4	T0114	no_data	no_data	no_data	87	no_data	no_data
1G6E-11_A	T0114AL259_5	T0114	no_data	no_data	no_data	87	no_data	no_data
1G6E-11_A	T0114AL260_1	T0114	no_data	no_data	no_data	87	no_data	no_data
1G6E-11_A	T0114AL260_2	T0114	no_data	no_data	no_data	87	no_data	no_data
1G6E-11_A	T0114AL260_3	T0114	no_data	no_data	no_data	87	no_data	no_data
1G6E-11_A	T0114AL260_4	T0114	no_data	no_data	no_data	87	no_data	no_data
1G6E-11_A	T0114AL260_5	T0114	no_data	no_data	no_data	87	no_data	no_data
1G6E-11_A	T0114AL273_1	T0114	no_data	no_data	no_data	87	no_data	no_data
1G6E-11_A	T0114AL274_1	T0114	no_data	no_data	no_data	87	no_data	no_data
1G6E-11_A	T0114AL274_2	T0114	no_data	no_data	no_data	87	no_data	no_data
1G6E-11_A	T0114AL274_3	T0114	no_data	no_data	no_data	87	no_data	no_data
1G6E-11_A	T0114AL274_4	T0114	no_data	no_data	no_data	87	no_data	no_data
1G6E-11_A	T0114AL274_5	T0114	no_data	no_data	no_data	87	no_data	no_data
1G6E-11_A	T0114AL280_1	T0114	no_data	no_data	no_data	87	no_data	no_data
1G6E-11_A	T0114AL280_2	T0114	no_data	no_data	no_data	87	no_data	no_data
1G6E-11_A	T0114AL280_3	T0114	no_data	no_data	no_data	87	no_data	no_data
1G6E-11_A	T0114AL329_1	T0114	no_data	no_data	no_data	87	no_data	no_data
1G6E-11_A	T0114AL329_2	T0114	no_data	no_data	no_data	87	no_data	no_data
1G6E-11_A	T0114AL329_3	T0114	no_data	no_data	no_data	87	no_data	no_data
1G6E-11_A	T0114AL331_1	T0114	no_data	no_data	no_data	87	no_data	no_data
1G6E-11_A	T0114AL344_1	T0114	no_data	no_data	no_data	87	no_data	no_data
1G6E-11_A	T0114AL344_2	T0114	no_data	no_data	no_data	87	no_data	no_data
1G6E-11_A	T0114AL344_3	T0114	no_data	no_data	no_data	87	no_data	no_data
1G6E-11_A	T0114AL357_1	T0114	no_data	no_data	no_data	87	no_data	no_data
1G6E-11_A	T0114AL357_2	T0114	no_data	no_data	no_data	87	no_data	no_data
1G6E-11_A	T0114AL357_3	T0114	no_data	no_data	no_data	87	no_data	no_data
1G6E-11_A	T0114AL359_1	T0114	no_data	no_data	no_data	87	no_data	no_data
1G6E-11_A	T0114AL359_2	T0114	no_data	no_data	no_data	87	no_data	no_data
1G6E-11_A	T0114AL361_1	T0114	no_data	no_data	no_data	87	no_data	no_data
1G6E-11_A	T0114AL361_2	T0114	no_data	no_data	no_data	87	no_data	no_data
1G6E-11_A	T0114AL361_3	T0114	no_data	no_data	no_data	87	no_data	no_data
1G6E-11_A	T0114AL375_2	T0114	no_data	no_data	no_data	87	no_data	no_data
1G6E-11_A	T0114AL381_1	T0114	no_data	no_data	no_data	87	no_data	no_data
1G6E-11_A	T0114AL382_1	T0114	no_data	no_data	no_data	87	no_data	no_data
1G6E-11_A	T0114AL389_1	T0114	no_data	no_data	no_data	87	no_data	no_data
1G6E-11_A	T0114AL389_2	T0114	no_data	no_data	no_data	87	no_data	no_data
1G6E-11_A	T0114AL389_3	T0114	no_data	no_data	no_data	87	no_data	no_data
1G6E-11_A	T0114AL389_4	T0114	no_data	no_data	no_data	87	no_data	no_data
1G6E-11_A	T0114AL389_5	T0114	no_data	no_data	no_data	87	no_data	no_data
1G6E-11_A	T0114AL395_1	T0114	no_data	no_data	no_data	87	no_data	no_data
1G6E-11_A	T0114AL395_2	T0114	no_data	no_data	no_data	87	no_data	no_data
1G6E-11_A	T0114AL395_3	T0114	no_data	no_data	no_data	87	no_data	no_data
1G6E-11_A	T0114AL395_4	T0114	no_data	no_data	no_data	87	no_data	no_data
1G6E-11_A	T0114AL401_1	T0114	no_data	no_data	no_data	87	no_data	no_data
1G6E-11_A	T0114AL401_2	T0114	no_data	no_data	no_data	87	no_data	no_data
1G6E-11_A	T0114AL401_3	T0114	no_data	no_data	no_data	87	no_data	no_data
1G6E-11_A	T0114AL401_4	T0114	no_data	no_data	no_data	87	no_data	no_data
1G6E-11_A	T0114AL401_5	T0114	no_data	no_data	no_data	87	no_data	no_data
1G6E-11_A	T0114AL405_1	T0114	no_data	no_data	no_data	87	no_data	no_data
1G6E-11_A	T0114DR324_1	T0114	no_data	no_data	no_data	87	no_data	no_data
1G6E-11_A	T0114RR017_1	T0114	no_data	no_data	no_data	87	no_data	no_data
1G6E-11_A	T0114RR392_1	T0114	no_data	no_data	no_data	87	no_data	no_data
1G6E-11_A	T0114SS010_1	T0114	no_data	no_data	no_data	87	no_data	no_data
1G6E-11_A	T0114SS017_1	T0114	no_data	no_data	no_data	87	no_data	no_data
1G6E-11_A	T0114SS018_1	T0114	no_data	no_data	no_data	87	no_data	no_data
1G6E-11_A	T0114SS018_2	T0114	no_data	no_data	no_data	87	no_data	no_data
1G6E-11_A	T0114SS027_1	T0114	no_data	no_data	no_data	87	no_data	no_data
1G6E-11_A	T0114SS027_2	T0114	no_data	no_data	no_data	87	no_data	no_data
1G6E-11_A	T0114SS027_3	T0114	no_data	no_data	no_data	87	no_data	no_data
1G6E-11_A	T0114SS031_1	T0114	no_data	no_data	no_data	87	no_data	no_data
1G6E-11_A	T0114SS039_1	T0114	no_data	no_data	no_data	87	no_data	no_data
1G6E-11_A	T0114SS052_1	T0114	no_data	no_data	no_data	87	no_data	no_data
1G6E-11_A	T0114SS055_1	T0114	no_data	no_data	no_data	87	no_data	no_data
1G6E-11_A	T0114SS094_1	T0114	no_data	no_data	no_data	87	no_data	no_data
1G6E-11_A	T0114SS111_1	T0114	no_data	no_data	no_data	87	no_data	no_data
1G6E-11_A	T0114SS115_1	T0114	no_data	no_data	no_data	87	no_data	no_data
1G6E-11_A	T0114SS137_1	T0114	no_data	no_data	no_data	87	no_data	no_data
1G6E-11_A	T0114SS150_1	T0114	no_data	no_data	no_data	87	no_data	no_data
1G6E-11_A	T0114SS151_1	T0114	no_data	no_data	no_data	87	no_data	no_data
1G6E-11_A	T0114SS197_1	T0114	no_data	no_data	no_data	87	no_data	no_data
1G6E-11_A	T0114SS214_1	T0114	no_data	no_data	no_data	87	no_data	no_data
1G6E-11_A	T0114SS216_1	T0114	no_data	no_data	no_data	87	no_data	no_data
1G6E-11_A	T0114SS248_1	T0114	no_data	no_data	no_data	87	no_data	no_data
1G6E-11_A	T0114SS251_1	T0114	no_data	no_data	no_data	87	no_data	no_data
1G6E-11_A	T0114SS258_1	T0114	no_data	no_data	no_data	87	no_data	no_data
1G6E-11_A	T0114SS273_1	T0114	no_data	no_data	no_data	87	no_data	no_data
1G6E-11_A	T0114SS281_1	T0114	no_data	no_data	no_data	87	no_data	no_data
1G6E-11_A	T0114SS325_1	T0114	no_data	no_data	no_data	87	no_data	no_data
1G6E-11_A	T0114SS342_1	T0114	no_data	no_data	no_data	87	no_data	no_data
1G6E-11_A	T0114SS385_1	T0114	no_data	no_data	no_data	87	no_data	no_data
1G6E-11_A	T0114SS402_1	T0114	no_data	no_data	no_data	87	no_data	no_data
1G6E-11_A	T0114SS453_1	T0114	no_data	no_data	no_data	87	no_data	no_data
1G6E-11_A	T0114TS001_1	T0114	3.06	-0.0854	0.6758	87	85	97.7011494252874
1G6E-11_A	T0114TS002_1	T0114	3.11	3.1598	3.3969	87	78	89.6551724137931
1G6E-11_A	T0114TS002_2	T0114	2.78	0.2773	0.9234	87	81	93.1034482758621
1G6E-11_A	T0114TS004_1	T0114	3.12	-0.3861	0.4941	87	87	100
1G6E-11_A	T0114TS004_2	T0114	2.58	-0.7741	0.2985	87	87	100
1G6E-11_A	T0114TS004_3	T0114	2.65	-1.8086	0.0286	87	87	100
1G6E-11_A	T0114TS004_4	T0114	2.49	-1.2914	0.1176	87	87	100
1G6E-11_A	T0114TS004_5	T0114	2.95	-1.8086	0.0286	87	87	100
1G6E-11_A	T0114TS012_1	T0114	2.97	0.1311	0.8203	87	87	100
1G6E-11_A	T0114TS012_2	T0114	2.83	-1.2914	0.1176	87	87	100
1G6E-11_A	T0114TS012_3	T0114	2.67	-1.1620	0.1538	87	87	100
1G6E-11_A	T0114TS012_4	T0114	2.32	-1.4207	0.0873	87	87	100
1G6E-11_A	T0114TS012_5	T0114	2.20	-1.5500	0.0627	87	87	100
1G6E-11_A	T0114TS017_1	T0114	2.89	-0.1964	0.6060	87	84	96.551724137931
1G6E-11_A	T0114TS018_1u	T0114	2.32	-2.0673	0.0107	87	87	100
1G6E-11_A	T0114TS023_1	T0114	2.77	0.5589	1.1328	87	76	87.3563218390805
1G6E-11_A	T0114TS023_2	T0114	2.66	2.5372	2.8273	87	68	78.1609195402299
1G6E-11_A	T0114TS023_3	T0114	2.79	-1.4028	0.0912	87	73	83.9080459770115
1G6E-11_A	T0114TS028_1	T0114	2.74	-0.7741	0.2985	87	87	100
1G6E-11_A	T0114TS028_2	T0114	2.59	0.0018	0.7328	87	87	100
1G6E-11_A	T0114TS028_3	T0114	2.90	-1.0327	0.1961	87	87	100
1G6E-11_A	T0114TS028_4	T0114	2.37	-1.0327	0.1961	87	87	100
1G6E-11_A	T0114TS028_5	T0114	2.76	0.1311	0.8203	87	87	100
1G6E-11_A	T0114TS031_1	T0114	2.94	0.9070	1.4077	87	87	100
1G6E-11_A	T0114TS031_2	T0114	2.62	-1.4207	0.0873	87	87	100
1G6E-11_A	T0114TS032_1	T0114	2.80	-0.2568	0.5693	87	87	100
1G6E-11_A	T0114TS032_2	T0114	2.66	-0.3861	0.4941	87	87	100
1G6E-11_A	T0114TS032_3	T0114	3.02	-0.7741	0.2985	87	87	100
1G6E-11_A	T0114TS032_4	T0114	2.52	0.2604	0.9113	87	87	100
1G6E-11_A	T0114TS035_1	T0114	2.91	0.5191	1.1024	87	87	100
1G6E-11_A	T0114TS040_1	T0114	2.67	-0.7741	0.2985	87	87	100
1G6E-11_A	T0114TS040_2	T0114	2.06	-1.5500	0.0627	87	87	100
1G6E-11_A	T0114TS042_1	T0114	2.85	0.6484	1.2019	87	87	100
1G6E-11_A	T0114TS045_1	T0114	2.84	-0.5155	0.4237	87	87	100
1G6E-11_A	T0114TS045_2	T0114	2.96	-1.2914	0.1176	87	87	100
1G6E-11_A	T0114TS045_3	T0114	2.84	-1.2914	0.1176	87	87	100
1G6E-11_A	T0114TS045_4	T0114	2.92	-0.9034	0.2444	87	87	100
1G6E-11_A	T0114TS045_5	T0114	2.97	2.4588	2.7562	87	87	100
1G6E-11_A	T0114TS055_1	T0114	2.82	-0.9034	0.2444	87	87	100
1G6E-11_A	T0114TS055_2	T0114	2.82	-0.9034	0.2444	87	87	100
1G6E-11_A	T0114TS055_3	T0114	2.75	-0.1275	0.6490	87	87	100
1G6E-11_A	T0114TS055_4	T0114	2.82	-0.9034	0.2444	87	87	100
1G6E-11_A	T0114TS055_5	T0114	2.69	-0.2568	0.5693	87	87	100
1G6E-11_A	T0114TS058_1	T0114	2.13	-1.2914	0.1176	87	87	100
1G6E-11_A	T0114TS058_2	T0114	2.56	0.0018	0.7328	87	87	100
1G6E-11_A	T0114TS065_1	T0114	2.64	-1.2339	0.1330	87	82	94.2528735632184
1G6E-11_A	T0114TS065_2	T0114	2.94	0.9526	1.4447	87	77	88.5057471264368
1G6E-11_A	T0114TS065_3	T0114	2.84	-0.3837	0.4954	87	80	91.9540229885057
1G6E-11_A	T0114TS080_1	T0114	2.74	0.0018	0.7328	87	87	100
1G6E-11_A	T0114TS080_2	T0114	2.48	0.6484	1.2019	87	87	100
1G6E-11_A	T0114TS080_3	T0114	3.17	1.2950	1.7298	87	87	100
1G6E-11_A	T0114TS080_4	T0114	2.89	1.5536	1.9516	87	87	100
1G6E-11_A	T0114TS080_5	T0114	2.85	0.6484	1.2019	87	87	100
1G6E-11_A	T0114TS086_1	T0114	2.73	-1.5016	0.0713	87	69	79.3103448275862
1G6E-11_A	T0114TS088_1	T0114	2.35	-0.5155	0.4237	87	87	100
1G6E-11_A	T0114TS088_2	T0114	no_data	no_data	no_data	87	no_data	no_data
1G6E-11_A	T0114TS088_3	T0114	2.59	-1.2914	0.1176	87	87	100
1G6E-11_A	T0114TS088_4	T0114	2.64	-1.6793	0.0433	87	87	100
1G6E-11_A	T0114TS088_5	T0114	2.76	-1.4207	0.0873	87	87	100
1G6E-11_A	T0114TS133_2	T0114	2.24	-1.5500	0.0627	87	87	100
1G6E-11_A	T0114TS137_1	T0114	no_data	no_data	no_data	87	no_data	no_data
1G6E-11_A	T0114TS152_1	T0114	2.66	-0.2568	0.5693	87	87	100
1G6E-11_A	T0114TS152_2	T0114	2.95	-0.6448	0.3584	87	87	100
1G6E-11_A	T0114TS152_3	T0114	2.60	-0.9034	0.2444	87	87	100
1G6E-11_A	T0114TS152_4	T0114	2.87	-1.5500	0.0627	87	87	100
1G6E-11_A	T0114TS152_5	T0114	2.82	-1.5500	0.0627	87	87	100
1G6E-11_A	T0114TS155_1	T0114	2.73	-1.2914	0.1176	87	87	100
1G6E-11_A	T0114TS155_2	T0114	2.49	-1.1620	0.1538	87	87	100
1G6E-11_A	T0114TS155_3	T0114	2.52	-1.1620	0.1538	87	87	100
1G6E-11_A	T0114TS155_4	T0114	2.53	-1.0327	0.1961	87	87	100
1G6E-11_A	T0114TS155_5	T0114	2.86	-1.2914	0.1176	87	87	100
1G6E-11_A	T0114TS161_1	T0114	2.78	4.2692	4.4247	87	87	100
1G6E-11_A	T0114TS161_2	T0114	2.28	-0.1275	0.6490	87	87	100
1G6E-11_A	T0114TS161_3	T0114	2.40	-1.1620	0.1538	87	87	100
1G6E-11_A	T0114TS161_4	T0114	2.63	1.5536	1.9516	87	87	100
1G6E-11_A	T0114TS179_1	T0114	2.31	-1.3577	0.1014	87	81	93.1034482758621
1G6E-11_A	T0114TS179_2	T0114	2.98	-1.4940	0.0727	87	81	93.1034482758621
1G6E-11_A	T0114TS179_3	T0114	2.43	-1.4395	0.0834	87	76	87.3563218390805
1G6E-11_A	T0114TS179_4	T0114	3.08	-1.4028	0.0912	87	73	83.9080459770115
1G6E-11_A	T0114TS179_5	T0114	2.98	-2.3142	0.0033	87	82	94.2528735632184
1G6E-11_A	T0114TS187_1u	T0114	2.37	-1.0327	0.1961	87	87	100
1G6E-11_A	T0114TS191_1	T0114	2.19	-1.3577	0.1014	87	81	93.1034482758621
1G6E-11_A	T0114TS191_2	T0114	2.81	-1.0988	0.1737	87	82	94.2528735632184
1G6E-11_A	T0114TS191_3	T0114	2.03	-1.0988	0.1737	87	82	94.2528735632184
1G6E-11_A	T0114TS197_1	T0114	2.66	0.9267	1.4236	87	82	94.2528735632184
1G6E-11_A	T0114TS197_2	T0114	2.16	-0.8597	0.2620	87	84	96.551724137931
1G6E-11_A	T0114TS197_3	T0114	2.58	0.4442	1.0459	87	38	43.6781609195402
1G6E-11_A	T0114TS216_1	T0114	2.82	-0.9034	0.2444	87	87	100
1G6E-11_A	T0114TS225_1	T0114	2.26	-0.5155	0.4237	87	87	100
1G6E-11_A	T0114TS225_2	T0114	2.62	-1.0327	0.1961	87	87	100
1G6E-11_A	T0114TS225_3	T0114	2.08	-1.2914	0.1176	87	87	100
1G6E-11_A	T0114TS241_1	T0114	3.08	-1.4207	0.0873	87	87	100
1G6E-11_A	T0114TS241_2	T0114	2.48	-1.4207	0.0873	87	87	100
1G6E-11_A	T0114TS243_1	T0114	2.75	-0.9034	0.2444	87	87	100
1G6E-11_A	T0114TS243_2	T0114	2.36	-2.0673	0.0107	87	87	100
1G6E-11_A	T0114TS255_1	T0114	2.71	-1.9379	0.0180	87	87	100
1G6E-11_A	T0114TS278_1	T0114	2.76	-0.1304	0.6471	87	75	86.2068965517241
1G6E-11_A	T0114TS278_2	T0114	3.43	-1.1956	0.1439	87	79	90.8045977011494
1G6E-11_A	T0114TS278_3	T0114	2.30	-1.9359	0.0181	87	66	75.8620689655172
1G6E-11_A	T0114TS278_4	T0114	2.46	-1.7881	0.0307	87	67	77.0114942528736
1G6E-11_A	T0114TS278_5	T0114	3.02	-0.7843	0.2940	87	64	73.5632183908046
1G6E-11_A	T0114TS309_1	T0114	2.43	-1.1620	0.1538	87	87	100
1G6E-11_A	T0114TS328_1	T0114	no_data	no_data	no_data	87	no_data	no_data
1G6E-11_A	T0114TS328_2	T0114	2.76	-1.4207	0.0873	87	87	100
1G6E-11_A	T0114TS328_3	T0114	2.69	-1.2914	0.1176	87	87	100
1G6E-11_A	T0114TS352_1	T0114	2.69	-0.9034	0.2444	87	87	100
1G6E-11_A	T0114TS354_1	T0114	2.89	-0.5155	0.4237	87	87	100
1G6E-11_A	T0114TS354_2	T0114	2.62	0.3898	1.0054	87	87	100
1G6E-11_A	T0114TS354_3	T0114	2.62	-1.4207	0.0873	87	87	100
1G6E-11_A	T0114TS354_4	T0114	2.87	1.9415	2.2920	87	87	100
1G6E-11_A	T0114TS354_5	T0114	3.00	0.1311	0.8203	87	87	100
1G6E-11_A	T0114TS359_1	T0114	2.32	0.2604	0.9113	87	87	100
1G6E-11_A	T0114TS359_2	T0114	2.32	0.2604	0.9113	87	87	100
1G6E-11_A	T0114TS363_1	T0114	2.22	-1.2866	0.1189	87	65	74.7126436781609
1G6E-11_A	T0114TS363_2	T0114	2.77	0.7596	1.2894	87	70	80.4597701149425
1G6E-11_A	T0114TS363_3	T0114	2.79	-0.5421	0.4098	87	74	85.0574712643678
1G6E-11_A	T0114TS375_1	T0114	2.51	-1.6793	0.0433	87	87	100
1G6E-11_A	T0114TS384_1	T0114	2.95	0.9070	1.4077	87	87	100
1G6E-11_A	T0114TS390_1	T0114	2.98	0.0018	0.7328	87	87	100
1G6E-11_A	T0114TS446_1	T0114	2.53	-1.6793	0.0433	87	87	100
1G6E-11_A	T0114TS446_2	T0114	2.65	-1.4207	0.0873	87	87	100
1G6E-11_A	T0114TS446_3	T0114	2.33	-1.6793	0.0433	87	87	100
1G6E-11_A	T0114TS446_4	T0114	2.62	-1.2914	0.1176	87	87	100
1G6E-11_A	T0114TS446_5	T0114	2.77	-2.5845	0.0006	87	87	100
1G6E-11_A	T0114TS455_1u	T0114	2.91	2.3227	2.6332	87	72	82.7586206896552
1G6E-11_A	T0114TS487_1	T0114	2.57	-1.6793	0.0433	87	87	100
1G6E-11_A	T0114TS487_2	T0114	2.83	-1.4207	0.0873	87	87	100
1G6E-11_A	T0114TS489_1	T0114	2.87	-2.3259	0.0031	87	87	100
1G6E-11_A	T0114TS489_2	T0114	2.99	-2.3259	0.0031	87	87	100
1G6E-11_A	T0114TS489_3	T0114	2.22	-1.5500	0.0627	87	87	100
1G6E-11_A	T0114TS512_3	T0114	3.01	-0.7741	0.2985	87	87	100
1G6E-11_A	T0114TS512_4	T0114	2.39	-1.9379	0.0180	87	87	100
1G6E-12_A	1G6E-13_A	T0114	0.43	7.5022	7.4459	87	87	100
1G6E-12_A	1G6E-14_A	T0114	0.41	7.5022	7.4459	87	87	100
1G6E-12_A	1G6E-15_A	T0114	0.77	7.2435	7.2038	87	87	100
1G6E-12_A	1G6E-16_A	T0114	0.35	7.5022	7.4459	87	87	100
1G6E-12_A	1G6E-17_A	T0114	0.38	7.5022	7.4459	87	87	100
1G6E-12_A	1G6E-18_A	T0114	0.40	7.5022	7.4459	87	87	100
1G6E-12_A	1G6E-19_A	T0114	0.36	7.5022	7.4459	87	87	100
1G6E-12_A	1G6E-20_A	T0114	0.47	7.5022	7.4459	87	87	100
1G6E-12_A	1G6E-21_A	T0114	0.43	7.5022	7.4459	87	87	100
1G6E-12_A	1G6E-22_A	T0114	0.41	7.5022	7.4459	87	87	100
1G6E-12_A	1G6E-23_A	T0114	0.32	7.5022	7.4459	87	87	100
1G6E-12_A	1G6E-24_A	T0114	0.41	7.5022	7.4459	87	87	100
1G6E-12_A	1G6E-25_A	T0114	0.34	7.5022	7.4459	87	87	100
1G6E-12_A	1G6E-26_A	T0114	0.36	7.5022	7.4459	87	87	100
1G6E-12_A	1G6E-27_A	T0114	0.37	7.5022	7.4459	87	87	100
1G6E-12_A	1G6E-28_A	T0114	0.59	7.3728	7.3249	87	87	100
1G6E-12_A	1G6E-29_A	T0114	0.45	7.5022	7.4459	87	87	100
1G6E-12_A	1G6E-2_A	T0114	0.46	7.5022	7.4459	87	87	100
1G6E-12_A	1G6E-30_A	T0114	0.51	7.5022	7.4459	87	87	100
1G6E-12_A	1G6E-3_A	T0114	0.47	7.5022	7.4459	87	87	100
1G6E-12_A	1G6E-4_A	T0114	0.35	7.5022	7.4459	87	87	100
1G6E-12_A	1G6E-5_A	T0114	0.43	7.5022	7.4459	87	87	100
1G6E-12_A	1G6E-6_A	T0114	0.29	7.5022	7.4459	87	87	100
1G6E-12_A	1G6E-7_A	T0114	0.49	7.5022	7.4459	87	87	100
1G6E-12_A	1G6E-8_A	T0114	0.39	7.5022	7.4459	87	87	100
1G6E-12_A	1G6E-9_A	T0114	0.48	7.5022	7.4459	87	87	100
1G6E-12_A	1GH5_A	T0114	0.43	7.5022	7.4459	87	87	100
1G6E-12_A	T0114AL010_1	T0114	no_data	no_data	no_data	87	no_data	no_data
1G6E-12_A	T0114AL044_1	T0114	no_data	no_data	no_data	87	no_data	no_data
1G6E-12_A	T0114AL044_2	T0114	no_data	no_data	no_data	87	no_data	no_data
1G6E-12_A	T0114AL052_1	T0114	no_data	no_data	no_data	87	no_data	no_data
1G6E-12_A	T0114AL052_2	T0114	no_data	no_data	no_data	87	no_data	no_data
1G6E-12_A	T0114AL052_3	T0114	no_data	no_data	no_data	87	no_data	no_data
1G6E-12_A	T0114AL073_1	T0114	no_data	no_data	no_data	87	no_data	no_data
1G6E-12_A	T0114AL077_1	T0114	no_data	no_data	no_data	87	no_data	no_data
1G6E-12_A	T0114AL093_1	T0114	no_data	no_data	no_data	87	no_data	no_data
1G6E-12_A	T0114AL094_1	T0114	no_data	no_data	no_data	87	no_data	no_data
1G6E-12_A	T0114AL103_1	T0114	no_data	no_data	no_data	87	no_data	no_data
1G6E-12_A	T0114AL103_2	T0114	no_data	no_data	no_data	87	no_data	no_data
1G6E-12_A	T0114AL103_3	T0114	no_data	no_data	no_data	87	no_data	no_data
1G6E-12_A	T0114AL103_4	T0114	no_data	no_data	no_data	87	no_data	no_data
1G6E-12_A	T0114AL103_5	T0114	no_data	no_data	no_data	87	no_data	no_data
1G6E-12_A	T0114AL104_1	T0114	no_data	no_data	no_data	87	no_data	no_data
1G6E-12_A	T0114AL105_1	T0114	no_data	no_data	no_data	87	no_data	no_data
1G6E-12_A	T0114AL106_1	T0114	no_data	no_data	no_data	87	no_data	no_data
1G6E-12_A	T0114AL107_1	T0114	no_data	no_data	no_data	87	no_data	no_data
1G6E-12_A	T0114AL108_1	T0114	no_data	no_data	no_data	87	no_data	no_data
1G6E-12_A	T0114AL111_1	T0114	no_data	no_data	no_data	87	no_data	no_data
1G6E-12_A	T0114AL126_1	T0114	no_data	no_data	no_data	87	no_data	no_data
1G6E-12_A	T0114AL127_1u	T0114	no_data	no_data	no_data	87	no_data	no_data
1G6E-12_A	T0114AL127_2u	T0114	no_data	no_data	no_data	87	no_data	no_data
1G6E-12_A	T0114AL127_3u	T0114	no_data	no_data	no_data	87	no_data	no_data
1G6E-12_A	T0114AL127_4u	T0114	no_data	no_data	no_data	87	no_data	no_data
1G6E-12_A	T0114AL127_5u	T0114	no_data	no_data	no_data	87	no_data	no_data
1G6E-12_A	T0114AL132_1	T0114	no_data	no_data	no_data	87	no_data	no_data
1G6E-12_A	T0114AL132_2	T0114	no_data	no_data	no_data	87	no_data	no_data
1G6E-12_A	T0114AL132_3	T0114	no_data	no_data	no_data	87	no_data	no_data
1G6E-12_A	T0114AL132_4	T0114	no_data	no_data	no_data	87	no_data	no_data
1G6E-12_A	T0114AL132_5	T0114	no_data	no_data	no_data	87	no_data	no_data
1G6E-12_A	T0114AL133_1	T0114	no_data	no_data	no_data	87	no_data	no_data
1G6E-12_A	T0114AL158_1	T0114	no_data	no_data	no_data	87	no_data	no_data
1G6E-12_A	T0114AL158_2	T0114	no_data	no_data	no_data	87	no_data	no_data
1G6E-12_A	T0114AL158_3	T0114	no_data	no_data	no_data	87	no_data	no_data
1G6E-12_A	T0114AL158_4	T0114	no_data	no_data	no_data	87	no_data	no_data
1G6E-12_A	T0114AL162_1	T0114	no_data	no_data	no_data	87	no_data	no_data
1G6E-12_A	T0114AL170_1	T0114	no_data	no_data	no_data	87	no_data	no_data
1G6E-12_A	T0114AL170_2	T0114	no_data	no_data	no_data	87	no_data	no_data
1G6E-12_A	T0114AL170_3	T0114	no_data	no_data	no_data	87	no_data	no_data
1G6E-12_A	T0114AL170_4	T0114	no_data	no_data	no_data	87	no_data	no_data
1G6E-12_A	T0114AL170_5	T0114	no_data	no_data	no_data	87	no_data	no_data
1G6E-12_A	T0114AL220_1	T0114	no_data	no_data	no_data	87	no_data	no_data
1G6E-12_A	T0114AL220_2	T0114	no_data	no_data	no_data	87	no_data	no_data
1G6E-12_A	T0114AL220_3	T0114	no_data	no_data	no_data	87	no_data	no_data
1G6E-12_A	T0114AL220_4	T0114	no_data	no_data	no_data	87	no_data	no_data
1G6E-12_A	T0114AL220_5	T0114	no_data	no_data	no_data	87	no_data	no_data
1G6E-12_A	T0114AL229_1	T0114	no_data	no_data	no_data	87	no_data	no_data
1G6E-12_A	T0114AL248_1	T0114	no_data	no_data	no_data	87	no_data	no_data
1G6E-12_A	T0114AL259_1	T0114	no_data	no_data	no_data	87	no_data	no_data
1G6E-12_A	T0114AL259_2	T0114	no_data	no_data	no_data	87	no_data	no_data
1G6E-12_A	T0114AL259_3	T0114	no_data	no_data	no_data	87	no_data	no_data
1G6E-12_A	T0114AL259_4	T0114	no_data	no_data	no_data	87	no_data	no_data
1G6E-12_A	T0114AL259_5	T0114	no_data	no_data	no_data	87	no_data	no_data
1G6E-12_A	T0114AL260_1	T0114	no_data	no_data	no_data	87	no_data	no_data
1G6E-12_A	T0114AL260_2	T0114	no_data	no_data	no_data	87	no_data	no_data
1G6E-12_A	T0114AL260_3	T0114	no_data	no_data	no_data	87	no_data	no_data
1G6E-12_A	T0114AL260_4	T0114	no_data	no_data	no_data	87	no_data	no_data
1G6E-12_A	T0114AL260_5	T0114	no_data	no_data	no_data	87	no_data	no_data
1G6E-12_A	T0114AL273_1	T0114	no_data	no_data	no_data	87	no_data	no_data
1G6E-12_A	T0114AL274_1	T0114	no_data	no_data	no_data	87	no_data	no_data
1G6E-12_A	T0114AL274_2	T0114	no_data	no_data	no_data	87	no_data	no_data
1G6E-12_A	T0114AL274_3	T0114	no_data	no_data	no_data	87	no_data	no_data
1G6E-12_A	T0114AL274_4	T0114	no_data	no_data	no_data	87	no_data	no_data
1G6E-12_A	T0114AL274_5	T0114	no_data	no_data	no_data	87	no_data	no_data
1G6E-12_A	T0114AL280_1	T0114	no_data	no_data	no_data	87	no_data	no_data
1G6E-12_A	T0114AL280_2	T0114	no_data	no_data	no_data	87	no_data	no_data
1G6E-12_A	T0114AL280_3	T0114	no_data	no_data	no_data	87	no_data	no_data
1G6E-12_A	T0114AL329_1	T0114	no_data	no_data	no_data	87	no_data	no_data
1G6E-12_A	T0114AL329_2	T0114	no_data	no_data	no_data	87	no_data	no_data
1G6E-12_A	T0114AL329_3	T0114	no_data	no_data	no_data	87	no_data	no_data
1G6E-12_A	T0114AL331_1	T0114	no_data	no_data	no_data	87	no_data	no_data
1G6E-12_A	T0114AL344_1	T0114	no_data	no_data	no_data	87	no_data	no_data
1G6E-12_A	T0114AL344_2	T0114	no_data	no_data	no_data	87	no_data	no_data
1G6E-12_A	T0114AL344_3	T0114	no_data	no_data	no_data	87	no_data	no_data
1G6E-12_A	T0114AL357_1	T0114	no_data	no_data	no_data	87	no_data	no_data
1G6E-12_A	T0114AL357_2	T0114	no_data	no_data	no_data	87	no_data	no_data
1G6E-12_A	T0114AL357_3	T0114	no_data	no_data	no_data	87	no_data	no_data
1G6E-12_A	T0114AL359_1	T0114	no_data	no_data	no_data	87	no_data	no_data
1G6E-12_A	T0114AL359_2	T0114	no_data	no_data	no_data	87	no_data	no_data
1G6E-12_A	T0114AL361_1	T0114	no_data	no_data	no_data	87	no_data	no_data
1G6E-12_A	T0114AL361_2	T0114	no_data	no_data	no_data	87	no_data	no_data
1G6E-12_A	T0114AL361_3	T0114	no_data	no_data	no_data	87	no_data	no_data
1G6E-12_A	T0114AL375_2	T0114	no_data	no_data	no_data	87	no_data	no_data
1G6E-12_A	T0114AL381_1	T0114	no_data	no_data	no_data	87	no_data	no_data
1G6E-12_A	T0114AL382_1	T0114	no_data	no_data	no_data	87	no_data	no_data
1G6E-12_A	T0114AL389_1	T0114	no_data	no_data	no_data	87	no_data	no_data
1G6E-12_A	T0114AL389_2	T0114	no_data	no_data	no_data	87	no_data	no_data
1G6E-12_A	T0114AL389_3	T0114	no_data	no_data	no_data	87	no_data	no_data
1G6E-12_A	T0114AL389_4	T0114	no_data	no_data	no_data	87	no_data	no_data
1G6E-12_A	T0114AL389_5	T0114	no_data	no_data	no_data	87	no_data	no_data
1G6E-12_A	T0114AL395_1	T0114	no_data	no_data	no_data	87	no_data	no_data
1G6E-12_A	T0114AL395_2	T0114	no_data	no_data	no_data	87	no_data	no_data
1G6E-12_A	T0114AL395_3	T0114	no_data	no_data	no_data	87	no_data	no_data
1G6E-12_A	T0114AL395_4	T0114	no_data	no_data	no_data	87	no_data	no_data
1G6E-12_A	T0114AL401_1	T0114	no_data	no_data	no_data	87	no_data	no_data
1G6E-12_A	T0114AL401_2	T0114	no_data	no_data	no_data	87	no_data	no_data
1G6E-12_A	T0114AL401_3	T0114	no_data	no_data	no_data	87	no_data	no_data
1G6E-12_A	T0114AL401_4	T0114	no_data	no_data	no_data	87	no_data	no_data
1G6E-12_A	T0114AL401_5	T0114	no_data	no_data	no_data	87	no_data	no_data
1G6E-12_A	T0114AL405_1	T0114	no_data	no_data	no_data	87	no_data	no_data
1G6E-12_A	T0114DR324_1	T0114	no_data	no_data	no_data	87	no_data	no_data
1G6E-12_A	T0114RR017_1	T0114	no_data	no_data	no_data	87	no_data	no_data
1G6E-12_A	T0114RR392_1	T0114	no_data	no_data	no_data	87	no_data	no_data
1G6E-12_A	T0114SS010_1	T0114	no_data	no_data	no_data	87	no_data	no_data
1G6E-12_A	T0114SS017_1	T0114	no_data	no_data	no_data	87	no_data	no_data
1G6E-12_A	T0114SS018_1	T0114	no_data	no_data	no_data	87	no_data	no_data
1G6E-12_A	T0114SS018_2	T0114	no_data	no_data	no_data	87	no_data	no_data
1G6E-12_A	T0114SS027_1	T0114	no_data	no_data	no_data	87	no_data	no_data
1G6E-12_A	T0114SS027_2	T0114	no_data	no_data	no_data	87	no_data	no_data
1G6E-12_A	T0114SS027_3	T0114	no_data	no_data	no_data	87	no_data	no_data
1G6E-12_A	T0114SS031_1	T0114	no_data	no_data	no_data	87	no_data	no_data
1G6E-12_A	T0114SS039_1	T0114	no_data	no_data	no_data	87	no_data	no_data
1G6E-12_A	T0114SS052_1	T0114	no_data	no_data	no_data	87	no_data	no_data
1G6E-12_A	T0114SS055_1	T0114	no_data	no_data	no_data	87	no_data	no_data
1G6E-12_A	T0114SS094_1	T0114	no_data	no_data	no_data	87	no_data	no_data
1G6E-12_A	T0114SS111_1	T0114	no_data	no_data	no_data	87	no_data	no_data
1G6E-12_A	T0114SS115_1	T0114	no_data	no_data	no_data	87	no_data	no_data
1G6E-12_A	T0114SS137_1	T0114	no_data	no_data	no_data	87	no_data	no_data
1G6E-12_A	T0114SS150_1	T0114	no_data	no_data	no_data	87	no_data	no_data
1G6E-12_A	T0114SS151_1	T0114	no_data	no_data	no_data	87	no_data	no_data
1G6E-12_A	T0114SS197_1	T0114	no_data	no_data	no_data	87	no_data	no_data
1G6E-12_A	T0114SS214_1	T0114	no_data	no_data	no_data	87	no_data	no_data
1G6E-12_A	T0114SS216_1	T0114	no_data	no_data	no_data	87	no_data	no_data
1G6E-12_A	T0114SS248_1	T0114	no_data	no_data	no_data	87	no_data	no_data
1G6E-12_A	T0114SS251_1	T0114	no_data	no_data	no_data	87	no_data	no_data
1G6E-12_A	T0114SS258_1	T0114	no_data	no_data	no_data	87	no_data	no_data
1G6E-12_A	T0114SS273_1	T0114	no_data	no_data	no_data	87	no_data	no_data
1G6E-12_A	T0114SS281_1	T0114	no_data	no_data	no_data	87	no_data	no_data
1G6E-12_A	T0114SS325_1	T0114	no_data	no_data	no_data	87	no_data	no_data
1G6E-12_A	T0114SS342_1	T0114	no_data	no_data	no_data	87	no_data	no_data
1G6E-12_A	T0114SS385_1	T0114	no_data	no_data	no_data	87	no_data	no_data
1G6E-12_A	T0114SS402_1	T0114	no_data	no_data	no_data	87	no_data	no_data
1G6E-12_A	T0114SS453_1	T0114	no_data	no_data	no_data	87	no_data	no_data
1G6E-12_A	T0114TS001_1	T0114	2.89	-0.0854	0.6758	87	85	97.7011494252874
1G6E-12_A	T0114TS002_1	T0114	2.78	3.0198	3.2681	87	78	89.6551724137931
1G6E-12_A	T0114TS002_2	T0114	2.05	-1.6302	0.0501	87	81	93.1034482758621
1G6E-12_A	T0114TS004_1	T0114	3.11	-0.3861	0.4941	87	87	100
1G6E-12_A	T0114TS004_2	T0114	2.96	-0.3861	0.4941	87	87	100
1G6E-12_A	T0114TS004_3	T0114	2.79	-1.6793	0.0433	87	87	100
1G6E-12_A	T0114TS004_4	T0114	3.29	-1.9379	0.0180	87	87	100
1G6E-12_A	T0114TS004_5	T0114	2.69	-1.1620	0.1538	87	87	100
1G6E-12_A	T0114TS012_1	T0114	2.60	-0.3861	0.4941	87	87	100
1G6E-12_A	T0114TS012_2	T0114	2.87	-0.7741	0.2985	87	87	100
1G6E-12_A	T0114TS012_3	T0114	3.15	-1.1620	0.1538	87	87	100
1G6E-12_A	T0114TS012_4	T0114	2.35	-1.4207	0.0873	87	87	100
1G6E-12_A	T0114TS012_5	T0114	2.27	-1.1620	0.1538	87	87	100
1G6E-12_A	T0114TS017_1	T0114	2.82	-0.1964	0.6060	87	84	96.551724137931
1G6E-12_A	T0114TS018_1u	T0114	1.93	-2.0673	0.0107	87	87	100
1G6E-12_A	T0114TS023_1	T0114	3.08	-0.5830	0.3889	87	76	87.3563218390805
1G6E-12_A	T0114TS023_2	T0114	2.71	2.3824	2.6871	87	68	78.1609195402299
1G6E-12_A	T0114TS023_3	T0114	2.80	-1.4028	0.0912	87	73	83.9080459770115
1G6E-12_A	T0114TS028_1	T0114	2.74	-0.7741	0.2985	87	87	100
1G6E-12_A	T0114TS028_2	T0114	2.74	0.0018	0.7328	87	87	100
1G6E-12_A	T0114TS028_3	T0114	2.94	-1.0327	0.1961	87	87	100
1G6E-12_A	T0114TS028_4	T0114	2.74	-1.2914	0.1176	87	87	100
1G6E-12_A	T0114TS028_5	T0114	2.76	0.5191	1.1024	87	87	100
1G6E-12_A	T0114TS031_1	T0114	3.07	0.3898	1.0054	87	87	100
1G6E-12_A	T0114TS031_2	T0114	2.74	-1.2914	0.1176	87	87	100
1G6E-12_A	T0114TS032_1	T0114	2.67	-0.6448	0.3584	87	87	100
1G6E-12_A	T0114TS032_2	T0114	2.64	-0.3861	0.4941	87	87	100
1G6E-12_A	T0114TS032_3	T0114	3.00	-0.6448	0.3584	87	87	100
1G6E-12_A	T0114TS032_4	T0114	2.64	0.3898	1.0054	87	87	100
1G6E-12_A	T0114TS035_1	T0114	3.09	0.7777	1.3037	87	87	100
1G6E-12_A	T0114TS040_1	T0114	3.08	0.5191	1.1024	87	87	100
1G6E-12_A	T0114TS040_2	T0114	3.01	-1.5500	0.0627	87	87	100
1G6E-12_A	T0114TS042_1	T0114	3.02	0.9070	1.4077	87	87	100
1G6E-12_A	T0114TS045_1	T0114	2.82	-0.6448	0.3584	87	87	100
1G6E-12_A	T0114TS045_2	T0114	2.92	-1.1620	0.1538	87	87	100
1G6E-12_A	T0114TS045_3	T0114	2.72	-1.1620	0.1538	87	87	100
1G6E-12_A	T0114TS045_4	T0114	2.63	-0.9034	0.2444	87	87	100
1G6E-12_A	T0114TS045_5	T0114	3.01	2.7174	2.9914	87	87	100
1G6E-12_A	T0114TS055_1	T0114	2.53	-1.2914	0.1176	87	87	100
1G6E-12_A	T0114TS055_2	T0114	3.21	-1.0327	0.1961	87	87	100
1G6E-12_A	T0114TS055_3	T0114	3.14	-0.2568	0.5693	87	87	100
1G6E-12_A	T0114TS055_4	T0114	3.21	-1.0327	0.1961	87	87	100
1G6E-12_A	T0114TS055_5	T0114	2.95	-0.3861	0.4941	87	87	100
1G6E-12_A	T0114TS058_1	T0114	2.45	-1.8086	0.0286	87	87	100
1G6E-12_A	T0114TS058_2	T0114	2.17	-0.3861	0.4941	87	87	100
1G6E-12_A	T0114TS065_1	T0114	2.11	-1.7740	0.0321	87	82	94.2528735632184
1G6E-12_A	T0114TS065_2	T0114	2.92	0.8112	1.3305	87	77	88.5057471264368
1G6E-12_A	T0114TS065_3	T0114	2.90	-0.2462	0.5757	87	80	91.9540229885057
1G6E-12_A	T0114TS080_1	T0114	2.62	0.2604	0.9113	87	87	100
1G6E-12_A	T0114TS080_2	T0114	2.66	0.3898	1.0054	87	87	100
1G6E-12_A	T0114TS080_3	T0114	2.99	1.6829	2.0642	87	87	100
1G6E-12_A	T0114TS080_4	T0114	3.08	1.1656	1.6209	87	87	100
1G6E-12_A	T0114TS080_5	T0114	2.66	-0.6448	0.3584	87	87	100
1G6E-12_A	T0114TS086_1	T0114	2.69	-1.5016	0.0713	87	69	79.3103448275862
1G6E-12_A	T0114TS088_1	T0114	2.37	-0.5155	0.4237	87	87	100
1G6E-12_A	T0114TS088_2	T0114	no_data	no_data	no_data	87	no_data	no_data
1G6E-12_A	T0114TS088_3	T0114	2.20	-1.5500	0.0627	87	87	100
1G6E-12_A	T0114TS088_4	T0114	2.28	-1.4207	0.0873	87	87	100
1G6E-12_A	T0114TS088_5	T0114	2.76	-1.4207	0.0873	87	87	100
1G6E-12_A	T0114TS133_2	T0114	2.25	-1.5500	0.0627	87	87	100
1G6E-12_A	T0114TS137_1	T0114	no_data	no_data	no_data	87	no_data	no_data
1G6E-12_A	T0114TS152_1	T0114	2.67	-0.1275	0.6490	87	87	100
1G6E-12_A	T0114TS152_2	T0114	2.26	-1.4207	0.0873	87	87	100
1G6E-12_A	T0114TS152_3	T0114	2.71	-1.0327	0.1961	87	87	100
1G6E-12_A	T0114TS152_4	T0114	2.58	-1.5500	0.0627	87	87	100
1G6E-12_A	T0114TS152_5	T0114	2.10	-1.2914	0.1176	87	87	100
1G6E-12_A	T0114TS155_1	T0114	2.83	-1.2914	0.1176	87	87	100
1G6E-12_A	T0114TS155_2	T0114	2.49	-1.1620	0.1538	87	87	100
1G6E-12_A	T0114TS155_3	T0114	2.26	-1.8086	0.0286	87	87	100
1G6E-12_A	T0114TS155_4	T0114	2.44	-1.8086	0.0286	87	87	100
1G6E-12_A	T0114TS155_5	T0114	2.80	-1.1620	0.1538	87	87	100
1G6E-12_A	T0114TS161_1	T0114	2.69	4.3986	4.5451	87	87	100
1G6E-12_A	T0114TS161_2	T0114	2.78	-0.1275	0.6490	87	87	100
1G6E-12_A	T0114TS161_3	T0114	2.56	-0.3861	0.4941	87	87	100
1G6E-12_A	T0114TS161_4	T0114	2.68	0.9070	1.4077	87	87	100
1G6E-12_A	T0114TS179_1	T0114	2.51	-2.0390	0.0120	87	81	93.1034482758621
1G6E-12_A	T0114TS179_2	T0114	2.56	-1.3577	0.1014	87	81	93.1034482758621
1G6E-12_A	T0114TS179_3	T0114	1.99	-1.2968	0.1162	87	76	87.3563218390805
1G6E-12_A	T0114TS179_4	T0114	2.71	-1.1088	0.1705	87	73	83.9080459770115
1G6E-12_A	T0114TS179_5	T0114	2.99	-1.0988	0.1737	87	82	94.2528735632184
1G6E-12_A	T0114TS187_1u	T0114	2.45	-1.1620	0.1538	87	87	100
1G6E-12_A	T0114TS191_1	T0114	2.23	-1.3577	0.1014	87	81	93.1034482758621
1G6E-12_A	T0114TS191_2	T0114	2.74	-1.0988	0.1737	87	82	94.2528735632184
1G6E-12_A	T0114TS191_3	T0114	2.53	-0.5587	0.4012	87	82	94.2528735632184
1G6E-12_A	T0114TS197_1	T0114	2.82	0.9267	1.4236	87	82	94.2528735632184
1G6E-12_A	T0114TS197_2	T0114	2.41	-1.1251	0.1653	87	84	96.551724137931
1G6E-12_A	T0114TS197_3	T0114	nan	-4.5313	-0.0000	87	38	43.6781609195402
1G6E-12_A	T0114TS216_1	T0114	2.53	-1.2914	0.1176	87	87	100
1G6E-12_A	T0114TS225_1	T0114	2.47	-0.5155	0.4237	87	87	100
1G6E-12_A	T0114TS225_2	T0114	2.62	-1.0327	0.1961	87	87	100
1G6E-12_A	T0114TS225_3	T0114	2.04	-1.2914	0.1176	87	87	100
1G6E-12_A	T0114TS241_1	T0114	2.73	0.1311	0.8203	87	87	100
1G6E-12_A	T0114TS241_2	T0114	2.81	0.1311	0.8203	87	87	100
1G6E-12_A	T0114TS243_1	T0114	2.72	-0.9034	0.2444	87	87	100
1G6E-12_A	T0114TS243_2	T0114	2.32	-2.0673	0.0107	87	87	100
1G6E-12_A	T0114TS255_1	T0114	2.79	-1.6793	0.0433	87	87	100
1G6E-12_A	T0114TS278_1	T0114	2.93	-0.4187	0.4759	87	75	86.2068965517241
1G6E-12_A	T0114TS278_2	T0114	2.55	-1.0568	0.1878	87	79	90.8045977011494
1G6E-12_A	T0114TS278_3	T0114	2.82	-1.6194	0.0517	87	66	75.8620689655172
1G6E-12_A	T0114TS278_4	T0114	2.66	-1.0055	0.2058	87	67	77.0114942528736
1G6E-12_A	T0114TS278_5	T0114	3.00	-0.7843	0.2940	87	64	73.5632183908046
1G6E-12_A	T0114TS309_1	T0114	2.46	-1.1620	0.1538	87	87	100
1G6E-12_A	T0114TS328_1	T0114	no_data	no_data	no_data	87	no_data	no_data
1G6E-12_A	T0114TS328_2	T0114	2.81	-1.4207	0.0873	87	87	100
1G6E-12_A	T0114TS328_3	T0114	2.38	-1.4207	0.0873	87	87	100
1G6E-12_A	T0114TS352_1	T0114	2.84	-1.0327	0.1961	87	87	100
1G6E-12_A	T0114TS354_1	T0114	2.88	0.7777	1.3037	87	87	100
1G6E-12_A	T0114TS354_2	T0114	2.74	0.2604	0.9113	87	87	100
1G6E-12_A	T0114TS354_3	T0114	2.55	-1.5500	0.0627	87	87	100
1G6E-12_A	T0114TS354_4	T0114	2.94	2.2002	2.5229	87	87	100
1G6E-12_A	T0114TS354_5	T0114	3.00	0.5191	1.1024	87	87	100
1G6E-12_A	T0114TS359_1	T0114	2.73	0.0018	0.7328	87	87	100
1G6E-12_A	T0114TS359_2	T0114	2.73	0.0018	0.7328	87	87	100
1G6E-12_A	T0114TS363_1	T0114	2.18	-1.2866	0.1189	87	65	74.7126436781609
1G6E-12_A	T0114TS363_2	T0114	2.77	0.3048	0.9433	87	70	80.4597701149425
1G6E-12_A	T0114TS363_3	T0114	3.07	-0.8332	0.2730	87	74	85.0574712643678
1G6E-12_A	T0114TS375_1	T0114	2.67	-1.5500	0.0627	87	87	100
1G6E-12_A	T0114TS384_1	T0114	2.96	1.5536	1.9516	87	87	100
1G6E-12_A	T0114TS390_1	T0114	2.96	0.0018	0.7328	87	87	100
1G6E-12_A	T0114TS446_1	T0114	2.26	-2.1966	0.0059	87	87	100
1G6E-12_A	T0114TS446_2	T0114	2.65	-1.5500	0.0627	87	87	100
1G6E-12_A	T0114TS446_3	T0114	2.29	-1.6793	0.0433	87	87	100
1G6E-12_A	T0114TS446_4	T0114	2.51	-1.4207	0.0873	87	87	100
1G6E-12_A	T0114TS446_5	T0114	2.73	-2.5845	0.0006	87	87	100
1G6E-12_A	T0114TS455_1u	T0114	2.47	2.0257	2.3668	87	72	82.7586206896552
1G6E-12_A	T0114TS487_1	T0114	2.59	-1.6793	0.0433	87	87	100
1G6E-12_A	T0114TS487_2	T0114	2.93	-1.2914	0.1176	87	87	100
1G6E-12_A	T0114TS489_1	T0114	2.70	-2.3259	0.0031	87	87	100
1G6E-12_A	T0114TS489_2	T0114	3.21	-1.9379	0.0180	87	87	100
1G6E-12_A	T0114TS489_3	T0114	3.12	-1.4207	0.0873	87	87	100
1G6E-12_A	T0114TS512_3	T0114	2.59	-1.4207	0.0873	87	87	100
1G6E-12_A	T0114TS512_4	T0114	2.65	-1.5500	0.0627	87	87	100
1G6E-13_A	1G6E-14_A	T0114	0.33	7.5022	7.4459	87	87	100
1G6E-13_A	1G6E-15_A	T0114	0.54	7.5022	7.4459	87	87	100
1G6E-13_A	1G6E-16_A	T0114	0.38	7.5022	7.4459	87	87	100
1G6E-13_A	1G6E-17_A	T0114	0.43	7.5022	7.4459	87	87	100
1G6E-13_A	1G6E-18_A	T0114	0.28	7.5022	7.4459	87	87	100
1G6E-13_A	1G6E-19_A	T0114	0.23	7.5022	7.4459	87	87	100
1G6E-13_A	1G6E-20_A	T0114	0.31	7.5022	7.4459	87	87	100
1G6E-13_A	1G6E-21_A	T0114	0.38	7.5022	7.4459	87	87	100
1G6E-13_A	1G6E-22_A	T0114	0.47	7.5022	7.4459	87	87	100
1G6E-13_A	1G6E-23_A	T0114	0.39	7.5022	7.4459	87	87	100
1G6E-13_A	1G6E-24_A	T0114	0.52	7.5022	7.4459	87	87	100
1G6E-13_A	1G6E-25_A	T0114	0.37	7.5022	7.4459	87	87	100
1G6E-13_A	1G6E-26_A	T0114	0.39	7.5022	7.4459	87	87	100
1G6E-13_A	1G6E-27_A	T0114	0.38	7.5022	7.4459	87	87	100
1G6E-13_A	1G6E-28_A	T0114	0.35	7.5022	7.4459	87	87	100
1G6E-13_A	1G6E-29_A	T0114	0.31	7.5022	7.4459	87	87	100
1G6E-13_A	1G6E-2_A	T0114	0.29	7.5022	7.4459	87	87	100
1G6E-13_A	1G6E-30_A	T0114	0.41	7.5022	7.4459	87	87	100
1G6E-13_A	1G6E-3_A	T0114	0.30	7.5022	7.4459	87	87	100
1G6E-13_A	1G6E-4_A	T0114	0.43	7.5022	7.4459	87	87	100
1G6E-13_A	1G6E-5_A	T0114	0.26	7.5022	7.4459	87	87	100
1G6E-13_A	1G6E-6_A	T0114	0.41	7.5022	7.4459	87	87	100
1G6E-13_A	1G6E-7_A	T0114	0.21	7.5022	7.4459	87	87	100
1G6E-13_A	1G6E-8_A	T0114	0.38	7.5022	7.4459	87	87	100
1G6E-13_A	1G6E-9_A	T0114	0.27	7.5022	7.4459	87	87	100
1G6E-13_A	1GH5_A	T0114	0.28	7.5022	7.4459	87	87	100
1G6E-13_A	T0114AL010_1	T0114	no_data	no_data	no_data	87	no_data	no_data
1G6E-13_A	T0114AL044_1	T0114	no_data	no_data	no_data	87	no_data	no_data
1G6E-13_A	T0114AL044_2	T0114	no_data	no_data	no_data	87	no_data	no_data
1G6E-13_A	T0114AL052_1	T0114	no_data	no_data	no_data	87	no_data	no_data
1G6E-13_A	T0114AL052_2	T0114	no_data	no_data	no_data	87	no_data	no_data
1G6E-13_A	T0114AL052_3	T0114	no_data	no_data	no_data	87	no_data	no_data
1G6E-13_A	T0114AL073_1	T0114	no_data	no_data	no_data	87	no_data	no_data
1G6E-13_A	T0114AL077_1	T0114	no_data	no_data	no_data	87	no_data	no_data
1G6E-13_A	T0114AL093_1	T0114	no_data	no_data	no_data	87	no_data	no_data
1G6E-13_A	T0114AL094_1	T0114	no_data	no_data	no_data	87	no_data	no_data
1G6E-13_A	T0114AL103_1	T0114	no_data	no_data	no_data	87	no_data	no_data
1G6E-13_A	T0114AL103_2	T0114	no_data	no_data	no_data	87	no_data	no_data
1G6E-13_A	T0114AL103_3	T0114	no_data	no_data	no_data	87	no_data	no_data
1G6E-13_A	T0114AL103_4	T0114	no_data	no_data	no_data	87	no_data	no_data
1G6E-13_A	T0114AL103_5	T0114	no_data	no_data	no_data	87	no_data	no_data
1G6E-13_A	T0114AL104_1	T0114	no_data	no_data	no_data	87	no_data	no_data
1G6E-13_A	T0114AL105_1	T0114	no_data	no_data	no_data	87	no_data	no_data
1G6E-13_A	T0114AL106_1	T0114	no_data	no_data	no_data	87	no_data	no_data
1G6E-13_A	T0114AL107_1	T0114	no_data	no_data	no_data	87	no_data	no_data
1G6E-13_A	T0114AL108_1	T0114	no_data	no_data	no_data	87	no_data	no_data
1G6E-13_A	T0114AL111_1	T0114	no_data	no_data	no_data	87	no_data	no_data
1G6E-13_A	T0114AL126_1	T0114	no_data	no_data	no_data	87	no_data	no_data
1G6E-13_A	T0114AL127_1u	T0114	no_data	no_data	no_data	87	no_data	no_data
1G6E-13_A	T0114AL127_2u	T0114	no_data	no_data	no_data	87	no_data	no_data
1G6E-13_A	T0114AL127_3u	T0114	no_data	no_data	no_data	87	no_data	no_data
1G6E-13_A	T0114AL127_4u	T0114	no_data	no_data	no_data	87	no_data	no_data
1G6E-13_A	T0114AL127_5u	T0114	no_data	no_data	no_data	87	no_data	no_data
1G6E-13_A	T0114AL132_1	T0114	no_data	no_data	no_data	87	no_data	no_data
1G6E-13_A	T0114AL132_2	T0114	no_data	no_data	no_data	87	no_data	no_data
1G6E-13_A	T0114AL132_3	T0114	no_data	no_data	no_data	87	no_data	no_data
1G6E-13_A	T0114AL132_4	T0114	no_data	no_data	no_data	87	no_data	no_data
1G6E-13_A	T0114AL132_5	T0114	no_data	no_data	no_data	87	no_data	no_data
1G6E-13_A	T0114AL133_1	T0114	no_data	no_data	no_data	87	no_data	no_data
1G6E-13_A	T0114AL158_1	T0114	no_data	no_data	no_data	87	no_data	no_data
1G6E-13_A	T0114AL158_2	T0114	no_data	no_data	no_data	87	no_data	no_data
1G6E-13_A	T0114AL158_3	T0114	no_data	no_data	no_data	87	no_data	no_data
1G6E-13_A	T0114AL158_4	T0114	no_data	no_data	no_data	87	no_data	no_data
1G6E-13_A	T0114AL162_1	T0114	no_data	no_data	no_data	87	no_data	no_data
1G6E-13_A	T0114AL170_1	T0114	no_data	no_data	no_data	87	no_data	no_data
1G6E-13_A	T0114AL170_2	T0114	no_data	no_data	no_data	87	no_data	no_data
1G6E-13_A	T0114AL170_3	T0114	no_data	no_data	no_data	87	no_data	no_data
1G6E-13_A	T0114AL170_4	T0114	no_data	no_data	no_data	87	no_data	no_data
1G6E-13_A	T0114AL170_5	T0114	no_data	no_data	no_data	87	no_data	no_data
1G6E-13_A	T0114AL220_1	T0114	no_data	no_data	no_data	87	no_data	no_data
1G6E-13_A	T0114AL220_2	T0114	no_data	no_data	no_data	87	no_data	no_data
1G6E-13_A	T0114AL220_3	T0114	no_data	no_data	no_data	87	no_data	no_data
1G6E-13_A	T0114AL220_4	T0114	no_data	no_data	no_data	87	no_data	no_data
1G6E-13_A	T0114AL220_5	T0114	no_data	no_data	no_data	87	no_data	no_data
1G6E-13_A	T0114AL229_1	T0114	no_data	no_data	no_data	87	no_data	no_data
1G6E-13_A	T0114AL248_1	T0114	no_data	no_data	no_data	87	no_data	no_data
1G6E-13_A	T0114AL259_1	T0114	no_data	no_data	no_data	87	no_data	no_data
1G6E-13_A	T0114AL259_2	T0114	no_data	no_data	no_data	87	no_data	no_data
1G6E-13_A	T0114AL259_3	T0114	no_data	no_data	no_data	87	no_data	no_data
1G6E-13_A	T0114AL259_4	T0114	no_data	no_data	no_data	87	no_data	no_data
1G6E-13_A	T0114AL259_5	T0114	no_data	no_data	no_data	87	no_data	no_data
1G6E-13_A	T0114AL260_1	T0114	no_data	no_data	no_data	87	no_data	no_data
1G6E-13_A	T0114AL260_2	T0114	no_data	no_data	no_data	87	no_data	no_data
1G6E-13_A	T0114AL260_3	T0114	no_data	no_data	no_data	87	no_data	no_data
1G6E-13_A	T0114AL260_4	T0114	no_data	no_data	no_data	87	no_data	no_data
1G6E-13_A	T0114AL260_5	T0114	no_data	no_data	no_data	87	no_data	no_data
1G6E-13_A	T0114AL273_1	T0114	no_data	no_data	no_data	87	no_data	no_data
1G6E-13_A	T0114AL274_1	T0114	no_data	no_data	no_data	87	no_data	no_data
1G6E-13_A	T0114AL274_2	T0114	no_data	no_data	no_data	87	no_data	no_data
1G6E-13_A	T0114AL274_3	T0114	no_data	no_data	no_data	87	no_data	no_data
1G6E-13_A	T0114AL274_4	T0114	no_data	no_data	no_data	87	no_data	no_data
1G6E-13_A	T0114AL274_5	T0114	no_data	no_data	no_data	87	no_data	no_data
1G6E-13_A	T0114AL280_1	T0114	no_data	no_data	no_data	87	no_data	no_data
1G6E-13_A	T0114AL280_2	T0114	no_data	no_data	no_data	87	no_data	no_data
1G6E-13_A	T0114AL280_3	T0114	no_data	no_data	no_data	87	no_data	no_data
1G6E-13_A	T0114AL329_1	T0114	no_data	no_data	no_data	87	no_data	no_data
1G6E-13_A	T0114AL329_2	T0114	no_data	no_data	no_data	87	no_data	no_data
1G6E-13_A	T0114AL329_3	T0114	no_data	no_data	no_data	87	no_data	no_data
1G6E-13_A	T0114AL331_1	T0114	no_data	no_data	no_data	87	no_data	no_data
1G6E-13_A	T0114AL344_1	T0114	no_data	no_data	no_data	87	no_data	no_data
1G6E-13_A	T0114AL344_2	T0114	no_data	no_data	no_data	87	no_data	no_data
1G6E-13_A	T0114AL344_3	T0114	no_data	no_data	no_data	87	no_data	no_data
1G6E-13_A	T0114AL357_1	T0114	no_data	no_data	no_data	87	no_data	no_data
1G6E-13_A	T0114AL357_2	T0114	no_data	no_data	no_data	87	no_data	no_data
1G6E-13_A	T0114AL357_3	T0114	no_data	no_data	no_data	87	no_data	no_data
1G6E-13_A	T0114AL359_1	T0114	no_data	no_data	no_data	87	no_data	no_data
1G6E-13_A	T0114AL359_2	T0114	no_data	no_data	no_data	87	no_data	no_data
1G6E-13_A	T0114AL361_1	T0114	no_data	no_data	no_data	87	no_data	no_data
1G6E-13_A	T0114AL361_2	T0114	no_data	no_data	no_data	87	no_data	no_data
1G6E-13_A	T0114AL361_3	T0114	no_data	no_data	no_data	87	no_data	no_data
1G6E-13_A	T0114AL375_2	T0114	no_data	no_data	no_data	87	no_data	no_data
1G6E-13_A	T0114AL381_1	T0114	no_data	no_data	no_data	87	no_data	no_data
1G6E-13_A	T0114AL382_1	T0114	no_data	no_data	no_data	87	no_data	no_data
1G6E-13_A	T0114AL389_1	T0114	no_data	no_data	no_data	87	no_data	no_data
1G6E-13_A	T0114AL389_2	T0114	no_data	no_data	no_data	87	no_data	no_data
1G6E-13_A	T0114AL389_3	T0114	no_data	no_data	no_data	87	no_data	no_data
1G6E-13_A	T0114AL389_4	T0114	no_data	no_data	no_data	87	no_data	no_data
1G6E-13_A	T0114AL389_5	T0114	no_data	no_data	no_data	87	no_data	no_data
1G6E-13_A	T0114AL395_1	T0114	no_data	no_data	no_data	87	no_data	no_data
1G6E-13_A	T0114AL395_2	T0114	no_data	no_data	no_data	87	no_data	no_data
1G6E-13_A	T0114AL395_3	T0114	no_data	no_data	no_data	87	no_data	no_data
1G6E-13_A	T0114AL395_4	T0114	no_data	no_data	no_data	87	no_data	no_data
1G6E-13_A	T0114AL401_1	T0114	no_data	no_data	no_data	87	no_data	no_data
1G6E-13_A	T0114AL401_2	T0114	no_data	no_data	no_data	87	no_data	no_data
1G6E-13_A	T0114AL401_3	T0114	no_data	no_data	no_data	87	no_data	no_data
1G6E-13_A	T0114AL401_4	T0114	no_data	no_data	no_data	87	no_data	no_data
1G6E-13_A	T0114AL401_5	T0114	no_data	no_data	no_data	87	no_data	no_data
1G6E-13_A	T0114AL405_1	T0114	no_data	no_data	no_data	87	no_data	no_data
1G6E-13_A	T0114DR324_1	T0114	no_data	no_data	no_data	87	no_data	no_data
1G6E-13_A	T0114RR017_1	T0114	no_data	no_data	no_data	87	no_data	no_data
1G6E-13_A	T0114RR392_1	T0114	no_data	no_data	no_data	87	no_data	no_data
1G6E-13_A	T0114SS010_1	T0114	no_data	no_data	no_data	87	no_data	no_data
1G6E-13_A	T0114SS017_1	T0114	no_data	no_data	no_data	87	no_data	no_data
1G6E-13_A	T0114SS018_1	T0114	no_data	no_data	no_data	87	no_data	no_data
1G6E-13_A	T0114SS018_2	T0114	no_data	no_data	no_data	87	no_data	no_data
1G6E-13_A	T0114SS027_1	T0114	no_data	no_data	no_data	87	no_data	no_data
1G6E-13_A	T0114SS027_2	T0114	no_data	no_data	no_data	87	no_data	no_data
1G6E-13_A	T0114SS027_3	T0114	no_data	no_data	no_data	87	no_data	no_data
1G6E-13_A	T0114SS031_1	T0114	no_data	no_data	no_data	87	no_data	no_data
1G6E-13_A	T0114SS039_1	T0114	no_data	no_data	no_data	87	no_data	no_data
1G6E-13_A	T0114SS052_1	T0114	no_data	no_data	no_data	87	no_data	no_data
1G6E-13_A	T0114SS055_1	T0114	no_data	no_data	no_data	87	no_data	no_data
1G6E-13_A	T0114SS094_1	T0114	no_data	no_data	no_data	87	no_data	no_data
1G6E-13_A	T0114SS111_1	T0114	no_data	no_data	no_data	87	no_data	no_data
1G6E-13_A	T0114SS115_1	T0114	no_data	no_data	no_data	87	no_data	no_data
1G6E-13_A	T0114SS137_1	T0114	no_data	no_data	no_data	87	no_data	no_data
1G6E-13_A	T0114SS150_1	T0114	no_data	no_data	no_data	87	no_data	no_data
1G6E-13_A	T0114SS151_1	T0114	no_data	no_data	no_data	87	no_data	no_data
1G6E-13_A	T0114SS197_1	T0114	no_data	no_data	no_data	87	no_data	no_data
1G6E-13_A	T0114SS214_1	T0114	no_data	no_data	no_data	87	no_data	no_data
1G6E-13_A	T0114SS216_1	T0114	no_data	no_data	no_data	87	no_data	no_data
1G6E-13_A	T0114SS248_1	T0114	no_data	no_data	no_data	87	no_data	no_data
1G6E-13_A	T0114SS251_1	T0114	no_data	no_data	no_data	87	no_data	no_data
1G6E-13_A	T0114SS258_1	T0114	no_data	no_data	no_data	87	no_data	no_data
1G6E-13_A	T0114SS273_1	T0114	no_data	no_data	no_data	87	no_data	no_data
1G6E-13_A	T0114SS281_1	T0114	no_data	no_data	no_data	87	no_data	no_data
1G6E-13_A	T0114SS325_1	T0114	no_data	no_data	no_data	87	no_data	no_data
1G6E-13_A	T0114SS342_1	T0114	no_data	no_data	no_data	87	no_data	no_data
1G6E-13_A	T0114SS385_1	T0114	no_data	no_data	no_data	87	no_data	no_data
1G6E-13_A	T0114SS402_1	T0114	no_data	no_data	no_data	87	no_data	no_data
1G6E-13_A	T0114SS453_1	T0114	no_data	no_data	no_data	87	no_data	no_data
1G6E-13_A	T0114TS001_1	T0114	3.06	-0.0854	0.6758	87	85	97.7011494252874
1G6E-13_A	T0114TS002_1	T0114	2.78	2.7396	3.0116	87	78	89.6551724137931
1G6E-13_A	T0114TS002_2	T0114	2.77	0.4136	1.0231	87	81	93.1034482758621
1G6E-13_A	T0114TS004_1	T0114	3.16	0.1311	0.8203	87	87	100
1G6E-13_A	T0114TS004_2	T0114	2.54	-0.6448	0.3584	87	87	100
1G6E-13_A	T0114TS004_3	T0114	3.14	-2.1966	0.0059	87	87	100
1G6E-13_A	T0114TS004_4	T0114	2.47	-1.2914	0.1176	87	87	100
1G6E-13_A	T0114TS004_5	T0114	2.55	-1.5500	0.0627	87	87	100
1G6E-13_A	T0114TS012_1	T0114	2.93	0.0018	0.7328	87	87	100
1G6E-13_A	T0114TS012_2	T0114	2.39	-1.6793	0.0433	87	87	100
1G6E-13_A	T0114TS012_3	T0114	2.66	-1.0327	0.1961	87	87	100
1G6E-13_A	T0114TS012_4	T0114	2.31	-1.2914	0.1176	87	87	100
1G6E-13_A	T0114TS012_5	T0114	2.17	-1.5500	0.0627	87	87	100
1G6E-13_A	T0114TS017_1	T0114	2.82	-0.1964	0.6060	87	84	96.551724137931
1G6E-13_A	T0114TS018_1u	T0114	2.32	-2.0673	0.0107	87	87	100
1G6E-13_A	T0114TS023_1	T0114	2.78	0.7017	1.2436	87	76	87.3563218390805
1G6E-13_A	T0114TS023_2	T0114	2.64	2.3824	2.6871	87	68	78.1609195402299
1G6E-13_A	T0114TS023_3	T0114	2.78	-1.4028	0.0912	87	73	83.9080459770115
1G6E-13_A	T0114TS028_1	T0114	2.64	-1.0327	0.1961	87	87	100
1G6E-13_A	T0114TS028_2	T0114	2.79	-0.1275	0.6490	87	87	100
1G6E-13_A	T0114TS028_3	T0114	2.58	-1.1620	0.1538	87	87	100
1G6E-13_A	T0114TS028_4	T0114	2.87	-1.0327	0.1961	87	87	100
1G6E-13_A	T0114TS028_5	T0114	2.87	0.2604	0.9113	87	87	100
1G6E-13_A	T0114TS031_1	T0114	3.02	0.7777	1.3037	87	87	100
1G6E-13_A	T0114TS031_2	T0114	2.60	-1.4207	0.0873	87	87	100
1G6E-13_A	T0114TS032_1	T0114	2.62	-0.3861	0.4941	87	87	100
1G6E-13_A	T0114TS032_2	T0114	2.59	-0.3861	0.4941	87	87	100
1G6E-13_A	T0114TS032_3	T0114	3.07	-0.5155	0.4237	87	87	100
1G6E-13_A	T0114TS032_4	T0114	3.05	0.5191	1.1024	87	87	100
1G6E-13_A	T0114TS035_1	T0114	3.07	0.5191	1.1024	87	87	100
1G6E-13_A	T0114TS040_1	T0114	2.65	-0.7741	0.2985	87	87	100
1G6E-13_A	T0114TS040_2	T0114	2.23	-1.4207	0.0873	87	87	100
1G6E-13_A	T0114TS042_1	T0114	3.07	0.9070	1.4077	87	87	100
1G6E-13_A	T0114TS045_1	T0114	2.96	-0.5155	0.4237	87	87	100
1G6E-13_A	T0114TS045_2	T0114	2.97	-1.2914	0.1176	87	87	100
1G6E-13_A	T0114TS045_3	T0114	2.72	-1.1620	0.1538	87	87	100
1G6E-13_A	T0114TS045_4	T0114	2.79	-1.2914	0.1176	87	87	100
1G6E-13_A	T0114TS045_5	T0114	2.97	2.4588	2.7562	87	87	100
1G6E-13_A	T0114TS055_1	T0114	2.79	-1.2914	0.1176	87	87	100
1G6E-13_A	T0114TS055_2	T0114	2.79	-1.2914	0.1176	87	87	100
1G6E-13_A	T0114TS055_3	T0114	2.68	-0.1275	0.6490	87	87	100
1G6E-13_A	T0114TS055_4	T0114	2.79	-1.2914	0.1176	87	87	100
1G6E-13_A	T0114TS055_5	T0114	2.83	-0.5155	0.4237	87	87	100
1G6E-13_A	T0114TS058_1	T0114	2.11	-1.2914	0.1176	87	87	100
1G6E-13_A	T0114TS058_2	T0114	2.29	-0.3861	0.4941	87	87	100
1G6E-13_A	T0114TS065_1	T0114	2.09	-1.6390	0.0488	87	82	94.2528735632184
1G6E-13_A	T0114TS065_2	T0114	2.91	1.0940	1.5611	87	77	88.5057471264368
1G6E-13_A	T0114TS065_3	T0114	2.84	-0.3837	0.4954	87	80	91.9540229885057
1G6E-13_A	T0114TS080_1	T0114	2.87	-0.1275	0.6490	87	87	100
1G6E-13_A	T0114TS080_2	T0114	2.67	0.0018	0.7328	87	87	100
1G6E-13_A	T0114TS080_3	T0114	2.73	1.6829	2.0642	87	87	100
1G6E-13_A	T0114TS080_4	T0114	2.82	1.5536	1.9516	87	87	100
1G6E-13_A	T0114TS080_5	T0114	3.07	-0.2568	0.5693	87	87	100
1G6E-13_A	T0114TS086_1	T0114	3.39	-1.1952	0.1440	87	69	79.3103448275862
1G6E-13_A	T0114TS088_1	T0114	2.69	-0.3861	0.4941	87	87	100
1G6E-13_A	T0114TS088_2	T0114	no_data	no_data	no_data	87	no_data	no_data
1G6E-13_A	T0114TS088_3	T0114	2.55	-1.2914	0.1176	87	87	100
1G6E-13_A	T0114TS088_4	T0114	2.62	-1.6793	0.0433	87	87	100
1G6E-13_A	T0114TS088_5	T0114	2.56	-1.4207	0.0873	87	87	100
1G6E-13_A	T0114TS133_2	T0114	2.71	-1.0327	0.1961	87	87	100
1G6E-13_A	T0114TS137_1	T0114	no_data	no_data	no_data	87	no_data	no_data
1G6E-13_A	T0114TS152_1	T0114	2.71	-0.3861	0.4941	87	87	100
1G6E-13_A	T0114TS152_2	T0114	2.73	-0.3861	0.4941	87	87	100
1G6E-13_A	T0114TS152_3	T0114	3.07	-0.9034	0.2444	87	87	100
1G6E-13_A	T0114TS152_4	T0114	2.45	-1.5500	0.0627	87	87	100
1G6E-13_A	T0114TS152_5	T0114	2.44	-1.6793	0.0433	87	87	100
1G6E-13_A	T0114TS155_1	T0114	2.82	-1.5500	0.0627	87	87	100
1G6E-13_A	T0114TS155_2	T0114	2.48	-1.1620	0.1538	87	87	100
1G6E-13_A	T0114TS155_3	T0114	2.43	-1.2914	0.1176	87	87	100
1G6E-13_A	T0114TS155_4	T0114	2.02	-1.9379	0.0180	87	87	100
1G6E-13_A	T0114TS155_5	T0114	2.94	-1.4207	0.0873	87	87	100
1G6E-13_A	T0114TS161_1	T0114	2.99	4.1399	4.3044	87	87	100
1G6E-13_A	T0114TS161_2	T0114	2.84	-1.4207	0.0873	87	87	100
1G6E-13_A	T0114TS161_3	T0114	2.12	-1.6793	0.0433	87	87	100
1G6E-13_A	T0114TS161_4	T0114	2.62	1.5536	1.9516	87	87	100
1G6E-13_A	T0114TS179_1	T0114	2.37	-1.3577	0.1014	87	81	93.1034482758621
1G6E-13_A	T0114TS179_2	T0114	2.73	-1.2215	0.1365	87	81	93.1034482758621
1G6E-13_A	T0114TS179_3	T0114	2.16	-1.2968	0.1162	87	76	87.3563218390805
1G6E-13_A	T0114TS179_4	T0114	2.60	-1.2558	0.1270	87	73	83.9080459770115
1G6E-13_A	T0114TS179_5	T0114	3.07	-2.3142	0.0033	87	82	94.2528735632184
1G6E-13_A	T0114TS187_1u	T0114	2.25	-1.1620	0.1538	87	87	100
1G6E-13_A	T0114TS191_1	T0114	2.20	-1.3577	0.1014	87	81	93.1034482758621
1G6E-13_A	T0114TS191_2	T0114	2.52	-1.0988	0.1737	87	82	94.2528735632184
1G6E-13_A	T0114TS191_3	T0114	2.39	-0.6937	0.3351	87	82	94.2528735632184
1G6E-13_A	T0114TS197_1	T0114	2.72	0.9267	1.4236	87	82	94.2528735632184
1G6E-13_A	T0114TS197_2	T0114	2.17	-0.9924	0.2105	87	84	96.551724137931
1G6E-13_A	T0114TS197_3	T0114	nan	-4.5313	-0.0000	87	38	43.6781609195402
1G6E-13_A	T0114TS216_1	T0114	2.79	-1.2914	0.1176	87	87	100
1G6E-13_A	T0114TS225_1	T0114	2.26	-0.6448	0.3584	87	87	100
1G6E-13_A	T0114TS225_2	T0114	2.79	-1.2914	0.1176	87	87	100
1G6E-13_A	T0114TS225_3	T0114	2.08	-1.2914	0.1176	87	87	100
1G6E-13_A	T0114TS241_1	T0114	3.01	0.6484	1.2019	87	87	100
1G6E-13_A	T0114TS241_2	T0114	2.59	-1.1620	0.1538	87	87	100
1G6E-13_A	T0114TS243_1	T0114	2.82	-0.9034	0.2444	87	87	100
1G6E-13_A	T0114TS243_2	T0114	2.05	-2.1966	0.0059	87	87	100
1G6E-13_A	T0114TS255_1	T0114	3.28	-1.9379	0.0180	87	87	100
1G6E-13_A	T0114TS278_1	T0114	2.70	-0.1304	0.6471	87	75	86.2068965517241
1G6E-13_A	T0114TS278_2	T0114	3.16	-0.7793	0.2962	87	79	90.8045977011494
1G6E-13_A	T0114TS278_3	T0114	2.72	-1.6194	0.0517	87	66	75.8620689655172
1G6E-13_A	T0114TS278_4	T0114	2.32	-1.7881	0.0307	87	67	77.0114942528736
1G6E-13_A	T0114TS278_5	T0114	3.02	-0.7843	0.2940	87	64	73.5632183908046
1G6E-13_A	T0114TS309_1	T0114	2.44	-1.1620	0.1538	87	87	100
1G6E-13_A	T0114TS328_1	T0114	no_data	no_data	no_data	87	no_data	no_data
1G6E-13_A	T0114TS328_2	T0114	2.74	-1.4207	0.0873	87	87	100
1G6E-13_A	T0114TS328_3	T0114	2.67	-1.2914	0.1176	87	87	100
1G6E-13_A	T0114TS352_1	T0114	2.84	-0.6448	0.3584	87	87	100
1G6E-13_A	T0114TS354_1	T0114	2.91	-0.1275	0.6490	87	87	100
1G6E-13_A	T0114TS354_2	T0114	2.61	0.3898	1.0054	87	87	100
1G6E-13_A	T0114TS354_3	T0114	2.30	0.0018	0.7328	87	87	100
1G6E-13_A	T0114TS354_4	T0114	3.16	-0.2568	0.5693	87	87	100
1G6E-13_A	T0114TS354_5	T0114	2.41	-1.4207	0.0873	87	87	100
1G6E-13_A	T0114TS359_1	T0114	2.34	0.1311	0.8203	87	87	100
1G6E-13_A	T0114TS359_2	T0114	2.34	0.1311	0.8203	87	87	100
1G6E-13_A	T0114TS363_1	T0114	2.17	-1.2866	0.1189	87	65	74.7126436781609
1G6E-13_A	T0114TS363_2	T0114	2.78	0.4564	1.0551	87	70	80.4597701149425
1G6E-13_A	T0114TS363_3	T0114	2.81	-0.5421	0.4098	87	74	85.0574712643678
1G6E-13_A	T0114TS375_1	T0114	2.93	-1.5500	0.0627	87	87	100
1G6E-13_A	T0114TS384_1	T0114	3.09	1.5536	1.9516	87	87	100
1G6E-13_A	T0114TS390_1	T0114	2.47	-1.8086	0.0286	87	87	100
1G6E-13_A	T0114TS446_1	T0114	2.23	-2.1966	0.0059	87	87	100
1G6E-13_A	T0114TS446_2	T0114	2.27	-1.4207	0.0873	87	87	100
1G6E-13_A	T0114TS446_3	T0114	2.31	-1.9379	0.0180	87	87	100
1G6E-13_A	T0114TS446_4	T0114	2.45	-1.2914	0.1176	87	87	100
1G6E-13_A	T0114TS446_5	T0114	2.90	-0.2568	0.5693	87	87	100
1G6E-13_A	T0114TS455_1u	T0114	2.93	2.1742	2.4996	87	72	82.7586206896552
1G6E-13_A	T0114TS487_1	T0114	2.58	-1.6793	0.0433	87	87	100
1G6E-13_A	T0114TS487_2	T0114	2.94	-1.1620	0.1538	87	87	100
1G6E-13_A	T0114TS489_1	T0114	2.22	-1.8086	0.0286	87	87	100
1G6E-13_A	T0114TS489_2	T0114	2.48	-1.8086	0.0286	87	87	100
1G6E-13_A	T0114TS489_3	T0114	3.16	-1.4207	0.0873	87	87	100
1G6E-13_A	T0114TS512_3	T0114	2.95	-0.9034	0.2444	87	87	100
1G6E-13_A	T0114TS512_4	T0114	2.67	-1.5500	0.0627	87	87	100
1G6E-14_A	1G6E-15_A	T0114	0.65	7.5022	7.4459	87	87	100
1G6E-14_A	1G6E-16_A	T0114	0.27	7.5022	7.4459	87	87	100
1G6E-14_A	1G6E-17_A	T0114	0.38	7.5022	7.4459	87	87	100
1G6E-14_A	1G6E-18_A	T0114	0.36	7.5022	7.4459	87	87	100
1G6E-14_A	1G6E-19_A	T0114	0.23	7.5022	7.4459	87	87	100
1G6E-14_A	1G6E-20_A	T0114	0.26	7.5022	7.4459	87	87	100
1G6E-14_A	1G6E-21_A	T0114	0.46	7.5022	7.4459	87	87	100
1G6E-14_A	1G6E-22_A	T0114	0.42	7.5022	7.4459	87	87	100
1G6E-14_A	1G6E-23_A	T0114	0.34	7.5022	7.4459	87	87	100
1G6E-14_A	1G6E-24_A	T0114	0.46	7.5022	7.4459	87	87	100
1G6E-14_A	1G6E-25_A	T0114	0.41	7.5022	7.4459	87	87	100
1G6E-14_A	1G6E-26_A	T0114	0.40	7.5022	7.4459	87	87	100
1G6E-14_A	1G6E-27_A	T0114	0.32	7.5022	7.4459	87	87	100
1G6E-14_A	1G6E-28_A	T0114	0.42	7.5022	7.4459	87	87	100
1G6E-14_A	1G6E-29_A	T0114	0.28	7.5022	7.4459	87	87	100
1G6E-14_A	1G6E-2_A	T0114	0.31	7.5022	7.4459	87	87	100
1G6E-14_A	1G6E-30_A	T0114	0.41	7.5022	7.4459	87	87	100
1G6E-14_A	1G6E-3_A	T0114	0.35	7.5022	7.4459	87	87	100
1G6E-14_A	1G6E-4_A	T0114	0.39	7.5022	7.4459	87	87	100
1G6E-14_A	1G6E-5_A	T0114	0.29	7.5022	7.4459	87	87	100
1G6E-14_A	1G6E-6_A	T0114	0.41	7.5022	7.4459	87	87	100
1G6E-14_A	1G6E-7_A	T0114	0.32	7.5022	7.4459	87	87	100
1G6E-14_A	1G6E-8_A	T0114	0.36	7.5022	7.4459	87	87	100
1G6E-14_A	1G6E-9_A	T0114	0.33	7.5022	7.4459	87	87	100
1G6E-14_A	1GH5_A	T0114	0.31	7.5022	7.4459	87	87	100
1G6E-14_A	T0114AL010_1	T0114	no_data	no_data	no_data	87	no_data	no_data
1G6E-14_A	T0114AL044_1	T0114	no_data	no_data	no_data	87	no_data	no_data
1G6E-14_A	T0114AL044_2	T0114	no_data	no_data	no_data	87	no_data	no_data
1G6E-14_A	T0114AL052_1	T0114	no_data	no_data	no_data	87	no_data	no_data
1G6E-14_A	T0114AL052_2	T0114	no_data	no_data	no_data	87	no_data	no_data
1G6E-14_A	T0114AL052_3	T0114	no_data	no_data	no_data	87	no_data	no_data
1G6E-14_A	T0114AL073_1	T0114	no_data	no_data	no_data	87	no_data	no_data
1G6E-14_A	T0114AL077_1	T0114	no_data	no_data	no_data	87	no_data	no_data
1G6E-14_A	T0114AL093_1	T0114	no_data	no_data	no_data	87	no_data	no_data
1G6E-14_A	T0114AL094_1	T0114	no_data	no_data	no_data	87	no_data	no_data
1G6E-14_A	T0114AL103_1	T0114	no_data	no_data	no_data	87	no_data	no_data
1G6E-14_A	T0114AL103_2	T0114	no_data	no_data	no_data	87	no_data	no_data
1G6E-14_A	T0114AL103_3	T0114	no_data	no_data	no_data	87	no_data	no_data
1G6E-14_A	T0114AL103_4	T0114	no_data	no_data	no_data	87	no_data	no_data
1G6E-14_A	T0114AL103_5	T0114	no_data	no_data	no_data	87	no_data	no_data
1G6E-14_A	T0114AL104_1	T0114	no_data	no_data	no_data	87	no_data	no_data
1G6E-14_A	T0114AL105_1	T0114	no_data	no_data	no_data	87	no_data	no_data
1G6E-14_A	T0114AL106_1	T0114	no_data	no_data	no_data	87	no_data	no_data
1G6E-14_A	T0114AL107_1	T0114	no_data	no_data	no_data	87	no_data	no_data
1G6E-14_A	T0114AL108_1	T0114	no_data	no_data	no_data	87	no_data	no_data
1G6E-14_A	T0114AL111_1	T0114	no_data	no_data	no_data	87	no_data	no_data
1G6E-14_A	T0114AL126_1	T0114	no_data	no_data	no_data	87	no_data	no_data
1G6E-14_A	T0114AL127_1u	T0114	no_data	no_data	no_data	87	no_data	no_data
1G6E-14_A	T0114AL127_2u	T0114	no_data	no_data	no_data	87	no_data	no_data
1G6E-14_A	T0114AL127_3u	T0114	no_data	no_data	no_data	87	no_data	no_data
1G6E-14_A	T0114AL127_4u	T0114	no_data	no_data	no_data	87	no_data	no_data
1G6E-14_A	T0114AL127_5u	T0114	no_data	no_data	no_data	87	no_data	no_data
1G6E-14_A	T0114AL132_1	T0114	no_data	no_data	no_data	87	no_data	no_data
1G6E-14_A	T0114AL132_2	T0114	no_data	no_data	no_data	87	no_data	no_data
1G6E-14_A	T0114AL132_3	T0114	no_data	no_data	no_data	87	no_data	no_data
1G6E-14_A	T0114AL132_4	T0114	no_data	no_data	no_data	87	no_data	no_data
1G6E-14_A	T0114AL132_5	T0114	no_data	no_data	no_data	87	no_data	no_data
1G6E-14_A	T0114AL133_1	T0114	no_data	no_data	no_data	87	no_data	no_data
1G6E-14_A	T0114AL158_1	T0114	no_data	no_data	no_data	87	no_data	no_data
1G6E-14_A	T0114AL158_2	T0114	no_data	no_data	no_data	87	no_data	no_data
1G6E-14_A	T0114AL158_3	T0114	no_data	no_data	no_data	87	no_data	no_data
1G6E-14_A	T0114AL158_4	T0114	no_data	no_data	no_data	87	no_data	no_data
1G6E-14_A	T0114AL162_1	T0114	no_data	no_data	no_data	87	no_data	no_data
1G6E-14_A	T0114AL170_1	T0114	no_data	no_data	no_data	87	no_data	no_data
1G6E-14_A	T0114AL170_2	T0114	no_data	no_data	no_data	87	no_data	no_data
1G6E-14_A	T0114AL170_3	T0114	no_data	no_data	no_data	87	no_data	no_data
1G6E-14_A	T0114AL170_4	T0114	no_data	no_data	no_data	87	no_data	no_data
1G6E-14_A	T0114AL170_5	T0114	no_data	no_data	no_data	87	no_data	no_data
1G6E-14_A	T0114AL220_1	T0114	no_data	no_data	no_data	87	no_data	no_data
1G6E-14_A	T0114AL220_2	T0114	no_data	no_data	no_data	87	no_data	no_data
1G6E-14_A	T0114AL220_3	T0114	no_data	no_data	no_data	87	no_data	no_data
1G6E-14_A	T0114AL220_4	T0114	no_data	no_data	no_data	87	no_data	no_data
1G6E-14_A	T0114AL220_5	T0114	no_data	no_data	no_data	87	no_data	no_data
1G6E-14_A	T0114AL229_1	T0114	no_data	no_data	no_data	87	no_data	no_data
1G6E-14_A	T0114AL248_1	T0114	no_data	no_data	no_data	87	no_data	no_data
1G6E-14_A	T0114AL259_1	T0114	no_data	no_data	no_data	87	no_data	no_data
1G6E-14_A	T0114AL259_2	T0114	no_data	no_data	no_data	87	no_data	no_data
1G6E-14_A	T0114AL259_3	T0114	no_data	no_data	no_data	87	no_data	no_data
1G6E-14_A	T0114AL259_4	T0114	no_data	no_data	no_data	87	no_data	no_data
1G6E-14_A	T0114AL259_5	T0114	no_data	no_data	no_data	87	no_data	no_data
1G6E-14_A	T0114AL260_1	T0114	no_data	no_data	no_data	87	no_data	no_data
1G6E-14_A	T0114AL260_2	T0114	no_data	no_data	no_data	87	no_data	no_data
1G6E-14_A	T0114AL260_3	T0114	no_data	no_data	no_data	87	no_data	no_data
1G6E-14_A	T0114AL260_4	T0114	no_data	no_data	no_data	87	no_data	no_data
1G6E-14_A	T0114AL260_5	T0114	no_data	no_data	no_data	87	no_data	no_data
1G6E-14_A	T0114AL273_1	T0114	no_data	no_data	no_data	87	no_data	no_data
1G6E-14_A	T0114AL274_1	T0114	no_data	no_data	no_data	87	no_data	no_data
1G6E-14_A	T0114AL274_2	T0114	no_data	no_data	no_data	87	no_data	no_data
1G6E-14_A	T0114AL274_3	T0114	no_data	no_data	no_data	87	no_data	no_data
1G6E-14_A	T0114AL274_4	T0114	no_data	no_data	no_data	87	no_data	no_data
1G6E-14_A	T0114AL274_5	T0114	no_data	no_data	no_data	87	no_data	no_data
1G6E-14_A	T0114AL280_1	T0114	no_data	no_data	no_data	87	no_data	no_data
1G6E-14_A	T0114AL280_2	T0114	no_data	no_data	no_data	87	no_data	no_data
1G6E-14_A	T0114AL280_3	T0114	no_data	no_data	no_data	87	no_data	no_data
1G6E-14_A	T0114AL329_1	T0114	no_data	no_data	no_data	87	no_data	no_data
1G6E-14_A	T0114AL329_2	T0114	no_data	no_data	no_data	87	no_data	no_data
1G6E-14_A	T0114AL329_3	T0114	no_data	no_data	no_data	87	no_data	no_data
1G6E-14_A	T0114AL331_1	T0114	no_data	no_data	no_data	87	no_data	no_data
1G6E-14_A	T0114AL344_1	T0114	no_data	no_data	no_data	87	no_data	no_data
1G6E-14_A	T0114AL344_2	T0114	no_data	no_data	no_data	87	no_data	no_data
1G6E-14_A	T0114AL344_3	T0114	no_data	no_data	no_data	87	no_data	no_data
1G6E-14_A	T0114AL357_1	T0114	no_data	no_data	no_data	87	no_data	no_data
1G6E-14_A	T0114AL357_2	T0114	no_data	no_data	no_data	87	no_data	no_data
1G6E-14_A	T0114AL357_3	T0114	no_data	no_data	no_data	87	no_data	no_data
1G6E-14_A	T0114AL359_1	T0114	no_data	no_data	no_data	87	no_data	no_data
1G6E-14_A	T0114AL359_2	T0114	no_data	no_data	no_data	87	no_data	no_data
1G6E-14_A	T0114AL361_1	T0114	no_data	no_data	no_data	87	no_data	no_data
1G6E-14_A	T0114AL361_2	T0114	no_data	no_data	no_data	87	no_data	no_data
1G6E-14_A	T0114AL361_3	T0114	no_data	no_data	no_data	87	no_data	no_data
1G6E-14_A	T0114AL375_2	T0114	no_data	no_data	no_data	87	no_data	no_data
1G6E-14_A	T0114AL381_1	T0114	no_data	no_data	no_data	87	no_data	no_data
1G6E-14_A	T0114AL382_1	T0114	no_data	no_data	no_data	87	no_data	no_data
1G6E-14_A	T0114AL389_1	T0114	no_data	no_data	no_data	87	no_data	no_data
1G6E-14_A	T0114AL389_2	T0114	no_data	no_data	no_data	87	no_data	no_data
1G6E-14_A	T0114AL389_3	T0114	no_data	no_data	no_data	87	no_data	no_data
1G6E-14_A	T0114AL389_4	T0114	no_data	no_data	no_data	87	no_data	no_data
1G6E-14_A	T0114AL389_5	T0114	no_data	no_data	no_data	87	no_data	no_data
1G6E-14_A	T0114AL395_1	T0114	no_data	no_data	no_data	87	no_data	no_data
1G6E-14_A	T0114AL395_2	T0114	no_data	no_data	no_data	87	no_data	no_data
1G6E-14_A	T0114AL395_3	T0114	no_data	no_data	no_data	87	no_data	no_data
1G6E-14_A	T0114AL395_4	T0114	no_data	no_data	no_data	87	no_data	no_data
1G6E-14_A	T0114AL401_1	T0114	no_data	no_data	no_data	87	no_data	no_data
1G6E-14_A	T0114AL401_2	T0114	no_data	no_data	no_data	87	no_data	no_data
1G6E-14_A	T0114AL401_3	T0114	no_data	no_data	no_data	87	no_data	no_data
1G6E-14_A	T0114AL401_4	T0114	no_data	no_data	no_data	87	no_data	no_data
1G6E-14_A	T0114AL401_5	T0114	no_data	no_data	no_data	87	no_data	no_data
1G6E-14_A	T0114AL405_1	T0114	no_data	no_data	no_data	87	no_data	no_data
1G6E-14_A	T0114DR324_1	T0114	no_data	no_data	no_data	87	no_data	no_data
1G6E-14_A	T0114RR017_1	T0114	no_data	no_data	no_data	87	no_data	no_data
1G6E-14_A	T0114RR392_1	T0114	no_data	no_data	no_data	87	no_data	no_data
1G6E-14_A	T0114SS010_1	T0114	no_data	no_data	no_data	87	no_data	no_data
1G6E-14_A	T0114SS017_1	T0114	no_data	no_data	no_data	87	no_data	no_data
1G6E-14_A	T0114SS018_1	T0114	no_data	no_data	no_data	87	no_data	no_data
1G6E-14_A	T0114SS018_2	T0114	no_data	no_data	no_data	87	no_data	no_data
1G6E-14_A	T0114SS027_1	T0114	no_data	no_data	no_data	87	no_data	no_data
1G6E-14_A	T0114SS027_2	T0114	no_data	no_data	no_data	87	no_data	no_data
1G6E-14_A	T0114SS027_3	T0114	no_data	no_data	no_data	87	no_data	no_data
1G6E-14_A	T0114SS031_1	T0114	no_data	no_data	no_data	87	no_data	no_data
1G6E-14_A	T0114SS039_1	T0114	no_data	no_data	no_data	87	no_data	no_data
1G6E-14_A	T0114SS052_1	T0114	no_data	no_data	no_data	87	no_data	no_data
1G6E-14_A	T0114SS055_1	T0114	no_data	no_data	no_data	87	no_data	no_data
1G6E-14_A	T0114SS094_1	T0114	no_data	no_data	no_data	87	no_data	no_data
1G6E-14_A	T0114SS111_1	T0114	no_data	no_data	no_data	87	no_data	no_data
1G6E-14_A	T0114SS115_1	T0114	no_data	no_data	no_data	87	no_data	no_data
1G6E-14_A	T0114SS137_1	T0114	no_data	no_data	no_data	87	no_data	no_data
1G6E-14_A	T0114SS150_1	T0114	no_data	no_data	no_data	87	no_data	no_data
1G6E-14_A	T0114SS151_1	T0114	no_data	no_data	no_data	87	no_data	no_data
1G6E-14_A	T0114SS197_1	T0114	no_data	no_data	no_data	87	no_data	no_data
1G6E-14_A	T0114SS214_1	T0114	no_data	no_data	no_data	87	no_data	no_data
1G6E-14_A	T0114SS216_1	T0114	no_data	no_data	no_data	87	no_data	no_data
1G6E-14_A	T0114SS248_1	T0114	no_data	no_data	no_data	87	no_data	no_data
1G6E-14_A	T0114SS251_1	T0114	no_data	no_data	no_data	87	no_data	no_data
1G6E-14_A	T0114SS258_1	T0114	no_data	no_data	no_data	87	no_data	no_data
1G6E-14_A	T0114SS273_1	T0114	no_data	no_data	no_data	87	no_data	no_data
1G6E-14_A	T0114SS281_1	T0114	no_data	no_data	no_data	87	no_data	no_data
1G6E-14_A	T0114SS325_1	T0114	no_data	no_data	no_data	87	no_data	no_data
1G6E-14_A	T0114SS342_1	T0114	no_data	no_data	no_data	87	no_data	no_data
1G6E-14_A	T0114SS385_1	T0114	no_data	no_data	no_data	87	no_data	no_data
1G6E-14_A	T0114SS402_1	T0114	no_data	no_data	no_data	87	no_data	no_data
1G6E-14_A	T0114SS453_1	T0114	no_data	no_data	no_data	87	no_data	no_data
1G6E-14_A	T0114TS001_1	T0114	2.81	0.3092	0.9464	87	85	97.7011494252874
1G6E-14_A	T0114TS002_1	T0114	2.78	2.8797	3.1397	87	78	89.6551724137931
1G6E-14_A	T0114TS002_2	T0114	2.72	0.1411	0.8272	87	81	93.1034482758621
1G6E-14_A	T0114TS004_1	T0114	2.94	0.0018	0.7328	87	87	100
1G6E-14_A	T0114TS004_2	T0114	2.65	-0.6448	0.3584	87	87	100
1G6E-14_A	T0114TS004_3	T0114	3.01	-0.3861	0.4941	87	87	100
1G6E-14_A	T0114TS004_4	T0114	2.44	-1.1620	0.1538	87	87	100
1G6E-14_A	T0114TS004_5	T0114	3.08	-1.0327	0.1961	87	87	100
1G6E-14_A	T0114TS012_1	T0114	3.01	0.0018	0.7328	87	87	100
1G6E-14_A	T0114TS012_2	T0114	2.36	-1.0327	0.1961	87	87	100
1G6E-14_A	T0114TS012_3	T0114	2.50	-1.0327	0.1961	87	87	100
1G6E-14_A	T0114TS012_4	T0114	2.48	-1.9379	0.0180	87	87	100
1G6E-14_A	T0114TS012_5	T0114	2.24	-1.4207	0.0873	87	87	100
1G6E-14_A	T0114TS017_1	T0114	2.83	-0.3290	0.5267	87	84	96.551724137931
1G6E-14_A	T0114TS018_1u	T0114	2.30	-2.0673	0.0107	87	87	100
1G6E-14_A	T0114TS023_1	T0114	2.73	0.8444	1.3571	87	76	87.3563218390805
1G6E-14_A	T0114TS023_2	T0114	2.66	2.0727	2.4088	87	68	78.1609195402299
1G6E-14_A	T0114TS023_3	T0114	2.81	-1.4028	0.0912	87	73	83.9080459770115
1G6E-14_A	T0114TS028_1	T0114	2.64	-0.7741	0.2985	87	87	100
1G6E-14_A	T0114TS028_2	T0114	2.54	-0.1275	0.6490	87	87	100
1G6E-14_A	T0114TS028_3	T0114	2.50	-1.2914	0.1176	87	87	100
1G6E-14_A	T0114TS028_4	T0114	2.75	-1.4207	0.0873	87	87	100
1G6E-14_A	T0114TS028_5	T0114	2.86	0.5191	1.1024	87	87	100
1G6E-14_A	T0114TS031_1	T0114	2.95	0.5191	1.1024	87	87	100
1G6E-14_A	T0114TS031_2	T0114	2.10	-1.6793	0.0433	87	87	100
1G6E-14_A	T0114TS032_1	T0114	2.77	0.3898	1.0054	87	87	100
1G6E-14_A	T0114TS032_2	T0114	2.62	-0.3861	0.4941	87	87	100
1G6E-14_A	T0114TS032_3	T0114	2.99	-0.6448	0.3584	87	87	100
1G6E-14_A	T0114TS032_4	T0114	3.12	0.5191	1.1024	87	87	100
1G6E-14_A	T0114TS035_1	T0114	3.11	0.7777	1.3037	87	87	100
1G6E-14_A	T0114TS040_1	T0114	2.65	-0.9034	0.2444	87	87	100
1G6E-14_A	T0114TS040_2	T0114	2.74	-1.5500	0.0627	87	87	100
1G6E-14_A	T0114TS042_1	T0114	3.08	0.3898	1.0054	87	87	100
1G6E-14_A	T0114TS045_1	T0114	3.17	-0.3861	0.4941	87	87	100
1G6E-14_A	T0114TS045_2	T0114	2.97	-1.5500	0.0627	87	87	100
1G6E-14_A	T0114TS045_3	T0114	2.85	-1.2914	0.1176	87	87	100
1G6E-14_A	T0114TS045_4	T0114	2.94	-0.9034	0.2444	87	87	100
1G6E-14_A	T0114TS045_5	T0114	3.10	2.7174	2.9914	87	87	100
1G6E-14_A	T0114TS055_1	T0114	3.00	-1.1620	0.1538	87	87	100
1G6E-14_A	T0114TS055_2	T0114	3.00	-1.1620	0.1538	87	87	100
1G6E-14_A	T0114TS055_3	T0114	2.60	-1.4207	0.0873	87	87	100
1G6E-14_A	T0114TS055_4	T0114	3.00	-1.1620	0.1538	87	87	100
1G6E-14_A	T0114TS055_5	T0114	2.83	-0.5155	0.4237	87	87	100
1G6E-14_A	T0114TS058_1	T0114	2.50	-1.8086	0.0286	87	87	100
1G6E-14_A	T0114TS058_2	T0114	2.56	0.0018	0.7328	87	87	100
1G6E-14_A	T0114TS065_1	T0114	2.06	-1.6390	0.0488	87	82	94.2528735632184
1G6E-14_A	T0114TS065_2	T0114	2.84	1.2354	1.6794	87	77	88.5057471264368
1G6E-14_A	T0114TS065_3	T0114	2.87	-0.2462	0.5757	87	80	91.9540229885057
1G6E-14_A	T0114TS080_1	T0114	2.83	-0.2568	0.5693	87	87	100
1G6E-14_A	T0114TS080_2	T0114	2.45	0.6484	1.2019	87	87	100
1G6E-14_A	T0114TS080_3	T0114	2.91	1.2950	1.7298	87	87	100
1G6E-14_A	T0114TS080_4	T0114	2.91	1.2950	1.7298	87	87	100
1G6E-14_A	T0114TS080_5	T0114	2.82	-0.7741	0.2985	87	87	100
1G6E-14_A	T0114TS086_1	T0114	2.07	-1.3484	0.1035	87	69	79.3103448275862
1G6E-14_A	T0114TS088_1	T0114	2.36	-0.5155	0.4237	87	87	100
1G6E-14_A	T0114TS088_2	T0114	no_data	no_data	no_data	87	no_data	no_data
1G6E-14_A	T0114TS088_3	T0114	3.01	-1.2914	0.1176	87	87	100
1G6E-14_A	T0114TS088_4	T0114	2.63	-1.6793	0.0433	87	87	100
1G6E-14_A	T0114TS088_5	T0114	2.25	-1.4207	0.0873	87	87	100
1G6E-14_A	T0114TS133_2	T0114	2.24	-1.5500	0.0627	87	87	100
1G6E-14_A	T0114TS137_1	T0114	no_data	no_data	no_data	87	no_data	no_data
1G6E-14_A	T0114TS152_1	T0114	2.70	-0.2568	0.5693	87	87	100
1G6E-14_A	T0114TS152_2	T0114	2.88	-0.6448	0.3584	87	87	100
1G6E-14_A	T0114TS152_3	T0114	2.72	-1.2914	0.1176	87	87	100
1G6E-14_A	T0114TS152_4	T0114	2.96	-1.4207	0.0873	87	87	100
1G6E-14_A	T0114TS152_5	T0114	2.94	-1.5500	0.0627	87	87	100
1G6E-14_A	T0114TS155_1	T0114	2.20	-1.1620	0.1538	87	87	100
1G6E-14_A	T0114TS155_2	T0114	2.47	-1.1620	0.1538	87	87	100
1G6E-14_A	T0114TS155_3	T0114	2.32	-1.4207	0.0873	87	87	100
1G6E-14_A	T0114TS155_4	T0114	2.20	-1.8086	0.0286	87	87	100
1G6E-14_A	T0114TS155_5	T0114	2.83	-1.2914	0.1176	87	87	100
1G6E-14_A	T0114TS161_1	T0114	2.65	4.3986	4.5451	87	87	100
1G6E-14_A	T0114TS161_2	T0114	2.49	0.0018	0.7328	87	87	100
1G6E-14_A	T0114TS161_3	T0114	2.41	0.0018	0.7328	87	87	100
1G6E-14_A	T0114TS161_4	T0114	2.54	1.5536	1.9516	87	87	100
1G6E-14_A	T0114TS179_1	T0114	2.65	-1.3577	0.1014	87	81	93.1034482758621
1G6E-14_A	T0114TS179_2	T0114	2.36	-1.0852	0.1782	87	81	93.1034482758621
1G6E-14_A	T0114TS179_3	T0114	2.22	-1.2968	0.1162	87	76	87.3563218390805
1G6E-14_A	T0114TS179_4	T0114	3.01	-1.2558	0.1270	87	73	83.9080459770115
1G6E-14_A	T0114TS179_5	T0114	3.01	-1.0988	0.1737	87	82	94.2528735632184
1G6E-14_A	T0114TS187_1u	T0114	2.24	-1.1620	0.1538	87	87	100
1G6E-14_A	T0114TS191_1	T0114	2.21	-1.3577	0.1014	87	81	93.1034482758621
1G6E-14_A	T0114TS191_2	T0114	2.81	-1.0988	0.1737	87	82	94.2528735632184
1G6E-14_A	T0114TS191_3	T0114	2.55	-0.6937	0.3351	87	82	94.2528735632184
1G6E-14_A	T0114TS197_1	T0114	2.49	0.9267	1.4236	87	82	94.2528735632184
1G6E-14_A	T0114TS197_2	T0114	2.07	-0.9924	0.2105	87	84	96.551724137931
1G6E-14_A	T0114TS197_3	T0114	nan	-4.5313	-0.0000	87	38	43.6781609195402
1G6E-14_A	T0114TS216_1	T0114	3.00	-1.1620	0.1538	87	87	100
1G6E-14_A	T0114TS225_1	T0114	2.31	-0.6448	0.3584	87	87	100
1G6E-14_A	T0114TS225_2	T0114	2.63	-1.0327	0.1961	87	87	100
1G6E-14_A	T0114TS225_3	T0114	2.46	-1.5500	0.0627	87	87	100
1G6E-14_A	T0114TS241_1	T0114	3.12	0.3898	1.0054	87	87	100
1G6E-14_A	T0114TS241_2	T0114	2.51	-0.7741	0.2985	87	87	100
1G6E-14_A	T0114TS243_1	T0114	2.79	-0.9034	0.2444	87	87	100
1G6E-14_A	T0114TS243_2	T0114	3.35	-1.8086	0.0286	87	87	100
1G6E-14_A	T0114TS255_1	T0114	2.70	-1.8086	0.0286	87	87	100
1G6E-14_A	T0114TS278_1	T0114	2.79	0.3020	0.9412	87	75	86.2068965517241
1G6E-14_A	T0114TS278_2	T0114	2.80	-0.3630	0.5072	87	79	90.8045977011494
1G6E-14_A	T0114TS278_3	T0114	2.72	-1.6194	0.0517	87	66	75.8620689655172
1G6E-14_A	T0114TS278_4	T0114	2.47	-1.7881	0.0307	87	67	77.0114942528736
1G6E-14_A	T0114TS278_5	T0114	2.35	-0.7843	0.2940	87	64	73.5632183908046
1G6E-14_A	T0114TS309_1	T0114	2.47	-1.1620	0.1538	87	87	100
1G6E-14_A	T0114TS328_1	T0114	no_data	no_data	no_data	87	no_data	no_data
1G6E-14_A	T0114TS328_2	T0114	2.79	-1.4207	0.0873	87	87	100
1G6E-14_A	T0114TS328_3	T0114	2.62	-1.4207	0.0873	87	87	100
1G6E-14_A	T0114TS352_1	T0114	2.50	-1.8086	0.0286	87	87	100
1G6E-14_A	T0114TS354_1	T0114	2.87	-0.2568	0.5693	87	87	100
1G6E-14_A	T0114TS354_2	T0114	2.62	0.2604	0.9113	87	87	100
1G6E-14_A	T0114TS354_3	T0114	2.38	0.0018	0.7328	87	87	100
1G6E-14_A	T0114TS354_4	T0114	3.20	-0.2568	0.5693	87	87	100
1G6E-14_A	T0114TS354_5	T0114	2.77	0.6484	1.2019	87	87	100
1G6E-14_A	T0114TS359_1	T0114	2.35	0.2604	0.9113	87	87	100
1G6E-14_A	T0114TS359_2	T0114	2.35	0.2604	0.9113	87	87	100
1G6E-14_A	T0114TS363_1	T0114	2.18	-1.2866	0.1189	87	65	74.7126436781609
1G6E-14_A	T0114TS363_2	T0114	2.81	0.4564	1.0551	87	70	80.4597701149425
1G6E-14_A	T0114TS363_3	T0114	3.01	-0.5421	0.4098	87	74	85.0574712643678
1G6E-14_A	T0114TS375_1	T0114	2.57	-1.5500	0.0627	87	87	100
1G6E-14_A	T0114TS384_1	T0114	3.10	1.6829	2.0642	87	87	100
1G6E-14_A	T0114TS390_1	T0114	2.14	-1.8086	0.0286	87	87	100
1G6E-14_A	T0114TS446_1	T0114	2.27	-2.1966	0.0059	87	87	100
1G6E-14_A	T0114TS446_2	T0114	2.64	-1.5500	0.0627	87	87	100
1G6E-14_A	T0114TS446_3	T0114	2.33	-1.9379	0.0180	87	87	100
1G6E-14_A	T0114TS446_4	T0114	2.43	-1.2914	0.1176	87	87	100
1G6E-14_A	T0114TS446_5	T0114	3.02	0.2604	0.9113	87	87	100
1G6E-14_A	T0114TS455_1u	T0114	2.83	2.6197	2.9023	87	72	82.7586206896552
1G6E-14_A	T0114TS487_1	T0114	2.55	-1.8086	0.0286	87	87	100
1G6E-14_A	T0114TS487_2	T0114	2.91	-1.1620	0.1538	87	87	100
1G6E-14_A	T0114TS489_1	T0114	2.87	-2.3259	0.0031	87	87	100
1G6E-14_A	T0114TS489_2	T0114	2.83	-1.5500	0.0627	87	87	100
1G6E-14_A	T0114TS489_3	T0114	3.13	-1.4207	0.0873	87	87	100
1G6E-14_A	T0114TS512_3	T0114	3.09	-0.6448	0.3584	87	87	100
1G6E-14_A	T0114TS512_4	T0114	2.66	-1.6793	0.0433	87	87	100
1G6E-15_A	1G6E-16_A	T0114	0.68	7.5022	7.4459	87	87	100
1G6E-15_A	1G6E-17_A	T0114	0.76	7.3728	7.3249	87	87	100
1G6E-15_A	1G6E-18_A	T0114	0.49	7.5022	7.4459	87	87	100
1G6E-15_A	1G6E-19_A	T0114	0.54	7.5022	7.4459	87	87	100
1G6E-15_A	1G6E-20_A	T0114	0.48	7.5022	7.4459	87	87	100
1G6E-15_A	1G6E-21_A	T0114	0.66	7.5022	7.4459	87	87	100
1G6E-15_A	1G6E-22_A	T0114	0.63	7.5022	7.4459	87	87	100
1G6E-15_A	1G6E-23_A	T0114	0.76	7.3728	7.3249	87	87	100
1G6E-15_A	1G6E-24_A	T0114	0.78	7.2435	7.2038	87	87	100
1G6E-15_A	1G6E-25_A	T0114	0.64	7.3728	7.3249	87	87	100
1G6E-15_A	1G6E-26_A	T0114	0.65	7.3728	7.3249	87	87	100
1G6E-15_A	1G6E-27_A	T0114	0.62	7.5022	7.4459	87	87	100
1G6E-15_A	1G6E-28_A	T0114	0.49	7.5022	7.4459	87	87	100
1G6E-15_A	1G6E-29_A	T0114	0.67	7.5022	7.4459	87	87	100
1G6E-15_A	1G6E-2_A	T0114	0.48	7.5022	7.4459	87	87	100
1G6E-15_A	1G6E-30_A	T0114	0.62	7.3728	7.3249	87	87	100
1G6E-15_A	1G6E-3_A	T0114	0.55	7.5022	7.4459	87	87	100
1G6E-15_A	1G6E-4_A	T0114	0.61	7.5022	7.4459	87	87	100
1G6E-15_A	1G6E-5_A	T0114	0.47	7.5022	7.4459	87	87	100
1G6E-15_A	1G6E-6_A	T0114	0.74	7.3728	7.3249	87	87	100
1G6E-15_A	1G6E-7_A	T0114	0.45	7.5022	7.4459	87	87	100
1G6E-15_A	1G6E-8_A	T0114	0.59	7.5022	7.4459	87	87	100
1G6E-15_A	1G6E-9_A	T0114	0.47	7.5022	7.4459	87	87	100
1G6E-15_A	1GH5_A	T0114	0.49	7.5022	7.4459	87	87	100
1G6E-15_A	T0114AL010_1	T0114	no_data	no_data	no_data	87	no_data	no_data
1G6E-15_A	T0114AL044_1	T0114	no_data	no_data	no_data	87	no_data	no_data
1G6E-15_A	T0114AL044_2	T0114	no_data	no_data	no_data	87	no_data	no_data
1G6E-15_A	T0114AL052_1	T0114	no_data	no_data	no_data	87	no_data	no_data
1G6E-15_A	T0114AL052_2	T0114	no_data	no_data	no_data	87	no_data	no_data
1G6E-15_A	T0114AL052_3	T0114	no_data	no_data	no_data	87	no_data	no_data
1G6E-15_A	T0114AL073_1	T0114	no_data	no_data	no_data	87	no_data	no_data
1G6E-15_A	T0114AL077_1	T0114	no_data	no_data	no_data	87	no_data	no_data
1G6E-15_A	T0114AL093_1	T0114	no_data	no_data	no_data	87	no_data	no_data
1G6E-15_A	T0114AL094_1	T0114	no_data	no_data	no_data	87	no_data	no_data
1G6E-15_A	T0114AL103_1	T0114	no_data	no_data	no_data	87	no_data	no_data
1G6E-15_A	T0114AL103_2	T0114	no_data	no_data	no_data	87	no_data	no_data
1G6E-15_A	T0114AL103_3	T0114	no_data	no_data	no_data	87	no_data	no_data
1G6E-15_A	T0114AL103_4	T0114	no_data	no_data	no_data	87	no_data	no_data
1G6E-15_A	T0114AL103_5	T0114	no_data	no_data	no_data	87	no_data	no_data
1G6E-15_A	T0114AL104_1	T0114	no_data	no_data	no_data	87	no_data	no_data
1G6E-15_A	T0114AL105_1	T0114	no_data	no_data	no_data	87	no_data	no_data
1G6E-15_A	T0114AL106_1	T0114	no_data	no_data	no_data	87	no_data	no_data
1G6E-15_A	T0114AL107_1	T0114	no_data	no_data	no_data	87	no_data	no_data
1G6E-15_A	T0114AL108_1	T0114	no_data	no_data	no_data	87	no_data	no_data
1G6E-15_A	T0114AL111_1	T0114	no_data	no_data	no_data	87	no_data	no_data
1G6E-15_A	T0114AL126_1	T0114	no_data	no_data	no_data	87	no_data	no_data
1G6E-15_A	T0114AL127_1u	T0114	no_data	no_data	no_data	87	no_data	no_data
1G6E-15_A	T0114AL127_2u	T0114	no_data	no_data	no_data	87	no_data	no_data
1G6E-15_A	T0114AL127_3u	T0114	no_data	no_data	no_data	87	no_data	no_data
1G6E-15_A	T0114AL127_4u	T0114	no_data	no_data	no_data	87	no_data	no_data
1G6E-15_A	T0114AL127_5u	T0114	no_data	no_data	no_data	87	no_data	no_data
1G6E-15_A	T0114AL132_1	T0114	no_data	no_data	no_data	87	no_data	no_data
1G6E-15_A	T0114AL132_2	T0114	no_data	no_data	no_data	87	no_data	no_data
1G6E-15_A	T0114AL132_3	T0114	no_data	no_data	no_data	87	no_data	no_data
1G6E-15_A	T0114AL132_4	T0114	no_data	no_data	no_data	87	no_data	no_data
1G6E-15_A	T0114AL132_5	T0114	no_data	no_data	no_data	87	no_data	no_data
1G6E-15_A	T0114AL133_1	T0114	no_data	no_data	no_data	87	no_data	no_data
1G6E-15_A	T0114AL158_1	T0114	no_data	no_data	no_data	87	no_data	no_data
1G6E-15_A	T0114AL158_2	T0114	no_data	no_data	no_data	87	no_data	no_data
1G6E-15_A	T0114AL158_3	T0114	no_data	no_data	no_data	87	no_data	no_data
1G6E-15_A	T0114AL158_4	T0114	no_data	no_data	no_data	87	no_data	no_data
1G6E-15_A	T0114AL162_1	T0114	no_data	no_data	no_data	87	no_data	no_data
1G6E-15_A	T0114AL170_1	T0114	no_data	no_data	no_data	87	no_data	no_data
1G6E-15_A	T0114AL170_2	T0114	no_data	no_data	no_data	87	no_data	no_data
1G6E-15_A	T0114AL170_3	T0114	no_data	no_data	no_data	87	no_data	no_data
1G6E-15_A	T0114AL170_4	T0114	no_data	no_data	no_data	87	no_data	no_data
1G6E-15_A	T0114AL170_5	T0114	no_data	no_data	no_data	87	no_data	no_data
1G6E-15_A	T0114AL220_1	T0114	no_data	no_data	no_data	87	no_data	no_data
1G6E-15_A	T0114AL220_2	T0114	no_data	no_data	no_data	87	no_data	no_data
1G6E-15_A	T0114AL220_3	T0114	no_data	no_data	no_data	87	no_data	no_data
1G6E-15_A	T0114AL220_4	T0114	no_data	no_data	no_data	87	no_data	no_data
1G6E-15_A	T0114AL220_5	T0114	no_data	no_data	no_data	87	no_data	no_data
1G6E-15_A	T0114AL229_1	T0114	no_data	no_data	no_data	87	no_data	no_data
1G6E-15_A	T0114AL248_1	T0114	no_data	no_data	no_data	87	no_data	no_data
1G6E-15_A	T0114AL259_1	T0114	no_data	no_data	no_data	87	no_data	no_data
1G6E-15_A	T0114AL259_2	T0114	no_data	no_data	no_data	87	no_data	no_data
1G6E-15_A	T0114AL259_3	T0114	no_data	no_data	no_data	87	no_data	no_data
1G6E-15_A	T0114AL259_4	T0114	no_data	no_data	no_data	87	no_data	no_data
1G6E-15_A	T0114AL259_5	T0114	no_data	no_data	no_data	87	no_data	no_data
1G6E-15_A	T0114AL260_1	T0114	no_data	no_data	no_data	87	no_data	no_data
1G6E-15_A	T0114AL260_2	T0114	no_data	no_data	no_data	87	no_data	no_data
1G6E-15_A	T0114AL260_3	T0114	no_data	no_data	no_data	87	no_data	no_data
1G6E-15_A	T0114AL260_4	T0114	no_data	no_data	no_data	87	no_data	no_data
1G6E-15_A	T0114AL260_5	T0114	no_data	no_data	no_data	87	no_data	no_data
1G6E-15_A	T0114AL273_1	T0114	no_data	no_data	no_data	87	no_data	no_data
1G6E-15_A	T0114AL274_1	T0114	no_data	no_data	no_data	87	no_data	no_data
1G6E-15_A	T0114AL274_2	T0114	no_data	no_data	no_data	87	no_data	no_data
1G6E-15_A	T0114AL274_3	T0114	no_data	no_data	no_data	87	no_data	no_data
1G6E-15_A	T0114AL274_4	T0114	no_data	no_data	no_data	87	no_data	no_data
1G6E-15_A	T0114AL274_5	T0114	no_data	no_data	no_data	87	no_data	no_data
1G6E-15_A	T0114AL280_1	T0114	no_data	no_data	no_data	87	no_data	no_data
1G6E-15_A	T0114AL280_2	T0114	no_data	no_data	no_data	87	no_data	no_data
1G6E-15_A	T0114AL280_3	T0114	no_data	no_data	no_data	87	no_data	no_data
1G6E-15_A	T0114AL329_1	T0114	no_data	no_data	no_data	87	no_data	no_data
1G6E-15_A	T0114AL329_2	T0114	no_data	no_data	no_data	87	no_data	no_data
1G6E-15_A	T0114AL329_3	T0114	no_data	no_data	no_data	87	no_data	no_data
1G6E-15_A	T0114AL331_1	T0114	no_data	no_data	no_data	87	no_data	no_data
1G6E-15_A	T0114AL344_1	T0114	no_data	no_data	no_data	87	no_data	no_data
1G6E-15_A	T0114AL344_2	T0114	no_data	no_data	no_data	87	no_data	no_data
1G6E-15_A	T0114AL344_3	T0114	no_data	no_data	no_data	87	no_data	no_data
1G6E-15_A	T0114AL357_1	T0114	no_data	no_data	no_data	87	no_data	no_data
1G6E-15_A	T0114AL357_2	T0114	no_data	no_data	no_data	87	no_data	no_data
1G6E-15_A	T0114AL357_3	T0114	no_data	no_data	no_data	87	no_data	no_data
1G6E-15_A	T0114AL359_1	T0114	no_data	no_data	no_data	87	no_data	no_data
1G6E-15_A	T0114AL359_2	T0114	no_data	no_data	no_data	87	no_data	no_data
1G6E-15_A	T0114AL361_1	T0114	no_data	no_data	no_data	87	no_data	no_data
1G6E-15_A	T0114AL361_2	T0114	no_data	no_data	no_data	87	no_data	no_data
1G6E-15_A	T0114AL361_3	T0114	no_data	no_data	no_data	87	no_data	no_data
1G6E-15_A	T0114AL375_2	T0114	no_data	no_data	no_data	87	no_data	no_data
1G6E-15_A	T0114AL381_1	T0114	no_data	no_data	no_data	87	no_data	no_data
1G6E-15_A	T0114AL382_1	T0114	no_data	no_data	no_data	87	no_data	no_data
1G6E-15_A	T0114AL389_1	T0114	no_data	no_data	no_data	87	no_data	no_data
1G6E-15_A	T0114AL389_2	T0114	no_data	no_data	no_data	87	no_data	no_data
1G6E-15_A	T0114AL389_3	T0114	no_data	no_data	no_data	87	no_data	no_data
1G6E-15_A	T0114AL389_4	T0114	no_data	no_data	no_data	87	no_data	no_data
1G6E-15_A	T0114AL389_5	T0114	no_data	no_data	no_data	87	no_data	no_data
1G6E-15_A	T0114AL395_1	T0114	no_data	no_data	no_data	87	no_data	no_data
1G6E-15_A	T0114AL395_2	T0114	no_data	no_data	no_data	87	no_data	no_data
1G6E-15_A	T0114AL395_3	T0114	no_data	no_data	no_data	87	no_data	no_data
1G6E-15_A	T0114AL395_4	T0114	no_data	no_data	no_data	87	no_data	no_data
1G6E-15_A	T0114AL401_1	T0114	no_data	no_data	no_data	87	no_data	no_data
1G6E-15_A	T0114AL401_2	T0114	no_data	no_data	no_data	87	no_data	no_data
1G6E-15_A	T0114AL401_3	T0114	no_data	no_data	no_data	87	no_data	no_data
1G6E-15_A	T0114AL401_4	T0114	no_data	no_data	no_data	87	no_data	no_data
1G6E-15_A	T0114AL401_5	T0114	no_data	no_data	no_data	87	no_data	no_data
1G6E-15_A	T0114AL405_1	T0114	no_data	no_data	no_data	87	no_data	no_data
1G6E-15_A	T0114DR324_1	T0114	no_data	no_data	no_data	87	no_data	no_data
1G6E-15_A	T0114RR017_1	T0114	no_data	no_data	no_data	87	no_data	no_data
1G6E-15_A	T0114RR392_1	T0114	no_data	no_data	no_data	87	no_data	no_data
1G6E-15_A	T0114SS010_1	T0114	no_data	no_data	no_data	87	no_data	no_data
1G6E-15_A	T0114SS017_1	T0114	no_data	no_data	no_data	87	no_data	no_data
1G6E-15_A	T0114SS018_1	T0114	no_data	no_data	no_data	87	no_data	no_data
1G6E-15_A	T0114SS018_2	T0114	no_data	no_data	no_data	87	no_data	no_data
1G6E-15_A	T0114SS027_1	T0114	no_data	no_data	no_data	87	no_data	no_data
1G6E-15_A	T0114SS027_2	T0114	no_data	no_data	no_data	87	no_data	no_data
1G6E-15_A	T0114SS027_3	T0114	no_data	no_data	no_data	87	no_data	no_data
1G6E-15_A	T0114SS031_1	T0114	no_data	no_data	no_data	87	no_data	no_data
1G6E-15_A	T0114SS039_1	T0114	no_data	no_data	no_data	87	no_data	no_data
1G6E-15_A	T0114SS052_1	T0114	no_data	no_data	no_data	87	no_data	no_data
1G6E-15_A	T0114SS055_1	T0114	no_data	no_data	no_data	87	no_data	no_data
1G6E-15_A	T0114SS094_1	T0114	no_data	no_data	no_data	87	no_data	no_data
1G6E-15_A	T0114SS111_1	T0114	no_data	no_data	no_data	87	no_data	no_data
1G6E-15_A	T0114SS115_1	T0114	no_data	no_data	no_data	87	no_data	no_data
1G6E-15_A	T0114SS137_1	T0114	no_data	no_data	no_data	87	no_data	no_data
1G6E-15_A	T0114SS150_1	T0114	no_data	no_data	no_data	87	no_data	no_data
1G6E-15_A	T0114SS151_1	T0114	no_data	no_data	no_data	87	no_data	no_data
1G6E-15_A	T0114SS197_1	T0114	no_data	no_data	no_data	87	no_data	no_data
1G6E-15_A	T0114SS214_1	T0114	no_data	no_data	no_data	87	no_data	no_data
1G6E-15_A	T0114SS216_1	T0114	no_data	no_data	no_data	87	no_data	no_data
1G6E-15_A	T0114SS248_1	T0114	no_data	no_data	no_data	87	no_data	no_data
1G6E-15_A	T0114SS251_1	T0114	no_data	no_data	no_data	87	no_data	no_data
1G6E-15_A	T0114SS258_1	T0114	no_data	no_data	no_data	87	no_data	no_data
1G6E-15_A	T0114SS273_1	T0114	no_data	no_data	no_data	87	no_data	no_data
1G6E-15_A	T0114SS281_1	T0114	no_data	no_data	no_data	87	no_data	no_data
1G6E-15_A	T0114SS325_1	T0114	no_data	no_data	no_data	87	no_data	no_data
1G6E-15_A	T0114SS342_1	T0114	no_data	no_data	no_data	87	no_data	no_data
1G6E-15_A	T0114SS385_1	T0114	no_data	no_data	no_data	87	no_data	no_data
1G6E-15_A	T0114SS402_1	T0114	no_data	no_data	no_data	87	no_data	no_data
1G6E-15_A	T0114SS453_1	T0114	no_data	no_data	no_data	87	no_data	no_data
1G6E-15_A	T0114TS001_1	T0114	2.98	-0.3485	0.5155	87	85	97.7011494252874
1G6E-15_A	T0114TS002_1	T0114	2.77	2.8797	3.1397	87	78	89.6551724137931
1G6E-15_A	T0114TS002_2	T0114	2.06	-1.6302	0.0501	87	81	93.1034482758621
1G6E-15_A	T0114TS004_1	T0114	2.60	-0.5155	0.4237	87	87	100
1G6E-15_A	T0114TS004_2	T0114	2.95	-0.3861	0.4941	87	87	100
1G6E-15_A	T0114TS004_3	T0114	2.08	-1.9379	0.0180	87	87	100
1G6E-15_A	T0114TS004_4	T0114	2.59	-1.9379	0.0180	87	87	100
1G6E-15_A	T0114TS004_5	T0114	2.59	-1.5500	0.0627	87	87	100
1G6E-15_A	T0114TS012_1	T0114	2.52	-0.3861	0.4941	87	87	100
1G6E-15_A	T0114TS012_2	T0114	2.71	-1.4207	0.0873	87	87	100
1G6E-15_A	T0114TS012_3	T0114	3.01	0.1311	0.8203	87	87	100
1G6E-15_A	T0114TS012_4	T0114	2.35	-1.4207	0.0873	87	87	100
1G6E-15_A	T0114TS012_5	T0114	2.31	-1.8086	0.0286	87	87	100
1G6E-15_A	T0114TS017_1	T0114	2.84	-1.1251	0.1653	87	84	96.551724137931
1G6E-15_A	T0114TS018_1u	T0114	2.31	-2.0673	0.0107	87	87	100
1G6E-15_A	T0114TS023_1	T0114	2.57	0.5589	1.1328	87	76	87.3563218390805
1G6E-15_A	T0114TS023_2	T0114	2.62	2.3824	2.6871	87	68	78.1609195402299
1G6E-15_A	T0114TS023_3	T0114	2.50	-1.8439	0.0253	87	73	83.9080459770115
1G6E-15_A	T0114TS028_1	T0114	2.64	-0.7741	0.2985	87	87	100
1G6E-15_A	T0114TS028_2	T0114	2.79	-0.2568	0.5693	87	87	100
1G6E-15_A	T0114TS028_3	T0114	2.63	-1.1620	0.1538	87	87	100
1G6E-15_A	T0114TS028_4	T0114	2.40	-1.0327	0.1961	87	87	100
1G6E-15_A	T0114TS028_5	T0114	2.75	0.2604	0.9113	87	87	100
1G6E-15_A	T0114TS031_1	T0114	3.16	0.0018	0.7328	87	87	100
1G6E-15_A	T0114TS031_2	T0114	2.11	-1.6793	0.0433	87	87	100
1G6E-15_A	T0114TS032_1	T0114	2.71	-0.3861	0.4941	87	87	100
1G6E-15_A	T0114TS032_2	T0114	2.63	-0.3861	0.4941	87	87	100
1G6E-15_A	T0114TS032_3	T0114	2.68	-0.9034	0.2444	87	87	100
1G6E-15_A	T0114TS032_4	T0114	3.15	0.1311	0.8203	87	87	100
1G6E-15_A	T0114TS035_1	T0114	2.94	0.5191	1.1024	87	87	100
1G6E-15_A	T0114TS040_1	T0114	2.68	-0.7741	0.2985	87	87	100
1G6E-15_A	T0114TS040_2	T0114	2.72	-1.5500	0.0627	87	87	100
1G6E-15_A	T0114TS042_1	T0114	3.07	1.0363	1.5134	87	87	100
1G6E-15_A	T0114TS045_1	T0114	3.02	-0.2568	0.5693	87	87	100
1G6E-15_A	T0114TS045_2	T0114	2.76	-1.0327	0.1961	87	87	100
1G6E-15_A	T0114TS045_3	T0114	2.74	-1.1620	0.1538	87	87	100
1G6E-15_A	T0114TS045_4	T0114	2.65	-0.9034	0.2444	87	87	100
1G6E-15_A	T0114TS045_5	T0114	2.76	2.2002	2.5229	87	87	100
1G6E-15_A	T0114TS055_1	T0114	2.56	-1.4207	0.0873	87	87	100
1G6E-15_A	T0114TS055_2	T0114	2.70	-0.9034	0.2444	87	87	100
1G6E-15_A	T0114TS055_3	T0114	2.85	0.0018	0.7328	87	87	100
1G6E-15_A	T0114TS055_4	T0114	2.56	-1.4207	0.0873	87	87	100
1G6E-15_A	T0114TS055_5	T0114	2.96	-0.2568	0.5693	87	87	100
1G6E-15_A	T0114TS058_1	T0114	2.16	-1.8086	0.0286	87	87	100
1G6E-15_A	T0114TS058_2	T0114	2.80	-0.2568	0.5693	87	87	100
1G6E-15_A	T0114TS065_1	T0114	2.17	-1.9090	0.0200	87	82	94.2528735632184
1G6E-15_A	T0114TS065_2	T0114	2.81	1.3768	1.7994	87	77	88.5057471264368
1G6E-15_A	T0114TS065_3	T0114	2.88	-0.3837	0.4954	87	80	91.9540229885057
1G6E-15_A	T0114TS080_1	T0114	2.70	0.0018	0.7328	87	87	100
1G6E-15_A	T0114TS080_2	T0114	2.64	0.2604	0.9113	87	87	100
1G6E-15_A	T0114TS080_3	T0114	3.17	1.2950	1.7298	87	87	100
1G6E-15_A	T0114TS080_4	T0114	2.89	1.5536	1.9516	87	87	100
1G6E-15_A	T0114TS080_5	T0114	2.84	0.5191	1.1024	87	87	100
1G6E-15_A	T0114TS086_1	T0114	2.54	-1.3484	0.1035	87	69	79.3103448275862
1G6E-15_A	T0114TS088_1	T0114	2.84	0.1311	0.8203	87	87	100
1G6E-15_A	T0114TS088_2	T0114	no_data	no_data	no_data	87	no_data	no_data
1G6E-15_A	T0114TS088_3	T0114	2.74	-1.0327	0.1961	87	87	100
1G6E-15_A	T0114TS088_4	T0114	3.15	0.7777	1.3037	87	87	100
1G6E-15_A	T0114TS088_5	T0114	2.27	-1.4207	0.0873	87	87	100
1G6E-15_A	T0114TS133_2	T0114	2.26	-1.5500	0.0627	87	87	100
1G6E-15_A	T0114TS137_1	T0114	no_data	no_data	no_data	87	no_data	no_data
1G6E-15_A	T0114TS152_1	T0114	2.64	-0.2568	0.5693	87	87	100
1G6E-15_A	T0114TS152_2	T0114	3.04	-1.6793	0.0433	87	87	100
1G6E-15_A	T0114TS152_3	T0114	2.97	-0.6448	0.3584	87	87	100
1G6E-15_A	T0114TS152_4	T0114	2.82	-1.2914	0.1176	87	87	100
1G6E-15_A	T0114TS152_5	T0114	2.70	-1.4207	0.0873	87	87	100
1G6E-15_A	T0114TS155_1	T0114	2.33	-1.6793	0.0433	87	87	100
1G6E-15_A	T0114TS155_2	T0114	2.40	-0.7741	0.2985	87	87	100
1G6E-15_A	T0114TS155_3	T0114	1.81	-1.6793	0.0433	87	87	100
1G6E-15_A	T0114TS155_4	T0114	2.95	-1.6793	0.0433	87	87	100
1G6E-15_A	T0114TS155_5	T0114	2.67	-1.2914	0.1176	87	87	100
1G6E-15_A	T0114TS161_1	T0114	3.08	4.0106	4.1842	87	87	100
1G6E-15_A	T0114TS161_2	T0114	2.45	-1.0327	0.1961	87	87	100
1G6E-15_A	T0114TS161_3	T0114	2.46	0.2604	0.9113	87	87	100
[truncated: 42,253 more rows]
