# Supplementary material for: Addressing the Role of Conformational Diversity in Protein Structure Prediction
Source: PLoS One. 2016 May 9;11(5):e0154923. doi: 10.1371/journal.pone.0154923 (PMC4861349; doi:10.1371/journal.pone.0154923)
Supplement: S1 Dataset — (GZ) [file pone.0154923.s002.gz › Palopoli-Monzon_2016_SI/Structural_alignments/SET_CASP/rmsd_mammoth_T0160.out.cov]

1Z9L_A	1Z9O_A	T0160	1.39	7.7221	7.6518	124	120	96.7741935483871
1Z9L_A	T0160	T0160	0.34	8.7849	8.6467	124	125	100.806451612903
1Z9L_A	T0160AL025_1	T0160	2.07	7.4559	7.4026	124	122	98.3870967741936
1Z9L_A	T0160AL032_1	T0160	1.53	7.2120	7.1743	124	97	78.2258064516129
1Z9L_A	T0160AL044_1	T0160	1.82	7.2515	7.2113	124	123	99.1935483870968
1Z9L_A	T0160AL056_1	T0160	1.94	7.3537	7.3070	124	123	99.1935483870968
1Z9L_A	T0160AL078_1	T0160	1.87	7.3537	7.3070	124	123	99.1935483870968
1Z9L_A	T0160AL090_1	T0160	1.83	7.4742	7.4198	124	118	95.1612903225806
1Z9L_A	T0160AL144_1	T0160	1.95	7.4559	7.4026	124	122	98.3870967741936
1Z9L_A	T0160AL203_1	T0160	2.07	7.4559	7.4026	124	122	98.3870967741936
1Z9L_A	T0160AL203_2	T0160	2.07	7.4559	7.4026	124	122	98.3870967741936
1Z9L_A	T0160AL242_1	T0160	2.01	7.4559	7.4026	124	124	100
1Z9L_A	T0160AL391_1	T0160	1.37	6.8858	6.8691	124	85	68.5483870967742
1Z9L_A	T0160AL397_1	T0160	2.18	7.3537	7.3070	124	123	99.1935483870968
1Z9L_A	T0160AL400_1	T0160	2.01	7.0470	7.0199	124	121	97.5806451612903
1Z9L_A	T0160AL476_1	T0160	1.87	7.3537	7.3070	124	122	98.3870967741936
1Z9L_A	T0160AL524_1	T0160	1.84	7.2515	7.2113	124	121	97.5806451612903
1Z9L_A	T0160AL529_1	T0160	1.88	7.3537	7.3070	124	122	98.3870967741936
1Z9L_A	T0160AL537_1	T0160	1.90	7.4559	7.4026	124	121	97.5806451612903
1Z9L_A	T0160AL537_2	T0160	1.88	7.4135	7.3629	124	119	95.9677419354839
1Z9L_A	T0160DR020_1	T0160	no_data	no_data	no_data	124	no_data	no_data
1Z9L_A	T0160DR068_1	T0160	no_data	no_data	no_data	124	no_data	no_data
1Z9L_A	T0160DR355_1	T0160	no_data	no_data	no_data	124	no_data	no_data
1Z9L_A	T0160DR355_2	T0160	no_data	no_data	no_data	124	no_data	no_data
1Z9L_A	T0160DR355_4	T0160	no_data	no_data	no_data	124	no_data	no_data
1Z9L_A	T0160DR454_1	T0160	no_data	no_data	no_data	124	no_data	no_data
1Z9L_A	T0160DR454_2	T0160	no_data	no_data	no_data	124	no_data	no_data
1Z9L_A	T0160DR454_3	T0160	no_data	no_data	no_data	124	no_data	no_data
1Z9L_A	T0160RR020_1	T0160	no_data	no_data	no_data	124	no_data	no_data
1Z9L_A	T0160RR022_1	T0160	no_data	no_data	no_data	124	no_data	no_data
1Z9L_A	T0160RR517_1	T0160	no_data	no_data	no_data	124	no_data	no_data
1Z9L_A	T0160SS001_1	T0160	no_data	no_data	no_data	124	no_data	no_data
1Z9L_A	T0160SS007_1	T0160	no_data	no_data	no_data	124	no_data	no_data
1Z9L_A	T0160SS020_1	T0160	no_data	no_data	no_data	124	no_data	no_data
1Z9L_A	T0160SS023_1	T0160	no_data	no_data	no_data	124	no_data	no_data
1Z9L_A	T0160SS032_1	T0160	no_data	no_data	no_data	124	no_data	no_data
1Z9L_A	T0160SS041_1	T0160	no_data	no_data	no_data	124	no_data	no_data
1Z9L_A	T0160SS044_1	T0160	no_data	no_data	no_data	124	no_data	no_data
1Z9L_A	T0160SS054_1	T0160	no_data	no_data	no_data	124	no_data	no_data
1Z9L_A	T0160SS054_2	T0160	no_data	no_data	no_data	124	no_data	no_data
1Z9L_A	T0160SS054_3	T0160	no_data	no_data	no_data	124	no_data	no_data
1Z9L_A	T0160SS054_4	T0160	no_data	no_data	no_data	124	no_data	no_data
1Z9L_A	T0160SS055_1	T0160	no_data	no_data	no_data	124	no_data	no_data
1Z9L_A	T0160SS056_1	T0160	no_data	no_data	no_data	124	no_data	no_data
1Z9L_A	T0160SS067_1	T0160	no_data	no_data	no_data	124	no_data	no_data
1Z9L_A	T0160SS068_1	T0160	no_data	no_data	no_data	124	no_data	no_data
1Z9L_A	T0160SS069_1	T0160	no_data	no_data	no_data	124	no_data	no_data
1Z9L_A	T0160SS072_1	T0160	no_data	no_data	no_data	124	no_data	no_data
1Z9L_A	T0160SS100_1	T0160	no_data	no_data	no_data	124	no_data	no_data
1Z9L_A	T0160SS100_2	T0160	no_data	no_data	no_data	124	no_data	no_data
1Z9L_A	T0160SS108_1	T0160	no_data	no_data	no_data	124	no_data	no_data
1Z9L_A	T0160SS137_1	T0160	no_data	no_data	no_data	124	no_data	no_data
1Z9L_A	T0160SS254_1	T0160	no_data	no_data	no_data	124	no_data	no_data
1Z9L_A	T0160SS266_1	T0160	no_data	no_data	no_data	124	no_data	no_data
1Z9L_A	T0160SS270_1	T0160	no_data	no_data	no_data	124	no_data	no_data
1Z9L_A	T0160SS273_1	T0160	no_data	no_data	no_data	124	no_data	no_data
1Z9L_A	T0160SS356_1	T0160	no_data	no_data	no_data	124	no_data	no_data
1Z9L_A	T0160SS357_1	T0160	no_data	no_data	no_data	124	no_data	no_data
1Z9L_A	T0160SS389_1	T0160	no_data	no_data	no_data	124	no_data	no_data
1Z9L_A	T0160SS393_1	T0160	no_data	no_data	no_data	124	no_data	no_data
1Z9L_A	T0160SS393_2	T0160	no_data	no_data	no_data	124	no_data	no_data
1Z9L_A	T0160SS396_1	T0160	no_data	no_data	no_data	124	no_data	no_data
1Z9L_A	T0160SS396_2	T0160	no_data	no_data	no_data	124	no_data	no_data
1Z9L_A	T0160SS404_1	T0160	no_data	no_data	no_data	124	no_data	no_data
1Z9L_A	T0160SS420_1	T0160	no_data	no_data	no_data	124	no_data	no_data
1Z9L_A	T0160SS442_1	T0160	no_data	no_data	no_data	124	no_data	no_data
1Z9L_A	T0160SS449_1	T0160	no_data	no_data	no_data	124	no_data	no_data
1Z9L_A	T0160SS474_1	T0160	no_data	no_data	no_data	124	no_data	no_data
1Z9L_A	T0160SS531_1	T0160	no_data	no_data	no_data	124	no_data	no_data
1Z9L_A	T0160SS531_2	T0160	no_data	no_data	no_data	124	no_data	no_data
1Z9L_A	T0160SS531_3	T0160	no_data	no_data	no_data	124	no_data	no_data
1Z9L_A	T0160SS531_4	T0160	no_data	no_data	no_data	124	no_data	no_data
1Z9L_A	T0160SS531_5	T0160	no_data	no_data	no_data	124	no_data	no_data
1Z9L_A	T0160TS001_1	T0160	1.79	7.5581	7.4983	124	128	103.225806451613
1Z9L_A	T0160TS002_1	T0160	1.92	7.0470	7.0199	124	128	103.225806451613
1Z9L_A	T0160TS002_2	T0160	1.94	7.0470	7.0199	124	128	103.225806451613
1Z9L_A	T0160TS002_3	T0160	1.95	7.3537	7.3070	124	128	103.225806451613
1Z9L_A	T0160TS002_4	T0160	1.97	7.0470	7.0199	124	128	103.225806451613
1Z9L_A	T0160TS002_5	T0160	1.96	7.3537	7.3070	124	128	103.225806451613
1Z9L_A	T0160TS006_1	T0160	1.85	7.1492	7.1156	124	128	103.225806451613
1Z9L_A	T0160TS007_1	T0160	2.00	7.3537	7.3070	124	120	96.7741935483871
1Z9L_A	T0160TS007_2	T0160	1.76	7.2515	7.2113	124	121	97.5806451612903
1Z9L_A	T0160TS007_3	T0160	1.91	7.2515	7.2113	124	121	97.5806451612903
1Z9L_A	T0160TS007_4	T0160	1.91	7.1492	7.1156	124	121	97.5806451612903
1Z9L_A	T0160TS007_5	T0160	1.93	7.2515	7.2113	124	121	97.5806451612903
1Z9L_A	T0160TS008_1	T0160	1.20	7.0174	6.9922	124	85	68.5483870967742
1Z9L_A	T0160TS008_2u	T0160	1.22	6.8858	6.8691	124	85	68.5483870967742
1Z9L_A	T0160TS008_3	T0160	2.73	-1.0062	0.2055	124	85	68.5483870967742
1Z9L_A	T0160TS010_1	T0160	1.75	7.9670	7.8811	124	128	103.225806451613
1Z9L_A	T0160TS010_2	T0160	2.16	6.8426	6.8286	124	128	103.225806451613
1Z9L_A	T0160TS010_3	T0160	1.72	7.7626	7.6897	124	128	103.225806451613
1Z9L_A	T0160TS010_4	T0160	2.01	7.3537	7.3070	124	128	103.225806451613
1Z9L_A	T0160TS010_5	T0160	1.97	7.9670	7.8811	124	128	103.225806451613
1Z9L_A	T0160TS011_1	T0160	3.06	1.7313	2.1065	124	128	103.225806451613
1Z9L_A	T0160TS012_1	T0160	1.77	7.3537	7.3070	124	128	103.225806451613
1Z9L_A	T0160TS012_2	T0160	1.98	7.3537	7.3070	124	128	103.225806451613
1Z9L_A	T0160TS012_3	T0160	1.79	7.3537	7.3070	124	128	103.225806451613
1Z9L_A	T0160TS012_4	T0160	2.41	7.1492	7.1156	124	128	103.225806451613
1Z9L_A	T0160TS012_5	T0160	1.79	7.3537	7.3070	124	128	103.225806451613
1Z9L_A	T0160TS014_1	T0160	2.01	7.4559	7.4026	124	124	100
1Z9L_A	T0160TS014_2	T0160	1.84	7.3537	7.3070	124	124	100
1Z9L_A	T0160TS014_3	T0160	3.07	1.8104	2.1760	124	113	91.1290322580645
1Z9L_A	T0160TS014_4	T0160	2.61	-1.1202	0.1669	124	106	85.4838709677419
1Z9L_A	T0160TS014_5	T0160	1.93	-0.7222	0.3219	124	128	103.225806451613
1Z9L_A	T0160TS016_1	T0160	2.09	7.3537	7.3070	124	124	100
1Z9L_A	T0160TS016_2	T0160	2.00	7.4559	7.4026	124	124	100
1Z9L_A	T0160TS016_3	T0160	1.80	7.0470	7.0199	124	124	100
1Z9L_A	T0160TS016_4	T0160	1.76	7.1492	7.1156	124	124	100
1Z9L_A	T0160TS016_5	T0160	2.09	7.3537	7.3070	124	124	100
1Z9L_A	T0160TS020_1	T0160	1.96	7.0470	7.0199	124	128	103.225806451613
1Z9L_A	T0160TS021_1	T0160	2.22	-1.7444	0.0354	124	128	103.225806451613
1Z9L_A	T0160TS024_1	T0160	1.72	7.1492	7.1156	124	128	103.225806451613
1Z9L_A	T0160TS028_1	T0160	1.90	7.0470	7.0199	124	124	100
1Z9L_A	T0160TS028_2	T0160	1.78	6.9448	6.9243	124	124	100
1Z9L_A	T0160TS028_3	T0160	1.69	7.2515	7.2113	124	124	100
1Z9L_A	T0160TS028_4	T0160	1.82	7.3537	7.3070	124	124	100
1Z9L_A	T0160TS028_5	T0160	1.74	6.9448	6.9243	124	124	100
1Z9L_A	T0160TS029_1	T0160	1.97	7.3537	7.3070	124	128	103.225806451613
1Z9L_A	T0160TS034_1	T0160	1.35	7.2700	7.2286	124	93	75
1Z9L_A	T0160TS035_1	T0160	1.72	6.7550	6.7466	124	95	76.6129032258064
1Z9L_A	T0160TS035_2	T0160	2.01	7.2515	7.2113	124	128	103.225806451613
1Z9L_A	T0160TS035_3	T0160	2.49	5.5136	5.5856	124	128	103.225806451613
1Z9L_A	T0160TS035_4	T0160	1.71	7.0681	7.0396	124	99	79.8387096774194
1Z9L_A	T0160TS035_5	T0160	1.83	6.7151	6.7093	124	99	79.8387096774194
1Z9L_A	T0160TS038_1	T0160	1.99	7.2515	7.2113	124	120	96.7741935483871
1Z9L_A	T0160TS038_2	T0160	1.89	7.3537	7.3070	124	120	96.7741935483871
1Z9L_A	T0160TS038_3	T0160	2.00	7.3537	7.3070	124	120	96.7741935483871
1Z9L_A	T0160TS038_4	T0160	1.93	7.2515	7.2113	124	121	97.5806451612903
1Z9L_A	T0160TS038_5	T0160	1.76	7.2515	7.2113	124	121	97.5806451612903
1Z9L_A	T0160TS039_1	T0160	2.01	7.4559	7.4026	124	124	100
1Z9L_A	T0160TS039_2	T0160	1.84	7.3537	7.3070	124	124	100
1Z9L_A	T0160TS039_3	T0160	2.01	7.4559	7.4026	124	124	100
1Z9L_A	T0160TS039_4	T0160	1.96	7.4559	7.4026	124	123	99.1935483870968
1Z9L_A	T0160TS039_5	T0160	1.81	7.5581	7.4983	124	124	100
1Z9L_A	T0160TS040_1	T0160	1.84	7.6604	7.5940	124	124	100
1Z9L_A	T0160TS040_2	T0160	1.79	7.6604	7.5940	124	124	100
1Z9L_A	T0160TS040_3	T0160	1.97	7.3537	7.3070	124	124	100
1Z9L_A	T0160TS040_4	T0160	2.02	7.4559	7.4026	124	122	98.3870967741936
1Z9L_A	T0160TS040_5	T0160	2.06	7.3537	7.3070	124	121	97.5806451612903
1Z9L_A	T0160TS041_1	T0160	1.80	7.7626	7.6897	124	128	103.225806451613
1Z9L_A	T0160TS045_1	T0160	1.96	7.7626	7.6897	124	124	100
1Z9L_A	T0160TS045_2	T0160	1.96	7.7626	7.6897	124	124	100
1Z9L_A	T0160TS045_3	T0160	1.86	7.6604	7.5940	124	124	100
1Z9L_A	T0160TS045_4	T0160	1.96	7.4559	7.4026	124	123	99.1935483870968
1Z9L_A	T0160TS045_5	T0160	1.81	7.5581	7.4983	124	124	100
1Z9L_A	T0160TS046_1	T0160	1.99	7.2515	7.2113	124	126	101.612903225806
1Z9L_A	T0160TS046_2	T0160	3.03	1.9019	2.2569	124	106	85.4838709677419
1Z9L_A	T0160TS046_3	T0160	2.49	-0.9669	0.2199	124	113	91.1290322580645
1Z9L_A	T0160TS046_4	T0160	2.68	3.6758	3.8735	124	96	77.4193548387097
1Z9L_A	T0160TS046_5	T0160	2.29	-1.9375	0.0180	124	116	93.5483870967742
1Z9L_A	T0160TS047_1	T0160	1.83	7.3537	7.3070	124	128	103.225806451613
1Z9L_A	T0160TS050_1	T0160	2.36	7.2515	7.2113	124	128	103.225806451613
1Z9L_A	T0160TS050_2	T0160	3.12	2.6513	2.9311	124	128	103.225806451613
1Z9L_A	T0160TS050_3	T0160	3.09	1.7313	2.1065	124	128	103.225806451613
1Z9L_A	T0160TS050_4	T0160	2.78	-1.1311	0.1634	124	128	103.225806451613
1Z9L_A	T0160TS050_5	T0160	2.77	-1.1311	0.1634	124	128	103.225806451613
1Z9L_A	T0160TS051_1	T0160	3.20	-1.0113	0.2037	124	76	61.2903225806452
1Z9L_A	T0160TS051_2	T0160	2.59	-1.2968	0.1162	124	76	61.2903225806452
1Z9L_A	T0160TS051_3	T0160	2.95	-0.1548	0.6318	124	76	61.2903225806452
1Z9L_A	T0160TS051_4	T0160	2.71	-1.7250	0.0376	124	76	61.2903225806452
1Z9L_A	T0160TS051_5	T0160	2.32	-1.5823	0.0574	124	76	61.2903225806452
1Z9L_A	T0160TS052_1	T0160	2.29	-1.4377	0.0838	124	128	103.225806451613
1Z9L_A	T0160TS052_2	T0160	1.83	-1.9489	0.0172	124	128	103.225806451613
1Z9L_A	T0160TS052_3	T0160	2.93	3.6736	3.8714	124	128	103.225806451613
1Z9L_A	T0160TS052_4	T0160	3.02	3.0602	3.3053	124	128	103.225806451613
1Z9L_A	T0160TS052_5	T0160	2.84	2.8558	3.1177	124	128	103.225806451613
1Z9L_A	T0160TS053_1	T0160	1.76	7.4559	7.4026	124	128	103.225806451613
1Z9L_A	T0160TS053_2	T0160	1.77	7.4559	7.4026	124	128	103.225806451613
1Z9L_A	T0160TS053_3	T0160	1.74	7.2515	7.2113	124	128	103.225806451613
1Z9L_A	T0160TS053_4	T0160	1.89	6.5410	6.5464	124	107	86.2903225806452
1Z9L_A	T0160TS065_1	T0160	1.88	7.3106	7.2667	124	119	95.9677419354839
1Z9L_A	T0160TS065_2_1	T0160	2.86	-1.1126	0.1693	124	56	45.1612903225806
1Z9L_A	T0160TS065_2_2	T0160	nan	-4.3592	-0.0000	124	45	36.2903225806452
1Z9L_A	T0160TS065_2_3	T0160	2.67	-0.7414	0.3131	124	11	8.87096774193548
1Z9L_A	T0160TS065_3_1	T0160	2.86	-1.1126	0.1693	124	56	45.1612903225806
1Z9L_A	T0160TS065_3_2	T0160	nan	-4.3592	-0.0000	124	45	36.2903225806452
1Z9L_A	T0160TS065_4_1	T0160	2.86	-1.1126	0.1693	124	56	45.1612903225806
1Z9L_A	T0160TS065_4_2	T0160	2.69	-1.4763	0.0760	124	47	37.9032258064516
1Z9L_A	T0160TS065_5_1	T0160	2.86	-1.1126	0.1693	124	56	45.1612903225806
1Z9L_A	T0160TS065_5_2	T0160	2.53	-2.6889	0.0003	124	46	37.0967741935484
1Z9L_A	T0160TS067_1	T0160	1.92	7.2672	7.2260	124	118	95.1612903225806
1Z9L_A	T0160TS070_1	T0160	2.07	7.4559	7.4026	124	122	98.3870967741936
1Z9L_A	T0160TS070_2	T0160	2.72	-0.3133	0.5359	124	121	97.5806451612903
1Z9L_A	T0160TS070_3	T0160	2.07	-1.7444	0.0354	124	121	97.5806451612903
1Z9L_A	T0160TS070_4	T0160	2.60	-1.9483	0.0173	124	89	71.7741935483871
1Z9L_A	T0160TS070_5	T0160	3.07	-0.7236	0.3212	124	101	81.4516129032258
1Z9L_A	T0160TS071_1	T0160	1.96	7.3537	7.3070	124	122	98.3870967741936
1Z9L_A	T0160TS071_2	T0160	2.80	-1.0649	0.1850	124	112	90.3225806451613
1Z9L_A	T0160TS071_3	T0160	3.09	2.0944	2.4282	124	107	86.2903225806452
1Z9L_A	T0160TS071_4	T0160	2.44	-0.9773	0.2161	124	103	83.0645161290323
1Z9L_A	T0160TS071_5	T0160	2.76	-0.8701	0.2577	124	114	91.9354838709677
1Z9L_A	T0160TS080_1	T0160	1.84	7.4559	7.4026	124	128	103.225806451613
1Z9L_A	T0160TS080_2	T0160	1.75	7.3537	7.3070	124	128	103.225806451613
1Z9L_A	T0160TS080_3	T0160	1.82	7.3537	7.3070	124	128	103.225806451613
1Z9L_A	T0160TS080_4	T0160	1.73	7.2515	7.2113	124	128	103.225806451613
1Z9L_A	T0160TS080_5	T0160	2.66	5.4114	5.4901	124	128	103.225806451613
1Z9L_A	T0160TS081_1	T0160	1.84	7.3537	7.3070	124	124	100
1Z9L_A	T0160TS084_1	T0160	1.84	7.6604	7.5940	124	124	100
1Z9L_A	T0160TS086_1	T0160	2.31	4.1403	4.3047	124	78	62.9032258064516
1Z9L_A	T0160TS086_2_1	T0160	2.31	4.1403	4.3047	124	78	62.9032258064516
1Z9L_A	T0160TS086_2_2	T0160	2.49	-0.5917	0.3845	124	19	15.3225806451613
1Z9L_A	T0160TS086_2_3	T0160	1.88	-2.0353	0.0122	124	17	13.7096774193548
1Z9L_A	T0160TS086_3_1	T0160	2.31	4.1403	4.3047	124	78	62.9032258064516
1Z9L_A	T0160TS086_3_2	T0160	2.37	-1.0822	0.1792	124	20	16.1290322580645
1Z9L_A	T0160TS086_4_1	T0160	2.47	4.3648	4.5137	124	81	65.3225806451613
1Z9L_A	T0160TS086_4_2	T0160	2.37	-1.1698	0.1515	124	21	16.9354838709677
1Z9L_A	T0160TS086_5_1	T0160	3.05	-0.8396	0.2704	124	101	81.4516129032258
1Z9L_A	T0160TS086_5_2	T0160	nan	-5.3769	-0.0000	124	18	14.5161290322581
1Z9L_A	T0160TS093_1	T0160	2.30	7.0470	7.0199	124	128	103.225806451613
1Z9L_A	T0160TS093_2	T0160	1.78	7.0470	7.0199	124	128	103.225806451613
1Z9L_A	T0160TS096_1	T0160	1.71	7.3537	7.3070	124	120	96.7741935483871
1Z9L_A	T0160TS098_1	T0160	1.23	6.9682	6.9462	124	84	67.741935483871
1Z9L_A	T0160TS099_1	T0160	1.94	7.2515	7.2113	124	124	100
1Z9L_A	T0160TS099_2	T0160	1.82	7.1689	7.1340	124	111	89.5161290322581
1Z9L_A	T0160TS099_3	T0160	1.34	7.1468	7.1133	124	93	75
1Z9L_A	T0160TS100_1	T0160	1.85	6.9448	6.9243	124	124	100
1Z9L_A	T0160TS100_2	T0160	1.94	6.7403	6.7329	124	124	100
1Z9L_A	T0160TS100_3	T0160	1.67	7.7626	7.6897	124	124	100
1Z9L_A	T0160TS100_4	T0160	1.88	7.5581	7.4983	124	126	101.612903225806
1Z9L_A	T0160TS100_5	T0160	1.71	7.1492	7.1156	124	124	100
1Z9L_A	T0160TS105_1	T0160	1.76	7.6192	7.5555	124	119	95.9677419354839
1Z9L_A	T0160TS108_1	T0160	1.78	7.4559	7.4026	124	120	96.7741935483871
1Z9L_A	T0160TS110_1	T0160	1.82	7.5581	7.4983	124	124	100
1Z9L_A	T0160TS110_2	T0160	1.65	7.6604	7.5940	124	124	100
1Z9L_A	T0160TS110_3	T0160	1.74	7.4559	7.4026	124	124	100
1Z9L_A	T0160TS112_1	T0160	2.09	7.0470	7.0199	124	122	98.3870967741936
1Z9L_A	T0160TS112_2	T0160	2.00	7.3537	7.3070	124	122	98.3870967741936
1Z9L_A	T0160TS131_1	T0160	1.85	7.7626	7.6897	124	128	103.225806451613
1Z9L_A	T0160TS131_1u	T0160	1.52	7.5565	7.4968	124	115	92.741935483871
1Z9L_A	T0160TS132_1	T0160	1.29	7.1142	7.0828	124	87	70.1612903225806
1Z9L_A	T0160TS135_1	T0160	1.58	7.1857	7.1498	124	99	79.8387096774194
1Z9L_A	T0160TS135_2	T0160	2.54	-1.9909	0.0146	124	73	58.8709677419355
1Z9L_A	T0160TS135_3	T0160	2.17	-1.5679	0.0597	124	106	85.4838709677419
1Z9L_A	T0160TS135_4	T0160	nan	-4.3373	-0.0000	124	46	37.0967741935484
1Z9L_A	T0160TS135_5	T0160	2.63	-1.7724	0.0323	124	102	82.258064516129
1Z9L_A	T0160TS136_1	T0160	1.95	7.4559	7.4026	124	123	99.1935483870968
1Z9L_A	T0160TS136_2	T0160	2.98	-0.8244	0.2768	124	128	103.225806451613
1Z9L_A	T0160TS136_3	T0160	2.70	-0.9266	0.2353	124	127	102.41935483871
1Z9L_A	T0160TS136_4	T0160	3.07	-0.9266	0.2353	124	127	102.41935483871
1Z9L_A	T0160TS138_1	T0160	1.76	7.4559	7.4026	124	128	103.225806451613
1Z9L_A	T0160TS138_2	T0160	1.77	7.4559	7.4026	124	128	103.225806451613
1Z9L_A	T0160TS138_3	T0160	1.74	7.2515	7.2113	124	128	103.225806451613
1Z9L_A	T0160TS138_4	T0160	1.89	6.5410	6.5464	124	107	86.2903225806452
1Z9L_A	T0160TS139_1	T0160	2.29	-1.4377	0.0838	124	128	103.225806451613
1Z9L_A	T0160TS139_2	T0160	1.83	-1.9489	0.0172	124	128	103.225806451613
1Z9L_A	T0160TS139_3	T0160	2.93	3.6736	3.8714	124	128	103.225806451613
1Z9L_A	T0160TS139_4	T0160	3.02	3.0602	3.3053	124	128	103.225806451613
1Z9L_A	T0160TS139_5	T0160	2.84	2.8558	3.1177	124	128	103.225806451613
1Z9L_A	T0160TS140_1	T0160	3.20	-1.0113	0.2037	124	76	61.2903225806452
1Z9L_A	T0160TS140_2	T0160	2.59	-1.2968	0.1162	124	76	61.2903225806452
1Z9L_A	T0160TS140_3	T0160	2.95	-0.1548	0.6318	124	76	61.2903225806452
1Z9L_A	T0160TS140_4	T0160	2.71	-1.7250	0.0376	124	76	61.2903225806452
1Z9L_A	T0160TS140_5	T0160	2.32	-1.5823	0.0574	124	76	61.2903225806452
1Z9L_A	T0160TS142_1	T0160	2.90	4.1847	4.3460	124	128	103.225806451613
1Z9L_A	T0160TS153_1	T0160	1.75	7.5581	7.4983	124	128	103.225806451613
1Z9L_A	T0160TS153_2	T0160	1.76	7.4559	7.4026	124	124	100
1Z9L_A	T0160TS168_1	T0160	1.53	7.5777	7.5166	124	118	95.1612903225806
1Z9L_A	T0160TS168_2	T0160	1.54	7.5777	7.5166	124	118	95.1612903225806
1Z9L_A	T0160TS168_3	T0160	2.08	7.3707	7.3229	124	118	95.1612903225806
1Z9L_A	T0160TS168_4	T0160	1.60	7.3707	7.3229	124	118	95.1612903225806
1Z9L_A	T0160TS168_5	T0160	1.67	7.5777	7.5166	124	118	95.1612903225806
1Z9L_A	T0160TS169_1	T0160	1.97	7.3537	7.3070	124	124	100
1Z9L_A	T0160TS169_2	T0160	1.83	7.4559	7.4026	124	122	98.3870967741936
1Z9L_A	T0160TS169_3	T0160	1.84	7.0470	7.0199	124	124	100
1Z9L_A	T0160TS169_4	T0160	1.68	7.3537	7.3070	124	124	100
1Z9L_A	T0160TS169_5	T0160	1.83	7.6604	7.5940	124	124	100
1Z9L_A	T0160TS170_1	T0160	1.76	7.4559	7.4026	124	128	103.225806451613
1Z9L_A	T0160TS180_1	T0160	1.85	7.5581	7.4983	124	128	103.225806451613
1Z9L_A	T0160TS183_1	T0160	1.86	7.4742	7.4198	124	118	95.1612903225806
1Z9L_A	T0160TS188_1	T0160	2.40	7.0470	7.0199	124	127	102.41935483871
1Z9L_A	T0160TS189_1	T0160	2.07	7.4559	7.4026	124	122	98.3870967741936
1Z9L_A	T0160TS189_2	T0160	2.15	5.1112	5.2097	124	90	72.5806451612903
1Z9L_A	T0160TS194_1	T0160	2.01	7.4559	7.4026	124	124	100
1Z9L_A	T0160TS194_2	T0160	1.89	4.9841	5.0911	124	76	61.2903225806452
1Z9L_A	T0160TS194_3	T0160	2.35	4.7702	4.8915	124	75	60.4838709677419
1Z9L_A	T0160TS194_4	T0160	2.49	4.7702	4.8915	124	75	60.4838709677419
1Z9L_A	T0160TS194_5	T0160	2.63	3.9561	4.1335	124	81	65.3225806451613
1Z9L_A	T0160TS195_1	T0160	2.01	7.4559	7.4026	124	123	99.1935483870968
1Z9L_A	T0160TS195_2	T0160	1.93	6.8775	6.8613	124	114	91.9354838709677
1Z9L_A	T0160TS195_3_1	T0160	1.49	2.8204	3.0854	124	30	24.1935483870968
1Z9L_A	T0160TS195_3_2	T0160	0.79	4.6501	4.7794	124	40	32.258064516129
1Z9L_A	T0160TS195_3_3	T0160	2.65	-0.6375	0.3619	124	23	18.5483870967742
1Z9L_A	T0160TS195_4_1	T0160	3.06	-3.0666	0.0000	124	26	20.9677419354839
1Z9L_A	T0160TS195_4_2	T0160	0.83	4.7361	4.8597	124	41	33.0645161290323
1Z9L_A	T0160TS195_4_3	T0160	2.08	-1.0677	0.1841	124	29	23.3870967741935
1Z9L_A	T0160TS195_5	T0160	2.47	-0.7950	0.2894	124	117	94.3548387096774
1Z9L_A	T0160TS196_1	T0160	1.32	7.0208	6.9954	124	98	79.0322580645161
1Z9L_A	T0160TS196_2	T0160	1.59	7.2579	7.2173	124	98	79.0322580645161
1Z9L_A	T0160TS196_3	T0160	2.59	0.6363	1.1925	124	42	33.8709677419355
1Z9L_A	T0160TS196_4	T0160	0.81	-1.3993	0.0919	124	15	12.0967741935484
1Z9L_A	T0160TS196_5	T0160	3.48	-3.2690	0.0000	124	15	12.0967741935484
1Z9L_A	T0160TS202_1	T0160	1.86	7.5581	7.4983	124	120	96.7741935483871
1Z9L_A	T0160TS202_1u	T0160	1.86	7.6604	7.5940	124	120	96.7741935483871
1Z9L_A	T0160TS202_2	T0160	1.86	7.6604	7.5940	124	120	96.7741935483871
1Z9L_A	T0160TS202_3	T0160	1.64	7.4559	7.4026	124	120	96.7741935483871
1Z9L_A	T0160TS202_4	T0160	1.67	7.5581	7.4983	124	120	96.7741935483871
1Z9L_A	T0160TS202_5	T0160	1.87	7.3537	7.3070	124	120	96.7741935483871
1Z9L_A	T0160TS207_1	T0160	2.01	7.4559	7.4026	124	124	100
1Z9L_A	T0160TS207_2	T0160	1.82	7.3276	7.2825	124	117	94.3548387096774
1Z9L_A	T0160TS207_3	T0160	2.42	1.0264	1.5053	124	31	25
1Z9L_A	T0160TS207_4	T0160	2.22	-2.3342	0.0029	124	15	12.0967741935484
1Z9L_A	T0160TS207_5	T0160	3.18	-2.7135	0.0002	124	24	19.3548387096774
1Z9L_A	T0160TS208_1	T0160	2.01	7.4559	7.4026	124	124	100
1Z9L_A	T0160TS208_2	T0160	2.44	4.2704	4.4257	124	76	61.2903225806452
1Z9L_A	T0160TS208_3	T0160	2.35	4.7702	4.8915	124	75	60.4838709677419
1Z9L_A	T0160TS208_4	T0160	2.80	4.6261	4.7571	124	75	60.4838709677419
1Z9L_A	T0160TS208_5	T0160	2.64	-0.3663	0.5053	124	55	44.3548387096774
1Z9L_A	T0160TS209_1	T0160	2.01	7.4559	7.4026	124	124	100
1Z9L_A	T0160TS209_2	T0160	1.89	4.9841	5.0911	124	76	61.2903225806452
1Z9L_A	T0160TS209_3	T0160	2.49	4.7702	4.8915	124	75	60.4838709677419
1Z9L_A	T0160TS209_4	T0160	2.35	4.7702	4.8915	124	75	60.4838709677419
1Z9L_A	T0160TS209_5	T0160	2.58	3.9165	4.0967	124	96	77.4193548387097
1Z9L_A	T0160TS214_1	T0160	2.95	-0.6199	0.3705	124	124	100
1Z9L_A	T0160TS221_1	T0160	1.95	7.4559	7.4026	124	123	99.1935483870968
1Z9L_A	T0160TS221_2	T0160	2.42	-0.7431	0.3123	124	85	68.5483870967742
1Z9L_A	T0160TS221_3	T0160	2.87	-1.4886	0.0737	124	68	54.8387096774194
1Z9L_A	T0160TS221_4	T0160	2.90	2.9299	3.1857	124	88	70.9677419354839
1Z9L_A	T0160TS221_5	T0160	2.54	0.0989	0.7982	124	48	38.7096774193548
1Z9L_A	T0160TS222_1	T0160	1.81	7.5581	7.4983	124	124	100
1Z9L_A	T0160TS222_2	T0160	2.81	3.0582	3.3034	124	88	70.9677419354839
1Z9L_A	T0160TS222_4	T0160	2.52	-1.5585	0.0613	124	88	70.9677419354839
1Z9L_A	T0160TS223_1	T0160	1.88	7.3537	7.3070	124	124	100
1Z9L_A	T0160TS224_1	T0160	2.00	7.3537	7.3070	124	128	103.225806451613
1Z9L_A	T0160TS226_1	T0160	2.01	7.4559	7.4026	124	124	100
1Z9L_A	T0160TS226_2	T0160	1.84	7.3537	7.3070	124	124	100
1Z9L_A	T0160TS226_3	T0160	1.78	7.2515	7.2113	124	126	101.612903225806
1Z9L_A	T0160TS226_4	T0160	2.89	2.8010	3.0677	124	109	87.9032258064516
1Z9L_A	T0160TS226_5	T0160	3.07	1.8104	2.1760	124	113	91.1290322580645
1Z9L_A	T0160TS227_1	T0160	1.63	7.4742	7.4198	124	118	95.1612903225806
1Z9L_A	T0160TS228_1	T0160	1.77	7.5581	7.4983	124	124	100
1Z9L_A	T0160TS228_2	T0160	2.22	7.6604	7.5940	124	128	103.225806451613
1Z9L_A	T0160TS229_1	T0160	1.95	7.4559	7.4026	124	123	99.1935483870968
1Z9L_A	T0160TS229_2	T0160	2.45	5.7621	5.8179	124	109	87.9032258064516
1Z9L_A	T0160TS229_3	T0160	2.39	5.4797	5.5539	124	100	80.6451612903226
1Z9L_A	T0160TS229_4	T0160	3.20	3.5096	3.7197	124	97	78.2258064516129
1Z9L_A	T0160TS229_5	T0160	2.91	3.6036	3.8066	124	80	64.5161290322581
1Z9L_A	T0160TS230_1	T0160	2.00	7.3537	7.3070	124	120	96.7741935483871
1Z9L_A	T0160TS230_2	T0160	1.95	7.4559	7.4026	124	123	99.1935483870968
1Z9L_A	T0160TS230_3	T0160	2.46	5.6524	5.7154	124	109	87.9032258064516
1Z9L_A	T0160TS230_4	T0160	2.25	6.3760	6.3920	124	97	78.2258064516129
1Z9L_A	T0160TS230_5	T0160	2.48	-1.6324	0.0498	124	98	79.0322580645161
1Z9L_A	T0160TS233_1	T0160	2.01	7.4559	7.4026	124	124	100
1Z9L_A	T0160TS233_2	T0160	2.90	-1.4035	0.0910	124	99	79.8387096774194
1Z9L_A	T0160TS233_3	T0160	2.70	3.1709	3.4070	124	83	66.9354838709677
1Z9L_A	T0160TS233_4	T0160	2.45	6.0091	6.0489	124	99	79.8387096774194
1Z9L_A	T0160TS233_5	T0160	2.53	3.7750	3.9655	124	89	71.7741935483871
1Z9L_A	T0160TS234_1	T0160	2.05	7.3537	7.3070	124	123	99.1935483870968
1Z9L_A	T0160TS246_1	T0160	1.78	7.0470	7.0199	124	128	103.225806451613
1Z9L_A	T0160TS262_1	T0160	2.29	-1.0580	0.1874	124	89	71.7741935483871
1Z9L_A	T0160TS264_1	T0160	1.96	7.3537	7.3070	124	125	100.806451612903
1Z9L_A	T0160TS265_1	T0160	1.79	7.5581	7.4983	124	128	103.225806451613
1Z9L_A	T0160TS267_1	T0160	2.29	6.8426	6.8286	124	128	103.225806451613
1Z9L_A	T0160TS267_2	T0160	2.18	7.0470	7.0199	124	128	103.225806451613
1Z9L_A	T0160TS267_3	T0160	2.82	6.1270	6.1591	124	128	103.225806451613
1Z9L_A	T0160TS267_4	T0160	2.13	7.6604	7.5940	124	128	103.225806451613
1Z9L_A	T0160TS267_5	T0160	2.57	6.5359	6.5416	124	128	103.225806451613
1Z9L_A	T0160TS270_1	T0160	2.18	6.7403	6.7329	124	128	103.225806451613
1Z9L_A	T0160TS282_1	T0160	1.87	7.4937	7.4380	124	116	93.5483870967742
1Z9L_A	T0160TS282_2	T0160	2.08	-2.0244	0.0128	124	109	87.9032258064516
1Z9L_A	T0160TS282_3	T0160	2.98	-0.0610	0.6916	124	90	72.5806451612903
1Z9L_A	T0160TS286_1	T0160	1.95	7.4559	7.4026	124	123	99.1935483870968
1Z9L_A	T0160TS288_1	T0160	1.73	7.5984	7.5360	124	116	93.5483870967742
1Z9L_A	T0160TS290_1	T0160	1.95	7.4559	7.4026	124	122	98.3870967741936
1Z9L_A	T0160TS290_2	T0160	1.86	5.9469	5.9907	124	100	80.6451612903226
1Z9L_A	T0160TS290_3	T0160	2.37	5.3807	5.4614	124	110	88.7096774193548
1Z9L_A	T0160TS290_4	T0160	2.38	-2.1203	0.0085	124	103	83.0645161290323
1Z9L_A	T0160TS290_5	T0160	2.79	-1.7100	0.0394	124	112	90.3225806451613
1Z9L_A	T0160TS291_1	T0160	2.10	7.3537	7.3070	124	123	99.1935483870968
1Z9L_A	T0160TS291_2	T0160	2.82	-0.4622	0.4520	124	99	79.8387096774194
1Z9L_A	T0160TS291_3	T0160	2.72	-0.8396	0.2704	124	101	81.4516129032258
1Z9L_A	T0160TS291_4	T0160	2.26	2.9958	3.2461	124	95	76.6129032258064
1Z9L_A	T0160TS291_5	T0160	2.94	2.3895	2.6935	124	95	76.6129032258064
1Z9L_A	T0160TS300_1	T0160	3.02	0.2081	0.8741	124	113	91.1290322580645
1Z9L_A	T0160TS300_2	T0160	3.04	-1.8832	0.0220	124	101	81.4516129032258
1Z9L_A	T0160TS300_3	T0160	2.56	-1.1311	0.1634	124	123	99.1935483870968
1Z9L_A	T0160TS300_4	T0160	3.07	-0.9277	0.2348	124	109	87.9032258064516
1Z9L_A	T0160TS300_5	T0160	2.67	-1.0374	0.1945	124	109	87.9032258064516
1Z9L_A	T0160TS301_1	T0160	1.83	7.3537	7.3070	124	128	103.225806451613
1Z9L_A	T0160TS309_1	T0160	2.01	7.4559	7.4026	124	124	100
1Z9L_A	T0160TS309_2	T0160	1.85	7.3537	7.3070	124	124	100
1Z9L_A	T0160TS309_3	T0160	2.36	5.5954	5.6621	124	102	82.258064516129
1Z9L_A	T0160TS309_4	T0160	2.49	5.5951	5.6618	124	104	83.8709677419355
1Z9L_A	T0160TS309_5	T0160	0.89	-2.6661	0.0003	124	119	95.9677419354839
1Z9L_A	T0160TS314_1	T0160	1.78	-1.0288	0.1975	124	128	103.225806451613
1Z9L_A	T0160TS314_2	T0160	3.10	-2.2555	0.0044	124	128	103.225806451613
1Z9L_A	T0160TS314_3	T0160	3.42	-2.5622	0.0007	124	128	103.225806451613
1Z9L_A	T0160TS314_4	T0160	2.58	-1.4377	0.0838	124	128	103.225806451613
1Z9L_A	T0160TS314_5	T0160	2.45	-1.4377	0.0838	124	128	103.225806451613
1Z9L_A	T0160TS326_1	T0160	1.83	7.1637	7.1292	124	118	95.1612903225806
1Z9L_A	T0160TS329_1	T0160	1.59	7.8648	7.7854	124	124	100
1Z9L_A	T0160TS334_1	T0160	1.92	7.3537	7.3070	124	128	103.225806451613
1Z9L_A	T0160TS344_1	T0160	1.20	7.1769	7.1415	124	91	73.3870967741936
1Z9L_A	T0160TS347_1	T0160	1.93	7.5581	7.4983	124	123	99.1935483870968
1Z9L_A	T0160TS351_1	T0160	1.88	6.1270	6.1591	124	128	103.225806451613
1Z9L_A	T0160TS359_1	T0160	1.95	7.2515	7.2113	124	124	100
1Z9L_A	T0160TS362_1	T0160	2.18	7.3537	7.3070	124	125	100.806451612903
1Z9L_A	T0160TS362_2	T0160	2.58	-0.1927	0.6083	124	97	78.2258064516129
1Z9L_A	T0160TS362_3	T0160	2.58	-1.2148	0.1384	124	104	83.8709677419355
1Z9L_A	T0160TS362_4	T0160	2.79	2.4666	2.7632	124	93	75
1Z9L_A	T0160TS362_5	T0160	2.69	-0.9944	0.2098	124	116	93.5483870967742
1Z9L_A	T0160TS368_1	T0160	1.85	7.2515	7.2113	124	128	103.225806451613
1Z9L_A	T0160TS373_1	T0160	2.32	6.9448	6.9243	124	128	103.225806451613
1Z9L_A	T0160TS373_2	T0160	2.37	7.3537	7.3070	124	128	103.225806451613
1Z9L_A	T0160TS373_3	T0160	1.90	7.4559	7.4026	124	128	103.225806451613
1Z9L_A	T0160TS373_4	T0160	1.89	7.2515	7.2113	124	128	103.225806451613
1Z9L_A	T0160TS377_1	T0160	1.99	7.5581	7.4983	124	125	100.806451612903
1Z9L_A	T0160TS377_2	T0160	3.07	-1.3355	0.1066	124	125	100.806451612903
1Z9L_A	T0160TS377_3	T0160	2.73	-0.8244	0.2768	124	125	100.806451612903
1Z9L_A	T0160TS377_4	T0160	2.61	-1.5400	0.0644	124	125	100.806451612903
1Z9L_A	T0160TS378_1	T0160	1.99	7.2515	7.2113	124	122	98.3870967741936
1Z9L_A	T0160TS384_1	T0160	2.03	7.2515	7.2113	124	128	103.225806451613
1Z9L_A	T0160TS417_1	T0160	2.07	7.3537	7.3070	124	128	103.225806451613
1Z9L_A	T0160TS417_2	T0160	1.76	7.4559	7.4026	124	128	103.225806451613
1Z9L_A	T0160TS417_3	T0160	1.89	7.3537	7.3070	124	128	103.225806451613
1Z9L_A	T0160TS419_1	T0160	2.00	7.1492	7.1156	124	128	103.225806451613
1Z9L_A	T0160TS419_2	T0160	2.51	7.3537	7.3070	124	128	103.225806451613
1Z9L_A	T0160TS419_3	T0160	1.97	7.1492	7.1156	124	128	103.225806451613
1Z9L_A	T0160TS419_4	T0160	1.99	7.3537	7.3070	124	128	103.225806451613
1Z9L_A	T0160TS419_5	T0160	1.99	7.3537	7.3070	124	128	103.225806451613
1Z9L_A	T0160TS423_1	T0160	1.89	7.1492	7.1156	124	123	99.1935483870968
1Z9L_A	T0160TS424_1	T0160	2.20	5.9225	5.9679	124	128	103.225806451613
1Z9L_A	T0160TS425_1	T0160	1.84	7.2515	7.2113	124	128	103.225806451613
1Z9L_A	T0160TS427_1	T0160	1.87	7.4559	7.4026	124	128	103.225806451613
1Z9L_A	T0160TS427_2	T0160	2.15	7.3537	7.3070	124	128	103.225806451613
1Z9L_A	T0160TS437_1	T0160	1.94	7.6604	7.5940	124	128	103.225806451613
1Z9L_A	T0160TS440_1	T0160	no_data	no_data	no_data	124	no_data	no_data
1Z9L_A	T0160TS447_1	T0160	1.71	7.5581	7.4983	124	125	100.806451612903
1Z9L_A	T0160TS450_1	T0160	1.74	7.4559	7.4026	124	125	100.806451612903
1Z9L_A	T0160TS450_2u	T0160	1.95	7.4559	7.4026	124	123	99.1935483870968
1Z9L_A	T0160TS450_3u	T0160	1.95	7.4559	7.4026	124	123	99.1935483870968
1Z9L_A	T0160TS453_1	T0160	1.73	7.3537	7.3070	124	128	103.225806451613
1Z9L_A	T0160TS459_1	T0160	2.85	1.6290	2.0172	124	128	103.225806451613
1Z9L_A	T0160TS464_1	T0160	2.13	7.2515	7.2113	124	125	100.806451612903
1Z9L_A	T0160TS464_2	T0160	2.15	7.4559	7.4026	124	125	100.806451612903
1Z9L_A	T0160TS464_3	T0160	2.15	7.4559	7.4026	124	125	100.806451612903
1Z9L_A	T0160TS464_4	T0160	2.07	7.3537	7.3070	124	125	100.806451612903
1Z9L_A	T0160TS464_5	T0160	2.06	7.5581	7.4983	124	125	100.806451612903
1Z9L_A	T0160TS465_1	T0160	1.97	7.3537	7.3070	124	124	100
1Z9L_A	T0160TS471_1	T0160	1.79	7.1492	7.1156	124	128	103.225806451613
1Z9L_A	T0160TS471_2	T0160	1.86	7.2515	7.2113	124	128	103.225806451613
1Z9L_A	T0160TS471_3	T0160	1.78	7.2515	7.2113	124	128	103.225806451613
1Z9L_A	T0160TS471_4	T0160	1.74	7.2515	7.2113	124	128	103.225806451613
1Z9L_A	T0160TS471_5	T0160	1.86	7.2515	7.2113	124	128	103.225806451613
1Z9L_A	T0160TS475_1	T0160	2.03	7.2515	7.2113	124	123	99.1935483870968
1Z9L_A	T0160TS513_1	T0160	2.80	-0.8263	0.2759	124	52	41.9354838709677
1Z9L_A	T0160TS516_1u	T0160	1.73	7.8648	7.7854	124	126	101.612903225806
1Z9L_A	T0160TS517_1	T0160	1.99	7.0470	7.0199	124	124	100
1Z9L_A	T0160TS531_1	T0160	2.76	-0.6199	0.3705	124	128	103.225806451613
1Z9L_A	T0160TS531_2	T0160	2.51	-1.7444	0.0354	124	128	103.225806451613
1Z9L_A	T0160TS531_3	T0160	2.51	-0.7222	0.3219	124	128	103.225806451613
1Z9L_A	T0160TS531_4	T0160	2.64	-0.2110	0.5970	124	128	103.225806451613
1Z9L_A	T0160TS531_5	T0160	2.45	-1.4377	0.0838	124	128	103.225806451613
1Z9L_A	T0160TS548_1	T0160	2.96	-1.9489	0.0172	124	128	103.225806451613
1Z9L_A	T0160TS548_2	T0160	3.07	-1.2333	0.1332	124	128	103.225806451613
1Z9L_A	T0160TS548_3	T0160	2.76	-1.5400	0.0644	124	128	103.225806451613
1Z9L_A	T0160TS548_4	T0160	2.63	-1.1311	0.1634	124	128	103.225806451613
1Z9L_A	T0160TS548_5	T0160	3.16	-0.8244	0.2768	124	128	103.225806451613
1Z9L_A	T0160TS582_1	T0160	2.79	-1.9489	0.0172	124	128	103.225806451613
1Z9O_A	T0160	T0160	1.40	8.3392	8.2295	120	125	104.166666666667
1Z9O_A	T0160AL025_1	T0160	1.93	7.5164	7.4592	120	122	101.666666666667
1Z9O_A	T0160AL032_1	T0160	2.04	6.8537	6.8390	120	97	80.8333333333333
1Z9O_A	T0160AL044_1	T0160	1.95	7.7221	7.6518	120	123	102.5
1Z9O_A	T0160AL056_1	T0160	1.75	7.6192	7.5555	120	123	102.5
1Z9O_A	T0160AL078_1	T0160	1.75	7.6192	7.5555	120	123	102.5
1Z9O_A	T0160AL090_1	T0160	1.76	7.5777	7.5166	120	118	98.3333333333333
1Z9O_A	T0160AL144_1	T0160	2.14	7.7221	7.6518	120	122	101.666666666667
1Z9O_A	T0160AL203_1	T0160	1.93	7.5164	7.4592	120	122	101.666666666667
1Z9O_A	T0160AL203_2	T0160	1.93	7.5164	7.4592	120	122	101.666666666667
1Z9O_A	T0160AL242_1	T0160	1.74	7.7221	7.6518	120	124	103.333333333333
1Z9O_A	T0160AL391_1	T0160	1.55	7.1489	7.1153	120	85	70.8333333333333
1Z9O_A	T0160AL397_1	T0160	1.63	7.6192	7.5555	120	123	102.5
1Z9O_A	T0160AL400_1	T0160	1.67	7.4135	7.3629	120	121	100.833333333333
1Z9O_A	T0160AL476_1	T0160	1.69	7.6192	7.5555	120	122	101.666666666667
1Z9O_A	T0160AL524_1	T0160	1.64	7.6192	7.5555	120	121	100.833333333333
1Z9O_A	T0160AL529_1	T0160	1.94	7.7221	7.6518	120	122	101.666666666667
1Z9O_A	T0160AL537_1	T0160	1.91	7.7221	7.6518	120	121	100.833333333333
1Z9O_A	T0160AL537_2	T0160	1.91	7.7221	7.6518	120	119	99.1666666666667
1Z9O_A	T0160DR020_1	T0160	no_data	no_data	no_data	120	no_data	no_data
1Z9O_A	T0160DR068_1	T0160	no_data	no_data	no_data	120	no_data	no_data
1Z9O_A	T0160DR355_1	T0160	no_data	no_data	no_data	120	no_data	no_data
1Z9O_A	T0160DR355_2	T0160	no_data	no_data	no_data	120	no_data	no_data
1Z9O_A	T0160DR355_4	T0160	no_data	no_data	no_data	120	no_data	no_data
1Z9O_A	T0160DR454_1	T0160	no_data	no_data	no_data	120	no_data	no_data
1Z9O_A	T0160DR454_2	T0160	no_data	no_data	no_data	120	no_data	no_data
1Z9O_A	T0160DR454_3	T0160	no_data	no_data	no_data	120	no_data	no_data
1Z9O_A	T0160RR020_1	T0160	no_data	no_data	no_data	120	no_data	no_data
1Z9O_A	T0160RR022_1	T0160	no_data	no_data	no_data	120	no_data	no_data
1Z9O_A	T0160RR517_1	T0160	no_data	no_data	no_data	120	no_data	no_data
1Z9O_A	T0160SS001_1	T0160	no_data	no_data	no_data	120	no_data	no_data
1Z9O_A	T0160SS007_1	T0160	no_data	no_data	no_data	120	no_data	no_data
1Z9O_A	T0160SS020_1	T0160	no_data	no_data	no_data	120	no_data	no_data
1Z9O_A	T0160SS023_1	T0160	no_data	no_data	no_data	120	no_data	no_data
1Z9O_A	T0160SS032_1	T0160	no_data	no_data	no_data	120	no_data	no_data
1Z9O_A	T0160SS041_1	T0160	no_data	no_data	no_data	120	no_data	no_data
1Z9O_A	T0160SS044_1	T0160	no_data	no_data	no_data	120	no_data	no_data
1Z9O_A	T0160SS054_1	T0160	no_data	no_data	no_data	120	no_data	no_data
1Z9O_A	T0160SS054_2	T0160	no_data	no_data	no_data	120	no_data	no_data
1Z9O_A	T0160SS054_3	T0160	no_data	no_data	no_data	120	no_data	no_data
1Z9O_A	T0160SS054_4	T0160	no_data	no_data	no_data	120	no_data	no_data
1Z9O_A	T0160SS055_1	T0160	no_data	no_data	no_data	120	no_data	no_data
1Z9O_A	T0160SS056_1	T0160	no_data	no_data	no_data	120	no_data	no_data
1Z9O_A	T0160SS067_1	T0160	no_data	no_data	no_data	120	no_data	no_data
1Z9O_A	T0160SS068_1	T0160	no_data	no_data	no_data	120	no_data	no_data
1Z9O_A	T0160SS069_1	T0160	no_data	no_data	no_data	120	no_data	no_data
1Z9O_A	T0160SS072_1	T0160	no_data	no_data	no_data	120	no_data	no_data
1Z9O_A	T0160SS100_1	T0160	no_data	no_data	no_data	120	no_data	no_data
1Z9O_A	T0160SS100_2	T0160	no_data	no_data	no_data	120	no_data	no_data
1Z9O_A	T0160SS108_1	T0160	no_data	no_data	no_data	120	no_data	no_data
1Z9O_A	T0160SS137_1	T0160	no_data	no_data	no_data	120	no_data	no_data
1Z9O_A	T0160SS254_1	T0160	no_data	no_data	no_data	120	no_data	no_data
1Z9O_A	T0160SS266_1	T0160	no_data	no_data	no_data	120	no_data	no_data
1Z9O_A	T0160SS270_1	T0160	no_data	no_data	no_data	120	no_data	no_data
1Z9O_A	T0160SS273_1	T0160	no_data	no_data	no_data	120	no_data	no_data
1Z9O_A	T0160SS356_1	T0160	no_data	no_data	no_data	120	no_data	no_data
1Z9O_A	T0160SS357_1	T0160	no_data	no_data	no_data	120	no_data	no_data
1Z9O_A	T0160SS389_1	T0160	no_data	no_data	no_data	120	no_data	no_data
1Z9O_A	T0160SS393_1	T0160	no_data	no_data	no_data	120	no_data	no_data
1Z9O_A	T0160SS393_2	T0160	no_data	no_data	no_data	120	no_data	no_data
1Z9O_A	T0160SS396_1	T0160	no_data	no_data	no_data	120	no_data	no_data
1Z9O_A	T0160SS396_2	T0160	no_data	no_data	no_data	120	no_data	no_data
1Z9O_A	T0160SS404_1	T0160	no_data	no_data	no_data	120	no_data	no_data
1Z9O_A	T0160SS420_1	T0160	no_data	no_data	no_data	120	no_data	no_data
1Z9O_A	T0160SS442_1	T0160	no_data	no_data	no_data	120	no_data	no_data
1Z9O_A	T0160SS449_1	T0160	no_data	no_data	no_data	120	no_data	no_data
1Z9O_A	T0160SS474_1	T0160	no_data	no_data	no_data	120	no_data	no_data
1Z9O_A	T0160SS531_1	T0160	no_data	no_data	no_data	120	no_data	no_data
1Z9O_A	T0160SS531_2	T0160	no_data	no_data	no_data	120	no_data	no_data
1Z9O_A	T0160SS531_3	T0160	no_data	no_data	no_data	120	no_data	no_data
1Z9O_A	T0160SS531_4	T0160	no_data	no_data	no_data	120	no_data	no_data
1Z9O_A	T0160SS531_5	T0160	no_data	no_data	no_data	120	no_data	no_data
1Z9O_A	T0160TS001_1	T0160	1.88	7.7221	7.6518	120	128	106.666666666667
1Z9O_A	T0160TS002_1	T0160	2.00	7.7221	7.6518	120	128	106.666666666667
1Z9O_A	T0160TS002_2	T0160	2.23	7.5164	7.4592	120	128	106.666666666667
1Z9O_A	T0160TS002_3	T0160	2.03	8.0306	7.9406	120	128	106.666666666667
1Z9O_A	T0160TS002_4	T0160	1.94	7.8249	7.7480	120	128	106.666666666667
1Z9O_A	T0160TS002_5	T0160	2.09	7.7221	7.6518	120	128	106.666666666667
1Z9O_A	T0160TS006_1	T0160	2.05	7.8249	7.7480	120	128	106.666666666667
1Z9O_A	T0160TS007_1	T0160	1.74	7.7221	7.6518	120	120	100
1Z9O_A	T0160TS007_2	T0160	1.85	7.6192	7.5555	120	121	100.833333333333
1Z9O_A	T0160TS007_3	T0160	1.91	7.6192	7.5555	120	121	100.833333333333
1Z9O_A	T0160TS007_4	T0160	1.96	7.5164	7.4592	120	121	100.833333333333
1Z9O_A	T0160TS007_5	T0160	1.98	7.5164	7.4592	120	121	100.833333333333
1Z9O_A	T0160TS008_1	T0160	1.94	7.0174	6.9922	120	85	70.8333333333333
1Z9O_A	T0160TS008_2u	T0160	1.95	7.0174	6.9922	120	85	70.8333333333333
1Z9O_A	T0160TS008_3	T0160	2.48	-1.1377	0.1613	120	85	70.8333333333333
1Z9O_A	T0160TS010_1	T0160	2.04	7.9278	7.8443	120	128	106.666666666667
1Z9O_A	T0160TS010_2	T0160	2.06	8.1335	8.0369	120	128	106.666666666667
1Z9O_A	T0160TS010_3	T0160	1.98	7.8249	7.7480	120	128	106.666666666667
1Z9O_A	T0160TS010_4	T0160	2.19	7.7221	7.6518	120	128	106.666666666667
1Z9O_A	T0160TS010_5	T0160	2.12	8.3392	8.2295	120	128	106.666666666667
1Z9O_A	T0160TS011_1	T0160	2.98	3.0937	3.3360	120	128	106.666666666667
1Z9O_A	T0160TS012_1	T0160	1.72	7.7221	7.6518	120	128	106.666666666667
1Z9O_A	T0160TS012_2	T0160	1.75	7.7221	7.6518	120	128	106.666666666667
1Z9O_A	T0160TS012_3	T0160	1.98	7.8249	7.7480	120	128	106.666666666667
1Z9O_A	T0160TS012_4	T0160	2.13	7.6192	7.5555	120	128	106.666666666667
1Z9O_A	T0160TS012_5	T0160	1.87	7.6192	7.5555	120	128	106.666666666667
1Z9O_A	T0160TS014_1	T0160	1.74	7.7221	7.6518	120	124	103.333333333333
1Z9O_A	T0160TS014_2	T0160	1.74	7.7221	7.6518	120	124	103.333333333333
1Z9O_A	T0160TS014_3	T0160	3.19	2.7717	3.0409	120	113	94.1666666666667
1Z9O_A	T0160TS014_4	T0160	2.71	-0.7844	0.2940	120	106	88.3333333333333
1Z9O_A	T0160TS014_5	T0160	2.00	-1.5347	0.0653	120	128	106.666666666667
1Z9O_A	T0160TS016_1	T0160	2.03	7.6192	7.5555	120	124	103.333333333333
1Z9O_A	T0160TS016_2	T0160	2.00	7.7221	7.6518	120	124	103.333333333333
1Z9O_A	T0160TS016_3	T0160	2.06	7.6192	7.5555	120	124	103.333333333333
1Z9O_A	T0160TS016_4	T0160	2.00	7.5164	7.4592	120	124	103.333333333333
1Z9O_A	T0160TS016_5	T0160	2.03	7.6192	7.5555	120	124	103.333333333333
1Z9O_A	T0160TS020_1	T0160	1.98	7.6192	7.5555	120	128	106.666666666667
1Z9O_A	T0160TS021_1	T0160	2.63	-1.6376	0.0490	120	128	106.666666666667
1Z9O_A	T0160TS024_1	T0160	2.01	7.7221	7.6518	120	128	106.666666666667
1Z9O_A	T0160TS028_1	T0160	1.69	7.3106	7.2667	120	124	103.333333333333
1Z9O_A	T0160TS028_2	T0160	1.85	7.7221	7.6518	120	124	103.333333333333
1Z9O_A	T0160TS028_3	T0160	1.94	7.6192	7.5555	120	124	103.333333333333
1Z9O_A	T0160TS028_4	T0160	1.82	7.7221	7.6518	120	124	103.333333333333
1Z9O_A	T0160TS028_5	T0160	1.79	7.6192	7.5555	120	124	103.333333333333
1Z9O_A	T0160TS029_1	T0160	1.96	7.7221	7.6518	120	128	106.666666666667
1Z9O_A	T0160TS034_1	T0160	2.03	7.1468	7.1133	120	93	77.5
1Z9O_A	T0160TS035_1	T0160	2.26	6.9975	6.9736	120	95	79.1666666666667
1Z9O_A	T0160TS035_2	T0160	2.28	7.6192	7.5555	120	128	106.666666666667
1Z9O_A	T0160TS035_3	T0160	2.10	5.4593	5.5349	120	128	106.666666666667
1Z9O_A	T0160TS035_4	T0160	1.77	6.8328	6.8194	120	99	82.5
1Z9O_A	T0160TS035_5	T0160	2.21	6.7151	6.7093	120	99	82.5
1Z9O_A	T0160TS038_1	T0160	1.90	7.5164	7.4592	120	120	100
1Z9O_A	T0160TS038_2	T0160	1.63	7.5164	7.4592	120	120	100
1Z9O_A	T0160TS038_3	T0160	1.74	7.7221	7.6518	120	120	100
1Z9O_A	T0160TS038_4	T0160	1.98	7.5164	7.4592	120	121	100.833333333333
1Z9O_A	T0160TS038_5	T0160	1.85	7.6192	7.5555	120	121	100.833333333333
1Z9O_A	T0160TS039_1	T0160	1.74	7.7221	7.6518	120	124	103.333333333333
1Z9O_A	T0160TS039_2	T0160	1.74	7.7221	7.6518	120	124	103.333333333333
1Z9O_A	T0160TS039_3	T0160	1.74	7.7221	7.6518	120	124	103.333333333333
1Z9O_A	T0160TS039_4	T0160	1.74	7.7221	7.6518	120	123	102.5
1Z9O_A	T0160TS039_5	T0160	1.82	7.6192	7.5555	120	124	103.333333333333
1Z9O_A	T0160TS040_1	T0160	1.89	8.0306	7.9406	120	124	103.333333333333
1Z9O_A	T0160TS040_2	T0160	1.94	6.7964	6.7854	120	124	103.333333333333
1Z9O_A	T0160TS040_3	T0160	1.81	7.3106	7.2667	120	124	103.333333333333
1Z9O_A	T0160TS040_4	T0160	2.29	7.2078	7.1704	120	122	101.666666666667
1Z9O_A	T0160TS040_5	T0160	2.22	7.2078	7.1704	120	121	100.833333333333
1Z9O_A	T0160TS041_1	T0160	1.98	7.8249	7.7480	120	128	106.666666666667
1Z9O_A	T0160TS045_1	T0160	2.02	7.4135	7.3629	120	124	103.333333333333
1Z9O_A	T0160TS045_2	T0160	2.02	7.4135	7.3629	120	124	103.333333333333
1Z9O_A	T0160TS045_3	T0160	2.13	7.5164	7.4592	120	124	103.333333333333
1Z9O_A	T0160TS045_4	T0160	1.74	7.7221	7.6518	120	123	102.5
1Z9O_A	T0160TS045_5	T0160	1.82	7.6192	7.5555	120	124	103.333333333333
1Z9O_A	T0160TS046_1	T0160	1.61	8.2363	8.1332	120	126	105
1Z9O_A	T0160TS046_2	T0160	2.78	3.0212	3.2695	120	106	88.3333333333333
1Z9O_A	T0160TS046_3	T0160	2.85	-1.3942	0.0931	120	113	94.1666666666667
1Z9O_A	T0160TS046_4	T0160	2.81	3.7961	3.9850	120	96	80
1Z9O_A	T0160TS046_5	T0160	2.64	-1.4136	0.0888	120	116	96.6666666666667
1Z9O_A	T0160TS047_1	T0160	1.94	7.7221	7.6518	120	128	106.666666666667
1Z9O_A	T0160TS050_1	T0160	2.36	6.8992	6.8816	120	128	106.666666666667
1Z9O_A	T0160TS050_2	T0160	2.70	2.4765	2.7723	120	128	106.666666666667
1Z9O_A	T0160TS050_3	T0160	2.76	3.4022	3.6204	120	128	106.666666666667
1Z9O_A	T0160TS050_4	T0160	2.62	-0.8148	0.2809	120	128	106.666666666667
1Z9O_A	T0160TS050_5	T0160	3.40	-1.6376	0.0490	120	128	106.666666666667
1Z9O_A	T0160TS051_1	T0160	2.39	-0.5830	0.3889	120	76	63.3333333333333
1Z9O_A	T0160TS051_2	T0160	2.06	-1.4395	0.0834	120	76	63.3333333333333
1Z9O_A	T0160TS051_3	T0160	2.27	-1.7250	0.0376	120	76	63.3333333333333
1Z9O_A	T0160TS051_4	T0160	2.43	-1.2968	0.1162	120	76	63.3333333333333
1Z9O_A	T0160TS051_5	T0160	2.11	-1.4395	0.0834	120	76	63.3333333333333
1Z9O_A	T0160TS052_1	T0160	2.48	-1.7404	0.0358	120	128	106.666666666667
1Z9O_A	T0160TS052_2	T0160	2.10	-2.0490	0.0115	120	128	106.666666666667
1Z9O_A	T0160TS052_3	T0160	2.81	2.8880	3.1472	120	128	106.666666666667
1Z9O_A	T0160TS052_4	T0160	2.99	3.4022	3.6204	120	128	106.666666666667
1Z9O_A	T0160TS052_5	T0160	2.94	3.4022	3.6204	120	128	106.666666666667
1Z9O_A	T0160TS053_1	T0160	1.68	7.6192	7.5555	120	128	106.666666666667
1Z9O_A	T0160TS053_2	T0160	1.71	7.3106	7.2667	120	128	106.666666666667
1Z9O_A	T0160TS053_3	T0160	1.63	7.5164	7.4592	120	128	106.666666666667
1Z9O_A	T0160TS053_4	T0160	1.86	6.8745	6.8585	120	107	89.1666666666667
1Z9O_A	T0160TS065_1	T0160	1.93	7.5164	7.4592	120	119	99.1666666666667
1Z9O_A	T0160TS065_2_1	T0160	2.56	-1.8264	0.0269	120	56	46.6666666666667
1Z9O_A	T0160TS065_2_2	T0160	nan	-4.3592	-0.0000	120	45	37.5
1Z9O_A	T0160TS065_2_3	T0160	2.96	-0.7414	0.3131	120	11	9.16666666666667
1Z9O_A	T0160TS065_3_1	T0160	2.56	-1.8264	0.0269	120	56	46.6666666666667
1Z9O_A	T0160TS065_3_2	T0160	nan	-4.3592	-0.0000	120	45	37.5
1Z9O_A	T0160TS065_4_1	T0160	2.56	-1.8264	0.0269	120	56	46.6666666666667
1Z9O_A	T0160TS065_4_2	T0160	1.84	-0.8679	0.2587	120	47	39.1666666666667
1Z9O_A	T0160TS065_5_1	T0160	2.56	-1.8264	0.0269	120	56	46.6666666666667
1Z9O_A	T0160TS065_5_2	T0160	2.76	-1.4527	0.0807	120	46	38.3333333333333
1Z9O_A	T0160TS067_1	T0160	1.90	7.8882	7.8073	120	118	98.3333333333333
1Z9O_A	T0160TS070_1	T0160	1.93	7.5164	7.4592	120	122	101.666666666667
1Z9O_A	T0160TS070_2	T0160	2.54	-0.9176	0.2388	120	121	100.833333333333
1Z9O_A	T0160TS070_3	T0160	2.97	-1.8433	0.0254	120	121	100.833333333333
1Z9O_A	T0160TS070_4	T0160	2.41	-1.8211	0.0274	120	89	74.1666666666667
1Z9O_A	T0160TS070_5	T0160	1.94	-1.8832	0.0220	120	101	84.1666666666667
1Z9O_A	T0160TS071_1	T0160	1.76	7.5164	7.4592	120	122	101.666666666667
1Z9O_A	T0160TS071_2	T0160	2.96	-0.7424	0.3127	120	112	93.3333333333333
1Z9O_A	T0160TS071_3	T0160	3.03	1.7610	2.1326	120	107	89.1666666666667
1Z9O_A	T0160TS071_4	T0160	2.57	-0.7486	0.3098	120	103	85.8333333333333
1Z9O_A	T0160TS071_5	T0160	2.66	-0.8701	0.2577	120	114	95
1Z9O_A	T0160TS080_1	T0160	2.09	7.8249	7.7480	120	128	106.666666666667
1Z9O_A	T0160TS080_2	T0160	2.01	7.8249	7.7480	120	128	106.666666666667
1Z9O_A	T0160TS080_3	T0160	1.85	7.7221	7.6518	120	128	106.666666666667
1Z9O_A	T0160TS080_4	T0160	1.96	7.7221	7.6518	120	128	106.666666666667
1Z9O_A	T0160TS080_5	T0160	2.36	5.6650	5.7271	120	128	106.666666666667
1Z9O_A	T0160TS081_1	T0160	1.74	7.7221	7.6518	120	124	103.333333333333
1Z9O_A	T0160TS084_1	T0160	1.89	8.0306	7.9406	120	124	103.333333333333
1Z9O_A	T0160TS086_1	T0160	2.11	5.2608	5.3494	120	78	65
1Z9O_A	T0160TS086_2_1	T0160	2.11	5.2608	5.3494	120	78	65
1Z9O_A	T0160TS086_2_2	T0160	3.32	-1.7715	0.0324	120	19	15.8333333333333
1Z9O_A	T0160TS086_2_3	T0160	2.93	-1.1821	0.1478	120	17	14.1666666666667
1Z9O_A	T0160TS086_3_1	T0160	2.11	5.2608	5.3494	120	78	65
1Z9O_A	T0160TS086_3_2	T0160	3.52	-2.9761	0.0000	120	20	16.6666666666667
1Z9O_A	T0160TS086_4_1	T0160	2.17	5.7274	5.7854	120	81	67.5
1Z9O_A	T0160TS086_4_2	T0160	1.71	-1.1698	0.1515	120	21	17.5
1Z9O_A	T0160TS086_5_1	T0160	2.78	-1.3034	0.1146	120	101	84.1666666666667
1Z9O_A	T0160TS086_5_2	T0160	nan	-5.3769	-0.0000	120	18	15
1Z9O_A	T0160TS093_1	T0160	1.90	6.7964	6.7854	120	128	106.666666666667
1Z9O_A	T0160TS093_2	T0160	1.94	7.6192	7.5555	120	128	106.666666666667
1Z9O_A	T0160TS096_1	T0160	1.66	7.8249	7.7480	120	120	100
1Z9O_A	T0160TS098_1	T0160	1.86	6.9682	6.9462	120	84	70
1Z9O_A	T0160TS099_1	T0160	1.93	7.7221	7.6518	120	124	103.333333333333
1Z9O_A	T0160TS099_2	T0160	1.90	7.4936	7.4379	120	111	92.5
1Z9O_A	T0160TS099_3	T0160	1.96	7.1468	7.1133	120	93	77.5
1Z9O_A	T0160TS100_1	T0160	1.92	7.6192	7.5555	120	124	103.333333333333
1Z9O_A	T0160TS100_2	T0160	1.75	7.8249	7.7480	120	124	103.333333333333
1Z9O_A	T0160TS100_3	T0160	1.88	7.9278	7.8443	120	124	103.333333333333
1Z9O_A	T0160TS100_4	T0160	1.81	7.7221	7.6518	120	126	105
1Z9O_A	T0160TS100_5	T0160	2.00	7.8249	7.7480	120	124	103.333333333333
1Z9O_A	T0160TS105_1	T0160	1.95	7.4135	7.3629	120	119	99.1666666666667
1Z9O_A	T0160TS108_1	T0160	1.91	7.7221	7.6518	120	120	100
1Z9O_A	T0160TS110_1	T0160	1.90	7.9278	7.8443	120	124	103.333333333333
1Z9O_A	T0160TS110_2	T0160	1.86	7.8249	7.7480	120	124	103.333333333333
1Z9O_A	T0160TS110_3	T0160	1.92	7.8249	7.7480	120	124	103.333333333333
1Z9O_A	T0160TS112_1	T0160	1.87	7.2078	7.1704	120	122	101.666666666667
1Z9O_A	T0160TS112_2	T0160	1.96	7.7221	7.6518	120	122	101.666666666667
1Z9O_A	T0160TS131_1	T0160	2.06	7.9278	7.8443	120	128	106.666666666667
1Z9O_A	T0160TS131_1u	T0160	1.84	7.5565	7.4968	120	115	95.8333333333333
1Z9O_A	T0160TS132_1	T0160	2.00	6.9849	6.9618	120	87	72.5
1Z9O_A	T0160TS135_1	T0160	2.06	6.7151	6.7093	120	99	82.5
1Z9O_A	T0160TS135_2	T0160	2.62	-1.1088	0.1705	120	73	60.8333333333333
1Z9O_A	T0160TS135_3	T0160	2.39	-1.5679	0.0597	120	106	88.3333333333333
1Z9O_A	T0160TS135_4	T0160	1.97	-1.0406	0.1934	120	46	38.3333333333333
1Z9O_A	T0160TS135_5	T0160	2.40	-1.8875	0.0217	120	102	85
1Z9O_A	T0160TS136_1	T0160	1.74	7.7221	7.6518	120	123	102.5
1Z9O_A	T0160TS136_2	T0160	2.88	-0.8148	0.2809	120	128	106.666666666667
1Z9O_A	T0160TS136_3	T0160	2.84	-1.0205	0.2004	120	127	105.833333333333
1Z9O_A	T0160TS136_4	T0160	2.85	-1.0205	0.2004	120	127	105.833333333333
1Z9O_A	T0160TS138_1	T0160	1.68	7.6192	7.5555	120	128	106.666666666667
1Z9O_A	T0160TS138_2	T0160	1.71	7.3106	7.2667	120	128	106.666666666667
1Z9O_A	T0160TS138_3	T0160	1.63	7.5164	7.4592	120	128	106.666666666667
1Z9O_A	T0160TS138_4	T0160	1.86	6.8745	6.8585	120	107	89.1666666666667
1Z9O_A	T0160TS139_1	T0160	2.48	-1.7404	0.0358	120	128	106.666666666667
1Z9O_A	T0160TS139_2	T0160	2.10	-2.0490	0.0115	120	128	106.666666666667
1Z9O_A	T0160TS139_3	T0160	2.81	2.8880	3.1472	120	128	106.666666666667
1Z9O_A	T0160TS139_4	T0160	2.99	3.4022	3.6204	120	128	106.666666666667
1Z9O_A	T0160TS139_5	T0160	2.94	3.4022	3.6204	120	128	106.666666666667
1Z9O_A	T0160TS140_1	T0160	2.39	-0.5830	0.3889	120	76	63.3333333333333
1Z9O_A	T0160TS140_2	T0160	2.06	-1.4395	0.0834	120	76	63.3333333333333
1Z9O_A	T0160TS140_3	T0160	2.27	-1.7250	0.0376	120	76	63.3333333333333
1Z9O_A	T0160TS140_4	T0160	2.43	-1.2968	0.1162	120	76	63.3333333333333
1Z9O_A	T0160TS140_5	T0160	2.11	-1.4395	0.0834	120	76	63.3333333333333
1Z9O_A	T0160TS142_1	T0160	2.87	4.4308	4.5751	120	128	106.666666666667
1Z9O_A	T0160TS153_1	T0160	1.70	7.7221	7.6518	120	128	106.666666666667
1Z9O_A	T0160TS153_2	T0160	1.67	7.6192	7.5555	120	124	103.333333333333
1Z9O_A	T0160TS168_1	T0160	1.64	7.7847	7.7104	120	118	98.3333333333333
1Z9O_A	T0160TS168_2	T0160	1.71	7.7847	7.7104	120	118	98.3333333333333
1Z9O_A	T0160TS168_3	T0160	1.87	7.9917	7.9041	120	118	98.3333333333333
1Z9O_A	T0160TS168_4	T0160	1.64	7.6812	7.6135	120	118	98.3333333333333
1Z9O_A	T0160TS168_5	T0160	1.69	7.7847	7.7104	120	118	98.3333333333333
1Z9O_A	T0160TS169_1	T0160	1.69	7.7221	7.6518	120	124	103.333333333333
1Z9O_A	T0160TS169_2	T0160	1.61	7.6192	7.5555	120	122	101.666666666667
1Z9O_A	T0160TS169_3	T0160	1.67	7.5164	7.4592	120	124	103.333333333333
1Z9O_A	T0160TS169_4	T0160	1.73	7.8249	7.7480	120	124	103.333333333333
1Z9O_A	T0160TS169_5	T0160	1.71	7.8249	7.7480	120	124	103.333333333333
1Z9O_A	T0160TS170_1	T0160	1.69	7.6192	7.5555	120	128	106.666666666667
1Z9O_A	T0160TS180_1	T0160	1.97	7.8249	7.7480	120	128	106.666666666667
1Z9O_A	T0160TS183_1	T0160	1.93	7.6812	7.6135	120	118	98.3333333333333
1Z9O_A	T0160TS188_1	T0160	2.01	7.0021	6.9779	120	127	105.833333333333
1Z9O_A	T0160TS189_1	T0160	1.93	7.5164	7.4592	120	122	101.666666666667
1Z9O_A	T0160TS189_2	T0160	1.87	6.1204	6.1530	120	90	75
1Z9O_A	T0160TS194_1	T0160	1.74	7.7221	7.6518	120	124	103.333333333333
1Z9O_A	T0160TS194_2	T0160	1.97	6.1261	6.1583	120	76	63.3333333333333
1Z9O_A	T0160TS194_3	T0160	2.33	5.7792	5.8338	120	75	62.5
1Z9O_A	T0160TS194_4	T0160	1.99	6.0674	6.1034	120	75	62.5
1Z9O_A	T0160TS194_5	T0160	2.81	4.2286	4.3868	120	81	67.5
1Z9O_A	T0160TS195_1	T0160	1.93	7.6192	7.5555	120	123	102.5
1Z9O_A	T0160TS195_2	T0160	1.94	7.1959	7.1593	120	114	95
1Z9O_A	T0160TS195_3_1	T0160	1.46	2.2572	2.5742	120	30	25
1Z9O_A	T0160TS195_3_2	T0160	0.89	4.6501	4.7794	120	40	33.3333333333333
1Z9O_A	T0160TS195_3_3	T0160	3.27	-0.6375	0.3619	120	23	19.1666666666667
1Z9O_A	T0160TS195_4_1	T0160	3.03	-3.0666	0.0000	120	26	21.6666666666667
1Z9O_A	T0160TS195_4_2	T0160	0.94	4.7361	4.8597	120	41	34.1666666666667
1Z9O_A	T0160TS195_4_3	T0160	3.00	-0.7790	0.2964	120	29	24.1666666666667
1Z9O_A	T0160TS195_5	T0160	2.35	-0.8991	0.2461	120	117	97.5
1Z9O_A	T0160TS196_1	T0160	1.99	6.7838	6.7736	120	98	81.6666666666667
1Z9O_A	T0160TS196_2	T0160	1.95	6.7838	6.7736	120	98	81.6666666666667
1Z9O_A	T0160TS196_3	T0160	2.08	-1.1254	0.1652	120	42	35
1Z9O_A	T0160TS196_4	T0160	1.26	-0.9319	0.2332	120	15	12.5
1Z9O_A	T0160TS196_5	T0160	nan	-5.6062	-0.0000	120	15	12.5
1Z9O_A	T0160TS202_1	T0160	1.79	7.9278	7.8443	120	120	100
1Z9O_A	T0160TS202_1u	T0160	1.94	8.1335	8.0369	120	120	100
1Z9O_A	T0160TS202_2	T0160	1.94	8.1335	8.0369	120	120	100
1Z9O_A	T0160TS202_3	T0160	2.01	7.8249	7.7480	120	120	100
1Z9O_A	T0160TS202_4	T0160	1.95	7.7221	7.6518	120	120	100
1Z9O_A	T0160TS202_5	T0160	1.93	7.6192	7.5555	120	120	100
1Z9O_A	T0160TS207_1	T0160	1.74	7.7221	7.6518	120	124	103.333333333333
1Z9O_A	T0160TS207_2	T0160	1.72	7.6400	7.5749	120	117	97.5
1Z9O_A	T0160TS207_3	T0160	2.03	-0.8982	0.2464	120	31	25.8333333333333
1Z9O_A	T0160TS207_4	T0160	2.31	-1.3993	0.0919	120	15	12.5
1Z9O_A	T0160TS207_5	T0160	1.24	-2.3820	0.0022	120	24	20
1Z9O_A	T0160TS208_1	T0160	1.74	7.7221	7.6518	120	124	103.333333333333
1Z9O_A	T0160TS208_2	T0160	1.98	5.4123	5.4910	120	76	63.3333333333333
1Z9O_A	T0160TS208_3	T0160	2.33	5.7792	5.8338	120	75	62.5
1Z9O_A	T0160TS208_4	T0160	2.59	5.7792	5.8338	120	75	62.5
1Z9O_A	T0160TS208_5	T0160	2.42	0.1762	0.8516	120	55	45.8333333333333
1Z9O_A	T0160TS209_1	T0160	1.74	7.7221	7.6518	120	124	103.333333333333
1Z9O_A	T0160TS209_2	T0160	1.97	6.1261	6.1583	120	76	63.3333333333333
1Z9O_A	T0160TS209_3	T0160	1.99	6.0674	6.1034	120	75	62.5
1Z9O_A	T0160TS209_4	T0160	2.33	5.7792	5.8338	120	75	62.5
1Z9O_A	T0160TS209_5	T0160	2.54	0.4267	1.0328	120	96	80
1Z9O_A	T0160TS214_1	T0160	2.04	-1.3290	0.1082	120	124	103.333333333333
1Z9O_A	T0160TS221_1	T0160	1.74	7.7221	7.6518	120	123	102.5
1Z9O_A	T0160TS221_2	T0160	3.19	-0.6116	0.3746	120	85	70.8333333333333
1Z9O_A	T0160TS221_3	T0160	2.59	0.2147	0.8787	120	68	56.6666666666667
1Z9O_A	T0160TS221_4	T0160	2.65	-1.0455	0.1916	120	88	73.3333333333333
1Z9O_A	T0160TS221_5	T0160	2.31	-0.3005	0.5434	120	48	40
1Z9O_A	T0160TS222_1	T0160	1.82	7.6192	7.5555	120	124	103.333333333333
1Z9O_A	T0160TS222_2	T0160	2.45	-0.9173	0.2389	120	88	73.3333333333333
1Z9O_A	T0160TS222_4	T0160	2.49	-1.3020	0.1149	120	88	73.3333333333333
1Z9O_A	T0160TS223_1	T0160	1.81	7.7221	7.6518	120	124	103.333333333333
1Z9O_A	T0160TS224_1	T0160	1.81	7.5164	7.4592	120	128	106.666666666667
1Z9O_A	T0160TS226_1	T0160	1.74	7.7221	7.6518	120	124	103.333333333333
1Z9O_A	T0160TS226_2	T0160	1.74	7.7221	7.6518	120	124	103.333333333333
1Z9O_A	T0160TS226_3	T0160	1.63	7.7221	7.6518	120	126	105
1Z9O_A	T0160TS226_4	T0160	2.92	3.1300	3.3695	120	109	90.8333333333333
1Z9O_A	T0160TS226_5	T0160	3.19	2.7717	3.0409	120	113	94.1666666666667
1Z9O_A	T0160TS227_1	T0160	2.01	7.7847	7.7104	120	118	98.3333333333333
1Z9O_A	T0160TS228_1	T0160	1.78	7.8249	7.7480	120	124	103.333333333333
1Z9O_A	T0160TS228_2	T0160	2.25	7.7221	7.6518	120	128	106.666666666667
1Z9O_A	T0160TS229_1	T0160	1.74	7.7221	7.6518	120	123	102.5
1Z9O_A	T0160TS229_2	T0160	1.96	6.5298	6.5359	120	109	90.8333333333333
1Z9O_A	T0160TS229_3	T0160	2.12	6.6477	6.6462	120	100	83.3333333333333
1Z9O_A	T0160TS229_4	T0160	3.08	3.7485	3.9409	120	97	80.8333333333333
1Z9O_A	T0160TS229_5	T0160	2.58	3.8786	4.0616	120	80	66.6666666666667
1Z9O_A	T0160TS230_1	T0160	1.74	7.7221	7.6518	120	120	100
1Z9O_A	T0160TS230_2	T0160	1.74	7.7221	7.6518	120	123	102.5
1Z9O_A	T0160TS230_3	T0160	1.96	6.4201	6.4333	120	109	90.8333333333333
1Z9O_A	T0160TS230_4	T0160	1.91	6.9731	6.9508	120	97	80.8333333333333
1Z9O_A	T0160TS230_5	T0160	2.92	-0.3285	0.5270	120	98	81.6666666666667
1Z9O_A	T0160TS233_1	T0160	1.74	7.7221	7.6518	120	124	103.333333333333
1Z9O_A	T0160TS233_2	T0160	2.36	-0.8152	0.2807	120	99	82.5
1Z9O_A	T0160TS233_3	T0160	2.84	4.2416	4.3989	120	83	69.1666666666667
1Z9O_A	T0160TS233_4	T0160	2.18	6.7151	6.7093	120	99	82.5
1Z9O_A	T0160TS233_5	T0160	2.79	3.7750	3.9655	120	89	74.1666666666667
1Z9O_A	T0160TS234_1	T0160	1.99	7.8249	7.7480	120	123	102.5
1Z9O_A	T0160TS246_1	T0160	1.80	7.4135	7.3629	120	128	106.666666666667
1Z9O_A	T0160TS262_1	T0160	2.13	6.0644	6.1006	120	89	74.1666666666667
1Z9O_A	T0160TS264_1	T0160	1.92	7.8249	7.7480	120	125	104.166666666667
1Z9O_A	T0160TS265_1	T0160	1.68	7.8249	7.7480	120	128	106.666666666667
1Z9O_A	T0160TS267_1	T0160	2.36	6.6935	6.6891	120	128	106.666666666667
1Z9O_A	T0160TS267_2	T0160	2.18	7.8249	7.7480	120	128	106.666666666667
1Z9O_A	T0160TS267_3	T0160	2.80	5.9736	6.0156	120	128	106.666666666667
1Z9O_A	T0160TS267_4	T0160	1.97	7.5164	7.4592	120	128	106.666666666667
1Z9O_A	T0160TS267_5	T0160	2.39	5.8707	5.9194	120	128	106.666666666667
1Z9O_A	T0160TS270_1	T0160	2.32	6.7964	6.7854	120	128	106.666666666667
1Z9O_A	T0160TS282_1	T0160	1.96	7.8080	7.7322	120	116	96.6666666666667
1Z9O_A	T0160TS282_2	T0160	2.68	-0.4890	0.4376	120	109	90.8333333333333
1Z9O_A	T0160TS282_3	T0160	2.53	-0.5656	0.3977	120	90	75
1Z9O_A	T0160TS286_1	T0160	1.74	7.7221	7.6518	120	123	102.5
1Z9O_A	T0160TS288_1	T0160	1.94	7.7032	7.6341	120	116	96.6666666666667
1Z9O_A	T0160TS290_1	T0160	2.14	7.7221	7.6518	120	122	101.666666666667
1Z9O_A	T0160TS290_2	T0160	2.00	6.7645	6.7555	120	100	83.3333333333333
1Z9O_A	T0160TS290_3	T0160	2.24	6.5790	6.5820	120	110	91.6666666666667
1Z9O_A	T0160TS290_4	T0160	2.68	0.0515	0.7660	120	103	85.8333333333333
1Z9O_A	T0160TS290_5	T0160	2.39	-2.2475	0.0046	120	112	93.3333333333333
1Z9O_A	T0160TS291_1	T0160	1.92	7.6192	7.5555	120	123	102.5
1Z9O_A	T0160TS291_2	T0160	2.37	0.1261	0.8168	120	99	82.5
1Z9O_A	T0160TS291_3	T0160	2.90	-0.8396	0.2704	120	101	84.1666666666667
1Z9O_A	T0160TS291_4	T0160	3.05	3.4809	3.6931	120	95	79.1666666666667
1Z9O_A	T0160TS291_5	T0160	2.98	2.8746	3.1350	120	95	79.1666666666667
1Z9O_A	T0160TS300_1	T0160	2.75	-0.4328	0.4681	120	113	94.1666666666667
1Z9O_A	T0160TS300_2	T0160	2.32	-1.5353	0.0652	120	101	84.1666666666667
1Z9O_A	T0160TS300_3	T0160	2.70	-1.9461	0.0174	120	123	102.5
1Z9O_A	T0160TS300_4	T0160	2.40	-2.1341	0.0079	120	109	90.8333333333333
1Z9O_A	T0160TS300_5	T0160	2.88	0.7173	1.2559	120	109	90.8333333333333
1Z9O_A	T0160TS301_1	T0160	1.84	7.6192	7.5555	120	128	106.666666666667
1Z9O_A	T0160TS309_1	T0160	1.74	7.7221	7.6518	120	124	103.333333333333
1Z9O_A	T0160TS309_2	T0160	1.96	7.7221	7.6518	120	124	103.333333333333
1Z9O_A	T0160TS309_3	T0160	2.35	6.5164	6.5234	120	102	85
1Z9O_A	T0160TS309_4	T0160	2.14	6.5031	6.5110	120	104	86.6666666666667
1Z9O_A	T0160TS309_5	T0160	0.98	-2.7690	0.0002	120	119	99.1666666666667
1Z9O_A	T0160TS314_1	T0160	2.52	-0.9176	0.2388	120	128	106.666666666667
1Z9O_A	T0160TS314_2	T0160	2.87	-1.5347	0.0653	120	128	106.666666666667
1Z9O_A	T0160TS314_3	T0160	2.06	-2.1518	0.0073	120	128	106.666666666667
1Z9O_A	T0160TS314_4	T0160	2.31	-1.8433	0.0254	120	128	106.666666666667
1Z9O_A	T0160TS314_5	T0160	2.68	0.1109	0.8064	120	128	106.666666666667
1Z9O_A	T0160TS326_1	T0160	1.97	7.6812	7.6135	120	118	98.3333333333333
1Z9O_A	T0160TS329_1	T0160	2.03	8.0306	7.9406	120	124	103.333333333333
1Z9O_A	T0160TS334_1	T0160	2.06	7.7221	7.6518	120	128	106.666666666667
1Z9O_A	T0160TS344_1	T0160	1.91	7.1769	7.1415	120	91	75.8333333333333
1Z9O_A	T0160TS347_1	T0160	1.96	7.8249	7.7480	120	123	102.5
1Z9O_A	T0160TS351_1	T0160	1.95	6.5907	6.5929	120	128	106.666666666667
1Z9O_A	T0160TS359_1	T0160	1.88	7.7221	7.6518	120	124	103.333333333333
1Z9O_A	T0160TS362_1	T0160	1.80	7.7221	7.6518	120	125	104.166666666667
1Z9O_A	T0160TS362_2	T0160	2.22	-1.6258	0.0507	120	97	80.8333333333333
1Z9O_A	T0160TS362_3	T0160	2.51	-0.9878	0.2122	120	104	86.6666666666667
1Z9O_A	T0160TS362_4	T0160	2.72	2.8361	3.0998	120	93	77.5
1Z9O_A	T0160TS362_5	T0160	3.00	-0.7848	0.2938	120	116	96.6666666666667
1Z9O_A	T0160TS368_1	T0160	1.95	7.7221	7.6518	120	128	106.666666666667
1Z9O_A	T0160TS373_1	T0160	2.45	7.3106	7.2667	120	128	106.666666666667
1Z9O_A	T0160TS373_2	T0160	2.64	6.8992	6.8816	120	128	106.666666666667
1Z9O_A	T0160TS373_3	T0160	1.76	7.8249	7.7480	120	128	106.666666666667
1Z9O_A	T0160TS373_4	T0160	2.04	7.6192	7.5555	120	128	106.666666666667
1Z9O_A	T0160TS377_1	T0160	2.11	7.7221	7.6518	120	125	104.166666666667
1Z9O_A	T0160TS377_2	T0160	2.81	2.0651	2.4020	120	125	104.166666666667
1Z9O_A	T0160TS377_3	T0160	2.88	-0.5062	0.4285	120	125	104.166666666667
1Z9O_A	T0160TS377_4	T0160	2.84	-0.5062	0.4285	120	125	104.166666666667
1Z9O_A	T0160TS378_1	T0160	1.90	7.5164	7.4592	120	122	101.666666666667
1Z9O_A	T0160TS384_1	T0160	2.21	7.4135	7.3629	120	128	106.666666666667
1Z9O_A	T0160TS417_1	T0160	2.04	7.8249	7.7480	120	128	106.666666666667
1Z9O_A	T0160TS417_2	T0160	1.90	7.8249	7.7480	120	128	106.666666666667
1Z9O_A	T0160TS417_3	T0160	2.01	7.7221	7.6518	120	128	106.666666666667
1Z9O_A	T0160TS419_1	T0160	1.78	7.6192	7.5555	120	128	106.666666666667
1Z9O_A	T0160TS419_2	T0160	1.81	7.7221	7.6518	120	128	106.666666666667
1Z9O_A	T0160TS419_3	T0160	1.87	7.0021	6.9779	120	128	106.666666666667
1Z9O_A	T0160TS419_4	T0160	2.04	7.6192	7.5555	120	128	106.666666666667
1Z9O_A	T0160TS419_5	T0160	2.09	7.1049	7.0741	120	128	106.666666666667
1Z9O_A	T0160TS423_1	T0160	1.96	7.6192	7.5555	120	123	102.5
1Z9O_A	T0160TS424_1	T0160	1.99	5.6650	5.7271	120	128	106.666666666667
1Z9O_A	T0160TS425_1	T0160	2.04	7.7221	7.6518	120	128	106.666666666667
1Z9O_A	T0160TS427_1	T0160	1.97	7.7221	7.6518	120	128	106.666666666667
1Z9O_A	T0160TS427_2	T0160	2.07	7.8249	7.7480	120	128	106.666666666667
1Z9O_A	T0160TS437_1	T0160	1.84	7.8249	7.7480	120	128	106.666666666667
1Z9O_A	T0160TS440_1	T0160	no_data	no_data	no_data	120	no_data	no_data
1Z9O_A	T0160TS447_1	T0160	1.75	7.6192	7.5555	120	125	104.166666666667
1Z9O_A	T0160TS450_1	T0160	1.96	7.8249	7.7480	120	125	104.166666666667
1Z9O_A	T0160TS450_2u	T0160	1.74	7.7221	7.6518	120	123	102.5
1Z9O_A	T0160TS450_3u	T0160	1.74	7.7221	7.6518	120	123	102.5
1Z9O_A	T0160TS453_1	T0160	2.02	7.7221	7.6518	120	128	106.666666666667
1Z9O_A	T0160TS459_1	T0160	2.95	1.8594	2.2193	120	128	106.666666666667
1Z9O_A	T0160TS464_1	T0160	1.98	7.7221	7.6518	120	125	104.166666666667
1Z9O_A	T0160TS464_2	T0160	1.90	7.8249	7.7480	120	125	104.166666666667
1Z9O_A	T0160TS464_3	T0160	1.90	7.8249	7.7480	120	125	104.166666666667
1Z9O_A	T0160TS464_4	T0160	2.02	7.7221	7.6518	120	125	104.166666666667
1Z9O_A	T0160TS464_5	T0160	1.99	7.6192	7.5555	120	125	104.166666666667
1Z9O_A	T0160TS465_1	T0160	1.93	7.7221	7.6518	120	124	103.333333333333
1Z9O_A	T0160TS471_1	T0160	1.81	7.6192	7.5555	120	128	106.666666666667
1Z9O_A	T0160TS471_2	T0160	1.60	7.7221	7.6518	120	128	106.666666666667
1Z9O_A	T0160TS471_3	T0160	1.79	7.6192	7.5555	120	128	106.666666666667
1Z9O_A	T0160TS471_4	T0160	1.91	7.6192	7.5555	120	128	106.666666666667
1Z9O_A	T0160TS471_5	T0160	1.60	7.7221	7.6518	120	128	106.666666666667
1Z9O_A	T0160TS475_1	T0160	2.16	7.7221	7.6518	120	123	102.5
1Z9O_A	T0160TS513_1	T0160	2.50	-1.0147	0.2025	120	52	43.3333333333333
1Z9O_A	T0160TS516_1u	T0160	1.95	7.9278	7.8443	120	126	105
1Z9O_A	T0160TS517_1	T0160	1.97	7.5164	7.4592	120	124	103.333333333333
1Z9O_A	T0160TS531_1	T0160	2.27	-0.9176	0.2388	120	128	106.666666666667
1Z9O_A	T0160TS531_2	T0160	2.65	-0.9176	0.2388	120	128	106.666666666667
1Z9O_A	T0160TS531_3	T0160	2.68	-0.5062	0.4285	120	128	106.666666666667
1Z9O_A	T0160TS531_4	T0160	2.73	-0.5062	0.4285	120	128	106.666666666667
1Z9O_A	T0160TS531_5	T0160	2.54	-1.3290	0.1082	120	128	106.666666666667
1Z9O_A	T0160TS548_1	T0160	3.29	-2.1518	0.0073	120	128	106.666666666667
1Z9O_A	T0160TS548_2	T0160	2.44	-1.4319	0.0850	120	128	106.666666666667
1Z9O_A	T0160TS548_3	T0160	2.51	-1.8433	0.0254	120	128	106.666666666667
1Z9O_A	T0160TS548_4	T0160	1.84	-1.5347	0.0653	120	128	106.666666666667
1Z9O_A	T0160TS548_5	T0160	3.14	-2.5633	0.0007	120	128	106.666666666667
1Z9O_A	T0160TS582_1	T0160	nan	-3.4889	0.0000	120	128	106.666666666667
T0160	T0160AL025_1	T0160	1.74	7.6407	7.5756	125	122	97.6
T0160	T0160AL032_1	T0160	1.32	7.3314	7.2861	125	97	77.6
T0160	T0160AL044_1	T0160	1.86	7.4807	7.4258	125	123	98.4
T0160	T0160AL056_1	T0160	1.75	7.6815	7.6138	125	123	98.4
T0160	T0160AL078_1	T0160	1.77	7.7819	7.7078	125	123	98.4
T0160	T0160AL090_1	T0160	1.68	7.7847	7.7104	125	118	94.4
T0160	T0160AL144_1	T0160	1.67	7.7417	7.6701	125	122	97.6
T0160	T0160AL203_1	T0160	1.74	7.6407	7.5756	125	122	97.6
T0160	T0160AL203_2	T0160	1.74	7.6407	7.5756	125	122	97.6
T0160	T0160AL242_1	T0160	1.74	7.7219	7.6516	125	124	99.2
T0160	T0160AL391_1	T0160	1.16	7.2804	7.2384	125	85	68
T0160	T0160AL397_1	T0160	1.85	7.4807	7.4258	125	123	98.4
T0160	T0160AL400_1	T0160	1.99	7.5996	7.5371	125	121	96.8
T0160	T0160AL476_1	T0160	1.73	7.9437	7.8592	125	122	97.6
T0160	T0160AL524_1	T0160	1.91	7.3964	7.3469	125	121	96.8
T0160	T0160AL529_1	T0160	1.60	7.8427	7.7647	125	122	97.6
T0160	T0160AL537_1	T0160	1.65	7.9044	7.8225	125	121	96.8
T0160	T0160AL537_2	T0160	1.60	7.9278	7.8443	125	119	95.2
T0160	T0160DR020_1	T0160	no_data	no_data	no_data	125	no_data	no_data
T0160	T0160DR068_1	T0160	no_data	no_data	no_data	125	no_data	no_data
T0160	T0160DR355_1	T0160	no_data	no_data	no_data	125	no_data	no_data
T0160	T0160DR355_2	T0160	no_data	no_data	no_data	125	no_data	no_data
T0160	T0160DR355_4	T0160	no_data	no_data	no_data	125	no_data	no_data
T0160	T0160DR454_1	T0160	no_data	no_data	no_data	125	no_data	no_data
T0160	T0160DR454_2	T0160	no_data	no_data	no_data	125	no_data	no_data
T0160	T0160DR454_3	T0160	no_data	no_data	no_data	125	no_data	no_data
T0160	T0160RR020_1	T0160	no_data	no_data	no_data	125	no_data	no_data
T0160	T0160RR022_1	T0160	no_data	no_data	no_data	125	no_data	no_data
T0160	T0160RR517_1	T0160	no_data	no_data	no_data	125	no_data	no_data
T0160	T0160SS001_1	T0160	no_data	no_data	no_data	125	no_data	no_data
T0160	T0160SS007_1	T0160	no_data	no_data	no_data	125	no_data	no_data
T0160	T0160SS020_1	T0160	no_data	no_data	no_data	125	no_data	no_data
T0160	T0160SS023_1	T0160	no_data	no_data	no_data	125	no_data	no_data
T0160	T0160SS032_1	T0160	no_data	no_data	no_data	125	no_data	no_data
T0160	T0160SS041_1	T0160	no_data	no_data	no_data	125	no_data	no_data
T0160	T0160SS044_1	T0160	no_data	no_data	no_data	125	no_data	no_data
T0160	T0160SS054_1	T0160	no_data	no_data	no_data	125	no_data	no_data
T0160	T0160SS054_2	T0160	no_data	no_data	no_data	125	no_data	no_data
T0160	T0160SS054_3	T0160	no_data	no_data	no_data	125	no_data	no_data
T0160	T0160SS054_4	T0160	no_data	no_data	no_data	125	no_data	no_data
T0160	T0160SS055_1	T0160	no_data	no_data	no_data	125	no_data	no_data
T0160	T0160SS056_1	T0160	no_data	no_data	no_data	125	no_data	no_data
T0160	T0160SS067_1	T0160	no_data	no_data	no_data	125	no_data	no_data
T0160	T0160SS068_1	T0160	no_data	no_data	no_data	125	no_data	no_data
T0160	T0160SS069_1	T0160	no_data	no_data	no_data	125	no_data	no_data
T0160	T0160SS072_1	T0160	no_data	no_data	no_data	125	no_data	no_data
T0160	T0160SS100_1	T0160	no_data	no_data	no_data	125	no_data	no_data
T0160	T0160SS100_2	T0160	no_data	no_data	no_data	125	no_data	no_data
T0160	T0160SS108_1	T0160	no_data	no_data	no_data	125	no_data	no_data
T0160	T0160SS137_1	T0160	no_data	no_data	no_data	125	no_data	no_data
T0160	T0160SS254_1	T0160	no_data	no_data	no_data	125	no_data	no_data
T0160	T0160SS266_1	T0160	no_data	no_data	no_data	125	no_data	no_data
T0160	T0160SS270_1	T0160	no_data	no_data	no_data	125	no_data	no_data
T0160	T0160SS273_1	T0160	no_data	no_data	no_data	125	no_data	no_data
T0160	T0160SS356_1	T0160	no_data	no_data	no_data	125	no_data	no_data
T0160	T0160SS357_1	T0160	no_data	no_data	no_data	125	no_data	no_data
T0160	T0160SS389_1	T0160	no_data	no_data	no_data	125	no_data	no_data
T0160	T0160SS393_1	T0160	no_data	no_data	no_data	125	no_data	no_data
T0160	T0160SS393_2	T0160	no_data	no_data	no_data	125	no_data	no_data
T0160	T0160SS396_1	T0160	no_data	no_data	no_data	125	no_data	no_data
T0160	T0160SS396_2	T0160	no_data	no_data	no_data	125	no_data	no_data
T0160	T0160SS404_1	T0160	no_data	no_data	no_data	125	no_data	no_data
T0160	T0160SS420_1	T0160	no_data	no_data	no_data	125	no_data	no_data
T0160	T0160SS442_1	T0160	no_data	no_data	no_data	125	no_data	no_data
T0160	T0160SS449_1	T0160	no_data	no_data	no_data	125	no_data	no_data
T0160	T0160SS474_1	T0160	no_data	no_data	no_data	125	no_data	no_data
T0160	T0160SS531_1	T0160	no_data	no_data	no_data	125	no_data	no_data
T0160	T0160SS531_2	T0160	no_data	no_data	no_data	125	no_data	no_data
T0160	T0160SS531_3	T0160	no_data	no_data	no_data	125	no_data	no_data
T0160	T0160SS531_4	T0160	no_data	no_data	no_data	125	no_data	no_data
T0160	T0160SS531_5	T0160	no_data	no_data	no_data	125	no_data	no_data
T0160	T0160TS001_1	T0160	2.01	7.9605	7.8750	125	128	102.4
T0160	T0160TS002_1	T0160	2.26	7.3652	7.3177	125	128	102.4
T0160	T0160TS002_2	T0160	2.18	7.2660	7.2248	125	128	102.4
T0160	T0160TS002_3	T0160	1.91	7.4644	7.4106	125	128	102.4
T0160	T0160TS002_4	T0160	1.89	6.9683	6.9463	125	128	102.4
T0160	T0160TS002_5	T0160	2.18	7.6628	7.5963	125	128	102.4
T0160	T0160TS006_1	T0160	1.80	7.5636	7.5035	125	128	102.4
T0160	T0160TS007_1	T0160	1.75	8.0693	7.9768	125	120	96
T0160	T0160TS007_2	T0160	1.72	7.8028	7.7273	125	121	96.8
T0160	T0160TS007_3	T0160	1.57	7.9044	7.8225	125	121	96.8
T0160	T0160TS007_4	T0160	1.52	7.8028	7.7273	125	121	96.8
T0160	T0160TS007_5	T0160	1.70	7.9044	7.8225	125	121	96.8
T0160	T0160TS008_1	T0160	1.19	7.2804	7.2384	125	85	68
T0160	T0160TS008_2u	T0160	1.21	7.1489	7.1153	125	85	68
T0160	T0160TS008_3	T0160	2.74	-1.0062	0.2055	125	85	68
T0160	T0160TS010_1	T0160	1.60	7.9605	7.8750	125	128	102.4
T0160	T0160TS010_2	T0160	1.64	7.8613	7.7821	125	128	102.4
T0160	T0160TS010_3	T0160	1.69	7.9605	7.8750	125	128	102.4
T0160	T0160TS010_4	T0160	2.36	7.9605	7.8750	125	128	102.4
T0160	T0160TS010_5	T0160	1.88	8.0597	7.9678	125	128	102.4
T0160	T0160TS011_1	T0160	2.79	1.4119	1.8296	125	128	102.4
T0160	T0160TS012_1	T0160	1.91	7.5636	7.5035	125	128	102.4
T0160	T0160TS012_2	T0160	1.72	7.4644	7.4106	125	128	102.4
T0160	T0160TS012_3	T0160	1.96	7.5636	7.5035	125	128	102.4
T0160	T0160TS012_4	T0160	1.80	7.4644	7.4106	125	128	102.4
T0160	T0160TS012_5	T0160	1.80	7.4644	7.4106	125	128	102.4
T0160	T0160TS014_1	T0160	1.74	7.7219	7.6516	125	124	99.2
T0160	T0160TS014_2	T0160	1.66	7.6221	7.5582	125	124	99.2
T0160	T0160TS014_3	T0160	3.18	2.3444	2.6528	125	113	90.4
T0160	T0160TS014_4	T0160	2.95	-1.2321	0.1335	125	106	84.8
T0160	T0160TS014_5	T0160	2.55	-0.1756	0.6189	125	128	102.4
T0160	T0160TS016_1	T0160	1.99	7.6221	7.5582	125	124	99.2
T0160	T0160TS016_2	T0160	1.67	7.6221	7.5582	125	124	99.2
T0160	T0160TS016_3	T0160	1.61	7.7219	7.6516	125	124	99.2
T0160	T0160TS016_4	T0160	1.65	7.5223	7.4648	125	124	99.2
T0160	T0160TS016_5	T0160	1.99	7.6221	7.5582	125	124	99.2
T0160	T0160TS020_1	T0160	1.97	7.2660	7.2248	125	128	102.4
T0160	T0160TS021_1	T0160	2.81	-1.6639	0.0453	125	128	102.4
T0160	T0160TS024_1	T0160	2.28	7.6628	7.5963	125	128	102.4
T0160	T0160TS028_1	T0160	1.55	7.9215	7.8385	125	124	99.2
T0160	T0160TS028_2	T0160	1.81	7.5223	7.4648	125	124	99.2
T0160	T0160TS028_3	T0160	1.54	7.8217	7.7451	125	124	99.2
T0160	T0160TS028_4	T0160	1.53	7.9215	7.8385	125	124	99.2
T0160	T0160TS028_5	T0160	1.86	7.5223	7.4648	125	124	99.2
T0160	T0160TS029_1	T0160	1.67	7.4644	7.4106	125	128	102.4
T0160	T0160TS034_1	T0160	1.35	7.5163	7.4592	125	93	74.4
T0160	T0160TS035_1	T0160	1.58	7.3613	7.3140	125	95	76
T0160	T0160TS035_2	T0160	2.13	7.7621	7.6892	125	128	102.4
T0160	T0160TS035_3	T0160	2.14	5.2815	5.3688	125	128	102.4
T0160	T0160TS035_4	T0160	1.56	7.4211	7.3700	125	99	79.2
T0160	T0160TS035_5	T0160	1.48	7.4211	7.3700	125	99	79.2
T0160	T0160TS038_1	T0160	1.68	7.5581	7.4983	125	120	96
T0160	T0160TS038_2	T0160	1.80	7.7626	7.6897	125	120	96
T0160	T0160TS038_3	T0160	1.75	8.0693	7.9768	125	120	96
T0160	T0160TS038_4	T0160	1.70	7.9044	7.8225	125	121	96.8
T0160	T0160TS038_5	T0160	1.72	7.8028	7.7273	125	121	96.8
T0160	T0160TS039_1	T0160	1.74	7.7219	7.6516	125	124	99.2
T0160	T0160TS039_2	T0160	1.66	7.6221	7.5582	125	124	99.2
T0160	T0160TS039_3	T0160	1.74	7.7219	7.6516	125	124	99.2
T0160	T0160TS039_4	T0160	1.73	7.6815	7.6138	125	123	98.4
T0160	T0160TS039_5	T0160	1.78	7.6221	7.5582	125	124	99.2
T0160	T0160TS040_1	T0160	1.78	7.7219	7.6516	125	124	99.2
T0160	T0160TS040_2	T0160	1.59	7.9215	7.8385	125	124	99.2
T0160	T0160TS040_3	T0160	1.98	7.4225	7.3714	125	124	99.2
T0160	T0160TS040_4	T0160	2.13	7.5397	7.4811	125	122	97.6
T0160	T0160TS040_5	T0160	2.15	7.5996	7.5371	125	121	96.8
T0160	T0160TS041_1	T0160	1.83	7.8613	7.7821	125	128	102.4
T0160	T0160TS045_1	T0160	1.70	8.0213	7.9319	125	124	99.2
T0160	T0160TS045_2	T0160	1.70	8.0213	7.9319	125	124	99.2
T0160	T0160TS045_3	T0160	1.73	7.9215	7.8385	125	124	99.2
T0160	T0160TS045_4	T0160	1.73	7.6815	7.6138	125	123	98.4
T0160	T0160TS045_5	T0160	1.78	7.6221	7.5582	125	124	99.2
T0160	T0160TS046_1	T0160	1.95	7.6628	7.5963	125	126	100.8
T0160	T0160TS046_2	T0160	2.98	2.6854	2.9622	125	106	84.8
T0160	T0160TS046_3	T0160	2.49	-0.7533	0.3078	125	113	90.4
T0160	T0160TS046_4	T0160	2.78	4.3978	4.5444	125	96	76.8
T0160	T0160TS046_5	T0160	2.33	-2.0423	0.0119	125	116	92.8
T0160	T0160TS047_1	T0160	1.73	7.4644	7.4106	125	128	102.4
T0160	T0160TS050_1	T0160	2.41	7.3652	7.3177	125	128	102.4
T0160	T0160TS050_2	T0160	3.01	2.9003	3.1585	125	128	102.4
T0160	T0160TS050_3	T0160	2.91	2.2057	2.5279	125	128	102.4
T0160	T0160TS050_4	T0160	2.73	-1.1678	0.1521	125	128	102.4
T0160	T0160TS050_5	T0160	2.55	-0.8701	0.2577	125	128	102.4
T0160	T0160TS051_1	T0160	2.49	-0.5830	0.3889	125	76	60.8
T0160	T0160TS051_2	T0160	2.78	-1.1540	0.1563	125	76	60.8
T0160	T0160TS051_3	T0160	2.92	-0.2975	0.5451	125	76	60.8
T0160	T0160TS051_4	T0160	2.44	-1.0113	0.2037	125	76	60.8
T0160	T0160TS051_5	T0160	1.86	-1.5823	0.0574	125	76	60.8
T0160	T0160TS052_1	T0160	1.98	-1.3662	0.0994	125	128	102.4
T0160	T0160TS052_2	T0160	1.84	-1.9615	0.0164	125	128	102.4
T0160	T0160TS052_3	T0160	3.04	3.0987	3.3406	125	128	102.4
T0160	T0160TS052_4	T0160	2.96	3.1979	3.4320	125	128	102.4
T0160	T0160TS052_5	T0160	3.07	2.8010	3.0677	125	128	102.4
T0160	T0160TS053_1	T0160	1.56	7.6628	7.5963	125	128	102.4
T0160	T0160TS053_2	T0160	1.78	7.4644	7.4106	125	128	102.4
T0160	T0160TS053_3	T0160	1.82	7.2660	7.2248	125	128	102.4
T0160	T0160TS053_4	T0160	1.72	7.4303	7.3787	125	107	85.6
T0160	T0160TS065_1	T0160	1.75	7.9278	7.8443	125	119	95.2
T0160	T0160TS065_2_1	T0160	2.37	-2.0049	0.0138	125	56	44.8
T0160	T0160TS065_2_2	T0160	1.05	-2.4747	0.0013	125	45	36
T0160	T0160TS065_2_3	T0160	2.67	-0.7414	0.3131	125	11	8.8
T0160	T0160TS065_3_1	T0160	2.37	-2.0049	0.0138	125	56	44.8
T0160	T0160TS065_3_2	T0160	1.05	-2.4747	0.0013	125	45	36
T0160	T0160TS065_4_1	T0160	2.37	-2.0049	0.0138	125	56	44.8
T0160	T0160TS065_4_2	T0160	2.38	-1.0707	0.1831	125	47	37.6
T0160	T0160TS065_5_1	T0160	2.37	-2.0049	0.0138	125	56	44.8
T0160	T0160TS065_5_2	T0160	2.11	-1.6587	0.0461	125	46	36.8
T0160	T0160TS067_1	T0160	1.85	7.7847	7.7104	125	118	94.4
T0160	T0160TS070_1	T0160	1.74	7.6407	7.5756	125	122	97.6
T0160	T0160TS070_2	T0160	2.39	-0.9355	0.2318	125	121	96.8
T0160	T0160TS070_3	T0160	2.13	-1.6467	0.0477	125	121	96.8
T0160	T0160TS070_4	T0160	2.38	-1.8211	0.0274	125	89	71.2
T0160	T0160TS070_5	T0160	3.07	-0.7236	0.3212	125	101	80.8
T0160	T0160TS071_1	T0160	1.78	7.7417	7.6701	125	122	97.6
T0160	T0160TS071_2	T0160	2.80	-1.0649	0.1850	125	112	89.6
T0160	T0160TS071_3	T0160	2.93	2.0944	2.4282	125	107	85.6
T0160	T0160TS071_4	T0160	2.74	-0.6343	0.3634	125	103	82.4
T0160	T0160TS071_5	T0160	2.62	-1.7192	0.0383	125	114	91.2
T0160	T0160TS080_1	T0160	1.72	7.5636	7.5035	125	128	102.4
T0160	T0160TS080_2	T0160	2.13	7.5636	7.5035	125	128	102.4
T0160	T0160TS080_3	T0160	1.51	7.7621	7.6892	125	128	102.4
T0160	T0160TS080_4	T0160	1.88	7.4644	7.4106	125	128	102.4
T0160	T0160TS080_5	T0160	2.61	5.4800	5.5542	125	128	102.4
T0160	T0160TS081_1	T0160	1.66	7.6221	7.5582	125	124	99.2
T0160	T0160TS084_1	T0160	1.78	7.7219	7.6516	125	124	99.2
T0160	T0160TS086_1	T0160	2.47	4.5604	4.6959	125	78	62.4
T0160	T0160TS086_2_1	T0160	2.47	4.5604	4.6959	125	78	62.4
T0160	T0160TS086_2_2	T0160	2.48	-0.5917	0.3845	125	19	15.2
T0160	T0160TS086_2_3	T0160	nan	-5.4478	-0.0000	125	17	13.6
T0160	T0160TS086_3_1	T0160	2.47	4.5604	4.6959	125	78	62.4
T0160	T0160TS086_3_2	T0160	3.50	-2.5973	0.0006	125	20	16
T0160	T0160TS086_4_1	T0160	2.46	4.7736	4.8946	125	81	64.8
T0160	T0160TS086_4_2	T0160	3.50	-2.6319	0.0004	125	21	16.8
T0160	T0160TS086_5_1	T0160	2.91	-0.4917	0.4362	125	101	80.8
T0160	T0160TS086_5_2	T0160	nan	-5.3769	-0.0000	125	18	14.4
T0160	T0160TS093_1	T0160	1.81	7.1667	7.1320	125	128	102.4
T0160	T0160TS093_2	T0160	1.52	7.2660	7.2248	125	128	102.4
T0160	T0160TS096_1	T0160	1.55	7.9670	7.8811	125	120	96
T0160	T0160TS098_1	T0160	1.19	7.2335	7.1945	125	84	67.2
T0160	T0160TS099_1	T0160	1.62	7.6221	7.5582	125	124	99.2
T0160	T0160TS099_2	T0160	1.27	7.8182	7.7418	125	111	88.8
T0160	T0160TS099_3	T0160	1.34	7.3931	7.3439	125	93	74.4
T0160	T0160TS100_1	T0160	1.90	7.8217	7.7451	125	124	99.2
T0160	T0160TS100_2	T0160	2.04	7.5223	7.4648	125	124	99.2
T0160	T0160TS100_3	T0160	1.52	8.0213	7.9319	125	124	99.2
T0160	T0160TS100_4	T0160	1.88	7.7621	7.6892	125	126	100.8
T0160	T0160TS100_5	T0160	2.07	7.6221	7.5582	125	124	99.2
T0160	T0160TS105_1	T0160	1.59	8.0306	7.9406	125	119	95.2
T0160	T0160TS108_1	T0160	1.61	7.9670	7.8811	125	120	96
T0160	T0160TS110_1	T0160	1.66	7.7219	7.6516	125	124	99.2
T0160	T0160TS110_2	T0160	1.56	7.7219	7.6516	125	124	99.2
T0160	T0160TS110_3	T0160	1.72	7.6221	7.5582	125	124	99.2
T0160	T0160TS112_1	T0160	2.09	7.4387	7.3865	125	122	97.6
T0160	T0160TS112_2	T0160	1.67	7.7417	7.6701	125	122	97.6
T0160	T0160TS131_1	T0160	1.74	7.8613	7.7821	125	128	102.4
T0160	T0160TS131_1u	T0160	1.39	7.8729	7.7930	125	115	92
T0160	T0160TS132_1	T0160	1.28	7.3728	7.3249	125	87	69.6
T0160	T0160TS135_1	T0160	1.41	7.3034	7.2599	125	99	79.2
T0160	T0160TS135_2	T0160	2.56	-1.2558	0.1270	125	73	58.4
T0160	T0160TS135_3	T0160	2.52	-1.4559	0.0801	125	106	84.8
T0160	T0160TS135_4	T0160	nan	-4.3373	-0.0000	125	46	36.8
T0160	T0160TS135_5	T0160	3.13	-1.5421	0.0640	125	102	81.6
T0160	T0160TS136_1	T0160	1.74	7.6815	7.6138	125	123	98.4
T0160	T0160TS136_2	T0160	2.64	-0.3740	0.5009	125	128	102.4
T0160	T0160TS136_3	T0160	2.70	-0.9693	0.2190	125	127	101.6
T0160	T0160TS136_4	T0160	3.07	-0.9693	0.2190	125	127	101.6
T0160	T0160TS138_1	T0160	1.56	7.6628	7.5963	125	128	102.4
T0160	T0160TS138_2	T0160	1.78	7.4644	7.4106	125	128	102.4
T0160	T0160TS138_3	T0160	1.82	7.2660	7.2248	125	128	102.4
T0160	T0160TS138_4	T0160	1.72	7.4303	7.3787	125	107	85.6
T0160	T0160TS139_1	T0160	1.98	-1.3662	0.0994	125	128	102.4
T0160	T0160TS139_2	T0160	1.84	-1.9615	0.0164	125	128	102.4
T0160	T0160TS139_3	T0160	3.04	3.0987	3.3406	125	128	102.4
T0160	T0160TS139_4	T0160	2.96	3.1979	3.4320	125	128	102.4
T0160	T0160TS139_5	T0160	3.07	2.8010	3.0677	125	128	102.4
T0160	T0160TS140_1	T0160	2.49	-0.5830	0.3889	125	76	60.8
T0160	T0160TS140_2	T0160	2.78	-1.1540	0.1563	125	76	60.8
T0160	T0160TS140_3	T0160	2.92	-0.2975	0.5451	125	76	60.8
T0160	T0160TS140_4	T0160	2.44	-1.0113	0.2037	125	76	60.8
T0160	T0160TS140_5	T0160	1.86	-1.5823	0.0574	125	76	60.8
T0160	T0160TS142_1	T0160	2.96	4.3886	4.5358	125	128	102.4
T0160	T0160TS153_1	T0160	1.64	7.5636	7.5035	125	128	102.4
T0160	T0160TS153_2	T0160	1.74	7.7219	7.6516	125	124	99.2
T0160	T0160TS168_1	T0160	1.39	8.0952	8.0010	125	118	94.4
T0160	T0160TS168_2	T0160	1.40	8.0952	8.0010	125	118	94.4
T0160	T0160TS168_3	T0160	1.51	7.9917	7.9041	125	118	94.4
T0160	T0160TS168_4	T0160	1.59	7.7847	7.7104	125	118	94.4
T0160	T0160TS168_5	T0160	1.44	7.9917	7.9041	125	118	94.4
T0160	T0160TS169_1	T0160	1.95	7.7219	7.6516	125	124	99.2
T0160	T0160TS169_2	T0160	1.51	7.5397	7.4811	125	122	97.6
T0160	T0160TS169_3	T0160	1.81	7.4225	7.3714	125	124	99.2
T0160	T0160TS169_4	T0160	1.77	7.3227	7.2780	125	124	99.2
T0160	T0160TS169_5	T0160	2.05	7.4225	7.3714	125	124	99.2
T0160	T0160TS170_1	T0160	2.14	7.5636	7.5035	125	128	102.4
T0160	T0160TS180_1	T0160	1.63	7.8613	7.7821	125	128	102.4
T0160	T0160TS183_1	T0160	1.74	8.0952	8.0010	125	118	94.4
T0160	T0160TS188_1	T0160	1.82	7.3652	7.3177	125	127	101.6
T0160	T0160TS189_1	T0160	1.74	7.6407	7.5756	125	122	97.6
T0160	T0160TS189_2	T0160	2.22	5.4896	5.5632	125	90	72
T0160	T0160TS194_1	T0160	1.74	7.7219	7.6516	125	124	99.2
T0160	T0160TS194_2	T0160	2.22	4.9841	5.0911	125	76	60.8
T0160	T0160TS194_3	T0160	2.43	5.2026	5.2951	125	75	60
T0160	T0160TS194_4	T0160	2.17	5.2026	5.2951	125	75	60
T0160	T0160TS194_5	T0160	2.93	4.0923	4.2601	125	81	64.8
T0160	T0160TS195_1	T0160	1.73	7.6815	7.6138	125	123	98.4
T0160	T0160TS195_2	T0160	1.71	7.6204	7.5566	125	114	91.2
T0160	T0160TS195_3_1	T0160	1.49	2.8204	3.0854	125	30	24
T0160	T0160TS195_3_2	T0160	0.79	4.6501	4.7794	125	40	32
T0160	T0160TS195_3_3	T0160	2.32	-0.6375	0.3619	125	23	18.4
T0160	T0160TS195_4_1	T0160	nan	-4.9427	-0.0000	125	26	20.8
T0160	T0160TS195_4_2	T0160	0.83	4.7361	4.8597	125	41	32.8
T0160	T0160TS195_4_3	T0160	3.25	-0.7790	0.2964	125	29	23.2
T0160	T0160TS195_5	T0160	2.34	-0.6908	0.3364	125	117	93.6
T0160	T0160TS196_1	T0160	1.32	7.2579	7.2173	125	98	78.4
T0160	T0160TS196_2	T0160	1.43	7.3764	7.3282	125	98	78.4
T0160	T0160TS196_3	T0160	2.15	0.1959	0.8655	125	42	33.6
T0160	T0160TS196_4	T0160	1.65	0.9379	1.4327	125	15	12
T0160	T0160TS196_5	T0160	1.41	0.4704	1.0656	125	15	12
T0160	T0160TS202_1	T0160	1.88	7.8648	7.7854	125	120	96
T0160	T0160TS202_1u	T0160	1.63	8.4782	8.3596	125	120	96
T0160	T0160TS202_2	T0160	1.63	8.4782	8.3596	125	120	96
T0160	T0160TS202_3	T0160	1.79	6.3314	6.3504	125	120	96
T0160	T0160TS202_4	T0160	1.60	8.0693	7.9768	125	120	96
T0160	T0160TS202_5	T0160	1.75	7.8648	7.7854	125	120	96
T0160	T0160TS207_1	T0160	1.74	7.7219	7.6516	125	124	99.2
T0160	T0160TS207_2	T0160	1.45	7.9524	7.8674	125	117	93.6
T0160	T0160TS207_3	T0160	0.70	-2.2730	0.0040	125	31	24.8
T0160	T0160TS207_4	T0160	2.34	-1.3993	0.0919	125	15	12
T0160	T0160TS207_5	T0160	2.24	-1.7189	0.0383	125	24	19.2
T0160	T0160TS208_1	T0160	1.74	7.7219	7.6516	125	124	99.2
T0160	T0160TS208_2	T0160	2.39	4.5559	4.6916	125	76	60.8
T0160	T0160TS208_3	T0160	2.43	5.2026	5.2951	125	75	60
T0160	T0160TS208_4	T0160	2.78	5.0585	5.1605	125	75	60
T0160	T0160TS208_5	T0160	1.78	0.3570	0.9813	125	55	44
T0160	T0160TS209_1	T0160	1.74	7.7219	7.6516	125	124	99.2
T0160	T0160TS209_2	T0160	2.22	4.9841	5.0911	125	76	60.8
T0160	T0160TS209_3	T0160	2.17	5.2026	5.2951	125	75	60
T0160	T0160TS209_4	T0160	2.43	5.2026	5.2951	125	75	60
T0160	T0160TS209_5	T0160	2.62	4.1571	4.3204	125	96	76.8
T0160	T0160TS214_1	T0160	2.92	-1.3603	0.1008	125	124	99.2
T0160	T0160TS221_1	T0160	1.74	7.6815	7.6138	125	123	98.4
T0160	T0160TS221_2	T0160	2.60	-0.6116	0.3746	125	85	68
T0160	T0160TS221_3	T0160	2.88	0.0598	0.7716	125	68	54.4
T0160	T0160TS221_4	T0160	2.80	3.4429	3.6580	125	88	70.4
T0160	T0160TS221_5	T0160	2.64	-1.4990	0.0718	125	48	38.4
T0160	T0160TS222_1	T0160	1.78	7.6221	7.5582	125	124	99.2
T0160	T0160TS222_2	T0160	2.81	-0.6608	0.3507	125	88	70.4
T0160	T0160TS222_4	T0160	2.54	-1.4302	0.0853	125	88	70.4
T0160	T0160TS223_1	T0160	1.78	7.6221	7.5582	125	124	99.2
T0160	T0160TS224_1	T0160	1.78	7.5636	7.5035	125	128	102.4
T0160	T0160TS226_1	T0160	1.74	7.7219	7.6516	125	124	99.2
T0160	T0160TS226_2	T0160	1.66	7.6221	7.5582	125	124	99.2
T0160	T0160TS226_3	T0160	1.85	7.4644	7.4106	125	126	100.8
T0160	T0160TS226_4	T0160	2.99	2.9107	3.1681	125	109	87.2
T0160	T0160TS226_5	T0160	3.18	2.3444	2.6528	125	113	90.4
T0160	T0160TS227_1	T0160	1.62	7.8882	7.8073	125	118	94.4
T0160	T0160TS228_1	T0160	1.79	7.8217	7.7451	125	124	99.2
T0160	T0160TS228_2	T0160	2.14	7.6628	7.5963	125	128	102.4
T0160	T0160TS229_1	T0160	1.71	7.7819	7.7078	125	123	98.4
T0160	T0160TS229_2	T0160	2.31	6.0911	6.1255	125	109	87.2
T0160	T0160TS229_3	T0160	2.47	5.9469	5.9907	125	100	80
T0160	T0160TS229_4	T0160	3.10	4.3457	4.4958	125	97	77.6
T0160	T0160TS229_5	T0160	2.69	3.7411	3.9340	125	80	64
T0160	T0160TS230_1	T0160	1.75	8.0693	7.9768	125	120	96
T0160	T0160TS230_2	T0160	1.71	7.7819	7.7078	125	123	98.4
T0160	T0160TS230_3	T0160	2.31	5.9814	6.0230	125	109	87.2
T0160	T0160TS230_4	T0160	2.31	6.4954	6.5037	125	97	77.6
T0160	T0160TS230_5	T0160	2.96	-0.9212	0.2374	125	98	78.4
T0160	T0160TS233_1	T0160	1.74	7.7219	7.6516	125	124	99.2
T0160	T0160TS233_2	T0160	2.46	-0.8152	0.2807	125	99	79.2
T0160	T0160TS233_3	T0160	2.77	0.3601	0.9836	125	83	66.4
T0160	T0160TS233_4	T0160	2.23	6.2444	6.2690	125	99	79.2
T0160	T0160TS233_5	T0160	2.80	3.7750	3.9655	125	89	71.2
T0160	T0160TS234_1	T0160	1.72	7.6815	7.6138	125	123	98.4
T0160	T0160TS246_1	T0160	1.88	7.2660	7.2248	125	128	102.4
T0160	T0160TS262_1	T0160	2.12	5.9372	5.9816	125	89	71.2
T0160	T0160TS264_1	T0160	1.95	7.5636	7.5035	125	125	100
T0160	T0160TS265_1	T0160	1.68	7.6628	7.5963	125	128	102.4
T0160	T0160TS267_1	T0160	2.12	7.1667	7.1320	125	128	102.4
T0160	T0160TS267_2	T0160	2.06	7.6628	7.5963	125	128	102.4
T0160	T0160TS267_3	T0160	2.72	6.0753	6.1108	125	128	102.4
T0160	T0160TS267_4	T0160	2.13	7.6628	7.5963	125	128	102.4
T0160	T0160TS267_5	T0160	2.77	6.2738	6.2964	125	128	102.4
T0160	T0160TS270_1	T0160	2.13	6.5714	6.5749	125	128	102.4
T0160	T0160TS282_1	T0160	1.59	7.9128	7.8303	125	116	92.8
T0160	T0160TS282_2	T0160	2.81	-0.8181	0.2795	125	109	87.2
T0160	T0160TS282_3	T0160	2.91	-0.3133	0.5359	125	90	72
T0160	T0160TS286_1	T0160	1.74	7.6815	7.6138	125	123	98.4
T0160	T0160TS288_1	T0160	1.58	8.0176	7.9284	125	116	92.8
T0160	T0160TS290_1	T0160	1.67	7.7417	7.6701	125	122	97.6
T0160	T0160TS290_2	T0160	2.26	6.2973	6.3184	125	100	80
T0160	T0160TS290_3	T0160	2.45	5.7075	5.7669	125	110	88
T0160	T0160TS290_4	T0160	2.37	-1.0916	0.1761	125	103	82.4
T0160	T0160TS290_5	T0160	2.73	-2.0325	0.0123	125	112	89.6
T0160	T0160TS291_1	T0160	1.65	7.7819	7.7078	125	123	98.4
T0160	T0160TS291_2	T0160	2.27	0.1261	0.8168	125	99	79.2
T0160	T0160TS291_3	T0160	2.80	-0.8396	0.2704	125	101	80.8
T0160	T0160TS291_4	T0160	2.84	3.2383	3.4692	125	95	76
T0160	T0160TS291_5	T0160	3.22	2.6320	2.9135	125	95	76
T0160	T0160TS300_1	T0160	2.73	0.1013	0.7998	125	113	90.4
T0160	T0160TS300_2	T0160	2.09	-1.7672	0.0328	125	101	80.8
T0160	T0160TS300_3	T0160	2.53	-1.2539	0.1275	125	123	98.4
T0160	T0160TS300_4	T0160	2.50	-0.4890	0.4376	125	109	87.2
T0160	T0160TS300_5	T0160	2.67	-0.8181	0.2795	125	109	87.2
T0160	T0160TS301_1	T0160	1.76	7.4644	7.4106	125	128	102.4
T0160	T0160TS309_1	T0160	1.74	7.7219	7.6516	125	124	99.2
T0160	T0160TS309_2	T0160	1.59	7.7219	7.6516	125	124	99.2
T0160	T0160TS309_3	T0160	2.29	5.9408	5.9850	125	102	81.6
T0160	T0160TS309_4	T0160	2.53	6.0491	6.0863	125	104	83.2
T0160	T0160TS309_5	T0160	2.75	-2.1518	0.0073	125	119	95.2
T0160	T0160TS314_1	T0160	2.67	-0.5725	0.3942	125	128	102.4
T0160	T0160TS314_2	T0160	2.76	-0.1756	0.6189	125	128	102.4
T0160	T0160TS314_3	T0160	2.30	-1.8623	0.0237	125	128	102.4
T0160	T0160TS314_4	T0160	2.13	-1.2670	0.1240	125	128	102.4
T0160	T0160TS314_5	T0160	2.80	-1.5647	0.0602	125	128	102.4
T0160	T0160TS326_1	T0160	1.55	7.8882	7.8073	125	118	94.4
T0160	T0160TS329_1	T0160	1.68	7.9215	7.8385	125	124	99.2
T0160	T0160TS334_1	T0160	1.86	7.5636	7.5035	125	128	102.4
T0160	T0160TS344_1	T0160	1.19	7.4271	7.3757	125	91	72.8
T0160	T0160TS347_1	T0160	1.74	7.6815	7.6138	125	123	98.4
T0160	T0160TS351_1	T0160	2.67	6.1745	6.2036	125	128	102.4
T0160	T0160TS359_1	T0160	1.71	7.7219	7.6516	125	124	99.2
T0160	T0160TS362_1	T0160	1.85	7.3652	7.3177	125	125	100
T0160	T0160TS362_2	T0160	2.32	-0.0732	0.6837	125	97	77.6
T0160	T0160TS362_3	T0160	2.73	-0.7608	0.3044	125	104	83.2
T0160	T0160TS362_4	T0160	2.82	2.4666	2.7632	125	93	74.4
T0160	T0160TS362_5	T0160	2.85	-0.4705	0.4476	125	116	92.8
T0160	T0160TS368_1	T0160	1.57	7.3652	7.3177	125	128	102.4
T0160	T0160TS373_1	T0160	2.14	7.3652	7.3177	125	128	102.4
T0160	T0160TS373_2	T0160	2.30	7.3652	7.3177	125	128	102.4
T0160	T0160TS373_3	T0160	1.81	8.0597	7.9678	125	128	102.4
T0160	T0160TS373_4	T0160	1.77	7.5636	7.5035	125	128	102.4
T0160	T0160TS377_1	T0160	2.00	7.5636	7.5035	125	125	100
T0160	T0160TS377_2	T0160	2.67	-0.6717	0.3455	125	125	100
T0160	T0160TS377_3	T0160	2.76	-0.4732	0.4461	125	125	100
T0160	T0160TS377_4	T0160	2.57	-1.4654	0.0782	125	125	100
T0160	T0160TS378_1	T0160	1.68	7.4387	7.3865	125	122	97.6
T0160	T0160TS384_1	T0160	2.11	7.3652	7.3177	125	128	102.4
T0160	T0160TS417_1	T0160	1.73	7.5636	7.5035	125	128	102.4
T0160	T0160TS417_2	T0160	1.73	7.5636	7.5035	125	128	102.4
T0160	T0160TS417_3	T0160	1.67	7.4644	7.4106	125	128	102.4
T0160	T0160TS419_1	T0160	1.99	7.4644	7.4106	125	128	102.4
T0160	T0160TS419_2	T0160	1.98	7.4644	7.4106	125	128	102.4
T0160	T0160TS419_3	T0160	2.38	7.1667	7.1320	125	128	102.4
T0160	T0160TS419_4	T0160	1.82	7.1667	7.1320	125	128	102.4
T0160	T0160TS419_5	T0160	2.36	7.1667	7.1320	125	128	102.4
T0160	T0160TS423_1	T0160	1.69	7.5811	7.5198	125	123	98.4
T0160	T0160TS424_1	T0160	2.42	5.9761	6.0180	125	128	102.4
T0160	T0160TS425_1	T0160	1.71	7.6628	7.5963	125	128	102.4
T0160	T0160TS427_1	T0160	1.86	7.5636	7.5035	125	128	102.4
T0160	T0160TS427_2	T0160	2.45	7.6628	7.5963	125	128	102.4
T0160	T0160TS437_1	T0160	1.81	7.8613	7.7821	125	128	102.4
T0160	T0160TS440_1	T0160	no_data	no_data	no_data	125	no_data	no_data
T0160	T0160TS447_1	T0160	1.63	7.2660	7.2248	125	125	100
T0160	T0160TS450_1	T0160	1.66	7.5636	7.5035	125	125	100
T0160	T0160TS450_2u	T0160	1.74	7.6815	7.6138	125	123	98.4
T0160	T0160TS450_3u	T0160	1.74	7.6815	7.6138	125	123	98.4
T0160	T0160TS453_1	T0160	1.70	7.4644	7.4106	125	128	102.4
T0160	T0160TS459_1	T0160	2.80	1.8088	2.1747	125	128	102.4
T0160	T0160TS464_1	T0160	1.76	7.5636	7.5035	125	125	100
T0160	T0160TS464_2	T0160	2.25	7.3652	7.3177	125	125	100
T0160	T0160TS464_3	T0160	2.25	7.3652	7.3177	125	125	100
T0160	T0160TS464_4	T0160	1.79	7.5636	7.5035	125	125	100
T0160	T0160TS464_5	T0160	1.98	7.6628	7.5963	125	125	100
T0160	T0160TS465_1	T0160	1.67	7.8217	7.7451	125	124	99.2
T0160	T0160TS471_1	T0160	1.76	7.3652	7.3177	125	128	102.4
T0160	T0160TS471_2	T0160	1.77	7.3652	7.3177	125	128	102.4
T0160	T0160TS471_3	T0160	1.79	7.4644	7.4106	125	128	102.4
T0160	T0160TS471_4	T0160	1.77	7.4644	7.4106	125	128	102.4
T0160	T0160TS471_5	T0160	1.77	7.3652	7.3177	125	128	102.4
T0160	T0160TS475_1	T0160	2.08	7.8823	7.8017	125	123	98.4
T0160	T0160TS513_1	T0160	2.58	-1.2031	0.1417	125	52	41.6
T0160	T0160TS516_1u	T0160	1.63	8.1589	8.0607	125	126	100.8
T0160	T0160TS517_1	T0160	1.98	7.2229	7.1845	125	124	99.2
T0160	T0160TS531_1	T0160	2.42	-0.6717	0.3455	125	128	102.4
T0160	T0160TS531_2	T0160	2.55	-1.5647	0.0602	125	128	102.4
T0160	T0160TS531_3	T0160	2.40	-1.2670	0.1240	125	128	102.4
T0160	T0160TS531_4	T0160	3.04	-0.8701	0.2577	125	128	102.4
T0160	T0160TS531_5	T0160	1.81	-1.2670	0.1240	125	128	102.4
T0160	T0160TS548_1	T0160	3.06	-1.2670	0.1240	125	128	102.4
T0160	T0160TS548_2	T0160	2.46	-1.1678	0.1521	125	128	102.4
T0160	T0160TS548_3	T0160	2.86	-1.2670	0.1240	125	128	102.4
T0160	T0160TS548_4	T0160	2.86	-0.6717	0.3455	125	128	102.4
T0160	T0160TS548_5	T0160	nan	-3.4499	0.0000	125	128	102.4
T0160	T0160TS582_1	T0160	2.70	-2.0608	0.0110	125	128	102.4
T0160AL025_1	T0160AL032_1	T0160	0.34	7.9285	7.8451	122	97	79.5081967213115
T0160AL025_1	T0160AL044_1	T0160	0.39	8.7517	8.6156	122	123	100.819672131148
T0160AL025_1	T0160AL056_1	T0160	0.00	8.7517	8.6156	122	123	100.819672131148
T0160AL025_1	T0160AL078_1	T0160	0.82	8.8527	8.7102	122	123	100.819672131148
T0160AL025_1	T0160AL090_1	T0160	0.00	8.5091	8.3886	122	118	96.7213114754098
T0160AL025_1	T0160AL144_1	T0160	0.00	8.6507	8.5211	122	122	100
T0160AL025_1	T0160AL203_1	T0160	0.00	8.8527	8.7102	122	122	100
T0160AL025_1	T0160AL203_2	T0160	0.00	8.8527	8.7102	122	122	100
T0160AL025_1	T0160AL242_1	T0160	0.00	8.8527	8.7102	122	124	101.639344262295
T0160AL025_1	T0160AL391_1	T0160	1.20	7.4120	7.3615	122	85	69.672131147541
T0160AL025_1	T0160AL397_1	T0160	1.74	8.4487	8.3320	122	123	100.819672131148
T0160AL025_1	T0160AL400_1	T0160	1.63	8.2092	8.1078	122	121	99.1803278688525
T0160AL025_1	T0160AL476_1	T0160	0.00	8.6507	8.5211	122	122	100
T0160AL025_1	T0160AL524_1	T0160	0.36	8.7173	8.5834	122	121	99.1803278688525
T0160AL025_1	T0160AL529_1	T0160	0.37	8.6507	8.5211	122	122	100
T0160AL025_1	T0160AL537_1	T0160	0.38	8.6157	8.4883	122	121	99.1803278688525
T0160AL025_1	T0160AL537_2	T0160	0.38	8.5449	8.4220	122	119	97.5409836065574
T0160AL025_1	T0160DR020_1	T0160	no_data	no_data	no_data	122	no_data	no_data
T0160AL025_1	T0160DR068_1	T0160	no_data	no_data	no_data	122	no_data	no_data
T0160AL025_1	T0160DR355_1	T0160	no_data	no_data	no_data	122	no_data	no_data
T0160AL025_1	T0160DR355_2	T0160	no_data	no_data	no_data	122	no_data	no_data
T0160AL025_1	T0160DR355_4	T0160	no_data	no_data	no_data	122	no_data	no_data
T0160AL025_1	T0160DR454_1	T0160	no_data	no_data	no_data	122	no_data	no_data
T0160AL025_1	T0160DR454_2	T0160	no_data	no_data	no_data	122	no_data	no_data
T0160AL025_1	T0160DR454_3	T0160	no_data	no_data	no_data	122	no_data	no_data
T0160AL025_1	T0160RR020_1	T0160	no_data	no_data	no_data	122	no_data	no_data
T0160AL025_1	T0160RR022_1	T0160	no_data	no_data	no_data	122	no_data	no_data
T0160AL025_1	T0160RR517_1	T0160	no_data	no_data	no_data	122	no_data	no_data
T0160AL025_1	T0160SS001_1	T0160	no_data	no_data	no_data	122	no_data	no_data
T0160AL025_1	T0160SS007_1	T0160	no_data	no_data	no_data	122	no_data	no_data
T0160AL025_1	T0160SS020_1	T0160	no_data	no_data	no_data	122	no_data	no_data
T0160AL025_1	T0160SS023_1	T0160	no_data	no_data	no_data	122	no_data	no_data
T0160AL025_1	T0160SS032_1	T0160	no_data	no_data	no_data	122	no_data	no_data
T0160AL025_1	T0160SS041_1	T0160	no_data	no_data	no_data	122	no_data	no_data
T0160AL025_1	T0160SS044_1	T0160	no_data	no_data	no_data	122	no_data	no_data
T0160AL025_1	T0160SS054_1	T0160	no_data	no_data	no_data	122	no_data	no_data
T0160AL025_1	T0160SS054_2	T0160	no_data	no_data	no_data	122	no_data	no_data
T0160AL025_1	T0160SS054_3	T0160	no_data	no_data	no_data	122	no_data	no_data
T0160AL025_1	T0160SS054_4	T0160	no_data	no_data	no_data	122	no_data	no_data
T0160AL025_1	T0160SS055_1	T0160	no_data	no_data	no_data	122	no_data	no_data
T0160AL025_1	T0160SS056_1	T0160	no_data	no_data	no_data	122	no_data	no_data
T0160AL025_1	T0160SS067_1	T0160	no_data	no_data	no_data	122	no_data	no_data
T0160AL025_1	T0160SS068_1	T0160	no_data	no_data	no_data	122	no_data	no_data
T0160AL025_1	T0160SS069_1	T0160	no_data	no_data	no_data	122	no_data	no_data
T0160AL025_1	T0160SS072_1	T0160	no_data	no_data	no_data	122	no_data	no_data
T0160AL025_1	T0160SS100_1	T0160	no_data	no_data	no_data	122	no_data	no_data
T0160AL025_1	T0160SS100_2	T0160	no_data	no_data	no_data	122	no_data	no_data
T0160AL025_1	T0160SS108_1	T0160	no_data	no_data	no_data	122	no_data	no_data
T0160AL025_1	T0160SS137_1	T0160	no_data	no_data	no_data	122	no_data	no_data
T0160AL025_1	T0160SS254_1	T0160	no_data	no_data	no_data	122	no_data	no_data
T0160AL025_1	T0160SS266_1	T0160	no_data	no_data	no_data	122	no_data	no_data
T0160AL025_1	T0160SS270_1	T0160	no_data	no_data	no_data	122	no_data	no_data
T0160AL025_1	T0160SS273_1	T0160	no_data	no_data	no_data	122	no_data	no_data
T0160AL025_1	T0160SS356_1	T0160	no_data	no_data	no_data	122	no_data	no_data
T0160AL025_1	T0160SS357_1	T0160	no_data	no_data	no_data	122	no_data	no_data
T0160AL025_1	T0160SS389_1	T0160	no_data	no_data	no_data	122	no_data	no_data
T0160AL025_1	T0160SS393_1	T0160	no_data	no_data	no_data	122	no_data	no_data
T0160AL025_1	T0160SS393_2	T0160	no_data	no_data	no_data	122	no_data	no_data
T0160AL025_1	T0160SS396_1	T0160	no_data	no_data	no_data	122	no_data	no_data
T0160AL025_1	T0160SS396_2	T0160	no_data	no_data	no_data	122	no_data	no_data
T0160AL025_1	T0160SS404_1	T0160	no_data	no_data	no_data	122	no_data	no_data
T0160AL025_1	T0160SS420_1	T0160	no_data	no_data	no_data	122	no_data	no_data
T0160AL025_1	T0160SS442_1	T0160	no_data	no_data	no_data	122	no_data	no_data
T0160AL025_1	T0160SS449_1	T0160	no_data	no_data	no_data	122	no_data	no_data
T0160AL025_1	T0160SS474_1	T0160	no_data	no_data	no_data	122	no_data	no_data
T0160AL025_1	T0160SS531_1	T0160	no_data	no_data	no_data	122	no_data	no_data
T0160AL025_1	T0160SS531_2	T0160	no_data	no_data	no_data	122	no_data	no_data
T0160AL025_1	T0160SS531_3	T0160	no_data	no_data	no_data	122	no_data	no_data
T0160AL025_1	T0160SS531_4	T0160	no_data	no_data	no_data	122	no_data	no_data
T0160AL025_1	T0160SS531_5	T0160	no_data	no_data	no_data	122	no_data	no_data
T0160AL025_1	T0160TS001_1	T0160	1.42	8.3477	8.2374	122	128	104.918032786885
T0160AL025_1	T0160TS002_1	T0160	1.80	7.4387	7.3865	122	128	104.918032786885
T0160AL025_1	T0160TS002_2	T0160	1.84	7.2367	7.1975	122	128	104.918032786885
T0160AL025_1	T0160TS002_3	T0160	2.32	7.4387	7.3865	122	128	104.918032786885
T0160AL025_1	T0160TS002_4	T0160	1.58	7.4387	7.3865	122	128	104.918032786885
T0160AL025_1	T0160TS002_5	T0160	1.53	7.9437	7.8592	122	128	104.918032786885
T0160AL025_1	T0160TS006_1	T0160	0.43	8.7517	8.6156	122	128	104.918032786885
T0160AL025_1	T0160TS007_1	T0160	0.00	8.5804	8.4553	122	120	98.3606557377049
T0160AL025_1	T0160TS007_2	T0160	0.93	8.7173	8.5834	122	121	99.1803278688525
T0160AL025_1	T0160TS007_3	T0160	0.87	8.6157	8.4883	122	121	99.1803278688525
T0160AL025_1	T0160TS007_4	T0160	0.91	8.6157	8.4883	122	121	99.1803278688525
T0160AL025_1	T0160TS007_5	T0160	0.97	8.7173	8.5834	122	121	99.1803278688525
T0160AL025_1	T0160TS008_1	T0160	0.75	7.4120	7.3615	122	85	69.672131147541
T0160AL025_1	T0160TS008_2u	T0160	0.33	7.4120	7.3615	122	85	69.672131147541
T0160AL025_1	T0160TS008_3	T0160	2.92	-0.7431	0.3123	122	85	69.672131147541
T0160AL025_1	T0160TS010_1	T0160	0.69	8.6507	8.5211	122	128	104.918032786885
T0160AL025_1	T0160TS010_2	T0160	1.15	8.4487	8.3320	122	128	104.918032786885
T0160AL025_1	T0160TS010_3	T0160	1.18	8.6507	8.5211	122	128	104.918032786885
T0160AL025_1	T0160TS010_4	T0160	1.66	8.1457	8.0483	122	128	104.918032786885
T0160AL025_1	T0160TS010_5	T0160	1.08	8.1457	8.0483	122	128	104.918032786885
T0160AL025_1	T0160TS011_1	T0160	2.87	0.6718	1.2202	122	128	104.918032786885
T0160AL025_1	T0160TS012_1	T0160	0.41	8.7517	8.6156	122	128	104.918032786885
T0160AL025_1	T0160TS012_2	T0160	0.31	8.8527	8.7102	122	128	104.918032786885
T0160AL025_1	T0160TS012_3	T0160	0.44	8.7517	8.6156	122	128	104.918032786885
T0160AL025_1	T0160TS012_4	T0160	0.41	8.8527	8.7102	122	128	104.918032786885
T0160AL025_1	T0160TS012_5	T0160	0.54	8.8527	8.7102	122	128	104.918032786885
T0160AL025_1	T0160TS014_1	T0160	0.00	8.8527	8.7102	122	124	101.639344262295
T0160AL025_1	T0160TS014_2	T0160	0.51	8.8527	8.7102	122	124	101.639344262295
T0160AL025_1	T0160TS014_3	T0160	3.06	2.1308	2.4607	122	113	92.6229508196721
T0160AL025_1	T0160TS014_4	T0160	2.16	-1.9037	0.0204	122	106	86.8852459016394
T0160AL025_1	T0160TS014_5	T0160	1.89	-0.7421	0.3128	122	128	104.918032786885
T0160AL025_1	T0160TS016_1	T0160	0.83	8.7517	8.6156	122	124	101.639344262295
T0160AL025_1	T0160TS016_2	T0160	0.50	8.8527	8.7102	122	124	101.639344262295
T0160AL025_1	T0160TS016_3	T0160	0.85	8.6507	8.5211	122	124	101.639344262295
T0160AL025_1	T0160TS016_4	T0160	0.67	8.8527	8.7102	122	124	101.639344262295
T0160AL025_1	T0160TS016_5	T0160	0.83	8.7517	8.6156	122	124	101.639344262295
T0160AL025_1	T0160TS020_1	T0160	0.45	8.6507	8.5211	122	128	104.918032786885
T0160AL025_1	T0160TS021_1	T0160	2.46	-1.8531	0.0245	122	128	104.918032786885
T0160AL025_1	T0160TS024_1	T0160	0.85	8.7517	8.6156	122	128	104.918032786885
T0160AL025_1	T0160TS028_1	T0160	0.52	8.8527	8.7102	122	124	101.639344262295
T0160AL025_1	T0160TS028_2	T0160	0.54	8.8527	8.7102	122	124	101.639344262295
T0160AL025_1	T0160TS028_3	T0160	0.58	8.8527	8.7102	122	124	101.639344262295
T0160AL025_1	T0160TS028_4	T0160	0.49	8.8527	8.7102	122	124	101.639344262295
T0160AL025_1	T0160TS028_5	T0160	0.60	8.8527	8.7102	122	124	101.639344262295
T0160AL025_1	T0160TS029_1	T0160	0.39	8.8527	8.7102	122	128	104.918032786885
T0160AL025_1	T0160TS034_1	T0160	0.54	7.7626	7.6897	122	93	76.2295081967213
T0160AL025_1	T0160TS035_1	T0160	0.62	7.8463	7.7681	122	95	77.8688524590164
T0160AL025_1	T0160TS035_2	T0160	1.12	8.5497	8.4265	122	128	104.918032786885
T0160AL025_1	T0160TS035_3	T0160	1.77	5.6207	5.6858	122	128	104.918032786885
T0160AL025_1	T0160TS035_4	T0160	0.55	8.0094	7.9207	122	99	81.1475409836066
T0160AL025_1	T0160TS035_5	T0160	0.76	8.0094	7.9207	122	99	81.1475409836066
T0160AL025_1	T0160TS038_1	T0160	0.91	8.7849	8.6467	122	120	98.3606557377049
T0160AL025_1	T0160TS038_2	T0160	1.65	8.4782	8.3596	122	120	98.3606557377049
T0160AL025_1	T0160TS038_3	T0160	0.00	8.5804	8.4553	122	120	98.3606557377049
T0160AL025_1	T0160TS038_4	T0160	0.97	8.7173	8.5834	122	121	99.1803278688525
T0160AL025_1	T0160TS038_5	T0160	0.93	8.7173	8.5834	122	121	99.1803278688525
T0160AL025_1	T0160TS039_1	T0160	0.00	8.8527	8.7102	122	124	101.639344262295
T0160AL025_1	T0160TS039_2	T0160	0.51	8.8527	8.7102	122	124	101.639344262295
T0160AL025_1	T0160TS039_3	T0160	0.00	8.8527	8.7102	122	124	101.639344262295
T0160AL025_1	T0160TS039_4	T0160	0.05	8.7517	8.6156	122	123	100.819672131148
T0160AL025_1	T0160TS039_5	T0160	0.32	8.7517	8.6156	122	124	101.639344262295
T0160AL025_1	T0160TS040_1	T0160	1.18	8.3477	8.2374	122	124	101.639344262295
T0160AL025_1	T0160TS040_2	T0160	0.91	8.6507	8.5211	122	124	101.639344262295
T0160AL025_1	T0160TS040_3	T0160	1.15	8.7517	8.6156	122	124	101.639344262295
T0160AL025_1	T0160TS040_4	T0160	1.22	8.3477	8.2374	122	122	100
T0160AL025_1	T0160TS040_5	T0160	1.15	8.6157	8.4883	122	121	99.1803278688525
T0160AL025_1	T0160TS041_1	T0160	0.60	8.6507	8.5211	122	128	104.918032786885
T0160AL025_1	T0160TS045_1	T0160	0.97	8.6507	8.5211	122	124	101.639344262295
T0160AL025_1	T0160TS045_2	T0160	0.97	8.6507	8.5211	122	124	101.639344262295
T0160AL025_1	T0160TS045_3	T0160	1.11	8.7517	8.6156	122	124	101.639344262295
T0160AL025_1	T0160TS045_4	T0160	0.05	8.7517	8.6156	122	123	100.819672131148
T0160AL025_1	T0160TS045_5	T0160	0.32	8.7517	8.6156	122	124	101.639344262295
T0160AL025_1	T0160TS046_1	T0160	1.79	8.2467	8.1429	122	126	103.27868852459
T0160AL025_1	T0160TS046_2	T0160	2.88	1.4542	1.8658	122	106	86.8852459016394
T0160AL025_1	T0160TS046_3	T0160	2.52	-0.7533	0.3078	122	113	92.6229508196721
T0160AL025_1	T0160TS046_4	T0160	2.76	4.3978	4.5444	122	96	78.6885245901639
T0160AL025_1	T0160TS046_5	T0160	3.23	-1.3088	0.1132	122	116	95.0819672131148
T0160AL025_1	T0160TS047_1	T0160	0.32	8.8527	8.7102	122	128	104.918032786885
T0160AL025_1	T0160TS050_1	T0160	1.69	6.5297	6.5359	122	128	104.918032786885
T0160AL025_1	T0160TS050_2	T0160	2.88	3.2978	3.5240	122	128	104.918032786885
T0160AL025_1	T0160TS050_3	T0160	2.99	2.3888	2.6928	122	128	104.918032786885
T0160AL025_1	T0160TS050_4	T0160	2.89	-1.0451	0.1918	122	128	104.918032786885
T0160AL025_1	T0160TS050_5	T0160	2.75	-0.5402	0.4108	122	128	104.918032786885
T0160AL025_1	T0160TS051_1	T0160	2.23	-1.2968	0.1162	122	76	62.2950819672131
T0160AL025_1	T0160TS051_2	T0160	2.97	-1.8678	0.0233	122	76	62.2950819672131
T0160AL025_1	T0160TS051_3	T0160	2.30	-0.2975	0.5451	122	76	62.2950819672131
T0160AL025_1	T0160TS051_4	T0160	2.42	-1.1540	0.1563	122	76	62.2950819672131
T0160AL025_1	T0160TS051_5	T0160	3.14	-0.1548	0.6318	122	76	62.2950819672131
T0160AL025_1	T0160TS052_1	T0160	2.01	-1.7521	0.0345	122	128	104.918032786885
T0160AL025_1	T0160TS052_2	T0160	1.97	-1.8531	0.0245	122	128	104.918032786885
T0160AL025_1	T0160TS052_3	T0160	3.00	-0.5402	0.4108	122	128	104.918032786885
T0160AL025_1	T0160TS052_4	T0160	3.19	3.2978	3.5240	122	128	104.918032786885
T0160AL025_1	T0160TS052_5	T0160	3.02	3.2978	3.5240	122	128	104.918032786885
T0160AL025_1	T0160TS053_1	T0160	0.68	8.6507	8.5211	122	128	104.918032786885
T0160AL025_1	T0160TS053_2	T0160	0.69	8.6507	8.5211	122	128	104.918032786885
T0160AL025_1	T0160TS053_3	T0160	0.81	8.6507	8.5211	122	128	104.918032786885
T0160AL025_1	T0160TS053_4	T0160	0.38	8.0973	8.0030	122	107	87.7049180327869
T0160AL025_1	T0160TS065_1	T0160	0.00	8.7506	8.6146	122	119	97.5409836065574
T0160AL025_1	T0160TS065_2_1	T0160	1.31	-2.3618	0.0025	122	56	45.9016393442623
T0160AL025_1	T0160TS065_2_2	T0160	0.77	-2.8935	0.0001	122	45	36.8852459016393
T0160AL025_1	T0160TS065_2_3	T0160	2.52	-1.9142	0.0197	122	11	9.01639344262295
T0160AL025_1	T0160TS065_3_1	T0160	1.31	-2.3618	0.0025	122	56	45.9016393442623
T0160AL025_1	T0160TS065_3_2	T0160	0.77	-2.8935	0.0001	122	45	36.8852459016393
T0160AL025_1	T0160TS065_4_1	T0160	1.31	-2.3618	0.0025	122	56	45.9016393442623
T0160AL025_1	T0160TS065_4_2	T0160	2.14	-1.0707	0.1831	122	47	38.5245901639344
T0160AL025_1	T0160TS065_5_1	T0160	1.31	-2.3618	0.0025	122	56	45.9016393442623
T0160AL025_1	T0160TS065_5_2	T0160	2.50	-1.6587	0.0461	122	46	37.7049180327869
T0160AL025_1	T0160TS067_1	T0160	1.51	8.0952	8.0010	122	118	96.7213114754098
T0160AL025_1	T0160TS070_1	T0160	0.00	8.8527	8.7102	122	122	100
T0160AL025_1	T0160TS070_2	T0160	2.59	-1.5451	0.0635	122	121	99.1803278688525
T0160AL025_1	T0160TS070_3	T0160	2.86	-1.9515	0.0171	122	121	99.1803278688525
T0160AL025_1	T0160TS070_4	T0160	2.17	-1.3124	0.1123	122	89	72.9508196721311
T0160AL025_1	T0160TS070_5	T0160	3.01	-1.4193	0.0876	122	101	82.7868852459016
T0160AL025_1	T0160TS071_1	T0160	0.00	8.6507	8.5211	122	122	100
T0160AL025_1	T0160TS071_2	T0160	2.32	-1.3874	0.0946	122	112	91.8032786885246
T0160AL025_1	T0160TS071_3	T0160	2.58	0.4270	1.0331	122	107	87.7049180327869
T0160AL025_1	T0160TS071_4	T0160	2.58	-1.2059	0.1409	122	103	84.4262295081967
T0160AL025_1	T0160TS071_5	T0160	2.44	-1.4008	0.0916	122	114	93.4426229508197
T0160AL025_1	T0160TS080_1	T0160	0.55	8.7517	8.6156	122	128	104.918032786885
T0160AL025_1	T0160TS080_2	T0160	0.54	8.7517	8.6156	122	128	104.918032786885
T0160AL025_1	T0160TS080_3	T0160	0.60	8.8527	8.7102	122	128	104.918032786885
T0160AL025_1	T0160TS080_4	T0160	0.62	8.7517	8.6156	122	128	104.918032786885
T0160AL025_1	T0160TS080_5	T0160	2.76	5.8227	5.8746	122	128	104.918032786885
T0160AL025_1	T0160TS081_1	T0160	0.51	8.8527	8.7102	122	124	101.639344262295
T0160AL025_1	T0160TS084_1	T0160	1.18	8.3477	8.2374	122	124	101.639344262295
T0160AL025_1	T0160TS086_1	T0160	2.12	4.1403	4.3047	122	78	63.9344262295082
T0160AL025_1	T0160TS086_2_1	T0160	2.12	4.1403	4.3047	122	78	63.9344262295082
T0160AL025_1	T0160TS086_2_2	T0160	2.23	-0.9850	0.2132	122	19	15.5737704918033
T0160AL025_1	T0160TS086_2_3	T0160	2.70	-2.0353	0.0122	122	17	13.9344262295082
T0160AL025_1	T0160TS086_3_1	T0160	2.12	4.1403	4.3047	122	78	63.9344262295082
T0160AL025_1	T0160TS086_3_2	T0160	3.00	-1.0822	0.1792	122	20	16.3934426229508
T0160AL025_1	T0160TS086_4_1	T0160	2.48	4.7736	4.8946	122	81	66.3934426229508
T0160AL025_1	T0160TS086_4_2	T0160	2.85	-0.8043	0.2853	122	21	17.2131147540984
T0160AL025_1	T0160TS086_5_1	T0160	2.82	-1.1874	0.1463	122	101	82.7868852459016
T0160AL025_1	T0160TS086_5_2	T0160	nan	-5.3769	-0.0000	122	18	14.7540983606557
T0160AL025_1	T0160TS093_1	T0160	1.18	8.4487	8.3320	122	128	104.918032786885
T0160AL025_1	T0160TS093_2	T0160	0.67	8.7517	8.6156	122	128	104.918032786885
T0160AL025_1	T0160TS096_1	T0160	0.55	8.4782	8.3596	122	120	98.3606557377049
T0160AL025_1	T0160TS098_1	T0160	0.45	7.3662	7.3187	122	84	68.8524590163934
T0160AL025_1	T0160TS099_1	T0160	0.57	8.8527	8.7102	122	124	101.639344262295
T0160AL025_1	T0160TS099_2	T0160	0.58	8.2511	8.1470	122	111	90.983606557377
T0160AL025_1	T0160TS099_3	T0160	0.50	7.7626	7.6897	122	93	76.2295081967213
T0160AL025_1	T0160TS100_1	T0160	0.77	8.8527	8.7102	122	124	101.639344262295
T0160AL025_1	T0160TS100_2	T0160	1.63	8.4487	8.3320	122	124	101.639344262295
T0160AL025_1	T0160TS100_3	T0160	0.79	8.7517	8.6156	122	124	101.639344262295
T0160AL025_1	T0160TS100_4	T0160	1.71	8.2467	8.1429	122	126	103.27868852459
T0160AL025_1	T0160TS100_5	T0160	0.81	8.7517	8.6156	122	124	101.639344262295
T0160AL025_1	T0160TS105_1	T0160	0.51	8.5449	8.4220	122	119	97.5409836065574
T0160AL025_1	T0160TS108_1	T0160	0.61	8.5804	8.4553	122	120	98.3606557377049
T0160AL025_1	T0160TS110_1	T0160	0.65	8.7517	8.6156	122	124	101.639344262295
T0160AL025_1	T0160TS110_2	T0160	0.83	8.6507	8.5211	122	124	101.639344262295
T0160AL025_1	T0160TS110_3	T0160	1.10	8.6507	8.5211	122	124	101.639344262295
T0160AL025_1	T0160TS112_1	T0160	2.07	7.3377	7.2920	122	122	100
T0160AL025_1	T0160TS112_2	T0160	0.40	8.6507	8.5211	122	122	100
T0160AL025_1	T0160TS131_1	T0160	0.85	8.6507	8.5211	122	128	104.918032786885
T0160AL025_1	T0160TS131_1u	T0160	0.51	8.4002	8.2866	122	115	94.2622950819672
T0160AL025_1	T0160TS132_1	T0160	0.00	7.5022	7.4459	122	87	71.3114754098361
T0160AL025_1	T0160TS135_1	T0160	0.00	8.0094	7.9207	122	99	81.1475409836066
T0160AL025_1	T0160TS135_2	T0160	3.12	-1.9909	0.0146	122	73	59.8360655737705
T0160AL025_1	T0160TS135_3	T0160	2.51	-1.1202	0.1669	122	106	86.8852459016394
T0160AL025_1	T0160TS135_4	T0160	2.15	-2.6889	0.0003	122	46	37.7049180327869
T0160AL025_1	T0160TS135_5	T0160	2.97	-1.8875	0.0217	122	102	83.6065573770492
T0160AL025_1	T0160TS136_1	T0160	0.00	8.7517	8.6156	122	123	100.819672131148
T0160AL025_1	T0160TS136_2	T0160	2.71	-1.1461	0.1587	122	128	104.918032786885
T0160AL025_1	T0160TS136_3	T0160	2.08	-2.0551	0.0112	122	127	104.098360655738
T0160AL025_1	T0160TS136_4	T0160	2.20	-1.9541	0.0169	122	127	104.098360655738
T0160AL025_1	T0160TS138_1	T0160	0.68	8.6507	8.5211	122	128	104.918032786885
T0160AL025_1	T0160TS138_2	T0160	0.69	8.6507	8.5211	122	128	104.918032786885
T0160AL025_1	T0160TS138_3	T0160	0.81	8.6507	8.5211	122	128	104.918032786885
T0160AL025_1	T0160TS138_4	T0160	0.38	8.0973	8.0030	122	107	87.7049180327869
T0160AL025_1	T0160TS139_1	T0160	2.01	-1.7521	0.0345	122	128	104.918032786885
T0160AL025_1	T0160TS139_2	T0160	1.97	-1.8531	0.0245	122	128	104.918032786885
T0160AL025_1	T0160TS139_3	T0160	3.00	-0.5402	0.4108	122	128	104.918032786885
T0160AL025_1	T0160TS139_4	T0160	3.19	3.2978	3.5240	122	128	104.918032786885
T0160AL025_1	T0160TS139_5	T0160	3.02	3.2978	3.5240	122	128	104.918032786885
T0160AL025_1	T0160TS140_1	T0160	2.23	-1.2968	0.1162	122	76	62.2950819672131
T0160AL025_1	T0160TS140_2	T0160	2.97	-1.8678	0.0233	122	76	62.2950819672131
T0160AL025_1	T0160TS140_3	T0160	2.30	-0.2975	0.5451	122	76	62.2950819672131
T0160AL025_1	T0160TS140_4	T0160	2.42	-1.1540	0.1563	122	76	62.2950819672131
T0160AL025_1	T0160TS140_5	T0160	3.14	-0.1548	0.6318	122	76	62.2950819672131
T0160AL025_1	T0160TS142_1	T0160	2.52	5.1157	5.2140	122	128	104.918032786885
T0160AL025_1	T0160TS153_1	T0160	0.40	8.7517	8.6156	122	128	104.918032786885
T0160AL025_1	T0160TS153_2	T0160	0.50	8.7517	8.6156	122	124	101.639344262295
T0160AL025_1	T0160TS168_1	T0160	1.45	8.1986	8.0979	122	118	96.7213114754098
T0160AL025_1	T0160TS168_2	T0160	1.47	8.1986	8.0979	122	118	96.7213114754098
T0160AL025_1	T0160TS168_3	T0160	1.49	8.1986	8.0979	122	118	96.7213114754098
T0160AL025_1	T0160TS168_4	T0160	1.49	8.4056	8.2917	122	118	96.7213114754098
T0160AL025_1	T0160TS168_5	T0160	1.36	8.4056	8.2917	122	118	96.7213114754098
T0160AL025_1	T0160TS169_1	T0160	1.65	8.4487	8.3320	122	124	101.639344262295
T0160AL025_1	T0160TS169_2	T0160	1.47	8.4487	8.3320	122	122	100
T0160AL025_1	T0160TS169_3	T0160	1.63	8.6507	8.5211	122	124	101.639344262295
T0160AL025_1	T0160TS169_4	T0160	1.62	8.4487	8.3320	122	124	101.639344262295
T0160AL025_1	T0160TS169_5	T0160	1.61	8.5497	8.4265	122	124	101.639344262295
T0160AL025_1	T0160TS170_1	T0160	0.62	8.7517	8.6156	122	128	104.918032786885
T0160AL025_1	T0160TS180_1	T0160	0.52	8.8527	8.7102	122	128	104.918032786885
T0160AL025_1	T0160TS183_1	T0160	0.00	8.6126	8.4854	122	118	96.7213114754098
T0160AL025_1	T0160TS188_1	T0160	0.67	8.5497	8.4265	122	127	104.098360655738
T0160AL025_1	T0160TS189_1	T0160	0.00	8.8527	8.7102	122	122	100
T0160AL025_1	T0160TS189_2	T0160	2.70	4.7327	4.8565	122	90	73.7704918032787
T0160AL025_1	T0160TS194_1	T0160	0.00	8.8527	8.7102	122	124	101.639344262295
T0160AL025_1	T0160TS194_2	T0160	2.71	5.2696	5.3576	122	76	62.2950819672131
T0160AL025_1	T0160TS194_3	T0160	2.08	5.3467	5.4297	122	75	61.4754098360656
T0160AL025_1	T0160TS194_4	T0160	2.78	5.3467	5.4297	122	75	61.4754098360656
T0160AL025_1	T0160TS194_5	T0160	2.68	3.9561	4.1335	122	81	66.3934426229508
T0160AL025_1	T0160TS195_1	T0160	0.00	8.8527	8.7102	122	123	100.819672131148
T0160AL025_1	T0160TS195_2	T0160	0.35	8.5756	8.4508	122	114	93.4426229508197
T0160AL025_1	T0160TS195_3_1	T0160	0.00	3.6653	3.8638	122	30	24.5901639344262
T0160AL025_1	T0160TS195_3_2	T0160	0.27	4.6501	4.7794	122	40	32.7868852459016
T0160AL025_1	T0160TS195_3_3	T0160	3.28	-0.9795	0.2152	122	23	18.8524590163934
T0160AL025_1	T0160TS195_4_1	T0160	2.64	-1.1906	0.1453	122	26	21.3114754098361
T0160AL025_1	T0160TS195_4_2	T0160	0.00	4.7361	4.8597	122	41	33.6065573770492
T0160AL025_1	T0160TS195_4_3	T0160	2.38	-1.3564	0.1017	122	29	23.7704918032787
T0160AL025_1	T0160TS195_5	T0160	2.76	-1.0033	0.2066	122	117	95.9016393442623
T0160AL025_1	T0160TS196_1	T0160	0.54	7.9691	7.8830	122	98	80.327868852459
T0160AL025_1	T0160TS196_2	T0160	0.00	7.9691	7.8830	122	98	80.327868852459
T0160AL025_1	T0160TS196_3	T0160	2.03	0.1959	0.8655	122	42	34.4262295081967
T0160AL025_1	T0160TS196_4	T0160	1.90	-1.3993	0.0919	122	15	12.2950819672131
T0160AL025_1	T0160TS196_5	T0160	1.29	-1.8667	0.0234	122	15	12.2950819672131
T0160AL025_1	T0160TS202_1	T0160	1.89	7.7626	7.6897	122	120	98.3606557377049
T0160AL025_1	T0160TS202_1u	T0160	1.12	7.9670	7.8811	122	120	98.3606557377049
T0160AL025_1	T0160TS202_2	T0160	1.12	7.9670	7.8811	122	120	98.3606557377049
T0160AL025_1	T0160TS202_3	T0160	0.65	8.2737	8.1682	122	120	98.3606557377049
T0160AL025_1	T0160TS202_4	T0160	1.33	7.8648	7.7854	122	120	98.3606557377049
T0160AL025_1	T0160TS202_5	T0160	0.09	8.6826	8.5510	122	120	98.3606557377049
T0160AL025_1	T0160TS207_1	T0160	0.00	8.8527	8.7102	122	124	101.639344262295
T0160AL025_1	T0160TS207_2	T0160	0.43	8.5772	8.4523	122	117	95.9016393442623
T0160AL025_1	T0160TS207_3	T0160	1.90	1.0264	1.5053	122	31	25.4098360655738
T0160AL025_1	T0160TS207_4	T0160	1.28	-1.3993	0.0919	122	15	12.2950819672131
T0160AL025_1	T0160TS207_5	T0160	1.86	-1.0559	0.1881	122	24	19.672131147541
T0160AL025_1	T0160TS208_1	T0160	0.00	8.8527	8.7102	122	124	101.639344262295
T0160AL025_1	T0160TS208_2	T0160	2.31	4.5559	4.6916	122	76	62.2950819672131
T0160AL025_1	T0160TS208_3	T0160	2.08	5.3467	5.4297	122	75	61.4754098360656
T0160AL025_1	T0160TS208_4	T0160	2.72	4.9143	5.0259	122	75	61.4754098360656
T0160AL025_1	T0160TS208_5	T0160	2.76	-0.7279	0.3192	122	55	45.0819672131148
T0160AL025_1	T0160TS209_1	T0160	0.00	8.8527	8.7102	122	124	101.639344262295
T0160AL025_1	T0160TS209_2	T0160	2.71	5.2696	5.3576	122	76	62.2950819672131
T0160AL025_1	T0160TS209_3	T0160	2.78	5.3467	5.4297	122	75	61.4754098360656
T0160AL025_1	T0160TS209_4	T0160	2.08	5.3467	5.4297	122	75	61.4754098360656
T0160AL025_1	T0160TS209_5	T0160	2.49	3.9165	4.0967	122	96	78.6885245901639
T0160AL025_1	T0160TS214_1	T0160	2.99	-1.6511	0.0471	122	124	101.639344262295
T0160AL025_1	T0160TS221_1	T0160	0.00	8.7517	8.6156	122	123	100.819672131148
T0160AL025_1	T0160TS221_2	T0160	2.57	-0.7431	0.3123	122	85	69.672131147541
T0160AL025_1	T0160TS221_3	T0160	2.99	3.4663	3.6796	122	68	55.7377049180328
T0160AL025_1	T0160TS221_4	T0160	2.73	3.4429	3.6580	122	88	72.1311475409836
T0160AL025_1	T0160TS221_5	T0160	2.92	-3.0968	0.0000	122	48	39.344262295082
T0160AL025_1	T0160TS222_1	T0160	0.32	8.7517	8.6156	122	124	101.639344262295
T0160AL025_1	T0160TS222_2	T0160	2.60	2.8017	3.0683	122	88	72.1311475409836
T0160AL025_1	T0160TS222_4	T0160	2.33	-1.5585	0.0613	122	88	72.1311475409836
T0160AL025_1	T0160TS223_1	T0160	0.57	8.7517	8.6156	122	124	101.639344262295
T0160AL025_1	T0160TS224_1	T0160	0.69	8.8527	8.7102	122	128	104.918032786885
T0160AL025_1	T0160TS226_1	T0160	0.00	8.8527	8.7102	122	124	101.639344262295
T0160AL025_1	T0160TS226_2	T0160	0.51	8.8527	8.7102	122	124	101.639344262295
T0160AL025_1	T0160TS226_3	T0160	1.63	8.6507	8.5211	122	126	103.27868852459
T0160AL025_1	T0160TS226_4	T0160	2.95	3.1300	3.3695	122	109	89.344262295082
T0160AL025_1	T0160TS226_5	T0160	3.06	2.1308	2.4607	122	113	92.6229508196721
T0160AL025_1	T0160TS227_1	T0160	0.72	8.4056	8.2917	122	118	96.7213114754098
T0160AL025_1	T0160TS228_1	T0160	0.05	8.7517	8.6156	122	124	101.639344262295
T0160AL025_1	T0160TS228_2	T0160	0.84	8.7517	8.6156	122	128	104.918032786885
T0160AL025_1	T0160TS229_1	T0160	0.00	8.7517	8.6156	122	123	100.819672131148
T0160AL025_1	T0160TS229_2	T0160	2.27	5.9814	6.0230	122	109	89.344262295082
T0160AL025_1	T0160TS229_3	T0160	1.92	5.9469	5.9907	122	100	81.9672131147541
T0160AL025_1	T0160TS229_4	T0160	2.88	3.3902	3.6093	122	97	79.5081967213115
T0160AL025_1	T0160TS229_5	T0160	2.70	3.4661	3.6794	122	80	65.5737704918033
T0160AL025_1	T0160TS230_1	T0160	0.00	8.5804	8.4553	122	120	98.3606557377049
T0160AL025_1	T0160TS230_2	T0160	0.00	8.7517	8.6156	122	123	100.819672131148
T0160AL025_1	T0160TS230_3	T0160	2.42	5.8718	5.9204	122	109	89.344262295082
T0160AL025_1	T0160TS230_4	T0160	2.49	5.4205	5.4986	122	97	79.5081967213115
T0160AL025_1	T0160TS230_5	T0160	2.73	-0.4470	0.4603	122	98	80.327868852459
T0160AL025_1	T0160TS233_1	T0160	0.00	8.8527	8.7102	122	124	101.639344262295
T0160AL025_1	T0160TS233_2	T0160	2.54	-0.6976	0.3333	122	99	81.1475409836066
T0160AL025_1	T0160TS233_3	T0160	2.78	4.6431	4.7730	122	83	68.0327868852459
T0160AL025_1	T0160TS233_4	T0160	2.50	5.6561	5.7189	122	99	81.1475409836066
T0160AL025_1	T0160TS233_5	T0160	2.32	3.6479	3.8476	122	89	72.9508196721311
T0160AL025_1	T0160TS234_1	T0160	0.52	8.6507	8.5211	122	123	100.819672131148
T0160AL025_1	T0160TS246_1	T0160	0.55	8.8527	8.7102	122	128	104.918032786885
T0160AL025_1	T0160TS262_1	T0160	1.18	7.4634	7.4097	122	89	72.9508196721311
T0160AL025_1	T0160TS264_1	T0160	0.74	8.7517	8.6156	122	125	102.459016393443
T0160AL025_1	T0160TS265_1	T0160	0.60	8.7517	8.6156	122	128	104.918032786885
T0160AL025_1	T0160TS267_1	T0160	1.76	8.1457	8.0483	122	128	104.918032786885
T0160AL025_1	T0160TS267_2	T0160	1.45	8.5497	8.4265	122	128	104.918032786885
T0160AL025_1	T0160TS267_3	T0160	1.99	6.8327	6.8194	122	128	104.918032786885
T0160AL025_1	T0160TS267_4	T0160	1.64	8.7517	8.6156	122	128	104.918032786885
T0160AL025_1	T0160TS267_5	T0160	2.34	7.9437	7.8592	122	128	104.918032786885
T0160AL025_1	T0160TS270_1	T0160	2.44	7.2367	7.1975	122	128	104.918032786885
T0160AL025_1	T0160TS282_1	T0160	0.38	8.4368	8.3208	122	116	95.0819672131148
T0160AL025_1	T0160TS282_2	T0160	2.97	-1.6954	0.0412	122	109	89.344262295082
T0160AL025_1	T0160TS282_3	T0160	1.99	-1.0702	0.1832	122	90	73.7704918032787
T0160AL025_1	T0160TS286_1	T0160	0.00	8.7517	8.6156	122	123	100.819672131148
T0160AL025_1	T0160TS288_1	T0160	0.38	8.5416	8.4189	122	116	95.0819672131148
T0160AL025_1	T0160TS290_1	T0160	0.00	8.6507	8.5211	122	122	100
T0160AL025_1	T0160TS290_2	T0160	2.40	6.1805	6.2091	122	100	81.9672131147541
T0160AL025_1	T0160TS290_3	T0160	2.26	5.8164	5.8687	122	110	90.1639344262295
T0160AL025_1	T0160TS290_4	T0160	3.36	0.3944	1.0088	122	103	84.4262295081967
T0160AL025_1	T0160TS290_5	T0160	2.93	-1.4949	0.0725	122	112	91.8032786885246
T0160AL025_1	T0160TS291_1	T0160	0.93	8.8527	8.7102	122	123	100.819672131148
T0160AL025_1	T0160TS291_2	T0160	2.87	0.1261	0.8168	122	99	81.1475409836066
T0160AL025_1	T0160TS291_3	T0160	2.90	-0.7236	0.3212	122	101	82.7868852459016
T0160AL025_1	T0160TS291_4	T0160	2.29	3.2383	3.4692	122	95	77.8688524590164
T0160AL025_1	T0160TS291_5	T0160	3.13	1.7832	2.1521	122	95	77.8688524590164
T0160AL025_1	T0160TS300_1	T0160	2.53	-0.2192	0.5921	122	113	92.6229508196721
T0160AL025_1	T0160TS300_2	T0160	2.87	-1.0715	0.1828	122	101	82.7868852459016
T0160AL025_1	T0160TS300_3	T0160	3.16	-0.2372	0.5811	122	123	100.819672131148
T0160AL025_1	T0160TS300_4	T0160	2.95	-0.2697	0.5616	122	109	89.344262295082
T0160AL025_1	T0160TS300_5	T0160	2.64	-0.1600	0.6285	122	109	89.344262295082
T0160AL025_1	T0160TS301_1	T0160	0.51	8.8527	8.7102	122	128	104.918032786885
T0160AL025_1	T0160TS309_1	T0160	0.00	8.8527	8.7102	122	124	101.639344262295
T0160AL025_1	T0160TS309_2	T0160	0.40	8.8527	8.7102	122	124	101.639344262295
T0160AL025_1	T0160TS309_3	T0160	2.58	5.5954	5.6621	122	102	83.6065573770492
T0160AL025_1	T0160TS309_4	T0160	2.74	5.7086	5.7679	122	104	85.2459016393443
T0160AL025_1	T0160TS309_5	T0160	1.50	-2.2547	0.0044	122	119	97.5409836065574
T0160AL025_1	T0160TS314_1	T0160	2.53	-0.7421	0.3128	122	128	104.918032786885
T0160AL025_1	T0160TS314_2	T0160	2.28	-1.4491	0.0814	122	128	104.918032786885
T0160AL025_1	T0160TS314_3	T0160	2.98	-1.3481	0.1036	122	128	104.918032786885
T0160AL025_1	T0160TS314_4	T0160	2.50	-2.2571	0.0044	122	128	104.918032786885
T0160AL025_1	T0160TS314_5	T0160	2.95	0.2678	0.9166	122	128	104.918032786885
T0160AL025_1	T0160TS326_1	T0160	1.58	7.9917	7.9041	122	118	96.7213114754098
T0160AL025_1	T0160TS329_1	T0160	1.07	8.4487	8.3320	122	124	101.639344262295
T0160AL025_1	T0160TS334_1	T0160	0.33	8.7517	8.6156	122	128	104.918032786885
T0160AL025_1	T0160TS344_1	T0160	0.33	7.6774	7.6100	122	91	74.5901639344262
T0160AL025_1	T0160TS347_1	T0160	0.39	8.7517	8.6156	122	123	100.819672131148
T0160AL025_1	T0160TS351_1	T0160	2.10	7.5397	7.4811	122	128	104.918032786885
T0160AL025_1	T0160TS359_1	T0160	0.51	8.8527	8.7102	122	124	101.639344262295
T0160AL025_1	T0160TS362_1	T0160	1.74	8.4487	8.3320	122	125	102.459016393443
T0160AL025_1	T0160TS362_2	T0160	2.58	-0.4315	0.4688	122	97	79.5081967213115
T0160AL025_1	T0160TS362_3	T0160	2.55	-1.5553	0.0618	122	104	85.2459016393443
T0160AL025_1	T0160TS362_4	T0160	3.00	2.8361	3.0998	122	93	76.2295081967213
T0160AL025_1	T0160TS362_5	T0160	2.52	-0.8896	0.2498	122	116	95.0819672131148
T0160AL025_1	T0160TS368_1	T0160	0.59	8.7517	8.6156	122	128	104.918032786885
T0160AL025_1	T0160TS373_1	T0160	1.65	8.5497	8.4265	122	128	104.918032786885
T0160AL025_1	T0160TS373_2	T0160	2.01	8.0447	7.9538	122	128	104.918032786885
T0160AL025_1	T0160TS373_3	T0160	0.99	8.7517	8.6156	122	128	104.918032786885
T0160AL025_1	T0160TS373_4	T0160	0.55	8.8527	8.7102	122	128	104.918032786885
T0160AL025_1	T0160TS377_1	T0160	0.87	8.7517	8.6156	122	125	102.459016393443
T0160AL025_1	T0160TS377_2	T0160	3.08	-1.2471	0.1293	122	125	102.459016393443
T0160AL025_1	T0160TS377_3	T0160	2.77	-0.8431	0.2689	122	125	102.459016393443
T0160AL025_1	T0160TS377_4	T0160	2.33	-1.6511	0.0471	122	125	102.459016393443
T0160AL025_1	T0160TS378_1	T0160	0.92	8.8527	8.7102	122	122	100
T0160AL025_1	T0160TS384_1	T0160	1.08	8.8527	8.7102	122	128	104.918032786885
T0160AL025_1	T0160TS417_1	T0160	0.45	8.7517	8.6156	122	128	104.918032786885
T0160AL025_1	T0160TS417_2	T0160	0.46	8.7517	8.6156	122	128	104.918032786885
T0160AL025_1	T0160TS417_3	T0160	0.45	8.7517	8.6156	122	128	104.918032786885
T0160AL025_1	T0160TS419_1	T0160	1.64	8.5497	8.4265	122	128	104.918032786885
T0160AL025_1	T0160TS419_2	T0160	1.69	8.5497	8.4265	122	128	104.918032786885
T0160AL025_1	T0160TS419_3	T0160	2.03	8.1457	8.0483	122	128	104.918032786885
T0160AL025_1	T0160TS419_4	T0160	1.97	7.8427	7.7647	122	128	104.918032786885
T0160AL025_1	T0160TS419_5	T0160	2.25	7.4387	7.3865	122	128	104.918032786885
T0160AL025_1	T0160TS423_1	T0160	0.60	8.2467	8.1429	122	123	100.819672131148
T0160AL025_1	T0160TS424_1	T0160	1.87	6.8327	6.8194	122	128	104.918032786885
T0160AL025_1	T0160TS425_1	T0160	0.44	8.7517	8.6156	122	128	104.918032786885
T0160AL025_1	T0160TS427_1	T0160	0.55	8.7517	8.6156	122	128	104.918032786885
T0160AL025_1	T0160TS427_2	T0160	1.64	8.4487	8.3320	122	128	104.918032786885
T0160AL025_1	T0160TS437_1	T0160	1.23	8.3477	8.2374	122	128	104.918032786885
T0160AL025_1	T0160TS440_1	T0160	no_data	no_data	no_data	122	no_data	no_data
T0160AL025_1	T0160TS447_1	T0160	0.78	8.8527	8.7102	122	125	102.459016393443
T0160AL025_1	T0160TS450_1	T0160	0.52	8.7517	8.6156	122	125	102.459016393443
T0160AL025_1	T0160TS450_2u	T0160	0.00	8.7517	8.6156	122	123	100.819672131148
T0160AL025_1	T0160TS450_3u	T0160	0.00	8.7517	8.6156	122	123	100.819672131148
T0160AL025_1	T0160TS453_1	T0160	0.53	8.7517	8.6156	122	128	104.918032786885
T0160AL025_1	T0160TS459_1	T0160	3.11	2.3888	2.6928	122	128	104.918032786885
T0160AL025_1	T0160TS464_1	T0160	0.69	8.7517	8.6156	122	125	102.459016393443
T0160AL025_1	T0160TS464_2	T0160	0.46	8.7517	8.6156	122	125	102.459016393443
T0160AL025_1	T0160TS464_3	T0160	0.46	8.7517	8.6156	122	125	102.459016393443
T0160AL025_1	T0160TS464_4	T0160	0.53	8.7517	8.6156	122	125	102.459016393443
T0160AL025_1	T0160TS464_5	T0160	0.60	8.7517	8.6156	122	125	102.459016393443
T0160AL025_1	T0160TS465_1	T0160	0.29	8.8527	8.7102	122	124	101.639344262295
T0160AL025_1	T0160TS471_1	T0160	0.65	8.8527	8.7102	122	128	104.918032786885
T0160AL025_1	T0160TS471_2	T0160	0.48	8.7517	8.6156	122	128	104.918032786885
T0160AL025_1	T0160TS471_3	T0160	0.62	8.8527	8.7102	122	128	104.918032786885
T0160AL025_1	T0160TS471_4	T0160	0.56	8.8527	8.7102	122	128	104.918032786885
T0160AL025_1	T0160TS471_5	T0160	0.48	8.7517	8.6156	122	128	104.918032786885
T0160AL025_1	T0160TS475_1	T0160	1.38	8.2467	8.1429	122	123	100.819672131148
T0160AL025_1	T0160TS513_1	T0160	2.56	0.1156	0.8096	122	52	42.6229508196721
T0160AL025_1	T0160TS516_1u	T0160	1.02	8.2467	8.1429	122	126	103.27868852459
T0160AL025_1	T0160TS517_1	T0160	0.47	8.7517	8.6156	122	124	101.639344262295
T0160AL025_1	T0160TS531_1	T0160	2.40	-0.9441	0.2285	122	128	104.918032786885
T0160AL025_1	T0160TS531_2	T0160	2.56	-0.5402	0.4108	122	128	104.918032786885
T0160AL025_1	T0160TS531_3	T0160	3.05	-1.3481	0.1036	122	128	104.918032786885
T0160AL025_1	T0160TS531_4	T0160	2.97	-0.2372	0.5811	122	128	104.918032786885
T0160AL025_1	T0160TS531_5	T0160	2.21	-1.3481	0.1036	122	128	104.918032786885
T0160AL025_1	T0160TS548_1	T0160	2.65	-0.7421	0.3128	122	128	104.918032786885
T0160AL025_1	T0160TS548_2	T0160	2.75	-1.0451	0.1918	122	128	104.918032786885
T0160AL025_1	T0160TS548_3	T0160	2.90	-1.5501	0.0627	122	128	104.918032786885
T0160AL025_1	T0160TS548_4	T0160	2.65	-1.7521	0.0345	122	128	104.918032786885
T0160AL025_1	T0160TS548_5	T0160	2.77	-1.5501	0.0627	122	128	104.918032786885
T0160AL025_1	T0160TS582_1	T0160	2.81	-1.8531	0.0245	122	128	104.918032786885
T0160AL032_1	T0160AL044_1	T0160	0.51	7.9285	7.8451	97	123	126.80412371134
T0160AL032_1	T0160AL056_1	T0160	0.34	7.9285	7.8451	97	123	126.80412371134
T0160AL032_1	T0160AL078_1	T0160	0.34	7.9285	7.8451	97	123	126.80412371134
T0160AL032_1	T0160AL090_1	T0160	0.34	7.5703	7.5097	97	118	121.649484536082
T0160AL032_1	T0160AL144_1	T0160	0.34	7.9285	7.8451	97	122	125.773195876289
T0160AL032_1	T0160AL203_1	T0160	0.34	7.9285	7.8451	97	122	125.773195876289
T0160AL032_1	T0160AL203_2	T0160	0.34	7.9285	7.8451	97	122	125.773195876289
T0160AL032_1	T0160AL242_1	T0160	0.34	7.9285	7.8451	97	124	127.835051546392
T0160AL032_1	T0160AL391_1	T0160	1.15	7.4120	7.3615	97	85	87.6288659793814
T0160AL032_1	T0160AL397_1	T0160	1.23	7.9285	7.8451	97	123	126.80412371134
T0160AL032_1	T0160AL400_1	T0160	1.23	7.9285	7.8451	97	121	124.742268041237
T0160AL032_1	T0160AL476_1	T0160	0.34	7.9285	7.8451	97	122	125.773195876289
T0160AL032_1	T0160AL524_1	T0160	0.63	7.9285	7.8451	97	121	124.742268041237
T0160AL032_1	T0160AL529_1	T0160	0.54	7.8091	7.7333	97	122	125.773195876289
T0160AL032_1	T0160AL537_1	T0160	0.50	7.9285	7.8451	97	121	124.742268041237
T0160AL032_1	T0160AL537_2	T0160	0.50	7.6897	7.6215	97	119	122.680412371134
T0160AL032_1	T0160DR020_1	T0160	no_data	no_data	no_data	97	no_data	no_data
T0160AL032_1	T0160DR068_1	T0160	no_data	no_data	no_data	97	no_data	no_data
T0160AL032_1	T0160DR355_1	T0160	no_data	no_data	no_data	97	no_data	no_data
T0160AL032_1	T0160DR355_2	T0160	no_data	no_data	no_data	97	no_data	no_data
T0160AL032_1	T0160DR355_4	T0160	no_data	no_data	no_data	97	no_data	no_data
T0160AL032_1	T0160DR454_1	T0160	no_data	no_data	no_data	97	no_data	no_data
T0160AL032_1	T0160DR454_2	T0160	no_data	no_data	no_data	97	no_data	no_data
T0160AL032_1	T0160DR454_3	T0160	no_data	no_data	no_data	97	no_data	no_data
T0160AL032_1	T0160RR020_1	T0160	no_data	no_data	no_data	97	no_data	no_data
T0160AL032_1	T0160RR022_1	T0160	no_data	no_data	no_data	97	no_data	no_data
T0160AL032_1	T0160RR517_1	T0160	no_data	no_data	no_data	97	no_data	no_data
T0160AL032_1	T0160SS001_1	T0160	no_data	no_data	no_data	97	no_data	no_data
T0160AL032_1	T0160SS007_1	T0160	no_data	no_data	no_data	97	no_data	no_data
T0160AL032_1	T0160SS020_1	T0160	no_data	no_data	no_data	97	no_data	no_data
T0160AL032_1	T0160SS023_1	T0160	no_data	no_data	no_data	97	no_data	no_data
T0160AL032_1	T0160SS032_1	T0160	no_data	no_data	no_data	97	no_data	no_data
T0160AL032_1	T0160SS041_1	T0160	no_data	no_data	no_data	97	no_data	no_data
T0160AL032_1	T0160SS044_1	T0160	no_data	no_data	no_data	97	no_data	no_data
T0160AL032_1	T0160SS054_1	T0160	no_data	no_data	no_data	97	no_data	no_data
T0160AL032_1	T0160SS054_2	T0160	no_data	no_data	no_data	97	no_data	no_data
T0160AL032_1	T0160SS054_3	T0160	no_data	no_data	no_data	97	no_data	no_data
T0160AL032_1	T0160SS054_4	T0160	no_data	no_data	no_data	97	no_data	no_data
T0160AL032_1	T0160SS055_1	T0160	no_data	no_data	no_data	97	no_data	no_data
T0160AL032_1	T0160SS056_1	T0160	no_data	no_data	no_data	97	no_data	no_data
T0160AL032_1	T0160SS067_1	T0160	no_data	no_data	no_data	97	no_data	no_data
T0160AL032_1	T0160SS068_1	T0160	no_data	no_data	no_data	97	no_data	no_data
T0160AL032_1	T0160SS069_1	T0160	no_data	no_data	no_data	97	no_data	no_data
T0160AL032_1	T0160SS072_1	T0160	no_data	no_data	no_data	97	no_data	no_data
T0160AL032_1	T0160SS100_1	T0160	no_data	no_data	no_data	97	no_data	no_data
T0160AL032_1	T0160SS100_2	T0160	no_data	no_data	no_data	97	no_data	no_data
T0160AL032_1	T0160SS108_1	T0160	no_data	no_data	no_data	97	no_data	no_data
T0160AL032_1	T0160SS137_1	T0160	no_data	no_data	no_data	97	no_data	no_data
T0160AL032_1	T0160SS254_1	T0160	no_data	no_data	no_data	97	no_data	no_data
T0160AL032_1	T0160SS266_1	T0160	no_data	no_data	no_data	97	no_data	no_data
T0160AL032_1	T0160SS270_1	T0160	no_data	no_data	no_data	97	no_data	no_data
T0160AL032_1	T0160SS273_1	T0160	no_data	no_data	no_data	97	no_data	no_data
T0160AL032_1	T0160SS356_1	T0160	no_data	no_data	no_data	97	no_data	no_data
T0160AL032_1	T0160SS357_1	T0160	no_data	no_data	no_data	97	no_data	no_data
T0160AL032_1	T0160SS389_1	T0160	no_data	no_data	no_data	97	no_data	no_data
T0160AL032_1	T0160SS393_1	T0160	no_data	no_data	no_data	97	no_data	no_data
T0160AL032_1	T0160SS393_2	T0160	no_data	no_data	no_data	97	no_data	no_data
T0160AL032_1	T0160SS396_1	T0160	no_data	no_data	no_data	97	no_data	no_data
T0160AL032_1	T0160SS396_2	T0160	no_data	no_data	no_data	97	no_data	no_data
T0160AL032_1	T0160SS404_1	T0160	no_data	no_data	no_data	97	no_data	no_data
T0160AL032_1	T0160SS420_1	T0160	no_data	no_data	no_data	97	no_data	no_data
T0160AL032_1	T0160SS442_1	T0160	no_data	no_data	no_data	97	no_data	no_data
T0160AL032_1	T0160SS449_1	T0160	no_data	no_data	no_data	97	no_data	no_data
T0160AL032_1	T0160SS474_1	T0160	no_data	no_data	no_data	97	no_data	no_data
T0160AL032_1	T0160SS531_1	T0160	no_data	no_data	no_data	97	no_data	no_data
T0160AL032_1	T0160SS531_2	T0160	no_data	no_data	no_data	97	no_data	no_data
T0160AL032_1	T0160SS531_3	T0160	no_data	no_data	no_data	97	no_data	no_data
T0160AL032_1	T0160SS531_4	T0160	no_data	no_data	no_data	97	no_data	no_data
T0160AL032_1	T0160SS531_5	T0160	no_data	no_data	no_data	97	no_data	no_data
T0160AL032_1	T0160TS001_1	T0160	1.51	7.5703	7.5097	97	128	131.958762886598
T0160AL032_1	T0160TS002_1	T0160	1.71	7.0925	7.0625	97	128	131.958762886598
T0160AL032_1	T0160TS002_2	T0160	1.36	6.9731	6.9508	97	128	131.958762886598
T0160AL032_1	T0160TS002_3	T0160	1.75	6.7342	6.7272	97	128	131.958762886598
T0160AL032_1	T0160TS002_4	T0160	1.57	6.6148	6.6155	97	128	131.958762886598
T0160AL032_1	T0160TS002_5	T0160	1.23	7.3314	7.2861	97	128	131.958762886598
T0160AL032_1	T0160TS006_1	T0160	0.41	7.9285	7.8451	97	128	131.958762886598
T0160AL032_1	T0160TS007_1	T0160	0.34	7.6897	7.6215	97	120	123.711340206186
T0160AL032_1	T0160TS007_2	T0160	0.45	7.9285	7.8451	97	121	124.742268041237
T0160AL032_1	T0160TS007_3	T0160	0.43	7.9285	7.8451	97	121	124.742268041237
T0160AL032_1	T0160TS007_4	T0160	0.49	7.9285	7.8451	97	121	124.742268041237
T0160AL032_1	T0160TS007_5	T0160	0.47	7.9285	7.8451	97	121	124.742268041237
T0160AL032_1	T0160TS008_1	T0160	0.72	7.4120	7.3615	97	85	87.6288659793814
T0160AL032_1	T0160TS008_2u	T0160	0.00	7.4120	7.3615	97	85	87.6288659793814
T0160AL032_1	T0160TS008_3	T0160	2.37	-1.0062	0.2055	97	85	87.6288659793814
T0160AL032_1	T0160TS010_1	T0160	0.51	7.9285	7.8451	97	128	131.958762886598
T0160AL032_1	T0160TS010_2	T0160	0.75	7.8091	7.7333	97	128	131.958762886598
T0160AL032_1	T0160TS010_3	T0160	1.11	7.8091	7.7333	97	128	131.958762886598
T0160AL032_1	T0160TS010_4	T0160	1.62	7.6897	7.6215	97	128	131.958762886598
T0160AL032_1	T0160TS010_5	T0160	0.80	7.8091	7.7333	97	128	131.958762886598
T0160AL032_1	T0160TS011_1	T0160	2.43	-0.5510	0.4052	97	128	131.958762886598
T0160AL032_1	T0160TS012_1	T0160	0.41	7.9285	7.8451	97	128	131.958762886598
T0160AL032_1	T0160TS012_2	T0160	0.40	7.9285	7.8451	97	128	131.958762886598
T0160AL032_1	T0160TS012_3	T0160	0.42	7.9285	7.8451	97	128	131.958762886598
T0160AL032_1	T0160TS012_4	T0160	0.48	7.9285	7.8451	97	128	131.958762886598
T0160AL032_1	T0160TS012_5	T0160	0.48	7.9285	7.8451	97	128	131.958762886598
T0160AL032_1	T0160TS014_1	T0160	0.34	7.9285	7.8451	97	124	127.835051546392
T0160AL032_1	T0160TS014_2	T0160	0.45	7.9285	7.8451	97	124	127.835051546392
T0160AL032_1	T0160TS014_3	T0160	2.98	2.6736	2.9514	97	113	116.494845360825
T0160AL032_1	T0160TS014_4	T0160	2.14	-1.7453	0.0353	97	106	109.278350515464
T0160AL032_1	T0160TS014_5	T0160	2.40	-1.6258	0.0507	97	128	131.958762886598
T0160AL032_1	T0160TS016_1	T0160	0.88	7.9285	7.8451	97	124	127.835051546392
T0160AL032_1	T0160TS016_2	T0160	0.64	7.9285	7.8451	97	124	127.835051546392
T0160AL032_1	T0160TS016_3	T0160	0.93	7.6897	7.6215	97	124	127.835051546392
T0160AL032_1	T0160TS016_4	T0160	0.72	7.9285	7.8451	97	124	127.835051546392
T0160AL032_1	T0160TS016_5	T0160	0.88	7.9285	7.8451	97	124	127.835051546392
T0160AL032_1	T0160TS020_1	T0160	0.57	7.8091	7.7333	97	128	131.958762886598
T0160AL032_1	T0160TS021_1	T0160	2.86	-2.8201	0.0001	97	128	131.958762886598
T0160AL032_1	T0160TS024_1	T0160	0.83	7.9285	7.8451	97	128	131.958762886598
T0160AL032_1	T0160TS028_1	T0160	0.48	7.9285	7.8451	97	124	127.835051546392
T0160AL032_1	T0160TS028_2	T0160	0.48	7.9285	7.8451	97	124	127.835051546392
T0160AL032_1	T0160TS028_3	T0160	0.52	7.9285	7.8451	97	124	127.835051546392
T0160AL032_1	T0160TS028_4	T0160	0.46	7.9285	7.8451	97	124	127.835051546392
T0160AL032_1	T0160TS028_5	T0160	0.53	7.9285	7.8451	97	124	127.835051546392
T0160AL032_1	T0160TS029_1	T0160	0.00	7.9285	7.8451	97	128	131.958762886598
T0160AL032_1	T0160TS034_1	T0160	0.52	7.7626	7.6897	97	93	95.8762886597938
T0160AL032_1	T0160TS035_1	T0160	0.70	7.6038	7.5411	97	95	97.9381443298969
T0160AL032_1	T0160TS035_2	T0160	1.10	7.9285	7.8451	97	128	131.958762886598
T0160AL032_1	T0160TS035_3	T0160	2.11	6.2565	6.2803	97	128	131.958762886598
T0160AL032_1	T0160TS035_4	T0160	0.44	7.9285	7.8451	97	99	102.061855670103
T0160AL032_1	T0160TS035_5	T0160	0.71	7.9285	7.8451	97	99	102.061855670103
T0160AL032_1	T0160TS038_1	T0160	0.00	7.9285	7.8451	97	120	123.711340206186
T0160AL032_1	T0160TS038_2	T0160	1.23	7.9285	7.8451	97	120	123.711340206186
T0160AL032_1	T0160TS038_3	T0160	0.34	7.6897	7.6215	97	120	123.711340206186
T0160AL032_1	T0160TS038_4	T0160	0.47	7.9285	7.8451	97	121	124.742268041237
T0160AL032_1	T0160TS038_5	T0160	0.45	7.9285	7.8451	97	121	124.742268041237
T0160AL032_1	T0160TS039_1	T0160	0.34	7.9285	7.8451	97	124	127.835051546392
T0160AL032_1	T0160TS039_2	T0160	0.45	7.9285	7.8451	97	124	127.835051546392
T0160AL032_1	T0160TS039_3	T0160	0.34	7.9285	7.8451	97	124	127.835051546392
T0160AL032_1	T0160TS039_4	T0160	0.34	7.9285	7.8451	97	123	126.80412371134
T0160AL032_1	T0160TS039_5	T0160	0.34	7.9285	7.8451	97	124	127.835051546392
T0160AL032_1	T0160TS040_1	T0160	0.69	7.8091	7.7333	97	124	127.835051546392
T0160AL032_1	T0160TS040_2	T0160	0.64	7.8091	7.7333	97	124	127.835051546392
T0160AL032_1	T0160TS040_3	T0160	0.52	7.9285	7.8451	97	124	127.835051546392
T0160AL032_1	T0160TS040_4	T0160	0.61	7.9285	7.8451	97	122	125.773195876289
T0160AL032_1	T0160TS040_5	T0160	0.67	7.9285	7.8451	97	121	124.742268041237
T0160AL032_1	T0160TS041_1	T0160	0.45	7.9285	7.8451	97	128	131.958762886598
T0160AL032_1	T0160TS045_1	T0160	0.58	7.9285	7.8451	97	124	127.835051546392
T0160AL032_1	T0160TS045_2	T0160	0.58	7.9285	7.8451	97	124	127.835051546392
T0160AL032_1	T0160TS045_3	T0160	0.64	7.9285	7.8451	97	124	127.835051546392
T0160AL032_1	T0160TS045_4	T0160	0.34	7.9285	7.8451	97	123	126.80412371134
T0160AL032_1	T0160TS045_5	T0160	0.34	7.9285	7.8451	97	124	127.835051546392
T0160AL032_1	T0160TS046_1	T0160	1.44	7.8091	7.7333	97	126	129.896907216495
T0160AL032_1	T0160TS046_2	T0160	2.80	2.5542	2.8427	97	106	109.278350515464
T0160AL032_1	T0160TS046_3	T0160	2.54	-1.3870	0.0947	97	113	116.494845360825
T0160AL032_1	T0160TS046_4	T0160	2.78	3.5554	3.7621	97	96	98.9690721649485
T0160AL032_1	T0160TS046_5	T0160	2.84	-1.2675	0.1239	97	116	119.587628865979
T0160AL032_1	T0160TS047_1	T0160	0.36	7.9285	7.8451	97	128	131.958762886598
T0160AL032_1	T0160TS050_1	T0160	1.44	7.2120	7.1743	97	128	131.958762886598
T0160AL032_1	T0160TS050_2	T0160	3.04	3.3902	3.6093	97	128	131.958762886598
T0160AL032_1	T0160TS050_3	T0160	2.78	2.4348	2.7344	97	128	131.958762886598
T0160AL032_1	T0160TS050_4	T0160	2.68	-1.0287	0.1975	97	128	131.958762886598
T0160AL032_1	T0160TS050_5	T0160	2.58	-1.2675	0.1239	97	128	131.958762886598
T0160AL032_1	T0160TS051_1	T0160	2.23	-1.1540	0.1563	97	76	78.3505154639175
T0160AL032_1	T0160TS051_2	T0160	2.21	-1.4395	0.0834	97	76	78.3505154639175
T0160AL032_1	T0160TS051_3	T0160	1.82	-1.0113	0.2037	97	76	78.3505154639175
T0160AL032_1	T0160TS051_4	T0160	2.77	-1.4395	0.0834	97	76	78.3505154639175
T0160AL032_1	T0160TS051_5	T0160	2.15	-1.5823	0.0574	97	76	78.3505154639175
T0160AL032_1	T0160TS052_1	T0160	2.45	-1.6258	0.0507	97	128	131.958762886598
T0160AL032_1	T0160TS052_2	T0160	1.99	-1.8647	0.0235	97	128	131.958762886598
T0160AL032_1	T0160TS052_3	T0160	2.46	-0.0732	0.6837	97	128	131.958762886598
T0160AL032_1	T0160TS052_4	T0160	2.94	0.1656	0.8443	97	128	131.958762886598
T0160AL032_1	T0160TS052_5	T0160	2.91	2.9125	3.1697	97	128	131.958762886598
T0160AL032_1	T0160TS053_1	T0160	0.28	7.9285	7.8451	97	128	131.958762886598
T0160AL032_1	T0160TS053_2	T0160	0.39	7.9285	7.8451	97	128	131.958762886598
T0160AL032_1	T0160TS053_3	T0160	0.51	7.9285	7.8451	97	128	131.958762886598
T0160AL032_1	T0160TS053_4	T0160	0.09	6.2565	6.2803	97	107	110.309278350515
T0160AL032_1	T0160TS065_1	T0160	0.34	7.8091	7.7333	97	119	122.680412371134
T0160AL032_1	T0160TS065_2_1	T0160	2.76	-1.1126	0.1693	97	56	57.7319587628866
T0160AL032_1	T0160TS065_2_2	T0160	2.50	-1.6372	0.0491	97	45	46.3917525773196
T0160AL032_1	T0160TS065_2_3	T0160	2.55	-0.7414	0.3131	97	11	11.340206185567
T0160AL032_1	T0160TS065_3_1	T0160	2.76	-1.1126	0.1693	97	56	57.7319587628866
T0160AL032_1	T0160TS065_3_2	T0160	2.50	-1.6372	0.0491	97	45	46.3917525773196
T0160AL032_1	T0160TS065_4_1	T0160	2.76	-1.1126	0.1693	97	56	57.7319587628866
T0160AL032_1	T0160TS065_4_2	T0160	2.15	-1.0707	0.1831	97	47	48.4536082474227
[truncated: 103,111 more rows]
