# Supplementary material for: Addressing the Role of Conformational Diversity in Protein Structure Prediction
Source: PLoS One. 2016 May 9;11(5):e0154923. doi: 10.1371/journal.pone.0154923 (PMC4861349; doi:10.1371/journal.pone.0154923)
Supplement: S1 Dataset — (GZ) [file pone.0154923.s002.gz › Palopoli-Monzon_2016_SI/Structural_alignments/SET_CASP/rmsd_mammoth_T0620.out.cov]

T0620	3NR8_A	T0620	0.00	12.7582	12.3668	293	294	100.341296928328
T0620	4A9C_A	T0620	0.43	12.5303	12.1535	293	291	99.3174061433447
T0620	T0620AL285_1	T0620	1.21	11.5136	11.2016	293	282	96.2457337883959
T0620	T0620AL285_2	T0620	1.89	10.3801	10.1402	293	280	95.5631399317406
T0620	T0620AL285_3	T0620	1.75	10.3801	10.1402	293	279	95.221843003413
T0620	T0620AL285_4	T0620	2.90	5.4874	5.5611	293	200	68.259385665529
T0620	T0620AL285_5	T0620	2.49	6.6023	6.6038	293	207	70.6484641638225
T0620	T0620AL396_1	T0620	1.23	11.6782	11.3557	293	282	96.2457337883959
T0620	T0620AL396_2	T0620	2.49	6.0541	6.0909	293	277	94.5392491467577
T0620	T0620AL396_3	T0620	2.82	5.8715	5.9202	293	254	86.6894197952218
T0620	T0620AL396_4	T0620	2.61	6.8447	6.8305	293	246	83.9590443686007
T0620	T0620AL396_5	T0620	3.09	6.9408	6.9205	293	205	69.9658703071672
T0620	T0620TS001_1	T0620	1.46	11.8000	11.4697	293	312	106.484641638225
T0620	T0620TS001_2	T0620	1.38	11.9065	11.5694	293	312	106.484641638225
T0620	T0620TS001_3	T0620	1.62	11.6935	11.3700	293	309	105.460750853242
T0620	T0620TS001_4	T0620	1.33	11.5871	11.2703	293	312	106.484641638225
T0620	T0620TS001_5	T0620	1.44	11.5871	11.2703	293	312	106.484641638225
T0620	T0620TS002_1	T0620	1.43	11.8532	11.5195	293	312	106.484641638225
T0620	T0620TS002_2	T0620	1.72	11.5338	11.2205	293	312	106.484641638225
T0620	T0620TS002_3	T0620	1.24	11.7468	11.4199	293	312	106.484641638225
T0620	T0620TS002_4	T0620	1.37	11.6403	11.3202	293	312	106.484641638225
T0620	T0620TS002_5	T0620	1.39	11.6403	11.3202	293	312	106.484641638225
T0620	T0620TS014_1	T0620	2.87	-0.2834	0.5535	293	312	106.484641638225
T0620	T0620TS014_2	T0620	2.92	0.3022	0.9413	293	312	106.484641638225
T0620	T0620TS014_3	T0620	3.07	0.0892	0.7916	293	312	106.484641638225
T0620	T0620TS014_4	T0620	3.29	-0.3366	0.5224	293	312	106.484641638225
T0620	T0620TS018_1	T0620	1.45	12.0662	11.7189	293	312	106.484641638225
T0620	T0620TS018_2	T0620	2.45	10.0966	9.8748	293	312	106.484641638225
T0620	T0620TS018_3	T0620	1.45	12.0662	11.7189	293	312	106.484641638225
T0620	T0620TS018_4	T0620	1.45	12.0662	11.7189	293	312	106.484641638225
T0620	T0620TS018_5	T0620	1.45	12.0662	11.7189	293	312	106.484641638225
T0620	T0620TS026_1	T0620	1.50	11.4274	11.1208	293	310	105.80204778157
T0620	T0620TS026_2	T0620	1.61	11.5338	11.2205	293	310	105.80204778157
T0620	T0620TS026_3	T0620	2.21	9.1917	9.0276	293	309	105.460750853242
T0620	T0620TS026_4	T0620	2.72	5.2526	5.3418	293	306	104.436860068259
T0620	T0620TS028_1	T0620	1.34	11.8000	11.4697	293	312	106.484641638225
T0620	T0620TS028_2	T0620	2.13	9.9369	9.7253	293	312	106.484641638225
T0620	T0620TS028_3	T0620	2.86	6.3172	6.3371	293	312	106.484641638225
T0620	T0620TS028_4	T0620	3.00	5.7317	5.7895	293	312	106.484641638225
T0620	T0620TS028_5	T0620	2.72	2.9105	3.1679	293	312	106.484641638225
T0620	T0620TS035_1	T0620	1.50	11.8532	11.5195	293	312	106.484641638225
T0620	T0620TS037_1	T0620	1.41	11.8532	11.5195	293	312	106.484641638225
T0620	T0620TS037_2	T0620	1.46	11.9597	11.6192	293	312	106.484641638225
T0620	T0620TS037_3	T0620	1.50	11.3209	11.0211	293	312	106.484641638225
T0620	T0620TS037_4	T0620	1.30	11.6935	11.3700	293	312	106.484641638225
T0620	T0620TS037_5	T0620	1.54	11.5338	11.2205	293	312	106.484641638225
T0620	T0620TS047_1	T0620	1.74	10.7886	10.5228	293	312	106.484641638225
T0620	T0620TS055_1	T0620	1.75	11.5871	11.2703	293	312	106.484641638225
T0620	T0620TS055_2	T0620	2.19	11.4274	11.1208	293	312	106.484641638225
T0620	T0620TS055_3	T0620	1.77	11.4806	11.1707	293	312	106.484641638225
T0620	T0620TS055_4	T0620	1.53	11.6935	11.3700	293	312	106.484641638225
T0620	T0620TS055_5	T0620	1.46	11.6403	11.3202	293	312	106.484641638225
T0620	T0620TS056_1	T0620	1.35	11.4806	11.1707	293	310	105.80204778157
T0620	T0620TS056_2	T0620	1.45	11.5871	11.2703	293	312	106.484641638225
T0620	T0620TS056_3	T0620	1.45	11.5871	11.2703	293	312	106.484641638225
T0620	T0620TS056_4	T0620	1.48	11.4274	11.1208	293	312	106.484641638225
T0620	T0620TS056_5	T0620	1.48	11.4274	11.1208	293	312	106.484641638225
T0620	T0620TS063_1	T0620	1.49	11.1612	10.8716	293	312	106.484641638225
T0620	T0620TS063_2	T0620	1.32	11.2677	10.9713	293	312	106.484641638225
T0620	T0620TS063_3	T0620	1.53	11.3209	11.0211	293	312	106.484641638225
T0620	T0620TS063_4	T0620	1.88	9.9902	9.7752	293	312	106.484641638225
T0620	T0620TS063_5	T0620	2.04	9.6708	9.4761	293	312	106.484641638225
T0620	T0620TS074_1	T0620	1.53	11.4806	11.1707	293	312	106.484641638225
T0620	T0620TS077_1	T0620	1.37	11.7468	11.4199	293	312	106.484641638225
T0620	T0620TS077_2	T0620	1.58	11.5871	11.2703	293	312	106.484641638225
T0620	T0620TS080_1	T0620	1.38	11.6935	11.3700	293	312	106.484641638225
T0620	T0620TS080_2	T0620	1.24	11.7468	11.4199	293	312	106.484641638225
T0620	T0620TS080_3	T0620	1.39	11.6935	11.3700	293	312	106.484641638225
T0620	T0620TS080_4	T0620	1.39	11.6403	11.3202	293	312	106.484641638225
T0620	T0620TS080_5	T0620	1.29	11.6935	11.3700	293	312	106.484641638225
T0620	T0620TS088_1	T0620	1.52	11.2145	10.9215	293	312	106.484641638225
T0620	T0620TS088_2	T0620	1.53	11.4274	11.1208	293	312	106.484641638225
T0620	T0620TS088_3	T0620	1.68	11.1080	10.8218	293	312	106.484641638225
T0620	T0620TS088_4	T0620	1.63	11.6403	11.3202	293	312	106.484641638225
T0620	T0620TS088_5	T0620	1.49	11.6935	11.3700	293	312	106.484641638225
T0620	T0620TS094_1	T0620	1.40	11.7468	11.4199	293	312	106.484641638225
T0620	T0620TS094_2	T0620	1.42	11.6935	11.3700	293	312	106.484641638225
T0620	T0620TS094_3	T0620	1.41	11.6935	11.3700	293	312	106.484641638225
T0620	T0620TS094_4	T0620	1.24	11.7468	11.4199	293	312	106.484641638225
T0620	T0620TS094_5	T0620	1.24	11.7468	11.4199	293	312	106.484641638225
T0620	T0620TS102_1	T0620	1.41	11.4274	11.1208	293	312	106.484641638225
T0620	T0620TS102_2	T0620	1.38	11.3209	11.0211	293	312	106.484641638225
T0620	T0620TS102_3	T0620	2.09	0.1425	0.8282	293	312	106.484641638225
T0620	T0620TS102_4	T0620	2.63	0.8877	1.3920	293	312	106.484641638225
T0620	T0620TS102_5	T0620	1.39	11.3209	11.0211	293	312	106.484641638225
T0620	T0620TS103_1	T0620	1.45	11.4806	11.1707	293	312	106.484641638225
T0620	T0620TS103_2	T0620	1.40	11.3209	11.0211	293	312	106.484641638225
T0620	T0620TS103_3	T0620	1.35	11.7230	11.3976	293	266	90.7849829351536
T0620	T0620TS103_4	T0620	2.01	10.1904	9.9626	293	264	90.1023890784983
T0620	T0620TS103_5	T0620	1.96	10.2511	10.0195	293	269	91.8088737201365
T0620	T0620TS104_1	T0620	1.33	11.8000	11.4697	293	312	106.484641638225
T0620	T0620TS113_1	T0620	1.50	11.5871	11.2703	293	312	106.484641638225
T0620	T0620TS113_2	T0620	1.25	11.6403	11.3202	293	312	106.484641638225
T0620	T0620TS113_3	T0620	1.42	11.7468	11.4199	293	312	106.484641638225
T0620	T0620TS113_4	T0620	1.38	11.7468	11.4199	293	312	106.484641638225
T0620	T0620TS113_5	T0620	1.71	11.8000	11.4697	293	312	106.484641638225
T0620	T0620TS114_1	T0620	1.61	11.4274	11.1208	293	312	106.484641638225
T0620	T0620TS114_2	T0620	1.56	11.3209	11.0211	293	312	106.484641638225
T0620	T0620TS114_3	T0620	1.60	11.4806	11.1707	293	312	106.484641638225
T0620	T0620TS114_4	T0620	1.56	11.4806	11.1707	293	312	106.484641638225
T0620	T0620TS114_5	T0620	1.47	11.4806	11.1707	293	312	106.484641638225
T0620	T0620TS117_1	T0620	1.43	11.3742	11.0710	293	302	103.071672354949
T0620	T0620TS117_2	T0620	1.43	11.3742	11.0710	293	302	103.071672354949
T0620	T0620TS117_3	T0620	1.43	11.3742	11.0710	293	302	103.071672354949
T0620	T0620TS117_4	T0620	1.43	11.3742	11.0710	293	302	103.071672354949
T0620	T0620TS117_5	T0620	1.43	11.3742	11.0710	293	302	103.071672354949
T0620	T0620TS119_1	T0620	1.41	11.6935	11.3700	293	312	106.484641638225
T0620	T0620TS119_2	T0620	1.40	11.7468	11.4199	293	312	106.484641638225
T0620	T0620TS119_3	T0620	2.07	11.6403	11.3202	293	312	106.484641638225
T0620	T0620TS119_4	T0620	1.40	11.7468	11.4199	293	312	106.484641638225
T0620	T0620TS119_5	T0620	1.42	11.6935	11.3700	293	312	106.484641638225
T0620	T0620TS127_1	T0620	1.38	11.5871	11.2703	293	312	106.484641638225
T0620	T0620TS127_2	T0620	1.69	11.2677	10.9713	293	310	105.80204778157
T0620	T0620TS127_3	T0620	1.48	11.5338	11.2205	293	312	106.484641638225
T0620	T0620TS127_4	T0620	1.94	11.2145	10.9215	293	312	106.484641638225
T0620	T0620TS127_5	T0620	1.49	11.4806	11.1707	293	310	105.80204778157
T0620	T0620TS129_1	T0620	1.67	11.5338	11.2205	293	312	106.484641638225
T0620	T0620TS129_2	T0620	1.52	11.5871	11.2703	293	312	106.484641638225
T0620	T0620TS129_3	T0620	1.47	11.4274	11.1208	293	312	106.484641638225
T0620	T0620TS129_4	T0620	1.81	11.2677	10.9713	293	312	106.484641638225
T0620	T0620TS129_5	T0620	1.67	11.4806	11.1707	293	312	106.484641638225
T0620	T0620TS142_1	T0620	1.36	11.4806	11.1707	293	312	106.484641638225
T0620	T0620TS142_2	T0620	1.66	11.0015	10.7221	293	312	106.484641638225
T0620	T0620TS142_3	T0620	2.70	9.7772	9.5758	293	312	106.484641638225
T0620	T0620TS142_4	T0620	2.49	9.8837	9.6755	293	312	106.484641638225
T0620	T0620TS142_5	T0620	2.64	5.8914	5.9388	293	312	106.484641638225
T0620	T0620TS165_1	T0620	1.88	11.4806	11.1707	293	312	106.484641638225
T0620	T0620TS165_2	T0620	1.52	11.4806	11.1707	293	312	106.484641638225
T0620	T0620TS165_3	T0620	1.47	11.3209	11.0211	293	312	106.484641638225
T0620	T0620TS165_4	T0620	1.72	11.5338	11.2205	293	312	106.484641638225
T0620	T0620TS165_5	T0620	1.47	11.3742	11.0710	293	312	106.484641638225
T0620	T0620TS166_1	T0620	1.91	11.5871	11.2703	293	312	106.484641638225
T0620	T0620TS166_2	T0620	2.10	9.8305	9.6257	293	312	106.484641638225
T0620	T0620TS166_3	T0620	2.19	9.8305	9.6257	293	312	106.484641638225
T0620	T0620TS166_4	T0620	1.45	11.5338	11.2205	293	312	106.484641638225
T0620	T0620TS166_5	T0620	2.00	5.8914	5.9388	293	312	106.484641638225
T0620	T0620TS171_1	T0620	2.17	9.6175	9.4263	293	310	105.80204778157
T0620	T0620TS173_1	T0620	1.86	11.0015	10.7221	293	310	105.80204778157
T0620	T0620TS173_2	T0620	1.38	11.9065	11.5694	293	312	106.484641638225
T0620	T0620TS173_3	T0620	1.58	11.4274	11.1208	293	312	106.484641638225
T0620	T0620TS173_4	T0620	1.29	11.5338	11.2205	293	312	106.484641638225
T0620	T0620TS173_5	T0620	1.83	11.6403	11.3202	293	309	105.460750853242
T0620	T0620TS174_1	T0620	1.58	11.4274	11.1208	293	312	106.484641638225
T0620	T0620TS189_1	T0620	1.75	11.6403	11.3202	293	305	104.095563139932
T0620	T0620TS189_2	T0620	1.58	11.4274	11.1208	293	312	106.484641638225
T0620	T0620TS189_3	T0620	2.15	11.2677	10.9713	293	312	106.484641638225
T0620	T0620TS189_4	T0620	1.67	11.2677	10.9713	293	306	104.436860068259
T0620	T0620TS189_5	T0620	1.63	11.2145	10.9215	293	306	104.436860068259
T0620	T0620TS207_1	T0620	1.63	11.1612	10.8716	293	302	103.071672354949
T0620	T0620TS207_2	T0620	1.67	11.0548	10.7720	293	305	104.095563139932
T0620	T0620TS207_3	T0620	1.56	11.1080	10.8218	293	312	106.484641638225
T0620	T0620TS207_4	T0620	1.83	10.8418	10.5726	293	307	104.778156996587
T0620	T0620TS207_5	T0620	2.04	10.4160	10.1739	293	312	106.484641638225
T0620	T0620TS208_1	T0620	1.39	11.5338	11.2205	293	312	106.484641638225
T0620	T0620TS208_2	T0620	1.25	11.5871	11.2703	293	312	106.484641638225
T0620	T0620TS208_3	T0620	1.44	11.6935	11.3700	293	312	106.484641638225
T0620	T0620TS208_4	T0620	1.39	11.5338	11.2205	293	312	106.484641638225
T0620	T0620TS208_5	T0620	1.39	11.5871	11.2703	293	312	106.484641638225
T0620	T0620TS213_1	T0620	1.76	11.1612	10.8716	293	310	105.80204778157
T0620	T0620TS213_2	T0620	1.69	11.2677	10.9713	293	310	105.80204778157
T0620	T0620TS213_3	T0620	1.60	11.5871	11.2703	293	312	106.484641638225
T0620	T0620TS213_4	T0620	1.99	11.1612	10.8716	293	311	106.143344709898
T0620	T0620TS213_5	T0620	1.53	11.3742	11.0710	293	312	106.484641638225
T0620	T0620TS214_1	T0620	2.04	10.5757	10.3234	293	309	105.460750853242
T0620	T0620TS214_2	T0620	2.00	10.8418	10.5726	293	309	105.460750853242
T0620	T0620TS214_3	T0620	2.08	11.0015	10.7221	293	307	104.778156996587
T0620	T0620TS214_4	T0620	2.15	10.7886	10.5228	293	308	105.119453924915
T0620	T0620TS214_5	T0620	2.18	10.8951	10.6224	293	312	106.484641638225
T0620	T0620TS215_1	T0620	1.29	11.6935	11.3700	293	312	106.484641638225
T0620	T0620TS215_2	T0620	1.85	11.6935	11.3700	293	312	106.484641638225
T0620	T0620TS215_3	T0620	1.49	11.6935	11.3700	293	312	106.484641638225
T0620	T0620TS215_4	T0620	1.37	11.6403	11.3202	293	312	106.484641638225
T0620	T0620TS215_5	T0620	1.49	11.3742	11.0710	293	312	106.484641638225
T0620	T0620TS218_1	T0620	1.36	11.4806	11.1707	293	302	103.071672354949
T0620	T0620TS218_2	T0620	1.37	11.4806	11.1707	293	302	103.071672354949
T0620	T0620TS218_3	T0620	1.37	11.4806	11.1707	293	302	103.071672354949
T0620	T0620TS218_4	T0620	1.72	11.4274	11.1208	293	302	103.071672354949
T0620	T0620TS218_5	T0620	1.69	11.4274	11.1208	293	302	103.071672354949
T0620	T0620TS220_1	T0620	1.36	11.4806	11.1707	293	312	106.484641638225
T0620	T0620TS220_2	T0620	2.49	9.8837	9.6755	293	312	106.484641638225
T0620	T0620TS220_3	T0620	2.70	9.7772	9.5758	293	312	106.484641638225
T0620	T0620TS220_4	T0620	1.66	11.0015	10.7221	293	312	106.484641638225
T0620	T0620TS220_5	T0620	3.01	4.9332	5.0436	293	312	106.484641638225
T0620	T0620TS228_1	T0620	1.88	11.0548	10.7720	293	312	106.484641638225
T0620	T0620TS228_2	T0620	1.49	11.3209	11.0211	293	312	106.484641638225
T0620	T0620TS228_3	T0620	1.69	11.0015	10.7221	293	312	106.484641638225
T0620	T0620TS228_4	T0620	1.45	11.2677	10.9713	293	312	106.484641638225
T0620	T0620TS228_5	T0620	1.53	11.4274	11.1208	293	312	106.484641638225
T0620	T0620TS229_1	T0620	no_data	no_data	no_data	293	no_data	no_data
T0620	T0620TS229_2	T0620	no_data	no_data	no_data	293	no_data	no_data
T0620	T0620TS229_3	T0620	no_data	no_data	no_data	293	no_data	no_data
T0620	T0620TS229_4	T0620	no_data	no_data	no_data	293	no_data	no_data
T0620	T0620TS229_5	T0620	no_data	no_data	no_data	293	no_data	no_data
T0620	T0620TS236_1	T0620	1.60	11.4806	11.1707	293	312	106.484641638225
T0620	T0620TS236_2	T0620	1.56	11.4806	11.1707	293	312	106.484641638225
T0620	T0620TS236_3	T0620	1.47	11.4806	11.1707	293	312	106.484641638225
T0620	T0620TS236_4	T0620	1.55	11.4274	11.1208	293	312	106.484641638225
T0620	T0620TS236_5	T0620	1.47	11.3742	11.0710	293	312	106.484641638225
T0620	T0620TS244_1	T0620	1.85	10.0434	9.8250	293	312	106.484641638225
T0620	T0620TS244_2	T0620	1.17	11.5772	11.2611	293	273	93.1740614334471
T0620	T0620TS244_3	T0620	2.98	6.3467	6.3647	293	249	84.9829351535836
T0620	T0620TS244_4	T0620	3.03	6.3251	6.3444	293	245	83.617747440273
T0620	T0620TS244_5	T0620	2.75	6.1431	6.1742	293	245	83.617747440273
T0620	T0620TS245_1	T0620	1.33	11.6403	11.3202	293	312	106.484641638225
T0620	T0620TS248_1	T0620	1.48	10.9483	10.6723	293	312	106.484641638225
T0620	T0620TS248_2	T0620	1.48	10.9483	10.6723	293	312	106.484641638225
T0620	T0620TS248_3	T0620	1.48	10.9483	10.6723	293	312	106.484641638225
T0620	T0620TS248_4	T0620	1.63	11.1612	10.8716	293	312	106.484641638225
T0620	T0620TS248_5	T0620	1.56	11.2145	10.9215	293	312	106.484641638225
T0620	T0620TS250_2	T0620	2.36	9.4046	9.2270	293	312	106.484641638225
T0620	T0620TS250_3	T0620	1.99	9.5111	9.3266	293	311	106.143344709898
T0620	T0620TS253_1	T0620	1.54	11.5871	11.2703	293	312	106.484641638225
T0620	T0620TS253_2	T0620	1.85	11.2145	10.9215	293	312	106.484641638225
T0620	T0620TS253_3	T0620	2.23	10.8951	10.6224	293	312	106.484641638225
T0620	T0620TS253_4	T0620	1.88	11.3209	11.0211	293	312	106.484641638225
T0620	T0620TS253_5	T0620	1.92	11.1612	10.8716	293	312	106.484641638225
T0620	T0620TS257_1	T0620	2.49	-0.7624	0.3037	293	312	106.484641638225
T0620	T0620TS257_2	T0620	2.89	0.8877	1.3920	293	312	106.484641638225
T0620	T0620TS257_3	T0620	3.29	-0.9221	0.2370	293	312	106.484641638225
T0620	T0620TS257_4	T0620	2.58	-1.3480	0.1036	293	312	106.484641638225
T0620	T0620TS257_5	T0620	2.33	-0.9754	0.2168	293	312	106.484641638225
T0620	T0620TS264_1_1	T0620	1.88	-1.0113	0.2037	293	76	25.938566552901
T0620	T0620TS264_1_2	T0620	2.61	-1.9226	0.0191	293	236	80.5460750853242
T0620	T0620TS264_2_1	T0620	1.82	-1.2968	0.1162	293	76	25.938566552901
T0620	T0620TS264_2_2	T0620	3.31	-1.3615	0.1005	293	236	80.5460750853242
T0620	T0620TS264_3_1	T0620	2.18	-1.1540	0.1563	293	76	25.938566552901
T0620	T0620TS264_3_2	T0620	2.62	-1.4238	0.0867	293	236	80.5460750853242
T0620	T0620TS264_4_1	T0620	2.44	-0.2975	0.5451	293	76	25.938566552901
T0620	T0620TS264_4_2	T0620	2.32	-1.4862	0.0742	293	236	80.5460750853242
T0620	T0620TS264_5_1	T0620	2.18	-0.8685	0.2584	293	76	25.938566552901
T0620	T0620TS264_5_2	T0620	2.56	-1.3615	0.1005	293	236	80.5460750853242
T0620	T0620TS273_1	T0620	1.35	11.4806	11.1707	293	310	105.80204778157
T0620	T0620TS273_2	T0620	1.38	11.9065	11.5694	293	312	106.484641638225
T0620	T0620TS273_3	T0620	1.46	11.8000	11.4697	293	312	106.484641638225
T0620	T0620TS273_4	T0620	1.46	11.7468	11.4199	293	312	106.484641638225
T0620	T0620TS273_5	T0620	1.62	11.6935	11.3700	293	309	105.460750853242
T0620	T0620TS275_1	T0620	1.47	11.3209	11.0211	293	312	106.484641638225
T0620	T0620TS275_2	T0620	1.42	11.4274	11.1208	293	312	106.484641638225
T0620	T0620TS275_3	T0620	1.42	11.8532	11.5195	293	312	106.484641638225
T0620	T0620TS275_4	T0620	1.46	11.3209	11.0211	293	312	106.484641638225
T0620	T0620TS275_5	T0620	1.46	11.4806	11.1707	293	312	106.484641638225
T0620	T0620TS276_1	T0620	1.55	11.6403	11.3202	293	312	106.484641638225
T0620	T0620TS276_2	T0620	1.53	11.7468	11.4199	293	312	106.484641638225
T0620	T0620TS286_1	T0620	1.55	11.6403	11.3202	293	312	106.484641638225
T0620	T0620TS286_2	T0620	1.53	11.7468	11.4199	293	312	106.484641638225
T0620	T0620TS289_1	T0620	1.69	10.6289	10.3732	293	312	106.484641638225
T0620	T0620TS291_1	T0620	1.54	11.5871	11.2703	293	312	106.484641638225
T0620	T0620TS291_2	T0620	2.14	10.0966	9.8748	293	312	106.484641638225
T0620	T0620TS291_3	T0620	3.07	5.5188	5.5905	293	312	106.484641638225
T0620	T0620TS291_4	T0620	2.94	5.4655	5.5407	293	312	106.484641638225
T0620	T0620TS291_5	T0620	3.03	5.5188	5.5905	293	312	106.484641638225
T0620	T0620TS296_1	T0620	1.44	11.5871	11.2703	293	312	106.484641638225
T0620	T0620TS296_2	T0620	1.33	11.5871	11.2703	293	312	106.484641638225
T0620	T0620TS296_3	T0620	1.46	11.8000	11.4697	293	312	106.484641638225
T0620	T0620TS296_4	T0620	1.62	11.6935	11.3700	293	309	105.460750853242
T0620	T0620TS296_5	T0620	1.98	11.4274	11.1208	293	306	104.436860068259
T0620	T0620TS302_1	T0620	1.36	11.4806	11.1707	293	312	106.484641638225
T0620	T0620TS302_2	T0620	1.66	11.0015	10.7221	293	312	106.484641638225
T0620	T0620TS302_3	T0620	2.70	9.7772	9.5758	293	312	106.484641638225
T0620	T0620TS302_4	T0620	2.49	9.8837	9.6755	293	312	106.484641638225
T0620	T0620TS302_5	T0620	2.64	5.8914	5.9388	293	312	106.484641638225
T0620	T0620TS304_1	T0620	1.53	11.5871	11.2703	293	312	106.484641638225
T0620	T0620TS304_2	T0620	2.04	10.1498	9.9247	293	312	106.484641638225
T0620	T0620TS304_3	T0620	2.32	10.2031	9.9745	293	312	106.484641638225
T0620	T0620TS304_4	T0620	3.29	5.6252	5.6900	293	312	106.484641638225
T0620	T0620TS304_5	T0620	2.84	5.7849	5.8392	293	312	106.484641638225
T0620	T0620TS307_1	T0620	1.78	11.4806	11.1707	293	312	106.484641638225
T0620	T0620TS307_2	T0620	1.39	11.7468	11.4199	293	312	106.484641638225
T0620	T0620TS307_3	T0620	1.63	11.5871	11.2703	293	312	106.484641638225
T0620	T0620TS307_4	T0620	1.40	11.4806	11.1707	293	312	106.484641638225
T0620	T0620TS307_5	T0620	1.57	11.4274	11.1208	293	312	106.484641638225
T0620	T0620TS314_1	T0620	1.62	11.4806	11.1707	293	312	106.484641638225
T0620	T0620TS314_2	T0620	2.59	5.9979	6.0383	293	312	106.484641638225
T0620	T0620TS314_3	T0620	2.54	3.4960	3.7071	293	312	106.484641638225
T0620	T0620TS314_4	T0620	3.12	5.4655	5.5407	293	312	106.484641638225
T0620	T0620TS314_5	T0620	2.19	-1.7206	0.0381	293	312	106.484641638225
T0620	T0620TS319_1	T0620	1.98	11.4274	11.1208	293	306	104.436860068259
T0620	T0620TS319_2	T0620	1.35	11.4806	11.1707	293	310	105.80204778157
T0620	T0620TS319_3	T0620	1.46	11.7468	11.4199	293	312	106.484641638225
T0620	T0620TS319_4	T0620	2.32	9.8305	9.6257	293	310	105.80204778157
T0620	T0620TS319_5	T0620	1.38	11.9065	11.5694	293	312	106.484641638225
T0620	T0620TS321_1	T0620	1.91	11.6935	11.3700	293	312	106.484641638225
T0620	T0620TS321_2	T0620	1.72	11.6935	11.3700	293	312	106.484641638225
T0620	T0620TS321_3	T0620	1.55	11.7468	11.4199	293	312	106.484641638225
T0620	T0620TS321_4	T0620	1.70	11.2145	10.9215	293	312	106.484641638225
T0620	T0620TS321_5	T0620	1.67	10.8418	10.5726	293	312	106.484641638225
T0620	T0620TS328_1	T0620	1.48	11.2677	10.9713	293	307	104.778156996587
T0620	T0620TS346_1	T0620	1.32	11.6403	11.3202	293	312	106.484641638225
T0620	T0620TS350_1	T0620	2.53	-1.4544	0.0804	293	312	106.484641638225
T0620	T0620TS350_2	T0620	2.78	-0.7624	0.3037	293	312	106.484641638225
T0620	T0620TS350_3	T0620	2.48	-1.6674	0.0449	293	312	106.484641638225
T0620	T0620TS350_4	T0620	2.25	-1.7738	0.0321	293	312	106.484641638225
T0620	T0620TS350_5	T0620	2.67	-1.0286	0.1975	293	312	106.484641638225
T0620	T0620TS355_1	T0620	2.77	-1.5609	0.0609	293	312	106.484641638225
T0620	T0620TS355_2	T0620	2.51	-1.1351	0.1622	293	312	106.484641638225
T0620	T0620TS355_3	T0620	2.24	-0.1769	0.6180	293	312	106.484641638225
T0620	T0620TS355_4	T0620	2.14	-0.9754	0.2168	293	312	106.484641638225
T0620	T0620TS355_5	T0620	2.30	-0.7092	0.3278	293	312	106.484641638225
T0620	T0620TS361_1	T0620	1.41	11.8000	11.4697	293	312	106.484641638225
T0620	T0620TS361_2	T0620	1.37	11.8532	11.5195	293	312	106.484641638225
T0620	T0620TS361_3	T0620	1.34	11.9065	11.5694	293	312	106.484641638225
T0620	T0620TS361_4	T0620	1.44	11.8532	11.5195	293	312	106.484641638225
T0620	T0620TS361_5	T0620	1.50	11.8000	11.4697	293	312	106.484641638225
T0620	T0620TS366_1	T0620	1.32	11.2677	10.9713	293	312	106.484641638225
T0620	T0620TS366_2	T0620	1.91	9.8837	9.6755	293	312	106.484641638225
T0620	T0620TS366_3	T0620	1.90	10.0434	9.8250	293	312	106.484641638225
T0620	T0620TS366_4	T0620	1.92	9.9369	9.7253	293	312	106.484641638225
T0620	T0620TS366_5	T0620	1.88	9.9902	9.7752	293	312	106.484641638225
T0620	T0620TS380_1	T0620	1.44	11.5338	11.2205	293	312	106.484641638225
T0620	T0620TS380_2	T0620	1.38	11.9597	11.6192	293	312	106.484641638225
T0620	T0620TS380_3	T0620	1.64	11.1612	10.8716	293	312	106.484641638225
T0620	T0620TS380_4	T0620	1.95	10.4692	10.2237	293	312	106.484641638225
T0620	T0620TS380_5	T0620	2.00	11.1080	10.8218	293	312	106.484641638225
T0620	T0620TS391_1	T0620	1.83	11.5338	11.2205	293	312	106.484641638225
T0620	T0620TS395_1	T0620	1.85	11.5338	11.2205	293	312	106.484641638225
T0620	T0620TS395_2	T0620	1.65	11.5338	11.2205	293	312	106.484641638225
T0620	T0620TS395_3	T0620	1.67	11.4274	11.1208	293	312	106.484641638225
T0620	T0620TS395_4	T0620	1.71	11.4274	11.1208	293	312	106.484641638225
T0620	T0620TS395_5	T0620	2.01	11.4274	11.1208	293	312	106.484641638225
T0620	T0620TS407_1	T0620	1.41	11.6935	11.3700	293	312	106.484641638225
T0620	T0620TS407_2	T0620	1.41	11.6935	11.3700	293	312	106.484641638225
T0620	T0620TS407_3	T0620	1.42	11.6935	11.3700	293	312	106.484641638225
T0620	T0620TS407_4	T0620	1.24	11.7468	11.4199	293	312	106.484641638225
T0620	T0620TS407_5	T0620	1.24	11.7468	11.4199	293	312	106.484641638225
T0620	T0620TS409_1	T0620	1.43	11.4274	11.1208	293	312	106.484641638225
T0620	T0620TS409_2	T0620	2.14	10.0434	9.8250	293	312	106.484641638225
T0620	T0620TS409_3	T0620	1.65	11.5871	11.2703	293	312	106.484641638225
T0620	T0620TS409_4	T0620	3.12	5.3059	5.3915	293	312	106.484641638225
T0620	T0620TS409_5	T0620	2.68	6.3172	6.3371	293	312	106.484641638225
T0620	T0620TS419_1	T0620	1.91	11.5871	11.2703	293	312	106.484641638225
T0620	T0620TS419_2	T0620	1.45	11.5338	11.2205	293	312	106.484641638225
T0620	T0620TS419_3	T0620	2.10	9.8305	9.6257	293	312	106.484641638225
T0620	T0620TS419_4	T0620	2.19	9.8305	9.6257	293	312	106.484641638225
T0620	T0620TS419_5	T0620	2.96	6.0511	6.0881	293	312	106.484641638225
T0620	T0620TS420_1	T0620	1.53	11.5338	11.2205	293	312	106.484641638225
T0620	T0620TS420_2	T0620	1.38	11.8532	11.5195	293	312	106.484641638225
T0620	T0620TS420_3	T0620	1.83	9.7772	9.5758	293	310	105.80204778157
T0620	T0620TS428_1	T0620	1.41	11.6403	11.3202	293	312	106.484641638225
T0620	T0620TS428_2	T0620	1.41	11.7468	11.4199	293	312	106.484641638225
T0620	T0620TS428_3	T0620	1.69	11.2145	10.9215	293	312	106.484641638225
T0620	T0620TS428_4	T0620	1.85	10.5757	10.3234	293	312	106.484641638225
T0620	T0620TS428_5	T0620	1.74	11.1612	10.8716	293	312	106.484641638225
T0620	T0620TS429_1	T0620	1.35	11.9065	11.5694	293	312	106.484641638225
T0620	T0620TS429_2	T0620	1.43	11.6935	11.3700	293	312	106.484641638225
T0620	T0620TS429_3	T0620	1.44	11.8000	11.4697	293	312	106.484641638225
T0620	T0620TS429_4	T0620	1.42	11.9065	11.5694	293	312	106.484641638225
T0620	T0620TS429_5	T0620	1.45	11.7468	11.4199	293	312	106.484641638225
T0620	T0620TS435_1	T0620	1.38	12.0662	11.7189	293	312	106.484641638225
T0620	T0620TS435_2	T0620	2.10	10.1498	9.9247	293	312	106.484641638225
T0620	T0620TS435_3	T0620	2.90	6.1575	6.1877	293	312	106.484641638225
T0620	T0620TS435_4	T0620	3.11	5.4123	5.4910	293	312	106.484641638225
T0620	T0620TS435_5	T0620	2.71	5.9979	6.0383	293	312	106.484641638225
T0620	T0620TS436_1	T0620	1.63	11.1080	10.8218	293	309	105.460750853242
T0620	T0620TS436_2	T0620	1.95	9.5643	9.3765	293	306	104.436860068259
T0620	T0620TS436_3	T0620	1.91	9.9369	9.7253	293	309	105.460750853242
T0620	T0620TS447_1	T0620	1.36	11.4806	11.1707	293	312	106.484641638225
T0620	T0620TS447_2	T0620	2.49	9.8837	9.6755	293	312	106.484641638225
T0620	T0620TS447_3	T0620	2.70	9.7772	9.5758	293	312	106.484641638225
T0620	T0620TS447_4	T0620	1.66	11.0015	10.7221	293	312	106.484641638225
T0620	T0620TS447_5	T0620	3.01	4.9332	5.0436	293	312	106.484641638225
T0620	T0620TS449_1	T0620	1.32	11.6403	11.3202	293	312	106.484641638225
T0620	T0620TS452_1	T0620	1.77	10.8951	10.6224	293	312	106.484641638225
T0620	T0620TS452_2	T0620	1.57	10.9483	10.6723	293	312	106.484641638225
T0620	T0620TS452_3	T0620	1.62	10.8418	10.5726	293	312	106.484641638225
T0620	T0620TS452_4	T0620	1.67	10.8951	10.6224	293	312	106.484641638225
T0620	T0620TS452_5	T0620	1.35	11.4806	11.1707	293	312	106.484641638225
T0620	T0620TS453_1	T0620	1.32	11.6403	11.3202	293	312	106.484641638225
T0620	T0620TS457_1	T0620	1.40	11.3742	11.0710	293	312	106.484641638225
T0620	T0620TS457_2	T0620	2.22	11.4274	11.1208	293	312	106.484641638225
T0620	T0620TS457_3	T0620	2.04	11.4806	11.1707	293	312	106.484641638225
T0620	T0620TS457_4	T0620	2.30	10.2031	9.9745	293	312	106.484641638225
T0620	T0620TS457_5	T0620	2.31	10.2563	10.0244	293	312	106.484641638225
T0620	T0620TS470_1	T0620	1.32	11.6403	11.3202	293	312	106.484641638225
T0620	T0620TS470_2	T0620	1.62	11.4806	11.1707	293	312	106.484641638225
T0620	T0620TS470_3	T0620	1.32	11.6403	11.3202	293	312	106.484641638225
T0620	T0620TS470_4	T0620	1.32	11.6403	11.3202	293	312	106.484641638225
T0620	T0620TS470_5	T0620	1.38	12.0662	11.7189	293	312	106.484641638225
T0620	T0620TS471_1	T0620	1.53	11.5338	11.2205	293	312	106.484641638225
T0620	T0620TS471_2	T0620	1.38	11.8532	11.5195	293	312	106.484641638225
T0620	T0620TS471_3	T0620	1.83	9.7772	9.5758	293	310	105.80204778157
T0620	T0620TS476_1	T0620	1.43	11.9065	11.5694	293	312	106.484641638225
T0620	T0620TS476_2	T0620	2.21	9.6175	9.4263	293	310	105.80204778157
T0620	T0620TS481_1	T0620	1.45	11.6935	11.3700	293	312	106.484641638225
T0620	T0620TS481_2	T0620	1.43	11.6935	11.3700	293	312	106.484641638225
T0620	T0620TS481_3	T0620	1.44	11.6403	11.3202	293	312	106.484641638225
T0620	T0620TS481_4	T0620	1.47	11.6935	11.3700	293	312	106.484641638225
T0620	T0620TS481_5	T0620	1.43	11.6935	11.3700	293	312	106.484641638225
T0620	T0620TS490_1	T0620	1.40	11.8532	11.5195	293	312	106.484641638225
T0620	T0620TS490_2	T0620	1.38	11.8532	11.5195	293	312	106.484641638225
T0620	T0620TS490_3	T0620	1.40	11.8532	11.5195	293	312	106.484641638225
T0620	T0620TS490_4	T0620	1.38	11.8532	11.5195	293	312	106.484641638225
T0620	T0620TS490_5	T0620	1.38	11.8000	11.4697	293	312	106.484641638225
3NR8_A	4A9C_A	T0620	0.43	12.5303	12.1535	294	291	98.9795918367347
3NR8_A	T0620AL285_1	T0620	1.21	11.5136	11.2016	294	282	95.9183673469388
3NR8_A	T0620AL285_2	T0620	1.89	10.3801	10.1402	294	280	95.2380952380952
3NR8_A	T0620AL285_3	T0620	1.75	10.3801	10.1402	294	279	94.8979591836735
3NR8_A	T0620AL285_4	T0620	2.90	5.4874	5.5611	294	200	68.0272108843537
3NR8_A	T0620AL285_5	T0620	2.49	6.6023	6.6038	294	207	70.4081632653061
3NR8_A	T0620AL396_1	T0620	1.23	11.6782	11.3557	294	282	95.9183673469388
3NR8_A	T0620AL396_2	T0620	2.49	6.0541	6.0909	294	277	94.2176870748299
3NR8_A	T0620AL396_3	T0620	2.82	5.8715	5.9202	294	254	86.3945578231292
3NR8_A	T0620AL396_4	T0620	2.61	6.8447	6.8305	294	246	83.6734693877551
3NR8_A	T0620AL396_5	T0620	3.09	6.9408	6.9205	294	205	69.7278911564626
3NR8_A	T0620TS001_1	T0620	1.46	11.8000	11.4697	294	312	106.122448979592
3NR8_A	T0620TS001_2	T0620	1.38	11.9065	11.5694	294	312	106.122448979592
3NR8_A	T0620TS001_3	T0620	1.62	11.6935	11.3700	294	309	105.102040816327
3NR8_A	T0620TS001_4	T0620	1.33	11.5871	11.2703	294	312	106.122448979592
3NR8_A	T0620TS001_5	T0620	1.44	11.5871	11.2703	294	312	106.122448979592
3NR8_A	T0620TS002_1	T0620	1.43	11.8532	11.5195	294	312	106.122448979592
3NR8_A	T0620TS002_2	T0620	1.72	11.5338	11.2205	294	312	106.122448979592
3NR8_A	T0620TS002_3	T0620	1.24	11.7468	11.4199	294	312	106.122448979592
3NR8_A	T0620TS002_4	T0620	1.37	11.6403	11.3202	294	312	106.122448979592
3NR8_A	T0620TS002_5	T0620	1.39	11.6403	11.3202	294	312	106.122448979592
3NR8_A	T0620TS014_1	T0620	2.87	-0.2834	0.5535	294	312	106.122448979592
3NR8_A	T0620TS014_2	T0620	2.92	0.3022	0.9413	294	312	106.122448979592
3NR8_A	T0620TS014_3	T0620	3.07	0.0892	0.7916	294	312	106.122448979592
3NR8_A	T0620TS014_4	T0620	3.29	-0.3366	0.5224	294	312	106.122448979592
3NR8_A	T0620TS018_1	T0620	1.45	12.0662	11.7189	294	312	106.122448979592
3NR8_A	T0620TS018_2	T0620	2.45	10.0966	9.8748	294	312	106.122448979592
3NR8_A	T0620TS018_3	T0620	1.45	12.0662	11.7189	294	312	106.122448979592
3NR8_A	T0620TS018_4	T0620	1.45	12.0662	11.7189	294	312	106.122448979592
3NR8_A	T0620TS018_5	T0620	1.45	12.0662	11.7189	294	312	106.122448979592
3NR8_A	T0620TS026_1	T0620	1.50	11.4274	11.1208	294	310	105.442176870748
3NR8_A	T0620TS026_2	T0620	1.61	11.5338	11.2205	294	310	105.442176870748
3NR8_A	T0620TS026_3	T0620	2.21	9.1917	9.0276	294	309	105.102040816327
3NR8_A	T0620TS026_4	T0620	2.72	5.2526	5.3418	294	306	104.081632653061
3NR8_A	T0620TS028_1	T0620	1.34	11.8000	11.4697	294	312	106.122448979592
3NR8_A	T0620TS028_2	T0620	2.13	9.9369	9.7253	294	312	106.122448979592
3NR8_A	T0620TS028_3	T0620	2.86	6.3172	6.3371	294	312	106.122448979592
3NR8_A	T0620TS028_4	T0620	3.00	5.7317	5.7895	294	312	106.122448979592
3NR8_A	T0620TS028_5	T0620	2.72	2.9105	3.1679	294	312	106.122448979592
3NR8_A	T0620TS035_1	T0620	1.50	11.8532	11.5195	294	312	106.122448979592
3NR8_A	T0620TS037_1	T0620	1.41	11.8532	11.5195	294	312	106.122448979592
3NR8_A	T0620TS037_2	T0620	1.46	11.9597	11.6192	294	312	106.122448979592
3NR8_A	T0620TS037_3	T0620	1.50	11.3209	11.0211	294	312	106.122448979592
3NR8_A	T0620TS037_4	T0620	1.30	11.6935	11.3700	294	312	106.122448979592
3NR8_A	T0620TS037_5	T0620	1.54	11.5338	11.2205	294	312	106.122448979592
3NR8_A	T0620TS047_1	T0620	1.74	10.7886	10.5228	294	312	106.122448979592
3NR8_A	T0620TS055_1	T0620	1.75	11.5871	11.2703	294	312	106.122448979592
3NR8_A	T0620TS055_2	T0620	2.19	11.4274	11.1208	294	312	106.122448979592
3NR8_A	T0620TS055_3	T0620	1.77	11.4806	11.1707	294	312	106.122448979592
3NR8_A	T0620TS055_4	T0620	1.53	11.6935	11.3700	294	312	106.122448979592
3NR8_A	T0620TS055_5	T0620	1.46	11.6403	11.3202	294	312	106.122448979592
3NR8_A	T0620TS056_1	T0620	1.35	11.4806	11.1707	294	310	105.442176870748
3NR8_A	T0620TS056_2	T0620	1.45	11.5871	11.2703	294	312	106.122448979592
3NR8_A	T0620TS056_3	T0620	1.45	11.5871	11.2703	294	312	106.122448979592
3NR8_A	T0620TS056_4	T0620	1.48	11.4274	11.1208	294	312	106.122448979592
3NR8_A	T0620TS056_5	T0620	1.48	11.4274	11.1208	294	312	106.122448979592
3NR8_A	T0620TS063_1	T0620	1.49	11.1612	10.8716	294	312	106.122448979592
3NR8_A	T0620TS063_2	T0620	1.32	11.2677	10.9713	294	312	106.122448979592
3NR8_A	T0620TS063_3	T0620	1.53	11.3209	11.0211	294	312	106.122448979592
3NR8_A	T0620TS063_4	T0620	1.88	9.9902	9.7752	294	312	106.122448979592
3NR8_A	T0620TS063_5	T0620	2.04	9.6708	9.4761	294	312	106.122448979592
3NR8_A	T0620TS074_1	T0620	1.53	11.4806	11.1707	294	312	106.122448979592
3NR8_A	T0620TS077_1	T0620	1.37	11.7468	11.4199	294	312	106.122448979592
3NR8_A	T0620TS077_2	T0620	1.58	11.5871	11.2703	294	312	106.122448979592
3NR8_A	T0620TS080_1	T0620	1.38	11.6935	11.3700	294	312	106.122448979592
3NR8_A	T0620TS080_2	T0620	1.24	11.7468	11.4199	294	312	106.122448979592
3NR8_A	T0620TS080_3	T0620	1.39	11.6935	11.3700	294	312	106.122448979592
3NR8_A	T0620TS080_4	T0620	1.39	11.6403	11.3202	294	312	106.122448979592
3NR8_A	T0620TS080_5	T0620	1.29	11.6935	11.3700	294	312	106.122448979592
3NR8_A	T0620TS088_1	T0620	1.52	11.2145	10.9215	294	312	106.122448979592
3NR8_A	T0620TS088_2	T0620	1.53	11.4274	11.1208	294	312	106.122448979592
3NR8_A	T0620TS088_3	T0620	1.68	11.1080	10.8218	294	312	106.122448979592
3NR8_A	T0620TS088_4	T0620	1.63	11.6403	11.3202	294	312	106.122448979592
3NR8_A	T0620TS088_5	T0620	1.49	11.6935	11.3700	294	312	106.122448979592
3NR8_A	T0620TS094_1	T0620	1.40	11.7468	11.4199	294	312	106.122448979592
3NR8_A	T0620TS094_2	T0620	1.42	11.6935	11.3700	294	312	106.122448979592
3NR8_A	T0620TS094_3	T0620	1.41	11.6935	11.3700	294	312	106.122448979592
3NR8_A	T0620TS094_4	T0620	1.24	11.7468	11.4199	294	312	106.122448979592
3NR8_A	T0620TS094_5	T0620	1.24	11.7468	11.4199	294	312	106.122448979592
3NR8_A	T0620TS102_1	T0620	1.41	11.4274	11.1208	294	312	106.122448979592
3NR8_A	T0620TS102_2	T0620	1.38	11.3209	11.0211	294	312	106.122448979592
3NR8_A	T0620TS102_3	T0620	2.09	0.1425	0.8282	294	312	106.122448979592
3NR8_A	T0620TS102_4	T0620	2.63	0.8877	1.3920	294	312	106.122448979592
3NR8_A	T0620TS102_5	T0620	1.39	11.3209	11.0211	294	312	106.122448979592
3NR8_A	T0620TS103_1	T0620	1.45	11.4806	11.1707	294	312	106.122448979592
3NR8_A	T0620TS103_2	T0620	1.40	11.3209	11.0211	294	312	106.122448979592
3NR8_A	T0620TS103_3	T0620	1.35	11.7230	11.3976	294	266	90.4761904761905
3NR8_A	T0620TS103_4	T0620	2.01	10.1904	9.9626	294	264	89.7959183673469
3NR8_A	T0620TS103_5	T0620	1.96	10.2511	10.0195	294	269	91.4965986394558
3NR8_A	T0620TS104_1	T0620	1.33	11.8000	11.4697	294	312	106.122448979592
3NR8_A	T0620TS113_1	T0620	1.50	11.5871	11.2703	294	312	106.122448979592
3NR8_A	T0620TS113_2	T0620	1.25	11.6403	11.3202	294	312	106.122448979592
3NR8_A	T0620TS113_3	T0620	1.42	11.7468	11.4199	294	312	106.122448979592
3NR8_A	T0620TS113_4	T0620	1.38	11.7468	11.4199	294	312	106.122448979592
3NR8_A	T0620TS113_5	T0620	1.71	11.8000	11.4697	294	312	106.122448979592
3NR8_A	T0620TS114_1	T0620	1.61	11.4274	11.1208	294	312	106.122448979592
3NR8_A	T0620TS114_2	T0620	1.56	11.3209	11.0211	294	312	106.122448979592
3NR8_A	T0620TS114_3	T0620	1.60	11.4806	11.1707	294	312	106.122448979592
3NR8_A	T0620TS114_4	T0620	1.56	11.4806	11.1707	294	312	106.122448979592
3NR8_A	T0620TS114_5	T0620	1.47	11.4806	11.1707	294	312	106.122448979592
3NR8_A	T0620TS117_1	T0620	1.43	11.3742	11.0710	294	302	102.721088435374
3NR8_A	T0620TS117_2	T0620	1.43	11.3742	11.0710	294	302	102.721088435374
3NR8_A	T0620TS117_3	T0620	1.43	11.3742	11.0710	294	302	102.721088435374
3NR8_A	T0620TS117_4	T0620	1.43	11.3742	11.0710	294	302	102.721088435374
3NR8_A	T0620TS117_5	T0620	1.43	11.3742	11.0710	294	302	102.721088435374
3NR8_A	T0620TS119_1	T0620	1.41	11.6935	11.3700	294	312	106.122448979592
3NR8_A	T0620TS119_2	T0620	1.40	11.7468	11.4199	294	312	106.122448979592
3NR8_A	T0620TS119_3	T0620	2.07	11.6403	11.3202	294	312	106.122448979592
3NR8_A	T0620TS119_4	T0620	1.40	11.7468	11.4199	294	312	106.122448979592
3NR8_A	T0620TS119_5	T0620	1.42	11.6935	11.3700	294	312	106.122448979592
3NR8_A	T0620TS127_1	T0620	1.38	11.5871	11.2703	294	312	106.122448979592
3NR8_A	T0620TS127_2	T0620	1.69	11.2677	10.9713	294	310	105.442176870748
3NR8_A	T0620TS127_3	T0620	1.48	11.5338	11.2205	294	312	106.122448979592
3NR8_A	T0620TS127_4	T0620	1.94	11.2145	10.9215	294	312	106.122448979592
3NR8_A	T0620TS127_5	T0620	1.49	11.4806	11.1707	294	310	105.442176870748
3NR8_A	T0620TS129_1	T0620	1.67	11.5338	11.2205	294	312	106.122448979592
3NR8_A	T0620TS129_2	T0620	1.52	11.5871	11.2703	294	312	106.122448979592
3NR8_A	T0620TS129_3	T0620	1.47	11.4274	11.1208	294	312	106.122448979592
3NR8_A	T0620TS129_4	T0620	1.81	11.2677	10.9713	294	312	106.122448979592
3NR8_A	T0620TS129_5	T0620	1.67	11.4806	11.1707	294	312	106.122448979592
3NR8_A	T0620TS142_1	T0620	1.36	11.4806	11.1707	294	312	106.122448979592
3NR8_A	T0620TS142_2	T0620	1.66	11.0015	10.7221	294	312	106.122448979592
3NR8_A	T0620TS142_3	T0620	2.70	9.7772	9.5758	294	312	106.122448979592
3NR8_A	T0620TS142_4	T0620	2.49	9.8837	9.6755	294	312	106.122448979592
3NR8_A	T0620TS142_5	T0620	2.64	5.8914	5.9388	294	312	106.122448979592
3NR8_A	T0620TS165_1	T0620	1.88	11.4806	11.1707	294	312	106.122448979592
3NR8_A	T0620TS165_2	T0620	1.52	11.4806	11.1707	294	312	106.122448979592
3NR8_A	T0620TS165_3	T0620	1.47	11.3209	11.0211	294	312	106.122448979592
3NR8_A	T0620TS165_4	T0620	1.72	11.5338	11.2205	294	312	106.122448979592
3NR8_A	T0620TS165_5	T0620	1.47	11.3742	11.0710	294	312	106.122448979592
3NR8_A	T0620TS166_1	T0620	1.91	11.5871	11.2703	294	312	106.122448979592
3NR8_A	T0620TS166_2	T0620	2.10	9.8305	9.6257	294	312	106.122448979592
3NR8_A	T0620TS166_3	T0620	2.19	9.8305	9.6257	294	312	106.122448979592
3NR8_A	T0620TS166_4	T0620	1.45	11.5338	11.2205	294	312	106.122448979592
3NR8_A	T0620TS166_5	T0620	2.00	5.8914	5.9388	294	312	106.122448979592
3NR8_A	T0620TS171_1	T0620	2.17	9.6175	9.4263	294	310	105.442176870748
3NR8_A	T0620TS173_1	T0620	1.86	11.0015	10.7221	294	310	105.442176870748
3NR8_A	T0620TS173_2	T0620	1.38	11.9065	11.5694	294	312	106.122448979592
3NR8_A	T0620TS173_3	T0620	1.58	11.4274	11.1208	294	312	106.122448979592
3NR8_A	T0620TS173_4	T0620	1.29	11.5338	11.2205	294	312	106.122448979592
3NR8_A	T0620TS173_5	T0620	1.83	11.6403	11.3202	294	309	105.102040816327
3NR8_A	T0620TS174_1	T0620	1.58	11.4274	11.1208	294	312	106.122448979592
3NR8_A	T0620TS189_1	T0620	1.75	11.6403	11.3202	294	305	103.741496598639
3NR8_A	T0620TS189_2	T0620	1.58	11.4274	11.1208	294	312	106.122448979592
3NR8_A	T0620TS189_3	T0620	2.15	11.2677	10.9713	294	312	106.122448979592
3NR8_A	T0620TS189_4	T0620	1.67	11.2677	10.9713	294	306	104.081632653061
3NR8_A	T0620TS189_5	T0620	1.63	11.2145	10.9215	294	306	104.081632653061
3NR8_A	T0620TS207_1	T0620	1.63	11.1612	10.8716	294	302	102.721088435374
3NR8_A	T0620TS207_2	T0620	1.67	11.0548	10.7720	294	305	103.741496598639
3NR8_A	T0620TS207_3	T0620	1.56	11.1080	10.8218	294	312	106.122448979592
3NR8_A	T0620TS207_4	T0620	1.83	10.8418	10.5726	294	307	104.421768707483
3NR8_A	T0620TS207_5	T0620	2.04	10.4160	10.1739	294	312	106.122448979592
3NR8_A	T0620TS208_1	T0620	1.39	11.5338	11.2205	294	312	106.122448979592
3NR8_A	T0620TS208_2	T0620	1.25	11.5871	11.2703	294	312	106.122448979592
3NR8_A	T0620TS208_3	T0620	1.44	11.6935	11.3700	294	312	106.122448979592
3NR8_A	T0620TS208_4	T0620	1.39	11.5338	11.2205	294	312	106.122448979592
3NR8_A	T0620TS208_5	T0620	1.39	11.5871	11.2703	294	312	106.122448979592
3NR8_A	T0620TS213_1	T0620	1.76	11.1612	10.8716	294	310	105.442176870748
3NR8_A	T0620TS213_2	T0620	1.69	11.2677	10.9713	294	310	105.442176870748
3NR8_A	T0620TS213_3	T0620	1.60	11.5871	11.2703	294	312	106.122448979592
3NR8_A	T0620TS213_4	T0620	1.99	11.1612	10.8716	294	311	105.78231292517
3NR8_A	T0620TS213_5	T0620	1.53	11.3742	11.0710	294	312	106.122448979592
3NR8_A	T0620TS214_1	T0620	2.04	10.5757	10.3234	294	309	105.102040816327
3NR8_A	T0620TS214_2	T0620	2.00	10.8418	10.5726	294	309	105.102040816327
3NR8_A	T0620TS214_3	T0620	2.08	11.0015	10.7221	294	307	104.421768707483
3NR8_A	T0620TS214_4	T0620	2.15	10.7886	10.5228	294	308	104.761904761905
3NR8_A	T0620TS214_5	T0620	2.18	10.8951	10.6224	294	312	106.122448979592
3NR8_A	T0620TS215_1	T0620	1.29	11.6935	11.3700	294	312	106.122448979592
3NR8_A	T0620TS215_2	T0620	1.85	11.6935	11.3700	294	312	106.122448979592
3NR8_A	T0620TS215_3	T0620	1.49	11.6935	11.3700	294	312	106.122448979592
3NR8_A	T0620TS215_4	T0620	1.37	11.6403	11.3202	294	312	106.122448979592
3NR8_A	T0620TS215_5	T0620	1.49	11.3742	11.0710	294	312	106.122448979592
3NR8_A	T0620TS218_1	T0620	1.36	11.4806	11.1707	294	302	102.721088435374
3NR8_A	T0620TS218_2	T0620	1.37	11.4806	11.1707	294	302	102.721088435374
3NR8_A	T0620TS218_3	T0620	1.37	11.4806	11.1707	294	302	102.721088435374
3NR8_A	T0620TS218_4	T0620	1.72	11.4274	11.1208	294	302	102.721088435374
3NR8_A	T0620TS218_5	T0620	1.69	11.4274	11.1208	294	302	102.721088435374
3NR8_A	T0620TS220_1	T0620	1.36	11.4806	11.1707	294	312	106.122448979592
3NR8_A	T0620TS220_2	T0620	2.49	9.8837	9.6755	294	312	106.122448979592
3NR8_A	T0620TS220_3	T0620	2.70	9.7772	9.5758	294	312	106.122448979592
3NR8_A	T0620TS220_4	T0620	1.66	11.0015	10.7221	294	312	106.122448979592
3NR8_A	T0620TS220_5	T0620	3.01	4.9332	5.0436	294	312	106.122448979592
3NR8_A	T0620TS228_1	T0620	1.88	11.0548	10.7720	294	312	106.122448979592
3NR8_A	T0620TS228_2	T0620	1.49	11.3209	11.0211	294	312	106.122448979592
3NR8_A	T0620TS228_3	T0620	1.69	11.0015	10.7221	294	312	106.122448979592
3NR8_A	T0620TS228_4	T0620	1.45	11.2677	10.9713	294	312	106.122448979592
3NR8_A	T0620TS228_5	T0620	1.53	11.4274	11.1208	294	312	106.122448979592
3NR8_A	T0620TS229_1	T0620	no_data	no_data	no_data	294	no_data	no_data
3NR8_A	T0620TS229_2	T0620	no_data	no_data	no_data	294	no_data	no_data
3NR8_A	T0620TS229_3	T0620	no_data	no_data	no_data	294	no_data	no_data
3NR8_A	T0620TS229_4	T0620	no_data	no_data	no_data	294	no_data	no_data
3NR8_A	T0620TS229_5	T0620	no_data	no_data	no_data	294	no_data	no_data
3NR8_A	T0620TS236_1	T0620	1.60	11.4806	11.1707	294	312	106.122448979592
3NR8_A	T0620TS236_2	T0620	1.56	11.4806	11.1707	294	312	106.122448979592
3NR8_A	T0620TS236_3	T0620	1.47	11.4806	11.1707	294	312	106.122448979592
3NR8_A	T0620TS236_4	T0620	1.55	11.4274	11.1208	294	312	106.122448979592
3NR8_A	T0620TS236_5	T0620	1.47	11.3742	11.0710	294	312	106.122448979592
3NR8_A	T0620TS244_1	T0620	1.85	10.0434	9.8250	294	312	106.122448979592
3NR8_A	T0620TS244_2	T0620	1.17	11.5772	11.2611	294	273	92.8571428571429
3NR8_A	T0620TS244_3	T0620	2.98	6.3467	6.3647	294	249	84.6938775510204
3NR8_A	T0620TS244_4	T0620	3.03	6.3251	6.3444	294	245	83.3333333333333
3NR8_A	T0620TS244_5	T0620	2.75	6.1431	6.1742	294	245	83.3333333333333
3NR8_A	T0620TS245_1	T0620	1.33	11.6403	11.3202	294	312	106.122448979592
3NR8_A	T0620TS248_1	T0620	1.48	10.9483	10.6723	294	312	106.122448979592
3NR8_A	T0620TS248_2	T0620	1.48	10.9483	10.6723	294	312	106.122448979592
3NR8_A	T0620TS248_3	T0620	1.48	10.9483	10.6723	294	312	106.122448979592
3NR8_A	T0620TS248_4	T0620	1.63	11.1612	10.8716	294	312	106.122448979592
3NR8_A	T0620TS248_5	T0620	1.56	11.2145	10.9215	294	312	106.122448979592
3NR8_A	T0620TS250_2	T0620	2.36	9.4046	9.2270	294	312	106.122448979592
3NR8_A	T0620TS250_3	T0620	1.99	9.5111	9.3266	294	311	105.78231292517
3NR8_A	T0620TS253_1	T0620	1.54	11.5871	11.2703	294	312	106.122448979592
3NR8_A	T0620TS253_2	T0620	1.85	11.2145	10.9215	294	312	106.122448979592
3NR8_A	T0620TS253_3	T0620	2.23	10.8951	10.6224	294	312	106.122448979592
3NR8_A	T0620TS253_4	T0620	1.88	11.3209	11.0211	294	312	106.122448979592
3NR8_A	T0620TS253_5	T0620	1.92	11.1612	10.8716	294	312	106.122448979592
3NR8_A	T0620TS257_1	T0620	2.49	-0.7624	0.3037	294	312	106.122448979592
3NR8_A	T0620TS257_2	T0620	2.89	0.8877	1.3920	294	312	106.122448979592
3NR8_A	T0620TS257_3	T0620	3.29	-0.9221	0.2370	294	312	106.122448979592
3NR8_A	T0620TS257_4	T0620	2.58	-1.3480	0.1036	294	312	106.122448979592
3NR8_A	T0620TS257_5	T0620	2.33	-0.9754	0.2168	294	312	106.122448979592
3NR8_A	T0620TS264_1_1	T0620	1.88	-1.0113	0.2037	294	76	25.8503401360544
3NR8_A	T0620TS264_1_2	T0620	2.61	-1.9226	0.0191	294	236	80.2721088435374
3NR8_A	T0620TS264_2_1	T0620	1.82	-1.2968	0.1162	294	76	25.8503401360544
3NR8_A	T0620TS264_2_2	T0620	3.31	-1.3615	0.1005	294	236	80.2721088435374
3NR8_A	T0620TS264_3_1	T0620	2.18	-1.1540	0.1563	294	76	25.8503401360544
3NR8_A	T0620TS264_3_2	T0620	2.62	-1.4238	0.0867	294	236	80.2721088435374
3NR8_A	T0620TS264_4_1	T0620	2.44	-0.2975	0.5451	294	76	25.8503401360544
3NR8_A	T0620TS264_4_2	T0620	2.32	-1.4862	0.0742	294	236	80.2721088435374
3NR8_A	T0620TS264_5_1	T0620	2.18	-0.8685	0.2584	294	76	25.8503401360544
3NR8_A	T0620TS264_5_2	T0620	2.56	-1.3615	0.1005	294	236	80.2721088435374
3NR8_A	T0620TS273_1	T0620	1.35	11.4806	11.1707	294	310	105.442176870748
3NR8_A	T0620TS273_2	T0620	1.38	11.9065	11.5694	294	312	106.122448979592
3NR8_A	T0620TS273_3	T0620	1.46	11.8000	11.4697	294	312	106.122448979592
3NR8_A	T0620TS273_4	T0620	1.46	11.7468	11.4199	294	312	106.122448979592
3NR8_A	T0620TS273_5	T0620	1.62	11.6935	11.3700	294	309	105.102040816327
3NR8_A	T0620TS275_1	T0620	1.47	11.3209	11.0211	294	312	106.122448979592
3NR8_A	T0620TS275_2	T0620	1.42	11.4274	11.1208	294	312	106.122448979592
3NR8_A	T0620TS275_3	T0620	1.42	11.8532	11.5195	294	312	106.122448979592
3NR8_A	T0620TS275_4	T0620	1.46	11.3209	11.0211	294	312	106.122448979592
3NR8_A	T0620TS275_5	T0620	1.46	11.4806	11.1707	294	312	106.122448979592
3NR8_A	T0620TS276_1	T0620	1.55	11.6403	11.3202	294	312	106.122448979592
3NR8_A	T0620TS276_2	T0620	1.53	11.7468	11.4199	294	312	106.122448979592
3NR8_A	T0620TS286_1	T0620	1.55	11.6403	11.3202	294	312	106.122448979592
3NR8_A	T0620TS286_2	T0620	1.53	11.7468	11.4199	294	312	106.122448979592
3NR8_A	T0620TS289_1	T0620	1.69	10.6289	10.3732	294	312	106.122448979592
3NR8_A	T0620TS291_1	T0620	1.54	11.5871	11.2703	294	312	106.122448979592
3NR8_A	T0620TS291_2	T0620	2.14	10.0966	9.8748	294	312	106.122448979592
3NR8_A	T0620TS291_3	T0620	3.07	5.5188	5.5905	294	312	106.122448979592
3NR8_A	T0620TS291_4	T0620	2.94	5.4655	5.5407	294	312	106.122448979592
3NR8_A	T0620TS291_5	T0620	3.03	5.5188	5.5905	294	312	106.122448979592
3NR8_A	T0620TS296_1	T0620	1.44	11.5871	11.2703	294	312	106.122448979592
3NR8_A	T0620TS296_2	T0620	1.33	11.5871	11.2703	294	312	106.122448979592
3NR8_A	T0620TS296_3	T0620	1.46	11.8000	11.4697	294	312	106.122448979592
3NR8_A	T0620TS296_4	T0620	1.62	11.6935	11.3700	294	309	105.102040816327
3NR8_A	T0620TS296_5	T0620	1.98	11.4274	11.1208	294	306	104.081632653061
3NR8_A	T0620TS302_1	T0620	1.36	11.4806	11.1707	294	312	106.122448979592
3NR8_A	T0620TS302_2	T0620	1.66	11.0015	10.7221	294	312	106.122448979592
3NR8_A	T0620TS302_3	T0620	2.70	9.7772	9.5758	294	312	106.122448979592
3NR8_A	T0620TS302_4	T0620	2.49	9.8837	9.6755	294	312	106.122448979592
3NR8_A	T0620TS302_5	T0620	2.64	5.8914	5.9388	294	312	106.122448979592
3NR8_A	T0620TS304_1	T0620	1.53	11.5871	11.2703	294	312	106.122448979592
3NR8_A	T0620TS304_2	T0620	2.04	10.1498	9.9247	294	312	106.122448979592
3NR8_A	T0620TS304_3	T0620	2.32	10.2031	9.9745	294	312	106.122448979592
3NR8_A	T0620TS304_4	T0620	3.29	5.6252	5.6900	294	312	106.122448979592
3NR8_A	T0620TS304_5	T0620	2.84	5.7849	5.8392	294	312	106.122448979592
3NR8_A	T0620TS307_1	T0620	1.78	11.4806	11.1707	294	312	106.122448979592
3NR8_A	T0620TS307_2	T0620	1.39	11.7468	11.4199	294	312	106.122448979592
3NR8_A	T0620TS307_3	T0620	1.63	11.5871	11.2703	294	312	106.122448979592
3NR8_A	T0620TS307_4	T0620	1.40	11.4806	11.1707	294	312	106.122448979592
3NR8_A	T0620TS307_5	T0620	1.57	11.4274	11.1208	294	312	106.122448979592
3NR8_A	T0620TS314_1	T0620	1.62	11.4806	11.1707	294	312	106.122448979592
3NR8_A	T0620TS314_2	T0620	2.59	5.9979	6.0383	294	312	106.122448979592
3NR8_A	T0620TS314_3	T0620	2.54	3.4960	3.7071	294	312	106.122448979592
3NR8_A	T0620TS314_4	T0620	3.12	5.4655	5.5407	294	312	106.122448979592
3NR8_A	T0620TS314_5	T0620	2.19	-1.7206	0.0381	294	312	106.122448979592
3NR8_A	T0620TS319_1	T0620	1.98	11.4274	11.1208	294	306	104.081632653061
3NR8_A	T0620TS319_2	T0620	1.35	11.4806	11.1707	294	310	105.442176870748
3NR8_A	T0620TS319_3	T0620	1.46	11.7468	11.4199	294	312	106.122448979592
3NR8_A	T0620TS319_4	T0620	2.32	9.8305	9.6257	294	310	105.442176870748
3NR8_A	T0620TS319_5	T0620	1.38	11.9065	11.5694	294	312	106.122448979592
3NR8_A	T0620TS321_1	T0620	1.91	11.6935	11.3700	294	312	106.122448979592
3NR8_A	T0620TS321_2	T0620	1.72	11.6935	11.3700	294	312	106.122448979592
3NR8_A	T0620TS321_3	T0620	1.55	11.7468	11.4199	294	312	106.122448979592
3NR8_A	T0620TS321_4	T0620	1.70	11.2145	10.9215	294	312	106.122448979592
3NR8_A	T0620TS321_5	T0620	1.67	10.8418	10.5726	294	312	106.122448979592
3NR8_A	T0620TS328_1	T0620	1.48	11.2677	10.9713	294	307	104.421768707483
3NR8_A	T0620TS346_1	T0620	1.32	11.6403	11.3202	294	312	106.122448979592
3NR8_A	T0620TS350_1	T0620	2.53	-1.4544	0.0804	294	312	106.122448979592
3NR8_A	T0620TS350_2	T0620	2.78	-0.7624	0.3037	294	312	106.122448979592
3NR8_A	T0620TS350_3	T0620	2.48	-1.6674	0.0449	294	312	106.122448979592
3NR8_A	T0620TS350_4	T0620	2.25	-1.7738	0.0321	294	312	106.122448979592
3NR8_A	T0620TS350_5	T0620	2.67	-1.0286	0.1975	294	312	106.122448979592
3NR8_A	T0620TS355_1	T0620	2.77	-1.5609	0.0609	294	312	106.122448979592
3NR8_A	T0620TS355_2	T0620	2.51	-1.1351	0.1622	294	312	106.122448979592
3NR8_A	T0620TS355_3	T0620	2.24	-0.1769	0.6180	294	312	106.122448979592
3NR8_A	T0620TS355_4	T0620	2.14	-0.9754	0.2168	294	312	106.122448979592
3NR8_A	T0620TS355_5	T0620	2.30	-0.7092	0.3278	294	312	106.122448979592
3NR8_A	T0620TS361_1	T0620	1.41	11.8000	11.4697	294	312	106.122448979592
3NR8_A	T0620TS361_2	T0620	1.37	11.8532	11.5195	294	312	106.122448979592
3NR8_A	T0620TS361_3	T0620	1.34	11.9065	11.5694	294	312	106.122448979592
3NR8_A	T0620TS361_4	T0620	1.44	11.8532	11.5195	294	312	106.122448979592
3NR8_A	T0620TS361_5	T0620	1.50	11.8000	11.4697	294	312	106.122448979592
3NR8_A	T0620TS366_1	T0620	1.32	11.2677	10.9713	294	312	106.122448979592
3NR8_A	T0620TS366_2	T0620	1.91	9.8837	9.6755	294	312	106.122448979592
3NR8_A	T0620TS366_3	T0620	1.90	10.0434	9.8250	294	312	106.122448979592
3NR8_A	T0620TS366_4	T0620	1.92	9.9369	9.7253	294	312	106.122448979592
3NR8_A	T0620TS366_5	T0620	1.88	9.9902	9.7752	294	312	106.122448979592
3NR8_A	T0620TS380_1	T0620	1.44	11.5338	11.2205	294	312	106.122448979592
3NR8_A	T0620TS380_2	T0620	1.38	11.9597	11.6192	294	312	106.122448979592
3NR8_A	T0620TS380_3	T0620	1.64	11.1612	10.8716	294	312	106.122448979592
3NR8_A	T0620TS380_4	T0620	1.95	10.4692	10.2237	294	312	106.122448979592
3NR8_A	T0620TS380_5	T0620	2.00	11.1080	10.8218	294	312	106.122448979592
3NR8_A	T0620TS391_1	T0620	1.83	11.5338	11.2205	294	312	106.122448979592
3NR8_A	T0620TS395_1	T0620	1.85	11.5338	11.2205	294	312	106.122448979592
3NR8_A	T0620TS395_2	T0620	1.65	11.5338	11.2205	294	312	106.122448979592
3NR8_A	T0620TS395_3	T0620	1.67	11.4274	11.1208	294	312	106.122448979592
3NR8_A	T0620TS395_4	T0620	1.71	11.4274	11.1208	294	312	106.122448979592
3NR8_A	T0620TS395_5	T0620	2.01	11.4274	11.1208	294	312	106.122448979592
3NR8_A	T0620TS407_1	T0620	1.41	11.6935	11.3700	294	312	106.122448979592
3NR8_A	T0620TS407_2	T0620	1.41	11.6935	11.3700	294	312	106.122448979592
3NR8_A	T0620TS407_3	T0620	1.42	11.6935	11.3700	294	312	106.122448979592
3NR8_A	T0620TS407_4	T0620	1.24	11.7468	11.4199	294	312	106.122448979592
3NR8_A	T0620TS407_5	T0620	1.24	11.7468	11.4199	294	312	106.122448979592
3NR8_A	T0620TS409_1	T0620	1.43	11.4274	11.1208	294	312	106.122448979592
3NR8_A	T0620TS409_2	T0620	2.14	10.0434	9.8250	294	312	106.122448979592
3NR8_A	T0620TS409_3	T0620	1.65	11.5871	11.2703	294	312	106.122448979592
3NR8_A	T0620TS409_4	T0620	3.12	5.3059	5.3915	294	312	106.122448979592
3NR8_A	T0620TS409_5	T0620	2.68	6.3172	6.3371	294	312	106.122448979592
3NR8_A	T0620TS419_1	T0620	1.91	11.5871	11.2703	294	312	106.122448979592
3NR8_A	T0620TS419_2	T0620	1.45	11.5338	11.2205	294	312	106.122448979592
3NR8_A	T0620TS419_3	T0620	2.10	9.8305	9.6257	294	312	106.122448979592
3NR8_A	T0620TS419_4	T0620	2.19	9.8305	9.6257	294	312	106.122448979592
3NR8_A	T0620TS419_5	T0620	2.96	6.0511	6.0881	294	312	106.122448979592
3NR8_A	T0620TS420_1	T0620	1.53	11.5338	11.2205	294	312	106.122448979592
3NR8_A	T0620TS420_2	T0620	1.38	11.8532	11.5195	294	312	106.122448979592
3NR8_A	T0620TS420_3	T0620	1.83	9.7772	9.5758	294	310	105.442176870748
3NR8_A	T0620TS428_1	T0620	1.41	11.6403	11.3202	294	312	106.122448979592
3NR8_A	T0620TS428_2	T0620	1.41	11.7468	11.4199	294	312	106.122448979592
3NR8_A	T0620TS428_3	T0620	1.69	11.2145	10.9215	294	312	106.122448979592
3NR8_A	T0620TS428_4	T0620	1.85	10.5757	10.3234	294	312	106.122448979592
3NR8_A	T0620TS428_5	T0620	1.74	11.1612	10.8716	294	312	106.122448979592
3NR8_A	T0620TS429_1	T0620	1.35	11.9065	11.5694	294	312	106.122448979592
3NR8_A	T0620TS429_2	T0620	1.43	11.6935	11.3700	294	312	106.122448979592
3NR8_A	T0620TS429_3	T0620	1.44	11.8000	11.4697	294	312	106.122448979592
3NR8_A	T0620TS429_4	T0620	1.42	11.9065	11.5694	294	312	106.122448979592
3NR8_A	T0620TS429_5	T0620	1.45	11.7468	11.4199	294	312	106.122448979592
3NR8_A	T0620TS435_1	T0620	1.38	12.0662	11.7189	294	312	106.122448979592
3NR8_A	T0620TS435_2	T0620	2.10	10.1498	9.9247	294	312	106.122448979592
3NR8_A	T0620TS435_3	T0620	2.90	6.1575	6.1877	294	312	106.122448979592
3NR8_A	T0620TS435_4	T0620	3.11	5.4123	5.4910	294	312	106.122448979592
3NR8_A	T0620TS435_5	T0620	2.71	5.9979	6.0383	294	312	106.122448979592
3NR8_A	T0620TS436_1	T0620	1.63	11.1080	10.8218	294	309	105.102040816327
3NR8_A	T0620TS436_2	T0620	1.95	9.5643	9.3765	294	306	104.081632653061
3NR8_A	T0620TS436_3	T0620	1.91	9.9369	9.7253	294	309	105.102040816327
3NR8_A	T0620TS447_1	T0620	1.36	11.4806	11.1707	294	312	106.122448979592
3NR8_A	T0620TS447_2	T0620	2.49	9.8837	9.6755	294	312	106.122448979592
3NR8_A	T0620TS447_3	T0620	2.70	9.7772	9.5758	294	312	106.122448979592
3NR8_A	T0620TS447_4	T0620	1.66	11.0015	10.7221	294	312	106.122448979592
3NR8_A	T0620TS447_5	T0620	3.01	4.9332	5.0436	294	312	106.122448979592
3NR8_A	T0620TS449_1	T0620	1.32	11.6403	11.3202	294	312	106.122448979592
3NR8_A	T0620TS452_1	T0620	1.77	10.8951	10.6224	294	312	106.122448979592
3NR8_A	T0620TS452_2	T0620	1.57	10.9483	10.6723	294	312	106.122448979592
3NR8_A	T0620TS452_3	T0620	1.62	10.8418	10.5726	294	312	106.122448979592
3NR8_A	T0620TS452_4	T0620	1.67	10.8951	10.6224	294	312	106.122448979592
3NR8_A	T0620TS452_5	T0620	1.35	11.4806	11.1707	294	312	106.122448979592
3NR8_A	T0620TS453_1	T0620	1.32	11.6403	11.3202	294	312	106.122448979592
3NR8_A	T0620TS457_1	T0620	1.40	11.3742	11.0710	294	312	106.122448979592
3NR8_A	T0620TS457_2	T0620	2.22	11.4274	11.1208	294	312	106.122448979592
3NR8_A	T0620TS457_3	T0620	2.04	11.4806	11.1707	294	312	106.122448979592
3NR8_A	T0620TS457_4	T0620	2.30	10.2031	9.9745	294	312	106.122448979592
3NR8_A	T0620TS457_5	T0620	2.31	10.2563	10.0244	294	312	106.122448979592
3NR8_A	T0620TS470_1	T0620	1.32	11.6403	11.3202	294	312	106.122448979592
3NR8_A	T0620TS470_2	T0620	1.62	11.4806	11.1707	294	312	106.122448979592
3NR8_A	T0620TS470_3	T0620	1.32	11.6403	11.3202	294	312	106.122448979592
3NR8_A	T0620TS470_4	T0620	1.32	11.6403	11.3202	294	312	106.122448979592
3NR8_A	T0620TS470_5	T0620	1.38	12.0662	11.7189	294	312	106.122448979592
3NR8_A	T0620TS471_1	T0620	1.53	11.5338	11.2205	294	312	106.122448979592
3NR8_A	T0620TS471_2	T0620	1.38	11.8532	11.5195	294	312	106.122448979592
3NR8_A	T0620TS471_3	T0620	1.83	9.7772	9.5758	294	310	105.442176870748
3NR8_A	T0620TS476_1	T0620	1.43	11.9065	11.5694	294	312	106.122448979592
3NR8_A	T0620TS476_2	T0620	2.21	9.6175	9.4263	294	310	105.442176870748
3NR8_A	T0620TS481_1	T0620	1.45	11.6935	11.3700	294	312	106.122448979592
3NR8_A	T0620TS481_2	T0620	1.43	11.6935	11.3700	294	312	106.122448979592
3NR8_A	T0620TS481_3	T0620	1.44	11.6403	11.3202	294	312	106.122448979592
3NR8_A	T0620TS481_4	T0620	1.47	11.6935	11.3700	294	312	106.122448979592
3NR8_A	T0620TS481_5	T0620	1.43	11.6935	11.3700	294	312	106.122448979592
3NR8_A	T0620TS490_1	T0620	1.40	11.8532	11.5195	294	312	106.122448979592
3NR8_A	T0620TS490_2	T0620	1.38	11.8532	11.5195	294	312	106.122448979592
3NR8_A	T0620TS490_3	T0620	1.40	11.8532	11.5195	294	312	106.122448979592
3NR8_A	T0620TS490_4	T0620	1.38	11.8532	11.5195	294	312	106.122448979592
3NR8_A	T0620TS490_5	T0620	1.38	11.8000	11.4697	294	312	106.122448979592
4A9C_A	T0620AL285_1	T0620	1.25	11.2941	10.9960	291	282	96.9072164948454
4A9C_A	T0620AL285_2	T0620	1.80	10.6019	10.3479	291	280	96.2199312714777
4A9C_A	T0620AL285_3	T0620	1.85	10.6019	10.3479	291	279	95.8762886597938
4A9C_A	T0620AL285_4	T0620	2.81	5.9799	6.0216	291	200	68.7285223367698
4A9C_A	T0620AL285_5	T0620	2.50	6.8768	6.8606	291	207	71.1340206185567
4A9C_A	T0620AL396_1	T0620	1.22	11.5136	11.2016	291	282	96.9072164948454
4A9C_A	T0620AL396_2	T0620	2.67	5.9986	6.0391	291	277	95.1890034364261
4A9C_A	T0620AL396_3	T0620	2.86	6.0488	6.0859	291	254	87.2852233676976
4A9C_A	T0620AL396_4	T0620	2.58	6.9656	6.9438	291	246	84.5360824742268
4A9C_A	T0620AL396_5	T0620	2.78	6.7335	6.7265	291	205	70.446735395189
4A9C_A	T0620TS001_1	T0620	2.00	11.8313	11.4991	291	312	107.216494845361
4A9C_A	T0620TS001_2	T0620	1.28	11.8851	11.5494	291	312	107.216494845361
4A9C_A	T0620TS001_3	T0620	1.63	11.7776	11.4487	291	309	106.185567010309
4A9C_A	T0620TS001_4	T0620	1.28	11.6163	11.2977	291	312	107.216494845361
4A9C_A	T0620TS001_5	T0620	1.43	11.4550	11.1467	291	312	107.216494845361
4A9C_A	T0620TS002_1	T0620	1.47	11.7776	11.4487	291	312	107.216494845361
4A9C_A	T0620TS002_2	T0620	1.57	11.6163	11.2977	291	312	107.216494845361
4A9C_A	T0620TS002_3	T0620	1.24	11.7776	11.4487	291	312	107.216494845361
4A9C_A	T0620TS002_4	T0620	1.36	11.6163	11.2977	291	312	107.216494845361
4A9C_A	T0620TS002_5	T0620	1.38	11.6163	11.2977	291	312	107.216494845361
4A9C_A	T0620TS014_1	T0620	2.80	0.0023	0.7331	291	312	107.216494845361
4A9C_A	T0620TS014_2	T0620	2.98	-0.0514	0.6978	291	312	107.216494845361
4A9C_A	T0620TS014_3	T0620	3.25	-0.3203	0.5318	291	312	107.216494845361
4A9C_A	T0620TS014_4	T0620	2.93	-0.8580	0.2627	291	312	107.216494845361
4A9C_A	T0620TS018_1	T0620	1.58	11.8851	11.5494	291	312	107.216494845361
4A9C_A	T0620TS018_2	T0620	2.11	10.2721	10.0391	291	312	107.216494845361
4A9C_A	T0620TS018_3	T0620	1.58	11.8851	11.5494	291	312	107.216494845361
4A9C_A	T0620TS018_4	T0620	1.58	11.8851	11.5494	291	312	107.216494845361
4A9C_A	T0620TS018_5	T0620	1.58	11.8851	11.5494	291	312	107.216494845361
4A9C_A	T0620TS026_1	T0620	1.76	11.4550	11.1467	291	310	106.529209621993
4A9C_A	T0620TS026_2	T0620	1.57	11.4550	11.1467	291	310	106.529209621993
4A9C_A	T0620TS026_3	T0620	2.23	9.3580	9.1833	291	309	106.185567010309
4A9C_A	T0620TS026_4	T0620	2.89	5.3792	5.4600	291	306	105.154639175258
4A9C_A	T0620TS028_1	T0620	1.36	11.8851	11.5494	291	312	107.216494845361
4A9C_A	T0620TS028_2	T0620	1.95	10.1645	9.9384	291	312	107.216494845361
4A9C_A	T0620TS028_3	T0620	2.78	6.6696	6.6667	291	312	107.216494845361
4A9C_A	T0620TS028_4	T0620	3.06	5.2178	5.3093	291	312	107.216494845361
4A9C_A	T0620TS028_5	T0620	3.01	3.2284	3.4601	291	312	107.216494845361
4A9C_A	T0620TS035_1	T0620	1.41	11.9389	11.5997	291	312	107.216494845361
4A9C_A	T0620TS037_1	T0620	1.73	11.8313	11.4991	291	312	107.216494845361
4A9C_A	T0620TS037_2	T0620	1.59	11.8851	11.5494	291	312	107.216494845361
4A9C_A	T0620TS037_3	T0620	1.57	11.3474	11.0460	291	312	107.216494845361
4A9C_A	T0620TS037_4	T0620	1.40	11.7776	11.4487	291	312	107.216494845361
4A9C_A	T0620TS037_5	T0620	1.98	11.5087	11.1970	291	312	107.216494845361
4A9C_A	T0620TS047_1	T0620	1.77	10.8098	10.5425	291	312	107.216494845361
4A9C_A	T0620TS055_1	T0620	1.64	11.6163	11.2977	291	312	107.216494845361
4A9C_A	T0620TS055_2	T0620	1.79	11.4550	11.1467	291	312	107.216494845361
4A9C_A	T0620TS055_3	T0620	1.98	11.4550	11.1467	291	312	107.216494845361
4A9C_A	T0620TS055_4	T0620	1.54	11.7238	11.3984	291	312	107.216494845361
4A9C_A	T0620TS055_5	T0620	1.41	11.7776	11.4487	291	312	107.216494845361
4A9C_A	T0620TS056_1	T0620	1.26	11.4012	11.0963	291	310	106.529209621993
4A9C_A	T0620TS056_2	T0620	1.34	11.5087	11.1970	291	312	107.216494845361
4A9C_A	T0620TS056_3	T0620	1.34	11.5087	11.1970	291	312	107.216494845361
4A9C_A	T0620TS056_4	T0620	1.50	11.4012	11.0963	291	312	107.216494845361
4A9C_A	T0620TS056_5	T0620	1.50	11.4012	11.0963	291	312	107.216494845361
4A9C_A	T0620TS063_1	T0620	1.43	11.1861	10.8949	291	312	107.216494845361
4A9C_A	T0620TS063_2	T0620	1.35	11.3474	11.0460	291	312	107.216494845361
4A9C_A	T0620TS063_3	T0620	1.50	11.4550	11.1467	291	312	107.216494845361
4A9C_A	T0620TS063_4	T0620	2.12	10.2183	9.9888	291	312	107.216494845361
4A9C_A	T0620TS063_5	T0620	2.05	10.0032	9.7874	291	312	107.216494845361
4A9C_A	T0620TS074_1	T0620	1.58	11.5625	11.2473	291	312	107.216494845361
4A9C_A	T0620TS077_1	T0620	1.71	11.6700	11.3480	291	312	107.216494845361
4A9C_A	T0620TS077_2	T0620	1.66	11.6700	11.3480	291	312	107.216494845361
4A9C_A	T0620TS080_1	T0620	1.30	11.6700	11.3480	291	312	107.216494845361
4A9C_A	T0620TS080_2	T0620	1.24	11.7776	11.4487	291	312	107.216494845361
4A9C_A	T0620TS080_3	T0620	1.37	11.6163	11.2977	291	312	107.216494845361
4A9C_A	T0620TS080_4	T0620	1.38	11.6163	11.2977	291	312	107.216494845361
4A9C_A	T0620TS080_5	T0620	1.38	11.7776	11.4487	291	312	107.216494845361
4A9C_A	T0620TS088_1	T0620	1.53	11.3474	11.0460	291	312	107.216494845361
4A9C_A	T0620TS088_2	T0620	1.61	11.5087	11.1970	291	312	107.216494845361
4A9C_A	T0620TS088_3	T0620	1.66	11.1324	10.8446	291	312	107.216494845361
4A9C_A	T0620TS088_4	T0620	1.52	11.6163	11.2977	291	312	107.216494845361
4A9C_A	T0620TS088_5	T0620	1.39	11.7238	11.3984	291	312	107.216494845361
4A9C_A	T0620TS094_1	T0620	1.47	11.7776	11.4487	291	312	107.216494845361
4A9C_A	T0620TS094_2	T0620	1.41	11.6700	11.3480	291	312	107.216494845361
4A9C_A	T0620TS094_3	T0620	1.65	11.7238	11.3984	291	312	107.216494845361
4A9C_A	T0620TS094_4	T0620	1.24	11.7776	11.4487	291	312	107.216494845361
4A9C_A	T0620TS094_5	T0620	1.24	11.7776	11.4487	291	312	107.216494845361
4A9C_A	T0620TS102_1	T0620	1.33	11.4012	11.0963	291	312	107.216494845361
4A9C_A	T0620TS102_2	T0620	1.47	11.4550	11.1467	291	312	107.216494845361
4A9C_A	T0620TS102_3	T0620	2.70	0.1099	0.8057	291	312	107.216494845361
4A9C_A	T0620TS102_4	T0620	2.86	0.8626	1.3718	291	312	107.216494845361
4A9C_A	T0620TS102_5	T0620	1.53	11.4012	11.0963	291	312	107.216494845361
4A9C_A	T0620TS103_1	T0620	1.40	11.3474	11.0460	291	312	107.216494845361
4A9C_A	T0620TS103_2	T0620	1.45	11.2399	10.9453	291	312	107.216494845361
4A9C_A	T0620TS103_3	T0620	1.31	11.4373	11.1301	291	266	91.4089347079038
4A9C_A	T0620TS103_4	T0620	2.02	10.3053	10.0702	291	264	90.7216494845361
4A9C_A	T0620TS103_5	T0620	1.96	10.4777	10.2317	291	269	92.4398625429553
4A9C_A	T0620TS104_1	T0620	1.23	11.8851	11.5494	291	312	107.216494845361
4A9C_A	T0620TS113_1	T0620	1.88	11.6163	11.2977	291	312	107.216494845361
4A9C_A	T0620TS113_2	T0620	1.35	11.7238	11.3984	291	312	107.216494845361
4A9C_A	T0620TS113_3	T0620	1.92	11.6700	11.3480	291	312	107.216494845361
4A9C_A	T0620TS113_4	T0620	1.49	11.7776	11.4487	291	312	107.216494845361
4A9C_A	T0620TS113_5	T0620	1.72	11.7238	11.3984	291	312	107.216494845361
4A9C_A	T0620TS114_1	T0620	1.51	11.4550	11.1467	291	312	107.216494845361
4A9C_A	T0620TS114_2	T0620	1.64	11.4012	11.0963	291	312	107.216494845361
4A9C_A	T0620TS114_3	T0620	1.50	11.5087	11.1970	291	312	107.216494845361
4A9C_A	T0620TS114_4	T0620	1.50	11.3474	11.0460	291	312	107.216494845361
4A9C_A	T0620TS114_5	T0620	1.44	11.5625	11.2473	291	312	107.216494845361
4A9C_A	T0620TS117_1	T0620	1.49	11.4550	11.1467	291	302	103.780068728522
4A9C_A	T0620TS117_2	T0620	1.38	11.4012	11.0963	291	302	103.780068728522
4A9C_A	T0620TS117_3	T0620	1.36	11.5625	11.2473	291	302	103.780068728522
4A9C_A	T0620TS117_4	T0620	1.49	11.4550	11.1467	291	302	103.780068728522
4A9C_A	T0620TS117_5	T0620	1.41	11.4550	11.1467	291	302	103.780068728522
4A9C_A	T0620TS119_1	T0620	1.65	11.7238	11.3984	291	312	107.216494845361
4A9C_A	T0620TS119_2	T0620	1.35	11.7776	11.4487	291	312	107.216494845361
4A9C_A	T0620TS119_3	T0620	2.04	11.6163	11.2977	291	312	107.216494845361
4A9C_A	T0620TS119_4	T0620	1.47	11.7776	11.4487	291	312	107.216494845361
4A9C_A	T0620TS119_5	T0620	1.41	11.6700	11.3480	291	312	107.216494845361
4A9C_A	T0620TS127_1	T0620	1.34	11.6700	11.3480	291	312	107.216494845361
4A9C_A	T0620TS127_2	T0620	1.60	11.4012	11.0963	291	310	106.529209621993
4A9C_A	T0620TS127_3	T0620	1.39	11.6700	11.3480	291	312	107.216494845361
4A9C_A	T0620TS127_4	T0620	1.81	11.4012	11.0963	291	312	107.216494845361
4A9C_A	T0620TS127_5	T0620	1.48	11.4550	11.1467	291	310	106.529209621993
4A9C_A	T0620TS129_1	T0620	1.62	11.6163	11.2977	291	312	107.216494845361
4A9C_A	T0620TS129_2	T0620	1.31	11.6163	11.2977	291	312	107.216494845361
4A9C_A	T0620TS129_3	T0620	1.42	11.5625	11.2473	291	312	107.216494845361
4A9C_A	T0620TS129_4	T0620	1.57	11.5087	11.1970	291	312	107.216494845361
4A9C_A	T0620TS129_5	T0620	1.81	11.6700	11.3480	291	312	107.216494845361
4A9C_A	T0620TS142_1	T0620	1.52	11.6700	11.3480	291	312	107.216494845361
4A9C_A	T0620TS142_2	T0620	1.54	11.1861	10.8949	291	312	107.216494845361
4A9C_A	T0620TS142_3	T0620	2.19	10.0032	9.7874	291	312	107.216494845361
4A9C_A	T0620TS142_4	T0620	2.45	10.0570	9.8377	291	312	107.216494845361
4A9C_A	T0620TS142_5	T0620	2.73	5.5405	5.6107	291	312	107.216494845361
4A9C_A	T0620TS165_1	T0620	1.58	11.2399	10.9453	291	312	107.216494845361
4A9C_A	T0620TS165_2	T0620	1.35	11.5087	11.1970	291	312	107.216494845361
4A9C_A	T0620TS165_3	T0620	1.50	11.2937	10.9956	291	312	107.216494845361
4A9C_A	T0620TS165_4	T0620	1.49	11.4550	11.1467	291	312	107.216494845361
4A9C_A	T0620TS165_5	T0620	1.39	11.2937	10.9956	291	312	107.216494845361
4A9C_A	T0620TS166_1	T0620	1.94	11.6163	11.2977	291	312	107.216494845361
4A9C_A	T0620TS166_2	T0620	2.17	9.8957	9.6867	291	312	107.216494845361
4A9C_A	T0620TS166_3	T0620	2.03	10.1645	9.9384	291	312	107.216494845361
4A9C_A	T0620TS166_4	T0620	1.40	11.5087	11.1970	291	312	107.216494845361
4A9C_A	T0620TS166_5	T0620	2.08	5.9168	5.9626	291	312	107.216494845361
4A9C_A	T0620TS171_1	T0620	2.19	9.8419	9.6364	291	310	106.529209621993
4A9C_A	T0620TS173_1	T0620	1.86	11.0248	10.7439	291	310	106.529209621993
4A9C_A	T0620TS173_2	T0620	1.28	11.8851	11.5494	291	312	107.216494845361
4A9C_A	T0620TS173_3	T0620	1.93	11.6163	11.2977	291	312	107.216494845361
4A9C_A	T0620TS173_4	T0620	1.34	11.5625	11.2473	291	312	107.216494845361
4A9C_A	T0620TS173_5	T0620	1.85	11.7238	11.3984	291	309	106.185567010309
4A9C_A	T0620TS174_1	T0620	1.60	11.4550	11.1467	291	312	107.216494845361
4A9C_A	T0620TS189_1	T0620	1.82	11.5625	11.2473	291	305	104.810996563574
4A9C_A	T0620TS189_2	T0620	1.57	11.4012	11.0963	291	312	107.216494845361
4A9C_A	T0620TS189_3	T0620	1.84	11.2399	10.9453	291	312	107.216494845361
4A9C_A	T0620TS189_4	T0620	1.70	11.1861	10.8949	291	306	105.154639175258
4A9C_A	T0620TS189_5	T0620	1.63	11.2399	10.9453	291	306	105.154639175258
4A9C_A	T0620TS207_1	T0620	1.62	11.2399	10.9453	291	302	103.780068728522
4A9C_A	T0620TS207_2	T0620	1.69	11.1324	10.8446	291	305	104.810996563574
4A9C_A	T0620TS207_3	T0620	1.63	11.1324	10.8446	291	312	107.216494845361
4A9C_A	T0620TS207_4	T0620	1.64	10.7022	10.4419	291	307	105.498281786942
4A9C_A	T0620TS207_5	T0620	1.67	10.4334	10.1901	291	312	107.216494845361
4A9C_A	T0620TS208_1	T0620	1.44	11.5625	11.2473	291	312	107.216494845361
4A9C_A	T0620TS208_2	T0620	1.36	11.6700	11.3480	291	312	107.216494845361
4A9C_A	T0620TS208_3	T0620	1.32	11.6700	11.3480	291	312	107.216494845361
4A9C_A	T0620TS208_4	T0620	1.35	11.5625	11.2473	291	312	107.216494845361
4A9C_A	T0620TS208_5	T0620	1.36	11.5625	11.2473	291	312	107.216494845361
4A9C_A	T0620TS213_1	T0620	1.71	11.2937	10.9956	291	310	106.529209621993
4A9C_A	T0620TS213_2	T0620	1.60	11.4012	11.0963	291	310	106.529209621993
4A9C_A	T0620TS213_3	T0620	1.55	11.5625	11.2473	291	312	107.216494845361
4A9C_A	T0620TS213_4	T0620	1.78	11.2399	10.9453	291	311	106.872852233677
4A9C_A	T0620TS213_5	T0620	1.50	11.4012	11.0963	291	312	107.216494845361
4A9C_A	T0620TS214_1	T0620	2.07	10.8635	10.5929	291	309	106.185567010309
4A9C_A	T0620TS214_2	T0620	2.00	11.0248	10.7439	291	309	106.185567010309
4A9C_A	T0620TS214_3	T0620	2.05	11.0786	10.7943	291	307	105.498281786942
4A9C_A	T0620TS214_4	T0620	2.13	11.0248	10.7439	291	308	105.841924398625
4A9C_A	T0620TS214_5	T0620	2.20	10.9711	10.6936	291	312	107.216494845361
4A9C_A	T0620TS215_1	T0620	1.38	11.7776	11.4487	291	312	107.216494845361
4A9C_A	T0620TS215_2	T0620	1.87	11.6700	11.3480	291	312	107.216494845361
4A9C_A	T0620TS215_3	T0620	1.32	11.6700	11.3480	291	312	107.216494845361
4A9C_A	T0620TS215_4	T0620	1.36	11.6163	11.2977	291	312	107.216494845361
4A9C_A	T0620TS215_5	T0620	1.43	11.4012	11.0963	291	312	107.216494845361
4A9C_A	T0620TS218_1	T0620	1.77	11.5087	11.1970	291	302	103.780068728522
4A9C_A	T0620TS218_2	T0620	1.77	11.5087	11.1970	291	302	103.780068728522
4A9C_A	T0620TS218_3	T0620	1.77	11.5087	11.1970	291	302	103.780068728522
4A9C_A	T0620TS218_4	T0620	1.73	11.4550	11.1467	291	302	103.780068728522
4A9C_A	T0620TS218_5	T0620	1.76	11.4550	11.1467	291	302	103.780068728522
4A9C_A	T0620TS220_1	T0620	1.52	11.6700	11.3480	291	312	107.216494845361
4A9C_A	T0620TS220_2	T0620	2.45	10.0570	9.8377	291	312	107.216494845361
4A9C_A	T0620TS220_3	T0620	2.19	10.0032	9.7874	291	312	107.216494845361
4A9C_A	T0620TS220_4	T0620	1.54	11.1861	10.8949	291	312	107.216494845361
4A9C_A	T0620TS220_5	T0620	3.13	5.1641	5.2591	291	312	107.216494845361
4A9C_A	T0620TS228_1	T0620	1.81	11.1324	10.8446	291	312	107.216494845361
4A9C_A	T0620TS228_2	T0620	1.74	11.5087	11.1970	291	312	107.216494845361
4A9C_A	T0620TS228_3	T0620	1.67	11.0786	10.7943	291	312	107.216494845361
4A9C_A	T0620TS228_4	T0620	1.49	11.2937	10.9956	291	312	107.216494845361
4A9C_A	T0620TS228_5	T0620	1.60	11.4012	11.0963	291	312	107.216494845361
4A9C_A	T0620TS229_1	T0620	no_data	no_data	no_data	291	no_data	no_data
4A9C_A	T0620TS229_2	T0620	no_data	no_data	no_data	291	no_data	no_data
4A9C_A	T0620TS229_3	T0620	no_data	no_data	no_data	291	no_data	no_data
4A9C_A	T0620TS229_4	T0620	no_data	no_data	no_data	291	no_data	no_data
4A9C_A	T0620TS229_5	T0620	no_data	no_data	no_data	291	no_data	no_data
4A9C_A	T0620TS236_1	T0620	1.50	11.5087	11.1970	291	312	107.216494845361
4A9C_A	T0620TS236_2	T0620	1.50	11.3474	11.0460	291	312	107.216494845361
4A9C_A	T0620TS236_3	T0620	1.44	11.5625	11.2473	291	312	107.216494845361
4A9C_A	T0620TS236_4	T0620	1.73	11.2399	10.9453	291	312	107.216494845361
4A9C_A	T0620TS236_5	T0620	1.48	11.5087	11.1970	291	312	107.216494845361
4A9C_A	T0620TS244_1	T0620	1.97	10.2721	10.0391	291	312	107.216494845361
4A9C_A	T0620TS244_2	T0620	1.32	11.3530	11.0512	291	273	93.8144329896907
4A9C_A	T0620TS244_3	T0620	2.79	6.4666	6.4768	291	249	85.5670103092783
4A9C_A	T0620TS244_4	T0620	3.16	6.2644	6.2877	291	245	84.192439862543
4A9C_A	T0620TS244_5	T0620	2.99	6.2644	6.2877	291	245	84.192439862543
4A9C_A	T0620TS245_1	T0620	1.48	11.5625	11.2473	291	312	107.216494845361
4A9C_A	T0620TS248_1	T0620	1.64	10.9711	10.6936	291	312	107.216494845361
4A9C_A	T0620TS248_2	T0620	1.64	10.9711	10.6936	291	312	107.216494845361
4A9C_A	T0620TS248_3	T0620	1.64	10.9711	10.6936	291	312	107.216494845361
4A9C_A	T0620TS248_4	T0620	1.72	11.2937	10.9956	291	312	107.216494845361
4A9C_A	T0620TS248_5	T0620	1.70	11.2937	10.9956	291	312	107.216494845361
4A9C_A	T0620TS250_2	T0620	2.10	9.7882	9.5860	291	312	107.216494845361
4A9C_A	T0620TS250_3	T0620	2.01	9.6268	9.4350	291	311	106.872852233677
4A9C_A	T0620TS253_1	T0620	1.53	11.6700	11.3480	291	312	107.216494845361
4A9C_A	T0620TS253_2	T0620	1.77	11.3474	11.0460	291	312	107.216494845361
4A9C_A	T0620TS253_3	T0620	2.16	10.6484	10.3915	291	312	107.216494845361
4A9C_A	T0620TS253_4	T0620	1.90	10.9711	10.6936	291	312	107.216494845361
4A9C_A	T0620TS253_5	T0620	1.90	11.2937	10.9956	291	312	107.216494845361
4A9C_A	T0620TS257_1	T0620	2.67	-0.8580	0.2627	291	312	107.216494845361
4A9C_A	T0620TS257_2	T0620	2.72	-0.0514	0.6978	291	312	107.216494845361
4A9C_A	T0620TS257_3	T0620	3.30	-0.8580	0.2627	291	312	107.216494845361
4A9C_A	T0620TS257_4	T0620	2.57	-1.4494	0.0814	291	312	107.216494845361
4A9C_A	T0620TS257_5	T0620	2.11	-1.2343	0.1329	291	312	107.216494845361
4A9C_A	T0620TS264_1_1	T0620	1.92	-0.4403	0.4640	291	76	26.1168384879725
4A9C_A	T0620TS264_1_2	T0620	2.34	-1.9850	0.0150	291	236	81.0996563573883
4A9C_A	T0620TS264_2_1	T0620	2.66	-0.7258	0.3202	291	76	26.1168384879725
4A9C_A	T0620TS264_2_2	T0620	2.25	-1.7356	0.0364	291	236	81.0996563573883
4A9C_A	T0620TS264_3_1	T0620	2.14	-1.2968	0.1162	291	76	26.1168384879725
4A9C_A	T0620TS264_3_2	T0620	2.48	-1.2991	0.1156	291	236	81.0996563573883
4A9C_A	T0620TS264_4_1	T0620	2.66	-0.0120	0.7236	291	76	26.1168384879725
4A9C_A	T0620TS264_4_2	T0620	2.46	-1.4238	0.0867	291	236	81.0996563573883
4A9C_A	T0620TS264_5_1	T0620	2.16	-0.8685	0.2584	291	76	26.1168384879725
4A9C_A	T0620TS264_5_2	T0620	2.25	-1.4862	0.0742	291	236	81.0996563573883
4A9C_A	T0620TS273_1	T0620	1.26	11.4012	11.0963	291	310	106.529209621993
4A9C_A	T0620TS273_2	T0620	1.28	11.8851	11.5494	291	312	107.216494845361
4A9C_A	T0620TS273_3	T0620	2.00	11.8313	11.4991	291	312	107.216494845361
4A9C_A	T0620TS273_4	T0620	1.48	11.7238	11.3984	291	312	107.216494845361
4A9C_A	T0620TS273_5	T0620	1.63	11.7776	11.4487	291	309	106.185567010309
4A9C_A	T0620TS275_1	T0620	1.40	11.3474	11.0460	291	312	107.216494845361
4A9C_A	T0620TS275_2	T0620	1.41	11.4012	11.0963	291	312	107.216494845361
4A9C_A	T0620TS275_3	T0620	1.31	11.8313	11.4991	291	312	107.216494845361
4A9C_A	T0620TS275_4	T0620	1.40	11.2937	10.9956	291	312	107.216494845361
4A9C_A	T0620TS275_5	T0620	1.34	11.4550	11.1467	291	312	107.216494845361
4A9C_A	T0620TS276_1	T0620	1.57	11.6700	11.3480	291	312	107.216494845361
4A9C_A	T0620TS276_2	T0620	1.46	11.7776	11.4487	291	312	107.216494845361
4A9C_A	T0620TS286_1	T0620	1.57	11.6700	11.3480	291	312	107.216494845361
4A9C_A	T0620TS286_2	T0620	1.46	11.7776	11.4487	291	312	107.216494845361
4A9C_A	T0620TS289_1	T0620	1.67	10.6484	10.3915	291	312	107.216494845361
4A9C_A	T0620TS291_1	T0620	1.66	11.5087	11.1970	291	312	107.216494845361
4A9C_A	T0620TS291_2	T0620	2.08	10.3258	10.0895	291	312	107.216494845361
4A9C_A	T0620TS291_3	T0620	3.10	5.5405	5.6107	291	312	107.216494845361
4A9C_A	T0620TS291_4	T0620	3.21	5.7018	5.7615	291	312	107.216494845361
4A9C_A	T0620TS291_5	T0620	3.06	5.7018	5.7615	291	312	107.216494845361
4A9C_A	T0620TS296_1	T0620	1.43	11.4550	11.1467	291	312	107.216494845361
4A9C_A	T0620TS296_2	T0620	1.28	11.6163	11.2977	291	312	107.216494845361
4A9C_A	T0620TS296_3	T0620	2.00	11.8313	11.4991	291	312	107.216494845361
4A9C_A	T0620TS296_4	T0620	1.63	11.7776	11.4487	291	309	106.185567010309
4A9C_A	T0620TS296_5	T0620	1.75	11.4012	11.0963	291	306	105.154639175258
4A9C_A	T0620TS302_1	T0620	1.52	11.6700	11.3480	291	312	107.216494845361
4A9C_A	T0620TS302_2	T0620	1.54	11.1861	10.8949	291	312	107.216494845361
4A9C_A	T0620TS302_3	T0620	2.19	10.0032	9.7874	291	312	107.216494845361
4A9C_A	T0620TS302_4	T0620	2.45	10.0570	9.8377	291	312	107.216494845361
4A9C_A	T0620TS302_5	T0620	2.73	5.5405	5.6107	291	312	107.216494845361
4A9C_A	T0620TS304_1	T0620	1.51	11.6163	11.2977	291	312	107.216494845361
4A9C_A	T0620TS304_2	T0620	2.17	10.0570	9.8377	291	312	107.216494845361
4A9C_A	T0620TS304_3	T0620	1.88	10.3796	10.1398	291	312	107.216494845361
4A9C_A	T0620TS304_4	T0620	2.86	6.1319	6.1637	291	312	107.216494845361
4A9C_A	T0620TS304_5	T0620	2.93	5.7018	5.7615	291	312	107.216494845361
4A9C_A	T0620TS307_1	T0620	1.77	11.4550	11.1467	291	312	107.216494845361
4A9C_A	T0620TS307_2	T0620	1.34	11.6700	11.3480	291	312	107.216494845361
4A9C_A	T0620TS307_3	T0620	1.66	11.4550	11.1467	291	312	107.216494845361
4A9C_A	T0620TS307_4	T0620	1.40	11.5087	11.1970	291	312	107.216494845361
4A9C_A	T0620TS307_5	T0620	1.39	11.5087	11.1970	291	312	107.216494845361
4A9C_A	T0620TS314_1	T0620	1.42	11.6163	11.2977	291	312	107.216494845361
4A9C_A	T0620TS314_2	T0620	2.58	6.2932	6.3146	291	312	107.216494845361
4A9C_A	T0620TS314_3	T0620	2.59	3.5510	3.7580	291	312	107.216494845361
4A9C_A	T0620TS314_4	T0620	3.09	5.8631	5.9123	291	312	107.216494845361
4A9C_A	T0620TS314_5	T0620	2.51	-1.8258	0.0270	291	312	107.216494845361
4A9C_A	T0620TS319_1	T0620	1.75	11.4012	11.0963	291	306	105.154639175258
4A9C_A	T0620TS319_2	T0620	1.26	11.4012	11.0963	291	310	106.529209621993
4A9C_A	T0620TS319_3	T0620	1.48	11.7238	11.3984	291	312	107.216494845361
4A9C_A	T0620TS319_4	T0620	2.19	10.2183	9.9888	291	310	106.529209621993
4A9C_A	T0620TS319_5	T0620	1.28	11.8851	11.5494	291	312	107.216494845361
4A9C_A	T0620TS321_1	T0620	1.91	11.7238	11.3984	291	312	107.216494845361
4A9C_A	T0620TS321_2	T0620	1.76	11.6163	11.2977	291	312	107.216494845361
4A9C_A	T0620TS321_3	T0620	1.49	11.7238	11.3984	291	312	107.216494845361
4A9C_A	T0620TS321_4	T0620	1.52	11.1324	10.8446	291	312	107.216494845361
4A9C_A	T0620TS321_5	T0620	1.61	11.0248	10.7439	291	312	107.216494845361
4A9C_A	T0620TS328_1	T0620	1.54	11.0248	10.7439	291	307	105.498281786942
4A9C_A	T0620TS346_1	T0620	1.28	11.7238	11.3984	291	312	107.216494845361
4A9C_A	T0620TS350_1	T0620	2.46	-1.3957	0.0927	291	312	107.216494845361
4A9C_A	T0620TS350_2	T0620	2.79	-0.8580	0.2627	291	312	107.216494845361
4A9C_A	T0620TS350_3	T0620	1.47	-1.8258	0.0270	291	312	107.216494845361
4A9C_A	T0620TS350_4	T0620	2.44	-1.5570	0.0615	291	312	107.216494845361
4A9C_A	T0620TS350_5	T0620	2.54	-1.1806	0.1483	291	312	107.216494845361
4A9C_A	T0620TS355_1	T0620	3.03	-1.6107	0.0530	291	312	107.216494845361
4A9C_A	T0620TS355_2	T0620	2.88	-1.0730	0.1823	291	312	107.216494845361
4A9C_A	T0620TS355_3	T0620	2.50	-0.1590	0.6292	291	312	107.216494845361
4A9C_A	T0620TS355_4	T0620	2.21	-0.6967	0.3337	291	312	107.216494845361
4A9C_A	T0620TS355_5	T0620	2.29	-0.5891	0.3858	291	312	107.216494845361
4A9C_A	T0620TS361_1	T0620	1.34	11.7776	11.4487	291	312	107.216494845361
4A9C_A	T0620TS361_2	T0620	1.37	11.7238	11.3984	291	312	107.216494845361
4A9C_A	T0620TS361_3	T0620	1.36	11.8851	11.5494	291	312	107.216494845361
4A9C_A	T0620TS361_4	T0620	1.28	11.8313	11.4991	291	312	107.216494845361
4A9C_A	T0620TS361_5	T0620	1.29	11.7776	11.4487	291	312	107.216494845361
4A9C_A	T0620TS366_1	T0620	1.35	11.3474	11.0460	291	312	107.216494845361
4A9C_A	T0620TS366_2	T0620	1.94	10.1645	9.9384	291	312	107.216494845361
4A9C_A	T0620TS366_3	T0620	1.97	10.3796	10.1398	291	312	107.216494845361
4A9C_A	T0620TS366_4	T0620	2.18	10.2721	10.0391	291	312	107.216494845361
4A9C_A	T0620TS366_5	T0620	2.12	10.2183	9.9888	291	312	107.216494845361
4A9C_A	T0620TS380_1	T0620	1.37	11.6700	11.3480	291	312	107.216494845361
4A9C_A	T0620TS380_2	T0620	1.43	11.9389	11.5997	291	312	107.216494845361
4A9C_A	T0620TS380_3	T0620	1.97	11.4012	11.0963	291	312	107.216494845361
4A9C_A	T0620TS380_4	T0620	1.77	10.7022	10.4419	291	312	107.216494845361
4A9C_A	T0620TS380_5	T0620	1.75	11.2399	10.9453	291	312	107.216494845361
4A9C_A	T0620TS391_1	T0620	1.84	11.7238	11.3984	291	312	107.216494845361
4A9C_A	T0620TS395_1	T0620	1.86	11.6163	11.2977	291	312	107.216494845361
4A9C_A	T0620TS395_2	T0620	1.69	11.5625	11.2473	291	312	107.216494845361
4A9C_A	T0620TS395_3	T0620	1.58	11.5625	11.2473	291	312	107.216494845361
4A9C_A	T0620TS395_4	T0620	1.69	11.2937	10.9956	291	312	107.216494845361
4A9C_A	T0620TS395_5	T0620	1.72	11.4550	11.1467	291	312	107.216494845361
4A9C_A	T0620TS407_1	T0620	1.34	11.7238	11.3984	291	312	107.216494845361
4A9C_A	T0620TS407_2	T0620	1.65	11.7238	11.3984	291	312	107.216494845361
4A9C_A	T0620TS407_3	T0620	1.41	11.6700	11.3480	291	312	107.216494845361
4A9C_A	T0620TS407_4	T0620	1.24	11.7776	11.4487	291	312	107.216494845361
4A9C_A	T0620TS407_5	T0620	1.24	11.7776	11.4487	291	312	107.216494845361
4A9C_A	T0620TS409_1	T0620	1.36	11.4550	11.1467	291	312	107.216494845361
4A9C_A	T0620TS409_2	T0620	2.11	10.1108	9.8881	291	312	107.216494845361
4A9C_A	T0620TS409_3	T0620	1.55	11.5625	11.2473	291	312	107.216494845361
4A9C_A	T0620TS409_4	T0620	3.15	5.6480	5.7112	291	312	107.216494845361
4A9C_A	T0620TS409_5	T0620	2.94	6.5083	6.5158	291	312	107.216494845361
4A9C_A	T0620TS419_1	T0620	1.94	11.6163	11.2977	291	312	107.216494845361
4A9C_A	T0620TS419_2	T0620	1.40	11.5087	11.1970	291	312	107.216494845361
4A9C_A	T0620TS419_3	T0620	2.17	9.8957	9.6867	291	312	107.216494845361
4A9C_A	T0620TS419_4	T0620	2.03	10.1645	9.9384	291	312	107.216494845361
4A9C_A	T0620TS419_5	T0620	2.84	6.3470	6.3649	291	312	107.216494845361
4A9C_A	T0620TS420_1	T0620	2.00	11.5625	11.2473	291	312	107.216494845361
4A9C_A	T0620TS420_2	T0620	1.42	11.7776	11.4487	291	312	107.216494845361
4A9C_A	T0620TS420_3	T0620	1.89	10.0032	9.7874	291	310	106.529209621993
4A9C_A	T0620TS428_1	T0620	1.27	11.6700	11.3480	291	312	107.216494845361
4A9C_A	T0620TS428_2	T0620	1.38	11.7776	11.4487	291	312	107.216494845361
4A9C_A	T0620TS428_3	T0620	1.88	11.4012	11.0963	291	312	107.216494845361
4A9C_A	T0620TS428_4	T0620	1.84	10.6484	10.3915	291	312	107.216494845361
4A9C_A	T0620TS428_5	T0620	1.70	11.2399	10.9453	291	312	107.216494845361
4A9C_A	T0620TS429_1	T0620	1.31	11.7776	11.4487	291	312	107.216494845361
4A9C_A	T0620TS429_2	T0620	1.39	11.6700	11.3480	291	312	107.216494845361
4A9C_A	T0620TS429_3	T0620	1.27	11.7776	11.4487	291	312	107.216494845361
4A9C_A	T0620TS429_4	T0620	1.30	11.7776	11.4487	291	312	107.216494845361
4A9C_A	T0620TS429_5	T0620	1.30	11.7776	11.4487	291	312	107.216494845361
4A9C_A	T0620TS435_1	T0620	1.47	11.9927	11.6501	291	312	107.216494845361
4A9C_A	T0620TS435_2	T0620	1.80	10.2721	10.0391	291	312	107.216494845361
4A9C_A	T0620TS435_3	T0620	2.82	6.2932	6.3146	291	312	107.216494845361
4A9C_A	T0620TS435_4	T0620	3.16	5.4867	5.5605	291	312	107.216494845361
4A9C_A	T0620TS435_5	T0620	2.77	6.2932	6.3146	291	312	107.216494845361
4A9C_A	T0620TS436_1	T0620	1.67	10.9711	10.6936	291	309	106.185567010309
4A9C_A	T0620TS436_2	T0620	2.00	9.8419	9.6364	291	306	105.154639175258
4A9C_A	T0620TS436_3	T0620	1.89	10.0570	9.8377	291	309	106.185567010309
4A9C_A	T0620TS447_1	T0620	1.52	11.6700	11.3480	291	312	107.216494845361
4A9C_A	T0620TS447_2	T0620	2.45	10.0570	9.8377	291	312	107.216494845361
4A9C_A	T0620TS447_3	T0620	2.19	10.0032	9.7874	291	312	107.216494845361
4A9C_A	T0620TS447_4	T0620	1.54	11.1861	10.8949	291	312	107.216494845361
4A9C_A	T0620TS447_5	T0620	3.13	5.1641	5.2591	291	312	107.216494845361
4A9C_A	T0620TS449_1	T0620	1.28	11.7238	11.3984	291	312	107.216494845361
4A9C_A	T0620TS452_1	T0620	1.55	10.9711	10.6936	291	312	107.216494845361
4A9C_A	T0620TS452_2	T0620	1.55	11.0248	10.7439	291	312	107.216494845361
4A9C_A	T0620TS452_3	T0620	1.58	10.9173	10.6432	291	312	107.216494845361
4A9C_A	T0620TS452_4	T0620	1.56	11.1861	10.8949	291	312	107.216494845361
4A9C_A	T0620TS452_5	T0620	1.24	11.6163	11.2977	291	312	107.216494845361
4A9C_A	T0620TS453_1	T0620	1.28	11.7238	11.3984	291	312	107.216494845361
4A9C_A	T0620TS457_1	T0620	1.55	11.3474	11.0460	291	312	107.216494845361
4A9C_A	T0620TS457_2	T0620	2.14	11.3474	11.0460	291	312	107.216494845361
4A9C_A	T0620TS457_3	T0620	2.06	11.4550	11.1467	291	312	107.216494845361
4A9C_A	T0620TS457_4	T0620	2.38	10.1108	9.8881	291	312	107.216494845361
4A9C_A	T0620TS457_5	T0620	2.20	10.3258	10.0895	291	312	107.216494845361
4A9C_A	T0620TS470_1	T0620	1.28	11.7238	11.3984	291	312	107.216494845361
4A9C_A	T0620TS470_2	T0620	1.42	11.6163	11.2977	291	312	107.216494845361
4A9C_A	T0620TS470_3	T0620	1.28	11.7238	11.3984	291	312	107.216494845361
4A9C_A	T0620TS470_4	T0620	1.28	11.7238	11.3984	291	312	107.216494845361
4A9C_A	T0620TS470_5	T0620	1.47	11.9927	11.6501	291	312	107.216494845361
4A9C_A	T0620TS471_1	T0620	2.00	11.5625	11.2473	291	312	107.216494845361
4A9C_A	T0620TS471_2	T0620	1.42	11.7776	11.4487	291	312	107.216494845361
4A9C_A	T0620TS471_3	T0620	1.89	10.0032	9.7874	291	310	106.529209621993
4A9C_A	T0620TS476_1	T0620	1.36	11.9389	11.5997	291	312	107.216494845361
4A9C_A	T0620TS476_2	T0620	2.28	9.8957	9.6867	291	310	106.529209621993
4A9C_A	T0620TS481_1	T0620	1.62	11.7776	11.4487	291	312	107.216494845361
4A9C_A	T0620TS481_2	T0620	1.91	11.7776	11.4487	291	312	107.216494845361
4A9C_A	T0620TS481_3	T0620	1.63	11.7238	11.3984	291	312	107.216494845361
4A9C_A	T0620TS481_4	T0620	1.31	11.7238	11.3984	291	312	107.216494845361
4A9C_A	T0620TS481_5	T0620	1.68	11.7776	11.4487	291	312	107.216494845361
4A9C_A	T0620TS490_1	T0620	1.29	11.8851	11.5494	291	312	107.216494845361
4A9C_A	T0620TS490_2	T0620	1.26	11.8313	11.4991	291	312	107.216494845361
4A9C_A	T0620TS490_3	T0620	1.28	11.8313	11.4991	291	312	107.216494845361
4A9C_A	T0620TS490_4	T0620	1.29	11.8851	11.5494	291	312	107.216494845361
4A9C_A	T0620TS490_5	T0620	1.24	11.8313	11.4991	291	312	107.216494845361
T0620AL285_1	T0620AL285_2	T0620	1.90	10.1582	9.9325	282	280	99.290780141844
T0620AL285_1	T0620AL285_3	T0620	1.84	10.3246	10.0883	282	279	98.936170212766
T0620AL285_1	T0620AL285_4	T0620	2.41	6.6836	6.6799	282	200	70.9219858156028
T0620AL285_1	T0620AL285_5	T0620	2.28	7.0140	6.9891	282	207	73.4042553191489
T0620AL285_1	T0620AL396_1	T0620	0.00	12.1722	11.8182	282	282	100
T0620AL285_1	T0620AL396_2	T0620	2.43	6.4423	6.4541	282	277	98.2269503546099
T0620AL285_1	T0620AL396_3	T0620	2.88	5.6351	5.6992	282	254	90.0709219858156
T0620AL285_1	T0620AL396_4	T0620	2.50	7.1471	7.1136	282	246	87.2340425531915
T0620AL285_1	T0620AL396_5	T0620	2.78	7.3555	7.3086	282	205	72.6950354609929
T0620AL285_1	T0620TS001_1	T0620	1.13	11.7331	11.4071	282	312	110.63829787234
T0620AL285_1	T0620TS001_2	T0620	0.61	12.1173	11.7668	282	312	110.63829787234
T0620AL285_1	T0620TS001_3	T0620	0.64	12.1173	11.7668	282	309	109.574468085106
T0620AL285_1	T0620TS001_4	T0620	0.61	12.0624	11.7154	282	312	110.63829787234
T0620AL285_1	T0620TS001_5	T0620	0.59	12.1173	11.7668	282	312	110.63829787234
T0620AL285_1	T0620TS002_1	T0620	0.63	12.1722	11.8182	282	312	110.63829787234
T0620AL285_1	T0620TS002_2	T0620	0.68	12.1173	11.7668	282	312	110.63829787234
T0620AL285_1	T0620TS002_3	T0620	0.89	12.1173	11.7668	282	312	110.63829787234
T0620AL285_1	T0620TS002_4	T0620	1.04	12.0075	11.6640	282	312	110.63829787234
T0620AL285_1	T0620TS002_5	T0620	1.07	11.7880	11.4585	282	312	110.63829787234
T0620AL285_1	T0620TS014_1	T0620	3.05	0.1528	0.8353	282	312	110.63829787234
T0620AL285_1	T0620TS014_2	T0620	3.27	-0.0667	0.6879	282	312	110.63829787234
T0620AL285_1	T0620TS014_3	T0620	2.64	-0.6156	0.3727	282	312	110.63829787234
T0620AL285_1	T0620TS014_4	T0620	2.98	-0.0118	0.7237	282	312	110.63829787234
T0620AL285_1	T0620TS018_1	T0620	0.63	12.1173	11.7668	282	312	110.63829787234
T0620AL285_1	T0620TS018_2	T0620	1.75	10.3062	10.0711	282	312	110.63829787234
T0620AL285_1	T0620TS018_3	T0620	0.63	12.1173	11.7668	282	312	110.63829787234
T0620AL285_1	T0620TS018_4	T0620	0.63	12.1173	11.7668	282	312	110.63829787234
T0620AL285_1	T0620TS018_5	T0620	0.63	12.1173	11.7668	282	312	110.63829787234
T0620AL285_1	T0620TS026_1	T0620	1.08	11.6782	11.3557	282	310	109.929078014184
T0620AL285_1	T0620TS026_2	T0620	0.54	12.1173	11.7668	282	310	109.929078014184
T0620AL285_1	T0620TS026_3	T0620	2.42	9.2085	9.0433	282	309	109.574468085106
T0620AL285_1	T0620TS026_4	T0620	2.81	5.9155	5.9614	282	306	108.510638297872
T0620AL285_1	T0620TS028_1	T0620	0.60	12.1173	11.7668	282	312	110.63829787234
T0620AL285_1	T0620TS028_2	T0620	1.79	10.1964	9.9683	282	312	110.63829787234
T0620AL285_1	T0620TS028_3	T0620	2.71	7.2876	7.2451	282	312	110.63829787234
T0620AL285_1	T0620TS028_4	T0620	2.69	5.8058	5.8587	282	312	110.63829787234
T0620AL285_1	T0620TS028_5	T0620	2.97	3.4458	3.6607	282	312	110.63829787234
T0620AL285_1	T0620TS035_1	T0620	0.71	12.0624	11.7154	282	312	110.63829787234
T0620AL285_1	T0620TS037_1	T0620	0.97	11.8978	11.5613	282	312	110.63829787234
T0620AL285_1	T0620TS037_2	T0620	0.70	12.1173	11.7668	282	312	110.63829787234
T0620AL285_1	T0620TS037_3	T0620	1.15	11.7880	11.4585	282	312	110.63829787234
T0620AL285_1	T0620TS037_4	T0620	1.03	11.8978	11.5613	282	312	110.63829787234
T0620AL285_1	T0620TS037_5	T0620	1.16	11.7331	11.4071	282	312	110.63829787234
T0620AL285_1	T0620TS047_1	T0620	1.70	11.6234	11.3043	282	312	110.63829787234
T0620AL285_1	T0620TS055_1	T0620	1.39	12.0075	11.6640	282	312	110.63829787234
T0620AL285_1	T0620TS055_2	T0620	1.46	11.7880	11.4585	282	312	110.63829787234
T0620AL285_1	T0620TS055_3	T0620	1.46	11.7880	11.4585	282	312	110.63829787234
T0620AL285_1	T0620TS055_4	T0620	1.32	12.1173	11.7668	282	312	110.63829787234
T0620AL285_1	T0620TS055_5	T0620	1.33	11.8978	11.5613	282	312	110.63829787234
T0620AL285_1	T0620TS056_1	T0620	0.54	12.0624	11.7154	282	310	109.929078014184
T0620AL285_1	T0620TS056_2	T0620	0.79	12.0075	11.6640	282	312	110.63829787234
T0620AL285_1	T0620TS056_3	T0620	0.79	12.0075	11.6640	282	312	110.63829787234
T0620AL285_1	T0620TS056_4	T0620	0.96	12.0075	11.6640	282	312	110.63829787234
T0620AL285_1	T0620TS056_5	T0620	0.96	12.0075	11.6640	282	312	110.63829787234
T0620AL285_1	T0620TS063_1	T0620	1.14	11.7880	11.4585	282	312	110.63829787234
T0620AL285_1	T0620TS063_2	T0620	1.42	11.9527	11.6126	282	312	110.63829787234
T0620AL285_1	T0620TS063_3	T0620	1.13	11.6782	11.3557	282	312	110.63829787234
T0620AL285_1	T0620TS063_4	T0620	2.38	10.3611	10.1224	282	312	110.63829787234
T0620AL285_1	T0620TS063_5	T0620	1.79	10.3062	10.0711	282	312	110.63829787234
T0620AL285_1	T0620TS074_1	T0620	0.67	12.1173	11.7668	282	312	110.63829787234
T0620AL285_1	T0620TS077_1	T0620	0.95	11.8978	11.5613	282	312	110.63829787234
T0620AL285_1	T0620TS077_2	T0620	1.12	11.8429	11.5099	282	312	110.63829787234
T0620AL285_1	T0620TS080_1	T0620	0.97	12.0075	11.6640	282	312	110.63829787234
T0620AL285_1	T0620TS080_2	T0620	0.89	12.1173	11.7668	282	312	110.63829787234
T0620AL285_1	T0620TS080_3	T0620	0.95	11.9527	11.6126	282	312	110.63829787234
T0620AL285_1	T0620TS080_4	T0620	1.07	11.7880	11.4585	282	312	110.63829787234
T0620AL285_1	T0620TS080_5	T0620	0.96	11.8429	11.5099	282	312	110.63829787234
T0620AL285_1	T0620TS088_1	T0620	0.93	11.5685	11.2529	282	312	110.63829787234
T0620AL285_1	T0620TS088_2	T0620	1.01	11.6782	11.3557	282	312	110.63829787234
T0620AL285_1	T0620TS088_3	T0620	1.24	11.4038	11.0988	282	312	110.63829787234
T0620AL285_1	T0620TS088_4	T0620	1.39	12.0075	11.6640	282	312	110.63829787234
T0620AL285_1	T0620TS088_5	T0620	1.39	12.0075	11.6640	282	312	110.63829787234
T0620AL285_1	T0620TS094_1	T0620	0.87	12.0624	11.7154	282	312	110.63829787234
T0620AL285_1	T0620TS094_2	T0620	0.80	12.0624	11.7154	282	312	110.63829787234
T0620AL285_1	T0620TS094_3	T0620	0.79	11.9527	11.6126	282	312	110.63829787234
T0620AL285_1	T0620TS094_4	T0620	0.89	12.1173	11.7668	282	312	110.63829787234
T0620AL285_1	T0620TS094_5	T0620	0.89	12.1173	11.7668	282	312	110.63829787234
T0620AL285_1	T0620TS102_1	T0620	1.09	11.8978	11.5613	282	312	110.63829787234
T0620AL285_1	T0620TS102_2	T0620	0.96	11.8429	11.5099	282	312	110.63829787234
T0620AL285_1	T0620TS102_3	T0620	2.30	-0.2314	0.5846	282	312	110.63829787234
T0620AL285_1	T0620TS102_4	T0620	2.87	0.2626	0.9128	282	312	110.63829787234
T0620AL285_1	T0620TS102_5	T0620	1.57	11.9527	11.6126	282	312	110.63829787234
T0620AL285_1	T0620TS103_1	T0620	1.22	11.1843	10.8932	282	312	110.63829787234
T0620AL285_1	T0620TS103_2	T0620	0.43	12.0624	11.7154	282	312	110.63829787234
T0620AL285_1	T0620TS103_3	T0620	0.59	12.0086	11.6650	282	266	94.3262411347518
T0620AL285_1	T0620TS103_4	T0620	1.78	9.9606	9.7475	282	264	93.6170212765958
T0620AL285_1	T0620TS103_5	T0620	2.09	10.0811	9.8603	282	269	95.3900709219858
T0620AL285_1	T0620TS104_1	T0620	0.76	12.0075	11.6640	282	312	110.63829787234
T0620AL285_1	T0620TS113_1	T0620	1.01	11.7880	11.4585	282	312	110.63829787234
T0620AL285_1	T0620TS113_2	T0620	0.92	12.1173	11.7668	282	312	110.63829787234
T0620AL285_1	T0620TS113_3	T0620	0.83	12.0075	11.6640	282	312	110.63829787234
T0620AL285_1	T0620TS113_4	T0620	0.86	12.0075	11.6640	282	312	110.63829787234
T0620AL285_1	T0620TS113_5	T0620	0.98	11.8978	11.5613	282	312	110.63829787234
T0620AL285_1	T0620TS114_1	T0620	1.08	11.8978	11.5613	282	312	110.63829787234
T0620AL285_1	T0620TS114_2	T0620	1.09	11.8429	11.5099	282	312	110.63829787234
T0620AL285_1	T0620TS114_3	T0620	1.07	11.8429	11.5099	282	312	110.63829787234
T0620AL285_1	T0620TS114_4	T0620	1.04	11.8429	11.5099	282	312	110.63829787234
T0620AL285_1	T0620TS114_5	T0620	0.99	11.8429	11.5099	282	312	110.63829787234
T0620AL285_1	T0620TS117_1	T0620	0.90	11.8978	11.5613	282	302	107.09219858156
T0620AL285_1	T0620TS117_2	T0620	0.90	11.8978	11.5613	282	302	107.09219858156
T0620AL285_1	T0620TS117_3	T0620	0.90	11.8978	11.5613	282	302	107.09219858156
T0620AL285_1	T0620TS117_4	T0620	0.90	11.8978	11.5613	282	302	107.09219858156
T0620AL285_1	T0620TS117_5	T0620	0.90	11.8978	11.5613	282	302	107.09219858156
T0620AL285_1	T0620TS119_1	T0620	0.79	11.9527	11.6126	282	312	110.63829787234
T0620AL285_1	T0620TS119_2	T0620	0.74	12.0075	11.6640	282	312	110.63829787234
T0620AL285_1	T0620TS119_3	T0620	1.00	11.8429	11.5099	282	312	110.63829787234
T0620AL285_1	T0620TS119_4	T0620	0.87	12.0624	11.7154	282	312	110.63829787234
T0620AL285_1	T0620TS119_5	T0620	0.80	12.0624	11.7154	282	312	110.63829787234
T0620AL285_1	T0620TS127_1	T0620	0.58	12.4466	12.0751	282	312	110.63829787234
T0620AL285_1	T0620TS127_2	T0620	0.57	12.4466	12.0751	282	310	109.929078014184
T0620AL285_1	T0620TS127_3	T0620	0.44	12.1722	11.8182	282	312	110.63829787234
T0620AL285_1	T0620TS127_4	T0620	0.51	12.1173	11.7668	282	312	110.63829787234
T0620AL285_1	T0620TS127_5	T0620	0.54	12.1173	11.7668	282	310	109.929078014184
T0620AL285_1	T0620TS129_1	T0620	1.24	11.6234	11.3043	282	312	110.63829787234
T0620AL285_1	T0620TS129_2	T0620	1.22	11.5685	11.2529	282	312	110.63829787234
T0620AL285_1	T0620TS129_3	T0620	1.28	11.6782	11.3557	282	312	110.63829787234
T0620AL285_1	T0620TS129_4	T0620	1.43	11.4587	11.1502	282	312	110.63829787234
T0620AL285_1	T0620TS129_5	T0620	1.17	11.5685	11.2529	282	312	110.63829787234
T0620AL285_1	T0620TS142_1	T0620	0.80	12.0624	11.7154	282	312	110.63829787234
T0620AL285_1	T0620TS142_2	T0620	0.83	12.0624	11.7154	282	312	110.63829787234
T0620AL285_1	T0620TS142_3	T0620	2.17	10.0318	9.8141	282	312	110.63829787234
T0620AL285_1	T0620TS142_4	T0620	1.92	10.4159	10.1738	282	312	110.63829787234
T0620AL285_1	T0620TS142_5	T0620	2.70	6.0253	6.0640	282	312	110.63829787234
T0620AL285_1	T0620TS165_1	T0620	0.90	11.9527	11.6126	282	312	110.63829787234
T0620AL285_1	T0620TS165_2	T0620	0.85	12.0075	11.6640	282	312	110.63829787234
T0620AL285_1	T0620TS165_3	T0620	0.93	11.8429	11.5099	282	312	110.63829787234
T0620AL285_1	T0620TS165_4	T0620	1.20	11.8429	11.5099	282	312	110.63829787234
T0620AL285_1	T0620TS165_5	T0620	0.79	11.9527	11.6126	282	312	110.63829787234
T0620AL285_1	T0620TS166_1	T0620	1.16	11.7880	11.4585	282	312	110.63829787234
T0620AL285_1	T0620TS166_2	T0620	2.08	10.2513	10.0197	282	312	110.63829787234
T0620AL285_1	T0620TS166_3	T0620	2.27	9.8671	9.6600	282	312	110.63829787234
T0620AL285_1	T0620TS166_4	T0620	0.64	12.1173	11.7668	282	312	110.63829787234
T0620AL285_1	T0620TS166_5	T0620	1.84	6.0253	6.0640	282	312	110.63829787234
T0620AL285_1	T0620TS171_1	T0620	1.99	10.0866	9.8655	282	310	109.929078014184
T0620AL285_1	T0620TS173_1	T0620	1.92	11.4587	11.1502	282	310	109.929078014184
T0620AL285_1	T0620TS173_2	T0620	0.61	12.1173	11.7668	282	312	110.63829787234
T0620AL285_1	T0620TS173_3	T0620	1.48	11.3490	11.0474	282	312	110.63829787234
T0620AL285_1	T0620TS173_4	T0620	0.99	11.8429	11.5099	282	312	110.63829787234
T0620AL285_1	T0620TS173_5	T0620	1.17	12.0624	11.7154	282	309	109.574468085106
T0620AL285_1	T0620TS174_1	T0620	0.85	11.9527	11.6126	282	312	110.63829787234
T0620AL285_1	T0620TS189_1	T0620	1.55	11.8429	11.5099	282	305	108.156028368794
T0620AL285_1	T0620TS189_2	T0620	1.74	11.6782	11.3557	282	312	110.63829787234
T0620AL285_1	T0620TS189_3	T0620	1.68	11.5685	11.2529	282	312	110.63829787234
T0620AL285_1	T0620TS189_4	T0620	1.59	12.0075	11.6640	282	306	108.510638297872
T0620AL285_1	T0620TS189_5	T0620	1.47	11.2941	10.9960	282	306	108.510638297872
T0620AL285_1	T0620TS207_1	T0620	1.37	11.7331	11.4071	282	302	107.09219858156
T0620AL285_1	T0620TS207_2	T0620	1.56	11.2941	10.9960	282	305	108.156028368794
T0620AL285_1	T0620TS207_3	T0620	1.63	11.7880	11.4585	282	312	110.63829787234
T0620AL285_1	T0620TS207_4	T0620	2.02	11.6234	11.3043	282	307	108.86524822695
T0620AL285_1	T0620TS207_5	T0620	1.55	11.0745	10.7905	282	312	110.63829787234
T0620AL285_1	T0620TS208_1	T0620	0.66	12.0624	11.7154	282	312	110.63829787234
T0620AL285_1	T0620TS208_2	T0620	0.61	12.1722	11.8182	282	312	110.63829787234
T0620AL285_1	T0620TS208_3	T0620	0.59	12.1173	11.7668	282	312	110.63829787234
T0620AL285_1	T0620TS208_4	T0620	0.66	12.0624	11.7154	282	312	110.63829787234
T0620AL285_1	T0620TS208_5	T0620	0.58	12.1173	11.7668	282	312	110.63829787234
T0620AL285_1	T0620TS213_1	T0620	0.34	12.5564	12.1779	282	310	109.929078014184
T0620AL285_1	T0620TS213_2	T0620	0.57	12.4466	12.0751	282	310	109.929078014184
T0620AL285_1	T0620TS213_3	T0620	0.48	12.1173	11.7668	282	312	110.63829787234
T0620AL285_1	T0620TS213_4	T0620	0.50	12.1173	11.7668	282	311	110.283687943262
T0620AL285_1	T0620TS213_5	T0620	0.47	12.5015	12.1265	282	312	110.63829787234
T0620AL285_1	T0620TS214_1	T0620	2.18	10.9648	10.6877	282	309	109.574468085106
T0620AL285_1	T0620TS214_2	T0620	1.92	11.1843	10.8932	282	309	109.574468085106
T0620AL285_1	T0620TS214_3	T0620	2.10	11.0197	10.7391	282	307	108.86524822695
T0620AL285_1	T0620TS214_4	T0620	2.13	11.1294	10.8418	282	308	109.219858156028
T0620AL285_1	T0620TS214_5	T0620	2.09	11.4038	11.0988	282	312	110.63829787234
T0620AL285_1	T0620TS215_1	T0620	0.96	11.8429	11.5099	282	312	110.63829787234
T0620AL285_1	T0620TS215_2	T0620	0.47	12.1722	11.8182	282	312	110.63829787234
T0620AL285_1	T0620TS215_3	T0620	0.42	12.1722	11.8182	282	312	110.63829787234
T0620AL285_1	T0620TS215_4	T0620	1.04	12.0075	11.6640	282	312	110.63829787234
T0620AL285_1	T0620TS215_5	T0620	0.48	12.1722	11.8182	282	312	110.63829787234
T0620AL285_1	T0620TS218_1	T0620	0.84	11.9527	11.6126	282	302	107.09219858156
T0620AL285_1	T0620TS218_2	T0620	0.85	11.9527	11.6126	282	302	107.09219858156
T0620AL285_1	T0620TS218_3	T0620	0.85	11.9527	11.6126	282	302	107.09219858156
T0620AL285_1	T0620TS218_4	T0620	0.86	11.9527	11.6126	282	302	107.09219858156
T0620AL285_1	T0620TS218_5	T0620	0.86	11.9527	11.6126	282	302	107.09219858156
T0620AL285_1	T0620TS220_1	T0620	0.80	12.0624	11.7154	282	312	110.63829787234
T0620AL285_1	T0620TS220_2	T0620	1.92	10.4159	10.1738	282	312	110.63829787234
T0620AL285_1	T0620TS220_3	T0620	2.17	10.0318	9.8141	282	312	110.63829787234
T0620AL285_1	T0620TS220_4	T0620	0.83	12.0624	11.7154	282	312	110.63829787234
T0620AL285_1	T0620TS220_5	T0620	3.07	5.0923	5.1921	282	312	110.63829787234
T0620AL285_1	T0620TS228_1	T0620	1.40	11.4038	11.0988	282	312	110.63829787234
T0620AL285_1	T0620TS228_2	T0620	0.98	11.5685	11.2529	282	312	110.63829787234
T0620AL285_1	T0620TS228_3	T0620	1.18	11.4038	11.0988	282	312	110.63829787234
T0620AL285_1	T0620TS228_4	T0620	0.98	11.6782	11.3557	282	312	110.63829787234
T0620AL285_1	T0620TS228_5	T0620	1.03	11.8429	11.5099	282	312	110.63829787234
T0620AL285_1	T0620TS229_1	T0620	no_data	no_data	no_data	282	no_data	no_data
T0620AL285_1	T0620TS229_2	T0620	no_data	no_data	no_data	282	no_data	no_data
T0620AL285_1	T0620TS229_3	T0620	no_data	no_data	no_data	282	no_data	no_data
T0620AL285_1	T0620TS229_4	T0620	no_data	no_data	no_data	282	no_data	no_data
T0620AL285_1	T0620TS229_5	T0620	no_data	no_data	no_data	282	no_data	no_data
T0620AL285_1	T0620TS236_1	T0620	1.07	11.8429	11.5099	282	312	110.63829787234
T0620AL285_1	T0620TS236_2	T0620	1.04	11.8429	11.5099	282	312	110.63829787234
T0620AL285_1	T0620TS236_3	T0620	0.99	11.8429	11.5099	282	312	110.63829787234
T0620AL285_1	T0620TS236_4	T0620	1.12	11.8429	11.5099	282	312	110.63829787234
T0620AL285_1	T0620TS236_5	T0620	1.13	11.7880	11.4585	282	312	110.63829787234
T0620AL285_1	T0620TS244_1	T0620	2.08	10.2513	10.0197	282	312	110.63829787234
T0620AL285_1	T0620TS244_2	T0620	0.00	12.4180	12.0483	282	273	96.8085106382979
T0620AL285_1	T0620TS244_3	T0620	2.68	6.1669	6.1964	282	249	88.2978723404255
T0620AL285_1	T0620TS244_4	T0620	2.95	5.9611	6.0040	282	245	86.8794326241135
T0620AL285_1	T0620TS244_5	T0620	2.99	5.9004	5.9472	282	245	86.8794326241135
T0620AL285_1	T0620TS245_1	T0620	0.55	12.5564	12.1779	282	312	110.63829787234
T0620AL285_1	T0620TS248_1	T0620	1.35	11.5685	11.2529	282	312	110.63829787234
T0620AL285_1	T0620TS248_2	T0620	1.35	11.5685	11.2529	282	312	110.63829787234
T0620AL285_1	T0620TS248_3	T0620	1.37	11.6234	11.3043	282	312	110.63829787234
T0620AL285_1	T0620TS248_4	T0620	1.37	11.7880	11.4585	282	312	110.63829787234
T0620AL285_1	T0620TS248_5	T0620	1.38	11.8429	11.5099	282	312	110.63829787234
T0620AL285_1	T0620TS250_2	T0620	2.39	9.7573	9.5572	282	312	110.63829787234
T0620AL285_1	T0620TS250_3	T0620	2.08	9.6476	9.4544	282	311	110.283687943262
T0620AL285_1	T0620TS253_1	T0620	1.11	11.8429	11.5099	282	312	110.63829787234
T0620AL285_1	T0620TS253_2	T0620	1.50	11.5136	11.2016	282	312	110.63829787234
T0620AL285_1	T0620TS253_3	T0620	1.62	11.0745	10.7905	282	312	110.63829787234
T0620AL285_1	T0620TS253_4	T0620	1.68	11.1843	10.8932	282	312	110.63829787234
T0620AL285_1	T0620TS253_5	T0620	1.69	11.4038	11.0988	282	312	110.63829787234
T0620AL285_1	T0620TS257_1	T0620	2.69	-0.9449	0.2282	282	312	110.63829787234
T0620AL285_1	T0620TS257_2	T0620	2.85	0.7565	1.2869	282	312	110.63829787234
T0620AL285_1	T0620TS257_3	T0620	2.70	-1.2741	0.1221	282	312	110.63829787234
T0620AL285_1	T0620TS257_4	T0620	2.86	-1.4937	0.0727	282	312	110.63829787234
T0620AL285_1	T0620TS257_5	T0620	2.46	-1.2741	0.1221	282	312	110.63829787234
T0620AL285_1	T0620TS264_1_1	T0620	2.68	-0.7258	0.3202	282	76	26.9503546099291
T0620AL285_1	T0620TS264_1_2	T0620	2.24	-1.7356	0.0364	282	236	83.6879432624114
T0620AL285_1	T0620TS264_2_1	T0620	2.85	-1.2968	0.1162	282	76	26.9503546099291
T0620AL285_1	T0620TS264_2_2	T0620	2.28	-1.7356	0.0364	282	236	83.6879432624114
T0620AL285_1	T0620TS264_3_1	T0620	2.25	-1.2968	0.1162	282	76	26.9503546099291
T0620AL285_1	T0620TS264_3_2	T0620	2.33	-1.7356	0.0364	282	236	83.6879432624114
T0620AL285_1	T0620TS264_4_1	T0620	2.17	-0.2975	0.5451	282	76	26.9503546099291
T0620AL285_1	T0620TS264_4_2	T0620	3.01	-1.8603	0.0239	282	236	83.6879432624114
T0620AL285_1	T0620TS264_5_1	T0620	2.15	-0.8685	0.2584	282	76	26.9503546099291
T0620AL285_1	T0620TS264_5_2	T0620	2.68	-1.2368	0.1322	282	236	83.6879432624114
T0620AL285_1	T0620TS273_1	T0620	0.54	12.0624	11.7154	282	310	109.929078014184
T0620AL285_1	T0620TS273_2	T0620	0.61	12.1173	11.7668	282	312	110.63829787234
T0620AL285_1	T0620TS273_3	T0620	1.13	11.7331	11.4071	282	312	110.63829787234
T0620AL285_1	T0620TS273_4	T0620	0.69	12.1173	11.7668	282	312	110.63829787234
T0620AL285_1	T0620TS273_5	T0620	0.64	12.1173	11.7668	282	309	109.574468085106
T0620AL285_1	T0620TS275_1	T0620	0.97	12.1722	11.8182	282	312	110.63829787234
T0620AL285_1	T0620TS275_2	T0620	1.31	12.1173	11.7668	282	312	110.63829787234
T0620AL285_1	T0620TS275_3	T0620	0.51	12.5564	12.1779	282	312	110.63829787234
T0620AL285_1	T0620TS275_4	T0620	1.16	12.0624	11.7154	282	312	110.63829787234
T0620AL285_1	T0620TS275_5	T0620	1.60	11.9527	11.6126	282	312	110.63829787234
T0620AL285_1	T0620TS276_1	T0620	1.03	11.8978	11.5613	282	312	110.63829787234
T0620AL285_1	T0620TS276_2	T0620	1.17	11.8978	11.5613	282	312	110.63829787234
T0620AL285_1	T0620TS286_1	T0620	1.03	11.8978	11.5613	282	312	110.63829787234
T0620AL285_1	T0620TS286_2	T0620	1.17	11.8978	11.5613	282	312	110.63829787234
T0620AL285_1	T0620TS289_1	T0620	1.15	11.3490	11.0474	282	312	110.63829787234
T0620AL285_1	T0620TS291_1	T0620	0.59	12.1173	11.7668	282	312	110.63829787234
T0620AL285_1	T0620TS291_2	T0620	2.03	10.0318	9.8141	282	312	110.63829787234
T0620AL285_1	T0620TS291_3	T0620	3.33	5.2569	5.3458	282	312	110.63829787234
T0620AL285_1	T0620TS291_4	T0620	2.87	5.6411	5.7048	282	312	110.63829787234
T0620AL285_1	T0620TS291_5	T0620	2.89	5.9155	5.9614	282	312	110.63829787234
T0620AL285_1	T0620TS296_1	T0620	0.59	12.1173	11.7668	282	312	110.63829787234
T0620AL285_1	T0620TS296_2	T0620	0.61	12.0624	11.7154	282	312	110.63829787234
T0620AL285_1	T0620TS296_3	T0620	1.13	11.7331	11.4071	282	312	110.63829787234
T0620AL285_1	T0620TS296_4	T0620	0.64	12.1173	11.7668	282	309	109.574468085106
T0620AL285_1	T0620TS296_5	T0620	0.62	11.9527	11.6126	282	306	108.510638297872
T0620AL285_1	T0620TS302_1	T0620	0.80	12.0624	11.7154	282	312	110.63829787234
T0620AL285_1	T0620TS302_2	T0620	0.83	12.0624	11.7154	282	312	110.63829787234
T0620AL285_1	T0620TS302_3	T0620	2.17	10.0318	9.8141	282	312	110.63829787234
T0620AL285_1	T0620TS302_4	T0620	1.92	10.4159	10.1738	282	312	110.63829787234
T0620AL285_1	T0620TS302_5	T0620	2.70	6.0253	6.0640	282	312	110.63829787234
T0620AL285_1	T0620TS304_1	T0620	0.65	12.1722	11.8182	282	312	110.63829787234
T0620AL285_1	T0620TS304_2	T0620	2.23	10.2513	10.0197	282	312	110.63829787234
T0620AL285_1	T0620TS304_3	T0620	2.11	10.5806	10.3280	282	312	110.63829787234
T0620AL285_1	T0620TS304_4	T0620	2.84	5.6411	5.7048	282	312	110.63829787234
T0620AL285_1	T0620TS304_5	T0620	2.52	6.3546	6.3720	282	312	110.63829787234
T0620AL285_1	T0620TS307_1	T0620	0.50	12.1722	11.8182	282	312	110.63829787234
T0620AL285_1	T0620TS307_2	T0620	0.53	12.5564	12.1779	282	312	110.63829787234
T0620AL285_1	T0620TS307_3	T0620	0.51	12.1722	11.8182	282	312	110.63829787234
T0620AL285_1	T0620TS307_4	T0620	0.65	12.5015	12.1265	282	312	110.63829787234
T0620AL285_1	T0620TS307_5	T0620	0.48	12.5564	12.1779	282	312	110.63829787234
T0620AL285_1	T0620TS314_1	T0620	0.56	12.1722	11.8182	282	312	110.63829787234
T0620AL285_1	T0620TS314_2	T0620	2.91	6.6290	6.6288	282	312	110.63829787234
T0620AL285_1	T0620TS314_3	T0620	2.77	3.6653	3.8638	282	312	110.63829787234
T0620AL285_1	T0620TS314_4	T0620	3.28	5.9155	5.9614	282	312	110.63829787234
T0620AL285_1	T0620TS314_5	T0620	2.77	-1.0546	0.1885	282	312	110.63829787234
T0620AL285_1	T0620TS319_1	T0620	0.62	11.9527	11.6126	282	306	108.510638297872
T0620AL285_1	T0620TS319_2	T0620	0.54	12.0624	11.7154	282	310	109.929078014184
T0620AL285_1	T0620TS319_3	T0620	0.69	12.1173	11.7668	282	312	110.63829787234
T0620AL285_1	T0620TS319_4	T0620	2.09	9.9769	9.7627	282	310	109.929078014184
T0620AL285_1	T0620TS319_5	T0620	0.61	12.1173	11.7668	282	312	110.63829787234
T0620AL285_1	T0620TS321_1	T0620	1.73	11.2941	10.9960	282	312	110.63829787234
T0620AL285_1	T0620TS321_2	T0620	1.48	11.5136	11.2016	282	312	110.63829787234
T0620AL285_1	T0620TS321_3	T0620	1.41	11.7880	11.4585	282	312	110.63829787234
T0620AL285_1	T0620TS321_4	T0620	1.61	11.7331	11.4071	282	312	110.63829787234
T0620AL285_1	T0620TS321_5	T0620	1.99	10.9648	10.6877	282	312	110.63829787234
T0620AL285_1	T0620TS328_1	T0620	0.84	12.1173	11.7668	282	307	108.86524822695
T0620AL285_1	T0620TS346_1	T0620	0.87	11.9527	11.6126	282	312	110.63829787234
T0620AL285_1	T0620TS350_1	T0620	2.58	-1.4388	0.0835	282	312	110.63829787234
T0620AL285_1	T0620TS350_2	T0620	2.97	-0.7802	0.2958	282	312	110.63829787234
T0620AL285_1	T0620TS350_3	T0620	2.17	-1.6034	0.0541	282	312	110.63829787234
T0620AL285_1	T0620TS350_4	T0620	2.51	-1.1095	0.1703	282	312	110.63829787234
T0620AL285_1	T0620TS350_5	T0620	2.76	-0.8351	0.2722	282	312	110.63829787234
T0620AL285_1	T0620TS355_1	T0620	2.06	-1.4388	0.0835	282	312	110.63829787234
T0620AL285_1	T0620TS355_2	T0620	2.79	-1.1644	0.1531	282	312	110.63829787234
T0620AL285_1	T0620TS355_3	T0620	2.89	-0.8900	0.2497	282	312	110.63829787234
T0620AL285_1	T0620TS355_4	T0620	2.24	-0.4509	0.4582	282	312	110.63829787234
T0620AL285_1	T0620TS355_5	T0620	2.45	-0.5607	0.4002	282	312	110.63829787234
T0620AL285_1	T0620TS361_1	T0620	0.74	12.0624	11.7154	282	312	110.63829787234
T0620AL285_1	T0620TS361_2	T0620	0.84	12.0624	11.7154	282	312	110.63829787234
T0620AL285_1	T0620TS361_3	T0620	0.80	11.9527	11.6126	282	312	110.63829787234
T0620AL285_1	T0620TS361_4	T0620	0.80	11.9527	11.6126	282	312	110.63829787234
T0620AL285_1	T0620TS361_5	T0620	0.84	12.0624	11.7154	282	312	110.63829787234
T0620AL285_1	T0620TS366_1	T0620	1.42	11.9527	11.6126	282	312	110.63829787234
T0620AL285_1	T0620TS366_2	T0620	1.97	10.4708	10.2252	282	312	110.63829787234
T0620AL285_1	T0620TS366_3	T0620	1.90	10.4708	10.2252	282	312	110.63829787234
T0620AL285_1	T0620TS366_4	T0620	2.00	10.3062	10.0711	282	312	110.63829787234
T0620AL285_1	T0620TS366_5	T0620	2.38	10.3611	10.1224	282	312	110.63829787234
T0620AL285_1	T0620TS380_1	T0620	1.24	12.3368	11.9724	282	312	110.63829787234
T0620AL285_1	T0620TS380_2	T0620	1.06	12.0075	11.6640	282	312	110.63829787234
T0620AL285_1	T0620TS380_3	T0620	1.72	11.6234	11.3043	282	312	110.63829787234
T0620AL285_1	T0620TS380_4	T0620	1.87	10.8550	10.5849	282	312	110.63829787234
T0620AL285_1	T0620TS380_5	T0620	1.80	10.9099	10.6363	282	312	110.63829787234
T0620AL285_1	T0620TS391_1	T0620	1.47	11.9527	11.6126	282	312	110.63829787234
T0620AL285_1	T0620TS395_1	T0620	1.59	11.7880	11.4585	282	312	110.63829787234
T0620AL285_1	T0620TS395_2	T0620	1.57	12.0075	11.6640	282	312	110.63829787234
T0620AL285_1	T0620TS395_3	T0620	1.53	11.8429	11.5099	282	312	110.63829787234
T0620AL285_1	T0620TS395_4	T0620	1.41	11.5685	11.2529	282	312	110.63829787234
T0620AL285_1	T0620TS395_5	T0620	1.67	11.5136	11.2016	282	312	110.63829787234
T0620AL285_1	T0620TS407_1	T0620	0.87	12.0624	11.7154	282	312	110.63829787234
T0620AL285_1	T0620TS407_2	T0620	0.79	11.9527	11.6126	282	312	110.63829787234
T0620AL285_1	T0620TS407_3	T0620	0.80	12.0624	11.7154	282	312	110.63829787234
T0620AL285_1	T0620TS407_4	T0620	0.89	12.1173	11.7668	282	312	110.63829787234
T0620AL285_1	T0620TS407_5	T0620	0.89	12.1173	11.7668	282	312	110.63829787234
T0620AL285_1	T0620TS409_1	T0620	1.38	12.0075	11.6640	282	312	110.63829787234
T0620AL285_1	T0620TS409_2	T0620	2.00	10.3611	10.1224	282	312	110.63829787234
T0620AL285_1	T0620TS409_3	T0620	0.52	12.5015	12.1265	282	312	110.63829787234
T0620AL285_1	T0620TS409_4	T0620	3.32	5.2020	5.2946	282	312	110.63829787234
T0620AL285_1	T0620TS409_5	T0620	2.50	7.3974	7.3478	282	312	110.63829787234
T0620AL285_1	T0620TS419_1	T0620	1.16	11.7880	11.4585	282	312	110.63829787234
T0620AL285_1	T0620TS419_2	T0620	0.64	12.1173	11.7668	282	312	110.63829787234
T0620AL285_1	T0620TS419_3	T0620	2.08	10.2513	10.0197	282	312	110.63829787234
T0620AL285_1	T0620TS419_4	T0620	2.27	9.8671	9.6600	282	312	110.63829787234
T0620AL285_1	T0620TS419_5	T0620	2.73	7.2327	7.1937	282	312	110.63829787234
T0620AL285_1	T0620TS420_1	T0620	1.14	11.7331	11.4071	282	312	110.63829787234
T0620AL285_1	T0620TS420_2	T0620	0.65	12.1173	11.7668	282	312	110.63829787234
T0620AL285_1	T0620TS420_3	T0620	1.98	10.3611	10.1224	282	310	109.929078014184
T0620AL285_1	T0620TS428_1	T0620	1.11	12.3368	11.9724	282	312	110.63829787234
T0620AL285_1	T0620TS428_2	T0620	1.08	12.0075	11.6640	282	312	110.63829787234
T0620AL285_1	T0620TS428_3	T0620	2.03	11.6234	11.3043	282	312	110.63829787234
T0620AL285_1	T0620TS428_4	T0620	2.43	10.8001	10.5335	282	312	110.63829787234
T0620AL285_1	T0620TS428_5	T0620	1.64	10.7452	10.4821	282	312	110.63829787234
T0620AL285_1	T0620TS429_1	T0620	0.88	12.0075	11.6640	282	312	110.63829787234
T0620AL285_1	T0620TS429_2	T0620	0.75	12.0075	11.6640	282	312	110.63829787234
T0620AL285_1	T0620TS429_3	T0620	0.92	11.9527	11.6126	282	312	110.63829787234
T0620AL285_1	T0620TS429_4	T0620	0.86	11.8978	11.5613	282	312	110.63829787234
T0620AL285_1	T0620TS429_5	T0620	0.85	12.3368	11.9724	282	312	110.63829787234
T0620AL285_1	T0620TS435_1	T0620	0.52	12.0624	11.7154	282	312	110.63829787234
T0620AL285_1	T0620TS435_2	T0620	1.95	10.0866	9.8655	282	312	110.63829787234
T0620AL285_1	T0620TS435_3	T0620	3.10	5.5313	5.6022	282	312	110.63829787234
T0620AL285_1	T0620TS435_4	T0620	2.99	6.0253	6.0640	282	312	110.63829787234
T0620AL285_1	T0620TS435_5	T0620	2.71	7.0681	7.0396	282	312	110.63829787234
T0620AL285_1	T0620TS436_1	T0620	1.24	11.6234	11.3043	282	309	109.574468085106
T0620AL285_1	T0620TS436_2	T0620	1.94	9.7573	9.5572	282	306	108.510638297872
T0620AL285_1	T0620TS436_3	T0620	2.11	10.2513	10.0197	282	309	109.574468085106
T0620AL285_1	T0620TS447_1	T0620	0.80	12.0624	11.7154	282	312	110.63829787234
T0620AL285_1	T0620TS447_2	T0620	1.92	10.4159	10.1738	282	312	110.63829787234
T0620AL285_1	T0620TS447_3	T0620	2.17	10.0318	9.8141	282	312	110.63829787234
T0620AL285_1	T0620TS447_4	T0620	0.83	12.0624	11.7154	282	312	110.63829787234
T0620AL285_1	T0620TS447_5	T0620	3.07	5.0923	5.1921	282	312	110.63829787234
T0620AL285_1	T0620TS449_1	T0620	0.87	11.9527	11.6126	282	312	110.63829787234
T0620AL285_1	T0620TS452_1	T0620	1.10	11.2941	10.9960	282	312	110.63829787234
T0620AL285_1	T0620TS452_2	T0620	1.13	11.0745	10.7905	282	312	110.63829787234
T0620AL285_1	T0620TS452_3	T0620	1.11	11.1294	10.8418	282	312	110.63829787234
T0620AL285_1	T0620TS452_4	T0620	1.04	11.4038	11.0988	282	312	110.63829787234
T0620AL285_1	T0620TS452_5	T0620	0.49	12.1722	11.8182	282	312	110.63829787234
T0620AL285_1	T0620TS453_1	T0620	0.87	11.9527	11.6126	282	312	110.63829787234
T0620AL285_1	T0620TS457_1	T0620	1.12	11.7880	11.4585	282	312	110.63829787234
T0620AL285_1	T0620TS457_2	T0620	1.65	11.4038	11.0988	282	312	110.63829787234
T0620AL285_1	T0620TS457_3	T0620	1.63	11.4587	11.1502	282	312	110.63829787234
T0620AL285_1	T0620TS457_4	T0620	2.40	9.9220	9.7114	282	312	110.63829787234
T0620AL285_1	T0620TS457_5	T0620	2.29	9.9769	9.7627	282	312	110.63829787234
T0620AL285_1	T0620TS470_1	T0620	0.87	11.9527	11.6126	282	312	110.63829787234
T0620AL285_1	T0620TS470_2	T0620	0.56	12.1722	11.8182	282	312	110.63829787234
T0620AL285_1	T0620TS470_3	T0620	0.87	11.9527	11.6126	282	312	110.63829787234
T0620AL285_1	T0620TS470_4	T0620	0.87	11.9527	11.6126	282	312	110.63829787234
T0620AL285_1	T0620TS470_5	T0620	0.52	12.0624	11.7154	282	312	110.63829787234
T0620AL285_1	T0620TS471_1	T0620	1.14	11.7331	11.4071	282	312	110.63829787234
T0620AL285_1	T0620TS471_2	T0620	0.65	12.1173	11.7668	282	312	110.63829787234
T0620AL285_1	T0620TS471_3	T0620	1.98	10.3611	10.1224	282	310	109.929078014184
T0620AL285_1	T0620TS476_1	T0620	0.60	12.1173	11.7668	282	312	110.63829787234
T0620AL285_1	T0620TS476_2	T0620	1.80	10.1964	9.9683	282	310	109.929078014184
T0620AL285_1	T0620TS481_1	T0620	0.55	12.1722	11.8182	282	312	110.63829787234
T0620AL285_1	T0620TS481_2	T0620	0.55	12.1722	11.8182	282	312	110.63829787234
T0620AL285_1	T0620TS481_3	T0620	0.55	12.1722	11.8182	282	312	110.63829787234
T0620AL285_1	T0620TS481_4	T0620	0.59	12.1722	11.8182	282	312	110.63829787234
T0620AL285_1	T0620TS481_5	T0620	0.54	12.1722	11.8182	282	312	110.63829787234
T0620AL285_1	T0620TS490_1	T0620	0.63	12.0624	11.7154	282	312	110.63829787234
T0620AL285_1	T0620TS490_2	T0620	0.68	12.0624	11.7154	282	312	110.63829787234
T0620AL285_1	T0620TS490_3	T0620	0.63	12.1173	11.7668	282	312	110.63829787234
T0620AL285_1	T0620TS490_4	T0620	0.71	12.0624	11.7154	282	312	110.63829787234
T0620AL285_1	T0620TS490_5	T0620	0.76	12.0075	11.6640	282	312	110.63829787234
T0620AL285_2	T0620AL285_3	T0620	0.22	12.4876	12.1135	280	279	99.6428571428571
T0620AL285_2	T0620AL285_4	T0620	2.84	6.4022	6.4165	280	200	71.4285714285714
T0620AL285_2	T0620AL285_5	T0620	2.75	6.6023	6.6038	280	207	73.9285714285714
T0620AL285_2	T0620AL396_1	T0620	1.95	10.1582	9.9325	280	282	100.714285714286
T0620AL285_2	T0620AL396_2	T0620	2.74	6.1095	6.1428	280	277	98.9285714285714
T0620AL285_2	T0620AL396_3	T0620	2.79	5.9306	5.9754	280	254	90.7142857142857
T0620AL285_2	T0620AL396_4	T0620	2.76	6.6027	6.6041	280	246	87.8571428571429
T0620AL285_2	T0620AL396_5	T0620	2.59	7.1481	7.1146	280	205	73.2142857142857
T0620AL285_2	T0620TS001_1	T0620	1.89	10.4910	10.2441	280	312	111.428571428571
T0620AL285_2	T0620TS001_2	T0620	1.84	10.4355	10.1922	280	312	111.428571428571
T0620AL285_2	T0620TS001_3	T0620	1.92	10.3246	10.0883	280	309	110.357142857143
T0620AL285_2	T0620TS001_4	T0620	1.95	10.6019	10.3479	280	312	111.428571428571
T0620AL285_2	T0620TS001_5	T0620	1.98	10.5464	10.2960	280	312	111.428571428571
T0620AL285_2	T0620TS002_1	T0620	1.99	10.9901	10.7114	280	312	111.428571428571
T0620AL285_2	T0620TS002_2	T0620	1.70	10.5464	10.2960	280	312	111.428571428571
T0620AL285_2	T0620TS002_3	T0620	1.64	10.8238	10.5557	280	312	111.428571428571
T0620AL285_2	T0620TS002_4	T0620	1.74	10.7683	10.5037	280	312	111.428571428571
T0620AL285_2	T0620TS002_5	T0620	2.02	10.7128	10.4518	280	312	111.428571428571
T0620AL285_2	T0620TS014_1	T0620	3.19	0.0643	0.7746	280	312	111.428571428571
T0620AL285_2	T0620TS014_2	T0620	2.86	0.0643	0.7746	280	312	111.428571428571
T0620AL285_2	T0620TS014_3	T0620	3.22	-1.2113	0.1393	280	312	111.428571428571
T0620AL285_2	T0620TS014_4	T0620	3.14	-0.4349	0.4670	280	312	111.428571428571
T0620AL285_2	T0620TS018_1	T0620	2.09	10.2137	9.9844	280	312	111.428571428571
T0620AL285_2	T0620TS018_2	T0620	0.98	11.9884	11.6461	280	312	111.428571428571
T0620AL285_2	T0620TS018_3	T0620	2.09	10.2137	9.9844	280	312	111.428571428571
T0620AL285_2	T0620TS018_4	T0620	2.09	10.2137	9.9844	280	312	111.428571428571
T0620AL285_2	T0620TS018_5	T0620	2.09	10.2137	9.9844	280	312	111.428571428571
T0620AL285_2	T0620TS026_1	T0620	1.96	10.4355	10.1922	280	310	110.714285714286
T0620AL285_2	T0620TS026_2	T0620	2.06	10.6574	10.3999	280	310	110.714285714286
T0620AL285_2	T0620TS026_3	T0620	1.15	11.4893	11.1788	280	309	110.357142857143
T0620AL285_2	T0620TS026_4	T0620	2.60	6.2205	6.2466	280	306	109.285714285714
T0620AL285_2	T0620TS028_1	T0620	1.93	10.7683	10.5037	280	312	111.428571428571
T0620AL285_2	T0620TS028_2	T0620	0.64	12.0439	11.6981	280	312	111.428571428571
T0620AL285_2	T0620TS028_3	T0620	2.77	6.9415	6.9211	280	312	111.428571428571
T0620AL285_2	T0620TS028_4	T0620	2.93	6.2205	6.2466	280	312	111.428571428571
T0620AL285_2	T0620TS028_5	T0620	2.92	3.2256	3.4574	280	312	111.428571428571
T0620AL285_2	T0620TS035_1	T0620	1.86	10.4910	10.2441	280	312	111.428571428571
T0620AL285_2	T0620TS037_1	T0620	1.91	10.4355	10.1922	280	312	111.428571428571
T0620AL285_2	T0620TS037_2	T0620	2.04	10.2137	9.9844	280	312	111.428571428571
T0620AL285_2	T0620TS037_3	T0620	1.90	10.4355	10.1922	280	312	111.428571428571
T0620AL285_2	T0620TS037_4	T0620	1.84	10.4910	10.2441	280	312	111.428571428571
T0620AL285_2	T0620TS037_5	T0620	1.85	10.4355	10.1922	280	312	111.428571428571
T0620AL285_2	T0620TS047_1	T0620	1.44	11.4338	11.1269	280	312	111.428571428571
T0620AL285_2	T0620TS055_1	T0620	2.10	10.6019	10.3479	280	312	111.428571428571
T0620AL285_2	T0620TS055_2	T0620	1.85	10.9347	10.6595	280	312	111.428571428571
T0620AL285_2	T0620TS055_3	T0620	2.02	10.4355	10.1922	280	312	111.428571428571
T0620AL285_2	T0620TS055_4	T0620	2.17	10.2691	10.0364	280	312	111.428571428571
T0620AL285_2	T0620TS055_5	T0620	2.08	10.3801	10.1402	280	312	111.428571428571
T0620AL285_2	T0620TS056_1	T0620	1.84	10.6574	10.3999	280	310	110.714285714286
T0620AL285_2	T0620TS056_2	T0620	2.08	10.2691	10.0364	280	312	111.428571428571
T0620AL285_2	T0620TS056_3	T0620	2.08	10.2691	10.0364	280	312	111.428571428571
T0620AL285_2	T0620TS056_4	T0620	2.05	10.8792	10.6076	280	312	111.428571428571
T0620AL285_2	T0620TS056_5	T0620	2.05	10.8792	10.6076	280	312	111.428571428571
T0620AL285_2	T0620TS063_1	T0620	2.02	10.4910	10.2441	280	312	111.428571428571
T0620AL285_2	T0620TS063_2	T0620	1.92	10.6574	10.3999	280	312	111.428571428571
T0620AL285_2	T0620TS063_3	T0620	2.02	10.4355	10.1922	280	312	111.428571428571
T0620AL285_2	T0620TS063_4	T0620	0.50	12.4876	12.1135	280	312	111.428571428571
T0620AL285_2	T0620TS063_5	T0620	0.79	12.0994	11.7500	280	312	111.428571428571
T0620AL285_2	T0620TS074_1	T0620	1.81	10.4355	10.1922	280	312	111.428571428571
T0620AL285_2	T0620TS077_1	T0620	1.93	10.4910	10.2441	280	312	111.428571428571
T0620AL285_2	T0620TS077_2	T0620	1.91	10.6574	10.3999	280	312	111.428571428571
T0620AL285_2	T0620TS080_1	T0620	1.79	10.8792	10.6076	280	312	111.428571428571
T0620AL285_2	T0620TS080_2	T0620	1.64	10.8238	10.5557	280	312	111.428571428571
T0620AL285_2	T0620TS080_3	T0620	1.89	10.7683	10.5037	280	312	111.428571428571
T0620AL285_2	T0620TS080_4	T0620	2.02	10.7128	10.4518	280	312	111.428571428571
T0620AL285_2	T0620TS080_5	T0620	1.83	10.5464	10.2960	280	312	111.428571428571
T0620AL285_2	T0620TS088_1	T0620	2.15	10.2137	9.9844	280	312	111.428571428571
T0620AL285_2	T0620TS088_2	T0620	2.08	9.9918	9.7767	280	312	111.428571428571
T0620AL285_2	T0620TS088_3	T0620	2.05	9.9364	9.7248	280	312	111.428571428571
T0620AL285_2	T0620TS088_4	T0620	2.12	10.6019	10.3479	280	312	111.428571428571
T0620AL285_2	T0620TS088_5	T0620	2.09	10.3246	10.0883	280	312	111.428571428571
T0620AL285_2	T0620TS094_1	T0620	1.70	10.7683	10.5037	280	312	111.428571428571
T0620AL285_2	T0620TS094_2	T0620	1.73	10.7683	10.5037	280	312	111.428571428571
T0620AL285_2	T0620TS094_3	T0620	1.72	10.7683	10.5037	280	312	111.428571428571
T0620AL285_2	T0620TS094_4	T0620	1.64	10.8238	10.5557	280	312	111.428571428571
T0620AL285_2	T0620TS094_5	T0620	1.64	10.8238	10.5557	280	312	111.428571428571
T0620AL285_2	T0620TS102_1	T0620	2.02	11.0456	10.7634	280	312	111.428571428571
T0620AL285_2	T0620TS102_2	T0620	1.75	10.8238	10.5557	280	312	111.428571428571
T0620AL285_2	T0620TS102_3	T0620	2.19	0.0643	0.7746	280	312	111.428571428571
T0620AL285_2	T0620TS102_4	T0620	3.24	0.2861	0.9297	280	312	111.428571428571
T0620AL285_2	T0620TS102_5	T0620	1.97	10.7683	10.5037	280	312	111.428571428571
T0620AL285_2	T0620TS103_1	T0620	1.93	10.2691	10.0364	280	312	111.428571428571
T0620AL285_2	T0620TS103_2	T0620	1.92	10.2137	9.9844	280	312	111.428571428571
T0620AL285_2	T0620TS103_3	T0620	1.70	10.0662	9.8464	280	266	95
T0620AL285_2	T0620TS103_4	T0620	0.00	12.0861	11.7375	280	264	94.2857142857143
T0620AL285_2	T0620TS103_5	T0620	0.21	12.1776	11.8233	280	269	96.0714285714286
T0620AL285_2	T0620TS104_1	T0620	1.66	10.9347	10.6595	280	312	111.428571428571
T0620AL285_2	T0620TS113_1	T0620	1.89	10.6019	10.3479	280	312	111.428571428571
T0620AL285_2	T0620TS113_2	T0620	1.76	10.7128	10.4518	280	312	111.428571428571
T0620AL285_2	T0620TS113_3	T0620	1.73	10.8238	10.5557	280	312	111.428571428571
T0620AL285_2	T0620TS113_4	T0620	1.78	10.6574	10.3999	280	312	111.428571428571
T0620AL285_2	T0620TS113_5	T0620	1.91	10.4910	10.2441	280	312	111.428571428571
T0620AL285_2	T0620TS114_1	T0620	1.85	10.7128	10.4518	280	312	111.428571428571
T0620AL285_2	T0620TS114_2	T0620	1.92	10.4355	10.1922	280	312	111.428571428571
T0620AL285_2	T0620TS114_3	T0620	1.94	10.6019	10.3479	280	312	111.428571428571
T0620AL285_2	T0620TS114_4	T0620	1.92	10.5464	10.2960	280	312	111.428571428571
T0620AL285_2	T0620TS114_5	T0620	1.82	10.6019	10.3479	280	312	111.428571428571
T0620AL285_2	T0620TS117_1	T0620	2.32	10.2137	9.9844	280	302	107.857142857143
T0620AL285_2	T0620TS117_2	T0620	2.32	10.2137	9.9844	280	302	107.857142857143
T0620AL285_2	T0620TS117_3	T0620	2.29	10.2691	10.0364	280	302	107.857142857143
T0620AL285_2	T0620TS117_4	T0620	2.32	10.2137	9.9844	280	302	107.857142857143
T0620AL285_2	T0620TS117_5	T0620	2.30	10.2137	9.9844	280	302	107.857142857143
T0620AL285_2	T0620TS119_1	T0620	1.72	10.7683	10.5037	280	312	111.428571428571
T0620AL285_2	T0620TS119_2	T0620	1.67	10.6574	10.3999	280	312	111.428571428571
T0620AL285_2	T0620TS119_3	T0620	1.93	10.6574	10.3999	280	312	111.428571428571
T0620AL285_2	T0620TS119_4	T0620	1.70	10.7683	10.5037	280	312	111.428571428571
T0620AL285_2	T0620TS119_5	T0620	1.73	10.7683	10.5037	280	312	111.428571428571
T0620AL285_2	T0620TS127_1	T0620	2.18	10.4910	10.2441	280	312	111.428571428571
T0620AL285_2	T0620TS127_2	T0620	2.12	10.3246	10.0883	280	310	110.714285714286
T0620AL285_2	T0620TS127_3	T0620	1.80	10.3801	10.1402	280	312	111.428571428571
T0620AL285_2	T0620TS127_4	T0620	1.96	10.2691	10.0364	280	312	111.428571428571
T0620AL285_2	T0620TS127_5	T0620	2.21	10.4355	10.1922	280	310	110.714285714286
T0620AL285_2	T0620TS129_1	T0620	1.76	10.8792	10.6076	280	312	111.428571428571
T0620AL285_2	T0620TS129_2	T0620	1.88	10.9901	10.7114	280	312	111.428571428571
T0620AL285_2	T0620TS129_3	T0620	1.76	10.7683	10.5037	280	312	111.428571428571
T0620AL285_2	T0620TS129_4	T0620	1.93	10.7683	10.5037	280	312	111.428571428571
T0620AL285_2	T0620TS129_5	T0620	1.84	10.7683	10.5037	280	312	111.428571428571
T0620AL285_2	T0620TS142_1	T0620	1.79	10.4355	10.1922	280	312	111.428571428571
T0620AL285_2	T0620TS142_2	T0620	1.84	10.3801	10.1402	280	312	111.428571428571
T0620AL285_2	T0620TS142_3	T0620	0.69	12.1548	11.8019	280	312	111.428571428571
T0620AL285_2	T0620TS142_4	T0620	0.58	12.1548	11.8019	280	312	111.428571428571
T0620AL285_2	T0620TS142_5	T0620	2.61	7.4406	7.3883	280	312	111.428571428571
T0620AL285_2	T0620TS165_1	T0620	2.20	10.2137	9.9844	280	312	111.428571428571
T0620AL285_2	T0620TS165_2	T0620	1.99	10.0473	9.8287	280	312	111.428571428571
T0620AL285_2	T0620TS165_3	T0620	1.92	10.1582	9.9325	280	312	111.428571428571
T0620AL285_2	T0620TS165_4	T0620	2.19	10.2691	10.0364	280	312	111.428571428571
T0620AL285_2	T0620TS165_5	T0620	2.16	10.3246	10.0883	280	312	111.428571428571
T0620AL285_2	T0620TS166_1	T0620	1.97	10.3801	10.1402	280	312	111.428571428571
T0620AL285_2	T0620TS166_2	T0620	0.50	12.4321	12.0616	280	312	111.428571428571
T0620AL285_2	T0620TS166_3	T0620	0.76	12.2103	11.8539	280	312	111.428571428571
T0620AL285_2	T0620TS166_4	T0620	2.03	10.4355	10.1922	280	312	111.428571428571
T0620AL285_2	T0620TS166_5	T0620	2.36	5.2776	5.3651	280	312	111.428571428571
T0620AL285_2	T0620TS171_1	T0620	0.66	12.1548	11.8019	280	310	110.714285714286
T0620AL285_2	T0620TS173_1	T0620	2.21	9.9918	9.7767	280	310	110.714285714286
T0620AL285_2	T0620TS173_2	T0620	1.84	10.4355	10.1922	280	312	111.428571428571
T0620AL285_2	T0620TS173_3	T0620	1.96	10.7128	10.4518	280	312	111.428571428571
T0620AL285_2	T0620TS173_4	T0620	1.99	9.9918	9.7767	280	312	111.428571428571
T0620AL285_2	T0620TS173_5	T0620	1.99	10.4910	10.2441	280	309	110.357142857143
T0620AL285_2	T0620TS174_1	T0620	1.89	10.4910	10.2441	280	312	111.428571428571
T0620AL285_2	T0620TS189_1	T0620	1.92	10.8238	10.5557	280	305	108.928571428571
T0620AL285_2	T0620TS189_2	T0620	1.95	11.0456	10.7634	280	312	111.428571428571
T0620AL285_2	T0620TS189_3	T0620	1.97	10.6019	10.3479	280	312	111.428571428571
T0620AL285_2	T0620TS189_4	T0620	1.99	10.4910	10.2441	280	306	109.285714285714
T0620AL285_2	T0620TS189_5	T0620	1.88	10.4910	10.2441	280	306	109.285714285714
T0620AL285_2	T0620TS207_1	T0620	1.40	11.6002	11.2826	280	302	107.857142857143
T0620AL285_2	T0620TS207_2	T0620	1.57	11.3784	11.0749	280	305	108.928571428571
T0620AL285_2	T0620TS207_3	T0620	1.47	11.8221	11.4904	280	312	111.428571428571
T0620AL285_2	T0620TS207_4	T0620	1.61	11.0456	10.7634	280	307	109.642857142857
T0620AL285_2	T0620TS207_5	T0620	1.93	10.4910	10.2441	280	312	111.428571428571
T0620AL285_2	T0620TS208_1	T0620	1.73	10.6574	10.3999	280	312	111.428571428571
T0620AL285_2	T0620TS208_2	T0620	1.79	10.4910	10.2441	280	312	111.428571428571
T0620AL285_2	T0620TS208_3	T0620	1.94	10.3801	10.1402	280	312	111.428571428571
T0620AL285_2	T0620TS208_4	T0620	1.85	10.5464	10.2960	280	312	111.428571428571
T0620AL285_2	T0620TS208_5	T0620	1.87	10.8238	10.5557	280	312	111.428571428571
T0620AL285_2	T0620TS213_1	T0620	2.00	10.2691	10.0364	280	310	110.714285714286
T0620AL285_2	T0620TS213_2	T0620	2.12	10.3246	10.0883	280	310	110.714285714286
T0620AL285_2	T0620TS213_3	T0620	1.99	10.2137	9.9844	280	312	111.428571428571
T0620AL285_2	T0620TS213_4	T0620	1.88	10.3246	10.0883	280	311	111.071428571429
T0620AL285_2	T0620TS213_5	T0620	2.05	10.2691	10.0364	280	312	111.428571428571
T0620AL285_2	T0620TS214_1	T0620	1.80	11.4338	11.1269	280	309	110.357142857143
T0620AL285_2	T0620TS214_2	T0620	1.78	11.2120	10.9191	280	309	110.357142857143
T0620AL285_2	T0620TS214_3	T0620	1.69	11.0456	10.7634	280	307	109.642857142857
T0620AL285_2	T0620TS214_4	T0620	1.79	11.2120	10.9191	280	308	110
T0620AL285_2	T0620TS214_5	T0620	1.87	11.1011	10.8153	280	312	111.428571428571
T0620AL285_2	T0620TS215_1	T0620	1.83	10.5464	10.2960	280	312	111.428571428571
T0620AL285_2	T0620TS215_2	T0620	1.95	10.4910	10.2441	280	312	111.428571428571
T0620AL285_2	T0620TS215_3	T0620	1.84	10.6019	10.3479	280	312	111.428571428571
T0620AL285_2	T0620TS215_4	T0620	1.74	10.7683	10.5037	280	312	111.428571428571
T0620AL285_2	T0620TS215_5	T0620	2.05	10.3246	10.0883	280	312	111.428571428571
T0620AL285_2	T0620TS218_1	T0620	1.85	10.5464	10.2960	280	302	107.857142857143
T0620AL285_2	T0620TS218_2	T0620	1.85	10.5464	10.2960	280	302	107.857142857143
T0620AL285_2	T0620TS218_3	T0620	1.85	10.5464	10.2960	280	302	107.857142857143
T0620AL285_2	T0620TS218_4	T0620	1.87	10.5464	10.2960	280	302	107.857142857143
T0620AL285_2	T0620TS218_5	T0620	1.85	10.5464	10.2960	280	302	107.857142857143
T0620AL285_2	T0620TS220_1	T0620	1.79	10.4355	10.1922	280	312	111.428571428571
T0620AL285_2	T0620TS220_2	T0620	0.58	12.1548	11.8019	280	312	111.428571428571
T0620AL285_2	T0620TS220_3	T0620	0.69	12.1548	11.8019	280	312	111.428571428571
T0620AL285_2	T0620TS220_4	T0620	1.84	10.3801	10.1402	280	312	111.428571428571
T0620AL285_2	T0620TS220_5	T0620	2.87	5.4440	5.5206	280	312	111.428571428571
T0620AL285_2	T0620TS228_1	T0620	1.98	10.1582	9.9325	280	312	111.428571428571
T0620AL285_2	T0620TS228_2	T0620	2.05	10.1028	9.8806	280	312	111.428571428571
T0620AL285_2	T0620TS228_3	T0620	2.07	9.9918	9.7767	280	312	111.428571428571
T0620AL285_2	T0620TS228_4	T0620	2.11	10.0473	9.8287	280	312	111.428571428571
T0620AL285_2	T0620TS228_5	T0620	2.15	10.0473	9.8287	280	312	111.428571428571
T0620AL285_2	T0620TS229_1	T0620	no_data	no_data	no_data	280	no_data	no_data
T0620AL285_2	T0620TS229_2	T0620	no_data	no_data	no_data	280	no_data	no_data
T0620AL285_2	T0620TS229_3	T0620	no_data	no_data	no_data	280	no_data	no_data
T0620AL285_2	T0620TS229_4	T0620	no_data	no_data	no_data	280	no_data	no_data
T0620AL285_2	T0620TS229_5	T0620	no_data	no_data	no_data	280	no_data	no_data
T0620AL285_2	T0620TS236_1	T0620	1.94	10.6019	10.3479	280	312	111.428571428571
T0620AL285_2	T0620TS236_2	T0620	1.92	10.5464	10.2960	280	312	111.428571428571
T0620AL285_2	T0620TS236_3	T0620	1.82	10.6019	10.3479	280	312	111.428571428571
T0620AL285_2	T0620TS236_4	T0620	1.96	10.2691	10.0364	280	312	111.428571428571
T0620AL285_2	T0620TS236_5	T0620	1.82	10.7128	10.4518	280	312	111.428571428571
T0620AL285_2	T0620TS244_1	T0620	0.77	12.4876	12.1135	280	312	111.428571428571
T0620AL285_2	T0620TS244_2	T0620	2.02	10.1198	9.8965	280	273	97.5
T0620AL285_2	T0620TS244_3	T0620	2.98	6.1669	6.1964	280	249	88.9285714285714
T0620AL285_2	T0620TS244_4	T0620	2.91	5.8398	5.8905	280	245	87.5
T0620AL285_2	T0620TS244_5	T0620	2.88	6.2038	6.2309	280	245	87.5
T0620AL285_2	T0620TS245_1	T0620	1.80	10.6574	10.3999	280	312	111.428571428571
T0620AL285_2	T0620TS248_1	T0620	1.64	11.4893	11.1788	280	312	111.428571428571
T0620AL285_2	T0620TS248_2	T0620	1.64	11.4893	11.1788	280	312	111.428571428571
T0620AL285_2	T0620TS248_3	T0620	1.64	11.4893	11.1788	280	312	111.428571428571
T0620AL285_2	T0620TS248_4	T0620	1.74	11.4338	11.1269	280	312	111.428571428571
T0620AL285_2	T0620TS248_5	T0620	1.74	11.4893	11.1788	280	312	111.428571428571
T0620AL285_2	T0620TS250_2	T0620	1.35	11.3229	11.0230	280	312	111.428571428571
T0620AL285_2	T0620TS250_3	T0620	1.37	11.2120	10.9191	280	311	111.071428571429
T0620AL285_2	T0620TS253_1	T0620	1.87	10.6019	10.3479	280	312	111.428571428571
T0620AL285_2	T0620TS253_2	T0620	2.14	10.4355	10.1922	280	312	111.428571428571
T0620AL285_2	T0620TS253_3	T0620	2.13	9.9918	9.7767	280	312	111.428571428571
T0620AL285_2	T0620TS253_4	T0620	2.27	10.0473	9.8287	280	312	111.428571428571
T0620AL285_2	T0620TS253_5	T0620	2.20	9.7700	9.5690	280	312	111.428571428571
T0620AL285_2	T0620TS257_1	T0620	2.72	-1.1559	0.1557	280	312	111.428571428571
T0620AL285_2	T0620TS257_2	T0620	2.43	-0.1021	0.6651	280	312	111.428571428571
T0620AL285_2	T0620TS257_3	T0620	2.26	-1.2668	0.1240	280	312	111.428571428571
T0620AL285_2	T0620TS257_4	T0620	2.87	-0.6013	0.3797	280	312	111.428571428571
T0620AL285_2	T0620TS257_5	T0620	2.38	-1.2113	0.1393	280	312	111.428571428571
T0620AL285_2	T0620TS264_1_1	T0620	2.19	-1.0113	0.2037	280	76	27.1428571428571
T0620AL285_2	T0620TS264_1_2	T0620	2.09	-1.7979	0.0297	280	236	84.2857142857143
T0620AL285_2	T0620TS264_2_1	T0620	2.72	-0.4403	0.4640	280	76	27.1428571428571
T0620AL285_2	T0620TS264_2_2	T0620	2.62	-1.7979	0.0297	280	236	84.2857142857143
T0620AL285_2	T0620TS264_3_1	T0620	2.29	-0.1548	0.6318	280	76	27.1428571428571
T0620AL285_2	T0620TS264_3_2	T0620	2.26	-1.2991	0.1156	280	236	84.2857142857143
T0620AL285_2	T0620TS264_4_1	T0620	2.62	-1.2968	0.1162	280	76	27.1428571428571
T0620AL285_2	T0620TS264_4_2	T0620	2.60	-1.7356	0.0364	280	236	84.2857142857143
T0620AL285_2	T0620TS264_5_1	T0620	2.78	-0.1548	0.6318	280	76	27.1428571428571
T0620AL285_2	T0620TS264_5_2	T0620	2.36	-1.4862	0.0742	280	236	84.2857142857143
T0620AL285_2	T0620TS273_1	T0620	1.84	10.6574	10.3999	280	310	110.714285714286
T0620AL285_2	T0620TS273_2	T0620	1.84	10.4355	10.1922	280	312	111.428571428571
T0620AL285_2	T0620TS273_3	T0620	1.89	10.4910	10.2441	280	312	111.428571428571
T0620AL285_2	T0620TS273_4	T0620	2.00	10.2137	9.9844	280	312	111.428571428571
T0620AL285_2	T0620TS273_5	T0620	1.92	10.3246	10.0883	280	309	110.357142857143
T0620AL285_2	T0620TS275_1	T0620	2.05	10.4910	10.2441	280	312	111.428571428571
T0620AL285_2	T0620TS275_2	T0620	1.97	10.7683	10.5037	280	312	111.428571428571
T0620AL285_2	T0620TS275_3	T0620	1.94	10.8792	10.6076	280	312	111.428571428571
T0620AL285_2	T0620TS275_4	T0620	1.87	10.6574	10.3999	280	312	111.428571428571
T0620AL285_2	T0620TS275_5	T0620	2.06	10.7128	10.4518	280	312	111.428571428571
T0620AL285_2	T0620TS276_1	T0620	1.95	10.5464	10.2960	280	312	111.428571428571
T0620AL285_2	T0620TS276_2	T0620	1.90	10.5464	10.2960	280	312	111.428571428571
T0620AL285_2	T0620TS286_1	T0620	1.95	10.5464	10.2960	280	312	111.428571428571
T0620AL285_2	T0620TS286_2	T0620	1.90	10.5464	10.2960	280	312	111.428571428571
T0620AL285_2	T0620TS289_1	T0620	2.07	9.3818	9.2056	280	312	111.428571428571
T0620AL285_2	T0620TS291_1	T0620	2.00	10.4355	10.1922	280	312	111.428571428571
T0620AL285_2	T0620TS291_2	T0620	0.78	11.9884	11.6461	280	312	111.428571428571
T0620AL285_2	T0620TS291_3	T0620	3.02	5.7768	5.8316	280	312	111.428571428571
T0620AL285_2	T0620TS291_4	T0620	2.83	4.6676	4.7957	280	312	111.428571428571
T0620AL285_2	T0620TS291_5	T0620	2.99	3.5583	3.7647	280	312	111.428571428571
T0620AL285_2	T0620TS296_1	T0620	1.98	10.5464	10.2960	280	312	111.428571428571
T0620AL285_2	T0620TS296_2	T0620	1.95	10.6019	10.3479	280	312	111.428571428571
T0620AL285_2	T0620TS296_3	T0620	1.89	10.4910	10.2441	280	312	111.428571428571
T0620AL285_2	T0620TS296_4	T0620	1.92	10.3246	10.0883	280	309	110.357142857143
T0620AL285_2	T0620TS296_5	T0620	1.85	10.4910	10.2441	280	306	109.285714285714
T0620AL285_2	T0620TS302_1	T0620	1.79	10.4355	10.1922	280	312	111.428571428571
T0620AL285_2	T0620TS302_2	T0620	1.84	10.3801	10.1402	280	312	111.428571428571
T0620AL285_2	T0620TS302_3	T0620	0.69	12.1548	11.8019	280	312	111.428571428571
T0620AL285_2	T0620TS302_4	T0620	0.58	12.1548	11.8019	280	312	111.428571428571
T0620AL285_2	T0620TS302_5	T0620	2.61	7.4406	7.3883	280	312	111.428571428571
T0620AL285_2	T0620TS304_1	T0620	2.18	10.4910	10.2441	280	312	111.428571428571
T0620AL285_2	T0620TS304_2	T0620	0.66	12.1548	11.8019	280	312	111.428571428571
T0620AL285_2	T0620TS304_3	T0620	0.80	12.0994	11.7500	280	312	111.428571428571
T0620AL285_2	T0620TS304_4	T0620	2.79	6.1095	6.1428	280	312	111.428571428571
T0620AL285_2	T0620TS304_5	T0620	2.74	5.8322	5.8835	280	312	111.428571428571
T0620AL285_2	T0620TS307_1	T0620	1.88	10.2137	9.9844	280	312	111.428571428571
T0620AL285_2	T0620TS307_2	T0620	2.11	10.4355	10.1922	280	312	111.428571428571
T0620AL285_2	T0620TS307_3	T0620	1.92	10.2691	10.0364	280	312	111.428571428571
T0620AL285_2	T0620TS307_4	T0620	1.98	10.5464	10.2960	280	312	111.428571428571
T0620AL285_2	T0620TS307_5	T0620	1.95	10.4910	10.2441	280	312	111.428571428571
T0620AL285_2	T0620TS314_1	T0620	1.82	10.5464	10.2960	280	312	111.428571428571
T0620AL285_2	T0620TS314_2	T0620	2.74	6.3314	6.3503	280	312	111.428571428571
T0620AL285_2	T0620TS314_3	T0620	2.69	4.0575	4.2277	280	312	111.428571428571
T0620AL285_2	T0620TS314_4	T0620	2.68	6.3868	6.4022	280	312	111.428571428571
T0620AL285_2	T0620TS314_5	T0620	2.94	-0.7122	0.3265	280	312	111.428571428571
T0620AL285_2	T0620TS319_1	T0620	1.85	10.4910	10.2441	280	306	109.285714285714
T0620AL285_2	T0620TS319_2	T0620	1.84	10.6574	10.3999	280	310	110.714285714286
T0620AL285_2	T0620TS319_3	T0620	2.00	10.2137	9.9844	280	312	111.428571428571
T0620AL285_2	T0620TS319_4	T0620	0.50	12.3212	11.9577	280	310	110.714285714286
T0620AL285_2	T0620TS319_5	T0620	1.84	10.4355	10.1922	280	312	111.428571428571
T0620AL285_2	T0620TS321_1	T0620	2.24	10.3801	10.1402	280	312	111.428571428571
T0620AL285_2	T0620TS321_2	T0620	2.12	10.6574	10.3999	280	312	111.428571428571
T0620AL285_2	T0620TS321_3	T0620	2.28	10.1028	9.8806	280	312	111.428571428571
T0620AL285_2	T0620TS321_4	T0620	2.06	10.6574	10.3999	280	312	111.428571428571
T0620AL285_2	T0620TS321_5	T0620	1.95	10.4355	10.1922	280	312	111.428571428571
T0620AL285_2	T0620TS328_1	T0620	2.01	10.1582	9.9325	280	307	109.642857142857
T0620AL285_2	T0620TS346_1	T0620	1.60	10.7683	10.5037	280	312	111.428571428571
T0620AL285_2	T0620TS350_1	T0620	2.64	-1.4887	0.0737	280	312	111.428571428571
T0620AL285_2	T0620TS350_2	T0620	2.69	-1.4887	0.0737	280	312	111.428571428571
T0620AL285_2	T0620TS350_3	T0620	2.74	-1.5441	0.0637	280	312	111.428571428571
T0620AL285_2	T0620TS350_4	T0620	1.89	-1.5996	0.0547	280	312	111.428571428571
T0620AL285_2	T0620TS350_5	T0620	2.82	-0.7122	0.3265	280	312	111.428571428571
T0620AL285_2	T0620TS355_1	T0620	2.41	-1.5996	0.0547	280	312	111.428571428571
T0620AL285_2	T0620TS355_2	T0620	2.55	-0.7677	0.3014	280	312	111.428571428571
T0620AL285_2	T0620TS355_3	T0620	2.45	-0.1021	0.6651	280	312	111.428571428571
T0620AL285_2	T0620TS355_4	T0620	2.30	-0.3794	0.4979	280	312	111.428571428571
T0620AL285_2	T0620TS355_5	T0620	2.22	-0.2685	0.5623	280	312	111.428571428571
T0620AL285_2	T0620TS361_1	T0620	1.74	10.7128	10.4518	280	312	111.428571428571
T0620AL285_2	T0620TS361_2	T0620	1.70	10.8238	10.5557	280	312	111.428571428571
T0620AL285_2	T0620TS361_3	T0620	1.71	10.7128	10.4518	280	312	111.428571428571
T0620AL285_2	T0620TS361_4	T0620	1.72	10.7128	10.4518	280	312	111.428571428571
T0620AL285_2	T0620TS361_5	T0620	1.71	10.7683	10.5037	280	312	111.428571428571
T0620AL285_2	T0620TS366_1	T0620	1.92	10.6574	10.3999	280	312	111.428571428571
T0620AL285_2	T0620TS366_2	T0620	0.68	12.4876	12.1135	280	312	111.428571428571
T0620AL285_2	T0620TS366_3	T0620	0.48	12.4876	12.1135	280	312	111.428571428571
T0620AL285_2	T0620TS366_4	T0620	0.41	12.4876	12.1135	280	312	111.428571428571
T0620AL285_2	T0620TS366_5	T0620	0.50	12.4876	12.1135	280	312	111.428571428571
T0620AL285_2	T0620TS380_1	T0620	2.04	10.7683	10.5037	280	312	111.428571428571
T0620AL285_2	T0620TS380_2	T0620	1.82	10.6019	10.3479	280	312	111.428571428571
T0620AL285_2	T0620TS380_3	T0620	1.54	11.8221	11.4904	280	312	111.428571428571
T0620AL285_2	T0620TS380_4	T0620	1.39	11.9330	11.5942	280	312	111.428571428571
T0620AL285_2	T0620TS380_5	T0620	0.94	11.9884	11.6461	280	312	111.428571428571
T0620AL285_2	T0620TS391_1	T0620	2.11	10.4355	10.1922	280	312	111.428571428571
T0620AL285_2	T0620TS395_1	T0620	2.02	10.5464	10.2960	280	312	111.428571428571
T0620AL285_2	T0620TS395_2	T0620	2.13	10.3801	10.1402	280	312	111.428571428571
T0620AL285_2	T0620TS395_3	T0620	2.08	10.5464	10.2960	280	312	111.428571428571
T0620AL285_2	T0620TS395_4	T0620	1.93	10.3246	10.0883	280	312	111.428571428571
T0620AL285_2	T0620TS395_5	T0620	2.07	10.2691	10.0364	280	312	111.428571428571
T0620AL285_2	T0620TS407_1	T0620	1.74	10.8238	10.5557	280	312	111.428571428571
T0620AL285_2	T0620TS407_2	T0620	1.72	10.7683	10.5037	280	312	111.428571428571
T0620AL285_2	T0620TS407_3	T0620	1.73	10.7683	10.5037	280	312	111.428571428571
T0620AL285_2	T0620TS407_4	T0620	1.64	10.8238	10.5557	280	312	111.428571428571
T0620AL285_2	T0620TS407_5	T0620	1.64	10.8238	10.5557	280	312	111.428571428571
T0620AL285_2	T0620TS409_1	T0620	2.04	10.7128	10.4518	280	312	111.428571428571
T0620AL285_2	T0620TS409_2	T0620	0.46	12.4321	12.0616	280	312	111.428571428571
T0620AL285_2	T0620TS409_3	T0620	1.98	10.3801	10.1402	280	312	111.428571428571
T0620AL285_2	T0620TS409_4	T0620	3.25	5.5549	5.6242	280	312	111.428571428571
T0620AL285_2	T0620TS409_5	T0620	2.84	7.2188	7.1807	280	312	111.428571428571
T0620AL285_2	T0620TS419_1	T0620	1.97	10.3801	10.1402	280	312	111.428571428571
T0620AL285_2	T0620TS419_2	T0620	2.03	10.4355	10.1922	280	312	111.428571428571
T0620AL285_2	T0620TS419_3	T0620	0.50	12.4321	12.0616	280	312	111.428571428571
T0620AL285_2	T0620TS419_4	T0620	0.76	12.2103	11.8539	280	312	111.428571428571
T0620AL285_2	T0620TS419_5	T0620	2.71	7.1078	7.0769	280	312	111.428571428571
T0620AL285_2	T0620TS420_1	T0620	1.93	10.4910	10.2441	280	312	111.428571428571
T0620AL285_2	T0620TS420_2	T0620	2.05	10.3801	10.1402	280	312	111.428571428571
T0620AL285_2	T0620TS420_3	T0620	0.52	12.2657	11.9058	280	310	110.714285714286
T0620AL285_2	T0620TS428_1	T0620	1.86	10.7683	10.5037	280	312	111.428571428571
T0620AL285_2	T0620TS428_2	T0620	1.92	10.6019	10.3479	280	312	111.428571428571
T0620AL285_2	T0620TS428_3	T0620	1.62	11.8221	11.4904	280	312	111.428571428571
T0620AL285_2	T0620TS428_4	T0620	1.54	12.0439	11.6981	280	312	111.428571428571
T0620AL285_2	T0620TS428_5	T0620	1.22	11.8221	11.4904	280	312	111.428571428571
T0620AL285_2	T0620TS429_1	T0620	1.87	10.2691	10.0364	280	312	111.428571428571
T0620AL285_2	T0620TS429_2	T0620	1.90	10.3246	10.0883	280	312	111.428571428571
T0620AL285_2	T0620TS429_3	T0620	1.89	10.2691	10.0364	280	312	111.428571428571
T0620AL285_2	T0620TS429_4	T0620	1.87	10.0473	9.8287	280	312	111.428571428571
T0620AL285_2	T0620TS429_5	T0620	1.89	10.5464	10.2960	280	312	111.428571428571
T0620AL285_2	T0620TS435_1	T0620	2.14	10.5464	10.2960	280	312	111.428571428571
T0620AL285_2	T0620TS435_2	T0620	0.77	12.0994	11.7500	280	312	111.428571428571
T0620AL285_2	T0620TS435_3	T0620	2.80	5.9432	5.9872	280	312	111.428571428571
T0620AL285_2	T0620TS435_4	T0620	3.16	5.8322	5.8835	280	312	111.428571428571
T0620AL285_2	T0620TS435_5	T0620	2.89	6.7751	6.7654	280	312	111.428571428571
T0620AL285_2	T0620TS436_1	T0620	2.05	10.0473	9.8287	280	309	110.357142857143
T0620AL285_2	T0620TS436_2	T0620	0.63	12.0994	11.7500	280	306	109.285714285714
T0620AL285_2	T0620TS436_3	T0620	1.20	11.9330	11.5942	280	309	110.357142857143
T0620AL285_2	T0620TS447_1	T0620	1.79	10.4355	10.1922	280	312	111.428571428571
T0620AL285_2	T0620TS447_2	T0620	0.58	12.1548	11.8019	280	312	111.428571428571
T0620AL285_2	T0620TS447_3	T0620	0.69	12.1548	11.8019	280	312	111.428571428571
T0620AL285_2	T0620TS447_4	T0620	1.84	10.3801	10.1402	280	312	111.428571428571
T0620AL285_2	T0620TS447_5	T0620	2.87	5.4440	5.5206	280	312	111.428571428571
T0620AL285_2	T0620TS449_1	T0620	1.60	10.7683	10.5037	280	312	111.428571428571
T0620AL285_2	T0620TS452_1	T0620	2.07	10.1582	9.9325	280	312	111.428571428571
T0620AL285_2	T0620TS452_2	T0620	2.13	10.3246	10.0883	280	312	111.428571428571
T0620AL285_2	T0620TS452_3	T0620	2.03	10.2691	10.0364	280	312	111.428571428571
T0620AL285_2	T0620TS452_4	T0620	2.10	9.9918	9.7767	280	312	111.428571428571
T0620AL285_2	T0620TS452_5	T0620	1.83	10.3246	10.0883	280	312	111.428571428571
T0620AL285_2	T0620TS453_1	T0620	1.60	10.7683	10.5037	280	312	111.428571428571
T0620AL285_2	T0620TS457_1	T0620	2.00	10.6019	10.3479	280	312	111.428571428571
T0620AL285_2	T0620TS457_2	T0620	2.09	10.2691	10.0364	280	312	111.428571428571
T0620AL285_2	T0620TS457_3	T0620	2.15	10.1582	9.9325	280	312	111.428571428571
T0620AL285_2	T0620TS457_4	T0620	2.00	10.9901	10.7114	280	312	111.428571428571
T0620AL285_2	T0620TS457_5	T0620	1.96	11.2120	10.9191	280	312	111.428571428571
T0620AL285_2	T0620TS470_1	T0620	1.60	10.7683	10.5037	280	312	111.428571428571
T0620AL285_2	T0620TS470_2	T0620	1.82	10.5464	10.2960	280	312	111.428571428571
T0620AL285_2	T0620TS470_3	T0620	1.60	10.7683	10.5037	280	312	111.428571428571
T0620AL285_2	T0620TS470_4	T0620	1.60	10.7683	10.5037	280	312	111.428571428571
T0620AL285_2	T0620TS470_5	T0620	2.14	10.5464	10.2960	280	312	111.428571428571
T0620AL285_2	T0620TS471_1	T0620	1.93	10.4910	10.2441	280	312	111.428571428571
T0620AL285_2	T0620TS471_2	T0620	2.05	10.3801	10.1402	280	312	111.428571428571
T0620AL285_2	T0620TS471_3	T0620	0.52	12.2657	11.9058	280	310	110.714285714286
T0620AL285_2	T0620TS476_1	T0620	1.96	10.6574	10.3999	280	312	111.428571428571
T0620AL285_2	T0620TS476_2	T0620	0.59	12.0994	11.7500	280	310	110.714285714286
T0620AL285_2	T0620TS481_1	T0620	1.85	10.4910	10.2441	280	312	111.428571428571
T0620AL285_2	T0620TS481_2	T0620	1.80	10.5464	10.2960	280	312	111.428571428571
T0620AL285_2	T0620TS481_3	T0620	1.94	10.6019	10.3479	280	312	111.428571428571
T0620AL285_2	T0620TS481_4	T0620	1.83	10.6019	10.3479	280	312	111.428571428571
T0620AL285_2	T0620TS481_5	T0620	1.71	10.5464	10.2960	280	312	111.428571428571
T0620AL285_2	T0620TS490_1	T0620	1.70	10.7128	10.4518	280	312	111.428571428571
T0620AL285_2	T0620TS490_2	T0620	1.73	10.6019	10.3479	280	312	111.428571428571
T0620AL285_2	T0620TS490_3	T0620	1.79	10.6019	10.3479	280	312	111.428571428571
T0620AL285_2	T0620TS490_4	T0620	1.70	10.6019	10.3479	280	312	111.428571428571
T0620AL285_2	T0620TS490_5	T0620	1.71	10.6019	10.3479	280	312	111.428571428571
T0620AL285_3	T0620AL285_4	T0620	2.69	6.4022	6.4165	279	200	71.6845878136201
T0620AL285_3	T0620AL285_5	T0620	2.55	6.7395	6.7322	279	207	74.1935483870968
T0620AL285_3	T0620AL396_1	T0620	2.09	10.3246	10.0883	279	282	101.075268817204
T0620AL285_3	T0620AL396_2	T0620	2.69	6.1095	6.1428	279	277	99.2831541218638
T0620AL285_3	T0620AL396_3	T0620	2.73	6.1078	6.1412	279	254	91.0394265232975
T0620AL285_3	T0620AL396_4	T0620	2.66	6.6027	6.6041	279	246	88.1720430107527
T0620AL285_3	T0620AL396_5	T0620	2.61	7.0790	7.0499	279	205	73.4767025089606
T0620AL285_3	T0620TS001_1	T0620	1.91	10.6574	10.3999	279	312	111.827956989247
T0620AL285_3	T0620TS001_2	T0620	1.85	10.4910	10.2441	279	312	111.827956989247
T0620AL285_3	T0620TS001_3	T0620	1.78	10.4910	10.2441	279	309	110.752688172043
T0620AL285_3	T0620TS001_4	T0620	1.95	10.7128	10.4518	279	312	111.827956989247
T0620AL285_3	T0620TS001_5	T0620	1.92	10.5464	10.2960	279	312	111.827956989247
T0620AL285_3	T0620TS002_1	T0620	1.82	10.8792	10.6076	279	312	111.827956989247
T0620AL285_3	T0620TS002_2	T0620	1.68	10.5464	10.2960	279	312	111.827956989247
T0620AL285_3	T0620TS002_3	T0620	1.75	10.7683	10.5037	279	312	111.827956989247
T0620AL285_3	T0620TS002_4	T0620	1.79	10.8238	10.5557	279	312	111.827956989247
T0620AL285_3	T0620TS002_5	T0620	1.99	10.6019	10.3479	279	312	111.827956989247
T0620AL285_3	T0620TS014_1	T0620	3.06	-0.5458	0.4079	279	312	111.827956989247
T0620AL285_3	T0620TS014_2	T0620	2.86	0.4525	1.0521	279	312	111.827956989247
T0620AL285_3	T0620TS014_3	T0620	3.27	-1.2668	0.1240	279	312	111.827956989247
T0620AL285_3	T0620TS014_4	T0620	2.91	-0.4903	0.4369	279	312	111.827956989247
T0620AL285_3	T0620TS018_1	T0620	2.08	10.2137	9.9844	279	312	111.827956989247
T0620AL285_3	T0620TS018_2	T0620	1.01	11.9884	11.6461	279	312	111.827956989247
T0620AL285_3	T0620TS018_3	T0620	2.08	10.2137	9.9844	279	312	111.827956989247
T0620AL285_3	T0620TS018_4	T0620	2.08	10.2137	9.9844	279	312	111.827956989247
T0620AL285_3	T0620TS018_5	T0620	2.08	10.2137	9.9844	279	312	111.827956989247
T0620AL285_3	T0620TS026_1	T0620	1.94	10.5464	10.2960	279	310	111.111111111111
T0620AL285_3	T0620TS026_2	T0620	1.93	10.6574	10.3999	279	310	111.111111111111
T0620AL285_3	T0620TS026_3	T0620	1.14	11.4893	11.1788	279	309	110.752688172043
T0620AL285_3	T0620TS026_4	T0620	2.57	6.3868	6.4022	279	306	109.677419354839
T0620AL285_3	T0620TS028_1	T0620	1.98	10.7128	10.4518	279	312	111.827956989247
T0620AL285_3	T0620TS028_2	T0620	0.69	12.0439	11.6981	279	312	111.827956989247
T0620AL285_3	T0620TS028_3	T0620	2.76	6.8860	6.8692	279	312	111.827956989247
T0620AL285_3	T0620TS028_4	T0620	2.88	5.8322	5.8835	279	312	111.827956989247
T0620AL285_3	T0620TS028_5	T0620	2.73	3.2256	3.4574	279	312	111.827956989247
T0620AL285_3	T0620TS035_1	T0620	1.87	10.6019	10.3479	279	312	111.827956989247
T0620AL285_3	T0620TS037_1	T0620	1.94	10.5464	10.2960	279	312	111.827956989247
T0620AL285_3	T0620TS037_2	T0620	2.04	10.2137	9.9844	279	312	111.827956989247
T0620AL285_3	T0620TS037_3	T0620	2.00	10.6019	10.3479	279	312	111.827956989247
T0620AL285_3	T0620TS037_4	T0620	1.80	10.5464	10.2960	279	312	111.827956989247
T0620AL285_3	T0620TS037_5	T0620	1.87	10.4910	10.2441	279	312	111.827956989247
T0620AL285_3	T0620TS047_1	T0620	1.48	11.4893	11.1788	279	312	111.827956989247
T0620AL285_3	T0620TS055_1	T0620	2.19	10.6574	10.3999	279	312	111.827956989247
T0620AL285_3	T0620TS055_2	T0620	1.92	11.1011	10.8153	279	312	111.827956989247
T0620AL285_3	T0620TS055_3	T0620	2.04	10.4910	10.2441	279	312	111.827956989247
T0620AL285_3	T0620TS055_4	T0620	2.14	10.2691	10.0364	279	312	111.827956989247
T0620AL285_3	T0620TS055_5	T0620	2.12	10.4355	10.1922	279	312	111.827956989247
T0620AL285_3	T0620TS056_1	T0620	1.81	10.6574	10.3999	279	310	111.111111111111
T0620AL285_3	T0620TS056_2	T0620	2.04	10.2691	10.0364	279	312	111.827956989247
T0620AL285_3	T0620TS056_3	T0620	2.04	10.2691	10.0364	279	312	111.827956989247
[truncated: 75,028 more rows]
