# Supplementary material for: Addressing the Role of Conformational Diversity in Protein Structure Prediction
Source: PLoS One. 2016 May 9;11(5):e0154923. doi: 10.1371/journal.pone.0154923 (PMC4861349; doi:10.1371/journal.pone.0154923)
Supplement: S1 Dataset — (GZ) [file pone.0154923.s002.gz › Palopoli-Monzon_2016_SI/Structural_alignments/SET_CASP/rmsd_mammoth_T0142.out.cov]

1NTF_A	1SI6_A	T0142	0.23	12.5393	12.1619	280	282	100.714285714286
1NTF_A	1Y21_A	T0142	0.34	12.5393	12.1619	280	280	100
1NTF_A	1YJH_A	T0142	0.25	12.5393	12.1619	280	280	100
1NTF_A	2IMQ_A	T0142	0.27	12.5393	12.1619	280	283	101.071428571429
1NTF_A	T0142	T0142	0.25	12.5393	12.1619	280	280	100
1NTF_A	T0142AL025_1	T0142	1.79	10.0755	9.8551	280	264	94.2857142857143
1NTF_A	T0142AL025_2	T0142	2.84	6.3926	6.4076	280	252	90
1NTF_A	T0142AL025_3	T0142	2.27	-1.4557	0.0801	280	220	78.5714285714286
1NTF_A	T0142AL032_1	T0142	1.85	10.1434	9.9186	280	274	97.8571428571429
1NTF_A	T0142AL041_2	T0142	2.03	10.1758	9.9490	280	273	97.5
1NTF_A	T0142AL041_3	T0142	2.12	10.2319	10.0015	280	273	97.5
1NTF_A	T0142AL041_4	T0142	3.01	6.1431	6.1742	280	245	87.5
1NTF_A	T0142AL041_5	T0142	3.36	6.3442	6.3623	280	254	90.7142857142857
1NTF_A	T0142AL044_1	T0142	2.02	9.8215	9.6173	280	256	91.4285714285714
1NTF_A	T0142AL056_1	T0142	1.87	10.2085	9.9796	280	272	97.1428571428571
1NTF_A	T0142AL090_1	T0142	1.93	10.3440	10.1065	280	273	97.5
1NTF_A	T0142AL090_1u	T0142	1.83	10.2647	10.0322	280	272	97.1428571428571
1NTF_A	T0142AL144_1	T0142	1.86	10.0484	9.8297	280	270	96.4285714285714
1NTF_A	T0142AL144_2	T0142	2.97	7.0567	7.0290	280	225	80.3571428571429
1NTF_A	T0142AL144_3	T0142	2.82	6.1430	6.1741	280	211	75.3571428571429
1NTF_A	T0142AL203_1	T0142	1.77	10.4202	10.1778	280	264	94.2857142857143
1NTF_A	T0142AL242_1	T0142	1.98	10.0554	9.8363	280	275	98.2142857142857
1NTF_A	T0142AL391_1	T0142	1.93	10.1378	9.9134	280	269	96.0714285714286
1NTF_A	T0142AL397_1	T0142	2.25	9.7225	9.5246	280	245	87.5
1NTF_A	T0142AL397_2	T0142	2.04	10.1523	9.9270	280	272	97.1428571428571
1NTF_A	T0142AL400_1_1	T0142	2.71	1.6829	2.0642	280	87	31.0714285714286
1NTF_A	T0142AL400_1_2	T0142	2.80	-0.1842	0.6135	280	50	17.8571428571429
1NTF_A	T0142AL400_1_3	T0142	0.74	-2.3820	0.0022	280	24	8.57142857142857
1NTF_A	T0142AL470_1	T0142	1.78	10.1993	9.9710	280	274	97.8571428571429
1NTF_A	T0142AL476_1	T0142	1.97	10.1708	9.9443	280	268	95.7142857142857
1NTF_A	T0142AL524_1	T0142	1.78	10.1669	9.9407	280	275	98.2142857142857
1NTF_A	T0142AL529_1	T0142	2.06	8.8802	8.7360	280	164	58.5714285714286
1NTF_A	T0142AL537_1	T0142	1.90	9.9439	9.7318	280	275	98.2142857142857
1NTF_A	T0142AL537_2	T0142	2.65	6.2142	6.2407	280	257	91.7857142857143
1NTF_A	T0142AL537_3	T0142	2.98	6.5771	6.5802	280	247	88.2142857142857
1NTF_A	T0142DR020_1	T0142	no_data	no_data	no_data	280	no_data	no_data
1NTF_A	T0142DR068_1	T0142	no_data	no_data	no_data	280	no_data	no_data
1NTF_A	T0142DR355_1	T0142	no_data	no_data	no_data	280	no_data	no_data
1NTF_A	T0142DR355_2	T0142	no_data	no_data	no_data	280	no_data	no_data
1NTF_A	T0142DR355_4	T0142	no_data	no_data	no_data	280	no_data	no_data
1NTF_A	T0142DR454_1	T0142	no_data	no_data	no_data	280	no_data	no_data
1NTF_A	T0142DR454_2	T0142	no_data	no_data	no_data	280	no_data	no_data
1NTF_A	T0142DR454_3	T0142	no_data	no_data	no_data	280	no_data	no_data
1NTF_A	T0142RR020_1	T0142	no_data	no_data	no_data	280	no_data	no_data
1NTF_A	T0142RR022_1	T0142	no_data	no_data	no_data	280	no_data	no_data
1NTF_A	T0142RR397_1	T0142	no_data	no_data	no_data	280	no_data	no_data
1NTF_A	T0142SS001_1	T0142	no_data	no_data	no_data	280	no_data	no_data
1NTF_A	T0142SS007_1	T0142	no_data	no_data	no_data	280	no_data	no_data
1NTF_A	T0142SS020_1	T0142	no_data	no_data	no_data	280	no_data	no_data
1NTF_A	T0142SS023_1	T0142	no_data	no_data	no_data	280	no_data	no_data
1NTF_A	T0142SS032_1	T0142	no_data	no_data	no_data	280	no_data	no_data
1NTF_A	T0142SS041_1	T0142	no_data	no_data	no_data	280	no_data	no_data
1NTF_A	T0142SS044_1	T0142	no_data	no_data	no_data	280	no_data	no_data
1NTF_A	T0142SS054_1	T0142	no_data	no_data	no_data	280	no_data	no_data
1NTF_A	T0142SS054_2	T0142	no_data	no_data	no_data	280	no_data	no_data
1NTF_A	T0142SS054_3	T0142	no_data	no_data	no_data	280	no_data	no_data
1NTF_A	T0142SS055_1	T0142	no_data	no_data	no_data	280	no_data	no_data
1NTF_A	T0142SS056_1	T0142	no_data	no_data	no_data	280	no_data	no_data
1NTF_A	T0142SS068_1	T0142	no_data	no_data	no_data	280	no_data	no_data
1NTF_A	T0142SS069_1	T0142	no_data	no_data	no_data	280	no_data	no_data
1NTF_A	T0142SS072_1	T0142	no_data	no_data	no_data	280	no_data	no_data
1NTF_A	T0142SS100_1	T0142	no_data	no_data	no_data	280	no_data	no_data
1NTF_A	T0142SS100_2	T0142	no_data	no_data	no_data	280	no_data	no_data
1NTF_A	T0142SS100_3	T0142	no_data	no_data	no_data	280	no_data	no_data
1NTF_A	T0142SS100_4	T0142	no_data	no_data	no_data	280	no_data	no_data
1NTF_A	T0142SS108_1	T0142	no_data	no_data	no_data	280	no_data	no_data
1NTF_A	T0142SS137_1	T0142	no_data	no_data	no_data	280	no_data	no_data
1NTF_A	T0142SS254_1	T0142	no_data	no_data	no_data	280	no_data	no_data
1NTF_A	T0142SS266_1	T0142	no_data	no_data	no_data	280	no_data	no_data
1NTF_A	T0142SS270_1	T0142	no_data	no_data	no_data	280	no_data	no_data
1NTF_A	T0142SS273_1	T0142	no_data	no_data	no_data	280	no_data	no_data
1NTF_A	T0142SS356_1	T0142	no_data	no_data	no_data	280	no_data	no_data
1NTF_A	T0142SS357_1	T0142	no_data	no_data	no_data	280	no_data	no_data
1NTF_A	T0142SS389_1	T0142	no_data	no_data	no_data	280	no_data	no_data
1NTF_A	T0142SS393_1	T0142	no_data	no_data	no_data	280	no_data	no_data
1NTF_A	T0142SS393_2	T0142	no_data	no_data	no_data	280	no_data	no_data
1NTF_A	T0142SS396_1	T0142	no_data	no_data	no_data	280	no_data	no_data
1NTF_A	T0142SS396_2	T0142	no_data	no_data	no_data	280	no_data	no_data
1NTF_A	T0142SS404_1	T0142	no_data	no_data	no_data	280	no_data	no_data
1NTF_A	T0142SS420_1	T0142	no_data	no_data	no_data	280	no_data	no_data
1NTF_A	T0142SS442_1	T0142	no_data	no_data	no_data	280	no_data	no_data
1NTF_A	T0142SS449_1	T0142	no_data	no_data	no_data	280	no_data	no_data
1NTF_A	T0142SS463_1	T0142	no_data	no_data	no_data	280	no_data	no_data
1NTF_A	T0142SS474_1	T0142	no_data	no_data	no_data	280	no_data	no_data
1NTF_A	T0142SS517_1	T0142	no_data	no_data	no_data	280	no_data	no_data
1NTF_A	T0142SS531_1	T0142	no_data	no_data	no_data	280	no_data	no_data
1NTF_A	T0142SS531_2	T0142	no_data	no_data	no_data	280	no_data	no_data
1NTF_A	T0142SS531_3	T0142	no_data	no_data	no_data	280	no_data	no_data
1NTF_A	T0142SS531_4	T0142	no_data	no_data	no_data	280	no_data	no_data
1NTF_A	T0142SS531_5	T0142	no_data	no_data	no_data	280	no_data	no_data
1NTF_A	T0142TS001_1	T0142	1.89	10.2282	9.9980	280	282	100.714285714286
1NTF_A	T0142TS002_1	T0142	2.41	10.5583	10.3071	280	282	100.714285714286
1NTF_A	T0142TS002_2	T0142	2.33	10.4483	10.2041	280	282	100.714285714286
1NTF_A	T0142TS002_3	T0142	2.35	10.0631	9.8434	280	282	100.714285714286
1NTF_A	T0142TS002_4	T0142	2.75	9.1827	9.0191	280	282	100.714285714286
1NTF_A	T0142TS002_5	T0142	2.29	10.0631	9.8434	280	282	100.714285714286
1NTF_A	T0142TS006_1	T0142	2.03	10.1731	9.9465	280	282	100.714285714286
1NTF_A	T0142TS007_1	T0142	1.96	10.0902	9.8688	280	267	95.3571428571429
1NTF_A	T0142TS007_2	T0142	1.95	10.0902	9.8688	280	267	95.3571428571429
1NTF_A	T0142TS007_3	T0142	2.93	0.9188	1.4172	280	78	27.8571428571429
1NTF_A	T0142TS007_4	T0142	2.85	0.9188	1.4172	280	78	27.8571428571429
1NTF_A	T0142TS007_5	T0142	2.89	0.4986	1.0869	280	78	27.8571428571429
1NTF_A	T0142TS008_1	T0142	2.20	9.8430	9.6374	280	282	100.714285714286
1NTF_A	T0142TS008_2	T0142	2.18	9.5678	9.3798	280	282	100.714285714286
1NTF_A	T0142TS008_3	T0142	2.38	9.4028	9.2252	280	282	100.714285714286
1NTF_A	T0142TS008_4	T0142	2.78	8.3573	8.2464	280	282	100.714285714286
1NTF_A	T0142TS008_5u	T0142	2.03	9.7329	9.5343	280	282	100.714285714286
1NTF_A	T0142TS010_1	T0142	2.05	10.1731	9.9465	280	282	100.714285714286
1NTF_A	T0142TS010_2	T0142	2.02	10.5033	10.2556	280	282	100.714285714286
1NTF_A	T0142TS010_3	T0142	2.71	8.4123	8.2979	280	282	100.714285714286
1NTF_A	T0142TS010_4	T0142	2.28	10.4483	10.2041	280	282	100.714285714286
1NTF_A	T0142TS010_5	T0142	2.21	10.2282	9.9980	280	282	100.714285714286
1NTF_A	T0142TS012_1	T0142	2.06	10.2832	10.0495	280	282	100.714285714286
1NTF_A	T0142TS012_2	T0142	2.45	9.8980	9.6889	280	282	100.714285714286
1NTF_A	T0142TS012_3	T0142	2.04	10.0080	9.7919	280	282	100.714285714286
1NTF_A	T0142TS012_4	T0142	1.83	10.5033	10.2556	280	282	100.714285714286
1NTF_A	T0142TS012_5	T0142	2.04	10.0631	9.8434	280	282	100.714285714286
1NTF_A	T0142TS014_1	T0142	1.98	10.0554	9.8363	280	275	98.2142857142857
1NTF_A	T0142TS014_2	T0142	2.81	6.4381	6.4501	280	255	91.0714285714286
1NTF_A	T0142TS014_3	T0142	2.82	6.3545	6.3719	280	239	85.3571428571429
1NTF_A	T0142TS014_4	T0142	3.24	0.8529	1.3639	280	268	95.7142857142857
1NTF_A	T0142TS014_5	T0142	2.17	-2.3820	0.0022	280	24	8.57142857142857
1NTF_A	T0142TS016_1	T0142	2.08	9.9050	9.6955	280	278	99.2857142857143
1NTF_A	T0142TS016_2	T0142	2.47	9.8497	9.6437	280	278	99.2857142857143
1NTF_A	T0142TS016_3	T0142	2.07	9.9604	9.7473	280	278	99.2857142857143
1NTF_A	T0142TS016_4	T0142	1.95	9.8497	9.6437	280	278	99.2857142857143
1NTF_A	T0142TS016_5	T0142	2.77	8.8540	8.7115	280	278	99.2857142857143
1NTF_A	T0142TS020_1	T0142	2.02	10.5583	10.3071	280	282	100.714285714286
1NTF_A	T0142TS021_1	T0142	2.89	-1.6575	0.0462	280	282	100.714285714286
1NTF_A	T0142TS024_1	T0142	2.28	10.0631	9.8434	280	282	100.714285714286
1NTF_A	T0142TS028_1	T0142	1.98	10.4483	10.2041	280	282	100.714285714286
1NTF_A	T0142TS028_2	T0142	1.84	10.5583	10.3071	280	282	100.714285714286
1NTF_A	T0142TS028_3	T0142	1.87	10.3932	10.1526	280	282	100.714285714286
1NTF_A	T0142TS028_4	T0142	1.94	10.5033	10.2556	280	282	100.714285714286
1NTF_A	T0142TS028_5	T0142	1.95	10.3382	10.1010	280	282	100.714285714286
1NTF_A	T0142TS029_1	T0142	2.10	10.5583	10.3071	280	282	100.714285714286
1NTF_A	T0142TS034_1	T0142	1.93	10.1731	9.9465	280	281	100.357142857143
1NTF_A	T0142TS035_1	T0142	1.78	10.3382	10.1010	280	281	100.357142857143
1NTF_A	T0142TS035_2	T0142	1.93	10.1731	9.9465	280	282	100.714285714286
1NTF_A	T0142TS035_3	T0142	2.04	10.2282	9.9980	280	282	100.714285714286
1NTF_A	T0142TS038_1	T0142	1.96	10.0902	9.8688	280	267	95.3571428571429
1NTF_A	T0142TS038_2	T0142	2.76	6.1078	6.1412	280	254	90.7142857142857
1NTF_A	T0142TS038_3	T0142	1.93	9.8881	9.6796	280	275	98.2142857142857
1NTF_A	T0142TS039_1	T0142	1.98	10.0554	9.8363	280	275	98.2142857142857
1NTF_A	T0142TS039_2	T0142	1.90	10.1378	9.9134	280	269	96.0714285714286
1NTF_A	T0142TS039_3	T0142	2.07	10.2227	9.9929	280	275	98.2142857142857
1NTF_A	T0142TS039_4	T0142	2.44	8.6324	8.5040	280	282	100.714285714286
1NTF_A	T0142TS039_5	T0142	2.90	7.4218	7.3707	280	282	100.714285714286
1NTF_A	T0142TS040_1	T0142	2.09	10.0080	9.7919	280	282	100.714285714286
1NTF_A	T0142TS040_2	T0142	2.21	10.0631	9.8434	280	282	100.714285714286
1NTF_A	T0142TS040_3	T0142	2.52	9.7879	9.5858	280	282	100.714285714286
1NTF_A	T0142TS040_4	T0142	2.44	10.1731	9.9465	280	281	100.357142857143
1NTF_A	T0142TS040_5	T0142	2.65	10.1181	9.8950	280	281	100.357142857143
1NTF_A	T0142TS041_1	T0142	2.00	10.1731	9.9465	280	282	100.714285714286
1NTF_A	T0142TS045_1	T0142	2.09	10.0080	9.7919	280	282	100.714285714286
1NTF_A	T0142TS045_2	T0142	2.34	9.6285	9.4365	280	278	99.2857142857143
1NTF_A	T0142TS045_3	T0142	2.07	10.2227	9.9929	280	275	98.2142857142857
1NTF_A	T0142TS045_4	T0142	2.44	8.6324	8.5040	280	282	100.714285714286
1NTF_A	T0142TS045_5	T0142	2.90	7.4218	7.3707	280	282	100.714285714286
1NTF_A	T0142TS046_1	T0142	2.18	10.1731	9.9465	280	281	100.357142857143
1NTF_A	T0142TS046_2	T0142	2.77	6.3528	6.3703	280	271	96.7857142857143
1NTF_A	T0142TS046_3	T0142	3.09	6.3213	6.3409	280	280	100
1NTF_A	T0142TS046_4	T0142	2.90	5.7476	5.8043	280	273	97.5
1NTF_A	T0142TS046_5	T0142	2.68	-1.0273	0.1980	280	270	96.4285714285714
1NTF_A	T0142TS047_1	T0142	1.82	10.1731	9.9465	280	282	100.714285714286
1NTF_A	T0142TS050_1	T0142	2.82	0.5986	1.1633	280	282	100.714285714286
1NTF_A	T0142TS050_2	T0142	2.30	-1.3824	0.0957	280	282	100.714285714286
1NTF_A	T0142TS050_3	T0142	2.45	-1.3824	0.0957	280	282	100.714285714286
1NTF_A	T0142TS050_4	T0142	2.49	-1.3824	0.0957	280	282	100.714285714286
1NTF_A	T0142TS050_5	T0142	3.03	-0.8872	0.2508	280	282	100.714285714286
1NTF_A	T0142TS052_1	T0142	3.18	0.9287	1.4253	280	282	100.714285714286
1NTF_A	T0142TS052_2	T0142	2.57	-1.2723	0.1226	280	282	100.714285714286
1NTF_A	T0142TS052_3	T0142	2.80	-1.3274	0.1086	280	282	100.714285714286
1NTF_A	T0142TS052_4	T0142	3.05	0.3785	0.9971	280	282	100.714285714286
1NTF_A	T0142TS052_5	T0142	3.09	0.1583	0.8392	280	282	100.714285714286
1NTF_A	T0142TS053_1	T0142	2.28	7.5869	7.5252	280	282	100.714285714286
1NTF_A	T0142TS053_2	T0142	1.84	7.6688	7.6019	280	200	71.4285714285714
1NTF_A	T0142TS065_1	T0142	1.78	10.3413	10.1039	280	268	95.7142857142857
1NTF_A	T0142TS065_2_1	T0142	2.83	1.9333	2.2847	280	124	44.2857142857143
1NTF_A	T0142TS065_2_2	T0142	2.50	1.2970	1.7315	280	42	15
1NTF_A	T0142TS065_2_3	T0142	2.21	-1.2914	0.1176	280	87	31.0714285714286
1NTF_A	T0142TS065_2_4	T0142	0.51	0.1353	0.8232	280	10	3.57142857142857
1NTF_A	T0142TS065_3_1	T0142	2.83	1.9333	2.2847	280	124	44.2857142857143
1NTF_A	T0142TS065_3_2	T0142	2.50	1.2970	1.7315	280	42	15
1NTF_A	T0142TS065_3_3	T0142	2.21	-1.2914	0.1176	280	87	31.0714285714286
1NTF_A	T0142TS065_3_4	T0142	2.35	-7.5879	-0.0000	280	4	1.42857142857143
1NTF_A	T0142TS065_4_1	T0142	2.83	1.9333	2.2847	280	124	44.2857142857143
1NTF_A	T0142TS065_4_2	T0142	2.50	1.2970	1.7315	280	42	15
1NTF_A	T0142TS065_4_3	T0142	2.21	-1.2914	0.1176	280	87	31.0714285714286
1NTF_A	T0142TS065_5_1	T0142	2.83	1.9333	2.2847	280	124	44.2857142857143
1NTF_A	T0142TS065_5_2	T0142	2.50	1.2970	1.7315	280	42	15
1NTF_A	T0142TS065_5_3	T0142	3.27	-0.4388	0.4648	280	21	7.5
1NTF_A	T0142TS065_5_4	T0142	nan	-5.0834	-0.0000	280	23	8.21428571428571
1NTF_A	T0142TS065_5_5	T0142	1.88	-1.2710	0.1229	280	14	5
1NTF_A	T0142TS067_1	T0142	1.94	10.3932	10.1526	280	282	100.714285714286
1NTF_A	T0142TS070_1	T0142	2.09	10.0473	9.8287	280	277	98.9285714285714
1NTF_A	T0142TS070_2	T0142	2.98	5.7389	5.7962	280	252	90
1NTF_A	T0142TS070_3	T0142	2.82	6.5376	6.5432	280	263	93.9285714285714
1NTF_A	T0142TS070_4	T0142	2.83	6.9448	6.9243	280	240	85.7142857142857
1NTF_A	T0142TS070_5	T0142	2.51	-1.4964	0.0722	280	153	54.6428571428571
1NTF_A	T0142TS071_1	T0142	1.93	9.8881	9.6796	280	275	98.2142857142857
1NTF_A	T0142TS071_2	T0142	2.76	6.1078	6.1412	280	254	90.7142857142857
1NTF_A	T0142TS071_3	T0142	3.14	6.5853	6.5879	280	261	93.2142857142857
1NTF_A	T0142TS071_4	T0142	2.77	6.4418	6.4536	280	250	89.2857142857143
1NTF_A	T0142TS071_5	T0142	2.68	-0.5866	0.3871	280	157	56.0714285714286
1NTF_A	T0142TS078_1	T0142	1.97	9.2146	9.0491	280	219	78.2142857142857
1NTF_A	T0142TS080_1	T0142	1.95	10.2832	10.0495	280	282	100.714285714286
1NTF_A	T0142TS080_2	T0142	2.02	10.2282	9.9980	280	282	100.714285714286
1NTF_A	T0142TS080_3	T0142	2.29	10.2832	10.0495	280	282	100.714285714286
1NTF_A	T0142TS080_4	T0142	2.77	6.1562	6.1864	280	282	100.714285714286
1NTF_A	T0142TS080_5	T0142	1.89	10.1181	9.8950	280	282	100.714285714286
1NTF_A	T0142TS084_1	T0142	2.86	4.6879	4.8147	280	279	99.6428571428571
1NTF_A	T0142TS084_2	T0142	3.30	4.4120	4.5576	280	279	99.6428571428571
1NTF_A	T0142TS086_1	T0142	1.78	10.3413	10.1039	280	268	95.7142857142857
1NTF_A	T0142TS086_2_1	T0142	2.73	1.1143	1.5780	280	125	44.6428571428571
1NTF_A	T0142TS086_2_2	T0142	1.94	8.6151	8.4878	280	143	51.0714285714286
1NTF_A	T0142TS086_3_1	T0142	2.73	1.1143	1.5780	280	125	44.6428571428571
1NTF_A	T0142TS086_3_2	T0142	1.94	8.6151	8.4878	280	143	51.0714285714286
1NTF_A	T0142TS086_3_3	T0142	0.00	-8.8932	-0.0000	280	2	0.714285714285714
1NTF_A	T0142TS086_4_1	T0142	3.04	3.4284	3.6446	280	107	38.2142857142857
1NTF_A	T0142TS086_4_2	T0142	2.33	7.4921	7.4365	280	166	59.2857142857143
1NTF_A	T0142TS086_4_3	T0142	0.00	-8.8932	-0.0000	280	2	0.714285714285714
1NTF_A	T0142TS086_5_1	T0142	1.78	10.3413	10.1039	280	268	95.7142857142857
1NTF_A	T0142TS086_5_2	T0142	0.00	-8.8932	-0.0000	280	2	0.714285714285714
1NTF_A	T0142TS093_1	T0142	2.01	10.2832	10.0495	280	282	100.714285714286
1NTF_A	T0142TS093_2	T0142	1.89	10.2282	9.9980	280	282	100.714285714286
1NTF_A	T0142TS096_1	T0142	2.02	10.3382	10.1010	280	282	100.714285714286
1NTF_A	T0142TS098_1	T0142	1.69	10.1607	9.9348	280	212	75.7142857142857
1NTF_A	T0142TS099_1	T0142	2.35	10.6981	10.4380	280	261	93.2142857142857
1NTF_A	T0142TS100_1	T0142	1.96	10.3382	10.1010	280	281	100.357142857143
1NTF_A	T0142TS100_2	T0142	2.35	10.3932	10.1526	280	281	100.357142857143
1NTF_A	T0142TS100_3	T0142	1.94	10.4483	10.2041	280	281	100.357142857143
1NTF_A	T0142TS100_4	T0142	2.95	6.3528	6.3703	280	271	96.7857142857143
1NTF_A	T0142TS100_5	T0142	2.81	5.8456	5.8960	280	271	96.7857142857143
1NTF_A	T0142TS105_1	T0142	2.25	10.0368	9.8188	280	260	92.8571428571429
1NTF_A	T0142TS108_1	T0142	2.99	0.9837	1.4702	280	282	100.714285714286
1NTF_A	T0142TS110_1	T0142	1.78	10.2601	10.0279	280	279	99.6428571428571
1NTF_A	T0142TS112_1	T0142	2.46	10.0473	9.8287	280	277	98.9285714285714
1NTF_A	T0142TS112_2	T0142	2.76	9.9918	9.7767	280	277	98.9285714285714
1NTF_A	T0142TS112_3	T0142	2.09	10.3246	10.0883	280	277	98.9285714285714
1NTF_A	T0142TS112_4	T0142	2.27	10.1028	9.8806	280	277	98.9285714285714
1NTF_A	T0142TS112_5	T0142	2.29	10.1582	9.9325	280	277	98.9285714285714
1NTF_A	T0142TS131_1	T0142	1.90	10.0080	9.7919	280	282	100.714285714286
1NTF_A	T0142TS131_1u	T0142	1.71	10.0615	9.8420	280	234	83.5714285714286
1NTF_A	T0142TS132_1	T0142	2.88	0.2134	0.8778	280	282	100.714285714286
1NTF_A	T0142TS135_1	T0142	2.97	6.1922	6.2201	280	243	86.7857142857143
1NTF_A	T0142TS135_2	T0142	1.96	0.1762	0.8516	280	55	19.6428571428571
1NTF_A	T0142TS135_3	T0142	2.81	-0.4361	0.4663	280	202	72.1428571428571
1NTF_A	T0142TS135_4	T0142	2.69	-1.1471	0.1584	280	273	97.5
1NTF_A	T0142TS135_5	T0142	2.11	-1.0595	0.1869	280	70	25
1NTF_A	T0142TS138_1	T0142	2.28	7.5869	7.5252	280	282	100.714285714286
1NTF_A	T0142TS138_2	T0142	1.84	7.6688	7.6019	280	200	71.4285714285714
1NTF_A	T0142TS139_1	T0142	3.18	0.9287	1.4253	280	282	100.714285714286
1NTF_A	T0142TS139_2	T0142	2.57	-1.2723	0.1226	280	282	100.714285714286
1NTF_A	T0142TS139_3	T0142	2.80	-1.3274	0.1086	280	282	100.714285714286
1NTF_A	T0142TS139_4	T0142	3.05	0.3785	0.9971	280	282	100.714285714286
1NTF_A	T0142TS139_5	T0142	3.09	0.1583	0.8392	280	282	100.714285714286
1NTF_A	T0142TS153_1	T0142	2.04	10.0080	9.7919	280	282	100.714285714286
1NTF_A	T0142TS168_1	T0142	1.88	10.0080	9.7919	280	281	100.357142857143
1NTF_A	T0142TS168_2	T0142	1.89	9.5284	9.3429	280	274	97.8571428571429
1NTF_A	T0142TS168_3	T0142	1.82	10.2282	9.9980	280	281	100.357142857143
1NTF_A	T0142TS168_4	T0142	1.94	10.3016	10.0667	280	276	98.5714285714286
1NTF_A	T0142TS168_5	T0142	2.05	9.6093	9.4186	280	275	98.2142857142857
1NTF_A	T0142TS169_1	T0142	1.93	10.0080	9.7919	280	281	100.357142857143
1NTF_A	T0142TS169_2	T0142	1.90	10.0080	9.7919	280	281	100.357142857143
1NTF_A	T0142TS169_3	T0142	1.88	10.1731	9.9465	280	281	100.357142857143
1NTF_A	T0142TS169_4	T0142	1.80	10.1731	9.9465	280	281	100.357142857143
1NTF_A	T0142TS169_5	T0142	2.07	10.0080	9.7919	280	281	100.357142857143
1NTF_A	T0142TS170_1	T0142	1.97	9.8980	9.6889	280	282	100.714285714286
1NTF_A	T0142TS180_1	T0142	1.95	10.2282	9.9980	280	282	100.714285714286
1NTF_A	T0142TS183_1	T0142	2.08	10.2511	10.0195	280	269	96.0714285714286
1NTF_A	T0142TS189_1	T0142	1.85	10.2611	10.0288	280	267	95.3571428571429
1NTF_A	T0142TS189_2	T0142	3.19	5.5418	5.6120	280	221	78.9285714285714
1NTF_A	T0142TS189_3	T0142	3.11	6.8839	6.8673	280	256	91.4285714285714
1NTF_A	T0142TS194_1	T0142	1.90	10.1378	9.9134	280	269	96.0714285714286
1NTF_A	T0142TS194_2	T0142	2.96	6.8750	6.8589	280	261	93.2142857142857
1NTF_A	T0142TS194_3	T0142	2.81	6.7916	6.7809	280	232	82.8571428571429
1NTF_A	T0142TS194_4	T0142	3.30	-0.2870	0.5514	280	126	45
1NTF_A	T0142TS194_5	T0142	2.23	-1.1348	0.1622	280	57	20.3571428571429
1NTF_A	T0142TS195_1	T0142	1.92	10.0961	9.8743	280	272	97.1428571428571
1NTF_A	T0142TS195_2_1	T0142	2.24	7.2046	7.1674	280	148	52.8571428571429
1NTF_A	T0142TS195_2_2	T0142	1.27	8.0450	7.9540	280	114	40.7142857142857
1NTF_A	T0142TS195_3	T0142	nan	-3.2889	0.0000	280	154	55
1NTF_A	T0142TS195_4	T0142	2.89	-0.8564	0.2634	280	147	52.5
1NTF_A	T0142TS195_5	T0142	nan	-3.2938	0.0000	280	153	54.6428571428571
1NTF_A	T0142TS196_1	T0142	1.79	10.1993	9.9710	280	274	97.8571428571429
1NTF_A	T0142TS196_2	T0142	2.60	-2.4905	0.0012	280	47	16.7857142857143
1NTF_A	T0142TS196_3	T0142	nan	-4.7476	-0.0000	280	31	11.0714285714286
1NTF_A	T0142TS196_4	T0142	2.88	-2.8771	0.0001	280	39	13.9285714285714
1NTF_A	T0142TS196_5	T0142	2.56	-0.2774	0.5570	280	30	10.7142857142857
1NTF_A	T0142TS202_1	T0142	2.29	10.5033	10.2556	280	282	100.714285714286
1NTF_A	T0142TS202_2	T0142	1.85	10.5033	10.2556	280	282	100.714285714286
1NTF_A	T0142TS202_3	T0142	2.62	5.6610	5.7234	280	282	100.714285714286
1NTF_A	T0142TS202_4	T0142	2.28	10.6684	10.4102	280	282	100.714285714286
1NTF_A	T0142TS202_5	T0142	2.30	10.6133	10.3586	280	282	100.714285714286
1NTF_A	T0142TS207_1	T0142	1.84	10.1944	9.9664	280	269	96.0714285714286
1NTF_A	T0142TS207_2	T0142	2.80	6.5998	6.6015	280	258	92.1428571428571
1NTF_A	T0142TS207_3	T0142	2.85	6.6048	6.6061	280	225	80.3571428571429
1NTF_A	T0142TS207_4	T0142	3.01	-1.2621	0.1253	280	177	63.2142857142857
1NTF_A	T0142TS207_5	T0142	2.30	0.6855	1.2309	280	26	9.28571428571429
1NTF_A	T0142TS208_1	T0142	1.90	10.1378	9.9134	280	269	96.0714285714286
1NTF_A	T0142TS208_2	T0142	3.16	6.9727	6.9504	280	248	88.5714285714286
1NTF_A	T0142TS208_3	T0142	2.63	6.7050	6.6998	280	195	69.6428571428571
1NTF_A	T0142TS208_4	T0142	3.30	-0.2870	0.5514	280	126	45
1NTF_A	T0142TS208_5	T0142	2.23	-1.1348	0.1622	280	57	20.3571428571429
1NTF_A	T0142TS209_1	T0142	1.72	10.0514	9.8325	280	263	93.9285714285714
1NTF_A	T0142TS209_2	T0142	2.96	6.8750	6.8589	280	261	93.2142857142857
1NTF_A	T0142TS209_3	T0142	2.81	6.7916	6.7809	280	232	82.8571428571429
1NTF_A	T0142TS209_4	T0142	2.72	-0.1478	0.6362	280	88	31.4285714285714
1NTF_A	T0142TS209_5	T0142	2.03	0.3491	0.9755	280	47	16.7857142857143
1NTF_A	T0142TS210_1	T0142	1.86	10.4483	10.2041	280	282	100.714285714286
1NTF_A	T0142TS210_2	T0142	2.98	5.3858	5.4662	280	282	100.714285714286
1NTF_A	T0142TS210_3	T0142	1.86	10.4483	10.2041	280	282	100.714285714286
1NTF_A	T0142TS210_4	T0142	2.86	5.3858	5.4662	280	282	100.714285714286
1NTF_A	T0142TS214_1	T0142	2.58	-1.3680	0.0990	280	271	96.7857142857143
1NTF_A	T0142TS221_1	T0142	2.08	10.2784	10.0451	280	275	98.2142857142857
1NTF_A	T0142TS221_2	T0142	2.89	6.7591	6.7505	280	261	93.2142857142857
1NTF_A	T0142TS221_3	T0142	2.62	4.5988	4.7316	280	163	58.2142857142857
1NTF_A	T0142TS221_4	T0142	3.10	5.4764	5.5509	280	221	78.9285714285714
1NTF_A	T0142TS221_5	T0142	3.19	0.4535	1.0529	280	204	72.8571428571429
1NTF_A	T0142TS222_1	T0142	2.44	8.6324	8.5040	280	282	100.714285714286
1NTF_A	T0142TS222_2	T0142	2.90	7.4218	7.3707	280	282	100.714285714286
1NTF_A	T0142TS223_1	T0142	2.52	8.1372	8.0403	280	282	100.714285714286
1NTF_A	T0142TS224_1	T0142	2.78	8.1372	8.0403	280	282	100.714285714286
1NTF_A	T0142TS226_1	T0142	1.98	10.0554	9.8363	280	275	98.2142857142857
1NTF_A	T0142TS226_2	T0142	2.81	6.4381	6.4501	280	255	91.0714285714286
1NTF_A	T0142TS226_3	T0142	2.77	6.5215	6.5281	280	254	90.7142857142857
1NTF_A	T0142TS226_4	T0142	2.98	6.4315	6.4440	280	248	88.5714285714286
1NTF_A	T0142TS226_5	T0142	2.82	6.3545	6.3719	280	239	85.3571428571429
1NTF_A	T0142TS227_1	T0142	2.15	9.8080	9.6046	280	274	97.8571428571429
1NTF_A	T0142TS228_1	T0142	2.34	0.5986	1.1633	280	282	100.714285714286
1NTF_A	T0142TS228_2	T0142	2.42	9.9530	9.7404	280	282	100.714285714286
1NTF_A	T0142TS229_1	T0142	1.89	9.9439	9.7318	280	275	98.2142857142857
1NTF_A	T0142TS229_2	T0142	3.08	5.9172	5.9629	280	252	90
1NTF_A	T0142TS229_3	T0142	2.86	6.2153	6.2417	280	247	88.2142857142857
1NTF_A	T0142TS229_4	T0142	2.89	6.7194	6.7133	280	221	78.9285714285714
1NTF_A	T0142TS229_5	T0142	3.11	0.8595	1.3693	280	150	53.5714285714286
1NTF_A	T0142TS231_1	T0142	3.12	1.5107	1.9145	280	187	66.7857142857143
1NTF_A	T0142TS231_2	T0142	2.80	0.6762	1.2236	280	163	58.2142857142857
1NTF_A	T0142TS231_3	T0142	3.14	-0.5423	0.4097	280	173	61.7857142857143
1NTF_A	T0142TS231_4	T0142	2.87	0.0988	0.7981	280	205	73.2142857142857
1NTF_A	T0142TS231_5	T0142	2.87	0.0324	0.7532	280	187	66.7857142857143
1NTF_A	T0142TS233_1	T0142	2.91	6.1688	6.1982	280	222	79.2857142857143
1NTF_A	T0142TS233_2	T0142	2.79	6.0533	6.0902	280	207	73.9285714285714
1NTF_A	T0142TS233_3	T0142	2.80	5.9455	5.9894	280	187	66.7857142857143
1NTF_A	T0142TS233_4	T0142	3.01	0.6918	1.2359	280	222	79.2857142857143
1NTF_A	T0142TS233_5	T0142	2.72	-0.0247	0.7152	280	185	66.0714285714286
1NTF_A	T0142TS234_1	T0142	1.96	10.3932	10.1526	280	282	100.714285714286
1NTF_A	T0142TS246_1	T0142	1.92	10.3382	10.1010	280	282	100.714285714286
1NTF_A	T0142TS262_1	T0142	3.12	1.9791	2.3254	280	172	61.4285714285714
1NTF_A	T0142TS264_1	T0142	1.95	10.5583	10.3071	280	282	100.714285714286
1NTF_A	T0142TS265_1	T0142	2.01	10.0080	9.7919	280	282	100.714285714286
1NTF_A	T0142TS267_1	T0142	2.82	4.3403	4.4909	280	282	100.714285714286
1NTF_A	T0142TS267_2	T0142	3.08	4.1202	4.2861	280	282	100.714285714286
1NTF_A	T0142TS267_3	T0142	3.24	3.5700	3.7755	280	282	100.714285714286
1NTF_A	T0142TS267_4	T0142	3.01	4.0102	4.1838	280	282	100.714285714286
1NTF_A	T0142TS267_5	T0142	3.13	4.0652	4.2349	280	282	100.714285714286
1NTF_A	T0142TS270_1	T0142	2.05	9.7879	9.5858	280	282	100.714285714286
1NTF_A	T0142TS282_1	T0142	2.89	-1.3898	0.0941	280	193	68.9285714285714
1NTF_A	T0142TS282_2	T0142	2.95	0.3147	0.9504	280	237	84.6428571428571
1NTF_A	T0142TS283_1	T0142	2.77	-1.6769	0.0436	280	192	68.5714285714286
1NTF_A	T0142TS286_1	T0142	2.08	10.2784	10.0451	280	275	98.2142857142857
1NTF_A	T0142TS288_1	T0142	1.92	10.2227	9.9929	280	275	98.2142857142857
1NTF_A	T0142TS290_1	T0142	1.82	9.9919	9.7768	280	270	96.4285714285714
1NTF_A	T0142TS290_2	T0142	3.21	6.3753	6.3914	280	243	86.7857142857143
1NTF_A	T0142TS290_3	T0142	2.89	6.1906	6.2186	280	253	90.3571428571429
1NTF_A	T0142TS290_4	T0142	2.93	5.6457	5.7091	280	235	83.9285714285714
1NTF_A	T0142TS290_5	T0142	2.64	-0.1033	0.6643	280	214	76.4285714285714
1NTF_A	T0142TS291_1	T0142	3.14	7.1745	7.1392	280	245	87.5
1NTF_A	T0142TS291_2	T0142	2.78	6.7131	6.7074	280	228	81.4285714285714
1NTF_A	T0142TS291_3	T0142	3.13	5.5268	5.5980	280	219	78.2142857142857
1NTF_A	T0142TS291_4	T0142	2.59	-1.2487	0.1289	280	194	69.2857142857143
1NTF_A	T0142TS291_5	T0142	2.86	0.1122	0.8073	280	221	78.9285714285714
1NTF_A	T0142TS300_1	T0142	2.68	-0.9624	0.2216	280	267	95.3571428571429
1NTF_A	T0142TS300_2	T0142	2.91	-0.7609	0.3044	280	258	92.1428571428571
1NTF_A	T0142TS300_3	T0142	1.80	-1.4360	0.0841	280	279	99.6428571428571
1NTF_A	T0142TS300_4	T0142	3.18	-0.5020	0.4308	280	282	100.714285714286
1NTF_A	T0142TS300_5	T0142	3.01	-0.8321	0.2735	280	281	100.357142857143
1NTF_A	T0142TS301_1	T0142	2.07	10.2832	10.0495	280	282	100.714285714286
1NTF_A	T0142TS309_1	T0142	1.94	10.2041	9.9755	280	268	95.7142857142857
1NTF_A	T0142TS309_2	T0142	2.77	6.1787	6.2075	280	251	89.6428571428571
1NTF_A	T0142TS309_3	T0142	2.69	6.4830	6.4921	280	258	92.1428571428571
1NTF_A	T0142TS309_4	T0142	2.77	6.6331	6.6326	280	224	80
1NTF_A	T0142TS309_5	T0142	2.95	0.2971	0.9377	280	108	38.5714285714286
1NTF_A	T0142TS329_1	T0142	1.88	10.3382	10.1010	280	281	100.357142857143
1NTF_A	T0142TS334_1	T0142	1.93	10.3932	10.1526	280	282	100.714285714286
1NTF_A	T0142TS344_1	T0142	1.97	9.2146	9.0491	280	219	78.2142857142857
1NTF_A	T0142TS347_1	T0142	2.09	10.2832	10.0495	280	282	100.714285714286
1NTF_A	T0142TS351_1	T0142	1.95	10.2832	10.0495	280	282	100.714285714286
1NTF_A	T0142TS359_1	T0142	1.94	10.1816	9.9544	280	278	99.2857142857143
1NTF_A	T0142TS362_1	T0142	2.24	3.4925	3.7038	280	46	16.4285714285714
1NTF_A	T0142TS362_2	T0142	1.63	-0.4903	0.4370	280	29	10.3571428571429
1NTF_A	T0142TS362_3	T0142	2.78	-0.5725	0.3942	280	125	44.6428571428571
1NTF_A	T0142TS362_4	T0142	2.23	0.4161	1.0250	280	42	15
1NTF_A	T0142TS362_5	T0142	3.16	-0.9266	0.2353	280	120	42.8571428571429
1NTF_A	T0142TS368_1	T0142	1.97	10.5583	10.3071	280	282	100.714285714286
1NTF_A	T0142TS373_1	T0142	3.22	5.2208	5.3120	280	282	100.714285714286
1NTF_A	T0142TS373_2	T0142	2.27	9.8430	9.6374	280	282	100.714285714286
1NTF_A	T0142TS373_3	T0142	2.09	10.2282	9.9980	280	282	100.714285714286
1NTF_A	T0142TS373_4	T0142	2.05	9.7879	9.5858	280	282	100.714285714286
1NTF_A	T0142TS377_1	T0142	2.22	10.0080	9.7919	280	282	100.714285714286
1NTF_A	T0142TS377_2	T0142	3.08	1.2589	1.6993	280	282	100.714285714286
1NTF_A	T0142TS377_3	T0142	2.86	-1.2123	0.1391	280	251	89.6428571428571
1NTF_A	T0142TS377_4	T0142	2.92	0.5435	1.1210	280	282	100.714285714286
1NTF_A	T0142TS377_5	T0142	2.76	-1.4374	0.0838	280	282	100.714285714286
1NTF_A	T0142TS378_1	T0142	2.92	6.7837	6.7736	280	260	92.8571428571429
1NTF_A	T0142TS378_2	T0142	2.75	6.5709	6.5744	280	252	90
1NTF_A	T0142TS384_1	T0142	2.49	9.0726	8.9161	280	282	100.714285714286
1NTF_A	T0142TS417_1	T0142	1.75	10.3932	10.1526	280	282	100.714285714286
1NTF_A	T0142TS417_2	T0142	1.82	10.5583	10.3071	280	282	100.714285714286
1NTF_A	T0142TS419_1	T0142	2.28	7.1467	7.1132	280	282	100.714285714286
1NTF_A	T0142TS419_2	T0142	2.49	6.9266	6.9072	280	282	100.714285714286
1NTF_A	T0142TS423_1	T0142	2.21	9.5178	9.3329	280	278	99.2857142857143
1NTF_A	T0142TS425_1	T0142	2.26	10.1181	9.8950	280	282	100.714285714286
1NTF_A	T0142TS427_1	T0142	2.14	10.2282	9.9980	280	282	100.714285714286
1NTF_A	T0142TS427_2	T0142	2.44	8.6324	8.5040	280	282	100.714285714286
1NTF_A	T0142TS437_1	T0142	2.45	-1.5400	0.0644	280	120	42.8571428571429
1NTF_A	T0142TS447_1	T0142	2.00	10.4483	10.2041	280	281	100.357142857143
1NTF_A	T0142TS450_1	T0142	1.84	10.3382	10.1010	280	282	100.714285714286
1NTF_A	T0142TS450_2u	T0142	1.87	10.5117	10.2635	280	268	95.7142857142857
1NTF_A	T0142TS450_3u	T0142	1.87	10.5117	10.2635	280	268	95.7142857142857
1NTF_A	T0142TS450_4	T0142	2.36	10.2832	10.0495	280	282	100.714285714286
1NTF_A	T0142TS453_1	T0142	1.82	10.6133	10.3586	280	282	100.714285714286
1NTF_A	T0142TS464_1	T0142	2.91	-0.6670	0.3477	280	282	100.714285714286
1NTF_A	T0142TS464_2	T0142	2.65	-0.9972	0.2088	280	282	100.714285714286
1NTF_A	T0142TS464_3	T0142	2.50	-1.6575	0.0462	280	282	100.714285714286
1NTF_A	T0142TS464_4	T0142	1.86	9.7329	9.5343	280	282	100.714285714286
1NTF_A	T0142TS464_5	T0142	1.92	10.3382	10.1010	280	282	100.714285714286
1NTF_A	T0142TS465_1	T0142	2.11	10.0080	9.7919	280	280	100
1NTF_A	T0142TS471_1	T0142	1.79	10.4483	10.2041	280	282	100.714285714286
1NTF_A	T0142TS475_1	T0142	1.98	10.0631	9.8434	280	281	100.357142857143
1NTF_A	T0142TS513_1	T0142	2.01	10.3382	10.1010	280	282	100.714285714286
1NTF_A	T0142TS516_1u	T0142	2.31	10.3932	10.1526	280	281	100.357142857143
1NTF_A	T0142TS517_1	T0142	2.04	10.3932	10.1526	280	282	100.714285714286
1SI6_A	1Y21_A	T0142	0.32	12.5393	12.1619	282	280	99.290780141844
1SI6_A	1YJH_A	T0142	0.15	12.5393	12.1619	282	280	99.290780141844
1SI6_A	2IMQ_A	T0142	0.22	12.5393	12.1619	282	283	100.354609929078
1SI6_A	T0142	T0142	0.21	12.5393	12.1619	282	280	99.290780141844
1SI6_A	T0142AL025_1	T0142	1.80	10.1329	9.9089	282	264	93.6170212765958
1SI6_A	T0142AL025_2	T0142	3.03	6.0361	6.0741	282	252	89.3617021276596
1SI6_A	T0142AL025_3	T0142	2.51	-1.1932	0.1446	282	220	78.0141843971631
1SI6_A	T0142AL032_1	T0142	1.89	10.1434	9.9186	282	274	97.1631205673759
1SI6_A	T0142AL041_2	T0142	1.89	10.2319	10.0015	282	273	96.8085106382979
1SI6_A	T0142AL041_3	T0142	1.85	10.1758	9.9490	282	273	96.8085106382979
1SI6_A	T0142AL041_4	T0142	2.96	6.3858	6.4012	282	245	86.8794326241135
1SI6_A	T0142AL041_5	T0142	3.13	5.8124	5.8649	282	254	90.0709219858156
1SI6_A	T0142AL044_1	T0142	2.57	9.8803	9.6723	282	256	90.7801418439716
1SI6_A	T0142AL056_1	T0142	1.87	10.1523	9.9270	282	272	96.4539007092199
1SI6_A	T0142AL090_1	T0142	1.91	10.2879	10.0540	282	273	96.8085106382979
1SI6_A	T0142AL090_1u	T0142	1.93	10.1523	9.9270	282	272	96.4539007092199
1SI6_A	T0142AL144_1	T0142	1.93	10.1614	9.9355	282	270	95.7446808510638
1SI6_A	T0142AL144_2	T0142	2.86	6.9922	6.9686	282	225	79.7872340425532
1SI6_A	T0142AL144_3	T0142	2.91	6.2783	6.3006	282	211	74.822695035461
1SI6_A	T0142AL203_1	T0142	1.86	10.4202	10.1778	282	264	93.6170212765958
1SI6_A	T0142AL242_1	T0142	1.94	10.1112	9.8885	282	275	97.5177304964539
1SI6_A	T0142AL391_1	T0142	1.83	10.1944	9.9664	282	269	95.3900709219858
1SI6_A	T0142AL397_1	T0142	2.21	9.7225	9.5246	282	245	86.8794326241135
1SI6_A	T0142AL397_2	T0142	1.84	10.1523	9.9270	282	272	96.4539007092199
1SI6_A	T0142AL400_1_1	T0142	2.48	1.5536	1.9516	282	87	30.8510638297872
1SI6_A	T0142AL400_1_2	T0142	2.52	0.3974	1.0111	282	50	17.7304964539007
1SI6_A	T0142AL400_1_3	T0142	0.73	-2.3820	0.0022	282	24	8.51063829787234
1SI6_A	T0142AL470_1	T0142	1.80	10.1434	9.9186	282	274	97.1631205673759
1SI6_A	T0142AL476_1	T0142	1.87	10.1708	9.9443	282	268	95.0354609929078
1SI6_A	T0142AL524_1	T0142	1.80	10.1112	9.8885	282	275	97.5177304964539
1SI6_A	T0142AL529_1	T0142	2.06	8.9616	8.8122	282	164	58.1560283687943
1SI6_A	T0142AL537_1	T0142	1.96	9.9439	9.7318	282	275	97.5177304964539
1SI6_A	T0142AL537_2	T0142	2.89	6.2142	6.2407	282	257	91.1347517730496
1SI6_A	T0142AL537_3	T0142	2.74	6.5168	6.5238	282	247	87.5886524822695
1SI6_A	T0142DR020_1	T0142	no_data	no_data	no_data	282	no_data	no_data
1SI6_A	T0142DR068_1	T0142	no_data	no_data	no_data	282	no_data	no_data
1SI6_A	T0142DR355_1	T0142	no_data	no_data	no_data	282	no_data	no_data
1SI6_A	T0142DR355_2	T0142	no_data	no_data	no_data	282	no_data	no_data
1SI6_A	T0142DR355_4	T0142	no_data	no_data	no_data	282	no_data	no_data
1SI6_A	T0142DR454_1	T0142	no_data	no_data	no_data	282	no_data	no_data
1SI6_A	T0142DR454_2	T0142	no_data	no_data	no_data	282	no_data	no_data
1SI6_A	T0142DR454_3	T0142	no_data	no_data	no_data	282	no_data	no_data
1SI6_A	T0142RR020_1	T0142	no_data	no_data	no_data	282	no_data	no_data
1SI6_A	T0142RR022_1	T0142	no_data	no_data	no_data	282	no_data	no_data
1SI6_A	T0142RR397_1	T0142	no_data	no_data	no_data	282	no_data	no_data
1SI6_A	T0142SS001_1	T0142	no_data	no_data	no_data	282	no_data	no_data
1SI6_A	T0142SS007_1	T0142	no_data	no_data	no_data	282	no_data	no_data
1SI6_A	T0142SS020_1	T0142	no_data	no_data	no_data	282	no_data	no_data
1SI6_A	T0142SS023_1	T0142	no_data	no_data	no_data	282	no_data	no_data
1SI6_A	T0142SS032_1	T0142	no_data	no_data	no_data	282	no_data	no_data
1SI6_A	T0142SS041_1	T0142	no_data	no_data	no_data	282	no_data	no_data
1SI6_A	T0142SS044_1	T0142	no_data	no_data	no_data	282	no_data	no_data
1SI6_A	T0142SS054_1	T0142	no_data	no_data	no_data	282	no_data	no_data
1SI6_A	T0142SS054_2	T0142	no_data	no_data	no_data	282	no_data	no_data
1SI6_A	T0142SS054_3	T0142	no_data	no_data	no_data	282	no_data	no_data
1SI6_A	T0142SS055_1	T0142	no_data	no_data	no_data	282	no_data	no_data
1SI6_A	T0142SS056_1	T0142	no_data	no_data	no_data	282	no_data	no_data
1SI6_A	T0142SS068_1	T0142	no_data	no_data	no_data	282	no_data	no_data
1SI6_A	T0142SS069_1	T0142	no_data	no_data	no_data	282	no_data	no_data
1SI6_A	T0142SS072_1	T0142	no_data	no_data	no_data	282	no_data	no_data
1SI6_A	T0142SS100_1	T0142	no_data	no_data	no_data	282	no_data	no_data
1SI6_A	T0142SS100_2	T0142	no_data	no_data	no_data	282	no_data	no_data
1SI6_A	T0142SS100_3	T0142	no_data	no_data	no_data	282	no_data	no_data
1SI6_A	T0142SS100_4	T0142	no_data	no_data	no_data	282	no_data	no_data
1SI6_A	T0142SS108_1	T0142	no_data	no_data	no_data	282	no_data	no_data
1SI6_A	T0142SS137_1	T0142	no_data	no_data	no_data	282	no_data	no_data
1SI6_A	T0142SS254_1	T0142	no_data	no_data	no_data	282	no_data	no_data
1SI6_A	T0142SS266_1	T0142	no_data	no_data	no_data	282	no_data	no_data
1SI6_A	T0142SS270_1	T0142	no_data	no_data	no_data	282	no_data	no_data
1SI6_A	T0142SS273_1	T0142	no_data	no_data	no_data	282	no_data	no_data
1SI6_A	T0142SS356_1	T0142	no_data	no_data	no_data	282	no_data	no_data
1SI6_A	T0142SS357_1	T0142	no_data	no_data	no_data	282	no_data	no_data
1SI6_A	T0142SS389_1	T0142	no_data	no_data	no_data	282	no_data	no_data
1SI6_A	T0142SS393_1	T0142	no_data	no_data	no_data	282	no_data	no_data
1SI6_A	T0142SS393_2	T0142	no_data	no_data	no_data	282	no_data	no_data
1SI6_A	T0142SS396_1	T0142	no_data	no_data	no_data	282	no_data	no_data
1SI6_A	T0142SS396_2	T0142	no_data	no_data	no_data	282	no_data	no_data
1SI6_A	T0142SS404_1	T0142	no_data	no_data	no_data	282	no_data	no_data
1SI6_A	T0142SS420_1	T0142	no_data	no_data	no_data	282	no_data	no_data
1SI6_A	T0142SS442_1	T0142	no_data	no_data	no_data	282	no_data	no_data
1SI6_A	T0142SS449_1	T0142	no_data	no_data	no_data	282	no_data	no_data
1SI6_A	T0142SS463_1	T0142	no_data	no_data	no_data	282	no_data	no_data
1SI6_A	T0142SS474_1	T0142	no_data	no_data	no_data	282	no_data	no_data
1SI6_A	T0142SS517_1	T0142	no_data	no_data	no_data	282	no_data	no_data
1SI6_A	T0142SS531_1	T0142	no_data	no_data	no_data	282	no_data	no_data
1SI6_A	T0142SS531_2	T0142	no_data	no_data	no_data	282	no_data	no_data
1SI6_A	T0142SS531_3	T0142	no_data	no_data	no_data	282	no_data	no_data
1SI6_A	T0142SS531_4	T0142	no_data	no_data	no_data	282	no_data	no_data
1SI6_A	T0142SS531_5	T0142	no_data	no_data	no_data	282	no_data	no_data
1SI6_A	T0142TS001_1	T0142	2.13	9.9530	9.7404	282	282	100
1SI6_A	T0142TS002_1	T0142	2.32	10.5033	10.2556	282	282	100
1SI6_A	T0142TS002_2	T0142	2.30	10.5033	10.2556	282	282	100
1SI6_A	T0142TS002_3	T0142	2.13	10.0080	9.7919	282	282	100
1SI6_A	T0142TS002_4	T0142	3.13	9.2927	9.1222	282	282	100
1SI6_A	T0142TS002_5	T0142	2.32	10.1181	9.8950	282	282	100
1SI6_A	T0142TS006_1	T0142	2.10	10.2832	10.0495	282	282	100
1SI6_A	T0142TS007_1	T0142	1.97	10.0332	9.8155	282	267	94.6808510638298
1SI6_A	T0142TS007_2	T0142	1.96	10.0902	9.8688	282	267	94.6808510638298
1SI6_A	T0142TS007_3	T0142	2.59	0.7788	1.3046	282	78	27.6595744680851
1SI6_A	T0142TS007_4	T0142	2.75	0.7788	1.3046	282	78	27.6595744680851
1SI6_A	T0142TS007_5	T0142	2.89	1.0589	1.5321	282	78	27.6595744680851
1SI6_A	T0142TS008_1	T0142	2.14	10.0080	9.7919	282	282	100
1SI6_A	T0142TS008_2	T0142	2.17	9.5128	9.3282	282	282	100
1SI6_A	T0142TS008_3	T0142	2.61	9.2927	9.1222	282	282	100
1SI6_A	T0142TS008_4	T0142	2.74	8.3573	8.2464	282	282	100
1SI6_A	T0142TS008_5u	T0142	2.06	9.8980	9.6889	282	282	100
1SI6_A	T0142TS010_1	T0142	2.06	10.2832	10.0495	282	282	100
1SI6_A	T0142TS010_2	T0142	2.08	10.3932	10.1526	282	282	100
1SI6_A	T0142TS010_3	T0142	2.68	8.6324	8.5040	282	282	100
1SI6_A	T0142TS010_4	T0142	2.32	10.4483	10.2041	282	282	100
1SI6_A	T0142TS010_5	T0142	2.12	10.2282	9.9980	282	282	100
1SI6_A	T0142TS012_1	T0142	2.03	10.2832	10.0495	282	282	100
1SI6_A	T0142TS012_2	T0142	2.43	10.1731	9.9465	282	282	100
1SI6_A	T0142TS012_3	T0142	2.07	10.0080	9.7919	282	282	100
1SI6_A	T0142TS012_4	T0142	2.12	10.5583	10.3071	282	282	100
1SI6_A	T0142TS012_5	T0142	2.03	10.0080	9.7919	282	282	100
1SI6_A	T0142TS014_1	T0142	1.94	10.1112	9.8885	282	275	97.5177304964539
1SI6_A	T0142TS014_2	T0142	3.04	6.4970	6.5052	282	255	90.4255319148936
1SI6_A	T0142TS014_3	T0142	2.72	6.4780	6.4875	282	239	84.7517730496454
1SI6_A	T0142TS014_4	T0142	2.84	0.9097	1.4098	282	268	95.0354609929078
1SI6_A	T0142TS014_5	T0142	2.16	-2.3820	0.0022	282	24	8.51063829787234
1SI6_A	T0142TS016_1	T0142	2.14	10.0157	9.7991	282	278	98.5815602836879
1SI6_A	T0142TS016_2	T0142	2.12	9.9050	9.6955	282	278	98.5815602836879
1SI6_A	T0142TS016_3	T0142	2.07	10.0710	9.8508	282	278	98.5815602836879
1SI6_A	T0142TS016_4	T0142	2.11	9.9604	9.7473	282	278	98.5815602836879
1SI6_A	T0142TS016_5	T0142	2.73	8.6881	8.5561	282	278	98.5815602836879
1SI6_A	T0142TS020_1	T0142	1.88	10.4483	10.2041	282	282	100
1SI6_A	T0142TS021_1	T0142	2.82	-1.7676	0.0328	282	282	100
1SI6_A	T0142TS024_1	T0142	2.52	10.0631	9.8434	282	282	100
1SI6_A	T0142TS028_1	T0142	1.99	10.4483	10.2041	282	282	100
1SI6_A	T0142TS028_2	T0142	1.97	10.6684	10.4102	282	282	100
1SI6_A	T0142TS028_3	T0142	1.87	10.3382	10.1010	282	282	100
1SI6_A	T0142TS028_4	T0142	2.00	10.5583	10.3071	282	282	100
1SI6_A	T0142TS028_5	T0142	2.03	10.2832	10.0495	282	282	100
1SI6_A	T0142TS029_1	T0142	2.12	10.6133	10.3586	282	282	100
1SI6_A	T0142TS034_1	T0142	2.01	10.1731	9.9465	282	281	99.645390070922
1SI6_A	T0142TS035_1	T0142	1.85	10.5033	10.2556	282	281	99.645390070922
1SI6_A	T0142TS035_2	T0142	2.01	10.1731	9.9465	282	282	100
1SI6_A	T0142TS035_3	T0142	2.49	10.1181	9.8950	282	282	100
1SI6_A	T0142TS038_1	T0142	1.97	10.0332	9.8155	282	267	94.6808510638298
1SI6_A	T0142TS038_2	T0142	2.91	5.9306	5.9754	282	254	90.0709219858156
1SI6_A	T0142TS038_3	T0142	2.04	9.8881	9.6796	282	275	97.5177304964539
1SI6_A	T0142TS039_1	T0142	1.94	10.1112	9.8885	282	275	97.5177304964539
1SI6_A	T0142TS039_2	T0142	1.92	10.0811	9.8603	282	269	95.3900709219858
1SI6_A	T0142TS039_3	T0142	1.87	10.2784	10.0451	282	275	97.5177304964539
1SI6_A	T0142TS039_4	T0142	2.46	8.6874	8.5555	282	282	100
1SI6_A	T0142TS039_5	T0142	2.63	7.3668	7.3192	282	282	100
1SI6_A	T0142TS040_1	T0142	2.25	10.0631	9.8434	282	282	100
1SI6_A	T0142TS040_2	T0142	2.15	10.1731	9.9465	282	282	100
1SI6_A	T0142TS040_3	T0142	2.40	9.7329	9.5343	282	282	100
1SI6_A	T0142TS040_4	T0142	2.43	10.2832	10.0495	282	281	99.645390070922
1SI6_A	T0142TS040_5	T0142	2.67	9.9530	9.7404	282	281	99.645390070922
1SI6_A	T0142TS041_1	T0142	1.99	10.1731	9.9465	282	282	100
1SI6_A	T0142TS045_1	T0142	2.25	10.0631	9.8434	282	282	100
1SI6_A	T0142TS045_2	T0142	2.28	9.7391	9.5401	282	278	98.5815602836879
1SI6_A	T0142TS045_3	T0142	1.87	10.2784	10.0451	282	275	97.5177304964539
1SI6_A	T0142TS045_4	T0142	2.46	8.6874	8.5555	282	282	100
1SI6_A	T0142TS045_5	T0142	2.63	7.3668	7.3192	282	282	100
1SI6_A	T0142TS046_1	T0142	2.10	10.2832	10.0495	282	281	99.645390070922
1SI6_A	T0142TS046_2	T0142	2.89	6.2964	6.3176	282	271	96.0992907801418
1SI6_A	T0142TS046_3	T0142	2.86	6.6514	6.6498	282	280	99.290780141844
1SI6_A	T0142TS046_4	T0142	2.85	5.5233	5.5947	282	273	96.8085106382979
1SI6_A	T0142TS046_5	T0142	2.69	-1.0273	0.1980	282	270	95.7446808510638
1SI6_A	T0142TS047_1	T0142	1.92	10.1731	9.9465	282	282	100
1SI6_A	T0142TS050_1	T0142	2.79	0.4885	1.0792	282	282	100
1SI6_A	T0142TS050_2	T0142	2.56	-1.2723	0.1226	282	282	100
1SI6_A	T0142TS050_3	T0142	2.47	-1.3824	0.0957	282	282	100
1SI6_A	T0142TS050_4	T0142	3.15	-1.4374	0.0838	282	282	100
1SI6_A	T0142TS050_5	T0142	3.02	-0.5570	0.4021	282	282	100
1SI6_A	T0142TS052_1	T0142	3.10	-0.2268	0.5874	282	282	100
1SI6_A	T0142TS052_2	T0142	3.23	0.8737	1.3807	282	282	100
1SI6_A	T0142TS052_3	T0142	2.96	-0.7771	0.2972	282	282	100
1SI6_A	T0142TS052_4	T0142	2.67	0.2134	0.8778	282	282	100
1SI6_A	T0142TS052_5	T0142	3.15	0.7636	1.2926	282	282	100
1SI6_A	T0142TS053_1	T0142	2.23	7.6969	7.6283	282	282	100
1SI6_A	T0142TS053_2	T0142	1.79	7.6688	7.6019	282	200	70.9219858156028
1SI6_A	T0142TS065_1	T0142	1.79	10.2845	10.0507	282	268	95.0354609929078
1SI6_A	T0142TS065_2_1	T0142	2.99	0.3364	0.9662	282	124	43.9716312056738
1SI6_A	T0142TS065_2_2	T0142	2.51	2.3980	2.7012	282	42	14.8936170212766
1SI6_A	T0142TS065_2_3	T0142	2.80	0.5191	1.1024	282	87	30.8510638297872
1SI6_A	T0142TS065_2_4	T0142	0.68	0.1353	0.8232	282	10	3.54609929078014
1SI6_A	T0142TS065_3_1	T0142	2.99	0.3364	0.9662	282	124	43.9716312056738
1SI6_A	T0142TS065_3_2	T0142	2.51	2.3980	2.7012	282	42	14.8936170212766
1SI6_A	T0142TS065_3_3	T0142	2.80	0.5191	1.1024	282	87	30.8510638297872
1SI6_A	T0142TS065_3_4	T0142	2.27	-7.5879	-0.0000	282	4	1.41843971631206
1SI6_A	T0142TS065_4_1	T0142	2.99	0.3364	0.9662	282	124	43.9716312056738
1SI6_A	T0142TS065_4_2	T0142	2.51	2.3980	2.7012	282	42	14.8936170212766
1SI6_A	T0142TS065_4_3	T0142	2.80	0.5191	1.1024	282	87	30.8510638297872
1SI6_A	T0142TS065_5_1	T0142	2.99	0.3364	0.9662	282	124	43.9716312056738
1SI6_A	T0142TS065_5_2	T0142	2.51	2.3980	2.7012	282	42	14.8936170212766
1SI6_A	T0142TS065_5_3	T0142	2.38	-0.0733	0.6836	282	21	7.4468085106383
1SI6_A	T0142TS065_5_4	T0142	nan	-5.0834	-0.0000	282	23	8.15602836879433
1SI6_A	T0142TS065_5_5	T0142	1.86	-1.2710	0.1229	282	14	4.9645390070922
1SI6_A	T0142TS067_1	T0142	2.04	10.4483	10.2041	282	282	100
1SI6_A	T0142TS070_1	T0142	2.01	10.0473	9.8287	282	277	98.2269503546099
1SI6_A	T0142TS070_2	T0142	2.87	5.7389	5.7962	282	252	89.3617021276596
1SI6_A	T0142TS070_3	T0142	2.69	6.7104	6.7049	282	263	93.2624113475177
1SI6_A	T0142TS070_4	T0142	2.80	6.5753	6.5785	282	240	85.1063829787234
1SI6_A	T0142TS070_5	T0142	2.34	-1.4964	0.0722	282	153	54.2553191489362
1SI6_A	T0142TS071_1	T0142	2.04	9.8881	9.6796	282	275	97.5177304964539
1SI6_A	T0142TS071_2	T0142	2.91	5.9306	5.9754	282	254	90.0709219858156
1SI6_A	T0142TS071_3	T0142	2.91	6.4695	6.4795	282	261	92.5531914893617
1SI6_A	T0142TS071_4	T0142	2.94	6.8005	6.7892	282	250	88.6524822695036
1SI6_A	T0142TS071_5	T0142	2.73	-0.6706	0.3460	282	157	55.6737588652482
1SI6_A	T0142TS078_1	T0142	1.97	9.2146	9.0491	282	219	77.6595744680851
1SI6_A	T0142TS080_1	T0142	2.05	10.1731	9.9465	282	282	100
1SI6_A	T0142TS080_2	T0142	1.90	10.1181	9.8950	282	282	100
1SI6_A	T0142TS080_3	T0142	2.29	10.2282	9.9980	282	282	100
1SI6_A	T0142TS080_4	T0142	2.71	6.0462	6.0835	282	282	100
1SI6_A	T0142TS080_5	T0142	1.88	10.1731	9.9465	282	282	100
1SI6_A	T0142TS084_1	T0142	3.08	4.2465	4.4035	282	279	98.936170212766
1SI6_A	T0142TS084_2	T0142	3.27	4.1914	4.3522	282	279	98.936170212766
1SI6_A	T0142TS086_1	T0142	1.79	10.2845	10.0507	282	268	95.0354609929078
1SI6_A	T0142TS086_2_1	T0142	2.62	0.8166	1.3348	282	125	44.3262411347518
1SI6_A	T0142TS086_2_2	T0142	2.01	8.7051	8.5720	282	143	50.709219858156
1SI6_A	T0142TS086_3_1	T0142	2.62	0.8166	1.3348	282	125	44.3262411347518
1SI6_A	T0142TS086_3_2	T0142	2.01	8.7051	8.5720	282	143	50.709219858156
1SI6_A	T0142TS086_3_3	T0142	0.00	-8.8932	-0.0000	282	2	0.709219858156028
1SI6_A	T0142TS086_4_1	T0142	2.83	3.8731	4.0564	282	107	37.9432624113475
1SI6_A	T0142TS086_4_2	T0142	2.21	7.5727	7.5120	282	166	58.8652482269504
1SI6_A	T0142TS086_4_3	T0142	0.00	-8.8932	-0.0000	282	2	0.709219858156028
1SI6_A	T0142TS086_5_1	T0142	1.79	10.2845	10.0507	282	268	95.0354609929078
1SI6_A	T0142TS086_5_2	T0142	0.00	-8.8932	-0.0000	282	2	0.709219858156028
1SI6_A	T0142TS093_1	T0142	1.97	10.1731	9.9465	282	282	100
1SI6_A	T0142TS093_2	T0142	1.90	10.2832	10.0495	282	282	100
1SI6_A	T0142TS096_1	T0142	1.91	10.2282	9.9980	282	282	100
1SI6_A	T0142TS098_1	T0142	2.13	10.1607	9.9348	282	212	75.177304964539
1SI6_A	T0142TS099_1	T0142	2.37	10.6402	10.3838	282	261	92.5531914893617
1SI6_A	T0142TS100_1	T0142	1.99	10.3382	10.1010	282	281	99.645390070922
1SI6_A	T0142TS100_2	T0142	2.28	10.4483	10.2041	282	281	99.645390070922
1SI6_A	T0142TS100_3	T0142	1.94	10.3382	10.1010	282	281	99.645390070922
1SI6_A	T0142TS100_4	T0142	2.84	6.3528	6.3703	282	271	96.0992907801418
1SI6_A	T0142TS100_5	T0142	2.79	6.0146	6.0541	282	271	96.0992907801418
1SI6_A	T0142TS105_1	T0142	2.25	9.9206	9.7100	282	260	92.1985815602837
1SI6_A	T0142TS108_1	T0142	2.99	0.8737	1.3807	282	282	100
1SI6_A	T0142TS110_1	T0142	1.84	10.2601	10.0279	282	279	98.936170212766
1SI6_A	T0142TS112_1	T0142	2.42	10.1582	9.9325	282	277	98.2269503546099
1SI6_A	T0142TS112_2	T0142	2.76	10.0473	9.8287	282	277	98.2269503546099
1SI6_A	T0142TS112_3	T0142	2.02	10.3246	10.0883	282	277	98.2269503546099
1SI6_A	T0142TS112_4	T0142	2.20	9.9918	9.7767	282	277	98.2269503546099
1SI6_A	T0142TS112_5	T0142	2.20	10.0473	9.8287	282	277	98.2269503546099
1SI6_A	T0142TS131_1	T0142	2.39	9.7879	9.5858	282	282	100
1SI6_A	T0142TS131_1u	T0142	1.73	10.0615	9.8420	282	234	82.9787234042553
1SI6_A	T0142TS132_1	T0142	2.81	0.3785	0.9971	282	282	100
1SI6_A	T0142TS135_1	T0142	2.89	6.3143	6.3343	282	243	86.1702127659574
1SI6_A	T0142TS135_2	T0142	1.98	0.1762	0.8516	282	55	19.5035460992908
1SI6_A	T0142TS135_3	T0142	3.13	-0.8552	0.2638	282	202	71.6312056737589
1SI6_A	T0142TS135_4	T0142	2.75	-1.2032	0.1417	282	273	96.8085106382979
1SI6_A	T0142TS135_5	T0142	3.04	-1.0595	0.1869	282	70	24.822695035461
1SI6_A	T0142TS138_1	T0142	2.23	7.6969	7.6283	282	282	100
1SI6_A	T0142TS138_2	T0142	1.79	7.6688	7.6019	282	200	70.9219858156028
1SI6_A	T0142TS139_1	T0142	3.10	-0.2268	0.5874	282	282	100
1SI6_A	T0142TS139_2	T0142	3.23	0.8737	1.3807	282	282	100
1SI6_A	T0142TS139_3	T0142	2.96	-0.7771	0.2972	282	282	100
1SI6_A	T0142TS139_4	T0142	2.67	0.2134	0.8778	282	282	100
1SI6_A	T0142TS139_5	T0142	3.15	0.7636	1.2926	282	282	100
1SI6_A	T0142TS153_1	T0142	1.90	9.9530	9.7404	282	282	100
1SI6_A	T0142TS168_1	T0142	1.86	10.0080	9.7919	282	281	99.645390070922
1SI6_A	T0142TS168_2	T0142	1.99	9.5284	9.3429	282	274	97.1631205673759
1SI6_A	T0142TS168_3	T0142	1.98	10.1731	9.9465	282	281	99.645390070922
1SI6_A	T0142TS168_4	T0142	1.99	10.2459	10.0147	282	276	97.8723404255319
1SI6_A	T0142TS168_5	T0142	2.11	9.8324	9.6274	282	275	97.5177304964539
1SI6_A	T0142TS169_1	T0142	2.06	9.9530	9.7404	282	281	99.645390070922
1SI6_A	T0142TS169_2	T0142	1.86	10.0080	9.7919	282	281	99.645390070922
1SI6_A	T0142TS169_3	T0142	1.90	10.1731	9.9465	282	281	99.645390070922
1SI6_A	T0142TS169_4	T0142	1.87	10.1731	9.9465	282	281	99.645390070922
1SI6_A	T0142TS169_5	T0142	2.05	10.1181	9.8950	282	281	99.645390070922
1SI6_A	T0142TS170_1	T0142	2.08	10.0631	9.8434	282	282	100
1SI6_A	T0142TS180_1	T0142	1.96	10.1731	9.9465	282	282	100
1SI6_A	T0142TS183_1	T0142	1.96	10.1944	9.9664	282	269	95.3900709219858
1SI6_A	T0142TS189_1	T0142	1.87	10.2041	9.9755	282	267	94.6808510638298
1SI6_A	T0142TS189_2	T0142	3.03	5.4764	5.5509	282	221	78.3687943262411
1SI6_A	T0142TS189_3	T0142	2.78	6.8252	6.8123	282	256	90.7801418439716
1SI6_A	T0142TS194_1	T0142	1.92	10.0811	9.8603	282	269	95.3900709219858
1SI6_A	T0142TS194_2	T0142	3.09	6.7012	6.6963	282	261	92.5531914893617
1SI6_A	T0142TS194_3	T0142	2.74	6.7916	6.7809	282	232	82.2695035460993
1SI6_A	T0142TS194_4	T0142	2.87	-0.2870	0.5514	282	126	44.6808510638298
1SI6_A	T0142TS194_5	T0142	2.23	-1.1348	0.1622	282	57	20.2127659574468
1SI6_A	T0142TS195_1	T0142	1.97	10.0961	9.8743	282	272	96.4539007092199
1SI6_A	T0142TS195_2_1	T0142	2.30	7.1169	7.0853	282	148	52.4822695035461
1SI6_A	T0142TS195_2_2	T0142	1.28	8.0450	7.9540	282	114	40.4255319148936
1SI6_A	T0142TS195_3	T0142	nan	-3.2889	0.0000	282	154	54.6099290780142
1SI6_A	T0142TS195_4	T0142	2.71	-1.1208	0.1667	282	147	52.1276595744681
1SI6_A	T0142TS195_5	T0142	nan	-3.2938	0.0000	282	153	54.2553191489362
1SI6_A	T0142TS196_1	T0142	1.80	10.0316	9.8140	282	274	97.1631205673759
1SI6_A	T0142TS196_2	T0142	2.57	-2.4905	0.0012	282	47	16.6666666666667
1SI6_A	T0142TS196_3	T0142	nan	-4.7476	-0.0000	282	31	10.9929078014184
1SI6_A	T0142TS196_4	T0142	2.87	-0.5524	0.4045	282	39	13.8297872340426
1SI6_A	T0142TS196_5	T0142	2.53	-0.2774	0.5570	282	30	10.6382978723404
1SI6_A	T0142TS202_1	T0142	2.38	10.3932	10.1526	282	282	100
1SI6_A	T0142TS202_2	T0142	2.38	10.5033	10.2556	282	282	100
1SI6_A	T0142TS202_3	T0142	2.88	5.6610	5.7234	282	282	100
1SI6_A	T0142TS202_4	T0142	2.43	10.6133	10.3586	282	282	100
1SI6_A	T0142TS202_5	T0142	2.22	10.5033	10.2556	282	282	100
1SI6_A	T0142TS207_1	T0142	1.94	10.0811	9.8603	282	269	95.3900709219858
1SI6_A	T0142TS207_2	T0142	2.74	6.4830	6.4921	282	258	91.4893617021277
1SI6_A	T0142TS207_3	T0142	2.72	6.6694	6.6665	282	225	79.7872340425532
1SI6_A	T0142TS207_4	T0142	3.01	-1.1852	0.1469	282	177	62.7659574468085
1SI6_A	T0142TS207_5	T0142	2.35	0.6855	1.2309	282	26	9.21985815602837
1SI6_A	T0142TS208_1	T0142	1.92	10.0811	9.8603	282	269	95.3900709219858
1SI6_A	T0142TS208_2	T0142	3.02	6.7322	6.7253	282	248	87.9432624113475
1SI6_A	T0142TS208_3	T0142	2.65	6.4899	6.4986	282	195	69.1489361702128
1SI6_A	T0142TS208_4	T0142	2.87	-0.2870	0.5514	282	126	44.6808510638298
1SI6_A	T0142TS208_5	T0142	2.23	-1.1348	0.1622	282	57	20.2127659574468
1SI6_A	T0142TS209_1	T0142	1.67	10.0514	9.8325	282	263	93.2624113475177
1SI6_A	T0142TS209_2	T0142	3.09	6.7012	6.6963	282	261	92.5531914893617
1SI6_A	T0142TS209_3	T0142	2.74	6.7916	6.7809	282	232	82.2695035460993
1SI6_A	T0142TS209_4	T0142	2.62	0.2369	0.8945	282	88	31.2056737588652
1SI6_A	T0142TS209_5	T0142	2.17	0.1463	0.8308	282	47	16.6666666666667
1SI6_A	T0142TS210_1	T0142	1.89	10.4483	10.2041	282	282	100
1SI6_A	T0142TS210_2	T0142	2.81	5.4959	5.5691	282	282	100
1SI6_A	T0142TS210_3	T0142	1.89	10.4483	10.2041	282	282	100
1SI6_A	T0142TS210_4	T0142	2.92	5.3858	5.4662	282	282	100
1SI6_A	T0142TS214_1	T0142	2.62	-1.3680	0.0990	282	271	96.0992907801418
1SI6_A	T0142TS221_1	T0142	1.86	10.2784	10.0451	282	275	97.5177304964539
1SI6_A	T0142TS221_2	T0142	2.73	6.6433	6.6421	282	261	92.5531914893617
1SI6_A	T0142TS221_3	T0142	2.45	4.5988	4.7316	282	163	57.8014184397163
1SI6_A	T0142TS221_4	T0142	2.95	5.9344	5.9790	282	221	78.3687943262411
1SI6_A	T0142TS221_5	T0142	3.19	0.1067	0.8035	282	204	72.3404255319149
1SI6_A	T0142TS222_1	T0142	2.46	8.6874	8.5555	282	282	100
1SI6_A	T0142TS222_2	T0142	2.63	7.3668	7.3192	282	282	100
1SI6_A	T0142TS223_1	T0142	2.31	8.0821	7.9888	282	282	100
1SI6_A	T0142TS224_1	T0142	2.55	8.3573	8.2464	282	282	100
1SI6_A	T0142TS226_1	T0142	1.94	10.1112	9.8885	282	275	97.5177304964539
1SI6_A	T0142TS226_2	T0142	3.04	6.4970	6.5052	282	255	90.4255319148936
1SI6_A	T0142TS226_3	T0142	3.02	5.9897	6.0307	282	254	90.0709219858156
1SI6_A	T0142TS226_4	T0142	2.93	6.4916	6.5002	282	248	87.9432624113475
1SI6_A	T0142TS226_5	T0142	2.72	6.4780	6.4875	282	239	84.7517730496454
1SI6_A	T0142TS227_1	T0142	1.97	9.9757	9.7616	282	274	97.1631205673759
1SI6_A	T0142TS228_1	T0142	2.94	0.8187	1.3364	282	282	100
1SI6_A	T0142TS228_2	T0142	2.42	10.1181	9.8950	282	282	100
1SI6_A	T0142TS229_1	T0142	1.99	9.9996	9.7841	282	275	97.5177304964539
1SI6_A	T0142TS229_2	T0142	3.15	5.7389	5.7962	282	252	89.3617021276596
1SI6_A	T0142TS229_3	T0142	2.63	5.9741	6.0161	282	247	87.5886524822695
1SI6_A	T0142TS229_4	T0142	2.92	6.3923	6.4073	282	221	78.3687943262411
1SI6_A	T0142TS229_5	T0142	2.76	0.7727	1.2998	282	150	53.1914893617021
1SI6_A	T0142TS231_1	T0142	3.06	1.9542	2.3032	282	187	66.3120567375886
1SI6_A	T0142TS231_2	T0142	3.07	-0.7131	0.3261	282	163	57.8014184397163
1SI6_A	T0142TS231_3	T0142	3.14	-0.4640	0.4511	282	173	61.3475177304965
1SI6_A	T0142TS231_4	T0142	2.90	-0.3159	0.5344	282	205	72.6950354609929
1SI6_A	T0142TS231_5	T0142	2.99	0.1063	0.8033	282	187	66.3120567375886
1SI6_A	T0142TS233_1	T0142	2.95	6.5600	6.5642	282	222	78.7234042553192
1SI6_A	T0142TS233_2	T0142	2.74	6.1906	6.2186	282	207	73.4042553191489
1SI6_A	T0142TS233_3	T0142	2.96	6.0934	6.1277	282	187	66.3120567375886
1SI6_A	T0142TS233_4	T0142	2.98	0.1050	0.8023	282	222	78.7234042553192
1SI6_A	T0142TS233_5	T0142	2.89	-0.0247	0.7152	282	185	65.6028368794326
1SI6_A	T0142TS234_1	T0142	2.00	10.2282	9.9980	282	282	100
1SI6_A	T0142TS246_1	T0142	1.92	10.2282	9.9980	282	282	100
1SI6_A	T0142TS262_1	T0142	3.02	1.8220	2.1862	282	172	60.9929078014184
1SI6_A	T0142TS264_1	T0142	1.90	10.5033	10.2556	282	282	100
1SI6_A	T0142TS265_1	T0142	2.09	10.0631	9.8434	282	282	100
1SI6_A	T0142TS267_1	T0142	3.12	4.5604	4.6959	282	282	100
1SI6_A	T0142TS267_2	T0142	3.03	4.1202	4.2861	282	282	100
1SI6_A	T0142TS267_3	T0142	3.27	3.0197	3.2681	282	282	100
1SI6_A	T0142TS267_4	T0142	3.04	3.7351	3.9284	282	282	100
1SI6_A	T0142TS267_5	T0142	3.01	4.0652	4.2349	282	282	100
1SI6_A	T0142TS270_1	T0142	2.09	9.6779	9.4828	282	282	100
1SI6_A	T0142TS282_1	T0142	2.59	-1.2453	0.1298	282	193	68.4397163120567
1SI6_A	T0142TS282_2	T0142	3.16	0.1282	0.8183	282	237	84.0425531914894
1SI6_A	T0142TS283_1	T0142	2.50	-1.0969	0.1744	282	192	68.0851063829787
1SI6_A	T0142TS286_1	T0142	1.86	10.2784	10.0451	282	275	97.5177304964539
1SI6_A	T0142TS288_1	T0142	1.93	10.1669	9.9407	282	275	97.5177304964539
1SI6_A	T0142TS290_1	T0142	1.94	9.9919	9.7768	282	270	95.7446808510638
1SI6_A	T0142TS290_2	T0142	2.63	6.3143	6.3343	282	243	86.1702127659574
1SI6_A	T0142TS290_3	T0142	2.72	6.2498	6.2740	282	253	89.7163120567376
1SI6_A	T0142TS290_4	T0142	3.14	6.2086	6.2354	282	235	83.3333333333333
1SI6_A	T0142TS290_5	T0142	2.70	-0.0363	0.7076	282	214	75.886524822695
1SI6_A	T0142TS291_1	T0142	2.79	6.5678	6.5715	282	245	86.8794326241135
1SI6_A	T0142TS291_2	T0142	3.03	5.8818	5.9298	282	228	80.8510638297872
1SI6_A	T0142TS291_3	T0142	2.96	5.5268	5.5980	282	219	77.6595744680851
1SI6_A	T0142TS291_4	T0142	2.50	-0.3852	0.4946	282	194	68.7943262411348
1SI6_A	T0142TS291_5	T0142	3.04	0.1122	0.8073	282	221	78.3687943262411
1SI6_A	T0142TS300_1	T0142	2.51	-1.0194	0.2008	282	267	94.6808510638298
1SI6_A	T0142TS300_2	T0142	3.25	-0.7025	0.3310	282	258	91.4893617021277
1SI6_A	T0142TS300_3	T0142	2.96	-1.2153	0.1382	282	279	98.936170212766
1SI6_A	T0142TS300_4	T0142	2.74	-1.5475	0.0631	282	282	100
1SI6_A	T0142TS300_5	T0142	2.77	-0.9972	0.2088	282	281	99.645390070922
1SI6_A	T0142TS301_1	T0142	2.10	10.2832	10.0495	282	282	100
1SI6_A	T0142TS309_1	T0142	1.94	10.0902	9.8688	282	268	95.0354609929078
1SI6_A	T0142TS309_2	T0142	2.98	5.7019	5.7616	282	251	89.0070921985816
1SI6_A	T0142TS309_3	T0142	2.93	6.3077	6.3282	282	258	91.4893617021277
1SI6_A	T0142TS309_4	T0142	2.86	6.5035	6.5114	282	224	79.4326241134752
1SI6_A	T0142TS309_5	T0142	2.64	0.2971	0.9377	282	108	38.2978723404255
1SI6_A	T0142TS329_1	T0142	1.98	10.3932	10.1526	282	281	99.645390070922
1SI6_A	T0142TS334_1	T0142	1.88	10.3382	10.1010	282	282	100
1SI6_A	T0142TS344_1	T0142	1.97	9.2146	9.0491	282	219	77.6595744680851
1SI6_A	T0142TS347_1	T0142	1.94	10.2832	10.0495	282	282	100
1SI6_A	T0142TS351_1	T0142	2.25	10.2832	10.0495	282	282	100
1SI6_A	T0142TS359_1	T0142	1.86	10.2369	10.0062	282	278	98.5815602836879
1SI6_A	T0142TS362_1	T0142	1.80	3.6985	3.8945	282	46	16.3120567375887
1SI6_A	T0142TS362_2	T0142	1.69	-0.4903	0.4370	282	29	10.2836879432624
1SI6_A	T0142TS362_3	T0142	2.56	4.0909	4.2588	282	125	44.3262411347518
1SI6_A	T0142TS362_4	T0142	2.25	0.4161	1.0250	282	42	14.8936170212766
1SI6_A	T0142TS362_5	T0142	2.88	-0.6199	0.3705	282	120	42.5531914893617
1SI6_A	T0142TS368_1	T0142	1.99	10.3382	10.1010	282	282	100
1SI6_A	T0142TS373_1	T0142	3.03	5.1107	5.2093	282	282	100
1SI6_A	T0142TS373_2	T0142	2.29	9.8980	9.6889	282	282	100
1SI6_A	T0142TS373_3	T0142	2.08	10.1731	9.9465	282	282	100
1SI6_A	T0142TS373_4	T0142	2.08	9.9530	9.7404	282	282	100
1SI6_A	T0142TS377_1	T0142	2.20	9.9530	9.7404	282	282	100
1SI6_A	T0142TS377_2	T0142	3.22	0.7636	1.2926	282	282	100
1SI6_A	T0142TS377_3	T0142	2.93	-1.1527	0.1567	282	251	89.0070921985816
1SI6_A	T0142TS377_4	T0142	3.17	0.8737	1.3807	282	282	100
1SI6_A	T0142TS377_5	T0142	3.05	-1.1073	0.1710	282	282	100
1SI6_A	T0142TS378_1	T0142	2.94	6.3771	6.3931	282	260	92.1985815602837
1SI6_A	T0142TS378_2	T0142	2.80	5.9766	6.0185	282	252	89.3617021276596
1SI6_A	T0142TS384_1	T0142	2.25	9.2927	9.1222	282	282	100
1SI6_A	T0142TS417_1	T0142	2.03	10.4483	10.2041	282	282	100
1SI6_A	T0142TS417_2	T0142	2.16	10.5033	10.2556	282	282	100
1SI6_A	T0142TS419_1	T0142	2.42	7.2017	7.1647	282	282	100
1SI6_A	T0142TS419_2	T0142	2.52	6.9266	6.9072	282	282	100
1SI6_A	T0142TS423_1	T0142	2.18	9.4072	9.2294	282	278	98.5815602836879
1SI6_A	T0142TS425_1	T0142	2.27	10.1181	9.8950	282	282	100
1SI6_A	T0142TS427_1	T0142	2.09	10.3382	10.1010	282	282	100
1SI6_A	T0142TS427_2	T0142	2.56	8.6874	8.5555	282	282	100
1SI6_A	T0142TS437_1	T0142	3.07	-0.6199	0.3705	282	120	42.5531914893617
1SI6_A	T0142TS447_1	T0142	1.96	10.4483	10.2041	282	281	99.645390070922
1SI6_A	T0142TS450_1	T0142	1.84	10.2832	10.0495	282	282	100
1SI6_A	T0142TS450_2u	T0142	1.87	10.4549	10.2103	282	268	95.0354609929078
1SI6_A	T0142TS450_3u	T0142	1.87	10.4549	10.2103	282	268	95.0354609929078
1SI6_A	T0142TS450_4	T0142	2.32	10.2832	10.0495	282	282	100
1SI6_A	T0142TS453_1	T0142	2.01	10.4483	10.2041	282	282	100
1SI6_A	T0142TS464_1	T0142	2.83	-1.2173	0.1376	282	282	100
1SI6_A	T0142TS464_2	T0142	3.02	-0.8321	0.2735	282	282	100
1SI6_A	T0142TS464_3	T0142	2.47	-1.6575	0.0462	282	282	100
1SI6_A	T0142TS464_4	T0142	1.89	9.9530	9.7404	282	282	100
1SI6_A	T0142TS464_5	T0142	1.98	10.2832	10.0495	282	282	100
1SI6_A	T0142TS465_1	T0142	2.15	9.5678	9.3798	282	280	99.290780141844
1SI6_A	T0142TS471_1	T0142	1.77	10.4483	10.2041	282	282	100
1SI6_A	T0142TS475_1	T0142	2.04	10.0631	9.8434	282	281	99.645390070922
1SI6_A	T0142TS513_1	T0142	1.94	10.5033	10.2556	282	282	100
1SI6_A	T0142TS516_1u	T0142	1.90	10.3932	10.1526	282	281	99.645390070922
1SI6_A	T0142TS517_1	T0142	2.05	10.3932	10.1526	282	282	100
1Y21_A	1YJH_A	T0142	0.37	12.5393	12.1619	280	280	100
1Y21_A	2IMQ_A	T0142	0.40	12.5393	12.1619	280	283	101.071428571429
1Y21_A	T0142	T0142	0.30	12.5393	12.1619	280	280	100
1Y21_A	T0142AL025_1	T0142	1.82	10.3053	10.0702	280	264	94.2857142857143
1Y21_A	T0142AL025_2	T0142	2.63	6.3332	6.3520	280	252	90
1Y21_A	T0142AL025_3	T0142	2.57	-1.0619	0.1860	280	220	78.5714285714286
1Y21_A	T0142AL032_1	T0142	1.91	10.0875	9.8663	280	274	97.8571428571429
1Y21_A	T0142AL041_2	T0142	2.01	10.1758	9.9490	280	273	97.5
1Y21_A	T0142AL041_3	T0142	2.05	10.2879	10.0540	280	273	97.5
1Y21_A	T0142AL041_4	T0142	2.91	6.3251	6.3444	280	245	87.5
1Y21_A	T0142AL041_5	T0142	3.16	6.5215	6.5281	280	254	90.7142857142857
1Y21_A	T0142AL044_1	T0142	2.03	9.9390	9.7273	280	256	91.4285714285714
1Y21_A	T0142AL056_1	T0142	1.93	10.2085	9.9796	280	272	97.1428571428571
1Y21_A	T0142AL090_1	T0142	1.93	10.3440	10.1065	280	273	97.5
1Y21_A	T0142AL090_1u	T0142	1.85	10.2647	10.0322	280	272	97.1428571428571
1Y21_A	T0142AL144_1	T0142	1.82	10.0484	9.8297	280	270	96.4285714285714
1Y21_A	T0142AL144_2	T0142	2.97	7.1213	7.0895	280	225	80.3571428571429
1Y21_A	T0142AL144_3	T0142	2.78	6.4136	6.4273	280	211	75.3571428571429
1Y21_A	T0142AL203_1	T0142	1.76	10.4202	10.1778	280	264	94.2857142857143
1Y21_A	T0142AL242_1	T0142	2.11	10.1669	9.9407	280	275	98.2142857142857
1Y21_A	T0142AL391_1	T0142	1.86	10.1378	9.9134	280	269	96.0714285714286
1Y21_A	T0142AL397_1	T0142	2.14	9.7832	9.5814	280	245	87.5
1Y21_A	T0142AL397_2	T0142	1.79	10.0961	9.8743	280	272	97.1428571428571
1Y21_A	T0142AL400_1_1	T0142	3.02	1.4243	1.8401	280	87	31.0714285714286
1Y21_A	T0142AL400_1_2	T0142	2.54	0.0097	0.7380	280	50	17.8571428571429
1Y21_A	T0142AL400_1_3	T0142	0.79	-2.3820	0.0022	280	24	8.57142857142857
1Y21_A	T0142AL470_1	T0142	1.79	10.2552	10.0233	280	274	97.8571428571429
1Y21_A	T0142AL476_1	T0142	1.93	10.1140	9.8911	280	268	95.7142857142857
1Y21_A	T0142AL524_1	T0142	1.79	10.2227	9.9929	280	275	98.2142857142857
1Y21_A	T0142AL529_1	T0142	2.12	8.8802	8.7360	280	164	58.5714285714286
1Y21_A	T0142AL537_1	T0142	2.09	9.9996	9.7841	280	275	98.2142857142857
1Y21_A	T0142AL537_2	T0142	2.89	6.2728	6.2955	280	257	91.7857142857143
1Y21_A	T0142AL537_3	T0142	2.91	6.4565	6.4674	280	247	88.2142857142857
1Y21_A	T0142DR020_1	T0142	no_data	no_data	no_data	280	no_data	no_data
1Y21_A	T0142DR068_1	T0142	no_data	no_data	no_data	280	no_data	no_data
1Y21_A	T0142DR355_1	T0142	no_data	no_data	no_data	280	no_data	no_data
1Y21_A	T0142DR355_2	T0142	no_data	no_data	no_data	280	no_data	no_data
1Y21_A	T0142DR355_4	T0142	no_data	no_data	no_data	280	no_data	no_data
1Y21_A	T0142DR454_1	T0142	no_data	no_data	no_data	280	no_data	no_data
1Y21_A	T0142DR454_2	T0142	no_data	no_data	no_data	280	no_data	no_data
1Y21_A	T0142DR454_3	T0142	no_data	no_data	no_data	280	no_data	no_data
1Y21_A	T0142RR020_1	T0142	no_data	no_data	no_data	280	no_data	no_data
1Y21_A	T0142RR022_1	T0142	no_data	no_data	no_data	280	no_data	no_data
1Y21_A	T0142RR397_1	T0142	no_data	no_data	no_data	280	no_data	no_data
1Y21_A	T0142SS001_1	T0142	no_data	no_data	no_data	280	no_data	no_data
1Y21_A	T0142SS007_1	T0142	no_data	no_data	no_data	280	no_data	no_data
1Y21_A	T0142SS020_1	T0142	no_data	no_data	no_data	280	no_data	no_data
1Y21_A	T0142SS023_1	T0142	no_data	no_data	no_data	280	no_data	no_data
1Y21_A	T0142SS032_1	T0142	no_data	no_data	no_data	280	no_data	no_data
1Y21_A	T0142SS041_1	T0142	no_data	no_data	no_data	280	no_data	no_data
1Y21_A	T0142SS044_1	T0142	no_data	no_data	no_data	280	no_data	no_data
1Y21_A	T0142SS054_1	T0142	no_data	no_data	no_data	280	no_data	no_data
1Y21_A	T0142SS054_2	T0142	no_data	no_data	no_data	280	no_data	no_data
1Y21_A	T0142SS054_3	T0142	no_data	no_data	no_data	280	no_data	no_data
1Y21_A	T0142SS055_1	T0142	no_data	no_data	no_data	280	no_data	no_data
1Y21_A	T0142SS056_1	T0142	no_data	no_data	no_data	280	no_data	no_data
1Y21_A	T0142SS068_1	T0142	no_data	no_data	no_data	280	no_data	no_data
1Y21_A	T0142SS069_1	T0142	no_data	no_data	no_data	280	no_data	no_data
1Y21_A	T0142SS072_1	T0142	no_data	no_data	no_data	280	no_data	no_data
1Y21_A	T0142SS100_1	T0142	no_data	no_data	no_data	280	no_data	no_data
1Y21_A	T0142SS100_2	T0142	no_data	no_data	no_data	280	no_data	no_data
1Y21_A	T0142SS100_3	T0142	no_data	no_data	no_data	280	no_data	no_data
1Y21_A	T0142SS100_4	T0142	no_data	no_data	no_data	280	no_data	no_data
1Y21_A	T0142SS108_1	T0142	no_data	no_data	no_data	280	no_data	no_data
1Y21_A	T0142SS137_1	T0142	no_data	no_data	no_data	280	no_data	no_data
1Y21_A	T0142SS254_1	T0142	no_data	no_data	no_data	280	no_data	no_data
1Y21_A	T0142SS266_1	T0142	no_data	no_data	no_data	280	no_data	no_data
1Y21_A	T0142SS270_1	T0142	no_data	no_data	no_data	280	no_data	no_data
1Y21_A	T0142SS273_1	T0142	no_data	no_data	no_data	280	no_data	no_data
1Y21_A	T0142SS356_1	T0142	no_data	no_data	no_data	280	no_data	no_data
1Y21_A	T0142SS357_1	T0142	no_data	no_data	no_data	280	no_data	no_data
1Y21_A	T0142SS389_1	T0142	no_data	no_data	no_data	280	no_data	no_data
1Y21_A	T0142SS393_1	T0142	no_data	no_data	no_data	280	no_data	no_data
1Y21_A	T0142SS393_2	T0142	no_data	no_data	no_data	280	no_data	no_data
1Y21_A	T0142SS396_1	T0142	no_data	no_data	no_data	280	no_data	no_data
1Y21_A	T0142SS396_2	T0142	no_data	no_data	no_data	280	no_data	no_data
1Y21_A	T0142SS404_1	T0142	no_data	no_data	no_data	280	no_data	no_data
1Y21_A	T0142SS420_1	T0142	no_data	no_data	no_data	280	no_data	no_data
1Y21_A	T0142SS442_1	T0142	no_data	no_data	no_data	280	no_data	no_data
1Y21_A	T0142SS449_1	T0142	no_data	no_data	no_data	280	no_data	no_data
1Y21_A	T0142SS463_1	T0142	no_data	no_data	no_data	280	no_data	no_data
1Y21_A	T0142SS474_1	T0142	no_data	no_data	no_data	280	no_data	no_data
1Y21_A	T0142SS517_1	T0142	no_data	no_data	no_data	280	no_data	no_data
1Y21_A	T0142SS531_1	T0142	no_data	no_data	no_data	280	no_data	no_data
1Y21_A	T0142SS531_2	T0142	no_data	no_data	no_data	280	no_data	no_data
1Y21_A	T0142SS531_3	T0142	no_data	no_data	no_data	280	no_data	no_data
1Y21_A	T0142SS531_4	T0142	no_data	no_data	no_data	280	no_data	no_data
1Y21_A	T0142SS531_5	T0142	no_data	no_data	no_data	280	no_data	no_data
1Y21_A	T0142TS001_1	T0142	2.17	10.1181	9.8950	280	282	100.714285714286
1Y21_A	T0142TS002_1	T0142	2.27	10.4483	10.2041	280	282	100.714285714286
1Y21_A	T0142TS002_2	T0142	2.42	10.5033	10.2556	280	282	100.714285714286
1Y21_A	T0142TS002_3	T0142	2.36	10.0080	9.7919	280	282	100.714285714286
1Y21_A	T0142TS002_4	T0142	2.63	9.0726	8.9161	280	282	100.714285714286
1Y21_A	T0142TS002_5	T0142	2.28	10.2282	9.9980	280	282	100.714285714286
1Y21_A	T0142TS006_1	T0142	2.12	10.3382	10.1010	280	282	100.714285714286
1Y21_A	T0142TS007_1	T0142	1.91	10.1471	9.9221	280	267	95.3571428571429
1Y21_A	T0142TS007_2	T0142	1.90	10.1471	9.9221	280	267	95.3571428571429
1Y21_A	T0142TS007_3	T0142	2.89	0.7788	1.3046	280	78	27.8571428571429
1Y21_A	T0142TS007_4	T0142	3.04	0.7788	1.3046	280	78	27.8571428571429
1Y21_A	T0142TS007_5	T0142	2.77	4.4204	4.5654	280	78	27.8571428571429
1Y21_A	T0142TS008_1	T0142	2.51	10.0631	9.8434	280	282	100.714285714286
1Y21_A	T0142TS008_2	T0142	2.33	9.6779	9.4828	280	282	100.714285714286
1Y21_A	T0142TS008_3	T0142	2.45	9.2377	9.0707	280	282	100.714285714286
1Y21_A	T0142TS008_4	T0142	2.80	8.3022	8.1949	280	282	100.714285714286
1Y21_A	T0142TS008_5u	T0142	2.05	9.8430	9.6374	280	282	100.714285714286
1Y21_A	T0142TS010_1	T0142	2.04	10.3382	10.1010	280	282	100.714285714286
1Y21_A	T0142TS010_2	T0142	2.07	10.5583	10.3071	280	282	100.714285714286
1Y21_A	T0142TS010_3	T0142	2.72	8.4123	8.2979	280	282	100.714285714286
1Y21_A	T0142TS010_4	T0142	2.30	10.6133	10.3586	280	282	100.714285714286
1Y21_A	T0142TS010_5	T0142	2.06	10.2832	10.0495	280	282	100.714285714286
1Y21_A	T0142TS012_1	T0142	2.07	10.2832	10.0495	280	282	100.714285714286
1Y21_A	T0142TS012_2	T0142	1.92	10.0080	9.7919	280	282	100.714285714286
1Y21_A	T0142TS012_3	T0142	2.02	10.3932	10.1526	280	282	100.714285714286
1Y21_A	T0142TS012_4	T0142	2.22	10.5583	10.3071	280	282	100.714285714286
1Y21_A	T0142TS012_5	T0142	1.95	10.0631	9.8434	280	282	100.714285714286
1Y21_A	T0142TS014_1	T0142	2.11	10.1669	9.9407	280	275	98.2142857142857
1Y21_A	T0142TS014_2	T0142	2.88	6.4381	6.4501	280	255	91.0714285714286
1Y21_A	T0142TS014_3	T0142	2.85	6.4163	6.4297	280	239	85.3571428571429
1Y21_A	T0142TS014_4	T0142	3.16	0.6256	1.1842	280	268	95.7142857142857
1Y21_A	T0142TS014_5	T0142	2.15	-2.3820	0.0022	280	24	8.57142857142857
1Y21_A	T0142TS016_1	T0142	2.19	10.0710	9.8508	280	278	99.2857142857143
1Y21_A	T0142TS016_2	T0142	2.12	10.0710	9.8508	280	278	99.2857142857143
1Y21_A	T0142TS016_3	T0142	2.36	10.0710	9.8508	280	278	99.2857142857143
1Y21_A	T0142TS016_4	T0142	2.34	9.9050	9.6955	280	278	99.2857142857143
1Y21_A	T0142TS016_5	T0142	2.81	8.9647	8.8151	280	278	99.2857142857143
1Y21_A	T0142TS020_1	T0142	2.13	10.6133	10.3586	280	282	100.714285714286
1Y21_A	T0142TS021_1	T0142	2.57	-1.7125	0.0391	280	282	100.714285714286
1Y21_A	T0142TS024_1	T0142	2.64	10.1731	9.9465	280	282	100.714285714286
1Y21_A	T0142TS028_1	T0142	1.91	10.5583	10.3071	280	282	100.714285714286
1Y21_A	T0142TS028_2	T0142	1.90	10.5583	10.3071	280	282	100.714285714286
1Y21_A	T0142TS028_3	T0142	1.87	10.4483	10.2041	280	282	100.714285714286
1Y21_A	T0142TS028_4	T0142	1.89	10.5583	10.3071	280	282	100.714285714286
1Y21_A	T0142TS028_5	T0142	2.06	10.3382	10.1010	280	282	100.714285714286
1Y21_A	T0142TS029_1	T0142	2.10	10.5583	10.3071	280	282	100.714285714286
1Y21_A	T0142TS034_1	T0142	1.97	10.1731	9.9465	280	281	100.357142857143
1Y21_A	T0142TS035_1	T0142	1.81	10.3932	10.1526	280	281	100.357142857143
1Y21_A	T0142TS035_2	T0142	1.97	10.1731	9.9465	280	282	100.714285714286
1Y21_A	T0142TS035_3	T0142	2.48	10.2832	10.0495	280	282	100.714285714286
1Y21_A	T0142TS038_1	T0142	1.91	10.1471	9.9221	280	267	95.3571428571429
1Y21_A	T0142TS038_2	T0142	2.60	6.3442	6.3623	280	254	90.7142857142857
1Y21_A	T0142TS038_3	T0142	1.93	9.8324	9.6274	280	275	98.2142857142857
1Y21_A	T0142TS039_1	T0142	2.11	10.1669	9.9407	280	275	98.2142857142857
1Y21_A	T0142TS039_2	T0142	1.93	10.2511	10.0195	280	269	96.0714285714286
1Y21_A	T0142TS039_3	T0142	1.83	10.1112	9.8885	280	275	98.2142857142857
1Y21_A	T0142TS039_4	T0142	2.28	8.7424	8.6070	280	282	100.714285714286
1Y21_A	T0142TS039_5	T0142	2.85	7.2567	7.2162	280	282	100.714285714286
1Y21_A	T0142TS040_1	T0142	2.20	10.1181	9.8950	280	282	100.714285714286
1Y21_A	T0142TS040_2	T0142	2.23	10.2282	9.9980	280	282	100.714285714286
1Y21_A	T0142TS040_3	T0142	2.30	9.6779	9.4828	280	282	100.714285714286
1Y21_A	T0142TS040_4	T0142	2.43	10.3382	10.1010	280	281	100.357142857143
1Y21_A	T0142TS040_5	T0142	2.56	10.0631	9.8434	280	281	100.357142857143
1Y21_A	T0142TS041_1	T0142	1.94	10.3382	10.1010	280	282	100.714285714286
1Y21_A	T0142TS045_1	T0142	2.20	10.1181	9.8950	280	282	100.714285714286
1Y21_A	T0142TS045_2	T0142	2.21	9.8497	9.6437	280	278	99.2857142857143
1Y21_A	T0142TS045_3	T0142	1.83	10.1112	9.8885	280	275	98.2142857142857
1Y21_A	T0142TS045_4	T0142	2.28	8.7424	8.6070	280	282	100.714285714286
1Y21_A	T0142TS045_5	T0142	2.85	7.2567	7.2162	280	282	100.714285714286
1Y21_A	T0142TS046_1	T0142	1.94	10.2282	9.9980	280	281	100.357142857143
1Y21_A	T0142TS046_2	T0142	2.85	6.5219	6.5285	280	271	96.7857142857143
1Y21_A	T0142TS046_3	T0142	2.98	6.5964	6.5983	280	280	100
1Y21_A	T0142TS046_4	T0142	2.99	5.4673	5.5423	280	273	97.5
1Y21_A	T0142TS046_5	T0142	2.64	-1.0273	0.1980	280	270	96.4285714285714
1Y21_A	T0142TS047_1	T0142	1.95	10.2282	9.9980	280	282	100.714285714286
1Y21_A	T0142TS050_1	T0142	2.67	0.6536	1.2060	280	282	100.714285714286
1Y21_A	T0142TS050_2	T0142	2.55	-1.2723	0.1226	280	282	100.714285714286
1Y21_A	T0142TS050_3	T0142	2.61	-1.4924	0.0730	280	282	100.714285714286
1Y21_A	T0142TS050_4	T0142	2.80	-1.2173	0.1376	280	282	100.714285714286
1Y21_A	T0142TS050_5	T0142	3.10	-0.2268	0.5874	280	282	100.714285714286
1Y21_A	T0142TS052_1	T0142	2.66	-0.2268	0.5874	280	282	100.714285714286
1Y21_A	T0142TS052_2	T0142	3.00	0.8737	1.3807	280	282	100.714285714286
1Y21_A	T0142TS052_3	T0142	2.94	-0.4469	0.4604	280	282	100.714285714286
1Y21_A	T0142TS052_4	T0142	3.11	0.0483	0.7638	280	282	100.714285714286
1Y21_A	T0142TS052_5	T0142	3.23	0.6536	1.2060	280	282	100.714285714286
1Y21_A	T0142TS053_1	T0142	2.25	7.8620	7.7828	280	282	100.714285714286
1Y21_A	T0142TS053_2	T0142	1.77	7.8096	7.7337	280	200	71.4285714285714
1Y21_A	T0142TS065_1	T0142	1.78	10.3413	10.1039	280	268	95.7142857142857
1Y21_A	T0142TS065_2_1	T0142	2.90	2.1329	2.4626	280	124	44.2857142857143
1Y21_A	T0142TS065_2_2	T0142	2.55	1.7374	2.1119	280	42	15
1Y21_A	T0142TS065_2_3	T0142	2.80	0.5191	1.1024	280	87	31.0714285714286
1Y21_A	T0142TS065_2_4	T0142	0.54	0.1353	0.8232	280	10	3.57142857142857
1Y21_A	T0142TS065_3_1	T0142	2.90	2.1329	2.4626	280	124	44.2857142857143
1Y21_A	T0142TS065_3_2	T0142	2.55	1.7374	2.1119	280	42	15
1Y21_A	T0142TS065_3_3	T0142	2.80	0.5191	1.1024	280	87	31.0714285714286
1Y21_A	T0142TS065_3_4	T0142	2.34	-7.5879	-0.0000	280	4	1.42857142857143
1Y21_A	T0142TS065_4_1	T0142	2.90	2.1329	2.4626	280	124	44.2857142857143
1Y21_A	T0142TS065_4_2	T0142	2.55	1.7374	2.1119	280	42	15
1Y21_A	T0142TS065_4_3	T0142	2.80	0.5191	1.1024	280	87	31.0714285714286
1Y21_A	T0142TS065_5_1	T0142	2.90	2.1329	2.4626	280	124	44.2857142857143
1Y21_A	T0142TS065_5_2	T0142	2.55	1.7374	2.1119	280	42	15
1Y21_A	T0142TS065_5_3	T0142	2.37	-0.0733	0.6836	280	21	7.5
1Y21_A	T0142TS065_5_4	T0142	nan	-5.0834	-0.0000	280	23	8.21428571428571
1Y21_A	T0142TS065_5_5	T0142	1.87	-1.2710	0.1229	280	14	5
1Y21_A	T0142TS067_1	T0142	2.03	10.3932	10.1526	280	282	100.714285714286
1Y21_A	T0142TS070_1	T0142	2.06	10.1028	9.8806	280	277	98.9285714285714
1Y21_A	T0142TS070_2	T0142	2.96	6.0955	6.1297	280	252	90
1Y21_A	T0142TS070_3	T0142	2.71	6.4800	6.4893	280	263	93.9285714285714
1Y21_A	T0142TS070_4	T0142	2.78	6.2673	6.2904	280	240	85.7142857142857
1Y21_A	T0142TS070_5	T0142	2.24	-1.4108	0.0894	280	153	54.6428571428571
1Y21_A	T0142TS071_1	T0142	1.93	9.8324	9.6274	280	275	98.2142857142857
1Y21_A	T0142TS071_2	T0142	2.60	6.3442	6.3623	280	254	90.7142857142857
1Y21_A	T0142TS071_3	T0142	2.97	6.7012	6.6963	280	261	93.2142857142857
1Y21_A	T0142TS071_4	T0142	2.86	6.3222	6.3417	280	250	89.2857142857143
1Y21_A	T0142TS071_5	T0142	2.71	-0.7546	0.3072	280	157	56.0714285714286
1Y21_A	T0142TS078_1	T0142	1.76	9.1488	8.9874	280	219	78.2142857142857
1Y21_A	T0142TS080_1	T0142	2.18	10.2282	9.9980	280	282	100.714285714286
1Y21_A	T0142TS080_2	T0142	1.90	10.1731	9.9465	280	282	100.714285714286
1Y21_A	T0142TS080_3	T0142	2.30	10.2832	10.0495	280	282	100.714285714286
1Y21_A	T0142TS080_4	T0142	2.74	5.9911	6.0321	280	282	100.714285714286
1Y21_A	T0142TS080_5	T0142	1.89	10.0080	9.7919	280	282	100.714285714286
1Y21_A	T0142TS084_1	T0142	2.98	4.4672	4.6090	280	279	99.6428571428571
1Y21_A	T0142TS084_2	T0142	2.98	4.5224	4.6604	280	279	99.6428571428571
1Y21_A	T0142TS086_1	T0142	1.78	10.3413	10.1039	280	268	95.7142857142857
1Y21_A	T0142TS086_2_1	T0142	3.20	0.7174	1.2560	280	125	44.6428571428571
1Y21_A	T0142TS086_2_2	T0142	1.97	8.7051	8.5720	280	143	51.0714285714286
1Y21_A	T0142TS086_3_1	T0142	3.20	0.7174	1.2560	280	125	44.6428571428571
1Y21_A	T0142TS086_3_2	T0142	1.97	8.7051	8.5720	280	143	51.0714285714286
1Y21_A	T0142TS086_3_3	T0142	0.00	-8.8932	-0.0000	280	2	0.714285714285714
1Y21_A	T0142TS086_4_1	T0142	2.88	3.4284	3.6446	280	107	38.2142857142857
1Y21_A	T0142TS086_4_2	T0142	2.12	7.7340	7.6629	280	166	59.2857142857143
1Y21_A	T0142TS086_4_3	T0142	0.00	-8.8932	-0.0000	280	2	0.714285714285714
1Y21_A	T0142TS086_5_1	T0142	1.78	10.3413	10.1039	280	268	95.7142857142857
1Y21_A	T0142TS086_5_2	T0142	0.00	-8.8932	-0.0000	280	2	0.714285714285714
1Y21_A	T0142TS093_1	T0142	2.03	10.2282	9.9980	280	282	100.714285714286
1Y21_A	T0142TS093_2	T0142	1.87	10.2832	10.0495	280	282	100.714285714286
1Y21_A	T0142TS096_1	T0142	1.93	10.1731	9.9465	280	282	100.714285714286
1Y21_A	T0142TS098_1	T0142	1.82	10.2281	9.9980	280	212	75.7142857142857
1Y21_A	T0142TS099_1	T0142	1.84	10.6402	10.3838	280	261	93.2142857142857
1Y21_A	T0142TS100_1	T0142	1.94	10.5033	10.2556	280	281	100.357142857143
1Y21_A	T0142TS100_2	T0142	2.34	10.5033	10.2556	280	281	100.357142857143
1Y21_A	T0142TS100_3	T0142	1.95	10.3932	10.1526	280	281	100.357142857143
1Y21_A	T0142TS100_4	T0142	2.97	5.9583	6.0013	280	271	96.7857142857143
1Y21_A	T0142TS100_5	T0142	3.34	5.8456	5.8960	280	271	96.7857142857143
1Y21_A	T0142TS105_1	T0142	2.02	9.9206	9.7100	280	260	92.8571428571429
1Y21_A	T0142TS108_1	T0142	2.87	0.7636	1.2926	280	282	100.714285714286
1Y21_A	T0142TS110_1	T0142	1.81	10.2601	10.0279	280	279	99.6428571428571
1Y21_A	T0142TS112_1	T0142	2.43	9.9364	9.7248	280	277	98.9285714285714
1Y21_A	T0142TS112_2	T0142	2.45	9.9364	9.7248	280	277	98.9285714285714
1Y21_A	T0142TS112_3	T0142	2.08	10.3246	10.0883	280	277	98.9285714285714
1Y21_A	T0142TS112_4	T0142	2.32	9.9918	9.7767	280	277	98.9285714285714
1Y21_A	T0142TS112_5	T0142	2.18	10.0473	9.8287	280	277	98.9285714285714
1Y21_A	T0142TS131_1	T0142	2.07	10.0080	9.7919	280	282	100.714285714286
1Y21_A	T0142TS131_1u	T0142	1.73	9.9988	9.7833	280	234	83.5714285714286
1Y21_A	T0142TS132_1	T0142	2.98	0.5986	1.1633	280	282	100.714285714286
1Y21_A	T0142TS135_1	T0142	2.89	6.4364	6.4485	280	243	86.7857142857143
1Y21_A	T0142TS135_2	T0142	1.91	0.1762	0.8516	280	55	19.6428571428571
1Y21_A	T0142TS135_3	T0142	3.18	-0.8552	0.2638	280	202	72.1428571428571
1Y21_A	T0142TS135_4	T0142	3.23	-1.7076	0.0397	280	273	97.5
1Y21_A	T0142TS135_5	T0142	2.77	-1.0595	0.1869	280	70	25
1Y21_A	T0142TS138_1	T0142	2.25	7.8620	7.7828	280	282	100.714285714286
1Y21_A	T0142TS138_2	T0142	1.77	7.8096	7.7337	280	200	71.4285714285714
1Y21_A	T0142TS139_1	T0142	2.66	-0.2268	0.5874	280	282	100.714285714286
1Y21_A	T0142TS139_2	T0142	3.00	0.8737	1.3807	280	282	100.714285714286
1Y21_A	T0142TS139_3	T0142	2.94	-0.4469	0.4604	280	282	100.714285714286
1Y21_A	T0142TS139_4	T0142	3.11	0.0483	0.7638	280	282	100.714285714286
1Y21_A	T0142TS139_5	T0142	3.23	0.6536	1.2060	280	282	100.714285714286
1Y21_A	T0142TS153_1	T0142	1.89	9.9530	9.7404	280	282	100.714285714286
1Y21_A	T0142TS168_1	T0142	1.89	10.1731	9.9465	280	281	100.357142857143
1Y21_A	T0142TS168_2	T0142	1.90	9.6402	9.4476	280	274	97.8571428571429
1Y21_A	T0142TS168_3	T0142	1.83	10.2282	9.9980	280	281	100.357142857143
1Y21_A	T0142TS168_4	T0142	1.98	10.3016	10.0667	280	276	98.5714285714286
1Y21_A	T0142TS168_5	T0142	2.07	9.6651	9.4708	280	275	98.2142857142857
1Y21_A	T0142TS169_1	T0142	2.03	9.9530	9.7404	280	281	100.357142857143
1Y21_A	T0142TS169_2	T0142	1.90	10.2282	9.9980	280	281	100.357142857143
1Y21_A	T0142TS169_3	T0142	1.90	10.1181	9.8950	280	281	100.357142857143
1Y21_A	T0142TS169_4	T0142	1.94	10.3382	10.1010	280	281	100.357142857143
1Y21_A	T0142TS169_5	T0142	2.22	10.0080	9.7919	280	281	100.357142857143
1Y21_A	T0142TS170_1	T0142	1.92	9.8430	9.6374	280	282	100.714285714286
1Y21_A	T0142TS180_1	T0142	1.88	10.1731	9.9465	280	282	100.714285714286
1Y21_A	T0142TS183_1	T0142	2.10	10.1944	9.9664	280	269	96.0714285714286
1Y21_A	T0142TS189_1	T0142	1.90	10.2611	10.0288	280	267	95.3571428571429
1Y21_A	T0142TS189_2	T0142	3.08	5.6073	5.6732	280	221	78.9285714285714
1Y21_A	T0142TS189_3	T0142	2.79	6.8252	6.8123	280	256	91.4285714285714
1Y21_A	T0142TS194_1	T0142	1.93	10.2511	10.0195	280	269	96.0714285714286
1Y21_A	T0142TS194_2	T0142	2.95	6.7012	6.6963	280	261	93.2142857142857
1Y21_A	T0142TS194_3	T0142	2.80	6.6022	6.6037	280	232	82.8571428571429
1Y21_A	T0142TS194_4	T0142	3.05	-0.4842	0.4402	280	126	45
1Y21_A	T0142TS194_5	T0142	2.53	2.0360	2.3760	280	57	20.3571428571429
1Y21_A	T0142TS195_1	T0142	1.94	10.0961	9.8743	280	272	97.1428571428571
1Y21_A	T0142TS195_2_1	T0142	2.09	7.0292	7.0032	280	148	52.8571428571429
1Y21_A	T0142TS195_2_2	T0142	1.23	8.1511	8.0534	280	114	40.7142857142857
1Y21_A	T0142TS195_3	T0142	nan	-3.2889	0.0000	280	154	55
1Y21_A	T0142TS195_4	T0142	2.70	-1.1208	0.1667	280	147	52.5
1Y21_A	T0142TS195_5	T0142	nan	-3.2938	0.0000	280	153	54.6428571428571
1Y21_A	T0142TS196_1	T0142	1.81	10.0875	9.8663	280	274	97.8571428571429
1Y21_A	T0142TS196_2	T0142	2.59	-2.4905	0.0012	280	47	16.7857142857143
1Y21_A	T0142TS196_3	T0142	nan	-4.7476	-0.0000	280	31	11.0714285714286
1Y21_A	T0142TS196_4	T0142	2.84	0.3775	0.9964	280	39	13.9285714285714
1Y21_A	T0142TS196_5	T0142	2.51	-0.2774	0.5570	280	30	10.7142857142857
1Y21_A	T0142TS202_1	T0142	2.23	10.6133	10.3586	280	282	100.714285714286
1Y21_A	T0142TS202_2	T0142	2.04	10.5583	10.3071	280	282	100.714285714286
1Y21_A	T0142TS202_3	T0142	2.70	5.5509	5.6205	280	282	100.714285714286
1Y21_A	T0142TS202_4	T0142	2.33	10.7234	10.4617	280	282	100.714285714286
1Y21_A	T0142TS202_5	T0142	1.92	10.5583	10.3071	280	282	100.714285714286
1Y21_A	T0142TS207_1	T0142	1.84	10.1944	9.9664	280	269	96.0714285714286
1Y21_A	T0142TS207_2	T0142	2.92	6.7751	6.7654	280	258	92.1428571428571
1Y21_A	T0142TS207_3	T0142	2.81	6.4757	6.4853	280	225	80.3571428571429
1Y21_A	T0142TS207_4	T0142	3.14	-1.4930	0.0729	280	177	63.2142857142857
1Y21_A	T0142TS207_5	T0142	2.44	0.9982	1.4820	280	26	9.28571428571429
1Y21_A	T0142TS208_1	T0142	1.93	10.2511	10.0195	280	269	96.0714285714286
1Y21_A	T0142TS208_2	T0142	2.77	6.9727	6.9504	280	248	88.5714285714286
1Y21_A	T0142TS208_3	T0142	2.72	6.4899	6.4986	280	195	69.6428571428571
1Y21_A	T0142TS208_4	T0142	3.05	-0.4842	0.4402	280	126	45
1Y21_A	T0142TS208_5	T0142	2.53	2.0360	2.3760	280	57	20.3571428571429
1Y21_A	T0142TS209_1	T0142	1.64	10.0514	9.8325	280	263	93.9285714285714
1Y21_A	T0142TS209_2	T0142	2.95	6.7012	6.6963	280	261	93.2142857142857
1Y21_A	T0142TS209_3	T0142	2.80	6.6022	6.6037	280	232	82.8571428571429
1Y21_A	T0142TS209_4	T0142	2.51	-0.0196	0.7186	280	88	31.4285714285714
1Y21_A	T0142TS209_5	T0142	2.03	0.1463	0.8308	280	47	16.7857142857143
1Y21_A	T0142TS210_1	T0142	1.89	10.4483	10.2041	280	282	100.714285714286
1Y21_A	T0142TS210_2	T0142	2.77	4.8356	4.9525	280	282	100.714285714286
1Y21_A	T0142TS210_3	T0142	1.89	10.4483	10.2041	280	282	100.714285714286
1Y21_A	T0142TS210_4	T0142	2.92	4.3954	4.5421	280	282	100.714285714286
1Y21_A	T0142TS214_1	T0142	2.60	-1.3680	0.0990	280	271	96.7857142857143
1Y21_A	T0142TS221_1	T0142	1.83	10.1112	9.8885	280	275	98.2142857142857
1Y21_A	T0142TS221_2	T0142	2.98	6.4695	6.4795	280	261	93.2142857142857
1Y21_A	T0142TS221_3	T0142	2.79	4.6805	4.8078	280	163	58.2142857142857
1Y21_A	T0142TS221_4	T0142	2.70	5.9344	5.9790	280	221	78.9285714285714
1Y21_A	T0142TS221_5	T0142	3.13	0.4535	1.0529	280	204	72.8571428571429
1Y21_A	T0142TS222_1	T0142	2.28	8.7424	8.6070	280	282	100.714285714286
1Y21_A	T0142TS222_2	T0142	2.85	7.2567	7.2162	280	282	100.714285714286
1Y21_A	T0142TS223_1	T0142	2.40	8.0821	7.9888	280	282	100.714285714286
1Y21_A	T0142TS224_1	T0142	2.79	8.2472	8.1434	280	282	100.714285714286
1Y21_A	T0142TS226_1	T0142	2.11	10.1669	9.9407	280	275	98.2142857142857
1Y21_A	T0142TS226_2	T0142	2.88	6.4381	6.4501	280	255	91.0714285714286
1Y21_A	T0142TS226_3	T0142	3.00	6.4033	6.4176	280	254	90.7142857142857
1Y21_A	T0142TS226_4	T0142	2.91	6.3714	6.3877	280	248	88.5714285714286
1Y21_A	T0142TS226_5	T0142	2.85	6.4163	6.4297	280	239	85.3571428571429
1Y21_A	T0142TS227_1	T0142	1.98	9.9198	9.7093	280	274	97.8571428571429
1Y21_A	T0142TS228_1	T0142	2.94	0.8737	1.3807	280	282	100.714285714286
1Y21_A	T0142TS228_2	T0142	2.44	10.1181	9.8950	280	282	100.714285714286
1Y21_A	T0142TS229_1	T0142	2.21	9.9439	9.7318	280	275	98.2142857142857
1Y21_A	T0142TS229_2	T0142	3.17	5.4417	5.5185	280	252	90
1Y21_A	T0142TS229_3	T0142	2.93	6.0947	6.1289	280	247	88.2142857142857
1Y21_A	T0142TS229_4	T0142	3.04	6.2614	6.2849	280	221	78.9285714285714
1Y21_A	T0142TS229_5	T0142	2.73	0.8595	1.3693	280	150	53.5714285714286
1Y21_A	T0142TS231_1	T0142	3.06	2.5455	2.8348	280	187	66.7857142857143
1Y21_A	T0142TS231_2	T0142	2.90	0.8396	1.3533	280	163	58.2142857142857
1Y21_A	T0142TS231_3	T0142	3.16	-0.5423	0.4097	280	173	61.7857142857143
1Y21_A	T0142TS231_4	T0142	2.99	0.0297	0.7513	280	205	73.2142857142857
1Y21_A	T0142TS231_5	T0142	2.91	0.1063	0.8033	280	187	66.7857142857143
1Y21_A	T0142TS233_1	T0142	2.94	6.4948	6.5032	280	222	79.2857142857143
1Y21_A	T0142TS233_2	T0142	2.77	5.9847	6.0260	280	207	73.9285714285714
1Y21_A	T0142TS233_3	T0142	2.98	5.8716	5.9203	280	187	66.7857142857143
1Y21_A	T0142TS233_4	T0142	2.95	0.6266	1.1850	280	222	79.2857142857143
1Y21_A	T0142TS233_5	T0142	2.82	-0.2482	0.5745	280	185	66.0714285714286
1Y21_A	T0142TS234_1	T0142	1.94	10.3382	10.1010	280	282	100.714285714286
1Y21_A	T0142TS246_1	T0142	2.08	10.2832	10.0495	280	282	100.714285714286
1Y21_A	T0142TS262_1	T0142	2.98	1.9005	2.2557	280	172	61.4285714285714
1Y21_A	T0142TS264_1	T0142	1.94	10.5583	10.3071	280	282	100.714285714286
1Y21_A	T0142TS265_1	T0142	2.07	10.1731	9.9465	280	282	100.714285714286
1Y21_A	T0142TS267_1	T0142	2.92	3.8451	4.0305	280	282	100.714285714286
1Y21_A	T0142TS267_2	T0142	3.11	3.7901	3.9794	280	282	100.714285714286
1Y21_A	T0142TS267_3	T0142	3.15	3.0747	3.3186	280	282	100.714285714286
1Y21_A	T0142TS267_4	T0142	3.18	3.6250	3.8264	280	282	100.714285714286
1Y21_A	T0142TS267_5	T0142	2.73	4.0102	4.1838	280	282	100.714285714286
1Y21_A	T0142TS270_1	T0142	2.35	9.8430	9.6374	280	282	100.714285714286
1Y21_A	T0142TS282_1	T0142	2.34	-1.2453	0.1298	280	193	68.9285714285714
1Y21_A	T0142TS282_2	T0142	3.09	0.4390	1.0420	280	237	84.6428571428571
1Y21_A	T0142TS283_1	T0142	2.92	-1.6769	0.0436	280	192	68.5714285714286
1Y21_A	T0142TS286_1	T0142	1.83	10.1112	9.8885	280	275	98.2142857142857
1Y21_A	T0142TS288_1	T0142	1.90	10.2784	10.0451	280	275	98.2142857142857
1Y21_A	T0142TS290_1	T0142	2.01	10.0484	9.8297	280	270	96.4285714285714
1Y21_A	T0142TS290_2	T0142	2.60	6.1312	6.1631	280	243	86.7857142857143
1Y21_A	T0142TS290_3	T0142	3.13	5.6572	5.7199	280	253	90.3571428571429
1Y21_A	T0142TS290_4	T0142	2.86	6.0210	6.0599	280	235	83.9285714285714
1Y21_A	T0142TS290_5	T0142	2.68	-0.1033	0.6643	280	214	76.4285714285714
1Y21_A	T0142TS291_1	T0142	2.92	6.8711	6.8553	280	245	87.5
1Y21_A	T0142TS291_2	T0142	2.99	5.8818	5.9298	280	228	81.4285714285714
1Y21_A	T0142TS291_3	T0142	3.03	5.7244	5.7826	280	219	78.2142857142857
1Y21_A	T0142TS291_4	T0142	2.86	-0.1694	0.6227	280	194	69.2857142857143
1Y21_A	T0142TS291_5	T0142	3.08	-0.5419	0.4099	280	221	78.9285714285714
1Y21_A	T0142TS300_1	T0142	2.65	-0.9624	0.2216	280	267	95.3571428571429
1Y21_A	T0142TS300_2	T0142	2.41	-0.6440	0.3587	280	258	92.1428571428571
1Y21_A	T0142TS300_3	T0142	3.15	-1.2153	0.1382	280	279	99.6428571428571
1Y21_A	T0142TS300_4	T0142	2.99	-0.9972	0.2088	280	282	100.714285714286
1Y21_A	T0142TS300_5	T0142	3.18	-0.5570	0.4021	280	281	100.357142857143
1Y21_A	T0142TS301_1	T0142	2.06	10.2832	10.0495	280	282	100.714285714286
1Y21_A	T0142TS309_1	T0142	1.87	10.2041	9.9755	280	268	95.7142857142857
1Y21_A	T0142TS309_2	T0142	2.72	6.1191	6.1517	280	251	89.6428571428571
1Y21_A	T0142TS309_3	T0142	2.76	6.8919	6.8748	280	258	92.1428571428571
1Y21_A	T0142TS309_4	T0142	2.83	6.6331	6.6326	280	224	80
1Y21_A	T0142TS309_5	T0142	3.17	1.0699	1.5412	280	108	38.5714285714286
1Y21_A	T0142TS329_1	T0142	2.29	10.3932	10.1526	280	281	100.357142857143
1Y21_A	T0142TS334_1	T0142	1.96	10.2832	10.0495	280	282	100.714285714286
1Y21_A	T0142TS344_1	T0142	1.76	9.1488	8.9874	280	219	78.2142857142857
1Y21_A	T0142TS347_1	T0142	2.35	10.2832	10.0495	280	282	100.714285714286
1Y21_A	T0142TS351_1	T0142	2.02	10.2832	10.0495	280	282	100.714285714286
1Y21_A	T0142TS359_1	T0142	2.16	10.3476	10.1098	280	278	99.2857142857143
1Y21_A	T0142TS362_1	T0142	1.86	3.6985	3.8945	280	46	16.4285714285714
1Y21_A	T0142TS362_2	T0142	2.36	0.6644	1.2144	280	29	10.3571428571429
1Y21_A	T0142TS362_3	T0142	3.19	-0.1756	0.6189	280	125	44.6428571428571
1Y21_A	T0142TS362_4	T0142	2.21	0.4161	1.0250	280	42	15
1Y21_A	T0142TS362_5	T0142	3.29	-0.6199	0.3705	280	120	42.8571428571429
1Y21_A	T0142TS368_1	T0142	1.99	10.5583	10.3071	280	282	100.714285714286
1Y21_A	T0142TS373_1	T0142	3.24	4.8356	4.9525	280	282	100.714285714286
1Y21_A	T0142TS373_2	T0142	2.30	9.8430	9.6374	280	282	100.714285714286
1Y21_A	T0142TS373_3	T0142	2.03	10.3382	10.1010	280	282	100.714285714286
1Y21_A	T0142TS373_4	T0142	2.11	10.1181	9.8950	280	282	100.714285714286
1Y21_A	T0142TS377_1	T0142	2.25	10.0080	9.7919	280	282	100.714285714286
1Y21_A	T0142TS377_2	T0142	3.23	1.0388	1.5154	280	282	100.714285714286
1Y21_A	T0142TS377_3	T0142	3.00	-1.1527	0.1567	280	251	89.6428571428571
1Y21_A	T0142TS377_4	T0142	2.96	1.1488	1.6068	280	282	100.714285714286
1Y21_A	T0142TS377_5	T0142	2.83	-1.2723	0.1226	280	282	100.714285714286
1Y21_A	T0142TS378_1	T0142	2.97	6.6676	6.6648	280	260	92.8571428571429
1Y21_A	T0142TS378_2	T0142	2.80	6.0955	6.1297	280	252	90
1Y21_A	T0142TS384_1	T0142	2.47	9.2927	9.1222	280	282	100.714285714286
1Y21_A	T0142TS417_1	T0142	1.77	10.5033	10.2556	280	282	100.714285714286
1Y21_A	T0142TS417_2	T0142	1.87	10.5583	10.3071	280	282	100.714285714286
1Y21_A	T0142TS419_1	T0142	2.27	7.0917	7.0617	280	282	100.714285714286
1Y21_A	T0142TS419_2	T0142	2.57	6.8716	6.8557	280	282	100.714285714286
1Y21_A	T0142TS423_1	T0142	2.19	9.4625	9.2812	280	278	99.2857142857143
1Y21_A	T0142TS425_1	T0142	2.21	10.0631	9.8434	280	282	100.714285714286
1Y21_A	T0142TS427_1	T0142	2.03	10.2832	10.0495	280	282	100.714285714286
1Y21_A	T0142TS427_2	T0142	2.44	8.6324	8.5040	280	282	100.714285714286
1Y21_A	T0142TS437_1	T0142	2.75	-0.5177	0.4225	280	120	42.8571428571429
1Y21_A	T0142TS447_1	T0142	1.98	10.5033	10.2556	280	281	100.357142857143
1Y21_A	T0142TS450_1	T0142	1.95	10.3932	10.1526	280	282	100.714285714286
1Y21_A	T0142TS450_2u	T0142	1.85	10.5685	10.3167	280	268	95.7142857142857
1Y21_A	T0142TS450_3u	T0142	1.85	10.5685	10.3167	280	268	95.7142857142857
1Y21_A	T0142TS450_4	T0142	2.35	10.2832	10.0495	280	282	100.714285714286
1Y21_A	T0142TS453_1	T0142	1.88	10.5033	10.2556	280	282	100.714285714286
1Y21_A	T0142TS464_1	T0142	2.74	-1.2723	0.1226	280	282	100.714285714286
1Y21_A	T0142TS464_2	T0142	2.47	-1.7125	0.0391	280	282	100.714285714286
1Y21_A	T0142TS464_3	T0142	3.02	-0.5570	0.4021	280	282	100.714285714286
1Y21_A	T0142TS464_4	T0142	1.89	9.8980	9.6889	280	282	100.714285714286
1Y21_A	T0142TS464_5	T0142	2.14	10.3932	10.1526	280	282	100.714285714286
1Y21_A	T0142TS465_1	T0142	1.98	10.0631	9.8434	280	280	100
1Y21_A	T0142TS471_1	T0142	1.81	10.5033	10.2556	280	282	100.714285714286
1Y21_A	T0142TS475_1	T0142	1.94	10.2282	9.9980	280	281	100.357142857143
1Y21_A	T0142TS513_1	T0142	1.92	10.3932	10.1526	280	282	100.714285714286
1Y21_A	T0142TS516_1u	T0142	1.92	10.3932	10.1526	280	281	100.357142857143
1Y21_A	T0142TS517_1	T0142	2.14	10.4483	10.2041	280	282	100.714285714286
1YJH_A	2IMQ_A	T0142	0.15	12.5393	12.1619	280	283	101.071428571429
1YJH_A	T0142	T0142	0.24	12.5393	12.1619	280	280	100
1YJH_A	T0142AL025_1	T0142	1.90	10.1904	9.9626	280	264	94.2857142857143
1YJH_A	T0142AL025_2	T0142	3.02	5.8578	5.9073	280	252	90
1YJH_A	T0142AL025_3	T0142	2.59	-1.1932	0.1446	280	220	78.5714285714286
1YJH_A	T0142AL032_1	T0142	1.78	10.1434	9.9186	280	274	97.8571428571429
1YJH_A	T0142AL041_2	T0142	2.02	10.1758	9.9490	280	273	97.5
1YJH_A	T0142AL041_3	T0142	2.02	10.1758	9.9490	280	273	97.5
1YJH_A	T0142AL041_4	T0142	3.05	6.4464	6.4579	280	245	87.5
1YJH_A	T0142AL041_5	T0142	3.05	5.8124	5.8649	280	254	90.7142857142857
1YJH_A	T0142AL044_1	T0142	2.05	9.8803	9.6723	280	256	91.4285714285714
1YJH_A	T0142AL056_1	T0142	1.92	10.1523	9.9270	280	272	97.1428571428571
1YJH_A	T0142AL090_1	T0142	1.95	10.3440	10.1065	280	273	97.5
1YJH_A	T0142AL090_1u	T0142	1.91	10.1523	9.9270	280	272	97.1428571428571
1YJH_A	T0142AL144_1	T0142	2.08	10.1049	9.8826	280	270	96.4285714285714
1YJH_A	T0142AL144_2	T0142	2.83	7.1213	7.0895	280	225	80.3571428571429
1YJH_A	T0142AL144_3	T0142	2.84	6.0076	6.0475	280	211	75.3571428571429
1YJH_A	T0142AL203_1	T0142	1.85	10.3627	10.1240	280	264	94.2857142857143
1YJH_A	T0142AL242_1	T0142	1.97	10.1112	9.8885	280	275	98.2142857142857
1YJH_A	T0142AL391_1	T0142	1.94	10.1378	9.9134	280	269	96.0714285714286
1YJH_A	T0142AL397_1	T0142	2.23	9.7832	9.5814	280	245	87.5
1YJH_A	T0142AL397_2	T0142	1.83	10.2085	9.9796	280	272	97.1428571428571
1YJH_A	T0142AL400_1_1	T0142	3.18	1.2950	1.7298	280	87	31.0714285714286
1YJH_A	T0142AL400_1_2	T0142	2.99	-0.3780	0.4987	280	50	17.8571428571429
1YJH_A	T0142AL400_1_3	T0142	0.74	-2.3820	0.0022	280	24	8.57142857142857
1YJH_A	T0142AL470_1	T0142	1.80	10.1993	9.9710	280	274	97.8571428571429
1YJH_A	T0142AL476_1	T0142	1.94	10.1140	9.8911	280	268	95.7142857142857
1YJH_A	T0142AL524_1	T0142	1.80	10.1669	9.9407	280	275	98.2142857142857
1YJH_A	T0142AL529_1	T0142	2.11	8.9616	8.8122	280	164	58.5714285714286
1YJH_A	T0142AL537_1	T0142	1.94	9.9439	9.7318	280	275	98.2142857142857
1YJH_A	T0142AL537_2	T0142	2.71	6.3314	6.3503	280	257	91.7857142857143
1YJH_A	T0142AL537_3	T0142	2.66	6.5168	6.5238	280	247	88.2142857142857
1YJH_A	T0142DR020_1	T0142	no_data	no_data	no_data	280	no_data	no_data
1YJH_A	T0142DR068_1	T0142	no_data	no_data	no_data	280	no_data	no_data
1YJH_A	T0142DR355_1	T0142	no_data	no_data	no_data	280	no_data	no_data
1YJH_A	T0142DR355_2	T0142	no_data	no_data	no_data	280	no_data	no_data
1YJH_A	T0142DR355_4	T0142	no_data	no_data	no_data	280	no_data	no_data
1YJH_A	T0142DR454_1	T0142	no_data	no_data	no_data	280	no_data	no_data
1YJH_A	T0142DR454_2	T0142	no_data	no_data	no_data	280	no_data	no_data
1YJH_A	T0142DR454_3	T0142	no_data	no_data	no_data	280	no_data	no_data
1YJH_A	T0142RR020_1	T0142	no_data	no_data	no_data	280	no_data	no_data
1YJH_A	T0142RR022_1	T0142	no_data	no_data	no_data	280	no_data	no_data
1YJH_A	T0142RR397_1	T0142	no_data	no_data	no_data	280	no_data	no_data
1YJH_A	T0142SS001_1	T0142	no_data	no_data	no_data	280	no_data	no_data
1YJH_A	T0142SS007_1	T0142	no_data	no_data	no_data	280	no_data	no_data
1YJH_A	T0142SS020_1	T0142	no_data	no_data	no_data	280	no_data	no_data
1YJH_A	T0142SS023_1	T0142	no_data	no_data	no_data	280	no_data	no_data
1YJH_A	T0142SS032_1	T0142	no_data	no_data	no_data	280	no_data	no_data
1YJH_A	T0142SS041_1	T0142	no_data	no_data	no_data	280	no_data	no_data
1YJH_A	T0142SS044_1	T0142	no_data	no_data	no_data	280	no_data	no_data
1YJH_A	T0142SS054_1	T0142	no_data	no_data	no_data	280	no_data	no_data
1YJH_A	T0142SS054_2	T0142	no_data	no_data	no_data	280	no_data	no_data
1YJH_A	T0142SS054_3	T0142	no_data	no_data	no_data	280	no_data	no_data
1YJH_A	T0142SS055_1	T0142	no_data	no_data	no_data	280	no_data	no_data
1YJH_A	T0142SS056_1	T0142	no_data	no_data	no_data	280	no_data	no_data
1YJH_A	T0142SS068_1	T0142	no_data	no_data	no_data	280	no_data	no_data
1YJH_A	T0142SS069_1	T0142	no_data	no_data	no_data	280	no_data	no_data
1YJH_A	T0142SS072_1	T0142	no_data	no_data	no_data	280	no_data	no_data
1YJH_A	T0142SS100_1	T0142	no_data	no_data	no_data	280	no_data	no_data
1YJH_A	T0142SS100_2	T0142	no_data	no_data	no_data	280	no_data	no_data
1YJH_A	T0142SS100_3	T0142	no_data	no_data	no_data	280	no_data	no_data
1YJH_A	T0142SS100_4	T0142	no_data	no_data	no_data	280	no_data	no_data
1YJH_A	T0142SS108_1	T0142	no_data	no_data	no_data	280	no_data	no_data
1YJH_A	T0142SS137_1	T0142	no_data	no_data	no_data	280	no_data	no_data
1YJH_A	T0142SS254_1	T0142	no_data	no_data	no_data	280	no_data	no_data
1YJH_A	T0142SS266_1	T0142	no_data	no_data	no_data	280	no_data	no_data
1YJH_A	T0142SS270_1	T0142	no_data	no_data	no_data	280	no_data	no_data
1YJH_A	T0142SS273_1	T0142	no_data	no_data	no_data	280	no_data	no_data
1YJH_A	T0142SS356_1	T0142	no_data	no_data	no_data	280	no_data	no_data
1YJH_A	T0142SS357_1	T0142	no_data	no_data	no_data	280	no_data	no_data
1YJH_A	T0142SS389_1	T0142	no_data	no_data	no_data	280	no_data	no_data
1YJH_A	T0142SS393_1	T0142	no_data	no_data	no_data	280	no_data	no_data
1YJH_A	T0142SS393_2	T0142	no_data	no_data	no_data	280	no_data	no_data
1YJH_A	T0142SS396_1	T0142	no_data	no_data	no_data	280	no_data	no_data
1YJH_A	T0142SS396_2	T0142	no_data	no_data	no_data	280	no_data	no_data
1YJH_A	T0142SS404_1	T0142	no_data	no_data	no_data	280	no_data	no_data
1YJH_A	T0142SS420_1	T0142	no_data	no_data	no_data	280	no_data	no_data
1YJH_A	T0142SS442_1	T0142	no_data	no_data	no_data	280	no_data	no_data
1YJH_A	T0142SS449_1	T0142	no_data	no_data	no_data	280	no_data	no_data
1YJH_A	T0142SS463_1	T0142	no_data	no_data	no_data	280	no_data	no_data
1YJH_A	T0142SS474_1	T0142	no_data	no_data	no_data	280	no_data	no_data
1YJH_A	T0142SS517_1	T0142	no_data	no_data	no_data	280	no_data	no_data
1YJH_A	T0142SS531_1	T0142	no_data	no_data	no_data	280	no_data	no_data
1YJH_A	T0142SS531_2	T0142	no_data	no_data	no_data	280	no_data	no_data
1YJH_A	T0142SS531_3	T0142	no_data	no_data	no_data	280	no_data	no_data
1YJH_A	T0142SS531_4	T0142	no_data	no_data	no_data	280	no_data	no_data
1YJH_A	T0142SS531_5	T0142	no_data	no_data	no_data	280	no_data	no_data
1YJH_A	T0142TS001_1	T0142	2.16	10.0631	9.8434	280	282	100.714285714286
1YJH_A	T0142TS002_1	T0142	2.35	10.4483	10.2041	280	282	100.714285714286
1YJH_A	T0142TS002_2	T0142	2.29	10.5583	10.3071	280	282	100.714285714286
1YJH_A	T0142TS002_3	T0142	2.33	10.0080	9.7919	280	282	100.714285714286
1YJH_A	T0142TS002_4	T0142	2.70	9.2927	9.1222	280	282	100.714285714286
1YJH_A	T0142TS002_5	T0142	2.32	9.9530	9.7404	280	282	100.714285714286
1YJH_A	T0142TS006_1	T0142	2.06	10.1731	9.9465	280	282	100.714285714286
1YJH_A	T0142TS007_1	T0142	1.88	10.0332	9.8155	280	267	95.3571428571429
1YJH_A	T0142TS007_2	T0142	1.88	10.1471	9.9221	280	267	95.3571428571429
1YJH_A	T0142TS007_3	T0142	2.90	0.7788	1.3046	280	78	27.8571428571429
1YJH_A	T0142TS007_4	T0142	3.13	1.0589	1.5321	280	78	27.8571428571429
1YJH_A	T0142TS007_5	T0142	2.90	1.0589	1.5321	280	78	27.8571428571429
1YJH_A	T0142TS008_1	T0142	2.37	10.0631	9.8434	280	282	100.714285714286
1YJH_A	T0142TS008_2	T0142	2.28	9.5678	9.3798	280	282	100.714285714286
1YJH_A	T0142TS008_3	T0142	2.42	9.2927	9.1222	280	282	100.714285714286
1YJH_A	T0142TS008_4	T0142	2.71	8.2472	8.1434	280	282	100.714285714286
1YJH_A	T0142TS008_5u	T0142	1.85	9.8980	9.6889	280	282	100.714285714286
1YJH_A	T0142TS010_1	T0142	2.07	10.0631	9.8434	280	282	100.714285714286
1YJH_A	T0142TS010_2	T0142	2.08	10.3932	10.1526	280	282	100.714285714286
1YJH_A	T0142TS010_3	T0142	2.72	8.3573	8.2464	280	282	100.714285714286
1YJH_A	T0142TS010_4	T0142	2.31	10.3932	10.1526	280	282	100.714285714286
1YJH_A	T0142TS010_5	T0142	2.28	10.3382	10.1010	280	282	100.714285714286
1YJH_A	T0142TS012_1	T0142	2.05	10.2282	9.9980	280	282	100.714285714286
1YJH_A	T0142TS012_2	T0142	2.44	10.0631	9.8434	280	282	100.714285714286
1YJH_A	T0142TS012_3	T0142	2.09	10.0080	9.7919	280	282	100.714285714286
1YJH_A	T0142TS012_4	T0142	1.94	10.5583	10.3071	280	282	100.714285714286
1YJH_A	T0142TS012_5	T0142	2.16	10.0631	9.8434	280	282	100.714285714286
1YJH_A	T0142TS014_1	T0142	1.97	10.1112	9.8885	280	275	98.2142857142857
1YJH_A	T0142TS014_2	T0142	2.86	6.6148	6.6155	280	255	91.0714285714286
1YJH_A	T0142TS014_3	T0142	2.80	6.3545	6.3719	280	239	85.3571428571429
1YJH_A	T0142TS014_4	T0142	3.29	0.9097	1.4098	280	268	95.7142857142857
1YJH_A	T0142TS014_5	T0142	2.16	-2.3820	0.0022	280	24	8.57142857142857
1YJH_A	T0142TS016_1	T0142	2.25	10.0710	9.8508	280	278	99.2857142857143
1YJH_A	T0142TS016_2	T0142	2.13	10.0157	9.7991	280	278	99.2857142857143
1YJH_A	T0142TS016_3	T0142	2.47	10.1263	9.9026	280	278	99.2857142857143
1YJH_A	T0142TS016_4	T0142	2.25	10.0157	9.7991	280	278	99.2857142857143
1YJH_A	T0142TS016_5	T0142	3.07	8.9094	8.7633	280	278	99.2857142857143
1YJH_A	T0142TS020_1	T0142	1.89	10.4483	10.2041	280	282	100.714285714286
1YJH_A	T0142TS021_1	T0142	2.85	-1.7125	0.0391	280	282	100.714285714286
1YJH_A	T0142TS024_1	T0142	2.60	10.1181	9.8950	280	282	100.714285714286
1YJH_A	T0142TS028_1	T0142	1.97	10.4483	10.2041	280	282	100.714285714286
1YJH_A	T0142TS028_2	T0142	1.92	10.5583	10.3071	280	282	100.714285714286
1YJH_A	T0142TS028_3	T0142	1.89	10.3932	10.1526	280	282	100.714285714286
1YJH_A	T0142TS028_4	T0142	1.98	10.5583	10.3071	280	282	100.714285714286
1YJH_A	T0142TS028_5	T0142	1.97	10.3382	10.1010	280	282	100.714285714286
1YJH_A	T0142TS029_1	T0142	2.12	10.6133	10.3586	280	282	100.714285714286
1YJH_A	T0142TS034_1	T0142	2.34	10.1731	9.9465	280	281	100.357142857143
1YJH_A	T0142TS035_1	T0142	1.85	10.5033	10.2556	280	281	100.357142857143
1YJH_A	T0142TS035_2	T0142	2.34	10.1731	9.9465	280	282	100.714285714286
1YJH_A	T0142TS035_3	T0142	2.20	10.0080	9.7919	280	282	100.714285714286
1YJH_A	T0142TS038_1	T0142	1.88	10.0332	9.8155	280	267	95.3571428571429
1YJH_A	T0142TS038_2	T0142	2.79	5.9897	6.0307	280	254	90.7142857142857
1YJH_A	T0142TS038_3	T0142	2.09	9.9439	9.7318	280	275	98.2142857142857
1YJH_A	T0142TS039_1	T0142	1.97	10.1112	9.8885	280	275	98.2142857142857
1YJH_A	T0142TS039_2	T0142	1.92	10.1378	9.9134	280	269	96.0714285714286
1YJH_A	T0142TS039_3	T0142	1.90	10.1669	9.9407	280	275	98.2142857142857
1YJH_A	T0142TS039_4	T0142	2.32	8.7424	8.6070	280	282	100.714285714286
1YJH_A	T0142TS039_5	T0142	2.59	7.4768	7.4222	280	282	100.714285714286
1YJH_A	T0142TS040_1	T0142	2.21	9.8980	9.6889	280	282	100.714285714286
1YJH_A	T0142TS040_2	T0142	2.14	10.1731	9.9465	280	282	100.714285714286
1YJH_A	T0142TS040_3	T0142	2.19	9.6229	9.4313	280	282	100.714285714286
1YJH_A	T0142TS040_4	T0142	2.45	10.2832	10.0495	280	281	100.357142857143
1YJH_A	T0142TS040_5	T0142	2.65	10.0080	9.7919	280	281	100.357142857143
1YJH_A	T0142TS041_1	T0142	2.01	10.1731	9.9465	280	282	100.714285714286
1YJH_A	T0142TS045_1	T0142	2.21	9.8980	9.6889	280	282	100.714285714286
1YJH_A	T0142TS045_2	T0142	2.31	9.7391	9.5401	280	278	99.2857142857143
1YJH_A	T0142TS045_3	T0142	1.90	10.1669	9.9407	280	275	98.2142857142857
1YJH_A	T0142TS045_4	T0142	2.32	8.7424	8.6070	280	282	100.714285714286
1YJH_A	T0142TS045_5	T0142	2.59	7.4768	7.4222	280	282	100.714285714286
1YJH_A	T0142TS046_1	T0142	2.16	10.3932	10.1526	280	281	100.357142857143
1YJH_A	T0142TS046_2	T0142	2.90	6.1274	6.1595	280	271	96.7857142857143
1YJH_A	T0142TS046_3	T0142	3.06	6.6514	6.6498	280	280	100
1YJH_A	T0142TS046_4	T0142	2.92	5.8597	5.9091	280	273	97.5
1YJH_A	T0142TS046_5	T0142	2.72	-1.0273	0.1980	280	270	96.4285714285714
1YJH_A	T0142TS047_1	T0142	1.84	10.1181	9.8950	280	282	100.714285714286
1YJH_A	T0142TS050_1	T0142	3.00	0.3234	0.9568	280	282	100.714285714286
1YJH_A	T0142TS050_2	T0142	2.48	-1.3824	0.0957	280	282	100.714285714286
1YJH_A	T0142TS050_3	T0142	2.83	-1.6025	0.0542	280	282	100.714285714286
1YJH_A	T0142TS050_4	T0142	2.73	-1.2173	0.1376	280	282	100.714285714286
1YJH_A	T0142TS050_5	T0142	3.01	-0.5570	0.4021	280	282	100.714285714286
1YJH_A	T0142TS052_1	T0142	3.19	-0.1718	0.6212	280	282	100.714285714286
1YJH_A	T0142TS052_2	T0142	3.26	0.8187	1.3364	280	282	100.714285714286
1YJH_A	T0142TS052_3	T0142	2.84	-1.3824	0.0957	280	282	100.714285714286
1YJH_A	T0142TS052_4	T0142	2.88	0.1033	0.8012	280	282	100.714285714286
1YJH_A	T0142TS052_5	T0142	3.16	0.2134	0.8778	280	282	100.714285714286
1YJH_A	T0142TS053_1	T0142	2.31	7.8620	7.7828	280	282	100.714285714286
1YJH_A	T0142TS053_2	T0142	1.76	7.7392	7.6678	280	200	71.4285714285714
1YJH_A	T0142TS065_1	T0142	1.81	10.3413	10.1039	280	268	95.7142857142857
1YJH_A	T0142TS065_2_1	T0142	2.81	3.6299	3.8310	280	124	44.2857142857143
1YJH_A	T0142TS065_2_2	T0142	2.17	2.6183	2.9010	280	42	15
1YJH_A	T0142TS065_2_3	T0142	2.02	-1.0327	0.1961	280	87	31.0714285714286
1YJH_A	T0142TS065_2_4	T0142	0.64	0.1353	0.8232	280	10	3.57142857142857
1YJH_A	T0142TS065_3_1	T0142	2.81	3.6299	3.8310	280	124	44.2857142857143
1YJH_A	T0142TS065_3_2	T0142	2.17	2.6183	2.9010	280	42	15
1YJH_A	T0142TS065_3_3	T0142	2.02	-1.0327	0.1961	280	87	31.0714285714286
1YJH_A	T0142TS065_3_4	T0142	2.26	-7.5879	-0.0000	280	4	1.42857142857143
1YJH_A	T0142TS065_4_1	T0142	2.81	3.6299	3.8310	280	124	44.2857142857143
1YJH_A	T0142TS065_4_2	T0142	2.17	2.6183	2.9010	280	42	15
1YJH_A	T0142TS065_4_3	T0142	2.02	-1.0327	0.1961	280	87	31.0714285714286
1YJH_A	T0142TS065_5_1	T0142	2.81	3.6299	3.8310	280	124	44.2857142857143
1YJH_A	T0142TS065_5_2	T0142	2.17	2.6183	2.9010	280	42	15
1YJH_A	T0142TS065_5_3	T0142	2.37	-0.0733	0.6836	280	21	7.5
1YJH_A	T0142TS065_5_4	T0142	nan	-5.0834	-0.0000	280	23	8.21428571428571
1YJH_A	T0142TS065_5_5	T0142	1.86	-1.2710	0.1229	280	14	5
1YJH_A	T0142TS067_1	T0142	1.92	10.2832	10.0495	280	282	100.714285714286
1YJH_A	T0142TS070_1	T0142	1.93	10.0473	9.8287	280	277	98.9285714285714
1YJH_A	T0142TS070_2	T0142	3.01	5.6200	5.6851	280	252	90
1YJH_A	T0142TS070_3	T0142	2.78	6.4800	6.4893	280	263	93.9285714285714
1YJH_A	T0142TS070_4	T0142	2.97	6.6368	6.6361	280	240	85.7142857142857
1YJH_A	T0142TS070_5	T0142	2.34	-1.4964	0.0722	280	153	54.6428571428571
1YJH_A	T0142TS071_1	T0142	2.09	9.9439	9.7318	280	275	98.2142857142857
1YJH_A	T0142TS071_2	T0142	2.79	5.9897	6.0307	280	254	90.7142857142857
1YJH_A	T0142TS071_3	T0142	2.98	6.7012	6.6963	280	261	93.2142857142857
1YJH_A	T0142TS071_4	T0142	2.92	6.4418	6.4536	280	250	89.2857142857143
1YJH_A	T0142TS071_5	T0142	2.90	-0.8386	0.2708	280	157	56.0714285714286
1YJH_A	T0142TS078_1	T0142	2.02	9.2146	9.0491	280	219	78.2142857142857
1YJH_A	T0142TS080_1	T0142	2.29	10.1731	9.9465	280	282	100.714285714286
1YJH_A	T0142TS080_2	T0142	2.03	10.1731	9.9465	280	282	100.714285714286
1YJH_A	T0142TS080_3	T0142	2.30	10.2282	9.9980	280	282	100.714285714286
1YJH_A	T0142TS080_4	T0142	2.85	6.3213	6.3409	280	282	100.714285714286
1YJH_A	T0142TS080_5	T0142	2.06	10.2282	9.9980	280	282	100.714285714286
1YJH_A	T0142TS084_1	T0142	3.19	4.1914	4.3522	280	279	99.6428571428571
1YJH_A	T0142TS084_2	T0142	3.27	4.3569	4.5062	280	279	99.6428571428571
1YJH_A	T0142TS086_1	T0142	1.81	10.3413	10.1039	280	268	95.7142857142857
1YJH_A	T0142TS086_2_1	T0142	2.43	1.0151	1.4959	280	125	44.6428571428571
1YJH_A	T0142TS086_2_2	T0142	2.01	8.7051	8.5720	280	143	51.0714285714286
1YJH_A	T0142TS086_3_1	T0142	2.43	1.0151	1.4959	280	125	44.6428571428571
1YJH_A	T0142TS086_3_2	T0142	2.01	8.7051	8.5720	280	143	51.0714285714286
1YJH_A	T0142TS086_3_3	T0142	0.00	-8.8932	-0.0000	280	2	0.714285714285714
1YJH_A	T0142TS086_4_1	T0142	2.74	3.8731	4.0564	280	107	38.2142857142857
1YJH_A	T0142TS086_4_2	T0142	2.22	7.5727	7.5120	280	166	59.2857142857143
1YJH_A	T0142TS086_4_3	T0142	0.00	-8.8932	-0.0000	280	2	0.714285714285714
1YJH_A	T0142TS086_5_1	T0142	1.81	10.3413	10.1039	280	268	95.7142857142857
1YJH_A	T0142TS086_5_2	T0142	0.00	-8.8932	-0.0000	280	2	0.714285714285714
1YJH_A	T0142TS093_1	T0142	2.08	10.1731	9.9465	280	282	100.714285714286
1YJH_A	T0142TS093_2	T0142	1.88	10.2832	10.0495	280	282	100.714285714286
1YJH_A	T0142TS096_1	T0142	1.91	10.2282	9.9980	280	282	100.714285714286
1YJH_A	T0142TS098_1	T0142	2.12	10.1607	9.9348	280	212	75.7142857142857
1YJH_A	T0142TS099_1	T0142	1.86	10.6402	10.3838	280	261	93.2142857142857
1YJH_A	T0142TS100_1	T0142	1.98	10.2832	10.0495	280	281	100.357142857143
1YJH_A	T0142TS100_2	T0142	1.94	10.3932	10.1526	280	281	100.357142857143
1YJH_A	T0142TS100_3	T0142	1.96	10.3932	10.1526	280	281	100.357142857143
1YJH_A	T0142TS100_4	T0142	3.11	6.1837	6.2122	280	271	96.7857142857143
1YJH_A	T0142TS100_5	T0142	3.22	5.4511	5.5272	280	271	96.7857142857143
1YJH_A	T0142TS105_1	T0142	2.26	9.9206	9.7100	280	260	92.8571428571429
1YJH_A	T0142TS108_1	T0142	3.00	0.8737	1.3807	280	282	100.714285714286
1YJH_A	T0142TS110_1	T0142	1.83	10.0946	9.8729	280	279	99.6428571428571
1YJH_A	T0142TS112_1	T0142	2.42	10.1582	9.9325	280	277	98.9285714285714
1YJH_A	T0142TS112_2	T0142	2.74	9.9918	9.7767	280	277	98.9285714285714
1YJH_A	T0142TS112_3	T0142	1.96	10.3246	10.0883	280	277	98.9285714285714
1YJH_A	T0142TS112_4	T0142	2.39	9.9918	9.7767	280	277	98.9285714285714
1YJH_A	T0142TS112_5	T0142	2.19	10.0473	9.8287	280	277	98.9285714285714
1YJH_A	T0142TS131_1	T0142	2.37	9.7879	9.5858	280	282	100.714285714286
1YJH_A	T0142TS131_1u	T0142	1.74	10.0615	9.8420	280	234	83.5714285714286
1YJH_A	T0142TS132_1	T0142	3.02	0.3785	0.9971	280	282	100.714285714286
1YJH_A	T0142TS135_1	T0142	3.03	6.1312	6.1631	280	243	86.7857142857143
1YJH_A	T0142TS135_2	T0142	2.01	0.1762	0.8516	280	55	19.6428571428571
1YJH_A	T0142TS135_3	T0142	3.17	-0.7854	0.2936	280	202	72.1428571428571
1YJH_A	T0142TS135_4	T0142	2.75	-1.2032	0.1417	280	273	97.5
1YJH_A	T0142TS135_5	T0142	2.36	-1.0595	0.1869	280	70	25
1YJH_A	T0142TS138_1	T0142	2.31	7.8620	7.7828	280	282	100.714285714286
1YJH_A	T0142TS138_2	T0142	1.76	7.7392	7.6678	280	200	71.4285714285714
1YJH_A	T0142TS139_1	T0142	3.19	-0.1718	0.6212	280	282	100.714285714286
1YJH_A	T0142TS139_2	T0142	3.26	0.8187	1.3364	280	282	100.714285714286
1YJH_A	T0142TS139_3	T0142	2.84	-1.3824	0.0957	280	282	100.714285714286
1YJH_A	T0142TS139_4	T0142	2.88	0.1033	0.8012	280	282	100.714285714286
1YJH_A	T0142TS139_5	T0142	3.16	0.2134	0.8778	280	282	100.714285714286
1YJH_A	T0142TS153_1	T0142	1.87	9.9530	9.7404	280	282	100.714285714286
1YJH_A	T0142TS168_1	T0142	1.87	10.0080	9.7919	280	281	100.357142857143
1YJH_A	T0142TS168_2	T0142	2.04	9.5284	9.3429	280	274	97.8571428571429
1YJH_A	T0142TS168_3	T0142	1.96	10.1731	9.9465	280	281	100.357142857143
1YJH_A	T0142TS168_4	T0142	2.00	10.1903	9.9626	280	276	98.5714285714286
1YJH_A	T0142TS168_5	T0142	1.90	9.7209	9.5230	280	275	98.2142857142857
1YJH_A	T0142TS169_1	T0142	2.06	10.0080	9.7919	280	281	100.357142857143
1YJH_A	T0142TS169_2	T0142	1.92	10.0080	9.7919	280	281	100.357142857143
1YJH_A	T0142TS169_3	T0142	2.04	10.2282	9.9980	280	281	100.357142857143
1YJH_A	T0142TS169_4	T0142	1.97	10.1731	9.9465	280	281	100.357142857143
1YJH_A	T0142TS169_5	T0142	2.26	9.9530	9.7404	280	281	100.357142857143
1YJH_A	T0142TS170_1	T0142	1.95	10.0631	9.8434	280	282	100.714285714286
1YJH_A	T0142TS180_1	T0142	1.99	10.1731	9.9465	280	282	100.714285714286
1YJH_A	T0142TS183_1	T0142	1.97	10.2511	10.0195	280	269	96.0714285714286
1YJH_A	T0142TS189_1	T0142	1.90	10.2041	9.9755	280	267	95.3571428571429
1YJH_A	T0142TS189_2	T0142	2.77	5.8689	5.9178	280	221	78.9285714285714
1YJH_A	T0142TS189_3	T0142	2.90	7.0602	7.0323	280	256	91.4285714285714
1YJH_A	T0142TS194_1	T0142	1.92	10.1378	9.9134	280	269	96.0714285714286
1YJH_A	T0142TS194_2	T0142	2.95	6.4116	6.4253	280	261	93.2142857142857
1YJH_A	T0142TS194_3	T0142	2.82	6.8548	6.8400	280	232	82.8571428571429
1YJH_A	T0142TS194_4	T0142	3.03	-0.5829	0.3890	280	126	45
1YJH_A	T0142TS194_5	T0142	2.22	-1.1348	0.1622	280	57	20.3571428571429
1YJH_A	T0142TS195_1	T0142	2.01	10.1523	9.9270	280	272	97.1428571428571
1YJH_A	T0142TS195_2_1	T0142	2.21	7.0292	7.0032	280	148	52.8571428571429
1YJH_A	T0142TS195_2_2	T0142	1.29	8.0450	7.9540	280	114	40.7142857142857
1YJH_A	T0142TS195_3	T0142	nan	-3.2889	0.0000	280	154	55
1YJH_A	T0142TS195_4	T0142	2.70	-1.1208	0.1667	280	147	52.5
1YJH_A	T0142TS195_5	T0142	nan	-3.2938	0.0000	280	153	54.6428571428571
1YJH_A	T0142TS196_1	T0142	2.05	10.2552	10.0233	280	274	97.8571428571429
1YJH_A	T0142TS196_2	T0142	2.57	-2.4905	0.0012	280	47	16.7857142857143
1YJH_A	T0142TS196_3	T0142	nan	-4.7476	-0.0000	280	31	11.0714285714286
1YJH_A	T0142TS196_4	T0142	2.96	0.6100	1.1721	280	39	13.9285714285714
1YJH_A	T0142TS196_5	T0142	2.53	-0.2774	0.5570	280	30	10.7142857142857
1YJH_A	T0142TS202_1	T0142	2.36	10.3932	10.1526	280	282	100.714285714286
1YJH_A	T0142TS202_2	T0142	2.25	10.5583	10.3071	280	282	100.714285714286
1YJH_A	T0142TS202_3	T0142	2.87	5.7160	5.7748	280	282	100.714285714286
1YJH_A	T0142TS202_4	T0142	2.24	10.6684	10.4102	280	282	100.714285714286
1YJH_A	T0142TS202_5	T0142	2.16	10.5583	10.3071	280	282	100.714285714286
1YJH_A	T0142TS207_1	T0142	1.86	10.1378	9.9134	280	269	96.0714285714286
1YJH_A	T0142TS207_2	T0142	2.78	6.7167	6.7108	280	258	92.1428571428571
1YJH_A	T0142TS207_3	T0142	2.85	6.6048	6.6061	280	225	80.3571428571429
1YJH_A	T0142TS207_4	T0142	3.09	-1.4160	0.0883	280	177	63.2142857142857
1YJH_A	T0142TS207_5	T0142	2.44	0.9982	1.4820	280	26	9.28571428571429
1YJH_A	T0142TS208_1	T0142	1.92	10.1378	9.9134	280	269	96.0714285714286
1YJH_A	T0142TS208_2	T0142	3.04	6.7923	6.7816	280	248	88.5714285714286
1YJH_A	T0142TS208_3	T0142	2.70	6.2749	6.2974	280	195	69.6428571428571
1YJH_A	T0142TS208_4	T0142	3.03	-0.5829	0.3890	280	126	45
1YJH_A	T0142TS208_5	T0142	2.22	-1.1348	0.1622	280	57	20.3571428571429
1YJH_A	T0142TS209_1	T0142	1.79	9.9938	9.7786	280	263	93.9285714285714
1YJH_A	T0142TS209_2	T0142	2.95	6.4116	6.4253	280	261	93.2142857142857
1YJH_A	T0142TS209_3	T0142	2.82	6.8548	6.8400	280	232	82.8571428571429
1YJH_A	T0142TS209_4	T0142	2.63	0.2369	0.8945	280	88	31.4285714285714
1YJH_A	T0142TS209_5	T0142	2.20	0.1463	0.8308	280	47	16.7857142857143
1YJH_A	T0142TS210_1	T0142	1.90	10.4483	10.2041	280	282	100.714285714286
1YJH_A	T0142TS210_2	T0142	3.08	5.2208	5.3120	280	282	100.714285714286
1YJH_A	T0142TS210_3	T0142	1.90	10.4483	10.2041	280	282	100.714285714286
1YJH_A	T0142TS210_4	T0142	2.85	5.3858	5.4662	280	282	100.714285714286
1YJH_A	T0142TS214_1	T0142	2.62	-1.3680	0.0990	280	271	96.7857142857143
1YJH_A	T0142TS221_1	T0142	1.84	10.2227	9.9929	280	275	98.2142857142857
1YJH_A	T0142TS221_2	T0142	2.92	6.7591	6.7505	280	261	93.2142857142857
1YJH_A	T0142TS221_3	T0142	2.44	4.5988	4.7316	280	163	58.2142857142857
1YJH_A	T0142TS221_4	T0142	3.06	5.9344	5.9790	280	221	78.9285714285714
1YJH_A	T0142TS221_5	T0142	3.00	0.1067	0.8035	280	204	72.8571428571429
1YJH_A	T0142TS222_1	T0142	2.32	8.7424	8.6070	280	282	100.714285714286
1YJH_A	T0142TS222_2	T0142	2.59	7.4768	7.4222	280	282	100.714285714286
1YJH_A	T0142TS223_1	T0142	2.38	8.0271	7.9373	280	282	100.714285714286
1YJH_A	T0142TS224_1	T0142	2.78	8.0821	7.9888	280	282	100.714285714286
1YJH_A	T0142TS226_1	T0142	1.97	10.1112	9.8885	280	275	98.2142857142857
1YJH_A	T0142TS226_2	T0142	2.86	6.6148	6.6155	280	255	91.0714285714286
1YJH_A	T0142TS226_3	T0142	3.05	5.8715	5.9202	280	254	90.7142857142857
1YJH_A	T0142TS226_4	T0142	2.62	6.3714	6.3877	280	248	88.5714285714286
1YJH_A	T0142TS226_5	T0142	2.80	6.3545	6.3719	280	239	85.3571428571429
1YJH_A	T0142TS227_1	T0142	1.98	9.9198	9.7093	280	274	97.8571428571429
1YJH_A	T0142TS228_1	T0142	3.26	0.4335	1.0379	280	282	100.714285714286
1YJH_A	T0142TS228_2	T0142	2.42	10.1181	9.8950	280	282	100.714285714286
1YJH_A	T0142TS229_1	T0142	2.00	10.1112	9.8885	280	275	98.2142857142857
1YJH_A	T0142TS229_2	T0142	3.01	5.7389	5.7962	280	252	90
1YJH_A	T0142TS229_3	T0142	2.77	6.1550	6.1853	280	247	88.2142857142857
1YJH_A	T0142TS229_4	T0142	2.94	5.9344	5.9790	280	221	78.9285714285714
1YJH_A	T0142TS229_5	T0142	2.76	0.7727	1.2998	280	150	53.5714285714286
1YJH_A	T0142TS231_1	T0142	3.09	1.8803	2.2377	280	187	66.7857142857143
1YJH_A	T0142TS231_2	T0142	2.80	0.6762	1.2236	280	163	58.2142857142857
1YJH_A	T0142TS231_3	T0142	2.93	-0.6205	0.3702	280	173	61.7857142857143
1YJH_A	T0142TS231_4	T0142	2.79	0.2370	0.8946	280	205	73.2142857142857
1YJH_A	T0142TS231_5	T0142	2.90	0.1063	0.8033	280	187	66.7857142857143
1YJH_A	T0142TS233_1	T0142	2.96	6.3644	6.3812	280	222	79.2857142857143
1YJH_A	T0142TS233_2	T0142	2.71	6.2592	6.2828	280	207	73.9285714285714
1YJH_A	T0142TS233_3	T0142	2.99	5.6499	5.7130	280	187	66.7857142857143
1YJH_A	T0142TS233_4	T0142	2.87	0.2354	0.8934	280	222	79.2857142857143
1YJH_A	T0142TS233_5	T0142	2.79	0.0497	0.7648	280	185	66.0714285714286
1YJH_A	T0142TS234_1	T0142	1.97	10.2282	9.9980	280	282	100.714285714286
1YJH_A	T0142TS246_1	T0142	2.05	10.1181	9.8950	280	282	100.714285714286
1YJH_A	T0142TS262_1	T0142	2.99	1.6648	2.0484	280	172	61.4285714285714
1YJH_A	T0142TS264_1	T0142	2.04	10.5033	10.2556	280	282	100.714285714286
1YJH_A	T0142TS265_1	T0142	2.22	10.0631	9.8434	280	282	100.714285714286
1YJH_A	T0142TS267_1	T0142	3.11	4.2303	4.3884	280	282	100.714285714286
1YJH_A	T0142TS267_2	T0142	3.19	4.0102	4.1838	280	282	100.714285714286
1YJH_A	T0142TS267_3	T0142	3.31	2.7996	3.0664	280	282	100.714285714286
1YJH_A	T0142TS267_4	T0142	3.16	3.6250	3.8264	280	282	100.714285714286
1YJH_A	T0142TS267_5	T0142	2.99	3.9001	4.0816	280	282	100.714285714286
1YJH_A	T0142TS270_1	T0142	2.24	9.7329	9.5343	280	282	100.714285714286
1YJH_A	T0142TS282_1	T0142	3.12	-1.1731	0.1505	280	193	68.9285714285714
1YJH_A	T0142TS282_2	T0142	3.15	0.1904	0.8616	280	237	84.6428571428571
1YJH_A	T0142TS283_1	T0142	2.77	-0.8069	0.2842	280	192	68.5714285714286
1YJH_A	T0142TS286_1	T0142	1.84	10.2227	9.9929	280	275	98.2142857142857
1YJH_A	T0142TS288_1	T0142	1.95	10.2227	9.9929	280	275	98.2142857142857
1YJH_A	T0142TS290_1	T0142	1.80	10.0484	9.8297	280	270	96.4285714285714
1YJH_A	T0142TS290_2	T0142	2.83	6.1922	6.2201	280	243	86.7857142857143
1YJH_A	T0142TS290_3	T0142	2.93	6.2498	6.2740	280	253	90.3571428571429
1YJH_A	T0142TS290_4	T0142	2.93	5.8333	5.8845	280	235	83.9285714285714
1YJH_A	T0142TS290_5	T0142	2.72	-0.0363	0.7076	280	214	76.4285714285714
1YJH_A	T0142TS291_1	T0142	2.79	6.7498	6.7418	280	245	87.5
1YJH_A	T0142TS291_2	T0142	3.03	5.8179	5.8700	280	228	81.4285714285714
1YJH_A	T0142TS291_3	T0142	2.97	5.6585	5.7211	280	219	78.2142857142857
1YJH_A	T0142TS291_4	T0142	2.38	-0.3852	0.4946	280	194	69.2857142857143
1YJH_A	T0142TS291_5	T0142	3.04	-1.3270	0.1087	280	221	78.9285714285714
1YJH_A	T0142TS300_1	T0142	2.53	-1.0194	0.2008	280	267	95.3571428571429
1YJH_A	T0142TS300_2	T0142	3.00	-0.4104	0.4805	280	258	92.1428571428571
1YJH_A	T0142TS300_3	T0142	2.95	-1.2705	0.1231	280	279	99.6428571428571
1YJH_A	T0142TS300_4	T0142	2.75	-1.5475	0.0631	280	282	100.714285714286
1YJH_A	T0142TS300_5	T0142	2.55	-1.1623	0.1538	280	281	100.357142857143
1YJH_A	T0142TS301_1	T0142	2.11	10.2832	10.0495	280	282	100.714285714286
1YJH_A	T0142TS309_1	T0142	1.86	10.0902	9.8688	280	268	95.7142857142857
1YJH_A	T0142TS309_2	T0142	2.94	5.7615	5.8173	280	251	89.6428571428571
1YJH_A	T0142TS309_3	T0142	2.82	6.3077	6.3282	280	258	92.1428571428571
1YJH_A	T0142TS309_4	T0142	2.99	6.5035	6.5114	280	224	80
1YJH_A	T0142TS309_5	T0142	2.90	0.0762	0.7827	280	108	38.5714285714286
1YJH_A	T0142TS329_1	T0142	2.30	10.3382	10.1010	280	281	100.357142857143
1YJH_A	T0142TS334_1	T0142	1.92	10.4483	10.2041	280	282	100.714285714286
1YJH_A	T0142TS344_1	T0142	2.02	9.2146	9.0491	280	219	78.2142857142857
1YJH_A	T0142TS347_1	T0142	1.98	10.2832	10.0495	280	282	100.714285714286
1YJH_A	T0142TS351_1	T0142	2.25	10.2832	10.0495	280	282	100.714285714286
1YJH_A	T0142TS359_1	T0142	2.34	10.2922	10.0580	280	278	99.2857142857143
1YJH_A	T0142TS362_1	T0142	2.26	3.2864	3.5135	280	46	16.4285714285714
1YJH_A	T0142TS362_2	T0142	1.73	-0.4903	0.4370	280	29	10.3571428571429
1YJH_A	T0142TS362_3	T0142	2.57	4.1901	4.3511	280	125	44.6428571428571
1YJH_A	T0142TS362_4	T0142	2.26	0.4161	1.0250	280	42	15
1YJH_A	T0142TS362_5	T0142	2.82	-0.8244	0.2768	280	120	42.8571428571429
1YJH_A	T0142TS368_1	T0142	1.99	10.3382	10.1010	280	282	100.714285714286
1YJH_A	T0142TS373_1	T0142	3.09	5.0557	5.1579	280	282	100.714285714286
1YJH_A	T0142TS373_2	T0142	2.39	9.8430	9.6374	280	282	100.714285714286
1YJH_A	T0142TS373_3	T0142	2.10	10.2282	9.9980	280	282	100.714285714286
1YJH_A	T0142TS373_4	T0142	2.14	9.8980	9.6889	280	282	100.714285714286
1YJH_A	T0142TS377_1	T0142	2.28	10.1181	9.8950	280	282	100.714285714286
1YJH_A	T0142TS377_2	T0142	3.03	0.7636	1.2926	280	282	100.714285714286
1YJH_A	T0142TS377_3	T0142	2.86	-1.1527	0.1567	280	251	89.6428571428571
1YJH_A	T0142TS377_4	T0142	3.06	0.4885	1.0792	280	282	100.714285714286
1YJH_A	T0142TS377_5	T0142	3.14	-1.5475	0.0631	280	282	100.714285714286
1YJH_A	T0142TS378_1	T0142	2.98	6.7257	6.7192	280	260	92.8571428571429
1YJH_A	T0142TS378_2	T0142	2.74	6.0955	6.1297	280	252	90
1YJH_A	T0142TS384_1	T0142	2.53	9.0176	8.8646	280	282	100.714285714286
1YJH_A	T0142TS417_1	T0142	1.78	10.4483	10.2041	280	282	100.714285714286
1YJH_A	T0142TS417_2	T0142	1.79	10.5583	10.3071	280	282	100.714285714286
1YJH_A	T0142TS419_1	T0142	2.71	7.0917	7.0617	280	282	100.714285714286
1YJH_A	T0142TS419_2	T0142	2.52	6.9266	6.9072	280	282	100.714285714286
1YJH_A	T0142TS423_1	T0142	2.19	9.4072	9.2294	280	278	99.2857142857143
1YJH_A	T0142TS425_1	T0142	1.96	10.1731	9.9465	280	282	100.714285714286
1YJH_A	T0142TS427_1	T0142	2.12	10.3932	10.1526	280	282	100.714285714286
1YJH_A	T0142TS427_2	T0142	2.61	8.6324	8.5040	280	282	100.714285714286
1YJH_A	T0142TS437_1	T0142	3.19	-0.7222	0.3219	280	120	42.8571428571429
1YJH_A	T0142TS447_1	T0142	2.02	10.5033	10.2556	280	281	100.357142857143
1YJH_A	T0142TS450_1	T0142	1.90	10.3382	10.1010	280	282	100.714285714286
1YJH_A	T0142TS450_2u	T0142	1.86	10.5117	10.2635	280	268	95.7142857142857
1YJH_A	T0142TS450_3u	T0142	1.86	10.5117	10.2635	280	268	95.7142857142857
1YJH_A	T0142TS450_4	T0142	2.32	10.2832	10.0495	280	282	100.714285714286
1YJH_A	T0142TS453_1	T0142	1.89	10.4483	10.2041	280	282	100.714285714286
1YJH_A	T0142TS464_1	T0142	2.83	-1.1623	0.1538	280	282	100.714285714286
1YJH_A	T0142TS464_2	T0142	3.03	-0.8321	0.2735	280	282	100.714285714286
1YJH_A	T0142TS464_3	T0142	2.94	-0.6670	0.3477	280	282	100.714285714286
1YJH_A	T0142TS464_4	T0142	1.84	9.9530	9.7404	280	282	100.714285714286
1YJH_A	T0142TS464_5	T0142	1.96	10.2832	10.0495	280	282	100.714285714286
1YJH_A	T0142TS465_1	T0142	2.05	10.0080	9.7919	280	280	100
1YJH_A	T0142TS471_1	T0142	1.83	10.4483	10.2041	280	282	100.714285714286
1YJH_A	T0142TS475_1	T0142	1.98	10.1181	9.8950	280	281	100.357142857143
1YJH_A	T0142TS513_1	T0142	1.88	10.3932	10.1526	280	282	100.714285714286
1YJH_A	T0142TS516_1u	T0142	2.05	10.3932	10.1526	280	281	100.357142857143
1YJH_A	T0142TS517_1	T0142	2.13	10.3932	10.1526	280	282	100.714285714286
2IMQ_A	T0142	T0142	0.29	12.5393	12.1619	283	280	98.9399293286219
2IMQ_A	T0142AL025_1	T0142	1.86	10.1329	9.9089	283	264	93.2862190812721
2IMQ_A	T0142AL025_2	T0142	3.00	6.2738	6.2964	283	252	89.0459363957597
2IMQ_A	T0142AL025_3	T0142	2.56	-1.0619	0.1860	283	220	77.7385159010601
2IMQ_A	T0142AL032_1	T0142	1.81	10.0875	9.8663	283	274	96.8197879858657
2IMQ_A	T0142AL041_2	T0142	1.90	10.2319	10.0015	283	273	96.4664310954064
2IMQ_A	T0142AL041_3	T0142	2.02	10.1758	9.9490	283	273	96.4664310954064
2IMQ_A	T0142AL041_4	T0142	2.62	6.4464	6.4579	283	245	86.5724381625442
2IMQ_A	T0142AL041_5	T0142	3.00	5.9306	5.9754	283	254	89.7526501766784
2IMQ_A	T0142AL044_1	T0142	2.08	9.9390	9.7273	283	256	90.4593639575972
2IMQ_A	T0142AL056_1	T0142	1.94	10.1523	9.9270	283	272	96.113074204947
2IMQ_A	T0142AL090_1	T0142	1.94	10.2879	10.0540	283	273	96.4664310954064
2IMQ_A	T0142AL090_1u	T0142	1.93	10.1523	9.9270	283	272	96.113074204947
2IMQ_A	T0142AL144_1	T0142	1.92	10.1049	9.8826	283	270	95.4063604240283
2IMQ_A	T0142AL144_2	T0142	2.78	7.1213	7.0895	283	225	79.5053003533569
2IMQ_A	T0142AL144_3	T0142	2.91	5.8046	5.8576	283	211	74.5583038869258
2IMQ_A	T0142AL203_1	T0142	1.79	10.4202	10.1778	283	264	93.2862190812721
2IMQ_A	T0142AL242_1	T0142	2.01	10.1112	9.8885	283	275	97.1731448763251
2IMQ_A	T0142AL391_1	T0142	1.84	10.0811	9.8603	283	269	95.0530035335689
2IMQ_A	T0142AL397_1	T0142	2.41	9.7832	9.5814	283	245	86.5724381625442
2IMQ_A	T0142AL397_2	T0142	1.89	10.0961	9.8743	283	272	96.113074204947
2IMQ_A	T0142AL400_1_1	T0142	3.02	1.2950	1.7298	283	87	30.7420494699647
2IMQ_A	T0142AL400_1_2	T0142	2.35	-0.1842	0.6135	283	50	17.6678445229682
2IMQ_A	T0142AL400_1_3	T0142	0.76	-2.3820	0.0022	283	24	8.48056537102473
2IMQ_A	T0142AL470_1	T0142	1.85	10.1434	9.9186	283	274	96.8197879858657
2IMQ_A	T0142AL476_1	T0142	1.95	10.1140	9.8911	283	268	94.6996466431095
2IMQ_A	T0142AL524_1	T0142	1.85	10.1112	9.8885	283	275	97.1731448763251
2IMQ_A	T0142AL529_1	T0142	2.18	8.9616	8.8122	283	164	57.9505300353357
2IMQ_A	T0142AL537_1	T0142	1.94	9.9439	9.7318	283	275	97.1731448763251
2IMQ_A	T0142AL537_2	T0142	2.90	6.2728	6.2955	283	257	90.8127208480565
2IMQ_A	T0142AL537_3	T0142	2.65	6.5168	6.5238	283	247	87.2791519434629
2IMQ_A	T0142DR020_1	T0142	no_data	no_data	no_data	283	no_data	no_data
2IMQ_A	T0142DR068_1	T0142	no_data	no_data	no_data	283	no_data	no_data
2IMQ_A	T0142DR355_1	T0142	no_data	no_data	no_data	283	no_data	no_data
2IMQ_A	T0142DR355_2	T0142	no_data	no_data	no_data	283	no_data	no_data
2IMQ_A	T0142DR355_4	T0142	no_data	no_data	no_data	283	no_data	no_data
2IMQ_A	T0142DR454_1	T0142	no_data	no_data	no_data	283	no_data	no_data
2IMQ_A	T0142DR454_2	T0142	no_data	no_data	no_data	283	no_data	no_data
2IMQ_A	T0142DR454_3	T0142	no_data	no_data	no_data	283	no_data	no_data
2IMQ_A	T0142RR020_1	T0142	no_data	no_data	no_data	283	no_data	no_data
2IMQ_A	T0142RR022_1	T0142	no_data	no_data	no_data	283	no_data	no_data
2IMQ_A	T0142RR397_1	T0142	no_data	no_data	no_data	283	no_data	no_data
2IMQ_A	T0142SS001_1	T0142	no_data	no_data	no_data	283	no_data	no_data
2IMQ_A	T0142SS007_1	T0142	no_data	no_data	no_data	283	no_data	no_data
2IMQ_A	T0142SS020_1	T0142	no_data	no_data	no_data	283	no_data	no_data
2IMQ_A	T0142SS023_1	T0142	no_data	no_data	no_data	283	no_data	no_data
2IMQ_A	T0142SS032_1	T0142	no_data	no_data	no_data	283	no_data	no_data
2IMQ_A	T0142SS041_1	T0142	no_data	no_data	no_data	283	no_data	no_data
2IMQ_A	T0142SS044_1	T0142	no_data	no_data	no_data	283	no_data	no_data
2IMQ_A	T0142SS054_1	T0142	no_data	no_data	no_data	283	no_data	no_data
2IMQ_A	T0142SS054_2	T0142	no_data	no_data	no_data	283	no_data	no_data
2IMQ_A	T0142SS054_3	T0142	no_data	no_data	no_data	283	no_data	no_data
2IMQ_A	T0142SS055_1	T0142	no_data	no_data	no_data	283	no_data	no_data
2IMQ_A	T0142SS056_1	T0142	no_data	no_data	no_data	283	no_data	no_data
2IMQ_A	T0142SS068_1	T0142	no_data	no_data	no_data	283	no_data	no_data
2IMQ_A	T0142SS069_1	T0142	no_data	no_data	no_data	283	no_data	no_data
2IMQ_A	T0142SS072_1	T0142	no_data	no_data	no_data	283	no_data	no_data
2IMQ_A	T0142SS100_1	T0142	no_data	no_data	no_data	283	no_data	no_data
2IMQ_A	T0142SS100_2	T0142	no_data	no_data	no_data	283	no_data	no_data
2IMQ_A	T0142SS100_3	T0142	no_data	no_data	no_data	283	no_data	no_data
2IMQ_A	T0142SS100_4	T0142	no_data	no_data	no_data	283	no_data	no_data
2IMQ_A	T0142SS108_1	T0142	no_data	no_data	no_data	283	no_data	no_data
2IMQ_A	T0142SS137_1	T0142	no_data	no_data	no_data	283	no_data	no_data
2IMQ_A	T0142SS254_1	T0142	no_data	no_data	no_data	283	no_data	no_data
2IMQ_A	T0142SS266_1	T0142	no_data	no_data	no_data	283	no_data	no_data
2IMQ_A	T0142SS270_1	T0142	no_data	no_data	no_data	283	no_data	no_data
2IMQ_A	T0142SS273_1	T0142	no_data	no_data	no_data	283	no_data	no_data
2IMQ_A	T0142SS356_1	T0142	no_data	no_data	no_data	283	no_data	no_data
2IMQ_A	T0142SS357_1	T0142	no_data	no_data	no_data	283	no_data	no_data
2IMQ_A	T0142SS389_1	T0142	no_data	no_data	no_data	283	no_data	no_data
2IMQ_A	T0142SS393_1	T0142	no_data	no_data	no_data	283	no_data	no_data
2IMQ_A	T0142SS393_2	T0142	no_data	no_data	no_data	283	no_data	no_data
2IMQ_A	T0142SS396_1	T0142	no_data	no_data	no_data	283	no_data	no_data
2IMQ_A	T0142SS396_2	T0142	no_data	no_data	no_data	283	no_data	no_data
2IMQ_A	T0142SS404_1	T0142	no_data	no_data	no_data	283	no_data	no_data
2IMQ_A	T0142SS420_1	T0142	no_data	no_data	no_data	283	no_data	no_data
2IMQ_A	T0142SS442_1	T0142	no_data	no_data	no_data	283	no_data	no_data
2IMQ_A	T0142SS449_1	T0142	no_data	no_data	no_data	283	no_data	no_data
2IMQ_A	T0142SS463_1	T0142	no_data	no_data	no_data	283	no_data	no_data
2IMQ_A	T0142SS474_1	T0142	no_data	no_data	no_data	283	no_data	no_data
2IMQ_A	T0142SS517_1	T0142	no_data	no_data	no_data	283	no_data	no_data
2IMQ_A	T0142SS531_1	T0142	no_data	no_data	no_data	283	no_data	no_data
2IMQ_A	T0142SS531_2	T0142	no_data	no_data	no_data	283	no_data	no_data
2IMQ_A	T0142SS531_3	T0142	no_data	no_data	no_data	283	no_data	no_data
2IMQ_A	T0142SS531_4	T0142	no_data	no_data	no_data	283	no_data	no_data
2IMQ_A	T0142SS531_5	T0142	no_data	no_data	no_data	283	no_data	no_data
2IMQ_A	T0142TS001_1	T0142	2.15	9.9530	9.7404	283	282	99.6466431095406
2IMQ_A	T0142TS002_1	T0142	2.32	10.5033	10.2556	283	282	99.6466431095406
2IMQ_A	T0142TS002_2	T0142	2.30	10.5583	10.3071	283	282	99.6466431095406
2IMQ_A	T0142TS002_3	T0142	2.35	9.9530	9.7404	283	282	99.6466431095406
2IMQ_A	T0142TS002_4	T0142	2.39	9.1276	8.9676	283	282	99.6466431095406
2IMQ_A	T0142TS002_5	T0142	2.32	10.1731	9.9465	283	282	99.6466431095406
2IMQ_A	T0142TS006_1	T0142	2.11	10.2282	9.9980	283	282	99.6466431095406
2IMQ_A	T0142TS007_1	T0142	1.92	10.0332	9.8155	283	267	94.3462897526502
2IMQ_A	T0142TS007_2	T0142	1.96	10.0902	9.8688	283	267	94.3462897526502
2IMQ_A	T0142TS007_3	T0142	2.94	1.0589	1.5321	283	78	27.5618374558304
2IMQ_A	T0142TS007_4	T0142	2.79	0.6387	1.1944	283	78	27.5618374558304
2IMQ_A	T0142TS007_5	T0142	2.76	0.4986	1.0869	283	78	27.5618374558304
2IMQ_A	T0142TS008_1	T0142	2.16	10.0080	9.7919	283	282	99.6466431095406
2IMQ_A	T0142TS008_2	T0142	2.25	9.5128	9.3282	283	282	99.6466431095406
2IMQ_A	T0142TS008_3	T0142	2.39	9.3477	9.1737	283	282	99.6466431095406
2IMQ_A	T0142TS008_4	T0142	2.81	8.4123	8.2979	283	282	99.6466431095406
2IMQ_A	T0142TS008_5u	T0142	1.84	9.8980	9.6889	283	282	99.6466431095406
2IMQ_A	T0142TS010_1	T0142	2.05	10.0631	9.8434	283	282	99.6466431095406
2IMQ_A	T0142TS010_2	T0142	2.09	10.3932	10.1526	283	282	99.6466431095406
2IMQ_A	T0142TS010_3	T0142	2.64	8.5774	8.4525	283	282	99.6466431095406
2IMQ_A	T0142TS010_4	T0142	2.33	10.3932	10.1526	283	282	99.6466431095406
2IMQ_A	T0142TS010_5	T0142	2.34	10.2832	10.0495	283	282	99.6466431095406
2IMQ_A	T0142TS012_1	T0142	1.98	10.3382	10.1010	283	282	99.6466431095406
2IMQ_A	T0142TS012_2	T0142	2.46	10.0631	9.8434	283	282	99.6466431095406
2IMQ_A	T0142TS012_3	T0142	2.14	10.1731	9.9465	283	282	99.6466431095406
2IMQ_A	T0142TS012_4	T0142	1.83	10.6133	10.3586	283	282	99.6466431095406
2IMQ_A	T0142TS012_5	T0142	2.19	10.0631	9.8434	283	282	99.6466431095406
2IMQ_A	T0142TS014_1	T0142	2.01	10.1112	9.8885	283	275	97.1731448763251
2IMQ_A	T0142TS014_2	T0142	2.94	6.4970	6.5052	283	255	90.1060070671378
2IMQ_A	T0142TS014_3	T0142	2.94	6.2309	6.2563	283	239	84.452296819788
2IMQ_A	T0142TS014_4	T0142	3.05	0.9665	1.4561	283	268	94.6996466431095
2IMQ_A	T0142TS014_5	T0142	2.15	-2.3820	0.0022	283	24	8.48056537102473
2IMQ_A	T0142TS016_1	T0142	2.44	9.9604	9.7473	283	278	98.2332155477032
2IMQ_A	T0142TS016_2	T0142	2.14	10.0157	9.7991	283	278	98.2332155477032
2IMQ_A	T0142TS016_3	T0142	2.13	10.1263	9.9026	283	278	98.2332155477032
2IMQ_A	T0142TS016_4	T0142	2.08	9.7944	9.5919	283	278	98.2332155477032
2IMQ_A	T0142TS016_5	T0142	3.08	8.7987	8.6597	283	278	98.2332155477032
2IMQ_A	T0142TS020_1	T0142	2.11	10.5033	10.2556	283	282	99.6466431095406
2IMQ_A	T0142TS021_1	T0142	2.88	-1.7125	0.0391	283	282	99.6466431095406
2IMQ_A	T0142TS024_1	T0142	2.54	10.1731	9.9465	283	282	99.6466431095406
2IMQ_A	T0142TS028_1	T0142	1.85	10.5033	10.2556	283	282	99.6466431095406
2IMQ_A	T0142TS028_2	T0142	2.01	10.5033	10.2556	283	282	99.6466431095406
2IMQ_A	T0142TS028_3	T0142	1.90	10.3382	10.1010	283	282	99.6466431095406
2IMQ_A	T0142TS028_4	T0142	1.93	10.5033	10.2556	283	282	99.6466431095406
2IMQ_A	T0142TS028_5	T0142	1.96	10.3382	10.1010	283	282	99.6466431095406
2IMQ_A	T0142TS029_1	T0142	2.13	10.5583	10.3071	283	282	99.6466431095406
2IMQ_A	T0142TS034_1	T0142	1.92	10.2282	9.9980	283	281	99.2932862190813
2IMQ_A	T0142TS035_1	T0142	1.72	10.5033	10.2556	283	281	99.2932862190813
2IMQ_A	T0142TS035_2	T0142	1.92	10.2282	9.9980	283	282	99.6466431095406
2IMQ_A	T0142TS035_3	T0142	2.45	10.1181	9.8950	283	282	99.6466431095406
2IMQ_A	T0142TS038_1	T0142	1.92	10.0332	9.8155	283	267	94.3462897526502
2IMQ_A	T0142TS038_2	T0142	2.97	5.9897	6.0307	283	254	89.7526501766784
2IMQ_A	T0142TS038_3	T0142	2.03	9.8324	9.6274	283	275	97.1731448763251
2IMQ_A	T0142TS039_1	T0142	1.89	10.1669	9.9407	283	275	97.1731448763251
2IMQ_A	T0142TS039_2	T0142	1.95	10.1378	9.9134	283	269	95.0530035335689
2IMQ_A	T0142TS039_3	T0142	2.08	10.1669	9.9407	283	275	97.1731448763251
2IMQ_A	T0142TS039_4	T0142	2.43	8.7424	8.6070	283	282	99.6466431095406
2IMQ_A	T0142TS039_5	T0142	2.91	7.4218	7.3707	283	282	99.6466431095406
2IMQ_A	T0142TS040_1	T0142	2.16	10.0631	9.8434	283	282	99.6466431095406
2IMQ_A	T0142TS040_2	T0142	2.20	10.1181	9.8950	283	282	99.6466431095406
2IMQ_A	T0142TS040_3	T0142	2.39	9.6779	9.4828	283	282	99.6466431095406
2IMQ_A	T0142TS040_4	T0142	2.42	10.2282	9.9980	283	281	99.2932862190813
2IMQ_A	T0142TS040_5	T0142	2.46	10.0631	9.8434	283	281	99.2932862190813
2IMQ_A	T0142TS041_1	T0142	2.00	10.2282	9.9980	283	282	99.6466431095406
2IMQ_A	T0142TS045_1	T0142	2.16	10.0631	9.8434	283	282	99.6466431095406
2IMQ_A	T0142TS045_2	T0142	2.26	9.7391	9.5401	283	278	98.2332155477032
2IMQ_A	T0142TS045_3	T0142	2.08	10.1669	9.9407	283	275	97.1731448763251
2IMQ_A	T0142TS045_4	T0142	2.43	8.7424	8.6070	283	282	99.6466431095406
2IMQ_A	T0142TS045_5	T0142	2.91	7.4218	7.3707	283	282	99.6466431095406
2IMQ_A	T0142TS046_1	T0142	1.92	10.2832	10.0495	283	281	99.2932862190813
2IMQ_A	T0142TS046_2	T0142	2.73	6.3528	6.3703	283	271	95.7597173144876
2IMQ_A	T0142TS046_3	T0142	3.02	6.5414	6.5468	283	280	98.9399293286219
2IMQ_A	T0142TS046_4	T0142	2.91	5.8597	5.9091	283	273	96.4664310954064
2IMQ_A	T0142TS046_5	T0142	2.93	0.3854	1.0022	283	270	95.4063604240283
2IMQ_A	T0142TS047_1	T0142	1.83	10.1731	9.9465	283	282	99.6466431095406
2IMQ_A	T0142TS050_1	T0142	3.00	0.4885	1.0792	283	282	99.6466431095406
2IMQ_A	T0142TS050_2	T0142	2.53	-1.3274	0.1086	283	282	99.6466431095406
2IMQ_A	T0142TS050_3	T0142	2.71	-1.4374	0.0838	283	282	99.6466431095406
2IMQ_A	T0142TS050_4	T0142	2.73	-1.2173	0.1376	283	282	99.6466431095406
2IMQ_A	T0142TS050_5	T0142	2.94	-0.4469	0.4604	283	282	99.6466431095406
2IMQ_A	T0142TS052_1	T0142	2.60	-0.2268	0.5874	283	282	99.6466431095406
2IMQ_A	T0142TS052_2	T0142	2.92	-0.1718	0.6212	283	282	99.6466431095406
2IMQ_A	T0142TS052_3	T0142	2.74	-1.2723	0.1226	283	282	99.6466431095406
2IMQ_A	T0142TS052_4	T0142	3.20	0.3785	0.9971	283	282	99.6466431095406
2IMQ_A	T0142TS052_5	T0142	3.08	0.3785	0.9971	283	282	99.6466431095406
2IMQ_A	T0142TS053_1	T0142	2.36	7.8070	7.7313	283	282	99.6466431095406
2IMQ_A	T0142TS053_2	T0142	1.88	7.6688	7.6019	283	200	70.6713780918728
2IMQ_A	T0142TS065_1	T0142	1.88	10.1708	9.9443	283	268	94.6996466431095
2IMQ_A	T0142TS065_2_1	T0142	2.73	2.1329	2.4626	283	124	43.8162544169611
2IMQ_A	T0142TS065_2_2	T0142	2.67	1.5172	1.9201	283	42	14.8409893992933
2IMQ_A	T0142TS065_2_3	T0142	2.73	0.5191	1.1024	283	87	30.7420494699647
2IMQ_A	T0142TS065_2_4	T0142	0.57	0.1353	0.8232	283	10	3.53356890459364
2IMQ_A	T0142TS065_3_1	T0142	2.73	2.1329	2.4626	283	124	43.8162544169611
2IMQ_A	T0142TS065_3_2	T0142	2.67	1.5172	1.9201	283	42	14.8409893992933
2IMQ_A	T0142TS065_3_3	T0142	2.73	0.5191	1.1024	283	87	30.7420494699647
2IMQ_A	T0142TS065_3_4	T0142	2.22	-7.5879	-0.0000	283	4	1.41342756183746
2IMQ_A	T0142TS065_4_1	T0142	2.73	2.1329	2.4626	283	124	43.8162544169611
2IMQ_A	T0142TS065_4_2	T0142	2.67	1.5172	1.9201	283	42	14.8409893992933
2IMQ_A	T0142TS065_4_3	T0142	2.73	0.5191	1.1024	283	87	30.7420494699647
2IMQ_A	T0142TS065_5_1	T0142	2.73	2.1329	2.4626	283	124	43.8162544169611
2IMQ_A	T0142TS065_5_2	T0142	2.67	1.5172	1.9201	283	42	14.8409893992933
2IMQ_A	T0142TS065_5_3	T0142	2.36	-0.0733	0.6836	283	21	7.42049469964664
2IMQ_A	T0142TS065_5_4	T0142	nan	-5.0834	-0.0000	283	23	8.12720848056537
2IMQ_A	T0142TS065_5_5	T0142	1.86	-1.2710	0.1229	283	14	4.9469964664311
2IMQ_A	T0142TS067_1	T0142	2.02	10.4483	10.2041	283	282	99.6466431095406
2IMQ_A	T0142TS070_1	T0142	2.06	10.0473	9.8287	283	277	97.8798586572438
2IMQ_A	T0142TS070_2	T0142	3.01	5.7389	5.7962	283	252	89.0459363957597
2IMQ_A	T0142TS070_3	T0142	2.67	6.5952	6.5971	283	263	92.9328621908127
2IMQ_A	T0142TS070_4	T0142	2.89	6.5137	6.5208	283	240	84.8056537102474
2IMQ_A	T0142TS070_5	T0142	2.53	-1.3252	0.1091	283	153	54.0636042402827
2IMQ_A	T0142TS071_1	T0142	2.03	9.8324	9.6274	283	275	97.1731448763251
2IMQ_A	T0142TS071_2	T0142	2.97	5.9897	6.0307	283	254	89.7526501766784
2IMQ_A	T0142TS071_3	T0142	2.84	6.6433	6.6421	283	261	92.226148409894
2IMQ_A	T0142TS071_4	T0142	2.84	6.5016	6.5095	283	250	88.339222614841
2IMQ_A	T0142TS071_5	T0142	2.71	-0.6706	0.3460	283	157	55.4770318021201
2IMQ_A	T0142TS078_1	T0142	2.00	9.1488	8.9874	283	219	77.3851590106007
2IMQ_A	T0142TS080_1	T0142	2.06	10.2832	10.0495	283	282	99.6466431095406
2IMQ_A	T0142TS080_2	T0142	2.02	10.1181	9.8950	283	282	99.6466431095406
2IMQ_A	T0142TS080_3	T0142	1.97	10.2832	10.0495	283	282	99.6466431095406
2IMQ_A	T0142TS080_4	T0142	2.83	5.9911	6.0321	283	282	99.6466431095406
2IMQ_A	T0142TS080_5	T0142	1.96	10.3382	10.1010	283	282	99.6466431095406
2IMQ_A	T0142TS084_1	T0142	3.22	4.2465	4.4035	283	279	98.5865724381625
2IMQ_A	T0142TS084_2	T0142	3.30	4.3569	4.5062	283	279	98.5865724381625
2IMQ_A	T0142TS086_1	T0142	1.88	10.1708	9.9443	283	268	94.6996466431095
2IMQ_A	T0142TS086_2_1	T0142	3.22	0.7174	1.2560	283	125	44.1696113074205
2IMQ_A	T0142TS086_2_2	T0142	2.01	8.7051	8.5720	283	143	50.530035335689
2IMQ_A	T0142TS086_3_1	T0142	3.22	0.7174	1.2560	283	125	44.1696113074205
2IMQ_A	T0142TS086_3_2	T0142	2.01	8.7051	8.5720	283	143	50.530035335689
2IMQ_A	T0142TS086_3_3	T0142	0.00	-8.8932	-0.0000	283	2	0.706713780918728
2IMQ_A	T0142TS086_4_1	T0142	2.76	3.7619	3.9533	283	107	37.8091872791519
2IMQ_A	T0142TS086_4_2	T0142	2.24	7.6534	7.5874	283	166	58.6572438162544
2IMQ_A	T0142TS086_4_3	T0142	0.00	-8.8932	-0.0000	283	2	0.706713780918728
2IMQ_A	T0142TS086_5_1	T0142	1.88	10.1708	9.9443	283	268	94.6996466431095
2IMQ_A	T0142TS086_5_2	T0142	0.00	-8.8932	-0.0000	283	2	0.706713780918728
2IMQ_A	T0142TS093_1	T0142	2.09	10.2282	9.9980	283	282	99.6466431095406
2IMQ_A	T0142TS093_2	T0142	1.81	10.2832	10.0495	283	282	99.6466431095406
2IMQ_A	T0142TS096_1	T0142	2.08	10.2282	9.9980	283	282	99.6466431095406
2IMQ_A	T0142TS098_1	T0142	1.73	10.1607	9.9348	283	212	74.9116607773852
2IMQ_A	T0142TS099_1	T0142	1.85	10.6402	10.3838	283	261	92.226148409894
2IMQ_A	T0142TS100_1	T0142	1.98	10.3382	10.1010	283	281	99.2932862190813
2IMQ_A	T0142TS100_2	T0142	2.28	10.3932	10.1526	283	281	99.2932862190813
2IMQ_A	T0142TS100_3	T0142	1.95	10.3932	10.1526	283	281	99.2932862190813
2IMQ_A	T0142TS100_4	T0142	3.02	6.2964	6.3176	283	271	95.7597173144876
2IMQ_A	T0142TS100_5	T0142	3.06	5.7329	5.7906	283	271	95.7597173144876
2IMQ_A	T0142TS105_1	T0142	2.26	9.9206	9.7100	283	260	91.8727915194346
2IMQ_A	T0142TS108_1	T0142	3.01	0.8737	1.3807	283	282	99.6466431095406
2IMQ_A	T0142TS110_1	T0142	1.84	10.1498	9.9246	283	279	98.5865724381625
2IMQ_A	T0142TS112_1	T0142	2.39	10.1582	9.9325	283	277	97.8798586572438
2IMQ_A	T0142TS112_2	T0142	2.72	9.9918	9.7767	283	277	97.8798586572438
2IMQ_A	T0142TS112_3	T0142	1.92	10.3246	10.0883	283	277	97.8798586572438
2IMQ_A	T0142TS112_4	T0142	2.21	9.9918	9.7767	283	277	97.8798586572438
2IMQ_A	T0142TS112_5	T0142	2.29	9.9918	9.7767	283	277	97.8798586572438
2IMQ_A	T0142TS131_1	T0142	2.44	9.7879	9.5858	283	282	99.6466431095406
2IMQ_A	T0142TS131_1u	T0142	1.75	10.1243	9.9007	283	234	82.6855123674912
2IMQ_A	T0142TS132_1	T0142	2.97	0.4885	1.0792	283	282	99.6466431095406
2IMQ_A	T0142TS135_1	T0142	3.06	5.8260	5.8777	283	243	85.8657243816254
2IMQ_A	T0142TS135_2	T0142	1.97	0.1762	0.8516	283	55	19.434628975265
2IMQ_A	T0142TS135_3	T0142	3.07	-0.8552	0.2638	283	202	71.3780918727915
2IMQ_A	T0142TS135_4	T0142	2.73	-1.2032	0.1417	283	273	96.4664310954064
2IMQ_A	T0142TS135_5	T0142	2.83	-1.0595	0.1869	283	70	24.7349823321555
2IMQ_A	T0142TS138_1	T0142	2.36	7.8070	7.7313	283	282	99.6466431095406
2IMQ_A	T0142TS138_2	T0142	1.88	7.6688	7.6019	283	200	70.6713780918728
2IMQ_A	T0142TS139_1	T0142	2.60	-0.2268	0.5874	283	282	99.6466431095406
2IMQ_A	T0142TS139_2	T0142	2.92	-0.1718	0.6212	283	282	99.6466431095406
2IMQ_A	T0142TS139_3	T0142	2.74	-1.2723	0.1226	283	282	99.6466431095406
2IMQ_A	T0142TS139_4	T0142	3.20	0.3785	0.9971	283	282	99.6466431095406
2IMQ_A	T0142TS139_5	T0142	3.08	0.3785	0.9971	283	282	99.6466431095406
2IMQ_A	T0142TS153_1	T0142	2.03	9.9530	9.7404	283	282	99.6466431095406
2IMQ_A	T0142TS168_1	T0142	2.02	10.1181	9.8950	283	281	99.2932862190813
2IMQ_A	T0142TS168_2	T0142	2.02	9.5843	9.3952	283	274	96.8197879858657
2IMQ_A	T0142TS168_3	T0142	2.10	10.2282	9.9980	283	281	99.2932862190813
2IMQ_A	T0142TS168_4	T0142	1.98	10.2459	10.0147	283	276	97.5265017667844
2IMQ_A	T0142TS168_5	T0142	2.08	9.5536	9.3664	283	275	97.1731448763251
2IMQ_A	T0142TS169_1	T0142	1.90	9.9530	9.7404	283	281	99.2932862190813
2IMQ_A	T0142TS169_2	T0142	1.91	10.0080	9.7919	283	281	99.2932862190813
2IMQ_A	T0142TS169_3	T0142	2.00	10.2282	9.9980	283	281	99.2932862190813
2IMQ_A	T0142TS169_4	T0142	1.90	10.1731	9.9465	283	281	99.2932862190813
2IMQ_A	T0142TS169_5	T0142	2.03	10.0631	9.8434	283	281	99.2932862190813
2IMQ_A	T0142TS170_1	T0142	1.95	10.0631	9.8434	283	282	99.6466431095406
2IMQ_A	T0142TS180_1	T0142	1.97	10.2282	9.9980	283	282	99.6466431095406
2IMQ_A	T0142TS183_1	T0142	1.96	10.1378	9.9134	283	269	95.0530035335689
2IMQ_A	T0142TS189_1	T0142	1.90	10.1471	9.9221	283	267	94.3462897526502
2IMQ_A	T0142TS189_2	T0142	2.77	5.6073	5.6732	283	221	78.0918727915194
2IMQ_A	T0142TS189_3	T0142	3.09	6.7664	6.7574	283	256	90.4593639575972
[truncated: 92,395 more rows]
