# Supplementary material for: Addressing the Role of Conformational Diversity in Protein Structure Prediction
Source: PLoS One. 2016 May 9;11(5):e0154923. doi: 10.1371/journal.pone.0154923 (PMC4861349; doi:10.1371/journal.pone.0154923)
Supplement: S1 Dataset — (GZ) [file pone.0154923.s002.gz › Palopoli-Monzon_2016_SI/Structural_alignments/SET_CASP/rmsd_mammoth_T0395.out.cov]

T0395	3FWK_A	T0395	0.00	12.6581	12.2731	287	297	103.484320557491
T0395	3G59_A	T0395	0.21	12.6244	12.2416	287	287	100
T0395	3G5A_A	T0395	0.49	12.6581	12.2731	287	293	102.090592334495
T0395	3G6K_A	T0395	0.57	12.6581	12.2731	287	297	103.484320557491
T0395	T0395AL019_1	T0395	2.05	6.8928	6.8756	287	213	74.2160278745645
T0395	T0395AL019_2	T0395	2.59	6.8893	6.8723	287	171	59.581881533101
T0395	T0395AL019_3	T0395	2.36	3.6887	3.8855	287	272	94.7735191637631
T0395	T0395AL019_4	T0395	2.67	4.8087	4.9274	287	260	90.5923344947735
T0395	T0395AL019_5	T0395	2.97	-1.1766	0.1495	287	304	105.923344947735
T0395	T0395AL421_1	T0395	1.99	7.4728	7.4184	287	222	77.3519163763066
T0395	T0395AL421_2	T0395	2.20	7.0009	6.9768	287	216	75.2613240418118
T0395	T0395AL421_3	T0395	2.05	7.0503	7.0230	287	208	72.4738675958188
T0395	T0395AL421_5	T0395	2.14	6.6772	6.6738	287	227	79.0940766550523
T0395	T0395TS002_1	T0395	2.24	6.9455	6.9249	287	220	76.6550522648084
T0395	T0395TS002_2	T0395	2.47	4.2208	4.3796	287	284	98.9547038327526
T0395	T0395TS002_3	T0395	2.84	-0.5822	0.3893	287	304	105.923344947735
T0395	T0395TS002_4	T0395	2.77	-0.7983	0.2879	287	299	104.18118466899
T0395	T0395TS002_5	T0395	2.59	6.6800	6.6765	287	185	64.4599303135889
T0395	T0395TS007_1	T0395	2.11	6.7837	6.7736	287	260	90.5923344947735
T0395	T0395TS007_2	T0395	2.19	6.4933	6.5018	287	260	90.5923344947735
T0395	T0395TS007_3	T0395	2.47	6.7089	6.7036	287	235	81.8815331010453
T0395	T0395TS007_4	T0395	2.25	6.2711	6.2939	287	235	81.8815331010453
T0395	T0395TS007_5	T0395	3.02	5.1322	5.2293	287	270	94.0766550522648
T0395	T0395TS012_1	T0395	2.48	6.4973	6.5056	287	304	105.923344947735
T0395	T0395TS013_1	T0395	2.20	6.3892	6.4044	287	304	105.923344947735
T0395	T0395TS013_2	T0395	2.27	6.4433	6.4550	287	304	105.923344947735
T0395	T0395TS013_3	T0395	2.15	6.2812	6.3033	287	304	105.923344947735
T0395	T0395TS013_4	T0395	2.84	4.8220	4.9398	287	304	105.923344947735
T0395	T0395TS013_5	T0395	2.76	4.4978	4.6375	287	304	105.923344947735
T0395	T0395TS014_1	T0395	3.14	3.0927	3.3351	287	304	105.923344947735
T0395	T0395TS020_1	T0395	2.77	5.8488	5.8990	287	304	105.923344947735
T0395	T0395TS020_2	T0395	2.22	6.1731	6.2022	287	304	105.923344947735
T0395	T0395TS020_3	T0395	2.16	6.3352	6.3539	287	304	105.923344947735
T0395	T0395TS020_4	T0395	2.22	6.0650	6.1011	287	304	105.923344947735
T0395	T0395TS020_5	T0395	2.23	5.5786	5.6464	287	304	105.923344947735
T0395	T0395TS023_1	T0395	2.38	6.3198	6.3394	287	275	95.8188153310105
T0395	T0395TS023_2	T0395	2.25	6.5866	6.5890	287	212	73.8675958188153
T0395	T0395TS023_3	T0395	2.10	7.6874	7.6193	287	184	64.1114982578397
T0395	T0395TS034_1	T0395	2.26	5.9029	5.9495	287	304	105.923344947735
T0395	T0395TS034_2	T0395	2.13	5.7407	5.7979	287	304	105.923344947735
T0395	T0395TS034_3	T0395	2.11	5.9029	5.9495	287	304	105.923344947735
T0395	T0395TS034_4	T0395	2.10	5.6867	5.7474	287	304	105.923344947735
T0395	T0395TS034_5	T0395	2.20	5.7948	5.8485	287	304	105.923344947735
T0395	T0395TS039_1	T0395	2.64	4.0654	4.2351	287	304	105.923344947735
T0395	T0395TS046_1	T0395	2.38	5.4705	5.5454	287	304	105.923344947735
T0395	T0395TS046_2	T0395	2.44	5.9569	6.0001	287	304	105.923344947735
T0395	T0395TS046_3	T0395	2.30	6.2812	6.3033	287	304	105.923344947735
T0395	T0395TS046_4	T0395	2.28	6.1731	6.2022	287	304	105.923344947735
T0395	T0395TS046_5	T0395	2.04	5.6327	5.6969	287	304	105.923344947735
T0395	T0395TS048_1	T0395	2.30	5.3624	5.4444	287	304	105.923344947735
T0395	T0395TS048_2	T0395	2.23	5.4165	5.4949	287	304	105.923344947735
T0395	T0395TS048_3	T0395	2.40	4.9842	5.0911	287	304	105.923344947735
T0395	T0395TS048_4	T0395	2.21	6.3352	6.3539	287	304	105.923344947735
T0395	T0395TS048_5	T0395	2.78	-0.3120	0.5367	287	304	105.923344947735
T0395	T0395TS053_1	T0395	2.69	-1.3928	0.0934	287	304	105.923344947735
T0395	T0395TS053_3	T0395	3.06	-1.1226	0.1661	287	304	105.923344947735
T0395	T0395TS053_4	T0395	2.50	-1.3388	0.1059	287	304	105.923344947735
T0395	T0395TS053_5	T0395	2.77	-1.2847	0.1193	287	304	105.923344947735
T0395	T0395TS057_1	T0395	2.44	5.6327	5.6969	287	304	105.923344947735
T0395	T0395TS057_2	T0395	2.32	5.6327	5.6969	287	304	105.923344947735
T0395	T0395TS057_3	T0395	2.16	5.6867	5.7474	287	304	105.923344947735
T0395	T0395TS057_4	T0395	2.40	5.3624	5.4444	287	304	105.923344947735
T0395	T0395TS057_5	T0395	2.71	5.8488	5.8990	287	304	105.923344947735
T0395	T0395TS063_1	T0395	3.17	-1.5549	0.0619	287	304	105.923344947735
T0395	T0395TS069_1	T0395	2.17	6.0650	6.1011	287	304	105.923344947735
T0395	T0395TS069_2	T0395	2.49	6.4433	6.4550	287	304	105.923344947735
T0395	T0395TS069_3	T0395	2.76	4.7680	4.8894	287	304	105.923344947735
T0395	T0395TS069_4	T0395	2.23	6.1731	6.2022	287	304	105.923344947735
T0395	T0395TS069_5	T0395	2.09	6.3352	6.3539	287	304	105.923344947735
T0395	T0395TS070_1	T0395	2.67	4.8761	4.9902	287	304	105.923344947735
T0395	T0395TS070_2	T0395	2.11	6.0110	6.0506	287	304	105.923344947735
T0395	T0395TS070_3	T0395	2.09	6.1190	6.1517	287	304	105.923344947735
T0395	T0395TS070_4	T0395	2.23	5.3624	5.4444	287	304	105.923344947735
T0395	T0395TS070_5	T0395	2.19	6.1190	6.1517	287	304	105.923344947735
T0395	T0395TS071_1	T0395	2.26	6.1731	6.2022	287	304	105.923344947735
T0395	T0395TS071_2	T0395	2.60	5.5786	5.6464	287	304	105.923344947735
T0395	T0395TS071_3	T0395	2.61	6.1190	6.1517	287	304	105.923344947735
T0395	T0395TS071_4	T0395	2.76	5.4165	5.4949	287	304	105.923344947735
T0395	T0395TS071_5	T0395	2.29	5.0922	5.1920	287	304	105.923344947735
T0395	T0395TS073_1	T0395	2.84	5.3084	5.3939	287	294	102.439024390244
T0395	T0395TS073_2	T0395	2.79	5.1463	5.2425	287	298	103.83275261324
T0395	T0395TS073_3	T0395	2.84	4.5518	4.6878	287	295	102.787456445993
T0395	T0395TS073_4	T0395	2.74	5.0382	5.1416	287	299	104.18118466899
T0395	T0395TS073_5	T0395	2.61	5.3084	5.3939	287	296	103.135888501742
T0395	T0395TS081_1	T0395	2.79	3.7412	3.9341	287	304	105.923344947735
T0395	T0395TS081_2	T0395	2.53	4.3897	4.5368	287	304	105.923344947735
T0395	T0395TS081_3	T0395	2.78	4.6599	4.7886	287	304	105.923344947735
T0395	T0395TS081_4	T0395	2.87	4.4437	4.5871	287	304	105.923344947735
T0395	T0395TS081_5	T0395	3.08	3.5791	3.7839	287	304	105.923344947735
T0395	T0395TS085_1	T0395	2.28	4.9301	5.0407	287	304	105.923344947735
T0395	T0395TS085_2	T0395	2.45	5.1336	5.2306	287	267	93.0313588850174
T0395	T0395TS085_3	T0395	2.24	5.3817	5.4623	287	266	92.6829268292683
T0395	T0395TS085_4	T0395	2.58	5.0557	5.1579	287	280	97.5609756097561
T0395	T0395TS085_5	T0395	2.93	3.9786	4.1545	287	261	90.9407665505227
T0395	T0395TS095_1	T0395	2.03	6.9114	6.8930	287	230	80.1393728222996
T0395	T0395TS095_2	T0395	2.18	6.5663	6.5701	287	231	80.4878048780488
T0395	T0395TS095_3	T0395	2.13	6.7207	6.7146	287	230	80.1393728222996
T0395	T0395TS100_1	T0395	2.24	5.8488	5.8990	287	304	105.923344947735
T0395	T0395TS100_2	T0395	2.27	5.3084	5.3939	287	304	105.923344947735
T0395	T0395TS100_3	T0395	2.11	7.4344	7.3825	287	217	75.609756097561
T0395	T0395TS100_4	T0395	2.67	5.2544	5.3434	287	304	105.923344947735
T0395	T0395TS100_5	T0395	2.18	4.8220	4.9398	287	304	105.923344947735
T0395	T0395TS110_1	T0395	2.64	0.4987	1.0869	287	304	105.923344947735
T0395	T0395TS113_1	T0395	2.33	5.4165	5.4949	287	304	105.923344947735
T0395	T0395TS114_1	T0395	2.58	4.5518	4.6878	287	304	105.923344947735
T0395	T0395TS114_2	T0395	2.43	5.1463	5.2425	287	304	105.923344947735
T0395	T0395TS114_3	T0395	2.61	4.9301	5.0407	287	304	105.923344947735
T0395	T0395TS114_4	T0395	3.16	3.2950	3.5215	287	284	98.9547038327526
T0395	T0395TS114_5	T0395	2.70	5.6327	5.6969	287	304	105.923344947735
T0395	T0395TS116_1	T0395	2.05	6.1731	6.2022	287	304	105.923344947735
T0395	T0395TS116_2	T0395	2.43	5.2544	5.3434	287	304	105.923344947735
T0395	T0395TS116_3	T0395	2.47	5.0382	5.1416	287	304	105.923344947735
T0395	T0395TS116_4	T0395	2.48	5.5246	5.5959	287	304	105.923344947735
T0395	T0395TS116_5	T0395	2.12	5.8488	5.8990	287	304	105.923344947735
T0395	T0395TS119_1	T0395	2.68	0.2825	0.9271	287	304	105.923344947735
T0395	T0395TS122_1	T0395	2.29	6.2271	6.2528	287	304	105.923344947735
T0395	T0395TS124_1	T0395	2.81	-0.5822	0.3893	287	304	105.923344947735
T0395	T0395TS124_2	T0395	2.95	-0.1498	0.6349	287	304	105.923344947735
T0395	T0395TS124_3	T0395	2.10	6.1731	6.2022	287	304	105.923344947735
T0395	T0395TS124_4	T0395	2.46	5.9569	6.0001	287	304	105.923344947735
T0395	T0395TS124_5	T0395	2.11	6.2812	6.3033	287	304	105.923344947735
T0395	T0395TS131_1	T0395	2.23	5.5786	5.6464	287	304	105.923344947735
T0395	T0395TS131_2	T0395	2.54	5.7948	5.8485	287	304	105.923344947735
T0395	T0395TS131_3	T0395	2.24	6.3892	6.4044	287	304	105.923344947735
T0395	T0395TS131_4	T0395	2.89	4.1195	4.2854	287	304	105.923344947735
T0395	T0395TS131_5	T0395	2.40	4.6599	4.7886	287	304	105.923344947735
T0395	T0395TS135_1	T0395	2.07	6.2812	6.3033	287	304	105.923344947735
T0395	T0395TS135_2	T0395	2.85	0.9310	1.4271	287	304	105.923344947735
T0395	T0395TS135_3	T0395	3.04	0.1204	0.8129	287	304	105.923344947735
T0395	T0395TS135_4	T0395	2.86	-1.1766	0.1495	287	304	105.923344947735
T0395	T0395TS135_5	T0395	2.77	0.6608	1.2116	287	304	105.923344947735
T0395	T0395TS138_1	T0395	2.26	5.9569	6.0001	287	304	105.923344947735
T0395	T0395TS138_2	T0395	2.27	6.4973	6.5056	287	304	105.923344947735
T0395	T0395TS138_3	T0395	2.36	6.3892	6.4044	287	304	105.923344947735
T0395	T0395TS138_4	T0395	2.39	6.6054	6.6067	287	304	105.923344947735
T0395	T0395TS138_5	T0395	2.72	5.8488	5.8990	287	304	105.923344947735
T0395	T0395TS140_1	T0395	2.27	6.1190	6.1517	287	289	100.696864111498
T0395	T0395TS140_2	T0395	2.21	6.7413	6.7338	287	227	79.0940766550523
T0395	T0395TS140_3	T0395	2.16	6.8256	6.8127	287	213	74.2160278745645
T0395	T0395TS140_4	T0395	2.19	5.9840	6.0254	287	283	98.6062717770035
T0395	T0395TS140_5	T0395	2.99	4.6599	4.7886	287	299	104.18118466899
T0395	T0395TS142_1	T0395	2.20	6.3213	6.3409	287	280	97.5609756097561
T0395	T0395TS142_2	T0395	2.43	5.8811	5.9291	287	280	97.5609756097561
T0395	T0395TS142_3	T0395	2.69	5.7710	5.8262	287	280	97.5609756097561
T0395	T0395TS142_4	T0395	2.30	6.5552	6.5597	287	272	94.7735191637631
T0395	T0395TS142_5	T0395	2.34	6.1012	6.1350	287	280	97.5609756097561
T0395	T0395TS143_1	T0395	2.32	7.4258	7.3744	287	207	72.1254355400697
T0395	T0395TS143_2	T0395	2.32	7.4258	7.3744	287	207	72.1254355400697
T0395	T0395TS143_3	T0395	2.05	7.4832	7.4282	287	230	80.1393728222996
T0395	T0395TS143_4	T0395	2.74	7.5290	7.4710	287	208	72.4738675958188
T0395	T0395TS143_5	T0395	2.74	7.5290	7.4710	287	208	72.4738675958188
T0395	T0395TS149_1	T0395	2.34	5.8488	5.8990	287	304	105.923344947735
T0395	T0395TS149_2	T0395	2.61	5.5786	5.6464	287	304	105.923344947735
T0395	T0395TS149_3	T0395	2.43	5.9029	5.9495	287	304	105.923344947735
T0395	T0395TS149_4	T0395	2.28	5.8488	5.8990	287	304	105.923344947735
T0395	T0395TS149_5	T0395	2.64	5.3624	5.4444	287	304	105.923344947735
T0395	T0395TS153_1	T0395	2.06	7.1521	7.1183	287	237	82.5783972125435
T0395	T0395TS153_3	T0395	2.69	5.5072	5.5796	287	225	78.397212543554
T0395	T0395TS153_4	T0395	2.34	7.0162	6.9911	287	186	64.808362369338
T0395	T0395TS153_5	T0395	2.76	3.7164	3.9111	287	245	85.3658536585366
T0395	T0395TS154_1	T0395	2.42	5.3624	5.4444	287	304	105.923344947735
T0395	T0395TS157_1	T0395	2.45	4.7139	4.8390	287	304	105.923344947735
T0395	T0395TS157_2	T0395	2.57	4.4978	4.6375	287	304	105.923344947735
T0395	T0395TS157_3	T0395	3.00	0.8770	1.3833	287	304	105.923344947735
T0395	T0395TS157_4	T0395	2.31	5.1463	5.2425	287	304	105.923344947735
T0395	T0395TS157_5	T0395	2.34	4.9842	5.0911	287	304	105.923344947735
T0395	T0395TS164_1	T0395	2.45	4.7139	4.8390	287	304	105.923344947735
T0395	T0395TS164_2	T0395	2.34	4.9842	5.0911	287	304	105.923344947735
T0395	T0395TS164_3	T0395	2.59	4.7680	4.8894	287	304	105.923344947735
T0395	T0395TS164_4	T0395	2.40	4.7680	4.8894	287	304	105.923344947735
T0395	T0395TS164_5	T0395	2.94	3.6871	3.8840	287	304	105.923344947735
T0395	T0395TS166_1	T0395	2.54	6.1190	6.1517	287	304	105.923344947735
T0395	T0395TS166_2	T0395	2.42	6.2812	6.3033	287	304	105.923344947735
T0395	T0395TS166_3	T0395	2.47	5.9029	5.9495	287	304	105.923344947735
T0395	T0395TS166_4	T0395	2.92	-0.9064	0.2432	287	304	105.923344947735
T0395	T0395TS166_5	T0395	2.62	6.1190	6.1517	287	304	105.923344947735
T0395	T0395TS174_1	T0395	2.25	7.2504	7.2103	287	225	78.397212543554
T0395	T0395TS174_2	T0395	2.25	7.2504	7.2103	287	225	78.397212543554
T0395	T0395TS174_3	T0395	2.25	7.2504	7.2103	287	225	78.397212543554
T0395	T0395TS174_4	T0395	2.27	6.9276	6.9082	287	225	78.397212543554
T0395	T0395TS174_5	T0395	2.27	6.9276	6.9082	287	225	78.397212543554
T0395	T0395TS178_1	T0395	2.30	6.0110	6.0506	287	304	105.923344947735
T0395	T0395TS178_2	T0395	2.36	5.4705	5.5454	287	304	105.923344947735
T0395	T0395TS178_3	T0395	2.31	6.0110	6.0506	287	304	105.923344947735
T0395	T0395TS178_4	T0395	2.31	6.0110	6.0506	287	304	105.923344947735
T0395	T0395TS178_5	T0395	2.35	5.5786	5.6464	287	304	105.923344947735
T0395	T0395TS182_1	T0395	2.56	6.3352	6.3539	287	304	105.923344947735
T0395	T0395TS182_2	T0395	2.24	6.1190	6.1517	287	304	105.923344947735
T0395	T0395TS182_3	T0395	2.26	5.9569	6.0001	287	304	105.923344947735
T0395	T0395TS182_4	T0395	2.34	6.2812	6.3033	287	304	105.923344947735
T0395	T0395TS182_5	T0395	2.32	6.0110	6.0506	287	304	105.923344947735
T0395	T0395TS183_1	T0395	2.64	4.6599	4.7886	287	304	105.923344947735
T0395	T0395TS186_1	T0395	2.34	5.1463	5.2425	287	304	105.923344947735
T0395	T0395TS186_2	T0395	2.60	5.1463	5.2425	287	304	105.923344947735
T0395	T0395TS186_3	T0395	2.30	5.0382	5.1416	287	304	105.923344947735
T0395	T0395TS186_4	T0395	2.52	5.0922	5.1920	287	304	105.923344947735
T0395	T0395TS186_5	T0395	2.28	5.0922	5.1920	287	304	105.923344947735
T0395	T0395TS193_1	T0395	2.31	6.6556	6.6536	287	251	87.4564459930314
T0395	T0395TS196_1	T0395	2.30	6.0110	6.0506	287	304	105.923344947735
T0395	T0395TS196_2	T0395	2.72	5.8488	5.8990	287	304	105.923344947735
T0395	T0395TS196_3	T0395	2.36	6.3892	6.4044	287	304	105.923344947735
T0395	T0395TS196_4	T0395	2.26	5.9569	6.0001	287	304	105.923344947735
T0395	T0395TS196_5	T0395	2.32	6.3892	6.4044	287	304	105.923344947735
T0395	T0395TS198_1	T0395	2.71	5.8488	5.8990	287	304	105.923344947735
T0395	T0395TS198_2	T0395	2.56	5.6867	5.7474	287	304	105.923344947735
T0395	T0395TS198_3	T0395	2.56	6.2271	6.2528	287	304	105.923344947735
T0395	T0395TS198_4	T0395	2.29	5.0922	5.1920	287	304	105.923344947735
T0395	T0395TS198_5	T0395	2.54	6.1190	6.1517	287	304	105.923344947735
T0395	T0395TS200_1	T0395	2.47	6.2812	6.3033	287	304	105.923344947735
T0395	T0395TS200_2	T0395	2.24	6.3892	6.4044	287	304	105.923344947735
T0395	T0395TS200_3	T0395	2.27	6.1190	6.1517	287	304	105.923344947735
T0395	T0395TS200_4	T0395	2.24	6.3892	6.4044	287	304	105.923344947735
T0395	T0395TS200_5	T0395	2.24	6.3892	6.4044	287	304	105.923344947735
T0395	T0395TS202_1	T0395	2.36	5.2544	5.3434	287	304	105.923344947735
T0395	T0395TS207_1	T0395	2.81	-0.5822	0.3893	287	304	105.923344947735
T0395	T0395TS207_2	T0395	2.95	-0.1498	0.6349	287	304	105.923344947735
T0395	T0395TS207_3	T0395	2.10	6.1731	6.2022	287	304	105.923344947735
T0395	T0395TS207_4	T0395	2.46	5.9569	6.0001	287	304	105.923344947735
T0395	T0395TS207_5	T0395	2.11	6.2812	6.3033	287	304	105.923344947735
T0395	T0395TS208_1	T0395	2.34	5.9569	6.0001	287	304	105.923344947735
T0395	T0395TS208_2	T0395	2.53	5.7948	5.8485	287	304	105.923344947735
T0395	T0395TS208_3	T0395	2.41	5.7948	5.8485	287	304	105.923344947735
T0395	T0395TS211_1	T0395	2.59	-1.3388	0.1059	287	304	105.923344947735
T0395	T0395TS211_2	T0395	2.67	-0.7443	0.3118	287	304	105.923344947735
T0395	T0395TS211_3	T0395	1.99	-1.1766	0.1495	287	304	105.923344947735
T0395	T0395TS211_4	T0395	2.67	-0.2579	0.5687	287	304	105.923344947735
T0395	T0395TS211_5	T0395	2.26	-1.1226	0.1661	287	304	105.923344947735
T0395	T0395TS220_1	T0395	2.11	7.8283	7.7512	287	188	65.5052264808362
T0395	T0395TS220_2	T0395	2.70	4.4314	4.5757	287	252	87.8048780487805
T0395	T0395TS220_3	T0395	2.53	5.5514	5.6209	287	239	83.2752613240418
T0395	T0395TS220_4	T0395	2.38	4.7680	4.8894	287	244	85.0174216027875
T0395	T0395TS220_5	T0395	2.69	6.6880	6.6840	287	168	58.5365853658537
T0395	T0395TS234_1	T0395	2.23	6.2024	6.2296	287	283	98.6062717770035
T0395	T0395TS234_2	T0395	2.23	6.2024	6.2296	287	283	98.6062717770035
T0395	T0395TS234_3	T0395	2.25	6.1478	6.1786	287	283	98.6062717770035
T0395	T0395TS234_4	T0395	2.40	6.2271	6.2528	287	299	104.18118466899
T0395	T0395TS234_5	T0395	2.40	6.2271	6.2528	287	299	104.18118466899
T0395	T0395TS235_1	T0395	2.69	5.2544	5.3434	287	304	105.923344947735
T0395	T0395TS235_2	T0395	2.23	5.4705	5.5454	287	304	105.923344947735
T0395	T0395TS235_3	T0395	2.88	5.2544	5.3434	287	304	105.923344947735
T0395	T0395TS235_4	T0395	2.35	5.5786	5.6464	287	304	105.923344947735
T0395	T0395TS235_5	T0395	2.64	5.7407	5.7979	287	304	105.923344947735
T0395	T0395TS243_1	T0395	2.00	7.0140	6.9891	287	207	72.1254355400697
T0395	T0395TS247_1	T0395	2.23	7.0390	7.0124	287	202	70.383275261324
T0395	T0395TS247_2	T0395	2.23	7.0390	7.0124	287	202	70.383275261324
T0395	T0395TS247_3	T0395	2.23	7.0390	7.0124	287	202	70.383275261324
T0395	T0395TS247_4	T0395	2.23	7.0390	7.0124	287	202	70.383275261324
T0395	T0395TS247_5	T0395	2.23	7.0390	7.0124	287	202	70.383275261324
T0395	T0395TS253_1	T0395	2.65	7.3873	7.3384	287	186	64.808362369338
T0395	T0395TS256_1	T0395	2.56	6.2271	6.2528	287	304	105.923344947735
T0395	T0395TS256_2	T0395	2.36	6.3352	6.3539	287	300	104.529616724739
T0395	T0395TS256_3	T0395	2.05	8.2820	8.1760	287	195	67.9442508710801
T0395	T0395TS256_4	T0395	2.24	8.4173	8.3026	287	188	65.5052264808362
T0395	T0395TS256_5	T0395	2.20	7.9465	7.8618	287	185	64.4599303135889
T0395	T0395TS262_1	T0395	2.53	-1.3928	0.0934	287	304	105.923344947735
T0395	T0395TS262_2	T0395	3.04	-0.2579	0.5687	287	304	105.923344947735
T0395	T0395TS262_3	T0395	2.65	-1.6630	0.0455	287	304	105.923344947735
T0395	T0395TS262_4	T0395	2.07	-1.8792	0.0224	287	304	105.923344947735
T0395	T0395TS262_5	T0395	2.76	-1.2307	0.1339	287	304	105.923344947735
T0395	T0395TS266_1	T0395	2.24	6.2271	6.2528	287	304	105.923344947735
T0395	T0395TS266_2	T0395	2.35	6.2903	6.3118	287	284	98.9547038327526
T0395	T0395TS266_3	T0395	2.29	6.1269	6.1590	287	284	98.9547038327526
T0395	T0395TS266_4	T0395	2.19	6.3116	6.3318	287	283	98.6062717770035
T0395	T0395TS266_5	T0395	2.19	6.2903	6.3118	287	284	98.9547038327526
T0395	T0395TS270_1	T0395	2.29	5.0922	5.1920	287	304	105.923344947735
T0395	T0395TS270_2	T0395	2.27	5.1463	5.2425	287	304	105.923344947735
T0395	T0395TS270_3	T0395	2.28	5.1463	5.2425	287	304	105.923344947735
T0395	T0395TS270_4	T0395	2.36	5.2003	5.2929	287	304	105.923344947735
T0395	T0395TS270_5	T0395	2.19	5.2003	5.2929	287	304	105.923344947735
T0395	T0395TS272_1	T0395	2.65	-1.4468	0.0819	287	303	105.574912891986
T0395	T0395TS272_2	T0395	2.79	-0.4741	0.4457	287	301	104.878048780488
T0395	T0395TS272_3	T0395	2.69	-1.5549	0.0619	287	302	105.226480836237
T0395	T0395TS272_4	T0395	2.80	-0.0417	0.7041	287	304	105.923344947735
T0395	T0395TS272_5	T0395	3.02	-0.4741	0.4457	287	300	104.529616724739
T0395	T0395TS279_1	T0395	2.17	6.7492	6.7413	287	252	87.8048780487805
T0395	T0395TS282_1	T0395	2.35	6.0650	6.1011	287	304	105.923344947735
T0395	T0395TS283_1	T0395	2.41	6.4973	6.5056	287	304	105.923344947735
T0395	T0395TS284_1	T0395	2.45	6.4777	6.4872	287	268	93.3797909407666
T0395	T0395TS284_2	T0395	2.14	7.0842	7.0547	287	235	81.8815331010453
T0395	T0395TS284_3	T0395	2.23	6.3073	6.3278	287	268	93.3797909407666
T0395	T0395TS284_4	T0395	2.28	7.0842	7.0547	287	235	81.8815331010453
T0395	T0395TS284_5	T0395	2.58	6.8798	6.8635	287	220	76.6550522648084
T0395	T0395TS293_1	T0395	2.24	6.3352	6.3539	287	304	105.923344947735
T0395	T0395TS293_2	T0395	2.10	6.4433	6.4550	287	304	105.923344947735
T0395	T0395TS293_3	T0395	2.24	6.3892	6.4044	287	304	105.923344947735
T0395	T0395TS293_4	T0395	2.15	6.4973	6.5056	287	304	105.923344947735
T0395	T0395TS293_5	T0395	2.46	6.6054	6.6067	287	304	105.923344947735
T0395	T0395TS296_1_1	T0395	2.10	6.5839	6.5865	287	235	81.8815331010453
T0395	T0395TS296_1_2	T0395	nan	-4.7132	-0.0000	287	32	11.1498257839721
T0395	T0395TS296_2_1	T0395	2.17	6.4624	6.4729	287	254	88.5017421602788
T0395	T0395TS296_2_2	T0395	1.97	-7.5879	-0.0000	287	4	1.39372822299652
T0395	T0395TS296_3_1	T0395	2.33	6.4588	6.4695	287	235	81.8815331010453
T0395	T0395TS296_3_2	T0395	nan	-4.7132	-0.0000	287	32	11.1498257839721
T0395	T0395TS296_4_1	T0395	2.19	6.4033	6.4176	287	254	88.5017421602788
T0395	T0395TS296_4_2	T0395	1.92	-7.5879	-0.0000	287	4	1.39372822299652
T0395	T0395TS296_5_1	T0395	2.19	6.4033	6.4176	287	254	88.5017421602788
T0395	T0395TS296_5_2	T0395	1.92	-7.5879	-0.0000	287	4	1.39372822299652
T0395	T0395TS297_1	T0395	2.10	6.9512	6.9302	287	222	77.3519163763066
T0395	T0395TS297_2	T0395	2.27	7.1299	7.0975	287	214	74.5644599303136
T0395	T0395TS297_3	T0395	2.20	7.1806	7.1450	287	236	82.2299651567944
T0395	T0395TS297_4	T0395	2.53	5.7902	5.8442	287	219	76.3066202090592
T0395	T0395TS297_5	T0395	2.24	6.2868	6.3086	287	249	86.7595818815331
T0395	T0395TS299_1	T0395	2.26	5.9569	6.0001	287	304	105.923344947735
T0395	T0395TS299_2	T0395	2.36	6.3892	6.4044	287	304	105.923344947735
T0395	T0395TS299_3	T0395	2.30	6.0110	6.0506	287	304	105.923344947735
T0395	T0395TS299_4	T0395	2.72	5.8488	5.8990	287	304	105.923344947735
T0395	T0395TS299_5	T0395	2.12	6.1190	6.1517	287	304	105.923344947735
T0395	T0395TS310_1	T0395	2.33	5.8488	5.8990	287	304	105.923344947735
T0395	T0395TS310_2	T0395	2.26	6.3892	6.4044	287	304	105.923344947735
T0395	T0395TS310_3	T0395	2.08	6.6054	6.6067	287	304	105.923344947735
T0395	T0395TS310_4	T0395	2.08	6.6054	6.6067	287	304	105.923344947735
T0395	T0395TS316_1	T0395	3.04	0.3906	1.0060	287	304	105.923344947735
T0395	T0395TS316_2	T0395	2.47	5.2003	5.2929	287	304	105.923344947735
T0395	T0395TS316_3	T0395	3.08	-0.7983	0.2879	287	304	105.923344947735
T0395	T0395TS316_4	T0395	2.82	-0.4200	0.4751	287	304	105.923344947735
T0395	T0395TS316_5	T0395	2.97	0.0663	0.7760	287	304	105.923344947735
T0395	T0395TS318_1	T0395	2.18	6.9688	6.9468	287	228	79.4425087108014
T0395	T0395TS318_2	T0395	2.54	6.2851	6.3070	287	254	88.5017421602788
T0395	T0395TS318_3	T0395	2.20	6.3501	6.3678	287	244	85.0174216027875
T0395	T0395TS318_4	T0395	2.10	7.3896	7.3406	287	231	80.4878048780488
T0395	T0395TS318_5	T0395	2.63	7.1031	7.0724	287	198	68.9895470383275
T0395	T0395TS322_1	T0395	2.02	5.2003	5.2929	287	304	105.923344947735
T0395	T0395TS322_2	T0395	2.23	5.4705	5.5454	287	304	105.923344947735
T0395	T0395TS322_3	T0395	2.88	5.2544	5.3434	287	304	105.923344947735
T0395	T0395TS322_4	T0395	2.35	5.5786	5.6464	287	304	105.923344947735
T0395	T0395TS322_5	T0395	2.64	5.7407	5.7979	287	304	105.923344947735
T0395	T0395TS324_1	T0395	3.00	-0.0958	0.6692	287	304	105.923344947735
T0395	T0395TS324_2	T0395	3.00	-0.0958	0.6692	287	304	105.923344947735
T0395	T0395TS324_3	T0395	3.00	-0.0958	0.6692	287	304	105.923344947735
T0395	T0395TS324_4	T0395	3.00	-0.0958	0.6692	287	304	105.923344947735
T0395	T0395TS324_5	T0395	3.00	-0.0958	0.6692	287	304	105.923344947735
T0395	T0395TS325_1	T0395	2.28	5.3084	5.3939	287	304	105.923344947735
T0395	T0395TS325_2	T0395	2.46	5.7948	5.8485	287	304	105.923344947735
T0395	T0395TS325_3	T0395	2.25	4.9301	5.0407	287	304	105.923344947735
T0395	T0395TS325_4	T0395	2.12	5.8488	5.8990	287	304	105.923344947735
T0395	T0395TS325_5	T0395	2.36	5.0382	5.1416	287	304	105.923344947735
T0395	T0395TS330_1	T0395	2.73	0.0663	0.7760	287	304	105.923344947735
T0395	T0395TS330_2	T0395	2.39	6.0110	6.0506	287	304	105.923344947735
T0395	T0395TS330_3	T0395	2.46	-1.5549	0.0619	287	304	105.923344947735
T0395	T0395TS330_4	T0395	2.42	-1.3388	0.1059	287	304	105.923344947735
T0395	T0395TS330_5	T0395	2.32	-0.3660	0.5055	287	304	105.923344947735
T0395	T0395TS337_1_1	T0395	2.61	-2.0505	0.0115	287	24	8.36236933797909
T0395	T0395TS337_1_2	T0395	2.43	7.6032	7.5405	287	222	77.3519163763066
T0395	T0395TS337_1_3	T0395	3.08	1.1048	1.5702	287	58	20.2090592334495
T0395	T0395TS340_1	T0395	2.71	5.0382	5.1416	287	304	105.923344947735
T0395	T0395TS340_2	T0395	2.63	5.0382	5.1416	287	304	105.923344947735
T0395	T0395TS340_3	T0395	2.53	5.1463	5.2425	287	304	105.923344947735
T0395	T0395TS340_4	T0395	2.67	5.0382	5.1416	287	304	105.923344947735
T0395	T0395TS340_5	T0395	2.65	5.0922	5.1920	287	304	105.923344947735
T0395	T0395TS349_1	T0395	2.08	7.2320	7.1931	287	215	74.9128919860627
T0395	T0395TS351_1	T0395	2.11	7.8283	7.7512	287	188	65.5052264808362
T0395	T0395TS351_2	T0395	2.70	4.4314	4.5757	287	252	87.8048780487805
T0395	T0395TS351_3	T0395	2.53	5.5514	5.6209	287	239	83.2752613240418
T0395	T0395TS351_4	T0395	2.38	4.7680	4.8894	287	244	85.0174216027875
T0395	T0395TS351_5	T0395	2.69	6.6880	6.6840	287	168	58.5365853658537
T0395	T0395TS353_1	T0395	2.11	5.9569	6.0001	287	304	105.923344947735
T0395	T0395TS353_2	T0395	2.22	5.8488	5.8990	287	304	105.923344947735
T0395	T0395TS353_3	T0395	2.80	5.9569	6.0001	287	304	105.923344947735
T0395	T0395TS353_4	T0395	2.10	5.9569	6.0001	287	304	105.923344947735
T0395	T0395TS353_5	T0395	2.01	5.7407	5.7979	287	304	105.923344947735
T0395	T0395TS356_1	T0395	3.07	3.5126	3.7224	287	250	87.1080139372822
T0395	T0395TS356_2	T0395	2.67	4.2897	4.4438	287	250	87.1080139372822
T0395	T0395TS356_3	T0395	2.77	3.9909	4.1658	287	250	87.1080139372822
T0395	T0395TS356_4	T0395	2.98	3.0344	3.2815	287	250	87.1080139372822
T0395	T0395TS356_5	T0395	3.00	4.1104	4.2769	287	250	87.1080139372822
T0395	T0395TS369_1	T0395	2.64	3.7412	3.9341	287	304	105.923344947735
T0395	T0395TS371_1	T0395	2.34	5.6327	5.6969	287	304	105.923344947735
T0395	T0395TS371_2	T0395	2.81	5.7948	5.8485	287	304	105.923344947735
T0395	T0395TS371_3	T0395	2.32	6.1731	6.2022	287	304	105.923344947735
T0395	T0395TS371_4	T0395	2.43	5.7948	5.8485	287	304	105.923344947735
T0395	T0395TS371_5	T0395	2.34	5.6327	5.6969	287	304	105.923344947735
T0395	T0395TS373_1	T0395	3.13	-0.6362	0.3625	287	304	105.923344947735
T0395	T0395TS373_2	T0395	1.94	-1.1766	0.1495	287	304	105.923344947735
T0395	T0395TS373_3	T0395	2.74	-0.6362	0.3625	287	304	105.923344947735
T0395	T0395TS373_4	T0395	3.13	-0.6362	0.3625	287	304	105.923344947735
T0395	T0395TS373_5	T0395	3.13	-0.6362	0.3625	287	304	105.923344947735
T0395	T0395TS379_1	T0395	2.10	6.4433	6.4550	287	304	105.923344947735
T0395	T0395TS379_2	T0395	2.24	6.3352	6.3539	287	304	105.923344947735
T0395	T0395TS379_3	T0395	2.15	6.2812	6.3033	287	304	105.923344947735
T0395	T0395TS379_4	T0395	2.22	6.1731	6.2022	287	304	105.923344947735
T0395	T0395TS379_5	T0395	2.24	6.3892	6.4044	287	304	105.923344947735
T0395	T0395TS384_1	T0395	2.29	5.2544	5.3434	287	304	105.923344947735
T0395	T0395TS384_2	T0395	2.17	5.4705	5.5454	287	304	105.923344947735
T0395	T0395TS384_3	T0395	2.33	5.2003	5.2929	287	304	105.923344947735
T0395	T0395TS384_4	T0395	2.33	5.1463	5.2425	287	304	105.923344947735
T0395	T0395TS384_5	T0395	2.62	4.7680	4.8894	287	304	105.923344947735
T0395	T0395TS385_1	T0395	2.38	4.7680	4.8894	287	244	85.0174216027875
T0395	T0395TS385_2	T0395	2.47	4.6059	4.7382	287	304	105.923344947735
T0395	T0395TS385_3	T0395	2.11	7.8283	7.7512	287	188	65.5052264808362
T0395	T0395TS385_4	T0395	3.15	4.3897	4.5368	287	304	105.923344947735
T0395	T0395TS385_5	T0395	2.70	4.4314	4.5757	287	252	87.8048780487805
T0395	T0395TS387_1	T0395	2.22	6.1493	6.1800	287	270	94.0766550522648
T0395	T0395TS394_1	T0395	2.27	6.8822	6.8657	287	194	67.595818815331
T0395	T0395TS396_1	T0395	2.23	7.2885	7.2460	287	228	79.4425087108014
T0395	T0395TS396_2	T0395	2.20	6.9749	6.9524	287	230	80.1393728222996
T0395	T0395TS396_3	T0395	2.29	7.3561	7.3092	287	230	80.1393728222996
T0395	T0395TS396_4	T0395	2.39	7.1020	7.0714	287	230	80.1393728222996
T0395	T0395TS396_5	T0395	2.22	5.8488	5.8990	287	304	105.923344947735
T0395	T0395TS404_1	T0395	2.60	-1.5549	0.0619	287	304	105.923344947735
T0395	T0395TS404_2	T0395	1.62	-1.3928	0.0934	287	304	105.923344947735
T0395	T0395TS404_3	T0395	3.21	-0.5281	0.4170	287	304	105.923344947735
T0395	T0395TS404_4	T0395	2.61	-0.8524	0.2650	287	304	105.923344947735
T0395	T0395TS404_5	T0395	2.61	-0.8524	0.2650	287	304	105.923344947735
T0395	T0395TS407_1	T0395	2.37	6.0110	6.0506	287	304	105.923344947735
T0395	T0395TS407_2	T0395	2.43	6.1190	6.1517	287	304	105.923344947735
T0395	T0395TS407_3	T0395	2.48	6.0650	6.1011	287	304	105.923344947735
T0395	T0395TS407_4	T0395	2.38	6.1190	6.1517	287	304	105.923344947735
T0395	T0395TS407_5	T0395	2.39	6.1190	6.1517	287	304	105.923344947735
T0395	T0395TS408_1	T0395	2.51	5.4705	5.5454	287	304	105.923344947735
T0395	T0395TS408_2	T0395	2.43	5.4165	5.4949	287	304	105.923344947735
T0395	T0395TS408_3	T0395	2.40	5.2003	5.2929	287	304	105.923344947735
T0395	T0395TS408_4	T0395	2.51	5.0922	5.1920	287	304	105.923344947735
T0395	T0395TS408_5	T0395	2.47	5.8488	5.8990	287	304	105.923344947735
T0395	T0395TS409_1	T0395	2.54	5.6867	5.7474	287	304	105.923344947735
T0395	T0395TS409_2	T0395	2.74	5.2003	5.2929	287	304	105.923344947735
T0395	T0395TS409_3	T0395	2.71	5.8488	5.8990	287	304	105.923344947735
T0395	T0395TS409_4	T0395	2.23	5.9029	5.9495	287	304	105.923344947735
T0395	T0395TS409_5	T0395	2.46	5.3084	5.3939	287	304	105.923344947735
T0395	T0395TS415_2	T0395	2.34	5.6867	5.7474	287	304	105.923344947735
T0395	T0395TS415_3	T0395	2.85	5.7407	5.7979	287	304	105.923344947735
T0395	T0395TS415_4	T0395	2.20	5.9029	5.9495	287	304	105.923344947735
T0395	T0395TS415_5	T0395	2.37	5.6867	5.7474	287	304	105.923344947735
T0395	T0395TS419_1	T0395	2.33	6.1731	6.2022	287	304	105.923344947735
T0395	T0395TS420_1	T0395	2.93	-1.2847	0.1193	287	304	105.923344947735
T0395	T0395TS425_1	T0395	2.39	6.0650	6.1011	287	304	105.923344947735
T0395	T0395TS425_2	T0395	2.31	5.5786	5.6464	287	304	105.923344947735
T0395	T0395TS425_3	T0395	2.25	5.8488	5.8990	287	304	105.923344947735
T0395	T0395TS425_4	T0395	2.56	5.6867	5.7474	287	304	105.923344947735
T0395	T0395TS425_5	T0395	2.81	6.0650	6.1011	287	304	105.923344947735
T0395	T0395TS426_1	T0395	2.10	6.1731	6.2022	287	304	105.923344947735
T0395	T0395TS426_2	T0395	2.29	6.2271	6.2528	287	304	105.923344947735
T0395	T0395TS426_3	T0395	2.32	6.2812	6.3033	287	304	105.923344947735
T0395	T0395TS426_4	T0395	2.07	5.1463	5.2425	287	304	105.923344947735
T0395	T0395TS426_5	T0395	2.11	5.3624	5.4444	287	304	105.923344947735
T0395	T0395TS427_1	T0395	2.47	5.7407	5.7979	287	304	105.923344947735
T0395	T0395TS429_1	T0395	2.41	7.0111	6.9863	287	220	76.6550522648084
T0395	T0395TS429_2	T0395	2.35	5.3624	5.4444	287	304	105.923344947735
T0395	T0395TS429_3	T0395	2.35	5.3624	5.4444	287	304	105.923344947735
T0395	T0395TS429_4	T0395	2.31	5.1463	5.2425	287	304	105.923344947735
T0395	T0395TS429_5	T0395	2.31	5.1463	5.2425	287	304	105.923344947735
T0395	T0395TS434_1	T0395	2.31	6.1731	6.2022	287	304	105.923344947735
T0395	T0395TS434_2	T0395	2.21	6.1731	6.2022	287	304	105.923344947735
T0395	T0395TS434_3	T0395	2.25	6.3352	6.3539	287	304	105.923344947735
T0395	T0395TS434_4	T0395	2.35	5.8488	5.8990	287	304	105.923344947735
T0395	T0395TS434_5	T0395	2.56	5.7948	5.8485	287	304	105.923344947735
T0395	T0395TS436_1	T0395	2.41	7.0111	6.9863	287	220	76.6550522648084
T0395	T0395TS436_2	T0395	2.32	7.4258	7.3744	287	207	72.1254355400697
T0395	T0395TS436_3	T0395	2.05	7.4832	7.4282	287	230	80.1393728222996
T0395	T0395TS436_4	T0395	2.74	7.5290	7.4710	287	208	72.4738675958188
T0395	T0395TS436_5	T0395	2.65	6.3367	6.3553	287	223	77.7003484320557
T0395	T0395TS438_1	T0395	2.15	5.8488	5.8990	287	304	105.923344947735
T0395	T0395TS438_2	T0395	2.24	5.6327	5.6969	287	304	105.923344947735
T0395	T0395TS438_3	T0395	2.31	6.1731	6.2022	287	304	105.923344947735
T0395	T0395TS438_4	T0395	2.21	5.0922	5.1920	287	304	105.923344947735
T0395	T0395TS442_1	T0395	2.15	5.7407	5.7979	287	304	105.923344947735
T0395	T0395TS443_1	T0395	2.20	6.3892	6.4044	287	304	105.923344947735
T0395	T0395TS443_2	T0395	2.24	6.4433	6.4550	287	304	105.923344947735
T0395	T0395TS443_3	T0395	2.22	6.2812	6.3033	287	304	105.923344947735
T0395	T0395TS443_4	T0395	2.48	6.4973	6.5056	287	304	105.923344947735
T0395	T0395TS443_5	T0395	2.14	6.1190	6.1517	287	304	105.923344947735
T0395	T0395TS449_1_1	T0395	0.00	-10.4230	-0.0000	287	1	0.348432055749129
T0395	T0395TS449_1_2	T0395	2.40	6.7498	6.7418	287	245	85.3658536585366
T0395	T0395TS449_1_3	T0395	1.98	-7.5879	-0.0000	287	4	1.39372822299652
T0395	T0395TS449_2_1	T0395	0.00	-10.4230	-0.0000	287	1	0.348432055749129
T0395	T0395TS449_2_2	T0395	2.17	6.6891	6.6850	287	245	85.3658536585366
T0395	T0395TS449_2_3	T0395	1.98	-7.5879	-0.0000	287	4	1.39372822299652
T0395	T0395TS449_3_1	T0395	0.00	-10.4230	-0.0000	287	1	0.348432055749129
T0395	T0395TS449_3_2	T0395	2.25	6.8104	6.7985	287	245	85.3658536585366
T0395	T0395TS449_3_3	T0395	2.03	-7.5879	-0.0000	287	4	1.39372822299652
T0395	T0395TS449_4_1	T0395	0.00	-10.4230	-0.0000	287	1	0.348432055749129
T0395	T0395TS449_4_2	T0395	2.19	6.9105	6.8922	287	239	83.2752613240418
T0395	T0395TS449_4_3	T0395	2.00	-7.5879	-0.0000	287	4	1.39372822299652
T0395	T0395TS449_5_1	T0395	0.00	-10.4230	-0.0000	287	1	0.348432055749129
T0395	T0395TS449_5_2	T0395	2.82	5.9004	5.9472	287	245	85.3658536585366
T0395	T0395TS449_5_3	T0395	1.99	-7.5879	-0.0000	287	4	1.39372822299652
T0395	T0395TS450_1_1	T0395	2.94	-1.7230	0.0378	287	224	78.0487804878049
T0395	T0395TS450_1_2	T0395	1.86	-1.3462	0.1041	287	80	27.8745644599303
T0395	T0395TS450_2_1	T0395	0.18	-2.5132	0.0010	287	18	6.27177700348432
T0395	T0395TS450_2_2	T0395	0.51	0.4314	1.0363	287	11	3.83275261324042
T0395	T0395TS450_3_1	T0395	2.43	6.8274	6.8144	287	224	78.0487804878049
T0395	T0395TS450_3_2	T0395	3.54	-2.7211	0.0002	287	80	27.8745644599303
T0395	T0395TS450_4_1	T0395	3.07	1.4988	1.9042	287	209	72.8222996515679
T0395	T0395TS450_4_2	T0395	2.22	-1.4837	0.0746	287	80	27.8745644599303
T0395	T0395TS450_5_1	T0395	2.80	0.5355	1.1149	287	210	73.1707317073171
T0395	T0395TS450_5_2	T0395	2.12	-1.6212	0.0514	287	80	27.8745644599303
T0395	T0395TS453_1	T0395	2.36	6.0110	6.0506	287	304	105.923344947735
T0395	T0395TS453_2	T0395	2.83	6.1190	6.1517	287	304	105.923344947735
T0395	T0395TS453_3	T0395	2.39	6.1731	6.2022	287	304	105.923344947735
T0395	T0395TS453_4	T0395	2.54	5.6327	5.6969	287	304	105.923344947735
T0395	T0395TS453_5	T0395	2.55	5.4705	5.5454	287	304	105.923344947735
T0395	T0395TS454_1	T0395	2.57	6.1006	6.1345	287	196	68.2926829268293
T0395	T0395TS454_2	T0395	2.68	6.4111	6.4249	287	225	78.397212543554
T0395	T0395TS454_3	T0395	2.99	0.0828	0.7871	287	216	75.2613240418118
T0395	T0395TS454_4	T0395	2.32	6.3932	6.4082	287	214	74.5644599303136
T0395	T0395TS454_5	T0395	2.29	6.3497	6.3674	287	232	80.8362369337979
T0395	T0395TS461_1	T0395	2.95	1.7416	2.1156	287	304	105.923344947735
T0395	T0395TS461_2	T0395	2.98	-0.4200	0.4751	287	304	105.923344947735
T0395	T0395TS461_3	T0395	2.34	-0.4741	0.4457	287	304	105.923344947735
T0395	T0395TS461_4	T0395	2.97	-0.4200	0.4751	287	304	105.923344947735
T0395	T0395TS461_5	T0395	3.07	-0.5281	0.4170	287	304	105.923344947735
T0395	T0395TS462_1	T0395	2.80	-0.6362	0.3625	287	304	105.923344947735
T0395	T0395TS462_2	T0395	3.31	0.0123	0.7397	287	304	105.923344947735
T0395	T0395TS462_3	T0395	2.46	-1.8792	0.0224	287	304	105.923344947735
T0395	T0395TS462_4	T0395	2.55	-1.8792	0.0224	287	304	105.923344947735
T0395	T0395TS462_5	T0395	2.55	-1.8792	0.0224	287	304	105.923344947735
T0395	T0395TS463_1	T0395	2.77	5.4764	5.5509	287	221	77.0034843205575
T0395	T0395TS463_2	T0395	2.92	3.9732	4.1494	287	208	72.4738675958188
T0395	T0395TS475_1	T0395	2.25	6.1190	6.1517	287	294	102.439024390244
T0395	T0395TS477_1	T0395	2.14	5.7948	5.8485	287	304	105.923344947735
T0395	T0395TS477_2	T0395	2.20	7.0630	7.0349	287	214	74.5644599303136
T0395	T0395TS477_3	T0395	2.09	7.6332	7.5686	287	217	75.609756097561
T0395	T0395TS477_4	T0395	2.27	8.0417	7.9510	287	161	56.0975609756098
T0395	T0395TS477_5	T0395	2.14	6.7916	6.7809	287	223	77.7003484320557
T0395	T0395TS479_1	T0395	2.87	-0.1498	0.6349	287	304	105.923344947735
T0395	T0395TS479_2	T0395	2.75	-0.3120	0.5367	287	304	105.923344947735
T0395	T0395TS479_3	T0395	2.65	-0.6902	0.3367	287	304	105.923344947735
T0395	T0395TS479_4	T0395	2.41	-1.2307	0.1339	287	304	105.923344947735
T0395	T0395TS479_5	T0395	2.87	-0.1498	0.6349	287	304	105.923344947735
T0395	T0395TS481_1	T0395	2.37	5.7948	5.8485	287	304	105.923344947735
T0395	T0395TS489_1	T0395	2.54	7.3620	7.3147	287	304	105.923344947735
T0395	T0395TS489_2	T0395	2.44	6.9837	6.9607	287	304	105.923344947735
T0395	T0395TS489_3	T0395	2.54	7.5241	7.4665	287	304	105.923344947735
T0395	T0395TS489_4	T0395	2.76	7.4701	7.4159	287	304	105.923344947735
T0395	T0395TS489_5	T0395	2.68	6.9837	6.9607	287	304	105.923344947735
T0395	T0395TS493_1	T0395	2.58	-0.3660	0.5055	287	304	105.923344947735
T0395	T0395TS493_2	T0395	2.27	5.7948	5.8485	287	304	105.923344947735
T0395	T0395TS493_3	T0395	2.42	6.3352	6.3539	287	304	105.923344947735
T0395	T0395TS493_4	T0395	2.62	5.8488	5.8990	287	304	105.923344947735
T0395	T0395TS493_5	T0395	2.51	6.0650	6.1011	287	304	105.923344947735
T0395	T0395TS495_1	T0395	2.93	4.8761	4.9902	287	304	105.923344947735
3FWK_A	3G59_A	T0395	0.21	12.6244	12.2416	297	287	96.6329966329966
3FWK_A	3G5A_A	T0395	0.49	12.6581	12.2731	297	293	98.6531986531987
3FWK_A	3G6K_A	T0395	0.57	12.6581	12.2731	297	297	100
3FWK_A	T0395AL019_1	T0395	2.05	6.8928	6.8756	297	213	71.7171717171717
3FWK_A	T0395AL019_2	T0395	2.59	6.8893	6.8723	297	171	57.5757575757576
3FWK_A	T0395AL019_3	T0395	2.36	3.6887	3.8855	297	272	91.5824915824916
3FWK_A	T0395AL019_4	T0395	2.67	4.8087	4.9274	297	260	87.5420875420875
3FWK_A	T0395AL019_5	T0395	2.97	-1.1766	0.1495	297	304	102.356902356902
3FWK_A	T0395AL421_1	T0395	1.99	7.4728	7.4184	297	222	74.7474747474748
3FWK_A	T0395AL421_2	T0395	2.20	7.0009	6.9768	297	216	72.7272727272727
3FWK_A	T0395AL421_3	T0395	2.05	7.0503	7.0230	297	208	70.03367003367
3FWK_A	T0395AL421_5	T0395	2.14	6.6772	6.6738	297	227	76.4309764309764
3FWK_A	T0395TS002_1	T0395	2.24	6.9455	6.9249	297	220	74.0740740740741
3FWK_A	T0395TS002_2	T0395	2.47	4.2208	4.3796	297	284	95.6228956228956
3FWK_A	T0395TS002_3	T0395	2.84	-0.5822	0.3893	297	304	102.356902356902
3FWK_A	T0395TS002_4	T0395	2.77	-0.7983	0.2879	297	299	100.673400673401
3FWK_A	T0395TS002_5	T0395	2.59	6.6800	6.6765	297	185	62.2895622895623
3FWK_A	T0395TS007_1	T0395	2.11	6.7837	6.7736	297	260	87.5420875420875
3FWK_A	T0395TS007_2	T0395	2.19	6.4933	6.5018	297	260	87.5420875420875
3FWK_A	T0395TS007_3	T0395	2.47	6.7089	6.7036	297	235	79.1245791245791
3FWK_A	T0395TS007_4	T0395	2.25	6.2711	6.2939	297	235	79.1245791245791
3FWK_A	T0395TS007_5	T0395	3.02	5.1322	5.2293	297	270	90.9090909090909
3FWK_A	T0395TS012_1	T0395	2.48	6.4973	6.5056	297	304	102.356902356902
3FWK_A	T0395TS013_1	T0395	2.20	6.3892	6.4044	297	304	102.356902356902
3FWK_A	T0395TS013_2	T0395	2.27	6.4433	6.4550	297	304	102.356902356902
3FWK_A	T0395TS013_3	T0395	2.15	6.2812	6.3033	297	304	102.356902356902
3FWK_A	T0395TS013_4	T0395	2.84	4.8220	4.9398	297	304	102.356902356902
3FWK_A	T0395TS013_5	T0395	2.76	4.4978	4.6375	297	304	102.356902356902
3FWK_A	T0395TS014_1	T0395	3.14	3.0927	3.3351	297	304	102.356902356902
3FWK_A	T0395TS020_1	T0395	2.77	5.8488	5.8990	297	304	102.356902356902
3FWK_A	T0395TS020_2	T0395	2.22	6.1731	6.2022	297	304	102.356902356902
3FWK_A	T0395TS020_3	T0395	2.16	6.3352	6.3539	297	304	102.356902356902
3FWK_A	T0395TS020_4	T0395	2.22	6.0650	6.1011	297	304	102.356902356902
3FWK_A	T0395TS020_5	T0395	2.23	5.5786	5.6464	297	304	102.356902356902
3FWK_A	T0395TS023_1	T0395	2.38	6.3198	6.3394	297	275	92.5925925925926
3FWK_A	T0395TS023_2	T0395	2.25	6.5866	6.5890	297	212	71.3804713804714
3FWK_A	T0395TS023_3	T0395	2.10	7.6874	7.6193	297	184	61.952861952862
3FWK_A	T0395TS034_1	T0395	2.26	5.9029	5.9495	297	304	102.356902356902
3FWK_A	T0395TS034_2	T0395	2.13	5.7407	5.7979	297	304	102.356902356902
3FWK_A	T0395TS034_3	T0395	2.11	5.9029	5.9495	297	304	102.356902356902
3FWK_A	T0395TS034_4	T0395	2.10	5.6867	5.7474	297	304	102.356902356902
3FWK_A	T0395TS034_5	T0395	2.20	5.7948	5.8485	297	304	102.356902356902
3FWK_A	T0395TS039_1	T0395	2.64	4.0654	4.2351	297	304	102.356902356902
3FWK_A	T0395TS046_1	T0395	2.38	5.4705	5.5454	297	304	102.356902356902
3FWK_A	T0395TS046_2	T0395	2.44	5.9569	6.0001	297	304	102.356902356902
3FWK_A	T0395TS046_3	T0395	2.30	6.2812	6.3033	297	304	102.356902356902
3FWK_A	T0395TS046_4	T0395	2.28	6.1731	6.2022	297	304	102.356902356902
3FWK_A	T0395TS046_5	T0395	2.04	5.6327	5.6969	297	304	102.356902356902
3FWK_A	T0395TS048_1	T0395	2.30	5.3624	5.4444	297	304	102.356902356902
3FWK_A	T0395TS048_2	T0395	2.23	5.4165	5.4949	297	304	102.356902356902
3FWK_A	T0395TS048_3	T0395	2.40	4.9842	5.0911	297	304	102.356902356902
3FWK_A	T0395TS048_4	T0395	2.21	6.3352	6.3539	297	304	102.356902356902
3FWK_A	T0395TS048_5	T0395	2.78	-0.3120	0.5367	297	304	102.356902356902
3FWK_A	T0395TS053_1	T0395	2.69	-1.3928	0.0934	297	304	102.356902356902
3FWK_A	T0395TS053_3	T0395	3.06	-1.1226	0.1661	297	304	102.356902356902
3FWK_A	T0395TS053_4	T0395	2.50	-1.3388	0.1059	297	304	102.356902356902
3FWK_A	T0395TS053_5	T0395	2.77	-1.2847	0.1193	297	304	102.356902356902
3FWK_A	T0395TS057_1	T0395	2.44	5.6327	5.6969	297	304	102.356902356902
3FWK_A	T0395TS057_2	T0395	2.32	5.6327	5.6969	297	304	102.356902356902
3FWK_A	T0395TS057_3	T0395	2.16	5.6867	5.7474	297	304	102.356902356902
3FWK_A	T0395TS057_4	T0395	2.40	5.3624	5.4444	297	304	102.356902356902
3FWK_A	T0395TS057_5	T0395	2.71	5.8488	5.8990	297	304	102.356902356902
3FWK_A	T0395TS063_1	T0395	3.17	-1.5549	0.0619	297	304	102.356902356902
3FWK_A	T0395TS069_1	T0395	2.17	6.0650	6.1011	297	304	102.356902356902
3FWK_A	T0395TS069_2	T0395	2.49	6.4433	6.4550	297	304	102.356902356902
3FWK_A	T0395TS069_3	T0395	2.76	4.7680	4.8894	297	304	102.356902356902
3FWK_A	T0395TS069_4	T0395	2.23	6.1731	6.2022	297	304	102.356902356902
3FWK_A	T0395TS069_5	T0395	2.09	6.3352	6.3539	297	304	102.356902356902
3FWK_A	T0395TS070_1	T0395	2.67	4.8761	4.9902	297	304	102.356902356902
3FWK_A	T0395TS070_2	T0395	2.11	6.0110	6.0506	297	304	102.356902356902
3FWK_A	T0395TS070_3	T0395	2.09	6.1190	6.1517	297	304	102.356902356902
3FWK_A	T0395TS070_4	T0395	2.23	5.3624	5.4444	297	304	102.356902356902
3FWK_A	T0395TS070_5	T0395	2.19	6.1190	6.1517	297	304	102.356902356902
3FWK_A	T0395TS071_1	T0395	2.26	6.1731	6.2022	297	304	102.356902356902
3FWK_A	T0395TS071_2	T0395	2.60	5.5786	5.6464	297	304	102.356902356902
3FWK_A	T0395TS071_3	T0395	2.61	6.1190	6.1517	297	304	102.356902356902
3FWK_A	T0395TS071_4	T0395	2.76	5.4165	5.4949	297	304	102.356902356902
3FWK_A	T0395TS071_5	T0395	2.29	5.0922	5.1920	297	304	102.356902356902
3FWK_A	T0395TS073_1	T0395	2.84	5.3084	5.3939	297	294	98.989898989899
3FWK_A	T0395TS073_2	T0395	2.79	5.1463	5.2425	297	298	100.3367003367
3FWK_A	T0395TS073_3	T0395	2.84	4.5518	4.6878	297	295	99.3265993265993
3FWK_A	T0395TS073_4	T0395	2.74	5.0382	5.1416	297	299	100.673400673401
3FWK_A	T0395TS073_5	T0395	2.61	5.3084	5.3939	297	296	99.6632996632997
3FWK_A	T0395TS081_1	T0395	2.79	3.7412	3.9341	297	304	102.356902356902
3FWK_A	T0395TS081_2	T0395	2.53	4.3897	4.5368	297	304	102.356902356902
3FWK_A	T0395TS081_3	T0395	2.78	4.6599	4.7886	297	304	102.356902356902
3FWK_A	T0395TS081_4	T0395	2.87	4.4437	4.5871	297	304	102.356902356902
3FWK_A	T0395TS081_5	T0395	3.08	3.5791	3.7839	297	304	102.356902356902
3FWK_A	T0395TS085_1	T0395	2.28	4.9301	5.0407	297	304	102.356902356902
3FWK_A	T0395TS085_2	T0395	2.45	5.1336	5.2306	297	267	89.8989898989899
3FWK_A	T0395TS085_3	T0395	2.24	5.3817	5.4623	297	266	89.5622895622896
3FWK_A	T0395TS085_4	T0395	2.58	5.0557	5.1579	297	280	94.2760942760943
3FWK_A	T0395TS085_5	T0395	2.93	3.9786	4.1545	297	261	87.8787878787879
3FWK_A	T0395TS095_1	T0395	2.03	6.9114	6.8930	297	230	77.4410774410774
3FWK_A	T0395TS095_2	T0395	2.18	6.5663	6.5701	297	231	77.7777777777778
3FWK_A	T0395TS095_3	T0395	2.13	6.7207	6.7146	297	230	77.4410774410774
3FWK_A	T0395TS100_1	T0395	2.24	5.8488	5.8990	297	304	102.356902356902
3FWK_A	T0395TS100_2	T0395	2.27	5.3084	5.3939	297	304	102.356902356902
3FWK_A	T0395TS100_3	T0395	2.11	7.4344	7.3825	297	217	73.0639730639731
3FWK_A	T0395TS100_4	T0395	2.67	5.2544	5.3434	297	304	102.356902356902
3FWK_A	T0395TS100_5	T0395	2.18	4.8220	4.9398	297	304	102.356902356902
3FWK_A	T0395TS110_1	T0395	2.64	0.4987	1.0869	297	304	102.356902356902
3FWK_A	T0395TS113_1	T0395	2.33	5.4165	5.4949	297	304	102.356902356902
3FWK_A	T0395TS114_1	T0395	2.58	4.5518	4.6878	297	304	102.356902356902
3FWK_A	T0395TS114_2	T0395	2.43	5.1463	5.2425	297	304	102.356902356902
3FWK_A	T0395TS114_3	T0395	2.61	4.9301	5.0407	297	304	102.356902356902
3FWK_A	T0395TS114_4	T0395	3.16	3.2950	3.5215	297	284	95.6228956228956
3FWK_A	T0395TS114_5	T0395	2.70	5.6327	5.6969	297	304	102.356902356902
3FWK_A	T0395TS116_1	T0395	2.05	6.1731	6.2022	297	304	102.356902356902
3FWK_A	T0395TS116_2	T0395	2.43	5.2544	5.3434	297	304	102.356902356902
3FWK_A	T0395TS116_3	T0395	2.47	5.0382	5.1416	297	304	102.356902356902
3FWK_A	T0395TS116_4	T0395	2.48	5.5246	5.5959	297	304	102.356902356902
3FWK_A	T0395TS116_5	T0395	2.12	5.8488	5.8990	297	304	102.356902356902
3FWK_A	T0395TS119_1	T0395	2.68	0.2825	0.9271	297	304	102.356902356902
3FWK_A	T0395TS122_1	T0395	2.29	6.2271	6.2528	297	304	102.356902356902
3FWK_A	T0395TS124_1	T0395	2.81	-0.5822	0.3893	297	304	102.356902356902
3FWK_A	T0395TS124_2	T0395	2.95	-0.1498	0.6349	297	304	102.356902356902
3FWK_A	T0395TS124_3	T0395	2.10	6.1731	6.2022	297	304	102.356902356902
3FWK_A	T0395TS124_4	T0395	2.46	5.9569	6.0001	297	304	102.356902356902
3FWK_A	T0395TS124_5	T0395	2.11	6.2812	6.3033	297	304	102.356902356902
3FWK_A	T0395TS131_1	T0395	2.23	5.5786	5.6464	297	304	102.356902356902
3FWK_A	T0395TS131_2	T0395	2.54	5.7948	5.8485	297	304	102.356902356902
3FWK_A	T0395TS131_3	T0395	2.24	6.3892	6.4044	297	304	102.356902356902
3FWK_A	T0395TS131_4	T0395	2.89	4.1195	4.2854	297	304	102.356902356902
3FWK_A	T0395TS131_5	T0395	2.40	4.6599	4.7886	297	304	102.356902356902
3FWK_A	T0395TS135_1	T0395	2.07	6.2812	6.3033	297	304	102.356902356902
3FWK_A	T0395TS135_2	T0395	2.85	0.9310	1.4271	297	304	102.356902356902
3FWK_A	T0395TS135_3	T0395	3.04	0.1204	0.8129	297	304	102.356902356902
3FWK_A	T0395TS135_4	T0395	2.86	-1.1766	0.1495	297	304	102.356902356902
3FWK_A	T0395TS135_5	T0395	2.77	0.6608	1.2116	297	304	102.356902356902
3FWK_A	T0395TS138_1	T0395	2.26	5.9569	6.0001	297	304	102.356902356902
3FWK_A	T0395TS138_2	T0395	2.27	6.4973	6.5056	297	304	102.356902356902
3FWK_A	T0395TS138_3	T0395	2.36	6.3892	6.4044	297	304	102.356902356902
3FWK_A	T0395TS138_4	T0395	2.39	6.6054	6.6067	297	304	102.356902356902
3FWK_A	T0395TS138_5	T0395	2.72	5.8488	5.8990	297	304	102.356902356902
3FWK_A	T0395TS140_1	T0395	2.27	6.1190	6.1517	297	289	97.3063973063973
3FWK_A	T0395TS140_2	T0395	2.21	6.7413	6.7338	297	227	76.4309764309764
3FWK_A	T0395TS140_3	T0395	2.16	6.8256	6.8127	297	213	71.7171717171717
3FWK_A	T0395TS140_4	T0395	2.19	5.9840	6.0254	297	283	95.2861952861953
3FWK_A	T0395TS140_5	T0395	2.99	4.6599	4.7886	297	299	100.673400673401
3FWK_A	T0395TS142_1	T0395	2.20	6.3213	6.3409	297	280	94.2760942760943
3FWK_A	T0395TS142_2	T0395	2.43	5.8811	5.9291	297	280	94.2760942760943
3FWK_A	T0395TS142_3	T0395	2.69	5.7710	5.8262	297	280	94.2760942760943
3FWK_A	T0395TS142_4	T0395	2.30	6.5552	6.5597	297	272	91.5824915824916
3FWK_A	T0395TS142_5	T0395	2.34	6.1012	6.1350	297	280	94.2760942760943
3FWK_A	T0395TS143_1	T0395	2.32	7.4258	7.3744	297	207	69.6969696969697
3FWK_A	T0395TS143_2	T0395	2.32	7.4258	7.3744	297	207	69.6969696969697
3FWK_A	T0395TS143_3	T0395	2.05	7.4832	7.4282	297	230	77.4410774410774
3FWK_A	T0395TS143_4	T0395	2.74	7.5290	7.4710	297	208	70.03367003367
3FWK_A	T0395TS143_5	T0395	2.74	7.5290	7.4710	297	208	70.03367003367
3FWK_A	T0395TS149_1	T0395	2.34	5.8488	5.8990	297	304	102.356902356902
3FWK_A	T0395TS149_2	T0395	2.61	5.5786	5.6464	297	304	102.356902356902
3FWK_A	T0395TS149_3	T0395	2.43	5.9029	5.9495	297	304	102.356902356902
3FWK_A	T0395TS149_4	T0395	2.28	5.8488	5.8990	297	304	102.356902356902
3FWK_A	T0395TS149_5	T0395	2.64	5.3624	5.4444	297	304	102.356902356902
3FWK_A	T0395TS153_1	T0395	2.06	7.1521	7.1183	297	237	79.7979797979798
3FWK_A	T0395TS153_3	T0395	2.69	5.5072	5.5796	297	225	75.7575757575758
3FWK_A	T0395TS153_4	T0395	2.34	7.0162	6.9911	297	186	62.6262626262626
3FWK_A	T0395TS153_5	T0395	2.76	3.7164	3.9111	297	245	82.4915824915825
3FWK_A	T0395TS154_1	T0395	2.42	5.3624	5.4444	297	304	102.356902356902
3FWK_A	T0395TS157_1	T0395	2.45	4.7139	4.8390	297	304	102.356902356902
3FWK_A	T0395TS157_2	T0395	2.57	4.4978	4.6375	297	304	102.356902356902
3FWK_A	T0395TS157_3	T0395	3.00	0.8770	1.3833	297	304	102.356902356902
3FWK_A	T0395TS157_4	T0395	2.31	5.1463	5.2425	297	304	102.356902356902
3FWK_A	T0395TS157_5	T0395	2.34	4.9842	5.0911	297	304	102.356902356902
3FWK_A	T0395TS164_1	T0395	2.45	4.7139	4.8390	297	304	102.356902356902
3FWK_A	T0395TS164_2	T0395	2.34	4.9842	5.0911	297	304	102.356902356902
3FWK_A	T0395TS164_3	T0395	2.59	4.7680	4.8894	297	304	102.356902356902
3FWK_A	T0395TS164_4	T0395	2.40	4.7680	4.8894	297	304	102.356902356902
3FWK_A	T0395TS164_5	T0395	2.94	3.6871	3.8840	297	304	102.356902356902
3FWK_A	T0395TS166_1	T0395	2.54	6.1190	6.1517	297	304	102.356902356902
3FWK_A	T0395TS166_2	T0395	2.42	6.2812	6.3033	297	304	102.356902356902
3FWK_A	T0395TS166_3	T0395	2.47	5.9029	5.9495	297	304	102.356902356902
3FWK_A	T0395TS166_4	T0395	2.92	-0.9064	0.2432	297	304	102.356902356902
3FWK_A	T0395TS166_5	T0395	2.62	6.1190	6.1517	297	304	102.356902356902
3FWK_A	T0395TS174_1	T0395	2.25	7.2504	7.2103	297	225	75.7575757575758
3FWK_A	T0395TS174_2	T0395	2.25	7.2504	7.2103	297	225	75.7575757575758
3FWK_A	T0395TS174_3	T0395	2.25	7.2504	7.2103	297	225	75.7575757575758
3FWK_A	T0395TS174_4	T0395	2.27	6.9276	6.9082	297	225	75.7575757575758
3FWK_A	T0395TS174_5	T0395	2.27	6.9276	6.9082	297	225	75.7575757575758
3FWK_A	T0395TS178_1	T0395	2.30	6.0110	6.0506	297	304	102.356902356902
3FWK_A	T0395TS178_2	T0395	2.36	5.4705	5.5454	297	304	102.356902356902
3FWK_A	T0395TS178_3	T0395	2.31	6.0110	6.0506	297	304	102.356902356902
3FWK_A	T0395TS178_4	T0395	2.31	6.0110	6.0506	297	304	102.356902356902
3FWK_A	T0395TS178_5	T0395	2.35	5.5786	5.6464	297	304	102.356902356902
3FWK_A	T0395TS182_1	T0395	2.56	6.3352	6.3539	297	304	102.356902356902
3FWK_A	T0395TS182_2	T0395	2.24	6.1190	6.1517	297	304	102.356902356902
3FWK_A	T0395TS182_3	T0395	2.26	5.9569	6.0001	297	304	102.356902356902
3FWK_A	T0395TS182_4	T0395	2.34	6.2812	6.3033	297	304	102.356902356902
3FWK_A	T0395TS182_5	T0395	2.32	6.0110	6.0506	297	304	102.356902356902
3FWK_A	T0395TS183_1	T0395	2.64	4.6599	4.7886	297	304	102.356902356902
3FWK_A	T0395TS186_1	T0395	2.34	5.1463	5.2425	297	304	102.356902356902
3FWK_A	T0395TS186_2	T0395	2.60	5.1463	5.2425	297	304	102.356902356902
3FWK_A	T0395TS186_3	T0395	2.30	5.0382	5.1416	297	304	102.356902356902
3FWK_A	T0395TS186_4	T0395	2.52	5.0922	5.1920	297	304	102.356902356902
3FWK_A	T0395TS186_5	T0395	2.28	5.0922	5.1920	297	304	102.356902356902
3FWK_A	T0395TS193_1	T0395	2.31	6.6556	6.6536	297	251	84.5117845117845
3FWK_A	T0395TS196_1	T0395	2.30	6.0110	6.0506	297	304	102.356902356902
3FWK_A	T0395TS196_2	T0395	2.72	5.8488	5.8990	297	304	102.356902356902
3FWK_A	T0395TS196_3	T0395	2.36	6.3892	6.4044	297	304	102.356902356902
3FWK_A	T0395TS196_4	T0395	2.26	5.9569	6.0001	297	304	102.356902356902
3FWK_A	T0395TS196_5	T0395	2.32	6.3892	6.4044	297	304	102.356902356902
3FWK_A	T0395TS198_1	T0395	2.71	5.8488	5.8990	297	304	102.356902356902
3FWK_A	T0395TS198_2	T0395	2.56	5.6867	5.7474	297	304	102.356902356902
3FWK_A	T0395TS198_3	T0395	2.56	6.2271	6.2528	297	304	102.356902356902
3FWK_A	T0395TS198_4	T0395	2.29	5.0922	5.1920	297	304	102.356902356902
3FWK_A	T0395TS198_5	T0395	2.54	6.1190	6.1517	297	304	102.356902356902
3FWK_A	T0395TS200_1	T0395	2.47	6.2812	6.3033	297	304	102.356902356902
3FWK_A	T0395TS200_2	T0395	2.24	6.3892	6.4044	297	304	102.356902356902
3FWK_A	T0395TS200_3	T0395	2.27	6.1190	6.1517	297	304	102.356902356902
3FWK_A	T0395TS200_4	T0395	2.24	6.3892	6.4044	297	304	102.356902356902
3FWK_A	T0395TS200_5	T0395	2.24	6.3892	6.4044	297	304	102.356902356902
3FWK_A	T0395TS202_1	T0395	2.36	5.2544	5.3434	297	304	102.356902356902
3FWK_A	T0395TS207_1	T0395	2.81	-0.5822	0.3893	297	304	102.356902356902
3FWK_A	T0395TS207_2	T0395	2.95	-0.1498	0.6349	297	304	102.356902356902
3FWK_A	T0395TS207_3	T0395	2.10	6.1731	6.2022	297	304	102.356902356902
3FWK_A	T0395TS207_4	T0395	2.46	5.9569	6.0001	297	304	102.356902356902
3FWK_A	T0395TS207_5	T0395	2.11	6.2812	6.3033	297	304	102.356902356902
3FWK_A	T0395TS208_1	T0395	2.34	5.9569	6.0001	297	304	102.356902356902
3FWK_A	T0395TS208_2	T0395	2.53	5.7948	5.8485	297	304	102.356902356902
3FWK_A	T0395TS208_3	T0395	2.41	5.7948	5.8485	297	304	102.356902356902
3FWK_A	T0395TS211_1	T0395	2.59	-1.3388	0.1059	297	304	102.356902356902
3FWK_A	T0395TS211_2	T0395	2.67	-0.7443	0.3118	297	304	102.356902356902
3FWK_A	T0395TS211_3	T0395	1.99	-1.1766	0.1495	297	304	102.356902356902
3FWK_A	T0395TS211_4	T0395	2.67	-0.2579	0.5687	297	304	102.356902356902
3FWK_A	T0395TS211_5	T0395	2.26	-1.1226	0.1661	297	304	102.356902356902
3FWK_A	T0395TS220_1	T0395	2.11	7.8283	7.7512	297	188	63.2996632996633
3FWK_A	T0395TS220_2	T0395	2.70	4.4314	4.5757	297	252	84.8484848484848
3FWK_A	T0395TS220_3	T0395	2.53	5.5514	5.6209	297	239	80.4713804713805
3FWK_A	T0395TS220_4	T0395	2.38	4.7680	4.8894	297	244	82.1548821548822
3FWK_A	T0395TS220_5	T0395	2.69	6.6880	6.6840	297	168	56.5656565656566
3FWK_A	T0395TS234_1	T0395	2.23	6.2024	6.2296	297	283	95.2861952861953
3FWK_A	T0395TS234_2	T0395	2.23	6.2024	6.2296	297	283	95.2861952861953
3FWK_A	T0395TS234_3	T0395	2.25	6.1478	6.1786	297	283	95.2861952861953
3FWK_A	T0395TS234_4	T0395	2.40	6.2271	6.2528	297	299	100.673400673401
3FWK_A	T0395TS234_5	T0395	2.40	6.2271	6.2528	297	299	100.673400673401
3FWK_A	T0395TS235_1	T0395	2.69	5.2544	5.3434	297	304	102.356902356902
3FWK_A	T0395TS235_2	T0395	2.23	5.4705	5.5454	297	304	102.356902356902
3FWK_A	T0395TS235_3	T0395	2.88	5.2544	5.3434	297	304	102.356902356902
3FWK_A	T0395TS235_4	T0395	2.35	5.5786	5.6464	297	304	102.356902356902
3FWK_A	T0395TS235_5	T0395	2.64	5.7407	5.7979	297	304	102.356902356902
3FWK_A	T0395TS243_1	T0395	2.00	7.0140	6.9891	297	207	69.6969696969697
3FWK_A	T0395TS247_1	T0395	2.23	7.0390	7.0124	297	202	68.013468013468
3FWK_A	T0395TS247_2	T0395	2.23	7.0390	7.0124	297	202	68.013468013468
3FWK_A	T0395TS247_3	T0395	2.23	7.0390	7.0124	297	202	68.013468013468
3FWK_A	T0395TS247_4	T0395	2.23	7.0390	7.0124	297	202	68.013468013468
3FWK_A	T0395TS247_5	T0395	2.23	7.0390	7.0124	297	202	68.013468013468
3FWK_A	T0395TS253_1	T0395	2.65	7.3873	7.3384	297	186	62.6262626262626
3FWK_A	T0395TS256_1	T0395	2.56	6.2271	6.2528	297	304	102.356902356902
3FWK_A	T0395TS256_2	T0395	2.36	6.3352	6.3539	297	300	101.010101010101
3FWK_A	T0395TS256_3	T0395	2.05	8.2820	8.1760	297	195	65.6565656565657
3FWK_A	T0395TS256_4	T0395	2.24	8.4173	8.3026	297	188	63.2996632996633
3FWK_A	T0395TS256_5	T0395	2.20	7.9465	7.8618	297	185	62.2895622895623
3FWK_A	T0395TS262_1	T0395	2.53	-1.3928	0.0934	297	304	102.356902356902
3FWK_A	T0395TS262_2	T0395	3.04	-0.2579	0.5687	297	304	102.356902356902
3FWK_A	T0395TS262_3	T0395	2.65	-1.6630	0.0455	297	304	102.356902356902
3FWK_A	T0395TS262_4	T0395	2.07	-1.8792	0.0224	297	304	102.356902356902
3FWK_A	T0395TS262_5	T0395	2.76	-1.2307	0.1339	297	304	102.356902356902
3FWK_A	T0395TS266_1	T0395	2.24	6.2271	6.2528	297	304	102.356902356902
3FWK_A	T0395TS266_2	T0395	2.35	6.2903	6.3118	297	284	95.6228956228956
3FWK_A	T0395TS266_3	T0395	2.29	6.1269	6.1590	297	284	95.6228956228956
3FWK_A	T0395TS266_4	T0395	2.19	6.3116	6.3318	297	283	95.2861952861953
3FWK_A	T0395TS266_5	T0395	2.19	6.2903	6.3118	297	284	95.6228956228956
3FWK_A	T0395TS270_1	T0395	2.29	5.0922	5.1920	297	304	102.356902356902
3FWK_A	T0395TS270_2	T0395	2.27	5.1463	5.2425	297	304	102.356902356902
3FWK_A	T0395TS270_3	T0395	2.28	5.1463	5.2425	297	304	102.356902356902
3FWK_A	T0395TS270_4	T0395	2.36	5.2003	5.2929	297	304	102.356902356902
3FWK_A	T0395TS270_5	T0395	2.19	5.2003	5.2929	297	304	102.356902356902
3FWK_A	T0395TS272_1	T0395	2.65	-1.4468	0.0819	297	303	102.020202020202
3FWK_A	T0395TS272_2	T0395	2.79	-0.4741	0.4457	297	301	101.346801346801
3FWK_A	T0395TS272_3	T0395	2.69	-1.5549	0.0619	297	302	101.683501683502
3FWK_A	T0395TS272_4	T0395	2.80	-0.0417	0.7041	297	304	102.356902356902
3FWK_A	T0395TS272_5	T0395	3.02	-0.4741	0.4457	297	300	101.010101010101
3FWK_A	T0395TS279_1	T0395	2.17	6.7492	6.7413	297	252	84.8484848484848
3FWK_A	T0395TS282_1	T0395	2.35	6.0650	6.1011	297	304	102.356902356902
3FWK_A	T0395TS283_1	T0395	2.41	6.4973	6.5056	297	304	102.356902356902
3FWK_A	T0395TS284_1	T0395	2.45	6.4777	6.4872	297	268	90.2356902356902
3FWK_A	T0395TS284_2	T0395	2.14	7.0842	7.0547	297	235	79.1245791245791
3FWK_A	T0395TS284_3	T0395	2.23	6.3073	6.3278	297	268	90.2356902356902
3FWK_A	T0395TS284_4	T0395	2.28	7.0842	7.0547	297	235	79.1245791245791
3FWK_A	T0395TS284_5	T0395	2.58	6.8798	6.8635	297	220	74.0740740740741
3FWK_A	T0395TS293_1	T0395	2.24	6.3352	6.3539	297	304	102.356902356902
3FWK_A	T0395TS293_2	T0395	2.10	6.4433	6.4550	297	304	102.356902356902
3FWK_A	T0395TS293_3	T0395	2.24	6.3892	6.4044	297	304	102.356902356902
3FWK_A	T0395TS293_4	T0395	2.15	6.4973	6.5056	297	304	102.356902356902
3FWK_A	T0395TS293_5	T0395	2.46	6.6054	6.6067	297	304	102.356902356902
3FWK_A	T0395TS296_1_1	T0395	2.10	6.5839	6.5865	297	235	79.1245791245791
3FWK_A	T0395TS296_1_2	T0395	nan	-4.7132	-0.0000	297	32	10.7744107744108
3FWK_A	T0395TS296_2_1	T0395	2.17	6.4624	6.4729	297	254	85.5218855218855
3FWK_A	T0395TS296_2_2	T0395	1.97	-7.5879	-0.0000	297	4	1.34680134680135
3FWK_A	T0395TS296_3_1	T0395	2.33	6.4588	6.4695	297	235	79.1245791245791
3FWK_A	T0395TS296_3_2	T0395	nan	-4.7132	-0.0000	297	32	10.7744107744108
3FWK_A	T0395TS296_4_1	T0395	2.19	6.4033	6.4176	297	254	85.5218855218855
3FWK_A	T0395TS296_4_2	T0395	1.92	-7.5879	-0.0000	297	4	1.34680134680135
3FWK_A	T0395TS296_5_1	T0395	2.19	6.4033	6.4176	297	254	85.5218855218855
3FWK_A	T0395TS296_5_2	T0395	1.92	-7.5879	-0.0000	297	4	1.34680134680135
3FWK_A	T0395TS297_1	T0395	2.10	6.9512	6.9302	297	222	74.7474747474748
3FWK_A	T0395TS297_2	T0395	2.27	7.1299	7.0975	297	214	72.0538720538721
3FWK_A	T0395TS297_3	T0395	2.20	7.1806	7.1450	297	236	79.4612794612795
3FWK_A	T0395TS297_4	T0395	2.53	5.7902	5.8442	297	219	73.7373737373737
3FWK_A	T0395TS297_5	T0395	2.24	6.2868	6.3086	297	249	83.8383838383838
3FWK_A	T0395TS299_1	T0395	2.26	5.9569	6.0001	297	304	102.356902356902
3FWK_A	T0395TS299_2	T0395	2.36	6.3892	6.4044	297	304	102.356902356902
3FWK_A	T0395TS299_3	T0395	2.30	6.0110	6.0506	297	304	102.356902356902
3FWK_A	T0395TS299_4	T0395	2.72	5.8488	5.8990	297	304	102.356902356902
3FWK_A	T0395TS299_5	T0395	2.12	6.1190	6.1517	297	304	102.356902356902
3FWK_A	T0395TS310_1	T0395	2.33	5.8488	5.8990	297	304	102.356902356902
3FWK_A	T0395TS310_2	T0395	2.26	6.3892	6.4044	297	304	102.356902356902
3FWK_A	T0395TS310_3	T0395	2.08	6.6054	6.6067	297	304	102.356902356902
3FWK_A	T0395TS310_4	T0395	2.08	6.6054	6.6067	297	304	102.356902356902
3FWK_A	T0395TS316_1	T0395	3.04	0.3906	1.0060	297	304	102.356902356902
3FWK_A	T0395TS316_2	T0395	2.47	5.2003	5.2929	297	304	102.356902356902
3FWK_A	T0395TS316_3	T0395	3.08	-0.7983	0.2879	297	304	102.356902356902
3FWK_A	T0395TS316_4	T0395	2.82	-0.4200	0.4751	297	304	102.356902356902
3FWK_A	T0395TS316_5	T0395	2.97	0.0663	0.7760	297	304	102.356902356902
3FWK_A	T0395TS318_1	T0395	2.18	6.9688	6.9468	297	228	76.7676767676768
3FWK_A	T0395TS318_2	T0395	2.54	6.2851	6.3070	297	254	85.5218855218855
3FWK_A	T0395TS318_3	T0395	2.20	6.3501	6.3678	297	244	82.1548821548822
3FWK_A	T0395TS318_4	T0395	2.10	7.3896	7.3406	297	231	77.7777777777778
3FWK_A	T0395TS318_5	T0395	2.63	7.1031	7.0724	297	198	66.6666666666667
3FWK_A	T0395TS322_1	T0395	2.02	5.2003	5.2929	297	304	102.356902356902
3FWK_A	T0395TS322_2	T0395	2.23	5.4705	5.5454	297	304	102.356902356902
3FWK_A	T0395TS322_3	T0395	2.88	5.2544	5.3434	297	304	102.356902356902
3FWK_A	T0395TS322_4	T0395	2.35	5.5786	5.6464	297	304	102.356902356902
3FWK_A	T0395TS322_5	T0395	2.64	5.7407	5.7979	297	304	102.356902356902
3FWK_A	T0395TS324_1	T0395	3.00	-0.0958	0.6692	297	304	102.356902356902
3FWK_A	T0395TS324_2	T0395	3.00	-0.0958	0.6692	297	304	102.356902356902
3FWK_A	T0395TS324_3	T0395	3.00	-0.0958	0.6692	297	304	102.356902356902
3FWK_A	T0395TS324_4	T0395	3.00	-0.0958	0.6692	297	304	102.356902356902
3FWK_A	T0395TS324_5	T0395	3.00	-0.0958	0.6692	297	304	102.356902356902
3FWK_A	T0395TS325_1	T0395	2.28	5.3084	5.3939	297	304	102.356902356902
3FWK_A	T0395TS325_2	T0395	2.46	5.7948	5.8485	297	304	102.356902356902
3FWK_A	T0395TS325_3	T0395	2.25	4.9301	5.0407	297	304	102.356902356902
3FWK_A	T0395TS325_4	T0395	2.12	5.8488	5.8990	297	304	102.356902356902
3FWK_A	T0395TS325_5	T0395	2.36	5.0382	5.1416	297	304	102.356902356902
3FWK_A	T0395TS330_1	T0395	2.73	0.0663	0.7760	297	304	102.356902356902
3FWK_A	T0395TS330_2	T0395	2.39	6.0110	6.0506	297	304	102.356902356902
3FWK_A	T0395TS330_3	T0395	2.46	-1.5549	0.0619	297	304	102.356902356902
3FWK_A	T0395TS330_4	T0395	2.42	-1.3388	0.1059	297	304	102.356902356902
3FWK_A	T0395TS330_5	T0395	2.32	-0.3660	0.5055	297	304	102.356902356902
3FWK_A	T0395TS337_1_1	T0395	2.61	-2.0505	0.0115	297	24	8.08080808080808
3FWK_A	T0395TS337_1_2	T0395	2.43	7.6032	7.5405	297	222	74.7474747474748
3FWK_A	T0395TS337_1_3	T0395	3.08	1.1048	1.5702	297	58	19.5286195286195
3FWK_A	T0395TS340_1	T0395	2.71	5.0382	5.1416	297	304	102.356902356902
3FWK_A	T0395TS340_2	T0395	2.63	5.0382	5.1416	297	304	102.356902356902
3FWK_A	T0395TS340_3	T0395	2.53	5.1463	5.2425	297	304	102.356902356902
3FWK_A	T0395TS340_4	T0395	2.67	5.0382	5.1416	297	304	102.356902356902
3FWK_A	T0395TS340_5	T0395	2.65	5.0922	5.1920	297	304	102.356902356902
3FWK_A	T0395TS349_1	T0395	2.08	7.2320	7.1931	297	215	72.3905723905724
3FWK_A	T0395TS351_1	T0395	2.11	7.8283	7.7512	297	188	63.2996632996633
3FWK_A	T0395TS351_2	T0395	2.70	4.4314	4.5757	297	252	84.8484848484848
3FWK_A	T0395TS351_3	T0395	2.53	5.5514	5.6209	297	239	80.4713804713805
3FWK_A	T0395TS351_4	T0395	2.38	4.7680	4.8894	297	244	82.1548821548822
3FWK_A	T0395TS351_5	T0395	2.69	6.6880	6.6840	297	168	56.5656565656566
3FWK_A	T0395TS353_1	T0395	2.11	5.9569	6.0001	297	304	102.356902356902
3FWK_A	T0395TS353_2	T0395	2.22	5.8488	5.8990	297	304	102.356902356902
3FWK_A	T0395TS353_3	T0395	2.80	5.9569	6.0001	297	304	102.356902356902
3FWK_A	T0395TS353_4	T0395	2.10	5.9569	6.0001	297	304	102.356902356902
3FWK_A	T0395TS353_5	T0395	2.01	5.7407	5.7979	297	304	102.356902356902
3FWK_A	T0395TS356_1	T0395	3.07	3.5126	3.7224	297	250	84.1750841750842
3FWK_A	T0395TS356_2	T0395	2.67	4.2897	4.4438	297	250	84.1750841750842
3FWK_A	T0395TS356_3	T0395	2.77	3.9909	4.1658	297	250	84.1750841750842
3FWK_A	T0395TS356_4	T0395	2.98	3.0344	3.2815	297	250	84.1750841750842
3FWK_A	T0395TS356_5	T0395	3.00	4.1104	4.2769	297	250	84.1750841750842
3FWK_A	T0395TS369_1	T0395	2.64	3.7412	3.9341	297	304	102.356902356902
3FWK_A	T0395TS371_1	T0395	2.34	5.6327	5.6969	297	304	102.356902356902
3FWK_A	T0395TS371_2	T0395	2.81	5.7948	5.8485	297	304	102.356902356902
3FWK_A	T0395TS371_3	T0395	2.32	6.1731	6.2022	297	304	102.356902356902
3FWK_A	T0395TS371_4	T0395	2.43	5.7948	5.8485	297	304	102.356902356902
3FWK_A	T0395TS371_5	T0395	2.34	5.6327	5.6969	297	304	102.356902356902
3FWK_A	T0395TS373_1	T0395	3.13	-0.6362	0.3625	297	304	102.356902356902
3FWK_A	T0395TS373_2	T0395	1.94	-1.1766	0.1495	297	304	102.356902356902
3FWK_A	T0395TS373_3	T0395	2.74	-0.6362	0.3625	297	304	102.356902356902
3FWK_A	T0395TS373_4	T0395	3.13	-0.6362	0.3625	297	304	102.356902356902
3FWK_A	T0395TS373_5	T0395	3.13	-0.6362	0.3625	297	304	102.356902356902
3FWK_A	T0395TS379_1	T0395	2.10	6.4433	6.4550	297	304	102.356902356902
3FWK_A	T0395TS379_2	T0395	2.24	6.3352	6.3539	297	304	102.356902356902
3FWK_A	T0395TS379_3	T0395	2.15	6.2812	6.3033	297	304	102.356902356902
3FWK_A	T0395TS379_4	T0395	2.22	6.1731	6.2022	297	304	102.356902356902
3FWK_A	T0395TS379_5	T0395	2.24	6.3892	6.4044	297	304	102.356902356902
3FWK_A	T0395TS384_1	T0395	2.29	5.2544	5.3434	297	304	102.356902356902
3FWK_A	T0395TS384_2	T0395	2.17	5.4705	5.5454	297	304	102.356902356902
3FWK_A	T0395TS384_3	T0395	2.33	5.2003	5.2929	297	304	102.356902356902
3FWK_A	T0395TS384_4	T0395	2.33	5.1463	5.2425	297	304	102.356902356902
3FWK_A	T0395TS384_5	T0395	2.62	4.7680	4.8894	297	304	102.356902356902
3FWK_A	T0395TS385_1	T0395	2.38	4.7680	4.8894	297	244	82.1548821548822
3FWK_A	T0395TS385_2	T0395	2.47	4.6059	4.7382	297	304	102.356902356902
3FWK_A	T0395TS385_3	T0395	2.11	7.8283	7.7512	297	188	63.2996632996633
3FWK_A	T0395TS385_4	T0395	3.15	4.3897	4.5368	297	304	102.356902356902
3FWK_A	T0395TS385_5	T0395	2.70	4.4314	4.5757	297	252	84.8484848484848
3FWK_A	T0395TS387_1	T0395	2.22	6.1493	6.1800	297	270	90.9090909090909
3FWK_A	T0395TS394_1	T0395	2.27	6.8822	6.8657	297	194	65.3198653198653
3FWK_A	T0395TS396_1	T0395	2.23	7.2885	7.2460	297	228	76.7676767676768
3FWK_A	T0395TS396_2	T0395	2.20	6.9749	6.9524	297	230	77.4410774410774
3FWK_A	T0395TS396_3	T0395	2.29	7.3561	7.3092	297	230	77.4410774410774
3FWK_A	T0395TS396_4	T0395	2.39	7.1020	7.0714	297	230	77.4410774410774
3FWK_A	T0395TS396_5	T0395	2.22	5.8488	5.8990	297	304	102.356902356902
3FWK_A	T0395TS404_1	T0395	2.60	-1.5549	0.0619	297	304	102.356902356902
3FWK_A	T0395TS404_2	T0395	1.62	-1.3928	0.0934	297	304	102.356902356902
3FWK_A	T0395TS404_3	T0395	3.21	-0.5281	0.4170	297	304	102.356902356902
3FWK_A	T0395TS404_4	T0395	2.61	-0.8524	0.2650	297	304	102.356902356902
3FWK_A	T0395TS404_5	T0395	2.61	-0.8524	0.2650	297	304	102.356902356902
3FWK_A	T0395TS407_1	T0395	2.37	6.0110	6.0506	297	304	102.356902356902
3FWK_A	T0395TS407_2	T0395	2.43	6.1190	6.1517	297	304	102.356902356902
3FWK_A	T0395TS407_3	T0395	2.48	6.0650	6.1011	297	304	102.356902356902
3FWK_A	T0395TS407_4	T0395	2.38	6.1190	6.1517	297	304	102.356902356902
3FWK_A	T0395TS407_5	T0395	2.39	6.1190	6.1517	297	304	102.356902356902
3FWK_A	T0395TS408_1	T0395	2.51	5.4705	5.5454	297	304	102.356902356902
3FWK_A	T0395TS408_2	T0395	2.43	5.4165	5.4949	297	304	102.356902356902
3FWK_A	T0395TS408_3	T0395	2.40	5.2003	5.2929	297	304	102.356902356902
3FWK_A	T0395TS408_4	T0395	2.51	5.0922	5.1920	297	304	102.356902356902
3FWK_A	T0395TS408_5	T0395	2.47	5.8488	5.8990	297	304	102.356902356902
3FWK_A	T0395TS409_1	T0395	2.54	5.6867	5.7474	297	304	102.356902356902
3FWK_A	T0395TS409_2	T0395	2.74	5.2003	5.2929	297	304	102.356902356902
3FWK_A	T0395TS409_3	T0395	2.71	5.8488	5.8990	297	304	102.356902356902
3FWK_A	T0395TS409_4	T0395	2.23	5.9029	5.9495	297	304	102.356902356902
3FWK_A	T0395TS409_5	T0395	2.46	5.3084	5.3939	297	304	102.356902356902
3FWK_A	T0395TS415_2	T0395	2.34	5.6867	5.7474	297	304	102.356902356902
3FWK_A	T0395TS415_3	T0395	2.85	5.7407	5.7979	297	304	102.356902356902
3FWK_A	T0395TS415_4	T0395	2.20	5.9029	5.9495	297	304	102.356902356902
3FWK_A	T0395TS415_5	T0395	2.37	5.6867	5.7474	297	304	102.356902356902
3FWK_A	T0395TS419_1	T0395	2.33	6.1731	6.2022	297	304	102.356902356902
3FWK_A	T0395TS420_1	T0395	2.93	-1.2847	0.1193	297	304	102.356902356902
3FWK_A	T0395TS425_1	T0395	2.39	6.0650	6.1011	297	304	102.356902356902
3FWK_A	T0395TS425_2	T0395	2.31	5.5786	5.6464	297	304	102.356902356902
3FWK_A	T0395TS425_3	T0395	2.25	5.8488	5.8990	297	304	102.356902356902
3FWK_A	T0395TS425_4	T0395	2.56	5.6867	5.7474	297	304	102.356902356902
3FWK_A	T0395TS425_5	T0395	2.81	6.0650	6.1011	297	304	102.356902356902
3FWK_A	T0395TS426_1	T0395	2.10	6.1731	6.2022	297	304	102.356902356902
3FWK_A	T0395TS426_2	T0395	2.29	6.2271	6.2528	297	304	102.356902356902
3FWK_A	T0395TS426_3	T0395	2.32	6.2812	6.3033	297	304	102.356902356902
3FWK_A	T0395TS426_4	T0395	2.07	5.1463	5.2425	297	304	102.356902356902
3FWK_A	T0395TS426_5	T0395	2.11	5.3624	5.4444	297	304	102.356902356902
3FWK_A	T0395TS427_1	T0395	2.47	5.7407	5.7979	297	304	102.356902356902
3FWK_A	T0395TS429_1	T0395	2.41	7.0111	6.9863	297	220	74.0740740740741
3FWK_A	T0395TS429_2	T0395	2.35	5.3624	5.4444	297	304	102.356902356902
3FWK_A	T0395TS429_3	T0395	2.35	5.3624	5.4444	297	304	102.356902356902
3FWK_A	T0395TS429_4	T0395	2.31	5.1463	5.2425	297	304	102.356902356902
3FWK_A	T0395TS429_5	T0395	2.31	5.1463	5.2425	297	304	102.356902356902
3FWK_A	T0395TS434_1	T0395	2.31	6.1731	6.2022	297	304	102.356902356902
3FWK_A	T0395TS434_2	T0395	2.21	6.1731	6.2022	297	304	102.356902356902
3FWK_A	T0395TS434_3	T0395	2.25	6.3352	6.3539	297	304	102.356902356902
3FWK_A	T0395TS434_4	T0395	2.35	5.8488	5.8990	297	304	102.356902356902
3FWK_A	T0395TS434_5	T0395	2.56	5.7948	5.8485	297	304	102.356902356902
3FWK_A	T0395TS436_1	T0395	2.41	7.0111	6.9863	297	220	74.0740740740741
3FWK_A	T0395TS436_2	T0395	2.32	7.4258	7.3744	297	207	69.6969696969697
3FWK_A	T0395TS436_3	T0395	2.05	7.4832	7.4282	297	230	77.4410774410774
3FWK_A	T0395TS436_4	T0395	2.74	7.5290	7.4710	297	208	70.03367003367
3FWK_A	T0395TS436_5	T0395	2.65	6.3367	6.3553	297	223	75.0841750841751
3FWK_A	T0395TS438_1	T0395	2.15	5.8488	5.8990	297	304	102.356902356902
3FWK_A	T0395TS438_2	T0395	2.24	5.6327	5.6969	297	304	102.356902356902
3FWK_A	T0395TS438_3	T0395	2.31	6.1731	6.2022	297	304	102.356902356902
3FWK_A	T0395TS438_4	T0395	2.21	5.0922	5.1920	297	304	102.356902356902
3FWK_A	T0395TS442_1	T0395	2.15	5.7407	5.7979	297	304	102.356902356902
3FWK_A	T0395TS443_1	T0395	2.20	6.3892	6.4044	297	304	102.356902356902
3FWK_A	T0395TS443_2	T0395	2.24	6.4433	6.4550	297	304	102.356902356902
3FWK_A	T0395TS443_3	T0395	2.22	6.2812	6.3033	297	304	102.356902356902
3FWK_A	T0395TS443_4	T0395	2.48	6.4973	6.5056	297	304	102.356902356902
3FWK_A	T0395TS443_5	T0395	2.14	6.1190	6.1517	297	304	102.356902356902
3FWK_A	T0395TS449_1_1	T0395	0.00	-10.4230	-0.0000	297	1	0.336700336700337
3FWK_A	T0395TS449_1_2	T0395	2.40	6.7498	6.7418	297	245	82.4915824915825
3FWK_A	T0395TS449_1_3	T0395	1.98	-7.5879	-0.0000	297	4	1.34680134680135
3FWK_A	T0395TS449_2_1	T0395	0.00	-10.4230	-0.0000	297	1	0.336700336700337
3FWK_A	T0395TS449_2_2	T0395	2.17	6.6891	6.6850	297	245	82.4915824915825
3FWK_A	T0395TS449_2_3	T0395	1.98	-7.5879	-0.0000	297	4	1.34680134680135
3FWK_A	T0395TS449_3_1	T0395	0.00	-10.4230	-0.0000	297	1	0.336700336700337
3FWK_A	T0395TS449_3_2	T0395	2.25	6.8104	6.7985	297	245	82.4915824915825
3FWK_A	T0395TS449_3_3	T0395	2.03	-7.5879	-0.0000	297	4	1.34680134680135
3FWK_A	T0395TS449_4_1	T0395	0.00	-10.4230	-0.0000	297	1	0.336700336700337
3FWK_A	T0395TS449_4_2	T0395	2.19	6.9105	6.8922	297	239	80.4713804713805
3FWK_A	T0395TS449_4_3	T0395	2.00	-7.5879	-0.0000	297	4	1.34680134680135
3FWK_A	T0395TS449_5_1	T0395	0.00	-10.4230	-0.0000	297	1	0.336700336700337
3FWK_A	T0395TS449_5_2	T0395	2.82	5.9004	5.9472	297	245	82.4915824915825
3FWK_A	T0395TS449_5_3	T0395	1.99	-7.5879	-0.0000	297	4	1.34680134680135
3FWK_A	T0395TS450_1_1	T0395	2.94	-1.7230	0.0378	297	224	75.4208754208754
3FWK_A	T0395TS450_1_2	T0395	1.86	-1.3462	0.1041	297	80	26.9360269360269
3FWK_A	T0395TS450_2_1	T0395	0.18	-2.5132	0.0010	297	18	6.06060606060606
3FWK_A	T0395TS450_2_2	T0395	0.51	0.4314	1.0363	297	11	3.7037037037037
3FWK_A	T0395TS450_3_1	T0395	2.43	6.8274	6.8144	297	224	75.4208754208754
3FWK_A	T0395TS450_3_2	T0395	3.54	-2.7211	0.0002	297	80	26.9360269360269
3FWK_A	T0395TS450_4_1	T0395	3.07	1.4988	1.9042	297	209	70.3703703703704
3FWK_A	T0395TS450_4_2	T0395	2.22	-1.4837	0.0746	297	80	26.9360269360269
3FWK_A	T0395TS450_5_1	T0395	2.80	0.5355	1.1149	297	210	70.7070707070707
3FWK_A	T0395TS450_5_2	T0395	2.12	-1.6212	0.0514	297	80	26.9360269360269
3FWK_A	T0395TS453_1	T0395	2.36	6.0110	6.0506	297	304	102.356902356902
3FWK_A	T0395TS453_2	T0395	2.83	6.1190	6.1517	297	304	102.356902356902
3FWK_A	T0395TS453_3	T0395	2.39	6.1731	6.2022	297	304	102.356902356902
3FWK_A	T0395TS453_4	T0395	2.54	5.6327	5.6969	297	304	102.356902356902
3FWK_A	T0395TS453_5	T0395	2.55	5.4705	5.5454	297	304	102.356902356902
3FWK_A	T0395TS454_1	T0395	2.57	6.1006	6.1345	297	196	65.993265993266
3FWK_A	T0395TS454_2	T0395	2.68	6.4111	6.4249	297	225	75.7575757575758
3FWK_A	T0395TS454_3	T0395	2.99	0.0828	0.7871	297	216	72.7272727272727
3FWK_A	T0395TS454_4	T0395	2.32	6.3932	6.4082	297	214	72.0538720538721
3FWK_A	T0395TS454_5	T0395	2.29	6.3497	6.3674	297	232	78.1144781144781
3FWK_A	T0395TS461_1	T0395	2.95	1.7416	2.1156	297	304	102.356902356902
3FWK_A	T0395TS461_2	T0395	2.98	-0.4200	0.4751	297	304	102.356902356902
3FWK_A	T0395TS461_3	T0395	2.34	-0.4741	0.4457	297	304	102.356902356902
3FWK_A	T0395TS461_4	T0395	2.97	-0.4200	0.4751	297	304	102.356902356902
3FWK_A	T0395TS461_5	T0395	3.07	-0.5281	0.4170	297	304	102.356902356902
3FWK_A	T0395TS462_1	T0395	2.80	-0.6362	0.3625	297	304	102.356902356902
3FWK_A	T0395TS462_2	T0395	3.31	0.0123	0.7397	297	304	102.356902356902
3FWK_A	T0395TS462_3	T0395	2.46	-1.8792	0.0224	297	304	102.356902356902
3FWK_A	T0395TS462_4	T0395	2.55	-1.8792	0.0224	297	304	102.356902356902
3FWK_A	T0395TS462_5	T0395	2.55	-1.8792	0.0224	297	304	102.356902356902
3FWK_A	T0395TS463_1	T0395	2.77	5.4764	5.5509	297	221	74.4107744107744
3FWK_A	T0395TS463_2	T0395	2.92	3.9732	4.1494	297	208	70.03367003367
3FWK_A	T0395TS475_1	T0395	2.25	6.1190	6.1517	297	294	98.989898989899
3FWK_A	T0395TS477_1	T0395	2.14	5.7948	5.8485	297	304	102.356902356902
3FWK_A	T0395TS477_2	T0395	2.20	7.0630	7.0349	297	214	72.0538720538721
3FWK_A	T0395TS477_3	T0395	2.09	7.6332	7.5686	297	217	73.0639730639731
3FWK_A	T0395TS477_4	T0395	2.27	8.0417	7.9510	297	161	54.2087542087542
3FWK_A	T0395TS477_5	T0395	2.14	6.7916	6.7809	297	223	75.0841750841751
3FWK_A	T0395TS479_1	T0395	2.87	-0.1498	0.6349	297	304	102.356902356902
3FWK_A	T0395TS479_2	T0395	2.75	-0.3120	0.5367	297	304	102.356902356902
3FWK_A	T0395TS479_3	T0395	2.65	-0.6902	0.3367	297	304	102.356902356902
3FWK_A	T0395TS479_4	T0395	2.41	-1.2307	0.1339	297	304	102.356902356902
3FWK_A	T0395TS479_5	T0395	2.87	-0.1498	0.6349	297	304	102.356902356902
3FWK_A	T0395TS481_1	T0395	2.37	5.7948	5.8485	297	304	102.356902356902
3FWK_A	T0395TS489_1	T0395	2.54	7.3620	7.3147	297	304	102.356902356902
3FWK_A	T0395TS489_2	T0395	2.44	6.9837	6.9607	297	304	102.356902356902
3FWK_A	T0395TS489_3	T0395	2.54	7.5241	7.4665	297	304	102.356902356902
3FWK_A	T0395TS489_4	T0395	2.76	7.4701	7.4159	297	304	102.356902356902
3FWK_A	T0395TS489_5	T0395	2.68	6.9837	6.9607	297	304	102.356902356902
3FWK_A	T0395TS493_1	T0395	2.58	-0.3660	0.5055	297	304	102.356902356902
3FWK_A	T0395TS493_2	T0395	2.27	5.7948	5.8485	297	304	102.356902356902
3FWK_A	T0395TS493_3	T0395	2.42	6.3352	6.3539	297	304	102.356902356902
3FWK_A	T0395TS493_4	T0395	2.62	5.8488	5.8990	297	304	102.356902356902
3FWK_A	T0395TS493_5	T0395	2.51	6.0650	6.1011	297	304	102.356902356902
3FWK_A	T0395TS495_1	T0395	2.93	4.8761	4.9902	297	304	102.356902356902
3G59_A	3G5A_A	T0395	0.50	12.6244	12.2416	287	293	102.090592334495
3G59_A	3G6K_A	T0395	0.58	12.6244	12.2416	287	297	103.484320557491
3G59_A	T0395AL019_1	T0395	2.34	6.9600	6.9385	287	213	74.2160278745645
3G59_A	T0395AL019_2	T0395	2.77	6.9682	6.9462	287	171	59.581881533101
3G59_A	T0395AL019_3	T0395	2.69	4.0260	4.1984	287	272	94.7735191637631
3G59_A	T0395AL019_4	T0395	2.66	4.4602	4.6025	287	260	90.5923344947735
3G59_A	T0395AL019_5	T0395	2.55	-1.1183	0.1675	287	304	105.923344947735
3G59_A	T0395AL421_1	T0395	1.98	7.5380	7.4795	287	222	77.3519163763066
3G59_A	T0395AL421_2	T0395	2.17	7.2670	7.2258	287	216	75.2613240418118
3G59_A	T0395AL421_3	T0395	2.34	7.1187	7.0870	287	208	72.4738675958188
3G59_A	T0395AL421_5	T0395	2.61	6.8055	6.7939	287	227	79.0940766550523
3G59_A	T0395TS002_1	T0395	2.25	6.8142	6.8021	287	220	76.6550522648084
3G59_A	T0395TS002_2	T0395	2.65	4.1119	4.2783	287	284	98.9547038327526
3G59_A	T0395TS002_3	T0395	2.98	-0.6294	0.3658	287	304	105.923344947735
3G59_A	T0395TS002_4	T0395	3.35	-0.3035	0.5416	287	299	104.18118466899
3G59_A	T0395TS002_5	T0395	2.56	6.6800	6.6765	287	185	64.4599303135889
3G59_A	T0395TS007_1	T0395	2.44	6.9580	6.9366	287	260	90.5923344947735
3G59_A	T0395TS007_2	T0395	2.17	6.5514	6.5561	287	260	90.5923344947735
3G59_A	T0395TS007_3	T0395	2.47	6.6464	6.6450	287	235	81.8815331010453
3G59_A	T0395TS007_4	T0395	2.52	6.3962	6.4110	287	235	81.8815331010453
3G59_A	T0395TS007_5	T0395	3.02	5.1322	5.2293	287	270	94.0766550522648
3G59_A	T0395TS012_1	T0395	2.64	6.4320	6.4445	287	304	105.923344947735
3G59_A	T0395TS013_1	T0395	2.05	6.5407	6.5461	287	304	105.923344947735
3G59_A	T0395TS013_2	T0395	2.13	6.4864	6.4953	287	304	105.923344947735
3G59_A	T0395TS013_3	T0395	2.15	6.3777	6.3937	287	304	105.923344947735
3G59_A	T0395TS013_4	T0395	3.02	5.1827	5.2765	287	304	105.923344947735
3G59_A	T0395TS013_5	T0395	3.01	4.6938	4.8202	287	304	105.923344947735
3G59_A	T0395TS014_1	T0395	3.16	3.2272	3.4589	287	304	105.923344947735
3G59_A	T0395TS020_1	T0395	2.40	5.7259	5.7840	287	304	105.923344947735
3G59_A	T0395TS020_2	T0395	2.11	6.1061	6.1396	287	304	105.923344947735
3G59_A	T0395TS020_3	T0395	2.11	6.1604	6.1904	287	304	105.923344947735
3G59_A	T0395TS020_4	T0395	2.11	6.0518	6.0888	287	304	105.923344947735
3G59_A	T0395TS020_5	T0395	2.61	5.7802	5.8348	287	304	105.923344947735
3G59_A	T0395TS023_1	T0395	2.37	6.3198	6.3394	287	275	95.8188153310105
3G59_A	T0395TS023_2	T0395	2.74	6.3843	6.3998	287	212	73.8675958188153
3G59_A	T0395TS023_3	T0395	2.32	7.7622	7.6894	287	184	64.1114982578397
3G59_A	T0395TS034_1	T0395	2.23	5.9432	5.9872	287	304	105.923344947735
3G59_A	T0395TS034_2	T0395	2.12	5.8345	5.8856	287	304	105.923344947735
3G59_A	T0395TS034_3	T0395	2.09	5.9432	5.9872	287	304	105.923344947735
3G59_A	T0395TS034_4	T0395	2.12	5.8345	5.8856	287	304	105.923344947735
3G59_A	T0395TS034_5	T0395	2.18	5.8345	5.8856	287	304	105.923344947735
3G59_A	T0395TS039_1	T0395	2.63	4.1506	4.3143	287	304	105.923344947735
3G59_A	T0395TS046_1	T0395	2.09	5.4543	5.5302	287	304	105.923344947735
3G59_A	T0395TS046_2	T0395	2.44	5.9975	6.0380	287	304	105.923344947735
3G59_A	T0395TS046_3	T0395	2.36	6.4320	6.4445	287	304	105.923344947735
3G59_A	T0395TS046_4	T0395	2.35	6.0518	6.0888	287	304	105.923344947735
3G59_A	T0395TS046_5	T0395	2.05	5.8345	5.8856	287	304	105.923344947735
3G59_A	T0395TS048_1	T0395	2.50	5.0741	5.1750	287	304	105.923344947735
3G59_A	T0395TS048_2	T0395	2.30	5.4000	5.4794	287	304	105.923344947735
3G59_A	T0395TS048_3	T0395	2.45	4.8025	4.9216	287	304	105.923344947735
3G59_A	T0395TS048_4	T0395	2.52	6.2691	6.2920	287	304	105.923344947735
3G59_A	T0395TS048_5	T0395	2.77	-0.3035	0.5416	287	304	105.923344947735
3G59_A	T0395TS053_1	T0395	2.74	-1.3356	0.1066	287	304	105.923344947735
3G59_A	T0395TS053_3	T0395	2.69	-1.4985	0.0718	287	304	105.923344947735
3G59_A	T0395TS053_4	T0395	2.80	-1.0640	0.1853	287	304	105.923344947735
3G59_A	T0395TS053_5	T0395	2.76	-1.3899	0.0940	287	304	105.923344947735
3G59_A	T0395TS057_1	T0395	2.12	5.6716	5.7333	287	304	105.923344947735
3G59_A	T0395TS057_2	T0395	2.24	5.4543	5.5302	287	304	105.923344947735
3G59_A	T0395TS057_3	T0395	2.10	5.7259	5.7840	287	304	105.923344947735
3G59_A	T0395TS057_4	T0395	2.27	5.6716	5.7333	287	304	105.923344947735
3G59_A	T0395TS057_5	T0395	2.71	5.8888	5.9364	287	304	105.923344947735
3G59_A	T0395TS063_1	T0395	2.53	-1.6072	0.0535	287	304	105.923344947735
3G59_A	T0395TS069_1	T0395	2.15	5.9975	6.0380	287	304	105.923344947735
3G59_A	T0395TS069_2	T0395	2.52	6.6493	6.6478	287	304	105.923344947735
3G59_A	T0395TS069_3	T0395	2.92	4.8025	4.9216	287	304	105.923344947735
3G59_A	T0395TS069_4	T0395	2.25	6.3234	6.3428	287	304	105.923344947735
3G59_A	T0395TS069_5	T0395	2.05	6.3777	6.3937	287	304	105.923344947735
3G59_A	T0395TS070_1	T0395	2.07	5.2370	5.3272	287	304	105.923344947735
3G59_A	T0395TS070_2	T0395	2.02	5.9432	5.9872	287	304	105.923344947735
3G59_A	T0395TS070_3	T0395	2.03	6.1604	6.1904	287	304	105.923344947735
3G59_A	T0395TS070_4	T0395	2.28	5.4543	5.5302	287	304	105.923344947735
3G59_A	T0395TS070_5	T0395	2.25	6.2691	6.2920	287	304	105.923344947735
3G59_A	T0395TS071_1	T0395	2.29	6.2691	6.2920	287	304	105.923344947735
3G59_A	T0395TS071_2	T0395	2.57	5.7802	5.8348	287	304	105.923344947735
3G59_A	T0395TS071_3	T0395	2.56	6.1604	6.1904	287	304	105.923344947735
3G59_A	T0395TS071_4	T0395	2.65	5.3457	5.4287	287	304	105.923344947735
3G59_A	T0395TS071_5	T0395	2.90	5.1284	5.2258	287	304	105.923344947735
3G59_A	T0395TS073_1	T0395	2.64	5.3457	5.4287	287	294	102.439024390244
3G59_A	T0395TS073_2	T0395	3.03	5.1284	5.2258	287	298	103.83275261324
3G59_A	T0395TS073_3	T0395	2.88	4.6395	4.7696	287	295	102.787456445993
3G59_A	T0395TS073_4	T0395	2.70	5.1284	5.2258	287	299	104.18118466899
3G59_A	T0395TS073_5	T0395	2.69	5.2913	5.3780	287	296	103.135888501742
3G59_A	T0395TS081_1	T0395	3.05	3.8790	4.0620	287	304	105.923344947735
3G59_A	T0395TS081_2	T0395	2.57	4.1506	4.3143	287	304	105.923344947735
3G59_A	T0395TS081_3	T0395	2.70	4.4766	4.6177	287	304	105.923344947735
3G59_A	T0395TS081_4	T0395	2.88	4.6395	4.7696	287	304	105.923344947735
3G59_A	T0395TS081_5	T0395	2.93	3.4445	3.6595	287	304	105.923344947735
3G59_A	T0395TS085_1	T0395	2.30	4.9111	5.0229	287	304	105.923344947735
3G59_A	T0395TS085_2	T0395	2.37	5.3615	5.4435	287	267	93.0313588850174
3G59_A	T0395TS085_3	T0395	2.18	5.3245	5.4090	287	266	92.6829268292683
3G59_A	T0395TS085_4	T0395	2.45	4.6155	4.7472	287	280	97.5609756097561
3G59_A	T0395TS085_5	T0395	2.82	4.2104	4.3699	287	261	90.9407665505227
3G59_A	T0395TS095_1	T0395	2.01	6.8478	6.8335	287	230	80.1393728222996
3G59_A	T0395TS095_2	T0395	2.17	6.5663	6.5701	287	231	80.4878048780488
3G59_A	T0395TS095_3	T0395	2.15	6.7207	6.7146	287	230	80.1393728222996
3G59_A	T0395TS100_1	T0395	2.22	5.9432	5.9872	287	304	105.923344947735
3G59_A	T0395TS100_2	T0395	2.41	5.3457	5.4287	287	304	105.923344947735
3G59_A	T0395TS100_3	T0395	2.09	7.6332	7.5686	287	217	75.609756097561
3G59_A	T0395TS100_4	T0395	2.42	5.1284	5.2258	287	304	105.923344947735
3G59_A	T0395TS100_5	T0395	2.51	4.7481	4.8709	287	304	105.923344947735
3G59_A	T0395TS110_1	T0395	2.68	0.6199	1.1798	287	304	105.923344947735
3G59_A	T0395TS113_1	T0395	2.39	5.5086	5.5810	287	304	105.923344947735
3G59_A	T0395TS114_1	T0395	2.76	4.5852	4.7190	287	304	105.923344947735
3G59_A	T0395TS114_2	T0395	2.45	5.1827	5.2765	287	304	105.923344947735
3G59_A	T0395TS114_3	T0395	2.70	4.8025	4.9216	287	304	105.923344947735
3G59_A	T0395TS114_4	T0395	3.18	3.0227	3.2708	287	284	98.9547038327526
3G59_A	T0395TS114_5	T0395	2.89	5.8345	5.8856	287	304	105.923344947735
3G59_A	T0395TS116_1	T0395	2.07	6.2691	6.2920	287	304	105.923344947735
3G59_A	T0395TS116_2	T0395	2.61	5.5629	5.6317	287	304	105.923344947735
3G59_A	T0395TS116_3	T0395	2.68	5.0741	5.1750	287	304	105.923344947735
3G59_A	T0395TS116_4	T0395	2.23	5.5086	5.5810	287	304	105.923344947735
3G59_A	T0395TS116_5	T0395	2.26	5.7802	5.8348	287	304	105.923344947735
3G59_A	T0395TS119_1	T0395	2.29	0.1310	0.8203	287	304	105.923344947735
3G59_A	T0395TS122_1	T0395	2.25	6.2691	6.2920	287	304	105.923344947735
3G59_A	T0395TS124_1	T0395	2.93	-0.7381	0.3146	287	304	105.923344947735
3G59_A	T0395TS124_2	T0395	2.94	-0.3578	0.5102	287	304	105.923344947735
3G59_A	T0395TS124_3	T0395	2.10	6.2691	6.2920	287	304	105.923344947735
3G59_A	T0395TS124_4	T0395	2.42	5.7802	5.8348	287	304	105.923344947735
3G59_A	T0395TS124_5	T0395	2.12	6.3777	6.3937	287	304	105.923344947735
3G59_A	T0395TS131_1	T0395	2.61	5.7802	5.8348	287	304	105.923344947735
3G59_A	T0395TS131_2	T0395	2.72	5.8888	5.9364	287	304	105.923344947735
3G59_A	T0395TS131_3	T0395	2.36	6.4320	6.4445	287	304	105.923344947735
3G59_A	T0395TS131_4	T0395	2.73	4.5852	4.7190	287	304	105.923344947735
3G59_A	T0395TS131_5	T0395	2.37	4.6395	4.7696	287	304	105.923344947735
3G59_A	T0395TS135_1	T0395	2.06	6.2691	6.2920	287	304	105.923344947735
3G59_A	T0395TS135_2	T0395	2.85	1.2717	1.7102	287	304	105.923344947735
3G59_A	T0395TS135_3	T0395	3.10	0.1310	0.8203	287	304	105.923344947735
3G59_A	T0395TS135_4	T0395	2.75	-1.0097	0.2043	287	304	105.923344947735
3G59_A	T0395TS135_5	T0395	2.71	0.6199	1.1798	287	304	105.923344947735
3G59_A	T0395TS138_1	T0395	2.24	5.9432	5.9872	287	304	105.923344947735
3G59_A	T0395TS138_2	T0395	2.23	6.4320	6.4445	287	304	105.923344947735
3G59_A	T0395TS138_3	T0395	2.23	6.4864	6.4953	287	304	105.923344947735
3G59_A	T0395TS138_4	T0395	2.26	6.6493	6.6478	287	304	105.923344947735
3G59_A	T0395TS138_5	T0395	2.57	5.9432	5.9872	287	304	105.923344947735
3G59_A	T0395TS140_1	T0395	2.47	6.1061	6.1396	287	289	100.696864111498
3G59_A	T0395TS140_2	T0395	1.93	6.6130	6.6138	287	227	79.0940766550523
3G59_A	T0395TS140_3	T0395	1.99	6.7584	6.7498	287	213	74.2160278745645
3G59_A	T0395TS140_4	T0395	2.19	6.0932	6.1275	287	283	98.6062717770035
3G59_A	T0395TS140_5	T0395	2.90	4.7481	4.8709	287	299	104.18118466899
3G59_A	T0395TS142_1	T0395	2.34	6.4864	6.4953	287	280	97.5609756097561
3G59_A	T0395TS142_2	T0395	2.43	6.1012	6.1350	287	280	97.5609756097561
3G59_A	T0395TS142_3	T0395	2.21	5.7710	5.8262	287	280	97.5609756097561
3G59_A	T0395TS142_4	T0395	2.22	6.7238	6.7175	287	272	94.7735191637631
3G59_A	T0395TS142_5	T0395	2.23	6.1562	6.1864	287	280	97.5609756097561
3G59_A	T0395TS143_1	T0395	1.91	7.4944	7.4386	287	207	72.1254355400697
3G59_A	T0395TS143_2	T0395	1.91	7.4944	7.4386	287	207	72.1254355400697
3G59_A	T0395TS143_3	T0395	2.04	7.5467	7.4876	287	230	80.1393728222996
3G59_A	T0395TS143_4	T0395	2.46	7.5290	7.4710	287	208	72.4738675958188
3G59_A	T0395TS143_5	T0395	2.46	7.5290	7.4710	287	208	72.4738675958188
3G59_A	T0395TS149_1	T0395	2.47	5.6716	5.7333	287	304	105.923344947735
3G59_A	T0395TS149_2	T0395	2.72	5.6173	5.6825	287	304	105.923344947735
3G59_A	T0395TS149_3	T0395	2.45	5.9432	5.9872	287	304	105.923344947735
3G59_A	T0395TS149_4	T0395	2.25	5.8345	5.8856	287	304	105.923344947735
3G59_A	T0395TS149_5	T0395	2.60	5.4543	5.5302	287	304	105.923344947735
3G59_A	T0395TS153_1	T0395	2.14	7.1521	7.1183	287	237	82.5783972125435
3G59_A	T0395TS153_3	T0395	2.69	5.4426	5.5193	287	225	78.397212543554
3G59_A	T0395TS153_4	T0395	2.64	7.3131	7.2689	287	186	64.808362369338
3G59_A	T0395TS153_5	T0395	2.77	3.7164	3.9111	287	245	85.3658536585366
3G59_A	T0395TS154_1	T0395	2.40	5.5086	5.5810	287	304	105.923344947735
3G59_A	T0395TS157_1	T0395	2.38	4.8025	4.9216	287	304	105.923344947735
3G59_A	T0395TS157_2	T0395	2.51	4.8025	4.9216	287	304	105.923344947735
3G59_A	T0395TS157_3	T0395	2.75	0.8915	1.3951	287	304	105.923344947735
3G59_A	T0395TS157_4	T0395	2.30	5.1284	5.2258	287	304	105.923344947735
3G59_A	T0395TS157_5	T0395	2.39	5.0741	5.1750	287	304	105.923344947735
3G59_A	T0395TS164_1	T0395	2.38	4.8025	4.9216	287	304	105.923344947735
3G59_A	T0395TS164_2	T0395	2.39	5.0741	5.1750	287	304	105.923344947735
3G59_A	T0395TS164_3	T0395	2.47	4.8568	4.9722	287	304	105.923344947735
3G59_A	T0395TS164_4	T0395	2.41	4.6395	4.7696	287	304	105.923344947735
3G59_A	T0395TS164_5	T0395	2.77	3.9877	4.1629	287	304	105.923344947735
3G59_A	T0395TS166_1	T0395	2.65	5.7802	5.8348	287	304	105.923344947735
3G59_A	T0395TS166_2	T0395	2.41	6.3234	6.3428	287	304	105.923344947735
3G59_A	T0395TS166_3	T0395	2.54	5.9975	6.0380	287	304	105.923344947735
3G59_A	T0395TS166_4	T0395	2.99	-0.2492	0.5739	287	304	105.923344947735
3G59_A	T0395TS166_5	T0395	2.60	6.1061	6.1396	287	304	105.923344947735
3G59_A	T0395TS174_1	T0395	2.24	7.1859	7.1499	287	225	78.397212543554
3G59_A	T0395TS174_2	T0395	2.24	7.1859	7.1499	287	225	78.397212543554
3G59_A	T0395TS174_3	T0395	2.24	7.1859	7.1499	287	225	78.397212543554
3G59_A	T0395TS174_4	T0395	2.22	6.7985	6.7873	287	225	78.397212543554
3G59_A	T0395TS174_5	T0395	2.22	6.7985	6.7873	287	225	78.397212543554
3G59_A	T0395TS178_1	T0395	2.30	6.0518	6.0888	287	304	105.923344947735
3G59_A	T0395TS178_2	T0395	2.31	5.5086	5.5810	287	304	105.923344947735
3G59_A	T0395TS178_3	T0395	2.28	5.9975	6.0380	287	304	105.923344947735
3G59_A	T0395TS178_4	T0395	2.28	6.0518	6.0888	287	304	105.923344947735
3G59_A	T0395TS178_5	T0395	2.30	5.6173	5.6825	287	304	105.923344947735
3G59_A	T0395TS182_1	T0395	2.35	6.2691	6.2920	287	304	105.923344947735
3G59_A	T0395TS182_2	T0395	2.34	6.1061	6.1396	287	304	105.923344947735
3G59_A	T0395TS182_3	T0395	2.24	5.9432	5.9872	287	304	105.923344947735
3G59_A	T0395TS182_4	T0395	2.44	6.4864	6.4953	287	304	105.923344947735
3G59_A	T0395TS182_5	T0395	2.31	6.0518	6.0888	287	304	105.923344947735
3G59_A	T0395TS183_1	T0395	2.52	4.3136	4.4660	287	304	105.923344947735
3G59_A	T0395TS186_1	T0395	2.24	5.1827	5.2765	287	304	105.923344947735
3G59_A	T0395TS186_2	T0395	2.23	5.1827	5.2765	287	304	105.923344947735
3G59_A	T0395TS186_3	T0395	2.03	5.0197	5.1243	287	304	105.923344947735
3G59_A	T0395TS186_4	T0395	2.48	5.2370	5.3272	287	304	105.923344947735
3G59_A	T0395TS186_5	T0395	2.07	5.0741	5.1750	287	304	105.923344947735
3G59_A	T0395TS193_1	T0395	2.26	6.7152	6.7094	287	251	87.4564459930314
3G59_A	T0395TS196_1	T0395	2.35	5.8888	5.9364	287	304	105.923344947735
3G59_A	T0395TS196_2	T0395	2.57	5.9432	5.9872	287	304	105.923344947735
3G59_A	T0395TS196_3	T0395	2.23	6.4864	6.4953	287	304	105.923344947735
3G59_A	T0395TS196_4	T0395	2.24	5.9432	5.9872	287	304	105.923344947735
3G59_A	T0395TS196_5	T0395	2.31	6.3234	6.3428	287	304	105.923344947735
3G59_A	T0395TS198_1	T0395	2.71	5.8888	5.9364	287	304	105.923344947735
3G59_A	T0395TS198_2	T0395	2.72	5.6716	5.7333	287	304	105.923344947735
3G59_A	T0395TS198_3	T0395	2.37	6.1061	6.1396	287	304	105.923344947735
3G59_A	T0395TS198_4	T0395	2.28	5.2370	5.3272	287	304	105.923344947735
3G59_A	T0395TS198_5	T0395	2.65	5.7802	5.8348	287	304	105.923344947735
3G59_A	T0395TS200_1	T0395	2.18	6.4864	6.4953	287	304	105.923344947735
3G59_A	T0395TS200_2	T0395	2.22	6.4320	6.4445	287	304	105.923344947735
3G59_A	T0395TS200_3	T0395	2.02	6.4864	6.4953	287	304	105.923344947735
3G59_A	T0395TS200_4	T0395	2.33	6.3777	6.3937	287	304	105.923344947735
3G59_A	T0395TS200_5	T0395	2.20	6.3777	6.3937	287	304	105.923344947735
3G59_A	T0395TS202_1	T0395	2.12	5.1827	5.2765	287	304	105.923344947735
3G59_A	T0395TS207_1	T0395	2.93	-0.7381	0.3146	287	304	105.923344947735
3G59_A	T0395TS207_2	T0395	2.94	-0.3578	0.5102	287	304	105.923344947735
3G59_A	T0395TS207_3	T0395	2.10	6.2691	6.2920	287	304	105.923344947735
3G59_A	T0395TS207_4	T0395	2.42	5.7802	5.8348	287	304	105.923344947735
3G59_A	T0395TS207_5	T0395	2.12	6.3777	6.3937	287	304	105.923344947735
3G59_A	T0395TS208_1	T0395	2.62	6.0518	6.0888	287	304	105.923344947735
3G59_A	T0395TS208_2	T0395	2.41	5.7259	5.7840	287	304	105.923344947735
3G59_A	T0395TS208_3	T0395	2.41	5.7259	5.7840	287	304	105.923344947735
3G59_A	T0395TS211_1	T0395	2.57	-1.1726	0.1507	287	304	105.923344947735
3G59_A	T0395TS211_2	T0395	2.71	-0.7924	0.2905	287	304	105.923344947735
3G59_A	T0395TS211_3	T0395	1.98	-1.1726	0.1507	287	304	105.923344947735
3G59_A	T0395TS211_4	T0395	2.55	-0.4665	0.4498	287	304	105.923344947735
3G59_A	T0395TS211_5	T0395	2.69	-0.3035	0.5416	287	304	105.923344947735
3G59_A	T0395TS220_1	T0395	2.24	7.8283	7.7512	287	188	65.5052264808362
3G59_A	T0395TS220_2	T0395	2.91	4.4908	4.6310	287	252	87.8048780487805
3G59_A	T0395TS220_3	T0395	2.42	5.6131	5.6787	287	239	83.2752613240418
3G59_A	T0395TS220_4	T0395	2.12	4.8897	5.0030	287	244	85.0174216027875
3G59_A	T0395TS220_5	T0395	2.51	6.6880	6.6840	287	168	58.5365853658537
3G59_A	T0395TS234_1	T0395	2.50	5.9840	6.0254	287	283	98.6062717770035
3G59_A	T0395TS234_2	T0395	2.50	5.9840	6.0254	287	283	98.6062717770035
3G59_A	T0395TS234_3	T0395	2.14	6.2024	6.2296	287	283	98.6062717770035
3G59_A	T0395TS234_4	T0395	2.27	6.2691	6.2920	287	299	104.18118466899
3G59_A	T0395TS234_5	T0395	2.27	6.2691	6.2920	287	299	104.18118466899
3G59_A	T0395TS235_1	T0395	3.13	5.2913	5.3780	287	304	105.923344947735
3G59_A	T0395TS235_2	T0395	2.65	5.5086	5.5810	287	304	105.923344947735
3G59_A	T0395TS235_3	T0395	2.81	5.3457	5.4287	287	304	105.923344947735
3G59_A	T0395TS235_4	T0395	2.10	5.5629	5.6317	287	304	105.923344947735
3G59_A	T0395TS235_5	T0395	2.13	5.7259	5.7840	287	304	105.923344947735
3G59_A	T0395TS243_1	T0395	2.05	7.0140	6.9891	287	207	72.1254355400697
3G59_A	T0395TS247_1	T0395	2.22	7.1088	7.0778	287	202	70.383275261324
3G59_A	T0395TS247_2	T0395	2.22	7.1088	7.0778	287	202	70.383275261324
3G59_A	T0395TS247_3	T0395	2.22	7.1088	7.0778	287	202	70.383275261324
3G59_A	T0395TS247_4	T0395	2.22	7.1088	7.0778	287	202	70.383275261324
3G59_A	T0395TS247_5	T0395	2.22	7.1088	7.0778	287	202	70.383275261324
3G59_A	T0395TS253_1	T0395	2.75	7.3873	7.3384	287	186	64.808362369338
3G59_A	T0395TS256_1	T0395	2.37	6.1061	6.1396	287	304	105.923344947735
3G59_A	T0395TS256_2	T0395	2.19	6.3234	6.3428	287	300	104.529616724739
3G59_A	T0395TS256_3	T0395	1.90	8.2820	8.1760	287	195	67.9442508710801
3G59_A	T0395TS256_4	T0395	2.24	8.4173	8.3026	287	188	65.5052264808362
3G59_A	T0395TS256_5	T0395	2.13	7.9465	7.8618	287	185	64.4599303135889
3G59_A	T0395TS262_1	T0395	2.52	-1.3899	0.0940	287	304	105.923344947735
3G59_A	T0395TS262_2	T0395	3.08	-0.1949	0.6069	287	304	105.923344947735
3G59_A	T0395TS262_3	T0395	2.81	-0.8467	0.2674	287	304	105.923344947735
3G59_A	T0395TS262_4	T0395	2.25	-1.8244	0.0271	287	304	105.923344947735
3G59_A	T0395TS262_5	T0395	2.55	-1.5528	0.0622	287	304	105.923344947735
3G59_A	T0395TS266_1	T0395	2.24	6.3777	6.3937	287	304	105.923344947735
3G59_A	T0395TS266_2	T0395	2.33	6.3447	6.3628	287	284	98.9547038327526
3G59_A	T0395TS266_3	T0395	2.27	6.1269	6.1590	287	284	98.9547038327526
3G59_A	T0395TS266_4	T0395	2.10	6.2570	6.2807	287	283	98.6062717770035
3G59_A	T0395TS266_5	T0395	2.26	6.2358	6.2609	287	284	98.9547038327526
3G59_A	T0395TS270_1	T0395	2.28	5.2370	5.3272	287	304	105.923344947735
3G59_A	T0395TS270_2	T0395	2.43	5.1827	5.2765	287	304	105.923344947735
3G59_A	T0395TS270_3	T0395	2.28	5.2370	5.3272	287	304	105.923344947735
3G59_A	T0395TS270_4	T0395	2.31	5.1827	5.2765	287	304	105.923344947735
3G59_A	T0395TS270_5	T0395	2.35	5.2370	5.3272	287	304	105.923344947735
3G59_A	T0395TS272_1	T0395	2.81	-1.2269	0.1349	287	303	105.574912891986
3G59_A	T0395TS272_2	T0395	3.26	-0.4121	0.4795	287	301	104.878048780488
3G59_A	T0395TS272_3	T0395	2.98	-1.6615	0.0457	287	302	105.226480836237
3G59_A	T0395TS272_4	T0395	3.21	0.5113	1.0965	287	304	105.923344947735
3G59_A	T0395TS272_5	T0395	2.46	-1.3899	0.0940	287	300	104.529616724739
3G59_A	T0395TS279_1	T0395	2.19	6.9870	6.9637	287	252	87.8048780487805
3G59_A	T0395TS282_1	T0395	2.30	5.9975	6.0380	287	304	105.923344947735
3G59_A	T0395TS283_1	T0395	2.54	6.5407	6.5461	287	304	105.923344947735
3G59_A	T0395TS284_1	T0395	2.39	6.5346	6.5404	287	268	93.3797909407666
3G59_A	T0395TS284_2	T0395	2.90	6.7715	6.7621	287	235	81.8815331010453
3G59_A	T0395TS284_3	T0395	2.14	6.4209	6.4341	287	268	93.3797909407666
3G59_A	T0395TS284_4	T0395	2.77	7.1468	7.1133	287	235	81.8815331010453
3G59_A	T0395TS284_5	T0395	2.51	6.8142	6.8021	287	220	76.6550522648084
3G59_A	T0395TS293_1	T0395	2.34	6.4320	6.4445	287	304	105.923344947735
3G59_A	T0395TS293_2	T0395	2.26	6.3777	6.3937	287	304	105.923344947735
3G59_A	T0395TS293_3	T0395	2.20	6.4864	6.4953	287	304	105.923344947735
3G59_A	T0395TS293_4	T0395	2.08	6.5407	6.5461	287	304	105.923344947735
3G59_A	T0395TS293_5	T0395	2.30	6.4864	6.4953	287	304	105.923344947735
3G59_A	T0395TS296_1_1	T0395	2.14	6.7089	6.7036	287	235	81.8815331010453
3G59_A	T0395TS296_1_2	T0395	nan	-4.7132	-0.0000	287	32	11.1498257839721
3G59_A	T0395TS296_2_1	T0395	2.18	6.4033	6.4176	287	254	88.5017421602788
3G59_A	T0395TS296_2_2	T0395	2.02	-7.5879	-0.0000	287	4	1.39372822299652
3G59_A	T0395TS296_3_1	T0395	2.32	6.4588	6.4695	287	235	81.8815331010453
3G59_A	T0395TS296_3_2	T0395	nan	-4.7132	-0.0000	287	32	11.1498257839721
3G59_A	T0395TS296_4_1	T0395	2.17	6.4624	6.4729	287	254	88.5017421602788
3G59_A	T0395TS296_4_2	T0395	1.97	-7.5879	-0.0000	287	4	1.39372822299652
3G59_A	T0395TS296_5_1	T0395	2.17	6.4624	6.4729	287	254	88.5017421602788
3G59_A	T0395TS296_5_2	T0395	1.97	-7.5879	-0.0000	287	4	1.39372822299652
3G59_A	T0395TS297_1	T0395	2.04	6.8860	6.8692	287	222	77.3519163763066
3G59_A	T0395TS297_2	T0395	2.16	6.9960	6.9722	287	214	74.5644599303136
3G59_A	T0395TS297_3	T0395	2.23	7.0559	7.0283	287	236	82.2299651567944
3G59_A	T0395TS297_4	T0395	3.03	5.4610	5.5364	287	219	76.3066202090592
3G59_A	T0395TS297_5	T0395	2.52	6.1069	6.1403	287	249	86.7595818815331
3G59_A	T0395TS299_1	T0395	2.24	5.9432	5.9872	287	304	105.923344947735
3G59_A	T0395TS299_2	T0395	2.23	6.4864	6.4953	287	304	105.923344947735
3G59_A	T0395TS299_3	T0395	2.35	5.8888	5.9364	287	304	105.923344947735
3G59_A	T0395TS299_4	T0395	2.57	5.9432	5.9872	287	304	105.923344947735
3G59_A	T0395TS299_5	T0395	2.12	6.1604	6.1904	287	304	105.923344947735
3G59_A	T0395TS310_1	T0395	2.38	5.7802	5.8348	287	304	105.923344947735
3G59_A	T0395TS310_2	T0395	2.12	6.4864	6.4953	287	304	105.923344947735
3G59_A	T0395TS310_3	T0395	2.11	6.4864	6.4953	287	304	105.923344947735
3G59_A	T0395TS310_4	T0395	2.11	6.4864	6.4953	287	304	105.923344947735
3G59_A	T0395TS316_1	T0395	2.75	0.4570	1.0555	287	304	105.923344947735
3G59_A	T0395TS316_2	T0395	2.47	5.1827	5.2765	287	304	105.923344947735
3G59_A	T0395TS316_3	T0395	3.21	-0.6294	0.3658	287	304	105.923344947735
3G59_A	T0395TS316_4	T0395	2.55	-0.4665	0.4498	287	304	105.923344947735
3G59_A	T0395TS316_5	T0395	2.90	1.0545	1.5284	287	304	105.923344947735
3G59_A	T0395TS318_1	T0395	2.15	6.9049	6.8869	287	228	79.4425087108014
3G59_A	T0395TS318_2	T0395	2.43	6.1078	6.1412	287	254	88.5017421602788
3G59_A	T0395TS318_3	T0395	2.17	6.2284	6.2540	287	244	85.0174216027875
3G59_A	T0395TS318_4	T0395	2.15	7.3896	7.3406	287	231	80.4878048780488
3G59_A	T0395TS318_5	T0395	2.67	7.1740	7.1387	287	198	68.9895470383275
3G59_A	T0395TS322_1	T0395	2.00	5.1284	5.2258	287	304	105.923344947735
3G59_A	T0395TS322_2	T0395	2.65	5.5086	5.5810	287	304	105.923344947735
3G59_A	T0395TS322_3	T0395	2.81	5.3457	5.4287	287	304	105.923344947735
3G59_A	T0395TS322_4	T0395	2.10	5.5629	5.6317	287	304	105.923344947735
3G59_A	T0395TS322_5	T0395	2.13	5.7259	5.7840	287	304	105.923344947735
3G59_A	T0395TS324_1	T0395	2.14	-1.2269	0.1349	287	304	105.923344947735
3G59_A	T0395TS324_2	T0395	2.14	-1.2269	0.1349	287	304	105.923344947735
3G59_A	T0395TS324_3	T0395	2.14	-1.2269	0.1349	287	304	105.923344947735
3G59_A	T0395TS324_4	T0395	2.14	-1.2269	0.1349	287	304	105.923344947735
3G59_A	T0395TS324_5	T0395	2.14	-1.2269	0.1349	287	304	105.923344947735
3G59_A	T0395TS325_1	T0395	2.19	5.2913	5.3780	287	304	105.923344947735
3G59_A	T0395TS325_2	T0395	2.44	5.8888	5.9364	287	304	105.923344947735
3G59_A	T0395TS325_3	T0395	2.35	5.1284	5.2258	287	304	105.923344947735
3G59_A	T0395TS325_4	T0395	2.13	5.9975	6.0380	287	304	105.923344947735
3G59_A	T0395TS325_5	T0395	2.33	5.0741	5.1750	287	304	105.923344947735
3G59_A	T0395TS330_1	T0395	2.64	0.1854	0.8581	287	304	105.923344947735
3G59_A	T0395TS330_2	T0395	2.31	5.9975	6.0380	287	304	105.923344947735
3G59_A	T0395TS330_3	T0395	2.39	-1.0640	0.1853	287	304	105.923344947735
3G59_A	T0395TS330_4	T0395	2.45	-1.2812	0.1202	287	304	105.923344947735
3G59_A	T0395TS330_5	T0395	2.31	-0.3578	0.5102	287	304	105.923344947735
3G59_A	T0395TS337_1_1	T0395	1.36	0.2702	0.9183	287	24	8.36236933797909
3G59_A	T0395TS337_1_2	T0395	2.31	7.7336	7.6626	287	222	77.3519163763066
3G59_A	T0395TS337_1_3	T0395	2.68	-0.9823	0.2142	287	58	20.2090592334495
3G59_A	T0395TS340_1	T0395	2.67	5.0741	5.1750	287	304	105.923344947735
3G59_A	T0395TS340_2	T0395	2.63	5.0197	5.1243	287	304	105.923344947735
3G59_A	T0395TS340_3	T0395	2.63	5.1284	5.2258	287	304	105.923344947735
3G59_A	T0395TS340_4	T0395	2.60	5.1284	5.2258	287	304	105.923344947735
3G59_A	T0395TS340_5	T0395	2.58	5.1284	5.2258	287	304	105.923344947735
3G59_A	T0395TS349_1	T0395	2.00	7.2320	7.1931	287	215	74.9128919860627
3G59_A	T0395TS351_1	T0395	2.24	7.8283	7.7512	287	188	65.5052264808362
3G59_A	T0395TS351_2	T0395	2.91	4.4908	4.6310	287	252	87.8048780487805
3G59_A	T0395TS351_3	T0395	2.42	5.6131	5.6787	287	239	83.2752613240418
3G59_A	T0395TS351_4	T0395	2.12	4.8897	5.0030	287	244	85.0174216027875
3G59_A	T0395TS351_5	T0395	2.51	6.6880	6.6840	287	168	58.5365853658537
3G59_A	T0395TS353_1	T0395	2.12	6.1604	6.1904	287	304	105.923344947735
3G59_A	T0395TS353_2	T0395	2.30	5.9432	5.9872	287	304	105.923344947735
3G59_A	T0395TS353_3	T0395	2.16	5.9975	6.0380	287	304	105.923344947735
3G59_A	T0395TS353_4	T0395	2.16	5.9975	6.0380	287	304	105.923344947735
3G59_A	T0395TS353_5	T0395	1.99	5.8345	5.8856	287	304	105.923344947735
3G59_A	T0395TS356_1	T0395	3.16	2.9746	3.2267	287	250	87.1080139372822
3G59_A	T0395TS356_2	T0395	2.94	4.4691	4.6108	287	250	87.1080139372822
3G59_A	T0395TS356_3	T0395	3.16	0.7030	1.2447	287	250	87.1080139372822
3G59_A	T0395TS356_4	T0395	3.04	3.5126	3.7224	287	250	87.1080139372822
3G59_A	T0395TS356_5	T0395	3.05	4.1104	4.2769	287	250	87.1080139372822
3G59_A	T0395TS369_1	T0395	2.64	3.8790	4.0620	287	304	105.923344947735
3G59_A	T0395TS371_1	T0395	2.30	5.7259	5.7840	287	304	105.923344947735
3G59_A	T0395TS371_2	T0395	2.19	5.9432	5.9872	287	304	105.923344947735
3G59_A	T0395TS371_3	T0395	2.30	6.2691	6.2920	287	304	105.923344947735
3G59_A	T0395TS371_4	T0395	2.33	5.8888	5.9364	287	304	105.923344947735
3G59_A	T0395TS371_5	T0395	2.30	5.7259	5.7840	287	304	105.923344947735
3G59_A	T0395TS373_1	T0395	2.78	-0.9553	0.2243	287	304	105.923344947735
3G59_A	T0395TS373_2	T0395	2.07	-1.1726	0.1507	287	304	105.923344947735
3G59_A	T0395TS373_3	T0395	2.89	-0.3578	0.5102	287	304	105.923344947735
3G59_A	T0395TS373_4	T0395	2.86	-1.0640	0.1853	287	304	105.923344947735
3G59_A	T0395TS373_5	T0395	2.78	-0.9553	0.2243	287	304	105.923344947735
3G59_A	T0395TS379_1	T0395	2.26	6.3777	6.3937	287	304	105.923344947735
3G59_A	T0395TS379_2	T0395	2.34	6.4320	6.4445	287	304	105.923344947735
3G59_A	T0395TS379_3	T0395	2.15	6.3777	6.3937	287	304	105.923344947735
3G59_A	T0395TS379_4	T0395	2.11	6.1061	6.1396	287	304	105.923344947735
3G59_A	T0395TS379_5	T0395	2.20	6.4864	6.4953	287	304	105.923344947735
3G59_A	T0395TS384_1	T0395	2.31	5.3457	5.4287	287	304	105.923344947735
3G59_A	T0395TS384_2	T0395	2.28	5.4543	5.5302	287	304	105.923344947735
3G59_A	T0395TS384_3	T0395	2.39	5.1827	5.2765	287	304	105.923344947735
3G59_A	T0395TS384_4	T0395	2.41	5.1284	5.2258	287	304	105.923344947735
3G59_A	T0395TS384_5	T0395	3.18	4.5309	4.6683	287	304	105.923344947735
3G59_A	T0395TS385_1	T0395	2.12	4.8897	5.0030	287	244	85.0174216027875
3G59_A	T0395TS385_2	T0395	2.42	4.5309	4.6683	287	304	105.923344947735
3G59_A	T0395TS385_3	T0395	2.24	7.8283	7.7512	287	188	65.5052264808362
3G59_A	T0395TS385_4	T0395	2.74	4.1506	4.3143	287	304	105.923344947735
3G59_A	T0395TS385_5	T0395	2.91	4.4908	4.6310	287	252	87.8048780487805
3G59_A	T0395TS387_1	T0395	2.74	6.4319	6.4443	287	270	94.0766550522648
3G59_A	T0395TS394_1	T0395	2.44	6.5224	6.5290	287	194	67.595818815331
3G59_A	T0395TS396_1	T0395	2.11	7.4164	7.3657	287	228	79.4425087108014
3G59_A	T0395TS396_2	T0395	2.28	6.8478	6.8335	287	230	80.1393728222996
3G59_A	T0395TS396_3	T0395	2.12	7.2290	7.1903	287	230	80.1393728222996
3G59_A	T0395TS396_4	T0395	2.16	7.2926	7.2498	287	230	80.1393728222996
3G59_A	T0395TS396_5	T0395	2.11	5.9975	6.0380	287	304	105.923344947735
3G59_A	T0395TS404_1	T0395	2.56	-1.1726	0.1507	287	304	105.923344947735
3G59_A	T0395TS404_2	T0395	2.15	-1.1183	0.1675	287	304	105.923344947735
3G59_A	T0395TS404_3	T0395	2.74	-0.5208	0.4209	287	304	105.923344947735
3G59_A	T0395TS404_4	T0395	2.17	-1.1726	0.1507	287	304	105.923344947735
3G59_A	T0395TS404_5	T0395	2.17	-1.1726	0.1507	287	304	105.923344947735
3G59_A	T0395TS407_1	T0395	2.51	6.1604	6.1904	287	304	105.923344947735
3G59_A	T0395TS407_2	T0395	2.58	6.0518	6.0888	287	304	105.923344947735
3G59_A	T0395TS407_3	T0395	2.19	5.9432	5.9872	287	304	105.923344947735
3G59_A	T0395TS407_4	T0395	2.55	6.1061	6.1396	287	304	105.923344947735
3G59_A	T0395TS407_5	T0395	2.55	6.1061	6.1396	287	304	105.923344947735
3G59_A	T0395TS408_1	T0395	2.49	5.6716	5.7333	287	304	105.923344947735
3G59_A	T0395TS408_2	T0395	2.47	5.4543	5.5302	287	304	105.923344947735
3G59_A	T0395TS408_3	T0395	2.42	5.2370	5.3272	287	304	105.923344947735
3G59_A	T0395TS408_4	T0395	2.38	5.0741	5.1750	287	304	105.923344947735
3G59_A	T0395TS408_5	T0395	2.44	5.8345	5.8856	287	304	105.923344947735
3G59_A	T0395TS409_1	T0395	2.31	5.7259	5.7840	287	304	105.923344947735
3G59_A	T0395TS409_2	T0395	2.79	5.1284	5.2258	287	304	105.923344947735
3G59_A	T0395TS409_3	T0395	2.71	5.8888	5.9364	287	304	105.923344947735
3G59_A	T0395TS409_4	T0395	2.52	5.8888	5.9364	287	304	105.923344947735
3G59_A	T0395TS409_5	T0395	2.96	4.8025	4.9216	287	304	105.923344947735
3G59_A	T0395TS415_2	T0395	2.09	5.6716	5.7333	287	304	105.923344947735
3G59_A	T0395TS415_3	T0395	2.17	5.6173	5.6825	287	304	105.923344947735
3G59_A	T0395TS415_4	T0395	2.19	6.0518	6.0888	287	304	105.923344947735
3G59_A	T0395TS415_5	T0395	2.29	5.6173	5.6825	287	304	105.923344947735
3G59_A	T0395TS419_1	T0395	2.21	6.1604	6.1904	287	304	105.923344947735
3G59_A	T0395TS420_1	T0395	2.82	-1.2269	0.1349	287	304	105.923344947735
3G59_A	T0395TS425_1	T0395	2.31	5.9975	6.0380	287	304	105.923344947735
3G59_A	T0395TS425_2	T0395	2.32	5.5629	5.6317	287	304	105.923344947735
3G59_A	T0395TS425_3	T0395	2.33	5.7259	5.7840	287	304	105.923344947735
3G59_A	T0395TS425_4	T0395	2.72	5.6716	5.7333	287	304	105.923344947735
3G59_A	T0395TS425_5	T0395	2.79	6.1061	6.1396	287	304	105.923344947735
3G59_A	T0395TS426_1	T0395	2.02	6.1061	6.1396	287	304	105.923344947735
3G59_A	T0395TS426_2	T0395	2.26	6.3234	6.3428	287	304	105.923344947735
3G59_A	T0395TS426_3	T0395	2.29	6.1604	6.1904	287	304	105.923344947735
3G59_A	T0395TS426_4	T0395	2.33	5.4000	5.4794	287	304	105.923344947735
3G59_A	T0395TS426_5	T0395	2.11	5.4000	5.4794	287	304	105.923344947735
3G59_A	T0395TS427_1	T0395	2.57	5.6173	5.6825	287	304	105.923344947735
3G59_A	T0395TS429_1	T0395	2.40	6.9455	6.9249	287	220	76.6550522648084
3G59_A	T0395TS429_2	T0395	2.28	5.0741	5.1750	287	304	105.923344947735
3G59_A	T0395TS429_3	T0395	2.28	5.0741	5.1750	287	304	105.923344947735
3G59_A	T0395TS429_4	T0395	2.29	5.1284	5.2258	287	304	105.923344947735
3G59_A	T0395TS429_5	T0395	2.29	5.1284	5.2258	287	304	105.923344947735
3G59_A	T0395TS434_1	T0395	2.56	6.3777	6.3937	287	304	105.923344947735
3G59_A	T0395TS434_2	T0395	2.19	6.1604	6.1904	287	304	105.923344947735
3G59_A	T0395TS434_3	T0395	2.28	6.3777	6.3937	287	304	105.923344947735
3G59_A	T0395TS434_4	T0395	2.57	5.8888	5.9364	287	304	105.923344947735
3G59_A	T0395TS434_5	T0395	2.54	5.6716	5.7333	287	304	105.923344947735
3G59_A	T0395TS436_1	T0395	2.40	6.9455	6.9249	287	220	76.6550522648084
3G59_A	T0395TS436_2	T0395	1.91	7.4944	7.4386	287	207	72.1254355400697
3G59_A	T0395TS436_3	T0395	2.04	7.5467	7.4876	287	230	80.1393728222996
3G59_A	T0395TS436_4	T0395	2.46	7.5290	7.4710	287	208	72.4738675958188
3G59_A	T0395TS436_5	T0395	2.42	6.4017	6.4161	287	223	77.7003484320557
3G59_A	T0395TS438_1	T0395	2.30	6.0518	6.0888	287	304	105.923344947735
3G59_A	T0395TS438_2	T0395	2.47	5.7259	5.7840	287	304	105.923344947735
3G59_A	T0395TS438_3	T0395	2.34	6.1604	6.1904	287	304	105.923344947735
3G59_A	T0395TS438_4	T0395	2.44	5.1284	5.2258	287	304	105.923344947735
3G59_A	T0395TS442_1	T0395	2.11	5.7259	5.7840	287	304	105.923344947735
3G59_A	T0395TS443_1	T0395	2.05	6.5407	6.5461	287	304	105.923344947735
3G59_A	T0395TS443_2	T0395	2.35	6.5407	6.5461	287	304	105.923344947735
3G59_A	T0395TS443_3	T0395	2.27	6.1604	6.1904	287	304	105.923344947735
3G59_A	T0395TS443_4	T0395	2.48	6.4864	6.4953	287	304	105.923344947735
3G59_A	T0395TS443_5	T0395	2.11	6.1604	6.1904	287	304	105.923344947735
3G59_A	T0395TS449_1_1	T0395	0.00	-10.4230	-0.0000	287	1	0.348432055749129
3G59_A	T0395TS449_1_2	T0395	2.43	6.8104	6.7985	287	245	85.3658536585366
3G59_A	T0395TS449_1_3	T0395	2.03	-7.5879	-0.0000	287	4	1.39372822299652
3G59_A	T0395TS449_2_1	T0395	0.00	-10.4230	-0.0000	287	1	0.348432055749129
3G59_A	T0395TS449_2_2	T0395	2.67	6.8104	6.7985	287	245	85.3658536585366
3G59_A	T0395TS449_2_3	T0395	2.03	-7.5879	-0.0000	287	4	1.39372822299652
3G59_A	T0395TS449_3_1	T0395	0.00	-10.4230	-0.0000	287	1	0.348432055749129
3G59_A	T0395TS449_3_2	T0395	2.14	6.8711	6.8553	287	245	85.3658536585366
3G59_A	T0395TS449_3_3	T0395	2.08	-7.5879	-0.0000	287	4	1.39372822299652
3G59_A	T0395TS449_4_1	T0395	0.00	-10.4230	-0.0000	287	1	0.348432055749129
3G59_A	T0395TS449_4_2	T0395	2.19	6.9105	6.8922	287	239	83.2752613240418
3G59_A	T0395TS449_4_3	T0395	2.05	-7.5879	-0.0000	287	4	1.39372822299652
3G59_A	T0395TS449_5_1	T0395	0.00	-10.4230	-0.0000	287	1	0.348432055749129
3G59_A	T0395TS449_5_2	T0395	2.64	5.9004	5.9472	287	245	85.3658536585366
3G59_A	T0395TS449_5_3	T0395	2.04	-7.5879	-0.0000	287	4	1.39372822299652
3G59_A	T0395TS450_1_1	T0395	2.83	-1.0752	0.1816	287	224	78.0487804878049
3G59_A	T0395TS450_1_2	T0395	1.85	-1.3462	0.1041	287	80	27.8745644599303
3G59_A	T0395TS450_2_1	T0395	0.19	-2.5132	0.0010	287	18	6.27177700348432
3G59_A	T0395TS450_2_2	T0395	0.52	0.4314	1.0363	287	11	3.83275261324042
3G59_A	T0395TS450_3_1	T0395	2.18	6.5683	6.5720	287	224	78.0487804878049
3G59_A	T0395TS450_3_2	T0395	3.55	-2.7211	0.0002	287	80	27.8745644599303
3G59_A	T0395TS450_4_1	T0395	3.03	1.4988	1.9042	287	209	72.8222996515679
3G59_A	T0395TS450_4_2	T0395	2.24	-1.4837	0.0746	287	80	27.8745644599303
3G59_A	T0395TS450_5_1	T0395	2.56	0.2639	0.9138	287	210	73.1707317073171
3G59_A	T0395TS450_5_2	T0395	2.75	-1.7587	0.0338	287	80	27.8745644599303
3G59_A	T0395TS453_1	T0395	2.30	5.9432	5.9872	287	304	105.923344947735
3G59_A	T0395TS453_2	T0395	2.81	6.0518	6.0888	287	304	105.923344947735
3G59_A	T0395TS453_3	T0395	2.43	5.9432	5.9872	287	304	105.923344947735
3G59_A	T0395TS453_4	T0395	2.63	5.6173	5.6825	287	304	105.923344947735
3G59_A	T0395TS453_5	T0395	2.34	5.5086	5.5810	287	304	105.923344947735
3G59_A	T0395TS454_1	T0395	2.55	6.0292	6.0677	287	196	68.2926829268293
3G59_A	T0395TS454_2	T0395	2.64	6.2174	6.2437	287	225	78.397212543554
3G59_A	T0395TS454_3	T0395	2.83	-0.3164	0.5341	287	216	75.2613240418118
3G59_A	T0395TS454_4	T0395	2.29	6.5272	6.5335	287	214	74.5644599303136
3G59_A	T0395TS454_5	T0395	2.21	6.2866	6.3084	287	232	80.8362369337979
3G59_A	T0395TS461_1	T0395	3.01	1.3804	1.8025	287	304	105.923344947735
3G59_A	T0395TS461_2	T0395	2.78	0.0224	0.7465	287	304	105.923344947735
3G59_A	T0395TS461_3	T0395	2.57	-0.3035	0.5416	287	304	105.923344947735
3G59_A	T0395TS461_4	T0395	2.59	-0.9010	0.2453	287	304	105.923344947735
3G59_A	T0395TS461_5	T0395	3.02	-0.5208	0.4209	287	304	105.923344947735
3G59_A	T0395TS462_1	T0395	2.82	-0.6837	0.3397	287	304	105.923344947735
3G59_A	T0395TS462_2	T0395	2.98	-0.0862	0.6753	287	304	105.923344947735
3G59_A	T0395TS462_3	T0395	2.92	-1.7701	0.0325	287	304	105.923344947735
3G59_A	T0395TS462_4	T0395	2.87	-1.8244	0.0271	287	304	105.923344947735
3G59_A	T0395TS462_5	T0395	2.92	-1.7701	0.0325	287	304	105.923344947735
3G59_A	T0395TS463_1	T0395	2.83	5.6073	5.6732	287	221	77.0034843205575
3G59_A	T0395TS463_2	T0395	2.93	3.9732	4.1494	287	208	72.4738675958188
3G59_A	T0395TS475_1	T0395	2.21	6.2148	6.2412	287	294	102.439024390244
3G59_A	T0395TS477_1	T0395	2.17	5.9975	6.0380	287	304	105.923344947735
3G59_A	T0395TS477_2	T0395	2.17	7.3309	7.2856	287	214	74.5644599303136
3G59_A	T0395TS477_3	T0395	2.00	7.5006	7.4445	287	217	75.609756097561
3G59_A	T0395TS477_4	T0395	2.61	8.0417	7.9510	287	161	56.0975609756098
3G59_A	T0395TS477_5	T0395	2.61	6.9216	6.9025	287	223	77.7003484320557
3G59_A	T0395TS479_1	T0395	2.88	-0.0862	0.6753	287	304	105.923344947735
3G59_A	T0395TS479_2	T0395	2.85	-0.2492	0.5739	287	304	105.923344947735
3G59_A	T0395TS479_3	T0395	2.60	-0.4665	0.4498	287	304	105.923344947735
3G59_A	T0395TS479_4	T0395	2.61	-0.9010	0.2453	287	304	105.923344947735
3G59_A	T0395TS479_5	T0395	2.87	-0.0862	0.6753	287	304	105.923344947735
3G59_A	T0395TS481_1	T0395	2.35	5.7259	5.7840	287	304	105.923344947735
3G59_A	T0395TS489_1	T0395	2.52	7.4098	7.3595	287	304	105.923344947735
3G59_A	T0395TS489_2	T0395	2.41	7.0295	7.0036	287	304	105.923344947735
3G59_A	T0395TS489_3	T0395	2.49	7.5184	7.4611	287	304	105.923344947735
3G59_A	T0395TS489_4	T0395	2.76	7.5184	7.4611	287	304	105.923344947735
3G59_A	T0395TS489_5	T0395	2.61	7.1925	7.1561	287	304	105.923344947735
3G59_A	T0395TS493_1	T0395	2.42	-0.6837	0.3397	287	304	105.923344947735
3G59_A	T0395TS493_2	T0395	2.22	5.7802	5.8348	287	304	105.923344947735
3G59_A	T0395TS493_3	T0395	2.30	6.8666	6.8511	287	304	105.923344947735
3G59_A	T0395TS493_4	T0395	2.17	5.8345	5.8856	287	304	105.923344947735
3G59_A	T0395TS493_5	T0395	2.52	6.1604	6.1904	287	304	105.923344947735
3G59_A	T0395TS495_1	T0395	2.68	4.8568	4.9722	287	304	105.923344947735
3G5A_A	3G6K_A	T0395	0.38	12.7416	12.3513	293	297	101.365187713311
3G5A_A	T0395AL019_1	T0395	1.96	6.9600	6.9385	293	213	72.6962457337884
3G5A_A	T0395AL019_2	T0395	2.73	6.8104	6.7985	293	171	58.3617747440273
3G5A_A	T0395AL019_3	T0395	2.41	3.7450	3.9376	293	272	92.8327645051195
3G5A_A	T0395AL019_4	T0395	2.49	4.3440	4.4943	293	260	88.7372013651877
3G5A_A	T0395AL019_5	T0395	2.63	-1.2398	0.1314	293	304	103.754266211604
3G5A_A	T0395AL421_1	T0395	1.95	7.5380	7.4795	293	222	75.7679180887372
3G5A_A	T0395AL421_2	T0395	2.24	7.0674	7.0390	293	216	73.7201365187713
3G5A_A	T0395AL421_3	T0395	1.96	7.1187	7.0870	293	208	70.9897610921502
3G5A_A	T0395AL421_5	T0395	2.13	6.8696	6.8539	293	227	77.4744027303754
3G5A_A	T0395TS002_1	T0395	2.63	6.8142	6.8021	293	220	75.0853242320819
3G5A_A	T0395TS002_2	T0395	2.39	4.1664	4.3290	293	284	96.9283276450512
3G5A_A	T0395TS002_3	T0395	3.17	-0.5994	0.3807	293	304	103.754266211604
3G5A_A	T0395TS002_4	T0395	2.93	-0.7595	0.3050	293	299	102.047781569966
3G5A_A	T0395TS002_5	T0395	2.55	6.8290	6.8159	293	185	63.1399317406143
3G5A_A	T0395TS007_1	T0395	2.04	6.8418	6.8279	293	260	88.7372013651877
3G5A_A	T0395TS007_2	T0395	2.33	6.3190	6.3388	293	260	88.7372013651877
3G5A_A	T0395TS007_3	T0395	2.52	6.7089	6.7036	293	235	80.2047781569966
3G5A_A	T0395TS007_4	T0395	2.38	6.3962	6.4110	293	235	80.2047781569966
3G5A_A	T0395TS007_5	T0395	2.97	5.3582	5.4404	293	270	92.1501706484642
3G5A_A	T0395TS012_1	T0395	2.49	6.6047	6.6061	293	304	103.754266211604
3G5A_A	T0395TS013_1	T0395	2.25	6.2312	6.2566	293	304	103.754266211604
3G5A_A	T0395TS013_2	T0395	2.27	6.2846	6.3065	293	304	103.754266211604
3G5A_A	T0395TS013_3	T0395	2.06	6.4980	6.5062	293	304	103.754266211604
3G5A_A	T0395TS013_4	T0395	2.66	5.1106	5.2091	293	304	103.754266211604
3G5A_A	T0395TS013_5	T0395	3.01	4.1500	4.3137	293	304	103.754266211604
3G5A_A	T0395TS014_1	T0395	3.09	3.1361	3.3750	293	304	103.754266211604
3G5A_A	T0395TS020_1	T0395	2.34	5.7509	5.8075	293	304	103.754266211604
3G5A_A	T0395TS020_2	T0395	2.13	6.1778	6.2067	293	304	103.754266211604
3G5A_A	T0395TS020_3	T0395	2.07	6.3913	6.4063	293	304	103.754266211604
3G5A_A	T0395TS020_4	T0395	2.34	5.9644	6.0070	293	304	103.754266211604
3G5A_A	T0395TS020_5	T0395	2.46	5.8043	5.8573	293	304	103.754266211604
3G5A_A	T0395TS023_1	T0395	2.30	6.5428	6.5481	293	275	93.8566552901024
3G5A_A	T0395TS023_2	T0395	2.78	6.6540	6.6521	293	212	72.3549488054608
3G5A_A	T0395TS023_3	T0395	2.23	7.6126	7.5493	293	184	62.7986348122867
3G5A_A	T0395TS034_1	T0395	2.20	5.9644	6.0070	293	304	103.754266211604
3G5A_A	T0395TS034_2	T0395	2.14	5.9110	5.9571	293	304	103.754266211604
3G5A_A	T0395TS034_3	T0395	2.05	5.8043	5.8573	293	304	103.754266211604
3G5A_A	T0395TS034_4	T0395	2.41	5.5375	5.6079	293	304	103.754266211604
3G5A_A	T0395TS034_5	T0395	2.32	5.7509	5.8075	293	304	103.754266211604
3G5A_A	T0395TS039_1	T0395	2.98	4.5769	4.7112	293	304	103.754266211604
3G5A_A	T0395TS046_1	T0395	2.10	5.4841	5.5581	293	304	103.754266211604
3G5A_A	T0395TS046_2	T0395	2.57	5.9644	6.0070	293	304	103.754266211604
3G5A_A	T0395TS046_3	T0395	2.15	6.3913	6.4063	293	304	103.754266211604
3G5A_A	T0395TS046_4	T0395	2.65	6.1245	6.1568	293	304	103.754266211604
3G5A_A	T0395TS046_5	T0395	2.24	5.6976	5.7576	293	304	103.754266211604
3G5A_A	T0395TS048_1	T0395	2.13	5.0572	5.1593	293	304	103.754266211604
3G5A_A	T0395TS048_2	T0395	2.29	5.6976	5.7576	293	304	103.754266211604
3G5A_A	T0395TS048_3	T0395	2.46	4.9505	5.0597	293	304	103.754266211604
3G5A_A	T0395TS048_4	T0395	2.31	6.2846	6.3065	293	304	103.754266211604
3G5A_A	T0395TS048_5	T0395	2.68	-0.4393	0.4645	293	304	103.754266211604
3G5A_A	T0395TS053_1	T0395	2.53	-1.5599	0.0610	293	304	103.754266211604
3G5A_A	T0395TS053_3	T0395	2.90	-0.8662	0.2593	293	304	103.754266211604
3G5A_A	T0395TS053_4	T0395	2.73	-1.3998	0.0918	293	304	103.754266211604
3G5A_A	T0395TS053_5	T0395	3.03	-1.2398	0.1314	293	304	103.754266211604
3G5A_A	T0395TS057_1	T0395	2.15	5.6442	5.7077	293	304	103.754266211604
3G5A_A	T0395TS057_2	T0395	2.21	5.4841	5.5581	293	304	103.754266211604
3G5A_A	T0395TS057_3	T0395	2.17	5.5908	5.6578	293	304	103.754266211604
3G5A_A	T0395TS057_4	T0395	2.22	5.6976	5.7576	293	304	103.754266211604
3G5A_A	T0395TS057_5	T0395	2.50	5.6976	5.7576	293	304	103.754266211604
3G5A_A	T0395TS063_1	T0395	2.51	-1.2398	0.1314	293	304	103.754266211604
3G5A_A	T0395TS069_1	T0395	2.54	5.9644	6.0070	293	304	103.754266211604
3G5A_A	T0395TS069_2	T0395	2.45	6.3913	6.4063	293	304	103.754266211604
3G5A_A	T0395TS069_3	T0395	3.08	4.7904	4.9103	293	304	103.754266211604
3G5A_A	T0395TS069_4	T0395	2.16	6.3379	6.3564	293	304	103.754266211604
3G5A_A	T0395TS069_5	T0395	2.13	6.2312	6.2566	293	304	103.754266211604
3G5A_A	T0395TS070_1	T0395	2.21	5.2706	5.3586	293	304	103.754266211604
3G5A_A	T0395TS070_2	T0395	2.04	5.9110	5.9571	293	304	103.754266211604
3G5A_A	T0395TS070_3	T0395	2.00	5.9644	6.0070	293	304	103.754266211604
3G5A_A	T0395TS070_4	T0395	2.73	5.0038	5.1095	293	304	103.754266211604
3G5A_A	T0395TS070_5	T0395	2.16	6.1778	6.2067	293	304	103.754266211604
3G5A_A	T0395TS071_1	T0395	2.26	6.1245	6.1568	293	304	103.754266211604
3G5A_A	T0395TS071_2	T0395	2.50	5.6442	5.7077	293	304	103.754266211604
3G5A_A	T0395TS071_3	T0395	2.44	6.1245	6.1568	293	304	103.754266211604
3G5A_A	T0395TS071_4	T0395	2.63	5.3240	5.4085	293	304	103.754266211604
3G5A_A	T0395TS071_5	T0395	3.14	5.0572	5.1593	293	304	103.754266211604
3G5A_A	T0395TS073_1	T0395	2.62	5.1106	5.2091	293	294	100.341296928328
3G5A_A	T0395TS073_2	T0395	2.69	5.1106	5.2091	293	298	101.706484641638
3G5A_A	T0395TS073_3	T0395	2.57	5.0038	5.1095	293	295	100.682593856655
3G5A_A	T0395TS073_4	T0395	2.76	5.0572	5.1593	293	299	102.047781569966
3G5A_A	T0395TS073_5	T0395	2.78	5.4307	5.5082	293	296	101.023890784983
3G5A_A	T0395TS081_1	T0395	2.83	4.3635	4.5124	293	304	103.754266211604
3G5A_A	T0395TS081_2	T0395	2.48	4.4168	4.5621	293	304	103.754266211604
3G5A_A	T0395TS081_3	T0395	2.73	4.6836	4.8107	293	304	103.754266211604
3G5A_A	T0395TS081_4	T0395	2.82	4.3635	4.5124	293	304	103.754266211604
3G5A_A	T0395TS081_5	T0395	2.84	3.4563	3.6703	293	304	103.754266211604
3G5A_A	T0395TS085_1	T0395	2.24	5.0038	5.1095	293	304	103.754266211604
3G5A_A	T0395TS085_2	T0395	2.64	5.7033	5.7629	293	267	91.1262798634812
3G5A_A	T0395TS085_3	T0395	2.39	5.6102	5.6759	293	266	90.7849829351536
3G5A_A	T0395TS085_4	T0395	2.51	4.5054	4.6446	293	280	95.5631399317406
3G5A_A	T0395TS085_5	T0395	2.92	4.0945	4.2621	293	261	89.0784982935154
3G5A_A	T0395TS095_1	T0395	1.94	6.9114	6.8930	293	230	78.4982935153584
3G5A_A	T0395TS095_2	T0395	2.03	6.6929	6.6886	293	231	78.839590443686
3G5A_A	T0395TS095_3	T0395	2.24	6.7843	6.7741	293	230	78.4982935153584
3G5A_A	T0395TS100_1	T0395	2.17	5.6442	5.7077	293	304	103.754266211604
3G5A_A	T0395TS100_2	T0395	2.37	5.3240	5.4085	293	304	103.754266211604
3G5A_A	T0395TS100_3	T0395	2.22	7.7658	7.6927	293	217	74.061433447099
3G5A_A	T0395TS100_4	T0395	2.17	5.2173	5.3088	293	304	103.754266211604
3G5A_A	T0395TS100_5	T0395	2.33	4.6303	4.7610	293	304	103.754266211604
3G5A_A	T0395TS110_1	T0395	2.68	0.7347	1.2696	293	304	103.754266211604
3G5A_A	T0395TS113_1	T0395	2.41	5.4841	5.5581	293	304	103.754266211604
3G5A_A	T0395TS114_1	T0395	2.54	4.6836	4.8107	293	304	103.754266211604
3G5A_A	T0395TS114_2	T0395	2.57	4.8971	5.0099	293	304	103.754266211604
3G5A_A	T0395TS114_3	T0395	2.51	4.6836	4.8107	293	304	103.754266211604
3G5A_A	T0395TS114_4	T0395	2.92	3.0227	3.2708	293	284	96.9283276450512
3G5A_A	T0395TS114_5	T0395	2.69	5.7509	5.8075	293	304	103.754266211604
3G5A_A	T0395TS116_1	T0395	1.89	6.0711	6.1069	293	304	103.754266211604
3G5A_A	T0395TS116_2	T0395	2.24	5.6442	5.7077	293	304	103.754266211604
3G5A_A	T0395TS116_3	T0395	2.19	5.1106	5.2091	293	304	103.754266211604
3G5A_A	T0395TS116_4	T0395	2.13	5.3240	5.4085	293	304	103.754266211604
3G5A_A	T0395TS116_5	T0395	2.15	5.6976	5.7576	293	304	103.754266211604
3G5A_A	T0395TS119_1	T0395	2.45	0.2011	0.8691	293	304	103.754266211604
3G5A_A	T0395TS122_1	T0395	2.07	5.8576	5.9072	293	304	103.754266211604
3G5A_A	T0395TS124_1	T0395	2.77	-1.2931	0.1172	293	304	103.754266211604
3G5A_A	T0395TS124_2	T0395	2.91	-0.4393	0.4645	293	304	103.754266211604
3G5A_A	T0395TS124_3	T0395	1.95	6.1245	6.1568	293	304	103.754266211604
3G5A_A	T0395TS124_4	T0395	2.38	5.8043	5.8573	293	304	103.754266211604
3G5A_A	T0395TS124_5	T0395	2.17	6.1778	6.2067	293	304	103.754266211604
3G5A_A	T0395TS131_1	T0395	2.46	5.8043	5.8573	293	304	103.754266211604
3G5A_A	T0395TS131_2	T0395	2.36	5.9644	6.0070	293	304	103.754266211604
3G5A_A	T0395TS131_3	T0395	2.37	6.3379	6.3564	293	304	103.754266211604
3G5A_A	T0395TS131_4	T0395	3.03	4.2034	4.3634	293	304	103.754266211604
3G5A_A	T0395TS131_5	T0395	2.52	4.6303	4.7610	293	304	103.754266211604
3G5A_A	T0395TS135_1	T0395	2.21	6.2846	6.3065	293	304	103.754266211604
3G5A_A	T0395TS135_2	T0395	2.84	1.0015	1.4848	293	304	103.754266211604
3G5A_A	T0395TS135_3	T0395	3.09	0.0410	0.7589	293	304	103.754266211604
3G5A_A	T0395TS135_4	T0395	2.79	-1.0797	0.1801	293	304	103.754266211604
3G5A_A	T0395TS135_5	T0395	2.71	0.4145	1.0238	293	304	103.754266211604
3G5A_A	T0395TS138_1	T0395	2.25	5.9644	6.0070	293	304	103.754266211604
3G5A_A	T0395TS138_2	T0395	2.19	6.4447	6.4563	293	304	103.754266211604
3G5A_A	T0395TS138_3	T0395	2.31	6.5514	6.5561	293	304	103.754266211604
3G5A_A	T0395TS138_4	T0395	2.21	6.5514	6.5561	293	304	103.754266211604
3G5A_A	T0395TS138_5	T0395	2.48	5.6976	5.7576	293	304	103.754266211604
3G5A_A	T0395TS140_1	T0395	2.23	6.0244	6.0631	293	289	98.6348122866894
3G5A_A	T0395TS140_2	T0395	2.08	6.7413	6.7338	293	227	77.4744027303754
3G5A_A	T0395TS140_3	T0395	2.16	6.8256	6.8127	293	213	72.6962457337884
3G5A_A	T0395TS140_4	T0395	2.04	6.0932	6.1275	293	283	96.5870307167235
3G5A_A	T0395TS140_5	T0395	2.97	4.7370	4.8605	293	299	102.047781569966
3G5A_A	T0395TS142_1	T0395	2.14	6.5414	6.5468	293	280	95.5631399317406
3G5A_A	T0395TS142_2	T0395	2.42	6.2663	6.2894	293	280	95.5631399317406
3G5A_A	T0395TS142_3	T0395	2.66	5.8811	5.9291	293	280	95.5631399317406
3G5A_A	T0395TS142_4	T0395	2.26	6.7238	6.7175	293	272	92.8327645051195
3G5A_A	T0395TS142_5	T0395	2.25	6.3763	6.3923	293	280	95.5631399317406
3G5A_A	T0395TS143_1	T0395	1.94	7.5630	7.5029	293	207	70.6484641638225
3G5A_A	T0395TS143_2	T0395	1.94	7.5630	7.5029	293	207	70.6484641638225
3G5A_A	T0395TS143_3	T0395	2.16	7.6738	7.6066	293	230	78.4982935153584
3G5A_A	T0395TS143_4	T0395	2.49	7.6658	7.5991	293	208	70.9897610921502
3G5A_A	T0395TS143_5	T0395	2.49	7.6658	7.5991	293	208	70.9897610921502
3G5A_A	T0395TS149_1	T0395	2.52	5.8043	5.8573	293	304	103.754266211604
3G5A_A	T0395TS149_2	T0395	2.75	5.1106	5.2091	293	304	103.754266211604
3G5A_A	T0395TS149_3	T0395	2.29	5.8576	5.9072	293	304	103.754266211604
3G5A_A	T0395TS149_4	T0395	2.32	5.8043	5.8573	293	304	103.754266211604
3G5A_A	T0395TS149_5	T0395	2.39	5.6442	5.7077	293	304	103.754266211604
3G5A_A	T0395TS153_1	T0395	1.99	7.4008	7.3510	293	237	80.8873720136519
3G5A_A	T0395TS153_3	T0395	2.70	5.5072	5.5796	293	225	76.7918088737201
3G5A_A	T0395TS153_4	T0395	2.20	7.2388	7.1995	293	186	63.481228668942
3G5A_A	T0395TS153_5	T0395	2.72	4.0197	4.1926	293	245	83.617747440273
3G5A_A	T0395TS154_1	T0395	2.09	5.4841	5.5581	293	304	103.754266211604
3G5A_A	T0395TS157_1	T0395	2.35	4.7370	4.8605	293	304	103.754266211604
3G5A_A	T0395TS157_2	T0395	2.49	4.8437	4.9601	293	304	103.754266211604
3G5A_A	T0395TS157_3	T0395	2.74	1.0015	1.4848	293	304	103.754266211604
3G5A_A	T0395TS157_4	T0395	2.25	5.0572	5.1593	293	304	103.754266211604
3G5A_A	T0395TS157_5	T0395	2.50	5.0038	5.1095	293	304	103.754266211604
3G5A_A	T0395TS164_1	T0395	2.35	4.7370	4.8605	293	304	103.754266211604
3G5A_A	T0395TS164_2	T0395	2.50	5.0038	5.1095	293	304	103.754266211604
3G5A_A	T0395TS164_3	T0395	2.44	4.6303	4.7610	293	304	103.754266211604
3G5A_A	T0395TS164_4	T0395	2.41	4.4702	4.6118	293	304	103.754266211604
3G5A_A	T0395TS164_5	T0395	2.96	3.6697	3.8679	293	304	103.754266211604
3G5A_A	T0395TS166_1	T0395	2.68	5.8576	5.9072	293	304	103.754266211604
3G5A_A	T0395TS166_2	T0395	2.45	6.1245	6.1568	293	304	103.754266211604
3G5A_A	T0395TS166_3	T0395	2.51	5.8043	5.8573	293	304	103.754266211604
3G5A_A	T0395TS166_4	T0395	2.71	-0.2258	0.5880	293	304	103.754266211604
3G5A_A	T0395TS166_5	T0395	2.43	5.9644	6.0070	293	304	103.754266211604
3G5A_A	T0395TS174_1	T0395	2.11	7.1859	7.1499	293	225	76.7918088737201
3G5A_A	T0395TS174_2	T0395	2.11	7.1859	7.1499	293	225	76.7918088737201
3G5A_A	T0395TS174_3	T0395	2.11	7.1859	7.1499	293	225	76.7918088737201
3G5A_A	T0395TS174_4	T0395	2.17	6.9276	6.9082	293	225	76.7918088737201
3G5A_A	T0395TS174_5	T0395	2.17	6.9276	6.9082	293	225	76.7918088737201
3G5A_A	T0395TS178_1	T0395	2.30	6.0177	6.0569	293	304	103.754266211604
3G5A_A	T0395TS178_2	T0395	2.27	5.4307	5.5082	293	304	103.754266211604
3G5A_A	T0395TS178_3	T0395	2.29	5.9644	6.0070	293	304	103.754266211604
3G5A_A	T0395TS178_4	T0395	2.29	5.9644	6.0070	293	304	103.754266211604
3G5A_A	T0395TS178_5	T0395	2.26	5.4841	5.5581	293	304	103.754266211604
3G5A_A	T0395TS182_1	T0395	2.47	6.3379	6.3564	293	304	103.754266211604
3G5A_A	T0395TS182_2	T0395	2.25	6.1245	6.1568	293	304	103.754266211604
3G5A_A	T0395TS182_3	T0395	2.25	5.9644	6.0070	293	304	103.754266211604
3G5A_A	T0395TS182_4	T0395	2.41	6.3379	6.3564	293	304	103.754266211604
3G5A_A	T0395TS182_5	T0395	2.27	6.0177	6.0569	293	304	103.754266211604
3G5A_A	T0395TS183_1	T0395	2.62	4.4702	4.6118	293	304	103.754266211604
3G5A_A	T0395TS186_1	T0395	2.45	5.0572	5.1593	293	304	103.754266211604
3G5A_A	T0395TS186_2	T0395	2.45	5.0572	5.1593	293	304	103.754266211604
3G5A_A	T0395TS186_3	T0395	2.46	5.0038	5.1095	293	304	103.754266211604
3G5A_A	T0395TS186_4	T0395	2.46	5.0572	5.1593	293	304	103.754266211604
3G5A_A	T0395TS186_5	T0395	2.46	5.0572	5.1593	293	304	103.754266211604
3G5A_A	T0395TS193_1	T0395	2.41	6.7748	6.7651	293	251	85.6655290102389
3G5A_A	T0395TS196_1	T0395	2.45	6.0177	6.0569	293	304	103.754266211604
3G5A_A	T0395TS196_2	T0395	2.48	5.6976	5.7576	293	304	103.754266211604
3G5A_A	T0395TS196_3	T0395	2.31	6.5514	6.5561	293	304	103.754266211604
3G5A_A	T0395TS196_4	T0395	2.25	5.9644	6.0070	293	304	103.754266211604
3G5A_A	T0395TS196_5	T0395	2.43	6.3379	6.3564	293	304	103.754266211604
3G5A_A	T0395TS198_1	T0395	2.50	5.6976	5.7576	293	304	103.754266211604
3G5A_A	T0395TS198_2	T0395	2.67	5.5375	5.6079	293	304	103.754266211604
3G5A_A	T0395TS198_3	T0395	2.17	6.2312	6.2566	293	304	103.754266211604
3G5A_A	T0395TS198_4	T0395	2.25	5.0038	5.1095	293	304	103.754266211604
3G5A_A	T0395TS198_5	T0395	2.68	5.8576	5.9072	293	304	103.754266211604
3G5A_A	T0395TS200_1	T0395	2.08	6.3379	6.3564	293	304	103.754266211604
3G5A_A	T0395TS200_2	T0395	2.23	6.3913	6.4063	293	304	103.754266211604
3G5A_A	T0395TS200_3	T0395	2.18	6.1778	6.2067	293	304	103.754266211604
3G5A_A	T0395TS200_4	T0395	2.35	6.3379	6.3564	293	304	103.754266211604
3G5A_A	T0395TS200_5	T0395	2.24	6.2846	6.3065	293	304	103.754266211604
3G5A_A	T0395TS202_1	T0395	2.32	5.2173	5.3088	293	304	103.754266211604
3G5A_A	T0395TS207_1	T0395	2.77	-1.2931	0.1172	293	304	103.754266211604
3G5A_A	T0395TS207_2	T0395	2.91	-0.4393	0.4645	293	304	103.754266211604
3G5A_A	T0395TS207_3	T0395	1.95	6.1245	6.1568	293	304	103.754266211604
3G5A_A	T0395TS207_4	T0395	2.38	5.8043	5.8573	293	304	103.754266211604
3G5A_A	T0395TS207_5	T0395	2.17	6.1778	6.2067	293	304	103.754266211604
3G5A_A	T0395TS208_1	T0395	3.02	6.2312	6.2566	293	304	103.754266211604
3G5A_A	T0395TS208_2	T0395	2.45	5.8043	5.8573	293	304	103.754266211604
3G5A_A	T0395TS208_3	T0395	2.38	5.8043	5.8573	293	304	103.754266211604
3G5A_A	T0395TS211_1	T0395	2.45	-0.7061	0.3293	293	304	103.754266211604
3G5A_A	T0395TS211_2	T0395	2.66	-0.7595	0.3050	293	304	103.754266211604
3G5A_A	T0395TS211_3	T0395	2.10	-1.0263	0.1984	293	304	103.754266211604
3G5A_A	T0395TS211_4	T0395	2.65	-0.2258	0.5880	293	304	103.754266211604
3G5A_A	T0395TS211_5	T0395	2.64	-0.8662	0.2593	293	304	103.754266211604
3G5A_A	T0395TS220_1	T0395	2.08	7.9019	7.8201	293	188	64.1638225255973
3G5A_A	T0395TS220_2	T0395	2.86	4.4314	4.5757	293	252	86.0068259385665
3G5A_A	T0395TS220_3	T0395	2.30	5.7985	5.8519	293	239	81.5699658703072
3G5A_A	T0395TS220_4	T0395	2.35	4.6463	4.7759	293	244	83.2764505119454
3G5A_A	T0395TS220_5	T0395	2.70	6.6880	6.6840	293	168	57.3378839590444
3G5A_A	T0395TS234_1	T0395	2.41	6.3116	6.3318	293	283	96.5870307167235
3G5A_A	T0395TS234_2	T0395	2.41	6.3116	6.3318	293	283	96.5870307167235
3G5A_A	T0395TS234_3	T0395	2.19	6.3116	6.3318	293	283	96.5870307167235
3G5A_A	T0395TS234_4	T0395	2.53	6.3379	6.3564	293	299	102.047781569966
3G5A_A	T0395TS234_5	T0395	2.53	6.3379	6.3564	293	299	102.047781569966
3G5A_A	T0395TS235_1	T0395	2.58	5.1106	5.2091	293	304	103.754266211604
3G5A_A	T0395TS235_2	T0395	2.48	5.2706	5.3586	293	304	103.754266211604
3G5A_A	T0395TS235_3	T0395	2.42	5.1106	5.2091	293	304	103.754266211604
3G5A_A	T0395TS235_4	T0395	2.43	5.4307	5.5082	293	304	103.754266211604
3G5A_A	T0395TS235_5	T0395	2.41	5.5375	5.6079	293	304	103.754266211604
3G5A_A	T0395TS243_1	T0395	1.94	6.9454	6.9248	293	207	70.6484641638225
3G5A_A	T0395TS247_1	T0395	2.26	7.1787	7.1432	293	202	68.9419795221843
3G5A_A	T0395TS247_2	T0395	2.26	7.1787	7.1432	293	202	68.9419795221843
3G5A_A	T0395TS247_3	T0395	2.26	7.1787	7.1432	293	202	68.9419795221843
3G5A_A	T0395TS247_4	T0395	2.26	7.1787	7.1432	293	202	68.9419795221843
3G5A_A	T0395TS247_5	T0395	2.26	7.1787	7.1432	293	202	68.9419795221843
3G5A_A	T0395TS253_1	T0395	2.71	7.3873	7.3384	293	186	63.481228668942
3G5A_A	T0395TS256_1	T0395	2.17	6.2312	6.2566	293	304	103.754266211604
3G5A_A	T0395TS256_2	T0395	2.19	6.4447	6.4563	293	300	102.389078498294
3G5A_A	T0395TS256_3	T0395	1.89	8.3537	8.2431	293	195	66.5529010238908
3G5A_A	T0395TS256_4	T0395	2.07	8.4909	8.3715	293	188	64.1638225255973
3G5A_A	T0395TS256_5	T0395	2.08	8.0209	7.9316	293	185	63.1399317406143
3G5A_A	T0395TS262_1	T0395	2.80	-1.0263	0.1984	293	304	103.754266211604
3G5A_A	T0395TS262_2	T0395	2.70	-1.5066	0.0704	293	304	103.754266211604
3G5A_A	T0395TS262_3	T0395	2.98	-0.9196	0.2380	293	304	103.754266211604
3G5A_A	T0395TS262_4	T0395	2.63	-1.9335	0.0183	293	304	103.754266211604
3G5A_A	T0395TS262_5	T0395	2.82	-0.9729	0.2177	293	304	103.754266211604
3G5A_A	T0395TS266_1	T0395	2.33	6.2846	6.3065	293	304	103.754266211604
3G5A_A	T0395TS266_2	T0395	2.20	6.3447	6.3628	293	284	96.9283276450512
3G5A_A	T0395TS266_3	T0395	2.17	6.2903	6.3118	293	284	96.9283276450512
3G5A_A	T0395TS266_4	T0395	2.28	6.4754	6.4850	293	283	96.5870307167235
3G5A_A	T0395TS266_5	T0395	2.15	6.3447	6.3628	293	284	96.9283276450512
3G5A_A	T0395TS270_1	T0395	2.25	5.0038	5.1095	293	304	103.754266211604
3G5A_A	T0395TS270_2	T0395	3.22	5.0038	5.1095	293	304	103.754266211604
3G5A_A	T0395TS270_3	T0395	2.24	5.0038	5.1095	293	304	103.754266211604
3G5A_A	T0395TS270_4	T0395	2.26	5.0572	5.1593	293	304	103.754266211604
3G5A_A	T0395TS270_5	T0395	2.21	5.1106	5.2091	293	304	103.754266211604
3G5A_A	T0395TS272_1	T0395	2.54	-1.3998	0.0918	293	303	103.412969283276
3G5A_A	T0395TS272_2	T0395	3.29	-0.5460	0.4078	293	301	102.730375426621
3G5A_A	T0395TS272_3	T0395	3.33	0.3612	0.9844	293	302	103.071672354949
3G5A_A	T0395TS272_4	T0395	3.05	0.2011	0.8691	293	304	103.754266211604
3G5A_A	T0395TS272_5	T0395	2.52	-1.4532	0.0806	293	300	102.389078498294
3G5A_A	T0395TS279_1	T0395	2.06	6.8681	6.8525	293	252	86.0068259385665
3G5A_A	T0395TS282_1	T0395	2.23	6.2312	6.2566	293	304	103.754266211604
3G5A_A	T0395TS283_1	T0395	2.31	6.6581	6.6560	293	304	103.754266211604
3G5A_A	T0395TS284_1	T0395	2.00	6.5346	6.5404	293	268	91.4675767918089
3G5A_A	T0395TS284_2	T0395	2.33	7.3344	7.2889	293	235	80.2047781569966
3G5A_A	T0395TS284_3	T0395	2.15	6.3641	6.3809	293	268	91.4675767918089
3G5A_A	T0395TS284_4	T0395	2.48	7.3969	7.3474	293	235	80.2047781569966
3G5A_A	T0395TS284_5	T0395	2.32	7.0111	6.9863	293	220	75.0853242320819
3G5A_A	T0395TS293_1	T0395	2.28	6.3913	6.4063	293	304	103.754266211604
3G5A_A	T0395TS293_2	T0395	2.11	6.3379	6.3564	293	304	103.754266211604
3G5A_A	T0395TS293_3	T0395	2.19	6.4447	6.4563	293	304	103.754266211604
3G5A_A	T0395TS293_4	T0395	2.05	6.1778	6.2067	293	304	103.754266211604
3G5A_A	T0395TS293_5	T0395	2.21	6.4980	6.5062	293	304	103.754266211604
3G5A_A	T0395TS296_1_1	T0395	2.26	6.7715	6.7621	293	235	80.2047781569966
3G5A_A	T0395TS296_1_2	T0395	nan	-4.7132	-0.0000	293	32	10.9215017064846
3G5A_A	T0395TS296_2_1	T0395	2.17	6.5215	6.5281	293	254	86.6894197952218
3G5A_A	T0395TS296_2_2	T0395	1.93	-7.5879	-0.0000	293	4	1.36518771331058
3G5A_A	T0395TS296_3_1	T0395	2.26	6.3962	6.4110	293	235	80.2047781569966
3G5A_A	T0395TS296_3_2	T0395	nan	-4.7132	-0.0000	293	32	10.9215017064846
3G5A_A	T0395TS296_4_1	T0395	2.16	6.5215	6.5281	293	254	86.6894197952218
3G5A_A	T0395TS296_4_2	T0395	1.89	-7.5879	-0.0000	293	4	1.36518771331058
3G5A_A	T0395TS296_5_1	T0395	2.16	6.5215	6.5281	293	254	86.6894197952218
3G5A_A	T0395TS296_5_2	T0395	1.90	-7.5879	-0.0000	293	4	1.36518771331058
3G5A_A	T0395TS297_1	T0395	2.50	6.8208	6.8082	293	222	75.7679180887372
3G5A_A	T0395TS297_2	T0395	2.21	7.1299	7.0975	293	214	73.037542662116
3G5A_A	T0395TS297_3	T0395	2.29	7.1806	7.1450	293	236	80.5460750853242
3G5A_A	T0395TS297_4	T0395	2.46	5.9878	6.0289	293	219	74.7440273037543
3G5A_A	T0395TS297_5	T0395	2.32	6.3467	6.3647	293	249	84.9829351535836
3G5A_A	T0395TS299_1	T0395	2.25	5.9644	6.0070	293	304	103.754266211604
3G5A_A	T0395TS299_2	T0395	2.31	6.5514	6.5561	293	304	103.754266211604
3G5A_A	T0395TS299_3	T0395	2.45	6.0177	6.0569	293	304	103.754266211604
3G5A_A	T0395TS299_4	T0395	2.48	5.6976	5.7576	293	304	103.754266211604
3G5A_A	T0395TS299_5	T0395	2.12	6.2312	6.2566	293	304	103.754266211604
3G5A_A	T0395TS310_1	T0395	2.68	5.7509	5.8075	293	304	103.754266211604
3G5A_A	T0395TS310_2	T0395	2.20	6.4980	6.5062	293	304	103.754266211604
3G5A_A	T0395TS310_3	T0395	2.21	6.2312	6.2566	293	304	103.754266211604
3G5A_A	T0395TS310_4	T0395	2.21	6.2312	6.2566	293	304	103.754266211604
3G5A_A	T0395TS316_1	T0395	2.97	0.2544	0.9070	293	304	103.754266211604
3G5A_A	T0395TS316_2	T0395	2.46	5.1639	5.2589	293	304	103.754266211604
3G5A_A	T0395TS316_3	T0395	2.83	-1.0797	0.1801	293	304	103.754266211604
3G5A_A	T0395TS316_4	T0395	2.97	-0.2258	0.5880	293	304	103.754266211604
3G5A_A	T0395TS316_5	T0395	2.89	-0.9196	0.2380	293	304	103.754266211604
3G5A_A	T0395TS318_1	T0395	2.05	6.8409	6.8271	293	228	77.8156996587031
3G5A_A	T0395TS318_2	T0395	2.33	6.1669	6.1965	293	254	86.6894197952218
3G5A_A	T0395TS318_3	T0395	2.25	6.5327	6.5386	293	244	83.2764505119454
3G5A_A	T0395TS318_4	T0395	2.02	7.3896	7.3406	293	231	78.839590443686
3G5A_A	T0395TS318_5	T0395	2.42	7.1740	7.1387	293	198	67.5767918088737
3G5A_A	T0395TS322_1	T0395	2.04	5.1106	5.2091	293	304	103.754266211604
3G5A_A	T0395TS322_2	T0395	2.48	5.2706	5.3586	293	304	103.754266211604
3G5A_A	T0395TS322_3	T0395	2.42	5.1106	5.2091	293	304	103.754266211604
3G5A_A	T0395TS322_4	T0395	2.43	5.4307	5.5082	293	304	103.754266211604
3G5A_A	T0395TS322_5	T0395	2.41	5.5375	5.6079	293	304	103.754266211604
3G5A_A	T0395TS324_1	T0395	3.02	-1.1330	0.1628	293	304	103.754266211604
3G5A_A	T0395TS324_2	T0395	3.02	-1.1330	0.1628	293	304	103.754266211604
3G5A_A	T0395TS324_3	T0395	3.02	-1.1330	0.1628	293	304	103.754266211604
3G5A_A	T0395TS324_4	T0395	3.02	-1.1330	0.1628	293	304	103.754266211604
3G5A_A	T0395TS324_5	T0395	3.02	-1.1330	0.1628	293	304	103.754266211604
3G5A_A	T0395TS325_1	T0395	2.44	5.1639	5.2589	293	304	103.754266211604
3G5A_A	T0395TS325_2	T0395	2.13	5.9110	5.9571	293	304	103.754266211604
3G5A_A	T0395TS325_3	T0395	2.26	5.2173	5.3088	293	304	103.754266211604
3G5A_A	T0395TS325_4	T0395	2.05	5.6976	5.7576	293	304	103.754266211604
3G5A_A	T0395TS325_5	T0395	2.26	5.1106	5.2091	293	304	103.754266211604
3G5A_A	T0395TS330_1	T0395	2.70	-0.0124	0.7234	293	304	103.754266211604
3G5A_A	T0395TS330_2	T0395	2.34	5.9110	5.9571	293	304	103.754266211604
3G5A_A	T0395TS330_3	T0395	2.40	-1.5599	0.0610	293	304	103.754266211604
3G5A_A	T0395TS330_4	T0395	2.68	-1.3465	0.1040	293	304	103.754266211604
3G5A_A	T0395TS330_5	T0395	2.40	-0.4927	0.4357	293	304	103.754266211604
3G5A_A	T0395TS337_1_1	T0395	1.90	1.5962	1.9886	293	24	8.19112627986348
3G5A_A	T0395TS337_1_2	T0395	2.34	7.6032	7.5405	293	222	75.7679180887372
3G5A_A	T0395TS337_1_3	T0395	3.05	-0.8084	0.2836	293	58	19.7952218430034
3G5A_A	T0395TS340_1	T0395	2.62	5.0572	5.1593	293	304	103.754266211604
3G5A_A	T0395TS340_2	T0395	2.59	5.1106	5.2091	293	304	103.754266211604
3G5A_A	T0395TS340_3	T0395	2.58	5.3240	5.4085	293	304	103.754266211604
3G5A_A	T0395TS340_4	T0395	2.60	5.0038	5.1095	293	304	103.754266211604
3G5A_A	T0395TS340_5	T0395	2.57	5.1639	5.2589	293	304	103.754266211604
3G5A_A	T0395TS349_1	T0395	1.94	7.2988	7.2556	293	215	73.3788395904437
3G5A_A	T0395TS351_1	T0395	2.08	7.9019	7.8201	293	188	64.1638225255973
3G5A_A	T0395TS351_2	T0395	2.86	4.4314	4.5757	293	252	86.0068259385665
3G5A_A	T0395TS351_3	T0395	2.30	5.7985	5.8519	293	239	81.5699658703072
3G5A_A	T0395TS351_4	T0395	2.35	4.6463	4.7759	293	244	83.2764505119454
3G5A_A	T0395TS351_5	T0395	2.70	6.6880	6.6840	293	168	57.3378839590444
3G5A_A	T0395TS353_1	T0395	2.13	5.9644	6.0070	293	304	103.754266211604
3G5A_A	T0395TS353_2	T0395	2.26	5.8043	5.8573	293	304	103.754266211604
3G5A_A	T0395TS353_3	T0395	2.11	5.7509	5.8075	293	304	103.754266211604
3G5A_A	T0395TS353_4	T0395	2.10	5.9644	6.0070	293	304	103.754266211604
3G5A_A	T0395TS353_5	T0395	1.96	5.7509	5.8075	293	304	103.754266211604
3G5A_A	T0395TS356_1	T0395	3.27	3.5126	3.7224	293	250	85.3242320819113
3G5A_A	T0395TS356_2	T0395	2.90	4.7680	4.8894	293	250	85.3242320819113
3G5A_A	T0395TS356_3	T0395	3.03	3.9311	4.1103	293	250	85.3242320819113
3G5A_A	T0395TS356_4	T0395	3.14	3.2735	3.5016	293	250	85.3242320819113
3G5A_A	T0395TS356_5	T0395	3.14	4.2300	4.3881	293	250	85.3242320819113
3G5A_A	T0395TS369_1	T0395	2.59	3.9365	4.1154	293	304	103.754266211604
3G5A_A	T0395TS371_1	T0395	2.38	5.5908	5.6578	293	304	103.754266211604
3G5A_A	T0395TS371_2	T0395	2.16	5.9644	6.0070	293	304	103.754266211604
3G5A_A	T0395TS371_3	T0395	2.34	6.1778	6.2067	293	304	103.754266211604
3G5A_A	T0395TS371_4	T0395	2.37	5.8576	5.9072	293	304	103.754266211604
3G5A_A	T0395TS371_5	T0395	2.38	5.5908	5.6578	293	304	103.754266211604
3G5A_A	T0395TS373_1	T0395	2.76	-0.5460	0.4078	293	304	103.754266211604
3G5A_A	T0395TS373_2	T0395	2.07	-1.1864	0.1466	293	304	103.754266211604
3G5A_A	T0395TS373_3	T0395	3.06	-1.0263	0.1984	293	304	103.754266211604
3G5A_A	T0395TS373_4	T0395	2.76	-0.5460	0.4078	293	304	103.754266211604
3G5A_A	T0395TS373_5	T0395	2.76	-0.5460	0.4078	293	304	103.754266211604
3G5A_A	T0395TS379_1	T0395	2.11	6.3379	6.3564	293	304	103.754266211604
3G5A_A	T0395TS379_2	T0395	2.28	6.3913	6.4063	293	304	103.754266211604
3G5A_A	T0395TS379_3	T0395	2.06	6.4980	6.5062	293	304	103.754266211604
3G5A_A	T0395TS379_4	T0395	2.13	6.1778	6.2067	293	304	103.754266211604
3G5A_A	T0395TS379_5	T0395	2.19	6.4447	6.4563	293	304	103.754266211604
3G5A_A	T0395TS384_1	T0395	2.29	5.2706	5.3586	293	304	103.754266211604
3G5A_A	T0395TS384_2	T0395	2.16	5.3774	5.4583	293	304	103.754266211604
3G5A_A	T0395TS384_3	T0395	2.63	5.2706	5.3586	293	304	103.754266211604
3G5A_A	T0395TS384_4	T0395	2.40	5.1639	5.2589	293	304	103.754266211604
3G5A_A	T0395TS384_5	T0395	2.97	4.8437	4.9601	293	304	103.754266211604
3G5A_A	T0395TS385_1	T0395	2.35	4.6463	4.7759	293	244	83.2764505119454
3G5A_A	T0395TS385_2	T0395	2.53	4.5236	4.6615	293	304	103.754266211604
3G5A_A	T0395TS385_3	T0395	2.08	7.9019	7.8201	293	188	64.1638225255973
3G5A_A	T0395TS385_4	T0395	2.67	4.3101	4.4627	293	304	103.754266211604
3G5A_A	T0395TS385_5	T0395	2.86	4.4314	4.5757	293	252	86.0068259385665
3G5A_A	T0395TS387_1	T0395	2.61	6.4319	6.4443	293	270	92.1501706484642
3G5A_A	T0395TS394_1	T0395	2.43	6.9542	6.9330	293	194	66.2116040955631
3G5A_A	T0395TS396_1	T0395	2.17	7.5443	7.4854	293	228	77.8156996587031
3G5A_A	T0395TS396_2	T0395	2.22	7.1655	7.1308	293	230	78.4982935153584
3G5A_A	T0395TS396_3	T0395	2.15	7.2926	7.2498	293	230	78.4982935153584
3G5A_A	T0395TS396_4	T0395	2.14	7.3561	7.3092	293	230	78.4982935153584
3G5A_A	T0395TS396_5	T0395	2.17	5.9644	6.0070	293	304	103.754266211604
3G5A_A	T0395TS404_1	T0395	2.09	-1.6133	0.0526	293	304	103.754266211604
3G5A_A	T0395TS404_2	T0395	2.52	-1.1330	0.1628	293	304	103.754266211604
3G5A_A	T0395TS404_3	T0395	2.89	-0.4927	0.4357	293	304	103.754266211604
3G5A_A	T0395TS404_4	T0395	2.82	-0.9729	0.2177	293	304	103.754266211604
3G5A_A	T0395TS404_5	T0395	2.82	-0.9729	0.2177	293	304	103.754266211604
3G5A_A	T0395TS407_1	T0395	2.32	6.0711	6.1069	293	304	103.754266211604
3G5A_A	T0395TS407_2	T0395	2.27	6.2312	6.2566	293	304	103.754266211604
3G5A_A	T0395TS407_3	T0395	2.17	6.0711	6.1069	293	304	103.754266211604
3G5A_A	T0395TS407_4	T0395	2.28	6.1245	6.1568	293	304	103.754266211604
3G5A_A	T0395TS407_5	T0395	2.28	6.0711	6.1069	293	304	103.754266211604
3G5A_A	T0395TS408_1	T0395	2.46	5.5908	5.6578	293	304	103.754266211604
3G5A_A	T0395TS408_2	T0395	2.51	5.4841	5.5581	293	304	103.754266211604
3G5A_A	T0395TS408_3	T0395	2.35	5.4307	5.5082	293	304	103.754266211604
3G5A_A	T0395TS408_4	T0395	2.43	5.2706	5.3586	293	304	103.754266211604
3G5A_A	T0395TS408_5	T0395	2.40	5.8576	5.9072	293	304	103.754266211604
3G5A_A	T0395TS409_1	T0395	2.48	5.6976	5.7576	293	304	103.754266211604
3G5A_A	T0395TS409_2	T0395	2.77	5.3240	5.4085	293	304	103.754266211604
3G5A_A	T0395TS409_3	T0395	2.50	5.6976	5.7576	293	304	103.754266211604
[truncated: 138,715 more rows]
