# Supplementary material for: Addressing the Role of Conformational Diversity in Protein Structure Prediction
Source: PLoS One. 2016 May 9;11(5):e0154923. doi: 10.1371/journal.pone.0154923 (PMC4861349; doi:10.1371/journal.pone.0154923)
Supplement: S1 Dataset — (GZ) [file pone.0154923.s002.gz › Palopoli-Monzon_2016_SI/Structural_alignments/SET_CASP/rmsd_mammoth_T0426.out.cov]

T0426	3CZV_A	T0426	0.37	12.0911	11.7423	262	258	98.4732824427481
T0426	3D0N_A	T0426	0.37	12.1463	11.7939	262	267	101.908396946565
T0426	3DA2_A	T0426	0.00	12.2223	11.8651	262	263	100.381679389313
T0426	4HU1_A	T0426	0.40	12.1096	11.7596	262	265	101.145038167939
T0426	T0426AL019_1	T0426	1.39	11.5632	11.2480	262	252	96.1832061068702
T0426	T0426AL019_3	T0426	2.18	-1.3515	0.1028	262	93	35.4961832061069
T0426	T0426AL019_4	T0426	3.10	-1.2369	0.1322	262	274	104.580152671756
T0426	T0426AL019_5	T0426	3.04	-1.3524	0.1026	262	273	104.198473282443
T0426	T0426AL421_1	T0426	0.83	12.1496	11.7970	262	261	99.618320610687
T0426	T0426AL421_2	T0426	0.84	12.0141	11.6701	262	257	98.0916030534351
T0426	T0426AL421_3	T0426	0.94	12.1312	11.7798	262	257	98.0916030534351
T0426	T0426AL421_4	T0426	1.53	11.4444	11.1367	262	252	96.1832061068702
T0426	T0426AL421_5	T0426	0.89	11.7322	11.4063	262	236	90.0763358778626
T0426	T0426TS002_1	T0426	1.42	11.6040	11.2862	262	257	98.0916030534351
T0426	T0426TS002_2	T0426	0.72	11.9335	11.5947	262	269	102.671755725191
T0426	T0426TS002_3	T0426	2.95	-0.0816	0.6783	262	280	106.870229007634
T0426	T0426TS002_4	T0426	2.69	-0.4825	0.4411	262	25	9.54198473282443
T0426	T0426TS002_5	T0426	2.04	-1.1260	0.1650	262	25	9.54198473282443
T0426	T0426TS007_1	T0426	1.01	11.9953	11.6526	262	256	97.7099236641221
T0426	T0426TS007_2	T0426	1.03	11.9953	11.6526	262	256	97.7099236641221
T0426	T0426TS007_3	T0426	0.89	11.8766	11.5414	262	259	98.8549618320611
T0426	T0426TS007_4	T0426	0.87	11.9348	11.5959	262	259	98.8549618320611
T0426	T0426TS012_1	T0426	0.90	12.1068	11.7570	262	283	108.015267175573
T0426	T0426TS013_1	T0426	0.83	11.9913	11.6488	262	283	108.015267175573
T0426	T0426TS013_2	T0426	0.80	11.9913	11.6488	262	283	108.015267175573
T0426	T0426TS013_3	T0426	1.12	11.9913	11.6488	262	283	108.015267175573
T0426	T0426TS013_4	T0426	0.84	11.9913	11.6488	262	283	108.015267175573
T0426	T0426TS013_5	T0426	0.86	11.8757	11.5406	262	283	108.015267175573
T0426	T0426TS014_1	T0426	1.74	11.9913	11.6488	262	283	108.015267175573
T0426	T0426TS020_1	T0426	1.09	11.9913	11.6488	262	283	108.015267175573
T0426	T0426TS020_2	T0426	0.78	11.9913	11.6488	262	283	108.015267175573
T0426	T0426TS020_3	T0426	0.76	11.9913	11.6488	262	283	108.015267175573
T0426	T0426TS020_4	T0426	1.10	11.9913	11.6488	262	283	108.015267175573
T0426	T0426TS020_5	T0426	0.84	11.9913	11.6488	262	283	108.015267175573
T0426	T0426TS034_1	T0426	0.92	11.9913	11.6488	262	283	108.015267175573
T0426	T0426TS034_2	T0426	0.95	11.9913	11.6488	262	283	108.015267175573
T0426	T0426TS034_3	T0426	1.05	11.9913	11.6488	262	283	108.015267175573
T0426	T0426TS034_4	T0426	0.84	11.9913	11.6488	262	283	108.015267175573
T0426	T0426TS034_5	T0426	0.90	11.9913	11.6488	262	283	108.015267175573
T0426	T0426TS048_1	T0426	1.21	11.9913	11.6488	262	283	108.015267175573
T0426	T0426TS048_2	T0426	0.91	11.8757	11.5406	262	283	108.015267175573
T0426	T0426TS048_3	T0426	1.16	11.8757	11.5406	262	283	108.015267175573
T0426	T0426TS048_4	T0426	0.99	12.0490	11.7029	262	283	108.015267175573
T0426	T0426TS048_5	T0426	1.15	10.7782	10.5130	262	283	108.015267175573
T0426	T0426TS057_1	T0426	1.31	11.9913	11.6488	262	283	108.015267175573
T0426	T0426TS057_2	T0426	1.27	11.9913	11.6488	262	283	108.015267175573
T0426	T0426TS057_3	T0426	1.22	11.9913	11.6488	262	283	108.015267175573
T0426	T0426TS057_4	T0426	1.43	11.9913	11.6488	262	283	108.015267175573
T0426	T0426TS057_5	T0426	0.92	11.9335	11.5947	262	283	108.015267175573
T0426	T0426TS069_1	T0426	0.85	11.8757	11.5406	262	283	108.015267175573
T0426	T0426TS069_2	T0426	0.86	11.8757	11.5406	262	283	108.015267175573
T0426	T0426TS069_3	T0426	0.84	11.8757	11.5406	262	283	108.015267175573
T0426	T0426TS069_4	T0426	0.84	11.9335	11.5947	262	283	108.015267175573
T0426	T0426TS069_5	T0426	0.83	11.9335	11.5947	262	283	108.015267175573
T0426	T0426TS073_1	T0426	1.46	11.8180	11.4865	262	283	108.015267175573
T0426	T0426TS073_2	T0426	1.32	11.7602	11.4325	262	283	108.015267175573
T0426	T0426TS073_3	T0426	1.45	11.8180	11.4865	262	283	108.015267175573
T0426	T0426TS073_4	T0426	1.40	11.8757	11.5406	262	283	108.015267175573
T0426	T0426TS073_5	T0426	1.49	11.8757	11.5406	262	283	108.015267175573
T0426	T0426TS095_1	T0426	0.95	12.0911	11.7423	262	258	98.4732824427481
T0426	T0426TS095_2	T0426	1.01	12.0911	11.7423	262	258	98.4732824427481
T0426	T0426TS095_3	T0426	0.95	12.0911	11.7423	262	258	98.4732824427481
T0426	T0426TS100_1	T0426	0.88	12.0541	11.7076	262	256	97.7099236641221
T0426	T0426TS100_2	T0426	0.87	11.8757	11.5406	262	283	108.015267175573
T0426	T0426TS100_3	T0426	0.92	12.0327	11.6876	262	258	98.4732824427481
T0426	T0426TS100_4	T0426	1.16	11.9335	11.5947	262	283	108.015267175573
T0426	T0426TS100_5	T0426	0.98	12.0911	11.7423	262	258	98.4732824427481
T0426	T0426TS116_1	T0426	0.97	11.9335	11.5947	262	283	108.015267175573
T0426	T0426TS116_2	T0426	1.04	11.9913	11.6488	262	283	108.015267175573
T0426	T0426TS116_3	T0426	1.11	11.9913	11.6488	262	283	108.015267175573
T0426	T0426TS116_4	T0426	1.05	11.8757	11.5406	262	283	108.015267175573
T0426	T0426TS116_5	T0426	0.89	11.9913	11.6488	262	283	108.015267175573
T0426	T0426TS122_1	T0426	0.90	11.9335	11.5947	262	283	108.015267175573
T0426	T0426TS124_1	T0426	0.93	11.9335	11.5947	262	283	108.015267175573
T0426	T0426TS124_2	T0426	1.01	11.8757	11.5406	262	283	108.015267175573
T0426	T0426TS124_3	T0426	0.87	11.9913	11.6488	262	283	108.015267175573
T0426	T0426TS124_4	T0426	0.98	11.8757	11.5406	262	283	108.015267175573
T0426	T0426TS124_5	T0426	1.05	11.9335	11.5947	262	283	108.015267175573
T0426	T0426TS131_1	T0426	0.82	11.9913	11.6488	262	283	108.015267175573
T0426	T0426TS131_2	T0426	1.00	11.9913	11.6488	262	283	108.015267175573
T0426	T0426TS131_3	T0426	1.10	11.9913	11.6488	262	283	108.015267175573
T0426	T0426TS131_4	T0426	0.75	11.9913	11.6488	262	283	108.015267175573
T0426	T0426TS131_5	T0426	0.79	11.9913	11.6488	262	283	108.015267175573
T0426	T0426TS135_1	T0426	0.92	11.9913	11.6488	262	283	108.015267175573
T0426	T0426TS135_2	T0426	1.18	11.8757	11.5406	262	283	108.015267175573
T0426	T0426TS135_3	T0426	1.01	11.9335	11.5947	262	283	108.015267175573
T0426	T0426TS135_4	T0426	1.40	11.9913	11.6488	262	283	108.015267175573
T0426	T0426TS135_5	T0426	1.38	11.4136	11.1079	262	283	108.015267175573
T0426	T0426TS138_1	T0426	0.92	12.0490	11.7029	262	283	108.015267175573
T0426	T0426TS138_2	T0426	0.87	12.0490	11.7029	262	283	108.015267175573
T0426	T0426TS138_3	T0426	0.94	12.0490	11.7029	262	283	108.015267175573
T0426	T0426TS138_4	T0426	0.86	12.0490	11.7029	262	283	108.015267175573
T0426	T0426TS138_5	T0426	1.00	12.1068	11.7570	262	283	108.015267175573
T0426	T0426TS140_1	T0426	1.06	12.0699	11.7224	262	260	99.236641221374
T0426	T0426TS140_2	T0426	0.92	12.1312	11.7798	262	257	98.0916030534351
T0426	T0426TS140_3	T0426	1.01	12.0699	11.7224	262	260	99.236641221374
T0426	T0426TS140_4	T0426	0.99	12.0699	11.7224	262	260	99.236641221374
T0426	T0426TS140_5	T0426	0.96	12.0513	11.7050	262	259	98.8549618320611
T0426	T0426TS142_1	T0426	1.03	11.9953	11.6526	262	256	97.7099236641221
T0426	T0426TS142_2	T0426	1.03	11.9953	11.6526	262	256	97.7099236641221
T0426	T0426TS142_3	T0426	1.01	11.9953	11.6526	262	256	97.7099236641221
T0426	T0426TS142_4	T0426	1.01	11.9953	11.6526	262	256	97.7099236641221
T0426	T0426TS142_5	T0426	1.01	11.9953	11.6526	262	256	97.7099236641221
T0426	T0426TS143_1	T0426	0.86	12.0327	11.6876	262	258	98.4732824427481
T0426	T0426TS143_2	T0426	1.49	11.6040	11.2862	262	257	98.0916030534351
T0426	T0426TS143_3	T0426	1.59	10.1153	9.8923	262	256	97.7099236641221
T0426	T0426TS143_4	T0426	0.94	12.0327	11.6876	262	258	98.4732824427481
T0426	T0426TS143_5	T0426	0.92	12.0513	11.7050	262	259	98.8549618320611
T0426	T0426TS147_1	T0426	0.93	11.8757	11.5406	262	283	108.015267175573
T0426	T0426TS147_2	T0426	1.07	11.7602	11.4325	262	283	108.015267175573
T0426	T0426TS147_3	T0426	1.01	11.9913	11.6488	262	283	108.015267175573
T0426	T0426TS147_4	T0426	1.00	11.9913	11.6488	262	283	108.015267175573
T0426	T0426TS147_5	T0426	1.00	12.1068	11.7570	262	283	108.015267175573
T0426	T0426TS149_1	T0426	0.97	11.8757	11.5406	262	283	108.015267175573
T0426	T0426TS149_2	T0426	1.00	11.8180	11.4865	262	283	108.015267175573
T0426	T0426TS149_3	T0426	1.21	11.9335	11.5947	262	283	108.015267175573
T0426	T0426TS149_4	T0426	1.26	11.8757	11.5406	262	283	108.015267175573
T0426	T0426TS149_5	T0426	1.33	11.9335	11.5947	262	283	108.015267175573
T0426	T0426TS153_1	T0426	0.80	12.1312	11.7798	262	257	98.0916030534351
T0426	T0426TS153_3	T0426	0.84	12.0141	11.6701	262	257	98.0916030534351
T0426	T0426TS153_4	T0426	0.90	12.1312	11.7798	262	257	98.0916030534351
T0426	T0426TS153_5	T0426	1.05	12.0699	11.7224	262	260	99.236641221374
T0426	T0426TS154_1	T0426	0.90	11.9335	11.5947	262	283	108.015267175573
T0426	T0426TS157_1	T0426	0.93	11.9913	11.6488	262	283	108.015267175573
T0426	T0426TS157_2	T0426	0.88	11.8757	11.5406	262	283	108.015267175573
T0426	T0426TS157_3	T0426	1.31	11.9913	11.6488	262	283	108.015267175573
T0426	T0426TS157_4	T0426	1.32	11.8757	11.5406	262	283	108.015267175573
T0426	T0426TS157_5	T0426	1.47	10.7205	10.4589	262	283	108.015267175573
T0426	T0426TS164_1	T0426	0.94	11.9335	11.5947	262	283	108.015267175573
T0426	T0426TS164_2	T0426	1.05	10.7205	10.4589	262	283	108.015267175573
T0426	T0426TS164_3	T0426	1.68	10.4894	10.2426	262	283	108.015267175573
T0426	T0426TS164_4	T0426	1.31	11.9913	11.6488	262	283	108.015267175573
T0426	T0426TS164_5	T0426	1.45	11.5292	11.2161	262	283	108.015267175573
T0426	T0426TS166_1	T0426	0.89	11.9913	11.6488	262	283	108.015267175573
T0426	T0426TS166_2	T0426	0.86	11.9913	11.6488	262	283	108.015267175573
T0426	T0426TS166_3	T0426	0.97	11.8180	11.4865	262	283	108.015267175573
T0426	T0426TS166_4	T0426	1.43	11.8757	11.5406	262	283	108.015267175573
T0426	T0426TS166_5	T0426	1.25	12.1068	11.7570	262	283	108.015267175573
T0426	T0426TS174_1	T0426	1.28	11.9913	11.6488	262	262	100
T0426	T0426TS174_2	T0426	1.28	11.9913	11.6488	262	262	100
T0426	T0426TS174_3	T0426	1.28	11.9913	11.6488	262	262	100
T0426	T0426TS174_4	T0426	0.89	12.0699	11.7224	262	260	99.236641221374
T0426	T0426TS174_5	T0426	0.89	12.0699	11.7224	262	260	99.236641221374
T0426	T0426TS182_1	T0426	1.06	11.9335	11.5947	262	283	108.015267175573
T0426	T0426TS182_2	T0426	0.97	11.9335	11.5947	262	283	108.015267175573
T0426	T0426TS182_3	T0426	0.93	11.9335	11.5947	262	283	108.015267175573
T0426	T0426TS182_4	T0426	0.92	11.8757	11.5406	262	283	108.015267175573
T0426	T0426TS182_5	T0426	0.96	11.8757	11.5406	262	283	108.015267175573
T0426	T0426TS186_1	T0426	0.92	12.0141	11.6701	262	257	98.0916030534351
T0426	T0426TS186_2	T0426	0.87	12.1312	11.7798	262	257	98.0916030534351
T0426	T0426TS186_3	T0426	0.89	12.1312	11.7798	262	257	98.0916030534351
T0426	T0426TS186_4	T0426	0.81	11.9953	11.6526	262	256	97.7099236641221
T0426	T0426TS186_5	T0426	1.37	11.4632	11.1544	262	250	95.4198473282443
T0426	T0426TS193_1	T0426	0.83	12.1128	11.7626	262	256	97.7099236641221
T0426	T0426TS196_1	T0426	0.92	12.0490	11.7029	262	283	108.015267175573
T0426	T0426TS196_2	T0426	1.00	12.1068	11.7570	262	283	108.015267175573
T0426	T0426TS196_3	T0426	0.87	12.0490	11.7029	262	283	108.015267175573
T0426	T0426TS196_4	T0426	0.94	12.0490	11.7029	262	283	108.015267175573
T0426	T0426TS196_5	T0426	0.86	12.0490	11.7029	262	283	108.015267175573
T0426	T0426TS213_1	T0426	0.85	12.0141	11.6701	262	257	98.0916030534351
T0426	T0426TS213_2	T0426	0.85	12.0141	11.6701	262	257	98.0916030534351
T0426	T0426TS213_3	T0426	0.84	12.0141	11.6701	262	257	98.0916030534351
T0426	T0426TS213_4	T0426	0.86	12.0327	11.6876	262	258	98.4732824427481
T0426	T0426TS213_5	T0426	0.84	12.0141	11.6701	262	257	98.0916030534351
T0426	T0426TS220_1	T0426	1.56	10.0850	9.8640	262	283	108.015267175573
T0426	T0426TS220_2	T0426	1.94	11.1826	10.8916	262	283	108.015267175573
T0426	T0426TS220_3	T0426	0.86	11.8757	11.5406	262	283	108.015267175573
T0426	T0426TS220_4	T0426	1.48	11.5292	11.2161	262	283	108.015267175573
T0426	T0426TS220_5	T0426	2.12	10.1428	9.9181	262	283	108.015267175573
T0426	T0426TS234_1	T0426	0.95	12.0699	11.7224	262	260	99.236641221374
T0426	T0426TS234_2	T0426	0.95	12.0699	11.7224	262	260	99.236641221374
T0426	T0426TS234_3	T0426	0.95	12.0699	11.7224	262	260	99.236641221374
T0426	T0426TS234_4	T0426	1.15	12.0490	11.7029	262	262	100
T0426	T0426TS234_5	T0426	1.15	12.0490	11.7029	262	262	100
T0426	T0426TS235_1	T0426	1.11	11.8757	11.5406	262	282	107.63358778626
T0426	T0426TS235_2	T0426	0.87	12.1312	11.7798	262	257	98.0916030534351
T0426	T0426TS235_3	T0426	0.89	12.1312	11.7798	262	257	98.0916030534351
T0426	T0426TS235_4	T0426	0.81	11.9953	11.6526	262	256	97.7099236641221
T0426	T0426TS235_5	T0426	1.37	11.4632	11.1544	262	250	95.4198473282443
T0426	T0426TS243_1	T0426	0.86	11.9953	11.6526	262	256	97.7099236641221
T0426	T0426TS247_1	T0426	1.03	11.9953	11.6526	262	256	97.7099236641221
T0426	T0426TS247_2	T0426	1.01	11.9953	11.6526	262	256	97.7099236641221
T0426	T0426TS247_3	T0426	1.08	11.9366	11.5976	262	256	97.7099236641221
T0426	T0426TS247_4	T0426	1.08	11.9366	11.5976	262	256	97.7099236641221
T0426	T0426TS247_5	T0426	1.07	11.9366	11.5976	262	256	97.7099236641221
T0426	T0426TS256_1	T0426	0.92	11.9913	11.6488	262	283	108.015267175573
T0426	T0426TS256_2	T0426	1.03	11.9913	11.6488	262	283	108.015267175573
T0426	T0426TS256_3	T0426	0.81	12.1312	11.7798	262	257	98.0916030534351
T0426	T0426TS256_4	T0426	0.90	11.9636	11.6228	262	248	94.6564885496183
T0426	T0426TS256_5	T0426	0.89	12.1128	11.7626	262	256	97.7099236641221
T0426	T0426TS262_1	T0426	2.88	-1.7568	0.0340	262	283	108.015267175573
T0426	T0426TS262_2	T0426	2.78	-1.2369	0.1322	262	283	108.015267175573
T0426	T0426TS262_3	T0426	2.78	-1.4102	0.0896	262	283	108.015267175573
T0426	T0426TS262_4	T0426	2.59	-1.5835	0.0572	262	283	108.015267175573
T0426	T0426TS262_5	T0426	2.49	-1.6990	0.0408	262	283	108.015267175573
T0426	T0426TS266_1	T0426	0.77	12.0490	11.7029	262	283	108.015267175573
T0426	T0426TS266_2	T0426	0.77	12.1096	11.7596	262	259	98.8549618320611
T0426	T0426TS266_3	T0426	0.84	12.1096	11.7596	262	259	98.8549618320611
T0426	T0426TS266_4	T0426	0.83	12.1096	11.7596	262	259	98.8549618320611
T0426	T0426TS266_5	T0426	0.82	12.1096	11.7596	262	259	98.8549618320611
T0426	T0426TS270_1	T0426	0.92	12.0141	11.6701	262	257	98.0916030534351
T0426	T0426TS270_2	T0426	0.87	12.1312	11.7798	262	257	98.0916030534351
T0426	T0426TS270_3	T0426	0.89	12.1312	11.7798	262	257	98.0916030534351
T0426	T0426TS270_4	T0426	0.81	11.9953	11.6526	262	256	97.7099236641221
T0426	T0426TS270_5	T0426	1.37	11.4632	11.1544	262	250	95.4198473282443
T0426	T0426TS272_1	T0426	3.22	1.9402	2.2908	262	283	108.015267175573
T0426	T0426TS272_2	T0426	3.23	1.6514	2.0366	262	282	107.63358778626
T0426	T0426TS272_3	T0426	3.19	1.1892	1.6407	262	283	108.015267175573
T0426	T0426TS272_4	T0426	3.16	1.5936	1.9863	262	283	108.015267175573
T0426	T0426TS272_5	T0426	2.94	1.7091	2.0871	262	283	108.015267175573
T0426	T0426TS279_1	T0426	0.98	11.9725	11.6312	262	261	99.618320610687
T0426	T0426TS282_1	T0426	0.82	12.1646	11.8111	262	283	108.015267175573
T0426	T0426TS293_1	T0426	0.98	12.1068	11.7570	262	283	108.015267175573
T0426	T0426TS293_2	T0426	0.90	12.0490	11.7029	262	283	108.015267175573
T0426	T0426TS293_3	T0426	0.85	12.0490	11.7029	262	283	108.015267175573
T0426	T0426TS293_4	T0426	0.86	12.0490	11.7029	262	283	108.015267175573
T0426	T0426TS293_5	T0426	0.95	12.0490	11.7029	262	283	108.015267175573
T0426	T0426TS296_1	T0426	1.00	11.9335	11.5947	262	274	104.580152671756
T0426	T0426TS296_2	T0426	1.23	12.1068	11.7570	262	274	104.580152671756
T0426	T0426TS296_3	T0426	1.23	12.1068	11.7570	262	274	104.580152671756
T0426	T0426TS296_4	T0426	1.23	12.1068	11.7570	262	274	104.580152671756
T0426	T0426TS296_5	T0426	1.24	12.1068	11.7570	262	274	104.580152671756
T0426	T0426TS297_1	T0426	0.97	12.0699	11.7224	262	260	99.236641221374
T0426	T0426TS297_2	T0426	0.91	12.0513	11.7050	262	259	98.8549618320611
T0426	T0426TS297_3	T0426	0.91	12.1496	11.7970	262	258	98.4732824427481
T0426	T0426TS297_4	T0426	0.81	12.1096	11.7596	262	259	98.8549618320611
T0426	T0426TS297_5	T0426	0.90	12.0513	11.7050	262	259	98.8549618320611
T0426	T0426TS299_1	T0426	0.92	12.0490	11.7029	262	283	108.015267175573
T0426	T0426TS299_2	T0426	1.00	12.1068	11.7570	262	283	108.015267175573
T0426	T0426TS299_3	T0426	0.87	12.0490	11.7029	262	283	108.015267175573
T0426	T0426TS299_4	T0426	0.94	12.0490	11.7029	262	283	108.015267175573
T0426	T0426TS299_5	T0426	0.86	12.0490	11.7029	262	283	108.015267175573
T0426	T0426TS316_1	T0426	0.86	11.8757	11.5406	262	283	108.015267175573
T0426	T0426TS316_2	T0426	1.06	11.9913	11.6488	262	283	108.015267175573
T0426	T0426TS316_3	T0426	0.94	11.9913	11.6488	262	283	108.015267175573
T0426	T0426TS316_4	T0426	0.90	11.8757	11.5406	262	283	108.015267175573
T0426	T0426TS316_5	T0426	1.11	12.0490	11.7029	262	283	108.015267175573
T0426	T0426TS318_1	T0426	1.05	12.0490	11.7029	262	263	100.381679389313
T0426	T0426TS318_2	T0426	1.08	11.9913	11.6488	262	262	100
T0426	T0426TS318_3	T0426	0.99	11.8757	11.5406	262	263	100.381679389313
T0426	T0426TS318_4	T0426	1.08	11.9725	11.6312	262	261	99.618320610687
T0426	T0426TS318_5	T0426	1.07	12.1463	11.7939	262	261	99.618320610687
T0426	T0426TS322_1	T0426	0.85	12.1068	11.7570	262	283	108.015267175573
T0426	T0426TS322_2	T0426	1.10	11.8757	11.5406	262	283	108.015267175573
T0426	T0426TS322_3	T0426	1.00	11.9335	11.5947	262	283	108.015267175573
T0426	T0426TS322_4	T0426	0.95	11.9913	11.6488	262	283	108.015267175573
T0426	T0426TS322_5	T0426	0.86	11.9335	11.5947	262	283	108.015267175573
T0426	T0426TS337_1	T0426	0.92	11.9913	11.6488	262	283	108.015267175573
T0426	T0426TS337_2	T0426	1.15	11.9335	11.5947	262	276	105.343511450382
T0426	T0426TS337_3	T0426	0.88	12.0541	11.7076	262	256	97.7099236641221
T0426	T0426TS340_1	T0426	0.97	11.9335	11.5947	262	283	108.015267175573
T0426	T0426TS340_2	T0426	0.91	11.9913	11.6488	262	283	108.015267175573
T0426	T0426TS340_3	T0426	0.91	11.9913	11.6488	262	283	108.015267175573
T0426	T0426TS340_4	T0426	1.05	12.1068	11.7570	262	283	108.015267175573
T0426	T0426TS340_5	T0426	0.91	11.9335	11.5947	262	283	108.015267175573
T0426	T0426TS349_1	T0426	0.96	12.0911	11.7423	262	258	98.4732824427481
T0426	T0426TS351_1	T0426	1.56	10.0850	9.8640	262	283	108.015267175573
T0426	T0426TS351_2	T0426	0.86	11.8757	11.5406	262	283	108.015267175573
T0426	T0426TS351_3	T0426	1.48	11.5292	11.2161	262	283	108.015267175573
T0426	T0426TS351_4	T0426	2.12	10.1428	9.9181	262	283	108.015267175573
T0426	T0426TS351_5	T0426	0.86	11.8757	11.5406	262	283	108.015267175573
T0426	T0426TS379_1	T0426	0.85	12.1068	11.7570	262	283	108.015267175573
T0426	T0426TS379_2	T0426	0.85	12.0490	11.7029	262	283	108.015267175573
T0426	T0426TS379_3	T0426	0.78	12.0490	11.7029	262	283	108.015267175573
T0426	T0426TS379_4	T0426	1.12	11.9913	11.6488	262	283	108.015267175573
T0426	T0426TS379_5	T0426	0.82	12.1068	11.7570	262	283	108.015267175573
T0426	T0426TS385_1	T0426	0.93	11.9537	11.6136	262	260	99.236641221374
T0426	T0426TS385_2	T0426	0.93	12.0513	11.7050	262	259	98.8549618320611
T0426	T0426TS385_3	T0426	2.33	8.6987	8.5660	262	275	104.961832061069
T0426	T0426TS385_4	T0426	1.08	12.0699	11.7224	262	260	99.236641221374
T0426	T0426TS385_5	T0426	1.34	11.5471	11.2329	262	260	99.236641221374
T0426	T0426TS387_1	T0426	1.07	12.0490	11.7029	262	283	108.015267175573
T0426	T0426TS394_1	T0426	0.65	12.1128	11.7626	262	256	97.7099236641221
T0426	T0426TS396_1	T0426	0.93	12.1312	11.7798	262	257	98.0916030534351
T0426	T0426TS396_2	T0426	0.92	12.1312	11.7798	262	257	98.0916030534351
T0426	T0426TS396_3	T0426	0.93	12.1312	11.7798	262	257	98.0916030534351
T0426	T0426TS396_4	T0426	0.91	12.1312	11.7798	262	257	98.0916030534351
T0426	T0426TS396_5	T0426	1.04	12.0490	11.7029	262	283	108.015267175573
T0426	T0426TS404_1	T0426	2.80	0.1495	0.8330	262	283	108.015267175573
T0426	T0426TS404_2	T0426	2.01	1.1315	1.5923	262	283	108.015267175573
T0426	T0426TS404_3	T0426	2.15	-1.0058	0.2056	262	283	108.015267175573
T0426	T0426TS404_4	T0426	2.68	-0.5437	0.4090	262	283	108.015267175573
T0426	T0426TS404_5	T0426	2.41	-0.6592	0.3514	262	283	108.015267175573
T0426	T0426TS407_1	T0426	0.70	12.0490	11.7029	262	283	108.015267175573
T0426	T0426TS407_2	T0426	0.72	12.0490	11.7029	262	283	108.015267175573
T0426	T0426TS407_3	T0426	0.72	12.0490	11.7029	262	283	108.015267175573
T0426	T0426TS407_4	T0426	0.94	12.1068	11.7570	262	283	108.015267175573
T0426	T0426TS407_5	T0426	0.70	12.0490	11.7029	262	283	108.015267175573
T0426	T0426TS408_1	T0426	1.13	11.9913	11.6488	262	283	108.015267175573
T0426	T0426TS408_2	T0426	0.95	12.0490	11.7029	262	283	108.015267175573
T0426	T0426TS408_3	T0426	1.14	11.9913	11.6488	262	283	108.015267175573
T0426	T0426TS408_4	T0426	0.91	11.9335	11.5947	262	283	108.015267175573
T0426	T0426TS408_5	T0426	0.88	11.9913	11.6488	262	283	108.015267175573
T0426	T0426TS409_1	T0426	0.96	11.9335	11.5947	262	283	108.015267175573
T0426	T0426TS409_2	T0426	0.92	11.9335	11.5947	262	283	108.015267175573
T0426	T0426TS409_3	T0426	1.09	11.9335	11.5947	262	283	108.015267175573
T0426	T0426TS409_4	T0426	0.93	11.9335	11.5947	262	283	108.015267175573
T0426	T0426TS409_5	T0426	0.92	11.9335	11.5947	262	283	108.015267175573
T0426	T0426TS415_1	T0426	0.98	11.9913	11.6488	262	283	108.015267175573
T0426	T0426TS415_2	T0426	0.98	11.9913	11.6488	262	283	108.015267175573
T0426	T0426TS415_3	T0426	1.10	12.0490	11.7029	262	283	108.015267175573
T0426	T0426TS415_4	T0426	1.56	11.9913	11.6488	262	283	108.015267175573
T0426	T0426TS415_5	T0426	0.88	11.8757	11.5406	262	283	108.015267175573
T0426	T0426TS419_1	T0426	0.92	12.0490	11.7029	262	283	108.015267175573
T0426	T0426TS420_1	T0426	2.27	-1.1791	0.1487	262	283	108.015267175573
T0426	T0426TS425_1	T0426	0.95	12.0490	11.7029	262	283	108.015267175573
T0426	T0426TS425_2	T0426	1.07	12.0490	11.7029	262	283	108.015267175573
T0426	T0426TS425_3	T0426	1.04	11.9913	11.6488	262	283	108.015267175573
T0426	T0426TS425_4	T0426	1.08	12.1068	11.7570	262	283	108.015267175573
T0426	T0426TS425_5	T0426	1.10	11.7602	11.4325	262	283	108.015267175573
T0426	T0426TS426_1	T0426	0.75	12.0490	11.7029	262	283	108.015267175573
T0426	T0426TS426_2	T0426	0.90	12.0490	11.7029	262	283	108.015267175573
T0426	T0426TS426_3	T0426	0.78	12.0490	11.7029	262	283	108.015267175573
T0426	T0426TS426_4	T0426	0.81	12.0490	11.7029	262	283	108.015267175573
T0426	T0426TS426_5	T0426	0.79	12.0490	11.7029	262	283	108.015267175573
T0426	T0426TS427_1	T0426	0.78	12.0911	11.7423	262	258	98.4732824427481
T0426	T0426TS429_1	T0426	1.01	11.8757	11.5406	262	268	102.290076335878
T0426	T0426TS429_2	T0426	1.01	11.8757	11.5406	262	268	102.290076335878
T0426	T0426TS429_3	T0426	1.01	11.8757	11.5406	262	268	102.290076335878
T0426	T0426TS429_4	T0426	0.94	11.9335	11.5947	262	283	108.015267175573
T0426	T0426TS429_5	T0426	0.94	11.9335	11.5947	262	283	108.015267175573
T0426	T0426TS434_1	T0426	1.01	12.0490	11.7029	262	283	108.015267175573
T0426	T0426TS434_2	T0426	0.95	12.0490	11.7029	262	283	108.015267175573
T0426	T0426TS434_3	T0426	0.91	11.9913	11.6488	262	283	108.015267175573
T0426	T0426TS434_4	T0426	0.94	11.8757	11.5406	262	283	108.015267175573
T0426	T0426TS434_5	T0426	0.83	11.9913	11.6488	262	283	108.015267175573
T0426	T0426TS436_1	T0426	1.01	11.8757	11.5406	262	268	102.290076335878
T0426	T0426TS436_2	T0426	1.59	11.2525	10.9570	262	257	98.0916030534351
T0426	T0426TS436_3	T0426	0.92	12.0513	11.7050	262	259	98.8549618320611
T0426	T0426TS436_4	T0426	0.85	12.0327	11.6876	262	258	98.4732824427481
T0426	T0426TS436_5	T0426	0.94	12.0327	11.6876	262	258	98.4732824427481
T0426	T0426TS438_1	T0426	0.82	12.1068	11.7570	262	283	108.015267175573
T0426	T0426TS438_2	T0426	0.72	11.8757	11.5406	262	283	108.015267175573
T0426	T0426TS438_3	T0426	1.08	11.9335	11.5947	262	283	108.015267175573
T0426	T0426TS438_4	T0426	0.94	11.8757	11.5406	262	283	108.015267175573
T0426	T0426TS438_5	T0426	1.27	12.0490	11.7029	262	283	108.015267175573
T0426	T0426TS443_1	T0426	1.12	11.9913	11.6488	262	283	108.015267175573
T0426	T0426TS443_2	T0426	1.10	11.9913	11.6488	262	283	108.015267175573
T0426	T0426TS443_3	T0426	1.14	11.9913	11.6488	262	283	108.015267175573
T0426	T0426TS443_4	T0426	1.15	11.9913	11.6488	262	283	108.015267175573
T0426	T0426TS443_5	T0426	0.78	11.9913	11.6488	262	283	108.015267175573
T0426	T0426TS449_1	T0426	1.23	12.1068	11.7570	262	274	104.580152671756
T0426	T0426TS449_2	T0426	1.23	12.1068	11.7570	262	274	104.580152671756
T0426	T0426TS449_3	T0426	1.24	12.1068	11.7570	262	274	104.580152671756
T0426	T0426TS449_4	T0426	1.24	12.1068	11.7570	262	274	104.580152671756
T0426	T0426TS449_5	T0426	1.12	11.9335	11.5947	262	274	104.580152671756
T0426	T0426TS450_1_1	T0426	1.07	10.5519	10.3011	262	194	74.0458015267176
T0426	T0426TS450_1_2	T0426	1.51	6.3948	6.4097	262	65	24.8091603053435
T0426	T0426TS450_2_1	T0426	0.62	10.7702	10.5055	262	191	72.9007633587786
T0426	T0426TS450_2_2	T0426	1.78	6.0748	6.1103	262	65	24.8091603053435
T0426	T0426TS450_3_1	T0426	2.99	8.3213	8.2127	262	194	74.0458015267176
T0426	T0426TS450_3_2	T0426	1.69	6.3948	6.4097	262	65	24.8091603053435
T0426	T0426TS450_4_1	T0426	1.43	8.8665	8.7231	262	193	73.6641221374046
T0426	T0426TS450_4_2	T0426	0.93	6.3948	6.4097	262	65	24.8091603053435
T0426	T0426TS450_5_1	T0426	0.92	10.6958	10.4359	262	194	74.0458015267176
T0426	T0426TS450_5_2	T0426	2.19	6.3948	6.4097	262	65	24.8091603053435
T0426	T0426TS453_1	T0426	0.68	11.9913	11.6488	262	283	108.015267175573
T0426	T0426TS453_2	T0426	0.94	12.1068	11.7570	262	283	108.015267175573
T0426	T0426TS453_3	T0426	0.68	11.9913	11.6488	262	283	108.015267175573
T0426	T0426TS453_4	T0426	0.72	12.0490	11.7029	262	283	108.015267175573
T0426	T0426TS453_5	T0426	1.13	11.9913	11.6488	262	283	108.015267175573
T0426	T0426TS454_1	T0426	0.84	11.7322	11.4063	262	236	90.0763358778626
T0426	T0426TS454_2	T0426	0.83	12.0141	11.6701	262	257	98.0916030534351
T0426	T0426TS454_3	T0426	0.83	12.0141	11.6701	262	257	98.0916030534351
T0426	T0426TS454_4	T0426	0.97	12.1096	11.7596	262	259	98.8549618320611
T0426	T0426TS454_5	T0426	0.91	12.0141	11.6701	262	257	98.0916030534351
T0426	T0426TS462_1	T0426	1.04	11.9743	11.6329	262	258	98.4732824427481
T0426	T0426TS462_2	T0426	1.04	11.9743	11.6329	262	258	98.4732824427481
T0426	T0426TS462_3	T0426	1.04	11.9743	11.6329	262	258	98.4732824427481
T0426	T0426TS462_4	T0426	1.04	11.9743	11.6329	262	258	98.4732824427481
T0426	T0426TS462_5	T0426	1.06	11.9159	11.5782	262	258	98.4732824427481
T0426	T0426TS463_1	T0426	1.72	11.6633	11.3417	262	260	99.236641221374
T0426	T0426TS463_2	T0426	1.45	11.9159	11.5782	262	258	98.4732824427481
T0426	T0426TS463_3	T0426	2.00	11.5271	11.2141	262	259	98.8549618320611
T0426	T0426TS475_1	T0426	0.82	11.9913	11.6488	262	283	108.015267175573
T0426	T0426TS475_2	T0426	0.82	11.9913	11.6488	262	283	108.015267175573
T0426	T0426TS475_3	T0426	1.03	12.0490	11.7029	262	283	108.015267175573
T0426	T0426TS475_4	T0426	0.85	12.0490	11.7029	262	283	108.015267175573
T0426	T0426TS477_1	T0426	0.91	11.9335	11.5947	262	283	108.015267175573
T0426	T0426TS477_2	T0426	0.81	12.1312	11.7798	262	257	98.0916030534351
T0426	T0426TS477_3	T0426	0.90	11.9636	11.6228	262	248	94.6564885496183
T0426	T0426TS477_4	T0426	0.82	11.9953	11.6526	262	256	97.7099236641221
T0426	T0426TS477_5	T0426	2.18	9.0727	8.9162	262	239	91.2213740458015
T0426	T0426TS479_1	T0426	2.20	-1.6412	0.0485	262	283	108.015267175573
T0426	T0426TS479_2	T0426	3.25	-1.1214	0.1665	262	283	108.015267175573
T0426	T0426TS479_3	T0426	3.00	-0.4859	0.4393	262	283	108.015267175573
T0426	T0426TS479_4	T0426	2.84	-0.6592	0.3514	262	283	108.015267175573
T0426	T0426TS479_5	T0426	2.11	-1.7568	0.0340	262	283	108.015267175573
T0426	T0426TS495_1	T0426	0.84	11.9913	11.6488	262	283	108.015267175573
3CZV_A	3D0N_A	T0426	0.39	12.1496	11.7970	258	267	103.488372093023
3CZV_A	3DA2_A	T0426	0.37	12.0911	11.7423	258	263	101.937984496124
3CZV_A	4HU1_A	T0426	0.46	12.1496	11.7970	258	265	102.713178294574
3CZV_A	T0426AL019_1	T0426	1.76	11.2066	10.9141	258	252	97.6744186046512
3CZV_A	T0426AL019_3	T0426	1.97	-1.5978	0.0549	258	93	36.046511627907
3CZV_A	T0426AL019_4	T0426	3.07	-0.5272	0.4175	258	274	106.201550387597
3CZV_A	T0426AL019_5	T0426	3.12	-1.3451	0.1043	258	273	105.813953488372
3CZV_A	T0426AL421_1	T0426	0.81	12.0911	11.7423	258	261	101.162790697674
3CZV_A	T0426AL421_2	T0426	0.83	11.9555	11.6153	258	257	99.6124031007752
3CZV_A	T0426AL421_3	T0426	0.98	12.0726	11.7250	258	257	99.6124031007752
3CZV_A	T0426AL421_4	T0426	1.47	11.4444	11.1367	258	252	97.6744186046512
3CZV_A	T0426AL421_5	T0426	0.89	11.7322	11.4063	258	236	91.4728682170543
3CZV_A	T0426TS002_1	T0426	1.44	11.6040	11.2862	258	257	99.6124031007752
3CZV_A	T0426TS002_2	T0426	0.77	11.9743	11.6329	258	269	104.263565891473
3CZV_A	T0426TS002_3	T0426	2.89	-0.7025	0.3310	258	280	108.527131782946
3CZV_A	T0426TS002_4	T0426	1.92	-0.1607	0.6281	258	25	9.68992248062015
3CZV_A	T0426TS002_5	T0426	2.17	1.4481	1.8606	258	25	9.68992248062015
3CZV_A	T0426TS007_1	T0426	1.02	11.9953	11.6526	258	256	99.2248062015504
3CZV_A	T0426TS007_2	T0426	1.04	11.9953	11.6526	258	256	99.2248062015504
3CZV_A	T0426TS007_3	T0426	0.83	11.9159	11.5782	258	259	100.387596899225
3CZV_A	T0426TS007_4	T0426	0.82	11.9159	11.5782	258	259	100.387596899225
3CZV_A	T0426TS012_1	T0426	0.78	12.0911	11.7423	258	283	109.68992248062
3CZV_A	T0426TS013_1	T0426	0.64	12.0911	11.7423	258	283	109.68992248062
3CZV_A	T0426TS013_2	T0426	0.59	12.0911	11.7423	258	283	109.68992248062
3CZV_A	T0426TS013_3	T0426	0.64	12.0911	11.7423	258	283	109.68992248062
3CZV_A	T0426TS013_4	T0426	0.68	12.0911	11.7423	258	283	109.68992248062
3CZV_A	T0426TS013_5	T0426	0.83	11.9743	11.6329	258	283	109.68992248062
3CZV_A	T0426TS014_1	T0426	1.65	12.0911	11.7423	258	283	109.68992248062
3CZV_A	T0426TS020_1	T0426	0.65	12.0911	11.7423	258	283	109.68992248062
3CZV_A	T0426TS020_2	T0426	0.58	12.0911	11.7423	258	283	109.68992248062
3CZV_A	T0426TS020_3	T0426	0.70	12.0911	11.7423	258	283	109.68992248062
3CZV_A	T0426TS020_4	T0426	0.63	12.0911	11.7423	258	283	109.68992248062
3CZV_A	T0426TS020_5	T0426	0.64	12.0911	11.7423	258	283	109.68992248062
3CZV_A	T0426TS034_1	T0426	0.83	12.0911	11.7423	258	283	109.68992248062
3CZV_A	T0426TS034_2	T0426	0.80	12.0911	11.7423	258	283	109.68992248062
3CZV_A	T0426TS034_3	T0426	1.01	12.0911	11.7423	258	283	109.68992248062
3CZV_A	T0426TS034_4	T0426	0.79	12.0911	11.7423	258	283	109.68992248062
3CZV_A	T0426TS034_5	T0426	0.88	12.0911	11.7423	258	283	109.68992248062
3CZV_A	T0426TS048_1	T0426	0.80	12.0327	11.6876	258	283	109.68992248062
3CZV_A	T0426TS048_2	T0426	0.93	11.9743	11.6329	258	283	109.68992248062
3CZV_A	T0426TS048_3	T0426	0.79	11.9743	11.6329	258	283	109.68992248062
3CZV_A	T0426TS048_4	T0426	0.98	12.0911	11.7423	258	283	109.68992248062
3CZV_A	T0426TS048_5	T0426	1.14	10.9228	10.6484	258	283	109.68992248062
3CZV_A	T0426TS057_1	T0426	0.76	12.0911	11.7423	258	283	109.68992248062
3CZV_A	T0426TS057_2	T0426	0.77	12.0911	11.7423	258	283	109.68992248062
3CZV_A	T0426TS057_3	T0426	0.80	12.0911	11.7423	258	283	109.68992248062
3CZV_A	T0426TS057_4	T0426	0.89	12.0911	11.7423	258	283	109.68992248062
3CZV_A	T0426TS057_5	T0426	0.88	11.9743	11.6329	258	283	109.68992248062
3CZV_A	T0426TS069_1	T0426	0.84	11.9743	11.6329	258	283	109.68992248062
3CZV_A	T0426TS069_2	T0426	0.87	11.9743	11.6329	258	283	109.68992248062
3CZV_A	T0426TS069_3	T0426	0.86	11.9743	11.6329	258	283	109.68992248062
3CZV_A	T0426TS069_4	T0426	0.83	11.9743	11.6329	258	283	109.68992248062
3CZV_A	T0426TS069_5	T0426	0.82	11.9743	11.6329	258	283	109.68992248062
3CZV_A	T0426TS073_1	T0426	1.46	11.9159	11.5782	258	283	109.68992248062
3CZV_A	T0426TS073_2	T0426	1.37	11.9743	11.6329	258	283	109.68992248062
3CZV_A	T0426TS073_3	T0426	1.50	11.9159	11.5782	258	283	109.68992248062
3CZV_A	T0426TS073_4	T0426	1.43	12.0327	11.6876	258	283	109.68992248062
3CZV_A	T0426TS073_5	T0426	1.44	12.0327	11.6876	258	283	109.68992248062
3CZV_A	T0426TS095_1	T0426	0.90	12.0327	11.6876	258	258	100
3CZV_A	T0426TS095_2	T0426	0.90	12.0327	11.6876	258	258	100
3CZV_A	T0426TS095_3	T0426	0.90	12.0327	11.6876	258	258	100
3CZV_A	T0426TS100_1	T0426	0.88	12.0541	11.7076	258	256	99.2248062015504
3CZV_A	T0426TS100_2	T0426	0.84	11.9743	11.6329	258	283	109.68992248062
3CZV_A	T0426TS100_3	T0426	0.90	11.9159	11.5782	258	258	100
3CZV_A	T0426TS100_4	T0426	0.87	11.9743	11.6329	258	283	109.68992248062
3CZV_A	T0426TS100_5	T0426	0.98	12.0327	11.6876	258	258	100
3CZV_A	T0426TS116_1	T0426	0.92	11.9743	11.6329	258	283	109.68992248062
3CZV_A	T0426TS116_2	T0426	0.81	12.0911	11.7423	258	283	109.68992248062
3CZV_A	T0426TS116_3	T0426	0.84	12.0911	11.7423	258	283	109.68992248062
3CZV_A	T0426TS116_4	T0426	0.92	11.9743	11.6329	258	283	109.68992248062
3CZV_A	T0426TS116_5	T0426	0.83	12.0911	11.7423	258	283	109.68992248062
3CZV_A	T0426TS122_1	T0426	0.89	12.0327	11.6876	258	283	109.68992248062
3CZV_A	T0426TS124_1	T0426	0.95	11.9159	11.5782	258	283	109.68992248062
3CZV_A	T0426TS124_2	T0426	1.07	11.9159	11.5782	258	283	109.68992248062
3CZV_A	T0426TS124_3	T0426	0.90	12.0911	11.7423	258	283	109.68992248062
3CZV_A	T0426TS124_4	T0426	1.01	11.9743	11.6329	258	283	109.68992248062
3CZV_A	T0426TS124_5	T0426	1.04	11.9159	11.5782	258	283	109.68992248062
3CZV_A	T0426TS131_1	T0426	0.61	12.0911	11.7423	258	283	109.68992248062
3CZV_A	T0426TS131_2	T0426	0.67	12.0911	11.7423	258	283	109.68992248062
3CZV_A	T0426TS131_3	T0426	0.63	12.0911	11.7423	258	283	109.68992248062
3CZV_A	T0426TS131_4	T0426	0.69	12.0911	11.7423	258	283	109.68992248062
3CZV_A	T0426TS131_5	T0426	0.57	12.0911	11.7423	258	283	109.68992248062
3CZV_A	T0426TS135_1	T0426	0.90	11.9743	11.6329	258	283	109.68992248062
3CZV_A	T0426TS135_2	T0426	0.79	11.9743	11.6329	258	283	109.68992248062
3CZV_A	T0426TS135_3	T0426	0.89	12.0327	11.6876	258	283	109.68992248062
3CZV_A	T0426TS135_4	T0426	0.97	12.0911	11.7423	258	283	109.68992248062
3CZV_A	T0426TS135_5	T0426	1.31	11.3901	11.0859	258	283	109.68992248062
3CZV_A	T0426TS138_1	T0426	0.69	12.0911	11.7423	258	283	109.68992248062
3CZV_A	T0426TS138_2	T0426	0.71	12.0911	11.7423	258	283	109.68992248062
3CZV_A	T0426TS138_3	T0426	0.66	12.0911	11.7423	258	283	109.68992248062
3CZV_A	T0426TS138_4	T0426	0.70	12.0911	11.7423	258	283	109.68992248062
3CZV_A	T0426TS138_5	T0426	0.70	12.0911	11.7423	258	283	109.68992248062
3CZV_A	T0426TS140_1	T0426	0.97	12.0911	11.7423	258	260	100.77519379845
3CZV_A	T0426TS140_2	T0426	0.97	12.1312	11.7798	258	257	99.6124031007752
3CZV_A	T0426TS140_3	T0426	0.87	12.0911	11.7423	258	260	100.77519379845
3CZV_A	T0426TS140_4	T0426	0.85	12.0911	11.7423	258	260	100.77519379845
3CZV_A	T0426TS140_5	T0426	0.93	11.9743	11.6329	258	259	100.387596899225
3CZV_A	T0426TS142_1	T0426	1.04	11.9953	11.6526	258	256	99.2248062015504
3CZV_A	T0426TS142_2	T0426	1.04	11.9953	11.6526	258	256	99.2248062015504
3CZV_A	T0426TS142_3	T0426	1.02	11.9953	11.6526	258	256	99.2248062015504
3CZV_A	T0426TS142_4	T0426	1.02	11.9953	11.6526	258	256	99.2248062015504
3CZV_A	T0426TS142_5	T0426	1.02	11.9953	11.6526	258	256	99.2248062015504
3CZV_A	T0426TS143_1	T0426	0.85	11.9743	11.6329	258	258	100
3CZV_A	T0426TS143_2	T0426	1.52	11.6040	11.2862	258	257	99.6124031007752
3CZV_A	T0426TS143_3	T0426	1.66	9.6453	9.4523	258	256	99.2248062015504
3CZV_A	T0426TS143_4	T0426	0.93	11.9743	11.6329	258	258	100
3CZV_A	T0426TS143_5	T0426	0.90	11.9743	11.6329	258	259	100.387596899225
3CZV_A	T0426TS147_1	T0426	0.88	11.8575	11.5235	258	283	109.68992248062
3CZV_A	T0426TS147_2	T0426	0.88	11.8575	11.5235	258	283	109.68992248062
3CZV_A	T0426TS147_3	T0426	0.93	11.9743	11.6329	258	283	109.68992248062
3CZV_A	T0426TS147_4	T0426	0.92	11.9743	11.6329	258	283	109.68992248062
3CZV_A	T0426TS147_5	T0426	0.78	12.0911	11.7423	258	283	109.68992248062
3CZV_A	T0426TS149_1	T0426	0.98	11.9159	11.5782	258	283	109.68992248062
3CZV_A	T0426TS149_2	T0426	0.99	11.9159	11.5782	258	283	109.68992248062
3CZV_A	T0426TS149_3	T0426	1.18	12.0327	11.6876	258	283	109.68992248062
3CZV_A	T0426TS149_4	T0426	1.23	11.9743	11.6329	258	283	109.68992248062
3CZV_A	T0426TS149_5	T0426	1.32	11.9743	11.6329	258	283	109.68992248062
3CZV_A	T0426TS153_1	T0426	0.79	12.1312	11.7798	258	257	99.6124031007752
3CZV_A	T0426TS153_3	T0426	0.84	12.0141	11.6701	258	257	99.6124031007752
3CZV_A	T0426TS153_4	T0426	0.94	12.1312	11.7798	258	257	99.6124031007752
3CZV_A	T0426TS153_5	T0426	0.98	12.0911	11.7423	258	260	100.77519379845
3CZV_A	T0426TS154_1	T0426	0.89	12.0327	11.6876	258	283	109.68992248062
3CZV_A	T0426TS157_1	T0426	0.82	12.0911	11.7423	258	283	109.68992248062
3CZV_A	T0426TS157_2	T0426	0.90	11.9743	11.6329	258	283	109.68992248062
3CZV_A	T0426TS157_3	T0426	0.96	12.0911	11.7423	258	283	109.68992248062
3CZV_A	T0426TS157_4	T0426	0.91	11.9743	11.6329	258	283	109.68992248062
3CZV_A	T0426TS157_5	T0426	2.31	10.8644	10.5937	258	283	109.68992248062
3CZV_A	T0426TS164_1	T0426	0.89	12.0327	11.6876	258	283	109.68992248062
3CZV_A	T0426TS164_2	T0426	1.02	10.8644	10.5937	258	283	109.68992248062
3CZV_A	T0426TS164_3	T0426	1.82	10.4554	10.2108	258	283	109.68992248062
3CZV_A	T0426TS164_4	T0426	0.96	12.0911	11.7423	258	283	109.68992248062
3CZV_A	T0426TS164_5	T0426	1.48	11.5654	11.2500	258	283	109.68992248062
3CZV_A	T0426TS166_1	T0426	0.90	11.9743	11.6329	258	283	109.68992248062
3CZV_A	T0426TS166_2	T0426	0.81	11.9743	11.6329	258	283	109.68992248062
3CZV_A	T0426TS166_3	T0426	0.95	11.8575	11.5235	258	283	109.68992248062
3CZV_A	T0426TS166_4	T0426	1.32	11.9159	11.5782	258	283	109.68992248062
3CZV_A	T0426TS166_5	T0426	1.27	11.9743	11.6329	258	283	109.68992248062
3CZV_A	T0426TS174_1	T0426	0.69	12.0911	11.7423	258	262	101.550387596899
3CZV_A	T0426TS174_2	T0426	0.69	12.0911	11.7423	258	262	101.550387596899
3CZV_A	T0426TS174_3	T0426	0.69	12.0911	11.7423	258	262	101.550387596899
3CZV_A	T0426TS174_4	T0426	0.71	12.0911	11.7423	258	260	100.77519379845
3CZV_A	T0426TS174_5	T0426	0.71	12.0911	11.7423	258	260	100.77519379845
3CZV_A	T0426TS182_1	T0426	1.06	12.0911	11.7423	258	283	109.68992248062
3CZV_A	T0426TS182_2	T0426	0.94	11.9743	11.6329	258	283	109.68992248062
3CZV_A	T0426TS182_3	T0426	0.88	11.9743	11.6329	258	283	109.68992248062
3CZV_A	T0426TS182_4	T0426	0.92	11.9743	11.6329	258	283	109.68992248062
3CZV_A	T0426TS182_5	T0426	0.95	11.9743	11.6329	258	283	109.68992248062
3CZV_A	T0426TS186_1	T0426	0.90	11.9555	11.6153	258	257	99.6124031007752
3CZV_A	T0426TS186_2	T0426	0.85	12.1312	11.7798	258	257	99.6124031007752
3CZV_A	T0426TS186_3	T0426	0.94	12.0726	11.7250	258	257	99.6124031007752
3CZV_A	T0426TS186_4	T0426	0.78	11.9366	11.5976	258	256	99.2248062015504
3CZV_A	T0426TS186_5	T0426	1.37	11.4632	11.1544	258	250	96.8992248062015
3CZV_A	T0426TS193_1	T0426	0.84	12.1128	11.7626	258	256	99.2248062015504
3CZV_A	T0426TS196_1	T0426	0.69	12.0911	11.7423	258	283	109.68992248062
3CZV_A	T0426TS196_2	T0426	0.70	12.0911	11.7423	258	283	109.68992248062
3CZV_A	T0426TS196_3	T0426	0.71	12.0911	11.7423	258	283	109.68992248062
3CZV_A	T0426TS196_4	T0426	0.66	12.0911	11.7423	258	283	109.68992248062
3CZV_A	T0426TS196_5	T0426	0.70	12.0911	11.7423	258	283	109.68992248062
3CZV_A	T0426TS213_1	T0426	0.84	11.9555	11.6153	258	257	99.6124031007752
3CZV_A	T0426TS213_2	T0426	0.85	11.9555	11.6153	258	257	99.6124031007752
3CZV_A	T0426TS213_3	T0426	0.83	11.9555	11.6153	258	257	99.6124031007752
3CZV_A	T0426TS213_4	T0426	0.83	11.9159	11.5782	258	258	100
3CZV_A	T0426TS213_5	T0426	0.83	11.9555	11.6153	258	257	99.6124031007752
3CZV_A	T0426TS220_1	T0426	1.49	10.2802	10.0467	258	283	109.68992248062
3CZV_A	T0426TS220_2	T0426	1.57	11.4485	11.1406	258	283	109.68992248062
3CZV_A	T0426TS220_3	T0426	0.84	11.9743	11.6329	258	283	109.68992248062
3CZV_A	T0426TS220_4	T0426	1.50	11.5654	11.2500	258	283	109.68992248062
3CZV_A	T0426TS220_5	T0426	2.12	10.1633	9.9373	258	283	109.68992248062
3CZV_A	T0426TS234_1	T0426	0.94	11.9743	11.6329	258	260	100.77519379845
3CZV_A	T0426TS234_2	T0426	0.94	11.9743	11.6329	258	260	100.77519379845
3CZV_A	T0426TS234_3	T0426	0.94	11.9743	11.6329	258	260	100.77519379845
3CZV_A	T0426TS234_4	T0426	0.80	12.0911	11.7423	258	262	101.550387596899
3CZV_A	T0426TS234_5	T0426	0.80	12.0911	11.7423	258	262	101.550387596899
3CZV_A	T0426TS235_1	T0426	0.90	11.9159	11.5782	258	282	109.302325581395
3CZV_A	T0426TS235_2	T0426	0.85	12.1312	11.7798	258	257	99.6124031007752
3CZV_A	T0426TS235_3	T0426	0.94	12.0726	11.7250	258	257	99.6124031007752
3CZV_A	T0426TS235_4	T0426	0.78	11.9366	11.5976	258	256	99.2248062015504
3CZV_A	T0426TS235_5	T0426	1.37	11.4632	11.1544	258	250	96.8992248062015
3CZV_A	T0426TS243_1	T0426	0.88	11.9953	11.6526	258	256	99.2248062015504
3CZV_A	T0426TS247_1	T0426	1.04	11.9953	11.6526	258	256	99.2248062015504
3CZV_A	T0426TS247_2	T0426	1.02	11.9953	11.6526	258	256	99.2248062015504
3CZV_A	T0426TS247_3	T0426	1.10	11.9366	11.5976	258	256	99.2248062015504
3CZV_A	T0426TS247_4	T0426	1.11	11.9366	11.5976	258	256	99.2248062015504
3CZV_A	T0426TS247_5	T0426	1.09	11.9366	11.5976	258	256	99.2248062015504
3CZV_A	T0426TS256_1	T0426	0.89	12.0911	11.7423	258	283	109.68992248062
3CZV_A	T0426TS256_2	T0426	0.93	12.0911	11.7423	258	283	109.68992248062
3CZV_A	T0426TS256_3	T0426	0.81	12.1312	11.7798	258	257	99.6124031007752
3CZV_A	T0426TS256_4	T0426	0.95	11.9636	11.6228	258	248	96.1240310077519
3CZV_A	T0426TS256_5	T0426	0.94	12.1128	11.7626	258	256	99.2248062015504
3CZV_A	T0426TS262_1	T0426	2.73	-1.7540	0.0343	258	283	109.68992248062
3CZV_A	T0426TS262_2	T0426	2.24	-1.5203	0.0679	258	283	109.68992248062
3CZV_A	T0426TS262_3	T0426	2.59	-1.5787	0.0579	258	283	109.68992248062
3CZV_A	T0426TS262_4	T0426	2.22	-1.7540	0.0343	258	283	109.68992248062
3CZV_A	T0426TS262_5	T0426	2.41	-1.6956	0.0412	258	283	109.68992248062
3CZV_A	T0426TS266_1	T0426	0.72	12.0911	11.7423	258	283	109.68992248062
3CZV_A	T0426TS266_2	T0426	0.72	12.0911	11.7423	258	259	100.387596899225
3CZV_A	T0426TS266_3	T0426	0.74	12.0911	11.7423	258	259	100.387596899225
3CZV_A	T0426TS266_4	T0426	0.75	12.0911	11.7423	258	259	100.387596899225
3CZV_A	T0426TS266_5	T0426	0.76	12.0911	11.7423	258	259	100.387596899225
3CZV_A	T0426TS270_1	T0426	0.90	11.9555	11.6153	258	257	99.6124031007752
3CZV_A	T0426TS270_2	T0426	0.85	12.1312	11.7798	258	257	99.6124031007752
3CZV_A	T0426TS270_3	T0426	0.94	12.0726	11.7250	258	257	99.6124031007752
3CZV_A	T0426TS270_4	T0426	0.78	11.9366	11.5976	258	256	99.2248062015504
3CZV_A	T0426TS270_5	T0426	1.37	11.4632	11.1544	258	250	96.8992248062015
3CZV_A	T0426TS272_1	T0426	2.97	2.2769	2.5919	258	283	109.68992248062
3CZV_A	T0426TS272_2	T0426	3.26	1.4590	1.8700	258	282	109.302325581395
3CZV_A	T0426TS272_3	T0426	2.98	1.4006	1.8198	258	283	109.68992248062
3CZV_A	T0426TS272_4	T0426	3.15	1.5759	1.9709	258	283	109.68992248062
3CZV_A	T0426TS272_5	T0426	2.89	1.6927	2.0727	258	283	109.68992248062
3CZV_A	T0426TS279_1	T0426	0.82	12.0327	11.6876	258	261	101.162790697674
3CZV_A	T0426TS282_1	T0426	0.71	12.0911	11.7423	258	283	109.68992248062
3CZV_A	T0426TS293_1	T0426	0.69	12.0911	11.7423	258	283	109.68992248062
3CZV_A	T0426TS293_2	T0426	0.68	12.0911	11.7423	258	283	109.68992248062
3CZV_A	T0426TS293_3	T0426	0.68	12.0911	11.7423	258	283	109.68992248062
3CZV_A	T0426TS293_4	T0426	0.69	12.0911	11.7423	258	283	109.68992248062
3CZV_A	T0426TS293_5	T0426	0.67	12.0911	11.7423	258	283	109.68992248062
3CZV_A	T0426TS296_1	T0426	0.90	12.0911	11.7423	258	274	106.201550387597
3CZV_A	T0426TS296_2	T0426	0.85	12.0911	11.7423	258	274	106.201550387597
3CZV_A	T0426TS296_3	T0426	0.85	12.0911	11.7423	258	274	106.201550387597
3CZV_A	T0426TS296_4	T0426	0.85	12.0911	11.7423	258	274	106.201550387597
3CZV_A	T0426TS296_5	T0426	0.88	12.0911	11.7423	258	274	106.201550387597
3CZV_A	T0426TS297_1	T0426	0.94	12.0911	11.7423	258	260	100.77519379845
3CZV_A	T0426TS297_2	T0426	0.86	11.9743	11.6329	258	259	100.387596899225
3CZV_A	T0426TS297_3	T0426	0.93	12.0911	11.7423	258	258	100
3CZV_A	T0426TS297_4	T0426	0.79	12.0911	11.7423	258	259	100.387596899225
3CZV_A	T0426TS297_5	T0426	0.86	11.9743	11.6329	258	259	100.387596899225
3CZV_A	T0426TS299_1	T0426	0.69	12.0911	11.7423	258	283	109.68992248062
3CZV_A	T0426TS299_2	T0426	0.70	12.0911	11.7423	258	283	109.68992248062
3CZV_A	T0426TS299_3	T0426	0.71	12.0911	11.7423	258	283	109.68992248062
3CZV_A	T0426TS299_4	T0426	0.66	12.0911	11.7423	258	283	109.68992248062
3CZV_A	T0426TS299_5	T0426	0.70	12.0911	11.7423	258	283	109.68992248062
3CZV_A	T0426TS316_1	T0426	0.85	11.9743	11.6329	258	283	109.68992248062
3CZV_A	T0426TS316_2	T0426	0.95	12.0327	11.6876	258	283	109.68992248062
3CZV_A	T0426TS316_3	T0426	0.92	12.0911	11.7423	258	283	109.68992248062
3CZV_A	T0426TS316_4	T0426	0.85	11.9743	11.6329	258	283	109.68992248062
3CZV_A	T0426TS316_5	T0426	0.95	12.0911	11.7423	258	283	109.68992248062
3CZV_A	T0426TS318_1	T0426	0.94	12.0911	11.7423	258	263	101.937984496124
3CZV_A	T0426TS318_2	T0426	0.94	12.0911	11.7423	258	262	101.550387596899
3CZV_A	T0426TS318_3	T0426	1.01	12.0327	11.6876	258	263	101.937984496124
3CZV_A	T0426TS318_4	T0426	0.98	12.0327	11.6876	258	261	101.162790697674
3CZV_A	T0426TS318_5	T0426	0.99	12.0911	11.7423	258	261	101.162790697674
3CZV_A	T0426TS322_1	T0426	0.67	12.0327	11.6876	258	283	109.68992248062
3CZV_A	T0426TS322_2	T0426	0.93	11.9743	11.6329	258	283	109.68992248062
3CZV_A	T0426TS322_3	T0426	0.81	12.0911	11.7423	258	283	109.68992248062
3CZV_A	T0426TS322_4	T0426	0.93	12.0911	11.7423	258	283	109.68992248062
3CZV_A	T0426TS322_5	T0426	0.80	11.9743	11.6329	258	283	109.68992248062
3CZV_A	T0426TS337_1	T0426	0.83	12.0911	11.7423	258	283	109.68992248062
3CZV_A	T0426TS337_2	T0426	1.06	12.0327	11.6876	258	276	106.976744186047
3CZV_A	T0426TS337_3	T0426	0.88	12.0541	11.7076	258	256	99.2248062015504
3CZV_A	T0426TS340_1	T0426	0.82	12.0327	11.6876	258	283	109.68992248062
3CZV_A	T0426TS340_2	T0426	0.82	12.0911	11.7423	258	283	109.68992248062
3CZV_A	T0426TS340_3	T0426	0.82	12.0911	11.7423	258	283	109.68992248062
3CZV_A	T0426TS340_4	T0426	0.84	12.0911	11.7423	258	283	109.68992248062
3CZV_A	T0426TS340_5	T0426	0.82	12.0327	11.6876	258	283	109.68992248062
3CZV_A	T0426TS349_1	T0426	0.94	12.0327	11.6876	258	258	100
3CZV_A	T0426TS351_1	T0426	1.49	10.2802	10.0467	258	283	109.68992248062
3CZV_A	T0426TS351_2	T0426	0.84	11.9743	11.6329	258	283	109.68992248062
3CZV_A	T0426TS351_3	T0426	1.50	11.5654	11.2500	258	283	109.68992248062
3CZV_A	T0426TS351_4	T0426	2.12	10.1633	9.9373	258	283	109.68992248062
3CZV_A	T0426TS351_5	T0426	0.83	11.9743	11.6329	258	283	109.68992248062
3CZV_A	T0426TS379_1	T0426	0.67	12.0327	11.6876	258	283	109.68992248062
3CZV_A	T0426TS379_2	T0426	0.68	12.0911	11.7423	258	283	109.68992248062
3CZV_A	T0426TS379_3	T0426	0.75	12.0911	11.7423	258	283	109.68992248062
3CZV_A	T0426TS379_4	T0426	0.68	12.0911	11.7423	258	283	109.68992248062
3CZV_A	T0426TS379_5	T0426	0.71	12.0911	11.7423	258	283	109.68992248062
3CZV_A	T0426TS385_1	T0426	0.89	12.0327	11.6876	258	260	100.77519379845
3CZV_A	T0426TS385_2	T0426	0.91	11.9743	11.6329	258	259	100.387596899225
3CZV_A	T0426TS385_3	T0426	2.18	9.2286	9.0622	258	275	106.589147286822
3CZV_A	T0426TS385_4	T0426	1.01	12.0911	11.7423	258	260	100.77519379845
3CZV_A	T0426TS385_5	T0426	1.24	11.5070	11.1953	258	260	100.77519379845
3CZV_A	T0426TS387_1	T0426	0.82	12.0911	11.7423	258	283	109.68992248062
3CZV_A	T0426TS394_1	T0426	0.68	12.1128	11.7626	258	256	99.2248062015504
3CZV_A	T0426TS396_1	T0426	0.98	12.0726	11.7250	258	257	99.6124031007752
3CZV_A	T0426TS396_2	T0426	0.96	12.1312	11.7798	258	257	99.6124031007752
3CZV_A	T0426TS396_3	T0426	0.97	12.1312	11.7798	258	257	99.6124031007752
3CZV_A	T0426TS396_4	T0426	0.96	12.1312	11.7798	258	257	99.6124031007752
3CZV_A	T0426TS396_5	T0426	0.97	12.0327	11.6876	258	283	109.68992248062
3CZV_A	T0426TS404_1	T0426	3.14	0.2907	0.9330	258	283	109.68992248062
3CZV_A	T0426TS404_2	T0426	2.07	1.1085	1.5732	258	283	109.68992248062
3CZV_A	T0426TS404_3	T0426	2.13	-0.8777	0.2547	258	283	109.68992248062
3CZV_A	T0426TS404_4	T0426	2.43	-0.5856	0.3876	258	283	109.68992248062
3CZV_A	T0426TS404_5	T0426	2.42	-0.5272	0.4175	258	283	109.68992248062
3CZV_A	T0426TS407_1	T0426	0.64	12.0911	11.7423	258	283	109.68992248062
3CZV_A	T0426TS407_2	T0426	0.67	12.0911	11.7423	258	283	109.68992248062
3CZV_A	T0426TS407_3	T0426	0.68	12.0911	11.7423	258	283	109.68992248062
3CZV_A	T0426TS407_4	T0426	0.66	12.0911	11.7423	258	283	109.68992248062
3CZV_A	T0426TS407_5	T0426	0.64	12.0911	11.7423	258	283	109.68992248062
3CZV_A	T0426TS408_1	T0426	0.82	12.0327	11.6876	258	283	109.68992248062
3CZV_A	T0426TS408_2	T0426	0.86	12.0911	11.7423	258	283	109.68992248062
3CZV_A	T0426TS408_3	T0426	0.83	12.0911	11.7423	258	283	109.68992248062
3CZV_A	T0426TS408_4	T0426	0.89	11.9743	11.6329	258	283	109.68992248062
3CZV_A	T0426TS408_5	T0426	0.87	12.0911	11.7423	258	283	109.68992248062
3CZV_A	T0426TS409_1	T0426	0.91	11.9743	11.6329	258	283	109.68992248062
3CZV_A	T0426TS409_2	T0426	0.88	11.9743	11.6329	258	283	109.68992248062
3CZV_A	T0426TS409_3	T0426	1.11	11.9743	11.6329	258	283	109.68992248062
3CZV_A	T0426TS409_4	T0426	0.96	11.9743	11.6329	258	283	109.68992248062
3CZV_A	T0426TS409_5	T0426	0.88	11.9743	11.6329	258	283	109.68992248062
3CZV_A	T0426TS415_1	T0426	0.80	12.0911	11.7423	258	283	109.68992248062
3CZV_A	T0426TS415_2	T0426	0.80	12.0911	11.7423	258	283	109.68992248062
3CZV_A	T0426TS415_3	T0426	0.98	12.0911	11.7423	258	283	109.68992248062
3CZV_A	T0426TS415_4	T0426	0.97	12.0911	11.7423	258	283	109.68992248062
3CZV_A	T0426TS415_5	T0426	0.86	11.9743	11.6329	258	283	109.68992248062
3CZV_A	T0426TS419_1	T0426	0.75	12.0911	11.7423	258	283	109.68992248062
3CZV_A	T0426TS420_1	T0426	2.83	-0.9361	0.2316	258	283	109.68992248062
3CZV_A	T0426TS425_1	T0426	0.93	12.0911	11.7423	258	283	109.68992248062
3CZV_A	T0426TS425_2	T0426	0.91	12.0327	11.6876	258	283	109.68992248062
3CZV_A	T0426TS425_3	T0426	0.89	12.0327	11.6876	258	283	109.68992248062
3CZV_A	T0426TS425_4	T0426	0.95	12.0911	11.7423	258	283	109.68992248062
3CZV_A	T0426TS425_5	T0426	1.11	11.9159	11.5782	258	283	109.68992248062
3CZV_A	T0426TS426_1	T0426	0.70	12.0911	11.7423	258	283	109.68992248062
3CZV_A	T0426TS426_2	T0426	0.75	12.0911	11.7423	258	283	109.68992248062
3CZV_A	T0426TS426_3	T0426	0.75	12.0911	11.7423	258	283	109.68992248062
3CZV_A	T0426TS426_4	T0426	0.77	12.0911	11.7423	258	283	109.68992248062
3CZV_A	T0426TS426_5	T0426	0.75	12.0911	11.7423	258	283	109.68992248062
3CZV_A	T0426TS427_1	T0426	0.77	12.0327	11.6876	258	258	100
3CZV_A	T0426TS429_1	T0426	1.01	12.0327	11.6876	258	268	103.875968992248
3CZV_A	T0426TS429_2	T0426	1.01	12.0327	11.6876	258	268	103.875968992248
3CZV_A	T0426TS429_3	T0426	1.01	12.0327	11.6876	258	268	103.875968992248
3CZV_A	T0426TS429_4	T0426	0.91	11.9743	11.6329	258	283	109.68992248062
3CZV_A	T0426TS429_5	T0426	0.91	11.9743	11.6329	258	283	109.68992248062
3CZV_A	T0426TS434_1	T0426	0.74	12.0911	11.7423	258	283	109.68992248062
3CZV_A	T0426TS434_2	T0426	0.94	12.0327	11.6876	258	283	109.68992248062
3CZV_A	T0426TS434_3	T0426	0.93	11.9743	11.6329	258	283	109.68992248062
3CZV_A	T0426TS434_4	T0426	0.90	11.8575	11.5235	258	283	109.68992248062
3CZV_A	T0426TS434_5	T0426	0.82	12.0911	11.7423	258	283	109.68992248062
3CZV_A	T0426TS436_1	T0426	1.01	12.0327	11.6876	258	268	103.875968992248
3CZV_A	T0426TS436_2	T0426	1.55	11.3696	11.0667	258	257	99.6124031007752
3CZV_A	T0426TS436_3	T0426	0.90	11.9743	11.6329	258	259	100.387596899225
3CZV_A	T0426TS436_4	T0426	0.84	11.9743	11.6329	258	258	100
3CZV_A	T0426TS436_5	T0426	0.94	11.9743	11.6329	258	258	100
3CZV_A	T0426TS438_1	T0426	0.71	12.0911	11.7423	258	283	109.68992248062
3CZV_A	T0426TS438_2	T0426	0.70	12.0327	11.6876	258	283	109.68992248062
3CZV_A	T0426TS438_3	T0426	0.92	12.0911	11.7423	258	283	109.68992248062
3CZV_A	T0426TS438_4	T0426	0.89	11.9743	11.6329	258	283	109.68992248062
3CZV_A	T0426TS438_5	T0426	0.81	12.0911	11.7423	258	283	109.68992248062
3CZV_A	T0426TS443_1	T0426	0.68	12.0911	11.7423	258	283	109.68992248062
3CZV_A	T0426TS443_2	T0426	0.62	12.0911	11.7423	258	283	109.68992248062
3CZV_A	T0426TS443_3	T0426	0.65	12.0911	11.7423	258	283	109.68992248062
3CZV_A	T0426TS443_4	T0426	0.67	12.0911	11.7423	258	283	109.68992248062
3CZV_A	T0426TS443_5	T0426	0.56	12.0911	11.7423	258	283	109.68992248062
3CZV_A	T0426TS449_1	T0426	0.85	12.0911	11.7423	258	274	106.201550387597
3CZV_A	T0426TS449_2	T0426	0.85	12.0911	11.7423	258	274	106.201550387597
3CZV_A	T0426TS449_3	T0426	0.88	12.0911	11.7423	258	274	106.201550387597
3CZV_A	T0426TS449_4	T0426	0.88	12.0911	11.7423	258	274	106.201550387597
3CZV_A	T0426TS449_5	T0426	1.00	11.9743	11.6329	258	274	106.201550387597
3CZV_A	T0426TS450_1_1	T0426	1.03	10.4799	10.2337	258	194	75.1937984496124
3CZV_A	T0426TS450_1_2	T0426	1.62	6.3948	6.4097	258	65	25.1937984496124
3CZV_A	T0426TS450_2_1	T0426	0.61	10.7702	10.5055	258	191	74.031007751938
3CZV_A	T0426TS450_2_2	T0426	1.83	6.2348	6.2600	258	65	25.1937984496124
3CZV_A	T0426TS450_3_1	T0426	2.79	8.3213	8.2127	258	194	75.1937984496124
3CZV_A	T0426TS450_3_2	T0426	1.74	6.3948	6.4097	258	65	25.1937984496124
3CZV_A	T0426TS450_4_1	T0426	1.40	8.8665	8.7231	258	193	74.8062015503876
3CZV_A	T0426TS450_4_2	T0426	0.86	6.3948	6.4097	258	65	25.1937984496124
3CZV_A	T0426TS450_5_1	T0426	0.88	10.5519	10.3011	258	194	75.1937984496124
3CZV_A	T0426TS450_5_2	T0426	2.09	6.3948	6.4097	258	65	25.1937984496124
3CZV_A	T0426TS453_1	T0426	0.65	12.0911	11.7423	258	283	109.68992248062
3CZV_A	T0426TS453_2	T0426	0.61	12.0911	11.7423	258	283	109.68992248062
3CZV_A	T0426TS453_3	T0426	0.65	12.0911	11.7423	258	283	109.68992248062
3CZV_A	T0426TS453_4	T0426	0.68	12.0911	11.7423	258	283	109.68992248062
3CZV_A	T0426TS453_5	T0426	0.83	12.0327	11.6876	258	283	109.68992248062
3CZV_A	T0426TS454_1	T0426	0.82	11.7322	11.4063	258	236	91.4728682170543
3CZV_A	T0426TS454_2	T0426	0.85	12.0141	11.6701	258	257	99.6124031007752
3CZV_A	T0426TS454_3	T0426	0.79	12.0141	11.6701	258	257	99.6124031007752
3CZV_A	T0426TS454_4	T0426	0.96	12.0911	11.7423	258	259	100.387596899225
3CZV_A	T0426TS454_5	T0426	0.92	12.0141	11.6701	258	257	99.6124031007752
3CZV_A	T0426TS462_1	T0426	1.02	11.9159	11.5782	258	258	100
3CZV_A	T0426TS462_2	T0426	1.02	11.9159	11.5782	258	258	100
3CZV_A	T0426TS462_3	T0426	1.02	11.9159	11.5782	258	258	100
3CZV_A	T0426TS462_4	T0426	1.03	11.9159	11.5782	258	258	100
3CZV_A	T0426TS462_5	T0426	1.05	11.8575	11.5235	258	258	100
3CZV_A	T0426TS463_1	T0426	1.62	11.7406	11.4141	258	260	100.77519379845
3CZV_A	T0426TS463_2	T0426	1.49	11.9159	11.5782	258	258	100
3CZV_A	T0426TS463_3	T0426	2.01	11.4485	11.1406	258	259	100.387596899225
3CZV_A	T0426TS475_1	T0426	0.78	12.0911	11.7423	258	283	109.68992248062
3CZV_A	T0426TS475_2	T0426	0.78	12.0911	11.7423	258	283	109.68992248062
3CZV_A	T0426TS475_3	T0426	0.78	12.0911	11.7423	258	283	109.68992248062
3CZV_A	T0426TS475_4	T0426	0.78	12.0911	11.7423	258	283	109.68992248062
3CZV_A	T0426TS477_1	T0426	0.91	11.9159	11.5782	258	283	109.68992248062
3CZV_A	T0426TS477_2	T0426	0.81	12.1312	11.7798	258	257	99.6124031007752
3CZV_A	T0426TS477_3	T0426	0.95	11.9636	11.6228	258	248	96.1240310077519
3CZV_A	T0426TS477_4	T0426	0.83	11.9953	11.6526	258	256	99.2248062015504
3CZV_A	T0426TS477_5	T0426	2.15	9.2580	9.0897	258	239	92.6356589147287
3CZV_A	T0426TS479_1	T0426	1.96	-1.6371	0.0491	258	283	109.68992248062
3CZV_A	T0426TS479_2	T0426	2.64	-1.0530	0.1891	258	283	109.68992248062
3CZV_A	T0426TS479_3	T0426	2.49	-0.9361	0.2316	258	283	109.68992248062
3CZV_A	T0426TS479_4	T0426	2.81	-0.7025	0.3310	258	283	109.68992248062
3CZV_A	T0426TS479_5	T0426	2.87	-1.5203	0.0679	258	283	109.68992248062
3CZV_A	T0426TS495_1	T0426	0.79	12.0327	11.6876	258	283	109.68992248062
3D0N_A	3DA2_A	T0426	0.37	12.1463	11.7939	267	263	98.501872659176
3D0N_A	4HU1_A	T0426	0.48	12.1678	11.8141	267	265	99.250936329588
3D0N_A	T0426AL019_1	T0426	1.67	11.2066	10.9141	267	252	94.3820224719101
3D0N_A	T0426AL019_3	T0426	1.63	-1.7210	0.0381	267	93	34.8314606741573
3D0N_A	T0426AL019_4	T0426	2.82	-0.4238	0.4731	267	274	102.621722846442
3D0N_A	T0426AL019_5	T0426	2.65	-1.1768	0.1494	267	273	102.247191011236
3D0N_A	T0426AL421_1	T0426	0.89	12.1496	11.7970	267	261	97.752808988764
3D0N_A	T0426AL421_2	T0426	0.90	11.9555	11.6153	267	257	96.2546816479401
3D0N_A	T0426AL421_3	T0426	0.88	12.1312	11.7798	267	257	96.2546816479401
3D0N_A	T0426AL421_4	T0426	1.50	11.4444	11.1367	267	252	94.3820224719101
3D0N_A	T0426AL421_5	T0426	0.90	11.7322	11.4063	267	236	88.3895131086142
3D0N_A	T0426TS002_1	T0426	1.40	11.6040	11.2862	267	257	96.2546816479401
3D0N_A	T0426TS002_2	T0426	0.70	11.9725	11.6312	267	269	100.749063670412
3D0N_A	T0426TS002_3	T0426	3.06	-0.8293	0.2747	267	280	104.868913857678
3D0N_A	T0426TS002_4	T0426	1.85	-0.1607	0.6281	267	25	9.36329588014981
3D0N_A	T0426TS002_5	T0426	1.94	-1.1260	0.1650	267	25	9.36329588014981
3D0N_A	T0426TS007_1	T0426	1.01	11.9366	11.5976	267	256	95.8801498127341
3D0N_A	T0426TS007_2	T0426	1.04	11.9366	11.5976	267	256	95.8801498127341
3D0N_A	T0426TS007_3	T0426	0.93	11.8766	11.5414	267	259	97.0037453183521
3D0N_A	T0426TS007_4	T0426	0.93	11.8766	11.5414	267	259	97.0037453183521
3D0N_A	T0426TS012_1	T0426	0.79	12.0884	11.7397	267	283	105.992509363296
3D0N_A	T0426TS013_1	T0426	0.80	12.0304	11.6855	267	283	105.992509363296
3D0N_A	T0426TS013_2	T0426	0.82	11.9725	11.6312	267	283	105.992509363296
3D0N_A	T0426TS013_3	T0426	0.81	12.0304	11.6855	267	283	105.992509363296
3D0N_A	T0426TS013_4	T0426	0.79	12.0304	11.6855	267	283	105.992509363296
3D0N_A	T0426TS013_5	T0426	0.87	11.9725	11.6312	267	283	105.992509363296
3D0N_A	T0426TS014_1	T0426	1.75	12.0304	11.6855	267	283	105.992509363296
3D0N_A	T0426TS020_1	T0426	0.77	12.0304	11.6855	267	283	105.992509363296
3D0N_A	T0426TS020_2	T0426	0.81	11.9725	11.6312	267	283	105.992509363296
3D0N_A	T0426TS020_3	T0426	0.73	12.0304	11.6855	267	283	105.992509363296
3D0N_A	T0426TS020_4	T0426	0.81	12.0304	11.6855	267	283	105.992509363296
3D0N_A	T0426TS020_5	T0426	0.81	12.0304	11.6855	267	283	105.992509363296
3D0N_A	T0426TS034_1	T0426	0.92	12.0304	11.6855	267	283	105.992509363296
3D0N_A	T0426TS034_2	T0426	0.94	12.0304	11.6855	267	283	105.992509363296
3D0N_A	T0426TS034_3	T0426	1.02	12.0304	11.6855	267	283	105.992509363296
3D0N_A	T0426TS034_4	T0426	0.83	12.0304	11.6855	267	283	105.992509363296
3D0N_A	T0426TS034_5	T0426	0.87	12.0304	11.6855	267	283	105.992509363296
3D0N_A	T0426TS048_1	T0426	1.09	11.9725	11.6312	267	283	105.992509363296
3D0N_A	T0426TS048_2	T0426	1.07	11.8567	11.5228	267	283	105.992509363296
3D0N_A	T0426TS048_3	T0426	0.87	11.9146	11.5770	267	283	105.992509363296
3D0N_A	T0426TS048_4	T0426	0.92	12.0884	11.7397	267	283	105.992509363296
3D0N_A	T0426TS048_5	T0426	1.17	10.8140	10.5465	267	283	105.992509363296
3D0N_A	T0426TS057_1	T0426	0.89	12.0304	11.6855	267	283	105.992509363296
3D0N_A	T0426TS057_2	T0426	0.84	12.0304	11.6855	267	283	105.992509363296
3D0N_A	T0426TS057_3	T0426	0.92	12.0304	11.6855	267	283	105.992509363296
3D0N_A	T0426TS057_4	T0426	0.99	12.0304	11.6855	267	283	105.992509363296
3D0N_A	T0426TS057_5	T0426	0.95	11.9725	11.6312	267	283	105.992509363296
3D0N_A	T0426TS069_1	T0426	0.86	11.9146	11.5770	267	283	105.992509363296
3D0N_A	T0426TS069_2	T0426	0.88	11.9146	11.5770	267	283	105.992509363296
3D0N_A	T0426TS069_3	T0426	0.86	11.9146	11.5770	267	283	105.992509363296
3D0N_A	T0426TS069_4	T0426	0.87	11.9725	11.6312	267	283	105.992509363296
3D0N_A	T0426TS069_5	T0426	0.85	11.9725	11.6312	267	283	105.992509363296
3D0N_A	T0426TS073_1	T0426	1.43	11.8567	11.5228	267	283	105.992509363296
3D0N_A	T0426TS073_2	T0426	1.34	11.7987	11.4685	267	283	105.992509363296
3D0N_A	T0426TS073_3	T0426	1.72	11.8567	11.5228	267	283	105.992509363296
3D0N_A	T0426TS073_4	T0426	1.84	11.7987	11.4685	267	283	105.992509363296
3D0N_A	T0426TS073_5	T0426	1.55	11.9146	11.5770	267	283	105.992509363296
3D0N_A	T0426TS095_1	T0426	0.99	12.0911	11.7423	267	258	96.6292134831461
3D0N_A	T0426TS095_2	T0426	1.04	12.0911	11.7423	267	258	96.6292134831461
3D0N_A	T0426TS095_3	T0426	0.99	12.0911	11.7423	267	258	96.6292134831461
3D0N_A	T0426TS100_1	T0426	0.92	12.0541	11.7076	267	256	95.8801498127341
3D0N_A	T0426TS100_2	T0426	0.89	11.9146	11.5770	267	283	105.992509363296
3D0N_A	T0426TS100_3	T0426	0.96	11.9743	11.6329	267	258	96.6292134831461
3D0N_A	T0426TS100_4	T0426	1.02	11.9146	11.5770	267	283	105.992509363296
3D0N_A	T0426TS100_5	T0426	0.93	12.0911	11.7423	267	258	96.6292134831461
3D0N_A	T0426TS116_1	T0426	0.98	11.9146	11.5770	267	283	105.992509363296
3D0N_A	T0426TS116_2	T0426	1.08	12.0304	11.6855	267	283	105.992509363296
3D0N_A	T0426TS116_3	T0426	0.95	12.0304	11.6855	267	283	105.992509363296
3D0N_A	T0426TS116_4	T0426	0.92	11.8567	11.5228	267	283	105.992509363296
3D0N_A	T0426TS116_5	T0426	0.91	12.0304	11.6855	267	283	105.992509363296
3D0N_A	T0426TS122_1	T0426	0.93	11.9725	11.6312	267	283	105.992509363296
3D0N_A	T0426TS124_1	T0426	0.96	11.9725	11.6312	267	283	105.992509363296
3D0N_A	T0426TS124_2	T0426	1.02	11.9146	11.5770	267	283	105.992509363296
3D0N_A	T0426TS124_3	T0426	0.85	12.0304	11.6855	267	283	105.992509363296
3D0N_A	T0426TS124_4	T0426	1.14	11.9146	11.5770	267	283	105.992509363296
3D0N_A	T0426TS124_5	T0426	1.15	11.9146	11.5770	267	283	105.992509363296
3D0N_A	T0426TS131_1	T0426	0.80	12.0304	11.6855	267	283	105.992509363296
3D0N_A	T0426TS131_2	T0426	0.78	12.0304	11.6855	267	283	105.992509363296
3D0N_A	T0426TS131_3	T0426	0.81	12.0304	11.6855	267	283	105.992509363296
3D0N_A	T0426TS131_4	T0426	0.71	12.0304	11.6855	267	283	105.992509363296
3D0N_A	T0426TS131_5	T0426	0.81	11.9725	11.6312	267	283	105.992509363296
3D0N_A	T0426TS135_1	T0426	0.95	11.9146	11.5770	267	283	105.992509363296
3D0N_A	T0426TS135_2	T0426	0.88	11.9146	11.5770	267	283	105.992509363296
3D0N_A	T0426TS135_3	T0426	1.06	11.9725	11.6312	267	283	105.992509363296
3D0N_A	T0426TS135_4	T0426	0.99	12.0304	11.6855	267	283	105.992509363296
3D0N_A	T0426TS135_5	T0426	1.26	11.2774	10.9804	267	283	105.992509363296
3D0N_A	T0426TS138_1	T0426	0.73	12.0304	11.6855	267	283	105.992509363296
3D0N_A	T0426TS138_2	T0426	0.77	12.0304	11.6855	267	283	105.992509363296
3D0N_A	T0426TS138_3	T0426	0.67	12.0884	11.7397	267	283	105.992509363296
3D0N_A	T0426TS138_4	T0426	0.75	12.0884	11.7397	267	283	105.992509363296
3D0N_A	T0426TS138_5	T0426	0.85	12.0304	11.6855	267	283	105.992509363296
3D0N_A	T0426TS140_1	T0426	1.03	12.0699	11.7224	267	260	97.3782771535581
3D0N_A	T0426TS140_2	T0426	0.89	12.1312	11.7798	267	257	96.2546816479401
3D0N_A	T0426TS140_3	T0426	1.04	12.0699	11.7224	267	260	97.3782771535581
3D0N_A	T0426TS140_4	T0426	1.02	12.1280	11.7768	267	260	97.3782771535581
3D0N_A	T0426TS140_5	T0426	0.99	11.9931	11.6505	267	259	97.0037453183521
3D0N_A	T0426TS142_1	T0426	1.04	11.9366	11.5976	267	256	95.8801498127341
3D0N_A	T0426TS142_2	T0426	1.04	11.9366	11.5976	267	256	95.8801498127341
3D0N_A	T0426TS142_3	T0426	1.01	11.9366	11.5976	267	256	95.8801498127341
3D0N_A	T0426TS142_4	T0426	1.01	11.9366	11.5976	267	256	95.8801498127341
3D0N_A	T0426TS142_5	T0426	1.01	11.9366	11.5976	267	256	95.8801498127341
3D0N_A	T0426TS143_1	T0426	0.87	12.0327	11.6876	267	258	96.6292134831461
3D0N_A	T0426TS143_2	T0426	1.44	11.6040	11.2862	267	257	96.2546816479401
3D0N_A	T0426TS143_3	T0426	1.67	9.7628	9.5623	267	256	95.8801498127341
3D0N_A	T0426TS143_4	T0426	0.95	12.0327	11.6876	267	258	96.6292134831461
3D0N_A	T0426TS143_5	T0426	0.94	11.9931	11.6505	267	259	97.0037453183521
3D0N_A	T0426TS147_1	T0426	0.89	11.7987	11.4685	267	283	105.992509363296
3D0N_A	T0426TS147_2	T0426	0.92	11.7987	11.4685	267	283	105.992509363296
3D0N_A	T0426TS147_3	T0426	0.98	11.9146	11.5770	267	283	105.992509363296
3D0N_A	T0426TS147_4	T0426	0.97	11.9146	11.5770	267	283	105.992509363296
3D0N_A	T0426TS147_5	T0426	1.06	12.0304	11.6855	267	283	105.992509363296
3D0N_A	T0426TS149_1	T0426	1.01	11.8567	11.5228	267	283	105.992509363296
3D0N_A	T0426TS149_2	T0426	1.08	11.9146	11.5770	267	283	105.992509363296
3D0N_A	T0426TS149_3	T0426	1.19	11.9725	11.6312	267	283	105.992509363296
3D0N_A	T0426TS149_4	T0426	1.30	11.9146	11.5770	267	283	105.992509363296
3D0N_A	T0426TS149_5	T0426	1.30	12.0304	11.6855	267	283	105.992509363296
3D0N_A	T0426TS153_1	T0426	0.85	12.1312	11.7798	267	257	96.2546816479401
3D0N_A	T0426TS153_3	T0426	0.89	12.0141	11.6701	267	257	96.2546816479401
3D0N_A	T0426TS153_4	T0426	0.86	12.1312	11.7798	267	257	96.2546816479401
3D0N_A	T0426TS153_5	T0426	0.99	12.0699	11.7224	267	260	97.3782771535581
3D0N_A	T0426TS154_1	T0426	0.93	11.9725	11.6312	267	283	105.992509363296
3D0N_A	T0426TS157_1	T0426	0.95	12.0304	11.6855	267	283	105.992509363296
3D0N_A	T0426TS157_2	T0426	0.93	11.9146	11.5770	267	283	105.992509363296
3D0N_A	T0426TS157_3	T0426	0.99	12.0304	11.6855	267	283	105.992509363296
3D0N_A	T0426TS157_4	T0426	0.94	11.9146	11.5770	267	283	105.992509363296
3D0N_A	T0426TS157_5	T0426	2.26	10.7561	10.4923	267	283	105.992509363296
3D0N_A	T0426TS164_1	T0426	0.94	11.9146	11.5770	267	283	105.992509363296
3D0N_A	T0426TS164_2	T0426	1.06	10.7561	10.4923	267	283	105.992509363296
3D0N_A	T0426TS164_3	T0426	1.57	10.5244	10.2753	267	283	105.992509363296
3D0N_A	T0426TS164_4	T0426	0.99	12.0304	11.6855	267	283	105.992509363296
3D0N_A	T0426TS164_5	T0426	1.43	11.5670	11.2516	267	283	105.992509363296
3D0N_A	T0426TS166_1	T0426	0.98	11.9725	11.6312	267	283	105.992509363296
3D0N_A	T0426TS166_2	T0426	0.87	11.9146	11.5770	267	283	105.992509363296
3D0N_A	T0426TS166_3	T0426	0.95	11.7987	11.4685	267	283	105.992509363296
3D0N_A	T0426TS166_4	T0426	1.35	11.8567	11.5228	267	283	105.992509363296
3D0N_A	T0426TS166_5	T0426	1.25	11.9725	11.6312	267	283	105.992509363296
3D0N_A	T0426TS174_1	T0426	0.83	12.0304	11.6855	267	262	98.12734082397
3D0N_A	T0426TS174_2	T0426	0.83	12.0304	11.6855	267	262	98.12734082397
3D0N_A	T0426TS174_3	T0426	0.83	12.0304	11.6855	267	262	98.12734082397
3D0N_A	T0426TS174_4	T0426	0.88	12.0699	11.7224	267	260	97.3782771535581
3D0N_A	T0426TS174_5	T0426	0.88	12.0699	11.7224	267	260	97.3782771535581
3D0N_A	T0426TS182_1	T0426	1.06	12.0304	11.6855	267	283	105.992509363296
3D0N_A	T0426TS182_2	T0426	1.01	11.9725	11.6312	267	283	105.992509363296
3D0N_A	T0426TS182_3	T0426	0.94	11.9146	11.5770	267	283	105.992509363296
3D0N_A	T0426TS182_4	T0426	0.97	11.9146	11.5770	267	283	105.992509363296
3D0N_A	T0426TS182_5	T0426	1.00	11.9146	11.5770	267	283	105.992509363296
3D0N_A	T0426TS186_1	T0426	0.94	12.0141	11.6701	267	257	96.2546816479401
3D0N_A	T0426TS186_2	T0426	0.92	12.1312	11.7798	267	257	96.2546816479401
3D0N_A	T0426TS186_3	T0426	0.87	12.1312	11.7798	267	257	96.2546816479401
3D0N_A	T0426TS186_4	T0426	0.88	11.9953	11.6526	267	256	95.8801498127341
3D0N_A	T0426TS186_5	T0426	1.34	11.4632	11.1544	267	250	93.6329588014981
3D0N_A	T0426TS193_1	T0426	0.87	12.1128	11.7626	267	256	95.8801498127341
3D0N_A	T0426TS196_1	T0426	0.73	12.0304	11.6855	267	283	105.992509363296
3D0N_A	T0426TS196_2	T0426	0.85	12.0304	11.6855	267	283	105.992509363296
3D0N_A	T0426TS196_3	T0426	0.77	12.0304	11.6855	267	283	105.992509363296
3D0N_A	T0426TS196_4	T0426	0.67	12.0884	11.7397	267	283	105.992509363296
3D0N_A	T0426TS196_5	T0426	0.75	12.0884	11.7397	267	283	105.992509363296
3D0N_A	T0426TS213_1	T0426	0.90	12.0141	11.6701	267	257	96.2546816479401
3D0N_A	T0426TS213_2	T0426	0.90	12.0141	11.6701	267	257	96.2546816479401
3D0N_A	T0426TS213_3	T0426	0.89	12.0141	11.6701	267	257	96.2546816479401
3D0N_A	T0426TS213_4	T0426	0.89	11.9743	11.6329	267	258	96.6292134831461
3D0N_A	T0426TS213_5	T0426	0.89	12.0141	11.6701	267	257	96.2546816479401
3D0N_A	T0426TS220_1	T0426	1.63	10.2347	10.0042	267	283	105.992509363296
3D0N_A	T0426TS220_2	T0426	1.58	11.3353	11.0346	267	283	105.992509363296
3D0N_A	T0426TS220_3	T0426	0.86	11.8567	11.5228	267	283	105.992509363296
3D0N_A	T0426TS220_4	T0426	1.38	11.5670	11.2516	267	283	105.992509363296
3D0N_A	T0426TS220_5	T0426	1.84	10.1768	9.9499	267	283	105.992509363296
3D0N_A	T0426TS234_1	T0426	1.05	11.8956	11.5592	267	260	97.3782771535581
3D0N_A	T0426TS234_2	T0426	1.05	11.8956	11.5592	267	260	97.3782771535581
3D0N_A	T0426TS234_3	T0426	1.05	11.8956	11.5592	267	260	97.3782771535581
3D0N_A	T0426TS234_4	T0426	1.12	12.0304	11.6855	267	262	98.12734082397
3D0N_A	T0426TS234_5	T0426	1.12	12.0304	11.6855	267	262	98.12734082397
3D0N_A	T0426TS235_1	T0426	1.01	11.8567	11.5228	267	282	105.61797752809
3D0N_A	T0426TS235_2	T0426	0.92	12.1312	11.7798	267	257	96.2546816479401
3D0N_A	T0426TS235_3	T0426	0.87	12.1312	11.7798	267	257	96.2546816479401
3D0N_A	T0426TS235_4	T0426	0.88	11.9953	11.6526	267	256	95.8801498127341
3D0N_A	T0426TS235_5	T0426	1.34	11.4632	11.1544	267	250	93.6329588014981
3D0N_A	T0426TS243_1	T0426	0.89	11.9953	11.6526	267	256	95.8801498127341
3D0N_A	T0426TS247_1	T0426	1.04	11.9366	11.5976	267	256	95.8801498127341
3D0N_A	T0426TS247_2	T0426	1.01	11.9366	11.5976	267	256	95.8801498127341
3D0N_A	T0426TS247_3	T0426	1.09	11.8778	11.5426	267	256	95.8801498127341
3D0N_A	T0426TS247_4	T0426	1.10	11.8778	11.5426	267	256	95.8801498127341
3D0N_A	T0426TS247_5	T0426	1.08	11.8778	11.5426	267	256	95.8801498127341
3D0N_A	T0426TS256_1	T0426	0.91	12.0304	11.6855	267	283	105.992509363296
3D0N_A	T0426TS256_2	T0426	1.03	11.9725	11.6312	267	283	105.992509363296
3D0N_A	T0426TS256_3	T0426	0.87	12.1312	11.7798	267	257	96.2546816479401
3D0N_A	T0426TS256_4	T0426	0.85	11.9636	11.6228	267	248	92.8838951310861
3D0N_A	T0426TS256_5	T0426	0.86	12.1128	11.7626	267	256	95.8801498127341
3D0N_A	T0426TS262_1	T0426	2.90	-1.7561	0.0340	267	283	105.992509363296
3D0N_A	T0426TS262_2	T0426	2.69	-2.1037	0.0091	267	283	105.992509363296
3D0N_A	T0426TS262_3	T0426	3.14	-1.2348	0.1327	267	283	105.992509363296
3D0N_A	T0426TS262_4	T0426	2.66	-1.6982	0.0409	267	283	105.992509363296
3D0N_A	T0426TS262_5	T0426	2.56	-1.6982	0.0409	267	283	105.992509363296
3D0N_A	T0426TS266_1	T0426	0.75	12.0884	11.7397	267	283	105.992509363296
3D0N_A	T0426TS266_2	T0426	0.76	12.1096	11.7596	267	259	97.0037453183521
3D0N_A	T0426TS266_3	T0426	0.82	12.1096	11.7596	267	259	97.0037453183521
3D0N_A	T0426TS266_4	T0426	0.82	12.1096	11.7596	267	259	97.0037453183521
3D0N_A	T0426TS266_5	T0426	0.78	12.1096	11.7596	267	259	97.0037453183521
3D0N_A	T0426TS270_1	T0426	0.94	12.0141	11.6701	267	257	96.2546816479401
3D0N_A	T0426TS270_2	T0426	0.92	12.1312	11.7798	267	257	96.2546816479401
3D0N_A	T0426TS270_3	T0426	0.87	12.1312	11.7798	267	257	96.2546816479401
3D0N_A	T0426TS270_4	T0426	0.88	11.9953	11.6526	267	256	95.8801498127341
3D0N_A	T0426TS270_5	T0426	1.34	11.4632	11.1544	267	250	93.6329588014981
3D0N_A	T0426TS272_1	T0426	3.22	1.8354	2.1981	267	283	105.992509363296
3D0N_A	T0426TS272_2	T0426	3.17	1.5457	1.9448	267	282	105.61797752809
3D0N_A	T0426TS272_3	T0426	2.88	1.4878	1.8948	267	283	105.992509363296
3D0N_A	T0426TS272_4	T0426	3.24	1.3140	1.7460	267	283	105.992509363296
3D0N_A	T0426TS272_5	T0426	2.89	1.7774	2.1470	267	283	105.992509363296
3D0N_A	T0426TS279_1	T0426	1.01	11.9725	11.6312	267	261	97.752808988764
3D0N_A	T0426TS282_1	T0426	0.78	12.0884	11.7397	267	283	105.992509363296
3D0N_A	T0426TS293_1	T0426	0.86	12.0304	11.6855	267	283	105.992509363296
3D0N_A	T0426TS293_2	T0426	0.72	12.0304	11.6855	267	283	105.992509363296
3D0N_A	T0426TS293_3	T0426	0.75	12.0304	11.6855	267	283	105.992509363296
3D0N_A	T0426TS293_4	T0426	0.77	12.0304	11.6855	267	283	105.992509363296
3D0N_A	T0426TS293_5	T0426	0.67	12.0884	11.7397	267	283	105.992509363296
3D0N_A	T0426TS296_1	T0426	1.02	12.0884	11.7397	267	274	102.621722846442
3D0N_A	T0426TS296_2	T0426	0.93	12.1463	11.7939	267	274	102.621722846442
3D0N_A	T0426TS296_3	T0426	0.93	12.1463	11.7939	267	274	102.621722846442
3D0N_A	T0426TS296_4	T0426	0.93	12.1463	11.7939	267	274	102.621722846442
3D0N_A	T0426TS296_5	T0426	0.95	12.1463	11.7939	267	274	102.621722846442
3D0N_A	T0426TS297_1	T0426	1.03	12.0699	11.7224	267	260	97.3782771535581
3D0N_A	T0426TS297_2	T0426	0.89	11.9348	11.5959	267	259	97.0037453183521
3D0N_A	T0426TS297_3	T0426	0.86	12.1496	11.7970	267	258	96.6292134831461
3D0N_A	T0426TS297_4	T0426	0.87	12.0513	11.7050	267	259	97.0037453183521
3D0N_A	T0426TS297_5	T0426	0.88	11.9348	11.5959	267	259	97.0037453183521
3D0N_A	T0426TS299_1	T0426	0.73	12.0304	11.6855	267	283	105.992509363296
3D0N_A	T0426TS299_2	T0426	0.85	12.0304	11.6855	267	283	105.992509363296
3D0N_A	T0426TS299_3	T0426	0.77	12.0304	11.6855	267	283	105.992509363296
3D0N_A	T0426TS299_4	T0426	0.67	12.0884	11.7397	267	283	105.992509363296
3D0N_A	T0426TS299_5	T0426	0.75	12.0884	11.7397	267	283	105.992509363296
3D0N_A	T0426TS316_1	T0426	0.91	11.8567	11.5228	267	283	105.992509363296
3D0N_A	T0426TS316_2	T0426	1.03	11.9725	11.6312	267	283	105.992509363296
3D0N_A	T0426TS316_3	T0426	0.89	12.0304	11.6855	267	283	105.992509363296
3D0N_A	T0426TS316_4	T0426	0.94	11.8567	11.5228	267	283	105.992509363296
3D0N_A	T0426TS316_5	T0426	0.94	12.0884	11.7397	267	283	105.992509363296
3D0N_A	T0426TS318_1	T0426	1.09	12.0884	11.7397	267	263	98.501872659176
3D0N_A	T0426TS318_2	T0426	1.07	12.0884	11.7397	267	262	98.12734082397
3D0N_A	T0426TS318_3	T0426	1.04	11.9146	11.5770	267	263	98.501872659176
3D0N_A	T0426TS318_4	T0426	1.14	11.9725	11.6312	267	261	97.752808988764
3D0N_A	T0426TS318_5	T0426	1.05	12.1463	11.7939	267	261	97.752808988764
3D0N_A	T0426TS322_1	T0426	0.78	12.0304	11.6855	267	283	105.992509363296
3D0N_A	T0426TS322_2	T0426	1.07	11.8567	11.5228	267	283	105.992509363296
3D0N_A	T0426TS322_3	T0426	0.95	11.9725	11.6312	267	283	105.992509363296
3D0N_A	T0426TS322_4	T0426	0.91	12.0304	11.6855	267	283	105.992509363296
3D0N_A	T0426TS322_5	T0426	0.87	11.8567	11.5228	267	283	105.992509363296
3D0N_A	T0426TS337_1	T0426	0.95	12.0304	11.6855	267	283	105.992509363296
3D0N_A	T0426TS337_2	T0426	1.08	12.0304	11.6855	267	276	103.370786516854
3D0N_A	T0426TS337_3	T0426	0.92	12.0541	11.7076	267	256	95.8801498127341
3D0N_A	T0426TS340_1	T0426	0.99	11.9725	11.6312	267	283	105.992509363296
3D0N_A	T0426TS340_2	T0426	0.92	12.0304	11.6855	267	283	105.992509363296
3D0N_A	T0426TS340_3	T0426	0.92	12.0304	11.6855	267	283	105.992509363296
3D0N_A	T0426TS340_4	T0426	0.89	12.1463	11.7939	267	283	105.992509363296
3D0N_A	T0426TS340_5	T0426	0.92	11.9725	11.6312	267	283	105.992509363296
3D0N_A	T0426TS349_1	T0426	0.93	12.0911	11.7423	267	258	96.6292134831461
3D0N_A	T0426TS351_1	T0426	1.63	10.2347	10.0042	267	283	105.992509363296
3D0N_A	T0426TS351_2	T0426	0.86	11.8567	11.5228	267	283	105.992509363296
3D0N_A	T0426TS351_3	T0426	1.38	11.5670	11.2516	267	283	105.992509363296
3D0N_A	T0426TS351_4	T0426	1.84	10.1768	9.9499	267	283	105.992509363296
3D0N_A	T0426TS351_5	T0426	1.03	11.8567	11.5228	267	283	105.992509363296
3D0N_A	T0426TS379_1	T0426	0.78	12.0304	11.6855	267	283	105.992509363296
3D0N_A	T0426TS379_2	T0426	0.75	12.0304	11.6855	267	283	105.992509363296
3D0N_A	T0426TS379_3	T0426	0.78	12.0884	11.7397	267	283	105.992509363296
3D0N_A	T0426TS379_4	T0426	0.83	12.0304	11.6855	267	283	105.992509363296
3D0N_A	T0426TS379_5	T0426	0.77	12.0884	11.7397	267	283	105.992509363296
3D0N_A	T0426TS385_1	T0426	1.17	11.9537	11.6136	267	260	97.3782771535581
3D0N_A	T0426TS385_2	T0426	0.96	11.9931	11.6505	267	259	97.0037453183521
3D0N_A	T0426TS385_3	T0426	2.30	8.6707	8.5398	267	275	102.996254681648
3D0N_A	T0426TS385_4	T0426	1.01	12.0699	11.7224	267	260	97.3782771535581
3D0N_A	T0426TS385_5	T0426	1.29	11.4890	11.1785	267	260	97.3782771535581
3D0N_A	T0426TS387_1	T0426	0.91	12.0884	11.7397	267	283	105.992509363296
3D0N_A	T0426TS394_1	T0426	0.65	12.1128	11.7626	267	256	95.8801498127341
3D0N_A	T0426TS396_1	T0426	0.88	12.1312	11.7798	267	257	96.2546816479401
3D0N_A	T0426TS396_2	T0426	0.87	12.1312	11.7798	267	257	96.2546816479401
3D0N_A	T0426TS396_3	T0426	0.89	12.1312	11.7798	267	257	96.2546816479401
3D0N_A	T0426TS396_4	T0426	0.87	12.1312	11.7798	267	257	96.2546816479401
3D0N_A	T0426TS396_5	T0426	1.00	12.0884	11.7397	267	283	105.992509363296
3D0N_A	T0426TS404_1	T0426	3.06	0.0396	0.7580	267	283	105.992509363296
3D0N_A	T0426TS404_2	T0426	2.06	1.1402	1.5997	267	283	105.992509363296
3D0N_A	T0426TS404_3	T0426	1.99	-0.8872	0.2508	267	283	105.992509363296
3D0N_A	T0426TS404_4	T0426	2.63	-0.5976	0.3816	267	283	105.992509363296
3D0N_A	T0426TS404_5	T0426	2.33	-0.6555	0.3532	267	283	105.992509363296
3D0N_A	T0426TS407_1	T0426	0.68	12.0884	11.7397	267	283	105.992509363296
3D0N_A	T0426TS407_2	T0426	0.69	12.0884	11.7397	267	283	105.992509363296
3D0N_A	T0426TS407_3	T0426	0.69	12.0884	11.7397	267	283	105.992509363296
3D0N_A	T0426TS407_4	T0426	0.74	12.0884	11.7397	267	283	105.992509363296
3D0N_A	T0426TS407_5	T0426	0.68	12.0884	11.7397	267	283	105.992509363296
3D0N_A	T0426TS408_1	T0426	0.99	12.0884	11.7397	267	283	105.992509363296
3D0N_A	T0426TS408_2	T0426	0.84	12.0884	11.7397	267	283	105.992509363296
3D0N_A	T0426TS408_3	T0426	0.89	12.0304	11.6855	267	283	105.992509363296
3D0N_A	T0426TS408_4	T0426	0.92	11.9725	11.6312	267	283	105.992509363296
3D0N_A	T0426TS408_5	T0426	0.83	12.0304	11.6855	267	283	105.992509363296
3D0N_A	T0426TS409_1	T0426	0.99	11.9725	11.6312	267	283	105.992509363296
3D0N_A	T0426TS409_2	T0426	0.95	11.9725	11.6312	267	283	105.992509363296
3D0N_A	T0426TS409_3	T0426	1.06	11.9725	11.6312	267	283	105.992509363296
3D0N_A	T0426TS409_4	T0426	1.01	11.9725	11.6312	267	283	105.992509363296
3D0N_A	T0426TS409_5	T0426	0.95	11.9725	11.6312	267	283	105.992509363296
3D0N_A	T0426TS415_1	T0426	0.88	12.0304	11.6855	267	283	105.992509363296
3D0N_A	T0426TS415_2	T0426	0.88	12.0304	11.6855	267	283	105.992509363296
3D0N_A	T0426TS415_3	T0426	0.94	12.0884	11.7397	267	283	105.992509363296
3D0N_A	T0426TS415_4	T0426	1.04	12.0304	11.6855	267	283	105.992509363296
3D0N_A	T0426TS415_5	T0426	1.09	11.8567	11.5228	267	283	105.992509363296
3D0N_A	T0426TS419_1	T0426	0.84	12.0884	11.7397	267	283	105.992509363296
3D0N_A	T0426TS420_1	T0426	2.80	-1.8719	0.0229	267	283	105.992509363296
3D0N_A	T0426TS425_1	T0426	1.00	12.0884	11.7397	267	283	105.992509363296
3D0N_A	T0426TS425_2	T0426	1.09	12.0304	11.6855	267	283	105.992509363296
3D0N_A	T0426TS425_3	T0426	1.09	12.0884	11.7397	267	283	105.992509363296
3D0N_A	T0426TS425_4	T0426	1.13	12.0304	11.6855	267	283	105.992509363296
3D0N_A	T0426TS425_5	T0426	1.16	11.7987	11.4685	267	283	105.992509363296
3D0N_A	T0426TS426_1	T0426	0.77	12.0884	11.7397	267	283	105.992509363296
3D0N_A	T0426TS426_2	T0426	0.90	12.0884	11.7397	267	283	105.992509363296
3D0N_A	T0426TS426_3	T0426	0.78	12.0884	11.7397	267	283	105.992509363296
3D0N_A	T0426TS426_4	T0426	0.82	12.0884	11.7397	267	283	105.992509363296
3D0N_A	T0426TS426_5	T0426	0.79	12.0884	11.7397	267	283	105.992509363296
3D0N_A	T0426TS427_1	T0426	0.82	12.0911	11.7423	267	258	96.6292134831461
3D0N_A	T0426TS429_1	T0426	0.95	11.8567	11.5228	267	268	100.374531835206
3D0N_A	T0426TS429_2	T0426	0.95	11.8567	11.5228	267	268	100.374531835206
3D0N_A	T0426TS429_3	T0426	0.95	11.8567	11.5228	267	268	100.374531835206
3D0N_A	T0426TS429_4	T0426	0.96	11.9146	11.5770	267	283	105.992509363296
3D0N_A	T0426TS429_5	T0426	0.96	11.9146	11.5770	267	283	105.992509363296
3D0N_A	T0426TS434_1	T0426	0.90	12.0304	11.6855	267	283	105.992509363296
3D0N_A	T0426TS434_2	T0426	1.00	12.0884	11.7397	267	283	105.992509363296
3D0N_A	T0426TS434_3	T0426	1.00	11.9725	11.6312	267	283	105.992509363296
3D0N_A	T0426TS434_4	T0426	1.09	11.7987	11.4685	267	283	105.992509363296
3D0N_A	T0426TS434_5	T0426	0.89	12.0304	11.6855	267	283	105.992509363296
3D0N_A	T0426TS436_1	T0426	0.95	11.8567	11.5228	267	268	100.374531835206
3D0N_A	T0426TS436_2	T0426	1.57	11.3110	11.0119	267	257	96.2546816479401
3D0N_A	T0426TS436_3	T0426	0.94	11.9931	11.6505	267	259	97.0037453183521
3D0N_A	T0426TS436_4	T0426	0.88	12.0327	11.6876	267	258	96.6292134831461
3D0N_A	T0426TS436_5	T0426	0.95	12.0327	11.6876	267	258	96.6292134831461
3D0N_A	T0426TS438_1	T0426	0.77	12.0884	11.7397	267	283	105.992509363296
3D0N_A	T0426TS438_2	T0426	0.91	11.9146	11.5770	267	283	105.992509363296
3D0N_A	T0426TS438_3	T0426	1.06	11.9725	11.6312	267	283	105.992509363296
3D0N_A	T0426TS438_4	T0426	0.98	11.8567	11.5228	267	283	105.992509363296
3D0N_A	T0426TS438_5	T0426	1.00	12.0884	11.7397	267	283	105.992509363296
3D0N_A	T0426TS443_1	T0426	0.83	12.0304	11.6855	267	283	105.992509363296
3D0N_A	T0426TS443_2	T0426	0.79	12.0304	11.6855	267	283	105.992509363296
3D0N_A	T0426TS443_3	T0426	0.82	12.0304	11.6855	267	283	105.992509363296
3D0N_A	T0426TS443_4	T0426	0.81	12.0304	11.6855	267	283	105.992509363296
3D0N_A	T0426TS443_5	T0426	0.81	11.9725	11.6312	267	283	105.992509363296
3D0N_A	T0426TS449_1	T0426	0.93	12.1463	11.7939	267	274	102.621722846442
3D0N_A	T0426TS449_2	T0426	0.93	12.1463	11.7939	267	274	102.621722846442
3D0N_A	T0426TS449_3	T0426	0.95	12.1463	11.7939	267	274	102.621722846442
3D0N_A	T0426TS449_4	T0426	0.95	12.1463	11.7939	267	274	102.621722846442
3D0N_A	T0426TS449_5	T0426	1.14	11.9725	11.6312	267	274	102.621722846442
3D0N_A	T0426TS450_1_1	T0426	1.13	10.5519	10.3011	267	194	72.6591760299626
3D0N_A	T0426TS450_1_2	T0426	1.52	6.3948	6.4097	267	65	24.3445692883895
3D0N_A	T0426TS450_2_1	T0426	0.71	10.7702	10.5055	267	191	71.5355805243446
3D0N_A	T0426TS450_2_2	T0426	1.84	6.2348	6.2600	267	65	24.3445692883895
3D0N_A	T0426TS450_3_1	T0426	2.78	8.3932	8.2801	267	194	72.6591760299626
3D0N_A	T0426TS450_3_2	T0426	1.67	6.3948	6.4097	267	65	24.3445692883895
3D0N_A	T0426TS450_4_1	T0426	1.46	8.8665	8.7231	267	193	72.2846441947566
3D0N_A	T0426TS450_4_2	T0426	0.87	6.3948	6.4097	267	65	24.3445692883895
3D0N_A	T0426TS450_5_1	T0426	0.99	10.6238	10.3685	267	194	72.6591760299626
3D0N_A	T0426TS450_5_2	T0426	2.12	6.3948	6.4097	267	65	24.3445692883895
3D0N_A	T0426TS453_1	T0426	0.74	12.0304	11.6855	267	283	105.992509363296
3D0N_A	T0426TS453_2	T0426	0.83	12.0304	11.6855	267	283	105.992509363296
3D0N_A	T0426TS453_3	T0426	0.74	12.0304	11.6855	267	283	105.992509363296
3D0N_A	T0426TS453_4	T0426	0.76	12.0884	11.7397	267	283	105.992509363296
3D0N_A	T0426TS453_5	T0426	0.93	12.0304	11.6855	267	283	105.992509363296
3D0N_A	T0426TS454_1	T0426	0.86	11.7322	11.4063	267	236	88.3895131086142
3D0N_A	T0426TS454_2	T0426	0.85	12.0141	11.6701	267	257	96.2546816479401
3D0N_A	T0426TS454_3	T0426	0.86	12.0141	11.6701	267	257	96.2546816479401
3D0N_A	T0426TS454_4	T0426	0.93	12.1096	11.7596	267	259	97.0037453183521
3D0N_A	T0426TS454_5	T0426	0.92	12.0141	11.6701	267	257	96.2546816479401
3D0N_A	T0426TS462_1	T0426	1.11	11.9159	11.5782	267	258	96.6292134831461
3D0N_A	T0426TS462_2	T0426	1.11	11.9159	11.5782	267	258	96.6292134831461
3D0N_A	T0426TS462_3	T0426	1.11	11.9159	11.5782	267	258	96.6292134831461
3D0N_A	T0426TS462_4	T0426	1.08	11.9159	11.5782	267	258	96.6292134831461
3D0N_A	T0426TS462_5	T0426	1.12	11.9159	11.5782	267	258	96.6292134831461
3D0N_A	T0426TS463_1	T0426	1.71	11.6052	11.2873	267	260	97.3782771535581
3D0N_A	T0426TS463_2	T0426	1.51	11.9159	11.5782	267	258	96.6292134831461
3D0N_A	T0426TS463_3	T0426	1.97	11.4688	11.1596	267	259	97.0037453183521
3D0N_A	T0426TS475_1	T0426	0.78	12.0304	11.6855	267	283	105.992509363296
3D0N_A	T0426TS475_2	T0426	0.80	12.0304	11.6855	267	283	105.992509363296
3D0N_A	T0426TS475_3	T0426	0.78	12.0304	11.6855	267	283	105.992509363296
3D0N_A	T0426TS475_4	T0426	0.78	12.0304	11.6855	267	283	105.992509363296
3D0N_A	T0426TS477_1	T0426	0.95	11.9146	11.5770	267	283	105.992509363296
3D0N_A	T0426TS477_2	T0426	0.87	12.1312	11.7798	267	257	96.2546816479401
3D0N_A	T0426TS477_3	T0426	0.85	11.9636	11.6228	267	248	92.8838951310861
3D0N_A	T0426TS477_4	T0426	0.86	11.9953	11.6526	267	256	95.8801498127341
3D0N_A	T0426TS477_5	T0426	2.24	9.0109	8.8584	267	239	89.5131086142322
3D0N_A	T0426TS479_1	T0426	2.97	-1.4665	0.0780	267	283	105.992509363296
3D0N_A	T0426TS479_2	T0426	2.61	-0.8293	0.2747	267	283	105.992509363296
3D0N_A	T0426TS479_3	T0426	2.99	-0.4817	0.4416	267	283	105.992509363296
3D0N_A	T0426TS479_4	T0426	2.59	-0.7134	0.3259	267	283	105.992509363296
3D0N_A	T0426TS479_5	T0426	2.63	-1.4665	0.0780	267	283	105.992509363296
3D0N_A	T0426TS495_1	T0426	0.86	12.0304	11.6855	267	283	105.992509363296
3DA2_A	4HU1_A	T0426	0.40	12.1096	11.7596	263	265	100.760456273764
3DA2_A	T0426AL019_1	T0426	1.39	11.5632	11.2480	263	252	95.8174904942966
3DA2_A	T0426AL019_3	T0426	2.18	-1.3515	0.1028	263	93	35.361216730038
3DA2_A	T0426AL019_4	T0426	3.10	-1.2369	0.1322	263	274	104.182509505703
3DA2_A	T0426AL019_5	T0426	3.04	-1.3524	0.1026	263	273	103.802281368821
3DA2_A	T0426AL421_1	T0426	0.83	12.1496	11.7970	263	261	99.2395437262357
3DA2_A	T0426AL421_2	T0426	0.84	12.0141	11.6701	263	257	97.7186311787072
3DA2_A	T0426AL421_3	T0426	0.94	12.1312	11.7798	263	257	97.7186311787072
3DA2_A	T0426AL421_4	T0426	1.53	11.4444	11.1367	263	252	95.8174904942966
3DA2_A	T0426AL421_5	T0426	0.89	11.7322	11.4063	263	236	89.7338403041825
3DA2_A	T0426TS002_1	T0426	1.42	11.6040	11.2862	263	257	97.7186311787072
3DA2_A	T0426TS002_2	T0426	0.72	11.9335	11.5947	263	269	102.281368821293
3DA2_A	T0426TS002_3	T0426	2.95	-0.0816	0.6783	263	280	106.463878326996
3DA2_A	T0426TS002_4	T0426	2.69	-0.4825	0.4411	263	25	9.50570342205323
3DA2_A	T0426TS002_5	T0426	2.04	-1.1260	0.1650	263	25	9.50570342205323
3DA2_A	T0426TS007_1	T0426	1.01	11.9953	11.6526	263	256	97.3384030418251
3DA2_A	T0426TS007_2	T0426	1.03	11.9953	11.6526	263	256	97.3384030418251
3DA2_A	T0426TS007_3	T0426	0.89	11.8766	11.5414	263	259	98.4790874524715
3DA2_A	T0426TS007_4	T0426	0.87	11.9348	11.5959	263	259	98.4790874524715
3DA2_A	T0426TS012_1	T0426	0.90	12.1068	11.7570	263	283	107.604562737643
3DA2_A	T0426TS013_1	T0426	0.83	11.9913	11.6488	263	283	107.604562737643
3DA2_A	T0426TS013_2	T0426	0.80	11.9913	11.6488	263	283	107.604562737643
3DA2_A	T0426TS013_3	T0426	1.12	11.9913	11.6488	263	283	107.604562737643
3DA2_A	T0426TS013_4	T0426	0.84	11.9913	11.6488	263	283	107.604562737643
3DA2_A	T0426TS013_5	T0426	0.86	11.8757	11.5406	263	283	107.604562737643
3DA2_A	T0426TS014_1	T0426	1.74	11.9913	11.6488	263	283	107.604562737643
3DA2_A	T0426TS020_1	T0426	1.09	11.9913	11.6488	263	283	107.604562737643
3DA2_A	T0426TS020_2	T0426	0.78	11.9913	11.6488	263	283	107.604562737643
3DA2_A	T0426TS020_3	T0426	0.76	11.9913	11.6488	263	283	107.604562737643
3DA2_A	T0426TS020_4	T0426	1.10	11.9913	11.6488	263	283	107.604562737643
3DA2_A	T0426TS020_5	T0426	0.84	11.9913	11.6488	263	283	107.604562737643
3DA2_A	T0426TS034_1	T0426	0.92	11.9913	11.6488	263	283	107.604562737643
3DA2_A	T0426TS034_2	T0426	0.95	11.9913	11.6488	263	283	107.604562737643
3DA2_A	T0426TS034_3	T0426	1.05	11.9913	11.6488	263	283	107.604562737643
3DA2_A	T0426TS034_4	T0426	0.84	11.9913	11.6488	263	283	107.604562737643
3DA2_A	T0426TS034_5	T0426	0.90	11.9913	11.6488	263	283	107.604562737643
3DA2_A	T0426TS048_1	T0426	1.21	11.9913	11.6488	263	283	107.604562737643
3DA2_A	T0426TS048_2	T0426	0.91	11.8757	11.5406	263	283	107.604562737643
3DA2_A	T0426TS048_3	T0426	1.16	11.8757	11.5406	263	283	107.604562737643
3DA2_A	T0426TS048_4	T0426	0.99	12.0490	11.7029	263	283	107.604562737643
3DA2_A	T0426TS048_5	T0426	1.15	10.7782	10.5130	263	283	107.604562737643
3DA2_A	T0426TS057_1	T0426	1.31	11.9913	11.6488	263	283	107.604562737643
3DA2_A	T0426TS057_2	T0426	1.27	11.9913	11.6488	263	283	107.604562737643
3DA2_A	T0426TS057_3	T0426	1.22	11.9913	11.6488	263	283	107.604562737643
3DA2_A	T0426TS057_4	T0426	1.43	11.9913	11.6488	263	283	107.604562737643
3DA2_A	T0426TS057_5	T0426	0.92	11.9335	11.5947	263	283	107.604562737643
3DA2_A	T0426TS069_1	T0426	0.85	11.8757	11.5406	263	283	107.604562737643
3DA2_A	T0426TS069_2	T0426	0.86	11.8757	11.5406	263	283	107.604562737643
3DA2_A	T0426TS069_3	T0426	0.84	11.8757	11.5406	263	283	107.604562737643
3DA2_A	T0426TS069_4	T0426	0.84	11.9335	11.5947	263	283	107.604562737643
3DA2_A	T0426TS069_5	T0426	0.83	11.9335	11.5947	263	283	107.604562737643
3DA2_A	T0426TS073_1	T0426	1.46	11.8180	11.4865	263	283	107.604562737643
3DA2_A	T0426TS073_2	T0426	1.32	11.7602	11.4325	263	283	107.604562737643
3DA2_A	T0426TS073_3	T0426	1.45	11.8180	11.4865	263	283	107.604562737643
3DA2_A	T0426TS073_4	T0426	1.40	11.8757	11.5406	263	283	107.604562737643
3DA2_A	T0426TS073_5	T0426	1.49	11.8757	11.5406	263	283	107.604562737643
3DA2_A	T0426TS095_1	T0426	0.95	12.0911	11.7423	263	258	98.0988593155894
3DA2_A	T0426TS095_2	T0426	1.01	12.0911	11.7423	263	258	98.0988593155894
3DA2_A	T0426TS095_3	T0426	0.95	12.0911	11.7423	263	258	98.0988593155894
3DA2_A	T0426TS100_1	T0426	0.88	12.0541	11.7076	263	256	97.3384030418251
3DA2_A	T0426TS100_2	T0426	0.87	11.8757	11.5406	263	283	107.604562737643
3DA2_A	T0426TS100_3	T0426	0.92	12.0327	11.6876	263	258	98.0988593155894
3DA2_A	T0426TS100_4	T0426	1.16	11.9335	11.5947	263	283	107.604562737643
3DA2_A	T0426TS100_5	T0426	0.98	12.0911	11.7423	263	258	98.0988593155894
3DA2_A	T0426TS116_1	T0426	0.97	11.9335	11.5947	263	283	107.604562737643
3DA2_A	T0426TS116_2	T0426	1.04	11.9913	11.6488	263	283	107.604562737643
3DA2_A	T0426TS116_3	T0426	1.11	11.9913	11.6488	263	283	107.604562737643
3DA2_A	T0426TS116_4	T0426	1.05	11.8757	11.5406	263	283	107.604562737643
3DA2_A	T0426TS116_5	T0426	0.89	11.9913	11.6488	263	283	107.604562737643
3DA2_A	T0426TS122_1	T0426	0.90	11.9335	11.5947	263	283	107.604562737643
3DA2_A	T0426TS124_1	T0426	0.93	11.9335	11.5947	263	283	107.604562737643
3DA2_A	T0426TS124_2	T0426	1.01	11.8757	11.5406	263	283	107.604562737643
3DA2_A	T0426TS124_3	T0426	0.87	11.9913	11.6488	263	283	107.604562737643
3DA2_A	T0426TS124_4	T0426	0.98	11.8757	11.5406	263	283	107.604562737643
3DA2_A	T0426TS124_5	T0426	1.05	11.9335	11.5947	263	283	107.604562737643
3DA2_A	T0426TS131_1	T0426	0.82	11.9913	11.6488	263	283	107.604562737643
3DA2_A	T0426TS131_2	T0426	1.00	11.9913	11.6488	263	283	107.604562737643
3DA2_A	T0426TS131_3	T0426	1.10	11.9913	11.6488	263	283	107.604562737643
3DA2_A	T0426TS131_4	T0426	0.75	11.9913	11.6488	263	283	107.604562737643
3DA2_A	T0426TS131_5	T0426	0.79	11.9913	11.6488	263	283	107.604562737643
3DA2_A	T0426TS135_1	T0426	0.92	11.9913	11.6488	263	283	107.604562737643
3DA2_A	T0426TS135_2	T0426	1.18	11.8757	11.5406	263	283	107.604562737643
3DA2_A	T0426TS135_3	T0426	1.01	11.9335	11.5947	263	283	107.604562737643
3DA2_A	T0426TS135_4	T0426	1.40	11.9913	11.6488	263	283	107.604562737643
3DA2_A	T0426TS135_5	T0426	1.38	11.4136	11.1079	263	283	107.604562737643
3DA2_A	T0426TS138_1	T0426	0.92	12.0490	11.7029	263	283	107.604562737643
3DA2_A	T0426TS138_2	T0426	0.87	12.0490	11.7029	263	283	107.604562737643
3DA2_A	T0426TS138_3	T0426	0.94	12.0490	11.7029	263	283	107.604562737643
3DA2_A	T0426TS138_4	T0426	0.86	12.0490	11.7029	263	283	107.604562737643
3DA2_A	T0426TS138_5	T0426	1.00	12.1068	11.7570	263	283	107.604562737643
3DA2_A	T0426TS140_1	T0426	1.06	12.0699	11.7224	263	260	98.8593155893536
3DA2_A	T0426TS140_2	T0426	0.92	12.1312	11.7798	263	257	97.7186311787072
3DA2_A	T0426TS140_3	T0426	1.01	12.0699	11.7224	263	260	98.8593155893536
3DA2_A	T0426TS140_4	T0426	0.99	12.0699	11.7224	263	260	98.8593155893536
3DA2_A	T0426TS140_5	T0426	0.96	12.0513	11.7050	263	259	98.4790874524715
3DA2_A	T0426TS142_1	T0426	1.03	11.9953	11.6526	263	256	97.3384030418251
3DA2_A	T0426TS142_2	T0426	1.03	11.9953	11.6526	263	256	97.3384030418251
3DA2_A	T0426TS142_3	T0426	1.01	11.9953	11.6526	263	256	97.3384030418251
3DA2_A	T0426TS142_4	T0426	1.01	11.9953	11.6526	263	256	97.3384030418251
3DA2_A	T0426TS142_5	T0426	1.01	11.9953	11.6526	263	256	97.3384030418251
3DA2_A	T0426TS143_1	T0426	0.86	12.0327	11.6876	263	258	98.0988593155894
3DA2_A	T0426TS143_2	T0426	1.49	11.6040	11.2862	263	257	97.7186311787072
3DA2_A	T0426TS143_3	T0426	1.59	10.1153	9.8923	263	256	97.3384030418251
3DA2_A	T0426TS143_4	T0426	0.94	12.0327	11.6876	263	258	98.0988593155894
3DA2_A	T0426TS143_5	T0426	0.92	12.0513	11.7050	263	259	98.4790874524715
3DA2_A	T0426TS147_1	T0426	0.93	11.8757	11.5406	263	283	107.604562737643
3DA2_A	T0426TS147_2	T0426	1.07	11.7602	11.4325	263	283	107.604562737643
3DA2_A	T0426TS147_3	T0426	1.01	11.9913	11.6488	263	283	107.604562737643
3DA2_A	T0426TS147_4	T0426	1.00	11.9913	11.6488	263	283	107.604562737643
3DA2_A	T0426TS147_5	T0426	1.00	12.1068	11.7570	263	283	107.604562737643
3DA2_A	T0426TS149_1	T0426	0.97	11.8757	11.5406	263	283	107.604562737643
3DA2_A	T0426TS149_2	T0426	1.00	11.8180	11.4865	263	283	107.604562737643
3DA2_A	T0426TS149_3	T0426	1.21	11.9335	11.5947	263	283	107.604562737643
3DA2_A	T0426TS149_4	T0426	1.26	11.8757	11.5406	263	283	107.604562737643
3DA2_A	T0426TS149_5	T0426	1.33	11.9335	11.5947	263	283	107.604562737643
3DA2_A	T0426TS153_1	T0426	0.80	12.1312	11.7798	263	257	97.7186311787072
3DA2_A	T0426TS153_3	T0426	0.84	12.0141	11.6701	263	257	97.7186311787072
3DA2_A	T0426TS153_4	T0426	0.90	12.1312	11.7798	263	257	97.7186311787072
3DA2_A	T0426TS153_5	T0426	1.05	12.0699	11.7224	263	260	98.8593155893536
3DA2_A	T0426TS154_1	T0426	0.90	11.9335	11.5947	263	283	107.604562737643
3DA2_A	T0426TS157_1	T0426	0.93	11.9913	11.6488	263	283	107.604562737643
3DA2_A	T0426TS157_2	T0426	0.88	11.8757	11.5406	263	283	107.604562737643
3DA2_A	T0426TS157_3	T0426	1.31	11.9913	11.6488	263	283	107.604562737643
3DA2_A	T0426TS157_4	T0426	1.32	11.8757	11.5406	263	283	107.604562737643
3DA2_A	T0426TS157_5	T0426	1.47	10.7205	10.4589	263	283	107.604562737643
3DA2_A	T0426TS164_1	T0426	0.94	11.9335	11.5947	263	283	107.604562737643
3DA2_A	T0426TS164_2	T0426	1.05	10.7205	10.4589	263	283	107.604562737643
3DA2_A	T0426TS164_3	T0426	1.68	10.4894	10.2426	263	283	107.604562737643
3DA2_A	T0426TS164_4	T0426	1.31	11.9913	11.6488	263	283	107.604562737643
3DA2_A	T0426TS164_5	T0426	1.45	11.5292	11.2161	263	283	107.604562737643
3DA2_A	T0426TS166_1	T0426	0.89	11.9913	11.6488	263	283	107.604562737643
3DA2_A	T0426TS166_2	T0426	0.86	11.9913	11.6488	263	283	107.604562737643
3DA2_A	T0426TS166_3	T0426	0.97	11.8180	11.4865	263	283	107.604562737643
3DA2_A	T0426TS166_4	T0426	1.43	11.8757	11.5406	263	283	107.604562737643
3DA2_A	T0426TS166_5	T0426	1.25	12.1068	11.7570	263	283	107.604562737643
3DA2_A	T0426TS174_1	T0426	1.28	11.9913	11.6488	263	262	99.6197718631179
3DA2_A	T0426TS174_2	T0426	1.28	11.9913	11.6488	263	262	99.6197718631179
3DA2_A	T0426TS174_3	T0426	1.28	11.9913	11.6488	263	262	99.6197718631179
3DA2_A	T0426TS174_4	T0426	0.89	12.0699	11.7224	263	260	98.8593155893536
3DA2_A	T0426TS174_5	T0426	0.89	12.0699	11.7224	263	260	98.8593155893536
3DA2_A	T0426TS182_1	T0426	1.06	11.9335	11.5947	263	283	107.604562737643
3DA2_A	T0426TS182_2	T0426	0.97	11.9335	11.5947	263	283	107.604562737643
3DA2_A	T0426TS182_3	T0426	0.93	11.9335	11.5947	263	283	107.604562737643
3DA2_A	T0426TS182_4	T0426	0.92	11.8757	11.5406	263	283	107.604562737643
3DA2_A	T0426TS182_5	T0426	0.96	11.8757	11.5406	263	283	107.604562737643
3DA2_A	T0426TS186_1	T0426	0.92	12.0141	11.6701	263	257	97.7186311787072
3DA2_A	T0426TS186_2	T0426	0.87	12.1312	11.7798	263	257	97.7186311787072
3DA2_A	T0426TS186_3	T0426	0.89	12.1312	11.7798	263	257	97.7186311787072
3DA2_A	T0426TS186_4	T0426	0.81	11.9953	11.6526	263	256	97.3384030418251
3DA2_A	T0426TS186_5	T0426	1.37	11.4632	11.1544	263	250	95.0570342205323
3DA2_A	T0426TS193_1	T0426	0.83	12.1128	11.7626	263	256	97.3384030418251
3DA2_A	T0426TS196_1	T0426	0.92	12.0490	11.7029	263	283	107.604562737643
3DA2_A	T0426TS196_2	T0426	1.00	12.1068	11.7570	263	283	107.604562737643
3DA2_A	T0426TS196_3	T0426	0.87	12.0490	11.7029	263	283	107.604562737643
3DA2_A	T0426TS196_4	T0426	0.94	12.0490	11.7029	263	283	107.604562737643
3DA2_A	T0426TS196_5	T0426	0.86	12.0490	11.7029	263	283	107.604562737643
3DA2_A	T0426TS213_1	T0426	0.85	12.0141	11.6701	263	257	97.7186311787072
3DA2_A	T0426TS213_2	T0426	0.85	12.0141	11.6701	263	257	97.7186311787072
3DA2_A	T0426TS213_3	T0426	0.84	12.0141	11.6701	263	257	97.7186311787072
3DA2_A	T0426TS213_4	T0426	0.86	12.0327	11.6876	263	258	98.0988593155894
3DA2_A	T0426TS213_5	T0426	0.84	12.0141	11.6701	263	257	97.7186311787072
3DA2_A	T0426TS220_1	T0426	1.56	10.0850	9.8640	263	283	107.604562737643
3DA2_A	T0426TS220_2	T0426	1.94	11.1826	10.8916	263	283	107.604562737643
3DA2_A	T0426TS220_3	T0426	0.86	11.8757	11.5406	263	283	107.604562737643
3DA2_A	T0426TS220_4	T0426	1.48	11.5292	11.2161	263	283	107.604562737643
3DA2_A	T0426TS220_5	T0426	2.12	10.1428	9.9181	263	283	107.604562737643
3DA2_A	T0426TS234_1	T0426	0.95	12.0699	11.7224	263	260	98.8593155893536
3DA2_A	T0426TS234_2	T0426	0.95	12.0699	11.7224	263	260	98.8593155893536
3DA2_A	T0426TS234_3	T0426	0.95	12.0699	11.7224	263	260	98.8593155893536
3DA2_A	T0426TS234_4	T0426	1.15	12.0490	11.7029	263	262	99.6197718631179
3DA2_A	T0426TS234_5	T0426	1.15	12.0490	11.7029	263	262	99.6197718631179
3DA2_A	T0426TS235_1	T0426	1.11	11.8757	11.5406	263	282	107.22433460076
3DA2_A	T0426TS235_2	T0426	0.87	12.1312	11.7798	263	257	97.7186311787072
3DA2_A	T0426TS235_3	T0426	0.89	12.1312	11.7798	263	257	97.7186311787072
3DA2_A	T0426TS235_4	T0426	0.81	11.9953	11.6526	263	256	97.3384030418251
3DA2_A	T0426TS235_5	T0426	1.37	11.4632	11.1544	263	250	95.0570342205323
3DA2_A	T0426TS243_1	T0426	0.86	11.9953	11.6526	263	256	97.3384030418251
3DA2_A	T0426TS247_1	T0426	1.03	11.9953	11.6526	263	256	97.3384030418251
3DA2_A	T0426TS247_2	T0426	1.01	11.9953	11.6526	263	256	97.3384030418251
3DA2_A	T0426TS247_3	T0426	1.08	11.9366	11.5976	263	256	97.3384030418251
3DA2_A	T0426TS247_4	T0426	1.08	11.9366	11.5976	263	256	97.3384030418251
3DA2_A	T0426TS247_5	T0426	1.07	11.9366	11.5976	263	256	97.3384030418251
3DA2_A	T0426TS256_1	T0426	0.92	11.9913	11.6488	263	283	107.604562737643
3DA2_A	T0426TS256_2	T0426	1.03	11.9913	11.6488	263	283	107.604562737643
3DA2_A	T0426TS256_3	T0426	0.81	12.1312	11.7798	263	257	97.7186311787072
3DA2_A	T0426TS256_4	T0426	0.90	11.9636	11.6228	263	248	94.2965779467681
3DA2_A	T0426TS256_5	T0426	0.89	12.1128	11.7626	263	256	97.3384030418251
3DA2_A	T0426TS262_1	T0426	2.88	-1.7568	0.0340	263	283	107.604562737643
3DA2_A	T0426TS262_2	T0426	2.78	-1.2369	0.1322	263	283	107.604562737643
3DA2_A	T0426TS262_3	T0426	2.78	-1.4102	0.0896	263	283	107.604562737643
3DA2_A	T0426TS262_4	T0426	2.59	-1.5835	0.0572	263	283	107.604562737643
3DA2_A	T0426TS262_5	T0426	2.49	-1.6990	0.0408	263	283	107.604562737643
3DA2_A	T0426TS266_1	T0426	0.77	12.0490	11.7029	263	283	107.604562737643
3DA2_A	T0426TS266_2	T0426	0.77	12.1096	11.7596	263	259	98.4790874524715
3DA2_A	T0426TS266_3	T0426	0.84	12.1096	11.7596	263	259	98.4790874524715
3DA2_A	T0426TS266_4	T0426	0.83	12.1096	11.7596	263	259	98.4790874524715
3DA2_A	T0426TS266_5	T0426	0.82	12.1096	11.7596	263	259	98.4790874524715
3DA2_A	T0426TS270_1	T0426	0.92	12.0141	11.6701	263	257	97.7186311787072
3DA2_A	T0426TS270_2	T0426	0.87	12.1312	11.7798	263	257	97.7186311787072
3DA2_A	T0426TS270_3	T0426	0.89	12.1312	11.7798	263	257	97.7186311787072
3DA2_A	T0426TS270_4	T0426	0.81	11.9953	11.6526	263	256	97.3384030418251
3DA2_A	T0426TS270_5	T0426	1.37	11.4632	11.1544	263	250	95.0570342205323
3DA2_A	T0426TS272_1	T0426	3.22	1.9402	2.2908	263	283	107.604562737643
3DA2_A	T0426TS272_2	T0426	3.23	1.6514	2.0366	263	282	107.22433460076
3DA2_A	T0426TS272_3	T0426	3.19	1.1892	1.6407	263	283	107.604562737643
3DA2_A	T0426TS272_4	T0426	3.16	1.5936	1.9863	263	283	107.604562737643
3DA2_A	T0426TS272_5	T0426	2.94	1.7091	2.0871	263	283	107.604562737643
3DA2_A	T0426TS279_1	T0426	0.98	11.9725	11.6312	263	261	99.2395437262357
3DA2_A	T0426TS282_1	T0426	0.82	12.1646	11.8111	263	283	107.604562737643
3DA2_A	T0426TS293_1	T0426	0.98	12.1068	11.7570	263	283	107.604562737643
3DA2_A	T0426TS293_2	T0426	0.90	12.0490	11.7029	263	283	107.604562737643
3DA2_A	T0426TS293_3	T0426	0.85	12.0490	11.7029	263	283	107.604562737643
3DA2_A	T0426TS293_4	T0426	0.86	12.0490	11.7029	263	283	107.604562737643
3DA2_A	T0426TS293_5	T0426	0.95	12.0490	11.7029	263	283	107.604562737643
3DA2_A	T0426TS296_1	T0426	1.00	11.9335	11.5947	263	274	104.182509505703
3DA2_A	T0426TS296_2	T0426	1.23	12.1068	11.7570	263	274	104.182509505703
3DA2_A	T0426TS296_3	T0426	1.23	12.1068	11.7570	263	274	104.182509505703
3DA2_A	T0426TS296_4	T0426	1.23	12.1068	11.7570	263	274	104.182509505703
3DA2_A	T0426TS296_5	T0426	1.24	12.1068	11.7570	263	274	104.182509505703
3DA2_A	T0426TS297_1	T0426	0.97	12.0699	11.7224	263	260	98.8593155893536
3DA2_A	T0426TS297_2	T0426	0.91	12.0513	11.7050	263	259	98.4790874524715
3DA2_A	T0426TS297_3	T0426	0.91	12.1496	11.7970	263	258	98.0988593155894
3DA2_A	T0426TS297_4	T0426	0.81	12.1096	11.7596	263	259	98.4790874524715
3DA2_A	T0426TS297_5	T0426	0.90	12.0513	11.7050	263	259	98.4790874524715
3DA2_A	T0426TS299_1	T0426	0.92	12.0490	11.7029	263	283	107.604562737643
3DA2_A	T0426TS299_2	T0426	1.00	12.1068	11.7570	263	283	107.604562737643
3DA2_A	T0426TS299_3	T0426	0.87	12.0490	11.7029	263	283	107.604562737643
3DA2_A	T0426TS299_4	T0426	0.94	12.0490	11.7029	263	283	107.604562737643
3DA2_A	T0426TS299_5	T0426	0.86	12.0490	11.7029	263	283	107.604562737643
3DA2_A	T0426TS316_1	T0426	0.86	11.8757	11.5406	263	283	107.604562737643
3DA2_A	T0426TS316_2	T0426	1.06	11.9913	11.6488	263	283	107.604562737643
3DA2_A	T0426TS316_3	T0426	0.94	11.9913	11.6488	263	283	107.604562737643
3DA2_A	T0426TS316_4	T0426	0.90	11.8757	11.5406	263	283	107.604562737643
3DA2_A	T0426TS316_5	T0426	1.11	12.0490	11.7029	263	283	107.604562737643
3DA2_A	T0426TS318_1	T0426	1.05	12.0490	11.7029	263	263	100
3DA2_A	T0426TS318_2	T0426	1.08	11.9913	11.6488	263	262	99.6197718631179
3DA2_A	T0426TS318_3	T0426	0.99	11.8757	11.5406	263	263	100
3DA2_A	T0426TS318_4	T0426	1.08	11.9725	11.6312	263	261	99.2395437262357
3DA2_A	T0426TS318_5	T0426	1.07	12.1463	11.7939	263	261	99.2395437262357
3DA2_A	T0426TS322_1	T0426	0.85	12.1068	11.7570	263	283	107.604562737643
3DA2_A	T0426TS322_2	T0426	1.10	11.8757	11.5406	263	283	107.604562737643
3DA2_A	T0426TS322_3	T0426	1.00	11.9335	11.5947	263	283	107.604562737643
3DA2_A	T0426TS322_4	T0426	0.95	11.9913	11.6488	263	283	107.604562737643
3DA2_A	T0426TS322_5	T0426	0.86	11.9335	11.5947	263	283	107.604562737643
3DA2_A	T0426TS337_1	T0426	0.92	11.9913	11.6488	263	283	107.604562737643
3DA2_A	T0426TS337_2	T0426	1.15	11.9335	11.5947	263	276	104.942965779468
3DA2_A	T0426TS337_3	T0426	0.88	12.0541	11.7076	263	256	97.3384030418251
3DA2_A	T0426TS340_1	T0426	0.97	11.9335	11.5947	263	283	107.604562737643
3DA2_A	T0426TS340_2	T0426	0.91	11.9913	11.6488	263	283	107.604562737643
3DA2_A	T0426TS340_3	T0426	0.91	11.9913	11.6488	263	283	107.604562737643
3DA2_A	T0426TS340_4	T0426	1.05	12.1068	11.7570	263	283	107.604562737643
3DA2_A	T0426TS340_5	T0426	0.91	11.9335	11.5947	263	283	107.604562737643
3DA2_A	T0426TS349_1	T0426	0.96	12.0911	11.7423	263	258	98.0988593155894
3DA2_A	T0426TS351_1	T0426	1.56	10.0850	9.8640	263	283	107.604562737643
3DA2_A	T0426TS351_2	T0426	0.86	11.8757	11.5406	263	283	107.604562737643
3DA2_A	T0426TS351_3	T0426	1.48	11.5292	11.2161	263	283	107.604562737643
3DA2_A	T0426TS351_4	T0426	2.12	10.1428	9.9181	263	283	107.604562737643
3DA2_A	T0426TS351_5	T0426	0.86	11.8757	11.5406	263	283	107.604562737643
3DA2_A	T0426TS379_1	T0426	0.85	12.1068	11.7570	263	283	107.604562737643
3DA2_A	T0426TS379_2	T0426	0.85	12.0490	11.7029	263	283	107.604562737643
3DA2_A	T0426TS379_3	T0426	0.78	12.0490	11.7029	263	283	107.604562737643
3DA2_A	T0426TS379_4	T0426	1.12	11.9913	11.6488	263	283	107.604562737643
3DA2_A	T0426TS379_5	T0426	0.82	12.1068	11.7570	263	283	107.604562737643
3DA2_A	T0426TS385_1	T0426	0.93	11.9537	11.6136	263	260	98.8593155893536
3DA2_A	T0426TS385_2	T0426	0.93	12.0513	11.7050	263	259	98.4790874524715
3DA2_A	T0426TS385_3	T0426	2.33	8.6987	8.5660	263	275	104.562737642586
3DA2_A	T0426TS385_4	T0426	1.08	12.0699	11.7224	263	260	98.8593155893536
3DA2_A	T0426TS385_5	T0426	1.34	11.5471	11.2329	263	260	98.8593155893536
3DA2_A	T0426TS387_1	T0426	1.07	12.0490	11.7029	263	283	107.604562737643
3DA2_A	T0426TS394_1	T0426	0.65	12.1128	11.7626	263	256	97.3384030418251
3DA2_A	T0426TS396_1	T0426	0.93	12.1312	11.7798	263	257	97.7186311787072
3DA2_A	T0426TS396_2	T0426	0.92	12.1312	11.7798	263	257	97.7186311787072
3DA2_A	T0426TS396_3	T0426	0.93	12.1312	11.7798	263	257	97.7186311787072
3DA2_A	T0426TS396_4	T0426	0.91	12.1312	11.7798	263	257	97.7186311787072
3DA2_A	T0426TS396_5	T0426	1.04	12.0490	11.7029	263	283	107.604562737643
3DA2_A	T0426TS404_1	T0426	2.80	0.1495	0.8330	263	283	107.604562737643
3DA2_A	T0426TS404_2	T0426	2.01	1.1315	1.5923	263	283	107.604562737643
3DA2_A	T0426TS404_3	T0426	2.15	-1.0058	0.2056	263	283	107.604562737643
3DA2_A	T0426TS404_4	T0426	2.68	-0.5437	0.4090	263	283	107.604562737643
3DA2_A	T0426TS404_5	T0426	2.41	-0.6592	0.3514	263	283	107.604562737643
3DA2_A	T0426TS407_1	T0426	0.70	12.0490	11.7029	263	283	107.604562737643
3DA2_A	T0426TS407_2	T0426	0.72	12.0490	11.7029	263	283	107.604562737643
3DA2_A	T0426TS407_3	T0426	0.72	12.0490	11.7029	263	283	107.604562737643
3DA2_A	T0426TS407_4	T0426	0.94	12.1068	11.7570	263	283	107.604562737643
3DA2_A	T0426TS407_5	T0426	0.70	12.0490	11.7029	263	283	107.604562737643
3DA2_A	T0426TS408_1	T0426	1.13	11.9913	11.6488	263	283	107.604562737643
3DA2_A	T0426TS408_2	T0426	0.95	12.0490	11.7029	263	283	107.604562737643
3DA2_A	T0426TS408_3	T0426	1.14	11.9913	11.6488	263	283	107.604562737643
3DA2_A	T0426TS408_4	T0426	0.91	11.9335	11.5947	263	283	107.604562737643
3DA2_A	T0426TS408_5	T0426	0.88	11.9913	11.6488	263	283	107.604562737643
3DA2_A	T0426TS409_1	T0426	0.96	11.9335	11.5947	263	283	107.604562737643
3DA2_A	T0426TS409_2	T0426	0.92	11.9335	11.5947	263	283	107.604562737643
3DA2_A	T0426TS409_3	T0426	1.09	11.9335	11.5947	263	283	107.604562737643
3DA2_A	T0426TS409_4	T0426	0.93	11.9335	11.5947	263	283	107.604562737643
3DA2_A	T0426TS409_5	T0426	0.92	11.9335	11.5947	263	283	107.604562737643
3DA2_A	T0426TS415_1	T0426	0.98	11.9913	11.6488	263	283	107.604562737643
3DA2_A	T0426TS415_2	T0426	0.98	11.9913	11.6488	263	283	107.604562737643
3DA2_A	T0426TS415_3	T0426	1.10	12.0490	11.7029	263	283	107.604562737643
3DA2_A	T0426TS415_4	T0426	1.56	11.9913	11.6488	263	283	107.604562737643
3DA2_A	T0426TS415_5	T0426	0.88	11.8757	11.5406	263	283	107.604562737643
3DA2_A	T0426TS419_1	T0426	0.92	12.0490	11.7029	263	283	107.604562737643
3DA2_A	T0426TS420_1	T0426	2.27	-1.1791	0.1487	263	283	107.604562737643
3DA2_A	T0426TS425_1	T0426	0.95	12.0490	11.7029	263	283	107.604562737643
3DA2_A	T0426TS425_2	T0426	1.07	12.0490	11.7029	263	283	107.604562737643
3DA2_A	T0426TS425_3	T0426	1.04	11.9913	11.6488	263	283	107.604562737643
3DA2_A	T0426TS425_4	T0426	1.08	12.1068	11.7570	263	283	107.604562737643
3DA2_A	T0426TS425_5	T0426	1.10	11.7602	11.4325	263	283	107.604562737643
3DA2_A	T0426TS426_1	T0426	0.75	12.0490	11.7029	263	283	107.604562737643
3DA2_A	T0426TS426_2	T0426	0.90	12.0490	11.7029	263	283	107.604562737643
3DA2_A	T0426TS426_3	T0426	0.78	12.0490	11.7029	263	283	107.604562737643
3DA2_A	T0426TS426_4	T0426	0.81	12.0490	11.7029	263	283	107.604562737643
3DA2_A	T0426TS426_5	T0426	0.79	12.0490	11.7029	263	283	107.604562737643
3DA2_A	T0426TS427_1	T0426	0.78	12.0911	11.7423	263	258	98.0988593155894
3DA2_A	T0426TS429_1	T0426	1.01	11.8757	11.5406	263	268	101.901140684411
3DA2_A	T0426TS429_2	T0426	1.01	11.8757	11.5406	263	268	101.901140684411
3DA2_A	T0426TS429_3	T0426	1.01	11.8757	11.5406	263	268	101.901140684411
3DA2_A	T0426TS429_4	T0426	0.94	11.9335	11.5947	263	283	107.604562737643
3DA2_A	T0426TS429_5	T0426	0.94	11.9335	11.5947	263	283	107.604562737643
3DA2_A	T0426TS434_1	T0426	1.01	12.0490	11.7029	263	283	107.604562737643
3DA2_A	T0426TS434_2	T0426	0.95	12.0490	11.7029	263	283	107.604562737643
3DA2_A	T0426TS434_3	T0426	0.91	11.9913	11.6488	263	283	107.604562737643
3DA2_A	T0426TS434_4	T0426	0.94	11.8757	11.5406	263	283	107.604562737643
3DA2_A	T0426TS434_5	T0426	0.83	11.9913	11.6488	263	283	107.604562737643
3DA2_A	T0426TS436_1	T0426	1.01	11.8757	11.5406	263	268	101.901140684411
3DA2_A	T0426TS436_2	T0426	1.59	11.2525	10.9570	263	257	97.7186311787072
3DA2_A	T0426TS436_3	T0426	0.92	12.0513	11.7050	263	259	98.4790874524715
3DA2_A	T0426TS436_4	T0426	0.85	12.0327	11.6876	263	258	98.0988593155894
3DA2_A	T0426TS436_5	T0426	0.94	12.0327	11.6876	263	258	98.0988593155894
3DA2_A	T0426TS438_1	T0426	0.82	12.1068	11.7570	263	283	107.604562737643
3DA2_A	T0426TS438_2	T0426	0.72	11.8757	11.5406	263	283	107.604562737643
3DA2_A	T0426TS438_3	T0426	1.08	11.9335	11.5947	263	283	107.604562737643
3DA2_A	T0426TS438_4	T0426	0.94	11.8757	11.5406	263	283	107.604562737643
3DA2_A	T0426TS438_5	T0426	1.27	12.0490	11.7029	263	283	107.604562737643
3DA2_A	T0426TS443_1	T0426	1.12	11.9913	11.6488	263	283	107.604562737643
3DA2_A	T0426TS443_2	T0426	1.10	11.9913	11.6488	263	283	107.604562737643
3DA2_A	T0426TS443_3	T0426	1.14	11.9913	11.6488	263	283	107.604562737643
3DA2_A	T0426TS443_4	T0426	1.15	11.9913	11.6488	263	283	107.604562737643
3DA2_A	T0426TS443_5	T0426	0.78	11.9913	11.6488	263	283	107.604562737643
3DA2_A	T0426TS449_1	T0426	1.23	12.1068	11.7570	263	274	104.182509505703
3DA2_A	T0426TS449_2	T0426	1.23	12.1068	11.7570	263	274	104.182509505703
3DA2_A	T0426TS449_3	T0426	1.24	12.1068	11.7570	263	274	104.182509505703
3DA2_A	T0426TS449_4	T0426	1.24	12.1068	11.7570	263	274	104.182509505703
3DA2_A	T0426TS449_5	T0426	1.12	11.9335	11.5947	263	274	104.182509505703
3DA2_A	T0426TS450_1_1	T0426	1.07	10.5519	10.3011	263	194	73.7642585551331
3DA2_A	T0426TS450_1_2	T0426	1.51	6.3948	6.4097	263	65	24.7148288973384
3DA2_A	T0426TS450_2_1	T0426	0.62	10.7702	10.5055	263	191	72.6235741444867
3DA2_A	T0426TS450_2_2	T0426	1.78	6.0748	6.1103	263	65	24.7148288973384
3DA2_A	T0426TS450_3_1	T0426	2.99	8.3213	8.2127	263	194	73.7642585551331
3DA2_A	T0426TS450_3_2	T0426	1.69	6.3948	6.4097	263	65	24.7148288973384
3DA2_A	T0426TS450_4_1	T0426	1.43	8.8665	8.7231	263	193	73.3840304182509
3DA2_A	T0426TS450_4_2	T0426	0.93	6.3948	6.4097	263	65	24.7148288973384
3DA2_A	T0426TS450_5_1	T0426	0.92	10.6958	10.4359	263	194	73.7642585551331
3DA2_A	T0426TS450_5_2	T0426	2.19	6.3948	6.4097	263	65	24.7148288973384
3DA2_A	T0426TS453_1	T0426	0.68	11.9913	11.6488	263	283	107.604562737643
3DA2_A	T0426TS453_2	T0426	0.94	12.1068	11.7570	263	283	107.604562737643
3DA2_A	T0426TS453_3	T0426	0.68	11.9913	11.6488	263	283	107.604562737643
3DA2_A	T0426TS453_4	T0426	0.72	12.0490	11.7029	263	283	107.604562737643
3DA2_A	T0426TS453_5	T0426	1.13	11.9913	11.6488	263	283	107.604562737643
3DA2_A	T0426TS454_1	T0426	0.84	11.7322	11.4063	263	236	89.7338403041825
3DA2_A	T0426TS454_2	T0426	0.83	12.0141	11.6701	263	257	97.7186311787072
3DA2_A	T0426TS454_3	T0426	0.83	12.0141	11.6701	263	257	97.7186311787072
3DA2_A	T0426TS454_4	T0426	0.97	12.1096	11.7596	263	259	98.4790874524715
3DA2_A	T0426TS454_5	T0426	0.91	12.0141	11.6701	263	257	97.7186311787072
3DA2_A	T0426TS462_1	T0426	1.04	11.9743	11.6329	263	258	98.0988593155894
3DA2_A	T0426TS462_2	T0426	1.04	11.9743	11.6329	263	258	98.0988593155894
3DA2_A	T0426TS462_3	T0426	1.04	11.9743	11.6329	263	258	98.0988593155894
3DA2_A	T0426TS462_4	T0426	1.04	11.9743	11.6329	263	258	98.0988593155894
3DA2_A	T0426TS462_5	T0426	1.06	11.9159	11.5782	263	258	98.0988593155894
3DA2_A	T0426TS463_1	T0426	1.72	11.6633	11.3417	263	260	98.8593155893536
3DA2_A	T0426TS463_2	T0426	1.45	11.9159	11.5782	263	258	98.0988593155894
3DA2_A	T0426TS463_3	T0426	2.00	11.5271	11.2141	263	259	98.4790874524715
3DA2_A	T0426TS475_1	T0426	0.82	11.9913	11.6488	263	283	107.604562737643
3DA2_A	T0426TS475_2	T0426	0.82	11.9913	11.6488	263	283	107.604562737643
3DA2_A	T0426TS475_3	T0426	1.03	12.0490	11.7029	263	283	107.604562737643
3DA2_A	T0426TS475_4	T0426	0.85	12.0490	11.7029	263	283	107.604562737643
3DA2_A	T0426TS477_1	T0426	0.91	11.9335	11.5947	263	283	107.604562737643
3DA2_A	T0426TS477_2	T0426	0.81	12.1312	11.7798	263	257	97.7186311787072
3DA2_A	T0426TS477_3	T0426	0.90	11.9636	11.6228	263	248	94.2965779467681
3DA2_A	T0426TS477_4	T0426	0.82	11.9953	11.6526	263	256	97.3384030418251
3DA2_A	T0426TS477_5	T0426	2.18	9.0727	8.9162	263	239	90.8745247148289
3DA2_A	T0426TS479_1	T0426	2.20	-1.6412	0.0485	263	283	107.604562737643
3DA2_A	T0426TS479_2	T0426	3.25	-1.1214	0.1665	263	283	107.604562737643
3DA2_A	T0426TS479_3	T0426	3.00	-0.4859	0.4393	263	283	107.604562737643
3DA2_A	T0426TS479_4	T0426	2.84	-0.6592	0.3514	263	283	107.604562737643
3DA2_A	T0426TS479_5	T0426	2.11	-1.7568	0.0340	263	283	107.604562737643
3DA2_A	T0426TS495_1	T0426	0.84	11.9913	11.6488	263	283	107.604562737643
4HU1_A	T0426AL019_1	T0426	1.67	10.9689	10.6915	265	252	95.0943396226415
4HU1_A	T0426AL019_3	T0426	2.01	-1.8441	0.0253	265	93	35.0943396226415
4HU1_A	T0426AL019_4	T0426	2.74	-0.2401	0.5794	265	274	103.396226415094
4HU1_A	T0426AL019_5	T0426	2.34	-1.9877	0.0148	265	273	103.018867924528
4HU1_A	T0426AL421_1	T0426	1.00	12.0911	11.7423	265	261	98.4905660377358
4HU1_A	T0426AL421_2	T0426	0.91	11.9555	11.6153	265	257	96.9811320754717
4HU1_A	T0426AL421_3	T0426	1.08	12.1312	11.7798	265	257	96.9811320754717
4HU1_A	T0426AL421_4	T0426	1.55	11.4444	11.1367	265	252	95.0943396226415
4HU1_A	T0426AL421_5	T0426	0.92	11.7322	11.4063	265	236	89.0566037735849
4HU1_A	T0426TS002_1	T0426	1.45	11.6040	11.2862	265	257	96.9811320754717
4HU1_A	T0426TS002_2	T0426	0.86	12.0513	11.7050	265	269	101.509433962264
4HU1_A	T0426TS002_3	T0426	2.98	-1.0557	0.1882	265	280	105.660377358491
4HU1_A	T0426TS002_4	T0426	1.93	-1.1260	0.1650	265	25	9.43396226415094
4HU1_A	T0426TS002_5	T0426	1.95	0.8046	1.3252	265	25	9.43396226415094
4HU1_A	T0426TS007_1	T0426	1.03	11.9953	11.6526	265	256	96.6037735849057
4HU1_A	T0426TS007_2	T0426	1.06	11.9953	11.6526	265	256	96.6037735849057
4HU1_A	T0426TS007_3	T0426	0.95	11.8766	11.5414	265	259	97.7358490566038
4HU1_A	T0426TS007_4	T0426	0.93	11.8766	11.5414	265	259	97.7358490566038
4HU1_A	T0426TS012_1	T0426	0.91	12.1096	11.7596	265	283	106.792452830189
4HU1_A	T0426TS013_1	T0426	0.75	12.1096	11.7596	265	283	106.792452830189
4HU1_A	T0426TS013_2	T0426	0.69	12.0513	11.7050	265	283	106.792452830189
4HU1_A	T0426TS013_3	T0426	0.75	12.1096	11.7596	265	283	106.792452830189
4HU1_A	T0426TS013_4	T0426	0.79	12.1096	11.7596	265	283	106.792452830189
4HU1_A	T0426TS013_5	T0426	0.93	11.9931	11.6505	265	283	106.792452830189
4HU1_A	T0426TS014_1	T0426	1.73	12.0513	11.7050	265	283	106.792452830189
4HU1_A	T0426TS020_1	T0426	0.78	12.1096	11.7596	265	283	106.792452830189
4HU1_A	T0426TS020_2	T0426	0.69	12.0513	11.7050	265	283	106.792452830189
4HU1_A	T0426TS020_3	T0426	0.79	12.1096	11.7596	265	283	106.792452830189
4HU1_A	T0426TS020_4	T0426	0.74	12.1096	11.7596	265	283	106.792452830189
4HU1_A	T0426TS020_5	T0426	0.76	12.1096	11.7596	265	283	106.792452830189
4HU1_A	T0426TS034_1	T0426	0.94	12.1096	11.7596	265	283	106.792452830189
4HU1_A	T0426TS034_2	T0426	0.86	12.1096	11.7596	265	283	106.792452830189
4HU1_A	T0426TS034_3	T0426	1.11	11.9931	11.6505	265	283	106.792452830189
4HU1_A	T0426TS034_4	T0426	0.89	12.1096	11.7596	265	283	106.792452830189
4HU1_A	T0426TS034_5	T0426	0.98	12.0513	11.7050	265	283	106.792452830189
4HU1_A	T0426TS048_1	T0426	1.00	12.0513	11.7050	265	283	106.792452830189
4HU1_A	T0426TS048_2	T0426	0.99	11.8766	11.5414	265	283	106.792452830189
4HU1_A	T0426TS048_3	T0426	0.88	11.9931	11.6505	265	283	106.792452830189
4HU1_A	T0426TS048_4	T0426	1.10	12.0513	11.7050	265	283	106.792452830189
4HU1_A	T0426TS048_5	T0426	1.18	10.8863	10.6142	265	283	106.792452830189
4HU1_A	T0426TS057_1	T0426	0.86	12.1096	11.7596	265	283	106.792452830189
4HU1_A	T0426TS057_2	T0426	0.88	12.1096	11.7596	265	283	106.792452830189
4HU1_A	T0426TS057_3	T0426	0.92	12.1096	11.7596	265	283	106.792452830189
4HU1_A	T0426TS057_4	T0426	1.00	12.1096	11.7596	265	283	106.792452830189
4HU1_A	T0426TS057_5	T0426	0.95	11.9348	11.5959	265	283	106.792452830189
4HU1_A	T0426TS069_1	T0426	0.92	11.9348	11.5959	265	283	106.792452830189
4HU1_A	T0426TS069_2	T0426	0.98	11.9931	11.6505	265	283	106.792452830189
4HU1_A	T0426TS069_3	T0426	0.94	11.9931	11.6505	265	283	106.792452830189
4HU1_A	T0426TS069_4	T0426	0.92	11.9931	11.6505	265	283	106.792452830189
4HU1_A	T0426TS069_5	T0426	0.90	11.9931	11.6505	265	283	106.792452830189
4HU1_A	T0426TS073_1	T0426	1.50	11.9348	11.5959	265	283	106.792452830189
4HU1_A	T0426TS073_2	T0426	1.37	11.8766	11.5414	265	283	106.792452830189
4HU1_A	T0426TS073_3	T0426	1.53	11.8766	11.5414	265	283	106.792452830189
4HU1_A	T0426TS073_4	T0426	1.49	11.9931	11.6505	265	283	106.792452830189
4HU1_A	T0426TS073_5	T0426	1.49	11.9931	11.6505	265	283	106.792452830189
4HU1_A	T0426TS095_1	T0426	1.00	12.0327	11.6876	265	258	97.3584905660377
4HU1_A	T0426TS095_2	T0426	0.98	12.0911	11.7423	265	258	97.3584905660377
4HU1_A	T0426TS095_3	T0426	1.00	12.0327	11.6876	265	258	97.3584905660377
4HU1_A	T0426TS100_1	T0426	1.07	11.9366	11.5976	265	256	96.6037735849057
4HU1_A	T0426TS100_2	T0426	0.90	11.8766	11.5414	265	283	106.792452830189
4HU1_A	T0426TS100_3	T0426	1.00	11.9159	11.5782	265	258	97.3584905660377
4HU1_A	T0426TS100_4	T0426	0.94	11.9348	11.5959	265	283	106.792452830189
4HU1_A	T0426TS100_5	T0426	1.08	12.0911	11.7423	265	258	97.3584905660377
4HU1_A	T0426TS116_1	T0426	1.11	11.8766	11.5414	265	283	106.792452830189
4HU1_A	T0426TS116_2	T0426	1.01	12.1096	11.7596	265	283	106.792452830189
4HU1_A	T0426TS116_3	T0426	1.00	12.0513	11.7050	265	283	106.792452830189
4HU1_A	T0426TS116_4	T0426	1.00	11.9348	11.5959	265	283	106.792452830189
4HU1_A	T0426TS116_5	T0426	1.00	11.9931	11.6505	265	283	106.792452830189
4HU1_A	T0426TS122_1	T0426	1.08	11.9348	11.5959	265	283	106.792452830189
4HU1_A	T0426TS124_1	T0426	1.01	11.9348	11.5959	265	283	106.792452830189
4HU1_A	T0426TS124_2	T0426	1.10	11.9931	11.6505	265	283	106.792452830189
4HU1_A	T0426TS124_3	T0426	0.96	12.1096	11.7596	265	283	106.792452830189
4HU1_A	T0426TS124_4	T0426	1.05	11.9931	11.6505	265	283	106.792452830189
4HU1_A	T0426TS124_5	T0426	1.09	11.9931	11.6505	265	283	106.792452830189
4HU1_A	T0426TS131_1	T0426	0.73	12.1096	11.7596	265	283	106.792452830189
4HU1_A	T0426TS131_2	T0426	0.77	12.1096	11.7596	265	283	106.792452830189
4HU1_A	T0426TS131_3	T0426	0.74	12.1096	11.7596	265	283	106.792452830189
4HU1_A	T0426TS131_4	T0426	0.78	12.1096	11.7596	265	283	106.792452830189
4HU1_A	T0426TS131_5	T0426	0.68	12.1096	11.7596	265	283	106.792452830189
4HU1_A	T0426TS135_1	T0426	0.99	11.9348	11.5959	265	283	106.792452830189
4HU1_A	T0426TS135_2	T0426	0.88	11.9931	11.6505	265	283	106.792452830189
4HU1_A	T0426TS135_3	T0426	1.08	11.9348	11.5959	265	283	106.792452830189
4HU1_A	T0426TS135_4	T0426	1.08	12.1096	11.7596	265	283	106.792452830189
4HU1_A	T0426TS135_5	T0426	1.39	11.4105	11.1051	265	283	106.792452830189
4HU1_A	T0426TS138_1	T0426	0.81	12.1096	11.7596	265	283	106.792452830189
4HU1_A	T0426TS138_2	T0426	0.85	12.0513	11.7050	265	283	106.792452830189
4HU1_A	T0426TS138_3	T0426	0.77	12.1096	11.7596	265	283	106.792452830189
4HU1_A	T0426TS138_4	T0426	0.84	12.0513	11.7050	265	283	106.792452830189
4HU1_A	T0426TS138_5	T0426	0.84	12.0513	11.7050	265	283	106.792452830189
4HU1_A	T0426TS140_1	T0426	1.02	12.1096	11.7596	265	260	98.1132075471698
4HU1_A	T0426TS140_2	T0426	1.02	12.1312	11.7798	265	257	96.9811320754717
4HU1_A	T0426TS140_3	T0426	1.06	12.0513	11.7050	265	260	98.1132075471698
4HU1_A	T0426TS140_4	T0426	1.06	12.0513	11.7050	265	260	98.1132075471698
4HU1_A	T0426TS140_5	T0426	1.03	11.9348	11.5959	265	259	97.7358490566038
4HU1_A	T0426TS142_1	T0426	1.06	11.9953	11.6526	265	256	96.6037735849057
4HU1_A	T0426TS142_2	T0426	1.06	11.9953	11.6526	265	256	96.6037735849057
4HU1_A	T0426TS142_3	T0426	1.03	11.9953	11.6526	265	256	96.6037735849057
4HU1_A	T0426TS142_4	T0426	1.03	11.9953	11.6526	265	256	96.6037735849057
4HU1_A	T0426TS142_5	T0426	1.03	11.9953	11.6526	265	256	96.6037735849057
4HU1_A	T0426TS143_1	T0426	0.93	11.9743	11.6329	265	258	97.3584905660377
4HU1_A	T0426TS143_2	T0426	1.55	11.4868	11.1764	265	257	96.9811320754717
4HU1_A	T0426TS143_3	T0426	1.63	9.5865	9.3973	265	256	96.6037735849057
4HU1_A	T0426TS143_4	T0426	1.03	11.9743	11.6329	265	258	97.3584905660377
4HU1_A	T0426TS143_5	T0426	0.99	11.9348	11.5959	265	259	97.7358490566038
4HU1_A	T0426TS147_1	T0426	0.94	11.8766	11.5414	265	283	106.792452830189
4HU1_A	T0426TS147_2	T0426	0.94	11.8183	11.4869	265	283	106.792452830189
4HU1_A	T0426TS147_3	T0426	0.99	11.9348	11.5959	265	283	106.792452830189
4HU1_A	T0426TS147_4	T0426	0.98	11.9348	11.5959	265	283	106.792452830189
4HU1_A	T0426TS147_5	T0426	0.93	12.1096	11.7596	265	283	106.792452830189
4HU1_A	T0426TS149_1	T0426	1.06	11.9348	11.5959	265	283	106.792452830189
4HU1_A	T0426TS149_2	T0426	1.09	11.9348	11.5959	265	283	106.792452830189
4HU1_A	T0426TS149_3	T0426	1.25	12.0513	11.7050	265	283	106.792452830189
4HU1_A	T0426TS149_4	T0426	1.34	11.9931	11.6505	265	283	106.792452830189
4HU1_A	T0426TS149_5	T0426	1.35	11.8766	11.5414	265	283	106.792452830189
4HU1_A	T0426TS153_1	T0426	0.97	12.0726	11.7250	265	257	96.9811320754717
4HU1_A	T0426TS153_3	T0426	0.90	12.0141	11.6701	265	257	96.9811320754717
4HU1_A	T0426TS153_4	T0426	1.00	12.1312	11.7798	265	257	96.9811320754717
4HU1_A	T0426TS153_5	T0426	1.08	12.1096	11.7596	265	260	98.1132075471698
4HU1_A	T0426TS154_1	T0426	1.08	11.9348	11.5959	265	283	106.792452830189
4HU1_A	T0426TS157_1	T0426	1.00	12.1096	11.7596	265	283	106.792452830189
4HU1_A	T0426TS157_2	T0426	0.99	11.9348	11.5959	265	283	106.792452830189
4HU1_A	T0426TS157_3	T0426	1.07	12.1096	11.7596	265	283	106.792452830189
4HU1_A	T0426TS157_4	T0426	1.02	11.9931	11.6505	265	283	106.792452830189
4HU1_A	T0426TS157_5	T0426	2.32	10.8280	10.5596	265	283	106.792452830189
4HU1_A	T0426TS164_1	T0426	1.09	11.8766	11.5414	265	283	106.792452830189
4HU1_A	T0426TS164_2	T0426	1.08	10.8280	10.5596	265	283	106.792452830189
4HU1_A	T0426TS164_3	T0426	1.55	10.3620	10.1233	265	283	106.792452830189
4HU1_A	T0426TS164_4	T0426	1.07	12.1096	11.7596	265	283	106.792452830189
4HU1_A	T0426TS164_5	T0426	1.47	11.4688	11.1596	265	283	106.792452830189
4HU1_A	T0426TS166_1	T0426	0.96	11.9931	11.6505	265	283	106.792452830189
4HU1_A	T0426TS166_2	T0426	0.92	11.9348	11.5959	265	283	106.792452830189
4HU1_A	T0426TS166_3	T0426	1.00	11.8183	11.4869	265	283	106.792452830189
4HU1_A	T0426TS166_4	T0426	1.27	11.7601	11.4323	265	283	106.792452830189
4HU1_A	T0426TS166_5	T0426	1.27	11.9348	11.5959	265	283	106.792452830189
4HU1_A	T0426TS174_1	T0426	0.83	12.1096	11.7596	265	262	98.8679245283019
4HU1_A	T0426TS174_2	T0426	0.83	12.1096	11.7596	265	262	98.8679245283019
4HU1_A	T0426TS174_3	T0426	0.83	12.1096	11.7596	265	262	98.8679245283019
4HU1_A	T0426TS174_4	T0426	0.84	12.1096	11.7596	265	260	98.1132075471698
4HU1_A	T0426TS174_5	T0426	0.84	12.1096	11.7596	265	260	98.1132075471698
4HU1_A	T0426TS182_1	T0426	1.10	12.0513	11.7050	265	283	106.792452830189
4HU1_A	T0426TS182_2	T0426	1.04	11.9931	11.6505	265	283	106.792452830189
4HU1_A	T0426TS182_3	T0426	0.98	11.9931	11.6505	265	283	106.792452830189
4HU1_A	T0426TS182_4	T0426	1.02	11.9931	11.6505	265	283	106.792452830189
4HU1_A	T0426TS182_5	T0426	1.06	11.9931	11.6505	265	283	106.792452830189
4HU1_A	T0426TS186_1	T0426	1.00	11.9555	11.6153	265	257	96.9811320754717
4HU1_A	T0426TS186_2	T0426	1.05	12.0726	11.7250	265	257	96.9811320754717
4HU1_A	T0426TS186_3	T0426	1.00	12.1312	11.7798	265	257	96.9811320754717
4HU1_A	T0426TS186_4	T0426	0.87	11.9953	11.6526	265	256	96.6037735849057
4HU1_A	T0426TS186_5	T0426	1.42	11.4632	11.1544	265	250	94.3396226415094
4HU1_A	T0426TS193_1	T0426	0.96	12.0541	11.7076	265	256	96.6037735849057
4HU1_A	T0426TS196_1	T0426	0.81	12.1096	11.7596	265	283	106.792452830189
4HU1_A	T0426TS196_2	T0426	0.84	12.0513	11.7050	265	283	106.792452830189
4HU1_A	T0426TS196_3	T0426	0.85	12.0513	11.7050	265	283	106.792452830189
4HU1_A	T0426TS196_4	T0426	0.77	12.1096	11.7596	265	283	106.792452830189
4HU1_A	T0426TS196_5	T0426	0.84	12.0513	11.7050	265	283	106.792452830189
4HU1_A	T0426TS213_1	T0426	0.92	11.9555	11.6153	265	257	96.9811320754717
4HU1_A	T0426TS213_2	T0426	0.93	11.9555	11.6153	265	257	96.9811320754717
4HU1_A	T0426TS213_3	T0426	0.92	11.9555	11.6153	265	257	96.9811320754717
4HU1_A	T0426TS213_4	T0426	0.92	11.9159	11.5782	265	258	97.3584905660377
4HU1_A	T0426TS213_5	T0426	0.92	11.9555	11.6153	265	257	96.9811320754717
4HU1_A	T0426TS220_1	T0426	1.58	10.4202	10.1778	265	283	106.792452830189
4HU1_A	T0426TS220_2	T0426	1.51	11.5271	11.2141	265	283	106.792452830189
4HU1_A	T0426TS220_3	T0426	0.93	11.9348	11.5959	265	283	106.792452830189
4HU1_A	T0426TS220_4	T0426	1.49	11.5853	11.2687	265	283	106.792452830189
4HU1_A	T0426TS220_5	T0426	2.14	10.1290	9.9051	265	283	106.792452830189
4HU1_A	T0426TS234_1	T0426	1.03	11.9348	11.5959	265	260	98.1132075471698
4HU1_A	T0426TS234_2	T0426	1.03	11.9348	11.5959	265	260	98.1132075471698
4HU1_A	T0426TS234_3	T0426	1.03	11.9348	11.5959	265	260	98.1132075471698
4HU1_A	T0426TS234_4	T0426	1.00	11.9931	11.6505	265	262	98.8679245283019
4HU1_A	T0426TS234_5	T0426	1.00	11.9931	11.6505	265	262	98.8679245283019
4HU1_A	T0426TS235_1	T0426	1.00	11.8766	11.5414	265	282	106.415094339623
4HU1_A	T0426TS235_2	T0426	1.05	12.0726	11.7250	265	257	96.9811320754717
4HU1_A	T0426TS235_3	T0426	1.00	12.1312	11.7798	265	257	96.9811320754717
4HU1_A	T0426TS235_4	T0426	0.87	11.9953	11.6526	265	256	96.6037735849057
4HU1_A	T0426TS235_5	T0426	1.42	11.4632	11.1544	265	250	94.3396226415094
4HU1_A	T0426TS243_1	T0426	0.94	11.9953	11.6526	265	256	96.6037735849057
4HU1_A	T0426TS247_1	T0426	1.06	11.9953	11.6526	265	256	96.6037735849057
4HU1_A	T0426TS247_2	T0426	1.03	11.9953	11.6526	265	256	96.6037735849057
4HU1_A	T0426TS247_3	T0426	1.12	11.9366	11.5976	265	256	96.6037735849057
4HU1_A	T0426TS247_4	T0426	1.12	11.9366	11.5976	265	256	96.6037735849057
4HU1_A	T0426TS247_5	T0426	1.10	11.9366	11.5976	265	256	96.6037735849057
4HU1_A	T0426TS256_1	T0426	0.96	12.1096	11.7596	265	283	106.792452830189
4HU1_A	T0426TS256_2	T0426	1.01	12.1096	11.7596	265	283	106.792452830189
4HU1_A	T0426TS256_3	T0426	0.98	12.0726	11.7250	265	257	96.9811320754717
4HU1_A	T0426TS256_4	T0426	1.02	11.9636	11.6228	265	248	93.5849056603774
4HU1_A	T0426TS256_5	T0426	0.99	12.1128	11.7626	265	256	96.6037735849057
4HU1_A	T0426TS262_1	T0426	2.50	-1.7547	0.0342	265	283	106.792452830189
4HU1_A	T0426TS262_2	T0426	2.02	-1.8712	0.0230	265	283	106.792452830189
4HU1_A	T0426TS262_3	T0426	2.57	-1.4052	0.0907	265	283	106.792452830189
4HU1_A	T0426TS262_4	T0426	2.99	-1.4052	0.0907	265	283	106.792452830189
4HU1_A	T0426TS262_5	T0426	2.20	-1.6964	0.0411	265	283	106.792452830189
4HU1_A	T0426TS266_1	T0426	0.85	12.1096	11.7596	265	283	106.792452830189
4HU1_A	T0426TS266_2	T0426	0.85	12.1096	11.7596	265	259	97.7358490566038
4HU1_A	T0426TS266_3	T0426	0.87	12.1096	11.7596	265	259	97.7358490566038
4HU1_A	T0426TS266_4	T0426	0.87	12.1096	11.7596	265	259	97.7358490566038
4HU1_A	T0426TS266_5	T0426	0.88	12.1096	11.7596	265	259	97.7358490566038
4HU1_A	T0426TS270_1	T0426	1.00	11.9555	11.6153	265	257	96.9811320754717
4HU1_A	T0426TS270_2	T0426	1.05	12.0726	11.7250	265	257	96.9811320754717
4HU1_A	T0426TS270_3	T0426	1.00	12.1312	11.7798	265	257	96.9811320754717
4HU1_A	T0426TS270_4	T0426	0.87	11.9953	11.6526	265	256	96.6037735849057
4HU1_A	T0426TS270_5	T0426	1.42	11.4632	11.1544	265	250	94.3396226415094
4HU1_A	T0426TS272_1	T0426	3.22	2.0318	2.3723	265	283	106.792452830189
4HU1_A	T0426TS272_2	T0426	3.23	1.6822	2.0636	265	282	106.415094339623
4HU1_A	T0426TS272_3	T0426	3.11	1.5075	1.9117	265	283	106.792452830189
4HU1_A	T0426TS272_4	T0426	3.14	1.3910	1.8116	265	283	106.792452830189
4HU1_A	T0426TS272_5	T0426	3.23	1.3910	1.8116	265	283	106.792452830189
4HU1_A	T0426TS279_1	T0426	1.00	11.8766	11.5414	265	261	98.4905660377358
4HU1_A	T0426TS282_1	T0426	0.87	12.1096	11.7596	265	283	106.792452830189
4HU1_A	T0426TS293_1	T0426	0.82	12.0513	11.7050	265	283	106.792452830189
4HU1_A	T0426TS293_2	T0426	0.80	12.1096	11.7596	265	283	106.792452830189
4HU1_A	T0426TS293_3	T0426	0.82	12.0513	11.7050	265	283	106.792452830189
4HU1_A	T0426TS293_4	T0426	0.83	12.0513	11.7050	265	283	106.792452830189
4HU1_A	T0426TS293_5	T0426	0.78	12.1096	11.7596	265	283	106.792452830189
4HU1_A	T0426TS296_1	T0426	1.09	11.9931	11.6505	265	274	103.396226415094
4HU1_A	T0426TS296_2	T0426	1.04	12.0513	11.7050	265	274	103.396226415094
4HU1_A	T0426TS296_3	T0426	1.04	12.0513	11.7050	265	274	103.396226415094
4HU1_A	T0426TS296_4	T0426	1.04	12.0513	11.7050	265	274	103.396226415094
4HU1_A	T0426TS296_5	T0426	1.07	12.0513	11.7050	265	274	103.396226415094
4HU1_A	T0426TS297_1	T0426	1.00	12.1096	11.7596	265	260	98.1132075471698
4HU1_A	T0426TS297_2	T0426	0.94	11.9348	11.5959	265	259	97.7358490566038
4HU1_A	T0426TS297_3	T0426	1.00	12.1496	11.7970	265	258	97.3584905660377
4HU1_A	T0426TS297_4	T0426	0.98	12.0513	11.7050	265	259	97.7358490566038
4HU1_A	T0426TS297_5	T0426	0.93	11.9348	11.5959	265	259	97.7358490566038
4HU1_A	T0426TS299_1	T0426	0.81	12.1096	11.7596	265	283	106.792452830189
4HU1_A	T0426TS299_2	T0426	0.84	12.0513	11.7050	265	283	106.792452830189
4HU1_A	T0426TS299_3	T0426	0.85	12.0513	11.7050	265	283	106.792452830189
4HU1_A	T0426TS299_4	T0426	0.77	12.1096	11.7596	265	283	106.792452830189
4HU1_A	T0426TS299_5	T0426	0.84	12.0513	11.7050	265	283	106.792452830189
4HU1_A	T0426TS316_1	T0426	0.94	11.9348	11.5959	265	283	106.792452830189
4HU1_A	T0426TS316_2	T0426	1.06	12.0513	11.7050	265	283	106.792452830189
4HU1_A	T0426TS316_3	T0426	0.97	12.1096	11.7596	265	283	106.792452830189
4HU1_A	T0426TS316_4	T0426	0.94	11.9348	11.5959	265	283	106.792452830189
4HU1_A	T0426TS316_5	T0426	1.01	12.1096	11.7596	265	283	106.792452830189
4HU1_A	T0426TS318_1	T0426	1.12	11.9931	11.6505	265	263	99.2452830188679
4HU1_A	T0426TS318_2	T0426	1.15	11.9348	11.5959	265	262	98.8679245283019
4HU1_A	T0426TS318_3	T0426	1.13	11.9348	11.5959	265	263	99.2452830188679
4HU1_A	T0426TS318_4	T0426	1.14	11.8766	11.5414	265	261	98.4905660377358
4HU1_A	T0426TS318_5	T0426	1.15	11.9931	11.6505	265	261	98.4905660377358
4HU1_A	T0426TS322_1	T0426	0.77	12.0513	11.7050	265	283	106.792452830189
4HU1_A	T0426TS322_2	T0426	1.01	11.8766	11.5414	265	283	106.792452830189
4HU1_A	T0426TS322_3	T0426	1.05	12.0513	11.7050	265	283	106.792452830189
4HU1_A	T0426TS322_4	T0426	0.99	12.1096	11.7596	265	283	106.792452830189
4HU1_A	T0426TS322_5	T0426	0.86	11.9931	11.6505	265	283	106.792452830189
4HU1_A	T0426TS337_1	T0426	1.03	11.9931	11.6505	265	283	106.792452830189
4HU1_A	T0426TS337_2	T0426	1.20	12.0513	11.7050	265	276	104.150943396226
4HU1_A	T0426TS337_3	T0426	1.07	11.9366	11.5976	265	256	96.6037735849057
4HU1_A	T0426TS340_1	T0426	1.05	12.0513	11.7050	265	283	106.792452830189
4HU1_A	T0426TS340_2	T0426	1.01	12.1096	11.7596	265	283	106.792452830189
4HU1_A	T0426TS340_3	T0426	1.01	12.1096	11.7596	265	283	106.792452830189
4HU1_A	T0426TS340_4	T0426	1.03	12.1096	11.7596	265	283	106.792452830189
4HU1_A	T0426TS340_5	T0426	1.06	12.0513	11.7050	265	283	106.792452830189
4HU1_A	T0426TS349_1	T0426	1.00	12.0911	11.7423	265	258	97.3584905660377
4HU1_A	T0426TS351_1	T0426	1.58	10.4202	10.1778	265	283	106.792452830189
4HU1_A	T0426TS351_2	T0426	0.93	11.9348	11.5959	265	283	106.792452830189
4HU1_A	T0426TS351_3	T0426	1.49	11.5853	11.2687	265	283	106.792452830189
4HU1_A	T0426TS351_4	T0426	2.14	10.1290	9.9051	265	283	106.792452830189
4HU1_A	T0426TS351_5	T0426	0.92	11.9348	11.5959	265	283	106.792452830189
4HU1_A	T0426TS379_1	T0426	0.77	12.0513	11.7050	265	283	106.792452830189
4HU1_A	T0426TS379_2	T0426	0.82	12.0513	11.7050	265	283	106.792452830189
4HU1_A	T0426TS379_3	T0426	0.90	12.1096	11.7596	265	283	106.792452830189
4HU1_A	T0426TS379_4	T0426	0.79	12.1096	11.7596	265	283	106.792452830189
4HU1_A	T0426TS379_5	T0426	0.83	12.1096	11.7596	265	283	106.792452830189
4HU1_A	T0426TS385_1	T0426	1.06	11.8766	11.5414	265	260	98.1132075471698
4HU1_A	T0426TS385_2	T0426	1.00	11.9348	11.5959	265	259	97.7358490566038
4HU1_A	T0426TS385_3	T0426	2.32	8.6726	8.5416	265	275	103.77358490566
4HU1_A	T0426TS385_4	T0426	1.11	11.9931	11.6505	265	260	98.1132075471698
4HU1_A	T0426TS385_5	T0426	1.30	11.3523	11.0505	265	260	98.1132075471698
4HU1_A	T0426TS387_1	T0426	0.92	12.1096	11.7596	265	283	106.792452830189
4HU1_A	T0426TS394_1	T0426	0.82	12.1128	11.7626	265	256	96.6037735849057
4HU1_A	T0426TS396_1	T0426	1.05	12.1312	11.7798	265	257	96.9811320754717
4HU1_A	T0426TS396_2	T0426	1.03	12.1312	11.7798	265	257	96.9811320754717
4HU1_A	T0426TS396_3	T0426	1.03	12.1312	11.7798	265	257	96.9811320754717
4HU1_A	T0426TS396_4	T0426	1.03	12.1312	11.7798	265	257	96.9811320754717
4HU1_A	T0426TS396_5	T0426	1.05	12.1096	11.7596	265	283	106.792452830189
4HU1_A	T0426TS404_1	T0426	2.60	0.1677	0.8457	265	283	106.792452830189
4HU1_A	T0426TS404_2	T0426	2.06	1.0415	1.5177	265	283	106.792452830189
4HU1_A	T0426TS404_3	T0426	1.91	-1.1139	0.1689	265	283	106.792452830189
4HU1_A	T0426TS404_4	T0426	2.63	-0.5314	0.4153	265	283	106.792452830189
4HU1_A	T0426TS404_5	T0426	2.30	-0.7061	0.3293	265	283	106.792452830189
4HU1_A	T0426TS407_1	T0426	0.76	12.1096	11.7596	265	283	106.792452830189
4HU1_A	T0426TS407_2	T0426	0.80	12.1096	11.7596	265	283	106.792452830189
4HU1_A	T0426TS407_3	T0426	0.80	12.1096	11.7596	265	283	106.792452830189
4HU1_A	T0426TS407_4	T0426	0.76	12.1096	11.7596	265	283	106.792452830189
4HU1_A	T0426TS407_5	T0426	0.76	12.1096	11.7596	265	283	106.792452830189
4HU1_A	T0426TS408_1	T0426	1.03	11.9348	11.5959	265	283	106.792452830189
4HU1_A	T0426TS408_2	T0426	0.97	12.1096	11.7596	265	283	106.792452830189
4HU1_A	T0426TS408_3	T0426	0.93	12.1096	11.7596	265	283	106.792452830189
4HU1_A	T0426TS408_4	T0426	0.98	11.9931	11.6505	265	283	106.792452830189
4HU1_A	T0426TS408_5	T0426	0.99	12.0513	11.7050	265	283	106.792452830189
4HU1_A	T0426TS409_1	T0426	0.98	11.9348	11.5959	265	283	106.792452830189
4HU1_A	T0426TS409_2	T0426	0.95	11.9348	11.5959	265	283	106.792452830189
4HU1_A	T0426TS409_3	T0426	1.15	11.9348	11.5959	265	283	106.792452830189
4HU1_A	T0426TS409_4	T0426	1.02	11.9348	11.5959	265	283	106.792452830189
4HU1_A	T0426TS409_5	T0426	0.94	11.9348	11.5959	265	283	106.792452830189
4HU1_A	T0426TS415_1	T0426	0.99	12.1096	11.7596	265	283	106.792452830189
4HU1_A	T0426TS415_2	T0426	0.99	12.1096	11.7596	265	283	106.792452830189
4HU1_A	T0426TS415_3	T0426	1.08	12.1096	11.7596	265	283	106.792452830189
4HU1_A	T0426TS415_4	T0426	1.08	12.1096	11.7596	265	283	106.792452830189
4HU1_A	T0426TS415_5	T0426	0.94	11.9348	11.5959	265	283	106.792452830189
4HU1_A	T0426TS419_1	T0426	0.87	12.1096	11.7596	265	283	106.792452830189
4HU1_A	T0426TS420_1	T0426	2.92	-1.1722	0.1508	265	283	106.792452830189
4HU1_A	T0426TS425_1	T0426	1.08	12.0513	11.7050	265	283	106.792452830189
4HU1_A	T0426TS425_2	T0426	1.05	11.9931	11.6505	265	283	106.792452830189
4HU1_A	T0426TS425_3	T0426	1.06	12.1096	11.7596	265	283	106.792452830189
4HU1_A	T0426TS425_4	T0426	1.13	12.0513	11.7050	265	283	106.792452830189
4HU1_A	T0426TS425_5	T0426	1.24	11.8766	11.5414	265	283	106.792452830189
4HU1_A	T0426TS426_1	T0426	0.87	12.1096	11.7596	265	283	106.792452830189
4HU1_A	T0426TS426_2	T0426	0.92	12.0513	11.7050	265	283	106.792452830189
4HU1_A	T0426TS426_3	T0426	0.90	12.1096	11.7596	265	283	106.792452830189
4HU1_A	T0426TS426_4	T0426	0.93	11.9931	11.6505	265	283	106.792452830189
4HU1_A	T0426TS426_5	T0426	0.91	12.1096	11.7596	265	283	106.792452830189
4HU1_A	T0426TS427_1	T0426	0.88	12.0327	11.6876	265	258	97.3584905660377
4HU1_A	T0426TS429_1	T0426	1.01	11.9931	11.6505	265	268	101.132075471698
4HU1_A	T0426TS429_2	T0426	1.01	11.9931	11.6505	265	268	101.132075471698
4HU1_A	T0426TS429_3	T0426	1.01	11.9931	11.6505	265	268	101.132075471698
4HU1_A	T0426TS429_4	T0426	1.02	11.9348	11.5959	265	283	106.792452830189
4HU1_A	T0426TS429_5	T0426	1.02	11.9348	11.5959	265	283	106.792452830189
4HU1_A	T0426TS434_1	T0426	0.87	12.0513	11.7050	265	283	106.792452830189
4HU1_A	T0426TS434_2	T0426	1.09	12.0513	11.7050	265	283	106.792452830189
4HU1_A	T0426TS434_3	T0426	0.99	11.9931	11.6505	265	283	106.792452830189
4HU1_A	T0426TS434_4	T0426	0.97	11.8766	11.5414	265	283	106.792452830189
4HU1_A	T0426TS434_5	T0426	1.00	12.1096	11.7596	265	283	106.792452830189
4HU1_A	T0426TS436_1	T0426	1.01	11.9931	11.6505	265	268	101.132075471698
4HU1_A	T0426TS436_2	T0426	1.59	10.9595	10.6828	265	257	96.9811320754717
4HU1_A	T0426TS436_3	T0426	0.99	11.9348	11.5959	265	259	97.7358490566038
4HU1_A	T0426TS436_4	T0426	0.92	11.9743	11.6329	265	258	97.3584905660377
4HU1_A	T0426TS436_5	T0426	1.03	11.9743	11.6329	265	258	97.3584905660377
4HU1_A	T0426TS438_1	T0426	0.83	12.1096	11.7596	265	283	106.792452830189
4HU1_A	T0426TS438_2	T0426	0.84	11.9931	11.6505	265	283	106.792452830189
4HU1_A	T0426TS438_3	T0426	1.04	12.0513	11.7050	265	283	106.792452830189
4HU1_A	T0426TS438_4	T0426	0.98	11.9348	11.5959	265	283	106.792452830189
4HU1_A	T0426TS438_5	T0426	1.01	12.0513	11.7050	265	283	106.792452830189
4HU1_A	T0426TS443_1	T0426	0.79	12.1096	11.7596	265	283	106.792452830189
4HU1_A	T0426TS443_2	T0426	0.74	12.1096	11.7596	265	283	106.792452830189
4HU1_A	T0426TS443_3	T0426	0.76	12.1096	11.7596	265	283	106.792452830189
4HU1_A	T0426TS443_4	T0426	0.78	12.1096	11.7596	265	283	106.792452830189
4HU1_A	T0426TS443_5	T0426	0.67	12.0513	11.7050	265	283	106.792452830189
4HU1_A	T0426TS449_1	T0426	1.05	12.0513	11.7050	265	274	103.396226415094
4HU1_A	T0426TS449_2	T0426	1.04	12.0513	11.7050	265	274	103.396226415094
4HU1_A	T0426TS449_3	T0426	1.07	12.0513	11.7050	265	274	103.396226415094
4HU1_A	T0426TS449_4	T0426	1.07	12.0513	11.7050	265	274	103.396226415094
4HU1_A	T0426TS449_5	T0426	1.16	11.9348	11.5959	265	274	103.396226415094
4HU1_A	T0426TS450_1_1	T0426	1.09	10.5519	10.3011	265	194	73.2075471698113
4HU1_A	T0426TS450_1_2	T0426	1.52	6.3948	6.4097	265	65	24.5283018867925
4HU1_A	T0426TS450_2_1	T0426	0.72	10.7702	10.5055	265	191	72.0754716981132
4HU1_A	T0426TS450_2_2	T0426	1.74	6.2348	6.2600	265	65	24.5283018867925
4HU1_A	T0426TS450_3_1	T0426	2.98	8.3213	8.2127	265	194	73.2075471698113
4HU1_A	T0426TS450_3_2	T0426	1.69	6.3948	6.4097	265	65	24.5283018867925
4HU1_A	T0426TS450_4_1	T0426	1.49	8.8665	8.7231	265	193	72.8301886792453
4HU1_A	T0426TS450_4_2	T0426	1.02	6.3948	6.4097	265	65	24.5283018867925
4HU1_A	T0426TS450_5_1	T0426	0.95	10.5519	10.3011	265	194	73.2075471698113
4HU1_A	T0426TS450_5_2	T0426	2.33	6.0748	6.1103	265	65	24.5283018867925
4HU1_A	T0426TS453_1	T0426	0.81	12.1096	11.7596	265	283	106.792452830189
4HU1_A	T0426TS453_2	T0426	0.75	12.1096	11.7596	265	283	106.792452830189
4HU1_A	T0426TS453_3	T0426	0.81	12.1096	11.7596	265	283	106.792452830189
4HU1_A	T0426TS453_4	T0426	0.84	12.1096	11.7596	265	283	106.792452830189
4HU1_A	T0426TS453_5	T0426	0.99	11.9348	11.5959	265	283	106.792452830189
4HU1_A	T0426TS454_1	T0426	0.88	11.7322	11.4063	265	236	89.0566037735849
4HU1_A	T0426TS454_2	T0426	0.93	12.0141	11.6701	265	257	96.9811320754717
4HU1_A	T0426TS454_3	T0426	0.88	12.0141	11.6701	265	257	96.9811320754717
4HU1_A	T0426TS454_4	T0426	1.02	12.1096	11.7596	265	259	97.7358490566038
4HU1_A	T0426TS454_5	T0426	1.02	12.0141	11.6701	265	257	96.9811320754717
4HU1_A	T0426TS462_1	T0426	1.11	11.9159	11.5782	265	258	97.3584905660377
4HU1_A	T0426TS462_2	T0426	1.11	11.9159	11.5782	265	258	97.3584905660377
4HU1_A	T0426TS462_3	T0426	1.11	11.9159	11.5782	265	258	97.3584905660377
4HU1_A	T0426TS462_4	T0426	1.11	11.9159	11.5782	265	258	97.3584905660377
4HU1_A	T0426TS462_5	T0426	1.14	11.9159	11.5782	265	258	97.3584905660377
4HU1_A	T0426TS463_1	T0426	1.64	11.6436	11.3232	265	260	98.1132075471698
4HU1_A	T0426TS463_2	T0426	1.56	11.9159	11.5782	265	258	97.3584905660377
4HU1_A	T0426TS463_3	T0426	2.07	11.2358	10.9414	265	259	97.7358490566038
4HU1_A	T0426TS475_1	T0426	0.87	12.1096	11.7596	265	283	106.792452830189
4HU1_A	T0426TS475_2	T0426	0.87	12.1096	11.7596	265	283	106.792452830189
4HU1_A	T0426TS475_3	T0426	0.85	12.1096	11.7596	265	283	106.792452830189
4HU1_A	T0426TS475_4	T0426	0.86	12.1096	11.7596	265	283	106.792452830189
4HU1_A	T0426TS477_1	T0426	0.99	11.9348	11.5959	265	283	106.792452830189
4HU1_A	T0426TS477_2	T0426	0.98	12.0726	11.7250	265	257	96.9811320754717
4HU1_A	T0426TS477_3	T0426	1.02	11.9636	11.6228	265	248	93.5849056603774
4HU1_A	T0426TS477_4	T0426	0.91	11.9953	11.6526	265	256	96.6037735849057
4HU1_A	T0426TS477_5	T0426	2.24	8.8874	8.7427	265	239	90.188679245283
4HU1_A	T0426TS479_1	T0426	2.42	-1.4052	0.0907	265	283	106.792452830189
4HU1_A	T0426TS479_2	T0426	2.64	-1.1139	0.1689	265	283	106.792452830189
4HU1_A	T0426TS479_3	T0426	2.90	-0.3566	0.5108	265	283	106.792452830189
4HU1_A	T0426TS479_4	T0426	2.72	-1.3469	0.1039	265	283	106.792452830189
4HU1_A	T0426TS479_5	T0426	2.57	-1.4634	0.0786	265	283	106.792452830189
4HU1_A	T0426TS495_1	T0426	0.97	12.0513	11.7050	265	283	106.792452830189
T0426AL019_1	T0426AL019_3	T0426	2.50	-1.3515	0.1028	252	93	36.9047619047619
T0426AL019_1	T0426AL019_4	T0426	3.04	-0.9769	0.2162	252	274	108.730158730159
T0426AL019_1	T0426AL019_5	T0426	3.12	-0.4420	0.4631	252	273	108.333333333333
T0426AL019_1	T0426AL421_1	T0426	1.60	11.5632	11.2480	252	261	103.571428571429
T0426AL019_1	T0426AL421_2	T0426	1.32	11.2661	10.9698	252	257	101.984126984127
T0426AL019_1	T0426AL421_3	T0426	1.59	11.2066	10.9141	252	257	101.984126984127
T0426AL019_1	T0426AL421_4	T0426	0.98	11.8009	11.4706	252	252	100
T0426AL019_1	T0426AL421_5	T0426	1.66	10.6723	10.4138	252	236	93.6507936507936
T0426AL019_1	T0426TS002_1	T0426	0.85	11.5038	11.1924	252	257	101.984126984127
T0426AL019_1	T0426TS002_2	T0426	1.37	11.4444	11.1367	252	269	106.746031746032
T0426AL019_1	T0426TS002_3	T0426	2.68	-1.5712	0.0592	252	280	111.111111111111
T0426AL019_1	T0426TS002_4	T0426	2.04	-0.8043	0.2854	252	25	9.92063492063492
T0426AL019_1	T0426TS002_5	T0426	1.68	0.8046	1.3252	252	25	9.92063492063492
T0426AL019_1	T0426TS007_1	T0426	1.49	11.3255	11.0254	252	256	101.587301587302
T0426AL019_1	T0426TS007_2	T0426	1.51	11.3255	11.0254	252	256	101.587301587302
T0426AL019_1	T0426TS007_3	T0426	1.47	11.2661	10.9698	252	259	102.777777777778
T0426AL019_1	T0426TS007_4	T0426	1.49	11.2661	10.9698	252	259	102.777777777778
T0426AL019_1	T0426TS012_1	T0426	1.38	11.6226	11.3036	252	283	112.301587301587
T0426AL019_1	T0426TS013_1	T0426	1.34	11.5632	11.2480	252	283	112.301587301587
T0426AL019_1	T0426TS013_2	T0426	1.36	11.5632	11.2480	252	283	112.301587301587
T0426AL019_1	T0426TS013_3	T0426	1.57	11.3255	11.0254	252	283	112.301587301587
T0426AL019_1	T0426TS013_4	T0426	1.34	11.5632	11.2480	252	283	112.301587301587
T0426AL019_1	T0426TS013_5	T0426	1.40	11.4444	11.1367	252	283	112.301587301587
T0426AL019_1	T0426TS014_1	T0426	1.82	11.3849	11.0811	252	283	112.301587301587
T0426AL019_1	T0426TS020_1	T0426	1.37	11.6226	11.3036	252	283	112.301587301587
T0426AL019_1	T0426TS020_2	T0426	1.33	11.5038	11.1924	252	283	112.301587301587
T0426AL019_1	T0426TS020_3	T0426	1.33	11.6226	11.3036	252	283	112.301587301587
T0426AL019_1	T0426TS020_4	T0426	1.57	11.3255	11.0254	252	283	112.301587301587
T0426AL019_1	T0426TS020_5	T0426	1.35	11.5632	11.2480	252	283	112.301587301587
T0426AL019_1	T0426TS034_1	T0426	1.66	11.4444	11.1367	252	283	112.301587301587
T0426AL019_1	T0426TS034_2	T0426	1.70	11.5038	11.1924	252	283	112.301587301587
T0426AL019_1	T0426TS034_3	T0426	1.70	11.3849	11.0811	252	283	112.301587301587
T0426AL019_1	T0426TS034_4	T0426	1.68	11.3849	11.0811	252	283	112.301587301587
T0426AL019_1	T0426TS034_5	T0426	1.65	11.3849	11.0811	252	283	112.301587301587
T0426AL019_1	T0426TS048_1	T0426	1.45	11.5632	11.2480	252	283	112.301587301587
T0426AL019_1	T0426TS048_2	T0426	1.59	11.4444	11.1367	252	283	112.301587301587
T0426AL019_1	T0426TS048_3	T0426	1.50	11.3255	11.0254	252	283	112.301587301587
T0426AL019_1	T0426TS048_4	T0426	1.53	11.3849	11.0811	252	283	112.301587301587
T0426AL019_1	T0426TS048_5	T0426	1.17	10.3746	10.1351	252	283	112.301587301587
T0426AL019_1	T0426TS057_1	T0426	1.58	11.3849	11.0811	252	283	112.301587301587
T0426AL019_1	T0426TS057_2	T0426	1.62	11.2661	10.9698	252	283	112.301587301587
T0426AL019_1	T0426TS057_3	T0426	1.62	11.3849	11.0811	252	283	112.301587301587
T0426AL019_1	T0426TS057_4	T0426	1.61	11.3255	11.0254	252	283	112.301587301587
T0426AL019_1	T0426TS057_5	T0426	1.28	11.2661	10.9698	252	283	112.301587301587
T0426AL019_1	T0426TS069_1	T0426	1.44	11.4444	11.1367	252	283	112.301587301587
T0426AL019_1	T0426TS069_2	T0426	1.44	11.4444	11.1367	252	283	112.301587301587
T0426AL019_1	T0426TS069_3	T0426	1.44	11.4444	11.1367	252	283	112.301587301587
T0426AL019_1	T0426TS069_4	T0426	1.41	11.3849	11.0811	252	283	112.301587301587
T0426AL019_1	T0426TS069_5	T0426	1.42	11.4444	11.1367	252	283	112.301587301587
T0426AL019_1	T0426TS073_1	T0426	1.78	11.4444	11.1367	252	283	112.301587301587
T0426AL019_1	T0426TS073_2	T0426	1.83	11.3849	11.0811	252	283	112.301587301587
T0426AL019_1	T0426TS073_3	T0426	1.78	11.3255	11.0254	252	283	112.301587301587
T0426AL019_1	T0426TS073_4	T0426	1.84	11.3849	11.0811	252	283	112.301587301587
T0426AL019_1	T0426TS073_5	T0426	1.73	11.2661	10.9698	252	283	112.301587301587
T0426AL019_1	T0426TS095_1	T0426	1.66	11.2066	10.9141	252	258	102.380952380952
T0426AL019_1	T0426TS095_2	T0426	1.54	11.5038	11.1924	252	258	102.380952380952
T0426AL019_1	T0426TS095_3	T0426	1.66	11.2066	10.9141	252	258	102.380952380952
T0426AL019_1	T0426TS100_1	T0426	1.75	11.3255	11.0254	252	256	101.587301587302
T0426AL019_1	T0426TS100_2	T0426	1.45	11.4444	11.1367	252	283	112.301587301587
T0426AL019_1	T0426TS100_3	T0426	1.49	11.3255	11.0254	252	258	102.380952380952
T0426AL019_1	T0426TS100_4	T0426	1.44	11.4444	11.1367	252	283	112.301587301587
T0426AL019_1	T0426TS100_5	T0426	1.59	11.2066	10.9141	252	258	102.380952380952
T0426AL019_1	T0426TS116_1	T0426	1.75	11.3255	11.0254	252	283	112.301587301587
T0426AL019_1	T0426TS116_2	T0426	1.49	11.5038	11.1924	252	283	112.301587301587
T0426AL019_1	T0426TS116_3	T0426	1.48	11.5038	11.1924	252	283	112.301587301587
[truncated: 73,855 more rows]
