# Supplementary material for: Addressing the Role of Conformational Diversity in Protein Structure Prediction
Source: PLoS One. 2016 May 9;11(5):e0154923. doi: 10.1371/journal.pone.0154923 (PMC4861349; doi:10.1371/journal.pone.0154923)
Supplement: S1 Dataset — (GZ) [file pone.0154923.s002.gz › Palopoli-Monzon_2016_SI/Structural_alignments/SET_CASP/rmsd_mammoth_T0044.out.cov]

1QMH_A	1QMI_A	T0044	0.52	13.3077	12.8814	334	331	99.1017964071856
1QMH_A	T0044AL009_1	T0044	no_data	no_data	no_data	334	no_data	no_data
1QMH_A	T0044AL009_2	T0044	no_data	no_data	no_data	334	no_data	no_data
1QMH_A	T0044AL009_3	T0044	no_data	no_data	no_data	334	no_data	no_data
1QMH_A	T0044AL009_4	T0044	no_data	no_data	no_data	334	no_data	no_data
1QMH_A	T0044AL009_5	T0044	no_data	no_data	no_data	334	no_data	no_data
1QMH_A	T0044AL017_1	T0044	no_data	no_data	no_data	334	no_data	no_data
1QMH_A	T0044AL019_1	T0044	no_data	no_data	no_data	334	no_data	no_data
1QMH_A	T0044AL028_1	T0044	no_data	no_data	no_data	334	no_data	no_data
1QMH_A	T0044AL028_2	T0044	no_data	no_data	no_data	334	no_data	no_data
1QMH_A	T0044AL028_3	T0044	no_data	no_data	no_data	334	no_data	no_data
1QMH_A	T0044AL028_4	T0044	no_data	no_data	no_data	334	no_data	no_data
1QMH_A	T0044AL028_5	T0044	no_data	no_data	no_data	334	no_data	no_data
1QMH_A	T0044AL033_1	T0044	no_data	no_data	no_data	334	no_data	no_data
1QMH_A	T0044AL033_2	T0044	no_data	no_data	no_data	334	no_data	no_data
1QMH_A	T0044AL040_1	T0044	no_data	no_data	no_data	334	no_data	no_data
1QMH_A	T0044AL040_2	T0044	no_data	no_data	no_data	334	no_data	no_data
1QMH_A	T0044AL040_3	T0044	no_data	no_data	no_data	334	no_data	no_data
1QMH_A	T0044AL040_4_1	T0044	no_data	no_data	no_data	334	no_data	no_data
1QMH_A	T0044AL040_4_2	T0044	no_data	no_data	no_data	334	no_data	no_data
1QMH_A	T0044AL040_5	T0044	no_data	no_data	no_data	334	no_data	no_data
1QMH_A	T0044AL061_1_1	T0044	no_data	no_data	no_data	334	no_data	no_data
1QMH_A	T0044AL061_1_2	T0044	no_data	no_data	no_data	334	no_data	no_data
1QMH_A	T0044AL074_1	T0044	no_data	no_data	no_data	334	no_data	no_data
1QMH_A	T0044AL076_1	T0044	no_data	no_data	no_data	334	no_data	no_data
1QMH_A	T0044AL084_1	T0044	no_data	no_data	no_data	334	no_data	no_data
1QMH_A	T0044AL143_1N	T0044	no_data	no_data	no_data	334	no_data	no_data
1QMH_A	T0044AL156_1	T0044	no_data	no_data	no_data	334	no_data	no_data
1QMH_A	T0044AL168_1	T0044	no_data	no_data	no_data	334	no_data	no_data
1QMH_A	T0044AL176_1	T0044	no_data	no_data	no_data	334	no_data	no_data
1QMH_A	T0044AL176_2	T0044	no_data	no_data	no_data	334	no_data	no_data
1QMH_A	T0044AL176_3	T0044	no_data	no_data	no_data	334	no_data	no_data
1QMH_A	T0044AL176_4	T0044	no_data	no_data	no_data	334	no_data	no_data
1QMH_A	T0044AL176_5	T0044	no_data	no_data	no_data	334	no_data	no_data
1QMH_A	T0044AL201_1	T0044	no_data	no_data	no_data	334	no_data	no_data
1QMH_A	T0044AL201_2	T0044	no_data	no_data	no_data	334	no_data	no_data
1QMH_A	T0044AL220_1	T0044	no_data	no_data	no_data	334	no_data	no_data
1QMH_A	T0044SS004_1	T0044	no_data	no_data	no_data	334	no_data	no_data
1QMH_A	T0044SS004_2	T0044	no_data	no_data	no_data	334	no_data	no_data
1QMH_A	T0044SS004_3	T0044	no_data	no_data	no_data	334	no_data	no_data
1QMH_A	T0044SS004_4	T0044	no_data	no_data	no_data	334	no_data	no_data
1QMH_A	T0044SS004_5	T0044	no_data	no_data	no_data	334	no_data	no_data
1QMH_A	T0044SS028_1	T0044	no_data	no_data	no_data	334	no_data	no_data
1QMH_A	T0044SS061_1	T0044	no_data	no_data	no_data	334	no_data	no_data
1QMH_A	T0044SS070_1	T0044	no_data	no_data	no_data	334	no_data	no_data
1QMH_A	T0044SS074_1	T0044	no_data	no_data	no_data	334	no_data	no_data
1QMH_A	T0044SS081_1	T0044	no_data	no_data	no_data	334	no_data	no_data
1QMH_A	T0044SS085_1	T0044	no_data	no_data	no_data	334	no_data	no_data
1QMH_A	T0044SS085_2	T0044	no_data	no_data	no_data	334	no_data	no_data
1QMH_A	T0044SS085_3	T0044	no_data	no_data	no_data	334	no_data	no_data
1QMH_A	T0044SS143_1	T0044	no_data	no_data	no_data	334	no_data	no_data
1QMH_A	T0044SS147_1	T0044	no_data	no_data	no_data	334	no_data	no_data
1QMH_A	T0044SS168_1	T0044	no_data	no_data	no_data	334	no_data	no_data
1QMH_A	T0044SS182_1	T0044	no_data	no_data	no_data	334	no_data	no_data
1QMH_A	T0044SS182_2	T0044	no_data	no_data	no_data	334	no_data	no_data
1QMH_A	T0044SS182_3	T0044	no_data	no_data	no_data	334	no_data	no_data
1QMH_A	T0044SS191_1	T0044	no_data	no_data	no_data	334	no_data	no_data
1QMH_A	T0044SS198_1	T0044	no_data	no_data	no_data	334	no_data	no_data
1QMH_A	T0044SS202_1	T0044	no_data	no_data	no_data	334	no_data	no_data
1QMH_A	T0044SS211_1	T0044	no_data	no_data	no_data	334	no_data	no_data
1QMH_A	T0044SS222_1	T0044	no_data	no_data	no_data	334	no_data	no_data
1QMH_A	T0044TS005_1	T0044	2.73	-0.9807	0.2148	334	318	95.2095808383233
1QMH_A	T0044TS005_2	T0044	2.60	-0.4511	0.4581	334	254	76.0479041916168
1QMH_A	T0044TS005_3	T0044	2.63	-0.3077	0.5391	334	286	85.6287425149701
1QMH_A	T0044TS009_1	T0044	3.11	-0.2393	0.5799	334	347	103.892215568862
1QMH_A	T0044TS045_1	T0044	3.06	0.1151	0.8093	334	288	86.2275449101796
1QMH_A	T0044TS061_1_1	T0044	1.94	-1.9217	0.0191	334	111	33.2335329341317
1QMH_A	T0044TS061_1_2	T0044	2.91	-0.5107	0.4261	334	158	47.3053892215569
1QMH_A	T0044TS136_1	T0044	2.97	-1.0616	0.1861	334	341	102.095808383234
1QMH_A	T0044TS173_1_1	T0044	2.76	-0.1306	0.6471	334	137	41.0179640718563
1QMH_A	T0044TS173_1_2	T0044	1.83	-0.5065	0.4284	334	179	53.5928143712575
1QMH_A	T0044TS189_1	T0044	2.76	-1.0616	0.1861	334	347	103.892215568862
1QMH_A	T0044TS203_1	T0044	2.44	-1.3178	0.1110	334	308	92.2155688622754
1QMH_A	T0044TS217_1	T0044	2.73	7.8360	7.7584	334	209	62.5748502994012
1QMH_A	T0044TS224_1	T0044	3.26	-0.6882	0.3376	334	239	71.5568862275449
1QMH_A	T0044TS224_2	T0044	2.66	0.4429	1.0449	334	183	54.7904191616766
1QMI_A	T0044AL009_1	T0044	no_data	no_data	no_data	331	no_data	no_data
1QMI_A	T0044AL009_2	T0044	no_data	no_data	no_data	331	no_data	no_data
1QMI_A	T0044AL009_3	T0044	no_data	no_data	no_data	331	no_data	no_data
1QMI_A	T0044AL009_4	T0044	no_data	no_data	no_data	331	no_data	no_data
1QMI_A	T0044AL009_5	T0044	no_data	no_data	no_data	331	no_data	no_data
1QMI_A	T0044AL017_1	T0044	no_data	no_data	no_data	331	no_data	no_data
1QMI_A	T0044AL019_1	T0044	no_data	no_data	no_data	331	no_data	no_data
1QMI_A	T0044AL028_1	T0044	no_data	no_data	no_data	331	no_data	no_data
1QMI_A	T0044AL028_2	T0044	no_data	no_data	no_data	331	no_data	no_data
1QMI_A	T0044AL028_3	T0044	no_data	no_data	no_data	331	no_data	no_data
1QMI_A	T0044AL028_4	T0044	no_data	no_data	no_data	331	no_data	no_data
1QMI_A	T0044AL028_5	T0044	no_data	no_data	no_data	331	no_data	no_data
1QMI_A	T0044AL033_1	T0044	no_data	no_data	no_data	331	no_data	no_data
1QMI_A	T0044AL033_2	T0044	no_data	no_data	no_data	331	no_data	no_data
1QMI_A	T0044AL040_1	T0044	no_data	no_data	no_data	331	no_data	no_data
1QMI_A	T0044AL040_2	T0044	no_data	no_data	no_data	331	no_data	no_data
1QMI_A	T0044AL040_3	T0044	no_data	no_data	no_data	331	no_data	no_data
1QMI_A	T0044AL040_4_1	T0044	no_data	no_data	no_data	331	no_data	no_data
1QMI_A	T0044AL040_4_2	T0044	no_data	no_data	no_data	331	no_data	no_data
1QMI_A	T0044AL040_5	T0044	no_data	no_data	no_data	331	no_data	no_data
1QMI_A	T0044AL061_1_1	T0044	no_data	no_data	no_data	331	no_data	no_data
1QMI_A	T0044AL061_1_2	T0044	no_data	no_data	no_data	331	no_data	no_data
1QMI_A	T0044AL074_1	T0044	no_data	no_data	no_data	331	no_data	no_data
1QMI_A	T0044AL076_1	T0044	no_data	no_data	no_data	331	no_data	no_data
1QMI_A	T0044AL084_1	T0044	no_data	no_data	no_data	331	no_data	no_data
1QMI_A	T0044AL143_1N	T0044	no_data	no_data	no_data	331	no_data	no_data
1QMI_A	T0044AL156_1	T0044	no_data	no_data	no_data	331	no_data	no_data
1QMI_A	T0044AL168_1	T0044	no_data	no_data	no_data	331	no_data	no_data
1QMI_A	T0044AL176_1	T0044	no_data	no_data	no_data	331	no_data	no_data
1QMI_A	T0044AL176_2	T0044	no_data	no_data	no_data	331	no_data	no_data
1QMI_A	T0044AL176_3	T0044	no_data	no_data	no_data	331	no_data	no_data
1QMI_A	T0044AL176_4	T0044	no_data	no_data	no_data	331	no_data	no_data
1QMI_A	T0044AL176_5	T0044	no_data	no_data	no_data	331	no_data	no_data
1QMI_A	T0044AL201_1	T0044	no_data	no_data	no_data	331	no_data	no_data
1QMI_A	T0044AL201_2	T0044	no_data	no_data	no_data	331	no_data	no_data
1QMI_A	T0044AL220_1	T0044	no_data	no_data	no_data	331	no_data	no_data
1QMI_A	T0044SS004_1	T0044	no_data	no_data	no_data	331	no_data	no_data
1QMI_A	T0044SS004_2	T0044	no_data	no_data	no_data	331	no_data	no_data
1QMI_A	T0044SS004_3	T0044	no_data	no_data	no_data	331	no_data	no_data
1QMI_A	T0044SS004_4	T0044	no_data	no_data	no_data	331	no_data	no_data
1QMI_A	T0044SS004_5	T0044	no_data	no_data	no_data	331	no_data	no_data
1QMI_A	T0044SS028_1	T0044	no_data	no_data	no_data	331	no_data	no_data
1QMI_A	T0044SS061_1	T0044	no_data	no_data	no_data	331	no_data	no_data
1QMI_A	T0044SS070_1	T0044	no_data	no_data	no_data	331	no_data	no_data
1QMI_A	T0044SS074_1	T0044	no_data	no_data	no_data	331	no_data	no_data
1QMI_A	T0044SS081_1	T0044	no_data	no_data	no_data	331	no_data	no_data
1QMI_A	T0044SS085_1	T0044	no_data	no_data	no_data	331	no_data	no_data
1QMI_A	T0044SS085_2	T0044	no_data	no_data	no_data	331	no_data	no_data
1QMI_A	T0044SS085_3	T0044	no_data	no_data	no_data	331	no_data	no_data
1QMI_A	T0044SS143_1	T0044	no_data	no_data	no_data	331	no_data	no_data
1QMI_A	T0044SS147_1	T0044	no_data	no_data	no_data	331	no_data	no_data
1QMI_A	T0044SS168_1	T0044	no_data	no_data	no_data	331	no_data	no_data
1QMI_A	T0044SS182_1	T0044	no_data	no_data	no_data	331	no_data	no_data
1QMI_A	T0044SS182_2	T0044	no_data	no_data	no_data	331	no_data	no_data
1QMI_A	T0044SS182_3	T0044	no_data	no_data	no_data	331	no_data	no_data
1QMI_A	T0044SS191_1	T0044	no_data	no_data	no_data	331	no_data	no_data
1QMI_A	T0044SS198_1	T0044	no_data	no_data	no_data	331	no_data	no_data
1QMI_A	T0044SS202_1	T0044	no_data	no_data	no_data	331	no_data	no_data
1QMI_A	T0044SS211_1	T0044	no_data	no_data	no_data	331	no_data	no_data
1QMI_A	T0044SS222_1	T0044	no_data	no_data	no_data	331	no_data	no_data
1QMI_A	T0044TS005_1	T0044	2.76	-0.7301	0.3183	331	318	96.0725075528701
1QMI_A	T0044TS005_2	T0044	2.50	-0.6283	0.3664	331	254	76.7371601208459
1QMI_A	T0044TS005_3	T0044	2.78	-0.4703	0.4477	331	286	86.404833836858
1QMI_A	T0044TS009_1	T0044	3.26	-0.8613	0.2613	331	347	104.833836858006
1QMI_A	T0044TS045_1	T0044	2.91	-0.2083	0.5987	331	288	87.0090634441088
1QMI_A	T0044TS061_1_1	T0044	2.57	-1.0559	0.1881	331	111	33.5347432024169
1QMI_A	T0044TS061_1_2	T0044	2.98	-0.6779	0.3425	331	158	47.7341389728097
1QMI_A	T0044TS136_1	T0044	2.92	-1.2509	0.1283	331	341	103.021148036254
1QMI_A	T0044TS173_1_1	T0044	2.32	1.0757	1.5460	331	137	41.3897280966767
1QMI_A	T0044TS173_1_2	T0044	2.70	-1.1170	0.1679	331	179	54.0785498489426
1QMI_A	T0044TS189_1	T0044	2.67	-0.7153	0.3251	331	347	104.833836858006
1QMI_A	T0044TS203_1	T0044	2.78	-1.6257	0.0507	331	308	93.0513595166163
1QMI_A	T0044TS217_1	T0044	2.81	7.2227	7.1844	331	209	63.1419939577039
1QMI_A	T0044TS224_1	T0044	2.89	-0.9353	0.2319	331	239	72.2054380664653
1QMI_A	T0044TS224_2	T0044	2.62	-0.0076	0.7265	331	183	55.2870090634441
T0044AL009_1	T0044AL009_2	T0044	no_data	no_data	no_data	no_data	no_data	no_data
T0044AL009_1	T0044AL009_3	T0044	no_data	no_data	no_data	no_data	no_data	no_data
T0044AL009_1	T0044AL009_4	T0044	no_data	no_data	no_data	no_data	no_data	no_data
T0044AL009_1	T0044AL009_5	T0044	no_data	no_data	no_data	no_data	no_data	no_data
T0044AL009_1	T0044AL017_1	T0044	no_data	no_data	no_data	no_data	no_data	no_data
T0044AL009_1	T0044AL019_1	T0044	no_data	no_data	no_data	no_data	no_data	no_data
T0044AL009_1	T0044AL028_1	T0044	no_data	no_data	no_data	no_data	no_data	no_data
T0044AL009_1	T0044AL028_2	T0044	no_data	no_data	no_data	no_data	no_data	no_data
T0044AL009_1	T0044AL028_3	T0044	no_data	no_data	no_data	no_data	no_data	no_data
T0044AL009_1	T0044AL028_4	T0044	no_data	no_data	no_data	no_data	no_data	no_data
T0044AL009_1	T0044AL028_5	T0044	no_data	no_data	no_data	no_data	no_data	no_data
T0044AL009_1	T0044AL033_1	T0044	no_data	no_data	no_data	no_data	no_data	no_data
T0044AL009_1	T0044AL033_2	T0044	no_data	no_data	no_data	no_data	no_data	no_data
T0044AL009_1	T0044AL040_1	T0044	no_data	no_data	no_data	no_data	no_data	no_data
T0044AL009_1	T0044AL040_2	T0044	no_data	no_data	no_data	no_data	no_data	no_data
T0044AL009_1	T0044AL040_3	T0044	no_data	no_data	no_data	no_data	no_data	no_data
T0044AL009_1	T0044AL040_4_1	T0044	no_data	no_data	no_data	no_data	no_data	no_data
T0044AL009_1	T0044AL040_4_2	T0044	no_data	no_data	no_data	no_data	no_data	no_data
T0044AL009_1	T0044AL040_5	T0044	no_data	no_data	no_data	no_data	no_data	no_data
T0044AL009_1	T0044AL061_1_1	T0044	no_data	no_data	no_data	no_data	no_data	no_data
T0044AL009_1	T0044AL061_1_2	T0044	no_data	no_data	no_data	no_data	no_data	no_data
T0044AL009_1	T0044AL074_1	T0044	no_data	no_data	no_data	no_data	no_data	no_data
T0044AL009_1	T0044AL076_1	T0044	no_data	no_data	no_data	no_data	no_data	no_data
T0044AL009_1	T0044AL084_1	T0044	no_data	no_data	no_data	no_data	no_data	no_data
T0044AL009_1	T0044AL143_1N	T0044	no_data	no_data	no_data	no_data	no_data	no_data
T0044AL009_1	T0044AL156_1	T0044	no_data	no_data	no_data	no_data	no_data	no_data
T0044AL009_1	T0044AL168_1	T0044	no_data	no_data	no_data	no_data	no_data	no_data
T0044AL009_1	T0044AL176_1	T0044	no_data	no_data	no_data	no_data	no_data	no_data
T0044AL009_1	T0044AL176_2	T0044	no_data	no_data	no_data	no_data	no_data	no_data
T0044AL009_1	T0044AL176_3	T0044	no_data	no_data	no_data	no_data	no_data	no_data
T0044AL009_1	T0044AL176_4	T0044	no_data	no_data	no_data	no_data	no_data	no_data
T0044AL009_1	T0044AL176_5	T0044	no_data	no_data	no_data	no_data	no_data	no_data
T0044AL009_1	T0044AL201_1	T0044	no_data	no_data	no_data	no_data	no_data	no_data
T0044AL009_1	T0044AL201_2	T0044	no_data	no_data	no_data	no_data	no_data	no_data
T0044AL009_1	T0044AL220_1	T0044	no_data	no_data	no_data	no_data	no_data	no_data
T0044AL009_1	T0044SS004_1	T0044	no_data	no_data	no_data	no_data	no_data	no_data
T0044AL009_1	T0044SS004_2	T0044	no_data	no_data	no_data	no_data	no_data	no_data
T0044AL009_1	T0044SS004_3	T0044	no_data	no_data	no_data	no_data	no_data	no_data
T0044AL009_1	T0044SS004_4	T0044	no_data	no_data	no_data	no_data	no_data	no_data
T0044AL009_1	T0044SS004_5	T0044	no_data	no_data	no_data	no_data	no_data	no_data
T0044AL009_1	T0044SS028_1	T0044	no_data	no_data	no_data	no_data	no_data	no_data
T0044AL009_1	T0044SS061_1	T0044	no_data	no_data	no_data	no_data	no_data	no_data
T0044AL009_1	T0044SS070_1	T0044	no_data	no_data	no_data	no_data	no_data	no_data
T0044AL009_1	T0044SS074_1	T0044	no_data	no_data	no_data	no_data	no_data	no_data
T0044AL009_1	T0044SS081_1	T0044	no_data	no_data	no_data	no_data	no_data	no_data
T0044AL009_1	T0044SS085_1	T0044	no_data	no_data	no_data	no_data	no_data	no_data
T0044AL009_1	T0044SS085_2	T0044	no_data	no_data	no_data	no_data	no_data	no_data
T0044AL009_1	T0044SS085_3	T0044	no_data	no_data	no_data	no_data	no_data	no_data
T0044AL009_1	T0044SS143_1	T0044	no_data	no_data	no_data	no_data	no_data	no_data
T0044AL009_1	T0044SS147_1	T0044	no_data	no_data	no_data	no_data	no_data	no_data
T0044AL009_1	T0044SS168_1	T0044	no_data	no_data	no_data	no_data	no_data	no_data
T0044AL009_1	T0044SS182_1	T0044	no_data	no_data	no_data	no_data	no_data	no_data
T0044AL009_1	T0044SS182_2	T0044	no_data	no_data	no_data	no_data	no_data	no_data
T0044AL009_1	T0044SS182_3	T0044	no_data	no_data	no_data	no_data	no_data	no_data
T0044AL009_1	T0044SS191_1	T0044	no_data	no_data	no_data	no_data	no_data	no_data
T0044AL009_1	T0044SS198_1	T0044	no_data	no_data	no_data	no_data	no_data	no_data
T0044AL009_1	T0044SS202_1	T0044	no_data	no_data	no_data	no_data	no_data	no_data
T0044AL009_1	T0044SS211_1	T0044	no_data	no_data	no_data	no_data	no_data	no_data
T0044AL009_1	T0044SS222_1	T0044	no_data	no_data	no_data	no_data	no_data	no_data
T0044AL009_1	T0044TS005_1	T0044	no_data	no_data	no_data	no_data	318	no_data
T0044AL009_1	T0044TS005_2	T0044	no_data	no_data	no_data	no_data	254	no_data
T0044AL009_1	T0044TS005_3	T0044	no_data	no_data	no_data	no_data	286	no_data
T0044AL009_1	T0044TS009_1	T0044	no_data	no_data	no_data	no_data	347	no_data
T0044AL009_1	T0044TS045_1	T0044	no_data	no_data	no_data	no_data	288	no_data
T0044AL009_1	T0044TS061_1_1	T0044	no_data	no_data	no_data	no_data	111	no_data
T0044AL009_1	T0044TS061_1_2	T0044	no_data	no_data	no_data	no_data	158	no_data
T0044AL009_1	T0044TS136_1	T0044	no_data	no_data	no_data	no_data	341	no_data
T0044AL009_1	T0044TS173_1_1	T0044	no_data	no_data	no_data	no_data	137	no_data
T0044AL009_1	T0044TS173_1_2	T0044	no_data	no_data	no_data	no_data	179	no_data
T0044AL009_1	T0044TS189_1	T0044	no_data	no_data	no_data	no_data	347	no_data
T0044AL009_1	T0044TS203_1	T0044	no_data	no_data	no_data	no_data	308	no_data
T0044AL009_1	T0044TS217_1	T0044	no_data	no_data	no_data	no_data	209	no_data
T0044AL009_1	T0044TS224_1	T0044	no_data	no_data	no_data	no_data	239	no_data
T0044AL009_1	T0044TS224_2	T0044	no_data	no_data	no_data	no_data	183	no_data
T0044AL009_2	T0044AL009_3	T0044	no_data	no_data	no_data	no_data	no_data	no_data
T0044AL009_2	T0044AL009_4	T0044	no_data	no_data	no_data	no_data	no_data	no_data
T0044AL009_2	T0044AL009_5	T0044	no_data	no_data	no_data	no_data	no_data	no_data
T0044AL009_2	T0044AL017_1	T0044	no_data	no_data	no_data	no_data	no_data	no_data
T0044AL009_2	T0044AL019_1	T0044	no_data	no_data	no_data	no_data	no_data	no_data
T0044AL009_2	T0044AL028_1	T0044	no_data	no_data	no_data	no_data	no_data	no_data
T0044AL009_2	T0044AL028_2	T0044	no_data	no_data	no_data	no_data	no_data	no_data
T0044AL009_2	T0044AL028_3	T0044	no_data	no_data	no_data	no_data	no_data	no_data
T0044AL009_2	T0044AL028_4	T0044	no_data	no_data	no_data	no_data	no_data	no_data
T0044AL009_2	T0044AL028_5	T0044	no_data	no_data	no_data	no_data	no_data	no_data
T0044AL009_2	T0044AL033_1	T0044	no_data	no_data	no_data	no_data	no_data	no_data
T0044AL009_2	T0044AL033_2	T0044	no_data	no_data	no_data	no_data	no_data	no_data
T0044AL009_2	T0044AL040_1	T0044	no_data	no_data	no_data	no_data	no_data	no_data
T0044AL009_2	T0044AL040_2	T0044	no_data	no_data	no_data	no_data	no_data	no_data
T0044AL009_2	T0044AL040_3	T0044	no_data	no_data	no_data	no_data	no_data	no_data
T0044AL009_2	T0044AL040_4_1	T0044	no_data	no_data	no_data	no_data	no_data	no_data
T0044AL009_2	T0044AL040_4_2	T0044	no_data	no_data	no_data	no_data	no_data	no_data
T0044AL009_2	T0044AL040_5	T0044	no_data	no_data	no_data	no_data	no_data	no_data
T0044AL009_2	T0044AL061_1_1	T0044	no_data	no_data	no_data	no_data	no_data	no_data
T0044AL009_2	T0044AL061_1_2	T0044	no_data	no_data	no_data	no_data	no_data	no_data
T0044AL009_2	T0044AL074_1	T0044	no_data	no_data	no_data	no_data	no_data	no_data
T0044AL009_2	T0044AL076_1	T0044	no_data	no_data	no_data	no_data	no_data	no_data
T0044AL009_2	T0044AL084_1	T0044	no_data	no_data	no_data	no_data	no_data	no_data
T0044AL009_2	T0044AL143_1N	T0044	no_data	no_data	no_data	no_data	no_data	no_data
T0044AL009_2	T0044AL156_1	T0044	no_data	no_data	no_data	no_data	no_data	no_data
T0044AL009_2	T0044AL168_1	T0044	no_data	no_data	no_data	no_data	no_data	no_data
T0044AL009_2	T0044AL176_1	T0044	no_data	no_data	no_data	no_data	no_data	no_data
T0044AL009_2	T0044AL176_2	T0044	no_data	no_data	no_data	no_data	no_data	no_data
T0044AL009_2	T0044AL176_3	T0044	no_data	no_data	no_data	no_data	no_data	no_data
T0044AL009_2	T0044AL176_4	T0044	no_data	no_data	no_data	no_data	no_data	no_data
T0044AL009_2	T0044AL176_5	T0044	no_data	no_data	no_data	no_data	no_data	no_data
T0044AL009_2	T0044AL201_1	T0044	no_data	no_data	no_data	no_data	no_data	no_data
T0044AL009_2	T0044AL201_2	T0044	no_data	no_data	no_data	no_data	no_data	no_data
T0044AL009_2	T0044AL220_1	T0044	no_data	no_data	no_data	no_data	no_data	no_data
T0044AL009_2	T0044SS004_1	T0044	no_data	no_data	no_data	no_data	no_data	no_data
T0044AL009_2	T0044SS004_2	T0044	no_data	no_data	no_data	no_data	no_data	no_data
T0044AL009_2	T0044SS004_3	T0044	no_data	no_data	no_data	no_data	no_data	no_data
T0044AL009_2	T0044SS004_4	T0044	no_data	no_data	no_data	no_data	no_data	no_data
T0044AL009_2	T0044SS004_5	T0044	no_data	no_data	no_data	no_data	no_data	no_data
T0044AL009_2	T0044SS028_1	T0044	no_data	no_data	no_data	no_data	no_data	no_data
T0044AL009_2	T0044SS061_1	T0044	no_data	no_data	no_data	no_data	no_data	no_data
T0044AL009_2	T0044SS070_1	T0044	no_data	no_data	no_data	no_data	no_data	no_data
T0044AL009_2	T0044SS074_1	T0044	no_data	no_data	no_data	no_data	no_data	no_data
T0044AL009_2	T0044SS081_1	T0044	no_data	no_data	no_data	no_data	no_data	no_data
T0044AL009_2	T0044SS085_1	T0044	no_data	no_data	no_data	no_data	no_data	no_data
T0044AL009_2	T0044SS085_2	T0044	no_data	no_data	no_data	no_data	no_data	no_data
T0044AL009_2	T0044SS085_3	T0044	no_data	no_data	no_data	no_data	no_data	no_data
T0044AL009_2	T0044SS143_1	T0044	no_data	no_data	no_data	no_data	no_data	no_data
T0044AL009_2	T0044SS147_1	T0044	no_data	no_data	no_data	no_data	no_data	no_data
T0044AL009_2	T0044SS168_1	T0044	no_data	no_data	no_data	no_data	no_data	no_data
T0044AL009_2	T0044SS182_1	T0044	no_data	no_data	no_data	no_data	no_data	no_data
T0044AL009_2	T0044SS182_2	T0044	no_data	no_data	no_data	no_data	no_data	no_data
T0044AL009_2	T0044SS182_3	T0044	no_data	no_data	no_data	no_data	no_data	no_data
T0044AL009_2	T0044SS191_1	T0044	no_data	no_data	no_data	no_data	no_data	no_data
T0044AL009_2	T0044SS198_1	T0044	no_data	no_data	no_data	no_data	no_data	no_data
T0044AL009_2	T0044SS202_1	T0044	no_data	no_data	no_data	no_data	no_data	no_data
T0044AL009_2	T0044SS211_1	T0044	no_data	no_data	no_data	no_data	no_data	no_data
T0044AL009_2	T0044SS222_1	T0044	no_data	no_data	no_data	no_data	no_data	no_data
T0044AL009_2	T0044TS005_1	T0044	no_data	no_data	no_data	no_data	318	no_data
T0044AL009_2	T0044TS005_2	T0044	no_data	no_data	no_data	no_data	254	no_data
T0044AL009_2	T0044TS005_3	T0044	no_data	no_data	no_data	no_data	286	no_data
T0044AL009_2	T0044TS009_1	T0044	no_data	no_data	no_data	no_data	347	no_data
T0044AL009_2	T0044TS045_1	T0044	no_data	no_data	no_data	no_data	288	no_data
T0044AL009_2	T0044TS061_1_1	T0044	no_data	no_data	no_data	no_data	111	no_data
T0044AL009_2	T0044TS061_1_2	T0044	no_data	no_data	no_data	no_data	158	no_data
T0044AL009_2	T0044TS136_1	T0044	no_data	no_data	no_data	no_data	341	no_data
T0044AL009_2	T0044TS173_1_1	T0044	no_data	no_data	no_data	no_data	137	no_data
T0044AL009_2	T0044TS173_1_2	T0044	no_data	no_data	no_data	no_data	179	no_data
T0044AL009_2	T0044TS189_1	T0044	no_data	no_data	no_data	no_data	347	no_data
T0044AL009_2	T0044TS203_1	T0044	no_data	no_data	no_data	no_data	308	no_data
T0044AL009_2	T0044TS217_1	T0044	no_data	no_data	no_data	no_data	209	no_data
T0044AL009_2	T0044TS224_1	T0044	no_data	no_data	no_data	no_data	239	no_data
T0044AL009_2	T0044TS224_2	T0044	no_data	no_data	no_data	no_data	183	no_data
T0044AL009_3	T0044AL009_4	T0044	no_data	no_data	no_data	no_data	no_data	no_data
T0044AL009_3	T0044AL009_5	T0044	no_data	no_data	no_data	no_data	no_data	no_data
T0044AL009_3	T0044AL017_1	T0044	no_data	no_data	no_data	no_data	no_data	no_data
T0044AL009_3	T0044AL019_1	T0044	no_data	no_data	no_data	no_data	no_data	no_data
T0044AL009_3	T0044AL028_1	T0044	no_data	no_data	no_data	no_data	no_data	no_data
T0044AL009_3	T0044AL028_2	T0044	no_data	no_data	no_data	no_data	no_data	no_data
T0044AL009_3	T0044AL028_3	T0044	no_data	no_data	no_data	no_data	no_data	no_data
T0044AL009_3	T0044AL028_4	T0044	no_data	no_data	no_data	no_data	no_data	no_data
T0044AL009_3	T0044AL028_5	T0044	no_data	no_data	no_data	no_data	no_data	no_data
T0044AL009_3	T0044AL033_1	T0044	no_data	no_data	no_data	no_data	no_data	no_data
T0044AL009_3	T0044AL033_2	T0044	no_data	no_data	no_data	no_data	no_data	no_data
T0044AL009_3	T0044AL040_1	T0044	no_data	no_data	no_data	no_data	no_data	no_data
T0044AL009_3	T0044AL040_2	T0044	no_data	no_data	no_data	no_data	no_data	no_data
T0044AL009_3	T0044AL040_3	T0044	no_data	no_data	no_data	no_data	no_data	no_data
T0044AL009_3	T0044AL040_4_1	T0044	no_data	no_data	no_data	no_data	no_data	no_data
T0044AL009_3	T0044AL040_4_2	T0044	no_data	no_data	no_data	no_data	no_data	no_data
T0044AL009_3	T0044AL040_5	T0044	no_data	no_data	no_data	no_data	no_data	no_data
T0044AL009_3	T0044AL061_1_1	T0044	no_data	no_data	no_data	no_data	no_data	no_data
T0044AL009_3	T0044AL061_1_2	T0044	no_data	no_data	no_data	no_data	no_data	no_data
T0044AL009_3	T0044AL074_1	T0044	no_data	no_data	no_data	no_data	no_data	no_data
T0044AL009_3	T0044AL076_1	T0044	no_data	no_data	no_data	no_data	no_data	no_data
T0044AL009_3	T0044AL084_1	T0044	no_data	no_data	no_data	no_data	no_data	no_data
T0044AL009_3	T0044AL143_1N	T0044	no_data	no_data	no_data	no_data	no_data	no_data
T0044AL009_3	T0044AL156_1	T0044	no_data	no_data	no_data	no_data	no_data	no_data
T0044AL009_3	T0044AL168_1	T0044	no_data	no_data	no_data	no_data	no_data	no_data
T0044AL009_3	T0044AL176_1	T0044	no_data	no_data	no_data	no_data	no_data	no_data
T0044AL009_3	T0044AL176_2	T0044	no_data	no_data	no_data	no_data	no_data	no_data
T0044AL009_3	T0044AL176_3	T0044	no_data	no_data	no_data	no_data	no_data	no_data
T0044AL009_3	T0044AL176_4	T0044	no_data	no_data	no_data	no_data	no_data	no_data
T0044AL009_3	T0044AL176_5	T0044	no_data	no_data	no_data	no_data	no_data	no_data
T0044AL009_3	T0044AL201_1	T0044	no_data	no_data	no_data	no_data	no_data	no_data
T0044AL009_3	T0044AL201_2	T0044	no_data	no_data	no_data	no_data	no_data	no_data
T0044AL009_3	T0044AL220_1	T0044	no_data	no_data	no_data	no_data	no_data	no_data
T0044AL009_3	T0044SS004_1	T0044	no_data	no_data	no_data	no_data	no_data	no_data
T0044AL009_3	T0044SS004_2	T0044	no_data	no_data	no_data	no_data	no_data	no_data
T0044AL009_3	T0044SS004_3	T0044	no_data	no_data	no_data	no_data	no_data	no_data
T0044AL009_3	T0044SS004_4	T0044	no_data	no_data	no_data	no_data	no_data	no_data
T0044AL009_3	T0044SS004_5	T0044	no_data	no_data	no_data	no_data	no_data	no_data
T0044AL009_3	T0044SS028_1	T0044	no_data	no_data	no_data	no_data	no_data	no_data
T0044AL009_3	T0044SS061_1	T0044	no_data	no_data	no_data	no_data	no_data	no_data
T0044AL009_3	T0044SS070_1	T0044	no_data	no_data	no_data	no_data	no_data	no_data
T0044AL009_3	T0044SS074_1	T0044	no_data	no_data	no_data	no_data	no_data	no_data
T0044AL009_3	T0044SS081_1	T0044	no_data	no_data	no_data	no_data	no_data	no_data
T0044AL009_3	T0044SS085_1	T0044	no_data	no_data	no_data	no_data	no_data	no_data
T0044AL009_3	T0044SS085_2	T0044	no_data	no_data	no_data	no_data	no_data	no_data
T0044AL009_3	T0044SS085_3	T0044	no_data	no_data	no_data	no_data	no_data	no_data
T0044AL009_3	T0044SS143_1	T0044	no_data	no_data	no_data	no_data	no_data	no_data
T0044AL009_3	T0044SS147_1	T0044	no_data	no_data	no_data	no_data	no_data	no_data
T0044AL009_3	T0044SS168_1	T0044	no_data	no_data	no_data	no_data	no_data	no_data
T0044AL009_3	T0044SS182_1	T0044	no_data	no_data	no_data	no_data	no_data	no_data
T0044AL009_3	T0044SS182_2	T0044	no_data	no_data	no_data	no_data	no_data	no_data
T0044AL009_3	T0044SS182_3	T0044	no_data	no_data	no_data	no_data	no_data	no_data
T0044AL009_3	T0044SS191_1	T0044	no_data	no_data	no_data	no_data	no_data	no_data
T0044AL009_3	T0044SS198_1	T0044	no_data	no_data	no_data	no_data	no_data	no_data
T0044AL009_3	T0044SS202_1	T0044	no_data	no_data	no_data	no_data	no_data	no_data
T0044AL009_3	T0044SS211_1	T0044	no_data	no_data	no_data	no_data	no_data	no_data
T0044AL009_3	T0044SS222_1	T0044	no_data	no_data	no_data	no_data	no_data	no_data
T0044AL009_3	T0044TS005_1	T0044	no_data	no_data	no_data	no_data	318	no_data
T0044AL009_3	T0044TS005_2	T0044	no_data	no_data	no_data	no_data	254	no_data
T0044AL009_3	T0044TS005_3	T0044	no_data	no_data	no_data	no_data	286	no_data
T0044AL009_3	T0044TS009_1	T0044	no_data	no_data	no_data	no_data	347	no_data
T0044AL009_3	T0044TS045_1	T0044	no_data	no_data	no_data	no_data	288	no_data
T0044AL009_3	T0044TS061_1_1	T0044	no_data	no_data	no_data	no_data	111	no_data
T0044AL009_3	T0044TS061_1_2	T0044	no_data	no_data	no_data	no_data	158	no_data
T0044AL009_3	T0044TS136_1	T0044	no_data	no_data	no_data	no_data	341	no_data
T0044AL009_3	T0044TS173_1_1	T0044	no_data	no_data	no_data	no_data	137	no_data
T0044AL009_3	T0044TS173_1_2	T0044	no_data	no_data	no_data	no_data	179	no_data
T0044AL009_3	T0044TS189_1	T0044	no_data	no_data	no_data	no_data	347	no_data
T0044AL009_3	T0044TS203_1	T0044	no_data	no_data	no_data	no_data	308	no_data
T0044AL009_3	T0044TS217_1	T0044	no_data	no_data	no_data	no_data	209	no_data
T0044AL009_3	T0044TS224_1	T0044	no_data	no_data	no_data	no_data	239	no_data
T0044AL009_3	T0044TS224_2	T0044	no_data	no_data	no_data	no_data	183	no_data
T0044AL009_4	T0044AL009_5	T0044	no_data	no_data	no_data	no_data	no_data	no_data
T0044AL009_4	T0044AL017_1	T0044	no_data	no_data	no_data	no_data	no_data	no_data
T0044AL009_4	T0044AL019_1	T0044	no_data	no_data	no_data	no_data	no_data	no_data
T0044AL009_4	T0044AL028_1	T0044	no_data	no_data	no_data	no_data	no_data	no_data
T0044AL009_4	T0044AL028_2	T0044	no_data	no_data	no_data	no_data	no_data	no_data
T0044AL009_4	T0044AL028_3	T0044	no_data	no_data	no_data	no_data	no_data	no_data
T0044AL009_4	T0044AL028_4	T0044	no_data	no_data	no_data	no_data	no_data	no_data
T0044AL009_4	T0044AL028_5	T0044	no_data	no_data	no_data	no_data	no_data	no_data
T0044AL009_4	T0044AL033_1	T0044	no_data	no_data	no_data	no_data	no_data	no_data
T0044AL009_4	T0044AL033_2	T0044	no_data	no_data	no_data	no_data	no_data	no_data
T0044AL009_4	T0044AL040_1	T0044	no_data	no_data	no_data	no_data	no_data	no_data
T0044AL009_4	T0044AL040_2	T0044	no_data	no_data	no_data	no_data	no_data	no_data
T0044AL009_4	T0044AL040_3	T0044	no_data	no_data	no_data	no_data	no_data	no_data
T0044AL009_4	T0044AL040_4_1	T0044	no_data	no_data	no_data	no_data	no_data	no_data
T0044AL009_4	T0044AL040_4_2	T0044	no_data	no_data	no_data	no_data	no_data	no_data
T0044AL009_4	T0044AL040_5	T0044	no_data	no_data	no_data	no_data	no_data	no_data
T0044AL009_4	T0044AL061_1_1	T0044	no_data	no_data	no_data	no_data	no_data	no_data
T0044AL009_4	T0044AL061_1_2	T0044	no_data	no_data	no_data	no_data	no_data	no_data
T0044AL009_4	T0044AL074_1	T0044	no_data	no_data	no_data	no_data	no_data	no_data
T0044AL009_4	T0044AL076_1	T0044	no_data	no_data	no_data	no_data	no_data	no_data
T0044AL009_4	T0044AL084_1	T0044	no_data	no_data	no_data	no_data	no_data	no_data
T0044AL009_4	T0044AL143_1N	T0044	no_data	no_data	no_data	no_data	no_data	no_data
T0044AL009_4	T0044AL156_1	T0044	no_data	no_data	no_data	no_data	no_data	no_data
T0044AL009_4	T0044AL168_1	T0044	no_data	no_data	no_data	no_data	no_data	no_data
T0044AL009_4	T0044AL176_1	T0044	no_data	no_data	no_data	no_data	no_data	no_data
T0044AL009_4	T0044AL176_2	T0044	no_data	no_data	no_data	no_data	no_data	no_data
T0044AL009_4	T0044AL176_3	T0044	no_data	no_data	no_data	no_data	no_data	no_data
T0044AL009_4	T0044AL176_4	T0044	no_data	no_data	no_data	no_data	no_data	no_data
T0044AL009_4	T0044AL176_5	T0044	no_data	no_data	no_data	no_data	no_data	no_data
T0044AL009_4	T0044AL201_1	T0044	no_data	no_data	no_data	no_data	no_data	no_data
T0044AL009_4	T0044AL201_2	T0044	no_data	no_data	no_data	no_data	no_data	no_data
T0044AL009_4	T0044AL220_1	T0044	no_data	no_data	no_data	no_data	no_data	no_data
T0044AL009_4	T0044SS004_1	T0044	no_data	no_data	no_data	no_data	no_data	no_data
T0044AL009_4	T0044SS004_2	T0044	no_data	no_data	no_data	no_data	no_data	no_data
T0044AL009_4	T0044SS004_3	T0044	no_data	no_data	no_data	no_data	no_data	no_data
T0044AL009_4	T0044SS004_4	T0044	no_data	no_data	no_data	no_data	no_data	no_data
T0044AL009_4	T0044SS004_5	T0044	no_data	no_data	no_data	no_data	no_data	no_data
T0044AL009_4	T0044SS028_1	T0044	no_data	no_data	no_data	no_data	no_data	no_data
T0044AL009_4	T0044SS061_1	T0044	no_data	no_data	no_data	no_data	no_data	no_data
T0044AL009_4	T0044SS070_1	T0044	no_data	no_data	no_data	no_data	no_data	no_data
T0044AL009_4	T0044SS074_1	T0044	no_data	no_data	no_data	no_data	no_data	no_data
T0044AL009_4	T0044SS081_1	T0044	no_data	no_data	no_data	no_data	no_data	no_data
T0044AL009_4	T0044SS085_1	T0044	no_data	no_data	no_data	no_data	no_data	no_data
T0044AL009_4	T0044SS085_2	T0044	no_data	no_data	no_data	no_data	no_data	no_data
T0044AL009_4	T0044SS085_3	T0044	no_data	no_data	no_data	no_data	no_data	no_data
T0044AL009_4	T0044SS143_1	T0044	no_data	no_data	no_data	no_data	no_data	no_data
T0044AL009_4	T0044SS147_1	T0044	no_data	no_data	no_data	no_data	no_data	no_data
T0044AL009_4	T0044SS168_1	T0044	no_data	no_data	no_data	no_data	no_data	no_data
T0044AL009_4	T0044SS182_1	T0044	no_data	no_data	no_data	no_data	no_data	no_data
T0044AL009_4	T0044SS182_2	T0044	no_data	no_data	no_data	no_data	no_data	no_data
T0044AL009_4	T0044SS182_3	T0044	no_data	no_data	no_data	no_data	no_data	no_data
T0044AL009_4	T0044SS191_1	T0044	no_data	no_data	no_data	no_data	no_data	no_data
T0044AL009_4	T0044SS198_1	T0044	no_data	no_data	no_data	no_data	no_data	no_data
T0044AL009_4	T0044SS202_1	T0044	no_data	no_data	no_data	no_data	no_data	no_data
T0044AL009_4	T0044SS211_1	T0044	no_data	no_data	no_data	no_data	no_data	no_data
T0044AL009_4	T0044SS222_1	T0044	no_data	no_data	no_data	no_data	no_data	no_data
T0044AL009_4	T0044TS005_1	T0044	no_data	no_data	no_data	no_data	318	no_data
T0044AL009_4	T0044TS005_2	T0044	no_data	no_data	no_data	no_data	254	no_data
T0044AL009_4	T0044TS005_3	T0044	no_data	no_data	no_data	no_data	286	no_data
T0044AL009_4	T0044TS009_1	T0044	no_data	no_data	no_data	no_data	347	no_data
T0044AL009_4	T0044TS045_1	T0044	no_data	no_data	no_data	no_data	288	no_data
T0044AL009_4	T0044TS061_1_1	T0044	no_data	no_data	no_data	no_data	111	no_data
T0044AL009_4	T0044TS061_1_2	T0044	no_data	no_data	no_data	no_data	158	no_data
T0044AL009_4	T0044TS136_1	T0044	no_data	no_data	no_data	no_data	341	no_data
T0044AL009_4	T0044TS173_1_1	T0044	no_data	no_data	no_data	no_data	137	no_data
T0044AL009_4	T0044TS173_1_2	T0044	no_data	no_data	no_data	no_data	179	no_data
T0044AL009_4	T0044TS189_1	T0044	no_data	no_data	no_data	no_data	347	no_data
T0044AL009_4	T0044TS203_1	T0044	no_data	no_data	no_data	no_data	308	no_data
T0044AL009_4	T0044TS217_1	T0044	no_data	no_data	no_data	no_data	209	no_data
T0044AL009_4	T0044TS224_1	T0044	no_data	no_data	no_data	no_data	239	no_data
T0044AL009_4	T0044TS224_2	T0044	no_data	no_data	no_data	no_data	183	no_data
T0044AL009_5	T0044AL017_1	T0044	no_data	no_data	no_data	no_data	no_data	no_data
T0044AL009_5	T0044AL019_1	T0044	no_data	no_data	no_data	no_data	no_data	no_data
T0044AL009_5	T0044AL028_1	T0044	no_data	no_data	no_data	no_data	no_data	no_data
T0044AL009_5	T0044AL028_2	T0044	no_data	no_data	no_data	no_data	no_data	no_data
T0044AL009_5	T0044AL028_3	T0044	no_data	no_data	no_data	no_data	no_data	no_data
T0044AL009_5	T0044AL028_4	T0044	no_data	no_data	no_data	no_data	no_data	no_data
T0044AL009_5	T0044AL028_5	T0044	no_data	no_data	no_data	no_data	no_data	no_data
T0044AL009_5	T0044AL033_1	T0044	no_data	no_data	no_data	no_data	no_data	no_data
T0044AL009_5	T0044AL033_2	T0044	no_data	no_data	no_data	no_data	no_data	no_data
T0044AL009_5	T0044AL040_1	T0044	no_data	no_data	no_data	no_data	no_data	no_data
T0044AL009_5	T0044AL040_2	T0044	no_data	no_data	no_data	no_data	no_data	no_data
T0044AL009_5	T0044AL040_3	T0044	no_data	no_data	no_data	no_data	no_data	no_data
T0044AL009_5	T0044AL040_4_1	T0044	no_data	no_data	no_data	no_data	no_data	no_data
T0044AL009_5	T0044AL040_4_2	T0044	no_data	no_data	no_data	no_data	no_data	no_data
T0044AL009_5	T0044AL040_5	T0044	no_data	no_data	no_data	no_data	no_data	no_data
T0044AL009_5	T0044AL061_1_1	T0044	no_data	no_data	no_data	no_data	no_data	no_data
T0044AL009_5	T0044AL061_1_2	T0044	no_data	no_data	no_data	no_data	no_data	no_data
T0044AL009_5	T0044AL074_1	T0044	no_data	no_data	no_data	no_data	no_data	no_data
T0044AL009_5	T0044AL076_1	T0044	no_data	no_data	no_data	no_data	no_data	no_data
T0044AL009_5	T0044AL084_1	T0044	no_data	no_data	no_data	no_data	no_data	no_data
T0044AL009_5	T0044AL143_1N	T0044	no_data	no_data	no_data	no_data	no_data	no_data
T0044AL009_5	T0044AL156_1	T0044	no_data	no_data	no_data	no_data	no_data	no_data
T0044AL009_5	T0044AL168_1	T0044	no_data	no_data	no_data	no_data	no_data	no_data
T0044AL009_5	T0044AL176_1	T0044	no_data	no_data	no_data	no_data	no_data	no_data
T0044AL009_5	T0044AL176_2	T0044	no_data	no_data	no_data	no_data	no_data	no_data
T0044AL009_5	T0044AL176_3	T0044	no_data	no_data	no_data	no_data	no_data	no_data
T0044AL009_5	T0044AL176_4	T0044	no_data	no_data	no_data	no_data	no_data	no_data
T0044AL009_5	T0044AL176_5	T0044	no_data	no_data	no_data	no_data	no_data	no_data
T0044AL009_5	T0044AL201_1	T0044	no_data	no_data	no_data	no_data	no_data	no_data
T0044AL009_5	T0044AL201_2	T0044	no_data	no_data	no_data	no_data	no_data	no_data
T0044AL009_5	T0044AL220_1	T0044	no_data	no_data	no_data	no_data	no_data	no_data
T0044AL009_5	T0044SS004_1	T0044	no_data	no_data	no_data	no_data	no_data	no_data
T0044AL009_5	T0044SS004_2	T0044	no_data	no_data	no_data	no_data	no_data	no_data
T0044AL009_5	T0044SS004_3	T0044	no_data	no_data	no_data	no_data	no_data	no_data
T0044AL009_5	T0044SS004_4	T0044	no_data	no_data	no_data	no_data	no_data	no_data
T0044AL009_5	T0044SS004_5	T0044	no_data	no_data	no_data	no_data	no_data	no_data
T0044AL009_5	T0044SS028_1	T0044	no_data	no_data	no_data	no_data	no_data	no_data
T0044AL009_5	T0044SS061_1	T0044	no_data	no_data	no_data	no_data	no_data	no_data
T0044AL009_5	T0044SS070_1	T0044	no_data	no_data	no_data	no_data	no_data	no_data
T0044AL009_5	T0044SS074_1	T0044	no_data	no_data	no_data	no_data	no_data	no_data
T0044AL009_5	T0044SS081_1	T0044	no_data	no_data	no_data	no_data	no_data	no_data
T0044AL009_5	T0044SS085_1	T0044	no_data	no_data	no_data	no_data	no_data	no_data
T0044AL009_5	T0044SS085_2	T0044	no_data	no_data	no_data	no_data	no_data	no_data
T0044AL009_5	T0044SS085_3	T0044	no_data	no_data	no_data	no_data	no_data	no_data
T0044AL009_5	T0044SS143_1	T0044	no_data	no_data	no_data	no_data	no_data	no_data
T0044AL009_5	T0044SS147_1	T0044	no_data	no_data	no_data	no_data	no_data	no_data
T0044AL009_5	T0044SS168_1	T0044	no_data	no_data	no_data	no_data	no_data	no_data
T0044AL009_5	T0044SS182_1	T0044	no_data	no_data	no_data	no_data	no_data	no_data
T0044AL009_5	T0044SS182_2	T0044	no_data	no_data	no_data	no_data	no_data	no_data
T0044AL009_5	T0044SS182_3	T0044	no_data	no_data	no_data	no_data	no_data	no_data
T0044AL009_5	T0044SS191_1	T0044	no_data	no_data	no_data	no_data	no_data	no_data
T0044AL009_5	T0044SS198_1	T0044	no_data	no_data	no_data	no_data	no_data	no_data
T0044AL009_5	T0044SS202_1	T0044	no_data	no_data	no_data	no_data	no_data	no_data
T0044AL009_5	T0044SS211_1	T0044	no_data	no_data	no_data	no_data	no_data	no_data
T0044AL009_5	T0044SS222_1	T0044	no_data	no_data	no_data	no_data	no_data	no_data
T0044AL009_5	T0044TS005_1	T0044	no_data	no_data	no_data	no_data	318	no_data
T0044AL009_5	T0044TS005_2	T0044	no_data	no_data	no_data	no_data	254	no_data
T0044AL009_5	T0044TS005_3	T0044	no_data	no_data	no_data	no_data	286	no_data
T0044AL009_5	T0044TS009_1	T0044	no_data	no_data	no_data	no_data	347	no_data
T0044AL009_5	T0044TS045_1	T0044	no_data	no_data	no_data	no_data	288	no_data
T0044AL009_5	T0044TS061_1_1	T0044	no_data	no_data	no_data	no_data	111	no_data
T0044AL009_5	T0044TS061_1_2	T0044	no_data	no_data	no_data	no_data	158	no_data
T0044AL009_5	T0044TS136_1	T0044	no_data	no_data	no_data	no_data	341	no_data
T0044AL009_5	T0044TS173_1_1	T0044	no_data	no_data	no_data	no_data	137	no_data
T0044AL009_5	T0044TS173_1_2	T0044	no_data	no_data	no_data	no_data	179	no_data
T0044AL009_5	T0044TS189_1	T0044	no_data	no_data	no_data	no_data	347	no_data
T0044AL009_5	T0044TS203_1	T0044	no_data	no_data	no_data	no_data	308	no_data
T0044AL009_5	T0044TS217_1	T0044	no_data	no_data	no_data	no_data	209	no_data
T0044AL009_5	T0044TS224_1	T0044	no_data	no_data	no_data	no_data	239	no_data
T0044AL009_5	T0044TS224_2	T0044	no_data	no_data	no_data	no_data	183	no_data
T0044AL017_1	T0044AL019_1	T0044	no_data	no_data	no_data	no_data	no_data	no_data
T0044AL017_1	T0044AL028_1	T0044	no_data	no_data	no_data	no_data	no_data	no_data
T0044AL017_1	T0044AL028_2	T0044	no_data	no_data	no_data	no_data	no_data	no_data
T0044AL017_1	T0044AL028_3	T0044	no_data	no_data	no_data	no_data	no_data	no_data
T0044AL017_1	T0044AL028_4	T0044	no_data	no_data	no_data	no_data	no_data	no_data
T0044AL017_1	T0044AL028_5	T0044	no_data	no_data	no_data	no_data	no_data	no_data
T0044AL017_1	T0044AL033_1	T0044	no_data	no_data	no_data	no_data	no_data	no_data
T0044AL017_1	T0044AL033_2	T0044	no_data	no_data	no_data	no_data	no_data	no_data
T0044AL017_1	T0044AL040_1	T0044	no_data	no_data	no_data	no_data	no_data	no_data
T0044AL017_1	T0044AL040_2	T0044	no_data	no_data	no_data	no_data	no_data	no_data
T0044AL017_1	T0044AL040_3	T0044	no_data	no_data	no_data	no_data	no_data	no_data
T0044AL017_1	T0044AL040_4_1	T0044	no_data	no_data	no_data	no_data	no_data	no_data
T0044AL017_1	T0044AL040_4_2	T0044	no_data	no_data	no_data	no_data	no_data	no_data
T0044AL017_1	T0044AL040_5	T0044	no_data	no_data	no_data	no_data	no_data	no_data
T0044AL017_1	T0044AL061_1_1	T0044	no_data	no_data	no_data	no_data	no_data	no_data
T0044AL017_1	T0044AL061_1_2	T0044	no_data	no_data	no_data	no_data	no_data	no_data
T0044AL017_1	T0044AL074_1	T0044	no_data	no_data	no_data	no_data	no_data	no_data
T0044AL017_1	T0044AL076_1	T0044	no_data	no_data	no_data	no_data	no_data	no_data
T0044AL017_1	T0044AL084_1	T0044	no_data	no_data	no_data	no_data	no_data	no_data
T0044AL017_1	T0044AL143_1N	T0044	no_data	no_data	no_data	no_data	no_data	no_data
T0044AL017_1	T0044AL156_1	T0044	no_data	no_data	no_data	no_data	no_data	no_data
T0044AL017_1	T0044AL168_1	T0044	no_data	no_data	no_data	no_data	no_data	no_data
T0044AL017_1	T0044AL176_1	T0044	no_data	no_data	no_data	no_data	no_data	no_data
T0044AL017_1	T0044AL176_2	T0044	no_data	no_data	no_data	no_data	no_data	no_data
T0044AL017_1	T0044AL176_3	T0044	no_data	no_data	no_data	no_data	no_data	no_data
T0044AL017_1	T0044AL176_4	T0044	no_data	no_data	no_data	no_data	no_data	no_data
T0044AL017_1	T0044AL176_5	T0044	no_data	no_data	no_data	no_data	no_data	no_data
T0044AL017_1	T0044AL201_1	T0044	no_data	no_data	no_data	no_data	no_data	no_data
T0044AL017_1	T0044AL201_2	T0044	no_data	no_data	no_data	no_data	no_data	no_data
T0044AL017_1	T0044AL220_1	T0044	no_data	no_data	no_data	no_data	no_data	no_data
T0044AL017_1	T0044SS004_1	T0044	no_data	no_data	no_data	no_data	no_data	no_data
T0044AL017_1	T0044SS004_2	T0044	no_data	no_data	no_data	no_data	no_data	no_data
T0044AL017_1	T0044SS004_3	T0044	no_data	no_data	no_data	no_data	no_data	no_data
T0044AL017_1	T0044SS004_4	T0044	no_data	no_data	no_data	no_data	no_data	no_data
T0044AL017_1	T0044SS004_5	T0044	no_data	no_data	no_data	no_data	no_data	no_data
T0044AL017_1	T0044SS028_1	T0044	no_data	no_data	no_data	no_data	no_data	no_data
T0044AL017_1	T0044SS061_1	T0044	no_data	no_data	no_data	no_data	no_data	no_data
T0044AL017_1	T0044SS070_1	T0044	no_data	no_data	no_data	no_data	no_data	no_data
T0044AL017_1	T0044SS074_1	T0044	no_data	no_data	no_data	no_data	no_data	no_data
T0044AL017_1	T0044SS081_1	T0044	no_data	no_data	no_data	no_data	no_data	no_data
T0044AL017_1	T0044SS085_1	T0044	no_data	no_data	no_data	no_data	no_data	no_data
T0044AL017_1	T0044SS085_2	T0044	no_data	no_data	no_data	no_data	no_data	no_data
T0044AL017_1	T0044SS085_3	T0044	no_data	no_data	no_data	no_data	no_data	no_data
T0044AL017_1	T0044SS143_1	T0044	no_data	no_data	no_data	no_data	no_data	no_data
T0044AL017_1	T0044SS147_1	T0044	no_data	no_data	no_data	no_data	no_data	no_data
T0044AL017_1	T0044SS168_1	T0044	no_data	no_data	no_data	no_data	no_data	no_data
T0044AL017_1	T0044SS182_1	T0044	no_data	no_data	no_data	no_data	no_data	no_data
T0044AL017_1	T0044SS182_2	T0044	no_data	no_data	no_data	no_data	no_data	no_data
T0044AL017_1	T0044SS182_3	T0044	no_data	no_data	no_data	no_data	no_data	no_data
T0044AL017_1	T0044SS191_1	T0044	no_data	no_data	no_data	no_data	no_data	no_data
T0044AL017_1	T0044SS198_1	T0044	no_data	no_data	no_data	no_data	no_data	no_data
T0044AL017_1	T0044SS202_1	T0044	no_data	no_data	no_data	no_data	no_data	no_data
T0044AL017_1	T0044SS211_1	T0044	no_data	no_data	no_data	no_data	no_data	no_data
T0044AL017_1	T0044SS222_1	T0044	no_data	no_data	no_data	no_data	no_data	no_data
T0044AL017_1	T0044TS005_1	T0044	no_data	no_data	no_data	no_data	318	no_data
T0044AL017_1	T0044TS005_2	T0044	no_data	no_data	no_data	no_data	254	no_data
T0044AL017_1	T0044TS005_3	T0044	no_data	no_data	no_data	no_data	286	no_data
T0044AL017_1	T0044TS009_1	T0044	no_data	no_data	no_data	no_data	347	no_data
T0044AL017_1	T0044TS045_1	T0044	no_data	no_data	no_data	no_data	288	no_data
T0044AL017_1	T0044TS061_1_1	T0044	no_data	no_data	no_data	no_data	111	no_data
T0044AL017_1	T0044TS061_1_2	T0044	no_data	no_data	no_data	no_data	158	no_data
T0044AL017_1	T0044TS136_1	T0044	no_data	no_data	no_data	no_data	341	no_data
T0044AL017_1	T0044TS173_1_1	T0044	no_data	no_data	no_data	no_data	137	no_data
T0044AL017_1	T0044TS173_1_2	T0044	no_data	no_data	no_data	no_data	179	no_data
T0044AL017_1	T0044TS189_1	T0044	no_data	no_data	no_data	no_data	347	no_data
T0044AL017_1	T0044TS203_1	T0044	no_data	no_data	no_data	no_data	308	no_data
T0044AL017_1	T0044TS217_1	T0044	no_data	no_data	no_data	no_data	209	no_data
T0044AL017_1	T0044TS224_1	T0044	no_data	no_data	no_data	no_data	239	no_data
T0044AL017_1	T0044TS224_2	T0044	no_data	no_data	no_data	no_data	183	no_data
T0044AL019_1	T0044AL028_1	T0044	no_data	no_data	no_data	no_data	no_data	no_data
T0044AL019_1	T0044AL028_2	T0044	no_data	no_data	no_data	no_data	no_data	no_data
T0044AL019_1	T0044AL028_3	T0044	no_data	no_data	no_data	no_data	no_data	no_data
T0044AL019_1	T0044AL028_4	T0044	no_data	no_data	no_data	no_data	no_data	no_data
T0044AL019_1	T0044AL028_5	T0044	no_data	no_data	no_data	no_data	no_data	no_data
T0044AL019_1	T0044AL033_1	T0044	no_data	no_data	no_data	no_data	no_data	no_data
T0044AL019_1	T0044AL033_2	T0044	no_data	no_data	no_data	no_data	no_data	no_data
T0044AL019_1	T0044AL040_1	T0044	no_data	no_data	no_data	no_data	no_data	no_data
T0044AL019_1	T0044AL040_2	T0044	no_data	no_data	no_data	no_data	no_data	no_data
T0044AL019_1	T0044AL040_3	T0044	no_data	no_data	no_data	no_data	no_data	no_data
T0044AL019_1	T0044AL040_4_1	T0044	no_data	no_data	no_data	no_data	no_data	no_data
T0044AL019_1	T0044AL040_4_2	T0044	no_data	no_data	no_data	no_data	no_data	no_data
T0044AL019_1	T0044AL040_5	T0044	no_data	no_data	no_data	no_data	no_data	no_data
T0044AL019_1	T0044AL061_1_1	T0044	no_data	no_data	no_data	no_data	no_data	no_data
T0044AL019_1	T0044AL061_1_2	T0044	no_data	no_data	no_data	no_data	no_data	no_data
T0044AL019_1	T0044AL074_1	T0044	no_data	no_data	no_data	no_data	no_data	no_data
T0044AL019_1	T0044AL076_1	T0044	no_data	no_data	no_data	no_data	no_data	no_data
T0044AL019_1	T0044AL084_1	T0044	no_data	no_data	no_data	no_data	no_data	no_data
T0044AL019_1	T0044AL143_1N	T0044	no_data	no_data	no_data	no_data	no_data	no_data
T0044AL019_1	T0044AL156_1	T0044	no_data	no_data	no_data	no_data	no_data	no_data
T0044AL019_1	T0044AL168_1	T0044	no_data	no_data	no_data	no_data	no_data	no_data
T0044AL019_1	T0044AL176_1	T0044	no_data	no_data	no_data	no_data	no_data	no_data
T0044AL019_1	T0044AL176_2	T0044	no_data	no_data	no_data	no_data	no_data	no_data
T0044AL019_1	T0044AL176_3	T0044	no_data	no_data	no_data	no_data	no_data	no_data
T0044AL019_1	T0044AL176_4	T0044	no_data	no_data	no_data	no_data	no_data	no_data
T0044AL019_1	T0044AL176_5	T0044	no_data	no_data	no_data	no_data	no_data	no_data
T0044AL019_1	T0044AL201_1	T0044	no_data	no_data	no_data	no_data	no_data	no_data
T0044AL019_1	T0044AL201_2	T0044	no_data	no_data	no_data	no_data	no_data	no_data
T0044AL019_1	T0044AL220_1	T0044	no_data	no_data	no_data	no_data	no_data	no_data
T0044AL019_1	T0044SS004_1	T0044	no_data	no_data	no_data	no_data	no_data	no_data
T0044AL019_1	T0044SS004_2	T0044	no_data	no_data	no_data	no_data	no_data	no_data
T0044AL019_1	T0044SS004_3	T0044	no_data	no_data	no_data	no_data	no_data	no_data
T0044AL019_1	T0044SS004_4	T0044	no_data	no_data	no_data	no_data	no_data	no_data
T0044AL019_1	T0044SS004_5	T0044	no_data	no_data	no_data	no_data	no_data	no_data
T0044AL019_1	T0044SS028_1	T0044	no_data	no_data	no_data	no_data	no_data	no_data
T0044AL019_1	T0044SS061_1	T0044	no_data	no_data	no_data	no_data	no_data	no_data
T0044AL019_1	T0044SS070_1	T0044	no_data	no_data	no_data	no_data	no_data	no_data
T0044AL019_1	T0044SS074_1	T0044	no_data	no_data	no_data	no_data	no_data	no_data
T0044AL019_1	T0044SS081_1	T0044	no_data	no_data	no_data	no_data	no_data	no_data
T0044AL019_1	T0044SS085_1	T0044	no_data	no_data	no_data	no_data	no_data	no_data
T0044AL019_1	T0044SS085_2	T0044	no_data	no_data	no_data	no_data	no_data	no_data
T0044AL019_1	T0044SS085_3	T0044	no_data	no_data	no_data	no_data	no_data	no_data
T0044AL019_1	T0044SS143_1	T0044	no_data	no_data	no_data	no_data	no_data	no_data
T0044AL019_1	T0044SS147_1	T0044	no_data	no_data	no_data	no_data	no_data	no_data
T0044AL019_1	T0044SS168_1	T0044	no_data	no_data	no_data	no_data	no_data	no_data
T0044AL019_1	T0044SS182_1	T0044	no_data	no_data	no_data	no_data	no_data	no_data
T0044AL019_1	T0044SS182_2	T0044	no_data	no_data	no_data	no_data	no_data	no_data
T0044AL019_1	T0044SS182_3	T0044	no_data	no_data	no_data	no_data	no_data	no_data
T0044AL019_1	T0044SS191_1	T0044	no_data	no_data	no_data	no_data	no_data	no_data
T0044AL019_1	T0044SS198_1	T0044	no_data	no_data	no_data	no_data	no_data	no_data
T0044AL019_1	T0044SS202_1	T0044	no_data	no_data	no_data	no_data	no_data	no_data
T0044AL019_1	T0044SS211_1	T0044	no_data	no_data	no_data	no_data	no_data	no_data
T0044AL019_1	T0044SS222_1	T0044	no_data	no_data	no_data	no_data	no_data	no_data
T0044AL019_1	T0044TS005_1	T0044	no_data	no_data	no_data	no_data	318	no_data
T0044AL019_1	T0044TS005_2	T0044	no_data	no_data	no_data	no_data	254	no_data
T0044AL019_1	T0044TS005_3	T0044	no_data	no_data	no_data	no_data	286	no_data
T0044AL019_1	T0044TS009_1	T0044	no_data	no_data	no_data	no_data	347	no_data
T0044AL019_1	T0044TS045_1	T0044	no_data	no_data	no_data	no_data	288	no_data
T0044AL019_1	T0044TS061_1_1	T0044	no_data	no_data	no_data	no_data	111	no_data
T0044AL019_1	T0044TS061_1_2	T0044	no_data	no_data	no_data	no_data	158	no_data
T0044AL019_1	T0044TS136_1	T0044	no_data	no_data	no_data	no_data	341	no_data
T0044AL019_1	T0044TS173_1_1	T0044	no_data	no_data	no_data	no_data	137	no_data
T0044AL019_1	T0044TS173_1_2	T0044	no_data	no_data	no_data	no_data	179	no_data
T0044AL019_1	T0044TS189_1	T0044	no_data	no_data	no_data	no_data	347	no_data
T0044AL019_1	T0044TS203_1	T0044	no_data	no_data	no_data	no_data	308	no_data
T0044AL019_1	T0044TS217_1	T0044	no_data	no_data	no_data	no_data	209	no_data
T0044AL019_1	T0044TS224_1	T0044	no_data	no_data	no_data	no_data	239	no_data
T0044AL019_1	T0044TS224_2	T0044	no_data	no_data	no_data	no_data	183	no_data
T0044AL028_1	T0044AL028_2	T0044	no_data	no_data	no_data	no_data	no_data	no_data
T0044AL028_1	T0044AL028_3	T0044	no_data	no_data	no_data	no_data	no_data	no_data
T0044AL028_1	T0044AL028_4	T0044	no_data	no_data	no_data	no_data	no_data	no_data
T0044AL028_1	T0044AL028_5	T0044	no_data	no_data	no_data	no_data	no_data	no_data
T0044AL028_1	T0044AL033_1	T0044	no_data	no_data	no_data	no_data	no_data	no_data
T0044AL028_1	T0044AL033_2	T0044	no_data	no_data	no_data	no_data	no_data	no_data
T0044AL028_1	T0044AL040_1	T0044	no_data	no_data	no_data	no_data	no_data	no_data
T0044AL028_1	T0044AL040_2	T0044	no_data	no_data	no_data	no_data	no_data	no_data
T0044AL028_1	T0044AL040_3	T0044	no_data	no_data	no_data	no_data	no_data	no_data
T0044AL028_1	T0044AL040_4_1	T0044	no_data	no_data	no_data	no_data	no_data	no_data
T0044AL028_1	T0044AL040_4_2	T0044	no_data	no_data	no_data	no_data	no_data	no_data
T0044AL028_1	T0044AL040_5	T0044	no_data	no_data	no_data	no_data	no_data	no_data
T0044AL028_1	T0044AL061_1_1	T0044	no_data	no_data	no_data	no_data	no_data	no_data
T0044AL028_1	T0044AL061_1_2	T0044	no_data	no_data	no_data	no_data	no_data	no_data
T0044AL028_1	T0044AL074_1	T0044	no_data	no_data	no_data	no_data	no_data	no_data
T0044AL028_1	T0044AL076_1	T0044	no_data	no_data	no_data	no_data	no_data	no_data
T0044AL028_1	T0044AL084_1	T0044	no_data	no_data	no_data	no_data	no_data	no_data
T0044AL028_1	T0044AL143_1N	T0044	no_data	no_data	no_data	no_data	no_data	no_data
T0044AL028_1	T0044AL156_1	T0044	no_data	no_data	no_data	no_data	no_data	no_data
T0044AL028_1	T0044AL168_1	T0044	no_data	no_data	no_data	no_data	no_data	no_data
T0044AL028_1	T0044AL176_1	T0044	no_data	no_data	no_data	no_data	no_data	no_data
T0044AL028_1	T0044AL176_2	T0044	no_data	no_data	no_data	no_data	no_data	no_data
T0044AL028_1	T0044AL176_3	T0044	no_data	no_data	no_data	no_data	no_data	no_data
T0044AL028_1	T0044AL176_4	T0044	no_data	no_data	no_data	no_data	no_data	no_data
T0044AL028_1	T0044AL176_5	T0044	no_data	no_data	no_data	no_data	no_data	no_data
T0044AL028_1	T0044AL201_1	T0044	no_data	no_data	no_data	no_data	no_data	no_data
T0044AL028_1	T0044AL201_2	T0044	no_data	no_data	no_data	no_data	no_data	no_data
T0044AL028_1	T0044AL220_1	T0044	no_data	no_data	no_data	no_data	no_data	no_data
T0044AL028_1	T0044SS004_1	T0044	no_data	no_data	no_data	no_data	no_data	no_data
T0044AL028_1	T0044SS004_2	T0044	no_data	no_data	no_data	no_data	no_data	no_data
T0044AL028_1	T0044SS004_3	T0044	no_data	no_data	no_data	no_data	no_data	no_data
T0044AL028_1	T0044SS004_4	T0044	no_data	no_data	no_data	no_data	no_data	no_data
T0044AL028_1	T0044SS004_5	T0044	no_data	no_data	no_data	no_data	no_data	no_data
T0044AL028_1	T0044SS028_1	T0044	no_data	no_data	no_data	no_data	no_data	no_data
T0044AL028_1	T0044SS061_1	T0044	no_data	no_data	no_data	no_data	no_data	no_data
T0044AL028_1	T0044SS070_1	T0044	no_data	no_data	no_data	no_data	no_data	no_data
T0044AL028_1	T0044SS074_1	T0044	no_data	no_data	no_data	no_data	no_data	no_data
T0044AL028_1	T0044SS081_1	T0044	no_data	no_data	no_data	no_data	no_data	no_data
T0044AL028_1	T0044SS085_1	T0044	no_data	no_data	no_data	no_data	no_data	no_data
T0044AL028_1	T0044SS085_2	T0044	no_data	no_data	no_data	no_data	no_data	no_data
T0044AL028_1	T0044SS085_3	T0044	no_data	no_data	no_data	no_data	no_data	no_data
T0044AL028_1	T0044SS143_1	T0044	no_data	no_data	no_data	no_data	no_data	no_data
T0044AL028_1	T0044SS147_1	T0044	no_data	no_data	no_data	no_data	no_data	no_data
T0044AL028_1	T0044SS168_1	T0044	no_data	no_data	no_data	no_data	no_data	no_data
T0044AL028_1	T0044SS182_1	T0044	no_data	no_data	no_data	no_data	no_data	no_data
T0044AL028_1	T0044SS182_2	T0044	no_data	no_data	no_data	no_data	no_data	no_data
T0044AL028_1	T0044SS182_3	T0044	no_data	no_data	no_data	no_data	no_data	no_data
T0044AL028_1	T0044SS191_1	T0044	no_data	no_data	no_data	no_data	no_data	no_data
T0044AL028_1	T0044SS198_1	T0044	no_data	no_data	no_data	no_data	no_data	no_data
T0044AL028_1	T0044SS202_1	T0044	no_data	no_data	no_data	no_data	no_data	no_data
T0044AL028_1	T0044SS211_1	T0044	no_data	no_data	no_data	no_data	no_data	no_data
T0044AL028_1	T0044SS222_1	T0044	no_data	no_data	no_data	no_data	no_data	no_data
T0044AL028_1	T0044TS005_1	T0044	no_data	no_data	no_data	no_data	318	no_data
T0044AL028_1	T0044TS005_2	T0044	no_data	no_data	no_data	no_data	254	no_data
T0044AL028_1	T0044TS005_3	T0044	no_data	no_data	no_data	no_data	286	no_data
T0044AL028_1	T0044TS009_1	T0044	no_data	no_data	no_data	no_data	347	no_data
T0044AL028_1	T0044TS045_1	T0044	no_data	no_data	no_data	no_data	288	no_data
T0044AL028_1	T0044TS061_1_1	T0044	no_data	no_data	no_data	no_data	111	no_data
T0044AL028_1	T0044TS061_1_2	T0044	no_data	no_data	no_data	no_data	158	no_data
T0044AL028_1	T0044TS136_1	T0044	no_data	no_data	no_data	no_data	341	no_data
T0044AL028_1	T0044TS173_1_1	T0044	no_data	no_data	no_data	no_data	137	no_data
T0044AL028_1	T0044TS173_1_2	T0044	no_data	no_data	no_data	no_data	179	no_data
T0044AL028_1	T0044TS189_1	T0044	no_data	no_data	no_data	no_data	347	no_data
T0044AL028_1	T0044TS203_1	T0044	no_data	no_data	no_data	no_data	308	no_data
T0044AL028_1	T0044TS217_1	T0044	no_data	no_data	no_data	no_data	209	no_data
T0044AL028_1	T0044TS224_1	T0044	no_data	no_data	no_data	no_data	239	no_data
T0044AL028_1	T0044TS224_2	T0044	no_data	no_data	no_data	no_data	183	no_data
T0044AL028_2	T0044AL028_3	T0044	no_data	no_data	no_data	no_data	no_data	no_data
T0044AL028_2	T0044AL028_4	T0044	no_data	no_data	no_data	no_data	no_data	no_data
T0044AL028_2	T0044AL028_5	T0044	no_data	no_data	no_data	no_data	no_data	no_data
T0044AL028_2	T0044AL033_1	T0044	no_data	no_data	no_data	no_data	no_data	no_data
T0044AL028_2	T0044AL033_2	T0044	no_data	no_data	no_data	no_data	no_data	no_data
T0044AL028_2	T0044AL040_1	T0044	no_data	no_data	no_data	no_data	no_data	no_data
T0044AL028_2	T0044AL040_2	T0044	no_data	no_data	no_data	no_data	no_data	no_data
T0044AL028_2	T0044AL040_3	T0044	no_data	no_data	no_data	no_data	no_data	no_data
T0044AL028_2	T0044AL040_4_1	T0044	no_data	no_data	no_data	no_data	no_data	no_data
T0044AL028_2	T0044AL040_4_2	T0044	no_data	no_data	no_data	no_data	no_data	no_data
T0044AL028_2	T0044AL040_5	T0044	no_data	no_data	no_data	no_data	no_data	no_data
T0044AL028_2	T0044AL061_1_1	T0044	no_data	no_data	no_data	no_data	no_data	no_data
T0044AL028_2	T0044AL061_1_2	T0044	no_data	no_data	no_data	no_data	no_data	no_data
T0044AL028_2	T0044AL074_1	T0044	no_data	no_data	no_data	no_data	no_data	no_data
T0044AL028_2	T0044AL076_1	T0044	no_data	no_data	no_data	no_data	no_data	no_data
T0044AL028_2	T0044AL084_1	T0044	no_data	no_data	no_data	no_data	no_data	no_data
T0044AL028_2	T0044AL143_1N	T0044	no_data	no_data	no_data	no_data	no_data	no_data
T0044AL028_2	T0044AL156_1	T0044	no_data	no_data	no_data	no_data	no_data	no_data
T0044AL028_2	T0044AL168_1	T0044	no_data	no_data	no_data	no_data	no_data	no_data
T0044AL028_2	T0044AL176_1	T0044	no_data	no_data	no_data	no_data	no_data	no_data
T0044AL028_2	T0044AL176_2	T0044	no_data	no_data	no_data	no_data	no_data	no_data
T0044AL028_2	T0044AL176_3	T0044	no_data	no_data	no_data	no_data	no_data	no_data
T0044AL028_2	T0044AL176_4	T0044	no_data	no_data	no_data	no_data	no_data	no_data
T0044AL028_2	T0044AL176_5	T0044	no_data	no_data	no_data	no_data	no_data	no_data
T0044AL028_2	T0044AL201_1	T0044	no_data	no_data	no_data	no_data	no_data	no_data
T0044AL028_2	T0044AL201_2	T0044	no_data	no_data	no_data	no_data	no_data	no_data
T0044AL028_2	T0044AL220_1	T0044	no_data	no_data	no_data	no_data	no_data	no_data
T0044AL028_2	T0044SS004_1	T0044	no_data	no_data	no_data	no_data	no_data	no_data
T0044AL028_2	T0044SS004_2	T0044	no_data	no_data	no_data	no_data	no_data	no_data
T0044AL028_2	T0044SS004_3	T0044	no_data	no_data	no_data	no_data	no_data	no_data
T0044AL028_2	T0044SS004_4	T0044	no_data	no_data	no_data	no_data	no_data	no_data
T0044AL028_2	T0044SS004_5	T0044	no_data	no_data	no_data	no_data	no_data	no_data
T0044AL028_2	T0044SS028_1	T0044	no_data	no_data	no_data	no_data	no_data	no_data
T0044AL028_2	T0044SS061_1	T0044	no_data	no_data	no_data	no_data	no_data	no_data
T0044AL028_2	T0044SS070_1	T0044	no_data	no_data	no_data	no_data	no_data	no_data
T0044AL028_2	T0044SS074_1	T0044	no_data	no_data	no_data	no_data	no_data	no_data
T0044AL028_2	T0044SS081_1	T0044	no_data	no_data	no_data	no_data	no_data	no_data
T0044AL028_2	T0044SS085_1	T0044	no_data	no_data	no_data	no_data	no_data	no_data
T0044AL028_2	T0044SS085_2	T0044	no_data	no_data	no_data	no_data	no_data	no_data
T0044AL028_2	T0044SS085_3	T0044	no_data	no_data	no_data	no_data	no_data	no_data
T0044AL028_2	T0044SS143_1	T0044	no_data	no_data	no_data	no_data	no_data	no_data
T0044AL028_2	T0044SS147_1	T0044	no_data	no_data	no_data	no_data	no_data	no_data
T0044AL028_2	T0044SS168_1	T0044	no_data	no_data	no_data	no_data	no_data	no_data
T0044AL028_2	T0044SS182_1	T0044	no_data	no_data	no_data	no_data	no_data	no_data
T0044AL028_2	T0044SS182_2	T0044	no_data	no_data	no_data	no_data	no_data	no_data
T0044AL028_2	T0044SS182_3	T0044	no_data	no_data	no_data	no_data	no_data	no_data
T0044AL028_2	T0044SS191_1	T0044	no_data	no_data	no_data	no_data	no_data	no_data
T0044AL028_2	T0044SS198_1	T0044	no_data	no_data	no_data	no_data	no_data	no_data
T0044AL028_2	T0044SS202_1	T0044	no_data	no_data	no_data	no_data	no_data	no_data
T0044AL028_2	T0044SS211_1	T0044	no_data	no_data	no_data	no_data	no_data	no_data
T0044AL028_2	T0044SS222_1	T0044	no_data	no_data	no_data	no_data	no_data	no_data
T0044AL028_2	T0044TS005_1	T0044	no_data	no_data	no_data	no_data	318	no_data
T0044AL028_2	T0044TS005_2	T0044	no_data	no_data	no_data	no_data	254	no_data
T0044AL028_2	T0044TS005_3	T0044	no_data	no_data	no_data	no_data	286	no_data
T0044AL028_2	T0044TS009_1	T0044	no_data	no_data	no_data	no_data	347	no_data
T0044AL028_2	T0044TS045_1	T0044	no_data	no_data	no_data	no_data	288	no_data
T0044AL028_2	T0044TS061_1_1	T0044	no_data	no_data	no_data	no_data	111	no_data
T0044AL028_2	T0044TS061_1_2	T0044	no_data	no_data	no_data	no_data	158	no_data
T0044AL028_2	T0044TS136_1	T0044	no_data	no_data	no_data	no_data	341	no_data
T0044AL028_2	T0044TS173_1_1	T0044	no_data	no_data	no_data	no_data	137	no_data
T0044AL028_2	T0044TS173_1_2	T0044	no_data	no_data	no_data	no_data	179	no_data
T0044AL028_2	T0044TS189_1	T0044	no_data	no_data	no_data	no_data	347	no_data
T0044AL028_2	T0044TS203_1	T0044	no_data	no_data	no_data	no_data	308	no_data
T0044AL028_2	T0044TS217_1	T0044	no_data	no_data	no_data	no_data	209	no_data
T0044AL028_2	T0044TS224_1	T0044	no_data	no_data	no_data	no_data	239	no_data
T0044AL028_2	T0044TS224_2	T0044	no_data	no_data	no_data	no_data	183	no_data
T0044AL028_3	T0044AL028_4	T0044	no_data	no_data	no_data	no_data	no_data	no_data
T0044AL028_3	T0044AL028_5	T0044	no_data	no_data	no_data	no_data	no_data	no_data
T0044AL028_3	T0044AL033_1	T0044	no_data	no_data	no_data	no_data	no_data	no_data
T0044AL028_3	T0044AL033_2	T0044	no_data	no_data	no_data	no_data	no_data	no_data
T0044AL028_3	T0044AL040_1	T0044	no_data	no_data	no_data	no_data	no_data	no_data
T0044AL028_3	T0044AL040_2	T0044	no_data	no_data	no_data	no_data	no_data	no_data
T0044AL028_3	T0044AL040_3	T0044	no_data	no_data	no_data	no_data	no_data	no_data
T0044AL028_3	T0044AL040_4_1	T0044	no_data	no_data	no_data	no_data	no_data	no_data
T0044AL028_3	T0044AL040_4_2	T0044	no_data	no_data	no_data	no_data	no_data	no_data
T0044AL028_3	T0044AL040_5	T0044	no_data	no_data	no_data	no_data	no_data	no_data
T0044AL028_3	T0044AL061_1_1	T0044	no_data	no_data	no_data	no_data	no_data	no_data
T0044AL028_3	T0044AL061_1_2	T0044	no_data	no_data	no_data	no_data	no_data	no_data
T0044AL028_3	T0044AL074_1	T0044	no_data	no_data	no_data	no_data	no_data	no_data
T0044AL028_3	T0044AL076_1	T0044	no_data	no_data	no_data	no_data	no_data	no_data
T0044AL028_3	T0044AL084_1	T0044	no_data	no_data	no_data	no_data	no_data	no_data
T0044AL028_3	T0044AL143_1N	T0044	no_data	no_data	no_data	no_data	no_data	no_data
T0044AL028_3	T0044AL156_1	T0044	no_data	no_data	no_data	no_data	no_data	no_data
T0044AL028_3	T0044AL168_1	T0044	no_data	no_data	no_data	no_data	no_data	no_data
T0044AL028_3	T0044AL176_1	T0044	no_data	no_data	no_data	no_data	no_data	no_data
T0044AL028_3	T0044AL176_2	T0044	no_data	no_data	no_data	no_data	no_data	no_data
T0044AL028_3	T0044AL176_3	T0044	no_data	no_data	no_data	no_data	no_data	no_data
T0044AL028_3	T0044AL176_4	T0044	no_data	no_data	no_data	no_data	no_data	no_data
T0044AL028_3	T0044AL176_5	T0044	no_data	no_data	no_data	no_data	no_data	no_data
T0044AL028_3	T0044AL201_1	T0044	no_data	no_data	no_data	no_data	no_data	no_data
T0044AL028_3	T0044AL201_2	T0044	no_data	no_data	no_data	no_data	no_data	no_data
T0044AL028_3	T0044AL220_1	T0044	no_data	no_data	no_data	no_data	no_data	no_data
T0044AL028_3	T0044SS004_1	T0044	no_data	no_data	no_data	no_data	no_data	no_data
T0044AL028_3	T0044SS004_2	T0044	no_data	no_data	no_data	no_data	no_data	no_data
T0044AL028_3	T0044SS004_3	T0044	no_data	no_data	no_data	no_data	no_data	no_data
T0044AL028_3	T0044SS004_4	T0044	no_data	no_data	no_data	no_data	no_data	no_data
T0044AL028_3	T0044SS004_5	T0044	no_data	no_data	no_data	no_data	no_data	no_data
T0044AL028_3	T0044SS028_1	T0044	no_data	no_data	no_data	no_data	no_data	no_data
T0044AL028_3	T0044SS061_1	T0044	no_data	no_data	no_data	no_data	no_data	no_data
T0044AL028_3	T0044SS070_1	T0044	no_data	no_data	no_data	no_data	no_data	no_data
T0044AL028_3	T0044SS074_1	T0044	no_data	no_data	no_data	no_data	no_data	no_data
T0044AL028_3	T0044SS081_1	T0044	no_data	no_data	no_data	no_data	no_data	no_data
T0044AL028_3	T0044SS085_1	T0044	no_data	no_data	no_data	no_data	no_data	no_data
T0044AL028_3	T0044SS085_2	T0044	no_data	no_data	no_data	no_data	no_data	no_data
T0044AL028_3	T0044SS085_3	T0044	no_data	no_data	no_data	no_data	no_data	no_data
T0044AL028_3	T0044SS143_1	T0044	no_data	no_data	no_data	no_data	no_data	no_data
T0044AL028_3	T0044SS147_1	T0044	no_data	no_data	no_data	no_data	no_data	no_data
T0044AL028_3	T0044SS168_1	T0044	no_data	no_data	no_data	no_data	no_data	no_data
T0044AL028_3	T0044SS182_1	T0044	no_data	no_data	no_data	no_data	no_data	no_data
T0044AL028_3	T0044SS182_2	T0044	no_data	no_data	no_data	no_data	no_data	no_data
T0044AL028_3	T0044SS182_3	T0044	no_data	no_data	no_data	no_data	no_data	no_data
T0044AL028_3	T0044SS191_1	T0044	no_data	no_data	no_data	no_data	no_data	no_data
T0044AL028_3	T0044SS198_1	T0044	no_data	no_data	no_data	no_data	no_data	no_data
T0044AL028_3	T0044SS202_1	T0044	no_data	no_data	no_data	no_data	no_data	no_data
T0044AL028_3	T0044SS211_1	T0044	no_data	no_data	no_data	no_data	no_data	no_data
T0044AL028_3	T0044SS222_1	T0044	no_data	no_data	no_data	no_data	no_data	no_data
T0044AL028_3	T0044TS005_1	T0044	no_data	no_data	no_data	no_data	318	no_data
T0044AL028_3	T0044TS005_2	T0044	no_data	no_data	no_data	no_data	254	no_data
T0044AL028_3	T0044TS005_3	T0044	no_data	no_data	no_data	no_data	286	no_data
T0044AL028_3	T0044TS009_1	T0044	no_data	no_data	no_data	no_data	347	no_data
T0044AL028_3	T0044TS045_1	T0044	no_data	no_data	no_data	no_data	288	no_data
T0044AL028_3	T0044TS061_1_1	T0044	no_data	no_data	no_data	no_data	111	no_data
T0044AL028_3	T0044TS061_1_2	T0044	no_data	no_data	no_data	no_data	158	no_data
T0044AL028_3	T0044TS136_1	T0044	no_data	no_data	no_data	no_data	341	no_data
T0044AL028_3	T0044TS173_1_1	T0044	no_data	no_data	no_data	no_data	137	no_data
T0044AL028_3	T0044TS173_1_2	T0044	no_data	no_data	no_data	no_data	179	no_data
T0044AL028_3	T0044TS189_1	T0044	no_data	no_data	no_data	no_data	347	no_data
T0044AL028_3	T0044TS203_1	T0044	no_data	no_data	no_data	no_data	308	no_data
T0044AL028_3	T0044TS217_1	T0044	no_data	no_data	no_data	no_data	209	no_data
T0044AL028_3	T0044TS224_1	T0044	no_data	no_data	no_data	no_data	239	no_data
T0044AL028_3	T0044TS224_2	T0044	no_data	no_data	no_data	no_data	183	no_data
T0044AL028_4	T0044AL028_5	T0044	no_data	no_data	no_data	no_data	no_data	no_data
T0044AL028_4	T0044AL033_1	T0044	no_data	no_data	no_data	no_data	no_data	no_data
T0044AL028_4	T0044AL033_2	T0044	no_data	no_data	no_data	no_data	no_data	no_data
T0044AL028_4	T0044AL040_1	T0044	no_data	no_data	no_data	no_data	no_data	no_data
T0044AL028_4	T0044AL040_2	T0044	no_data	no_data	no_data	no_data	no_data	no_data
T0044AL028_4	T0044AL040_3	T0044	no_data	no_data	no_data	no_data	no_data	no_data
T0044AL028_4	T0044AL040_4_1	T0044	no_data	no_data	no_data	no_data	no_data	no_data
T0044AL028_4	T0044AL040_4_2	T0044	no_data	no_data	no_data	no_data	no_data	no_data
T0044AL028_4	T0044AL040_5	T0044	no_data	no_data	no_data	no_data	no_data	no_data
T0044AL028_4	T0044AL061_1_1	T0044	no_data	no_data	no_data	no_data	no_data	no_data
T0044AL028_4	T0044AL061_1_2	T0044	no_data	no_data	no_data	no_data	no_data	no_data
T0044AL028_4	T0044AL074_1	T0044	no_data	no_data	no_data	no_data	no_data	no_data
T0044AL028_4	T0044AL076_1	T0044	no_data	no_data	no_data	no_data	no_data	no_data
T0044AL028_4	T0044AL084_1	T0044	no_data	no_data	no_data	no_data	no_data	no_data
T0044AL028_4	T0044AL143_1N	T0044	no_data	no_data	no_data	no_data	no_data	no_data
T0044AL028_4	T0044AL156_1	T0044	no_data	no_data	no_data	no_data	no_data	no_data
T0044AL028_4	T0044AL168_1	T0044	no_data	no_data	no_data	no_data	no_data	no_data
T0044AL028_4	T0044AL176_1	T0044	no_data	no_data	no_data	no_data	no_data	no_data
T0044AL028_4	T0044AL176_2	T0044	no_data	no_data	no_data	no_data	no_data	no_data
T0044AL028_4	T0044AL176_3	T0044	no_data	no_data	no_data	no_data	no_data	no_data
T0044AL028_4	T0044AL176_4	T0044	no_data	no_data	no_data	no_data	no_data	no_data
T0044AL028_4	T0044AL176_5	T0044	no_data	no_data	no_data	no_data	no_data	no_data
T0044AL028_4	T0044AL201_1	T0044	no_data	no_data	no_data	no_data	no_data	no_data
T0044AL028_4	T0044AL201_2	T0044	no_data	no_data	no_data	no_data	no_data	no_data
T0044AL028_4	T0044AL220_1	T0044	no_data	no_data	no_data	no_data	no_data	no_data
T0044AL028_4	T0044SS004_1	T0044	no_data	no_data	no_data	no_data	no_data	no_data
T0044AL028_4	T0044SS004_2	T0044	no_data	no_data	no_data	no_data	no_data	no_data
T0044AL028_4	T0044SS004_3	T0044	no_data	no_data	no_data	no_data	no_data	no_data
T0044AL028_4	T0044SS004_4	T0044	no_data	no_data	no_data	no_data	no_data	no_data
T0044AL028_4	T0044SS004_5	T0044	no_data	no_data	no_data	no_data	no_data	no_data
T0044AL028_4	T0044SS028_1	T0044	no_data	no_data	no_data	no_data	no_data	no_data
T0044AL028_4	T0044SS061_1	T0044	no_data	no_data	no_data	no_data	no_data	no_data
T0044AL028_4	T0044SS070_1	T0044	no_data	no_data	no_data	no_data	no_data	no_data
T0044AL028_4	T0044SS074_1	T0044	no_data	no_data	no_data	no_data	no_data	no_data
T0044AL028_4	T0044SS081_1	T0044	no_data	no_data	no_data	no_data	no_data	no_data
T0044AL028_4	T0044SS085_1	T0044	no_data	no_data	no_data	no_data	no_data	no_data
T0044AL028_4	T0044SS085_2	T0044	no_data	no_data	no_data	no_data	no_data	no_data
T0044AL028_4	T0044SS085_3	T0044	no_data	no_data	no_data	no_data	no_data	no_data
T0044AL028_4	T0044SS143_1	T0044	no_data	no_data	no_data	no_data	no_data	no_data
T0044AL028_4	T0044SS147_1	T0044	no_data	no_data	no_data	no_data	no_data	no_data
T0044AL028_4	T0044SS168_1	T0044	no_data	no_data	no_data	no_data	no_data	no_data
T0044AL028_4	T0044SS182_1	T0044	no_data	no_data	no_data	no_data	no_data	no_data
T0044AL028_4	T0044SS182_2	T0044	no_data	no_data	no_data	no_data	no_data	no_data
T0044AL028_4	T0044SS182_3	T0044	no_data	no_data	no_data	no_data	no_data	no_data
T0044AL028_4	T0044SS191_1	T0044	no_data	no_data	no_data	no_data	no_data	no_data
T0044AL028_4	T0044SS198_1	T0044	no_data	no_data	no_data	no_data	no_data	no_data
T0044AL028_4	T0044SS202_1	T0044	no_data	no_data	no_data	no_data	no_data	no_data
T0044AL028_4	T0044SS211_1	T0044	no_data	no_data	no_data	no_data	no_data	no_data
T0044AL028_4	T0044SS222_1	T0044	no_data	no_data	no_data	no_data	no_data	no_data
T0044AL028_4	T0044TS005_1	T0044	no_data	no_data	no_data	no_data	318	no_data
T0044AL028_4	T0044TS005_2	T0044	no_data	no_data	no_data	no_data	254	no_data
T0044AL028_4	T0044TS005_3	T0044	no_data	no_data	no_data	no_data	286	no_data
T0044AL028_4	T0044TS009_1	T0044	no_data	no_data	no_data	no_data	347	no_data
T0044AL028_4	T0044TS045_1	T0044	no_data	no_data	no_data	no_data	288	no_data
T0044AL028_4	T0044TS061_1_1	T0044	no_data	no_data	no_data	no_data	111	no_data
T0044AL028_4	T0044TS061_1_2	T0044	no_data	no_data	no_data	no_data	158	no_data
T0044AL028_4	T0044TS136_1	T0044	no_data	no_data	no_data	no_data	341	no_data
T0044AL028_4	T0044TS173_1_1	T0044	no_data	no_data	no_data	no_data	137	no_data
T0044AL028_4	T0044TS173_1_2	T0044	no_data	no_data	no_data	no_data	179	no_data
T0044AL028_4	T0044TS189_1	T0044	no_data	no_data	no_data	no_data	347	no_data
T0044AL028_4	T0044TS203_1	T0044	no_data	no_data	no_data	no_data	308	no_data
T0044AL028_4	T0044TS217_1	T0044	no_data	no_data	no_data	no_data	209	no_data
T0044AL028_4	T0044TS224_1	T0044	no_data	no_data	no_data	no_data	239	no_data
T0044AL028_4	T0044TS224_2	T0044	no_data	no_data	no_data	no_data	183	no_data
T0044AL028_5	T0044AL033_1	T0044	no_data	no_data	no_data	no_data	no_data	no_data
T0044AL028_5	T0044AL033_2	T0044	no_data	no_data	no_data	no_data	no_data	no_data
T0044AL028_5	T0044AL040_1	T0044	no_data	no_data	no_data	no_data	no_data	no_data
T0044AL028_5	T0044AL040_2	T0044	no_data	no_data	no_data	no_data	no_data	no_data
T0044AL028_5	T0044AL040_3	T0044	no_data	no_data	no_data	no_data	no_data	no_data
T0044AL028_5	T0044AL040_4_1	T0044	no_data	no_data	no_data	no_data	no_data	no_data
T0044AL028_5	T0044AL040_4_2	T0044	no_data	no_data	no_data	no_data	no_data	no_data
T0044AL028_5	T0044AL040_5	T0044	no_data	no_data	no_data	no_data	no_data	no_data
T0044AL028_5	T0044AL061_1_1	T0044	no_data	no_data	no_data	no_data	no_data	no_data
T0044AL028_5	T0044AL061_1_2	T0044	no_data	no_data	no_data	no_data	no_data	no_data
T0044AL028_5	T0044AL074_1	T0044	no_data	no_data	no_data	no_data	no_data	no_data
T0044AL028_5	T0044AL076_1	T0044	no_data	no_data	no_data	no_data	no_data	no_data
T0044AL028_5	T0044AL084_1	T0044	no_data	no_data	no_data	no_data	no_data	no_data
T0044AL028_5	T0044AL143_1N	T0044	no_data	no_data	no_data	no_data	no_data	no_data
T0044AL028_5	T0044AL156_1	T0044	no_data	no_data	no_data	no_data	no_data	no_data
T0044AL028_5	T0044AL168_1	T0044	no_data	no_data	no_data	no_data	no_data	no_data
T0044AL028_5	T0044AL176_1	T0044	no_data	no_data	no_data	no_data	no_data	no_data
T0044AL028_5	T0044AL176_2	T0044	no_data	no_data	no_data	no_data	no_data	no_data
T0044AL028_5	T0044AL176_3	T0044	no_data	no_data	no_data	no_data	no_data	no_data
T0044AL028_5	T0044AL176_4	T0044	no_data	no_data	no_data	no_data	no_data	no_data
T0044AL028_5	T0044AL176_5	T0044	no_data	no_data	no_data	no_data	no_data	no_data
T0044AL028_5	T0044AL201_1	T0044	no_data	no_data	no_data	no_data	no_data	no_data
T0044AL028_5	T0044AL201_2	T0044	no_data	no_data	no_data	no_data	no_data	no_data
T0044AL028_5	T0044AL220_1	T0044	no_data	no_data	no_data	no_data	no_data	no_data
T0044AL028_5	T0044SS004_1	T0044	no_data	no_data	no_data	no_data	no_data	no_data
T0044AL028_5	T0044SS004_2	T0044	no_data	no_data	no_data	no_data	no_data	no_data
T0044AL028_5	T0044SS004_3	T0044	no_data	no_data	no_data	no_data	no_data	no_data
T0044AL028_5	T0044SS004_4	T0044	no_data	no_data	no_data	no_data	no_data	no_data
T0044AL028_5	T0044SS004_5	T0044	no_data	no_data	no_data	no_data	no_data	no_data
T0044AL028_5	T0044SS028_1	T0044	no_data	no_data	no_data	no_data	no_data	no_data
T0044AL028_5	T0044SS061_1	T0044	no_data	no_data	no_data	no_data	no_data	no_data
T0044AL028_5	T0044SS070_1	T0044	no_data	no_data	no_data	no_data	no_data	no_data
T0044AL028_5	T0044SS074_1	T0044	no_data	no_data	no_data	no_data	no_data	no_data
T0044AL028_5	T0044SS081_1	T0044	no_data	no_data	no_data	no_data	no_data	no_data
T0044AL028_5	T0044SS085_1	T0044	no_data	no_data	no_data	no_data	no_data	no_data
T0044AL028_5	T0044SS085_2	T0044	no_data	no_data	no_data	no_data	no_data	no_data
T0044AL028_5	T0044SS085_3	T0044	no_data	no_data	no_data	no_data	no_data	no_data
T0044AL028_5	T0044SS143_1	T0044	no_data	no_data	no_data	no_data	no_data	no_data
T0044AL028_5	T0044SS147_1	T0044	no_data	no_data	no_data	no_data	no_data	no_data
T0044AL028_5	T0044SS168_1	T0044	no_data	no_data	no_data	no_data	no_data	no_data
T0044AL028_5	T0044SS182_1	T0044	no_data	no_data	no_data	no_data	no_data	no_data
T0044AL028_5	T0044SS182_2	T0044	no_data	no_data	no_data	no_data	no_data	no_data
T0044AL028_5	T0044SS182_3	T0044	no_data	no_data	no_data	no_data	no_data	no_data
T0044AL028_5	T0044SS191_1	T0044	no_data	no_data	no_data	no_data	no_data	no_data
T0044AL028_5	T0044SS198_1	T0044	no_data	no_data	no_data	no_data	no_data	no_data
T0044AL028_5	T0044SS202_1	T0044	no_data	no_data	no_data	no_data	no_data	no_data
T0044AL028_5	T0044SS211_1	T0044	no_data	no_data	no_data	no_data	no_data	no_data
T0044AL028_5	T0044SS222_1	T0044	no_data	no_data	no_data	no_data	no_data	no_data
T0044AL028_5	T0044TS005_1	T0044	no_data	no_data	no_data	no_data	318	no_data
T0044AL028_5	T0044TS005_2	T0044	no_data	no_data	no_data	no_data	254	no_data
T0044AL028_5	T0044TS005_3	T0044	no_data	no_data	no_data	no_data	286	no_data
T0044AL028_5	T0044TS009_1	T0044	no_data	no_data	no_data	no_data	347	no_data
T0044AL028_5	T0044TS045_1	T0044	no_data	no_data	no_data	no_data	288	no_data
T0044AL028_5	T0044TS061_1_1	T0044	no_data	no_data	no_data	no_data	111	no_data
T0044AL028_5	T0044TS061_1_2	T0044	no_data	no_data	no_data	no_data	158	no_data
T0044AL028_5	T0044TS136_1	T0044	no_data	no_data	no_data	no_data	341	no_data
T0044AL028_5	T0044TS173_1_1	T0044	no_data	no_data	no_data	no_data	137	no_data
T0044AL028_5	T0044TS173_1_2	T0044	no_data	no_data	no_data	no_data	179	no_data
T0044AL028_5	T0044TS189_1	T0044	no_data	no_data	no_data	no_data	347	no_data
T0044AL028_5	T0044TS203_1	T0044	no_data	no_data	no_data	no_data	308	no_data
T0044AL028_5	T0044TS217_1	T0044	no_data	no_data	no_data	no_data	209	no_data
T0044AL028_5	T0044TS224_1	T0044	no_data	no_data	no_data	no_data	239	no_data
T0044AL028_5	T0044TS224_2	T0044	no_data	no_data	no_data	no_data	183	no_data
T0044AL033_1	T0044AL033_2	T0044	no_data	no_data	no_data	no_data	no_data	no_data
T0044AL033_1	T0044AL040_1	T0044	no_data	no_data	no_data	no_data	no_data	no_data
T0044AL033_1	T0044AL040_2	T0044	no_data	no_data	no_data	no_data	no_data	no_data
T0044AL033_1	T0044AL040_3	T0044	no_data	no_data	no_data	no_data	no_data	no_data
T0044AL033_1	T0044AL040_4_1	T0044	no_data	no_data	no_data	no_data	no_data	no_data
T0044AL033_1	T0044AL040_4_2	T0044	no_data	no_data	no_data	no_data	no_data	no_data
T0044AL033_1	T0044AL040_5	T0044	no_data	no_data	no_data	no_data	no_data	no_data
T0044AL033_1	T0044AL061_1_1	T0044	no_data	no_data	no_data	no_data	no_data	no_data
T0044AL033_1	T0044AL061_1_2	T0044	no_data	no_data	no_data	no_data	no_data	no_data
T0044AL033_1	T0044AL074_1	T0044	no_data	no_data	no_data	no_data	no_data	no_data
T0044AL033_1	T0044AL076_1	T0044	no_data	no_data	no_data	no_data	no_data	no_data
T0044AL033_1	T0044AL084_1	T0044	no_data	no_data	no_data	no_data	no_data	no_data
T0044AL033_1	T0044AL143_1N	T0044	no_data	no_data	no_data	no_data	no_data	no_data
T0044AL033_1	T0044AL156_1	T0044	no_data	no_data	no_data	no_data	no_data	no_data
T0044AL033_1	T0044AL168_1	T0044	no_data	no_data	no_data	no_data	no_data	no_data
T0044AL033_1	T0044AL176_1	T0044	no_data	no_data	no_data	no_data	no_data	no_data
T0044AL033_1	T0044AL176_2	T0044	no_data	no_data	no_data	no_data	no_data	no_data
T0044AL033_1	T0044AL176_3	T0044	no_data	no_data	no_data	no_data	no_data	no_data
T0044AL033_1	T0044AL176_4	T0044	no_data	no_data	no_data	no_data	no_data	no_data
T0044AL033_1	T0044AL176_5	T0044	no_data	no_data	no_data	no_data	no_data	no_data
T0044AL033_1	T0044AL201_1	T0044	no_data	no_data	no_data	no_data	no_data	no_data
T0044AL033_1	T0044AL201_2	T0044	no_data	no_data	no_data	no_data	no_data	no_data
T0044AL033_1	T0044AL220_1	T0044	no_data	no_data	no_data	no_data	no_data	no_data
T0044AL033_1	T0044SS004_1	T0044	no_data	no_data	no_data	no_data	no_data	no_data
T0044AL033_1	T0044SS004_2	T0044	no_data	no_data	no_data	no_data	no_data	no_data
T0044AL033_1	T0044SS004_3	T0044	no_data	no_data	no_data	no_data	no_data	no_data
T0044AL033_1	T0044SS004_4	T0044	no_data	no_data	no_data	no_data	no_data	no_data
T0044AL033_1	T0044SS004_5	T0044	no_data	no_data	no_data	no_data	no_data	no_data
T0044AL033_1	T0044SS028_1	T0044	no_data	no_data	no_data	no_data	no_data	no_data
T0044AL033_1	T0044SS061_1	T0044	no_data	no_data	no_data	no_data	no_data	no_data
T0044AL033_1	T0044SS070_1	T0044	no_data	no_data	no_data	no_data	no_data	no_data
T0044AL033_1	T0044SS074_1	T0044	no_data	no_data	no_data	no_data	no_data	no_data
T0044AL033_1	T0044SS081_1	T0044	no_data	no_data	no_data	no_data	no_data	no_data
T0044AL033_1	T0044SS085_1	T0044	no_data	no_data	no_data	no_data	no_data	no_data
T0044AL033_1	T0044SS085_2	T0044	no_data	no_data	no_data	no_data	no_data	no_data
T0044AL033_1	T0044SS085_3	T0044	no_data	no_data	no_data	no_data	no_data	no_data
T0044AL033_1	T0044SS143_1	T0044	no_data	no_data	no_data	no_data	no_data	no_data
T0044AL033_1	T0044SS147_1	T0044	no_data	no_data	no_data	no_data	no_data	no_data
T0044AL033_1	T0044SS168_1	T0044	no_data	no_data	no_data	no_data	no_data	no_data
T0044AL033_1	T0044SS182_1	T0044	no_data	no_data	no_data	no_data	no_data	no_data
T0044AL033_1	T0044SS182_2	T0044	no_data	no_data	no_data	no_data	no_data	no_data
T0044AL033_1	T0044SS182_3	T0044	no_data	no_data	no_data	no_data	no_data	no_data
T0044AL033_1	T0044SS191_1	T0044	no_data	no_data	no_data	no_data	no_data	no_data
T0044AL033_1	T0044SS198_1	T0044	no_data	no_data	no_data	no_data	no_data	no_data
T0044AL033_1	T0044SS202_1	T0044	no_data	no_data	no_data	no_data	no_data	no_data
T0044AL033_1	T0044SS211_1	T0044	no_data	no_data	no_data	no_data	no_data	no_data
T0044AL033_1	T0044SS222_1	T0044	no_data	no_data	no_data	no_data	no_data	no_data
T0044AL033_1	T0044TS005_1	T0044	no_data	no_data	no_data	no_data	318	no_data
T0044AL033_1	T0044TS005_2	T0044	no_data	no_data	no_data	no_data	254	no_data
T0044AL033_1	T0044TS005_3	T0044	no_data	no_data	no_data	no_data	286	no_data
T0044AL033_1	T0044TS009_1	T0044	no_data	no_data	no_data	no_data	347	no_data
T0044AL033_1	T0044TS045_1	T0044	no_data	no_data	no_data	no_data	288	no_data
T0044AL033_1	T0044TS061_1_1	T0044	no_data	no_data	no_data	no_data	111	no_data
T0044AL033_1	T0044TS061_1_2	T0044	no_data	no_data	no_data	no_data	158	no_data
T0044AL033_1	T0044TS136_1	T0044	no_data	no_data	no_data	no_data	341	no_data
T0044AL033_1	T0044TS173_1_1	T0044	no_data	no_data	no_data	no_data	137	no_data
T0044AL033_1	T0044TS173_1_2	T0044	no_data	no_data	no_data	no_data	179	no_data
T0044AL033_1	T0044TS189_1	T0044	no_data	no_data	no_data	no_data	347	no_data
T0044AL033_1	T0044TS203_1	T0044	no_data	no_data	no_data	no_data	308	no_data
T0044AL033_1	T0044TS217_1	T0044	no_data	no_data	no_data	no_data	209	no_data
T0044AL033_1	T0044TS224_1	T0044	no_data	no_data	no_data	no_data	239	no_data
T0044AL033_1	T0044TS224_2	T0044	no_data	no_data	no_data	no_data	183	no_data
T0044AL033_2	T0044AL040_1	T0044	no_data	no_data	no_data	no_data	no_data	no_data
T0044AL033_2	T0044AL040_2	T0044	no_data	no_data	no_data	no_data	no_data	no_data
T0044AL033_2	T0044AL040_3	T0044	no_data	no_data	no_data	no_data	no_data	no_data
T0044AL033_2	T0044AL040_4_1	T0044	no_data	no_data	no_data	no_data	no_data	no_data
T0044AL033_2	T0044AL040_4_2	T0044	no_data	no_data	no_data	no_data	no_data	no_data
T0044AL033_2	T0044AL040_5	T0044	no_data	no_data	no_data	no_data	no_data	no_data
T0044AL033_2	T0044AL061_1_1	T0044	no_data	no_data	no_data	no_data	no_data	no_data
T0044AL033_2	T0044AL061_1_2	T0044	no_data	no_data	no_data	no_data	no_data	no_data
T0044AL033_2	T0044AL074_1	T0044	no_data	no_data	no_data	no_data	no_data	no_data
T0044AL033_2	T0044AL076_1	T0044	no_data	no_data	no_data	no_data	no_data	no_data
T0044AL033_2	T0044AL084_1	T0044	no_data	no_data	no_data	no_data	no_data	no_data
T0044AL033_2	T0044AL143_1N	T0044	no_data	no_data	no_data	no_data	no_data	no_data
T0044AL033_2	T0044AL156_1	T0044	no_data	no_data	no_data	no_data	no_data	no_data
T0044AL033_2	T0044AL168_1	T0044	no_data	no_data	no_data	no_data	no_data	no_data
T0044AL033_2	T0044AL176_1	T0044	no_data	no_data	no_data	no_data	no_data	no_data
T0044AL033_2	T0044AL176_2	T0044	no_data	no_data	no_data	no_data	no_data	no_data
T0044AL033_2	T0044AL176_3	T0044	no_data	no_data	no_data	no_data	no_data	no_data
T0044AL033_2	T0044AL176_4	T0044	no_data	no_data	no_data	no_data	no_data	no_data
T0044AL033_2	T0044AL176_5	T0044	no_data	no_data	no_data	no_data	no_data	no_data
T0044AL033_2	T0044AL201_1	T0044	no_data	no_data	no_data	no_data	no_data	no_data
T0044AL033_2	T0044AL201_2	T0044	no_data	no_data	no_data	no_data	no_data	no_data
T0044AL033_2	T0044AL220_1	T0044	no_data	no_data	no_data	no_data	no_data	no_data
T0044AL033_2	T0044SS004_1	T0044	no_data	no_data	no_data	no_data	no_data	no_data
T0044AL033_2	T0044SS004_2	T0044	no_data	no_data	no_data	no_data	no_data	no_data
T0044AL033_2	T0044SS004_3	T0044	no_data	no_data	no_data	no_data	no_data	no_data
T0044AL033_2	T0044SS004_4	T0044	no_data	no_data	no_data	no_data	no_data	no_data
T0044AL033_2	T0044SS004_5	T0044	no_data	no_data	no_data	no_data	no_data	no_data
T0044AL033_2	T0044SS028_1	T0044	no_data	no_data	no_data	no_data	no_data	no_data
T0044AL033_2	T0044SS061_1	T0044	no_data	no_data	no_data	no_data	no_data	no_data
T0044AL033_2	T0044SS070_1	T0044	no_data	no_data	no_data	no_data	no_data	no_data
T0044AL033_2	T0044SS074_1	T0044	no_data	no_data	no_data	no_data	no_data	no_data
T0044AL033_2	T0044SS081_1	T0044	no_data	no_data	no_data	no_data	no_data	no_data
T0044AL033_2	T0044SS085_1	T0044	no_data	no_data	no_data	no_data	no_data	no_data
T0044AL033_2	T0044SS085_2	T0044	no_data	no_data	no_data	no_data	no_data	no_data
T0044AL033_2	T0044SS085_3	T0044	no_data	no_data	no_data	no_data	no_data	no_data
T0044AL033_2	T0044SS143_1	T0044	no_data	no_data	no_data	no_data	no_data	no_data
T0044AL033_2	T0044SS147_1	T0044	no_data	no_data	no_data	no_data	no_data	no_data
T0044AL033_2	T0044SS168_1	T0044	no_data	no_data	no_data	no_data	no_data	no_data
T0044AL033_2	T0044SS182_1	T0044	no_data	no_data	no_data	no_data	no_data	no_data
T0044AL033_2	T0044SS182_2	T0044	no_data	no_data	no_data	no_data	no_data	no_data
T0044AL033_2	T0044SS182_3	T0044	no_data	no_data	no_data	no_data	no_data	no_data
T0044AL033_2	T0044SS191_1	T0044	no_data	no_data	no_data	no_data	no_data	no_data
T0044AL033_2	T0044SS198_1	T0044	no_data	no_data	no_data	no_data	no_data	no_data
T0044AL033_2	T0044SS202_1	T0044	no_data	no_data	no_data	no_data	no_data	no_data
T0044AL033_2	T0044SS211_1	T0044	no_data	no_data	no_data	no_data	no_data	no_data
T0044AL033_2	T0044SS222_1	T0044	no_data	no_data	no_data	no_data	no_data	no_data
T0044AL033_2	T0044TS005_1	T0044	no_data	no_data	no_data	no_data	318	no_data
T0044AL033_2	T0044TS005_2	T0044	no_data	no_data	no_data	no_data	254	no_data
T0044AL033_2	T0044TS005_3	T0044	no_data	no_data	no_data	no_data	286	no_data
T0044AL033_2	T0044TS009_1	T0044	no_data	no_data	no_data	no_data	347	no_data
T0044AL033_2	T0044TS045_1	T0044	no_data	no_data	no_data	no_data	288	no_data
T0044AL033_2	T0044TS061_1_1	T0044	no_data	no_data	no_data	no_data	111	no_data
T0044AL033_2	T0044TS061_1_2	T0044	no_data	no_data	no_data	no_data	158	no_data
T0044AL033_2	T0044TS136_1	T0044	no_data	no_data	no_data	no_data	341	no_data
T0044AL033_2	T0044TS173_1_1	T0044	no_data	no_data	no_data	no_data	137	no_data
T0044AL033_2	T0044TS173_1_2	T0044	no_data	no_data	no_data	no_data	179	no_data
T0044AL033_2	T0044TS189_1	T0044	no_data	no_data	no_data	no_data	347	no_data
T0044AL033_2	T0044TS203_1	T0044	no_data	no_data	no_data	no_data	308	no_data
T0044AL033_2	T0044TS217_1	T0044	no_data	no_data	no_data	no_data	209	no_data
T0044AL033_2	T0044TS224_1	T0044	no_data	no_data	no_data	no_data	239	no_data
T0044AL033_2	T0044TS224_2	T0044	no_data	no_data	no_data	no_data	183	no_data
T0044AL040_1	T0044AL040_2	T0044	no_data	no_data	no_data	no_data	no_data	no_data
T0044AL040_1	T0044AL040_3	T0044	no_data	no_data	no_data	no_data	no_data	no_data
T0044AL040_1	T0044AL040_4_1	T0044	no_data	no_data	no_data	no_data	no_data	no_data
T0044AL040_1	T0044AL040_4_2	T0044	no_data	no_data	no_data	no_data	no_data	no_data
T0044AL040_1	T0044AL040_5	T0044	no_data	no_data	no_data	no_data	no_data	no_data
T0044AL040_1	T0044AL061_1_1	T0044	no_data	no_data	no_data	no_data	no_data	no_data
T0044AL040_1	T0044AL061_1_2	T0044	no_data	no_data	no_data	no_data	no_data	no_data
T0044AL040_1	T0044AL074_1	T0044	no_data	no_data	no_data	no_data	no_data	no_data
T0044AL040_1	T0044AL076_1	T0044	no_data	no_data	no_data	no_data	no_data	no_data
T0044AL040_1	T0044AL084_1	T0044	no_data	no_data	no_data	no_data	no_data	no_data
T0044AL040_1	T0044AL143_1N	T0044	no_data	no_data	no_data	no_data	no_data	no_data
T0044AL040_1	T0044AL156_1	T0044	no_data	no_data	no_data	no_data	no_data	no_data
T0044AL040_1	T0044AL168_1	T0044	no_data	no_data	no_data	no_data	no_data	no_data
T0044AL040_1	T0044AL176_1	T0044	no_data	no_data	no_data	no_data	no_data	no_data
T0044AL040_1	T0044AL176_2	T0044	no_data	no_data	no_data	no_data	no_data	no_data
T0044AL040_1	T0044AL176_3	T0044	no_data	no_data	no_data	no_data	no_data	no_data
T0044AL040_1	T0044AL176_4	T0044	no_data	no_data	no_data	no_data	no_data	no_data
T0044AL040_1	T0044AL176_5	T0044	no_data	no_data	no_data	no_data	no_data	no_data
T0044AL040_1	T0044AL201_1	T0044	no_data	no_data	no_data	no_data	no_data	no_data
T0044AL040_1	T0044AL201_2	T0044	no_data	no_data	no_data	no_data	no_data	no_data
T0044AL040_1	T0044AL220_1	T0044	no_data	no_data	no_data	no_data	no_data	no_data
T0044AL040_1	T0044SS004_1	T0044	no_data	no_data	no_data	no_data	no_data	no_data
T0044AL040_1	T0044SS004_2	T0044	no_data	no_data	no_data	no_data	no_data	no_data
T0044AL040_1	T0044SS004_3	T0044	no_data	no_data	no_data	no_data	no_data	no_data
T0044AL040_1	T0044SS004_4	T0044	no_data	no_data	no_data	no_data	no_data	no_data
T0044AL040_1	T0044SS004_5	T0044	no_data	no_data	no_data	no_data	no_data	no_data
T0044AL040_1	T0044SS028_1	T0044	no_data	no_data	no_data	no_data	no_data	no_data
T0044AL040_1	T0044SS061_1	T0044	no_data	no_data	no_data	no_data	no_data	no_data
T0044AL040_1	T0044SS070_1	T0044	no_data	no_data	no_data	no_data	no_data	no_data
T0044AL040_1	T0044SS074_1	T0044	no_data	no_data	no_data	no_data	no_data	no_data
T0044AL040_1	T0044SS081_1	T0044	no_data	no_data	no_data	no_data	no_data	no_data
T0044AL040_1	T0044SS085_1	T0044	no_data	no_data	no_data	no_data	no_data	no_data
T0044AL040_1	T0044SS085_2	T0044	no_data	no_data	no_data	no_data	no_data	no_data
T0044AL040_1	T0044SS085_3	T0044	no_data	no_data	no_data	no_data	no_data	no_data
T0044AL040_1	T0044SS143_1	T0044	no_data	no_data	no_data	no_data	no_data	no_data
T0044AL040_1	T0044SS147_1	T0044	no_data	no_data	no_data	no_data	no_data	no_data
T0044AL040_1	T0044SS168_1	T0044	no_data	no_data	no_data	no_data	no_data	no_data
T0044AL040_1	T0044SS182_1	T0044	no_data	no_data	no_data	no_data	no_data	no_data
T0044AL040_1	T0044SS182_2	T0044	no_data	no_data	no_data	no_data	no_data	no_data
T0044AL040_1	T0044SS182_3	T0044	no_data	no_data	no_data	no_data	no_data	no_data
T0044AL040_1	T0044SS191_1	T0044	no_data	no_data	no_data	no_data	no_data	no_data
T0044AL040_1	T0044SS198_1	T0044	no_data	no_data	no_data	no_data	no_data	no_data
T0044AL040_1	T0044SS202_1	T0044	no_data	no_data	no_data	no_data	no_data	no_data
T0044AL040_1	T0044SS211_1	T0044	no_data	no_data	no_data	no_data	no_data	no_data
T0044AL040_1	T0044SS222_1	T0044	no_data	no_data	no_data	no_data	no_data	no_data
T0044AL040_1	T0044TS005_1	T0044	no_data	no_data	no_data	no_data	318	no_data
T0044AL040_1	T0044TS005_2	T0044	no_data	no_data	no_data	no_data	254	no_data
T0044AL040_1	T0044TS005_3	T0044	no_data	no_data	no_data	no_data	286	no_data
T0044AL040_1	T0044TS009_1	T0044	no_data	no_data	no_data	no_data	347	no_data
T0044AL040_1	T0044TS045_1	T0044	no_data	no_data	no_data	no_data	288	no_data
T0044AL040_1	T0044TS061_1_1	T0044	no_data	no_data	no_data	no_data	111	no_data
T0044AL040_1	T0044TS061_1_2	T0044	no_data	no_data	no_data	no_data	158	no_data
T0044AL040_1	T0044TS136_1	T0044	no_data	no_data	no_data	no_data	341	no_data
T0044AL040_1	T0044TS173_1_1	T0044	no_data	no_data	no_data	no_data	137	no_data
T0044AL040_1	T0044TS173_1_2	T0044	no_data	no_data	no_data	no_data	179	no_data
T0044AL040_1	T0044TS189_1	T0044	no_data	no_data	no_data	no_data	347	no_data
T0044AL040_1	T0044TS203_1	T0044	no_data	no_data	no_data	no_data	308	no_data
T0044AL040_1	T0044TS217_1	T0044	no_data	no_data	no_data	no_data	209	no_data
T0044AL040_1	T0044TS224_1	T0044	no_data	no_data	no_data	no_data	239	no_data
T0044AL040_1	T0044TS224_2	T0044	no_data	no_data	no_data	no_data	183	no_data
T0044AL040_2	T0044AL040_3	T0044	no_data	no_data	no_data	no_data	no_data	no_data
T0044AL040_2	T0044AL040_4_1	T0044	no_data	no_data	no_data	no_data	no_data	no_data
T0044AL040_2	T0044AL040_4_2	T0044	no_data	no_data	no_data	no_data	no_data	no_data
T0044AL040_2	T0044AL040_5	T0044	no_data	no_data	no_data	no_data	no_data	no_data
T0044AL040_2	T0044AL061_1_1	T0044	no_data	no_data	no_data	no_data	no_data	no_data
T0044AL040_2	T0044AL061_1_2	T0044	no_data	no_data	no_data	no_data	no_data	no_data
T0044AL040_2	T0044AL074_1	T0044	no_data	no_data	no_data	no_data	no_data	no_data
T0044AL040_2	T0044AL076_1	T0044	no_data	no_data	no_data	no_data	no_data	no_data
T0044AL040_2	T0044AL084_1	T0044	no_data	no_data	no_data	no_data	no_data	no_data
T0044AL040_2	T0044AL143_1N	T0044	no_data	no_data	no_data	no_data	no_data	no_data
T0044AL040_2	T0044AL156_1	T0044	no_data	no_data	no_data	no_data	no_data	no_data
T0044AL040_2	T0044AL168_1	T0044	no_data	no_data	no_data	no_data	no_data	no_data
T0044AL040_2	T0044AL176_1	T0044	no_data	no_data	no_data	no_data	no_data	no_data
T0044AL040_2	T0044AL176_2	T0044	no_data	no_data	no_data	no_data	no_data	no_data
T0044AL040_2	T0044AL176_3	T0044	no_data	no_data	no_data	no_data	no_data	no_data
T0044AL040_2	T0044AL176_4	T0044	no_data	no_data	no_data	no_data	no_data	no_data
T0044AL040_2	T0044AL176_5	T0044	no_data	no_data	no_data	no_data	no_data	no_data
T0044AL040_2	T0044AL201_1	T0044	no_data	no_data	no_data	no_data	no_data	no_data
T0044AL040_2	T0044AL201_2	T0044	no_data	no_data	no_data	no_data	no_data	no_data
T0044AL040_2	T0044AL220_1	T0044	no_data	no_data	no_data	no_data	no_data	no_data
T0044AL040_2	T0044SS004_1	T0044	no_data	no_data	no_data	no_data	no_data	no_data
T0044AL040_2	T0044SS004_2	T0044	no_data	no_data	no_data	no_data	no_data	no_data
T0044AL040_2	T0044SS004_3	T0044	no_data	no_data	no_data	no_data	no_data	no_data
T0044AL040_2	T0044SS004_4	T0044	no_data	no_data	no_data	no_data	no_data	no_data
T0044AL040_2	T0044SS004_5	T0044	no_data	no_data	no_data	no_data	no_data	no_data
T0044AL040_2	T0044SS028_1	T0044	no_data	no_data	no_data	no_data	no_data	no_data
T0044AL040_2	T0044SS061_1	T0044	no_data	no_data	no_data	no_data	no_data	no_data
T0044AL040_2	T0044SS070_1	T0044	no_data	no_data	no_data	no_data	no_data	no_data
T0044AL040_2	T0044SS074_1	T0044	no_data	no_data	no_data	no_data	no_data	no_data
T0044AL040_2	T0044SS081_1	T0044	no_data	no_data	no_data	no_data	no_data	no_data
T0044AL040_2	T0044SS085_1	T0044	no_data	no_data	no_data	no_data	no_data	no_data
T0044AL040_2	T0044SS085_2	T0044	no_data	no_data	no_data	no_data	no_data	no_data
T0044AL040_2	T0044SS085_3	T0044	no_data	no_data	no_data	no_data	no_data	no_data
T0044AL040_2	T0044SS143_1	T0044	no_data	no_data	no_data	no_data	no_data	no_data
T0044AL040_2	T0044SS147_1	T0044	no_data	no_data	no_data	no_data	no_data	no_data
T0044AL040_2	T0044SS168_1	T0044	no_data	no_data	no_data	no_data	no_data	no_data
T0044AL040_2	T0044SS182_1	T0044	no_data	no_data	no_data	no_data	no_data	no_data
T0044AL040_2	T0044SS182_2	T0044	no_data	no_data	no_data	no_data	no_data	no_data
T0044AL040_2	T0044SS182_3	T0044	no_data	no_data	no_data	no_data	no_data	no_data
T0044AL040_2	T0044SS191_1	T0044	no_data	no_data	no_data	no_data	no_data	no_data
T0044AL040_2	T0044SS198_1	T0044	no_data	no_data	no_data	no_data	no_data	no_data
T0044AL040_2	T0044SS202_1	T0044	no_data	no_data	no_data	no_data	no_data	no_data
T0044AL040_2	T0044SS211_1	T0044	no_data	no_data	no_data	no_data	no_data	no_data
T0044AL040_2	T0044SS222_1	T0044	no_data	no_data	no_data	no_data	no_data	no_data
T0044AL040_2	T0044TS005_1	T0044	no_data	no_data	no_data	no_data	318	no_data
T0044AL040_2	T0044TS005_2	T0044	no_data	no_data	no_data	no_data	254	no_data
T0044AL040_2	T0044TS005_3	T0044	no_data	no_data	no_data	no_data	286	no_data
T0044AL040_2	T0044TS009_1	T0044	no_data	no_data	no_data	no_data	347	no_data
T0044AL040_2	T0044TS045_1	T0044	no_data	no_data	no_data	no_data	288	no_data
T0044AL040_2	T0044TS061_1_1	T0044	no_data	no_data	no_data	no_data	111	no_data
T0044AL040_2	T0044TS061_1_2	T0044	no_data	no_data	no_data	no_data	158	no_data
T0044AL040_2	T0044TS136_1	T0044	no_data	no_data	no_data	no_data	341	no_data
T0044AL040_2	T0044TS173_1_1	T0044	no_data	no_data	no_data	no_data	137	no_data
T0044AL040_2	T0044TS173_1_2	T0044	no_data	no_data	no_data	no_data	179	no_data
T0044AL040_2	T0044TS189_1	T0044	no_data	no_data	no_data	no_data	347	no_data
T0044AL040_2	T0044TS203_1	T0044	no_data	no_data	no_data	no_data	308	no_data
T0044AL040_2	T0044TS217_1	T0044	no_data	no_data	no_data	no_data	209	no_data
T0044AL040_2	T0044TS224_1	T0044	no_data	no_data	no_data	no_data	239	no_data
T0044AL040_2	T0044TS224_2	T0044	no_data	no_data	no_data	no_data	183	no_data
T0044AL040_3	T0044AL040_4_1	T0044	no_data	no_data	no_data	no_data	no_data	no_data
T0044AL040_3	T0044AL040_4_2	T0044	no_data	no_data	no_data	no_data	no_data	no_data
T0044AL040_3	T0044AL040_5	T0044	no_data	no_data	no_data	no_data	no_data	no_data
T0044AL040_3	T0044AL061_1_1	T0044	no_data	no_data	no_data	no_data	no_data	no_data
T0044AL040_3	T0044AL061_1_2	T0044	no_data	no_data	no_data	no_data	no_data	no_data
T0044AL040_3	T0044AL074_1	T0044	no_data	no_data	no_data	no_data	no_data	no_data
T0044AL040_3	T0044AL076_1	T0044	no_data	no_data	no_data	no_data	no_data	no_data
T0044AL040_3	T0044AL084_1	T0044	no_data	no_data	no_data	no_data	no_data	no_data
T0044AL040_3	T0044AL143_1N	T0044	no_data	no_data	no_data	no_data	no_data	no_data
T0044AL040_3	T0044AL156_1	T0044	no_data	no_data	no_data	no_data	no_data	no_data
T0044AL040_3	T0044AL168_1	T0044	no_data	no_data	no_data	no_data	no_data	no_data
T0044AL040_3	T0044AL176_1	T0044	no_data	no_data	no_data	no_data	no_data	no_data
T0044AL040_3	T0044AL176_2	T0044	no_data	no_data	no_data	no_data	no_data	no_data
T0044AL040_3	T0044AL176_3	T0044	no_data	no_data	no_data	no_data	no_data	no_data
T0044AL040_3	T0044AL176_4	T0044	no_data	no_data	no_data	no_data	no_data	no_data
T0044AL040_3	T0044AL176_5	T0044	no_data	no_data	no_data	no_data	no_data	no_data
T0044AL040_3	T0044AL201_1	T0044	no_data	no_data	no_data	no_data	no_data	no_data
T0044AL040_3	T0044AL201_2	T0044	no_data	no_data	no_data	no_data	no_data	no_data
T0044AL040_3	T0044AL220_1	T0044	no_data	no_data	no_data	no_data	no_data	no_data
T0044AL040_3	T0044SS004_1	T0044	no_data	no_data	no_data	no_data	no_data	no_data
T0044AL040_3	T0044SS004_2	T0044	no_data	no_data	no_data	no_data	no_data	no_data
T0044AL040_3	T0044SS004_3	T0044	no_data	no_data	no_data	no_data	no_data	no_data
T0044AL040_3	T0044SS004_4	T0044	no_data	no_data	no_data	no_data	no_data	no_data
T0044AL040_3	T0044SS004_5	T0044	no_data	no_data	no_data	no_data	no_data	no_data
T0044AL040_3	T0044SS028_1	T0044	no_data	no_data	no_data	no_data	no_data	no_data
T0044AL040_3	T0044SS061_1	T0044	no_data	no_data	no_data	no_data	no_data	no_data
T0044AL040_3	T0044SS070_1	T0044	no_data	no_data	no_data	no_data	no_data	no_data
T0044AL040_3	T0044SS074_1	T0044	no_data	no_data	no_data	no_data	no_data	no_data
T0044AL040_3	T0044SS081_1	T0044	no_data	no_data	no_data	no_data	no_data	no_data
T0044AL040_3	T0044SS085_1	T0044	no_data	no_data	no_data	no_data	no_data	no_data
T0044AL040_3	T0044SS085_2	T0044	no_data	no_data	no_data	no_data	no_data	no_data
T0044AL040_3	T0044SS085_3	T0044	no_data	no_data	no_data	no_data	no_data	no_data
T0044AL040_3	T0044SS143_1	T0044	no_data	no_data	no_data	no_data	no_data	no_data
T0044AL040_3	T0044SS147_1	T0044	no_data	no_data	no_data	no_data	no_data	no_data
T0044AL040_3	T0044SS168_1	T0044	no_data	no_data	no_data	no_data	no_data	no_data
T0044AL040_3	T0044SS182_1	T0044	no_data	no_data	no_data	no_data	no_data	no_data
T0044AL040_3	T0044SS182_2	T0044	no_data	no_data	no_data	no_data	no_data	no_data
T0044AL040_3	T0044SS182_3	T0044	no_data	no_data	no_data	no_data	no_data	no_data
T0044AL040_3	T0044SS191_1	T0044	no_data	no_data	no_data	no_data	no_data	no_data
T0044AL040_3	T0044SS198_1	T0044	no_data	no_data	no_data	no_data	no_data	no_data
T0044AL040_3	T0044SS202_1	T0044	no_data	no_data	no_data	no_data	no_data	no_data
T0044AL040_3	T0044SS211_1	T0044	no_data	no_data	no_data	no_data	no_data	no_data
T0044AL040_3	T0044SS222_1	T0044	no_data	no_data	no_data	no_data	no_data	no_data
T0044AL040_3	T0044TS005_1	T0044	no_data	no_data	no_data	no_data	318	no_data
T0044AL040_3	T0044TS005_2	T0044	no_data	no_data	no_data	no_data	254	no_data
T0044AL040_3	T0044TS005_3	T0044	no_data	no_data	no_data	no_data	286	no_data
T0044AL040_3	T0044TS009_1	T0044	no_data	no_data	no_data	no_data	347	no_data
T0044AL040_3	T0044TS045_1	T0044	no_data	no_data	no_data	no_data	288	no_data
T0044AL040_3	T0044TS061_1_1	T0044	no_data	no_data	no_data	no_data	111	no_data
T0044AL040_3	T0044TS061_1_2	T0044	no_data	no_data	no_data	no_data	158	no_data
T0044AL040_3	T0044TS136_1	T0044	no_data	no_data	no_data	no_data	341	no_data
T0044AL040_3	T0044TS173_1_1	T0044	no_data	no_data	no_data	no_data	137	no_data
T0044AL040_3	T0044TS173_1_2	T0044	no_data	no_data	no_data	no_data	179	no_data
T0044AL040_3	T0044TS189_1	T0044	no_data	no_data	no_data	no_data	347	no_data
T0044AL040_3	T0044TS203_1	T0044	no_data	no_data	no_data	no_data	308	no_data
T0044AL040_3	T0044TS217_1	T0044	no_data	no_data	no_data	no_data	209	no_data
T0044AL040_3	T0044TS224_1	T0044	no_data	no_data	no_data	no_data	239	no_data
T0044AL040_3	T0044TS224_2	T0044	no_data	no_data	no_data	no_data	183	no_data
T0044AL040_4_1	T0044AL040_4_2	T0044	no_data	no_data	no_data	no_data	no_data	no_data
T0044AL040_4_1	T0044AL040_5	T0044	no_data	no_data	no_data	no_data	no_data	no_data
T0044AL040_4_1	T0044AL061_1_1	T0044	no_data	no_data	no_data	no_data	no_data	no_data
T0044AL040_4_1	T0044AL061_1_2	T0044	no_data	no_data	no_data	no_data	no_data	no_data
T0044AL040_4_1	T0044AL074_1	T0044	no_data	no_data	no_data	no_data	no_data	no_data
T0044AL040_4_1	T0044AL076_1	T0044	no_data	no_data	no_data	no_data	no_data	no_data
T0044AL040_4_1	T0044AL084_1	T0044	no_data	no_data	no_data	no_data	no_data	no_data
T0044AL040_4_1	T0044AL143_1N	T0044	no_data	no_data	no_data	no_data	no_data	no_data
T0044AL040_4_1	T0044AL156_1	T0044	no_data	no_data	no_data	no_data	no_data	no_data
T0044AL040_4_1	T0044AL168_1	T0044	no_data	no_data	no_data	no_data	no_data	no_data
T0044AL040_4_1	T0044AL176_1	T0044	no_data	no_data	no_data	no_data	no_data	no_data
T0044AL040_4_1	T0044AL176_2	T0044	no_data	no_data	no_data	no_data	no_data	no_data
T0044AL040_4_1	T0044AL176_3	T0044	no_data	no_data	no_data	no_data	no_data	no_data
T0044AL040_4_1	T0044AL176_4	T0044	no_data	no_data	no_data	no_data	no_data	no_data
T0044AL040_4_1	T0044AL176_5	T0044	no_data	no_data	no_data	no_data	no_data	no_data
T0044AL040_4_1	T0044AL201_1	T0044	no_data	no_data	no_data	no_data	no_data	no_data
T0044AL040_4_1	T0044AL201_2	T0044	no_data	no_data	no_data	no_data	no_data	no_data
T0044AL040_4_1	T0044AL220_1	T0044	no_data	no_data	no_data	no_data	no_data	no_data
T0044AL040_4_1	T0044SS004_1	T0044	no_data	no_data	no_data	no_data	no_data	no_data
T0044AL040_4_1	T0044SS004_2	T0044	no_data	no_data	no_data	no_data	no_data	no_data
T0044AL040_4_1	T0044SS004_3	T0044	no_data	no_data	no_data	no_data	no_data	no_data
T0044AL040_4_1	T0044SS004_4	T0044	no_data	no_data	no_data	no_data	no_data	no_data
T0044AL040_4_1	T0044SS004_5	T0044	no_data	no_data	no_data	no_data	no_data	no_data
T0044AL040_4_1	T0044SS028_1	T0044	no_data	no_data	no_data	no_data	no_data	no_data
T0044AL040_4_1	T0044SS061_1	T0044	no_data	no_data	no_data	no_data	no_data	no_data
T0044AL040_4_1	T0044SS070_1	T0044	no_data	no_data	no_data	no_data	no_data	no_data
T0044AL040_4_1	T0044SS074_1	T0044	no_data	no_data	no_data	no_data	no_data	no_data
T0044AL040_4_1	T0044SS081_1	T0044	no_data	no_data	no_data	no_data	no_data	no_data
T0044AL040_4_1	T0044SS085_1	T0044	no_data	no_data	no_data	no_data	no_data	no_data
T0044AL040_4_1	T0044SS085_2	T0044	no_data	no_data	no_data	no_data	no_data	no_data
T0044AL040_4_1	T0044SS085_3	T0044	no_data	no_data	no_data	no_data	no_data	no_data
T0044AL040_4_1	T0044SS143_1	T0044	no_data	no_data	no_data	no_data	no_data	no_data
T0044AL040_4_1	T0044SS147_1	T0044	no_data	no_data	no_data	no_data	no_data	no_data
T0044AL040_4_1	T0044SS168_1	T0044	no_data	no_data	no_data	no_data	no_data	no_data
T0044AL040_4_1	T0044SS182_1	T0044	no_data	no_data	no_data	no_data	no_data	no_data
T0044AL040_4_1	T0044SS182_2	T0044	no_data	no_data	no_data	no_data	no_data	no_data
T0044AL040_4_1	T0044SS182_3	T0044	no_data	no_data	no_data	no_data	no_data	no_data
T0044AL040_4_1	T0044SS191_1	T0044	no_data	no_data	no_data	no_data	no_data	no_data
T0044AL040_4_1	T0044SS198_1	T0044	no_data	no_data	no_data	no_data	no_data	no_data
T0044AL040_4_1	T0044SS202_1	T0044	no_data	no_data	no_data	no_data	no_data	no_data
T0044AL040_4_1	T0044SS211_1	T0044	no_data	no_data	no_data	no_data	no_data	no_data
T0044AL040_4_1	T0044SS222_1	T0044	no_data	no_data	no_data	no_data	no_data	no_data
T0044AL040_4_1	T0044TS005_1	T0044	no_data	no_data	no_data	no_data	318	no_data
T0044AL040_4_1	T0044TS005_2	T0044	no_data	no_data	no_data	no_data	254	no_data
T0044AL040_4_1	T0044TS005_3	T0044	no_data	no_data	no_data	no_data	286	no_data
T0044AL040_4_1	T0044TS009_1	T0044	no_data	no_data	no_data	no_data	347	no_data
T0044AL040_4_1	T0044TS045_1	T0044	no_data	no_data	no_data	no_data	288	no_data
T0044AL040_4_1	T0044TS061_1_1	T0044	no_data	no_data	no_data	no_data	111	no_data
T0044AL040_4_1	T0044TS061_1_2	T0044	no_data	no_data	no_data	no_data	158	no_data
T0044AL040_4_1	T0044TS136_1	T0044	no_data	no_data	no_data	no_data	341	no_data
T0044AL040_4_1	T0044TS173_1_1	T0044	no_data	no_data	no_data	no_data	137	no_data
T0044AL040_4_1	T0044TS173_1_2	T0044	no_data	no_data	no_data	no_data	179	no_data
T0044AL040_4_1	T0044TS189_1	T0044	no_data	no_data	no_data	no_data	347	no_data
T0044AL040_4_1	T0044TS203_1	T0044	no_data	no_data	no_data	no_data	308	no_data
T0044AL040_4_1	T0044TS217_1	T0044	no_data	no_data	no_data	no_data	209	no_data
T0044AL040_4_1	T0044TS224_1	T0044	no_data	no_data	no_data	no_data	239	no_data
T0044AL040_4_1	T0044TS224_2	T0044	no_data	no_data	no_data	no_data	183	no_data
T0044AL040_4_2	T0044AL040_5	T0044	no_data	no_data	no_data	no_data	no_data	no_data
T0044AL040_4_2	T0044AL061_1_1	T0044	no_data	no_data	no_data	no_data	no_data	no_data
T0044AL040_4_2	T0044AL061_1_2	T0044	no_data	no_data	no_data	no_data	no_data	no_data
T0044AL040_4_2	T0044AL074_1	T0044	no_data	no_data	no_data	no_data	no_data	no_data
T0044AL040_4_2	T0044AL076_1	T0044	no_data	no_data	no_data	no_data	no_data	no_data
T0044AL040_4_2	T0044AL084_1	T0044	no_data	no_data	no_data	no_data	no_data	no_data
T0044AL040_4_2	T0044AL143_1N	T0044	no_data	no_data	no_data	no_data	no_data	no_data
T0044AL040_4_2	T0044AL156_1	T0044	no_data	no_data	no_data	no_data	no_data	no_data
T0044AL040_4_2	T0044AL168_1	T0044	no_data	no_data	no_data	no_data	no_data	no_data
T0044AL040_4_2	T0044AL176_1	T0044	no_data	no_data	no_data	no_data	no_data	no_data
T0044AL040_4_2	T0044AL176_2	T0044	no_data	no_data	no_data	no_data	no_data	no_data
T0044AL040_4_2	T0044AL176_3	T0044	no_data	no_data	no_data	no_data	no_data	no_data
T0044AL040_4_2	T0044AL176_4	T0044	no_data	no_data	no_data	no_data	no_data	no_data
T0044AL040_4_2	T0044AL176_5	T0044	no_data	no_data	no_data	no_data	no_data	no_data
T0044AL040_4_2	T0044AL201_1	T0044	no_data	no_data	no_data	no_data	no_data	no_data
T0044AL040_4_2	T0044AL201_2	T0044	no_data	no_data	no_data	no_data	no_data	no_data
T0044AL040_4_2	T0044AL220_1	T0044	no_data	no_data	no_data	no_data	no_data	no_data
T0044AL040_4_2	T0044SS004_1	T0044	no_data	no_data	no_data	no_data	no_data	no_data
T0044AL040_4_2	T0044SS004_2	T0044	no_data	no_data	no_data	no_data	no_data	no_data
T0044AL040_4_2	T0044SS004_3	T0044	no_data	no_data	no_data	no_data	no_data	no_data
T0044AL040_4_2	T0044SS004_4	T0044	no_data	no_data	no_data	no_data	no_data	no_data
T0044AL040_4_2	T0044SS004_5	T0044	no_data	no_data	no_data	no_data	no_data	no_data
T0044AL040_4_2	T0044SS028_1	T0044	no_data	no_data	no_data	no_data	no_data	no_data
T0044AL040_4_2	T0044SS061_1	T0044	no_data	no_data	no_data	no_data	no_data	no_data
T0044AL040_4_2	T0044SS070_1	T0044	no_data	no_data	no_data	no_data	no_data	no_data
T0044AL040_4_2	T0044SS074_1	T0044	no_data	no_data	no_data	no_data	no_data	no_data
T0044AL040_4_2	T0044SS081_1	T0044	no_data	no_data	no_data	no_data	no_data	no_data
T0044AL040_4_2	T0044SS085_1	T0044	no_data	no_data	no_data	no_data	no_data	no_data
T0044AL040_4_2	T0044SS085_2	T0044	no_data	no_data	no_data	no_data	no_data	no_data
T0044AL040_4_2	T0044SS085_3	T0044	no_data	no_data	no_data	no_data	no_data	no_data
T0044AL040_4_2	T0044SS143_1	T0044	no_data	no_data	no_data	no_data	no_data	no_data
T0044AL040_4_2	T0044SS147_1	T0044	no_data	no_data	no_data	no_data	no_data	no_data
T0044AL040_4_2	T0044SS168_1	T0044	no_data	no_data	no_data	no_data	no_data	no_data
T0044AL040_4_2	T0044SS182_1	T0044	no_data	no_data	no_data	no_data	no_data	no_data
T0044AL040_4_2	T0044SS182_2	T0044	no_data	no_data	no_data	no_data	no_data	no_data
T0044AL040_4_2	T0044SS182_3	T0044	no_data	no_data	no_data	no_data	no_data	no_data
T0044AL040_4_2	T0044SS191_1	T0044	no_data	no_data	no_data	no_data	no_data	no_data
T0044AL040_4_2	T0044SS198_1	T0044	no_data	no_data	no_data	no_data	no_data	no_data
T0044AL040_4_2	T0044SS202_1	T0044	no_data	no_data	no_data	no_data	no_data	no_data
T0044AL040_4_2	T0044SS211_1	T0044	no_data	no_data	no_data	no_data	no_data	no_data
T0044AL040_4_2	T0044SS222_1	T0044	no_data	no_data	no_data	no_data	no_data	no_data
T0044AL040_4_2	T0044TS005_1	T0044	no_data	no_data	no_data	no_data	318	no_data
T0044AL040_4_2	T0044TS005_2	T0044	no_data	no_data	no_data	no_data	254	no_data
T0044AL040_4_2	T0044TS005_3	T0044	no_data	no_data	no_data	no_data	286	no_data
T0044AL040_4_2	T0044TS009_1	T0044	no_data	no_data	no_data	no_data	347	no_data
T0044AL040_4_2	T0044TS045_1	T0044	no_data	no_data	no_data	no_data	288	no_data
T0044AL040_4_2	T0044TS061_1_1	T0044	no_data	no_data	no_data	no_data	111	no_data
T0044AL040_4_2	T0044TS061_1_2	T0044	no_data	no_data	no_data	no_data	158	no_data
T0044AL040_4_2	T0044TS136_1	T0044	no_data	no_data	no_data	no_data	341	no_data
T0044AL040_4_2	T0044TS173_1_1	T0044	no_data	no_data	no_data	no_data	137	no_data
T0044AL040_4_2	T0044TS173_1_2	T0044	no_data	no_data	no_data	no_data	179	no_data
T0044AL040_4_2	T0044TS189_1	T0044	no_data	no_data	no_data	no_data	347	no_data
T0044AL040_4_2	T0044TS203_1	T0044	no_data	no_data	no_data	no_data	308	no_data
T0044AL040_4_2	T0044TS217_1	T0044	no_data	no_data	no_data	no_data	209	no_data
T0044AL040_4_2	T0044TS224_1	T0044	no_data	no_data	no_data	no_data	239	no_data
T0044AL040_4_2	T0044TS224_2	T0044	no_data	no_data	no_data	no_data	183	no_data
T0044AL040_5	T0044AL061_1_1	T0044	no_data	no_data	no_data	no_data	no_data	no_data
T0044AL040_5	T0044AL061_1_2	T0044	no_data	no_data	no_data	no_data	no_data	no_data
T0044AL040_5	T0044AL074_1	T0044	no_data	no_data	no_data	no_data	no_data	no_data
T0044AL040_5	T0044AL076_1	T0044	no_data	no_data	no_data	no_data	no_data	no_data
T0044AL040_5	T0044AL084_1	T0044	no_data	no_data	no_data	no_data	no_data	no_data
T0044AL040_5	T0044AL143_1N	T0044	no_data	no_data	no_data	no_data	no_data	no_data
T0044AL040_5	T0044AL156_1	T0044	no_data	no_data	no_data	no_data	no_data	no_data
T0044AL040_5	T0044AL168_1	T0044	no_data	no_data	no_data	no_data	no_data	no_data
T0044AL040_5	T0044AL176_1	T0044	no_data	no_data	no_data	no_data	no_data	no_data
T0044AL040_5	T0044AL176_2	T0044	no_data	no_data	no_data	no_data	no_data	no_data
T0044AL040_5	T0044AL176_3	T0044	no_data	no_data	no_data	no_data	no_data	no_data
T0044AL040_5	T0044AL176_4	T0044	no_data	no_data	no_data	no_data	no_data	no_data
T0044AL040_5	T0044AL176_5	T0044	no_data	no_data	no_data	no_data	no_data	no_data
T0044AL040_5	T0044AL201_1	T0044	no_data	no_data	no_data	no_data	no_data	no_data
T0044AL040_5	T0044AL201_2	T0044	no_data	no_data	no_data	no_data	no_data	no_data
T0044AL040_5	T0044AL220_1	T0044	no_data	no_data	no_data	no_data	no_data	no_data
T0044AL040_5	T0044SS004_1	T0044	no_data	no_data	no_data	no_data	no_data	no_data
T0044AL040_5	T0044SS004_2	T0044	no_data	no_data	no_data	no_data	no_data	no_data
T0044AL040_5	T0044SS004_3	T0044	no_data	no_data	no_data	no_data	no_data	no_data
T0044AL040_5	T0044SS004_4	T0044	no_data	no_data	no_data	no_data	no_data	no_data
T0044AL040_5	T0044SS004_5	T0044	no_data	no_data	no_data	no_data	no_data	no_data
T0044AL040_5	T0044SS028_1	T0044	no_data	no_data	no_data	no_data	no_data	no_data
T0044AL040_5	T0044SS061_1	T0044	no_data	no_data	no_data	no_data	no_data	no_data
T0044AL040_5	T0044SS070_1	T0044	no_data	no_data	no_data	no_data	no_data	no_data
T0044AL040_5	T0044SS074_1	T0044	no_data	no_data	no_data	no_data	no_data	no_data
T0044AL040_5	T0044SS081_1	T0044	no_data	no_data	no_data	no_data	no_data	no_data
T0044AL040_5	T0044SS085_1	T0044	no_data	no_data	no_data	no_data	no_data	no_data
T0044AL040_5	T0044SS085_2	T0044	no_data	no_data	no_data	no_data	no_data	no_data
T0044AL040_5	T0044SS085_3	T0044	no_data	no_data	no_data	no_data	no_data	no_data
T0044AL040_5	T0044SS143_1	T0044	no_data	no_data	no_data	no_data	no_data	no_data
T0044AL040_5	T0044SS147_1	T0044	no_data	no_data	no_data	no_data	no_data	no_data
T0044AL040_5	T0044SS168_1	T0044	no_data	no_data	no_data	no_data	no_data	no_data
T0044AL040_5	T0044SS182_1	T0044	no_data	no_data	no_data	no_data	no_data	no_data
T0044AL040_5	T0044SS182_2	T0044	no_data	no_data	no_data	no_data	no_data	no_data
T0044AL040_5	T0044SS182_3	T0044	no_data	no_data	no_data	no_data	no_data	no_data
T0044AL040_5	T0044SS191_1	T0044	no_data	no_data	no_data	no_data	no_data	no_data
T0044AL040_5	T0044SS198_1	T0044	no_data	no_data	no_data	no_data	no_data	no_data
T0044AL040_5	T0044SS202_1	T0044	no_data	no_data	no_data	no_data	no_data	no_data
T0044AL040_5	T0044SS211_1	T0044	no_data	no_data	no_data	no_data	no_data	no_data
T0044AL040_5	T0044SS222_1	T0044	no_data	no_data	no_data	no_data	no_data	no_data
T0044AL040_5	T0044TS005_1	T0044	no_data	no_data	no_data	no_data	318	no_data
T0044AL040_5	T0044TS005_2	T0044	no_data	no_data	no_data	no_data	254	no_data
T0044AL040_5	T0044TS005_3	T0044	no_data	no_data	no_data	no_data	286	no_data
T0044AL040_5	T0044TS009_1	T0044	no_data	no_data	no_data	no_data	347	no_data
T0044AL040_5	T0044TS045_1	T0044	no_data	no_data	no_data	no_data	288	no_data
T0044AL040_5	T0044TS061_1_1	T0044	no_data	no_data	no_data	no_data	111	no_data
T0044AL040_5	T0044TS061_1_2	T0044	no_data	no_data	no_data	no_data	158	no_data
T0044AL040_5	T0044TS136_1	T0044	no_data	no_data	no_data	no_data	341	no_data
T0044AL040_5	T0044TS173_1_1	T0044	no_data	no_data	no_data	no_data	137	no_data
T0044AL040_5	T0044TS173_1_2	T0044	no_data	no_data	no_data	no_data	179	no_data
T0044AL040_5	T0044TS189_1	T0044	no_data	no_data	no_data	no_data	347	no_data
T0044AL040_5	T0044TS203_1	T0044	no_data	no_data	no_data	no_data	308	no_data
T0044AL040_5	T0044TS217_1	T0044	no_data	no_data	no_data	no_data	209	no_data
T0044AL040_5	T0044TS224_1	T0044	no_data	no_data	no_data	no_data	239	no_data
T0044AL040_5	T0044TS224_2	T0044	no_data	no_data	no_data	no_data	183	no_data
T0044AL061_1_1	T0044AL061_1_2	T0044	no_data	no_data	no_data	no_data	no_data	no_data
T0044AL061_1_1	T0044AL074_1	T0044	no_data	no_data	no_data	no_data	no_data	no_data
T0044AL061_1_1	T0044AL076_1	T0044	no_data	no_data	no_data	no_data	no_data	no_data
T0044AL061_1_1	T0044AL084_1	T0044	no_data	no_data	no_data	no_data	no_data	no_data
T0044AL061_1_1	T0044AL143_1N	T0044	no_data	no_data	no_data	no_data	no_data	no_data
T0044AL061_1_1	T0044AL156_1	T0044	no_data	no_data	no_data	no_data	no_data	no_data
T0044AL061_1_1	T0044AL168_1	T0044	no_data	no_data	no_data	no_data	no_data	no_data
T0044AL061_1_1	T0044AL176_1	T0044	no_data	no_data	no_data	no_data	no_data	no_data
T0044AL061_1_1	T0044AL176_2	T0044	no_data	no_data	no_data	no_data	no_data	no_data
T0044AL061_1_1	T0044AL176_3	T0044	no_data	no_data	no_data	no_data	no_data	no_data
T0044AL061_1_1	T0044AL176_4	T0044	no_data	no_data	no_data	no_data	no_data	no_data
T0044AL061_1_1	T0044AL176_5	T0044	no_data	no_data	no_data	no_data	no_data	no_data
T0044AL061_1_1	T0044AL201_1	T0044	no_data	no_data	no_data	no_data	no_data	no_data
T0044AL061_1_1	T0044AL201_2	T0044	no_data	no_data	no_data	no_data	no_data	no_data
T0044AL061_1_1	T0044AL220_1	T0044	no_data	no_data	no_data	no_data	no_data	no_data
T0044AL061_1_1	T0044SS004_1	T0044	no_data	no_data	no_data	no_data	no_data	no_data
T0044AL061_1_1	T0044SS004_2	T0044	no_data	no_data	no_data	no_data	no_data	no_data
T0044AL061_1_1	T0044SS004_3	T0044	no_data	no_data	no_data	no_data	no_data	no_data
T0044AL061_1_1	T0044SS004_4	T0044	no_data	no_data	no_data	no_data	no_data	no_data
T0044AL061_1_1	T0044SS004_5	T0044	no_data	no_data	no_data	no_data	no_data	no_data
T0044AL061_1_1	T0044SS028_1	T0044	no_data	no_data	no_data	no_data	no_data	no_data
T0044AL061_1_1	T0044SS061_1	T0044	no_data	no_data	no_data	no_data	no_data	no_data
T0044AL061_1_1	T0044SS070_1	T0044	no_data	no_data	no_data	no_data	no_data	no_data
T0044AL061_1_1	T0044SS074_1	T0044	no_data	no_data	no_data	no_data	no_data	no_data
T0044AL061_1_1	T0044SS081_1	T0044	no_data	no_data	no_data	no_data	no_data	no_data
T0044AL061_1_1	T0044SS085_1	T0044	no_data	no_data	no_data	no_data	no_data	no_data
T0044AL061_1_1	T0044SS085_2	T0044	no_data	no_data	no_data	no_data	no_data	no_data
T0044AL061_1_1	T0044SS085_3	T0044	no_data	no_data	no_data	no_data	no_data	no_data
T0044AL061_1_1	T0044SS143_1	T0044	no_data	no_data	no_data	no_data	no_data	no_data
T0044AL061_1_1	T0044SS147_1	T0044	no_data	no_data	no_data	no_data	no_data	no_data
T0044AL061_1_1	T0044SS168_1	T0044	no_data	no_data	no_data	no_data	no_data	no_data
T0044AL061_1_1	T0044SS182_1	T0044	no_data	no_data	no_data	no_data	no_data	no_data
T0044AL061_1_1	T0044SS182_2	T0044	no_data	no_data	no_data	no_data	no_data	no_data
T0044AL061_1_1	T0044SS182_3	T0044	no_data	no_data	no_data	no_data	no_data	no_data
T0044AL061_1_1	T0044SS191_1	T0044	no_data	no_data	no_data	no_data	no_data	no_data
T0044AL061_1_1	T0044SS198_1	T0044	no_data	no_data	no_data	no_data	no_data	no_data
T0044AL061_1_1	T0044SS202_1	T0044	no_data	no_data	no_data	no_data	no_data	no_data
T0044AL061_1_1	T0044SS211_1	T0044	no_data	no_data	no_data	no_data	no_data	no_data
T0044AL061_1_1	T0044SS222_1	T0044	no_data	no_data	no_data	no_data	no_data	no_data
T0044AL061_1_1	T0044TS005_1	T0044	no_data	no_data	no_data	no_data	318	no_data
T0044AL061_1_1	T0044TS005_2	T0044	no_data	no_data	no_data	no_data	254	no_data
T0044AL061_1_1	T0044TS005_3	T0044	no_data	no_data	no_data	no_data	286	no_data
T0044AL061_1_1	T0044TS009_1	T0044	no_data	no_data	no_data	no_data	347	no_data
T0044AL061_1_1	T0044TS045_1	T0044	no_data	no_data	no_data	no_data	288	no_data
T0044AL061_1_1	T0044TS061_1_1	T0044	no_data	no_data	no_data	no_data	111	no_data
T0044AL061_1_1	T0044TS061_1_2	T0044	no_data	no_data	no_data	no_data	158	no_data
T0044AL061_1_1	T0044TS136_1	T0044	no_data	no_data	no_data	no_data	341	no_data
T0044AL061_1_1	T0044TS173_1_1	T0044	no_data	no_data	no_data	no_data	137	no_data
T0044AL061_1_1	T0044TS173_1_2	T0044	no_data	no_data	no_data	no_data	179	no_data
T0044AL061_1_1	T0044TS189_1	T0044	no_data	no_data	no_data	no_data	347	no_data
T0044AL061_1_1	T0044TS203_1	T0044	no_data	no_data	no_data	no_data	308	no_data
T0044AL061_1_1	T0044TS217_1	T0044	no_data	no_data	no_data	no_data	209	no_data
T0044AL061_1_1	T0044TS224_1	T0044	no_data	no_data	no_data	no_data	239	no_data
T0044AL061_1_1	T0044TS224_2	T0044	no_data	no_data	no_data	no_data	183	no_data
T0044AL061_1_2	T0044AL074_1	T0044	no_data	no_data	no_data	no_data	no_data	no_data
T0044AL061_1_2	T0044AL076_1	T0044	no_data	no_data	no_data	no_data	no_data	no_data
T0044AL061_1_2	T0044AL084_1	T0044	no_data	no_data	no_data	no_data	no_data	no_data
T0044AL061_1_2	T0044AL143_1N	T0044	no_data	no_data	no_data	no_data	no_data	no_data
T0044AL061_1_2	T0044AL156_1	T0044	no_data	no_data	no_data	no_data	no_data	no_data
T0044AL061_1_2	T0044AL168_1	T0044	no_data	no_data	no_data	no_data	no_data	no_data
T0044AL061_1_2	T0044AL176_1	T0044	no_data	no_data	no_data	no_data	no_data	no_data
T0044AL061_1_2	T0044AL176_2	T0044	no_data	no_data	no_data	no_data	no_data	no_data
T0044AL061_1_2	T0044AL176_3	T0044	no_data	no_data	no_data	no_data	no_data	no_data
T0044AL061_1_2	T0044AL176_4	T0044	no_data	no_data	no_data	no_data	no_data	no_data
T0044AL061_1_2	T0044AL176_5	T0044	no_data	no_data	no_data	no_data	no_data	no_data
T0044AL061_1_2	T0044AL201_1	T0044	no_data	no_data	no_data	no_data	no_data	no_data
T0044AL061_1_2	T0044AL201_2	T0044	no_data	no_data	no_data	no_data	no_data	no_data
T0044AL061_1_2	T0044AL220_1	T0044	no_data	no_data	no_data	no_data	no_data	no_data
T0044AL061_1_2	T0044SS004_1	T0044	no_data	no_data	no_data	no_data	no_data	no_data
T0044AL061_1_2	T0044SS004_2	T0044	no_data	no_data	no_data	no_data	no_data	no_data
T0044AL061_1_2	T0044SS004_3	T0044	no_data	no_data	no_data	no_data	no_data	no_data
T0044AL061_1_2	T0044SS004_4	T0044	no_data	no_data	no_data	no_data	no_data	no_data
T0044AL061_1_2	T0044SS004_5	T0044	no_data	no_data	no_data	no_data	no_data	no_data
T0044AL061_1_2	T0044SS028_1	T0044	no_data	no_data	no_data	no_data	no_data	no_data
T0044AL061_1_2	T0044SS061_1	T0044	no_data	no_data	no_data	no_data	no_data	no_data
T0044AL061_1_2	T0044SS070_1	T0044	no_data	no_data	no_data	no_data	no_data	no_data
T0044AL061_1_2	T0044SS074_1	T0044	no_data	no_data	no_data	no_data	no_data	no_data
T0044AL061_1_2	T0044SS081_1	T0044	no_data	no_data	no_data	no_data	no_data	no_data
T0044AL061_1_2	T0044SS085_1	T0044	no_data	no_data	no_data	no_data	no_data	no_data
T0044AL061_1_2	T0044SS085_2	T0044	no_data	no_data	no_data	no_data	no_data	no_data
T0044AL061_1_2	T0044SS085_3	T0044	no_data	no_data	no_data	no_data	no_data	no_data
T0044AL061_1_2	T0044SS143_1	T0044	no_data	no_data	no_data	no_data	no_data	no_data
T0044AL061_1_2	T0044SS147_1	T0044	no_data	no_data	no_data	no_data	no_data	no_data
T0044AL061_1_2	T0044SS168_1	T0044	no_data	no_data	no_data	no_data	no_data	no_data
T0044AL061_1_2	T0044SS182_1	T0044	no_data	no_data	no_data	no_data	no_data	no_data
T0044AL061_1_2	T0044SS182_2	T0044	no_data	no_data	no_data	no_data	no_data	no_data
T0044AL061_1_2	T0044SS182_3	T0044	no_data	no_data	no_data	no_data	no_data	no_data
T0044AL061_1_2	T0044SS191_1	T0044	no_data	no_data	no_data	no_data	no_data	no_data
T0044AL061_1_2	T0044SS198_1	T0044	no_data	no_data	no_data	no_data	no_data	no_data
T0044AL061_1_2	T0044SS202_1	T0044	no_data	no_data	no_data	no_data	no_data	no_data
T0044AL061_1_2	T0044SS211_1	T0044	no_data	no_data	no_data	no_data	no_data	no_data
T0044AL061_1_2	T0044SS222_1	T0044	no_data	no_data	no_data	no_data	no_data	no_data
T0044AL061_1_2	T0044TS005_1	T0044	no_data	no_data	no_data	no_data	318	no_data
T0044AL061_1_2	T0044TS005_2	T0044	no_data	no_data	no_data	no_data	254	no_data
T0044AL061_1_2	T0044TS005_3	T0044	no_data	no_data	no_data	no_data	286	no_data
T0044AL061_1_2	T0044TS009_1	T0044	no_data	no_data	no_data	no_data	347	no_data
T0044AL061_1_2	T0044TS045_1	T0044	no_data	no_data	no_data	no_data	288	no_data
T0044AL061_1_2	T0044TS061_1_1	T0044	no_data	no_data	no_data	no_data	111	no_data
T0044AL061_1_2	T0044TS061_1_2	T0044	no_data	no_data	no_data	no_data	158	no_data
T0044AL061_1_2	T0044TS136_1	T0044	no_data	no_data	no_data	no_data	341	no_data
T0044AL061_1_2	T0044TS173_1_1	T0044	no_data	no_data	no_data	no_data	137	no_data
T0044AL061_1_2	T0044TS173_1_2	T0044	no_data	no_data	no_data	no_data	179	no_data
T0044AL061_1_2	T0044TS189_1	T0044	no_data	no_data	no_data	no_data	347	no_data
T0044AL061_1_2	T0044TS203_1	T0044	no_data	no_data	no_data	no_data	308	no_data
T0044AL061_1_2	T0044TS217_1	T0044	no_data	no_data	no_data	no_data	209	no_data
T0044AL061_1_2	T0044TS224_1	T0044	no_data	no_data	no_data	no_data	239	no_data
T0044AL061_1_2	T0044TS224_2	T0044	no_data	no_data	no_data	no_data	183	no_data
T0044AL074_1	T0044AL076_1	T0044	no_data	no_data	no_data	no_data	no_data	no_data
T0044AL074_1	T0044AL084_1	T0044	no_data	no_data	no_data	no_data	no_data	no_data
T0044AL074_1	T0044AL143_1N	T0044	no_data	no_data	no_data	no_data	no_data	no_data
T0044AL074_1	T0044AL156_1	T0044	no_data	no_data	no_data	no_data	no_data	no_data
T0044AL074_1	T0044AL168_1	T0044	no_data	no_data	no_data	no_data	no_data	no_data
T0044AL074_1	T0044AL176_1	T0044	no_data	no_data	no_data	no_data	no_data	no_data
T0044AL074_1	T0044AL176_2	T0044	no_data	no_data	no_data	no_data	no_data	no_data
T0044AL074_1	T0044AL176_3	T0044	no_data	no_data	no_data	no_data	no_data	no_data
T0044AL074_1	T0044AL176_4	T0044	no_data	no_data	no_data	no_data	no_data	no_data
T0044AL074_1	T0044AL176_5	T0044	no_data	no_data	no_data	no_data	no_data	no_data
T0044AL074_1	T0044AL201_1	T0044	no_data	no_data	no_data	no_data	no_data	no_data
T0044AL074_1	T0044AL201_2	T0044	no_data	no_data	no_data	no_data	no_data	no_data
T0044AL074_1	T0044AL220_1	T0044	no_data	no_data	no_data	no_data	no_data	no_data
T0044AL074_1	T0044SS004_1	T0044	no_data	no_data	no_data	no_data	no_data	no_data
T0044AL074_1	T0044SS004_2	T0044	no_data	no_data	no_data	no_data	no_data	no_data
T0044AL074_1	T0044SS004_3	T0044	no_data	no_data	no_data	no_data	no_data	no_data
T0044AL074_1	T0044SS004_4	T0044	no_data	no_data	no_data	no_data	no_data	no_data
T0044AL074_1	T0044SS004_5	T0044	no_data	no_data	no_data	no_data	no_data	no_data
T0044AL074_1	T0044SS028_1	T0044	no_data	no_data	no_data	no_data	no_data	no_data
T0044AL074_1	T0044SS061_1	T0044	no_data	no_data	no_data	no_data	no_data	no_data
T0044AL074_1	T0044SS070_1	T0044	no_data	no_data	no_data	no_data	no_data	no_data
T0044AL074_1	T0044SS074_1	T0044	no_data	no_data	no_data	no_data	no_data	no_data
T0044AL074_1	T0044SS081_1	T0044	no_data	no_data	no_data	no_data	no_data	no_data
T0044AL074_1	T0044SS085_1	T0044	no_data	no_data	no_data	no_data	no_data	no_data
T0044AL074_1	T0044SS085_2	T0044	no_data	no_data	no_data	no_data	no_data	no_data
T0044AL074_1	T0044SS085_3	T0044	no_data	no_data	no_data	no_data	no_data	no_data
T0044AL074_1	T0044SS143_1	T0044	no_data	no_data	no_data	no_data	no_data	no_data
T0044AL074_1	T0044SS147_1	T0044	no_data	no_data	no_data	no_data	no_data	no_data
T0044AL074_1	T0044SS168_1	T0044	no_data	no_data	no_data	no_data	no_data	no_data
T0044AL074_1	T0044SS182_1	T0044	no_data	no_data	no_data	no_data	no_data	no_data
T0044AL074_1	T0044SS182_2	T0044	no_data	no_data	no_data	no_data	no_data	no_data
T0044AL074_1	T0044SS182_3	T0044	no_data	no_data	no_data	no_data	no_data	no_data
T0044AL074_1	T0044SS191_1	T0044	no_data	no_data	no_data	no_data	no_data	no_data
T0044AL074_1	T0044SS198_1	T0044	no_data	no_data	no_data	no_data	no_data	no_data
T0044AL074_1	T0044SS202_1	T0044	no_data	no_data	no_data	no_data	no_data	no_data
T0044AL074_1	T0044SS211_1	T0044	no_data	no_data	no_data	no_data	no_data	no_data
T0044AL074_1	T0044SS222_1	T0044	no_data	no_data	no_data	no_data	no_data	no_data
T0044AL074_1	T0044TS005_1	T0044	no_data	no_data	no_data	no_data	318	no_data
T0044AL074_1	T0044TS005_2	T0044	no_data	no_data	no_data	no_data	254	no_data
T0044AL074_1	T0044TS005_3	T0044	no_data	no_data	no_data	no_data	286	no_data
T0044AL074_1	T0044TS009_1	T0044	no_data	no_data	no_data	no_data	347	no_data
T0044AL074_1	T0044TS045_1	T0044	no_data	no_data	no_data	no_data	288	no_data
T0044AL074_1	T0044TS061_1_1	T0044	no_data	no_data	no_data	no_data	111	no_data
T0044AL074_1	T0044TS061_1_2	T0044	no_data	no_data	no_data	no_data	158	no_data
T0044AL074_1	T0044TS136_1	T0044	no_data	no_data	no_data	no_data	341	no_data
T0044AL074_1	T0044TS173_1_1	T0044	no_data	no_data	no_data	no_data	137	no_data
T0044AL074_1	T0044TS173_1_2	T0044	no_data	no_data	no_data	no_data	179	no_data
T0044AL074_1	T0044TS189_1	T0044	no_data	no_data	no_data	no_data	347	no_data
T0044AL074_1	T0044TS203_1	T0044	no_data	no_data	no_data	no_data	308	no_data
T0044AL074_1	T0044TS217_1	T0044	no_data	no_data	no_data	no_data	209	no_data
T0044AL074_1	T0044TS224_1	T0044	no_data	no_data	no_data	no_data	239	no_data
T0044AL074_1	T0044TS224_2	T0044	no_data	no_data	no_data	no_data	183	no_data
T0044AL076_1	T0044AL084_1	T0044	no_data	no_data	no_data	no_data	no_data	no_data
T0044AL076_1	T0044AL143_1N	T0044	no_data	no_data	no_data	no_data	no_data	no_data
T0044AL076_1	T0044AL156_1	T0044	no_data	no_data	no_data	no_data	no_data	no_data
T0044AL076_1	T0044AL168_1	T0044	no_data	no_data	no_data	no_data	no_data	no_data
T0044AL076_1	T0044AL176_1	T0044	no_data	no_data	no_data	no_data	no_data	no_data
T0044AL076_1	T0044AL176_2	T0044	no_data	no_data	no_data	no_data	no_data	no_data
T0044AL076_1	T0044AL176_3	T0044	no_data	no_data	no_data	no_data	no_data	no_data
T0044AL076_1	T0044AL176_4	T0044	no_data	no_data	no_data	no_data	no_data	no_data
T0044AL076_1	T0044AL176_5	T0044	no_data	no_data	no_data	no_data	no_data	no_data
T0044AL076_1	T0044AL201_1	T0044	no_data	no_data	no_data	no_data	no_data	no_data
T0044AL076_1	T0044AL201_2	T0044	no_data	no_data	no_data	no_data	no_data	no_data
T0044AL076_1	T0044AL220_1	T0044	no_data	no_data	no_data	no_data	no_data	no_data
T0044AL076_1	T0044SS004_1	T0044	no_data	no_data	no_data	no_data	no_data	no_data
T0044AL076_1	T0044SS004_2	T0044	no_data	no_data	no_data	no_data	no_data	no_data
T0044AL076_1	T0044SS004_3	T0044	no_data	no_data	no_data	no_data	no_data	no_data
T0044AL076_1	T0044SS004_4	T0044	no_data	no_data	no_data	no_data	no_data	no_data
T0044AL076_1	T0044SS004_5	T0044	no_data	no_data	no_data	no_data	no_data	no_data
T0044AL076_1	T0044SS028_1	T0044	no_data	no_data	no_data	no_data	no_data	no_data
T0044AL076_1	T0044SS061_1	T0044	no_data	no_data	no_data	no_data	no_data	no_data
T0044AL076_1	T0044SS070_1	T0044	no_data	no_data	no_data	no_data	no_data	no_data
T0044AL076_1	T0044SS074_1	T0044	no_data	no_data	no_data	no_data	no_data	no_data
T0044AL076_1	T0044SS081_1	T0044	no_data	no_data	no_data	no_data	no_data	no_data
T0044AL076_1	T0044SS085_1	T0044	no_data	no_data	no_data	no_data	no_data	no_data
T0044AL076_1	T0044SS085_2	T0044	no_data	no_data	no_data	no_data	no_data	no_data
T0044AL076_1	T0044SS085_3	T0044	no_data	no_data	no_data	no_data	no_data	no_data
T0044AL076_1	T0044SS143_1	T0044	no_data	no_data	no_data	no_data	no_data	no_data
T0044AL076_1	T0044SS147_1	T0044	no_data	no_data	no_data	no_data	no_data	no_data
T0044AL076_1	T0044SS168_1	T0044	no_data	no_data	no_data	no_data	no_data	no_data
T0044AL076_1	T0044SS182_1	T0044	no_data	no_data	no_data	no_data	no_data	no_data
T0044AL076_1	T0044SS182_2	T0044	no_data	no_data	no_data	no_data	no_data	no_data
T0044AL076_1	T0044SS182_3	T0044	no_data	no_data	no_data	no_data	no_data	no_data
T0044AL076_1	T0044SS191_1	T0044	no_data	no_data	no_data	no_data	no_data	no_data
T0044AL076_1	T0044SS198_1	T0044	no_data	no_data	no_data	no_data	no_data	no_data
T0044AL076_1	T0044SS202_1	T0044	no_data	no_data	no_data	no_data	no_data	no_data
T0044AL076_1	T0044SS211_1	T0044	no_data	no_data	no_data	no_data	no_data	no_data
T0044AL076_1	T0044SS222_1	T0044	no_data	no_data	no_data	no_data	no_data	no_data
T0044AL076_1	T0044TS005_1	T0044	no_data	no_data	no_data	no_data	318	no_data
T0044AL076_1	T0044TS005_2	T0044	no_data	no_data	no_data	no_data	254	no_data
T0044AL076_1	T0044TS005_3	T0044	no_data	no_data	no_data	no_data	286	no_data
T0044AL076_1	T0044TS009_1	T0044	no_data	no_data	no_data	no_data	347	no_data
T0044AL076_1	T0044TS045_1	T0044	no_data	no_data	no_data	no_data	288	no_data
T0044AL076_1	T0044TS061_1_1	T0044	no_data	no_data	no_data	no_data	111	no_data
T0044AL076_1	T0044TS061_1_2	T0044	no_data	no_data	no_data	no_data	158	no_data
T0044AL076_1	T0044TS136_1	T0044	no_data	no_data	no_data	no_data	341	no_data
T0044AL076_1	T0044TS173_1_1	T0044	no_data	no_data	no_data	no_data	137	no_data
T0044AL076_1	T0044TS173_1_2	T0044	no_data	no_data	no_data	no_data	179	no_data
T0044AL076_1	T0044TS189_1	T0044	no_data	no_data	no_data	no_data	347	no_data
T0044AL076_1	T0044TS203_1	T0044	no_data	no_data	no_data	no_data	308	no_data
T0044AL076_1	T0044TS217_1	T0044	no_data	no_data	no_data	no_data	209	no_data
T0044AL076_1	T0044TS224_1	T0044	no_data	no_data	no_data	no_data	239	no_data
T0044AL076_1	T0044TS224_2	T0044	no_data	no_data	no_data	no_data	183	no_data
T0044AL084_1	T0044AL143_1N	T0044	no_data	no_data	no_data	no_data	no_data	no_data
T0044AL084_1	T0044AL156_1	T0044	no_data	no_data	no_data	no_data	no_data	no_data
T0044AL084_1	T0044AL168_1	T0044	no_data	no_data	no_data	no_data	no_data	no_data
T0044AL084_1	T0044AL176_1	T0044	no_data	no_data	no_data	no_data	no_data	no_data
T0044AL084_1	T0044AL176_2	T0044	no_data	no_data	no_data	no_data	no_data	no_data
T0044AL084_1	T0044AL176_3	T0044	no_data	no_data	no_data	no_data	no_data	no_data
T0044AL084_1	T0044AL176_4	T0044	no_data	no_data	no_data	no_data	no_data	no_data
T0044AL084_1	T0044AL176_5	T0044	no_data	no_data	no_data	no_data	no_data	no_data
T0044AL084_1	T0044AL201_1	T0044	no_data	no_data	no_data	no_data	no_data	no_data
T0044AL084_1	T0044AL201_2	T0044	no_data	no_data	no_data	no_data	no_data	no_data
T0044AL084_1	T0044AL220_1	T0044	no_data	no_data	no_data	no_data	no_data	no_data
T0044AL084_1	T0044SS004_1	T0044	no_data	no_data	no_data	no_data	no_data	no_data
T0044AL084_1	T0044SS004_2	T0044	no_data	no_data	no_data	no_data	no_data	no_data
T0044AL084_1	T0044SS004_3	T0044	no_data	no_data	no_data	no_data	no_data	no_data
T0044AL084_1	T0044SS004_4	T0044	no_data	no_data	no_data	no_data	no_data	no_data
T0044AL084_1	T0044SS004_5	T0044	no_data	no_data	no_data	no_data	no_data	no_data
T0044AL084_1	T0044SS028_1	T0044	no_data	no_data	no_data	no_data	no_data	no_data
T0044AL084_1	T0044SS061_1	T0044	no_data	no_data	no_data	no_data	no_data	no_data
T0044AL084_1	T0044SS070_1	T0044	no_data	no_data	no_data	no_data	no_data	no_data
T0044AL084_1	T0044SS074_1	T0044	no_data	no_data	no_data	no_data	no_data	no_data
T0044AL084_1	T0044SS081_1	T0044	no_data	no_data	no_data	no_data	no_data	no_data
T0044AL084_1	T0044SS085_1	T0044	no_data	no_data	no_data	no_data	no_data	no_data
T0044AL084_1	T0044SS085_2	T0044	no_data	no_data	no_data	no_data	no_data	no_data
T0044AL084_1	T0044SS085_3	T0044	no_data	no_data	no_data	no_data	no_data	no_data
T0044AL084_1	T0044SS143_1	T0044	no_data	no_data	no_data	no_data	no_data	no_data
T0044AL084_1	T0044SS147_1	T0044	no_data	no_data	no_data	no_data	no_data	no_data
T0044AL084_1	T0044SS168_1	T0044	no_data	no_data	no_data	no_data	no_data	no_data
T0044AL084_1	T0044SS182_1	T0044	no_data	no_data	no_data	no_data	no_data	no_data
T0044AL084_1	T0044SS182_2	T0044	no_data	no_data	no_data	no_data	no_data	no_data
T0044AL084_1	T0044SS182_3	T0044	no_data	no_data	no_data	no_data	no_data	no_data
T0044AL084_1	T0044SS191_1	T0044	no_data	no_data	no_data	no_data	no_data	no_data
T0044AL084_1	T0044SS198_1	T0044	no_data	no_data	no_data	no_data	no_data	no_data
T0044AL084_1	T0044SS202_1	T0044	no_data	no_data	no_data	no_data	no_data	no_data
T0044AL084_1	T0044SS211_1	T0044	no_data	no_data	no_data	no_data	no_data	no_data
T0044AL084_1	T0044SS222_1	T0044	no_data	no_data	no_data	no_data	no_data	no_data
T0044AL084_1	T0044TS005_1	T0044	no_data	no_data	no_data	no_data	318	no_data
T0044AL084_1	T0044TS005_2	T0044	no_data	no_data	no_data	no_data	254	no_data
T0044AL084_1	T0044TS005_3	T0044	no_data	no_data	no_data	no_data	286	no_data
T0044AL084_1	T0044TS009_1	T0044	no_data	no_data	no_data	no_data	347	no_data
T0044AL084_1	T0044TS045_1	T0044	no_data	no_data	no_data	no_data	288	no_data
T0044AL084_1	T0044TS061_1_1	T0044	no_data	no_data	no_data	no_data	111	no_data
T0044AL084_1	T0044TS061_1_2	T0044	no_data	no_data	no_data	no_data	158	no_data
T0044AL084_1	T0044TS136_1	T0044	no_data	no_data	no_data	no_data	341	no_data
T0044AL084_1	T0044TS173_1_1	T0044	no_data	no_data	no_data	no_data	137	no_data
T0044AL084_1	T0044TS173_1_2	T0044	no_data	no_data	no_data	no_data	179	no_data
T0044AL084_1	T0044TS189_1	T0044	no_data	no_data	no_data	no_data	347	no_data
T0044AL084_1	T0044TS203_1	T0044	no_data	no_data	no_data	no_data	308	no_data
T0044AL084_1	T0044TS217_1	T0044	no_data	no_data	no_data	no_data	209	no_data
T0044AL084_1	T0044TS224_1	T0044	no_data	no_data	no_data	no_data	239	no_data
T0044AL084_1	T0044TS224_2	T0044	no_data	no_data	no_data	no_data	183	no_data
T0044AL143_1N	T0044AL156_1	T0044	no_data	no_data	no_data	no_data	no_data	no_data
T0044AL143_1N	T0044AL168_1	T0044	no_data	no_data	no_data	no_data	no_data	no_data
T0044AL143_1N	T0044AL176_1	T0044	no_data	no_data	no_data	no_data	no_data	no_data
T0044AL143_1N	T0044AL176_2	T0044	no_data	no_data	no_data	no_data	no_data	no_data
T0044AL143_1N	T0044AL176_3	T0044	no_data	no_data	no_data	no_data	no_data	no_data
T0044AL143_1N	T0044AL176_4	T0044	no_data	no_data	no_data	no_data	no_data	no_data
T0044AL143_1N	T0044AL176_5	T0044	no_data	no_data	no_data	no_data	no_data	no_data
T0044AL143_1N	T0044AL201_1	T0044	no_data	no_data	no_data	no_data	no_data	no_data
T0044AL143_1N	T0044AL201_2	T0044	no_data	no_data	no_data	no_data	no_data	no_data
T0044AL143_1N	T0044AL220_1	T0044	no_data	no_data	no_data	no_data	no_data	no_data
T0044AL143_1N	T0044SS004_1	T0044	no_data	no_data	no_data	no_data	no_data	no_data
T0044AL143_1N	T0044SS004_2	T0044	no_data	no_data	no_data	no_data	no_data	no_data
T0044AL143_1N	T0044SS004_3	T0044	no_data	no_data	no_data	no_data	no_data	no_data
T0044AL143_1N	T0044SS004_4	T0044	no_data	no_data	no_data	no_data	no_data	no_data
T0044AL143_1N	T0044SS004_5	T0044	no_data	no_data	no_data	no_data	no_data	no_data
T0044AL143_1N	T0044SS028_1	T0044	no_data	no_data	no_data	no_data	no_data	no_data
T0044AL143_1N	T0044SS061_1	T0044	no_data	no_data	no_data	no_data	no_data	no_data
T0044AL143_1N	T0044SS070_1	T0044	no_data	no_data	no_data	no_data	no_data	no_data
T0044AL143_1N	T0044SS074_1	T0044	no_data	no_data	no_data	no_data	no_data	no_data
T0044AL143_1N	T0044SS081_1	T0044	no_data	no_data	no_data	no_data	no_data	no_data
T0044AL143_1N	T0044SS085_1	T0044	no_data	no_data	no_data	no_data	no_data	no_data
T0044AL143_1N	T0044SS085_2	T0044	no_data	no_data	no_data	no_data	no_data	no_data
T0044AL143_1N	T0044SS085_3	T0044	no_data	no_data	no_data	no_data	no_data	no_data
T0044AL143_1N	T0044SS143_1	T0044	no_data	no_data	no_data	no_data	no_data	no_data
T0044AL143_1N	T0044SS147_1	T0044	no_data	no_data	no_data	no_data	no_data	no_data
T0044AL143_1N	T0044SS168_1	T0044	no_data	no_data	no_data	no_data	no_data	no_data
T0044AL143_1N	T0044SS182_1	T0044	no_data	no_data	no_data	no_data	no_data	no_data
T0044AL143_1N	T0044SS182_2	T0044	no_data	no_data	no_data	no_data	no_data	no_data
T0044AL143_1N	T0044SS182_3	T0044	no_data	no_data	no_data	no_data	no_data	no_data
T0044AL143_1N	T0044SS191_1	T0044	no_data	no_data	no_data	no_data	no_data	no_data
T0044AL143_1N	T0044SS198_1	T0044	no_data	no_data	no_data	no_data	no_data	no_data
T0044AL143_1N	T0044SS202_1	T0044	no_data	no_data	no_data	no_data	no_data	no_data
T0044AL143_1N	T0044SS211_1	T0044	no_data	no_data	no_data	no_data	no_data	no_data
T0044AL143_1N	T0044SS222_1	T0044	no_data	no_data	no_data	no_data	no_data	no_data
T0044AL143_1N	T0044TS005_1	T0044	no_data	no_data	no_data	no_data	318	no_data
T0044AL143_1N	T0044TS005_2	T0044	no_data	no_data	no_data	no_data	254	no_data
T0044AL143_1N	T0044TS005_3	T0044	no_data	no_data	no_data	no_data	286	no_data
T0044AL143_1N	T0044TS009_1	T0044	no_data	no_data	no_data	no_data	347	no_data
T0044AL143_1N	T0044TS045_1	T0044	no_data	no_data	no_data	no_data	288	no_data
T0044AL143_1N	T0044TS061_1_1	T0044	no_data	no_data	no_data	no_data	111	no_data
T0044AL143_1N	T0044TS061_1_2	T0044	no_data	no_data	no_data	no_data	158	no_data
T0044AL143_1N	T0044TS136_1	T0044	no_data	no_data	no_data	no_data	341	no_data
T0044AL143_1N	T0044TS173_1_1	T0044	no_data	no_data	no_data	no_data	137	no_data
T0044AL143_1N	T0044TS173_1_2	T0044	no_data	no_data	no_data	no_data	179	no_data
T0044AL143_1N	T0044TS189_1	T0044	no_data	no_data	no_data	no_data	347	no_data
T0044AL143_1N	T0044TS203_1	T0044	no_data	no_data	no_data	no_data	308	no_data
T0044AL143_1N	T0044TS217_1	T0044	no_data	no_data	no_data	no_data	209	no_data
T0044AL143_1N	T0044TS224_1	T0044	no_data	no_data	no_data	no_data	239	no_data
T0044AL143_1N	T0044TS224_2	T0044	no_data	no_data	no_data	no_data	183	no_data
T0044AL156_1	T0044AL168_1	T0044	no_data	no_data	no_data	no_data	no_data	no_data
T0044AL156_1	T0044AL176_1	T0044	no_data	no_data	no_data	no_data	no_data	no_data
T0044AL156_1	T0044AL176_2	T0044	no_data	no_data	no_data	no_data	no_data	no_data
T0044AL156_1	T0044AL176_3	T0044	no_data	no_data	no_data	no_data	no_data	no_data
T0044AL156_1	T0044AL176_4	T0044	no_data	no_data	no_data	no_data	no_data	no_data
T0044AL156_1	T0044AL176_5	T0044	no_data	no_data	no_data	no_data	no_data	no_data
T0044AL156_1	T0044AL201_1	T0044	no_data	no_data	no_data	no_data	no_data	no_data
T0044AL156_1	T0044AL201_2	T0044	no_data	no_data	no_data	no_data	no_data	no_data
T0044AL156_1	T0044AL220_1	T0044	no_data	no_data	no_data	no_data	no_data	no_data
T0044AL156_1	T0044SS004_1	T0044	no_data	no_data	no_data	no_data	no_data	no_data
T0044AL156_1	T0044SS004_2	T0044	no_data	no_data	no_data	no_data	no_data	no_data
T0044AL156_1	T0044SS004_3	T0044	no_data	no_data	no_data	no_data	no_data	no_data
T0044AL156_1	T0044SS004_4	T0044	no_data	no_data	no_data	no_data	no_data	no_data
T0044AL156_1	T0044SS004_5	T0044	no_data	no_data	no_data	no_data	no_data	no_data
T0044AL156_1	T0044SS028_1	T0044	no_data	no_data	no_data	no_data	no_data	no_data
T0044AL156_1	T0044SS061_1	T0044	no_data	no_data	no_data	no_data	no_data	no_data
T0044AL156_1	T0044SS070_1	T0044	no_data	no_data	no_data	no_data	no_data	no_data
T0044AL156_1	T0044SS074_1	T0044	no_data	no_data	no_data	no_data	no_data	no_data
T0044AL156_1	T0044SS081_1	T0044	no_data	no_data	no_data	no_data	no_data	no_data
T0044AL156_1	T0044SS085_1	T0044	no_data	no_data	no_data	no_data	no_data	no_data
T0044AL156_1	T0044SS085_2	T0044	no_data	no_data	no_data	no_data	no_data	no_data
T0044AL156_1	T0044SS085_3	T0044	no_data	no_data	no_data	no_data	no_data	no_data
T0044AL156_1	T0044SS143_1	T0044	no_data	no_data	no_data	no_data	no_data	no_data
T0044AL156_1	T0044SS147_1	T0044	no_data	no_data	no_data	no_data	no_data	no_data
T0044AL156_1	T0044SS168_1	T0044	no_data	no_data	no_data	no_data	no_data	no_data
T0044AL156_1	T0044SS182_1	T0044	no_data	no_data	no_data	no_data	no_data	no_data
T0044AL156_1	T0044SS182_2	T0044	no_data	no_data	no_data	no_data	no_data	no_data
T0044AL156_1	T0044SS182_3	T0044	no_data	no_data	no_data	no_data	no_data	no_data
T0044AL156_1	T0044SS191_1	T0044	no_data	no_data	no_data	no_data	no_data	no_data
T0044AL156_1	T0044SS198_1	T0044	no_data	no_data	no_data	no_data	no_data	no_data
T0044AL156_1	T0044SS202_1	T0044	no_data	no_data	no_data	no_data	no_data	no_data
T0044AL156_1	T0044SS211_1	T0044	no_data	no_data	no_data	no_data	no_data	no_data
T0044AL156_1	T0044SS222_1	T0044	no_data	no_data	no_data	no_data	no_data	no_data
T0044AL156_1	T0044TS005_1	T0044	no_data	no_data	no_data	no_data	318	no_data
T0044AL156_1	T0044TS005_2	T0044	no_data	no_data	no_data	no_data	254	no_data
T0044AL156_1	T0044TS005_3	T0044	no_data	no_data	no_data	no_data	286	no_data
T0044AL156_1	T0044TS009_1	T0044	no_data	no_data	no_data	no_data	347	no_data
T0044AL156_1	T0044TS045_1	T0044	no_data	no_data	no_data	no_data	288	no_data
T0044AL156_1	T0044TS061_1_1	T0044	no_data	no_data	no_data	no_data	111	no_data
T0044AL156_1	T0044TS061_1_2	T0044	no_data	no_data	no_data	no_data	158	no_data
T0044AL156_1	T0044TS136_1	T0044	no_data	no_data	no_data	no_data	341	no_data
T0044AL156_1	T0044TS173_1_1	T0044	no_data	no_data	no_data	no_data	137	no_data
T0044AL156_1	T0044TS173_1_2	T0044	no_data	no_data	no_data	no_data	179	no_data
T0044AL156_1	T0044TS189_1	T0044	no_data	no_data	no_data	no_data	347	no_data
T0044AL156_1	T0044TS203_1	T0044	no_data	no_data	no_data	no_data	308	no_data
T0044AL156_1	T0044TS217_1	T0044	no_data	no_data	no_data	no_data	209	no_data
T0044AL156_1	T0044TS224_1	T0044	no_data	no_data	no_data	no_data	239	no_data
T0044AL156_1	T0044TS224_2	T0044	no_data	no_data	no_data	no_data	183	no_data
T0044AL168_1	T0044AL176_1	T0044	no_data	no_data	no_data	no_data	no_data	no_data
T0044AL168_1	T0044AL176_2	T0044	no_data	no_data	no_data	no_data	no_data	no_data
T0044AL168_1	T0044AL176_3	T0044	no_data	no_data	no_data	no_data	no_data	no_data
T0044AL168_1	T0044AL176_4	T0044	no_data	no_data	no_data	no_data	no_data	no_data
T0044AL168_1	T0044AL176_5	T0044	no_data	no_data	no_data	no_data	no_data	no_data
T0044AL168_1	T0044AL201_1	T0044	no_data	no_data	no_data	no_data	no_data	no_data
T0044AL168_1	T0044AL201_2	T0044	no_data	no_data	no_data	no_data	no_data	no_data
T0044AL168_1	T0044AL220_1	T0044	no_data	no_data	no_data	no_data	no_data	no_data
T0044AL168_1	T0044SS004_1	T0044	no_data	no_data	no_data	no_data	no_data	no_data
T0044AL168_1	T0044SS004_2	T0044	no_data	no_data	no_data	no_data	no_data	no_data
T0044AL168_1	T0044SS004_3	T0044	no_data	no_data	no_data	no_data	no_data	no_data
T0044AL168_1	T0044SS004_4	T0044	no_data	no_data	no_data	no_data	no_data	no_data
T0044AL168_1	T0044SS004_5	T0044	no_data	no_data	no_data	no_data	no_data	no_data
T0044AL168_1	T0044SS028_1	T0044	no_data	no_data	no_data	no_data	no_data	no_data
T0044AL168_1	T0044SS061_1	T0044	no_data	no_data	no_data	no_data	no_data	no_data
T0044AL168_1	T0044SS070_1	T0044	no_data	no_data	no_data	no_data	no_data	no_data
T0044AL168_1	T0044SS074_1	T0044	no_data	no_data	no_data	no_data	no_data	no_data
T0044AL168_1	T0044SS081_1	T0044	no_data	no_data	no_data	no_data	no_data	no_data
T0044AL168_1	T0044SS085_1	T0044	no_data	no_data	no_data	no_data	no_data	no_data
T0044AL168_1	T0044SS085_2	T0044	no_data	no_data	no_data	no_data	no_data	no_data
T0044AL168_1	T0044SS085_3	T0044	no_data	no_data	no_data	no_data	no_data	no_data
T0044AL168_1	T0044SS143_1	T0044	no_data	no_data	no_data	no_data	no_data	no_data
T0044AL168_1	T0044SS147_1	T0044	no_data	no_data	no_data	no_data	no_data	no_data
T0044AL168_1	T0044SS168_1	T0044	no_data	no_data	no_data	no_data	no_data	no_data
T0044AL168_1	T0044SS182_1	T0044	no_data	no_data	no_data	no_data	no_data	no_data
T0044AL168_1	T0044SS182_2	T0044	no_data	no_data	no_data	no_data	no_data	no_data
T0044AL168_1	T0044SS182_3	T0044	no_data	no_data	no_data	no_data	no_data	no_data
T0044AL168_1	T0044SS191_1	T0044	no_data	no_data	no_data	no_data	no_data	no_data
T0044AL168_1	T0044SS198_1	T0044	no_data	no_data	no_data	no_data	no_data	no_data
T0044AL168_1	T0044SS202_1	T0044	no_data	no_data	no_data	no_data	no_data	no_data
T0044AL168_1	T0044SS211_1	T0044	no_data	no_data	no_data	no_data	no_data	no_data
T0044AL168_1	T0044SS222_1	T0044	no_data	no_data	no_data	no_data	no_data	no_data
T0044AL168_1	T0044TS005_1	T0044	no_data	no_data	no_data	no_data	318	no_data
T0044AL168_1	T0044TS005_2	T0044	no_data	no_data	no_data	no_data	254	no_data
T0044AL168_1	T0044TS005_3	T0044	no_data	no_data	no_data	no_data	286	no_data
T0044AL168_1	T0044TS009_1	T0044	no_data	no_data	no_data	no_data	347	no_data
T0044AL168_1	T0044TS045_1	T0044	no_data	no_data	no_data	no_data	288	no_data
T0044AL168_1	T0044TS061_1_1	T0044	no_data	no_data	no_data	no_data	111	no_data
T0044AL168_1	T0044TS061_1_2	T0044	no_data	no_data	no_data	no_data	158	no_data
T0044AL168_1	T0044TS136_1	T0044	no_data	no_data	no_data	no_data	341	no_data
T0044AL168_1	T0044TS173_1_1	T0044	no_data	no_data	no_data	no_data	137	no_data
T0044AL168_1	T0044TS173_1_2	T0044	no_data	no_data	no_data	no_data	179	no_data
T0044AL168_1	T0044TS189_1	T0044	no_data	no_data	no_data	no_data	347	no_data
T0044AL168_1	T0044TS203_1	T0044	no_data	no_data	no_data	no_data	308	no_data
T0044AL168_1	T0044TS217_1	T0044	no_data	no_data	no_data	no_data	209	no_data
T0044AL168_1	T0044TS224_1	T0044	no_data	no_data	no_data	no_data	239	no_data
T0044AL168_1	T0044TS224_2	T0044	no_data	no_data	no_data	no_data	183	no_data
T0044AL176_1	T0044AL176_2	T0044	no_data	no_data	no_data	no_data	no_data	no_data
T0044AL176_1	T0044AL176_3	T0044	no_data	no_data	no_data	no_data	no_data	no_data
T0044AL176_1	T0044AL176_4	T0044	no_data	no_data	no_data	no_data	no_data	no_data
T0044AL176_1	T0044AL176_5	T0044	no_data	no_data	no_data	no_data	no_data	no_data
T0044AL176_1	T0044AL201_1	T0044	no_data	no_data	no_data	no_data	no_data	no_data
T0044AL176_1	T0044AL201_2	T0044	no_data	no_data	no_data	no_data	no_data	no_data
T0044AL176_1	T0044AL220_1	T0044	no_data	no_data	no_data	no_data	no_data	no_data
T0044AL176_1	T0044SS004_1	T0044	no_data	no_data	no_data	no_data	no_data	no_data
T0044AL176_1	T0044SS004_2	T0044	no_data	no_data	no_data	no_data	no_data	no_data
T0044AL176_1	T0044SS004_3	T0044	no_data	no_data	no_data	no_data	no_data	no_data
T0044AL176_1	T0044SS004_4	T0044	no_data	no_data	no_data	no_data	no_data	no_data
T0044AL176_1	T0044SS004_5	T0044	no_data	no_data	no_data	no_data	no_data	no_data
T0044AL176_1	T0044SS028_1	T0044	no_data	no_data	no_data	no_data	no_data	no_data
T0044AL176_1	T0044SS061_1	T0044	no_data	no_data	no_data	no_data	no_data	no_data
T0044AL176_1	T0044SS070_1	T0044	no_data	no_data	no_data	no_data	no_data	no_data
T0044AL176_1	T0044SS074_1	T0044	no_data	no_data	no_data	no_data	no_data	no_data
T0044AL176_1	T0044SS081_1	T0044	no_data	no_data	no_data	no_data	no_data	no_data
T0044AL176_1	T0044SS085_1	T0044	no_data	no_data	no_data	no_data	no_data	no_data
T0044AL176_1	T0044SS085_2	T0044	no_data	no_data	no_data	no_data	no_data	no_data
T0044AL176_1	T0044SS085_3	T0044	no_data	no_data	no_data	no_data	no_data	no_data
T0044AL176_1	T0044SS143_1	T0044	no_data	no_data	no_data	no_data	no_data	no_data
T0044AL176_1	T0044SS147_1	T0044	no_data	no_data	no_data	no_data	no_data	no_data
T0044AL176_1	T0044SS168_1	T0044	no_data	no_data	no_data	no_data	no_data	no_data
T0044AL176_1	T0044SS182_1	T0044	no_data	no_data	no_data	no_data	no_data	no_data
T0044AL176_1	T0044SS182_2	T0044	no_data	no_data	no_data	no_data	no_data	no_data
T0044AL176_1	T0044SS182_3	T0044	no_data	no_data	no_data	no_data	no_data	no_data
T0044AL176_1	T0044SS191_1	T0044	no_data	no_data	no_data	no_data	no_data	no_data
T0044AL176_1	T0044SS198_1	T0044	no_data	no_data	no_data	no_data	no_data	no_data
T0044AL176_1	T0044SS202_1	T0044	no_data	no_data	no_data	no_data	no_data	no_data
T0044AL176_1	T0044SS211_1	T0044	no_data	no_data	no_data	no_data	no_data	no_data
T0044AL176_1	T0044SS222_1	T0044	no_data	no_data	no_data	no_data	no_data	no_data
T0044AL176_1	T0044TS005_1	T0044	no_data	no_data	no_data	no_data	318	no_data
T0044AL176_1	T0044TS005_2	T0044	no_data	no_data	no_data	no_data	254	no_data
T0044AL176_1	T0044TS005_3	T0044	no_data	no_data	no_data	no_data	286	no_data
T0044AL176_1	T0044TS009_1	T0044	no_data	no_data	no_data	no_data	347	no_data
T0044AL176_1	T0044TS045_1	T0044	no_data	no_data	no_data	no_data	288	no_data
T0044AL176_1	T0044TS061_1_1	T0044	no_data	no_data	no_data	no_data	111	no_data
T0044AL176_1	T0044TS061_1_2	T0044	no_data	no_data	no_data	no_data	158	no_data
T0044AL176_1	T0044TS136_1	T0044	no_data	no_data	no_data	no_data	341	no_data
T0044AL176_1	T0044TS173_1_1	T0044	no_data	no_data	no_data	no_data	137	no_data
T0044AL176_1	T0044TS173_1_2	T0044	no_data	no_data	no_data	no_data	179	no_data
T0044AL176_1	T0044TS189_1	T0044	no_data	no_data	no_data	no_data	347	no_data
T0044AL176_1	T0044TS203_1	T0044	no_data	no_data	no_data	no_data	308	no_data
T0044AL176_1	T0044TS217_1	T0044	no_data	no_data	no_data	no_data	209	no_data
T0044AL176_1	T0044TS224_1	T0044	no_data	no_data	no_data	no_data	239	no_data
T0044AL176_1	T0044TS224_2	T0044	no_data	no_data	no_data	no_data	183	no_data
T0044AL176_2	T0044AL176_3	T0044	no_data	no_data	no_data	no_data	no_data	no_data
T0044AL176_2	T0044AL176_4	T0044	no_data	no_data	no_data	no_data	no_data	no_data
T0044AL176_2	T0044AL176_5	T0044	no_data	no_data	no_data	no_data	no_data	no_data
T0044AL176_2	T0044AL201_1	T0044	no_data	no_data	no_data	no_data	no_data	no_data
T0044AL176_2	T0044AL201_2	T0044	no_data	no_data	no_data	no_data	no_data	no_data
T0044AL176_2	T0044AL220_1	T0044	no_data	no_data	no_data	no_data	no_data	no_data
T0044AL176_2	T0044SS004_1	T0044	no_data	no_data	no_data	no_data	no_data	no_data
T0044AL176_2	T0044SS004_2	T0044	no_data	no_data	no_data	no_data	no_data	no_data
T0044AL176_2	T0044SS004_3	T0044	no_data	no_data	no_data	no_data	no_data	no_data
T0044AL176_2	T0044SS004_4	T0044	no_data	no_data	no_data	no_data	no_data	no_data
T0044AL176_2	T0044SS004_5	T0044	no_data	no_data	no_data	no_data	no_data	no_data
T0044AL176_2	T0044SS028_1	T0044	no_data	no_data	no_data	no_data	no_data	no_data
T0044AL176_2	T0044SS061_1	T0044	no_data	no_data	no_data	no_data	no_data	no_data
T0044AL176_2	T0044SS070_1	T0044	no_data	no_data	no_data	no_data	no_data	no_data
T0044AL176_2	T0044SS074_1	T0044	no_data	no_data	no_data	no_data	no_data	no_data
T0044AL176_2	T0044SS081_1	T0044	no_data	no_data	no_data	no_data	no_data	no_data
T0044AL176_2	T0044SS085_1	T0044	no_data	no_data	no_data	no_data	no_data	no_data
T0044AL176_2	T0044SS085_2	T0044	no_data	no_data	no_data	no_data	no_data	no_data
T0044AL176_2	T0044SS085_3	T0044	no_data	no_data	no_data	no_data	no_data	no_data
T0044AL176_2	T0044SS143_1	T0044	no_data	no_data	no_data	no_data	no_data	no_data
T0044AL176_2	T0044SS147_1	T0044	no_data	no_data	no_data	no_data	no_data	no_data
T0044AL176_2	T0044SS168_1	T0044	no_data	no_data	no_data	no_data	no_data	no_data
T0044AL176_2	T0044SS182_1	T0044	no_data	no_data	no_data	no_data	no_data	no_data
T0044AL176_2	T0044SS182_2	T0044	no_data	no_data	no_data	no_data	no_data	no_data
T0044AL176_2	T0044SS182_3	T0044	no_data	no_data	no_data	no_data	no_data	no_data
T0044AL176_2	T0044SS191_1	T0044	no_data	no_data	no_data	no_data	no_data	no_data
T0044AL176_2	T0044SS198_1	T0044	no_data	no_data	no_data	no_data	no_data	no_data
T0044AL176_2	T0044SS202_1	T0044	no_data	no_data	no_data	no_data	no_data	no_data
T0044AL176_2	T0044SS211_1	T0044	no_data	no_data	no_data	no_data	no_data	no_data
T0044AL176_2	T0044SS222_1	T0044	no_data	no_data	no_data	no_data	no_data	no_data
T0044AL176_2	T0044TS005_1	T0044	no_data	no_data	no_data	no_data	318	no_data
T0044AL176_2	T0044TS005_2	T0044	no_data	no_data	no_data	no_data	254	no_data
T0044AL176_2	T0044TS005_3	T0044	no_data	no_data	no_data	no_data	286	no_data
T0044AL176_2	T0044TS009_1	T0044	no_data	no_data	no_data	no_data	347	no_data
T0044AL176_2	T0044TS045_1	T0044	no_data	no_data	no_data	no_data	288	no_data
T0044AL176_2	T0044TS061_1_1	T0044	no_data	no_data	no_data	no_data	111	no_data
T0044AL176_2	T0044TS061_1_2	T0044	no_data	no_data	no_data	no_data	158	no_data
T0044AL176_2	T0044TS136_1	T0044	no_data	no_data	no_data	no_data	341	no_data
T0044AL176_2	T0044TS173_1_1	T0044	no_data	no_data	no_data	no_data	137	no_data
T0044AL176_2	T0044TS173_1_2	T0044	no_data	no_data	no_data	no_data	179	no_data
T0044AL176_2	T0044TS189_1	T0044	no_data	no_data	no_data	no_data	347	no_data
T0044AL176_2	T0044TS203_1	T0044	no_data	no_data	no_data	no_data	308	no_data
T0044AL176_2	T0044TS217_1	T0044	no_data	no_data	no_data	no_data	209	no_data
T0044AL176_2	T0044TS224_1	T0044	no_data	no_data	no_data	no_data	239	no_data
T0044AL176_2	T0044TS224_2	T0044	no_data	no_data	no_data	no_data	183	no_data
T0044AL176_3	T0044AL176_4	T0044	no_data	no_data	no_data	no_data	no_data	no_data
T0044AL176_3	T0044AL176_5	T0044	no_data	no_data	no_data	no_data	no_data	no_data
T0044AL176_3	T0044AL201_1	T0044	no_data	no_data	no_data	no_data	no_data	no_data
T0044AL176_3	T0044AL201_2	T0044	no_data	no_data	no_data	no_data	no_data	no_data
T0044AL176_3	T0044AL220_1	T0044	no_data	no_data	no_data	no_data	no_data	no_data
T0044AL176_3	T0044SS004_1	T0044	no_data	no_data	no_data	no_data	no_data	no_data
T0044AL176_3	T0044SS004_2	T0044	no_data	no_data	no_data	no_data	no_data	no_data
T0044AL176_3	T0044SS004_3	T0044	no_data	no_data	no_data	no_data	no_data	no_data
T0044AL176_3	T0044SS004_4	T0044	no_data	no_data	no_data	no_data	no_data	no_data
T0044AL176_3	T0044SS004_5	T0044	no_data	no_data	no_data	no_data	no_data	no_data
T0044AL176_3	T0044SS028_1	T0044	no_data	no_data	no_data	no_data	no_data	no_data
T0044AL176_3	T0044SS061_1	T0044	no_data	no_data	no_data	no_data	no_data	no_data
T0044AL176_3	T0044SS070_1	T0044	no_data	no_data	no_data	no_data	no_data	no_data
T0044AL176_3	T0044SS074_1	T0044	no_data	no_data	no_data	no_data	no_data	no_data
T0044AL176_3	T0044SS081_1	T0044	no_data	no_data	no_data	no_data	no_data	no_data
T0044AL176_3	T0044SS085_1	T0044	no_data	no_data	no_data	no_data	no_data	no_data
T0044AL176_3	T0044SS085_2	T0044	no_data	no_data	no_data	no_data	no_data	no_data
T0044AL176_3	T0044SS085_3	T0044	no_data	no_data	no_data	no_data	no_data	no_data
T0044AL176_3	T0044SS143_1	T0044	no_data	no_data	no_data	no_data	no_data	no_data
T0044AL176_3	T0044SS147_1	T0044	no_data	no_data	no_data	no_data	no_data	no_data
T0044AL176_3	T0044SS168_1	T0044	no_data	no_data	no_data	no_data	no_data	no_data
T0044AL176_3	T0044SS182_1	T0044	no_data	no_data	no_data	no_data	no_data	no_data
T0044AL176_3	T0044SS182_2	T0044	no_data	no_data	no_data	no_data	no_data	no_data
T0044AL176_3	T0044SS182_3	T0044	no_data	no_data	no_data	no_data	no_data	no_data
T0044AL176_3	T0044SS191_1	T0044	no_data	no_data	no_data	no_data	no_data	no_data
T0044AL176_3	T0044SS198_1	T0044	no_data	no_data	no_data	no_data	no_data	no_data
T0044AL176_3	T0044SS202_1	T0044	no_data	no_data	no_data	no_data	no_data	no_data
T0044AL176_3	T0044SS211_1	T0044	no_data	no_data	no_data	no_data	no_data	no_data
T0044AL176_3	T0044SS222_1	T0044	no_data	no_data	no_data	no_data	no_data	no_data
T0044AL176_3	T0044TS005_1	T0044	no_data	no_data	no_data	no_data	318	no_data
T0044AL176_3	T0044TS005_2	T0044	no_data	no_data	no_data	no_data	254	no_data
T0044AL176_3	T0044TS005_3	T0044	no_data	no_data	no_data	no_data	286	no_data
T0044AL176_3	T0044TS009_1	T0044	no_data	no_data	no_data	no_data	347	no_data
T0044AL176_3	T0044TS045_1	T0044	no_data	no_data	no_data	no_data	288	no_data
T0044AL176_3	T0044TS061_1_1	T0044	no_data	no_data	no_data	no_data	111	no_data
T0044AL176_3	T0044TS061_1_2	T0044	no_data	no_data	no_data	no_data	158	no_data
T0044AL176_3	T0044TS136_1	T0044	no_data	no_data	no_data	no_data	341	no_data
T0044AL176_3	T0044TS173_1_1	T0044	no_data	no_data	no_data	no_data	137	no_data
T0044AL176_3	T0044TS173_1_2	T0044	no_data	no_data	no_data	no_data	179	no_data
T0044AL176_3	T0044TS189_1	T0044	no_data	no_data	no_data	no_data	347	no_data
T0044AL176_3	T0044TS203_1	T0044	no_data	no_data	no_data	no_data	308	no_data
T0044AL176_3	T0044TS217_1	T0044	no_data	no_data	no_data	no_data	209	no_data
T0044AL176_3	T0044TS224_1	T0044	no_data	no_data	no_data	no_data	239	no_data
T0044AL176_3	T0044TS224_2	T0044	no_data	no_data	no_data	no_data	183	no_data
T0044AL176_4	T0044AL176_5	T0044	no_data	no_data	no_data	no_data	no_data	no_data
T0044AL176_4	T0044AL201_1	T0044	no_data	no_data	no_data	no_data	no_data	no_data
T0044AL176_4	T0044AL201_2	T0044	no_data	no_data	no_data	no_data	no_data	no_data
T0044AL176_4	T0044AL220_1	T0044	no_data	no_data	no_data	no_data	no_data	no_data
T0044AL176_4	T0044SS004_1	T0044	no_data	no_data	no_data	no_data	no_data	no_data
T0044AL176_4	T0044SS004_2	T0044	no_data	no_data	no_data	no_data	no_data	no_data
T0044AL176_4	T0044SS004_3	T0044	no_data	no_data	no_data	no_data	no_data	no_data
T0044AL176_4	T0044SS004_4	T0044	no_data	no_data	no_data	no_data	no_data	no_data
T0044AL176_4	T0044SS004_5	T0044	no_data	no_data	no_data	no_data	no_data	no_data
T0044AL176_4	T0044SS028_1	T0044	no_data	no_data	no_data	no_data	no_data	no_data
T0044AL176_4	T0044SS061_1	T0044	no_data	no_data	no_data	no_data	no_data	no_data
T0044AL176_4	T0044SS070_1	T0044	no_data	no_data	no_data	no_data	no_data	no_data
T0044AL176_4	T0044SS074_1	T0044	no_data	no_data	no_data	no_data	no_data	no_data
T0044AL176_4	T0044SS081_1	T0044	no_data	no_data	no_data	no_data	no_data	no_data
T0044AL176_4	T0044SS085_1	T0044	no_data	no_data	no_data	no_data	no_data	no_data
T0044AL176_4	T0044SS085_2	T0044	no_data	no_data	no_data	no_data	no_data	no_data
T0044AL176_4	T0044SS085_3	T0044	no_data	no_data	no_data	no_data	no_data	no_data
T0044AL176_4	T0044SS143_1	T0044	no_data	no_data	no_data	no_data	no_data	no_data
T0044AL176_4	T0044SS147_1	T0044	no_data	no_data	no_data	no_data	no_data	no_data
T0044AL176_4	T0044SS168_1	T0044	no_data	no_data	no_data	no_data	no_data	no_data
[truncated: 926 more rows]
