# Supplementary material for: Addressing the Role of Conformational Diversity in Protein Structure Prediction
Source: PLoS One. 2016 May 9;11(5):e0154923. doi: 10.1371/journal.pone.0154923 (PMC4861349; doi:10.1371/journal.pone.0154923)
Supplement: S1 Dataset — (GZ) [file pone.0154923.s002.gz › Palopoli-Monzon_2016_SI/Structural_alignments/SET_CASP/rmsd_mammoth_T0067.out.cov]

1BD9_A	1BEH_A	T0067	0.30	10.5073	10.2594	180	184	102.222222222222
1BD9_A	2L7W-10_A	T0067	1.34	10.4313	10.1882	180	187	103.888888888889
1BD9_A	2L7W-11_A	T0067	1.34	10.5073	10.2594	180	187	103.888888888889
1BD9_A	2L7W-12_A	T0067	1.37	10.4313	10.1882	180	187	103.888888888889
1BD9_A	2L7W-13_A	T0067	1.33	10.5073	10.2594	180	187	103.888888888889
1BD9_A	2L7W-14_A	T0067	1.25	10.5073	10.2594	180	187	103.888888888889
1BD9_A	2L7W-15_A	T0067	1.30	10.5073	10.2594	180	187	103.888888888889
1BD9_A	2L7W-16_A	T0067	1.40	10.5073	10.2594	180	187	103.888888888889
1BD9_A	2L7W-17_A	T0067	1.25	10.5073	10.2594	180	187	103.888888888889
1BD9_A	2L7W-18_A	T0067	1.29	10.5073	10.2594	180	187	103.888888888889
1BD9_A	2L7W-19_A	T0067	1.30	10.5073	10.2594	180	187	103.888888888889
1BD9_A	2L7W-1_A	T0067	1.26	10.4313	10.1882	180	187	103.888888888889
1BD9_A	2L7W-20_A	T0067	1.33	10.5073	10.2594	180	187	103.888888888889
1BD9_A	2L7W-2_A	T0067	1.33	10.5073	10.2594	180	187	103.888888888889
1BD9_A	2L7W-3_A	T0067	1.28	10.5073	10.2594	180	187	103.888888888889
1BD9_A	2L7W-4_A	T0067	1.29	10.5073	10.2594	180	187	103.888888888889
1BD9_A	2L7W-5_A	T0067	1.31	10.4313	10.1882	180	187	103.888888888889
1BD9_A	2L7W-6_A	T0067	1.36	10.5073	10.2594	180	187	103.888888888889
1BD9_A	2L7W-7_A	T0067	1.21	10.5073	10.2594	180	187	103.888888888889
1BD9_A	2L7W-8_A	T0067	1.28	10.5073	10.2594	180	187	103.888888888889
1BD9_A	2L7W-9_A	T0067	1.33	10.5073	10.2594	180	187	103.888888888889
1BD9_A	2QYQ_A	T0067	0.20	10.5073	10.2594	180	186	103.333333333333
1BD9_A	T0067AL003_1N	T0067	no_data	no_data	no_data	180	no_data	no_data
1BD9_A	T0067AL009_1	T0067	no_data	no_data	no_data	180	no_data	no_data
1BD9_A	T0067AL009_2	T0067	no_data	no_data	no_data	180	no_data	no_data
1BD9_A	T0067AL009_3	T0067	no_data	no_data	no_data	180	no_data	no_data
1BD9_A	T0067AL009_4	T0067	no_data	no_data	no_data	180	no_data	no_data
1BD9_A	T0067AL009_5	T0067	no_data	no_data	no_data	180	no_data	no_data
1BD9_A	T0067AL017_1	T0067	no_data	no_data	no_data	180	no_data	no_data
1BD9_A	T0067AL017_2	T0067	no_data	no_data	no_data	180	no_data	no_data
1BD9_A	T0067AL017_3	T0067	no_data	no_data	no_data	180	no_data	no_data
1BD9_A	T0067AL019_1	T0067	no_data	no_data	no_data	180	no_data	no_data
1BD9_A	T0067AL028_1	T0067	no_data	no_data	no_data	180	no_data	no_data
1BD9_A	T0067AL028_2	T0067	no_data	no_data	no_data	180	no_data	no_data
1BD9_A	T0067AL028_3	T0067	no_data	no_data	no_data	180	no_data	no_data
1BD9_A	T0067AL028_4	T0067	no_data	no_data	no_data	180	no_data	no_data
1BD9_A	T0067AL033_1	T0067	no_data	no_data	no_data	180	no_data	no_data
1BD9_A	T0067AL040_1	T0067	no_data	no_data	no_data	180	no_data	no_data
1BD9_A	T0067AL040_2N	T0067	no_data	no_data	no_data	180	no_data	no_data
1BD9_A	T0067AL061_1	T0067	no_data	no_data	no_data	180	no_data	no_data
1BD9_A	T0067AL066_1	T0067	no_data	no_data	no_data	180	no_data	no_data
1BD9_A	T0067AL066_2N	T0067	no_data	no_data	no_data	180	no_data	no_data
1BD9_A	T0067AL074_1	T0067	no_data	no_data	no_data	180	no_data	no_data
1BD9_A	T0067AL076_1N	T0067	no_data	no_data	no_data	180	no_data	no_data
1BD9_A	T0067AL085_1	T0067	no_data	no_data	no_data	180	no_data	no_data
1BD9_A	T0067AL085_2	T0067	no_data	no_data	no_data	180	no_data	no_data
1BD9_A	T0067AL085_3	T0067	no_data	no_data	no_data	180	no_data	no_data
1BD9_A	T0067AL142_1	T0067	no_data	no_data	no_data	180	no_data	no_data
1BD9_A	T0067AL147_1	T0067	no_data	no_data	no_data	180	no_data	no_data
1BD9_A	T0067AL156_1	T0067	no_data	no_data	no_data	180	no_data	no_data
1BD9_A	T0067AL166_1	T0067	no_data	no_data	no_data	180	no_data	no_data
1BD9_A	T0067AL168_1	T0067	no_data	no_data	no_data	180	no_data	no_data
1BD9_A	T0067AL176_1N	T0067	no_data	no_data	no_data	180	no_data	no_data
1BD9_A	T0067AL176_2	T0067	no_data	no_data	no_data	180	no_data	no_data
1BD9_A	T0067AL182_1	T0067	no_data	no_data	no_data	180	no_data	no_data
1BD9_A	T0067AL212_1N	T0067	no_data	no_data	no_data	180	no_data	no_data
1BD9_A	T0067AL212_2	T0067	no_data	no_data	no_data	180	no_data	no_data
1BD9_A	T0067AL215_1_1	T0067	no_data	no_data	no_data	180	no_data	no_data
1BD9_A	T0067AL215_1_2	T0067	no_data	no_data	no_data	180	no_data	no_data
1BD9_A	T0067AL220_1	T0067	no_data	no_data	no_data	180	no_data	no_data
1BD9_A	T0067AL273_1	T0067	no_data	no_data	no_data	180	no_data	no_data
1BD9_A	T0067AL273_2	T0067	no_data	no_data	no_data	180	no_data	no_data
1BD9_A	T0067AL273_3	T0067	no_data	no_data	no_data	180	no_data	no_data
1BD9_A	T0067AL282_1	T0067	no_data	no_data	no_data	180	no_data	no_data
1BD9_A	T0067AL282_2	T0067	no_data	no_data	no_data	180	no_data	no_data
1BD9_A	T0067TS005_1	T0067	2.79	-0.5861	0.3873	180	168	93.3333333333333
1BD9_A	T0067TS005_2	T0067	2.65	-0.9172	0.2389	180	143	79.4444444444444
1BD9_A	T0067TS005_3	T0067	2.99	0.6118	1.1735	180	137	76.1111111111111
1BD9_A	T0067TS009_1	T0067	3.16	-0.8934	0.2484	180	187	103.888888888889
1BD9_A	T0067TS009_2	T0067	2.99	2.9088	3.1663	180	169	93.8888888888889
1BD9_A	T0067TS045_1	T0067	2.63	-1.5774	0.0582	180	187	103.888888888889
1BD9_A	T0067TS045_2	T0067	2.75	-0.7413	0.3131	180	185	102.777777777778
1BD9_A	T0067TS061_1	T0067	3.00	-0.4950	0.4345	180	146	81.1111111111111
1BD9_A	T0067TS072_1	T0067	2.42	-1.7294	0.0371	180	187	103.888888888889
1BD9_A	T0067TS072_2	T0067	2.67	-1.5774	0.0582	180	187	103.888888888889
1BD9_A	T0067TS072_3	T0067	2.86	-0.5133	0.4248	180	187	103.888888888889
1BD9_A	T0067TS072_4	T0067	2.86	-0.9694	0.2190	180	187	103.888888888889
1BD9_A	T0067TS105_1	T0067	2.91	-0.0663	0.6882	180	110	61.1111111111111
1BD9_A	T0067TS203_1	T0067	3.17	-0.2491	0.5740	180	131	72.7777777777778
1BD9_A	T0067TS217_1	T0067	2.75	-0.8704	0.2576	180	162	90
1BD9_A	T0067TS224_1	T0067	2.88	-0.7107	0.3271	180	100	55.5555555555556
1BD9_A	T0067TS224_2	T0067	2.68	-0.7322	0.3173	180	121	67.2222222222222
1BD9_A	T0067TS224_3	T0067	2.57	-0.9878	0.2122	180	104	57.7777777777778
1BD9_A	T0067TS224_4	T0067	2.78	-0.7421	0.3128	180	122	67.7777777777778
1BD9_A	T0067TS224_5	T0067	2.06	-0.9174	0.2388	180	108	60
1BD9_A	T0067TS266_1	T0067	2.64	-0.7413	0.3131	180	187	103.888888888889
1BD9_A	T0067TS266_2	T0067	2.20	-1.7294	0.0371	180	187	103.888888888889
1BEH_A	2L7W-10_A	T0067	1.39	10.6044	10.3502	184	187	101.630434782609
1BEH_A	2L7W-11_A	T0067	1.41	10.6044	10.3502	184	187	101.630434782609
1BEH_A	2L7W-12_A	T0067	1.38	10.5296	10.2802	184	187	101.630434782609
1BEH_A	2L7W-13_A	T0067	1.42	10.6044	10.3502	184	187	101.630434782609
1BEH_A	2L7W-14_A	T0067	1.33	10.6044	10.3502	184	187	101.630434782609
1BEH_A	2L7W-15_A	T0067	1.35	10.5296	10.2802	184	187	101.630434782609
1BEH_A	2L7W-16_A	T0067	1.45	10.6044	10.3502	184	187	101.630434782609
1BEH_A	2L7W-17_A	T0067	1.31	10.6044	10.3502	184	187	101.630434782609
1BEH_A	2L7W-18_A	T0067	1.38	10.6044	10.3502	184	187	101.630434782609
1BEH_A	2L7W-19_A	T0067	1.36	10.6044	10.3502	184	187	101.630434782609
1BEH_A	2L7W-1_A	T0067	1.33	10.6044	10.3502	184	187	101.630434782609
1BEH_A	2L7W-20_A	T0067	1.36	10.6044	10.3502	184	187	101.630434782609
1BEH_A	2L7W-2_A	T0067	1.40	10.6044	10.3502	184	187	101.630434782609
1BEH_A	2L7W-3_A	T0067	1.37	10.5296	10.2802	184	187	101.630434782609
1BEH_A	2L7W-4_A	T0067	1.36	10.6044	10.3502	184	187	101.630434782609
1BEH_A	2L7W-5_A	T0067	1.35	10.6044	10.3502	184	187	101.630434782609
1BEH_A	2L7W-6_A	T0067	1.39	10.6044	10.3502	184	187	101.630434782609
1BEH_A	2L7W-7_A	T0067	1.26	10.6044	10.3502	184	187	101.630434782609
1BEH_A	2L7W-8_A	T0067	1.32	10.6044	10.3502	184	187	101.630434782609
1BEH_A	2L7W-9_A	T0067	1.37	10.6044	10.3502	184	187	101.630434782609
1BEH_A	2QYQ_A	T0067	0.39	10.6044	10.3502	184	186	101.086956521739
1BEH_A	T0067AL003_1N	T0067	no_data	no_data	no_data	184	no_data	no_data
1BEH_A	T0067AL009_1	T0067	no_data	no_data	no_data	184	no_data	no_data
1BEH_A	T0067AL009_2	T0067	no_data	no_data	no_data	184	no_data	no_data
1BEH_A	T0067AL009_3	T0067	no_data	no_data	no_data	184	no_data	no_data
1BEH_A	T0067AL009_4	T0067	no_data	no_data	no_data	184	no_data	no_data
1BEH_A	T0067AL009_5	T0067	no_data	no_data	no_data	184	no_data	no_data
1BEH_A	T0067AL017_1	T0067	no_data	no_data	no_data	184	no_data	no_data
1BEH_A	T0067AL017_2	T0067	no_data	no_data	no_data	184	no_data	no_data
1BEH_A	T0067AL017_3	T0067	no_data	no_data	no_data	184	no_data	no_data
1BEH_A	T0067AL019_1	T0067	no_data	no_data	no_data	184	no_data	no_data
1BEH_A	T0067AL028_1	T0067	no_data	no_data	no_data	184	no_data	no_data
1BEH_A	T0067AL028_2	T0067	no_data	no_data	no_data	184	no_data	no_data
1BEH_A	T0067AL028_3	T0067	no_data	no_data	no_data	184	no_data	no_data
1BEH_A	T0067AL028_4	T0067	no_data	no_data	no_data	184	no_data	no_data
1BEH_A	T0067AL033_1	T0067	no_data	no_data	no_data	184	no_data	no_data
1BEH_A	T0067AL040_1	T0067	no_data	no_data	no_data	184	no_data	no_data
1BEH_A	T0067AL040_2N	T0067	no_data	no_data	no_data	184	no_data	no_data
1BEH_A	T0067AL061_1	T0067	no_data	no_data	no_data	184	no_data	no_data
1BEH_A	T0067AL066_1	T0067	no_data	no_data	no_data	184	no_data	no_data
1BEH_A	T0067AL066_2N	T0067	no_data	no_data	no_data	184	no_data	no_data
1BEH_A	T0067AL074_1	T0067	no_data	no_data	no_data	184	no_data	no_data
1BEH_A	T0067AL076_1N	T0067	no_data	no_data	no_data	184	no_data	no_data
1BEH_A	T0067AL085_1	T0067	no_data	no_data	no_data	184	no_data	no_data
1BEH_A	T0067AL085_2	T0067	no_data	no_data	no_data	184	no_data	no_data
1BEH_A	T0067AL085_3	T0067	no_data	no_data	no_data	184	no_data	no_data
1BEH_A	T0067AL142_1	T0067	no_data	no_data	no_data	184	no_data	no_data
1BEH_A	T0067AL147_1	T0067	no_data	no_data	no_data	184	no_data	no_data
1BEH_A	T0067AL156_1	T0067	no_data	no_data	no_data	184	no_data	no_data
1BEH_A	T0067AL166_1	T0067	no_data	no_data	no_data	184	no_data	no_data
1BEH_A	T0067AL168_1	T0067	no_data	no_data	no_data	184	no_data	no_data
1BEH_A	T0067AL176_1N	T0067	no_data	no_data	no_data	184	no_data	no_data
1BEH_A	T0067AL176_2	T0067	no_data	no_data	no_data	184	no_data	no_data
1BEH_A	T0067AL182_1	T0067	no_data	no_data	no_data	184	no_data	no_data
1BEH_A	T0067AL212_1N	T0067	no_data	no_data	no_data	184	no_data	no_data
1BEH_A	T0067AL212_2	T0067	no_data	no_data	no_data	184	no_data	no_data
1BEH_A	T0067AL215_1_1	T0067	no_data	no_data	no_data	184	no_data	no_data
1BEH_A	T0067AL215_1_2	T0067	no_data	no_data	no_data	184	no_data	no_data
1BEH_A	T0067AL220_1	T0067	no_data	no_data	no_data	184	no_data	no_data
1BEH_A	T0067AL273_1	T0067	no_data	no_data	no_data	184	no_data	no_data
1BEH_A	T0067AL273_2	T0067	no_data	no_data	no_data	184	no_data	no_data
1BEH_A	T0067AL273_3	T0067	no_data	no_data	no_data	184	no_data	no_data
1BEH_A	T0067AL282_1	T0067	no_data	no_data	no_data	184	no_data	no_data
1BEH_A	T0067AL282_2	T0067	no_data	no_data	no_data	184	no_data	no_data
1BEH_A	T0067TS005_1	T0067	3.22	-0.3463	0.5167	184	168	91.304347826087
1BEH_A	T0067TS005_2	T0067	2.56	-1.0071	0.2052	184	143	77.7173913043478
1BEH_A	T0067TS005_3	T0067	3.27	0.5190	1.1023	184	137	74.4565217391304
1BEH_A	T0067TS009_1	T0067	2.53	-1.3625	0.1002	184	187	101.630434782609
1BEH_A	T0067TS009_2	T0067	2.96	2.9884	3.2393	184	169	91.8478260869565
1BEH_A	T0067TS045_1	T0067	2.63	-1.5869	0.0566	184	187	101.630434782609
1BEH_A	T0067TS045_2	T0067	2.70	-1.0633	0.1855	184	185	100.54347826087
1BEH_A	T0067TS061_1	T0067	2.81	-0.5836	0.3886	184	146	79.3478260869565
1BEH_A	T0067TS072_1	T0067	2.78	-0.3154	0.5347	184	187	101.630434782609
1BEH_A	T0067TS072_2	T0067	2.70	-1.5869	0.0566	184	187	101.630434782609
1BEH_A	T0067TS072_3	T0067	2.85	-0.1658	0.6249	184	187	101.630434782609
1BEH_A	T0067TS072_4	T0067	2.66	-1.2877	0.1186	184	187	101.630434782609
1BEH_A	T0067TS105_1	T0067	2.68	-0.6110	0.3749	184	110	59.7826086956522
1BEH_A	T0067TS203_1	T0067	2.65	-0.0573	0.6940	184	131	71.195652173913
1BEH_A	T0067TS217_1	T0067	2.89	-0.8704	0.2576	184	162	88.0434782608696
1BEH_A	T0067TS224_1	T0067	3.06	-0.1267	0.6495	184	100	54.3478260869565
1BEH_A	T0067TS224_2	T0067	2.51	-1.4435	0.0826	184	121	65.7608695652174
1BEH_A	T0067TS224_3	T0067	2.64	-1.1013	0.1729	184	104	56.5217391304348
1BEH_A	T0067TS224_4	T0067	2.78	-0.6412	0.3601	184	122	66.304347826087
1BEH_A	T0067TS224_5	T0067	2.27	-1.1383	0.1612	184	108	58.695652173913
1BEH_A	T0067TS266_1	T0067	2.79	-0.9138	0.2403	184	187	101.630434782609
1BEH_A	T0067TS266_2	T0067	2.61	-1.7365	0.0363	184	187	101.630434782609
2L7W-10_A	2L7W-11_A	T0067	0.96	10.6760	10.4173	187	187	100
2L7W-10_A	2L7W-12_A	T0067	0.91	10.6021	10.3481	187	187	100
2L7W-10_A	2L7W-13_A	T0067	1.12	10.6760	10.4173	187	187	100
2L7W-10_A	2L7W-14_A	T0067	0.91	10.6760	10.4173	187	187	100
2L7W-10_A	2L7W-15_A	T0067	0.90	10.6021	10.3481	187	187	100
2L7W-10_A	2L7W-16_A	T0067	0.85	10.6760	10.4173	187	187	100
2L7W-10_A	2L7W-17_A	T0067	0.92	10.5282	10.2789	187	187	100
2L7W-10_A	2L7W-18_A	T0067	0.87	10.6760	10.4173	187	187	100
2L7W-10_A	2L7W-19_A	T0067	0.88	10.6021	10.3481	187	187	100
2L7W-10_A	2L7W-1_A	T0067	0.98	10.6760	10.4173	187	187	100
2L7W-10_A	2L7W-20_A	T0067	0.95	10.6021	10.3481	187	187	100
2L7W-10_A	2L7W-2_A	T0067	0.90	10.6021	10.3481	187	187	100
2L7W-10_A	2L7W-3_A	T0067	0.97	10.6021	10.3481	187	187	100
2L7W-10_A	2L7W-4_A	T0067	0.92	10.6760	10.4173	187	187	100
2L7W-10_A	2L7W-5_A	T0067	0.85	10.6760	10.4173	187	187	100
2L7W-10_A	2L7W-6_A	T0067	0.95	10.6760	10.4173	187	187	100
2L7W-10_A	2L7W-7_A	T0067	0.82	10.6021	10.3481	187	187	100
2L7W-10_A	2L7W-8_A	T0067	0.79	10.6760	10.4173	187	187	100
2L7W-10_A	2L7W-9_A	T0067	0.89	10.6760	10.4173	187	187	100
2L7W-10_A	2QYQ_A	T0067	1.45	10.5780	10.3256	187	186	99.4652406417112
2L7W-10_A	T0067AL003_1N	T0067	no_data	no_data	no_data	187	no_data	no_data
2L7W-10_A	T0067AL009_1	T0067	no_data	no_data	no_data	187	no_data	no_data
2L7W-10_A	T0067AL009_2	T0067	no_data	no_data	no_data	187	no_data	no_data
2L7W-10_A	T0067AL009_3	T0067	no_data	no_data	no_data	187	no_data	no_data
2L7W-10_A	T0067AL009_4	T0067	no_data	no_data	no_data	187	no_data	no_data
2L7W-10_A	T0067AL009_5	T0067	no_data	no_data	no_data	187	no_data	no_data
2L7W-10_A	T0067AL017_1	T0067	no_data	no_data	no_data	187	no_data	no_data
2L7W-10_A	T0067AL017_2	T0067	no_data	no_data	no_data	187	no_data	no_data
2L7W-10_A	T0067AL017_3	T0067	no_data	no_data	no_data	187	no_data	no_data
2L7W-10_A	T0067AL019_1	T0067	no_data	no_data	no_data	187	no_data	no_data
2L7W-10_A	T0067AL028_1	T0067	no_data	no_data	no_data	187	no_data	no_data
2L7W-10_A	T0067AL028_2	T0067	no_data	no_data	no_data	187	no_data	no_data
2L7W-10_A	T0067AL028_3	T0067	no_data	no_data	no_data	187	no_data	no_data
2L7W-10_A	T0067AL028_4	T0067	no_data	no_data	no_data	187	no_data	no_data
2L7W-10_A	T0067AL033_1	T0067	no_data	no_data	no_data	187	no_data	no_data
2L7W-10_A	T0067AL040_1	T0067	no_data	no_data	no_data	187	no_data	no_data
2L7W-10_A	T0067AL040_2N	T0067	no_data	no_data	no_data	187	no_data	no_data
2L7W-10_A	T0067AL061_1	T0067	no_data	no_data	no_data	187	no_data	no_data
2L7W-10_A	T0067AL066_1	T0067	no_data	no_data	no_data	187	no_data	no_data
2L7W-10_A	T0067AL066_2N	T0067	no_data	no_data	no_data	187	no_data	no_data
2L7W-10_A	T0067AL074_1	T0067	no_data	no_data	no_data	187	no_data	no_data
2L7W-10_A	T0067AL076_1N	T0067	no_data	no_data	no_data	187	no_data	no_data
2L7W-10_A	T0067AL085_1	T0067	no_data	no_data	no_data	187	no_data	no_data
2L7W-10_A	T0067AL085_2	T0067	no_data	no_data	no_data	187	no_data	no_data
2L7W-10_A	T0067AL085_3	T0067	no_data	no_data	no_data	187	no_data	no_data
2L7W-10_A	T0067AL142_1	T0067	no_data	no_data	no_data	187	no_data	no_data
2L7W-10_A	T0067AL147_1	T0067	no_data	no_data	no_data	187	no_data	no_data
2L7W-10_A	T0067AL156_1	T0067	no_data	no_data	no_data	187	no_data	no_data
2L7W-10_A	T0067AL166_1	T0067	no_data	no_data	no_data	187	no_data	no_data
2L7W-10_A	T0067AL168_1	T0067	no_data	no_data	no_data	187	no_data	no_data
2L7W-10_A	T0067AL176_1N	T0067	no_data	no_data	no_data	187	no_data	no_data
2L7W-10_A	T0067AL176_2	T0067	no_data	no_data	no_data	187	no_data	no_data
2L7W-10_A	T0067AL182_1	T0067	no_data	no_data	no_data	187	no_data	no_data
2L7W-10_A	T0067AL212_1N	T0067	no_data	no_data	no_data	187	no_data	no_data
2L7W-10_A	T0067AL212_2	T0067	no_data	no_data	no_data	187	no_data	no_data
2L7W-10_A	T0067AL215_1_1	T0067	no_data	no_data	no_data	187	no_data	no_data
2L7W-10_A	T0067AL215_1_2	T0067	no_data	no_data	no_data	187	no_data	no_data
2L7W-10_A	T0067AL220_1	T0067	no_data	no_data	no_data	187	no_data	no_data
2L7W-10_A	T0067AL273_1	T0067	no_data	no_data	no_data	187	no_data	no_data
2L7W-10_A	T0067AL273_2	T0067	no_data	no_data	no_data	187	no_data	no_data
2L7W-10_A	T0067AL273_3	T0067	no_data	no_data	no_data	187	no_data	no_data
2L7W-10_A	T0067AL282_1	T0067	no_data	no_data	no_data	187	no_data	no_data
2L7W-10_A	T0067AL282_2	T0067	no_data	no_data	no_data	187	no_data	no_data
2L7W-10_A	T0067TS005_1	T0067	2.58	-0.5861	0.3873	187	168	89.8395721925134
2L7W-10_A	T0067TS005_2	T0067	2.73	-0.4675	0.4492	187	143	76.4705882352941
2L7W-10_A	T0067TS005_3	T0067	2.80	-1.2440	0.1302	187	137	73.2620320855615
2L7W-10_A	T0067TS009_1	T0067	2.54	-1.2241	0.1357	187	187	100
2L7W-10_A	T0067TS009_2	T0067	3.16	1.3966	1.8164	187	169	90.3743315508021
2L7W-10_A	T0067TS045_1	T0067	3.05	-0.9285	0.2345	187	187	100
2L7W-10_A	T0067TS045_2	T0067	2.64	-1.2167	0.1378	187	185	98.9304812834225
2L7W-10_A	T0067TS061_1	T0067	2.49	-0.9379	0.2309	187	146	78.0748663101604
2L7W-10_A	T0067TS072_1	T0067	2.73	-1.5198	0.0680	187	187	100
2L7W-10_A	T0067TS072_2	T0067	3.27	-0.6328	0.3642	187	187	100
2L7W-10_A	T0067TS072_3	T0067	3.06	-0.9285	0.2345	187	187	100
2L7W-10_A	T0067TS072_4	T0067	2.62	-1.3719	0.0981	187	187	100
2L7W-10_A	T0067TS105_1	T0067	2.58	-1.7004	0.0406	187	110	58.8235294117647
2L7W-10_A	T0067TS203_1	T0067	2.72	-0.1532	0.6328	187	131	70.0534759358289
2L7W-10_A	T0067TS217_1	T0067	2.89	-0.9525	0.2253	187	162	86.6310160427807
2L7W-10_A	T0067TS224_1	T0067	2.91	-0.3603	0.5087	187	100	53.475935828877
2L7W-10_A	T0067TS224_2	T0067	1.66	-1.4435	0.0826	187	121	64.7058823529412
2L7W-10_A	T0067TS224_3	T0067	2.82	-1.3283	0.1084	187	104	55.6149732620321
2L7W-10_A	T0067TS224_4	T0067	2.83	-0.0352	0.7084	187	122	65.2406417112299
2L7W-10_A	T0067TS224_5	T0067	2.26	-0.2550	0.5704	187	108	57.7540106951872
2L7W-10_A	T0067TS266_1	T0067	2.45	-1.9633	0.0163	187	187	100
2L7W-10_A	T0067TS266_2	T0067	1.85	-1.7415	0.0357	187	187	100
2L7W-11_A	2L7W-12_A	T0067	1.10	10.6021	10.3481	187	187	100
2L7W-11_A	2L7W-13_A	T0067	0.79	10.6760	10.4173	187	187	100
2L7W-11_A	2L7W-14_A	T0067	0.84	10.6760	10.4173	187	187	100
2L7W-11_A	2L7W-15_A	T0067	0.87	10.6760	10.4173	187	187	100
2L7W-11_A	2L7W-16_A	T0067	0.93	10.6760	10.4173	187	187	100
2L7W-11_A	2L7W-17_A	T0067	0.88	10.6760	10.4173	187	187	100
2L7W-11_A	2L7W-18_A	T0067	0.75	10.6760	10.4173	187	187	100
2L7W-11_A	2L7W-19_A	T0067	0.79	10.6021	10.3481	187	187	100
2L7W-11_A	2L7W-1_A	T0067	1.07	10.6760	10.4173	187	187	100
2L7W-11_A	2L7W-20_A	T0067	0.95	10.6021	10.3481	187	187	100
2L7W-11_A	2L7W-2_A	T0067	0.84	10.6021	10.3481	187	187	100
2L7W-11_A	2L7W-3_A	T0067	0.82	10.6021	10.3481	187	187	100
2L7W-11_A	2L7W-4_A	T0067	0.86	10.6760	10.4173	187	187	100
2L7W-11_A	2L7W-5_A	T0067	0.96	10.6760	10.4173	187	187	100
2L7W-11_A	2L7W-6_A	T0067	0.89	10.6760	10.4173	187	187	100
2L7W-11_A	2L7W-7_A	T0067	0.92	10.6021	10.3481	187	187	100
2L7W-11_A	2L7W-8_A	T0067	1.01	10.6760	10.4173	187	187	100
2L7W-11_A	2L7W-9_A	T0067	0.87	10.6760	10.4173	187	187	100
2L7W-11_A	2QYQ_A	T0067	1.41	10.6522	10.3951	187	186	99.4652406417112
2L7W-11_A	T0067AL003_1N	T0067	no_data	no_data	no_data	187	no_data	no_data
2L7W-11_A	T0067AL009_1	T0067	no_data	no_data	no_data	187	no_data	no_data
2L7W-11_A	T0067AL009_2	T0067	no_data	no_data	no_data	187	no_data	no_data
2L7W-11_A	T0067AL009_3	T0067	no_data	no_data	no_data	187	no_data	no_data
2L7W-11_A	T0067AL009_4	T0067	no_data	no_data	no_data	187	no_data	no_data
2L7W-11_A	T0067AL009_5	T0067	no_data	no_data	no_data	187	no_data	no_data
2L7W-11_A	T0067AL017_1	T0067	no_data	no_data	no_data	187	no_data	no_data
2L7W-11_A	T0067AL017_2	T0067	no_data	no_data	no_data	187	no_data	no_data
2L7W-11_A	T0067AL017_3	T0067	no_data	no_data	no_data	187	no_data	no_data
2L7W-11_A	T0067AL019_1	T0067	no_data	no_data	no_data	187	no_data	no_data
2L7W-11_A	T0067AL028_1	T0067	no_data	no_data	no_data	187	no_data	no_data
2L7W-11_A	T0067AL028_2	T0067	no_data	no_data	no_data	187	no_data	no_data
2L7W-11_A	T0067AL028_3	T0067	no_data	no_data	no_data	187	no_data	no_data
2L7W-11_A	T0067AL028_4	T0067	no_data	no_data	no_data	187	no_data	no_data
2L7W-11_A	T0067AL033_1	T0067	no_data	no_data	no_data	187	no_data	no_data
2L7W-11_A	T0067AL040_1	T0067	no_data	no_data	no_data	187	no_data	no_data
2L7W-11_A	T0067AL040_2N	T0067	no_data	no_data	no_data	187	no_data	no_data
2L7W-11_A	T0067AL061_1	T0067	no_data	no_data	no_data	187	no_data	no_data
2L7W-11_A	T0067AL066_1	T0067	no_data	no_data	no_data	187	no_data	no_data
2L7W-11_A	T0067AL066_2N	T0067	no_data	no_data	no_data	187	no_data	no_data
2L7W-11_A	T0067AL074_1	T0067	no_data	no_data	no_data	187	no_data	no_data
2L7W-11_A	T0067AL076_1N	T0067	no_data	no_data	no_data	187	no_data	no_data
2L7W-11_A	T0067AL085_1	T0067	no_data	no_data	no_data	187	no_data	no_data
2L7W-11_A	T0067AL085_2	T0067	no_data	no_data	no_data	187	no_data	no_data
2L7W-11_A	T0067AL085_3	T0067	no_data	no_data	no_data	187	no_data	no_data
2L7W-11_A	T0067AL142_1	T0067	no_data	no_data	no_data	187	no_data	no_data
2L7W-11_A	T0067AL147_1	T0067	no_data	no_data	no_data	187	no_data	no_data
2L7W-11_A	T0067AL156_1	T0067	no_data	no_data	no_data	187	no_data	no_data
2L7W-11_A	T0067AL166_1	T0067	no_data	no_data	no_data	187	no_data	no_data
2L7W-11_A	T0067AL168_1	T0067	no_data	no_data	no_data	187	no_data	no_data
2L7W-11_A	T0067AL176_1N	T0067	no_data	no_data	no_data	187	no_data	no_data
2L7W-11_A	T0067AL176_2	T0067	no_data	no_data	no_data	187	no_data	no_data
2L7W-11_A	T0067AL182_1	T0067	no_data	no_data	no_data	187	no_data	no_data
2L7W-11_A	T0067AL212_1N	T0067	no_data	no_data	no_data	187	no_data	no_data
2L7W-11_A	T0067AL212_2	T0067	no_data	no_data	no_data	187	no_data	no_data
2L7W-11_A	T0067AL215_1_1	T0067	no_data	no_data	no_data	187	no_data	no_data
2L7W-11_A	T0067AL215_1_2	T0067	no_data	no_data	no_data	187	no_data	no_data
2L7W-11_A	T0067AL220_1	T0067	no_data	no_data	no_data	187	no_data	no_data
2L7W-11_A	T0067AL273_1	T0067	no_data	no_data	no_data	187	no_data	no_data
2L7W-11_A	T0067AL273_2	T0067	no_data	no_data	no_data	187	no_data	no_data
2L7W-11_A	T0067AL273_3	T0067	no_data	no_data	no_data	187	no_data	no_data
2L7W-11_A	T0067AL282_1	T0067	no_data	no_data	no_data	187	no_data	no_data
2L7W-11_A	T0067AL282_2	T0067	no_data	no_data	no_data	187	no_data	no_data
2L7W-11_A	T0067TS005_1	T0067	2.70	-1.7052	0.0400	187	168	89.8395721925134
2L7W-11_A	T0067TS005_2	T0067	2.41	-0.3776	0.4989	187	143	76.4705882352941
2L7W-11_A	T0067TS005_3	T0067	3.04	1.0757	1.5460	187	137	73.2620320855615
2L7W-11_A	T0067TS009_1	T0067	2.43	-1.8154	0.0280	187	187	100
2L7W-11_A	T0067TS009_2	T0067	2.73	0.9190	1.4174	187	169	90.3743315508021
2L7W-11_A	T0067TS045_1	T0067	2.94	-0.9285	0.2345	187	187	100
2L7W-11_A	T0067TS045_2	T0067	2.83	-1.8127	0.0282	187	185	98.9304812834225
2L7W-11_A	T0067TS061_1	T0067	2.79	-0.5836	0.3886	187	146	78.0748663101604
2L7W-11_A	T0067TS072_1	T0067	2.97	-1.6676	0.0448	187	187	100
2L7W-11_A	T0067TS072_2	T0067	3.09	-2.0372	0.0121	187	187	100
2L7W-11_A	T0067TS072_3	T0067	3.07	-0.6328	0.3642	187	187	100
2L7W-11_A	T0067TS072_4	T0067	3.05	-2.0372	0.0121	187	187	100
2L7W-11_A	T0067TS105_1	T0067	2.57	-1.5914	0.0559	187	110	58.8235294117647
2L7W-11_A	T0067TS203_1	T0067	2.68	-1.3996	0.0919	187	131	70.0534759358289
2L7W-11_A	T0067TS217_1	T0067	2.77	-0.6241	0.3684	187	162	86.6310160427807
2L7W-11_A	T0067TS224_1	T0067	2.92	-1.0611	0.1863	187	100	53.475935828877
2L7W-11_A	T0067TS224_2	T0067	2.69	-0.7322	0.3173	187	121	64.7058823529412
2L7W-11_A	T0067TS224_3	T0067	2.70	-1.5553	0.0618	187	104	55.6149732620321
2L7W-11_A	T0067TS224_4	T0067	2.95	-0.2372	0.5811	187	122	65.2406417112299
2L7W-11_A	T0067TS224_5	T0067	2.89	-0.1446	0.6382	187	108	57.7540106951872
2L7W-11_A	T0067TS266_1	T0067	2.47	-2.0372	0.0121	187	187	100
2L7W-11_A	T0067TS266_2	T0067	2.10	-1.5937	0.0556	187	187	100
2L7W-12_A	2L7W-13_A	T0067	1.25	10.6021	10.3481	187	187	100
2L7W-12_A	2L7W-14_A	T0067	0.95	10.6021	10.3481	187	187	100
2L7W-12_A	2L7W-15_A	T0067	0.77	10.6760	10.4173	187	187	100
2L7W-12_A	2L7W-16_A	T0067	0.88	10.6760	10.4173	187	187	100
2L7W-12_A	2L7W-17_A	T0067	0.90	10.6760	10.4173	187	187	100
2L7W-12_A	2L7W-18_A	T0067	1.13	10.6021	10.3481	187	187	100
2L7W-12_A	2L7W-19_A	T0067	0.92	10.6760	10.4173	187	187	100
2L7W-12_A	2L7W-1_A	T0067	1.03	10.6760	10.4173	187	187	100
2L7W-12_A	2L7W-20_A	T0067	1.08	10.6021	10.3481	187	187	100
2L7W-12_A	2L7W-2_A	T0067	1.03	10.6021	10.3481	187	187	100
2L7W-12_A	2L7W-3_A	T0067	0.97	10.6760	10.4173	187	187	100
2L7W-12_A	2L7W-4_A	T0067	0.97	10.6760	10.4173	187	187	100
2L7W-12_A	2L7W-5_A	T0067	0.86	10.6760	10.4173	187	187	100
2L7W-12_A	2L7W-6_A	T0067	0.94	10.6760	10.4173	187	187	100
2L7W-12_A	2L7W-7_A	T0067	0.98	10.6021	10.3481	187	187	100
2L7W-12_A	2L7W-8_A	T0067	0.83	10.6760	10.4173	187	187	100
2L7W-12_A	2L7W-9_A	T0067	0.90	10.6021	10.3481	187	187	100
2L7W-12_A	2QYQ_A	T0067	1.55	10.5038	10.2561	187	186	99.4652406417112
2L7W-12_A	T0067AL003_1N	T0067	no_data	no_data	no_data	187	no_data	no_data
2L7W-12_A	T0067AL009_1	T0067	no_data	no_data	no_data	187	no_data	no_data
2L7W-12_A	T0067AL009_2	T0067	no_data	no_data	no_data	187	no_data	no_data
2L7W-12_A	T0067AL009_3	T0067	no_data	no_data	no_data	187	no_data	no_data
2L7W-12_A	T0067AL009_4	T0067	no_data	no_data	no_data	187	no_data	no_data
2L7W-12_A	T0067AL009_5	T0067	no_data	no_data	no_data	187	no_data	no_data
2L7W-12_A	T0067AL017_1	T0067	no_data	no_data	no_data	187	no_data	no_data
2L7W-12_A	T0067AL017_2	T0067	no_data	no_data	no_data	187	no_data	no_data
2L7W-12_A	T0067AL017_3	T0067	no_data	no_data	no_data	187	no_data	no_data
2L7W-12_A	T0067AL019_1	T0067	no_data	no_data	no_data	187	no_data	no_data
2L7W-12_A	T0067AL028_1	T0067	no_data	no_data	no_data	187	no_data	no_data
2L7W-12_A	T0067AL028_2	T0067	no_data	no_data	no_data	187	no_data	no_data
2L7W-12_A	T0067AL028_3	T0067	no_data	no_data	no_data	187	no_data	no_data
2L7W-12_A	T0067AL028_4	T0067	no_data	no_data	no_data	187	no_data	no_data
2L7W-12_A	T0067AL033_1	T0067	no_data	no_data	no_data	187	no_data	no_data
2L7W-12_A	T0067AL040_1	T0067	no_data	no_data	no_data	187	no_data	no_data
2L7W-12_A	T0067AL040_2N	T0067	no_data	no_data	no_data	187	no_data	no_data
2L7W-12_A	T0067AL061_1	T0067	no_data	no_data	no_data	187	no_data	no_data
2L7W-12_A	T0067AL066_1	T0067	no_data	no_data	no_data	187	no_data	no_data
2L7W-12_A	T0067AL066_2N	T0067	no_data	no_data	no_data	187	no_data	no_data
2L7W-12_A	T0067AL074_1	T0067	no_data	no_data	no_data	187	no_data	no_data
2L7W-12_A	T0067AL076_1N	T0067	no_data	no_data	no_data	187	no_data	no_data
2L7W-12_A	T0067AL085_1	T0067	no_data	no_data	no_data	187	no_data	no_data
2L7W-12_A	T0067AL085_2	T0067	no_data	no_data	no_data	187	no_data	no_data
2L7W-12_A	T0067AL085_3	T0067	no_data	no_data	no_data	187	no_data	no_data
2L7W-12_A	T0067AL142_1	T0067	no_data	no_data	no_data	187	no_data	no_data
2L7W-12_A	T0067AL147_1	T0067	no_data	no_data	no_data	187	no_data	no_data
2L7W-12_A	T0067AL156_1	T0067	no_data	no_data	no_data	187	no_data	no_data
2L7W-12_A	T0067AL166_1	T0067	no_data	no_data	no_data	187	no_data	no_data
2L7W-12_A	T0067AL168_1	T0067	no_data	no_data	no_data	187	no_data	no_data
2L7W-12_A	T0067AL176_1N	T0067	no_data	no_data	no_data	187	no_data	no_data
2L7W-12_A	T0067AL176_2	T0067	no_data	no_data	no_data	187	no_data	no_data
2L7W-12_A	T0067AL182_1	T0067	no_data	no_data	no_data	187	no_data	no_data
2L7W-12_A	T0067AL212_1N	T0067	no_data	no_data	no_data	187	no_data	no_data
2L7W-12_A	T0067AL212_2	T0067	no_data	no_data	no_data	187	no_data	no_data
2L7W-12_A	T0067AL215_1_1	T0067	no_data	no_data	no_data	187	no_data	no_data
2L7W-12_A	T0067AL215_1_2	T0067	no_data	no_data	no_data	187	no_data	no_data
2L7W-12_A	T0067AL220_1	T0067	no_data	no_data	no_data	187	no_data	no_data
2L7W-12_A	T0067AL273_1	T0067	no_data	no_data	no_data	187	no_data	no_data
2L7W-12_A	T0067AL273_2	T0067	no_data	no_data	no_data	187	no_data	no_data
2L7W-12_A	T0067AL273_3	T0067	no_data	no_data	no_data	187	no_data	no_data
2L7W-12_A	T0067AL282_1	T0067	no_data	no_data	no_data	187	no_data	no_data
2L7W-12_A	T0067AL282_2	T0067	no_data	no_data	no_data	187	no_data	no_data
2L7W-12_A	T0067TS005_1	T0067	2.85	-0.8259	0.2761	187	168	89.8395721925134
2L7W-12_A	T0067TS005_2	T0067	3.02	-0.1977	0.6052	187	143	76.4705882352941
2L7W-12_A	T0067TS005_3	T0067	2.73	-1.0584	0.1872	187	137	73.2620320855615
2L7W-12_A	T0067TS009_1	T0067	2.84	-0.9285	0.2345	187	187	100
2L7W-12_A	T0067TS009_2	T0067	3.19	0.8394	1.3531	187	169	90.3743315508021
2L7W-12_A	T0067TS045_1	T0067	2.53	-0.4111	0.4801	187	187	100
2L7W-12_A	T0067TS045_2	T0067	2.63	-1.2167	0.1378	187	185	98.9304812834225
2L7W-12_A	T0067TS061_1	T0067	2.93	-1.1150	0.1685	187	146	78.0748663101604
2L7W-12_A	T0067TS072_1	T0067	2.47	-1.5198	0.0680	187	187	100
2L7W-12_A	T0067TS072_2	T0067	nan	-3.1459	0.0000	187	187	100
2L7W-12_A	T0067TS072_3	T0067	2.95	-0.3371	0.5220	187	187	100
2L7W-12_A	T0067TS072_4	T0067	2.82	-1.0024	0.2069	187	187	100
2L7W-12_A	T0067TS105_1	T0067	2.40	0.1516	0.8345	187	110	58.8235294117647
2L7W-12_A	T0067TS203_1	T0067	3.01	-0.4408	0.4637	187	131	70.0534759358289
2L7W-12_A	T0067TS217_1	T0067	2.95	-0.7883	0.2923	187	162	86.6310160427807
2L7W-12_A	T0067TS224_1	T0067	2.80	-0.1267	0.6495	187	100	53.475935828877
2L7W-12_A	T0067TS224_2	T0067	2.53	-1.3419	0.1051	187	121	64.7058823529412
2L7W-12_A	T0067TS224_3	T0067	2.93	-0.8743	0.2560	187	104	55.6149732620321
2L7W-12_A	T0067TS224_4	T0067	3.18	-0.6412	0.3601	187	122	65.2406417112299
2L7W-12_A	T0067TS224_5	T0067	2.29	-0.1446	0.6382	187	108	57.7540106951872
2L7W-12_A	T0067TS266_1	T0067	3.07	-1.0024	0.2069	187	187	100
2L7W-12_A	T0067TS266_2	T0067	1.85	-1.5937	0.0556	187	187	100
2L7W-13_A	2L7W-14_A	T0067	0.88	10.6760	10.4173	187	187	100
2L7W-13_A	2L7W-15_A	T0067	0.94	10.6021	10.3481	187	187	100
2L7W-13_A	2L7W-16_A	T0067	1.09	10.6021	10.3481	187	187	100
2L7W-13_A	2L7W-17_A	T0067	0.91	10.6021	10.3481	187	187	100
2L7W-13_A	2L7W-18_A	T0067	0.78	10.6760	10.4173	187	187	100
2L7W-13_A	2L7W-19_A	T0067	0.93	10.6021	10.3481	187	187	100
2L7W-13_A	2L7W-1_A	T0067	1.03	10.6021	10.3481	187	187	100
2L7W-13_A	2L7W-20_A	T0067	0.92	10.6021	10.3481	187	187	100
2L7W-13_A	2L7W-2_A	T0067	1.07	10.6021	10.3481	187	187	100
2L7W-13_A	2L7W-3_A	T0067	0.99	10.6021	10.3481	187	187	100
2L7W-13_A	2L7W-4_A	T0067	0.89	10.6021	10.3481	187	187	100
2L7W-13_A	2L7W-5_A	T0067	1.06	10.6021	10.3481	187	187	100
2L7W-13_A	2L7W-6_A	T0067	1.00	10.6021	10.3481	187	187	100
2L7W-13_A	2L7W-7_A	T0067	1.01	10.6021	10.3481	187	187	100
2L7W-13_A	2L7W-8_A	T0067	0.97	10.6021	10.3481	187	187	100
2L7W-13_A	2L7W-9_A	T0067	0.87	10.6760	10.4173	187	187	100
2L7W-13_A	2QYQ_A	T0067	1.40	10.6522	10.3951	187	186	99.4652406417112
2L7W-13_A	T0067AL003_1N	T0067	no_data	no_data	no_data	187	no_data	no_data
2L7W-13_A	T0067AL009_1	T0067	no_data	no_data	no_data	187	no_data	no_data
2L7W-13_A	T0067AL009_2	T0067	no_data	no_data	no_data	187	no_data	no_data
2L7W-13_A	T0067AL009_3	T0067	no_data	no_data	no_data	187	no_data	no_data
2L7W-13_A	T0067AL009_4	T0067	no_data	no_data	no_data	187	no_data	no_data
2L7W-13_A	T0067AL009_5	T0067	no_data	no_data	no_data	187	no_data	no_data
2L7W-13_A	T0067AL017_1	T0067	no_data	no_data	no_data	187	no_data	no_data
2L7W-13_A	T0067AL017_2	T0067	no_data	no_data	no_data	187	no_data	no_data
2L7W-13_A	T0067AL017_3	T0067	no_data	no_data	no_data	187	no_data	no_data
2L7W-13_A	T0067AL019_1	T0067	no_data	no_data	no_data	187	no_data	no_data
2L7W-13_A	T0067AL028_1	T0067	no_data	no_data	no_data	187	no_data	no_data
2L7W-13_A	T0067AL028_2	T0067	no_data	no_data	no_data	187	no_data	no_data
2L7W-13_A	T0067AL028_3	T0067	no_data	no_data	no_data	187	no_data	no_data
2L7W-13_A	T0067AL028_4	T0067	no_data	no_data	no_data	187	no_data	no_data
2L7W-13_A	T0067AL033_1	T0067	no_data	no_data	no_data	187	no_data	no_data
2L7W-13_A	T0067AL040_1	T0067	no_data	no_data	no_data	187	no_data	no_data
2L7W-13_A	T0067AL040_2N	T0067	no_data	no_data	no_data	187	no_data	no_data
2L7W-13_A	T0067AL061_1	T0067	no_data	no_data	no_data	187	no_data	no_data
2L7W-13_A	T0067AL066_1	T0067	no_data	no_data	no_data	187	no_data	no_data
2L7W-13_A	T0067AL066_2N	T0067	no_data	no_data	no_data	187	no_data	no_data
2L7W-13_A	T0067AL074_1	T0067	no_data	no_data	no_data	187	no_data	no_data
2L7W-13_A	T0067AL076_1N	T0067	no_data	no_data	no_data	187	no_data	no_data
2L7W-13_A	T0067AL085_1	T0067	no_data	no_data	no_data	187	no_data	no_data
2L7W-13_A	T0067AL085_2	T0067	no_data	no_data	no_data	187	no_data	no_data
2L7W-13_A	T0067AL085_3	T0067	no_data	no_data	no_data	187	no_data	no_data
2L7W-13_A	T0067AL142_1	T0067	no_data	no_data	no_data	187	no_data	no_data
2L7W-13_A	T0067AL147_1	T0067	no_data	no_data	no_data	187	no_data	no_data
2L7W-13_A	T0067AL156_1	T0067	no_data	no_data	no_data	187	no_data	no_data
2L7W-13_A	T0067AL166_1	T0067	no_data	no_data	no_data	187	no_data	no_data
2L7W-13_A	T0067AL168_1	T0067	no_data	no_data	no_data	187	no_data	no_data
2L7W-13_A	T0067AL176_1N	T0067	no_data	no_data	no_data	187	no_data	no_data
2L7W-13_A	T0067AL176_2	T0067	no_data	no_data	no_data	187	no_data	no_data
2L7W-13_A	T0067AL182_1	T0067	no_data	no_data	no_data	187	no_data	no_data
2L7W-13_A	T0067AL212_1N	T0067	no_data	no_data	no_data	187	no_data	no_data
2L7W-13_A	T0067AL212_2	T0067	no_data	no_data	no_data	187	no_data	no_data
2L7W-13_A	T0067AL215_1_1	T0067	no_data	no_data	no_data	187	no_data	no_data
2L7W-13_A	T0067AL215_1_2	T0067	no_data	no_data	no_data	187	no_data	no_data
2L7W-13_A	T0067AL220_1	T0067	no_data	no_data	no_data	187	no_data	no_data
2L7W-13_A	T0067AL273_1	T0067	no_data	no_data	no_data	187	no_data	no_data
2L7W-13_A	T0067AL273_2	T0067	no_data	no_data	no_data	187	no_data	no_data
2L7W-13_A	T0067AL273_3	T0067	no_data	no_data	no_data	187	no_data	no_data
2L7W-13_A	T0067AL282_1	T0067	no_data	no_data	no_data	187	no_data	no_data
2L7W-13_A	T0067AL282_2	T0067	no_data	no_data	no_data	187	no_data	no_data
2L7W-13_A	T0067TS005_1	T0067	3.05	-0.4263	0.4717	187	168	89.8395721925134
2L7W-13_A	T0067TS005_2	T0067	2.32	-0.4675	0.4492	187	143	76.4705882352941
2L7W-13_A	T0067TS005_3	T0067	2.33	-0.7801	0.2959	187	137	73.2620320855615
2L7W-13_A	T0067TS009_1	T0067	2.67	-1.6676	0.0448	187	187	100
2L7W-13_A	T0067TS009_2	T0067	3.06	1.2374	1.6812	187	169	90.3743315508021
2L7W-13_A	T0067TS045_1	T0067	3.01	-0.6328	0.3642	187	187	100
2L7W-13_A	T0067TS045_2	T0067	2.59	-0.7697	0.3004	187	185	98.9304812834225
2L7W-13_A	T0067TS061_1	T0067	2.78	-0.9379	0.2309	187	146	78.0748663101604
2L7W-13_A	T0067TS072_1	T0067	2.45	-1.5198	0.0680	187	187	100
2L7W-13_A	T0067TS072_2	T0067	2.94	-1.5937	0.0556	187	187	100
2L7W-13_A	T0067TS072_3	T0067	3.07	-0.7067	0.3290	187	187	100
2L7W-13_A	T0067TS072_4	T0067	2.74	-1.0763	0.1812	187	187	100
2L7W-13_A	T0067TS105_1	T0067	2.84	-0.1752	0.6191	187	110	58.8235294117647
2L7W-13_A	T0067TS203_1	T0067	2.84	-1.8790	0.0224	187	131	70.0534759358289
2L7W-13_A	T0067TS217_1	T0067	2.96	-0.9525	0.2253	187	162	86.6310160427807
2L7W-13_A	T0067TS224_1	T0067	3.00	-1.0611	0.1863	187	100	53.475935828877
2L7W-13_A	T0067TS224_2	T0067	2.88	-0.8338	0.2728	187	121	64.7058823529412
2L7W-13_A	T0067TS224_3	T0067	3.04	-1.1013	0.1729	187	104	55.6149732620321
2L7W-13_A	T0067TS224_4	T0067	2.90	-0.4392	0.4646	187	122	65.2406417112299
2L7W-13_A	T0067TS224_5	T0067	2.44	-1.0279	0.1978	187	108	57.7540106951872
2L7W-13_A	T0067TS266_1	T0067	3.04	-0.8545	0.2641	187	187	100
2L7W-13_A	T0067TS266_2	T0067	2.36	-1.5198	0.0680	187	187	100
2L7W-14_A	2L7W-15_A	T0067	0.86	10.6760	10.4173	187	187	100
2L7W-14_A	2L7W-16_A	T0067	0.77	10.6760	10.4173	187	187	100
2L7W-14_A	2L7W-17_A	T0067	0.65	10.6760	10.4173	187	187	100
2L7W-14_A	2L7W-18_A	T0067	0.73	10.6760	10.4173	187	187	100
2L7W-14_A	2L7W-19_A	T0067	0.82	10.6760	10.4173	187	187	100
2L7W-14_A	2L7W-1_A	T0067	0.63	10.6760	10.4173	187	187	100
2L7W-14_A	2L7W-20_A	T0067	0.83	10.6021	10.3481	187	187	100
2L7W-14_A	2L7W-2_A	T0067	0.86	10.6021	10.3481	187	187	100
2L7W-14_A	2L7W-3_A	T0067	0.82	10.6760	10.4173	187	187	100
2L7W-14_A	2L7W-4_A	T0067	0.74	10.6760	10.4173	187	187	100
2L7W-14_A	2L7W-5_A	T0067	0.74	10.6760	10.4173	187	187	100
2L7W-14_A	2L7W-6_A	T0067	0.83	10.6760	10.4173	187	187	100
2L7W-14_A	2L7W-7_A	T0067	0.81	10.6021	10.3481	187	187	100
2L7W-14_A	2L7W-8_A	T0067	0.90	10.6760	10.4173	187	187	100
2L7W-14_A	2L7W-9_A	T0067	0.86	10.6760	10.4173	187	187	100
2L7W-14_A	2QYQ_A	T0067	1.36	10.5780	10.3256	187	186	99.4652406417112
2L7W-14_A	T0067AL003_1N	T0067	no_data	no_data	no_data	187	no_data	no_data
2L7W-14_A	T0067AL009_1	T0067	no_data	no_data	no_data	187	no_data	no_data
2L7W-14_A	T0067AL009_2	T0067	no_data	no_data	no_data	187	no_data	no_data
2L7W-14_A	T0067AL009_3	T0067	no_data	no_data	no_data	187	no_data	no_data
2L7W-14_A	T0067AL009_4	T0067	no_data	no_data	no_data	187	no_data	no_data
2L7W-14_A	T0067AL009_5	T0067	no_data	no_data	no_data	187	no_data	no_data
2L7W-14_A	T0067AL017_1	T0067	no_data	no_data	no_data	187	no_data	no_data
2L7W-14_A	T0067AL017_2	T0067	no_data	no_data	no_data	187	no_data	no_data
2L7W-14_A	T0067AL017_3	T0067	no_data	no_data	no_data	187	no_data	no_data
2L7W-14_A	T0067AL019_1	T0067	no_data	no_data	no_data	187	no_data	no_data
2L7W-14_A	T0067AL028_1	T0067	no_data	no_data	no_data	187	no_data	no_data
2L7W-14_A	T0067AL028_2	T0067	no_data	no_data	no_data	187	no_data	no_data
2L7W-14_A	T0067AL028_3	T0067	no_data	no_data	no_data	187	no_data	no_data
2L7W-14_A	T0067AL028_4	T0067	no_data	no_data	no_data	187	no_data	no_data
2L7W-14_A	T0067AL033_1	T0067	no_data	no_data	no_data	187	no_data	no_data
2L7W-14_A	T0067AL040_1	T0067	no_data	no_data	no_data	187	no_data	no_data
2L7W-14_A	T0067AL040_2N	T0067	no_data	no_data	no_data	187	no_data	no_data
2L7W-14_A	T0067AL061_1	T0067	no_data	no_data	no_data	187	no_data	no_data
2L7W-14_A	T0067AL066_1	T0067	no_data	no_data	no_data	187	no_data	no_data
2L7W-14_A	T0067AL066_2N	T0067	no_data	no_data	no_data	187	no_data	no_data
2L7W-14_A	T0067AL074_1	T0067	no_data	no_data	no_data	187	no_data	no_data
2L7W-14_A	T0067AL076_1N	T0067	no_data	no_data	no_data	187	no_data	no_data
2L7W-14_A	T0067AL085_1	T0067	no_data	no_data	no_data	187	no_data	no_data
2L7W-14_A	T0067AL085_2	T0067	no_data	no_data	no_data	187	no_data	no_data
2L7W-14_A	T0067AL085_3	T0067	no_data	no_data	no_data	187	no_data	no_data
2L7W-14_A	T0067AL142_1	T0067	no_data	no_data	no_data	187	no_data	no_data
2L7W-14_A	T0067AL147_1	T0067	no_data	no_data	no_data	187	no_data	no_data
2L7W-14_A	T0067AL156_1	T0067	no_data	no_data	no_data	187	no_data	no_data
2L7W-14_A	T0067AL166_1	T0067	no_data	no_data	no_data	187	no_data	no_data
2L7W-14_A	T0067AL168_1	T0067	no_data	no_data	no_data	187	no_data	no_data
2L7W-14_A	T0067AL176_1N	T0067	no_data	no_data	no_data	187	no_data	no_data
2L7W-14_A	T0067AL176_2	T0067	no_data	no_data	no_data	187	no_data	no_data
2L7W-14_A	T0067AL182_1	T0067	no_data	no_data	no_data	187	no_data	no_data
2L7W-14_A	T0067AL212_1N	T0067	no_data	no_data	no_data	187	no_data	no_data
2L7W-14_A	T0067AL212_2	T0067	no_data	no_data	no_data	187	no_data	no_data
2L7W-14_A	T0067AL215_1_1	T0067	no_data	no_data	no_data	187	no_data	no_data
2L7W-14_A	T0067AL215_1_2	T0067	no_data	no_data	no_data	187	no_data	no_data
2L7W-14_A	T0067AL220_1	T0067	no_data	no_data	no_data	187	no_data	no_data
2L7W-14_A	T0067AL273_1	T0067	no_data	no_data	no_data	187	no_data	no_data
2L7W-14_A	T0067AL273_2	T0067	no_data	no_data	no_data	187	no_data	no_data
2L7W-14_A	T0067AL273_3	T0067	no_data	no_data	no_data	187	no_data	no_data
2L7W-14_A	T0067AL282_1	T0067	no_data	no_data	no_data	187	no_data	no_data
2L7W-14_A	T0067AL282_2	T0067	no_data	no_data	no_data	187	no_data	no_data
2L7W-14_A	T0067TS005_1	T0067	2.25	-1.1457	0.1589	187	168	89.8395721925134
2L7W-14_A	T0067TS005_2	T0067	2.67	-0.8272	0.2756	187	143	76.4705882352941
2L7W-14_A	T0067TS005_3	T0067	2.70	-0.6873	0.3381	187	137	73.2620320855615
2L7W-14_A	T0067TS009_1	T0067	2.81	-0.4850	0.4398	187	187	100
2L7W-14_A	T0067TS009_2	T0067	2.52	3.0680	3.3124	187	169	90.3743315508021
2L7W-14_A	T0067TS045_1	T0067	2.39	-0.4111	0.4801	187	187	100
2L7W-14_A	T0067TS045_2	T0067	2.42	-1.4402	0.0833	187	185	98.9304812834225
2L7W-14_A	T0067TS061_1	T0067	2.70	-0.5836	0.3886	187	146	78.0748663101604
2L7W-14_A	T0067TS072_1	T0067	2.41	-1.5198	0.0680	187	187	100
2L7W-14_A	T0067TS072_2	T0067	2.75	-1.8893	0.0215	187	187	100
2L7W-14_A	T0067TS072_3	T0067	3.36	-0.4850	0.4398	187	187	100
2L7W-14_A	T0067TS072_4	T0067	2.76	-1.9633	0.0163	187	187	100
2L7W-14_A	T0067TS105_1	T0067	2.64	-0.9378	0.2309	187	110	58.8235294117647
2L7W-14_A	T0067TS203_1	T0067	2.68	-0.6326	0.3643	187	131	70.0534759358289
2L7W-14_A	T0067TS217_1	T0067	2.98	-0.5420	0.4098	187	162	86.6310160427807
2L7W-14_A	T0067TS224_1	T0067	3.12	-1.0611	0.1863	187	100	53.475935828877
2L7W-14_A	T0067TS224_2	T0067	2.66	-0.7322	0.3173	187	121	64.7058823529412
2L7W-14_A	T0067TS224_3	T0067	2.79	-2.0093	0.0136	187	104	55.6149732620321
2L7W-14_A	T0067TS224_4	T0067	2.67	-0.3382	0.5215	187	122	65.2406417112299
2L7W-14_A	T0067TS224_5	T0067	3.28	-1.2487	0.1289	187	108	57.7540106951872
2L7W-14_A	T0067TS266_1	T0067	2.44	-1.8893	0.0215	187	187	100
2L7W-14_A	T0067TS266_2	T0067	2.92	-1.5198	0.0680	187	187	100
2L7W-15_A	2L7W-16_A	T0067	0.91	10.6760	10.4173	187	187	100
2L7W-15_A	2L7W-17_A	T0067	0.80	10.6760	10.4173	187	187	100
2L7W-15_A	2L7W-18_A	T0067	0.93	10.6021	10.3481	187	187	100
2L7W-15_A	2L7W-19_A	T0067	0.65	10.6760	10.4173	187	187	100
2L7W-15_A	2L7W-1_A	T0067	0.95	10.6760	10.4173	187	187	100
2L7W-15_A	2L7W-20_A	T0067	0.88	10.6021	10.3481	187	187	100
2L7W-15_A	2L7W-2_A	T0067	0.96	10.6021	10.3481	187	187	100
2L7W-15_A	2L7W-3_A	T0067	0.76	10.6760	10.4173	187	187	100
2L7W-15_A	2L7W-4_A	T0067	0.84	10.6760	10.4173	187	187	100
2L7W-15_A	2L7W-5_A	T0067	0.85	10.6760	10.4173	187	187	100
2L7W-15_A	2L7W-6_A	T0067	0.76	10.6760	10.4173	187	187	100
2L7W-15_A	2L7W-7_A	T0067	0.90	10.6021	10.3481	187	187	100
2L7W-15_A	2L7W-8_A	T0067	0.73	10.6760	10.4173	187	187	100
2L7W-15_A	2L7W-9_A	T0067	0.78	10.6021	10.3481	187	187	100
2L7W-15_A	2QYQ_A	T0067	1.45	10.5780	10.3256	187	186	99.4652406417112
2L7W-15_A	T0067AL003_1N	T0067	no_data	no_data	no_data	187	no_data	no_data
2L7W-15_A	T0067AL009_1	T0067	no_data	no_data	no_data	187	no_data	no_data
2L7W-15_A	T0067AL009_2	T0067	no_data	no_data	no_data	187	no_data	no_data
2L7W-15_A	T0067AL009_3	T0067	no_data	no_data	no_data	187	no_data	no_data
2L7W-15_A	T0067AL009_4	T0067	no_data	no_data	no_data	187	no_data	no_data
2L7W-15_A	T0067AL009_5	T0067	no_data	no_data	no_data	187	no_data	no_data
2L7W-15_A	T0067AL017_1	T0067	no_data	no_data	no_data	187	no_data	no_data
2L7W-15_A	T0067AL017_2	T0067	no_data	no_data	no_data	187	no_data	no_data
2L7W-15_A	T0067AL017_3	T0067	no_data	no_data	no_data	187	no_data	no_data
2L7W-15_A	T0067AL019_1	T0067	no_data	no_data	no_data	187	no_data	no_data
2L7W-15_A	T0067AL028_1	T0067	no_data	no_data	no_data	187	no_data	no_data
2L7W-15_A	T0067AL028_2	T0067	no_data	no_data	no_data	187	no_data	no_data
2L7W-15_A	T0067AL028_3	T0067	no_data	no_data	no_data	187	no_data	no_data
2L7W-15_A	T0067AL028_4	T0067	no_data	no_data	no_data	187	no_data	no_data
2L7W-15_A	T0067AL033_1	T0067	no_data	no_data	no_data	187	no_data	no_data
2L7W-15_A	T0067AL040_1	T0067	no_data	no_data	no_data	187	no_data	no_data
2L7W-15_A	T0067AL040_2N	T0067	no_data	no_data	no_data	187	no_data	no_data
2L7W-15_A	T0067AL061_1	T0067	no_data	no_data	no_data	187	no_data	no_data
2L7W-15_A	T0067AL066_1	T0067	no_data	no_data	no_data	187	no_data	no_data
2L7W-15_A	T0067AL066_2N	T0067	no_data	no_data	no_data	187	no_data	no_data
2L7W-15_A	T0067AL074_1	T0067	no_data	no_data	no_data	187	no_data	no_data
2L7W-15_A	T0067AL076_1N	T0067	no_data	no_data	no_data	187	no_data	no_data
2L7W-15_A	T0067AL085_1	T0067	no_data	no_data	no_data	187	no_data	no_data
2L7W-15_A	T0067AL085_2	T0067	no_data	no_data	no_data	187	no_data	no_data
2L7W-15_A	T0067AL085_3	T0067	no_data	no_data	no_data	187	no_data	no_data
2L7W-15_A	T0067AL142_1	T0067	no_data	no_data	no_data	187	no_data	no_data
2L7W-15_A	T0067AL147_1	T0067	no_data	no_data	no_data	187	no_data	no_data
2L7W-15_A	T0067AL156_1	T0067	no_data	no_data	no_data	187	no_data	no_data
2L7W-15_A	T0067AL166_1	T0067	no_data	no_data	no_data	187	no_data	no_data
2L7W-15_A	T0067AL168_1	T0067	no_data	no_data	no_data	187	no_data	no_data
2L7W-15_A	T0067AL176_1N	T0067	no_data	no_data	no_data	187	no_data	no_data
2L7W-15_A	T0067AL176_2	T0067	no_data	no_data	no_data	187	no_data	no_data
2L7W-15_A	T0067AL182_1	T0067	no_data	no_data	no_data	187	no_data	no_data
2L7W-15_A	T0067AL212_1N	T0067	no_data	no_data	no_data	187	no_data	no_data
2L7W-15_A	T0067AL212_2	T0067	no_data	no_data	no_data	187	no_data	no_data
2L7W-15_A	T0067AL215_1_1	T0067	no_data	no_data	no_data	187	no_data	no_data
2L7W-15_A	T0067AL215_1_2	T0067	no_data	no_data	no_data	187	no_data	no_data
2L7W-15_A	T0067AL220_1	T0067	no_data	no_data	no_data	187	no_data	no_data
2L7W-15_A	T0067AL273_1	T0067	no_data	no_data	no_data	187	no_data	no_data
2L7W-15_A	T0067AL273_2	T0067	no_data	no_data	no_data	187	no_data	no_data
2L7W-15_A	T0067AL273_3	T0067	no_data	no_data	no_data	187	no_data	no_data
2L7W-15_A	T0067AL282_1	T0067	no_data	no_data	no_data	187	no_data	no_data
2L7W-15_A	T0067AL282_2	T0067	no_data	no_data	no_data	187	no_data	no_data
2L7W-15_A	T0067TS005_1	T0067	2.33	-1.0658	0.1847	187	168	89.8395721925134
2L7W-15_A	T0067TS005_2	T0067	3.14	-0.8272	0.2756	187	143	76.4705882352941
2L7W-15_A	T0067TS005_3	T0067	2.56	-1.6152	0.0523	187	137	73.2620320855615
2L7W-15_A	T0067TS009_1	T0067	2.62	-0.7806	0.2956	187	187	100
2L7W-15_A	T0067TS009_2	T0067	3.02	1.6353	2.0226	187	169	90.3743315508021
2L7W-15_A	T0067TS045_1	T0067	2.52	-0.4111	0.4801	187	187	100
2L7W-15_A	T0067TS045_2	T0067	2.68	-1.2912	0.1177	187	185	98.9304812834225
2L7W-15_A	T0067TS061_1	T0067	3.05	-1.0264	0.1983	187	146	78.0748663101604
2L7W-15_A	T0067TS072_1	T0067	2.48	-1.4459	0.0821	187	187	100
2L7W-15_A	T0067TS072_2	T0067	2.28	-2.1111	0.0088	187	187	100
2L7W-15_A	T0067TS072_3	T0067	3.11	-0.3371	0.5220	187	187	100
2L7W-15_A	T0067TS072_4	T0067	3.21	-2.2589	0.0044	187	187	100
2L7W-15_A	T0067TS105_1	T0067	2.74	-1.4825	0.0749	187	110	58.8235294117647
2L7W-15_A	T0067TS203_1	T0067	2.97	-1.6872	0.0423	187	131	70.0534759358289
2L7W-15_A	T0067TS217_1	T0067	2.84	-0.9525	0.2253	187	162	86.6310160427807
2L7W-15_A	T0067TS224_1	T0067	3.03	-0.7107	0.3271	187	100	53.475935828877
2L7W-15_A	T0067TS224_2	T0067	2.57	-0.9355	0.2318	187	121	64.7058823529412
2L7W-15_A	T0067TS224_3	T0067	2.90	-1.1013	0.1729	187	104	55.6149732620321
2L7W-15_A	T0067TS224_4	T0067	2.96	-0.4392	0.4646	187	122	65.2406417112299
2L7W-15_A	T0067TS224_5	T0067	2.33	-1.1383	0.1612	187	108	57.7540106951872
2L7W-15_A	T0067TS266_1	T0067	2.71	-2.0372	0.0121	187	187	100
2L7W-15_A	T0067TS266_2	T0067	2.91	-1.8893	0.0215	187	187	100
2L7W-16_A	2L7W-17_A	T0067	0.84	10.6760	10.4173	187	187	100
2L7W-16_A	2L7W-18_A	T0067	0.79	10.6760	10.4173	187	187	100
2L7W-16_A	2L7W-19_A	T0067	0.82	10.6760	10.4173	187	187	100
2L7W-16_A	2L7W-1_A	T0067	0.82	10.6760	10.4173	187	187	100
2L7W-16_A	2L7W-20_A	T0067	0.94	10.6021	10.3481	187	187	100
2L7W-16_A	2L7W-2_A	T0067	0.86	10.6021	10.3481	187	187	100
2L7W-16_A	2L7W-3_A	T0067	0.89	10.6760	10.4173	187	187	100
2L7W-16_A	2L7W-4_A	T0067	1.00	10.6760	10.4173	187	187	100
2L7W-16_A	2L7W-5_A	T0067	0.83	10.6760	10.4173	187	187	100
2L7W-16_A	2L7W-6_A	T0067	0.86	10.6760	10.4173	187	187	100
2L7W-16_A	2L7W-7_A	T0067	0.80	10.6021	10.3481	187	187	100
2L7W-16_A	2L7W-8_A	T0067	0.87	10.6760	10.4173	187	187	100
2L7W-16_A	2L7W-9_A	T0067	0.90	10.6021	10.3481	187	187	100
2L7W-16_A	2QYQ_A	T0067	1.52	10.5780	10.3256	187	186	99.4652406417112
2L7W-16_A	T0067AL003_1N	T0067	no_data	no_data	no_data	187	no_data	no_data
2L7W-16_A	T0067AL009_1	T0067	no_data	no_data	no_data	187	no_data	no_data
2L7W-16_A	T0067AL009_2	T0067	no_data	no_data	no_data	187	no_data	no_data
2L7W-16_A	T0067AL009_3	T0067	no_data	no_data	no_data	187	no_data	no_data
2L7W-16_A	T0067AL009_4	T0067	no_data	no_data	no_data	187	no_data	no_data
2L7W-16_A	T0067AL009_5	T0067	no_data	no_data	no_data	187	no_data	no_data
2L7W-16_A	T0067AL017_1	T0067	no_data	no_data	no_data	187	no_data	no_data
2L7W-16_A	T0067AL017_2	T0067	no_data	no_data	no_data	187	no_data	no_data
2L7W-16_A	T0067AL017_3	T0067	no_data	no_data	no_data	187	no_data	no_data
2L7W-16_A	T0067AL019_1	T0067	no_data	no_data	no_data	187	no_data	no_data
2L7W-16_A	T0067AL028_1	T0067	no_data	no_data	no_data	187	no_data	no_data
2L7W-16_A	T0067AL028_2	T0067	no_data	no_data	no_data	187	no_data	no_data
2L7W-16_A	T0067AL028_3	T0067	no_data	no_data	no_data	187	no_data	no_data
2L7W-16_A	T0067AL028_4	T0067	no_data	no_data	no_data	187	no_data	no_data
2L7W-16_A	T0067AL033_1	T0067	no_data	no_data	no_data	187	no_data	no_data
2L7W-16_A	T0067AL040_1	T0067	no_data	no_data	no_data	187	no_data	no_data
2L7W-16_A	T0067AL040_2N	T0067	no_data	no_data	no_data	187	no_data	no_data
2L7W-16_A	T0067AL061_1	T0067	no_data	no_data	no_data	187	no_data	no_data
2L7W-16_A	T0067AL066_1	T0067	no_data	no_data	no_data	187	no_data	no_data
2L7W-16_A	T0067AL066_2N	T0067	no_data	no_data	no_data	187	no_data	no_data
2L7W-16_A	T0067AL074_1	T0067	no_data	no_data	no_data	187	no_data	no_data
2L7W-16_A	T0067AL076_1N	T0067	no_data	no_data	no_data	187	no_data	no_data
2L7W-16_A	T0067AL085_1	T0067	no_data	no_data	no_data	187	no_data	no_data
2L7W-16_A	T0067AL085_2	T0067	no_data	no_data	no_data	187	no_data	no_data
2L7W-16_A	T0067AL085_3	T0067	no_data	no_data	no_data	187	no_data	no_data
2L7W-16_A	T0067AL142_1	T0067	no_data	no_data	no_data	187	no_data	no_data
2L7W-16_A	T0067AL147_1	T0067	no_data	no_data	no_data	187	no_data	no_data
2L7W-16_A	T0067AL156_1	T0067	no_data	no_data	no_data	187	no_data	no_data
2L7W-16_A	T0067AL166_1	T0067	no_data	no_data	no_data	187	no_data	no_data
2L7W-16_A	T0067AL168_1	T0067	no_data	no_data	no_data	187	no_data	no_data
2L7W-16_A	T0067AL176_1N	T0067	no_data	no_data	no_data	187	no_data	no_data
2L7W-16_A	T0067AL176_2	T0067	no_data	no_data	no_data	187	no_data	no_data
2L7W-16_A	T0067AL182_1	T0067	no_data	no_data	no_data	187	no_data	no_data
2L7W-16_A	T0067AL212_1N	T0067	no_data	no_data	no_data	187	no_data	no_data
2L7W-16_A	T0067AL212_2	T0067	no_data	no_data	no_data	187	no_data	no_data
2L7W-16_A	T0067AL215_1_1	T0067	no_data	no_data	no_data	187	no_data	no_data
2L7W-16_A	T0067AL215_1_2	T0067	no_data	no_data	no_data	187	no_data	no_data
2L7W-16_A	T0067AL220_1	T0067	no_data	no_data	no_data	187	no_data	no_data
2L7W-16_A	T0067AL273_1	T0067	no_data	no_data	no_data	187	no_data	no_data
2L7W-16_A	T0067AL273_2	T0067	no_data	no_data	no_data	187	no_data	no_data
2L7W-16_A	T0067AL273_3	T0067	no_data	no_data	no_data	187	no_data	no_data
2L7W-16_A	T0067AL282_1	T0067	no_data	no_data	no_data	187	no_data	no_data
2L7W-16_A	T0067AL282_2	T0067	no_data	no_data	no_data	187	no_data	no_data
2L7W-16_A	T0067TS005_1	T0067	2.44	-1.7852	0.0310	187	168	89.8395721925134
2L7W-16_A	T0067TS005_2	T0067	3.19	-0.3776	0.4989	187	143	76.4705882352941
2L7W-16_A	T0067TS005_3	T0067	2.97	0.4262	1.0325	187	137	73.2620320855615
2L7W-16_A	T0067TS009_1	T0067	2.81	-1.4459	0.0821	187	187	100
2L7W-16_A	T0067TS009_2	T0067	2.98	2.9088	3.1663	187	169	90.3743315508021
2L7W-16_A	T0067TS045_1	T0067	2.88	-0.4111	0.4801	187	187	100
2L7W-16_A	T0067TS045_2	T0067	2.52	-1.2167	0.1378	187	185	98.9304812834225
2L7W-16_A	T0067TS061_1	T0067	2.59	-0.7607	0.3044	187	146	78.0748663101604
2L7W-16_A	T0067TS072_1	T0067	2.62	-1.6676	0.0448	187	187	100
2L7W-16_A	T0067TS072_2	T0067	2.88	-1.6676	0.0448	187	187	100
2L7W-16_A	T0067TS072_3	T0067	3.07	-0.4850	0.4398	187	187	100
2L7W-16_A	T0067TS072_4	T0067	2.84	-1.8893	0.0215	187	187	100
2L7W-16_A	T0067TS105_1	T0067	2.90	1.0231	1.5025	187	110	58.8235294117647
2L7W-16_A	T0067TS203_1	T0067	2.62	-0.7284	0.3190	187	131	70.0534759358289
2L7W-16_A	T0067TS217_1	T0067	3.04	-0.7062	0.3292	187	162	86.6310160427807
2L7W-16_A	T0067TS224_1	T0067	2.84	-0.2435	0.5773	187	100	53.475935828877
2L7W-16_A	T0067TS224_2	T0067	2.78	-1.2403	0.1312	187	121	64.7058823529412
2L7W-16_A	T0067TS224_3	T0067	2.55	-1.3283	0.1084	187	104	55.6149732620321
2L7W-16_A	T0067TS224_4	T0067	2.89	-0.6412	0.3601	187	122	65.2406417112299
2L7W-16_A	T0067TS224_5	T0067	2.41	-0.9174	0.2388	187	108	57.7540106951872
2L7W-16_A	T0067TS266_1	T0067	2.56	-2.0372	0.0121	187	187	100
2L7W-16_A	T0067TS266_2	T0067	1.75	-1.5198	0.0680	187	187	100
2L7W-17_A	2L7W-18_A	T0067	0.78	10.6760	10.4173	187	187	100
2L7W-17_A	2L7W-19_A	T0067	0.78	10.6760	10.4173	187	187	100
2L7W-17_A	2L7W-1_A	T0067	0.82	10.6760	10.4173	187	187	100
2L7W-17_A	2L7W-20_A	T0067	0.87	10.6021	10.3481	187	187	100
2L7W-17_A	2L7W-2_A	T0067	0.85	10.6021	10.3481	187	187	100
2L7W-17_A	2L7W-3_A	T0067	0.78	10.6760	10.4173	187	187	100
2L7W-17_A	2L7W-4_A	T0067	0.80	10.6760	10.4173	187	187	100
2L7W-17_A	2L7W-5_A	T0067	0.75	10.6760	10.4173	187	187	100
2L7W-17_A	2L7W-6_A	T0067	0.82	10.6760	10.4173	187	187	100
2L7W-17_A	2L7W-7_A	T0067	0.92	10.5282	10.2789	187	187	100
2L7W-17_A	2L7W-8_A	T0067	0.75	10.6760	10.4173	187	187	100
2L7W-17_A	2L7W-9_A	T0067	0.87	10.6021	10.3481	187	187	100
2L7W-17_A	2QYQ_A	T0067	1.41	10.5780	10.3256	187	186	99.4652406417112
2L7W-17_A	T0067AL003_1N	T0067	no_data	no_data	no_data	187	no_data	no_data
2L7W-17_A	T0067AL009_1	T0067	no_data	no_data	no_data	187	no_data	no_data
2L7W-17_A	T0067AL009_2	T0067	no_data	no_data	no_data	187	no_data	no_data
2L7W-17_A	T0067AL009_3	T0067	no_data	no_data	no_data	187	no_data	no_data
2L7W-17_A	T0067AL009_4	T0067	no_data	no_data	no_data	187	no_data	no_data
2L7W-17_A	T0067AL009_5	T0067	no_data	no_data	no_data	187	no_data	no_data
2L7W-17_A	T0067AL017_1	T0067	no_data	no_data	no_data	187	no_data	no_data
2L7W-17_A	T0067AL017_2	T0067	no_data	no_data	no_data	187	no_data	no_data
2L7W-17_A	T0067AL017_3	T0067	no_data	no_data	no_data	187	no_data	no_data
2L7W-17_A	T0067AL019_1	T0067	no_data	no_data	no_data	187	no_data	no_data
2L7W-17_A	T0067AL028_1	T0067	no_data	no_data	no_data	187	no_data	no_data
2L7W-17_A	T0067AL028_2	T0067	no_data	no_data	no_data	187	no_data	no_data
2L7W-17_A	T0067AL028_3	T0067	no_data	no_data	no_data	187	no_data	no_data
2L7W-17_A	T0067AL028_4	T0067	no_data	no_data	no_data	187	no_data	no_data
2L7W-17_A	T0067AL033_1	T0067	no_data	no_data	no_data	187	no_data	no_data
2L7W-17_A	T0067AL040_1	T0067	no_data	no_data	no_data	187	no_data	no_data
2L7W-17_A	T0067AL040_2N	T0067	no_data	no_data	no_data	187	no_data	no_data
2L7W-17_A	T0067AL061_1	T0067	no_data	no_data	no_data	187	no_data	no_data
2L7W-17_A	T0067AL066_1	T0067	no_data	no_data	no_data	187	no_data	no_data
2L7W-17_A	T0067AL066_2N	T0067	no_data	no_data	no_data	187	no_data	no_data
2L7W-17_A	T0067AL074_1	T0067	no_data	no_data	no_data	187	no_data	no_data
2L7W-17_A	T0067AL076_1N	T0067	no_data	no_data	no_data	187	no_data	no_data
2L7W-17_A	T0067AL085_1	T0067	no_data	no_data	no_data	187	no_data	no_data
2L7W-17_A	T0067AL085_2	T0067	no_data	no_data	no_data	187	no_data	no_data
2L7W-17_A	T0067AL085_3	T0067	no_data	no_data	no_data	187	no_data	no_data
2L7W-17_A	T0067AL142_1	T0067	no_data	no_data	no_data	187	no_data	no_data
2L7W-17_A	T0067AL147_1	T0067	no_data	no_data	no_data	187	no_data	no_data
2L7W-17_A	T0067AL156_1	T0067	no_data	no_data	no_data	187	no_data	no_data
2L7W-17_A	T0067AL166_1	T0067	no_data	no_data	no_data	187	no_data	no_data
2L7W-17_A	T0067AL168_1	T0067	no_data	no_data	no_data	187	no_data	no_data
2L7W-17_A	T0067AL176_1N	T0067	no_data	no_data	no_data	187	no_data	no_data
2L7W-17_A	T0067AL176_2	T0067	no_data	no_data	no_data	187	no_data	no_data
2L7W-17_A	T0067AL182_1	T0067	no_data	no_data	no_data	187	no_data	no_data
2L7W-17_A	T0067AL212_1N	T0067	no_data	no_data	no_data	187	no_data	no_data
2L7W-17_A	T0067AL212_2	T0067	no_data	no_data	no_data	187	no_data	no_data
2L7W-17_A	T0067AL215_1_1	T0067	no_data	no_data	no_data	187	no_data	no_data
2L7W-17_A	T0067AL215_1_2	T0067	no_data	no_data	no_data	187	no_data	no_data
2L7W-17_A	T0067AL220_1	T0067	no_data	no_data	no_data	187	no_data	no_data
2L7W-17_A	T0067AL273_1	T0067	no_data	no_data	no_data	187	no_data	no_data
2L7W-17_A	T0067AL273_2	T0067	no_data	no_data	no_data	187	no_data	no_data
2L7W-17_A	T0067AL273_3	T0067	no_data	no_data	no_data	187	no_data	no_data
2L7W-17_A	T0067AL282_1	T0067	no_data	no_data	no_data	187	no_data	no_data
2L7W-17_A	T0067AL282_2	T0067	no_data	no_data	no_data	187	no_data	no_data
2L7W-17_A	T0067TS005_1	T0067	3.11	-0.9858	0.2129	187	168	89.8395721925134
2L7W-17_A	T0067TS005_2	T0067	2.79	-0.8272	0.2756	187	143	76.4705882352941
2L7W-17_A	T0067TS005_3	T0067	2.48	-1.8936	0.0212	187	137	73.2620320855615
2L7W-17_A	T0067TS009_1	T0067	2.98	-0.4850	0.4398	187	187	100
2L7W-17_A	T0067TS009_2	T0067	2.73	2.9884	3.2393	187	169	90.3743315508021
2L7W-17_A	T0067TS045_1	T0067	2.87	-0.3371	0.5220	187	187	100
2L7W-17_A	T0067TS045_2	T0067	2.49	-1.2167	0.1378	187	185	98.9304812834225
2L7W-17_A	T0067TS061_1	T0067	2.86	-0.9379	0.2309	187	146	78.0748663101604
2L7W-17_A	T0067TS072_1	T0067	2.91	-1.3719	0.0981	187	187	100
2L7W-17_A	T0067TS072_2	T0067	2.49	-1.0763	0.1812	187	187	100
2L7W-17_A	T0067TS072_3	T0067	3.20	-0.1893	0.6104	187	187	100
2L7W-17_A	T0067TS072_4	T0067	3.04	-2.1850	0.0063	187	187	100
2L7W-17_A	T0067TS105_1	T0067	2.87	-1.5914	0.0559	187	110	58.8235294117647
2L7W-17_A	T0067TS203_1	T0067	2.96	-0.7284	0.3190	187	131	70.0534759358289
2L7W-17_A	T0067TS217_1	T0067	3.02	-0.8704	0.2576	187	162	86.6310160427807
2L7W-17_A	T0067TS224_1	T0067	2.58	-0.8275	0.2754	187	100	53.475935828877
2L7W-17_A	T0067TS224_2	T0067	3.34	-1.3419	0.1051	187	121	64.7058823529412
2L7W-17_A	T0067TS224_3	T0067	2.89	-0.3068	0.5397	187	104	55.6149732620321
2L7W-17_A	T0067TS224_4	T0067	2.95	-0.4392	0.4646	187	122	65.2406417112299
2L7W-17_A	T0067TS224_5	T0067	2.42	-0.8070	0.2842	187	108	57.7540106951872
2L7W-17_A	T0067TS266_1	T0067	2.02	-2.0372	0.0121	187	187	100
2L7W-17_A	T0067TS266_2	T0067	2.01	-1.5198	0.0680	187	187	100
2L7W-18_A	2L7W-19_A	T0067	0.80	10.6021	10.3481	187	187	100
2L7W-18_A	2L7W-1_A	T0067	0.77	10.6760	10.4173	187	187	100
2L7W-18_A	2L7W-20_A	T0067	0.89	10.6021	10.3481	187	187	100
2L7W-18_A	2L7W-2_A	T0067	0.83	10.6021	10.3481	187	187	100
2L7W-18_A	2L7W-3_A	T0067	0.85	10.6021	10.3481	187	187	100
2L7W-18_A	2L7W-4_A	T0067	0.88	10.6760	10.4173	187	187	100
2L7W-18_A	2L7W-5_A	T0067	0.81	10.6760	10.4173	187	187	100
2L7W-18_A	2L7W-6_A	T0067	0.75	10.6760	10.4173	187	187	100
2L7W-18_A	2L7W-7_A	T0067	0.83	10.6021	10.3481	187	187	100
2L7W-18_A	2L7W-8_A	T0067	0.91	10.6760	10.4173	187	187	100
2L7W-18_A	2L7W-9_A	T0067	0.88	10.6760	10.4173	187	187	100
2L7W-18_A	2QYQ_A	T0067	1.40	10.6522	10.3951	187	186	99.4652406417112
2L7W-18_A	T0067AL003_1N	T0067	no_data	no_data	no_data	187	no_data	no_data
2L7W-18_A	T0067AL009_1	T0067	no_data	no_data	no_data	187	no_data	no_data
2L7W-18_A	T0067AL009_2	T0067	no_data	no_data	no_data	187	no_data	no_data
2L7W-18_A	T0067AL009_3	T0067	no_data	no_data	no_data	187	no_data	no_data
2L7W-18_A	T0067AL009_4	T0067	no_data	no_data	no_data	187	no_data	no_data
2L7W-18_A	T0067AL009_5	T0067	no_data	no_data	no_data	187	no_data	no_data
2L7W-18_A	T0067AL017_1	T0067	no_data	no_data	no_data	187	no_data	no_data
2L7W-18_A	T0067AL017_2	T0067	no_data	no_data	no_data	187	no_data	no_data
2L7W-18_A	T0067AL017_3	T0067	no_data	no_data	no_data	187	no_data	no_data
2L7W-18_A	T0067AL019_1	T0067	no_data	no_data	no_data	187	no_data	no_data
2L7W-18_A	T0067AL028_1	T0067	no_data	no_data	no_data	187	no_data	no_data
2L7W-18_A	T0067AL028_2	T0067	no_data	no_data	no_data	187	no_data	no_data
2L7W-18_A	T0067AL028_3	T0067	no_data	no_data	no_data	187	no_data	no_data
2L7W-18_A	T0067AL028_4	T0067	no_data	no_data	no_data	187	no_data	no_data
2L7W-18_A	T0067AL033_1	T0067	no_data	no_data	no_data	187	no_data	no_data
2L7W-18_A	T0067AL040_1	T0067	no_data	no_data	no_data	187	no_data	no_data
2L7W-18_A	T0067AL040_2N	T0067	no_data	no_data	no_data	187	no_data	no_data
2L7W-18_A	T0067AL061_1	T0067	no_data	no_data	no_data	187	no_data	no_data
2L7W-18_A	T0067AL066_1	T0067	no_data	no_data	no_data	187	no_data	no_data
2L7W-18_A	T0067AL066_2N	T0067	no_data	no_data	no_data	187	no_data	no_data
2L7W-18_A	T0067AL074_1	T0067	no_data	no_data	no_data	187	no_data	no_data
2L7W-18_A	T0067AL076_1N	T0067	no_data	no_data	no_data	187	no_data	no_data
2L7W-18_A	T0067AL085_1	T0067	no_data	no_data	no_data	187	no_data	no_data
2L7W-18_A	T0067AL085_2	T0067	no_data	no_data	no_data	187	no_data	no_data
2L7W-18_A	T0067AL085_3	T0067	no_data	no_data	no_data	187	no_data	no_data
2L7W-18_A	T0067AL142_1	T0067	no_data	no_data	no_data	187	no_data	no_data
2L7W-18_A	T0067AL147_1	T0067	no_data	no_data	no_data	187	no_data	no_data
2L7W-18_A	T0067AL156_1	T0067	no_data	no_data	no_data	187	no_data	no_data
2L7W-18_A	T0067AL166_1	T0067	no_data	no_data	no_data	187	no_data	no_data
2L7W-18_A	T0067AL168_1	T0067	no_data	no_data	no_data	187	no_data	no_data
2L7W-18_A	T0067AL176_1N	T0067	no_data	no_data	no_data	187	no_data	no_data
2L7W-18_A	T0067AL176_2	T0067	no_data	no_data	no_data	187	no_data	no_data
2L7W-18_A	T0067AL182_1	T0067	no_data	no_data	no_data	187	no_data	no_data
2L7W-18_A	T0067AL212_1N	T0067	no_data	no_data	no_data	187	no_data	no_data
2L7W-18_A	T0067AL212_2	T0067	no_data	no_data	no_data	187	no_data	no_data
2L7W-18_A	T0067AL215_1_1	T0067	no_data	no_data	no_data	187	no_data	no_data
2L7W-18_A	T0067AL215_1_2	T0067	no_data	no_data	no_data	187	no_data	no_data
2L7W-18_A	T0067AL220_1	T0067	no_data	no_data	no_data	187	no_data	no_data
2L7W-18_A	T0067AL273_1	T0067	no_data	no_data	no_data	187	no_data	no_data
2L7W-18_A	T0067AL273_2	T0067	no_data	no_data	no_data	187	no_data	no_data
2L7W-18_A	T0067AL273_3	T0067	no_data	no_data	no_data	187	no_data	no_data
2L7W-18_A	T0067AL282_1	T0067	no_data	no_data	no_data	187	no_data	no_data
2L7W-18_A	T0067AL282_2	T0067	no_data	no_data	no_data	187	no_data	no_data
2L7W-18_A	T0067TS005_1	T0067	3.18	-0.6661	0.3481	187	168	89.8395721925134
2L7W-18_A	T0067TS005_2	T0067	2.92	-0.1078	0.6615	187	143	76.4705882352941
2L7W-18_A	T0067TS005_3	T0067	3.16	0.9829	1.4695	187	137	73.2620320855615
2L7W-18_A	T0067TS009_1	T0067	2.61	-1.2241	0.1357	187	187	100
2L7W-18_A	T0067TS009_2	T0067	2.98	0.7599	1.2896	187	169	90.3743315508021
2L7W-18_A	T0067TS045_1	T0067	2.60	-0.5589	0.4011	187	187	100
2L7W-18_A	T0067TS045_2	T0067	2.78	-1.5892	0.0563	187	185	98.9304812834225
2L7W-18_A	T0067TS061_1	T0067	2.81	-0.9379	0.2309	187	146	78.0748663101604
2L7W-18_A	T0067TS072_1	T0067	2.66	-1.6676	0.0448	187	187	100
2L7W-18_A	T0067TS072_2	T0067	2.66	-1.5937	0.0556	187	187	100
2L7W-18_A	T0067TS072_3	T0067	3.00	-0.4850	0.4398	187	187	100
2L7W-18_A	T0067TS072_4	T0067	2.73	-2.1850	0.0063	187	187	100
2L7W-18_A	T0067TS105_1	T0067	2.69	-1.9182	0.0194	187	110	58.8235294117647
2L7W-18_A	T0067TS203_1	T0067	3.06	-0.6326	0.3643	187	131	70.0534759358289
2L7W-18_A	T0067TS217_1	T0067	2.60	-0.7883	0.2923	187	162	86.6310160427807
2L7W-18_A	T0067TS224_1	T0067	3.02	-0.4771	0.4440	187	100	53.475935828877
2L7W-18_A	T0067TS224_2	T0067	2.64	-0.9355	0.2318	187	121	64.7058823529412
2L7W-18_A	T0067TS224_3	T0067	2.88	-1.8958	0.0210	187	104	55.6149732620321
2L7W-18_A	T0067TS224_4	T0067	2.49	-1.9541	0.0169	187	122	65.2406417112299
2L7W-18_A	T0067TS224_5	T0067	3.26	-1.4695	0.0774	187	108	57.7540106951872
2L7W-18_A	T0067TS266_1	T0067	2.72	-1.2241	0.1357	187	187	100
2L7W-18_A	T0067TS266_2	T0067	2.16	-1.7415	0.0357	187	187	100
2L7W-19_A	2L7W-1_A	T0067	0.88	10.6760	10.4173	187	187	100
2L7W-19_A	2L7W-20_A	T0067	0.72	10.6760	10.4173	187	187	100
2L7W-19_A	2L7W-2_A	T0067	0.73	10.6760	10.4173	187	187	100
2L7W-19_A	2L7W-3_A	T0067	0.69	10.6760	10.4173	187	187	100
2L7W-19_A	2L7W-4_A	T0067	0.85	10.6760	10.4173	187	187	100
2L7W-19_A	2L7W-5_A	T0067	0.82	10.6760	10.4173	187	187	100
2L7W-19_A	2L7W-6_A	T0067	0.68	10.6021	10.3481	187	187	100
2L7W-19_A	2L7W-7_A	T0067	0.71	10.6760	10.4173	187	187	100
2L7W-19_A	2L7W-8_A	T0067	0.81	10.6760	10.4173	187	187	100
2L7W-19_A	2L7W-9_A	T0067	0.93	10.6021	10.3481	187	187	100
2L7W-19_A	2QYQ_A	T0067	1.44	10.5780	10.3256	187	186	99.4652406417112
2L7W-19_A	T0067AL003_1N	T0067	no_data	no_data	no_data	187	no_data	no_data
2L7W-19_A	T0067AL009_1	T0067	no_data	no_data	no_data	187	no_data	no_data
2L7W-19_A	T0067AL009_2	T0067	no_data	no_data	no_data	187	no_data	no_data
2L7W-19_A	T0067AL009_3	T0067	no_data	no_data	no_data	187	no_data	no_data
2L7W-19_A	T0067AL009_4	T0067	no_data	no_data	no_data	187	no_data	no_data
2L7W-19_A	T0067AL009_5	T0067	no_data	no_data	no_data	187	no_data	no_data
2L7W-19_A	T0067AL017_1	T0067	no_data	no_data	no_data	187	no_data	no_data
2L7W-19_A	T0067AL017_2	T0067	no_data	no_data	no_data	187	no_data	no_data
2L7W-19_A	T0067AL017_3	T0067	no_data	no_data	no_data	187	no_data	no_data
2L7W-19_A	T0067AL019_1	T0067	no_data	no_data	no_data	187	no_data	no_data
2L7W-19_A	T0067AL028_1	T0067	no_data	no_data	no_data	187	no_data	no_data
2L7W-19_A	T0067AL028_2	T0067	no_data	no_data	no_data	187	no_data	no_data
2L7W-19_A	T0067AL028_3	T0067	no_data	no_data	no_data	187	no_data	no_data
2L7W-19_A	T0067AL028_4	T0067	no_data	no_data	no_data	187	no_data	no_data
2L7W-19_A	T0067AL033_1	T0067	no_data	no_data	no_data	187	no_data	no_data
2L7W-19_A	T0067AL040_1	T0067	no_data	no_data	no_data	187	no_data	no_data
2L7W-19_A	T0067AL040_2N	T0067	no_data	no_data	no_data	187	no_data	no_data
2L7W-19_A	T0067AL061_1	T0067	no_data	no_data	no_data	187	no_data	no_data
2L7W-19_A	T0067AL066_1	T0067	no_data	no_data	no_data	187	no_data	no_data
2L7W-19_A	T0067AL066_2N	T0067	no_data	no_data	no_data	187	no_data	no_data
2L7W-19_A	T0067AL074_1	T0067	no_data	no_data	no_data	187	no_data	no_data
2L7W-19_A	T0067AL076_1N	T0067	no_data	no_data	no_data	187	no_data	no_data
2L7W-19_A	T0067AL085_1	T0067	no_data	no_data	no_data	187	no_data	no_data
2L7W-19_A	T0067AL085_2	T0067	no_data	no_data	no_data	187	no_data	no_data
2L7W-19_A	T0067AL085_3	T0067	no_data	no_data	no_data	187	no_data	no_data
2L7W-19_A	T0067AL142_1	T0067	no_data	no_data	no_data	187	no_data	no_data
2L7W-19_A	T0067AL147_1	T0067	no_data	no_data	no_data	187	no_data	no_data
2L7W-19_A	T0067AL156_1	T0067	no_data	no_data	no_data	187	no_data	no_data
2L7W-19_A	T0067AL166_1	T0067	no_data	no_data	no_data	187	no_data	no_data
2L7W-19_A	T0067AL168_1	T0067	no_data	no_data	no_data	187	no_data	no_data
2L7W-19_A	T0067AL176_1N	T0067	no_data	no_data	no_data	187	no_data	no_data
2L7W-19_A	T0067AL176_2	T0067	no_data	no_data	no_data	187	no_data	no_data
2L7W-19_A	T0067AL182_1	T0067	no_data	no_data	no_data	187	no_data	no_data
2L7W-19_A	T0067AL212_1N	T0067	no_data	no_data	no_data	187	no_data	no_data
2L7W-19_A	T0067AL212_2	T0067	no_data	no_data	no_data	187	no_data	no_data
2L7W-19_A	T0067AL215_1_1	T0067	no_data	no_data	no_data	187	no_data	no_data
2L7W-19_A	T0067AL215_1_2	T0067	no_data	no_data	no_data	187	no_data	no_data
2L7W-19_A	T0067AL220_1	T0067	no_data	no_data	no_data	187	no_data	no_data
2L7W-19_A	T0067AL273_1	T0067	no_data	no_data	no_data	187	no_data	no_data
2L7W-19_A	T0067AL273_2	T0067	no_data	no_data	no_data	187	no_data	no_data
2L7W-19_A	T0067AL273_3	T0067	no_data	no_data	no_data	187	no_data	no_data
2L7W-19_A	T0067AL282_1	T0067	no_data	no_data	no_data	187	no_data	no_data
2L7W-19_A	T0067AL282_2	T0067	no_data	no_data	no_data	187	no_data	no_data
2L7W-19_A	T0067TS005_1	T0067	3.30	-0.5062	0.4285	187	168	89.8395721925134
2L7W-19_A	T0067TS005_2	T0067	3.22	-0.3776	0.4989	187	143	76.4705882352941
2L7W-19_A	T0067TS005_3	T0067	2.71	-1.7080	0.0397	187	137	73.2620320855615
2L7W-19_A	T0067TS009_1	T0067	2.57	-1.2241	0.1357	187	187	100
2L7W-19_A	T0067TS009_2	T0067	2.99	3.2271	3.4589	187	169	90.3743315508021
2L7W-19_A	T0067TS045_1	T0067	2.83	-0.4111	0.4801	187	187	100
2L7W-19_A	T0067TS045_2	T0067	2.58	-0.6952	0.3344	187	185	98.9304812834225
2L7W-19_A	T0067TS061_1	T0067	3.11	-1.1150	0.1685	187	146	78.0748663101604
2L7W-19_A	T0067TS072_1	T0067	2.36	-1.5937	0.0556	187	187	100
2L7W-19_A	T0067TS072_2	T0067	3.02	-1.5198	0.0680	187	187	100
2L7W-19_A	T0067TS072_3	T0067	3.11	-0.0415	0.7043	187	187	100
2L7W-19_A	T0067TS072_4	T0067	2.99	-1.8893	0.0215	187	187	100
2L7W-19_A	T0067TS105_1	T0067	2.62	-0.2842	0.5530	187	110	58.8235294117647
2L7W-19_A	T0067TS203_1	T0067	2.68	-0.5367	0.4126	187	131	70.0534759358289
2L7W-19_A	T0067TS217_1	T0067	2.89	-0.6241	0.3684	187	162	86.6310160427807
2L7W-19_A	T0067TS224_1	T0067	2.72	-0.3603	0.5087	187	100	53.475935828877
2L7W-19_A	T0067TS224_2	T0067	2.17	-1.4435	0.0826	187	121	64.7058823529412
2L7W-19_A	T0067TS224_3	T0067	2.77	-1.2148	0.1384	187	104	55.6149732620321
2L7W-19_A	T0067TS224_4	T0067	3.04	-0.3382	0.5215	187	122	65.2406417112299
2L7W-19_A	T0067TS224_5	T0067	2.33	-1.2487	0.1289	187	108	57.7540106951872
2L7W-19_A	T0067TS266_1	T0067	2.62	-1.7415	0.0357	187	187	100
2L7W-19_A	T0067TS266_2	T0067	2.41	-1.6676	0.0448	187	187	100
2L7W-1_A	2L7W-20_A	T0067	0.96	10.6021	10.3481	187	187	100
2L7W-1_A	2L7W-2_A	T0067	1.06	10.6021	10.3481	187	187	100
2L7W-1_A	2L7W-3_A	T0067	0.93	10.6760	10.4173	187	187	100
2L7W-1_A	2L7W-4_A	T0067	0.93	10.6760	10.4173	187	187	100
2L7W-1_A	2L7W-5_A	T0067	0.86	10.6760	10.4173	187	187	100
2L7W-1_A	2L7W-6_A	T0067	0.90	10.6760	10.4173	187	187	100
2L7W-1_A	2L7W-7_A	T0067	0.87	10.6021	10.3481	187	187	100
2L7W-1_A	2L7W-8_A	T0067	0.92	10.6760	10.4173	187	187	100
2L7W-1_A	2L7W-9_A	T0067	1.04	10.6021	10.3481	187	187	100
2L7W-1_A	2QYQ_A	T0067	1.39	10.5780	10.3256	187	186	99.4652406417112
2L7W-1_A	T0067AL003_1N	T0067	no_data	no_data	no_data	187	no_data	no_data
2L7W-1_A	T0067AL009_1	T0067	no_data	no_data	no_data	187	no_data	no_data
2L7W-1_A	T0067AL009_2	T0067	no_data	no_data	no_data	187	no_data	no_data
2L7W-1_A	T0067AL009_3	T0067	no_data	no_data	no_data	187	no_data	no_data
2L7W-1_A	T0067AL009_4	T0067	no_data	no_data	no_data	187	no_data	no_data
2L7W-1_A	T0067AL009_5	T0067	no_data	no_data	no_data	187	no_data	no_data
2L7W-1_A	T0067AL017_1	T0067	no_data	no_data	no_data	187	no_data	no_data
2L7W-1_A	T0067AL017_2	T0067	no_data	no_data	no_data	187	no_data	no_data
2L7W-1_A	T0067AL017_3	T0067	no_data	no_data	no_data	187	no_data	no_data
2L7W-1_A	T0067AL019_1	T0067	no_data	no_data	no_data	187	no_data	no_data
2L7W-1_A	T0067AL028_1	T0067	no_data	no_data	no_data	187	no_data	no_data
2L7W-1_A	T0067AL028_2	T0067	no_data	no_data	no_data	187	no_data	no_data
2L7W-1_A	T0067AL028_3	T0067	no_data	no_data	no_data	187	no_data	no_data
2L7W-1_A	T0067AL028_4	T0067	no_data	no_data	no_data	187	no_data	no_data
2L7W-1_A	T0067AL033_1	T0067	no_data	no_data	no_data	187	no_data	no_data
2L7W-1_A	T0067AL040_1	T0067	no_data	no_data	no_data	187	no_data	no_data
2L7W-1_A	T0067AL040_2N	T0067	no_data	no_data	no_data	187	no_data	no_data
2L7W-1_A	T0067AL061_1	T0067	no_data	no_data	no_data	187	no_data	no_data
2L7W-1_A	T0067AL066_1	T0067	no_data	no_data	no_data	187	no_data	no_data
2L7W-1_A	T0067AL066_2N	T0067	no_data	no_data	no_data	187	no_data	no_data
2L7W-1_A	T0067AL074_1	T0067	no_data	no_data	no_data	187	no_data	no_data
2L7W-1_A	T0067AL076_1N	T0067	no_data	no_data	no_data	187	no_data	no_data
2L7W-1_A	T0067AL085_1	T0067	no_data	no_data	no_data	187	no_data	no_data
2L7W-1_A	T0067AL085_2	T0067	no_data	no_data	no_data	187	no_data	no_data
2L7W-1_A	T0067AL085_3	T0067	no_data	no_data	no_data	187	no_data	no_data
2L7W-1_A	T0067AL142_1	T0067	no_data	no_data	no_data	187	no_data	no_data
2L7W-1_A	T0067AL147_1	T0067	no_data	no_data	no_data	187	no_data	no_data
2L7W-1_A	T0067AL156_1	T0067	no_data	no_data	no_data	187	no_data	no_data
2L7W-1_A	T0067AL166_1	T0067	no_data	no_data	no_data	187	no_data	no_data
2L7W-1_A	T0067AL168_1	T0067	no_data	no_data	no_data	187	no_data	no_data
2L7W-1_A	T0067AL176_1N	T0067	no_data	no_data	no_data	187	no_data	no_data
2L7W-1_A	T0067AL176_2	T0067	no_data	no_data	no_data	187	no_data	no_data
2L7W-1_A	T0067AL182_1	T0067	no_data	no_data	no_data	187	no_data	no_data
2L7W-1_A	T0067AL212_1N	T0067	no_data	no_data	no_data	187	no_data	no_data
2L7W-1_A	T0067AL212_2	T0067	no_data	no_data	no_data	187	no_data	no_data
2L7W-1_A	T0067AL215_1_1	T0067	no_data	no_data	no_data	187	no_data	no_data
2L7W-1_A	T0067AL215_1_2	T0067	no_data	no_data	no_data	187	no_data	no_data
2L7W-1_A	T0067AL220_1	T0067	no_data	no_data	no_data	187	no_data	no_data
2L7W-1_A	T0067AL273_1	T0067	no_data	no_data	no_data	187	no_data	no_data
2L7W-1_A	T0067AL273_2	T0067	no_data	no_data	no_data	187	no_data	no_data
2L7W-1_A	T0067AL273_3	T0067	no_data	no_data	no_data	187	no_data	no_data
2L7W-1_A	T0067AL282_1	T0067	no_data	no_data	no_data	187	no_data	no_data
2L7W-1_A	T0067AL282_2	T0067	no_data	no_data	no_data	187	no_data	no_data
2L7W-1_A	T0067TS005_1	T0067	2.78	-1.3056	0.1140	187	168	89.8395721925134
2L7W-1_A	T0067TS005_2	T0067	2.91	-0.0179	0.7198	187	143	76.4705882352941
2L7W-1_A	T0067TS005_3	T0067	2.95	2.5603	2.8483	187	137	73.2620320855615
2L7W-1_A	T0067TS009_1	T0067	2.86	-1.1502	0.1575	187	187	100
2L7W-1_A	T0067TS009_2	T0067	2.52	1.4762	1.8847	187	169	90.3743315508021
2L7W-1_A	T0067TS045_1	T0067	2.94	-0.5589	0.4011	187	187	100
2L7W-1_A	T0067TS045_2	T0067	2.95	-1.4402	0.0833	187	185	98.9304812834225
2L7W-1_A	T0067TS061_1	T0067	2.69	-0.4064	0.4827	187	146	78.0748663101604
2L7W-1_A	T0067TS072_1	T0067	2.76	-1.6676	0.0448	187	187	100
2L7W-1_A	T0067TS072_2	T0067	3.03	-1.8893	0.0215	187	187	100
2L7W-1_A	T0067TS072_3	T0067	3.29	-0.3371	0.5220	187	187	100
2L7W-1_A	T0067TS072_4	T0067	2.96	-2.1111	0.0088	187	187	100
2L7W-1_A	T0067TS105_1	T0067	2.67	0.3695	0.9905	187	110	58.8235294117647
2L7W-1_A	T0067TS203_1	T0067	2.88	-1.3996	0.0919	187	131	70.0534759358289
2L7W-1_A	T0067TS217_1	T0067	3.02	-0.8704	0.2576	187	162	86.6310160427807
2L7W-1_A	T0067TS224_1	T0067	2.78	-0.8275	0.2754	187	100	53.475935828877
2L7W-1_A	T0067TS224_2	T0067	2.59	-1.5451	0.0635	187	121	64.7058823529412
2L7W-1_A	T0067TS224_3	T0067	2.76	-1.8958	0.0210	187	104	55.6149732620321
2L7W-1_A	T0067TS224_4	T0067	3.05	-0.1362	0.6435	187	122	65.2406417112299
2L7W-1_A	T0067TS224_5	T0067	2.56	-1.3591	0.1010	187	108	57.7540106951872
2L7W-1_A	T0067TS266_1	T0067	2.79	-1.5937	0.0556	187	187	100
2L7W-1_A	T0067TS266_2	T0067	2.75	-1.4459	0.0821	187	187	100
2L7W-20_A	2L7W-2_A	T0067	0.78	10.6760	10.4173	187	187	100
2L7W-20_A	2L7W-3_A	T0067	0.89	10.6021	10.3481	187	187	100
2L7W-20_A	2L7W-4_A	T0067	0.88	10.6021	10.3481	187	187	100
2L7W-20_A	2L7W-5_A	T0067	0.88	10.6021	10.3481	187	187	100
2L7W-20_A	2L7W-6_A	T0067	0.92	10.6021	10.3481	187	187	100
2L7W-20_A	2L7W-7_A	T0067	0.82	10.6760	10.4173	187	187	100
2L7W-20_A	2L7W-8_A	T0067	0.97	10.6021	10.3481	187	187	100
2L7W-20_A	2L7W-9_A	T0067	1.01	10.6021	10.3481	187	187	100
2L7W-20_A	2QYQ_A	T0067	1.43	10.5780	10.3256	187	186	99.4652406417112
2L7W-20_A	T0067AL003_1N	T0067	no_data	no_data	no_data	187	no_data	no_data
2L7W-20_A	T0067AL009_1	T0067	no_data	no_data	no_data	187	no_data	no_data
2L7W-20_A	T0067AL009_2	T0067	no_data	no_data	no_data	187	no_data	no_data
2L7W-20_A	T0067AL009_3	T0067	no_data	no_data	no_data	187	no_data	no_data
2L7W-20_A	T0067AL009_4	T0067	no_data	no_data	no_data	187	no_data	no_data
2L7W-20_A	T0067AL009_5	T0067	no_data	no_data	no_data	187	no_data	no_data
2L7W-20_A	T0067AL017_1	T0067	no_data	no_data	no_data	187	no_data	no_data
2L7W-20_A	T0067AL017_2	T0067	no_data	no_data	no_data	187	no_data	no_data
2L7W-20_A	T0067AL017_3	T0067	no_data	no_data	no_data	187	no_data	no_data
2L7W-20_A	T0067AL019_1	T0067	no_data	no_data	no_data	187	no_data	no_data
2L7W-20_A	T0067AL028_1	T0067	no_data	no_data	no_data	187	no_data	no_data
2L7W-20_A	T0067AL028_2	T0067	no_data	no_data	no_data	187	no_data	no_data
2L7W-20_A	T0067AL028_3	T0067	no_data	no_data	no_data	187	no_data	no_data
2L7W-20_A	T0067AL028_4	T0067	no_data	no_data	no_data	187	no_data	no_data
2L7W-20_A	T0067AL033_1	T0067	no_data	no_data	no_data	187	no_data	no_data
2L7W-20_A	T0067AL040_1	T0067	no_data	no_data	no_data	187	no_data	no_data
2L7W-20_A	T0067AL040_2N	T0067	no_data	no_data	no_data	187	no_data	no_data
2L7W-20_A	T0067AL061_1	T0067	no_data	no_data	no_data	187	no_data	no_data
2L7W-20_A	T0067AL066_1	T0067	no_data	no_data	no_data	187	no_data	no_data
2L7W-20_A	T0067AL066_2N	T0067	no_data	no_data	no_data	187	no_data	no_data
2L7W-20_A	T0067AL074_1	T0067	no_data	no_data	no_data	187	no_data	no_data
2L7W-20_A	T0067AL076_1N	T0067	no_data	no_data	no_data	187	no_data	no_data
2L7W-20_A	T0067AL085_1	T0067	no_data	no_data	no_data	187	no_data	no_data
2L7W-20_A	T0067AL085_2	T0067	no_data	no_data	no_data	187	no_data	no_data
2L7W-20_A	T0067AL085_3	T0067	no_data	no_data	no_data	187	no_data	no_data
2L7W-20_A	T0067AL142_1	T0067	no_data	no_data	no_data	187	no_data	no_data
2L7W-20_A	T0067AL147_1	T0067	no_data	no_data	no_data	187	no_data	no_data
2L7W-20_A	T0067AL156_1	T0067	no_data	no_data	no_data	187	no_data	no_data
2L7W-20_A	T0067AL166_1	T0067	no_data	no_data	no_data	187	no_data	no_data
2L7W-20_A	T0067AL168_1	T0067	no_data	no_data	no_data	187	no_data	no_data
2L7W-20_A	T0067AL176_1N	T0067	no_data	no_data	no_data	187	no_data	no_data
2L7W-20_A	T0067AL176_2	T0067	no_data	no_data	no_data	187	no_data	no_data
2L7W-20_A	T0067AL182_1	T0067	no_data	no_data	no_data	187	no_data	no_data
2L7W-20_A	T0067AL212_1N	T0067	no_data	no_data	no_data	187	no_data	no_data
2L7W-20_A	T0067AL212_2	T0067	no_data	no_data	no_data	187	no_data	no_data
2L7W-20_A	T0067AL215_1_1	T0067	no_data	no_data	no_data	187	no_data	no_data
2L7W-20_A	T0067AL215_1_2	T0067	no_data	no_data	no_data	187	no_data	no_data
2L7W-20_A	T0067AL220_1	T0067	no_data	no_data	no_data	187	no_data	no_data
2L7W-20_A	T0067AL273_1	T0067	no_data	no_data	no_data	187	no_data	no_data
2L7W-20_A	T0067AL273_2	T0067	no_data	no_data	no_data	187	no_data	no_data
2L7W-20_A	T0067AL273_3	T0067	no_data	no_data	no_data	187	no_data	no_data
2L7W-20_A	T0067AL282_1	T0067	no_data	no_data	no_data	187	no_data	no_data
2L7W-20_A	T0067AL282_2	T0067	no_data	no_data	no_data	187	no_data	no_data
2L7W-20_A	T0067TS005_1	T0067	2.31	-1.1457	0.1589	187	168	89.8395721925134
2L7W-20_A	T0067TS005_2	T0067	3.29	-0.1078	0.6615	187	143	76.4705882352941
2L7W-20_A	T0067TS005_3	T0067	2.84	1.3541	1.7801	187	137	73.2620320855615
2L7W-20_A	T0067TS009_1	T0067	2.95	-0.4850	0.4398	187	187	100
2L7W-20_A	T0067TS009_2	T0067	2.97	2.4312	2.7312	187	169	90.3743315508021
2L7W-20_A	T0067TS045_1	T0067	2.61	-0.4111	0.4801	187	187	100
2L7W-20_A	T0067TS045_2	T0067	3.07	-1.0677	0.1841	187	185	98.9304812834225
2L7W-20_A	T0067TS061_1	T0067	2.94	0.3022	0.9413	187	146	78.0748663101604
2L7W-20_A	T0067TS072_1	T0067	2.50	-1.7415	0.0357	187	187	100
2L7W-20_A	T0067TS072_2	T0067	2.73	-1.3719	0.0981	187	187	100
2L7W-20_A	T0067TS072_3	T0067	2.95	0.1803	0.8545	187	187	100
2L7W-20_A	T0067TS072_4	T0067	2.94	-1.5937	0.0556	187	187	100
2L7W-20_A	T0067TS105_1	T0067	2.51	-0.1752	0.6191	187	110	58.8235294117647
2L7W-20_A	T0067TS203_1	T0067	2.63	-1.4955	0.0724	187	131	70.0534759358289
2L7W-20_A	T0067TS217_1	T0067	2.97	-0.7062	0.3292	187	162	86.6310160427807
2L7W-20_A	T0067TS224_1	T0067	2.45	-0.4771	0.4440	187	100	53.475935828877
2L7W-20_A	T0067TS224_2	T0067	2.59	-1.3419	0.1051	187	121	64.7058823529412
2L7W-20_A	T0067TS224_3	T0067	2.83	-1.2148	0.1384	187	104	55.6149732620321
2L7W-20_A	T0067TS224_4	T0067	3.35	-0.5402	0.4108	187	122	65.2406417112299
2L7W-20_A	T0067TS224_5	T0067	2.50	-1.1383	0.1612	187	108	57.7540106951872
2L7W-20_A	T0067TS266_1	T0067	2.66	-1.6676	0.0448	187	187	100
2L7W-20_A	T0067TS266_2	T0067	2.06	-1.5198	0.0680	187	187	100
2L7W-2_A	2L7W-3_A	T0067	0.89	10.6021	10.3481	187	187	100
2L7W-2_A	2L7W-4_A	T0067	0.99	10.6021	10.3481	187	187	100
2L7W-2_A	2L7W-5_A	T0067	0.87	10.6021	10.3481	187	187	100
2L7W-2_A	2L7W-6_A	T0067	0.96	10.6021	10.3481	187	187	100
2L7W-2_A	2L7W-7_A	T0067	0.75	10.6760	10.4173	187	187	100
2L7W-2_A	2L7W-8_A	T0067	0.99	10.6021	10.3481	187	187	100
2L7W-2_A	2L7W-9_A	T0067	1.01	10.6021	10.3481	187	187	100
2L7W-2_A	2QYQ_A	T0067	1.45	10.5780	10.3256	187	186	99.4652406417112
2L7W-2_A	T0067AL003_1N	T0067	no_data	no_data	no_data	187	no_data	no_data
2L7W-2_A	T0067AL009_1	T0067	no_data	no_data	no_data	187	no_data	no_data
2L7W-2_A	T0067AL009_2	T0067	no_data	no_data	no_data	187	no_data	no_data
2L7W-2_A	T0067AL009_3	T0067	no_data	no_data	no_data	187	no_data	no_data
2L7W-2_A	T0067AL009_4	T0067	no_data	no_data	no_data	187	no_data	no_data
2L7W-2_A	T0067AL009_5	T0067	no_data	no_data	no_data	187	no_data	no_data
2L7W-2_A	T0067AL017_1	T0067	no_data	no_data	no_data	187	no_data	no_data
2L7W-2_A	T0067AL017_2	T0067	no_data	no_data	no_data	187	no_data	no_data
2L7W-2_A	T0067AL017_3	T0067	no_data	no_data	no_data	187	no_data	no_data
2L7W-2_A	T0067AL019_1	T0067	no_data	no_data	no_data	187	no_data	no_data
2L7W-2_A	T0067AL028_1	T0067	no_data	no_data	no_data	187	no_data	no_data
2L7W-2_A	T0067AL028_2	T0067	no_data	no_data	no_data	187	no_data	no_data
2L7W-2_A	T0067AL028_3	T0067	no_data	no_data	no_data	187	no_data	no_data
2L7W-2_A	T0067AL028_4	T0067	no_data	no_data	no_data	187	no_data	no_data
2L7W-2_A	T0067AL033_1	T0067	no_data	no_data	no_data	187	no_data	no_data
2L7W-2_A	T0067AL040_1	T0067	no_data	no_data	no_data	187	no_data	no_data
2L7W-2_A	T0067AL040_2N	T0067	no_data	no_data	no_data	187	no_data	no_data
2L7W-2_A	T0067AL061_1	T0067	no_data	no_data	no_data	187	no_data	no_data
2L7W-2_A	T0067AL066_1	T0067	no_data	no_data	no_data	187	no_data	no_data
2L7W-2_A	T0067AL066_2N	T0067	no_data	no_data	no_data	187	no_data	no_data
2L7W-2_A	T0067AL074_1	T0067	no_data	no_data	no_data	187	no_data	no_data
2L7W-2_A	T0067AL076_1N	T0067	no_data	no_data	no_data	187	no_data	no_data
2L7W-2_A	T0067AL085_1	T0067	no_data	no_data	no_data	187	no_data	no_data
2L7W-2_A	T0067AL085_2	T0067	no_data	no_data	no_data	187	no_data	no_data
2L7W-2_A	T0067AL085_3	T0067	no_data	no_data	no_data	187	no_data	no_data
2L7W-2_A	T0067AL142_1	T0067	no_data	no_data	no_data	187	no_data	no_data
2L7W-2_A	T0067AL147_1	T0067	no_data	no_data	no_data	187	no_data	no_data
2L7W-2_A	T0067AL156_1	T0067	no_data	no_data	no_data	187	no_data	no_data
2L7W-2_A	T0067AL166_1	T0067	no_data	no_data	no_data	187	no_data	no_data
2L7W-2_A	T0067AL168_1	T0067	no_data	no_data	no_data	187	no_data	no_data
2L7W-2_A	T0067AL176_1N	T0067	no_data	no_data	no_data	187	no_data	no_data
2L7W-2_A	T0067AL176_2	T0067	no_data	no_data	no_data	187	no_data	no_data
2L7W-2_A	T0067AL182_1	T0067	no_data	no_data	no_data	187	no_data	no_data
2L7W-2_A	T0067AL212_1N	T0067	no_data	no_data	no_data	187	no_data	no_data
2L7W-2_A	T0067AL212_2	T0067	no_data	no_data	no_data	187	no_data	no_data
2L7W-2_A	T0067AL215_1_1	T0067	no_data	no_data	no_data	187	no_data	no_data
2L7W-2_A	T0067AL215_1_2	T0067	no_data	no_data	no_data	187	no_data	no_data
2L7W-2_A	T0067AL220_1	T0067	no_data	no_data	no_data	187	no_data	no_data
2L7W-2_A	T0067AL273_1	T0067	no_data	no_data	no_data	187	no_data	no_data
2L7W-2_A	T0067AL273_2	T0067	no_data	no_data	no_data	187	no_data	no_data
2L7W-2_A	T0067AL273_3	T0067	no_data	no_data	no_data	187	no_data	no_data
2L7W-2_A	T0067AL282_1	T0067	no_data	no_data	no_data	187	no_data	no_data
2L7W-2_A	T0067AL282_2	T0067	no_data	no_data	no_data	187	no_data	no_data
2L7W-2_A	T0067TS005_1	T0067	2.96	-0.5861	0.3873	187	168	89.8395721925134
2L7W-2_A	T0067TS005_2	T0067	3.00	-0.1977	0.6052	187	143	76.4705882352941
2L7W-2_A	T0067TS005_3	T0067	3.14	0.9829	1.4695	187	137	73.2620320855615
2L7W-2_A	T0067TS009_1	T0067	2.85	-1.2241	0.1357	187	187	100
2L7W-2_A	T0067TS009_2	T0067	2.97	1.7149	2.0922	187	169	90.3743315508021
2L7W-2_A	T0067TS045_1	T0067	2.69	-1.9633	0.0163	187	187	100
2L7W-2_A	T0067TS045_2	T0067	2.62	-1.2912	0.1177	187	185	98.9304812834225
2L7W-2_A	T0067TS061_1	T0067	2.70	-0.7607	0.3044	187	146	78.0748663101604
2L7W-2_A	T0067TS072_1	T0067	2.66	-1.5198	0.0680	187	187	100
2L7W-2_A	T0067TS072_2	T0067	2.88	-1.8893	0.0215	187	187	100
2L7W-2_A	T0067TS072_3	T0067	3.04	-0.5589	0.4011	187	187	100
2L7W-2_A	T0067TS072_4	T0067	2.74	-1.2980	0.1159	187	187	100
2L7W-2_A	T0067TS105_1	T0067	2.37	-0.8289	0.2749	187	110	58.8235294117647
2L7W-2_A	T0067TS203_1	T0067	2.61	-1.9749	0.0156	187	131	70.0534759358289
2L7W-2_A	T0067TS217_1	T0067	2.90	-0.8704	0.2576	187	162	86.6310160427807
2L7W-2_A	T0067TS224_1	T0067	2.51	-0.5939	0.3834	187	100	53.475935828877
2L7W-2_A	T0067TS224_2	T0067	3.05	-0.4274	0.4711	187	121	64.7058823529412
2L7W-2_A	T0067TS224_3	T0067	2.83	-0.9878	0.2122	187	104	55.6149732620321
2L7W-2_A	T0067TS224_4	T0067	3.07	-0.4392	0.4646	187	122	65.2406417112299
2L7W-2_A	T0067TS224_5	T0067	2.42	-0.8070	0.2842	187	108	57.7540106951872
2L7W-2_A	T0067TS266_1	T0067	3.32	-1.8893	0.0215	187	187	100
2L7W-2_A	T0067TS266_2	T0067	2.33	-1.7415	0.0357	187	187	100
2L7W-3_A	2L7W-4_A	T0067	0.74	10.6760	10.4173	187	187	100
2L7W-3_A	2L7W-5_A	T0067	0.81	10.6760	10.4173	187	187	100
2L7W-3_A	2L7W-6_A	T0067	0.82	10.6760	10.4173	187	187	100
2L7W-3_A	2L7W-7_A	T0067	0.91	10.6021	10.3481	187	187	100
2L7W-3_A	2L7W-8_A	T0067	0.94	10.6760	10.4173	187	187	100
2L7W-3_A	2L7W-9_A	T0067	1.02	10.6021	10.3481	187	187	100
2L7W-3_A	2QYQ_A	T0067	1.48	10.5780	10.3256	187	186	99.4652406417112
2L7W-3_A	T0067AL003_1N	T0067	no_data	no_data	no_data	187	no_data	no_data
2L7W-3_A	T0067AL009_1	T0067	no_data	no_data	no_data	187	no_data	no_data
2L7W-3_A	T0067AL009_2	T0067	no_data	no_data	no_data	187	no_data	no_data
2L7W-3_A	T0067AL009_3	T0067	no_data	no_data	no_data	187	no_data	no_data
2L7W-3_A	T0067AL009_4	T0067	no_data	no_data	no_data	187	no_data	no_data
2L7W-3_A	T0067AL009_5	T0067	no_data	no_data	no_data	187	no_data	no_data
2L7W-3_A	T0067AL017_1	T0067	no_data	no_data	no_data	187	no_data	no_data
2L7W-3_A	T0067AL017_2	T0067	no_data	no_data	no_data	187	no_data	no_data
2L7W-3_A	T0067AL017_3	T0067	no_data	no_data	no_data	187	no_data	no_data
2L7W-3_A	T0067AL019_1	T0067	no_data	no_data	no_data	187	no_data	no_data
2L7W-3_A	T0067AL028_1	T0067	no_data	no_data	no_data	187	no_data	no_data
2L7W-3_A	T0067AL028_2	T0067	no_data	no_data	no_data	187	no_data	no_data
2L7W-3_A	T0067AL028_3	T0067	no_data	no_data	no_data	187	no_data	no_data
2L7W-3_A	T0067AL028_4	T0067	no_data	no_data	no_data	187	no_data	no_data
2L7W-3_A	T0067AL033_1	T0067	no_data	no_data	no_data	187	no_data	no_data
2L7W-3_A	T0067AL040_1	T0067	no_data	no_data	no_data	187	no_data	no_data
2L7W-3_A	T0067AL040_2N	T0067	no_data	no_data	no_data	187	no_data	no_data
2L7W-3_A	T0067AL061_1	T0067	no_data	no_data	no_data	187	no_data	no_data
2L7W-3_A	T0067AL066_1	T0067	no_data	no_data	no_data	187	no_data	no_data
2L7W-3_A	T0067AL066_2N	T0067	no_data	no_data	no_data	187	no_data	no_data
2L7W-3_A	T0067AL074_1	T0067	no_data	no_data	no_data	187	no_data	no_data
2L7W-3_A	T0067AL076_1N	T0067	no_data	no_data	no_data	187	no_data	no_data
2L7W-3_A	T0067AL085_1	T0067	no_data	no_data	no_data	187	no_data	no_data
2L7W-3_A	T0067AL085_2	T0067	no_data	no_data	no_data	187	no_data	no_data
2L7W-3_A	T0067AL085_3	T0067	no_data	no_data	no_data	187	no_data	no_data
2L7W-3_A	T0067AL142_1	T0067	no_data	no_data	no_data	187	no_data	no_data
2L7W-3_A	T0067AL147_1	T0067	no_data	no_data	no_data	187	no_data	no_data
2L7W-3_A	T0067AL156_1	T0067	no_data	no_data	no_data	187	no_data	no_data
2L7W-3_A	T0067AL166_1	T0067	no_data	no_data	no_data	187	no_data	no_data
2L7W-3_A	T0067AL168_1	T0067	no_data	no_data	no_data	187	no_data	no_data
2L7W-3_A	T0067AL176_1N	T0067	no_data	no_data	no_data	187	no_data	no_data
2L7W-3_A	T0067AL176_2	T0067	no_data	no_data	no_data	187	no_data	no_data
2L7W-3_A	T0067AL182_1	T0067	no_data	no_data	no_data	187	no_data	no_data
2L7W-3_A	T0067AL212_1N	T0067	no_data	no_data	no_data	187	no_data	no_data
2L7W-3_A	T0067AL212_2	T0067	no_data	no_data	no_data	187	no_data	no_data
2L7W-3_A	T0067AL215_1_1	T0067	no_data	no_data	no_data	187	no_data	no_data
2L7W-3_A	T0067AL215_1_2	T0067	no_data	no_data	no_data	187	no_data	no_data
2L7W-3_A	T0067AL220_1	T0067	no_data	no_data	no_data	187	no_data	no_data
2L7W-3_A	T0067AL273_1	T0067	no_data	no_data	no_data	187	no_data	no_data
2L7W-3_A	T0067AL273_2	T0067	no_data	no_data	no_data	187	no_data	no_data
2L7W-3_A	T0067AL273_3	T0067	no_data	no_data	no_data	187	no_data	no_data
2L7W-3_A	T0067AL282_1	T0067	no_data	no_data	no_data	187	no_data	no_data
2L7W-3_A	T0067AL282_2	T0067	no_data	no_data	no_data	187	no_data	no_data
2L7W-3_A	T0067TS005_1	T0067	3.04	-0.2664	0.5636	187	168	89.8395721925134
2L7W-3_A	T0067TS005_2	T0067	2.60	-1.0071	0.2052	187	143	76.4705882352941
2L7W-3_A	T0067TS005_3	T0067	2.92	-0.5945	0.3831	187	137	73.2620320855615
2L7W-3_A	T0067TS009_1	T0067	2.95	-0.6328	0.3642	187	187	100
2L7W-3_A	T0067TS009_2	T0067	2.99	0.8394	1.3531	187	169	90.3743315508021
2L7W-3_A	T0067TS045_1	T0067	2.18	-0.4111	0.4801	187	187	100
2L7W-3_A	T0067TS045_2	T0067	3.04	-0.6207	0.3701	187	185	98.9304812834225
2L7W-3_A	T0067TS061_1	T0067	3.08	-1.0264	0.1983	187	146	78.0748663101604
2L7W-3_A	T0067TS072_1	T0067	3.06	-0.7067	0.3290	187	187	100
2L7W-3_A	T0067TS072_2	T0067	2.75	-1.6676	0.0448	187	187	100
2L7W-3_A	T0067TS072_3	T0067	3.24	-0.5589	0.4011	187	187	100
2L7W-3_A	T0067TS072_4	T0067	2.82	-2.0372	0.0121	187	187	100
2L7W-3_A	T0067TS105_1	T0067	2.87	-0.0663	0.6882	187	110	58.8235294117647
2L7W-3_A	T0067TS203_1	T0067	2.70	-1.1120	0.1695	187	131	70.0534759358289
2L7W-3_A	T0067TS217_1	T0067	2.88	-0.6241	0.3684	187	162	86.6310160427807
2L7W-3_A	T0067TS224_1	T0067	2.24	-1.5283	0.0664	187	100	53.475935828877
2L7W-3_A	T0067TS224_2	T0067	2.80	-0.9355	0.2318	187	121	64.7058823529412
2L7W-3_A	T0067TS224_3	T0067	3.26	-0.0798	0.6794	187	104	55.6149732620321
2L7W-3_A	T0067TS224_4	T0067	2.92	-0.2372	0.5811	187	122	65.2406417112299
2L7W-3_A	T0067TS224_5	T0067	3.14	-1.1383	0.1612	187	108	57.7540106951872
2L7W-3_A	T0067TS266_1	T0067	2.36	-1.9633	0.0163	187	187	100
2L7W-3_A	T0067TS266_2	T0067	2.80	-1.5198	0.0680	187	187	100
2L7W-4_A	2L7W-5_A	T0067	0.79	10.6760	10.4173	187	187	100
2L7W-4_A	2L7W-6_A	T0067	0.78	10.6760	10.4173	187	187	100
2L7W-4_A	2L7W-7_A	T0067	0.94	10.6021	10.3481	187	187	100
2L7W-4_A	2L7W-8_A	T0067	0.97	10.6760	10.4173	187	187	100
2L7W-4_A	2L7W-9_A	T0067	0.98	10.6021	10.3481	187	187	100
2L7W-4_A	2QYQ_A	T0067	1.44	10.5780	10.3256	187	186	99.4652406417112
2L7W-4_A	T0067AL003_1N	T0067	no_data	no_data	no_data	187	no_data	no_data
2L7W-4_A	T0067AL009_1	T0067	no_data	no_data	no_data	187	no_data	no_data
2L7W-4_A	T0067AL009_2	T0067	no_data	no_data	no_data	187	no_data	no_data
2L7W-4_A	T0067AL009_3	T0067	no_data	no_data	no_data	187	no_data	no_data
2L7W-4_A	T0067AL009_4	T0067	no_data	no_data	no_data	187	no_data	no_data
2L7W-4_A	T0067AL009_5	T0067	no_data	no_data	no_data	187	no_data	no_data
2L7W-4_A	T0067AL017_1	T0067	no_data	no_data	no_data	187	no_data	no_data
2L7W-4_A	T0067AL017_2	T0067	no_data	no_data	no_data	187	no_data	no_data
2L7W-4_A	T0067AL017_3	T0067	no_data	no_data	no_data	187	no_data	no_data
2L7W-4_A	T0067AL019_1	T0067	no_data	no_data	no_data	187	no_data	no_data
2L7W-4_A	T0067AL028_1	T0067	no_data	no_data	no_data	187	no_data	no_data
2L7W-4_A	T0067AL028_2	T0067	no_data	no_data	no_data	187	no_data	no_data
2L7W-4_A	T0067AL028_3	T0067	no_data	no_data	no_data	187	no_data	no_data
2L7W-4_A	T0067AL028_4	T0067	no_data	no_data	no_data	187	no_data	no_data
2L7W-4_A	T0067AL033_1	T0067	no_data	no_data	no_data	187	no_data	no_data
2L7W-4_A	T0067AL040_1	T0067	no_data	no_data	no_data	187	no_data	no_data
2L7W-4_A	T0067AL040_2N	T0067	no_data	no_data	no_data	187	no_data	no_data
2L7W-4_A	T0067AL061_1	T0067	no_data	no_data	no_data	187	no_data	no_data
2L7W-4_A	T0067AL066_1	T0067	no_data	no_data	no_data	187	no_data	no_data
2L7W-4_A	T0067AL066_2N	T0067	no_data	no_data	no_data	187	no_data	no_data
2L7W-4_A	T0067AL074_1	T0067	no_data	no_data	no_data	187	no_data	no_data
2L7W-4_A	T0067AL076_1N	T0067	no_data	no_data	no_data	187	no_data	no_data
2L7W-4_A	T0067AL085_1	T0067	no_data	no_data	no_data	187	no_data	no_data
2L7W-4_A	T0067AL085_2	T0067	no_data	no_data	no_data	187	no_data	no_data
2L7W-4_A	T0067AL085_3	T0067	no_data	no_data	no_data	187	no_data	no_data
2L7W-4_A	T0067AL142_1	T0067	no_data	no_data	no_data	187	no_data	no_data
2L7W-4_A	T0067AL147_1	T0067	no_data	no_data	no_data	187	no_data	no_data
2L7W-4_A	T0067AL156_1	T0067	no_data	no_data	no_data	187	no_data	no_data
2L7W-4_A	T0067AL166_1	T0067	no_data	no_data	no_data	187	no_data	no_data
2L7W-4_A	T0067AL168_1	T0067	no_data	no_data	no_data	187	no_data	no_data
2L7W-4_A	T0067AL176_1N	T0067	no_data	no_data	no_data	187	no_data	no_data
2L7W-4_A	T0067AL176_2	T0067	no_data	no_data	no_data	187	no_data	no_data
2L7W-4_A	T0067AL182_1	T0067	no_data	no_data	no_data	187	no_data	no_data
2L7W-4_A	T0067AL212_1N	T0067	no_data	no_data	no_data	187	no_data	no_data
2L7W-4_A	T0067AL212_2	T0067	no_data	no_data	no_data	187	no_data	no_data
2L7W-4_A	T0067AL215_1_1	T0067	no_data	no_data	no_data	187	no_data	no_data
2L7W-4_A	T0067AL215_1_2	T0067	no_data	no_data	no_data	187	no_data	no_data
2L7W-4_A	T0067AL220_1	T0067	no_data	no_data	no_data	187	no_data	no_data
2L7W-4_A	T0067AL273_1	T0067	no_data	no_data	no_data	187	no_data	no_data
2L7W-4_A	T0067AL273_2	T0067	no_data	no_data	no_data	187	no_data	no_data
2L7W-4_A	T0067AL273_3	T0067	no_data	no_data	no_data	187	no_data	no_data
2L7W-4_A	T0067AL282_1	T0067	no_data	no_data	no_data	187	no_data	no_data
2L7W-4_A	T0067AL282_2	T0067	no_data	no_data	no_data	187	no_data	no_data
2L7W-4_A	T0067TS005_1	T0067	2.84	-0.7460	0.3110	187	168	89.8395721925134
2L7W-4_A	T0067TS005_2	T0067	3.27	-0.0179	0.7198	187	143	76.4705882352941
2L7W-4_A	T0067TS005_3	T0067	3.10	-0.1306	0.6471	187	137	73.2620320855615
2L7W-4_A	T0067TS009_1	T0067	3.08	-0.5589	0.4011	187	187	100
2L7W-4_A	T0067TS009_2	T0067	2.85	1.2374	1.6812	187	169	90.3743315508021
2L7W-4_A	T0067TS045_1	T0067	2.91	-0.4111	0.4801	187	187	100
2L7W-4_A	T0067TS045_2	T0067	3.08	-0.5462	0.4077	187	185	98.9304812834225
2L7W-4_A	T0067TS061_1	T0067	2.73	-0.4950	0.4345	187	146	78.0748663101604
2L7W-4_A	T0067TS072_1	T0067	2.33	-1.5198	0.0680	187	187	100
2L7W-4_A	T0067TS072_2	T0067	2.55	-1.8893	0.0215	187	187	100
2L7W-4_A	T0067TS072_3	T0067	2.74	-0.6328	0.3642	187	187	100
2L7W-4_A	T0067TS072_4	T0067	3.02	-2.2589	0.0044	187	187	100
2L7W-4_A	T0067TS105_1	T0067	2.76	-0.6110	0.3749	187	110	58.8235294117647
2L7W-4_A	T0067TS203_1	T0067	2.75	-1.3037	0.1145	187	131	70.0534759358289
2L7W-4_A	T0067TS217_1	T0067	3.21	-0.6241	0.3684	187	162	86.6310160427807
2L7W-4_A	T0067TS224_1	T0067	2.49	-1.6451	0.0479	187	100	53.475935828877
2L7W-4_A	T0067TS224_2	T0067	2.66	-1.1387	0.1610	187	121	64.7058823529412
2L7W-4_A	T0067TS224_3	T0067	2.95	-1.2148	0.1384	187	104	55.6149732620321
2L7W-4_A	T0067TS224_4	T0067	2.90	-0.4392	0.4646	187	122	65.2406417112299
2L7W-4_A	T0067TS224_5	T0067	2.41	-1.1383	0.1612	187	108	57.7540106951872
2L7W-4_A	T0067TS266_1	T0067	2.04	-1.9633	0.0163	187	187	100
2L7W-4_A	T0067TS266_2	T0067	2.41	-1.6676	0.0448	187	187	100
2L7W-5_A	2L7W-6_A	T0067	0.81	10.6760	10.4173	187	187	100
2L7W-5_A	2L7W-7_A	T0067	0.83	10.6021	10.3481	187	187	100
2L7W-5_A	2L7W-8_A	T0067	0.90	10.6760	10.4173	187	187	100
2L7W-5_A	2L7W-9_A	T0067	0.91	10.6021	10.3481	187	187	100
2L7W-5_A	2QYQ_A	T0067	1.45	10.5038	10.2561	187	186	99.4652406417112
2L7W-5_A	T0067AL003_1N	T0067	no_data	no_data	no_data	187	no_data	no_data
2L7W-5_A	T0067AL009_1	T0067	no_data	no_data	no_data	187	no_data	no_data
2L7W-5_A	T0067AL009_2	T0067	no_data	no_data	no_data	187	no_data	no_data
2L7W-5_A	T0067AL009_3	T0067	no_data	no_data	no_data	187	no_data	no_data
2L7W-5_A	T0067AL009_4	T0067	no_data	no_data	no_data	187	no_data	no_data
2L7W-5_A	T0067AL009_5	T0067	no_data	no_data	no_data	187	no_data	no_data
2L7W-5_A	T0067AL017_1	T0067	no_data	no_data	no_data	187	no_data	no_data
2L7W-5_A	T0067AL017_2	T0067	no_data	no_data	no_data	187	no_data	no_data
2L7W-5_A	T0067AL017_3	T0067	no_data	no_data	no_data	187	no_data	no_data
2L7W-5_A	T0067AL019_1	T0067	no_data	no_data	no_data	187	no_data	no_data
2L7W-5_A	T0067AL028_1	T0067	no_data	no_data	no_data	187	no_data	no_data
2L7W-5_A	T0067AL028_2	T0067	no_data	no_data	no_data	187	no_data	no_data
2L7W-5_A	T0067AL028_3	T0067	no_data	no_data	no_data	187	no_data	no_data
2L7W-5_A	T0067AL028_4	T0067	no_data	no_data	no_data	187	no_data	no_data
2L7W-5_A	T0067AL033_1	T0067	no_data	no_data	no_data	187	no_data	no_data
2L7W-5_A	T0067AL040_1	T0067	no_data	no_data	no_data	187	no_data	no_data
2L7W-5_A	T0067AL040_2N	T0067	no_data	no_data	no_data	187	no_data	no_data
2L7W-5_A	T0067AL061_1	T0067	no_data	no_data	no_data	187	no_data	no_data
2L7W-5_A	T0067AL066_1	T0067	no_data	no_data	no_data	187	no_data	no_data
2L7W-5_A	T0067AL066_2N	T0067	no_data	no_data	no_data	187	no_data	no_data
2L7W-5_A	T0067AL074_1	T0067	no_data	no_data	no_data	187	no_data	no_data
2L7W-5_A	T0067AL076_1N	T0067	no_data	no_data	no_data	187	no_data	no_data
2L7W-5_A	T0067AL085_1	T0067	no_data	no_data	no_data	187	no_data	no_data
2L7W-5_A	T0067AL085_2	T0067	no_data	no_data	no_data	187	no_data	no_data
2L7W-5_A	T0067AL085_3	T0067	no_data	no_data	no_data	187	no_data	no_data
2L7W-5_A	T0067AL142_1	T0067	no_data	no_data	no_data	187	no_data	no_data
2L7W-5_A	T0067AL147_1	T0067	no_data	no_data	no_data	187	no_data	no_data
2L7W-5_A	T0067AL156_1	T0067	no_data	no_data	no_data	187	no_data	no_data
2L7W-5_A	T0067AL166_1	T0067	no_data	no_data	no_data	187	no_data	no_data
2L7W-5_A	T0067AL168_1	T0067	no_data	no_data	no_data	187	no_data	no_data
2L7W-5_A	T0067AL176_1N	T0067	no_data	no_data	no_data	187	no_data	no_data
2L7W-5_A	T0067AL176_2	T0067	no_data	no_data	no_data	187	no_data	no_data
2L7W-5_A	T0067AL182_1	T0067	no_data	no_data	no_data	187	no_data	no_data
2L7W-5_A	T0067AL212_1N	T0067	no_data	no_data	no_data	187	no_data	no_data
2L7W-5_A	T0067AL212_2	T0067	no_data	no_data	no_data	187	no_data	no_data
2L7W-5_A	T0067AL215_1_1	T0067	no_data	no_data	no_data	187	no_data	no_data
2L7W-5_A	T0067AL215_1_2	T0067	no_data	no_data	no_data	187	no_data	no_data
2L7W-5_A	T0067AL220_1	T0067	no_data	no_data	no_data	187	no_data	no_data
2L7W-5_A	T0067AL273_1	T0067	no_data	no_data	no_data	187	no_data	no_data
2L7W-5_A	T0067AL273_2	T0067	no_data	no_data	no_data	187	no_data	no_data
2L7W-5_A	T0067AL273_3	T0067	no_data	no_data	no_data	187	no_data	no_data
2L7W-5_A	T0067AL282_1	T0067	no_data	no_data	no_data	187	no_data	no_data
2L7W-5_A	T0067AL282_2	T0067	no_data	no_data	no_data	187	no_data	no_data
2L7W-5_A	T0067TS005_1	T0067	2.95	-1.3056	0.1140	187	168	89.8395721925134
2L7W-5_A	T0067TS005_2	T0067	2.91	-0.1977	0.6052	187	143	76.4705882352941
2L7W-5_A	T0067TS005_3	T0067	3.06	0.8901	1.3940	187	137	73.2620320855615
2L7W-5_A	T0067TS009_1	T0067	3.00	-0.5589	0.4011	187	187	100
2L7W-5_A	T0067TS009_2	T0067	2.98	0.7599	1.2896	187	169	90.3743315508021
2L7W-5_A	T0067TS045_1	T0067	2.56	-0.3371	0.5220	187	187	100
2L7W-5_A	T0067TS045_2	T0067	2.67	-1.2912	0.1177	187	185	98.9304812834225
2L7W-5_A	T0067TS061_1	T0067	3.15	-0.7607	0.3044	187	146	78.0748663101604
2L7W-5_A	T0067TS072_1	T0067	3.03	-0.4850	0.4398	187	187	100
2L7W-5_A	T0067TS072_2	T0067	2.53	-1.4459	0.0821	187	187	100
2L7W-5_A	T0067TS072_3	T0067	3.20	-0.1154	0.6567	187	187	100
2L7W-5_A	T0067TS072_4	T0067	3.03	-2.0372	0.0121	187	187	100
2L7W-5_A	T0067TS105_1	T0067	2.80	0.5874	1.1546	187	110	58.8235294117647
2L7W-5_A	T0067TS203_1	T0067	2.77	-0.3449	0.5176	187	131	70.0534759358289
2L7W-5_A	T0067TS217_1	T0067	2.80	-0.7883	0.2923	187	162	86.6310160427807
2L7W-5_A	T0067TS224_1	T0067	2.84	-0.7107	0.3271	187	100	53.475935828877
2L7W-5_A	T0067TS224_2	T0067	2.86	-1.0371	0.1946	187	121	64.7058823529412
2L7W-5_A	T0067TS224_3	T0067	2.90	-1.4418	0.0829	187	104	55.6149732620321
2L7W-5_A	T0067TS224_4	T0067	3.22	-1.7521	0.0345	187	122	65.2406417112299
2L7W-5_A	T0067TS224_5	T0067	2.28	-0.9174	0.2388	187	108	57.7540106951872
2L7W-5_A	T0067TS266_1	T0067	2.36	-1.9633	0.0163	187	187	100
2L7W-5_A	T0067TS266_2	T0067	2.34	-1.6676	0.0448	187	187	100
2L7W-6_A	2L7W-7_A	T0067	0.87	10.6021	10.3481	187	187	100
2L7W-6_A	2L7W-8_A	T0067	0.85	10.6760	10.4173	187	187	100
2L7W-6_A	2L7W-9_A	T0067	0.90	10.6021	10.3481	187	187	100
2L7W-6_A	2QYQ_A	T0067	1.49	10.5780	10.3256	187	186	99.4652406417112
2L7W-6_A	T0067AL003_1N	T0067	no_data	no_data	no_data	187	no_data	no_data
2L7W-6_A	T0067AL009_1	T0067	no_data	no_data	no_data	187	no_data	no_data
2L7W-6_A	T0067AL009_2	T0067	no_data	no_data	no_data	187	no_data	no_data
2L7W-6_A	T0067AL009_3	T0067	no_data	no_data	no_data	187	no_data	no_data
2L7W-6_A	T0067AL009_4	T0067	no_data	no_data	no_data	187	no_data	no_data
2L7W-6_A	T0067AL009_5	T0067	no_data	no_data	no_data	187	no_data	no_data
2L7W-6_A	T0067AL017_1	T0067	no_data	no_data	no_data	187	no_data	no_data
2L7W-6_A	T0067AL017_2	T0067	no_data	no_data	no_data	187	no_data	no_data
2L7W-6_A	T0067AL017_3	T0067	no_data	no_data	no_data	187	no_data	no_data
2L7W-6_A	T0067AL019_1	T0067	no_data	no_data	no_data	187	no_data	no_data
2L7W-6_A	T0067AL028_1	T0067	no_data	no_data	no_data	187	no_data	no_data
2L7W-6_A	T0067AL028_2	T0067	no_data	no_data	no_data	187	no_data	no_data
2L7W-6_A	T0067AL028_3	T0067	no_data	no_data	no_data	187	no_data	no_data
2L7W-6_A	T0067AL028_4	T0067	no_data	no_data	no_data	187	no_data	no_data
2L7W-6_A	T0067AL033_1	T0067	no_data	no_data	no_data	187	no_data	no_data
2L7W-6_A	T0067AL040_1	T0067	no_data	no_data	no_data	187	no_data	no_data
2L7W-6_A	T0067AL040_2N	T0067	no_data	no_data	no_data	187	no_data	no_data
2L7W-6_A	T0067AL061_1	T0067	no_data	no_data	no_data	187	no_data	no_data
2L7W-6_A	T0067AL066_1	T0067	no_data	no_data	no_data	187	no_data	no_data
2L7W-6_A	T0067AL066_2N	T0067	no_data	no_data	no_data	187	no_data	no_data
2L7W-6_A	T0067AL074_1	T0067	no_data	no_data	no_data	187	no_data	no_data
2L7W-6_A	T0067AL076_1N	T0067	no_data	no_data	no_data	187	no_data	no_data
2L7W-6_A	T0067AL085_1	T0067	no_data	no_data	no_data	187	no_data	no_data
2L7W-6_A	T0067AL085_2	T0067	no_data	no_data	no_data	187	no_data	no_data
2L7W-6_A	T0067AL085_3	T0067	no_data	no_data	no_data	187	no_data	no_data
2L7W-6_A	T0067AL142_1	T0067	no_data	no_data	no_data	187	no_data	no_data
2L7W-6_A	T0067AL147_1	T0067	no_data	no_data	no_data	187	no_data	no_data
2L7W-6_A	T0067AL156_1	T0067	no_data	no_data	no_data	187	no_data	no_data
2L7W-6_A	T0067AL166_1	T0067	no_data	no_data	no_data	187	no_data	no_data
2L7W-6_A	T0067AL168_1	T0067	no_data	no_data	no_data	187	no_data	no_data
2L7W-6_A	T0067AL176_1N	T0067	no_data	no_data	no_data	187	no_data	no_data
2L7W-6_A	T0067AL176_2	T0067	no_data	no_data	no_data	187	no_data	no_data
2L7W-6_A	T0067AL182_1	T0067	no_data	no_data	no_data	187	no_data	no_data
2L7W-6_A	T0067AL212_1N	T0067	no_data	no_data	no_data	187	no_data	no_data
2L7W-6_A	T0067AL212_2	T0067	no_data	no_data	no_data	187	no_data	no_data
2L7W-6_A	T0067AL215_1_1	T0067	no_data	no_data	no_data	187	no_data	no_data
2L7W-6_A	T0067AL215_1_2	T0067	no_data	no_data	no_data	187	no_data	no_data
2L7W-6_A	T0067AL220_1	T0067	no_data	no_data	no_data	187	no_data	no_data
2L7W-6_A	T0067AL273_1	T0067	no_data	no_data	no_data	187	no_data	no_data
2L7W-6_A	T0067AL273_2	T0067	no_data	no_data	no_data	187	no_data	no_data
2L7W-6_A	T0067AL273_3	T0067	no_data	no_data	no_data	187	no_data	no_data
2L7W-6_A	T0067AL282_1	T0067	no_data	no_data	no_data	187	no_data	no_data
2L7W-6_A	T0067AL282_2	T0067	no_data	no_data	no_data	187	no_data	no_data
2L7W-6_A	T0067TS005_1	T0067	3.14	-0.7460	0.3110	187	168	89.8395721925134
2L7W-6_A	T0067TS005_2	T0067	3.32	-0.4675	0.4492	187	143	76.4705882352941
2L7W-6_A	T0067TS005_3	T0067	2.89	0.8901	1.3940	187	137	73.2620320855615
2L7W-6_A	T0067TS009_1	T0067	3.15	-0.7806	0.2956	187	187	100
2L7W-6_A	T0067TS009_2	T0067	2.84	3.0680	3.3124	187	169	90.3743315508021
2L7W-6_A	T0067TS045_1	T0067	2.85	-0.3371	0.5220	187	187	100
2L7W-6_A	T0067TS045_2	T0067	2.65	-1.1422	0.1599	187	185	98.9304812834225
2L7W-6_A	T0067TS061_1	T0067	3.05	-0.2293	0.5859	187	146	78.0748663101604
2L7W-6_A	T0067TS072_1	T0067	2.65	-1.5937	0.0556	187	187	100
2L7W-6_A	T0067TS072_2	T0067	2.50	-2.0372	0.0121	187	187	100
2L7W-6_A	T0067TS072_3	T0067	3.09	-0.5589	0.4011	187	187	100
2L7W-6_A	T0067TS072_4	T0067	2.75	-2.1850	0.0063	187	187	100
2L7W-6_A	T0067TS105_1	T0067	3.11	-0.7199	0.3229	187	110	58.8235294117647
2L7W-6_A	T0067TS203_1	T0067	2.89	-1.5913	0.0559	187	131	70.0534759358289
2L7W-6_A	T0067TS217_1	T0067	2.88	-0.8704	0.2576	187	162	86.6310160427807
2L7W-6_A	T0067TS224_1	T0067	2.62	-0.3603	0.5087	187	100	53.475935828877
2L7W-6_A	T0067TS224_2	T0067	2.61	-0.8338	0.2728	187	121	64.7058823529412
2L7W-6_A	T0067TS224_3	T0067	2.89	-1.2148	0.1384	187	104	55.6149732620321
2L7W-6_A	T0067TS224_4	T0067	2.86	-0.4392	0.4646	187	122	65.2406417112299
2L7W-6_A	T0067TS224_5	T0067	2.38	-1.0279	0.1978	187	108	57.7540106951872
2L7W-6_A	T0067TS266_1	T0067	3.19	-1.5198	0.0680	187	187	100
2L7W-6_A	T0067TS266_2	T0067	2.74	-1.5198	0.0680	187	187	100
2L7W-7_A	2L7W-8_A	T0067	0.87	10.6021	10.3481	187	187	100
2L7W-7_A	2L7W-9_A	T0067	0.80	10.6021	10.3481	187	187	100
2L7W-7_A	2QYQ_A	T0067	1.33	10.6522	10.3951	187	186	99.4652406417112
2L7W-7_A	T0067AL003_1N	T0067	no_data	no_data	no_data	187	no_data	no_data
2L7W-7_A	T0067AL009_1	T0067	no_data	no_data	no_data	187	no_data	no_data
2L7W-7_A	T0067AL009_2	T0067	no_data	no_data	no_data	187	no_data	no_data
2L7W-7_A	T0067AL009_3	T0067	no_data	no_data	no_data	187	no_data	no_data
2L7W-7_A	T0067AL009_4	T0067	no_data	no_data	no_data	187	no_data	no_data
2L7W-7_A	T0067AL009_5	T0067	no_data	no_data	no_data	187	no_data	no_data
2L7W-7_A	T0067AL017_1	T0067	no_data	no_data	no_data	187	no_data	no_data
2L7W-7_A	T0067AL017_2	T0067	no_data	no_data	no_data	187	no_data	no_data
2L7W-7_A	T0067AL017_3	T0067	no_data	no_data	no_data	187	no_data	no_data
2L7W-7_A	T0067AL019_1	T0067	no_data	no_data	no_data	187	no_data	no_data
2L7W-7_A	T0067AL028_1	T0067	no_data	no_data	no_data	187	no_data	no_data
2L7W-7_A	T0067AL028_2	T0067	no_data	no_data	no_data	187	no_data	no_data
2L7W-7_A	T0067AL028_3	T0067	no_data	no_data	no_data	187	no_data	no_data
2L7W-7_A	T0067AL028_4	T0067	no_data	no_data	no_data	187	no_data	no_data
2L7W-7_A	T0067AL033_1	T0067	no_data	no_data	no_data	187	no_data	no_data
2L7W-7_A	T0067AL040_1	T0067	no_data	no_data	no_data	187	no_data	no_data
2L7W-7_A	T0067AL040_2N	T0067	no_data	no_data	no_data	187	no_data	no_data
2L7W-7_A	T0067AL061_1	T0067	no_data	no_data	no_data	187	no_data	no_data
2L7W-7_A	T0067AL066_1	T0067	no_data	no_data	no_data	187	no_data	no_data
2L7W-7_A	T0067AL066_2N	T0067	no_data	no_data	no_data	187	no_data	no_data
2L7W-7_A	T0067AL074_1	T0067	no_data	no_data	no_data	187	no_data	no_data
2L7W-7_A	T0067AL076_1N	T0067	no_data	no_data	no_data	187	no_data	no_data
2L7W-7_A	T0067AL085_1	T0067	no_data	no_data	no_data	187	no_data	no_data
2L7W-7_A	T0067AL085_2	T0067	no_data	no_data	no_data	187	no_data	no_data
2L7W-7_A	T0067AL085_3	T0067	no_data	no_data	no_data	187	no_data	no_data
2L7W-7_A	T0067AL142_1	T0067	no_data	no_data	no_data	187	no_data	no_data
2L7W-7_A	T0067AL147_1	T0067	no_data	no_data	no_data	187	no_data	no_data
2L7W-7_A	T0067AL156_1	T0067	no_data	no_data	no_data	187	no_data	no_data
2L7W-7_A	T0067AL166_1	T0067	no_data	no_data	no_data	187	no_data	no_data
2L7W-7_A	T0067AL168_1	T0067	no_data	no_data	no_data	187	no_data	no_data
2L7W-7_A	T0067AL176_1N	T0067	no_data	no_data	no_data	187	no_data	no_data
2L7W-7_A	T0067AL176_2	T0067	no_data	no_data	no_data	187	no_data	no_data
2L7W-7_A	T0067AL182_1	T0067	no_data	no_data	no_data	187	no_data	no_data
2L7W-7_A	T0067AL212_1N	T0067	no_data	no_data	no_data	187	no_data	no_data
2L7W-7_A	T0067AL212_2	T0067	no_data	no_data	no_data	187	no_data	no_data
2L7W-7_A	T0067AL215_1_1	T0067	no_data	no_data	no_data	187	no_data	no_data
2L7W-7_A	T0067AL215_1_2	T0067	no_data	no_data	no_data	187	no_data	no_data
2L7W-7_A	T0067AL220_1	T0067	no_data	no_data	no_data	187	no_data	no_data
2L7W-7_A	T0067AL273_1	T0067	no_data	no_data	no_data	187	no_data	no_data
2L7W-7_A	T0067AL273_2	T0067	no_data	no_data	no_data	187	no_data	no_data
2L7W-7_A	T0067AL273_3	T0067	no_data	no_data	no_data	187	no_data	no_data
2L7W-7_A	T0067AL282_1	T0067	no_data	no_data	no_data	187	no_data	no_data
2L7W-7_A	T0067AL282_2	T0067	no_data	no_data	no_data	187	no_data	no_data
2L7W-7_A	T0067TS005_1	T0067	3.10	-0.8259	0.2761	187	168	89.8395721925134
2L7W-7_A	T0067TS005_2	T0067	2.97	-0.9172	0.2389	187	143	76.4705882352941
2L7W-7_A	T0067TS005_3	T0067	2.67	-1.8008	0.0294	187	137	73.2620320855615
2L7W-7_A	T0067TS009_1	T0067	2.97	-0.6328	0.3642	187	187	100
2L7W-7_A	T0067TS009_2	T0067	3.11	0.5211	1.1039	187	169	90.3743315508021
2L7W-7_A	T0067TS045_1	T0067	2.62	-0.6328	0.3642	187	187	100
2L7W-7_A	T0067TS045_2	T0067	3.14	-1.3657	0.0995	187	185	98.9304812834225
2L7W-7_A	T0067TS061_1	T0067	3.06	-0.8493	0.2663	187	146	78.0748663101604
2L7W-7_A	T0067TS072_1	T0067	2.53	-1.5198	0.0680	187	187	100
2L7W-7_A	T0067TS072_2	T0067	3.23	-1.8893	0.0215	187	187	100
2L7W-7_A	T0067TS072_3	T0067	2.82	-0.3371	0.5220	187	187	100
2L7W-7_A	T0067TS072_4	T0067	2.78	-1.0763	0.1812	187	187	100
2L7W-7_A	T0067TS105_1	T0067	2.45	0.4784	1.0716	187	110	58.8235294117647
2L7W-7_A	T0067TS203_1	T0067	2.59	-1.2078	0.1403	187	131	70.0534759358289
2L7W-7_A	T0067TS217_1	T0067	2.82	-0.6241	0.3684	187	162	86.6310160427807
2L7W-7_A	T0067TS224_1	T0067	2.87	-0.5939	0.3834	187	100	53.475935828877
2L7W-7_A	T0067TS224_2	T0067	2.76	-0.8338	0.2728	187	121	64.7058823529412
2L7W-7_A	T0067TS224_3	T0067	2.93	-0.9878	0.2122	187	104	55.6149732620321
2L7W-7_A	T0067TS224_4	T0067	2.87	-0.8431	0.2689	187	122	65.2406417112299
2L7W-7_A	T0067TS224_5	T0067	2.66	0.0762	0.7827	187	108	57.7540106951872
2L7W-7_A	T0067TS266_1	T0067	3.26	-1.4459	0.0821	187	187	100
2L7W-7_A	T0067TS266_2	T0067	2.12	-1.5937	0.0556	187	187	100
2L7W-8_A	2L7W-9_A	T0067	0.74	10.6760	10.4173	187	187	100
2L7W-8_A	2QYQ_A	T0067	1.41	10.5780	10.3256	187	186	99.4652406417112
2L7W-8_A	T0067AL003_1N	T0067	no_data	no_data	no_data	187	no_data	no_data
2L7W-8_A	T0067AL009_1	T0067	no_data	no_data	no_data	187	no_data	no_data
2L7W-8_A	T0067AL009_2	T0067	no_data	no_data	no_data	187	no_data	no_data
2L7W-8_A	T0067AL009_3	T0067	no_data	no_data	no_data	187	no_data	no_data
2L7W-8_A	T0067AL009_4	T0067	no_data	no_data	no_data	187	no_data	no_data
2L7W-8_A	T0067AL009_5	T0067	no_data	no_data	no_data	187	no_data	no_data
2L7W-8_A	T0067AL017_1	T0067	no_data	no_data	no_data	187	no_data	no_data
2L7W-8_A	T0067AL017_2	T0067	no_data	no_data	no_data	187	no_data	no_data
2L7W-8_A	T0067AL017_3	T0067	no_data	no_data	no_data	187	no_data	no_data
2L7W-8_A	T0067AL019_1	T0067	no_data	no_data	no_data	187	no_data	no_data
2L7W-8_A	T0067AL028_1	T0067	no_data	no_data	no_data	187	no_data	no_data
2L7W-8_A	T0067AL028_2	T0067	no_data	no_data	no_data	187	no_data	no_data
2L7W-8_A	T0067AL028_3	T0067	no_data	no_data	no_data	187	no_data	no_data
2L7W-8_A	T0067AL028_4	T0067	no_data	no_data	no_data	187	no_data	no_data
2L7W-8_A	T0067AL033_1	T0067	no_data	no_data	no_data	187	no_data	no_data
2L7W-8_A	T0067AL040_1	T0067	no_data	no_data	no_data	187	no_data	no_data
2L7W-8_A	T0067AL040_2N	T0067	no_data	no_data	no_data	187	no_data	no_data
2L7W-8_A	T0067AL061_1	T0067	no_data	no_data	no_data	187	no_data	no_data
2L7W-8_A	T0067AL066_1	T0067	no_data	no_data	no_data	187	no_data	no_data
2L7W-8_A	T0067AL066_2N	T0067	no_data	no_data	no_data	187	no_data	no_data
2L7W-8_A	T0067AL074_1	T0067	no_data	no_data	no_data	187	no_data	no_data
2L7W-8_A	T0067AL076_1N	T0067	no_data	no_data	no_data	187	no_data	no_data
2L7W-8_A	T0067AL085_1	T0067	no_data	no_data	no_data	187	no_data	no_data
2L7W-8_A	T0067AL085_2	T0067	no_data	no_data	no_data	187	no_data	no_data
2L7W-8_A	T0067AL085_3	T0067	no_data	no_data	no_data	187	no_data	no_data
2L7W-8_A	T0067AL142_1	T0067	no_data	no_data	no_data	187	no_data	no_data
2L7W-8_A	T0067AL147_1	T0067	no_data	no_data	no_data	187	no_data	no_data
2L7W-8_A	T0067AL156_1	T0067	no_data	no_data	no_data	187	no_data	no_data
2L7W-8_A	T0067AL166_1	T0067	no_data	no_data	no_data	187	no_data	no_data
2L7W-8_A	T0067AL168_1	T0067	no_data	no_data	no_data	187	no_data	no_data
2L7W-8_A	T0067AL176_1N	T0067	no_data	no_data	no_data	187	no_data	no_data
2L7W-8_A	T0067AL176_2	T0067	no_data	no_data	no_data	187	no_data	no_data
2L7W-8_A	T0067AL182_1	T0067	no_data	no_data	no_data	187	no_data	no_data
2L7W-8_A	T0067AL212_1N	T0067	no_data	no_data	no_data	187	no_data	no_data
2L7W-8_A	T0067AL212_2	T0067	no_data	no_data	no_data	187	no_data	no_data
2L7W-8_A	T0067AL215_1_1	T0067	no_data	no_data	no_data	187	no_data	no_data
2L7W-8_A	T0067AL215_1_2	T0067	no_data	no_data	no_data	187	no_data	no_data
2L7W-8_A	T0067AL220_1	T0067	no_data	no_data	no_data	187	no_data	no_data
2L7W-8_A	T0067AL273_1	T0067	no_data	no_data	no_data	187	no_data	no_data
2L7W-8_A	T0067AL273_2	T0067	no_data	no_data	no_data	187	no_data	no_data
2L7W-8_A	T0067AL273_3	T0067	no_data	no_data	no_data	187	no_data	no_data
2L7W-8_A	T0067AL282_1	T0067	no_data	no_data	no_data	187	no_data	no_data
2L7W-8_A	T0067AL282_2	T0067	no_data	no_data	no_data	187	no_data	no_data
2L7W-8_A	T0067TS005_1	T0067	2.68	-0.5062	0.4285	187	168	89.8395721925134
2L7W-8_A	T0067TS005_2	T0067	3.30	-0.3776	0.4989	187	143	76.4705882352941
2L7W-8_A	T0067TS005_3	T0067	2.51	-1.2440	0.1302	187	137	73.2620320855615
2L7W-8_A	T0067TS009_1	T0067	2.96	-0.4850	0.4398	187	187	100
2L7W-8_A	T0067TS009_2	T0067	2.84	2.8292	3.0934	187	169	90.3743315508021
2L7W-8_A	T0067TS045_1	T0067	2.45	-1.5198	0.0680	187	187	100
2L7W-8_A	T0067TS045_2	T0067	2.73	-0.6952	0.3344	187	185	98.9304812834225
2L7W-8_A	T0067TS061_1	T0067	2.99	-0.9379	0.2309	187	146	78.0748663101604
2L7W-8_A	T0067TS072_1	T0067	2.43	-1.4459	0.0821	187	187	100
2L7W-8_A	T0067TS072_2	T0067	2.65	-1.0024	0.2069	187	187	100
2L7W-8_A	T0067TS072_3	T0067	2.99	-0.1154	0.6567	187	187	100
2L7W-8_A	T0067TS072_4	T0067	2.96	-1.6676	0.0448	187	187	100
2L7W-8_A	T0067TS105_1	T0067	2.75	-1.8093	0.0285	187	110	58.8235294117647
2L7W-8_A	T0067TS203_1	T0067	2.81	-0.5367	0.4126	187	131	70.0534759358289
2L7W-8_A	T0067TS217_1	T0067	2.83	-0.7062	0.3292	187	162	86.6310160427807
2L7W-8_A	T0067TS224_1	T0067	2.86	-0.4771	0.4440	187	100	53.475935828877
2L7W-8_A	T0067TS224_2	T0067	2.76	-0.7322	0.3173	187	121	64.7058823529412
2L7W-8_A	T0067TS224_3	T0067	2.60	-1.5553	0.0618	187	104	55.6149732620321
2L7W-8_A	T0067TS224_4	T0067	2.81	-0.3382	0.5215	187	122	65.2406417112299
2L7W-8_A	T0067TS224_5	T0067	2.36	-1.0279	0.1978	187	108	57.7540106951872
2L7W-8_A	T0067TS266_1	T0067	2.77	-1.5198	0.0680	187	187	100
2L7W-8_A	T0067TS266_2	T0067	2.14	-1.4459	0.0821	187	187	100
2L7W-9_A	2QYQ_A	T0067	1.40	10.6522	10.3951	187	186	99.4652406417112
2L7W-9_A	T0067AL003_1N	T0067	no_data	no_data	no_data	187	no_data	no_data
2L7W-9_A	T0067AL009_1	T0067	no_data	no_data	no_data	187	no_data	no_data
2L7W-9_A	T0067AL009_2	T0067	no_data	no_data	no_data	187	no_data	no_data
2L7W-9_A	T0067AL009_3	T0067	no_data	no_data	no_data	187	no_data	no_data
2L7W-9_A	T0067AL009_4	T0067	no_data	no_data	no_data	187	no_data	no_data
2L7W-9_A	T0067AL009_5	T0067	no_data	no_data	no_data	187	no_data	no_data
2L7W-9_A	T0067AL017_1	T0067	no_data	no_data	no_data	187	no_data	no_data
2L7W-9_A	T0067AL017_2	T0067	no_data	no_data	no_data	187	no_data	no_data
2L7W-9_A	T0067AL017_3	T0067	no_data	no_data	no_data	187	no_data	no_data
2L7W-9_A	T0067AL019_1	T0067	no_data	no_data	no_data	187	no_data	no_data
2L7W-9_A	T0067AL028_1	T0067	no_data	no_data	no_data	187	no_data	no_data
2L7W-9_A	T0067AL028_2	T0067	no_data	no_data	no_data	187	no_data	no_data
2L7W-9_A	T0067AL028_3	T0067	no_data	no_data	no_data	187	no_data	no_data
2L7W-9_A	T0067AL028_4	T0067	no_data	no_data	no_data	187	no_data	no_data
2L7W-9_A	T0067AL033_1	T0067	no_data	no_data	no_data	187	no_data	no_data
2L7W-9_A	T0067AL040_1	T0067	no_data	no_data	no_data	187	no_data	no_data
2L7W-9_A	T0067AL040_2N	T0067	no_data	no_data	no_data	187	no_data	no_data
2L7W-9_A	T0067AL061_1	T0067	no_data	no_data	no_data	187	no_data	no_data
2L7W-9_A	T0067AL066_1	T0067	no_data	no_data	no_data	187	no_data	no_data
2L7W-9_A	T0067AL066_2N	T0067	no_data	no_data	no_data	187	no_data	no_data
2L7W-9_A	T0067AL074_1	T0067	no_data	no_data	no_data	187	no_data	no_data
2L7W-9_A	T0067AL076_1N	T0067	no_data	no_data	no_data	187	no_data	no_data
2L7W-9_A	T0067AL085_1	T0067	no_data	no_data	no_data	187	no_data	no_data
2L7W-9_A	T0067AL085_2	T0067	no_data	no_data	no_data	187	no_data	no_data
2L7W-9_A	T0067AL085_3	T0067	no_data	no_data	no_data	187	no_data	no_data
2L7W-9_A	T0067AL142_1	T0067	no_data	no_data	no_data	187	no_data	no_data
2L7W-9_A	T0067AL147_1	T0067	no_data	no_data	no_data	187	no_data	no_data
2L7W-9_A	T0067AL156_1	T0067	no_data	no_data	no_data	187	no_data	no_data
2L7W-9_A	T0067AL166_1	T0067	no_data	no_data	no_data	187	no_data	no_data
2L7W-9_A	T0067AL168_1	T0067	no_data	no_data	no_data	187	no_data	no_data
2L7W-9_A	T0067AL176_1N	T0067	no_data	no_data	no_data	187	no_data	no_data
2L7W-9_A	T0067AL176_2	T0067	no_data	no_data	no_data	187	no_data	no_data
2L7W-9_A	T0067AL182_1	T0067	no_data	no_data	no_data	187	no_data	no_data
2L7W-9_A	T0067AL212_1N	T0067	no_data	no_data	no_data	187	no_data	no_data
2L7W-9_A	T0067AL212_2	T0067	no_data	no_data	no_data	187	no_data	no_data
2L7W-9_A	T0067AL215_1_1	T0067	no_data	no_data	no_data	187	no_data	no_data
2L7W-9_A	T0067AL215_1_2	T0067	no_data	no_data	no_data	187	no_data	no_data
2L7W-9_A	T0067AL220_1	T0067	no_data	no_data	no_data	187	no_data	no_data
2L7W-9_A	T0067AL273_1	T0067	no_data	no_data	no_data	187	no_data	no_data
2L7W-9_A	T0067AL273_2	T0067	no_data	no_data	no_data	187	no_data	no_data
2L7W-9_A	T0067AL273_3	T0067	no_data	no_data	no_data	187	no_data	no_data
2L7W-9_A	T0067AL282_1	T0067	no_data	no_data	no_data	187	no_data	no_data
2L7W-9_A	T0067AL282_2	T0067	no_data	no_data	no_data	187	no_data	no_data
2L7W-9_A	T0067TS005_1	T0067	2.36	-1.6253	0.0508	187	168	89.8395721925134
2L7W-9_A	T0067TS005_2	T0067	2.87	-0.4675	0.4492	187	143	76.4705882352941
2L7W-9_A	T0067TS005_3	T0067	2.93	0.6118	1.1735	187	137	73.2620320855615
2L7W-9_A	T0067TS009_1	T0067	2.62	-1.6676	0.0448	187	187	100
2L7W-9_A	T0067TS009_2	T0067	2.94	2.6700	2.9481	187	169	90.3743315508021
2L7W-9_A	T0067TS045_1	T0067	3.04	-0.7067	0.3290	187	187	100
2L7W-9_A	T0067TS045_2	T0067	2.87	-0.7697	0.3004	187	185	98.9304812834225
2L7W-9_A	T0067TS061_1	T0067	2.81	-1.0264	0.1983	187	146	78.0748663101604
2L7W-9_A	T0067TS072_1	T0067	2.51	-1.5198	0.0680	187	187	100
2L7W-9_A	T0067TS072_2	T0067	2.76	-1.4459	0.0821	187	187	100
2L7W-9_A	T0067TS072_3	T0067	2.91	-0.8545	0.2641	187	187	100
2L7W-9_A	T0067TS072_4	T0067	2.83	-1.8893	0.0215	187	187	100
2L7W-9_A	T0067TS105_1	T0067	3.18	-0.1752	0.6191	187	110	58.8235294117647
2L7W-9_A	T0067TS203_1	T0067	2.75	-1.1120	0.1695	187	131	70.0534759358289
2L7W-9_A	T0067TS217_1	T0067	2.73	-0.6241	0.3684	187	162	86.6310160427807
2L7W-9_A	T0067TS224_1	T0067	2.71	-0.3603	0.5087	187	100	53.475935828877
2L7W-9_A	T0067TS224_2	T0067	3.10	0.1822	0.8559	187	121	64.7058823529412
2L7W-9_A	T0067TS224_3	T0067	2.96	-0.8743	0.2560	187	104	55.6149732620321
2L7W-9_A	T0067TS224_4	T0067	2.32	-0.8431	0.2689	187	122	65.2406417112299
2L7W-9_A	T0067TS224_5	T0067	3.17	-0.8070	0.2842	187	108	57.7540106951872
2L7W-9_A	T0067TS266_1	T0067	2.70	-1.5198	0.0680	187	187	100
2L7W-9_A	T0067TS266_2	T0067	1.61	-1.5937	0.0556	187	187	100
2QYQ_A	T0067AL003_1N	T0067	no_data	no_data	no_data	186	no_data	no_data
2QYQ_A	T0067AL009_1	T0067	no_data	no_data	no_data	186	no_data	no_data
2QYQ_A	T0067AL009_2	T0067	no_data	no_data	no_data	186	no_data	no_data
2QYQ_A	T0067AL009_3	T0067	no_data	no_data	no_data	186	no_data	no_data
2QYQ_A	T0067AL009_4	T0067	no_data	no_data	no_data	186	no_data	no_data
2QYQ_A	T0067AL009_5	T0067	no_data	no_data	no_data	186	no_data	no_data
2QYQ_A	T0067AL017_1	T0067	no_data	no_data	no_data	186	no_data	no_data
2QYQ_A	T0067AL017_2	T0067	no_data	no_data	no_data	186	no_data	no_data
2QYQ_A	T0067AL017_3	T0067	no_data	no_data	no_data	186	no_data	no_data
2QYQ_A	T0067AL019_1	T0067	no_data	no_data	no_data	186	no_data	no_data
2QYQ_A	T0067AL028_1	T0067	no_data	no_data	no_data	186	no_data	no_data
2QYQ_A	T0067AL028_2	T0067	no_data	no_data	no_data	186	no_data	no_data
2QYQ_A	T0067AL028_3	T0067	no_data	no_data	no_data	186	no_data	no_data
2QYQ_A	T0067AL028_4	T0067	no_data	no_data	no_data	186	no_data	no_data
2QYQ_A	T0067AL033_1	T0067	no_data	no_data	no_data	186	no_data	no_data
2QYQ_A	T0067AL040_1	T0067	no_data	no_data	no_data	186	no_data	no_data
2QYQ_A	T0067AL040_2N	T0067	no_data	no_data	no_data	186	no_data	no_data
2QYQ_A	T0067AL061_1	T0067	no_data	no_data	no_data	186	no_data	no_data
2QYQ_A	T0067AL066_1	T0067	no_data	no_data	no_data	186	no_data	no_data
2QYQ_A	T0067AL066_2N	T0067	no_data	no_data	no_data	186	no_data	no_data
2QYQ_A	T0067AL074_1	T0067	no_data	no_data	no_data	186	no_data	no_data
2QYQ_A	T0067AL076_1N	T0067	no_data	no_data	no_data	186	no_data	no_data
2QYQ_A	T0067AL085_1	T0067	no_data	no_data	no_data	186	no_data	no_data
2QYQ_A	T0067AL085_2	T0067	no_data	no_data	no_data	186	no_data	no_data
2QYQ_A	T0067AL085_3	T0067	no_data	no_data	no_data	186	no_data	no_data
2QYQ_A	T0067AL142_1	T0067	no_data	no_data	no_data	186	no_data	no_data
2QYQ_A	T0067AL147_1	T0067	no_data	no_data	no_data	186	no_data	no_data
2QYQ_A	T0067AL156_1	T0067	no_data	no_data	no_data	186	no_data	no_data
2QYQ_A	T0067AL166_1	T0067	no_data	no_data	no_data	186	no_data	no_data
2QYQ_A	T0067AL168_1	T0067	no_data	no_data	no_data	186	no_data	no_data
2QYQ_A	T0067AL176_1N	T0067	no_data	no_data	no_data	186	no_data	no_data
2QYQ_A	T0067AL176_2	T0067	no_data	no_data	no_data	186	no_data	no_data
2QYQ_A	T0067AL182_1	T0067	no_data	no_data	no_data	186	no_data	no_data
2QYQ_A	T0067AL212_1N	T0067	no_data	no_data	no_data	186	no_data	no_data
2QYQ_A	T0067AL212_2	T0067	no_data	no_data	no_data	186	no_data	no_data
2QYQ_A	T0067AL215_1_1	T0067	no_data	no_data	no_data	186	no_data	no_data
2QYQ_A	T0067AL215_1_2	T0067	no_data	no_data	no_data	186	no_data	no_data
2QYQ_A	T0067AL220_1	T0067	no_data	no_data	no_data	186	no_data	no_data
2QYQ_A	T0067AL273_1	T0067	no_data	no_data	no_data	186	no_data	no_data
2QYQ_A	T0067AL273_2	T0067	no_data	no_data	no_data	186	no_data	no_data
2QYQ_A	T0067AL273_3	T0067	no_data	no_data	no_data	186	no_data	no_data
2QYQ_A	T0067AL282_1	T0067	no_data	no_data	no_data	186	no_data	no_data
2QYQ_A	T0067AL282_2	T0067	no_data	no_data	no_data	186	no_data	no_data
2QYQ_A	T0067TS005_1	T0067	2.91	-0.5062	0.4285	186	168	90.3225806451613
2QYQ_A	T0067TS005_2	T0067	2.52	-0.6474	0.3571	186	143	76.8817204301075
2QYQ_A	T0067TS005_3	T0067	3.24	0.6118	1.1735	186	137	73.6559139784946
2QYQ_A	T0067TS009_1	T0067	2.63	-1.2946	0.1168	186	187	100.537634408602
2QYQ_A	T0067TS009_2	T0067	2.91	1.3966	1.8164	186	169	90.8602150537634
2QYQ_A	T0067TS045_1	T0067	2.63	-0.2558	0.5699	186	187	100.537634408602
2QYQ_A	T0067TS045_2	T0067	3.19	-0.5462	0.4077	186	185	99.4623655913979
2QYQ_A	T0067TS061_1	T0067	2.71	-1.7350	0.0364	186	146	78.494623655914
2QYQ_A	T0067TS072_1	T0067	2.97	-1.5172	0.0684	186	187	100.537634408602
2QYQ_A	T0067TS072_2	T0067	2.51	-1.5172	0.0684	186	187	100.537634408602
2QYQ_A	T0067TS072_3	T0067	3.16	-1.2204	0.1368	186	187	100.537634408602
2QYQ_A	T0067TS072_4	T0067	2.84	-0.9978	0.2085	186	187	100.537634408602
2QYQ_A	T0067TS105_1	T0067	2.94	-0.8289	0.2749	186	110	59.1397849462366
2QYQ_A	T0067TS203_1	T0067	2.77	-2.2625	0.0043	186	131	70.4301075268817
2QYQ_A	T0067TS217_1	T0067	2.50	-1.1987	0.1430	186	162	87.0967741935484
2QYQ_A	T0067TS224_1	T0067	2.93	-0.5939	0.3834	186	100	53.7634408602151
2QYQ_A	T0067TS224_2	T0067	2.38	-1.6467	0.0477	186	121	65.0537634408602
2QYQ_A	T0067TS224_3	T0067	2.76	-1.1013	0.1729	186	104	55.9139784946237
2QYQ_A	T0067TS224_4	T0067	2.70	-0.5402	0.4108	186	122	65.5913978494624
2QYQ_A	T0067TS224_5	T0067	2.83	-1.0279	0.1978	186	108	58.0645161290323
2QYQ_A	T0067TS266_1	T0067	2.74	-0.7752	0.2980	186	187	100.537634408602
2QYQ_A	T0067TS266_2	T0067	3.22	-1.7399	0.0359	186	187	100.537634408602
T0067AL003_1N	T0067AL009_1	T0067	no_data	no_data	no_data	no_data	no_data	no_data
T0067AL003_1N	T0067AL009_2	T0067	no_data	no_data	no_data	no_data	no_data	no_data
T0067AL003_1N	T0067AL009_3	T0067	no_data	no_data	no_data	no_data	no_data	no_data
T0067AL003_1N	T0067AL009_4	T0067	no_data	no_data	no_data	no_data	no_data	no_data
T0067AL003_1N	T0067AL009_5	T0067	no_data	no_data	no_data	no_data	no_data	no_data
T0067AL003_1N	T0067AL017_1	T0067	no_data	no_data	no_data	no_data	no_data	no_data
T0067AL003_1N	T0067AL017_2	T0067	no_data	no_data	no_data	no_data	no_data	no_data
T0067AL003_1N	T0067AL017_3	T0067	no_data	no_data	no_data	no_data	no_data	no_data
T0067AL003_1N	T0067AL019_1	T0067	no_data	no_data	no_data	no_data	no_data	no_data
T0067AL003_1N	T0067AL028_1	T0067	no_data	no_data	no_data	no_data	no_data	no_data
T0067AL003_1N	T0067AL028_2	T0067	no_data	no_data	no_data	no_data	no_data	no_data
T0067AL003_1N	T0067AL028_3	T0067	no_data	no_data	no_data	no_data	no_data	no_data
T0067AL003_1N	T0067AL028_4	T0067	no_data	no_data	no_data	no_data	no_data	no_data
T0067AL003_1N	T0067AL033_1	T0067	no_data	no_data	no_data	no_data	no_data	no_data
T0067AL003_1N	T0067AL040_1	T0067	no_data	no_data	no_data	no_data	no_data	no_data
T0067AL003_1N	T0067AL040_2N	T0067	no_data	no_data	no_data	no_data	no_data	no_data
T0067AL003_1N	T0067AL061_1	T0067	no_data	no_data	no_data	no_data	no_data	no_data
T0067AL003_1N	T0067AL066_1	T0067	no_data	no_data	no_data	no_data	no_data	no_data
T0067AL003_1N	T0067AL066_2N	T0067	no_data	no_data	no_data	no_data	no_data	no_data
T0067AL003_1N	T0067AL074_1	T0067	no_data	no_data	no_data	no_data	no_data	no_data
T0067AL003_1N	T0067AL076_1N	T0067	no_data	no_data	no_data	no_data	no_data	no_data
T0067AL003_1N	T0067AL085_1	T0067	no_data	no_data	no_data	no_data	no_data	no_data
T0067AL003_1N	T0067AL085_2	T0067	no_data	no_data	no_data	no_data	no_data	no_data
T0067AL003_1N	T0067AL085_3	T0067	no_data	no_data	no_data	no_data	no_data	no_data
T0067AL003_1N	T0067AL142_1	T0067	no_data	no_data	no_data	no_data	no_data	no_data
T0067AL003_1N	T0067AL147_1	T0067	no_data	no_data	no_data	no_data	no_data	no_data
T0067AL003_1N	T0067AL156_1	T0067	no_data	no_data	no_data	no_data	no_data	no_data
T0067AL003_1N	T0067AL166_1	T0067	no_data	no_data	no_data	no_data	no_data	no_data
T0067AL003_1N	T0067AL168_1	T0067	no_data	no_data	no_data	no_data	no_data	no_data
T0067AL003_1N	T0067AL176_1N	T0067	no_data	no_data	no_data	no_data	no_data	no_data
T0067AL003_1N	T0067AL176_2	T0067	no_data	no_data	no_data	no_data	no_data	no_data
T0067AL003_1N	T0067AL182_1	T0067	no_data	no_data	no_data	no_data	no_data	no_data
T0067AL003_1N	T0067AL212_1N	T0067	no_data	no_data	no_data	no_data	no_data	no_data
T0067AL003_1N	T0067AL212_2	T0067	no_data	no_data	no_data	no_data	no_data	no_data
T0067AL003_1N	T0067AL215_1_1	T0067	no_data	no_data	no_data	no_data	no_data	no_data
T0067AL003_1N	T0067AL215_1_2	T0067	no_data	no_data	no_data	no_data	no_data	no_data
T0067AL003_1N	T0067AL220_1	T0067	no_data	no_data	no_data	no_data	no_data	no_data
T0067AL003_1N	T0067AL273_1	T0067	no_data	no_data	no_data	no_data	no_data	no_data
T0067AL003_1N	T0067AL273_2	T0067	no_data	no_data	no_data	no_data	no_data	no_data
T0067AL003_1N	T0067AL273_3	T0067	no_data	no_data	no_data	no_data	no_data	no_data
T0067AL003_1N	T0067AL282_1	T0067	no_data	no_data	no_data	no_data	no_data	no_data
T0067AL003_1N	T0067AL282_2	T0067	no_data	no_data	no_data	no_data	no_data	no_data
T0067AL003_1N	T0067TS005_1	T0067	no_data	no_data	no_data	no_data	168	no_data
T0067AL003_1N	T0067TS005_2	T0067	no_data	no_data	no_data	no_data	143	no_data
T0067AL003_1N	T0067TS005_3	T0067	no_data	no_data	no_data	no_data	137	no_data
T0067AL003_1N	T0067TS009_1	T0067	no_data	no_data	no_data	no_data	187	no_data
T0067AL003_1N	T0067TS009_2	T0067	no_data	no_data	no_data	no_data	169	no_data
T0067AL003_1N	T0067TS045_1	T0067	no_data	no_data	no_data	no_data	187	no_data
T0067AL003_1N	T0067TS045_2	T0067	no_data	no_data	no_data	no_data	185	no_data
T0067AL003_1N	T0067TS061_1	T0067	no_data	no_data	no_data	no_data	146	no_data
T0067AL003_1N	T0067TS072_1	T0067	no_data	no_data	no_data	no_data	187	no_data
T0067AL003_1N	T0067TS072_2	T0067	no_data	no_data	no_data	no_data	187	no_data
T0067AL003_1N	T0067TS072_3	T0067	no_data	no_data	no_data	no_data	187	no_data
T0067AL003_1N	T0067TS072_4	T0067	no_data	no_data	no_data	no_data	187	no_data
T0067AL003_1N	T0067TS105_1	T0067	no_data	no_data	no_data	no_data	110	no_data
T0067AL003_1N	T0067TS203_1	T0067	no_data	no_data	no_data	no_data	131	no_data
T0067AL003_1N	T0067TS217_1	T0067	no_data	no_data	no_data	no_data	162	no_data
T0067AL003_1N	T0067TS224_1	T0067	no_data	no_data	no_data	no_data	100	no_data
T0067AL003_1N	T0067TS224_2	T0067	no_data	no_data	no_data	no_data	121	no_data
T0067AL003_1N	T0067TS224_3	T0067	no_data	no_data	no_data	no_data	104	no_data
T0067AL003_1N	T0067TS224_4	T0067	no_data	no_data	no_data	no_data	122	no_data
T0067AL003_1N	T0067TS224_5	T0067	no_data	no_data	no_data	no_data	108	no_data
T0067AL003_1N	T0067TS266_1	T0067	no_data	no_data	no_data	no_data	187	no_data
T0067AL003_1N	T0067TS266_2	T0067	no_data	no_data	no_data	no_data	187	no_data
T0067AL009_1	T0067AL009_2	T0067	no_data	no_data	no_data	no_data	no_data	no_data
T0067AL009_1	T0067AL009_3	T0067	no_data	no_data	no_data	no_data	no_data	no_data
T0067AL009_1	T0067AL009_4	T0067	no_data	no_data	no_data	no_data	no_data	no_data
T0067AL009_1	T0067AL009_5	T0067	no_data	no_data	no_data	no_data	no_data	no_data
T0067AL009_1	T0067AL017_1	T0067	no_data	no_data	no_data	no_data	no_data	no_data
T0067AL009_1	T0067AL017_2	T0067	no_data	no_data	no_data	no_data	no_data	no_data
T0067AL009_1	T0067AL017_3	T0067	no_data	no_data	no_data	no_data	no_data	no_data
T0067AL009_1	T0067AL019_1	T0067	no_data	no_data	no_data	no_data	no_data	no_data
T0067AL009_1	T0067AL028_1	T0067	no_data	no_data	no_data	no_data	no_data	no_data
T0067AL009_1	T0067AL028_2	T0067	no_data	no_data	no_data	no_data	no_data	no_data
T0067AL009_1	T0067AL028_3	T0067	no_data	no_data	no_data	no_data	no_data	no_data
T0067AL009_1	T0067AL028_4	T0067	no_data	no_data	no_data	no_data	no_data	no_data
T0067AL009_1	T0067AL033_1	T0067	no_data	no_data	no_data	no_data	no_data	no_data
T0067AL009_1	T0067AL040_1	T0067	no_data	no_data	no_data	no_data	no_data	no_data
T0067AL009_1	T0067AL040_2N	T0067	no_data	no_data	no_data	no_data	no_data	no_data
T0067AL009_1	T0067AL061_1	T0067	no_data	no_data	no_data	no_data	no_data	no_data
T0067AL009_1	T0067AL066_1	T0067	no_data	no_data	no_data	no_data	no_data	no_data
T0067AL009_1	T0067AL066_2N	T0067	no_data	no_data	no_data	no_data	no_data	no_data
T0067AL009_1	T0067AL074_1	T0067	no_data	no_data	no_data	no_data	no_data	no_data
T0067AL009_1	T0067AL076_1N	T0067	no_data	no_data	no_data	no_data	no_data	no_data
T0067AL009_1	T0067AL085_1	T0067	no_data	no_data	no_data	no_data	no_data	no_data
T0067AL009_1	T0067AL085_2	T0067	no_data	no_data	no_data	no_data	no_data	no_data
T0067AL009_1	T0067AL085_3	T0067	no_data	no_data	no_data	no_data	no_data	no_data
T0067AL009_1	T0067AL142_1	T0067	no_data	no_data	no_data	no_data	no_data	no_data
T0067AL009_1	T0067AL147_1	T0067	no_data	no_data	no_data	no_data	no_data	no_data
T0067AL009_1	T0067AL156_1	T0067	no_data	no_data	no_data	no_data	no_data	no_data
T0067AL009_1	T0067AL166_1	T0067	no_data	no_data	no_data	no_data	no_data	no_data
T0067AL009_1	T0067AL168_1	T0067	no_data	no_data	no_data	no_data	no_data	no_data
T0067AL009_1	T0067AL176_1N	T0067	no_data	no_data	no_data	no_data	no_data	no_data
T0067AL009_1	T0067AL176_2	T0067	no_data	no_data	no_data	no_data	no_data	no_data
T0067AL009_1	T0067AL182_1	T0067	no_data	no_data	no_data	no_data	no_data	no_data
T0067AL009_1	T0067AL212_1N	T0067	no_data	no_data	no_data	no_data	no_data	no_data
T0067AL009_1	T0067AL212_2	T0067	no_data	no_data	no_data	no_data	no_data	no_data
T0067AL009_1	T0067AL215_1_1	T0067	no_data	no_data	no_data	no_data	no_data	no_data
T0067AL009_1	T0067AL215_1_2	T0067	no_data	no_data	no_data	no_data	no_data	no_data
T0067AL009_1	T0067AL220_1	T0067	no_data	no_data	no_data	no_data	no_data	no_data
T0067AL009_1	T0067AL273_1	T0067	no_data	no_data	no_data	no_data	no_data	no_data
T0067AL009_1	T0067AL273_2	T0067	no_data	no_data	no_data	no_data	no_data	no_data
T0067AL009_1	T0067AL273_3	T0067	no_data	no_data	no_data	no_data	no_data	no_data
T0067AL009_1	T0067AL282_1	T0067	no_data	no_data	no_data	no_data	no_data	no_data
T0067AL009_1	T0067AL282_2	T0067	no_data	no_data	no_data	no_data	no_data	no_data
T0067AL009_1	T0067TS005_1	T0067	no_data	no_data	no_data	no_data	168	no_data
T0067AL009_1	T0067TS005_2	T0067	no_data	no_data	no_data	no_data	143	no_data
T0067AL009_1	T0067TS005_3	T0067	no_data	no_data	no_data	no_data	137	no_data
T0067AL009_1	T0067TS009_1	T0067	no_data	no_data	no_data	no_data	187	no_data
T0067AL009_1	T0067TS009_2	T0067	no_data	no_data	no_data	no_data	169	no_data
T0067AL009_1	T0067TS045_1	T0067	no_data	no_data	no_data	no_data	187	no_data
T0067AL009_1	T0067TS045_2	T0067	no_data	no_data	no_data	no_data	185	no_data
T0067AL009_1	T0067TS061_1	T0067	no_data	no_data	no_data	no_data	146	no_data
T0067AL009_1	T0067TS072_1	T0067	no_data	no_data	no_data	no_data	187	no_data
T0067AL009_1	T0067TS072_2	T0067	no_data	no_data	no_data	no_data	187	no_data
T0067AL009_1	T0067TS072_3	T0067	no_data	no_data	no_data	no_data	187	no_data
T0067AL009_1	T0067TS072_4	T0067	no_data	no_data	no_data	no_data	187	no_data
T0067AL009_1	T0067TS105_1	T0067	no_data	no_data	no_data	no_data	110	no_data
T0067AL009_1	T0067TS203_1	T0067	no_data	no_data	no_data	no_data	131	no_data
T0067AL009_1	T0067TS217_1	T0067	no_data	no_data	no_data	no_data	162	no_data
T0067AL009_1	T0067TS224_1	T0067	no_data	no_data	no_data	no_data	100	no_data
T0067AL009_1	T0067TS224_2	T0067	no_data	no_data	no_data	no_data	121	no_data
T0067AL009_1	T0067TS224_3	T0067	no_data	no_data	no_data	no_data	104	no_data
T0067AL009_1	T0067TS224_4	T0067	no_data	no_data	no_data	no_data	122	no_data
T0067AL009_1	T0067TS224_5	T0067	no_data	no_data	no_data	no_data	108	no_data
T0067AL009_1	T0067TS266_1	T0067	no_data	no_data	no_data	no_data	187	no_data
T0067AL009_1	T0067TS266_2	T0067	no_data	no_data	no_data	no_data	187	no_data
T0067AL009_2	T0067AL009_3	T0067	no_data	no_data	no_data	no_data	no_data	no_data
T0067AL009_2	T0067AL009_4	T0067	no_data	no_data	no_data	no_data	no_data	no_data
T0067AL009_2	T0067AL009_5	T0067	no_data	no_data	no_data	no_data	no_data	no_data
T0067AL009_2	T0067AL017_1	T0067	no_data	no_data	no_data	no_data	no_data	no_data
T0067AL009_2	T0067AL017_2	T0067	no_data	no_data	no_data	no_data	no_data	no_data
T0067AL009_2	T0067AL017_3	T0067	no_data	no_data	no_data	no_data	no_data	no_data
T0067AL009_2	T0067AL019_1	T0067	no_data	no_data	no_data	no_data	no_data	no_data
T0067AL009_2	T0067AL028_1	T0067	no_data	no_data	no_data	no_data	no_data	no_data
T0067AL009_2	T0067AL028_2	T0067	no_data	no_data	no_data	no_data	no_data	no_data
T0067AL009_2	T0067AL028_3	T0067	no_data	no_data	no_data	no_data	no_data	no_data
T0067AL009_2	T0067AL028_4	T0067	no_data	no_data	no_data	no_data	no_data	no_data
T0067AL009_2	T0067AL033_1	T0067	no_data	no_data	no_data	no_data	no_data	no_data
T0067AL009_2	T0067AL040_1	T0067	no_data	no_data	no_data	no_data	no_data	no_data
T0067AL009_2	T0067AL040_2N	T0067	no_data	no_data	no_data	no_data	no_data	no_data
T0067AL009_2	T0067AL061_1	T0067	no_data	no_data	no_data	no_data	no_data	no_data
T0067AL009_2	T0067AL066_1	T0067	no_data	no_data	no_data	no_data	no_data	no_data
T0067AL009_2	T0067AL066_2N	T0067	no_data	no_data	no_data	no_data	no_data	no_data
T0067AL009_2	T0067AL074_1	T0067	no_data	no_data	no_data	no_data	no_data	no_data
T0067AL009_2	T0067AL076_1N	T0067	no_data	no_data	no_data	no_data	no_data	no_data
T0067AL009_2	T0067AL085_1	T0067	no_data	no_data	no_data	no_data	no_data	no_data
T0067AL009_2	T0067AL085_2	T0067	no_data	no_data	no_data	no_data	no_data	no_data
T0067AL009_2	T0067AL085_3	T0067	no_data	no_data	no_data	no_data	no_data	no_data
T0067AL009_2	T0067AL142_1	T0067	no_data	no_data	no_data	no_data	no_data	no_data
T0067AL009_2	T0067AL147_1	T0067	no_data	no_data	no_data	no_data	no_data	no_data
T0067AL009_2	T0067AL156_1	T0067	no_data	no_data	no_data	no_data	no_data	no_data
T0067AL009_2	T0067AL166_1	T0067	no_data	no_data	no_data	no_data	no_data	no_data
T0067AL009_2	T0067AL168_1	T0067	no_data	no_data	no_data	no_data	no_data	no_data
T0067AL009_2	T0067AL176_1N	T0067	no_data	no_data	no_data	no_data	no_data	no_data
T0067AL009_2	T0067AL176_2	T0067	no_data	no_data	no_data	no_data	no_data	no_data
T0067AL009_2	T0067AL182_1	T0067	no_data	no_data	no_data	no_data	no_data	no_data
T0067AL009_2	T0067AL212_1N	T0067	no_data	no_data	no_data	no_data	no_data	no_data
T0067AL009_2	T0067AL212_2	T0067	no_data	no_data	no_data	no_data	no_data	no_data
T0067AL009_2	T0067AL215_1_1	T0067	no_data	no_data	no_data	no_data	no_data	no_data
T0067AL009_2	T0067AL215_1_2	T0067	no_data	no_data	no_data	no_data	no_data	no_data
T0067AL009_2	T0067AL220_1	T0067	no_data	no_data	no_data	no_data	no_data	no_data
T0067AL009_2	T0067AL273_1	T0067	no_data	no_data	no_data	no_data	no_data	no_data
T0067AL009_2	T0067AL273_2	T0067	no_data	no_data	no_data	no_data	no_data	no_data
T0067AL009_2	T0067AL273_3	T0067	no_data	no_data	no_data	no_data	no_data	no_data
T0067AL009_2	T0067AL282_1	T0067	no_data	no_data	no_data	no_data	no_data	no_data
T0067AL009_2	T0067AL282_2	T0067	no_data	no_data	no_data	no_data	no_data	no_data
T0067AL009_2	T0067TS005_1	T0067	no_data	no_data	no_data	no_data	168	no_data
T0067AL009_2	T0067TS005_2	T0067	no_data	no_data	no_data	no_data	143	no_data
T0067AL009_2	T0067TS005_3	T0067	no_data	no_data	no_data	no_data	137	no_data
T0067AL009_2	T0067TS009_1	T0067	no_data	no_data	no_data	no_data	187	no_data
T0067AL009_2	T0067TS009_2	T0067	no_data	no_data	no_data	no_data	169	no_data
T0067AL009_2	T0067TS045_1	T0067	no_data	no_data	no_data	no_data	187	no_data
T0067AL009_2	T0067TS045_2	T0067	no_data	no_data	no_data	no_data	185	no_data
T0067AL009_2	T0067TS061_1	T0067	no_data	no_data	no_data	no_data	146	no_data
T0067AL009_2	T0067TS072_1	T0067	no_data	no_data	no_data	no_data	187	no_data
T0067AL009_2	T0067TS072_2	T0067	no_data	no_data	no_data	no_data	187	no_data
T0067AL009_2	T0067TS072_3	T0067	no_data	no_data	no_data	no_data	187	no_data
T0067AL009_2	T0067TS072_4	T0067	no_data	no_data	no_data	no_data	187	no_data
T0067AL009_2	T0067TS105_1	T0067	no_data	no_data	no_data	no_data	110	no_data
T0067AL009_2	T0067TS203_1	T0067	no_data	no_data	no_data	no_data	131	no_data
T0067AL009_2	T0067TS217_1	T0067	no_data	no_data	no_data	no_data	162	no_data
T0067AL009_2	T0067TS224_1	T0067	no_data	no_data	no_data	no_data	100	no_data
T0067AL009_2	T0067TS224_2	T0067	no_data	no_data	no_data	no_data	121	no_data
T0067AL009_2	T0067TS224_3	T0067	no_data	no_data	no_data	no_data	104	no_data
T0067AL009_2	T0067TS224_4	T0067	no_data	no_data	no_data	no_data	122	no_data
T0067AL009_2	T0067TS224_5	T0067	no_data	no_data	no_data	no_data	108	no_data
T0067AL009_2	T0067TS266_1	T0067	no_data	no_data	no_data	no_data	187	no_data
T0067AL009_2	T0067TS266_2	T0067	no_data	no_data	no_data	no_data	187	no_data
T0067AL009_3	T0067AL009_4	T0067	no_data	no_data	no_data	no_data	no_data	no_data
T0067AL009_3	T0067AL009_5	T0067	no_data	no_data	no_data	no_data	no_data	no_data
T0067AL009_3	T0067AL017_1	T0067	no_data	no_data	no_data	no_data	no_data	no_data
T0067AL009_3	T0067AL017_2	T0067	no_data	no_data	no_data	no_data	no_data	no_data
T0067AL009_3	T0067AL017_3	T0067	no_data	no_data	no_data	no_data	no_data	no_data
T0067AL009_3	T0067AL019_1	T0067	no_data	no_data	no_data	no_data	no_data	no_data
T0067AL009_3	T0067AL028_1	T0067	no_data	no_data	no_data	no_data	no_data	no_data
T0067AL009_3	T0067AL028_2	T0067	no_data	no_data	no_data	no_data	no_data	no_data
T0067AL009_3	T0067AL028_3	T0067	no_data	no_data	no_data	no_data	no_data	no_data
T0067AL009_3	T0067AL028_4	T0067	no_data	no_data	no_data	no_data	no_data	no_data
T0067AL009_3	T0067AL033_1	T0067	no_data	no_data	no_data	no_data	no_data	no_data
T0067AL009_3	T0067AL040_1	T0067	no_data	no_data	no_data	no_data	no_data	no_data
T0067AL009_3	T0067AL040_2N	T0067	no_data	no_data	no_data	no_data	no_data	no_data
T0067AL009_3	T0067AL061_1	T0067	no_data	no_data	no_data	no_data	no_data	no_data
T0067AL009_3	T0067AL066_1	T0067	no_data	no_data	no_data	no_data	no_data	no_data
T0067AL009_3	T0067AL066_2N	T0067	no_data	no_data	no_data	no_data	no_data	no_data
T0067AL009_3	T0067AL074_1	T0067	no_data	no_data	no_data	no_data	no_data	no_data
T0067AL009_3	T0067AL076_1N	T0067	no_data	no_data	no_data	no_data	no_data	no_data
T0067AL009_3	T0067AL085_1	T0067	no_data	no_data	no_data	no_data	no_data	no_data
T0067AL009_3	T0067AL085_2	T0067	no_data	no_data	no_data	no_data	no_data	no_data
T0067AL009_3	T0067AL085_3	T0067	no_data	no_data	no_data	no_data	no_data	no_data
T0067AL009_3	T0067AL142_1	T0067	no_data	no_data	no_data	no_data	no_data	no_data
T0067AL009_3	T0067AL147_1	T0067	no_data	no_data	no_data	no_data	no_data	no_data
T0067AL009_3	T0067AL156_1	T0067	no_data	no_data	no_data	no_data	no_data	no_data
T0067AL009_3	T0067AL166_1	T0067	no_data	no_data	no_data	no_data	no_data	no_data
T0067AL009_3	T0067AL168_1	T0067	no_data	no_data	no_data	no_data	no_data	no_data
T0067AL009_3	T0067AL176_1N	T0067	no_data	no_data	no_data	no_data	no_data	no_data
T0067AL009_3	T0067AL176_2	T0067	no_data	no_data	no_data	no_data	no_data	no_data
T0067AL009_3	T0067AL182_1	T0067	no_data	no_data	no_data	no_data	no_data	no_data
T0067AL009_3	T0067AL212_1N	T0067	no_data	no_data	no_data	no_data	no_data	no_data
T0067AL009_3	T0067AL212_2	T0067	no_data	no_data	no_data	no_data	no_data	no_data
T0067AL009_3	T0067AL215_1_1	T0067	no_data	no_data	no_data	no_data	no_data	no_data
T0067AL009_3	T0067AL215_1_2	T0067	no_data	no_data	no_data	no_data	no_data	no_data
T0067AL009_3	T0067AL220_1	T0067	no_data	no_data	no_data	no_data	no_data	no_data
T0067AL009_3	T0067AL273_1	T0067	no_data	no_data	no_data	no_data	no_data	no_data
T0067AL009_3	T0067AL273_2	T0067	no_data	no_data	no_data	no_data	no_data	no_data
T0067AL009_3	T0067AL273_3	T0067	no_data	no_data	no_data	no_data	no_data	no_data
T0067AL009_3	T0067AL282_1	T0067	no_data	no_data	no_data	no_data	no_data	no_data
T0067AL009_3	T0067AL282_2	T0067	no_data	no_data	no_data	no_data	no_data	no_data
T0067AL009_3	T0067TS005_1	T0067	no_data	no_data	no_data	no_data	168	no_data
T0067AL009_3	T0067TS005_2	T0067	no_data	no_data	no_data	no_data	143	no_data
T0067AL009_3	T0067TS005_3	T0067	no_data	no_data	no_data	no_data	137	no_data
T0067AL009_3	T0067TS009_1	T0067	no_data	no_data	no_data	no_data	187	no_data
T0067AL009_3	T0067TS009_2	T0067	no_data	no_data	no_data	no_data	169	no_data
T0067AL009_3	T0067TS045_1	T0067	no_data	no_data	no_data	no_data	187	no_data
T0067AL009_3	T0067TS045_2	T0067	no_data	no_data	no_data	no_data	185	no_data
T0067AL009_3	T0067TS061_1	T0067	no_data	no_data	no_data	no_data	146	no_data
T0067AL009_3	T0067TS072_1	T0067	no_data	no_data	no_data	no_data	187	no_data
T0067AL009_3	T0067TS072_2	T0067	no_data	no_data	no_data	no_data	187	no_data
T0067AL009_3	T0067TS072_3	T0067	no_data	no_data	no_data	no_data	187	no_data
T0067AL009_3	T0067TS072_4	T0067	no_data	no_data	no_data	no_data	187	no_data
T0067AL009_3	T0067TS105_1	T0067	no_data	no_data	no_data	no_data	110	no_data
T0067AL009_3	T0067TS203_1	T0067	no_data	no_data	no_data	no_data	131	no_data
T0067AL009_3	T0067TS217_1	T0067	no_data	no_data	no_data	no_data	162	no_data
T0067AL009_3	T0067TS224_1	T0067	no_data	no_data	no_data	no_data	100	no_data
T0067AL009_3	T0067TS224_2	T0067	no_data	no_data	no_data	no_data	121	no_data
T0067AL009_3	T0067TS224_3	T0067	no_data	no_data	no_data	no_data	104	no_data
T0067AL009_3	T0067TS224_4	T0067	no_data	no_data	no_data	no_data	122	no_data
T0067AL009_3	T0067TS224_5	T0067	no_data	no_data	no_data	no_data	108	no_data
T0067AL009_3	T0067TS266_1	T0067	no_data	no_data	no_data	no_data	187	no_data
T0067AL009_3	T0067TS266_2	T0067	no_data	no_data	no_data	no_data	187	no_data
T0067AL009_4	T0067AL009_5	T0067	no_data	no_data	no_data	no_data	no_data	no_data
T0067AL009_4	T0067AL017_1	T0067	no_data	no_data	no_data	no_data	no_data	no_data
[truncated: 1,828 more rows]
