# Supplementary material for: Addressing the Role of Conformational Diversity in Protein Structure Prediction
Source: PLoS One. 2016 May 9;11(5):e0154923. doi: 10.1371/journal.pone.0154923 (PMC4861349; doi:10.1371/journal.pone.0154923)
Supplement: S1 Dataset — (GZ) [file pone.0154923.s002.gz › Palopoli-Monzon_2016_SI/Structural_alignments/SET_CASP/rmsd_mammoth_T0302.out.cov]

T0302	2JM5-10_A	T0302	0.83	9.1786	9.0154	132	134	101.515151515152
T0302	2JM5-11_A	T0302	0.91	9.1786	9.0154	132	134	101.515151515152
T0302	2JM5-12_A	T0302	0.90	8.9879	8.8368	132	134	101.515151515152
T0302	2JM5-13_A	T0302	0.69	9.1786	9.0154	132	134	101.515151515152
T0302	2JM5-14_A	T0302	1.23	9.0833	8.9261	132	134	101.515151515152
T0302	2JM5-15_A	T0302	0.86	8.9879	8.8368	132	134	101.515151515152
T0302	2JM5-16_A	T0302	0.95	9.0833	8.9261	132	134	101.515151515152
T0302	2JM5-17_A	T0302	0.73	9.1786	9.0154	132	134	101.515151515152
T0302	2JM5-18_A	T0302	1.01	9.0833	8.9261	132	134	101.515151515152
T0302	2JM5-19_A	T0302	0.69	9.1786	9.0154	132	134	101.515151515152
T0302	2JM5-1_A	T0302	0.00	9.1786	9.0154	132	134	101.515151515152
T0302	2JM5-20_A	T0302	0.84	9.1786	9.0154	132	134	101.515151515152
T0302	2JM5-2_A	T0302	0.92	9.0833	8.9261	132	134	101.515151515152
T0302	2JM5-3_A	T0302	0.90	8.9879	8.8368	132	134	101.515151515152
T0302	2JM5-4_A	T0302	0.86	9.0833	8.9261	132	134	101.515151515152
T0302	2JM5-5_A	T0302	1.17	9.0833	8.9261	132	134	101.515151515152
T0302	2JM5-6_A	T0302	1.16	9.0833	8.9261	132	134	101.515151515152
T0302	2JM5-7_A	T0302	0.82	9.1786	9.0154	132	134	101.515151515152
T0302	2JM5-8_A	T0302	0.93	9.0833	8.9261	132	134	101.515151515152
T0302	2JM5-9_A	T0302	0.94	9.1786	9.0154	132	134	101.515151515152
T0302	2OWI-10_A	T0302	1.72	9.0833	8.9261	132	134	101.515151515152
T0302	2OWI-11_A	T0302	1.79	9.0833	8.9261	132	134	101.515151515152
T0302	2OWI-12_A	T0302	1.24	9.0833	8.9261	132	134	101.515151515152
T0302	2OWI-13_A	T0302	1.17	9.1786	9.0154	132	134	101.515151515152
T0302	2OWI-14_A	T0302	1.64	8.9879	8.8368	132	134	101.515151515152
T0302	2OWI-15_A	T0302	1.46	9.0833	8.9261	132	134	101.515151515152
T0302	2OWI-16_A	T0302	1.25	8.9879	8.8368	132	134	101.515151515152
T0302	2OWI-17_A	T0302	1.55	9.0833	8.9261	132	134	101.515151515152
T0302	2OWI-18_A	T0302	1.67	9.0833	8.9261	132	134	101.515151515152
T0302	2OWI-19_A	T0302	1.12	9.0833	8.9261	132	134	101.515151515152
T0302	2OWI-1_A	T0302	1.61	9.0833	8.9261	132	134	101.515151515152
T0302	2OWI-20_A	T0302	1.53	9.0833	8.9261	132	134	101.515151515152
T0302	2OWI-2_A	T0302	1.48	9.0833	8.9261	132	134	101.515151515152
T0302	2OWI-3_A	T0302	1.47	9.0833	8.9261	132	134	101.515151515152
T0302	2OWI-4_A	T0302	1.34	8.9879	8.8368	132	134	101.515151515152
T0302	2OWI-5_A	T0302	1.77	8.9879	8.8368	132	134	101.515151515152
T0302	2OWI-6_A	T0302	1.43	9.0833	8.9261	132	134	101.515151515152
T0302	2OWI-7_A	T0302	1.34	9.0833	8.9261	132	134	101.515151515152
T0302	2OWI-8_A	T0302	1.97	8.8926	8.7476	132	134	101.515151515152
T0302	2OWI-9_A	T0302	1.27	9.0833	8.9261	132	134	101.515151515152
T0302	T0302AL044_1	T0302	2.16	8.8891	8.7443	132	129	97.7272727272727
T0302	T0302AL044_2	T0302	2.05	8.4402	8.3240	132	133	100.757575757576
T0302	T0302AL044_3	T0302	1.69	8.8891	8.7443	132	129	97.7272727272727
T0302	T0302AL044_4	T0302	2.09	5.3015	5.3875	132	129	97.7272727272727
T0302	T0302AL044_5	T0302	2.15	8.5910	8.4652	132	126	95.4545454545455
T0302	T0302AL170_1	T0302	1.61	9.0183	8.8653	132	127	96.2121212121212
T0302	T0302AL242_1	T0302	1.61	9.0508	8.8957	132	128	96.969696969697
T0302	T0302AL242_2	T0302	1.62	9.0183	8.8653	132	127	96.2121212121212
T0302	T0302AL242_3	T0302	1.96	7.1335	7.1009	132	131	99.2424242424242
T0302	T0302AL242_4	T0302	2.39	6.6706	6.6677	132	125	94.6969696969697
T0302	T0302AL242_5	T0302	2.82	-0.3449	0.5176	132	131	99.2424242424242
T0302	T0302AL243_1	T0302	2.20	8.1882	8.0881	132	131	99.2424242424242
T0302	T0302AL243_2	T0302	1.93	8.5013	8.3812	132	132	100
T0302	T0302AL243_3	T0302	1.73	8.9879	8.8368	132	132	100
T0302	T0302AL243_4	T0302	1.61	9.0508	8.8957	132	128	96.969696969697
T0302	T0302AL243_5	T0302	2.01	8.5632	8.4392	132	128	96.969696969697
T0302	T0302AL257_1	T0302	1.61	9.0508	8.8957	132	128	96.969696969697
T0302	T0302AL257_2	T0302	1.94	8.4758	8.3574	132	131	99.2424242424242
T0302	T0302AL257_3	T0302	2.24	7.1763	7.1410	132	132	100
T0302	T0302AL257_4	T0302	2.26	7.8613	7.7821	132	129	97.7272727272727
T0302	T0302AL257_5	T0302	3.20	-2.1676	0.0068	132	132	100
T0302	T0302AL316_1	T0302	1.61	9.0508	8.8957	132	128	96.969696969697
T0302	T0302AL316_2	T0302	1.94	8.4758	8.3574	132	131	99.2424242424242
T0302	T0302AL316_3	T0302	1.96	7.3670	7.3194	132	132	100
T0302	T0302AL316_4	T0302	2.13	8.2582	8.1536	132	129	97.7272727272727
T0302	T0302AL316_5	T0302	2.48	6.4722	6.4820	132	125	94.6969696969697
T0302	T0302AL333_1	T0302	1.61	9.0508	8.8957	132	128	96.969696969697
T0302	T0302AL333_2	T0302	2.26	8.2582	8.1536	132	129	97.7272727272727
T0302	T0302AL333_3	T0302	1.77	8.5204	8.3991	132	124	93.9393939393939
T0302	T0302AL333_4	T0302	2.12	7.1763	7.1410	132	132	100
T0302	T0302AL333_5	T0302	2.68	6.1821	6.2107	132	117	88.6363636363636
T0302	T0302AL380_1	T0302	2.32	8.5366	8.4143	132	130	98.4848484848485
T0302	T0302AL380_2	T0302	1.82	8.6202	8.4925	132	127	96.2121212121212
T0302	T0302AL380_3	T0302	2.23	8.5982	8.4720	132	129	97.7272727272727
T0302	T0302AL380_4	T0302	1.97	8.8593	8.7164	132	131	99.2424242424242
T0302	T0302AL380_5	T0302	1.82	9.0187	8.8656	132	130	98.4848484848485
T0302	T0302AL381_1	T0302	1.78	8.6607	8.5305	132	128	96.969696969697
T0302	T0302AL381_2	T0302	2.11	5.3985	5.4780	132	129	97.7272727272727
T0302	T0302AL381_3	T0302	1.83	8.6550	8.5252	132	128	96.969696969697
T0302	T0302AL381_4	T0302	2.17	8.1298	8.0335	132	132	100
T0302	T0302AL381_5	T0302	1.73	8.9879	8.8368	132	132	100
T0302	T0302AL586_1	T0302	1.79	8.5366	8.4143	132	130	98.4848484848485
T0302	T0302AL706_1	T0302	1.61	9.0508	8.8957	132	128	96.969696969697
T0302	T0302TS004_1	T0302	1.97	8.6065	8.4798	132	132	100
T0302	T0302TS004_2	T0302	2.20	8.1298	8.0335	132	132	100
T0302	T0302TS004_3	T0302	1.88	8.8926	8.7476	132	132	100
T0302	T0302TS004_4	T0302	1.90	8.7019	8.5690	132	132	100
T0302	T0302TS004_5	T0302	2.51	7.7484	7.6764	132	132	100
T0302	T0302TS005_1	T0302	2.28	7.9391	7.8549	132	132	100
T0302	T0302TS010_1	T0302	1.79	8.7019	8.5690	132	132	100
T0302	T0302TS010_2	T0302	1.78	8.6065	8.4798	132	132	100
T0302	T0302TS010_3	T0302	1.95	8.5013	8.3812	132	129	97.7272727272727
T0302	T0302TS010_4	T0302	1.90	8.5910	8.4652	132	126	95.4545454545455
T0302	T0302TS010_5	T0302	2.10	5.0398	5.1431	132	126	95.4545454545455
T0302	T0302TS011_1	T0302	2.01	8.4158	8.3012	132	132	100
T0302	T0302TS013_1	T0302	2.25	7.9391	7.8549	132	132	100
T0302	T0302TS015_1u	T0302	2.70	1.2649	1.7044	132	132	100
T0302	T0302TS015_2u	T0302	2.82	-0.6420	0.3597	132	132	100
T0302	T0302TS015_3u	T0302	2.16	0.0254	0.7485	132	132	100
T0302	T0302TS016_1	T0302	1.81	8.5112	8.3905	132	132	100
T0302	T0302TS016_2	T0302	2.07	8.3205	8.2120	132	132	100
T0302	T0302TS016_3	T0302	1.80	8.8926	8.7476	132	132	100
T0302	T0302TS016_4	T0302	1.71	8.8926	8.7476	132	132	100
T0302	T0302TS016_5	T0302	1.90	8.9879	8.8368	132	132	100
T0302	T0302TS018_1	T0302	1.81	8.5112	8.3905	132	132	100
T0302	T0302TS018_2	T0302	2.07	8.3205	8.2120	132	132	100
T0302	T0302TS018_3	T0302	1.80	8.8926	8.7476	132	132	100
T0302	T0302TS018_4	T0302	1.71	8.8926	8.7476	132	132	100
T0302	T0302TS018_5	T0302	1.90	8.9879	8.8368	132	132	100
T0302	T0302TS020_1	T0302	1.60	8.9879	8.8368	132	132	100
T0302	T0302TS020_2	T0302	1.82	9.0833	8.9261	132	132	100
T0302	T0302TS020_3	T0302	1.80	8.9879	8.8368	132	132	100
T0302	T0302TS020_4	T0302	1.55	8.8926	8.7476	132	132	100
T0302	T0302TS020_5	T0302	1.62	8.9879	8.8368	132	132	100
T0302	T0302TS022_1	T0302	1.94	8.5632	8.4392	132	128	96.969696969697
T0302	T0302TS022_2	T0302	1.61	8.9202	8.7734	132	127	96.2121212121212
T0302	T0302TS022_3	T0302	2.24	8.2337	8.1307	132	127	96.2121212121212
T0302	T0302TS022_4	T0302	2.00	6.7500	6.7420	132	131	99.2424242424242
T0302	T0302TS022_5	T0302	2.03	7.9391	7.8549	132	132	100
T0302	T0302TS024_1	T0302	1.81	9.0833	8.9261	132	132	100
T0302	T0302TS024_2	T0302	1.62	8.9879	8.8368	132	132	100
T0302	T0302TS024_3	T0302	1.73	9.0833	8.9261	132	132	100
T0302	T0302TS024_4	T0302	1.73	9.0833	8.9261	132	132	100
T0302	T0302TS024_5	T0302	1.69	8.8926	8.7476	132	132	100
T0302	T0302TS025_1	T0302	1.59	8.9879	8.8368	132	132	100
T0302	T0302TS025_2	T0302	1.51	8.8926	8.7476	132	132	100
T0302	T0302TS025_3	T0302	1.63	8.9879	8.8368	132	132	100
T0302	T0302TS025_4	T0302	1.63	8.9879	8.8368	132	132	100
T0302	T0302TS025_5	T0302	1.77	8.9879	8.8368	132	132	100
T0302	T0302TS026_1	T0302	1.82	9.0833	8.9261	132	132	100
T0302	T0302TS026_2	T0302	1.82	8.9879	8.8368	132	132	100
T0302	T0302TS026_3	T0302	1.59	8.8926	8.7476	132	132	100
T0302	T0302TS026_4	T0302	1.69	9.0833	8.9261	132	132	100
T0302	T0302TS026_5	T0302	2.17	8.0345	7.9442	132	132	100
T0302	T0302TS027_1	T0302	1.81	9.0833	8.9261	132	132	100
T0302	T0302TS027_2	T0302	1.57	8.9879	8.8368	132	132	100
T0302	T0302TS027_3	T0302	1.65	8.9879	8.8368	132	132	100
T0302	T0302TS027_4	T0302	1.81	9.0833	8.9261	132	132	100
T0302	T0302TS027_5	T0302	1.54	8.8926	8.7476	132	132	100
T0302	T0302TS028_1	T0302	1.83	8.9879	8.8368	132	132	100
T0302	T0302TS028_2	T0302	2.17	8.0345	7.9442	132	132	100
T0302	T0302TS028_3	T0302	1.67	8.8926	8.7476	132	132	100
T0302	T0302TS028_4	T0302	2.01	8.7972	8.6583	132	132	100
T0302	T0302TS028_5	T0302	1.64	8.9879	8.8368	132	132	100
T0302	T0302TS029_1	T0302	1.67	8.8926	8.7476	132	132	100
T0302	T0302TS029_2	T0302	1.64	8.9879	8.8368	132	132	100
T0302	T0302TS029_3	T0302	1.63	8.8926	8.7476	132	132	100
T0302	T0302TS029_4	T0302	1.67	8.8926	8.7476	132	132	100
T0302	T0302TS029_5	T0302	1.67	8.8926	8.7476	132	132	100
T0302	T0302TS030_1u	T0302	1.62	9.0833	8.9261	132	132	100
T0302	T0302TS030_2u	T0302	2.08	8.5112	8.3905	132	132	100
T0302	T0302TS030_3u	T0302	1.84	8.9879	8.8368	132	132	100
T0302	T0302TS030_4u	T0302	1.87	8.7972	8.6583	132	132	100
T0302	T0302TS030_5u	T0302	1.96	8.7972	8.6583	132	132	100
T0302	T0302TS033_1	T0302	2.51	1.4556	1.8670	132	132	100
T0302	T0302TS033_2	T0302	2.55	0.6928	1.2366	132	132	100
T0302	T0302TS033_3	T0302	2.57	1.4556	1.8670	132	132	100
T0302	T0302TS033_4	T0302	2.41	0.5975	1.1624	132	132	100
T0302	T0302TS033_5	T0302	2.81	1.6463	2.0322	132	132	100
T0302	T0302TS034_1	T0302	2.43	8.2251	8.1227	132	132	100
T0302	T0302TS034_2	T0302	1.88	8.6065	8.4798	132	132	100
T0302	T0302TS034_3	T0302	2.38	8.4158	8.3012	132	132	100
T0302	T0302TS034_4	T0302	2.37	8.4158	8.3012	132	132	100
T0302	T0302TS034_5	T0302	2.67	8.2251	8.1227	132	132	100
T0302	T0302TS035_1	T0302	2.23	8.6065	8.4798	132	132	100
T0302	T0302TS035_2	T0302	1.74	8.0345	7.9442	132	132	100
T0302	T0302TS035_3	T0302	2.30	8.2251	8.1227	132	132	100
T0302	T0302TS035_4	T0302	1.73	8.8926	8.7476	132	132	100
T0302	T0302TS035_5	T0302	1.73	8.9879	8.8368	132	132	100
T0302	T0302TS038_1	T0302	2.20	8.1298	8.0335	132	132	100
T0302	T0302TS038_2	T0302	2.05	8.3205	8.2120	132	132	100
T0302	T0302TS040_1	T0302	1.70	8.8926	8.7476	132	132	100
T0302	T0302TS040_2	T0302	1.70	8.8926	8.7476	132	132	100
T0302	T0302TS046_1	T0302	1.44	8.9533	8.8044	132	128	96.969696969697
T0302	T0302TS046_2	T0302	1.44	8.9533	8.8044	132	128	96.969696969697
T0302	T0302TS046_3	T0302	1.41	8.9202	8.7734	132	127	96.2121212121212
T0302	T0302TS046_4	T0302	1.53	8.9552	8.8062	132	131	99.2424242424242
T0302	T0302TS046_5	T0302	1.56	8.9861	8.8351	132	129	97.7272727272727
T0302	T0302TS047_1	T0302	1.58	8.9533	8.8044	132	128	96.969696969697
T0302	T0302TS047_2	T0302	1.53	8.9552	8.8062	132	131	99.2424242424242
T0302	T0302TS047_3	T0302	1.44	8.9533	8.8044	132	128	96.969696969697
T0302	T0302TS047_4	T0302	1.44	8.9533	8.8044	132	128	96.969696969697
T0302	T0302TS047_5	T0302	1.44	8.9533	8.8044	132	128	96.969696969697
T0302	T0302TS050_1	T0302	1.57	9.0508	8.8957	132	128	96.969696969697
T0302	T0302TS050_2	T0302	1.74	8.9879	8.8368	132	132	100
T0302	T0302TS050_3	T0302	1.63	8.9879	8.8368	132	132	100
T0302	T0302TS050_4	T0302	2.29	8.3073	8.1997	132	129	97.7272727272727
T0302	T0302TS050_5	T0302	1.79	8.9879	8.8368	132	132	100
T0302	T0302TS054_1	T0302	3.19	-2.1676	0.0068	132	132	100
T0302	T0302TS060_1	T0302	1.73	8.9879	8.8368	132	132	100
T0302	T0302TS060_2	T0302	2.09	6.9857	6.9625	132	132	100
T0302	T0302TS060_3	T0302	2.13	8.0345	7.9442	132	132	100
T0302	T0302TS060_4	T0302	2.31	7.9391	7.8549	132	132	100
T0302	T0302TS060_5	T0302	2.57	-1.0234	0.1994	132	132	100
T0302	T0302TS062_1	T0302	2.84	3.1718	3.4079	132	132	100
T0302	T0302TS062_2	T0302	2.95	2.5044	2.7975	132	132	100
T0302	T0302TS062_3	T0302	2.98	2.0277	2.3686	132	132	100
T0302	T0302TS062_4	T0302	3.31	0.5021	1.0895	132	132	100
T0302	T0302TS062_5	T0302	2.86	1.5509	1.9493	132	132	100
T0302	T0302TS063_1	T0302	2.09	8.5112	8.3905	132	132	100
T0302	T0302TS063_2	T0302	1.92	8.7019	8.5690	132	132	100
T0302	T0302TS063_3	T0302	2.23	8.5112	8.3905	132	132	100
T0302	T0302TS063_4	T0302	1.63	8.8926	8.7476	132	132	100
T0302	T0302TS063_5	T0302	2.32	8.6330	8.5046	132	130	98.4848484848485
T0302	T0302TS064_1	T0302	2.04	7.5577	7.4979	132	132	100
T0302	T0302TS069_1	T0302	1.63	8.5416	8.4189	132	116	87.8787878787879
T0302	T0302TS071_1	T0302	2.24	8.1298	8.0335	132	132	100
T0302	T0302TS071_2	T0302	2.33	7.6531	7.5872	132	132	100
T0302	T0302TS071_3	T0302	2.28	7.7484	7.6764	132	132	100
T0302	T0302TS074_1	T0302	2.28	8.5632	8.4392	132	128	96.969696969697
T0302	T0302TS074_2	T0302	2.28	8.3682	8.2566	132	128	96.969696969697
T0302	T0302TS074_3	T0302	2.31	8.4657	8.3479	132	128	96.969696969697
T0302	T0302TS074_4	T0302	2.29	8.3682	8.2566	132	128	96.969696969697
T0302	T0302TS074_5	T0302	2.33	8.5632	8.4392	132	128	96.969696969697
T0302	T0302TS083_1	T0302	1.73	9.0187	8.8656	132	130	98.4848484848485
T0302	T0302TS083_2	T0302	1.77	8.9223	8.7754	132	130	98.4848484848485
T0302	T0302TS083_3	T0302	2.18	8.1509	8.0532	132	130	98.4848484848485
T0302	T0302TS083_4	T0302	2.16	8.5279	8.4062	132	127	96.2121212121212
T0302	T0302TS083_5	T0302	1.99	8.7241	8.5898	132	127	96.2121212121212
T0302	T0302TS087_1	T0302	2.20	8.7019	8.5690	132	132	100
T0302	T0302TS087_2	T0302	1.64	8.9879	8.8368	132	132	100
T0302	T0302TS087_3	T0302	1.82	8.7972	8.6583	132	132	100
T0302	T0302TS087_4	T0302	2.24	8.0345	7.9442	132	132	100
T0302	T0302TS087_5	T0302	2.33	8.2251	8.1227	132	132	100
T0302	T0302TS091_1	T0302	2.05	8.2251	8.1227	132	132	100
T0302	T0302TS091_2	T0302	1.75	8.8926	8.7476	132	132	100
T0302	T0302TS091_3	T0302	2.09	7.9391	7.8549	132	132	100
T0302	T0302TS091_4	T0302	2.60	7.0810	7.0517	132	132	100
T0302	T0302TS091_5	T0302	2.58	6.3182	6.3380	132	132	100
T0302	T0302TS092_1	T0302	2.05	8.2251	8.1227	132	132	100
T0302	T0302TS092_2	T0302	1.65	8.8926	8.7476	132	132	100
T0302	T0302TS092_3	T0302	2.20	7.8438	7.7657	132	132	100
T0302	T0302TS092_4	T0302	2.58	6.3182	6.3380	132	132	100
T0302	T0302TS092_5	T0302	2.35	7.1763	7.1410	132	132	100
T0302	T0302TS102_1	T0302	2.20	8.1298	8.0335	132	132	100
T0302	T0302TS102_2	T0302	1.73	8.9879	8.8368	132	132	100
T0302	T0302TS102_3	T0302	1.61	9.0508	8.8957	132	128	96.969696969697
T0302	T0302TS102_4	T0302	2.01	8.5279	8.4062	132	127	96.2121212121212
T0302	T0302TS102_5	T0302	2.18	8.3205	8.2120	132	132	100
T0302	T0302TS103_1	T0302	1.71	8.9879	8.8368	132	132	100
T0302	T0302TS105_1	T0302	1.55	8.7972	8.6583	132	132	100
T0302	T0302TS105_2	T0302	2.33	7.7484	7.6764	132	132	100
T0302	T0302TS105_3	T0302	2.19	8.1298	8.0335	132	132	100
T0302	T0302TS105_4	T0302	1.60	8.8926	8.7476	132	132	100
T0302	T0302TS105_5	T0302	2.20	7.9391	7.8549	132	132	100
T0302	T0302TS109_1	T0302	2.86	-0.1653	0.6252	132	132	100
T0302	T0302TS109_2	T0302	2.46	-1.4048	0.0907	132	132	100
T0302	T0302TS111_1	T0302	2.11	8.7019	8.5690	132	132	100
T0302	T0302TS111_2	T0302	2.19	8.0345	7.9442	132	132	100
T0302	T0302TS111_3	T0302	1.93	8.5112	8.3905	132	132	100
T0302	T0302TS113_1	T0302	2.67	7.8438	7.7657	132	132	100
T0302	T0302TS113_2	T0302	2.69	7.5577	7.4979	132	132	100
T0302	T0302TS113_3	T0302	2.56	7.8438	7.7657	132	132	100
T0302	T0302TS113_4	T0302	2.52	7.3670	7.3194	132	132	100
T0302	T0302TS113_5	T0302	2.13	7.9391	7.8549	132	132	100
T0302	T0302TS125_1	T0302	1.93	8.8926	8.7476	132	132	100
T0302	T0302TS125_1u	T0302	1.61	9.0508	8.8957	132	128	96.969696969697
T0302	T0302TS125_2	T0302	1.99	8.7972	8.6583	132	132	100
T0302	T0302TS125_2u	T0302	1.61	9.0508	8.8957	132	128	96.969696969697
T0302	T0302TS125_3	T0302	2.31	8.6065	8.4798	132	132	100
T0302	T0302TS125_3u	T0302	1.61	9.0508	8.8957	132	128	96.969696969697
T0302	T0302TS125_4u	T0302	2.10	8.6676	8.5369	132	131	99.2424242424242
T0302	T0302TS125_5u	T0302	2.10	8.6676	8.5369	132	131	99.2424242424242
T0302	T0302TS132_1	T0302	2.32	7.9391	7.8549	132	132	100
T0302	T0302TS135_1	T0302	2.21	7.8438	7.7657	132	132	100
T0302	T0302TS136_1	T0302	1.73	8.9879	8.8368	132	132	100
T0302	T0302TS136_2	T0302	1.60	8.9879	8.8368	132	132	100
T0302	T0302TS136_3	T0302	2.09	4.9834	5.0904	132	132	100
T0302	T0302TS136_4	T0302	1.67	8.9879	8.8368	132	132	100
T0302	T0302TS136_5	T0302	2.18	4.9834	5.0904	132	132	100
T0302	T0302TS137_1	T0302	1.70	8.8926	8.7476	132	132	100
T0302	T0302TS137_2	T0302	1.79	8.9879	8.8368	132	132	100
T0302	T0302TS137_3	T0302	1.79	5.2694	5.3575	132	132	100
T0302	T0302TS137_4	T0302	2.33	4.8880	5.0014	132	132	100
T0302	T0302TS137_5	T0302	2.06	8.1298	8.0335	132	132	100
T0302	T0302TS139_1	T0302	3.20	2.4090	2.7111	132	132	100
T0302	T0302TS139_2	T0302	2.42	-0.0700	0.6858	132	132	100
T0302	T0302TS139_3	T0302	2.96	0.0254	0.7485	132	132	100
T0302	T0302TS139_4	T0302	2.69	0.5975	1.1624	132	132	100
T0302	T0302TS139_5	T0302	2.18	0.4068	1.0180	132	132	100
T0302	T0302TS168_1	T0302	2.46	6.8903	6.8733	132	132	100
T0302	T0302TS168_2	T0302	2.68	6.1275	6.1596	132	132	100
T0302	T0302TS168_3	T0302	2.67	6.8903	6.8733	132	132	100
T0302	T0302TS168_4	T0302	2.66	6.9857	6.9625	132	132	100
T0302	T0302TS168_5	T0302	2.73	6.9857	6.9625	132	132	100
T0302	T0302TS178_1	T0302	1.80	8.8926	8.7476	132	132	100
T0302	T0302TS178_2	T0302	2.08	8.5112	8.3905	132	132	100
T0302	T0302TS178_3	T0302	2.14	8.7019	8.5690	132	132	100
T0302	T0302TS178_4	T0302	2.05	8.4158	8.3012	132	132	100
T0302	T0302TS178_5	T0302	2.25	7.8438	7.7657	132	132	100
T0302	T0302TS179_1	T0302	1.80	8.8926	8.7476	132	132	100
T0302	T0302TS179_2	T0302	2.05	8.4158	8.3012	132	132	100
T0302	T0302TS179_3	T0302	2.14	8.7019	8.5690	132	132	100
T0302	T0302TS179_4	T0302	2.19	8.1298	8.0335	132	132	100
T0302	T0302TS179_5	T0302	1.61	8.9879	8.8368	132	132	100
T0302	T0302TS186_1	T0302	2.22	8.5982	8.4720	132	129	97.7272727272727
T0302	T0302TS186_2	T0302	2.20	8.1298	8.0335	132	132	100
T0302	T0302TS186_3	T0302	2.11	8.2251	8.1227	132	132	100
T0302	T0302TS186_4	T0302	1.73	8.9879	8.8368	132	132	100
T0302	T0302TS186_5	T0302	2.05	8.3205	8.2120	132	132	100
T0302	T0302TS193_1	T0302	2.18	-1.1188	0.1673	132	132	100
T0302	T0302TS193_2	T0302	2.73	-0.9281	0.2347	132	132	100
T0302	T0302TS193_3	T0302	2.88	-1.1188	0.1673	132	132	100
T0302	T0302TS193_4	T0302	2.54	-0.6420	0.3597	132	132	100
T0302	T0302TS193_5	T0302	3.19	0.8835	1.3886	132	132	100
T0302	T0302TS197_1	T0302	1.83	8.7019	8.5690	132	132	100
T0302	T0302TS197_2	T0302	2.11	8.7019	8.5690	132	132	100
T0302	T0302TS197_3	T0302	1.76	8.7972	8.6583	132	132	100
T0302	T0302TS197_4	T0302	2.07	8.8926	8.7476	132	132	100
T0302	T0302TS197_5	T0302	2.03	8.7019	8.5690	132	132	100
T0302	T0302TS203_1	T0302	2.31	7.8438	7.7657	132	132	100
T0302	T0302TS203_2	T0302	2.12	8.0345	7.9442	132	132	100
T0302	T0302TS203_3	T0302	1.67	8.8926	8.7476	132	132	100
T0302	T0302TS203_4	T0302	2.15	7.4624	7.4087	132	132	100
T0302	T0302TS203_5	T0302	2.72	4.6973	4.8235	132	132	100
T0302	T0302TS205_1	T0302	2.64	-0.1532	0.6328	132	131	99.2424242424242
T0302	T0302TS205_2	T0302	1.63	8.9533	8.8044	132	128	96.969696969697
T0302	T0302TS205_3	T0302	2.07	8.7972	8.6583	132	132	100
T0302	T0302TS205_4	T0302	1.88	8.6065	8.4798	132	132	100
T0302	T0302TS205_5	T0302	1.92	8.9879	8.8368	132	132	100
T0302	T0302TS209_1	T0302	2.30	8.5366	8.4143	132	130	98.4848484848485
T0302	T0302TS209_2	T0302	2.31	8.4402	8.3240	132	130	98.4848484848485
T0302	T0302TS211_1	T0302	1.69	8.7019	8.5690	132	132	100
T0302	T0302TS211_2	T0302	1.85	8.7972	8.6583	132	132	100
T0302	T0302TS211_3	T0302	1.81	8.6330	8.5046	132	130	98.4848484848485
T0302	T0302TS211_4	T0302	1.65	8.3799	8.2676	132	131	99.2424242424242
T0302	T0302TS211_5	T0302	1.72	8.8891	8.7443	132	129	97.7272727272727
T0302	T0302TS212_1	T0302	1.57	9.0833	8.9261	132	132	100
T0302	T0302TS213_1	T0302	1.80	8.9879	8.8368	132	132	100
T0302	T0302TS214_1	T0302	1.93	8.9879	8.8368	132	132	100
T0302	T0302TS239_1	T0302	1.61	9.0508	8.8957	132	128	96.969696969697
T0302	T0302TS239_2	T0302	2.28	7.4624	7.4087	132	132	100
T0302	T0302TS239_3	T0302	2.48	6.9235	6.9043	132	124	93.9393939393939
T0302	T0302TS239_4	T0302	2.92	-0.8071	0.2841	132	129	97.7272727272727
T0302	T0302TS239_5	T0302	2.29	0.4694	1.0648	132	128	96.969696969697
T0302	T0302TS245_1	T0302	1.77	9.0833	8.9261	132	132	100
T0302	T0302TS247_1	T0302	2.27	7.8225	7.7458	132	129	97.7272727272727
T0302	T0302TS247_2	T0302	2.55	7.8613	7.7821	132	125	94.6969696969697
T0302	T0302TS247_3	T0302	2.59	8.0165	7.9273	132	129	97.7272727272727
T0302	T0302TS247_4	T0302	1.87	9.0187	8.8656	132	130	98.4848484848485
T0302	T0302TS247_5	T0302	2.09	8.3208	8.2122	132	124	93.9393939393939
T0302	T0302TS248_1	T0302	1.73	8.9879	8.8368	132	132	100
T0302	T0302TS248_2	T0302	1.92	8.7019	8.5690	132	132	100
T0302	T0302TS248_3	T0302	1.79	8.8926	8.7476	132	132	100
T0302	T0302TS248_4	T0302	2.19	8.0345	7.9442	132	132	100
T0302	T0302TS248_5	T0302	1.66	8.9879	8.8368	132	132	100
T0302	T0302TS249_1	T0302	1.99	8.7019	8.5690	132	132	100
T0302	T0302TS250_1	T0302	2.57	7.5577	7.4979	132	132	100
T0302	T0302TS250_2	T0302	2.12	8.7972	8.6583	132	132	100
T0302	T0302TS250_3	T0302	2.24	8.7019	8.5690	132	132	100
T0302	T0302TS250_4	T0302	2.02	8.8926	8.7476	132	132	100
T0302	T0302TS250_5	T0302	2.16	8.5112	8.3905	132	132	100
T0302	T0302TS261_1	T0302	1.61	9.0508	8.8957	132	128	96.969696969697
T0302	T0302TS267_1	T0302	1.59	8.8926	8.7476	132	132	100
T0302	T0302TS267_2	T0302	1.99	8.0345	7.9442	132	132	100
T0302	T0302TS267_3	T0302	1.66	9.0833	8.9261	132	132	100
T0302	T0302TS267_4	T0302	1.59	8.8926	8.7476	132	132	100
T0302	T0302TS267_5	T0302	1.78	9.0833	8.9261	132	132	100
T0302	T0302TS268_1	T0302	2.28	8.5112	8.3905	132	132	100
T0302	T0302TS268_2	T0302	1.90	8.5112	8.3905	132	132	100
T0302	T0302TS268_3	T0302	2.24	8.4158	8.3012	132	132	100
T0302	T0302TS268_4	T0302	1.72	8.9879	8.8368	132	132	100
T0302	T0302TS268_5	T0302	1.80	8.7972	8.6583	132	132	100
T0302	T0302TS273_1	T0302	1.67	9.0508	8.8957	132	128	96.969696969697
T0302	T0302TS274_1	T0302	1.78	8.9879	8.8368	132	132	100
T0302	T0302TS275_1	T0302	1.73	8.9879	8.8368	132	132	100
T0302	T0302TS276_1	T0302	2.35	8.2251	8.1227	132	132	100
T0302	T0302TS276_2	T0302	2.12	8.8926	8.7476	132	132	100
T0302	T0302TS276_3	T0302	2.11	8.7019	8.5690	132	132	100
T0302	T0302TS276_4	T0302	2.03	8.8926	8.7476	132	132	100
T0302	T0302TS276_5	T0302	2.02	8.7972	8.6583	132	132	100
T0302	T0302TS277_1	T0302	1.85	9.0833	8.9261	132	132	100
T0302	T0302TS277_2	T0302	1.75	8.7972	8.6583	132	132	100
T0302	T0302TS277_3	T0302	2.32	8.0345	7.9442	132	132	100
T0302	T0302TS277_4	T0302	1.79	9.0833	8.9261	132	132	100
T0302	T0302TS277_5	T0302	2.27	7.8438	7.7657	132	132	100
T0302	T0302TS297_1	T0302	1.72	9.0508	8.8957	132	130	98.4848484848485
T0302	T0302TS297_2	T0302	1.85	8.6202	8.4925	132	126	95.4545454545455
T0302	T0302TS297_3	T0302	1.59	8.9879	8.8368	132	134	101.515151515152
T0302	T0302TS297_4	T0302	2.25	8.5366	8.4143	132	132	100
T0302	T0302TS298_1	T0302	2.04	8.8926	8.7476	132	132	100
T0302	T0302TS298_2	T0302	2.01	8.7972	8.6583	132	132	100
T0302	T0302TS298_3	T0302	2.32	8.5366	8.4143	132	130	98.4848484848485
T0302	T0302TS298_4	T0302	2.12	8.7019	8.5690	132	132	100
T0302	T0302TS298_5	T0302	2.23	8.5366	8.4143	132	130	98.4848484848485
T0302	T0302TS302_1	T0302	2.20	8.3318	8.2225	132	127	96.2121212121212
T0302	T0302TS302_2	T0302	1.70	8.9861	8.8351	132	129	97.7272727272727
T0302	T0302TS302_3	T0302	1.57	9.0508	8.8957	132	128	96.969696969697
T0302	T0302TS302_4	T0302	2.22	8.5982	8.4720	132	129	97.7272727272727
T0302	T0302TS302_5	T0302	2.21	8.6952	8.5628	132	129	97.7272727272727
T0302	T0302TS307_1	T0302	1.93	8.8926	8.7476	132	132	100
T0302	T0302TS307_1u	T0302	2.10	8.6676	8.5369	132	131	99.2424242424242
T0302	T0302TS318_1	T0302	1.74	8.9879	8.8368	132	132	100
T0302	T0302TS318_2	T0302	2.24	8.1298	8.0335	132	132	100
T0302	T0302TS318_3	T0302	1.74	8.9879	8.8368	132	132	100
T0302	T0302TS318_4	T0302	2.22	8.0345	7.9442	132	132	100
T0302	T0302TS318_5	T0302	1.78	8.7019	8.5690	132	132	100
T0302	T0302TS319_1	T0302	1.68	8.9533	8.8044	132	128	96.969696969697
T0302	T0302TS319_2	T0302	1.61	8.8926	8.7476	132	132	100
T0302	T0302TS319_3	T0302	2.09	7.0810	7.0517	132	132	100
T0302	T0302TS319_4	T0302	2.43	7.2100	7.1725	132	126	95.4545454545455
T0302	T0302TS319_5	T0302	2.80	0.6138	1.1751	132	131	99.2424242424242
T0302	T0302TS337_1	T0302	2.16	8.2251	8.1227	132	132	100
T0302	T0302TS337_2	T0302	2.18	8.0345	7.9442	132	132	100
T0302	T0302TS337_3	T0302	1.94	8.7972	8.6583	132	132	100
T0302	T0302TS337_4	T0302	2.02	8.1298	8.0335	132	132	100
T0302	T0302TS337_5	T0302	2.15	8.3205	8.2120	132	132	100
T0302	T0302TS338_1	T0302	2.14	8.2251	8.1227	132	132	100
T0302	T0302TS347_1	T0302	1.62	9.0183	8.8653	132	127	96.2121212121212
T0302	T0302TS349_1	T0302	1.74	8.9879	8.8368	132	132	100
T0302	T0302TS349_2	T0302	2.32	8.5366	8.4143	132	130	98.4848484848485
T0302	T0302TS349_3	T0302	2.29	8.3073	8.1997	132	129	97.7272727272727
T0302	T0302TS349_4	T0302	1.71	8.9879	8.8368	132	132	100
T0302	T0302TS349_5	T0302	2.20	8.5013	8.3812	132	129	97.7272727272727
T0302	T0302TS351_1	T0302	1.92	8.8926	8.7476	132	132	100
T0302	T0302TS351_2	T0302	2.12	8.7019	8.5690	132	132	100
T0302	T0302TS351_3	T0302	2.23	8.5366	8.4143	132	130	98.4848484848485
T0302	T0302TS351_4	T0302	2.24	8.1298	8.0335	132	132	100
T0302	T0302TS351_5	T0302	2.01	8.7972	8.6583	132	132	100
T0302	T0302TS368_4	T0302	1.75	8.7972	8.6583	132	132	100
T0302	T0302TS383_1	T0302	2.20	8.1882	8.0881	132	131	99.2424242424242
T0302	T0302TS383_2	T0302	1.93	8.5013	8.3812	132	129	97.7272727272727
T0302	T0302TS383_3	T0302	1.73	8.9879	8.8368	132	132	100
T0302	T0302TS383_4	T0302	1.61	9.0508	8.8957	132	128	96.969696969697
T0302	T0302TS383_5	T0302	2.01	8.5632	8.4392	132	128	96.969696969697
T0302	T0302TS389_1	T0302	2.16	8.6065	8.4798	132	132	100
T0302	T0302TS389_2	T0302	1.61	8.9527	8.8039	132	125	94.6969696969697
T0302	T0302TS389_3	T0302	1.90	8.6550	8.5252	132	125	94.6969696969697
T0302	T0302TS389_4	T0302	2.21	5.3808	5.4615	132	125	94.6969696969697
T0302	T0302TS389_5	T0302	2.28	8.2706	8.1653	132	128	96.969696969697
T0302	T0302TS393_1	T0302	2.46	6.8903	6.8733	132	132	100
T0302	T0302TS393_2	T0302	2.68	6.1275	6.1596	132	132	100
T0302	T0302TS393_3	T0302	2.67	6.8903	6.8733	132	132	100
T0302	T0302TS393_4	T0302	2.66	6.9857	6.9625	132	132	100
T0302	T0302TS393_5	T0302	2.73	6.9857	6.9625	132	132	100
T0302	T0302TS401_1	T0302	2.03	8.4158	8.3012	132	132	100
T0302	T0302TS413_1	T0302	1.66	9.0833	8.9261	132	132	100
T0302	T0302TS413_2	T0302	2.11	8.7019	8.5690	132	132	100
T0302	T0302TS413_3	T0302	2.17	7.9391	7.8549	132	132	100
T0302	T0302TS413_4	T0302	1.88	5.5555	5.6247	132	132	100
T0302	T0302TS413_5	T0302	2.40	7.7484	7.6764	132	132	100
T0302	T0302TS414_1	T0302	1.66	9.0833	8.9261	132	132	100
T0302	T0302TS414_2	T0302	2.08	8.6065	8.4798	132	132	100
T0302	T0302TS414_3	T0302	2.17	7.9391	7.8549	132	132	100
T0302	T0302TS414_4	T0302	2.25	8.0345	7.9442	132	132	100
T0302	T0302TS414_5	T0302	1.88	5.5555	5.6247	132	132	100
T0302	T0302TS415_1	T0302	1.66	9.0833	8.9261	132	132	100
T0302	T0302TS415_2	T0302	2.14	8.6065	8.4798	132	132	100
T0302	T0302TS415_3	T0302	2.17	7.9391	7.8549	132	132	100
T0302	T0302TS415_4	T0302	2.37	7.8438	7.7657	132	132	100
T0302	T0302TS415_5	T0302	1.88	5.5555	5.6247	132	132	100
T0302	T0302TS416_1	T0302	1.51	8.9879	8.8368	132	132	100
T0302	T0302TS416_2	T0302	1.69	8.7972	8.6583	132	132	100
T0302	T0302TS418_1	T0302	1.80	8.9879	8.8368	132	132	100
T0302	T0302TS420_1	T0302	1.68	8.7161	8.5823	132	118	89.3939393939394
T0302	T0302TS420_2	T0302	1.83	8.8198	8.6794	132	124	93.9393939393939
T0302	T0302TS420_3	T0302	1.97	8.8198	8.6794	132	124	93.9393939393939
T0302	T0302TS420_4	T0302	2.04	8.7200	8.5860	132	124	93.9393939393939
T0302	T0302TS420_5	T0302	1.96	8.8221	8.6816	132	127	96.2121212121212
T0302	T0302TS427_1	T0302	1.73	8.9879	8.8368	132	132	100
T0302	T0302TS427_2	T0302	2.17	8.0345	7.9442	132	132	100
T0302	T0302TS427_3	T0302	2.22	8.3205	8.2120	132	132	100
T0302	T0302TS427_4	T0302	2.01	8.7972	8.6583	132	132	100
T0302	T0302TS427_5	T0302	1.73	8.9879	8.8368	132	132	100
T0302	T0302TS435_1	T0302	1.62	8.8926	8.7476	132	132	100
T0302	T0302TS435_2	T0302	1.74	8.8926	8.7476	132	132	100
T0302	T0302TS435_3	T0302	1.74	8.8926	8.7476	132	132	100
T0302	T0302TS435_4	T0302	2.33	8.3205	8.2120	132	132	100
T0302	T0302TS435_5	T0302	1.61	8.8926	8.7476	132	132	100
T0302	T0302TS439_1	T0302	1.62	9.1151	8.9559	132	130	98.4848484848485
T0302	T0302TS443_1	T0302	1.87	8.8926	8.7476	132	132	100
T0302	T0302TS468_1	T0302	2.32	8.5366	8.4143	132	130	98.4848484848485
T0302	T0302TS469_1	T0302	1.62	9.1151	8.9559	132	130	98.4848484848485
T0302	T0302TS469_2	T0302	1.62	9.1151	8.9559	132	130	98.4848484848485
T0302	T0302TS469_3	T0302	2.02	8.8926	8.7476	132	132	100
T0302	T0302TS469_4	T0302	1.62	9.1151	8.9559	132	130	98.4848484848485
T0302	T0302TS469_5	T0302	2.02	8.8926	8.7476	132	132	100
T0302	T0302TS474_1	T0302	1.73	9.0187	8.8656	132	130	98.4848484848485
T0302	T0302TS474_2	T0302	1.67	8.9223	8.7754	132	130	98.4848484848485
T0302	T0302TS490_1	T0302	1.69	8.9879	8.8368	132	132	100
T0302	T0302TS494_1	T0302	2.19	8.1965	8.0959	132	126	95.4545454545455
T0302	T0302TS511_1	T0302	2.67	-0.6420	0.3597	132	132	100
T0302	T0302TS511_2	T0302	2.68	-1.6908	0.0418	132	132	100
T0302	T0302TS511_3	T0302	3.08	-1.5002	0.0715	132	132	100
T0302	T0302TS511_4	T0302	2.37	-1.5955	0.0553	132	132	100
T0302	T0302TS511_5	T0302	2.71	-1.0234	0.1994	132	132	100
T0302	T0302TS527_1	T0302	1.83	8.9879	8.8368	132	132	100
T0302	T0302TS536_1	T0302	1.64	7.9391	7.8549	132	132	100
T0302	T0302TS536_2	T0302	2.19	8.1298	8.0335	132	132	100
T0302	T0302TS536_3	T0302	2.01	8.5112	8.3905	132	132	100
T0302	T0302TS536_4	T0302	1.87	7.8438	7.7657	132	132	100
T0302	T0302TS536_5	T0302	2.22	8.3205	8.2120	132	132	100
T0302	T0302TS550_1	T0302	1.70	8.9879	8.8368	132	132	100
T0302	T0302TS550_2	T0302	2.22	8.0345	7.9442	132	132	100
T0302	T0302TS550_3	T0302	1.70	8.9879	8.8368	132	132	100
T0302	T0302TS550_4	T0302	2.22	8.4158	8.3012	132	132	100
T0302	T0302TS550_5	T0302	2.23	8.3205	8.2120	132	132	100
T0302	T0302TS556_1	T0302	1.78	8.9879	8.8368	132	132	100
T0302	T0302TS556_2	T0302	1.68	8.8926	8.7476	132	132	100
T0302	T0302TS556_3	T0302	1.85	8.9879	8.8368	132	132	100
T0302	T0302TS556_4	T0302	1.48	8.8926	8.7476	132	132	100
T0302	T0302TS556_5	T0302	2.03	8.7972	8.6583	132	132	100
T0302	T0302TS568_1	T0302	2.31	7.8438	7.7657	132	132	100
T0302	T0302TS568_2	T0302	1.92	8.8926	8.7476	132	132	100
T0302	T0302TS568_3	T0302	1.45	8.9533	8.8044	132	128	96.969696969697
T0302	T0302TS568_4	T0302	1.68	8.8926	8.7476	132	132	100
T0302	T0302TS568_5	T0302	2.29	7.8438	7.7657	132	132	100
T0302	T0302TS609_1	T0302	1.78	8.9879	8.8368	132	132	100
T0302	T0302TS609_2	T0302	1.78	8.9879	8.8368	132	132	100
T0302	T0302TS609_3	T0302	1.80	8.7972	8.6583	132	132	100
T0302	T0302TS609_4	T0302	2.19	8.2251	8.1227	132	132	100
T0302	T0302TS609_5	T0302	2.27	6.9857	6.9625	132	132	100
T0302	T0302TS610_1	T0302	2.55	8.1298	8.0335	132	132	100
T0302	T0302TS610_2	T0302	2.55	8.1298	8.0335	132	132	100
T0302	T0302TS614_1	T0302	1.72	8.7972	8.6583	132	132	100
T0302	T0302TS614_2	T0302	2.20	8.4158	8.3012	132	132	100
T0302	T0302TS614_5	T0302	2.21	8.1298	8.0335	132	132	100
T0302	T0302TS640_1	T0302	2.18	8.3937	8.2805	132	126	95.4545454545455
T0302	T0302TS640_2	T0302	2.20	8.4924	8.3729	132	126	95.4545454545455
T0302	T0302TS640_3	T0302	1.59	8.8870	8.7423	132	126	95.4545454545455
T0302	T0302TS640_4	T0302	2.12	8.5910	8.4652	132	126	95.4545454545455
T0302	T0302TS640_5	T0302	2.15	8.2951	8.1882	132	126	95.4545454545455
T0302	T0302TS651_1	T0302	1.93	8.6065	8.4798	132	132	100
T0302	T0302TS654_1	T0302	1.73	9.0187	8.8656	132	130	98.4848484848485
T0302	T0302TS658_1	T0302	1.74	8.9879	8.8368	132	132	100
T0302	T0302TS659_1u	T0302	1.96	8.5112	8.3905	132	132	100
T0302	T0302TS659_2u	T0302	1.72	8.9879	8.8368	132	132	100
T0302	T0302TS659_3u	T0302	2.12	8.5112	8.3905	132	132	100
T0302	T0302TS659_4u	T0302	2.20	8.1298	8.0335	132	132	100
T0302	T0302TS659_5u	T0302	2.24	8.4158	8.3012	132	132	100
T0302	T0302TS664_1	T0302	1.45	8.9533	8.8044	132	128	96.969696969697
T0302	T0302TS671_1	T0302	1.92	8.8926	8.7476	132	132	100
T0302	T0302TS671_2	T0302	1.92	8.7972	8.6583	132	132	100
T0302	T0302TS671_3	T0302	1.87	8.9879	8.8368	132	132	100
T0302	T0302TS671_4	T0302	1.96	9.0511	8.8960	132	131	99.2424242424242
T0302	T0302TS671_5	T0302	1.67	8.9196	8.7728	132	124	93.9393939393939
T0302	T0302TS675_1	T0302	1.68	8.9879	8.8368	132	132	100
T0302	T0302TS675_2	T0302	1.87	8.9879	8.8368	132	132	100
T0302	T0302TS675_3	T0302	1.62	8.9879	8.8368	132	132	100
T0302	T0302TS675_4	T0302	1.68	8.8926	8.7476	132	132	100
T0302	T0302TS675_5	T0302	1.93	8.9879	8.8368	132	132	100
T0302	T0302TS677_1	T0302	2.00	8.6065	8.4798	132	132	100
T0302	T0302TS683_1	T0302	1.86	8.8926	8.7476	132	132	100
T0302	T0302TS683_1u	T0302	1.85	8.8926	8.7476	132	132	100
T0302	T0302TS698_1	T0302	1.65	9.0833	8.9261	132	132	100
T0302	T0302TS705_1	T0302	1.64	8.9856	8.8347	132	126	95.4545454545455
T0302	T0302TS735_1	T0302	2.57	6.7950	6.7840	132	132	100
T0302	T0302TS735_2	T0302	2.62	5.2694	5.3575	132	132	100
2JM5-10_A	2JM5-11_A	T0302	1.40	9.0527	8.8975	134	134	100
2JM5-10_A	2JM5-12_A	T0302	1.02	8.9584	8.8092	134	134	100
2JM5-10_A	2JM5-13_A	T0302	0.80	9.1470	8.9858	134	134	100
2JM5-10_A	2JM5-14_A	T0302	1.01	9.1470	8.9858	134	134	100
2JM5-10_A	2JM5-15_A	T0302	1.32	8.9584	8.8092	134	134	100
2JM5-10_A	2JM5-16_A	T0302	1.26	8.9584	8.8092	134	134	100
2JM5-10_A	2JM5-17_A	T0302	1.13	9.0527	8.8975	134	134	100
2JM5-10_A	2JM5-18_A	T0302	1.38	8.9584	8.8092	134	134	100
2JM5-10_A	2JM5-19_A	T0302	1.05	9.0527	8.8975	134	134	100
2JM5-10_A	2JM5-1_A	T0302	0.95	9.1470	8.9858	134	134	100
2JM5-10_A	2JM5-20_A	T0302	0.81	9.1470	8.9858	134	134	100
2JM5-10_A	2JM5-2_A	T0302	1.56	8.9584	8.8092	134	134	100
2JM5-10_A	2JM5-3_A	T0302	1.50	8.8641	8.7209	134	134	100
2JM5-10_A	2JM5-4_A	T0302	1.43	9.0527	8.8975	134	134	100
2JM5-10_A	2JM5-5_A	T0302	1.34	8.9584	8.8092	134	134	100
2JM5-10_A	2JM5-6_A	T0302	1.52	8.9584	8.8092	134	134	100
2JM5-10_A	2JM5-7_A	T0302	1.51	9.0527	8.8975	134	134	100
2JM5-10_A	2JM5-8_A	T0302	1.37	8.9584	8.8092	134	134	100
2JM5-10_A	2JM5-9_A	T0302	1.13	9.0527	8.8975	134	134	100
2JM5-10_A	2OWI-10_A	T0302	1.82	8.9584	8.8092	134	134	100
2JM5-10_A	2OWI-11_A	T0302	1.76	8.8641	8.7209	134	134	100
2JM5-10_A	2OWI-12_A	T0302	1.74	8.8641	8.7209	134	134	100
2JM5-10_A	2OWI-13_A	T0302	1.38	9.0527	8.8975	134	134	100
2JM5-10_A	2OWI-14_A	T0302	1.81	8.8641	8.7209	134	134	100
2JM5-10_A	2OWI-15_A	T0302	1.71	8.8641	8.7209	134	134	100
2JM5-10_A	2OWI-16_A	T0302	1.44	8.9584	8.8092	134	134	100
2JM5-10_A	2OWI-17_A	T0302	1.87	8.9584	8.8092	134	134	100
2JM5-10_A	2OWI-18_A	T0302	2.28	8.9584	8.8092	134	134	100
2JM5-10_A	2OWI-19_A	T0302	1.48	8.9584	8.8092	134	134	100
2JM5-10_A	2OWI-1_A	T0302	1.90	8.9584	8.8092	134	134	100
2JM5-10_A	2OWI-20_A	T0302	1.64	9.0527	8.8975	134	134	100
2JM5-10_A	2OWI-2_A	T0302	1.48	9.0527	8.8975	134	134	100
2JM5-10_A	2OWI-3_A	T0302	1.93	9.0527	8.8975	134	134	100
2JM5-10_A	2OWI-4_A	T0302	1.23	8.9584	8.8092	134	134	100
2JM5-10_A	2OWI-5_A	T0302	1.99	8.8641	8.7209	134	134	100
2JM5-10_A	2OWI-6_A	T0302	1.28	9.0527	8.8975	134	134	100
2JM5-10_A	2OWI-7_A	T0302	1.68	9.0527	8.8975	134	134	100
2JM5-10_A	2OWI-8_A	T0302	2.19	8.1097	8.0146	134	134	100
2JM5-10_A	2OWI-9_A	T0302	1.63	9.0527	8.8975	134	134	100
2JM5-10_A	T0302AL044_1	T0302	1.70	8.6952	8.5628	134	129	96.2686567164179
2JM5-10_A	T0302AL044_2	T0302	1.66	8.6330	8.5046	134	133	99.2537313432836
2JM5-10_A	T0302AL044_3	T0302	1.41	8.9861	8.8351	134	129	96.2686567164179
2JM5-10_A	T0302AL044_4	T0302	1.78	5.3015	5.3875	134	129	96.2686567164179
2JM5-10_A	T0302AL044_5	T0302	1.95	8.7883	8.6500	134	126	94.0298507462687
2JM5-10_A	T0302AL170_1	T0302	1.28	9.0183	8.8653	134	127	94.7761194029851
2JM5-10_A	T0302AL242_1	T0302	1.28	9.0508	8.8957	134	128	95.5223880597015
2JM5-10_A	T0302AL242_2	T0302	1.28	9.0183	8.8653	134	127	94.7761194029851
2JM5-10_A	T0302AL242_3	T0302	2.18	7.1335	7.1009	134	131	97.7611940298507
2JM5-10_A	T0302AL242_4	T0302	2.53	7.0675	7.0391	134	125	93.2835820895522
2JM5-10_A	T0302AL242_5	T0302	2.59	-0.3449	0.5176	134	131	97.7611940298507
2JM5-10_A	T0302AL243_1	T0302	2.00	8.8593	8.7164	134	131	97.7611940298507
2JM5-10_A	T0302AL243_2	T0302	1.66	8.6952	8.5628	134	132	98.5074626865672
2JM5-10_A	T0302AL243_3	T0302	1.66	8.9879	8.8368	134	132	98.5074626865672
2JM5-10_A	T0302AL243_4	T0302	1.28	9.0508	8.8957	134	128	95.5223880597015
2JM5-10_A	T0302AL243_5	T0302	1.80	8.6607	8.5305	134	128	95.5223880597015
2JM5-10_A	T0302AL257_1	T0302	1.28	9.0508	8.8957	134	128	95.5223880597015
2JM5-10_A	T0302AL257_2	T0302	1.69	8.7634	8.6267	134	131	97.7611940298507
2JM5-10_A	T0302AL257_3	T0302	2.56	7.1763	7.1410	134	132	98.5074626865672
2JM5-10_A	T0302AL257_4	T0302	1.62	8.3574	8.2465	134	129	96.2686567164179
2JM5-10_A	T0302AL257_5	T0302	2.74	-1.4048	0.0907	134	132	98.5074626865672
2JM5-10_A	T0302AL316_1	T0302	1.28	9.0508	8.8957	134	128	95.5223880597015
2JM5-10_A	T0302AL316_2	T0302	1.69	8.7634	8.6267	134	131	97.7611940298507
2JM5-10_A	T0302AL316_3	T0302	2.12	7.3670	7.3194	134	132	98.5074626865672
2JM5-10_A	T0302AL316_4	T0302	1.80	8.5558	8.4323	134	129	96.2686567164179
2JM5-10_A	T0302AL316_5	T0302	2.61	6.8691	6.8534	134	125	93.2835820895522
2JM5-10_A	T0302AL333_1	T0302	1.28	9.0508	8.8957	134	128	95.5223880597015
2JM5-10_A	T0302AL333_2	T0302	1.66	8.5558	8.4323	134	129	96.2686567164179
2JM5-10_A	T0302AL333_3	T0302	1.61	8.6202	8.4925	134	124	92.5373134328358
2JM5-10_A	T0302AL333_4	T0302	2.18	7.2717	7.2302	134	132	98.5074626865672
2JM5-10_A	T0302AL333_5	T0302	2.35	7.1193	7.0876	134	117	87.3134328358209
2JM5-10_A	T0302AL380_1	T0302	1.97	8.8258	8.6851	134	130	97.0149253731343
2JM5-10_A	T0302AL380_2	T0302	1.59	8.6202	8.4925	134	127	94.7761194029851
2JM5-10_A	T0302AL380_3	T0302	2.12	8.7921	8.6535	134	129	96.2686567164179
2JM5-10_A	T0302AL380_4	T0302	1.65	8.8593	8.7164	134	131	97.7611940298507
2JM5-10_A	T0302AL380_5	T0302	1.51	9.0187	8.8656	134	130	97.0149253731343
2JM5-10_A	T0302AL381_1	T0302	1.61	8.8557	8.7131	134	128	95.5223880597015
2JM5-10_A	T0302AL381_2	T0302	1.82	5.3985	5.4780	134	129	96.2686567164179
2JM5-10_A	T0302AL381_3	T0302	1.59	8.6550	8.5252	134	128	95.5223880597015
2JM5-10_A	T0302AL381_4	T0302	1.97	8.7019	8.5690	134	132	98.5074626865672
2JM5-10_A	T0302AL381_5	T0302	1.66	8.9879	8.8368	134	132	98.5074626865672
2JM5-10_A	T0302AL586_1	T0302	1.69	8.8258	8.6851	134	130	97.0149253731343
2JM5-10_A	T0302AL706_1	T0302	1.28	9.0508	8.8957	134	128	95.5223880597015
2JM5-10_A	T0302TS004_1	T0302	1.65	8.8926	8.7476	134	132	98.5074626865672
2JM5-10_A	T0302TS004_2	T0302	2.00	8.7972	8.6583	134	132	98.5074626865672
2JM5-10_A	T0302TS004_3	T0302	1.59	8.9879	8.8368	134	132	98.5074626865672
2JM5-10_A	T0302TS004_4	T0302	1.64	8.8926	8.7476	134	132	98.5074626865672
2JM5-10_A	T0302TS004_5	T0302	2.11	7.3670	7.3194	134	132	98.5074626865672
2JM5-10_A	T0302TS005_1	T0302	2.21	7.8438	7.7657	134	132	98.5074626865672
2JM5-10_A	T0302TS010_1	T0302	1.59	8.8926	8.7476	134	132	98.5074626865672
2JM5-10_A	T0302TS010_2	T0302	1.56	8.7019	8.5690	134	132	98.5074626865672
2JM5-10_A	T0302TS010_3	T0302	1.61	8.7921	8.6535	134	129	96.2686567164179
2JM5-10_A	T0302TS010_4	T0302	1.62	8.5910	8.4652	134	126	94.0298507462687
2JM5-10_A	T0302TS010_5	T0302	1.82	5.0398	5.1431	134	126	94.0298507462687
2JM5-10_A	T0302TS011_1	T0302	1.71	8.3205	8.2120	134	132	98.5074626865672
2JM5-10_A	T0302TS013_1	T0302	1.98	8.7972	8.6583	134	132	98.5074626865672
2JM5-10_A	T0302TS015_1u	T0302	2.52	1.4556	1.8670	134	132	98.5074626865672
2JM5-10_A	T0302TS015_2u	T0302	2.70	-0.3560	0.5112	134	132	98.5074626865672
2JM5-10_A	T0302TS015_3u	T0302	2.39	0.0254	0.7485	134	132	98.5074626865672
2JM5-10_A	T0302TS016_1	T0302	1.56	8.8926	8.7476	134	132	98.5074626865672
2JM5-10_A	T0302TS016_2	T0302	1.74	8.8926	8.7476	134	132	98.5074626865672
2JM5-10_A	T0302TS016_3	T0302	1.55	8.9879	8.8368	134	132	98.5074626865672
2JM5-10_A	T0302TS016_4	T0302	1.44	8.9879	8.8368	134	132	98.5074626865672
2JM5-10_A	T0302TS016_5	T0302	1.59	8.9879	8.8368	134	132	98.5074626865672
2JM5-10_A	T0302TS018_1	T0302	1.56	8.8926	8.7476	134	132	98.5074626865672
2JM5-10_A	T0302TS018_2	T0302	1.74	8.8926	8.7476	134	132	98.5074626865672
2JM5-10_A	T0302TS018_3	T0302	1.55	8.9879	8.8368	134	132	98.5074626865672
2JM5-10_A	T0302TS018_4	T0302	1.44	8.9879	8.8368	134	132	98.5074626865672
2JM5-10_A	T0302TS018_5	T0302	1.59	8.9879	8.8368	134	132	98.5074626865672
2JM5-10_A	T0302TS020_1	T0302	1.36	8.9879	8.8368	134	132	98.5074626865672
2JM5-10_A	T0302TS020_2	T0302	1.46	9.0833	8.9261	134	132	98.5074626865672
2JM5-10_A	T0302TS020_3	T0302	1.53	8.9879	8.8368	134	132	98.5074626865672
2JM5-10_A	T0302TS020_4	T0302	1.41	8.9879	8.8368	134	132	98.5074626865672
2JM5-10_A	T0302TS020_5	T0302	1.28	8.9879	8.8368	134	132	98.5074626865672
2JM5-10_A	T0302TS022_1	T0302	1.72	8.6607	8.5305	134	128	95.5223880597015
2JM5-10_A	T0302TS022_2	T0302	1.27	9.0183	8.8653	134	127	94.7761194029851
2JM5-10_A	T0302TS022_3	T0302	2.00	8.4298	8.3143	134	127	94.7761194029851
2JM5-10_A	T0302TS022_4	T0302	2.74	6.7500	6.7420	134	131	97.7611940298507
2JM5-10_A	T0302TS022_5	T0302	1.91	8.2251	8.1227	134	132	98.5074626865672
2JM5-10_A	T0302TS024_1	T0302	1.37	8.9879	8.8368	134	132	98.5074626865672
2JM5-10_A	T0302TS024_2	T0302	1.28	8.9879	8.8368	134	132	98.5074626865672
2JM5-10_A	T0302TS024_3	T0302	1.27	8.9879	8.8368	134	132	98.5074626865672
2JM5-10_A	T0302TS024_4	T0302	1.25	8.9879	8.8368	134	132	98.5074626865672
2JM5-10_A	T0302TS024_5	T0302	1.37	8.9879	8.8368	134	132	98.5074626865672
2JM5-10_A	T0302TS025_1	T0302	1.27	8.9879	8.8368	134	132	98.5074626865672
2JM5-10_A	T0302TS025_2	T0302	1.25	8.9879	8.8368	134	132	98.5074626865672
2JM5-10_A	T0302TS025_3	T0302	1.39	9.0833	8.9261	134	132	98.5074626865672
2JM5-10_A	T0302TS025_4	T0302	1.29	8.9879	8.8368	134	132	98.5074626865672
2JM5-10_A	T0302TS025_5	T0302	1.49	9.0833	8.9261	134	132	98.5074626865672
2JM5-10_A	T0302TS026_1	T0302	1.46	9.0833	8.9261	134	132	98.5074626865672
2JM5-10_A	T0302TS026_2	T0302	1.50	8.8926	8.7476	134	132	98.5074626865672
2JM5-10_A	T0302TS026_3	T0302	1.34	8.9879	8.8368	134	132	98.5074626865672
2JM5-10_A	T0302TS026_4	T0302	1.34	9.0833	8.9261	134	132	98.5074626865672
2JM5-10_A	T0302TS026_5	T0302	1.95	8.7972	8.6583	134	132	98.5074626865672
2JM5-10_A	T0302TS027_1	T0302	1.46	9.0833	8.9261	134	132	98.5074626865672
2JM5-10_A	T0302TS027_2	T0302	1.34	9.0833	8.9261	134	132	98.5074626865672
2JM5-10_A	T0302TS027_3	T0302	1.33	8.9879	8.8368	134	132	98.5074626865672
2JM5-10_A	T0302TS027_4	T0302	1.45	9.0833	8.9261	134	132	98.5074626865672
2JM5-10_A	T0302TS027_5	T0302	1.27	8.9879	8.8368	134	132	98.5074626865672
2JM5-10_A	T0302TS028_1	T0302	1.50	8.8926	8.7476	134	132	98.5074626865672
2JM5-10_A	T0302TS028_2	T0302	1.95	8.7972	8.6583	134	132	98.5074626865672
2JM5-10_A	T0302TS028_3	T0302	1.40	9.0833	8.9261	134	132	98.5074626865672
2JM5-10_A	T0302TS028_4	T0302	1.66	8.8926	8.7476	134	132	98.5074626865672
2JM5-10_A	T0302TS028_5	T0302	1.36	8.9879	8.8368	134	132	98.5074626865672
2JM5-10_A	T0302TS029_1	T0302	1.40	9.0833	8.9261	134	132	98.5074626865672
2JM5-10_A	T0302TS029_2	T0302	1.36	8.9879	8.8368	134	132	98.5074626865672
2JM5-10_A	T0302TS029_3	T0302	1.35	8.9879	8.8368	134	132	98.5074626865672
2JM5-10_A	T0302TS029_4	T0302	1.31	8.8926	8.7476	134	132	98.5074626865672
2JM5-10_A	T0302TS029_5	T0302	1.32	8.9879	8.8368	134	132	98.5074626865672
2JM5-10_A	T0302TS030_1u	T0302	1.39	9.0833	8.9261	134	132	98.5074626865672
2JM5-10_A	T0302TS030_2u	T0302	1.80	8.7972	8.6583	134	132	98.5074626865672
2JM5-10_A	T0302TS030_3u	T0302	1.51	8.9879	8.8368	134	132	98.5074626865672
2JM5-10_A	T0302TS030_4u	T0302	1.66	8.8926	8.7476	134	132	98.5074626865672
2JM5-10_A	T0302TS030_5u	T0302	1.64	8.7972	8.6583	134	132	98.5074626865672
2JM5-10_A	T0302TS033_1	T0302	2.72	0.5975	1.1624	134	132	98.5074626865672
2JM5-10_A	T0302TS033_2	T0302	2.65	0.9788	1.4662	134	132	98.5074626865672
2JM5-10_A	T0302TS033_3	T0302	2.46	1.6463	2.0322	134	132	98.5074626865672
2JM5-10_A	T0302TS033_4	T0302	3.12	1.2649	1.7044	134	132	98.5074626865672
2JM5-10_A	T0302TS033_5	T0302	2.67	1.5509	1.9493	134	132	98.5074626865672
2JM5-10_A	T0302TS034_1	T0302	2.18	8.6065	8.4798	134	132	98.5074626865672
2JM5-10_A	T0302TS034_2	T0302	1.60	8.6065	8.4798	134	132	98.5074626865672
2JM5-10_A	T0302TS034_3	T0302	2.03	8.5112	8.3905	134	132	98.5074626865672
2JM5-10_A	T0302TS034_4	T0302	2.03	8.5112	8.3905	134	132	98.5074626865672
2JM5-10_A	T0302TS034_5	T0302	2.50	8.2251	8.1227	134	132	98.5074626865672
2JM5-10_A	T0302TS035_1	T0302	1.93	8.6065	8.4798	134	132	98.5074626865672
2JM5-10_A	T0302TS035_2	T0302	1.72	8.2251	8.1227	134	132	98.5074626865672
2JM5-10_A	T0302TS035_3	T0302	2.21	8.3205	8.2120	134	132	98.5074626865672
2JM5-10_A	T0302TS035_4	T0302	1.71	8.8926	8.7476	134	132	98.5074626865672
2JM5-10_A	T0302TS035_5	T0302	1.55	8.9879	8.8368	134	132	98.5074626865672
2JM5-10_A	T0302TS038_1	T0302	2.00	8.7972	8.6583	134	132	98.5074626865672
2JM5-10_A	T0302TS038_2	T0302	1.66	8.5112	8.3905	134	132	98.5074626865672
2JM5-10_A	T0302TS040_1	T0302	1.45	8.9879	8.8368	134	132	98.5074626865672
2JM5-10_A	T0302TS040_2	T0302	1.44	8.9879	8.8368	134	132	98.5074626865672
2JM5-10_A	T0302TS046_1	T0302	1.13	9.0508	8.8957	134	128	95.5223880597015
2JM5-10_A	T0302TS046_2	T0302	1.13	9.0508	8.8957	134	128	95.5223880597015
2JM5-10_A	T0302TS046_3	T0302	1.12	9.0183	8.8653	134	127	94.7761194029851
2JM5-10_A	T0302TS046_4	T0302	1.46	8.9552	8.8062	134	131	97.7611940298507
2JM5-10_A	T0302TS046_5	T0302	1.33	8.9861	8.8351	134	129	96.2686567164179
2JM5-10_A	T0302TS047_1	T0302	1.32	9.0508	8.8957	134	128	95.5223880597015
2JM5-10_A	T0302TS047_2	T0302	1.46	8.9552	8.8062	134	131	97.7611940298507
2JM5-10_A	T0302TS047_3	T0302	1.13	9.0508	8.8957	134	128	95.5223880597015
2JM5-10_A	T0302TS047_4	T0302	1.13	9.0508	8.8957	134	128	95.5223880597015
2JM5-10_A	T0302TS047_5	T0302	1.13	9.0508	8.8957	134	128	95.5223880597015
2JM5-10_A	T0302TS050_1	T0302	1.26	9.0508	8.8957	134	128	95.5223880597015
2JM5-10_A	T0302TS050_2	T0302	1.67	8.9879	8.8368	134	132	98.5074626865672
2JM5-10_A	T0302TS050_3	T0302	1.29	8.9879	8.8368	134	132	98.5074626865672
2JM5-10_A	T0302TS050_4	T0302	1.95	8.6952	8.5628	134	129	96.2686567164179
2JM5-10_A	T0302TS050_5	T0302	1.52	8.8926	8.7476	134	132	98.5074626865672
2JM5-10_A	T0302TS054_1	T0302	3.07	-1.8815	0.0222	134	132	98.5074626865672
2JM5-10_A	T0302TS060_1	T0302	1.43	8.9879	8.8368	134	132	98.5074626865672
2JM5-10_A	T0302TS060_2	T0302	1.83	7.0810	7.0517	134	132	98.5074626865672
2JM5-10_A	T0302TS060_3	T0302	1.94	8.2251	8.1227	134	132	98.5074626865672
2JM5-10_A	T0302TS060_4	T0302	2.03	8.2251	8.1227	134	132	98.5074626865672
2JM5-10_A	T0302TS060_5	T0302	2.50	-0.6420	0.3597	134	132	98.5074626865672
2JM5-10_A	T0302TS062_1	T0302	2.82	4.0299	4.2021	134	132	98.5074626865672
2JM5-10_A	T0302TS062_2	T0302	2.92	2.3137	2.6250	134	132	98.5074626865672
2JM5-10_A	T0302TS062_3	T0302	2.74	1.8370	2.1995	134	132	98.5074626865672
2JM5-10_A	T0302TS062_4	T0302	3.17	0.5021	1.0895	134	132	98.5074626865672
2JM5-10_A	T0302TS062_5	T0302	2.98	1.8370	2.1995	134	132	98.5074626865672
2JM5-10_A	T0302TS063_1	T0302	1.90	8.5112	8.3905	134	132	98.5074626865672
2JM5-10_A	T0302TS063_2	T0302	1.65	8.7019	8.5690	134	132	98.5074626865672
2JM5-10_A	T0302TS063_3	T0302	1.77	8.3205	8.2120	134	132	98.5074626865672
2JM5-10_A	T0302TS063_4	T0302	1.64	8.9879	8.8368	134	132	98.5074626865672
2JM5-10_A	T0302TS063_5	T0302	1.58	8.7294	8.5948	134	130	97.0149253731343
2JM5-10_A	T0302TS064_1	T0302	1.83	7.1763	7.1410	134	132	98.5074626865672
2JM5-10_A	T0302TS069_1	T0302	1.25	8.6464	8.5170	134	116	86.5671641791045
2JM5-10_A	T0302TS071_1	T0302	2.02	8.2251	8.1227	134	132	98.5074626865672
2JM5-10_A	T0302TS071_2	T0302	2.08	8.6065	8.4798	134	132	98.5074626865672
2JM5-10_A	T0302TS071_3	T0302	1.99	8.6065	8.4798	134	132	98.5074626865672
2JM5-10_A	T0302TS074_1	T0302	1.96	8.8557	8.7131	134	128	95.5223880597015
2JM5-10_A	T0302TS074_2	T0302	1.97	8.6607	8.5305	134	128	95.5223880597015
2JM5-10_A	T0302TS074_3	T0302	1.98	8.6607	8.5305	134	128	95.5223880597015
2JM5-10_A	T0302TS074_4	T0302	2.01	8.7582	8.6218	134	128	95.5223880597015
2JM5-10_A	T0302TS074_5	T0302	1.98	8.8557	8.7131	134	128	95.5223880597015
2JM5-10_A	T0302TS083_1	T0302	1.65	9.0187	8.8656	134	130	97.0149253731343
2JM5-10_A	T0302TS083_2	T0302	1.53	8.9223	8.7754	134	130	97.0149253731343
2JM5-10_A	T0302TS083_3	T0302	2.03	8.8258	8.6851	134	130	97.0149253731343
2JM5-10_A	T0302TS083_4	T0302	2.10	8.6260	8.4980	134	127	94.7761194029851
2JM5-10_A	T0302TS083_5	T0302	1.68	8.7241	8.5898	134	127	94.7761194029851
2JM5-10_A	T0302TS087_1	T0302	1.91	8.7019	8.5690	134	132	98.5074626865672
2JM5-10_A	T0302TS087_2	T0302	1.43	8.9879	8.8368	134	132	98.5074626865672
2JM5-10_A	T0302TS087_3	T0302	1.54	8.8926	8.7476	134	132	98.5074626865672
2JM5-10_A	T0302TS087_4	T0302	1.97	8.7972	8.6583	134	132	98.5074626865672
2JM5-10_A	T0302TS087_5	T0302	1.64	8.3205	8.2120	134	132	98.5074626865672
2JM5-10_A	T0302TS091_1	T0302	1.73	8.5112	8.3905	134	132	98.5074626865672
2JM5-10_A	T0302TS091_2	T0302	1.42	8.9879	8.8368	134	132	98.5074626865672
2JM5-10_A	T0302TS091_3	T0302	1.72	8.2251	8.1227	134	132	98.5074626865672
2JM5-10_A	T0302TS091_4	T0302	2.53	7.1763	7.1410	134	132	98.5074626865672
2JM5-10_A	T0302TS091_5	T0302	2.56	6.8903	6.8733	134	132	98.5074626865672
2JM5-10_A	T0302TS092_1	T0302	1.73	8.5112	8.3905	134	132	98.5074626865672
2JM5-10_A	T0302TS092_2	T0302	1.46	9.0833	8.9261	134	132	98.5074626865672
2JM5-10_A	T0302TS092_3	T0302	1.96	8.3205	8.2120	134	132	98.5074626865672
2JM5-10_A	T0302TS092_4	T0302	2.56	6.8903	6.8733	134	132	98.5074626865672
2JM5-10_A	T0302TS092_5	T0302	2.59	7.3670	7.3194	134	132	98.5074626865672
2JM5-10_A	T0302TS102_1	T0302	2.00	8.7972	8.6583	134	132	98.5074626865672
2JM5-10_A	T0302TS102_2	T0302	1.66	8.9879	8.8368	134	132	98.5074626865672
2JM5-10_A	T0302TS102_3	T0302	1.28	9.0508	8.8957	134	128	95.5223880597015
2JM5-10_A	T0302TS102_4	T0302	1.80	8.6260	8.4980	134	127	94.7761194029851
2JM5-10_A	T0302TS102_5	T0302	1.99	8.3205	8.2120	134	132	98.5074626865672
2JM5-10_A	T0302TS103_1	T0302	1.62	8.9879	8.8368	134	132	98.5074626865672
2JM5-10_A	T0302TS105_1	T0302	1.38	8.8926	8.7476	134	132	98.5074626865672
2JM5-10_A	T0302TS105_2	T0302	2.07	8.5112	8.3905	134	132	98.5074626865672
2JM5-10_A	T0302TS105_3	T0302	1.94	8.7019	8.5690	134	132	98.5074626865672
2JM5-10_A	T0302TS105_4	T0302	1.46	8.9879	8.8368	134	132	98.5074626865672
2JM5-10_A	T0302TS105_5	T0302	2.06	8.7972	8.6583	134	132	98.5074626865672
2JM5-10_A	T0302TS109_1	T0302	2.61	-1.3095	0.1130	134	132	98.5074626865672
2JM5-10_A	T0302TS109_2	T0302	3.00	-1.5955	0.0553	134	132	98.5074626865672
2JM5-10_A	T0302TS111_1	T0302	1.91	8.3205	8.2120	134	132	98.5074626865672
2JM5-10_A	T0302TS111_2	T0302	1.94	8.6065	8.4798	134	132	98.5074626865672
2JM5-10_A	T0302TS111_3	T0302	1.89	8.6065	8.4798	134	132	98.5074626865672
2JM5-10_A	T0302TS113_1	T0302	2.39	8.0345	7.9442	134	132	98.5074626865672
2JM5-10_A	T0302TS113_2	T0302	2.43	8.1298	8.0335	134	132	98.5074626865672
2JM5-10_A	T0302TS113_3	T0302	2.21	8.0345	7.9442	134	132	98.5074626865672
2JM5-10_A	T0302TS113_4	T0302	2.27	8.2251	8.1227	134	132	98.5074626865672
2JM5-10_A	T0302TS113_5	T0302	2.15	8.3205	8.2120	134	132	98.5074626865672
2JM5-10_A	T0302TS125_1	T0302	1.44	8.9879	8.8368	134	132	98.5074626865672
2JM5-10_A	T0302TS125_1u	T0302	1.28	9.0508	8.8957	134	128	95.5223880597015
2JM5-10_A	T0302TS125_2	T0302	1.64	8.9879	8.8368	134	132	98.5074626865672
2JM5-10_A	T0302TS125_2u	T0302	1.28	9.0508	8.8957	134	128	95.5223880597015
2JM5-10_A	T0302TS125_3	T0302	2.11	8.9879	8.8368	134	132	98.5074626865672
2JM5-10_A	T0302TS125_3u	T0302	1.28	9.0508	8.8957	134	128	95.5223880597015
2JM5-10_A	T0302TS125_4u	T0302	1.82	8.6676	8.5369	134	131	97.7611940298507
2JM5-10_A	T0302TS125_5u	T0302	1.82	8.6676	8.5369	134	131	97.7611940298507
2JM5-10_A	T0302TS132_1	T0302	1.98	8.5112	8.3905	134	132	98.5074626865672
2JM5-10_A	T0302TS135_1	T0302	2.02	8.5112	8.3905	134	132	98.5074626865672
2JM5-10_A	T0302TS136_1	T0302	1.41	8.9879	8.8368	134	132	98.5074626865672
2JM5-10_A	T0302TS136_2	T0302	1.36	8.9879	8.8368	134	132	98.5074626865672
2JM5-10_A	T0302TS136_3	T0302	1.78	5.2694	5.3575	134	132	98.5074626865672
2JM5-10_A	T0302TS136_4	T0302	1.59	8.9879	8.8368	134	132	98.5074626865672
2JM5-10_A	T0302TS136_5	T0302	1.88	5.1741	5.2684	134	132	98.5074626865672
2JM5-10_A	T0302TS137_1	T0302	1.44	8.9879	8.8368	134	132	98.5074626865672
2JM5-10_A	T0302TS137_2	T0302	1.52	8.8926	8.7476	134	132	98.5074626865672
2JM5-10_A	T0302TS137_3	T0302	1.67	5.3648	5.4465	134	132	98.5074626865672
2JM5-10_A	T0302TS137_4	T0302	1.89	5.3648	5.4465	134	132	98.5074626865672
2JM5-10_A	T0302TS137_5	T0302	1.83	8.7019	8.5690	134	132	98.5074626865672
2JM5-10_A	T0302TS139_1	T0302	2.89	2.5044	2.7975	134	132	98.5074626865672
2JM5-10_A	T0302TS139_2	T0302	2.76	0.3114	0.9481	134	132	98.5074626865672
2JM5-10_A	T0302TS139_3	T0302	2.47	0.4068	1.0180	134	132	98.5074626865672
2JM5-10_A	T0302TS139_4	T0302	2.30	-0.1653	0.6252	134	132	98.5074626865672
2JM5-10_A	T0302TS139_5	T0302	3.11	0.5975	1.1624	134	132	98.5074626865672
2JM5-10_A	T0302TS168_1	T0302	2.41	6.9857	6.9625	134	132	98.5074626865672
2JM5-10_A	T0302TS168_2	T0302	2.69	6.6043	6.6056	134	132	98.5074626865672
2JM5-10_A	T0302TS168_3	T0302	2.56	6.8903	6.8733	134	132	98.5074626865672
2JM5-10_A	T0302TS168_4	T0302	2.79	6.9857	6.9625	134	132	98.5074626865672
2JM5-10_A	T0302TS168_5	T0302	2.33	7.0810	7.0517	134	132	98.5074626865672
2JM5-10_A	T0302TS178_1	T0302	1.51	8.8926	8.7476	134	132	98.5074626865672
2JM5-10_A	T0302TS178_2	T0302	1.75	8.7972	8.6583	134	132	98.5074626865672
2JM5-10_A	T0302TS178_3	T0302	1.88	8.6065	8.4798	134	132	98.5074626865672
2JM5-10_A	T0302TS178_4	T0302	1.73	8.6065	8.4798	134	132	98.5074626865672
2JM5-10_A	T0302TS178_5	T0302	1.85	8.1298	8.0335	134	132	98.5074626865672
2JM5-10_A	T0302TS179_1	T0302	1.51	8.8926	8.7476	134	132	98.5074626865672
2JM5-10_A	T0302TS179_2	T0302	1.73	8.6065	8.4798	134	132	98.5074626865672
2JM5-10_A	T0302TS179_3	T0302	1.87	8.7019	8.5690	134	132	98.5074626865672
2JM5-10_A	T0302TS179_4	T0302	2.01	8.7972	8.6583	134	132	98.5074626865672
2JM5-10_A	T0302TS179_5	T0302	1.58	8.9879	8.8368	134	132	98.5074626865672
2JM5-10_A	T0302TS186_1	T0302	2.02	8.7921	8.6535	134	129	96.2686567164179
2JM5-10_A	T0302TS186_2	T0302	2.00	8.7972	8.6583	134	132	98.5074626865672
2JM5-10_A	T0302TS186_3	T0302	1.81	8.2251	8.1227	134	132	98.5074626865672
2JM5-10_A	T0302TS186_4	T0302	1.66	8.9879	8.8368	134	132	98.5074626865672
2JM5-10_A	T0302TS186_5	T0302	1.66	8.5112	8.3905	134	132	98.5074626865672
2JM5-10_A	T0302TS193_1	T0302	2.51	-1.0234	0.1994	134	132	98.5074626865672
2JM5-10_A	T0302TS193_2	T0302	2.70	-1.0234	0.1994	134	132	98.5074626865672
2JM5-10_A	T0302TS193_3	T0302	2.39	-1.2141	0.1385	134	132	98.5074626865672
2JM5-10_A	T0302TS193_4	T0302	2.47	-0.5467	0.4074	134	132	98.5074626865672
2JM5-10_A	T0302TS193_5	T0302	2.86	0.5975	1.1624	134	132	98.5074626865672
2JM5-10_A	T0302TS197_1	T0302	1.75	8.7019	8.5690	134	132	98.5074626865672
2JM5-10_A	T0302TS197_2	T0302	1.99	8.7972	8.6583	134	132	98.5074626865672
2JM5-10_A	T0302TS197_3	T0302	1.68	8.8926	8.7476	134	132	98.5074626865672
2JM5-10_A	T0302TS197_4	T0302	1.93	8.8926	8.7476	134	132	98.5074626865672
2JM5-10_A	T0302TS197_5	T0302	2.00	8.7972	8.6583	134	132	98.5074626865672
2JM5-10_A	T0302TS203_1	T0302	1.61	8.1298	8.0335	134	132	98.5074626865672
2JM5-10_A	T0302TS203_2	T0302	1.82	8.5112	8.3905	134	132	98.5074626865672
2JM5-10_A	T0302TS203_3	T0302	1.43	8.9879	8.8368	134	132	98.5074626865672
2JM5-10_A	T0302TS203_4	T0302	2.01	7.5577	7.4979	134	132	98.5074626865672
2JM5-10_A	T0302TS203_5	T0302	2.60	5.2694	5.3575	134	132	98.5074626865672
2JM5-10_A	T0302TS205_1	T0302	2.85	-0.3449	0.5176	134	131	97.7611940298507
2JM5-10_A	T0302TS205_2	T0302	1.53	8.9533	8.8044	134	128	95.5223880597015
2JM5-10_A	T0302TS205_3	T0302	1.82	8.7972	8.6583	134	132	98.5074626865672
2JM5-10_A	T0302TS205_4	T0302	2.05	8.5112	8.3905	134	132	98.5074626865672
2JM5-10_A	T0302TS205_5	T0302	1.68	9.0833	8.9261	134	132	98.5074626865672
2JM5-10_A	T0302TS209_1	T0302	1.98	8.7294	8.5948	134	130	97.0149253731343
2JM5-10_A	T0302TS209_2	T0302	1.98	8.7294	8.5948	134	130	97.0149253731343
2JM5-10_A	T0302TS211_1	T0302	1.49	8.7972	8.6583	134	132	98.5074626865672
2JM5-10_A	T0302TS211_2	T0302	1.64	8.8926	8.7476	134	132	98.5074626865672
2JM5-10_A	T0302TS211_3	T0302	1.49	8.9223	8.7754	134	130	97.0149253731343
2JM5-10_A	T0302TS211_4	T0302	1.52	8.5717	8.4471	134	131	97.7611940298507
2JM5-10_A	T0302TS211_5	T0302	1.45	8.8891	8.7443	134	129	96.2686567164179
2JM5-10_A	T0302TS212_1	T0302	1.31	9.0833	8.9261	134	132	98.5074626865672
2JM5-10_A	T0302TS213_1	T0302	1.44	8.9879	8.8368	134	132	98.5074626865672
2JM5-10_A	T0302TS214_1	T0302	1.44	8.8926	8.7476	134	132	98.5074626865672
2JM5-10_A	T0302TS239_1	T0302	1.28	9.0508	8.8957	134	128	95.5223880597015
2JM5-10_A	T0302TS239_2	T0302	1.74	7.9391	7.8549	134	132	98.5074626865672
2JM5-10_A	T0302TS239_3	T0302	2.38	7.2229	7.1845	134	124	92.5373134328358
2JM5-10_A	T0302TS239_4	T0302	2.94	-0.4192	0.4756	134	129	96.2686567164179
2JM5-10_A	T0302TS239_5	T0302	2.39	0.5670	1.1389	134	128	95.5223880597015
2JM5-10_A	T0302TS245_1	T0302	1.45	9.0833	8.9261	134	132	98.5074626865672
2JM5-10_A	T0302TS247_1	T0302	2.29	8.2104	8.1089	134	129	96.2686567164179
2JM5-10_A	T0302TS247_2	T0302	2.61	7.8613	7.7821	134	125	93.2835820895522
2JM5-10_A	T0302TS247_3	T0302	2.43	8.2104	8.1089	134	129	96.2686567164179
2JM5-10_A	T0302TS247_4	T0302	1.64	9.0187	8.8656	134	130	97.0149253731343
2JM5-10_A	T0302TS247_5	T0302	2.00	8.6202	8.4925	134	124	92.5373134328358
2JM5-10_A	T0302TS248_1	T0302	1.62	8.9879	8.8368	134	132	98.5074626865672
2JM5-10_A	T0302TS248_2	T0302	1.63	8.5112	8.3905	134	132	98.5074626865672
2JM5-10_A	T0302TS248_3	T0302	1.66	8.8926	8.7476	134	132	98.5074626865672
2JM5-10_A	T0302TS248_4	T0302	2.03	8.6065	8.4798	134	132	98.5074626865672
2JM5-10_A	T0302TS248_5	T0302	1.38	8.9879	8.8368	134	132	98.5074626865672
2JM5-10_A	T0302TS249_1	T0302	1.65	8.8926	8.7476	134	132	98.5074626865672
2JM5-10_A	T0302TS250_1	T0302	2.41	8.2251	8.1227	134	132	98.5074626865672
2JM5-10_A	T0302TS250_2	T0302	1.79	8.6065	8.4798	134	132	98.5074626865672
2JM5-10_A	T0302TS250_3	T0302	1.89	8.5112	8.3905	134	132	98.5074626865672
2JM5-10_A	T0302TS250_4	T0302	1.81	8.7972	8.6583	134	132	98.5074626865672
2JM5-10_A	T0302TS250_5	T0302	1.94	8.7972	8.6583	134	132	98.5074626865672
2JM5-10_A	T0302TS261_1	T0302	1.28	9.0508	8.8957	134	128	95.5223880597015
2JM5-10_A	T0302TS267_1	T0302	1.41	8.8926	8.7476	134	132	98.5074626865672
2JM5-10_A	T0302TS267_2	T0302	2.01	6.6996	6.6948	134	132	98.5074626865672
2JM5-10_A	T0302TS267_3	T0302	1.34	9.0833	8.9261	134	132	98.5074626865672
2JM5-10_A	T0302TS267_4	T0302	1.41	8.8926	8.7476	134	132	98.5074626865672
2JM5-10_A	T0302TS267_5	T0302	1.49	9.0833	8.9261	134	132	98.5074626865672
2JM5-10_A	T0302TS268_1	T0302	2.02	8.5112	8.3905	134	132	98.5074626865672
2JM5-10_A	T0302TS268_2	T0302	1.59	8.7019	8.5690	134	132	98.5074626865672
2JM5-10_A	T0302TS268_3	T0302	2.08	8.6065	8.4798	134	132	98.5074626865672
2JM5-10_A	T0302TS268_4	T0302	1.53	9.0833	8.9261	134	132	98.5074626865672
2JM5-10_A	T0302TS268_5	T0302	1.46	8.8926	8.7476	134	132	98.5074626865672
2JM5-10_A	T0302TS273_1	T0302	1.38	9.0508	8.8957	134	128	95.5223880597015
2JM5-10_A	T0302TS274_1	T0302	1.49	8.9879	8.8368	134	132	98.5074626865672
2JM5-10_A	T0302TS275_1	T0302	1.39	8.9879	8.8368	134	132	98.5074626865672
2JM5-10_A	T0302TS276_1	T0302	2.02	8.7019	8.5690	134	132	98.5074626865672
2JM5-10_A	T0302TS276_2	T0302	2.05	8.7972	8.6583	134	132	98.5074626865672
2JM5-10_A	T0302TS276_3	T0302	1.94	8.7972	8.6583	134	132	98.5074626865672
2JM5-10_A	T0302TS276_4	T0302	1.77	8.8926	8.7476	134	132	98.5074626865672
2JM5-10_A	T0302TS276_5	T0302	1.70	8.8926	8.7476	134	132	98.5074626865672
2JM5-10_A	T0302TS277_1	T0302	1.66	8.9879	8.8368	134	132	98.5074626865672
2JM5-10_A	T0302TS277_2	T0302	1.45	8.8926	8.7476	134	132	98.5074626865672
2JM5-10_A	T0302TS277_3	T0302	2.01	8.7019	8.5690	134	132	98.5074626865672
2JM5-10_A	T0302TS277_4	T0302	1.36	8.9879	8.8368	134	132	98.5074626865672
2JM5-10_A	T0302TS277_5	T0302	2.00	8.6065	8.4798	134	132	98.5074626865672
2JM5-10_A	T0302TS297_1	T0302	1.41	8.9533	8.8044	134	130	97.0149253731343
2JM5-10_A	T0302TS297_2	T0302	1.54	8.7200	8.5860	134	126	94.0298507462687
2JM5-10_A	T0302TS297_3	T0302	1.40	8.9879	8.8368	134	134	100
2JM5-10_A	T0302TS297_4	T0302	1.92	8.7294	8.5948	134	132	98.5074626865672
2JM5-10_A	T0302TS298_1	T0302	1.69	8.8926	8.7476	134	132	98.5074626865672
2JM5-10_A	T0302TS298_2	T0302	1.74	8.7972	8.6583	134	132	98.5074626865672
2JM5-10_A	T0302TS298_3	T0302	1.97	8.6330	8.5046	134	130	97.0149253731343
2JM5-10_A	T0302TS298_4	T0302	1.85	8.7019	8.5690	134	132	98.5074626865672
2JM5-10_A	T0302TS298_5	T0302	2.01	8.7294	8.5948	134	130	97.0149253731343
2JM5-10_A	T0302TS302_1	T0302	1.99	8.6260	8.4980	134	127	94.7761194029851
2JM5-10_A	T0302TS302_2	T0302	1.61	8.9861	8.8351	134	129	96.2686567164179
2JM5-10_A	T0302TS302_3	T0302	1.26	9.0508	8.8957	134	128	95.5223880597015
2JM5-10_A	T0302TS302_4	T0302	2.03	8.7921	8.6535	134	129	96.2686567164179
2JM5-10_A	T0302TS302_5	T0302	2.10	8.7921	8.6535	134	129	96.2686567164179
2JM5-10_A	T0302TS307_1	T0302	1.60	9.0833	8.9261	134	132	98.5074626865672
2JM5-10_A	T0302TS307_1u	T0302	1.82	8.6676	8.5369	134	131	97.7611940298507
2JM5-10_A	T0302TS318_1	T0302	1.67	8.9879	8.8368	134	132	98.5074626865672
2JM5-10_A	T0302TS318_2	T0302	1.96	8.7019	8.5690	134	132	98.5074626865672
2JM5-10_A	T0302TS318_3	T0302	1.67	8.9879	8.8368	134	132	98.5074626865672
2JM5-10_A	T0302TS318_4	T0302	1.95	8.7019	8.5690	134	132	98.5074626865672
2JM5-10_A	T0302TS318_5	T0302	1.61	8.7972	8.6583	134	132	98.5074626865672
2JM5-10_A	T0302TS319_1	T0302	1.32	9.0508	8.8957	134	128	95.5223880597015
2JM5-10_A	T0302TS319_2	T0302	1.33	8.9879	8.8368	134	132	98.5074626865672
2JM5-10_A	T0302TS319_3	T0302	2.88	7.1763	7.1410	134	132	98.5074626865672
2JM5-10_A	T0302TS319_4	T0302	2.35	7.0127	6.9878	134	126	94.0298507462687
2JM5-10_A	T0302TS319_5	T0302	2.88	0.0386	0.7573	134	131	97.7611940298507
2JM5-10_A	T0302TS337_1	T0302	1.90	8.7972	8.6583	134	132	98.5074626865672
2JM5-10_A	T0302TS337_2	T0302	1.95	8.7972	8.6583	134	132	98.5074626865672
2JM5-10_A	T0302TS337_3	T0302	1.63	8.7972	8.6583	134	132	98.5074626865672
2JM5-10_A	T0302TS337_4	T0302	1.82	8.3205	8.2120	134	132	98.5074626865672
2JM5-10_A	T0302TS337_5	T0302	1.84	8.4158	8.3012	134	132	98.5074626865672
2JM5-10_A	T0302TS338_1	T0302	2.00	8.7972	8.6583	134	132	98.5074626865672
2JM5-10_A	T0302TS347_1	T0302	1.29	9.0183	8.8653	134	127	94.7761194029851
2JM5-10_A	T0302TS349_1	T0302	1.67	8.9879	8.8368	134	132	98.5074626865672
2JM5-10_A	T0302TS349_2	T0302	1.97	8.6330	8.5046	134	130	97.0149253731343
2JM5-10_A	T0302TS349_3	T0302	1.95	8.6952	8.5628	134	129	96.2686567164179
2JM5-10_A	T0302TS349_4	T0302	1.65	8.9879	8.8368	134	132	98.5074626865672
2JM5-10_A	T0302TS349_5	T0302	2.14	8.7921	8.6535	134	129	96.2686567164179
2JM5-10_A	T0302TS351_1	T0302	1.62	8.8926	8.7476	134	132	98.5074626865672
2JM5-10_A	T0302TS351_2	T0302	1.85	8.7019	8.5690	134	132	98.5074626865672
2JM5-10_A	T0302TS351_3	T0302	2.01	8.7294	8.5948	134	130	97.0149253731343
2JM5-10_A	T0302TS351_4	T0302	1.96	8.7019	8.5690	134	132	98.5074626865672
2JM5-10_A	T0302TS351_5	T0302	1.74	8.7972	8.6583	134	132	98.5074626865672
2JM5-10_A	T0302TS368_4	T0302	1.30	8.7019	8.5690	134	132	98.5074626865672
2JM5-10_A	T0302TS383_1	T0302	2.00	8.8593	8.7164	134	131	97.7611940298507
2JM5-10_A	T0302TS383_2	T0302	1.66	8.6952	8.5628	134	129	96.2686567164179
2JM5-10_A	T0302TS383_3	T0302	1.66	8.9879	8.8368	134	132	98.5074626865672
2JM5-10_A	T0302TS383_4	T0302	1.28	9.0508	8.8957	134	128	95.5223880597015
2JM5-10_A	T0302TS383_5	T0302	1.80	8.6607	8.5305	134	128	95.5223880597015
2JM5-10_A	T0302TS389_1	T0302	1.83	8.7972	8.6583	134	132	98.5074626865672
2JM5-10_A	T0302TS389_2	T0302	1.27	8.9527	8.8039	134	125	93.2835820895522
2JM5-10_A	T0302TS389_3	T0302	1.62	8.6550	8.5252	134	125	93.2835820895522
2JM5-10_A	T0302TS389_4	T0302	1.94	5.3808	5.4615	134	125	93.2835820895522
2JM5-10_A	T0302TS389_5	T0302	1.94	8.7582	8.6218	134	128	95.5223880597015
2JM5-10_A	T0302TS393_1	T0302	2.41	6.9857	6.9625	134	132	98.5074626865672
2JM5-10_A	T0302TS393_2	T0302	2.69	6.6043	6.6056	134	132	98.5074626865672
2JM5-10_A	T0302TS393_3	T0302	2.56	6.8903	6.8733	134	132	98.5074626865672
2JM5-10_A	T0302TS393_4	T0302	2.79	6.9857	6.9625	134	132	98.5074626865672
2JM5-10_A	T0302TS393_5	T0302	2.33	7.0810	7.0517	134	132	98.5074626865672
2JM5-10_A	T0302TS401_1	T0302	1.73	8.5112	8.3905	134	132	98.5074626865672
2JM5-10_A	T0302TS413_1	T0302	1.34	9.0833	8.9261	134	132	98.5074626865672
2JM5-10_A	T0302TS413_2	T0302	1.82	8.7019	8.5690	134	132	98.5074626865672
2JM5-10_A	T0302TS413_3	T0302	1.80	8.2251	8.1227	134	132	98.5074626865672
2JM5-10_A	T0302TS413_4	T0302	1.57	5.5555	5.6247	134	132	98.5074626865672
2JM5-10_A	T0302TS413_5	T0302	1.89	7.9391	7.8549	134	132	98.5074626865672
2JM5-10_A	T0302TS414_1	T0302	1.34	9.0833	8.9261	134	132	98.5074626865672
2JM5-10_A	T0302TS414_2	T0302	1.81	8.6065	8.4798	134	132	98.5074626865672
2JM5-10_A	T0302TS414_3	T0302	1.80	8.2251	8.1227	134	132	98.5074626865672
2JM5-10_A	T0302TS414_4	T0302	1.75	8.2251	8.1227	134	132	98.5074626865672
2JM5-10_A	T0302TS414_5	T0302	1.57	5.5555	5.6247	134	132	98.5074626865672
2JM5-10_A	T0302TS415_1	T0302	1.34	9.0833	8.9261	134	132	98.5074626865672
2JM5-10_A	T0302TS415_2	T0302	1.86	8.7019	8.5690	134	132	98.5074626865672
2JM5-10_A	T0302TS415_3	T0302	1.80	8.2251	8.1227	134	132	98.5074626865672
2JM5-10_A	T0302TS415_4	T0302	1.91	8.1298	8.0335	134	132	98.5074626865672
2JM5-10_A	T0302TS415_5	T0302	1.57	5.5555	5.6247	134	132	98.5074626865672
2JM5-10_A	T0302TS416_1	T0302	1.24	8.9879	8.8368	134	132	98.5074626865672
2JM5-10_A	T0302TS416_2	T0302	1.45	8.7019	8.5690	134	132	98.5074626865672
2JM5-10_A	T0302TS418_1	T0302	1.44	8.9879	8.8368	134	132	98.5074626865672
2JM5-10_A	T0302TS420_1	T0302	1.39	8.7161	8.5823	134	118	88.0597014925373
2JM5-10_A	T0302TS420_2	T0302	1.52	8.9196	8.7728	134	124	92.5373134328358
2JM5-10_A	T0302TS420_3	T0302	1.65	8.8198	8.6794	134	124	92.5373134328358
2JM5-10_A	T0302TS420_4	T0302	1.71	8.6202	8.4925	134	124	92.5373134328358
2JM5-10_A	T0302TS420_5	T0302	1.66	8.9202	8.7734	134	127	94.7761194029851
2JM5-10_A	T0302TS427_1	T0302	1.66	8.9879	8.8368	134	132	98.5074626865672
2JM5-10_A	T0302TS427_2	T0302	1.99	8.6065	8.4798	134	132	98.5074626865672
2JM5-10_A	T0302TS427_3	T0302	2.12	8.5112	8.3905	134	132	98.5074626865672
2JM5-10_A	T0302TS427_4	T0302	1.69	8.7972	8.6583	134	132	98.5074626865672
2JM5-10_A	T0302TS427_5	T0302	1.66	8.9879	8.8368	134	132	98.5074626865672
2JM5-10_A	T0302TS435_1	T0302	1.57	8.9879	8.8368	134	132	98.5074626865672
2JM5-10_A	T0302TS435_2	T0302	1.52	8.9879	8.8368	134	132	98.5074626865672
2JM5-10_A	T0302TS435_3	T0302	1.66	8.8926	8.7476	134	132	98.5074626865672
2JM5-10_A	T0302TS435_4	T0302	2.00	8.7972	8.6583	134	132	98.5074626865672
2JM5-10_A	T0302TS435_5	T0302	1.64	8.8926	8.7476	134	132	98.5074626865672
2JM5-10_A	T0302TS439_1	T0302	1.31	9.1151	8.9559	134	130	97.0149253731343
2JM5-10_A	T0302TS443_1	T0302	1.59	8.8926	8.7476	134	132	98.5074626865672
2JM5-10_A	T0302TS468_1	T0302	1.97	8.8258	8.6851	134	130	97.0149253731343
2JM5-10_A	T0302TS469_1	T0302	1.31	9.1151	8.9559	134	130	97.0149253731343
2JM5-10_A	T0302TS469_2	T0302	1.31	9.1151	8.9559	134	130	97.0149253731343
2JM5-10_A	T0302TS469_3	T0302	1.67	8.7972	8.6583	134	132	98.5074626865672
2JM5-10_A	T0302TS469_4	T0302	1.31	9.1151	8.9559	134	130	97.0149253731343
2JM5-10_A	T0302TS469_5	T0302	1.67	8.7972	8.6583	134	132	98.5074626865672
2JM5-10_A	T0302TS474_1	T0302	1.64	9.0187	8.8656	134	130	97.0149253731343
2JM5-10_A	T0302TS474_2	T0302	1.62	8.9223	8.7754	134	130	97.0149253731343
2JM5-10_A	T0302TS490_1	T0302	1.64	8.9879	8.8368	134	132	98.5074626865672
2JM5-10_A	T0302TS494_1	T0302	1.89	8.6897	8.5576	134	126	94.0298507462687
2JM5-10_A	T0302TS511_1	T0302	2.53	-0.7374	0.3149	134	132	98.5074626865672
2JM5-10_A	T0302TS511_2	T0302	2.40	-1.4048	0.0907	134	132	98.5074626865672
2JM5-10_A	T0302TS511_3	T0302	2.22	-1.5002	0.0715	134	132	98.5074626865672
2JM5-10_A	T0302TS511_4	T0302	2.60	-1.8815	0.0222	134	132	98.5074626865672
2JM5-10_A	T0302TS511_5	T0302	2.48	-0.8327	0.2732	134	132	98.5074626865672
2JM5-10_A	T0302TS527_1	T0302	1.62	9.0833	8.9261	134	132	98.5074626865672
2JM5-10_A	T0302TS536_1	T0302	1.93	8.0345	7.9442	134	132	98.5074626865672
2JM5-10_A	T0302TS536_2	T0302	2.02	8.7972	8.6583	134	132	98.5074626865672
2JM5-10_A	T0302TS536_3	T0302	1.87	8.7972	8.6583	134	132	98.5074626865672
2JM5-10_A	T0302TS536_4	T0302	1.60	8.2251	8.1227	134	132	98.5074626865672
2JM5-10_A	T0302TS536_5	T0302	2.09	8.6065	8.4798	134	132	98.5074626865672
2JM5-10_A	T0302TS550_1	T0302	1.61	8.9879	8.8368	134	132	98.5074626865672
2JM5-10_A	T0302TS550_2	T0302	1.97	8.7972	8.6583	134	132	98.5074626865672
2JM5-10_A	T0302TS550_3	T0302	1.43	8.9879	8.8368	134	132	98.5074626865672
2JM5-10_A	T0302TS550_4	T0302	2.00	8.5112	8.3905	134	132	98.5074626865672
2JM5-10_A	T0302TS550_5	T0302	2.06	8.5112	8.3905	134	132	98.5074626865672
2JM5-10_A	T0302TS556_1	T0302	1.43	9.0833	8.9261	134	132	98.5074626865672
2JM5-10_A	T0302TS556_2	T0302	1.53	8.8926	8.7476	134	132	98.5074626865672
2JM5-10_A	T0302TS556_3	T0302	1.45	8.9879	8.8368	134	132	98.5074626865672
2JM5-10_A	T0302TS556_4	T0302	1.47	8.8926	8.7476	134	132	98.5074626865672
2JM5-10_A	T0302TS556_5	T0302	1.64	8.8926	8.7476	134	132	98.5074626865672
2JM5-10_A	T0302TS568_1	T0302	2.02	8.7019	8.5690	134	132	98.5074626865672
2JM5-10_A	T0302TS568_2	T0302	1.60	9.0833	8.9261	134	132	98.5074626865672
2JM5-10_A	T0302TS568_3	T0302	1.15	9.0508	8.8957	134	128	95.5223880597015
2JM5-10_A	T0302TS568_4	T0302	1.34	8.8926	8.7476	134	132	98.5074626865672
2JM5-10_A	T0302TS568_5	T0302	1.99	8.6065	8.4798	134	132	98.5074626865672
2JM5-10_A	T0302TS609_1	T0302	1.63	8.8926	8.7476	134	132	98.5074626865672
2JM5-10_A	T0302TS609_2	T0302	1.63	8.8926	8.7476	134	132	98.5074626865672
2JM5-10_A	T0302TS609_3	T0302	1.58	8.8926	8.7476	134	132	98.5074626865672
2JM5-10_A	T0302TS609_4	T0302	2.10	8.2251	8.1227	134	132	98.5074626865672
2JM5-10_A	T0302TS609_5	T0302	2.01	6.7950	6.7840	134	132	98.5074626865672
2JM5-10_A	T0302TS610_1	T0302	2.34	8.0345	7.9442	134	132	98.5074626865672
2JM5-10_A	T0302TS610_2	T0302	2.34	8.0345	7.9442	134	132	98.5074626865672
2JM5-10_A	T0302TS614_1	T0302	1.52	8.8926	8.7476	134	132	98.5074626865672
2JM5-10_A	T0302TS614_2	T0302	1.72	8.6065	8.4798	134	132	98.5074626865672
2JM5-10_A	T0302TS614_5	T0302	1.99	8.6065	8.4798	134	132	98.5074626865672
2JM5-10_A	T0302TS640_1	T0302	1.90	8.4924	8.3729	134	126	94.0298507462687
2JM5-10_A	T0302TS640_2	T0302	2.01	8.6897	8.5576	134	126	94.0298507462687
2JM5-10_A	T0302TS640_3	T0302	1.22	8.9856	8.8347	134	126	94.0298507462687
2JM5-10_A	T0302TS640_4	T0302	1.80	8.8870	8.7423	134	126	94.0298507462687
2JM5-10_A	T0302TS640_5	T0302	1.90	8.4924	8.3729	134	126	94.0298507462687
2JM5-10_A	T0302TS651_1	T0302	1.65	8.8926	8.7476	134	132	98.5074626865672
2JM5-10_A	T0302TS654_1	T0302	1.65	9.0187	8.8656	134	130	97.0149253731343
2JM5-10_A	T0302TS658_1	T0302	1.39	8.9879	8.8368	134	132	98.5074626865672
2JM5-10_A	T0302TS659_1u	T0302	1.66	8.5112	8.3905	134	132	98.5074626865672
2JM5-10_A	T0302TS659_2u	T0302	1.42	8.9879	8.8368	134	132	98.5074626865672
2JM5-10_A	T0302TS659_3u	T0302	1.81	8.4158	8.3012	134	132	98.5074626865672
2JM5-10_A	T0302TS659_4u	T0302	2.00	8.7972	8.6583	134	132	98.5074626865672
2JM5-10_A	T0302TS659_5u	T0302	2.02	8.5112	8.3905	134	132	98.5074626865672
2JM5-10_A	T0302TS664_1	T0302	1.15	9.0508	8.8957	134	128	95.5223880597015
2JM5-10_A	T0302TS671_1	T0302	1.61	9.0833	8.9261	134	132	98.5074626865672
2JM5-10_A	T0302TS671_2	T0302	1.51	8.9879	8.8368	134	132	98.5074626865672
2JM5-10_A	T0302TS671_3	T0302	1.63	9.0833	8.9261	134	132	98.5074626865672
2JM5-10_A	T0302TS671_4	T0302	1.59	9.0511	8.8960	134	131	97.7611940298507
2JM5-10_A	T0302TS671_5	T0302	1.31	8.9196	8.7728	134	124	92.5373134328358
2JM5-10_A	T0302TS675_1	T0302	1.40	9.0833	8.9261	134	132	98.5074626865672
2JM5-10_A	T0302TS675_2	T0302	1.34	8.9879	8.8368	134	132	98.5074626865672
2JM5-10_A	T0302TS675_3	T0302	1.38	8.9879	8.8368	134	132	98.5074626865672
2JM5-10_A	T0302TS675_4	T0302	1.33	8.9879	8.8368	134	132	98.5074626865672
2JM5-10_A	T0302TS675_5	T0302	1.46	8.8926	8.7476	134	132	98.5074626865672
2JM5-10_A	T0302TS677_1	T0302	1.86	8.8926	8.7476	134	132	98.5074626865672
2JM5-10_A	T0302TS683_1	T0302	1.64	9.0833	8.9261	134	132	98.5074626865672
2JM5-10_A	T0302TS683_1u	T0302	1.63	9.0833	8.9261	134	132	98.5074626865672
2JM5-10_A	T0302TS698_1	T0302	1.35	9.0833	8.9261	134	132	98.5074626865672
2JM5-10_A	T0302TS705_1	T0302	1.31	8.9856	8.8347	134	126	94.0298507462687
2JM5-10_A	T0302TS735_1	T0302	2.30	7.6531	7.5872	134	132	98.5074626865672
2JM5-10_A	T0302TS735_2	T0302	2.60	5.3648	5.4465	134	132	98.5074626865672
2JM5-11_A	2JM5-12_A	T0302	1.43	8.9584	8.8092	134	134	100
2JM5-11_A	2JM5-13_A	T0302	1.35	9.0527	8.8975	134	134	100
2JM5-11_A	2JM5-14_A	T0302	1.54	8.9584	8.8092	134	134	100
2JM5-11_A	2JM5-15_A	T0302	1.45	9.1470	8.9858	134	134	100
2JM5-11_A	2JM5-16_A	T0302	1.26	8.9584	8.8092	134	134	100
2JM5-11_A	2JM5-17_A	T0302	1.45	8.9584	8.8092	134	134	100
2JM5-11_A	2JM5-18_A	T0302	1.37	8.8641	8.7209	134	134	100
2JM5-11_A	2JM5-19_A	T0302	1.10	9.0527	8.8975	134	134	100
2JM5-11_A	2JM5-1_A	T0302	1.10	9.0527	8.8975	134	134	100
2JM5-11_A	2JM5-20_A	T0302	1.17	8.9584	8.8092	134	134	100
2JM5-11_A	2JM5-2_A	T0302	1.78	8.8641	8.7209	134	134	100
2JM5-11_A	2JM5-3_A	T0302	1.52	8.8641	8.7209	134	134	100
2JM5-11_A	2JM5-4_A	T0302	1.62	9.0527	8.8975	134	134	100
2JM5-11_A	2JM5-5_A	T0302	1.53	9.0527	8.8975	134	134	100
2JM5-11_A	2JM5-6_A	T0302	1.89	8.8641	8.7209	134	134	100
2JM5-11_A	2JM5-7_A	T0302	1.17	9.2413	9.0741	134	134	100
2JM5-11_A	2JM5-8_A	T0302	1.35	8.9584	8.8092	134	134	100
2JM5-11_A	2JM5-9_A	T0302	1.54	8.9584	8.8092	134	134	100
2JM5-11_A	2OWI-10_A	T0302	1.95	8.8641	8.7209	134	134	100
2JM5-11_A	2OWI-11_A	T0302	1.72	9.0527	8.8975	134	134	100
2JM5-11_A	2OWI-12_A	T0302	1.67	9.0527	8.8975	134	134	100
2JM5-11_A	2OWI-13_A	T0302	1.64	8.8641	8.7209	134	134	100
2JM5-11_A	2OWI-14_A	T0302	1.63	8.8641	8.7209	134	134	100
2JM5-11_A	2OWI-15_A	T0302	1.87	9.0527	8.8975	134	134	100
2JM5-11_A	2OWI-16_A	T0302	1.34	9.0527	8.8975	134	134	100
2JM5-11_A	2OWI-17_A	T0302	2.25	8.9584	8.8092	134	134	100
2JM5-11_A	2OWI-18_A	T0302	1.96	8.9584	8.8092	134	134	100
2JM5-11_A	2OWI-19_A	T0302	1.18	9.1470	8.9858	134	134	100
2JM5-11_A	2OWI-1_A	T0302	1.72	8.9584	8.8092	134	134	100
2JM5-11_A	2OWI-20_A	T0302	1.67	9.0527	8.8975	134	134	100
2JM5-11_A	2OWI-2_A	T0302	1.65	8.8641	8.7209	134	134	100
2JM5-11_A	2OWI-3_A	T0302	1.35	9.2413	9.0741	134	134	100
2JM5-11_A	2OWI-4_A	T0302	1.57	8.9584	8.8092	134	134	100
2JM5-11_A	2OWI-5_A	T0302	1.57	8.9584	8.8092	134	134	100
2JM5-11_A	2OWI-6_A	T0302	1.52	8.9584	8.8092	134	134	100
2JM5-11_A	2OWI-7_A	T0302	1.60	9.1470	8.9858	134	134	100
2JM5-11_A	2OWI-8_A	T0302	2.06	8.8641	8.7209	134	134	100
2JM5-11_A	2OWI-9_A	T0302	1.68	8.9584	8.8092	134	134	100
2JM5-11_A	T0302AL044_1	T0302	1.95	8.6952	8.5628	134	129	96.2686567164179
2JM5-11_A	T0302AL044_2	T0302	1.80	8.3438	8.2338	134	133	99.2537313432836
2JM5-11_A	T0302AL044_3	T0302	1.58	8.9861	8.8351	134	129	96.2686567164179
2JM5-11_A	T0302AL044_4	T0302	1.86	5.3985	5.4780	134	129	96.2686567164179
2JM5-11_A	T0302AL044_5	T0302	1.81	8.7883	8.6500	134	126	94.0298507462687
2JM5-11_A	T0302AL170_1	T0302	1.46	9.0183	8.8653	134	127	94.7761194029851
2JM5-11_A	T0302AL242_1	T0302	1.46	9.0508	8.8957	134	128	95.5223880597015
2JM5-11_A	T0302AL242_2	T0302	1.46	9.0183	8.8653	134	127	94.7761194029851
2JM5-11_A	T0302AL242_3	T0302	2.36	7.0376	7.0112	134	131	97.7611940298507
2JM5-11_A	T0302AL242_4	T0302	2.39	6.8691	6.8534	134	125	93.2835820895522
2JM5-11_A	T0302AL242_5	T0302	2.32	-0.0573	0.6940	134	131	97.7611940298507
2JM5-11_A	T0302AL243_1	T0302	2.04	8.4758	8.3574	134	131	97.7611940298507
2JM5-11_A	T0302AL243_2	T0302	1.80	8.4043	8.2904	134	132	98.5074626865672
2JM5-11_A	T0302AL243_3	T0302	1.70	8.9879	8.8368	134	132	98.5074626865672
2JM5-11_A	T0302AL243_4	T0302	1.46	9.0508	8.8957	134	128	95.5223880597015
2JM5-11_A	T0302AL243_5	T0302	1.83	8.6607	8.5305	134	128	95.5223880597015
2JM5-11_A	T0302AL257_1	T0302	1.46	9.0508	8.8957	134	128	95.5223880597015
2JM5-11_A	T0302AL257_2	T0302	1.84	8.8593	8.7164	134	131	97.7611940298507
2JM5-11_A	T0302AL257_3	T0302	2.30	6.9857	6.9625	134	132	98.5074626865672
2JM5-11_A	T0302AL257_4	T0302	1.98	8.2582	8.1536	134	129	96.2686567164179
2JM5-11_A	T0302AL257_5	T0302	2.89	-1.4048	0.0907	134	132	98.5074626865672
2JM5-11_A	T0302AL316_1	T0302	1.46	9.0508	8.8957	134	128	95.5223880597015
2JM5-11_A	T0302AL316_2	T0302	1.84	8.8593	8.7164	134	131	97.7611940298507
2JM5-11_A	T0302AL316_3	T0302	2.38	7.0810	7.0517	134	132	98.5074626865672
2JM5-11_A	T0302AL316_4	T0302	1.97	8.4566	8.3394	134	129	96.2686567164179
2JM5-11_A	T0302AL316_5	T0302	2.40	6.3730	6.3892	134	125	93.2835820895522
2JM5-11_A	T0302AL333_1	T0302	1.46	9.0508	8.8957	134	128	95.5223880597015
2JM5-11_A	T0302AL333_2	T0302	1.79	8.3574	8.2465	134	129	96.2686567164179
2JM5-11_A	T0302AL333_3	T0302	1.64	8.8198	8.6794	134	124	92.5373134328358
2JM5-11_A	T0302AL333_4	T0302	2.43	6.7950	6.7840	134	132	98.5074626865672
2JM5-11_A	T0302AL333_5	T0302	2.48	7.1193	7.0876	134	117	87.3134328358209
2JM5-11_A	T0302AL380_1	T0302	2.04	8.5366	8.4143	134	130	97.0149253731343
2JM5-11_A	T0302AL380_2	T0302	1.65	8.5204	8.3991	134	127	94.7761194029851
2JM5-11_A	T0302AL380_3	T0302	1.95	8.7921	8.6535	134	129	96.2686567164179
2JM5-11_A	T0302AL380_4	T0302	1.58	8.9552	8.8062	134	131	97.7611940298507
2JM5-11_A	T0302AL380_5	T0302	1.50	9.0187	8.8656	134	130	97.0149253731343
2JM5-11_A	T0302AL381_1	T0302	1.66	8.9533	8.8044	134	128	95.5223880597015
2JM5-11_A	T0302AL381_2	T0302	1.88	5.4954	5.5687	134	129	96.2686567164179
2JM5-11_A	T0302AL381_3	T0302	1.66	8.5558	8.4323	134	128	95.5223880597015
2JM5-11_A	T0302AL381_4	T0302	2.04	8.4158	8.3012	134	132	98.5074626865672
2JM5-11_A	T0302AL381_5	T0302	1.74	8.9879	8.8368	134	132	98.5074626865672
2JM5-11_A	T0302AL586_1	T0302	1.67	8.9223	8.7754	134	130	97.0149253731343
2JM5-11_A	T0302AL706_1	T0302	1.46	9.0508	8.8957	134	128	95.5223880597015
2JM5-11_A	T0302TS004_1	T0302	1.86	8.9879	8.8368	134	132	98.5074626865672
2JM5-11_A	T0302TS004_2	T0302	2.04	8.4158	8.3012	134	132	98.5074626865672
2JM5-11_A	T0302TS004_3	T0302	1.86	8.9879	8.8368	134	132	98.5074626865672
2JM5-11_A	T0302TS004_4	T0302	1.83	8.8926	8.7476	134	132	98.5074626865672
2JM5-11_A	T0302TS004_5	T0302	2.66	6.7950	6.7840	134	132	98.5074626865672
2JM5-11_A	T0302TS005_1	T0302	1.93	8.0345	7.9442	134	132	98.5074626865672
2JM5-11_A	T0302TS010_1	T0302	1.71	8.8926	8.7476	134	132	98.5074626865672
2JM5-11_A	T0302TS010_2	T0302	1.76	8.7019	8.5690	134	132	98.5074626865672
2JM5-11_A	T0302TS010_3	T0302	1.85	8.8891	8.7443	134	129	96.2686567164179
2JM5-11_A	T0302TS010_4	T0302	1.69	8.4924	8.3729	134	126	94.0298507462687
2JM5-11_A	T0302TS010_5	T0302	1.89	5.1385	5.2352	134	126	94.0298507462687
2JM5-11_A	T0302TS011_1	T0302	1.89	8.2251	8.1227	134	132	98.5074626865672
2JM5-11_A	T0302TS013_1	T0302	1.98	8.6065	8.4798	134	132	98.5074626865672
2JM5-11_A	T0302TS015_1u	T0302	2.46	1.0742	1.5447	134	132	98.5074626865672
2JM5-11_A	T0302TS015_2u	T0302	2.23	-0.5467	0.4074	134	132	98.5074626865672
2JM5-11_A	T0302TS015_3u	T0302	2.22	0.0254	0.7485	134	132	98.5074626865672
2JM5-11_A	T0302TS016_1	T0302	1.71	8.8926	8.7476	134	132	98.5074626865672
2JM5-11_A	T0302TS016_2	T0302	1.85	8.6065	8.4798	134	132	98.5074626865672
2JM5-11_A	T0302TS016_3	T0302	1.73	8.9879	8.8368	134	132	98.5074626865672
2JM5-11_A	T0302TS016_4	T0302	1.66	8.9879	8.8368	134	132	98.5074626865672
2JM5-11_A	T0302TS016_5	T0302	1.70	8.9879	8.8368	134	132	98.5074626865672
2JM5-11_A	T0302TS018_1	T0302	1.71	8.8926	8.7476	134	132	98.5074626865672
2JM5-11_A	T0302TS018_2	T0302	1.85	8.6065	8.4798	134	132	98.5074626865672
2JM5-11_A	T0302TS018_3	T0302	1.73	8.9879	8.8368	134	132	98.5074626865672
2JM5-11_A	T0302TS018_4	T0302	1.66	8.9879	8.8368	134	132	98.5074626865672
2JM5-11_A	T0302TS018_5	T0302	1.70	8.9879	8.8368	134	132	98.5074626865672
2JM5-11_A	T0302TS020_1	T0302	1.55	8.9879	8.8368	134	132	98.5074626865672
2JM5-11_A	T0302TS020_2	T0302	1.49	8.9879	8.8368	134	132	98.5074626865672
2JM5-11_A	T0302TS020_3	T0302	1.69	8.9879	8.8368	134	132	98.5074626865672
2JM5-11_A	T0302TS020_4	T0302	1.59	8.9879	8.8368	134	132	98.5074626865672
2JM5-11_A	T0302TS020_5	T0302	1.67	9.0833	8.9261	134	132	98.5074626865672
2JM5-11_A	T0302TS022_1	T0302	1.70	8.6607	8.5305	134	128	95.5223880597015
2JM5-11_A	T0302TS022_2	T0302	1.46	9.0183	8.8653	134	127	94.7761194029851
2JM5-11_A	T0302TS022_3	T0302	2.38	8.2337	8.1307	134	127	94.7761194029851
2JM5-11_A	T0302TS022_4	T0302	2.62	6.3665	6.3832	134	131	97.7611940298507
2JM5-11_A	T0302TS022_5	T0302	1.90	8.1298	8.0335	134	132	98.5074626865672
2JM5-11_A	T0302TS024_1	T0302	1.70	9.0833	8.9261	134	132	98.5074626865672
2JM5-11_A	T0302TS024_2	T0302	1.59	9.0833	8.9261	134	132	98.5074626865672
2JM5-11_A	T0302TS024_3	T0302	1.60	9.0833	8.9261	134	132	98.5074626865672
2JM5-11_A	T0302TS024_4	T0302	1.56	9.0833	8.9261	134	132	98.5074626865672
2JM5-11_A	T0302TS024_5	T0302	1.65	9.0833	8.9261	134	132	98.5074626865672
2JM5-11_A	T0302TS025_1	T0302	1.55	9.0833	8.9261	134	132	98.5074626865672
2JM5-11_A	T0302TS025_2	T0302	1.53	9.0833	8.9261	134	132	98.5074626865672
2JM5-11_A	T0302TS025_3	T0302	1.58	9.0833	8.9261	134	132	98.5074626865672
2JM5-11_A	T0302TS025_4	T0302	1.59	9.0833	8.9261	134	132	98.5074626865672
2JM5-11_A	T0302TS025_5	T0302	1.51	9.0833	8.9261	134	132	98.5074626865672
2JM5-11_A	T0302TS026_1	T0302	1.62	9.0833	8.9261	134	132	98.5074626865672
2JM5-11_A	T0302TS026_2	T0302	1.82	9.0833	8.9261	134	132	98.5074626865672
2JM5-11_A	T0302TS026_3	T0302	1.61	9.0833	8.9261	134	132	98.5074626865672
2JM5-11_A	T0302TS026_4	T0302	1.47	9.0833	8.9261	134	132	98.5074626865672
2JM5-11_A	T0302TS026_5	T0302	1.99	8.5112	8.3905	134	132	98.5074626865672
2JM5-11_A	T0302TS027_1	T0302	1.61	9.0833	8.9261	134	132	98.5074626865672
2JM5-11_A	T0302TS027_2	T0302	1.46	9.0833	8.9261	134	132	98.5074626865672
2JM5-11_A	T0302TS027_3	T0302	1.47	9.0833	8.9261	134	132	98.5074626865672
2JM5-11_A	T0302TS027_4	T0302	1.61	9.0833	8.9261	134	132	98.5074626865672
2JM5-11_A	T0302TS027_5	T0302	1.47	9.0833	8.9261	134	132	98.5074626865672
2JM5-11_A	T0302TS028_1	T0302	1.68	9.0833	8.9261	134	132	98.5074626865672
2JM5-11_A	T0302TS028_2	T0302	1.99	8.5112	8.3905	134	132	98.5074626865672
2JM5-11_A	T0302TS028_3	T0302	1.52	9.0833	8.9261	134	132	98.5074626865672
2JM5-11_A	T0302TS028_4	T0302	1.84	8.8926	8.7476	134	132	98.5074626865672
2JM5-11_A	T0302TS028_5	T0302	1.52	9.0833	8.9261	134	132	98.5074626865672
2JM5-11_A	T0302TS029_1	T0302	1.52	9.0833	8.9261	134	132	98.5074626865672
2JM5-11_A	T0302TS029_2	T0302	1.52	9.0833	8.9261	134	132	98.5074626865672
2JM5-11_A	T0302TS029_3	T0302	1.51	9.0833	8.9261	134	132	98.5074626865672
2JM5-11_A	T0302TS029_4	T0302	1.45	9.0833	8.9261	134	132	98.5074626865672
2JM5-11_A	T0302TS029_5	T0302	1.48	9.0833	8.9261	134	132	98.5074626865672
2JM5-11_A	T0302TS030_1u	T0302	1.49	9.0833	8.9261	134	132	98.5074626865672
2JM5-11_A	T0302TS030_2u	T0302	1.81	8.7972	8.6583	134	132	98.5074626865672
2JM5-11_A	T0302TS030_3u	T0302	1.58	8.9879	8.8368	134	132	98.5074626865672
2JM5-11_A	T0302TS030_4u	T0302	1.60	8.9879	8.8368	134	132	98.5074626865672
2JM5-11_A	T0302TS030_5u	T0302	1.71	8.8926	8.7476	134	132	98.5074626865672
2JM5-11_A	T0302TS033_1	T0302	2.58	1.5509	1.9493	134	132	98.5074626865672
2JM5-11_A	T0302TS033_2	T0302	2.76	1.3602	1.7853	134	132	98.5074626865672
2JM5-11_A	T0302TS033_3	T0302	2.82	1.5509	1.9493	134	132	98.5074626865672
2JM5-11_A	T0302TS033_4	T0302	2.54	0.5021	1.0895	134	132	98.5074626865672
2JM5-11_A	T0302TS033_5	T0302	2.53	1.3602	1.7853	134	132	98.5074626865672
2JM5-11_A	T0302TS034_1	T0302	2.20	8.3205	8.2120	134	132	98.5074626865672
2JM5-11_A	T0302TS034_2	T0302	1.81	8.7019	8.5690	134	132	98.5074626865672
2JM5-11_A	T0302TS034_3	T0302	2.14	8.4158	8.3012	134	132	98.5074626865672
2JM5-11_A	T0302TS034_4	T0302	2.16	8.5112	8.3905	134	132	98.5074626865672
2JM5-11_A	T0302TS034_5	T0302	2.30	8.2251	8.1227	134	132	98.5074626865672
2JM5-11_A	T0302TS035_1	T0302	2.12	8.5112	8.3905	134	132	98.5074626865672
2JM5-11_A	T0302TS035_2	T0302	1.95	8.1298	8.0335	134	132	98.5074626865672
2JM5-11_A	T0302TS035_3	T0302	2.01	8.5112	8.3905	134	132	98.5074626865672
2JM5-11_A	T0302TS035_4	T0302	1.64	8.9879	8.8368	134	132	98.5074626865672
2JM5-11_A	T0302TS035_5	T0302	1.56	9.0833	8.9261	134	132	98.5074626865672
2JM5-11_A	T0302TS038_1	T0302	2.04	8.4158	8.3012	134	132	98.5074626865672
2JM5-11_A	T0302TS038_2	T0302	2.03	8.4158	8.3012	134	132	98.5074626865672
2JM5-11_A	T0302TS040_1	T0302	1.59	8.9879	8.8368	134	132	98.5074626865672
2JM5-11_A	T0302TS040_2	T0302	1.58	8.9879	8.8368	134	132	98.5074626865672
2JM5-11_A	T0302TS046_1	T0302	1.20	9.0508	8.8957	134	128	95.5223880597015
2JM5-11_A	T0302TS046_2	T0302	1.20	9.0508	8.8957	134	128	95.5223880597015
2JM5-11_A	T0302TS046_3	T0302	1.18	9.0183	8.8653	134	127	94.7761194029851
2JM5-11_A	T0302TS046_4	T0302	1.30	9.0511	8.8960	134	131	97.7611940298507
2JM5-11_A	T0302TS046_5	T0302	1.26	9.0830	8.9259	134	129	96.2686567164179
2JM5-11_A	T0302TS047_1	T0302	1.26	9.0508	8.8957	134	128	95.5223880597015
2JM5-11_A	T0302TS047_2	T0302	1.30	9.0511	8.8960	134	131	97.7611940298507
2JM5-11_A	T0302TS047_3	T0302	1.20	9.0508	8.8957	134	128	95.5223880597015
2JM5-11_A	T0302TS047_4	T0302	1.20	9.0508	8.8957	134	128	95.5223880597015
2JM5-11_A	T0302TS047_5	T0302	1.20	9.0508	8.8957	134	128	95.5223880597015
2JM5-11_A	T0302TS050_1	T0302	1.45	9.0508	8.8957	134	128	95.5223880597015
2JM5-11_A	T0302TS050_2	T0302	1.71	8.9879	8.8368	134	132	98.5074626865672
2JM5-11_A	T0302TS050_3	T0302	1.59	9.0833	8.9261	134	132	98.5074626865672
2JM5-11_A	T0302TS050_4	T0302	2.06	8.7921	8.6535	134	129	96.2686567164179
2JM5-11_A	T0302TS050_5	T0302	1.52	8.9879	8.8368	134	132	98.5074626865672
2JM5-11_A	T0302TS054_1	T0302	2.33	-1.6908	0.0418	134	132	98.5074626865672
2JM5-11_A	T0302TS060_1	T0302	1.67	9.0833	8.9261	134	132	98.5074626865672
2JM5-11_A	T0302TS060_2	T0302	2.41	6.6043	6.6056	134	132	98.5074626865672
2JM5-11_A	T0302TS060_3	T0302	2.36	8.2251	8.1227	134	132	98.5074626865672
2JM5-11_A	T0302TS060_4	T0302	2.41	8.0345	7.9442	134	132	98.5074626865672
2JM5-11_A	T0302TS060_5	T0302	2.54	-0.9281	0.2347	134	132	98.5074626865672
2JM5-11_A	T0302TS062_1	T0302	2.79	3.7439	3.9366	134	132	98.5074626865672
2JM5-11_A	T0302TS062_2	T0302	2.96	2.5044	2.7975	134	132	98.5074626865672
2JM5-11_A	T0302TS062_3	T0302	2.92	1.4556	1.8670	134	132	98.5074626865672
2JM5-11_A	T0302TS062_4	T0302	2.74	0.5021	1.0895	134	132	98.5074626865672
2JM5-11_A	T0302TS062_5	T0302	2.99	1.8370	2.1995	134	132	98.5074626865672
2JM5-11_A	T0302TS063_1	T0302	1.90	8.3205	8.2120	134	132	98.5074626865672
2JM5-11_A	T0302TS063_2	T0302	1.92	8.5112	8.3905	134	132	98.5074626865672
2JM5-11_A	T0302TS063_3	T0302	2.06	8.5112	8.3905	134	132	98.5074626865672
2JM5-11_A	T0302TS063_4	T0302	1.68	8.9879	8.8368	134	132	98.5074626865672
2JM5-11_A	T0302TS063_5	T0302	2.14	8.7294	8.5948	134	130	97.0149253731343
2JM5-11_A	T0302TS064_1	T0302	2.00	7.3670	7.3194	134	132	98.5074626865672
2JM5-11_A	T0302TS069_1	T0302	1.44	8.6464	8.5170	134	116	86.5671641791045
2JM5-11_A	T0302TS071_1	T0302	2.05	8.2251	8.1227	134	132	98.5074626865672
2JM5-11_A	T0302TS071_2	T0302	2.13	8.3205	8.2120	134	132	98.5074626865672
2JM5-11_A	T0302TS071_3	T0302	2.09	8.3205	8.2120	134	132	98.5074626865672
2JM5-11_A	T0302TS074_1	T0302	2.04	8.7582	8.6218	134	128	95.5223880597015
2JM5-11_A	T0302TS074_2	T0302	2.09	8.6607	8.5305	134	128	95.5223880597015
2JM5-11_A	T0302TS074_3	T0302	2.02	8.7582	8.6218	134	128	95.5223880597015
2JM5-11_A	T0302TS074_4	T0302	2.09	8.7582	8.6218	134	128	95.5223880597015
2JM5-11_A	T0302TS074_5	T0302	2.06	8.7582	8.6218	134	128	95.5223880597015
2JM5-11_A	T0302TS083_1	T0302	1.73	9.0187	8.8656	134	130	97.0149253731343
2JM5-11_A	T0302TS083_2	T0302	1.51	8.9223	8.7754	134	130	97.0149253731343
2JM5-11_A	T0302TS083_3	T0302	1.98	8.5366	8.4143	134	130	97.0149253731343
2JM5-11_A	T0302TS083_4	T0302	1.94	8.7241	8.5898	134	127	94.7761194029851
2JM5-11_A	T0302TS083_5	T0302	1.81	8.6260	8.4980	134	127	94.7761194029851
2JM5-11_A	T0302TS087_1	T0302	2.12	8.7972	8.6583	134	132	98.5074626865672
2JM5-11_A	T0302TS087_2	T0302	1.54	9.0833	8.9261	134	132	98.5074626865672
2JM5-11_A	T0302TS087_3	T0302	1.54	8.9879	8.8368	134	132	98.5074626865672
2JM5-11_A	T0302TS087_4	T0302	1.99	8.6065	8.4798	134	132	98.5074626865672
2JM5-11_A	T0302TS087_5	T0302	2.00	8.3205	8.2120	134	132	98.5074626865672
2JM5-11_A	T0302TS091_1	T0302	1.90	8.7019	8.5690	134	132	98.5074626865672
2JM5-11_A	T0302TS091_2	T0302	1.59	8.8926	8.7476	134	132	98.5074626865672
2JM5-11_A	T0302TS091_3	T0302	1.87	8.1298	8.0335	134	132	98.5074626865672
2JM5-11_A	T0302TS091_4	T0302	2.71	6.8903	6.8733	134	132	98.5074626865672
2JM5-11_A	T0302TS091_5	T0302	2.71	7.0810	7.0517	134	132	98.5074626865672
2JM5-11_A	T0302TS092_1	T0302	1.90	8.7019	8.5690	134	132	98.5074626865672
2JM5-11_A	T0302TS092_2	T0302	1.57	9.1786	9.0154	134	132	98.5074626865672
2JM5-11_A	T0302TS092_3	T0302	2.10	8.1298	8.0335	134	132	98.5074626865672
2JM5-11_A	T0302TS092_4	T0302	2.71	7.0810	7.0517	134	132	98.5074626865672
2JM5-11_A	T0302TS092_5	T0302	2.31	6.9857	6.9625	134	132	98.5074626865672
2JM5-11_A	T0302TS102_1	T0302	2.04	8.4158	8.3012	134	132	98.5074626865672
2JM5-11_A	T0302TS102_2	T0302	1.70	8.9879	8.8368	134	132	98.5074626865672
2JM5-11_A	T0302TS102_3	T0302	1.46	9.0508	8.8957	134	128	95.5223880597015
2JM5-11_A	T0302TS102_4	T0302	1.83	8.6260	8.4980	134	127	94.7761194029851
2JM5-11_A	T0302TS102_5	T0302	2.06	8.3205	8.2120	134	132	98.5074626865672
2JM5-11_A	T0302TS103_1	T0302	1.68	8.9879	8.8368	134	132	98.5074626865672
2JM5-11_A	T0302TS105_1	T0302	1.43	8.8926	8.7476	134	132	98.5074626865672
2JM5-11_A	T0302TS105_2	T0302	2.10	8.4158	8.3012	134	132	98.5074626865672
2JM5-11_A	T0302TS105_3	T0302	2.00	8.6065	8.4798	134	132	98.5074626865672
2JM5-11_A	T0302TS105_4	T0302	1.39	9.0833	8.9261	134	132	98.5074626865672
2JM5-11_A	T0302TS105_5	T0302	2.11	8.4158	8.3012	134	132	98.5074626865672
2JM5-11_A	T0302TS109_1	T0302	3.08	-1.5002	0.0715	134	132	98.5074626865672
2JM5-11_A	T0302TS109_2	T0302	3.05	-1.5955	0.0553	134	132	98.5074626865672
2JM5-11_A	T0302TS111_1	T0302	2.01	8.7972	8.6583	134	132	98.5074626865672
2JM5-11_A	T0302TS111_2	T0302	2.03	8.4158	8.3012	134	132	98.5074626865672
2JM5-11_A	T0302TS111_3	T0302	1.97	8.4158	8.3012	134	132	98.5074626865672
2JM5-11_A	T0302TS113_1	T0302	2.40	8.1298	8.0335	134	132	98.5074626865672
2JM5-11_A	T0302TS113_2	T0302	2.38	7.9391	7.8549	134	132	98.5074626865672
2JM5-11_A	T0302TS113_3	T0302	2.32	8.0345	7.9442	134	132	98.5074626865672
2JM5-11_A	T0302TS113_4	T0302	2.30	8.0345	7.9442	134	132	98.5074626865672
2JM5-11_A	T0302TS113_5	T0302	2.40	8.1298	8.0335	134	132	98.5074626865672
2JM5-11_A	T0302TS125_1	T0302	1.83	9.0833	8.9261	134	132	98.5074626865672
2JM5-11_A	T0302TS125_1u	T0302	1.46	9.0508	8.8957	134	128	95.5223880597015
2JM5-11_A	T0302TS125_2	T0302	1.95	8.8926	8.7476	134	132	98.5074626865672
2JM5-11_A	T0302TS125_2u	T0302	1.46	9.0508	8.8957	134	128	95.5223880597015
2JM5-11_A	T0302TS125_3	T0302	2.28	8.7972	8.6583	134	132	98.5074626865672
2JM5-11_A	T0302TS125_3u	T0302	1.46	9.0508	8.8957	134	128	95.5223880597015
2JM5-11_A	T0302TS125_4u	T0302	2.04	8.7634	8.6267	134	131	97.7611940298507
2JM5-11_A	T0302TS125_5u	T0302	2.04	8.7634	8.6267	134	131	97.7611940298507
2JM5-11_A	T0302TS132_1	T0302	2.11	8.5112	8.3905	134	132	98.5074626865672
2JM5-11_A	T0302TS135_1	T0302	2.02	8.3205	8.2120	134	132	98.5074626865672
2JM5-11_A	T0302TS136_1	T0302	1.71	9.0833	8.9261	134	132	98.5074626865672
2JM5-11_A	T0302TS136_2	T0302	1.33	8.9879	8.8368	134	132	98.5074626865672
2JM5-11_A	T0302TS136_3	T0302	1.88	5.0787	5.1794	134	132	98.5074626865672
2JM5-11_A	T0302TS136_4	T0302	1.64	8.9879	8.8368	134	132	98.5074626865672
2JM5-11_A	T0302TS136_5	T0302	1.89	5.0787	5.1794	134	132	98.5074626865672
2JM5-11_A	T0302TS137_1	T0302	1.58	8.9879	8.8368	134	132	98.5074626865672
2JM5-11_A	T0302TS137_2	T0302	1.52	8.9879	8.8368	134	132	98.5074626865672
2JM5-11_A	T0302TS137_3	T0302	1.73	5.5555	5.6247	134	132	98.5074626865672
2JM5-11_A	T0302TS137_4	T0302	2.00	5.4601	5.5356	134	132	98.5074626865672
2JM5-11_A	T0302TS137_5	T0302	1.91	8.2251	8.1227	134	132	98.5074626865672
2JM5-11_A	T0302TS139_1	T0302	3.18	2.1230	2.4537	134	132	98.5074626865672
2JM5-11_A	T0302TS139_2	T0302	2.90	0.3114	0.9481	134	132	98.5074626865672
2JM5-11_A	T0302TS139_3	T0302	2.56	0.0254	0.7485	134	132	98.5074626865672
2JM5-11_A	T0302TS139_4	T0302	2.78	0.7882	1.3121	134	132	98.5074626865672
2JM5-11_A	T0302TS139_5	T0302	2.48	0.7882	1.3121	134	132	98.5074626865672
2JM5-11_A	T0302TS168_1	T0302	2.35	7.1763	7.1410	134	132	98.5074626865672
2JM5-11_A	T0302TS168_2	T0302	2.67	7.2717	7.2302	134	132	98.5074626865672
2JM5-11_A	T0302TS168_3	T0302	2.77	7.2717	7.2302	134	132	98.5074626865672
2JM5-11_A	T0302TS168_4	T0302	2.76	7.4624	7.4087	134	132	98.5074626865672
2JM5-11_A	T0302TS168_5	T0302	2.68	7.3670	7.3194	134	132	98.5074626865672
2JM5-11_A	T0302TS178_1	T0302	1.59	8.9879	8.8368	134	132	98.5074626865672
2JM5-11_A	T0302TS178_2	T0302	1.90	8.5112	8.3905	134	132	98.5074626865672
2JM5-11_A	T0302TS178_3	T0302	2.05	8.7019	8.5690	134	132	98.5074626865672
2JM5-11_A	T0302TS178_4	T0302	1.88	8.6065	8.4798	134	132	98.5074626865672
2JM5-11_A	T0302TS178_5	T0302	2.10	8.0345	7.9442	134	132	98.5074626865672
2JM5-11_A	T0302TS179_1	T0302	1.59	8.9879	8.8368	134	132	98.5074626865672
2JM5-11_A	T0302TS179_2	T0302	1.88	8.6065	8.4798	134	132	98.5074626865672
2JM5-11_A	T0302TS179_3	T0302	2.03	8.7019	8.5690	134	132	98.5074626865672
2JM5-11_A	T0302TS179_4	T0302	1.98	8.6065	8.4798	134	132	98.5074626865672
2JM5-11_A	T0302TS179_5	T0302	1.70	9.0833	8.9261	134	132	98.5074626865672
2JM5-11_A	T0302TS186_1	T0302	1.86	8.7921	8.6535	134	129	96.2686567164179
2JM5-11_A	T0302TS186_2	T0302	2.04	8.4158	8.3012	134	132	98.5074626865672
2JM5-11_A	T0302TS186_3	T0302	2.05	8.3205	8.2120	134	132	98.5074626865672
2JM5-11_A	T0302TS186_4	T0302	1.70	8.9879	8.8368	134	132	98.5074626865672
2JM5-11_A	T0302TS186_5	T0302	2.03	8.4158	8.3012	134	132	98.5074626865672
2JM5-11_A	T0302TS193_1	T0302	3.16	1.5509	1.9493	134	132	98.5074626865672
2JM5-11_A	T0302TS193_2	T0302	2.86	-1.0234	0.1994	134	132	98.5074626865672
2JM5-11_A	T0302TS193_3	T0302	2.63	-1.6908	0.0418	134	132	98.5074626865672
2JM5-11_A	T0302TS193_4	T0302	2.72	-0.2607	0.5670	134	132	98.5074626865672
2JM5-11_A	T0302TS193_5	T0302	3.19	-0.0700	0.6858	134	132	98.5074626865672
2JM5-11_A	T0302TS197_1	T0302	1.62	8.7019	8.5690	134	132	98.5074626865672
2JM5-11_A	T0302TS197_2	T0302	1.82	8.8926	8.7476	134	132	98.5074626865672
2JM5-11_A	T0302TS197_3	T0302	1.56	8.7972	8.6583	134	132	98.5074626865672
2JM5-11_A	T0302TS197_4	T0302	1.80	8.9879	8.8368	134	132	98.5074626865672
2JM5-11_A	T0302TS197_5	T0302	1.84	8.7972	8.6583	134	132	98.5074626865672
2JM5-11_A	T0302TS203_1	T0302	1.91	8.1298	8.0335	134	132	98.5074626865672
2JM5-11_A	T0302TS203_2	T0302	2.00	8.6065	8.4798	134	132	98.5074626865672
2JM5-11_A	T0302TS203_3	T0302	1.78	8.9879	8.8368	134	132	98.5074626865672
2JM5-11_A	T0302TS203_4	T0302	2.14	7.0810	7.0517	134	132	98.5074626865672
2JM5-11_A	T0302TS203_5	T0302	2.65	5.0787	5.1794	134	132	98.5074626865672
2JM5-11_A	T0302TS205_1	T0302	2.64	0.0386	0.7573	134	131	97.7611940298507
2JM5-11_A	T0302TS205_2	T0302	1.74	8.8557	8.7131	134	128	95.5223880597015
2JM5-11_A	T0302TS205_3	T0302	1.95	8.7972	8.6583	134	132	98.5074626865672
2JM5-11_A	T0302TS205_4	T0302	1.91	8.6065	8.4798	134	132	98.5074626865672
2JM5-11_A	T0302TS205_5	T0302	1.78	8.7972	8.6583	134	132	98.5074626865672
2JM5-11_A	T0302TS209_1	T0302	1.95	8.6330	8.5046	134	130	97.0149253731343
2JM5-11_A	T0302TS209_2	T0302	1.94	8.6330	8.5046	134	130	97.0149253731343
2JM5-11_A	T0302TS211_1	T0302	1.89	8.7972	8.6583	134	132	98.5074626865672
2JM5-11_A	T0302TS211_2	T0302	1.79	8.8926	8.7476	134	132	98.5074626865672
2JM5-11_A	T0302TS211_3	T0302	1.86	8.7294	8.5948	134	130	97.0149253731343
2JM5-11_A	T0302TS211_4	T0302	1.65	8.3799	8.2676	134	131	97.7611940298507
2JM5-11_A	T0302TS211_5	T0302	1.62	8.8891	8.7443	134	129	96.2686567164179
2JM5-11_A	T0302TS212_1	T0302	1.52	9.0833	8.9261	134	132	98.5074626865672
2JM5-11_A	T0302TS213_1	T0302	1.57	8.9879	8.8368	134	132	98.5074626865672
2JM5-11_A	T0302TS214_1	T0302	1.73	8.9879	8.8368	134	132	98.5074626865672
2JM5-11_A	T0302TS239_1	T0302	1.46	9.0508	8.8957	134	128	95.5223880597015
2JM5-11_A	T0302TS239_2	T0302	1.82	7.9391	7.8549	134	132	98.5074626865672
2JM5-11_A	T0302TS239_3	T0302	2.45	6.8237	6.8109	134	124	92.5373134328358
2JM5-11_A	T0302TS239_4	T0302	2.38	-0.9040	0.2441	134	129	96.2686567164179
2JM5-11_A	T0302TS239_5	T0302	2.40	0.5670	1.1389	134	128	95.5223880597015
2JM5-11_A	T0302TS245_1	T0302	1.68	9.0833	8.9261	134	132	98.5074626865672
2JM5-11_A	T0302TS247_1	T0302	2.24	8.3073	8.1997	134	129	96.2686567164179
2JM5-11_A	T0302TS247_2	T0302	2.67	8.1589	8.0607	134	125	93.2835820895522
2JM5-11_A	T0302TS247_3	T0302	2.53	8.1134	8.0181	134	129	96.2686567164179
2JM5-11_A	T0302TS247_4	T0302	1.73	9.1151	8.9559	134	130	97.0149253731343
2JM5-11_A	T0302TS247_5	T0302	2.00	8.5204	8.3991	134	124	92.5373134328358
2JM5-11_A	T0302TS248_1	T0302	1.67	8.9879	8.8368	134	132	98.5074626865672
2JM5-11_A	T0302TS248_2	T0302	1.77	8.8926	8.7476	134	132	98.5074626865672
2JM5-11_A	T0302TS248_3	T0302	1.61	8.9879	8.8368	134	132	98.5074626865672
2JM5-11_A	T0302TS248_4	T0302	2.03	8.5112	8.3905	134	132	98.5074626865672
2JM5-11_A	T0302TS248_5	T0302	1.69	9.0833	8.9261	134	132	98.5074626865672
2JM5-11_A	T0302TS249_1	T0302	1.64	8.8926	8.7476	134	132	98.5074626865672
2JM5-11_A	T0302TS250_1	T0302	2.49	7.7484	7.6764	134	132	98.5074626865672
2JM5-11_A	T0302TS250_2	T0302	1.91	8.7972	8.6583	134	132	98.5074626865672
2JM5-11_A	T0302TS250_3	T0302	2.06	8.6065	8.4798	134	132	98.5074626865672
2JM5-11_A	T0302TS250_4	T0302	2.02	8.7019	8.5690	134	132	98.5074626865672
2JM5-11_A	T0302TS250_5	T0302	1.99	8.6065	8.4798	134	132	98.5074626865672
2JM5-11_A	T0302TS261_1	T0302	1.46	9.0508	8.8957	134	128	95.5223880597015
2JM5-11_A	T0302TS267_1	T0302	1.66	9.0833	8.9261	134	132	98.5074626865672
2JM5-11_A	T0302TS267_2	T0302	1.63	8.1298	8.0335	134	132	98.5074626865672
2JM5-11_A	T0302TS267_3	T0302	1.54	9.0833	8.9261	134	132	98.5074626865672
2JM5-11_A	T0302TS267_4	T0302	1.66	9.0833	8.9261	134	132	98.5074626865672
2JM5-11_A	T0302TS267_5	T0302	1.70	9.0833	8.9261	134	132	98.5074626865672
2JM5-11_A	T0302TS268_1	T0302	1.88	8.6065	8.4798	134	132	98.5074626865672
2JM5-11_A	T0302TS268_2	T0302	1.79	8.6065	8.4798	134	132	98.5074626865672
2JM5-11_A	T0302TS268_3	T0302	1.89	8.6065	8.4798	134	132	98.5074626865672
2JM5-11_A	T0302TS268_4	T0302	1.56	9.0833	8.9261	134	132	98.5074626865672
2JM5-11_A	T0302TS268_5	T0302	1.65	8.7972	8.6583	134	132	98.5074626865672
2JM5-11_A	T0302TS273_1	T0302	1.51	9.0508	8.8957	134	128	95.5223880597015
2JM5-11_A	T0302TS274_1	T0302	1.61	8.9879	8.8368	134	132	98.5074626865672
2JM5-11_A	T0302TS275_1	T0302	1.69	9.0833	8.9261	134	132	98.5074626865672
2JM5-11_A	T0302TS276_1	T0302	2.06	8.4158	8.3012	134	132	98.5074626865672
2JM5-11_A	T0302TS276_2	T0302	2.15	8.7972	8.6583	134	132	98.5074626865672
2JM5-11_A	T0302TS276_3	T0302	1.91	8.8926	8.7476	134	132	98.5074626865672
2JM5-11_A	T0302TS276_4	T0302	1.93	8.8926	8.7476	134	132	98.5074626865672
2JM5-11_A	T0302TS276_5	T0302	1.92	8.8926	8.7476	134	132	98.5074626865672
2JM5-11_A	T0302TS277_1	T0302	1.56	8.9879	8.8368	134	132	98.5074626865672
2JM5-11_A	T0302TS277_2	T0302	1.60	8.9879	8.8368	134	132	98.5074626865672
2JM5-11_A	T0302TS277_3	T0302	2.11	8.6065	8.4798	134	132	98.5074626865672
2JM5-11_A	T0302TS277_4	T0302	1.53	8.9879	8.8368	134	132	98.5074626865672
2JM5-11_A	T0302TS277_5	T0302	2.07	8.4158	8.3012	134	132	98.5074626865672
2JM5-11_A	T0302TS297_1	T0302	1.43	9.0508	8.8957	134	130	97.0149253731343
2JM5-11_A	T0302TS297_2	T0302	1.70	8.6202	8.4925	134	126	94.0298507462687
2JM5-11_A	T0302TS297_3	T0302	1.56	8.9879	8.8368	134	134	100
2JM5-11_A	T0302TS297_4	T0302	1.99	8.6330	8.5046	134	132	98.5074626865672
2JM5-11_A	T0302TS298_1	T0302	1.64	8.9879	8.8368	134	132	98.5074626865672
2JM5-11_A	T0302TS298_2	T0302	1.52	8.8926	8.7476	134	132	98.5074626865672
2JM5-11_A	T0302TS298_3	T0302	2.03	8.5366	8.4143	134	130	97.0149253731343
2JM5-11_A	T0302TS298_4	T0302	2.05	8.7972	8.6583	134	132	98.5074626865672
2JM5-11_A	T0302TS298_5	T0302	2.04	8.5366	8.4143	134	130	97.0149253731343
2JM5-11_A	T0302TS302_1	T0302	2.03	8.6260	8.4980	134	127	94.7761194029851
2JM5-11_A	T0302TS302_2	T0302	1.69	8.9861	8.8351	134	129	96.2686567164179
2JM5-11_A	T0302TS302_3	T0302	1.45	9.0508	8.8957	134	128	95.5223880597015
2JM5-11_A	T0302TS302_4	T0302	1.87	8.7921	8.6535	134	129	96.2686567164179
2JM5-11_A	T0302TS302_5	T0302	1.94	8.8891	8.7443	134	129	96.2686567164179
2JM5-11_A	T0302TS307_1	T0302	1.83	9.0833	8.9261	134	132	98.5074626865672
2JM5-11_A	T0302TS307_1u	T0302	2.04	8.7634	8.6267	134	131	97.7611940298507
2JM5-11_A	T0302TS318_1	T0302	1.71	8.9879	8.8368	134	132	98.5074626865672
2JM5-11_A	T0302TS318_2	T0302	2.05	8.4158	8.3012	134	132	98.5074626865672
2JM5-11_A	T0302TS318_3	T0302	1.66	8.9879	8.8368	134	132	98.5074626865672
2JM5-11_A	T0302TS318_4	T0302	2.05	8.4158	8.3012	134	132	98.5074626865672
2JM5-11_A	T0302TS318_5	T0302	1.54	8.8926	8.7476	134	132	98.5074626865672
2JM5-11_A	T0302TS319_1	T0302	1.51	9.0508	8.8957	134	128	95.5223880597015
2JM5-11_A	T0302TS319_2	T0302	1.58	9.0833	8.9261	134	132	98.5074626865672
2JM5-11_A	T0302TS319_3	T0302	2.33	6.9857	6.9625	134	132	98.5074626865672
2JM5-11_A	T0302TS319_4	T0302	2.34	7.2100	7.1725	134	126	94.0298507462687
2JM5-11_A	T0302TS319_5	T0302	2.72	0.2303	0.8898	134	131	97.7611940298507
2JM5-11_A	T0302TS337_1	T0302	1.89	8.5112	8.3905	134	132	98.5074626865672
2JM5-11_A	T0302TS337_2	T0302	1.99	8.5112	8.3905	134	132	98.5074626865672
2JM5-11_A	T0302TS337_3	T0302	1.78	8.7972	8.6583	134	132	98.5074626865672
2JM5-11_A	T0302TS337_4	T0302	1.90	8.3205	8.2120	134	132	98.5074626865672
2JM5-11_A	T0302TS337_5	T0302	1.90	8.4158	8.3012	134	132	98.5074626865672
2JM5-11_A	T0302TS338_1	T0302	2.05	8.5112	8.3905	134	132	98.5074626865672
2JM5-11_A	T0302TS347_1	T0302	1.46	9.0183	8.8653	134	127	94.7761194029851
2JM5-11_A	T0302TS349_1	T0302	1.71	8.9879	8.8368	134	132	98.5074626865672
2JM5-11_A	T0302TS349_2	T0302	2.03	8.5366	8.4143	134	130	97.0149253731343
2JM5-11_A	T0302TS349_3	T0302	2.06	8.7921	8.6535	134	129	96.2686567164179
2JM5-11_A	T0302TS349_4	T0302	1.70	8.9879	8.8368	134	132	98.5074626865672
2JM5-11_A	T0302TS349_5	T0302	1.95	8.7921	8.6535	134	129	96.2686567164179
2JM5-11_A	T0302TS351_1	T0302	1.67	8.9879	8.8368	134	132	98.5074626865672
2JM5-11_A	T0302TS351_2	T0302	2.05	8.7972	8.6583	134	132	98.5074626865672
2JM5-11_A	T0302TS351_3	T0302	2.04	8.5366	8.4143	134	130	97.0149253731343
2JM5-11_A	T0302TS351_4	T0302	2.05	8.4158	8.3012	134	132	98.5074626865672
2JM5-11_A	T0302TS351_5	T0302	1.52	8.8926	8.7476	134	132	98.5074626865672
2JM5-11_A	T0302TS368_4	T0302	1.54	8.8926	8.7476	134	132	98.5074626865672
2JM5-11_A	T0302TS383_1	T0302	2.04	8.4758	8.3574	134	131	97.7611940298507
2JM5-11_A	T0302TS383_2	T0302	1.80	8.4043	8.2904	134	129	96.2686567164179
2JM5-11_A	T0302TS383_3	T0302	1.70	8.9879	8.8368	134	132	98.5074626865672
2JM5-11_A	T0302TS383_4	T0302	1.46	9.0508	8.8957	134	128	95.5223880597015
2JM5-11_A	T0302TS383_5	T0302	1.83	8.6607	8.5305	134	128	95.5223880597015
2JM5-11_A	T0302TS389_1	T0302	1.96	8.7019	8.5690	134	132	98.5074626865672
2JM5-11_A	T0302TS389_2	T0302	1.43	8.9527	8.8039	134	125	93.2835820895522
2JM5-11_A	T0302TS389_3	T0302	1.69	8.5558	8.4323	134	125	93.2835820895522
2JM5-11_A	T0302TS389_4	T0302	2.04	5.3808	5.4615	134	125	93.2835820895522
2JM5-11_A	T0302TS389_5	T0302	1.91	8.5632	8.4392	134	128	95.5223880597015
2JM5-11_A	T0302TS393_1	T0302	2.35	7.1763	7.1410	134	132	98.5074626865672
2JM5-11_A	T0302TS393_2	T0302	2.67	7.2717	7.2302	134	132	98.5074626865672
2JM5-11_A	T0302TS393_3	T0302	2.77	7.2717	7.2302	134	132	98.5074626865672
2JM5-11_A	T0302TS393_4	T0302	2.76	7.4624	7.4087	134	132	98.5074626865672
2JM5-11_A	T0302TS393_5	T0302	2.68	7.3670	7.3194	134	132	98.5074626865672
2JM5-11_A	T0302TS401_1	T0302	1.89	8.7019	8.5690	134	132	98.5074626865672
2JM5-11_A	T0302TS413_1	T0302	1.54	9.0833	8.9261	134	132	98.5074626865672
2JM5-11_A	T0302TS413_2	T0302	2.07	8.7972	8.6583	134	132	98.5074626865672
2JM5-11_A	T0302TS413_3	T0302	1.89	8.2251	8.1227	134	132	98.5074626865672
2JM5-11_A	T0302TS413_4	T0302	1.68	5.6508	5.7139	134	132	98.5074626865672
2JM5-11_A	T0302TS413_5	T0302	1.82	7.9391	7.8549	134	132	98.5074626865672
2JM5-11_A	T0302TS414_1	T0302	1.54	9.0833	8.9261	134	132	98.5074626865672
2JM5-11_A	T0302TS414_2	T0302	2.03	8.7019	8.5690	134	132	98.5074626865672
2JM5-11_A	T0302TS414_3	T0302	1.89	8.2251	8.1227	134	132	98.5074626865672
2JM5-11_A	T0302TS414_4	T0302	1.77	8.1298	8.0335	134	132	98.5074626865672
2JM5-11_A	T0302TS414_5	T0302	1.68	5.6508	5.7139	134	132	98.5074626865672
2JM5-11_A	T0302TS415_1	T0302	1.54	9.0833	8.9261	134	132	98.5074626865672
2JM5-11_A	T0302TS415_2	T0302	2.13	8.7972	8.6583	134	132	98.5074626865672
2JM5-11_A	T0302TS415_3	T0302	1.89	8.2251	8.1227	134	132	98.5074626865672
2JM5-11_A	T0302TS415_4	T0302	2.01	8.0345	7.9442	134	132	98.5074626865672
2JM5-11_A	T0302TS415_5	T0302	1.68	5.6508	5.7139	134	132	98.5074626865672
2JM5-11_A	T0302TS416_1	T0302	1.56	9.0833	8.9261	134	132	98.5074626865672
2JM5-11_A	T0302TS416_2	T0302	1.62	8.7019	8.5690	134	132	98.5074626865672
2JM5-11_A	T0302TS418_1	T0302	1.57	8.9879	8.8368	134	132	98.5074626865672
2JM5-11_A	T0302TS420_1	T0302	1.52	8.7161	8.5823	134	118	88.0597014925373
2JM5-11_A	T0302TS420_2	T0302	1.61	8.9196	8.7728	134	124	92.5373134328358
2JM5-11_A	T0302TS420_3	T0302	1.78	8.8198	8.6794	134	124	92.5373134328358
2JM5-11_A	T0302TS420_4	T0302	1.77	8.6202	8.4925	134	124	92.5373134328358
2JM5-11_A	T0302TS420_5	T0302	1.76	8.8221	8.6816	134	127	94.7761194029851
2JM5-11_A	T0302TS427_1	T0302	1.70	8.9879	8.8368	134	132	98.5074626865672
2JM5-11_A	T0302TS427_2	T0302	1.99	8.5112	8.3905	134	132	98.5074626865672
2JM5-11_A	T0302TS427_3	T0302	1.97	8.7019	8.5690	134	132	98.5074626865672
2JM5-11_A	T0302TS427_4	T0302	1.56	8.8926	8.7476	134	132	98.5074626865672
2JM5-11_A	T0302TS427_5	T0302	1.70	8.9879	8.8368	134	132	98.5074626865672
2JM5-11_A	T0302TS435_1	T0302	1.60	8.9879	8.8368	134	132	98.5074626865672
2JM5-11_A	T0302TS435_2	T0302	1.65	8.9879	8.8368	134	132	98.5074626865672
2JM5-11_A	T0302TS435_3	T0302	1.61	8.9879	8.8368	134	132	98.5074626865672
2JM5-11_A	T0302TS435_4	T0302	2.07	8.7019	8.5690	134	132	98.5074626865672
2JM5-11_A	T0302TS435_5	T0302	1.67	8.9879	8.8368	134	132	98.5074626865672
2JM5-11_A	T0302TS439_1	T0302	1.47	9.1151	8.9559	134	130	97.0149253731343
2JM5-11_A	T0302TS443_1	T0302	1.55	8.9879	8.8368	134	132	98.5074626865672
2JM5-11_A	T0302TS468_1	T0302	2.04	8.5366	8.4143	134	130	97.0149253731343
2JM5-11_A	T0302TS469_1	T0302	1.47	9.1151	8.9559	134	130	97.0149253731343
2JM5-11_A	T0302TS469_2	T0302	1.46	9.1151	8.9559	134	130	97.0149253731343
2JM5-11_A	T0302TS469_3	T0302	1.54	8.8926	8.7476	134	132	98.5074626865672
2JM5-11_A	T0302TS469_4	T0302	1.46	9.1151	8.9559	134	130	97.0149253731343
2JM5-11_A	T0302TS469_5	T0302	1.54	8.8926	8.7476	134	132	98.5074626865672
2JM5-11_A	T0302TS474_1	T0302	1.72	9.0187	8.8656	134	130	97.0149253731343
2JM5-11_A	T0302TS474_2	T0302	1.64	9.0187	8.8656	134	130	97.0149253731343
2JM5-11_A	T0302TS490_1	T0302	1.72	8.9879	8.8368	134	132	98.5074626865672
2JM5-11_A	T0302TS494_1	T0302	1.95	8.5910	8.4652	134	126	94.0298507462687
2JM5-11_A	T0302TS511_1	T0302	2.18	-1.2141	0.1385	134	132	98.5074626865672
2JM5-11_A	T0302TS511_2	T0302	2.06	-1.4048	0.0907	134	132	98.5074626865672
2JM5-11_A	T0302TS511_3	T0302	2.89	-1.1188	0.1673	134	132	98.5074626865672
2JM5-11_A	T0302TS511_4	T0302	2.80	-1.5002	0.0715	134	132	98.5074626865672
2JM5-11_A	T0302TS511_5	T0302	2.42	-0.8327	0.2732	134	132	98.5074626865672
2JM5-11_A	T0302TS527_1	T0302	1.69	9.1786	9.0154	134	132	98.5074626865672
2JM5-11_A	T0302TS536_1	T0302	2.10	7.7484	7.6764	134	132	98.5074626865672
2JM5-11_A	T0302TS536_2	T0302	2.04	8.4158	8.3012	134	132	98.5074626865672
2JM5-11_A	T0302TS536_3	T0302	1.86	8.7019	8.5690	134	132	98.5074626865672
2JM5-11_A	T0302TS536_4	T0302	1.70	7.8438	7.7657	134	132	98.5074626865672
2JM5-11_A	T0302TS536_5	T0302	1.90	8.6065	8.4798	134	132	98.5074626865672
2JM5-11_A	T0302TS550_1	T0302	1.64	8.9879	8.8368	134	132	98.5074626865672
2JM5-11_A	T0302TS550_2	T0302	1.95	8.6065	8.4798	134	132	98.5074626865672
2JM5-11_A	T0302TS550_3	T0302	1.46	9.0833	8.9261	134	132	98.5074626865672
2JM5-11_A	T0302TS550_4	T0302	1.88	8.7972	8.6583	134	132	98.5074626865672
2JM5-11_A	T0302TS550_5	T0302	1.93	8.7972	8.6583	134	132	98.5074626865672
2JM5-11_A	T0302TS556_1	T0302	1.56	9.0833	8.9261	134	132	98.5074626865672
2JM5-11_A	T0302TS556_2	T0302	1.50	8.9879	8.8368	134	132	98.5074626865672
2JM5-11_A	T0302TS556_3	T0302	1.58	9.0833	8.9261	134	132	98.5074626865672
2JM5-11_A	T0302TS556_4	T0302	1.38	8.9879	8.8368	134	132	98.5074626865672
2JM5-11_A	T0302TS556_5	T0302	1.72	8.8926	8.7476	134	132	98.5074626865672
2JM5-11_A	T0302TS568_1	T0302	2.12	8.6065	8.4798	134	132	98.5074626865672
2JM5-11_A	T0302TS568_2	T0302	1.68	8.8926	8.7476	134	132	98.5074626865672
2JM5-11_A	T0302TS568_3	T0302	1.23	9.0508	8.8957	134	128	95.5223880597015
2JM5-11_A	T0302TS568_4	T0302	1.46	8.9879	8.8368	134	132	98.5074626865672
2JM5-11_A	T0302TS568_5	T0302	2.08	8.5112	8.3905	134	132	98.5074626865672
2JM5-11_A	T0302TS609_1	T0302	1.65	8.9879	8.8368	134	132	98.5074626865672
2JM5-11_A	T0302TS609_2	T0302	1.65	8.9879	8.8368	134	132	98.5074626865672
2JM5-11_A	T0302TS609_3	T0302	1.63	9.0833	8.9261	134	132	98.5074626865672
2JM5-11_A	T0302TS609_4	T0302	2.11	8.1298	8.0335	134	132	98.5074626865672
2JM5-11_A	T0302TS609_5	T0302	1.80	8.2251	8.1227	134	132	98.5074626865672
2JM5-11_A	T0302TS610_1	T0302	2.30	8.4158	8.3012	134	132	98.5074626865672
2JM5-11_A	T0302TS610_2	T0302	2.30	8.4158	8.3012	134	132	98.5074626865672
2JM5-11_A	T0302TS614_1	T0302	1.78	8.9879	8.8368	134	132	98.5074626865672
2JM5-11_A	T0302TS614_2	T0302	2.05	8.5112	8.3905	134	132	98.5074626865672
2JM5-11_A	T0302TS614_5	T0302	1.99	8.5112	8.3905	134	132	98.5074626865672
2JM5-11_A	T0302TS640_1	T0302	2.01	8.6897	8.5576	134	126	94.0298507462687
2JM5-11_A	T0302TS640_2	T0302	1.87	8.7883	8.6500	134	126	94.0298507462687
2JM5-11_A	T0302TS640_3	T0302	1.43	8.9856	8.8347	134	126	94.0298507462687
2JM5-11_A	T0302TS640_4	T0302	1.82	8.8870	8.7423	134	126	94.0298507462687
2JM5-11_A	T0302TS640_5	T0302	2.01	8.6897	8.5576	134	126	94.0298507462687
2JM5-11_A	T0302TS651_1	T0302	1.85	8.9879	8.8368	134	132	98.5074626865672
2JM5-11_A	T0302TS654_1	T0302	1.73	9.0187	8.8656	134	130	97.0149253731343
2JM5-11_A	T0302TS658_1	T0302	1.69	9.0833	8.9261	134	132	98.5074626865672
2JM5-11_A	T0302TS659_1u	T0302	2.01	8.4158	8.3012	134	132	98.5074626865672
2JM5-11_A	T0302TS659_2u	T0302	1.64	9.0833	8.9261	134	132	98.5074626865672
2JM5-11_A	T0302TS659_3u	T0302	2.09	8.7972	8.6583	134	132	98.5074626865672
2JM5-11_A	T0302TS659_4u	T0302	2.04	8.4158	8.3012	134	132	98.5074626865672
2JM5-11_A	T0302TS659_5u	T0302	1.86	8.5112	8.3905	134	132	98.5074626865672
2JM5-11_A	T0302TS664_1	T0302	1.23	9.0508	8.8957	134	128	95.5223880597015
2JM5-11_A	T0302TS671_1	T0302	1.68	8.8926	8.7476	134	132	98.5074626865672
2JM5-11_A	T0302TS671_2	T0302	1.67	8.8926	8.7476	134	132	98.5074626865672
2JM5-11_A	T0302TS671_3	T0302	1.74	9.0833	8.9261	134	132	98.5074626865672
2JM5-11_A	T0302TS671_4	T0302	1.75	9.0511	8.8960	134	131	97.7611940298507
2JM5-11_A	T0302TS671_5	T0302	1.42	8.9196	8.7728	134	124	92.5373134328358
2JM5-11_A	T0302TS675_1	T0302	1.52	9.0833	8.9261	134	132	98.5074626865672
2JM5-11_A	T0302TS675_2	T0302	1.61	8.9879	8.8368	134	132	98.5074626865672
2JM5-11_A	T0302TS675_3	T0302	1.35	8.9879	8.8368	134	132	98.5074626865672
2JM5-11_A	T0302TS675_4	T0302	1.57	8.9879	8.8368	134	132	98.5074626865672
2JM5-11_A	T0302TS675_5	T0302	1.63	8.9879	8.8368	134	132	98.5074626865672
2JM5-11_A	T0302TS677_1	T0302	1.87	8.7972	8.6583	134	132	98.5074626865672
2JM5-11_A	T0302TS683_1	T0302	1.80	8.9879	8.8368	134	132	98.5074626865672
2JM5-11_A	T0302TS683_1u	T0302	1.79	8.9879	8.8368	134	132	98.5074626865672
2JM5-11_A	T0302TS698_1	T0302	1.53	9.0833	8.9261	134	132	98.5074626865672
2JM5-11_A	T0302TS705_1	T0302	1.49	8.9856	8.8347	134	126	94.0298507462687
2JM5-11_A	T0302TS735_1	T0302	2.41	6.8903	6.8733	134	132	98.5074626865672
2JM5-11_A	T0302TS735_2	T0302	2.70	6.0322	6.0705	134	132	98.5074626865672
2JM5-12_A	2JM5-13_A	T0302	1.14	9.0527	8.8975	134	134	100
2JM5-12_A	2JM5-14_A	T0302	1.05	9.0527	8.8975	134	134	100
2JM5-12_A	2JM5-15_A	T0302	1.67	8.9584	8.8092	134	134	100
2JM5-12_A	2JM5-16_A	T0302	1.59	8.8641	8.7209	134	134	100
2JM5-12_A	2JM5-17_A	T0302	1.23	8.8641	8.7209	134	134	100
2JM5-12_A	2JM5-18_A	T0302	0.85	8.9584	8.8092	134	134	100
2JM5-12_A	2JM5-19_A	T0302	1.25	8.9584	8.8092	134	134	100
2JM5-12_A	2JM5-1_A	T0302	0.99	9.0527	8.8975	134	134	100
2JM5-12_A	2JM5-20_A	T0302	1.35	9.1470	8.9858	134	134	100
2JM5-12_A	2JM5-2_A	T0302	0.97	8.9584	8.8092	134	134	100
2JM5-12_A	2JM5-3_A	T0302	1.08	8.8641	8.7209	134	134	100
2JM5-12_A	2JM5-4_A	T0302	1.64	8.9584	8.8092	134	134	100
2JM5-12_A	2JM5-5_A	T0302	1.63	8.8641	8.7209	134	134	100
2JM5-12_A	2JM5-6_A	T0302	1.42	8.8641	8.7209	134	134	100
2JM5-12_A	2JM5-7_A	T0302	1.34	8.9584	8.8092	134	134	100
2JM5-12_A	2JM5-8_A	T0302	1.56	9.0527	8.8975	134	134	100
2JM5-12_A	2JM5-9_A	T0302	1.32	8.8641	8.7209	134	134	100
2JM5-12_A	2OWI-10_A	T0302	1.42	8.9584	8.8092	134	134	100
2JM5-12_A	2OWI-11_A	T0302	2.28	8.7698	8.6326	134	134	100
2JM5-12_A	2OWI-12_A	T0302	1.60	8.8641	8.7209	134	134	100
2JM5-12_A	2OWI-13_A	T0302	1.72	8.8641	8.7209	134	134	100
2JM5-12_A	2OWI-14_A	T0302	1.67	8.7698	8.6326	134	134	100
2JM5-12_A	2OWI-15_A	T0302	1.83	8.8641	8.7209	134	134	100
2JM5-12_A	2OWI-16_A	T0302	1.89	8.8641	8.7209	134	134	100
2JM5-12_A	2OWI-17_A	T0302	1.64	8.8641	8.7209	134	134	100
2JM5-12_A	2OWI-18_A	T0302	1.97	8.9584	8.8092	134	134	100
2JM5-12_A	2OWI-19_A	T0302	1.43	8.9584	8.8092	134	134	100
2JM5-12_A	2OWI-1_A	T0302	2.26	8.8641	8.7209	134	134	100
2JM5-12_A	2OWI-20_A	T0302	1.89	8.8641	8.7209	134	134	100
2JM5-12_A	2OWI-2_A	T0302	1.86	8.7698	8.6326	134	134	100
2JM5-12_A	2OWI-3_A	T0302	1.79	8.9584	8.8092	134	134	100
2JM5-12_A	2OWI-4_A	T0302	1.27	9.2413	9.0741	134	134	100
2JM5-12_A	2OWI-5_A	T0302	2.36	8.7698	8.6326	134	134	100
2JM5-12_A	2OWI-6_A	T0302	1.71	8.8641	8.7209	134	134	100
2JM5-12_A	2OWI-7_A	T0302	2.10	8.9584	8.8092	134	134	100
2JM5-12_A	2OWI-8_A	T0302	2.35	8.2040	8.1029	134	134	100
2JM5-12_A	2OWI-9_A	T0302	1.87	8.8641	8.7209	134	134	100
2JM5-12_A	T0302AL044_1	T0302	1.68	8.7921	8.6535	134	129	96.2686567164179
2JM5-12_A	T0302AL044_2	T0302	1.73	8.8258	8.6851	134	133	99.2537313432836
2JM5-12_A	T0302AL044_3	T0302	1.41	9.0830	8.9259	134	129	96.2686567164179
2JM5-12_A	T0302AL044_4	T0302	1.87	5.3015	5.3875	134	129	96.2686567164179
2JM5-12_A	T0302AL044_5	T0302	1.98	8.7883	8.6500	134	126	94.0298507462687
2JM5-12_A	T0302AL170_1	T0302	1.26	9.0183	8.8653	134	127	94.7761194029851
2JM5-12_A	T0302AL242_1	T0302	1.26	9.0508	8.8957	134	128	95.5223880597015
2JM5-12_A	T0302AL242_2	T0302	1.26	9.0183	8.8653	134	127	94.7761194029851
2JM5-12_A	T0302AL242_3	T0302	2.11	7.1335	7.1009	134	131	97.7611940298507
2JM5-12_A	T0302AL242_4	T0302	2.30	7.0675	7.0391	134	125	93.2835820895522
2JM5-12_A	T0302AL242_5	T0302	2.69	-0.3449	0.5176	134	131	97.7611940298507
2JM5-12_A	T0302AL243_1	T0302	2.03	8.3799	8.2676	134	131	97.7611940298507
2JM5-12_A	T0302AL243_2	T0302	1.66	8.8891	8.7443	134	132	98.5074626865672
2JM5-12_A	T0302AL243_3	T0302	1.57	9.0833	8.9261	134	132	98.5074626865672
2JM5-12_A	T0302AL243_4	T0302	1.26	9.0508	8.8957	134	128	95.5223880597015
2JM5-12_A	T0302AL243_5	T0302	1.87	8.6607	8.5305	134	128	95.5223880597015
2JM5-12_A	T0302AL257_1	T0302	1.26	9.0508	8.8957	134	128	95.5223880597015
2JM5-12_A	T0302AL257_2	T0302	1.69	8.7634	8.6267	134	131	97.7611940298507
2JM5-12_A	T0302AL257_3	T0302	1.95	7.2717	7.2302	134	132	98.5074626865672
2JM5-12_A	T0302AL257_4	T0302	2.11	8.0597	7.9678	134	129	96.2686567164179
2JM5-12_A	T0302AL257_5	T0302	2.07	-1.5002	0.0715	134	132	98.5074626865672
2JM5-12_A	T0302AL316_1	T0302	1.26	9.0508	8.8957	134	128	95.5223880597015
2JM5-12_A	T0302AL316_2	T0302	1.69	8.7634	8.6267	134	131	97.7611940298507
2JM5-12_A	T0302AL316_3	T0302	1.98	7.3670	7.3194	134	132	98.5074626865672
2JM5-12_A	T0302AL316_4	T0302	2.00	8.4566	8.3394	134	129	96.2686567164179
2JM5-12_A	T0302AL316_5	T0302	2.29	6.8691	6.8534	134	125	93.2835820895522
2JM5-12_A	T0302AL333_1	T0302	1.26	9.0508	8.8957	134	128	95.5223880597015
2JM5-12_A	T0302AL333_2	T0302	2.11	8.2582	8.1536	134	129	96.2686567164179
2JM5-12_A	T0302AL333_3	T0302	1.84	8.0213	7.9319	134	124	92.5373134328358
2JM5-12_A	T0302AL333_4	T0302	2.01	7.2717	7.2302	134	132	98.5074626865672
2JM5-12_A	T0302AL333_5	T0302	2.37	6.9110	6.8927	134	117	87.3134328358209
2JM5-12_A	T0302AL380_1	T0302	1.95	8.5366	8.4143	134	130	97.0149253731343
2JM5-12_A	T0302AL380_2	T0302	1.60	8.8198	8.6794	134	127	94.7761194029851
2JM5-12_A	T0302AL380_3	T0302	2.11	8.7921	8.6535	134	129	96.2686567164179
2JM5-12_A	T0302AL380_4	T0302	1.60	9.0511	8.8960	134	131	97.7611940298507
2JM5-12_A	T0302AL380_5	T0302	1.49	9.0187	8.8656	134	130	97.0149253731343
2JM5-12_A	T0302AL381_1	T0302	1.65	8.5632	8.4392	134	128	95.5223880597015
2JM5-12_A	T0302AL381_2	T0302	1.87	5.3015	5.3875	134	129	96.2686567164179
2JM5-12_A	T0302AL381_3	T0302	1.60	8.8535	8.7110	134	128	95.5223880597015
2JM5-12_A	T0302AL381_4	T0302	2.16	8.3205	8.2120	134	132	98.5074626865672
2JM5-12_A	T0302AL381_5	T0302	1.49	9.0833	8.9261	134	132	98.5074626865672
2JM5-12_A	T0302AL586_1	T0302	1.66	8.7294	8.5948	134	130	97.0149253731343
2JM5-12_A	T0302AL706_1	T0302	1.26	9.0508	8.8957	134	128	95.5223880597015
2JM5-12_A	T0302TS004_1	T0302	1.69	8.9879	8.8368	134	132	98.5074626865672
2JM5-12_A	T0302TS004_2	T0302	2.09	8.3205	8.2120	134	132	98.5074626865672
2JM5-12_A	T0302TS004_3	T0302	1.62	8.9879	8.8368	134	132	98.5074626865672
2JM5-12_A	T0302TS004_4	T0302	1.63	8.8926	8.7476	134	132	98.5074626865672
2JM5-12_A	T0302TS004_5	T0302	2.08	7.5577	7.4979	134	132	98.5074626865672
2JM5-12_A	T0302TS005_1	T0302	1.90	8.0345	7.9442	134	132	98.5074626865672
2JM5-12_A	T0302TS010_1	T0302	1.59	8.8926	8.7476	134	132	98.5074626865672
2JM5-12_A	T0302TS010_2	T0302	1.54	8.7019	8.5690	134	132	98.5074626865672
2JM5-12_A	T0302TS010_3	T0302	1.60	8.9861	8.8351	134	129	96.2686567164179
2JM5-12_A	T0302TS010_4	T0302	1.69	8.7883	8.6500	134	126	94.0298507462687
2JM5-12_A	T0302TS010_5	T0302	1.91	4.9412	5.0510	134	126	94.0298507462687
2JM5-12_A	T0302TS011_1	T0302	1.80	8.6065	8.4798	134	132	98.5074626865672
2JM5-12_A	T0302TS013_1	T0302	2.12	8.4158	8.3012	134	132	98.5074626865672
2JM5-12_A	T0302TS015_1u	T0302	2.76	1.4556	1.8670	134	132	98.5074626865672
2JM5-12_A	T0302TS015_2u	T0302	2.66	-0.2607	0.5670	134	132	98.5074626865672
2JM5-12_A	T0302TS015_3u	T0302	2.73	-0.0700	0.6858	134	132	98.5074626865672
2JM5-12_A	T0302TS016_1	T0302	1.57	8.8926	8.7476	134	132	98.5074626865672
2JM5-12_A	T0302TS016_2	T0302	1.85	8.7019	8.5690	134	132	98.5074626865672
2JM5-12_A	T0302TS016_3	T0302	1.58	8.9879	8.8368	134	132	98.5074626865672
2JM5-12_A	T0302TS016_4	T0302	1.43	8.9879	8.8368	134	132	98.5074626865672
2JM5-12_A	T0302TS016_5	T0302	1.54	8.9879	8.8368	134	132	98.5074626865672
2JM5-12_A	T0302TS018_1	T0302	1.57	8.8926	8.7476	134	132	98.5074626865672
2JM5-12_A	T0302TS018_2	T0302	1.85	8.7019	8.5690	134	132	98.5074626865672
2JM5-12_A	T0302TS018_3	T0302	1.58	8.9879	8.8368	134	132	98.5074626865672
2JM5-12_A	T0302TS018_4	T0302	1.43	8.9879	8.8368	134	132	98.5074626865672
2JM5-12_A	T0302TS018_5	T0302	1.54	8.9879	8.8368	134	132	98.5074626865672
2JM5-12_A	T0302TS020_1	T0302	1.30	8.9879	8.8368	134	132	98.5074626865672
2JM5-12_A	T0302TS020_2	T0302	1.37	8.9879	8.8368	134	132	98.5074626865672
2JM5-12_A	T0302TS020_3	T0302	1.44	8.9879	8.8368	134	132	98.5074626865672
2JM5-12_A	T0302TS020_4	T0302	1.31	8.9879	8.8368	134	132	98.5074626865672
2JM5-12_A	T0302TS020_5	T0302	1.35	9.0833	8.9261	134	132	98.5074626865672
2JM5-12_A	T0302TS022_1	T0302	1.79	8.7582	8.6218	134	128	95.5223880597015
2JM5-12_A	T0302TS022_2	T0302	1.25	9.0183	8.8653	134	127	94.7761194029851
2JM5-12_A	T0302TS022_3	T0302	2.12	8.3318	8.2225	134	127	94.7761194029851
2JM5-12_A	T0302TS022_4	T0302	2.51	7.0376	7.0112	134	131	97.7611940298507
2JM5-12_A	T0302TS022_5	T0302	1.95	7.9391	7.8549	134	132	98.5074626865672
2JM5-12_A	T0302TS024_1	T0302	1.35	8.9879	8.8368	134	132	98.5074626865672
2JM5-12_A	T0302TS024_2	T0302	1.33	9.0833	8.9261	134	132	98.5074626865672
2JM5-12_A	T0302TS024_3	T0302	1.31	9.0833	8.9261	134	132	98.5074626865672
2JM5-12_A	T0302TS024_4	T0302	1.30	8.9879	8.8368	134	132	98.5074626865672
2JM5-12_A	T0302TS024_5	T0302	1.33	9.1786	9.0154	134	132	98.5074626865672
2JM5-12_A	T0302TS025_1	T0302	1.25	9.1786	9.0154	134	132	98.5074626865672
2JM5-12_A	T0302TS025_2	T0302	1.24	9.1786	9.0154	134	132	98.5074626865672
2JM5-12_A	T0302TS025_3	T0302	1.30	9.0833	8.9261	134	132	98.5074626865672
2JM5-12_A	T0302TS025_4	T0302	1.29	9.0833	8.9261	134	132	98.5074626865672
2JM5-12_A	T0302TS025_5	T0302	1.34	8.9879	8.8368	134	132	98.5074626865672
2JM5-12_A	T0302TS026_1	T0302	1.36	9.0833	8.9261	134	132	98.5074626865672
2JM5-12_A	T0302TS026_2	T0302	1.48	8.9879	8.8368	134	132	98.5074626865672
2JM5-12_A	T0302TS026_3	T0302	1.34	9.0833	8.9261	134	132	98.5074626865672
2JM5-12_A	T0302TS026_4	T0302	1.31	9.1786	9.0154	134	132	98.5074626865672
2JM5-12_A	T0302TS026_5	T0302	2.09	8.2251	8.1227	134	132	98.5074626865672
2JM5-12_A	T0302TS027_1	T0302	1.38	9.1786	9.0154	134	132	98.5074626865672
2JM5-12_A	T0302TS027_2	T0302	1.30	9.1786	9.0154	134	132	98.5074626865672
2JM5-12_A	T0302TS027_3	T0302	1.35	9.0833	8.9261	134	132	98.5074626865672
2JM5-12_A	T0302TS027_4	T0302	1.35	9.0833	8.9261	134	132	98.5074626865672
2JM5-12_A	T0302TS027_5	T0302	1.32	9.1786	9.0154	134	132	98.5074626865672
2JM5-12_A	T0302TS028_1	T0302	1.51	9.0833	8.9261	134	132	98.5074626865672
2JM5-12_A	T0302TS028_2	T0302	2.09	8.2251	8.1227	134	132	98.5074626865672
2JM5-12_A	T0302TS028_3	T0302	1.38	9.1786	9.0154	134	132	98.5074626865672
2JM5-12_A	T0302TS028_4	T0302	1.84	8.7972	8.6583	134	132	98.5074626865672
2JM5-12_A	T0302TS028_5	T0302	1.46	9.0833	8.9261	134	132	98.5074626865672
2JM5-12_A	T0302TS029_1	T0302	1.38	9.1786	9.0154	134	132	98.5074626865672
2JM5-12_A	T0302TS029_2	T0302	1.46	9.0833	8.9261	134	132	98.5074626865672
2JM5-12_A	T0302TS029_3	T0302	1.46	9.0833	8.9261	134	132	98.5074626865672
2JM5-12_A	T0302TS029_4	T0302	1.42	9.0833	8.9261	134	132	98.5074626865672
2JM5-12_A	T0302TS029_5	T0302	1.46	9.0833	8.9261	134	132	98.5074626865672
2JM5-12_A	T0302TS030_1u	T0302	1.34	9.0833	8.9261	134	132	98.5074626865672
2JM5-12_A	T0302TS030_2u	T0302	1.74	8.7972	8.6583	134	132	98.5074626865672
2JM5-12_A	T0302TS030_3u	T0302	1.56	8.9879	8.8368	134	132	98.5074626865672
2JM5-12_A	T0302TS030_4u	T0302	1.64	8.9879	8.8368	134	132	98.5074626865672
2JM5-12_A	T0302TS030_5u	T0302	1.69	8.8926	8.7476	134	132	98.5074626865672
2JM5-12_A	T0302TS033_1	T0302	2.66	1.6463	2.0322	134	132	98.5074626865672
2JM5-12_A	T0302TS033_2	T0302	2.95	1.8370	2.1995	134	132	98.5074626865672
2JM5-12_A	T0302TS033_3	T0302	2.44	1.7416	2.1156	134	132	98.5074626865672
2JM5-12_A	T0302TS033_4	T0302	3.07	0.7882	1.3121	134	132	98.5074626865672
2JM5-12_A	T0302TS033_5	T0302	2.49	2.1230	2.4537	134	132	98.5074626865672
2JM5-12_A	T0302TS034_1	T0302	2.25	8.5112	8.3905	134	132	98.5074626865672
2JM5-12_A	T0302TS034_2	T0302	1.66	8.7019	8.5690	134	132	98.5074626865672
2JM5-12_A	T0302TS034_3	T0302	2.11	8.4158	8.3012	134	132	98.5074626865672
2JM5-12_A	T0302TS034_4	T0302	2.09	8.5112	8.3905	134	132	98.5074626865672
2JM5-12_A	T0302TS034_5	T0302	2.90	8.3205	8.2120	134	132	98.5074626865672
2JM5-12_A	T0302TS035_1	T0302	1.86	8.9879	8.8368	134	132	98.5074626865672
2JM5-12_A	T0302TS035_2	T0302	1.70	8.2251	8.1227	134	132	98.5074626865672
2JM5-12_A	T0302TS035_3	T0302	2.27	8.4158	8.3012	134	132	98.5074626865672
2JM5-12_A	T0302TS035_4	T0302	1.63	8.9879	8.8368	134	132	98.5074626865672
2JM5-12_A	T0302TS035_5	T0302	1.53	8.8926	8.7476	134	132	98.5074626865672
2JM5-12_A	T0302TS038_1	T0302	2.11	8.3205	8.2120	134	132	98.5074626865672
2JM5-12_A	T0302TS038_2	T0302	1.77	8.6065	8.4798	134	132	98.5074626865672
2JM5-12_A	T0302TS040_1	T0302	1.55	9.0833	8.9261	134	132	98.5074626865672
2JM5-12_A	T0302TS040_2	T0302	1.54	9.0833	8.9261	134	132	98.5074626865672
2JM5-12_A	T0302TS046_1	T0302	1.22	9.0508	8.8957	134	128	95.5223880597015
2JM5-12_A	T0302TS046_2	T0302	1.22	9.0508	8.8957	134	128	95.5223880597015
2JM5-12_A	T0302TS046_3	T0302	1.20	9.0183	8.8653	134	127	94.7761194029851
2JM5-12_A	T0302TS046_4	T0302	1.47	9.0511	8.8960	134	131	97.7611940298507
2JM5-12_A	T0302TS046_5	T0302	1.45	9.0830	8.9259	134	129	96.2686567164179
2JM5-12_A	T0302TS047_1	T0302	1.49	9.0508	8.8957	134	128	95.5223880597015
2JM5-12_A	T0302TS047_2	T0302	1.47	9.0511	8.8960	134	131	97.7611940298507
2JM5-12_A	T0302TS047_3	T0302	1.22	9.0508	8.8957	134	128	95.5223880597015
2JM5-12_A	T0302TS047_4	T0302	1.22	9.0508	8.8957	134	128	95.5223880597015
2JM5-12_A	T0302TS047_5	T0302	1.22	9.0508	8.8957	134	128	95.5223880597015
2JM5-12_A	T0302TS050_1	T0302	1.26	9.0508	8.8957	134	128	95.5223880597015
2JM5-12_A	T0302TS050_2	T0302	1.57	9.0833	8.9261	134	132	98.5074626865672
2JM5-12_A	T0302TS050_3	T0302	1.29	9.0833	8.9261	134	132	98.5074626865672
2JM5-12_A	T0302TS050_4	T0302	1.99	8.5982	8.4720	134	129	96.2686567164179
2JM5-12_A	T0302TS050_5	T0302	1.53	9.0833	8.9261	134	132	98.5074626865672
2JM5-12_A	T0302TS054_1	T0302	2.50	-1.8815	0.0222	134	132	98.5074626865672
2JM5-12_A	T0302TS060_1	T0302	1.46	9.0833	8.9261	134	132	98.5074626865672
2JM5-12_A	T0302TS060_2	T0302	2.01	7.3670	7.3194	134	132	98.5074626865672
2JM5-12_A	T0302TS060_3	T0302	1.99	8.3205	8.2120	134	132	98.5074626865672
2JM5-12_A	T0302TS060_4	T0302	2.15	8.0345	7.9442	134	132	98.5074626865672
2JM5-12_A	T0302TS060_5	T0302	2.63	-1.0234	0.1994	134	132	98.5074626865672
2JM5-12_A	T0302TS062_1	T0302	2.80	3.7439	3.9366	134	132	98.5074626865672
2JM5-12_A	T0302TS062_2	T0302	2.86	2.5044	2.7975	134	132	98.5074626865672
2JM5-12_A	T0302TS062_3	T0302	2.67	1.7416	2.1156	134	132	98.5074626865672
2JM5-12_A	T0302TS062_4	T0302	2.79	0.2161	0.8797	134	132	98.5074626865672
2JM5-12_A	T0302TS062_5	T0302	2.80	1.8370	2.1995	134	132	98.5074626865672
2JM5-12_A	T0302TS063_1	T0302	1.88	8.7019	8.5690	134	132	98.5074626865672
2JM5-12_A	T0302TS063_2	T0302	1.67	8.7972	8.6583	134	132	98.5074626865672
2JM5-12_A	T0302TS063_3	T0302	1.96	8.5112	8.3905	134	132	98.5074626865672
2JM5-12_A	T0302TS063_4	T0302	1.58	9.0833	8.9261	134	132	98.5074626865672
2JM5-12_A	T0302TS063_5	T0302	1.68	8.8258	8.6851	134	130	97.0149253731343
2JM5-12_A	T0302TS064_1	T0302	1.96	7.8438	7.7657	134	132	98.5074626865672
2JM5-12_A	T0302TS069_1	T0302	1.28	8.6464	8.5170	134	116	86.5671641791045
2JM5-12_A	T0302TS071_1	T0302	2.17	7.9391	7.8549	134	132	98.5074626865672
2JM5-12_A	T0302TS071_2	T0302	2.10	8.2251	8.1227	134	132	98.5074626865672
2JM5-12_A	T0302TS071_3	T0302	2.08	8.2251	8.1227	134	132	98.5074626865672
2JM5-12_A	T0302TS074_1	T0302	2.00	8.7582	8.6218	134	128	95.5223880597015
2JM5-12_A	T0302TS074_2	T0302	2.10	8.6607	8.5305	134	128	95.5223880597015
2JM5-12_A	T0302TS074_3	T0302	2.04	8.7582	8.6218	134	128	95.5223880597015
2JM5-12_A	T0302TS074_4	T0302	2.03	8.7582	8.6218	134	128	95.5223880597015
2JM5-12_A	T0302TS074_5	T0302	2.00	8.6607	8.5305	134	128	95.5223880597015
2JM5-12_A	T0302TS083_1	T0302	1.48	9.1151	8.9559	134	130	97.0149253731343
2JM5-12_A	T0302TS083_2	T0302	1.45	8.9223	8.7754	134	130	97.0149253731343
2JM5-12_A	T0302TS083_3	T0302	1.96	8.5366	8.4143	134	130	97.0149253731343
2JM5-12_A	T0302TS083_4	T0302	2.08	8.7241	8.5898	134	127	94.7761194029851
2JM5-12_A	T0302TS083_5	T0302	1.64	8.9202	8.7734	134	127	94.7761194029851
2JM5-12_A	T0302TS087_1	T0302	1.89	8.7972	8.6583	134	132	98.5074626865672
2JM5-12_A	T0302TS087_2	T0302	1.38	8.9879	8.8368	134	132	98.5074626865672
2JM5-12_A	T0302TS087_3	T0302	1.49	8.9879	8.8368	134	132	98.5074626865672
2JM5-12_A	T0302TS087_4	T0302	1.96	8.6065	8.4798	134	132	98.5074626865672
2JM5-12_A	T0302TS087_5	T0302	2.06	8.4158	8.3012	134	132	98.5074626865672
2JM5-12_A	T0302TS091_1	T0302	1.73	8.7019	8.5690	134	132	98.5074626865672
2JM5-12_A	T0302TS091_2	T0302	1.47	8.8926	8.7476	134	132	98.5074626865672
2JM5-12_A	T0302TS091_3	T0302	1.96	8.0345	7.9442	134	132	98.5074626865672
2JM5-12_A	T0302TS091_4	T0302	2.19	7.1763	7.1410	134	132	98.5074626865672
2JM5-12_A	T0302TS091_5	T0302	2.60	6.5089	6.5164	134	132	98.5074626865672
2JM5-12_A	T0302TS092_1	T0302	1.73	8.7019	8.5690	134	132	98.5074626865672
2JM5-12_A	T0302TS092_2	T0302	1.42	8.9879	8.8368	134	132	98.5074626865672
2JM5-12_A	T0302TS092_3	T0302	1.97	7.9391	7.8549	134	132	98.5074626865672
2JM5-12_A	T0302TS092_4	T0302	2.60	6.5089	6.5164	134	132	98.5074626865672
2JM5-12_A	T0302TS092_5	T0302	2.47	7.0810	7.0517	134	132	98.5074626865672
2JM5-12_A	T0302TS102_1	T0302	2.11	8.3205	8.2120	134	132	98.5074626865672
2JM5-12_A	T0302TS102_2	T0302	1.57	9.0833	8.9261	134	132	98.5074626865672
2JM5-12_A	T0302TS102_3	T0302	1.26	9.0508	8.8957	134	128	95.5223880597015
2JM5-12_A	T0302TS102_4	T0302	1.86	8.6260	8.4980	134	127	94.7761194029851
2JM5-12_A	T0302TS102_5	T0302	1.69	8.5112	8.3905	134	132	98.5074626865672
2JM5-12_A	T0302TS103_1	T0302	1.58	9.0833	8.9261	134	132	98.5074626865672
2JM5-12_A	T0302TS105_1	T0302	1.37	9.0833	8.9261	134	132	98.5074626865672
2JM5-12_A	T0302TS105_2	T0302	2.10	8.1298	8.0335	134	132	98.5074626865672
2JM5-12_A	T0302TS105_3	T0302	1.97	8.6065	8.4798	134	132	98.5074626865672
2JM5-12_A	T0302TS105_4	T0302	1.48	9.0833	8.9261	134	132	98.5074626865672
2JM5-12_A	T0302TS105_5	T0302	2.08	8.2251	8.1227	134	132	98.5074626865672
2JM5-12_A	T0302TS109_1	T0302	2.35	-1.6908	0.0418	134	132	98.5074626865672
2JM5-12_A	T0302TS109_2	T0302	3.06	-0.6420	0.3597	134	132	98.5074626865672
2JM5-12_A	T0302TS111_1	T0302	1.84	8.7019	8.5690	134	132	98.5074626865672
2JM5-12_A	T0302TS111_2	T0302	2.14	8.3205	8.2120	134	132	98.5074626865672
2JM5-12_A	T0302TS111_3	T0302	1.98	8.7019	8.5690	134	132	98.5074626865672
2JM5-12_A	T0302TS113_1	T0302	2.48	7.6531	7.5872	134	132	98.5074626865672
2JM5-12_A	T0302TS113_2	T0302	2.57	7.9391	7.8549	134	132	98.5074626865672
2JM5-12_A	T0302TS113_3	T0302	2.36	7.9391	7.8549	134	132	98.5074626865672
2JM5-12_A	T0302TS113_4	T0302	2.21	8.0345	7.9442	134	132	98.5074626865672
2JM5-12_A	T0302TS113_5	T0302	2.02	8.4158	8.3012	134	132	98.5074626865672
2JM5-12_A	T0302TS125_1	T0302	1.45	9.0833	8.9261	134	132	98.5074626865672
2JM5-12_A	T0302TS125_1u	T0302	1.26	9.0508	8.8957	134	128	95.5223880597015
2JM5-12_A	T0302TS125_2	T0302	1.65	9.0833	8.9261	134	132	98.5074626865672
2JM5-12_A	T0302TS125_2u	T0302	1.26	9.0508	8.8957	134	128	95.5223880597015
2JM5-12_A	T0302TS125_3	T0302	2.03	9.0833	8.9261	134	132	98.5074626865672
2JM5-12_A	T0302TS125_3u	T0302	1.26	9.0508	8.8957	134	128	95.5223880597015
2JM5-12_A	T0302TS125_4u	T0302	1.78	8.7634	8.6267	134	131	97.7611940298507
2JM5-12_A	T0302TS125_5u	T0302	1.78	8.7634	8.6267	134	131	97.7611940298507
2JM5-12_A	T0302TS132_1	T0302	2.15	8.6065	8.4798	134	132	98.5074626865672
2JM5-12_A	T0302TS135_1	T0302	2.11	8.2251	8.1227	134	132	98.5074626865672
2JM5-12_A	T0302TS136_1	T0302	1.35	9.1786	9.0154	134	132	98.5074626865672
2JM5-12_A	T0302TS136_2	T0302	1.27	8.9879	8.8368	134	132	98.5074626865672
2JM5-12_A	T0302TS136_3	T0302	1.92	5.1741	5.2684	134	132	98.5074626865672
2JM5-12_A	T0302TS136_4	T0302	1.57	9.0833	8.9261	134	132	98.5074626865672
2JM5-12_A	T0302TS136_5	T0302	2.04	5.3648	5.4465	134	132	98.5074626865672
2JM5-12_A	T0302TS137_1	T0302	1.54	9.0833	8.9261	134	132	98.5074626865672
2JM5-12_A	T0302TS137_2	T0302	1.53	9.0833	8.9261	134	132	98.5074626865672
2JM5-12_A	T0302TS137_3	T0302	1.62	5.3648	5.4465	134	132	98.5074626865672
2JM5-12_A	T0302TS137_4	T0302	1.94	5.1741	5.2684	134	132	98.5074626865672
2JM5-12_A	T0302TS137_5	T0302	1.84	8.7972	8.6583	134	132	98.5074626865672
2JM5-12_A	T0302TS139_1	T0302	3.10	2.4090	2.7111	134	132	98.5074626865672
2JM5-12_A	T0302TS139_2	T0302	2.95	0.5021	1.0895	134	132	98.5074626865672
2JM5-12_A	T0302TS139_3	T0302	2.55	0.4068	1.0180	134	132	98.5074626865672
2JM5-12_A	T0302TS139_4	T0302	2.88	0.3114	0.9481	134	132	98.5074626865672
2JM5-12_A	T0302TS139_5	T0302	3.15	0.7882	1.3121	134	132	98.5074626865672
2JM5-12_A	T0302TS168_1	T0302	2.45	7.0810	7.0517	134	132	98.5074626865672
2JM5-12_A	T0302TS168_2	T0302	2.49	6.2229	6.2488	134	132	98.5074626865672
2JM5-12_A	T0302TS168_3	T0302	2.66	6.6996	6.6948	134	132	98.5074626865672
2JM5-12_A	T0302TS168_4	T0302	2.69	6.7950	6.7840	134	132	98.5074626865672
2JM5-12_A	T0302TS168_5	T0302	2.76	7.2717	7.2302	134	132	98.5074626865672
2JM5-12_A	T0302TS178_1	T0302	1.55	8.9879	8.8368	134	132	98.5074626865672
2JM5-12_A	T0302TS178_2	T0302	1.72	8.7972	8.6583	134	132	98.5074626865672
2JM5-12_A	T0302TS178_3	T0302	1.77	8.8926	8.7476	134	132	98.5074626865672
2JM5-12_A	T0302TS178_4	T0302	1.77	8.5112	8.3905	134	132	98.5074626865672
2JM5-12_A	T0302TS178_5	T0302	2.39	7.5577	7.4979	134	132	98.5074626865672
2JM5-12_A	T0302TS179_1	T0302	1.55	8.9879	8.8368	134	132	98.5074626865672
2JM5-12_A	T0302TS179_2	T0302	1.77	8.5112	8.3905	134	132	98.5074626865672
2JM5-12_A	T0302TS179_3	T0302	1.79	8.8926	8.7476	134	132	98.5074626865672
2JM5-12_A	T0302TS179_4	T0302	1.98	8.5112	8.3905	134	132	98.5074626865672
2JM5-12_A	T0302TS179_5	T0302	1.49	9.1786	9.0154	134	132	98.5074626865672
2JM5-12_A	T0302TS186_1	T0302	2.02	8.7921	8.6535	134	129	96.2686567164179
2JM5-12_A	T0302TS186_2	T0302	2.11	8.3205	8.2120	134	132	98.5074626865672
2JM5-12_A	T0302TS186_3	T0302	1.78	8.5112	8.3905	134	132	98.5074626865672
2JM5-12_A	T0302TS186_4	T0302	1.57	9.0833	8.9261	134	132	98.5074626865672
2JM5-12_A	T0302TS186_5	T0302	1.77	8.6065	8.4798	134	132	98.5074626865672
2JM5-12_A	T0302TS193_1	T0302	2.89	1.6463	2.0322	134	132	98.5074626865672
2JM5-12_A	T0302TS193_2	T0302	2.78	-1.2141	0.1385	134	132	98.5074626865672
2JM5-12_A	T0302TS193_3	T0302	2.65	-1.8815	0.0222	134	132	98.5074626865672
2JM5-12_A	T0302TS193_4	T0302	2.61	-1.5955	0.0553	134	132	98.5074626865672
2JM5-12_A	T0302TS193_5	T0302	2.93	0.1207	0.8131	134	132	98.5074626865672
2JM5-12_A	T0302TS197_1	T0302	2.13	8.8926	8.7476	134	132	98.5074626865672
2JM5-12_A	T0302TS197_2	T0302	2.21	8.8926	8.7476	134	132	98.5074626865672
2JM5-12_A	T0302TS197_3	T0302	2.08	8.8926	8.7476	134	132	98.5074626865672
2JM5-12_A	T0302TS197_4	T0302	2.01	8.9879	8.8368	134	132	98.5074626865672
2JM5-12_A	T0302TS197_5	T0302	2.20	8.7972	8.6583	134	132	98.5074626865672
2JM5-12_A	T0302TS203_1	T0302	2.08	7.9391	7.8549	134	132	98.5074626865672
2JM5-12_A	T0302TS203_2	T0302	1.84	8.5112	8.3905	134	132	98.5074626865672
2JM5-12_A	T0302TS203_3	T0302	1.41	8.9879	8.8368	134	132	98.5074626865672
2JM5-12_A	T0302TS203_4	T0302	1.68	7.5577	7.4979	134	132	98.5074626865672
2JM5-12_A	T0302TS203_5	T0302	2.62	5.3648	5.4465	134	132	98.5074626865672
2JM5-12_A	T0302TS205_1	T0302	2.64	0.2303	0.8898	134	131	97.7611940298507
2JM5-12_A	T0302TS205_2	T0302	1.47	8.9533	8.8044	134	128	95.5223880597015
2JM5-12_A	T0302TS205_3	T0302	1.75	8.8926	8.7476	134	132	98.5074626865672
2JM5-12_A	T0302TS205_4	T0302	1.80	8.7972	8.6583	134	132	98.5074626865672
2JM5-12_A	T0302TS205_5	T0302	1.67	8.7972	8.6583	134	132	98.5074626865672
2JM5-12_A	T0302TS209_1	T0302	1.99	8.7294	8.5948	134	130	97.0149253731343
2JM5-12_A	T0302TS209_2	T0302	1.99	8.7294	8.5948	134	130	97.0149253731343
2JM5-12_A	T0302TS211_1	T0302	1.63	8.7019	8.5690	134	132	98.5074626865672
2JM5-12_A	T0302TS211_2	T0302	1.56	8.9879	8.8368	134	132	98.5074626865672
2JM5-12_A	T0302TS211_3	T0302	1.62	8.8258	8.6851	134	130	97.0149253731343
2JM5-12_A	T0302TS211_4	T0302	1.69	8.4758	8.3574	134	131	97.7611940298507
2JM5-12_A	T0302TS211_5	T0302	1.48	8.8891	8.7443	134	129	96.2686567164179
2JM5-12_A	T0302TS212_1	T0302	1.53	8.9879	8.8368	134	132	98.5074626865672
2JM5-12_A	T0302TS213_1	T0302	1.39	9.0833	8.9261	134	132	98.5074626865672
2JM5-12_A	T0302TS214_1	T0302	1.52	8.9879	8.8368	134	132	98.5074626865672
2JM5-12_A	T0302TS239_1	T0302	1.26	9.0508	8.8957	134	128	95.5223880597015
2JM5-12_A	T0302TS239_2	T0302	2.18	6.3182	6.3380	134	132	98.5074626865672
2JM5-12_A	T0302TS239_3	T0302	2.37	7.3227	7.2780	134	124	92.5373134328358
2JM5-12_A	T0302TS239_4	T0302	2.76	-0.7101	0.3274	134	129	96.2686567164179
2JM5-12_A	T0302TS239_5	T0302	2.59	0.4694	1.0648	134	128	95.5223880597015
2JM5-12_A	T0302TS245_1	T0302	1.41	8.9879	8.8368	134	132	98.5074626865672
2JM5-12_A	T0302TS247_1	T0302	2.38	8.4043	8.2904	134	129	96.2686567164179
2JM5-12_A	T0302TS247_2	T0302	2.67	8.1589	8.0607	134	125	93.2835820895522
2JM5-12_A	T0302TS247_3	T0302	2.40	8.3073	8.1997	134	129	96.2686567164179
2JM5-12_A	T0302TS247_4	T0302	1.59	9.1151	8.9559	134	130	97.0149253731343
2JM5-12_A	T0302TS247_5	T0302	2.03	8.7200	8.5860	134	124	92.5373134328358
2JM5-12_A	T0302TS248_1	T0302	1.58	9.0833	8.9261	134	132	98.5074626865672
2JM5-12_A	T0302TS248_2	T0302	1.56	8.9879	8.8368	134	132	98.5074626865672
2JM5-12_A	T0302TS248_3	T0302	1.51	8.9879	8.8368	134	132	98.5074626865672
2JM5-12_A	T0302TS248_4	T0302	2.13	8.2251	8.1227	134	132	98.5074626865672
2JM5-12_A	T0302TS248_5	T0302	1.39	8.9879	8.8368	134	132	98.5074626865672
2JM5-12_A	T0302TS249_1	T0302	1.75	9.0833	8.9261	134	132	98.5074626865672
2JM5-12_A	T0302TS250_1	T0302	2.13	8.3205	8.2120	134	132	98.5074626865672
2JM5-12_A	T0302TS250_2	T0302	1.99	8.6065	8.4798	134	132	98.5074626865672
2JM5-12_A	T0302TS250_3	T0302	2.03	8.5112	8.3905	134	132	98.5074626865672
2JM5-12_A	T0302TS250_4	T0302	1.97	8.8926	8.7476	134	132	98.5074626865672
2JM5-12_A	T0302TS250_5	T0302	2.01	8.6065	8.4798	134	132	98.5074626865672
2JM5-12_A	T0302TS261_1	T0302	1.26	9.0508	8.8957	134	128	95.5223880597015
2JM5-12_A	T0302TS267_1	T0302	1.37	8.8926	8.7476	134	132	98.5074626865672
2JM5-12_A	T0302TS267_2	T0302	1.79	7.8438	7.7657	134	132	98.5074626865672
2JM5-12_A	T0302TS267_3	T0302	1.42	8.9879	8.8368	134	132	98.5074626865672
2JM5-12_A	T0302TS267_4	T0302	1.37	8.8926	8.7476	134	132	98.5074626865672
2JM5-12_A	T0302TS267_5	T0302	1.37	9.1786	9.0154	134	132	98.5074626865672
2JM5-12_A	T0302TS268_1	T0302	2.04	8.5112	8.3905	134	132	98.5074626865672
2JM5-12_A	T0302TS268_2	T0302	1.57	8.8926	8.7476	134	132	98.5074626865672
2JM5-12_A	T0302TS268_3	T0302	2.09	8.7019	8.5690	134	132	98.5074626865672
2JM5-12_A	T0302TS268_4	T0302	1.49	8.8926	8.7476	134	132	98.5074626865672
[truncated: 148,426 more rows]
