# Supplementary material for: Addressing the Role of Conformational Diversity in Protein Structure Prediction
Source: PLoS One. 2016 May 9;11(5):e0154923. doi: 10.1371/journal.pone.0154923 (PMC4861349; doi:10.1371/journal.pone.0154923)
Supplement: S1 Dataset — (GZ) [file pone.0154923.s002.gz › Palopoli-Monzon_2016_SI/Structural_alignments/SET_CASP/rmsd_mammoth_T0150.out.cov]

T0150	1GO0-10_A	T0150	1.23	7.7673	7.6941	96	102	106.25
T0150	1GO0-1_A	T0150	0.88	7.8876	7.8067	96	102	106.25
T0150	1GO0-2_A	T0150	0.84	7.8876	7.8067	96	102	106.25
T0150	1GO0-3_A	T0150	1.16	7.7673	7.6941	96	102	106.25
T0150	1GO0-4_A	T0150	1.04	7.6469	7.5814	96	102	106.25
T0150	1GO0-5_A	T0150	1.26	7.5266	7.4688	96	102	106.25
T0150	1GO0-6_A	T0150	0.91	7.8876	7.8067	96	102	106.25
T0150	1GO0-7_A	T0150	1.30	7.7673	7.6941	96	102	106.25
T0150	1GO0-8_A	T0150	1.28	7.6469	7.5814	96	102	106.25
T0150	1GO0-9_A	T0150	0.89	7.7673	7.6941	96	102	106.25
T0150	1GO1_A	T0150	0.81	7.8876	7.8067	96	102	106.25
T0150	1H7M_A	T0150	0.00	7.8876	7.8067	96	97	101.041666666667
T0150	3N4Y_A	T0150	0.54	7.8876	7.8067	96	98	102.083333333333
T0150	T0150AL025_1	T0150	2.13	6.1204	6.1530	96	90	93.75
T0150	T0150AL025_2	T0150	1.83	7.4063	7.3562	96	97	101.041666666667
T0150	T0150AL025_3	T0150	1.71	5.1741	5.2684	96	89	92.7083333333333
T0150	T0150AL032_1	T0150	1.86	7.3613	7.3140	96	95	98.9583333333333
T0150	T0150AL041_4	T0150	2.05	7.2859	7.2435	96	100	104.166666666667
T0150	T0150AL041_5	T0150	1.67	7.4063	7.3562	96	101	105.208333333333
T0150	T0150AL044_1	T0150	2.06	7.2859	7.2435	96	97	101.041666666667
T0150	T0150AL056_1	T0150	2.05	7.2859	7.2435	96	96	100
T0150	T0150AL090_1	T0150	2.05	7.2859	7.2435	96	98	102.083333333333
T0150	T0150AL144_1	T0150	2.05	7.2859	7.2435	96	100	104.166666666667
T0150	T0150AL144_2	T0150	1.60	7.0452	7.0183	96	99	103.125
T0150	T0150AL203_1	T0150	2.04	7.2859	7.2435	96	100	104.166666666667
T0150	T0150AL203_2	T0150	1.57	7.4063	7.3562	96	100	104.166666666667
T0150	T0150AL203_3	T0150	1.83	7.1656	7.1309	96	100	104.166666666667
T0150	T0150AL391_1	T0150	2.10	7.3362	7.2906	96	89	92.7083333333333
T0150	T0150AL397_1	T0150	1.83	7.4063	7.3562	96	96	100
T0150	T0150AL400_1	T0150	2.19	7.2859	7.2435	96	100	104.166666666667
T0150	T0150AL470_1	T0150	1.82	7.2859	7.2435	96	97	101.041666666667
T0150	T0150AL476_1	T0150	2.05	7.2859	7.2435	96	99	103.125
T0150	T0150AL524_1	T0150	2.04	7.2859	7.2435	96	98	102.083333333333
T0150	T0150AL529_1	T0150	2.57	4.1157	4.2819	96	74	77.0833333333333
T0150	T0150AL537_1	T0150	2.05	7.2859	7.2435	96	100	104.166666666667
T0150	T0150AL537_2	T0150	1.87	7.4063	7.3562	96	101	105.208333333333
T0150	T0150AL537_3	T0150	1.71	7.2859	7.2435	96	101	105.208333333333
T0150	T0150DR020_1	T0150	no_data	no_data	no_data	96	no_data	no_data
T0150	T0150DR068_1	T0150	no_data	no_data	no_data	96	no_data	no_data
T0150	T0150DR355_1	T0150	no_data	no_data	no_data	96	no_data	no_data
T0150	T0150DR355_2	T0150	no_data	no_data	no_data	96	no_data	no_data
T0150	T0150DR355_4	T0150	no_data	no_data	no_data	96	no_data	no_data
T0150	T0150DR454_1	T0150	no_data	no_data	no_data	96	no_data	no_data
T0150	T0150DR454_2	T0150	no_data	no_data	no_data	96	no_data	no_data
T0150	T0150DR454_3	T0150	no_data	no_data	no_data	96	no_data	no_data
T0150	T0150RR020_1	T0150	no_data	no_data	no_data	96	no_data	no_data
T0150	T0150RR022_1	T0150	no_data	no_data	no_data	96	no_data	no_data
T0150	T0150RR517_1	T0150	no_data	no_data	no_data	96	no_data	no_data
T0150	T0150SS001_1	T0150	no_data	no_data	no_data	96	no_data	no_data
T0150	T0150SS007_1	T0150	no_data	no_data	no_data	96	no_data	no_data
T0150	T0150SS020_1	T0150	no_data	no_data	no_data	96	no_data	no_data
T0150	T0150SS023_1	T0150	no_data	no_data	no_data	96	no_data	no_data
T0150	T0150SS032_1	T0150	no_data	no_data	no_data	96	no_data	no_data
T0150	T0150SS041_1	T0150	no_data	no_data	no_data	96	no_data	no_data
T0150	T0150SS044_1	T0150	no_data	no_data	no_data	96	no_data	no_data
T0150	T0150SS054_1	T0150	no_data	no_data	no_data	96	no_data	no_data
T0150	T0150SS054_2	T0150	no_data	no_data	no_data	96	no_data	no_data
T0150	T0150SS054_3	T0150	no_data	no_data	no_data	96	no_data	no_data
T0150	T0150SS054_4	T0150	no_data	no_data	no_data	96	no_data	no_data
T0150	T0150SS055_1	T0150	no_data	no_data	no_data	96	no_data	no_data
T0150	T0150SS056_1	T0150	no_data	no_data	no_data	96	no_data	no_data
T0150	T0150SS067_1	T0150	no_data	no_data	no_data	96	no_data	no_data
T0150	T0150SS068_1	T0150	no_data	no_data	no_data	96	no_data	no_data
T0150	T0150SS069_1	T0150	no_data	no_data	no_data	96	no_data	no_data
T0150	T0150SS072_1	T0150	no_data	no_data	no_data	96	no_data	no_data
T0150	T0150SS100_1	T0150	no_data	no_data	no_data	96	no_data	no_data
T0150	T0150SS100_2	T0150	no_data	no_data	no_data	96	no_data	no_data
T0150	T0150SS108_1	T0150	no_data	no_data	no_data	96	no_data	no_data
T0150	T0150SS137_1	T0150	no_data	no_data	no_data	96	no_data	no_data
T0150	T0150SS254_1	T0150	no_data	no_data	no_data	96	no_data	no_data
T0150	T0150SS266_1	T0150	no_data	no_data	no_data	96	no_data	no_data
T0150	T0150SS270_1	T0150	no_data	no_data	no_data	96	no_data	no_data
T0150	T0150SS273_1	T0150	no_data	no_data	no_data	96	no_data	no_data
T0150	T0150SS356_1	T0150	no_data	no_data	no_data	96	no_data	no_data
T0150	T0150SS357_1	T0150	no_data	no_data	no_data	96	no_data	no_data
T0150	T0150SS389_1	T0150	no_data	no_data	no_data	96	no_data	no_data
T0150	T0150SS393_1	T0150	no_data	no_data	no_data	96	no_data	no_data
T0150	T0150SS393_2	T0150	no_data	no_data	no_data	96	no_data	no_data
T0150	T0150SS396_1	T0150	no_data	no_data	no_data	96	no_data	no_data
T0150	T0150SS396_2	T0150	no_data	no_data	no_data	96	no_data	no_data
T0150	T0150SS404_1	T0150	no_data	no_data	no_data	96	no_data	no_data
T0150	T0150SS420_1	T0150	no_data	no_data	no_data	96	no_data	no_data
T0150	T0150SS442_1	T0150	no_data	no_data	no_data	96	no_data	no_data
T0150	T0150SS449_1	T0150	no_data	no_data	no_data	96	no_data	no_data
T0150	T0150SS463_1	T0150	no_data	no_data	no_data	96	no_data	no_data
T0150	T0150SS474_1	T0150	no_data	no_data	no_data	96	no_data	no_data
T0150	T0150SS517_1	T0150	no_data	no_data	no_data	96	no_data	no_data
T0150	T0150SS531_1	T0150	no_data	no_data	no_data	96	no_data	no_data
T0150	T0150SS531_2	T0150	no_data	no_data	no_data	96	no_data	no_data
T0150	T0150SS531_3	T0150	no_data	no_data	no_data	96	no_data	no_data
T0150	T0150SS531_4	T0150	no_data	no_data	no_data	96	no_data	no_data
T0150	T0150SS531_5	T0150	no_data	no_data	no_data	96	no_data	no_data
T0150	T0150TS001_1	T0150	2.62	5.3605	5.4426	96	102	106.25
T0150	T0150TS001_2	T0150	2.08	6.0825	6.1175	96	102	106.25
T0150	T0150TS002_1	T0150	2.14	6.8046	6.7930	96	102	106.25
T0150	T0150TS002_2	T0150	1.80	7.4063	7.3562	96	102	106.25
T0150	T0150TS002_3	T0150	1.94	7.1656	7.1309	96	102	106.25
T0150	T0150TS002_4	T0150	1.82	7.4063	7.3562	96	102	106.25
T0150	T0150TS002_5	T0150	2.33	7.0452	7.0183	96	102	106.25
T0150	T0150TS006_1	T0150	1.80	7.4063	7.3562	96	102	106.25
T0150	T0150TS007_1	T0150	1.83	7.4063	7.3562	96	98	102.083333333333
T0150	T0150TS007_2	T0150	2.06	7.2859	7.2435	96	98	102.083333333333
T0150	T0150TS007_3	T0150	2.21	7.2859	7.2435	96	98	102.083333333333
T0150	T0150TS007_4	T0150	2.05	7.2859	7.2435	96	98	102.083333333333
T0150	T0150TS007_5	T0150	2.06	7.2859	7.2435	96	98	102.083333333333
T0150	T0150TS008_1	T0150	2.15	6.1359	6.1675	96	88	91.6666666666667
T0150	T0150TS008_2u	T0150	1.83	6.3924	6.4074	96	88	91.6666666666667
T0150	T0150TS010_1	T0150	1.81	7.4063	7.3562	96	102	106.25
T0150	T0150TS010_2	T0150	1.86	7.4063	7.3562	96	102	106.25
T0150	T0150TS010_3	T0150	1.84	7.4063	7.3562	96	102	106.25
T0150	T0150TS010_4	T0150	1.95	7.0452	7.0183	96	102	106.25
T0150	T0150TS010_5	T0150	2.14	7.4063	7.3562	96	102	106.25
T0150	T0150TS011_1	T0150	2.46	-0.6564	0.3528	96	102	106.25
T0150	T0150TS012_1	T0150	2.00	7.2859	7.2435	96	102	106.25
T0150	T0150TS012_2	T0150	1.96	7.2859	7.2435	96	102	106.25
T0150	T0150TS012_3	T0150	2.05	7.2859	7.2435	96	102	106.25
T0150	T0150TS012_4	T0150	2.09	6.9249	6.9057	96	102	106.25
T0150	T0150TS012_5	T0150	2.50	6.9249	6.9057	96	102	106.25
T0150	T0150TS014_1	T0150	2.05	7.2859	7.2435	96	100	104.166666666667
T0150	T0150TS014_2	T0150	2.20	7.1656	7.1309	96	98	102.083333333333
T0150	T0150TS014_3	T0150	1.86	7.4063	7.3562	96	101	105.208333333333
T0150	T0150TS014_4	T0150	2.55	-0.2954	0.5464	96	100	104.166666666667
T0150	T0150TS014_5	T0150	2.33	1.5284	1.9298	96	84	87.5
T0150	T0150TS016_1	T0150	1.91	7.1656	7.1309	96	100	104.166666666667
T0150	T0150TS016_2	T0150	2.19	7.2859	7.2435	96	100	104.166666666667
T0150	T0150TS016_3	T0150	1.97	7.0452	7.0183	96	100	104.166666666667
T0150	T0150TS016_4	T0150	2.05	7.2859	7.2435	96	100	104.166666666667
T0150	T0150TS016_5	T0150	1.72	7.6469	7.5814	96	100	104.166666666667
T0150	T0150TS020_1	T0150	1.90	7.7673	7.6941	96	102	106.25
T0150	T0150TS021_1	T0150	2.58	-1.0174	0.2015	96	102	106.25
T0150	T0150TS024_1	T0150	2.01	7.4063	7.3562	96	102	106.25
T0150	T0150TS028_1	T0150	2.18	7.2859	7.2435	96	100	104.166666666667
T0150	T0150TS028_2	T0150	2.14	7.2859	7.2435	96	100	104.166666666667
T0150	T0150TS028_3	T0150	2.10	7.2859	7.2435	96	100	104.166666666667
T0150	T0150TS028_4	T0150	2.16	7.4063	7.3562	96	100	104.166666666667
T0150	T0150TS028_5	T0150	2.16	7.2859	7.2435	96	100	104.166666666667
T0150	T0150TS029_1	T0150	1.83	7.4063	7.3562	96	102	106.25
T0150	T0150TS034_1	T0150	2.04	7.4063	7.3562	96	96	100
T0150	T0150TS035_1	T0150	2.00	7.2859	7.2435	96	96	100
T0150	T0150TS035_2	T0150	2.30	6.5639	6.5678	96	102	106.25
T0150	T0150TS035_3	T0150	2.42	5.9622	6.0050	96	102	106.25
T0150	T0150TS035_4	T0150	2.04	7.6469	7.5814	96	96	100
T0150	T0150TS035_5	T0150	2.08	7.6469	7.5814	96	96	100
T0150	T0150TS038_1	T0150	2.21	7.2859	7.2435	96	98	102.083333333333
T0150	T0150TS038_2	T0150	2.21	7.2859	7.2435	96	98	102.083333333333
T0150	T0150TS038_3	T0150	1.83	7.4063	7.3562	96	98	102.083333333333
T0150	T0150TS038_4	T0150	2.05	7.2859	7.2435	96	98	102.083333333333
T0150	T0150TS038_5	T0150	2.06	7.2859	7.2435	96	98	102.083333333333
T0150	T0150TS039_1	T0150	1.76	7.1656	7.1309	96	96	100
T0150	T0150TS039_2	T0150	1.83	7.4063	7.3562	96	100	104.166666666667
T0150	T0150TS039_3	T0150	1.76	7.1656	7.1309	96	102	106.25
T0150	T0150TS039_4	T0150	1.72	6.9547	6.9335	96	89	92.7083333333333
T0150	T0150TS039_5	T0150	2.05	7.2859	7.2435	96	100	104.166666666667
T0150	T0150TS040_1	T0150	1.91	7.5266	7.4688	96	100	104.166666666667
T0150	T0150TS040_2	T0150	2.09	7.6469	7.5814	96	100	104.166666666667
T0150	T0150TS040_3	T0150	1.94	7.2859	7.2435	96	98	102.083333333333
T0150	T0150TS040_4	T0150	1.94	7.2859	7.2435	96	98	102.083333333333
T0150	T0150TS040_5	T0150	1.73	7.4063	7.3562	96	98	102.083333333333
T0150	T0150TS041_1	T0150	2.03	7.4063	7.3562	96	102	106.25
T0150	T0150TS045_1	T0150	1.73	7.2859	7.2435	96	96	100
T0150	T0150TS045_2	T0150	1.91	7.2859	7.2435	96	100	104.166666666667
T0150	T0150TS045_3	T0150	2.17	7.1656	7.1309	96	102	106.25
T0150	T0150TS045_4	T0150	1.83	7.2859	7.2435	96	102	106.25
T0150	T0150TS045_5	T0150	1.66	7.2859	7.2435	96	97	101.041666666667
T0150	T0150TS046_1	T0150	1.73	7.4063	7.3562	96	96	100
T0150	T0150TS046_2	T0150	2.05	6.9249	6.9057	96	98	102.083333333333
T0150	T0150TS046_3	T0150	1.74	7.5266	7.4688	96	99	103.125
T0150	T0150TS046_4	T0150	2.26	3.8447	4.0301	96	95	98.9583333333333
T0150	T0150TS046_5	T0150	1.57	-1.1377	0.1613	96	97	101.041666666667
T0150	T0150TS047_1	T0150	1.72	7.4063	7.3562	96	102	106.25
T0150	T0150TS050_1	T0150	1.82	7.4063	7.3562	96	102	106.25
T0150	T0150TS050_2	T0150	2.76	-0.7767	0.2974	96	102	106.25
T0150	T0150TS050_3	T0150	2.02	-0.6564	0.3528	96	102	106.25
T0150	T0150TS050_4	T0150	2.46	-0.7767	0.2974	96	102	106.25
T0150	T0150TS050_5	T0150	2.47	-1.9801	0.0153	96	102	106.25
T0150	T0150TS051_1	T0150	2.48	-0.1750	0.6192	96	102	106.25
T0150	T0150TS051_2	T0150	2.43	0.3063	0.9444	96	102	106.25
T0150	T0150TS051_3	T0150	2.76	0.1860	0.8585	96	102	106.25
T0150	T0150TS051_4	T0150	2.85	0.3063	0.9444	96	102	106.25
T0150	T0150TS051_5	T0150	2.76	-0.2954	0.5464	96	102	106.25
T0150	T0150TS052_1	T0150	2.94	3.6758	3.8735	96	102	106.25
T0150	T0150TS052_2	T0150	2.63	1.9911	2.3360	96	102	106.25
T0150	T0150TS052_3	T0150	2.67	3.1944	3.4287	96	102	106.25
T0150	T0150TS052_4	T0150	2.94	3.9165	4.0967	96	102	106.25
T0150	T0150TS052_5	T0150	2.92	3.4351	3.6508	96	102	106.25
T0150	T0150TS053_1	T0150	1.96	7.2859	7.2435	96	102	106.25
T0150	T0150TS053_2	T0150	2.24	6.2836	6.3056	96	86	89.5833333333333
T0150	T0150TS065_1	T0150	2.07	7.3020	7.2586	96	91	94.7916666666667
T0150	T0150TS065_2	T0150	1.80	6.8773	6.8611	96	90	93.75
T0150	T0150TS065_3	T0150	1.67	7.0660	7.0377	96	86	89.5833333333333
T0150	T0150TS065_4_1	T0150	2.63	0.3847	1.0017	96	63	65.625
T0150	T0150TS065_4_2	T0150	3.14	-2.3820	0.0022	96	24	25
T0150	T0150TS065_5_1	T0150	2.63	0.3847	1.0017	96	63	65.625
T0150	T0150TS065_5_2	T0150	3.28	-2.0505	0.0115	96	24	25
T0150	T0150TS067_1	T0150	2.04	7.0452	7.0183	96	100	104.166666666667
T0150	T0150TS070_1	T0150	2.20	6.4436	6.4552	96	97	101.041666666667
T0150	T0150TS070_2	T0150	1.65	7.2859	7.2435	96	96	100
T0150	T0150TS070_3	T0150	1.83	6.8270	6.8141	96	94	97.9166666666667
T0150	T0150TS070_4	T0150	2.84	1.1041	1.5696	96	89	92.7083333333333
T0150	T0150TS070_5	T0150	1.76	7.4063	7.3562	96	97	101.041666666667
T0150	T0150TS071_1	T0150	2.05	7.2859	7.2435	96	100	104.166666666667
T0150	T0150TS071_2	T0150	1.78	7.0452	7.0183	96	101	105.208333333333
T0150	T0150TS071_3	T0150	2.09	6.8046	6.7930	96	97	101.041666666667
T0150	T0150TS071_4	T0150	2.24	5.9622	6.0050	96	100	104.166666666667
T0150	T0150TS071_5	T0150	2.27	3.0928	3.3352	96	90	93.75
T0150	T0150TS078_1	T0150	2.06	7.0517	7.0243	96	91	94.7916666666667
T0150	T0150TS080_1	T0150	2.01	7.1656	7.1309	96	102	106.25
T0150	T0150TS080_2	T0150	2.04	7.1656	7.1309	96	102	106.25
T0150	T0150TS080_3	T0150	2.00	7.2859	7.2435	96	102	106.25
T0150	T0150TS080_4	T0150	2.07	6.2029	6.2301	96	102	106.25
T0150	T0150TS080_5	T0150	2.08	6.9249	6.9057	96	102	106.25
T0150	T0150TS081_1	T0150	1.75	7.2859	7.2435	96	102	106.25
T0150	T0150TS084_1	T0150	1.91	7.5266	7.4688	96	100	104.166666666667
T0150	T0150TS086_1	T0150	1.91	6.8046	6.7930	96	96	100
T0150	T0150TS086_2	T0150	1.91	6.8046	6.7930	96	96	100
T0150	T0150TS086_3	T0150	nan	-4.0813	0.0000	96	60	62.5
T0150	T0150TS086_4_1	T0150	2.23	1.0029	1.4859	96	53	55.2083333333333
T0150	T0150TS086_4_2	T0150	1.77	2.8414	3.1046	96	28	29.1666666666667
T0150	T0150TS086_5	T0150	1.78	7.0819	7.0525	96	89	92.7083333333333
T0150	T0150TS093_1	T0150	2.02	7.4063	7.3562	96	102	106.25
T0150	T0150TS096_1	T0150	1.91	7.4063	7.3562	96	102	106.25
T0150	T0150TS098_1	T0150	2.14	7.1489	7.1153	96	85	88.5416666666667
T0150	T0150TS099_1	T0150	2.48	6.6842	6.6804	96	96	100
T0150	T0150TS099_2	T0150	2.06	7.0714	7.0428	96	94	97.9166666666667
T0150	T0150TS100_1	T0150	1.71	7.7673	7.6941	96	102	106.25
T0150	T0150TS100_2	T0150	2.01	7.2859	7.2435	96	97	101.041666666667
T0150	T0150TS100_3	T0150	1.83	7.4063	7.3562	96	99	103.125
T0150	T0150TS100_4	T0150	2.03	7.1656	7.1309	96	96	100
T0150	T0150TS100_5	T0150	2.18	7.2859	7.2435	96	102	106.25
T0150	T0150TS105_1	T0150	2.05	7.2859	7.2435	96	100	104.166666666667
T0150	T0150TS108_1	T0150	2.04	7.2859	7.2435	96	100	104.166666666667
T0150	T0150TS110_1	T0150	1.83	7.4063	7.3562	96	102	106.25
T0150	T0150TS112_1	T0150	1.83	7.0452	7.0183	96	100	104.166666666667
T0150	T0150TS112_2	T0150	1.86	7.4063	7.3562	96	100	104.166666666667
T0150	T0150TS131_1	T0150	2.07	7.2859	7.2435	96	102	106.25
T0150	T0150TS131_1u	T0150	2.02	7.1468	7.1133	96	93	96.875
T0150	T0150TS135_1	T0150	2.05	7.2859	7.2435	96	96	100
T0150	T0150TS135_2	T0150	1.61	7.0323	7.0062	96	77	80.2083333333333
T0150	T0150TS135_3	T0150	2.43	-1.4302	0.0853	96	88	91.6666666666667
T0150	T0150TS135_4	T0150	3.17	-0.4043	0.4839	96	88	91.6666666666667
T0150	T0150TS135_5	T0150	2.07	-2.7254	0.0002	96	74	77.0833333333333
T0150	T0150TS136_1	T0150	2.95	1.7504	2.1233	96	102	106.25
T0150	T0150TS136_2	T0150	3.03	1.0284	1.5069	96	102	106.25
T0150	T0150TS136_3	T0150	3.01	1.1487	1.6067	96	102	106.25
T0150	T0150TS136_4	T0150	3.03	0.6673	1.2167	96	102	106.25
T0150	T0150TS138_1	T0150	1.96	7.2859	7.2435	96	102	106.25
T0150	T0150TS138_2	T0150	2.24	6.2836	6.3056	96	86	89.5833333333333
T0150	T0150TS139_1	T0150	2.94	3.6758	3.8735	96	102	106.25
T0150	T0150TS139_2	T0150	2.63	1.9911	2.3360	96	102	106.25
T0150	T0150TS139_3	T0150	2.67	3.1944	3.4287	96	102	106.25
T0150	T0150TS139_4	T0150	2.94	3.9165	4.0967	96	102	106.25
T0150	T0150TS139_5	T0150	2.92	3.4351	3.6508	96	102	106.25
T0150	T0150TS140_1	T0150	2.48	-0.1750	0.6192	96	102	106.25
T0150	T0150TS140_2	T0150	2.43	0.3063	0.9444	96	102	106.25
T0150	T0150TS140_3	T0150	2.76	0.1860	0.8585	96	102	106.25
T0150	T0150TS140_4	T0150	2.85	0.3063	0.9444	96	102	106.25
T0150	T0150TS140_5	T0150	2.76	-0.2954	0.5464	96	102	106.25
T0150	T0150TS142_1	T0150	1.91	6.4436	6.4552	96	102	106.25
T0150	T0150TS153_1	T0150	2.20	7.2859	7.2435	96	102	106.25
T0150	T0150TS153_2	T0150	2.20	7.2859	7.2435	96	100	104.166666666667
T0150	T0150TS168_1	T0150	2.21	7.2859	7.2435	96	100	104.166666666667
T0150	T0150TS168_2	T0150	2.16	7.1656	7.1309	96	96	100
T0150	T0150TS168_3	T0150	2.20	7.2700	7.2286	96	93	96.875
T0150	T0150TS168_4	T0150	2.21	7.1656	7.1309	96	96	100
T0150	T0150TS168_5	T0150	2.22	7.4825	7.4275	96	95	98.9583333333333
T0150	T0150TS169_1	T0150	2.20	7.3931	7.3439	96	93	96.875
T0150	T0150TS169_2	T0150	2.16	7.2700	7.2286	96	93	96.875
T0150	T0150TS169_3	T0150	2.23	7.2700	7.2286	96	93	96.875
T0150	T0150TS169_4	T0150	2.16	7.0236	6.9981	96	93	96.875
T0150	T0150TS170_1	T0150	2.19	7.2859	7.2435	96	102	106.25
T0150	T0150TS180_1	T0150	2.01	7.4063	7.3562	96	102	106.25
T0150	T0150TS183_1	T0150	2.08	7.2400	7.2005	96	95	98.9583333333333
T0150	T0150TS188_1	T0150	1.82	7.4063	7.3562	96	102	106.25
T0150	T0150TS189_1	T0150	2.05	7.2859	7.2435	96	97	101.041666666667
T0150	T0150TS189_2	T0150	1.79	6.9492	6.9284	96	94	97.9166666666667
T0150	T0150TS189_3	T0150	1.80	3.8968	4.0784	96	37	38.5416666666667
T0150	T0150TS194_1	T0150	1.76	7.1656	7.1309	96	96	100
T0150	T0150TS194_2	T0150	1.66	7.4825	7.4275	96	95	98.9583333333333
T0150	T0150TS194_3	T0150	1.83	6.8046	6.7930	96	96	100
T0150	T0150TS194_4	T0150	1.69	7.3020	7.2586	96	91	94.7916666666667
T0150	T0150TS194_5	T0150	2.64	0.3586	0.9825	96	78	81.25
T0150	T0150TS195_1	T0150	2.08	7.2400	7.2005	96	95	98.9583333333333
T0150	T0150TS195_2	T0150	1.53	6.6828	6.6791	96	73	76.0416666666667
T0150	T0150TS195_3	T0150	1.83	6.6614	6.6591	96	78	81.25
T0150	T0150TS196_1	T0150	1.83	7.4063	7.3562	96	96	100
T0150	T0150TS196_2	T0150	1.78	7.0452	7.0183	96	98	102.083333333333
T0150	T0150TS196_3	T0150	1.61	7.1861	7.1501	96	83	86.4583333333333
T0150	T0150TS196_4	T0150	1.74	6.5981	6.5999	96	82	85.4166666666667
T0150	T0150TS196_5	T0150	1.51	3.2260	3.4579	96	31	32.2916666666667
T0150	T0150TS202_1	T0150	2.43	7.5266	7.4688	96	99	103.125
T0150	T0150TS202_1u	T0150	2.05	7.4063	7.3562	96	99	103.125
T0150	T0150TS202_2	T0150	2.05	7.4063	7.3562	96	99	103.125
T0150	T0150TS202_3	T0150	1.82	7.4063	7.3562	96	100	104.166666666667
T0150	T0150TS202_4	T0150	2.05	7.2859	7.2435	96	100	104.166666666667
T0150	T0150TS202_5	T0150	1.85	7.0452	7.0183	96	102	106.25
T0150	T0150TS207_1	T0150	1.84	7.3931	7.3439	96	93	96.875
T0150	T0150TS207_2	T0150	1.64	6.6828	6.6791	96	73	76.0416666666667
T0150	T0150TS207_3	T0150	1.69	7.0523	7.0249	96	83	86.4583333333333
T0150	T0150TS207_4	T0150	1.22	2.8204	3.0854	96	30	31.25
T0150	T0150TS207_5	T0150	1.72	6.7332	6.7262	96	82	85.4166666666667
T0150	T0150TS208_1	T0150	1.76	7.1656	7.1309	96	96	100
T0150	T0150TS208_2	T0150	1.58	7.3478	7.3014	96	92	95.8333333333333
T0150	T0150TS208_3	T0150	1.92	6.8512	6.8367	96	92	95.8333333333333
T0150	T0150TS208_4	T0150	2.76	5.6012	5.6675	96	96	100
T0150	T0150TS208_5	T0150	2.31	-0.5326	0.4147	96	88	91.6666666666667
T0150	T0150TS209_1	T0150	1.76	7.2400	7.2005	96	95	98.9583333333333
T0150	T0150TS209_2	T0150	1.66	7.4825	7.4275	96	95	98.9583333333333
T0150	T0150TS209_3	T0150	1.83	6.8046	6.7930	96	96	100
T0150	T0150TS209_4	T0150	1.69	7.3020	7.2586	96	91	94.7916666666667
T0150	T0150TS209_5	T0150	2.94	0.2185	0.8814	96	78	81.25
T0150	T0150TS210_1	T0150	1.97	7.4063	7.3562	96	102	106.25
T0150	T0150TS210_2	T0150	2.43	6.9249	6.9057	96	102	106.25
T0150	T0150TS210_3	T0150	1.96	7.4063	7.3562	96	102	106.25
T0150	T0150TS210_4	T0150	1.88	6.8046	6.7930	96	102	106.25
T0150	T0150TS214_1	T0150	1.93	7.1656	7.1309	96	102	106.25
T0150	T0150TS221_1	T0150	1.83	7.4063	7.3562	96	100	104.166666666667
T0150	T0150TS221_2	T0150	1.91	6.8762	6.8601	96	95	98.9583333333333
T0150	T0150TS221_3	T0150	1.86	7.0452	7.0183	96	99	103.125
T0150	T0150TS221_4	T0150	2.54	0.4380	1.0412	96	66	68.75
T0150	T0150TS221_5	T0150	2.76	2.2121	2.5336	96	57	59.375
T0150	T0150TS222_1	T0150	1.76	7.1656	7.1309	96	102	106.25
T0150	T0150TS222_2	T0150	1.72	6.9547	6.9335	96	89	92.7083333333333
T0150	T0150TS222_4	T0150	2.29	-0.7767	0.2974	96	101	105.208333333333
T0150	T0150TS223_1	T0150	1.92	7.7673	7.6941	96	102	106.25
T0150	T0150TS224_1	T0150	1.75	7.6469	7.5814	96	102	106.25
T0150	T0150TS226_1	T0150	2.05	7.2859	7.2435	96	100	104.166666666667
T0150	T0150TS226_2	T0150	1.83	7.4063	7.3562	96	100	104.166666666667
T0150	T0150TS226_3	T0150	2.20	7.1656	7.1309	96	98	102.083333333333
T0150	T0150TS226_4	T0150	1.86	7.4063	7.3562	96	101	105.208333333333
T0150	T0150TS226_5	T0150	1.58	7.5266	7.4688	96	101	105.208333333333
T0150	T0150TS227_1	T0150	2.29	7.3931	7.3439	96	93	96.875
T0150	T0150TS228_1	T0150	1.83	7.4063	7.3562	96	102	106.25
T0150	T0150TS228_2	T0150	2.11	7.4063	7.3562	96	102	106.25
T0150	T0150TS229_1	T0150	2.05	7.2859	7.2435	96	100	104.166666666667
T0150	T0150TS229_2	T0150	2.05	5.9622	6.0050	96	97	101.041666666667
T0150	T0150TS229_3	T0150	1.92	6.5639	6.5678	96	101	105.208333333333
T0150	T0150TS229_4	T0150	1.81	5.9622	6.0050	96	101	105.208333333333
T0150	T0150TS229_5	T0150	2.50	4.2281	4.3864	96	90	93.75
T0150	T0150TS230_1	T0150	2.05	7.2859	7.2435	96	99	103.125
T0150	T0150TS230_2	T0150	2.06	6.4436	6.4552	96	101	105.208333333333
T0150	T0150TS230_3	T0150	2.70	4.2607	4.4168	96	94	97.9166666666667
T0150	T0150TS230_4	T0150	1.93	-1.3696	0.0986	96	95	98.9583333333333
T0150	T0150TS230_5	T0150	1.93	-1.2914	0.1176	96	87	90.625
T0150	T0150TS233_1	T0150	2.05	7.2859	7.2435	96	100	104.166666666667
T0150	T0150TS233_2	T0150	1.97	2.9410	3.1959	96	69	71.875
T0150	T0150TS233_3	T0150	2.52	-1.2835	0.1197	96	75	78.125
T0150	T0150TS233_4	T0150	2.89	2.4381	2.7374	96	67	69.7916666666667
T0150	T0150TS233_5	T0150	2.53	-0.1006	0.6661	96	92	95.8333333333333
T0150	T0150TS234_1	T0150	2.02	7.2859	7.2435	96	100	104.166666666667
T0150	T0150TS242_1	T0150	1.83	7.4063	7.3562	96	102	106.25
T0150	T0150TS246_1	T0150	1.83	7.4063	7.3562	96	102	106.25
T0150	T0150TS264_1	T0150	1.66	7.5266	7.4688	96	102	106.25
T0150	T0150TS265_1	T0150	1.78	7.7673	7.6941	96	102	106.25
T0150	T0150TS267_1	T0150	2.66	6.3232	6.3427	96	102	106.25
T0150	T0150TS267_2	T0150	2.34	6.0825	6.1175	96	102	106.25
T0150	T0150TS267_3	T0150	2.48	6.0825	6.1175	96	102	106.25
T0150	T0150TS267_4	T0150	2.73	6.3232	6.3427	96	102	106.25
T0150	T0150TS267_5	T0150	2.87	5.1198	5.2178	96	102	106.25
T0150	T0150TS270_1	T0150	2.22	7.1656	7.1309	96	102	106.25
T0150	T0150TS270_2	T0150	2.26	6.9249	6.9057	96	102	106.25
T0150	T0150TS270_3	T0150	2.22	6.2029	6.2301	96	102	106.25
T0150	T0150TS270_4	T0150	2.95	0.3063	0.9444	96	102	106.25
T0150	T0150TS270_5	T0150	2.96	3.3148	3.5397	96	102	106.25
T0150	T0150TS282_1	T0150	2.08	7.1656	7.1309	96	98	102.083333333333
T0150	T0150TS282_2	T0150	1.74	6.9849	6.9618	96	87	90.625
T0150	T0150TS282_3	T0150	2.76	2.6821	2.9591	96	82	85.4166666666667
T0150	T0150TS283_1	T0150	2.08	7.1656	7.1309	96	96	100
T0150	T0150TS283_2	T0150	2.30	-1.5039	0.0708	96	82	85.4166666666667
T0150	T0150TS286_1	T0150	1.83	7.4063	7.3562	96	100	104.166666666667
T0150	T0150TS288_1	T0150	2.05	7.2859	7.2435	96	99	103.125
T0150	T0150TS290_1	T0150	2.05	7.2859	7.2435	96	100	104.166666666667
T0150	T0150TS290_2	T0150	1.67	7.4063	7.3562	96	101	105.208333333333
T0150	T0150TS290_3	T0150	1.85	7.0452	7.0183	96	101	105.208333333333
T0150	T0150TS290_4	T0150	2.38	4.9360	5.0462	96	95	98.9583333333333
T0150	T0150TS291_1	T0150	2.21	7.2859	7.2435	96	96	100
T0150	T0150TS291_2	T0150	1.60	7.4063	7.3562	96	98	102.083333333333
T0150	T0150TS291_3	T0150	2.66	-1.8021	0.0293	96	86	89.5833333333333
T0150	T0150TS291_4	T0150	2.63	-1.3798	0.0963	96	83	86.4583333333333
T0150	T0150TS291_5	T0150	2.24	-1.2385	0.1317	96	94	97.9166666666667
T0150	T0150TS300_1	T0150	1.97	6.8762	6.8601	96	95	98.9583333333333
T0150	T0150TS300_2	T0150	2.16	7.0452	7.0183	96	100	104.166666666667
T0150	T0150TS300_3	T0150	2.78	0.3063	0.9444	96	99	103.125
T0150	T0150TS300_4	T0150	2.49	-1.1377	0.1613	96	101	105.208333333333
T0150	T0150TS300_5	T0150	2.67	-1.4987	0.0718	96	98	102.083333333333
T0150	T0150TS301_1	T0150	2.00	7.2859	7.2435	96	102	106.25
T0150	T0150TS309_1	T0150	1.83	7.4063	7.3562	96	98	102.083333333333
T0150	T0150TS309_3	T0150	1.92	7.0452	7.0183	96	99	103.125
T0150	T0150TS309_4	T0150	1.58	7.5266	7.4688	96	100	104.166666666667
T0150	T0150TS309_5	T0150	2.32	2.4712	2.7674	96	72	75
T0150	T0150TS314_1	T0150	2.80	0.4267	1.0328	96	102	106.25
T0150	T0150TS314_2	T0150	3.07	0.5470	1.1237	96	102	106.25
T0150	T0150TS314_3	T0150	2.79	1.2690	1.7079	96	102	106.25
T0150	T0150TS314_4	T0150	3.01	0.5470	1.1237	96	102	106.25
T0150	T0150TS314_5	T0150	2.52	0.7877	1.3117	96	102	106.25
T0150	T0150TS326_1	T0150	2.05	7.6469	7.5814	96	97	101.041666666667
T0150	T0150TS329_1	T0150	1.71	7.4063	7.3562	96	100	104.166666666667
T0150	T0150TS344_1	T0150	2.00	7.3020	7.2586	96	91	94.7916666666667
T0150	T0150TS347_1	T0150	2.08	7.2859	7.2435	96	98	102.083333333333
T0150	T0150TS351_1	T0150	2.14	7.1656	7.1309	96	102	106.25
T0150	T0150TS359_1	T0150	1.93	7.5266	7.4688	96	98	102.083333333333
T0150	T0150TS362_1	T0150	2.21	7.2859	7.2435	96	96	100
T0150	T0150TS362_2	T0150	1.53	7.5906	7.5287	96	89	92.7083333333333
T0150	T0150TS362_3	T0150	1.82	7.1296	7.0972	96	90	93.75
T0150	T0150TS362_4	T0150	1.84	3.5462	3.7535	96	36	37.5
T0150	T0150TS362_5	T0150	2.62	-0.2018	0.6027	96	72	75
T0150	T0150TS368_1	T0150	2.17	7.4063	7.3562	96	102	106.25
T0150	T0150TS373_1	T0150	2.07	6.8046	6.7930	96	102	106.25
T0150	T0150TS373_2	T0150	1.82	7.4063	7.3562	96	102	106.25
T0150	T0150TS377_1	T0150	2.15	7.1656	7.1309	96	100	104.166666666667
T0150	T0150TS377_2	T0150	2.38	6.9249	6.9057	96	100	104.166666666667
T0150	T0150TS377_3	T0150	2.27	0.4267	1.0328	96	100	104.166666666667
T0150	T0150TS378_1	T0150	1.83	7.4063	7.3562	96	96	100
T0150	T0150TS378_2	T0150	1.62	7.0660	7.0377	96	86	89.5833333333333
T0150	T0150TS378_3	T0150	1.61	7.0323	7.0062	96	77	80.2083333333333
T0150	T0150TS378_4	T0150	2.53	0.4934	1.0829	96	88	91.6666666666667
T0150	T0150TS384_1	T0150	1.83	7.1656	7.1309	96	102	106.25
T0150	T0150TS417_1	T0150	2.05	7.1656	7.1309	96	102	106.25
T0150	T0150TS417_2	T0150	2.01	7.2859	7.2435	96	102	106.25
T0150	T0150TS417_3	T0150	2.06	7.1656	7.1309	96	102	106.25
T0150	T0150TS419_1	T0150	1.98	7.2859	7.2435	96	102	106.25
T0150	T0150TS419_2	T0150	2.06	7.2859	7.2435	96	102	106.25
T0150	T0150TS419_3	T0150	2.06	7.2859	7.2435	96	102	106.25
T0150	T0150TS419_4	T0150	2.06	7.2859	7.2435	96	102	106.25
T0150	T0150TS419_5	T0150	2.06	7.2859	7.2435	96	102	106.25
T0150	T0150TS423_1	T0150	2.14	7.2859	7.2435	96	102	106.25
T0150	T0150TS424_1	T0150	1.87	7.4063	7.3562	96	102	106.25
T0150	T0150TS425_1	T0150	2.01	7.4063	7.3562	96	102	106.25
T0150	T0150TS427_1	T0150	1.95	7.4063	7.3562	96	102	106.25
T0150	T0150TS427_2	T0150	1.99	7.6469	7.5814	96	102	106.25
T0150	T0150TS437_1	T0150	2.02	7.4063	7.3562	96	102	106.25
T0150	T0150TS447_1	T0150	2.20	7.5266	7.4688	96	98	102.083333333333
T0150	T0150TS450_1	T0150	2.01	7.2859	7.2435	96	102	106.25
T0150	T0150TS450_2u	T0150	2.05	7.2859	7.2435	96	98	102.083333333333
T0150	T0150TS450_3u	T0150	2.05	7.2859	7.2435	96	100	104.166666666667
T0150	T0150TS450_4	T0150	2.00	7.2859	7.2435	96	102	106.25
T0150	T0150TS450_5	T0150	2.03	7.0452	7.0183	96	102	106.25
T0150	T0150TS453_1	T0150	1.45	7.6469	7.5814	96	102	106.25
T0150	T0150TS459_1	T0150	2.06	-1.3784	0.0966	96	102	106.25
T0150	T0150TS459_2	T0150	2.36	-0.6564	0.3528	96	102	106.25
T0150	T0150TS459_3	T0150	2.27	-1.2581	0.1264	96	102	106.25
T0150	T0150TS464_1	T0150	2.01	7.1656	7.1309	96	100	104.166666666667
T0150	T0150TS464_2	T0150	2.05	7.2859	7.2435	96	98	102.083333333333
T0150	T0150TS464_3	T0150	2.06	7.2859	7.2435	96	100	104.166666666667
T0150	T0150TS464_4	T0150	2.05	7.2859	7.2435	96	97	101.041666666667
T0150	T0150TS464_5	T0150	2.01	7.2859	7.2435	96	100	104.166666666667
T0150	T0150TS465_1	T0150	2.65	7.2859	7.2435	96	100	104.166666666667
T0150	T0150TS465_2	T0150	2.17	7.4063	7.3562	96	100	104.166666666667
T0150	T0150TS471_1	T0150	2.17	7.2859	7.2435	96	102	106.25
T0150	T0150TS471_2	T0150	2.09	7.5266	7.4688	96	102	106.25
T0150	T0150TS475_1	T0150	2.07	7.1656	7.1309	96	100	104.166666666667
T0150	T0150TS488_1	T0150	2.03	7.2859	7.2435	96	102	106.25
T0150	T0150TS513_1	T0150	2.00	7.4063	7.3562	96	98	102.083333333333
T0150	T0150TS516_1u	T0150	1.80	7.4063	7.3562	96	101	105.208333333333
T0150	T0150TS517_1	T0150	1.86	7.4063	7.3562	96	102	106.25
T0150	T0150TS531_1	T0150	2.35	0.0656	0.7755	96	102	106.25
T0150	T0150TS531_2	T0150	2.37	-1.2581	0.1264	96	102	106.25
T0150	T0150TS531_3	T0150	2.94	-0.4157	0.4776	96	102	106.25
T0150	T0150TS531_4	T0150	2.26	-0.4157	0.4776	96	102	106.25
T0150	T0150TS531_5	T0150	2.93	-0.4157	0.4776	96	102	106.25
T0150	T0150TS559_1	T0150	2.64	1.7504	2.1233	96	102	106.25
T0150	T0150TS559_2	T0150	3.10	0.4267	1.0328	96	102	106.25
T0150	T0150TS559_3	T0150	2.61	-0.4157	0.4776	96	102	106.25
T0150	T0150TS571_1	T0150	2.13	-1.4987	0.0718	96	100	104.166666666667
T0150	T0150TS571_1u	T0150	2.13	-1.4987	0.0718	96	100	104.166666666667
1GO0-10_A	1GO0-1_A	T0150	1.76	7.6676	7.6008	102	102	100
1GO0-10_A	1GO0-2_A	T0150	1.58	7.7827	7.7085	102	102	100
1GO0-10_A	1GO0-3_A	T0150	1.52	7.5525	7.4930	102	102	100
1GO0-10_A	1GO0-4_A	T0150	1.32	7.6676	7.6008	102	102	100
1GO0-10_A	1GO0-5_A	T0150	1.24	7.7827	7.7085	102	102	100
1GO0-10_A	1GO0-6_A	T0150	1.81	7.4374	7.3853	102	102	100
1GO0-10_A	1GO0-7_A	T0150	1.11	7.8978	7.8163	102	102	100
1GO0-10_A	1GO0-8_A	T0150	1.29	7.7827	7.7085	102	102	100
1GO0-10_A	1GO0-9_A	T0150	1.93	7.7827	7.7085	102	102	100
1GO0-10_A	1GO1_A	T0150	1.31	7.7827	7.7085	102	102	100
1GO0-10_A	1H7M_A	T0150	1.64	7.6897	7.6215	102	97	95.0980392156863
1GO0-10_A	3N4Y_A	T0150	1.27	7.6897	7.6215	102	98	96.078431372549
1GO0-10_A	T0150AL025_1	T0150	2.12	6.3727	6.3890	102	90	88.2352941176471
1GO0-10_A	T0150AL025_2	T0150	2.00	7.0925	7.0625	102	97	95.0980392156863
1GO0-10_A	T0150AL025_3	T0150	1.90	5.4285	5.5061	102	89	87.2549019607843
1GO0-10_A	T0150AL032_1	T0150	2.00	7.1187	7.0871	102	95	93.1372549019608
1GO0-10_A	T0150AL041_4	T0150	2.21	7.1149	7.0834	102	100	98.0392156862745
1GO0-10_A	T0150AL041_5	T0150	1.68	7.5091	7.4524	102	101	99.0196078431373
1GO0-10_A	T0150AL044_1	T0150	2.18	7.5703	7.5097	102	97	95.0980392156863
1GO0-10_A	T0150AL056_1	T0150	2.15	7.0452	7.0183	102	96	94.1176470588235
1GO0-10_A	T0150AL090_1	T0150	2.21	7.0208	6.9954	102	98	96.078431372549
1GO0-10_A	T0150AL144_1	T0150	2.21	7.1149	7.0834	102	100	98.0392156862745
1GO0-10_A	T0150AL144_2	T0150	1.70	7.4211	7.3700	102	99	97.0588235294118
1GO0-10_A	T0150AL203_1	T0150	2.28	7.4653	7.4114	102	100	98.0392156862745
1GO0-10_A	T0150AL203_2	T0150	1.68	7.5821	7.5207	102	100	98.0392156862745
1GO0-10_A	T0150AL203_3	T0150	2.17	6.8813	6.8648	102	100	98.0392156862745
1GO0-10_A	T0150AL391_1	T0150	2.15	7.3362	7.2906	102	89	87.2549019607843
1GO0-10_A	T0150AL397_1	T0150	2.00	7.0452	7.0183	102	96	94.1176470588235
1GO0-10_A	T0150AL400_1	T0150	2.23	7.3485	7.3021	102	100	98.0392156862745
1GO0-10_A	T0150AL470_1	T0150	2.14	6.7342	6.7272	102	97	95.0980392156863
1GO0-10_A	T0150AL476_1	T0150	2.22	7.0681	7.0396	102	99	97.0588235294118
1GO0-10_A	T0150AL524_1	T0150	2.17	7.3764	7.3282	102	98	96.078431372549
1GO0-10_A	T0150AL529_1	T0150	2.77	3.3880	3.6072	102	74	72.5490196078431
1GO0-10_A	T0150AL537_1	T0150	2.21	7.1149	7.0834	102	100	98.0392156862745
1GO0-10_A	T0150AL537_2	T0150	2.13	7.0453	7.0183	102	101	99.0196078431373
1GO0-10_A	T0150AL537_3	T0150	1.82	7.6250	7.5609	102	101	99.0196078431373
1GO0-10_A	T0150DR020_1	T0150	no_data	no_data	no_data	102	no_data	no_data
1GO0-10_A	T0150DR068_1	T0150	no_data	no_data	no_data	102	no_data	no_data
1GO0-10_A	T0150DR355_1	T0150	no_data	no_data	no_data	102	no_data	no_data
1GO0-10_A	T0150DR355_2	T0150	no_data	no_data	no_data	102	no_data	no_data
1GO0-10_A	T0150DR355_4	T0150	no_data	no_data	no_data	102	no_data	no_data
1GO0-10_A	T0150DR454_1	T0150	no_data	no_data	no_data	102	no_data	no_data
1GO0-10_A	T0150DR454_2	T0150	no_data	no_data	no_data	102	no_data	no_data
1GO0-10_A	T0150DR454_3	T0150	no_data	no_data	no_data	102	no_data	no_data
1GO0-10_A	T0150RR020_1	T0150	no_data	no_data	no_data	102	no_data	no_data
1GO0-10_A	T0150RR022_1	T0150	no_data	no_data	no_data	102	no_data	no_data
1GO0-10_A	T0150RR517_1	T0150	no_data	no_data	no_data	102	no_data	no_data
1GO0-10_A	T0150SS001_1	T0150	no_data	no_data	no_data	102	no_data	no_data
1GO0-10_A	T0150SS007_1	T0150	no_data	no_data	no_data	102	no_data	no_data
1GO0-10_A	T0150SS020_1	T0150	no_data	no_data	no_data	102	no_data	no_data
1GO0-10_A	T0150SS023_1	T0150	no_data	no_data	no_data	102	no_data	no_data
1GO0-10_A	T0150SS032_1	T0150	no_data	no_data	no_data	102	no_data	no_data
1GO0-10_A	T0150SS041_1	T0150	no_data	no_data	no_data	102	no_data	no_data
1GO0-10_A	T0150SS044_1	T0150	no_data	no_data	no_data	102	no_data	no_data
1GO0-10_A	T0150SS054_1	T0150	no_data	no_data	no_data	102	no_data	no_data
1GO0-10_A	T0150SS054_2	T0150	no_data	no_data	no_data	102	no_data	no_data
1GO0-10_A	T0150SS054_3	T0150	no_data	no_data	no_data	102	no_data	no_data
1GO0-10_A	T0150SS054_4	T0150	no_data	no_data	no_data	102	no_data	no_data
1GO0-10_A	T0150SS055_1	T0150	no_data	no_data	no_data	102	no_data	no_data
1GO0-10_A	T0150SS056_1	T0150	no_data	no_data	no_data	102	no_data	no_data
1GO0-10_A	T0150SS067_1	T0150	no_data	no_data	no_data	102	no_data	no_data
1GO0-10_A	T0150SS068_1	T0150	no_data	no_data	no_data	102	no_data	no_data
1GO0-10_A	T0150SS069_1	T0150	no_data	no_data	no_data	102	no_data	no_data
1GO0-10_A	T0150SS072_1	T0150	no_data	no_data	no_data	102	no_data	no_data
1GO0-10_A	T0150SS100_1	T0150	no_data	no_data	no_data	102	no_data	no_data
1GO0-10_A	T0150SS100_2	T0150	no_data	no_data	no_data	102	no_data	no_data
1GO0-10_A	T0150SS108_1	T0150	no_data	no_data	no_data	102	no_data	no_data
1GO0-10_A	T0150SS137_1	T0150	no_data	no_data	no_data	102	no_data	no_data
1GO0-10_A	T0150SS254_1	T0150	no_data	no_data	no_data	102	no_data	no_data
1GO0-10_A	T0150SS266_1	T0150	no_data	no_data	no_data	102	no_data	no_data
1GO0-10_A	T0150SS270_1	T0150	no_data	no_data	no_data	102	no_data	no_data
1GO0-10_A	T0150SS273_1	T0150	no_data	no_data	no_data	102	no_data	no_data
1GO0-10_A	T0150SS356_1	T0150	no_data	no_data	no_data	102	no_data	no_data
1GO0-10_A	T0150SS357_1	T0150	no_data	no_data	no_data	102	no_data	no_data
1GO0-10_A	T0150SS389_1	T0150	no_data	no_data	no_data	102	no_data	no_data
1GO0-10_A	T0150SS393_1	T0150	no_data	no_data	no_data	102	no_data	no_data
1GO0-10_A	T0150SS393_2	T0150	no_data	no_data	no_data	102	no_data	no_data
1GO0-10_A	T0150SS396_1	T0150	no_data	no_data	no_data	102	no_data	no_data
1GO0-10_A	T0150SS396_2	T0150	no_data	no_data	no_data	102	no_data	no_data
1GO0-10_A	T0150SS404_1	T0150	no_data	no_data	no_data	102	no_data	no_data
1GO0-10_A	T0150SS420_1	T0150	no_data	no_data	no_data	102	no_data	no_data
1GO0-10_A	T0150SS442_1	T0150	no_data	no_data	no_data	102	no_data	no_data
1GO0-10_A	T0150SS449_1	T0150	no_data	no_data	no_data	102	no_data	no_data
1GO0-10_A	T0150SS463_1	T0150	no_data	no_data	no_data	102	no_data	no_data
1GO0-10_A	T0150SS474_1	T0150	no_data	no_data	no_data	102	no_data	no_data
1GO0-10_A	T0150SS517_1	T0150	no_data	no_data	no_data	102	no_data	no_data
1GO0-10_A	T0150SS531_1	T0150	no_data	no_data	no_data	102	no_data	no_data
1GO0-10_A	T0150SS531_2	T0150	no_data	no_data	no_data	102	no_data	no_data
1GO0-10_A	T0150SS531_3	T0150	no_data	no_data	no_data	102	no_data	no_data
1GO0-10_A	T0150SS531_4	T0150	no_data	no_data	no_data	102	no_data	no_data
1GO0-10_A	T0150SS531_5	T0150	no_data	no_data	no_data	102	no_data	no_data
1GO0-10_A	T0150TS001_1	T0150	2.71	5.1349	5.2319	102	102	100
1GO0-10_A	T0150TS001_2	T0150	2.07	5.7105	5.7697	102	102	100
1GO0-10_A	T0150TS002_1	T0150	2.41	6.2861	6.3080	102	102	100
1GO0-10_A	T0150TS002_2	T0150	2.01	6.9769	6.9543	102	102	100
1GO0-10_A	T0150TS002_3	T0150	2.48	6.8617	6.8465	102	102	100
1GO0-10_A	T0150TS002_4	T0150	2.08	7.0920	7.0620	102	102	100
1GO0-10_A	T0150TS002_5	T0150	2.56	6.4013	6.4157	102	102	100
1GO0-10_A	T0150TS006_1	T0150	2.10	6.9769	6.9543	102	102	100
1GO0-10_A	T0150TS007_1	T0150	2.00	6.9023	6.8845	102	98	96.078431372549
1GO0-10_A	T0150TS007_2	T0150	2.18	7.4950	7.4392	102	98	96.078431372549
1GO0-10_A	T0150TS007_3	T0150	2.21	7.3764	7.3282	102	98	96.078431372549
1GO0-10_A	T0150TS007_4	T0150	2.08	7.0208	6.9954	102	98	96.078431372549
1GO0-10_A	T0150TS007_5	T0150	2.18	7.4950	7.4392	102	98	96.078431372549
1GO0-10_A	T0150TS008_1	T0150	2.37	6.0077	6.0476	102	88	86.2745098039216
1GO0-10_A	T0150TS008_2u	T0150	2.27	6.2642	6.2875	102	88	86.2745098039216
1GO0-10_A	T0150TS010_1	T0150	2.07	6.8617	6.8465	102	102	100
1GO0-10_A	T0150TS010_2	T0150	2.25	7.0920	7.0620	102	102	100
1GO0-10_A	T0150TS010_3	T0150	1.97	7.3222	7.2775	102	102	100
1GO0-10_A	T0150TS010_4	T0150	2.14	6.8617	6.8465	102	102	100
1GO0-10_A	T0150TS010_5	T0150	2.07	7.0920	7.0620	102	102	100
1GO0-10_A	T0150TS011_1	T0150	2.45	-0.5060	0.4286	102	102	100
1GO0-10_A	T0150TS012_1	T0150	2.46	6.6315	6.6311	102	102	100
1GO0-10_A	T0150TS012_2	T0150	2.25	6.9769	6.9543	102	102	100
1GO0-10_A	T0150TS012_3	T0150	2.13	6.7466	6.7388	102	102	100
1GO0-10_A	T0150TS012_4	T0150	2.03	6.8617	6.8465	102	102	100
1GO0-10_A	T0150TS012_5	T0150	2.24	6.6315	6.6311	102	102	100
1GO0-10_A	T0150TS014_1	T0150	2.21	7.1149	7.0834	102	100	98.0392156862745
1GO0-10_A	T0150TS014_2	T0150	2.21	7.2579	7.2173	102	98	96.078431372549
1GO0-10_A	T0150TS014_3	T0150	2.14	7.0453	7.0183	102	101	99.0196078431373
1GO0-10_A	T0150TS014_4	T0150	3.41	-0.1267	0.6495	102	100	98.0392156862745
1GO0-10_A	T0150TS014_5	T0150	2.37	1.9265	2.2787	102	84	82.3529411764706
1GO0-10_A	T0150TS016_1	T0150	2.04	6.8813	6.8648	102	100	98.0392156862745
1GO0-10_A	T0150TS016_2	T0150	2.23	7.3485	7.3021	102	100	98.0392156862745
1GO0-10_A	T0150TS016_3	T0150	2.16	6.7645	6.7555	102	100	98.0392156862745
1GO0-10_A	T0150TS016_4	T0150	2.21	7.1149	7.0834	102	100	98.0392156862745
1GO0-10_A	T0150TS016_5	T0150	1.96	7.3485	7.3021	102	100	98.0392156862745
1GO0-10_A	T0150TS020_1	T0150	2.01	7.7827	7.7085	102	102	100
1GO0-10_A	T0150TS021_1	T0150	2.93	-1.0816	0.1794	102	102	100
1GO0-10_A	T0150TS024_1	T0150	2.05	6.8617	6.8465	102	102	100
1GO0-10_A	T0150TS028_1	T0150	2.19	7.3485	7.3021	102	100	98.0392156862745
1GO0-10_A	T0150TS028_2	T0150	2.15	7.3485	7.3021	102	100	98.0392156862745
1GO0-10_A	T0150TS028_3	T0150	2.17	7.2317	7.1927	102	100	98.0392156862745
1GO0-10_A	T0150TS028_4	T0150	2.19	7.4653	7.4114	102	100	98.0392156862745
1GO0-10_A	T0150TS028_5	T0150	2.20	7.3485	7.3021	102	100	98.0392156862745
1GO0-10_A	T0150TS029_1	T0150	2.01	6.8617	6.8465	102	102	100
1GO0-10_A	T0150TS034_1	T0150	2.18	7.6469	7.5814	102	96	94.1176470588235
1GO0-10_A	T0150TS035_1	T0150	2.13	7.2859	7.2435	102	96	94.1176470588235
1GO0-10_A	T0150TS035_2	T0150	2.42	6.6315	6.6311	102	102	100
1GO0-10_A	T0150TS035_3	T0150	2.52	6.1710	6.2003	102	102	100
1GO0-10_A	T0150TS035_4	T0150	2.11	7.6469	7.5814	102	96	94.1176470588235
1GO0-10_A	T0150TS035_5	T0150	2.12	7.5266	7.4688	102	96	94.1176470588235
1GO0-10_A	T0150TS038_1	T0150	2.21	7.3764	7.3282	102	98	96.078431372549
1GO0-10_A	T0150TS038_2	T0150	2.21	7.3764	7.3282	102	98	96.078431372549
1GO0-10_A	T0150TS038_3	T0150	2.00	6.9023	6.8845	102	98	96.078431372549
1GO0-10_A	T0150TS038_4	T0150	2.08	7.0208	6.9954	102	98	96.078431372549
1GO0-10_A	T0150TS038_5	T0150	2.18	7.4950	7.4392	102	98	96.078431372549
1GO0-10_A	T0150TS039_1	T0150	1.99	7.0452	7.0183	102	96	94.1176470588235
1GO0-10_A	T0150TS039_2	T0150	2.02	6.9981	6.9741	102	100	98.0392156862745
1GO0-10_A	T0150TS039_3	T0150	1.98	7.2071	7.1698	102	102	100
1GO0-10_A	T0150TS039_4	T0150	2.27	6.7003	6.6955	102	89	87.2549019607843
1GO0-10_A	T0150TS039_5	T0150	2.21	7.1149	7.0834	102	100	98.0392156862745
1GO0-10_A	T0150TS040_1	T0150	1.92	7.3485	7.3021	102	100	98.0392156862745
1GO0-10_A	T0150TS040_2	T0150	2.07	7.3485	7.3021	102	100	98.0392156862745
1GO0-10_A	T0150TS040_3	T0150	2.15	7.2579	7.2173	102	98	96.078431372549
1GO0-10_A	T0150TS040_4	T0150	2.15	7.2579	7.2173	102	98	96.078431372549
1GO0-10_A	T0150TS040_5	T0150	1.90	7.1394	7.1064	102	98	96.078431372549
1GO0-10_A	T0150TS041_1	T0150	2.18	7.4374	7.3853	102	102	100
1GO0-10_A	T0150TS045_1	T0150	1.98	7.2859	7.2435	102	96	94.1176470588235
1GO0-10_A	T0150TS045_2	T0150	2.11	7.2317	7.1927	102	100	98.0392156862745
1GO0-10_A	T0150TS045_3	T0150	2.40	6.9769	6.9543	102	102	100
1GO0-10_A	T0150TS045_4	T0150	2.00	6.9769	6.9543	102	102	100
1GO0-10_A	T0150TS045_5	T0150	1.83	6.9731	6.9508	102	97	95.0980392156863
1GO0-10_A	T0150TS046_1	T0150	1.92	7.4063	7.3562	102	96	94.1176470588235
1GO0-10_A	T0150TS046_2	T0150	1.88	7.0208	6.9954	102	98	96.078431372549
1GO0-10_A	T0150TS046_3	T0150	1.82	7.5387	7.4801	102	99	97.0588235294118
1GO0-10_A	T0150TS046_4	T0150	2.34	3.8447	4.0301	102	95	93.1372549019608
1GO0-10_A	T0150TS046_5	T0150	3.10	-1.0287	0.1975	102	97	95.0980392156863
1GO0-10_A	T0150TS047_1	T0150	2.11	7.0920	7.0620	102	102	100
1GO0-10_A	T0150TS050_1	T0150	2.11	7.0920	7.0620	102	102	100
1GO0-10_A	T0150TS050_2	T0150	2.32	-1.3119	0.1124	102	102	100
1GO0-10_A	T0150TS050_3	T0150	1.59	-1.5421	0.0640	102	102	100
1GO0-10_A	T0150TS050_4	T0150	2.59	-0.8514	0.2654	102	102	100
1GO0-10_A	T0150TS050_5	T0150	3.00	-0.7363	0.3154	102	102	100
1GO0-10_A	T0150TS051_1	T0150	2.42	-0.0455	0.7016	102	102	100
1GO0-10_A	T0150TS051_2	T0150	2.42	0.1847	0.8576	102	102	100
1GO0-10_A	T0150TS051_3	T0150	2.69	0.5301	1.1108	102	102	100
1GO0-10_A	T0150TS051_4	T0150	2.66	-0.6211	0.3699	102	102	100
1GO0-10_A	T0150TS051_5	T0150	3.07	-0.6211	0.3699	102	102	100
1GO0-10_A	T0150TS052_1	T0150	2.91	3.4081	3.6258	102	102	100
1GO0-10_A	T0150TS052_2	T0150	2.75	1.6813	2.0627	102	102	100
1GO0-10_A	T0150TS052_3	T0150	2.84	3.2930	3.5196	102	102	100
1GO0-10_A	T0150TS052_4	T0150	2.85	4.2140	4.3732	102	102	100
1GO0-10_A	T0150TS052_5	T0150	3.10	4.5593	4.6948	102	102	100
1GO0-10_A	T0150TS053_1	T0150	2.21	7.2071	7.1698	102	102	100
1GO0-10_A	T0150TS053_2	T0150	2.36	6.1531	6.1836	102	86	84.3137254901961
1GO0-10_A	T0150TS065_1	T0150	2.13	6.9266	6.9072	102	91	89.2156862745098
1GO0-10_A	T0150TS065_2	T0150	1.85	6.8773	6.8611	102	90	88.2352941176471
1GO0-10_A	T0150TS065_3	T0150	1.69	7.0660	7.0377	102	86	84.3137254901961
1GO0-10_A	T0150TS065_4_1	T0150	2.36	-0.1064	0.6624	102	63	61.7647058823529
1GO0-10_A	T0150TS065_4_2	T0150	2.59	0.2702	0.9183	102	24	23.5294117647059
1GO0-10_A	T0150TS065_5_1	T0150	2.36	-0.1064	0.6624	102	63	61.7647058823529
1GO0-10_A	T0150TS065_5_2	T0150	2.82	0.6017	1.1657	102	24	23.5294117647059
1GO0-10_A	T0150TS067_1	T0150	2.15	6.9981	6.9741	102	100	98.0392156862745
1GO0-10_A	T0150TS070_1	T0150	2.21	6.7342	6.7272	102	97	95.0980392156863
1GO0-10_A	T0150TS070_2	T0150	1.67	7.5266	7.4688	102	96	94.1176470588235
1GO0-10_A	T0150TS070_3	T0150	2.03	6.7048	6.6997	102	94	92.156862745098
1GO0-10_A	T0150TS070_4	T0150	2.53	-0.4221	0.4740	102	89	87.2549019607843
1GO0-10_A	T0150TS070_5	T0150	1.66	7.4508	7.3979	102	97	95.0980392156863
1GO0-10_A	T0150TS071_1	T0150	2.21	7.1149	7.0834	102	100	98.0392156862745
1GO0-10_A	T0150TS071_2	T0150	1.69	7.5091	7.4524	102	101	99.0196078431373
1GO0-10_A	T0150TS071_3	T0150	2.10	6.7342	6.7272	102	97	95.0980392156863
1GO0-10_A	T0150TS071_4	T0150	2.37	6.4141	6.4277	102	100	98.0392156862745
1GO0-10_A	T0150TS071_5	T0150	2.61	2.8405	3.1038	102	90	88.2352941176471
1GO0-10_A	T0150TS078_1	T0150	2.18	6.8015	6.7901	102	91	89.2156862745098
1GO0-10_A	T0150TS080_1	T0150	2.17	7.3222	7.2775	102	102	100
1GO0-10_A	T0150TS080_2	T0150	2.16	7.3222	7.2775	102	102	100
1GO0-10_A	T0150TS080_3	T0150	2.17	7.2071	7.1698	102	102	100
1GO0-10_A	T0150TS080_4	T0150	2.17	6.6315	6.6311	102	102	100
1GO0-10_A	T0150TS080_5	T0150	2.45	6.2861	6.3080	102	102	100
1GO0-10_A	T0150TS081_1	T0150	2.06	7.2071	7.1698	102	102	100
1GO0-10_A	T0150TS084_1	T0150	1.92	7.3485	7.3021	102	100	98.0392156862745
1GO0-10_A	T0150TS086_1	T0150	1.98	6.8046	6.7930	102	96	94.1176470588235
1GO0-10_A	T0150TS086_2	T0150	1.98	6.8046	6.7930	102	96	94.1176470588235
1GO0-10_A	T0150TS086_3	T0150	nan	-4.0813	0.0000	102	60	58.8235294117647
1GO0-10_A	T0150TS086_4_1	T0150	2.24	0.6314	1.1887	102	53	51.9607843137255
1GO0-10_A	T0150TS086_4_2	T0150	2.18	2.5452	2.8346	102	28	27.4509803921569
1GO0-10_A	T0150TS086_5	T0150	1.81	7.0819	7.0525	102	89	87.2549019607843
1GO0-10_A	T0150TS093_1	T0150	2.26	7.5525	7.4930	102	102	100
1GO0-10_A	T0150TS096_1	T0150	2.09	7.3222	7.2775	102	102	100
1GO0-10_A	T0150TS098_1	T0150	2.18	7.1489	7.1153	102	85	83.3333333333333
1GO0-10_A	T0150TS099_1	T0150	2.40	6.5639	6.5678	102	96	94.1176470588235
1GO0-10_A	T0150TS099_2	T0150	2.13	7.1936	7.1572	102	94	92.156862745098
1GO0-10_A	T0150TS100_1	T0150	1.80	7.7827	7.7085	102	102	100
1GO0-10_A	T0150TS100_2	T0150	2.12	7.3314	7.2861	102	97	95.0980392156863
1GO0-10_A	T0150TS100_3	T0150	2.13	6.9504	6.9295	102	99	97.0588235294118
1GO0-10_A	T0150TS100_4	T0150	2.07	7.4063	7.3562	102	96	94.1176470588235
1GO0-10_A	T0150TS100_5	T0150	2.17	7.4374	7.3853	102	102	100
1GO0-10_A	T0150TS105_1	T0150	2.16	7.1149	7.0834	102	100	98.0392156862745
1GO0-10_A	T0150TS108_1	T0150	2.28	7.4653	7.4114	102	100	98.0392156862745
1GO0-10_A	T0150TS110_1	T0150	2.02	7.0920	7.0620	102	102	100
1GO0-10_A	T0150TS112_1	T0150	2.10	6.9981	6.9741	102	100	98.0392156862745
1GO0-10_A	T0150TS112_2	T0150	2.08	7.2317	7.1927	102	100	98.0392156862745
1GO0-10_A	T0150TS131_1	T0150	2.24	7.5525	7.4930	102	102	100
1GO0-10_A	T0150TS131_1u	T0150	2.19	7.5163	7.4592	102	93	91.1764705882353
1GO0-10_A	T0150TS135_1	T0150	2.15	7.0452	7.0183	102	96	94.1176470588235
1GO0-10_A	T0150TS135_2	T0150	1.57	6.8910	6.8739	102	77	75.4901960784314
1GO0-10_A	T0150TS135_3	T0150	2.53	-1.0455	0.1916	102	88	86.2745098039216
1GO0-10_A	T0150TS135_4	T0150	2.50	-0.2761	0.5578	102	88	86.2745098039216
1GO0-10_A	T0150TS135_5	T0150	2.35	-1.4154	0.0884	102	74	72.5490196078431
1GO0-10_A	T0150TS136_1	T0150	2.80	1.9115	2.2654	102	102	100
1GO0-10_A	T0150TS136_2	T0150	2.96	1.4510	1.8631	102	102	100
1GO0-10_A	T0150TS136_3	T0150	2.93	1.6813	2.0627	102	102	100
1GO0-10_A	T0150TS136_4	T0150	2.52	1.9115	2.2654	102	102	100
1GO0-10_A	T0150TS138_1	T0150	2.21	7.2071	7.1698	102	102	100
1GO0-10_A	T0150TS138_2	T0150	2.36	6.1531	6.1836	102	86	84.3137254901961
1GO0-10_A	T0150TS139_1	T0150	2.91	3.4081	3.6258	102	102	100
1GO0-10_A	T0150TS139_2	T0150	2.75	1.6813	2.0627	102	102	100
1GO0-10_A	T0150TS139_3	T0150	2.84	3.2930	3.5196	102	102	100
1GO0-10_A	T0150TS139_4	T0150	2.85	4.2140	4.3732	102	102	100
1GO0-10_A	T0150TS139_5	T0150	3.10	4.5593	4.6948	102	102	100
1GO0-10_A	T0150TS140_1	T0150	2.42	-0.0455	0.7016	102	102	100
1GO0-10_A	T0150TS140_2	T0150	2.42	0.1847	0.8576	102	102	100
1GO0-10_A	T0150TS140_3	T0150	2.69	0.5301	1.1108	102	102	100
1GO0-10_A	T0150TS140_4	T0150	2.66	-0.6211	0.3699	102	102	100
1GO0-10_A	T0150TS140_5	T0150	3.07	-0.6211	0.3699	102	102	100
1GO0-10_A	T0150TS142_1	T0150	2.07	6.1710	6.2003	102	102	100
1GO0-10_A	T0150TS153_1	T0150	2.24	7.4374	7.3853	102	102	100
1GO0-10_A	T0150TS153_2	T0150	2.24	7.3485	7.3021	102	100	98.0392156862745
1GO0-10_A	T0150TS168_1	T0150	2.42	7.3485	7.3021	102	100	98.0392156862745
1GO0-10_A	T0150TS168_2	T0150	2.32	7.2859	7.2435	102	96	94.1176470588235
1GO0-10_A	T0150TS168_3	T0150	2.16	7.3931	7.3439	102	93	91.1764705882353
1GO0-10_A	T0150TS168_4	T0150	2.20	7.4063	7.3562	102	96	94.1176470588235
1GO0-10_A	T0150TS168_5	T0150	2.18	7.3613	7.3140	102	95	93.1372549019608
1GO0-10_A	T0150TS169_1	T0150	2.18	7.5163	7.4592	102	93	91.1764705882353
1GO0-10_A	T0150TS169_2	T0150	2.14	7.3931	7.3439	102	93	91.1764705882353
1GO0-10_A	T0150TS169_3	T0150	2.25	7.3931	7.3439	102	93	91.1764705882353
1GO0-10_A	T0150TS169_4	T0150	2.10	7.0236	6.9981	102	93	91.1764705882353
1GO0-10_A	T0150TS170_1	T0150	2.30	7.5525	7.4930	102	102	100
1GO0-10_A	T0150TS180_1	T0150	2.16	7.3222	7.2775	102	102	100
1GO0-10_A	T0150TS183_1	T0150	2.20	6.9975	6.9736	102	95	93.1372549019608
1GO0-10_A	T0150TS188_1	T0150	2.11	6.6315	6.6311	102	102	100
1GO0-10_A	T0150TS189_1	T0150	2.15	6.9731	6.9508	102	97	95.0980392156863
1GO0-10_A	T0150TS189_2	T0150	1.84	7.1936	7.1572	102	94	92.156862745098
1GO0-10_A	T0150TS189_3	T0150	1.87	4.1383	4.3029	102	37	36.2745098039216
1GO0-10_A	T0150TS194_1	T0150	1.99	7.0452	7.0183	102	96	94.1176470588235
1GO0-10_A	T0150TS194_2	T0150	2.20	6.1486	6.1794	102	95	93.1372549019608
1GO0-10_A	T0150TS194_3	T0150	1.90	6.9249	6.9057	102	96	94.1176470588235
1GO0-10_A	T0150TS194_4	T0150	2.29	6.4260	6.4389	102	91	89.2156862745098
1GO0-10_A	T0150TS194_5	T0150	2.71	0.4986	1.0869	102	78	76.4705882352941
1GO0-10_A	T0150TS195_1	T0150	2.13	6.9975	6.9736	102	95	93.1372549019608
1GO0-10_A	T0150TS195_2	T0150	1.46	6.6828	6.6791	102	73	71.5686274509804
1GO0-10_A	T0150TS195_3	T0150	1.82	6.8014	6.7901	102	78	76.4705882352941
1GO0-10_A	T0150TS196_1	T0150	2.00	7.0452	7.0183	102	96	94.1176470588235
1GO0-10_A	T0150TS196_2	T0150	1.73	7.6135	7.5502	102	98	96.078431372549
1GO0-10_A	T0150TS196_3	T0150	1.67	7.1861	7.1501	102	83	81.3725490196078
1GO0-10_A	T0150TS196_4	T0150	1.75	6.7332	6.7262	102	82	80.3921568627451
1GO0-10_A	T0150TS196_5	T0150	1.64	3.2260	3.4579	102	31	30.3921568627451
1GO0-10_A	T0150TS202_1	T0150	2.22	7.1857	7.1498	102	99	97.0588235294118
1GO0-10_A	T0150TS202_1u	T0150	2.17	7.3034	7.2599	102	99	97.0588235294118
1GO0-10_A	T0150TS202_2	T0150	2.17	7.3034	7.2599	102	99	97.0588235294118
1GO0-10_A	T0150TS202_3	T0150	1.99	6.8813	6.8648	102	100	98.0392156862745
1GO0-10_A	T0150TS202_4	T0150	2.21	7.1149	7.0834	102	100	98.0392156862745
1GO0-10_A	T0150TS202_5	T0150	2.18	6.7466	6.7388	102	102	100
1GO0-10_A	T0150TS207_1	T0150	2.00	7.2700	7.2286	102	93	91.1764705882353
1GO0-10_A	T0150TS207_2	T0150	1.57	6.6828	6.6791	102	73	71.5686274509804
1GO0-10_A	T0150TS207_3	T0150	1.75	7.0523	7.0249	102	83	81.3725490196078
1GO0-10_A	T0150TS207_4	T0150	1.93	3.3837	3.6033	102	30	29.4117647058824
1GO0-10_A	T0150TS207_5	T0150	1.71	6.8682	6.8526	102	82	80.3921568627451
1GO0-10_A	T0150TS208_1	T0150	1.99	7.0452	7.0183	102	96	94.1176470588235
1GO0-10_A	T0150TS208_2	T0150	1.65	7.2237	7.1852	102	92	90.1960784313726
1GO0-10_A	T0150TS208_3	T0150	2.00	6.7271	6.7205	102	92	90.1960784313726
1GO0-10_A	T0150TS208_4	T0150	2.41	5.7215	5.7800	102	96	94.1176470588235
1GO0-10_A	T0150TS208_5	T0150	2.26	-0.5326	0.4147	102	88	86.2745098039216
1GO0-10_A	T0150TS209_1	T0150	2.00	6.6337	6.6331	102	95	93.1372549019608
1GO0-10_A	T0150TS209_2	T0150	2.20	6.1486	6.1794	102	95	93.1372549019608
1GO0-10_A	T0150TS209_3	T0150	1.90	6.9249	6.9057	102	96	94.1176470588235
1GO0-10_A	T0150TS209_4	T0150	2.29	6.4260	6.4389	102	91	89.2156862745098
1GO0-10_A	T0150TS209_5	T0150	2.53	0.3586	0.9825	102	78	76.4705882352941
1GO0-10_A	T0150TS210_1	T0150	2.03	7.0920	7.0620	102	102	100
1GO0-10_A	T0150TS210_2	T0150	2.44	6.8617	6.8465	102	102	100
1GO0-10_A	T0150TS210_3	T0150	2.03	6.9769	6.9543	102	102	100
1GO0-10_A	T0150TS210_4	T0150	2.11	6.5164	6.5234	102	102	100
1GO0-10_A	T0150TS214_1	T0150	2.06	5.8257	5.8773	102	102	100
1GO0-10_A	T0150TS221_1	T0150	2.02	6.9981	6.9741	102	100	98.0392156862745
1GO0-10_A	T0150TS221_2	T0150	2.03	6.8762	6.8601	102	95	93.1372549019608
1GO0-10_A	T0150TS221_3	T0150	1.75	7.6564	7.5903	102	99	97.0588235294118
1GO0-10_A	T0150TS221_4	T0150	2.01	-0.6698	0.3463	102	66	64.7058823529412
1GO0-10_A	T0150TS221_5	T0150	2.90	1.6837	2.0648	102	57	55.8823529411765
1GO0-10_A	T0150TS222_1	T0150	1.98	7.2071	7.1698	102	102	100
1GO0-10_A	T0150TS222_2	T0150	2.27	6.7003	6.6955	102	89	87.2549019607843
1GO0-10_A	T0150TS222_4	T0150	2.39	-0.6077	0.3766	102	101	99.0196078431373
1GO0-10_A	T0150TS223_1	T0150	2.03	7.5525	7.4930	102	102	100
1GO0-10_A	T0150TS224_1	T0150	2.23	7.3222	7.2775	102	102	100
1GO0-10_A	T0150TS226_1	T0150	2.21	7.1149	7.0834	102	100	98.0392156862745
1GO0-10_A	T0150TS226_2	T0150	2.02	6.9981	6.9741	102	100	98.0392156862745
1GO0-10_A	T0150TS226_3	T0150	2.21	7.2579	7.2173	102	98	96.078431372549
1GO0-10_A	T0150TS226_4	T0150	2.14	7.0453	7.0183	102	101	99.0196078431373
1GO0-10_A	T0150TS226_5	T0150	1.63	7.5091	7.4524	102	101	99.0196078431373
1GO0-10_A	T0150TS227_1	T0150	2.29	7.1468	7.1133	102	93	91.1764705882353
1GO0-10_A	T0150TS228_1	T0150	2.06	6.9769	6.9543	102	102	100
1GO0-10_A	T0150TS228_2	T0150	2.16	6.9769	6.9543	102	102	100
1GO0-10_A	T0150TS229_1	T0150	2.16	7.1149	7.0834	102	100	98.0392156862745
1GO0-10_A	T0150TS229_2	T0150	1.93	6.6148	6.6155	102	97	95.0980392156863
1GO0-10_A	T0150TS229_3	T0150	1.97	6.4655	6.4758	102	101	99.0196078431373
1GO0-10_A	T0150TS229_4	T0150	1.68	6.0017	6.0419	102	101	99.0196078431373
1GO0-10_A	T0150TS229_5	T0150	2.68	4.3543	4.5038	102	90	88.2352941176471
1GO0-10_A	T0150TS230_1	T0150	2.08	6.9504	6.9295	102	99	97.0588235294118
1GO0-10_A	T0150TS230_2	T0150	2.19	6.8133	6.8013	102	101	99.0196078431373
1GO0-10_A	T0150TS230_3	T0150	2.57	4.3829	4.5305	102	94	92.156862745098
1GO0-10_A	T0150TS230_4	T0150	2.95	-0.5208	0.4209	102	95	93.1372549019608
1GO0-10_A	T0150TS230_5	T0150	2.72	-1.1620	0.1538	102	87	85.2941176470588
1GO0-10_A	T0150TS233_1	T0150	2.21	7.1149	7.0834	102	100	98.0392156862745
1GO0-10_A	T0150TS233_2	T0150	2.40	2.0219	2.3634	102	69	67.6470588235294
1GO0-10_A	T0150TS233_3	T0150	2.99	1.0227	1.5022	102	75	73.5294117647059
1GO0-10_A	T0150TS233_4	T0150	2.86	2.5946	2.8794	102	67	65.6862745098039
1GO0-10_A	T0150TS233_5	T0150	2.53	0.0235	0.7472	102	92	90.1960784313726
1GO0-10_A	T0150TS234_1	T0150	1.97	6.8813	6.8648	102	100	98.0392156862745
1GO0-10_A	T0150TS242_1	T0150	2.01	6.8617	6.8465	102	102	100
1GO0-10_A	T0150TS246_1	T0150	2.03	7.0920	7.0620	102	102	100
1GO0-10_A	T0150TS264_1	T0150	1.77	7.7827	7.7085	102	102	100
1GO0-10_A	T0150TS265_1	T0150	1.87	7.5525	7.4930	102	102	100
1GO0-10_A	T0150TS267_1	T0150	2.65	5.9408	5.9850	102	102	100
1GO0-10_A	T0150TS267_2	T0150	2.39	5.3652	5.4469	102	102	100
1GO0-10_A	T0150TS267_3	T0150	2.58	5.7105	5.7697	102	102	100
1GO0-10_A	T0150TS267_4	T0150	2.66	5.1349	5.2319	102	102	100
1GO0-10_A	T0150TS267_5	T0150	2.83	5.2500	5.3394	102	102	100
1GO0-10_A	T0150TS270_1	T0150	2.49	6.8617	6.8465	102	102	100
1GO0-10_A	T0150TS270_2	T0150	2.28	7.0920	7.0620	102	102	100
1GO0-10_A	T0150TS270_3	T0150	2.59	6.0559	6.0926	102	102	100
1GO0-10_A	T0150TS270_4	T0150	2.81	-1.1967	0.1435	102	102	100
1GO0-10_A	T0150TS270_5	T0150	2.70	2.6023	2.8864	102	102	100
1GO0-10_A	T0150TS282_1	T0150	2.20	7.0208	6.9954	102	98	96.078431372549
1GO0-10_A	T0150TS282_2	T0150	1.62	7.1142	7.0828	102	87	85.2941176470588
1GO0-10_A	T0150TS282_3	T0150	2.58	2.1420	2.4707	102	82	80.3921568627451
1GO0-10_A	T0150TS283_1	T0150	2.20	6.9249	6.9057	102	96	94.1176470588235
1GO0-10_A	T0150TS283_2	T0150	2.34	-0.6937	0.3351	102	82	80.3921568627451
1GO0-10_A	T0150TS286_1	T0150	2.02	6.9981	6.9741	102	100	98.0392156862745
1GO0-10_A	T0150TS288_1	T0150	2.11	7.1857	7.1498	102	99	97.0588235294118
1GO0-10_A	T0150TS290_1	T0150	2.21	7.1149	7.0834	102	100	98.0392156862745
1GO0-10_A	T0150TS290_2	T0150	1.68	7.5091	7.4524	102	101	99.0196078431373
1GO0-10_A	T0150TS290_3	T0150	2.22	6.9293	6.9098	102	101	99.0196078431373
1GO0-10_A	T0150TS290_4	T0150	2.70	4.9360	5.0462	102	95	93.1372549019608
1GO0-10_A	T0150TS291_1	T0150	2.18	7.4063	7.3562	102	96	94.1176470588235
1GO0-10_A	T0150TS291_2	T0150	1.71	7.6135	7.5502	102	98	96.078431372549
1GO0-10_A	T0150TS291_3	T0150	2.74	-1.9325	0.0184	102	86	84.3137254901961
1GO0-10_A	T0150TS291_4	T0150	2.10	-1.5137	0.0691	102	83	81.3725490196078
1GO0-10_A	T0150TS291_5	T0150	3.16	-1.3607	0.1007	102	94	92.156862745098
1GO0-10_A	T0150TS300_1	T0150	1.97	7.1187	7.0871	102	95	93.1372549019608
1GO0-10_A	T0150TS300_2	T0150	2.17	7.2317	7.1927	102	100	98.0392156862745
1GO0-10_A	T0150TS300_3	T0150	2.64	0.0084	0.7371	102	99	97.0588235294118
1GO0-10_A	T0150TS300_4	T0150	2.35	-1.1874	0.1463	102	101	99.0196078431373
1GO0-10_A	T0150TS300_5	T0150	2.28	-0.4470	0.4603	102	98	96.078431372549
1GO0-10_A	T0150TS301_1	T0150	2.19	7.2071	7.1698	102	102	100
1GO0-10_A	T0150TS309_1	T0150	2.00	6.9023	6.8845	102	98	96.078431372549
1GO0-10_A	T0150TS309_3	T0150	1.95	7.0681	7.0396	102	99	97.0588235294118
1GO0-10_A	T0150TS309_4	T0150	1.72	7.5821	7.5207	102	100	98.0392156862745
1GO0-10_A	T0150TS309_5	T0150	2.41	2.6197	2.9023	102	72	70.5882352941177
1GO0-10_A	T0150TS314_1	T0150	2.70	0.2998	0.9397	102	102	100
1GO0-10_A	T0150TS314_2	T0150	2.79	-1.0816	0.1794	102	102	100
1GO0-10_A	T0150TS314_3	T0150	2.94	1.1057	1.5709	102	102	100
1GO0-10_A	T0150TS314_4	T0150	2.65	-0.6211	0.3699	102	102	100
1GO0-10_A	T0150TS314_5	T0150	2.85	0.5301	1.1108	102	102	100
1GO0-10_A	T0150TS326_1	T0150	2.06	7.4508	7.3979	102	97	95.0980392156863
1GO0-10_A	T0150TS329_1	T0150	1.92	6.8813	6.8648	102	100	98.0392156862745
1GO0-10_A	T0150TS344_1	T0150	2.11	7.1769	7.1415	102	91	89.2156862745098
1GO0-10_A	T0150TS347_1	T0150	2.17	7.3764	7.3282	102	98	96.078431372549
1GO0-10_A	T0150TS351_1	T0150	2.55	6.8617	6.8465	102	102	100
1GO0-10_A	T0150TS359_1	T0150	2.07	7.2579	7.2173	102	98	96.078431372549
1GO0-10_A	T0150TS362_1	T0150	2.18	7.4063	7.3562	102	96	94.1176470588235
1GO0-10_A	T0150TS362_2	T0150	1.58	7.4634	7.4097	102	89	87.2549019607843
1GO0-10_A	T0150TS362_3	T0150	1.81	7.1296	7.0972	102	90	88.2352941176471
1GO0-10_A	T0150TS362_4	T0150	2.51	3.2997	3.5257	102	36	35.2941176470588
1GO0-10_A	T0150TS362_5	T0150	2.31	-0.0533	0.6966	102	72	70.5882352941177
1GO0-10_A	T0150TS368_1	T0150	2.25	7.0920	7.0620	102	102	100
1GO0-10_A	T0150TS373_1	T0150	2.21	6.7466	6.7388	102	102	100
1GO0-10_A	T0150TS373_2	T0150	2.06	6.9769	6.9543	102	102	100
1GO0-10_A	T0150TS377_1	T0150	2.25	6.9981	6.9741	102	100	98.0392156862745
1GO0-10_A	T0150TS377_2	T0150	2.16	6.9981	6.9741	102	100	98.0392156862745
1GO0-10_A	T0150TS377_3	T0150	3.25	0.2237	0.8851	102	100	98.0392156862745
1GO0-10_A	T0150TS378_1	T0150	2.00	7.0452	7.0183	102	96	94.1176470588235
1GO0-10_A	T0150TS378_2	T0150	2.00	7.0660	7.0377	102	86	84.3137254901961
1GO0-10_A	T0150TS378_3	T0150	1.57	6.8910	6.8739	102	77	75.4901960784314
1GO0-10_A	T0150TS378_4	T0150	3.07	-0.2761	0.5578	102	88	86.2745098039216
1GO0-10_A	T0150TS384_1	T0150	2.23	6.6315	6.6311	102	102	100
1GO0-10_A	T0150TS417_1	T0150	2.15	6.8617	6.8465	102	102	100
1GO0-10_A	T0150TS417_2	T0150	2.19	7.3222	7.2775	102	102	100
1GO0-10_A	T0150TS417_3	T0150	2.20	6.9769	6.9543	102	102	100
1GO0-10_A	T0150TS419_1	T0150	2.29	6.7466	6.7388	102	102	100
1GO0-10_A	T0150TS419_2	T0150	2.22	7.3222	7.2775	102	102	100
1GO0-10_A	T0150TS419_3	T0150	2.22	7.3222	7.2775	102	102	100
1GO0-10_A	T0150TS419_4	T0150	2.22	7.3222	7.2775	102	102	100
1GO0-10_A	T0150TS419_5	T0150	2.22	7.3222	7.2775	102	102	100
1GO0-10_A	T0150TS423_1	T0150	2.21	6.9769	6.9543	102	102	100
1GO0-10_A	T0150TS424_1	T0150	2.20	6.9769	6.9543	102	102	100
1GO0-10_A	T0150TS425_1	T0150	2.06	7.2071	7.1698	102	102	100
1GO0-10_A	T0150TS427_1	T0150	2.14	7.3222	7.2775	102	102	100
1GO0-10_A	T0150TS427_2	T0150	2.04	7.5525	7.4930	102	102	100
1GO0-10_A	T0150TS437_1	T0150	2.28	7.0920	7.0620	102	102	100
1GO0-10_A	T0150TS447_1	T0150	2.26	7.4950	7.4392	102	98	96.078431372549
1GO0-10_A	T0150TS450_1	T0150	2.21	7.3222	7.2775	102	102	100
1GO0-10_A	T0150TS450_2u	T0150	2.21	7.0208	6.9954	102	98	96.078431372549
1GO0-10_A	T0150TS450_3u	T0150	2.21	7.1149	7.0834	102	100	98.0392156862745
1GO0-10_A	T0150TS450_4	T0150	2.13	7.3222	7.2775	102	102	100
1GO0-10_A	T0150TS450_5	T0150	2.18	7.4374	7.3853	102	102	100
1GO0-10_A	T0150TS453_1	T0150	1.83	7.4374	7.3853	102	102	100
1GO0-10_A	T0150TS459_1	T0150	2.38	-0.6211	0.3699	102	102	100
1GO0-10_A	T0150TS459_2	T0150	2.05	-0.6211	0.3699	102	102	100
1GO0-10_A	T0150TS459_3	T0150	2.87	-0.5060	0.4286	102	102	100
1GO0-10_A	T0150TS464_1	T0150	2.16	7.2317	7.1927	102	100	98.0392156862745
1GO0-10_A	T0150TS464_2	T0150	2.21	7.0208	6.9954	102	98	96.078431372549
1GO0-10_A	T0150TS464_3	T0150	2.27	7.2317	7.1927	102	100	98.0392156862745
1GO0-10_A	T0150TS464_4	T0150	2.15	6.9731	6.9508	102	97	95.0980392156863
1GO0-10_A	T0150TS464_5	T0150	2.32	7.2317	7.1927	102	100	98.0392156862745
1GO0-10_A	T0150TS465_1	T0150	2.18	6.6477	6.6462	102	100	98.0392156862745
1GO0-10_A	T0150TS465_2	T0150	2.12	7.3485	7.3021	102	100	98.0392156862745
1GO0-10_A	T0150TS471_1	T0150	2.20	7.2071	7.1698	102	102	100
1GO0-10_A	T0150TS471_2	T0150	2.19	7.5525	7.4930	102	102	100
1GO0-10_A	T0150TS475_1	T0150	2.23	7.1149	7.0834	102	100	98.0392156862745
1GO0-10_A	T0150TS488_1	T0150	2.20	7.3222	7.2775	102	102	100
1GO0-10_A	T0150TS513_1	T0150	1.99	6.9023	6.8845	102	98	96.078431372549
1GO0-10_A	T0150TS516_1u	T0150	1.95	7.0453	7.0183	102	101	99.0196078431373
1GO0-10_A	T0150TS517_1	T0150	1.94	7.4374	7.3853	102	102	100
1GO0-10_A	T0150TS531_1	T0150	2.75	0.1847	0.8576	102	102	100
1GO0-10_A	T0150TS531_2	T0150	2.30	-1.4270	0.0860	102	102	100
1GO0-10_A	T0150TS531_3	T0150	2.88	-0.3909	0.4914	102	102	100
1GO0-10_A	T0150TS531_4	T0150	3.20	0.1847	0.8576	102	102	100
1GO0-10_A	T0150TS531_5	T0150	3.30	-0.5060	0.4286	102	102	100
1GO0-10_A	T0150TS559_1	T0150	2.50	1.6813	2.0627	102	102	100
1GO0-10_A	T0150TS559_2	T0150	2.85	-0.0455	0.7016	102	102	100
1GO0-10_A	T0150TS559_3	T0150	2.98	-0.5060	0.4286	102	102	100
1GO0-10_A	T0150TS571_1	T0150	1.73	-1.6451	0.0479	102	100	98.0392156862745
1GO0-10_A	T0150TS571_1u	T0150	1.73	-1.6451	0.0479	102	100	98.0392156862745
1GO0-1_A	1GO0-2_A	T0150	1.44	7.8978	7.8163	102	102	100
1GO0-1_A	1GO0-3_A	T0150	1.19	7.7827	7.7085	102	102	100
1GO0-1_A	1GO0-4_A	T0150	1.23	7.4374	7.3853	102	102	100
1GO0-1_A	1GO0-5_A	T0150	1.49	7.7827	7.7085	102	102	100
1GO0-1_A	1GO0-6_A	T0150	1.21	7.7827	7.7085	102	102	100
1GO0-1_A	1GO0-7_A	T0150	2.14	7.5525	7.4930	102	102	100
1GO0-1_A	1GO0-8_A	T0150	1.91	7.5525	7.4930	102	102	100
1GO0-1_A	1GO0-9_A	T0150	1.04	8.1281	8.0318	102	102	100
1GO0-1_A	1GO1_A	T0150	1.42	7.8978	7.8163	102	102	100
1GO0-1_A	1H7M_A	T0150	0.95	7.9285	7.8451	102	97	95.0980392156863
1GO0-1_A	3N4Y_A	T0150	0.96	7.9285	7.8451	102	98	96.078431372549
1GO0-1_A	T0150AL025_1	T0150	2.22	5.8681	5.9170	102	90	88.2352941176471
1GO0-1_A	T0150AL025_2	T0150	1.96	7.3314	7.2861	102	97	95.0980392156863
1GO0-1_A	T0150AL025_3	T0150	2.50	5.1741	5.2684	102	89	87.2549019607843
1GO0-1_A	T0150AL032_1	T0150	1.98	7.3613	7.3140	102	95	93.1372549019608
1GO0-1_A	T0150AL041_4	T0150	2.22	6.8813	6.8648	102	100	98.0392156862745
1GO0-1_A	T0150AL041_5	T0150	2.38	7.2772	7.2353	102	101	99.0196078431373
1GO0-1_A	T0150AL044_1	T0150	2.14	7.3314	7.2861	102	97	95.0980392156863
1GO0-1_A	T0150AL056_1	T0150	2.23	7.0452	7.0183	102	96	94.1176470588235
1GO0-1_A	T0150AL090_1	T0150	2.22	7.0208	6.9954	102	98	96.078431372549
1GO0-1_A	T0150AL144_1	T0150	2.22	6.8813	6.8648	102	100	98.0392156862745
1GO0-1_A	T0150AL144_2	T0150	2.48	7.4211	7.3700	102	99	97.0588235294118
1GO0-1_A	T0150AL203_1	T0150	2.14	7.1149	7.0834	102	100	98.0392156862745
1GO0-1_A	T0150AL203_2	T0150	2.38	7.3485	7.3021	102	100	98.0392156862745
1GO0-1_A	T0150AL203_3	T0150	2.30	6.7645	6.7555	102	100	98.0392156862745
1GO0-1_A	T0150AL391_1	T0150	2.05	6.9547	6.9335	102	89	87.2549019607843
1GO0-1_A	T0150AL397_1	T0150	1.96	7.2859	7.2435	102	96	94.1176470588235
1GO0-1_A	T0150AL400_1	T0150	2.23	6.8813	6.8648	102	100	98.0392156862745
1GO0-1_A	T0150AL470_1	T0150	1.96	7.2120	7.1743	102	97	95.0980392156863
1GO0-1_A	T0150AL476_1	T0150	2.22	6.9504	6.9295	102	99	97.0588235294118
1GO0-1_A	T0150AL524_1	T0150	2.14	7.2579	7.2173	102	98	96.078431372549
1GO0-1_A	T0150AL529_1	T0150	2.23	4.4069	4.5528	102	74	72.5490196078431
1GO0-1_A	T0150AL537_1	T0150	2.22	6.8813	6.8648	102	100	98.0392156862745
1GO0-1_A	T0150AL537_2	T0150	2.30	6.9293	6.9098	102	101	99.0196078431373
1GO0-1_A	T0150AL537_3	T0150	1.95	7.3931	7.3439	102	101	99.0196078431373
1GO0-1_A	T0150DR020_1	T0150	no_data	no_data	no_data	102	no_data	no_data
1GO0-1_A	T0150DR068_1	T0150	no_data	no_data	no_data	102	no_data	no_data
1GO0-1_A	T0150DR355_1	T0150	no_data	no_data	no_data	102	no_data	no_data
1GO0-1_A	T0150DR355_2	T0150	no_data	no_data	no_data	102	no_data	no_data
1GO0-1_A	T0150DR355_4	T0150	no_data	no_data	no_data	102	no_data	no_data
1GO0-1_A	T0150DR454_1	T0150	no_data	no_data	no_data	102	no_data	no_data
1GO0-1_A	T0150DR454_2	T0150	no_data	no_data	no_data	102	no_data	no_data
1GO0-1_A	T0150DR454_3	T0150	no_data	no_data	no_data	102	no_data	no_data
1GO0-1_A	T0150RR020_1	T0150	no_data	no_data	no_data	102	no_data	no_data
1GO0-1_A	T0150RR022_1	T0150	no_data	no_data	no_data	102	no_data	no_data
1GO0-1_A	T0150RR517_1	T0150	no_data	no_data	no_data	102	no_data	no_data
1GO0-1_A	T0150SS001_1	T0150	no_data	no_data	no_data	102	no_data	no_data
1GO0-1_A	T0150SS007_1	T0150	no_data	no_data	no_data	102	no_data	no_data
1GO0-1_A	T0150SS020_1	T0150	no_data	no_data	no_data	102	no_data	no_data
1GO0-1_A	T0150SS023_1	T0150	no_data	no_data	no_data	102	no_data	no_data
1GO0-1_A	T0150SS032_1	T0150	no_data	no_data	no_data	102	no_data	no_data
1GO0-1_A	T0150SS041_1	T0150	no_data	no_data	no_data	102	no_data	no_data
1GO0-1_A	T0150SS044_1	T0150	no_data	no_data	no_data	102	no_data	no_data
1GO0-1_A	T0150SS054_1	T0150	no_data	no_data	no_data	102	no_data	no_data
1GO0-1_A	T0150SS054_2	T0150	no_data	no_data	no_data	102	no_data	no_data
1GO0-1_A	T0150SS054_3	T0150	no_data	no_data	no_data	102	no_data	no_data
1GO0-1_A	T0150SS054_4	T0150	no_data	no_data	no_data	102	no_data	no_data
1GO0-1_A	T0150SS055_1	T0150	no_data	no_data	no_data	102	no_data	no_data
1GO0-1_A	T0150SS056_1	T0150	no_data	no_data	no_data	102	no_data	no_data
1GO0-1_A	T0150SS067_1	T0150	no_data	no_data	no_data	102	no_data	no_data
1GO0-1_A	T0150SS068_1	T0150	no_data	no_data	no_data	102	no_data	no_data
1GO0-1_A	T0150SS069_1	T0150	no_data	no_data	no_data	102	no_data	no_data
1GO0-1_A	T0150SS072_1	T0150	no_data	no_data	no_data	102	no_data	no_data
1GO0-1_A	T0150SS100_1	T0150	no_data	no_data	no_data	102	no_data	no_data
1GO0-1_A	T0150SS100_2	T0150	no_data	no_data	no_data	102	no_data	no_data
1GO0-1_A	T0150SS108_1	T0150	no_data	no_data	no_data	102	no_data	no_data
1GO0-1_A	T0150SS137_1	T0150	no_data	no_data	no_data	102	no_data	no_data
1GO0-1_A	T0150SS254_1	T0150	no_data	no_data	no_data	102	no_data	no_data
1GO0-1_A	T0150SS266_1	T0150	no_data	no_data	no_data	102	no_data	no_data
1GO0-1_A	T0150SS270_1	T0150	no_data	no_data	no_data	102	no_data	no_data
1GO0-1_A	T0150SS273_1	T0150	no_data	no_data	no_data	102	no_data	no_data
1GO0-1_A	T0150SS356_1	T0150	no_data	no_data	no_data	102	no_data	no_data
1GO0-1_A	T0150SS357_1	T0150	no_data	no_data	no_data	102	no_data	no_data
1GO0-1_A	T0150SS389_1	T0150	no_data	no_data	no_data	102	no_data	no_data
1GO0-1_A	T0150SS393_1	T0150	no_data	no_data	no_data	102	no_data	no_data
1GO0-1_A	T0150SS393_2	T0150	no_data	no_data	no_data	102	no_data	no_data
1GO0-1_A	T0150SS396_1	T0150	no_data	no_data	no_data	102	no_data	no_data
1GO0-1_A	T0150SS396_2	T0150	no_data	no_data	no_data	102	no_data	no_data
1GO0-1_A	T0150SS404_1	T0150	no_data	no_data	no_data	102	no_data	no_data
1GO0-1_A	T0150SS420_1	T0150	no_data	no_data	no_data	102	no_data	no_data
1GO0-1_A	T0150SS442_1	T0150	no_data	no_data	no_data	102	no_data	no_data
1GO0-1_A	T0150SS449_1	T0150	no_data	no_data	no_data	102	no_data	no_data
1GO0-1_A	T0150SS463_1	T0150	no_data	no_data	no_data	102	no_data	no_data
1GO0-1_A	T0150SS474_1	T0150	no_data	no_data	no_data	102	no_data	no_data
1GO0-1_A	T0150SS517_1	T0150	no_data	no_data	no_data	102	no_data	no_data
1GO0-1_A	T0150SS531_1	T0150	no_data	no_data	no_data	102	no_data	no_data
1GO0-1_A	T0150SS531_2	T0150	no_data	no_data	no_data	102	no_data	no_data
1GO0-1_A	T0150SS531_3	T0150	no_data	no_data	no_data	102	no_data	no_data
1GO0-1_A	T0150SS531_4	T0150	no_data	no_data	no_data	102	no_data	no_data
1GO0-1_A	T0150SS531_5	T0150	no_data	no_data	no_data	102	no_data	no_data
1GO0-1_A	T0150TS001_1	T0150	2.74	4.7896	4.9095	102	102	100
1GO0-1_A	T0150TS001_2	T0150	2.15	5.8257	5.8773	102	102	100
1GO0-1_A	T0150TS002_1	T0150	2.22	6.5164	6.5234	102	102	100
1GO0-1_A	T0150TS002_2	T0150	1.93	6.9769	6.9543	102	102	100
1GO0-1_A	T0150TS002_3	T0150	2.12	6.8617	6.8465	102	102	100
1GO0-1_A	T0150TS002_4	T0150	1.99	7.0920	7.0620	102	102	100
1GO0-1_A	T0150TS002_5	T0150	2.26	6.2861	6.3080	102	102	100
1GO0-1_A	T0150TS006_1	T0150	2.05	7.0920	7.0620	102	102	100
1GO0-1_A	T0150TS007_1	T0150	1.95	7.2579	7.2173	102	98	96.078431372549
1GO0-1_A	T0150TS007_2	T0150	2.14	7.2579	7.2173	102	98	96.078431372549
1GO0-1_A	T0150TS007_3	T0150	2.23	7.0208	6.9954	102	98	96.078431372549
1GO0-1_A	T0150TS007_4	T0150	2.23	6.9023	6.8845	102	98	96.078431372549
1GO0-1_A	T0150TS007_5	T0150	2.14	7.2579	7.2173	102	98	96.078431372549
1GO0-1_A	T0150TS008_1	T0150	2.39	6.3924	6.4074	102	88	86.2745098039216
1GO0-1_A	T0150TS008_2u	T0150	2.05	6.5207	6.5274	102	88	86.2745098039216
1GO0-1_A	T0150TS010_1	T0150	2.14	7.0920	7.0620	102	102	100
1GO0-1_A	T0150TS010_2	T0150	2.10	7.2071	7.1698	102	102	100
1GO0-1_A	T0150TS010_3	T0150	2.01	7.2071	7.1698	102	102	100
1GO0-1_A	T0150TS010_4	T0150	2.08	6.6315	6.6311	102	102	100
1GO0-1_A	T0150TS010_5	T0150	2.12	7.2071	7.1698	102	102	100
1GO0-1_A	T0150TS011_1	T0150	2.23	-1.1967	0.1435	102	102	100
1GO0-1_A	T0150TS012_1	T0150	2.19	7.0920	7.0620	102	102	100
1GO0-1_A	T0150TS012_2	T0150	2.20	6.9769	6.9543	102	102	100
1GO0-1_A	T0150TS012_3	T0150	2.25	6.7466	6.7388	102	102	100
1GO0-1_A	T0150TS012_4	T0150	2.37	6.9769	6.9543	102	102	100
1GO0-1_A	T0150TS012_5	T0150	2.29	7.0920	7.0620	102	102	100
1GO0-1_A	T0150TS014_1	T0150	2.22	6.8813	6.8648	102	100	98.0392156862745
1GO0-1_A	T0150TS014_2	T0150	2.22	7.0208	6.9954	102	98	96.078431372549
1GO0-1_A	T0150TS014_3	T0150	2.30	6.8133	6.8013	102	101	99.0196078431373
1GO0-1_A	T0150TS014_4	T0150	2.38	1.5085	1.9126	102	100	98.0392156862745
1GO0-1_A	T0150TS014_5	T0150	2.81	1.9265	2.2787	102	84	82.3529411764706
1GO0-1_A	T0150TS016_1	T0150	1.93	6.8813	6.8648	102	100	98.0392156862745
1GO0-1_A	T0150TS016_2	T0150	2.24	6.8813	6.8648	102	100	98.0392156862745
1GO0-1_A	T0150TS016_3	T0150	2.40	6.6477	6.6462	102	100	98.0392156862745
1GO0-1_A	T0150TS016_4	T0150	2.22	6.9981	6.9741	102	100	98.0392156862745
1GO0-1_A	T0150TS016_5	T0150	2.44	7.3485	7.3021	102	100	98.0392156862745
1GO0-1_A	T0150TS020_1	T0150	2.51	7.6676	7.6008	102	102	100
1GO0-1_A	T0150TS021_1	T0150	2.79	-0.6211	0.3699	102	102	100
1GO0-1_A	T0150TS024_1	T0150	1.93	7.0920	7.0620	102	102	100
1GO0-1_A	T0150TS028_1	T0150	2.17	6.9981	6.9741	102	100	98.0392156862745
1GO0-1_A	T0150TS028_2	T0150	2.16	6.9981	6.9741	102	100	98.0392156862745
1GO0-1_A	T0150TS028_3	T0150	2.79	6.6477	6.6462	102	100	98.0392156862745
1GO0-1_A	T0150TS028_4	T0150	2.20	6.8813	6.8648	102	100	98.0392156862745
1GO0-1_A	T0150TS028_5	T0150	2.22	6.9981	6.9741	102	100	98.0392156862745
1GO0-1_A	T0150TS029_1	T0150	2.01	7.0920	7.0620	102	102	100
1GO0-1_A	T0150TS034_1	T0150	2.13	7.4063	7.3562	102	96	94.1176470588235
1GO0-1_A	T0150TS035_1	T0150	2.18	7.1656	7.1309	102	96	94.1176470588235
1GO0-1_A	T0150TS035_2	T0150	2.48	6.0559	6.0926	102	102	100
1GO0-1_A	T0150TS035_3	T0150	2.67	5.9408	5.9850	102	102	100
1GO0-1_A	T0150TS035_4	T0150	2.06	7.5266	7.4688	102	96	94.1176470588235
1GO0-1_A	T0150TS035_5	T0150	2.10	7.4063	7.3562	102	96	94.1176470588235
1GO0-1_A	T0150TS038_1	T0150	2.23	7.0208	6.9954	102	98	96.078431372549
1GO0-1_A	T0150TS038_2	T0150	2.23	7.0208	6.9954	102	98	96.078431372549
1GO0-1_A	T0150TS038_3	T0150	1.95	7.2579	7.2173	102	98	96.078431372549
1GO0-1_A	T0150TS038_4	T0150	2.23	6.9023	6.8845	102	98	96.078431372549
1GO0-1_A	T0150TS038_5	T0150	2.14	7.2579	7.2173	102	98	96.078431372549
1GO0-1_A	T0150TS039_1	T0150	1.96	7.2859	7.2435	102	96	94.1176470588235
1GO0-1_A	T0150TS039_2	T0150	1.96	7.1149	7.0834	102	100	98.0392156862745
1GO0-1_A	T0150TS039_3	T0150	1.86	7.0920	7.0620	102	102	100
1GO0-1_A	T0150TS039_4	T0150	1.88	7.0819	7.0525	102	89	87.2549019607843
1GO0-1_A	T0150TS039_5	T0150	2.22	6.8813	6.8648	102	100	98.0392156862745
1GO0-1_A	T0150TS040_1	T0150	1.83	7.2317	7.1927	102	100	98.0392156862745
1GO0-1_A	T0150TS040_2	T0150	2.07	7.1149	7.0834	102	100	98.0392156862745
1GO0-1_A	T0150TS040_3	T0150	2.06	7.2579	7.2173	102	98	96.078431372549
1GO0-1_A	T0150TS040_4	T0150	2.06	7.2579	7.2173	102	98	96.078431372549
1GO0-1_A	T0150TS040_5	T0150	2.02	7.2579	7.2173	102	98	96.078431372549
1GO0-1_A	T0150TS041_1	T0150	2.21	7.2071	7.1698	102	102	100
1GO0-1_A	T0150TS045_1	T0150	1.91	7.4063	7.3562	102	96	94.1176470588235
1GO0-1_A	T0150TS045_2	T0150	2.04	7.1149	7.0834	102	100	98.0392156862745
1GO0-1_A	T0150TS045_3	T0150	2.26	6.5164	6.5234	102	102	100
1GO0-1_A	T0150TS045_4	T0150	2.24	6.6315	6.6311	102	102	100
1GO0-1_A	T0150TS045_5	T0150	1.98	6.9731	6.9508	102	97	95.0980392156863
1GO0-1_A	T0150TS046_1	T0150	1.82	7.1656	7.1309	102	96	94.1176470588235
1GO0-1_A	T0150TS046_2	T0150	2.16	6.7838	6.7736	102	98	96.078431372549
1GO0-1_A	T0150TS046_3	T0150	1.80	7.7740	7.7004	102	99	97.0588235294118
1GO0-1_A	T0150TS046_4	T0150	2.21	3.8447	4.0301	102	95	93.1372549019608
1GO0-1_A	T0150TS046_5	T0150	3.05	-1.1481	0.1581	102	97	95.0980392156863
1GO0-1_A	T0150TS047_1	T0150	2.02	7.0920	7.0620	102	102	100
1GO0-1_A	T0150TS050_1	T0150	1.99	6.9769	6.9543	102	102	100
1GO0-1_A	T0150TS050_2	T0150	2.64	-0.6211	0.3699	102	102	100
1GO0-1_A	T0150TS050_3	T0150	2.87	-0.1607	0.6281	102	102	100
1GO0-1_A	T0150TS050_4	T0150	2.51	-0.8514	0.2654	102	102	100
1GO0-1_A	T0150TS050_5	T0150	2.08	-2.1177	0.0086	102	102	100
1GO0-1_A	T0150TS051_1	T0150	2.81	0.1847	0.8576	102	102	100
1GO0-1_A	T0150TS051_2	T0150	2.70	-0.0455	0.7016	102	102	100
1GO0-1_A	T0150TS051_3	T0150	2.64	0.6452	1.1994	102	102	100
1GO0-1_A	T0150TS051_4	T0150	2.76	0.0696	0.7782	102	102	100
1GO0-1_A	T0150TS051_5	T0150	3.01	-1.3119	0.1124	102	102	100
1GO0-1_A	T0150TS052_1	T0150	2.95	3.6383	3.8388	102	102	100
1GO0-1_A	T0150TS052_2	T0150	2.77	1.6813	2.0627	102	102	100
1GO0-1_A	T0150TS052_3	T0150	2.76	3.1779	3.4135	102	102	100
1GO0-1_A	T0150TS052_4	T0150	2.89	3.6383	3.8388	102	102	100
1GO0-1_A	T0150TS052_5	T0150	2.95	4.3291	4.4804	102	102	100
1GO0-1_A	T0150TS053_1	T0150	2.21	7.0920	7.0620	102	102	100
1GO0-1_A	T0150TS053_2	T0150	2.44	6.2836	6.3056	102	86	84.3137254901961
1GO0-1_A	T0150TS065_1	T0150	2.17	7.0517	7.0243	102	91	89.2156862745098
1GO0-1_A	T0150TS065_2	T0150	1.87	6.7512	6.7431	102	90	88.2352941176471
1GO0-1_A	T0150TS065_3	T0150	1.78	7.0660	7.0377	102	86	84.3137254901961
1GO0-1_A	T0150TS065_4_1	T0150	2.61	-0.4339	0.4675	102	63	61.7647058823529
1GO0-1_A	T0150TS065_4_2	T0150	2.78	-2.7135	0.0002	102	24	23.5294117647059
1GO0-1_A	T0150TS065_5_1	T0150	2.61	-0.4339	0.4675	102	63	61.7647058823529
1GO0-1_A	T0150TS065_5_2	T0150	0.96	-1.7189	0.0383	102	24	23.5294117647059
1GO0-1_A	T0150TS067_1	T0150	2.15	6.8813	6.8648	102	100	98.0392156862745
1GO0-1_A	T0150TS070_1	T0150	2.22	6.6148	6.6155	102	97	95.0980392156863
1GO0-1_A	T0150TS070_2	T0150	1.75	7.5266	7.4688	102	96	94.1176470588235
1GO0-1_A	T0150TS070_3	T0150	1.96	6.7048	6.6997	102	94	92.156862745098
1GO0-1_A	T0150TS070_4	T0150	2.30	-1.0580	0.1874	102	89	87.2549019607843
1GO0-1_A	T0150TS070_5	T0150	1.84	7.4508	7.3979	102	97	95.0980392156863
1GO0-1_A	T0150TS071_1	T0150	2.22	6.8813	6.8648	102	100	98.0392156862745
1GO0-1_A	T0150TS071_2	T0150	2.04	7.0453	7.0183	102	101	99.0196078431373
1GO0-1_A	T0150TS071_3	T0150	2.21	6.6148	6.6155	102	97	95.0980392156863
1GO0-1_A	T0150TS071_4	T0150	2.37	6.0637	6.0999	102	100	98.0392156862745
1GO0-1_A	T0150TS071_5	T0150	2.70	2.9666	3.2193	102	90	88.2352941176471
1GO0-1_A	T0150TS078_1	T0150	2.25	7.0517	7.0243	102	91	89.2156862745098
1GO0-1_A	T0150TS080_1	T0150	2.17	7.0920	7.0620	102	102	100
1GO0-1_A	T0150TS080_2	T0150	2.21	7.0920	7.0620	102	102	100
1GO0-1_A	T0150TS080_3	T0150	2.22	6.9769	6.9543	102	102	100
1GO0-1_A	T0150TS080_4	T0150	2.10	6.2861	6.3080	102	102	100
1GO0-1_A	T0150TS080_5	T0150	2.09	6.4013	6.4157	102	102	100
1GO0-1_A	T0150TS081_1	T0150	2.59	7.0920	7.0620	102	102	100
1GO0-1_A	T0150TS084_1	T0150	1.83	7.2317	7.1927	102	100	98.0392156862745
1GO0-1_A	T0150TS086_1	T0150	2.01	6.6842	6.6804	102	96	94.1176470588235
1GO0-1_A	T0150TS086_2	T0150	2.01	6.6842	6.6804	102	96	94.1176470588235
1GO0-1_A	T0150TS086_3	T0150	3.87	-3.2329	0.0000	102	60	58.8235294117647
1GO0-1_A	T0150TS086_4_1	T0150	2.48	0.8172	1.3352	102	53	51.9607843137255
1GO0-1_A	T0150TS086_4_2	T0150	2.20	2.8414	3.1046	102	28	27.4509803921569
1GO0-1_A	T0150TS086_5	T0150	1.90	7.0819	7.0525	102	89	87.2549019607843
1GO0-1_A	T0150TS093_1	T0150	2.12	7.3222	7.2775	102	102	100
1GO0-1_A	T0150TS096_1	T0150	2.07	7.0920	7.0620	102	102	100
1GO0-1_A	T0150TS098_1	T0150	2.21	7.1489	7.1153	102	85	83.3333333333333
1GO0-1_A	T0150TS099_1	T0150	2.22	6.9249	6.9057	102	96	94.1176470588235
1GO0-1_A	T0150TS099_2	T0150	2.14	7.1936	7.1572	102	94	92.156862745098
1GO0-1_A	T0150TS100_1	T0150	2.35	7.4374	7.3853	102	102	100
1GO0-1_A	T0150TS100_2	T0150	2.02	7.2120	7.1743	102	97	95.0980392156863
1GO0-1_A	T0150TS100_3	T0150	2.05	7.0681	7.0396	102	99	97.0588235294118
1GO0-1_A	T0150TS100_4	T0150	2.12	7.2859	7.2435	102	96	94.1176470588235
1GO0-1_A	T0150TS100_5	T0150	2.67	6.9769	6.9543	102	102	100
1GO0-1_A	T0150TS105_1	T0150	2.22	6.8813	6.8648	102	100	98.0392156862745
1GO0-1_A	T0150TS108_1	T0150	2.14	7.1149	7.0834	102	100	98.0392156862745
1GO0-1_A	T0150TS110_1	T0150	2.01	7.0920	7.0620	102	102	100
1GO0-1_A	T0150TS112_1	T0150	2.31	6.6477	6.6462	102	100	98.0392156862745
1GO0-1_A	T0150TS112_2	T0150	2.01	6.9981	6.9741	102	100	98.0392156862745
1GO0-1_A	T0150TS131_1	T0150	2.20	6.9769	6.9543	102	102	100
1GO0-1_A	T0150TS131_1u	T0150	2.12	7.2700	7.2286	102	93	91.1764705882353
1GO0-1_A	T0150TS135_1	T0150	2.23	7.0452	7.0183	102	96	94.1176470588235
1GO0-1_A	T0150TS135_2	T0150	1.70	7.0323	7.0062	102	77	75.4901960784314
1GO0-1_A	T0150TS135_3	T0150	2.48	-1.1738	0.1503	102	88	86.2745098039216
1GO0-1_A	T0150TS135_4	T0150	2.86	-0.4043	0.4839	102	88	86.2745098039216
1GO0-1_A	T0150TS135_5	T0150	3.29	-2.1432	0.0076	102	74	72.5490196078431
1GO0-1_A	T0150TS136_1	T0150	2.62	0.7603	1.2899	102	102	100
1GO0-1_A	T0150TS136_2	T0150	2.62	1.7964	2.1637	102	102	100
1GO0-1_A	T0150TS136_3	T0150	2.53	1.5662	1.9625	102	102	100
1GO0-1_A	T0150TS136_4	T0150	2.61	1.6813	2.0627	102	102	100
1GO0-1_A	T0150TS138_1	T0150	2.21	7.0920	7.0620	102	102	100
1GO0-1_A	T0150TS138_2	T0150	2.44	6.2836	6.3056	102	86	84.3137254901961
1GO0-1_A	T0150TS139_1	T0150	2.95	3.6383	3.8388	102	102	100
1GO0-1_A	T0150TS139_2	T0150	2.77	1.6813	2.0627	102	102	100
1GO0-1_A	T0150TS139_3	T0150	2.76	3.1779	3.4135	102	102	100
1GO0-1_A	T0150TS139_4	T0150	2.89	3.6383	3.8388	102	102	100
1GO0-1_A	T0150TS139_5	T0150	2.95	4.3291	4.4804	102	102	100
1GO0-1_A	T0150TS140_1	T0150	2.81	0.1847	0.8576	102	102	100
1GO0-1_A	T0150TS140_2	T0150	2.70	-0.0455	0.7016	102	102	100
1GO0-1_A	T0150TS140_3	T0150	2.64	0.6452	1.1994	102	102	100
1GO0-1_A	T0150TS140_4	T0150	2.76	0.0696	0.7782	102	102	100
1GO0-1_A	T0150TS140_5	T0150	3.01	-1.3119	0.1124	102	102	100
1GO0-1_A	T0150TS142_1	T0150	2.10	6.1710	6.2003	102	102	100
1GO0-1_A	T0150TS153_1	T0150	2.25	6.9769	6.9543	102	102	100
1GO0-1_A	T0150TS153_2	T0150	2.24	6.8813	6.8648	102	100	98.0392156862745
1GO0-1_A	T0150TS168_1	T0150	2.25	6.9981	6.9741	102	100	98.0392156862745
1GO0-1_A	T0150TS168_2	T0150	2.22	7.1656	7.1309	102	96	94.1176470588235
1GO0-1_A	T0150TS168_3	T0150	2.23	7.2700	7.2286	102	93	91.1764705882353
1GO0-1_A	T0150TS168_4	T0150	2.24	7.0452	7.0183	102	96	94.1176470588235
1GO0-1_A	T0150TS168_5	T0150	2.25	7.2400	7.2005	102	95	93.1372549019608
1GO0-1_A	T0150TS169_1	T0150	2.23	7.1468	7.1133	102	93	91.1764705882353
1GO0-1_A	T0150TS169_2	T0150	2.20	7.2700	7.2286	102	93	91.1764705882353
1GO0-1_A	T0150TS169_3	T0150	2.25	7.2700	7.2286	102	93	91.1764705882353
1GO0-1_A	T0150TS169_4	T0150	2.14	7.1468	7.1133	102	93	91.1764705882353
1GO0-1_A	T0150TS170_1	T0150	2.25	7.0920	7.0620	102	102	100
1GO0-1_A	T0150TS180_1	T0150	2.11	7.0920	7.0620	102	102	100
1GO0-1_A	T0150TS183_1	T0150	2.15	7.2400	7.2005	102	95	93.1372549019608
1GO0-1_A	T0150TS188_1	T0150	2.05	6.9769	6.9543	102	102	100
1GO0-1_A	T0150TS189_1	T0150	2.23	6.9731	6.9508	102	97	95.0980392156863
1GO0-1_A	T0150TS189_2	T0150	1.91	6.9492	6.9284	102	94	92.156862745098
1GO0-1_A	T0150TS189_3	T0150	1.71	4.1383	4.3029	102	37	36.2745098039216
1GO0-1_A	T0150TS194_1	T0150	1.96	7.2859	7.2435	102	96	94.1176470588235
1GO0-1_A	T0150TS194_2	T0150	1.80	7.4825	7.4275	102	95	93.1372549019608
1GO0-1_A	T0150TS194_3	T0150	2.05	6.6842	6.6804	102	96	94.1176470588235
1GO0-1_A	T0150TS194_4	T0150	1.79	7.3020	7.2586	102	91	89.2156862745098
1GO0-1_A	T0150TS194_5	T0150	2.80	0.7788	1.3046	102	78	76.4705882352941
1GO0-1_A	T0150TS195_1	T0150	2.15	7.2400	7.2005	102	95	93.1372549019608
1GO0-1_A	T0150TS195_2	T0150	1.62	6.6828	6.6791	102	73	71.5686274509804
1GO0-1_A	T0150TS195_3	T0150	1.88	6.8014	6.7901	102	78	76.4705882352941
1GO0-1_A	T0150TS196_1	T0150	1.96	7.2859	7.2435	102	96	94.1176470588235
1GO0-1_A	T0150TS196_2	T0150	2.04	7.2579	7.2173	102	98	96.078431372549
1GO0-1_A	T0150TS196_3	T0150	1.79	7.1861	7.1501	102	83	81.3725490196078
1GO0-1_A	T0150TS196_4	T0150	1.87	6.7332	6.7262	102	82	80.3921568627451
1GO0-1_A	T0150TS196_5	T0150	1.66	3.2260	3.4579	102	31	30.3921568627451
1GO0-1_A	T0150TS202_1	T0150	2.19	7.1857	7.1498	102	99	97.0588235294118
1GO0-1_A	T0150TS202_1u	T0150	2.14	7.1857	7.1498	102	99	97.0588235294118
1GO0-1_A	T0150TS202_2	T0150	2.14	7.1857	7.1498	102	99	97.0588235294118
1GO0-1_A	T0150TS202_3	T0150	1.96	7.1149	7.0834	102	100	98.0392156862745
1GO0-1_A	T0150TS202_4	T0150	2.22	6.9981	6.9741	102	100	98.0392156862745
1GO0-1_A	T0150TS202_5	T0150	2.38	6.5164	6.5234	102	102	100
1GO0-1_A	T0150TS207_1	T0150	1.95	7.3931	7.3439	102	93	91.1764705882353
1GO0-1_A	T0150TS207_2	T0150	1.72	6.6828	6.6791	102	73	71.5686274509804
1GO0-1_A	T0150TS207_3	T0150	1.87	7.0523	7.0249	102	83	81.3725490196078
1GO0-1_A	T0150TS207_4	T0150	1.82	3.3837	3.6033	102	30	29.4117647058824
1GO0-1_A	T0150TS207_5	T0150	1.84	6.8682	6.8526	102	82	80.3921568627451
1GO0-1_A	T0150TS208_1	T0150	1.96	7.2859	7.2435	102	96	94.1176470588235
1GO0-1_A	T0150TS208_2	T0150	1.70	7.3478	7.3014	102	92	90.1960784313726
1GO0-1_A	T0150TS208_3	T0150	2.00	6.7271	6.7205	102	92	90.1960784313726
1GO0-1_A	T0150TS208_4	T0150	2.67	5.3605	5.4426	102	96	94.1176470588235
1GO0-1_A	T0150TS208_5	T0150	2.37	0.1086	0.8048	102	88	86.2745098039216
1GO0-1_A	T0150TS209_1	T0150	1.95	7.3613	7.3140	102	95	93.1372549019608
1GO0-1_A	T0150TS209_2	T0150	1.80	7.4825	7.4275	102	95	93.1372549019608
1GO0-1_A	T0150TS209_3	T0150	2.05	6.6842	6.6804	102	96	94.1176470588235
1GO0-1_A	T0150TS209_4	T0150	1.79	7.3020	7.2586	102	91	89.2156862745098
1GO0-1_A	T0150TS209_5	T0150	3.02	1.0589	1.5321	102	78	76.4705882352941
1GO0-1_A	T0150TS210_1	T0150	2.57	6.8617	6.8465	102	102	100
1GO0-1_A	T0150TS210_2	T0150	2.43	6.6315	6.6311	102	102	100
1GO0-1_A	T0150TS210_3	T0150	2.02	7.0920	7.0620	102	102	100
1GO0-1_A	T0150TS210_4	T0150	2.03	6.5164	6.5234	102	102	100
1GO0-1_A	T0150TS214_1	T0150	2.00	6.5164	6.5234	102	102	100
1GO0-1_A	T0150TS221_1	T0150	1.96	7.1149	7.0834	102	100	98.0392156862745
1GO0-1_A	T0150TS221_2	T0150	2.01	6.7550	6.7466	102	95	93.1372549019608
1GO0-1_A	T0150TS221_3	T0150	2.02	7.1857	7.1498	102	99	97.0588235294118
1GO0-1_A	T0150TS221_4	T0150	2.60	0.4380	1.0412	102	66	64.7058823529412
1GO0-1_A	T0150TS221_5	T0150	2.59	1.5075	1.9117	102	57	55.8823529411765
1GO0-1_A	T0150TS222_1	T0150	1.86	7.0920	7.0620	102	102	100
1GO0-1_A	T0150TS222_2	T0150	1.88	7.0819	7.0525	102	89	87.2549019607843
1GO0-1_A	T0150TS222_4	T0150	2.24	-0.4917	0.4362	102	101	99.0196078431373
1GO0-1_A	T0150TS223_1	T0150	1.98	7.5525	7.4930	102	102	100
1GO0-1_A	T0150TS224_1	T0150	2.05	7.2071	7.1698	102	102	100
1GO0-1_A	T0150TS226_1	T0150	2.22	6.8813	6.8648	102	100	98.0392156862745
1GO0-1_A	T0150TS226_2	T0150	1.96	7.1149	7.0834	102	100	98.0392156862745
1GO0-1_A	T0150TS226_3	T0150	2.22	7.0208	6.9954	102	98	96.078431372549
1GO0-1_A	T0150TS226_4	T0150	2.30	6.8133	6.8013	102	101	99.0196078431373
1GO0-1_A	T0150TS226_5	T0150	2.40	7.5091	7.4524	102	101	99.0196078431373
1GO0-1_A	T0150TS227_1	T0150	2.30	7.1468	7.1133	102	93	91.1764705882353
1GO0-1_A	T0150TS228_1	T0150	2.01	7.0920	7.0620	102	102	100
1GO0-1_A	T0150TS228_2	T0150	2.08	7.3222	7.2775	102	102	100
1GO0-1_A	T0150TS229_1	T0150	2.22	6.8813	6.8648	102	100	98.0392156862745
1GO0-1_A	T0150TS229_2	T0150	2.21	5.8982	5.9452	102	97	95.0980392156863
1GO0-1_A	T0150TS229_3	T0150	2.07	6.2336	6.2588	102	101	99.0196078431373
1GO0-1_A	T0150TS229_4	T0150	2.31	5.8857	5.9335	102	101	99.0196078431373
1GO0-1_A	T0150TS229_5	T0150	2.54	4.4804	4.6213	102	90	88.2352941176471
1GO0-1_A	T0150TS230_1	T0150	2.23	6.8328	6.8194	102	99	97.0588235294118
1GO0-1_A	T0150TS230_2	T0150	2.19	6.3495	6.3673	102	101	99.0196078431373
1GO0-1_A	T0150TS230_3	T0150	2.71	4.2607	4.4168	102	94	92.156862745098
1GO0-1_A	T0150TS230_4	T0150	1.93	-1.2484	0.1290	102	95	93.1372549019608
1GO0-1_A	T0150TS230_5	T0150	2.66	0.5191	1.1024	102	87	85.2941176470588
1GO0-1_A	T0150TS233_1	T0150	2.22	6.8813	6.8648	102	100	98.0392156862745
1GO0-1_A	T0150TS233_2	T0150	2.16	2.6346	2.9159	102	69	67.6470588235294
1GO0-1_A	T0150TS233_3	T0150	2.43	-1.2835	0.1197	102	75	73.5294117647059
1GO0-1_A	T0150TS233_4	T0150	2.90	2.5946	2.8794	102	67	65.6862745098039
1GO0-1_A	T0150TS233_5	T0150	2.93	-1.0938	0.1754	102	92	90.1960784313726
1GO0-1_A	T0150TS234_1	T0150	1.97	7.1149	7.0834	102	100	98.0392156862745
1GO0-1_A	T0150TS242_1	T0150	2.01	7.0920	7.0620	102	102	100
1GO0-1_A	T0150TS246_1	T0150	2.00	7.2071	7.1698	102	102	100
1GO0-1_A	T0150TS264_1	T0150	1.97	7.4374	7.3853	102	102	100
1GO0-1_A	T0150TS265_1	T0150	2.43	7.4374	7.3853	102	102	100
1GO0-1_A	T0150TS267_1	T0150	2.74	5.8257	5.8773	102	102	100
1GO0-1_A	T0150TS267_2	T0150	2.46	5.2500	5.3394	102	102	100
1GO0-1_A	T0150TS267_3	T0150	2.35	5.7105	5.7697	102	102	100
1GO0-1_A	T0150TS267_4	T0150	2.80	5.4803	5.5545	102	102	100
1GO0-1_A	T0150TS267_5	T0150	2.87	5.0198	5.1244	102	102	100
1GO0-1_A	T0150TS270_1	T0150	2.35	6.9769	6.9543	102	102	100
1GO0-1_A	T0150TS270_2	T0150	2.20	6.8617	6.8465	102	102	100
1GO0-1_A	T0150TS270_3	T0150	2.57	5.7105	5.7697	102	102	100
1GO0-1_A	T0150TS270_4	T0150	2.08	-1.4270	0.0860	102	102	100
1GO0-1_A	T0150TS270_5	T0150	2.94	2.8325	3.0965	102	102	100
1GO0-1_A	T0150TS282_1	T0150	2.15	7.0208	6.9954	102	98	96.078431372549
1GO0-1_A	T0150TS282_2	T0150	2.39	6.9849	6.9618	102	87	85.2941176470588
1GO0-1_A	T0150TS282_3	T0150	2.45	2.2770	2.5920	102	82	80.3921568627451
1GO0-1_A	T0150TS283_1	T0150	2.15	7.1656	7.1309	102	96	94.1176470588235
1GO0-1_A	T0150TS283_2	T0150	2.29	-1.7740	0.0321	102	82	80.3921568627451
1GO0-1_A	T0150TS286_1	T0150	1.96	7.1149	7.0834	102	100	98.0392156862745
1GO0-1_A	T0150TS288_1	T0150	2.24	6.8328	6.8194	102	99	97.0588235294118
1GO0-1_A	T0150TS290_1	T0150	2.22	6.8813	6.8648	102	100	98.0392156862745
1GO0-1_A	T0150TS290_2	T0150	2.38	7.2772	7.2353	102	101	99.0196078431373
1GO0-1_A	T0150TS290_3	T0150	2.41	6.3495	6.3673	102	101	99.0196078431373
1GO0-1_A	T0150TS290_4	T0150	2.36	4.3297	4.4809	102	95	93.1372549019608
1GO0-1_A	T0150TS291_1	T0150	2.23	7.1656	7.1309	102	96	94.1176470588235
1GO0-1_A	T0150TS291_2	T0150	1.82	7.4950	7.4392	102	98	96.078431372549
1GO0-1_A	T0150TS291_3	T0150	2.48	-1.8021	0.0293	102	86	84.3137254901961
1GO0-1_A	T0150TS291_4	T0150	2.88	-1.3798	0.0963	102	83	81.3725490196078
1GO0-1_A	T0150TS291_5	T0150	2.14	-1.4829	0.0748	102	94	92.156862745098
1GO0-1_A	T0150TS300_1	T0150	2.59	6.8762	6.8601	102	95	93.1372549019608
1GO0-1_A	T0150TS300_2	T0150	2.16	6.7645	6.7555	102	100	98.0392156862745
1GO0-1_A	T0150TS300_3	T0150	2.93	0.0084	0.7371	102	99	97.0588235294118
1GO0-1_A	T0150TS300_4	T0150	2.94	-1.0715	0.1828	102	101	99.0196078431373
1GO0-1_A	T0150TS300_5	T0150	3.18	-1.1583	0.1550	102	98	96.078431372549
1GO0-1_A	T0150TS301_1	T0150	2.17	7.0920	7.0620	102	102	100
1GO0-1_A	T0150TS309_1	T0150	1.95	7.2579	7.2173	102	98	96.078431372549
1GO0-1_A	T0150TS309_3	T0150	2.06	6.7151	6.7093	102	99	97.0588235294118
1GO0-1_A	T0150TS309_4	T0150	2.13	7.5821	7.5207	102	100	98.0392156862745
1GO0-1_A	T0150TS309_5	T0150	2.29	2.6197	2.9023	102	72	70.5882352941177
1GO0-1_A	T0150TS314_1	T0150	2.99	-0.5060	0.4286	102	102	100
1GO0-1_A	T0150TS314_2	T0150	2.67	-0.6211	0.3699	102	102	100
1GO0-1_A	T0150TS314_3	T0150	2.62	0.9906	1.4758	102	102	100
1GO0-1_A	T0150TS314_4	T0150	2.55	-0.7363	0.3154	102	102	100
1GO0-1_A	T0150TS314_5	T0150	2.87	0.4149	1.0241	102	102	100
1GO0-1_A	T0150TS326_1	T0150	2.14	7.4508	7.3979	102	97	95.0980392156863
1GO0-1_A	T0150TS329_1	T0150	2.34	7.2317	7.1927	102	100	98.0392156862745
1GO0-1_A	T0150TS344_1	T0150	2.07	7.1769	7.1415	102	91	89.2156862745098
1GO0-1_A	T0150TS347_1	T0150	2.14	7.2579	7.2173	102	98	96.078431372549
1GO0-1_A	T0150TS351_1	T0150	2.25	6.7466	6.7388	102	102	100
1GO0-1_A	T0150TS359_1	T0150	1.99	7.3764	7.3282	102	98	96.078431372549
1GO0-1_A	T0150TS362_1	T0150	2.23	7.1656	7.1309	102	96	94.1176470588235
1GO0-1_A	T0150TS362_2	T0150	1.65	7.5906	7.5287	102	89	87.2549019607843
1GO0-1_A	T0150TS362_3	T0150	1.81	7.1296	7.0972	102	90	88.2352941176471
1GO0-1_A	T0150TS362_4	T0150	1.81	3.5462	3.7535	102	36	35.2941176470588
1GO0-1_A	T0150TS362_5	T0150	2.44	-0.0533	0.6966	102	72	70.5882352941177
1GO0-1_A	T0150TS368_1	T0150	2.05	6.7466	6.7388	102	102	100
1GO0-1_A	T0150TS373_1	T0150	2.14	6.5164	6.5234	102	102	100
1GO0-1_A	T0150TS373_2	T0150	1.97	7.0920	7.0620	102	102	100
1GO0-1_A	T0150TS377_1	T0150	2.28	6.9981	6.9741	102	100	98.0392156862745
1GO0-1_A	T0150TS377_2	T0150	2.30	6.8813	6.8648	102	100	98.0392156862745
1GO0-1_A	T0150TS377_3	T0150	2.71	0.2237	0.8851	102	100	98.0392156862745
1GO0-1_A	T0150TS378_1	T0150	1.96	7.2859	7.2435	102	96	94.1176470588235
1GO0-1_A	T0150TS378_2	T0150	2.17	7.0660	7.0377	102	86	84.3137254901961
1GO0-1_A	T0150TS378_3	T0150	1.70	7.0323	7.0062	102	77	75.4901960784314
1GO0-1_A	T0150TS378_4	T0150	2.46	-0.5326	0.4147	102	88	86.2745098039216
1GO0-1_A	T0150TS384_1	T0150	2.43	6.7466	6.7388	102	102	100
1GO0-1_A	T0150TS417_1	T0150	2.22	6.9769	6.9543	102	102	100
1GO0-1_A	T0150TS417_2	T0150	2.18	6.9769	6.9543	102	102	100
1GO0-1_A	T0150TS417_3	T0150	2.18	7.0920	7.0620	102	102	100
1GO0-1_A	T0150TS419_1	T0150	2.14	7.0920	7.0620	102	102	100
1GO0-1_A	T0150TS419_2	T0150	2.18	6.9769	6.9543	102	102	100
1GO0-1_A	T0150TS419_3	T0150	2.18	6.9769	6.9543	102	102	100
1GO0-1_A	T0150TS419_4	T0150	2.18	6.9769	6.9543	102	102	100
1GO0-1_A	T0150TS419_5	T0150	2.18	6.9769	6.9543	102	102	100
1GO0-1_A	T0150TS423_1	T0150	2.51	6.6315	6.6311	102	102	100
1GO0-1_A	T0150TS424_1	T0150	2.05	7.2071	7.1698	102	102	100
1GO0-1_A	T0150TS425_1	T0150	2.16	7.2071	7.1698	102	102	100
1GO0-1_A	T0150TS427_1	T0150	2.04	7.2071	7.1698	102	102	100
1GO0-1_A	T0150TS427_2	T0150	2.01	7.5525	7.4930	102	102	100
1GO0-1_A	T0150TS437_1	T0150	2.16	7.2071	7.1698	102	102	100
1GO0-1_A	T0150TS447_1	T0150	2.18	7.1394	7.1064	102	98	96.078431372549
1GO0-1_A	T0150TS450_1	T0150	2.08	7.0920	7.0620	102	102	100
1GO0-1_A	T0150TS450_2u	T0150	2.22	7.0208	6.9954	102	98	96.078431372549
1GO0-1_A	T0150TS450_3u	T0150	2.22	6.8813	6.8648	102	100	98.0392156862745
1GO0-1_A	T0150TS450_4	T0150	2.17	6.9769	6.9543	102	102	100
1GO0-1_A	T0150TS450_5	T0150	2.21	7.0920	7.0620	102	102	100
1GO0-1_A	T0150TS453_1	T0150	1.81	7.3222	7.2775	102	102	100
1GO0-1_A	T0150TS459_1	T0150	2.97	-0.8514	0.2654	102	102	100
1GO0-1_A	T0150TS459_2	T0150	2.79	-0.3909	0.4914	102	102	100
1GO0-1_A	T0150TS459_3	T0150	2.71	-0.7363	0.3154	102	102	100
1GO0-1_A	T0150TS464_1	T0150	2.18	7.3485	7.3021	102	100	98.0392156862745
1GO0-1_A	T0150TS464_2	T0150	2.22	7.0208	6.9954	102	98	96.078431372549
1GO0-1_A	T0150TS464_3	T0150	2.21	6.9981	6.9741	102	100	98.0392156862745
1GO0-1_A	T0150TS464_4	T0150	2.23	6.9731	6.9508	102	97	95.0980392156863
1GO0-1_A	T0150TS464_5	T0150	2.18	7.1149	7.0834	102	100	98.0392156862745
1GO0-1_A	T0150TS465_1	T0150	2.10	6.8813	6.8648	102	100	98.0392156862745
1GO0-1_A	T0150TS465_2	T0150	2.11	7.2317	7.1927	102	100	98.0392156862745
1GO0-1_A	T0150TS471_1	T0150	2.22	6.8617	6.8465	102	102	100
1GO0-1_A	T0150TS471_2	T0150	2.72	6.6315	6.6311	102	102	100
1GO0-1_A	T0150TS475_1	T0150	2.18	7.1149	7.0834	102	100	98.0392156862745
1GO0-1_A	T0150TS488_1	T0150	2.12	6.9769	6.9543	102	102	100
1GO0-1_A	T0150TS513_1	T0150	1.95	7.2579	7.2173	102	98	96.078431372549
1GO0-1_A	T0150TS516_1u	T0150	2.35	6.9293	6.9098	102	101	99.0196078431373
1GO0-1_A	T0150TS517_1	T0150	2.13	6.8617	6.8465	102	102	100
1GO0-1_A	T0150TS531_1	T0150	2.61	0.0696	0.7782	102	102	100
1GO0-1_A	T0150TS531_2	T0150	1.94	-1.3119	0.1124	102	102	100
1GO0-1_A	T0150TS531_3	T0150	2.63	-0.3909	0.4914	102	102	100
1GO0-1_A	T0150TS531_4	T0150	2.94	-0.0455	0.7016	102	102	100
1GO0-1_A	T0150TS531_5	T0150	2.87	-0.5060	0.4286	102	102	100
1GO0-1_A	T0150TS559_1	T0150	2.40	1.5662	1.9625	102	102	100
1GO0-1_A	T0150TS559_2	T0150	2.56	0.0696	0.7782	102	102	100
1GO0-1_A	T0150TS559_3	T0150	2.63	-0.1607	0.6281	102	102	100
1GO0-1_A	T0150TS571_1	T0150	2.62	-1.5283	0.0664	102	100	98.0392156862745
1GO0-1_A	T0150TS571_1u	T0150	2.62	-1.5283	0.0664	102	100	98.0392156862745
1GO0-2_A	1GO0-3_A	T0150	1.28	7.7827	7.7085	102	102	100
1GO0-2_A	1GO0-4_A	T0150	1.64	7.6676	7.6008	102	102	100
1GO0-2_A	1GO0-5_A	T0150	1.31	7.7827	7.7085	102	102	100
1GO0-2_A	1GO0-6_A	T0150	1.30	7.7827	7.7085	102	102	100
1GO0-2_A	1GO0-7_A	T0150	1.43	7.5525	7.4930	102	102	100
1GO0-2_A	1GO0-8_A	T0150	1.85	7.6676	7.6008	102	102	100
1GO0-2_A	1GO0-9_A	T0150	1.15	7.8978	7.8163	102	102	100
1GO0-2_A	1GO1_A	T0150	1.15	7.8978	7.8163	102	102	100
1GO0-2_A	1H7M_A	T0150	0.89	7.9285	7.8451	102	97	95.0980392156863
1GO0-2_A	3N4Y_A	T0150	0.96	7.9285	7.8451	102	98	96.078431372549
1GO0-2_A	T0150AL025_1	T0150	2.21	6.2466	6.2710	102	90	88.2352941176471
1GO0-2_A	T0150AL025_2	T0150	1.95	7.2120	7.1743	102	97	95.0980392156863
1GO0-2_A	T0150AL025_3	T0150	1.66	5.3013	5.3872	102	89	87.2549019607843
1GO0-2_A	T0150AL032_1	T0150	1.94	7.2400	7.2005	102	95	93.1372549019608
1GO0-2_A	T0150AL041_4	T0150	2.24	7.1149	7.0834	102	100	98.0392156862745
1GO0-2_A	T0150AL041_5	T0150	2.07	7.0453	7.0183	102	101	99.0196078431373
1GO0-2_A	T0150AL044_1	T0150	2.00	7.4508	7.3979	102	97	95.0980392156863
1GO0-2_A	T0150AL056_1	T0150	2.24	7.2859	7.2435	102	96	94.1176470588235
1GO0-2_A	T0150AL090_1	T0150	2.24	7.2579	7.2173	102	98	96.078431372549
1GO0-2_A	T0150AL144_1	T0150	2.24	7.1149	7.0834	102	100	98.0392156862745
1GO0-2_A	T0150AL144_2	T0150	1.72	7.1857	7.1498	102	99	97.0588235294118
1GO0-2_A	T0150AL203_1	T0150	2.00	7.2317	7.1927	102	100	98.0392156862745
1GO0-2_A	T0150AL203_2	T0150	2.07	7.1149	7.0834	102	100	98.0392156862745
1GO0-2_A	T0150AL203_3	T0150	1.85	6.7645	6.7555	102	100	98.0392156862745
1GO0-2_A	T0150AL391_1	T0150	1.98	7.3362	7.2906	102	89	87.2549019607843
1GO0-2_A	T0150AL397_1	T0150	1.94	7.1656	7.1309	102	96	94.1176470588235
1GO0-2_A	T0150AL400_1	T0150	2.11	6.9981	6.9741	102	100	98.0392156862745
1GO0-2_A	T0150AL470_1	T0150	1.95	7.0925	7.0625	102	97	95.0980392156863
1GO0-2_A	T0150AL476_1	T0150	2.24	7.1857	7.1498	102	99	97.0588235294118
1GO0-2_A	T0150AL524_1	T0150	2.00	7.3764	7.3282	102	98	96.078431372549
1GO0-2_A	T0150AL529_1	T0150	2.44	4.4069	4.5528	102	74	72.5490196078431
1GO0-2_A	T0150AL537_1	T0150	2.24	7.1149	7.0834	102	100	98.0392156862745
1GO0-2_A	T0150AL537_2	T0150	1.90	7.0453	7.0183	102	101	99.0196078431373
1GO0-2_A	T0150AL537_3	T0150	2.15	7.1612	7.1268	102	101	99.0196078431373
1GO0-2_A	T0150DR020_1	T0150	no_data	no_data	no_data	102	no_data	no_data
1GO0-2_A	T0150DR068_1	T0150	no_data	no_data	no_data	102	no_data	no_data
1GO0-2_A	T0150DR355_1	T0150	no_data	no_data	no_data	102	no_data	no_data
1GO0-2_A	T0150DR355_2	T0150	no_data	no_data	no_data	102	no_data	no_data
1GO0-2_A	T0150DR355_4	T0150	no_data	no_data	no_data	102	no_data	no_data
1GO0-2_A	T0150DR454_1	T0150	no_data	no_data	no_data	102	no_data	no_data
1GO0-2_A	T0150DR454_2	T0150	no_data	no_data	no_data	102	no_data	no_data
1GO0-2_A	T0150DR454_3	T0150	no_data	no_data	no_data	102	no_data	no_data
1GO0-2_A	T0150RR020_1	T0150	no_data	no_data	no_data	102	no_data	no_data
1GO0-2_A	T0150RR022_1	T0150	no_data	no_data	no_data	102	no_data	no_data
1GO0-2_A	T0150RR517_1	T0150	no_data	no_data	no_data	102	no_data	no_data
1GO0-2_A	T0150SS001_1	T0150	no_data	no_data	no_data	102	no_data	no_data
1GO0-2_A	T0150SS007_1	T0150	no_data	no_data	no_data	102	no_data	no_data
1GO0-2_A	T0150SS020_1	T0150	no_data	no_data	no_data	102	no_data	no_data
1GO0-2_A	T0150SS023_1	T0150	no_data	no_data	no_data	102	no_data	no_data
1GO0-2_A	T0150SS032_1	T0150	no_data	no_data	no_data	102	no_data	no_data
1GO0-2_A	T0150SS041_1	T0150	no_data	no_data	no_data	102	no_data	no_data
1GO0-2_A	T0150SS044_1	T0150	no_data	no_data	no_data	102	no_data	no_data
1GO0-2_A	T0150SS054_1	T0150	no_data	no_data	no_data	102	no_data	no_data
1GO0-2_A	T0150SS054_2	T0150	no_data	no_data	no_data	102	no_data	no_data
1GO0-2_A	T0150SS054_3	T0150	no_data	no_data	no_data	102	no_data	no_data
1GO0-2_A	T0150SS054_4	T0150	no_data	no_data	no_data	102	no_data	no_data
1GO0-2_A	T0150SS055_1	T0150	no_data	no_data	no_data	102	no_data	no_data
1GO0-2_A	T0150SS056_1	T0150	no_data	no_data	no_data	102	no_data	no_data
1GO0-2_A	T0150SS067_1	T0150	no_data	no_data	no_data	102	no_data	no_data
1GO0-2_A	T0150SS068_1	T0150	no_data	no_data	no_data	102	no_data	no_data
1GO0-2_A	T0150SS069_1	T0150	no_data	no_data	no_data	102	no_data	no_data
1GO0-2_A	T0150SS072_1	T0150	no_data	no_data	no_data	102	no_data	no_data
1GO0-2_A	T0150SS100_1	T0150	no_data	no_data	no_data	102	no_data	no_data
1GO0-2_A	T0150SS100_2	T0150	no_data	no_data	no_data	102	no_data	no_data
1GO0-2_A	T0150SS108_1	T0150	no_data	no_data	no_data	102	no_data	no_data
1GO0-2_A	T0150SS137_1	T0150	no_data	no_data	no_data	102	no_data	no_data
1GO0-2_A	T0150SS254_1	T0150	no_data	no_data	no_data	102	no_data	no_data
1GO0-2_A	T0150SS266_1	T0150	no_data	no_data	no_data	102	no_data	no_data
1GO0-2_A	T0150SS270_1	T0150	no_data	no_data	no_data	102	no_data	no_data
1GO0-2_A	T0150SS273_1	T0150	no_data	no_data	no_data	102	no_data	no_data
1GO0-2_A	T0150SS356_1	T0150	no_data	no_data	no_data	102	no_data	no_data
1GO0-2_A	T0150SS357_1	T0150	no_data	no_data	no_data	102	no_data	no_data
1GO0-2_A	T0150SS389_1	T0150	no_data	no_data	no_data	102	no_data	no_data
1GO0-2_A	T0150SS393_1	T0150	no_data	no_data	no_data	102	no_data	no_data
1GO0-2_A	T0150SS393_2	T0150	no_data	no_data	no_data	102	no_data	no_data
1GO0-2_A	T0150SS396_1	T0150	no_data	no_data	no_data	102	no_data	no_data
1GO0-2_A	T0150SS396_2	T0150	no_data	no_data	no_data	102	no_data	no_data
1GO0-2_A	T0150SS404_1	T0150	no_data	no_data	no_data	102	no_data	no_data
1GO0-2_A	T0150SS420_1	T0150	no_data	no_data	no_data	102	no_data	no_data
1GO0-2_A	T0150SS442_1	T0150	no_data	no_data	no_data	102	no_data	no_data
1GO0-2_A	T0150SS449_1	T0150	no_data	no_data	no_data	102	no_data	no_data
1GO0-2_A	T0150SS463_1	T0150	no_data	no_data	no_data	102	no_data	no_data
1GO0-2_A	T0150SS474_1	T0150	no_data	no_data	no_data	102	no_data	no_data
1GO0-2_A	T0150SS517_1	T0150	no_data	no_data	no_data	102	no_data	no_data
1GO0-2_A	T0150SS531_1	T0150	no_data	no_data	no_data	102	no_data	no_data
1GO0-2_A	T0150SS531_2	T0150	no_data	no_data	no_data	102	no_data	no_data
1GO0-2_A	T0150SS531_3	T0150	no_data	no_data	no_data	102	no_data	no_data
1GO0-2_A	T0150SS531_4	T0150	no_data	no_data	no_data	102	no_data	no_data
1GO0-2_A	T0150SS531_5	T0150	no_data	no_data	no_data	102	no_data	no_data
1GO0-2_A	T0150TS001_1	T0150	2.66	5.2500	5.3394	102	102	100
1GO0-2_A	T0150TS001_2	T0150	2.13	5.8257	5.8773	102	102	100
1GO0-2_A	T0150TS002_1	T0150	2.47	6.6315	6.6311	102	102	100
1GO0-2_A	T0150TS002_2	T0150	2.06	6.9769	6.9543	102	102	100
1GO0-2_A	T0150TS002_3	T0150	2.35	6.9769	6.9543	102	102	100
1GO0-2_A	T0150TS002_4	T0150	2.06	6.9769	6.9543	102	102	100
1GO0-2_A	T0150TS002_5	T0150	2.28	6.2861	6.3080	102	102	100
1GO0-2_A	T0150TS006_1	T0150	2.01	6.8617	6.8465	102	102	100
1GO0-2_A	T0150TS007_1	T0150	1.94	7.0208	6.9954	102	98	96.078431372549
1GO0-2_A	T0150TS007_2	T0150	2.00	7.3764	7.3282	102	98	96.078431372549
1GO0-2_A	T0150TS007_3	T0150	2.11	7.1394	7.1064	102	98	96.078431372549
1GO0-2_A	T0150TS007_4	T0150	2.24	7.1394	7.1064	102	98	96.078431372549
1GO0-2_A	T0150TS007_5	T0150	2.00	7.3764	7.3282	102	98	96.078431372549
1GO0-2_A	T0150TS008_1	T0150	2.32	6.0077	6.0476	102	88	86.2745098039216
1GO0-2_A	T0150TS008_2u	T0150	2.03	6.3924	6.4074	102	88	86.2745098039216
1GO0-2_A	T0150TS010_1	T0150	2.13	6.8617	6.8465	102	102	100
1GO0-2_A	T0150TS010_2	T0150	2.10	6.9769	6.9543	102	102	100
1GO0-2_A	T0150TS010_3	T0150	2.48	7.2071	7.1698	102	102	100
1GO0-2_A	T0150TS010_4	T0150	2.03	6.7466	6.7388	102	102	100
1GO0-2_A	T0150TS010_5	T0150	2.13	7.0920	7.0620	102	102	100
1GO0-2_A	T0150TS011_1	T0150	2.67	-1.0816	0.1794	102	102	100
1GO0-2_A	T0150TS012_1	T0150	2.26	6.9769	6.9543	102	102	100
1GO0-2_A	T0150TS012_2	T0150	2.29	7.0920	7.0620	102	102	100
1GO0-2_A	T0150TS012_3	T0150	2.30	6.9769	6.9543	102	102	100
1GO0-2_A	T0150TS012_4	T0150	2.17	6.6315	6.6311	102	102	100
1GO0-2_A	T0150TS012_5	T0150	2.46	6.9769	6.9543	102	102	100
1GO0-2_A	T0150TS014_1	T0150	2.24	7.1149	7.0834	102	100	98.0392156862745
1GO0-2_A	T0150TS014_2	T0150	2.10	7.0208	6.9954	102	98	96.078431372549
1GO0-2_A	T0150TS014_3	T0150	1.90	7.0453	7.0183	102	101	99.0196078431373
1GO0-2_A	T0150TS014_4	T0150	2.52	0.9245	1.4218	102	100	98.0392156862745
1GO0-2_A	T0150TS014_5	T0150	2.27	2.3245	2.6348	102	84	82.3529411764706
1GO0-2_A	T0150TS016_1	T0150	2.07	6.7645	6.7555	102	100	98.0392156862745
1GO0-2_A	T0150TS016_2	T0150	2.11	7.2317	7.1927	102	100	98.0392156862745
1GO0-2_A	T0150TS016_3	T0150	2.09	6.8813	6.8648	102	100	98.0392156862745
1GO0-2_A	T0150TS016_4	T0150	2.27	7.1149	7.0834	102	100	98.0392156862745
1GO0-2_A	T0150TS016_5	T0150	2.19	7.2317	7.1927	102	100	98.0392156862745
1GO0-2_A	T0150TS020_1	T0150	2.55	7.6676	7.6008	102	102	100
1GO0-2_A	T0150TS021_1	T0150	2.65	-1.3119	0.1124	102	102	100
1GO0-2_A	T0150TS024_1	T0150	1.92	7.0920	7.0620	102	102	100
1GO0-2_A	T0150TS028_1	T0150	2.09	7.2317	7.1927	102	100	98.0392156862745
1GO0-2_A	T0150TS028_2	T0150	2.06	7.2317	7.1927	102	100	98.0392156862745
1GO0-2_A	T0150TS028_3	T0150	2.08	7.2317	7.1927	102	100	98.0392156862745
1GO0-2_A	T0150TS028_4	T0150	2.09	7.2317	7.1927	102	100	98.0392156862745
1GO0-2_A	T0150TS028_5	T0150	2.08	7.2317	7.1927	102	100	98.0392156862745
1GO0-2_A	T0150TS029_1	T0150	2.15	7.0920	7.0620	102	102	100
1GO0-2_A	T0150TS034_1	T0150	2.02	7.5266	7.4688	102	96	94.1176470588235
1GO0-2_A	T0150TS035_1	T0150	2.20	7.4063	7.3562	102	96	94.1176470588235
1GO0-2_A	T0150TS035_2	T0150	2.30	6.4013	6.4157	102	102	100
1GO0-2_A	T0150TS035_3	T0150	2.79	5.8257	5.8773	102	102	100
1GO0-2_A	T0150TS035_4	T0150	1.99	7.6469	7.5814	102	96	94.1176470588235
1GO0-2_A	T0150TS035_5	T0150	2.01	7.6469	7.5814	102	96	94.1176470588235
1GO0-2_A	T0150TS038_1	T0150	2.11	7.1394	7.1064	102	98	96.078431372549
1GO0-2_A	T0150TS038_2	T0150	2.11	7.1394	7.1064	102	98	96.078431372549
1GO0-2_A	T0150TS038_3	T0150	1.94	7.0208	6.9954	102	98	96.078431372549
1GO0-2_A	T0150TS038_4	T0150	2.24	7.1394	7.1064	102	98	96.078431372549
1GO0-2_A	T0150TS038_5	T0150	2.00	7.3764	7.3282	102	98	96.078431372549
1GO0-2_A	T0150TS039_1	T0150	1.97	7.1656	7.1309	102	96	94.1176470588235
1GO0-2_A	T0150TS039_2	T0150	2.63	6.9981	6.9741	102	100	98.0392156862745
1GO0-2_A	T0150TS039_3	T0150	1.90	7.0920	7.0620	102	102	100
1GO0-2_A	T0150TS039_4	T0150	1.86	6.7003	6.6955	102	89	87.2549019607843
1GO0-2_A	T0150TS039_5	T0150	2.24	7.1149	7.0834	102	100	98.0392156862745
1GO0-2_A	T0150TS040_1	T0150	1.85	7.2317	7.1927	102	100	98.0392156862745
1GO0-2_A	T0150TS040_2	T0150	2.05	7.1149	7.0834	102	100	98.0392156862745
1GO0-2_A	T0150TS040_3	T0150	2.06	7.0208	6.9954	102	98	96.078431372549
1GO0-2_A	T0150TS040_4	T0150	2.06	7.0208	6.9954	102	98	96.078431372549
1GO0-2_A	T0150TS040_5	T0150	1.82	7.2579	7.2173	102	98	96.078431372549
1GO0-2_A	T0150TS041_1	T0150	2.27	7.2071	7.1698	102	102	100
1GO0-2_A	T0150TS045_1	T0150	1.88	7.4063	7.3562	102	96	94.1176470588235
1GO0-2_A	T0150TS045_2	T0150	2.07	7.1149	7.0834	102	100	98.0392156862745
1GO0-2_A	T0150TS045_3	T0150	2.52	7.2071	7.1698	102	102	100
1GO0-2_A	T0150TS045_4	T0150	1.81	6.8617	6.8465	102	102	100
1GO0-2_A	T0150TS045_5	T0150	1.66	7.0925	7.0625	102	97	95.0980392156863
1GO0-2_A	T0150TS046_1	T0150	1.84	7.4063	7.3562	102	96	94.1176470588235
1GO0-2_A	T0150TS046_2	T0150	2.13	6.9023	6.8845	102	98	96.078431372549
1GO0-2_A	T0150TS046_3	T0150	1.76	7.6564	7.5903	102	99	97.0588235294118
1GO0-2_A	T0150TS046_4	T0150	2.03	3.9659	4.1426	102	95	93.1372549019608
1GO0-2_A	T0150TS046_5	T0150	1.60	-1.1481	0.1581	102	97	95.0980392156863
1GO0-2_A	T0150TS047_1	T0150	1.96	7.0920	7.0620	102	102	100
1GO0-2_A	T0150TS050_1	T0150	1.94	6.8617	6.8465	102	102	100
1GO0-2_A	T0150TS050_2	T0150	2.13	-0.8514	0.2654	102	102	100
1GO0-2_A	T0150TS050_3	T0150	2.72	-0.6211	0.3699	102	102	100
1GO0-2_A	T0150TS050_4	T0150	2.46	-0.8514	0.2654	102	102	100
1GO0-2_A	T0150TS050_5	T0150	2.92	-1.6572	0.0463	102	102	100
1GO0-2_A	T0150TS051_1	T0150	2.14	-0.8514	0.2654	102	102	100
1GO0-2_A	T0150TS051_2	T0150	2.68	-0.0455	0.7016	102	102	100
1GO0-2_A	T0150TS051_3	T0150	2.94	0.1847	0.8576	102	102	100
1GO0-2_A	T0150TS051_4	T0150	2.72	0.2998	0.9397	102	102	100
1GO0-2_A	T0150TS051_5	T0150	2.94	0.2998	0.9397	102	102	100
1GO0-2_A	T0150TS052_1	T0150	2.79	3.2930	3.5196	102	102	100
1GO0-2_A	T0150TS052_2	T0150	2.96	1.5662	1.9625	102	102	100
1GO0-2_A	T0150TS052_3	T0150	2.66	2.9476	3.2019	102	102	100
1GO0-2_A	T0150TS052_4	T0150	2.91	3.8686	4.0523	102	102	100
1GO0-2_A	T0150TS052_5	T0150	2.97	4.2140	4.3732	102	102	100
1GO0-2_A	T0150TS053_1	T0150	2.29	6.9769	6.9543	102	102	100
1GO0-2_A	T0150TS053_2	T0150	2.13	6.6748	6.6716	102	86	84.3137254901961
1GO0-2_A	T0150TS065_1	T0150	2.20	7.1769	7.1415	102	91	89.2156862745098
1GO0-2_A	T0150TS065_2	T0150	1.79	6.8773	6.8611	102	90	88.2352941176471
1GO0-2_A	T0150TS065_3	T0150	1.76	6.9356	6.9157	102	86	84.3137254901961
1GO0-2_A	T0150TS065_4_1	T0150	2.61	0.0573	0.7699	102	63	61.7647058823529
1GO0-2_A	T0150TS065_4_2	T0150	2.52	0.2702	0.9183	102	24	23.5294117647059
1GO0-2_A	T0150TS065_5_1	T0150	2.61	0.0573	0.7699	102	63	61.7647058823529
1GO0-2_A	T0150TS065_5_2	T0150	2.79	-0.0614	0.6913	102	24	23.5294117647059
1GO0-2_A	T0150TS067_1	T0150	2.21	6.9981	6.9741	102	100	98.0392156862745
1GO0-2_A	T0150TS070_1	T0150	2.29	6.6148	6.6155	102	97	95.0980392156863
1GO0-2_A	T0150TS070_2	T0150	1.64	7.4063	7.3562	102	96	94.1176470588235
1GO0-2_A	T0150TS070_3	T0150	2.00	6.9492	6.9284	102	94	92.156862745098
1GO0-2_A	T0150TS070_4	T0150	2.75	0.0867	0.7898	102	89	87.2549019607843
1GO0-2_A	T0150TS070_5	T0150	1.79	7.4508	7.3979	102	97	95.0980392156863
1GO0-2_A	T0150TS071_1	T0150	2.24	7.1149	7.0834	102	100	98.0392156862745
1GO0-2_A	T0150TS071_2	T0150	1.72	7.0453	7.0183	102	101	99.0196078431373
1GO0-2_A	T0150TS071_3	T0150	2.19	6.8537	6.8390	102	97	95.0980392156863
1GO0-2_A	T0150TS071_4	T0150	1.97	6.1805	6.2091	102	100	98.0392156862745
1GO0-2_A	T0150TS071_5	T0150	2.50	3.0928	3.3352	102	90	88.2352941176471
1GO0-2_A	T0150TS078_1	T0150	2.25	7.0517	7.0243	102	91	89.2156862745098
1GO0-2_A	T0150TS080_1	T0150	2.21	7.0920	7.0620	102	102	100
1GO0-2_A	T0150TS080_2	T0150	2.23	7.0920	7.0620	102	102	100
1GO0-2_A	T0150TS080_3	T0150	2.23	6.9769	6.9543	102	102	100
1GO0-2_A	T0150TS080_4	T0150	2.61	6.0559	6.0926	102	102	100
1GO0-2_A	T0150TS080_5	T0150	2.11	6.7466	6.7388	102	102	100
1GO0-2_A	T0150TS081_1	T0150	2.34	6.9769	6.9543	102	102	100
1GO0-2_A	T0150TS084_1	T0150	1.85	7.2317	7.1927	102	100	98.0392156862745
1GO0-2_A	T0150TS086_1	T0150	1.95	6.8046	6.7930	102	96	94.1176470588235
1GO0-2_A	T0150TS086_2	T0150	1.95	6.8046	6.7930	102	96	94.1176470588235
1GO0-2_A	T0150TS086_3	T0150	3.43	-3.0632	0.0000	102	60	58.8235294117647
1GO0-2_A	T0150TS086_4_1	T0150	2.26	0.8172	1.3352	102	53	51.9607843137255
1GO0-2_A	T0150TS086_4_2	T0150	2.10	2.8414	3.1046	102	28	27.4509803921569
1GO0-2_A	T0150TS086_5	T0150	1.76	6.9547	6.9335	102	89	87.2549019607843
1GO0-2_A	T0150TS093_1	T0150	2.00	7.5525	7.4930	102	102	100
1GO0-2_A	T0150TS096_1	T0150	2.08	7.2071	7.1698	102	102	100
1GO0-2_A	T0150TS098_1	T0150	2.02	7.1489	7.1153	102	85	83.3333333333333
1GO0-2_A	T0150TS099_1	T0150	2.11	7.0452	7.0183	102	96	94.1176470588235
1GO0-2_A	T0150TS099_2	T0150	2.02	7.1936	7.1572	102	94	92.156862745098
1GO0-2_A	T0150TS100_1	T0150	2.35	7.4374	7.3853	102	102	100
1GO0-2_A	T0150TS100_2	T0150	2.00	7.5703	7.5097	102	97	95.0980392156863
1GO0-2_A	T0150TS100_3	T0150	2.04	7.0681	7.0396	102	99	97.0588235294118
1GO0-2_A	T0150TS100_4	T0150	2.15	7.1656	7.1309	102	96	94.1176470588235
1GO0-2_A	T0150TS100_5	T0150	2.26	7.2071	7.1698	102	102	100
1GO0-2_A	T0150TS105_1	T0150	2.24	7.1149	7.0834	102	100	98.0392156862745
1GO0-2_A	T0150TS108_1	T0150	2.00	7.2317	7.1927	102	100	98.0392156862745
1GO0-2_A	T0150TS110_1	T0150	2.64	7.0920	7.0620	102	102	100
1GO0-2_A	T0150TS112_1	T0150	1.89	6.8813	6.8648	102	100	98.0392156862745
1GO0-2_A	T0150TS112_2	T0150	2.00	6.9981	6.9741	102	100	98.0392156862745
1GO0-2_A	T0150TS131_1	T0150	2.04	7.3222	7.2775	102	102	100
1GO0-2_A	T0150TS131_1u	T0150	1.97	7.3931	7.3439	102	93	91.1764705882353
1GO0-2_A	T0150TS135_1	T0150	2.24	7.2859	7.2435	102	96	94.1176470588235
1GO0-2_A	T0150TS135_2	T0150	1.49	7.0323	7.0062	102	77	75.4901960784314
1GO0-2_A	T0150TS135_3	T0150	2.39	-1.1738	0.1503	102	88	86.2745098039216
1GO0-2_A	T0150TS135_4	T0150	2.34	-0.9173	0.2389	102	88	86.2745098039216
1GO0-2_A	T0150TS135_5	T0150	3.10	0.1857	0.8583	102	74	72.5490196078431
1GO0-2_A	T0150TS136_1	T0150	2.78	1.7964	2.1637	102	102	100
1GO0-2_A	T0150TS136_2	T0150	2.73	1.9115	2.2654	102	102	100
1GO0-2_A	T0150TS136_3	T0150	2.62	1.7964	2.1637	102	102	100
1GO0-2_A	T0150TS136_4	T0150	2.80	1.9115	2.2654	102	102	100
1GO0-2_A	T0150TS138_1	T0150	2.29	6.9769	6.9543	102	102	100
1GO0-2_A	T0150TS138_2	T0150	2.13	6.6748	6.6716	102	86	84.3137254901961
1GO0-2_A	T0150TS139_1	T0150	2.79	3.2930	3.5196	102	102	100
1GO0-2_A	T0150TS139_2	T0150	2.96	1.5662	1.9625	102	102	100
1GO0-2_A	T0150TS139_3	T0150	2.66	2.9476	3.2019	102	102	100
1GO0-2_A	T0150TS139_4	T0150	2.91	3.8686	4.0523	102	102	100
1GO0-2_A	T0150TS139_5	T0150	2.97	4.2140	4.3732	102	102	100
1GO0-2_A	T0150TS140_1	T0150	2.14	-0.8514	0.2654	102	102	100
1GO0-2_A	T0150TS140_2	T0150	2.68	-0.0455	0.7016	102	102	100
1GO0-2_A	T0150TS140_3	T0150	2.94	0.1847	0.8576	102	102	100
1GO0-2_A	T0150TS140_4	T0150	2.72	0.2998	0.9397	102	102	100
1GO0-2_A	T0150TS140_5	T0150	2.94	0.2998	0.9397	102	102	100
1GO0-2_A	T0150TS142_1	T0150	2.12	5.9408	5.9850	102	102	100
1GO0-2_A	T0150TS153_1	T0150	2.17	7.4374	7.3853	102	102	100
1GO0-2_A	T0150TS153_2	T0150	2.12	6.9981	6.9741	102	100	98.0392156862745
1GO0-2_A	T0150TS168_1	T0150	2.12	7.1149	7.0834	102	100	98.0392156862745
1GO0-2_A	T0150TS168_2	T0150	2.09	7.1656	7.1309	102	96	94.1176470588235
1GO0-2_A	T0150TS168_3	T0150	2.10	7.2700	7.2286	102	93	91.1764705882353
1GO0-2_A	T0150TS168_4	T0150	2.11	7.4063	7.3562	102	96	94.1176470588235
1GO0-2_A	T0150TS168_5	T0150	2.12	7.6038	7.5411	102	95	93.1372549019608
1GO0-2_A	T0150TS169_1	T0150	2.11	7.6395	7.5744	102	93	91.1764705882353
1GO0-2_A	T0150TS169_2	T0150	2.07	7.5163	7.4592	102	93	91.1764705882353
1GO0-2_A	T0150TS169_3	T0150	2.12	7.3931	7.3439	102	93	91.1764705882353
1GO0-2_A	T0150TS169_4	T0150	2.12	7.5163	7.4592	102	93	91.1764705882353
1GO0-2_A	T0150TS170_1	T0150	2.11	7.4374	7.3853	102	102	100
1GO0-2_A	T0150TS180_1	T0150	2.01	7.0920	7.0620	102	102	100
1GO0-2_A	T0150TS183_1	T0150	2.22	7.2400	7.2005	102	95	93.1372549019608
1GO0-2_A	T0150TS188_1	T0150	2.03	7.0920	7.0620	102	102	100
1GO0-2_A	T0150TS189_1	T0150	2.24	7.2120	7.1743	102	97	95.0980392156863
1GO0-2_A	T0150TS189_2	T0150	1.57	6.8270	6.8141	102	94	92.156862745098
1GO0-2_A	T0150TS189_3	T0150	1.90	3.6552	3.8544	102	37	36.2745098039216
1GO0-2_A	T0150TS194_1	T0150	1.97	7.1656	7.1309	102	96	94.1176470588235
1GO0-2_A	T0150TS194_2	T0150	1.61	7.3613	7.3140	102	95	93.1372549019608
1GO0-2_A	T0150TS194_3	T0150	2.05	6.8046	6.7930	102	96	94.1176470588235
1GO0-2_A	T0150TS194_4	T0150	1.67	7.1769	7.1415	102	91	89.2156862745098
1GO0-2_A	T0150TS194_5	T0150	2.92	1.1990	1.6488	102	78	76.4705882352941
1GO0-2_A	T0150TS195_1	T0150	2.22	7.2400	7.2005	102	95	93.1372549019608
1GO0-2_A	T0150TS195_2	T0150	1.47	6.8298	6.8167	102	73	71.5686274509804
1GO0-2_A	T0150TS195_3	T0150	1.78	6.8014	6.7901	102	78	76.4705882352941
1GO0-2_A	T0150TS196_1	T0150	1.94	7.1656	7.1309	102	96	94.1176470588235
1GO0-2_A	T0150TS196_2	T0150	1.70	7.1394	7.1064	102	98	96.078431372549
1GO0-2_A	T0150TS196_3	T0150	1.58	7.1861	7.1501	102	83	81.3725490196078
1GO0-2_A	T0150TS196_4	T0150	1.87	6.5981	6.5999	102	82	80.3921568627451
1GO0-2_A	T0150TS196_5	T0150	1.61	3.2260	3.4579	102	31	30.3921568627451
1GO0-2_A	T0150TS202_1	T0150	2.13	7.6564	7.5903	102	99	97.0588235294118
1GO0-2_A	T0150TS202_1u	T0150	2.00	7.3034	7.2599	102	99	97.0588235294118
1GO0-2_A	T0150TS202_2	T0150	2.00	7.3034	7.2599	102	99	97.0588235294118
1GO0-2_A	T0150TS202_3	T0150	2.63	6.9981	6.9741	102	100	98.0392156862745
1GO0-2_A	T0150TS202_4	T0150	2.27	7.1149	7.0834	102	100	98.0392156862745
1GO0-2_A	T0150TS202_5	T0150	2.02	6.7466	6.7388	102	102	100
1GO0-2_A	T0150TS207_1	T0150	1.92	7.2700	7.2286	102	93	91.1764705882353
1GO0-2_A	T0150TS207_2	T0150	1.57	6.6828	6.6791	102	73	71.5686274509804
1GO0-2_A	T0150TS207_3	T0150	1.66	7.0523	7.0249	102	83	81.3725490196078
1GO0-2_A	T0150TS207_4	T0150	1.34	2.8204	3.0854	102	30	29.4117647058824
1GO0-2_A	T0150TS207_5	T0150	1.79	6.7332	6.7262	102	82	80.3921568627451
1GO0-2_A	T0150TS208_1	T0150	1.97	7.1656	7.1309	102	96	94.1176470588235
1GO0-2_A	T0150TS208_2	T0150	1.81	6.9754	6.9529	102	92	90.1960784313726
1GO0-2_A	T0150TS208_3	T0150	1.96	6.8512	6.8367	102	92	90.1960784313726
1GO0-2_A	T0150TS208_4	T0150	1.94	5.4809	5.5550	102	96	94.1176470588235
1GO0-2_A	T0150TS208_5	T0150	2.39	-0.1478	0.6362	102	88	86.2745098039216
1GO0-2_A	T0150TS209_1	T0150	1.96	7.1187	7.0871	102	95	93.1372549019608
1GO0-2_A	T0150TS209_2	T0150	1.61	7.3613	7.3140	102	95	93.1372549019608
1GO0-2_A	T0150TS209_3	T0150	2.05	6.8046	6.7930	102	96	94.1176470588235
1GO0-2_A	T0150TS209_4	T0150	1.67	7.1769	7.1415	102	91	89.2156862745098
1GO0-2_A	T0150TS209_5	T0150	2.85	0.7788	1.3046	102	78	76.4705882352941
1GO0-2_A	T0150TS210_1	T0150	2.35	7.2071	7.1698	102	102	100
1GO0-2_A	T0150TS210_2	T0150	2.43	6.5164	6.5234	102	102	100
1GO0-2_A	T0150TS210_3	T0150	1.90	7.2071	7.1698	102	102	100
1GO0-2_A	T0150TS210_4	T0150	2.54	6.5164	6.5234	102	102	100
1GO0-2_A	T0150TS214_1	T0150	2.08	6.5164	6.5234	102	102	100
1GO0-2_A	T0150TS221_1	T0150	2.63	6.9981	6.9741	102	100	98.0392156862745
1GO0-2_A	T0150TS221_2	T0150	1.95	6.8762	6.8601	102	95	93.1372549019608
1GO0-2_A	T0150TS221_3	T0150	1.91	7.0681	7.0396	102	99	97.0588235294118
1GO0-2_A	T0150TS221_4	T0150	2.85	0.1214	0.8136	102	66	64.7058823529412
1GO0-2_A	T0150TS221_5	T0150	2.81	1.3313	1.7607	102	57	55.8823529411765
1GO0-2_A	T0150TS222_1	T0150	1.90	7.0920	7.0620	102	102	100
1GO0-2_A	T0150TS222_2	T0150	1.86	6.7003	6.6955	102	89	87.2549019607843
1GO0-2_A	T0150TS222_4	T0150	2.16	-0.7236	0.3212	102	101	99.0196078431373
1GO0-2_A	T0150TS223_1	T0150	1.93	7.2071	7.1698	102	102	100
1GO0-2_A	T0150TS224_1	T0150	2.10	7.0920	7.0620	102	102	100
1GO0-2_A	T0150TS226_1	T0150	2.24	7.1149	7.0834	102	100	98.0392156862745
1GO0-2_A	T0150TS226_2	T0150	2.63	6.9981	6.9741	102	100	98.0392156862745
1GO0-2_A	T0150TS226_3	T0150	2.10	7.0208	6.9954	102	98	96.078431372549
1GO0-2_A	T0150TS226_4	T0150	1.90	7.0453	7.0183	102	101	99.0196078431373
1GO0-2_A	T0150TS226_5	T0150	2.10	7.2772	7.2353	102	101	99.0196078431373
1GO0-2_A	T0150TS227_1	T0150	2.17	7.5163	7.4592	102	93	91.1764705882353
1GO0-2_A	T0150TS228_1	T0150	1.99	6.9769	6.9543	102	102	100
1GO0-2_A	T0150TS228_2	T0150	2.04	7.2071	7.1698	102	102	100
1GO0-2_A	T0150TS229_1	T0150	2.24	7.1149	7.0834	102	100	98.0392156862745
1GO0-2_A	T0150TS229_2	T0150	1.99	6.7342	6.7272	102	97	95.0980392156863
1GO0-2_A	T0150TS229_3	T0150	2.02	6.5814	6.5843	102	101	99.0196078431373
1GO0-2_A	T0150TS229_4	T0150	1.94	5.8857	5.9335	102	101	99.0196078431373
1GO0-2_A	T0150TS229_5	T0150	2.60	4.3543	4.5038	102	90	88.2352941176471
1GO0-2_A	T0150TS230_1	T0150	2.24	7.0681	7.0396	102	99	97.0588235294118
1GO0-2_A	T0150TS230_2	T0150	2.06	6.5814	6.5843	102	101	99.0196078431373
1GO0-2_A	T0150TS230_3	T0150	2.28	4.1385	4.3031	102	94	92.156862745098
1GO0-2_A	T0150TS230_4	T0150	2.06	-1.2484	0.1290	102	95	93.1372549019608
1GO0-2_A	T0150TS230_5	T0150	2.10	-1.5500	0.0627	102	87	85.2941176470588
1GO0-2_A	T0150TS233_1	T0150	2.24	7.1149	7.0834	102	100	98.0392156862745
1GO0-2_A	T0150TS233_2	T0150	2.16	2.7878	3.0556	102	69	67.6470588235294
1GO0-2_A	T0150TS233_3	T0150	3.07	1.1668	1.6218	102	75	73.5294117647059
1GO0-2_A	T0150TS233_4	T0150	3.08	2.2815	2.5961	102	67	65.6862745098039
1GO0-2_A	T0150TS233_5	T0150	2.72	0.6442	1.1986	102	92	90.1960784313726
1GO0-2_A	T0150TS234_1	T0150	2.65	6.8813	6.8648	102	100	98.0392156862745
1GO0-2_A	T0150TS242_1	T0150	2.15	7.0920	7.0620	102	102	100
1GO0-2_A	T0150TS246_1	T0150	2.62	6.9769	6.9543	102	102	100
1GO0-2_A	T0150TS264_1	T0150	1.78	7.3222	7.2775	102	102	100
1GO0-2_A	T0150TS265_1	T0150	1.71	7.5525	7.4930	102	102	100
1GO0-2_A	T0150TS267_1	T0150	2.74	5.8257	5.8773	102	102	100
1GO0-2_A	T0150TS267_2	T0150	2.46	5.4803	5.5545	102	102	100
1GO0-2_A	T0150TS267_3	T0150	2.61	5.8257	5.8773	102	102	100
1GO0-2_A	T0150TS267_4	T0150	2.78	5.8257	5.8773	102	102	100
1GO0-2_A	T0150TS267_5	T0150	2.32	4.9047	5.0169	102	102	100
1GO0-2_A	T0150TS270_1	T0150	2.32	6.7466	6.7388	102	102	100
1GO0-2_A	T0150TS270_2	T0150	2.39	6.4013	6.4157	102	102	100
1GO0-2_A	T0150TS270_3	T0150	2.23	5.4803	5.5545	102	102	100
1GO0-2_A	T0150TS270_4	T0150	3.06	-1.3119	0.1124	102	102	100
1GO0-2_A	T0150TS270_5	T0150	2.85	2.9476	3.2019	102	102	100
1GO0-2_A	T0150TS282_1	T0150	2.22	7.0208	6.9954	102	98	96.078431372549
1GO0-2_A	T0150TS282_2	T0150	2.01	6.9849	6.9618	102	87	85.2941176470588
1GO0-2_A	T0150TS282_3	T0150	2.87	2.0070	2.3502	102	82	80.3921568627451
1GO0-2_A	T0150TS283_1	T0150	2.22	7.1656	7.1309	102	96	94.1176470588235
1GO0-2_A	T0150TS283_2	T0150	2.52	-1.6390	0.0488	102	82	80.3921568627451
1GO0-2_A	T0150TS286_1	T0150	2.63	6.9981	6.9741	102	100	98.0392156862745
1GO0-2_A	T0150TS288_1	T0150	2.25	7.0681	7.0396	102	99	97.0588235294118
1GO0-2_A	T0150TS290_1	T0150	2.24	7.1149	7.0834	102	100	98.0392156862745
1GO0-2_A	T0150TS290_2	T0150	2.07	7.0453	7.0183	102	101	99.0196078431373
1GO0-2_A	T0150TS290_3	T0150	1.96	6.9293	6.9098	102	101	99.0196078431373
1GO0-2_A	T0150TS290_4	T0150	2.42	4.8148	4.9330	102	95	93.1372549019608
1GO0-2_A	T0150TS291_1	T0150	2.11	7.2859	7.2435	102	96	94.1176470588235
1GO0-2_A	T0150TS291_2	T0150	1.78	7.4950	7.4392	102	98	96.078431372549
1GO0-2_A	T0150TS291_3	T0150	2.63	-1.8021	0.0293	102	86	84.3137254901961
1GO0-2_A	T0150TS291_4	T0150	2.88	-1.3798	0.0963	102	83	81.3725490196078
1GO0-2_A	T0150TS291_5	T0150	2.03	-1.4829	0.0748	102	94	92.156862745098
1GO0-2_A	T0150TS300_1	T0150	2.74	6.8762	6.8601	102	95	93.1372549019608
1GO0-2_A	T0150TS300_2	T0150	2.30	6.2973	6.3184	102	100	98.0392156862745
1GO0-2_A	T0150TS300_3	T0150	2.81	0.4791	1.0721	102	99	97.0588235294118
1GO0-2_A	T0150TS300_4	T0150	2.99	-1.0715	0.1828	102	101	99.0196078431373
1GO0-2_A	T0150TS300_5	T0150	2.41	-1.0397	0.1936	102	98	96.078431372549
1GO0-2_A	T0150TS301_1	T0150	2.26	7.2071	7.1698	102	102	100
1GO0-2_A	T0150TS309_1	T0150	1.94	7.0208	6.9954	102	98	96.078431372549
1GO0-2_A	T0150TS309_3	T0150	1.90	7.0681	7.0396	102	99	97.0588235294118
1GO0-2_A	T0150TS309_4	T0150	1.72	7.2317	7.1927	102	100	98.0392156862745
1GO0-2_A	T0150TS309_5	T0150	2.25	2.7682	3.0377	102	72	70.5882352941177
1GO0-2_A	T0150TS314_1	T0150	2.69	0.0696	0.7782	102	102	100
1GO0-2_A	T0150TS314_2	T0150	2.82	0.5301	1.1108	102	102	100
1GO0-2_A	T0150TS314_3	T0150	2.95	1.3359	1.7646	102	102	100
1GO0-2_A	T0150TS314_4	T0150	2.58	-0.9665	0.2201	102	102	100
1GO0-2_A	T0150TS314_5	T0150	2.43	0.6452	1.1994	102	102	100
1GO0-2_A	T0150TS326_1	T0150	2.33	7.4508	7.3979	102	97	95.0980392156863
1GO0-2_A	T0150TS329_1	T0150	2.46	7.2317	7.1927	102	100	98.0392156862745
1GO0-2_A	T0150TS344_1	T0150	2.01	7.3020	7.2586	102	91	89.2156862745098
1GO0-2_A	T0150TS347_1	T0150	2.00	7.3764	7.3282	102	98	96.078431372549
1GO0-2_A	T0150TS351_1	T0150	2.45	6.7466	6.7388	102	102	100
1GO0-2_A	T0150TS359_1	T0150	1.97	7.4950	7.4392	102	98	96.078431372549
1GO0-2_A	T0150TS362_1	T0150	2.11	7.2859	7.2435	102	96	94.1176470588235
1GO0-2_A	T0150TS362_2	T0150	1.54	7.4634	7.4097	102	89	87.2549019607843
1GO0-2_A	T0150TS362_3	T0150	1.83	7.1296	7.0972	102	90	88.2352941176471
1GO0-2_A	T0150TS362_4	T0150	1.79	3.2997	3.5257	102	36	35.2941176470588
1GO0-2_A	T0150TS362_5	T0150	2.82	-0.3503	0.5144	102	72	70.5882352941177
1GO0-2_A	T0150TS368_1	T0150	2.87	7.2071	7.1698	102	102	100
1GO0-2_A	T0150TS373_1	T0150	2.34	6.5164	6.5234	102	102	100
1GO0-2_A	T0150TS373_2	T0150	2.02	7.2071	7.1698	102	102	100
1GO0-2_A	T0150TS377_1	T0150	2.15	7.3485	7.3021	102	100	98.0392156862745
1GO0-2_A	T0150TS377_2	T0150	2.19	6.6477	6.6462	102	100	98.0392156862745
1GO0-2_A	T0150TS377_3	T0150	2.76	0.5741	1.1444	102	100	98.0392156862745
1GO0-2_A	T0150TS378_1	T0150	1.94	7.1656	7.1309	102	96	94.1176470588235
1GO0-2_A	T0150TS378_2	T0150	1.90	7.0660	7.0377	102	86	84.3137254901961
1GO0-2_A	T0150TS378_3	T0150	1.49	7.0323	7.0062	102	77	75.4901960784314
1GO0-2_A	T0150TS378_4	T0150	2.88	-0.9173	0.2389	102	88	86.2745098039216
1GO0-2_A	T0150TS384_1	T0150	2.02	6.8617	6.8465	102	102	100
1GO0-2_A	T0150TS417_1	T0150	2.24	6.7466	6.7388	102	102	100
1GO0-2_A	T0150TS417_2	T0150	2.26	7.2071	7.1698	102	102	100
1GO0-2_A	T0150TS417_3	T0150	2.27	6.9769	6.9543	102	102	100
1GO0-2_A	T0150TS419_1	T0150	2.23	6.7466	6.7388	102	102	100
1GO0-2_A	T0150TS419_2	T0150	2.26	7.0920	7.0620	102	102	100
1GO0-2_A	T0150TS419_3	T0150	2.26	7.0920	7.0620	102	102	100
1GO0-2_A	T0150TS419_4	T0150	2.26	7.0920	7.0620	102	102	100
1GO0-2_A	T0150TS419_5	T0150	2.26	7.0920	7.0620	102	102	100
1GO0-2_A	T0150TS423_1	T0150	2.12	7.3222	7.2775	102	102	100
1GO0-2_A	T0150TS424_1	T0150	2.02	7.0920	7.0620	102	102	100
1GO0-2_A	T0150TS425_1	T0150	2.04	7.3222	7.2775	102	102	100
1GO0-2_A	T0150TS427_1	T0150	2.71	6.9769	6.9543	102	102	100
1GO0-2_A	T0150TS427_2	T0150	1.98	7.4374	7.3853	102	102	100
1GO0-2_A	T0150TS437_1	T0150	2.54	7.4374	7.3853	102	102	100
1GO0-2_A	T0150TS447_1	T0150	2.09	7.3764	7.3282	102	98	96.078431372549
1GO0-2_A	T0150TS450_1	T0150	2.26	6.9769	6.9543	102	102	100
1GO0-2_A	T0150TS450_2u	T0150	2.24	7.2579	7.2173	102	98	96.078431372549
1GO0-2_A	T0150TS450_3u	T0150	2.24	7.1149	7.0834	102	100	98.0392156862745
1GO0-2_A	T0150TS450_4	T0150	2.21	6.9769	6.9543	102	102	100
1GO0-2_A	T0150TS450_5	T0150	2.26	7.0920	7.0620	102	102	100
1GO0-2_A	T0150TS453_1	T0150	1.79	7.3222	7.2775	102	102	100
1GO0-2_A	T0150TS459_1	T0150	2.46	-0.5060	0.4286	102	102	100
1GO0-2_A	T0150TS459_2	T0150	2.88	-0.6211	0.3699	102	102	100
1GO0-2_A	T0150TS459_3	T0150	2.95	-0.5060	0.4286	102	102	100
1GO0-2_A	T0150TS464_1	T0150	2.20	7.2317	7.1927	102	100	98.0392156862745
1GO0-2_A	T0150TS464_2	T0150	2.24	7.2579	7.2173	102	98	96.078431372549
1GO0-2_A	T0150TS464_3	T0150	2.25	7.3485	7.3021	102	100	98.0392156862745
1GO0-2_A	T0150TS464_4	T0150	2.24	7.2120	7.1743	102	97	95.0980392156863
1GO0-2_A	T0150TS464_5	T0150	2.29	7.2317	7.1927	102	100	98.0392156862745
1GO0-2_A	T0150TS465_1	T0150	2.15	6.9981	6.9741	102	100	98.0392156862745
1GO0-2_A	T0150TS465_2	T0150	2.11	7.2317	7.1927	102	100	98.0392156862745
1GO0-2_A	T0150TS471_1	T0150	2.09	7.0920	7.0620	102	102	100
1GO0-2_A	T0150TS471_2	T0150	2.45	7.3222	7.2775	102	102	100
1GO0-2_A	T0150TS475_1	T0150	2.24	6.9981	6.9741	102	100	98.0392156862745
1GO0-2_A	T0150TS488_1	T0150	2.01	7.3222	7.2775	102	102	100
1GO0-2_A	T0150TS513_1	T0150	1.95	7.1394	7.1064	102	98	96.078431372549
1GO0-2_A	T0150TS516_1u	T0150	1.92	7.0453	7.0183	102	101	99.0196078431373
1GO0-2_A	T0150TS517_1	T0150	2.34	7.3222	7.2775	102	102	100
1GO0-2_A	T0150TS531_1	T0150	2.89	-0.0455	0.7016	102	102	100
1GO0-2_A	T0150TS531_2	T0150	2.02	-1.3119	0.1124	102	102	100
1GO0-2_A	T0150TS531_3	T0150	2.01	-0.8514	0.2654	102	102	100
1GO0-2_A	T0150TS531_4	T0150	2.98	0.4149	1.0241	102	102	100
1GO0-2_A	T0150TS531_5	T0150	2.86	0.7603	1.2899	102	102	100
1GO0-2_A	T0150TS559_1	T0150	2.35	1.4510	1.8631	102	102	100
1GO0-2_A	T0150TS559_2	T0150	3.09	0.7603	1.2899	102	102	100
1GO0-2_A	T0150TS559_3	T0150	2.71	-0.0455	0.7016	102	102	100
1GO0-2_A	T0150TS571_1	T0150	1.76	-1.6451	0.0479	102	100	98.0392156862745
1GO0-2_A	T0150TS571_1u	T0150	1.76	-1.6451	0.0479	102	100	98.0392156862745
1GO0-3_A	1GO0-4_A	T0150	1.53	7.5525	7.4930	102	102	100
1GO0-3_A	1GO0-5_A	T0150	1.47	7.7827	7.7085	102	102	100
1GO0-3_A	1GO0-6_A	T0150	1.17	7.8978	7.8163	102	102	100
1GO0-3_A	1GO0-7_A	T0150	1.46	7.3222	7.2775	102	102	100
1GO0-3_A	1GO0-8_A	T0150	1.28	7.8978	7.8163	102	102	100
1GO0-3_A	1GO0-9_A	T0150	1.46	7.6676	7.6008	102	102	100
1GO0-3_A	1GO1_A	T0150	0.99	8.1281	8.0318	102	102	100
1GO0-3_A	1H7M_A	T0150	1.28	7.8091	7.7333	102	97	95.0980392156863
1GO0-3_A	3N4Y_A	T0150	1.20	7.8091	7.7333	102	98	96.078431372549
1GO0-3_A	T0150AL025_1	T0150	2.15	6.1204	6.1530	102	90	88.2352941176471
1GO0-3_A	T0150AL025_2	T0150	1.99	6.9731	6.9508	102	97	95.0980392156863
1GO0-3_A	T0150AL025_3	T0150	1.66	5.3013	5.3872	102	89	87.2549019607843
1GO0-3_A	T0150AL032_1	T0150	1.94	6.8762	6.8601	102	95	93.1372549019608
1GO0-3_A	T0150AL041_4	T0150	2.11	6.9981	6.9741	102	100	98.0392156862745
1GO0-3_A	T0150AL041_5	T0150	2.00	7.0453	7.0183	102	101	99.0196078431373
1GO0-3_A	T0150AL044_1	T0150	2.27	7.3314	7.2861	102	97	95.0980392156863
1GO0-3_A	T0150AL056_1	T0150	2.11	7.1656	7.1309	102	96	94.1176470588235
1GO0-3_A	T0150AL090_1	T0150	2.11	7.1394	7.1064	102	98	96.078431372549
1GO0-3_A	T0150AL144_1	T0150	2.11	6.9981	6.9741	102	100	98.0392156862745
1GO0-3_A	T0150AL144_2	T0150	2.03	6.8328	6.8194	102	99	97.0588235294118
1GO0-3_A	T0150AL203_1	T0150	2.33	7.1149	7.0834	102	100	98.0392156862745
1GO0-3_A	T0150AL203_2	T0150	2.00	7.1149	7.0834	102	100	98.0392156862745
1GO0-3_A	T0150AL203_3	T0150	2.14	6.7645	6.7555	102	100	98.0392156862745
1GO0-3_A	T0150AL391_1	T0150	2.28	7.2091	7.1716	102	89	87.2549019607843
1GO0-3_A	T0150AL397_1	T0150	1.93	6.9249	6.9057	102	96	94.1176470588235
1GO0-3_A	T0150AL400_1	T0150	2.36	7.1149	7.0834	102	100	98.0392156862745
1GO0-3_A	T0150AL470_1	T0150	2.05	6.8537	6.8390	102	97	95.0980392156863
1GO0-3_A	T0150AL476_1	T0150	2.11	7.0681	7.0396	102	99	97.0588235294118
1GO0-3_A	T0150AL524_1	T0150	2.33	7.2579	7.2173	102	98	96.078431372549
1GO0-3_A	T0150AL529_1	T0150	2.51	4.1157	4.2819	102	74	72.5490196078431
1GO0-3_A	T0150AL537_1	T0150	2.11	6.9981	6.9741	102	100	98.0392156862745
1GO0-3_A	T0150AL537_2	T0150	2.14	6.9293	6.9098	102	101	99.0196078431373
1GO0-3_A	T0150AL537_3	T0150	1.90	7.1612	7.1268	102	101	99.0196078431373
1GO0-3_A	T0150DR020_1	T0150	no_data	no_data	no_data	102	no_data	no_data
1GO0-3_A	T0150DR068_1	T0150	no_data	no_data	no_data	102	no_data	no_data
1GO0-3_A	T0150DR355_1	T0150	no_data	no_data	no_data	102	no_data	no_data
1GO0-3_A	T0150DR355_2	T0150	no_data	no_data	no_data	102	no_data	no_data
1GO0-3_A	T0150DR355_4	T0150	no_data	no_data	no_data	102	no_data	no_data
1GO0-3_A	T0150DR454_1	T0150	no_data	no_data	no_data	102	no_data	no_data
1GO0-3_A	T0150DR454_2	T0150	no_data	no_data	no_data	102	no_data	no_data
1GO0-3_A	T0150DR454_3	T0150	no_data	no_data	no_data	102	no_data	no_data
1GO0-3_A	T0150RR020_1	T0150	no_data	no_data	no_data	102	no_data	no_data
1GO0-3_A	T0150RR022_1	T0150	no_data	no_data	no_data	102	no_data	no_data
1GO0-3_A	T0150RR517_1	T0150	no_data	no_data	no_data	102	no_data	no_data
1GO0-3_A	T0150SS001_1	T0150	no_data	no_data	no_data	102	no_data	no_data
1GO0-3_A	T0150SS007_1	T0150	no_data	no_data	no_data	102	no_data	no_data
1GO0-3_A	T0150SS020_1	T0150	no_data	no_data	no_data	102	no_data	no_data
1GO0-3_A	T0150SS023_1	T0150	no_data	no_data	no_data	102	no_data	no_data
1GO0-3_A	T0150SS032_1	T0150	no_data	no_data	no_data	102	no_data	no_data
1GO0-3_A	T0150SS041_1	T0150	no_data	no_data	no_data	102	no_data	no_data
1GO0-3_A	T0150SS044_1	T0150	no_data	no_data	no_data	102	no_data	no_data
1GO0-3_A	T0150SS054_1	T0150	no_data	no_data	no_data	102	no_data	no_data
1GO0-3_A	T0150SS054_2	T0150	no_data	no_data	no_data	102	no_data	no_data
1GO0-3_A	T0150SS054_3	T0150	no_data	no_data	no_data	102	no_data	no_data
1GO0-3_A	T0150SS054_4	T0150	no_data	no_data	no_data	102	no_data	no_data
1GO0-3_A	T0150SS055_1	T0150	no_data	no_data	no_data	102	no_data	no_data
1GO0-3_A	T0150SS056_1	T0150	no_data	no_data	no_data	102	no_data	no_data
1GO0-3_A	T0150SS067_1	T0150	no_data	no_data	no_data	102	no_data	no_data
1GO0-3_A	T0150SS068_1	T0150	no_data	no_data	no_data	102	no_data	no_data
1GO0-3_A	T0150SS069_1	T0150	no_data	no_data	no_data	102	no_data	no_data
1GO0-3_A	T0150SS072_1	T0150	no_data	no_data	no_data	102	no_data	no_data
1GO0-3_A	T0150SS100_1	T0150	no_data	no_data	no_data	102	no_data	no_data
1GO0-3_A	T0150SS100_2	T0150	no_data	no_data	no_data	102	no_data	no_data
1GO0-3_A	T0150SS108_1	T0150	no_data	no_data	no_data	102	no_data	no_data
1GO0-3_A	T0150SS137_1	T0150	no_data	no_data	no_data	102	no_data	no_data
1GO0-3_A	T0150SS254_1	T0150	no_data	no_data	no_data	102	no_data	no_data
1GO0-3_A	T0150SS266_1	T0150	no_data	no_data	no_data	102	no_data	no_data
1GO0-3_A	T0150SS270_1	T0150	no_data	no_data	no_data	102	no_data	no_data
1GO0-3_A	T0150SS273_1	T0150	no_data	no_data	no_data	102	no_data	no_data
1GO0-3_A	T0150SS356_1	T0150	no_data	no_data	no_data	102	no_data	no_data
1GO0-3_A	T0150SS357_1	T0150	no_data	no_data	no_data	102	no_data	no_data
1GO0-3_A	T0150SS389_1	T0150	no_data	no_data	no_data	102	no_data	no_data
1GO0-3_A	T0150SS393_1	T0150	no_data	no_data	no_data	102	no_data	no_data
1GO0-3_A	T0150SS393_2	T0150	no_data	no_data	no_data	102	no_data	no_data
1GO0-3_A	T0150SS396_1	T0150	no_data	no_data	no_data	102	no_data	no_data
1GO0-3_A	T0150SS396_2	T0150	no_data	no_data	no_data	102	no_data	no_data
1GO0-3_A	T0150SS404_1	T0150	no_data	no_data	no_data	102	no_data	no_data
1GO0-3_A	T0150SS420_1	T0150	no_data	no_data	no_data	102	no_data	no_data
1GO0-3_A	T0150SS442_1	T0150	no_data	no_data	no_data	102	no_data	no_data
1GO0-3_A	T0150SS449_1	T0150	no_data	no_data	no_data	102	no_data	no_data
1GO0-3_A	T0150SS463_1	T0150	no_data	no_data	no_data	102	no_data	no_data
1GO0-3_A	T0150SS474_1	T0150	no_data	no_data	no_data	102	no_data	no_data
1GO0-3_A	T0150SS517_1	T0150	no_data	no_data	no_data	102	no_data	no_data
1GO0-3_A	T0150SS531_1	T0150	no_data	no_data	no_data	102	no_data	no_data
1GO0-3_A	T0150SS531_2	T0150	no_data	no_data	no_data	102	no_data	no_data
1GO0-3_A	T0150SS531_3	T0150	no_data	no_data	no_data	102	no_data	no_data
1GO0-3_A	T0150SS531_4	T0150	no_data	no_data	no_data	102	no_data	no_data
1GO0-3_A	T0150SS531_5	T0150	no_data	no_data	no_data	102	no_data	no_data
1GO0-3_A	T0150TS001_1	T0150	2.78	4.9047	5.0169	102	102	100
1GO0-3_A	T0150TS001_2	T0150	2.15	5.8257	5.8773	102	102	100
1GO0-3_A	T0150TS002_1	T0150	2.38	6.2861	6.3080	102	102	100
1GO0-3_A	T0150TS002_2	T0150	2.16	6.8617	6.8465	102	102	100
1GO0-3_A	T0150TS002_3	T0150	2.05	6.8617	6.8465	102	102	100
1GO0-3_A	T0150TS002_4	T0150	2.13	6.7466	6.7388	102	102	100
1GO0-3_A	T0150TS002_5	T0150	2.51	5.8257	5.8773	102	102	100
1GO0-3_A	T0150TS006_1	T0150	1.97	6.7466	6.7388	102	102	100
1GO0-3_A	T0150TS007_1	T0150	1.93	6.7838	6.7736	102	98	96.078431372549
1GO0-3_A	T0150TS007_2	T0150	2.30	7.2579	7.2173	102	98	96.078431372549
1GO0-3_A	T0150TS007_3	T0150	2.34	7.1394	7.1064	102	98	96.078431372549
1GO0-3_A	T0150TS007_4	T0150	2.11	7.0208	6.9954	102	98	96.078431372549
1GO0-3_A	T0150TS007_5	T0150	2.30	7.2579	7.2173	102	98	96.078431372549
1GO0-3_A	T0150TS008_1	T0150	2.46	6.0077	6.0476	102	88	86.2745098039216
1GO0-3_A	T0150TS008_2u	T0150	2.28	6.1359	6.1675	102	88	86.2745098039216
1GO0-3_A	T0150TS010_1	T0150	1.95	6.9769	6.9543	102	102	100
1GO0-3_A	T0150TS010_2	T0150	2.46	6.5164	6.5234	102	102	100
1GO0-3_A	T0150TS010_3	T0150	2.40	6.6315	6.6311	102	102	100
1GO0-3_A	T0150TS010_4	T0150	2.21	6.6315	6.6311	102	102	100
1GO0-3_A	T0150TS010_5	T0150	2.41	6.8617	6.8465	102	102	100
1GO0-3_A	T0150TS011_1	T0150	2.63	-0.7363	0.3154	102	102	100
1GO0-3_A	T0150TS012_1	T0150	2.15	7.0920	7.0620	102	102	100
1GO0-3_A	T0150TS012_2	T0150	2.17	6.8617	6.8465	102	102	100
1GO0-3_A	T0150TS012_3	T0150	2.12	7.0920	7.0620	102	102	100
1GO0-3_A	T0150TS012_4	T0150	2.64	6.6315	6.6311	102	102	100
1GO0-3_A	T0150TS012_5	T0150	2.12	6.4013	6.4157	102	102	100
1GO0-3_A	T0150TS014_1	T0150	2.11	6.9981	6.9741	102	100	98.0392156862745
1GO0-3_A	T0150TS014_2	T0150	2.31	7.1394	7.1064	102	98	96.078431372549
1GO0-3_A	T0150TS014_3	T0150	2.14	6.9293	6.9098	102	101	99.0196078431373
1GO0-3_A	T0150TS014_4	T0150	2.54	0.8077	1.3276	102	100	98.0392156862745
1GO0-3_A	T0150TS014_5	T0150	2.40	2.1918	2.5154	102	84	82.3529411764706
1GO0-3_A	T0150TS016_1	T0150	2.24	6.5309	6.5369	102	100	98.0392156862745
1GO0-3_A	T0150TS016_2	T0150	2.36	7.1149	7.0834	102	100	98.0392156862745
1GO0-3_A	T0150TS016_3	T0150	2.25	6.4141	6.4277	102	100	98.0392156862745
1GO0-3_A	T0150TS016_4	T0150	2.11	6.9981	6.9741	102	100	98.0392156862745
1GO0-3_A	T0150TS016_5	T0150	2.05	7.1149	7.0834	102	100	98.0392156862745
1GO0-3_A	T0150TS020_1	T0150	1.84	7.4374	7.3853	102	102	100
1GO0-3_A	T0150TS021_1	T0150	2.68	-0.9665	0.2201	102	102	100
1GO0-3_A	T0150TS024_1	T0150	2.10	6.8617	6.8465	102	102	100
1GO0-3_A	T0150TS028_1	T0150	2.34	7.1149	7.0834	102	100	98.0392156862745
1GO0-3_A	T0150TS028_2	T0150	2.30	7.2317	7.1927	102	100	98.0392156862745
1GO0-3_A	T0150TS028_3	T0150	2.31	7.2317	7.1927	102	100	98.0392156862745
1GO0-3_A	T0150TS028_4	T0150	2.33	7.1149	7.0834	102	100	98.0392156862745
1GO0-3_A	T0150TS028_5	T0150	2.34	7.1149	7.0834	102	100	98.0392156862745
1GO0-3_A	T0150TS029_1	T0150	1.99	6.7466	6.7388	102	102	100
1GO0-3_A	T0150TS034_1	T0150	2.25	7.5266	7.4688	102	96	94.1176470588235
1GO0-3_A	T0150TS035_1	T0150	2.07	7.1656	7.1309	102	96	94.1176470588235
1GO0-3_A	T0150TS035_2	T0150	2.45	6.4013	6.4157	102	102	100
1GO0-3_A	T0150TS035_3	T0150	2.66	6.1710	6.2003	102	102	100
1GO0-3_A	T0150TS035_4	T0150	2.20	7.6469	7.5814	102	96	94.1176470588235
1GO0-3_A	T0150TS035_5	T0150	2.24	7.5266	7.4688	102	96	94.1176470588235
1GO0-3_A	T0150TS038_1	T0150	2.34	7.1394	7.1064	102	98	96.078431372549
1GO0-3_A	T0150TS038_2	T0150	2.34	7.1394	7.1064	102	98	96.078431372549
1GO0-3_A	T0150TS038_3	T0150	1.93	6.7838	6.7736	102	98	96.078431372549
1GO0-3_A	T0150TS038_4	T0150	2.11	7.0208	6.9954	102	98	96.078431372549
1GO0-3_A	T0150TS038_5	T0150	2.30	7.2579	7.2173	102	98	96.078431372549
1GO0-3_A	T0150TS039_1	T0150	1.99	6.9249	6.9057	102	96	94.1176470588235
1GO0-3_A	T0150TS039_2	T0150	2.27	6.5309	6.5369	102	100	98.0392156862745
1GO0-3_A	T0150TS039_3	T0150	1.85	6.8617	6.8465	102	102	100
1GO0-3_A	T0150TS039_4	T0150	1.73	7.0819	7.0525	102	89	87.2549019607843
1GO0-3_A	T0150TS039_5	T0150	2.11	6.9981	6.9741	102	100	98.0392156862745
1GO0-3_A	T0150TS040_1	T0150	2.17	6.9981	6.9741	102	100	98.0392156862745
[truncated: 105,880 more rows]
