# Supplementary material for: Addressing the Role of Conformational Diversity in Protein Structure Prediction
Source: PLoS One. 2016 May 9;11(5):e0154923. doi: 10.1371/journal.pone.0154923 (PMC4861349; doi:10.1371/journal.pone.0154923)
Supplement: S1 Dataset — (GZ) [file pone.0154923.s002.gz › Palopoli-Monzon_2016_SI/Structural_alignments/SET_CASP/rmsd_mammoth_T0117.out.cov]

1J90_A	1OE0_A	T0117	1.35	10.2892	10.0552	195	198	101.538461538462
1J90_A	1OT3_A	T0117	1.33	10.2175	9.9881	195	197	101.025641025641
1J90_A	2JJ8_A	T0117	1.01	9.9312	9.7200	195	184	94.3589743589744
1J90_A	2VP0_A	T0117	1.27	10.2175	9.9881	195	197	101.025641025641
1J90_A	2VP2_A	T0117	1.27	10.2892	10.0552	195	198	101.538461538462
1J90_A	2VP4_A	T0117	1.34	10.3609	10.1223	195	198	101.538461538462
1J90_A	2VP5_A	T0117	1.25	10.4790	10.2329	195	191	97.9487179487179
1J90_A	2VP6_A	T0117	1.31	10.2892	10.0552	195	197	101.025641025641
1J90_A	2VP9_A	T0117	1.32	10.2892	10.0552	195	197	101.025641025641
1J90_A	2VPP_A	T0117	1.10	10.5033	10.2556	195	189	96.9230769230769
1J90_A	2VQS_A	T0117	1.04	9.9529	9.7403	195	182	93.3333333333333
1J90_A	T0117AL044_1	T0117	no_data	no_data	no_data	195	no_data	no_data
1J90_A	T0117AL044_2	T0117	no_data	no_data	no_data	195	no_data	no_data
1J90_A	T0117AL044_3	T0117	no_data	no_data	no_data	195	no_data	no_data
1J90_A	T0117AL044_4	T0117	no_data	no_data	no_data	195	no_data	no_data
1J90_A	T0117AL044_5	T0117	no_data	no_data	no_data	195	no_data	no_data
1J90_A	T0117AL052_1	T0117	no_data	no_data	no_data	195	no_data	no_data
1J90_A	T0117AL052_2	T0117	no_data	no_data	no_data	195	no_data	no_data
1J90_A	T0117AL052_3	T0117	no_data	no_data	no_data	195	no_data	no_data
1J90_A	T0117AL052_4	T0117	no_data	no_data	no_data	195	no_data	no_data
1J90_A	T0117AL052_5	T0117	no_data	no_data	no_data	195	no_data	no_data
1J90_A	T0117AL077_1	T0117	no_data	no_data	no_data	195	no_data	no_data
1J90_A	T0117AL093_1	T0117	no_data	no_data	no_data	195	no_data	no_data
1J90_A	T0117AL093_2	T0117	no_data	no_data	no_data	195	no_data	no_data
1J90_A	T0117AL093_3	T0117	no_data	no_data	no_data	195	no_data	no_data
1J90_A	T0117AL094_1	T0117	no_data	no_data	no_data	195	no_data	no_data
1J90_A	T0117AL103_1	T0117	no_data	no_data	no_data	195	no_data	no_data
1J90_A	T0117AL103_2	T0117	no_data	no_data	no_data	195	no_data	no_data
1J90_A	T0117AL103_3	T0117	no_data	no_data	no_data	195	no_data	no_data
1J90_A	T0117AL103_4	T0117	no_data	no_data	no_data	195	no_data	no_data
1J90_A	T0117AL103_5	T0117	no_data	no_data	no_data	195	no_data	no_data
1J90_A	T0117AL104_1	T0117	no_data	no_data	no_data	195	no_data	no_data
1J90_A	T0117AL104_2	T0117	no_data	no_data	no_data	195	no_data	no_data
1J90_A	T0117AL104_3	T0117	no_data	no_data	no_data	195	no_data	no_data
1J90_A	T0117AL105_1	T0117	no_data	no_data	no_data	195	no_data	no_data
1J90_A	T0117AL105_2	T0117	no_data	no_data	no_data	195	no_data	no_data
1J90_A	T0117AL105_3	T0117	no_data	no_data	no_data	195	no_data	no_data
1J90_A	T0117AL106_1	T0117	no_data	no_data	no_data	195	no_data	no_data
1J90_A	T0117AL106_2	T0117	no_data	no_data	no_data	195	no_data	no_data
1J90_A	T0117AL106_3	T0117	no_data	no_data	no_data	195	no_data	no_data
1J90_A	T0117AL107_1	T0117	no_data	no_data	no_data	195	no_data	no_data
1J90_A	T0117AL107_2	T0117	no_data	no_data	no_data	195	no_data	no_data
1J90_A	T0117AL107_3	T0117	no_data	no_data	no_data	195	no_data	no_data
1J90_A	T0117AL108_1	T0117	no_data	no_data	no_data	195	no_data	no_data
1J90_A	T0117AL108_2	T0117	no_data	no_data	no_data	195	no_data	no_data
1J90_A	T0117AL108_3	T0117	no_data	no_data	no_data	195	no_data	no_data
1J90_A	T0117AL111_1	T0117	no_data	no_data	no_data	195	no_data	no_data
1J90_A	T0117AL127_1u	T0117	no_data	no_data	no_data	195	no_data	no_data
1J90_A	T0117AL127_2u	T0117	no_data	no_data	no_data	195	no_data	no_data
1J90_A	T0117AL127_3u	T0117	no_data	no_data	no_data	195	no_data	no_data
1J90_A	T0117AL127_4u	T0117	no_data	no_data	no_data	195	no_data	no_data
1J90_A	T0117AL127_5u	T0117	no_data	no_data	no_data	195	no_data	no_data
1J90_A	T0117AL132_1	T0117	no_data	no_data	no_data	195	no_data	no_data
1J90_A	T0117AL132_2	T0117	no_data	no_data	no_data	195	no_data	no_data
1J90_A	T0117AL132_3	T0117	no_data	no_data	no_data	195	no_data	no_data
1J90_A	T0117AL132_4	T0117	no_data	no_data	no_data	195	no_data	no_data
1J90_A	T0117AL132_5	T0117	no_data	no_data	no_data	195	no_data	no_data
1J90_A	T0117AL133_1	T0117	no_data	no_data	no_data	195	no_data	no_data
1J90_A	T0117AL137_1	T0117	no_data	no_data	no_data	195	no_data	no_data
1J90_A	T0117AL150_1	T0117	no_data	no_data	no_data	195	no_data	no_data
1J90_A	T0117AL158_1	T0117	no_data	no_data	no_data	195	no_data	no_data
1J90_A	T0117AL158_2	T0117	no_data	no_data	no_data	195	no_data	no_data
1J90_A	T0117AL158_3	T0117	no_data	no_data	no_data	195	no_data	no_data
1J90_A	T0117AL158_4	T0117	no_data	no_data	no_data	195	no_data	no_data
1J90_A	T0117AL158_5	T0117	no_data	no_data	no_data	195	no_data	no_data
1J90_A	T0117AL170_1	T0117	no_data	no_data	no_data	195	no_data	no_data
1J90_A	T0117AL170_2	T0117	no_data	no_data	no_data	195	no_data	no_data
1J90_A	T0117AL170_3	T0117	no_data	no_data	no_data	195	no_data	no_data
1J90_A	T0117AL170_4	T0117	no_data	no_data	no_data	195	no_data	no_data
1J90_A	T0117AL173_1	T0117	no_data	no_data	no_data	195	no_data	no_data
1J90_A	T0117AL220_1	T0117	no_data	no_data	no_data	195	no_data	no_data
1J90_A	T0117AL220_2	T0117	no_data	no_data	no_data	195	no_data	no_data
1J90_A	T0117AL220_3	T0117	no_data	no_data	no_data	195	no_data	no_data
1J90_A	T0117AL220_4	T0117	no_data	no_data	no_data	195	no_data	no_data
1J90_A	T0117AL220_5	T0117	no_data	no_data	no_data	195	no_data	no_data
1J90_A	T0117AL229_1	T0117	no_data	no_data	no_data	195	no_data	no_data
1J90_A	T0117AL259_1	T0117	no_data	no_data	no_data	195	no_data	no_data
1J90_A	T0117AL259_2	T0117	no_data	no_data	no_data	195	no_data	no_data
1J90_A	T0117AL259_3	T0117	no_data	no_data	no_data	195	no_data	no_data
1J90_A	T0117AL259_4	T0117	no_data	no_data	no_data	195	no_data	no_data
1J90_A	T0117AL259_5	T0117	no_data	no_data	no_data	195	no_data	no_data
1J90_A	T0117AL260_1	T0117	no_data	no_data	no_data	195	no_data	no_data
1J90_A	T0117AL260_2	T0117	no_data	no_data	no_data	195	no_data	no_data
1J90_A	T0117AL260_3	T0117	no_data	no_data	no_data	195	no_data	no_data
1J90_A	T0117AL260_4	T0117	no_data	no_data	no_data	195	no_data	no_data
1J90_A	T0117AL260_5	T0117	no_data	no_data	no_data	195	no_data	no_data
1J90_A	T0117AL273_1	T0117	no_data	no_data	no_data	195	no_data	no_data
1J90_A	T0117AL273_2	T0117	no_data	no_data	no_data	195	no_data	no_data
1J90_A	T0117AL273_3	T0117	no_data	no_data	no_data	195	no_data	no_data
1J90_A	T0117AL273_4	T0117	no_data	no_data	no_data	195	no_data	no_data
1J90_A	T0117AL274_1	T0117	no_data	no_data	no_data	195	no_data	no_data
1J90_A	T0117AL274_2	T0117	no_data	no_data	no_data	195	no_data	no_data
1J90_A	T0117AL274_3	T0117	no_data	no_data	no_data	195	no_data	no_data
1J90_A	T0117AL274_4	T0117	no_data	no_data	no_data	195	no_data	no_data
1J90_A	T0117AL274_5	T0117	no_data	no_data	no_data	195	no_data	no_data
1J90_A	T0117AL280_1	T0117	no_data	no_data	no_data	195	no_data	no_data
1J90_A	T0117AL280_2	T0117	no_data	no_data	no_data	195	no_data	no_data
1J90_A	T0117AL280_3	T0117	no_data	no_data	no_data	195	no_data	no_data
1J90_A	T0117AL331_1	T0117	no_data	no_data	no_data	195	no_data	no_data
1J90_A	T0117AL357_1	T0117	no_data	no_data	no_data	195	no_data	no_data
1J90_A	T0117AL357_2	T0117	no_data	no_data	no_data	195	no_data	no_data
1J90_A	T0117AL357_3	T0117	no_data	no_data	no_data	195	no_data	no_data
1J90_A	T0117AL359_1	T0117	no_data	no_data	no_data	195	no_data	no_data
1J90_A	T0117AL359_2	T0117	no_data	no_data	no_data	195	no_data	no_data
1J90_A	T0117AL361_1	T0117	no_data	no_data	no_data	195	no_data	no_data
1J90_A	T0117AL361_2	T0117	no_data	no_data	no_data	195	no_data	no_data
1J90_A	T0117AL389_1	T0117	no_data	no_data	no_data	195	no_data	no_data
1J90_A	T0117AL389_2	T0117	no_data	no_data	no_data	195	no_data	no_data
1J90_A	T0117AL389_3	T0117	no_data	no_data	no_data	195	no_data	no_data
1J90_A	T0117AL389_4	T0117	no_data	no_data	no_data	195	no_data	no_data
1J90_A	T0117AL389_5	T0117	no_data	no_data	no_data	195	no_data	no_data
1J90_A	T0117AL395_1	T0117	no_data	no_data	no_data	195	no_data	no_data
1J90_A	T0117AL395_2	T0117	no_data	no_data	no_data	195	no_data	no_data
1J90_A	T0117AL395_3	T0117	no_data	no_data	no_data	195	no_data	no_data
1J90_A	T0117AL395_4	T0117	no_data	no_data	no_data	195	no_data	no_data
1J90_A	T0117AL395_5	T0117	no_data	no_data	no_data	195	no_data	no_data
1J90_A	T0117AL401_1	T0117	no_data	no_data	no_data	195	no_data	no_data
1J90_A	T0117AL401_2	T0117	no_data	no_data	no_data	195	no_data	no_data
1J90_A	T0117AL401_3	T0117	no_data	no_data	no_data	195	no_data	no_data
1J90_A	T0117AL401_4	T0117	no_data	no_data	no_data	195	no_data	no_data
1J90_A	T0117AL401_5	T0117	no_data	no_data	no_data	195	no_data	no_data
1J90_A	T0117AL536_1	T0117	no_data	no_data	no_data	195	no_data	no_data
1J90_A	T0117DR324_1	T0117	no_data	no_data	no_data	195	no_data	no_data
1J90_A	T0117RR017_1	T0117	no_data	no_data	no_data	195	no_data	no_data
1J90_A	T0117RR392_1	T0117	no_data	no_data	no_data	195	no_data	no_data
1J90_A	T0117SS010_1	T0117	no_data	no_data	no_data	195	no_data	no_data
1J90_A	T0117SS017_1	T0117	no_data	no_data	no_data	195	no_data	no_data
1J90_A	T0117SS018_1	T0117	no_data	no_data	no_data	195	no_data	no_data
1J90_A	T0117SS018_2	T0117	no_data	no_data	no_data	195	no_data	no_data
1J90_A	T0117SS031_1	T0117	no_data	no_data	no_data	195	no_data	no_data
1J90_A	T0117SS039_1	T0117	no_data	no_data	no_data	195	no_data	no_data
1J90_A	T0117SS052_1	T0117	no_data	no_data	no_data	195	no_data	no_data
1J90_A	T0117SS055_1	T0117	no_data	no_data	no_data	195	no_data	no_data
1J90_A	T0117SS065_1	T0117	no_data	no_data	no_data	195	no_data	no_data
1J90_A	T0117SS065_2	T0117	no_data	no_data	no_data	195	no_data	no_data
1J90_A	T0117SS094_1	T0117	no_data	no_data	no_data	195	no_data	no_data
1J90_A	T0117SS111_1	T0117	no_data	no_data	no_data	195	no_data	no_data
1J90_A	T0117SS115_1	T0117	no_data	no_data	no_data	195	no_data	no_data
1J90_A	T0117SS137_1	T0117	no_data	no_data	no_data	195	no_data	no_data
1J90_A	T0117SS150_1	T0117	no_data	no_data	no_data	195	no_data	no_data
1J90_A	T0117SS151_1	T0117	no_data	no_data	no_data	195	no_data	no_data
1J90_A	T0117SS197_1	T0117	no_data	no_data	no_data	195	no_data	no_data
1J90_A	T0117SS214_1	T0117	no_data	no_data	no_data	195	no_data	no_data
1J90_A	T0117SS216_1	T0117	no_data	no_data	no_data	195	no_data	no_data
1J90_A	T0117SS251_1	T0117	no_data	no_data	no_data	195	no_data	no_data
1J90_A	T0117SS258_1	T0117	no_data	no_data	no_data	195	no_data	no_data
1J90_A	T0117SS273_1	T0117	no_data	no_data	no_data	195	no_data	no_data
1J90_A	T0117SS281_1	T0117	no_data	no_data	no_data	195	no_data	no_data
1J90_A	T0117SS325_1	T0117	no_data	no_data	no_data	195	no_data	no_data
1J90_A	T0117SS342_1	T0117	no_data	no_data	no_data	195	no_data	no_data
1J90_A	T0117SS385_1	T0117	no_data	no_data	no_data	195	no_data	no_data
1J90_A	T0117SS402_1	T0117	no_data	no_data	no_data	195	no_data	no_data
1J90_A	T0117SS453_1	T0117	no_data	no_data	no_data	195	no_data	no_data
1J90_A	T0117SS510_1	T0117	no_data	no_data	no_data	195	no_data	no_data
1J90_A	T0117SS530_1	T0117	no_data	no_data	no_data	195	no_data	no_data
1J90_A	T0117TS012_1	T0117	2.79	5.9881	6.0293	195	198	101.538461538462
1J90_A	T0117TS012_2	T0117	2.86	4.8453	4.9615	195	184	94.3589743589744
1J90_A	T0117TS012_3	T0117	3.01	6.1315	6.1633	195	237	121.538461538462
1J90_A	T0117TS012_4	T0117	2.89	4.3394	4.4900	195	214	109.74358974359
1J90_A	T0117TS012_5	T0117	3.06	-0.3759	0.4999	195	182	93.3333333333333
1J90_A	T0117TS017_1	T0117	2.23	7.5652	7.5049	195	229	117.435897435897
1J90_A	T0117TS018_1u	T0117	2.51	-1.3237	0.1095	195	250	128.205128205128
1J90_A	T0117TS023_1	T0117	2.60	5.7731	5.8282	195	212	108.717948717949
1J90_A	T0117TS028_1	T0117	3.20	4.6261	4.7571	195	250	128.205128205128
1J90_A	T0117TS028_2	T0117	3.11	-0.3201	0.5319	195	250	128.205128205128
1J90_A	T0117TS028_3	T0117	3.20	4.6261	4.7571	195	250	128.205128205128
1J90_A	T0117TS028_4	T0117	3.20	4.6261	4.7571	195	250	128.205128205128
1J90_A	T0117TS028_5	T0117	3.11	-0.3201	0.5319	195	250	128.205128205128
1J90_A	T0117TS031_1	T0117	2.35	9.2856	9.1156	195	250	128.205128205128
1J90_A	T0117TS032_1	T0117	3.00	6.2749	6.2974	195	209	107.179487179487
1J90_A	T0117TS042_1	T0117	2.80	-2.0406	0.0119	195	250	128.205128205128
1J90_A	T0117TS045_1	T0117	2.95	-0.4635	0.4514	195	250	128.205128205128
1J90_A	T0117TS045_2	T0117	2.42	-1.2520	0.1280	195	250	128.205128205128
1J90_A	T0117TS045_3	T0117	2.37	-1.1804	0.1484	195	250	128.205128205128
1J90_A	T0117TS045_4	T0117	2.92	-1.5388	0.0646	195	250	128.205128205128
1J90_A	T0117TS045_5	T0117	3.01	-1.8972	0.0209	195	250	128.205128205128
1J90_A	T0117TS047_1	T0117	2.15	7.7086	7.6391	195	204	104.615384615385
1J90_A	T0117TS047_2	T0117	2.63	7.7803	7.7062	195	204	104.615384615385
1J90_A	T0117TS047_3	T0117	2.19	7.7086	7.6391	195	204	104.615384615385
1J90_A	T0117TS047_4	T0117	2.36	7.6369	7.5720	195	204	104.615384615385
1J90_A	T0117TS047_5	T0117	2.17	7.8519	7.7733	195	204	104.615384615385
1J90_A	T0117TS055_1	T0117	2.49	-1.3237	0.1095	195	250	128.205128205128
1J90_A	T0117TS055_2	T0117	2.68	-0.4635	0.4514	195	250	128.205128205128
1J90_A	T0117TS055_3	T0117	2.68	-0.4635	0.4514	195	250	128.205128205128
1J90_A	T0117TS055_4	T0117	2.68	-0.4635	0.4514	195	250	128.205128205128
1J90_A	T0117TS055_5	T0117	3.06	-0.8936	0.2483	195	250	128.205128205128
1J90_A	T0117TS058_1	T0117	3.22	5.7014	5.7611	195	250	128.205128205128
1J90_A	T0117TS058_2	T0117	2.74	6.1315	6.1633	195	250	128.205128205128
1J90_A	T0117TS086_1	T0117	2.88	6.1079	6.1412	195	182	93.3333333333333
1J90_A	T0117TS088_1	T0117	2.78	6.9200	6.9011	195	250	128.205128205128
1J90_A	T0117TS088_2	T0117	2.96	5.7014	5.7611	195	250	128.205128205128
1J90_A	T0117TS088_3	T0117	2.78	6.9200	6.9011	195	250	128.205128205128
1J90_A	T0117TS088_4	T0117	2.86	7.2068	7.1694	195	250	128.205128205128
1J90_A	T0117TS088_5	T0117	2.86	7.0634	7.0353	195	250	128.205128205128
1J90_A	T0117TS095_1u	T0117	2.79	6.4899	6.4986	195	250	128.205128205128
1J90_A	T0117TS125_1	T0117	0.00	-2.9725	0.0000	195	250	128.205128205128
1J90_A	T0117TS126_1	T0117	3.07	-1.8972	0.0209	195	250	128.205128205128
1J90_A	T0117TS161_1	T0117	3.01	0.6118	1.1735	195	250	128.205128205128
1J90_A	T0117TS161_2	T0117	2.31	-1.2520	0.1280	195	250	128.205128205128
1J90_A	T0117TS161_3	T0117	2.95	1.4720	1.8811	195	250	128.205128205128
1J90_A	T0117TS161_4	T0117	2.91	-0.3201	0.5319	195	250	128.205128205128
1J90_A	T0117TS161_5	T0117	2.82	-0.1768	0.6181	195	250	128.205128205128
1J90_A	T0117TS169_1	T0117	2.65	7.1351	7.1024	195	211	108.205128205128
1J90_A	T0117TS186_1	T0117	1.81	5.1270	5.2245	195	124	63.5897435897436
1J90_A	T0117TS191_1	T0117	2.70	6.4899	6.4986	195	203	104.102564102564
1J90_A	T0117TS197_1	T0117	2.70	6.9200	6.9011	195	211	108.205128205128
1J90_A	T0117TS197_2	T0117	2.64	7.4218	7.3707	195	211	108.205128205128
1J90_A	T0117TS197_3	T0117	2.97	6.9917	6.9682	195	211	108.205128205128
1J90_A	T0117TS216_1	T0117	1.83	-1.3954	0.0928	195	250	128.205128205128
1J90_A	T0117TS216_2	T0117	1.83	-1.3954	0.0928	195	250	128.205128205128
1J90_A	T0117TS216_3	T0117	1.83	-1.3954	0.0928	195	250	128.205128205128
1J90_A	T0117TS216_4	T0117	1.83	-1.3954	0.0928	195	250	128.205128205128
1J90_A	T0117TS216_5	T0117	1.83	-1.3954	0.0928	195	250	128.205128205128
1J90_A	T0117TS218_1	T0117	2.57	7.6369	7.5720	195	234	120
1J90_A	T0117TS218_2	T0117	2.19	8.4674	8.3495	195	171	87.6923076923077
1J90_A	T0117TS218_3	T0117	2.37	7.2068	7.1694	195	234	120
1J90_A	T0117TS223_1	T0117	2.81	-2.1123	0.0088	195	250	128.205128205128
1J90_A	T0117TS223_2	T0117	2.34	-1.7538	0.0343	195	250	128.205128205128
1J90_A	T0117TS223_3	T0117	3.16	-2.1123	0.0088	195	250	128.205128205128
1J90_A	T0117TS223_4	T0117	2.99	-2.0406	0.0119	195	250	128.205128205128
1J90_A	T0117TS223_5	T0117	3.16	-1.6105	0.0530	195	250	128.205128205128
1J90_A	T0117TS237_1	T0117	3.29	-1.9689	0.0160	195	250	128.205128205128
1J90_A	T0117TS241_1	T0117	2.85	6.1315	6.1633	195	212	108.717948717949
1J90_A	T0117TS255_1	T0117	2.71	1.6870	2.0678	195	250	128.205128205128
1J90_A	T0117TS278_1	T0117	2.87	0.1894	0.8609	195	186	95.3846153846154
1J90_A	T0117TS278_2	T0117	2.64	0.0383	0.7571	195	203	104.102564102564
1J90_A	T0117TS278_3	T0117	2.28	-1.0370	0.1946	195	195	100
1J90_A	T0117TS278_4	T0117	2.72	-1.2384	0.1317	195	191	97.9487179487179
1J90_A	T0117TS278_5	T0117	2.08	-1.0370	0.1946	195	215	110.25641025641
1J90_A	T0117TS342_1	T0117	2.49	7.7803	7.7062	195	229	117.435897435897
1J90_A	T0117TS354_1	T0117	2.49	8.7122	8.5786	195	250	128.205128205128
1J90_A	T0117TS354_2	T0117	2.32	8.9272	8.7800	195	250	128.205128205128
1J90_A	T0117TS354_3	T0117	2.57	8.8555	8.7129	195	250	128.205128205128
1J90_A	T0117TS354_4	T0117	2.20	8.4971	8.3773	195	250	128.205128205128
1J90_A	T0117TS354_5	T0117	2.72	8.9272	8.7800	195	250	128.205128205128
1J90_A	T0117TS363_1	T0117	2.42	6.3412	6.3595	195	184	94.3589743589744
1J90_A	T0117TS363_2	T0117	3.07	5.7950	5.8487	195	180	92.3076923076923
1J90_A	T0117TS363_3	T0117	2.98	4.5544	4.6903	195	200	102.564102564103
1J90_A	T0117TS363_4	T0117	2.88	5.4147	5.4932	195	206	105.641025641026
1J90_A	T0117TS363_5	T0117	2.47	6.2032	6.2304	195	199	102.051282051282
1J90_A	T0117TS381_1	T0117	2.46	8.0670	7.9747	195	250	128.205128205128
1J90_A	T0117TS381_2	T0117	2.35	8.3537	8.2431	195	250	128.205128205128
1J90_A	T0117TS382_1	T0117	2.40	7.2068	7.1694	195	250	128.205128205128
1J90_A	T0117TS382_2	T0117	2.63	6.8483	6.8340	195	250	128.205128205128
1J90_A	T0117TS390_1	T0117	2.72	6.5616	6.5657	195	232	118.974358974359
1J90_A	T0117TS393_1	T0117	2.94	6.6333	6.6328	195	250	128.205128205128
1J90_A	T0117TS393_2	T0117	3.10	6.4182	6.4316	195	250	128.205128205128
1J90_A	T0117TS393_3	T0117	2.91	6.3466	6.3645	195	250	128.205128205128
1J90_A	T0117TS393_4	T0117	2.97	5.9881	6.0293	195	250	128.205128205128
1J90_A	T0117TS414_1	T0117	3.02	5.9164	5.9622	195	250	128.205128205128
1J90_A	T0117TS414_2	T0117	2.70	7.0634	7.0353	195	250	128.205128205128
1J90_A	T0117TS414_3	T0117	3.25	5.5580	5.6271	195	250	128.205128205128
1J90_A	T0117TS414_4	T0117	2.75	5.9164	5.9622	195	250	128.205128205128
1J90_A	T0117TS414_5	T0117	2.77	6.2749	6.2974	195	250	128.205128205128
1J90_A	T0117TS429_1	T0117	2.66	7.2785	7.2365	195	211	108.205128205128
1J90_A	T0117TS444_1	T0117	2.80	6.5818	6.5846	195	175	89.7435897435897
1J90_A	T0117TS455_1u	T0117	no_data	no_data	no_data	195	no_data	no_data
1J90_A	T0117TS457_1	T0117	2.89	6.3466	6.3645	195	250	128.205128205128
1J90_A	T0117TS457_2	T0117	2.99	6.3466	6.3645	195	250	128.205128205128
1J90_A	T0117TS500_1	T0117	3.02	3.6225	3.8242	195	206	105.641025641026
1J90_A	T0117TS512_1	T0117	3.08	-0.7502	0.3091	195	250	128.205128205128
1OE0_A	1OT3_A	T0117	0.98	10.8372	10.5683	198	197	99.4949494949495
1OE0_A	2JJ8_A	T0117	0.83	10.4548	10.2102	198	184	92.9292929292929
1OE0_A	2VP0_A	T0117	0.37	10.9084	10.6349	198	197	99.4949494949495
1OE0_A	2VP2_A	T0117	0.43	10.9311	10.6562	198	198	100
1OE0_A	2VP4_A	T0117	0.45	10.9311	10.6562	198	198	100
1OE0_A	2VP5_A	T0117	0.90	10.6974	10.4373	198	191	96.4646464646465
1OE0_A	2VP6_A	T0117	0.90	10.8372	10.5683	198	197	99.4949494949495
1OE0_A	2VP9_A	T0117	0.91	10.8372	10.5683	198	197	99.4949494949495
1OE0_A	2VPP_A	T0117	0.86	10.7233	10.4616	198	189	95.4545454545455
1OE0_A	2VQS_A	T0117	0.77	10.4807	10.2344	198	182	91.9191919191919
1OE0_A	T0117AL044_1	T0117	no_data	no_data	no_data	198	no_data	no_data
1OE0_A	T0117AL044_2	T0117	no_data	no_data	no_data	198	no_data	no_data
1OE0_A	T0117AL044_3	T0117	no_data	no_data	no_data	198	no_data	no_data
1OE0_A	T0117AL044_4	T0117	no_data	no_data	no_data	198	no_data	no_data
1OE0_A	T0117AL044_5	T0117	no_data	no_data	no_data	198	no_data	no_data
1OE0_A	T0117AL052_1	T0117	no_data	no_data	no_data	198	no_data	no_data
1OE0_A	T0117AL052_2	T0117	no_data	no_data	no_data	198	no_data	no_data
1OE0_A	T0117AL052_3	T0117	no_data	no_data	no_data	198	no_data	no_data
1OE0_A	T0117AL052_4	T0117	no_data	no_data	no_data	198	no_data	no_data
1OE0_A	T0117AL052_5	T0117	no_data	no_data	no_data	198	no_data	no_data
1OE0_A	T0117AL077_1	T0117	no_data	no_data	no_data	198	no_data	no_data
1OE0_A	T0117AL093_1	T0117	no_data	no_data	no_data	198	no_data	no_data
1OE0_A	T0117AL093_2	T0117	no_data	no_data	no_data	198	no_data	no_data
1OE0_A	T0117AL093_3	T0117	no_data	no_data	no_data	198	no_data	no_data
1OE0_A	T0117AL094_1	T0117	no_data	no_data	no_data	198	no_data	no_data
1OE0_A	T0117AL103_1	T0117	no_data	no_data	no_data	198	no_data	no_data
1OE0_A	T0117AL103_2	T0117	no_data	no_data	no_data	198	no_data	no_data
1OE0_A	T0117AL103_3	T0117	no_data	no_data	no_data	198	no_data	no_data
1OE0_A	T0117AL103_4	T0117	no_data	no_data	no_data	198	no_data	no_data
1OE0_A	T0117AL103_5	T0117	no_data	no_data	no_data	198	no_data	no_data
1OE0_A	T0117AL104_1	T0117	no_data	no_data	no_data	198	no_data	no_data
1OE0_A	T0117AL104_2	T0117	no_data	no_data	no_data	198	no_data	no_data
1OE0_A	T0117AL104_3	T0117	no_data	no_data	no_data	198	no_data	no_data
1OE0_A	T0117AL105_1	T0117	no_data	no_data	no_data	198	no_data	no_data
1OE0_A	T0117AL105_2	T0117	no_data	no_data	no_data	198	no_data	no_data
1OE0_A	T0117AL105_3	T0117	no_data	no_data	no_data	198	no_data	no_data
1OE0_A	T0117AL106_1	T0117	no_data	no_data	no_data	198	no_data	no_data
1OE0_A	T0117AL106_2	T0117	no_data	no_data	no_data	198	no_data	no_data
1OE0_A	T0117AL106_3	T0117	no_data	no_data	no_data	198	no_data	no_data
1OE0_A	T0117AL107_1	T0117	no_data	no_data	no_data	198	no_data	no_data
1OE0_A	T0117AL107_2	T0117	no_data	no_data	no_data	198	no_data	no_data
1OE0_A	T0117AL107_3	T0117	no_data	no_data	no_data	198	no_data	no_data
1OE0_A	T0117AL108_1	T0117	no_data	no_data	no_data	198	no_data	no_data
1OE0_A	T0117AL108_2	T0117	no_data	no_data	no_data	198	no_data	no_data
1OE0_A	T0117AL108_3	T0117	no_data	no_data	no_data	198	no_data	no_data
1OE0_A	T0117AL111_1	T0117	no_data	no_data	no_data	198	no_data	no_data
1OE0_A	T0117AL127_1u	T0117	no_data	no_data	no_data	198	no_data	no_data
1OE0_A	T0117AL127_2u	T0117	no_data	no_data	no_data	198	no_data	no_data
1OE0_A	T0117AL127_3u	T0117	no_data	no_data	no_data	198	no_data	no_data
1OE0_A	T0117AL127_4u	T0117	no_data	no_data	no_data	198	no_data	no_data
1OE0_A	T0117AL127_5u	T0117	no_data	no_data	no_data	198	no_data	no_data
1OE0_A	T0117AL132_1	T0117	no_data	no_data	no_data	198	no_data	no_data
1OE0_A	T0117AL132_2	T0117	no_data	no_data	no_data	198	no_data	no_data
1OE0_A	T0117AL132_3	T0117	no_data	no_data	no_data	198	no_data	no_data
1OE0_A	T0117AL132_4	T0117	no_data	no_data	no_data	198	no_data	no_data
1OE0_A	T0117AL132_5	T0117	no_data	no_data	no_data	198	no_data	no_data
1OE0_A	T0117AL133_1	T0117	no_data	no_data	no_data	198	no_data	no_data
1OE0_A	T0117AL137_1	T0117	no_data	no_data	no_data	198	no_data	no_data
1OE0_A	T0117AL150_1	T0117	no_data	no_data	no_data	198	no_data	no_data
1OE0_A	T0117AL158_1	T0117	no_data	no_data	no_data	198	no_data	no_data
1OE0_A	T0117AL158_2	T0117	no_data	no_data	no_data	198	no_data	no_data
1OE0_A	T0117AL158_3	T0117	no_data	no_data	no_data	198	no_data	no_data
1OE0_A	T0117AL158_4	T0117	no_data	no_data	no_data	198	no_data	no_data
1OE0_A	T0117AL158_5	T0117	no_data	no_data	no_data	198	no_data	no_data
1OE0_A	T0117AL170_1	T0117	no_data	no_data	no_data	198	no_data	no_data
1OE0_A	T0117AL170_2	T0117	no_data	no_data	no_data	198	no_data	no_data
1OE0_A	T0117AL170_3	T0117	no_data	no_data	no_data	198	no_data	no_data
1OE0_A	T0117AL170_4	T0117	no_data	no_data	no_data	198	no_data	no_data
1OE0_A	T0117AL173_1	T0117	no_data	no_data	no_data	198	no_data	no_data
1OE0_A	T0117AL220_1	T0117	no_data	no_data	no_data	198	no_data	no_data
1OE0_A	T0117AL220_2	T0117	no_data	no_data	no_data	198	no_data	no_data
1OE0_A	T0117AL220_3	T0117	no_data	no_data	no_data	198	no_data	no_data
1OE0_A	T0117AL220_4	T0117	no_data	no_data	no_data	198	no_data	no_data
1OE0_A	T0117AL220_5	T0117	no_data	no_data	no_data	198	no_data	no_data
1OE0_A	T0117AL229_1	T0117	no_data	no_data	no_data	198	no_data	no_data
1OE0_A	T0117AL259_1	T0117	no_data	no_data	no_data	198	no_data	no_data
1OE0_A	T0117AL259_2	T0117	no_data	no_data	no_data	198	no_data	no_data
1OE0_A	T0117AL259_3	T0117	no_data	no_data	no_data	198	no_data	no_data
1OE0_A	T0117AL259_4	T0117	no_data	no_data	no_data	198	no_data	no_data
1OE0_A	T0117AL259_5	T0117	no_data	no_data	no_data	198	no_data	no_data
1OE0_A	T0117AL260_1	T0117	no_data	no_data	no_data	198	no_data	no_data
1OE0_A	T0117AL260_2	T0117	no_data	no_data	no_data	198	no_data	no_data
1OE0_A	T0117AL260_3	T0117	no_data	no_data	no_data	198	no_data	no_data
1OE0_A	T0117AL260_4	T0117	no_data	no_data	no_data	198	no_data	no_data
1OE0_A	T0117AL260_5	T0117	no_data	no_data	no_data	198	no_data	no_data
1OE0_A	T0117AL273_1	T0117	no_data	no_data	no_data	198	no_data	no_data
1OE0_A	T0117AL273_2	T0117	no_data	no_data	no_data	198	no_data	no_data
1OE0_A	T0117AL273_3	T0117	no_data	no_data	no_data	198	no_data	no_data
1OE0_A	T0117AL273_4	T0117	no_data	no_data	no_data	198	no_data	no_data
1OE0_A	T0117AL274_1	T0117	no_data	no_data	no_data	198	no_data	no_data
1OE0_A	T0117AL274_2	T0117	no_data	no_data	no_data	198	no_data	no_data
1OE0_A	T0117AL274_3	T0117	no_data	no_data	no_data	198	no_data	no_data
1OE0_A	T0117AL274_4	T0117	no_data	no_data	no_data	198	no_data	no_data
1OE0_A	T0117AL274_5	T0117	no_data	no_data	no_data	198	no_data	no_data
1OE0_A	T0117AL280_1	T0117	no_data	no_data	no_data	198	no_data	no_data
1OE0_A	T0117AL280_2	T0117	no_data	no_data	no_data	198	no_data	no_data
1OE0_A	T0117AL280_3	T0117	no_data	no_data	no_data	198	no_data	no_data
1OE0_A	T0117AL331_1	T0117	no_data	no_data	no_data	198	no_data	no_data
1OE0_A	T0117AL357_1	T0117	no_data	no_data	no_data	198	no_data	no_data
1OE0_A	T0117AL357_2	T0117	no_data	no_data	no_data	198	no_data	no_data
1OE0_A	T0117AL357_3	T0117	no_data	no_data	no_data	198	no_data	no_data
1OE0_A	T0117AL359_1	T0117	no_data	no_data	no_data	198	no_data	no_data
1OE0_A	T0117AL359_2	T0117	no_data	no_data	no_data	198	no_data	no_data
1OE0_A	T0117AL361_1	T0117	no_data	no_data	no_data	198	no_data	no_data
1OE0_A	T0117AL361_2	T0117	no_data	no_data	no_data	198	no_data	no_data
1OE0_A	T0117AL389_1	T0117	no_data	no_data	no_data	198	no_data	no_data
1OE0_A	T0117AL389_2	T0117	no_data	no_data	no_data	198	no_data	no_data
1OE0_A	T0117AL389_3	T0117	no_data	no_data	no_data	198	no_data	no_data
1OE0_A	T0117AL389_4	T0117	no_data	no_data	no_data	198	no_data	no_data
1OE0_A	T0117AL389_5	T0117	no_data	no_data	no_data	198	no_data	no_data
1OE0_A	T0117AL395_1	T0117	no_data	no_data	no_data	198	no_data	no_data
1OE0_A	T0117AL395_2	T0117	no_data	no_data	no_data	198	no_data	no_data
1OE0_A	T0117AL395_3	T0117	no_data	no_data	no_data	198	no_data	no_data
1OE0_A	T0117AL395_4	T0117	no_data	no_data	no_data	198	no_data	no_data
1OE0_A	T0117AL395_5	T0117	no_data	no_data	no_data	198	no_data	no_data
1OE0_A	T0117AL401_1	T0117	no_data	no_data	no_data	198	no_data	no_data
1OE0_A	T0117AL401_2	T0117	no_data	no_data	no_data	198	no_data	no_data
1OE0_A	T0117AL401_3	T0117	no_data	no_data	no_data	198	no_data	no_data
1OE0_A	T0117AL401_4	T0117	no_data	no_data	no_data	198	no_data	no_data
1OE0_A	T0117AL401_5	T0117	no_data	no_data	no_data	198	no_data	no_data
1OE0_A	T0117AL536_1	T0117	no_data	no_data	no_data	198	no_data	no_data
1OE0_A	T0117DR324_1	T0117	no_data	no_data	no_data	198	no_data	no_data
1OE0_A	T0117RR017_1	T0117	no_data	no_data	no_data	198	no_data	no_data
1OE0_A	T0117RR392_1	T0117	no_data	no_data	no_data	198	no_data	no_data
1OE0_A	T0117SS010_1	T0117	no_data	no_data	no_data	198	no_data	no_data
1OE0_A	T0117SS017_1	T0117	no_data	no_data	no_data	198	no_data	no_data
1OE0_A	T0117SS018_1	T0117	no_data	no_data	no_data	198	no_data	no_data
1OE0_A	T0117SS018_2	T0117	no_data	no_data	no_data	198	no_data	no_data
1OE0_A	T0117SS031_1	T0117	no_data	no_data	no_data	198	no_data	no_data
1OE0_A	T0117SS039_1	T0117	no_data	no_data	no_data	198	no_data	no_data
1OE0_A	T0117SS052_1	T0117	no_data	no_data	no_data	198	no_data	no_data
1OE0_A	T0117SS055_1	T0117	no_data	no_data	no_data	198	no_data	no_data
1OE0_A	T0117SS065_1	T0117	no_data	no_data	no_data	198	no_data	no_data
1OE0_A	T0117SS065_2	T0117	no_data	no_data	no_data	198	no_data	no_data
1OE0_A	T0117SS094_1	T0117	no_data	no_data	no_data	198	no_data	no_data
1OE0_A	T0117SS111_1	T0117	no_data	no_data	no_data	198	no_data	no_data
1OE0_A	T0117SS115_1	T0117	no_data	no_data	no_data	198	no_data	no_data
1OE0_A	T0117SS137_1	T0117	no_data	no_data	no_data	198	no_data	no_data
1OE0_A	T0117SS150_1	T0117	no_data	no_data	no_data	198	no_data	no_data
1OE0_A	T0117SS151_1	T0117	no_data	no_data	no_data	198	no_data	no_data
1OE0_A	T0117SS197_1	T0117	no_data	no_data	no_data	198	no_data	no_data
1OE0_A	T0117SS214_1	T0117	no_data	no_data	no_data	198	no_data	no_data
1OE0_A	T0117SS216_1	T0117	no_data	no_data	no_data	198	no_data	no_data
1OE0_A	T0117SS251_1	T0117	no_data	no_data	no_data	198	no_data	no_data
1OE0_A	T0117SS258_1	T0117	no_data	no_data	no_data	198	no_data	no_data
1OE0_A	T0117SS273_1	T0117	no_data	no_data	no_data	198	no_data	no_data
1OE0_A	T0117SS281_1	T0117	no_data	no_data	no_data	198	no_data	no_data
1OE0_A	T0117SS325_1	T0117	no_data	no_data	no_data	198	no_data	no_data
1OE0_A	T0117SS342_1	T0117	no_data	no_data	no_data	198	no_data	no_data
1OE0_A	T0117SS385_1	T0117	no_data	no_data	no_data	198	no_data	no_data
1OE0_A	T0117SS402_1	T0117	no_data	no_data	no_data	198	no_data	no_data
1OE0_A	T0117SS453_1	T0117	no_data	no_data	no_data	198	no_data	no_data
1OE0_A	T0117SS510_1	T0117	no_data	no_data	no_data	198	no_data	no_data
1OE0_A	T0117SS530_1	T0117	no_data	no_data	no_data	198	no_data	no_data
1OE0_A	T0117TS012_1	T0117	2.76	5.4017	5.4811	198	198	100
1OE0_A	T0117TS012_2	T0117	3.03	5.1445	5.2408	198	184	92.9292929292929
1OE0_A	T0117TS012_3	T0117	2.90	5.8271	5.8787	198	237	119.69696969697
1OE0_A	T0117TS012_4	T0117	3.15	-1.6163	0.0521	198	214	108.080808080808
1OE0_A	T0117TS012_5	T0117	2.63	-0.9791	0.2154	198	182	91.9191919191919
1OE0_A	T0117TS017_1	T0117	2.91	6.6777	6.6744	198	229	115.656565656566
1OE0_A	T0117TS018_1u	T0117	2.22	-1.3327	0.1073	198	250	126.262626262626
1OE0_A	T0117TS023_1	T0117	2.62	5.6853	5.7461	198	212	107.070707070707
1OE0_A	T0117TS028_1	T0117	2.90	5.8271	5.8787	198	250	126.262626262626
1OE0_A	T0117TS028_2	T0117	2.64	0.2977	0.9381	198	250	126.262626262626
1OE0_A	T0117TS028_3	T0117	2.90	5.8271	5.8787	198	250	126.262626262626
1OE0_A	T0117TS028_4	T0117	2.90	5.8271	5.8787	198	250	126.262626262626
1OE0_A	T0117TS028_5	T0117	2.64	0.2977	0.9381	198	250	126.262626262626
1OE0_A	T0117TS031_1	T0117	2.43	8.5209	8.3996	198	250	126.262626262626
1OE0_A	T0117TS032_1	T0117	2.77	6.3233	6.3427	198	209	105.555555555556
1OE0_A	T0117TS042_1	T0117	3.05	-1.7581	0.0338	198	250	126.262626262626
1OE0_A	T0117TS045_1	T0117	2.77	-0.4112	0.4801	198	250	126.262626262626
1OE0_A	T0117TS045_2	T0117	2.31	-0.7656	0.3023	198	250	126.262626262626
1OE0_A	T0117TS045_3	T0117	2.44	-1.1201	0.1669	198	250	126.262626262626
1OE0_A	T0117TS045_4	T0117	2.62	-0.2694	0.5618	198	250	126.262626262626
1OE0_A	T0117TS045_5	T0117	2.91	-1.8998	0.0207	198	250	126.262626262626
1OE0_A	T0117TS047_1	T0117	2.61	7.5993	7.5369	198	204	103.030303030303
1OE0_A	T0117TS047_2	T0117	2.57	7.5284	7.4705	198	204	103.030303030303
1OE0_A	T0117TS047_3	T0117	2.49	7.8120	7.7359	198	204	103.030303030303
1OE0_A	T0117TS047_4	T0117	2.42	7.7411	7.6696	198	204	103.030303030303
1OE0_A	T0117TS047_5	T0117	2.49	7.7411	7.6696	198	204	103.030303030303
1OE0_A	T0117TS055_1	T0117	2.22	-1.8290	0.0267	198	250	126.262626262626
1OE0_A	T0117TS055_2	T0117	2.34	-0.4821	0.4414	198	250	126.262626262626
1OE0_A	T0117TS055_3	T0117	2.34	-0.4821	0.4414	198	250	126.262626262626
1OE0_A	T0117TS055_4	T0117	2.34	-0.4821	0.4414	198	250	126.262626262626
1OE0_A	T0117TS055_5	T0117	2.33	-0.7656	0.3023	198	250	126.262626262626
1OE0_A	T0117TS058_1	T0117	3.20	4.7637	4.8854	198	250	126.262626262626
1OE0_A	T0117TS058_2	T0117	2.90	6.1106	6.1438	198	250	126.262626262626
1OE0_A	T0117TS086_1	T0117	2.71	6.1079	6.1412	198	182	91.9191919191919
1OE0_A	T0117TS088_1	T0117	2.61	7.0322	7.0061	198	250	126.262626262626
1OE0_A	T0117TS088_2	T0117	2.88	5.4017	5.4811	198	250	126.262626262626
1OE0_A	T0117TS088_3	T0117	2.89	6.6069	6.6080	198	250	126.262626262626
1OE0_A	T0117TS088_4	T0117	2.78	6.8195	6.8070	198	250	126.262626262626
1OE0_A	T0117TS088_5	T0117	2.71	6.3233	6.3427	198	250	126.262626262626
1OE0_A	T0117TS095_1u	T0117	2.86	6.5360	6.5417	198	250	126.262626262626
1OE0_A	T0117TS125_1	T0117	2.59	-1.8998	0.0207	198	250	126.262626262626
1OE0_A	T0117TS126_1	T0117	2.76	-1.8290	0.0267	198	250	126.262626262626
1OE0_A	T0117TS161_1	T0117	2.90	0.9357	1.4310	198	250	126.262626262626
1OE0_A	T0117TS161_2	T0117	2.92	0.0142	0.7410	198	250	126.262626262626
1OE0_A	T0117TS161_3	T0117	3.27	0.8648	1.3735	198	250	126.262626262626
1OE0_A	T0117TS161_4	T0117	2.92	0.2268	0.8873	198	250	126.262626262626
1OE0_A	T0117TS161_5	T0117	2.86	0.0850	0.7887	198	250	126.262626262626
1OE0_A	T0117TS169_1	T0117	2.81	6.3233	6.3427	198	211	106.565656565657
1OE0_A	T0117TS186_1	T0117	2.05	5.1270	5.2245	198	124	62.6262626262626
1OE0_A	T0117TS191_1	T0117	2.94	5.6144	5.6798	198	203	102.525252525253
1OE0_A	T0117TS197_1	T0117	2.78	5.8980	5.9449	198	211	106.565656565657
1OE0_A	T0117TS197_2	T0117	2.72	6.9613	6.9397	198	211	106.565656565657
1OE0_A	T0117TS197_3	T0117	2.68	6.6069	6.6080	198	211	106.565656565657
1OE0_A	T0117TS216_1	T0117	2.60	-0.4112	0.4801	198	250	126.262626262626
1OE0_A	T0117TS216_2	T0117	2.60	-0.4112	0.4801	198	250	126.262626262626
1OE0_A	T0117TS216_3	T0117	2.60	-0.4112	0.4801	198	250	126.262626262626
1OE0_A	T0117TS216_4	T0117	2.60	-0.4112	0.4801	198	250	126.262626262626
1OE0_A	T0117TS216_5	T0117	2.60	-0.4112	0.4801	198	250	126.262626262626
1OE0_A	T0117TS218_1	T0117	2.70	7.5284	7.4705	198	234	118.181818181818
1OE0_A	T0117TS218_2	T0117	2.30	8.3885	8.2757	198	171	86.3636363636364
1OE0_A	T0117TS218_3	T0117	2.39	7.1740	7.1387	198	234	118.181818181818
1OE0_A	T0117TS223_1	T0117	3.13	-1.5454	0.0635	198	250	126.262626262626
1OE0_A	T0117TS223_2	T0117	3.05	-2.1834	0.0063	198	250	126.262626262626
1OE0_A	T0117TS223_3	T0117	2.83	-1.9707	0.0158	198	250	126.262626262626
1OE0_A	T0117TS223_4	T0117	2.88	-1.8998	0.0207	198	250	126.262626262626
1OE0_A	T0117TS223_5	T0117	2.52	-1.9707	0.0158	198	250	126.262626262626
1OE0_A	T0117TS237_1	T0117	2.97	-2.0416	0.0119	198	250	126.262626262626
1OE0_A	T0117TS241_1	T0117	2.89	6.4651	6.4754	198	212	107.070707070707
1OE0_A	T0117TS255_1	T0117	2.99	3.1333	3.3725	198	250	126.262626262626
1OE0_A	T0117TS278_1	T0117	2.83	-1.4430	0.0827	198	186	93.9393939393939
1OE0_A	T0117TS278_2	T0117	2.69	-1.0492	0.1904	198	203	102.525252525253
1OE0_A	T0117TS278_3	T0117	2.44	-1.7538	0.0343	198	195	98.4848484848485
1OE0_A	T0117TS278_4	T0117	2.76	-1.0928	0.1757	198	191	96.4646464646465
1OE0_A	T0117TS278_5	T0117	3.20	-0.2694	0.5618	198	215	108.585858585859
1OE0_A	T0117TS342_1	T0117	2.49	7.0322	7.0061	198	229	115.656565656566
1OE0_A	T0117TS354_1	T0117	2.62	8.2373	8.1341	198	250	126.262626262626
1OE0_A	T0117TS354_2	T0117	2.50	8.8753	8.7314	198	250	126.262626262626
1OE0_A	T0117TS354_3	T0117	2.71	8.2373	8.1341	198	250	126.262626262626
1OE0_A	T0117TS354_4	T0117	2.73	8.0955	8.0014	198	250	126.262626262626
1OE0_A	T0117TS354_5	T0117	3.04	8.0246	7.9350	198	250	126.262626262626
1OE0_A	T0117TS363_1	T0117	2.65	6.1916	6.2195	198	184	92.9292929292929
1OE0_A	T0117TS363_2	T0117	3.10	5.9470	5.9908	198	180	90.9090909090909
1OE0_A	T0117TS363_3	T0117	2.96	5.5435	5.6136	198	200	101.010101010101
1OE0_A	T0117TS363_4	T0117	2.79	5.1891	5.2824	198	206	104.040404040404
1OE0_A	T0117TS363_5	T0117	2.80	5.5435	5.6136	198	199	100.505050505051
1OE0_A	T0117TS381_1	T0117	2.31	7.8829	7.8023	198	250	126.262626262626
1OE0_A	T0117TS381_2	T0117	2.66	7.5284	7.4705	198	250	126.262626262626
1OE0_A	T0117TS382_1	T0117	2.54	6.4651	6.4754	198	250	126.262626262626
1OE0_A	T0117TS382_2	T0117	3.03	6.3233	6.3427	198	250	126.262626262626
1OE0_A	T0117TS390_1	T0117	2.91	5.8980	5.9449	198	232	117.171717171717
1OE0_A	T0117TS393_1	T0117	2.86	6.2524	6.2764	198	250	126.262626262626
1OE0_A	T0117TS393_2	T0117	3.18	6.3233	6.3427	198	250	126.262626262626
1OE0_A	T0117TS393_3	T0117	3.00	6.3233	6.3427	198	250	126.262626262626
1OE0_A	T0117TS393_4	T0117	2.86	5.6144	5.6798	198	250	126.262626262626
1OE0_A	T0117TS414_1	T0117	2.87	5.6144	5.6798	198	250	126.262626262626
1OE0_A	T0117TS414_2	T0117	2.61	7.0322	7.0061	198	250	126.262626262626
1OE0_A	T0117TS414_3	T0117	3.32	5.8271	5.8787	198	250	126.262626262626
1OE0_A	T0117TS414_4	T0117	2.70	5.6853	5.7461	198	250	126.262626262626
1OE0_A	T0117TS414_5	T0117	2.75	5.8271	5.8787	198	250	126.262626262626
1OE0_A	T0117TS429_1	T0117	2.85	6.4651	6.4754	198	211	106.565656565657
1OE0_A	T0117TS444_1	T0117	2.79	6.4266	6.4394	198	175	88.3838383838384
1OE0_A	T0117TS455_1u	T0117	no_data	no_data	no_data	198	no_data	no_data
1OE0_A	T0117TS457_1	T0117	2.75	6.2524	6.2764	198	250	126.262626262626
1OE0_A	T0117TS457_2	T0117	3.00	5.7562	5.8124	198	250	126.262626262626
1OE0_A	T0117TS500_1	T0117	3.09	3.7713	3.9620	198	206	104.040404040404
1OE0_A	T0117TS512_1	T0117	2.78	-1.1201	0.1669	198	250	126.262626262626
1OT3_A	2JJ8_A	T0117	0.73	10.6044	10.3502	197	184	93.4010152284264
1OT3_A	2VP0_A	T0117	0.92	10.9084	10.6349	197	197	100
1OT3_A	2VP2_A	T0117	0.97	10.9084	10.6349	197	198	100.507614213198
1OT3_A	2VP4_A	T0117	0.93	10.9084	10.6349	197	198	100.507614213198
1OT3_A	2VP5_A	T0117	0.53	10.7702	10.5055	197	191	96.9543147208122
1OT3_A	2VP6_A	T0117	0.34	10.9084	10.6349	197	197	100
1OT3_A	2VP9_A	T0117	0.43	10.9084	10.6349	197	197	100
1OT3_A	2VPP_A	T0117	0.53	10.6500	10.3929	197	189	95.9390862944162
1OT3_A	2VQS_A	T0117	0.60	10.5560	10.3050	197	182	92.3857868020305
1OT3_A	T0117AL044_1	T0117	no_data	no_data	no_data	197	no_data	no_data
1OT3_A	T0117AL044_2	T0117	no_data	no_data	no_data	197	no_data	no_data
1OT3_A	T0117AL044_3	T0117	no_data	no_data	no_data	197	no_data	no_data
1OT3_A	T0117AL044_4	T0117	no_data	no_data	no_data	197	no_data	no_data
1OT3_A	T0117AL044_5	T0117	no_data	no_data	no_data	197	no_data	no_data
1OT3_A	T0117AL052_1	T0117	no_data	no_data	no_data	197	no_data	no_data
1OT3_A	T0117AL052_2	T0117	no_data	no_data	no_data	197	no_data	no_data
1OT3_A	T0117AL052_3	T0117	no_data	no_data	no_data	197	no_data	no_data
1OT3_A	T0117AL052_4	T0117	no_data	no_data	no_data	197	no_data	no_data
1OT3_A	T0117AL052_5	T0117	no_data	no_data	no_data	197	no_data	no_data
1OT3_A	T0117AL077_1	T0117	no_data	no_data	no_data	197	no_data	no_data
1OT3_A	T0117AL093_1	T0117	no_data	no_data	no_data	197	no_data	no_data
1OT3_A	T0117AL093_2	T0117	no_data	no_data	no_data	197	no_data	no_data
1OT3_A	T0117AL093_3	T0117	no_data	no_data	no_data	197	no_data	no_data
1OT3_A	T0117AL094_1	T0117	no_data	no_data	no_data	197	no_data	no_data
1OT3_A	T0117AL103_1	T0117	no_data	no_data	no_data	197	no_data	no_data
1OT3_A	T0117AL103_2	T0117	no_data	no_data	no_data	197	no_data	no_data
1OT3_A	T0117AL103_3	T0117	no_data	no_data	no_data	197	no_data	no_data
1OT3_A	T0117AL103_4	T0117	no_data	no_data	no_data	197	no_data	no_data
1OT3_A	T0117AL103_5	T0117	no_data	no_data	no_data	197	no_data	no_data
1OT3_A	T0117AL104_1	T0117	no_data	no_data	no_data	197	no_data	no_data
1OT3_A	T0117AL104_2	T0117	no_data	no_data	no_data	197	no_data	no_data
1OT3_A	T0117AL104_3	T0117	no_data	no_data	no_data	197	no_data	no_data
1OT3_A	T0117AL105_1	T0117	no_data	no_data	no_data	197	no_data	no_data
1OT3_A	T0117AL105_2	T0117	no_data	no_data	no_data	197	no_data	no_data
1OT3_A	T0117AL105_3	T0117	no_data	no_data	no_data	197	no_data	no_data
1OT3_A	T0117AL106_1	T0117	no_data	no_data	no_data	197	no_data	no_data
1OT3_A	T0117AL106_2	T0117	no_data	no_data	no_data	197	no_data	no_data
1OT3_A	T0117AL106_3	T0117	no_data	no_data	no_data	197	no_data	no_data
1OT3_A	T0117AL107_1	T0117	no_data	no_data	no_data	197	no_data	no_data
1OT3_A	T0117AL107_2	T0117	no_data	no_data	no_data	197	no_data	no_data
1OT3_A	T0117AL107_3	T0117	no_data	no_data	no_data	197	no_data	no_data
1OT3_A	T0117AL108_1	T0117	no_data	no_data	no_data	197	no_data	no_data
1OT3_A	T0117AL108_2	T0117	no_data	no_data	no_data	197	no_data	no_data
1OT3_A	T0117AL108_3	T0117	no_data	no_data	no_data	197	no_data	no_data
1OT3_A	T0117AL111_1	T0117	no_data	no_data	no_data	197	no_data	no_data
1OT3_A	T0117AL127_1u	T0117	no_data	no_data	no_data	197	no_data	no_data
1OT3_A	T0117AL127_2u	T0117	no_data	no_data	no_data	197	no_data	no_data
1OT3_A	T0117AL127_3u	T0117	no_data	no_data	no_data	197	no_data	no_data
1OT3_A	T0117AL127_4u	T0117	no_data	no_data	no_data	197	no_data	no_data
1OT3_A	T0117AL127_5u	T0117	no_data	no_data	no_data	197	no_data	no_data
1OT3_A	T0117AL132_1	T0117	no_data	no_data	no_data	197	no_data	no_data
1OT3_A	T0117AL132_2	T0117	no_data	no_data	no_data	197	no_data	no_data
1OT3_A	T0117AL132_3	T0117	no_data	no_data	no_data	197	no_data	no_data
1OT3_A	T0117AL132_4	T0117	no_data	no_data	no_data	197	no_data	no_data
1OT3_A	T0117AL132_5	T0117	no_data	no_data	no_data	197	no_data	no_data
1OT3_A	T0117AL133_1	T0117	no_data	no_data	no_data	197	no_data	no_data
1OT3_A	T0117AL137_1	T0117	no_data	no_data	no_data	197	no_data	no_data
1OT3_A	T0117AL150_1	T0117	no_data	no_data	no_data	197	no_data	no_data
1OT3_A	T0117AL158_1	T0117	no_data	no_data	no_data	197	no_data	no_data
1OT3_A	T0117AL158_2	T0117	no_data	no_data	no_data	197	no_data	no_data
1OT3_A	T0117AL158_3	T0117	no_data	no_data	no_data	197	no_data	no_data
1OT3_A	T0117AL158_4	T0117	no_data	no_data	no_data	197	no_data	no_data
1OT3_A	T0117AL158_5	T0117	no_data	no_data	no_data	197	no_data	no_data
1OT3_A	T0117AL170_1	T0117	no_data	no_data	no_data	197	no_data	no_data
1OT3_A	T0117AL170_2	T0117	no_data	no_data	no_data	197	no_data	no_data
1OT3_A	T0117AL170_3	T0117	no_data	no_data	no_data	197	no_data	no_data
1OT3_A	T0117AL170_4	T0117	no_data	no_data	no_data	197	no_data	no_data
1OT3_A	T0117AL173_1	T0117	no_data	no_data	no_data	197	no_data	no_data
1OT3_A	T0117AL220_1	T0117	no_data	no_data	no_data	197	no_data	no_data
1OT3_A	T0117AL220_2	T0117	no_data	no_data	no_data	197	no_data	no_data
1OT3_A	T0117AL220_3	T0117	no_data	no_data	no_data	197	no_data	no_data
1OT3_A	T0117AL220_4	T0117	no_data	no_data	no_data	197	no_data	no_data
1OT3_A	T0117AL220_5	T0117	no_data	no_data	no_data	197	no_data	no_data
1OT3_A	T0117AL229_1	T0117	no_data	no_data	no_data	197	no_data	no_data
1OT3_A	T0117AL259_1	T0117	no_data	no_data	no_data	197	no_data	no_data
1OT3_A	T0117AL259_2	T0117	no_data	no_data	no_data	197	no_data	no_data
1OT3_A	T0117AL259_3	T0117	no_data	no_data	no_data	197	no_data	no_data
1OT3_A	T0117AL259_4	T0117	no_data	no_data	no_data	197	no_data	no_data
1OT3_A	T0117AL259_5	T0117	no_data	no_data	no_data	197	no_data	no_data
1OT3_A	T0117AL260_1	T0117	no_data	no_data	no_data	197	no_data	no_data
1OT3_A	T0117AL260_2	T0117	no_data	no_data	no_data	197	no_data	no_data
1OT3_A	T0117AL260_3	T0117	no_data	no_data	no_data	197	no_data	no_data
1OT3_A	T0117AL260_4	T0117	no_data	no_data	no_data	197	no_data	no_data
1OT3_A	T0117AL260_5	T0117	no_data	no_data	no_data	197	no_data	no_data
1OT3_A	T0117AL273_1	T0117	no_data	no_data	no_data	197	no_data	no_data
1OT3_A	T0117AL273_2	T0117	no_data	no_data	no_data	197	no_data	no_data
1OT3_A	T0117AL273_3	T0117	no_data	no_data	no_data	197	no_data	no_data
1OT3_A	T0117AL273_4	T0117	no_data	no_data	no_data	197	no_data	no_data
1OT3_A	T0117AL274_1	T0117	no_data	no_data	no_data	197	no_data	no_data
1OT3_A	T0117AL274_2	T0117	no_data	no_data	no_data	197	no_data	no_data
1OT3_A	T0117AL274_3	T0117	no_data	no_data	no_data	197	no_data	no_data
1OT3_A	T0117AL274_4	T0117	no_data	no_data	no_data	197	no_data	no_data
1OT3_A	T0117AL274_5	T0117	no_data	no_data	no_data	197	no_data	no_data
1OT3_A	T0117AL280_1	T0117	no_data	no_data	no_data	197	no_data	no_data
1OT3_A	T0117AL280_2	T0117	no_data	no_data	no_data	197	no_data	no_data
1OT3_A	T0117AL280_3	T0117	no_data	no_data	no_data	197	no_data	no_data
1OT3_A	T0117AL331_1	T0117	no_data	no_data	no_data	197	no_data	no_data
1OT3_A	T0117AL357_1	T0117	no_data	no_data	no_data	197	no_data	no_data
1OT3_A	T0117AL357_2	T0117	no_data	no_data	no_data	197	no_data	no_data
1OT3_A	T0117AL357_3	T0117	no_data	no_data	no_data	197	no_data	no_data
1OT3_A	T0117AL359_1	T0117	no_data	no_data	no_data	197	no_data	no_data
1OT3_A	T0117AL359_2	T0117	no_data	no_data	no_data	197	no_data	no_data
1OT3_A	T0117AL361_1	T0117	no_data	no_data	no_data	197	no_data	no_data
1OT3_A	T0117AL361_2	T0117	no_data	no_data	no_data	197	no_data	no_data
1OT3_A	T0117AL389_1	T0117	no_data	no_data	no_data	197	no_data	no_data
1OT3_A	T0117AL389_2	T0117	no_data	no_data	no_data	197	no_data	no_data
1OT3_A	T0117AL389_3	T0117	no_data	no_data	no_data	197	no_data	no_data
1OT3_A	T0117AL389_4	T0117	no_data	no_data	no_data	197	no_data	no_data
1OT3_A	T0117AL389_5	T0117	no_data	no_data	no_data	197	no_data	no_data
1OT3_A	T0117AL395_1	T0117	no_data	no_data	no_data	197	no_data	no_data
1OT3_A	T0117AL395_2	T0117	no_data	no_data	no_data	197	no_data	no_data
1OT3_A	T0117AL395_3	T0117	no_data	no_data	no_data	197	no_data	no_data
1OT3_A	T0117AL395_4	T0117	no_data	no_data	no_data	197	no_data	no_data
1OT3_A	T0117AL395_5	T0117	no_data	no_data	no_data	197	no_data	no_data
1OT3_A	T0117AL401_1	T0117	no_data	no_data	no_data	197	no_data	no_data
1OT3_A	T0117AL401_2	T0117	no_data	no_data	no_data	197	no_data	no_data
1OT3_A	T0117AL401_3	T0117	no_data	no_data	no_data	197	no_data	no_data
1OT3_A	T0117AL401_4	T0117	no_data	no_data	no_data	197	no_data	no_data
1OT3_A	T0117AL401_5	T0117	no_data	no_data	no_data	197	no_data	no_data
1OT3_A	T0117AL536_1	T0117	no_data	no_data	no_data	197	no_data	no_data
1OT3_A	T0117DR324_1	T0117	no_data	no_data	no_data	197	no_data	no_data
1OT3_A	T0117RR017_1	T0117	no_data	no_data	no_data	197	no_data	no_data
1OT3_A	T0117RR392_1	T0117	no_data	no_data	no_data	197	no_data	no_data
1OT3_A	T0117SS010_1	T0117	no_data	no_data	no_data	197	no_data	no_data
1OT3_A	T0117SS017_1	T0117	no_data	no_data	no_data	197	no_data	no_data
1OT3_A	T0117SS018_1	T0117	no_data	no_data	no_data	197	no_data	no_data
1OT3_A	T0117SS018_2	T0117	no_data	no_data	no_data	197	no_data	no_data
1OT3_A	T0117SS031_1	T0117	no_data	no_data	no_data	197	no_data	no_data
1OT3_A	T0117SS039_1	T0117	no_data	no_data	no_data	197	no_data	no_data
1OT3_A	T0117SS052_1	T0117	no_data	no_data	no_data	197	no_data	no_data
1OT3_A	T0117SS055_1	T0117	no_data	no_data	no_data	197	no_data	no_data
1OT3_A	T0117SS065_1	T0117	no_data	no_data	no_data	197	no_data	no_data
1OT3_A	T0117SS065_2	T0117	no_data	no_data	no_data	197	no_data	no_data
1OT3_A	T0117SS094_1	T0117	no_data	no_data	no_data	197	no_data	no_data
1OT3_A	T0117SS111_1	T0117	no_data	no_data	no_data	197	no_data	no_data
1OT3_A	T0117SS115_1	T0117	no_data	no_data	no_data	197	no_data	no_data
1OT3_A	T0117SS137_1	T0117	no_data	no_data	no_data	197	no_data	no_data
1OT3_A	T0117SS150_1	T0117	no_data	no_data	no_data	197	no_data	no_data
1OT3_A	T0117SS151_1	T0117	no_data	no_data	no_data	197	no_data	no_data
1OT3_A	T0117SS197_1	T0117	no_data	no_data	no_data	197	no_data	no_data
1OT3_A	T0117SS214_1	T0117	no_data	no_data	no_data	197	no_data	no_data
1OT3_A	T0117SS216_1	T0117	no_data	no_data	no_data	197	no_data	no_data
1OT3_A	T0117SS251_1	T0117	no_data	no_data	no_data	197	no_data	no_data
1OT3_A	T0117SS258_1	T0117	no_data	no_data	no_data	197	no_data	no_data
1OT3_A	T0117SS273_1	T0117	no_data	no_data	no_data	197	no_data	no_data
1OT3_A	T0117SS281_1	T0117	no_data	no_data	no_data	197	no_data	no_data
1OT3_A	T0117SS325_1	T0117	no_data	no_data	no_data	197	no_data	no_data
1OT3_A	T0117SS342_1	T0117	no_data	no_data	no_data	197	no_data	no_data
1OT3_A	T0117SS385_1	T0117	no_data	no_data	no_data	197	no_data	no_data
1OT3_A	T0117SS402_1	T0117	no_data	no_data	no_data	197	no_data	no_data
1OT3_A	T0117SS453_1	T0117	no_data	no_data	no_data	197	no_data	no_data
1OT3_A	T0117SS510_1	T0117	no_data	no_data	no_data	197	no_data	no_data
1OT3_A	T0117SS530_1	T0117	no_data	no_data	no_data	197	no_data	no_data
1OT3_A	T0117TS012_1	T0117	2.73	5.6431	5.7067	197	198	100.507614213198
1OT3_A	T0117TS012_2	T0117	3.03	4.6957	4.8220	197	184	93.4010152284264
1OT3_A	T0117TS012_3	T0117	3.14	5.5720	5.6402	197	237	120.304568527919
1OT3_A	T0117TS012_4	T0117	2.18	-1.4009	0.0916	197	214	108.629441624365
1OT3_A	T0117TS012_5	T0117	2.75	-1.2806	0.1204	197	182	92.3857868020305
1OT3_A	T0117TS017_1	T0117	2.46	6.8527	6.8381	197	229	116.243654822335
1OT3_A	T0117TS018_1u	T0117	2.32	-1.5432	0.0638	197	250	126.903553299492
1OT3_A	T0117TS023_1	T0117	2.79	5.5008	5.5737	197	212	107.61421319797
1OT3_A	T0117TS028_1	T0117	3.04	4.1489	4.3128	197	250	126.903553299492
1OT3_A	T0117TS028_2	T0117	2.48	-0.1913	0.6091	197	250	126.903553299492
1OT3_A	T0117TS028_3	T0117	3.04	4.1489	4.3128	197	250	126.903553299492
1OT3_A	T0117TS028_4	T0117	3.04	4.1489	4.3128	197	250	126.903553299492
1OT3_A	T0117TS028_5	T0117	2.48	-0.1913	0.6091	197	250	126.903553299492
1OT3_A	T0117TS031_1	T0117	2.40	8.6315	8.5032	197	250	126.903553299492
1OT3_A	T0117TS032_1	T0117	2.94	5.2162	5.3078	197	209	106.091370558376
1OT3_A	T0117TS042_1	T0117	2.86	-1.8990	0.0208	197	250	126.903553299492
1OT3_A	T0117TS045_1	T0117	2.90	-0.2625	0.5659	197	250	126.903553299492
1OT3_A	T0117TS045_2	T0117	2.29	-0.6894	0.3371	197	250	126.903553299492
1OT3_A	T0117TS045_3	T0117	2.42	-1.2586	0.1262	197	250	126.903553299492
1OT3_A	T0117TS045_4	T0117	2.52	-0.2625	0.5659	197	250	126.903553299492
1OT3_A	T0117TS045_5	T0117	2.89	-1.2586	0.1262	197	250	126.903553299492
1OT3_A	T0117TS047_1	T0117	2.26	7.4931	7.4374	197	204	103.553299492386
1OT3_A	T0117TS047_2	T0117	2.32	7.6354	7.5706	197	204	103.553299492386
1OT3_A	T0117TS047_3	T0117	2.46	7.4931	7.4374	197	204	103.553299492386
1OT3_A	T0117TS047_4	T0117	2.25	7.6354	7.5706	197	204	103.553299492386
1OT3_A	T0117TS047_5	T0117	2.26	7.4219	7.3708	197	204	103.553299492386
1OT3_A	T0117TS055_1	T0117	2.88	-1.1875	0.1463	197	250	126.903553299492
1OT3_A	T0117TS055_2	T0117	2.63	-1.6144	0.0524	197	250	126.903553299492
1OT3_A	T0117TS055_3	T0117	3.05	-1.8990	0.0208	197	250	126.903553299492
1OT3_A	T0117TS055_4	T0117	3.05	-1.8990	0.0208	197	250	126.903553299492
1OT3_A	T0117TS055_5	T0117	2.89	-0.8317	0.2737	197	250	126.903553299492
1OT3_A	T0117TS058_1	T0117	2.98	5.4297	5.5072	197	250	126.903553299492
1OT3_A	T0117TS058_2	T0117	3.00	5.7854	5.8397	197	250	126.903553299492
1OT3_A	T0117TS086_1	T0117	2.85	5.6555	5.7183	197	182	92.3857868020305
1OT3_A	T0117TS088_1	T0117	3.07	6.3547	6.3721	197	250	126.903553299492
1OT3_A	T0117TS088_2	T0117	2.89	5.2874	5.3743	197	250	126.903553299492
1OT3_A	T0117TS088_3	T0117	2.69	6.7104	6.7049	197	250	126.903553299492
1OT3_A	T0117TS088_4	T0117	2.87	6.7816	6.7715	197	250	126.903553299492
1OT3_A	T0117TS088_5	T0117	2.76	6.0701	6.1059	197	250	126.903553299492
1OT3_A	T0117TS095_1u	T0117	2.77	6.4970	6.5052	197	250	126.903553299492
1OT3_A	T0117TS125_1	T0117	0.00	-3.0374	0.0000	197	250	126.903553299492
1OT3_A	T0117TS126_1	T0117	2.22	-1.8990	0.0208	197	250	126.903553299492
1OT3_A	T0117TS161_1	T0117	3.12	0.7336	1.2688	197	250	126.903553299492
1OT3_A	T0117TS161_2	T0117	3.15	-0.0490	0.6994	197	250	126.903553299492
1OT3_A	T0117TS161_3	T0117	2.86	-0.4048	0.4836	197	250	126.903553299492
1OT3_A	T0117TS161_4	T0117	3.24	0.1644	0.8434	197	250	126.903553299492
1OT3_A	T0117TS161_5	T0117	2.89	-0.6894	0.3371	197	250	126.903553299492
1OT3_A	T0117TS169_1	T0117	2.69	6.2835	6.3055	197	211	107.106598984772
1OT3_A	T0117TS186_1	T0117	2.41	5.1270	5.2245	197	124	62.9441624365482
1OT3_A	T0117TS191_1	T0117	2.72	6.0701	6.1059	197	203	103.045685279188
1OT3_A	T0117TS197_1	T0117	2.88	6.0701	6.1059	197	211	107.106598984772
1OT3_A	T0117TS197_2	T0117	2.92	6.9239	6.9047	197	211	107.106598984772
1OT3_A	T0117TS197_3	T0117	2.62	6.2124	6.2390	197	211	107.106598984772
1OT3_A	T0117TS216_1	T0117	2.17	-1.0452	0.1918	197	250	126.903553299492
1OT3_A	T0117TS216_2	T0117	2.17	-1.0452	0.1918	197	250	126.903553299492
1OT3_A	T0117TS216_3	T0117	2.17	-1.0452	0.1918	197	250	126.903553299492
1OT3_A	T0117TS216_4	T0117	2.17	-1.0452	0.1918	197	250	126.903553299492
1OT3_A	T0117TS216_5	T0117	2.17	-1.0452	0.1918	197	250	126.903553299492
1OT3_A	T0117TS218_1	T0117	2.77	7.2796	7.2376	197	234	118.781725888325
1OT3_A	T0117TS218_2	T0117	2.30	8.1518	8.0541	197	171	86.8020304568528
1OT3_A	T0117TS218_3	T0117	2.34	6.7104	6.7049	197	234	118.781725888325
1OT3_A	T0117TS223_1	T0117	2.62	-1.9701	0.0159	197	250	126.903553299492
1OT3_A	T0117TS223_2	T0117	2.80	-2.0413	0.0119	197	250	126.903553299492
1OT3_A	T0117TS223_3	T0117	2.57	-1.8990	0.0208	197	250	126.903553299492
1OT3_A	T0117TS223_4	T0117	2.42	-2.0413	0.0119	197	250	126.903553299492
1OT3_A	T0117TS223_5	T0117	2.92	-1.8990	0.0208	197	250	126.903553299492
1OT3_A	T0117TS237_1	T0117	3.12	-2.1836	0.0063	197	250	126.903553299492
1OT3_A	T0117TS241_1	T0117	2.82	5.9989	6.0393	197	212	107.61421319797
1OT3_A	T0117TS255_1	T0117	2.97	3.5086	3.7187	197	250	126.903553299492
1OT3_A	T0117TS278_1	T0117	3.08	0.3379	0.9673	197	186	94.4162436548223
1OT3_A	T0117TS278_2	T0117	3.22	0.9471	1.4403	197	203	103.045685279188
1OT3_A	T0117TS278_3	T0117	2.68	-1.3237	0.1095	197	195	98.9847715736041
1OT3_A	T0117TS278_4	T0117	2.93	-0.4378	0.4653	197	191	96.9543147208122
1OT3_A	T0117TS278_5	T0117	2.82	0.0221	0.7463	197	215	109.137055837563
1OT3_A	T0117TS342_1	T0117	2.48	7.4931	7.4374	197	229	116.243654822335
1OT3_A	T0117TS354_1	T0117	2.64	8.1335	8.0369	197	250	126.903553299492
1OT3_A	T0117TS354_2	T0117	2.50	8.6315	8.5032	197	250	126.903553299492
1OT3_A	T0117TS354_3	T0117	2.57	8.2046	8.1035	197	250	126.903553299492
1OT3_A	T0117TS354_4	T0117	2.66	8.1335	8.0369	197	250	126.903553299492
1OT3_A	T0117TS354_5	T0117	2.83	7.9912	7.9037	197	250	126.903553299492
1OT3_A	T0117TS363_1	T0117	2.55	5.8924	5.9397	197	184	93.4010152284264
1OT3_A	T0117TS363_2	T0117	2.53	5.4150	5.4935	197	180	91.3705583756345
1OT3_A	T0117TS363_3	T0117	2.90	5.5008	5.5737	197	200	101.522842639594
1OT3_A	T0117TS363_4	T0117	3.07	4.6470	4.7766	197	206	104.568527918782
1OT3_A	T0117TS363_5	T0117	2.74	5.7143	5.7732	197	199	101.015228426396
1OT3_A	T0117TS381_1	T0117	2.47	7.7777	7.7038	197	250	126.903553299492
1OT3_A	T0117TS381_2	T0117	2.42	7.7777	7.7038	197	250	126.903553299492
1OT3_A	T0117TS382_1	T0117	2.72	6.6393	6.6384	197	250	126.903553299492
1OT3_A	T0117TS382_2	T0117	2.87	6.0701	6.1059	197	250	126.903553299492
1OT3_A	T0117TS390_1	T0117	2.77	5.8566	5.9063	197	232	117.766497461929
1OT3_A	T0117TS393_1	T0117	2.99	5.8566	5.9063	197	250	126.903553299492
1OT3_A	T0117TS393_2	T0117	3.05	6.6393	6.6384	197	250	126.903553299492
1OT3_A	T0117TS393_3	T0117	3.11	5.9277	5.9728	197	250	126.903553299492
1OT3_A	T0117TS393_4	T0117	2.94	0.8048	1.3253	197	250	126.903553299492
1OT3_A	T0117TS414_1	T0117	2.98	5.2874	5.3743	197	250	126.903553299492
1OT3_A	T0117TS414_2	T0117	2.76	6.4258	6.4386	197	250	126.903553299492
1OT3_A	T0117TS414_3	T0117	3.18	5.2162	5.3078	197	250	126.903553299492
1OT3_A	T0117TS414_4	T0117	2.80	6.2124	6.2390	197	250	126.903553299492
1OT3_A	T0117TS414_5	T0117	2.86	6.2124	6.2390	197	250	126.903553299492
1OT3_A	T0117TS429_1	T0117	2.76	6.8527	6.8381	197	211	107.106598984772
1OT3_A	T0117TS444_1	T0117	2.82	6.7370	6.7298	197	175	88.8324873096447
1OT3_A	T0117TS455_1u	T0117	no_data	no_data	no_data	197	no_data	no_data
1OT3_A	T0117TS457_1	T0117	2.85	6.2124	6.2390	197	250	126.903553299492
1OT3_A	T0117TS457_2	T0117	3.11	5.6431	5.7067	197	250	126.903553299492
1OT3_A	T0117TS500_1	T0117	2.69	2.7259	2.9991	197	206	104.568527918782
1OT3_A	T0117TS512_1	T0117	2.97	-0.5471	0.4072	197	250	126.903553299492
2JJ8_A	2VP0_A	T0117	0.81	10.4548	10.2102	184	197	107.065217391304
2JJ8_A	2VP2_A	T0117	0.84	10.4548	10.2102	184	198	107.608695652174
2JJ8_A	2VP4_A	T0117	0.89	10.5296	10.2802	184	198	107.608695652174
2JJ8_A	2VP5_A	T0117	0.70	10.1556	9.9301	184	191	103.804347826087
2JJ8_A	2VP6_A	T0117	0.64	10.6044	10.3502	184	197	107.065217391304
2JJ8_A	2VP9_A	T0117	0.54	10.6044	10.3502	184	197	107.065217391304
2JJ8_A	2VPP_A	T0117	0.77	10.0060	9.7900	184	189	102.717391304348
2JJ8_A	2VQS_A	T0117	0.38	10.5560	10.3050	184	182	98.9130434782609
2JJ8_A	T0117AL044_1	T0117	no_data	no_data	no_data	184	no_data	no_data
2JJ8_A	T0117AL044_2	T0117	no_data	no_data	no_data	184	no_data	no_data
2JJ8_A	T0117AL044_3	T0117	no_data	no_data	no_data	184	no_data	no_data
2JJ8_A	T0117AL044_4	T0117	no_data	no_data	no_data	184	no_data	no_data
2JJ8_A	T0117AL044_5	T0117	no_data	no_data	no_data	184	no_data	no_data
2JJ8_A	T0117AL052_1	T0117	no_data	no_data	no_data	184	no_data	no_data
2JJ8_A	T0117AL052_2	T0117	no_data	no_data	no_data	184	no_data	no_data
2JJ8_A	T0117AL052_3	T0117	no_data	no_data	no_data	184	no_data	no_data
2JJ8_A	T0117AL052_4	T0117	no_data	no_data	no_data	184	no_data	no_data
2JJ8_A	T0117AL052_5	T0117	no_data	no_data	no_data	184	no_data	no_data
2JJ8_A	T0117AL077_1	T0117	no_data	no_data	no_data	184	no_data	no_data
2JJ8_A	T0117AL093_1	T0117	no_data	no_data	no_data	184	no_data	no_data
2JJ8_A	T0117AL093_2	T0117	no_data	no_data	no_data	184	no_data	no_data
2JJ8_A	T0117AL093_3	T0117	no_data	no_data	no_data	184	no_data	no_data
2JJ8_A	T0117AL094_1	T0117	no_data	no_data	no_data	184	no_data	no_data
2JJ8_A	T0117AL103_1	T0117	no_data	no_data	no_data	184	no_data	no_data
2JJ8_A	T0117AL103_2	T0117	no_data	no_data	no_data	184	no_data	no_data
2JJ8_A	T0117AL103_3	T0117	no_data	no_data	no_data	184	no_data	no_data
2JJ8_A	T0117AL103_4	T0117	no_data	no_data	no_data	184	no_data	no_data
2JJ8_A	T0117AL103_5	T0117	no_data	no_data	no_data	184	no_data	no_data
2JJ8_A	T0117AL104_1	T0117	no_data	no_data	no_data	184	no_data	no_data
2JJ8_A	T0117AL104_2	T0117	no_data	no_data	no_data	184	no_data	no_data
2JJ8_A	T0117AL104_3	T0117	no_data	no_data	no_data	184	no_data	no_data
2JJ8_A	T0117AL105_1	T0117	no_data	no_data	no_data	184	no_data	no_data
2JJ8_A	T0117AL105_2	T0117	no_data	no_data	no_data	184	no_data	no_data
2JJ8_A	T0117AL105_3	T0117	no_data	no_data	no_data	184	no_data	no_data
2JJ8_A	T0117AL106_1	T0117	no_data	no_data	no_data	184	no_data	no_data
2JJ8_A	T0117AL106_2	T0117	no_data	no_data	no_data	184	no_data	no_data
2JJ8_A	T0117AL106_3	T0117	no_data	no_data	no_data	184	no_data	no_data
2JJ8_A	T0117AL107_1	T0117	no_data	no_data	no_data	184	no_data	no_data
2JJ8_A	T0117AL107_2	T0117	no_data	no_data	no_data	184	no_data	no_data
2JJ8_A	T0117AL107_3	T0117	no_data	no_data	no_data	184	no_data	no_data
2JJ8_A	T0117AL108_1	T0117	no_data	no_data	no_data	184	no_data	no_data
2JJ8_A	T0117AL108_2	T0117	no_data	no_data	no_data	184	no_data	no_data
2JJ8_A	T0117AL108_3	T0117	no_data	no_data	no_data	184	no_data	no_data
2JJ8_A	T0117AL111_1	T0117	no_data	no_data	no_data	184	no_data	no_data
2JJ8_A	T0117AL127_1u	T0117	no_data	no_data	no_data	184	no_data	no_data
2JJ8_A	T0117AL127_2u	T0117	no_data	no_data	no_data	184	no_data	no_data
2JJ8_A	T0117AL127_3u	T0117	no_data	no_data	no_data	184	no_data	no_data
2JJ8_A	T0117AL127_4u	T0117	no_data	no_data	no_data	184	no_data	no_data
2JJ8_A	T0117AL127_5u	T0117	no_data	no_data	no_data	184	no_data	no_data
2JJ8_A	T0117AL132_1	T0117	no_data	no_data	no_data	184	no_data	no_data
2JJ8_A	T0117AL132_2	T0117	no_data	no_data	no_data	184	no_data	no_data
2JJ8_A	T0117AL132_3	T0117	no_data	no_data	no_data	184	no_data	no_data
2JJ8_A	T0117AL132_4	T0117	no_data	no_data	no_data	184	no_data	no_data
2JJ8_A	T0117AL132_5	T0117	no_data	no_data	no_data	184	no_data	no_data
2JJ8_A	T0117AL133_1	T0117	no_data	no_data	no_data	184	no_data	no_data
2JJ8_A	T0117AL137_1	T0117	no_data	no_data	no_data	184	no_data	no_data
2JJ8_A	T0117AL150_1	T0117	no_data	no_data	no_data	184	no_data	no_data
2JJ8_A	T0117AL158_1	T0117	no_data	no_data	no_data	184	no_data	no_data
2JJ8_A	T0117AL158_2	T0117	no_data	no_data	no_data	184	no_data	no_data
2JJ8_A	T0117AL158_3	T0117	no_data	no_data	no_data	184	no_data	no_data
2JJ8_A	T0117AL158_4	T0117	no_data	no_data	no_data	184	no_data	no_data
2JJ8_A	T0117AL158_5	T0117	no_data	no_data	no_data	184	no_data	no_data
2JJ8_A	T0117AL170_1	T0117	no_data	no_data	no_data	184	no_data	no_data
2JJ8_A	T0117AL170_2	T0117	no_data	no_data	no_data	184	no_data	no_data
2JJ8_A	T0117AL170_3	T0117	no_data	no_data	no_data	184	no_data	no_data
2JJ8_A	T0117AL170_4	T0117	no_data	no_data	no_data	184	no_data	no_data
2JJ8_A	T0117AL173_1	T0117	no_data	no_data	no_data	184	no_data	no_data
2JJ8_A	T0117AL220_1	T0117	no_data	no_data	no_data	184	no_data	no_data
2JJ8_A	T0117AL220_2	T0117	no_data	no_data	no_data	184	no_data	no_data
2JJ8_A	T0117AL220_3	T0117	no_data	no_data	no_data	184	no_data	no_data
2JJ8_A	T0117AL220_4	T0117	no_data	no_data	no_data	184	no_data	no_data
2JJ8_A	T0117AL220_5	T0117	no_data	no_data	no_data	184	no_data	no_data
2JJ8_A	T0117AL229_1	T0117	no_data	no_data	no_data	184	no_data	no_data
2JJ8_A	T0117AL259_1	T0117	no_data	no_data	no_data	184	no_data	no_data
2JJ8_A	T0117AL259_2	T0117	no_data	no_data	no_data	184	no_data	no_data
2JJ8_A	T0117AL259_3	T0117	no_data	no_data	no_data	184	no_data	no_data
2JJ8_A	T0117AL259_4	T0117	no_data	no_data	no_data	184	no_data	no_data
2JJ8_A	T0117AL259_5	T0117	no_data	no_data	no_data	184	no_data	no_data
2JJ8_A	T0117AL260_1	T0117	no_data	no_data	no_data	184	no_data	no_data
2JJ8_A	T0117AL260_2	T0117	no_data	no_data	no_data	184	no_data	no_data
2JJ8_A	T0117AL260_3	T0117	no_data	no_data	no_data	184	no_data	no_data
2JJ8_A	T0117AL260_4	T0117	no_data	no_data	no_data	184	no_data	no_data
2JJ8_A	T0117AL260_5	T0117	no_data	no_data	no_data	184	no_data	no_data
2JJ8_A	T0117AL273_1	T0117	no_data	no_data	no_data	184	no_data	no_data
2JJ8_A	T0117AL273_2	T0117	no_data	no_data	no_data	184	no_data	no_data
2JJ8_A	T0117AL273_3	T0117	no_data	no_data	no_data	184	no_data	no_data
2JJ8_A	T0117AL273_4	T0117	no_data	no_data	no_data	184	no_data	no_data
2JJ8_A	T0117AL274_1	T0117	no_data	no_data	no_data	184	no_data	no_data
2JJ8_A	T0117AL274_2	T0117	no_data	no_data	no_data	184	no_data	no_data
2JJ8_A	T0117AL274_3	T0117	no_data	no_data	no_data	184	no_data	no_data
2JJ8_A	T0117AL274_4	T0117	no_data	no_data	no_data	184	no_data	no_data
2JJ8_A	T0117AL274_5	T0117	no_data	no_data	no_data	184	no_data	no_data
2JJ8_A	T0117AL280_1	T0117	no_data	no_data	no_data	184	no_data	no_data
2JJ8_A	T0117AL280_2	T0117	no_data	no_data	no_data	184	no_data	no_data
2JJ8_A	T0117AL280_3	T0117	no_data	no_data	no_data	184	no_data	no_data
2JJ8_A	T0117AL331_1	T0117	no_data	no_data	no_data	184	no_data	no_data
2JJ8_A	T0117AL357_1	T0117	no_data	no_data	no_data	184	no_data	no_data
2JJ8_A	T0117AL357_2	T0117	no_data	no_data	no_data	184	no_data	no_data
2JJ8_A	T0117AL357_3	T0117	no_data	no_data	no_data	184	no_data	no_data
2JJ8_A	T0117AL359_1	T0117	no_data	no_data	no_data	184	no_data	no_data
2JJ8_A	T0117AL359_2	T0117	no_data	no_data	no_data	184	no_data	no_data
2JJ8_A	T0117AL361_1	T0117	no_data	no_data	no_data	184	no_data	no_data
2JJ8_A	T0117AL361_2	T0117	no_data	no_data	no_data	184	no_data	no_data
2JJ8_A	T0117AL389_1	T0117	no_data	no_data	no_data	184	no_data	no_data
2JJ8_A	T0117AL389_2	T0117	no_data	no_data	no_data	184	no_data	no_data
2JJ8_A	T0117AL389_3	T0117	no_data	no_data	no_data	184	no_data	no_data
2JJ8_A	T0117AL389_4	T0117	no_data	no_data	no_data	184	no_data	no_data
2JJ8_A	T0117AL389_5	T0117	no_data	no_data	no_data	184	no_data	no_data
2JJ8_A	T0117AL395_1	T0117	no_data	no_data	no_data	184	no_data	no_data
2JJ8_A	T0117AL395_2	T0117	no_data	no_data	no_data	184	no_data	no_data
2JJ8_A	T0117AL395_3	T0117	no_data	no_data	no_data	184	no_data	no_data
2JJ8_A	T0117AL395_4	T0117	no_data	no_data	no_data	184	no_data	no_data
2JJ8_A	T0117AL395_5	T0117	no_data	no_data	no_data	184	no_data	no_data
2JJ8_A	T0117AL401_1	T0117	no_data	no_data	no_data	184	no_data	no_data
2JJ8_A	T0117AL401_2	T0117	no_data	no_data	no_data	184	no_data	no_data
2JJ8_A	T0117AL401_3	T0117	no_data	no_data	no_data	184	no_data	no_data
2JJ8_A	T0117AL401_4	T0117	no_data	no_data	no_data	184	no_data	no_data
2JJ8_A	T0117AL401_5	T0117	no_data	no_data	no_data	184	no_data	no_data
2JJ8_A	T0117AL536_1	T0117	no_data	no_data	no_data	184	no_data	no_data
2JJ8_A	T0117DR324_1	T0117	no_data	no_data	no_data	184	no_data	no_data
2JJ8_A	T0117RR017_1	T0117	no_data	no_data	no_data	184	no_data	no_data
2JJ8_A	T0117RR392_1	T0117	no_data	no_data	no_data	184	no_data	no_data
2JJ8_A	T0117SS010_1	T0117	no_data	no_data	no_data	184	no_data	no_data
2JJ8_A	T0117SS017_1	T0117	no_data	no_data	no_data	184	no_data	no_data
2JJ8_A	T0117SS018_1	T0117	no_data	no_data	no_data	184	no_data	no_data
2JJ8_A	T0117SS018_2	T0117	no_data	no_data	no_data	184	no_data	no_data
2JJ8_A	T0117SS031_1	T0117	no_data	no_data	no_data	184	no_data	no_data
2JJ8_A	T0117SS039_1	T0117	no_data	no_data	no_data	184	no_data	no_data
2JJ8_A	T0117SS052_1	T0117	no_data	no_data	no_data	184	no_data	no_data
2JJ8_A	T0117SS055_1	T0117	no_data	no_data	no_data	184	no_data	no_data
2JJ8_A	T0117SS065_1	T0117	no_data	no_data	no_data	184	no_data	no_data
2JJ8_A	T0117SS065_2	T0117	no_data	no_data	no_data	184	no_data	no_data
2JJ8_A	T0117SS094_1	T0117	no_data	no_data	no_data	184	no_data	no_data
2JJ8_A	T0117SS111_1	T0117	no_data	no_data	no_data	184	no_data	no_data
2JJ8_A	T0117SS115_1	T0117	no_data	no_data	no_data	184	no_data	no_data
2JJ8_A	T0117SS137_1	T0117	no_data	no_data	no_data	184	no_data	no_data
2JJ8_A	T0117SS150_1	T0117	no_data	no_data	no_data	184	no_data	no_data
2JJ8_A	T0117SS151_1	T0117	no_data	no_data	no_data	184	no_data	no_data
2JJ8_A	T0117SS197_1	T0117	no_data	no_data	no_data	184	no_data	no_data
2JJ8_A	T0117SS214_1	T0117	no_data	no_data	no_data	184	no_data	no_data
2JJ8_A	T0117SS216_1	T0117	no_data	no_data	no_data	184	no_data	no_data
2JJ8_A	T0117SS251_1	T0117	no_data	no_data	no_data	184	no_data	no_data
2JJ8_A	T0117SS258_1	T0117	no_data	no_data	no_data	184	no_data	no_data
2JJ8_A	T0117SS273_1	T0117	no_data	no_data	no_data	184	no_data	no_data
2JJ8_A	T0117SS281_1	T0117	no_data	no_data	no_data	184	no_data	no_data
2JJ8_A	T0117SS325_1	T0117	no_data	no_data	no_data	184	no_data	no_data
2JJ8_A	T0117SS342_1	T0117	no_data	no_data	no_data	184	no_data	no_data
2JJ8_A	T0117SS385_1	T0117	no_data	no_data	no_data	184	no_data	no_data
2JJ8_A	T0117SS402_1	T0117	no_data	no_data	no_data	184	no_data	no_data
2JJ8_A	T0117SS453_1	T0117	no_data	no_data	no_data	184	no_data	no_data
2JJ8_A	T0117SS510_1	T0117	no_data	no_data	no_data	184	no_data	no_data
2JJ8_A	T0117SS530_1	T0117	no_data	no_data	no_data	184	no_data	no_data
2JJ8_A	T0117TS012_1	T0117	2.61	5.3688	5.4504	184	198	107.608695652174
2JJ8_A	T0117TS012_2	T0117	2.94	3.8730	4.0564	184	184	100
2JJ8_A	T0117TS012_3	T0117	2.91	5.3688	5.4504	184	237	128.804347826087
2JJ8_A	T0117TS012_4	T0117	3.10	-1.5121	0.0693	184	214	116.304347826087
2JJ8_A	T0117TS012_5	T0117	3.21	-0.0744	0.6829	184	182	98.9130434782609
2JJ8_A	T0117TS017_1	T0117	2.24	6.9395	6.9193	184	229	124.45652173913
2JJ8_A	T0117TS018_1u	T0117	2.51	-1.2877	0.1186	184	250	135.869565217391
2JJ8_A	T0117TS023_1	T0117	2.53	5.8176	5.8698	184	212	115.217391304348
2JJ8_A	T0117TS028_1	T0117	2.76	5.5184	5.5901	184	250	135.869565217391
2JJ8_A	T0117TS028_2	T0117	2.53	0.0585	0.7707	184	250	135.869565217391
2JJ8_A	T0117TS028_3	T0117	2.76	5.5184	5.5901	184	250	135.869565217391
2JJ8_A	T0117TS028_4	T0117	2.76	5.5184	5.5901	184	250	135.869565217391
2JJ8_A	T0117TS028_5	T0117	2.53	0.0585	0.7707	184	250	135.869565217391
2JJ8_A	T0117TS031_1	T0117	2.20	8.5849	8.4596	184	250	135.869565217391
2JJ8_A	T0117TS032_1	T0117	3.01	6.2664	6.2895	184	209	113.586956521739
2JJ8_A	T0117TS042_1	T0117	1.59	-2.1104	0.0088	184	250	135.869565217391
2JJ8_A	T0117TS045_1	T0117	2.97	-0.0910	0.6722	184	250	135.869565217391
2JJ8_A	T0117TS045_2	T0117	2.79	-1.2877	0.1186	184	250	135.869565217391
2JJ8_A	T0117TS045_3	T0117	2.79	-1.2129	0.1389	184	250	135.869565217391
2JJ8_A	T0117TS045_4	T0117	2.98	0.2829	0.9275	184	250	135.869565217391
2JJ8_A	T0117TS045_5	T0117	3.25	-2.0357	0.0122	184	250	135.869565217391
2JJ8_A	T0117TS047_1	T0117	2.81	7.3883	7.3393	184	204	110.869565217391
2JJ8_A	T0117TS047_2	T0117	2.45	7.2387	7.1993	184	204	110.869565217391
2JJ8_A	T0117TS047_3	T0117	2.46	7.3883	7.3393	184	204	110.869565217391
2JJ8_A	T0117TS047_4	T0117	2.43	7.4631	7.4093	184	204	110.869565217391
2JJ8_A	T0117TS047_5	T0117	2.88	7.2387	7.1993	184	204	110.869565217391
2JJ8_A	T0117TS055_1	T0117	2.98	-1.2129	0.1389	184	250	135.869565217391
2JJ8_A	T0117TS055_2	T0117	2.29	-0.6146	0.3731	184	250	135.869565217391
2JJ8_A	T0117TS055_3	T0117	2.29	-0.6146	0.3731	184	250	135.869565217391
2JJ8_A	T0117TS055_4	T0117	2.29	-0.6146	0.3731	184	250	135.869565217391
2JJ8_A	T0117TS055_5	T0117	2.30	-0.9138	0.2403	184	250	135.869565217391
2JJ8_A	T0117TS058_1	T0117	2.97	5.3688	5.4504	184	250	135.869565217391
2JJ8_A	T0117TS058_2	T0117	2.98	6.1168	6.1496	184	250	135.869565217391
2JJ8_A	T0117TS086_1	T0117	3.11	5.2785	5.3660	184	182	98.9130434782609
2JJ8_A	T0117TS088_1	T0117	2.76	7.0891	7.0593	184	250	135.869565217391
2JJ8_A	T0117TS088_2	T0117	2.94	6.4159	6.4294	184	250	135.869565217391
2JJ8_A	T0117TS088_3	T0117	2.89	5.8176	5.8698	184	250	135.869565217391
2JJ8_A	T0117TS088_4	T0117	3.17	6.7151	6.7093	184	250	135.869565217391
2JJ8_A	T0117TS088_5	T0117	2.74	6.9395	6.9193	184	250	135.869565217391
2JJ8_A	T0117TS095_1u	T0117	2.66	6.4907	6.4994	184	250	135.869565217391
2JJ8_A	T0117TS125_1	T0117	0.00	-3.1575	0.0000	184	250	135.869565217391
2JJ8_A	T0117TS126_1	T0117	2.87	-2.1104	0.0088	184	250	135.869565217391
2JJ8_A	T0117TS161_1	T0117	3.02	0.7317	1.2673	184	250	135.869565217391
2JJ8_A	T0117TS161_2	T0117	3.06	-0.0910	0.6722	184	250	135.869565217391
2JJ8_A	T0117TS161_3	T0117	3.07	0.7317	1.2673	184	250	135.869565217391
2JJ8_A	T0117TS161_4	T0117	2.50	-1.5121	0.0693	184	250	135.869565217391
2JJ8_A	T0117TS161_5	T0117	2.94	-0.6894	0.3371	184	250	135.869565217391
2JJ8_A	T0117TS169_1	T0117	2.74	6.3412	6.3595	184	211	114.673913043478
2JJ8_A	T0117TS186_1	T0117	2.60	3.4303	3.6464	184	124	67.3913043478261
2JJ8_A	T0117TS191_1	T0117	2.70	5.8176	5.8698	184	203	110.326086956522
2JJ8_A	T0117TS197_1	T0117	2.86	5.9672	6.0097	184	211	114.673913043478
2JJ8_A	T0117TS197_2	T0117	2.58	6.6403	6.6394	184	211	114.673913043478
2JJ8_A	T0117TS197_3	T0117	2.89	6.2664	6.2895	184	211	114.673913043478
2JJ8_A	T0117TS216_1	T0117	2.68	-0.8390	0.2706	184	250	135.869565217391
2JJ8_A	T0117TS216_2	T0117	2.68	-0.8390	0.2706	184	250	135.869565217391
2JJ8_A	T0117TS216_3	T0117	2.68	-0.8390	0.2706	184	250	135.869565217391
2JJ8_A	T0117TS216_4	T0117	2.68	-0.8390	0.2706	184	250	135.869565217391
2JJ8_A	T0117TS216_5	T0117	2.68	-0.8390	0.2706	184	250	135.869565217391
2JJ8_A	T0117TS218_1	T0117	2.46	6.9395	6.9193	184	234	127.173913043478
2JJ8_A	T0117TS218_2	T0117	2.17	7.4416	7.3893	184	171	92.9347826086957
2JJ8_A	T0117TS218_3	T0117	2.34	6.7151	6.7093	184	234	127.173913043478
2JJ8_A	T0117TS223_1	T0117	2.60	-1.8861	0.0218	184	250	135.869565217391
2JJ8_A	T0117TS223_2	T0117	3.17	-2.1852	0.0063	184	250	135.869565217391
2JJ8_A	T0117TS223_3	T0117	2.87	-1.9609	0.0165	184	250	135.869565217391
2JJ8_A	T0117TS223_4	T0117	2.56	-2.0357	0.0122	184	250	135.869565217391
2JJ8_A	T0117TS223_5	T0117	2.47	-1.8861	0.0218	184	250	135.869565217391
2JJ8_A	T0117TS237_1	T0117	2.44	-1.9609	0.0165	184	250	135.869565217391
2JJ8_A	T0117TS241_1	T0117	2.80	6.0420	6.0796	184	212	115.217391304348
2JJ8_A	T0117TS255_1	T0117	3.20	2.7511	3.0221	184	250	135.869565217391
2JJ8_A	T0117TS278_1	T0117	3.19	-0.1658	0.6249	184	186	101.086956521739
2JJ8_A	T0117TS278_2	T0117	3.05	1.4796	1.8877	184	203	110.326086956522
2JJ8_A	T0117TS278_3	T0117	3.28	-1.0633	0.1855	184	195	105.978260869565
2JJ8_A	T0117TS278_4	T0117	2.99	-0.2406	0.5791	184	191	103.804347826087
2JJ8_A	T0117TS278_5	T0117	3.37	-0.2406	0.5791	184	215	116.847826086957
2JJ8_A	T0117TS342_1	T0117	2.56	7.2387	7.1993	184	229	124.45652173913
2JJ8_A	T0117TS354_1	T0117	2.48	8.0614	7.9694	184	250	135.869565217391
2JJ8_A	T0117TS354_2	T0117	2.34	8.5102	8.3895	184	250	135.869565217391
2JJ8_A	T0117TS354_3	T0117	2.58	8.1362	8.0394	184	250	135.869565217391
2JJ8_A	T0117TS354_4	T0117	2.63	7.9866	7.8994	184	250	135.869565217391
2JJ8_A	T0117TS354_5	T0117	2.88	7.8370	7.7594	184	250	135.869565217391
2JJ8_A	T0117TS363_1	T0117	2.78	5.6680	5.7300	184	184	100
2JJ8_A	T0117TS363_2	T0117	2.69	5.9470	5.9908	184	180	97.8260869565217
2JJ8_A	T0117TS363_3	T0117	2.81	5.5184	5.5901	184	200	108.695652173913
2JJ8_A	T0117TS363_4	T0117	2.83	4.5461	4.6825	184	206	111.95652173913
2JJ8_A	T0117TS363_5	T0117	2.45	6.2664	6.2895	184	199	108.152173913043
2JJ8_A	T0117TS381_1	T0117	2.48	7.2387	7.1993	184	250	135.869565217391
2JJ8_A	T0117TS381_2	T0117	2.28	7.5378	7.4793	184	250	135.869565217391
2JJ8_A	T0117TS382_1	T0117	2.84	6.4159	6.4294	184	250	135.869565217391
2JJ8_A	T0117TS382_2	T0117	2.88	6.2664	6.2895	184	250	135.869565217391
2JJ8_A	T0117TS390_1	T0117	2.57	6.0420	6.0796	184	232	126.086956521739
2JJ8_A	T0117TS393_1	T0117	2.95	6.1168	6.1496	184	250	135.869565217391
2JJ8_A	T0117TS393_2	T0117	2.96	6.2664	6.2895	184	250	135.869565217391
2JJ8_A	T0117TS393_3	T0117	3.13	5.7428	5.7999	184	250	135.869565217391
2JJ8_A	T0117TS393_4	T0117	2.88	5.3688	5.4504	184	250	135.869565217391
2JJ8_A	T0117TS414_1	T0117	2.83	5.8924	5.9397	184	250	135.869565217391
2JJ8_A	T0117TS414_2	T0117	2.70	6.6403	6.6394	184	250	135.869565217391
2JJ8_A	T0117TS414_3	T0117	2.76	5.3688	5.4504	184	250	135.869565217391
2JJ8_A	T0117TS414_4	T0117	2.79	6.4159	6.4294	184	250	135.869565217391
2JJ8_A	T0117TS414_5	T0117	2.80	5.8924	5.9397	184	250	135.869565217391
2JJ8_A	T0117TS429_1	T0117	2.63	6.0420	6.0796	184	211	114.673913043478
2JJ8_A	T0117TS444_1	T0117	2.91	5.8059	5.8589	184	175	95.1086956521739
2JJ8_A	T0117TS455_1u	T0117	no_data	no_data	no_data	184	no_data	no_data
2JJ8_A	T0117TS457_1	T0117	2.91	6.0420	6.0796	184	250	135.869565217391
2JJ8_A	T0117TS457_2	T0117	2.74	5.7428	5.7999	184	250	135.869565217391
2JJ8_A	T0117TS500_1	T0117	2.75	3.8730	4.0564	184	206	111.95652173913
2JJ8_A	T0117TS512_1	T0117	2.65	-1.4373	0.0839	184	250	135.869565217391
2VP0_A	2VP2_A	T0117	0.28	10.9084	10.6349	197	198	100.507614213198
2VP0_A	2VP4_A	T0117	0.35	10.9084	10.6349	197	198	100.507614213198
2VP0_A	2VP5_A	T0117	0.89	10.6974	10.4373	197	191	96.9543147208122
2VP0_A	2VP6_A	T0117	0.87	10.9084	10.6349	197	197	100
2VP0_A	2VP9_A	T0117	0.87	10.9084	10.6349	197	197	100
2VP0_A	2VPP_A	T0117	0.86	10.6500	10.3929	197	189	95.9390862944162
2VP0_A	2VQS_A	T0117	0.77	10.5560	10.3050	197	182	92.3857868020305
2VP0_A	T0117AL044_1	T0117	no_data	no_data	no_data	197	no_data	no_data
2VP0_A	T0117AL044_2	T0117	no_data	no_data	no_data	197	no_data	no_data
2VP0_A	T0117AL044_3	T0117	no_data	no_data	no_data	197	no_data	no_data
2VP0_A	T0117AL044_4	T0117	no_data	no_data	no_data	197	no_data	no_data
2VP0_A	T0117AL044_5	T0117	no_data	no_data	no_data	197	no_data	no_data
2VP0_A	T0117AL052_1	T0117	no_data	no_data	no_data	197	no_data	no_data
2VP0_A	T0117AL052_2	T0117	no_data	no_data	no_data	197	no_data	no_data
2VP0_A	T0117AL052_3	T0117	no_data	no_data	no_data	197	no_data	no_data
2VP0_A	T0117AL052_4	T0117	no_data	no_data	no_data	197	no_data	no_data
2VP0_A	T0117AL052_5	T0117	no_data	no_data	no_data	197	no_data	no_data
2VP0_A	T0117AL077_1	T0117	no_data	no_data	no_data	197	no_data	no_data
2VP0_A	T0117AL093_1	T0117	no_data	no_data	no_data	197	no_data	no_data
2VP0_A	T0117AL093_2	T0117	no_data	no_data	no_data	197	no_data	no_data
2VP0_A	T0117AL093_3	T0117	no_data	no_data	no_data	197	no_data	no_data
2VP0_A	T0117AL094_1	T0117	no_data	no_data	no_data	197	no_data	no_data
2VP0_A	T0117AL103_1	T0117	no_data	no_data	no_data	197	no_data	no_data
2VP0_A	T0117AL103_2	T0117	no_data	no_data	no_data	197	no_data	no_data
2VP0_A	T0117AL103_3	T0117	no_data	no_data	no_data	197	no_data	no_data
2VP0_A	T0117AL103_4	T0117	no_data	no_data	no_data	197	no_data	no_data
2VP0_A	T0117AL103_5	T0117	no_data	no_data	no_data	197	no_data	no_data
2VP0_A	T0117AL104_1	T0117	no_data	no_data	no_data	197	no_data	no_data
2VP0_A	T0117AL104_2	T0117	no_data	no_data	no_data	197	no_data	no_data
2VP0_A	T0117AL104_3	T0117	no_data	no_data	no_data	197	no_data	no_data
2VP0_A	T0117AL105_1	T0117	no_data	no_data	no_data	197	no_data	no_data
2VP0_A	T0117AL105_2	T0117	no_data	no_data	no_data	197	no_data	no_data
2VP0_A	T0117AL105_3	T0117	no_data	no_data	no_data	197	no_data	no_data
2VP0_A	T0117AL106_1	T0117	no_data	no_data	no_data	197	no_data	no_data
2VP0_A	T0117AL106_2	T0117	no_data	no_data	no_data	197	no_data	no_data
2VP0_A	T0117AL106_3	T0117	no_data	no_data	no_data	197	no_data	no_data
2VP0_A	T0117AL107_1	T0117	no_data	no_data	no_data	197	no_data	no_data
2VP0_A	T0117AL107_2	T0117	no_data	no_data	no_data	197	no_data	no_data
2VP0_A	T0117AL107_3	T0117	no_data	no_data	no_data	197	no_data	no_data
2VP0_A	T0117AL108_1	T0117	no_data	no_data	no_data	197	no_data	no_data
2VP0_A	T0117AL108_2	T0117	no_data	no_data	no_data	197	no_data	no_data
2VP0_A	T0117AL108_3	T0117	no_data	no_data	no_data	197	no_data	no_data
2VP0_A	T0117AL111_1	T0117	no_data	no_data	no_data	197	no_data	no_data
2VP0_A	T0117AL127_1u	T0117	no_data	no_data	no_data	197	no_data	no_data
2VP0_A	T0117AL127_2u	T0117	no_data	no_data	no_data	197	no_data	no_data
2VP0_A	T0117AL127_3u	T0117	no_data	no_data	no_data	197	no_data	no_data
2VP0_A	T0117AL127_4u	T0117	no_data	no_data	no_data	197	no_data	no_data
2VP0_A	T0117AL127_5u	T0117	no_data	no_data	no_data	197	no_data	no_data
2VP0_A	T0117AL132_1	T0117	no_data	no_data	no_data	197	no_data	no_data
2VP0_A	T0117AL132_2	T0117	no_data	no_data	no_data	197	no_data	no_data
2VP0_A	T0117AL132_3	T0117	no_data	no_data	no_data	197	no_data	no_data
2VP0_A	T0117AL132_4	T0117	no_data	no_data	no_data	197	no_data	no_data
2VP0_A	T0117AL132_5	T0117	no_data	no_data	no_data	197	no_data	no_data
2VP0_A	T0117AL133_1	T0117	no_data	no_data	no_data	197	no_data	no_data
2VP0_A	T0117AL137_1	T0117	no_data	no_data	no_data	197	no_data	no_data
2VP0_A	T0117AL150_1	T0117	no_data	no_data	no_data	197	no_data	no_data
2VP0_A	T0117AL158_1	T0117	no_data	no_data	no_data	197	no_data	no_data
2VP0_A	T0117AL158_2	T0117	no_data	no_data	no_data	197	no_data	no_data
2VP0_A	T0117AL158_3	T0117	no_data	no_data	no_data	197	no_data	no_data
2VP0_A	T0117AL158_4	T0117	no_data	no_data	no_data	197	no_data	no_data
2VP0_A	T0117AL158_5	T0117	no_data	no_data	no_data	197	no_data	no_data
2VP0_A	T0117AL170_1	T0117	no_data	no_data	no_data	197	no_data	no_data
2VP0_A	T0117AL170_2	T0117	no_data	no_data	no_data	197	no_data	no_data
2VP0_A	T0117AL170_3	T0117	no_data	no_data	no_data	197	no_data	no_data
2VP0_A	T0117AL170_4	T0117	no_data	no_data	no_data	197	no_data	no_data
2VP0_A	T0117AL173_1	T0117	no_data	no_data	no_data	197	no_data	no_data
2VP0_A	T0117AL220_1	T0117	no_data	no_data	no_data	197	no_data	no_data
2VP0_A	T0117AL220_2	T0117	no_data	no_data	no_data	197	no_data	no_data
2VP0_A	T0117AL220_3	T0117	no_data	no_data	no_data	197	no_data	no_data
2VP0_A	T0117AL220_4	T0117	no_data	no_data	no_data	197	no_data	no_data
2VP0_A	T0117AL220_5	T0117	no_data	no_data	no_data	197	no_data	no_data
2VP0_A	T0117AL229_1	T0117	no_data	no_data	no_data	197	no_data	no_data
2VP0_A	T0117AL259_1	T0117	no_data	no_data	no_data	197	no_data	no_data
2VP0_A	T0117AL259_2	T0117	no_data	no_data	no_data	197	no_data	no_data
2VP0_A	T0117AL259_3	T0117	no_data	no_data	no_data	197	no_data	no_data
2VP0_A	T0117AL259_4	T0117	no_data	no_data	no_data	197	no_data	no_data
2VP0_A	T0117AL259_5	T0117	no_data	no_data	no_data	197	no_data	no_data
2VP0_A	T0117AL260_1	T0117	no_data	no_data	no_data	197	no_data	no_data
2VP0_A	T0117AL260_2	T0117	no_data	no_data	no_data	197	no_data	no_data
2VP0_A	T0117AL260_3	T0117	no_data	no_data	no_data	197	no_data	no_data
2VP0_A	T0117AL260_4	T0117	no_data	no_data	no_data	197	no_data	no_data
2VP0_A	T0117AL260_5	T0117	no_data	no_data	no_data	197	no_data	no_data
2VP0_A	T0117AL273_1	T0117	no_data	no_data	no_data	197	no_data	no_data
2VP0_A	T0117AL273_2	T0117	no_data	no_data	no_data	197	no_data	no_data
2VP0_A	T0117AL273_3	T0117	no_data	no_data	no_data	197	no_data	no_data
2VP0_A	T0117AL273_4	T0117	no_data	no_data	no_data	197	no_data	no_data
2VP0_A	T0117AL274_1	T0117	no_data	no_data	no_data	197	no_data	no_data
2VP0_A	T0117AL274_2	T0117	no_data	no_data	no_data	197	no_data	no_data
2VP0_A	T0117AL274_3	T0117	no_data	no_data	no_data	197	no_data	no_data
2VP0_A	T0117AL274_4	T0117	no_data	no_data	no_data	197	no_data	no_data
2VP0_A	T0117AL274_5	T0117	no_data	no_data	no_data	197	no_data	no_data
2VP0_A	T0117AL280_1	T0117	no_data	no_data	no_data	197	no_data	no_data
2VP0_A	T0117AL280_2	T0117	no_data	no_data	no_data	197	no_data	no_data
2VP0_A	T0117AL280_3	T0117	no_data	no_data	no_data	197	no_data	no_data
2VP0_A	T0117AL331_1	T0117	no_data	no_data	no_data	197	no_data	no_data
2VP0_A	T0117AL357_1	T0117	no_data	no_data	no_data	197	no_data	no_data
2VP0_A	T0117AL357_2	T0117	no_data	no_data	no_data	197	no_data	no_data
2VP0_A	T0117AL357_3	T0117	no_data	no_data	no_data	197	no_data	no_data
2VP0_A	T0117AL359_1	T0117	no_data	no_data	no_data	197	no_data	no_data
2VP0_A	T0117AL359_2	T0117	no_data	no_data	no_data	197	no_data	no_data
2VP0_A	T0117AL361_1	T0117	no_data	no_data	no_data	197	no_data	no_data
2VP0_A	T0117AL361_2	T0117	no_data	no_data	no_data	197	no_data	no_data
2VP0_A	T0117AL389_1	T0117	no_data	no_data	no_data	197	no_data	no_data
2VP0_A	T0117AL389_2	T0117	no_data	no_data	no_data	197	no_data	no_data
2VP0_A	T0117AL389_3	T0117	no_data	no_data	no_data	197	no_data	no_data
2VP0_A	T0117AL389_4	T0117	no_data	no_data	no_data	197	no_data	no_data
2VP0_A	T0117AL389_5	T0117	no_data	no_data	no_data	197	no_data	no_data
2VP0_A	T0117AL395_1	T0117	no_data	no_data	no_data	197	no_data	no_data
2VP0_A	T0117AL395_2	T0117	no_data	no_data	no_data	197	no_data	no_data
2VP0_A	T0117AL395_3	T0117	no_data	no_data	no_data	197	no_data	no_data
2VP0_A	T0117AL395_4	T0117	no_data	no_data	no_data	197	no_data	no_data
2VP0_A	T0117AL395_5	T0117	no_data	no_data	no_data	197	no_data	no_data
2VP0_A	T0117AL401_1	T0117	no_data	no_data	no_data	197	no_data	no_data
2VP0_A	T0117AL401_2	T0117	no_data	no_data	no_data	197	no_data	no_data
2VP0_A	T0117AL401_3	T0117	no_data	no_data	no_data	197	no_data	no_data
2VP0_A	T0117AL401_4	T0117	no_data	no_data	no_data	197	no_data	no_data
2VP0_A	T0117AL401_5	T0117	no_data	no_data	no_data	197	no_data	no_data
2VP0_A	T0117AL536_1	T0117	no_data	no_data	no_data	197	no_data	no_data
2VP0_A	T0117DR324_1	T0117	no_data	no_data	no_data	197	no_data	no_data
2VP0_A	T0117RR017_1	T0117	no_data	no_data	no_data	197	no_data	no_data
2VP0_A	T0117RR392_1	T0117	no_data	no_data	no_data	197	no_data	no_data
2VP0_A	T0117SS010_1	T0117	no_data	no_data	no_data	197	no_data	no_data
2VP0_A	T0117SS017_1	T0117	no_data	no_data	no_data	197	no_data	no_data
2VP0_A	T0117SS018_1	T0117	no_data	no_data	no_data	197	no_data	no_data
2VP0_A	T0117SS018_2	T0117	no_data	no_data	no_data	197	no_data	no_data
2VP0_A	T0117SS031_1	T0117	no_data	no_data	no_data	197	no_data	no_data
2VP0_A	T0117SS039_1	T0117	no_data	no_data	no_data	197	no_data	no_data
2VP0_A	T0117SS052_1	T0117	no_data	no_data	no_data	197	no_data	no_data
2VP0_A	T0117SS055_1	T0117	no_data	no_data	no_data	197	no_data	no_data
2VP0_A	T0117SS065_1	T0117	no_data	no_data	no_data	197	no_data	no_data
2VP0_A	T0117SS065_2	T0117	no_data	no_data	no_data	197	no_data	no_data
2VP0_A	T0117SS094_1	T0117	no_data	no_data	no_data	197	no_data	no_data
2VP0_A	T0117SS111_1	T0117	no_data	no_data	no_data	197	no_data	no_data
2VP0_A	T0117SS115_1	T0117	no_data	no_data	no_data	197	no_data	no_data
2VP0_A	T0117SS137_1	T0117	no_data	no_data	no_data	197	no_data	no_data
2VP0_A	T0117SS150_1	T0117	no_data	no_data	no_data	197	no_data	no_data
2VP0_A	T0117SS151_1	T0117	no_data	no_data	no_data	197	no_data	no_data
2VP0_A	T0117SS197_1	T0117	no_data	no_data	no_data	197	no_data	no_data
2VP0_A	T0117SS214_1	T0117	no_data	no_data	no_data	197	no_data	no_data
2VP0_A	T0117SS216_1	T0117	no_data	no_data	no_data	197	no_data	no_data
2VP0_A	T0117SS251_1	T0117	no_data	no_data	no_data	197	no_data	no_data
2VP0_A	T0117SS258_1	T0117	no_data	no_data	no_data	197	no_data	no_data
2VP0_A	T0117SS273_1	T0117	no_data	no_data	no_data	197	no_data	no_data
2VP0_A	T0117SS281_1	T0117	no_data	no_data	no_data	197	no_data	no_data
2VP0_A	T0117SS325_1	T0117	no_data	no_data	no_data	197	no_data	no_data
2VP0_A	T0117SS342_1	T0117	no_data	no_data	no_data	197	no_data	no_data
2VP0_A	T0117SS385_1	T0117	no_data	no_data	no_data	197	no_data	no_data
2VP0_A	T0117SS402_1	T0117	no_data	no_data	no_data	197	no_data	no_data
2VP0_A	T0117SS453_1	T0117	no_data	no_data	no_data	197	no_data	no_data
2VP0_A	T0117SS510_1	T0117	no_data	no_data	no_data	197	no_data	no_data
2VP0_A	T0117SS530_1	T0117	no_data	no_data	no_data	197	no_data	no_data
2VP0_A	T0117TS012_1	T0117	3.19	4.6470	4.7766	197	198	100.507614213198
2VP0_A	T0117TS012_2	T0117	2.95	5.1445	5.2408	197	184	93.4010152284264
2VP0_A	T0117TS012_3	T0117	2.89	5.4297	5.5072	197	237	120.304568527919
2VP0_A	T0117TS012_4	T0117	3.13	-1.2586	0.1262	197	214	108.629441624365
2VP0_A	T0117TS012_5	T0117	2.63	-0.9791	0.2154	197	182	92.3857868020305
2VP0_A	T0117TS017_1	T0117	2.61	6.6393	6.6384	197	229	116.243654822335
2VP0_A	T0117TS018_1u	T0117	2.22	-1.4721	0.0769	197	250	126.903553299492
2VP0_A	T0117TS023_1	T0117	2.93	4.2912	4.4452	197	212	107.61421319797
2VP0_A	T0117TS028_1	T0117	2.87	5.7854	5.8397	197	250	126.903553299492
2VP0_A	T0117TS028_2	T0117	2.65	-0.0490	0.6994	197	250	126.903553299492
2VP0_A	T0117TS028_3	T0117	2.87	5.7854	5.8397	197	250	126.903553299492
2VP0_A	T0117TS028_4	T0117	2.87	5.7854	5.8397	197	250	126.903553299492
2VP0_A	T0117TS028_5	T0117	2.65	-0.0490	0.6994	197	250	126.903553299492
2VP0_A	T0117TS031_1	T0117	2.40	8.5604	8.4365	197	250	126.903553299492
2VP0_A	T0117TS032_1	T0117	2.66	5.8566	5.9063	197	209	106.091370558376
2VP0_A	T0117TS042_1	T0117	3.02	-1.7567	0.0340	197	250	126.903553299492
2VP0_A	T0117TS045_1	T0117	2.89	-0.1913	0.6091	197	250	126.903553299492
2VP0_A	T0117TS045_2	T0117	2.51	-0.6894	0.3371	197	250	126.903553299492
2VP0_A	T0117TS045_3	T0117	2.44	-1.1163	0.1681	197	250	126.903553299492
2VP0_A	T0117TS045_4	T0117	2.90	-0.2625	0.5659	197	250	126.903553299492
2VP0_A	T0117TS045_5	T0117	2.90	-1.8990	0.0208	197	250	126.903553299492
2VP0_A	T0117TS047_1	T0117	2.39	7.5642	7.5040	197	204	103.553299492386
2VP0_A	T0117TS047_2	T0117	2.26	7.6354	7.5706	197	204	103.553299492386
2VP0_A	T0117TS047_3	T0117	2.36	7.4931	7.4374	197	204	103.553299492386
2VP0_A	T0117TS047_4	T0117	2.45	7.6354	7.5706	197	204	103.553299492386
2VP0_A	T0117TS047_5	T0117	2.35	7.7777	7.7038	197	204	103.553299492386
2VP0_A	T0117TS055_1	T0117	2.15	-1.3298	0.1080	197	250	126.903553299492
2VP0_A	T0117TS055_2	T0117	2.28	-0.6182	0.3713	197	250	126.903553299492
2VP0_A	T0117TS055_3	T0117	2.28	-0.6182	0.3713	197	250	126.903553299492
2VP0_A	T0117TS055_4	T0117	2.28	-0.6182	0.3713	197	250	126.903553299492
2VP0_A	T0117TS055_5	T0117	2.26	-0.9029	0.2446	197	250	126.903553299492
2VP0_A	T0117TS058_1	T0117	3.14	4.7893	4.9093	197	250	126.903553299492
2VP0_A	T0117TS058_2	T0117	2.81	5.3585	5.4407	197	250	126.903553299492
2VP0_A	T0117TS086_1	T0117	2.87	5.5047	5.5773	197	182	92.3857868020305
2VP0_A	T0117TS088_1	T0117	2.67	6.3547	6.3721	197	250	126.903553299492
2VP0_A	T0117TS088_2	T0117	2.90	5.1451	5.2413	197	250	126.903553299492
2VP0_A	T0117TS088_3	T0117	2.78	6.9950	6.9713	197	250	126.903553299492
2VP0_A	T0117TS088_4	T0117	2.76	6.7104	6.7049	197	250	126.903553299492
2VP0_A	T0117TS088_5	T0117	2.85	6.0701	6.1059	197	250	126.903553299492
2VP0_A	T0117TS095_1u	T0117	2.64	6.4258	6.4386	197	250	126.903553299492
2VP0_A	T0117TS125_1	T0117	0.00	-3.1086	0.0000	197	250	126.903553299492
2VP0_A	T0117TS126_1	T0117	2.61	-1.9701	0.0159	197	250	126.903553299492
2VP0_A	T0117TS161_1	T0117	3.07	0.3779	0.9967	197	250	126.903553299492
2VP0_A	T0117TS161_2	T0117	2.99	-0.1202	0.6536	197	250	126.903553299492
2VP0_A	T0117TS161_3	T0117	2.78	0.6625	1.2129	197	250	126.903553299492
2VP0_A	T0117TS161_4	T0117	3.16	-0.4048	0.4836	197	250	126.903553299492
2VP0_A	T0117TS161_5	T0117	2.89	0.0933	0.7943	197	250	126.903553299492
2VP0_A	T0117TS169_1	T0117	2.73	5.9989	6.0393	197	211	107.106598984772
2VP0_A	T0117TS186_1	T0117	1.92	5.0272	5.1313	197	124	62.9441624365482
2VP0_A	T0117TS191_1	T0117	2.85	5.9277	5.9728	197	203	103.045685279188
2VP0_A	T0117TS197_1	T0117	2.91	6.2124	6.2390	197	211	107.106598984772
2VP0_A	T0117TS197_2	T0117	2.99	6.7816	6.7715	197	211	107.106598984772
2VP0_A	T0117TS197_3	T0117	2.53	6.4970	6.5052	197	211	107.106598984772
2VP0_A	T0117TS216_1	T0117	2.34	-1.0452	0.1918	197	250	126.903553299492
2VP0_A	T0117TS216_2	T0117	2.34	-1.0452	0.1918	197	250	126.903553299492
2VP0_A	T0117TS216_3	T0117	2.34	-1.0452	0.1918	197	250	126.903553299492
2VP0_A	T0117TS216_4	T0117	2.34	-1.0452	0.1918	197	250	126.903553299492
2VP0_A	T0117TS216_5	T0117	2.34	-1.0452	0.1918	197	250	126.903553299492
2VP0_A	T0117TS218_1	T0117	2.82	7.4931	7.4374	197	234	118.781725888325
2VP0_A	T0117TS218_2	T0117	2.31	8.2307	8.1279	197	171	86.8020304568528
2VP0_A	T0117TS218_3	T0117	2.41	6.9950	6.9713	197	234	118.781725888325
2VP0_A	T0117TS223_1	T0117	3.01	-1.8278	0.0268	197	250	126.903553299492
2VP0_A	T0117TS223_2	T0117	2.88	-2.1124	0.0088	197	250	126.903553299492
2VP0_A	T0117TS223_3	T0117	2.62	-1.8990	0.0208	197	250	126.903553299492
2VP0_A	T0117TS223_4	T0117	2.52	-2.0413	0.0119	197	250	126.903553299492
2VP0_A	T0117TS223_5	T0117	2.48	-1.8990	0.0208	197	250	126.903553299492
2VP0_A	T0117TS237_1	T0117	2.99	-2.0413	0.0119	197	250	126.903553299492
2VP0_A	T0117TS241_1	T0117	3.02	5.7854	5.8397	197	212	107.61421319797
2VP0_A	T0117TS255_1	T0117	3.15	2.5836	2.8694	197	250	126.903553299492
2VP0_A	T0117TS278_1	T0117	2.25	-1.6657	0.0451	197	186	94.4162436548223
2VP0_A	T0117TS278_2	T0117	2.95	-1.1875	0.1463	197	203	103.045685279188
2VP0_A	T0117TS278_3	T0117	1.96	-1.5388	0.0646	197	195	98.9847715736041
2VP0_A	T0117TS278_4	T0117	2.76	-1.0201	0.2006	197	191	96.9543147208122
2VP0_A	T0117TS278_5	T0117	2.38	0.1644	0.8434	197	215	109.137055837563
2VP0_A	T0117TS342_1	T0117	2.56	7.4931	7.4374	197	229	116.243654822335
2VP0_A	T0117TS354_1	T0117	2.72	8.2046	8.1035	197	250	126.903553299492
2VP0_A	T0117TS354_2	T0117	2.54	8.8450	8.7030	197	250	126.903553299492
2VP0_A	T0117TS354_3	T0117	2.70	8.3469	8.2367	197	250	126.903553299492
2VP0_A	T0117TS354_4	T0117	2.81	7.9200	7.8371	197	250	126.903553299492
2VP0_A	T0117TS354_5	T0117	3.00	8.0623	7.9703	197	250	126.903553299492
2VP0_A	T0117TS363_1	T0117	2.61	6.0420	6.0796	197	184	93.4010152284264
2VP0_A	T0117TS363_2	T0117	3.16	5.2630	5.3515	197	180	91.3705583756345
2VP0_A	T0117TS363_3	T0117	2.70	5.2162	5.3078	197	200	101.522842639594
2VP0_A	T0117TS363_4	T0117	2.86	5.0739	5.1749	197	206	104.568527918782
2VP0_A	T0117TS363_5	T0117	2.67	5.7143	5.7732	197	199	101.015228426396
2VP0_A	T0117TS381_1	T0117	2.33	8.0623	7.9703	197	250	126.903553299492
2VP0_A	T0117TS381_2	T0117	2.58	7.6354	7.5706	197	250	126.903553299492
2VP0_A	T0117TS382_1	T0117	2.82	6.4970	6.5052	197	250	126.903553299492
2VP0_A	T0117TS382_2	T0117	2.97	6.2835	6.3055	197	250	126.903553299492
2VP0_A	T0117TS390_1	T0117	2.80	5.7854	5.8397	197	232	117.766497461929
2VP0_A	T0117TS393_1	T0117	3.01	5.5720	5.6402	197	250	126.903553299492
2VP0_A	T0117TS393_2	T0117	3.13	6.2835	6.3055	197	250	126.903553299492
2VP0_A	T0117TS393_3	T0117	2.95	6.3547	6.3721	197	250	126.903553299492
2VP0_A	T0117TS393_4	T0117	2.93	5.2874	5.3743	197	250	126.903553299492
2VP0_A	T0117TS414_1	T0117	2.97	5.5008	5.5737	197	250	126.903553299492
2VP0_A	T0117TS414_2	T0117	2.77	6.2835	6.3055	197	250	126.903553299492
2VP0_A	T0117TS414_3	T0117	3.13	5.5008	5.5737	197	250	126.903553299492
2VP0_A	T0117TS414_4	T0117	2.73	5.7854	5.8397	197	250	126.903553299492
2VP0_A	T0117TS414_5	T0117	2.81	5.7854	5.8397	197	250	126.903553299492
2VP0_A	T0117TS429_1	T0117	2.89	6.2835	6.3055	197	211	107.106598984772
2VP0_A	T0117TS444_1	T0117	2.83	6.5818	6.5846	197	175	88.8324873096447
2VP0_A	T0117TS455_1u	T0117	no_data	no_data	no_data	197	no_data	no_data
2VP0_A	T0117TS457_1	T0117	2.84	6.2835	6.3055	197	250	126.903553299492
2VP0_A	T0117TS457_2	T0117	3.00	5.7854	5.8397	197	250	126.903553299492
2VP0_A	T0117TS500_1	T0117	2.92	3.7932	3.9823	197	206	104.568527918782
2VP0_A	T0117TS512_1	T0117	2.75	-1.6144	0.0524	197	250	126.903553299492
2VP2_A	2VP4_A	T0117	0.43	10.9311	10.6562	198	198	100
2VP2_A	2VP5_A	T0117	0.93	10.7702	10.5055	198	191	96.4646464646465
2VP2_A	2VP6_A	T0117	0.91	10.9084	10.6349	198	197	99.4949494949495
2VP2_A	2VP9_A	T0117	0.90	10.9084	10.6349	198	197	99.4949494949495
2VP2_A	2VPP_A	T0117	0.90	10.7233	10.4616	198	189	95.4545454545455
2VP2_A	2VQS_A	T0117	0.80	10.5560	10.3050	198	182	91.9191919191919
2VP2_A	T0117AL044_1	T0117	no_data	no_data	no_data	198	no_data	no_data
2VP2_A	T0117AL044_2	T0117	no_data	no_data	no_data	198	no_data	no_data
2VP2_A	T0117AL044_3	T0117	no_data	no_data	no_data	198	no_data	no_data
2VP2_A	T0117AL044_4	T0117	no_data	no_data	no_data	198	no_data	no_data
2VP2_A	T0117AL044_5	T0117	no_data	no_data	no_data	198	no_data	no_data
2VP2_A	T0117AL052_1	T0117	no_data	no_data	no_data	198	no_data	no_data
2VP2_A	T0117AL052_2	T0117	no_data	no_data	no_data	198	no_data	no_data
2VP2_A	T0117AL052_3	T0117	no_data	no_data	no_data	198	no_data	no_data
2VP2_A	T0117AL052_4	T0117	no_data	no_data	no_data	198	no_data	no_data
2VP2_A	T0117AL052_5	T0117	no_data	no_data	no_data	198	no_data	no_data
2VP2_A	T0117AL077_1	T0117	no_data	no_data	no_data	198	no_data	no_data
2VP2_A	T0117AL093_1	T0117	no_data	no_data	no_data	198	no_data	no_data
2VP2_A	T0117AL093_2	T0117	no_data	no_data	no_data	198	no_data	no_data
2VP2_A	T0117AL093_3	T0117	no_data	no_data	no_data	198	no_data	no_data
2VP2_A	T0117AL094_1	T0117	no_data	no_data	no_data	198	no_data	no_data
2VP2_A	T0117AL103_1	T0117	no_data	no_data	no_data	198	no_data	no_data
2VP2_A	T0117AL103_2	T0117	no_data	no_data	no_data	198	no_data	no_data
2VP2_A	T0117AL103_3	T0117	no_data	no_data	no_data	198	no_data	no_data
2VP2_A	T0117AL103_4	T0117	no_data	no_data	no_data	198	no_data	no_data
2VP2_A	T0117AL103_5	T0117	no_data	no_data	no_data	198	no_data	no_data
2VP2_A	T0117AL104_1	T0117	no_data	no_data	no_data	198	no_data	no_data
2VP2_A	T0117AL104_2	T0117	no_data	no_data	no_data	198	no_data	no_data
2VP2_A	T0117AL104_3	T0117	no_data	no_data	no_data	198	no_data	no_data
2VP2_A	T0117AL105_1	T0117	no_data	no_data	no_data	198	no_data	no_data
2VP2_A	T0117AL105_2	T0117	no_data	no_data	no_data	198	no_data	no_data
2VP2_A	T0117AL105_3	T0117	no_data	no_data	no_data	198	no_data	no_data
2VP2_A	T0117AL106_1	T0117	no_data	no_data	no_data	198	no_data	no_data
2VP2_A	T0117AL106_2	T0117	no_data	no_data	no_data	198	no_data	no_data
2VP2_A	T0117AL106_3	T0117	no_data	no_data	no_data	198	no_data	no_data
2VP2_A	T0117AL107_1	T0117	no_data	no_data	no_data	198	no_data	no_data
2VP2_A	T0117AL107_2	T0117	no_data	no_data	no_data	198	no_data	no_data
2VP2_A	T0117AL107_3	T0117	no_data	no_data	no_data	198	no_data	no_data
2VP2_A	T0117AL108_1	T0117	no_data	no_data	no_data	198	no_data	no_data
2VP2_A	T0117AL108_2	T0117	no_data	no_data	no_data	198	no_data	no_data
2VP2_A	T0117AL108_3	T0117	no_data	no_data	no_data	198	no_data	no_data
2VP2_A	T0117AL111_1	T0117	no_data	no_data	no_data	198	no_data	no_data
2VP2_A	T0117AL127_1u	T0117	no_data	no_data	no_data	198	no_data	no_data
2VP2_A	T0117AL127_2u	T0117	no_data	no_data	no_data	198	no_data	no_data
2VP2_A	T0117AL127_3u	T0117	no_data	no_data	no_data	198	no_data	no_data
2VP2_A	T0117AL127_4u	T0117	no_data	no_data	no_data	198	no_data	no_data
2VP2_A	T0117AL127_5u	T0117	no_data	no_data	no_data	198	no_data	no_data
2VP2_A	T0117AL132_1	T0117	no_data	no_data	no_data	198	no_data	no_data
2VP2_A	T0117AL132_2	T0117	no_data	no_data	no_data	198	no_data	no_data
2VP2_A	T0117AL132_3	T0117	no_data	no_data	no_data	198	no_data	no_data
2VP2_A	T0117AL132_4	T0117	no_data	no_data	no_data	198	no_data	no_data
2VP2_A	T0117AL132_5	T0117	no_data	no_data	no_data	198	no_data	no_data
2VP2_A	T0117AL133_1	T0117	no_data	no_data	no_data	198	no_data	no_data
2VP2_A	T0117AL137_1	T0117	no_data	no_data	no_data	198	no_data	no_data
2VP2_A	T0117AL150_1	T0117	no_data	no_data	no_data	198	no_data	no_data
2VP2_A	T0117AL158_1	T0117	no_data	no_data	no_data	198	no_data	no_data
2VP2_A	T0117AL158_2	T0117	no_data	no_data	no_data	198	no_data	no_data
2VP2_A	T0117AL158_3	T0117	no_data	no_data	no_data	198	no_data	no_data
2VP2_A	T0117AL158_4	T0117	no_data	no_data	no_data	198	no_data	no_data
2VP2_A	T0117AL158_5	T0117	no_data	no_data	no_data	198	no_data	no_data
2VP2_A	T0117AL170_1	T0117	no_data	no_data	no_data	198	no_data	no_data
2VP2_A	T0117AL170_2	T0117	no_data	no_data	no_data	198	no_data	no_data
2VP2_A	T0117AL170_3	T0117	no_data	no_data	no_data	198	no_data	no_data
2VP2_A	T0117AL170_4	T0117	no_data	no_data	no_data	198	no_data	no_data
2VP2_A	T0117AL173_1	T0117	no_data	no_data	no_data	198	no_data	no_data
2VP2_A	T0117AL220_1	T0117	no_data	no_data	no_data	198	no_data	no_data
2VP2_A	T0117AL220_2	T0117	no_data	no_data	no_data	198	no_data	no_data
2VP2_A	T0117AL220_3	T0117	no_data	no_data	no_data	198	no_data	no_data
2VP2_A	T0117AL220_4	T0117	no_data	no_data	no_data	198	no_data	no_data
2VP2_A	T0117AL220_5	T0117	no_data	no_data	no_data	198	no_data	no_data
2VP2_A	T0117AL229_1	T0117	no_data	no_data	no_data	198	no_data	no_data
2VP2_A	T0117AL259_1	T0117	no_data	no_data	no_data	198	no_data	no_data
2VP2_A	T0117AL259_2	T0117	no_data	no_data	no_data	198	no_data	no_data
2VP2_A	T0117AL259_3	T0117	no_data	no_data	no_data	198	no_data	no_data
2VP2_A	T0117AL259_4	T0117	no_data	no_data	no_data	198	no_data	no_data
2VP2_A	T0117AL259_5	T0117	no_data	no_data	no_data	198	no_data	no_data
2VP2_A	T0117AL260_1	T0117	no_data	no_data	no_data	198	no_data	no_data
2VP2_A	T0117AL260_2	T0117	no_data	no_data	no_data	198	no_data	no_data
2VP2_A	T0117AL260_3	T0117	no_data	no_data	no_data	198	no_data	no_data
2VP2_A	T0117AL260_4	T0117	no_data	no_data	no_data	198	no_data	no_data
2VP2_A	T0117AL260_5	T0117	no_data	no_data	no_data	198	no_data	no_data
2VP2_A	T0117AL273_1	T0117	no_data	no_data	no_data	198	no_data	no_data
2VP2_A	T0117AL273_2	T0117	no_data	no_data	no_data	198	no_data	no_data
2VP2_A	T0117AL273_3	T0117	no_data	no_data	no_data	198	no_data	no_data
2VP2_A	T0117AL273_4	T0117	no_data	no_data	no_data	198	no_data	no_data
2VP2_A	T0117AL274_1	T0117	no_data	no_data	no_data	198	no_data	no_data
2VP2_A	T0117AL274_2	T0117	no_data	no_data	no_data	198	no_data	no_data
2VP2_A	T0117AL274_3	T0117	no_data	no_data	no_data	198	no_data	no_data
2VP2_A	T0117AL274_4	T0117	no_data	no_data	no_data	198	no_data	no_data
2VP2_A	T0117AL274_5	T0117	no_data	no_data	no_data	198	no_data	no_data
2VP2_A	T0117AL280_1	T0117	no_data	no_data	no_data	198	no_data	no_data
2VP2_A	T0117AL280_2	T0117	no_data	no_data	no_data	198	no_data	no_data
2VP2_A	T0117AL280_3	T0117	no_data	no_data	no_data	198	no_data	no_data
2VP2_A	T0117AL331_1	T0117	no_data	no_data	no_data	198	no_data	no_data
2VP2_A	T0117AL357_1	T0117	no_data	no_data	no_data	198	no_data	no_data
2VP2_A	T0117AL357_2	T0117	no_data	no_data	no_data	198	no_data	no_data
2VP2_A	T0117AL357_3	T0117	no_data	no_data	no_data	198	no_data	no_data
2VP2_A	T0117AL359_1	T0117	no_data	no_data	no_data	198	no_data	no_data
2VP2_A	T0117AL359_2	T0117	no_data	no_data	no_data	198	no_data	no_data
2VP2_A	T0117AL361_1	T0117	no_data	no_data	no_data	198	no_data	no_data
2VP2_A	T0117AL361_2	T0117	no_data	no_data	no_data	198	no_data	no_data
2VP2_A	T0117AL389_1	T0117	no_data	no_data	no_data	198	no_data	no_data
2VP2_A	T0117AL389_2	T0117	no_data	no_data	no_data	198	no_data	no_data
2VP2_A	T0117AL389_3	T0117	no_data	no_data	no_data	198	no_data	no_data
2VP2_A	T0117AL389_4	T0117	no_data	no_data	no_data	198	no_data	no_data
2VP2_A	T0117AL389_5	T0117	no_data	no_data	no_data	198	no_data	no_data
2VP2_A	T0117AL395_1	T0117	no_data	no_data	no_data	198	no_data	no_data
2VP2_A	T0117AL395_2	T0117	no_data	no_data	no_data	198	no_data	no_data
2VP2_A	T0117AL395_3	T0117	no_data	no_data	no_data	198	no_data	no_data
2VP2_A	T0117AL395_4	T0117	no_data	no_data	no_data	198	no_data	no_data
2VP2_A	T0117AL395_5	T0117	no_data	no_data	no_data	198	no_data	no_data
2VP2_A	T0117AL401_1	T0117	no_data	no_data	no_data	198	no_data	no_data
2VP2_A	T0117AL401_2	T0117	no_data	no_data	no_data	198	no_data	no_data
2VP2_A	T0117AL401_3	T0117	no_data	no_data	no_data	198	no_data	no_data
2VP2_A	T0117AL401_4	T0117	no_data	no_data	no_data	198	no_data	no_data
2VP2_A	T0117AL401_5	T0117	no_data	no_data	no_data	198	no_data	no_data
2VP2_A	T0117AL536_1	T0117	no_data	no_data	no_data	198	no_data	no_data
2VP2_A	T0117DR324_1	T0117	no_data	no_data	no_data	198	no_data	no_data
2VP2_A	T0117RR017_1	T0117	no_data	no_data	no_data	198	no_data	no_data
2VP2_A	T0117RR392_1	T0117	no_data	no_data	no_data	198	no_data	no_data
2VP2_A	T0117SS010_1	T0117	no_data	no_data	no_data	198	no_data	no_data
2VP2_A	T0117SS017_1	T0117	no_data	no_data	no_data	198	no_data	no_data
2VP2_A	T0117SS018_1	T0117	no_data	no_data	no_data	198	no_data	no_data
2VP2_A	T0117SS018_2	T0117	no_data	no_data	no_data	198	no_data	no_data
2VP2_A	T0117SS031_1	T0117	no_data	no_data	no_data	198	no_data	no_data
2VP2_A	T0117SS039_1	T0117	no_data	no_data	no_data	198	no_data	no_data
2VP2_A	T0117SS052_1	T0117	no_data	no_data	no_data	198	no_data	no_data
2VP2_A	T0117SS055_1	T0117	no_data	no_data	no_data	198	no_data	no_data
2VP2_A	T0117SS065_1	T0117	no_data	no_data	no_data	198	no_data	no_data
2VP2_A	T0117SS065_2	T0117	no_data	no_data	no_data	198	no_data	no_data
2VP2_A	T0117SS094_1	T0117	no_data	no_data	no_data	198	no_data	no_data
2VP2_A	T0117SS111_1	T0117	no_data	no_data	no_data	198	no_data	no_data
2VP2_A	T0117SS115_1	T0117	no_data	no_data	no_data	198	no_data	no_data
2VP2_A	T0117SS137_1	T0117	no_data	no_data	no_data	198	no_data	no_data
2VP2_A	T0117SS150_1	T0117	no_data	no_data	no_data	198	no_data	no_data
2VP2_A	T0117SS151_1	T0117	no_data	no_data	no_data	198	no_data	no_data
2VP2_A	T0117SS197_1	T0117	no_data	no_data	no_data	198	no_data	no_data
2VP2_A	T0117SS214_1	T0117	no_data	no_data	no_data	198	no_data	no_data
2VP2_A	T0117SS216_1	T0117	no_data	no_data	no_data	198	no_data	no_data
2VP2_A	T0117SS251_1	T0117	no_data	no_data	no_data	198	no_data	no_data
2VP2_A	T0117SS258_1	T0117	no_data	no_data	no_data	198	no_data	no_data
2VP2_A	T0117SS273_1	T0117	no_data	no_data	no_data	198	no_data	no_data
2VP2_A	T0117SS281_1	T0117	no_data	no_data	no_data	198	no_data	no_data
2VP2_A	T0117SS325_1	T0117	no_data	no_data	no_data	198	no_data	no_data
2VP2_A	T0117SS342_1	T0117	no_data	no_data	no_data	198	no_data	no_data
2VP2_A	T0117SS385_1	T0117	no_data	no_data	no_data	198	no_data	no_data
2VP2_A	T0117SS402_1	T0117	no_data	no_data	no_data	198	no_data	no_data
2VP2_A	T0117SS453_1	T0117	no_data	no_data	no_data	198	no_data	no_data
2VP2_A	T0117SS510_1	T0117	no_data	no_data	no_data	198	no_data	no_data
2VP2_A	T0117SS530_1	T0117	no_data	no_data	no_data	198	no_data	no_data
2VP2_A	T0117TS012_1	T0117	2.76	5.5435	5.6136	198	198	100
2VP2_A	T0117TS012_2	T0117	3.01	5.1445	5.2408	198	184	92.9292929292929
2VP2_A	T0117TS012_3	T0117	3.09	5.8271	5.8787	198	237	119.69696969697
2VP2_A	T0117TS012_4	T0117	3.05	-1.4036	0.0910	198	214	108.080808080808
2VP2_A	T0117TS012_5	T0117	2.63	-0.9791	0.2154	198	182	91.9191919191919
2VP2_A	T0117TS017_1	T0117	2.45	6.6777	6.6744	198	229	115.656565656566
2VP2_A	T0117TS018_1u	T0117	2.25	-1.4745	0.0764	198	250	126.262626262626
2VP2_A	T0117TS023_1	T0117	2.64	5.3309	5.4149	198	212	107.070707070707
2VP2_A	T0117TS028_1	T0117	2.96	5.6144	5.6798	198	250	126.262626262626
2VP2_A	T0117TS028_2	T0117	3.14	-0.2694	0.5618	198	250	126.262626262626
2VP2_A	T0117TS028_3	T0117	2.96	5.6144	5.6798	198	250	126.262626262626
2VP2_A	T0117TS028_4	T0117	2.96	5.6144	5.6798	198	250	126.262626262626
2VP2_A	T0117TS028_5	T0117	3.14	-0.2694	0.5618	198	250	126.262626262626
2VP2_A	T0117TS031_1	T0117	2.40	8.6626	8.5323	198	250	126.262626262626
2VP2_A	T0117TS032_1	T0117	3.11	5.4017	5.4811	198	209	105.555555555556
2VP2_A	T0117TS042_1	T0117	2.98	-1.7581	0.0338	198	250	126.262626262626
2VP2_A	T0117TS045_1	T0117	2.89	-0.4112	0.4801	198	250	126.262626262626
2VP2_A	T0117TS045_2	T0117	2.52	-0.8365	0.2716	198	250	126.262626262626
2VP2_A	T0117TS045_3	T0117	2.44	-1.1201	0.1669	198	250	126.262626262626
2VP2_A	T0117TS045_4	T0117	2.53	-0.2694	0.5618	198	250	126.262626262626
2VP2_A	T0117TS045_5	T0117	2.55	-1.4745	0.0764	198	250	126.262626262626
2VP2_A	T0117TS047_1	T0117	2.38	7.1740	7.1387	198	204	103.030303030303
2VP2_A	T0117TS047_2	T0117	2.76	7.5993	7.5369	198	204	103.030303030303
2VP2_A	T0117TS047_3	T0117	2.45	7.6702	7.6032	198	204	103.030303030303
2VP2_A	T0117TS047_4	T0117	2.42	7.5284	7.4705	198	204	103.030303030303
2VP2_A	T0117TS047_5	T0117	2.52	7.7411	7.6696	198	204	103.030303030303
2VP2_A	T0117TS055_1	T0117	1.93	-1.4036	0.0910	198	250	126.262626262626
2VP2_A	T0117TS055_2	T0117	2.38	-0.8365	0.2716	198	250	126.262626262626
2VP2_A	T0117TS055_3	T0117	2.38	-0.8365	0.2716	198	250	126.262626262626
2VP2_A	T0117TS055_4	T0117	2.38	-0.8365	0.2716	198	250	126.262626262626
2VP2_A	T0117TS055_5	T0117	2.02	-1.1201	0.1669	198	250	126.262626262626
2VP2_A	T0117TS058_1	T0117	3.29	4.6220	4.7532	198	250	126.262626262626
2VP2_A	T0117TS058_2	T0117	2.79	5.6853	5.7461	198	250	126.262626262626
2VP2_A	T0117TS086_1	T0117	2.71	5.3539	5.4364	198	182	91.9191919191919
2VP2_A	T0117TS088_1	T0117	2.71	6.7486	6.7407	198	250	126.262626262626
2VP2_A	T0117TS088_2	T0117	2.82	5.6144	5.6798	198	250	126.262626262626
2VP2_A	T0117TS088_3	T0117	2.86	6.6069	6.6080	198	250	126.262626262626
2VP2_A	T0117TS088_4	T0117	2.83	6.7486	6.7407	198	250	126.262626262626
2VP2_A	T0117TS088_5	T0117	2.83	6.1815	6.2101	198	250	126.262626262626
2VP2_A	T0117TS095_1u	T0117	2.88	6.6777	6.6744	198	250	126.262626262626
2VP2_A	T0117TS125_1	T0117	0.00	-3.1050	0.0000	198	250	126.262626262626
2VP2_A	T0117TS126_1	T0117	2.53	-1.8290	0.0267	198	250	126.262626262626
2VP2_A	T0117TS161_1	T0117	3.24	0.8648	1.3735	198	250	126.262626262626
2VP2_A	T0117TS161_2	T0117	2.95	0.0142	0.7410	198	250	126.262626262626
2VP2_A	T0117TS161_3	T0117	2.87	1.0066	1.4890	198	250	126.262626262626
2VP2_A	T0117TS161_4	T0117	2.90	-0.1276	0.6489	198	250	126.262626262626
2VP2_A	T0117TS161_5	T0117	2.93	-0.3403	0.5202	198	250	126.262626262626
2VP2_A	T0117TS169_1	T0117	3.07	5.9689	6.0112	198	211	106.565656565657
2VP2_A	T0117TS186_1	T0117	1.99	5.0272	5.1313	198	124	62.6262626262626
2VP2_A	T0117TS191_1	T0117	2.78	6.1106	6.1438	198	203	102.525252525253
2VP2_A	T0117TS197_1	T0117	2.80	6.1815	6.2101	198	211	106.565656565657
2VP2_A	T0117TS197_2	T0117	2.61	6.9613	6.9397	198	211	106.565656565657
2VP2_A	T0117TS197_3	T0117	2.59	6.6069	6.6080	198	211	106.565656565657
2VP2_A	T0117TS216_1	T0117	2.59	-1.2618	0.1254	198	250	126.262626262626
2VP2_A	T0117TS216_2	T0117	2.59	-1.2618	0.1254	198	250	126.262626262626
2VP2_A	T0117TS216_3	T0117	2.59	-1.2618	0.1254	198	250	126.262626262626
2VP2_A	T0117TS216_4	T0117	2.59	-1.2618	0.1254	198	250	126.262626262626
2VP2_A	T0117TS216_5	T0117	2.59	-1.2618	0.1254	198	250	126.262626262626
2VP2_A	T0117TS218_1	T0117	2.77	7.3866	7.3378	198	234	118.181818181818
2VP2_A	T0117TS218_2	T0117	2.55	8.2307	8.1279	198	171	86.3636363636364
2VP2_A	T0117TS218_3	T0117	2.41	7.1031	7.0724	198	234	118.181818181818
2VP2_A	T0117TS223_1	T0117	2.64	-1.9707	0.0158	198	250	126.262626262626
2VP2_A	T0117TS223_2	T0117	2.91	-2.1834	0.0063	198	250	126.262626262626
2VP2_A	T0117TS223_3	T0117	3.16	-2.0416	0.0119	198	250	126.262626262626
2VP2_A	T0117TS223_4	T0117	2.08	-2.0416	0.0119	198	250	126.262626262626
2VP2_A	T0117TS223_5	T0117	2.49	-1.8998	0.0207	198	250	126.262626262626
2VP2_A	T0117TS237_1	T0117	2.50	-1.8998	0.0207	198	250	126.262626262626
2VP2_A	T0117TS241_1	T0117	3.18	6.3942	6.4091	198	212	107.070707070707
2VP2_A	T0117TS255_1	T0117	2.97	2.5662	2.8536	198	250	126.262626262626
2VP2_A	T0117TS278_1	T0117	2.53	0.1894	0.8609	198	186	93.9393939393939
2VP2_A	T0117TS278_2	T0117	2.94	-1.2618	0.1254	198	203	102.525252525253
2VP2_A	T0117TS278_3	T0117	2.20	-1.4671	0.0779	198	195	98.4848484848485
2VP2_A	T0117TS278_4	T0117	2.95	-1.0928	0.1757	198	191	96.4646464646465
2VP2_A	T0117TS278_5	T0117	2.51	0.2977	0.9381	198	215	108.585858585859
2VP2_A	T0117TS342_1	T0117	2.61	7.3158	7.2714	198	229	115.656565656566
2VP2_A	T0117TS354_1	T0117	2.46	8.0955	8.0014	198	250	126.262626262626
2VP2_A	T0117TS354_2	T0117	2.52	8.8044	8.6650	198	250	126.262626262626
2VP2_A	T0117TS354_3	T0117	2.65	8.3791	8.2668	198	250	126.262626262626
2VP2_A	T0117TS354_4	T0117	2.59	8.0246	7.9350	198	250	126.262626262626
2VP2_A	T0117TS354_5	T0117	3.08	8.3082	8.2005	198	250	126.262626262626
2VP2_A	T0117TS363_1	T0117	2.48	6.1916	6.2195	198	184	92.9292929292929
2VP2_A	T0117TS363_2	T0117	2.58	5.6430	5.7066	198	180	90.9090909090909
2VP2_A	T0117TS363_3	T0117	3.10	3.9840	4.1594	198	200	101.010101010101
2VP2_A	T0117TS363_4	T0117	2.83	4.6928	4.8193	198	206	104.040404040404
2VP2_A	T0117TS363_5	T0117	2.68	5.7562	5.8124	198	199	100.505050505051
2VP2_A	T0117TS381_1	T0117	2.48	7.6702	7.6032	198	250	126.262626262626
2VP2_A	T0117TS381_2	T0117	2.44	7.8120	7.7359	198	250	126.262626262626
2VP2_A	T0117TS382_1	T0117	2.80	5.8980	5.9449	198	250	126.262626262626
2VP2_A	T0117TS382_2	T0117	2.91	6.1106	6.1438	198	250	126.262626262626
2VP2_A	T0117TS390_1	T0117	2.74	6.0397	6.0775	198	232	117.171717171717
2VP2_A	T0117TS393_1	T0117	2.93	6.1106	6.1438	198	250	126.262626262626
2VP2_A	T0117TS393_2	T0117	2.94	6.5360	6.5417	198	250	126.262626262626
2VP2_A	T0117TS393_3	T0117	3.08	6.3233	6.3427	198	250	126.262626262626
2VP2_A	T0117TS393_4	T0117	2.78	5.4726	5.5473	198	250	126.262626262626
2VP2_A	T0117TS414_1	T0117	2.86	5.6853	5.7461	198	250	126.262626262626
2VP2_A	T0117TS414_2	T0117	3.00	6.2524	6.2764	198	250	126.262626262626
2VP2_A	T0117TS414_3	T0117	3.00	5.7562	5.8124	198	250	126.262626262626
2VP2_A	T0117TS414_4	T0117	2.65	6.3942	6.4091	198	250	126.262626262626
2VP2_A	T0117TS414_5	T0117	2.77	5.8271	5.8787	198	250	126.262626262626
2VP2_A	T0117TS429_1	T0117	2.88	6.3233	6.3427	198	211	106.565656565657
2VP2_A	T0117TS444_1	T0117	2.95	6.5818	6.5846	198	175	88.3838383838384
2VP2_A	T0117TS455_1u	T0117	no_data	no_data	no_data	198	no_data	no_data
2VP2_A	T0117TS457_1	T0117	2.84	6.3942	6.4091	198	250	126.262626262626
2VP2_A	T0117TS457_2	T0117	2.99	5.8271	5.8787	198	250	126.262626262626
2VP2_A	T0117TS500_1	T0117	2.57	2.1408	2.4697	198	206	104.040404040404
2VP2_A	T0117TS512_1	T0117	2.84	-1.2618	0.1254	198	250	126.262626262626
2VP4_A	2VP5_A	T0117	0.90	10.7702	10.5055	198	191	96.4646464646465
2VP4_A	2VP6_A	T0117	0.87	10.9084	10.6349	198	197	99.4949494949495
2VP4_A	2VP9_A	T0117	0.87	10.9084	10.6349	198	197	99.4949494949495
2VP4_A	2VPP_A	T0117	0.93	10.7233	10.4616	198	189	95.4545454545455
2VP4_A	2VQS_A	T0117	0.74	10.5560	10.3050	198	182	91.9191919191919
2VP4_A	T0117AL044_1	T0117	no_data	no_data	no_data	198	no_data	no_data
2VP4_A	T0117AL044_2	T0117	no_data	no_data	no_data	198	no_data	no_data
2VP4_A	T0117AL044_3	T0117	no_data	no_data	no_data	198	no_data	no_data
2VP4_A	T0117AL044_4	T0117	no_data	no_data	no_data	198	no_data	no_data
2VP4_A	T0117AL044_5	T0117	no_data	no_data	no_data	198	no_data	no_data
2VP4_A	T0117AL052_1	T0117	no_data	no_data	no_data	198	no_data	no_data
2VP4_A	T0117AL052_2	T0117	no_data	no_data	no_data	198	no_data	no_data
2VP4_A	T0117AL052_3	T0117	no_data	no_data	no_data	198	no_data	no_data
2VP4_A	T0117AL052_4	T0117	no_data	no_data	no_data	198	no_data	no_data
2VP4_A	T0117AL052_5	T0117	no_data	no_data	no_data	198	no_data	no_data
2VP4_A	T0117AL077_1	T0117	no_data	no_data	no_data	198	no_data	no_data
2VP4_A	T0117AL093_1	T0117	no_data	no_data	no_data	198	no_data	no_data
2VP4_A	T0117AL093_2	T0117	no_data	no_data	no_data	198	no_data	no_data
2VP4_A	T0117AL093_3	T0117	no_data	no_data	no_data	198	no_data	no_data
2VP4_A	T0117AL094_1	T0117	no_data	no_data	no_data	198	no_data	no_data
2VP4_A	T0117AL103_1	T0117	no_data	no_data	no_data	198	no_data	no_data
2VP4_A	T0117AL103_2	T0117	no_data	no_data	no_data	198	no_data	no_data
2VP4_A	T0117AL103_3	T0117	no_data	no_data	no_data	198	no_data	no_data
2VP4_A	T0117AL103_4	T0117	no_data	no_data	no_data	198	no_data	no_data
2VP4_A	T0117AL103_5	T0117	no_data	no_data	no_data	198	no_data	no_data
2VP4_A	T0117AL104_1	T0117	no_data	no_data	no_data	198	no_data	no_data
2VP4_A	T0117AL104_2	T0117	no_data	no_data	no_data	198	no_data	no_data
2VP4_A	T0117AL104_3	T0117	no_data	no_data	no_data	198	no_data	no_data
2VP4_A	T0117AL105_1	T0117	no_data	no_data	no_data	198	no_data	no_data
2VP4_A	T0117AL105_2	T0117	no_data	no_data	no_data	198	no_data	no_data
2VP4_A	T0117AL105_3	T0117	no_data	no_data	no_data	198	no_data	no_data
2VP4_A	T0117AL106_1	T0117	no_data	no_data	no_data	198	no_data	no_data
2VP4_A	T0117AL106_2	T0117	no_data	no_data	no_data	198	no_data	no_data
2VP4_A	T0117AL106_3	T0117	no_data	no_data	no_data	198	no_data	no_data
2VP4_A	T0117AL107_1	T0117	no_data	no_data	no_data	198	no_data	no_data
2VP4_A	T0117AL107_2	T0117	no_data	no_data	no_data	198	no_data	no_data
2VP4_A	T0117AL107_3	T0117	no_data	no_data	no_data	198	no_data	no_data
2VP4_A	T0117AL108_1	T0117	no_data	no_data	no_data	198	no_data	no_data
2VP4_A	T0117AL108_2	T0117	no_data	no_data	no_data	198	no_data	no_data
2VP4_A	T0117AL108_3	T0117	no_data	no_data	no_data	198	no_data	no_data
2VP4_A	T0117AL111_1	T0117	no_data	no_data	no_data	198	no_data	no_data
2VP4_A	T0117AL127_1u	T0117	no_data	no_data	no_data	198	no_data	no_data
2VP4_A	T0117AL127_2u	T0117	no_data	no_data	no_data	198	no_data	no_data
2VP4_A	T0117AL127_3u	T0117	no_data	no_data	no_data	198	no_data	no_data
2VP4_A	T0117AL127_4u	T0117	no_data	no_data	no_data	198	no_data	no_data
2VP4_A	T0117AL127_5u	T0117	no_data	no_data	no_data	198	no_data	no_data
2VP4_A	T0117AL132_1	T0117	no_data	no_data	no_data	198	no_data	no_data
2VP4_A	T0117AL132_2	T0117	no_data	no_data	no_data	198	no_data	no_data
2VP4_A	T0117AL132_3	T0117	no_data	no_data	no_data	198	no_data	no_data
2VP4_A	T0117AL132_4	T0117	no_data	no_data	no_data	198	no_data	no_data
2VP4_A	T0117AL132_5	T0117	no_data	no_data	no_data	198	no_data	no_data
2VP4_A	T0117AL133_1	T0117	no_data	no_data	no_data	198	no_data	no_data
2VP4_A	T0117AL137_1	T0117	no_data	no_data	no_data	198	no_data	no_data
2VP4_A	T0117AL150_1	T0117	no_data	no_data	no_data	198	no_data	no_data
2VP4_A	T0117AL158_1	T0117	no_data	no_data	no_data	198	no_data	no_data
2VP4_A	T0117AL158_2	T0117	no_data	no_data	no_data	198	no_data	no_data
2VP4_A	T0117AL158_3	T0117	no_data	no_data	no_data	198	no_data	no_data
2VP4_A	T0117AL158_4	T0117	no_data	no_data	no_data	198	no_data	no_data
2VP4_A	T0117AL158_5	T0117	no_data	no_data	no_data	198	no_data	no_data
2VP4_A	T0117AL170_1	T0117	no_data	no_data	no_data	198	no_data	no_data
2VP4_A	T0117AL170_2	T0117	no_data	no_data	no_data	198	no_data	no_data
2VP4_A	T0117AL170_3	T0117	no_data	no_data	no_data	198	no_data	no_data
2VP4_A	T0117AL170_4	T0117	no_data	no_data	no_data	198	no_data	no_data
2VP4_A	T0117AL173_1	T0117	no_data	no_data	no_data	198	no_data	no_data
2VP4_A	T0117AL220_1	T0117	no_data	no_data	no_data	198	no_data	no_data
2VP4_A	T0117AL220_2	T0117	no_data	no_data	no_data	198	no_data	no_data
2VP4_A	T0117AL220_3	T0117	no_data	no_data	no_data	198	no_data	no_data
2VP4_A	T0117AL220_4	T0117	no_data	no_data	no_data	198	no_data	no_data
2VP4_A	T0117AL220_5	T0117	no_data	no_data	no_data	198	no_data	no_data
2VP4_A	T0117AL229_1	T0117	no_data	no_data	no_data	198	no_data	no_data
2VP4_A	T0117AL259_1	T0117	no_data	no_data	no_data	198	no_data	no_data
2VP4_A	T0117AL259_2	T0117	no_data	no_data	no_data	198	no_data	no_data
2VP4_A	T0117AL259_3	T0117	no_data	no_data	no_data	198	no_data	no_data
2VP4_A	T0117AL259_4	T0117	no_data	no_data	no_data	198	no_data	no_data
2VP4_A	T0117AL259_5	T0117	no_data	no_data	no_data	198	no_data	no_data
2VP4_A	T0117AL260_1	T0117	no_data	no_data	no_data	198	no_data	no_data
2VP4_A	T0117AL260_2	T0117	no_data	no_data	no_data	198	no_data	no_data
2VP4_A	T0117AL260_3	T0117	no_data	no_data	no_data	198	no_data	no_data
2VP4_A	T0117AL260_4	T0117	no_data	no_data	no_data	198	no_data	no_data
2VP4_A	T0117AL260_5	T0117	no_data	no_data	no_data	198	no_data	no_data
2VP4_A	T0117AL273_1	T0117	no_data	no_data	no_data	198	no_data	no_data
2VP4_A	T0117AL273_2	T0117	no_data	no_data	no_data	198	no_data	no_data
2VP4_A	T0117AL273_3	T0117	no_data	no_data	no_data	198	no_data	no_data
2VP4_A	T0117AL273_4	T0117	no_data	no_data	no_data	198	no_data	no_data
2VP4_A	T0117AL274_1	T0117	no_data	no_data	no_data	198	no_data	no_data
2VP4_A	T0117AL274_2	T0117	no_data	no_data	no_data	198	no_data	no_data
2VP4_A	T0117AL274_3	T0117	no_data	no_data	no_data	198	no_data	no_data
2VP4_A	T0117AL274_4	T0117	no_data	no_data	no_data	198	no_data	no_data
2VP4_A	T0117AL274_5	T0117	no_data	no_data	no_data	198	no_data	no_data
2VP4_A	T0117AL280_1	T0117	no_data	no_data	no_data	198	no_data	no_data
2VP4_A	T0117AL280_2	T0117	no_data	no_data	no_data	198	no_data	no_data
2VP4_A	T0117AL280_3	T0117	no_data	no_data	no_data	198	no_data	no_data
2VP4_A	T0117AL331_1	T0117	no_data	no_data	no_data	198	no_data	no_data
2VP4_A	T0117AL357_1	T0117	no_data	no_data	no_data	198	no_data	no_data
2VP4_A	T0117AL357_2	T0117	no_data	no_data	no_data	198	no_data	no_data
2VP4_A	T0117AL357_3	T0117	no_data	no_data	no_data	198	no_data	no_data
2VP4_A	T0117AL359_1	T0117	no_data	no_data	no_data	198	no_data	no_data
2VP4_A	T0117AL359_2	T0117	no_data	no_data	no_data	198	no_data	no_data
2VP4_A	T0117AL361_1	T0117	no_data	no_data	no_data	198	no_data	no_data
2VP4_A	T0117AL361_2	T0117	no_data	no_data	no_data	198	no_data	no_data
2VP4_A	T0117AL389_1	T0117	no_data	no_data	no_data	198	no_data	no_data
2VP4_A	T0117AL389_2	T0117	no_data	no_data	no_data	198	no_data	no_data
2VP4_A	T0117AL389_3	T0117	no_data	no_data	no_data	198	no_data	no_data
2VP4_A	T0117AL389_4	T0117	no_data	no_data	no_data	198	no_data	no_data
2VP4_A	T0117AL389_5	T0117	no_data	no_data	no_data	198	no_data	no_data
2VP4_A	T0117AL395_1	T0117	no_data	no_data	no_data	198	no_data	no_data
2VP4_A	T0117AL395_2	T0117	no_data	no_data	no_data	198	no_data	no_data
2VP4_A	T0117AL395_3	T0117	no_data	no_data	no_data	198	no_data	no_data
2VP4_A	T0117AL395_4	T0117	no_data	no_data	no_data	198	no_data	no_data
2VP4_A	T0117AL395_5	T0117	no_data	no_data	no_data	198	no_data	no_data
2VP4_A	T0117AL401_1	T0117	no_data	no_data	no_data	198	no_data	no_data
2VP4_A	T0117AL401_2	T0117	no_data	no_data	no_data	198	no_data	no_data
2VP4_A	T0117AL401_3	T0117	no_data	no_data	no_data	198	no_data	no_data
2VP4_A	T0117AL401_4	T0117	no_data	no_data	no_data	198	no_data	no_data
2VP4_A	T0117AL401_5	T0117	no_data	no_data	no_data	198	no_data	no_data
2VP4_A	T0117AL536_1	T0117	no_data	no_data	no_data	198	no_data	no_data
2VP4_A	T0117DR324_1	T0117	no_data	no_data	no_data	198	no_data	no_data
2VP4_A	T0117RR017_1	T0117	no_data	no_data	no_data	198	no_data	no_data
2VP4_A	T0117RR392_1	T0117	no_data	no_data	no_data	198	no_data	no_data
2VP4_A	T0117SS010_1	T0117	no_data	no_data	no_data	198	no_data	no_data
2VP4_A	T0117SS017_1	T0117	no_data	no_data	no_data	198	no_data	no_data
2VP4_A	T0117SS018_1	T0117	no_data	no_data	no_data	198	no_data	no_data
2VP4_A	T0117SS018_2	T0117	no_data	no_data	no_data	198	no_data	no_data
2VP4_A	T0117SS031_1	T0117	no_data	no_data	no_data	198	no_data	no_data
2VP4_A	T0117SS039_1	T0117	no_data	no_data	no_data	198	no_data	no_data
2VP4_A	T0117SS052_1	T0117	no_data	no_data	no_data	198	no_data	no_data
2VP4_A	T0117SS055_1	T0117	no_data	no_data	no_data	198	no_data	no_data
2VP4_A	T0117SS065_1	T0117	no_data	no_data	no_data	198	no_data	no_data
2VP4_A	T0117SS065_2	T0117	no_data	no_data	no_data	198	no_data	no_data
2VP4_A	T0117SS094_1	T0117	no_data	no_data	no_data	198	no_data	no_data
2VP4_A	T0117SS111_1	T0117	no_data	no_data	no_data	198	no_data	no_data
2VP4_A	T0117SS115_1	T0117	no_data	no_data	no_data	198	no_data	no_data
2VP4_A	T0117SS137_1	T0117	no_data	no_data	no_data	198	no_data	no_data
2VP4_A	T0117SS150_1	T0117	no_data	no_data	no_data	198	no_data	no_data
2VP4_A	T0117SS151_1	T0117	no_data	no_data	no_data	198	no_data	no_data
2VP4_A	T0117SS197_1	T0117	no_data	no_data	no_data	198	no_data	no_data
2VP4_A	T0117SS214_1	T0117	no_data	no_data	no_data	198	no_data	no_data
2VP4_A	T0117SS216_1	T0117	no_data	no_data	no_data	198	no_data	no_data
2VP4_A	T0117SS251_1	T0117	no_data	no_data	no_data	198	no_data	no_data
2VP4_A	T0117SS258_1	T0117	no_data	no_data	no_data	198	no_data	no_data
2VP4_A	T0117SS273_1	T0117	no_data	no_data	no_data	198	no_data	no_data
2VP4_A	T0117SS281_1	T0117	no_data	no_data	no_data	198	no_data	no_data
2VP4_A	T0117SS325_1	T0117	no_data	no_data	no_data	198	no_data	no_data
2VP4_A	T0117SS342_1	T0117	no_data	no_data	no_data	198	no_data	no_data
2VP4_A	T0117SS385_1	T0117	no_data	no_data	no_data	198	no_data	no_data
2VP4_A	T0117SS402_1	T0117	no_data	no_data	no_data	198	no_data	no_data
2VP4_A	T0117SS453_1	T0117	no_data	no_data	no_data	198	no_data	no_data
2VP4_A	T0117SS510_1	T0117	no_data	no_data	no_data	198	no_data	no_data
2VP4_A	T0117SS530_1	T0117	no_data	no_data	no_data	198	no_data	no_data
2VP4_A	T0117TS012_1	T0117	2.80	5.4726	5.5473	198	198	100
2VP4_A	T0117TS012_2	T0117	2.99	4.6957	4.8220	198	184	92.9292929292929
2VP4_A	T0117TS012_3	T0117	2.91	5.3309	5.4149	198	237	119.69696969697
2VP4_A	T0117TS012_4	T0117	2.76	-1.4745	0.0764	198	214	108.080808080808
2VP4_A	T0117TS012_5	T0117	2.81	-1.4314	0.0851	198	182	91.9191919191919
2VP4_A	T0117TS017_1	T0117	2.94	6.5360	6.5417	198	229	115.656565656566
2VP4_A	T0117TS018_1u	T0117	2.54	-1.4745	0.0764	198	250	126.262626262626
2VP4_A	T0117TS023_1	T0117	2.86	5.3309	5.4149	198	212	107.070707070707
2VP4_A	T0117TS028_1	T0117	2.75	5.6853	5.7461	198	250	126.262626262626
2VP4_A	T0117TS028_2	T0117	2.76	-0.2694	0.5618	198	250	126.262626262626
2VP4_A	T0117TS028_3	T0117	2.75	5.6853	5.7461	198	250	126.262626262626
2VP4_A	T0117TS028_4	T0117	2.75	5.6853	5.7461	198	250	126.262626262626
2VP4_A	T0117TS028_5	T0117	2.76	-0.2694	0.5618	198	250	126.262626262626
2VP4_A	T0117TS031_1	T0117	2.56	8.7335	8.5987	198	250	126.262626262626
2VP4_A	T0117TS032_1	T0117	2.75	6.0397	6.0775	198	209	105.555555555556
2VP4_A	T0117TS042_1	T0117	3.00	-1.7581	0.0338	198	250	126.262626262626
2VP4_A	T0117TS045_1	T0117	2.87	-0.1985	0.6047	198	250	126.262626262626
2VP4_A	T0117TS045_2	T0117	2.37	-0.9074	0.2428	198	250	126.262626262626
2VP4_A	T0117TS045_3	T0117	2.39	-1.1201	0.1669	198	250	126.262626262626
2VP4_A	T0117TS045_4	T0117	2.96	-0.2694	0.5618	198	250	126.262626262626
2VP4_A	T0117TS045_5	T0117	2.91	-1.8998	0.0207	198	250	126.262626262626
2VP4_A	T0117TS047_1	T0117	2.28	7.3158	7.2714	198	204	103.030303030303
2VP4_A	T0117TS047_2	T0117	2.63	7.5284	7.4705	198	204	103.030303030303
2VP4_A	T0117TS047_3	T0117	2.45	7.4575	7.4041	198	204	103.030303030303
2VP4_A	T0117TS047_4	T0117	2.29	7.5284	7.4705	198	204	103.030303030303
2VP4_A	T0117TS047_5	T0117	2.31	7.5993	7.5369	198	204	103.030303030303
2VP4_A	T0117TS055_1	T0117	1.87	-1.3327	0.1073	198	250	126.262626262626
2VP4_A	T0117TS055_2	T0117	2.68	-0.6238	0.3686	198	250	126.262626262626
2VP4_A	T0117TS055_3	T0117	2.68	-0.6238	0.3686	198	250	126.262626262626
2VP4_A	T0117TS055_4	T0117	2.68	-0.6238	0.3686	198	250	126.262626262626
2VP4_A	T0117TS055_5	T0117	2.65	-0.9783	0.2157	198	250	126.262626262626
2VP4_A	T0117TS058_1	T0117	3.16	4.8346	4.9516	198	250	126.262626262626
2VP4_A	T0117TS058_2	T0117	3.13	4.9055	5.0177	198	250	126.262626262626
2VP4_A	T0117TS086_1	T0117	2.90	5.9571	6.0002	198	182	91.9191919191919
2VP4_A	T0117TS088_1	T0117	2.88	6.4651	6.4754	198	250	126.262626262626
2VP4_A	T0117TS088_2	T0117	2.74	6.2524	6.2764	198	250	126.262626262626
2VP4_A	T0117TS088_3	T0117	2.80	6.5360	6.5417	198	250	126.262626262626
2VP4_A	T0117TS088_4	T0117	2.85	6.6777	6.6744	198	250	126.262626262626
2VP4_A	T0117TS088_5	T0117	2.77	6.1106	6.1438	198	250	126.262626262626
2VP4_A	T0117TS095_1u	T0117	2.65	6.5360	6.5417	198	250	126.262626262626
2VP4_A	T0117TS125_1	T0117	0.00	-3.1050	0.0000	198	250	126.262626262626
2VP4_A	T0117TS126_1	T0117	2.66	-1.7581	0.0338	198	250	126.262626262626
2VP4_A	T0117TS161_1	T0117	3.13	-0.2694	0.5618	198	250	126.262626262626
2VP4_A	T0117TS161_2	T0117	2.93	-0.1276	0.6489	198	250	126.262626262626
2VP4_A	T0117TS161_3	T0117	2.96	-0.1276	0.6489	198	250	126.262626262626
2VP4_A	T0117TS161_4	T0117	2.94	0.5104	1.0958	198	250	126.262626262626
2VP4_A	T0117TS161_5	T0117	3.07	-0.3403	0.5202	198	250	126.262626262626
2VP4_A	T0117TS169_1	T0117	2.82	6.6069	6.6080	198	211	106.565656565657
2VP4_A	T0117TS186_1	T0117	2.49	5.1270	5.2245	198	124	62.6262626262626
2VP4_A	T0117TS191_1	T0117	3.00	6.0397	6.0775	198	203	102.525252525253
2VP4_A	T0117TS197_1	T0117	2.89	6.3942	6.4091	198	211	106.565656565657
2VP4_A	T0117TS197_2	T0117	2.45	6.7486	6.7407	198	211	106.565656565657
2VP4_A	T0117TS197_3	T0117	2.99	6.3233	6.3427	198	211	106.565656565657
2VP4_A	T0117TS216_1	T0117	2.65	-0.4821	0.4414	198	250	126.262626262626
2VP4_A	T0117TS216_2	T0117	2.69	-0.6238	0.3686	198	250	126.262626262626
2VP4_A	T0117TS216_3	T0117	2.69	-0.6238	0.3686	198	250	126.262626262626
2VP4_A	T0117TS216_4	T0117	2.69	-0.6238	0.3686	198	250	126.262626262626
2VP4_A	T0117TS216_5	T0117	2.69	-0.6238	0.3686	198	250	126.262626262626
2VP4_A	T0117TS218_1	T0117	2.72	7.1740	7.1387	198	234	118.181818181818
2VP4_A	T0117TS218_2	T0117	2.35	8.3885	8.2757	198	171	86.3636363636364
2VP4_A	T0117TS218_3	T0117	2.39	6.9613	6.9397	198	234	118.181818181818
2VP4_A	T0117TS223_1	T0117	2.64	-1.8998	0.0207	198	250	126.262626262626
2VP4_A	T0117TS223_2	T0117	2.94	-2.3252	0.0031	198	250	126.262626262626
2VP4_A	T0117TS223_3	T0117	3.14	-1.9707	0.0158	198	250	126.262626262626
2VP4_A	T0117TS223_4	T0117	3.20	-1.7581	0.0338	198	250	126.262626262626
2VP4_A	T0117TS223_5	T0117	3.23	-1.8290	0.0267	198	250	126.262626262626
2VP4_A	T0117TS237_1	T0117	2.54	-1.8998	0.0207	198	250	126.262626262626
2VP4_A	T0117TS241_1	T0117	2.81	6.1815	6.2101	198	212	107.070707070707
2VP4_A	T0117TS255_1	T0117	2.86	2.4244	2.7250	198	250	126.262626262626
2VP4_A	T0117TS278_1	T0117	1.78	-1.5915	0.0559	198	186	93.9393939393939
2VP4_A	T0117TS278_2	T0117	2.75	-1.1910	0.1452	198	203	102.525252525253
2VP4_A	T0117TS278_3	T0117	2.74	-1.1087	0.1706	198	195	98.4848484848485
2VP4_A	T0117TS278_4	T0117	2.73	-1.0201	0.2006	198	191	96.4646464646465
2VP4_A	T0117TS278_5	T0117	2.98	0.0142	0.7410	198	215	108.585858585859
2VP4_A	T0117TS342_1	T0117	2.57	7.2449	7.2051	198	229	115.656565656566
2VP4_A	T0117TS354_1	T0117	2.70	7.9538	7.8687	198	250	126.262626262626
2VP4_A	T0117TS354_2	T0117	2.56	8.8044	8.6650	198	250	126.262626262626
2VP4_A	T0117TS354_3	T0117	2.61	8.1664	8.0677	198	250	126.262626262626
2VP4_A	T0117TS354_4	T0117	2.71	8.0246	7.9350	198	250	126.262626262626
2VP4_A	T0117TS354_5	T0117	3.04	7.8120	7.7359	198	250	126.262626262626
2VP4_A	T0117TS363_1	T0117	2.72	6.1916	6.2195	198	184	92.9292929292929
2VP4_A	T0117TS363_2	T0117	3.27	5.1870	5.2805	198	180	90.9090909090909
2VP4_A	T0117TS363_3	T0117	2.76	5.4726	5.5473	198	200	101.010101010101
2VP4_A	T0117TS363_4	T0117	2.65	5.0473	5.1500	198	206	104.040404040404
2VP4_A	T0117TS363_5	T0117	2.73	5.6853	5.7461	198	199	100.505050505051
2VP4_A	T0117TS381_1	T0117	2.63	7.5284	7.4705	198	250	126.262626262626
2VP4_A	T0117TS381_2	T0117	2.72	7.2449	7.2051	198	250	126.262626262626
2VP4_A	T0117TS382_1	T0117	2.80	6.4651	6.4754	198	250	126.262626262626
2VP4_A	T0117TS382_2	T0117	3.04	5.8980	5.9449	198	250	126.262626262626
2VP4_A	T0117TS390_1	T0117	2.65	6.0397	6.0775	198	232	117.171717171717
2VP4_A	T0117TS393_1	T0117	2.72	6.2524	6.2764	198	250	126.262626262626
2VP4_A	T0117TS393_2	T0117	3.05	6.4651	6.4754	198	250	126.262626262626
2VP4_A	T0117TS393_3	T0117	3.14	6.3942	6.4091	198	250	126.262626262626
2VP4_A	T0117TS393_4	T0117	3.19	5.3309	5.4149	198	250	126.262626262626
2VP4_A	T0117TS414_1	T0117	3.14	5.1182	5.2162	198	250	126.262626262626
2VP4_A	T0117TS414_2	T0117	3.00	6.7486	6.7407	198	250	126.262626262626
2VP4_A	T0117TS414_3	T0117	2.91	5.9689	6.0112	198	250	126.262626262626
2VP4_A	T0117TS414_4	T0117	2.62	5.8271	5.8787	198	250	126.262626262626
2VP4_A	T0117TS414_5	T0117	2.80	5.8980	5.9449	198	250	126.262626262626
2VP4_A	T0117TS429_1	T0117	2.90	6.4651	6.4754	198	211	106.565656565657
2VP4_A	T0117TS444_1	T0117	2.71	6.5818	6.5846	198	175	88.3838383838384
2VP4_A	T0117TS455_1u	T0117	no_data	no_data	no_data	198	no_data	no_data
2VP4_A	T0117TS457_1	T0117	2.82	5.3309	5.4149	198	250	126.262626262626
2VP4_A	T0117TS457_2	T0117	3.02	5.8271	5.8787	198	250	126.262626262626
2VP4_A	T0117TS500_1	T0117	2.81	4.0548	4.2253	198	206	104.040404040404
2VP4_A	T0117TS512_1	T0117	3.06	-0.7656	0.3023	198	250	126.262626262626
2VP5_A	2VP6_A	T0117	0.40	10.7702	10.5055	191	197	103.141361256544
2VP5_A	2VP9_A	T0117	0.48	10.7702	10.5055	191	197	103.141361256544
2VP5_A	2VPP_A	T0117	0.70	10.0632	9.8436	191	189	98.9528795811518
2VP5_A	2VQS_A	T0117	0.60	10.1037	9.8815	191	182	95.2879581151832
2VP5_A	T0117AL044_1	T0117	no_data	no_data	no_data	191	no_data	no_data
2VP5_A	T0117AL044_2	T0117	no_data	no_data	no_data	191	no_data	no_data
2VP5_A	T0117AL044_3	T0117	no_data	no_data	no_data	191	no_data	no_data
2VP5_A	T0117AL044_4	T0117	no_data	no_data	no_data	191	no_data	no_data
2VP5_A	T0117AL044_5	T0117	no_data	no_data	no_data	191	no_data	no_data
2VP5_A	T0117AL052_1	T0117	no_data	no_data	no_data	191	no_data	no_data
2VP5_A	T0117AL052_2	T0117	no_data	no_data	no_data	191	no_data	no_data
2VP5_A	T0117AL052_3	T0117	no_data	no_data	no_data	191	no_data	no_data
2VP5_A	T0117AL052_4	T0117	no_data	no_data	no_data	191	no_data	no_data
2VP5_A	T0117AL052_5	T0117	no_data	no_data	no_data	191	no_data	no_data
2VP5_A	T0117AL077_1	T0117	no_data	no_data	no_data	191	no_data	no_data
2VP5_A	T0117AL093_1	T0117	no_data	no_data	no_data	191	no_data	no_data
2VP5_A	T0117AL093_2	T0117	no_data	no_data	no_data	191	no_data	no_data
2VP5_A	T0117AL093_3	T0117	no_data	no_data	no_data	191	no_data	no_data
2VP5_A	T0117AL094_1	T0117	no_data	no_data	no_data	191	no_data	no_data
2VP5_A	T0117AL103_1	T0117	no_data	no_data	no_data	191	no_data	no_data
2VP5_A	T0117AL103_2	T0117	no_data	no_data	no_data	191	no_data	no_data
2VP5_A	T0117AL103_3	T0117	no_data	no_data	no_data	191	no_data	no_data
2VP5_A	T0117AL103_4	T0117	no_data	no_data	no_data	191	no_data	no_data
2VP5_A	T0117AL103_5	T0117	no_data	no_data	no_data	191	no_data	no_data
2VP5_A	T0117AL104_1	T0117	no_data	no_data	no_data	191	no_data	no_data
2VP5_A	T0117AL104_2	T0117	no_data	no_data	no_data	191	no_data	no_data
2VP5_A	T0117AL104_3	T0117	no_data	no_data	no_data	191	no_data	no_data
2VP5_A	T0117AL105_1	T0117	no_data	no_data	no_data	191	no_data	no_data
2VP5_A	T0117AL105_2	T0117	no_data	no_data	no_data	191	no_data	no_data
2VP5_A	T0117AL105_3	T0117	no_data	no_data	no_data	191	no_data	no_data
2VP5_A	T0117AL106_1	T0117	no_data	no_data	no_data	191	no_data	no_data
2VP5_A	T0117AL106_2	T0117	no_data	no_data	no_data	191	no_data	no_data
2VP5_A	T0117AL106_3	T0117	no_data	no_data	no_data	191	no_data	no_data
2VP5_A	T0117AL107_1	T0117	no_data	no_data	no_data	191	no_data	no_data
2VP5_A	T0117AL107_2	T0117	no_data	no_data	no_data	191	no_data	no_data
2VP5_A	T0117AL107_3	T0117	no_data	no_data	no_data	191	no_data	no_data
2VP5_A	T0117AL108_1	T0117	no_data	no_data	no_data	191	no_data	no_data
2VP5_A	T0117AL108_2	T0117	no_data	no_data	no_data	191	no_data	no_data
2VP5_A	T0117AL108_3	T0117	no_data	no_data	no_data	191	no_data	no_data
2VP5_A	T0117AL111_1	T0117	no_data	no_data	no_data	191	no_data	no_data
2VP5_A	T0117AL127_1u	T0117	no_data	no_data	no_data	191	no_data	no_data
2VP5_A	T0117AL127_2u	T0117	no_data	no_data	no_data	191	no_data	no_data
2VP5_A	T0117AL127_3u	T0117	no_data	no_data	no_data	191	no_data	no_data
2VP5_A	T0117AL127_4u	T0117	no_data	no_data	no_data	191	no_data	no_data
2VP5_A	T0117AL127_5u	T0117	no_data	no_data	no_data	191	no_data	no_data
2VP5_A	T0117AL132_1	T0117	no_data	no_data	no_data	191	no_data	no_data
2VP5_A	T0117AL132_2	T0117	no_data	no_data	no_data	191	no_data	no_data
2VP5_A	T0117AL132_3	T0117	no_data	no_data	no_data	191	no_data	no_data
2VP5_A	T0117AL132_4	T0117	no_data	no_data	no_data	191	no_data	no_data
2VP5_A	T0117AL132_5	T0117	no_data	no_data	no_data	191	no_data	no_data
2VP5_A	T0117AL133_1	T0117	no_data	no_data	no_data	191	no_data	no_data
2VP5_A	T0117AL137_1	T0117	no_data	no_data	no_data	191	no_data	no_data
2VP5_A	T0117AL150_1	T0117	no_data	no_data	no_data	191	no_data	no_data
2VP5_A	T0117AL158_1	T0117	no_data	no_data	no_data	191	no_data	no_data
2VP5_A	T0117AL158_2	T0117	no_data	no_data	no_data	191	no_data	no_data
2VP5_A	T0117AL158_3	T0117	no_data	no_data	no_data	191	no_data	no_data
2VP5_A	T0117AL158_4	T0117	no_data	no_data	no_data	191	no_data	no_data
2VP5_A	T0117AL158_5	T0117	no_data	no_data	no_data	191	no_data	no_data
2VP5_A	T0117AL170_1	T0117	no_data	no_data	no_data	191	no_data	no_data
2VP5_A	T0117AL170_2	T0117	no_data	no_data	no_data	191	no_data	no_data
2VP5_A	T0117AL170_3	T0117	no_data	no_data	no_data	191	no_data	no_data
2VP5_A	T0117AL170_4	T0117	no_data	no_data	no_data	191	no_data	no_data
2VP5_A	T0117AL173_1	T0117	no_data	no_data	no_data	191	no_data	no_data
2VP5_A	T0117AL220_1	T0117	no_data	no_data	no_data	191	no_data	no_data
2VP5_A	T0117AL220_2	T0117	no_data	no_data	no_data	191	no_data	no_data
2VP5_A	T0117AL220_3	T0117	no_data	no_data	no_data	191	no_data	no_data
2VP5_A	T0117AL220_4	T0117	no_data	no_data	no_data	191	no_data	no_data
2VP5_A	T0117AL220_5	T0117	no_data	no_data	no_data	191	no_data	no_data
2VP5_A	T0117AL229_1	T0117	no_data	no_data	no_data	191	no_data	no_data
2VP5_A	T0117AL259_1	T0117	no_data	no_data	no_data	191	no_data	no_data
2VP5_A	T0117AL259_2	T0117	no_data	no_data	no_data	191	no_data	no_data
2VP5_A	T0117AL259_3	T0117	no_data	no_data	no_data	191	no_data	no_data
2VP5_A	T0117AL259_4	T0117	no_data	no_data	no_data	191	no_data	no_data
2VP5_A	T0117AL259_5	T0117	no_data	no_data	no_data	191	no_data	no_data
2VP5_A	T0117AL260_1	T0117	no_data	no_data	no_data	191	no_data	no_data
2VP5_A	T0117AL260_2	T0117	no_data	no_data	no_data	191	no_data	no_data
2VP5_A	T0117AL260_3	T0117	no_data	no_data	no_data	191	no_data	no_data
2VP5_A	T0117AL260_4	T0117	no_data	no_data	no_data	191	no_data	no_data
2VP5_A	T0117AL260_5	T0117	no_data	no_data	no_data	191	no_data	no_data
2VP5_A	T0117AL273_1	T0117	no_data	no_data	no_data	191	no_data	no_data
2VP5_A	T0117AL273_2	T0117	no_data	no_data	no_data	191	no_data	no_data
2VP5_A	T0117AL273_3	T0117	no_data	no_data	no_data	191	no_data	no_data
2VP5_A	T0117AL273_4	T0117	no_data	no_data	no_data	191	no_data	no_data
2VP5_A	T0117AL274_1	T0117	no_data	no_data	no_data	191	no_data	no_data
2VP5_A	T0117AL274_2	T0117	no_data	no_data	no_data	191	no_data	no_data
2VP5_A	T0117AL274_3	T0117	no_data	no_data	no_data	191	no_data	no_data
2VP5_A	T0117AL274_4	T0117	no_data	no_data	no_data	191	no_data	no_data
2VP5_A	T0117AL274_5	T0117	no_data	no_data	no_data	191	no_data	no_data
2VP5_A	T0117AL280_1	T0117	no_data	no_data	no_data	191	no_data	no_data
2VP5_A	T0117AL280_2	T0117	no_data	no_data	no_data	191	no_data	no_data
2VP5_A	T0117AL280_3	T0117	no_data	no_data	no_data	191	no_data	no_data
2VP5_A	T0117AL331_1	T0117	no_data	no_data	no_data	191	no_data	no_data
2VP5_A	T0117AL357_1	T0117	no_data	no_data	no_data	191	no_data	no_data
2VP5_A	T0117AL357_2	T0117	no_data	no_data	no_data	191	no_data	no_data
2VP5_A	T0117AL357_3	T0117	no_data	no_data	no_data	191	no_data	no_data
2VP5_A	T0117AL359_1	T0117	no_data	no_data	no_data	191	no_data	no_data
2VP5_A	T0117AL359_2	T0117	no_data	no_data	no_data	191	no_data	no_data
2VP5_A	T0117AL361_1	T0117	no_data	no_data	no_data	191	no_data	no_data
2VP5_A	T0117AL361_2	T0117	no_data	no_data	no_data	191	no_data	no_data
2VP5_A	T0117AL389_1	T0117	no_data	no_data	no_data	191	no_data	no_data
2VP5_A	T0117AL389_2	T0117	no_data	no_data	no_data	191	no_data	no_data
2VP5_A	T0117AL389_3	T0117	no_data	no_data	no_data	191	no_data	no_data
2VP5_A	T0117AL389_4	T0117	no_data	no_data	no_data	191	no_data	no_data
2VP5_A	T0117AL389_5	T0117	no_data	no_data	no_data	191	no_data	no_data
2VP5_A	T0117AL395_1	T0117	no_data	no_data	no_data	191	no_data	no_data
2VP5_A	T0117AL395_2	T0117	no_data	no_data	no_data	191	no_data	no_data
2VP5_A	T0117AL395_3	T0117	no_data	no_data	no_data	191	no_data	no_data
2VP5_A	T0117AL395_4	T0117	no_data	no_data	no_data	191	no_data	no_data
2VP5_A	T0117AL395_5	T0117	no_data	no_data	no_data	191	no_data	no_data
2VP5_A	T0117AL401_1	T0117	no_data	no_data	no_data	191	no_data	no_data
2VP5_A	T0117AL401_2	T0117	no_data	no_data	no_data	191	no_data	no_data
2VP5_A	T0117AL401_3	T0117	no_data	no_data	no_data	191	no_data	no_data
2VP5_A	T0117AL401_4	T0117	no_data	no_data	no_data	191	no_data	no_data
2VP5_A	T0117AL401_5	T0117	no_data	no_data	no_data	191	no_data	no_data
2VP5_A	T0117AL536_1	T0117	no_data	no_data	no_data	191	no_data	no_data
2VP5_A	T0117DR324_1	T0117	no_data	no_data	no_data	191	no_data	no_data
2VP5_A	T0117RR017_1	T0117	no_data	no_data	no_data	191	no_data	no_data
2VP5_A	T0117RR392_1	T0117	no_data	no_data	no_data	191	no_data	no_data
2VP5_A	T0117SS010_1	T0117	no_data	no_data	no_data	191	no_data	no_data
2VP5_A	T0117SS017_1	T0117	no_data	no_data	no_data	191	no_data	no_data
2VP5_A	T0117SS018_1	T0117	no_data	no_data	no_data	191	no_data	no_data
2VP5_A	T0117SS018_2	T0117	no_data	no_data	no_data	191	no_data	no_data
2VP5_A	T0117SS031_1	T0117	no_data	no_data	no_data	191	no_data	no_data
2VP5_A	T0117SS039_1	T0117	no_data	no_data	no_data	191	no_data	no_data
2VP5_A	T0117SS052_1	T0117	no_data	no_data	no_data	191	no_data	no_data
2VP5_A	T0117SS055_1	T0117	no_data	no_data	no_data	191	no_data	no_data
2VP5_A	T0117SS065_1	T0117	no_data	no_data	no_data	191	no_data	no_data
2VP5_A	T0117SS065_2	T0117	no_data	no_data	no_data	191	no_data	no_data
2VP5_A	T0117SS094_1	T0117	no_data	no_data	no_data	191	no_data	no_data
2VP5_A	T0117SS111_1	T0117	no_data	no_data	no_data	191	no_data	no_data
2VP5_A	T0117SS115_1	T0117	no_data	no_data	no_data	191	no_data	no_data
2VP5_A	T0117SS137_1	T0117	no_data	no_data	no_data	191	no_data	no_data
2VP5_A	T0117SS150_1	T0117	no_data	no_data	no_data	191	no_data	no_data
2VP5_A	T0117SS151_1	T0117	no_data	no_data	no_data	191	no_data	no_data
2VP5_A	T0117SS197_1	T0117	no_data	no_data	no_data	191	no_data	no_data
2VP5_A	T0117SS214_1	T0117	no_data	no_data	no_data	191	no_data	no_data
2VP5_A	T0117SS216_1	T0117	no_data	no_data	no_data	191	no_data	no_data
2VP5_A	T0117SS251_1	T0117	no_data	no_data	no_data	191	no_data	no_data
2VP5_A	T0117SS258_1	T0117	no_data	no_data	no_data	191	no_data	no_data
2VP5_A	T0117SS273_1	T0117	no_data	no_data	no_data	191	no_data	no_data
2VP5_A	T0117SS281_1	T0117	no_data	no_data	no_data	191	no_data	no_data
2VP5_A	T0117SS325_1	T0117	no_data	no_data	no_data	191	no_data	no_data
2VP5_A	T0117SS342_1	T0117	no_data	no_data	no_data	191	no_data	no_data
2VP5_A	T0117SS385_1	T0117	no_data	no_data	no_data	191	no_data	no_data
2VP5_A	T0117SS402_1	T0117	no_data	no_data	no_data	191	no_data	no_data
2VP5_A	T0117SS453_1	T0117	no_data	no_data	no_data	191	no_data	no_data
2VP5_A	T0117SS510_1	T0117	no_data	no_data	no_data	191	no_data	no_data
2VP5_A	T0117SS530_1	T0117	no_data	no_data	no_data	191	no_data	no_data
2VP5_A	T0117TS012_1	T0117	2.74	5.5301	5.6010	191	198	103.664921465969
2VP5_A	T0117TS012_2	T0117	3.15	3.6486	3.8483	191	184	96.3350785340314
2VP5_A	T0117TS012_3	T0117	2.91	6.0395	6.0773	191	237	124.083769633508
2VP5_A	T0117TS012_4	T0117	2.19	-1.3840	0.0953	191	214	112.041884816754
2VP5_A	T0117TS012_5	T0117	2.47	0.0010	0.7323	191	182	95.2879581151832
2VP5_A	T0117TS017_1	T0117	2.73	7.2040	7.1668	191	229	119.895287958115
2VP5_A	T0117TS018_1u	T0117	2.22	-1.4567	0.0799	191	250	130.890052356021
2VP5_A	T0117TS023_1	T0117	2.70	5.6028	5.6690	191	212	110.994764397906
2VP5_A	T0117TS028_1	T0117	3.05	4.4384	4.5821	191	250	130.890052356021
2VP5_A	T0117TS028_2	T0117	2.77	-0.0012	0.7308	191	250	130.890052356021
2VP5_A	T0117TS028_3	T0117	3.05	4.4384	4.5821	191	250	130.890052356021
2VP5_A	T0117TS028_4	T0117	3.05	4.4384	4.5821	191	250	130.890052356021
2VP5_A	T0117TS028_5	T0117	2.77	-0.0012	0.7308	191	250	130.890052356021
2VP5_A	T0117TS031_1	T0117	2.50	8.6596	8.5294	191	250	130.890052356021
2VP5_A	T0117TS032_1	T0117	2.98	5.8212	5.8731	191	209	109.424083769634
2VP5_A	T0117TS042_1	T0117	2.79	-1.9662	0.0161	191	250	130.890052356021
2VP5_A	T0117TS045_1	T0117	2.56	-0.5834	0.3887	191	250	130.890052356021
2VP5_A	T0117TS045_2	T0117	3.20	-1.3840	0.0953	191	250	130.890052356021
2VP5_A	T0117TS045_3	T0117	2.29	-1.2384	0.1317	191	250	130.890052356021
2VP5_A	T0117TS045_4	T0117	2.50	-0.1467	0.6369	191	250	130.890052356021
2VP5_A	T0117TS045_5	T0117	3.16	-0.8017	0.2865	191	250	130.890052356021
2VP5_A	T0117TS047_1	T0117	2.55	7.6407	7.5756	191	204	106.806282722513
2VP5_A	T0117TS047_2	T0117	2.26	7.7134	7.6437	191	204	106.806282722513
2VP5_A	T0117TS047_3	T0117	2.75	7.8590	7.7799	191	204	106.806282722513
2VP5_A	T0117TS047_4	T0117	2.81	7.5679	7.5074	191	204	106.806282722513
2VP5_A	T0117TS047_5	T0117	2.84	7.4951	7.4393	191	204	106.806282722513
2VP5_A	T0117TS055_1	T0117	2.76	-1.3112	0.1126	191	250	130.890052356021
2VP5_A	T0117TS055_2	T0117	2.59	-0.5834	0.3887	191	250	130.890052356021
2VP5_A	T0117TS055_3	T0117	3.06	-1.4567	0.0799	191	250	130.890052356021
2VP5_A	T0117TS055_4	T0117	3.06	-1.4567	0.0799	191	250	130.890052356021
2VP5_A	T0117TS055_5	T0117	2.87	-0.8017	0.2865	191	250	130.890052356021
2VP5_A	T0117TS058_1	T0117	2.91	5.3845	5.4650	191	250	130.890052356021
2VP5_A	T0117TS058_2	T0117	2.74	5.8940	5.9412	191	250	130.890052356021
2VP5_A	T0117TS086_1	T0117	2.86	5.4293	5.5069	191	182	95.2879581151832
2VP5_A	T0117TS088_1	T0117	2.60	7.1312	7.0987	191	250	130.890052356021
2VP5_A	T0117TS088_2	T0117	2.68	6.4034	6.4177	191	250	130.890052356021
2VP5_A	T0117TS088_3	T0117	3.18	6.9129	6.8944	191	250	130.890052356021
2VP5_A	T0117TS088_4	T0117	2.67	7.0584	7.0306	191	250	130.890052356021
2VP5_A	T0117TS088_5	T0117	2.69	6.9856	6.9625	191	250	130.890052356021
2VP5_A	T0117TS095_1u	T0117	2.95	6.8401	6.8263	191	250	130.890052356021
2VP5_A	T0117TS125_1	T0117	0.00	-3.0579	0.0000	191	250	130.890052356021
2VP5_A	T0117TS126_1	T0117	2.78	-1.6751	0.0439	191	250	130.890052356021
2VP5_A	T0117TS161_1	T0117	3.07	1.0177	1.4981	191	250	130.890052356021
2VP5_A	T0117TS161_2	T0117	2.97	-0.3651	0.5060	191	250	130.890052356021
2VP5_A	T0117TS161_3	T0117	2.94	-0.3651	0.5060	191	250	130.890052356021
2VP5_A	T0117TS161_4	T0117	3.16	0.0716	0.7796	191	250	130.890052356021
[truncated: 32,191 more rows]
