# Supplementary material for: Addressing the Role of Conformational Diversity in Protein Structure Prediction
Source: PLoS One. 2016 May 9;11(5):e0154923. doi: 10.1371/journal.pone.0154923 (PMC4861349; doi:10.1371/journal.pone.0154923)
Supplement: S1 Dataset — (GZ) [file pone.0154923.s002.gz › Palopoli-Monzon_2016_SI/Structural_alignments/SET_CASP/rmsd_mammoth_T0300.out.cov]

T0300	2H3R_A	T0300	0.70	7.5022	7.4459	89	87	97.752808988764
T0300	2OA5_A	T0300	0.77	7.0819	7.0525	89	89	100
T0300	RT0300TS193_1	T0300	2.17	1.3920	1.8124	89	102	114.606741573034
T0300	RT0300TS193_2	T0300	2.67	-2.6359	0.0004	89	102	114.606741573034
T0300	RT0300TS193_3	T0300	3.05	-0.7404	0.3136	89	102	114.606741573034
T0300	RT0300TS193_4	T0300	3.11	-2.1620	0.0070	89	102	114.606741573034
T0300	RT0300TS193_5	T0300	2.57	-0.0296	0.7120	89	102	114.606741573034
T0300	RT0300TS239_2	T0300	2.22	1.7040	2.0826	89	89	100
T0300	T0300AL242_1	T0300	2.40	-1.0580	0.1874	89	102	114.606741573034
T0300	T0300AL242_2	T0300	1.75	2.2331	2.5525	89	54	60.6741573033708
T0300	T0300AL242_3	T0300	2.42	-0.1314	0.6465	89	81	91.0112359550562
T0300	T0300AL242_4	T0300	2.25	-1.1852	0.1469	89	102	114.606741573034
T0300	T0300AL242_5	T0300	1.45	2.6853	2.9620	89	29	32.5842696629214
T0300	T0300AL243_1	T0300	2.28	2.8469	3.1097	89	68	76.4044943820225
T0300	T0300AL243_2	T0300	2.43	1.1347	1.5950	89	72	80.8988764044944
T0300	T0300AL243_3	T0300	2.31	0.8785	1.3846	89	75	84.2696629213483
T0300	T0300AL243_4	T0300	1.85	1.2985	1.7329	89	68	76.4044943820225
T0300	T0300AL243_5	T0300	2.25	1.4741	1.8829	89	71	79.7752808988764
T0300	T0300AL257_1	T0300	2.17	2.1176	2.4489	89	53	59.5505617977528
T0300	T0300AL257_2	T0300	1.57	-1.6939	0.0414	89	90	101.123595505618
T0300	T0300AL257_3	T0300	3.22	-1.6939	0.0414	89	94	105.61797752809
T0300	T0300AL257_4	T0300	1.89	-0.1964	0.6060	89	84	94.3820224719101
T0300	T0300AL257_5	T0300	2.19	-1.5668	0.0599	89	95	106.741573033708
T0300	T0300AL316_1	T0300	2.17	2.1176	2.4489	89	53	59.5505617977528
T0300	T0300AL316_2	T0300	1.57	-1.6939	0.0414	89	90	101.123595505618
T0300	T0300AL316_3	T0300	3.22	-1.6939	0.0414	89	94	105.61797752809
T0300	T0300AL316_4	T0300	1.89	-0.1964	0.6060	89	84	94.3820224719101
T0300	T0300AL316_5	T0300	2.19	-1.5668	0.0599	89	95	106.741573033708
T0300	T0300AL333_1	T0300	2.42	0.6279	1.1860	89	61	68.5393258426966
T0300	T0300AL333_2	T0300	2.32	-1.4028	0.0912	89	73	82.0224719101124
T0300	T0300AL333_3	T0300	1.19	-0.4221	0.4740	89	100	112.359550561798
T0300	T0300AL333_4	T0300	1.85	-0.8148	0.2808	89	73	82.0224719101124
T0300	T0300AL333_5	T0300	2.02	-0.6878	0.3378	89	60	67.4157303370787
T0300	T0300AL380_1	T0300	1.74	2.9740	3.2261	89	29	32.5842696629214
T0300	T0300AL380_2	T0300	1.67	2.9740	3.2261	89	29	32.5842696629214
T0300	T0300AL381_1	T0300	0.74	1.5399	1.9398	89	39	43.8202247191011
T0300	T0300AL381_2	T0300	1.57	2.8204	3.0854	89	30	33.7078651685393
T0300	T0300AL381_3	T0300	0.65	2.4853	2.7802	89	21	23.5955056179775
T0300	T0300AL381_4	T0300	2.34	0.0573	0.7699	89	63	70.7865168539326
T0300	T0300AL381_5	T0300	2.33	0.0573	0.7699	89	63	70.7865168539326
T0300	T0300AL586_1	T0300	3.01	-2.2410	0.0048	89	64	71.9101123595506
T0300	T0300AL706_1	T0300	2.94	-0.5944	0.3832	89	84	94.3820224719101
T0300	T0300AL706_2	T0300	2.22	1.6554	2.0402	89	67	75.2808988764045
T0300	T0300TS004_1	T0300	2.51	0.8498	1.3614	89	102	114.606741573034
T0300	T0300TS004_2	T0300	2.05	1.4857	1.8929	89	102	114.606741573034
T0300	T0300TS004_3	T0300	2.41	1.1041	1.5696	89	102	114.606741573034
T0300	T0300TS004_4	T0300	2.59	1.1041	1.5696	89	102	114.606741573034
T0300	T0300TS004_5	T0300	2.34	1.2313	1.6760	89	102	114.606741573034
T0300	T0300TS005_1	T0300	2.47	-0.4221	0.4740	89	102	114.606741573034
T0300	T0300TS010_1	T0300	2.47	2.1216	2.4525	89	102	114.606741573034
T0300	T0300TS010_1o	T0300	2.44	1.8673	2.2262	89	204	229.213483146067
T0300	T0300TS010_2	T0300	1.62	1.1041	1.5696	89	102	114.606741573034
T0300	T0300TS010_2o	T0300	2.66	1.7401	2.1142	89	204	229.213483146067
T0300	T0300TS010_3	T0300	2.66	1.7401	2.1142	89	102	114.606741573034
T0300	T0300TS010_3o	T0300	2.47	2.1216	2.4525	89	204	229.213483146067
T0300	T0300TS010_4	T0300	2.39	1.7401	2.1142	89	102	114.606741573034
T0300	T0300TS010_4o	T0300	2.39	1.7401	2.1142	89	204	229.213483146067
T0300	T0300TS010_5	T0300	2.04	1.9944	2.3390	89	102	114.606741573034
T0300	T0300TS010_5o	T0300	2.40	1.8673	2.2262	89	204	229.213483146067
T0300	T0300TS013_1	T0300	2.23	2.1216	2.4525	89	102	114.606741573034
T0300	T0300TS013_1o	T0300	2.34	1.1041	1.5696	89	204	229.213483146067
T0300	T0300TS013_2	T0300	2.28	1.7401	2.1142	89	102	114.606741573034
T0300	T0300TS013_2o	T0300	2.34	1.1041	1.5696	89	204	229.213483146067
T0300	T0300TS013_3	T0300	1.59	1.9944	2.3390	89	102	114.606741573034
T0300	T0300TS013_3o	T0300	2.31	1.1041	1.5696	89	204	229.213483146067
T0300	T0300TS013_4	T0300	2.11	0.9770	1.4646	89	102	114.606741573034
T0300	T0300TS013_5	T0300	1.83	1.3585	1.7839	89	102	114.606741573034
T0300	T0300TS015_1u	T0300	1.87	-1.4396	0.0834	89	102	114.606741573034
T0300	T0300TS018_1	T0300	2.71	-0.4221	0.4740	89	102	114.606741573034
T0300	T0300TS018_2	T0300	1.91	-1.0580	0.1874	89	102	114.606741573034
T0300	T0300TS018_3	T0300	1.97	-1.5668	0.0599	89	102	114.606741573034
T0300	T0300TS018_4	T0300	2.12	1.7401	2.1142	89	102	114.606741573034
T0300	T0300TS018_5	T0300	2.12	1.7401	2.1142	89	102	114.606741573034
T0300	T0300TS020_1	T0300	1.95	1.3585	1.7839	89	102	114.606741573034
T0300	T0300TS020_1o	T0300	1.95	1.3585	1.7839	89	204	229.213483146067
T0300	T0300TS020_2	T0300	2.76	2.5032	2.7964	89	102	114.606741573034
T0300	T0300TS020_2o	T0300	2.76	2.5032	2.7964	89	204	229.213483146067
T0300	T0300TS020_3	T0300	2.63	3.0119	3.2609	89	102	114.606741573034
T0300	T0300TS020_3o	T0300	2.63	3.0119	3.2609	89	204	229.213483146067
T0300	T0300TS020_4	T0300	2.45	3.3935	3.6123	89	102	114.606741573034
T0300	T0300TS020_4o	T0300	2.45	3.3935	3.6123	89	204	229.213483146067
T0300	T0300TS020_5	T0300	2.79	2.6304	2.9120	89	102	114.606741573034
T0300	T0300TS020_5o	T0300	2.79	2.6304	2.9120	89	204	229.213483146067
T0300	T0300TS021_1	T0300	2.55	-0.5155	0.4237	89	87	97.752808988764
T0300	T0300TS022_1	T0300	2.77	1.3585	1.7839	89	91	102.247191011236
T0300	T0300TS022_2	T0300	2.43	0.7788	1.3046	89	78	87.6404494382023
T0300	T0300TS022_3	T0300	2.22	-0.0854	0.6758	89	85	95.5056179775281
T0300	T0300TS022_4	T0300	0.77	-0.6219	0.3696	89	78	87.6404494382023
T0300	T0300TS022_5	T0300	1.85	-1.0580	0.1874	89	90	101.123595505618
T0300	T0300TS024_1	T0300	1.59	0.7226	1.2601	89	102	114.606741573034
T0300	T0300TS024_2	T0300	1.45	1.1041	1.5696	89	102	114.606741573034
T0300	T0300TS024_3	T0300	2.06	2.2488	2.5666	89	102	114.606741573034
T0300	T0300TS024_4	T0300	3.10	0.5954	1.1608	89	102	114.606741573034
T0300	T0300TS024_5	T0300	2.66	0.7226	1.2601	89	102	114.606741573034
T0300	T0300TS025_1	T0300	2.60	0.5954	1.1608	89	102	114.606741573034
T0300	T0300TS025_2	T0300	2.09	2.3760	2.6813	89	102	114.606741573034
T0300	T0300TS025_3	T0300	1.22	0.7226	1.2601	89	102	114.606741573034
T0300	T0300TS025_4	T0300	2.74	2.1216	2.4525	89	102	114.606741573034
T0300	T0300TS025_5	T0300	2.75	0.2138	0.8781	89	102	114.606741573034
T0300	T0300TS026_1	T0300	1.71	0.7226	1.2601	89	102	114.606741573034
T0300	T0300TS026_2	T0300	2.52	0.3410	0.9696	89	102	114.606741573034
T0300	T0300TS026_3	T0300	1.68	0.7226	1.2601	89	102	114.606741573034
T0300	T0300TS026_4	T0300	2.57	0.9770	1.4646	89	102	114.606741573034
T0300	T0300TS026_5	T0300	2.67	-0.0405	0.7049	89	102	114.606741573034
T0300	T0300TS027_1	T0300	1.75	0.7226	1.2601	89	102	114.606741573034
T0300	T0300TS027_2	T0300	2.19	1.3585	1.7839	89	102	114.606741573034
T0300	T0300TS027_3	T0300	1.75	0.8498	1.3614	89	102	114.606741573034
T0300	T0300TS027_4	T0300	2.52	0.4682	1.0639	89	102	114.606741573034
T0300	T0300TS027_5	T0300	2.11	-0.6765	0.3432	89	102	114.606741573034
T0300	T0300TS028_1	T0300	2.08	1.3768	1.7994	89	77	86.5168539325843
T0300	T0300TS028_2	T0300	2.99	0.4682	1.0639	89	102	114.606741573034
T0300	T0300TS028_3	T0300	2.52	-0.0405	0.7049	89	102	114.606741573034
T0300	T0300TS028_4	T0300	1.78	-0.0405	0.7049	89	102	114.606741573034
T0300	T0300TS028_5	T0300	2.56	-0.5493	0.4061	89	102	114.606741573034
T0300	T0300TS029_1	T0300	1.78	-0.0405	0.7049	89	102	114.606741573034
T0300	T0300TS029_2	T0300	2.22	0.0867	0.7898	89	102	114.606741573034
T0300	T0300TS029_3	T0300	2.16	-0.1677	0.6237	89	102	114.606741573034
T0300	T0300TS029_4	T0300	2.16	0.0461	0.7623	89	85	95.5056179775281
T0300	T0300TS029_5	T0300	2.30	-0.6765	0.3432	89	102	114.606741573034
T0300	T0300TS033_1	T0300	2.21	2.6304	2.9120	89	102	114.606741573034
T0300	T0300TS033_2	T0300	2.74	4.0294	4.2016	89	102	114.606741573034
T0300	T0300TS033_3	T0300	2.62	-0.0405	0.7049	89	102	114.606741573034
T0300	T0300TS033_4	T0300	1.89	1.1041	1.5696	89	102	114.606741573034
T0300	T0300TS033_5	T0300	1.89	-0.4221	0.4740	89	102	114.606741573034
T0300	T0300TS034_1o	T0300	2.44	1.4857	1.8929	89	204	229.213483146067
T0300	T0300TS034_2o	T0300	2.76	1.4857	1.8929	89	204	229.213483146067
T0300	T0300TS034_3o	T0300	2.29	0.9770	1.4646	89	204	229.213483146067
T0300	T0300TS034_4o	T0300	1.88	0.0867	0.7898	89	204	229.213483146067
T0300	T0300TS034_5o	T0300	1.26	-0.9308	0.2336	89	204	229.213483146067
T0300	T0300TS035_1	T0300	2.50	2.6304	2.9120	89	102	114.606741573034
T0300	T0300TS035_2	T0300	2.22	2.3760	2.6813	89	102	114.606741573034
T0300	T0300TS035_3	T0300	2.44	2.5032	2.7964	89	102	114.606741573034
T0300	T0300TS035_4	T0300	2.21	2.3760	2.6813	89	102	114.606741573034
T0300	T0300TS035_5	T0300	2.23	2.2488	2.5666	89	102	114.606741573034
T0300	T0300TS038_1	T0300	2.56	-0.0405	0.7049	89	102	114.606741573034
T0300	T0300TS038_2	T0300	1.96	1.3585	1.7839	89	102	114.606741573034
T0300	T0300TS038_3	T0300	2.63	0.8498	1.3614	89	102	114.606741573034
T0300	T0300TS038_4	T0300	2.42	1.1041	1.5696	89	102	114.606741573034
T0300	T0300TS038_5	T0300	2.20	-0.0405	0.7049	89	102	114.606741573034
T0300	T0300TS046_1	T0300	2.88	1.3585	1.7839	89	102	114.606741573034
T0300	T0300TS046_2	T0300	2.05	1.4857	1.8929	89	102	114.606741573034
T0300	T0300TS046_3	T0300	2.11	2.2331	2.5525	89	54	60.6741573033708
T0300	T0300TS046_4	T0300	2.04	-0.2949	0.5467	89	95	106.741573033708
T0300	T0300TS046_5	T0300	1.91	1.1041	1.5696	89	102	114.606741573034
T0300	T0300TS047_1	T0300	1.88	1.2313	1.6760	89	102	114.606741573034
T0300	T0300TS047_2	T0300	1.95	1.4857	1.8929	89	98	110.112359550562
T0300	T0300TS047_3	T0300	1.71	0.5954	1.1608	89	95	106.741573033708
T0300	T0300TS047_4	T0300	2.30	0.7226	1.2601	89	102	114.606741573034
T0300	T0300TS047_5	T0300	1.76	0.5722	1.1430	89	85	95.5056179775281
T0300	T0300TS050_1	T0300	2.09	2.3760	2.6813	89	102	114.606741573034
T0300	T0300TS050_2	T0300	2.60	1.1041	1.5696	89	102	114.606741573034
T0300	T0300TS050_3	T0300	1.43	-0.8036	0.2856	89	102	114.606741573034
T0300	T0300TS050_4	T0300	2.56	0.4682	1.0639	89	102	114.606741573034
T0300	T0300TS050_5	T0300	2.60	0.5954	1.1608	89	102	114.606741573034
T0300	T0300TS054_1	T0300	3.04	-2.0755	0.0103	89	102	114.606741573034
T0300	T0300TS060_1	T0300	2.46	-1.6939	0.0414	89	102	114.606741573034
T0300	T0300TS060_2	T0300	2.51	-1.1852	0.1469	89	102	114.606741573034
T0300	T0300TS060_3	T0300	2.65	-0.6765	0.3432	89	102	114.606741573034
T0300	T0300TS060_4	T0300	3.39	-3.0930	0.0000	89	102	114.606741573034
T0300	T0300TS060_5	T0300	2.83	-0.9308	0.2336	89	102	114.606741573034
T0300	T0300TS062_1	T0300	2.24	0.9770	1.4646	89	102	114.606741573034
T0300	T0300TS062_2	T0300	2.63	1.9944	2.3390	89	102	114.606741573034
T0300	T0300TS062_3	T0300	2.19	0.3410	0.9696	89	102	114.606741573034
T0300	T0300TS062_4	T0300	2.24	2.2488	2.5666	89	102	114.606741573034
T0300	T0300TS062_5	T0300	2.24	1.7401	2.1142	89	102	114.606741573034
T0300	T0300TS063_1	T0300	2.70	-0.1677	0.6237	89	94	105.61797752809
T0300	T0300TS063_1o	T0300	2.07	-0.0405	0.7049	89	188	211.23595505618
T0300	T0300TS063_2	T0300	2.45	0.2138	0.8781	89	94	105.61797752809
T0300	T0300TS063_2o	T0300	2.45	0.2138	0.8781	89	188	211.23595505618
T0300	T0300TS063_3	T0300	2.24	0.3410	0.9696	89	94	105.61797752809
T0300	T0300TS063_3o	T0300	3.02	0.8498	1.3614	89	188	211.23595505618
T0300	T0300TS063_4	T0300	2.13	0.4682	1.0639	89	94	105.61797752809
T0300	T0300TS063_4o	T0300	1.96	0.3410	0.9696	89	188	211.23595505618
T0300	T0300TS063_5	T0300	2.14	-0.2949	0.5467	89	94	105.61797752809
T0300	T0300TS063_5o	T0300	1.42	-0.8036	0.2856	89	188	211.23595505618
T0300	T0300TS064_2u	T0300	1.85	0.2138	0.8781	89	102	114.606741573034
T0300	T0300TS069_1	T0300	1.20	1.6103	2.0009	89	16	17.9775280898876
T0300	T0300TS071_1	T0300	1.74	-1.0580	0.1874	89	102	114.606741573034
T0300	T0300TS071_2	T0300	2.04	-1.1852	0.1469	89	102	114.606741573034
T0300	T0300TS071_3	T0300	2.11	-1.1852	0.1469	89	102	114.606741573034
T0300	T0300TS074_1	T0300	1.83	0.0867	0.7898	89	92	103.370786516854
T0300	T0300TS074_2	T0300	2.22	1.3585	1.7839	89	92	103.370786516854
T0300	T0300TS074_3	T0300	2.88	1.1041	1.5696	89	92	103.370786516854
T0300	T0300TS083_1	T0300	1.95	0.0690	0.7778	89	84	94.3820224719101
T0300	T0300TS083_2	T0300	2.01	-0.6765	0.3432	89	91	102.247191011236
T0300	T0300TS083_3	T0300	2.99	-0.4221	0.4740	89	92	103.370786516854
T0300	T0300TS083_4	T0300	2.33	-0.0405	0.7049	89	91	102.247191011236
T0300	T0300TS083_5	T0300	2.66	-0.4221	0.4740	89	91	102.247191011236
T0300	T0300TS087_1	T0300	1.74	-0.1677	0.6237	89	102	114.606741573034
T0300	T0300TS087_2	T0300	1.72	-0.6765	0.3432	89	102	114.606741573034
T0300	T0300TS087_3	T0300	2.56	-0.5493	0.4061	89	102	114.606741573034
T0300	T0300TS087_4	T0300	2.54	0.4682	1.0639	89	102	114.606741573034
T0300	T0300TS091_1	T0300	2.68	0.9770	1.4646	89	102	114.606741573034
T0300	T0300TS091_2	T0300	1.56	0.4682	1.0639	89	102	114.606741573034
T0300	T0300TS091_3	T0300	2.03	-0.4221	0.4740	89	102	114.606741573034
T0300	T0300TS091_4	T0300	2.90	0.7226	1.2601	89	102	114.606741573034
T0300	T0300TS091_5	T0300	2.32	-0.6765	0.3432	89	102	114.606741573034
T0300	T0300TS092_1	T0300	2.49	-0.0405	0.7049	89	102	114.606741573034
T0300	T0300TS092_2	T0300	1.89	-0.0405	0.7049	89	102	114.606741573034
T0300	T0300TS092_3	T0300	2.74	0.0867	0.7898	89	102	114.606741573034
T0300	T0300TS092_4	T0300	1.78	0.7226	1.2601	89	102	114.606741573034
T0300	T0300TS092_5	T0300	1.85	0.0867	0.7898	89	102	114.606741573034
T0300	T0300TS102_1	T0300	1.64	-1.5668	0.0599	89	98	110.112359550562
T0300	T0300TS102_2	T0300	2.48	0.6431	1.1978	89	69	77.5280898876404
T0300	T0300TS102_3	T0300	2.96	-0.7588	0.3053	89	86	96.6292134831461
T0300	T0300TS102_4	T0300	1.71	-0.2677	0.5628	89	81	91.0112359550562
T0300	T0300TS102_5	T0300	2.53	-1.5231	0.0674	89	84	94.3820224719101
T0300	T0300TS103_1	T0300	2.05	0.2138	0.8781	89	102	114.606741573034
T0300	T0300TS103_2	T0300	2.17	-0.6765	0.3432	89	102	114.606741573034
T0300	T0300TS105_1	T0300	1.39	-0.2949	0.5467	89	102	114.606741573034
T0300	T0300TS105_1o	T0300	2.14	0.7226	1.2601	89	204	229.213483146067
T0300	T0300TS105_2	T0300	2.23	-1.0580	0.1874	89	102	114.606741573034
T0300	T0300TS105_3	T0300	2.29	-0.5493	0.4061	89	102	114.606741573034
T0300	T0300TS105_4	T0300	1.60	0.9770	1.4646	89	102	114.606741573034
T0300	T0300TS105_5	T0300	2.14	0.7226	1.2601	89	102	114.606741573034
T0300	T0300TS109_1	T0300	2.42	-0.6765	0.3432	89	102	114.606741573034
T0300	T0300TS109_2	T0300	2.50	-1.3124	0.1123	89	102	114.606741573034
T0300	T0300TS113_1	T0300	1.77	1.3585	1.7839	89	102	114.606741573034
T0300	T0300TS113_2	T0300	1.78	0.9770	1.4646	89	102	114.606741573034
T0300	T0300TS113_3	T0300	2.73	1.1041	1.5696	89	102	114.606741573034
T0300	T0300TS113_4	T0300	2.21	0.9770	1.4646	89	102	114.606741573034
T0300	T0300TS113_5	T0300	2.19	1.7401	2.1142	89	102	114.606741573034
T0300	T0300TS121_1	T0300	1.58	-0.2949	0.5467	89	102	114.606741573034
T0300	T0300TS121_2	T0300	1.56	-0.8036	0.2856	89	102	114.606741573034
T0300	T0300TS121_3	T0300	2.47	-0.1677	0.6237	89	102	114.606741573034
T0300	T0300TS121_4	T0300	2.29	-0.6765	0.3432	89	102	114.606741573034
T0300	T0300TS121_5	T0300	2.08	-0.8036	0.2856	89	102	114.606741573034
T0300	T0300TS125_1	T0300	2.60	2.1216	2.4525	89	102	114.606741573034
T0300	T0300TS125_1o	T0300	2.60	2.1216	2.4525	89	204	229.213483146067
T0300	T0300TS125_2	T0300	2.70	1.1041	1.5696	89	102	114.606741573034
T0300	T0300TS125_3	T0300	2.45	1.3585	1.7839	89	102	114.606741573034
T0300	T0300TS125_4	T0300	2.01	-0.0405	0.7049	89	102	114.606741573034
T0300	T0300TS125_5	T0300	2.76	0.2138	0.8781	89	102	114.606741573034
T0300	T0300TS132_1	T0300	2.59	-0.2949	0.5467	89	102	114.606741573034
T0300	T0300TS135_1	T0300	2.09	-0.8036	0.2856	89	102	114.606741573034
T0300	T0300TS135_1o	T0300	2.09	-0.8036	0.2856	89	204	229.213483146067
T0300	T0300TS135_2	T0300	2.41	1.3585	1.7839	89	102	114.606741573034
T0300	T0300TS135_2o	T0300	2.41	1.3585	1.7839	89	204	229.213483146067
T0300	T0300TS136_1	T0300	2.05	-0.0405	0.7049	89	102	114.606741573034
T0300	T0300TS136_2	T0300	2.23	-0.8036	0.2856	89	102	114.606741573034
T0300	T0300TS136_3	T0300	2.33	0.3410	0.9696	89	102	114.606741573034
T0300	T0300TS136_4	T0300	2.64	0.2138	0.8781	89	102	114.606741573034
T0300	T0300TS136_5	T0300	1.35	-0.0405	0.7049	89	102	114.606741573034
T0300	T0300TS137_1	T0300	1.55	-0.8036	0.2856	89	102	114.606741573034
T0300	T0300TS137_2	T0300	2.95	0.9770	1.4646	89	102	114.606741573034
T0300	T0300TS137_3	T0300	2.38	1.7401	2.1142	89	102	114.606741573034
T0300	T0300TS137_4	T0300	2.54	-1.3124	0.1123	89	102	114.606741573034
T0300	T0300TS137_5	T0300	2.61	-1.3124	0.1123	89	102	114.606741573034
T0300	T0300TS139_1	T0300	2.95	0.9770	1.4646	89	102	114.606741573034
T0300	T0300TS139_2	T0300	2.38	1.7401	2.1142	89	102	114.606741573034
T0300	T0300TS139_3	T0300	2.52	1.1041	1.5696	89	102	114.606741573034
T0300	T0300TS139_4	T0300	2.61	-0.5493	0.4061	89	102	114.606741573034
T0300	T0300TS139_5	T0300	2.59	1.3585	1.7839	89	102	114.606741573034
T0300	T0300TS168_1	T0300	1.68	0.5954	1.1608	89	102	114.606741573034
T0300	T0300TS168_2	T0300	2.59	1.2313	1.6760	89	102	114.606741573034
T0300	T0300TS168_3	T0300	2.45	0.8498	1.3614	89	102	114.606741573034
T0300	T0300TS168_4	T0300	2.09	0.9770	1.4646	89	102	114.606741573034
T0300	T0300TS168_5	T0300	2.79	0.9770	1.4646	89	102	114.606741573034
T0300	T0300TS178_1	T0300	2.07	0.5954	1.1608	89	102	114.606741573034
T0300	T0300TS178_2	T0300	2.57	1.6129	2.0031	89	102	114.606741573034
T0300	T0300TS178_3	T0300	2.86	2.5032	2.7964	89	102	114.606741573034
T0300	T0300TS178_4	T0300	2.90	2.6304	2.9120	89	102	114.606741573034
T0300	T0300TS178_5	T0300	2.16	1.3585	1.7839	89	102	114.606741573034
T0300	T0300TS179_1	T0300	2.15	-0.5493	0.4061	89	102	114.606741573034
T0300	T0300TS186_1	T0300	2.07	0.5954	1.1608	89	93	104.494382022472
T0300	T0300TS186_2	T0300	2.85	1.2313	1.6760	89	102	114.606741573034
T0300	T0300TS186_3	T0300	1.37	1.3109	1.7434	89	75	84.2696629213483
T0300	T0300TS186_4	T0300	2.19	1.4857	1.8929	89	90	101.123595505618
T0300	T0300TS186_5	T0300	2.47	-0.2761	0.5578	89	88	98.876404494382
T0300	T0300TS193_1_1	T0300	2.17	1.3920	1.8124	89	38	42.6966292134831
T0300	T0300TS193_1_2	T0300	2.34	-0.4606	0.4529	89	64	71.9101123595506
T0300	T0300TS193_2_1	T0300	2.67	-2.6359	0.0004	89	38	42.6966292134831
T0300	T0300TS193_2_2	T0300	2.62	-0.7843	0.2940	89	64	71.9101123595506
T0300	T0300TS193_3_1	T0300	3.05	-0.7404	0.3136	89	38	42.6966292134831
T0300	T0300TS193_3_2	T0300	3.13	-1.7554	0.0341	89	64	71.9101123595506
T0300	T0300TS193_4_1	T0300	3.11	-2.1620	0.0070	89	38	42.6966292134831
T0300	T0300TS193_4_2	T0300	2.78	-0.9462	0.2277	89	64	71.9101123595506
T0300	T0300TS193_5_1	T0300	2.57	-0.0296	0.7120	89	38	42.6966292134831
T0300	T0300TS193_5_2	T0300	3.33	-2.7266	0.0002	89	64	71.9101123595506
T0300	T0300TS194_1	T0300	2.32	0.9770	1.4646	89	102	114.606741573034
T0300	T0300TS194_1o	T0300	2.50	0.7226	1.2601	89	204	229.213483146067
T0300	T0300TS194_2	T0300	2.93	0.2138	0.8781	89	102	114.606741573034
T0300	T0300TS194_2o	T0300	2.93	0.2138	0.8781	89	204	229.213483146067
T0300	T0300TS194_3	T0300	3.00	1.6129	2.0031	89	102	114.606741573034
T0300	T0300TS194_3o	T0300	2.54	1.2313	1.6760	89	204	229.213483146067
T0300	T0300TS194_4	T0300	2.53	0.2138	0.8781	89	102	114.606741573034
T0300	T0300TS194_4o	T0300	2.42	0.5954	1.1608	89	204	229.213483146067
T0300	T0300TS194_5	T0300	1.86	0.0867	0.7898	89	102	114.606741573034
T0300	T0300TS194_5o	T0300	2.14	1.3585	1.7839	89	204	229.213483146067
T0300	T0300TS197_1	T0300	2.74	-2.9658	0.0000	89	102	114.606741573034
T0300	T0300TS197_2	T0300	2.72	-1.3124	0.1123	89	102	114.606741573034
T0300	T0300TS197_3	T0300	2.09	-1.9483	0.0173	89	102	114.606741573034
T0300	T0300TS197_4	T0300	2.24	-1.1852	0.1469	89	102	114.606741573034
T0300	T0300TS197_5	T0300	2.61	-1.8211	0.0274	89	102	114.606741573034
T0300	T0300TS203_1	T0300	1.38	-1.4396	0.0834	89	102	114.606741573034
T0300	T0300TS203_2	T0300	1.79	-1.3124	0.1123	89	102	114.606741573034
T0300	T0300TS203_3	T0300	2.56	-1.0580	0.1874	89	102	114.606741573034
T0300	T0300TS203_4	T0300	3.18	-1.3124	0.1123	89	102	114.606741573034
T0300	T0300TS203_5	T0300	1.99	-0.4221	0.4740	89	102	114.606741573034
T0300	T0300TS205_1	T0300	2.10	-0.0405	0.7049	89	102	114.606741573034
T0300	T0300TS205_2	T0300	2.52	-1.6939	0.0414	89	93	104.494382022472
T0300	T0300TS205_3	T0300	1.59	-0.9308	0.2336	89	97	108.988764044944
T0300	T0300TS205_4	T0300	2.12	-1.4396	0.0834	89	92	103.370786516854
T0300	T0300TS205_5	T0300	2.33	-1.0580	0.1874	89	93	104.494382022472
T0300	T0300TS208_1o	T0300	2.66	0.9770	1.4646	89	204	229.213483146067
T0300	T0300TS208_2o	T0300	2.65	0.9770	1.4646	89	204	229.213483146067
T0300	T0300TS208_3o	T0300	2.74	0.7226	1.2601	89	204	229.213483146067
T0300	T0300TS208_4o	T0300	2.49	-1.0580	0.1874	89	186	208.988764044944
T0300	T0300TS208_5o	T0300	2.48	-1.0580	0.1874	89	186	208.988764044944
T0300	T0300TS211_1	T0300	2.09	0.4682	1.0639	89	102	114.606741573034
T0300	T0300TS211_2	T0300	2.46	0.4682	1.0639	89	97	108.988764044944
T0300	T0300TS211_3	T0300	2.75	-0.8036	0.2856	89	97	108.988764044944
T0300	T0300TS211_4	T0300	2.13	-1.1852	0.1469	89	90	101.123595505618
T0300	T0300TS211_5	T0300	1.87	-1.6939	0.0414	89	102	114.606741573034
T0300	T0300TS212_1	T0300	2.39	0.2138	0.8781	89	102	114.606741573034
T0300	T0300TS213_1	T0300	2.29	-1.1852	0.1469	89	102	114.606741573034
T0300	T0300TS214_1	T0300	1.92	-0.6765	0.3432	89	102	114.606741573034
T0300	T0300TS234_1	T0300	2.02	0.3040	0.9427	89	52	58.4269662921348
T0300	T0300TS239_1	T0300	1.91	-0.6765	0.3432	89	96	107.865168539326
T0300	T0300TS239_2_1	T0300	2.22	1.7040	2.0826	89	66	74.1573033707865
T0300	T0300TS239_2_2	T0300	1.85	2.0985	2.4318	89	23	25.8426966292135
T0300	T0300TS239_3	T0300	2.40	-0.2949	0.5467	89	102	114.606741573034
T0300	T0300TS239_4	T0300	2.38	1.2313	1.6760	89	95	106.741573033708
T0300	T0300TS239_5	T0300	2.33	-0.6765	0.3432	89	102	114.606741573034
T0300	T0300TS245_1	T0300	2.87	0.6387	1.1944	89	78	87.6404494382023
T0300	T0300TS247_1	T0300	2.31	0.0867	0.7898	89	92	103.370786516854
T0300	T0300TS247_2	T0300	2.31	0.0867	0.7898	89	92	103.370786516854
T0300	T0300TS247_3	T0300	2.31	0.0867	0.7898	89	92	103.370786516854
T0300	T0300TS247_4	T0300	2.31	0.0867	0.7898	89	92	103.370786516854
T0300	T0300TS247_5	T0300	2.31	0.0867	0.7898	89	92	103.370786516854
T0300	T0300TS248_1	T0300	2.60	1.1041	1.5696	89	102	114.606741573034
T0300	T0300TS248_2	T0300	1.31	-1.3124	0.1123	89	102	114.606741573034
T0300	T0300TS248_3	T0300	2.82	0.2138	0.8781	89	102	114.606741573034
T0300	T0300TS248_4	T0300	2.09	1.2313	1.6760	89	102	114.606741573034
T0300	T0300TS248_5	T0300	1.72	-0.9308	0.2336	89	102	114.606741573034
T0300	T0300TS249_1	T0300	2.80	-0.5493	0.4061	89	102	114.606741573034
T0300	T0300TS249_1o	T0300	2.92	1.2313	1.6760	89	204	229.213483146067
T0300	T0300TS249_2	T0300	2.22	0.7226	1.2601	89	102	114.606741573034
T0300	T0300TS249_2o	T0300	2.34	0.4682	1.0639	89	204	229.213483146067
T0300	T0300TS249_3	T0300	2.47	0.8498	1.3614	89	102	114.606741573034
T0300	T0300TS249_3o	T0300	2.80	1.4857	1.8929	89	204	229.213483146067
T0300	T0300TS249_4	T0300	2.88	1.1041	1.5696	89	102	114.606741573034
T0300	T0300TS249_4o	T0300	2.61	1.9944	2.3390	89	204	229.213483146067
T0300	T0300TS249_5	T0300	2.21	-0.4221	0.4740	89	102	114.606741573034
T0300	T0300TS249_5o	T0300	2.83	1.9944	2.3390	89	204	229.213483146067
T0300	T0300TS252_1	T0300	2.56	-1.8211	0.0274	89	102	114.606741573034
T0300	T0300TS261_1	T0300	2.22	1.7040	2.0826	89	66	74.1573033707865
T0300	T0300TS263_1	T0300	2.27	-0.8036	0.2856	89	102	114.606741573034
T0300	T0300TS263_2u	T0300	2.03	-0.4221	0.4740	89	102	114.606741573034
T0300	T0300TS267_1	T0300	2.70	1.2313	1.6760	89	102	114.606741573034
T0300	T0300TS267_2	T0300	2.20	0.9770	1.4646	89	102	114.606741573034
T0300	T0300TS267_3	T0300	2.16	1.4857	1.8929	89	102	114.606741573034
T0300	T0300TS267_4	T0300	1.87	1.1041	1.5696	89	102	114.606741573034
T0300	T0300TS267_5	T0300	1.89	0.2138	0.8781	89	102	114.606741573034
T0300	T0300TS268_1	T0300	2.20	-1.0580	0.1874	89	102	114.606741573034
T0300	T0300TS268_2	T0300	2.31	-0.8036	0.2856	89	102	114.606741573034
T0300	T0300TS268_3	T0300	2.58	0.3410	0.9696	89	102	114.606741573034
T0300	T0300TS268_4	T0300	2.74	-0.2949	0.5467	89	102	114.606741573034
T0300	T0300TS268_5	T0300	2.44	-1.1852	0.1469	89	102	114.606741573034
T0300	T0300TS273_1	T0300	2.66	-0.2949	0.5467	89	98	110.112359550562
T0300	T0300TS274_1	T0300	2.33	0.8498	1.3614	89	93	104.494382022472
T0300	T0300TS275_1	T0300	1.73	0.5954	1.1608	89	102	114.606741573034
T0300	T0300TS276_1	T0300	2.55	1.2313	1.6760	89	102	114.606741573034
T0300	T0300TS276_1o	T0300	2.65	0.5954	1.1608	89	204	229.213483146067
T0300	T0300TS277_1	T0300	2.49	-0.9308	0.2336	89	102	114.606741573034
T0300	T0300TS277_2	T0300	3.21	0.0867	0.7898	89	102	114.606741573034
T0300	T0300TS277_3	T0300	2.10	0.7471	1.2795	89	79	88.7640449438202
T0300	T0300TS277_4	T0300	2.14	1.1347	1.5950	89	72	80.8988764044944
T0300	T0300TS277_5	T0300	2.42	0.8498	1.3614	89	99	111.23595505618
T0300	T0300TS297_1	T0300	2.82	2.6304	2.9120	89	104	116.85393258427
T0300	T0300TS297_2	T0300	2.81	2.1216	2.4525	89	104	116.85393258427
T0300	T0300TS297_3	T0300	2.70	2.6304	2.9120	89	104	116.85393258427
T0300	T0300TS297_4	T0300	2.49	2.1216	2.4525	89	104	116.85393258427
T0300	T0300TS297_5	T0300	2.09	2.7576	3.0280	89	104	116.85393258427
T0300	T0300TS298_1	T0300	1.99	0.3410	0.9696	89	102	114.606741573034
T0300	T0300TS298_2	T0300	2.17	0.4682	1.0639	89	92	103.370786516854
T0300	T0300TS298_3	T0300	2.20	0.4682	1.0639	89	92	103.370786516854
T0300	T0300TS298_4	T0300	2.39	0.4682	1.0639	89	92	103.370786516854
T0300	T0300TS298_5	T0300	1.99	0.3410	0.9696	89	102	114.606741573034
T0300	T0300TS302_1	T0300	2.31	0.0867	0.7898	89	92	103.370786516854
T0300	T0300TS307_1	T0300	1.52	-0.5493	0.4061	89	102	114.606741573034
T0300	T0300TS307_1u	T0300	1.95	-0.8036	0.2856	89	102	114.606741573034
T0300	T0300TS307_2	T0300	2.81	0.0867	0.7898	89	102	114.606741573034
T0300	T0300TS307_2u	T0300	1.95	-0.8036	0.2856	89	102	114.606741573034
T0300	T0300TS307_3	T0300	1.85	-0.5493	0.4061	89	102	114.606741573034
T0300	T0300TS307_3u	T0300	1.92	0.7226	1.2601	89	97	108.988764044944
T0300	T0300TS307_4	T0300	2.50	-0.6765	0.3432	89	102	114.606741573034
T0300	T0300TS307_4u	T0300	2.74	-1.9483	0.0173	89	101	113.483146067416
T0300	T0300TS307_5	T0300	1.97	-0.5493	0.4061	89	102	114.606741573034
T0300	T0300TS307_5u	T0300	1.95	-0.8036	0.2856	89	102	114.606741573034
T0300	T0300TS318_1	T0300	1.96	0.2138	0.8781	89	102	114.606741573034
T0300	T0300TS318_2	T0300	2.78	0.8498	1.3614	89	102	114.606741573034
T0300	T0300TS318_3	T0300	2.54	1.4857	1.8929	89	102	114.606741573034
T0300	T0300TS318_4	T0300	2.30	-0.9308	0.2336	89	102	114.606741573034
T0300	T0300TS318_5	T0300	2.41	-0.8036	0.2856	89	102	114.606741573034
T0300	T0300TS319_1	T0300	2.02	-0.4221	0.4740	89	102	114.606741573034
T0300	T0300TS319_2	T0300	2.04	2.5996	2.8840	89	54	60.6741573033708
T0300	T0300TS319_3	T0300	2.21	-0.8036	0.2856	89	98	110.112359550562
T0300	T0300TS319_4	T0300	3.38	-0.6765	0.3432	89	102	114.606741573034
T0300	T0300TS319_5	T0300	1.41	3.5513	3.7583	89	29	32.5842696629214
T0300	T0300TS337_1	T0300	2.42	1.1041	1.5696	89	102	114.606741573034
T0300	T0300TS337_2	T0300	2.42	1.6129	2.0031	89	102	114.606741573034
T0300	T0300TS337_3	T0300	2.05	1.4857	1.8929	89	102	114.606741573034
T0300	T0300TS337_4	T0300	2.48	0.4682	1.0639	89	102	114.606741573034
T0300	T0300TS337_5	T0300	1.82	0.8498	1.3614	89	102	114.606741573034
T0300	T0300TS338_1	T0300	1.81	0.7226	1.2601	89	102	114.606741573034
T0300	T0300TS338_2	T0300	1.81	-0.0405	0.7049	89	102	114.606741573034
T0300	T0300TS338_3	T0300	2.75	0.7226	1.2601	89	102	114.606741573034
T0300	T0300TS338_4	T0300	2.89	1.6129	2.0031	89	102	114.606741573034
T0300	T0300TS338_5	T0300	1.86	0.8112	1.3305	89	77	86.5168539325843
T0300	T0300TS347_1	T0300	1.72	-0.0414	0.7043	89	83	93.2584269662921
T0300	T0300TS349_1	T0300	2.20	0.4682	1.0639	89	102	114.606741573034
T0300	T0300TS349_2	T0300	2.39	0.4682	1.0639	89	92	103.370786516854
T0300	T0300TS349_3	T0300	1.89	0.4219	1.0293	89	62	69.6629213483146
T0300	T0300TS349_4	T0300	2.64	-1.1852	0.1469	89	95	106.741573033708
T0300	T0300TS349_5	T0300	1.85	-1.4396	0.0834	89	95	106.741573033708
T0300	T0300TS351_1	T0300	2.54	1.4857	1.8929	89	102	114.606741573034
T0300	T0300TS351_2	T0300	2.17	0.4682	1.0639	89	92	103.370786516854
T0300	T0300TS351_3	T0300	2.20	0.4682	1.0639	89	92	103.370786516854
T0300	T0300TS351_4	T0300	2.20	0.4682	1.0639	89	92	103.370786516854
T0300	T0300TS351_5	T0300	2.36	-0.4221	0.4740	89	102	114.606741573034
T0300	T0300TS383_1	T0300	2.00	0.5954	1.1608	89	91	102.247191011236
T0300	T0300TS383_2	T0300	2.97	0.2138	0.8781	89	91	102.247191011236
T0300	T0300TS383_3	T0300	1.85	0.8859	1.3905	89	79	88.7640449438202
T0300	T0300TS383_4	T0300	2.27	1.1990	1.6488	89	78	87.6404494382023
T0300	T0300TS383_5	T0300	1.96	-0.6765	0.3432	89	92	103.370786516854
T0300	T0300TS389_1	T0300	2.57	-1.0580	0.1874	89	102	114.606741573034
T0300	T0300TS389_2	T0300	1.34	2.1422	2.4709	89	50	56.1797752808989
T0300	T0300TS389_3	T0300	1.57	2.9740	3.2261	89	29	32.5842696629214
T0300	T0300TS389_4	T0300	2.18	0.8994	1.4015	89	55	61.7977528089888
T0300	T0300TS389_5	T0300	2.33	-0.1788	0.6169	89	60	67.4157303370787
T0300	T0300TS393_1	T0300	1.68	0.5954	1.1608	89	102	114.606741573034
T0300	T0300TS393_2	T0300	2.59	1.2313	1.6760	89	102	114.606741573034
T0300	T0300TS393_3	T0300	2.45	0.8498	1.3614	89	102	114.606741573034
T0300	T0300TS393_4	T0300	2.09	0.9770	1.4646	89	102	114.606741573034
T0300	T0300TS393_5	T0300	2.79	0.9770	1.4646	89	102	114.606741573034
T0300	T0300TS413_1	T0300	2.14	0.8498	1.3614	89	102	114.606741573034
T0300	T0300TS413_2	T0300	2.97	-0.2949	0.5467	89	102	114.606741573034
T0300	T0300TS413_3	T0300	1.56	-0.8036	0.2856	89	102	114.606741573034
T0300	T0300TS413_4	T0300	2.55	0.5954	1.1608	89	102	114.606741573034
T0300	T0300TS413_5	T0300	2.37	0.4682	1.0639	89	102	114.606741573034
T0300	T0300TS414_1	T0300	2.55	0.5954	1.1608	89	102	114.606741573034
T0300	T0300TS414_2	T0300	1.43	-0.8036	0.2856	89	102	114.606741573034
T0300	T0300TS414_3	T0300	2.24	-1.3124	0.1123	89	102	114.606741573034
T0300	T0300TS414_4	T0300	1.97	-1.1852	0.1469	89	102	114.606741573034
T0300	T0300TS414_5	T0300	2.16	1.4857	1.8929	89	102	114.606741573034
T0300	T0300TS415_1	T0300	2.46	2.1216	2.4525	89	102	114.606741573034
T0300	T0300TS415_2	T0300	2.56	0.4682	1.0639	89	102	114.606741573034
T0300	T0300TS415_3	T0300	2.14	0.8498	1.3614	89	102	114.606741573034
T0300	T0300TS415_4	T0300	2.66	0.7226	1.2601	89	102	114.606741573034
T0300	T0300TS415_5	T0300	2.46	1.2313	1.6760	89	102	114.606741573034
T0300	T0300TS418_1	T0300	1.66	0.5954	1.1608	89	102	114.606741573034
T0300	T0300TS420_1	T0300	2.31	0.0867	0.7898	89	92	103.370786516854
T0300	T0300TS427_1	T0300	2.30	0.7226	1.2601	89	102	114.606741573034
T0300	T0300TS427_2	T0300	2.02	0.7226	1.2601	89	102	114.606741573034
T0300	T0300TS427_3	T0300	2.64	1.6129	2.0031	89	102	114.606741573034
T0300	T0300TS427_5	T0300	2.30	0.7226	1.2601	89	102	114.606741573034
T0300	T0300TS435_1	T0300	2.88	-0.1677	0.6237	89	102	114.606741573034
T0300	T0300TS435_2	T0300	1.90	-1.6939	0.0414	89	102	114.606741573034
T0300	T0300TS435_3	T0300	2.03	-1.4396	0.0834	89	102	114.606741573034
T0300	T0300TS435_4	T0300	1.94	0.5954	1.1608	89	102	114.606741573034
T0300	T0300TS435_5	T0300	1.36	-1.5668	0.0599	89	102	114.606741573034
T0300	T0300TS439_1	T0300	2.73	1.3585	1.7839	89	100	112.359550561798
T0300	T0300TS443_1	T0300	2.37	-0.6765	0.3432	89	102	114.606741573034
T0300	T0300TS443_2	T0300	2.79	-1.5668	0.0599	89	102	114.606741573034
T0300	T0300TS443_3	T0300	2.16	-0.5493	0.4061	89	102	114.606741573034
T0300	T0300TS443_4	T0300	2.65	-0.4221	0.4740	89	102	114.606741573034
T0300	T0300TS443_5	T0300	2.49	-0.5493	0.4061	89	102	114.606741573034
T0300	T0300TS464_1	T0300	2.86	-0.8036	0.2856	89	102	114.606741573034
T0300	T0300TS464_2	T0300	2.80	-0.6765	0.3432	89	102	114.606741573034
T0300	T0300TS464_3	T0300	1.58	-1.5668	0.0599	89	102	114.606741573034
T0300	T0300TS464_4	T0300	2.68	-1.1852	0.1469	89	102	114.606741573034
T0300	T0300TS464_5	T0300	2.27	-1.1852	0.1469	89	102	114.606741573034
T0300	T0300TS468_1	T0300	2.27	-0.7614	0.3042	89	63	70.7865168539326
T0300	T0300TS469_1	T0300	2.73	1.3585	1.7839	89	100	112.359550561798
T0300	T0300TS469_2	T0300	2.46	-0.0405	0.7049	89	100	112.359550561798
T0300	T0300TS469_3	T0300	3.13	0.7226	1.2601	89	102	114.606741573034
T0300	T0300TS469_4	T0300	2.02	0.0867	0.7898	89	100	112.359550561798
T0300	T0300TS469_5	T0300	1.99	0.8498	1.3614	89	102	114.606741573034
T0300	T0300TS474_1	T0300	2.57	0.7226	1.2601	89	91	102.247191011236
T0300	T0300TS474_2	T0300	2.71	0.0867	0.7898	89	91	102.247191011236
T0300	T0300TS483_1	T0300	2.33	0.9770	1.4646	89	102	114.606741573034
T0300	T0300TS490_1	T0300	1.90	0.7226	1.2601	89	102	114.606741573034
T0300	T0300TS511_1	T0300	1.67	-0.4221	0.4740	89	102	114.606741573034
T0300	T0300TS511_2	T0300	2.13	-0.5493	0.4061	89	102	114.606741573034
T0300	T0300TS511_3	T0300	1.92	-1.0580	0.1874	89	102	114.606741573034
T0300	T0300TS511_4	T0300	2.45	-0.1677	0.6237	89	102	114.606741573034
T0300	T0300TS511_5	T0300	2.36	-1.1852	0.1469	89	102	114.606741573034
T0300	T0300TS527_1	T0300	2.64	-1.9483	0.0173	89	102	114.606741573034
T0300	T0300TS536_1	T0300	1.83	0.3410	0.9696	89	102	114.606741573034
T0300	T0300TS536_2	T0300	2.20	1.1041	1.5696	89	102	114.606741573034
T0300	T0300TS536_3	T0300	2.70	1.6129	2.0031	89	102	114.606741573034
T0300	T0300TS536_4	T0300	2.08	0.5954	1.1608	89	102	114.606741573034
T0300	T0300TS536_5	T0300	2.18	-0.6765	0.3432	89	102	114.606741573034
T0300	T0300TS550_1	T0300	1.62	-0.6263	0.3674	89	71	79.7752808988764
T0300	T0300TS550_2	T0300	1.68	0.9632	1.4534	89	61	68.5393258426966
T0300	T0300TS550_3	T0300	2.18	0.3870	1.0034	89	77	86.5168539325843
T0300	T0300TS550_4	T0300	2.56	-1.0929	0.1757	89	72	80.8988764044944
T0300	T0300TS556_1	T0300	2.64	0.0867	0.7898	89	102	114.606741573034
T0300	T0300TS556_1o	T0300	2.64	0.2138	0.8781	89	204	229.213483146067
T0300	T0300TS556_2	T0300	2.89	-0.1677	0.6237	89	102	114.606741573034
T0300	T0300TS556_2o	T0300	2.89	-0.1677	0.6237	89	204	229.213483146067
T0300	T0300TS556_3	T0300	1.91	-0.0405	0.7049	89	102	114.606741573034
T0300	T0300TS556_3o	T0300	1.90	-0.0405	0.7049	89	204	229.213483146067
T0300	T0300TS556_4	T0300	2.48	0.5954	1.1608	89	102	114.606741573034
T0300	T0300TS556_4o	T0300	2.47	0.5954	1.1608	89	204	229.213483146067
T0300	T0300TS556_5	T0300	2.08	0.3410	0.9696	89	102	114.606741573034
T0300	T0300TS556_5o	T0300	2.09	0.3410	0.9696	89	204	229.213483146067
T0300	T0300TS568_1	T0300	2.68	0.5954	1.1608	89	92	103.370786516854
T0300	T0300TS568_1o	T0300	2.89	1.7401	2.1142	89	182	204.494382022472
T0300	T0300TS568_2	T0300	2.73	0.7226	1.2601	89	92	103.370786516854
T0300	T0300TS568_2o	T0300	2.68	0.5954	1.1608	89	182	204.494382022472
T0300	T0300TS568_3	T0300	2.89	1.7401	2.1142	89	92	103.370786516854
T0300	T0300TS568_3o	T0300	2.73	0.7226	1.2601	89	182	204.494382022472
T0300	T0300TS568_4	T0300	2.53	0.9770	1.4646	89	92	103.370786516854
T0300	T0300TS568_4o	T0300	2.53	0.9770	1.4646	89	182	204.494382022472
T0300	T0300TS568_5	T0300	1.89	0.8498	1.3614	89	92	103.370786516854
T0300	T0300TS568_5o	T0300	1.89	0.8498	1.3614	89	182	204.494382022472
T0300	T0300TS599_1	T0300	1.93	1.4857	1.8929	89	102	114.606741573034
T0300	T0300TS599_2	T0300	2.45	2.1216	2.4525	89	102	114.606741573034
T0300	T0300TS599_3	T0300	2.47	2.3760	2.6813	89	102	114.606741573034
T0300	T0300TS599_4	T0300	2.19	1.2313	1.6760	89	102	114.606741573034
T0300	T0300TS599_5	T0300	2.46	0.9770	1.4646	89	102	114.606741573034
T0300	T0300TS601_1	T0300	2.70	0.2138	0.8781	89	102	114.606741573034
T0300	T0300TS601_2	T0300	2.76	-0.8036	0.2856	89	102	114.606741573034
T0300	T0300TS601_3	T0300	2.45	0.4682	1.0639	89	102	114.606741573034
T0300	T0300TS601_4	T0300	1.86	-0.5493	0.4061	89	102	114.606741573034
T0300	T0300TS601_5	T0300	2.03	0.8498	1.3614	89	102	114.606741573034
T0300	T0300TS609_1	T0300	2.47	0.3410	0.9696	89	102	114.606741573034
T0300	T0300TS609_2	T0300	2.73	-0.0405	0.7049	89	102	114.606741573034
T0300	T0300TS609_3	T0300	2.10	0.4682	1.0639	89	102	114.606741573034
T0300	T0300TS609_4	T0300	2.66	1.3585	1.7839	89	99	111.23595505618
T0300	T0300TS609_5	T0300	2.37	1.3585	1.7839	89	102	114.606741573034
T0300	T0300TS614_1	T0300	2.19	-0.9308	0.2336	89	102	114.606741573034
T0300	T0300TS614_2	T0300	2.84	-0.1677	0.6237	89	102	114.606741573034
T0300	T0300TS614_3	T0300	2.44	1.4857	1.8929	89	102	114.606741573034
T0300	T0300TS614_4	T0300	1.69	-1.0580	0.1874	89	102	114.606741573034
T0300	T0300TS640_1	T0300	2.31	0.9770	1.4646	89	96	107.865168539326
T0300	T0300TS640_2	T0300	2.67	-0.8036	0.2856	89	96	107.865168539326
T0300	T0300TS640_3	T0300	1.37	-0.8036	0.2856	89	96	107.865168539326
T0300	T0300TS640_4	T0300	2.53	-0.0405	0.7049	89	96	107.865168539326
T0300	T0300TS640_5	T0300	2.49	-0.1677	0.6237	89	96	107.865168539326
T0300	T0300TS651_1	T0300	1.88	1.2313	1.6760	89	102	114.606741573034
T0300	T0300TS654_1	T0300	1.95	0.0690	0.7778	89	84	94.3820224719101
T0300	T0300TS658_1	T0300	2.38	0.9586	1.4496	89	81	91.0112359550562
T0300	T0300TS664_1	T0300	2.54	0.8498	1.3614	89	102	114.606741573034
T0300	T0300TS664_2	T0300	2.39	1.7401	2.1142	89	102	114.606741573034
T0300	T0300TS664_3	T0300	2.30	0.7226	1.2601	89	102	114.606741573034
T0300	T0300TS664_4	T0300	3.10	1.3585	1.7839	89	102	114.606741573034
T0300	T0300TS664_5	T0300	2.28	0.1776	0.8526	89	85	95.5056179775281
T0300	T0300TS671_1	T0300	2.40	0.4682	1.0639	89	102	114.606741573034
T0300	T0300TS671_2	T0300	2.15	1.7401	2.1142	89	102	114.606741573034
T0300	T0300TS671_3	T0300	1.75	0.4682	1.0639	89	102	114.606741573034
T0300	T0300TS671_4	T0300	1.75	0.4682	1.0639	89	102	114.606741573034
T0300	T0300TS671_5	T0300	2.65	1.7401	2.1142	89	102	114.606741573034
T0300	T0300TS673_1	T0300	2.60	-1.3124	0.1123	89	102	114.606741573034
T0300	T0300TS673_2	T0300	1.94	-1.1852	0.1469	89	102	114.606741573034
T0300	T0300TS675_1	T0300	2.42	0.4682	1.0639	89	92	103.370786516854
T0300	T0300TS675_2	T0300	2.18	0.4682	1.0639	89	92	103.370786516854
T0300	T0300TS675_3	T0300	2.38	0.4682	1.0639	89	92	103.370786516854
T0300	T0300TS675_4	T0300	1.90	0.4940	1.0834	89	83	93.2584269662921
T0300	T0300TS675_5	T0300	2.64	1.3585	1.7839	89	99	111.23595505618
T0300	T0300TS677_1	T0300	2.00	1.2313	1.6760	89	102	114.606741573034
T0300	T0300TS677_2	T0300	2.51	0.8498	1.3614	89	102	114.606741573034
T0300	T0300TS677_3	T0300	1.90	0.7226	1.2601	89	102	114.606741573034
T0300	T0300TS683_1o	T0300	1.99	-0.2949	0.5467	89	102	114.606741573034
T0300	T0300TS698_1	T0300	2.37	1.3768	1.7994	89	77	86.5168539325843
T0300	T0300TS705_1	T0300	2.12	0.9770	1.4646	89	93	104.494382022472
T0300	T0300TS708_1	T0300	2.45	0.7226	1.2601	89	102	114.606741573034
T0300	T0300TS735_1	T0300	2.30	0.2138	0.8781	89	102	114.606741573034
T0300	T0300TS735_2	T0300	1.78	-0.9308	0.2336	89	102	114.606741573034
T0300	T0300TS735_3	T0300	2.56	0.3410	0.9696	89	102	114.606741573034
T0300	T0300TS735_4	T0300	1.65	-0.6765	0.3432	89	102	114.606741573034
T0300	T0300TS735_5	T0300	2.08	1.1041	1.5696	89	102	114.606741573034
T0300	T0300TS736_1u	T0300	2.40	0.3410	0.9696	89	102	114.606741573034
T0300	T0300TS736_2u	T0300	1.88	-0.1677	0.6237	89	102	114.606741573034
T0300	T0300TS736_3uo	T0300	2.85	-0.5493	0.4061	89	204	229.213483146067
2H3R_A	2OA5_A	T0300	0.37	7.2435	7.2038	87	89	102.298850574713
2H3R_A	RT0300TS193_1	T0300	2.45	-0.0296	0.7120	87	102	117.241379310345
2H3R_A	RT0300TS193_2	T0300	1.88	0.2073	0.8735	87	102	117.241379310345
2H3R_A	RT0300TS193_3	T0300	3.09	-0.9773	0.2160	87	102	117.241379310345
2H3R_A	RT0300TS193_4	T0300	3.11	-2.1620	0.0070	87	102	117.241379310345
2H3R_A	RT0300TS193_5	T0300	2.99	0.2073	0.8735	87	102	117.241379310345
2H3R_A	RT0300TS239_2	T0300	2.30	1.8622	2.2218	87	89	102.298850574713
2H3R_A	T0300AL242_1	T0300	1.98	-0.7741	0.2985	87	102	117.241379310345
2H3R_A	T0300AL242_2	T0300	2.42	2.0498	2.3884	87	54	62.0689655172414
2H3R_A	T0300AL242_3	T0300	2.15	0.9586	1.4496	87	81	93.1034482758621
2H3R_A	T0300AL242_4	T0300	2.29	-1.1620	0.1538	87	102	117.241379310345
2H3R_A	T0300AL242_5	T0300	1.60	2.1079	2.4402	87	29	33.3333333333333
2H3R_A	T0300AL243_1	T0300	2.39	-0.4047	0.4837	87	68	78.1609195402299
2H3R_A	T0300AL243_2	T0300	2.83	1.2832	1.7199	87	72	82.7586206896552
2H3R_A	T0300AL243_3	T0300	2.48	2.0316	2.3721	87	75	86.2068965517241
2H3R_A	T0300AL243_4	T0300	1.84	1.1437	1.6025	87	68	78.1609195402299
2H3R_A	T0300AL243_5	T0300	2.29	1.3240	1.7545	87	71	81.6091954022989
2H3R_A	T0300AL257_1	T0300	2.61	1.7460	2.1195	87	53	60.9195402298851
2H3R_A	T0300AL257_2	T0300	2.64	-1.5500	0.0627	87	90	103.448275862069
2H3R_A	T0300AL257_3	T0300	2.66	-1.6793	0.0433	87	94	108.045977011494
2H3R_A	T0300AL257_4	T0300	1.91	-0.0637	0.6898	87	84	96.551724137931
2H3R_A	T0300AL257_5	T0300	2.19	-1.5500	0.0627	87	95	109.195402298851
2H3R_A	T0300AL316_1	T0300	2.61	1.7460	2.1195	87	53	60.9195402298851
2H3R_A	T0300AL316_2	T0300	2.64	-1.5500	0.0627	87	90	103.448275862069
2H3R_A	T0300AL316_3	T0300	2.66	-1.6793	0.0433	87	94	108.045977011494
2H3R_A	T0300AL316_4	T0300	1.91	-0.0637	0.6898	87	84	96.551724137931
2H3R_A	T0300AL316_5	T0300	2.19	-1.5500	0.0627	87	95	109.195402298851
2H3R_A	T0300AL333_1	T0300	2.53	-0.7131	0.3260	87	61	70.1149425287356
2H3R_A	T0300AL333_2	T0300	2.01	-1.4028	0.0912	87	73	83.9080459770115
2H3R_A	T0300AL333_3	T0300	2.36	-2.0673	0.0107	87	100	114.942528735632
2H3R_A	T0300AL333_4	T0300	1.76	-0.9618	0.2218	87	73	83.9080459770115
2H3R_A	T0300AL333_5	T0300	1.72	-0.8575	0.2629	87	60	68.9655172413793
2H3R_A	T0300AL380_1	T0300	0.46	1.5305	1.9316	87	29	33.3333333333333
2H3R_A	T0300AL380_2	T0300	1.26	1.8192	2.1838	87	29	33.3333333333333
2H3R_A	T0300AL381_1	T0300	2.15	-0.0874	0.6745	87	39	44.8275862068966
2H3R_A	T0300AL381_2	T0300	1.19	-0.2774	0.5570	87	30	34.4827586206897
2H3R_A	T0300AL381_3	T0300	1.68	1.0232	1.5026	87	21	24.1379310344828
2H3R_A	T0300AL381_4	T0300	2.34	0.0573	0.7699	87	63	72.4137931034483
2H3R_A	T0300AL381_5	T0300	2.33	0.0573	0.7699	87	63	72.4137931034483
2H3R_A	T0300AL586_1	T0300	2.69	-0.7843	0.2940	87	64	73.5632183908046
2H3R_A	T0300AL706_1	T0300	2.94	-0.5944	0.3832	87	84	96.551724137931
2H3R_A	T0300AL706_2	T0300	1.96	1.4989	1.9043	87	67	77.0114942528736
2H3R_A	T0300TS004_1	T0300	2.52	0.7777	1.3037	87	102	117.241379310345
2H3R_A	T0300TS004_2	T0300	1.82	1.5536	1.9516	87	102	117.241379310345
2H3R_A	T0300TS004_3	T0300	2.40	1.0363	1.5134	87	102	117.241379310345
2H3R_A	T0300TS004_4	T0300	2.78	0.3898	1.0054	87	102	117.241379310345
2H3R_A	T0300TS004_5	T0300	2.60	1.0363	1.5134	87	102	117.241379310345
2H3R_A	T0300TS005_1	T0300	2.11	-0.1275	0.6490	87	102	117.241379310345
2H3R_A	T0300TS010_1	T0300	2.74	1.4243	1.8401	87	102	117.241379310345
2H3R_A	T0300TS010_1o	T0300	2.70	1.4243	1.8401	87	204	234.48275862069
2H3R_A	T0300TS010_2	T0300	1.92	0.9070	1.4077	87	102	117.241379310345
2H3R_A	T0300TS010_2o	T0300	2.72	1.4243	1.8401	87	204	234.48275862069
2H3R_A	T0300TS010_3	T0300	2.72	1.4243	1.8401	87	102	117.241379310345
2H3R_A	T0300TS010_3o	T0300	2.74	1.4243	1.8401	87	204	234.48275862069
2H3R_A	T0300TS010_4	T0300	2.34	2.0709	2.4071	87	102	117.241379310345
2H3R_A	T0300TS010_4o	T0300	2.34	2.0709	2.4071	87	204	234.48275862069
2H3R_A	T0300TS010_5	T0300	2.40	2.2002	2.5229	87	102	117.241379310345
2H3R_A	T0300TS010_5o	T0300	2.19	0.7777	1.3037	87	204	234.48275862069
2H3R_A	T0300TS013_1	T0300	2.25	2.2002	2.5229	87	102	117.241379310345
2H3R_A	T0300TS013_1o	T0300	2.35	1.0363	1.5134	87	204	234.48275862069
2H3R_A	T0300TS013_2	T0300	2.42	1.5536	1.9516	87	102	117.241379310345
2H3R_A	T0300TS013_2o	T0300	2.35	1.0363	1.5134	87	204	234.48275862069
2H3R_A	T0300TS013_3	T0300	1.75	2.2002	2.5229	87	102	117.241379310345
2H3R_A	T0300TS013_3o	T0300	2.32	1.1656	1.6209	87	204	234.48275862069
2H3R_A	T0300TS013_4	T0300	2.13	0.9070	1.4077	87	102	117.241379310345
2H3R_A	T0300TS013_5	T0300	1.85	1.2950	1.7298	87	102	117.241379310345
2H3R_A	T0300TS015_1u	T0300	1.24	-1.5500	0.0627	87	102	117.241379310345
2H3R_A	T0300TS018_1	T0300	2.37	-0.1275	0.6490	87	102	117.241379310345
2H3R_A	T0300TS018_2	T0300	2.47	-0.2568	0.5693	87	102	117.241379310345
2H3R_A	T0300TS018_3	T0300	2.34	-1.4207	0.0873	87	102	117.241379310345
2H3R_A	T0300TS018_4	T0300	2.12	1.5536	1.9516	87	102	117.241379310345
2H3R_A	T0300TS018_5	T0300	2.12	1.5536	1.9516	87	102	117.241379310345
2H3R_A	T0300TS020_1	T0300	1.97	1.2950	1.7298	87	102	117.241379310345
2H3R_A	T0300TS020_1o	T0300	1.97	1.2950	1.7298	87	204	234.48275862069
2H3R_A	T0300TS020_2	T0300	2.96	2.4588	2.7562	87	102	117.241379310345
2H3R_A	T0300TS020_2o	T0300	2.96	2.4588	2.7562	87	204	234.48275862069
2H3R_A	T0300TS020_3	T0300	2.41	2.9761	3.2280	87	102	117.241379310345
2H3R_A	T0300TS020_3o	T0300	2.41	2.9761	3.2280	87	204	234.48275862069
2H3R_A	T0300TS020_4	T0300	2.37	3.2347	3.4659	87	102	117.241379310345
2H3R_A	T0300TS020_4o	T0300	2.37	3.2347	3.4659	87	204	234.48275862069
2H3R_A	T0300TS020_5	T0300	2.23	2.5881	2.8736	87	102	117.241379310345
2H3R_A	T0300TS020_5o	T0300	2.23	2.5881	2.8736	87	204	234.48275862069
2H3R_A	T0300TS021_1	T0300	2.28	0.0018	0.7328	87	87	100
2H3R_A	T0300TS022_1	T0300	2.24	0.7777	1.3037	87	91	104.597701149425
2H3R_A	T0300TS022_2	T0300	2.18	0.6387	1.1944	87	78	89.6551724137931
2H3R_A	T0300TS022_3	T0300	1.90	-0.2170	0.5934	87	85	97.7011494252874
2H3R_A	T0300TS022_4	T0300	1.59	-0.9020	0.2449	87	78	89.6551724137931
2H3R_A	T0300TS022_5	T0300	2.84	-0.6448	0.3584	87	90	103.448275862069
2H3R_A	T0300TS024_1	T0300	2.69	1.6829	2.0642	87	102	117.241379310345
2H3R_A	T0300TS024_2	T0300	2.17	2.2002	2.5229	87	102	117.241379310345
2H3R_A	T0300TS024_3	T0300	2.22	1.5536	1.9516	87	102	117.241379310345
2H3R_A	T0300TS024_4	T0300	2.53	0.3898	1.0054	87	102	117.241379310345
2H3R_A	T0300TS024_5	T0300	2.37	0.7777	1.3037	87	102	117.241379310345
2H3R_A	T0300TS025_1	T0300	2.78	1.8122	2.1777	87	102	117.241379310345
2H3R_A	T0300TS025_2	T0300	2.49	0.6484	1.2019	87	102	117.241379310345
2H3R_A	T0300TS025_3	T0300	2.10	0.7777	1.3037	87	102	117.241379310345
2H3R_A	T0300TS025_4	T0300	2.60	0.2604	0.9113	87	102	117.241379310345
2H3R_A	T0300TS025_5	T0300	2.80	2.8468	3.1095	87	102	117.241379310345
2H3R_A	T0300TS026_1	T0300	1.70	0.6484	1.2019	87	102	117.241379310345
2H3R_A	T0300TS026_2	T0300	2.65	0.1311	0.8203	87	102	117.241379310345
2H3R_A	T0300TS026_3	T0300	2.08	0.9070	1.4077	87	102	117.241379310345
2H3R_A	T0300TS026_4	T0300	2.27	1.0363	1.5134	87	102	117.241379310345
2H3R_A	T0300TS026_5	T0300	2.79	0.5191	1.1024	87	102	117.241379310345
2H3R_A	T0300TS027_1	T0300	1.75	0.6484	1.2019	87	102	117.241379310345
2H3R_A	T0300TS027_2	T0300	2.11	-0.3861	0.4941	87	102	117.241379310345
2H3R_A	T0300TS027_3	T0300	1.91	0.7777	1.3037	87	102	117.241379310345
2H3R_A	T0300TS027_4	T0300	2.50	-0.1275	0.6490	87	102	117.241379310345
2H3R_A	T0300TS027_5	T0300	2.94	-0.2568	0.5693	87	102	117.241379310345
2H3R_A	T0300TS028_1	T0300	2.35	1.8009	2.1677	87	77	88.5057471264368
2H3R_A	T0300TS028_2	T0300	2.48	0.2604	0.9113	87	102	117.241379310345
2H3R_A	T0300TS028_3	T0300	2.50	0.1311	0.8203	87	102	117.241379310345
2H3R_A	T0300TS028_4	T0300	2.19	0.0018	0.7328	87	102	117.241379310345
2H3R_A	T0300TS028_5	T0300	2.69	0.3898	1.0054	87	102	117.241379310345
2H3R_A	T0300TS029_1	T0300	2.19	0.0018	0.7328	87	102	117.241379310345
2H3R_A	T0300TS029_2	T0300	2.69	0.6484	1.2019	87	102	117.241379310345
2H3R_A	T0300TS029_3	T0300	2.21	-0.1275	0.6490	87	102	117.241379310345
2H3R_A	T0300TS029_4	T0300	2.30	0.0461	0.7623	87	85	97.7011494252874
2H3R_A	T0300TS029_5	T0300	2.50	-0.5155	0.4237	87	102	117.241379310345
2H3R_A	T0300TS033_1	T0300	2.92	4.2692	4.4247	87	102	117.241379310345
2H3R_A	T0300TS033_2	T0300	2.80	4.0106	4.1842	87	102	117.241379310345
2H3R_A	T0300TS033_3	T0300	2.69	-0.3861	0.4941	87	102	117.241379310345
2H3R_A	T0300TS033_4	T0300	1.85	1.0363	1.5134	87	102	117.241379310345
2H3R_A	T0300TS033_5	T0300	2.45	0.5191	1.1024	87	102	117.241379310345
2H3R_A	T0300TS034_1o	T0300	2.37	1.4243	1.8401	87	204	234.48275862069
2H3R_A	T0300TS034_2o	T0300	2.97	1.6829	2.0642	87	204	234.48275862069
2H3R_A	T0300TS034_3o	T0300	2.28	0.7777	1.3037	87	204	234.48275862069
2H3R_A	T0300TS034_4o	T0300	2.49	1.4243	1.8401	87	204	234.48275862069
2H3R_A	T0300TS034_5o	T0300	2.15	-1.0327	0.1961	87	204	234.48275862069
2H3R_A	T0300TS035_1	T0300	2.50	2.5881	2.8736	87	102	117.241379310345
2H3R_A	T0300TS035_2	T0300	2.25	2.3295	2.6393	87	102	117.241379310345
2H3R_A	T0300TS035_3	T0300	2.36	2.4588	2.7562	87	102	117.241379310345
2H3R_A	T0300TS035_4	T0300	2.22	2.3295	2.6393	87	102	117.241379310345
2H3R_A	T0300TS035_5	T0300	2.70	2.3295	2.6393	87	102	117.241379310345
2H3R_A	T0300TS038_1	T0300	1.68	0.3898	1.0054	87	102	117.241379310345
2H3R_A	T0300TS038_2	T0300	2.48	2.5881	2.8736	87	102	117.241379310345
2H3R_A	T0300TS038_3	T0300	2.89	1.8122	2.1777	87	102	117.241379310345
2H3R_A	T0300TS038_4	T0300	2.64	1.1656	1.6209	87	102	117.241379310345
2H3R_A	T0300TS038_5	T0300	2.54	-0.5155	0.4237	87	102	117.241379310345
2H3R_A	T0300TS046_1	T0300	2.92	1.5536	1.9516	87	102	117.241379310345
2H3R_A	T0300TS046_2	T0300	1.82	1.5536	1.9516	87	102	117.241379310345
2H3R_A	T0300TS046_3	T0300	2.31	0.7670	1.2952	87	54	62.0689655172414
2H3R_A	T0300TS046_4	T0300	2.61	-0.5155	0.4237	87	95	109.195402298851
2H3R_A	T0300TS046_5	T0300	2.05	1.0363	1.5134	87	102	117.241379310345
2H3R_A	T0300TS047_1	T0300	2.14	1.9415	2.2920	87	102	117.241379310345
2H3R_A	T0300TS047_2	T0300	1.97	1.4243	1.8401	87	98	112.64367816092
2H3R_A	T0300TS047_3	T0300	2.51	0.9070	1.4077	87	95	109.195402298851
2H3R_A	T0300TS047_4	T0300	2.31	0.6484	1.2019	87	102	117.241379310345
2H3R_A	T0300TS047_5	T0300	2.37	0.5722	1.1430	87	85	97.7011494252874
2H3R_A	T0300TS050_1	T0300	2.49	0.6484	1.2019	87	102	117.241379310345
2H3R_A	T0300TS050_2	T0300	2.42	-0.3861	0.4941	87	102	117.241379310345
2H3R_A	T0300TS050_3	T0300	2.35	0.2604	0.9113	87	102	117.241379310345
2H3R_A	T0300TS050_4	T0300	2.22	0.2604	0.9113	87	102	117.241379310345
2H3R_A	T0300TS050_5	T0300	2.78	1.8122	2.1777	87	102	117.241379310345
2H3R_A	T0300TS054_1	T0300	2.98	-1.8086	0.0286	87	102	117.241379310345
2H3R_A	T0300TS060_1	T0300	2.00	-1.8086	0.0286	87	102	117.241379310345
2H3R_A	T0300TS060_2	T0300	2.46	-0.9034	0.2444	87	102	117.241379310345
2H3R_A	T0300TS060_3	T0300	2.51	-0.9034	0.2444	87	102	117.241379310345
2H3R_A	T0300TS060_4	T0300	3.39	-3.1018	0.0000	87	102	117.241379310345
2H3R_A	T0300TS060_5	T0300	2.83	0.0018	0.7328	87	102	117.241379310345
2H3R_A	T0300TS062_1	T0300	2.32	0.9070	1.4077	87	102	117.241379310345
2H3R_A	T0300TS062_2	T0300	1.94	1.0363	1.5134	87	102	117.241379310345
2H3R_A	T0300TS062_3	T0300	2.21	0.2604	0.9113	87	102	117.241379310345
2H3R_A	T0300TS062_4	T0300	1.91	1.1656	1.6209	87	102	117.241379310345
2H3R_A	T0300TS062_5	T0300	2.26	1.6829	2.0642	87	102	117.241379310345
2H3R_A	T0300TS063_1	T0300	2.06	0.3898	1.0054	87	94	108.045977011494
2H3R_A	T0300TS063_1o	T0300	2.51	0.1311	0.8203	87	188	216.091954022989
2H3R_A	T0300TS063_2	T0300	2.73	0.2604	0.9113	87	94	108.045977011494
2H3R_A	T0300TS063_2o	T0300	2.65	0.2604	0.9113	87	188	216.091954022989
2H3R_A	T0300TS063_3	T0300	2.69	-0.6448	0.3584	87	94	108.045977011494
2H3R_A	T0300TS063_3o	T0300	2.49	-0.7741	0.2985	87	188	216.091954022989
2H3R_A	T0300TS063_4	T0300	1.67	0.1311	0.8203	87	94	108.045977011494
2H3R_A	T0300TS063_4o	T0300	2.11	0.3898	1.0054	87	188	216.091954022989
2H3R_A	T0300TS063_5	T0300	1.53	-0.7741	0.2985	87	94	108.045977011494
2H3R_A	T0300TS063_5o	T0300	1.70	-0.9034	0.2444	87	188	216.091954022989
2H3R_A	T0300TS064_2u	T0300	2.60	-0.1275	0.6490	87	102	117.241379310345
2H3R_A	T0300TS069_1	T0300	1.20	1.6103	2.0009	87	16	18.3908045977011
2H3R_A	T0300TS071_1	T0300	2.51	-1.1620	0.1538	87	102	117.241379310345
2H3R_A	T0300TS071_2	T0300	2.04	-1.1620	0.1538	87	102	117.241379310345
2H3R_A	T0300TS071_3	T0300	2.11	-1.1620	0.1538	87	102	117.241379310345
2H3R_A	T0300TS074_1	T0300	2.07	0.3898	1.0054	87	92	105.747126436782
2H3R_A	T0300TS074_2	T0300	2.18	-0.7741	0.2985	87	92	105.747126436782
2H3R_A	T0300TS074_3	T0300	1.88	1.4243	1.8401	87	92	105.747126436782
2H3R_A	T0300TS083_1	T0300	3.06	1.2631	1.7029	87	84	96.551724137931
2H3R_A	T0300TS083_2	T0300	2.54	1.0363	1.5134	87	91	104.597701149425
2H3R_A	T0300TS083_3	T0300	2.76	-0.1275	0.6490	87	92	105.747126436782
2H3R_A	T0300TS083_4	T0300	2.61	-1.1620	0.1538	87	91	104.597701149425
2H3R_A	T0300TS083_5	T0300	2.29	0.3898	1.0054	87	91	104.597701149425
2H3R_A	T0300TS087_1	T0300	2.72	0.1311	0.8203	87	102	117.241379310345
2H3R_A	T0300TS087_2	T0300	2.00	0.5191	1.1024	87	102	117.241379310345
2H3R_A	T0300TS087_3	T0300	2.57	-0.6448	0.3584	87	102	117.241379310345
2H3R_A	T0300TS087_4	T0300	2.65	-0.2568	0.5693	87	102	117.241379310345
2H3R_A	T0300TS091_1	T0300	2.63	1.2950	1.7298	87	102	117.241379310345
2H3R_A	T0300TS091_2	T0300	1.58	0.3898	1.0054	87	102	117.241379310345
2H3R_A	T0300TS091_3	T0300	2.76	0.0018	0.7328	87	102	117.241379310345
2H3R_A	T0300TS091_4	T0300	2.04	-0.5155	0.4237	87	102	117.241379310345
2H3R_A	T0300TS091_5	T0300	2.51	-0.9034	0.2444	87	102	117.241379310345
2H3R_A	T0300TS092_1	T0300	2.21	-0.7741	0.2985	87	102	117.241379310345
2H3R_A	T0300TS092_2	T0300	2.48	-0.7741	0.2985	87	102	117.241379310345
2H3R_A	T0300TS092_3	T0300	2.21	-0.6448	0.3584	87	102	117.241379310345
2H3R_A	T0300TS092_4	T0300	2.30	2.3295	2.6393	87	102	117.241379310345
2H3R_A	T0300TS092_5	T0300	2.19	-0.3861	0.4941	87	102	117.241379310345
2H3R_A	T0300TS102_1	T0300	2.49	-0.2568	0.5693	87	98	112.64367816092
2H3R_A	T0300TS102_2	T0300	2.57	1.7155	2.0927	87	69	79.3103448275862
2H3R_A	T0300TS102_3	T0300	1.83	-1.1500	0.1575	87	86	98.8505747126437
2H3R_A	T0300TS102_4	T0300	2.89	-0.6764	0.3432	87	81	93.1034482758621
2H3R_A	T0300TS102_5	T0300	2.87	-1.3904	0.0939	87	84	96.551724137931
2H3R_A	T0300TS103_1	T0300	2.75	0.1311	0.8203	87	102	117.241379310345
2H3R_A	T0300TS103_2	T0300	2.50	0.7777	1.3037	87	102	117.241379310345
2H3R_A	T0300TS105_1	T0300	2.07	1.2950	1.7298	87	102	117.241379310345
2H3R_A	T0300TS105_1o	T0300	2.14	0.6484	1.2019	87	204	234.48275862069
2H3R_A	T0300TS105_2	T0300	2.23	-1.0327	0.1961	87	102	117.241379310345
2H3R_A	T0300TS105_3	T0300	2.79	-1.4207	0.0873	87	102	117.241379310345
2H3R_A	T0300TS105_4	T0300	2.18	0.9070	1.4077	87	102	117.241379310345
2H3R_A	T0300TS105_5	T0300	2.14	0.6484	1.2019	87	102	117.241379310345
2H3R_A	T0300TS109_1	T0300	2.32	-0.6448	0.3584	87	102	117.241379310345
2H3R_A	T0300TS109_2	T0300	3.16	-0.7741	0.2985	87	102	117.241379310345
2H3R_A	T0300TS113_1	T0300	1.77	1.2950	1.7298	87	102	117.241379310345
2H3R_A	T0300TS113_2	T0300	2.37	1.0363	1.5134	87	102	117.241379310345
2H3R_A	T0300TS113_3	T0300	2.76	1.0363	1.5134	87	102	117.241379310345
2H3R_A	T0300TS113_4	T0300	2.75	0.9070	1.4077	87	102	117.241379310345
2H3R_A	T0300TS113_5	T0300	2.11	1.2950	1.7298	87	102	117.241379310345
2H3R_A	T0300TS121_1	T0300	2.38	-0.2568	0.5693	87	102	117.241379310345
2H3R_A	T0300TS121_2	T0300	0.98	-1.5500	0.0627	87	102	117.241379310345
2H3R_A	T0300TS121_3	T0300	2.61	-0.1275	0.6490	87	102	117.241379310345
2H3R_A	T0300TS121_4	T0300	1.94	-0.3861	0.4941	87	102	117.241379310345
2H3R_A	T0300TS121_5	T0300	2.00	-1.2914	0.1176	87	102	117.241379310345
2H3R_A	T0300TS125_1	T0300	2.54	0.6484	1.2019	87	102	117.241379310345
2H3R_A	T0300TS125_1o	T0300	2.54	0.6484	1.2019	87	204	234.48275862069
2H3R_A	T0300TS125_2	T0300	2.27	0.6484	1.2019	87	102	117.241379310345
2H3R_A	T0300TS125_3	T0300	2.45	1.2950	1.7298	87	102	117.241379310345
2H3R_A	T0300TS125_4	T0300	1.97	0.1311	0.8203	87	102	117.241379310345
2H3R_A	T0300TS125_5	T0300	2.76	0.5191	1.1024	87	102	117.241379310345
2H3R_A	T0300TS132_1	T0300	2.86	0.5191	1.1024	87	102	117.241379310345
2H3R_A	T0300TS135_1	T0300	1.32	-0.9034	0.2444	87	102	117.241379310345
2H3R_A	T0300TS135_1o	T0300	1.32	-0.9034	0.2444	87	204	234.48275862069
2H3R_A	T0300TS135_2	T0300	2.44	1.8122	2.1777	87	102	117.241379310345
2H3R_A	T0300TS135_2o	T0300	2.44	1.8122	2.1777	87	204	234.48275862069
2H3R_A	T0300TS136_1	T0300	2.58	0.5191	1.1024	87	102	117.241379310345
2H3R_A	T0300TS136_2	T0300	2.47	-0.6448	0.3584	87	102	117.241379310345
2H3R_A	T0300TS136_3	T0300	2.33	-0.7741	0.2985	87	102	117.241379310345
2H3R_A	T0300TS136_4	T0300	2.51	-1.2914	0.1176	87	102	117.241379310345
2H3R_A	T0300TS136_5	T0300	2.14	-0.1275	0.6490	87	102	117.241379310345
2H3R_A	T0300TS137_1	T0300	1.26	0.5191	1.1024	87	102	117.241379310345
2H3R_A	T0300TS137_2	T0300	2.38	-1.0327	0.1961	87	102	117.241379310345
2H3R_A	T0300TS137_3	T0300	2.39	1.6829	2.0642	87	102	117.241379310345
2H3R_A	T0300TS137_4	T0300	3.01	-1.5500	0.0627	87	102	117.241379310345
2H3R_A	T0300TS137_5	T0300	2.83	-1.0327	0.1961	87	102	117.241379310345
2H3R_A	T0300TS139_1	T0300	2.38	-1.0327	0.1961	87	102	117.241379310345
2H3R_A	T0300TS139_2	T0300	2.39	1.6829	2.0642	87	102	117.241379310345
2H3R_A	T0300TS139_3	T0300	3.21	0.5191	1.1024	87	102	117.241379310345
2H3R_A	T0300TS139_4	T0300	2.87	0.1311	0.8203	87	102	117.241379310345
2H3R_A	T0300TS139_5	T0300	2.82	1.4243	1.8401	87	102	117.241379310345
2H3R_A	T0300TS168_1	T0300	2.18	0.0018	0.7328	87	102	117.241379310345
2H3R_A	T0300TS168_2	T0300	2.05	1.2950	1.7298	87	102	117.241379310345
2H3R_A	T0300TS168_3	T0300	2.10	0.6484	1.2019	87	102	117.241379310345
2H3R_A	T0300TS168_4	T0300	2.33	1.4243	1.8401	87	102	117.241379310345
2H3R_A	T0300TS168_5	T0300	2.18	-0.3861	0.4941	87	102	117.241379310345
2H3R_A	T0300TS178_1	T0300	1.88	0.7777	1.3037	87	102	117.241379310345
2H3R_A	T0300TS178_2	T0300	2.27	1.1656	1.6209	87	102	117.241379310345
2H3R_A	T0300TS178_3	T0300	1.91	1.0363	1.5134	87	102	117.241379310345
2H3R_A	T0300TS178_4	T0300	2.75	0.3898	1.0054	87	102	117.241379310345
2H3R_A	T0300TS178_5	T0300	2.16	1.2950	1.7298	87	102	117.241379310345
2H3R_A	T0300TS179_1	T0300	2.22	-0.9034	0.2444	87	102	117.241379310345
2H3R_A	T0300TS186_1	T0300	1.83	0.6484	1.2019	87	93	106.896551724138
2H3R_A	T0300TS186_2	T0300	2.60	2.3295	2.6393	87	102	117.241379310345
2H3R_A	T0300TS186_3	T0300	2.09	1.0227	1.5022	87	75	86.2068965517241
2H3R_A	T0300TS186_4	T0300	2.26	1.8122	2.1777	87	90	103.448275862069
2H3R_A	T0300TS186_5	T0300	3.08	-2.1966	0.0059	87	88	101.149425287356
2H3R_A	T0300TS193_1_1	T0300	2.45	-0.0296	0.7120	87	38	43.6781609195402
2H3R_A	T0300TS193_1_2	T0300	2.55	-0.1369	0.6431	87	64	73.5632183908046
2H3R_A	T0300TS193_2_1	T0300	1.88	0.2073	0.8735	87	38	43.6781609195402
2H3R_A	T0300TS193_2_2	T0300	2.85	-0.6225	0.3693	87	64	73.5632183908046
2H3R_A	T0300TS193_3_1	T0300	3.09	-0.9773	0.2160	87	38	43.6781609195402
2H3R_A	T0300TS193_3_2	T0300	3.13	-1.7554	0.0341	87	64	73.5632183908046
2H3R_A	T0300TS193_4_1	T0300	3.11	-2.1620	0.0070	87	38	43.6781609195402
2H3R_A	T0300TS193_4_2	T0300	2.61	-0.9462	0.2277	87	64	73.5632183908046
2H3R_A	T0300TS193_5_1	T0300	2.99	0.2073	0.8735	87	38	43.6781609195402
2H3R_A	T0300TS193_5_2	T0300	3.33	-2.7266	0.0002	87	64	73.5632183908046
2H3R_A	T0300TS194_1	T0300	2.36	0.9070	1.4077	87	102	117.241379310345
2H3R_A	T0300TS194_1o	T0300	2.65	1.5536	1.9516	87	204	234.48275862069
2H3R_A	T0300TS194_2	T0300	1.87	-0.6448	0.3584	87	102	117.241379310345
2H3R_A	T0300TS194_2o	T0300	1.87	-0.6448	0.3584	87	204	234.48275862069
2H3R_A	T0300TS194_3	T0300	2.30	0.0018	0.7328	87	102	117.241379310345
2H3R_A	T0300TS194_3o	T0300	2.27	1.4243	1.8401	87	204	234.48275862069
2H3R_A	T0300TS194_4	T0300	2.68	-0.1275	0.6490	87	102	117.241379310345
2H3R_A	T0300TS194_4o	T0300	2.88	1.1656	1.6209	87	204	234.48275862069
2H3R_A	T0300TS194_5	T0300	2.26	-0.5155	0.4237	87	102	117.241379310345
2H3R_A	T0300TS194_5o	T0300	2.54	0.9070	1.4077	87	204	234.48275862069
2H3R_A	T0300TS197_1	T0300	1.82	-1.6793	0.0433	87	102	117.241379310345
2H3R_A	T0300TS197_2	T0300	nan	-3.7484	0.0000	87	102	117.241379310345
2H3R_A	T0300TS197_3	T0300	nan	-3.7484	0.0000	87	102	117.241379310345
2H3R_A	T0300TS197_4	T0300	1.99	-1.4207	0.0873	87	102	117.241379310345
2H3R_A	T0300TS197_5	T0300	2.39	-1.1620	0.1538	87	102	117.241379310345
2H3R_A	T0300TS203_1	T0300	1.38	-1.4207	0.0873	87	102	117.241379310345
2H3R_A	T0300TS203_2	T0300	1.75	-1.4207	0.0873	87	102	117.241379310345
2H3R_A	T0300TS203_3	T0300	2.43	-0.6448	0.3584	87	102	117.241379310345
2H3R_A	T0300TS203_4	T0300	3.03	-1.5500	0.0627	87	102	117.241379310345
2H3R_A	T0300TS203_5	T0300	1.89	-0.1275	0.6490	87	102	117.241379310345
2H3R_A	T0300TS205_1	T0300	3.04	0.7777	1.3037	87	102	117.241379310345
2H3R_A	T0300TS205_2	T0300	2.45	-1.6793	0.0433	87	93	106.896551724138
2H3R_A	T0300TS205_3	T0300	1.63	-0.7741	0.2985	87	97	111.494252873563
2H3R_A	T0300TS205_4	T0300	2.34	-1.6793	0.0433	87	92	105.747126436782
2H3R_A	T0300TS205_5	T0300	2.33	-1.0327	0.1961	87	93	106.896551724138
2H3R_A	T0300TS208_1o	T0300	2.45	0.7777	1.3037	87	204	234.48275862069
2H3R_A	T0300TS208_2o	T0300	2.44	0.7777	1.3037	87	204	234.48275862069
2H3R_A	T0300TS208_3o	T0300	2.43	0.7777	1.3037	87	204	234.48275862069
2H3R_A	T0300TS208_4o	T0300	1.73	-1.2914	0.1176	87	186	213.793103448276
2H3R_A	T0300TS208_5o	T0300	1.73	-1.2914	0.1176	87	186	213.793103448276
2H3R_A	T0300TS211_1	T0300	2.11	0.3898	1.0054	87	102	117.241379310345
2H3R_A	T0300TS211_2	T0300	2.76	-0.1275	0.6490	87	97	111.494252873563
2H3R_A	T0300TS211_3	T0300	1.79	-0.7741	0.2985	87	97	111.494252873563
2H3R_A	T0300TS211_4	T0300	2.17	-1.5500	0.0627	87	90	103.448275862069
2H3R_A	T0300TS211_5	T0300	2.68	-1.6793	0.0433	87	102	117.241379310345
2H3R_A	T0300TS212_1	T0300	2.38	0.0018	0.7328	87	102	117.241379310345
2H3R_A	T0300TS213_1	T0300	1.99	-1.0327	0.1961	87	102	117.241379310345
2H3R_A	T0300TS214_1	T0300	2.63	-0.9034	0.2444	87	102	117.241379310345
2H3R_A	T0300TS234_1	T0300	2.57	1.4343	1.8487	87	52	59.7701149425287
2H3R_A	T0300TS239_1	T0300	2.34	-0.9034	0.2444	87	96	110.344827586207
2H3R_A	T0300TS239_2_1	T0300	2.30	1.8622	2.2218	87	66	75.8620689655172
2H3R_A	T0300TS239_2_2	T0300	1.65	0.0465	0.7626	87	23	26.4367816091954
2H3R_A	T0300TS239_3	T0300	2.18	0.5191	1.1024	87	102	117.241379310345
2H3R_A	T0300TS239_4	T0300	2.61	0.3898	1.0054	87	95	109.195402298851
2H3R_A	T0300TS239_5	T0300	1.86	0.1311	0.8203	87	102	117.241379310345
2H3R_A	T0300TS245_1	T0300	2.01	1.0589	1.5321	87	78	89.6551724137931
2H3R_A	T0300TS247_1	T0300	2.02	0.0018	0.7328	87	92	105.747126436782
2H3R_A	T0300TS247_2	T0300	2.02	0.0018	0.7328	87	92	105.747126436782
2H3R_A	T0300TS247_3	T0300	2.02	0.0018	0.7328	87	92	105.747126436782
2H3R_A	T0300TS247_4	T0300	2.02	0.0018	0.7328	87	92	105.747126436782
2H3R_A	T0300TS247_5	T0300	2.02	0.0018	0.7328	87	92	105.747126436782
2H3R_A	T0300TS248_1	T0300	2.42	-0.3861	0.4941	87	102	117.241379310345
2H3R_A	T0300TS248_2	T0300	1.81	-1.4207	0.0873	87	102	117.241379310345
2H3R_A	T0300TS248_3	T0300	2.47	0.3898	1.0054	87	102	117.241379310345
2H3R_A	T0300TS248_4	T0300	2.59	0.3898	1.0054	87	102	117.241379310345
2H3R_A	T0300TS248_5	T0300	1.87	-0.9034	0.2444	87	102	117.241379310345
2H3R_A	T0300TS249_1	T0300	2.58	0.0018	0.7328	87	102	117.241379310345
2H3R_A	T0300TS249_1o	T0300	2.14	0.3898	1.0054	87	204	234.48275862069
2H3R_A	T0300TS249_2	T0300	2.22	0.6484	1.2019	87	102	117.241379310345
2H3R_A	T0300TS249_2o	T0300	2.99	-0.5155	0.4237	87	204	234.48275862069
2H3R_A	T0300TS249_3	T0300	2.62	0.7777	1.3037	87	102	117.241379310345
2H3R_A	T0300TS249_3o	T0300	2.55	-0.2568	0.5693	87	204	234.48275862069
2H3R_A	T0300TS249_4	T0300	2.28	-1.0327	0.1961	87	102	117.241379310345
2H3R_A	T0300TS249_4o	T0300	2.56	1.8122	2.1777	87	204	234.48275862069
2H3R_A	T0300TS249_5	T0300	2.17	-0.7741	0.2985	87	102	117.241379310345
2H3R_A	T0300TS249_5o	T0300	2.93	1.9415	2.2920	87	204	234.48275862069
2H3R_A	T0300TS252_1	T0300	2.86	-1.5500	0.0627	87	102	117.241379310345
2H3R_A	T0300TS261_1	T0300	2.30	1.8622	2.2218	87	66	75.8620689655172
2H3R_A	T0300TS263_1	T0300	2.39	-1.2914	0.1176	87	102	117.241379310345
2H3R_A	T0300TS263_2u	T0300	1.96	-1.0327	0.1961	87	102	117.241379310345
2H3R_A	T0300TS267_1	T0300	2.79	1.2950	1.7298	87	102	117.241379310345
2H3R_A	T0300TS267_2	T0300	2.10	0.7777	1.3037	87	102	117.241379310345
2H3R_A	T0300TS267_3	T0300	2.07	0.5191	1.1024	87	102	117.241379310345
2H3R_A	T0300TS267_4	T0300	2.36	0.7777	1.3037	87	102	117.241379310345
2H3R_A	T0300TS267_5	T0300	1.90	0.1311	0.8203	87	102	117.241379310345
2H3R_A	T0300TS268_1	T0300	2.58	0.2604	0.9113	87	102	117.241379310345
2H3R_A	T0300TS268_2	T0300	2.15	-0.9034	0.2444	87	102	117.241379310345
2H3R_A	T0300TS268_3	T0300	2.58	0.3898	1.0054	87	102	117.241379310345
2H3R_A	T0300TS268_4	T0300	2.60	-1.1620	0.1538	87	102	117.241379310345
2H3R_A	T0300TS268_5	T0300	2.99	0.1311	0.8203	87	102	117.241379310345
2H3R_A	T0300TS273_1	T0300	3.01	-0.6448	0.3584	87	98	112.64367816092
2H3R_A	T0300TS274_1	T0300	2.03	0.2604	0.9113	87	93	106.896551724138
2H3R_A	T0300TS275_1	T0300	2.37	-0.3861	0.4941	87	102	117.241379310345
2H3R_A	T0300TS276_1	T0300	2.85	0.9070	1.4077	87	102	117.241379310345
2H3R_A	T0300TS276_1o	T0300	3.01	1.9415	2.2920	87	204	234.48275862069
2H3R_A	T0300TS277_1	T0300	2.44	-1.0327	0.1961	87	102	117.241379310345
2H3R_A	T0300TS277_2	T0300	2.39	-1.1620	0.1538	87	102	117.241379310345
2H3R_A	T0300TS277_3	T0300	1.81	0.7471	1.2795	87	79	90.8045977011494
2H3R_A	T0300TS277_4	T0300	1.63	0.8377	1.3517	87	72	82.7586206896552
2H3R_A	T0300TS277_5	T0300	2.43	0.9070	1.4077	87	99	113.793103448276
2H3R_A	T0300TS297_1	T0300	2.79	2.4588	2.7562	87	104	119.540229885057
2H3R_A	T0300TS297_2	T0300	2.85	2.2002	2.5229	87	104	119.540229885057
2H3R_A	T0300TS297_3	T0300	2.33	2.4588	2.7562	87	104	119.540229885057
2H3R_A	T0300TS297_4	T0300	2.65	1.5536	1.9516	87	104	119.540229885057
2H3R_A	T0300TS297_5	T0300	2.05	2.7174	2.9914	87	104	119.540229885057
2H3R_A	T0300TS298_1	T0300	2.47	0.6484	1.2019	87	102	117.241379310345
2H3R_A	T0300TS298_2	T0300	2.59	0.6484	1.2019	87	92	105.747126436782
2H3R_A	T0300TS298_3	T0300	2.38	-0.1275	0.6490	87	92	105.747126436782
2H3R_A	T0300TS298_4	T0300	2.60	0.3898	1.0054	87	92	105.747126436782
2H3R_A	T0300TS298_5	T0300	2.47	0.6484	1.2019	87	102	117.241379310345
2H3R_A	T0300TS302_1	T0300	2.02	0.0018	0.7328	87	92	105.747126436782
2H3R_A	T0300TS307_1	T0300	2.00	-0.2568	0.5693	87	102	117.241379310345
2H3R_A	T0300TS307_1u	T0300	2.06	-0.6448	0.3584	87	102	117.241379310345
2H3R_A	T0300TS307_2	T0300	2.54	-0.1275	0.6490	87	102	117.241379310345
2H3R_A	T0300TS307_2u	T0300	2.06	-0.6448	0.3584	87	102	117.241379310345
2H3R_A	T0300TS307_3	T0300	1.98	-0.6448	0.3584	87	102	117.241379310345
2H3R_A	T0300TS307_3u	T0300	2.13	0.6484	1.2019	87	97	111.494252873563
2H3R_A	T0300TS307_4	T0300	2.60	-0.7741	0.2985	87	102	117.241379310345
2H3R_A	T0300TS307_4u	T0300	1.88	-1.1620	0.1538	87	101	116.091954022989
2H3R_A	T0300TS307_5	T0300	2.68	0.2604	0.9113	87	102	117.241379310345
2H3R_A	T0300TS307_5u	T0300	2.06	-0.6448	0.3584	87	102	117.241379310345
2H3R_A	T0300TS318_1	T0300	2.57	0.5191	1.1024	87	102	117.241379310345
2H3R_A	T0300TS318_2	T0300	2.34	0.6484	1.2019	87	102	117.241379310345
2H3R_A	T0300TS318_3	T0300	2.81	-0.2568	0.5693	87	102	117.241379310345
2H3R_A	T0300TS318_4	T0300	2.54	1.9415	2.2920	87	102	117.241379310345
2H3R_A	T0300TS318_5	T0300	2.44	1.8122	2.1777	87	102	117.241379310345
2H3R_A	T0300TS319_1	T0300	2.02	-0.9034	0.2444	87	102	117.241379310345
2H3R_A	T0300TS319_2	T0300	1.82	1.3168	1.7484	87	54	62.0689655172414
2H3R_A	T0300TS319_3	T0300	2.50	-1.0327	0.1961	87	98	112.64367816092
2H3R_A	T0300TS319_4	T0300	2.19	-1.0327	0.1961	87	102	117.241379310345
2H3R_A	T0300TS319_5	T0300	1.36	0.0871	0.7901	87	29	33.3333333333333
2H3R_A	T0300TS337_1	T0300	2.64	1.1656	1.6209	87	102	117.241379310345
2H3R_A	T0300TS337_2	T0300	3.11	1.2950	1.7298	87	102	117.241379310345
2H3R_A	T0300TS337_3	T0300	3.12	1.4243	1.8401	87	102	117.241379310345
2H3R_A	T0300TS337_4	T0300	1.97	0.6484	1.2019	87	102	117.241379310345
2H3R_A	T0300TS337_5	T0300	2.48	0.7777	1.3037	87	102	117.241379310345
2H3R_A	T0300TS338_1	T0300	1.83	0.6484	1.2019	87	102	117.241379310345
2H3R_A	T0300TS338_2	T0300	3.07	0.2604	0.9113	87	102	117.241379310345
2H3R_A	T0300TS338_3	T0300	2.51	1.1656	1.6209	87	102	117.241379310345
2H3R_A	T0300TS338_4	T0300	2.91	1.5536	1.9516	87	102	117.241379310345
2H3R_A	T0300TS338_5	T0300	2.78	1.9423	2.2927	87	77	88.5057471264368
2H3R_A	T0300TS347_1	T0300	1.95	0.6278	1.1859	87	83	95.4022988505747
2H3R_A	T0300TS349_1	T0300	2.38	-0.1275	0.6490	87	102	117.241379310345
2H3R_A	T0300TS349_2	T0300	2.60	0.3898	1.0054	87	92	105.747126436782
2H3R_A	T0300TS349_3	T0300	2.32	-0.0750	0.6825	87	62	71.2643678160919
2H3R_A	T0300TS349_4	T0300	2.64	-1.1620	0.1538	87	95	109.195402298851
2H3R_A	T0300TS349_5	T0300	1.85	-1.4207	0.0873	87	95	109.195402298851
2H3R_A	T0300TS351_1	T0300	2.81	-0.2568	0.5693	87	102	117.241379310345
2H3R_A	T0300TS351_2	T0300	2.59	0.6484	1.2019	87	92	105.747126436782
2H3R_A	T0300TS351_3	T0300	2.38	-0.1275	0.6490	87	92	105.747126436782
2H3R_A	T0300TS351_4	T0300	2.38	-0.1275	0.6490	87	92	105.747126436782
2H3R_A	T0300TS351_5	T0300	2.55	-0.2568	0.5693	87	102	117.241379310345
2H3R_A	T0300TS383_1	T0300	2.78	1.6829	2.0642	87	91	104.597701149425
2H3R_A	T0300TS383_2	T0300	2.64	0.5191	1.1024	87	91	104.597701149425
2H3R_A	T0300TS383_3	T0300	2.33	0.8859	1.3905	87	79	90.8045977011494
2H3R_A	T0300TS383_4	T0300	2.27	1.0589	1.5321	87	78	89.6551724137931
2H3R_A	T0300TS383_5	T0300	1.79	-0.9034	0.2444	87	92	105.747126436782
2H3R_A	T0300TS389_1	T0300	1.96	-0.9034	0.2444	87	102	117.241379310345
2H3R_A	T0300TS389_2	T0300	2.45	0.2036	0.8709	87	50	57.4712643678161
2H3R_A	T0300TS389_3	T0300	3.33	-2.5111	0.0010	87	29	33.3333333333333
2H3R_A	T0300TS389_4	T0300	2.31	0.3570	0.9813	87	55	63.2183908045977
2H3R_A	T0300TS389_5	T0300	2.33	-0.1788	0.6169	87	60	68.9655172413793
2H3R_A	T0300TS393_1	T0300	2.18	0.0018	0.7328	87	102	117.241379310345
2H3R_A	T0300TS393_2	T0300	2.05	1.2950	1.7298	87	102	117.241379310345
2H3R_A	T0300TS393_3	T0300	2.10	0.6484	1.2019	87	102	117.241379310345
2H3R_A	T0300TS393_4	T0300	2.33	1.4243	1.8401	87	102	117.241379310345
2H3R_A	T0300TS393_5	T0300	2.18	-0.3861	0.4941	87	102	117.241379310345
2H3R_A	T0300TS413_1	T0300	2.37	0.5191	1.1024	87	102	117.241379310345
2H3R_A	T0300TS413_2	T0300	2.36	0.3898	1.0054	87	102	117.241379310345
2H3R_A	T0300TS413_3	T0300	2.72	0.0018	0.7328	87	102	117.241379310345
2H3R_A	T0300TS413_4	T0300	1.88	0.2604	0.9113	87	102	117.241379310345
2H3R_A	T0300TS413_5	T0300	2.64	0.9070	1.4077	87	102	117.241379310345
2H3R_A	T0300TS414_1	T0300	1.88	0.2604	0.9113	87	102	117.241379310345
2H3R_A	T0300TS414_2	T0300	2.35	0.2604	0.9113	87	102	117.241379310345
2H3R_A	T0300TS414_3	T0300	2.24	-1.2914	0.1176	87	102	117.241379310345
2H3R_A	T0300TS414_4	T0300	1.97	-1.1620	0.1538	87	102	117.241379310345
2H3R_A	T0300TS414_5	T0300	2.07	0.5191	1.1024	87	102	117.241379310345
2H3R_A	T0300TS415_1	T0300	2.32	1.0363	1.5134	87	102	117.241379310345
2H3R_A	T0300TS415_2	T0300	2.22	0.2604	0.9113	87	102	117.241379310345
2H3R_A	T0300TS415_3	T0300	2.16	0.7777	1.3037	87	102	117.241379310345
2H3R_A	T0300TS415_4	T0300	2.62	0.2604	0.9113	87	102	117.241379310345
2H3R_A	T0300TS415_5	T0300	2.11	1.1656	1.6209	87	102	117.241379310345
2H3R_A	T0300TS418_1	T0300	1.81	-1.5500	0.0627	87	102	117.241379310345
2H3R_A	T0300TS420_1	T0300	2.02	0.0018	0.7328	87	92	105.747126436782
2H3R_A	T0300TS427_1	T0300	2.73	-1.0327	0.1961	87	102	117.241379310345
2H3R_A	T0300TS427_2	T0300	2.71	-1.2914	0.1176	87	102	117.241379310345
2H3R_A	T0300TS427_3	T0300	2.59	0.7777	1.3037	87	102	117.241379310345
2H3R_A	T0300TS427_5	T0300	2.73	-1.0327	0.1961	87	102	117.241379310345
2H3R_A	T0300TS435_1	T0300	2.43	-0.2568	0.5693	87	102	117.241379310345
2H3R_A	T0300TS435_2	T0300	2.20	-1.6793	0.0433	87	102	117.241379310345
2H3R_A	T0300TS435_3	T0300	1.96	-1.6793	0.0433	87	102	117.241379310345
2H3R_A	T0300TS435_4	T0300	2.19	0.3898	1.0054	87	102	117.241379310345
2H3R_A	T0300TS435_5	T0300	2.67	-1.2914	0.1176	87	102	117.241379310345
2H3R_A	T0300TS439_1	T0300	2.87	0.1311	0.8203	87	100	114.942528735632
2H3R_A	T0300TS443_1	T0300	2.76	-0.6448	0.3584	87	102	117.241379310345
2H3R_A	T0300TS443_2	T0300	2.54	-1.2914	0.1176	87	102	117.241379310345
2H3R_A	T0300TS443_3	T0300	2.39	-0.6448	0.3584	87	102	117.241379310345
2H3R_A	T0300TS443_4	T0300	2.63	-1.0327	0.1961	87	102	117.241379310345
2H3R_A	T0300TS443_5	T0300	2.34	-1.4207	0.0873	87	102	117.241379310345
2H3R_A	T0300TS464_1	T0300	2.53	-1.6793	0.0433	87	102	117.241379310345
2H3R_A	T0300TS464_2	T0300	2.77	-0.6448	0.3584	87	102	117.241379310345
2H3R_A	T0300TS464_3	T0300	3.36	-0.5155	0.4237	87	102	117.241379310345
2H3R_A	T0300TS464_4	T0300	2.32	-0.6448	0.3584	87	102	117.241379310345
2H3R_A	T0300TS464_5	T0300	2.70	-1.6793	0.0433	87	102	117.241379310345
2H3R_A	T0300TS468_1	T0300	2.27	-0.7614	0.3042	87	63	72.4137931034483
2H3R_A	T0300TS469_1	T0300	2.87	0.1311	0.8203	87	100	114.942528735632
2H3R_A	T0300TS469_2	T0300	2.85	0.2604	0.9113	87	100	114.942528735632
2H3R_A	T0300TS469_3	T0300	2.42	0.6484	1.2019	87	102	117.241379310345
2H3R_A	T0300TS469_4	T0300	2.27	0.7777	1.3037	87	100	114.942528735632
2H3R_A	T0300TS469_5	T0300	2.12	0.5191	1.1024	87	102	117.241379310345
2H3R_A	T0300TS474_1	T0300	2.33	1.6829	2.0642	87	91	104.597701149425
2H3R_A	T0300TS474_2	T0300	2.95	-0.5155	0.4237	87	91	104.597701149425
2H3R_A	T0300TS483_1	T0300	2.80	0.6484	1.2019	87	102	117.241379310345
2H3R_A	T0300TS490_1	T0300	2.53	0.1311	0.8203	87	102	117.241379310345
2H3R_A	T0300TS511_1	T0300	1.93	-0.3861	0.4941	87	102	117.241379310345
2H3R_A	T0300TS511_2	T0300	2.48	-0.3861	0.4941	87	102	117.241379310345
2H3R_A	T0300TS511_3	T0300	2.55	-0.7741	0.2985	87	102	117.241379310345
2H3R_A	T0300TS511_4	T0300	2.56	-1.1620	0.1538	87	102	117.241379310345
2H3R_A	T0300TS511_5	T0300	2.46	-1.0327	0.1961	87	102	117.241379310345
2H3R_A	T0300TS527_1	T0300	3.24	-2.3259	0.0031	87	102	117.241379310345
2H3R_A	T0300TS536_1	T0300	2.15	0.7777	1.3037	87	102	117.241379310345
2H3R_A	T0300TS536_2	T0300	2.10	0.9070	1.4077	87	102	117.241379310345
2H3R_A	T0300TS536_3	T0300	1.98	0.0018	0.7328	87	102	117.241379310345
2H3R_A	T0300TS536_4	T0300	2.13	0.7777	1.3037	87	102	117.241379310345
2H3R_A	T0300TS536_5	T0300	1.97	-0.2568	0.5693	87	102	117.241379310345
2H3R_A	T0300TS550_1	T0300	1.15	-1.2264	0.1351	87	71	81.6091954022989
2H3R_A	T0300TS550_2	T0300	2.80	0.7956	1.3180	87	61	70.1149425287356
2H3R_A	T0300TS550_3	T0300	2.73	1.2354	1.6794	87	77	88.5057471264368
2H3R_A	T0300TS550_4	T0300	2.56	-1.0929	0.1757	87	72	82.7586206896552
2H3R_A	T0300TS556_1	T0300	2.71	0.0018	0.7328	87	102	117.241379310345
2H3R_A	T0300TS556_1o	T0300	2.71	0.0018	0.7328	87	204	234.48275862069
2H3R_A	T0300TS556_2	T0300	2.92	-0.2568	0.5693	87	102	117.241379310345
2H3R_A	T0300TS556_2o	T0300	2.92	-0.2568	0.5693	87	204	234.48275862069
2H3R_A	T0300TS556_3	T0300	2.56	-0.1275	0.6490	87	102	117.241379310345
2H3R_A	T0300TS556_3o	T0300	1.61	-0.3861	0.4941	87	204	234.48275862069
2H3R_A	T0300TS556_4	T0300	2.31	0.9070	1.4077	87	102	117.241379310345
2H3R_A	T0300TS556_4o	T0300	2.30	0.9070	1.4077	87	204	234.48275862069
2H3R_A	T0300TS556_5	T0300	2.21	0.3898	1.0054	87	102	117.241379310345
2H3R_A	T0300TS556_5o	T0300	2.21	0.3898	1.0054	87	204	234.48275862069
2H3R_A	T0300TS568_1	T0300	2.82	0.5191	1.1024	87	92	105.747126436782
2H3R_A	T0300TS568_1o	T0300	2.51	0.5191	1.1024	87	182	209.195402298851
2H3R_A	T0300TS568_2	T0300	1.79	0.7777	1.3037	87	92	105.747126436782
2H3R_A	T0300TS568_2o	T0300	2.82	0.5191	1.1024	87	182	209.195402298851
2H3R_A	T0300TS568_3	T0300	2.51	0.5191	1.1024	87	92	105.747126436782
2H3R_A	T0300TS568_3o	T0300	1.79	0.7777	1.3037	87	182	209.195402298851
2H3R_A	T0300TS568_4	T0300	2.50	0.9070	1.4077	87	92	105.747126436782
2H3R_A	T0300TS568_4o	T0300	2.50	0.9070	1.4077	87	182	209.195402298851
2H3R_A	T0300TS568_5	T0300	1.91	0.7777	1.3037	87	92	105.747126436782
2H3R_A	T0300TS568_5o	T0300	1.91	0.7777	1.3037	87	182	209.195402298851
2H3R_A	T0300TS599_1	T0300	1.94	1.4243	1.8401	87	102	117.241379310345
2H3R_A	T0300TS599_2	T0300	2.45	2.2002	2.5229	87	102	117.241379310345
2H3R_A	T0300TS599_3	T0300	2.26	2.5881	2.8736	87	102	117.241379310345
2H3R_A	T0300TS599_4	T0300	1.75	1.0363	1.5134	87	102	117.241379310345
2H3R_A	T0300TS599_5	T0300	1.82	1.1656	1.6209	87	102	117.241379310345
2H3R_A	T0300TS601_1	T0300	2.31	0.5191	1.1024	87	102	117.241379310345
2H3R_A	T0300TS601_2	T0300	2.39	1.1656	1.6209	87	102	117.241379310345
2H3R_A	T0300TS601_3	T0300	2.52	0.6484	1.2019	87	102	117.241379310345
2H3R_A	T0300TS601_4	T0300	1.86	-0.5155	0.4237	87	102	117.241379310345
2H3R_A	T0300TS601_5	T0300	2.93	1.4243	1.8401	87	102	117.241379310345
2H3R_A	T0300TS609_1	T0300	2.21	0.3898	1.0054	87	102	117.241379310345
2H3R_A	T0300TS609_2	T0300	1.63	-0.7741	0.2985	87	102	117.241379310345
2H3R_A	T0300TS609_3	T0300	2.77	0.7777	1.3037	87	102	117.241379310345
2H3R_A	T0300TS609_4	T0300	2.66	1.9415	2.2920	87	99	113.793103448276
2H3R_A	T0300TS609_5	T0300	2.58	0.6484	1.2019	87	102	117.241379310345
2H3R_A	T0300TS614_1	T0300	2.19	-0.9034	0.2444	87	102	117.241379310345
2H3R_A	T0300TS614_2	T0300	2.68	-0.1275	0.6490	87	102	117.241379310345
2H3R_A	T0300TS614_3	T0300	2.39	1.6829	2.0642	87	102	117.241379310345
2H3R_A	T0300TS614_4	T0300	1.21	-1.4207	0.0873	87	102	117.241379310345
2H3R_A	T0300TS640_1	T0300	2.32	0.9070	1.4077	87	96	110.344827586207
2H3R_A	T0300TS640_2	T0300	2.58	-0.6448	0.3584	87	96	110.344827586207
2H3R_A	T0300TS640_3	T0300	2.70	-1.1620	0.1538	87	96	110.344827586207
2H3R_A	T0300TS640_4	T0300	3.02	-0.3861	0.4941	87	96	110.344827586207
2H3R_A	T0300TS640_5	T0300	2.24	-0.5155	0.4237	87	96	110.344827586207
2H3R_A	T0300TS651_1	T0300	2.04	1.2950	1.7298	87	102	117.241379310345
2H3R_A	T0300TS654_1	T0300	3.06	1.2631	1.7029	87	84	96.551724137931
2H3R_A	T0300TS658_1	T0300	2.41	0.8223	1.3394	87	81	93.1034482758621
2H3R_A	T0300TS664_1	T0300	3.14	0.5191	1.1024	87	102	117.241379310345
2H3R_A	T0300TS664_2	T0300	2.40	1.5536	1.9516	87	102	117.241379310345
2H3R_A	T0300TS664_3	T0300	2.31	0.6484	1.2019	87	102	117.241379310345
2H3R_A	T0300TS664_4	T0300	2.38	1.6829	2.0642	87	102	117.241379310345
2H3R_A	T0300TS664_5	T0300	2.31	0.0461	0.7623	87	85	97.7011494252874
2H3R_A	T0300TS671_1	T0300	2.52	0.0018	0.7328	87	102	117.241379310345
2H3R_A	T0300TS671_2	T0300	2.14	1.6829	2.0642	87	102	117.241379310345
2H3R_A	T0300TS671_3	T0300	2.62	0.2604	0.9113	87	102	117.241379310345
2H3R_A	T0300TS671_4	T0300	2.11	0.1311	0.8203	87	102	117.241379310345
2H3R_A	T0300TS671_5	T0300	3.09	1.8122	2.1777	87	102	117.241379310345
2H3R_A	T0300TS673_1	T0300	2.43	-1.1620	0.1538	87	102	117.241379310345
2H3R_A	T0300TS673_2	T0300	2.33	-1.1620	0.1538	87	102	117.241379310345
2H3R_A	T0300TS675_1	T0300	2.25	0.5191	1.1024	87	92	105.747126436782
2H3R_A	T0300TS675_2	T0300	2.43	0.0018	0.7328	87	92	105.747126436782
2H3R_A	T0300TS675_3	T0300	1.13	-0.5155	0.4237	87	92	105.747126436782
2H3R_A	T0300TS675_4	T0300	1.93	0.6278	1.1859	87	83	95.4022988505747
2H3R_A	T0300TS675_5	T0300	2.35	1.8122	2.1777	87	99	113.793103448276
2H3R_A	T0300TS677_1	T0300	2.42	0.2604	0.9113	87	102	117.241379310345
2H3R_A	T0300TS677_2	T0300	2.52	0.7777	1.3037	87	102	117.241379310345
2H3R_A	T0300TS677_3	T0300	2.53	0.1311	0.8203	87	102	117.241379310345
2H3R_A	T0300TS683_1o	T0300	2.31	-0.2568	0.5693	87	102	117.241379310345
2H3R_A	T0300TS698_1	T0300	2.38	1.8009	2.1677	87	77	88.5057471264368
2H3R_A	T0300TS705_1	T0300	2.32	-0.1275	0.6490	87	93	106.896551724138
2H3R_A	T0300TS708_1	T0300	2.88	1.5536	1.9516	87	102	117.241379310345
2H3R_A	T0300TS735_1	T0300	1.78	0.0018	0.7328	87	102	117.241379310345
2H3R_A	T0300TS735_2	T0300	1.61	-1.0327	0.1961	87	102	117.241379310345
2H3R_A	T0300TS735_3	T0300	2.86	0.3898	1.0054	87	102	117.241379310345
2H3R_A	T0300TS735_4	T0300	2.72	-0.6448	0.3584	87	102	117.241379310345
2H3R_A	T0300TS735_5	T0300	2.33	0.7777	1.3037	87	102	117.241379310345
2H3R_A	T0300TS736_1u	T0300	1.95	-1.6793	0.0433	87	102	117.241379310345
2H3R_A	T0300TS736_2u	T0300	2.42	0.2604	0.9113	87	102	117.241379310345
2H3R_A	T0300TS736_3uo	T0300	2.70	-0.5155	0.4237	87	204	234.48275862069
2OA5_A	RT0300TS193_1	T0300	2.24	0.4442	1.0459	89	102	114.606741573034
2OA5_A	RT0300TS193_2	T0300	2.24	-0.0296	0.7120	89	102	114.606741573034
2OA5_A	RT0300TS193_3	T0300	3.02	-1.6881	0.0422	89	102	114.606741573034
2OA5_A	RT0300TS193_4	T0300	3.17	-2.3989	0.0020	89	102	114.606741573034
2OA5_A	RT0300TS193_5	T0300	2.52	-1.2143	0.1385	89	102	114.606741573034
2OA5_A	RT0300TS239_2	T0300	2.32	1.7040	2.0826	89	89	100
2OA5_A	T0300AL242_1	T0300	2.02	-1.0580	0.1874	89	102	114.606741573034
2OA5_A	T0300AL242_2	T0300	1.80	2.0498	2.3884	89	54	60.6741573033708
2OA5_A	T0300AL242_3	T0300	2.46	1.0948	1.5618	89	81	91.0112359550562
2OA5_A	T0300AL242_4	T0300	2.37	-1.3124	0.1123	89	102	114.606741573034
2OA5_A	T0300AL242_5	T0300	1.64	2.1079	2.4402	89	29	32.5842696629214
2OA5_A	T0300AL243_1	T0300	2.28	-0.7144	0.3255	89	68	76.4044943820225
2OA5_A	T0300AL243_2	T0300	1.93	0.6892	1.2338	89	72	80.8988764044944
2OA5_A	T0300AL243_3	T0300	2.72	1.4551	1.8666	89	75	84.2696629213483
2OA5_A	T0300AL243_4	T0300	1.85	1.2985	1.7329	89	68	76.4044943820225
2OA5_A	T0300AL243_5	T0300	1.75	0.8740	1.3809	89	71	79.7752808988764
2OA5_A	T0300AL257_1	T0300	2.60	1.7460	2.1195	89	53	59.5505617977528
2OA5_A	T0300AL257_2	T0300	2.59	-1.4396	0.0834	89	90	101.123595505618
2OA5_A	T0300AL257_3	T0300	2.39	-1.9483	0.0173	89	94	105.61797752809
2OA5_A	T0300AL257_4	T0300	1.65	-0.3290	0.5267	89	84	94.3820224719101
2OA5_A	T0300AL257_5	T0300	2.84	-1.8211	0.0274	89	95	106.741573033708
2OA5_A	T0300AL316_1	T0300	2.60	1.7460	2.1195	89	53	59.5505617977528
2OA5_A	T0300AL316_2	T0300	2.59	-1.4396	0.0834	89	90	101.123595505618
2OA5_A	T0300AL316_3	T0300	2.39	-1.9483	0.0173	89	94	105.61797752809
2OA5_A	T0300AL316_4	T0300	1.65	-0.3290	0.5267	89	84	94.3820224719101
2OA5_A	T0300AL316_5	T0300	2.84	-1.8211	0.0274	89	95	106.741573033708
2OA5_A	T0300AL333_1	T0300	1.46	-0.8808	0.2534	89	61	68.5393258426966
2OA5_A	T0300AL333_2	T0300	2.01	-1.4028	0.0912	89	73	82.0224719101124
2OA5_A	T0300AL333_3	T0300	2.72	-2.2027	0.0058	89	100	112.359550561798
2OA5_A	T0300AL333_4	T0300	1.84	-1.1088	0.1705	89	73	82.0224719101124
2OA5_A	T0300AL333_5	T0300	2.06	-0.6878	0.3378	89	60	67.4157303370787
2OA5_A	T0300AL380_1	T0300	1.82	2.1079	2.4402	89	29	32.5842696629214
2OA5_A	T0300AL380_2	T0300	1.29	1.8192	2.1838	89	29	32.5842696629214
2OA5_A	T0300AL381_1	T0300	1.30	-0.0874	0.6745	89	39	43.8202247191011
2OA5_A	T0300AL381_2	T0300	2.31	0.0042	0.7344	89	30	33.7078651685393
2OA5_A	T0300AL381_3	T0300	1.67	1.7543	2.1267	89	21	23.5955056179775
2OA5_A	T0300AL381_4	T0300	2.40	-0.2702	0.5613	89	63	70.7865168539326
2OA5_A	T0300AL381_5	T0300	2.36	-0.2702	0.5613	89	63	70.7865168539326
2OA5_A	T0300AL586_1	T0300	2.61	-1.1080	0.1708	89	64	71.9101123595506
2OA5_A	T0300AL706_1	T0300	1.42	-0.7271	0.3196	89	84	94.3820224719101
2OA5_A	T0300AL706_2	T0300	2.20	1.6554	2.0402	89	67	75.2808988764045
2OA5_A	T0300TS004_1	T0300	1.98	0.8498	1.3614	89	102	114.606741573034
2OA5_A	T0300TS004_2	T0300	2.41	1.3585	1.7839	89	102	114.606741573034
2OA5_A	T0300TS004_3	T0300	2.58	0.9770	1.4646	89	102	114.606741573034
2OA5_A	T0300TS004_4	T0300	2.78	0.3410	0.9696	89	102	114.606741573034
2OA5_A	T0300TS004_5	T0300	2.52	0.9770	1.4646	89	102	114.606741573034
2OA5_A	T0300TS005_1	T0300	1.88	-0.4221	0.4740	89	102	114.606741573034
2OA5_A	T0300TS010_1	T0300	2.34	0.7226	1.2601	89	102	114.606741573034
2OA5_A	T0300TS010_1o	T0300	2.34	0.7226	1.2601	89	204	229.213483146067
2OA5_A	T0300TS010_2	T0300	1.95	0.8498	1.3614	89	102	114.606741573034
2OA5_A	T0300TS010_2o	T0300	2.13	0.8498	1.3614	89	204	229.213483146067
2OA5_A	T0300TS010_3	T0300	2.13	0.8498	1.3614	89	102	114.606741573034
2OA5_A	T0300TS010_3o	T0300	2.34	0.7226	1.2601	89	204	229.213483146067
2OA5_A	T0300TS010_4	T0300	2.44	2.2488	2.5666	89	102	114.606741573034
2OA5_A	T0300TS010_4o	T0300	2.44	2.2488	2.5666	89	204	229.213483146067
2OA5_A	T0300TS010_5	T0300	2.28	1.3585	1.7839	89	102	114.606741573034
2OA5_A	T0300TS010_5o	T0300	2.21	0.2138	0.8781	89	204	229.213483146067
2OA5_A	T0300TS013_1	T0300	2.20	1.9944	2.3390	89	102	114.606741573034
2OA5_A	T0300TS013_1o	T0300	2.03	1.4857	1.8929	89	204	229.213483146067
2OA5_A	T0300TS013_2	T0300	2.37	1.7401	2.1142	89	102	114.606741573034
2OA5_A	T0300TS013_2o	T0300	2.03	1.4857	1.8929	89	204	229.213483146067
2OA5_A	T0300TS013_3	T0300	1.63	1.9944	2.3390	89	102	114.606741573034
2OA5_A	T0300TS013_3o	T0300	2.18	1.1041	1.5696	89	204	229.213483146067
2OA5_A	T0300TS013_4	T0300	2.13	0.5954	1.1608	89	102	114.606741573034
2OA5_A	T0300TS013_5	T0300	1.95	0.9770	1.4646	89	102	114.606741573034
2OA5_A	T0300TS015_1u	T0300	2.25	-0.6765	0.3432	89	102	114.606741573034
2OA5_A	T0300TS018_1	T0300	2.78	-0.5493	0.4061	89	102	114.606741573034
2OA5_A	T0300TS018_2	T0300	2.07	-0.6765	0.3432	89	102	114.606741573034
2OA5_A	T0300TS018_3	T0300	2.47	-1.1852	0.1469	89	102	114.606741573034
2OA5_A	T0300TS018_4	T0300	2.78	1.2313	1.6760	89	102	114.606741573034
2OA5_A	T0300TS018_5	T0300	2.78	1.2313	1.6760	89	102	114.606741573034
2OA5_A	T0300TS020_1	T0300	2.07	1.3585	1.7839	89	102	114.606741573034
2OA5_A	T0300TS020_1o	T0300	2.07	1.3585	1.7839	89	204	229.213483146067
2OA5_A	T0300TS020_2	T0300	2.17	2.2488	2.5666	89	102	114.606741573034
2OA5_A	T0300TS020_2o	T0300	2.17	2.2488	2.5666	89	204	229.213483146067
2OA5_A	T0300TS020_3	T0300	2.44	2.8847	3.1443	89	102	114.606741573034
2OA5_A	T0300TS020_3o	T0300	2.44	2.8847	3.1443	89	204	229.213483146067
2OA5_A	T0300TS020_4	T0300	2.40	3.1391	3.3778	89	102	114.606741573034
2OA5_A	T0300TS020_4o	T0300	2.40	3.1391	3.3778	89	204	229.213483146067
2OA5_A	T0300TS020_5	T0300	2.31	2.3760	2.6813	89	102	114.606741573034
2OA5_A	T0300TS020_5o	T0300	2.31	2.3760	2.6813	89	204	229.213483146067
2OA5_A	T0300TS021_1	T0300	2.27	0.0018	0.7328	89	87	97.752808988764
2OA5_A	T0300TS022_1	T0300	2.51	-1.1852	0.1469	89	91	102.247191011236
2OA5_A	T0300TS022_2	T0300	2.01	0.7788	1.3046	89	78	87.6404494382023
2OA5_A	T0300TS022_3	T0300	1.87	-0.2170	0.5934	89	85	95.5056179775281
2OA5_A	T0300TS022_4	T0300	1.19	-0.9020	0.2449	89	78	87.6404494382023
2OA5_A	T0300TS022_5	T0300	2.82	-0.6765	0.3432	89	90	101.123595505618
2OA5_A	T0300TS024_1	T0300	2.83	1.7401	2.1142	89	102	114.606741573034
2OA5_A	T0300TS024_2	T0300	2.21	2.1216	2.4525	89	102	114.606741573034
2OA5_A	T0300TS024_3	T0300	2.31	2.2488	2.5666	89	102	114.606741573034
2OA5_A	T0300TS024_4	T0300	1.88	0.2138	0.8781	89	102	114.606741573034
2OA5_A	T0300TS024_5	T0300	2.31	0.7226	1.2601	89	102	114.606741573034
2OA5_A	T0300TS025_1	T0300	2.81	1.3585	1.7839	89	102	114.606741573034
2OA5_A	T0300TS025_2	T0300	2.51	0.5954	1.1608	89	102	114.606741573034
2OA5_A	T0300TS025_3	T0300	2.37	1.9944	2.3390	89	102	114.606741573034
2OA5_A	T0300TS025_4	T0300	2.72	1.8673	2.2262	89	102	114.606741573034
2OA5_A	T0300TS025_5	T0300	2.52	0.7226	1.2601	89	102	114.606741573034
2OA5_A	T0300TS026_1	T0300	1.70	0.5954	1.1608	89	102	114.606741573034
2OA5_A	T0300TS026_2	T0300	3.00	0.9770	1.4646	89	102	114.606741573034
2OA5_A	T0300TS026_3	T0300	1.68	0.5954	1.1608	89	102	114.606741573034
2OA5_A	T0300TS026_4	T0300	2.32	1.4857	1.8929	89	102	114.606741573034
2OA5_A	T0300TS026_5	T0300	2.58	0.7226	1.2601	89	102	114.606741573034
2OA5_A	T0300TS027_1	T0300	1.74	0.5954	1.1608	89	102	114.606741573034
2OA5_A	T0300TS027_2	T0300	2.26	1.2313	1.6760	89	102	114.606741573034
2OA5_A	T0300TS027_3	T0300	1.72	0.7226	1.2601	89	102	114.606741573034
2OA5_A	T0300TS027_4	T0300	2.66	-0.0405	0.7049	89	102	114.606741573034
2OA5_A	T0300TS027_5	T0300	2.36	-0.1677	0.6237	89	102	114.606741573034
2OA5_A	T0300TS028_1	T0300	2.42	0.9526	1.4447	89	77	86.5168539325843
2OA5_A	T0300TS028_2	T0300	2.54	-1.1852	0.1469	89	102	114.606741573034
2OA5_A	T0300TS028_3	T0300	2.58	-1.0580	0.1874	89	102	114.606741573034
2OA5_A	T0300TS028_4	T0300	2.20	-0.4221	0.4740	89	102	114.606741573034
2OA5_A	T0300TS028_5	T0300	1.93	-0.2949	0.5467	89	102	114.606741573034
2OA5_A	T0300TS029_1	T0300	2.20	-0.4221	0.4740	89	102	114.606741573034
2OA5_A	T0300TS029_2	T0300	2.44	-0.2949	0.5467	89	102	114.606741573034
2OA5_A	T0300TS029_3	T0300	1.98	-0.2949	0.5467	89	102	114.606741573034
2OA5_A	T0300TS029_4	T0300	2.03	-0.2170	0.5934	89	85	95.5056179775281
2OA5_A	T0300TS029_5	T0300	2.31	-0.5493	0.4061	89	102	114.606741573034
2OA5_A	T0300TS033_1	T0300	2.27	2.3760	2.6813	89	102	114.606741573034
2OA5_A	T0300TS033_2	T0300	2.65	3.9022	4.0835	89	102	114.606741573034
2OA5_A	T0300TS033_3	T0300	2.42	0.2138	0.8781	89	102	114.606741573034
2OA5_A	T0300TS033_4	T0300	2.28	0.9770	1.4646	89	102	114.606741573034
2OA5_A	T0300TS033_5	T0300	2.25	-0.5493	0.4061	89	102	114.606741573034
2OA5_A	T0300TS034_1o	T0300	2.53	1.4857	1.8929	89	204	229.213483146067
2OA5_A	T0300TS034_2o	T0300	2.05	0.4682	1.0639	89	204	229.213483146067
2OA5_A	T0300TS034_3o	T0300	2.08	0.8498	1.3614	89	204	229.213483146067
2OA5_A	T0300TS034_4o	T0300	2.71	1.1041	1.5696	89	204	229.213483146067
2OA5_A	T0300TS034_5o	T0300	2.12	-1.0580	0.1874	89	204	229.213483146067
2OA5_A	T0300TS035_1	T0300	2.51	2.3760	2.6813	89	102	114.606741573034
2OA5_A	T0300TS035_2	T0300	2.25	1.9944	2.3390	89	102	114.606741573034
2OA5_A	T0300TS035_3	T0300	2.43	2.2488	2.5666	89	102	114.606741573034
2OA5_A	T0300TS035_4	T0300	2.24	1.8673	2.2262	89	102	114.606741573034
2OA5_A	T0300TS035_5	T0300	2.71	1.9944	2.3390	89	102	114.606741573034
2OA5_A	T0300TS038_1	T0300	1.67	0.3410	0.9696	89	102	114.606741573034
2OA5_A	T0300TS038_2	T0300	1.98	1.3585	1.7839	89	102	114.606741573034
2OA5_A	T0300TS038_3	T0300	2.75	1.6129	2.0031	89	102	114.606741573034
2OA5_A	T0300TS038_4	T0300	1.75	0.5954	1.1608	89	102	114.606741573034
2OA5_A	T0300TS038_5	T0300	2.51	-0.5493	0.4061	89	102	114.606741573034
2OA5_A	T0300TS046_1	T0300	2.13	1.7401	2.1142	89	102	114.606741573034
2OA5_A	T0300TS046_2	T0300	2.41	1.3585	1.7839	89	102	114.606741573034
2OA5_A	T0300TS046_3	T0300	2.37	0.0340	0.7542	89	54	60.6741573033708
2OA5_A	T0300TS046_4	T0300	1.53	-0.6765	0.3432	89	95	106.741573033708
2OA5_A	T0300TS046_5	T0300	2.02	1.1041	1.5696	89	102	114.606741573034
2OA5_A	T0300TS047_1	T0300	2.49	0.9770	1.4646	89	102	114.606741573034
2OA5_A	T0300TS047_2	T0300	2.35	1.4857	1.8929	89	98	110.112359550562
2OA5_A	T0300TS047_3	T0300	2.59	0.9770	1.4646	89	95	106.741573033708
2OA5_A	T0300TS047_4	T0300	2.33	0.7226	1.2601	89	102	114.606741573034
2OA5_A	T0300TS047_5	T0300	2.45	0.7038	1.2452	89	85	95.5056179775281
2OA5_A	T0300TS050_1	T0300	2.51	0.5954	1.1608	89	102	114.606741573034
2OA5_A	T0300TS050_2	T0300	2.74	-0.6765	0.3432	89	102	114.606741573034
2OA5_A	T0300TS050_3	T0300	1.70	-0.5493	0.4061	89	102	114.606741573034
2OA5_A	T0300TS050_4	T0300	2.87	0.3410	0.9696	89	102	114.606741573034
2OA5_A	T0300TS050_5	T0300	2.81	1.3585	1.7839	89	102	114.606741573034
2OA5_A	T0300TS054_1	T0300	2.48	-2.0755	0.0103	89	102	114.606741573034
2OA5_A	T0300TS060_1	T0300	3.51	-3.0930	0.0000	89	102	114.606741573034
2OA5_A	T0300TS060_2	T0300	2.37	-1.1852	0.1469	89	102	114.606741573034
2OA5_A	T0300TS060_3	T0300	2.52	-0.9308	0.2336	89	102	114.606741573034
2OA5_A	T0300TS060_4	T0300	3.29	-3.0930	0.0000	89	102	114.606741573034
2OA5_A	T0300TS060_5	T0300	3.91	-3.2202	0.0000	89	102	114.606741573034
2OA5_A	T0300TS062_1	T0300	1.92	0.8498	1.3614	89	102	114.606741573034
2OA5_A	T0300TS062_2	T0300	1.99	0.9770	1.4646	89	102	114.606741573034
2OA5_A	T0300TS062_3	T0300	2.46	0.5954	1.1608	89	102	114.606741573034
2OA5_A	T0300TS062_4	T0300	1.94	1.1041	1.5696	89	102	114.606741573034
2OA5_A	T0300TS062_5	T0300	2.20	1.4857	1.8929	89	102	114.606741573034
2OA5_A	T0300TS063_1	T0300	2.16	0.2138	0.8781	89	94	105.61797752809
2OA5_A	T0300TS063_1o	T0300	2.20	0.4682	1.0639	89	188	211.23595505618
2OA5_A	T0300TS063_2	T0300	2.44	0.2138	0.8781	89	94	105.61797752809
2OA5_A	T0300TS063_2o	T0300	2.65	0.2138	0.8781	89	188	211.23595505618
2OA5_A	T0300TS063_3	T0300	3.21	-0.6765	0.3432	89	94	105.61797752809
2OA5_A	T0300TS063_3o	T0300	3.13	-0.8036	0.2856	89	188	211.23595505618
2OA5_A	T0300TS063_4	T0300	1.97	0.0867	0.7898	89	94	105.61797752809
2OA5_A	T0300TS063_4o	T0300	1.90	0.0867	0.7898	89	188	211.23595505618
2OA5_A	T0300TS063_5	T0300	2.82	-1.0580	0.1874	89	94	105.61797752809
2OA5_A	T0300TS063_5o	T0300	2.37	-1.0580	0.1874	89	188	211.23595505618
2OA5_A	T0300TS064_2u	T0300	2.70	-0.6765	0.3432	89	102	114.606741573034
2OA5_A	T0300TS069_1	T0300	1.30	1.6103	2.0009	89	16	17.9775280898876
2OA5_A	T0300TS071_1	T0300	2.24	-1.1852	0.1469	89	102	114.606741573034
2OA5_A	T0300TS071_2	T0300	2.14	-1.1852	0.1469	89	102	114.606741573034
2OA5_A	T0300TS071_3	T0300	2.22	-1.1852	0.1469	89	102	114.606741573034
2OA5_A	T0300TS074_1	T0300	2.75	0.2138	0.8781	89	92	103.370786516854
2OA5_A	T0300TS074_2	T0300	2.77	-0.5493	0.4061	89	92	103.370786516854
2OA5_A	T0300TS074_3	T0300	1.99	1.2313	1.6760	89	92	103.370786516854
2OA5_A	T0300TS083_1	T0300	2.51	1.6611	2.0451	89	84	94.3820224719101
2OA5_A	T0300TS083_2	T0300	2.61	0.3410	0.9696	89	91	102.247191011236
2OA5_A	T0300TS083_3	T0300	2.41	-0.4221	0.4740	89	92	103.370786516854
2OA5_A	T0300TS083_4	T0300	2.58	-1.1852	0.1469	89	91	102.247191011236
2OA5_A	T0300TS083_5	T0300	2.25	0.9770	1.4646	89	91	102.247191011236
2OA5_A	T0300TS087_1	T0300	2.76	0.3410	0.9696	89	102	114.606741573034
2OA5_A	T0300TS087_2	T0300	2.12	0.5954	1.1608	89	102	114.606741573034
2OA5_A	T0300TS087_3	T0300	2.24	-1.0580	0.1874	89	102	114.606741573034
2OA5_A	T0300TS087_4	T0300	2.61	-0.2949	0.5467	89	102	114.606741573034
2OA5_A	T0300TS091_1	T0300	2.66	1.6129	2.0031	89	102	114.606741573034
2OA5_A	T0300TS091_2	T0300	1.61	0.2138	0.8781	89	102	114.606741573034
2OA5_A	T0300TS091_3	T0300	1.90	-0.9308	0.2336	89	102	114.606741573034
2OA5_A	T0300TS091_4	T0300	2.31	-0.2949	0.5467	89	102	114.606741573034
2OA5_A	T0300TS091_5	T0300	2.18	-0.2949	0.5467	89	102	114.606741573034
2OA5_A	T0300TS092_1	T0300	2.80	-1.3124	0.1123	89	102	114.606741573034
2OA5_A	T0300TS092_2	T0300	1.44	-0.9308	0.2336	89	102	114.606741573034
2OA5_A	T0300TS092_3	T0300	2.81	-0.2949	0.5467	89	102	114.606741573034
2OA5_A	T0300TS092_4	T0300	2.17	-0.0405	0.7049	89	102	114.606741573034
2OA5_A	T0300TS092_5	T0300	2.19	-0.9308	0.2336	89	102	114.606741573034
2OA5_A	T0300TS102_1	T0300	2.16	-0.8036	0.2856	89	98	110.112359550562
2OA5_A	T0300TS102_2	T0300	2.61	1.7155	2.0927	89	69	77.5280898876404
2OA5_A	T0300TS102_3	T0300	1.91	-0.7588	0.3053	89	86	96.6292134831461
2OA5_A	T0300TS102_4	T0300	1.86	-0.9489	0.2267	89	81	91.0112359550562
2OA5_A	T0300TS102_5	T0300	2.78	-0.9924	0.2105	89	84	94.3820224719101
2OA5_A	T0300TS103_1	T0300	2.59	-0.0405	0.7049	89	102	114.606741573034
2OA5_A	T0300TS103_2	T0300	2.56	0.5954	1.1608	89	102	114.606741573034
2OA5_A	T0300TS105_1	T0300	2.54	1.1041	1.5696	89	102	114.606741573034
2OA5_A	T0300TS105_1o	T0300	2.06	0.4682	1.0639	89	204	229.213483146067
2OA5_A	T0300TS105_2	T0300	2.81	-0.6765	0.3432	89	102	114.606741573034
2OA5_A	T0300TS105_3	T0300	2.71	-1.5668	0.0599	89	102	114.606741573034
2OA5_A	T0300TS105_4	T0300	1.60	0.9770	1.4646	89	102	114.606741573034
2OA5_A	T0300TS105_5	T0300	2.06	0.4682	1.0639	89	102	114.606741573034
2OA5_A	T0300TS109_1	T0300	2.24	-0.6765	0.3432	89	102	114.606741573034
2OA5_A	T0300TS109_2	T0300	3.05	-1.0580	0.1874	89	102	114.606741573034
2OA5_A	T0300TS113_1	T0300	1.61	1.1041	1.5696	89	102	114.606741573034
2OA5_A	T0300TS113_2	T0300	2.12	2.6304	2.9120	89	102	114.606741573034
2OA5_A	T0300TS113_3	T0300	2.07	0.8498	1.3614	89	102	114.606741573034
2OA5_A	T0300TS113_4	T0300	2.58	0.9770	1.4646	89	102	114.606741573034
2OA5_A	T0300TS113_5	T0300	1.76	1.1041	1.5696	89	102	114.606741573034
2OA5_A	T0300TS121_1	T0300	2.56	-0.9308	0.2336	89	102	114.606741573034
2OA5_A	T0300TS121_2	T0300	2.69	-1.6939	0.0414	89	102	114.606741573034
2OA5_A	T0300TS121_3	T0300	2.68	-0.2949	0.5467	89	102	114.606741573034
2OA5_A	T0300TS121_4	T0300	1.92	-0.4221	0.4740	89	102	114.606741573034
2OA5_A	T0300TS121_5	T0300	2.01	-1.3124	0.1123	89	102	114.606741573034
2OA5_A	T0300TS125_1	T0300	2.76	0.4682	1.0639	89	102	114.606741573034
2OA5_A	T0300TS125_1o	T0300	2.76	0.4682	1.0639	89	204	229.213483146067
2OA5_A	T0300TS125_2	T0300	1.86	-0.1677	0.6237	89	102	114.606741573034
2OA5_A	T0300TS125_3	T0300	2.22	1.1041	1.5696	89	102	114.606741573034
2OA5_A	T0300TS125_4	T0300	1.91	0.0867	0.7898	89	102	114.606741573034
2OA5_A	T0300TS125_5	T0300	2.20	-0.9308	0.2336	89	102	114.606741573034
2OA5_A	T0300TS132_1	T0300	3.15	0.2138	0.8781	89	102	114.606741573034
2OA5_A	T0300TS135_1	T0300	2.66	0.3410	0.9696	89	102	114.606741573034
2OA5_A	T0300TS135_1o	T0300	2.66	0.3410	0.9696	89	204	229.213483146067
2OA5_A	T0300TS135_2	T0300	2.50	1.8673	2.2262	89	102	114.606741573034
2OA5_A	T0300TS135_2o	T0300	2.50	1.8673	2.2262	89	204	229.213483146067
2OA5_A	T0300TS136_1	T0300	2.61	0.3410	0.9696	89	102	114.606741573034
2OA5_A	T0300TS136_2	T0300	2.42	-0.8036	0.2856	89	102	114.606741573034
2OA5_A	T0300TS136_3	T0300	2.51	-0.9308	0.2336	89	102	114.606741573034
2OA5_A	T0300TS136_4	T0300	2.37	-1.1852	0.1469	89	102	114.606741573034
2OA5_A	T0300TS136_5	T0300	2.13	-0.2949	0.5467	89	102	114.606741573034
2OA5_A	T0300TS137_1	T0300	2.14	-0.4221	0.4740	89	102	114.606741573034
2OA5_A	T0300TS137_2	T0300	1.93	-1.1852	0.1469	89	102	114.606741573034
2OA5_A	T0300TS137_3	T0300	2.71	0.9770	1.4646	89	102	114.606741573034
2OA5_A	T0300TS137_4	T0300	1.49	-1.5668	0.0599	89	102	114.606741573034
2OA5_A	T0300TS137_5	T0300	1.94	-1.6939	0.0414	89	102	114.606741573034
2OA5_A	T0300TS139_1	T0300	1.93	-1.1852	0.1469	89	102	114.606741573034
2OA5_A	T0300TS139_2	T0300	2.71	0.9770	1.4646	89	102	114.606741573034
2OA5_A	T0300TS139_3	T0300	2.49	-0.5493	0.4061	89	102	114.606741573034
2OA5_A	T0300TS139_4	T0300	2.42	-0.2949	0.5467	89	102	114.606741573034
2OA5_A	T0300TS139_5	T0300	2.85	1.3585	1.7839	89	102	114.606741573034
2OA5_A	T0300TS168_1	T0300	2.41	0.0867	0.7898	89	102	114.606741573034
2OA5_A	T0300TS168_2	T0300	1.53	-0.8036	0.2856	89	102	114.606741573034
2OA5_A	T0300TS168_3	T0300	2.19	0.5954	1.1608	89	102	114.606741573034
2OA5_A	T0300TS168_4	T0300	1.34	-0.8036	0.2856	89	102	114.606741573034
2OA5_A	T0300TS168_5	T0300	1.53	-0.8036	0.2856	89	102	114.606741573034
2OA5_A	T0300TS178_1	T0300	2.22	0.2138	0.8781	89	102	114.606741573034
2OA5_A	T0300TS178_2	T0300	1.90	1.3585	1.7839	89	102	114.606741573034
2OA5_A	T0300TS178_3	T0300	2.49	0.9770	1.4646	89	102	114.606741573034
2OA5_A	T0300TS178_4	T0300	2.13	0.4682	1.0639	89	102	114.606741573034
2OA5_A	T0300TS178_5	T0300	1.91	1.2313	1.6760	89	102	114.606741573034
2OA5_A	T0300TS179_1	T0300	2.92	-0.9308	0.2336	89	102	114.606741573034
2OA5_A	T0300TS186_1	T0300	2.16	-0.0405	0.7049	89	93	104.494382022472
2OA5_A	T0300TS186_2	T0300	2.85	1.9944	2.3390	89	102	114.606741573034
2OA5_A	T0300TS186_3	T0300	1.97	1.0227	1.5022	89	75	84.2696629213483
2OA5_A	T0300TS186_4	T0300	2.93	1.3585	1.7839	89	90	101.123595505618
2OA5_A	T0300TS186_5	T0300	1.81	-1.3020	0.1149	89	88	98.876404494382
2OA5_A	T0300TS193_1_1	T0300	2.24	0.4442	1.0459	89	38	42.6966292134831
2OA5_A	T0300TS193_1_2	T0300	2.54	-0.1369	0.6431	89	64	71.9101123595506
2OA5_A	T0300TS193_2_1	T0300	2.24	-0.0296	0.7120	89	38	42.6966292134831
2OA5_A	T0300TS193_2_2	T0300	2.80	-0.4606	0.4529	89	64	71.9101123595506
2OA5_A	T0300TS193_3_1	T0300	3.02	-1.6881	0.0422	89	38	42.6966292134831
2OA5_A	T0300TS193_3_2	T0300	2.81	-0.4606	0.4529	89	64	71.9101123595506
2OA5_A	T0300TS193_4_1	T0300	3.17	-2.3989	0.0020	89	38	42.6966292134831
2OA5_A	T0300TS193_4_2	T0300	2.70	-1.4317	0.0850	89	64	71.9101123595506
2OA5_A	T0300TS193_5_1	T0300	2.52	-1.2143	0.1385	89	38	42.6966292134831
2OA5_A	T0300TS193_5_2	T0300	nan	-4.0214	0.0000	89	64	71.9101123595506
2OA5_A	T0300TS194_1	T0300	2.50	1.3585	1.7839	89	102	114.606741573034
2OA5_A	T0300TS194_1o	T0300	2.94	1.2313	1.6760	89	204	229.213483146067
2OA5_A	T0300TS194_2	T0300	2.60	-0.2949	0.5467	89	102	114.606741573034
2OA5_A	T0300TS194_2o	T0300	2.60	-0.2949	0.5467	89	204	229.213483146067
2OA5_A	T0300TS194_3	T0300	2.32	-0.1677	0.6237	89	102	114.606741573034
2OA5_A	T0300TS194_3o	T0300	2.85	0.3410	0.9696	89	204	229.213483146067
2OA5_A	T0300TS194_4	T0300	2.34	-1.0580	0.1874	89	102	114.606741573034
2OA5_A	T0300TS194_4o	T0300	3.00	1.3585	1.7839	89	204	229.213483146067
2OA5_A	T0300TS194_5	T0300	2.34	-0.8036	0.2856	89	102	114.606741573034
2OA5_A	T0300TS194_5o	T0300	2.17	1.3585	1.7839	89	204	229.213483146067
2OA5_A	T0300TS197_1	T0300	3.11	-1.1852	0.1469	89	102	114.606741573034
2OA5_A	T0300TS197_2	T0300	3.04	-2.2027	0.0058	89	102	114.606741573034
2OA5_A	T0300TS197_3	T0300	3.12	-1.9483	0.0173	89	102	114.606741573034
2OA5_A	T0300TS197_4	T0300	2.73	-1.8211	0.0274	89	102	114.606741573034
2OA5_A	T0300TS197_5	T0300	2.89	-2.7114	0.0002	89	102	114.606741573034
2OA5_A	T0300TS203_1	T0300	2.05	-1.4396	0.0834	89	102	114.606741573034
2OA5_A	T0300TS203_2	T0300	2.00	-1.4396	0.0834	89	102	114.606741573034
2OA5_A	T0300TS203_3	T0300	2.56	-1.8211	0.0274	89	102	114.606741573034
2OA5_A	T0300TS203_4	T0300	1.53	-1.5668	0.0599	89	102	114.606741573034
2OA5_A	T0300TS203_5	T0300	1.90	-0.1677	0.6237	89	102	114.606741573034
2OA5_A	T0300TS205_1	T0300	1.76	-0.1677	0.6237	89	102	114.606741573034
2OA5_A	T0300TS205_2	T0300	2.60	-1.3124	0.1123	89	93	104.494382022472
2OA5_A	T0300TS205_3	T0300	2.76	-0.4221	0.4740	89	97	108.988764044944
2OA5_A	T0300TS205_4	T0300	2.66	-1.5668	0.0599	89	92	103.370786516854
2OA5_A	T0300TS205_5	T0300	2.18	-0.9308	0.2336	89	93	104.494382022472
2OA5_A	T0300TS208_1o	T0300	2.33	0.9770	1.4646	89	204	229.213483146067
2OA5_A	T0300TS208_2o	T0300	2.51	0.9770	1.4646	89	204	229.213483146067
2OA5_A	T0300TS208_3o	T0300	2.54	1.1041	1.5696	89	204	229.213483146067
2OA5_A	T0300TS208_4o	T0300	2.11	-1.4396	0.0834	89	186	208.988764044944
2OA5_A	T0300TS208_5o	T0300	2.11	-1.4396	0.0834	89	186	208.988764044944
2OA5_A	T0300TS211_1	T0300	2.13	0.3410	0.9696	89	102	114.606741573034
2OA5_A	T0300TS211_2	T0300	2.02	-0.0405	0.7049	89	97	108.988764044944
2OA5_A	T0300TS211_3	T0300	1.75	-0.8036	0.2856	89	97	108.988764044944
2OA5_A	T0300TS211_4	T0300	2.23	-1.5668	0.0599	89	90	101.123595505618
2OA5_A	T0300TS211_5	T0300	3.16	-1.8211	0.0274	89	102	114.606741573034
2OA5_A	T0300TS212_1	T0300	1.85	-1.0580	0.1874	89	102	114.606741573034
2OA5_A	T0300TS213_1	T0300	2.45	-1.1852	0.1469	89	102	114.606741573034
2OA5_A	T0300TS214_1	T0300	2.63	-0.6765	0.3432	89	102	114.606741573034
2OA5_A	T0300TS234_1	T0300	2.69	1.0575	1.5309	89	52	58.4269662921348
2OA5_A	T0300TS239_1	T0300	2.36	-0.5493	0.4061	89	96	107.865168539326
2OA5_A	T0300TS239_2_1	T0300	2.32	1.7040	2.0826	89	66	74.1573033707865
2OA5_A	T0300TS239_2_2	T0300	0.55	0.3885	1.0045	89	23	25.8426966292135
2OA5_A	T0300TS239_3	T0300	2.19	0.3410	0.9696	89	102	114.606741573034
2OA5_A	T0300TS239_4	T0300	2.65	0.5954	1.1608	89	95	106.741573033708
2OA5_A	T0300TS239_5	T0300	1.91	-0.8036	0.2856	89	102	114.606741573034
2OA5_A	T0300TS245_1	T0300	2.39	1.0589	1.5321	89	78	87.6404494382023
2OA5_A	T0300TS247_1	T0300	2.33	-1.6939	0.0414	89	92	103.370786516854
2OA5_A	T0300TS247_2	T0300	2.33	-1.6939	0.0414	89	92	103.370786516854
2OA5_A	T0300TS247_3	T0300	2.33	-1.6939	0.0414	89	92	103.370786516854
2OA5_A	T0300TS247_4	T0300	2.33	-1.6939	0.0414	89	92	103.370786516854
2OA5_A	T0300TS247_5	T0300	2.33	-1.6939	0.0414	89	92	103.370786516854
2OA5_A	T0300TS248_1	T0300	2.74	-0.6765	0.3432	89	102	114.606741573034
2OA5_A	T0300TS248_2	T0300	1.59	-1.4396	0.0834	89	102	114.606741573034
2OA5_A	T0300TS248_3	T0300	2.44	0.3410	0.9696	89	102	114.606741573034
2OA5_A	T0300TS248_4	T0300	2.62	0.2138	0.8781	89	102	114.606741573034
2OA5_A	T0300TS248_5	T0300	2.28	-0.9308	0.2336	89	102	114.606741573034
2OA5_A	T0300TS249_1	T0300	2.55	0.5954	1.1608	89	102	114.606741573034
2OA5_A	T0300TS249_1o	T0300	2.18	0.5954	1.1608	89	204	229.213483146067
2OA5_A	T0300TS249_2	T0300	2.77	-0.9308	0.2336	89	102	114.606741573034
2OA5_A	T0300TS249_2o	T0300	2.65	0.4682	1.0639	89	204	229.213483146067
2OA5_A	T0300TS249_3	T0300	2.12	0.3410	0.9696	89	102	114.606741573034
2OA5_A	T0300TS249_3o	T0300	2.23	-0.9308	0.2336	89	204	229.213483146067
2OA5_A	T0300TS249_4	T0300	1.60	-0.5493	0.4061	89	102	114.606741573034
2OA5_A	T0300TS249_4o	T0300	2.89	1.7401	2.1142	89	204	229.213483146067
2OA5_A	T0300TS249_5	T0300	2.94	0.2138	0.8781	89	102	114.606741573034
2OA5_A	T0300TS249_5o	T0300	2.93	1.7401	2.1142	89	204	229.213483146067
2OA5_A	T0300TS252_1	T0300	2.45	-0.9308	0.2336	89	102	114.606741573034
2OA5_A	T0300TS261_1	T0300	2.32	1.7040	2.0826	89	66	74.1573033707865
2OA5_A	T0300TS263_1	T0300	2.11	-0.8036	0.2856	89	102	114.606741573034
2OA5_A	T0300TS263_2u	T0300	2.61	-0.5493	0.4061	89	102	114.606741573034
2OA5_A	T0300TS267_1	T0300	2.00	0.9770	1.4646	89	102	114.606741573034
2OA5_A	T0300TS267_2	T0300	2.22	0.8498	1.3614	89	102	114.606741573034
2OA5_A	T0300TS267_3	T0300	2.07	0.4682	1.0639	89	102	114.606741573034
2OA5_A	T0300TS267_4	T0300	2.17	0.7226	1.2601	89	102	114.606741573034
2OA5_A	T0300TS267_5	T0300	2.27	-0.0405	0.7049	89	102	114.606741573034
2OA5_A	T0300TS268_1	T0300	2.15	0.0867	0.7898	89	102	114.606741573034
2OA5_A	T0300TS268_2	T0300	2.50	-0.6765	0.3432	89	102	114.606741573034
2OA5_A	T0300TS268_3	T0300	2.79	0.4682	1.0639	89	102	114.606741573034
2OA5_A	T0300TS268_4	T0300	1.76	-0.9308	0.2336	89	102	114.606741573034
2OA5_A	T0300TS268_5	T0300	2.76	0.0867	0.7898	89	102	114.606741573034
2OA5_A	T0300TS273_1	T0300	2.09	-1.0580	0.1874	89	98	110.112359550562
2OA5_A	T0300TS274_1	T0300	1.98	-0.0405	0.7049	89	93	104.494382022472
2OA5_A	T0300TS275_1	T0300	2.22	-0.2949	0.5467	89	102	114.606741573034
2OA5_A	T0300TS276_1	T0300	2.66	1.8673	2.2262	89	102	114.606741573034
2OA5_A	T0300TS276_1o	T0300	2.98	1.7401	2.1142	89	204	229.213483146067
2OA5_A	T0300TS277_1	T0300	2.58	-0.9308	0.2336	89	102	114.606741573034
2OA5_A	T0300TS277_2	T0300	2.41	-0.9308	0.2336	89	102	114.606741573034
2OA5_A	T0300TS277_3	T0300	1.97	0.8859	1.3905	89	79	88.7640449438202
2OA5_A	T0300TS277_4	T0300	1.65	0.8377	1.3517	89	72	80.8988764044944
2OA5_A	T0300TS277_5	T0300	2.37	0.9770	1.4646	89	99	111.23595505618
2OA5_A	T0300TS297_1	T0300	2.58	2.6304	2.9120	89	104	116.85393258427
2OA5_A	T0300TS297_2	T0300	2.64	1.7401	2.1142	89	104	116.85393258427
2OA5_A	T0300TS297_3	T0300	2.40	2.2488	2.5666	89	104	116.85393258427
2OA5_A	T0300TS297_4	T0300	2.20	0.3410	0.9696	89	104	116.85393258427
2OA5_A	T0300TS297_5	T0300	2.64	2.3760	2.6813	89	104	116.85393258427
2OA5_A	T0300TS298_1	T0300	2.54	0.5954	1.1608	89	102	114.606741573034
2OA5_A	T0300TS298_2	T0300	2.26	0.2138	0.8781	89	92	103.370786516854
2OA5_A	T0300TS298_3	T0300	2.45	-0.2949	0.5467	89	92	103.370786516854
2OA5_A	T0300TS298_4	T0300	2.25	0.2138	0.8781	89	92	103.370786516854
2OA5_A	T0300TS298_5	T0300	2.54	0.5954	1.1608	89	102	114.606741573034
2OA5_A	T0300TS302_1	T0300	2.33	-1.6939	0.0414	89	92	103.370786516854
2OA5_A	T0300TS307_1	T0300	1.70	-0.6765	0.3432	89	102	114.606741573034
2OA5_A	T0300TS307_1u	T0300	2.10	-0.6765	0.3432	89	102	114.606741573034
2OA5_A	T0300TS307_2	T0300	2.55	-0.1677	0.6237	89	102	114.606741573034
2OA5_A	T0300TS307_2u	T0300	2.10	-0.6765	0.3432	89	102	114.606741573034
2OA5_A	T0300TS307_3	T0300	2.25	-0.8036	0.2856	89	102	114.606741573034
2OA5_A	T0300TS307_3u	T0300	2.10	0.8498	1.3614	89	97	108.988764044944
2OA5_A	T0300TS307_4	T0300	2.33	-0.8036	0.2856	89	102	114.606741573034
2OA5_A	T0300TS307_4u	T0300	3.00	-1.8211	0.0274	89	101	113.483146067416
2OA5_A	T0300TS307_5	T0300	1.73	-0.1677	0.6237	89	102	114.606741573034
2OA5_A	T0300TS307_5u	T0300	2.10	-0.6765	0.3432	89	102	114.606741573034
2OA5_A	T0300TS318_1	T0300	2.35	0.2138	0.8781	89	102	114.606741573034
2OA5_A	T0300TS318_2	T0300	2.29	0.5954	1.1608	89	102	114.606741573034
2OA5_A	T0300TS318_3	T0300	1.91	-0.4221	0.4740	89	102	114.606741573034
2OA5_A	T0300TS318_4	T0300	1.72	0.3410	0.9696	89	102	114.606741573034
2OA5_A	T0300TS318_5	T0300	1.40	-0.8036	0.2856	89	102	114.606741573034
2OA5_A	T0300TS319_1	T0300	2.20	-1.1852	0.1469	89	102	114.606741573034
2OA5_A	T0300TS319_2	T0300	2.71	2.4163	2.7177	89	54	60.6741573033708
2OA5_A	T0300TS319_3	T0300	2.15	0.7226	1.2601	89	98	110.112359550562
2OA5_A	T0300TS319_4	T0300	2.53	-0.5493	0.4061	89	102	114.606741573034
2OA5_A	T0300TS319_5	T0300	0.48	-1.9337	0.0183	89	29	32.5842696629214
2OA5_A	T0300TS337_1	T0300	1.75	0.5954	1.1608	89	102	114.606741573034
2OA5_A	T0300TS337_2	T0300	2.97	1.3585	1.7839	89	102	114.606741573034
2OA5_A	T0300TS337_3	T0300	2.96	1.1041	1.5696	89	102	114.606741573034
2OA5_A	T0300TS337_4	T0300	1.99	0.5954	1.1608	89	102	114.606741573034
2OA5_A	T0300TS337_5	T0300	2.50	0.8498	1.3614	89	102	114.606741573034
2OA5_A	T0300TS338_1	T0300	2.55	0.7226	1.2601	89	102	114.606741573034
2OA5_A	T0300TS338_2	T0300	2.39	0.4682	1.0639	89	102	114.606741573034
2OA5_A	T0300TS338_3	T0300	2.56	0.9770	1.4646	89	102	114.606741573034
2OA5_A	T0300TS338_4	T0300	2.14	1.6129	2.0031	89	102	114.606741573034
2OA5_A	T0300TS338_5	T0300	2.60	1.8009	2.1677	89	77	86.5168539325843
2OA5_A	T0300TS347_1	T0300	2.11	0.6278	1.1859	89	83	93.2584269662921
2OA5_A	T0300TS349_1	T0300	2.45	-0.2949	0.5467	89	102	114.606741573034
2OA5_A	T0300TS349_2	T0300	2.25	0.2138	0.8781	89	92	103.370786516854
2OA5_A	T0300TS349_3	T0300	1.78	-0.0750	0.6825	89	62	69.6629213483146
2OA5_A	T0300TS349_4	T0300	2.32	-1.1852	0.1469	89	95	106.741573033708
2OA5_A	T0300TS349_5	T0300	2.59	-1.6939	0.0414	89	95	106.741573033708
2OA5_A	T0300TS351_1	T0300	1.91	-0.4221	0.4740	89	102	114.606741573034
2OA5_A	T0300TS351_2	T0300	2.26	0.2138	0.8781	89	92	103.370786516854
2OA5_A	T0300TS351_3	T0300	2.45	-0.2949	0.5467	89	92	103.370786516854
2OA5_A	T0300TS351_4	T0300	2.45	-0.2949	0.5467	89	92	103.370786516854
2OA5_A	T0300TS351_5	T0300	2.45	-0.4221	0.4740	89	102	114.606741573034
2OA5_A	T0300TS383_1	T0300	2.78	0.2138	0.8781	89	91	102.247191011236
2OA5_A	T0300TS383_2	T0300	2.77	1.2313	1.6760	89	91	102.247191011236
2OA5_A	T0300TS383_3	T0300	2.18	0.8859	1.3905	89	79	88.7640449438202
2OA5_A	T0300TS383_4	T0300	1.82	1.0589	1.5321	89	78	87.6404494382023
2OA5_A	T0300TS383_5	T0300	1.81	-0.9308	0.2336	89	92	103.370786516854
2OA5_A	T0300TS389_1	T0300	2.06	-1.1852	0.1469	89	102	114.606741573034
2OA5_A	T0300TS389_2	T0300	2.45	0.2036	0.8709	89	50	56.1797752808989
2OA5_A	T0300TS389_3	T0300	2.31	0.0871	0.7901	89	29	32.5842696629214
2OA5_A	T0300TS389_4	T0300	2.29	0.1762	0.8516	89	55	61.7977528089888
2OA5_A	T0300TS389_5	T0300	3.12	-0.8575	0.2629	89	60	67.4157303370787
2OA5_A	T0300TS393_1	T0300	2.41	0.0867	0.7898	89	102	114.606741573034
2OA5_A	T0300TS393_2	T0300	1.53	-0.8036	0.2856	89	102	114.606741573034
2OA5_A	T0300TS393_3	T0300	2.19	0.5954	1.1608	89	102	114.606741573034
2OA5_A	T0300TS393_4	T0300	1.34	-0.8036	0.2856	89	102	114.606741573034
2OA5_A	T0300TS393_5	T0300	1.53	-0.8036	0.2856	89	102	114.606741573034
2OA5_A	T0300TS413_1	T0300	1.48	0.5954	1.1608	89	102	114.606741573034
2OA5_A	T0300TS413_2	T0300	2.00	0.5954	1.1608	89	102	114.606741573034
2OA5_A	T0300TS413_3	T0300	2.85	-0.4221	0.4740	89	102	114.606741573034
2OA5_A	T0300TS413_4	T0300	2.39	0.5954	1.1608	89	102	114.606741573034
2OA5_A	T0300TS413_5	T0300	1.71	0.4682	1.0639	89	102	114.606741573034
2OA5_A	T0300TS414_1	T0300	2.39	0.5954	1.1608	89	102	114.606741573034
2OA5_A	T0300TS414_2	T0300	1.70	-0.5493	0.4061	89	102	114.606741573034
2OA5_A	T0300TS414_3	T0300	2.48	-1.6939	0.0414	89	102	114.606741573034
2OA5_A	T0300TS414_4	T0300	1.97	-1.1852	0.1469	89	102	114.606741573034
2OA5_A	T0300TS414_5	T0300	2.07	0.4682	1.0639	89	102	114.606741573034
2OA5_A	T0300TS415_1	T0300	2.84	1.3585	1.7839	89	102	114.606741573034
2OA5_A	T0300TS415_2	T0300	2.87	0.3410	0.9696	89	102	114.606741573034
2OA5_A	T0300TS415_3	T0300	1.56	0.5954	1.1608	89	102	114.606741573034
2OA5_A	T0300TS415_4	T0300	2.67	0.5954	1.1608	89	102	114.606741573034
2OA5_A	T0300TS415_5	T0300	2.51	1.1041	1.5696	89	102	114.606741573034
2OA5_A	T0300TS418_1	T0300	1.92	-1.3124	0.1123	89	102	114.606741573034
2OA5_A	T0300TS420_1	T0300	2.33	-1.6939	0.0414	89	92	103.370786516854
2OA5_A	T0300TS427_1	T0300	2.68	-1.1852	0.1469	89	102	114.606741573034
2OA5_A	T0300TS427_2	T0300	2.10	-1.1852	0.1469	89	102	114.606741573034
2OA5_A	T0300TS427_3	T0300	2.54	0.4682	1.0639	89	102	114.606741573034
2OA5_A	T0300TS427_5	T0300	2.68	-1.1852	0.1469	89	102	114.606741573034
2OA5_A	T0300TS435_1	T0300	1.49	-0.8036	0.2856	89	102	114.606741573034
2OA5_A	T0300TS435_2	T0300	2.23	-1.6939	0.0414	89	102	114.606741573034
2OA5_A	T0300TS435_3	T0300	2.07	-1.6939	0.0414	89	102	114.606741573034
2OA5_A	T0300TS435_4	T0300	2.48	0.3410	0.9696	89	102	114.606741573034
2OA5_A	T0300TS435_5	T0300	2.40	-1.1852	0.1469	89	102	114.606741573034
2OA5_A	T0300TS439_1	T0300	2.46	0.9770	1.4646	89	100	112.359550561798
2OA5_A	T0300TS443_1	T0300	2.63	-0.8036	0.2856	89	102	114.606741573034
2OA5_A	T0300TS443_2	T0300	2.83	-1.5668	0.0599	89	102	114.606741573034
2OA5_A	T0300TS443_3	T0300	2.41	-0.6765	0.3432	89	102	114.606741573034
2OA5_A	T0300TS443_4	T0300	2.40	-1.0580	0.1874	89	102	114.606741573034
2OA5_A	T0300TS443_5	T0300	2.82	-0.6765	0.3432	89	102	114.606741573034
2OA5_A	T0300TS464_1	T0300	2.70	-1.0580	0.1874	89	102	114.606741573034
2OA5_A	T0300TS464_2	T0300	2.82	-0.4221	0.4740	89	102	114.606741573034
2OA5_A	T0300TS464_3	T0300	2.85	-0.8036	0.2856	89	102	114.606741573034
2OA5_A	T0300TS464_4	T0300	2.71	-0.8036	0.2856	89	102	114.606741573034
2OA5_A	T0300TS464_5	T0300	2.60	-0.4221	0.4740	89	102	114.606741573034
2OA5_A	T0300TS468_1	T0300	2.24	-0.7614	0.3042	89	63	70.7865168539326
2OA5_A	T0300TS469_1	T0300	2.46	0.9770	1.4646	89	100	112.359550561798
2OA5_A	T0300TS469_2	T0300	2.91	0.2138	0.8781	89	100	112.359550561798
2OA5_A	T0300TS469_3	T0300	2.47	0.5954	1.1608	89	102	114.606741573034
2OA5_A	T0300TS469_4	T0300	2.00	0.4682	1.0639	89	100	112.359550561798
2OA5_A	T0300TS469_5	T0300	2.09	0.8498	1.3614	89	102	114.606741573034
2OA5_A	T0300TS474_1	T0300	2.14	1.2313	1.6760	89	91	102.247191011236
2OA5_A	T0300TS474_2	T0300	2.43	-1.3124	0.1123	89	91	102.247191011236
2OA5_A	T0300TS483_1	T0300	2.87	-0.2949	0.5467	89	102	114.606741573034
2OA5_A	T0300TS490_1	T0300	2.66	0.4682	1.0639	89	102	114.606741573034
2OA5_A	T0300TS511_1	T0300	2.53	-0.8036	0.2856	89	102	114.606741573034
2OA5_A	T0300TS511_2	T0300	2.32	-0.8036	0.2856	89	102	114.606741573034
2OA5_A	T0300TS511_3	T0300	2.75	-1.0580	0.1874	89	102	114.606741573034
2OA5_A	T0300TS511_4	T0300	2.43	-0.1677	0.6237	89	102	114.606741573034
2OA5_A	T0300TS511_5	T0300	2.30	-1.8211	0.0274	89	102	114.606741573034
2OA5_A	T0300TS527_1	T0300	1.47	-2.2027	0.0058	89	102	114.606741573034
2OA5_A	T0300TS536_1	T0300	2.19	0.7226	1.2601	89	102	114.606741573034
2OA5_A	T0300TS536_2	T0300	2.48	0.5954	1.1608	89	102	114.606741573034
2OA5_A	T0300TS536_3	T0300	2.47	-0.9308	0.2336	89	102	114.606741573034
2OA5_A	T0300TS536_4	T0300	1.50	0.7226	1.2601	89	102	114.606741573034
2OA5_A	T0300TS536_5	T0300	2.46	-0.5493	0.4061	89	102	114.606741573034
2OA5_A	T0300TS550_1	T0300	2.58	-0.3263	0.5283	89	71	79.7752808988764
2OA5_A	T0300TS550_2	T0300	2.42	0.2927	0.9345	89	61	68.5393258426966
2OA5_A	T0300TS550_3	T0300	2.03	1.0940	1.5611	89	77	86.5168539325843
2OA5_A	T0300TS550_4	T0300	2.68	-0.9443	0.2284	89	72	80.8988764044944
2OA5_A	T0300TS556_1	T0300	2.10	-0.1677	0.6237	89	102	114.606741573034
2OA5_A	T0300TS556_1o	T0300	2.11	-0.1677	0.6237	89	204	229.213483146067
2OA5_A	T0300TS556_2	T0300	2.88	-0.1677	0.6237	89	102	114.606741573034
2OA5_A	T0300TS556_2o	T0300	2.76	-0.0405	0.7049	89	204	229.213483146067
2OA5_A	T0300TS556_3	T0300	2.72	-0.6765	0.3432	89	102	114.606741573034
2OA5_A	T0300TS556_3o	T0300	2.72	-0.6765	0.3432	89	204	229.213483146067
2OA5_A	T0300TS556_4	T0300	1.59	-0.6765	0.3432	89	102	114.606741573034
2OA5_A	T0300TS556_4o	T0300	1.58	-0.6765	0.3432	89	204	229.213483146067
2OA5_A	T0300TS556_5	T0300	2.18	0.3410	0.9696	89	102	114.606741573034
2OA5_A	T0300TS556_5o	T0300	3.18	0.4682	1.0639	89	204	229.213483146067
2OA5_A	T0300TS568_1	T0300	2.62	0.7226	1.2601	89	92	103.370786516854
2OA5_A	T0300TS568_1o	T0300	2.44	0.4682	1.0639	89	182	204.494382022472
2OA5_A	T0300TS568_2	T0300	2.67	0.5954	1.1608	89	92	103.370786516854
2OA5_A	T0300TS568_2o	T0300	2.62	0.7226	1.2601	89	182	204.494382022472
2OA5_A	T0300TS568_3	T0300	2.44	0.4682	1.0639	89	92	103.370786516854
2OA5_A	T0300TS568_3o	T0300	2.67	0.5954	1.1608	89	182	204.494382022472
2OA5_A	T0300TS568_4	T0300	2.49	0.7226	1.2601	89	92	103.370786516854
2OA5_A	T0300TS568_4o	T0300	2.49	0.7226	1.2601	89	182	204.494382022472
2OA5_A	T0300TS568_5	T0300	2.85	0.7226	1.2601	89	92	103.370786516854
2OA5_A	T0300TS568_5o	T0300	2.85	0.7226	1.2601	89	182	204.494382022472
2OA5_A	T0300TS599_1	T0300	2.20	1.2313	1.6760	89	102	114.606741573034
2OA5_A	T0300TS599_2	T0300	2.78	1.7401	2.1142	89	102	114.606741573034
2OA5_A	T0300TS599_3	T0300	2.17	2.6304	2.9120	89	102	114.606741573034
2OA5_A	T0300TS599_4	T0300	2.08	1.3585	1.7839	89	102	114.606741573034
2OA5_A	T0300TS599_5	T0300	2.16	1.3585	1.7839	89	102	114.606741573034
2OA5_A	T0300TS601_1	T0300	2.81	0.2138	0.8781	89	102	114.606741573034
2OA5_A	T0300TS601_2	T0300	2.25	1.1041	1.5696	89	102	114.606741573034
2OA5_A	T0300TS601_3	T0300	3.00	0.2138	0.8781	89	102	114.606741573034
2OA5_A	T0300TS601_4	T0300	2.46	-0.5493	0.4061	89	102	114.606741573034
2OA5_A	T0300TS601_5	T0300	2.85	1.2313	1.6760	89	102	114.606741573034
2OA5_A	T0300TS609_1	T0300	2.28	0.3410	0.9696	89	102	114.606741573034
2OA5_A	T0300TS609_2	T0300	1.57	-0.8036	0.2856	89	102	114.606741573034
2OA5_A	T0300TS609_3	T0300	1.96	0.2138	0.8781	89	102	114.606741573034
2OA5_A	T0300TS609_4	T0300	2.41	1.7401	2.1142	89	99	111.23595505618
2OA5_A	T0300TS609_5	T0300	1.62	-0.8036	0.2856	89	102	114.606741573034
2OA5_A	T0300TS614_1	T0300	2.22	-0.9308	0.2336	89	102	114.606741573034
2OA5_A	T0300TS614_2	T0300	2.58	-0.4221	0.4740	89	102	114.606741573034
2OA5_A	T0300TS614_3	T0300	2.13	-0.9308	0.2336	89	102	114.606741573034
2OA5_A	T0300TS614_4	T0300	3.21	-1.8211	0.0274	89	102	114.606741573034
2OA5_A	T0300TS640_1	T0300	2.52	0.9770	1.4646	89	96	107.865168539326
2OA5_A	T0300TS640_2	T0300	1.57	-0.8036	0.2856	89	96	107.865168539326
2OA5_A	T0300TS640_3	T0300	2.10	-1.3124	0.1123	89	96	107.865168539326
2OA5_A	T0300TS640_4	T0300	2.90	-0.8036	0.2856	89	96	107.865168539326
2OA5_A	T0300TS640_5	T0300	2.28	-0.5493	0.4061	89	96	107.865168539326
2OA5_A	T0300TS651_1	T0300	1.77	0.9770	1.4646	89	102	114.606741573034
2OA5_A	T0300TS654_1	T0300	2.51	1.6611	2.0451	89	84	94.3820224719101
2OA5_A	T0300TS658_1	T0300	1.85	0.6861	1.2313	89	81	91.0112359550562
2OA5_A	T0300TS664_1	T0300	3.05	-0.4221	0.4740	89	102	114.606741573034
2OA5_A	T0300TS664_2	T0300	2.73	0.9770	1.4646	89	102	114.606741573034
2OA5_A	T0300TS664_3	T0300	2.48	0.7226	1.2601	89	102	114.606741573034
2OA5_A	T0300TS664_4	T0300	2.42	1.2313	1.6760	89	102	114.606741573034
2OA5_A	T0300TS664_5	T0300	2.92	-0.4800	0.4424	89	85	95.5056179775281
2OA5_A	T0300TS671_1	T0300	2.09	0.0867	0.7898	89	102	114.606741573034
2OA5_A	T0300TS671_2	T0300	2.68	1.4857	1.8929	89	102	114.606741573034
2OA5_A	T0300TS671_3	T0300	2.20	0.0867	0.7898	89	102	114.606741573034
2OA5_A	T0300TS671_4	T0300	2.18	0.0867	0.7898	89	102	114.606741573034
2OA5_A	T0300TS671_5	T0300	2.70	1.4857	1.8929	89	102	114.606741573034
2OA5_A	T0300TS673_1	T0300	2.37	-1.3124	0.1123	89	102	114.606741573034
2OA5_A	T0300TS673_2	T0300	2.92	-1.0580	0.1874	89	102	114.606741573034
2OA5_A	T0300TS675_1	T0300	1.84	0.4682	1.0639	89	92	103.370786516854
2OA5_A	T0300TS675_2	T0300	2.52	0.4682	1.0639	89	92	103.370786516854
2OA5_A	T0300TS675_3	T0300	1.26	-0.4221	0.4740	89	92	103.370786516854
2OA5_A	T0300TS675_4	T0300	1.96	0.6278	1.1859	89	83	93.2584269662921
2OA5_A	T0300TS675_5	T0300	2.69	1.4857	1.8929	89	99	111.23595505618
2OA5_A	T0300TS677_1	T0300	2.47	0.3410	0.9696	89	102	114.606741573034
2OA5_A	T0300TS677_2	T0300	1.98	0.8498	1.3614	89	102	114.606741573034
2OA5_A	T0300TS677_3	T0300	2.66	0.4682	1.0639	89	102	114.606741573034
2OA5_A	T0300TS683_1o	T0300	2.52	-0.1677	0.6237	89	102	114.606741573034
2OA5_A	T0300TS698_1	T0300	2.43	0.9526	1.4447	89	77	86.5168539325843
2OA5_A	T0300TS705_1	T0300	1.80	-0.4221	0.4740	89	93	104.494382022472
2OA5_A	T0300TS708_1	T0300	2.31	0.9770	1.4646	89	102	114.606741573034
2OA5_A	T0300TS735_1	T0300	2.06	-0.5493	0.4061	89	102	114.606741573034
2OA5_A	T0300TS735_2	T0300	2.85	-0.5493	0.4061	89	102	114.606741573034
2OA5_A	T0300TS735_3	T0300	2.83	-0.4221	0.4740	89	102	114.606741573034
2OA5_A	T0300TS735_4	T0300	1.96	-1.1852	0.1469	89	102	114.606741573034
2OA5_A	T0300TS735_5	T0300	2.52	0.8498	1.3614	89	102	114.606741573034
2OA5_A	T0300TS736_1u	T0300	2.17	-1.4396	0.0834	89	102	114.606741573034
2OA5_A	T0300TS736_2u	T0300	2.28	0.2138	0.8781	89	102	114.606741573034
2OA5_A	T0300TS736_3uo	T0300	2.64	-0.8036	0.2856	89	204	229.213483146067
RT0300TS193_1	RT0300TS193_2	T0300	2.78	-0.9773	0.2160	102	102	100
RT0300TS193_1	RT0300TS193_3	T0300	1.95	-1.4512	0.0810	102	102	100
RT0300TS193_1	RT0300TS193_4	T0300	2.29	-2.3989	0.0020	102	102	100
RT0300TS193_1	RT0300TS193_5	T0300	2.82	-0.5035	0.4300	102	102	100
RT0300TS193_1	RT0300TS239_2	T0300	2.47	0.9181	1.4166	102	89	87.2549019607843
RT0300TS193_1	T0300AL242_1	T0300	2.33	0.9181	1.4166	102	102	100
RT0300TS193_1	T0300AL242_2	T0300	2.24	0.2073	0.8735	102	54	52.9411764705882
RT0300TS193_1	T0300AL242_3	T0300	2.66	-0.0296	0.7120	102	81	79.4117647058823
RT0300TS193_1	T0300AL242_4	T0300	2.41	-0.5035	0.4300	102	102	100
RT0300TS193_1	T0300AL242_5	T0300	1.83	0.3758	0.9951	102	29	28.4313725490196
RT0300TS193_1	T0300AL243_1	T0300	2.25	0.4442	1.0459	102	68	66.6666666666667
RT0300TS193_1	T0300AL243_2	T0300	2.60	0.9181	1.4166	102	72	70.5882352941177
RT0300TS193_1	T0300AL243_3	T0300	2.95	0.9181	1.4166	102	75	73.5294117647059
RT0300TS193_1	T0300AL243_4	T0300	2.49	0.2073	0.8735	102	68	66.6666666666667
RT0300TS193_1	T0300AL243_5	T0300	2.09	0.6812	1.2275	102	71	69.6078431372549
RT0300TS193_1	T0300AL257_1	T0300	2.38	-0.0296	0.7120	102	53	51.9607843137255
RT0300TS193_1	T0300AL257_2	T0300	2.87	-1.4512	0.0810	102	90	88.2352941176471
RT0300TS193_1	T0300AL257_3	T0300	1.79	-1.4512	0.0810	102	94	92.156862745098
RT0300TS193_1	T0300AL257_4	T0300	2.36	1.1550	1.6120	102	84	82.3529411764706
RT0300TS193_1	T0300AL257_5	T0300	1.99	-0.7404	0.3136	102	95	93.1372549019608
RT0300TS193_1	T0300AL316_1	T0300	2.38	-0.0296	0.7120	102	53	51.9607843137255
RT0300TS193_1	T0300AL316_2	T0300	2.87	-1.4512	0.0810	102	90	88.2352941176471
RT0300TS193_1	T0300AL316_3	T0300	1.79	-1.4512	0.0810	102	94	92.156862745098
RT0300TS193_1	T0300AL316_4	T0300	2.36	1.1550	1.6120	102	84	82.3529411764706
RT0300TS193_1	T0300AL316_5	T0300	1.99	-0.7404	0.3136	102	95	93.1372549019608
RT0300TS193_1	T0300AL333_1	T0300	2.59	0.9181	1.4166	102	61	59.8039215686275
RT0300TS193_1	T0300AL333_2	T0300	2.30	-0.7404	0.3136	102	73	71.5686274509804
RT0300TS193_1	T0300AL333_3	T0300	2.04	-0.5035	0.4300	102	100	98.0392156862745
RT0300TS193_1	T0300AL333_4	T0300	2.73	-0.7404	0.3136	102	73	71.5686274509804
RT0300TS193_1	T0300AL333_5	T0300	2.06	-0.5035	0.4300	102	60	58.8235294117647
RT0300TS193_1	T0300AL380_1	T0300	1.78	0.3758	0.9951	102	29	28.4313725490196
RT0300TS193_1	T0300AL380_2	T0300	1.91	0.3758	0.9951	102	29	28.4313725490196
RT0300TS193_1	T0300AL381_1	T0300	1.91	-0.0296	0.7120	102	39	38.2352941176471
RT0300TS193_1	T0300AL381_2	T0300	2.80	2.2572	2.5742	102	30	29.4117647058824
RT0300TS193_1	T0300AL381_3	T0300	2.27	2.1198	2.4508	102	21	20.5882352941176
RT0300TS193_1	T0300AL381_4	T0300	2.05	0.2073	0.8735	102	63	61.7647058823529
RT0300TS193_1	T0300AL381_5	T0300	1.97	-0.0296	0.7120	102	63	61.7647058823529
RT0300TS193_1	T0300AL586_1	T0300	2.50	-1.4512	0.0810	102	64	62.7450980392157
RT0300TS193_1	T0300AL706_1	T0300	2.54	0.6812	1.2275	102	84	82.3529411764706
RT0300TS193_1	T0300AL706_2	T0300	2.37	0.9181	1.4166	102	67	65.6862745098039
RT0300TS193_1	T0300TS004_1	T0300	2.65	1.1550	1.6120	102	102	100
RT0300TS193_1	T0300TS004_2	T0300	2.27	1.6289	2.0170	102	102	100
RT0300TS193_1	T0300TS004_3	T0300	1.87	-0.0296	0.7120	102	102	100
RT0300TS193_1	T0300TS004_4	T0300	1.59	-0.5035	0.4300	102	102	100
RT0300TS193_1	T0300TS004_5	T0300	2.12	-0.0296	0.7120	102	102	100
RT0300TS193_1	T0300TS005_1	T0300	2.09	0.2073	0.8735	102	102	100
RT0300TS193_1	T0300TS010_1	T0300	2.26	-0.0296	0.7120	102	102	100
RT0300TS193_1	T0300TS010_1o	T0300	2.26	-0.0296	0.7120	102	204	200
RT0300TS193_1	T0300TS010_2	T0300	2.36	0.9181	1.4166	102	102	100
RT0300TS193_1	T0300TS010_2o	T0300	1.87	0.9181	1.4166	102	204	200
RT0300TS193_1	T0300TS010_3	T0300	1.87	0.9181	1.4166	102	102	100
RT0300TS193_1	T0300TS010_3o	T0300	2.26	-0.0296	0.7120	102	204	200
RT0300TS193_1	T0300TS010_4	T0300	2.21	0.6812	1.2275	102	102	100
RT0300TS193_1	T0300TS010_4o	T0300	2.21	0.6812	1.2275	102	204	200
RT0300TS193_1	T0300TS010_5	T0300	1.82	-0.2666	0.5635	102	102	100
RT0300TS193_1	T0300TS010_5o	T0300	2.24	0.4442	1.0459	102	204	200
RT0300TS193_1	T0300TS013_1	T0300	2.56	1.1550	1.6120	102	102	100
RT0300TS193_1	T0300TS013_1o	T0300	2.51	1.6289	2.0170	102	204	200
RT0300TS193_1	T0300TS013_2	T0300	2.48	-0.0296	0.7120	102	102	100
RT0300TS193_1	T0300TS013_2o	T0300	2.51	1.6289	2.0170	102	204	200
RT0300TS193_1	T0300TS013_3	T0300	2.71	2.5766	2.8631	102	102	100
RT0300TS193_1	T0300TS013_3o	T0300	2.56	1.6289	2.0170	102	204	200
RT0300TS193_1	T0300TS013_4	T0300	2.50	0.2073	0.8735	102	102	100
RT0300TS193_1	T0300TS013_5	T0300	2.16	-0.5035	0.4300	102	102	100
RT0300TS193_1	T0300TS015_1u	T0300	2.20	-0.7404	0.3136	102	102	100
RT0300TS193_1	T0300TS018_1	T0300	2.27	0.9181	1.4166	102	102	100
RT0300TS193_1	T0300TS018_2	T0300	2.35	0.9181	1.4166	102	102	100
RT0300TS193_1	T0300TS018_3	T0300	2.19	-1.2143	0.1385	102	102	100
RT0300TS193_1	T0300TS018_4	T0300	3.03	0.9181	1.4166	102	102	100
RT0300TS193_1	T0300TS018_5	T0300	3.03	0.9181	1.4166	102	102	100
RT0300TS193_1	T0300TS020_1	T0300	2.38	1.1550	1.6120	102	102	100
RT0300TS193_1	T0300TS020_1o	T0300	2.38	1.1550	1.6120	102	204	200
RT0300TS193_1	T0300TS020_2	T0300	2.51	0.6812	1.2275	102	102	100
RT0300TS193_1	T0300TS020_2o	T0300	2.51	0.6812	1.2275	102	204	200
RT0300TS193_1	T0300TS020_3	T0300	2.30	0.2073	0.8735	102	102	100
RT0300TS193_1	T0300TS020_3o	T0300	2.30	0.2073	0.8735	102	204	200
RT0300TS193_1	T0300TS020_4	T0300	2.65	1.3920	1.8124	102	102	100
RT0300TS193_1	T0300TS020_4o	T0300	2.65	1.3920	1.8124	102	204	200
RT0300TS193_1	T0300TS020_5	T0300	2.39	0.2073	0.8735	102	102	100
RT0300TS193_1	T0300TS020_5o	T0300	2.39	0.2073	0.8735	102	204	200
RT0300TS193_1	T0300TS021_1	T0300	2.77	0.4442	1.0459	102	87	85.2941176470588
RT0300TS193_1	T0300TS022_1	T0300	2.44	-0.2666	0.5635	102	91	89.2156862745098
RT0300TS193_1	T0300TS022_2	T0300	2.46	0.4442	1.0459	102	78	76.4705882352941
RT0300TS193_1	T0300TS022_3	T0300	3.10	-0.9773	0.2160	102	85	83.3333333333333
RT0300TS193_1	T0300TS022_4	T0300	2.21	-1.2143	0.1385	102	78	76.4705882352941
RT0300TS193_1	T0300TS022_5	T0300	2.26	-1.2143	0.1385	102	90	88.2352941176471
RT0300TS193_1	T0300TS024_1	T0300	2.61	0.9181	1.4166	102	102	100
RT0300TS193_1	T0300TS024_2	T0300	2.05	0.6812	1.2275	102	102	100
RT0300TS193_1	T0300TS024_3	T0300	2.49	-0.2666	0.5635	102	102	100
RT0300TS193_1	T0300TS024_4	T0300	2.03	0.6812	1.2275	102	102	100
RT0300TS193_1	T0300TS024_5	T0300	3.28	0.2073	0.8735	102	102	100
RT0300TS193_1	T0300TS025_1	T0300	2.95	0.9181	1.4166	102	102	100
RT0300TS193_1	T0300TS025_2	T0300	2.39	1.6289	2.0170	102	102	100
RT0300TS193_1	T0300TS025_3	T0300	2.25	0.9181	1.4166	102	102	100
RT0300TS193_1	T0300TS025_4	T0300	2.27	1.1550	1.6120	102	102	100
RT0300TS193_1	T0300TS025_5	T0300	2.04	-0.0296	0.7120	102	102	100
RT0300TS193_1	T0300TS026_1	T0300	2.43	1.1550	1.6120	102	102	100
RT0300TS193_1	T0300TS026_2	T0300	2.31	0.6812	1.2275	102	102	100
RT0300TS193_1	T0300TS026_3	T0300	1.88	-0.0296	0.7120	102	102	100
RT0300TS193_1	T0300TS026_4	T0300	2.40	0.9181	1.4166	102	102	100
RT0300TS193_1	T0300TS026_5	T0300	2.54	1.1550	1.6120	102	102	100
RT0300TS193_1	T0300TS027_1	T0300	2.13	-0.0296	0.7120	102	102	100
RT0300TS193_1	T0300TS027_2	T0300	2.47	0.4442	1.0459	102	102	100
RT0300TS193_1	T0300TS027_3	T0300	2.27	0.2073	0.8735	102	102	100
RT0300TS193_1	T0300TS027_4	T0300	2.02	0.2073	0.8735	102	102	100
RT0300TS193_1	T0300TS027_5	T0300	2.09	0.2073	0.8735	102	102	100
RT0300TS193_1	T0300TS028_1	T0300	2.23	0.6812	1.2275	102	77	75.4901960784314
RT0300TS193_1	T0300TS028_2	T0300	2.27	-0.2666	0.5635	102	102	100
RT0300TS193_1	T0300TS028_3	T0300	2.34	-0.0296	0.7120	102	102	100
RT0300TS193_1	T0300TS028_4	T0300	2.21	0.4442	1.0459	102	102	100
RT0300TS193_1	T0300TS028_5	T0300	1.69	-2.1620	0.0070	102	102	100
RT0300TS193_1	T0300TS029_1	T0300	2.21	0.4442	1.0459	102	102	100
RT0300TS193_1	T0300TS029_2	T0300	2.45	2.5766	2.8631	102	102	100
RT0300TS193_1	T0300TS029_3	T0300	2.44	-0.0296	0.7120	102	102	100
RT0300TS193_1	T0300TS029_4	T0300	2.86	-0.0296	0.7120	102	85	83.3333333333333
RT0300TS193_1	T0300TS029_5	T0300	1.64	0.2073	0.8735	102	102	100
RT0300TS193_1	T0300TS033_1	T0300	2.52	0.6812	1.2275	102	102	100
RT0300TS193_1	T0300TS033_2	T0300	2.48	1.3920	1.8124	102	102	100
RT0300TS193_1	T0300TS033_3	T0300	2.36	1.6289	2.0170	102	102	100
RT0300TS193_1	T0300TS033_4	T0300	2.41	1.6289	2.0170	102	102	100
RT0300TS193_1	T0300TS033_5	T0300	2.16	-0.5035	0.4300	102	102	100
RT0300TS193_1	T0300TS034_1o	T0300	2.34	-0.7404	0.3136	102	204	200
RT0300TS193_1	T0300TS034_2o	T0300	2.72	0.9181	1.4166	102	204	200
RT0300TS193_1	T0300TS034_3o	T0300	2.64	0.4442	1.0459	102	204	200
RT0300TS193_1	T0300TS034_4o	T0300	2.50	0.9181	1.4166	102	204	200
RT0300TS193_1	T0300TS034_5o	T0300	2.39	0.2073	0.8735	102	204	200
RT0300TS193_1	T0300TS035_1	T0300	2.29	0.2073	0.8735	102	102	100
RT0300TS193_1	T0300TS035_2	T0300	2.58	1.6289	2.0170	102	102	100
RT0300TS193_1	T0300TS035_3	T0300	2.46	0.2073	0.8735	102	102	100
RT0300TS193_1	T0300TS035_4	T0300	2.78	1.8658	2.2250	102	102	100
RT0300TS193_1	T0300TS035_5	T0300	2.35	0.2073	0.8735	102	102	100
RT0300TS193_1	T0300TS038_1	T0300	3.30	-0.0296	0.7120	102	102	100
RT0300TS193_1	T0300TS038_2	T0300	2.45	2.5766	2.8631	102	102	100
RT0300TS193_1	T0300TS038_3	T0300	2.43	-0.2666	0.5635	102	102	100
RT0300TS193_1	T0300TS038_4	T0300	2.46	1.3920	1.8124	102	102	100
RT0300TS193_1	T0300TS038_5	T0300	2.71	1.6289	2.0170	102	102	100
RT0300TS193_1	T0300TS046_1	T0300	2.96	-0.5035	0.4300	102	102	100
RT0300TS193_1	T0300TS046_2	T0300	2.27	1.6289	2.0170	102	102	100
RT0300TS193_1	T0300TS046_3	T0300	2.47	-0.2666	0.5635	102	54	52.9411764705882
RT0300TS193_1	T0300TS046_4	T0300	2.51	0.9181	1.4166	102	95	93.1372549019608
RT0300TS193_1	T0300TS046_5	T0300	2.69	0.6812	1.2275	102	102	100
RT0300TS193_1	T0300TS047_1	T0300	2.43	0.2073	0.8735	102	102	100
RT0300TS193_1	T0300TS047_2	T0300	2.30	0.9181	1.4166	102	98	96.078431372549
RT0300TS193_1	T0300TS047_3	T0300	2.62	0.4442	1.0459	102	95	93.1372549019608
RT0300TS193_1	T0300TS047_4	T0300	2.44	0.6812	1.2275	102	102	100
RT0300TS193_1	T0300TS047_5	T0300	1.95	-0.0296	0.7120	102	85	83.3333333333333
RT0300TS193_1	T0300TS050_1	T0300	2.39	1.6289	2.0170	102	102	100
RT0300TS193_1	T0300TS050_2	T0300	2.32	0.2073	0.8735	102	102	100
RT0300TS193_1	T0300TS050_3	T0300	2.36	0.6812	1.2275	102	102	100
RT0300TS193_1	T0300TS050_4	T0300	2.36	1.3920	1.8124	102	102	100
RT0300TS193_1	T0300TS050_5	T0300	2.95	0.9181	1.4166	102	102	100
RT0300TS193_1	T0300TS054_1	T0300	2.99	-2.1620	0.0070	102	102	100
RT0300TS193_1	T0300TS060_1	T0300	nan	-4.5313	-0.0000	102	102	100
RT0300TS193_1	T0300TS060_2	T0300	2.75	0.9181	1.4166	102	102	100
RT0300TS193_1	T0300TS060_3	T0300	2.03	-0.0296	0.7120	102	102	100
RT0300TS193_1	T0300TS060_4	T0300	2.56	-0.0296	0.7120	102	102	100
RT0300TS193_1	T0300TS060_5	T0300	2.68	-0.5035	0.4300	102	102	100
RT0300TS193_1	T0300TS062_1	T0300	2.45	1.6289	2.0170	102	102	100
RT0300TS193_1	T0300TS062_2	T0300	2.61	0.6812	1.2275	102	102	100
RT0300TS193_1	T0300TS062_3	T0300	2.32	0.9181	1.4166	102	102	100
RT0300TS193_1	T0300TS062_4	T0300	2.48	0.6812	1.2275	102	102	100
RT0300TS193_1	T0300TS062_5	T0300	2.08	0.9181	1.4166	102	102	100
RT0300TS193_1	T0300TS063_1	T0300	2.52	0.4442	1.0459	102	94	92.156862745098
RT0300TS193_1	T0300TS063_1o	T0300	2.64	1.3920	1.8124	102	188	184.313725490196
RT0300TS193_1	T0300TS063_2	T0300	2.54	0.2073	0.8735	102	94	92.156862745098
RT0300TS193_1	T0300TS063_2o	T0300	2.52	0.2073	0.8735	102	188	184.313725490196
RT0300TS193_1	T0300TS063_3	T0300	2.64	0.2073	0.8735	102	94	92.156862745098
RT0300TS193_1	T0300TS063_3o	T0300	2.10	-0.0296	0.7120	102	188	184.313725490196
RT0300TS193_1	T0300TS063_4	T0300	2.54	-0.5035	0.4300	102	94	92.156862745098
RT0300TS193_1	T0300TS063_4o	T0300	2.50	-0.5035	0.4300	102	188	184.313725490196
RT0300TS193_1	T0300TS063_5	T0300	2.10	2.1028	2.4356	102	94	92.156862745098
RT0300TS193_1	T0300TS063_5o	T0300	2.41	1.3920	1.8124	102	188	184.313725490196
RT0300TS193_1	T0300TS064_2u	T0300	2.07	-0.7404	0.3136	102	102	100
RT0300TS193_1	T0300TS069_1	T0300	2.70	0.2727	0.9201	102	16	15.6862745098039
RT0300TS193_1	T0300TS071_1	T0300	1.94	-0.2666	0.5635	102	102	100
RT0300TS193_1	T0300TS071_2	T0300	1.87	-0.5035	0.4300	102	102	100
RT0300TS193_1	T0300TS071_3	T0300	2.25	0.2073	0.8735	102	102	100
RT0300TS193_1	T0300TS074_1	T0300	2.30	0.4442	1.0459	102	92	90.1960784313726
RT0300TS193_1	T0300TS074_2	T0300	2.59	1.1550	1.6120	102	92	90.1960784313726
RT0300TS193_1	T0300TS074_3	T0300	2.73	0.6812	1.2275	102	92	90.1960784313726
RT0300TS193_1	T0300TS083_1	T0300	2.03	-0.9773	0.2160	102	84	82.3529411764706
RT0300TS193_1	T0300TS083_2	T0300	2.68	0.4442	1.0459	102	91	89.2156862745098
RT0300TS193_1	T0300TS083_3	T0300	2.74	0.9181	1.4166	102	92	90.1960784313726
RT0300TS193_1	T0300TS083_4	T0300	2.23	2.8135	3.0791	102	91	89.2156862745098
RT0300TS193_1	T0300TS083_5	T0300	2.49	1.8658	2.2250	102	91	89.2156862745098
RT0300TS193_1	T0300TS087_1	T0300	2.47	2.3397	2.6485	102	102	100
RT0300TS193_1	T0300TS087_2	T0300	2.00	0.2073	0.8735	102	102	100
RT0300TS193_1	T0300TS087_3	T0300	2.67	1.6289	2.0170	102	102	100
RT0300TS193_1	T0300TS087_4	T0300	2.13	-0.0296	0.7120	102	102	100
RT0300TS193_1	T0300TS091_1	T0300	2.21	0.6812	1.2275	102	102	100
RT0300TS193_1	T0300TS091_2	T0300	3.12	-1.2143	0.1385	102	102	100
RT0300TS193_1	T0300TS091_3	T0300	2.34	2.8135	3.0791	102	102	100
RT0300TS193_1	T0300TS091_4	T0300	2.64	-0.2666	0.5635	102	102	100
RT0300TS193_1	T0300TS091_5	T0300	1.98	-0.5035	0.4300	102	102	100
RT0300TS193_1	T0300TS092_1	T0300	2.29	1.6289	2.0170	102	102	100
RT0300TS193_1	T0300TS092_2	T0300	2.33	1.8658	2.2250	102	102	100
RT0300TS193_1	T0300TS092_3	T0300	2.05	-0.2666	0.5635	102	102	100
RT0300TS193_1	T0300TS092_4	T0300	2.60	0.9181	1.4166	102	102	100
RT0300TS193_1	T0300TS092_5	T0300	2.00	0.2073	0.8735	102	102	100
RT0300TS193_1	T0300TS102_1	T0300	2.25	-1.2143	0.1385	102	98	96.078431372549
RT0300TS193_1	T0300TS102_2	T0300	2.52	0.9181	1.4166	102	69	67.6470588235294
RT0300TS193_1	T0300TS102_3	T0300	2.00	1.6289	2.0170	102	86	84.3137254901961
RT0300TS193_1	T0300TS102_4	T0300	2.54	0.6812	1.2275	102	81	79.4117647058823
RT0300TS193_1	T0300TS102_5	T0300	3.10	-0.9773	0.2160	102	84	82.3529411764706
RT0300TS193_1	T0300TS103_1	T0300	1.99	-2.3989	0.0020	102	102	100
RT0300TS193_1	T0300TS103_2	T0300	2.35	1.3920	1.8124	102	102	100
RT0300TS193_1	T0300TS105_1	T0300	2.58	-0.2666	0.5635	102	102	100
RT0300TS193_1	T0300TS105_1o	T0300	2.78	0.6812	1.2275	102	204	200
RT0300TS193_1	T0300TS105_2	T0300	2.81	0.4442	1.0459	102	102	100
RT0300TS193_1	T0300TS105_3	T0300	2.56	-0.0296	0.7120	102	102	100
RT0300TS193_1	T0300TS105_4	T0300	2.08	-0.0296	0.7120	102	102	100
RT0300TS193_1	T0300TS105_5	T0300	2.78	0.6812	1.2275	102	102	100
RT0300TS193_1	T0300TS109_1	T0300	2.33	-0.5035	0.4300	102	102	100
RT0300TS193_1	T0300TS109_2	T0300	2.55	-0.9773	0.2160	102	102	100
RT0300TS193_1	T0300TS113_1	T0300	2.72	0.9181	1.4166	102	102	100
RT0300TS193_1	T0300TS113_2	T0300	2.22	0.2073	0.8735	102	102	100
RT0300TS193_1	T0300TS113_3	T0300	2.13	0.9181	1.4166	102	102	100
RT0300TS193_1	T0300TS113_4	T0300	2.10	-0.0296	0.7120	102	102	100
RT0300TS193_1	T0300TS113_5	T0300	2.24	0.2073	0.8735	102	102	100
RT0300TS193_1	T0300TS121_1	T0300	2.21	1.3920	1.8124	102	102	100
RT0300TS193_1	T0300TS121_2	T0300	2.21	1.6289	2.0170	102	102	100
RT0300TS193_1	T0300TS121_3	T0300	2.63	0.6812	1.2275	102	102	100
RT0300TS193_1	T0300TS121_4	T0300	2.36	1.1550	1.6120	102	102	100
RT0300TS193_1	T0300TS121_5	T0300	2.57	1.1550	1.6120	102	102	100
RT0300TS193_1	T0300TS125_1	T0300	2.61	0.6812	1.2275	102	102	100
RT0300TS193_1	T0300TS125_1o	T0300	2.61	0.6812	1.2275	102	204	200
RT0300TS193_1	T0300TS125_2	T0300	1.93	-0.2666	0.5635	102	102	100
RT0300TS193_1	T0300TS125_3	T0300	2.66	0.6812	1.2275	102	102	100
RT0300TS193_1	T0300TS125_4	T0300	2.15	0.2073	0.8735	102	102	100
RT0300TS193_1	T0300TS125_5	T0300	2.39	0.2073	0.8735	102	102	100
RT0300TS193_1	T0300TS132_1	T0300	2.34	-0.0296	0.7120	102	102	100
RT0300TS193_1	T0300TS135_1	T0300	2.88	0.2073	0.8735	102	102	100
RT0300TS193_1	T0300TS135_1o	T0300	2.88	0.2073	0.8735	102	204	200
RT0300TS193_1	T0300TS135_2	T0300	2.48	2.1028	2.4356	102	102	100
RT0300TS193_1	T0300TS135_2o	T0300	2.48	2.1028	2.4356	102	204	200
RT0300TS193_1	T0300TS136_1	T0300	1.73	-2.1620	0.0070	102	102	100
RT0300TS193_1	T0300TS136_2	T0300	2.35	-0.0296	0.7120	102	102	100
RT0300TS193_1	T0300TS136_3	T0300	2.23	-0.2666	0.5635	102	102	100
RT0300TS193_1	T0300TS136_4	T0300	2.50	2.1028	2.4356	102	102	100
RT0300TS193_1	T0300TS136_5	T0300	2.21	1.3920	1.8124	102	102	100
RT0300TS193_1	T0300TS137_1	T0300	2.43	0.2073	0.8735	102	102	100
RT0300TS193_1	T0300TS137_2	T0300	2.39	0.6812	1.2275	102	102	100
RT0300TS193_1	T0300TS137_3	T0300	2.48	1.1550	1.6120	102	102	100
RT0300TS193_1	T0300TS137_4	T0300	2.53	-0.9773	0.2160	102	102	100
RT0300TS193_1	T0300TS137_5	T0300	2.30	-0.2666	0.5635	102	102	100
RT0300TS193_1	T0300TS139_1	T0300	2.39	0.6812	1.2275	102	102	100
RT0300TS193_1	T0300TS139_2	T0300	2.48	1.1550	1.6120	102	102	100
RT0300TS193_1	T0300TS139_3	T0300	2.33	1.8658	2.2250	102	102	100
RT0300TS193_1	T0300TS139_4	T0300	2.63	1.3920	1.8124	102	102	100
RT0300TS193_1	T0300TS139_5	T0300	2.24	0.2073	0.8735	102	102	100
RT0300TS193_1	T0300TS168_1	T0300	2.61	0.6812	1.2275	102	102	100
RT0300TS193_1	T0300TS168_2	T0300	2.32	0.4442	1.0459	102	102	100
RT0300TS193_1	T0300TS168_3	T0300	2.19	0.4442	1.0459	102	102	100
RT0300TS193_1	T0300TS168_4	T0300	2.65	1.1550	1.6120	102	102	100
RT0300TS193_1	T0300TS168_5	T0300	2.22	-0.2666	0.5635	102	102	100
RT0300TS193_1	T0300TS178_1	T0300	2.39	0.6812	1.2275	102	102	100
RT0300TS193_1	T0300TS178_2	T0300	2.11	1.1550	1.6120	102	102	100
RT0300TS193_1	T0300TS178_3	T0300	2.32	1.1550	1.6120	102	102	100
RT0300TS193_1	T0300TS178_4	T0300	2.27	1.1550	1.6120	102	102	100
RT0300TS193_1	T0300TS178_5	T0300	2.20	1.6289	2.0170	102	102	100
RT0300TS193_1	T0300TS179_1	T0300	1.99	-0.2666	0.5635	102	102	100
RT0300TS193_1	T0300TS186_1	T0300	2.77	1.6289	2.0170	102	93	91.1764705882353
RT0300TS193_1	T0300TS186_2	T0300	2.47	0.2073	0.8735	102	102	100
RT0300TS193_1	T0300TS186_3	T0300	2.39	0.2073	0.8735	102	75	73.5294117647059
RT0300TS193_1	T0300TS186_4	T0300	2.76	-0.2666	0.5635	102	90	88.2352941176471
RT0300TS193_1	T0300TS186_5	T0300	2.22	0.2073	0.8735	102	88	86.2745098039216
RT0300TS193_1	T0300TS193_1_1	T0300	0.00	4.4721	4.6135	102	38	37.2549019607843
RT0300TS193_1	T0300TS193_1_2	T0300	2.00	-0.5035	0.4300	102	64	62.7450980392157
RT0300TS193_1	T0300TS193_2_1	T0300	2.78	-0.9773	0.2160	102	38	37.2549019607843
RT0300TS193_1	T0300TS193_2_2	T0300	2.10	1.1550	1.6120	102	64	62.7450980392157
RT0300TS193_1	T0300TS193_3_1	T0300	1.95	-1.4512	0.0810	102	38	37.2549019607843
RT0300TS193_1	T0300TS193_3_2	T0300	2.68	0.2073	0.8735	102	64	62.7450980392157
[truncated: 164,753 more rows]
