# Supplementary material for: Addressing the Role of Conformational Diversity in Protein Structure Prediction
Source: PLoS One. 2016 May 9;11(5):e0154923. doi: 10.1371/journal.pone.0154923 (PMC4861349; doi:10.1371/journal.pone.0154923)
Supplement: S1 Dataset — (GZ) [file pone.0154923.s002.gz › Palopoli-Monzon_2016_SI/Structural_alignments/SET_CASP/rmsd_mammoth_T0523.out.cov]

T0523	3MQO_A	T0523	0.24	8.4675	8.3496	118	113	95.7627118644068
T0523	3MQQ_A	T0523	0.29	8.4675	8.3496	118	114	96.6101694915254
T0523	T0523AL285_1	T0523	2.20	6.0559	6.0926	118	102	86.4406779661017
T0523	T0523AL285_2	T0523	1.88	7.5362	7.4778	118	112	94.9152542372881
T0523	T0523AL285_3	T0523	2.07	6.8442	6.8302	118	117	99.1525423728814
T0523	T0523AL285_4	T0523	2.60	5.8355	5.8865	118	98	83.0508474576271
T0523	T0523AL285_5	T0523	2.20	7.0968	7.0665	118	116	98.3050847457627
T0523	T0523AL396_1	T0523	2.53	4.8239	4.9415	118	108	91.5254237288136
T0523	T0523AL396_2	T0523	2.33	6.3536	6.3711	118	112	94.9152542372881
T0523	T0523AL396_3	T0523	2.53	4.8239	4.9415	118	108	91.5254237288136
T0523	T0523AL396_4	T0523	2.37	6.5505	6.5553	118	123	104.237288135593
T0523	T0523AL396_5	T0523	3.00	4.4365	4.5804	118	115	97.4576271186441
T0523	T0523TS001_1	T0523	2.10	6.1288	6.1609	118	120	101.694915254237
T0523	T0523TS001_2	T0523	2.31	5.5456	5.6155	118	111	94.0677966101695
T0523	T0523TS001_3	T0523	1.68	7.3707	7.3229	118	120	101.694915254237
T0523	T0523TS001_4	T0523	2.43	5.4797	5.5539	118	100	84.7457627118644
T0523	T0523TS001_5	T0523	2.03	7.6853	7.6174	118	113	95.7627118644068
T0523	T0523TS002_1	T0523	2.51	6.2323	6.2577	118	120	101.694915254237
T0523	T0523TS002_2	T0523	2.53	6.1288	6.1609	118	120	101.694915254237
T0523	T0523TS002_3	T0523	2.50	6.2323	6.2577	118	120	101.694915254237
T0523	T0523TS002_4	T0523	2.57	6.1288	6.1609	118	120	101.694915254237
T0523	T0523TS002_5	T0523	2.66	6.7498	6.7418	118	120	101.694915254237
T0523	T0523TS009_1	T0523	2.24	6.7498	6.7418	118	120	101.694915254237
T0523	T0523TS014_1	T0523	2.35	0.2299	0.8895	118	120	101.694915254237
T0523	T0523TS014_2	T0523	2.58	0.0230	0.7468	118	120	101.694915254237
T0523	T0523TS014_3	T0523	2.65	-0.1840	0.6136	118	120	101.694915254237
T0523	T0523TS014_4	T0523	2.69	0.3334	0.9641	118	120	101.694915254237
T0523	T0523TS014_5	T0523	2.39	-0.2875	0.5510	118	120	101.694915254237
T0523	T0523TS016_1	T0523	1.74	6.9568	6.9355	118	120	101.694915254237
T0523	T0523TS016_2	T0523	2.53	6.9568	6.9355	118	120	101.694915254237
T0523	T0523TS016_3	T0523	1.74	6.9568	6.9355	118	120	101.694915254237
T0523	T0523TS016_4	T0523	1.73	6.9568	6.9355	118	120	101.694915254237
T0523	T0523TS016_5	T0523	1.74	6.9568	6.9355	118	120	101.694915254237
T0523	T0523TS018_1	T0523	2.86	6.2323	6.2577	118	120	101.694915254237
T0523	T0523TS018_2	T0523	2.48	6.3358	6.3545	118	120	101.694915254237
T0523	T0523TS018_3	T0523	2.17	5.4044	5.4836	118	120	101.694915254237
T0523	T0523TS018_4	T0523	2.89	5.7149	5.7738	118	120	101.694915254237
T0523	T0523TS018_5	T0523	2.65	4.2660	4.4217	118	120	101.694915254237
T0523	T0523TS020_1	T0523	2.86	0.0230	0.7468	118	120	101.694915254237
T0523	T0523TS020_2	T0523	3.07	0.1265	0.8171	118	120	101.694915254237
T0523	T0523TS020_3	T0523	2.61	0.2299	0.8895	118	120	101.694915254237
T0523	T0523TS020_4	T0523	2.88	-1.1154	0.1684	118	120	101.694915254237
T0523	T0523TS020_5	T0523	2.74	-0.1840	0.6136	118	120	101.694915254237
T0523	T0523TS026_1	T0523	2.46	5.7628	5.8186	118	107	90.6779661016949
T0523	T0523TS026_2	T0523	2.46	5.8740	5.9225	118	107	90.6779661016949
T0523	T0523TS026_3	T0523	2.65	6.5410	6.5464	118	107	90.6779661016949
T0523	T0523TS026_4	T0523	2.39	5.0622	5.1640	118	97	82.2033898305085
T0523	T0523TS026_5	T0523	2.71	5.7738	5.8288	118	99	83.8983050847458
T0523	T0523TS028_1	T0523	2.31	7.1637	7.1292	118	120	101.694915254237
T0523	T0523TS028_2	T0523	2.21	5.3009	5.3869	118	120	101.694915254237
T0523	T0523TS028_3	T0523	2.56	5.5079	5.5803	118	120	101.694915254237
T0523	T0523TS028_4	T0523	2.34	6.3358	6.3545	118	120	101.694915254237
T0523	T0523TS028_5	T0523	2.39	6.7498	6.7418	118	120	101.694915254237
T0523	T0523TS029_1	T0523	2.11	7.0293	7.0033	118	115	97.4576271186441
T0523	T0523TS029_2	T0523	2.24	6.0254	6.0641	118	120	101.694915254237
T0523	T0523TS029_3	T0523	2.49	5.0539	5.1562	118	110	93.2203389830509
T0523	T0523TS029_4	T0523	2.96	0.2417	0.8979	118	105	88.9830508474576
T0523	T0523TS029_5	T0523	2.84	-0.2875	0.5510	118	120	101.694915254237
T0523	T0523TS033_1	T0523	1.84	6.8533	6.8386	118	120	101.694915254237
T0523	T0523TS035_1	T0523	2.84	6.0254	6.0641	118	120	101.694915254237
T0523	T0523TS037_1	T0523	1.95	6.7498	6.7418	118	120	101.694915254237
T0523	T0523TS037_2	T0523	1.97	7.2672	7.2260	118	120	101.694915254237
T0523	T0523TS037_3	T0523	2.32	6.8533	6.8386	118	120	101.694915254237
T0523	T0523TS037_4	T0523	2.30	6.2323	6.2577	118	120	101.694915254237
T0523	T0523TS037_5	T0523	2.63	6.7498	6.7418	118	120	101.694915254237
T0523	T0523TS042_1	T0523	2.54	0.5404	1.1186	118	120	101.694915254237
T0523	T0523TS042_2	T0523	2.73	-0.0805	0.6790	118	120	101.694915254237
T0523	T0523TS042_3	T0523	2.89	1.0579	1.5312	118	120	101.694915254237
T0523	T0523TS042_4	T0523	2.57	-0.2875	0.5510	118	120	101.694915254237
T0523	T0523TS042_5	T0523	2.10	-0.4945	0.4347	118	120	101.694915254237
T0523	T0523TS045_1	T0523	2.78	5.6114	5.6770	118	120	101.694915254237
T0523	T0523TS047_1	T0523	1.70	7.0603	7.0323	118	120	101.694915254237
T0523	T0523TS055_1	T0523	2.02	6.9568	6.9355	118	120	101.694915254237
T0523	T0523TS055_2	T0523	1.98	7.4742	7.4198	118	120	101.694915254237
T0523	T0523TS055_3	T0523	2.02	7.1637	7.1292	118	120	101.694915254237
T0523	T0523TS055_4	T0523	2.26	6.6463	6.6449	118	120	101.694915254237
T0523	T0523TS055_5	T0523	2.64	6.4393	6.4513	118	120	101.694915254237
T0523	T0523TS056_1	T0523	2.30	6.5428	6.5481	118	120	101.694915254237
T0523	T0523TS056_2	T0523	2.20	6.7498	6.7418	118	120	101.694915254237
T0523	T0523TS056_3	T0523	2.27	6.6463	6.6449	118	120	101.694915254237
T0523	T0523TS056_4	T0523	2.27	6.6463	6.6449	118	120	101.694915254237
T0523	T0523TS056_5	T0523	2.38	6.5428	6.5481	118	120	101.694915254237
T0523	T0523TS060_1	T0523	2.66	6.7498	6.7418	118	120	101.694915254237
T0523	T0523TS060_2	T0523	2.42	5.4044	5.4836	118	120	101.694915254237
T0523	T0523TS060_3	T0523	2.39	6.5428	6.5481	118	120	101.694915254237
T0523	T0523TS060_4	T0523	2.53	6.1288	6.1609	118	120	101.694915254237
T0523	T0523TS060_5	T0523	2.58	6.8533	6.8386	118	120	101.694915254237
T0523	T0523TS061_1	T0523	2.50	5.4044	5.4836	118	120	101.694915254237
T0523	T0523TS063_1	T0523	1.67	7.5777	7.5166	118	120	101.694915254237
T0523	T0523TS063_2	T0523	1.72	7.4742	7.4198	118	120	101.694915254237
T0523	T0523TS063_3	T0523	2.06	6.8533	6.8386	118	120	101.694915254237
T0523	T0523TS063_4	T0523	1.96	7.4742	7.4198	118	120	101.694915254237
T0523	T0523TS063_5	T0523	2.51	6.8533	6.8386	118	120	101.694915254237
T0523	T0523TS065_1	T0523	2.48	7.4742	7.4198	118	120	101.694915254237
T0523	T0523TS065_2	T0523	2.16	7.1637	7.1292	118	120	101.694915254237
T0523	T0523TS065_3	T0523	1.97	7.3707	7.3229	118	120	101.694915254237
T0523	T0523TS065_4	T0523	1.85	7.0603	7.0323	118	120	101.694915254237
T0523	T0523TS065_5	T0523	1.89	7.2672	7.2260	118	120	101.694915254237
T0523	T0523TS077_1	T0523	2.27	6.4393	6.4513	118	120	101.694915254237
T0523	T0523TS077_2	T0523	2.70	5.7149	5.7738	118	120	101.694915254237
T0523	T0523TS080_1	T0523	2.40	6.1288	6.1609	118	120	101.694915254237
T0523	T0523TS080_2	T0523	2.36	6.2323	6.2577	118	120	101.694915254237
T0523	T0523TS080_3	T0523	2.47	6.3358	6.3545	118	120	101.694915254237
T0523	T0523TS080_4	T0523	2.66	6.7498	6.7418	118	120	101.694915254237
T0523	T0523TS080_5	T0523	2.33	6.3358	6.3545	118	120	101.694915254237
T0523	T0523TS083_1	T0523	2.98	4.5765	4.7109	118	120	101.694915254237
T0523	T0523TS083_2	T0523	2.91	5.3009	5.3869	118	120	101.694915254237
T0523	T0523TS083_3	T0523	2.81	2.2997	2.6125	118	120	101.694915254237
T0523	T0523TS083_4	T0523	2.78	5.3009	5.3869	118	120	101.694915254237
T0523	T0523TS083_5	T0523	1.98	-1.3224	0.1098	118	120	101.694915254237
T0523	T0523TS084_1	T0523	2.31	-0.7015	0.3314	118	120	101.694915254237
T0523	T0523TS084_2	T0523	2.88	-0.4945	0.4347	118	120	101.694915254237
T0523	T0523TS084_3	T0523	2.46	-0.5980	0.3814	118	120	101.694915254237
T0523	T0523TS084_4	T0523	2.51	-1.3224	0.1098	118	120	101.694915254237
T0523	T0523TS084_5	T0523	2.25	-0.8050	0.2851	118	120	101.694915254237
T0523	T0523TS088_1	T0523	2.42	6.4393	6.4513	118	120	101.694915254237
T0523	T0523TS088_2	T0523	2.42	6.4393	6.4513	118	118	100
T0523	T0523TS088_3	T0523	2.38	6.3358	6.3545	118	118	100
T0523	T0523TS088_4	T0523	2.26	5.9219	5.9673	118	118	100
T0523	T0523TS088_5	T0523	2.70	7.3707	7.3229	118	118	100
T0523	T0523TS094_1	T0523	2.44	6.2323	6.2577	118	120	101.694915254237
T0523	T0523TS094_2	T0523	2.44	6.2323	6.2577	118	120	101.694915254237
T0523	T0523TS094_3	T0523	2.44	6.2323	6.2577	118	120	101.694915254237
T0523	T0523TS094_4	T0523	2.45	6.2323	6.2577	118	120	101.694915254237
T0523	T0523TS094_5	T0523	2.48	6.2323	6.2577	118	120	101.694915254237
T0523	T0523TS096_1	T0523	2.73	6.8533	6.8386	118	120	101.694915254237
T0523	T0523TS096_2	T0523	2.49	6.2323	6.2577	118	120	101.694915254237
T0523	T0523TS096_3	T0523	2.49	5.5079	5.5803	118	120	101.694915254237
T0523	T0523TS096_4	T0523	2.53	5.0940	5.1936	118	120	101.694915254237
T0523	T0523TS096_5	T0523	2.31	5.0940	5.1936	118	120	101.694915254237
T0523	T0523TS102_1	T0523	2.37	6.3358	6.3545	118	120	101.694915254237
T0523	T0523TS102_2	T0523	2.32	6.3358	6.3545	118	120	101.694915254237
T0523	T0523TS102_3	T0523	2.26	6.4393	6.4513	118	120	101.694915254237
T0523	T0523TS102_4	T0523	2.26	6.4393	6.4513	118	120	101.694915254237
T0523	T0523TS102_5	T0523	2.26	6.4393	6.4513	118	120	101.694915254237
T0523	T0523TS103_1	T0523	2.48	5.9219	5.9673	118	120	101.694915254237
T0523	T0523TS103_2	T0523	1.86	7.1637	7.1292	118	120	101.694915254237
T0523	T0523TS103_3	T0523	1.84	7.4717	7.4174	118	113	95.7627118644068
T0523	T0523TS103_4	T0523	2.53	4.9559	5.0647	118	112	94.9152542372881
T0523	T0523TS103_5	T0523	2.37	6.7240	6.7176	118	113	95.7627118644068
T0523	T0523TS104_1	T0523	2.63	6.9568	6.9355	118	120	101.694915254237
T0523	T0523TS105_1	T0523	1.67	6.6463	6.6449	118	120	101.694915254237
T0523	T0523TS110_1	T0523	1.97	6.8533	6.8386	118	120	101.694915254237
T0523	T0523TS113_1	T0523	2.42	6.4393	6.4513	118	120	101.694915254237
T0523	T0523TS113_2	T0523	1.88	7.0603	7.0323	118	120	101.694915254237
T0523	T0523TS113_3	T0523	2.31	6.7498	6.7418	118	120	101.694915254237
T0523	T0523TS113_4	T0523	2.45	6.2323	6.2577	118	120	101.694915254237
T0523	T0523TS113_5	T0523	2.48	6.1288	6.1609	118	120	101.694915254237
T0523	T0523TS114_1	T0523	2.78	7.1637	7.1292	118	120	101.694915254237
T0523	T0523TS114_2	T0523	2.60	7.1637	7.1292	118	120	101.694915254237
T0523	T0523TS114_3	T0523	2.76	6.9568	6.9355	118	120	101.694915254237
T0523	T0523TS114_4	T0523	2.64	7.1637	7.1292	118	120	101.694915254237
T0523	T0523TS114_5	T0523	2.66	7.1637	7.1292	118	120	101.694915254237
T0523	T0523TS117_1	T0523	2.72	6.1288	6.1609	118	119	100.847457627119
T0523	T0523TS117_2	T0523	2.55	5.1974	5.2903	118	120	101.694915254237
T0523	T0523TS117_3	T0523	2.87	5.7149	5.7738	118	120	101.694915254237
T0523	T0523TS117_4	T0523	2.55	5.1974	5.2903	118	120	101.694915254237
T0523	T0523TS117_5	T0523	2.87	5.7149	5.7738	118	120	101.694915254237
T0523	T0523TS119_1	T0523	2.44	6.2323	6.2577	118	120	101.694915254237
T0523	T0523TS119_2	T0523	2.44	6.2323	6.2577	118	120	101.694915254237
T0523	T0523TS119_3	T0523	2.48	6.2323	6.2577	118	120	101.694915254237
T0523	T0523TS119_4	T0523	2.44	6.2323	6.2577	118	120	101.694915254237
T0523	T0523TS119_5	T0523	2.45	6.2323	6.2577	118	120	101.694915254237
T0523	T0523TS127_1	T0523	2.70	5.4044	5.4836	118	120	101.694915254237
T0523	T0523TS127_2	T0523	2.69	5.7626	5.8184	118	113	95.7627118644068
T0523	T0523TS127_3	T0523	2.47	5.9747	6.0167	118	115	97.4576271186441
T0523	T0523TS127_4	T0523	2.11	6.7129	6.7073	118	115	97.4576271186441
T0523	T0523TS127_5	T0523	2.45	6.0310	6.0694	118	112	94.9152542372881
T0523	T0523TS129_1	T0523	3.19	-1.8399	0.0257	118	120	101.694915254237
T0523	T0523TS129_2	T0523	3.19	-1.8399	0.0257	118	120	101.694915254237
T0523	T0523TS129_3	T0523	3.19	-1.8399	0.0257	118	120	101.694915254237
T0523	T0523TS129_4	T0523	3.19	-1.8399	0.0257	118	120	101.694915254237
T0523	T0523TS129_5	T0523	3.19	-1.8399	0.0257	118	120	101.694915254237
T0523	T0523TS142_1	T0523	2.38	7.3707	7.3229	118	120	101.694915254237
T0523	T0523TS142_2	T0523	2.29	6.6463	6.6449	118	120	101.694915254237
T0523	T0523TS142_3	T0523	2.17	6.9568	6.9355	118	120	101.694915254237
T0523	T0523TS142_4	T0523	2.41	6.1288	6.1609	118	120	101.694915254237
T0523	T0523TS142_5	T0523	2.47	6.3358	6.3545	118	120	101.694915254237
T0523	T0523TS147_1	T0523	2.56	5.4044	5.4836	118	120	101.694915254237
T0523	T0523TS149_1	T0523	2.50	5.1974	5.2903	118	120	101.694915254237
T0523	T0523TS153_1	T0523	2.70	0.5404	1.1186	118	120	101.694915254237
T0523	T0523TS165_1	T0523	2.60	5.3009	5.3869	118	120	101.694915254237
T0523	T0523TS165_2	T0523	2.38	5.3859	5.4663	118	112	94.9152542372881
T0523	T0523TS165_3	T0523	2.38	5.4934	5.5668	118	112	94.9152542372881
T0523	T0523TS165_4	T0523	2.45	5.4934	5.5668	118	112	94.9152542372881
T0523	T0523TS165_5	T0523	3.13	5.3009	5.3869	118	120	101.694915254237
T0523	T0523TS166_1	T0523	2.20	7.2672	7.2260	118	120	101.694915254237
T0523	T0523TS166_2	T0523	2.37	6.5428	6.5481	118	120	101.694915254237
T0523	T0523TS166_3	T0523	2.61	5.8184	5.8705	118	120	101.694915254237
T0523	T0523TS166_4	T0523	2.27	6.7498	6.7418	118	120	101.694915254237
T0523	T0523TS166_5	T0523	2.39	5.4044	5.4836	118	120	101.694915254237
T0523	T0523TS170_1	T0523	2.47	5.9219	5.9673	118	120	101.694915254237
T0523	T0523TS170_2	T0523	2.39	5.5079	5.5803	118	120	101.694915254237
T0523	T0523TS170_3	T0523	2.74	4.1625	4.3254	118	120	101.694915254237
T0523	T0523TS170_4	T0523	1.95	6.9568	6.9355	118	120	101.694915254237
T0523	T0523TS170_5	T0523	2.51	4.9905	5.0970	118	120	101.694915254237
T0523	T0523TS171_1	T0523	1.74	7.5143	7.4573	118	114	96.6101694915254
T0523	T0523TS171_2	T0523	2.23	6.0559	6.0926	118	102	86.4406779661017
T0523	T0523TS172_1	T0523	2.95	6.2323	6.2577	118	120	101.694915254237
T0523	T0523TS172_2	T0523	2.67	5.5079	5.5803	118	120	101.694915254237
T0523	T0523TS172_3	T0523	2.91	5.3009	5.3869	118	120	101.694915254237
T0523	T0523TS172_4	T0523	2.62	6.1288	6.1609	118	120	101.694915254237
T0523	T0523TS172_5	T0523	2.33	6.1288	6.1609	118	120	101.694915254237
T0523	T0523TS173_1	T0523	2.27	6.6761	6.6728	118	112	94.9152542372881
T0523	T0523TS173_2	T0523	1.77	7.3649	7.3174	118	113	95.7627118644068
T0523	T0523TS173_3	T0523	1.78	7.7921	7.7174	118	113	95.7627118644068
T0523	T0523TS173_4	T0523	2.23	6.8069	6.7952	118	117	99.1525423728814
T0523	T0523TS173_5	T0523	2.25	6.1385	6.1699	118	112	94.9152542372881
T0523	T0523TS174_1	T0523	2.19	6.3358	6.3545	118	120	101.694915254237
T0523	T0523TS182_1	T0523	2.81	-0.1840	0.6136	118	120	101.694915254237
T0523	T0523TS182_2	T0523	2.81	-0.1840	0.6136	118	120	101.694915254237
T0523	T0523TS182_3	T0523	2.44	-0.0805	0.6790	118	120	101.694915254237
T0523	T0523TS182_4	T0523	2.27	-0.5980	0.3814	118	120	101.694915254237
T0523	T0523TS182_5	T0523	2.34	-2.0468	0.0116	118	120	101.694915254237
T0523	T0523TS186_1	T0523	2.18	6.8533	6.8386	118	120	101.694915254237
T0523	T0523TS186_2	T0523	2.31	6.1288	6.1609	118	120	101.694915254237
T0523	T0523TS186_3	T0523	2.28	6.6463	6.6449	118	120	101.694915254237
T0523	T0523TS186_4	T0523	2.49	6.9568	6.9355	118	120	101.694915254237
T0523	T0523TS186_5	T0523	1.94	6.9568	6.9355	118	120	101.694915254237
T0523	T0523TS192_1	T0523	2.56	6.3358	6.3545	118	120	101.694915254237
T0523	T0523TS199_1	T0523	2.65	5.9219	5.9673	118	120	101.694915254237
T0523	T0523TS200_1	T0523	2.67	1.7823	2.1513	118	120	101.694915254237
T0523	T0523TS200_2	T0523	2.61	-0.4945	0.4347	118	120	101.694915254237
T0523	T0523TS200_3	T0523	2.31	0.8509	1.3623	118	120	101.694915254237
T0523	T0523TS200_4	T0523	3.07	0.7474	1.2797	118	120	101.694915254237
T0523	T0523TS200_5	T0523	2.68	0.4369	1.0405	118	120	101.694915254237
T0523	T0523TS206_1	T0523	2.72	6.2323	6.2577	118	120	101.694915254237
T0523	T0523TS207_1	T0523	2.69	6.2323	6.2577	118	120	101.694915254237
T0523	T0523TS207_2	T0523	2.39	6.5428	6.5481	118	120	101.694915254237
T0523	T0523TS207_3	T0523	2.13	6.6463	6.6449	118	120	101.694915254237
T0523	T0523TS207_4	T0523	2.39	6.3358	6.3545	118	120	101.694915254237
T0523	T0523TS207_5	T0523	2.58	6.1288	6.1609	118	120	101.694915254237
T0523	T0523TS208_1	T0523	2.06	6.6463	6.6449	118	120	101.694915254237
T0523	T0523TS208_2	T0523	2.03	6.7498	6.7418	118	120	101.694915254237
T0523	T0523TS208_3	T0523	2.14	6.6463	6.6449	118	120	101.694915254237
T0523	T0523TS208_4	T0523	2.08	6.6463	6.6449	118	120	101.694915254237
T0523	T0523TS208_5	T0523	2.10	6.7498	6.7418	118	120	101.694915254237
T0523	T0523TS213_1	T0523	2.77	5.3291	5.4133	118	111	94.0677966101695
T0523	T0523TS213_2	T0523	2.33	5.9852	6.0265	118	107	90.6779661016949
T0523	T0523TS213_3	T0523	1.88	5.6010	5.6673	118	112	94.9152542372881
T0523	T0523TS213_4	T0523	2.34	6.1433	6.1743	118	110	93.2203389830509
T0523	T0523TS213_5	T0523	2.36	6.0491	6.0863	118	104	88.135593220339
T0523	T0523TS214_1	T0523	2.22	6.9568	6.9355	118	120	101.694915254237
T0523	T0523TS214_2	T0523	2.32	6.2323	6.2577	118	120	101.694915254237
T0523	T0523TS214_3	T0523	2.06	6.8533	6.8386	118	120	101.694915254237
T0523	T0523TS214_4	T0523	1.95	6.9568	6.9355	118	120	101.694915254237
T0523	T0523TS214_5	T0523	2.15	7.3707	7.3229	118	120	101.694915254237
T0523	T0523TS215_1	T0523	2.43	6.2323	6.2577	118	120	101.694915254237
T0523	T0523TS215_2	T0523	2.43	6.2323	6.2577	118	120	101.694915254237
T0523	T0523TS215_3	T0523	2.40	6.1288	6.1609	118	120	101.694915254237
T0523	T0523TS215_4	T0523	2.42	6.3358	6.3545	118	120	101.694915254237
T0523	T0523TS215_5	T0523	2.42	6.4393	6.4513	118	120	101.694915254237
T0523	T0523TS218_1	T0523	2.50	5.7149	5.7738	118	119	100.847457627119
T0523	T0523TS218_2	T0523	2.50	5.7149	5.7738	118	119	100.847457627119
T0523	T0523TS218_3	T0523	2.41	5.7149	5.7738	118	119	100.847457627119
T0523	T0523TS218_4	T0523	2.49	5.8184	5.8705	118	119	100.847457627119
T0523	T0523TS218_5	T0523	2.49	5.7149	5.7738	118	119	100.847457627119
T0523	T0523TS229_1	T0523	no_data	no_data	no_data	118	no_data	no_data
T0523	T0523TS229_2	T0523	no_data	no_data	no_data	118	no_data	no_data
T0523	T0523TS229_3	T0523	no_data	no_data	no_data	118	no_data	no_data
T0523	T0523TS229_4	T0523	no_data	no_data	no_data	118	no_data	no_data
T0523	T0523TS229_5	T0523	no_data	no_data	no_data	118	no_data	no_data
T0523	T0523TS236_1	T0523	1.99	6.8533	6.8386	118	120	101.694915254237
T0523	T0523TS236_2	T0523	2.21	6.9568	6.9355	118	120	101.694915254237
T0523	T0523TS236_3	T0523	2.10	7.1637	7.1292	118	120	101.694915254237
T0523	T0523TS236_4	T0523	2.38	7.2672	7.2260	118	120	101.694915254237
T0523	T0523TS236_5	T0523	3.01	6.7498	6.7418	118	120	101.694915254237
T0523	T0523TS240_1	T0523	1.68	7.5777	7.5166	118	120	101.694915254237
T0523	T0523TS242_1	T0523	2.39	6.2323	6.2577	118	120	101.694915254237
T0523	T0523TS242_2	T0523	2.39	6.2323	6.2577	118	120	101.694915254237
T0523	T0523TS242_3	T0523	2.41	6.0254	6.0641	118	120	101.694915254237
T0523	T0523TS242_4	T0523	2.33	6.2323	6.2577	118	120	101.694915254237
T0523	T0523TS242_5	T0523	2.32	6.0254	6.0641	118	120	101.694915254237
T0523	T0523TS244_1	T0523	2.76	4.8870	5.0004	118	120	101.694915254237
T0523	T0523TS244_2	T0523	1.84	7.3649	7.3174	118	113	95.7627118644068
T0523	T0523TS244_3	T0523	2.37	6.8442	6.8302	118	111	94.0677966101695
T0523	T0523TS244_4	T0523	2.24	5.7920	5.8459	118	93	78.8135593220339
T0523	T0523TS244_5	T0523	2.59	5.5984	5.6649	118	98	83.0508474576271
T0523	T0523TS245_1	T0523	2.35	5.5079	5.5803	118	120	101.694915254237
T0523	T0523TS250_1	T0523	2.62	4.9905	5.0970	118	118	100
T0523	T0523TS250_2	T0523	2.76	4.8870	5.0004	118	119	100.847457627119
T0523	T0523TS253_1	T0523	2.30	6.8533	6.8386	118	120	101.694915254237
T0523	T0523TS253_2	T0523	2.00	6.8533	6.8386	118	120	101.694915254237
T0523	T0523TS253_3	T0523	1.84	7.4742	7.4198	118	120	101.694915254237
T0523	T0523TS253_4	T0523	1.76	7.4742	7.4198	118	120	101.694915254237
T0523	T0523TS253_5	T0523	1.82	7.3707	7.3229	118	120	101.694915254237
T0523	T0523TS257_1	T0523	3.13	2.8172	3.0825	118	120	101.694915254237
T0523	T0523TS257_2	T0523	2.72	0.2299	0.8895	118	120	101.694915254237
T0523	T0523TS257_3	T0523	2.52	1.1613	1.6173	118	120	101.694915254237
T0523	T0523TS257_4	T0523	2.56	-0.7015	0.3314	118	120	101.694915254237
T0523	T0523TS257_5	T0523	2.60	-0.4945	0.4347	118	120	101.694915254237
T0523	T0523TS264_1	T0523	2.45	-1.3224	0.1098	118	120	101.694915254237
T0523	T0523TS264_2	T0523	2.63	1.1613	1.6173	118	120	101.694915254237
T0523	T0523TS264_3	T0523	1.38	-1.0119	0.2034	118	120	101.694915254237
T0523	T0523TS264_4	T0523	2.26	0.1265	0.8171	118	120	101.694915254237
T0523	T0523TS264_5	T0523	2.60	0.5404	1.1186	118	120	101.694915254237
T0523	T0523TS273_1	T0523	2.10	6.1288	6.1609	118	120	101.694915254237
T0523	T0523TS273_2	T0523	1.68	7.3707	7.3229	118	120	101.694915254237
T0523	T0523TS273_3	T0523	2.45	6.7836	6.7734	118	112	94.9152542372881
T0523	T0523TS273_4	T0523	1.95	7.3649	7.3174	118	113	95.7627118644068
T0523	T0523TS273_5	T0523	2.23	6.5428	6.5481	118	120	101.694915254237
T0523	T0523TS275_1	T0523	2.23	6.5428	6.5481	118	120	101.694915254237
T0523	T0523TS275_2	T0523	2.10	6.1288	6.1609	118	120	101.694915254237
T0523	T0523TS275_3	T0523	2.10	6.1288	6.1609	118	120	101.694915254237
T0523	T0523TS275_4	T0523	2.16	6.4393	6.4513	118	120	101.694915254237
T0523	T0523TS275_5	T0523	2.47	5.6114	5.6770	118	120	101.694915254237
T0523	T0523TS276_1	T0523	2.52	6.7498	6.7418	118	120	101.694915254237
T0523	T0523TS276_2	T0523	2.58	5.9219	5.9673	118	120	101.694915254237
T0523	T0523TS278_1	T0523	2.50	0.2299	0.8895	118	120	101.694915254237
T0523	T0523TS279_1	T0523	1.92	-1.0119	0.2034	118	120	101.694915254237
T0523	T0523TS279_2	T0523	1.97	-1.0119	0.2034	118	120	101.694915254237
T0523	T0523TS279_3	T0523	1.95	-1.0119	0.2034	118	120	101.694915254237
T0523	T0523TS279_4	T0523	2.27	-0.9084	0.2424	118	120	101.694915254237
T0523	T0523TS279_5	T0523	2.56	-0.8050	0.2851	118	120	101.694915254237
T0523	T0523TS286_1	T0523	2.52	6.7498	6.7418	118	120	101.694915254237
T0523	T0523TS286_2	T0523	2.58	5.9219	5.9673	118	120	101.694915254237
T0523	T0523TS289_2	T0523	2.39	-1.3224	0.1098	118	120	101.694915254237
T0523	T0523TS291_1	T0523	2.61	6.5428	6.5481	118	120	101.694915254237
T0523	T0523TS291_2	T0523	2.75	5.5079	5.5803	118	120	101.694915254237
T0523	T0523TS291_3	T0523	2.89	5.1974	5.2903	118	120	101.694915254237
T0523	T0523TS291_4	T0523	2.17	5.5079	5.5803	118	120	101.694915254237
T0523	T0523TS291_5	T0523	1.65	7.2672	7.2260	118	120	101.694915254237
T0523	T0523TS295_1	T0523	3.04	6.5428	6.5481	118	120	101.694915254237
T0523	T0523TS295_2	T0523	1.49	7.5777	7.5166	118	120	101.694915254237
T0523	T0523TS295_3	T0523	1.95	7.7847	7.7104	118	120	101.694915254237
T0523	T0523TS295_4	T0523	1.66	7.7847	7.7104	118	120	101.694915254237
T0523	T0523TS295_5	T0523	2.13	6.7498	6.7418	118	120	101.694915254237
T0523	T0523TS296_1	T0523	2.43	5.4797	5.5539	118	100	84.7457627118644
T0523	T0523TS296_2	T0523	2.62	5.0198	5.1244	118	102	86.4406779661017
T0523	T0523TS296_3	T0523	2.03	7.6853	7.6174	118	113	95.7627118644068
T0523	T0523TS296_4	T0523	2.35	5.9223	5.9677	118	114	96.6101694915254
T0523	T0523TS296_5	T0523	2.78	5.8257	5.8773	118	102	86.4406779661017
T0523	T0523TS297_1	T0523	2.35	6.4393	6.4513	118	120	101.694915254237
T0523	T0523TS297_2	T0523	2.66	6.6463	6.6449	118	120	101.694915254237
T0523	T0523TS297_3	T0523	2.42	6.5428	6.5481	118	120	101.694915254237
T0523	T0523TS297_4	T0523	2.09	7.7847	7.7104	118	120	101.694915254237
T0523	T0523TS297_5	T0523	2.86	6.8533	6.8386	118	120	101.694915254237
T0523	T0523TS299_1	T0523	2.55	5.7149	5.7738	118	120	101.694915254237
T0523	T0523TS299_2	T0523	2.49	5.5079	5.5803	118	120	101.694915254237
T0523	T0523TS299_3	T0523	2.50	6.1288	6.1609	118	120	101.694915254237
T0523	T0523TS299_4	T0523	2.70	5.1974	5.2903	118	120	101.694915254237
T0523	T0523TS299_5	T0523	2.46	5.4044	5.4836	118	120	101.694915254237
T0523	T0523TS300_1	T0523	2.44	7.6812	7.6135	118	120	101.694915254237
T0523	T0523TS300_2	T0523	2.17	5.4044	5.4836	118	120	101.694915254237
T0523	T0523TS300_3	T0523	2.58	6.8533	6.8386	118	120	101.694915254237
T0523	T0523TS300_4	T0523	2.27	6.6463	6.6449	118	120	101.694915254237
T0523	T0523TS300_5	T0523	2.48	5.9219	5.9673	118	120	101.694915254237
T0523	T0523TS301_1	T0523	1.84	7.4287	7.3772	118	112	94.9152542372881
T0523	T0523TS301_2	T0523	1.68	7.3707	7.3229	118	120	101.694915254237
T0523	T0523TS301_3	T0523	2.29	6.4393	6.4513	118	120	101.694915254237
T0523	T0523TS302_1	T0523	2.38	7.3707	7.3229	118	120	101.694915254237
T0523	T0523TS302_2	T0523	2.29	6.6463	6.6449	118	120	101.694915254237
T0523	T0523TS302_3	T0523	2.17	6.9568	6.9355	118	120	101.694915254237
T0523	T0523TS302_4	T0523	2.41	6.1288	6.1609	118	120	101.694915254237
T0523	T0523TS302_5	T0523	2.47	6.3358	6.3545	118	120	101.694915254237
T0523	T0523TS304_1	T0523	2.59	5.8184	5.8705	118	120	101.694915254237
T0523	T0523TS304_2	T0523	2.64	5.7149	5.7738	118	120	101.694915254237
T0523	T0523TS304_3	T0523	2.57	5.0940	5.1936	118	120	101.694915254237
T0523	T0523TS304_4	T0523	2.38	5.6114	5.6770	118	120	101.694915254237
T0523	T0523TS304_5	T0523	2.91	5.1974	5.2903	118	120	101.694915254237
T0523	T0523TS307_1	T0523	2.19	7.2672	7.2260	118	120	101.694915254237
T0523	T0523TS307_2	T0523	1.91	6.0254	6.0641	118	120	101.694915254237
T0523	T0523TS307_3	T0523	1.67	6.4393	6.4513	118	120	101.694915254237
T0523	T0523TS307_4	T0523	2.65	5.7149	5.7738	118	120	101.694915254237
T0523	T0523TS307_5	T0523	2.05	7.6812	7.6135	118	120	101.694915254237
T0523	T0523TS311_1	T0523	2.77	-1.0119	0.2034	118	120	101.694915254237
T0523	T0523TS311_2	T0523	2.44	-1.0119	0.2034	118	120	101.694915254237
T0523	T0523TS311_3	T0523	2.17	-0.8050	0.2851	118	120	101.694915254237
T0523	T0523TS314_1	T0523	2.50	5.1974	5.2903	118	120	101.694915254237
T0523	T0523TS314_2	T0523	2.54	4.6800	4.8073	118	120	101.694915254237
T0523	T0523TS314_3	T0523	2.72	5.6114	5.6770	118	120	101.694915254237
T0523	T0523TS314_4	T0523	2.86	-0.8050	0.2851	118	120	101.694915254237
T0523	T0523TS314_5	T0523	2.73	4.8870	5.0004	118	120	101.694915254237
T0523	T0523TS316_1	T0523	3.00	1.6788	2.0606	118	120	101.694915254237
T0523	T0523TS316_2	T0523	2.64	1.4718	1.8810	118	120	101.694915254237
T0523	T0523TS316_3	T0523	3.00	1.6788	2.0606	118	120	101.694915254237
T0523	T0523TS316_4	T0523	1.98	0.8509	1.3623	118	120	101.694915254237
T0523	T0523TS316_5	T0523	2.10	-0.4945	0.4347	118	120	101.694915254237
T0523	T0523TS319_1	T0523	2.45	6.7836	6.7734	118	112	94.9152542372881
T0523	T0523TS319_2	T0523	2.44	6.8911	6.8740	118	112	94.9152542372881
T0523	T0523TS319_3	T0523	2.09	6.9110	6.8927	118	117	99.1525423728814
T0523	T0523TS319_4	T0523	1.95	7.3649	7.3174	118	113	95.7627118644068
T0523	T0523TS319_5	T0523	2.56	5.4331	5.5104	118	109	92.3728813559322
T0523	T0523TS321_1	T0523	2.50	5.4044	5.4836	118	120	101.694915254237
T0523	T0523TS321_2	T0523	1.51	7.5777	7.5166	118	120	101.694915254237
T0523	T0523TS321_3	T0523	2.40	6.4393	6.4513	118	120	101.694915254237
T0523	T0523TS321_4	T0523	2.07	7.7847	7.7104	118	120	101.694915254237
T0523	T0523TS321_5	T0523	2.65	5.9219	5.9673	118	120	101.694915254237
T0523	T0523TS324_1	T0523	2.46	7.6812	7.6135	118	120	101.694915254237
T0523	T0523TS324_2	T0523	1.87	7.1637	7.1292	118	120	101.694915254237
T0523	T0523TS324_3	T0523	1.87	7.4742	7.4198	118	120	101.694915254237
T0523	T0523TS324_4	T0523	2.02	7.4742	7.4198	118	120	101.694915254237
T0523	T0523TS324_5	T0523	2.21	6.3358	6.3545	118	120	101.694915254237
T0523	T0523TS330_1	T0523	2.71	-0.7767	0.2974	118	96	81.3559322033898
T0523	T0523TS333_1	T0523	2.43	-0.9084	0.2424	118	120	101.694915254237
T0523	T0523TS333_2	T0523	2.57	-1.0119	0.2034	118	120	101.694915254237
T0523	T0523TS333_3	T0523	2.60	0.0230	0.7468	118	120	101.694915254237
T0523	T0523TS333_4	T0523	2.81	-1.0119	0.2034	118	120	101.694915254237
T0523	T0523TS333_5	T0523	2.73	-1.9433	0.0176	118	120	101.694915254237
T0523	T0523TS346_1	T0523	2.66	5.9219	5.9673	118	120	101.694915254237
T0523	T0523TS350_1	T0523	2.19	-1.2189	0.1372	118	120	101.694915254237
T0523	T0523TS350_2	T0523	2.39	-0.4945	0.4347	118	120	101.694915254237
T0523	T0523TS350_3	T0523	2.18	-0.7015	0.3314	118	120	101.694915254237
T0523	T0523TS350_4	T0523	2.38	-0.8050	0.2851	118	120	101.694915254237
T0523	T0523TS350_5	T0523	2.37	-0.1840	0.6136	118	120	101.694915254237
T0523	T0523TS353_1	T0523	2.45	4.9905	5.0970	118	120	101.694915254237
T0523	T0523TS353_2	T0523	2.34	5.1974	5.2903	118	120	101.694915254237
T0523	T0523TS353_3	T0523	2.44	5.1974	5.2903	118	120	101.694915254237
T0523	T0523TS353_4	T0523	2.52	4.9905	5.0970	118	120	101.694915254237
T0523	T0523TS353_5	T0523	2.26	5.0940	5.1936	118	120	101.694915254237
T0523	T0523TS355_1	T0523	2.23	-0.7015	0.3314	118	120	101.694915254237
T0523	T0523TS355_2	T0523	2.49	0.7474	1.2797	118	120	101.694915254237
T0523	T0523TS355_3	T0523	2.71	-0.4945	0.4347	118	120	101.694915254237
T0523	T0523TS355_4	T0523	3.08	0.1265	0.8171	118	120	101.694915254237
T0523	T0523TS355_5	T0523	2.03	-0.9084	0.2424	118	120	101.694915254237
T0523	T0523TS360_1	T0523	2.53	5.8184	5.8705	118	120	101.694915254237
T0523	T0523TS360_2	T0523	2.48	6.0254	6.0641	118	120	101.694915254237
T0523	T0523TS360_3	T0523	2.49	5.6114	5.6770	118	120	101.694915254237
T0523	T0523TS361_1	T0523	2.42	7.0603	7.0323	118	120	101.694915254237
T0523	T0523TS361_2	T0523	2.03	7.0603	7.0323	118	120	101.694915254237
T0523	T0523TS361_3	T0523	2.02	7.1637	7.1292	118	120	101.694915254237
T0523	T0523TS361_4	T0523	2.46	7.1637	7.1292	118	120	101.694915254237
T0523	T0523TS361_5	T0523	2.04	7.0603	7.0323	118	120	101.694915254237
T0523	T0523TS365_1	T0523	2.27	6.7240	6.7176	118	113	95.7627118644068
T0523	T0523TS366_1	T0523	1.67	7.5777	7.5166	118	120	101.694915254237
T0523	T0523TS366_2	T0523	2.51	6.8533	6.8386	118	120	101.694915254237
T0523	T0523TS366_3	T0523	2.30	6.9568	6.9355	118	120	101.694915254237
T0523	T0523TS366_4	T0523	2.71	6.5428	6.5481	118	120	101.694915254237
T0523	T0523TS366_5	T0523	2.06	6.8533	6.8386	118	120	101.694915254237
T0523	T0523TS373_1	T0523	2.73	-0.4945	0.4347	118	120	101.694915254237
T0523	T0523TS373_2	T0523	2.44	-1.2189	0.1372	118	120	101.694915254237
T0523	T0523TS373_3	T0523	2.50	-1.1154	0.1684	118	120	101.694915254237
T0523	T0523TS373_4	T0523	2.93	0.2299	0.8895	118	120	101.694915254237
T0523	T0523TS373_5	T0523	2.69	-1.3224	0.1098	118	120	101.694915254237
T0523	T0523TS380_1	T0523	1.96	7.2672	7.2260	118	120	101.694915254237
T0523	T0523TS380_2	T0523	2.42	5.4044	5.4836	118	120	101.694915254237
T0523	T0523TS380_3	T0523	2.49	5.0940	5.1936	118	120	101.694915254237
T0523	T0523TS380_4	T0523	3.10	1.7823	2.1513	118	120	101.694915254237
T0523	T0523TS380_5	T0523	2.83	0.1265	0.8171	118	120	101.694915254237
T0523	T0523TS382_1	T0523	2.23	6.9568	6.9355	118	120	101.694915254237
T0523	T0523TS382_2	T0523	2.04	7.4742	7.4198	118	120	101.694915254237
T0523	T0523TS382_3	T0523	2.66	6.0254	6.0641	118	120	101.694915254237
T0523	T0523TS382_4	T0523	2.54	5.0940	5.1936	118	120	101.694915254237
T0523	T0523TS382_5	T0523	2.40	6.2323	6.2577	118	120	101.694915254237
T0523	T0523TS386_1	T0523	2.45	6.2323	6.2577	118	120	101.694915254237
T0523	T0523TS386_2	T0523	2.36	6.4393	6.4513	118	120	101.694915254237
T0523	T0523TS386_3	T0523	2.43	6.3358	6.3545	118	120	101.694915254237
T0523	T0523TS386_4	T0523	2.43	6.3358	6.3545	118	120	101.694915254237
T0523	T0523TS386_5	T0523	2.42	6.1288	6.1609	118	120	101.694915254237
T0523	T0523TS391_1	T0523	2.25	5.8184	5.8705	118	120	101.694915254237
T0523	T0523TS395_1	T0523	2.85	5.9219	5.9673	118	120	101.694915254237
T0523	T0523TS395_2	T0523	2.17	6.7498	6.7418	118	120	101.694915254237
T0523	T0523TS395_3	T0523	2.24	5.9219	5.9673	118	120	101.694915254237
T0523	T0523TS395_4	T0523	2.46	6.0254	6.0641	118	120	101.694915254237
T0523	T0523TS395_5	T0523	2.70	6.2323	6.2577	118	120	101.694915254237
T0523	T0523TS399_1	T0523	2.44	6.2323	6.2577	118	120	101.694915254237
T0523	T0523TS399_2	T0523	2.58	6.8533	6.8386	118	120	101.694915254237
T0523	T0523TS399_3	T0523	2.27	6.4393	6.4513	118	120	101.694915254237
T0523	T0523TS399_4	T0523	2.52	6.7498	6.7418	118	120	101.694915254237
T0523	T0523TS399_5	T0523	2.37	6.3358	6.3545	118	120	101.694915254237
T0523	T0523TS400_1	T0523	2.06	6.6463	6.6449	118	120	101.694915254237
T0523	T0523TS400_2	T0523	2.16	6.5428	6.5481	118	120	101.694915254237
T0523	T0523TS400_3	T0523	2.06	6.4393	6.4513	118	120	101.694915254237
T0523	T0523TS400_4	T0523	2.04	6.6463	6.6449	118	120	101.694915254237
T0523	T0523TS400_5	T0523	2.22	6.2323	6.2577	118	120	101.694915254237
T0523	T0523TS402_1	T0523	2.59	6.9568	6.9355	118	120	101.694915254237
T0523	T0523TS402_2	T0523	2.43	6.2323	6.2577	118	120	101.694915254237
T0523	T0523TS402_3	T0523	2.95	6.6463	6.6449	118	120	101.694915254237
T0523	T0523TS402_4	T0523	2.41	7.5777	7.5166	118	120	101.694915254237
T0523	T0523TS402_5	T0523	1.99	7.2672	7.2260	118	120	101.694915254237
T0523	T0523TS403_1	T0523	1.91	7.3707	7.3229	118	120	101.694915254237
T0523	T0523TS403_2	T0523	2.04	7.2672	7.2260	118	120	101.694915254237
T0523	T0523TS403_3	T0523	1.77	7.1637	7.1292	118	120	101.694915254237
T0523	T0523TS403_4	T0523	1.92	7.3707	7.3229	118	120	101.694915254237
T0523	T0523TS403_5	T0523	1.86	7.5777	7.5166	118	120	101.694915254237
T0523	T0523TS407_1	T0523	2.71	6.9568	6.9355	118	120	101.694915254237
T0523	T0523TS407_2	T0523	2.05	6.7498	6.7418	118	120	101.694915254237
T0523	T0523TS407_3	T0523	2.05	6.7498	6.7418	118	120	101.694915254237
T0523	T0523TS407_4	T0523	2.00	6.8533	6.8386	118	120	101.694915254237
T0523	T0523TS407_5	T0523	2.45	6.2323	6.2577	118	120	101.694915254237
T0523	T0523TS408_1	T0523	2.47	6.3965	6.4113	118	115	97.4576271186441
T0523	T0523TS408_2	T0523	2.36	6.2323	6.2577	118	120	101.694915254237
T0523	T0523TS408_3	T0523	2.66	6.9568	6.9355	118	120	101.694915254237
T0523	T0523TS408_4	T0523	2.87	6.7498	6.7418	118	120	101.694915254237
T0523	T0523TS408_5	T0523	2.27	6.3358	6.3545	118	120	101.694915254237
T0523	T0523TS409_1	T0523	2.44	7.6812	7.6135	118	120	101.694915254237
T0523	T0523TS409_2	T0523	2.97	5.8184	5.8705	118	120	101.694915254237
T0523	T0523TS409_3	T0523	2.35	7.2672	7.2260	118	120	101.694915254237
T0523	T0523TS409_4	T0523	2.49	6.5428	6.5481	118	120	101.694915254237
T0523	T0523TS409_5	T0523	2.86	5.1974	5.2903	118	120	101.694915254237
T0523	T0523TS418_1	T0523	2.11	7.0603	7.0323	118	120	101.694915254237
T0523	T0523TS418_2	T0523	2.11	-0.9084	0.2424	118	120	101.694915254237
T0523	T0523TS418_3	T0523	1.43	7.5777	7.5166	118	120	101.694915254237
T0523	T0523TS418_4	T0523	2.61	7.1637	7.1292	118	120	101.694915254237
T0523	T0523TS418_5	T0523	2.41	5.3009	5.3869	118	120	101.694915254237
T0523	T0523TS419_1	T0523	2.00	7.3707	7.3229	118	120	101.694915254237
T0523	T0523TS419_2	T0523	2.41	6.5428	6.5481	118	120	101.694915254237
T0523	T0523TS419_3	T0523	2.57	5.8184	5.8705	118	120	101.694915254237
T0523	T0523TS419_4	T0523	2.90	5.5079	5.5803	118	120	101.694915254237
T0523	T0523TS419_5	T0523	2.48	5.9219	5.9673	118	120	101.694915254237
T0523	T0523TS420_1	T0523	2.21	6.2460	6.2705	118	112	94.9152542372881
T0523	T0523TS420_2	T0523	2.61	5.1311	5.2283	118	115	97.4576271186441
T0523	T0523TS420_3	T0523	2.82	5.5079	5.5803	118	119	100.847457627119
T0523	T0523TS420_4	T0523	1.74	7.5143	7.4573	118	114	96.6101694915254
T0523	T0523TS420_5	T0523	2.46	5.6517	5.7147	118	107	90.6779661016949
T0523	T0523TS423_1	T0523	2.39	5.5079	5.5803	118	120	101.694915254237
T0523	T0523TS423_2	T0523	2.39	5.9219	5.9673	118	120	101.694915254237
T0523	T0523TS423_3	T0523	2.12	6.2323	6.2577	118	120	101.694915254237
T0523	T0523TS423_4	T0523	2.26	6.0254	6.0641	118	120	101.694915254237
T0523	T0523TS423_5	T0523	2.23	5.8184	5.8705	118	120	101.694915254237
T0523	T0523TS424_1	T0523	1.87	7.0603	7.0323	118	120	101.694915254237
T0523	T0523TS424_2	T0523	2.39	5.9219	5.9673	118	120	101.694915254237
T0523	T0523TS424_3	T0523	2.58	5.1974	5.2903	118	120	101.694915254237
T0523	T0523TS424_4	T0523	2.61	6.0254	6.0641	118	120	101.694915254237
T0523	T0523TS424_5	T0523	2.21	3.4381	3.6536	118	120	101.694915254237
T0523	T0523TS428_1	T0523	2.58	6.8533	6.8386	118	120	101.694915254237
T0523	T0523TS428_2	T0523	2.52	5.4044	5.4836	118	120	101.694915254237
T0523	T0523TS428_3	T0523	2.53	5.0940	5.1936	118	120	101.694915254237
T0523	T0523TS428_4	T0523	2.51	5.0940	5.1936	118	120	101.694915254237
T0523	T0523TS428_5	T0523	2.82	5.1974	5.2903	118	120	101.694915254237
T0523	T0523TS429_1	T0523	2.35	7.4742	7.4198	118	120	101.694915254237
T0523	T0523TS429_2	T0523	1.90	7.5143	7.4573	118	114	96.6101694915254
T0523	T0523TS429_3	T0523	1.36	7.5143	7.4573	118	114	96.6101694915254
T0523	T0523TS429_4	T0523	2.30	6.7714	6.7620	118	114	96.6101694915254
T0523	T0523TS429_5	T0523	2.33	6.6553	6.6534	118	116	98.3050847457627
T0523	T0523TS435_1	T0523	2.26	5.9219	5.9673	118	120	101.694915254237
T0523	T0523TS435_2	T0523	2.25	6.0254	6.0641	118	120	101.694915254237
T0523	T0523TS435_3	T0523	2.23	6.1288	6.1609	118	120	101.694915254237
T0523	T0523TS435_4	T0523	2.25	6.1288	6.1609	118	120	101.694915254237
T0523	T0523TS436_1	T0523	2.69	4.9847	5.0916	118	107	90.6779661016949
T0523	T0523TS436_2	T0523	2.25	4.8870	5.0004	118	120	101.694915254237
T0523	T0523TS436_3	T0523	2.63	5.1974	5.2903	118	120	101.694915254237
T0523	T0523TS436_4	T0523	2.48	5.1411	5.2377	118	104	88.135593220339
T0523	T0523TS436_5	T0523	2.68	5.4044	5.4836	118	119	100.847457627119
T0523	T0523TS439_1	T0523	1.69	6.8533	6.8386	118	120	101.694915254237
T0523	T0523TS447_1	T0523	2.29	6.6463	6.6449	118	120	101.694915254237
T0523	T0523TS447_2	T0523	2.38	7.3707	7.3229	118	120	101.694915254237
T0523	T0523TS447_3	T0523	2.62	5.4044	5.4836	118	120	101.694915254237
T0523	T0523TS447_4	T0523	2.88	-0.8050	0.2851	118	120	101.694915254237
T0523	T0523TS447_5	T0523	2.56	5.5079	5.5803	118	120	101.694915254237
T0523	T0523TS449_1	T0523	2.66	5.9219	5.9673	118	120	101.694915254237
T0523	T0523TS450_1	T0523	no_data	no_data	no_data	118	no_data	no_data
T0523	T0523TS452_1	T0523	2.32	6.0254	6.0641	118	120	101.694915254237
T0523	T0523TS452_2	T0523	2.32	6.0254	6.0641	118	120	101.694915254237
T0523	T0523TS452_3	T0523	2.32	6.0254	6.0641	118	120	101.694915254237
T0523	T0523TS452_4	T0523	2.33	6.0254	6.0641	118	120	101.694915254237
T0523	T0523TS452_5	T0523	2.44	6.0254	6.0641	118	120	101.694915254237
T0523	T0523TS453_1	T0523	2.66	5.9219	5.9673	118	120	101.694915254237
T0523	T0523TS457_1	T0523	1.98	7.1637	7.1292	118	120	101.694915254237
T0523	T0523TS457_2	T0523	1.73	7.0603	7.0323	118	120	101.694915254237
T0523	T0523TS457_3	T0523	2.17	5.4044	5.4836	118	120	101.694915254237
T0523	T0523TS457_4	T0523	2.56	5.1974	5.2903	118	120	101.694915254237
T0523	T0523TS457_5	T0523	2.29	5.3009	5.3869	118	120	101.694915254237
T0523	T0523TS458_1	T0523	2.37	6.3358	6.3545	118	120	101.694915254237
T0523	T0523TS458_2	T0523	2.39	6.5428	6.5481	118	120	101.694915254237
T0523	T0523TS458_3	T0523	2.33	5.9219	5.9673	118	120	101.694915254237
T0523	T0523TS458_4	T0523	1.76	7.0603	7.0323	118	120	101.694915254237
T0523	T0523TS458_5	T0523	2.68	4.9905	5.0970	118	120	101.694915254237
T0523	T0523TS461_1	T0523	2.55	5.5079	5.5803	118	119	100.847457627119
T0523	T0523TS461_2	T0523	2.36	5.8184	5.8705	118	119	100.847457627119
T0523	T0523TS461_3	T0523	2.49	5.8184	5.8705	118	119	100.847457627119
T0523	T0523TS461_4	T0523	2.45	5.7149	5.7738	118	119	100.847457627119
T0523	T0523TS461_5	T0523	2.58	5.7149	5.7738	118	119	100.847457627119
T0523	T0523TS470_1	T0523	2.58	6.8533	6.8386	118	120	101.694915254237
T0523	T0523TS470_2	T0523	2.30	6.5428	6.5481	118	120	101.694915254237
T0523	T0523TS470_3	T0523	1.99	6.8533	6.8386	118	120	101.694915254237
T0523	T0523TS470_4	T0523	2.66	5.9219	5.9673	118	120	101.694915254237
T0523	T0523TS470_5	T0523	2.66	5.9219	5.9673	118	120	101.694915254237
T0523	T0523TS471_1	T0523	2.21	6.2460	6.2705	118	112	94.9152542372881
T0523	T0523TS471_2	T0523	2.61	5.1311	5.2283	118	115	97.4576271186441
T0523	T0523TS471_3	T0523	2.82	5.5079	5.5803	118	119	100.847457627119
T0523	T0523TS471_4	T0523	1.74	7.5143	7.4573	118	114	96.6101694915254
T0523	T0523TS471_5	T0523	2.46	5.6517	5.7147	118	107	90.6779661016949
T0523	T0523TS476_1	T0523	2.61	5.1311	5.2283	118	115	97.4576271186441
T0523	T0523TS476_2	T0523	2.56	5.6114	5.6770	118	119	100.847457627119
T0523	T0523TS476_3	T0523	2.49	5.5529	5.6223	118	115	97.4576271186441
T0523	T0523TS476_4	T0523	1.74	7.5143	7.4573	118	114	96.6101694915254
T0523	T0523TS476_5	T0523	2.99	5.8740	5.9225	118	107	90.6779661016949
T0523	T0523TS477_1	T0523	1.96	6.5428	6.5481	118	120	101.694915254237
T0523	T0523TS477_2	T0523	2.52	6.7498	6.7418	118	120	101.694915254237
T0523	T0523TS477_3	T0523	2.05	6.4393	6.4513	118	120	101.694915254237
T0523	T0523TS477_4	T0523	1.78	6.4393	6.4513	118	120	101.694915254237
T0523	T0523TS477_5	T0523	1.78	6.4393	6.4513	118	120	101.694915254237
T0523	T0523TS481_1	T0523	1.73	7.4742	7.4198	118	120	101.694915254237
T0523	T0523TS481_2	T0523	1.64	7.0603	7.0323	118	120	101.694915254237
T0523	T0523TS481_3	T0523	1.50	6.9568	6.9355	118	120	101.694915254237
T0523	T0523TS481_4	T0523	2.37	7.5777	7.5166	118	120	101.694915254237
T0523	T0523TS481_5	T0523	1.62	7.0603	7.0323	118	120	101.694915254237
T0523	T0523TS484_1	T0523	1.93	7.3707	7.3229	118	120	101.694915254237
T0523	T0523TS484_2	T0523	1.84	7.7847	7.7104	118	120	101.694915254237
T0523	T0523TS484_3	T0523	2.55	5.8184	5.8705	118	120	101.694915254237
T0523	T0523TS484_4	T0523	2.58	4.6800	4.8073	118	120	101.694915254237
T0523	T0523TS484_5	T0523	2.65	6.1288	6.1609	118	120	101.694915254237
T0523	T0523TS490_1	T0523	2.33	6.3358	6.3545	118	120	101.694915254237
T0523	T0523TS490_2	T0523	2.33	6.3358	6.3545	118	120	101.694915254237
T0523	T0523TS490_3	T0523	2.35	6.3358	6.3545	118	120	101.694915254237
T0523	T0523TS490_4	T0523	2.38	6.3358	6.3545	118	120	101.694915254237
T0523	T0523TS490_5	T0523	2.31	6.2323	6.2577	118	120	101.694915254237
3MQO_A	3MQQ_A	T0523	0.18	8.4675	8.3496	113	114	100.884955752212
3MQO_A	T0523AL285_1	T0523	2.15	5.5954	5.6621	113	102	90.2654867256637
3MQO_A	T0523AL285_2	T0523	1.82	7.2771	7.2353	113	112	99.1150442477876
3MQO_A	T0523AL285_3	T0523	2.17	6.4113	6.4251	113	117	103.53982300885
3MQO_A	T0523AL285_4	T0523	2.39	5.8355	5.8865	113	98	86.7256637168142
3MQO_A	T0523AL285_5	T0523	2.32	6.8745	6.8585	113	116	102.654867256637
3MQO_A	T0523AL396_1	T0523	2.52	4.9343	5.0446	113	108	95.5752212389381
3MQO_A	T0523AL396_2	T0523	2.55	5.7620	5.8178	113	112	99.1150442477876
3MQO_A	T0523AL396_3	T0523	2.52	4.9343	5.0446	113	108	95.5752212389381
3MQO_A	T0523AL396_4	T0523	2.17	6.4113	6.4251	113	123	108.849557522124
3MQO_A	T0523AL396_5	T0523	3.03	4.4634	4.6054	113	115	101.769911504425
3MQO_A	T0523TS001_1	T0523	2.09	6.1949	6.2226	113	120	106.194690265487
3MQO_A	T0523TS001_2	T0523	2.10	5.3291	5.4133	113	111	98.2300884955752
3MQO_A	T0523TS001_3	T0523	2.25	7.1689	7.1340	113	120	106.194690265487
3MQO_A	T0523TS001_4	T0523	2.26	5.5965	5.6631	113	100	88.4955752212389
3MQO_A	T0523TS001_5	T0523	2.03	7.4936	7.4379	113	113	100
3MQO_A	T0523TS002_1	T0523	2.61	6.1949	6.2226	113	120	106.194690265487
3MQO_A	T0523TS002_2	T0523	1.93	6.5196	6.5264	113	120	106.194690265487
3MQO_A	T0523TS002_3	T0523	2.62	6.3031	6.3239	113	120	106.194690265487
3MQO_A	T0523TS002_4	T0523	2.09	6.6278	6.6276	113	120	106.194690265487
3MQO_A	T0523TS002_5	T0523	2.70	6.9524	6.9314	113	120	106.194690265487
3MQO_A	T0523TS009_1	T0523	1.92	7.0607	7.0327	113	120	106.194690265487
3MQO_A	T0523TS014_1	T0523	2.59	0.1345	0.8227	113	120	106.194690265487
3MQO_A	T0523TS014_2	T0523	2.52	-1.3806	0.0961	113	120	106.194690265487
3MQO_A	T0523TS014_3	T0523	2.47	-0.7312	0.3177	113	120	106.194690265487
3MQO_A	T0523TS014_4	T0523	2.85	-0.2984	0.5446	113	120	106.194690265487
3MQO_A	T0523TS014_5	T0523	3.03	-1.0559	0.1881	113	120	106.194690265487
3MQO_A	T0523TS016_1	T0523	1.71	7.0607	7.0327	113	120	106.194690265487
3MQO_A	T0523TS016_2	T0523	1.70	7.0607	7.0327	113	120	106.194690265487
3MQO_A	T0523TS016_3	T0523	1.70	7.0607	7.0327	113	120	106.194690265487
3MQO_A	T0523TS016_4	T0523	1.69	7.0607	7.0327	113	120	106.194690265487
3MQO_A	T0523TS016_5	T0523	1.70	7.0607	7.0327	113	120	106.194690265487
3MQO_A	T0523TS018_1	T0523	2.88	6.5196	6.5264	113	120	106.194690265487
3MQO_A	T0523TS018_2	T0523	2.57	6.5196	6.5264	113	120	106.194690265487
3MQO_A	T0523TS018_3	T0523	2.71	5.4374	5.5144	113	120	106.194690265487
3MQO_A	T0523TS018_4	T0523	2.77	5.8702	5.9190	113	120	106.194690265487
3MQO_A	T0523TS018_5	T0523	2.73	4.7880	4.9081	113	120	106.194690265487
3MQO_A	T0523TS020_1	T0523	2.13	-0.0819	0.6781	113	120	106.194690265487
3MQO_A	T0523TS020_2	T0523	3.12	0.2428	0.8987	113	120	106.194690265487
3MQO_A	T0523TS020_3	T0523	2.85	0.4592	1.0572	113	120	106.194690265487
3MQO_A	T0523TS020_4	T0523	3.21	-1.4888	0.0737	113	120	106.194690265487
3MQO_A	T0523TS020_5	T0523	3.18	-0.9477	0.2272	113	120	106.194690265487
3MQO_A	T0523TS026_1	T0523	2.34	5.6517	5.7147	113	107	94.6902654867257
3MQO_A	T0523TS026_2	T0523	2.19	5.6517	5.7147	113	107	94.6902654867257
3MQO_A	T0523TS026_3	T0523	2.52	6.5410	6.5464	113	107	94.6902654867257
3MQO_A	T0523TS026_4	T0523	2.40	5.1817	5.2755	113	97	85.8407079646018
3MQO_A	T0523TS026_5	T0523	2.59	5.4208	5.4989	113	99	87.6106194690265
3MQO_A	T0523TS028_1	T0523	2.29	7.2771	7.2353	113	120	106.194690265487
3MQO_A	T0523TS028_2	T0523	2.36	5.4374	5.5144	113	120	106.194690265487
3MQO_A	T0523TS028_3	T0523	2.17	5.7620	5.8178	113	120	106.194690265487
3MQO_A	T0523TS028_4	T0523	2.28	6.1949	6.2226	113	120	106.194690265487
3MQO_A	T0523TS028_5	T0523	2.44	7.1689	7.1340	113	120	106.194690265487
3MQO_A	T0523TS029_1	T0523	2.11	7.1689	7.1340	113	115	101.769911504425
3MQO_A	T0523TS029_2	T0523	2.13	5.8702	5.9190	113	120	106.194690265487
3MQO_A	T0523TS029_3	T0523	2.49	4.8360	4.9528	113	110	97.3451327433628
3MQO_A	T0523TS029_4	T0523	2.60	0.4671	1.0631	113	105	92.9203539823009
3MQO_A	T0523TS029_5	T0523	2.40	-1.4888	0.0737	113	120	106.194690265487
3MQO_A	T0523TS033_1	T0523	1.82	6.9524	6.9314	113	120	106.194690265487
3MQO_A	T0523TS035_1	T0523	2.61	5.9785	6.0202	113	120	106.194690265487
3MQO_A	T0523TS037_1	T0523	1.68	7.0607	7.0327	113	120	106.194690265487
3MQO_A	T0523TS037_2	T0523	1.86	7.4936	7.4379	113	120	106.194690265487
3MQO_A	T0523TS037_3	T0523	1.74	7.1689	7.1340	113	120	106.194690265487
3MQO_A	T0523TS037_4	T0523	2.05	6.4113	6.4251	113	120	106.194690265487
3MQO_A	T0523TS037_5	T0523	1.78	7.0607	7.0327	113	120	106.194690265487
3MQO_A	T0523TS042_1	T0523	2.04	0.2428	0.8987	113	120	106.194690265487
3MQO_A	T0523TS042_2	T0523	2.34	0.2428	0.8987	113	120	106.194690265487
3MQO_A	T0523TS042_3	T0523	2.57	0.6756	1.2232	113	120	106.194690265487
3MQO_A	T0523TS042_4	T0523	2.22	-0.1901	0.6099	113	120	106.194690265487
3MQO_A	T0523TS042_5	T0523	3.02	0.8921	1.3955	113	120	106.194690265487
3MQO_A	T0523TS045_1	T0523	2.68	5.9785	6.0202	113	120	106.194690265487
3MQO_A	T0523TS047_1	T0523	1.72	7.2771	7.2353	113	120	106.194690265487
3MQO_A	T0523TS055_1	T0523	2.12	7.1689	7.1340	113	120	106.194690265487
3MQO_A	T0523TS055_2	T0523	1.72	7.3853	7.3366	113	120	106.194690265487
3MQO_A	T0523TS055_3	T0523	1.93	7.3853	7.3366	113	120	106.194690265487
3MQO_A	T0523TS055_4	T0523	2.44	5.9785	6.0202	113	120	106.194690265487
3MQO_A	T0523TS055_5	T0523	2.24	6.6278	6.6276	113	120	106.194690265487
3MQO_A	T0523TS056_1	T0523	2.21	6.6278	6.6276	113	120	106.194690265487
3MQO_A	T0523TS056_2	T0523	1.96	6.4113	6.4251	113	120	106.194690265487
3MQO_A	T0523TS056_3	T0523	2.63	6.4113	6.4251	113	120	106.194690265487
3MQO_A	T0523TS056_4	T0523	2.63	6.4113	6.4251	113	120	106.194690265487
3MQO_A	T0523TS056_5	T0523	2.37	6.7360	6.7289	113	120	106.194690265487
3MQO_A	T0523TS060_1	T0523	2.70	6.9524	6.9314	113	120	106.194690265487
3MQO_A	T0523TS060_2	T0523	2.37	5.5456	5.6155	113	120	106.194690265487
3MQO_A	T0523TS060_3	T0523	2.20	6.7360	6.7289	113	120	106.194690265487
3MQO_A	T0523TS060_4	T0523	1.93	6.5196	6.5264	113	120	106.194690265487
3MQO_A	T0523TS060_5	T0523	2.46	6.8442	6.8302	113	120	106.194690265487
3MQO_A	T0523TS061_1	T0523	2.79	5.4374	5.5144	113	120	106.194690265487
3MQO_A	T0523TS063_1	T0523	1.65	7.7100	7.6405	113	120	106.194690265487
3MQO_A	T0523TS063_2	T0523	1.73	7.7100	7.6405	113	120	106.194690265487
3MQO_A	T0523TS063_3	T0523	1.69	6.1949	6.2226	113	120	106.194690265487
3MQO_A	T0523TS063_4	T0523	1.88	7.4936	7.4379	113	120	106.194690265487
3MQO_A	T0523TS063_5	T0523	2.57	6.8442	6.8302	113	120	106.194690265487
3MQO_A	T0523TS065_1	T0523	2.45	7.6018	7.5392	113	120	106.194690265487
3MQO_A	T0523TS065_2	T0523	1.96	7.2771	7.2353	113	120	106.194690265487
3MQO_A	T0523TS065_3	T0523	1.87	6.8442	6.8302	113	120	106.194690265487
3MQO_A	T0523TS065_4	T0523	1.80	7.1689	7.1340	113	120	106.194690265487
3MQO_A	T0523TS065_5	T0523	1.81	7.3853	7.3366	113	120	106.194690265487
3MQO_A	T0523TS077_1	T0523	2.07	6.9524	6.9314	113	120	106.194690265487
3MQO_A	T0523TS077_2	T0523	2.55	5.8702	5.9190	113	120	106.194690265487
3MQO_A	T0523TS080_1	T0523	2.42	6.1949	6.2226	113	120	106.194690265487
3MQO_A	T0523TS080_2	T0523	2.63	6.3031	6.3239	113	120	106.194690265487
3MQO_A	T0523TS080_3	T0523	2.37	6.5196	6.5264	113	120	106.194690265487
3MQO_A	T0523TS080_4	T0523	2.70	6.9524	6.9314	113	120	106.194690265487
3MQO_A	T0523TS080_5	T0523	2.32	6.5196	6.5264	113	120	106.194690265487
3MQO_A	T0523TS083_1	T0523	2.37	5.2209	5.3122	113	120	106.194690265487
3MQO_A	T0523TS083_2	T0523	3.09	5.5456	5.6155	113	120	106.194690265487
3MQO_A	T0523TS083_3	T0523	2.97	2.6236	2.9058	113	120	106.194690265487
3MQO_A	T0523TS083_4	T0523	2.77	5.5456	5.6155	113	120	106.194690265487
3MQO_A	T0523TS083_5	T0523	1.93	-1.3806	0.0961	113	120	106.194690265487
3MQO_A	T0523TS084_1	T0523	2.37	-1.0559	0.1881	113	120	106.194690265487
3MQO_A	T0523TS084_2	T0523	2.70	-0.2984	0.5446	113	120	106.194690265487
3MQO_A	T0523TS084_3	T0523	3.15	0.6756	1.2232	113	120	106.194690265487
3MQO_A	T0523TS084_4	T0523	2.37	-1.1641	0.1532	113	120	106.194690265487
3MQO_A	T0523TS084_5	T0523	3.00	-1.0559	0.1881	113	120	106.194690265487
3MQO_A	T0523TS088_1	T0523	2.36	6.5196	6.5264	113	120	106.194690265487
3MQO_A	T0523TS088_2	T0523	2.36	6.5196	6.5264	113	118	104.424778761062
3MQO_A	T0523TS088_3	T0523	2.68	6.1949	6.2226	113	118	104.424778761062
3MQO_A	T0523TS088_4	T0523	2.27	6.3031	6.3239	113	118	104.424778761062
3MQO_A	T0523TS088_5	T0523	2.71	7.4936	7.4379	113	118	104.424778761062
3MQO_A	T0523TS094_1	T0523	2.15	6.4113	6.4251	113	120	106.194690265487
3MQO_A	T0523TS094_2	T0523	2.17	6.6278	6.6276	113	120	106.194690265487
3MQO_A	T0523TS094_3	T0523	2.17	6.6278	6.6276	113	120	106.194690265487
3MQO_A	T0523TS094_4	T0523	2.17	6.5196	6.5264	113	120	106.194690265487
3MQO_A	T0523TS094_5	T0523	2.19	6.4113	6.4251	113	120	106.194690265487
3MQO_A	T0523TS096_1	T0523	2.59	6.9524	6.9314	113	120	106.194690265487
3MQO_A	T0523TS096_2	T0523	2.28	6.6278	6.6276	113	120	106.194690265487
3MQO_A	T0523TS096_3	T0523	2.44	5.6538	5.7167	113	120	106.194690265487
3MQO_A	T0523TS096_4	T0523	2.51	5.3291	5.4133	113	120	106.194690265487
3MQO_A	T0523TS096_5	T0523	2.27	5.4374	5.5144	113	120	106.194690265487
3MQO_A	T0523TS102_1	T0523	2.09	6.5196	6.5264	113	120	106.194690265487
3MQO_A	T0523TS102_2	T0523	2.07	6.3031	6.3239	113	120	106.194690265487
3MQO_A	T0523TS102_3	T0523	2.22	6.5196	6.5264	113	120	106.194690265487
3MQO_A	T0523TS102_4	T0523	2.22	6.5196	6.5264	113	120	106.194690265487
3MQO_A	T0523TS102_5	T0523	2.22	6.5196	6.5264	113	120	106.194690265487
3MQO_A	T0523TS103_1	T0523	1.53	5.9785	6.0202	113	120	106.194690265487
3MQO_A	T0523TS103_2	T0523	1.79	7.2771	7.2353	113	120	106.194690265487
3MQO_A	T0523TS103_3	T0523	1.82	7.2771	7.2353	113	113	100
3MQO_A	T0523TS103_4	T0523	2.39	5.3291	5.4133	113	112	99.1150442477876
3MQO_A	T0523TS103_5	T0523	2.16	6.6278	6.6276	113	113	100
3MQO_A	T0523TS104_1	T0523	2.27	7.1689	7.1340	113	120	106.194690265487
3MQO_A	T0523TS105_1	T0523	2.24	7.4936	7.4379	113	120	106.194690265487
3MQO_A	T0523TS110_1	T0523	1.87	7.0607	7.0327	113	120	106.194690265487
3MQO_A	T0523TS113_1	T0523	2.36	6.5196	6.5264	113	120	106.194690265487
3MQO_A	T0523TS113_2	T0523	1.63	7.2771	7.2353	113	120	106.194690265487
3MQO_A	T0523TS113_3	T0523	2.46	6.8442	6.8302	113	120	106.194690265487
3MQO_A	T0523TS113_4	T0523	2.19	6.6278	6.6276	113	120	106.194690265487
3MQO_A	T0523TS113_5	T0523	2.21	6.4113	6.4251	113	120	106.194690265487
3MQO_A	T0523TS114_1	T0523	1.96	7.2771	7.2353	113	120	106.194690265487
3MQO_A	T0523TS114_2	T0523	2.26	6.9524	6.9314	113	120	106.194690265487
3MQO_A	T0523TS114_3	T0523	1.97	7.2771	7.2353	113	120	106.194690265487
3MQO_A	T0523TS114_4	T0523	2.44	7.0607	7.0327	113	120	106.194690265487
3MQO_A	T0523TS114_5	T0523	1.94	7.1689	7.1340	113	120	106.194690265487
3MQO_A	T0523TS117_1	T0523	2.55	5.8702	5.9190	113	119	105.309734513274
3MQO_A	T0523TS117_2	T0523	2.66	5.3291	5.4133	113	120	106.194690265487
3MQO_A	T0523TS117_3	T0523	2.89	5.8702	5.9190	113	120	106.194690265487
3MQO_A	T0523TS117_4	T0523	2.67	5.3291	5.4133	113	120	106.194690265487
3MQO_A	T0523TS117_5	T0523	2.89	5.8702	5.9190	113	120	106.194690265487
3MQO_A	T0523TS119_1	T0523	2.17	6.6278	6.6276	113	120	106.194690265487
3MQO_A	T0523TS119_2	T0523	2.17	6.6278	6.6276	113	120	106.194690265487
3MQO_A	T0523TS119_3	T0523	2.19	6.4113	6.4251	113	120	106.194690265487
3MQO_A	T0523TS119_4	T0523	2.15	6.4113	6.4251	113	120	106.194690265487
3MQO_A	T0523TS119_5	T0523	2.17	6.5196	6.5264	113	120	106.194690265487
3MQO_A	T0523TS127_1	T0523	2.74	5.6538	5.7167	113	120	106.194690265487
3MQO_A	T0523TS127_2	T0523	2.35	5.5456	5.6155	113	113	100
3MQO_A	T0523TS127_3	T0523	2.43	6.3031	6.3239	113	115	101.769911504425
3MQO_A	T0523TS127_4	T0523	2.26	6.7360	6.7289	113	115	101.769911504425
3MQO_A	T0523TS127_5	T0523	2.61	6.0867	6.1214	113	112	99.1150442477876
3MQO_A	T0523TS129_1	T0523	2.83	-0.9477	0.2272	113	120	106.194690265487
3MQO_A	T0523TS129_2	T0523	2.83	-0.9477	0.2272	113	120	106.194690265487
3MQO_A	T0523TS129_3	T0523	2.83	-0.9477	0.2272	113	120	106.194690265487
3MQO_A	T0523TS129_4	T0523	2.83	-0.9477	0.2272	113	120	106.194690265487
3MQO_A	T0523TS129_5	T0523	2.83	-0.9477	0.2272	113	120	106.194690265487
3MQO_A	T0523TS142_1	T0523	2.26	7.3853	7.3366	113	120	106.194690265487
3MQO_A	T0523TS142_2	T0523	2.12	6.8442	6.8302	113	120	106.194690265487
3MQO_A	T0523TS142_3	T0523	2.13	6.7360	6.7289	113	120	106.194690265487
3MQO_A	T0523TS142_4	T0523	2.40	6.3031	6.3239	113	120	106.194690265487
3MQO_A	T0523TS142_5	T0523	2.41	6.6278	6.6276	113	120	106.194690265487
3MQO_A	T0523TS147_1	T0523	2.45	5.3291	5.4133	113	120	106.194690265487
3MQO_A	T0523TS149_1	T0523	2.22	5.2209	5.3122	113	120	106.194690265487
3MQO_A	T0523TS153_1	T0523	2.83	0.3510	0.9769	113	120	106.194690265487
3MQO_A	T0523TS165_1	T0523	2.28	5.7620	5.8178	113	120	106.194690265487
3MQO_A	T0523TS165_2	T0523	2.51	5.4374	5.5144	113	112	99.1150442477876
3MQO_A	T0523TS165_3	T0523	1.83	5.2209	5.3122	113	112	99.1150442477876
3MQO_A	T0523TS165_4	T0523	2.04	5.2209	5.3122	113	112	99.1150442477876
3MQO_A	T0523TS165_5	T0523	2.57	5.4374	5.5144	113	120	106.194690265487
3MQO_A	T0523TS166_1	T0523	2.09	7.4936	7.4379	113	120	106.194690265487
3MQO_A	T0523TS166_2	T0523	2.26	6.6278	6.6276	113	120	106.194690265487
3MQO_A	T0523TS166_3	T0523	2.73	5.9785	6.0202	113	120	106.194690265487
3MQO_A	T0523TS166_4	T0523	2.36	7.0607	7.0327	113	120	106.194690265487
3MQO_A	T0523TS166_5	T0523	2.42	5.3291	5.4133	113	120	106.194690265487
3MQO_A	T0523TS170_1	T0523	2.37	6.0867	6.1214	113	120	106.194690265487
3MQO_A	T0523TS170_2	T0523	2.88	5.6538	5.7167	113	120	106.194690265487
3MQO_A	T0523TS170_3	T0523	2.90	4.5716	4.7063	113	120	106.194690265487
3MQO_A	T0523TS170_4	T0523	3.09	6.9524	6.9314	113	120	106.194690265487
3MQO_A	T0523TS170_5	T0523	2.52	5.3291	5.4133	113	120	106.194690265487
3MQO_A	T0523TS171_1	T0523	1.65	7.3853	7.3366	113	114	100.884955752212
3MQO_A	T0523TS171_2	T0523	2.26	6.0559	6.0926	113	102	90.2654867256637
3MQO_A	T0523TS172_1	T0523	2.69	6.4113	6.4251	113	120	106.194690265487
3MQO_A	T0523TS172_2	T0523	2.62	5.6538	5.7167	113	120	106.194690265487
3MQO_A	T0523TS172_3	T0523	2.82	5.4374	5.5144	113	120	106.194690265487
3MQO_A	T0523TS172_4	T0523	3.13	6.6278	6.6276	113	120	106.194690265487
3MQO_A	T0523TS172_5	T0523	2.30	6.1949	6.2226	113	120	106.194690265487
3MQO_A	T0523TS173_1	T0523	2.12	6.6278	6.6276	113	112	99.1150442477876
3MQO_A	T0523TS173_2	T0523	1.91	7.1689	7.1340	113	113	100
3MQO_A	T0523TS173_3	T0523	1.79	7.6018	7.5392	113	113	100
3MQO_A	T0523TS173_4	T0523	2.64	6.4113	6.4251	113	117	103.53982300885
3MQO_A	T0523TS173_5	T0523	2.12	6.1949	6.2226	113	112	99.1150442477876
3MQO_A	T0523TS174_1	T0523	2.04	6.1949	6.2226	113	120	106.194690265487
3MQO_A	T0523TS182_1	T0523	2.86	0.7839	1.3086	113	120	106.194690265487
3MQO_A	T0523TS182_2	T0523	2.86	0.7839	1.3086	113	120	106.194690265487
3MQO_A	T0523TS182_3	T0523	2.63	-0.1901	0.6099	113	120	106.194690265487
3MQO_A	T0523TS182_4	T0523	2.25	-0.1901	0.6099	113	120	106.194690265487
3MQO_A	T0523TS182_5	T0523	2.74	-2.0299	0.0125	113	120	106.194690265487
3MQO_A	T0523TS186_1	T0523	2.17	6.9524	6.9314	113	120	106.194690265487
3MQO_A	T0523TS186_2	T0523	2.18	7.0607	7.0327	113	120	106.194690265487
3MQO_A	T0523TS186_3	T0523	2.29	6.5196	6.5264	113	120	106.194690265487
3MQO_A	T0523TS186_4	T0523	2.52	7.1689	7.1340	113	120	106.194690265487
3MQO_A	T0523TS186_5	T0523	2.14	7.1689	7.1340	113	120	106.194690265487
3MQO_A	T0523TS192_1	T0523	2.19	6.6278	6.6276	113	120	106.194690265487
3MQO_A	T0523TS199_1	T0523	2.27	5.8702	5.9190	113	120	106.194690265487
3MQO_A	T0523TS200_1	T0523	2.44	2.0825	2.4175	113	120	106.194690265487
3MQO_A	T0523TS200_2	T0523	2.55	-0.4066	0.4826	113	120	106.194690265487
3MQO_A	T0523TS200_3	T0523	2.62	-0.7312	0.3177	113	120	106.194690265487
3MQO_A	T0523TS200_4	T0523	3.00	0.8921	1.3955	113	120	106.194690265487
3MQO_A	T0523TS200_5	T0523	3.05	0.4592	1.0572	113	120	106.194690265487
3MQO_A	T0523TS206_1	T0523	2.52	6.3031	6.3239	113	120	106.194690265487
3MQO_A	T0523TS207_1	T0523	2.32	6.4113	6.4251	113	120	106.194690265487
3MQO_A	T0523TS207_2	T0523	2.20	6.7360	6.7289	113	120	106.194690265487
3MQO_A	T0523TS207_3	T0523	2.48	6.7360	6.7289	113	120	106.194690265487
3MQO_A	T0523TS207_4	T0523	2.12	6.4113	6.4251	113	120	106.194690265487
3MQO_A	T0523TS207_5	T0523	2.38	6.4113	6.4251	113	120	106.194690265487
3MQO_A	T0523TS208_1	T0523	2.04	7.0607	7.0327	113	120	106.194690265487
3MQO_A	T0523TS208_2	T0523	2.04	6.8442	6.8302	113	120	106.194690265487
3MQO_A	T0523TS208_3	T0523	2.13	6.7360	6.7289	113	120	106.194690265487
3MQO_A	T0523TS208_4	T0523	2.10	6.8442	6.8302	113	120	106.194690265487
3MQO_A	T0523TS208_5	T0523	2.11	6.9524	6.9314	113	120	106.194690265487
3MQO_A	T0523TS213_1	T0523	2.64	5.4374	5.5144	113	111	98.2300884955752
3MQO_A	T0523TS213_2	T0523	2.44	5.6517	5.7147	113	107	94.6902654867257
3MQO_A	T0523TS213_3	T0523	2.53	5.4374	5.5144	113	112	99.1150442477876
3MQO_A	T0523TS213_4	T0523	2.92	6.1433	6.1743	113	110	97.3451327433628
3MQO_A	T0523TS213_5	T0523	2.48	5.8221	5.8740	113	104	92.0353982300885
3MQO_A	T0523TS214_1	T0523	2.16	6.9524	6.9314	113	120	106.194690265487
3MQO_A	T0523TS214_2	T0523	2.19	6.4113	6.4251	113	120	106.194690265487
3MQO_A	T0523TS214_3	T0523	2.30	6.8442	6.8302	113	120	106.194690265487
3MQO_A	T0523TS214_4	T0523	2.42	6.4113	6.4251	113	120	106.194690265487
3MQO_A	T0523TS214_5	T0523	2.16	7.3853	7.3366	113	120	106.194690265487
3MQO_A	T0523TS215_1	T0523	2.41	6.4113	6.4251	113	120	106.194690265487
3MQO_A	T0523TS215_2	T0523	2.41	6.4113	6.4251	113	120	106.194690265487
3MQO_A	T0523TS215_3	T0523	2.42	6.1949	6.2226	113	120	106.194690265487
3MQO_A	T0523TS215_4	T0523	2.14	6.0867	6.1214	113	120	106.194690265487
3MQO_A	T0523TS215_5	T0523	2.41	6.4113	6.4251	113	120	106.194690265487
3MQO_A	T0523TS218_1	T0523	2.08	5.9785	6.0202	113	119	105.309734513274
3MQO_A	T0523TS218_2	T0523	2.09	5.9785	6.0202	113	119	105.309734513274
3MQO_A	T0523TS218_3	T0523	2.10	5.9785	6.0202	113	119	105.309734513274
3MQO_A	T0523TS218_4	T0523	2.10	5.9785	6.0202	113	119	105.309734513274
3MQO_A	T0523TS218_5	T0523	2.27	5.8702	5.9190	113	119	105.309734513274
3MQO_A	T0523TS229_1	T0523	no_data	no_data	no_data	113	no_data	no_data
3MQO_A	T0523TS229_2	T0523	no_data	no_data	no_data	113	no_data	no_data
3MQO_A	T0523TS229_3	T0523	no_data	no_data	no_data	113	no_data	no_data
3MQO_A	T0523TS229_4	T0523	no_data	no_data	no_data	113	no_data	no_data
3MQO_A	T0523TS229_5	T0523	no_data	no_data	no_data	113	no_data	no_data
3MQO_A	T0523TS236_1	T0523	2.73	6.9524	6.9314	113	120	106.194690265487
3MQO_A	T0523TS236_2	T0523	2.02	6.8442	6.8302	113	120	106.194690265487
3MQO_A	T0523TS236_3	T0523	2.10	7.1689	7.1340	113	120	106.194690265487
3MQO_A	T0523TS236_4	T0523	2.50	7.4936	7.4379	113	120	106.194690265487
3MQO_A	T0523TS236_5	T0523	2.50	6.8442	6.8302	113	120	106.194690265487
3MQO_A	T0523TS240_1	T0523	1.11	7.4936	7.4379	113	120	106.194690265487
3MQO_A	T0523TS242_1	T0523	2.23	6.1949	6.2226	113	120	106.194690265487
3MQO_A	T0523TS242_2	T0523	2.23	6.3031	6.3239	113	120	106.194690265487
3MQO_A	T0523TS242_3	T0523	2.32	6.4113	6.4251	113	120	106.194690265487
3MQO_A	T0523TS242_4	T0523	2.30	6.4113	6.4251	113	120	106.194690265487
3MQO_A	T0523TS242_5	T0523	2.09	6.3031	6.3239	113	120	106.194690265487
3MQO_A	T0523TS244_1	T0523	2.64	5.3291	5.4133	113	120	106.194690265487
3MQO_A	T0523TS244_2	T0523	1.81	7.2771	7.2353	113	113	100
3MQO_A	T0523TS244_3	T0523	2.16	6.6278	6.6276	113	111	98.2300884955752
3MQO_A	T0523TS244_4	T0523	2.33	5.2994	5.3854	113	93	82.3008849557522
3MQO_A	T0523TS244_5	T0523	2.37	5.8355	5.8865	113	98	86.7256637168142
3MQO_A	T0523TS245_1	T0523	2.41	5.6538	5.7167	113	120	106.194690265487
3MQO_A	T0523TS250_1	T0523	2.33	5.1127	5.2111	113	118	104.424778761062
3MQO_A	T0523TS250_2	T0523	3.00	5.2209	5.3122	113	119	105.309734513274
3MQO_A	T0523TS253_1	T0523	1.91	7.1689	7.1340	113	120	106.194690265487
3MQO_A	T0523TS253_2	T0523	2.03	7.0607	7.0327	113	120	106.194690265487
3MQO_A	T0523TS253_3	T0523	1.84	7.6018	7.5392	113	120	106.194690265487
3MQO_A	T0523TS253_4	T0523	1.76	7.4936	7.4379	113	120	106.194690265487
3MQO_A	T0523TS253_5	T0523	1.76	7.4936	7.4379	113	120	106.194690265487
3MQO_A	T0523TS257_1	T0523	3.01	3.0565	3.3019	113	120	106.194690265487
3MQO_A	T0523TS257_2	T0523	2.97	0.3510	0.9769	113	120	106.194690265487
3MQO_A	T0523TS257_3	T0523	2.70	1.1085	1.5732	113	120	106.194690265487
3MQO_A	T0523TS257_4	T0523	2.62	-0.5148	0.4240	113	120	106.194690265487
3MQO_A	T0523TS257_5	T0523	2.48	0.0263	0.7491	113	120	106.194690265487
3MQO_A	T0523TS264_1	T0523	2.45	-1.2723	0.1226	113	120	106.194690265487
3MQO_A	T0523TS264_2	T0523	2.60	1.4332	1.8478	113	120	106.194690265487
3MQO_A	T0523TS264_3	T0523	2.63	-0.1901	0.6099	113	120	106.194690265487
3MQO_A	T0523TS264_4	T0523	2.93	0.7839	1.3086	113	120	106.194690265487
3MQO_A	T0523TS264_5	T0523	2.51	0.5674	1.1393	113	120	106.194690265487
3MQO_A	T0523TS273_1	T0523	2.09	6.1949	6.2226	113	120	106.194690265487
3MQO_A	T0523TS273_2	T0523	2.25	7.1689	7.1340	113	120	106.194690265487
3MQO_A	T0523TS273_3	T0523	2.34	6.5196	6.5264	113	112	99.1150442477876
3MQO_A	T0523TS273_4	T0523	1.77	7.1689	7.1340	113	113	100
3MQO_A	T0523TS273_5	T0523	2.24	6.7360	6.7289	113	120	106.194690265487
3MQO_A	T0523TS275_1	T0523	2.24	6.7360	6.7289	113	120	106.194690265487
3MQO_A	T0523TS275_2	T0523	2.09	6.1949	6.2226	113	120	106.194690265487
3MQO_A	T0523TS275_3	T0523	2.09	6.1949	6.2226	113	120	106.194690265487
3MQO_A	T0523TS275_4	T0523	2.24	6.5196	6.5264	113	120	106.194690265487
3MQO_A	T0523TS275_5	T0523	2.23	5.1127	5.2111	113	120	106.194690265487
3MQO_A	T0523TS276_1	T0523	1.74	7.0607	7.0327	113	120	106.194690265487
3MQO_A	T0523TS276_2	T0523	2.55	6.0867	6.1214	113	120	106.194690265487
3MQO_A	T0523TS278_1	T0523	2.14	-1.0559	0.1881	113	120	106.194690265487
3MQO_A	T0523TS279_1	T0523	1.78	-0.9477	0.2272	113	120	106.194690265487
3MQO_A	T0523TS279_2	T0523	1.89	-0.9477	0.2272	113	120	106.194690265487
3MQO_A	T0523TS279_3	T0523	1.73	-1.1641	0.1532	113	120	106.194690265487
3MQO_A	T0523TS279_4	T0523	2.35	-0.8395	0.2704	113	120	106.194690265487
3MQO_A	T0523TS279_5	T0523	2.51	-0.5148	0.4240	113	120	106.194690265487
3MQO_A	T0523TS286_1	T0523	1.74	7.0607	7.0327	113	120	106.194690265487
3MQO_A	T0523TS286_2	T0523	2.55	6.0867	6.1214	113	120	106.194690265487
3MQO_A	T0523TS289_2	T0523	2.50	-1.7052	0.0400	113	120	106.194690265487
3MQO_A	T0523TS291_1	T0523	2.59	6.6278	6.6276	113	120	106.194690265487
3MQO_A	T0523TS291_2	T0523	2.23	5.9785	6.0202	113	120	106.194690265487
3MQO_A	T0523TS291_3	T0523	2.18	5.8702	5.9190	113	120	106.194690265487
3MQO_A	T0523TS291_4	T0523	2.23	5.6538	5.7167	113	120	106.194690265487
3MQO_A	T0523TS291_5	T0523	1.66	7.3853	7.3366	113	120	106.194690265487
3MQO_A	T0523TS295_1	T0523	2.42	6.5196	6.5264	113	120	106.194690265487
3MQO_A	T0523TS295_2	T0523	1.18	7.4936	7.4379	113	120	106.194690265487
3MQO_A	T0523TS295_3	T0523	1.67	7.9264	7.8431	113	120	106.194690265487
3MQO_A	T0523TS295_4	T0523	1.88	7.7100	7.6405	113	120	106.194690265487
3MQO_A	T0523TS295_5	T0523	2.67	6.8442	6.8302	113	120	106.194690265487
3MQO_A	T0523TS296_1	T0523	2.26	5.5965	5.6631	113	100	88.4955752212389
3MQO_A	T0523TS296_2	T0523	2.42	5.3652	5.4469	113	102	90.2654867256637
3MQO_A	T0523TS296_3	T0523	2.03	7.4936	7.4379	113	113	100
3MQO_A	T0523TS296_4	T0523	2.28	5.5456	5.6155	113	114	100.884955752212
3MQO_A	T0523TS296_5	T0523	2.15	5.8257	5.8773	113	102	90.2654867256637
3MQO_A	T0523TS297_1	T0523	2.32	6.7360	6.7289	113	120	106.194690265487
3MQO_A	T0523TS297_2	T0523	2.66	6.5196	6.5264	113	120	106.194690265487
3MQO_A	T0523TS297_3	T0523	2.78	6.6278	6.6276	113	120	106.194690265487
3MQO_A	T0523TS297_4	T0523	1.88	7.4936	7.4379	113	120	106.194690265487
3MQO_A	T0523TS297_5	T0523	1.83	6.6278	6.6276	113	120	106.194690265487
3MQO_A	T0523TS299_1	T0523	2.14	6.3031	6.3239	113	120	106.194690265487
3MQO_A	T0523TS299_2	T0523	2.47	5.6538	5.7167	113	120	106.194690265487
3MQO_A	T0523TS299_3	T0523	2.52	6.3031	6.3239	113	120	106.194690265487
3MQO_A	T0523TS299_4	T0523	2.63	5.5456	5.6155	113	120	106.194690265487
3MQO_A	T0523TS299_5	T0523	2.71	5.4374	5.5144	113	120	106.194690265487
3MQO_A	T0523TS300_1	T0523	2.24	7.7100	7.6405	113	120	106.194690265487
3MQO_A	T0523TS300_2	T0523	2.17	5.5456	5.6155	113	120	106.194690265487
3MQO_A	T0523TS300_3	T0523	2.46	6.8442	6.8302	113	120	106.194690265487
3MQO_A	T0523TS300_4	T0523	2.63	6.4113	6.4251	113	120	106.194690265487
3MQO_A	T0523TS300_5	T0523	1.53	5.9785	6.0202	113	120	106.194690265487
3MQO_A	T0523TS301_1	T0523	1.82	7.1689	7.1340	113	112	99.1150442477876
3MQO_A	T0523TS301_2	T0523	2.25	7.1689	7.1340	113	120	106.194690265487
3MQO_A	T0523TS301_3	T0523	2.18	6.3031	6.3239	113	120	106.194690265487
3MQO_A	T0523TS302_1	T0523	2.26	7.3853	7.3366	113	120	106.194690265487
3MQO_A	T0523TS302_2	T0523	2.12	6.8442	6.8302	113	120	106.194690265487
3MQO_A	T0523TS302_3	T0523	2.13	6.7360	6.7289	113	120	106.194690265487
3MQO_A	T0523TS302_4	T0523	2.40	6.3031	6.3239	113	120	106.194690265487
3MQO_A	T0523TS302_5	T0523	2.41	6.6278	6.6276	113	120	106.194690265487
3MQO_A	T0523TS304_1	T0523	2.26	6.3031	6.3239	113	120	106.194690265487
3MQO_A	T0523TS304_2	T0523	2.51	6.0867	6.1214	113	120	106.194690265487
3MQO_A	T0523TS304_3	T0523	2.77	5.6538	5.7167	113	120	106.194690265487
3MQO_A	T0523TS304_4	T0523	2.47	5.5456	5.6155	113	120	106.194690265487
3MQO_A	T0523TS304_5	T0523	2.99	5.2209	5.3122	113	120	106.194690265487
3MQO_A	T0523TS307_1	T0523	2.28	7.4936	7.4379	113	120	106.194690265487
3MQO_A	T0523TS307_2	T0523	1.83	6.0867	6.1214	113	120	106.194690265487
3MQO_A	T0523TS307_3	T0523	1.87	6.4113	6.4251	113	120	106.194690265487
3MQO_A	T0523TS307_4	T0523	2.50	5.7620	5.8178	113	120	106.194690265487
3MQO_A	T0523TS307_5	T0523	1.82	7.4936	7.4379	113	120	106.194690265487
3MQO_A	T0523TS311_1	T0523	2.73	-1.2723	0.1226	113	120	106.194690265487
3MQO_A	T0523TS311_2	T0523	2.96	-1.2723	0.1226	113	120	106.194690265487
3MQO_A	T0523TS311_3	T0523	2.00	-1.5970	0.0551	113	120	106.194690265487
3MQO_A	T0523TS314_1	T0523	2.22	5.2209	5.3122	113	120	106.194690265487
3MQO_A	T0523TS314_2	T0523	2.69	5.0045	5.1101	113	120	106.194690265487
3MQO_A	T0523TS314_3	T0523	2.72	6.1949	6.2226	113	120	106.194690265487
3MQO_A	T0523TS314_4	T0523	2.77	-0.2984	0.5446	113	120	106.194690265487
3MQO_A	T0523TS314_5	T0523	2.71	5.1127	5.2111	113	120	106.194690265487
3MQO_A	T0523TS316_1	T0523	2.86	1.8661	2.2252	113	120	106.194690265487
3MQO_A	T0523TS316_2	T0523	2.50	1.4332	1.8478	113	120	106.194690265487
3MQO_A	T0523TS316_3	T0523	2.86	1.8661	2.2252	113	120	106.194690265487
3MQO_A	T0523TS316_4	T0523	2.89	1.7578	2.1298	113	120	106.194690265487
3MQO_A	T0523TS316_5	T0523	3.02	0.8921	1.3955	113	120	106.194690265487
3MQO_A	T0523TS319_1	T0523	2.34	6.5196	6.5264	113	112	99.1150442477876
3MQO_A	T0523TS319_2	T0523	2.33	6.6278	6.6276	113	112	99.1150442477876
3MQO_A	T0523TS319_3	T0523	2.29	6.6278	6.6276	113	117	103.53982300885
3MQO_A	T0523TS319_4	T0523	1.77	7.1689	7.1340	113	113	100
3MQO_A	T0523TS319_5	T0523	2.56	5.3234	5.4079	113	109	96.4601769911504
3MQO_A	T0523TS321_1	T0523	2.79	5.4374	5.5144	113	120	106.194690265487
3MQO_A	T0523TS321_2	T0523	1.11	7.4936	7.4379	113	120	106.194690265487
3MQO_A	T0523TS321_3	T0523	2.20	6.7360	6.7289	113	120	106.194690265487
3MQO_A	T0523TS321_4	T0523	1.75	7.2771	7.2353	113	120	106.194690265487
3MQO_A	T0523TS321_5	T0523	2.27	5.8702	5.9190	113	120	106.194690265487
3MQO_A	T0523TS324_1	T0523	2.23	7.6018	7.5392	113	120	106.194690265487
3MQO_A	T0523TS324_2	T0523	1.84	7.1689	7.1340	113	120	106.194690265487
3MQO_A	T0523TS324_3	T0523	1.71	7.6018	7.5392	113	120	106.194690265487
3MQO_A	T0523TS324_4	T0523	1.88	7.6018	7.5392	113	120	106.194690265487
3MQO_A	T0523TS324_5	T0523	2.39	5.9785	6.0202	113	120	106.194690265487
3MQO_A	T0523TS330_1	T0523	3.09	-0.6564	0.3528	113	96	84.9557522123894
3MQO_A	T0523TS333_1	T0523	3.21	-0.9477	0.2272	113	120	106.194690265487
3MQO_A	T0523TS333_2	T0523	2.52	-0.4066	0.4826	113	120	106.194690265487
3MQO_A	T0523TS333_3	T0523	2.33	-0.8395	0.2704	113	120	106.194690265487
3MQO_A	T0523TS333_4	T0523	2.87	-0.9477	0.2272	113	120	106.194690265487
3MQO_A	T0523TS333_5	T0523	2.89	-0.2984	0.5446	113	120	106.194690265487
3MQO_A	T0523TS346_1	T0523	2.23	6.8442	6.8302	113	120	106.194690265487
3MQO_A	T0523TS350_1	T0523	2.17	-1.1641	0.1532	113	120	106.194690265487
3MQO_A	T0523TS350_2	T0523	2.28	-1.0559	0.1881	113	120	106.194690265487
3MQO_A	T0523TS350_3	T0523	2.42	-0.5148	0.4240	113	120	106.194690265487
3MQO_A	T0523TS350_4	T0523	2.65	0.3510	0.9769	113	120	106.194690265487
3MQO_A	T0523TS350_5	T0523	2.37	-0.0819	0.6781	113	120	106.194690265487
3MQO_A	T0523TS353_1	T0523	2.42	5.2209	5.3122	113	120	106.194690265487
3MQO_A	T0523TS353_2	T0523	2.22	5.5456	5.6155	113	120	106.194690265487
3MQO_A	T0523TS353_3	T0523	2.41	5.3291	5.4133	113	120	106.194690265487
3MQO_A	T0523TS353_4	T0523	2.51	5.3291	5.4133	113	120	106.194690265487
3MQO_A	T0523TS353_5	T0523	2.35	5.3291	5.4133	113	120	106.194690265487
3MQO_A	T0523TS355_1	T0523	2.05	-0.7312	0.3177	113	120	106.194690265487
3MQO_A	T0523TS355_2	T0523	2.52	1.1085	1.5732	113	120	106.194690265487
3MQO_A	T0523TS355_3	T0523	2.90	-0.8395	0.2704	113	120	106.194690265487
3MQO_A	T0523TS355_4	T0523	2.92	0.1345	0.8227	113	120	106.194690265487
3MQO_A	T0523TS355_5	T0523	2.68	0.3510	0.9769	113	120	106.194690265487
3MQO_A	T0523TS360_1	T0523	2.38	5.6538	5.7167	113	120	106.194690265487
3MQO_A	T0523TS360_2	T0523	2.36	6.1949	6.2226	113	120	106.194690265487
3MQO_A	T0523TS360_3	T0523	2.06	6.0867	6.1214	113	120	106.194690265487
3MQO_A	T0523TS361_1	T0523	2.56	7.2771	7.2353	113	120	106.194690265487
3MQO_A	T0523TS361_2	T0523	2.50	7.1689	7.1340	113	120	106.194690265487
3MQO_A	T0523TS361_3	T0523	2.00	7.1689	7.1340	113	120	106.194690265487
3MQO_A	T0523TS361_4	T0523	2.04	7.2771	7.2353	113	120	106.194690265487
3MQO_A	T0523TS361_5	T0523	2.41	7.1689	7.1340	113	120	106.194690265487
3MQO_A	T0523TS365_1	T0523	2.24	6.6278	6.6276	113	113	100
3MQO_A	T0523TS366_1	T0523	1.65	7.7100	7.6405	113	120	106.194690265487
3MQO_A	T0523TS366_2	T0523	2.57	6.8442	6.8302	113	120	106.194690265487
3MQO_A	T0523TS366_3	T0523	2.41	6.6278	6.6276	113	120	106.194690265487
3MQO_A	T0523TS366_4	T0523	2.73	6.8442	6.8302	113	120	106.194690265487
3MQO_A	T0523TS366_5	T0523	1.69	6.1949	6.2226	113	120	106.194690265487
3MQO_A	T0523TS373_1	T0523	2.36	-1.9217	0.0191	113	120	106.194690265487
3MQO_A	T0523TS373_2	T0523	3.11	-0.8395	0.2704	113	120	106.194690265487
3MQO_A	T0523TS373_3	T0523	2.59	-1.1641	0.1532	113	120	106.194690265487
3MQO_A	T0523TS373_4	T0523	2.57	-1.8134	0.0281	113	120	106.194690265487
3MQO_A	T0523TS373_5	T0523	2.37	-1.8134	0.0281	113	120	106.194690265487
3MQO_A	T0523TS380_1	T0523	1.90	7.4936	7.4379	113	120	106.194690265487
3MQO_A	T0523TS380_2	T0523	2.37	5.5456	5.6155	113	120	106.194690265487
3MQO_A	T0523TS380_3	T0523	2.26	5.2209	5.3122	113	120	106.194690265487
3MQO_A	T0523TS380_4	T0523	3.09	1.8661	2.2252	113	120	106.194690265487
3MQO_A	T0523TS380_5	T0523	2.73	0.2428	0.8987	113	120	106.194690265487
3MQO_A	T0523TS382_1	T0523	1.76	6.9524	6.9314	113	120	106.194690265487
3MQO_A	T0523TS382_2	T0523	2.01	7.6018	7.5392	113	120	106.194690265487
3MQO_A	T0523TS382_3	T0523	2.05	6.5196	6.5264	113	120	106.194690265487
3MQO_A	T0523TS382_4	T0523	2.57	5.2209	5.3122	113	120	106.194690265487
3MQO_A	T0523TS382_5	T0523	2.30	6.3031	6.3239	113	120	106.194690265487
3MQO_A	T0523TS386_1	T0523	2.16	6.4113	6.4251	113	120	106.194690265487
3MQO_A	T0523TS386_2	T0523	2.02	6.7360	6.7289	113	120	106.194690265487
3MQO_A	T0523TS386_3	T0523	2.38	6.4113	6.4251	113	120	106.194690265487
3MQO_A	T0523TS386_4	T0523	2.15	6.4113	6.4251	113	120	106.194690265487
3MQO_A	T0523TS386_5	T0523	2.38	6.3031	6.3239	113	120	106.194690265487
3MQO_A	T0523TS391_1	T0523	2.22	5.6538	5.7167	113	120	106.194690265487
3MQO_A	T0523TS395_1	T0523	2.98	6.0867	6.1214	113	120	106.194690265487
3MQO_A	T0523TS395_2	T0523	2.12	6.8442	6.8302	113	120	106.194690265487
3MQO_A	T0523TS395_3	T0523	2.53	6.1949	6.2226	113	120	106.194690265487
3MQO_A	T0523TS395_4	T0523	2.42	6.4113	6.4251	113	120	106.194690265487
3MQO_A	T0523TS395_5	T0523	2.44	6.5196	6.5264	113	120	106.194690265487
3MQO_A	T0523TS399_1	T0523	2.17	6.6278	6.6276	113	120	106.194690265487
3MQO_A	T0523TS399_2	T0523	2.46	6.8442	6.8302	113	120	106.194690265487
3MQO_A	T0523TS399_3	T0523	2.07	6.9524	6.9314	113	120	106.194690265487
3MQO_A	T0523TS399_4	T0523	1.74	7.0607	7.0327	113	120	106.194690265487
3MQO_A	T0523TS399_5	T0523	2.09	6.5196	6.5264	113	120	106.194690265487
3MQO_A	T0523TS400_1	T0523	2.04	6.7360	6.7289	113	120	106.194690265487
3MQO_A	T0523TS400_2	T0523	2.14	6.7360	6.7289	113	120	106.194690265487
3MQO_A	T0523TS400_3	T0523	2.05	6.6278	6.6276	113	120	106.194690265487
3MQO_A	T0523TS400_4	T0523	2.03	6.7360	6.7289	113	120	106.194690265487
3MQO_A	T0523TS400_5	T0523	2.21	6.5196	6.5264	113	120	106.194690265487
3MQO_A	T0523TS402_1	T0523	2.50	7.2771	7.2353	113	120	106.194690265487
3MQO_A	T0523TS402_2	T0523	2.41	6.6278	6.6276	113	120	106.194690265487
3MQO_A	T0523TS402_3	T0523	2.58	6.9524	6.9314	113	120	106.194690265487
3MQO_A	T0523TS402_4	T0523	1.99	7.7100	7.6405	113	120	106.194690265487
3MQO_A	T0523TS402_5	T0523	1.92	7.3853	7.3366	113	120	106.194690265487
3MQO_A	T0523TS403_1	T0523	1.78	7.4936	7.4379	113	120	106.194690265487
3MQO_A	T0523TS403_2	T0523	1.77	7.3853	7.3366	113	120	106.194690265487
3MQO_A	T0523TS403_3	T0523	1.68	7.2771	7.2353	113	120	106.194690265487
3MQO_A	T0523TS403_4	T0523	1.72	7.4936	7.4379	113	120	106.194690265487
3MQO_A	T0523TS403_5	T0523	1.72	7.6018	7.5392	113	120	106.194690265487
3MQO_A	T0523TS407_1	T0523	2.61	6.9524	6.9314	113	120	106.194690265487
3MQO_A	T0523TS407_2	T0523	2.25	6.6278	6.6276	113	120	106.194690265487
3MQO_A	T0523TS407_3	T0523	2.25	6.6278	6.6276	113	120	106.194690265487
3MQO_A	T0523TS407_4	T0523	2.03	7.0607	7.0327	113	120	106.194690265487
3MQO_A	T0523TS407_5	T0523	2.17	6.5196	6.5264	113	120	106.194690265487
3MQO_A	T0523TS408_1	T0523	2.47	6.7360	6.7289	113	115	101.769911504425
3MQO_A	T0523TS408_2	T0523	2.45	6.5196	6.5264	113	120	106.194690265487
3MQO_A	T0523TS408_3	T0523	2.64	6.9524	6.9314	113	120	106.194690265487
3MQO_A	T0523TS408_4	T0523	2.40	6.7360	6.7289	113	120	106.194690265487
3MQO_A	T0523TS408_5	T0523	2.35	6.4113	6.4251	113	120	106.194690265487
3MQO_A	T0523TS409_1	T0523	2.24	7.7100	7.6405	113	120	106.194690265487
3MQO_A	T0523TS409_2	T0523	2.62	6.1949	6.2226	113	120	106.194690265487
3MQO_A	T0523TS409_3	T0523	2.42	7.1689	7.1340	113	120	106.194690265487
3MQO_A	T0523TS409_4	T0523	2.26	6.6278	6.6276	113	120	106.194690265487
3MQO_A	T0523TS409_5	T0523	2.85	5.6538	5.7167	113	120	106.194690265487
3MQO_A	T0523TS418_1	T0523	1.91	6.7360	6.7289	113	120	106.194690265487
3MQO_A	T0523TS418_2	T0523	2.01	-0.8395	0.2704	113	120	106.194690265487
3MQO_A	T0523TS418_3	T0523	0.99	7.4936	7.4379	113	120	106.194690265487
3MQO_A	T0523TS418_4	T0523	2.01	7.3853	7.3366	113	120	106.194690265487
3MQO_A	T0523TS418_5	T0523	2.03	5.7620	5.8178	113	120	106.194690265487
3MQO_A	T0523TS419_1	T0523	1.93	7.4936	7.4379	113	120	106.194690265487
3MQO_A	T0523TS419_2	T0523	2.48	6.6278	6.6276	113	120	106.194690265487
3MQO_A	T0523TS419_3	T0523	2.56	5.9785	6.0202	113	120	106.194690265487
3MQO_A	T0523TS419_4	T0523	2.44	5.5456	5.6155	113	120	106.194690265487
3MQO_A	T0523TS419_5	T0523	1.53	5.9785	6.0202	113	120	106.194690265487
3MQO_A	T0523TS420_1	T0523	1.98	6.0867	6.1214	113	112	99.1150442477876
3MQO_A	T0523TS420_2	T0523	2.51	5.1127	5.2111	113	115	101.769911504425
3MQO_A	T0523TS420_3	T0523	2.40	5.7620	5.8178	113	119	105.309734513274
3MQO_A	T0523TS420_4	T0523	1.65	7.3853	7.3366	113	114	100.884955752212
3MQO_A	T0523TS420_5	T0523	2.55	5.5405	5.6108	113	107	94.6902654867257
3MQO_A	T0523TS423_1	T0523	2.35	5.7620	5.8178	113	120	106.194690265487
3MQO_A	T0523TS423_2	T0523	2.33	6.0867	6.1214	113	120	106.194690265487
3MQO_A	T0523TS423_3	T0523	2.42	6.3031	6.3239	113	120	106.194690265487
3MQO_A	T0523TS423_4	T0523	2.28	6.3031	6.3239	113	120	106.194690265487
3MQO_A	T0523TS423_5	T0523	2.16	6.0867	6.1214	113	120	106.194690265487
3MQO_A	T0523TS424_1	T0523	2.11	7.0607	7.0327	113	120	106.194690265487
3MQO_A	T0523TS424_2	T0523	2.50	6.1949	6.2226	113	120	106.194690265487
3MQO_A	T0523TS424_3	T0523	2.67	5.4374	5.5144	113	120	106.194690265487
3MQO_A	T0523TS424_4	T0523	2.31	6.3031	6.3239	113	120	106.194690265487
3MQO_A	T0523TS424_5	T0523	2.28	3.7058	3.9013	113	120	106.194690265487
3MQO_A	T0523TS428_1	T0523	2.46	6.8442	6.8302	113	120	106.194690265487
3MQO_A	T0523TS428_2	T0523	2.48	5.4374	5.5144	113	120	106.194690265487
3MQO_A	T0523TS428_3	T0523	2.52	5.4374	5.5144	113	120	106.194690265487
3MQO_A	T0523TS428_4	T0523	2.48	5.3291	5.4133	113	120	106.194690265487
3MQO_A	T0523TS428_5	T0523	2.73	5.3291	5.4133	113	120	106.194690265487
3MQO_A	T0523TS429_1	T0523	1.88	7.3853	7.3366	113	120	106.194690265487
3MQO_A	T0523TS429_2	T0523	1.89	7.3853	7.3366	113	114	100.884955752212
3MQO_A	T0523TS429_3	T0523	1.23	7.4936	7.4379	113	114	100.884955752212
3MQO_A	T0523TS429_4	T0523	2.15	6.8442	6.8302	113	114	100.884955752212
3MQO_A	T0523TS429_5	T0523	1.81	6.8442	6.8302	113	116	102.654867256637
3MQO_A	T0523TS435_1	T0523	2.05	6.4113	6.4251	113	120	106.194690265487
3MQO_A	T0523TS435_2	T0523	2.05	6.5196	6.5264	113	120	106.194690265487
3MQO_A	T0523TS435_3	T0523	1.94	6.4113	6.4251	113	120	106.194690265487
3MQO_A	T0523TS435_4	T0523	1.97	6.5196	6.5264	113	120	106.194690265487
3MQO_A	T0523TS436_1	T0523	2.81	5.3182	5.4030	113	107	94.6902654867257
3MQO_A	T0523TS436_2	T0523	2.43	5.2209	5.3122	113	120	106.194690265487
3MQO_A	T0523TS436_3	T0523	2.60	5.6538	5.7167	113	120	106.194690265487
3MQO_A	T0523TS436_4	T0523	2.45	5.4816	5.5558	113	104	92.0353982300885
3MQO_A	T0523TS436_5	T0523	2.11	5.6538	5.7167	113	119	105.309734513274
3MQO_A	T0523TS439_1	T0523	1.75	6.8442	6.8302	113	120	106.194690265487
3MQO_A	T0523TS447_1	T0523	2.12	6.8442	6.8302	113	120	106.194690265487
3MQO_A	T0523TS447_2	T0523	2.26	7.3853	7.3366	113	120	106.194690265487
3MQO_A	T0523TS447_3	T0523	2.61	5.5456	5.6155	113	120	106.194690265487
3MQO_A	T0523TS447_4	T0523	3.04	-0.5148	0.4240	113	120	106.194690265487
3MQO_A	T0523TS447_5	T0523	2.57	5.6538	5.7167	113	120	106.194690265487
3MQO_A	T0523TS449_1	T0523	2.23	6.8442	6.8302	113	120	106.194690265487
3MQO_A	T0523TS450_1	T0523	no_data	no_data	no_data	113	no_data	no_data
3MQO_A	T0523TS452_1	T0523	2.09	6.3031	6.3239	113	120	106.194690265487
3MQO_A	T0523TS452_2	T0523	2.09	6.3031	6.3239	113	120	106.194690265487
3MQO_A	T0523TS452_3	T0523	2.09	6.3031	6.3239	113	120	106.194690265487
3MQO_A	T0523TS452_4	T0523	2.28	6.4113	6.4251	113	120	106.194690265487
3MQO_A	T0523TS452_5	T0523	2.34	6.5196	6.5264	113	120	106.194690265487
3MQO_A	T0523TS453_1	T0523	2.23	6.8442	6.8302	113	120	106.194690265487
3MQO_A	T0523TS457_1	T0523	1.92	7.1689	7.1340	113	120	106.194690265487
3MQO_A	T0523TS457_2	T0523	2.45	7.0607	7.0327	113	120	106.194690265487
3MQO_A	T0523TS457_3	T0523	2.17	5.5456	5.6155	113	120	106.194690265487
3MQO_A	T0523TS457_4	T0523	2.25	5.5456	5.6155	113	120	106.194690265487
3MQO_A	T0523TS457_5	T0523	2.09	5.4374	5.5144	113	120	106.194690265487
3MQO_A	T0523TS458_1	T0523	2.09	6.5196	6.5264	113	120	106.194690265487
3MQO_A	T0523TS458_2	T0523	2.40	6.7360	6.7289	113	120	106.194690265487
3MQO_A	T0523TS458_3	T0523	2.10	4.7880	4.9081	113	120	106.194690265487
3MQO_A	T0523TS458_4	T0523	1.79	7.1689	7.1340	113	120	106.194690265487
3MQO_A	T0523TS458_5	T0523	2.64	5.8702	5.9190	113	120	106.194690265487
3MQO_A	T0523TS461_1	T0523	2.34	5.6538	5.7167	113	119	105.309734513274
3MQO_A	T0523TS461_2	T0523	2.35	5.8702	5.9190	113	119	105.309734513274
3MQO_A	T0523TS461_3	T0523	2.53	5.7620	5.8178	113	119	105.309734513274
3MQO_A	T0523TS461_4	T0523	2.29	6.0867	6.1214	113	119	105.309734513274
3MQO_A	T0523TS461_5	T0523	2.95	5.6538	5.7167	113	119	105.309734513274
3MQO_A	T0523TS470_1	T0523	2.46	6.8442	6.8302	113	120	106.194690265487
3MQO_A	T0523TS470_2	T0523	2.21	6.6278	6.6276	113	120	106.194690265487
3MQO_A	T0523TS470_3	T0523	2.73	6.9524	6.9314	113	120	106.194690265487
3MQO_A	T0523TS470_4	T0523	2.23	6.8442	6.8302	113	120	106.194690265487
3MQO_A	T0523TS470_5	T0523	2.23	6.8442	6.8302	113	120	106.194690265487
3MQO_A	T0523TS471_1	T0523	1.98	6.0867	6.1214	113	112	99.1150442477876
3MQO_A	T0523TS471_2	T0523	2.51	5.1127	5.2111	113	115	101.769911504425
3MQO_A	T0523TS471_3	T0523	2.40	5.7620	5.8178	113	119	105.309734513274
3MQO_A	T0523TS471_4	T0523	1.65	7.3853	7.3366	113	114	100.884955752212
3MQO_A	T0523TS471_5	T0523	2.55	5.5405	5.6108	113	107	94.6902654867257
3MQO_A	T0523TS476_1	T0523	2.50	5.1127	5.2111	113	115	101.769911504425
3MQO_A	T0523TS476_2	T0523	2.44	5.8702	5.9190	113	119	105.309734513274
3MQO_A	T0523TS476_3	T0523	2.46	5.6538	5.7167	113	115	101.769911504425
3MQO_A	T0523TS476_4	T0523	1.65	7.3853	7.3366	113	114	100.884955752212
3MQO_A	T0523TS476_5	T0523	2.34	5.7628	5.8186	113	107	94.6902654867257
3MQO_A	T0523TS477_1	T0523	1.72	6.6278	6.6276	113	120	106.194690265487
3MQO_A	T0523TS477_2	T0523	1.74	7.0607	7.0327	113	120	106.194690265487
3MQO_A	T0523TS477_3	T0523	2.05	6.6278	6.6276	113	120	106.194690265487
3MQO_A	T0523TS477_4	T0523	1.77	6.6278	6.6276	113	120	106.194690265487
3MQO_A	T0523TS477_5	T0523	1.78	6.6278	6.6276	113	120	106.194690265487
3MQO_A	T0523TS481_1	T0523	1.74	7.4936	7.4379	113	120	106.194690265487
3MQO_A	T0523TS481_2	T0523	1.72	7.3853	7.3366	113	120	106.194690265487
3MQO_A	T0523TS481_3	T0523	1.75	7.2771	7.2353	113	120	106.194690265487
3MQO_A	T0523TS481_4	T0523	2.38	7.6018	7.5392	113	120	106.194690265487
3MQO_A	T0523TS481_5	T0523	1.74	6.1949	6.2226	113	120	106.194690265487
3MQO_A	T0523TS484_1	T0523	1.73	7.2771	7.2353	113	120	106.194690265487
3MQO_A	T0523TS484_2	T0523	1.48	7.9264	7.8431	113	120	106.194690265487
3MQO_A	T0523TS484_3	T0523	2.78	5.9785	6.0202	113	120	106.194690265487
3MQO_A	T0523TS484_4	T0523	2.39	5.3291	5.4133	113	120	106.194690265487
3MQO_A	T0523TS484_5	T0523	2.78	5.9785	6.0202	113	120	106.194690265487
3MQO_A	T0523TS490_1	T0523	2.29	6.5196	6.5264	113	120	106.194690265487
3MQO_A	T0523TS490_2	T0523	2.29	6.5196	6.5264	113	120	106.194690265487
3MQO_A	T0523TS490_3	T0523	2.31	6.5196	6.5264	113	120	106.194690265487
3MQO_A	T0523TS490_4	T0523	2.34	6.5196	6.5264	113	120	106.194690265487
3MQO_A	T0523TS490_5	T0523	2.29	6.5196	6.5264	113	120	106.194690265487
3MQQ_A	T0523AL285_1	T0523	2.27	5.5954	5.6621	114	102	89.4736842105263
3MQQ_A	T0523AL285_2	T0523	1.82	7.3853	7.3366	114	112	98.2456140350877
3MQQ_A	T0523AL285_3	T0523	2.12	6.4113	6.4251	114	117	102.631578947368
3MQQ_A	T0523AL285_4	T0523	2.38	6.0725	6.1082	114	98	85.9649122807018
3MQQ_A	T0523AL285_5	T0523	2.20	7.0968	7.0665	114	116	101.754385964912
3MQQ_A	T0523AL396_1	T0523	2.52	5.1551	5.2507	114	108	94.7368421052632
3MQQ_A	T0523AL396_2	T0523	2.42	5.8702	5.9190	114	112	98.2456140350877
3MQQ_A	T0523AL396_3	T0523	2.52	5.1551	5.2507	114	108	94.7368421052632
3MQQ_A	T0523AL396_4	T0523	2.12	6.4113	6.4251	114	123	107.894736842105
3MQQ_A	T0523AL396_5	T0523	2.74	4.5716	4.7063	114	115	100.877192982456
3MQQ_A	T0523TS001_1	T0523	1.98	6.3031	6.3239	114	120	105.263157894737
3MQQ_A	T0523TS001_2	T0523	2.08	5.5456	5.6155	114	111	97.3684210526316
3MQQ_A	T0523TS001_3	T0523	2.20	7.2771	7.2353	114	120	105.263157894737
3MQQ_A	T0523TS001_4	T0523	2.25	5.7133	5.7723	114	100	87.719298245614
3MQQ_A	T0523TS001_5	T0523	1.99	7.4936	7.4379	114	113	99.1228070175439
3MQQ_A	T0523TS002_1	T0523	2.58	6.0867	6.1214	114	120	105.263157894737
3MQQ_A	T0523TS002_2	T0523	2.00	6.6278	6.6276	114	120	105.263157894737
3MQQ_A	T0523TS002_3	T0523	2.56	6.3031	6.3239	114	120	105.263157894737
3MQQ_A	T0523TS002_4	T0523	2.00	6.8442	6.8302	114	120	105.263157894737
3MQQ_A	T0523TS002_5	T0523	2.65	6.9524	6.9314	114	120	105.263157894737
3MQQ_A	T0523TS009_1	T0523	1.80	7.1689	7.1340	114	120	105.263157894737
3MQQ_A	T0523TS014_1	T0523	2.57	0.4592	1.0572	114	120	105.263157894737
3MQQ_A	T0523TS014_2	T0523	2.75	-1.1641	0.1532	114	120	105.263157894737
3MQQ_A	T0523TS014_3	T0523	2.46	-0.7312	0.3177	114	120	105.263157894737
3MQQ_A	T0523TS014_4	T0523	2.92	-0.2984	0.5446	114	120	105.263157894737
3MQQ_A	T0523TS014_5	T0523	2.80	0.2428	0.8987	114	120	105.263157894737
3MQQ_A	T0523TS016_1	T0523	1.69	7.1689	7.1340	114	120	105.263157894737
3MQQ_A	T0523TS016_2	T0523	1.68	7.1689	7.1340	114	120	105.263157894737
3MQQ_A	T0523TS016_3	T0523	1.69	7.1689	7.1340	114	120	105.263157894737
3MQQ_A	T0523TS016_4	T0523	1.68	7.1689	7.1340	114	120	105.263157894737
3MQQ_A	T0523TS016_5	T0523	1.68	7.1689	7.1340	114	120	105.263157894737
3MQQ_A	T0523TS018_1	T0523	2.91	6.3031	6.3239	114	120	105.263157894737
3MQQ_A	T0523TS018_2	T0523	2.51	6.4113	6.4251	114	120	105.263157894737
3MQQ_A	T0523TS018_3	T0523	3.21	5.8702	5.9190	114	120	105.263157894737
3MQQ_A	T0523TS018_4	T0523	2.70	5.7620	5.8178	114	120	105.263157894737
3MQQ_A	T0523TS018_5	T0523	2.74	5.0045	5.1101	114	120	105.263157894737
3MQQ_A	T0523TS020_1	T0523	2.32	-0.1901	0.6099	114	120	105.263157894737
3MQQ_A	T0523TS020_2	T0523	2.86	0.3510	0.9769	114	120	105.263157894737
3MQQ_A	T0523TS020_3	T0523	2.48	0.4592	1.0572	114	120	105.263157894737
3MQQ_A	T0523TS020_4	T0523	2.36	-1.0559	0.1881	114	120	105.263157894737
3MQQ_A	T0523TS020_5	T0523	2.94	-1.2723	0.1226	114	120	105.263157894737
3MQQ_A	T0523TS026_1	T0523	2.15	5.6517	5.7147	114	107	93.859649122807
3MQQ_A	T0523TS026_2	T0523	2.17	5.6517	5.7147	114	107	93.859649122807
3MQQ_A	T0523TS026_3	T0523	2.54	6.5410	6.5464	114	107	93.859649122807
3MQQ_A	T0523TS026_4	T0523	2.48	5.1817	5.2755	114	97	85.0877192982456
3MQQ_A	T0523TS026_5	T0523	2.61	5.4208	5.4989	114	99	86.8421052631579
3MQQ_A	T0523TS028_1	T0523	2.23	7.2771	7.2353	114	120	105.263157894737
3MQQ_A	T0523TS028_2	T0523	2.45	5.4374	5.5144	114	120	105.263157894737
3MQQ_A	T0523TS028_3	T0523	2.35	5.7620	5.8178	114	120	105.263157894737
3MQQ_A	T0523TS028_4	T0523	2.19	6.4113	6.4251	114	120	105.263157894737
3MQQ_A	T0523TS028_5	T0523	2.34	7.1689	7.1340	114	120	105.263157894737
3MQQ_A	T0523TS029_1	T0523	2.15	7.1689	7.1340	114	115	100.877192982456
3MQQ_A	T0523TS029_2	T0523	2.29	5.8702	5.9190	114	120	105.263157894737
3MQQ_A	T0523TS029_3	T0523	2.97	5.2717	5.3596	114	110	96.4912280701754
3MQQ_A	T0523TS029_4	T0523	3.16	0.3544	0.9794	114	105	92.1052631578947
3MQQ_A	T0523TS029_5	T0523	2.36	-1.4888	0.0737	114	120	105.263157894737
3MQQ_A	T0523TS033_1	T0523	1.83	6.8442	6.8302	114	120	105.263157894737
3MQQ_A	T0523TS035_1	T0523	2.41	6.0867	6.1214	114	120	105.263157894737
3MQQ_A	T0523TS037_1	T0523	1.67	7.0607	7.0327	114	120	105.263157894737
3MQQ_A	T0523TS037_2	T0523	1.88	7.4936	7.4379	114	120	105.263157894737
3MQQ_A	T0523TS037_3	T0523	1.64	7.1689	7.1340	114	120	105.263157894737
3MQQ_A	T0523TS037_4	T0523	2.02	6.4113	6.4251	114	120	105.263157894737
3MQQ_A	T0523TS037_5	T0523	1.77	6.9524	6.9314	114	120	105.263157894737
3MQQ_A	T0523TS042_1	T0523	2.23	0.4592	1.0572	114	120	105.263157894737
3MQQ_A	T0523TS042_2	T0523	2.33	0.2428	0.8987	114	120	105.263157894737
3MQQ_A	T0523TS042_3	T0523	2.62	0.8921	1.3955	114	120	105.263157894737
3MQQ_A	T0523TS042_4	T0523	2.20	-0.1901	0.6099	114	120	105.263157894737
3MQQ_A	T0523TS042_5	T0523	3.15	0.3510	0.9769	114	120	105.263157894737
3MQQ_A	T0523TS045_1	T0523	2.81	5.5456	5.6155	114	120	105.263157894737
3MQQ_A	T0523TS047_1	T0523	1.68	7.2771	7.2353	114	120	105.263157894737
3MQQ_A	T0523TS055_1	T0523	2.08	7.1689	7.1340	114	120	105.263157894737
3MQQ_A	T0523TS055_2	T0523	1.68	7.3853	7.3366	114	120	105.263157894737
3MQQ_A	T0523TS055_3	T0523	1.99	7.6018	7.5392	114	120	105.263157894737
3MQQ_A	T0523TS055_4	T0523	2.46	6.0867	6.1214	114	120	105.263157894737
3MQQ_A	T0523TS055_5	T0523	2.00	6.7360	6.7289	114	120	105.263157894737
3MQQ_A	T0523TS056_1	T0523	2.22	6.6278	6.6276	114	120	105.263157894737
3MQQ_A	T0523TS056_2	T0523	1.91	6.4113	6.4251	114	120	105.263157894737
3MQQ_A	T0523TS056_3	T0523	2.60	6.4113	6.4251	114	120	105.263157894737
3MQQ_A	T0523TS056_4	T0523	2.60	6.4113	6.4251	114	120	105.263157894737
3MQQ_A	T0523TS056_5	T0523	2.37	6.7360	6.7289	114	120	105.263157894737
3MQQ_A	T0523TS060_1	T0523	2.65	6.9524	6.9314	114	120	105.263157894737
3MQQ_A	T0523TS060_2	T0523	2.37	5.5456	5.6155	114	120	105.263157894737
3MQQ_A	T0523TS060_3	T0523	2.75	6.9524	6.9314	114	120	105.263157894737
3MQQ_A	T0523TS060_4	T0523	2.00	6.6278	6.6276	114	120	105.263157894737
3MQQ_A	T0523TS060_5	T0523	2.42	6.8442	6.8302	114	120	105.263157894737
3MQQ_A	T0523TS061_1	T0523	2.77	5.5456	5.6155	114	120	105.263157894737
3MQQ_A	T0523TS063_1	T0523	1.62	7.7100	7.6405	114	120	105.263157894737
3MQQ_A	T0523TS063_2	T0523	1.71	7.7100	7.6405	114	120	105.263157894737
3MQQ_A	T0523TS063_3	T0523	1.73	6.3031	6.3239	114	120	105.263157894737
3MQQ_A	T0523TS063_4	T0523	1.84	7.4936	7.4379	114	120	105.263157894737
3MQQ_A	T0523TS063_5	T0523	2.48	7.0607	7.0327	114	120	105.263157894737
3MQQ_A	T0523TS065_1	T0523	1.86	7.4936	7.4379	114	120	105.263157894737
3MQQ_A	T0523TS065_2	T0523	1.80	7.3853	7.3366	114	120	105.263157894737
3MQQ_A	T0523TS065_3	T0523	2.22	7.0607	7.0327	114	120	105.263157894737
3MQQ_A	T0523TS065_4	T0523	1.76	7.1689	7.1340	114	120	105.263157894737
3MQQ_A	T0523TS065_5	T0523	1.76	7.4936	7.4379	114	120	105.263157894737
3MQQ_A	T0523TS077_1	T0523	2.06	6.1949	6.2226	114	120	105.263157894737
3MQQ_A	T0523TS077_2	T0523	2.15	5.8702	5.9190	114	120	105.263157894737
3MQQ_A	T0523TS080_1	T0523	2.23	6.3031	6.3239	114	120	105.263157894737
3MQQ_A	T0523TS080_2	T0523	2.18	6.3031	6.3239	114	120	105.263157894737
3MQQ_A	T0523TS080_3	T0523	2.32	6.5196	6.5264	114	120	105.263157894737
3MQQ_A	T0523TS080_4	T0523	2.65	6.9524	6.9314	114	120	105.263157894737
3MQQ_A	T0523TS080_5	T0523	2.33	6.5196	6.5264	114	120	105.263157894737
3MQQ_A	T0523TS083_1	T0523	2.78	5.1127	5.2111	114	120	105.263157894737
3MQQ_A	T0523TS083_2	T0523	3.07	5.4374	5.5144	114	120	105.263157894737
3MQQ_A	T0523TS083_3	T0523	3.12	2.9483	3.2025	114	120	105.263157894737
3MQQ_A	T0523TS083_4	T0523	2.56	5.3291	5.4133	114	120	105.263157894737
3MQQ_A	T0523TS083_5	T0523	2.08	-1.4888	0.0737	114	120	105.263157894737
3MQQ_A	T0523TS084_1	T0523	2.35	-1.0559	0.1881	114	120	105.263157894737
3MQQ_A	T0523TS084_2	T0523	2.59	-0.5148	0.4240	114	120	105.263157894737
3MQQ_A	T0523TS084_3	T0523	3.11	0.6756	1.2232	114	120	105.263157894737
3MQQ_A	T0523TS084_4	T0523	1.98	-1.0559	0.1881	114	120	105.263157894737
3MQQ_A	T0523TS084_5	T0523	2.94	-1.0559	0.1881	114	120	105.263157894737
3MQQ_A	T0523TS088_1	T0523	2.35	6.4113	6.4251	114	120	105.263157894737
3MQQ_A	T0523TS088_2	T0523	2.35	6.4113	6.4251	114	118	103.508771929825
3MQQ_A	T0523TS088_3	T0523	2.60	6.0867	6.1214	114	118	103.508771929825
3MQQ_A	T0523TS088_4	T0523	2.39	6.4113	6.4251	114	118	103.508771929825
3MQQ_A	T0523TS088_5	T0523	2.65	7.4936	7.4379	114	118	103.508771929825
3MQQ_A	T0523TS094_1	T0523	2.14	6.4113	6.4251	114	120	105.263157894737
3MQQ_A	T0523TS094_2	T0523	2.16	6.6278	6.6276	114	120	105.263157894737
3MQQ_A	T0523TS094_3	T0523	2.16	6.6278	6.6276	114	120	105.263157894737
3MQQ_A	T0523TS094_4	T0523	2.16	6.5196	6.5264	114	120	105.263157894737
3MQQ_A	T0523TS094_5	T0523	2.18	6.5196	6.5264	114	120	105.263157894737
3MQQ_A	T0523TS096_1	T0523	2.55	6.9524	6.9314	114	120	105.263157894737
3MQQ_A	T0523TS096_2	T0523	2.43	6.6278	6.6276	114	120	105.263157894737
3MQQ_A	T0523TS096_3	T0523	2.54	5.6538	5.7167	114	120	105.263157894737
3MQQ_A	T0523TS096_4	T0523	2.41	5.5456	5.6155	114	120	105.263157894737
3MQQ_A	T0523TS096_5	T0523	2.27	5.5456	5.6155	114	120	105.263157894737
3MQQ_A	T0523TS102_1	T0523	2.20	6.5196	6.5264	114	120	105.263157894737
3MQQ_A	T0523TS102_2	T0523	2.26	6.6278	6.6276	114	120	105.263157894737
3MQQ_A	T0523TS102_3	T0523	2.26	6.5196	6.5264	114	120	105.263157894737
3MQQ_A	T0523TS102_4	T0523	2.26	6.5196	6.5264	114	120	105.263157894737
3MQQ_A	T0523TS102_5	T0523	2.26	6.5196	6.5264	114	120	105.263157894737
3MQQ_A	T0523TS103_1	T0523	1.93	5.1127	5.2111	114	120	105.263157894737
3MQQ_A	T0523TS103_2	T0523	1.52	7.3853	7.3366	114	120	105.263157894737
3MQQ_A	T0523TS103_3	T0523	1.82	7.3853	7.3366	114	113	99.1228070175439
3MQQ_A	T0523TS103_4	T0523	2.39	5.3291	5.4133	114	112	98.2456140350877
3MQQ_A	T0523TS103_5	T0523	2.21	6.6278	6.6276	114	113	99.1228070175439
3MQQ_A	T0523TS104_1	T0523	2.23	7.1689	7.1340	114	120	105.263157894737
3MQQ_A	T0523TS105_1	T0523	2.18	7.4936	7.4379	114	120	105.263157894737
3MQQ_A	T0523TS110_1	T0523	1.87	7.1689	7.1340	114	120	105.263157894737
3MQQ_A	T0523TS113_1	T0523	2.35	6.4113	6.4251	114	120	105.263157894737
3MQQ_A	T0523TS113_2	T0523	1.70	7.1689	7.1340	114	120	105.263157894737
3MQQ_A	T0523TS113_3	T0523	2.43	6.8442	6.8302	114	120	105.263157894737
3MQQ_A	T0523TS113_4	T0523	2.17	6.6278	6.6276	114	120	105.263157894737
3MQQ_A	T0523TS113_5	T0523	2.20	6.5196	6.5264	114	120	105.263157894737
3MQQ_A	T0523TS114_1	T0523	2.60	7.0607	7.0327	114	120	105.263157894737
3MQQ_A	T0523TS114_2	T0523	1.93	7.1689	7.1340	114	120	105.263157894737
3MQQ_A	T0523TS114_3	T0523	2.61	7.0607	7.0327	114	120	105.263157894737
3MQQ_A	T0523TS114_4	T0523	2.59	7.0607	7.0327	114	120	105.263157894737
3MQQ_A	T0523TS114_5	T0523	2.60	7.0607	7.0327	114	120	105.263157894737
3MQQ_A	T0523TS117_1	T0523	2.62	5.9785	6.0202	114	119	104.385964912281
3MQQ_A	T0523TS117_2	T0523	2.49	5.3291	5.4133	114	120	105.263157894737
3MQQ_A	T0523TS117_3	T0523	2.86	5.7620	5.8178	114	120	105.263157894737
3MQQ_A	T0523TS117_4	T0523	2.64	5.5456	5.6155	114	120	105.263157894737
3MQQ_A	T0523TS117_5	T0523	2.86	5.7620	5.8178	114	120	105.263157894737
3MQQ_A	T0523TS119_1	T0523	2.16	6.6278	6.6276	114	120	105.263157894737
3MQQ_A	T0523TS119_2	T0523	2.16	6.6278	6.6276	114	120	105.263157894737
3MQQ_A	T0523TS119_3	T0523	2.18	6.5196	6.5264	114	120	105.263157894737
3MQQ_A	T0523TS119_4	T0523	2.14	6.4113	6.4251	114	120	105.263157894737
3MQQ_A	T0523TS119_5	T0523	2.16	6.5196	6.5264	114	120	105.263157894737
3MQQ_A	T0523TS127_1	T0523	2.11	5.5456	5.6155	114	120	105.263157894737
3MQQ_A	T0523TS127_2	T0523	2.37	5.6538	5.7167	114	113	99.1228070175439
3MQQ_A	T0523TS127_3	T0523	2.44	6.3031	6.3239	114	115	100.877192982456
3MQQ_A	T0523TS127_4	T0523	2.03	6.9524	6.9314	114	115	100.877192982456
3MQQ_A	T0523TS127_5	T0523	2.31	6.3031	6.3239	114	112	98.2456140350877
3MQQ_A	T0523TS129_1	T0523	2.72	-0.9477	0.2272	114	120	105.263157894737
3MQQ_A	T0523TS129_2	T0523	2.72	-0.9477	0.2272	114	120	105.263157894737
3MQQ_A	T0523TS129_3	T0523	2.72	-0.9477	0.2272	114	120	105.263157894737
3MQQ_A	T0523TS129_4	T0523	2.72	-0.9477	0.2272	114	120	105.263157894737
3MQQ_A	T0523TS129_5	T0523	2.72	-0.9477	0.2272	114	120	105.263157894737
3MQQ_A	T0523TS142_1	T0523	2.21	7.3853	7.3366	114	120	105.263157894737
3MQQ_A	T0523TS142_2	T0523	2.09	6.9524	6.9314	114	120	105.263157894737
3MQQ_A	T0523TS142_3	T0523	2.10	6.7360	6.7289	114	120	105.263157894737
3MQQ_A	T0523TS142_4	T0523	2.33	6.7360	6.7289	114	120	105.263157894737
3MQQ_A	T0523TS142_5	T0523	2.45	6.7360	6.7289	114	120	105.263157894737
3MQQ_A	T0523TS147_1	T0523	2.27	5.5456	5.6155	114	120	105.263157894737
3MQQ_A	T0523TS149_1	T0523	2.08	5.3291	5.4133	114	120	105.263157894737
3MQQ_A	T0523TS153_1	T0523	2.74	0.6756	1.2232	114	120	105.263157894737
3MQQ_A	T0523TS165_1	T0523	2.39	5.8702	5.9190	114	120	105.263157894737
3MQQ_A	T0523TS165_2	T0523	2.26	5.2209	5.3122	114	112	98.2456140350877
3MQQ_A	T0523TS165_3	T0523	2.27	5.2209	5.3122	114	112	98.2456140350877
3MQQ_A	T0523TS165_4	T0523	2.08	5.3291	5.4133	114	112	98.2456140350877
3MQQ_A	T0523TS165_5	T0523	2.96	5.8702	5.9190	114	120	105.263157894737
3MQQ_A	T0523TS166_1	T0523	2.05	7.4936	7.4379	114	120	105.263157894737
3MQQ_A	T0523TS166_2	T0523	2.27	6.6278	6.6276	114	120	105.263157894737
3MQQ_A	T0523TS166_3	T0523	2.68	6.3031	6.3239	114	120	105.263157894737
3MQQ_A	T0523TS166_4	T0523	2.25	7.1689	7.1340	114	120	105.263157894737
3MQQ_A	T0523TS166_5	T0523	2.44	5.2209	5.3122	114	120	105.263157894737
3MQQ_A	T0523TS170_1	T0523	2.30	6.3031	6.3239	114	120	105.263157894737
3MQQ_A	T0523TS170_2	T0523	2.02	6.0867	6.1214	114	120	105.263157894737
3MQQ_A	T0523TS170_3	T0523	2.64	4.5716	4.7063	114	120	105.263157894737
3MQQ_A	T0523TS170_4	T0523	2.39	6.9524	6.9314	114	120	105.263157894737
3MQQ_A	T0523TS170_5	T0523	2.37	5.4374	5.5144	114	120	105.263157894737
3MQQ_A	T0523TS171_1	T0523	1.62	7.3853	7.3366	114	114	100
3MQQ_A	T0523TS171_2	T0523	2.38	6.0559	6.0926	114	102	89.4736842105263
3MQQ_A	T0523TS172_1	T0523	2.68	6.5196	6.5264	114	120	105.263157894737
3MQQ_A	T0523TS172_2	T0523	2.51	5.7620	5.8178	114	120	105.263157894737
3MQQ_A	T0523TS172_3	T0523	3.07	5.3291	5.4133	114	120	105.263157894737
3MQQ_A	T0523TS172_4	T0523	3.11	6.6278	6.6276	114	120	105.263157894737
3MQQ_A	T0523TS172_5	T0523	2.32	6.4113	6.4251	114	120	105.263157894737
3MQQ_A	T0523TS173_1	T0523	2.10	6.7360	6.7289	114	112	98.2456140350877
3MQQ_A	T0523TS173_2	T0523	1.87	7.1689	7.1340	114	113	99.1228070175439
3MQQ_A	T0523TS173_3	T0523	1.76	7.6018	7.5392	114	113	99.1228070175439
3MQQ_A	T0523TS173_4	T0523	2.59	6.4113	6.4251	114	117	102.631578947368
3MQQ_A	T0523TS173_5	T0523	2.09	6.0867	6.1214	114	112	98.2456140350877
3MQQ_A	T0523TS174_1	T0523	2.08	6.0867	6.1214	114	120	105.263157894737
3MQQ_A	T0523TS182_1	T0523	2.68	0.6756	1.2232	114	120	105.263157894737
3MQQ_A	T0523TS182_2	T0523	2.68	0.6756	1.2232	114	120	105.263157894737
3MQQ_A	T0523TS182_3	T0523	2.75	0.0263	0.7491	114	120	105.263157894737
3MQQ_A	T0523TS182_4	T0523	2.89	-0.2984	0.5446	114	120	105.263157894737
3MQQ_A	T0523TS182_5	T0523	2.70	-2.0299	0.0125	114	120	105.263157894737
3MQQ_A	T0523TS186_1	T0523	2.16	7.0607	7.0327	114	120	105.263157894737
3MQQ_A	T0523TS186_2	T0523	2.15	7.0607	7.0327	114	120	105.263157894737
3MQQ_A	T0523TS186_3	T0523	2.25	6.7360	6.7289	114	120	105.263157894737
3MQQ_A	T0523TS186_4	T0523	2.18	6.8442	6.8302	114	120	105.263157894737
3MQQ_A	T0523TS186_5	T0523	2.12	7.0607	7.0327	114	120	105.263157894737
3MQQ_A	T0523TS192_1	T0523	2.20	6.6278	6.6276	114	120	105.263157894737
3MQQ_A	T0523TS199_1	T0523	2.59	5.9785	6.0202	114	120	105.263157894737
3MQQ_A	T0523TS200_1	T0523	2.66	1.9743	2.3211	114	120	105.263157894737
3MQQ_A	T0523TS200_2	T0523	2.96	-0.5148	0.4240	114	120	105.263157894737
3MQQ_A	T0523TS200_3	T0523	2.15	1.0003	1.4838	114	120	105.263157894737
3MQQ_A	T0523TS200_4	T0523	3.04	1.1085	1.5732	114	120	105.263157894737
3MQQ_A	T0523TS200_5	T0523	2.57	0.5674	1.1393	114	120	105.263157894737
3MQQ_A	T0523TS206_1	T0523	2.49	6.3031	6.3239	114	120	105.263157894737
3MQQ_A	T0523TS207_1	T0523	2.28	6.5196	6.5264	114	120	105.263157894737
3MQQ_A	T0523TS207_2	T0523	2.75	6.9524	6.9314	114	120	105.263157894737
3MQQ_A	T0523TS207_3	T0523	2.50	6.7360	6.7289	114	120	105.263157894737
3MQQ_A	T0523TS207_4	T0523	2.29	6.5196	6.5264	114	120	105.263157894737
3MQQ_A	T0523TS207_5	T0523	2.22	6.4113	6.4251	114	120	105.263157894737
3MQQ_A	T0523TS208_1	T0523	2.00	7.0607	7.0327	114	120	105.263157894737
3MQQ_A	T0523TS208_2	T0523	2.04	6.8442	6.8302	114	120	105.263157894737
3MQQ_A	T0523TS208_3	T0523	2.12	6.7360	6.7289	114	120	105.263157894737
3MQQ_A	T0523TS208_4	T0523	2.07	6.7360	6.7289	114	120	105.263157894737
3MQQ_A	T0523TS208_5	T0523	2.11	6.8442	6.8302	114	120	105.263157894737
3MQQ_A	T0523TS213_1	T0523	2.63	5.4374	5.5144	114	111	97.3684210526316
3MQQ_A	T0523TS213_2	T0523	2.44	5.7628	5.8186	114	107	93.859649122807
3MQQ_A	T0523TS213_3	T0523	1.84	5.4374	5.5144	114	112	98.2456140350877
3MQQ_A	T0523TS213_4	T0523	2.89	6.1433	6.1743	114	110	96.4912280701754
3MQQ_A	T0523TS213_5	T0523	2.43	5.9356	5.9802	114	104	91.2280701754386
3MQQ_A	T0523TS214_1	T0523	2.13	6.9524	6.9314	114	120	105.263157894737
3MQQ_A	T0523TS214_2	T0523	2.15	7.0607	7.0327	114	120	105.263157894737
3MQQ_A	T0523TS214_3	T0523	2.27	6.9524	6.9314	114	120	105.263157894737
3MQQ_A	T0523TS214_4	T0523	2.10	6.7360	6.7289	114	120	105.263157894737
3MQQ_A	T0523TS214_5	T0523	2.32	7.3853	7.3366	114	120	105.263157894737
3MQQ_A	T0523TS215_1	T0523	2.15	6.6278	6.6276	114	120	105.263157894737
3MQQ_A	T0523TS215_2	T0523	2.15	6.6278	6.6276	114	120	105.263157894737
3MQQ_A	T0523TS215_3	T0523	2.23	6.3031	6.3239	114	120	105.263157894737
3MQQ_A	T0523TS215_4	T0523	2.27	6.1949	6.2226	114	120	105.263157894737
3MQQ_A	T0523TS215_5	T0523	2.35	6.4113	6.4251	114	120	105.263157894737
3MQQ_A	T0523TS218_1	T0523	2.03	6.0867	6.1214	114	119	104.385964912281
3MQQ_A	T0523TS218_2	T0523	2.04	6.0867	6.1214	114	119	104.385964912281
3MQQ_A	T0523TS218_3	T0523	2.04	6.0867	6.1214	114	119	104.385964912281
3MQQ_A	T0523TS218_4	T0523	2.24	5.8702	5.9190	114	119	104.385964912281
3MQQ_A	T0523TS218_5	T0523	2.03	6.0867	6.1214	114	119	104.385964912281
3MQQ_A	T0523TS229_1	T0523	no_data	no_data	no_data	114	no_data	no_data
3MQQ_A	T0523TS229_2	T0523	no_data	no_data	no_data	114	no_data	no_data
3MQQ_A	T0523TS229_3	T0523	no_data	no_data	no_data	114	no_data	no_data
3MQQ_A	T0523TS229_4	T0523	no_data	no_data	no_data	114	no_data	no_data
3MQQ_A	T0523TS229_5	T0523	no_data	no_data	no_data	114	no_data	no_data
3MQQ_A	T0523TS236_1	T0523	1.95	6.8442	6.8302	114	120	105.263157894737
3MQQ_A	T0523TS236_2	T0523	2.25	6.9524	6.9314	114	120	105.263157894737
3MQQ_A	T0523TS236_3	T0523	2.04	6.9524	6.9314	114	120	105.263157894737
3MQQ_A	T0523TS236_4	T0523	1.91	7.1689	7.1340	114	120	105.263157894737
3MQQ_A	T0523TS236_5	T0523	2.40	6.8442	6.8302	114	120	105.263157894737
3MQQ_A	T0523TS240_1	T0523	1.19	7.4936	7.4379	114	120	105.263157894737
3MQQ_A	T0523TS242_1	T0523	2.24	6.5196	6.5264	114	120	105.263157894737
3MQQ_A	T0523TS242_2	T0523	2.23	6.5196	6.5264	114	120	105.263157894737
3MQQ_A	T0523TS242_3	T0523	2.24	6.5196	6.5264	114	120	105.263157894737
3MQQ_A	T0523TS242_4	T0523	2.19	6.5196	6.5264	114	120	105.263157894737
3MQQ_A	T0523TS242_5	T0523	2.26	6.6278	6.6276	114	120	105.263157894737
3MQQ_A	T0523TS244_1	T0523	2.52	5.3291	5.4133	114	120	105.263157894737
3MQQ_A	T0523TS244_2	T0523	1.81	7.3853	7.3366	114	113	99.1228070175439
3MQQ_A	T0523TS244_3	T0523	1.98	6.6278	6.6276	114	111	97.3684210526316
3MQQ_A	T0523TS244_4	T0523	2.37	5.2994	5.3854	114	93	81.5789473684211
3MQQ_A	T0523TS244_5	T0523	2.22	5.4798	5.5541	114	98	85.9649122807018
3MQQ_A	T0523TS245_1	T0523	1.96	5.6538	5.7167	114	120	105.263157894737
3MQQ_A	T0523TS250_1	T0523	2.27	5.2209	5.3122	114	118	103.508771929825
3MQQ_A	T0523TS250_2	T0523	3.04	5.1127	5.2111	114	119	104.385964912281
3MQQ_A	T0523TS253_1	T0523	1.64	7.1689	7.1340	114	120	105.263157894737
3MQQ_A	T0523TS253_2	T0523	2.02	6.9524	6.9314	114	120	105.263157894737
3MQQ_A	T0523TS253_3	T0523	1.80	7.6018	7.5392	114	120	105.263157894737
3MQQ_A	T0523TS253_4	T0523	1.73	7.4936	7.4379	114	120	105.263157894737
3MQQ_A	T0523TS253_5	T0523	1.71	7.4936	7.4379	114	120	105.263157894737
3MQQ_A	T0523TS257_1	T0523	2.97	3.0565	3.3019	114	120	105.263157894737
3MQQ_A	T0523TS257_2	T0523	2.88	0.2428	0.8987	114	120	105.263157894737
3MQQ_A	T0523TS257_3	T0523	2.93	1.1085	1.5732	114	120	105.263157894737
3MQQ_A	T0523TS257_4	T0523	2.60	-0.9477	0.2272	114	120	105.263157894737
3MQQ_A	T0523TS257_5	T0523	2.50	0.0263	0.7491	114	120	105.263157894737
3MQQ_A	T0523TS264_1	T0523	2.42	-1.2723	0.1226	114	120	105.263157894737
3MQQ_A	T0523TS264_2	T0523	2.59	1.4332	1.8478	114	120	105.263157894737
3MQQ_A	T0523TS264_3	T0523	2.79	-0.1901	0.6099	114	120	105.263157894737
3MQQ_A	T0523TS264_4	T0523	2.79	0.7839	1.3086	114	120	105.263157894737
3MQQ_A	T0523TS264_5	T0523	2.17	-0.7312	0.3177	114	120	105.263157894737
3MQQ_A	T0523TS273_1	T0523	1.98	6.3031	6.3239	114	120	105.263157894737
3MQQ_A	T0523TS273_2	T0523	2.20	7.2771	7.2353	114	120	105.263157894737
3MQQ_A	T0523TS273_3	T0523	2.34	6.5196	6.5264	114	112	98.2456140350877
3MQQ_A	T0523TS273_4	T0523	1.73	7.1689	7.1340	114	113	99.1228070175439
3MQQ_A	T0523TS273_5	T0523	2.26	6.6278	6.6276	114	120	105.263157894737
3MQQ_A	T0523TS275_1	T0523	2.26	6.6278	6.6276	114	120	105.263157894737
3MQQ_A	T0523TS275_2	T0523	1.98	6.3031	6.3239	114	120	105.263157894737
3MQQ_A	T0523TS275_3	T0523	1.98	6.3031	6.3239	114	120	105.263157894737
3MQQ_A	T0523TS275_4	T0523	2.18	6.6278	6.6276	114	120	105.263157894737
3MQQ_A	T0523TS275_5	T0523	2.28	5.1127	5.2111	114	120	105.263157894737
3MQQ_A	T0523TS276_1	T0523	1.73	7.0607	7.0327	114	120	105.263157894737
3MQQ_A	T0523TS276_2	T0523	2.13	6.3031	6.3239	114	120	105.263157894737
3MQQ_A	T0523TS278_1	T0523	2.90	-0.9477	0.2272	114	120	105.263157894737
3MQQ_A	T0523TS279_1	T0523	1.78	-0.9477	0.2272	114	120	105.263157894737
3MQQ_A	T0523TS279_2	T0523	1.76	-0.9477	0.2272	114	120	105.263157894737
3MQQ_A	T0523TS279_3	T0523	1.89	-0.9477	0.2272	114	120	105.263157894737
3MQQ_A	T0523TS279_4	T0523	2.35	-0.8395	0.2704	114	120	105.263157894737
3MQQ_A	T0523TS279_5	T0523	2.38	-0.5148	0.4240	114	120	105.263157894737
3MQQ_A	T0523TS286_1	T0523	1.73	7.0607	7.0327	114	120	105.263157894737
3MQQ_A	T0523TS286_2	T0523	2.13	6.3031	6.3239	114	120	105.263157894737
3MQQ_A	T0523TS289_2	T0523	2.57	-1.4888	0.0737	114	120	105.263157894737
3MQQ_A	T0523TS291_1	T0523	2.59	6.7360	6.7289	114	120	105.263157894737
3MQQ_A	T0523TS291_2	T0523	2.71	5.6538	5.7167	114	120	105.263157894737
3MQQ_A	T0523TS291_3	T0523	2.60	5.6538	5.7167	114	120	105.263157894737
3MQQ_A	T0523TS291_4	T0523	2.13	5.8702	5.9190	114	120	105.263157894737
3MQQ_A	T0523TS291_5	T0523	2.22	6.7360	6.7289	114	120	105.263157894737
3MQQ_A	T0523TS295_1	T0523	2.31	6.8442	6.8302	114	120	105.263157894737
3MQQ_A	T0523TS295_2	T0523	1.04	7.4936	7.4379	114	120	105.263157894737
3MQQ_A	T0523TS295_3	T0523	1.63	7.9264	7.8431	114	120	105.263157894737
3MQQ_A	T0523TS295_4	T0523	1.83	7.7100	7.6405	114	120	105.263157894737
3MQQ_A	T0523TS295_5	T0523	1.97	6.9524	6.9314	114	120	105.263157894737
3MQQ_A	T0523TS296_1	T0523	2.25	5.7133	5.7723	114	100	87.719298245614
3MQQ_A	T0523TS296_2	T0523	2.44	5.4803	5.5545	114	102	89.4736842105263
3MQQ_A	T0523TS296_3	T0523	1.99	7.4936	7.4379	114	113	99.1228070175439
3MQQ_A	T0523TS296_4	T0523	2.61	5.9785	6.0202	114	114	100
3MQQ_A	T0523TS296_5	T0523	2.14	5.7105	5.7697	114	102	89.4736842105263
3MQQ_A	T0523TS297_1	T0523	2.32	6.7360	6.7289	114	120	105.263157894737
3MQQ_A	T0523TS297_2	T0523	1.93	6.5196	6.5264	114	120	105.263157894737
3MQQ_A	T0523TS297_3	T0523	2.18	6.3031	6.3239	114	120	105.263157894737
3MQQ_A	T0523TS297_4	T0523	1.81	7.2771	7.2353	114	120	105.263157894737
3MQQ_A	T0523TS297_5	T0523	2.16	6.9524	6.9314	114	120	105.263157894737
3MQQ_A	T0523TS299_1	T0523	2.25	6.3031	6.3239	114	120	105.263157894737
3MQQ_A	T0523TS299_2	T0523	2.46	5.6538	5.7167	114	120	105.263157894737
3MQQ_A	T0523TS299_3	T0523	2.51	6.4113	6.4251	114	120	105.263157894737
3MQQ_A	T0523TS299_4	T0523	2.62	5.6538	5.7167	114	120	105.263157894737
3MQQ_A	T0523TS299_5	T0523	2.59	5.6538	5.7167	114	120	105.263157894737
3MQQ_A	T0523TS300_1	T0523	2.18	7.6018	7.5392	114	120	105.263157894737
3MQQ_A	T0523TS300_2	T0523	2.21	5.5456	5.6155	114	120	105.263157894737
3MQQ_A	T0523TS300_3	T0523	2.42	6.8442	6.8302	114	120	105.263157894737
3MQQ_A	T0523TS300_4	T0523	2.60	6.4113	6.4251	114	120	105.263157894737
3MQQ_A	T0523TS300_5	T0523	1.93	5.1127	5.2111	114	120	105.263157894737
3MQQ_A	T0523TS301_1	T0523	1.83	7.2771	7.2353	114	112	98.2456140350877
3MQQ_A	T0523TS301_2	T0523	2.20	7.2771	7.2353	114	120	105.263157894737
3MQQ_A	T0523TS301_3	T0523	2.14	6.6278	6.6276	114	120	105.263157894737
3MQQ_A	T0523TS302_1	T0523	2.21	7.3853	7.3366	114	120	105.263157894737
3MQQ_A	T0523TS302_2	T0523	2.09	6.9524	6.9314	114	120	105.263157894737
3MQQ_A	T0523TS302_3	T0523	2.10	6.7360	6.7289	114	120	105.263157894737
3MQQ_A	T0523TS302_4	T0523	2.33	6.7360	6.7289	114	120	105.263157894737
3MQQ_A	T0523TS302_5	T0523	2.45	6.7360	6.7289	114	120	105.263157894737
3MQQ_A	T0523TS304_1	T0523	2.65	6.0867	6.1214	114	120	105.263157894737
3MQQ_A	T0523TS304_2	T0523	2.45	6.0867	6.1214	114	120	105.263157894737
3MQQ_A	T0523TS304_3	T0523	2.54	5.5456	5.6155	114	120	105.263157894737
3MQQ_A	T0523TS304_4	T0523	2.25	5.6538	5.7167	114	120	105.263157894737
3MQQ_A	T0523TS304_5	T0523	2.33	5.3291	5.4133	114	120	105.263157894737
3MQQ_A	T0523TS307_1	T0523	2.09	7.4936	7.4379	114	120	105.263157894737
3MQQ_A	T0523TS307_2	T0523	1.87	6.1949	6.2226	114	120	105.263157894737
3MQQ_A	T0523TS307_3	T0523	2.06	6.4113	6.4251	114	120	105.263157894737
3MQQ_A	T0523TS307_4	T0523	2.47	5.8702	5.9190	114	120	105.263157894737
3MQQ_A	T0523TS307_5	T0523	1.78	7.6018	7.5392	114	120	105.263157894737
3MQQ_A	T0523TS311_1	T0523	2.71	-1.2723	0.1226	114	120	105.263157894737
3MQQ_A	T0523TS311_2	T0523	2.83	-1.3806	0.0961	114	120	105.263157894737
3MQQ_A	T0523TS311_3	T0523	2.98	-1.2723	0.1226	114	120	105.263157894737
3MQQ_A	T0523TS314_1	T0523	2.08	5.3291	5.4133	114	120	105.263157894737
3MQQ_A	T0523TS314_2	T0523	2.67	5.1127	5.2111	114	120	105.263157894737
3MQQ_A	T0523TS314_3	T0523	2.36	5.9785	6.0202	114	120	105.263157894737
3MQQ_A	T0523TS314_4	T0523	2.74	-0.2984	0.5446	114	120	105.263157894737
3MQQ_A	T0523TS314_5	T0523	2.70	5.0045	5.1101	114	120	105.263157894737
3MQQ_A	T0523TS316_1	T0523	2.99	1.8661	2.2252	114	120	105.263157894737
3MQQ_A	T0523TS316_2	T0523	2.70	1.7578	2.1298	114	120	105.263157894737
3MQQ_A	T0523TS316_3	T0523	2.99	1.8661	2.2252	114	120	105.263157894737
3MQQ_A	T0523TS316_4	T0523	2.89	1.7578	2.1298	114	120	105.263157894737
3MQQ_A	T0523TS316_5	T0523	3.15	0.3510	0.9769	114	120	105.263157894737
3MQQ_A	T0523TS319_1	T0523	2.34	6.5196	6.5264	114	112	98.2456140350877
3MQQ_A	T0523TS319_2	T0523	2.28	6.7360	6.7289	114	112	98.2456140350877
3MQQ_A	T0523TS319_3	T0523	2.43	6.7360	6.7289	114	117	102.631578947368
3MQQ_A	T0523TS319_4	T0523	1.73	7.1689	7.1340	114	113	99.1228070175439
3MQQ_A	T0523TS319_5	T0523	2.60	5.1041	5.2031	114	109	95.6140350877193
3MQQ_A	T0523TS321_1	T0523	2.77	5.5456	5.6155	114	120	105.263157894737
3MQQ_A	T0523TS321_2	T0523	1.19	7.4936	7.4379	114	120	105.263157894737
3MQQ_A	T0523TS321_3	T0523	2.41	6.7360	6.7289	114	120	105.263157894737
3MQQ_A	T0523TS321_4	T0523	1.87	7.7100	7.6405	114	120	105.263157894737
3MQQ_A	T0523TS321_5	T0523	2.59	5.9785	6.0202	114	120	105.263157894737
3MQQ_A	T0523TS324_1	T0523	2.19	7.7100	7.6405	114	120	105.263157894737
3MQQ_A	T0523TS324_2	T0523	1.67	7.0607	7.0327	114	120	105.263157894737
3MQQ_A	T0523TS324_3	T0523	1.72	7.3853	7.3366	114	120	105.263157894737
3MQQ_A	T0523TS324_4	T0523	1.93	7.3853	7.3366	114	120	105.263157894737
3MQQ_A	T0523TS324_5	T0523	2.01	6.7360	6.7289	114	120	105.263157894737
3MQQ_A	T0523TS330_1	T0523	2.98	-0.6564	0.3528	114	96	84.2105263157895
3MQQ_A	T0523TS333_1	T0523	2.24	-0.6230	0.3690	114	120	105.263157894737
3MQQ_A	T0523TS333_2	T0523	2.53	-0.4066	0.4826	114	120	105.263157894737
3MQQ_A	T0523TS333_3	T0523	2.31	-0.0819	0.6781	114	120	105.263157894737
3MQQ_A	T0523TS333_4	T0523	2.96	-0.5148	0.4240	114	120	105.263157894737
3MQQ_A	T0523TS333_5	T0523	2.82	-0.5148	0.4240	114	120	105.263157894737
3MQQ_A	T0523TS346_1	T0523	2.12	6.0867	6.1214	114	120	105.263157894737
3MQQ_A	T0523TS350_1	T0523	2.99	-1.2723	0.1226	114	120	105.263157894737
3MQQ_A	T0523TS350_2	T0523	2.24	-1.0559	0.1881	114	120	105.263157894737
3MQQ_A	T0523TS350_3	T0523	2.97	-0.8395	0.2704	114	120	105.263157894737
3MQQ_A	T0523TS350_4	T0523	2.66	0.3510	0.9769	114	120	105.263157894737
3MQQ_A	T0523TS350_5	T0523	2.46	-0.1901	0.6099	114	120	105.263157894737
3MQQ_A	T0523TS353_1	T0523	2.29	5.4374	5.5144	114	120	105.263157894737
3MQQ_A	T0523TS353_2	T0523	2.20	5.5456	5.6155	114	120	105.263157894737
3MQQ_A	T0523TS353_3	T0523	2.26	5.5456	5.6155	114	120	105.263157894737
3MQQ_A	T0523TS353_4	T0523	2.37	5.4374	5.5144	114	120	105.263157894737
3MQQ_A	T0523TS353_5	T0523	2.34	5.4374	5.5144	114	120	105.263157894737
3MQQ_A	T0523TS355_1	T0523	2.00	-0.7312	0.3177	114	120	105.263157894737
3MQQ_A	T0523TS355_2	T0523	2.52	1.1085	1.5732	114	120	105.263157894737
3MQQ_A	T0523TS355_3	T0523	2.98	-0.8395	0.2704	114	120	105.263157894737
3MQQ_A	T0523TS355_4	T0523	2.82	0.3510	0.9769	114	120	105.263157894737
3MQQ_A	T0523TS355_5	T0523	2.70	0.3510	0.9769	114	120	105.263157894737
3MQQ_A	T0523TS360_1	T0523	2.48	6.0867	6.1214	114	120	105.263157894737
3MQQ_A	T0523TS360_2	T0523	2.43	6.4113	6.4251	114	120	105.263157894737
3MQQ_A	T0523TS360_3	T0523	2.37	5.9785	6.0202	114	120	105.263157894737
3MQQ_A	T0523TS361_1	T0523	2.50	7.1689	7.1340	114	120	105.263157894737
3MQQ_A	T0523TS361_2	T0523	2.49	7.1689	7.1340	114	120	105.263157894737
3MQQ_A	T0523TS361_3	T0523	2.59	7.0607	7.0327	114	120	105.263157894737
3MQQ_A	T0523TS361_4	T0523	2.65	7.0607	7.0327	114	120	105.263157894737
3MQQ_A	T0523TS361_5	T0523	2.61	6.9524	6.9314	114	120	105.263157894737
3MQQ_A	T0523TS365_1	T0523	2.26	6.7360	6.7289	114	113	99.1228070175439
3MQQ_A	T0523TS366_1	T0523	1.62	7.7100	7.6405	114	120	105.263157894737
3MQQ_A	T0523TS366_2	T0523	2.48	7.0607	7.0327	114	120	105.263157894737
3MQQ_A	T0523TS366_3	T0523	2.54	6.8442	6.8302	114	120	105.263157894737
3MQQ_A	T0523TS366_4	T0523	2.30	6.8442	6.8302	114	120	105.263157894737
3MQQ_A	T0523TS366_5	T0523	1.73	6.3031	6.3239	114	120	105.263157894737
3MQQ_A	T0523TS373_1	T0523	2.73	-1.9217	0.0191	114	120	105.263157894737
3MQQ_A	T0523TS373_2	T0523	2.57	-0.9477	0.2272	114	120	105.263157894737
3MQQ_A	T0523TS373_3	T0523	2.46	-1.2723	0.1226	114	120	105.263157894737
3MQQ_A	T0523TS373_4	T0523	2.67	-1.7052	0.0400	114	120	105.263157894737
3MQQ_A	T0523TS373_5	T0523	2.87	-1.9217	0.0191	114	120	105.263157894737
3MQQ_A	T0523TS380_1	T0523	1.86	7.4936	7.4379	114	120	105.263157894737
3MQQ_A	T0523TS380_2	T0523	2.37	5.5456	5.6155	114	120	105.263157894737
3MQQ_A	T0523TS380_3	T0523	2.43	5.2209	5.3122	114	120	105.263157894737
3MQQ_A	T0523TS380_4	T0523	2.95	1.9743	2.3211	114	120	105.263157894737
3MQQ_A	T0523TS380_5	T0523	2.74	0.4592	1.0572	114	120	105.263157894737
3MQQ_A	T0523TS382_1	T0523	1.77	6.9524	6.9314	114	120	105.263157894737
3MQQ_A	T0523TS382_2	T0523	1.97	7.6018	7.5392	114	120	105.263157894737
3MQQ_A	T0523TS382_3	T0523	2.58	5.0045	5.1101	114	120	105.263157894737
3MQQ_A	T0523TS382_4	T0523	2.56	5.2209	5.3122	114	120	105.263157894737
3MQQ_A	T0523TS382_5	T0523	2.35	6.3031	6.3239	114	120	105.263157894737
3MQQ_A	T0523TS386_1	T0523	2.15	6.4113	6.4251	114	120	105.263157894737
3MQQ_A	T0523TS386_2	T0523	2.01	6.7360	6.7289	114	120	105.263157894737
3MQQ_A	T0523TS386_3	T0523	2.14	6.5196	6.5264	114	120	105.263157894737
3MQQ_A	T0523TS386_4	T0523	2.14	6.5196	6.5264	114	120	105.263157894737
3MQQ_A	T0523TS386_5	T0523	2.14	6.5196	6.5264	114	120	105.263157894737
3MQQ_A	T0523TS391_1	T0523	2.21	5.5456	5.6155	114	120	105.263157894737
3MQQ_A	T0523TS395_1	T0523	2.50	6.0867	6.1214	114	120	105.263157894737
3MQQ_A	T0523TS395_2	T0523	2.02	6.6278	6.6276	114	120	105.263157894737
3MQQ_A	T0523TS395_3	T0523	2.66	6.3031	6.3239	114	120	105.263157894737
3MQQ_A	T0523TS395_4	T0523	2.40	6.6278	6.6276	114	120	105.263157894737
3MQQ_A	T0523TS395_5	T0523	2.40	6.5196	6.5264	114	120	105.263157894737
3MQQ_A	T0523TS399_1	T0523	2.16	6.6278	6.6276	114	120	105.263157894737
3MQQ_A	T0523TS399_2	T0523	2.42	6.8442	6.8302	114	120	105.263157894737
3MQQ_A	T0523TS399_3	T0523	2.06	6.1949	6.2226	114	120	105.263157894737
3MQQ_A	T0523TS399_4	T0523	1.73	7.0607	7.0327	114	120	105.263157894737
3MQQ_A	T0523TS399_5	T0523	2.20	6.5196	6.5264	114	120	105.263157894737
3MQQ_A	T0523TS400_1	T0523	2.04	6.7360	6.7289	114	120	105.263157894737
3MQQ_A	T0523TS400_2	T0523	2.17	6.7360	6.7289	114	120	105.263157894737
3MQQ_A	T0523TS400_3	T0523	2.05	6.6278	6.6276	114	120	105.263157894737
3MQQ_A	T0523TS400_4	T0523	2.03	6.7360	6.7289	114	120	105.263157894737
3MQQ_A	T0523TS400_5	T0523	2.20	6.5196	6.5264	114	120	105.263157894737
3MQQ_A	T0523TS402_1	T0523	2.48	7.3853	7.3366	114	120	105.263157894737
3MQQ_A	T0523TS402_2	T0523	2.43	6.6278	6.6276	114	120	105.263157894737
3MQQ_A	T0523TS402_3	T0523	1.85	7.0607	7.0327	114	120	105.263157894737
3MQQ_A	T0523TS402_4	T0523	1.95	7.6018	7.5392	114	120	105.263157894737
3MQQ_A	T0523TS402_5	T0523	1.94	7.3853	7.3366	114	120	105.263157894737
3MQQ_A	T0523TS403_1	T0523	1.73	7.4936	7.4379	114	120	105.263157894737
3MQQ_A	T0523TS403_2	T0523	1.78	7.3853	7.3366	114	120	105.263157894737
3MQQ_A	T0523TS403_3	T0523	1.68	7.2771	7.2353	114	120	105.263157894737
3MQQ_A	T0523TS403_4	T0523	1.68	7.4936	7.4379	114	120	105.263157894737
3MQQ_A	T0523TS403_5	T0523	1.68	7.7100	7.6405	114	120	105.263157894737
3MQQ_A	T0523TS407_1	T0523	2.57	6.9524	6.9314	114	120	105.263157894737
3MQQ_A	T0523TS407_2	T0523	2.23	6.4113	6.4251	114	120	105.263157894737
3MQQ_A	T0523TS407_3	T0523	2.23	6.4113	6.4251	114	120	105.263157894737
3MQQ_A	T0523TS407_4	T0523	2.02	6.9524	6.9314	114	120	105.263157894737
3MQQ_A	T0523TS407_5	T0523	2.16	6.5196	6.5264	114	120	105.263157894737
3MQQ_A	T0523TS408_1	T0523	2.33	6.6278	6.6276	114	115	100.877192982456
3MQQ_A	T0523TS408_2	T0523	2.44	6.4113	6.4251	114	120	105.263157894737
3MQQ_A	T0523TS408_3	T0523	1.75	7.0607	7.0327	114	120	105.263157894737
3MQQ_A	T0523TS408_4	T0523	2.32	6.9524	6.9314	114	120	105.263157894737
3MQQ_A	T0523TS408_5	T0523	1.99	6.5196	6.5264	114	120	105.263157894737
3MQQ_A	T0523TS409_1	T0523	2.18	7.6018	7.5392	114	120	105.263157894737
3MQQ_A	T0523TS409_2	T0523	2.58	6.1949	6.2226	114	120	105.263157894737
3MQQ_A	T0523TS409_3	T0523	2.39	7.2771	7.2353	114	120	105.263157894737
3MQQ_A	T0523TS409_4	T0523	2.27	6.6278	6.6276	114	120	105.263157894737
3MQQ_A	T0523TS409_5	T0523	2.57	6.0867	6.1214	114	120	105.263157894737
3MQQ_A	T0523TS418_1	T0523	1.97	6.8442	6.8302	114	120	105.263157894737
3MQQ_A	T0523TS418_2	T0523	2.67	-0.4066	0.4826	114	120	105.263157894737
3MQQ_A	T0523TS418_3	T0523	1.08	7.4936	7.4379	114	120	105.263157894737
3MQQ_A	T0523TS418_4	T0523	1.97	7.3853	7.3366	114	120	105.263157894737
3MQQ_A	T0523TS418_5	T0523	2.18	5.9785	6.0202	114	120	105.263157894737
3MQQ_A	T0523TS419_1	T0523	1.90	7.4936	7.4379	114	120	105.263157894737
3MQQ_A	T0523TS419_2	T0523	2.50	6.6278	6.6276	114	120	105.263157894737
3MQQ_A	T0523TS419_3	T0523	2.70	6.1949	6.2226	114	120	105.263157894737
3MQQ_A	T0523TS419_4	T0523	2.65	5.6538	5.7167	114	120	105.263157894737
3MQQ_A	T0523TS419_5	T0523	1.93	5.1127	5.2111	114	120	105.263157894737
3MQQ_A	T0523TS420_1	T0523	2.49	5.8702	5.9190	114	112	98.2456140350877
3MQQ_A	T0523TS420_2	T0523	2.51	5.2209	5.3122	114	115	100.877192982456
3MQQ_A	T0523TS420_3	T0523	2.40	5.8702	5.9190	114	119	104.385964912281
3MQQ_A	T0523TS420_4	T0523	1.62	7.3853	7.3366	114	114	100
3MQQ_A	T0523TS420_5	T0523	2.60	5.6517	5.7147	114	107	93.859649122807
3MQQ_A	T0523TS423_1	T0523	2.42	5.9785	6.0202	114	120	105.263157894737
3MQQ_A	T0523TS423_2	T0523	2.31	6.1949	6.2226	114	120	105.263157894737
3MQQ_A	T0523TS423_3	T0523	2.20	6.4113	6.4251	114	120	105.263157894737
3MQQ_A	T0523TS423_4	T0523	2.28	6.4113	6.4251	114	120	105.263157894737
3MQQ_A	T0523TS423_5	T0523	2.27	6.1949	6.2226	114	120	105.263157894737
3MQQ_A	T0523TS424_1	T0523	2.50	7.2771	7.2353	114	120	105.263157894737
3MQQ_A	T0523TS424_2	T0523	2.02	6.4113	6.4251	114	120	105.263157894737
3MQQ_A	T0523TS424_3	T0523	2.14	6.1949	6.2226	114	120	105.263157894737
3MQQ_A	T0523TS424_4	T0523	2.51	6.5196	6.5264	114	120	105.263157894737
3MQQ_A	T0523TS424_5	T0523	2.43	3.5976	3.8011	114	120	105.263157894737
3MQQ_A	T0523TS428_1	T0523	2.42	6.8442	6.8302	114	120	105.263157894737
3MQQ_A	T0523TS428_2	T0523	2.49	5.6538	5.7167	114	120	105.263157894737
3MQQ_A	T0523TS428_3	T0523	2.37	5.5456	5.6155	114	120	105.263157894737
3MQQ_A	T0523TS428_4	T0523	2.34	5.5456	5.6155	114	120	105.263157894737
3MQQ_A	T0523TS428_5	T0523	2.65	5.2209	5.3122	114	120	105.263157894737
3MQQ_A	T0523TS429_1	T0523	1.84	7.4936	7.4379	114	120	105.263157894737
3MQQ_A	T0523TS429_2	T0523	1.84	7.4936	7.4379	114	114	100
3MQQ_A	T0523TS429_3	T0523	1.20	7.4936	7.4379	114	114	100
3MQQ_A	T0523TS429_4	T0523	2.13	6.8442	6.8302	114	114	100
3MQQ_A	T0523TS429_5	T0523	2.30	6.9524	6.9314	114	116	101.754385964912
3MQQ_A	T0523TS435_1	T0523	2.02	6.4113	6.4251	114	120	105.263157894737
3MQQ_A	T0523TS435_2	T0523	2.02	6.5196	6.5264	114	120	105.263157894737
3MQQ_A	T0523TS435_3	T0523	1.92	6.4113	6.4251	114	120	105.263157894737
3MQQ_A	T0523TS435_4	T0523	1.94	6.5196	6.5264	114	120	105.263157894737
3MQQ_A	T0523TS436_1	T0523	2.64	4.8735	4.9879	114	107	93.859649122807
3MQQ_A	T0523TS436_2	T0523	2.87	5.1127	5.2111	114	120	105.263157894737
3MQQ_A	T0523TS436_3	T0523	3.00	5.8702	5.9190	114	120	105.263157894737
3MQQ_A	T0523TS436_4	T0523	2.10	5.5951	5.6618	114	104	91.2280701754386
3MQQ_A	T0523TS436_5	T0523	2.39	5.8702	5.9190	114	119	104.385964912281
3MQQ_A	T0523TS439_1	T0523	2.61	6.7360	6.7289	114	120	105.263157894737
3MQQ_A	T0523TS447_1	T0523	2.09	6.9524	6.9314	114	120	105.263157894737
3MQQ_A	T0523TS447_2	T0523	2.21	7.3853	7.3366	114	120	105.263157894737
3MQQ_A	T0523TS447_3	T0523	2.85	5.6538	5.7167	114	120	105.263157894737
3MQQ_A	T0523TS447_4	T0523	1.87	-1.0559	0.1881	114	120	105.263157894737
3MQQ_A	T0523TS447_5	T0523	2.52	5.9785	6.0202	114	120	105.263157894737
3MQQ_A	T0523TS449_1	T0523	2.12	6.0867	6.1214	114	120	105.263157894737
3MQQ_A	T0523TS450_1	T0523	no_data	no_data	no_data	114	no_data	no_data
3MQQ_A	T0523TS452_1	T0523	2.26	6.6278	6.6276	114	120	105.263157894737
3MQQ_A	T0523TS452_2	T0523	2.26	6.6278	6.6276	114	120	105.263157894737
3MQQ_A	T0523TS452_3	T0523	2.26	6.6278	6.6276	114	120	105.263157894737
3MQQ_A	T0523TS452_4	T0523	2.40	6.5196	6.5264	114	120	105.263157894737
3MQQ_A	T0523TS452_5	T0523	2.45	6.6278	6.6276	114	120	105.263157894737
3MQQ_A	T0523TS453_1	T0523	2.12	6.0867	6.1214	114	120	105.263157894737
3MQQ_A	T0523TS457_1	T0523	1.94	7.1689	7.1340	114	120	105.263157894737
3MQQ_A	T0523TS457_2	T0523	2.42	7.2771	7.2353	114	120	105.263157894737
3MQQ_A	T0523TS457_3	T0523	2.21	5.5456	5.6155	114	120	105.263157894737
3MQQ_A	T0523TS457_4	T0523	2.44	5.7620	5.8178	114	120	105.263157894737
3MQQ_A	T0523TS457_5	T0523	2.08	5.5456	5.6155	114	120	105.263157894737
3MQQ_A	T0523TS458_1	T0523	2.20	6.5196	6.5264	114	120	105.263157894737
3MQQ_A	T0523TS458_2	T0523	2.38	6.8442	6.8302	114	120	105.263157894737
3MQQ_A	T0523TS458_3	T0523	2.26	6.5196	6.5264	114	120	105.263157894737
3MQQ_A	T0523TS458_4	T0523	1.75	7.2771	7.2353	114	120	105.263157894737
3MQQ_A	T0523TS458_5	T0523	2.65	5.6538	5.7167	114	120	105.263157894737
3MQQ_A	T0523TS461_1	T0523	2.27	5.4374	5.5144	114	119	104.385964912281
3MQQ_A	T0523TS461_2	T0523	2.50	5.8702	5.9190	114	119	104.385964912281
3MQQ_A	T0523TS461_3	T0523	2.27	5.4374	5.5144	114	119	104.385964912281
3MQQ_A	T0523TS461_4	T0523	2.27	5.9785	6.0202	114	119	104.385964912281
3MQQ_A	T0523TS461_5	T0523	2.62	5.7620	5.8178	114	119	104.385964912281
3MQQ_A	T0523TS470_1	T0523	2.42	6.8442	6.8302	114	120	105.263157894737
3MQQ_A	T0523TS470_2	T0523	2.22	6.6278	6.6276	114	120	105.263157894737
3MQQ_A	T0523TS470_3	T0523	1.95	6.8442	6.8302	114	120	105.263157894737
3MQQ_A	T0523TS470_4	T0523	2.12	6.0867	6.1214	114	120	105.263157894737
3MQQ_A	T0523TS470_5	T0523	2.12	6.0867	6.1214	114	120	105.263157894737
3MQQ_A	T0523TS471_1	T0523	2.49	5.8702	5.9190	114	112	98.2456140350877
3MQQ_A	T0523TS471_2	T0523	2.51	5.2209	5.3122	114	115	100.877192982456
3MQQ_A	T0523TS471_3	T0523	2.40	5.8702	5.9190	114	119	104.385964912281
3MQQ_A	T0523TS471_4	T0523	1.62	7.3853	7.3366	114	114	100
3MQQ_A	T0523TS471_5	T0523	2.60	5.6517	5.7147	114	107	93.859649122807
3MQQ_A	T0523TS476_1	T0523	2.88	5.2209	5.3122	114	115	100.877192982456
3MQQ_A	T0523TS476_2	T0523	2.43	5.9785	6.0202	114	119	104.385964912281
3MQQ_A	T0523TS476_3	T0523	2.42	5.7620	5.8178	114	115	100.877192982456
3MQQ_A	T0523TS476_4	T0523	1.62	7.3853	7.3366	114	114	100
3MQQ_A	T0523TS476_5	T0523	2.29	5.7628	5.8186	114	107	93.859649122807
3MQQ_A	T0523TS477_1	T0523	1.99	6.7360	6.7289	114	120	105.263157894737
3MQQ_A	T0523TS477_2	T0523	1.73	7.0607	7.0327	114	120	105.263157894737
3MQQ_A	T0523TS477_3	T0523	2.03	6.6278	6.6276	114	120	105.263157894737
3MQQ_A	T0523TS477_4	T0523	1.76	6.6278	6.6276	114	120	105.263157894737
3MQQ_A	T0523TS477_5	T0523	1.77	6.6278	6.6276	114	120	105.263157894737
3MQQ_A	T0523TS481_1	T0523	1.69	7.4936	7.4379	114	120	105.263157894737
3MQQ_A	T0523TS481_2	T0523	1.68	7.6018	7.5392	114	120	105.263157894737
3MQQ_A	T0523TS481_3	T0523	1.71	7.3853	7.3366	114	120	105.263157894737
3MQQ_A	T0523TS481_4	T0523	1.67	7.6018	7.5392	114	120	105.263157894737
3MQQ_A	T0523TS481_5	T0523	1.69	6.1949	6.2226	114	120	105.263157894737
3MQQ_A	T0523TS484_1	T0523	1.70	7.2771	7.2353	114	120	105.263157894737
3MQQ_A	T0523TS484_2	T0523	1.67	7.7100	7.6405	114	120	105.263157894737
3MQQ_A	T0523TS484_3	T0523	2.39	6.3031	6.3239	114	120	105.263157894737
3MQQ_A	T0523TS484_4	T0523	2.37	5.3291	5.4133	114	120	105.263157894737
3MQQ_A	T0523TS484_5	T0523	2.95	5.9785	6.0202	114	120	105.263157894737
3MQQ_A	T0523TS490_1	T0523	2.29	6.5196	6.5264	114	120	105.263157894737
3MQQ_A	T0523TS490_2	T0523	2.29	6.5196	6.5264	114	120	105.263157894737
3MQQ_A	T0523TS490_3	T0523	2.31	6.5196	6.5264	114	120	105.263157894737
3MQQ_A	T0523TS490_4	T0523	2.09	6.6278	6.6276	114	120	105.263157894737
3MQQ_A	T0523TS490_5	T0523	2.29	6.5196	6.5264	114	120	105.263157894737
T0523AL285_1	T0523AL285_2	T0523	1.73	7.4374	7.3853	102	112	109.803921568627
T0523AL285_1	T0523AL285_3	T0523	1.32	7.7827	7.7085	102	117	114.705882352941
T0523AL285_1	T0523AL285_4	T0523	1.64	7.9691	7.8830	102	98	96.078431372549
T0523AL285_1	T0523AL285_5	T0523	2.50	6.0559	6.0926	102	116	113.725490196078
T0523AL285_1	T0523AL396_1	T0523	2.06	7.6676	7.6008	102	108	105.882352941176
T0523AL285_1	T0523AL396_2	T0523	2.37	5.1349	5.2319	102	112	109.803921568627
T0523AL285_1	T0523AL396_3	T0523	2.06	7.6676	7.6008	102	108	105.882352941176
T0523AL285_1	T0523AL396_4	T0523	1.32	7.7827	7.7085	102	123	120.588235294118
T0523AL285_1	T0523AL396_5	T0523	2.75	3.8686	4.0523	102	115	112.745098039216
T0523AL285_1	T0523TS001_1	T0523	1.54	7.4374	7.3853	102	120	117.647058823529
T0523AL285_1	T0523TS001_2	T0523	2.30	6.8617	6.8465	102	111	108.823529411765
T0523AL285_1	T0523TS001_3	T0523	1.75	7.6676	7.6008	102	120	117.647058823529
T0523AL285_1	T0523TS001_4	T0523	1.86	7.1149	7.0834	102	100	98.0392156862745
T0523AL285_1	T0523TS001_5	T0523	1.72	7.0920	7.0620	102	113	110.78431372549
T0523AL285_1	T0523TS002_1	T0523	1.72	7.6676	7.6008	102	120	117.647058823529
T0523AL285_1	T0523TS002_2	T0523	1.74	7.7827	7.7085	102	120	117.647058823529
T0523AL285_1	T0523TS002_3	T0523	1.60	7.6676	7.6008	102	120	117.647058823529
T0523AL285_1	T0523TS002_4	T0523	1.57	7.7827	7.7085	102	120	117.647058823529
T0523AL285_1	T0523TS002_5	T0523	1.67	7.7827	7.7085	102	120	117.647058823529
T0523AL285_1	T0523TS009_1	T0523	1.78	6.9769	6.9543	102	120	117.647058823529
T0523AL285_1	T0523TS014_1	T0523	2.81	-0.1607	0.6281	102	120	117.647058823529
T0523AL285_1	T0523TS014_2	T0523	2.62	0.4149	1.0241	102	120	117.647058823529
T0523AL285_1	T0523TS014_3	T0523	2.48	-1.4270	0.0860	102	120	117.647058823529
T0523AL285_1	T0523TS014_4	T0523	2.93	0.2998	0.9397	102	120	117.647058823529
T0523AL285_1	T0523TS014_5	T0523	2.99	-1.4270	0.0860	102	120	117.647058823529
T0523AL285_1	T0523TS016_1	T0523	1.49	7.6676	7.6008	102	120	117.647058823529
T0523AL285_1	T0523TS016_2	T0523	1.52	7.6676	7.6008	102	120	117.647058823529
T0523AL285_1	T0523TS016_3	T0523	1.51	7.6676	7.6008	102	120	117.647058823529
T0523AL285_1	T0523TS016_4	T0523	1.52	7.6676	7.6008	102	120	117.647058823529
T0523AL285_1	T0523TS016_5	T0523	1.50	7.6676	7.6008	102	120	117.647058823529
T0523AL285_1	T0523TS018_1	T0523	1.90	6.9769	6.9543	102	120	117.647058823529
T0523AL285_1	T0523TS018_2	T0523	1.88	7.2071	7.1698	102	120	117.647058823529
T0523AL285_1	T0523TS018_3	T0523	1.91	6.9769	6.9543	102	120	117.647058823529
T0523AL285_1	T0523TS018_4	T0523	2.00	7.2071	7.1698	102	120	117.647058823529
T0523AL285_1	T0523TS018_5	T0523	2.16	4.6744	4.8022	102	120	117.647058823529
T0523AL285_1	T0523TS020_1	T0523	2.61	-0.1607	0.6281	102	120	117.647058823529
T0523AL285_1	T0523TS020_2	T0523	2.68	-0.7363	0.3154	102	120	117.647058823529
T0523AL285_1	T0523TS020_3	T0523	2.66	-0.6211	0.3699	102	120	117.647058823529
T0523AL285_1	T0523TS020_4	T0523	1.91	-1.6572	0.0463	102	120	117.647058823529
T0523AL285_1	T0523TS020_5	T0523	2.99	-0.7363	0.3154	102	120	117.647058823529
T0523AL285_1	T0523TS026_1	T0523	1.64	7.4374	7.3853	102	107	104.901960784314
T0523AL285_1	T0523TS026_2	T0523	1.73	7.2071	7.1698	102	107	104.901960784314
T0523AL285_1	T0523TS026_3	T0523	1.22	6.9769	6.9543	102	107	104.901960784314
T0523AL285_1	T0523TS026_4	T0523	2.13	7.0925	7.0625	102	97	95.0980392156863
T0523AL285_1	T0523TS026_5	T0523	2.76	4.8325	4.9496	102	99	97.0588235294118
T0523AL285_1	T0523TS028_1	T0523	1.90	7.2071	7.1698	102	120	117.647058823529
T0523AL285_1	T0523TS028_2	T0523	1.75	7.5525	7.4930	102	120	117.647058823529
T0523AL285_1	T0523TS028_3	T0523	1.90	7.3222	7.2775	102	120	117.647058823529
T0523AL285_1	T0523TS028_4	T0523	2.35	6.4013	6.4157	102	120	117.647058823529
T0523AL285_1	T0523TS028_5	T0523	2.74	5.9408	5.9850	102	120	117.647058823529
T0523AL285_1	T0523TS029_1	T0523	1.84	7.2071	7.1698	102	115	112.745098039216
T0523AL285_1	T0523TS029_2	T0523	1.45	7.6676	7.6008	102	120	117.647058823529
T0523AL285_1	T0523TS029_3	T0523	2.12	7.4374	7.3853	102	110	107.843137254902
T0523AL285_1	T0523TS029_4	T0523	2.60	0.2998	0.9397	102	105	102.941176470588
T0523AL285_1	T0523TS029_5	T0523	2.62	-0.1607	0.6281	102	120	117.647058823529
T0523AL285_1	T0523TS033_1	T0523	1.69	7.5525	7.4930	102	120	117.647058823529
T0523AL285_1	T0523TS035_1	T0523	2.06	7.3222	7.2775	102	120	117.647058823529
T0523AL285_1	T0523TS037_1	T0523	1.58	7.6676	7.6008	102	120	117.647058823529
T0523AL285_1	T0523TS037_2	T0523	1.84	7.5525	7.4930	102	120	117.647058823529
T0523AL285_1	T0523TS037_3	T0523	1.49	8.0130	7.9241	102	120	117.647058823529
T0523AL285_1	T0523TS037_4	T0523	1.52	7.5525	7.4930	102	120	117.647058823529
T0523AL285_1	T0523TS037_5	T0523	1.67	7.5525	7.4930	102	120	117.647058823529
T0523AL285_1	T0523TS042_1	T0523	2.42	-0.5060	0.4286	102	120	117.647058823529
T0523AL285_1	T0523TS042_2	T0523	2.62	0.4149	1.0241	102	120	117.647058823529
T0523AL285_1	T0523TS042_3	T0523	2.76	1.3359	1.7646	102	120	117.647058823529
T0523AL285_1	T0523TS042_4	T0523	2.17	-0.7363	0.3154	102	120	117.647058823529
T0523AL285_1	T0523TS042_5	T0523	2.15	0.4149	1.0241	102	120	117.647058823529
T0523AL285_1	T0523TS045_1	T0523	2.03	7.2071	7.1698	102	120	117.647058823529
T0523AL285_1	T0523TS047_1	T0523	1.84	7.3222	7.2775	102	120	117.647058823529
T0523AL285_1	T0523TS055_1	T0523	1.94	7.3222	7.2775	102	120	117.647058823529
T0523AL285_1	T0523TS055_2	T0523	1.78	7.0920	7.0620	102	120	117.647058823529
T0523AL285_1	T0523TS055_3	T0523	1.86	7.0920	7.0620	102	120	117.647058823529
T0523AL285_1	T0523TS055_4	T0523	1.88	7.4374	7.3853	102	120	117.647058823529
T0523AL285_1	T0523TS055_5	T0523	1.78	7.3222	7.2775	102	120	117.647058823529
T0523AL285_1	T0523TS056_1	T0523	1.58	7.6676	7.6008	102	120	117.647058823529
T0523AL285_1	T0523TS056_2	T0523	1.38	7.8978	7.8163	102	120	117.647058823529
T0523AL285_1	T0523TS056_3	T0523	1.63	7.4374	7.3853	102	120	117.647058823529
T0523AL285_1	T0523TS056_4	T0523	1.63	7.4374	7.3853	102	120	117.647058823529
T0523AL285_1	T0523TS056_5	T0523	1.67	7.4374	7.3853	102	120	117.647058823529
T0523AL285_1	T0523TS060_1	T0523	1.67	7.7827	7.7085	102	120	117.647058823529
T0523AL285_1	T0523TS060_2	T0523	1.70	7.4374	7.3853	102	120	117.647058823529
T0523AL285_1	T0523TS060_3	T0523	2.44	6.0559	6.0926	102	120	117.647058823529
T0523AL285_1	T0523TS060_4	T0523	1.74	7.7827	7.7085	102	120	117.647058823529
T0523AL285_1	T0523TS060_5	T0523	1.56	7.6676	7.6008	102	120	117.647058823529
T0523AL285_1	T0523TS061_1	T0523	2.02	7.0920	7.0620	102	120	117.647058823529
T0523AL285_1	T0523TS063_1	T0523	1.86	7.3222	7.2775	102	120	117.647058823529
T0523AL285_1	T0523TS063_2	T0523	1.78	7.2071	7.1698	102	120	117.647058823529
T0523AL285_1	T0523TS063_3	T0523	1.99	6.9769	6.9543	102	120	117.647058823529
T0523AL285_1	T0523TS063_4	T0523	1.89	6.9769	6.9543	102	120	117.647058823529
T0523AL285_1	T0523TS063_5	T0523	2.41	6.2861	6.3080	102	120	117.647058823529
T0523AL285_1	T0523TS065_1	T0523	1.72	7.5525	7.4930	102	120	117.647058823529
T0523AL285_1	T0523TS065_2	T0523	2.30	7.0920	7.0620	102	120	117.647058823529
T0523AL285_1	T0523TS065_3	T0523	1.56	7.6676	7.6008	102	120	117.647058823529
T0523AL285_1	T0523TS065_4	T0523	1.71	7.3222	7.2775	102	120	117.647058823529
T0523AL285_1	T0523TS065_5	T0523	1.68	7.4374	7.3853	102	120	117.647058823529
T0523AL285_1	T0523TS077_1	T0523	1.60	7.5525	7.4930	102	120	117.647058823529
T0523AL285_1	T0523TS077_2	T0523	1.70	7.5525	7.4930	102	120	117.647058823529
T0523AL285_1	T0523TS080_1	T0523	1.58	7.8978	7.8163	102	120	117.647058823529
T0523AL285_1	T0523TS080_2	T0523	1.71	7.5525	7.4930	102	120	117.647058823529
T0523AL285_1	T0523TS080_3	T0523	1.51	8.1281	8.0318	102	120	117.647058823529
T0523AL285_1	T0523TS080_4	T0523	1.67	7.7827	7.7085	102	120	117.647058823529
T0523AL285_1	T0523TS080_5	T0523	1.86	7.3222	7.2775	102	120	117.647058823529
T0523AL285_1	T0523TS083_1	T0523	2.23	5.9408	5.9850	102	120	117.647058823529
T0523AL285_1	T0523TS083_2	T0523	2.71	6.1710	6.2003	102	120	117.647058823529
T0523AL285_1	T0523TS083_3	T0523	2.84	1.9115	2.2654	102	120	117.647058823529
T0523AL285_1	T0523TS083_4	T0523	2.78	5.4803	5.5545	102	120	117.647058823529
T0523AL285_1	T0523TS083_5	T0523	3.12	-0.7363	0.3154	102	120	117.647058823529
T0523AL285_1	T0523TS084_1	T0523	2.74	-0.5060	0.4286	102	120	117.647058823529
T0523AL285_1	T0523TS084_2	T0523	2.11	-1.1967	0.1435	102	120	117.647058823529
T0523AL285_1	T0523TS084_3	T0523	2.69	-0.7363	0.3154	102	120	117.647058823529
T0523AL285_1	T0523TS084_4	T0523	2.39	-0.6211	0.3699	102	120	117.647058823529
T0523AL285_1	T0523TS084_5	T0523	2.38	-1.4270	0.0860	102	120	117.647058823529
T0523AL285_1	T0523TS088_1	T0523	1.48	8.0130	7.9241	102	120	117.647058823529
T0523AL285_1	T0523TS088_2	T0523	1.49	8.0130	7.9241	102	118	115.686274509804
T0523AL285_1	T0523TS088_3	T0523	1.77	7.5525	7.4930	102	118	115.686274509804
T0523AL285_1	T0523TS088_4	T0523	2.17	7.3222	7.2775	102	118	115.686274509804
T0523AL285_1	T0523TS088_5	T0523	1.86	7.0920	7.0620	102	118	115.686274509804
T0523AL285_1	T0523TS094_1	T0523	1.59	7.7827	7.7085	102	120	117.647058823529
T0523AL285_1	T0523TS094_2	T0523	1.55	7.7827	7.7085	102	120	117.647058823529
T0523AL285_1	T0523TS094_3	T0523	1.55	7.7827	7.7085	102	120	117.647058823529
T0523AL285_1	T0523TS094_4	T0523	1.51	7.7827	7.7085	102	120	117.647058823529
T0523AL285_1	T0523TS094_5	T0523	1.60	7.7827	7.7085	102	120	117.647058823529
T0523AL285_1	T0523TS096_1	T0523	1.49	7.6676	7.6008	102	120	117.647058823529
T0523AL285_1	T0523TS096_2	T0523	1.69	7.4374	7.3853	102	120	117.647058823529
T0523AL285_1	T0523TS096_3	T0523	1.78	7.3222	7.2775	102	120	117.647058823529
T0523AL285_1	T0523TS096_4	T0523	1.58	7.4374	7.3853	102	120	117.647058823529
T0523AL285_1	T0523TS096_5	T0523	2.23	7.3222	7.2775	102	120	117.647058823529
T0523AL285_1	T0523TS102_1	T0523	1.76	7.7827	7.7085	102	120	117.647058823529
T0523AL285_1	T0523TS102_2	T0523	1.79	7.6676	7.6008	102	120	117.647058823529
T0523AL285_1	T0523TS102_3	T0523	1.80	7.6676	7.6008	102	120	117.647058823529
T0523AL285_1	T0523TS102_4	T0523	1.80	7.6676	7.6008	102	120	117.647058823529
T0523AL285_1	T0523TS102_5	T0523	1.80	7.6676	7.6008	102	120	117.647058823529
T0523AL285_1	T0523TS103_1	T0523	1.70	7.2071	7.1698	102	120	117.647058823529
T0523AL285_1	T0523TS103_2	T0523	1.77	7.5525	7.4930	102	120	117.647058823529
T0523AL285_1	T0523TS103_3	T0523	1.73	7.3222	7.2775	102	113	110.78431372549
T0523AL285_1	T0523TS103_4	T0523	1.70	7.3222	7.2775	102	112	109.803921568627
T0523AL285_1	T0523TS103_5	T0523	1.32	7.5525	7.4930	102	113	110.78431372549
T0523AL285_1	T0523TS104_1	T0523	1.35	7.8978	7.8163	102	120	117.647058823529
T0523AL285_1	T0523TS105_1	T0523	1.84	7.4374	7.3853	102	120	117.647058823529
T0523AL285_1	T0523TS110_1	T0523	1.55	7.8978	7.8163	102	120	117.647058823529
T0523AL285_1	T0523TS113_1	T0523	1.49	8.0130	7.9241	102	120	117.647058823529
T0523AL285_1	T0523TS113_2	T0523	1.47	8.0130	7.9241	102	120	117.647058823529
T0523AL285_1	T0523TS113_3	T0523	1.57	7.6676	7.6008	102	120	117.647058823529
T0523AL285_1	T0523TS113_4	T0523	1.49	7.3222	7.2775	102	120	117.647058823529
T0523AL285_1	T0523TS113_5	T0523	1.57	7.7827	7.7085	102	120	117.647058823529
T0523AL285_1	T0523TS114_1	T0523	1.60	7.6676	7.6008	102	120	117.647058823529
T0523AL285_1	T0523TS114_2	T0523	1.59	7.6676	7.6008	102	120	117.647058823529
T0523AL285_1	T0523TS114_3	T0523	1.61	7.6676	7.6008	102	120	117.647058823529
T0523AL285_1	T0523TS114_4	T0523	1.58	7.6676	7.6008	102	120	117.647058823529
T0523AL285_1	T0523TS114_5	T0523	1.58	7.6676	7.6008	102	120	117.647058823529
T0523AL285_1	T0523TS117_1	T0523	2.41	5.9408	5.9850	102	119	116.666666666667
T0523AL285_1	T0523TS117_2	T0523	2.30	6.8617	6.8465	102	120	117.647058823529
T0523AL285_1	T0523TS117_3	T0523	2.42	6.8617	6.8465	102	120	117.647058823529
T0523AL285_1	T0523TS117_4	T0523	2.32	6.9769	6.9543	102	120	117.647058823529
T0523AL285_1	T0523TS117_5	T0523	2.42	6.8617	6.8465	102	120	117.647058823529
T0523AL285_1	T0523TS119_1	T0523	1.55	7.7827	7.7085	102	120	117.647058823529
T0523AL285_1	T0523TS119_2	T0523	1.55	7.7827	7.7085	102	120	117.647058823529
T0523AL285_1	T0523TS119_3	T0523	1.60	7.7827	7.7085	102	120	117.647058823529
T0523AL285_1	T0523TS119_4	T0523	1.59	7.7827	7.7085	102	120	117.647058823529
T0523AL285_1	T0523TS119_5	T0523	1.51	7.7827	7.7085	102	120	117.647058823529
T0523AL285_1	T0523TS127_1	T0523	2.12	7.5525	7.4930	102	120	117.647058823529
T0523AL285_1	T0523TS127_2	T0523	1.80	7.4374	7.3853	102	113	110.78431372549
T0523AL285_1	T0523TS127_3	T0523	1.96	7.3222	7.2775	102	115	112.745098039216
T0523AL285_1	T0523TS127_4	T0523	1.43	7.5525	7.4930	102	115	112.745098039216
T0523AL285_1	T0523TS127_5	T0523	1.90	7.4374	7.3853	102	112	109.803921568627
T0523AL285_1	T0523TS129_1	T0523	2.81	-0.9665	0.2201	102	120	117.647058823529
T0523AL285_1	T0523TS129_2	T0523	2.81	-0.9665	0.2201	102	120	117.647058823529
T0523AL285_1	T0523TS129_3	T0523	2.81	-0.9665	0.2201	102	120	117.647058823529
T0523AL285_1	T0523TS129_4	T0523	2.81	-0.9665	0.2201	102	120	117.647058823529
T0523AL285_1	T0523TS129_5	T0523	2.81	-0.9665	0.2201	102	120	117.647058823529
T0523AL285_1	T0523TS142_1	T0523	1.66	7.2071	7.1698	102	120	117.647058823529
T0523AL285_1	T0523TS142_2	T0523	1.65	7.4374	7.3853	102	120	117.647058823529
T0523AL285_1	T0523TS142_3	T0523	2.37	6.0559	6.0926	102	120	117.647058823529
T0523AL285_1	T0523TS142_4	T0523	2.20	6.5164	6.5234	102	120	117.647058823529
T0523AL285_1	T0523TS142_5	T0523	2.32	5.9408	5.9850	102	120	117.647058823529
T0523AL285_1	T0523TS147_1	T0523	1.77	7.0920	7.0620	102	120	117.647058823529
T0523AL285_1	T0523TS149_1	T0523	2.10	7.4374	7.3853	102	120	117.647058823529
T0523AL285_1	T0523TS153_1	T0523	2.84	0.4149	1.0241	102	120	117.647058823529
T0523AL285_1	T0523TS165_1	T0523	1.83	7.4374	7.3853	102	120	117.647058823529
T0523AL285_1	T0523TS165_2	T0523	1.87	7.4374	7.3853	102	112	109.803921568627
T0523AL285_1	T0523TS165_3	T0523	1.87	7.4374	7.3853	102	112	109.803921568627
T0523AL285_1	T0523TS165_4	T0523	2.50	7.4374	7.3853	102	112	109.803921568627
T0523AL285_1	T0523TS165_5	T0523	1.80	7.4374	7.3853	102	120	117.647058823529
T0523AL285_1	T0523TS166_1	T0523	1.97	6.9769	6.9543	102	120	117.647058823529
T0523AL285_1	T0523TS166_2	T0523	1.56	7.4374	7.3853	102	120	117.647058823529
T0523AL285_1	T0523TS166_3	T0523	2.54	6.5164	6.5234	102	120	117.647058823529
T0523AL285_1	T0523TS166_4	T0523	2.48	5.7105	5.7697	102	120	117.647058823529
T0523AL285_1	T0523TS166_5	T0523	0.96	7.8978	7.8163	102	120	117.647058823529
T0523AL285_1	T0523TS170_1	T0523	2.58	6.5164	6.5234	102	120	117.647058823529
T0523AL285_1	T0523TS170_2	T0523	2.21	7.0920	7.0620	102	120	117.647058823529
T0523AL285_1	T0523TS170_3	T0523	2.56	6.1710	6.2003	102	120	117.647058823529
T0523AL285_1	T0523TS170_4	T0523	2.41	6.0559	6.0926	102	120	117.647058823529
T0523AL285_1	T0523TS170_5	T0523	2.60	5.5954	5.6621	102	120	117.647058823529
T0523AL285_1	T0523TS171_1	T0523	1.79	7.0920	7.0620	102	114	111.764705882353
T0523AL285_1	T0523TS171_2	T0523	2.14	5.9408	5.9850	102	102	100
T0523AL285_1	T0523TS172_1	T0523	2.41	6.8617	6.8465	102	120	117.647058823529
T0523AL285_1	T0523TS172_2	T0523	2.39	7.4374	7.3853	102	120	117.647058823529
T0523AL285_1	T0523TS172_3	T0523	2.44	7.4374	7.3853	102	120	117.647058823529
T0523AL285_1	T0523TS172_4	T0523	2.42	7.0920	7.0620	102	120	117.647058823529
T0523AL285_1	T0523TS172_5	T0523	1.66	7.2071	7.1698	102	120	117.647058823529
T0523AL285_1	T0523TS173_1	T0523	1.52	7.6676	7.6008	102	112	109.803921568627
T0523AL285_1	T0523TS173_2	T0523	1.78	7.0920	7.0620	102	113	110.78431372549
T0523AL285_1	T0523TS173_3	T0523	1.98	7.4374	7.3853	102	113	110.78431372549
T0523AL285_1	T0523TS173_4	T0523	1.71	7.3222	7.2775	102	117	114.705882352941
T0523AL285_1	T0523TS173_5	T0523	1.87	7.2071	7.1698	102	112	109.803921568627
T0523AL285_1	T0523TS174_1	T0523	1.66	7.5525	7.4930	102	120	117.647058823529
T0523AL285_1	T0523TS182_1	T0523	2.53	-1.7724	0.0323	102	120	117.647058823529
T0523AL285_1	T0523TS182_2	T0523	2.53	-1.7724	0.0323	102	120	117.647058823529
T0523AL285_1	T0523TS182_3	T0523	2.63	-0.7363	0.3154	102	120	117.647058823529
[truncated: 99,921 more rows]
