# Supplementary material for: Addressing the Role of Conformational Diversity in Protein Structure Prediction
Source: PLoS One. 2016 May 9;11(5):e0154923. doi: 10.1371/journal.pone.0154923 (PMC4861349; doi:10.1371/journal.pone.0154923)
Supplement: S1 Dataset — (GZ) [file pone.0154923.s002.gz › Palopoli-Monzon_2016_SI/Structural_alignments/SET_CASP/rmsd_mammoth_T0318.out.cov]

T0318	2HB6_A	T0318	0.00	15.3763	14.8181	489	504	103.067484662577
T0318	2HC9_A	T0318	0.13	15.3763	14.8181	489	509	104.089979550102
T0318	RT0318TS021_1	T0318	3.14	0.6504	1.2035	489	486	99.3865030674847
T0318	RT0318TS021_2	T0318	2.79	0.1751	0.8509	489	485	99.1820040899796
T0318	RT0318TS021_3	T0318	2.88	0.2455	0.9006	489	486	99.3865030674847
T0318	RT0318TS022_1	T0318	2.73	3.0803	3.3237	489	485	99.1820040899796
T0318	RT0318TS022_2	T0318	2.86	-0.6167	0.3721	489	476	97.3415132924335
T0318	RT0318TS022_3	T0318	2.80	0.0533	0.7672	489	480	98.159509202454
T0318	RT0318TS022_4	T0318	2.66	-0.7976	0.2882	489	472	96.5235173824131
T0318	RT0318TS022_5	T0318	2.89	-1.1266	0.1648	489	479	97.9550102249489
T0318	RT0318TS193_1	T0318	2.73	-1.6297	0.0501	489	491	100.40899795501
T0318	RT0318TS193_2	T0318	2.75	-1.2663	0.1242	489	491	100.40899795501
T0318	RT0318TS193_3	T0318	3.04	-0.1760	0.6186	489	491	100.40899795501
T0318	RT0318TS193_4	T0318	2.40	-1.4480	0.0817	489	491	100.40899795501
T0318	RT0318TS193_5	T0318	1.80	-2.0840	0.0099	489	491	100.40899795501
T0318	RT0318TS239_2	T0318	2.91	6.4296	6.4422	489	453	92.638036809816
T0318	RT0318TS239_3	T0318	2.55	8.7393	8.6041	489	446	91.2065439672802
T0318	RT0318TS239_4	T0318	3.36	3.4584	3.6723	489	460	94.0695296523517
T0318	RT0318TS239_5	T0318	3.01	-0.3533	0.5127	489	442	90.3885480572597
T0318	RT0318TS268_1	T0318	2.89	-0.4025	0.4849	489	486	99.3865030674847
T0318	RT0318TS268_2	T0318	2.54	-1.6984	0.0408	489	486	99.3865030674847
T0318	RT0318TS268_3	T0318	2.86	-1.2935	0.1171	489	486	99.3865030674847
T0318	RT0318TS268_4	T0318	2.93	0.0835	0.7876	489	486	99.3865030674847
T0318	RT0318TS268_5	T0318	3.18	-1.2125	0.1390	489	486	99.3865030674847
T0318	RT0318TS464_3	T0318	2.56	0.2533	0.9062	489	195	39.8773006134969
T0318	RT0318TS464_5	T0318	2.72	-0.9226	0.2368	489	195	39.8773006134969
T0318	T0318AL044_1	T0318	2.56	11.3595	11.0572	489	389	79.5501022494888
T0318	T0318AL044_2	T0318	2.31	12.1122	11.7620	489	390	79.7546012269939
T0318	T0318AL044_3	T0318	2.01	-2.2877	0.0038	489	47	9.61145194274029
T0318	T0318AL044_4	T0318	3.74	-3.3632	0.0000	489	34	6.95296523517382
T0318	T0318AL170_1	T0318	1.61	12.1673	11.8136	489	313	64.0081799591002
T0318	T0318AL170_2	T0318	2.88	10.8223	10.5543	489	482	98.5685071574642
T0318	T0318AL242_1	T0318	1.52	12.3875	12.0197	489	314	64.2126789366053
T0318	T0318AL242_2	T0318	1.57	12.4220	12.0521	489	316	64.6216768916155
T0318	T0318AL242_3	T0318	2.41	11.4809	11.1709	489	475	97.1370143149284
T0318	T0318AL242_4	T0318	3.04	-0.0413	0.7044	489	153	31.2883435582822
T0318	T0318AL242_5	T0318	2.31	-1.7917	0.0303	489	106	21.6768916155419
T0318	T0318AL243_1	T0318	2.31	12.2187	11.8617	489	453	92.638036809816
T0318	T0318AL257_1	T0318	2.68	11.4534	11.1452	489	469	95.9100204498978
T0318	T0318AL257_2	T0318	2.49	11.7307	11.4048	489	463	94.6830265848671
T0318	T0318AL257_3	T0318	1.67	11.9826	11.6407	489	314	64.2126789366053
T0318	T0318AL257_4	T0318	2.80	-0.4355	0.4666	489	159	32.5153374233129
T0318	T0318AL257_5	T0318	2.95	-0.7796	0.2961	489	401	82.0040899795501
T0318	T0318AL316_1	T0318	2.68	11.4534	11.1452	489	469	95.9100204498978
T0318	T0318AL316_2	T0318	2.49	11.7307	11.4048	489	463	94.6830265848671
T0318	T0318AL316_3	T0318	1.67	11.9826	11.6407	489	314	64.2126789366053
T0318	T0318AL316_4	T0318	3.03	0.4525	1.0521	489	175	35.7873210633947
T0318	T0318AL316_5	T0318	2.60	6.2964	6.3176	489	271	55.4192229038855
T0318	T0318AL333_1	T0318	1.51	12.3875	12.0197	489	314	64.2126789366053
T0318	T0318AL333_2	T0318	2.80	-0.4437	0.4621	489	160	32.719836400818
T0318	T0318AL333_3	T0318	2.98	0.3513	0.9771	489	149	30.4703476482618
T0318	T0318AL333_4	T0318	2.84	-1.3295	0.1081	489	250	51.1247443762781
T0318	T0318AL333_5	T0318	2.58	6.0322	6.0704	489	265	54.1922290388548
T0318	T0318AL380_1	T0318	2.44	12.1514	11.7987	489	456	93.2515337423313
T0318	T0318AL380_2	T0318	2.43	12.3826	12.0152	489	456	93.2515337423313
T0318	T0318AL380_3	T0318	2.84	11.1027	10.8169	489	479	97.9550102249489
T0318	T0318AL380_4	T0318	2.91	11.3257	11.0257	489	479	97.9550102249489
T0318	T0318AL380_5	T0318	2.67	11.1771	10.8865	489	479	97.9550102249489
T0318	T0318AL381_1	T0318	2.33	11.8568	11.5229	489	466	95.2965235173824
T0318	T0318AL381_2	T0318	2.22	11.7051	11.3808	489	466	95.2965235173824
T0318	T0318AL381_3	T0318	2.59	11.0988	10.8132	489	483	98.7730061349693
T0318	T0318AL381_4	T0318	2.38	11.9575	11.6172	489	485	99.1820040899796
T0318	T0318AL381_5	T0318	2.97	0.2566	0.9086	489	179	36.6053169734151
T0318	T0318AL509_1	T0318	1.54	12.0445	11.6986	489	283	57.8732106339468
T0318	T0318TS004_1	T0318	2.56	10.8371	10.5681	489	491	100.40899795501
T0318	T0318TS004_2	T0318	2.75	10.7272	10.4653	489	491	100.40899795501
T0318	T0318TS004_3	T0318	2.34	11.3495	11.0479	489	491	100.40899795501
T0318	T0318TS004_4	T0318	2.37	11.1665	10.8766	489	491	100.40899795501
T0318	T0318TS004_5	T0318	2.49	11.0201	10.7395	489	491	100.40899795501
T0318	T0318TS005_1	T0318	2.59	11.9352	11.5963	489	491	100.40899795501
T0318	T0318TS010_1	T0318	2.63	8.5308	8.4089	489	491	100.40899795501
T0318	T0318TS010_2	T0318	2.01	9.2264	9.0601	489	491	100.40899795501
T0318	T0318TS010_3	T0318	2.35	10.8737	10.6024	489	491	100.40899795501
T0318	T0318TS010_4	T0318	1.98	9.0799	8.9230	489	491	100.40899795501
T0318	T0318TS010_5	T0318	2.52	12.0030	11.6597	489	454	92.8425357873211
T0318	T0318TS013_1	T0318	2.39	11.5326	11.2193	489	491	100.40899795501
T0318	T0318TS018_1	T0318	2.32	11.1299	10.8423	489	491	100.40899795501
T0318	T0318TS018_2	T0318	2.59	11.0933	10.8080	489	491	100.40899795501
T0318	T0318TS018_3	T0318	2.52	10.9103	10.6367	489	491	100.40899795501
T0318	T0318TS018_4	T0318	2.69	10.9103	10.6367	489	491	100.40899795501
T0318	T0318TS018_5	T0318	2.40	10.9835	10.7052	489	491	100.40899795501
T0318	T0318TS020_1	T0318	2.54	10.6540	10.3967	489	491	100.40899795501
T0318	T0318TS020_2	T0318	2.49	10.5808	10.3282	489	491	100.40899795501
T0318	T0318TS020_3	T0318	2.46	10.6906	10.4310	489	491	100.40899795501
T0318	T0318TS020_4	T0318	2.49	10.6540	10.3967	489	491	100.40899795501
T0318	T0318TS020_5	T0318	2.82	10.6906	10.4310	489	491	100.40899795501
T0318	T0318TS021_1_1	T0318	3.14	0.6504	1.2035	489	165	33.7423312883436
T0318	T0318TS021_1_2	T0318	1.53	12.3082	11.9455	489	321	65.6441717791411
T0318	T0318TS021_2_1	T0318	2.79	0.1751	0.8509	489	164	33.5378323108384
T0318	T0318TS021_2_2	T0318	1.53	12.3082	11.9455	489	321	65.6441717791411
T0318	T0318TS021_3_1	T0318	2.88	0.2455	0.9006	489	165	33.7423312883436
T0318	T0318TS021_3_2	T0318	1.53	12.3082	11.9455	489	321	65.6441717791411
T0318	T0318TS022_1_1	T0318	2.73	3.0803	3.3237	489	165	33.7423312883436
T0318	T0318TS022_1_2	T0318	1.52	11.9913	11.6488	489	320	65.439672801636
T0318	T0318TS022_2_1	T0318	2.86	-0.6167	0.3721	489	150	30.6748466257669
T0318	T0318TS022_2_2	T0318	1.61	12.4439	12.0726	489	326	66.6666666666667
T0318	T0318TS022_3_1	T0318	2.80	0.0533	0.7672	489	160	32.719836400818
T0318	T0318TS022_3_2	T0318	3.00	5.1039	5.2029	489	320	65.439672801636
T0318	T0318TS022_4_1	T0318	2.66	-0.7976	0.2882	489	151	30.879345603272
T0318	T0318TS022_4_2	T0318	3.00	5.1377	5.2345	489	321	65.6441717791411
T0318	T0318TS022_5_1	T0318	2.89	-1.1266	0.1648	489	164	33.5378323108384
T0318	T0318TS022_5_2	T0318	2.94	0.0860	0.7893	489	315	64.4171779141104
T0318	T0318TS024_1	T0318	2.01	12.0817	11.7334	489	491	100.40899795501
T0318	T0318TS024_2	T0318	2.34	11.1665	10.8766	489	491	100.40899795501
T0318	T0318TS024_3	T0318	2.38	12.1183	11.7677	489	491	100.40899795501
T0318	T0318TS024_4	T0318	2.35	11.7888	11.4592	489	491	100.40899795501
T0318	T0318TS024_5	T0318	2.95	9.4826	9.3000	489	491	100.40899795501
T0318	T0318TS025_1	T0318	2.62	11.3129	11.0137	489	491	100.40899795501
T0318	T0318TS025_2	T0318	2.54	9.7023	9.5056	489	491	100.40899795501
T0318	T0318TS025_3	T0318	2.57	11.3129	11.0137	489	491	100.40899795501
T0318	T0318TS025_4	T0318	2.36	11.5326	11.2193	489	491	100.40899795501
T0318	T0318TS025_5	T0318	2.52	9.6656	9.4713	489	491	100.40899795501
T0318	T0318TS026_1	T0318	2.65	11.2397	10.9451	489	491	100.40899795501
T0318	T0318TS026_2	T0318	2.65	11.4594	11.1508	489	491	100.40899795501
T0318	T0318TS026_3	T0318	2.77	10.8004	10.5338	489	491	100.40899795501
T0318	T0318TS026_4	T0318	2.15	11.4228	11.1165	489	491	100.40899795501
T0318	T0318TS026_5	T0318	2.61	11.6058	11.2879	489	491	100.40899795501
T0318	T0318TS027_1	T0318	2.32	11.2763	10.9794	489	491	100.40899795501
T0318	T0318TS027_2	T0318	2.41	11.2763	10.9794	489	491	100.40899795501
T0318	T0318TS027_3	T0318	2.61	11.6058	11.2879	489	491	100.40899795501
T0318	T0318TS027_4	T0318	2.65	11.2397	10.9451	489	491	100.40899795501
T0318	T0318TS027_5	T0318	2.41	10.8737	10.6024	489	491	100.40899795501
T0318	T0318TS028_1	T0318	2.46	10.9469	10.6709	489	491	100.40899795501
T0318	T0318TS028_2	T0318	2.86	11.0933	10.8080	489	491	100.40899795501
T0318	T0318TS028_3	T0318	2.46	10.9835	10.7052	489	491	100.40899795501
T0318	T0318TS028_4	T0318	2.43	11.4960	11.1850	489	491	100.40899795501
T0318	T0318TS028_5	T0318	2.56	11.2397	10.9451	489	491	100.40899795501
T0318	T0318TS029_1	T0318	2.38	10.0317	9.8141	489	491	100.40899795501
T0318	T0318TS029_2	T0318	2.72	10.4344	10.1911	489	491	100.40899795501
T0318	T0318TS029_3	T0318	2.55	9.9951	9.7798	489	491	100.40899795501
T0318	T0318TS029_4	T0318	2.71	10.6540	10.3967	489	491	100.40899795501
T0318	T0318TS029_5	T0318	2.43	10.4710	10.2254	489	491	100.40899795501
T0318	T0318TS030_1u	T0318	2.23	11.4594	11.1508	489	491	100.40899795501
T0318	T0318TS030_2u	T0318	2.70	9.8487	9.6427	489	491	100.40899795501
T0318	T0318TS030_3u	T0318	2.34	11.4960	11.1850	489	491	100.40899795501
T0318	T0318TS030_4u	T0318	2.99	9.9585	9.7455	489	491	100.40899795501
T0318	T0318TS030_5u	T0318	2.90	9.0067	8.8544	489	491	100.40899795501
T0318	T0318TS034_1	T0318	2.69	10.8004	10.5338	489	491	100.40899795501
T0318	T0318TS034_2	T0318	2.33	10.8737	10.6024	489	491	100.40899795501
T0318	T0318TS034_3	T0318	2.71	10.4710	10.2254	489	491	100.40899795501
T0318	T0318TS034_4	T0318	2.82	10.6906	10.4310	489	491	100.40899795501
T0318	T0318TS034_5	T0318	2.75	10.7272	10.4653	489	491	100.40899795501
T0318	T0318TS035_1	T0318	2.75	10.5442	10.2939	489	491	100.40899795501
T0318	T0318TS035_2	T0318	2.38	11.4594	11.1508	489	491	100.40899795501
T0318	T0318TS035_3	T0318	2.32	11.3129	11.0137	489	491	100.40899795501
T0318	T0318TS035_4	T0318	2.58	11.2031	10.9109	489	491	100.40899795501
T0318	T0318TS038_1	T0318	2.83	11.0567	10.7738	489	491	100.40899795501
T0318	T0318TS046_1	T0318	2.42	11.1318	10.8441	489	487	99.5910020449898
T0318	T0318TS046_2	T0318	2.34	11.1070	10.8208	489	475	97.1370143149284
T0318	T0318TS046_3	T0318	2.66	10.7638	10.4996	489	490	100.204498977505
T0318	T0318TS046_4	T0318	2.66	11.1685	10.8784	489	487	99.5910020449898
T0318	T0318TS046_5	T0318	2.42	11.1318	10.8441	489	487	99.5910020449898
T0318	T0318TS047_1	T0318	2.38	11.3888	11.0847	489	487	99.5910020449898
T0318	T0318TS047_2	T0318	2.49	11.0201	10.7395	489	491	100.40899795501
T0318	T0318TS047_3	T0318	1.75	12.1909	11.8357	489	320	65.439672801636
T0318	T0318TS047_4	T0318	2.34	11.3495	11.0479	489	491	100.40899795501
T0318	T0318TS047_5	T0318	2.21	11.6695	11.3475	489	484	98.9775051124744
T0318	T0318TS050_1	T0318	2.61	11.2397	10.9451	489	491	100.40899795501
T0318	T0318TS050_2	T0318	1.45	12.0911	11.7423	489	320	65.439672801636
T0318	T0318TS050_3	T0318	2.75	11.2763	10.9794	489	491	100.40899795501
T0318	T0318TS050_4	T0318	2.23	11.6058	11.2879	489	491	100.40899795501
T0318	T0318TS050_5	T0318	2.32	11.2031	10.9109	489	491	100.40899795501
T0318	T0318TS060_1	T0318	1.78	8.4210	8.3061	489	491	100.40899795501
T0318	T0318TS060_2	T0318	3.12	-0.4377	0.4654	489	491	100.40899795501
T0318	T0318TS060_3	T0318	2.38	-1.6091	0.0532	489	491	100.40899795501
T0318	T0318TS060_4	T0318	3.17	-1.1699	0.1515	489	491	100.40899795501
T0318	T0318TS060_5	T0318	2.74	-0.8404	0.2700	489	491	100.40899795501
T0318	T0318TS063_1	T0318	2.69	10.8414	10.5722	489	481	98.3640081799591
T0318	T0318TS063_2	T0318	2.36	11.9555	11.6153	489	472	96.5235173824131
T0318	T0318TS063_3	T0318	2.12	11.4752	11.1656	489	430	87.9345603271984
T0318	T0318TS063_4	T0318	2.50	10.6454	10.3887	489	462	94.478527607362
T0318	T0318TS063_5	T0318	2.41	11.3862	11.0822	489	491	100.40899795501
T0318	T0318TS064_1	T0318	2.49	11.3862	11.0822	489	491	100.40899795501
T0318	T0318TS069_1	T0318	2.22	12.0258	11.6811	489	390	79.7546012269939
T0318	T0318TS071_1	T0318	2.60	10.6174	10.3625	489	491	100.40899795501
T0318	T0318TS071_2	T0318	2.80	10.5076	10.2596	489	491	100.40899795501
T0318	T0318TS071_3	T0318	2.69	10.3978	10.1568	489	491	100.40899795501
T0318	T0318TS083_1	T0318	2.52	11.9818	11.6399	489	469	95.9100204498978
T0318	T0318TS083_2	T0318	2.40	11.4849	11.1747	489	462	94.478527607362
T0318	T0318TS083_3	T0318	2.54	11.6757	11.3533	489	462	94.478527607362
T0318	T0318TS083_4	T0318	2.32	11.2217	10.9282	489	473	96.7280163599182
T0318	T0318TS083_5	T0318	1.45	12.0911	11.7423	489	320	65.439672801636
T0318	T0318TS087_1	T0318	2.49	11.4228	11.1165	489	491	100.40899795501
T0318	T0318TS087_2	T0318	2.82	10.7272	10.4653	489	491	100.40899795501
T0318	T0318TS087_3	T0318	2.43	11.6424	11.3221	489	491	100.40899795501
T0318	T0318TS087_4	T0318	2.11	11.2763	10.9794	489	491	100.40899795501
T0318	T0318TS087_5	T0318	2.46	11.3862	11.0822	489	491	100.40899795501
T0318	T0318TS091_1	T0318	2.74	10.9835	10.7052	489	491	100.40899795501
T0318	T0318TS091_2	T0318	2.49	11.0201	10.7395	489	491	100.40899795501
T0318	T0318TS091_3	T0318	2.26	11.4960	11.1850	489	491	100.40899795501
T0318	T0318TS091_4	T0318	2.58	11.0567	10.7738	489	491	100.40899795501
T0318	T0318TS091_5	T0318	2.62	-1.4627	0.0787	489	491	100.40899795501
T0318	T0318TS092_1	T0318	2.64	10.9835	10.7052	489	491	100.40899795501
T0318	T0318TS092_2	T0318	2.41	11.6424	11.3221	489	491	100.40899795501
T0318	T0318TS092_3	T0318	3.02	-0.1815	0.6152	489	491	100.40899795501
T0318	T0318TS092_4	T0318	3.03	-0.9502	0.2262	489	491	100.40899795501
T0318	T0318TS102_1	T0318	2.26	11.2741	10.9773	489	430	87.9345603271984
T0318	T0318TS102_2	T0318	2.27	11.9819	11.6400	489	417	85.2760736196319
T0318	T0318TS102_3	T0318	2.96	1.2956	1.7304	489	263	53.7832310838446
T0318	T0318TS102_4	T0318	2.93	-0.4974	0.4332	489	225	46.0122699386503
T0318	T0318TS102_5	T0318	2.98	0.3846	1.0016	489	288	58.8957055214724
T0318	T0318TS103_1	T0318	2.32	10.3978	10.1568	489	491	100.40899795501
T0318	T0318TS105_1	T0318	2.43	11.5692	11.2536	489	491	100.40899795501
T0318	T0318TS105_2	T0318	2.45	11.6790	11.3564	489	491	100.40899795501
T0318	T0318TS105_3	T0318	2.31	11.4594	11.1508	489	491	100.40899795501
T0318	T0318TS105_4	T0318	2.51	11.3495	11.0479	489	491	100.40899795501
T0318	T0318TS105_5	T0318	2.56	11.6424	11.3221	489	491	100.40899795501
T0318	T0318TS111_1	T0318	2.61	11.7598	11.4321	489	485	99.1820040899796
T0318	T0318TS111_2	T0318	2.38	11.6458	11.3253	489	487	99.5910020449898
T0318	T0318TS111_3	T0318	2.60	11.9071	11.5700	489	485	99.1820040899796
T0318	T0318TS111_4	T0318	2.53	10.8371	10.5681	489	491	100.40899795501
T0318	T0318TS113_1	T0318	2.15	10.6174	10.3625	489	491	100.40899795501
T0318	T0318TS113_2	T0318	2.59	10.9469	10.6709	489	491	100.40899795501
T0318	T0318TS113_3	T0318	2.53	11.1665	10.8766	489	491	100.40899795501
T0318	T0318TS113_4	T0318	2.93	9.6656	9.4713	489	491	100.40899795501
T0318	T0318TS113_5	T0318	2.60	10.8737	10.6024	489	491	100.40899795501
T0318	T0318TS125_1	T0318	2.59	11.7888	11.4592	489	491	100.40899795501
T0318	T0318TS125_1u	T0318	2.45	11.9818	11.6399	489	469	95.9100204498978
T0318	T0318TS125_2	T0318	2.49	12.0085	11.6649	489	491	100.40899795501
T0318	T0318TS125_2u	T0318	2.50	11.3889	11.0848	489	474	96.9325153374233
T0318	T0318TS125_3	T0318	2.59	11.7888	11.4592	489	491	100.40899795501
T0318	T0318TS125_3u	T0318	2.25	12.1327	11.7813	489	469	95.9100204498978
T0318	T0318TS125_4	T0318	2.45	11.6058	11.2879	489	491	100.40899795501
T0318	T0318TS125_4u	T0318	2.31	12.1962	11.8407	489	454	92.8425357873211
T0318	T0318TS125_5	T0318	2.39	11.8254	11.4935	489	491	100.40899795501
T0318	T0318TS125_5u	T0318	2.49	11.4500	11.1420	489	471	96.319018404908
T0318	T0318TS132_1	T0318	2.42	11.3429	11.0418	489	480	98.159509202454
T0318	T0318TS135_1	T0318	2.55	10.9469	10.6709	489	491	100.40899795501
T0318	T0318TS135_2	T0318	2.62	11.3862	11.0822	489	491	100.40899795501
T0318	T0318TS136_1	T0318	2.37	11.4594	11.1508	489	491	100.40899795501
T0318	T0318TS136_2	T0318	2.42	10.8371	10.5681	489	491	100.40899795501
T0318	T0318TS136_3	T0318	2.57	11.1299	10.8423	489	491	100.40899795501
T0318	T0318TS136_4	T0318	2.31	11.6790	11.3564	489	491	100.40899795501
T0318	T0318TS136_5	T0318	2.47	11.3129	11.0137	489	491	100.40899795501
T0318	T0318TS137_1	T0318	2.35	10.7272	10.4653	489	491	100.40899795501
T0318	T0318TS137_2	T0318	2.44	10.6174	10.3625	489	491	100.40899795501
T0318	T0318TS137_3	T0318	2.39	11.5326	11.2193	489	491	100.40899795501
T0318	T0318TS137_4	T0318	2.37	11.4594	11.1508	489	491	100.40899795501
T0318	T0318TS137_5	T0318	2.49	11.2763	10.9794	489	491	100.40899795501
T0318	T0318TS139_1	T0318	2.51	-1.0967	0.1745	489	491	100.40899795501
T0318	T0318TS139_2	T0318	2.65	-0.4743	0.4455	489	491	100.40899795501
T0318	T0318TS139_3	T0318	2.76	-1.4993	0.0717	489	491	100.40899795501
T0318	T0318TS139_4	T0318	3.06	0.5140	1.0986	489	491	100.40899795501
T0318	T0318TS139_5	T0318	1.96	-1.5725	0.0589	489	491	100.40899795501
T0318	T0318TS168_1	T0318	2.76	7.3594	7.3123	489	491	100.40899795501
T0318	T0318TS168_2	T0318	2.57	7.3594	7.3123	489	491	100.40899795501
T0318	T0318TS168_3	T0318	2.49	6.9934	6.9697	489	491	100.40899795501
T0318	T0318TS168_4	T0318	2.55	7.5791	7.5179	489	491	100.40899795501
T0318	T0318TS168_5	T0318	2.69	7.4693	7.4151	489	491	100.40899795501
T0318	T0318TS174_1u	T0318	1.76	12.2618	11.9021	489	338	69.120654396728
T0318	T0318TS174_2u	T0318	2.99	2.7459	3.0174	489	137	28.0163599182004
T0318	T0318TS178_1	T0318	2.46	10.9835	10.7052	489	491	100.40899795501
T0318	T0318TS178_2	T0318	2.28	11.3129	11.0137	489	491	100.40899795501
T0318	T0318TS178_3	T0318	2.50	11.2397	10.9451	489	491	100.40899795501
T0318	T0318TS178_4	T0318	2.13	11.4228	11.1165	489	491	100.40899795501
T0318	T0318TS178_5	T0318	2.42	11.2031	10.9109	489	491	100.40899795501
T0318	T0318TS179_1	T0318	2.18	11.4594	11.1508	489	491	100.40899795501
T0318	T0318TS179_2	T0318	2.28	11.6424	11.3221	489	491	100.40899795501
T0318	T0318TS179_3	T0318	2.29	11.6058	11.2879	489	491	100.40899795501
T0318	T0318TS179_4	T0318	2.19	11.4228	11.1165	489	491	100.40899795501
T0318	T0318TS179_5	T0318	2.15	11.3862	11.0822	489	491	100.40899795501
T0318	T0318TS186_1	T0318	2.59	11.1378	10.8497	489	481	98.3640081799591
T0318	T0318TS186_2	T0318	2.41	11.8712	11.5364	489	476	97.3415132924335
T0318	T0318TS186_3	T0318	2.52	-1.0452	0.1918	489	197	40.2862985685072
T0318	T0318TS186_4	T0318	2.81	0.3316	0.9627	489	346	70.7566462167689
T0318	T0318TS186_5	T0318	2.91	-0.8460	0.2677	489	200	40.8997955010225
T0318	T0318TS193_1_1	T0318	2.73	-1.6297	0.0501	489	141	28.8343558282209
T0318	T0318TS193_1_2	T0318	2.71	-1.0424	0.1927	489	350	71.5746421267894
T0318	T0318TS193_2_1	T0318	2.75	-1.2663	0.1242	489	141	28.8343558282209
T0318	T0318TS193_2_2	T0318	2.97	-1.4631	0.0786	489	350	71.5746421267894
T0318	T0318TS193_3_1	T0318	3.04	-0.1760	0.6186	489	141	28.8343558282209
T0318	T0318TS193_3_2	T0318	2.98	-0.5282	0.4170	489	350	71.5746421267894
T0318	T0318TS193_4_1	T0318	2.40	-1.4480	0.0817	489	141	28.8343558282209
T0318	T0318TS193_4_2	T0318	2.38	-1.3229	0.1097	489	350	71.5746421267894
T0318	T0318TS193_5_1	T0318	1.80	-2.0840	0.0099	489	141	28.8343558282209
T0318	T0318TS193_5_2	T0318	2.91	-0.7620	0.3039	489	350	71.5746421267894
T0318	T0318TS197_1	T0318	2.78	6.3345	6.3532	489	491	100.40899795501
T0318	T0318TS197_2	T0318	3.02	6.1148	6.1477	489	491	100.40899795501
T0318	T0318TS197_3	T0318	3.02	6.1148	6.1477	489	491	100.40899795501
T0318	T0318TS197_4	T0318	3.06	5.9318	5.9766	489	491	100.40899795501
T0318	T0318TS197_5	T0318	2.76	6.9934	6.9697	489	491	100.40899795501
T0318	T0318TS203_1	T0318	2.01	8.6773	8.5460	489	491	100.40899795501
T0318	T0318TS203_2	T0318	3.03	0.8801	1.3859	489	491	100.40899795501
T0318	T0318TS203_3	T0318	2.47	11.8986	11.5621	489	491	100.40899795501
T0318	T0318TS203_4	T0318	2.03	8.6773	8.5460	489	491	100.40899795501
T0318	T0318TS203_5	T0318	3.00	-0.1815	0.6152	489	491	100.40899795501
T0318	T0318TS205_1	T0318	2.41	11.9277	11.5893	489	484	98.9775051124744
T0318	T0318TS205_2	T0318	2.43	11.9071	11.5700	489	485	99.1820040899796
T0318	T0318TS205_3	T0318	2.51	12.0752	11.7274	489	484	98.9775051124744
T0318	T0318TS205_4	T0318	2.47	11.8908	11.5547	489	484	98.9775051124744
T0318	T0318TS205_5	T0318	2.39	11.8908	11.5547	489	484	98.9775051124744
T0318	T0318TS211_1	T0318	2.46	11.8170	11.4857	489	484	98.9775051124744
T0318	T0318TS211_2	T0318	2.52	11.6758	11.3534	489	471	96.319018404908
T0318	T0318TS211_3	T0318	2.28	11.6985	11.3747	489	452	92.4335378323108
T0318	T0318TS211_4	T0318	2.41	11.9015	11.5648	489	471	96.319018404908
T0318	T0318TS211_5	T0318	2.35	11.9541	11.6140	489	465	95.0920245398773
T0318	T0318TS212_1	T0318	2.67	11.2397	10.9451	489	491	100.40899795501
T0318	T0318TS213_1	T0318	2.53	11.3862	11.0822	489	491	100.40899795501
T0318	T0318TS214_1	T0318	2.45	11.2397	10.9451	489	491	100.40899795501
T0318	T0318TS239_1	T0318	2.40	11.6883	11.3651	489	465	95.0920245398773
T0318	T0318TS239_2_1	T0318	2.91	6.4296	6.4422	489	222	45.398773006135
T0318	T0318TS239_2_2	T0318	2.88	5.2996	5.3857	489	231	47.239263803681
T0318	T0318TS239_3_1	T0318	2.55	8.7393	8.6041	489	298	60.9406952965235
T0318	T0318TS239_3_2	T0318	2.79	5.0999	5.1991	489	148	30.2658486707566
T0318	T0318TS239_4_1	T0318	3.36	3.4584	3.6723	489	141	28.8343558282209
T0318	T0318TS239_4_2	T0318	2.92	1.3182	1.7495	489	319	65.2351738241309
T0318	T0318TS239_5_1	T0318	3.01	-0.3533	0.5127	489	234	47.8527607361963
T0318	T0318TS239_5_2	T0318	2.94	5.7511	5.8076	489	208	42.5357873210634
T0318	T0318TS245_1	T0318	2.43	11.7931	11.4632	489	469	95.9100204498978
T0318	T0318TS247_1	T0318	2.40	11.7853	11.4560	489	325	66.4621676891616
T0318	T0318TS247_2	T0318	1.94	12.1801	11.8256	489	325	66.4621676891616
T0318	T0318TS247_3	T0318	1.90	12.2295	11.8718	489	325	66.4621676891616
T0318	T0318TS247_4	T0318	1.85	11.9334	11.5946	489	325	66.4621676891616
T0318	T0318TS247_5	T0318	1.94	12.0321	11.6870	489	325	66.4621676891616
T0318	T0318TS248_1	T0318	2.68	11.0933	10.8080	489	491	100.40899795501
T0318	T0318TS248_2	T0318	2.38	11.7888	11.4592	489	491	100.40899795501
T0318	T0318TS248_3	T0318	2.25	11.9352	11.5963	489	491	100.40899795501
T0318	T0318TS248_4	T0318	2.39	11.6790	11.3564	489	491	100.40899795501
T0318	T0318TS248_5	T0318	2.48	11.6790	11.3564	489	491	100.40899795501
T0318	T0318TS250_1	T0318	2.87	10.7638	10.4996	489	491	100.40899795501
T0318	T0318TS250_2	T0318	3.04	9.8853	9.6770	489	491	100.40899795501
T0318	T0318TS250_3	T0318	2.85	9.7023	9.5056	489	491	100.40899795501
T0318	T0318TS250_4	T0318	2.97	9.6656	9.4713	489	491	100.40899795501
T0318	T0318TS250_5	T0318	2.45	11.6790	11.3564	489	491	100.40899795501
T0318	T0318TS261_1	T0318	2.30	12.0954	11.7463	489	462	94.478527607362
T0318	T0318TS267_1	T0318	2.46	11.8254	11.4935	489	491	100.40899795501
T0318	T0318TS267_2	T0318	2.32	11.2031	10.9109	489	491	100.40899795501
T0318	T0318TS267_3	T0318	2.45	11.7156	11.3907	489	491	100.40899795501
T0318	T0318TS267_4	T0318	2.25	12.2647	11.9048	489	491	100.40899795501
T0318	T0318TS267_5	T0318	2.33	11.9352	11.5963	489	491	100.40899795501
T0318	T0318TS268_1_1	T0318	2.89	-0.4025	0.4849	489	165	33.7423312883436
T0318	T0318TS268_1_2	T0318	1.59	11.8103	11.4793	489	321	65.6441717791411
T0318	T0318TS268_2_1	T0318	2.54	-1.6984	0.0408	489	165	33.7423312883436
T0318	T0318TS268_2_2	T0318	1.77	12.0094	11.6658	489	321	65.6441717791411
T0318	T0318TS268_3_1	T0318	2.86	-1.2935	0.1171	489	165	33.7423312883436
T0318	T0318TS268_3_2	T0318	1.76	11.7605	11.4327	489	321	65.6441717791411
T0318	T0318TS268_4_1	T0318	2.93	0.0835	0.7876	489	165	33.7423312883436
T0318	T0318TS268_4_2	T0318	1.69	11.8103	11.4793	489	321	65.6441717791411
T0318	T0318TS268_5_1	T0318	3.18	-1.2125	0.1390	489	165	33.7423312883436
T0318	T0318TS268_5_2	T0318	1.73	11.8103	11.4793	489	321	65.6441717791411
T0318	T0318TS274_1	T0318	2.52	11.2763	10.9794	489	490	100.204498977505
T0318	T0318TS275_1	T0318	2.50	11.4594	11.1508	489	491	100.40899795501
T0318	T0318TS276_1	T0318	2.51	11.0933	10.8080	489	491	100.40899795501
T0318	T0318TS276_2	T0318	2.75	10.6906	10.4310	489	491	100.40899795501
T0318	T0318TS276_3	T0318	2.47	11.2031	10.9109	489	491	100.40899795501
T0318	T0318TS276_4	T0318	2.50	11.8620	11.5278	489	490	100.204498977505
T0318	T0318TS276_5	T0318	2.46	10.8371	10.5681	489	491	100.40899795501
T0318	T0318TS277_1	T0318	2.62	10.6906	10.4310	489	491	100.40899795501
T0318	T0318TS277_2	T0318	2.30	11.6424	11.3221	489	491	100.40899795501
T0318	T0318TS277_3	T0318	2.52	11.7156	11.3907	489	491	100.40899795501
T0318	T0318TS277_4	T0318	2.69	11.0201	10.7395	489	491	100.40899795501
T0318	T0318TS277_5	T0318	2.40	11.0201	10.7395	489	491	100.40899795501
T0318	T0318TS297_1	T0318	2.37	11.2621	10.9661	489	460	94.0695296523517
T0318	T0318TS297_2	T0318	2.51	11.7203	11.3951	489	453	92.638036809816
T0318	T0318TS297_3	T0318	2.19	11.5822	11.2658	489	454	92.8425357873211
T0318	T0318TS298_1	T0318	2.59	10.9469	10.6709	489	491	100.40899795501
T0318	T0318TS298_2	T0318	1.50	12.3906	12.0227	489	320	65.439672801636
T0318	T0318TS298_3	T0318	1.67	12.1588	11.8057	489	321	65.6441717791411
T0318	T0318TS298_4	T0318	1.72	12.0412	11.6956	489	320	65.439672801636
T0318	T0318TS298_5	T0318	1.67	12.3082	11.9455	489	321	65.6441717791411
T0318	T0318TS302_1	T0318	1.94	11.6373	11.3174	489	325	66.4621676891616
T0318	T0318TS302_2	T0318	1.97	11.8347	11.5022	489	325	66.4621676891616
T0318	T0318TS302_3	T0318	1.89	12.0321	11.6870	489	325	66.4621676891616
T0318	T0318TS302_4	T0318	1.97	11.6866	11.3636	489	325	66.4621676891616
T0318	T0318TS302_5	T0318	1.97	11.6373	11.3174	489	325	66.4621676891616
T0318	T0318TS307_1	T0318	2.69	10.6174	10.3625	489	491	100.40899795501
T0318	T0318TS307_1u	T0318	2.31	12.1962	11.8407	489	454	92.8425357873211
T0318	T0318TS307_2	T0318	2.75	11.0933	10.8080	489	491	100.40899795501
T0318	T0318TS307_2u	T0318	2.45	11.9818	11.6399	489	469	95.9100204498978
T0318	T0318TS307_3	T0318	2.70	11.0201	10.7395	489	491	100.40899795501
T0318	T0318TS307_3u	T0318	2.50	11.3889	11.0848	489	474	96.9325153374233
T0318	T0318TS307_4	T0318	2.75	7.5791	7.5179	489	491	100.40899795501
T0318	T0318TS307_4u	T0318	2.45	11.9818	11.6399	489	469	95.9100204498978
T0318	T0318TS307_5	T0318	2.92	8.7505	8.6145	489	491	100.40899795501
T0318	T0318TS307_5u	T0318	2.31	12.1962	11.8407	489	454	92.8425357873211
T0318	T0318TS318_1	T0318	2.24	11.0933	10.8080	489	491	100.40899795501
T0318	T0318TS318_2	T0318	2.35	10.9103	10.6367	489	491	100.40899795501
T0318	T0318TS318_3	T0318	2.11	11.4228	11.1165	489	491	100.40899795501
T0318	T0318TS318_4	T0318	2.30	11.1299	10.8423	489	491	100.40899795501
T0318	T0318TS318_5	T0318	2.57	10.9469	10.6709	489	491	100.40899795501
T0318	T0318TS319_1	T0318	1.65	12.2409	11.8825	489	320	65.439672801636
T0318	T0318TS319_2	T0318	1.75	11.9334	11.5946	489	325	66.4621676891616
T0318	T0318TS319_3	T0318	2.43	11.5724	11.2566	489	487	99.5910020449898
T0318	T0318TS319_4	T0318	3.00	3.9440	4.1223	489	166	33.9468302658487
T0318	T0318TS319_5	T0318	2.57	-0.7844	0.2940	489	106	21.6768916155419
T0318	T0318TS337_1	T0318	2.42	10.7272	10.4653	489	491	100.40899795501
T0318	T0318TS337_2	T0318	2.42	10.5076	10.2596	489	491	100.40899795501
T0318	T0318TS337_3	T0318	2.65	10.6174	10.3625	489	491	100.40899795501
T0318	T0318TS338_1	T0318	2.56	11.2397	10.9451	489	491	100.40899795501
T0318	T0318TS338_2	T0318	2.16	12.1649	11.8113	489	471	96.319018404908
T0318	T0318TS338_3	T0318	1.67	12.4227	12.0527	489	339	69.3251533742331
T0318	T0318TS338_4	T0318	1.80	12.5184	12.1423	489	339	69.3251533742331
T0318	T0318TS347_1	T0318	1.58	12.2409	11.8825	489	320	65.439672801636
T0318	T0318TS349_1	T0318	2.84	10.9469	10.6709	489	491	100.40899795501
T0318	T0318TS349_2	T0318	2.45	11.3285	11.0282	489	477	97.5460122699387
T0318	T0318TS349_3	T0318	2.47	11.7102	11.3856	489	482	98.5685071574642
T0318	T0318TS349_4	T0318	2.54	11.2091	10.9164	489	455	93.0470347648262
T0318	T0318TS349_5	T0318	2.22	11.4232	11.1169	489	476	97.3415132924335
T0318	T0318TS351_1	T0318	2.59	10.9469	10.6709	489	491	100.40899795501
T0318	T0318TS351_2	T0318	2.83	10.9469	10.6709	489	490	100.204498977505
T0318	T0318TS351_3	T0318	1.50	12.3906	12.0227	489	320	65.439672801636
T0318	T0318TS351_4	T0318	2.57	10.9469	10.6709	489	491	100.40899795501
T0318	T0318TS351_5	T0318	1.72	12.0412	11.6956	489	320	65.439672801636
T0318	T0318TS383_1	T0318	2.44	11.9654	11.6246	489	468	95.7055214723926
T0318	T0318TS389_1	T0318	1.83	9.0799	8.9230	489	491	100.40899795501
T0318	T0318TS389_2	T0318	2.55	12.0416	11.6959	489	454	92.8425357873211
T0318	T0318TS389_3	T0318	2.39	11.9412	11.6019	489	478	97.7505112474438
T0318	T0318TS389_4	T0318	2.73	6.5224	6.5290	489	194	39.6728016359918
T0318	T0318TS389_5	T0318	2.71	6.3753	6.3914	489	243	49.6932515337423
T0318	T0318TS393_1	T0318	2.76	7.3594	7.3123	489	491	100.40899795501
T0318	T0318TS393_2	T0318	2.57	7.3594	7.3123	489	491	100.40899795501
T0318	T0318TS393_3	T0318	2.49	6.9934	6.9697	489	491	100.40899795501
T0318	T0318TS393_4	T0318	2.55	7.5791	7.5179	489	491	100.40899795501
T0318	T0318TS393_5	T0318	2.69	7.4693	7.4151	489	491	100.40899795501
T0318	T0318TS401_1	T0318	2.42	11.6493	11.3286	489	485	99.1820040899796
T0318	T0318TS401_2	T0318	2.28	11.6861	11.3631	489	485	99.1820040899796
T0318	T0318TS401_3	T0318	2.34	11.7230	11.3976	489	485	99.1820040899796
T0318	T0318TS413_1	T0318	2.38	11.9352	11.5963	489	491	100.40899795501
T0318	T0318TS413_2	T0318	2.66	11.4960	11.1850	489	491	100.40899795501
T0318	T0318TS413_3	T0318	1.69	8.7139	8.5803	489	491	100.40899795501
T0318	T0318TS413_4	T0318	2.74	-1.2065	0.1407	489	491	100.40899795501
T0318	T0318TS413_5	T0318	3.04	3.1863	3.4213	489	491	100.40899795501
T0318	T0318TS414_1	T0318	2.25	12.2647	11.9048	489	491	100.40899795501
T0318	T0318TS414_2	T0318	2.32	11.2031	10.9109	489	491	100.40899795501
T0318	T0318TS414_3	T0318	1.84	8.8237	8.6831	489	491	100.40899795501
T0318	T0318TS414_4	T0318	2.95	-0.8770	0.2549	489	491	100.40899795501
T0318	T0318TS414_5	T0318	2.94	-0.0717	0.6847	489	491	100.40899795501
T0318	T0318TS415_1	T0318	2.27	11.9719	11.6306	489	491	100.40899795501
T0318	T0318TS415_2	T0318	2.75	11.2763	10.9794	489	491	100.40899795501
T0318	T0318TS415_3	T0318	1.81	8.8237	8.6831	489	491	100.40899795501
T0318	T0318TS415_4	T0318	2.86	2.7470	3.0184	489	491	100.40899795501
T0318	T0318TS415_5	T0318	3.00	3.2595	3.4887	489	491	100.40899795501
T0318	T0318TS416_1	T0318	2.82	11.2763	10.9794	489	491	100.40899795501
T0318	T0318TS418_1	T0318	2.67	11.6058	11.2879	489	491	100.40899795501
T0318	T0318TS420_1	T0318	1.73	11.9334	11.5946	489	325	66.4621676891616
T0318	T0318TS420_2	T0318	1.82	12.0321	11.6870	489	325	66.4621676891616
T0318	T0318TS420_3	T0318	1.81	12.0321	11.6870	489	325	66.4621676891616
T0318	T0318TS420_4	T0318	1.75	12.0321	11.6870	489	325	66.4621676891616
T0318	T0318TS420_5	T0318	1.81	12.0321	11.6870	489	325	66.4621676891616
T0318	T0318TS427_1	T0318	2.47	11.0567	10.7738	489	491	100.40899795501
T0318	T0318TS427_2	T0318	2.45	10.9469	10.6709	489	491	100.40899795501
T0318	T0318TS427_3	T0318	2.88	10.9469	10.6709	489	491	100.40899795501
T0318	T0318TS427_4	T0318	2.42	11.0933	10.8080	489	491	100.40899795501
T0318	T0318TS427_5	T0318	2.40	11.8254	11.4935	489	491	100.40899795501
T0318	T0318TS435_1	T0318	2.61	11.2397	10.9451	489	491	100.40899795501
T0318	T0318TS435_2	T0318	2.37	11.7156	11.3907	489	491	100.40899795501
T0318	T0318TS435_3	T0318	2.23	11.6058	11.2879	489	491	100.40899795501
T0318	T0318TS435_4	T0318	2.37	11.5326	11.2193	489	491	100.40899795501
T0318	T0318TS435_5	T0318	2.44	11.5326	11.2193	489	491	100.40899795501
T0318	T0318TS439_1	T0318	3.33	7.9375	7.8534	489	487	99.5910020449898
T0318	T0318TS443_1	T0318	2.43	10.9469	10.6709	489	491	100.40899795501
T0318	T0318TS464_2	T0318	2.92	-1.6821	0.0429	489	195	39.8773006134969
T0318	T0318TS464_3_1	T0318	2.56	0.2533	0.9062	489	157	32.1063394683027
T0318	T0318TS464_3_2	T0318	2.98	0.2073	0.8735	489	38	7.77096114519427
T0318	T0318TS464_4	T0318	2.24	0.2515	0.9049	489	82	16.7689161554192
T0318	T0318TS464_5_1	T0318	2.72	-0.9226	0.2368	489	157	32.1063394683027
T0318	T0318TS464_5_2	T0318	2.98	0.2073	0.8735	489	38	7.77096114519427
T0318	T0318TS468_1	T0318	2.30	11.6799	11.3572	489	469	95.9100204498978
T0318	T0318TS469_1	T0318	2.01	8.3478	8.2376	489	491	100.40899795501
T0318	T0318TS469_2	T0318	1.78	7.7621	7.6893	489	491	100.40899795501
T0318	T0318TS469_3	T0318	1.76	8.2955	8.1886	489	461	94.2740286298569
T0318	T0318TS469_4	T0318	1.72	10.5554	10.3044	489	348	71.1656441717791
T0318	T0318TS469_5	T0318	1.79	7.7621	7.6893	489	491	100.40899795501
T0318	T0318TS490_1	T0318	2.60	10.9469	10.6709	489	491	100.40899795501
T0318	T0318TS494_1	T0318	1.62	11.7010	11.3770	489	285	58.2822085889571
T0318	T0318TS511_1	T0318	2.59	-1.0234	0.1994	489	491	100.40899795501
T0318	T0318TS511_2	T0318	2.83	-1.3529	0.1025	489	491	100.40899795501
T0318	T0318TS511_3	T0318	2.93	-0.8404	0.2700	489	491	100.40899795501
T0318	T0318TS511_4	T0318	2.79	-1.4627	0.0787	489	491	100.40899795501
T0318	T0318TS511_5	T0318	3.01	-1.1333	0.1627	489	491	100.40899795501
T0318	T0318TS536_1	T0318	2.53	11.2397	10.9451	489	491	100.40899795501
T0318	T0318TS536_2	T0318	2.14	11.6790	11.3564	489	491	100.40899795501
T0318	T0318TS536_3	T0318	2.33	11.4228	11.1165	489	491	100.40899795501
T0318	T0318TS536_4	T0318	2.37	11.7156	11.3907	489	491	100.40899795501
T0318	T0318TS536_5	T0318	2.02	-1.3895	0.0941	489	491	100.40899795501
T0318	T0318TS550_1	T0318	2.29	11.6790	11.3564	489	491	100.40899795501
T0318	T0318TS550_2	T0318	2.20	11.8986	11.5621	489	491	100.40899795501
T0318	T0318TS550_3	T0318	2.34	11.0933	10.8080	489	491	100.40899795501
T0318	T0318TS550_4	T0318	2.52	11.3129	11.0137	489	491	100.40899795501
T0318	T0318TS550_5	T0318	2.53	11.7156	11.3907	489	491	100.40899795501
T0318	T0318TS556_1	T0318	2.12	9.6290	9.4371	489	491	100.40899795501
T0318	T0318TS556_2	T0318	1.77	9.2996	9.1286	489	491	100.40899795501
T0318	T0318TS556_3	T0318	1.77	9.3362	9.1629	489	491	100.40899795501
T0318	T0318TS556_4	T0318	2.42	11.5326	11.2193	489	491	100.40899795501
T0318	T0318TS556_5	T0318	2.49	11.5692	11.2536	489	491	100.40899795501
T0318	T0318TS568_1	T0318	2.42	11.2031	10.9109	489	491	100.40899795501
T0318	T0318TS568_2	T0318	2.53	11.4594	11.1508	489	490	100.204498977505
T0318	T0318TS568_3	T0318	2.58	10.8737	10.6024	489	491	100.40899795501
T0318	T0318TS568_4	T0318	2.59	10.9469	10.6709	489	491	100.40899795501
T0318	T0318TS568_5	T0318	1.50	12.3906	12.0227	489	320	65.439672801636
T0318	T0318TS609_1	T0318	2.32	12.0962	11.7470	489	414	84.6625766871166
T0318	T0318TS609_2	T0318	2.20	11.7230	11.3976	489	485	99.1820040899796
T0318	T0318TS609_3	T0318	2.61	11.4960	11.1850	489	491	100.40899795501
T0318	T0318TS609_4	T0318	1.67	12.0905	11.7417	489	331	67.6891615541922
T0318	T0318TS609_5	T0318	2.59	11.4960	11.1850	489	491	100.40899795501
T0318	T0318TS651_1	T0318	2.46	11.7888	11.4592	489	491	100.40899795501
T0318	T0318TS654_1	T0318	2.40	11.6883	11.3651	489	465	95.0920245398773
T0318	T0318TS658_1	T0318	2.47	11.7433	11.4166	489	484	98.9775051124744
T0318	T0318TS664_1	T0318	2.58	10.9103	10.6367	489	491	100.40899795501
T0318	T0318TS664_2	T0318	2.59	10.9469	10.6709	489	491	100.40899795501
T0318	T0318TS664_3	T0318	2.59	10.9469	10.6709	489	491	100.40899795501
T0318	T0318TS664_4	T0318	1.50	12.3906	12.0227	489	320	65.439672801636
T0318	T0318TS664_5	T0318	1.50	12.3906	12.0227	489	320	65.439672801636
T0318	T0318TS671_1	T0318	2.44	10.8004	10.5338	489	491	100.40899795501
T0318	T0318TS671_2	T0318	2.42	10.8004	10.5338	489	491	100.40899795501
T0318	T0318TS671_3	T0318	2.59	10.9469	10.6709	489	491	100.40899795501
T0318	T0318TS671_4	T0318	2.40	11.0567	10.7738	489	491	100.40899795501
T0318	T0318TS671_5	T0318	2.46	11.2031	10.9109	489	491	100.40899795501
T0318	T0318TS675_1	T0318	2.35	10.4710	10.2254	489	491	100.40899795501
T0318	T0318TS675_2	T0318	2.40	10.5442	10.2939	489	491	100.40899795501
T0318	T0318TS675_3	T0318	2.55	10.9103	10.6367	489	491	100.40899795501
T0318	T0318TS675_4	T0318	2.26	11.2912	10.9933	489	477	97.5460122699387
T0318	T0318TS675_5	T0318	2.74	10.9469	10.6709	489	491	100.40899795501
T0318	T0318TS677_1	T0318	2.61	10.9835	10.7052	489	491	100.40899795501
T0318	T0318TS698_1	T0318	2.54	10.9835	10.7052	489	491	100.40899795501
T0318	T0318TS705_1	T0318	1.69	11.9869	11.6447	489	317	64.8261758691207
T0318	T0318TS706_1	T0318	2.81	10.6540	10.3967	489	491	100.40899795501
T0318	T0318TS706_2	T0318	2.42	11.2031	10.9109	489	491	100.40899795501
T0318	T0318TS710_1	T0318	2.59	9.7389	9.5399	489	491	100.40899795501
T0318	T0318TS710_2	T0318	2.50	11.2397	10.9451	489	491	100.40899795501
T0318	T0318TS710_3	T0318	2.32	11.4594	11.1508	489	491	100.40899795501
T0318	T0318TS710_4	T0318	2.68	11.0933	10.8080	489	491	100.40899795501
T0318	T0318TS710_5	T0318	2.63	11.2787	10.9816	489	487	99.5910020449898
2HB6_A	2HC9_A	T0318	0.13	15.3763	14.8181	504	509	100.992063492063
2HB6_A	RT0318TS021_1	T0318	3.14	0.6504	1.2035	504	486	96.4285714285714
2HB6_A	RT0318TS021_2	T0318	2.79	0.1751	0.8509	504	485	96.2301587301587
2HB6_A	RT0318TS021_3	T0318	2.88	0.2455	0.9006	504	486	96.4285714285714
2HB6_A	RT0318TS022_1	T0318	2.73	3.0803	3.3237	504	485	96.2301587301587
2HB6_A	RT0318TS022_2	T0318	2.86	-0.6167	0.3721	504	476	94.4444444444444
2HB6_A	RT0318TS022_3	T0318	2.80	0.0533	0.7672	504	480	95.2380952380952
2HB6_A	RT0318TS022_4	T0318	2.66	-0.7976	0.2882	504	472	93.6507936507936
2HB6_A	RT0318TS022_5	T0318	2.89	-1.1266	0.1648	504	479	95.0396825396825
2HB6_A	RT0318TS193_1	T0318	2.73	-1.6297	0.0501	504	491	97.4206349206349
2HB6_A	RT0318TS193_2	T0318	2.75	-1.2663	0.1242	504	491	97.4206349206349
2HB6_A	RT0318TS193_3	T0318	3.04	-0.1760	0.6186	504	491	97.4206349206349
2HB6_A	RT0318TS193_4	T0318	2.40	-1.4480	0.0817	504	491	97.4206349206349
2HB6_A	RT0318TS193_5	T0318	1.80	-2.0840	0.0099	504	491	97.4206349206349
2HB6_A	RT0318TS239_2	T0318	2.91	6.4296	6.4422	504	453	89.8809523809524
2HB6_A	RT0318TS239_3	T0318	2.55	8.7393	8.6041	504	446	88.4920634920635
2HB6_A	RT0318TS239_4	T0318	3.36	3.4584	3.6723	504	460	91.2698412698413
2HB6_A	RT0318TS239_5	T0318	3.01	-0.3533	0.5127	504	442	87.6984126984127
2HB6_A	RT0318TS268_1	T0318	2.89	-0.4025	0.4849	504	486	96.4285714285714
2HB6_A	RT0318TS268_2	T0318	2.54	-1.6984	0.0408	504	486	96.4285714285714
2HB6_A	RT0318TS268_3	T0318	2.86	-1.2935	0.1171	504	486	96.4285714285714
2HB6_A	RT0318TS268_4	T0318	2.93	0.0835	0.7876	504	486	96.4285714285714
2HB6_A	RT0318TS268_5	T0318	3.18	-1.2125	0.1390	504	486	96.4285714285714
2HB6_A	RT0318TS464_3	T0318	2.56	0.2533	0.9062	504	195	38.6904761904762
2HB6_A	RT0318TS464_5	T0318	2.72	-0.9226	0.2368	504	195	38.6904761904762
2HB6_A	T0318AL044_1	T0318	2.56	11.3595	11.0572	504	389	77.1825396825397
2HB6_A	T0318AL044_2	T0318	2.31	12.1122	11.7620	504	390	77.3809523809524
2HB6_A	T0318AL044_3	T0318	2.01	-2.2877	0.0038	504	47	9.32539682539683
2HB6_A	T0318AL044_4	T0318	3.74	-3.3632	0.0000	504	34	6.74603174603175
2HB6_A	T0318AL170_1	T0318	1.61	12.1673	11.8136	504	313	62.1031746031746
2HB6_A	T0318AL170_2	T0318	2.88	10.8223	10.5543	504	482	95.6349206349206
2HB6_A	T0318AL242_1	T0318	1.52	12.3875	12.0197	504	314	62.3015873015873
2HB6_A	T0318AL242_2	T0318	1.57	12.4220	12.0521	504	316	62.6984126984127
2HB6_A	T0318AL242_3	T0318	2.41	11.4809	11.1709	504	475	94.2460317460317
2HB6_A	T0318AL242_4	T0318	3.04	-0.0413	0.7044	504	153	30.3571428571429
2HB6_A	T0318AL242_5	T0318	2.31	-1.7917	0.0303	504	106	21.031746031746
2HB6_A	T0318AL243_1	T0318	2.31	12.2187	11.8617	504	453	89.8809523809524
2HB6_A	T0318AL257_1	T0318	2.68	11.4534	11.1452	504	469	93.0555555555556
2HB6_A	T0318AL257_2	T0318	2.49	11.7307	11.4048	504	463	91.8650793650794
2HB6_A	T0318AL257_3	T0318	1.67	11.9826	11.6407	504	314	62.3015873015873
2HB6_A	T0318AL257_4	T0318	2.80	-0.4355	0.4666	504	159	31.547619047619
2HB6_A	T0318AL257_5	T0318	2.95	-0.7796	0.2961	504	401	79.5634920634921
2HB6_A	T0318AL316_1	T0318	2.68	11.4534	11.1452	504	469	93.0555555555556
2HB6_A	T0318AL316_2	T0318	2.49	11.7307	11.4048	504	463	91.8650793650794
2HB6_A	T0318AL316_3	T0318	1.67	11.9826	11.6407	504	314	62.3015873015873
2HB6_A	T0318AL316_4	T0318	3.03	0.4525	1.0521	504	175	34.7222222222222
2HB6_A	T0318AL316_5	T0318	2.60	6.2964	6.3176	504	271	53.7698412698413
2HB6_A	T0318AL333_1	T0318	1.51	12.3875	12.0197	504	314	62.3015873015873
2HB6_A	T0318AL333_2	T0318	2.80	-0.4437	0.4621	504	160	31.7460317460317
2HB6_A	T0318AL333_3	T0318	2.98	0.3513	0.9771	504	149	29.5634920634921
2HB6_A	T0318AL333_4	T0318	2.84	-1.3295	0.1081	504	250	49.6031746031746
2HB6_A	T0318AL333_5	T0318	2.58	6.0322	6.0704	504	265	52.5793650793651
2HB6_A	T0318AL380_1	T0318	2.44	12.1514	11.7987	504	456	90.4761904761905
2HB6_A	T0318AL380_2	T0318	2.43	12.3826	12.0152	504	456	90.4761904761905
2HB6_A	T0318AL380_3	T0318	2.84	11.1027	10.8169	504	479	95.0396825396825
2HB6_A	T0318AL380_4	T0318	2.91	11.3257	11.0257	504	479	95.0396825396825
2HB6_A	T0318AL380_5	T0318	2.67	11.1771	10.8865	504	479	95.0396825396825
2HB6_A	T0318AL381_1	T0318	2.33	11.8568	11.5229	504	466	92.4603174603175
2HB6_A	T0318AL381_2	T0318	2.22	11.7051	11.3808	504	466	92.4603174603175
2HB6_A	T0318AL381_3	T0318	2.59	11.0988	10.8132	504	483	95.8333333333333
2HB6_A	T0318AL381_4	T0318	2.38	11.9575	11.6172	504	485	96.2301587301587
2HB6_A	T0318AL381_5	T0318	2.97	0.2566	0.9086	504	179	35.515873015873
2HB6_A	T0318AL509_1	T0318	1.54	12.0445	11.6986	504	283	56.1507936507937
2HB6_A	T0318TS004_1	T0318	2.56	10.8371	10.5681	504	491	97.4206349206349
2HB6_A	T0318TS004_2	T0318	2.75	10.7272	10.4653	504	491	97.4206349206349
2HB6_A	T0318TS004_3	T0318	2.34	11.3495	11.0479	504	491	97.4206349206349
2HB6_A	T0318TS004_4	T0318	2.37	11.1665	10.8766	504	491	97.4206349206349
2HB6_A	T0318TS004_5	T0318	2.49	11.0201	10.7395	504	491	97.4206349206349
2HB6_A	T0318TS005_1	T0318	2.59	11.9352	11.5963	504	491	97.4206349206349
2HB6_A	T0318TS010_1	T0318	2.63	8.5308	8.4089	504	491	97.4206349206349
2HB6_A	T0318TS010_2	T0318	2.01	9.2264	9.0601	504	491	97.4206349206349
2HB6_A	T0318TS010_3	T0318	2.35	10.8737	10.6024	504	491	97.4206349206349
2HB6_A	T0318TS010_4	T0318	1.98	9.0799	8.9230	504	491	97.4206349206349
2HB6_A	T0318TS010_5	T0318	2.52	12.0030	11.6597	504	454	90.0793650793651
2HB6_A	T0318TS013_1	T0318	2.39	11.5326	11.2193	504	491	97.4206349206349
2HB6_A	T0318TS018_1	T0318	2.32	11.1299	10.8423	504	491	97.4206349206349
2HB6_A	T0318TS018_2	T0318	2.59	11.0933	10.8080	504	491	97.4206349206349
2HB6_A	T0318TS018_3	T0318	2.52	10.9103	10.6367	504	491	97.4206349206349
2HB6_A	T0318TS018_4	T0318	2.69	10.9103	10.6367	504	491	97.4206349206349
2HB6_A	T0318TS018_5	T0318	2.40	10.9835	10.7052	504	491	97.4206349206349
2HB6_A	T0318TS020_1	T0318	2.54	10.6540	10.3967	504	491	97.4206349206349
2HB6_A	T0318TS020_2	T0318	2.49	10.5808	10.3282	504	491	97.4206349206349
2HB6_A	T0318TS020_3	T0318	2.46	10.6906	10.4310	504	491	97.4206349206349
2HB6_A	T0318TS020_4	T0318	2.49	10.6540	10.3967	504	491	97.4206349206349
2HB6_A	T0318TS020_5	T0318	2.82	10.6906	10.4310	504	491	97.4206349206349
2HB6_A	T0318TS021_1_1	T0318	3.14	0.6504	1.2035	504	165	32.7380952380952
2HB6_A	T0318TS021_1_2	T0318	1.53	12.3082	11.9455	504	321	63.6904761904762
2HB6_A	T0318TS021_2_1	T0318	2.79	0.1751	0.8509	504	164	32.5396825396825
2HB6_A	T0318TS021_2_2	T0318	1.53	12.3082	11.9455	504	321	63.6904761904762
2HB6_A	T0318TS021_3_1	T0318	2.88	0.2455	0.9006	504	165	32.7380952380952
2HB6_A	T0318TS021_3_2	T0318	1.53	12.3082	11.9455	504	321	63.6904761904762
2HB6_A	T0318TS022_1_1	T0318	2.73	3.0803	3.3237	504	165	32.7380952380952
2HB6_A	T0318TS022_1_2	T0318	1.52	11.9913	11.6488	504	320	63.4920634920635
2HB6_A	T0318TS022_2_1	T0318	2.86	-0.6167	0.3721	504	150	29.7619047619048
2HB6_A	T0318TS022_2_2	T0318	1.61	12.4439	12.0726	504	326	64.6825396825397
2HB6_A	T0318TS022_3_1	T0318	2.80	0.0533	0.7672	504	160	31.7460317460317
2HB6_A	T0318TS022_3_2	T0318	3.00	5.1039	5.2029	504	320	63.4920634920635
2HB6_A	T0318TS022_4_1	T0318	2.66	-0.7976	0.2882	504	151	29.9603174603175
2HB6_A	T0318TS022_4_2	T0318	3.00	5.1377	5.2345	504	321	63.6904761904762
2HB6_A	T0318TS022_5_1	T0318	2.89	-1.1266	0.1648	504	164	32.5396825396825
2HB6_A	T0318TS022_5_2	T0318	2.94	0.0860	0.7893	504	315	62.5
2HB6_A	T0318TS024_1	T0318	2.01	12.0817	11.7334	504	491	97.4206349206349
2HB6_A	T0318TS024_2	T0318	2.34	11.1665	10.8766	504	491	97.4206349206349
2HB6_A	T0318TS024_3	T0318	2.38	12.1183	11.7677	504	491	97.4206349206349
2HB6_A	T0318TS024_4	T0318	2.35	11.7888	11.4592	504	491	97.4206349206349
2HB6_A	T0318TS024_5	T0318	2.95	9.4826	9.3000	504	491	97.4206349206349
2HB6_A	T0318TS025_1	T0318	2.62	11.3129	11.0137	504	491	97.4206349206349
2HB6_A	T0318TS025_2	T0318	2.54	9.7023	9.5056	504	491	97.4206349206349
2HB6_A	T0318TS025_3	T0318	2.57	11.3129	11.0137	504	491	97.4206349206349
2HB6_A	T0318TS025_4	T0318	2.36	11.5326	11.2193	504	491	97.4206349206349
2HB6_A	T0318TS025_5	T0318	2.52	9.6656	9.4713	504	491	97.4206349206349
2HB6_A	T0318TS026_1	T0318	2.65	11.2397	10.9451	504	491	97.4206349206349
2HB6_A	T0318TS026_2	T0318	2.65	11.4594	11.1508	504	491	97.4206349206349
2HB6_A	T0318TS026_3	T0318	2.77	10.8004	10.5338	504	491	97.4206349206349
2HB6_A	T0318TS026_4	T0318	2.15	11.4228	11.1165	504	491	97.4206349206349
2HB6_A	T0318TS026_5	T0318	2.61	11.6058	11.2879	504	491	97.4206349206349
2HB6_A	T0318TS027_1	T0318	2.32	11.2763	10.9794	504	491	97.4206349206349
2HB6_A	T0318TS027_2	T0318	2.41	11.2763	10.9794	504	491	97.4206349206349
2HB6_A	T0318TS027_3	T0318	2.61	11.6058	11.2879	504	491	97.4206349206349
2HB6_A	T0318TS027_4	T0318	2.65	11.2397	10.9451	504	491	97.4206349206349
2HB6_A	T0318TS027_5	T0318	2.41	10.8737	10.6024	504	491	97.4206349206349
2HB6_A	T0318TS028_1	T0318	2.46	10.9469	10.6709	504	491	97.4206349206349
2HB6_A	T0318TS028_2	T0318	2.86	11.0933	10.8080	504	491	97.4206349206349
2HB6_A	T0318TS028_3	T0318	2.46	10.9835	10.7052	504	491	97.4206349206349
2HB6_A	T0318TS028_4	T0318	2.43	11.4960	11.1850	504	491	97.4206349206349
2HB6_A	T0318TS028_5	T0318	2.56	11.2397	10.9451	504	491	97.4206349206349
2HB6_A	T0318TS029_1	T0318	2.38	10.0317	9.8141	504	491	97.4206349206349
2HB6_A	T0318TS029_2	T0318	2.72	10.4344	10.1911	504	491	97.4206349206349
2HB6_A	T0318TS029_3	T0318	2.55	9.9951	9.7798	504	491	97.4206349206349
2HB6_A	T0318TS029_4	T0318	2.71	10.6540	10.3967	504	491	97.4206349206349
2HB6_A	T0318TS029_5	T0318	2.43	10.4710	10.2254	504	491	97.4206349206349
2HB6_A	T0318TS030_1u	T0318	2.23	11.4594	11.1508	504	491	97.4206349206349
2HB6_A	T0318TS030_2u	T0318	2.70	9.8487	9.6427	504	491	97.4206349206349
2HB6_A	T0318TS030_3u	T0318	2.34	11.4960	11.1850	504	491	97.4206349206349
2HB6_A	T0318TS030_4u	T0318	2.99	9.9585	9.7455	504	491	97.4206349206349
2HB6_A	T0318TS030_5u	T0318	2.90	9.0067	8.8544	504	491	97.4206349206349
2HB6_A	T0318TS034_1	T0318	2.69	10.8004	10.5338	504	491	97.4206349206349
2HB6_A	T0318TS034_2	T0318	2.33	10.8737	10.6024	504	491	97.4206349206349
2HB6_A	T0318TS034_3	T0318	2.71	10.4710	10.2254	504	491	97.4206349206349
2HB6_A	T0318TS034_4	T0318	2.82	10.6906	10.4310	504	491	97.4206349206349
2HB6_A	T0318TS034_5	T0318	2.75	10.7272	10.4653	504	491	97.4206349206349
2HB6_A	T0318TS035_1	T0318	2.75	10.5442	10.2939	504	491	97.4206349206349
2HB6_A	T0318TS035_2	T0318	2.38	11.4594	11.1508	504	491	97.4206349206349
2HB6_A	T0318TS035_3	T0318	2.32	11.3129	11.0137	504	491	97.4206349206349
2HB6_A	T0318TS035_4	T0318	2.58	11.2031	10.9109	504	491	97.4206349206349
2HB6_A	T0318TS038_1	T0318	2.83	11.0567	10.7738	504	491	97.4206349206349
2HB6_A	T0318TS046_1	T0318	2.42	11.1318	10.8441	504	487	96.6269841269841
2HB6_A	T0318TS046_2	T0318	2.34	11.1070	10.8208	504	475	94.2460317460317
2HB6_A	T0318TS046_3	T0318	2.66	10.7638	10.4996	504	490	97.2222222222222
2HB6_A	T0318TS046_4	T0318	2.66	11.1685	10.8784	504	487	96.6269841269841
2HB6_A	T0318TS046_5	T0318	2.42	11.1318	10.8441	504	487	96.6269841269841
2HB6_A	T0318TS047_1	T0318	2.38	11.3888	11.0847	504	487	96.6269841269841
2HB6_A	T0318TS047_2	T0318	2.49	11.0201	10.7395	504	491	97.4206349206349
2HB6_A	T0318TS047_3	T0318	1.75	12.1909	11.8357	504	320	63.4920634920635
2HB6_A	T0318TS047_4	T0318	2.34	11.3495	11.0479	504	491	97.4206349206349
2HB6_A	T0318TS047_5	T0318	2.21	11.6695	11.3475	504	484	96.031746031746
2HB6_A	T0318TS050_1	T0318	2.61	11.2397	10.9451	504	491	97.4206349206349
2HB6_A	T0318TS050_2	T0318	1.45	12.0911	11.7423	504	320	63.4920634920635
2HB6_A	T0318TS050_3	T0318	2.75	11.2763	10.9794	504	491	97.4206349206349
2HB6_A	T0318TS050_4	T0318	2.23	11.6058	11.2879	504	491	97.4206349206349
2HB6_A	T0318TS050_5	T0318	2.32	11.2031	10.9109	504	491	97.4206349206349
2HB6_A	T0318TS060_1	T0318	1.78	8.4210	8.3061	504	491	97.4206349206349
2HB6_A	T0318TS060_2	T0318	3.12	-0.4377	0.4654	504	491	97.4206349206349
2HB6_A	T0318TS060_3	T0318	2.38	-1.6091	0.0532	504	491	97.4206349206349
2HB6_A	T0318TS060_4	T0318	3.17	-1.1699	0.1515	504	491	97.4206349206349
2HB6_A	T0318TS060_5	T0318	2.74	-0.8404	0.2700	504	491	97.4206349206349
2HB6_A	T0318TS063_1	T0318	2.69	10.8414	10.5722	504	481	95.4365079365079
2HB6_A	T0318TS063_2	T0318	2.36	11.9555	11.6153	504	472	93.6507936507936
2HB6_A	T0318TS063_3	T0318	2.12	11.4752	11.1656	504	430	85.3174603174603
2HB6_A	T0318TS063_4	T0318	2.50	10.6454	10.3887	504	462	91.6666666666667
2HB6_A	T0318TS063_5	T0318	2.41	11.3862	11.0822	504	491	97.4206349206349
2HB6_A	T0318TS064_1	T0318	2.49	11.3862	11.0822	504	491	97.4206349206349
2HB6_A	T0318TS069_1	T0318	2.22	12.0258	11.6811	504	390	77.3809523809524
2HB6_A	T0318TS071_1	T0318	2.60	10.6174	10.3625	504	491	97.4206349206349
2HB6_A	T0318TS071_2	T0318	2.80	10.5076	10.2596	504	491	97.4206349206349
2HB6_A	T0318TS071_3	T0318	2.69	10.3978	10.1568	504	491	97.4206349206349
2HB6_A	T0318TS083_1	T0318	2.52	11.9818	11.6399	504	469	93.0555555555556
2HB6_A	T0318TS083_2	T0318	2.40	11.4849	11.1747	504	462	91.6666666666667
2HB6_A	T0318TS083_3	T0318	2.54	11.6757	11.3533	504	462	91.6666666666667
2HB6_A	T0318TS083_4	T0318	2.32	11.2217	10.9282	504	473	93.8492063492064
2HB6_A	T0318TS083_5	T0318	1.45	12.0911	11.7423	504	320	63.4920634920635
2HB6_A	T0318TS087_1	T0318	2.49	11.4228	11.1165	504	491	97.4206349206349
2HB6_A	T0318TS087_2	T0318	2.82	10.7272	10.4653	504	491	97.4206349206349
2HB6_A	T0318TS087_3	T0318	2.43	11.6424	11.3221	504	491	97.4206349206349
2HB6_A	T0318TS087_4	T0318	2.11	11.2763	10.9794	504	491	97.4206349206349
2HB6_A	T0318TS087_5	T0318	2.46	11.3862	11.0822	504	491	97.4206349206349
2HB6_A	T0318TS091_1	T0318	2.74	10.9835	10.7052	504	491	97.4206349206349
2HB6_A	T0318TS091_2	T0318	2.49	11.0201	10.7395	504	491	97.4206349206349
2HB6_A	T0318TS091_3	T0318	2.26	11.4960	11.1850	504	491	97.4206349206349
2HB6_A	T0318TS091_4	T0318	2.58	11.0567	10.7738	504	491	97.4206349206349
2HB6_A	T0318TS091_5	T0318	2.62	-1.4627	0.0787	504	491	97.4206349206349
2HB6_A	T0318TS092_1	T0318	2.64	10.9835	10.7052	504	491	97.4206349206349
2HB6_A	T0318TS092_2	T0318	2.41	11.6424	11.3221	504	491	97.4206349206349
2HB6_A	T0318TS092_3	T0318	3.02	-0.1815	0.6152	504	491	97.4206349206349
2HB6_A	T0318TS092_4	T0318	3.03	-0.9502	0.2262	504	491	97.4206349206349
2HB6_A	T0318TS102_1	T0318	2.26	11.2741	10.9773	504	430	85.3174603174603
2HB6_A	T0318TS102_2	T0318	2.27	11.9819	11.6400	504	417	82.7380952380952
2HB6_A	T0318TS102_3	T0318	2.96	1.2956	1.7304	504	263	52.1825396825397
2HB6_A	T0318TS102_4	T0318	2.93	-0.4974	0.4332	504	225	44.6428571428571
2HB6_A	T0318TS102_5	T0318	2.98	0.3846	1.0016	504	288	57.1428571428571
2HB6_A	T0318TS103_1	T0318	2.32	10.3978	10.1568	504	491	97.4206349206349
2HB6_A	T0318TS105_1	T0318	2.43	11.5692	11.2536	504	491	97.4206349206349
2HB6_A	T0318TS105_2	T0318	2.45	11.6790	11.3564	504	491	97.4206349206349
2HB6_A	T0318TS105_3	T0318	2.31	11.4594	11.1508	504	491	97.4206349206349
2HB6_A	T0318TS105_4	T0318	2.51	11.3495	11.0479	504	491	97.4206349206349
2HB6_A	T0318TS105_5	T0318	2.56	11.6424	11.3221	504	491	97.4206349206349
2HB6_A	T0318TS111_1	T0318	2.61	11.7598	11.4321	504	485	96.2301587301587
2HB6_A	T0318TS111_2	T0318	2.38	11.6458	11.3253	504	487	96.6269841269841
2HB6_A	T0318TS111_3	T0318	2.60	11.9071	11.5700	504	485	96.2301587301587
2HB6_A	T0318TS111_4	T0318	2.53	10.8371	10.5681	504	491	97.4206349206349
2HB6_A	T0318TS113_1	T0318	2.15	10.6174	10.3625	504	491	97.4206349206349
2HB6_A	T0318TS113_2	T0318	2.59	10.9469	10.6709	504	491	97.4206349206349
2HB6_A	T0318TS113_3	T0318	2.53	11.1665	10.8766	504	491	97.4206349206349
2HB6_A	T0318TS113_4	T0318	2.93	9.6656	9.4713	504	491	97.4206349206349
2HB6_A	T0318TS113_5	T0318	2.60	10.8737	10.6024	504	491	97.4206349206349
2HB6_A	T0318TS125_1	T0318	2.59	11.7888	11.4592	504	491	97.4206349206349
2HB6_A	T0318TS125_1u	T0318	2.45	11.9818	11.6399	504	469	93.0555555555556
2HB6_A	T0318TS125_2	T0318	2.49	12.0085	11.6649	504	491	97.4206349206349
2HB6_A	T0318TS125_2u	T0318	2.50	11.3889	11.0848	504	474	94.0476190476191
2HB6_A	T0318TS125_3	T0318	2.59	11.7888	11.4592	504	491	97.4206349206349
2HB6_A	T0318TS125_3u	T0318	2.25	12.1327	11.7813	504	469	93.0555555555556
2HB6_A	T0318TS125_4	T0318	2.45	11.6058	11.2879	504	491	97.4206349206349
2HB6_A	T0318TS125_4u	T0318	2.31	12.1962	11.8407	504	454	90.0793650793651
2HB6_A	T0318TS125_5	T0318	2.39	11.8254	11.4935	504	491	97.4206349206349
2HB6_A	T0318TS125_5u	T0318	2.49	11.4500	11.1420	504	471	93.4523809523809
2HB6_A	T0318TS132_1	T0318	2.42	11.3429	11.0418	504	480	95.2380952380952
2HB6_A	T0318TS135_1	T0318	2.55	10.9469	10.6709	504	491	97.4206349206349
2HB6_A	T0318TS135_2	T0318	2.62	11.3862	11.0822	504	491	97.4206349206349
2HB6_A	T0318TS136_1	T0318	2.37	11.4594	11.1508	504	491	97.4206349206349
2HB6_A	T0318TS136_2	T0318	2.42	10.8371	10.5681	504	491	97.4206349206349
2HB6_A	T0318TS136_3	T0318	2.57	11.1299	10.8423	504	491	97.4206349206349
2HB6_A	T0318TS136_4	T0318	2.31	11.6790	11.3564	504	491	97.4206349206349
2HB6_A	T0318TS136_5	T0318	2.47	11.3129	11.0137	504	491	97.4206349206349
2HB6_A	T0318TS137_1	T0318	2.35	10.7272	10.4653	504	491	97.4206349206349
2HB6_A	T0318TS137_2	T0318	2.44	10.6174	10.3625	504	491	97.4206349206349
2HB6_A	T0318TS137_3	T0318	2.39	11.5326	11.2193	504	491	97.4206349206349
2HB6_A	T0318TS137_4	T0318	2.37	11.4594	11.1508	504	491	97.4206349206349
2HB6_A	T0318TS137_5	T0318	2.49	11.2763	10.9794	504	491	97.4206349206349
2HB6_A	T0318TS139_1	T0318	2.51	-1.0967	0.1745	504	491	97.4206349206349
2HB6_A	T0318TS139_2	T0318	2.65	-0.4743	0.4455	504	491	97.4206349206349
2HB6_A	T0318TS139_3	T0318	2.76	-1.4993	0.0717	504	491	97.4206349206349
2HB6_A	T0318TS139_4	T0318	3.06	0.5140	1.0986	504	491	97.4206349206349
2HB6_A	T0318TS139_5	T0318	1.96	-1.5725	0.0589	504	491	97.4206349206349
2HB6_A	T0318TS168_1	T0318	2.76	7.3594	7.3123	504	491	97.4206349206349
2HB6_A	T0318TS168_2	T0318	2.57	7.3594	7.3123	504	491	97.4206349206349
2HB6_A	T0318TS168_3	T0318	2.49	6.9934	6.9697	504	491	97.4206349206349
2HB6_A	T0318TS168_4	T0318	2.55	7.5791	7.5179	504	491	97.4206349206349
2HB6_A	T0318TS168_5	T0318	2.69	7.4693	7.4151	504	491	97.4206349206349
2HB6_A	T0318TS174_1u	T0318	1.76	12.2618	11.9021	504	338	67.0634920634921
2HB6_A	T0318TS174_2u	T0318	2.99	2.7459	3.0174	504	137	27.1825396825397
2HB6_A	T0318TS178_1	T0318	2.46	10.9835	10.7052	504	491	97.4206349206349
2HB6_A	T0318TS178_2	T0318	2.28	11.3129	11.0137	504	491	97.4206349206349
2HB6_A	T0318TS178_3	T0318	2.50	11.2397	10.9451	504	491	97.4206349206349
2HB6_A	T0318TS178_4	T0318	2.13	11.4228	11.1165	504	491	97.4206349206349
2HB6_A	T0318TS178_5	T0318	2.42	11.2031	10.9109	504	491	97.4206349206349
2HB6_A	T0318TS179_1	T0318	2.18	11.4594	11.1508	504	491	97.4206349206349
2HB6_A	T0318TS179_2	T0318	2.28	11.6424	11.3221	504	491	97.4206349206349
2HB6_A	T0318TS179_3	T0318	2.29	11.6058	11.2879	504	491	97.4206349206349
2HB6_A	T0318TS179_4	T0318	2.19	11.4228	11.1165	504	491	97.4206349206349
2HB6_A	T0318TS179_5	T0318	2.15	11.3862	11.0822	504	491	97.4206349206349
2HB6_A	T0318TS186_1	T0318	2.59	11.1378	10.8497	504	481	95.4365079365079
2HB6_A	T0318TS186_2	T0318	2.41	11.8712	11.5364	504	476	94.4444444444444
2HB6_A	T0318TS186_3	T0318	2.52	-1.0452	0.1918	504	197	39.0873015873016
2HB6_A	T0318TS186_4	T0318	2.81	0.3316	0.9627	504	346	68.6507936507936
2HB6_A	T0318TS186_5	T0318	2.91	-0.8460	0.2677	504	200	39.6825396825397
2HB6_A	T0318TS193_1_1	T0318	2.73	-1.6297	0.0501	504	141	27.9761904761905
2HB6_A	T0318TS193_1_2	T0318	2.71	-1.0424	0.1927	504	350	69.4444444444444
2HB6_A	T0318TS193_2_1	T0318	2.75	-1.2663	0.1242	504	141	27.9761904761905
2HB6_A	T0318TS193_2_2	T0318	2.97	-1.4631	0.0786	504	350	69.4444444444444
2HB6_A	T0318TS193_3_1	T0318	3.04	-0.1760	0.6186	504	141	27.9761904761905
2HB6_A	T0318TS193_3_2	T0318	2.98	-0.5282	0.4170	504	350	69.4444444444444
2HB6_A	T0318TS193_4_1	T0318	2.40	-1.4480	0.0817	504	141	27.9761904761905
2HB6_A	T0318TS193_4_2	T0318	2.38	-1.3229	0.1097	504	350	69.4444444444444
2HB6_A	T0318TS193_5_1	T0318	1.80	-2.0840	0.0099	504	141	27.9761904761905
2HB6_A	T0318TS193_5_2	T0318	2.91	-0.7620	0.3039	504	350	69.4444444444444
2HB6_A	T0318TS197_1	T0318	2.78	6.3345	6.3532	504	491	97.4206349206349
2HB6_A	T0318TS197_2	T0318	3.02	6.1148	6.1477	504	491	97.4206349206349
2HB6_A	T0318TS197_3	T0318	3.02	6.1148	6.1477	504	491	97.4206349206349
2HB6_A	T0318TS197_4	T0318	3.06	5.9318	5.9766	504	491	97.4206349206349
2HB6_A	T0318TS197_5	T0318	2.76	6.9934	6.9697	504	491	97.4206349206349
2HB6_A	T0318TS203_1	T0318	2.01	8.6773	8.5460	504	491	97.4206349206349
2HB6_A	T0318TS203_2	T0318	3.03	0.8801	1.3859	504	491	97.4206349206349
2HB6_A	T0318TS203_3	T0318	2.47	11.8986	11.5621	504	491	97.4206349206349
2HB6_A	T0318TS203_4	T0318	2.03	8.6773	8.5460	504	491	97.4206349206349
2HB6_A	T0318TS203_5	T0318	3.00	-0.1815	0.6152	504	491	97.4206349206349
2HB6_A	T0318TS205_1	T0318	2.41	11.9277	11.5893	504	484	96.031746031746
2HB6_A	T0318TS205_2	T0318	2.43	11.9071	11.5700	504	485	96.2301587301587
2HB6_A	T0318TS205_3	T0318	2.51	12.0752	11.7274	504	484	96.031746031746
2HB6_A	T0318TS205_4	T0318	2.47	11.8908	11.5547	504	484	96.031746031746
2HB6_A	T0318TS205_5	T0318	2.39	11.8908	11.5547	504	484	96.031746031746
2HB6_A	T0318TS211_1	T0318	2.46	11.8170	11.4857	504	484	96.031746031746
2HB6_A	T0318TS211_2	T0318	2.52	11.6758	11.3534	504	471	93.4523809523809
2HB6_A	T0318TS211_3	T0318	2.28	11.6985	11.3747	504	452	89.6825396825397
2HB6_A	T0318TS211_4	T0318	2.41	11.9015	11.5648	504	471	93.4523809523809
2HB6_A	T0318TS211_5	T0318	2.35	11.9541	11.6140	504	465	92.2619047619048
2HB6_A	T0318TS212_1	T0318	2.67	11.2397	10.9451	504	491	97.4206349206349
2HB6_A	T0318TS213_1	T0318	2.53	11.3862	11.0822	504	491	97.4206349206349
2HB6_A	T0318TS214_1	T0318	2.45	11.2397	10.9451	504	491	97.4206349206349
2HB6_A	T0318TS239_1	T0318	2.40	11.6883	11.3651	504	465	92.2619047619048
2HB6_A	T0318TS239_2_1	T0318	2.91	6.4296	6.4422	504	222	44.0476190476191
2HB6_A	T0318TS239_2_2	T0318	2.88	5.2996	5.3857	504	231	45.8333333333333
2HB6_A	T0318TS239_3_1	T0318	2.55	8.7393	8.6041	504	298	59.1269841269841
2HB6_A	T0318TS239_3_2	T0318	2.79	5.0999	5.1991	504	148	29.3650793650794
2HB6_A	T0318TS239_4_1	T0318	3.36	3.4584	3.6723	504	141	27.9761904761905
2HB6_A	T0318TS239_4_2	T0318	2.92	1.3182	1.7495	504	319	63.2936507936508
2HB6_A	T0318TS239_5_1	T0318	3.01	-0.3533	0.5127	504	234	46.4285714285714
2HB6_A	T0318TS239_5_2	T0318	2.94	5.7511	5.8076	504	208	41.2698412698413
2HB6_A	T0318TS245_1	T0318	2.43	11.7931	11.4632	504	469	93.0555555555556
2HB6_A	T0318TS247_1	T0318	2.40	11.7853	11.4560	504	325	64.484126984127
2HB6_A	T0318TS247_2	T0318	1.94	12.1801	11.8256	504	325	64.484126984127
2HB6_A	T0318TS247_3	T0318	1.90	12.2295	11.8718	504	325	64.484126984127
2HB6_A	T0318TS247_4	T0318	1.85	11.9334	11.5946	504	325	64.484126984127
2HB6_A	T0318TS247_5	T0318	1.94	12.0321	11.6870	504	325	64.484126984127
2HB6_A	T0318TS248_1	T0318	2.68	11.0933	10.8080	504	491	97.4206349206349
2HB6_A	T0318TS248_2	T0318	2.38	11.7888	11.4592	504	491	97.4206349206349
2HB6_A	T0318TS248_3	T0318	2.25	11.9352	11.5963	504	491	97.4206349206349
2HB6_A	T0318TS248_4	T0318	2.39	11.6790	11.3564	504	491	97.4206349206349
2HB6_A	T0318TS248_5	T0318	2.48	11.6790	11.3564	504	491	97.4206349206349
2HB6_A	T0318TS250_1	T0318	2.87	10.7638	10.4996	504	491	97.4206349206349
2HB6_A	T0318TS250_2	T0318	3.04	9.8853	9.6770	504	491	97.4206349206349
2HB6_A	T0318TS250_3	T0318	2.85	9.7023	9.5056	504	491	97.4206349206349
2HB6_A	T0318TS250_4	T0318	2.97	9.6656	9.4713	504	491	97.4206349206349
2HB6_A	T0318TS250_5	T0318	2.45	11.6790	11.3564	504	491	97.4206349206349
2HB6_A	T0318TS261_1	T0318	2.30	12.0954	11.7463	504	462	91.6666666666667
2HB6_A	T0318TS267_1	T0318	2.46	11.8254	11.4935	504	491	97.4206349206349
2HB6_A	T0318TS267_2	T0318	2.32	11.2031	10.9109	504	491	97.4206349206349
2HB6_A	T0318TS267_3	T0318	2.45	11.7156	11.3907	504	491	97.4206349206349
2HB6_A	T0318TS267_4	T0318	2.25	12.2647	11.9048	504	491	97.4206349206349
2HB6_A	T0318TS267_5	T0318	2.33	11.9352	11.5963	504	491	97.4206349206349
2HB6_A	T0318TS268_1_1	T0318	2.89	-0.4025	0.4849	504	165	32.7380952380952
2HB6_A	T0318TS268_1_2	T0318	1.59	11.8103	11.4793	504	321	63.6904761904762
2HB6_A	T0318TS268_2_1	T0318	2.54	-1.6984	0.0408	504	165	32.7380952380952
2HB6_A	T0318TS268_2_2	T0318	1.77	12.0094	11.6658	504	321	63.6904761904762
2HB6_A	T0318TS268_3_1	T0318	2.86	-1.2935	0.1171	504	165	32.7380952380952
2HB6_A	T0318TS268_3_2	T0318	1.76	11.7605	11.4327	504	321	63.6904761904762
2HB6_A	T0318TS268_4_1	T0318	2.93	0.0835	0.7876	504	165	32.7380952380952
2HB6_A	T0318TS268_4_2	T0318	1.69	11.8103	11.4793	504	321	63.6904761904762
2HB6_A	T0318TS268_5_1	T0318	3.18	-1.2125	0.1390	504	165	32.7380952380952
2HB6_A	T0318TS268_5_2	T0318	1.73	11.8103	11.4793	504	321	63.6904761904762
2HB6_A	T0318TS274_1	T0318	2.52	11.2763	10.9794	504	490	97.2222222222222
2HB6_A	T0318TS275_1	T0318	2.50	11.4594	11.1508	504	491	97.4206349206349
2HB6_A	T0318TS276_1	T0318	2.51	11.0933	10.8080	504	491	97.4206349206349
2HB6_A	T0318TS276_2	T0318	2.75	10.6906	10.4310	504	491	97.4206349206349
2HB6_A	T0318TS276_3	T0318	2.47	11.2031	10.9109	504	491	97.4206349206349
2HB6_A	T0318TS276_4	T0318	2.50	11.8620	11.5278	504	490	97.2222222222222
2HB6_A	T0318TS276_5	T0318	2.46	10.8371	10.5681	504	491	97.4206349206349
2HB6_A	T0318TS277_1	T0318	2.62	10.6906	10.4310	504	491	97.4206349206349
2HB6_A	T0318TS277_2	T0318	2.30	11.6424	11.3221	504	491	97.4206349206349
2HB6_A	T0318TS277_3	T0318	2.52	11.7156	11.3907	504	491	97.4206349206349
2HB6_A	T0318TS277_4	T0318	2.69	11.0201	10.7395	504	491	97.4206349206349
2HB6_A	T0318TS277_5	T0318	2.40	11.0201	10.7395	504	491	97.4206349206349
2HB6_A	T0318TS297_1	T0318	2.37	11.2621	10.9661	504	460	91.2698412698413
2HB6_A	T0318TS297_2	T0318	2.51	11.7203	11.3951	504	453	89.8809523809524
2HB6_A	T0318TS297_3	T0318	2.19	11.5822	11.2658	504	454	90.0793650793651
2HB6_A	T0318TS298_1	T0318	2.59	10.9469	10.6709	504	491	97.4206349206349
2HB6_A	T0318TS298_2	T0318	1.50	12.3906	12.0227	504	320	63.4920634920635
2HB6_A	T0318TS298_3	T0318	1.67	12.1588	11.8057	504	321	63.6904761904762
2HB6_A	T0318TS298_4	T0318	1.72	12.0412	11.6956	504	320	63.4920634920635
2HB6_A	T0318TS298_5	T0318	1.67	12.3082	11.9455	504	321	63.6904761904762
2HB6_A	T0318TS302_1	T0318	1.94	11.6373	11.3174	504	325	64.484126984127
2HB6_A	T0318TS302_2	T0318	1.97	11.8347	11.5022	504	325	64.484126984127
2HB6_A	T0318TS302_3	T0318	1.89	12.0321	11.6870	504	325	64.484126984127
2HB6_A	T0318TS302_4	T0318	1.97	11.6866	11.3636	504	325	64.484126984127
2HB6_A	T0318TS302_5	T0318	1.97	11.6373	11.3174	504	325	64.484126984127
2HB6_A	T0318TS307_1	T0318	2.69	10.6174	10.3625	504	491	97.4206349206349
2HB6_A	T0318TS307_1u	T0318	2.31	12.1962	11.8407	504	454	90.0793650793651
2HB6_A	T0318TS307_2	T0318	2.75	11.0933	10.8080	504	491	97.4206349206349
2HB6_A	T0318TS307_2u	T0318	2.45	11.9818	11.6399	504	469	93.0555555555556
2HB6_A	T0318TS307_3	T0318	2.70	11.0201	10.7395	504	491	97.4206349206349
2HB6_A	T0318TS307_3u	T0318	2.50	11.3889	11.0848	504	474	94.0476190476191
2HB6_A	T0318TS307_4	T0318	2.75	7.5791	7.5179	504	491	97.4206349206349
2HB6_A	T0318TS307_4u	T0318	2.45	11.9818	11.6399	504	469	93.0555555555556
2HB6_A	T0318TS307_5	T0318	2.92	8.7505	8.6145	504	491	97.4206349206349
2HB6_A	T0318TS307_5u	T0318	2.31	12.1962	11.8407	504	454	90.0793650793651
2HB6_A	T0318TS318_1	T0318	2.24	11.0933	10.8080	504	491	97.4206349206349
2HB6_A	T0318TS318_2	T0318	2.35	10.9103	10.6367	504	491	97.4206349206349
2HB6_A	T0318TS318_3	T0318	2.11	11.4228	11.1165	504	491	97.4206349206349
2HB6_A	T0318TS318_4	T0318	2.30	11.1299	10.8423	504	491	97.4206349206349
2HB6_A	T0318TS318_5	T0318	2.57	10.9469	10.6709	504	491	97.4206349206349
2HB6_A	T0318TS319_1	T0318	1.65	12.2409	11.8825	504	320	63.4920634920635
2HB6_A	T0318TS319_2	T0318	1.75	11.9334	11.5946	504	325	64.484126984127
2HB6_A	T0318TS319_3	T0318	2.43	11.5724	11.2566	504	487	96.6269841269841
2HB6_A	T0318TS319_4	T0318	3.00	3.9440	4.1223	504	166	32.9365079365079
2HB6_A	T0318TS319_5	T0318	2.57	-0.7844	0.2940	504	106	21.031746031746
2HB6_A	T0318TS337_1	T0318	2.42	10.7272	10.4653	504	491	97.4206349206349
2HB6_A	T0318TS337_2	T0318	2.42	10.5076	10.2596	504	491	97.4206349206349
2HB6_A	T0318TS337_3	T0318	2.65	10.6174	10.3625	504	491	97.4206349206349
2HB6_A	T0318TS338_1	T0318	2.56	11.2397	10.9451	504	491	97.4206349206349
2HB6_A	T0318TS338_2	T0318	2.16	12.1649	11.8113	504	471	93.4523809523809
2HB6_A	T0318TS338_3	T0318	1.67	12.4227	12.0527	504	339	67.2619047619048
2HB6_A	T0318TS338_4	T0318	1.80	12.5184	12.1423	504	339	67.2619047619048
2HB6_A	T0318TS347_1	T0318	1.58	12.2409	11.8825	504	320	63.4920634920635
2HB6_A	T0318TS349_1	T0318	2.84	10.9469	10.6709	504	491	97.4206349206349
2HB6_A	T0318TS349_2	T0318	2.45	11.3285	11.0282	504	477	94.6428571428571
2HB6_A	T0318TS349_3	T0318	2.47	11.7102	11.3856	504	482	95.6349206349206
2HB6_A	T0318TS349_4	T0318	2.54	11.2091	10.9164	504	455	90.2777777777778
2HB6_A	T0318TS349_5	T0318	2.22	11.4232	11.1169	504	476	94.4444444444444
2HB6_A	T0318TS351_1	T0318	2.59	10.9469	10.6709	504	491	97.4206349206349
2HB6_A	T0318TS351_2	T0318	2.83	10.9469	10.6709	504	490	97.2222222222222
2HB6_A	T0318TS351_3	T0318	1.50	12.3906	12.0227	504	320	63.4920634920635
2HB6_A	T0318TS351_4	T0318	2.57	10.9469	10.6709	504	491	97.4206349206349
2HB6_A	T0318TS351_5	T0318	1.72	12.0412	11.6956	504	320	63.4920634920635
2HB6_A	T0318TS383_1	T0318	2.44	11.9654	11.6246	504	468	92.8571428571429
2HB6_A	T0318TS389_1	T0318	1.83	9.0799	8.9230	504	491	97.4206349206349
2HB6_A	T0318TS389_2	T0318	2.55	12.0416	11.6959	504	454	90.0793650793651
2HB6_A	T0318TS389_3	T0318	2.39	11.9412	11.6019	504	478	94.8412698412698
2HB6_A	T0318TS389_4	T0318	2.73	6.5224	6.5290	504	194	38.4920634920635
2HB6_A	T0318TS389_5	T0318	2.71	6.3753	6.3914	504	243	48.2142857142857
2HB6_A	T0318TS393_1	T0318	2.76	7.3594	7.3123	504	491	97.4206349206349
2HB6_A	T0318TS393_2	T0318	2.57	7.3594	7.3123	504	491	97.4206349206349
2HB6_A	T0318TS393_3	T0318	2.49	6.9934	6.9697	504	491	97.4206349206349
2HB6_A	T0318TS393_4	T0318	2.55	7.5791	7.5179	504	491	97.4206349206349
2HB6_A	T0318TS393_5	T0318	2.69	7.4693	7.4151	504	491	97.4206349206349
2HB6_A	T0318TS401_1	T0318	2.42	11.6493	11.3286	504	485	96.2301587301587
2HB6_A	T0318TS401_2	T0318	2.28	11.6861	11.3631	504	485	96.2301587301587
2HB6_A	T0318TS401_3	T0318	2.34	11.7230	11.3976	504	485	96.2301587301587
2HB6_A	T0318TS413_1	T0318	2.38	11.9352	11.5963	504	491	97.4206349206349
2HB6_A	T0318TS413_2	T0318	2.66	11.4960	11.1850	504	491	97.4206349206349
2HB6_A	T0318TS413_3	T0318	1.69	8.7139	8.5803	504	491	97.4206349206349
2HB6_A	T0318TS413_4	T0318	2.74	-1.2065	0.1407	504	491	97.4206349206349
2HB6_A	T0318TS413_5	T0318	3.04	3.1863	3.4213	504	491	97.4206349206349
2HB6_A	T0318TS414_1	T0318	2.25	12.2647	11.9048	504	491	97.4206349206349
2HB6_A	T0318TS414_2	T0318	2.32	11.2031	10.9109	504	491	97.4206349206349
2HB6_A	T0318TS414_3	T0318	1.84	8.8237	8.6831	504	491	97.4206349206349
2HB6_A	T0318TS414_4	T0318	2.95	-0.8770	0.2549	504	491	97.4206349206349
2HB6_A	T0318TS414_5	T0318	2.94	-0.0717	0.6847	504	491	97.4206349206349
2HB6_A	T0318TS415_1	T0318	2.27	11.9719	11.6306	504	491	97.4206349206349
2HB6_A	T0318TS415_2	T0318	2.75	11.2763	10.9794	504	491	97.4206349206349
2HB6_A	T0318TS415_3	T0318	1.81	8.8237	8.6831	504	491	97.4206349206349
2HB6_A	T0318TS415_4	T0318	2.86	2.7470	3.0184	504	491	97.4206349206349
2HB6_A	T0318TS415_5	T0318	3.00	3.2595	3.4887	504	491	97.4206349206349
2HB6_A	T0318TS416_1	T0318	2.82	11.2763	10.9794	504	491	97.4206349206349
2HB6_A	T0318TS418_1	T0318	2.67	11.6058	11.2879	504	491	97.4206349206349
2HB6_A	T0318TS420_1	T0318	1.73	11.9334	11.5946	504	325	64.484126984127
2HB6_A	T0318TS420_2	T0318	1.82	12.0321	11.6870	504	325	64.484126984127
2HB6_A	T0318TS420_3	T0318	1.81	12.0321	11.6870	504	325	64.484126984127
2HB6_A	T0318TS420_4	T0318	1.75	12.0321	11.6870	504	325	64.484126984127
2HB6_A	T0318TS420_5	T0318	1.81	12.0321	11.6870	504	325	64.484126984127
2HB6_A	T0318TS427_1	T0318	2.47	11.0567	10.7738	504	491	97.4206349206349
2HB6_A	T0318TS427_2	T0318	2.45	10.9469	10.6709	504	491	97.4206349206349
2HB6_A	T0318TS427_3	T0318	2.88	10.9469	10.6709	504	491	97.4206349206349
2HB6_A	T0318TS427_4	T0318	2.42	11.0933	10.8080	504	491	97.4206349206349
2HB6_A	T0318TS427_5	T0318	2.40	11.8254	11.4935	504	491	97.4206349206349
2HB6_A	T0318TS435_1	T0318	2.61	11.2397	10.9451	504	491	97.4206349206349
2HB6_A	T0318TS435_2	T0318	2.37	11.7156	11.3907	504	491	97.4206349206349
2HB6_A	T0318TS435_3	T0318	2.23	11.6058	11.2879	504	491	97.4206349206349
2HB6_A	T0318TS435_4	T0318	2.37	11.5326	11.2193	504	491	97.4206349206349
2HB6_A	T0318TS435_5	T0318	2.44	11.5326	11.2193	504	491	97.4206349206349
2HB6_A	T0318TS439_1	T0318	3.33	7.9375	7.8534	504	487	96.6269841269841
2HB6_A	T0318TS443_1	T0318	2.43	10.9469	10.6709	504	491	97.4206349206349
2HB6_A	T0318TS464_2	T0318	2.92	-1.6821	0.0429	504	195	38.6904761904762
2HB6_A	T0318TS464_3_1	T0318	2.56	0.2533	0.9062	504	157	31.1507936507937
2HB6_A	T0318TS464_3_2	T0318	2.98	0.2073	0.8735	504	38	7.53968253968254
2HB6_A	T0318TS464_4	T0318	2.24	0.2515	0.9049	504	82	16.2698412698413
2HB6_A	T0318TS464_5_1	T0318	2.72	-0.9226	0.2368	504	157	31.1507936507937
2HB6_A	T0318TS464_5_2	T0318	2.98	0.2073	0.8735	504	38	7.53968253968254
2HB6_A	T0318TS468_1	T0318	2.30	11.6799	11.3572	504	469	93.0555555555556
2HB6_A	T0318TS469_1	T0318	2.01	8.3478	8.2376	504	491	97.4206349206349
2HB6_A	T0318TS469_2	T0318	1.78	7.7621	7.6893	504	491	97.4206349206349
2HB6_A	T0318TS469_3	T0318	1.76	8.2955	8.1886	504	461	91.468253968254
2HB6_A	T0318TS469_4	T0318	1.72	10.5554	10.3044	504	348	69.0476190476191
2HB6_A	T0318TS469_5	T0318	1.79	7.7621	7.6893	504	491	97.4206349206349
2HB6_A	T0318TS490_1	T0318	2.60	10.9469	10.6709	504	491	97.4206349206349
2HB6_A	T0318TS494_1	T0318	1.62	11.7010	11.3770	504	285	56.5476190476191
2HB6_A	T0318TS511_1	T0318	2.59	-1.0234	0.1994	504	491	97.4206349206349
2HB6_A	T0318TS511_2	T0318	2.83	-1.3529	0.1025	504	491	97.4206349206349
2HB6_A	T0318TS511_3	T0318	2.93	-0.8404	0.2700	504	491	97.4206349206349
2HB6_A	T0318TS511_4	T0318	2.79	-1.4627	0.0787	504	491	97.4206349206349
2HB6_A	T0318TS511_5	T0318	3.01	-1.1333	0.1627	504	491	97.4206349206349
2HB6_A	T0318TS536_1	T0318	2.53	11.2397	10.9451	504	491	97.4206349206349
2HB6_A	T0318TS536_2	T0318	2.14	11.6790	11.3564	504	491	97.4206349206349
2HB6_A	T0318TS536_3	T0318	2.33	11.4228	11.1165	504	491	97.4206349206349
2HB6_A	T0318TS536_4	T0318	2.37	11.7156	11.3907	504	491	97.4206349206349
2HB6_A	T0318TS536_5	T0318	2.02	-1.3895	0.0941	504	491	97.4206349206349
2HB6_A	T0318TS550_1	T0318	2.29	11.6790	11.3564	504	491	97.4206349206349
2HB6_A	T0318TS550_2	T0318	2.20	11.8986	11.5621	504	491	97.4206349206349
2HB6_A	T0318TS550_3	T0318	2.34	11.0933	10.8080	504	491	97.4206349206349
2HB6_A	T0318TS550_4	T0318	2.52	11.3129	11.0137	504	491	97.4206349206349
2HB6_A	T0318TS550_5	T0318	2.53	11.7156	11.3907	504	491	97.4206349206349
2HB6_A	T0318TS556_1	T0318	2.12	9.6290	9.4371	504	491	97.4206349206349
2HB6_A	T0318TS556_2	T0318	1.77	9.2996	9.1286	504	491	97.4206349206349
2HB6_A	T0318TS556_3	T0318	1.77	9.3362	9.1629	504	491	97.4206349206349
2HB6_A	T0318TS556_4	T0318	2.42	11.5326	11.2193	504	491	97.4206349206349
2HB6_A	T0318TS556_5	T0318	2.49	11.5692	11.2536	504	491	97.4206349206349
2HB6_A	T0318TS568_1	T0318	2.42	11.2031	10.9109	504	491	97.4206349206349
2HB6_A	T0318TS568_2	T0318	2.53	11.4594	11.1508	504	490	97.2222222222222
2HB6_A	T0318TS568_3	T0318	2.58	10.8737	10.6024	504	491	97.4206349206349
2HB6_A	T0318TS568_4	T0318	2.59	10.9469	10.6709	504	491	97.4206349206349
2HB6_A	T0318TS568_5	T0318	1.50	12.3906	12.0227	504	320	63.4920634920635
2HB6_A	T0318TS609_1	T0318	2.32	12.0962	11.7470	504	414	82.1428571428571
2HB6_A	T0318TS609_2	T0318	2.20	11.7230	11.3976	504	485	96.2301587301587
2HB6_A	T0318TS609_3	T0318	2.61	11.4960	11.1850	504	491	97.4206349206349
2HB6_A	T0318TS609_4	T0318	1.67	12.0905	11.7417	504	331	65.6746031746032
2HB6_A	T0318TS609_5	T0318	2.59	11.4960	11.1850	504	491	97.4206349206349
2HB6_A	T0318TS651_1	T0318	2.46	11.7888	11.4592	504	491	97.4206349206349
2HB6_A	T0318TS654_1	T0318	2.40	11.6883	11.3651	504	465	92.2619047619048
2HB6_A	T0318TS658_1	T0318	2.47	11.7433	11.4166	504	484	96.031746031746
2HB6_A	T0318TS664_1	T0318	2.58	10.9103	10.6367	504	491	97.4206349206349
2HB6_A	T0318TS664_2	T0318	2.59	10.9469	10.6709	504	491	97.4206349206349
2HB6_A	T0318TS664_3	T0318	2.59	10.9469	10.6709	504	491	97.4206349206349
2HB6_A	T0318TS664_4	T0318	1.50	12.3906	12.0227	504	320	63.4920634920635
2HB6_A	T0318TS664_5	T0318	1.50	12.3906	12.0227	504	320	63.4920634920635
2HB6_A	T0318TS671_1	T0318	2.44	10.8004	10.5338	504	491	97.4206349206349
2HB6_A	T0318TS671_2	T0318	2.42	10.8004	10.5338	504	491	97.4206349206349
2HB6_A	T0318TS671_3	T0318	2.59	10.9469	10.6709	504	491	97.4206349206349
2HB6_A	T0318TS671_4	T0318	2.40	11.0567	10.7738	504	491	97.4206349206349
2HB6_A	T0318TS671_5	T0318	2.46	11.2031	10.9109	504	491	97.4206349206349
2HB6_A	T0318TS675_1	T0318	2.35	10.4710	10.2254	504	491	97.4206349206349
2HB6_A	T0318TS675_2	T0318	2.40	10.5442	10.2939	504	491	97.4206349206349
2HB6_A	T0318TS675_3	T0318	2.55	10.9103	10.6367	504	491	97.4206349206349
2HB6_A	T0318TS675_4	T0318	2.26	11.2912	10.9933	504	477	94.6428571428571
2HB6_A	T0318TS675_5	T0318	2.74	10.9469	10.6709	504	491	97.4206349206349
2HB6_A	T0318TS677_1	T0318	2.61	10.9835	10.7052	504	491	97.4206349206349
2HB6_A	T0318TS698_1	T0318	2.54	10.9835	10.7052	504	491	97.4206349206349
2HB6_A	T0318TS705_1	T0318	1.69	11.9869	11.6447	504	317	62.8968253968254
2HB6_A	T0318TS706_1	T0318	2.81	10.6540	10.3967	504	491	97.4206349206349
2HB6_A	T0318TS706_2	T0318	2.42	11.2031	10.9109	504	491	97.4206349206349
2HB6_A	T0318TS710_1	T0318	2.59	9.7389	9.5399	504	491	97.4206349206349
2HB6_A	T0318TS710_2	T0318	2.50	11.2397	10.9451	504	491	97.4206349206349
2HB6_A	T0318TS710_3	T0318	2.32	11.4594	11.1508	504	491	97.4206349206349
2HB6_A	T0318TS710_4	T0318	2.68	11.0933	10.8080	504	491	97.4206349206349
2HB6_A	T0318TS710_5	T0318	2.63	11.2787	10.9816	504	487	96.6269841269841
2HC9_A	RT0318TS021_1	T0318	3.15	0.5694	1.1409	509	486	95.4813359528487
2HC9_A	RT0318TS021_2	T0318	2.81	0.1751	0.8509	509	485	95.2848722986247
2HC9_A	RT0318TS021_3	T0318	2.91	0.1645	0.8435	509	486	95.4813359528487
2HC9_A	RT0318TS022_1	T0318	2.71	3.0803	3.3237	509	485	95.2848722986247
2HC9_A	RT0318TS022_2	T0318	2.84	-0.7036	0.3305	509	476	93.516699410609
2HC9_A	RT0318TS022_3	T0318	3.00	-0.1124	0.6586	509	480	94.3025540275049
2HC9_A	RT0318TS022_4	T0318	2.72	-0.7976	0.2882	509	472	92.7308447937132
2HC9_A	RT0318TS022_5	T0318	2.72	-1.1266	0.1648	509	479	94.1060903732809
2HC9_A	RT0318TS193_1	T0318	2.68	-1.7206	0.0381	509	491	96.4636542239686
2HC9_A	RT0318TS193_2	T0318	2.67	-1.1754	0.1498	509	491	96.4636542239686
2HC9_A	RT0318TS193_3	T0318	2.93	-0.1760	0.6186	509	491	96.4636542239686
2HC9_A	RT0318TS193_4	T0318	2.39	-1.9931	0.0145	509	491	96.4636542239686
2HC9_A	RT0318TS193_5	T0318	2.85	-1.4480	0.0817	509	491	96.4636542239686
2HC9_A	RT0318TS239_2	T0318	2.90	6.2992	6.3202	509	453	88.9980353634578
2HC9_A	RT0318TS239_3	T0318	2.58	8.6342	8.5056	509	446	87.62278978389
2HC9_A	RT0318TS239_4	T0318	2.91	3.3675	3.5883	509	460	90.3732809430255
2HC9_A	RT0318TS239_5	T0318	2.96	0.3995	1.0127	509	442	86.8369351669941
2HC9_A	RT0318TS268_1	T0318	3.16	-0.1595	0.6289	509	486	95.4813359528487
2HC9_A	RT0318TS268_2	T0318	2.43	-1.5364	0.0650	509	486	95.4813359528487
2HC9_A	RT0318TS268_3	T0318	2.87	-1.2935	0.1171	509	486	95.4813359528487
2HC9_A	RT0318TS268_4	T0318	2.95	0.0835	0.7876	509	486	95.4813359528487
2HC9_A	RT0318TS268_5	T0318	3.17	-1.2125	0.1390	509	486	95.4813359528487
2HC9_A	RT0318TS464_3	T0318	2.56	0.2533	0.9062	509	195	38.3104125736739
2HC9_A	RT0318TS464_5	T0318	2.57	-0.9226	0.2368	509	195	38.3104125736739
2HC9_A	T0318AL044_1	T0318	2.55	11.3595	11.0572	509	389	76.4243614931238
2HC9_A	T0318AL044_2	T0318	2.21	11.8098	11.4789	509	390	76.6208251473477
2HC9_A	T0318AL044_3	T0318	2.01	-2.2877	0.0038	509	47	9.23379174852652
2HC9_A	T0318AL044_4	T0318	3.18	-3.1062	0.0000	509	34	6.67976424361493
2HC9_A	T0318AL170_1	T0318	1.61	12.2180	11.8611	509	313	61.4931237721022
2HC9_A	T0318AL170_2	T0318	2.96	10.6373	10.3811	509	482	94.6954813359528
2HC9_A	T0318AL242_1	T0318	1.52	12.3875	12.0197	509	314	61.6895874263261
2HC9_A	T0318AL242_2	T0318	1.57	12.4220	12.0521	509	316	62.0825147347741
2HC9_A	T0318AL242_3	T0318	2.57	11.4809	11.1709	509	475	93.3202357563851
2HC9_A	T0318AL242_4	T0318	2.81	3.7247	3.9188	509	153	30.0589390962672
2HC9_A	T0318AL242_5	T0318	2.35	-1.7917	0.0303	509	106	20.8251473477407
2HC9_A	T0318AL243_1	T0318	2.32	12.1413	11.7893	509	453	88.9980353634578
2HC9_A	T0318AL257_1	T0318	2.68	11.3779	11.0745	509	469	92.1414538310413
2HC9_A	T0318AL257_2	T0318	2.45	11.8450	11.5118	509	463	90.9626719056974
2HC9_A	T0318AL257_3	T0318	1.59	12.3369	11.9724	509	314	61.6895874263261
2HC9_A	T0318AL257_4	T0318	2.59	-0.2691	0.5620	509	159	31.237721021611
2HC9_A	T0318AL257_5	T0318	2.90	-0.7796	0.2961	509	401	78.7819253438114
2HC9_A	T0318AL316_1	T0318	2.68	11.3779	11.0745	509	469	92.1414538310413
2HC9_A	T0318AL316_2	T0318	2.45	11.8450	11.5118	509	463	90.9626719056974
2HC9_A	T0318AL316_3	T0318	1.59	12.3369	11.9724	509	314	61.6895874263261
2HC9_A	T0318AL316_4	T0318	3.02	0.4525	1.0521	509	175	34.3811394891945
2HC9_A	T0318AL316_5	T0318	2.86	6.0146	6.0541	509	271	53.2416502946955
2HC9_A	T0318AL333_1	T0318	1.54	12.3875	12.0197	509	314	61.6895874263261
2HC9_A	T0318AL333_2	T0318	2.77	-0.4437	0.4621	509	160	31.434184675835
2HC9_A	T0318AL333_3	T0318	2.85	-0.4341	0.4674	509	149	29.2730844793713
2HC9_A	T0318AL333_4	T0318	2.86	-0.7915	0.2909	509	250	49.1159135559921
2HC9_A	T0318AL333_5	T0318	2.58	6.0894	6.1240	509	265	52.0628683693517
2HC9_A	T0318AL380_1	T0318	2.31	12.1129	11.7627	509	456	89.5874263261297
2HC9_A	T0318AL380_2	T0318	2.41	12.1129	11.7627	509	456	89.5874263261297
2HC9_A	T0318AL380_3	T0318	2.85	11.1399	10.8517	509	479	94.1060903732809
2HC9_A	T0318AL380_4	T0318	2.75	11.2142	10.9213	509	479	94.1060903732809
2HC9_A	T0318AL380_5	T0318	2.65	11.1027	10.8169	509	479	94.1060903732809
2HC9_A	T0318AL381_1	T0318	2.33	11.8568	11.5229	509	466	91.5520628683693
2HC9_A	T0318AL381_2	T0318	2.44	11.7809	11.4518	509	466	91.5520628683693
2HC9_A	T0318AL381_3	T0318	2.66	11.0249	10.7440	509	483	94.8919449901768
2HC9_A	T0318AL381_4	T0318	2.38	11.9575	11.6172	509	485	95.2848722986247
2HC9_A	T0318AL381_5	T0318	2.97	-0.0486	0.6996	509	179	35.1669941060904
2HC9_A	T0318AL509_1	T0318	1.55	12.0445	11.6986	509	283	55.5992141453831
2HC9_A	T0318TS004_1	T0318	2.56	10.7638	10.4996	509	491	96.4636542239686
2HC9_A	T0318TS004_2	T0318	2.68	10.7272	10.4653	509	491	96.4636542239686
2HC9_A	T0318TS004_3	T0318	2.31	11.3495	11.0479	509	491	96.4636542239686
2HC9_A	T0318TS004_4	T0318	2.31	11.1665	10.8766	509	491	96.4636542239686
2HC9_A	T0318TS004_5	T0318	2.25	11.0933	10.8080	509	491	96.4636542239686
2HC9_A	T0318TS005_1	T0318	2.69	11.9719	11.6306	509	491	96.4636542239686
2HC9_A	T0318TS010_1	T0318	2.55	8.6407	8.5117	509	491	96.4636542239686
2HC9_A	T0318TS010_2	T0318	1.91	9.1532	8.9915	509	491	96.4636542239686
2HC9_A	T0318TS010_3	T0318	2.34	10.7638	10.4996	509	491	96.4636542239686
2HC9_A	T0318TS010_4	T0318	2.13	9.0067	8.8544	509	491	96.4636542239686
2HC9_A	T0318TS010_5	T0318	2.45	12.0030	11.6597	509	454	89.1944990176817
2HC9_A	T0318TS013_1	T0318	2.36	11.4960	11.1850	509	491	96.4636542239686
2HC9_A	T0318TS018_1	T0318	2.30	11.1299	10.8423	509	491	96.4636542239686
2HC9_A	T0318TS018_2	T0318	2.59	11.0933	10.8080	509	491	96.4636542239686
2HC9_A	T0318TS018_3	T0318	2.59	10.8737	10.6024	509	491	96.4636542239686
2HC9_A	T0318TS018_4	T0318	2.69	10.7272	10.4653	509	491	96.4636542239686
2HC9_A	T0318TS018_5	T0318	2.46	11.0567	10.7738	509	491	96.4636542239686
2HC9_A	T0318TS020_1	T0318	2.62	10.6540	10.3967	509	491	96.4636542239686
2HC9_A	T0318TS020_2	T0318	2.45	10.6540	10.3967	509	491	96.4636542239686
2HC9_A	T0318TS020_3	T0318	2.41	10.7272	10.4653	509	491	96.4636542239686
2HC9_A	T0318TS020_4	T0318	2.41	10.7272	10.4653	509	491	96.4636542239686
2HC9_A	T0318TS020_5	T0318	2.82	10.7272	10.4653	509	491	96.4636542239686
2HC9_A	T0318TS021_1_1	T0318	3.15	0.5694	1.1409	509	165	32.4165029469548
2HC9_A	T0318TS021_1_2	T0318	1.53	12.3082	11.9455	509	321	63.0648330058939
2HC9_A	T0318TS021_2_1	T0318	2.81	0.1751	0.8509	509	164	32.2200392927308
2HC9_A	T0318TS021_2_2	T0318	1.53	12.3082	11.9455	509	321	63.0648330058939
2HC9_A	T0318TS021_3_1	T0318	2.91	0.1645	0.8435	509	165	32.4165029469548
2HC9_A	T0318TS021_3_2	T0318	1.53	12.3082	11.9455	509	321	63.0648330058939
2HC9_A	T0318TS022_1_1	T0318	2.71	3.0803	3.3237	509	165	32.4165029469548
2HC9_A	T0318TS022_1_2	T0318	1.53	11.9913	11.6488	509	320	62.8683693516699
2HC9_A	T0318TS022_2_1	T0318	2.84	-0.7036	0.3305	509	150	29.4695481335953
2HC9_A	T0318TS022_2_2	T0318	1.70	12.4439	12.0726	509	326	64.0471512770138
2HC9_A	T0318TS022_3_1	T0318	3.00	-0.1124	0.6586	509	160	31.434184675835
2HC9_A	T0318TS022_3_2	T0318	2.87	5.2536	5.3427	509	320	62.8683693516699
2HC9_A	T0318TS022_4_1	T0318	2.72	-0.7976	0.2882	509	151	29.6660117878193
2HC9_A	T0318TS022_4_2	T0318	3.02	4.8389	4.9556	509	321	63.0648330058939
2HC9_A	T0318TS022_5_1	T0318	2.72	-1.1266	0.1648	509	164	32.2200392927308
2HC9_A	T0318TS022_5_2	T0318	2.91	0.2374	0.8949	509	315	61.8860510805501
2HC9_A	T0318TS024_1	T0318	2.05	12.0451	11.6992	509	491	96.4636542239686
2HC9_A	T0318TS024_2	T0318	2.35	11.1665	10.8766	509	491	96.4636542239686
2HC9_A	T0318TS024_3	T0318	2.37	12.1183	11.7677	509	491	96.4636542239686
2HC9_A	T0318TS024_4	T0318	2.32	11.7156	11.3907	509	491	96.4636542239686
2HC9_A	T0318TS024_5	T0318	2.65	9.4460	9.2657	509	491	96.4636542239686
2HC9_A	T0318TS025_1	T0318	2.64	11.3495	11.0479	509	491	96.4636542239686
2HC9_A	T0318TS025_2	T0318	2.54	9.6656	9.4713	509	491	96.4636542239686
2HC9_A	T0318TS025_3	T0318	2.58	11.3495	11.0479	509	491	96.4636542239686
2HC9_A	T0318TS025_4	T0318	2.32	11.6058	11.2879	509	491	96.4636542239686
2HC9_A	T0318TS025_5	T0318	2.51	9.5558	9.3685	509	491	96.4636542239686
2HC9_A	T0318TS026_1	T0318	2.62	11.2397	10.9451	509	491	96.4636542239686
2HC9_A	T0318TS026_2	T0318	2.66	11.3129	11.0137	509	491	96.4636542239686
2HC9_A	T0318TS026_3	T0318	2.79	10.8004	10.5338	509	491	96.4636542239686
2HC9_A	T0318TS026_4	T0318	2.14	11.4594	11.1508	509	491	96.4636542239686
2HC9_A	T0318TS026_5	T0318	2.61	11.5326	11.2193	509	491	96.4636542239686
2HC9_A	T0318TS027_1	T0318	2.39	11.0933	10.8080	509	491	96.4636542239686
2HC9_A	T0318TS027_2	T0318	2.39	11.2031	10.9109	509	491	96.4636542239686
2HC9_A	T0318TS027_3	T0318	2.61	11.5326	11.2193	509	491	96.4636542239686
2HC9_A	T0318TS027_4	T0318	2.62	11.2397	10.9451	509	491	96.4636542239686
2HC9_A	T0318TS027_5	T0318	2.77	11.0933	10.8080	509	491	96.4636542239686
2HC9_A	T0318TS028_1	T0318	2.52	10.9103	10.6367	509	491	96.4636542239686
2HC9_A	T0318TS028_2	T0318	2.86	11.0933	10.8080	509	491	96.4636542239686
2HC9_A	T0318TS028_3	T0318	2.44	10.9469	10.6709	509	491	96.4636542239686
2HC9_A	T0318TS028_4	T0318	2.55	11.5692	11.2536	509	491	96.4636542239686
2HC9_A	T0318TS028_5	T0318	2.61	11.2397	10.9451	509	491	96.4636542239686
2HC9_A	T0318TS029_1	T0318	2.48	10.1049	9.8826	509	491	96.4636542239686
2HC9_A	T0318TS029_2	T0318	2.31	10.4344	10.1911	509	491	96.4636542239686
2HC9_A	T0318TS029_3	T0318	2.53	10.0317	9.8141	509	491	96.4636542239686
2HC9_A	T0318TS029_4	T0318	2.76	10.6540	10.3967	509	491	96.4636542239686
2HC9_A	T0318TS029_5	T0318	2.30	10.6174	10.3625	509	491	96.4636542239686
2HC9_A	T0318TS030_1u	T0318	2.28	11.5692	11.2536	509	491	96.4636542239686
2HC9_A	T0318TS030_2u	T0318	2.53	9.8487	9.6427	509	491	96.4636542239686
2HC9_A	T0318TS030_3u	T0318	2.34	11.5326	11.2193	509	491	96.4636542239686
2HC9_A	T0318TS030_4u	T0318	2.92	9.9219	9.7113	509	491	96.4636542239686
2HC9_A	T0318TS030_5u	T0318	2.87	8.8969	8.7516	509	491	96.4636542239686
2HC9_A	T0318TS034_1	T0318	2.69	10.8004	10.5338	509	491	96.4636542239686
2HC9_A	T0318TS034_2	T0318	2.24	11.0201	10.7395	509	491	96.4636542239686
2HC9_A	T0318TS034_3	T0318	2.73	10.4710	10.2254	509	491	96.4636542239686
2HC9_A	T0318TS034_4	T0318	2.90	10.8371	10.5681	509	491	96.4636542239686
2HC9_A	T0318TS034_5	T0318	2.85	10.8004	10.5338	509	491	96.4636542239686
2HC9_A	T0318TS035_1	T0318	2.60	10.6174	10.3625	509	491	96.4636542239686
2HC9_A	T0318TS035_2	T0318	2.35	11.4228	11.1165	509	491	96.4636542239686
2HC9_A	T0318TS035_3	T0318	2.22	11.4228	11.1165	509	491	96.4636542239686
2HC9_A	T0318TS035_4	T0318	2.56	11.2397	10.9451	509	491	96.4636542239686
2HC9_A	T0318TS038_1	T0318	2.82	11.2763	10.9794	509	491	96.4636542239686
2HC9_A	T0318TS046_1	T0318	2.42	11.2052	10.9128	509	487	95.6777996070727
2HC9_A	T0318TS046_2	T0318	2.37	11.0696	10.7858	509	475	93.3202357563851
2HC9_A	T0318TS046_3	T0318	2.64	10.7638	10.4996	509	490	96.2671905697446
2HC9_A	T0318TS046_4	T0318	2.43	11.2052	10.9128	509	487	95.6777996070727
2HC9_A	T0318TS046_5	T0318	2.42	11.2052	10.9128	509	487	95.6777996070727
2HC9_A	T0318TS047_1	T0318	2.38	11.2787	10.9816	509	487	95.6777996070727
2HC9_A	T0318TS047_2	T0318	2.25	11.0933	10.8080	509	491	96.4636542239686
2HC9_A	T0318TS047_3	T0318	1.75	12.2409	11.8825	509	320	62.8683693516699
2HC9_A	T0318TS047_4	T0318	2.31	11.3495	11.0479	509	491	96.4636542239686
2HC9_A	T0318TS047_5	T0318	2.48	11.5958	11.2785	509	484	95.0884086444008
2HC9_A	T0318TS050_1	T0318	2.59	11.1299	10.8423	509	491	96.4636542239686
2HC9_A	T0318TS050_2	T0318	1.48	12.0911	11.7423	509	320	62.8683693516699
2HC9_A	T0318TS050_3	T0318	2.62	11.2031	10.9109	509	491	96.4636542239686
2HC9_A	T0318TS050_4	T0318	2.32	11.6058	11.2879	509	491	96.4636542239686
2HC9_A	T0318TS050_5	T0318	2.44	11.1299	10.8423	509	491	96.4636542239686
2HC9_A	T0318TS060_1	T0318	1.78	8.4576	8.3404	509	491	96.4636542239686
2HC9_A	T0318TS060_2	T0318	3.14	-0.4743	0.4455	509	491	96.4636542239686
2HC9_A	T0318TS060_3	T0318	2.73	-1.7922	0.0302	509	491	96.4636542239686
2HC9_A	T0318TS060_4	T0318	2.89	-1.2065	0.1407	509	491	96.4636542239686
2HC9_A	T0318TS060_5	T0318	2.93	-0.3645	0.5063	509	491	96.4636542239686
2HC9_A	T0318TS063_1	T0318	2.61	10.9155	10.6415	509	481	94.4990176817289
2HC9_A	T0318TS063_2	T0318	2.41	11.9931	11.6505	509	472	92.7308447937132
2HC9_A	T0318TS063_3	T0318	2.13	11.4752	11.1656	509	430	84.4793713163065
2HC9_A	T0318TS063_4	T0318	2.51	10.6836	10.4244	509	462	90.7662082514735
2HC9_A	T0318TS063_5	T0318	2.37	11.6424	11.3221	509	491	96.4636542239686
2HC9_A	T0318TS064_1	T0318	2.40	11.3862	11.0822	509	491	96.4636542239686
2HC9_A	T0318TS069_1	T0318	2.22	11.8962	11.5598	509	390	76.6208251473477
2HC9_A	T0318TS071_1	T0318	2.63	10.5808	10.3282	509	491	96.4636542239686
2HC9_A	T0318TS071_2	T0318	2.82	10.5808	10.3282	509	491	96.4636542239686
2HC9_A	T0318TS071_3	T0318	2.72	10.4344	10.1911	509	491	96.4636542239686
2HC9_A	T0318TS083_1	T0318	2.48	11.9818	11.6399	509	469	92.1414538310413
2HC9_A	T0318TS083_2	T0318	2.58	11.5994	11.2819	509	462	90.7662082514735
2HC9_A	T0318TS083_3	T0318	2.48	11.5612	11.2461	509	462	90.7662082514735
2HC9_A	T0318TS083_4	T0318	2.31	11.1842	10.8931	509	473	92.9273084479371
2HC9_A	T0318TS083_5	T0318	1.48	12.0911	11.7423	509	320	62.8683693516699
2HC9_A	T0318TS087_1	T0318	2.43	11.3862	11.0822	509	491	96.4636542239686
2HC9_A	T0318TS087_2	T0318	2.83	10.7272	10.4653	509	491	96.4636542239686
2HC9_A	T0318TS087_3	T0318	2.42	11.6058	11.2879	509	491	96.4636542239686
2HC9_A	T0318TS087_4	T0318	2.31	11.2397	10.9451	509	491	96.4636542239686
2HC9_A	T0318TS087_5	T0318	2.11	11.4228	11.1165	509	491	96.4636542239686
2HC9_A	T0318TS091_1	T0318	2.59	11.0201	10.7395	509	491	96.4636542239686
2HC9_A	T0318TS091_2	T0318	2.47	11.0201	10.7395	509	491	96.4636542239686
2HC9_A	T0318TS091_3	T0318	2.17	11.5692	11.2536	509	491	96.4636542239686
2HC9_A	T0318TS091_4	T0318	2.46	11.0567	10.7738	509	491	96.4636542239686
2HC9_A	T0318TS091_5	T0318	2.75	-0.9502	0.2262	509	491	96.4636542239686
2HC9_A	T0318TS092_1	T0318	2.48	11.0567	10.7738	509	491	96.4636542239686
2HC9_A	T0318TS092_2	T0318	2.52	11.5692	11.2536	509	491	96.4636542239686
2HC9_A	T0318TS092_3	T0318	2.85	-0.2181	0.5927	509	491	96.4636542239686
2HC9_A	T0318TS092_4	T0318	2.80	-0.8404	0.2700	509	491	96.4636542239686
2HC9_A	T0318TS102_1	T0318	2.25	11.2339	10.9396	509	430	84.4793713163065
2HC9_A	T0318TS102_2	T0318	2.29	11.9407	11.6015	509	417	81.9253438113949
2HC9_A	T0318TS102_3	T0318	2.54	-0.9510	0.2259	509	263	51.6699410609037
2HC9_A	T0318TS102_4	T0318	2.90	-0.4328	0.4681	509	225	44.2043222003929
2HC9_A	T0318TS102_5	T0318	3.06	0.4385	1.0417	509	288	56.5815324165029
2HC9_A	T0318TS103_1	T0318	2.40	10.4344	10.1911	509	491	96.4636542239686
2HC9_A	T0318TS105_1	T0318	2.32	11.5326	11.2193	509	491	96.4636542239686
2HC9_A	T0318TS105_2	T0318	2.37	11.5326	11.2193	509	491	96.4636542239686
2HC9_A	T0318TS105_3	T0318	2.30	11.4594	11.1508	509	491	96.4636542239686
2HC9_A	T0318TS105_4	T0318	2.49	11.2763	10.9794	509	491	96.4636542239686
2HC9_A	T0318TS105_5	T0318	2.56	11.5692	11.2536	509	491	96.4636542239686
2HC9_A	T0318TS111_1	T0318	2.60	11.6493	11.3286	509	485	95.2848722986247
2HC9_A	T0318TS111_2	T0318	2.42	11.6091	11.2910	509	487	95.6777996070727
2HC9_A	T0318TS111_3	T0318	2.53	11.9071	11.5700	509	485	95.2848722986247
2HC9_A	T0318TS111_4	T0318	2.45	11.1665	10.8766	509	491	96.4636542239686
2HC9_A	T0318TS113_1	T0318	2.47	10.7638	10.4996	509	491	96.4636542239686
2HC9_A	T0318TS113_2	T0318	2.69	10.8737	10.6024	509	491	96.4636542239686
2HC9_A	T0318TS113_3	T0318	2.80	11.0567	10.7738	509	491	96.4636542239686
2HC9_A	T0318TS113_4	T0318	2.67	9.9951	9.7798	509	491	96.4636542239686
2HC9_A	T0318TS113_5	T0318	2.66	10.8371	10.5681	509	491	96.4636542239686
2HC9_A	T0318TS125_1	T0318	2.59	11.7156	11.3907	509	491	96.4636542239686
2HC9_A	T0318TS125_1u	T0318	2.43	11.9818	11.6399	509	469	92.1414538310413
2HC9_A	T0318TS125_2	T0318	2.50	11.8986	11.5621	509	491	96.4636542239686
2HC9_A	T0318TS125_2u	T0318	2.51	11.3140	11.0147	509	474	93.1237721021611
2HC9_A	T0318TS125_3	T0318	2.59	11.7156	11.3907	509	491	96.4636542239686
2HC9_A	T0318TS125_3u	T0318	2.35	11.9440	11.6046	509	469	92.1414538310413
2HC9_A	T0318TS125_4	T0318	2.47	11.4960	11.1850	509	491	96.4636542239686
2HC9_A	T0318TS125_4u	T0318	2.42	12.0802	11.7321	509	454	89.1944990176817
2HC9_A	T0318TS125_5	T0318	2.34	11.8620	11.5278	509	491	96.4636542239686
2HC9_A	T0318TS125_5u	T0318	2.53	11.4124	11.1068	509	471	92.5343811394892
2HC9_A	T0318TS132_1	T0318	2.41	11.3058	11.0070	509	480	94.3025540275049
2HC9_A	T0318TS135_1	T0318	2.34	10.7638	10.4996	509	491	96.4636542239686
2HC9_A	T0318TS135_2	T0318	2.35	11.3129	11.0137	509	491	96.4636542239686
2HC9_A	T0318TS136_1	T0318	2.32	11.6424	11.3221	509	491	96.4636542239686
2HC9_A	T0318TS136_2	T0318	2.24	10.7272	10.4653	509	491	96.4636542239686
2HC9_A	T0318TS136_3	T0318	2.53	11.0933	10.8080	509	491	96.4636542239686
2HC9_A	T0318TS136_4	T0318	2.24	11.6058	11.2879	509	491	96.4636542239686
2HC9_A	T0318TS136_5	T0318	2.81	11.3862	11.0822	509	491	96.4636542239686
2HC9_A	T0318TS137_1	T0318	2.35	10.6906	10.4310	509	491	96.4636542239686
2HC9_A	T0318TS137_2	T0318	2.43	10.5808	10.3282	509	491	96.4636542239686
2HC9_A	T0318TS137_3	T0318	2.42	11.3129	11.0137	509	491	96.4636542239686
2HC9_A	T0318TS137_4	T0318	2.32	11.6424	11.3221	509	491	96.4636542239686
2HC9_A	T0318TS137_5	T0318	2.45	11.2397	10.9451	509	491	96.4636542239686
2HC9_A	T0318TS139_1	T0318	2.65	-1.2065	0.1407	509	491	96.4636542239686
2HC9_A	T0318TS139_2	T0318	2.94	-0.4743	0.4455	509	491	96.4636542239686
2HC9_A	T0318TS139_3	T0318	3.17	-1.5725	0.0589	509	491	96.4636542239686
2HC9_A	T0318TS139_4	T0318	3.14	-0.1083	0.6612	509	491	96.4636542239686
2HC9_A	T0318TS139_5	T0318	1.96	-1.5725	0.0589	509	491	96.4636542239686
2HC9_A	T0318TS168_1	T0318	2.77	7.3594	7.3123	509	491	96.4636542239686
2HC9_A	T0318TS168_2	T0318	2.51	7.2862	7.2438	509	491	96.4636542239686
2HC9_A	T0318TS168_3	T0318	2.49	6.9934	6.9697	509	491	96.4636542239686
2HC9_A	T0318TS168_4	T0318	2.54	7.5791	7.5179	509	491	96.4636542239686
2HC9_A	T0318TS168_5	T0318	2.66	7.4693	7.4151	509	491	96.4636542239686
2HC9_A	T0318TS174_1u	T0318	1.64	12.2618	11.9021	509	338	66.4047151277014
2HC9_A	T0318TS174_2u	T0318	3.12	3.1171	3.3576	509	137	26.9155206286837
2HC9_A	T0318TS178_1	T0318	2.66	10.8004	10.5338	509	491	96.4636542239686
2HC9_A	T0318TS178_2	T0318	2.22	11.3129	11.0137	509	491	96.4636542239686
2HC9_A	T0318TS178_3	T0318	2.49	11.2031	10.9109	509	491	96.4636542239686
2HC9_A	T0318TS178_4	T0318	2.14	11.3862	11.0822	509	491	96.4636542239686
2HC9_A	T0318TS178_5	T0318	2.45	11.2031	10.9109	509	491	96.4636542239686
2HC9_A	T0318TS179_1	T0318	2.15	11.4594	11.1508	509	491	96.4636542239686
2HC9_A	T0318TS179_2	T0318	2.28	11.6058	11.2879	509	491	96.4636542239686
2HC9_A	T0318TS179_3	T0318	2.23	11.6790	11.3564	509	491	96.4636542239686
2HC9_A	T0318TS179_4	T0318	2.21	11.4228	11.1165	509	491	96.4636542239686
2HC9_A	T0318TS179_5	T0318	2.10	11.3129	11.0137	509	491	96.4636542239686
2HC9_A	T0318TS186_1	T0318	2.68	11.1007	10.8150	509	481	94.4990176817289
2HC9_A	T0318TS186_2	T0318	2.32	11.8339	11.5015	509	476	93.516699410609
2HC9_A	T0318TS186_3	T0318	2.50	-1.0452	0.1918	509	197	38.7033398821218
2HC9_A	T0318TS186_4	T0318	2.93	0.3788	0.9973	509	346	67.9764243614931
2HC9_A	T0318TS186_5	T0318	2.89	-0.7756	0.2978	509	200	39.2927308447937
2HC9_A	T0318TS193_1_1	T0318	2.68	-1.7206	0.0381	509	141	27.7013752455796
2HC9_A	T0318TS193_1_2	T0318	2.70	-1.0424	0.1927	509	350	68.762278978389
2HC9_A	T0318TS193_2_1	T0318	2.67	-1.1754	0.1498	509	141	27.7013752455796
2HC9_A	T0318TS193_2_2	T0318	2.95	-1.4164	0.0882	509	350	68.762278978389
2HC9_A	T0318TS193_3_1	T0318	2.93	-0.1760	0.6186	509	141	27.7013752455796
2HC9_A	T0318TS193_3_2	T0318	2.99	-0.4815	0.4417	509	350	68.762278978389
2HC9_A	T0318TS193_4_1	T0318	2.39	-1.9931	0.0145	509	141	27.7013752455796
2HC9_A	T0318TS193_4_2	T0318	2.56	-1.6034	0.0541	509	350	68.762278978389
2HC9_A	T0318TS193_5_1	T0318	2.85	-1.4480	0.0817	509	141	27.7013752455796
2HC9_A	T0318TS193_5_2	T0318	2.90	-0.8087	0.2834	509	350	68.762278978389
2HC9_A	T0318TS197_1	T0318	2.76	6.4077	6.4217	509	491	96.4636542239686
2HC9_A	T0318TS197_2	T0318	2.99	6.2979	6.3189	509	491	96.4636542239686
2HC9_A	T0318TS197_3	T0318	2.91	6.3711	6.3874	509	491	96.4636542239686
2HC9_A	T0318TS197_4	T0318	2.93	6.0782	6.1135	509	491	96.4636542239686
2HC9_A	T0318TS197_5	T0318	2.83	6.6639	6.6614	509	491	96.4636542239686
2HC9_A	T0318TS203_1	T0318	1.94	8.6041	8.4774	509	491	96.4636542239686
2HC9_A	T0318TS203_2	T0318	3.25	0.7337	1.2688	509	491	96.4636542239686
2HC9_A	T0318TS203_3	T0318	2.51	11.7156	11.3907	509	491	96.4636542239686
2HC9_A	T0318TS203_4	T0318	1.70	8.6041	8.4774	509	491	96.4636542239686
2HC9_A	T0318TS203_5	T0318	3.00	-0.1815	0.6152	509	491	96.4636542239686
2HC9_A	T0318TS205_1	T0318	2.39	11.8908	11.5547	509	484	95.0884086444008
2HC9_A	T0318TS205_2	T0318	2.46	11.7598	11.4321	509	485	95.2848722986247
2HC9_A	T0318TS205_3	T0318	2.41	11.9646	11.6238	509	484	95.0884086444008
2HC9_A	T0318TS205_4	T0318	2.46	11.9277	11.5893	509	484	95.0884086444008
2HC9_A	T0318TS205_5	T0318	2.43	11.8539	11.5202	509	484	95.0884086444008
2HC9_A	T0318TS211_1	T0318	2.46	11.8908	11.5547	509	484	95.0884086444008
2HC9_A	T0318TS211_2	T0318	2.56	11.6381	11.3182	509	471	92.5343811394892
2HC9_A	T0318TS211_3	T0318	2.53	11.6597	11.3384	509	452	88.8015717092338
2HC9_A	T0318TS211_4	T0318	2.38	11.7510	11.4238	509	471	92.5343811394892
2HC9_A	T0318TS211_5	T0318	2.32	11.8402	11.5073	509	465	91.3555992141454
2HC9_A	T0318TS212_1	T0318	2.63	11.2031	10.9109	509	491	96.4636542239686
2HC9_A	T0318TS213_1	T0318	2.54	11.3862	11.0822	509	491	96.4636542239686
2HC9_A	T0318TS214_1	T0318	2.47	11.2031	10.9109	509	491	96.4636542239686
2HC9_A	T0318TS239_1	T0318	2.22	11.9541	11.6140	509	465	91.3555992141454
2HC9_A	T0318TS239_2_1	T0318	2.90	6.2992	6.3202	509	222	43.614931237721
2HC9_A	T0318TS239_2_2	T0318	3.12	2.5762	2.8627	509	231	45.3831041257367
2HC9_A	T0318TS239_3_1	T0318	2.58	8.6342	8.5056	509	298	58.5461689587426
2HC9_A	T0318TS239_3_2	T0318	2.72	2.9952	3.2455	509	148	29.0766208251473
2HC9_A	T0318TS239_4_1	T0318	2.91	3.3675	3.5883	509	141	27.7013752455796
2HC9_A	T0318TS239_4_2	T0318	3.06	1.3182	1.7495	509	319	62.671905697446
2HC9_A	T0318TS239_5_1	T0318	2.96	0.3995	1.0127	509	234	45.9724950884086
2HC9_A	T0318TS239_5_2	T0318	2.95	5.6827	5.7437	509	208	40.8644400785855
2HC9_A	T0318TS245_1	T0318	2.43	11.8686	11.5339	509	469	92.1414538310413
2HC9_A	T0318TS247_1	T0318	2.40	11.7360	11.4098	509	325	63.8506876227898
2HC9_A	T0318TS247_2	T0318	1.88	12.1801	11.8256	509	325	63.8506876227898
2HC9_A	T0318TS247_3	T0318	1.90	12.2295	11.8718	509	325	63.8506876227898
2HC9_A	T0318TS247_4	T0318	1.86	11.9827	11.6408	509	325	63.8506876227898
2HC9_A	T0318TS247_5	T0318	1.96	12.0814	11.7332	509	325	63.8506876227898
2HC9_A	T0318TS248_1	T0318	2.81	10.8004	10.5338	509	491	96.4636542239686
2HC9_A	T0318TS248_2	T0318	2.40	11.6790	11.3564	509	491	96.4636542239686
2HC9_A	T0318TS248_3	T0318	2.26	11.9352	11.5963	509	491	96.4636542239686
2HC9_A	T0318TS248_4	T0318	2.39	11.6058	11.2879	509	491	96.4636542239686
2HC9_A	T0318TS248_5	T0318	2.48	11.6790	11.3564	509	491	96.4636542239686
2HC9_A	T0318TS250_1	T0318	2.65	10.3978	10.1568	509	491	96.4636542239686
2HC9_A	T0318TS250_2	T0318	2.95	9.9585	9.7455	509	491	96.4636542239686
2HC9_A	T0318TS250_3	T0318	2.82	9.6656	9.4713	509	491	96.4636542239686
2HC9_A	T0318TS250_4	T0318	2.96	9.4094	9.2314	509	491	96.4636542239686
2HC9_A	T0318TS250_5	T0318	2.68	11.4960	11.1850	509	491	96.4636542239686
2HC9_A	T0318TS261_1	T0318	2.38	12.0191	11.6749	509	462	90.7662082514735
2HC9_A	T0318TS267_1	T0318	2.30	11.6790	11.3564	509	491	96.4636542239686
2HC9_A	T0318TS267_2	T0318	2.44	11.1299	10.8423	509	491	96.4636542239686
2HC9_A	T0318TS267_3	T0318	2.47	11.6424	11.3221	509	491	96.4636542239686
2HC9_A	T0318TS267_4	T0318	2.33	12.1915	11.8363	509	491	96.4636542239686
2HC9_A	T0318TS267_5	T0318	2.38	11.8986	11.5621	509	491	96.4636542239686
2HC9_A	T0318TS268_1_1	T0318	3.16	-0.1595	0.6289	509	165	32.4165029469548
2HC9_A	T0318TS268_1_2	T0318	1.72	11.8103	11.4793	509	321	63.0648330058939
2HC9_A	T0318TS268_2_1	T0318	2.43	-1.5364	0.0650	509	165	32.4165029469548
2HC9_A	T0318TS268_2_2	T0318	1.77	11.9596	11.6192	509	321	63.0648330058939
2HC9_A	T0318TS268_3_1	T0318	2.87	-1.2935	0.1171	509	165	32.4165029469548
2HC9_A	T0318TS268_3_2	T0318	1.79	11.7107	11.3861	509	321	63.0648330058939
2HC9_A	T0318TS268_4_1	T0318	2.95	0.0835	0.7876	509	165	32.4165029469548
2HC9_A	T0318TS268_4_2	T0318	1.68	11.8103	11.4793	509	321	63.0648330058939
2HC9_A	T0318TS268_5_1	T0318	3.17	-1.2125	0.1390	509	165	32.4165029469548
2HC9_A	T0318TS268_5_2	T0318	1.73	11.7605	11.4327	509	321	63.0648330058939
2HC9_A	T0318TS274_1	T0318	2.48	11.2397	10.9451	509	490	96.2671905697446
2HC9_A	T0318TS275_1	T0318	2.58	11.4228	11.1165	509	491	96.4636542239686
2HC9_A	T0318TS276_1	T0318	2.26	10.9835	10.7052	509	491	96.4636542239686
2HC9_A	T0318TS276_2	T0318	2.55	10.7272	10.4653	509	491	96.4636542239686
2HC9_A	T0318TS276_3	T0318	2.51	11.2031	10.9109	509	491	96.4636542239686
2HC9_A	T0318TS276_4	T0318	2.58	11.8620	11.5278	509	490	96.2671905697446
2HC9_A	T0318TS276_5	T0318	2.48	10.8004	10.5338	509	491	96.4636542239686
2HC9_A	T0318TS277_1	T0318	2.61	10.8737	10.6024	509	491	96.4636542239686
2HC9_A	T0318TS277_2	T0318	2.53	11.6424	11.3221	509	491	96.4636542239686
2HC9_A	T0318TS277_3	T0318	2.49	11.7888	11.4592	509	491	96.4636542239686
2HC9_A	T0318TS277_4	T0318	2.42	11.0933	10.8080	509	491	96.4636542239686
2HC9_A	T0318TS277_5	T0318	2.41	11.0567	10.7738	509	491	96.4636542239686
2HC9_A	T0318TS297_1	T0318	2.45	11.2621	10.9661	509	460	90.3732809430255
2HC9_A	T0318TS297_2	T0318	2.56	11.7203	11.3951	509	453	88.9980353634578
2HC9_A	T0318TS297_3	T0318	2.34	11.6209	11.3021	509	454	89.1944990176817
2HC9_A	T0318TS298_1	T0318	2.63	10.6174	10.3625	509	491	96.4636542239686
2HC9_A	T0318TS298_2	T0318	1.53	12.3906	12.0227	509	320	62.8683693516699
2HC9_A	T0318TS298_3	T0318	1.67	12.2086	11.8523	509	321	63.0648330058939
2HC9_A	T0318TS298_4	T0318	1.73	12.0412	11.6956	509	320	62.8683693516699
2HC9_A	T0318TS298_5	T0318	1.67	12.3082	11.9455	509	321	63.0648330058939
2HC9_A	T0318TS302_1	T0318	1.95	11.6373	11.3174	509	325	63.8506876227898
2HC9_A	T0318TS302_2	T0318	1.96	11.8347	11.5022	509	325	63.8506876227898
2HC9_A	T0318TS302_3	T0318	1.81	11.8347	11.5022	509	325	63.8506876227898
2HC9_A	T0318TS302_4	T0318	1.99	11.6866	11.3636	509	325	63.8506876227898
2HC9_A	T0318TS302_5	T0318	1.98	11.6373	11.3174	509	325	63.8506876227898
2HC9_A	T0318TS307_1	T0318	2.86	10.2880	10.0540	509	491	96.4636542239686
2HC9_A	T0318TS307_1u	T0318	2.42	12.0802	11.7321	509	454	89.1944990176817
2HC9_A	T0318TS307_2	T0318	2.65	11.0567	10.7738	509	491	96.4636542239686
2HC9_A	T0318TS307_2u	T0318	2.43	11.9818	11.6399	509	469	92.1414538310413
2HC9_A	T0318TS307_3	T0318	2.72	10.9835	10.7052	509	491	96.4636542239686
2HC9_A	T0318TS307_3u	T0318	2.51	11.3140	11.0147	509	474	93.1237721021611
2HC9_A	T0318TS307_4	T0318	2.73	7.6157	7.5522	509	491	96.4636542239686
2HC9_A	T0318TS307_4u	T0318	2.43	11.9818	11.6399	509	469	92.1414538310413
2HC9_A	T0318TS307_5	T0318	2.99	8.6407	8.5117	509	491	96.4636542239686
2HC9_A	T0318TS307_5u	T0318	2.42	12.0802	11.7321	509	454	89.1944990176817
2HC9_A	T0318TS318_1	T0318	2.48	11.2031	10.9109	509	491	96.4636542239686
2HC9_A	T0318TS318_2	T0318	2.63	10.8371	10.5681	509	491	96.4636542239686
2HC9_A	T0318TS318_3	T0318	2.14	11.3862	11.0822	509	491	96.4636542239686
2HC9_A	T0318TS318_4	T0318	2.31	11.1299	10.8423	509	491	96.4636542239686
2HC9_A	T0318TS318_5	T0318	2.56	10.8737	10.6024	509	491	96.4636542239686
2HC9_A	T0318TS319_1	T0318	1.65	12.2409	11.8825	509	320	62.8683693516699
2HC9_A	T0318TS319_2	T0318	1.75	11.8840	11.5484	509	325	63.8506876227898
2HC9_A	T0318TS319_3	T0318	2.33	11.5357	11.2222	509	487	95.6777996070727
2HC9_A	T0318TS319_4	T0318	2.98	-0.7331	0.3169	509	166	32.6129666011788
2HC9_A	T0318TS319_5	T0318	2.56	-0.7844	0.2940	509	106	20.8251473477407
2HC9_A	T0318TS337_1	T0318	2.45	10.8371	10.5681	509	491	96.4636542239686
2HC9_A	T0318TS337_2	T0318	2.43	10.4710	10.2254	509	491	96.4636542239686
2HC9_A	T0318TS337_3	T0318	2.64	10.6174	10.3625	509	491	96.4636542239686
2HC9_A	T0318TS338_1	T0318	2.58	11.1665	10.8766	509	491	96.4636542239686
2HC9_A	T0318TS338_2	T0318	2.18	12.2401	11.8818	509	471	92.5343811394892
2HC9_A	T0318TS338_3	T0318	1.73	12.4227	12.0527	509	339	66.6011787819253
2HC9_A	T0318TS338_4	T0318	1.73	12.4705	12.0975	509	339	66.6011787819253
2HC9_A	T0318TS347_1	T0318	1.67	12.3906	12.0227	509	320	62.8683693516699
2HC9_A	T0318TS349_1	T0318	2.86	10.9469	10.6709	509	491	96.4636542239686
2HC9_A	T0318TS349_2	T0318	2.56	11.3285	11.0282	509	477	93.713163064833
2HC9_A	T0318TS349_3	T0318	2.35	11.5252	11.2124	509	482	94.6954813359528
2HC9_A	T0318TS349_4	T0318	2.55	11.2477	10.9526	509	455	89.3909626719057
2HC9_A	T0318TS349_5	T0318	2.27	11.4606	11.1519	509	476	93.516699410609
2HC9_A	T0318TS351_1	T0318	2.63	10.6174	10.3625	509	491	96.4636542239686
2HC9_A	T0318TS351_2	T0318	2.82	10.9469	10.6709	509	490	96.2671905697446
2HC9_A	T0318TS351_3	T0318	1.53	12.3906	12.0227	509	320	62.8683693516699
2HC9_A	T0318TS351_4	T0318	2.56	10.8737	10.6024	509	491	96.4636542239686
2HC9_A	T0318TS351_5	T0318	1.73	12.0412	11.6956	509	320	62.8683693516699
2HC9_A	T0318TS383_1	T0318	2.42	11.8142	11.4830	509	468	91.9449901768173
2HC9_A	T0318TS389_1	T0318	2.13	8.9701	8.8202	509	491	96.4636542239686
2HC9_A	T0318TS389_2	T0318	2.44	11.9643	11.6235	509	454	89.1944990176817
2HC9_A	T0318TS389_3	T0318	2.39	11.9412	11.6019	509	478	93.909626719057
2HC9_A	T0318TS389_4	T0318	2.67	6.7383	6.7310	509	194	38.1139489194499
2HC9_A	T0318TS389_5	T0318	2.76	6.6195	6.6198	509	243	47.7406679764244
2HC9_A	T0318TS393_1	T0318	2.77	7.3594	7.3123	509	491	96.4636542239686
2HC9_A	T0318TS393_2	T0318	2.51	7.2862	7.2438	509	491	96.4636542239686
2HC9_A	T0318TS393_3	T0318	2.49	6.9934	6.9697	509	491	96.4636542239686
2HC9_A	T0318TS393_4	T0318	2.54	7.5791	7.5179	509	491	96.4636542239686
2HC9_A	T0318TS393_5	T0318	2.66	7.4693	7.4151	509	491	96.4636542239686
2HC9_A	T0318TS401_1	T0318	2.25	11.7230	11.3976	509	485	95.2848722986247
2HC9_A	T0318TS401_2	T0318	2.36	11.6861	11.3631	509	485	95.2848722986247
2HC9_A	T0318TS401_3	T0318	2.37	11.6125	11.2941	509	485	95.2848722986247
2HC9_A	T0318TS413_1	T0318	2.21	11.8254	11.4935	509	491	96.4636542239686
2HC9_A	T0318TS413_2	T0318	2.52	11.4228	11.1165	509	491	96.4636542239686
2HC9_A	T0318TS413_3	T0318	1.64	8.7139	8.5803	509	491	96.4636542239686
2HC9_A	T0318TS413_4	T0318	2.58	-1.2065	0.1407	509	491	96.4636542239686
2HC9_A	T0318TS413_5	T0318	2.96	3.3327	3.5562	509	491	96.4636542239686
2HC9_A	T0318TS414_1	T0318	2.33	12.1915	11.8363	509	491	96.4636542239686
2HC9_A	T0318TS414_2	T0318	2.44	11.1299	10.8423	509	491	96.4636542239686
2HC9_A	T0318TS414_3	T0318	1.68	8.7871	8.6488	509	491	96.4636542239686
2HC9_A	T0318TS414_4	T0318	2.94	-0.9136	0.2403	509	491	96.4636542239686
2HC9_A	T0318TS414_5	T0318	2.84	-0.1449	0.6380	509	491	96.4636542239686
2HC9_A	T0318TS415_1	T0318	2.28	11.8620	11.5278	509	491	96.4636542239686
2HC9_A	T0318TS415_2	T0318	2.62	11.2031	10.9109	509	491	96.4636542239686
2HC9_A	T0318TS415_3	T0318	1.81	8.8237	8.6831	509	491	96.4636542239686
2HC9_A	T0318TS415_4	T0318	3.24	2.8935	3.1523	509	491	96.4636542239686
2HC9_A	T0318TS415_5	T0318	2.95	3.2961	3.5225	509	491	96.4636542239686
2HC9_A	T0318TS416_1	T0318	2.61	11.2031	10.9109	509	491	96.4636542239686
2HC9_A	T0318TS418_1	T0318	2.68	11.5326	11.2193	509	491	96.4636542239686
2HC9_A	T0318TS420_1	T0318	1.69	11.9334	11.5946	509	325	63.8506876227898
2HC9_A	T0318TS420_2	T0318	1.96	12.1801	11.8256	509	325	63.8506876227898
2HC9_A	T0318TS420_3	T0318	1.81	12.0321	11.6870	509	325	63.8506876227898
2HC9_A	T0318TS420_4	T0318	1.80	12.0321	11.6870	509	325	63.8506876227898
2HC9_A	T0318TS420_5	T0318	1.82	12.0321	11.6870	509	325	63.8506876227898
2HC9_A	T0318TS427_1	T0318	2.50	11.1299	10.8423	509	491	96.4636542239686
2HC9_A	T0318TS427_2	T0318	2.47	11.0567	10.7738	509	491	96.4636542239686
2HC9_A	T0318TS427_3	T0318	2.61	11.0567	10.7738	509	491	96.4636542239686
2HC9_A	T0318TS427_4	T0318	2.39	10.9835	10.7052	509	491	96.4636542239686
2HC9_A	T0318TS427_5	T0318	2.46	11.7888	11.4592	509	491	96.4636542239686
2HC9_A	T0318TS435_1	T0318	2.59	11.1299	10.8423	509	491	96.4636542239686
2HC9_A	T0318TS435_2	T0318	2.37	11.7156	11.3907	509	491	96.4636542239686
2HC9_A	T0318TS435_3	T0318	2.32	11.6058	11.2879	509	491	96.4636542239686
2HC9_A	T0318TS435_4	T0318	2.38	11.5326	11.2193	509	491	96.4636542239686
2HC9_A	T0318TS435_5	T0318	2.42	11.5326	11.2193	509	491	96.4636542239686
2HC9_A	T0318TS439_1	T0318	3.14	7.7539	7.6816	509	487	95.6777996070727
2HC9_A	T0318TS443_1	T0318	2.55	11.0933	10.8080	509	491	96.4636542239686
2HC9_A	T0318TS464_2	T0318	2.69	-1.8255	0.0270	509	195	38.3104125736739
2HC9_A	T0318TS464_3_1	T0318	2.56	0.2533	0.9062	509	157	30.8447937131631
2HC9_A	T0318TS464_3_2	T0318	2.98	0.2073	0.8735	509	38	7.46561886051081
2HC9_A	T0318TS464_4	T0318	2.22	-0.1536	0.6326	509	82	16.1100196463654
2HC9_A	T0318TS464_5_1	T0318	2.57	-0.9226	0.2368	509	157	30.8447937131631
2HC9_A	T0318TS464_5_2	T0318	2.98	0.2073	0.8735	509	38	7.46561886051081
2HC9_A	T0318TS468_1	T0318	2.31	11.6799	11.3572	509	469	92.1414538310413
2HC9_A	T0318TS469_1	T0318	2.34	8.2014	8.1005	509	491	96.4636542239686
2HC9_A	T0318TS469_2	T0318	1.92	7.7621	7.6893	509	491	96.4636542239686
2HC9_A	T0318TS469_3	T0318	1.77	8.2955	8.1886	509	461	90.5697445972495
2HC9_A	T0318TS469_4	T0318	1.72	10.5554	10.3044	509	348	68.3693516699411
2HC9_A	T0318TS469_5	T0318	1.85	7.7987	7.7235	509	491	96.4636542239686
2HC9_A	T0318TS490_1	T0318	2.72	10.8737	10.6024	509	491	96.4636542239686
2HC9_A	T0318TS494_1	T0318	1.59	11.7553	11.4278	509	285	55.992141453831
2HC9_A	T0318TS511_1	T0318	2.60	-1.0234	0.1994	509	491	96.4636542239686
2HC9_A	T0318TS511_2	T0318	2.91	-1.2797	0.1207	509	491	96.4636542239686
2HC9_A	T0318TS511_3	T0318	3.03	-0.8770	0.2549	509	491	96.4636542239686
2HC9_A	T0318TS511_4	T0318	2.68	-1.5359	0.0651	509	491	96.4636542239686
2HC9_A	T0318TS511_5	T0318	2.56	-1.0600	0.1867	509	491	96.4636542239686
2HC9_A	T0318TS536_1	T0318	2.34	11.2031	10.9109	509	491	96.4636542239686
2HC9_A	T0318TS536_2	T0318	2.22	11.7522	11.4250	509	491	96.4636542239686
2HC9_A	T0318TS536_3	T0318	2.30	11.4960	11.1850	509	491	96.4636542239686
2HC9_A	T0318TS536_4	T0318	2.46	11.7156	11.3907	509	491	96.4636542239686
2HC9_A	T0318TS536_5	T0318	2.01	-1.3895	0.0941	509	491	96.4636542239686
2HC9_A	T0318TS550_1	T0318	2.37	11.6424	11.3221	509	491	96.4636542239686
2HC9_A	T0318TS550_2	T0318	2.27	11.7888	11.4592	509	491	96.4636542239686
2HC9_A	T0318TS550_3	T0318	2.39	11.0567	10.7738	509	491	96.4636542239686
2HC9_A	T0318TS550_4	T0318	2.50	11.3495	11.0479	509	491	96.4636542239686
2HC9_A	T0318TS550_5	T0318	2.44	11.6424	11.3221	509	491	96.4636542239686
2HC9_A	T0318TS556_1	T0318	2.31	9.7023	9.5056	509	491	96.4636542239686
2HC9_A	T0318TS556_2	T0318	1.79	9.2996	9.1286	509	491	96.4636542239686
2HC9_A	T0318TS556_3	T0318	1.88	9.4826	9.3000	509	491	96.4636542239686
2HC9_A	T0318TS556_4	T0318	2.30	11.5692	11.2536	509	491	96.4636542239686
2HC9_A	T0318TS556_5	T0318	2.50	11.5326	11.2193	509	491	96.4636542239686
2HC9_A	T0318TS568_1	T0318	2.47	11.2031	10.9109	509	491	96.4636542239686
2HC9_A	T0318TS568_2	T0318	2.41	11.3862	11.0822	509	490	96.2671905697446
2HC9_A	T0318TS568_3	T0318	2.58	10.8371	10.5681	509	491	96.4636542239686
2HC9_A	T0318TS568_4	T0318	2.63	10.6174	10.3625	509	491	96.4636542239686
2HC9_A	T0318TS568_5	T0318	1.53	12.3906	12.0227	509	320	62.8683693516699
2HC9_A	T0318TS609_1	T0318	2.31	12.0548	11.7083	509	414	81.335952848723
2HC9_A	T0318TS609_2	T0318	2.20	11.7230	11.3976	509	485	95.2848722986247
2HC9_A	T0318TS609_3	T0318	2.80	11.3129	11.0137	509	491	96.4636542239686
2HC9_A	T0318TS609_4	T0318	1.68	12.0905	11.7417	509	331	65.0294695481336
2HC9_A	T0318TS609_5	T0318	2.66	11.4960	11.1850	509	491	96.4636542239686
2HC9_A	T0318TS651_1	T0318	2.32	11.6424	11.3221	509	491	96.4636542239686
2HC9_A	T0318TS654_1	T0318	2.22	11.9541	11.6140	509	465	91.3555992141454
2HC9_A	T0318TS658_1	T0318	2.45	11.7064	11.3821	509	484	95.0884086444008
2HC9_A	T0318TS664_1	T0318	2.58	10.9103	10.6367	509	491	96.4636542239686
2HC9_A	T0318TS664_2	T0318	2.63	10.6174	10.3625	509	491	96.4636542239686
2HC9_A	T0318TS664_3	T0318	2.63	10.6174	10.3625	509	491	96.4636542239686
2HC9_A	T0318TS664_4	T0318	1.53	12.3906	12.0227	509	320	62.8683693516699
2HC9_A	T0318TS664_5	T0318	1.53	12.3906	12.0227	509	320	62.8683693516699
2HC9_A	T0318TS671_1	T0318	2.64	10.7272	10.4653	509	491	96.4636542239686
2HC9_A	T0318TS671_2	T0318	2.67	10.6540	10.3967	509	491	96.4636542239686
2HC9_A	T0318TS671_3	T0318	2.63	10.6174	10.3625	509	491	96.4636542239686
2HC9_A	T0318TS671_4	T0318	2.43	11.0567	10.7738	509	491	96.4636542239686
2HC9_A	T0318TS671_5	T0318	2.45	11.1665	10.8766	509	491	96.4636542239686
2HC9_A	T0318TS675_1	T0318	2.70	10.4710	10.2254	509	491	96.4636542239686
2HC9_A	T0318TS675_2	T0318	2.63	10.5808	10.3282	509	491	96.4636542239686
2HC9_A	T0318TS675_3	T0318	2.61	10.8004	10.5338	509	491	96.4636542239686
2HC9_A	T0318TS675_4	T0318	2.40	11.2912	10.9933	509	477	93.713163064833
2HC9_A	T0318TS675_5	T0318	2.56	10.7638	10.4996	509	491	96.4636542239686
2HC9_A	T0318TS677_1	T0318	2.60	10.8737	10.6024	509	491	96.4636542239686
2HC9_A	T0318TS698_1	T0318	2.51	10.8737	10.6024	509	491	96.4636542239686
2HC9_A	T0318TS705_1	T0318	1.69	11.9869	11.6447	509	317	62.278978388998
2HC9_A	T0318TS706_1	T0318	2.49	10.5442	10.2939	509	491	96.4636542239686
2HC9_A	T0318TS706_2	T0318	2.41	11.0933	10.8080	509	491	96.4636542239686
2HC9_A	T0318TS710_1	T0318	2.38	9.7389	9.5399	509	491	96.4636542239686
2HC9_A	T0318TS710_2	T0318	2.38	11.2763	10.9794	509	491	96.4636542239686
2HC9_A	T0318TS710_3	T0318	2.79	11.1299	10.8423	509	491	96.4636542239686
2HC9_A	T0318TS710_4	T0318	2.86	11.1665	10.8766	509	491	96.4636542239686
2HC9_A	T0318TS710_5	T0318	2.59	11.1318	10.8441	509	487	95.6777996070727
RT0318TS021_1	RT0318TS021_2	T0318	2.86	0.2565	0.9085	486	485	99.7942386831276
RT0318TS021_1	RT0318TS021_3	T0318	3.18	1.7034	2.0821	486	486	100
RT0318TS021_1	RT0318TS022_1	T0318	1.71	-1.5364	0.0650	486	485	99.7942386831276
RT0318TS021_1	RT0318TS022_2	T0318	2.84	-0.9641	0.2210	486	476	97.9423868312757
RT0318TS021_1	RT0318TS022_3	T0318	2.59	8.0058	7.9173	486	480	98.7654320987654
RT0318TS021_1	RT0318TS022_4	T0318	2.49	-1.4025	0.0912	486	472	97.119341563786
RT0318TS021_1	RT0318TS022_5	T0318	2.79	-0.2317	0.5845	486	479	98.559670781893
RT0318TS021_1	RT0318TS193_1	T0318	2.84	-0.9028	0.2446	486	491	101.028806584362
RT0318TS021_1	RT0318TS193_2	T0318	2.21	-1.9023	0.0205	486	491	101.028806584362
RT0318TS021_1	RT0318TS193_3	T0318	2.29	-1.8114	0.0283	486	491	101.028806584362
RT0318TS021_1	RT0318TS193_4	T0318	2.40	-1.3571	0.1015	486	491	101.028806584362
RT0318TS021_1	RT0318TS193_5	T0318	2.16	-1.7206	0.0381	486	491	101.028806584362
RT0318TS021_1	RT0318TS239_2	T0318	2.87	-0.4025	0.4849	486	453	93.2098765432099
RT0318TS021_1	RT0318TS239_3	T0318	3.05	-0.6455	0.3580	486	446	91.7695473251029
RT0318TS021_1	RT0318TS239_4	T0318	2.60	-1.3571	0.1015	486	460	94.6502057613169
RT0318TS021_1	RT0318TS239_5	T0318	3.07	1.5414	1.9410	486	442	90.9465020576132
RT0318TS021_1	RT0318TS268_1	T0318	2.16	-1.7794	0.0315	486	486	100
RT0318TS021_1	RT0318TS268_2	T0318	2.43	-0.4835	0.4406	486	486	100
RT0318TS021_1	RT0318TS268_3	T0318	2.63	-0.6455	0.3580	486	486	100
RT0318TS021_1	RT0318TS268_4	T0318	3.06	-2.4274	0.0017	486	486	100
RT0318TS021_1	RT0318TS268_5	T0318	3.17	-1.4554	0.0802	486	486	100
RT0318TS021_1	RT0318TS464_3	T0318	2.89	-0.2507	0.5730	486	195	40.1234567901235
RT0318TS021_1	RT0318TS464_5	T0318	2.39	-1.3426	0.1049	486	195	40.1234567901235
RT0318TS021_1	T0318AL044_1	T0318	2.82	-0.6455	0.3580	486	389	80.0411522633745
RT0318TS021_1	T0318AL044_2	T0318	2.90	-0.8885	0.2503	486	390	80.2469135802469
RT0318TS021_1	T0318AL044_3	T0318	2.62	-1.4763	0.0760	486	47	9.67078189300411
RT0318TS021_1	T0318AL044_4	T0318	0.22	-2.0782	0.0102	486	34	6.99588477366255
RT0318TS021_1	T0318AL170_1	T0318	2.63	-0.6455	0.3580	486	313	64.40329218107
RT0318TS021_1	T0318AL170_2	T0318	2.94	-0.0785	0.6803	486	482	99.1769547325103
RT0318TS021_1	T0318AL242_1	T0318	3.03	0.0835	0.7876	486	314	64.6090534979424
RT0318TS021_1	T0318AL242_2	T0318	2.12	-1.4554	0.0802	486	316	65.0205761316872
RT0318TS021_1	T0318AL242_3	T0318	2.87	-0.5645	0.3983	486	475	97.7366255144033
RT0318TS021_1	T0318AL242_4	T0318	2.24	-0.9828	0.2140	486	153	31.4814814814815
RT0318TS021_1	T0318AL242_5	T0318	2.94	-1.6798	0.0432	486	106	21.8106995884774
RT0318TS021_1	T0318AL243_1	T0318	2.51	0.0025	0.7332	486	453	93.2098765432099
RT0318TS021_1	T0318AL257_1	T0318	2.94	-0.0785	0.6803	486	469	96.5020576131687
RT0318TS021_1	T0318AL257_2	T0318	2.50	-0.0785	0.6803	486	463	95.2674897119342
RT0318TS021_1	T0318AL257_3	T0318	2.84	-1.0505	0.1899	486	314	64.6090534979424
RT0318TS021_1	T0318AL257_4	T0318	3.00	-0.0194	0.7188	486	159	32.7160493827161
RT0318TS021_1	T0318AL257_5	T0318	2.87	-1.6984	0.0408	486	401	82.5102880658436
RT0318TS021_1	T0318AL316_1	T0318	2.94	-0.0785	0.6803	486	469	96.5020576131687
RT0318TS021_1	T0318AL316_2	T0318	2.50	-0.0785	0.6803	486	463	95.2674897119342
RT0318TS021_1	T0318AL316_3	T0318	2.84	-1.0505	0.1899	486	314	64.6090534979424
RT0318TS021_1	T0318AL316_4	T0318	2.18	-0.6455	0.3580	486	175	36.0082304526749
RT0318TS021_1	T0318AL316_5	T0318	2.94	-0.8075	0.2840	486	271	55.761316872428
RT0318TS021_1	T0318AL333_1	T0318	3.08	0.3265	0.9590	486	314	64.6090534979424
RT0318TS021_1	T0318AL333_2	T0318	3.00	-0.0296	0.7121	486	160	32.9218106995885
RT0318TS021_1	T0318AL333_3	T0318	2.60	-1.3940	0.0931	486	149	30.6584362139918
RT0318TS021_1	T0318AL333_4	T0318	3.05	0.3265	0.9590	486	250	51.440329218107
RT0318TS021_1	T0318AL333_5	T0318	2.83	-0.4025	0.4849	486	265	54.5267489711934
RT0318TS021_1	T0318AL380_1	T0318	3.02	-1.1315	0.1633	486	456	93.8271604938272
RT0318TS021_1	T0318AL380_2	T0318	2.53	-0.4835	0.4406	486	456	93.8271604938272
RT0318TS021_1	T0318AL380_3	T0318	2.55	-0.4025	0.4849	486	479	98.559670781893
RT0318TS021_1	T0318AL380_4	T0318	2.65	-0.3215	0.5311	486	479	98.559670781893
RT0318TS021_1	T0318AL380_5	T0318	2.47	-0.5645	0.3983	486	479	98.559670781893
RT0318TS021_1	T0318AL381_1	T0318	2.69	-0.5645	0.3983	486	466	95.8847736625514
RT0318TS021_1	T0318AL381_2	T0318	3.15	-0.4835	0.4406	486	466	95.8847736625514
RT0318TS021_1	T0318AL381_3	T0318	2.94	-0.0785	0.6803	486	483	99.3827160493827
RT0318TS021_1	T0318AL381_4	T0318	2.80	0.2455	0.9006	486	485	99.7942386831276
RT0318TS021_1	T0318AL381_5	T0318	3.13	1.3794	1.8017	486	179	36.8312757201646
RT0318TS021_1	T0318AL509_1	T0318	2.45	-1.4554	0.0802	486	283	58.2304526748971
RT0318TS021_1	T0318TS004_1	T0318	2.21	-1.3744	0.0975	486	491	101.028806584362
RT0318TS021_1	T0318TS004_2	T0318	2.64	-0.9695	0.2190	486	491	101.028806584362
RT0318TS021_1	T0318TS004_3	T0318	3.02	-0.5645	0.3983	486	491	101.028806584362
RT0318TS021_1	T0318TS004_4	T0318	2.99	0.4885	1.0792	486	491	101.028806584362
RT0318TS021_1	T0318TS004_5	T0318	2.73	-0.7265	0.3199	486	491	101.028806584362
RT0318TS021_1	T0318TS005_1	T0318	2.86	-0.7265	0.3199	486	491	101.028806584362
RT0318TS021_1	T0318TS010_1	T0318	2.69	0.3265	0.9590	486	491	101.028806584362
RT0318TS021_1	T0318TS010_2	T0318	2.79	-0.6455	0.3580	486	491	101.028806584362
RT0318TS021_1	T0318TS010_3	T0318	2.81	0.1645	0.8435	486	491	101.028806584362
RT0318TS021_1	T0318TS010_4	T0318	2.79	-0.6455	0.3580	486	491	101.028806584362
RT0318TS021_1	T0318TS010_5	T0318	2.51	0.0025	0.7332	486	454	93.4156378600823
RT0318TS021_1	T0318TS013_1	T0318	2.55	-0.0785	0.6803	486	491	101.028806584362
RT0318TS021_1	T0318TS018_1	T0318	2.74	-1.5364	0.0650	486	491	101.028806584362
RT0318TS021_1	T0318TS018_2	T0318	2.92	0.6504	1.2035	486	491	101.028806584362
RT0318TS021_1	T0318TS018_3	T0318	2.63	-1.3744	0.0975	486	491	101.028806584362
RT0318TS021_1	T0318TS018_4	T0318	2.98	-0.2405	0.5791	486	491	101.028806584362
RT0318TS021_1	T0318TS018_5	T0318	2.83	0.4075	1.0185	486	491	101.028806584362
RT0318TS021_1	T0318TS020_1	T0318	3.20	-0.2405	0.5791	486	491	101.028806584362
RT0318TS021_1	T0318TS020_2	T0318	3.11	-0.5645	0.3983	486	491	101.028806584362
RT0318TS021_1	T0318TS020_3	T0318	2.96	-0.2405	0.5791	486	491	101.028806584362
RT0318TS021_1	T0318TS020_4	T0318	2.89	-0.3215	0.5311	486	491	101.028806584362
RT0318TS021_1	T0318TS020_5	T0318	3.23	-0.3215	0.5311	486	491	101.028806584362
RT0318TS021_1	T0318TS021_1_1	T0318	0.00	10.1269	9.9032	486	165	33.9506172839506
RT0318TS021_1	T0318TS021_1_2	T0318	2.91	0.8124	1.3315	486	321	66.0493827160494
RT0318TS021_1	T0318TS021_2_1	T0318	2.86	0.2565	0.9085	486	164	33.7448559670782
RT0318TS021_1	T0318TS021_2_2	T0318	2.91	0.8124	1.3315	486	321	66.0493827160494
RT0318TS021_1	T0318TS021_3_1	T0318	3.18	1.7034	2.0821	486	165	33.9506172839506
RT0318TS021_1	T0318TS021_3_2	T0318	2.91	0.8124	1.3315	486	321	66.0493827160494
RT0318TS021_1	T0318TS022_1_1	T0318	1.71	-1.5364	0.0650	486	165	33.9506172839506
RT0318TS021_1	T0318TS022_1_2	T0318	3.25	0.8124	1.3315	486	320	65.843621399177
RT0318TS021_1	T0318TS022_2_1	T0318	2.84	-0.9641	0.2210	486	150	30.8641975308642
RT0318TS021_1	T0318TS022_2_2	T0318	2.56	-0.8075	0.2840	486	326	67.0781893004115
RT0318TS021_1	T0318TS022_3_1	T0318	2.59	8.0058	7.9173	486	160	32.9218106995885
RT0318TS021_1	T0318TS022_3_2	T0318	2.41	-0.2405	0.5791	486	320	65.843621399177
RT0318TS021_1	T0318TS022_4_1	T0318	2.49	-1.4025	0.0912	486	151	31.0699588477366
RT0318TS021_1	T0318TS022_4_2	T0318	2.67	-0.1595	0.6289	486	321	66.0493827160494
RT0318TS021_1	T0318TS022_5_1	T0318	2.79	-0.2317	0.5845	486	164	33.7448559670782
RT0318TS021_1	T0318TS022_5_2	T0318	2.56	-0.8885	0.2503	486	315	64.8148148148148
RT0318TS021_1	T0318TS024_1	T0318	3.15	-0.1595	0.6289	486	491	101.028806584362
RT0318TS021_1	T0318TS024_2	T0318	3.07	-0.2405	0.5791	486	491	101.028806584362
RT0318TS021_1	T0318TS024_3	T0318	2.73	-0.2405	0.5791	486	491	101.028806584362
RT0318TS021_1	T0318TS024_4	T0318	2.92	0.6504	1.2035	486	491	101.028806584362
RT0318TS021_1	T0318TS024_5	T0318	3.02	0.0025	0.7332	486	491	101.028806584362
RT0318TS021_1	T0318TS025_1	T0318	3.05	-0.0785	0.6803	486	491	101.028806584362
RT0318TS021_1	T0318TS025_2	T0318	2.90	0.2455	0.9006	486	491	101.028806584362
RT0318TS021_1	T0318TS025_3	T0318	3.05	-0.3215	0.5311	486	491	101.028806584362
RT0318TS021_1	T0318TS025_4	T0318	2.97	0.2455	0.9006	486	491	101.028806584362
RT0318TS021_1	T0318TS025_5	T0318	2.96	-0.2405	0.5791	486	491	101.028806584362
RT0318TS021_1	T0318TS026_1	T0318	2.60	-0.4025	0.4849	486	491	101.028806584362
RT0318TS021_1	T0318TS026_2	T0318	2.98	0.0835	0.7876	486	491	101.028806584362
RT0318TS021_1	T0318TS026_3	T0318	2.52	-0.4835	0.4406	486	491	101.028806584362
RT0318TS021_1	T0318TS026_4	T0318	2.73	0.0025	0.7332	486	491	101.028806584362
RT0318TS021_1	T0318TS026_5	T0318	3.01	-0.3215	0.5311	486	491	101.028806584362
RT0318TS021_1	T0318TS027_1	T0318	2.90	-0.5645	0.3983	486	491	101.028806584362
RT0318TS021_1	T0318TS027_2	T0318	2.93	-0.1595	0.6289	486	491	101.028806584362
RT0318TS021_1	T0318TS027_3	T0318	3.01	-0.3215	0.5311	486	491	101.028806584362
RT0318TS021_1	T0318TS027_4	T0318	2.60	-0.4025	0.4849	486	491	101.028806584362
RT0318TS021_1	T0318TS027_5	T0318	3.10	-0.4025	0.4849	486	491	101.028806584362
RT0318TS021_1	T0318TS028_1	T0318	2.72	-0.5645	0.3983	486	491	101.028806584362
RT0318TS021_1	T0318TS028_2	T0318	2.59	-0.5645	0.3983	486	491	101.028806584362
RT0318TS021_1	T0318TS028_3	T0318	2.72	0.0025	0.7332	486	491	101.028806584362
RT0318TS021_1	T0318TS028_4	T0318	3.10	0.1645	0.8435	486	491	101.028806584362
RT0318TS021_1	T0318TS028_5	T0318	2.99	-0.3215	0.5311	486	491	101.028806584362
RT0318TS021_1	T0318TS029_1	T0318	2.69	-0.4025	0.4849	486	491	101.028806584362
RT0318TS021_1	T0318TS029_2	T0318	2.88	-0.5645	0.3983	486	491	101.028806584362
RT0318TS021_1	T0318TS029_3	T0318	2.53	-0.9695	0.2190	486	491	101.028806584362
RT0318TS021_1	T0318TS029_4	T0318	2.63	-0.6455	0.3580	486	491	101.028806584362
RT0318TS021_1	T0318TS029_5	T0318	2.35	-0.8885	0.2503	486	491	101.028806584362
RT0318TS021_1	T0318TS030_1u	T0318	2.82	-0.0785	0.6803	486	491	101.028806584362
RT0318TS021_1	T0318TS030_2u	T0318	3.07	0.0835	0.7876	486	491	101.028806584362
RT0318TS021_1	T0318TS030_3u	T0318	2.68	0.0835	0.7876	486	491	101.028806584362
RT0318TS021_1	T0318TS030_4u	T0318	2.94	0.3265	0.9590	486	491	101.028806584362
RT0318TS021_1	T0318TS030_5u	T0318	2.96	0.4885	1.0792	486	491	101.028806584362
RT0318TS021_1	T0318TS034_1	T0318	2.73	-0.0785	0.6803	486	491	101.028806584362
RT0318TS021_1	T0318TS034_2	T0318	2.92	-0.0785	0.6803	486	491	101.028806584362
RT0318TS021_1	T0318TS034_3	T0318	2.73	-0.6455	0.3580	486	491	101.028806584362
RT0318TS021_1	T0318TS034_4	T0318	2.87	0.2455	0.9006	486	491	101.028806584362
RT0318TS021_1	T0318TS034_5	T0318	2.85	-0.2405	0.5791	486	491	101.028806584362
RT0318TS021_1	T0318TS035_1	T0318	2.49	0.0835	0.7876	486	491	101.028806584362
RT0318TS021_1	T0318TS035_2	T0318	2.63	0.1645	0.8435	486	491	101.028806584362
RT0318TS021_1	T0318TS035_3	T0318	2.83	-0.4025	0.4849	486	491	101.028806584362
RT0318TS021_1	T0318TS035_4	T0318	3.02	-0.2405	0.5791	486	491	101.028806584362
RT0318TS021_1	T0318TS038_1	T0318	3.00	0.0025	0.7332	486	491	101.028806584362
RT0318TS021_1	T0318TS046_1	T0318	3.15	-0.0785	0.6803	486	487	100.205761316872
RT0318TS021_1	T0318TS046_2	T0318	2.95	0.0025	0.7332	486	475	97.7366255144033
RT0318TS021_1	T0318TS046_3	T0318	3.18	0.0835	0.7876	486	490	100.82304526749
RT0318TS021_1	T0318TS046_4	T0318	2.80	-0.5645	0.3983	486	487	100.205761316872
RT0318TS021_1	T0318TS046_5	T0318	3.15	-0.0785	0.6803	486	487	100.205761316872
RT0318TS021_1	T0318TS047_1	T0318	2.94	0.3265	0.9590	486	487	100.205761316872
RT0318TS021_1	T0318TS047_2	T0318	2.73	-0.7265	0.3199	486	491	101.028806584362
RT0318TS021_1	T0318TS047_3	T0318	2.96	0.4075	1.0185	486	320	65.843621399177
RT0318TS021_1	T0318TS047_4	T0318	3.02	-0.5645	0.3983	486	491	101.028806584362
RT0318TS021_1	T0318TS047_5	T0318	2.85	1.2984	1.7328	486	484	99.5884773662551
RT0318TS021_1	T0318TS050_1	T0318	2.81	-0.9695	0.2190	486	491	101.028806584362
RT0318TS021_1	T0318TS050_2	T0318	2.21	-1.5364	0.0650	486	320	65.843621399177
RT0318TS021_1	T0318TS050_3	T0318	2.82	0.4885	1.0792	486	491	101.028806584362
RT0318TS021_1	T0318TS050_4	T0318	3.00	0.3265	0.9590	486	491	101.028806584362
RT0318TS021_1	T0318TS050_5	T0318	2.94	0.0835	0.7876	486	491	101.028806584362
RT0318TS021_1	T0318TS060_1	T0318	3.23	0.1645	0.8435	486	491	101.028806584362
RT0318TS021_1	T0318TS060_2	T0318	3.08	0.4885	1.0792	486	491	101.028806584362
RT0318TS021_1	T0318TS060_3	T0318	2.89	-1.6174	0.0519	486	491	101.028806584362
RT0318TS021_1	T0318TS060_4	T0318	2.94	-0.3215	0.5311	486	491	101.028806584362
RT0318TS021_1	T0318TS060_5	T0318	2.97	-0.3215	0.5311	486	491	101.028806584362
RT0318TS021_1	T0318TS063_1	T0318	2.18	-1.0505	0.1899	486	481	98.9711934156379
RT0318TS021_1	T0318TS063_2	T0318	3.12	0.0835	0.7876	486	472	97.119341563786
RT0318TS021_1	T0318TS063_3	T0318	3.09	-0.2405	0.5791	486	430	88.477366255144
RT0318TS021_1	T0318TS063_4	T0318	2.93	0.2455	0.9006	486	462	95.0617283950617
RT0318TS021_1	T0318TS063_5	T0318	2.95	0.5694	1.1409	486	491	101.028806584362
RT0318TS021_1	T0318TS064_1	T0318	2.98	0.3265	0.9590	486	491	101.028806584362
RT0318TS021_1	T0318TS069_1	T0318	2.46	-1.2935	0.1171	486	390	80.2469135802469
RT0318TS021_1	T0318TS071_1	T0318	3.25	0.0025	0.7332	486	491	101.028806584362
RT0318TS021_1	T0318TS071_2	T0318	2.95	0.0835	0.7876	486	491	101.028806584362
RT0318TS021_1	T0318TS071_3	T0318	2.58	-0.8075	0.2840	486	491	101.028806584362
RT0318TS021_1	T0318TS083_1	T0318	2.89	0.3265	0.9590	486	469	96.5020576131687
RT0318TS021_1	T0318TS083_2	T0318	2.99	0.2455	0.9006	486	462	95.0617283950617
RT0318TS021_1	T0318TS083_3	T0318	3.08	1.5414	1.9410	486	462	95.0617283950617
RT0318TS021_1	T0318TS083_4	T0318	3.19	0.0835	0.7876	486	473	97.3251028806584
RT0318TS021_1	T0318TS083_5	T0318	2.21	-1.5364	0.0650	486	320	65.843621399177
RT0318TS021_1	T0318TS087_1	T0318	3.04	0.3265	0.9590	486	491	101.028806584362
RT0318TS021_1	T0318TS087_2	T0318	2.90	-0.3215	0.5311	486	491	101.028806584362
RT0318TS021_1	T0318TS087_3	T0318	2.98	0.1645	0.8435	486	491	101.028806584362
RT0318TS021_1	T0318TS087_4	T0318	2.66	0.1645	0.8435	486	491	101.028806584362
RT0318TS021_1	T0318TS087_5	T0318	3.18	-0.0785	0.6803	486	491	101.028806584362
RT0318TS021_1	T0318TS091_1	T0318	2.88	-0.7265	0.3199	486	491	101.028806584362
RT0318TS021_1	T0318TS091_2	T0318	3.07	0.1645	0.8435	486	491	101.028806584362
RT0318TS021_1	T0318TS091_3	T0318	2.68	-0.4835	0.4406	486	491	101.028806584362
RT0318TS021_1	T0318TS091_4	T0318	2.33	0.0025	0.7332	486	491	101.028806584362
RT0318TS021_1	T0318TS091_5	T0318	2.87	-0.1595	0.6289	486	491	101.028806584362
RT0318TS021_1	T0318TS092_1	T0318	2.42	0.1645	0.8435	486	491	101.028806584362
RT0318TS021_1	T0318TS092_2	T0318	3.19	1.4604	1.8712	486	491	101.028806584362
RT0318TS021_1	T0318TS092_3	T0318	2.77	-0.8885	0.2503	486	491	101.028806584362
RT0318TS021_1	T0318TS092_4	T0318	2.60	-1.4554	0.0802	486	491	101.028806584362
RT0318TS021_1	T0318TS102_1	T0318	2.55	-0.4025	0.4849	486	430	88.477366255144
RT0318TS021_1	T0318TS102_2	T0318	2.68	0.3265	0.9590	486	417	85.8024691358025
RT0318TS021_1	T0318TS102_3	T0318	3.12	1.7844	2.1532	486	263	54.1152263374486
RT0318TS021_1	T0318TS102_4	T0318	2.93	1.9464	2.2963	486	225	46.2962962962963
RT0318TS021_1	T0318TS102_5	T0318	2.62	-0.7265	0.3199	486	288	59.2592592592593
RT0318TS021_1	T0318TS103_1	T0318	2.77	0.0835	0.7876	486	491	101.028806584362
RT0318TS021_1	T0318TS105_1	T0318	3.01	0.4075	1.0185	486	491	101.028806584362
RT0318TS021_1	T0318TS105_2	T0318	2.62	0.0025	0.7332	486	491	101.028806584362
RT0318TS021_1	T0318TS105_3	T0318	2.87	-0.2405	0.5791	486	491	101.028806584362
RT0318TS021_1	T0318TS105_4	T0318	3.24	0.0025	0.7332	486	491	101.028806584362
RT0318TS021_1	T0318TS105_5	T0318	2.89	0.1645	0.8435	486	491	101.028806584362
RT0318TS021_1	T0318TS111_1	T0318	3.17	-0.4835	0.4406	486	485	99.7942386831276
RT0318TS021_1	T0318TS111_2	T0318	2.90	0.1645	0.8435	486	487	100.205761316872
RT0318TS021_1	T0318TS111_3	T0318	2.98	-0.2405	0.5791	486	485	99.7942386831276
RT0318TS021_1	T0318TS111_4	T0318	3.05	-0.1595	0.6289	486	491	101.028806584362
RT0318TS021_1	T0318TS113_1	T0318	3.05	0.6504	1.2035	486	491	101.028806584362
RT0318TS021_1	T0318TS113_2	T0318	2.78	-0.8885	0.2503	486	491	101.028806584362
RT0318TS021_1	T0318TS113_3	T0318	3.05	-0.4835	0.4406	486	491	101.028806584362
RT0318TS021_1	T0318TS113_4	T0318	2.98	-0.4025	0.4849	486	491	101.028806584362
RT0318TS021_1	T0318TS113_5	T0318	3.25	0.3265	0.9590	486	491	101.028806584362
RT0318TS021_1	T0318TS125_1	T0318	2.93	0.3265	0.9590	486	491	101.028806584362
RT0318TS021_1	T0318TS125_1u	T0318	2.50	-0.0785	0.6803	486	469	96.5020576131687
RT0318TS021_1	T0318TS125_2	T0318	2.77	-0.8075	0.2840	486	491	101.028806584362
RT0318TS021_1	T0318TS125_2u	T0318	2.87	-0.5645	0.3983	486	474	97.5308641975309
RT0318TS021_1	T0318TS125_3	T0318	2.93	0.3265	0.9590	486	491	101.028806584362
RT0318TS021_1	T0318TS125_3u	T0318	2.51	0.0025	0.7332	486	469	96.5020576131687
RT0318TS021_1	T0318TS125_4	T0318	2.90	-0.0785	0.6803	486	491	101.028806584362
RT0318TS021_1	T0318TS125_4u	T0318	2.50	-0.0785	0.6803	486	454	93.4156378600823
RT0318TS021_1	T0318TS125_5	T0318	2.85	0.0025	0.7332	486	491	101.028806584362
RT0318TS021_1	T0318TS125_5u	T0318	2.63	-0.7265	0.3199	486	471	96.9135802469136
RT0318TS021_1	T0318TS132_1	T0318	3.15	-0.2405	0.5791	486	480	98.7654320987654
RT0318TS021_1	T0318TS135_1	T0318	3.16	-0.2405	0.5791	486	491	101.028806584362
RT0318TS021_1	T0318TS135_2	T0318	2.95	0.4075	1.0185	486	491	101.028806584362
RT0318TS021_1	T0318TS136_1	T0318	2.55	0.0025	0.7332	486	491	101.028806584362
RT0318TS021_1	T0318TS136_2	T0318	2.88	0.1645	0.8435	486	491	101.028806584362
RT0318TS021_1	T0318TS136_3	T0318	2.57	-0.4025	0.4849	486	491	101.028806584362
RT0318TS021_1	T0318TS136_4	T0318	3.07	0.0025	0.7332	486	491	101.028806584362
RT0318TS021_1	T0318TS136_5	T0318	2.59	-0.6455	0.3580	486	491	101.028806584362
RT0318TS021_1	T0318TS137_1	T0318	2.58	-0.2405	0.5791	486	491	101.028806584362
RT0318TS021_1	T0318TS137_2	T0318	2.73	-0.3215	0.5311	486	491	101.028806584362
RT0318TS021_1	T0318TS137_3	T0318	2.76	0.2455	0.9006	486	491	101.028806584362
RT0318TS021_1	T0318TS137_4	T0318	2.55	0.0025	0.7332	486	491	101.028806584362
RT0318TS021_1	T0318TS137_5	T0318	2.82	-0.6455	0.3580	486	491	101.028806584362
RT0318TS021_1	T0318TS139_1	T0318	3.11	-1.5364	0.0650	486	491	101.028806584362
RT0318TS021_1	T0318TS139_2	T0318	3.14	0.6504	1.2035	486	491	101.028806584362
RT0318TS021_1	T0318TS139_3	T0318	2.41	-0.6455	0.3580	486	491	101.028806584362
RT0318TS021_1	T0318TS139_4	T0318	2.47	-1.0505	0.1899	486	491	101.028806584362
RT0318TS021_1	T0318TS139_5	T0318	2.69	-0.4835	0.4406	486	491	101.028806584362
RT0318TS021_1	T0318TS168_1	T0318	2.91	-1.2125	0.1390	486	491	101.028806584362
RT0318TS021_1	T0318TS168_2	T0318	2.69	-0.9695	0.2190	486	491	101.028806584362
RT0318TS021_1	T0318TS168_3	T0318	2.18	-1.4554	0.0802	486	491	101.028806584362
RT0318TS021_1	T0318TS168_4	T0318	3.25	0.0835	0.7876	486	491	101.028806584362
RT0318TS021_1	T0318TS168_5	T0318	2.87	-0.4025	0.4849	486	491	101.028806584362
RT0318TS021_1	T0318TS174_1u	T0318	1.91	-1.5364	0.0650	486	338	69.5473251028807
RT0318TS021_1	T0318TS174_2u	T0318	2.73	1.1685	1.6233	486	137	28.1893004115226
RT0318TS021_1	T0318TS178_1	T0318	2.32	-0.7265	0.3199	486	491	101.028806584362
RT0318TS021_1	T0318TS178_2	T0318	2.27	-0.6455	0.3580	486	491	101.028806584362
RT0318TS021_1	T0318TS178_3	T0318	2.40	-0.2405	0.5791	486	491	101.028806584362
RT0318TS021_1	T0318TS178_4	T0318	2.91	-0.4835	0.4406	486	491	101.028806584362
RT0318TS021_1	T0318TS178_5	T0318	3.21	1.2174	1.6643	486	491	101.028806584362
RT0318TS021_1	T0318TS179_1	T0318	2.84	0.2455	0.9006	486	491	101.028806584362
RT0318TS021_1	T0318TS179_2	T0318	3.16	0.3265	0.9590	486	491	101.028806584362
RT0318TS021_1	T0318TS179_3	T0318	2.91	-0.4835	0.4406	486	491	101.028806584362
RT0318TS021_1	T0318TS179_4	T0318	2.91	-0.4835	0.4406	486	491	101.028806584362
RT0318TS021_1	T0318TS179_5	T0318	2.91	-0.4835	0.4406	486	491	101.028806584362
RT0318TS021_1	T0318TS186_1	T0318	2.88	-0.0785	0.6803	486	481	98.9711934156379
RT0318TS021_1	T0318TS186_2	T0318	2.90	0.0835	0.7876	486	476	97.9423868312757
RT0318TS021_1	T0318TS186_3	T0318	2.76	-0.4835	0.4406	486	197	40.5349794238683
RT0318TS021_1	T0318TS186_4	T0318	3.01	-0.7265	0.3199	486	346	71.1934156378601
RT0318TS021_1	T0318TS186_5	T0318	2.02	-0.5645	0.3983	486	200	41.1522633744856
RT0318TS021_1	T0318TS193_1_1	T0318	2.84	-0.9028	0.2446	486	141	29.0123456790123
RT0318TS021_1	T0318TS193_1_2	T0318	2.26	-1.2935	0.1171	486	350	72.0164609053498
RT0318TS021_1	T0318TS193_2_1	T0318	2.21	-1.9023	0.0205	486	141	29.0123456790123
RT0318TS021_1	T0318TS193_2_2	T0318	2.42	-1.9414	0.0177	486	350	72.0164609053498
RT0318TS021_1	T0318TS193_3_1	T0318	2.29	-1.8114	0.0283	486	141	29.0123456790123
RT0318TS021_1	T0318TS193_3_2	T0318	2.37	-1.2935	0.1171	486	350	72.0164609053498
RT0318TS021_1	T0318TS193_4_1	T0318	2.40	-1.3571	0.1015	486	141	29.0123456790123
RT0318TS021_1	T0318TS193_4_2	T0318	2.28	-1.6174	0.0519	486	350	72.0164609053498
RT0318TS021_1	T0318TS193_5_1	T0318	2.16	-1.7206	0.0381	486	141	29.0123456790123
RT0318TS021_1	T0318TS193_5_2	T0318	3.01	-1.4554	0.0802	486	350	72.0164609053498
RT0318TS021_1	T0318TS197_1	T0318	3.18	-0.7265	0.3199	486	491	101.028806584362
RT0318TS021_1	T0318TS197_2	T0318	3.24	-0.4025	0.4849	486	491	101.028806584362
RT0318TS021_1	T0318TS197_3	T0318	2.90	-0.6455	0.3580	486	491	101.028806584362
RT0318TS021_1	T0318TS197_4	T0318	2.90	-0.4835	0.4406	486	491	101.028806584362
RT0318TS021_1	T0318TS197_5	T0318	2.89	-1.1315	0.1633	486	491	101.028806584362
RT0318TS021_1	T0318TS203_1	T0318	3.28	0.2455	0.9006	486	491	101.028806584362
RT0318TS021_1	T0318TS203_2	T0318	2.96	0.9744	1.4626	486	491	101.028806584362
RT0318TS021_1	T0318TS203_3	T0318	3.22	0.2455	0.9006	486	491	101.028806584362
RT0318TS021_1	T0318TS203_4	T0318	2.83	0.2455	0.9006	486	491	101.028806584362
RT0318TS021_1	T0318TS203_5	T0318	2.53	-0.9695	0.2190	486	491	101.028806584362
RT0318TS021_1	T0318TS205_1	T0318	3.00	0.3265	0.9590	486	484	99.5884773662551
RT0318TS021_1	T0318TS205_2	T0318	2.89	-0.4835	0.4406	486	485	99.7942386831276
RT0318TS021_1	T0318TS205_3	T0318	2.82	-0.1595	0.6289	486	484	99.5884773662551
RT0318TS021_1	T0318TS205_4	T0318	2.89	-0.4835	0.4406	486	484	99.5884773662551
RT0318TS021_1	T0318TS205_5	T0318	2.76	-0.4025	0.4849	486	484	99.5884773662551
RT0318TS021_1	T0318TS211_1	T0318	2.96	-0.4025	0.4849	486	484	99.5884773662551
RT0318TS021_1	T0318TS211_2	T0318	2.76	0.4885	1.0792	486	471	96.9135802469136
RT0318TS021_1	T0318TS211_3	T0318	3.07	0.0025	0.7332	486	452	93.0041152263374
RT0318TS021_1	T0318TS211_4	T0318	3.10	-0.6455	0.3580	486	471	96.9135802469136
RT0318TS021_1	T0318TS211_5	T0318	2.92	0.2455	0.9006	486	465	95.679012345679
RT0318TS021_1	T0318TS212_1	T0318	3.24	-1.0505	0.1899	486	491	101.028806584362
RT0318TS021_1	T0318TS213_1	T0318	2.50	0.1645	0.8435	486	491	101.028806584362
RT0318TS021_1	T0318TS214_1	T0318	2.57	0.1645	0.8435	486	491	101.028806584362
RT0318TS021_1	T0318TS239_1	T0318	2.51	0.0025	0.7332	486	465	95.679012345679
RT0318TS021_1	T0318TS239_2_1	T0318	2.87	-0.4025	0.4849	486	222	45.679012345679
RT0318TS021_1	T0318TS239_2_2	T0318	3.07	0.4075	1.0185	486	231	47.5308641975309
RT0318TS021_1	T0318TS239_3_1	T0318	3.05	-0.6455	0.3580	486	298	61.3168724279835
RT0318TS021_1	T0318TS239_3_2	T0318	2.73	-1.1266	0.1648	486	148	30.4526748971193
RT0318TS021_1	T0318TS239_4_1	T0318	2.60	-1.3571	0.1015	486	141	29.0123456790123
RT0318TS021_1	T0318TS239_4_2	T0318	3.17	-0.6455	0.3580	486	319	65.6378600823045
RT0318TS021_1	T0318TS239_5_1	T0318	3.07	1.5414	1.9410	486	234	48.1481481481481
RT0318TS021_1	T0318TS239_5_2	T0318	3.02	0.4075	1.0185	486	208	42.798353909465
RT0318TS021_1	T0318TS245_1	T0318	2.51	0.0025	0.7332	486	469	96.5020576131687
RT0318TS021_1	T0318TS247_1	T0318	2.73	-0.4025	0.4849	486	325	66.8724279835391
RT0318TS021_1	T0318TS247_2	T0318	2.89	0.7314	1.2671	486	325	66.8724279835391
RT0318TS021_1	T0318TS247_3	T0318	3.05	0.7314	1.2671	486	325	66.8724279835391
RT0318TS021_1	T0318TS247_4	T0318	2.87	0.7314	1.2671	486	325	66.8724279835391
RT0318TS021_1	T0318TS247_5	T0318	3.24	0.8124	1.3315	486	325	66.8724279835391
RT0318TS021_1	T0318TS248_1	T0318	3.02	-0.2405	0.5791	486	491	101.028806584362
RT0318TS021_1	T0318TS248_2	T0318	3.08	0.3265	0.9590	486	491	101.028806584362
RT0318TS021_1	T0318TS248_3	T0318	2.87	-0.5645	0.3983	486	491	101.028806584362
RT0318TS021_1	T0318TS248_4	T0318	3.01	-0.3215	0.5311	486	491	101.028806584362
RT0318TS021_1	T0318TS248_5	T0318	3.14	-0.1595	0.6289	486	491	101.028806584362
RT0318TS021_1	T0318TS250_1	T0318	2.23	-0.1595	0.6289	486	491	101.028806584362
RT0318TS021_1	T0318TS250_2	T0318	2.87	0.4885	1.0792	486	491	101.028806584362
RT0318TS021_1	T0318TS250_3	T0318	2.91	0.1645	0.8435	486	491	101.028806584362
RT0318TS021_1	T0318TS250_4	T0318	3.12	0.0835	0.7876	486	491	101.028806584362
RT0318TS021_1	T0318TS250_5	T0318	2.70	0.2455	0.9006	486	491	101.028806584362
RT0318TS021_1	T0318TS261_1	T0318	2.51	0.0025	0.7332	486	462	95.0617283950617
RT0318TS021_1	T0318TS267_1	T0318	3.03	0.1645	0.8435	486	491	101.028806584362
RT0318TS021_1	T0318TS267_2	T0318	2.94	0.0835	0.7876	486	491	101.028806584362
RT0318TS021_1	T0318TS267_3	T0318	2.84	0.0025	0.7332	486	491	101.028806584362
RT0318TS021_1	T0318TS267_4	T0318	3.05	0.3265	0.9590	486	491	101.028806584362
RT0318TS021_1	T0318TS267_5	T0318	2.52	-0.4835	0.4406	486	491	101.028806584362
RT0318TS021_1	T0318TS268_1_1	T0318	2.16	-1.7794	0.0315	486	165	33.9506172839506
RT0318TS021_1	T0318TS268_1_2	T0318	3.23	0.5694	1.1409	486	321	66.0493827160494
RT0318TS021_1	T0318TS268_2_1	T0318	2.43	-0.4835	0.4406	486	165	33.9506172839506
RT0318TS021_1	T0318TS268_2_2	T0318	2.98	0.2455	0.9006	486	321	66.0493827160494
RT0318TS021_1	T0318TS268_3_1	T0318	2.63	-0.6455	0.3580	486	165	33.9506172839506
RT0318TS021_1	T0318TS268_3_2	T0318	3.07	0.2455	0.9006	486	321	66.0493827160494
RT0318TS021_1	T0318TS268_4_1	T0318	3.06	-2.4274	0.0017	486	165	33.9506172839506
RT0318TS021_1	T0318TS268_4_2	T0318	2.83	0.9744	1.4626	486	321	66.0493827160494
RT0318TS021_1	T0318TS268_5_1	T0318	3.17	-1.4554	0.0802	486	165	33.9506172839506
RT0318TS021_1	T0318TS268_5_2	T0318	2.98	0.8124	1.3315	486	321	66.0493827160494
RT0318TS021_1	T0318TS274_1	T0318	3.01	-0.3215	0.5311	486	490	100.82304526749
RT0318TS021_1	T0318TS275_1	T0318	2.92	0.2455	0.9006	486	491	101.028806584362
RT0318TS021_1	T0318TS276_1	T0318	3.04	0.2455	0.9006	486	491	101.028806584362
RT0318TS021_1	T0318TS276_2	T0318	2.75	-0.1595	0.6289	486	491	101.028806584362
RT0318TS021_1	T0318TS276_3	T0318	2.75	0.1645	0.8435	486	491	101.028806584362
RT0318TS021_1	T0318TS276_4	T0318	3.21	0.3265	0.9590	486	490	100.82304526749
RT0318TS021_1	T0318TS276_5	T0318	2.85	0.0835	0.7876	486	491	101.028806584362
RT0318TS021_1	T0318TS277_1	T0318	3.12	0.2455	0.9006	486	491	101.028806584362
RT0318TS021_1	T0318TS277_2	T0318	2.49	-0.4835	0.4406	486	491	101.028806584362
RT0318TS021_1	T0318TS277_3	T0318	3.19	-0.0785	0.6803	486	491	101.028806584362
RT0318TS021_1	T0318TS277_4	T0318	2.66	-0.0785	0.6803	486	491	101.028806584362
RT0318TS021_1	T0318TS277_5	T0318	2.56	-0.2405	0.5791	486	491	101.028806584362
RT0318TS021_1	T0318TS297_1	T0318	2.39	-1.3744	0.0975	486	460	94.6502057613169
RT0318TS021_1	T0318TS297_2	T0318	2.72	-0.4025	0.4849	486	453	93.2098765432099
RT0318TS021_1	T0318TS297_3	T0318	2.71	0.3265	0.9590	486	454	93.4156378600823
RT0318TS021_1	T0318TS298_1	T0318	2.92	-0.5645	0.3983	486	491	101.028806584362
RT0318TS021_1	T0318TS298_2	T0318	2.97	0.6504	1.2035	486	320	65.843621399177
RT0318TS021_1	T0318TS298_3	T0318	3.14	0.7314	1.2671	486	321	66.0493827160494
RT0318TS021_1	T0318TS298_4	T0318	3.03	0.8124	1.3315	486	320	65.843621399177
RT0318TS021_1	T0318TS298_5	T0318	2.84	0.8124	1.3315	486	321	66.0493827160494
RT0318TS021_1	T0318TS302_1	T0318	3.15	-0.2405	0.5791	486	325	66.8724279835391
RT0318TS021_1	T0318TS302_2	T0318	3.26	-0.3215	0.5311	486	325	66.8724279835391
RT0318TS021_1	T0318TS302_3	T0318	2.38	-0.8885	0.2503	486	325	66.8724279835391
RT0318TS021_1	T0318TS302_4	T0318	2.68	-0.2405	0.5791	486	325	66.8724279835391
RT0318TS021_1	T0318TS302_5	T0318	3.06	0.8934	1.3966	486	325	66.8724279835391
RT0318TS021_1	T0318TS307_1	T0318	3.25	0.0025	0.7332	486	491	101.028806584362
RT0318TS021_1	T0318TS307_1u	T0318	2.50	-0.0785	0.6803	486	454	93.4156378600823
RT0318TS021_1	T0318TS307_2	T0318	3.08	0.4075	1.0185	486	491	101.028806584362
RT0318TS021_1	T0318TS307_2u	T0318	2.50	-0.0785	0.6803	486	469	96.5020576131687
RT0318TS021_1	T0318TS307_3	T0318	3.18	0.2455	0.9006	486	491	101.028806584362
RT0318TS021_1	T0318TS307_3u	T0318	2.87	-0.5645	0.3983	486	474	97.5308641975309
RT0318TS021_1	T0318TS307_4	T0318	2.99	0.6504	1.2035	486	491	101.028806584362
RT0318TS021_1	T0318TS307_4u	T0318	2.50	-0.0785	0.6803	486	469	96.5020576131687
RT0318TS021_1	T0318TS307_5	T0318	2.61	0.8124	1.3315	486	491	101.028806584362
RT0318TS021_1	T0318TS307_5u	T0318	2.50	-0.0785	0.6803	486	454	93.4156378600823
RT0318TS021_1	T0318TS318_1	T0318	2.72	-0.4835	0.4406	486	491	101.028806584362
RT0318TS021_1	T0318TS318_2	T0318	2.49	0.1645	0.8435	486	491	101.028806584362
RT0318TS021_1	T0318TS318_3	T0318	3.02	0.5694	1.1409	486	491	101.028806584362
RT0318TS021_1	T0318TS318_4	T0318	2.96	-0.7265	0.3199	486	491	101.028806584362
RT0318TS021_1	T0318TS318_5	T0318	2.92	-0.5645	0.3983	486	491	101.028806584362
RT0318TS021_1	T0318TS319_1	T0318	3.30	0.4075	1.0185	486	320	65.843621399177
RT0318TS021_1	T0318TS319_2	T0318	2.55	-1.5364	0.0650	486	325	66.8724279835391
RT0318TS021_1	T0318TS319_3	T0318	2.54	-0.4835	0.4406	486	487	100.205761316872
RT0318TS021_1	T0318TS319_4	T0318	3.20	-0.4835	0.4406	486	166	34.156378600823
RT0318TS021_1	T0318TS319_5	T0318	3.17	-1.6798	0.0432	486	106	21.8106995884774
RT0318TS021_1	T0318TS337_1	T0318	2.76	0.0835	0.7876	486	491	101.028806584362
RT0318TS021_1	T0318TS337_2	T0318	2.73	-0.9695	0.2190	486	491	101.028806584362
RT0318TS021_1	T0318TS337_3	T0318	2.78	-0.7265	0.3199	486	491	101.028806584362
RT0318TS021_1	T0318TS338_1	T0318	2.79	-0.9695	0.2190	486	491	101.028806584362
RT0318TS021_1	T0318TS338_2	T0318	2.71	-0.4025	0.4849	486	471	96.9135802469136
RT0318TS021_1	T0318TS338_3	T0318	2.29	-0.9695	0.2190	486	339	69.7530864197531
RT0318TS021_1	T0318TS338_4	T0318	2.83	1.4604	1.8712	486	339	69.7530864197531
RT0318TS021_1	T0318TS347_1	T0318	2.92	0.4885	1.0792	486	320	65.843621399177
RT0318TS021_1	T0318TS349_1	T0318	2.22	-1.2125	0.1390	486	491	101.028806584362
RT0318TS021_1	T0318TS349_2	T0318	2.77	-1.0505	0.1899	486	477	98.1481481481482
RT0318TS021_1	T0318TS349_3	T0318	2.70	0.0835	0.7876	486	482	99.1769547325103
RT0318TS021_1	T0318TS349_4	T0318	2.79	-0.8075	0.2840	486	455	93.6213991769547
RT0318TS021_1	T0318TS349_5	T0318	2.74	0.0835	0.7876	486	476	97.9423868312757
RT0318TS021_1	T0318TS351_1	T0318	2.92	-0.5645	0.3983	486	491	101.028806584362
RT0318TS021_1	T0318TS351_2	T0318	2.22	-1.2125	0.1390	486	490	100.82304526749
RT0318TS021_1	T0318TS351_3	T0318	2.97	0.6504	1.2035	486	320	65.843621399177
RT0318TS021_1	T0318TS351_4	T0318	2.92	-0.5645	0.3983	486	491	101.028806584362
RT0318TS021_1	T0318TS351_5	T0318	3.03	0.8124	1.3315	486	320	65.843621399177
RT0318TS021_1	T0318TS383_1	T0318	2.51	0.0025	0.7332	486	468	96.2962962962963
RT0318TS021_1	T0318TS389_1	T0318	2.95	-0.0785	0.6803	486	491	101.028806584362
RT0318TS021_1	T0318TS389_2	T0318	2.51	0.0025	0.7332	486	454	93.4156378600823
RT0318TS021_1	T0318TS389_3	T0318	2.80	0.2455	0.9006	486	478	98.3539094650206
RT0318TS021_1	T0318TS389_4	T0318	2.86	-0.2405	0.5791	486	194	39.917695473251
RT0318TS021_1	T0318TS389_5	T0318	2.85	-0.7265	0.3199	486	243	50
RT0318TS021_1	T0318TS393_1	T0318	2.91	-1.2125	0.1390	486	491	101.028806584362
RT0318TS021_1	T0318TS393_2	T0318	2.69	-0.9695	0.2190	486	491	101.028806584362
RT0318TS021_1	T0318TS393_3	T0318	2.18	-1.4554	0.0802	486	491	101.028806584362
RT0318TS021_1	T0318TS393_4	T0318	3.25	0.0835	0.7876	486	491	101.028806584362
RT0318TS021_1	T0318TS393_5	T0318	2.87	-0.4025	0.4849	486	491	101.028806584362
RT0318TS021_1	T0318TS401_1	T0318	2.78	-0.5645	0.3983	486	485	99.7942386831276
RT0318TS021_1	T0318TS401_2	T0318	2.76	-0.1595	0.6289	486	485	99.7942386831276
RT0318TS021_1	T0318TS401_3	T0318	2.36	-0.0785	0.6803	486	485	99.7942386831276
RT0318TS021_1	T0318TS413_1	T0318	2.65	-0.3215	0.5311	486	491	101.028806584362
RT0318TS021_1	T0318TS413_2	T0318	2.87	0.0025	0.7332	486	491	101.028806584362
RT0318TS021_1	T0318TS413_3	T0318	2.95	-0.2405	0.5791	486	491	101.028806584362
RT0318TS021_1	T0318TS413_4	T0318	3.08	0.4075	1.0185	486	491	101.028806584362
RT0318TS021_1	T0318TS413_5	T0318	2.63	-0.8075	0.2840	486	491	101.028806584362
RT0318TS021_1	T0318TS414_1	T0318	3.05	0.3265	0.9590	486	491	101.028806584362
RT0318TS021_1	T0318TS414_2	T0318	2.94	0.0835	0.7876	486	491	101.028806584362
RT0318TS021_1	T0318TS414_3	T0318	2.83	-0.1595	0.6289	486	491	101.028806584362
RT0318TS021_1	T0318TS414_4	T0318	2.36	-0.4835	0.4406	486	491	101.028806584362
RT0318TS021_1	T0318TS414_5	T0318	3.33	2.4323	2.7322	486	491	101.028806584362
RT0318TS021_1	T0318TS415_1	T0318	3.27	0.2455	0.9006	486	491	101.028806584362
RT0318TS021_1	T0318TS415_2	T0318	2.82	0.4885	1.0792	486	491	101.028806584362
RT0318TS021_1	T0318TS415_3	T0318	3.11	-0.2405	0.5791	486	491	101.028806584362
RT0318TS021_1	T0318TS415_4	T0318	2.02	-1.0505	0.1899	486	491	101.028806584362
RT0318TS021_1	T0318TS415_5	T0318	2.87	-0.1595	0.6289	486	491	101.028806584362
RT0318TS021_1	T0318TS416_1	T0318	2.58	-0.5645	0.3983	486	491	101.028806584362
RT0318TS021_1	T0318TS418_1	T0318	2.46	-1.1315	0.1633	486	491	101.028806584362
RT0318TS021_1	T0318TS420_1	T0318	2.58	-0.4025	0.4849	486	325	66.8724279835391
RT0318TS021_1	T0318TS420_2	T0318	2.96	0.4075	1.0185	486	325	66.8724279835391
RT0318TS021_1	T0318TS420_3	T0318	2.97	0.4075	1.0185	486	325	66.8724279835391
[truncated: 135,026 more rows]
