# Supplementary material for: Addressing the Role of Conformational Diversity in Protein Structure Prediction
Source: PLoS One. 2016 May 9;11(5):e0154923. doi: 10.1371/journal.pone.0154923 (PMC4861349; doi:10.1371/journal.pone.0154923)
Supplement: S1 Dataset — (GZ) [file pone.0154923.s002.gz › Palopoli-Monzon_2016_SI/Structural_alignments/SET_CASP/rmsd_mammoth_T0154.out.cov]

T0154	1MOP_A	T0154	0.00	12.6749	12.2889	288	293	101.736111111111
T0154	1N2B_A	T0154	0.38	12.5871	12.2067	288	286	99.3055555555556
T0154	1N2E_A	T0154	0.23	12.6749	12.2889	288	288	100
T0154	1N2G_A	T0154	0.23	12.6749	12.2889	288	289	100.347222222222
T0154	1N2H_A	T0154	0.38	12.6210	12.2384	288	288	100
T0154	1N2I_A	T0154	0.26	12.6413	12.2574	288	288	100
T0154	1N2J_A	T0154	0.38	12.6041	12.2225	288	287	99.6527777777778
T0154	1N2O_A	T0154	1.09	12.0255	11.6809	288	279	96.875
T0154	2A7X_A	T0154	1.03	12.1548	11.8019	288	277	96.1805555555556
T0154	2A84_A	T0154	1.10	12.0994	11.7500	288	277	96.1805555555556
T0154	2A86_A	T0154	0.30	12.6749	12.2889	288	288	100
T0154	2A88_A	T0154	1.02	12.1922	11.8369	288	276	95.8333333333333
T0154	3COV_A	T0154	0.27	12.6413	12.2574	288	288	100
T0154	3COW_A	T0154	0.27	12.6413	12.2574	288	291	101.041666666667
T0154	3COY_A	T0154	0.50	12.5393	12.1619	288	280	97.2222222222222
T0154	3COZ_A	T0154	0.54	12.5671	12.1879	288	288	100
T0154	3IMC_A	T0154	0.25	12.6581	12.2731	288	289	100.347222222222
T0154	3IME_A	T0154	0.40	12.5735	12.1939	288	282	97.9166666666667
T0154	3IMG_A	T0154	0.31	12.6749	12.2889	288	288	100
T0154	3IOB_A	T0154	0.28	12.6581	12.2731	288	287	99.6527777777778
T0154	3IOC_A	T0154	0.63	12.3619	11.9959	288	273	94.7916666666667
T0154	3IOD_A	T0154	0.32	12.4703	12.0973	288	276	95.8333333333333
T0154	3IOE_A	T0154	0.24	12.6413	12.2574	288	286	99.3055555555556
T0154	3ISJ_A	T0154	0.78	12.4419	12.0708	288	289	100.347222222222
T0154	3IUB_A	T0154	0.34	12.6413	12.2574	288	291	101.041666666667
T0154	3IUE_A	T0154	0.50	12.6210	12.2384	288	293	101.736111111111
T0154	3IVC_A	T0154	0.97	12.1358	11.7842	288	306	106.25
T0154	3IVG_A	T0154	0.43	12.6041	12.2225	288	290	100.694444444444
T0154	3IVX_A	T0154	0.56	12.6210	12.2384	288	292	101.388888888889
T0154	3LE8_A	T0154	0.56	12.6041	12.2225	288	304	105.555555555556
T0154	4DDH_A	T0154	0.42	12.6749	12.2889	288	294	102.083333333333
T0154	4DDK_A	T0154	0.32	12.6749	12.2889	288	293	101.736111111111
T0154	4DDM_A	T0154	0.40	12.6749	12.2889	288	294	102.083333333333
T0154	T0154AL025_1	T0154	3.08	9.4421	9.2620	288	275	95.4861111111111
T0154	T0154AL025_2	T0154	2.49	5.3482	5.4311	288	165	57.2916666666667
T0154	T0154AL025_3	T0154	2.92	-0.0194	0.7188	288	159	55.2083333333333
T0154	T0154AL025_4_1	T0154	2.50	1.7543	2.1267	288	21	7.29166666666667
T0154	T0154AL025_4_2	T0154	1.88	4.0971	4.2646	288	39	13.5416666666667
T0154	T0154AL025_4_3	T0154	2.43	2.3397	2.6485	288	38	13.1944444444444
T0154	T0154AL025_4_4	T0154	nan	-5.3769	-0.0000	288	18	6.25
T0154	T0154AL025_4_5	T0154	2.88	0.6017	1.1657	288	24	8.33333333333333
T0154	T0154AL025_4_6	T0154	2.63	-0.4988	0.4324	288	72	25
T0154	T0154AL025_4_7	T0154	2.41	2.6853	2.9620	288	29	10.0694444444444
T0154	T0154AL025_4_8	T0154	2.04	-2.2224	0.0052	288	29	10.0694444444444
T0154	T0154AL032_1	T0154	3.14	8.8845	8.7400	288	275	95.4861111111111
T0154	T0154AL041_2_1	T0154	3.03	9.3306	9.1576	288	275	95.4861111111111
T0154	T0154AL041_2_2	T0154	0.18	-1.9568	0.0167	288	16	5.55555555555556
T0154	T0154AL044_1	T0154	3.10	8.5003	8.3803	288	255	88.5416666666667
T0154	T0154AL054_1	T0154	3.16	8.6889	8.5569	288	276	95.8333333333333
T0154	T0154AL054_4	T0154	2.60	-1.3403	0.1055	288	309	107.291666666667
T0154	T0154AL056_1	T0154	3.01	9.3445	9.1707	288	269	93.4027777777778
T0154	T0154AL090_1	T0154	3.13	8.7173	8.5834	288	275	95.4861111111111
T0154	T0154AL144_1	T0154	3.09	9.0579	8.9023	288	271	94.0972222222222
T0154	T0154AL242_1	T0154	3.02	9.3006	9.1296	288	276	95.8333333333333
T0154	T0154AL331_1	T0154	3.11	9.1015	8.9432	288	279	96.875
T0154	T0154AL391_1	T0154	2.20	8.9421	8.7939	288	181	62.8472222222222
T0154	T0154AL397_1_1	T0154	2.18	-1.2936	0.1171	288	8	2.77777777777778
T0154	T0154AL397_1_2	T0154	2.77	8.9773	8.8268	288	240	83.3333333333333
T0154	T0154AL397_1_3	T0154	2.46	-1.2493	0.1288	288	22	7.63888888888889
T0154	T0154AL397_2_1	T0154	2.18	-1.2936	0.1171	288	8	2.77777777777778
T0154	T0154AL397_2_2	T0154	3.12	8.8557	8.7131	288	276	95.8333333333333
T0154	T0154AL397_2_3	T0154	2.78	-1.6411	0.0485	288	13	4.51388888888889
T0154	T0154AL400_1_1	T0154	2.42	-0.6263	0.3674	288	71	24.6527777777778
T0154	T0154AL400_1_2	T0154	2.08	-2.8454	0.0001	288	86	29.8611111111111
T0154	T0154AL400_1_3	T0154	2.74	-0.3005	0.5434	288	48	16.6666666666667
T0154	T0154AL470_1	T0154	3.10	8.9748	8.8245	288	270	93.75
T0154	T0154AL476_1	T0154	3.06	9.1338	8.9734	288	276	95.8333333333333
T0154	T0154AL529_1	T0154	2.62	9.4616	9.2803	288	242	84.0277777777778
T0154	T0154AL537_1	T0154	3.11	8.9403	8.7922	288	275	95.4861111111111
T0154	T0154DR020_1	T0154	no_data	no_data	no_data	288	no_data	no_data
T0154	T0154DR068_1	T0154	no_data	no_data	no_data	288	no_data	no_data
T0154	T0154DR355_1	T0154	no_data	no_data	no_data	288	no_data	no_data
T0154	T0154DR355_2	T0154	no_data	no_data	no_data	288	no_data	no_data
T0154	T0154DR355_4	T0154	no_data	no_data	no_data	288	no_data	no_data
T0154	T0154DR454_1	T0154	no_data	no_data	no_data	288	no_data	no_data
T0154	T0154DR454_2	T0154	no_data	no_data	no_data	288	no_data	no_data
T0154	T0154DR454_3	T0154	no_data	no_data	no_data	288	no_data	no_data
T0154	T0154RR020_1	T0154	no_data	no_data	no_data	288	no_data	no_data
T0154	T0154RR022_1	T0154	no_data	no_data	no_data	288	no_data	no_data
T0154	T0154RR397_1	T0154	no_data	no_data	no_data	288	no_data	no_data
T0154	T0154SS001_1	T0154	no_data	no_data	no_data	288	no_data	no_data
T0154	T0154SS007_1	T0154	no_data	no_data	no_data	288	no_data	no_data
T0154	T0154SS020_1	T0154	no_data	no_data	no_data	288	no_data	no_data
T0154	T0154SS023_1	T0154	no_data	no_data	no_data	288	no_data	no_data
T0154	T0154SS032_1	T0154	no_data	no_data	no_data	288	no_data	no_data
T0154	T0154SS041_1	T0154	no_data	no_data	no_data	288	no_data	no_data
T0154	T0154SS044_1	T0154	no_data	no_data	no_data	288	no_data	no_data
T0154	T0154SS044_2	T0154	no_data	no_data	no_data	288	no_data	no_data
T0154	T0154SS054_1	T0154	no_data	no_data	no_data	288	no_data	no_data
T0154	T0154SS054_2	T0154	no_data	no_data	no_data	288	no_data	no_data
T0154	T0154SS054_3	T0154	no_data	no_data	no_data	288	no_data	no_data
T0154	T0154SS055_1	T0154	no_data	no_data	no_data	288	no_data	no_data
T0154	T0154SS056_1	T0154	no_data	no_data	no_data	288	no_data	no_data
T0154	T0154SS068_1	T0154	no_data	no_data	no_data	288	no_data	no_data
T0154	T0154SS069_1	T0154	no_data	no_data	no_data	288	no_data	no_data
T0154	T0154SS072_1	T0154	no_data	no_data	no_data	288	no_data	no_data
T0154	T0154SS100_1	T0154	no_data	no_data	no_data	288	no_data	no_data
T0154	T0154SS100_2	T0154	no_data	no_data	no_data	288	no_data	no_data
T0154	T0154SS108_1	T0154	no_data	no_data	no_data	288	no_data	no_data
T0154	T0154SS137_1	T0154	no_data	no_data	no_data	288	no_data	no_data
T0154	T0154SS254_1	T0154	no_data	no_data	no_data	288	no_data	no_data
T0154	T0154SS266_1	T0154	no_data	no_data	no_data	288	no_data	no_data
T0154	T0154SS270_1	T0154	no_data	no_data	no_data	288	no_data	no_data
T0154	T0154SS273_1	T0154	no_data	no_data	no_data	288	no_data	no_data
T0154	T0154SS356_1	T0154	no_data	no_data	no_data	288	no_data	no_data
T0154	T0154SS357_1	T0154	no_data	no_data	no_data	288	no_data	no_data
T0154	T0154SS389_1	T0154	no_data	no_data	no_data	288	no_data	no_data
T0154	T0154SS393_1	T0154	no_data	no_data	no_data	288	no_data	no_data
T0154	T0154SS393_2	T0154	no_data	no_data	no_data	288	no_data	no_data
T0154	T0154SS396_1	T0154	no_data	no_data	no_data	288	no_data	no_data
T0154	T0154SS404_1	T0154	no_data	no_data	no_data	288	no_data	no_data
T0154	T0154SS420_1	T0154	no_data	no_data	no_data	288	no_data	no_data
T0154	T0154SS442_1	T0154	no_data	no_data	no_data	288	no_data	no_data
T0154	T0154SS463_1	T0154	no_data	no_data	no_data	288	no_data	no_data
T0154	T0154SS474_1	T0154	no_data	no_data	no_data	288	no_data	no_data
T0154	T0154SS517_1	T0154	no_data	no_data	no_data	288	no_data	no_data
T0154	T0154SS531_1	T0154	no_data	no_data	no_data	288	no_data	no_data
T0154	T0154SS531_2	T0154	no_data	no_data	no_data	288	no_data	no_data
T0154	T0154SS531_3	T0154	no_data	no_data	no_data	288	no_data	no_data
T0154	T0154SS531_4	T0154	no_data	no_data	no_data	288	no_data	no_data
T0154	T0154SS531_5	T0154	no_data	no_data	no_data	288	no_data	no_data
T0154	T0154TS001_1	T0154	2.93	9.0094	8.8569	288	309	107.291666666667
T0154	T0154TS002_1	T0154	2.33	10.3570	10.1186	288	309	107.291666666667
T0154	T0154TS002_2	T0154	3.14	8.7938	8.6550	288	309	107.291666666667
T0154	T0154TS002_3	T0154	3.11	9.2250	9.0588	288	309	107.291666666667
T0154	T0154TS002_4	T0154	3.03	8.5242	8.4027	288	309	107.291666666667
T0154	T0154TS002_5	T0154	2.94	8.8477	8.7055	288	309	107.291666666667
T0154	T0154TS006_1	T0154	3.00	9.1711	9.0083	288	309	107.291666666667
T0154	T0154TS007_1	T0154	3.09	8.8557	8.7131	288	276	95.8333333333333
T0154	T0154TS007_2	T0154	2.99	9.3006	9.1296	288	276	95.8333333333333
T0154	T0154TS007_3	T0154	2.51	6.8308	6.8176	288	113	39.2361111111111
T0154	T0154TS007_4	T0154	1.56	3.5758	3.7809	288	34	11.8055555555556
T0154	T0154TS007_5	T0154	2.89	0.2136	0.8780	288	146	50.6944444444444
T0154	T0154TS008_1	T0154	2.84	8.4961	8.3764	288	263	91.3194444444444
T0154	T0154TS008_2	T0154	3.06	7.4592	7.4057	288	263	91.3194444444444
T0154	T0154TS008_3	T0154	3.21	6.8256	6.8127	288	263	91.3194444444444
T0154	T0154TS008_4u	T0154	3.02	8.3233	8.2146	288	263	91.3194444444444
T0154	T0154TS010_1	T0154	2.87	8.4164	8.3018	288	309	107.291666666667
T0154	T0154TS010_2	T0154	3.14	8.3086	8.2009	288	309	107.291666666667
T0154	T0154TS010_3	T0154	2.97	8.7938	8.6550	288	309	107.291666666667
T0154	T0154TS010_4	T0154	2.89	9.2450	9.0775	288	276	95.8333333333333
T0154	T0154TS010_5	T0154	2.39	8.2547	8.1504	288	309	107.291666666667
T0154	T0154TS012_1	T0154	3.03	8.7938	8.6550	288	309	107.291666666667
T0154	T0154TS012_2	T0154	3.02	9.2250	9.0588	288	309	107.291666666667
T0154	T0154TS012_3	T0154	3.09	8.9016	8.7560	288	309	107.291666666667
T0154	T0154TS012_4	T0154	2.90	9.0633	8.9074	288	309	107.291666666667
T0154	T0154TS012_5	T0154	2.65	-0.1544	0.6320	288	309	107.291666666667
T0154	T0154TS014_1	T0154	3.02	9.3006	9.1296	288	276	95.8333333333333
T0154	T0154TS014_2	T0154	3.09	2.9181	3.1749	288	289	100.347222222222
T0154	T0154TS014_3	T0154	2.92	-1.3296	0.1081	288	154	53.4722222222222
T0154	T0154TS014_4	T0154	2.45	5.8290	5.8804	288	126	43.75
T0154	T0154TS014_5	T0154	2.52	-1.1746	0.1501	288	157	54.5138888888889
T0154	T0154TS016_1	T0154	3.07	8.3809	8.2685	288	263	91.3194444444444
T0154	T0154TS016_2	T0154	3.09	8.3809	8.2685	288	263	91.3194444444444
T0154	T0154TS016_3	T0154	3.03	8.8826	8.7382	288	277	96.1805555555556
T0154	T0154TS016_4	T0154	3.06	8.7162	8.5825	288	277	96.1805555555556
T0154	T0154TS016_5	T0154	3.13	8.7434	8.6079	288	278	96.5277777777778
T0154	T0154TS020_1	T0154	2.98	9.4372	9.2575	288	277	96.1805555555556
T0154	T0154TS024_1	T0154	2.57	7.8774	7.7972	288	309	107.291666666667
T0154	T0154TS028_1	T0154	3.07	9.3818	9.2056	288	277	96.1805555555556
T0154	T0154TS028_2	T0154	2.96	9.3263	9.1536	288	277	96.1805555555556
T0154	T0154TS028_3	T0154	3.03	8.8826	8.7382	288	277	96.1805555555556
T0154	T0154TS028_4	T0154	2.93	9.3818	9.2056	288	277	96.1805555555556
T0154	T0154TS028_5	T0154	2.86	9.4372	9.2575	288	277	96.1805555555556
T0154	T0154TS029_1	T0154	3.10	8.9016	8.7560	288	309	107.291666666667
T0154	T0154TS034_1	T0154	3.03	9.3818	9.2056	288	277	96.1805555555556
T0154	T0154TS035_1	T0154	3.03	9.0490	8.8940	288	277	96.1805555555556
T0154	T0154TS035_2	T0154	2.91	9.2250	9.0588	288	309	107.291666666667
T0154	T0154TS035_3	T0154	2.74	9.7101	9.5130	288	309	107.291666666667
T0154	T0154TS035_4	T0154	2.90	8.8271	8.6863	288	277	96.1805555555556
T0154	T0154TS038_1	T0154	3.09	8.8557	8.7131	288	276	95.8333333333333
T0154	T0154TS038_2	T0154	2.99	9.3006	9.1296	288	276	95.8333333333333
T0154	T0154TS038_3	T0154	2.91	1.9926	2.3374	288	154	53.4722222222222
T0154	T0154TS038_4	T0154	3.13	8.9114	8.7651	288	276	95.8333333333333
T0154	T0154TS039_1	T0154	3.07	9.1338	8.9734	288	276	95.8333333333333
T0154	T0154TS039_2	T0154	3.02	9.2450	9.0775	288	276	95.8333333333333
T0154	T0154TS039_3	T0154	3.00	8.3625	8.2513	288	298	103.472222222222
T0154	T0154TS039_4	T0154	3.09	8.8288	8.6878	288	275	95.4861111111111
T0154	T0154TS039_5	T0154	2.97	6.9610	6.9394	288	298	103.472222222222
T0154	T0154TS040_1	T0154	2.84	9.4927	9.3094	288	277	96.1805555555556
T0154	T0154TS040_2	T0154	2.97	8.6053	8.4786	288	277	96.1805555555556
T0154	T0154TS040_3	T0154	2.91	9.3263	9.1536	288	277	96.1805555555556
T0154	T0154TS040_4	T0154	2.89	9.3818	9.2056	288	277	96.1805555555556
T0154	T0154TS040_5	T0154	2.99	8.9935	8.8421	288	277	96.1805555555556
T0154	T0154TS041_1	T0154	3.06	8.9935	8.8421	288	277	96.1805555555556
T0154	T0154TS045_1	T0154	2.94	9.1045	8.9459	288	277	96.1805555555556
T0154	T0154TS045_2	T0154	2.84	9.4927	9.3094	288	277	96.1805555555556
T0154	T0154TS045_3	T0154	3.00	8.3625	8.2513	288	298	103.472222222222
T0154	T0154TS045_4	T0154	3.09	8.8288	8.6878	288	275	95.4861111111111
T0154	T0154TS045_5	T0154	2.97	6.9610	6.9394	288	298	103.472222222222
T0154	T0154TS046_1	T0154	3.05	9.3818	9.2056	288	277	96.1805555555556
T0154	T0154TS046_2	T0154	2.68	-0.4778	0.4436	288	309	107.291666666667
T0154	T0154TS046_3	T0154	2.83	4.5434	4.6800	288	173	60.0694444444444
T0154	T0154TS046_4	T0154	2.87	0.8300	1.3455	288	242	84.0277777777778
T0154	T0154TS046_5	T0154	2.88	0.1310	0.8202	288	201	69.7916666666667
T0154	T0154TS047_1	T0154	3.16	8.9555	8.8064	288	309	107.291666666667
T0154	T0154TS050_1	T0154	2.92	0.0612	0.7725	288	309	107.291666666667
T0154	T0154TS050_2	T0154	2.51	0.1151	0.8093	288	309	107.291666666667
T0154	T0154TS050_3	T0154	2.78	-0.5318	0.4151	288	309	107.291666666667
T0154	T0154TS050_4	T0154	2.68	0.7081	1.2486	288	309	107.291666666667
T0154	T0154TS050_5	T0154	2.63	0.5463	1.1232	288	309	107.291666666667
T0154	T0154TS052_1	T0154	3.12	2.3382	2.6471	288	277	96.1805555555556
T0154	T0154TS052_2	T0154	3.33	3.2256	3.4574	288	277	96.1805555555556
T0154	T0154TS052_3	T0154	3.25	3.5583	3.7647	288	277	96.1805555555556
T0154	T0154TS052_4	T0154	3.18	5.0003	5.1062	288	277	96.1805555555556
T0154	T0154TS052_5	T0154	3.09	2.0609	2.3982	288	277	96.1805555555556
T0154	T0154TS053_1	T0154	2.84	9.2748	9.1054	288	275	95.4861111111111
T0154	T0154TS053_2	T0154	2.99	7.9336	7.8498	288	214	74.3055555555556
T0154	T0154TS065_1	T0154	3.08	9.2356	9.0687	288	267	92.7083333333333
T0154	T0154TS065_2_1	T0154	3.08	9.2356	9.0687	288	267	92.7083333333333
T0154	T0154TS065_2_2	T0154	1.01	-0.9319	0.2332	288	15	5.20833333333333
T0154	T0154TS065_2_3	T0154	2.04	-1.9009	0.0207	288	21	7.29166666666667
T0154	T0154TS065_3_1	T0154	3.08	9.2356	9.0687	288	267	92.7083333333333
T0154	T0154TS065_3_2	T0154	1.01	-0.9319	0.2332	288	15	5.20833333333333
T0154	T0154TS065_3_3	T0154	1.12	2.1610	2.4878	288	19	6.59722222222222
T0154	T0154TS065_4_1	T0154	3.08	9.2356	9.0687	288	267	92.7083333333333
T0154	T0154TS065_4_2	T0154	1.01	-0.9319	0.2332	288	15	5.20833333333333
T0154	T0154TS065_4_3	T0154	nan	-6.1517	-0.0000	288	10	3.47222222222222
T0154	T0154TS065_5_1	T0154	3.08	9.2356	9.0687	288	267	92.7083333333333
T0154	T0154TS065_5_2	T0154	1.01	-0.9319	0.2332	288	15	5.20833333333333
T0154	T0154TS067_1	T0154	3.03	9.0490	8.8940	288	277	96.1805555555556
T0154	T0154TS070_1	T0154	3.14	8.8017	8.6625	288	274	95.1388888888889
T0154	T0154TS070_2	T0154	3.02	4.0671	4.2367	288	153	53.125
T0154	T0154TS070_3	T0154	2.95	4.3415	4.4919	288	219	76.0416666666667
T0154	T0154TS070_4	T0154	2.60	-0.0009	0.7309	288	228	79.1666666666667
T0154	T0154TS070_5	T0154	3.04	0.6536	1.2060	288	280	97.2222222222222
T0154	T0154TS071_1	T0154	3.13	8.9114	8.7651	288	276	95.8333333333333
T0154	T0154TS071_2	T0154	3.02	4.0671	4.2367	288	153	53.125
T0154	T0154TS071_3	T0154	3.09	3.4566	3.6707	288	235	81.5972222222222
T0154	T0154TS071_4	T0154	2.75	-0.3329	0.5245	288	254	88.1944444444444
T0154	T0154TS071_5	T0154	2.72	-0.2351	0.5824	288	258	89.5833333333333
T0154	T0154TS078_1	T0154	3.20	8.6936	8.5613	288	268	93.0555555555556
T0154	T0154TS080_1	T0154	3.06	8.7938	8.6550	288	294	102.083333333333
T0154	T0154TS080_2	T0154	3.08	1.1932	1.6440	288	309	107.291666666667
T0154	T0154TS080_3	T0154	2.86	1.1393	1.5989	288	309	107.291666666667
T0154	T0154TS080_4	T0154	3.08	8.8487	8.7065	288	286	99.3055555555556
T0154	T0154TS080_5	T0154	3.10	8.7399	8.6046	288	288	100
T0154	T0154TS081_1	T0154	2.98	8.8271	8.6863	288	277	96.1805555555556
T0154	T0154TS084_1	T0154	2.84	9.4927	9.3094	288	277	96.1805555555556
T0154	T0154TS086_1	T0154	3.10	2.5634	2.8511	288	219	76.0416666666667
T0154	T0154TS086_2_1	T0154	3.10	2.5634	2.8511	288	219	76.0416666666667
T0154	T0154TS086_2_2	T0154	2.27	-0.8888	0.2502	288	69	23.9583333333333
T0154	T0154TS086_3_1	T0154	3.10	2.5634	2.8511	288	219	76.0416666666667
T0154	T0154TS086_3_2	T0154	nan	-5.5240	-0.0000	288	16	5.55555555555556
T0154	T0154TS086_3_3	T0154	2.33	-2.4068	0.0019	288	65	22.5694444444444
T0154	T0154TS086_4_1	T0154	3.10	2.5634	2.8511	288	219	76.0416666666667
T0154	T0154TS086_4_2	T0154	nan	-5.5240	-0.0000	288	16	5.55555555555556
T0154	T0154TS086_4_3	T0154	2.13	1.5172	1.9201	288	42	14.5833333333333
T0154	T0154TS086_4_4	T0154	nan	-5.1354	-0.0000	288	22	7.63888888888889
T0154	T0154TS086_5_1	T0154	3.10	2.5634	2.8511	288	219	76.0416666666667
T0154	T0154TS086_5_2	T0154	nan	-5.5240	-0.0000	288	16	5.55555555555556
T0154	T0154TS086_5_3	T0154	2.72	0.0989	0.7982	288	48	16.6666666666667
T0154	T0154TS093_1	T0154	2.93	9.3818	9.2056	288	277	96.1805555555556
T0154	T0154TS093_2	T0154	2.94	9.1599	8.9978	288	277	96.1805555555556
T0154	T0154TS096_1	T0154	2.63	8.4944	8.3748	288	277	96.1805555555556
T0154	T0154TS098_1	T0154	1.68	6.9682	6.9462	288	84	29.1666666666667
T0154	T0154TS099_1	T0154	3.01	8.7487	8.6129	288	270	93.75
T0154	T0154TS099_2	T0154	1.85	9.6041	9.4137	288	183	63.5416666666667
T0154	T0154TS099_3	T0154	2.02	6.7263	6.7198	288	87	30.2083333333333
T0154	T0154TS100_1	T0154	3.07	9.2154	9.0498	288	277	96.1805555555556
T0154	T0154TS100_2	T0154	3.02	8.8271	8.6863	288	277	96.1805555555556
T0154	T0154TS100_3	T0154	2.39	8.2725	8.1671	288	277	96.1805555555556
T0154	T0154TS100_4	T0154	2.49	8.3835	8.2709	288	277	96.1805555555556
T0154	T0154TS105_1	T0154	2.99	9.3092	9.1376	288	272	94.4444444444444
T0154	T0154TS108_1	T0154	3.05	9.1599	8.9978	288	277	96.1805555555556
T0154	T0154TS110_1	T0154	2.96	9.6036	9.4133	288	277	96.1805555555556
T0154	T0154TS110_2	T0154	3.00	8.8477	8.7055	288	299	103.819444444444
T0154	T0154TS112_1	T0154	2.82	8.9935	8.8421	288	277	96.1805555555556
T0154	T0154TS112_2	T0154	3.05	8.6320	8.5036	288	299	103.819444444444
T0154	T0154TS112_3	T0154	3.14	8.6320	8.5036	288	299	103.819444444444
T0154	T0154TS112_4	T0154	2.95	9.0490	8.8940	288	277	96.1805555555556
T0154	T0154TS131_1u	T0154	3.04	8.9209	8.7740	288	268	93.0555555555556
T0154	T0154TS135_1	T0154	3.13	8.9114	8.7651	288	276	95.8333333333333
T0154	T0154TS135_2	T0154	3.02	-1.0072	0.2051	288	284	98.6111111111111
T0154	T0154TS135_3	T0154	2.74	-0.4581	0.4543	288	269	93.4027777777778
T0154	T0154TS135_4	T0154	2.76	-1.0938	0.1754	288	92	31.9444444444444
T0154	T0154TS135_5	T0154	2.91	-0.7214	0.3222	288	232	80.5555555555556
T0154	T0154TS136_1	T0154	3.16	8.6889	8.5569	288	276	95.8333333333333
T0154	T0154TS136_4	T0154	2.60	-1.3403	0.1055	288	309	107.291666666667
T0154	T0154TS138_1	T0154	2.84	9.2748	9.1054	288	275	95.4861111111111
T0154	T0154TS138_2	T0154	2.99	7.9336	7.8498	288	214	74.3055555555556
T0154	T0154TS139_1	T0154	3.12	2.3382	2.6471	288	277	96.1805555555556
T0154	T0154TS139_2	T0154	3.33	3.2256	3.4574	288	277	96.1805555555556
T0154	T0154TS139_3	T0154	3.25	3.5583	3.7647	288	277	96.1805555555556
T0154	T0154TS139_4	T0154	3.18	5.0003	5.1062	288	277	96.1805555555556
T0154	T0154TS139_5	T0154	3.09	2.0609	2.3982	288	277	96.1805555555556
T0154	T0154TS142_1	T0154	2.93	8.6320	8.5036	288	309	107.291666666667
T0154	T0154TS153_1	T0154	3.02	9.3263	9.1536	288	277	96.1805555555556
T0154	T0154TS168_1	T0154	3.04	8.1616	8.0632	288	277	96.1805555555556
T0154	T0154TS168_2	T0154	3.08	7.7734	7.6998	288	277	96.1805555555556
T0154	T0154TS168_3	T0154	3.06	8.0507	7.9594	288	277	96.1805555555556
T0154	T0154TS168_4	T0154	3.08	7.7179	7.6479	288	277	96.1805555555556
T0154	T0154TS168_5	T0154	2.96	8.3280	8.2190	288	277	96.1805555555556
T0154	T0154TS169_1	T0154	3.01	8.9935	8.8421	288	277	96.1805555555556
T0154	T0154TS169_2	T0154	2.83	8.8826	8.7382	288	277	96.1805555555556
T0154	T0154TS169_3	T0154	2.86	8.9935	8.8421	288	277	96.1805555555556
T0154	T0154TS169_4	T0154	3.02	8.9935	8.8421	288	277	96.1805555555556
T0154	T0154TS169_5	T0154	3.16	8.5498	8.4267	288	277	96.1805555555556
T0154	T0154TS170_1	T0154	3.17	8.6860	8.5541	288	309	107.291666666667
T0154	T0154TS180_1	T0154	2.94	9.0913	8.9336	288	287	99.6527777777778
T0154	T0154TS183_1	T0154	2.98	9.1930	9.0288	288	274	95.1388888888889
T0154	T0154TS188_1	T0154	3.17	8.9890	8.8378	288	281	97.5694444444444
T0154	T0154TS189_1	T0154	3.02	9.4421	9.2620	288	275	95.4861111111111
T0154	T0154TS189_2	T0154	2.52	5.5556	5.6249	288	89	30.9027777777778
T0154	T0154TS189_3	T0154	2.25	4.9546	5.0635	288	65	22.5694444444444
T0154	T0154TS189_4	T0154	2.43	6.0350	6.0731	288	134	46.5277777777778
T0154	T0154TS194_1	T0154	3.07	9.0782	8.9213	288	276	95.8333333333333
T0154	T0154TS194_2	T0154	2.90	1.1812	1.6339	288	250	86.8055555555556
T0154	T0154TS194_3	T0154	2.74	0.0302	0.7516	288	196	68.0555555555556
T0154	T0154TS194_4	T0154	2.69	-0.1202	0.6536	288	197	68.4027777777778
T0154	T0154TS194_5	T0154	2.50	2.9007	3.1589	288	184	63.8888888888889
T0154	T0154TS195_1	T0154	3.05	9.1075	8.9488	288	275	95.4861111111111
T0154	T0154TS195_2	T0154	3.05	9.1075	8.9488	288	275	95.4861111111111
T0154	T0154TS195_3	T0154	2.47	-0.0883	0.6740	288	242	84.0277777777778
T0154	T0154TS195_4	T0154	2.42	-0.2271	0.5872	288	245	85.0694444444444
T0154	T0154TS195_5	T0154	2.89	0.0976	0.7973	288	214	74.3055555555556
T0154	T0154TS196_1	T0154	3.13	8.8557	8.7131	288	276	95.8333333333333
T0154	T0154TS196_2	T0154	1.56	3.5758	3.7809	288	34	11.8055555555556
T0154	T0154TS196_3	T0154	2.70	-1.6792	0.0433	288	47	16.3194444444444
T0154	T0154TS196_4	T0154	2.71	0.3344	0.9647	288	84	29.1666666666667
T0154	T0154TS196_5	T0154	3.14	-0.8490	0.2665	288	67	23.2638888888889
T0154	T0154TS202_1	T0154	2.92	9.0676	8.9115	288	284	98.6111111111111
T0154	T0154TS203_1	T0154	2.97	8.7963	8.6575	288	282	97.9166666666667
T0154	T0154TS207_1	T0154	3.13	8.9114	8.7651	288	276	95.8333333333333
T0154	T0154TS207_2	T0154	1.62	2.0985	2.4318	288	23	7.98611111111111
T0154	T0154TS207_3	T0154	2.64	-0.6812	0.3410	288	268	93.0555555555556
T0154	T0154TS207_4	T0154	2.86	2.4949	2.7889	288	41	14.2361111111111
T0154	T0154TS207_5	T0154	1.91	-2.2265	0.0051	288	42	14.5833333333333
T0154	T0154TS208_1	T0154	3.07	9.0782	8.9213	288	276	95.8333333333333
T0154	T0154TS208_2	T0154	2.74	0.0302	0.7516	288	196	68.0555555555556
T0154	T0154TS208_3	T0154	2.90	1.1812	1.6339	288	250	86.8055555555556
T0154	T0154TS208_4	T0154	2.69	-0.1202	0.6536	288	197	68.4027777777778
T0154	T0154TS208_5	T0154	2.49	0.8311	1.3464	288	135	46.875
T0154	T0154TS209_1	T0154	3.06	8.9670	8.8172	288	276	95.8333333333333
T0154	T0154TS209_2	T0154	2.92	1.1215	1.5840	288	250	86.8055555555556
T0154	T0154TS209_3	T0154	2.83	-0.5230	0.4197	288	193	67.0138888888889
T0154	T0154TS209_4	T0154	2.88	0.4759	1.0697	288	187	64.9305555555556
T0154	T0154TS209_5	T0154	2.85	2.8412	3.1044	288	187	64.9305555555556
T0154	T0154TS214_1	T0154	2.89	0.4385	1.0417	288	304	105.555555555556
T0154	T0154TS221_1	T0154	3.03	9.3562	9.1816	288	276	95.8333333333333
T0154	T0154TS221_2	T0154	2.78	0.2548	0.9073	288	228	79.1666666666667
T0154	T0154TS221_3	T0154	3.01	0.9249	1.4222	288	252	87.5
T0154	T0154TS221_4	T0154	2.47	-0.6775	0.3427	288	182	63.1944444444444
T0154	T0154TS221_5	T0154	2.91	1.9926	2.3374	288	154	53.4722222222222
T0154	T0154TS222_1	T0154	3.00	8.3625	8.2513	288	298	103.472222222222
T0154	T0154TS222_2	T0154	2.97	6.9610	6.9394	288	298	103.472222222222
T0154	T0154TS223_1	T0154	3.07	8.1469	8.0495	288	308	106.944444444444
T0154	T0154TS224_1	T0154	3.19	8.4703	8.3522	288	309	107.291666666667
T0154	T0154TS226_1	T0154	3.02	9.3006	9.1296	288	276	95.8333333333333
T0154	T0154TS226_2	T0154	3.09	2.9181	3.1749	288	289	100.347222222222
T0154	T0154TS226_3	T0154	2.92	-1.3296	0.1081	288	154	53.4722222222222
T0154	T0154TS226_4	T0154	2.45	5.8290	5.8804	288	126	43.75
T0154	T0154TS226_5	T0154	3.07	-0.9091	0.2421	288	303	105.208333333333
T0154	T0154TS227_1	T0154	3.05	8.9403	8.7922	288	275	95.4861111111111
T0154	T0154TS228_1	T0154	3.28	-0.1498	0.6349	288	287	99.6527777777778
T0154	T0154TS228_2	T0154	2.95	8.5509	8.4277	288	287	99.6527777777778
T0154	T0154TS229_1	T0154	3.13	8.8557	8.7131	288	276	95.8333333333333
T0154	T0154TS229_2	T0154	2.87	-0.0487	0.6995	288	256	88.8888888888889
T0154	T0154TS229_3	T0154	2.76	1.3706	1.7942	288	243	84.375
T0154	T0154TS229_4	T0154	2.59	0.4239	1.0307	288	215	74.6527777777778
T0154	T0154TS229_5	T0154	2.95	-0.2693	0.5618	288	265	92.0138888888889
T0154	T0154TS233_1	T0154	3.03	-0.0626	0.6905	288	248	86.1111111111111
T0154	T0154TS233_2	T0154	2.66	-1.1114	0.1697	288	258	89.5833333333333
T0154	T0154TS233_3	T0154	2.96	-0.4974	0.4332	288	225	78.125
T0154	T0154TS233_4	T0154	2.68	-0.4042	0.4839	288	244	84.7222222222222
T0154	T0154TS233_5	T0154	2.64	-0.3280	0.5273	288	241	83.6805555555556
T0154	T0154TS234_1	T0154	3.07	8.8001	8.6610	288	276	95.8333333333333
T0154	T0154TS246_1	T0154	3.08	9.0633	8.9074	288	290	100.694444444444
T0154	T0154TS262_1	T0154	3.34	-1.4389	0.0835	288	139	48.2638888888889
T0154	T0154TS264_1	T0154	3.07	8.9587	8.8095	288	284	98.6111111111111
T0154	T0154TS265_1	T0154	2.91	8.8477	8.7055	288	309	107.291666666667
T0154	T0154TS267_1	T0154	2.96	7.6079	7.5449	288	309	107.291666666667
T0154	T0154TS267_2	T0154	2.98	5.6673	5.7293	288	309	107.291666666667
T0154	T0154TS267_3	T0154	3.02	6.2063	6.2333	288	309	107.291666666667
T0154	T0154TS267_4	T0154	3.18	5.8829	5.9309	288	309	107.291666666667
T0154	T0154TS267_5	T0154	2.95	7.3383	7.2926	288	309	107.291666666667
T0154	T0154TS270_1	T0154	3.16	6.7993	6.7881	288	309	107.291666666667
T0154	T0154TS282_1	T0154	3.09	9.1599	8.9978	288	277	96.1805555555556
T0154	T0154TS286_1	T0154	3.03	9.3562	9.1816	288	276	95.8333333333333
T0154	T0154TS288_1	T0154	3.04	9.4674	9.2858	288	276	95.8333333333333
T0154	T0154TS290_1	T0154	3.11	8.8557	8.7131	288	276	95.8333333333333
T0154	T0154TS290_2	T0154	3.24	-0.5857	0.3876	288	295	102.430555555556
T0154	T0154TS290_3	T0154	2.98	-1.3947	0.0930	288	253	87.8472222222222
T0154	T0154TS290_4	T0154	2.78	-0.8076	0.2839	288	272	94.4444444444444
T0154	T0154TS290_5	T0154	2.76	-0.8013	0.2866	288	298	103.472222222222
T0154	T0154TS291_1	T0154	2.90	-0.7241	0.3210	288	248	86.1111111111111
T0154	T0154TS291_2	T0154	3.07	-0.9456	0.2279	288	224	77.7777777777778
T0154	T0154TS291_3	T0154	3.16	-0.1445	0.6383	288	263	91.3194444444444
T0154	T0154TS291_4	T0154	2.44	0.7395	1.2734	288	231	80.2083333333333
T0154	T0154TS291_5	T0154	2.50	0.0341	0.7543	288	242	84.0277777777778
T0154	T0154TS309_1	T0154	3.16	8.9114	8.7651	288	276	95.8333333333333
T0154	T0154TS309_2	T0154	2.89	0.0124	0.7398	288	164	56.9444444444444
T0154	T0154TS309_3	T0154	2.41	5.7226	5.7810	288	150	52.0833333333333
T0154	T0154TS309_4	T0154	2.92	4.2383	4.3959	288	153	53.125
T0154	T0154TS309_5	T0154	1.54	3.4627	3.6762	288	33	11.4583333333333
T0154	T0154TS326_1	T0154	2.35	-1.9879	0.0148	288	275	95.4861111111111
T0154	T0154TS329_1	T0154	3.07	9.2708	9.1017	288	277	96.1805555555556
T0154	T0154TS344_1	T0154	3.20	8.6936	8.5613	288	268	93.0555555555556
T0154	T0154TS347_1	T0154	3.14	8.8826	8.7382	288	277	96.1805555555556
T0154	T0154TS351_1	T0154	2.82	9.8179	9.6139	288	309	107.291666666667
T0154	T0154TS359_1_1	T0154	1.20	9.9688	9.7552	288	174	60.4166666666667
T0154	T0154TS359_1_2	T0154	2.37	5.5984	5.6649	288	98	34.0277777777778
T0154	T0154TS362_1	T0154	3.13	8.8557	8.7131	288	276	95.8333333333333
T0154	T0154TS362_2	T0154	2.84	-0.2622	0.5661	288	289	100.347222222222
T0154	T0154TS362_3	T0154	3.20	1.5544	1.9523	288	184	63.8888888888889
T0154	T0154TS362_4	T0154	3.01	3.3047	3.5304	288	83	28.8194444444444
T0154	T0154TS362_5	T0154	3.07	0.3148	0.9505	288	204	70.8333333333333
T0154	T0154TS368_1	T0154	2.94	9.3328	9.1597	288	309	107.291666666667
T0154	T0154TS373_1	T0154	3.37	6.9610	6.9394	288	309	107.291666666667
T0154	T0154TS373_2	T0154	3.31	6.5298	6.5359	288	309	107.291666666667
T0154	T0154TS373_3	T0154	2.54	9.8179	9.6139	288	309	107.291666666667
T0154	T0154TS373_4	T0154	3.02	8.2547	8.1504	288	309	107.291666666667
T0154	T0154TS373_5	T0154	2.98	8.4703	8.3522	288	309	107.291666666667
T0154	T0154TS377_1	T0154	3.10	8.4164	8.3018	288	309	107.291666666667
T0154	T0154TS377_2	T0154	2.61	8.5781	8.4532	288	309	107.291666666667
T0154	T0154TS378_1	T0154	3.07	8.7286	8.5941	288	261	90.625
T0154	T0154TS384_1	T0154	3.15	8.5242	8.4027	288	309	107.291666666667
T0154	T0154TS417_1	T0154	3.18	9.3867	9.2102	288	309	107.291666666667
T0154	T0154TS417_2	T0154	3.02	8.6860	8.5541	288	309	107.291666666667
T0154	T0154TS419_1	T0154	3.33	4.5892	4.7227	288	309	107.291666666667
T0154	T0154TS423_1	T0154	3.06	8.7938	8.6550	288	308	106.944444444444
T0154	T0154TS423_2	T0154	3.06	8.8211	8.6807	288	287	99.6527777777778
T0154	T0154TS427_1	T0154	2.87	8.6860	8.5541	288	309	107.291666666667
T0154	T0154TS427_2	T0154	2.95	8.4164	8.3018	288	309	107.291666666667
T0154	T0154TS437_1	T0154	3.05	8.4673	8.3494	288	280	97.2222222222222
T0154	T0154TS447_1	T0154	3.00	9.3562	9.1816	288	276	95.8333333333333
T0154	T0154TS450_1	T0154	2.49	8.2547	8.1504	288	309	107.291666666667
T0154	T0154TS450_2u	T0154	3.09	8.7445	8.6090	288	276	95.8333333333333
T0154	T0154TS450_3u	T0154	3.09	8.7445	8.6090	288	276	95.8333333333333
T0154	T0154TS450_4	T0154	2.95	8.0391	7.9485	288	309	107.291666666667
T0154	T0154TS453_1	T0154	3.05	9.1172	8.9578	288	309	107.291666666667
T0154	T0154TS464_1	T0154	3.09	8.8557	8.7131	288	276	95.8333333333333
T0154	T0154TS464_2	T0154	2.60	-0.0009	0.7309	288	228	79.1666666666667
T0154	T0154TS464_3	T0154	2.60	-0.9630	0.2214	288	309	107.291666666667
T0154	T0154TS464_4	T0154	2.89	-0.5318	0.4151	288	309	107.291666666667
T0154	T0154TS464_5	T0154	3.09	-0.1544	0.6320	288	309	107.291666666667
T0154	T0154TS471_1	T0154	2.93	9.2450	9.0775	288	276	95.8333333333333
T0154	T0154TS471_2	T0154	2.93	9.3006	9.1296	288	276	95.8333333333333
T0154	T0154TS475_1	T0154	3.03	8.8826	8.7382	288	277	96.1805555555556
T0154	T0154TS488_1	T0154	3.05	9.0490	8.8940	288	277	96.1805555555556
T0154	T0154TS513_1	T0154	3.14	8.8826	8.7382	288	277	96.1805555555556
T0154	T0154TS516_1u	T0154	3.16	8.7987	8.6597	288	278	96.5277777777778
T0154	T0154TS517_1	T0154	2.98	9.4372	9.2575	288	277	96.1805555555556
T0154	T0154TS537_1	T0154	2.97	9.3519	9.1776	288	278	96.5277777777778
T0154	T0154TS537_2	T0154	2.97	9.3519	9.1776	288	278	96.5277777777778
1MOP_A	1N2B_A	T0154	0.38	12.5871	12.2067	293	286	97.6109215017065
1MOP_A	1N2E_A	T0154	0.23	12.6749	12.2889	293	288	98.2935153583618
1MOP_A	1N2G_A	T0154	0.23	12.6749	12.2889	293	289	98.6348122866894
1MOP_A	1N2H_A	T0154	0.38	12.6210	12.2384	293	288	98.2935153583618
1MOP_A	1N2I_A	T0154	0.26	12.6413	12.2574	293	288	98.2935153583618
1MOP_A	1N2J_A	T0154	0.38	12.6041	12.2225	293	287	97.9522184300341
1MOP_A	1N2O_A	T0154	1.09	12.0255	11.6809	293	279	95.221843003413
1MOP_A	2A7X_A	T0154	1.03	12.1548	11.8019	293	277	94.5392491467577
1MOP_A	2A84_A	T0154	1.10	12.0994	11.7500	293	277	94.5392491467577
1MOP_A	2A86_A	T0154	0.30	12.6749	12.2889	293	288	98.2935153583618
1MOP_A	2A88_A	T0154	1.02	12.1922	11.8369	293	276	94.19795221843
1MOP_A	3COV_A	T0154	0.27	12.6413	12.2574	293	288	98.2935153583618
1MOP_A	3COW_A	T0154	0.27	12.6413	12.2574	293	291	99.3174061433447
1MOP_A	3COY_A	T0154	0.50	12.5393	12.1619	293	280	95.5631399317406
1MOP_A	3COZ_A	T0154	0.54	12.5671	12.1879	293	288	98.2935153583618
1MOP_A	3IMC_A	T0154	0.25	12.6581	12.2731	293	289	98.6348122866894
1MOP_A	3IME_A	T0154	0.40	12.5735	12.1939	293	282	96.2457337883959
1MOP_A	3IMG_A	T0154	0.31	12.6749	12.2889	293	288	98.2935153583618
1MOP_A	3IOB_A	T0154	0.28	12.6581	12.2731	293	287	97.9522184300341
1MOP_A	3IOC_A	T0154	0.63	12.3619	11.9959	293	273	93.1740614334471
1MOP_A	3IOD_A	T0154	0.32	12.4703	12.0973	293	276	94.19795221843
1MOP_A	3IOE_A	T0154	0.24	12.6413	12.2574	293	286	97.6109215017065
1MOP_A	3ISJ_A	T0154	0.78	12.4419	12.0708	293	289	98.6348122866894
1MOP_A	3IUB_A	T0154	0.34	12.6413	12.2574	293	291	99.3174061433447
1MOP_A	3IUE_A	T0154	0.50	12.6210	12.2384	293	293	100
1MOP_A	3IVC_A	T0154	0.97	12.1358	11.7842	293	306	104.436860068259
1MOP_A	3IVG_A	T0154	0.43	12.6041	12.2225	293	290	98.9761092150171
1MOP_A	3IVX_A	T0154	0.56	12.6210	12.2384	293	292	99.6587030716723
1MOP_A	3LE8_A	T0154	0.56	12.6041	12.2225	293	304	103.754266211604
1MOP_A	4DDH_A	T0154	0.42	12.6749	12.2889	293	294	100.341296928328
1MOP_A	4DDK_A	T0154	0.32	12.6749	12.2889	293	293	100
1MOP_A	4DDM_A	T0154	0.40	12.6749	12.2889	293	294	100.341296928328
1MOP_A	T0154AL025_1	T0154	3.08	9.4421	9.2620	293	275	93.8566552901024
1MOP_A	T0154AL025_2	T0154	2.49	5.3482	5.4311	293	165	56.3139931740614
1MOP_A	T0154AL025_3	T0154	2.92	-0.0194	0.7188	293	159	54.2662116040956
1MOP_A	T0154AL025_4_1	T0154	2.50	1.7543	2.1267	293	21	7.16723549488055
1MOP_A	T0154AL025_4_2	T0154	1.88	4.0971	4.2646	293	39	13.3105802047782
1MOP_A	T0154AL025_4_3	T0154	2.43	2.3397	2.6485	293	38	12.9692832764505
1MOP_A	T0154AL025_4_4	T0154	nan	-5.3769	-0.0000	293	18	6.14334470989761
1MOP_A	T0154AL025_4_5	T0154	2.88	0.6017	1.1657	293	24	8.19112627986348
1MOP_A	T0154AL025_4_6	T0154	2.63	-0.4988	0.4324	293	72	24.5733788395904
1MOP_A	T0154AL025_4_7	T0154	2.41	2.6853	2.9620	293	29	9.89761092150171
1MOP_A	T0154AL025_4_8	T0154	2.04	-2.2224	0.0052	293	29	9.89761092150171
1MOP_A	T0154AL032_1	T0154	3.14	8.8845	8.7400	293	275	93.8566552901024
1MOP_A	T0154AL041_2_1	T0154	3.03	9.3306	9.1576	293	275	93.8566552901024
1MOP_A	T0154AL041_2_2	T0154	0.18	-1.9568	0.0167	293	16	5.46075085324232
1MOP_A	T0154AL044_1	T0154	3.10	8.5003	8.3803	293	255	87.0307167235495
1MOP_A	T0154AL054_1	T0154	3.16	8.6889	8.5569	293	276	94.19795221843
1MOP_A	T0154AL054_4	T0154	2.60	-1.3403	0.1055	293	309	105.460750853242
1MOP_A	T0154AL056_1	T0154	3.01	9.3445	9.1707	293	269	91.8088737201365
1MOP_A	T0154AL090_1	T0154	3.13	8.7173	8.5834	293	275	93.8566552901024
1MOP_A	T0154AL144_1	T0154	3.09	9.0579	8.9023	293	271	92.4914675767918
1MOP_A	T0154AL242_1	T0154	3.02	9.3006	9.1296	293	276	94.19795221843
1MOP_A	T0154AL331_1	T0154	3.11	9.1015	8.9432	293	279	95.221843003413
1MOP_A	T0154AL391_1	T0154	2.20	8.9421	8.7939	293	181	61.7747440273038
1MOP_A	T0154AL397_1_1	T0154	2.18	-1.2936	0.1171	293	8	2.73037542662116
1MOP_A	T0154AL397_1_2	T0154	2.77	8.9773	8.8268	293	240	81.9112627986348
1MOP_A	T0154AL397_1_3	T0154	2.46	-1.2493	0.1288	293	22	7.50853242320819
1MOP_A	T0154AL397_2_1	T0154	2.18	-1.2936	0.1171	293	8	2.73037542662116
1MOP_A	T0154AL397_2_2	T0154	3.12	8.8557	8.7131	293	276	94.19795221843
1MOP_A	T0154AL397_2_3	T0154	2.78	-1.6411	0.0485	293	13	4.43686006825939
1MOP_A	T0154AL400_1_1	T0154	2.42	-0.6263	0.3674	293	71	24.2320819112628
1MOP_A	T0154AL400_1_2	T0154	2.08	-2.8454	0.0001	293	86	29.3515358361775
1MOP_A	T0154AL400_1_3	T0154	2.74	-0.3005	0.5434	293	48	16.382252559727
1MOP_A	T0154AL470_1	T0154	3.10	8.9748	8.8245	293	270	92.1501706484642
1MOP_A	T0154AL476_1	T0154	3.06	9.1338	8.9734	293	276	94.19795221843
1MOP_A	T0154AL529_1	T0154	2.62	9.4616	9.2803	293	242	82.5938566552901
1MOP_A	T0154AL537_1	T0154	3.11	8.9403	8.7922	293	275	93.8566552901024
1MOP_A	T0154DR020_1	T0154	no_data	no_data	no_data	293	no_data	no_data
1MOP_A	T0154DR068_1	T0154	no_data	no_data	no_data	293	no_data	no_data
1MOP_A	T0154DR355_1	T0154	no_data	no_data	no_data	293	no_data	no_data
1MOP_A	T0154DR355_2	T0154	no_data	no_data	no_data	293	no_data	no_data
1MOP_A	T0154DR355_4	T0154	no_data	no_data	no_data	293	no_data	no_data
1MOP_A	T0154DR454_1	T0154	no_data	no_data	no_data	293	no_data	no_data
1MOP_A	T0154DR454_2	T0154	no_data	no_data	no_data	293	no_data	no_data
1MOP_A	T0154DR454_3	T0154	no_data	no_data	no_data	293	no_data	no_data
1MOP_A	T0154RR020_1	T0154	no_data	no_data	no_data	293	no_data	no_data
1MOP_A	T0154RR022_1	T0154	no_data	no_data	no_data	293	no_data	no_data
1MOP_A	T0154RR397_1	T0154	no_data	no_data	no_data	293	no_data	no_data
1MOP_A	T0154SS001_1	T0154	no_data	no_data	no_data	293	no_data	no_data
1MOP_A	T0154SS007_1	T0154	no_data	no_data	no_data	293	no_data	no_data
1MOP_A	T0154SS020_1	T0154	no_data	no_data	no_data	293	no_data	no_data
1MOP_A	T0154SS023_1	T0154	no_data	no_data	no_data	293	no_data	no_data
1MOP_A	T0154SS032_1	T0154	no_data	no_data	no_data	293	no_data	no_data
1MOP_A	T0154SS041_1	T0154	no_data	no_data	no_data	293	no_data	no_data
1MOP_A	T0154SS044_1	T0154	no_data	no_data	no_data	293	no_data	no_data
1MOP_A	T0154SS044_2	T0154	no_data	no_data	no_data	293	no_data	no_data
1MOP_A	T0154SS054_1	T0154	no_data	no_data	no_data	293	no_data	no_data
1MOP_A	T0154SS054_2	T0154	no_data	no_data	no_data	293	no_data	no_data
1MOP_A	T0154SS054_3	T0154	no_data	no_data	no_data	293	no_data	no_data
1MOP_A	T0154SS055_1	T0154	no_data	no_data	no_data	293	no_data	no_data
1MOP_A	T0154SS056_1	T0154	no_data	no_data	no_data	293	no_data	no_data
1MOP_A	T0154SS068_1	T0154	no_data	no_data	no_data	293	no_data	no_data
1MOP_A	T0154SS069_1	T0154	no_data	no_data	no_data	293	no_data	no_data
1MOP_A	T0154SS072_1	T0154	no_data	no_data	no_data	293	no_data	no_data
1MOP_A	T0154SS100_1	T0154	no_data	no_data	no_data	293	no_data	no_data
1MOP_A	T0154SS100_2	T0154	no_data	no_data	no_data	293	no_data	no_data
1MOP_A	T0154SS108_1	T0154	no_data	no_data	no_data	293	no_data	no_data
1MOP_A	T0154SS137_1	T0154	no_data	no_data	no_data	293	no_data	no_data
1MOP_A	T0154SS254_1	T0154	no_data	no_data	no_data	293	no_data	no_data
1MOP_A	T0154SS266_1	T0154	no_data	no_data	no_data	293	no_data	no_data
1MOP_A	T0154SS270_1	T0154	no_data	no_data	no_data	293	no_data	no_data
1MOP_A	T0154SS273_1	T0154	no_data	no_data	no_data	293	no_data	no_data
1MOP_A	T0154SS356_1	T0154	no_data	no_data	no_data	293	no_data	no_data
1MOP_A	T0154SS357_1	T0154	no_data	no_data	no_data	293	no_data	no_data
1MOP_A	T0154SS389_1	T0154	no_data	no_data	no_data	293	no_data	no_data
1MOP_A	T0154SS393_1	T0154	no_data	no_data	no_data	293	no_data	no_data
1MOP_A	T0154SS393_2	T0154	no_data	no_data	no_data	293	no_data	no_data
1MOP_A	T0154SS396_1	T0154	no_data	no_data	no_data	293	no_data	no_data
1MOP_A	T0154SS404_1	T0154	no_data	no_data	no_data	293	no_data	no_data
1MOP_A	T0154SS420_1	T0154	no_data	no_data	no_data	293	no_data	no_data
1MOP_A	T0154SS442_1	T0154	no_data	no_data	no_data	293	no_data	no_data
1MOP_A	T0154SS463_1	T0154	no_data	no_data	no_data	293	no_data	no_data
1MOP_A	T0154SS474_1	T0154	no_data	no_data	no_data	293	no_data	no_data
1MOP_A	T0154SS517_1	T0154	no_data	no_data	no_data	293	no_data	no_data
1MOP_A	T0154SS531_1	T0154	no_data	no_data	no_data	293	no_data	no_data
1MOP_A	T0154SS531_2	T0154	no_data	no_data	no_data	293	no_data	no_data
1MOP_A	T0154SS531_3	T0154	no_data	no_data	no_data	293	no_data	no_data
1MOP_A	T0154SS531_4	T0154	no_data	no_data	no_data	293	no_data	no_data
1MOP_A	T0154SS531_5	T0154	no_data	no_data	no_data	293	no_data	no_data
1MOP_A	T0154TS001_1	T0154	2.93	9.0094	8.8569	293	309	105.460750853242
1MOP_A	T0154TS002_1	T0154	2.33	10.3570	10.1186	293	309	105.460750853242
1MOP_A	T0154TS002_2	T0154	3.14	8.7938	8.6550	293	309	105.460750853242
1MOP_A	T0154TS002_3	T0154	3.11	9.2250	9.0588	293	309	105.460750853242
1MOP_A	T0154TS002_4	T0154	3.03	8.5242	8.4027	293	309	105.460750853242
1MOP_A	T0154TS002_5	T0154	2.94	8.8477	8.7055	293	309	105.460750853242
1MOP_A	T0154TS006_1	T0154	3.00	9.1711	9.0083	293	309	105.460750853242
1MOP_A	T0154TS007_1	T0154	3.09	8.8557	8.7131	293	276	94.19795221843
1MOP_A	T0154TS007_2	T0154	2.99	9.3006	9.1296	293	276	94.19795221843
1MOP_A	T0154TS007_3	T0154	2.51	6.8308	6.8176	293	113	38.5665529010239
1MOP_A	T0154TS007_4	T0154	1.56	3.5758	3.7809	293	34	11.6040955631399
1MOP_A	T0154TS007_5	T0154	2.89	0.2136	0.8780	293	146	49.8293515358362
1MOP_A	T0154TS008_1	T0154	2.84	8.4961	8.3764	293	263	89.7610921501707
1MOP_A	T0154TS008_2	T0154	3.06	7.4592	7.4057	293	263	89.7610921501707
1MOP_A	T0154TS008_3	T0154	3.21	6.8256	6.8127	293	263	89.7610921501707
1MOP_A	T0154TS008_4u	T0154	3.02	8.3233	8.2146	293	263	89.7610921501707
1MOP_A	T0154TS010_1	T0154	2.87	8.4164	8.3018	293	309	105.460750853242
1MOP_A	T0154TS010_2	T0154	3.14	8.3086	8.2009	293	309	105.460750853242
1MOP_A	T0154TS010_3	T0154	2.97	8.7938	8.6550	293	309	105.460750853242
1MOP_A	T0154TS010_4	T0154	2.89	9.2450	9.0775	293	276	94.19795221843
1MOP_A	T0154TS010_5	T0154	2.39	8.2547	8.1504	293	309	105.460750853242
1MOP_A	T0154TS012_1	T0154	3.03	8.7938	8.6550	293	309	105.460750853242
1MOP_A	T0154TS012_2	T0154	3.02	9.2250	9.0588	293	309	105.460750853242
1MOP_A	T0154TS012_3	T0154	3.09	8.9016	8.7560	293	309	105.460750853242
1MOP_A	T0154TS012_4	T0154	2.90	9.0633	8.9074	293	309	105.460750853242
1MOP_A	T0154TS012_5	T0154	2.65	-0.1544	0.6320	293	309	105.460750853242
1MOP_A	T0154TS014_1	T0154	3.02	9.3006	9.1296	293	276	94.19795221843
1MOP_A	T0154TS014_2	T0154	3.09	2.9181	3.1749	293	289	98.6348122866894
1MOP_A	T0154TS014_3	T0154	2.92	-1.3296	0.1081	293	154	52.5597269624573
1MOP_A	T0154TS014_4	T0154	2.45	5.8290	5.8804	293	126	43.0034129692833
1MOP_A	T0154TS014_5	T0154	2.52	-1.1746	0.1501	293	157	53.5836177474403
1MOP_A	T0154TS016_1	T0154	3.07	8.3809	8.2685	293	263	89.7610921501707
1MOP_A	T0154TS016_2	T0154	3.09	8.3809	8.2685	293	263	89.7610921501707
1MOP_A	T0154TS016_3	T0154	3.03	8.8826	8.7382	293	277	94.5392491467577
1MOP_A	T0154TS016_4	T0154	3.06	8.7162	8.5825	293	277	94.5392491467577
1MOP_A	T0154TS016_5	T0154	3.13	8.7434	8.6079	293	278	94.8805460750853
1MOP_A	T0154TS020_1	T0154	2.98	9.4372	9.2575	293	277	94.5392491467577
1MOP_A	T0154TS024_1	T0154	2.57	7.8774	7.7972	293	309	105.460750853242
1MOP_A	T0154TS028_1	T0154	3.07	9.3818	9.2056	293	277	94.5392491467577
1MOP_A	T0154TS028_2	T0154	2.96	9.3263	9.1536	293	277	94.5392491467577
1MOP_A	T0154TS028_3	T0154	3.03	8.8826	8.7382	293	277	94.5392491467577
1MOP_A	T0154TS028_4	T0154	2.93	9.3818	9.2056	293	277	94.5392491467577
1MOP_A	T0154TS028_5	T0154	2.86	9.4372	9.2575	293	277	94.5392491467577
1MOP_A	T0154TS029_1	T0154	3.10	8.9016	8.7560	293	309	105.460750853242
1MOP_A	T0154TS034_1	T0154	3.03	9.3818	9.2056	293	277	94.5392491467577
1MOP_A	T0154TS035_1	T0154	3.03	9.0490	8.8940	293	277	94.5392491467577
1MOP_A	T0154TS035_2	T0154	2.91	9.2250	9.0588	293	309	105.460750853242
1MOP_A	T0154TS035_3	T0154	2.74	9.7101	9.5130	293	309	105.460750853242
1MOP_A	T0154TS035_4	T0154	2.90	8.8271	8.6863	293	277	94.5392491467577
1MOP_A	T0154TS038_1	T0154	3.09	8.8557	8.7131	293	276	94.19795221843
1MOP_A	T0154TS038_2	T0154	2.99	9.3006	9.1296	293	276	94.19795221843
1MOP_A	T0154TS038_3	T0154	2.91	1.9926	2.3374	293	154	52.5597269624573
1MOP_A	T0154TS038_4	T0154	3.13	8.9114	8.7651	293	276	94.19795221843
1MOP_A	T0154TS039_1	T0154	3.07	9.1338	8.9734	293	276	94.19795221843
1MOP_A	T0154TS039_2	T0154	3.02	9.2450	9.0775	293	276	94.19795221843
1MOP_A	T0154TS039_3	T0154	3.00	8.3625	8.2513	293	298	101.706484641638
1MOP_A	T0154TS039_4	T0154	3.09	8.8288	8.6878	293	275	93.8566552901024
1MOP_A	T0154TS039_5	T0154	2.97	6.9610	6.9394	293	298	101.706484641638
1MOP_A	T0154TS040_1	T0154	2.84	9.4927	9.3094	293	277	94.5392491467577
1MOP_A	T0154TS040_2	T0154	2.97	8.6053	8.4786	293	277	94.5392491467577
1MOP_A	T0154TS040_3	T0154	2.91	9.3263	9.1536	293	277	94.5392491467577
1MOP_A	T0154TS040_4	T0154	2.89	9.3818	9.2056	293	277	94.5392491467577
1MOP_A	T0154TS040_5	T0154	2.99	8.9935	8.8421	293	277	94.5392491467577
1MOP_A	T0154TS041_1	T0154	3.06	8.9935	8.8421	293	277	94.5392491467577
1MOP_A	T0154TS045_1	T0154	2.94	9.1045	8.9459	293	277	94.5392491467577
1MOP_A	T0154TS045_2	T0154	2.84	9.4927	9.3094	293	277	94.5392491467577
1MOP_A	T0154TS045_3	T0154	3.00	8.3625	8.2513	293	298	101.706484641638
1MOP_A	T0154TS045_4	T0154	3.09	8.8288	8.6878	293	275	93.8566552901024
1MOP_A	T0154TS045_5	T0154	2.97	6.9610	6.9394	293	298	101.706484641638
1MOP_A	T0154TS046_1	T0154	3.05	9.3818	9.2056	293	277	94.5392491467577
1MOP_A	T0154TS046_2	T0154	2.68	-0.4778	0.4436	293	309	105.460750853242
1MOP_A	T0154TS046_3	T0154	2.83	4.5434	4.6800	293	173	59.0443686006826
1MOP_A	T0154TS046_4	T0154	2.87	0.8300	1.3455	293	242	82.5938566552901
1MOP_A	T0154TS046_5	T0154	2.88	0.1310	0.8202	293	201	68.6006825938567
1MOP_A	T0154TS047_1	T0154	3.16	8.9555	8.8064	293	309	105.460750853242
1MOP_A	T0154TS050_1	T0154	2.92	0.0612	0.7725	293	309	105.460750853242
1MOP_A	T0154TS050_2	T0154	2.51	0.1151	0.8093	293	309	105.460750853242
1MOP_A	T0154TS050_3	T0154	2.78	-0.5318	0.4151	293	309	105.460750853242
1MOP_A	T0154TS050_4	T0154	2.68	0.7081	1.2486	293	309	105.460750853242
1MOP_A	T0154TS050_5	T0154	2.63	0.5463	1.1232	293	309	105.460750853242
1MOP_A	T0154TS052_1	T0154	3.12	2.3382	2.6471	293	277	94.5392491467577
1MOP_A	T0154TS052_2	T0154	3.33	3.2256	3.4574	293	277	94.5392491467577
1MOP_A	T0154TS052_3	T0154	3.25	3.5583	3.7647	293	277	94.5392491467577
1MOP_A	T0154TS052_4	T0154	3.18	5.0003	5.1062	293	277	94.5392491467577
1MOP_A	T0154TS052_5	T0154	3.09	2.0609	2.3982	293	277	94.5392491467577
1MOP_A	T0154TS053_1	T0154	2.84	9.2748	9.1054	293	275	93.8566552901024
1MOP_A	T0154TS053_2	T0154	2.99	7.9336	7.8498	293	214	73.037542662116
1MOP_A	T0154TS065_1	T0154	3.08	9.2356	9.0687	293	267	91.1262798634812
1MOP_A	T0154TS065_2_1	T0154	3.08	9.2356	9.0687	293	267	91.1262798634812
1MOP_A	T0154TS065_2_2	T0154	1.01	-0.9319	0.2332	293	15	5.11945392491468
1MOP_A	T0154TS065_2_3	T0154	2.04	-1.9009	0.0207	293	21	7.16723549488055
1MOP_A	T0154TS065_3_1	T0154	3.08	9.2356	9.0687	293	267	91.1262798634812
1MOP_A	T0154TS065_3_2	T0154	1.01	-0.9319	0.2332	293	15	5.11945392491468
1MOP_A	T0154TS065_3_3	T0154	1.12	2.1610	2.4878	293	19	6.48464163822526
1MOP_A	T0154TS065_4_1	T0154	3.08	9.2356	9.0687	293	267	91.1262798634812
1MOP_A	T0154TS065_4_2	T0154	1.01	-0.9319	0.2332	293	15	5.11945392491468
1MOP_A	T0154TS065_4_3	T0154	nan	-6.1517	-0.0000	293	10	3.41296928327645
1MOP_A	T0154TS065_5_1	T0154	3.08	9.2356	9.0687	293	267	91.1262798634812
1MOP_A	T0154TS065_5_2	T0154	1.01	-0.9319	0.2332	293	15	5.11945392491468
1MOP_A	T0154TS067_1	T0154	3.03	9.0490	8.8940	293	277	94.5392491467577
1MOP_A	T0154TS070_1	T0154	3.14	8.8017	8.6625	293	274	93.5153583617747
1MOP_A	T0154TS070_2	T0154	3.02	4.0671	4.2367	293	153	52.2184300341297
1MOP_A	T0154TS070_3	T0154	2.95	4.3415	4.4919	293	219	74.7440273037543
1MOP_A	T0154TS070_4	T0154	2.60	-0.0009	0.7309	293	228	77.8156996587031
1MOP_A	T0154TS070_5	T0154	3.04	0.6536	1.2060	293	280	95.5631399317406
1MOP_A	T0154TS071_1	T0154	3.13	8.9114	8.7651	293	276	94.19795221843
1MOP_A	T0154TS071_2	T0154	3.02	4.0671	4.2367	293	153	52.2184300341297
1MOP_A	T0154TS071_3	T0154	3.09	3.4566	3.6707	293	235	80.2047781569966
1MOP_A	T0154TS071_4	T0154	2.75	-0.3329	0.5245	293	254	86.6894197952218
1MOP_A	T0154TS071_5	T0154	2.72	-0.2351	0.5824	293	258	88.0546075085324
1MOP_A	T0154TS078_1	T0154	3.20	8.6936	8.5613	293	268	91.4675767918089
1MOP_A	T0154TS080_1	T0154	3.06	8.7938	8.6550	293	294	100.341296928328
1MOP_A	T0154TS080_2	T0154	3.08	1.1932	1.6440	293	309	105.460750853242
1MOP_A	T0154TS080_3	T0154	2.86	1.1393	1.5989	293	309	105.460750853242
1MOP_A	T0154TS080_4	T0154	3.08	8.8487	8.7065	293	286	97.6109215017065
1MOP_A	T0154TS080_5	T0154	3.10	8.7399	8.6046	293	288	98.2935153583618
1MOP_A	T0154TS081_1	T0154	2.98	8.8271	8.6863	293	277	94.5392491467577
1MOP_A	T0154TS084_1	T0154	2.84	9.4927	9.3094	293	277	94.5392491467577
1MOP_A	T0154TS086_1	T0154	3.10	2.5634	2.8511	293	219	74.7440273037543
1MOP_A	T0154TS086_2_1	T0154	3.10	2.5634	2.8511	293	219	74.7440273037543
1MOP_A	T0154TS086_2_2	T0154	2.27	-0.8888	0.2502	293	69	23.5494880546075
1MOP_A	T0154TS086_3_1	T0154	3.10	2.5634	2.8511	293	219	74.7440273037543
1MOP_A	T0154TS086_3_2	T0154	nan	-5.5240	-0.0000	293	16	5.46075085324232
1MOP_A	T0154TS086_3_3	T0154	2.33	-2.4068	0.0019	293	65	22.1843003412969
1MOP_A	T0154TS086_4_1	T0154	3.10	2.5634	2.8511	293	219	74.7440273037543
1MOP_A	T0154TS086_4_2	T0154	nan	-5.5240	-0.0000	293	16	5.46075085324232
1MOP_A	T0154TS086_4_3	T0154	2.13	1.5172	1.9201	293	42	14.3344709897611
1MOP_A	T0154TS086_4_4	T0154	nan	-5.1354	-0.0000	293	22	7.50853242320819
1MOP_A	T0154TS086_5_1	T0154	3.10	2.5634	2.8511	293	219	74.7440273037543
1MOP_A	T0154TS086_5_2	T0154	nan	-5.5240	-0.0000	293	16	5.46075085324232
1MOP_A	T0154TS086_5_3	T0154	2.72	0.0989	0.7982	293	48	16.382252559727
1MOP_A	T0154TS093_1	T0154	2.93	9.3818	9.2056	293	277	94.5392491467577
1MOP_A	T0154TS093_2	T0154	2.94	9.1599	8.9978	293	277	94.5392491467577
1MOP_A	T0154TS096_1	T0154	2.63	8.4944	8.3748	293	277	94.5392491467577
1MOP_A	T0154TS098_1	T0154	1.68	6.9682	6.9462	293	84	28.6689419795222
1MOP_A	T0154TS099_1	T0154	3.01	8.7487	8.6129	293	270	92.1501706484642
1MOP_A	T0154TS099_2	T0154	1.85	9.6041	9.4137	293	183	62.457337883959
1MOP_A	T0154TS099_3	T0154	2.02	6.7263	6.7198	293	87	29.6928327645051
1MOP_A	T0154TS100_1	T0154	3.07	9.2154	9.0498	293	277	94.5392491467577
1MOP_A	T0154TS100_2	T0154	3.02	8.8271	8.6863	293	277	94.5392491467577
1MOP_A	T0154TS100_3	T0154	2.39	8.2725	8.1671	293	277	94.5392491467577
1MOP_A	T0154TS100_4	T0154	2.49	8.3835	8.2709	293	277	94.5392491467577
1MOP_A	T0154TS105_1	T0154	2.99	9.3092	9.1376	293	272	92.8327645051195
1MOP_A	T0154TS108_1	T0154	3.05	9.1599	8.9978	293	277	94.5392491467577
1MOP_A	T0154TS110_1	T0154	2.96	9.6036	9.4133	293	277	94.5392491467577
1MOP_A	T0154TS110_2	T0154	3.00	8.8477	8.7055	293	299	102.047781569966
1MOP_A	T0154TS112_1	T0154	2.82	8.9935	8.8421	293	277	94.5392491467577
1MOP_A	T0154TS112_2	T0154	3.05	8.6320	8.5036	293	299	102.047781569966
1MOP_A	T0154TS112_3	T0154	3.14	8.6320	8.5036	293	299	102.047781569966
1MOP_A	T0154TS112_4	T0154	2.95	9.0490	8.8940	293	277	94.5392491467577
1MOP_A	T0154TS131_1u	T0154	3.04	8.9209	8.7740	293	268	91.4675767918089
1MOP_A	T0154TS135_1	T0154	3.13	8.9114	8.7651	293	276	94.19795221843
1MOP_A	T0154TS135_2	T0154	3.02	-1.0072	0.2051	293	284	96.9283276450512
1MOP_A	T0154TS135_3	T0154	2.74	-0.4581	0.4543	293	269	91.8088737201365
1MOP_A	T0154TS135_4	T0154	2.76	-1.0938	0.1754	293	92	31.3993174061433
1MOP_A	T0154TS135_5	T0154	2.91	-0.7214	0.3222	293	232	79.1808873720137
1MOP_A	T0154TS136_1	T0154	3.16	8.6889	8.5569	293	276	94.19795221843
1MOP_A	T0154TS136_4	T0154	2.60	-1.3403	0.1055	293	309	105.460750853242
1MOP_A	T0154TS138_1	T0154	2.84	9.2748	9.1054	293	275	93.8566552901024
1MOP_A	T0154TS138_2	T0154	2.99	7.9336	7.8498	293	214	73.037542662116
1MOP_A	T0154TS139_1	T0154	3.12	2.3382	2.6471	293	277	94.5392491467577
1MOP_A	T0154TS139_2	T0154	3.33	3.2256	3.4574	293	277	94.5392491467577
1MOP_A	T0154TS139_3	T0154	3.25	3.5583	3.7647	293	277	94.5392491467577
1MOP_A	T0154TS139_4	T0154	3.18	5.0003	5.1062	293	277	94.5392491467577
1MOP_A	T0154TS139_5	T0154	3.09	2.0609	2.3982	293	277	94.5392491467577
1MOP_A	T0154TS142_1	T0154	2.93	8.6320	8.5036	293	309	105.460750853242
1MOP_A	T0154TS153_1	T0154	3.02	9.3263	9.1536	293	277	94.5392491467577
1MOP_A	T0154TS168_1	T0154	3.04	8.1616	8.0632	293	277	94.5392491467577
1MOP_A	T0154TS168_2	T0154	3.08	7.7734	7.6998	293	277	94.5392491467577
1MOP_A	T0154TS168_3	T0154	3.06	8.0507	7.9594	293	277	94.5392491467577
1MOP_A	T0154TS168_4	T0154	3.08	7.7179	7.6479	293	277	94.5392491467577
1MOP_A	T0154TS168_5	T0154	2.96	8.3280	8.2190	293	277	94.5392491467577
1MOP_A	T0154TS169_1	T0154	3.01	8.9935	8.8421	293	277	94.5392491467577
1MOP_A	T0154TS169_2	T0154	2.83	8.8826	8.7382	293	277	94.5392491467577
1MOP_A	T0154TS169_3	T0154	2.86	8.9935	8.8421	293	277	94.5392491467577
1MOP_A	T0154TS169_4	T0154	3.02	8.9935	8.8421	293	277	94.5392491467577
1MOP_A	T0154TS169_5	T0154	3.16	8.5498	8.4267	293	277	94.5392491467577
1MOP_A	T0154TS170_1	T0154	3.17	8.6860	8.5541	293	309	105.460750853242
1MOP_A	T0154TS180_1	T0154	2.94	9.0913	8.9336	293	287	97.9522184300341
1MOP_A	T0154TS183_1	T0154	2.98	9.1930	9.0288	293	274	93.5153583617747
1MOP_A	T0154TS188_1	T0154	3.17	8.9890	8.8378	293	281	95.9044368600683
1MOP_A	T0154TS189_1	T0154	3.02	9.4421	9.2620	293	275	93.8566552901024
1MOP_A	T0154TS189_2	T0154	2.52	5.5556	5.6249	293	89	30.3754266211604
1MOP_A	T0154TS189_3	T0154	2.25	4.9546	5.0635	293	65	22.1843003412969
1MOP_A	T0154TS189_4	T0154	2.43	6.0350	6.0731	293	134	45.7337883959044
1MOP_A	T0154TS194_1	T0154	3.07	9.0782	8.9213	293	276	94.19795221843
1MOP_A	T0154TS194_2	T0154	2.90	1.1812	1.6339	293	250	85.3242320819113
1MOP_A	T0154TS194_3	T0154	2.74	0.0302	0.7516	293	196	66.8941979522184
1MOP_A	T0154TS194_4	T0154	2.69	-0.1202	0.6536	293	197	67.2354948805461
1MOP_A	T0154TS194_5	T0154	2.50	2.9007	3.1589	293	184	62.7986348122867
1MOP_A	T0154TS195_1	T0154	3.05	9.1075	8.9488	293	275	93.8566552901024
1MOP_A	T0154TS195_2	T0154	3.05	9.1075	8.9488	293	275	93.8566552901024
1MOP_A	T0154TS195_3	T0154	2.47	-0.0883	0.6740	293	242	82.5938566552901
1MOP_A	T0154TS195_4	T0154	2.42	-0.2271	0.5872	293	245	83.617747440273
1MOP_A	T0154TS195_5	T0154	2.89	0.0976	0.7973	293	214	73.037542662116
1MOP_A	T0154TS196_1	T0154	3.13	8.8557	8.7131	293	276	94.19795221843
1MOP_A	T0154TS196_2	T0154	1.56	3.5758	3.7809	293	34	11.6040955631399
1MOP_A	T0154TS196_3	T0154	2.70	-1.6792	0.0433	293	47	16.0409556313993
1MOP_A	T0154TS196_4	T0154	2.71	0.3344	0.9647	293	84	28.6689419795222
1MOP_A	T0154TS196_5	T0154	3.14	-0.8490	0.2665	293	67	22.8668941979522
1MOP_A	T0154TS202_1	T0154	2.92	9.0676	8.9115	293	284	96.9283276450512
1MOP_A	T0154TS203_1	T0154	2.97	8.7963	8.6575	293	282	96.2457337883959
1MOP_A	T0154TS207_1	T0154	3.13	8.9114	8.7651	293	276	94.19795221843
1MOP_A	T0154TS207_2	T0154	1.62	2.0985	2.4318	293	23	7.84982935153584
1MOP_A	T0154TS207_3	T0154	2.64	-0.6812	0.3410	293	268	91.4675767918089
1MOP_A	T0154TS207_4	T0154	2.86	2.4949	2.7889	293	41	13.9931740614334
1MOP_A	T0154TS207_5	T0154	1.91	-2.2265	0.0051	293	42	14.3344709897611
1MOP_A	T0154TS208_1	T0154	3.07	9.0782	8.9213	293	276	94.19795221843
1MOP_A	T0154TS208_2	T0154	2.74	0.0302	0.7516	293	196	66.8941979522184
1MOP_A	T0154TS208_3	T0154	2.90	1.1812	1.6339	293	250	85.3242320819113
1MOP_A	T0154TS208_4	T0154	2.69	-0.1202	0.6536	293	197	67.2354948805461
1MOP_A	T0154TS208_5	T0154	2.49	0.8311	1.3464	293	135	46.0750853242321
1MOP_A	T0154TS209_1	T0154	3.06	8.9670	8.8172	293	276	94.19795221843
1MOP_A	T0154TS209_2	T0154	2.92	1.1215	1.5840	293	250	85.3242320819113
1MOP_A	T0154TS209_3	T0154	2.83	-0.5230	0.4197	293	193	65.8703071672355
1MOP_A	T0154TS209_4	T0154	2.88	0.4759	1.0697	293	187	63.8225255972696
1MOP_A	T0154TS209_5	T0154	2.85	2.8412	3.1044	293	187	63.8225255972696
1MOP_A	T0154TS214_1	T0154	2.89	0.4385	1.0417	293	304	103.754266211604
1MOP_A	T0154TS221_1	T0154	3.03	9.3562	9.1816	293	276	94.19795221843
1MOP_A	T0154TS221_2	T0154	2.78	0.2548	0.9073	293	228	77.8156996587031
1MOP_A	T0154TS221_3	T0154	3.01	0.9249	1.4222	293	252	86.0068259385665
1MOP_A	T0154TS221_4	T0154	2.47	-0.6775	0.3427	293	182	62.1160409556314
1MOP_A	T0154TS221_5	T0154	2.91	1.9926	2.3374	293	154	52.5597269624573
1MOP_A	T0154TS222_1	T0154	3.00	8.3625	8.2513	293	298	101.706484641638
1MOP_A	T0154TS222_2	T0154	2.97	6.9610	6.9394	293	298	101.706484641638
1MOP_A	T0154TS223_1	T0154	3.07	8.1469	8.0495	293	308	105.119453924915
1MOP_A	T0154TS224_1	T0154	3.19	8.4703	8.3522	293	309	105.460750853242
1MOP_A	T0154TS226_1	T0154	3.02	9.3006	9.1296	293	276	94.19795221843
1MOP_A	T0154TS226_2	T0154	3.09	2.9181	3.1749	293	289	98.6348122866894
1MOP_A	T0154TS226_3	T0154	2.92	-1.3296	0.1081	293	154	52.5597269624573
1MOP_A	T0154TS226_4	T0154	2.45	5.8290	5.8804	293	126	43.0034129692833
1MOP_A	T0154TS226_5	T0154	3.07	-0.9091	0.2421	293	303	103.412969283276
1MOP_A	T0154TS227_1	T0154	3.05	8.9403	8.7922	293	275	93.8566552901024
1MOP_A	T0154TS228_1	T0154	3.28	-0.1498	0.6349	293	287	97.9522184300341
1MOP_A	T0154TS228_2	T0154	2.95	8.5509	8.4277	293	287	97.9522184300341
1MOP_A	T0154TS229_1	T0154	3.13	8.8557	8.7131	293	276	94.19795221843
1MOP_A	T0154TS229_2	T0154	2.87	-0.0487	0.6995	293	256	87.3720136518771
1MOP_A	T0154TS229_3	T0154	2.76	1.3706	1.7942	293	243	82.9351535836177
1MOP_A	T0154TS229_4	T0154	2.59	0.4239	1.0307	293	215	73.3788395904437
1MOP_A	T0154TS229_5	T0154	2.95	-0.2693	0.5618	293	265	90.4436860068259
1MOP_A	T0154TS233_1	T0154	3.03	-0.0626	0.6905	293	248	84.641638225256
1MOP_A	T0154TS233_2	T0154	2.66	-1.1114	0.1697	293	258	88.0546075085324
1MOP_A	T0154TS233_3	T0154	2.96	-0.4974	0.4332	293	225	76.7918088737201
1MOP_A	T0154TS233_4	T0154	2.68	-0.4042	0.4839	293	244	83.2764505119454
1MOP_A	T0154TS233_5	T0154	2.64	-0.3280	0.5273	293	241	82.2525597269625
1MOP_A	T0154TS234_1	T0154	3.07	8.8001	8.6610	293	276	94.19795221843
1MOP_A	T0154TS246_1	T0154	3.08	9.0633	8.9074	293	290	98.9761092150171
1MOP_A	T0154TS262_1	T0154	3.34	-1.4389	0.0835	293	139	47.4402730375427
1MOP_A	T0154TS264_1	T0154	3.07	8.9587	8.8095	293	284	96.9283276450512
1MOP_A	T0154TS265_1	T0154	2.91	8.8477	8.7055	293	309	105.460750853242
1MOP_A	T0154TS267_1	T0154	2.96	7.6079	7.5449	293	309	105.460750853242
1MOP_A	T0154TS267_2	T0154	2.98	5.6673	5.7293	293	309	105.460750853242
1MOP_A	T0154TS267_3	T0154	3.02	6.2063	6.2333	293	309	105.460750853242
1MOP_A	T0154TS267_4	T0154	3.18	5.8829	5.9309	293	309	105.460750853242
1MOP_A	T0154TS267_5	T0154	2.95	7.3383	7.2926	293	309	105.460750853242
1MOP_A	T0154TS270_1	T0154	3.16	6.7993	6.7881	293	309	105.460750853242
1MOP_A	T0154TS282_1	T0154	3.09	9.1599	8.9978	293	277	94.5392491467577
1MOP_A	T0154TS286_1	T0154	3.03	9.3562	9.1816	293	276	94.19795221843
1MOP_A	T0154TS288_1	T0154	3.04	9.4674	9.2858	293	276	94.19795221843
1MOP_A	T0154TS290_1	T0154	3.11	8.8557	8.7131	293	276	94.19795221843
1MOP_A	T0154TS290_2	T0154	3.24	-0.5857	0.3876	293	295	100.682593856655
1MOP_A	T0154TS290_3	T0154	2.98	-1.3947	0.0930	293	253	86.3481228668942
1MOP_A	T0154TS290_4	T0154	2.78	-0.8076	0.2839	293	272	92.8327645051195
1MOP_A	T0154TS290_5	T0154	2.76	-0.8013	0.2866	293	298	101.706484641638
1MOP_A	T0154TS291_1	T0154	2.90	-0.7241	0.3210	293	248	84.641638225256
1MOP_A	T0154TS291_2	T0154	3.07	-0.9456	0.2279	293	224	76.4505119453925
1MOP_A	T0154TS291_3	T0154	3.16	-0.1445	0.6383	293	263	89.7610921501707
1MOP_A	T0154TS291_4	T0154	2.44	0.7395	1.2734	293	231	78.839590443686
1MOP_A	T0154TS291_5	T0154	2.50	0.0341	0.7543	293	242	82.5938566552901
1MOP_A	T0154TS309_1	T0154	3.16	8.9114	8.7651	293	276	94.19795221843
1MOP_A	T0154TS309_2	T0154	2.89	0.0124	0.7398	293	164	55.9726962457338
1MOP_A	T0154TS309_3	T0154	2.41	5.7226	5.7810	293	150	51.1945392491468
1MOP_A	T0154TS309_4	T0154	2.92	4.2383	4.3959	293	153	52.2184300341297
1MOP_A	T0154TS309_5	T0154	1.54	3.4627	3.6762	293	33	11.2627986348123
1MOP_A	T0154TS326_1	T0154	2.35	-1.9879	0.0148	293	275	93.8566552901024
1MOP_A	T0154TS329_1	T0154	3.07	9.2708	9.1017	293	277	94.5392491467577
1MOP_A	T0154TS344_1	T0154	3.20	8.6936	8.5613	293	268	91.4675767918089
1MOP_A	T0154TS347_1	T0154	3.14	8.8826	8.7382	293	277	94.5392491467577
1MOP_A	T0154TS351_1	T0154	2.82	9.8179	9.6139	293	309	105.460750853242
1MOP_A	T0154TS359_1_1	T0154	1.20	9.9688	9.7552	293	174	59.3856655290102
1MOP_A	T0154TS359_1_2	T0154	2.37	5.5984	5.6649	293	98	33.4470989761092
1MOP_A	T0154TS362_1	T0154	3.13	8.8557	8.7131	293	276	94.19795221843
1MOP_A	T0154TS362_2	T0154	2.84	-0.2622	0.5661	293	289	98.6348122866894
1MOP_A	T0154TS362_3	T0154	3.20	1.5544	1.9523	293	184	62.7986348122867
1MOP_A	T0154TS362_4	T0154	3.01	3.3047	3.5304	293	83	28.3276450511945
1MOP_A	T0154TS362_5	T0154	3.07	0.3148	0.9505	293	204	69.6245733788396
1MOP_A	T0154TS368_1	T0154	2.94	9.3328	9.1597	293	309	105.460750853242
1MOP_A	T0154TS373_1	T0154	3.37	6.9610	6.9394	293	309	105.460750853242
1MOP_A	T0154TS373_2	T0154	3.31	6.5298	6.5359	293	309	105.460750853242
1MOP_A	T0154TS373_3	T0154	2.54	9.8179	9.6139	293	309	105.460750853242
1MOP_A	T0154TS373_4	T0154	3.02	8.2547	8.1504	293	309	105.460750853242
1MOP_A	T0154TS373_5	T0154	2.98	8.4703	8.3522	293	309	105.460750853242
1MOP_A	T0154TS377_1	T0154	3.10	8.4164	8.3018	293	309	105.460750853242
1MOP_A	T0154TS377_2	T0154	2.61	8.5781	8.4532	293	309	105.460750853242
1MOP_A	T0154TS378_1	T0154	3.07	8.7286	8.5941	293	261	89.0784982935154
1MOP_A	T0154TS384_1	T0154	3.15	8.5242	8.4027	293	309	105.460750853242
1MOP_A	T0154TS417_1	T0154	3.18	9.3867	9.2102	293	309	105.460750853242
1MOP_A	T0154TS417_2	T0154	3.02	8.6860	8.5541	293	309	105.460750853242
1MOP_A	T0154TS419_1	T0154	3.33	4.5892	4.7227	293	309	105.460750853242
1MOP_A	T0154TS423_1	T0154	3.06	8.7938	8.6550	293	308	105.119453924915
1MOP_A	T0154TS423_2	T0154	3.06	8.8211	8.6807	293	287	97.9522184300341
1MOP_A	T0154TS427_1	T0154	2.87	8.6860	8.5541	293	309	105.460750853242
1MOP_A	T0154TS427_2	T0154	2.95	8.4164	8.3018	293	309	105.460750853242
1MOP_A	T0154TS437_1	T0154	3.05	8.4673	8.3494	293	280	95.5631399317406
1MOP_A	T0154TS447_1	T0154	3.00	9.3562	9.1816	293	276	94.19795221843
1MOP_A	T0154TS450_1	T0154	2.49	8.2547	8.1504	293	309	105.460750853242
1MOP_A	T0154TS450_2u	T0154	3.09	8.7445	8.6090	293	276	94.19795221843
1MOP_A	T0154TS450_3u	T0154	3.09	8.7445	8.6090	293	276	94.19795221843
1MOP_A	T0154TS450_4	T0154	2.95	8.0391	7.9485	293	309	105.460750853242
1MOP_A	T0154TS453_1	T0154	3.05	9.1172	8.9578	293	309	105.460750853242
1MOP_A	T0154TS464_1	T0154	3.09	8.8557	8.7131	293	276	94.19795221843
1MOP_A	T0154TS464_2	T0154	2.60	-0.0009	0.7309	293	228	77.8156996587031
1MOP_A	T0154TS464_3	T0154	2.60	-0.9630	0.2214	293	309	105.460750853242
1MOP_A	T0154TS464_4	T0154	2.89	-0.5318	0.4151	293	309	105.460750853242
1MOP_A	T0154TS464_5	T0154	3.09	-0.1544	0.6320	293	309	105.460750853242
1MOP_A	T0154TS471_1	T0154	2.93	9.2450	9.0775	293	276	94.19795221843
1MOP_A	T0154TS471_2	T0154	2.93	9.3006	9.1296	293	276	94.19795221843
1MOP_A	T0154TS475_1	T0154	3.03	8.8826	8.7382	293	277	94.5392491467577
1MOP_A	T0154TS488_1	T0154	3.05	9.0490	8.8940	293	277	94.5392491467577
1MOP_A	T0154TS513_1	T0154	3.14	8.8826	8.7382	293	277	94.5392491467577
1MOP_A	T0154TS516_1u	T0154	3.16	8.7987	8.6597	293	278	94.8805460750853
1MOP_A	T0154TS517_1	T0154	2.98	9.4372	9.2575	293	277	94.5392491467577
1MOP_A	T0154TS537_1	T0154	2.97	9.3519	9.1776	293	278	94.8805460750853
1MOP_A	T0154TS537_2	T0154	2.97	9.3519	9.1776	293	278	94.8805460750853
1N2B_A	1N2E_A	T0154	0.29	12.5871	12.2067	286	288	100.699300699301
1N2B_A	1N2G_A	T0154	0.37	12.5871	12.2067	286	289	101.048951048951
1N2B_A	1N2H_A	T0154	0.20	12.6413	12.2574	286	288	100.699300699301
1N2B_A	1N2I_A	T0154	0.32	12.5871	12.2067	286	288	100.699300699301
1N2B_A	1N2J_A	T0154	0.11	12.6413	12.2574	286	287	100.34965034965
1N2B_A	1N2O_A	T0154	0.90	11.9704	11.6292	286	279	97.5524475524475
1N2B_A	2A7X_A	T0154	0.92	12.0994	11.7500	286	277	96.8531468531469
1N2B_A	2A84_A	T0154	1.12	12.0439	11.6981	286	277	96.8531468531469
1N2B_A	2A86_A	T0154	0.36	12.5871	12.2067	286	288	100.699300699301
1N2B_A	2A88_A	T0154	1.03	12.0810	11.7328	286	276	96.5034965034965
1N2B_A	3COV_A	T0154	0.36	12.5871	12.2067	286	288	100.699300699301
1N2B_A	3COW_A	T0154	0.38	12.5871	12.2067	286	291	101.748251748252
1N2B_A	3COY_A	T0154	0.50	12.4292	12.0588	286	280	97.9020979020979
1N2B_A	3COZ_A	T0154	0.54	12.4787	12.1052	286	288	100.699300699301
1N2B_A	3IMC_A	T0154	0.27	12.5871	12.2067	286	289	101.048951048951
1N2B_A	3IME_A	T0154	0.49	12.4640	12.0914	286	282	98.6013986013986
1N2B_A	3IMG_A	T0154	0.31	12.6413	12.2574	286	288	100.699300699301
1N2B_A	3IOB_A	T0154	0.29	12.6413	12.2574	286	287	100.34965034965
1N2B_A	3IOC_A	T0154	0.62	12.3059	11.9434	286	273	95.4545454545455
1N2B_A	3IOD_A	T0154	0.30	12.4703	12.0973	286	276	96.5034965034965
1N2B_A	3IOE_A	T0154	0.33	12.5871	12.2067	286	286	100
1N2B_A	3ISJ_A	T0154	0.81	12.4246	12.0545	286	289	101.048951048951
1N2B_A	3IUB_A	T0154	0.39	12.5329	12.1559	286	291	101.748251748252
1N2B_A	3IUE_A	T0154	0.42	12.5871	12.2067	286	293	102.447552447552
1N2B_A	3IVC_A	T0154	0.89	11.9911	11.6486	286	306	106.993006993007
1N2B_A	3IVG_A	T0154	0.20	12.6413	12.2574	286	290	101.398601398601
1N2B_A	3IVX_A	T0154	0.33	12.6413	12.2574	286	292	102.097902097902
1N2B_A	3LE8_A	T0154	0.39	12.5329	12.1559	286	304	106.293706293706
1N2B_A	4DDH_A	T0154	0.36	12.5871	12.2067	286	294	102.797202797203
1N2B_A	4DDK_A	T0154	0.35	12.5329	12.1559	286	293	102.447552447552
1N2B_A	4DDM_A	T0154	0.39	12.5871	12.2067	286	294	102.797202797203
1N2B_A	T0154AL025_1	T0154	3.09	9.4421	9.2620	286	275	96.1538461538462
1N2B_A	T0154AL025_2	T0154	2.61	5.3482	5.4311	286	165	57.6923076923077
1N2B_A	T0154AL025_3	T0154	2.76	-0.1026	0.6648	286	159	55.5944055944056
1N2B_A	T0154AL025_4_1	T0154	2.46	1.3887	1.8097	286	21	7.34265734265734
1N2B_A	T0154AL025_4_2	T0154	1.88	4.0971	4.2646	286	39	13.6363636363636
1N2B_A	T0154AL025_4_3	T0154	2.50	2.1028	2.4356	286	38	13.2867132867133
1N2B_A	T0154AL025_4_4	T0154	nan	-5.3769	-0.0000	286	18	6.29370629370629
1N2B_A	T0154AL025_4_5	T0154	2.75	0.2702	0.9183	286	24	8.39160839160839
1N2B_A	T0154AL025_4_6	T0154	2.51	0.2437	0.8993	286	72	25.1748251748252
1N2B_A	T0154AL025_4_7	T0154	2.39	2.6853	2.9620	286	29	10.1398601398601
1N2B_A	T0154AL025_4_8	T0154	2.46	-1.0677	0.1841	286	29	10.1398601398601
1N2B_A	T0154AL032_1	T0154	3.14	8.9960	8.8444	286	275	96.1538461538462
1N2B_A	T0154AL041_2_1	T0154	3.03	9.3863	9.2098	286	275	96.1538461538462
1N2B_A	T0154AL041_2_2	T0154	0.20	-1.9568	0.0167	286	16	5.59440559440559
1N2B_A	T0154AL044_1	T0154	3.11	8.5592	8.4354	286	255	89.1608391608392
1N2B_A	T0154AL054_1	T0154	3.11	9.0226	8.8693	286	276	96.5034965034965
1N2B_A	T0154AL054_4	T0154	2.73	-1.2288	0.1344	286	309	108.041958041958
1N2B_A	T0154AL056_1	T0154	3.00	9.5145	9.3298	286	269	94.0559440559441
1N2B_A	T0154AL090_1	T0154	3.06	9.1633	9.0010	286	275	96.1538461538462
1N2B_A	T0154AL144_1	T0154	3.09	9.0015	8.8496	286	271	94.7552447552448
1N2B_A	T0154AL242_1	T0154	2.99	9.4118	9.2337	286	276	96.5034965034965
1N2B_A	T0154AL331_1	T0154	3.06	9.2670	9.0981	286	279	97.5524475524475
1N2B_A	T0154AL391_1	T0154	2.19	9.0935	8.9357	286	181	63.2867132867133
1N2B_A	T0154AL397_1_1	T0154	1.80	-1.2936	0.1171	286	8	2.7972027972028
1N2B_A	T0154AL397_1_2	T0154	2.76	9.1004	8.9422	286	240	83.9160839160839
1N2B_A	T0154AL397_1_3	T0154	nan	-5.1354	-0.0000	286	22	7.69230769230769
1N2B_A	T0154AL397_2_1	T0154	1.80	-1.2936	0.1171	286	8	2.7972027972028
1N2B_A	T0154AL397_2_2	T0154	3.02	9.3006	9.1296	286	276	96.5034965034965
1N2B_A	T0154AL397_2_3	T0154	2.81	-1.6411	0.0485	286	13	4.54545454545455
1N2B_A	T0154AL400_1_1	T0154	2.52	-0.3263	0.5283	286	71	24.8251748251748
1N2B_A	T0154AL400_1_2	T0154	0.85	-2.7150	0.0002	286	86	30.0699300699301
1N2B_A	T0154AL400_1_3	T0154	2.73	-0.3005	0.5434	286	48	16.7832167832168
1N2B_A	T0154AL470_1	T0154	3.06	8.9182	8.7716	286	270	94.4055944055944
1N2B_A	T0154AL476_1	T0154	3.02	9.2450	9.0775	286	276	96.5034965034965
1N2B_A	T0154AL529_1	T0154	2.69	9.4004	9.2230	286	242	84.6153846153846
1N2B_A	T0154AL537_1	T0154	3.10	8.8845	8.7400	286	275	96.1538461538462
1N2B_A	T0154DR020_1	T0154	no_data	no_data	no_data	286	no_data	no_data
1N2B_A	T0154DR068_1	T0154	no_data	no_data	no_data	286	no_data	no_data
1N2B_A	T0154DR355_1	T0154	no_data	no_data	no_data	286	no_data	no_data
1N2B_A	T0154DR355_2	T0154	no_data	no_data	no_data	286	no_data	no_data
1N2B_A	T0154DR355_4	T0154	no_data	no_data	no_data	286	no_data	no_data
1N2B_A	T0154DR454_1	T0154	no_data	no_data	no_data	286	no_data	no_data
1N2B_A	T0154DR454_2	T0154	no_data	no_data	no_data	286	no_data	no_data
1N2B_A	T0154DR454_3	T0154	no_data	no_data	no_data	286	no_data	no_data
1N2B_A	T0154RR020_1	T0154	no_data	no_data	no_data	286	no_data	no_data
1N2B_A	T0154RR022_1	T0154	no_data	no_data	no_data	286	no_data	no_data
1N2B_A	T0154RR397_1	T0154	no_data	no_data	no_data	286	no_data	no_data
1N2B_A	T0154SS001_1	T0154	no_data	no_data	no_data	286	no_data	no_data
1N2B_A	T0154SS007_1	T0154	no_data	no_data	no_data	286	no_data	no_data
1N2B_A	T0154SS020_1	T0154	no_data	no_data	no_data	286	no_data	no_data
1N2B_A	T0154SS023_1	T0154	no_data	no_data	no_data	286	no_data	no_data
1N2B_A	T0154SS032_1	T0154	no_data	no_data	no_data	286	no_data	no_data
1N2B_A	T0154SS041_1	T0154	no_data	no_data	no_data	286	no_data	no_data
1N2B_A	T0154SS044_1	T0154	no_data	no_data	no_data	286	no_data	no_data
1N2B_A	T0154SS044_2	T0154	no_data	no_data	no_data	286	no_data	no_data
1N2B_A	T0154SS054_1	T0154	no_data	no_data	no_data	286	no_data	no_data
1N2B_A	T0154SS054_2	T0154	no_data	no_data	no_data	286	no_data	no_data
1N2B_A	T0154SS054_3	T0154	no_data	no_data	no_data	286	no_data	no_data
1N2B_A	T0154SS055_1	T0154	no_data	no_data	no_data	286	no_data	no_data
1N2B_A	T0154SS056_1	T0154	no_data	no_data	no_data	286	no_data	no_data
1N2B_A	T0154SS068_1	T0154	no_data	no_data	no_data	286	no_data	no_data
1N2B_A	T0154SS069_1	T0154	no_data	no_data	no_data	286	no_data	no_data
1N2B_A	T0154SS072_1	T0154	no_data	no_data	no_data	286	no_data	no_data
1N2B_A	T0154SS100_1	T0154	no_data	no_data	no_data	286	no_data	no_data
1N2B_A	T0154SS100_2	T0154	no_data	no_data	no_data	286	no_data	no_data
1N2B_A	T0154SS108_1	T0154	no_data	no_data	no_data	286	no_data	no_data
1N2B_A	T0154SS137_1	T0154	no_data	no_data	no_data	286	no_data	no_data
1N2B_A	T0154SS254_1	T0154	no_data	no_data	no_data	286	no_data	no_data
1N2B_A	T0154SS266_1	T0154	no_data	no_data	no_data	286	no_data	no_data
1N2B_A	T0154SS270_1	T0154	no_data	no_data	no_data	286	no_data	no_data
1N2B_A	T0154SS273_1	T0154	no_data	no_data	no_data	286	no_data	no_data
1N2B_A	T0154SS356_1	T0154	no_data	no_data	no_data	286	no_data	no_data
1N2B_A	T0154SS357_1	T0154	no_data	no_data	no_data	286	no_data	no_data
1N2B_A	T0154SS389_1	T0154	no_data	no_data	no_data	286	no_data	no_data
1N2B_A	T0154SS393_1	T0154	no_data	no_data	no_data	286	no_data	no_data
1N2B_A	T0154SS393_2	T0154	no_data	no_data	no_data	286	no_data	no_data
1N2B_A	T0154SS396_1	T0154	no_data	no_data	no_data	286	no_data	no_data
1N2B_A	T0154SS404_1	T0154	no_data	no_data	no_data	286	no_data	no_data
1N2B_A	T0154SS420_1	T0154	no_data	no_data	no_data	286	no_data	no_data
1N2B_A	T0154SS442_1	T0154	no_data	no_data	no_data	286	no_data	no_data
1N2B_A	T0154SS463_1	T0154	no_data	no_data	no_data	286	no_data	no_data
1N2B_A	T0154SS474_1	T0154	no_data	no_data	no_data	286	no_data	no_data
1N2B_A	T0154SS517_1	T0154	no_data	no_data	no_data	286	no_data	no_data
1N2B_A	T0154SS531_1	T0154	no_data	no_data	no_data	286	no_data	no_data
1N2B_A	T0154SS531_2	T0154	no_data	no_data	no_data	286	no_data	no_data
1N2B_A	T0154SS531_3	T0154	no_data	no_data	no_data	286	no_data	no_data
1N2B_A	T0154SS531_4	T0154	no_data	no_data	no_data	286	no_data	no_data
1N2B_A	T0154SS531_5	T0154	no_data	no_data	no_data	286	no_data	no_data
1N2B_A	T0154TS001_1	T0154	3.02	8.9570	8.8079	286	309	108.041958041958
1N2B_A	T0154TS002_1	T0154	2.53	10.5283	10.2790	286	309	108.041958041958
1N2B_A	T0154TS002_2	T0154	2.77	8.9570	8.8079	286	309	108.041958041958
1N2B_A	T0154TS002_3	T0154	3.08	8.6861	8.5543	286	309	108.041958041958
1N2B_A	T0154TS002_4	T0154	3.07	8.2527	8.1485	286	309	108.041958041958
1N2B_A	T0154TS002_5	T0154	2.84	8.9029	8.7572	286	309	108.041958041958
1N2B_A	T0154TS006_1	T0154	3.00	9.1196	8.9601	286	309	108.041958041958
1N2B_A	T0154TS007_1	T0154	2.75	8.6889	8.5569	286	276	96.5034965034965
1N2B_A	T0154TS007_2	T0154	3.06	9.3006	9.1296	286	276	96.5034965034965
1N2B_A	T0154TS007_3	T0154	2.50	6.8308	6.8176	286	113	39.5104895104895
1N2B_A	T0154TS007_4	T0154	1.53	3.5758	3.7809	286	34	11.8881118881119
1N2B_A	T0154TS007_5	T0154	2.79	-0.1407	0.6407	286	146	51.048951048951
1N2B_A	T0154TS008_1	T0154	2.85	8.3233	8.2146	286	263	91.958041958042
1N2B_A	T0154TS008_2	T0154	2.89	7.8625	7.7832	286	263	91.958041958042
1N2B_A	T0154TS008_3	T0154	2.80	7.5744	7.5136	286	263	91.958041958042
1N2B_A	T0154TS008_4u	T0154	3.14	8.4961	8.3764	286	263	91.958041958042
1N2B_A	T0154TS010_1	T0154	3.10	8.5236	8.4021	286	309	108.041958041958
1N2B_A	T0154TS010_2	T0154	3.13	8.7403	8.6050	286	309	108.041958041958
1N2B_A	T0154TS010_3	T0154	2.95	8.9570	8.8079	286	309	108.041958041958
1N2B_A	T0154TS010_4	T0154	3.07	9.1894	9.0254	286	276	96.5034965034965
1N2B_A	T0154TS010_5	T0154	2.63	8.4152	8.3007	286	309	108.041958041958
1N2B_A	T0154TS012_1	T0154	2.98	8.9029	8.7572	286	309	108.041958041958
1N2B_A	T0154TS012_2	T0154	3.02	8.9570	8.8079	286	309	108.041958041958
1N2B_A	T0154TS012_3	T0154	3.08	8.9570	8.8079	286	309	108.041958041958
1N2B_A	T0154TS012_4	T0154	2.94	9.2279	9.0615	286	309	108.041958041958
1N2B_A	T0154TS012_5	T0154	2.67	-0.1994	0.6042	286	309	108.041958041958
1N2B_A	T0154TS014_1	T0154	2.99	9.4118	9.2337	286	276	96.5034965034965
1N2B_A	T0154TS014_2	T0154	1.48	-1.6081	0.0534	286	289	101.048951048951
1N2B_A	T0154TS014_3	T0154	3.09	-0.1370	0.6430	286	154	53.8461538461538
1N2B_A	T0154TS014_4	T0154	2.27	6.0263	6.0649	286	126	44.0559440559441
1N2B_A	T0154TS014_5	T0154	3.24	0.0853	0.7889	286	157	54.8951048951049
1N2B_A	T0154TS016_1	T0154	3.10	8.3233	8.2146	286	263	91.958041958042
1N2B_A	T0154TS016_2	T0154	3.12	8.3233	8.2146	286	263	91.958041958042
1N2B_A	T0154TS016_3	T0154	3.07	8.7717	8.6344	286	277	96.8531468531469
1N2B_A	T0154TS016_4	T0154	3.07	8.6053	8.4786	286	277	96.8531468531469
1N2B_A	T0154TS016_5	T0154	3.10	8.6881	8.5561	286	278	97.2027972027972
1N2B_A	T0154TS020_1	T0154	2.98	9.4927	9.3094	286	277	96.8531468531469
1N2B_A	T0154TS024_1	T0154	2.46	7.9818	7.8949	286	309	108.041958041958
1N2B_A	T0154TS028_1	T0154	3.05	9.2708	9.1017	286	277	96.8531468531469
1N2B_A	T0154TS028_2	T0154	2.97	9.2154	9.0498	286	277	96.8531468531469
1N2B_A	T0154TS028_3	T0154	3.03	8.8826	8.7382	286	277	96.8531468531469
1N2B_A	T0154TS028_4	T0154	2.94	9.3263	9.1536	286	277	96.8531468531469
1N2B_A	T0154TS028_5	T0154	2.87	9.4927	9.3094	286	277	96.8531468531469
1N2B_A	T0154TS029_1	T0154	3.10	9.0654	8.9094	286	309	108.041958041958
1N2B_A	T0154TS034_1	T0154	3.03	9.3818	9.2056	286	277	96.8531468531469
1N2B_A	T0154TS035_1	T0154	3.03	9.1045	8.9459	286	277	96.8531468531469
1N2B_A	T0154TS035_2	T0154	2.88	9.1738	9.0108	286	309	108.041958041958
1N2B_A	T0154TS035_3	T0154	2.77	9.8239	9.6195	286	309	108.041958041958
1N2B_A	T0154TS035_4	T0154	3.05	8.6053	8.4786	286	277	96.8531468531469
1N2B_A	T0154TS038_1	T0154	2.75	8.6889	8.5569	286	276	96.5034965034965
1N2B_A	T0154TS038_2	T0154	3.06	9.3006	9.1296	286	276	96.5034965034965
1N2B_A	T0154TS038_3	T0154	2.98	2.1630	2.4895	286	154	53.8461538461538
1N2B_A	T0154TS038_4	T0154	3.13	9.0226	8.8693	286	276	96.5034965034965
1N2B_A	T0154TS039_1	T0154	3.02	9.2450	9.0775	286	276	96.5034965034965
1N2B_A	T0154TS039_2	T0154	2.99	9.3562	9.1816	286	276	96.5034965034965
1N2B_A	T0154TS039_3	T0154	3.02	8.4152	8.3007	286	298	104.195804195804
1N2B_A	T0154TS039_4	T0154	3.07	8.7173	8.5834	286	275	96.1538461538462
1N2B_A	T0154TS039_5	T0154	2.85	6.8982	6.8807	286	298	104.195804195804
1N2B_A	T0154TS040_1	T0154	2.90	9.4927	9.3094	286	277	96.8531468531469
1N2B_A	T0154TS040_2	T0154	2.97	8.6053	8.4786	286	277	96.8531468531469
1N2B_A	T0154TS040_3	T0154	2.91	9.2708	9.1017	286	277	96.8531468531469
1N2B_A	T0154TS040_4	T0154	2.84	9.5481	9.3613	286	277	96.8531468531469
1N2B_A	T0154TS040_5	T0154	2.54	8.8271	8.6863	286	277	96.8531468531469
1N2B_A	T0154TS041_1	T0154	3.08	9.1599	8.9978	286	277	96.8531468531469
1N2B_A	T0154TS045_1	T0154	2.88	8.8826	8.7382	286	277	96.8531468531469
1N2B_A	T0154TS045_2	T0154	2.90	9.4927	9.3094	286	277	96.8531468531469
1N2B_A	T0154TS045_3	T0154	3.02	8.4152	8.3007	286	298	104.195804195804
1N2B_A	T0154TS045_4	T0154	3.07	8.7173	8.5834	286	275	96.1538461538462
1N2B_A	T0154TS045_5	T0154	2.85	6.8982	6.8807	286	298	104.195804195804
1N2B_A	T0154TS046_1	T0154	2.97	9.5481	9.3613	286	277	96.8531468531469
1N2B_A	T0154TS046_2	T0154	2.64	-0.1452	0.6378	286	309	108.041958041958
1N2B_A	T0154TS046_3	T0154	2.66	4.4651	4.6071	286	173	60.4895104895105
1N2B_A	T0154TS046_4	T0154	2.57	0.8300	1.3455	286	242	84.6153846153846
1N2B_A	T0154TS046_5	T0154	2.66	0.3413	0.9698	286	201	70.2797202797203
1N2B_A	T0154TS047_1	T0154	3.18	8.8487	8.7065	286	309	108.041958041958
1N2B_A	T0154TS050_1	T0154	2.74	0.0715	0.7795	286	309	108.041958041958
1N2B_A	T0154TS050_2	T0154	2.74	0.1799	0.8542	286	309	108.041958041958
1N2B_A	T0154TS050_3	T0154	3.04	-0.2536	0.5713	286	309	108.041958041958
1N2B_A	T0154TS050_4	T0154	2.69	0.6675	1.2168	286	309	108.041958041958
1N2B_A	T0154TS050_5	T0154	2.49	0.5591	1.1330	286	309	108.041958041958
1N2B_A	T0154TS052_1	T0154	3.33	2.0054	2.3488	286	277	96.8531468531469
1N2B_A	T0154TS052_2	T0154	3.25	3.0592	3.3043	286	277	96.8531468531469
1N2B_A	T0154TS052_3	T0154	3.08	3.7247	3.9188	286	277	96.8531468531469
1N2B_A	T0154TS052_4	T0154	3.15	4.7230	4.8475	286	277	96.8531468531469
1N2B_A	T0154TS052_5	T0154	3.26	2.8373	3.1009	286	277	96.8531468531469
1N2B_A	T0154TS053_1	T0154	2.90	9.1633	9.0010	286	275	96.1538461538462
1N2B_A	T0154TS053_2	T0154	2.78	7.1299	7.0975	286	214	74.8251748251748
1N2B_A	T0154TS065_1	T0154	3.07	9.2926	9.1220	286	267	93.3566433566434
1N2B_A	T0154TS065_2_1	T0154	3.07	9.2926	9.1220	286	267	93.3566433566434
1N2B_A	T0154TS065_2_2	T0154	1.02	-0.9319	0.2332	286	15	5.24475524475525
1N2B_A	T0154TS065_2_3	T0154	2.46	-0.4388	0.4648	286	21	7.34265734265734
1N2B_A	T0154TS065_3_1	T0154	3.07	9.2926	9.1220	286	267	93.3566433566434
1N2B_A	T0154TS065_3_2	T0154	1.02	-0.9319	0.2332	286	15	5.24475524475525
1N2B_A	T0154TS065_3_3	T0154	1.07	2.1610	2.4878	286	19	6.64335664335664
1N2B_A	T0154TS065_4_1	T0154	3.07	9.2926	9.1220	286	267	93.3566433566434
1N2B_A	T0154TS065_4_2	T0154	1.02	-0.9319	0.2332	286	15	5.24475524475525
1N2B_A	T0154TS065_4_3	T0154	nan	-6.1517	-0.0000	286	10	3.4965034965035
1N2B_A	T0154TS065_5_1	T0154	3.07	9.2926	9.1220	286	267	93.3566433566434
1N2B_A	T0154TS065_5_2	T0154	1.02	-0.9319	0.2332	286	15	5.24475524475525
1N2B_A	T0154TS067_1	T0154	3.07	9.0490	8.8940	286	277	96.8531468531469
1N2B_A	T0154TS070_1	T0154	3.10	8.9694	8.8195	286	274	95.8041958041958
1N2B_A	T0154TS070_2	T0154	3.16	3.2968	3.5231	286	153	53.4965034965035
1N2B_A	T0154TS070_3	T0154	2.97	3.9463	4.1245	286	219	76.5734265734266
1N2B_A	T0154TS070_4	T0154	2.92	0.7024	1.2442	286	228	79.7202797202797
1N2B_A	T0154TS070_5	T0154	2.86	0.8737	1.3807	286	280	97.9020979020979
1N2B_A	T0154TS071_1	T0154	3.13	9.0226	8.8693	286	276	96.5034965034965
1N2B_A	T0154TS071_2	T0154	3.16	3.2968	3.5231	286	153	53.4965034965035
1N2B_A	T0154TS071_3	T0154	3.07	3.7068	3.9022	286	235	82.1678321678322
1N2B_A	T0154TS071_4	T0154	2.64	-0.5693	0.3959	286	254	88.8111888111888
1N2B_A	T0154TS071_5	T0154	2.73	-0.2351	0.5824	286	258	90.2097902097902
1N2B_A	T0154TS078_1	T0154	3.22	8.6936	8.5613	286	268	93.7062937062937
1N2B_A	T0154TS080_1	T0154	3.02	8.9570	8.8079	286	294	102.797202797203
1N2B_A	T0154TS080_2	T0154	3.13	1.2093	1.6575	286	309	108.041958041958
1N2B_A	T0154TS080_3	T0154	2.90	1.1551	1.6121	286	309	108.041958041958
1N2B_A	T0154TS080_4	T0154	2.99	9.0654	8.9094	286	286	100
1N2B_A	T0154TS080_5	T0154	3.06	8.8487	8.7065	286	288	100.699300699301
1N2B_A	T0154TS081_1	T0154	3.00	8.7717	8.6344	286	277	96.8531468531469
1N2B_A	T0154TS084_1	T0154	2.90	9.4927	9.3094	286	277	96.8531468531469
1N2B_A	T0154TS086_1	T0154	3.22	2.3659	2.6721	286	219	76.5734265734266
1N2B_A	T0154TS086_2_1	T0154	3.22	2.3659	2.6721	286	219	76.5734265734266
1N2B_A	T0154TS086_2_2	T0154	2.23	-0.8888	0.2502	286	69	24.1258741258741
1N2B_A	T0154TS086_3_1	T0154	3.22	2.3659	2.6721	286	219	76.5734265734266
1N2B_A	T0154TS086_3_2	T0154	nan	-5.5240	-0.0000	286	16	5.59440559440559
1N2B_A	T0154TS086_3_3	T0154	2.22	-2.4068	0.0019	286	65	22.7272727272727
1N2B_A	T0154TS086_4_1	T0154	3.22	2.3659	2.6721	286	219	76.5734265734266
1N2B_A	T0154TS086_4_2	T0154	nan	-5.5240	-0.0000	286	16	5.59440559440559
1N2B_A	T0154TS086_4_3	T0154	2.20	-0.0243	0.7155	286	42	14.6853146853147
1N2B_A	T0154TS086_4_4	T0154	nan	-5.1354	-0.0000	286	22	7.69230769230769
1N2B_A	T0154TS086_5_1	T0154	3.22	2.3659	2.6721	286	219	76.5734265734266
1N2B_A	T0154TS086_5_2	T0154	nan	-5.5240	-0.0000	286	16	5.59440559440559
1N2B_A	T0154TS086_5_3	T0154	2.45	0.0989	0.7982	286	48	16.7832167832168
1N2B_A	T0154TS093_1	T0154	2.94	9.3818	9.2056	286	277	96.8531468531469
1N2B_A	T0154TS093_2	T0154	2.90	9.3263	9.1536	286	277	96.8531468531469
1N2B_A	T0154TS096_1	T0154	2.63	8.6053	8.4786	286	277	96.8531468531469
1N2B_A	T0154TS098_1	T0154	1.65	7.1009	7.0703	286	84	29.3706293706294
1N2B_A	T0154TS099_1	T0154	2.96	8.9748	8.8245	286	270	94.4055944055944
1N2B_A	T0154TS099_2	T0154	1.83	9.6792	9.4840	286	183	63.986013986014
1N2B_A	T0154TS099_3	T0154	2.01	6.7263	6.7198	286	87	30.4195804195804
1N2B_A	T0154TS100_1	T0154	2.99	9.2708	9.1017	286	277	96.8531468531469
1N2B_A	T0154TS100_2	T0154	3.03	8.9935	8.8421	286	277	96.8531468531469
1N2B_A	T0154TS100_3	T0154	2.37	8.4389	8.3228	286	277	96.8531468531469
1N2B_A	T0154TS100_4	T0154	2.36	8.4389	8.3228	286	277	96.8531468531469
1N2B_A	T0154TS105_1	T0154	3.03	9.3654	9.1903	286	272	95.1048951048951
1N2B_A	T0154TS108_1	T0154	3.09	9.2154	9.0498	286	277	96.8531468531469
1N2B_A	T0154TS110_1	T0154	2.90	9.5481	9.3613	286	277	96.8531468531469
1N2B_A	T0154TS110_2	T0154	2.97	8.8487	8.7065	286	299	104.545454545455
1N2B_A	T0154TS112_1	T0154	2.87	8.8271	8.6863	286	277	96.8531468531469
1N2B_A	T0154TS112_2	T0154	2.96	8.6320	8.5036	286	299	104.545454545455
1N2B_A	T0154TS112_3	T0154	3.13	8.6861	8.5543	286	299	104.545454545455
1N2B_A	T0154TS112_4	T0154	3.06	8.9935	8.8421	286	277	96.8531468531469
1N2B_A	T0154TS131_1u	T0154	3.07	9.1481	8.9868	286	268	93.7062937062937
1N2B_A	T0154TS135_1	T0154	3.13	9.0226	8.8693	286	276	96.5034965034965
1N2B_A	T0154TS135_2	T0154	2.88	-1.1161	0.1682	286	284	99.3006993006993
1N2B_A	T0154TS135_3	T0154	2.75	-0.2314	0.5846	286	269	94.0559440559441
1N2B_A	T0154TS135_4	T0154	2.62	-1.0938	0.1754	286	92	32.1678321678322
1N2B_A	T0154TS135_5	T0154	2.93	-0.9109	0.2414	286	232	81.1188811188811
1N2B_A	T0154TS136_1	T0154	3.11	9.0226	8.8693	286	276	96.5034965034965
1N2B_A	T0154TS136_4	T0154	2.73	-1.2288	0.1344	286	309	108.041958041958
1N2B_A	T0154TS138_1	T0154	2.90	9.1633	9.0010	286	275	96.1538461538462
1N2B_A	T0154TS138_2	T0154	2.78	7.1299	7.0975	286	214	74.8251748251748
1N2B_A	T0154TS139_1	T0154	3.33	2.0054	2.3488	286	277	96.8531468531469
1N2B_A	T0154TS139_2	T0154	3.25	3.0592	3.3043	286	277	96.8531468531469
1N2B_A	T0154TS139_3	T0154	3.08	3.7247	3.9188	286	277	96.8531468531469
1N2B_A	T0154TS139_4	T0154	3.15	4.7230	4.8475	286	277	96.8531468531469
1N2B_A	T0154TS139_5	T0154	3.26	2.8373	3.1009	286	277	96.8531468531469
1N2B_A	T0154TS142_1	T0154	2.99	8.7945	8.6557	286	309	108.041958041958
1N2B_A	T0154TS153_1	T0154	3.05	9.2154	9.0498	286	277	96.8531468531469
1N2B_A	T0154TS168_1	T0154	2.96	8.3280	8.2190	286	277	96.8531468531469
1N2B_A	T0154TS168_2	T0154	3.10	8.2171	8.1152	286	277	96.8531468531469
1N2B_A	T0154TS168_3	T0154	3.01	8.2725	8.1671	286	277	96.8531468531469
1N2B_A	T0154TS168_4	T0154	2.96	8.1616	8.0632	286	277	96.8531468531469
1N2B_A	T0154TS168_5	T0154	2.84	8.3835	8.2709	286	277	96.8531468531469
1N2B_A	T0154TS169_1	T0154	3.05	9.0490	8.8940	286	277	96.8531468531469
1N2B_A	T0154TS169_2	T0154	2.78	8.8826	8.7382	286	277	96.8531468531469
1N2B_A	T0154TS169_3	T0154	2.74	8.8826	8.7382	286	277	96.8531468531469
1N2B_A	T0154TS169_4	T0154	3.02	9.1045	8.9459	286	277	96.8531468531469
1N2B_A	T0154TS169_5	T0154	2.96	8.9381	8.7901	286	277	96.8531468531469
1N2B_A	T0154TS170_1	T0154	3.08	8.6861	8.5543	286	309	108.041958041958
1N2B_A	T0154TS180_1	T0154	2.94	9.0654	8.9094	286	287	100.34965034965
1N2B_A	T0154TS183_1	T0154	2.99	9.3048	9.1335	286	274	95.8041958041958
1N2B_A	T0154TS188_1	T0154	3.15	8.9890	8.8378	286	281	98.2517482517483
1N2B_A	T0154TS189_1	T0154	3.05	9.3863	9.2098	286	275	96.1538461538462
1N2B_A	T0154TS189_2	T0154	2.49	5.4285	5.5061	286	89	31.1188811188811
1N2B_A	T0154TS189_3	T0154	2.25	4.9546	5.0635	286	65	22.7272727272727
1N2B_A	T0154TS189_4	T0154	2.48	6.1293	6.1613	286	134	46.8531468531469
1N2B_A	T0154TS194_1	T0154	3.02	9.1894	9.0254	286	276	96.5034965034965
1N2B_A	T0154TS194_2	T0154	2.77	1.1215	1.5840	286	250	87.4125874125874
1N2B_A	T0154TS194_3	T0154	2.72	0.0302	0.7516	286	196	68.5314685314685
1N2B_A	T0154TS194_4	T0154	2.73	-0.3336	0.5241	286	197	68.8811188811189
1N2B_A	T0154TS194_5	T0154	2.56	2.6763	2.9538	286	184	64.3356643356643
1N2B_A	T0154TS195_1	T0154	3.03	9.2191	9.0532	286	275	96.1538461538462
1N2B_A	T0154TS195_2	T0154	3.03	9.2191	9.0532	286	275	96.1538461538462
1N2B_A	T0154TS195_3	T0154	2.61	0.0341	0.7543	286	242	84.6153846153846
1N2B_A	T0154TS195_4	T0154	2.41	-0.1664	0.6246	286	245	85.6643356643357
1N2B_A	T0154TS195_5	T0154	2.71	-0.3042	0.5412	286	214	74.8251748251748
1N2B_A	T0154TS196_1	T0154	3.13	8.9670	8.8172	286	276	96.5034965034965
1N2B_A	T0154TS196_2	T0154	1.53	3.5758	3.7809	286	34	11.8881118881119
1N2B_A	T0154TS196_3	T0154	2.23	-1.2735	0.1223	286	47	16.4335664335664
1N2B_A	T0154TS196_4	T0154	2.83	0.2017	0.8695	286	84	29.3706293706294
1N2B_A	T0154TS196_5	T0154	3.09	-1.0055	0.2058	286	67	23.4265734265734
1N2B_A	T0154TS202_1	T0154	3.08	9.0676	8.9115	286	284	99.3006993006993
1N2B_A	T0154TS203_1	T0154	2.99	8.9606	8.8112	286	282	98.6013986013986
1N2B_A	T0154TS207_1	T0154	3.13	9.0226	8.8693	286	276	96.5034965034965
1N2B_A	T0154TS207_2	T0154	1.62	2.0985	2.4318	286	23	8.04195804195804
1N2B_A	T0154TS207_3	T0154	2.73	-0.6243	0.3683	286	268	93.7062937062937
1N2B_A	T0154TS207_4	T0154	2.84	1.8225	2.1867	286	41	14.3356643356643
1N2B_A	T0154TS207_5	T0154	2.55	-0.9052	0.2437	286	42	14.6853146853147
1N2B_A	T0154TS208_1	T0154	3.02	9.1894	9.0254	286	276	96.5034965034965
1N2B_A	T0154TS208_2	T0154	2.72	0.0302	0.7516	286	196	68.5314685314685
1N2B_A	T0154TS208_3	T0154	2.77	1.1215	1.5840	286	250	87.4125874125874
1N2B_A	T0154TS208_4	T0154	2.73	-0.3336	0.5241	286	197	68.8811188811189
1N2B_A	T0154TS208_5	T0154	2.62	0.7373	1.2717	286	135	47.2027972027972
1N2B_A	T0154TS209_1	T0154	3.08	9.1338	8.9734	286	276	96.5034965034965
1N2B_A	T0154TS209_2	T0154	2.73	1.1812	1.6339	286	250	87.4125874125874
1N2B_A	T0154TS209_3	T0154	2.79	-0.3063	0.5400	286	193	67.4825174825175
1N2B_A	T0154TS209_4	T0154	2.81	-0.4111	0.4801	286	187	65.3846153846154
1N2B_A	T0154TS209_5	T0154	2.83	3.0629	3.3077	286	187	65.3846153846154
1N2B_A	T0154TS214_1	T0154	2.76	1.0468	1.5220	286	304	106.293706293706
1N2B_A	T0154TS221_1	T0154	2.98	9.4674	9.2858	286	276	96.5034965034965
1N2B_A	T0154TS221_2	T0154	2.61	0.1269	0.8174	286	228	79.7202797202797
1N2B_A	T0154TS221_3	T0154	2.89	0.9844	1.4707	286	252	88.1118881118881
1N2B_A	T0154TS221_4	T0154	2.45	-0.6775	0.3427	286	182	63.6363636363636
1N2B_A	T0154TS221_5	T0154	2.98	2.1630	2.4895	286	154	53.8461538461538
1N2B_A	T0154TS222_1	T0154	3.02	8.4152	8.3007	286	298	104.195804195804
1N2B_A	T0154TS222_2	T0154	2.85	6.8982	6.8807	286	298	104.195804195804
1N2B_A	T0154TS223_1	T0154	3.05	8.2527	8.1485	286	308	107.692307692308
1N2B_A	T0154TS224_1	T0154	3.13	8.5778	8.4528	286	309	108.041958041958
1N2B_A	T0154TS226_1	T0154	2.99	9.4118	9.2337	286	276	96.5034965034965
1N2B_A	T0154TS226_2	T0154	1.48	-1.6081	0.0534	286	289	101.048951048951
1N2B_A	T0154TS226_3	T0154	3.09	-0.1370	0.6430	286	154	53.8461538461538
1N2B_A	T0154TS226_4	T0154	2.27	6.0263	6.0649	286	126	44.0559440559441
1N2B_A	T0154TS226_5	T0154	2.92	1.0468	1.5220	286	303	105.944055944056
1N2B_A	T0154TS227_1	T0154	3.12	9.1075	8.9488	286	275	96.1538461538462
1N2B_A	T0154TS228_1	T0154	2.73	0.2341	0.8925	286	287	100.34965034965
1N2B_A	T0154TS228_2	T0154	2.98	8.4694	8.3514	286	287	100.34965034965
1N2B_A	T0154TS229_1	T0154	3.13	8.9670	8.8172	286	276	96.5034965034965
1N2B_A	T0154TS229_2	T0154	2.66	0.1863	0.8587	286	256	89.5104895104895
1N2B_A	T0154TS229_3	T0154	3.01	1.2486	1.6906	286	243	84.965034965035
1N2B_A	T0154TS229_4	T0154	2.92	-0.1101	0.6600	286	215	75.1748251748252
1N2B_A	T0154TS229_5	T0154	3.10	-0.1548	0.6318	286	265	92.6573426573427
1N2B_A	T0154TS233_1	T0154	2.98	-0.1228	0.6520	286	248	86.7132867132867
1N2B_A	T0154TS233_2	T0154	2.77	-0.9945	0.2097	286	258	90.2097902097902
1N2B_A	T0154TS233_3	T0154	2.62	-0.2391	0.5800	286	225	78.6713286713287
1N2B_A	T0154TS233_4	T0154	2.65	-0.4042	0.4839	286	244	85.3146853146853
1N2B_A	T0154TS233_5	T0154	2.60	-0.5122	0.4254	286	241	84.2657342657343
1N2B_A	T0154TS234_1	T0154	3.08	9.0226	8.8693	286	276	96.5034965034965
1N2B_A	T0154TS246_1	T0154	2.96	9.1738	9.0108	286	290	101.398601398601
1N2B_A	T0154TS262_1	T0154	3.05	-1.6226	0.0512	286	139	48.6013986013986
1N2B_A	T0154TS264_1	T0154	3.05	8.7409	8.6056	286	284	99.3006993006993
1N2B_A	T0154TS265_1	T0154	2.94	8.7403	8.6050	286	309	108.041958041958
1N2B_A	T0154TS267_1	T0154	2.96	7.7651	7.6920	286	309	108.041958041958
1N2B_A	T0154TS267_2	T0154	2.80	5.3812	5.4619	286	309	108.041958041958
1N2B_A	T0154TS267_3	T0154	3.02	5.9230	5.9683	286	309	108.041958041958
1N2B_A	T0154TS267_4	T0154	3.18	5.9771	6.0190	286	309	108.041958041958
1N2B_A	T0154TS267_5	T0154	2.88	7.4942	7.4384	286	309	108.041958041958
1N2B_A	T0154TS270_1	T0154	2.67	6.8982	6.8807	286	309	108.041958041958
1N2B_A	T0154TS282_1	T0154	3.07	9.0490	8.8940	286	277	96.8531468531469
1N2B_A	T0154TS286_1	T0154	2.98	9.4674	9.2858	286	276	96.5034965034965
1N2B_A	T0154TS288_1	T0154	3.05	9.4674	9.2858	286	276	96.5034965034965
1N2B_A	T0154TS290_1	T0154	3.01	9.3006	9.1296	286	276	96.5034965034965
1N2B_A	T0154TS290_2	T0154	2.95	-0.5245	0.4189	286	295	103.146853146853
1N2B_A	T0154TS290_3	T0154	3.00	-1.3947	0.0930	286	253	88.4615384615385
1N2B_A	T0154TS290_4	T0154	2.42	-0.5828	0.3890	286	272	95.1048951048951
1N2B_A	T0154TS290_5	T0154	2.78	-1.0663	0.1846	286	298	104.195804195804
1N2B_A	T0154TS291_1	T0154	3.03	-0.6038	0.3785	286	248	86.7132867132867
1N2B_A	T0154TS291_2	T0154	2.43	-1.3343	0.1069	286	224	78.3216783216783
1N2B_A	T0154TS291_3	T0154	3.34	-0.8358	0.2720	286	263	91.958041958042
1N2B_A	T0154TS291_4	T0154	2.05	0.1061	0.8031	286	231	80.7692307692308
1N2B_A	T0154TS291_5	T0154	2.49	0.0341	0.7543	286	242	84.6153846153846
1N2B_A	T0154TS309_1	T0154	3.00	9.3006	9.1296	286	276	96.5034965034965
1N2B_A	T0154TS309_2	T0154	2.82	0.6632	1.2135	286	164	57.3426573426573
1N2B_A	T0154TS309_3	T0154	2.50	5.5489	5.6186	286	150	52.4475524475524
1N2B_A	T0154TS309_4	T0154	3.08	3.3824	3.6021	286	153	53.4965034965035
1N2B_A	T0154TS309_5	T0154	1.55	3.7253	3.9194	286	33	11.5384615384615
1N2B_A	T0154TS326_1	T0154	2.36	-1.9879	0.0148	286	275	96.1538461538462
1N2B_A	T0154TS329_1	T0154	3.04	9.2708	9.1017	286	277	96.8531468531469
1N2B_A	T0154TS344_1	T0154	3.22	8.6936	8.5613	286	268	93.7062937062937
1N2B_A	T0154TS347_1	T0154	3.01	9.1045	8.9459	286	277	96.8531468531469
1N2B_A	T0154TS351_1	T0154	2.84	9.8239	9.6195	286	309	108.041958041958
1N2B_A	T0154TS359_1_1	T0154	1.19	10.0467	9.8281	286	174	60.8391608391608
1N2B_A	T0154TS359_1_2	T0154	2.36	5.8355	5.8865	286	98	34.2657342657343
1N2B_A	T0154TS362_1	T0154	3.13	8.9670	8.8172	286	276	96.5034965034965
1N2B_A	T0154TS362_2	T0154	2.74	-0.0368	0.7073	286	289	101.048951048951
1N2B_A	T0154TS362_3	T0154	2.86	1.4048	1.8235	286	184	64.3356643356643
1N2B_A	T0154TS362_4	T0154	2.99	1.4309	1.8458	286	83	29.020979020979
1N2B_A	T0154TS362_5	T0154	2.76	0.8003	1.3217	286	204	71.3286713286713
1N2B_A	T0154TS368_1	T0154	2.92	9.4988	9.3152	286	309	108.041958041958
1N2B_A	T0154TS373_1	T0154	3.17	7.4400	7.3877	286	309	108.041958041958
1N2B_A	T0154TS373_2	T0154	3.15	6.7357	6.7285	286	309	108.041958041958
1N2B_A	T0154TS373_3	T0154	2.53	9.8781	9.6702	286	309	108.041958041958
1N2B_A	T0154TS373_4	T0154	3.07	8.4152	8.3007	286	309	108.041958041958
1N2B_A	T0154TS373_5	T0154	3.10	8.4152	8.3007	286	309	108.041958041958
1N2B_A	T0154TS377_1	T0154	3.10	8.5778	8.4528	286	309	108.041958041958
1N2B_A	T0154TS377_2	T0154	3.11	8.3611	8.2499	286	309	108.041958041958
1N2B_A	T0154TS378_1	T0154	3.12	8.6707	8.5398	286	261	91.2587412587413
1N2B_A	T0154TS384_1	T0154	3.16	8.5236	8.4021	286	309	108.041958041958
1N2B_A	T0154TS417_1	T0154	2.66	9.4988	9.3152	286	309	108.041958041958
1N2B_A	T0154TS417_2	T0154	2.97	9.0112	8.8586	286	309	108.041958041958
1N2B_A	T0154TS419_1	T0154	3.33	4.5143	4.6529	286	309	108.041958041958
1N2B_A	T0154TS423_1	T0154	3.11	8.9029	8.7572	286	308	107.692307692308
1N2B_A	T0154TS423_2	T0154	3.11	8.9029	8.7572	286	287	100.34965034965
1N2B_A	T0154TS427_1	T0154	2.93	8.7945	8.6557	286	309	108.041958041958
1N2B_A	T0154TS427_2	T0154	2.92	8.3611	8.2499	286	309	108.041958041958
1N2B_A	T0154TS437_1	T0154	3.05	8.5774	8.4525	286	280	97.9020979020979
1N2B_A	T0154TS447_1	T0154	3.01	9.2450	9.0775	286	276	96.5034965034965
1N2B_A	T0154TS450_1	T0154	2.48	8.4152	8.3007	286	309	108.041958041958
1N2B_A	T0154TS450_2u	T0154	2.74	8.5221	8.4007	286	276	96.5034965034965
1N2B_A	T0154TS450_3u	T0154	2.74	8.5221	8.4007	286	276	96.5034965034965
1N2B_A	T0154TS450_4	T0154	2.85	8.4152	8.3007	286	309	108.041958041958
1N2B_A	T0154TS453_1	T0154	3.04	9.1196	8.9601	286	309	108.041958041958
1N2B_A	T0154TS464_1	T0154	2.75	8.6889	8.5569	286	276	96.5034965034965
1N2B_A	T0154TS464_2	T0154	2.92	0.7024	1.2442	286	228	79.7202797202797
1N2B_A	T0154TS464_3	T0154	2.57	-1.0121	0.2034	286	309	108.041958041958
1N2B_A	T0154TS464_4	T0154	2.54	-1.2830	0.1198	286	309	108.041958041958
1N2B_A	T0154TS464_5	T0154	3.07	-0.0368	0.7073	286	309	108.041958041958
1N2B_A	T0154TS471_1	T0154	2.88	9.3562	9.1816	286	276	96.5034965034965
1N2B_A	T0154TS471_2	T0154	2.95	9.4118	9.2337	286	276	96.5034965034965
1N2B_A	T0154TS475_1	T0154	3.07	8.9935	8.8421	286	277	96.8531468531469
1N2B_A	T0154TS488_1	T0154	3.04	8.9381	8.7901	286	277	96.8531468531469
1N2B_A	T0154TS513_1	T0154	3.01	9.1045	8.9459	286	277	96.8531468531469
1N2B_A	T0154TS516_1u	T0154	3.08	8.9094	8.7633	286	278	97.2027972027972
1N2B_A	T0154TS517_1	T0154	2.98	9.4927	9.3094	286	277	96.8531468531469
1N2B_A	T0154TS537_1	T0154	2.97	9.1859	9.0222	286	278	97.2027972027972
1N2B_A	T0154TS537_2	T0154	2.97	9.1859	9.0222	286	278	97.2027972027972
1N2E_A	1N2G_A	T0154	0.16	12.6749	12.2889	288	289	100.347222222222
1N2E_A	1N2H_A	T0154	0.32	12.6749	12.2889	288	288	100
1N2E_A	1N2I_A	T0154	0.16	12.6413	12.2574	288	288	100
1N2E_A	1N2J_A	T0154	0.31	12.6041	12.2225	288	287	99.6527777777778
1N2E_A	1N2O_A	T0154	1.06	12.0255	11.6809	288	279	96.875
1N2E_A	2A7X_A	T0154	1.02	12.0994	11.7500	288	277	96.1805555555556
1N2E_A	2A84_A	T0154	1.09	12.0994	11.7500	288	277	96.1805555555556
1N2E_A	2A86_A	T0154	0.22	12.6749	12.2889	288	288	100
1N2E_A	2A88_A	T0154	0.99	12.1366	11.7849	288	276	95.8333333333333
1N2E_A	3COV_A	T0154	0.17	12.6413	12.2574	288	288	100
1N2E_A	3COW_A	T0154	0.17	12.6413	12.2574	288	291	101.041666666667
1N2E_A	3COY_A	T0154	0.46	12.5393	12.1619	288	280	97.2222222222222
1N2E_A	3COZ_A	T0154	0.51	12.5671	12.1879	288	288	100
1N2E_A	3IMC_A	T0154	0.17	12.6581	12.2731	288	289	100.347222222222
1N2E_A	3IME_A	T0154	0.37	12.5735	12.1939	288	282	97.9166666666667
1N2E_A	3IMG_A	T0154	0.20	12.6749	12.2889	288	288	100
1N2E_A	3IOB_A	T0154	0.16	12.6581	12.2731	288	287	99.6527777777778
1N2E_A	3IOC_A	T0154	0.60	12.3059	11.9434	288	273	94.7916666666667
1N2E_A	3IOD_A	T0154	0.26	12.4703	12.0973	288	276	95.8333333333333
1N2E_A	3IOE_A	T0154	0.19	12.6413	12.2574	288	286	99.3055555555556
1N2E_A	3ISJ_A	T0154	0.75	12.4419	12.0708	288	289	100.347222222222
1N2E_A	3IUB_A	T0154	0.26	12.6413	12.2574	288	291	101.041666666667
1N2E_A	3IUE_A	T0154	0.43	12.6210	12.2384	288	293	101.736111111111
1N2E_A	3IVC_A	T0154	0.93	12.1358	11.7842	288	306	106.25
1N2E_A	3IVG_A	T0154	0.35	12.6041	12.2225	288	290	100.694444444444
1N2E_A	3IVX_A	T0154	0.49	12.6210	12.2384	288	292	101.388888888889
1N2E_A	3LE8_A	T0154	0.49	12.6041	12.2225	288	304	105.555555555556
1N2E_A	4DDH_A	T0154	0.35	12.6749	12.2889	288	294	102.083333333333
1N2E_A	4DDK_A	T0154	0.36	12.6210	12.2384	288	293	101.736111111111
1N2E_A	4DDM_A	T0154	0.35	12.6749	12.2889	288	294	102.083333333333
1N2E_A	T0154AL025_1	T0154	3.07	9.4978	9.3142	288	275	95.4861111111111
1N2E_A	T0154AL025_2	T0154	2.63	5.3482	5.4311	288	165	57.2916666666667
1N2E_A	T0154AL025_3	T0154	3.06	-0.3523	0.5133	288	159	55.2083333333333
1N2E_A	T0154AL025_4_1	T0154	2.51	1.7543	2.1267	288	21	7.29166666666667
1N2E_A	T0154AL025_4_2	T0154	1.89	4.0971	4.2646	288	39	13.5416666666667
1N2E_A	T0154AL025_4_3	T0154	2.51	2.1028	2.4356	288	38	13.1944444444444
1N2E_A	T0154AL025_4_4	T0154	nan	-5.3769	-0.0000	288	18	6.25
1N2E_A	T0154AL025_4_5	T0154	2.87	0.6017	1.1657	288	24	8.33333333333333
1N2E_A	T0154AL025_4_6	T0154	2.41	-0.3503	0.5144	288	72	25
1N2E_A	T0154AL025_4_7	T0154	2.38	2.6853	2.9620	288	29	10.0694444444444
1N2E_A	T0154AL025_4_8	T0154	2.05	-1.3564	0.1017	288	29	10.0694444444444
1N2E_A	T0154AL032_1	T0154	3.13	9.0518	8.8966	288	275	95.4861111111111
1N2E_A	T0154AL041_2_1	T0154	2.99	9.4978	9.3142	288	275	95.4861111111111
1N2E_A	T0154AL041_2_2	T0154	0.19	-1.9568	0.0167	288	16	5.55555555555556
1N2E_A	T0154AL044_1	T0154	3.11	8.5003	8.3803	288	255	88.5416666666667
1N2E_A	T0154AL054_1	T0154	3.16	8.9670	8.8172	288	276	95.8333333333333
1N2E_A	T0154AL054_4	T0154	2.83	-1.0708	0.1830	288	309	107.291666666667
1N2E_A	T0154AL056_1	T0154	3.01	9.4012	9.2237	288	269	93.4027777777778
1N2E_A	T0154AL090_1	T0154	3.05	9.1633	9.0010	288	275	95.4861111111111
1N2E_A	T0154AL144_1	T0154	3.11	8.8888	8.7440	288	271	94.0972222222222
1N2E_A	T0154AL242_1	T0154	3.04	9.3006	9.1296	288	276	95.8333333333333
1N2E_A	T0154AL331_1	T0154	3.10	9.0463	8.8915	288	279	96.875
1N2E_A	T0154AL391_1	T0154	2.19	9.0178	8.8648	288	181	62.8472222222222
1N2E_A	T0154AL397_1_1	T0154	1.99	-1.2936	0.1171	288	8	2.77777777777778
1N2E_A	T0154AL397_1_2	T0154	2.86	8.9773	8.8268	288	240	83.3333333333333
1N2E_A	T0154AL397_1_3	T0154	2.43	-1.2493	0.1288	288	22	7.63888888888889
1N2E_A	T0154AL397_2_1	T0154	1.99	-1.2936	0.1171	288	8	2.77777777777778
1N2E_A	T0154AL397_2_2	T0154	2.75	8.6889	8.5569	288	276	95.8333333333333
1N2E_A	T0154AL397_2_3	T0154	2.82	-1.6411	0.0485	288	13	4.51388888888889
1N2E_A	T0154AL400_1_1	T0154	2.52	-0.3263	0.5283	288	71	24.6527777777778
1N2E_A	T0154AL400_1_2	T0154	2.11	-2.8454	0.0001	288	86	29.8611111111111
1N2E_A	T0154AL400_1_3	T0154	2.72	-0.1008	0.6660	288	48	16.6666666666667
1N2E_A	T0154AL470_1	T0154	3.08	9.0313	8.8774	288	270	93.75
1N2E_A	T0154AL476_1	T0154	3.10	9.1338	8.9734	288	276	95.8333333333333
1N2E_A	T0154AL529_1	T0154	2.63	9.3391	9.1657	288	242	84.0277777777778
1N2E_A	T0154AL537_1	T0154	3.11	8.9403	8.7922	288	275	95.4861111111111
1N2E_A	T0154DR020_1	T0154	no_data	no_data	no_data	288	no_data	no_data
1N2E_A	T0154DR068_1	T0154	no_data	no_data	no_data	288	no_data	no_data
1N2E_A	T0154DR355_1	T0154	no_data	no_data	no_data	288	no_data	no_data
1N2E_A	T0154DR355_2	T0154	no_data	no_data	no_data	288	no_data	no_data
1N2E_A	T0154DR355_4	T0154	no_data	no_data	no_data	288	no_data	no_data
1N2E_A	T0154DR454_1	T0154	no_data	no_data	no_data	288	no_data	no_data
1N2E_A	T0154DR454_2	T0154	no_data	no_data	no_data	288	no_data	no_data
1N2E_A	T0154DR454_3	T0154	no_data	no_data	no_data	288	no_data	no_data
1N2E_A	T0154RR020_1	T0154	no_data	no_data	no_data	288	no_data	no_data
1N2E_A	T0154RR022_1	T0154	no_data	no_data	no_data	288	no_data	no_data
1N2E_A	T0154RR397_1	T0154	no_data	no_data	no_data	288	no_data	no_data
1N2E_A	T0154SS001_1	T0154	no_data	no_data	no_data	288	no_data	no_data
1N2E_A	T0154SS007_1	T0154	no_data	no_data	no_data	288	no_data	no_data
1N2E_A	T0154SS020_1	T0154	no_data	no_data	no_data	288	no_data	no_data
1N2E_A	T0154SS023_1	T0154	no_data	no_data	no_data	288	no_data	no_data
1N2E_A	T0154SS032_1	T0154	no_data	no_data	no_data	288	no_data	no_data
1N2E_A	T0154SS041_1	T0154	no_data	no_data	no_data	288	no_data	no_data
1N2E_A	T0154SS044_1	T0154	no_data	no_data	no_data	288	no_data	no_data
1N2E_A	T0154SS044_2	T0154	no_data	no_data	no_data	288	no_data	no_data
1N2E_A	T0154SS054_1	T0154	no_data	no_data	no_data	288	no_data	no_data
1N2E_A	T0154SS054_2	T0154	no_data	no_data	no_data	288	no_data	no_data
1N2E_A	T0154SS054_3	T0154	no_data	no_data	no_data	288	no_data	no_data
1N2E_A	T0154SS055_1	T0154	no_data	no_data	no_data	288	no_data	no_data
1N2E_A	T0154SS056_1	T0154	no_data	no_data	no_data	288	no_data	no_data
1N2E_A	T0154SS068_1	T0154	no_data	no_data	no_data	288	no_data	no_data
1N2E_A	T0154SS069_1	T0154	no_data	no_data	no_data	288	no_data	no_data
1N2E_A	T0154SS072_1	T0154	no_data	no_data	no_data	288	no_data	no_data
1N2E_A	T0154SS100_1	T0154	no_data	no_data	no_data	288	no_data	no_data
1N2E_A	T0154SS100_2	T0154	no_data	no_data	no_data	288	no_data	no_data
1N2E_A	T0154SS108_1	T0154	no_data	no_data	no_data	288	no_data	no_data
1N2E_A	T0154SS137_1	T0154	no_data	no_data	no_data	288	no_data	no_data
1N2E_A	T0154SS254_1	T0154	no_data	no_data	no_data	288	no_data	no_data
1N2E_A	T0154SS266_1	T0154	no_data	no_data	no_data	288	no_data	no_data
1N2E_A	T0154SS270_1	T0154	no_data	no_data	no_data	288	no_data	no_data
1N2E_A	T0154SS273_1	T0154	no_data	no_data	no_data	288	no_data	no_data
1N2E_A	T0154SS356_1	T0154	no_data	no_data	no_data	288	no_data	no_data
1N2E_A	T0154SS357_1	T0154	no_data	no_data	no_data	288	no_data	no_data
1N2E_A	T0154SS389_1	T0154	no_data	no_data	no_data	288	no_data	no_data
1N2E_A	T0154SS393_1	T0154	no_data	no_data	no_data	288	no_data	no_data
1N2E_A	T0154SS393_2	T0154	no_data	no_data	no_data	288	no_data	no_data
1N2E_A	T0154SS396_1	T0154	no_data	no_data	no_data	288	no_data	no_data
1N2E_A	T0154SS404_1	T0154	no_data	no_data	no_data	288	no_data	no_data
1N2E_A	T0154SS420_1	T0154	no_data	no_data	no_data	288	no_data	no_data
1N2E_A	T0154SS442_1	T0154	no_data	no_data	no_data	288	no_data	no_data
1N2E_A	T0154SS463_1	T0154	no_data	no_data	no_data	288	no_data	no_data
1N2E_A	T0154SS474_1	T0154	no_data	no_data	no_data	288	no_data	no_data
1N2E_A	T0154SS517_1	T0154	no_data	no_data	no_data	288	no_data	no_data
1N2E_A	T0154SS531_1	T0154	no_data	no_data	no_data	288	no_data	no_data
1N2E_A	T0154SS531_2	T0154	no_data	no_data	no_data	288	no_data	no_data
1N2E_A	T0154SS531_3	T0154	no_data	no_data	no_data	288	no_data	no_data
1N2E_A	T0154SS531_4	T0154	no_data	no_data	no_data	288	no_data	no_data
1N2E_A	T0154SS531_5	T0154	no_data	no_data	no_data	288	no_data	no_data
1N2E_A	T0154TS001_1	T0154	2.95	9.1711	9.0083	288	309	107.291666666667
1N2E_A	T0154TS002_1	T0154	2.17	10.4109	10.1691	288	309	107.291666666667
1N2E_A	T0154TS002_2	T0154	3.13	8.9016	8.7560	288	309	107.291666666667
1N2E_A	T0154TS002_3	T0154	3.06	9.1711	9.0083	288	309	107.291666666667
1N2E_A	T0154TS002_4	T0154	3.06	8.4703	8.3522	288	309	107.291666666667
1N2E_A	T0154TS002_5	T0154	2.85	8.7399	8.6046	288	309	107.291666666667
1N2E_A	T0154TS006_1	T0154	2.99	9.1711	9.0083	288	309	107.291666666667
1N2E_A	T0154TS007_1	T0154	3.18	8.6889	8.5569	288	276	95.8333333333333
1N2E_A	T0154TS007_2	T0154	3.06	9.3006	9.1296	288	276	95.8333333333333
1N2E_A	T0154TS007_3	T0154	2.51	6.7240	6.7176	288	113	39.2361111111111
1N2E_A	T0154TS007_4	T0154	1.60	3.8328	4.0190	288	34	11.8055555555556
1N2E_A	T0154TS007_5	T0154	2.83	0.3022	0.9413	288	146	50.6944444444444
1N2E_A	T0154TS008_1	T0154	2.83	8.6689	8.5382	288	263	91.3194444444444
1N2E_A	T0154TS008_2	T0154	2.89	7.8625	7.7832	288	263	91.3194444444444
1N2E_A	T0154TS008_3	T0154	2.84	7.4592	7.4057	288	263	91.3194444444444
1N2E_A	T0154TS008_4u	T0154	3.17	8.4385	8.3225	288	263	91.3194444444444
1N2E_A	T0154TS010_1	T0154	2.90	8.5242	8.4027	288	309	107.291666666667
1N2E_A	T0154TS010_2	T0154	2.89	8.5781	8.4532	288	309	107.291666666667
1N2E_A	T0154TS010_3	T0154	3.03	8.8477	8.7055	288	309	107.291666666667
1N2E_A	T0154TS010_4	T0154	3.04	9.2450	9.0775	288	276	95.8333333333333
1N2E_A	T0154TS010_5	T0154	2.62	8.2547	8.1504	288	309	107.291666666667
1N2E_A	T0154TS012_1	T0154	3.12	8.6860	8.5541	288	309	107.291666666667
1N2E_A	T0154TS012_2	T0154	3.02	9.0094	8.8569	288	309	107.291666666667
1N2E_A	T0154TS012_3	T0154	3.13	8.8477	8.7055	288	309	107.291666666667
1N2E_A	T0154TS012_4	T0154	2.92	9.1172	8.9578	288	309	107.291666666667
1N2E_A	T0154TS012_5	T0154	2.89	-0.0466	0.7009	288	309	107.291666666667
1N2E_A	T0154TS014_1	T0154	3.04	9.3006	9.1296	288	276	95.8333333333333
1N2E_A	T0154TS014_2	T0154	2.64	-0.9091	0.2421	288	289	100.347222222222
1N2E_A	T0154TS014_3	T0154	2.51	-1.4148	0.0886	288	154	53.4722222222222
1N2E_A	T0154TS014_4	T0154	2.51	6.1249	6.1572	288	126	43.75
1N2E_A	T0154TS014_5	T0154	2.53	-1.1746	0.1501	288	157	54.5138888888889
1N2E_A	T0154TS016_1	T0154	3.10	8.3233	8.2146	288	263	91.3194444444444
1N2E_A	T0154TS016_2	T0154	3.11	8.3809	8.2685	288	263	91.3194444444444
1N2E_A	T0154TS016_3	T0154	3.07	8.7717	8.6344	288	277	96.1805555555556
1N2E_A	T0154TS016_4	T0154	3.06	8.6608	8.5305	288	277	96.1805555555556
1N2E_A	T0154TS016_5	T0154	3.13	8.7434	8.6079	288	278	96.5277777777778
1N2E_A	T0154TS020_1	T0154	3.05	9.4927	9.3094	288	277	96.1805555555556
1N2E_A	T0154TS024_1	T0154	2.81	7.6618	7.5953	288	309	107.291666666667
1N2E_A	T0154TS028_1	T0154	3.05	9.3263	9.1536	288	277	96.1805555555556
1N2E_A	T0154TS028_2	T0154	2.97	9.3263	9.1536	288	277	96.1805555555556
1N2E_A	T0154TS028_3	T0154	3.02	8.8826	8.7382	288	277	96.1805555555556
1N2E_A	T0154TS028_4	T0154	2.93	9.4372	9.2575	288	277	96.1805555555556
1N2E_A	T0154TS028_5	T0154	2.87	9.4927	9.3094	288	277	96.1805555555556
1N2E_A	T0154TS029_1	T0154	3.10	9.0633	8.9074	288	309	107.291666666667
1N2E_A	T0154TS034_1	T0154	3.05	9.3263	9.1536	288	277	96.1805555555556
1N2E_A	T0154TS035_1	T0154	2.94	9.2708	9.1017	288	277	96.1805555555556
1N2E_A	T0154TS035_2	T0154	2.98	9.1711	9.0083	288	309	107.291666666667
1N2E_A	T0154TS035_3	T0154	2.73	9.7101	9.5130	288	309	107.291666666667
1N2E_A	T0154TS035_4	T0154	2.97	8.7162	8.5825	288	277	96.1805555555556
1N2E_A	T0154TS038_1	T0154	3.18	8.6889	8.5569	288	276	95.8333333333333
1N2E_A	T0154TS038_2	T0154	3.06	9.3006	9.1296	288	276	95.8333333333333
1N2E_A	T0154TS038_3	T0154	2.98	2.1630	2.4895	288	154	53.4722222222222
1N2E_A	T0154TS038_4	T0154	3.09	9.1894	9.0254	288	276	95.8333333333333
1N2E_A	T0154TS039_1	T0154	3.07	9.2450	9.0775	288	276	95.8333333333333
1N2E_A	T0154TS039_2	T0154	3.04	9.2450	9.0775	288	276	95.8333333333333
1N2E_A	T0154TS039_3	T0154	3.02	8.4164	8.3018	288	298	103.472222222222
1N2E_A	T0154TS039_4	T0154	3.07	8.8288	8.6878	288	275	95.4861111111111
1N2E_A	T0154TS039_5	T0154	2.95	6.9610	6.9394	288	298	103.472222222222
1N2E_A	T0154TS040_1	T0154	2.89	9.4927	9.3094	288	277	96.1805555555556
1N2E_A	T0154TS040_2	T0154	2.95	8.6608	8.5305	288	277	96.1805555555556
1N2E_A	T0154TS040_3	T0154	2.90	9.3263	9.1536	288	277	96.1805555555556
1N2E_A	T0154TS040_4	T0154	2.88	9.4372	9.2575	288	277	96.1805555555556
1N2E_A	T0154TS040_5	T0154	2.73	8.9935	8.8421	288	277	96.1805555555556
1N2E_A	T0154TS041_1	T0154	3.03	9.1599	8.9978	288	277	96.1805555555556
1N2E_A	T0154TS045_1	T0154	2.92	8.9381	8.7901	288	277	96.1805555555556
1N2E_A	T0154TS045_2	T0154	2.89	9.4927	9.3094	288	277	96.1805555555556
1N2E_A	T0154TS045_3	T0154	3.02	8.4164	8.3018	288	298	103.472222222222
1N2E_A	T0154TS045_4	T0154	3.07	8.8288	8.6878	288	275	95.4861111111111
1N2E_A	T0154TS045_5	T0154	2.95	6.9610	6.9394	288	298	103.472222222222
1N2E_A	T0154TS046_1	T0154	2.97	9.5481	9.3613	288	277	96.1805555555556
1N2E_A	T0154TS046_2	T0154	2.70	-1.2864	0.1189	288	309	107.291666666667
1N2E_A	T0154TS046_3	T0154	2.66	4.4651	4.6071	288	173	60.0694444444444
1N2E_A	T0154TS046_4	T0154	2.53	0.8912	1.3948	288	242	84.0277777777778
1N2E_A	T0154TS046_5	T0154	3.01	0.4815	1.0740	288	201	69.7916666666667
1N2E_A	T0154TS047_1	T0154	3.15	8.9555	8.8064	288	309	107.291666666667
1N2E_A	T0154TS050_1	T0154	2.89	0.0612	0.7725	288	309	107.291666666667
1N2E_A	T0154TS050_2	T0154	2.73	0.1690	0.8466	288	309	107.291666666667
1N2E_A	T0154TS050_3	T0154	2.80	-0.6396	0.3609	288	309	107.291666666667
1N2E_A	T0154TS050_4	T0154	2.67	0.6541	1.2064	288	309	107.291666666667
1N2E_A	T0154TS050_5	T0154	2.63	0.6541	1.2064	288	309	107.291666666667
1N2E_A	T0154TS052_1	T0154	2.98	1.6726	2.0552	288	277	96.1805555555556
1N2E_A	T0154TS052_2	T0154	3.16	2.8928	3.1517	288	277	96.1805555555556
1N2E_A	T0154TS052_3	T0154	3.26	3.3365	3.5597	288	277	96.1805555555556
1N2E_A	T0154TS052_4	T0154	2.99	4.8339	4.9509	288	277	96.1805555555556
1N2E_A	T0154TS052_5	T0154	3.27	2.8373	3.1009	288	277	96.1805555555556
1N2E_A	T0154TS053_1	T0154	3.13	9.1633	9.0010	288	275	95.4861111111111
1N2E_A	T0154TS053_2	T0154	2.74	7.0630	7.0349	288	214	74.3055555555556
1N2E_A	T0154TS065_1	T0154	3.08	9.3495	9.1754	288	267	92.7083333333333
1N2E_A	T0154TS065_2_1	T0154	3.08	9.3495	9.1754	288	267	92.7083333333333
1N2E_A	T0154TS065_2_2	T0154	1.01	-0.9319	0.2332	288	15	5.20833333333333
1N2E_A	T0154TS065_2_3	T0154	2.05	-0.8043	0.2853	288	21	7.29166666666667
1N2E_A	T0154TS065_3_1	T0154	3.08	9.3495	9.1754	288	267	92.7083333333333
1N2E_A	T0154TS065_3_2	T0154	1.01	-0.9319	0.2332	288	15	5.20833333333333
1N2E_A	T0154TS065_3_3	T0154	1.08	2.1610	2.4878	288	19	6.59722222222222
1N2E_A	T0154TS065_4_1	T0154	3.08	9.3495	9.1754	288	267	92.7083333333333
1N2E_A	T0154TS065_4_2	T0154	1.01	-0.9319	0.2332	288	15	5.20833333333333
1N2E_A	T0154TS065_4_3	T0154	nan	-6.1517	-0.0000	288	10	3.47222222222222
1N2E_A	T0154TS065_5_1	T0154	3.08	9.3495	9.1754	288	267	92.7083333333333
1N2E_A	T0154TS065_5_2	T0154	1.01	-0.9319	0.2332	288	15	5.20833333333333
1N2E_A	T0154TS067_1	T0154	3.07	9.1045	8.9459	288	277	96.1805555555556
1N2E_A	T0154TS070_1	T0154	3.13	8.9135	8.7671	288	274	95.1388888888889
1N2E_A	T0154TS070_2	T0154	2.98	3.8103	3.9982	288	153	53.125
1N2E_A	T0154TS070_3	T0154	2.96	4.0781	4.2468	288	219	76.0416666666667
1N2E_A	T0154TS070_4	T0154	2.73	0.8303	1.3458	288	228	79.1666666666667
1N2E_A	T0154TS070_5	T0154	2.86	0.8737	1.3807	288	280	97.2222222222222
1N2E_A	T0154TS071_1	T0154	3.09	9.1894	9.0254	288	276	95.8333333333333
1N2E_A	T0154TS071_2	T0154	2.98	3.8103	3.9982	288	153	53.125
1N2E_A	T0154TS071_3	T0154	3.16	3.5192	3.7285	288	235	81.5972222222222
1N2E_A	T0154TS071_4	T0154	2.61	-0.3329	0.5245	288	254	88.1944444444444
1N2E_A	T0154TS071_5	T0154	2.75	-0.3519	0.5135	288	258	89.5833333333333
1N2E_A	T0154TS078_1	T0154	3.23	8.7504	8.6145	288	268	93.0555555555556
1N2E_A	T0154TS080_1	T0154	2.99	9.0633	8.9074	288	294	102.083333333333
1N2E_A	T0154TS080_2	T0154	2.85	1.3010	1.7350	288	309	107.291666666667
1N2E_A	T0154TS080_3	T0154	2.88	1.1932	1.6440	288	309	107.291666666667
1N2E_A	T0154TS080_4	T0154	3.10	8.8487	8.7065	288	286	99.3055555555556
1N2E_A	T0154TS080_5	T0154	3.06	8.8477	8.7055	288	288	100
1N2E_A	T0154TS081_1	T0154	3.00	8.8271	8.6863	288	277	96.1805555555556
1N2E_A	T0154TS084_1	T0154	2.89	9.4927	9.3094	288	277	96.1805555555556
1N2E_A	T0154TS086_1	T0154	3.13	2.5634	2.8511	288	219	76.0416666666667
1N2E_A	T0154TS086_2_1	T0154	3.13	2.5634	2.8511	288	219	76.0416666666667
1N2E_A	T0154TS086_2_2	T0154	2.24	-0.8888	0.2502	288	69	23.9583333333333
1N2E_A	T0154TS086_3_1	T0154	3.13	2.5634	2.8511	288	219	76.0416666666667
1N2E_A	T0154TS086_3_2	T0154	nan	-5.5240	-0.0000	288	16	5.55555555555556
1N2E_A	T0154TS086_3_3	T0154	2.77	-1.4467	0.0819	288	65	22.5694444444444
1N2E_A	T0154TS086_4_1	T0154	3.13	2.5634	2.8511	288	219	76.0416666666667
1N2E_A	T0154TS086_4_2	T0154	nan	-5.5240	-0.0000	288	16	5.55555555555556
1N2E_A	T0154TS086_4_3	T0154	2.12	1.5172	1.9201	288	42	14.5833333333333
1N2E_A	T0154TS086_4_4	T0154	nan	-5.1354	-0.0000	288	22	7.63888888888889
1N2E_A	T0154TS086_5_1	T0154	3.13	2.5634	2.8511	288	219	76.0416666666667
1N2E_A	T0154TS086_5_2	T0154	nan	-5.5240	-0.0000	288	16	5.55555555555556
1N2E_A	T0154TS086_5_3	T0154	2.46	-0.1008	0.6660	288	48	16.6666666666667
1N2E_A	T0154TS093_1	T0154	2.98	9.3818	9.2056	288	277	96.1805555555556
1N2E_A	T0154TS093_2	T0154	2.94	9.2708	9.1017	288	277	96.1805555555556
1N2E_A	T0154TS096_1	T0154	2.61	9.1045	8.9459	288	277	96.1805555555556
1N2E_A	T0154TS098_1	T0154	1.66	6.9682	6.9462	288	84	29.1666666666667
1N2E_A	T0154TS099_1	T0154	2.97	8.8617	8.7187	288	270	93.75
1N2E_A	T0154TS099_2	T0154	1.84	9.6041	9.4137	288	183	63.5416666666667
1N2E_A	T0154TS099_3	T0154	2.01	6.7263	6.7198	288	87	30.2083333333333
1N2E_A	T0154TS100_1	T0154	3.03	9.2154	9.0498	288	277	96.1805555555556
1N2E_A	T0154TS100_2	T0154	3.02	8.9935	8.8421	288	277	96.1805555555556
1N2E_A	T0154TS100_3	T0154	2.38	8.3835	8.2709	288	277	96.1805555555556
1N2E_A	T0154TS100_4	T0154	2.37	8.3280	8.2190	288	277	96.1805555555556
1N2E_A	T0154TS105_1	T0154	3.03	9.3092	9.1376	288	272	94.4444444444444
1N2E_A	T0154TS108_1	T0154	3.09	9.3263	9.1536	288	277	96.1805555555556
1N2E_A	T0154TS110_1	T0154	2.96	9.6036	9.4133	288	277	96.1805555555556
1N2E_A	T0154TS110_2	T0154	3.08	8.9016	8.7560	288	299	103.819444444444
1N2E_A	T0154TS112_1	T0154	2.76	8.8826	8.7382	288	277	96.1805555555556
1N2E_A	T0154TS112_2	T0154	3.01	8.6860	8.5541	288	299	103.819444444444
1N2E_A	T0154TS112_3	T0154	3.19	8.6320	8.5036	288	299	103.819444444444
1N2E_A	T0154TS112_4	T0154	3.07	8.9935	8.8421	288	277	96.1805555555556
1N2E_A	T0154TS131_1u	T0154	3.04	9.1481	8.9868	288	268	93.0555555555556
1N2E_A	T0154TS135_1	T0154	3.09	9.1894	9.0254	288	276	95.8333333333333
1N2E_A	T0154TS135_2	T0154	2.67	-1.0072	0.2051	288	284	98.6111111111111
1N2E_A	T0154TS135_3	T0154	2.72	-0.1748	0.6194	288	269	93.4027777777778
1N2E_A	T0154TS135_4	T0154	2.92	-1.2179	0.1375	288	92	31.9444444444444
1N2E_A	T0154TS135_5	T0154	2.94	-0.8477	0.2670	288	232	80.5555555555556
1N2E_A	T0154TS136_1	T0154	3.16	8.9670	8.8172	288	276	95.8333333333333
1N2E_A	T0154TS136_4	T0154	2.83	-1.0708	0.1830	288	309	107.291666666667
1N2E_A	T0154TS138_1	T0154	3.13	9.1633	9.0010	288	275	95.4861111111111
1N2E_A	T0154TS138_2	T0154	2.74	7.0630	7.0349	288	214	74.3055555555556
1N2E_A	T0154TS139_1	T0154	2.98	1.6726	2.0552	288	277	96.1805555555556
1N2E_A	T0154TS139_2	T0154	3.16	2.8928	3.1517	288	277	96.1805555555556
1N2E_A	T0154TS139_3	T0154	3.26	3.3365	3.5597	288	277	96.1805555555556
1N2E_A	T0154TS139_4	T0154	2.99	4.8339	4.9509	288	277	96.1805555555556
1N2E_A	T0154TS139_5	T0154	3.27	2.8373	3.1009	288	277	96.1805555555556
1N2E_A	T0154TS142_1	T0154	2.98	8.7938	8.6550	288	309	107.291666666667
1N2E_A	T0154TS153_1	T0154	3.06	9.2154	9.0498	288	277	96.1805555555556
1N2E_A	T0154TS168_1	T0154	2.95	8.2725	8.1671	288	277	96.1805555555556
1N2E_A	T0154TS168_2	T0154	2.99	8.1616	8.0632	288	277	96.1805555555556
1N2E_A	T0154TS168_3	T0154	3.05	7.6070	7.5441	288	277	96.1805555555556
1N2E_A	T0154TS168_4	T0154	2.94	8.0507	7.9594	288	277	96.1805555555556
1N2E_A	T0154TS168_5	T0154	2.92	8.3835	8.2709	288	277	96.1805555555556
1N2E_A	T0154TS169_1	T0154	3.04	8.9935	8.8421	288	277	96.1805555555556
1N2E_A	T0154TS169_2	T0154	2.85	8.9381	8.7901	288	277	96.1805555555556
1N2E_A	T0154TS169_3	T0154	3.07	9.1045	8.9459	288	277	96.1805555555556
1N2E_A	T0154TS169_4	T0154	3.05	9.0490	8.8940	288	277	96.1805555555556
1N2E_A	T0154TS169_5	T0154	3.09	8.7717	8.6344	288	277	96.1805555555556
1N2E_A	T0154TS170_1	T0154	3.13	8.6860	8.5541	288	309	107.291666666667
1N2E_A	T0154TS180_1	T0154	2.96	9.0913	8.9336	288	287	99.6527777777778
1N2E_A	T0154TS183_1	T0154	3.06	9.2489	9.0812	288	274	95.1388888888889
1N2E_A	T0154TS188_1	T0154	3.16	8.9890	8.8378	288	281	97.5694444444444
1N2E_A	T0154TS189_1	T0154	3.07	9.4421	9.2620	288	275	95.4861111111111
1N2E_A	T0154TS189_2	T0154	2.51	5.5556	5.6249	288	89	30.9027777777778
1N2E_A	T0154TS189_3	T0154	2.25	4.9546	5.0635	288	65	22.5694444444444
1N2E_A	T0154TS189_4	T0154	2.50	6.2236	6.2495	288	134	46.5277777777778
1N2E_A	T0154TS194_1	T0154	3.08	9.1894	9.0254	288	276	95.8333333333333
1N2E_A	T0154TS194_2	T0154	2.56	1.0617	1.5344	288	250	86.8055555555556
1N2E_A	T0154TS194_3	T0154	2.66	0.1730	0.8494	288	196	68.0555555555556
1N2E_A	T0154TS194_4	T0154	2.60	-0.2625	0.5659	288	197	68.4027777777778
1N2E_A	T0154TS194_5	T0154	2.63	2.9755	3.2275	288	184	63.8888888888889
1N2E_A	T0154TS195_1	T0154	3.08	9.1633	9.0010	288	275	95.4861111111111
1N2E_A	T0154TS195_2	T0154	3.08	9.1633	9.0010	288	275	95.4861111111111
1N2E_A	T0154TS195_3	T0154	2.79	0.0341	0.7543	288	242	84.0277777777778
1N2E_A	T0154TS195_4	T0154	2.40	-0.1664	0.6246	288	245	85.0694444444444
1N2E_A	T0154TS195_5	T0154	2.92	0.1646	0.8435	288	214	74.3055555555556
1N2E_A	T0154TS196_1	T0154	3.13	9.0226	8.8693	288	276	95.8333333333333
1N2E_A	T0154TS196_2	T0154	1.60	3.8328	4.0190	288	34	11.8055555555556
1N2E_A	T0154TS196_3	T0154	2.23	-1.2735	0.1223	288	47	16.3194444444444
1N2E_A	T0154TS196_4	T0154	2.84	0.2017	0.8695	288	84	29.1666666666667
1N2E_A	T0154TS196_5	T0154	3.10	-0.8490	0.2665	288	67	23.2638888888889
1N2E_A	T0154TS202_1	T0154	3.03	9.0132	8.8605	288	284	98.6111111111111
1N2E_A	T0154TS203_1	T0154	3.08	8.9058	8.7600	288	282	97.9166666666667
1N2E_A	T0154TS207_1	T0154	3.09	9.1894	9.0254	288	276	95.8333333333333
1N2E_A	T0154TS207_2	T0154	1.62	2.0985	2.4318	288	23	7.98611111111111
1N2E_A	T0154TS207_3	T0154	2.66	-0.6812	0.3410	288	268	93.0555555555556
1N2E_A	T0154TS207_4	T0154	2.83	1.8225	2.1867	288	41	14.2361111111111
1N2E_A	T0154TS207_5	T0154	1.93	-2.2265	0.0051	288	42	14.5833333333333
1N2E_A	T0154TS208_1	T0154	3.08	9.1894	9.0254	288	276	95.8333333333333
1N2E_A	T0154TS208_2	T0154	2.66	0.1730	0.8494	288	196	68.0555555555556
1N2E_A	T0154TS208_3	T0154	2.56	1.0617	1.5344	288	250	86.8055555555556
1N2E_A	T0154TS208_4	T0154	2.60	-0.2625	0.5659	288	197	68.4027777777778
1N2E_A	T0154TS208_5	T0154	2.66	0.8311	1.3464	288	135	46.875
1N2E_A	T0154TS209_1	T0154	3.05	9.0782	8.9213	288	276	95.8333333333333
1N2E_A	T0154TS209_2	T0154	2.54	1.1215	1.5840	288	250	86.8055555555556
1N2E_A	T0154TS209_3	T0154	2.80	-0.3063	0.5400	288	193	67.0138888888889
1N2E_A	T0154TS209_4	T0154	2.56	0.5498	1.1258	288	187	64.9305555555556
1N2E_A	T0154TS209_5	T0154	2.85	2.9151	3.1721	288	187	64.9305555555556
1N2E_A	T0154TS214_1	T0154	2.87	0.4385	1.0417	288	304	105.555555555556
1N2E_A	T0154TS221_1	T0154	2.99	9.3006	9.1296	288	276	95.8333333333333
1N2E_A	T0154TS221_2	T0154	2.51	0.2548	0.9073	288	228	79.1666666666667
1N2E_A	T0154TS221_3	T0154	2.90	0.9844	1.4707	288	252	87.5
1N2E_A	T0154TS221_4	T0154	2.47	-0.6775	0.3427	288	182	63.1944444444444
1N2E_A	T0154TS221_5	T0154	2.98	2.1630	2.4895	288	154	53.4722222222222
1N2E_A	T0154TS222_1	T0154	3.02	8.4164	8.3018	288	298	103.472222222222
1N2E_A	T0154TS222_2	T0154	2.95	6.9610	6.9394	288	298	103.472222222222
1N2E_A	T0154TS223_1	T0154	3.06	8.2547	8.1504	288	308	106.944444444444
1N2E_A	T0154TS224_1	T0154	3.18	8.6320	8.5036	288	309	107.291666666667
1N2E_A	T0154TS226_1	T0154	3.04	9.3006	9.1296	288	276	95.8333333333333
1N2E_A	T0154TS226_2	T0154	2.64	-0.9091	0.2421	288	289	100.347222222222
1N2E_A	T0154TS226_3	T0154	2.51	-1.4148	0.0886	288	154	53.4722222222222
1N2E_A	T0154TS226_4	T0154	2.51	6.1249	6.1572	288	126	43.75
1N2E_A	T0154TS226_5	T0154	2.13	-0.0466	0.7009	288	303	105.208333333333
1N2E_A	T0154TS227_1	T0154	3.04	9.1633	9.0010	288	275	95.4861111111111
1N2E_A	T0154TS228_1	T0154	2.53	0.1204	0.8129	288	287	99.6527777777778
1N2E_A	T0154TS228_2	T0154	2.94	8.5509	8.4277	288	287	99.6527777777778
1N2E_A	T0154TS229_1	T0154	3.13	9.0226	8.8693	288	276	95.8333333333333
1N2E_A	T0154TS229_2	T0154	2.67	0.1863	0.8587	288	256	88.8888888888889
1N2E_A	T0154TS229_3	T0154	3.00	1.1875	1.6392	288	243	84.375
1N2E_A	T0154TS229_4	T0154	2.56	0.0901	0.7922	288	215	74.6527777777778
1N2E_A	T0154TS229_5	T0154	3.09	-0.3266	0.5281	288	265	92.0138888888889
1N2E_A	T0154TS233_1	T0154	2.98	-0.1829	0.6143	288	248	86.1111111111111
1N2E_A	T0154TS233_2	T0154	2.70	-1.1114	0.1697	288	258	89.5833333333333
1N2E_A	T0154TS233_3	T0154	2.97	-0.4974	0.4332	288	225	78.125
1N2E_A	T0154TS233_4	T0154	2.67	-0.4042	0.4839	288	244	84.7222222222222
1N2E_A	T0154TS233_5	T0154	2.73	-0.2052	0.6006	288	241	83.6805555555556
1N2E_A	T0154TS234_1	T0154	3.09	8.9670	8.8172	288	276	95.8333333333333
1N2E_A	T0154TS246_1	T0154	3.10	9.0094	8.8569	288	290	100.694444444444
1N2E_A	T0154TS262_1	T0154	3.34	-1.4389	0.0835	288	139	48.2638888888889
1N2E_A	T0154TS264_1	T0154	3.00	9.2855	9.1154	288	284	98.6111111111111
1N2E_A	T0154TS265_1	T0154	2.94	8.8477	8.7055	288	309	107.291666666667
1N2E_A	T0154TS267_1	T0154	2.96	7.6618	7.5953	288	309	107.291666666667
1N2E_A	T0154TS267_2	T0154	2.92	5.9368	5.9813	288	309	107.291666666667
1N2E_A	T0154TS267_3	T0154	2.99	6.0985	6.1325	288	309	107.291666666667
1N2E_A	T0154TS267_4	T0154	3.10	5.9907	6.0317	288	309	107.291666666667
1N2E_A	T0154TS267_5	T0154	3.01	7.5540	7.4944	288	309	107.291666666667
1N2E_A	T0154TS270_1	T0154	2.83	6.9071	6.8890	288	309	107.291666666667
1N2E_A	T0154TS282_1	T0154	3.10	9.1045	8.9459	288	277	96.1805555555556
1N2E_A	T0154TS286_1	T0154	2.99	9.3006	9.1296	288	276	95.8333333333333
1N2E_A	T0154TS288_1	T0154	2.99	9.4674	9.2858	288	276	95.8333333333333
1N2E_A	T0154TS290_1	T0154	3.09	9.0782	8.9213	288	276	95.8333333333333
1N2E_A	T0154TS290_2	T0154	3.23	-0.5857	0.3876	288	295	102.430555555556
1N2E_A	T0154TS290_3	T0154	2.99	-1.3947	0.0930	288	253	87.8472222222222
1N2E_A	T0154TS290_4	T0154	2.72	-0.6952	0.3344	288	272	94.4444444444444
1N2E_A	T0154TS290_5	T0154	2.64	-1.5020	0.0712	288	298	103.472222222222
1N2E_A	T0154TS291_1	T0154	2.81	-0.6639	0.3491	288	248	86.1111111111111
1N2E_A	T0154TS291_2	T0154	2.52	-1.0752	0.1816	288	224	77.7777777777778
1N2E_A	T0154TS291_3	T0154	2.74	-0.7206	0.3226	288	263	91.3194444444444
1N2E_A	T0154TS291_4	T0154	2.56	0.4861	1.0774	288	231	80.2083333333333
1N2E_A	T0154TS291_5	T0154	2.24	0.0953	0.7957	288	242	84.0277777777778
1N2E_A	T0154TS309_1	T0154	3.04	8.7445	8.6090	288	276	95.8333333333333
1N2E_A	T0154TS309_2	T0154	2.83	0.0938	0.7946	288	164	56.9444444444444
1N2E_A	T0154TS309_3	T0154	2.42	5.7226	5.7810	288	150	52.0833333333333
1N2E_A	T0154TS309_4	T0154	2.99	3.8959	4.0776	288	153	53.125
1N2E_A	T0154TS309_5	T0154	1.55	3.4627	3.6762	288	33	11.4583333333333
1N2E_A	T0154TS326_1	T0154	2.36	-1.9879	0.0148	288	275	95.4861111111111
1N2E_A	T0154TS329_1	T0154	3.03	9.3818	9.2056	288	277	96.1805555555556
1N2E_A	T0154TS344_1	T0154	3.23	8.7504	8.6145	288	268	93.0555555555556
1N2E_A	T0154TS347_1	T0154	3.09	8.7717	8.6344	288	277	96.1805555555556
1N2E_A	T0154TS351_1	T0154	2.82	9.8719	9.6644	288	309	107.291666666667
1N2E_A	T0154TS359_1_1	T0154	1.20	9.9688	9.7552	288	174	60.4166666666667
1N2E_A	T0154TS359_1_2	T0154	2.35	5.8355	5.8865	288	98	34.0277777777778
1N2E_A	T0154TS362_1	T0154	3.13	9.0226	8.8693	288	276	95.8333333333333
1N2E_A	T0154TS362_2	T0154	2.78	-0.1005	0.6661	288	289	100.347222222222
1N2E_A	T0154TS362_3	T0154	2.75	1.4796	1.8877	288	184	63.8888888888889
1N2E_A	T0154TS362_4	T0154	3.01	3.1709	3.4070	288	83	28.8194444444444
1N2E_A	T0154TS362_5	T0154	2.95	0.3148	0.9505	288	204	70.8333333333333
1N2E_A	T0154TS368_1	T0154	2.93	9.3867	9.2102	288	309	107.291666666667
1N2E_A	T0154TS373_1	T0154	3.11	7.1766	7.1412	288	309	107.291666666667
1N2E_A	T0154TS373_2	T0154	3.16	6.7993	6.7881	288	309	107.291666666667
1N2E_A	T0154TS373_3	T0154	2.54	9.8179	9.6139	288	309	107.291666666667
1N2E_A	T0154TS373_4	T0154	3.10	8.3086	8.2009	288	309	107.291666666667
1N2E_A	T0154TS373_5	T0154	3.10	8.3625	8.2513	288	309	107.291666666667
1N2E_A	T0154TS377_1	T0154	3.10	8.3625	8.2513	288	309	107.291666666667
1N2E_A	T0154TS377_2	T0154	3.11	8.2547	8.1504	288	309	107.291666666667
1N2E_A	T0154TS378_1	T0154	3.09	8.7286	8.5941	288	261	90.625
1N2E_A	T0154TS384_1	T0154	3.16	8.5781	8.4532	288	309	107.291666666667
1N2E_A	T0154TS417_1	T0154	2.79	9.3867	9.2102	288	309	107.291666666667
1N2E_A	T0154TS417_2	T0154	2.99	8.9555	8.8064	288	309	107.291666666667
1N2E_A	T0154TS419_1	T0154	3.28	4.3736	4.5218	288	309	107.291666666667
1N2E_A	T0154TS423_1	T0154	3.11	8.7938	8.6550	288	308	106.944444444444
1N2E_A	T0154TS423_2	T0154	3.11	8.8211	8.6807	288	287	99.6527777777778
1N2E_A	T0154TS427_1	T0154	2.95	8.6860	8.5541	288	309	107.291666666667
1N2E_A	T0154TS427_2	T0154	2.92	8.3625	8.2513	288	309	107.291666666667
1N2E_A	T0154TS437_1	T0154	3.06	8.5774	8.4525	288	280	97.2222222222222
1N2E_A	T0154TS447_1	T0154	3.01	9.4118	9.2337	288	276	95.8333333333333
1N2E_A	T0154TS450_1	T0154	3.04	8.4164	8.3018	288	309	107.291666666667
1N2E_A	T0154TS450_2u	T0154	3.18	8.6333	8.5048	288	276	95.8333333333333
1N2E_A	T0154TS450_3u	T0154	3.18	8.6333	8.5048	288	276	95.8333333333333
1N2E_A	T0154TS450_4	T0154	3.14	8.4164	8.3018	288	309	107.291666666667
1N2E_A	T0154TS453_1	T0154	3.05	9.1172	8.9578	288	309	107.291666666667
1N2E_A	T0154TS464_1	T0154	3.18	8.6889	8.5569	288	276	95.8333333333333
1N2E_A	T0154TS464_2	T0154	2.73	0.8303	1.3458	288	228	79.1666666666667
1N2E_A	T0154TS464_3	T0154	2.57	-0.9630	0.2214	288	309	107.291666666667
1N2E_A	T0154TS464_4	T0154	2.07	-1.5559	0.0617	288	309	107.291666666667
1N2E_A	T0154TS464_5	T0154	2.57	-0.7474	0.3104	288	309	107.291666666667
1N2E_A	T0154TS471_1	T0154	2.93	9.4674	9.2858	288	276	95.8333333333333
1N2E_A	T0154TS471_2	T0154	2.95	9.5230	9.3378	288	276	95.8333333333333
1N2E_A	T0154TS475_1	T0154	3.05	8.8826	8.7382	288	277	96.1805555555556
1N2E_A	T0154TS488_1	T0154	3.04	8.9935	8.8421	288	277	96.1805555555556
1N2E_A	T0154TS513_1	T0154	3.09	8.7717	8.6344	288	277	96.1805555555556
1N2E_A	T0154TS516_1u	T0154	3.20	8.7987	8.6597	288	278	96.5277777777778
1N2E_A	T0154TS517_1	T0154	3.05	9.4927	9.3094	288	277	96.1805555555556
1N2E_A	T0154TS537_1	T0154	2.97	9.2966	9.1258	288	278	96.5277777777778
1N2E_A	T0154TS537_2	T0154	2.97	9.2966	9.1258	288	278	96.5277777777778
1N2G_A	1N2H_A	T0154	0.38	12.6210	12.2384	289	288	99.6539792387543
1N2G_A	1N2I_A	T0154	0.27	12.6413	12.2574	289	288	99.6539792387543
1N2G_A	1N2J_A	T0154	0.40	12.6041	12.2225	289	287	99.3079584775086
1N2G_A	1N2O_A	T0154	1.05	12.0807	11.7325	289	279	96.5397923875433
1N2G_A	2A7X_A	T0154	1.02	12.0994	11.7500	289	277	95.8477508650519
1N2G_A	2A84_A	T0154	1.10	12.0994	11.7500	289	277	95.8477508650519
1N2G_A	2A86_A	T0154	0.30	12.6749	12.2889	289	288	99.6539792387543
1N2G_A	2A88_A	T0154	0.99	12.1366	11.7849	289	276	95.5017301038062
1N2G_A	3COV_A	T0154	0.27	12.6413	12.2574	289	288	99.6539792387543
1N2G_A	3COW_A	T0154	0.23	12.6413	12.2574	289	291	100.692041522491
1N2G_A	3COY_A	T0154	0.44	12.5393	12.1619	289	280	96.8858131487889
1N2G_A	3COZ_A	T0154	0.50	12.5671	12.1879	289	288	99.6539792387543
1N2G_A	3IMC_A	T0154	0.27	12.6581	12.2731	289	289	100
1N2G_A	3IME_A	T0154	0.38	12.5735	12.1939	289	282	97.5778546712803
1N2G_A	3IMG_A	T0154	0.28	12.6749	12.2889	289	288	99.6539792387543
1N2G_A	3IOB_A	T0154	0.25	12.6581	12.2731	289	287	99.3079584775086
1N2G_A	3IOC_A	T0154	0.59	12.3059	11.9434	289	273	94.4636678200692
1N2G_A	3IOD_A	T0154	0.29	12.4703	12.0973	289	276	95.5017301038062
1N2G_A	3IOE_A	T0154	0.21	12.6413	12.2574	289	286	98.961937716263
1N2G_A	3ISJ_A	T0154	0.76	12.4419	12.0708	289	289	100
1N2G_A	3IUB_A	T0154	0.33	12.6413	12.2574	289	291	100.692041522491
1N2G_A	3IUE_A	T0154	0.48	12.6210	12.2384	289	293	101.384083044983
1N2G_A	3IVC_A	T0154	1.04	12.3153	11.9521	289	306	105.882352941176
1N2G_A	3IVG_A	T0154	0.41	12.6041	12.2225	289	290	100.346020761246
1N2G_A	3IVX_A	T0154	0.53	12.6210	12.2384	289	292	101.038062283737
1N2G_A	3LE8_A	T0154	0.53	12.6041	12.2225	289	304	105.190311418685
1N2G_A	4DDH_A	T0154	0.61	12.5841	12.2039	289	294	101.730103806228
1N2G_A	4DDK_A	T0154	0.39	12.6379	12.2542	289	293	101.384083044983
1N2G_A	4DDM_A	T0154	0.59	12.5841	12.2039	289	294	101.730103806228
1N2G_A	T0154AL025_1	T0154	3.11	9.4978	9.3142	289	275	95.1557093425606
1N2G_A	T0154AL025_2	T0154	2.50	5.4292	5.5067	289	165	57.0934256055363
1N2G_A	T0154AL025_3	T0154	2.95	0.0638	0.7743	289	159	55.0173010380623
1N2G_A	T0154AL025_4_1	T0154	2.53	1.7543	2.1267	289	21	7.26643598615917
1N2G_A	T0154AL025_4_2	T0154	1.90	4.0971	4.2646	289	39	13.4948096885813
1N2G_A	T0154AL025_4_3	T0154	2.43	2.3397	2.6485	289	38	13.1487889273356
1N2G_A	T0154AL025_4_4	T0154	nan	-5.3769	-0.0000	289	18	6.22837370242215
1N2G_A	T0154AL025_4_5	T0154	2.76	0.2702	0.9183	289	24	8.30449826989619
1N2G_A	T0154AL025_4_6	T0154	2.64	-0.3503	0.5144	289	72	24.9134948096886
1N2G_A	T0154AL025_4_7	T0154	2.50	2.1079	2.4402	289	29	10.0346020761246
1N2G_A	T0154AL025_4_8	T0154	2.31	-0.2016	0.6028	289	29	10.0346020761246
1N2G_A	T0154AL032_1	T0154	3.16	8.9403	8.7922	289	275	95.1557093425606
1N2G_A	T0154AL041_2_1	T0154	3.08	9.2191	9.0532	289	275	95.1557093425606
1N2G_A	T0154AL041_2_2	T0154	0.19	-1.9568	0.0167	289	16	5.5363321799308
1N2G_A	T0154AL044_1	T0154	3.10	8.3824	8.2700	289	255	88.2352941176471
1N2G_A	T0154AL054_1	T0154	3.12	8.9670	8.8172	289	276	95.5017301038062
1N2G_A	T0154AL054_4	T0154	2.79	-1.1806	0.1483	289	309	106.920415224913
1N2G_A	T0154AL056_1	T0154	3.01	9.3445	9.1707	289	269	93.0795847750865
1N2G_A	T0154AL090_1	T0154	3.09	8.9960	8.8444	289	275	95.1557093425606
1N2G_A	T0154AL144_1	T0154	3.12	8.7761	8.6385	289	271	93.7716262975779
1N2G_A	T0154AL242_1	T0154	3.06	9.2450	9.0775	289	276	95.5017301038062
1N2G_A	T0154AL331_1	T0154	3.06	9.0463	8.8915	289	279	96.5397923875433
1N2G_A	T0154AL391_1	T0154	2.19	8.9421	8.7939	289	181	62.6297577854671
1N2G_A	T0154AL397_1_1	T0154	2.23	-1.2936	0.1171	289	8	2.7681660899654
1N2G_A	T0154AL397_1_2	T0154	2.88	9.0388	8.8845	289	240	83.0449826989619
1N2G_A	T0154AL397_1_3	T0154	2.05	-1.9558	0.0168	289	22	7.61245674740484
1N2G_A	T0154AL397_2_1	T0154	2.23	-1.2936	0.1171	289	8	2.7681660899654
1N2G_A	T0154AL397_2_2	T0154	3.06	8.8557	8.7131	289	276	95.5017301038062
1N2G_A	T0154AL397_2_3	T0154	2.81	-1.6411	0.0485	289	13	4.49826989619377
1N2G_A	T0154AL400_1_1	T0154	2.62	-0.7764	0.2975	289	71	24.5674740484429
1N2G_A	T0154AL400_1_2	T0154	nan	-3.7583	0.0000	289	86	29.757785467128
1N2G_A	T0154AL400_1_3	T0154	2.73	0.6981	1.2408	289	48	16.6089965397924
1N2G_A	T0154AL470_1	T0154	3.08	8.9748	8.8245	289	270	93.4256055363322
1N2G_A	T0154AL476_1	T0154	3.13	9.0226	8.8693	289	276	95.5017301038062
1N2G_A	T0154AL529_1	T0154	2.63	9.2779	9.1083	289	242	83.7370242214533
1N2G_A	T0154AL537_1	T0154	3.12	8.8288	8.6878	289	275	95.1557093425606
1N2G_A	T0154DR020_1	T0154	no_data	no_data	no_data	289	no_data	no_data
1N2G_A	T0154DR068_1	T0154	no_data	no_data	no_data	289	no_data	no_data
1N2G_A	T0154DR355_1	T0154	no_data	no_data	no_data	289	no_data	no_data
1N2G_A	T0154DR355_2	T0154	no_data	no_data	no_data	289	no_data	no_data
1N2G_A	T0154DR355_4	T0154	no_data	no_data	no_data	289	no_data	no_data
1N2G_A	T0154DR454_1	T0154	no_data	no_data	no_data	289	no_data	no_data
1N2G_A	T0154DR454_2	T0154	no_data	no_data	no_data	289	no_data	no_data
1N2G_A	T0154DR454_3	T0154	no_data	no_data	no_data	289	no_data	no_data
1N2G_A	T0154RR020_1	T0154	no_data	no_data	no_data	289	no_data	no_data
1N2G_A	T0154RR022_1	T0154	no_data	no_data	no_data	289	no_data	no_data
1N2G_A	T0154RR397_1	T0154	no_data	no_data	no_data	289	no_data	no_data
1N2G_A	T0154SS001_1	T0154	no_data	no_data	no_data	289	no_data	no_data
1N2G_A	T0154SS007_1	T0154	no_data	no_data	no_data	289	no_data	no_data
1N2G_A	T0154SS020_1	T0154	no_data	no_data	no_data	289	no_data	no_data
1N2G_A	T0154SS023_1	T0154	no_data	no_data	no_data	289	no_data	no_data
1N2G_A	T0154SS032_1	T0154	no_data	no_data	no_data	289	no_data	no_data
1N2G_A	T0154SS041_1	T0154	no_data	no_data	no_data	289	no_data	no_data
1N2G_A	T0154SS044_1	T0154	no_data	no_data	no_data	289	no_data	no_data
1N2G_A	T0154SS044_2	T0154	no_data	no_data	no_data	289	no_data	no_data
1N2G_A	T0154SS054_1	T0154	no_data	no_data	no_data	289	no_data	no_data
1N2G_A	T0154SS054_2	T0154	no_data	no_data	no_data	289	no_data	no_data
1N2G_A	T0154SS054_3	T0154	no_data	no_data	no_data	289	no_data	no_data
1N2G_A	T0154SS055_1	T0154	no_data	no_data	no_data	289	no_data	no_data
1N2G_A	T0154SS056_1	T0154	no_data	no_data	no_data	289	no_data	no_data
1N2G_A	T0154SS068_1	T0154	no_data	no_data	no_data	289	no_data	no_data
1N2G_A	T0154SS069_1	T0154	no_data	no_data	no_data	289	no_data	no_data
1N2G_A	T0154SS072_1	T0154	no_data	no_data	no_data	289	no_data	no_data
1N2G_A	T0154SS100_1	T0154	no_data	no_data	no_data	289	no_data	no_data
1N2G_A	T0154SS100_2	T0154	no_data	no_data	no_data	289	no_data	no_data
1N2G_A	T0154SS108_1	T0154	no_data	no_data	no_data	289	no_data	no_data
1N2G_A	T0154SS137_1	T0154	no_data	no_data	no_data	289	no_data	no_data
1N2G_A	T0154SS254_1	T0154	no_data	no_data	no_data	289	no_data	no_data
1N2G_A	T0154SS266_1	T0154	no_data	no_data	no_data	289	no_data	no_data
1N2G_A	T0154SS270_1	T0154	no_data	no_data	no_data	289	no_data	no_data
1N2G_A	T0154SS273_1	T0154	no_data	no_data	no_data	289	no_data	no_data
1N2G_A	T0154SS356_1	T0154	no_data	no_data	no_data	289	no_data	no_data
1N2G_A	T0154SS357_1	T0154	no_data	no_data	no_data	289	no_data	no_data
1N2G_A	T0154SS389_1	T0154	no_data	no_data	no_data	289	no_data	no_data
1N2G_A	T0154SS393_1	T0154	no_data	no_data	no_data	289	no_data	no_data
1N2G_A	T0154SS393_2	T0154	no_data	no_data	no_data	289	no_data	no_data
1N2G_A	T0154SS396_1	T0154	no_data	no_data	no_data	289	no_data	no_data
1N2G_A	T0154SS404_1	T0154	no_data	no_data	no_data	289	no_data	no_data
1N2G_A	T0154SS420_1	T0154	no_data	no_data	no_data	289	no_data	no_data
1N2G_A	T0154SS442_1	T0154	no_data	no_data	no_data	289	no_data	no_data
1N2G_A	T0154SS463_1	T0154	no_data	no_data	no_data	289	no_data	no_data
1N2G_A	T0154SS474_1	T0154	no_data	no_data	no_data	289	no_data	no_data
1N2G_A	T0154SS517_1	T0154	no_data	no_data	no_data	289	no_data	no_data
1N2G_A	T0154SS531_1	T0154	no_data	no_data	no_data	289	no_data	no_data
1N2G_A	T0154SS531_2	T0154	no_data	no_data	no_data	289	no_data	no_data
1N2G_A	T0154SS531_3	T0154	no_data	no_data	no_data	289	no_data	no_data
1N2G_A	T0154SS531_4	T0154	no_data	no_data	no_data	289	no_data	no_data
1N2G_A	T0154SS531_5	T0154	no_data	no_data	no_data	289	no_data	no_data
1N2G_A	T0154TS001_1	T0154	2.95	9.1429	8.9820	289	309	106.920415224913
1N2G_A	T0154TS002_1	T0154	2.28	10.3796	10.1398	289	309	106.920415224913
1N2G_A	T0154TS002_2	T0154	3.15	8.9279	8.7806	289	309	106.920415224913
1N2G_A	T0154TS002_3	T0154	3.07	9.0354	8.8813	289	309	106.920415224913
1N2G_A	T0154TS002_4	T0154	2.91	8.6053	8.4786	289	309	106.920415224913
1N2G_A	T0154TS002_5	T0154	2.84	8.7128	8.5792	289	309	106.920415224913
1N2G_A	T0154TS006_1	T0154	3.00	9.1429	8.9820	289	309	106.920415224913
1N2G_A	T0154TS007_1	T0154	2.71	8.4665	8.3486	289	276	95.5017301038062
1N2G_A	T0154TS007_2	T0154	3.10	9.2450	9.0775	289	276	95.5017301038062
1N2G_A	T0154TS007_3	T0154	2.50	6.7240	6.7176	289	113	39.1003460207612
1N2G_A	T0154TS007_4	T0154	1.60	3.8328	4.0190	289	34	11.7647058823529
1N2G_A	T0154TS007_5	T0154	2.81	0.4793	1.0723	289	146	50.5190311418685
1N2G_A	T0154TS008_1	T0154	2.83	8.6113	8.4842	289	263	91.0034602076125
1N2G_A	T0154TS008_2	T0154	3.31	7.1136	7.0823	289	263	91.0034602076125
1N2G_A	T0154TS008_3	T0154	3.10	7.2288	7.1901	289	263	91.0034602076125
1N2G_A	T0154TS008_4u	T0154	3.14	8.3233	8.2146	289	263	91.0034602076125
1N2G_A	T0154TS010_1	T0154	2.92	8.6053	8.4786	289	309	106.920415224913
1N2G_A	T0154TS010_2	T0154	2.83	8.6053	8.4786	289	309	106.920415224913
1N2G_A	T0154TS010_3	T0154	3.02	8.7128	8.5792	289	309	106.920415224913
1N2G_A	T0154TS010_4	T0154	3.06	9.2450	9.0775	289	276	95.5017301038062
1N2G_A	T0154TS010_5	T0154	2.38	8.1751	8.0759	289	309	106.920415224913
1N2G_A	T0154TS012_1	T0154	3.10	8.8203	8.6799	289	309	106.920415224913
1N2G_A	T0154TS012_2	T0154	3.09	8.9816	8.8309	289	309	106.920415224913
1N2G_A	T0154TS012_3	T0154	3.17	8.6590	8.5289	289	309	106.920415224913
1N2G_A	T0154TS012_4	T0154	2.92	8.9816	8.8309	289	309	106.920415224913
1N2G_A	T0154TS012_5	T0154	2.93	0.0023	0.7331	289	309	106.920415224913
1N2G_A	T0154TS014_1	T0154	3.06	9.2450	9.0775	289	276	95.5017301038062
1N2G_A	T0154TS014_2	T0154	2.61	-1.6107	0.0530	289	289	100
1N2G_A	T0154TS014_3	T0154	2.46	-1.3296	0.1081	289	154	53.2871972318339
1N2G_A	T0154TS014_4	T0154	2.40	5.9276	5.9727	289	126	43.598615916955
1N2G_A	T0154TS014_5	T0154	2.55	-0.0827	0.6776	289	157	54.3252595155709
1N2G_A	T0154TS016_1	T0154	3.16	8.4385	8.3225	289	263	91.0034602076125
1N2G_A	T0154TS016_2	T0154	3.13	8.4385	8.3225	289	263	91.0034602076125
1N2G_A	T0154TS016_3	T0154	3.09	8.8271	8.6863	289	277	95.8477508650519
1N2G_A	T0154TS016_4	T0154	3.12	8.4944	8.3748	289	277	95.8477508650519
1N2G_A	T0154TS016_5	T0154	3.14	8.7987	8.6597	289	278	96.1937716262976
1N2G_A	T0154TS020_1	T0154	3.07	9.4927	9.3094	289	277	95.8477508650519
1N2G_A	T0154TS024_1	T0154	2.83	7.7450	7.6732	289	309	106.920415224913
1N2G_A	T0154TS028_1	T0154	3.06	9.2708	9.1017	289	277	95.8477508650519
1N2G_A	T0154TS028_2	T0154	3.00	9.2708	9.1017	289	277	95.8477508650519
1N2G_A	T0154TS028_3	T0154	3.03	8.9935	8.8421	289	277	95.8477508650519
1N2G_A	T0154TS028_4	T0154	2.92	9.6591	9.4652	289	277	95.8477508650519
1N2G_A	T0154TS028_5	T0154	2.85	9.6036	9.4133	289	277	95.8477508650519
1N2G_A	T0154TS029_1	T0154	3.12	9.1429	8.9820	289	309	106.920415224913
1N2G_A	T0154TS034_1	T0154	2.96	9.4372	9.2575	289	277	95.8477508650519
1N2G_A	T0154TS035_1	T0154	3.00	9.2154	9.0498	289	277	95.8477508650519
1N2G_A	T0154TS035_2	T0154	2.98	9.0892	8.9316	289	309	106.920415224913
1N2G_A	T0154TS035_3	T0154	2.79	9.5193	9.3343	289	309	106.920415224913
1N2G_A	T0154TS035_4	T0154	3.01	8.6053	8.4786	289	277	95.8477508650519
1N2G_A	T0154TS038_1	T0154	2.71	8.4665	8.3486	289	276	95.5017301038062
1N2G_A	T0154TS038_2	T0154	3.10	9.2450	9.0775	289	276	95.5017301038062
1N2G_A	T0154TS038_3	T0154	2.98	2.1630	2.4895	289	154	53.2871972318339
1N2G_A	T0154TS038_4	T0154	3.15	8.9670	8.8172	289	276	95.5017301038062
1N2G_A	T0154TS039_1	T0154	3.13	9.0226	8.8693	289	276	95.5017301038062
1N2G_A	T0154TS039_2	T0154	3.06	9.1894	9.0254	289	276	95.5017301038062
1N2G_A	T0154TS039_3	T0154	3.12	8.2826	8.1765	289	298	103.114186851211
1N2G_A	T0154TS039_4	T0154	3.13	8.7730	8.6356	289	275	95.1557093425606
1N2G_A	T0154TS039_5	T0154	3.05	6.7234	6.7170	289	298	103.114186851211
1N2G_A	T0154TS040_1	T0154	2.90	9.5481	9.3613	289	277	95.8477508650519
1N2G_A	T0154TS040_2	T0154	2.95	8.6608	8.5305	289	277	95.8477508650519
1N2G_A	T0154TS040_3	T0154	2.91	9.3818	9.2056	289	277	95.8477508650519
1N2G_A	T0154TS040_4	T0154	2.88	9.4927	9.3094	289	277	95.8477508650519
1N2G_A	T0154TS040_5	T0154	2.65	8.4944	8.3748	289	277	95.8477508650519
1N2G_A	T0154TS041_1	T0154	3.08	9.1045	8.9459	289	277	95.8477508650519
1N2G_A	T0154TS045_1	T0154	2.90	8.9935	8.8421	289	277	95.8477508650519
1N2G_A	T0154TS045_2	T0154	2.90	9.5481	9.3613	289	277	95.8477508650519
1N2G_A	T0154TS045_3	T0154	3.12	8.2826	8.1765	289	298	103.114186851211
1N2G_A	T0154TS045_4	T0154	3.13	8.7730	8.6356	289	275	95.1557093425606
1N2G_A	T0154TS045_5	T0154	3.05	6.7234	6.7170	289	298	103.114186851211
1N2G_A	T0154TS046_1	T0154	3.05	9.2154	9.0498	289	277	95.8477508650519
1N2G_A	T0154TS046_2	T0154	2.70	-1.2343	0.1329	289	309	106.920415224913
1N2G_A	T0154TS046_3	T0154	3.06	4.4651	4.6071	289	173	59.8615916955017
1N2G_A	T0154TS046_4	T0154	3.21	0.6463	1.2003	289	242	83.7370242214533
1N2G_A	T0154TS046_5	T0154	2.95	0.3413	0.9698	289	201	69.5501730103806
1N2G_A	T0154TS047_1	T0154	3.21	8.9279	8.7806	289	309	106.920415224913
1N2G_A	T0154TS050_1	T0154	2.89	0.0561	0.7691	289	309	106.920415224913
1N2G_A	T0154TS050_2	T0154	2.54	0.1099	0.8057	289	309	106.920415224913
1N2G_A	T0154TS050_3	T0154	2.75	-0.6429	0.3593	289	309	106.920415224913
1N2G_A	T0154TS050_4	T0154	2.69	0.7013	1.2433	289	309	106.920415224913
1N2G_A	T0154TS050_5	T0154	2.46	0.5400	1.1183	289	309	106.920415224913
1N2G_A	T0154TS052_1	T0154	3.20	2.3936	2.6972	289	277	95.8477508650519
1N2G_A	T0154TS052_2	T0154	3.09	2.5046	2.7977	289	277	95.8477508650519
1N2G_A	T0154TS052_3	T0154	3.28	3.6138	3.8161	289	277	95.8477508650519
1N2G_A	T0154TS052_4	T0154	3.15	4.8894	5.0027	289	277	95.8477508650519
1N2G_A	T0154TS052_5	T0154	3.23	2.2273	2.5472	289	277	95.8477508650519
1N2G_A	T0154TS053_1	T0154	3.14	9.1075	8.9488	289	275	95.1557093425606
1N2G_A	T0154TS053_2	T0154	2.82	6.9960	6.9722	289	214	74.0484429065744
1N2G_A	T0154TS065_1	T0154	3.11	9.2926	9.1220	289	267	92.3875432525952
1N2G_A	T0154TS065_2_1	T0154	3.11	9.2926	9.1220	289	267	92.3875432525952
1N2G_A	T0154TS065_2_2	T0154	1.02	-0.9319	0.2332	289	15	5.19031141868512
1N2G_A	T0154TS065_2_3	T0154	3.04	-2.9974	0.0000	289	21	7.26643598615917
1N2G_A	T0154TS065_3_1	T0154	3.11	9.2926	9.1220	289	267	92.3875432525952
1N2G_A	T0154TS065_3_2	T0154	1.02	-0.9319	0.2332	289	15	5.19031141868512
1N2G_A	T0154TS065_3_3	T0154	1.11	2.1610	2.4878	289	19	6.57439446366782
1N2G_A	T0154TS065_4_1	T0154	3.11	9.2926	9.1220	289	267	92.3875432525952
1N2G_A	T0154TS065_4_2	T0154	1.02	-0.9319	0.2332	289	15	5.19031141868512
1N2G_A	T0154TS065_4_3	T0154	nan	-6.1517	-0.0000	289	10	3.46020761245675
1N2G_A	T0154TS065_5_1	T0154	3.11	9.2926	9.1220	289	267	92.3875432525952
1N2G_A	T0154TS065_5_2	T0154	1.02	-0.9319	0.2332	289	15	5.19031141868512
1N2G_A	T0154TS067_1	T0154	2.99	8.9935	8.8421	289	277	95.8477508650519
1N2G_A	T0154TS070_1	T0154	3.16	8.8576	8.7148	289	274	94.8096885813149
1N2G_A	T0154TS070_2	T0154	2.92	3.8103	3.9982	289	153	52.9411764705882
1N2G_A	T0154TS070_3	T0154	2.97	4.2756	4.4306	289	219	75.7785467128028
1N2G_A	T0154TS070_4	T0154	2.78	0.6385	1.1942	289	228	78.8927335640138
1N2G_A	T0154TS070_5	T0154	2.99	0.8187	1.3364	289	280	96.8858131487889
1N2G_A	T0154TS071_1	T0154	3.15	8.9670	8.8172	289	276	95.5017301038062
1N2G_A	T0154TS071_2	T0154	2.92	3.8103	3.9982	289	153	52.9411764705882
1N2G_A	T0154TS071_3	T0154	3.15	3.6442	3.8443	289	235	81.3148788927336
1N2G_A	T0154TS071_4	T0154	2.79	-0.7465	0.3108	289	254	87.8892733564014
[truncated: 97,235 more rows]
