# Supplementary material for: Addressing the Role of Conformational Diversity in Protein Structure Prediction
Source: PLoS One. 2016 May 9;11(5):e0154923. doi: 10.1371/journal.pone.0154923 (PMC4861349; doi:10.1371/journal.pone.0154923)
Supplement: S1 Dataset — (GZ) [file pone.0154923.s002.gz › Palopoli-Monzon_2016_SI/Structural_alignments/SET_QUARK/rmsd_mammoth_Xu_1K3BA.out]

PDB_1	PDB_2	Target	RMSD	Z-score	ln(E)
1K3BA	emdecoy0_1K3BA	1K3BA	2.67	-0.1976	0.6052
1K3BA	emdecoy1000_1K3BA	1K3BA	2.72	1.0366	1.5137
1K3BA	emdecoy1001_1K3BA	1K3BA	2.67	-1.0205	0.2004
1K3BA	emdecoy1002_1K3BA	1K3BA	2.71	-0.3005	0.5434
1K3BA	emdecoy1003_1K3BA	1K3BA	2.41	1.5509	1.9493
1K3BA	emdecoy1004_1K3BA	1K3BA	2.79	0.6252	1.1839
1K3BA	emdecoy1005_1K3BA	1K3BA	2.78	-0.0948	0.6698
1K3BA	emdecoy1006_1K3BA	1K3BA	2.94	-0.4033	0.4844
1K3BA	emdecoy1007_1K3BA	1K3BA	2.67	0.0081	0.7369
1K3BA	emdecoy1008_1K3BA	1K3BA	2.60	-0.4033	0.4844
1K3BA	emdecoy1009_1K3BA	1K3BA	2.79	1.5509	1.9493
1K3BA	emdecoy100_1K3BA	1K3BA	2.47	1.6537	2.0387
1K3BA	emdecoy1010_1K3BA	1K3BA	2.46	0.5223	1.1049
1K3BA	emdecoy1011_1K3BA	1K3BA	2.76	-0.0948	0.6698
1K3BA	emdecoy1012_1K3BA	1K3BA	2.24	0.5223	1.1049
1K3BA	emdecoy1013_1K3BA	1K3BA	2.82	0.8309	1.3462
1K3BA	emdecoy1014_1K3BA	1K3BA	2.59	0.4195	1.0275
1K3BA	emdecoy1015_1K3BA	1K3BA	2.73	0.8309	1.3462
1K3BA	emdecoy1016_1K3BA	1K3BA	2.67	-0.3005	0.5434
1K3BA	emdecoy1017_1K3BA	1K3BA	2.18	0.2138	0.8781
1K3BA	emdecoy1018_1K3BA	1K3BA	2.93	-0.4033	0.4844
1K3BA	emdecoy1019_1K3BA	1K3BA	2.88	0.2138	0.8781
1K3BA	emdecoy101_1K3BA	1K3BA	2.36	1.4480	1.8605
1K3BA	emdecoy1020_1K3BA	1K3BA	2.81	1.9623	2.3104
1K3BA	emdecoy1021_1K3BA	1K3BA	2.31	0.4195	1.0275
1K3BA	emdecoy1022_1K3BA	1K3BA	2.61	1.7566	2.1287
1K3BA	emdecoy1023_1K3BA	1K3BA	2.74	0.5223	1.1049
1K3BA	emdecoy1024_1K3BA	1K3BA	2.62	1.6537	2.0387
1K3BA	emdecoy1025_1K3BA	1K3BA	2.82	1.5509	1.9493
1K3BA	emdecoy1026_1K3BA	1K3BA	2.66	0.3166	0.9518
1K3BA	emdecoy1027_1K3BA	1K3BA	2.61	0.0081	0.7369
1K3BA	emdecoy1028_1K3BA	1K3BA	2.98	-0.7119	0.3266
1K3BA	emdecoy1029_1K3BA	1K3BA	2.70	1.9623	2.3104
1K3BA	emdecoy102_1K3BA	1K3BA	2.39	0.2138	0.8781
1K3BA	emdecoy1030_1K3BA	1K3BA	3.26	-0.6090	0.3759
1K3BA	emdecoy1031_1K3BA	1K3BA	2.91	-0.0948	0.6698
1K3BA	emdecoy1032_1K3BA	1K3BA	2.69	0.4195	1.0275
1K3BA	emdecoy1033_1K3BA	1K3BA	2.69	2.0651	2.4020
1K3BA	emdecoy1034_1K3BA	1K3BA	2.56	1.0366	1.5137
1K3BA	emdecoy1035_1K3BA	1K3BA	2.77	1.6537	2.0387
1K3BA	emdecoy1036_1K3BA	1K3BA	2.59	-0.5062	0.4285
1K3BA	emdecoy1037_1K3BA	1K3BA	2.46	0.5223	1.1049
1K3BA	emdecoy1038_1K3BA	1K3BA	2.47	1.3452	1.7725
1K3BA	emdecoy1039_1K3BA	1K3BA	2.78	1.8594	2.2193
1K3BA	emdecoy103_1K3BA	1K3BA	2.52	0.7280	1.2644
1K3BA	emdecoy1040_1K3BA	1K3BA	2.72	0.7280	1.2644
1K3BA	emdecoy1041_1K3BA	1K3BA	3.08	1.1395	1.5990
1K3BA	emdecoy1042_1K3BA	1K3BA	3.29	0.6252	1.1839
1K3BA	emdecoy1043_1K3BA	1K3BA	2.47	0.5223	1.1049
1K3BA	emdecoy1044_1K3BA	1K3BA	2.61	1.3452	1.7725
1K3BA	emdecoy1045_1K3BA	1K3BA	2.38	0.7280	1.2644
1K3BA	emdecoy1046_1K3BA	1K3BA	2.58	0.3166	0.9518
1K3BA	emdecoy1047_1K3BA	1K3BA	2.74	2.3737	2.6792
1K3BA	emdecoy1048_1K3BA	1K3BA	2.79	1.6537	2.0387
1K3BA	emdecoy1049_1K3BA	1K3BA	2.59	1.6537	2.0387
1K3BA	emdecoy104_1K3BA	1K3BA	2.50	-0.0948	0.6698
1K3BA	emdecoy1050_1K3BA	1K3BA	2.62	1.5509	1.9493
1K3BA	emdecoy1051_1K3BA	1K3BA	2.99	0.9338	1.4294
1K3BA	emdecoy1052_1K3BA	1K3BA	2.90	1.3452	1.7725
1K3BA	emdecoy1053_1K3BA	1K3BA	2.71	0.8309	1.3462
1K3BA	emdecoy1054_1K3BA	1K3BA	2.45	0.6252	1.1839
1K3BA	emdecoy1055_1K3BA	1K3BA	2.78	1.0366	1.5137
1K3BA	emdecoy1056_1K3BA	1K3BA	2.81	1.3452	1.7725
1K3BA	emdecoy1057_1K3BA	1K3BA	3.00	0.8309	1.3462
1K3BA	emdecoy1058_1K3BA	1K3BA	2.42	1.8594	2.2193
1K3BA	emdecoy1059_1K3BA	1K3BA	2.42	-0.3005	0.5434
1K3BA	emdecoy105_1K3BA	1K3BA	2.81	1.8594	2.2193
1K3BA	emdecoy1060_1K3BA	1K3BA	2.03	0.8309	1.3462
1K3BA	emdecoy1061_1K3BA	1K3BA	3.18	0.8309	1.3462
1K3BA	emdecoy1062_1K3BA	1K3BA	2.80	1.0366	1.5137
1K3BA	emdecoy1063_1K3BA	1K3BA	3.07	2.2708	2.5864
1K3BA	emdecoy1064_1K3BA	1K3BA	2.70	2.3737	2.6792
1K3BA	emdecoy1065_1K3BA	1K3BA	2.66	0.2138	0.8781
1K3BA	emdecoy1066_1K3BA	1K3BA	2.59	1.7566	2.1287
1K3BA	emdecoy1067_1K3BA	1K3BA	2.78	1.2423	1.6853
1K3BA	emdecoy1068_1K3BA	1K3BA	2.78	1.4480	1.8605
1K3BA	emdecoy1069_1K3BA	1K3BA	2.64	2.2708	2.5864
1K3BA	emdecoy106_1K3BA	1K3BA	2.79	0.0081	0.7369
1K3BA	emdecoy1070_1K3BA	1K3BA	2.71	0.5223	1.1049
1K3BA	emdecoy1071_1K3BA	1K3BA	2.97	2.0651	2.4020
1K3BA	emdecoy1072_1K3BA	1K3BA	2.88	-0.8148	0.2809
1K3BA	emdecoy1073_1K3BA	1K3BA	2.83	1.5509	1.9493
1K3BA	emdecoy1074_1K3BA	1K3BA	3.06	-1.0205	0.2004
1K3BA	emdecoy1075_1K3BA	1K3BA	3.25	0.3166	0.9518
1K3BA	emdecoy1076_1K3BA	1K3BA	2.98	1.5509	1.9493
1K3BA	emdecoy1077_1K3BA	1K3BA	3.04	-0.5062	0.4285
1K3BA	emdecoy1078_1K3BA	1K3BA	2.68	0.8309	1.3462
1K3BA	emdecoy1079_1K3BA	1K3BA	2.65	0.7280	1.2644
1K3BA	emdecoy107_1K3BA	1K3BA	3.03	1.7566	2.1287
1K3BA	emdecoy1080_1K3BA	1K3BA	2.32	0.9338	1.4294
1K3BA	emdecoy1081_1K3BA	1K3BA	2.58	1.8594	2.2193
1K3BA	emdecoy1082_1K3BA	1K3BA	3.07	1.3452	1.7725
1K3BA	emdecoy1083_1K3BA	1K3BA	2.71	1.3452	1.7725
1K3BA	emdecoy1084_1K3BA	1K3BA	2.89	0.4195	1.0275
1K3BA	emdecoy1085_1K3BA	1K3BA	2.88	1.5509	1.9493
1K3BA	emdecoy1086_1K3BA	1K3BA	2.61	0.7280	1.2644
1K3BA	emdecoy1087_1K3BA	1K3BA	2.71	0.7280	1.2644
1K3BA	emdecoy1088_1K3BA	1K3BA	2.61	0.5223	1.1049
1K3BA	emdecoy1089_1K3BA	1K3BA	2.58	1.2423	1.6853
1K3BA	emdecoy108_1K3BA	1K3BA	2.90	2.2708	2.5864
1K3BA	emdecoy1090_1K3BA	1K3BA	2.48	2.1680	2.4940
1K3BA	emdecoy1091_1K3BA	1K3BA	2.43	0.5223	1.1049
1K3BA	emdecoy1092_1K3BA	1K3BA	2.52	0.6252	1.1839
1K3BA	emdecoy1093_1K3BA	1K3BA	3.21	1.2423	1.6853
1K3BA	emdecoy1094_1K3BA	1K3BA	2.61	0.6252	1.1839
1K3BA	emdecoy1095_1K3BA	1K3BA	2.49	1.3452	1.7725
1K3BA	emdecoy1096_1K3BA	1K3BA	2.61	1.6537	2.0387
1K3BA	emdecoy1097_1K3BA	1K3BA	3.03	0.3166	0.9518
1K3BA	emdecoy1098_1K3BA	1K3BA	2.76	1.1395	1.5990
1K3BA	emdecoy1099_1K3BA	1K3BA	2.83	-0.5062	0.4285
1K3BA	emdecoy109_1K3BA	1K3BA	2.24	0.1109	0.8064
1K3BA	emdecoy10_1K3BA	1K3BA	2.95	1.3452	1.7725
1K3BA	emdecoy1100_1K3BA	1K3BA	2.61	-0.8148	0.2809
1K3BA	emdecoy1101_1K3BA	1K3BA	2.78	-0.5062	0.4285
1K3BA	emdecoy1102_1K3BA	1K3BA	2.42	1.6537	2.0387
1K3BA	emdecoy1103_1K3BA	1K3BA	2.68	0.7280	1.2644
1K3BA	emdecoy1104_1K3BA	1K3BA	2.58	0.9338	1.4294
1K3BA	emdecoy1105_1K3BA	1K3BA	2.65	1.1395	1.5990
1K3BA	emdecoy1106_1K3BA	1K3BA	2.61	0.6252	1.1839
1K3BA	emdecoy1107_1K3BA	1K3BA	2.60	1.6537	2.0387
1K3BA	emdecoy1108_1K3BA	1K3BA	2.88	0.7280	1.2644
1K3BA	emdecoy1109_1K3BA	1K3BA	3.12	0.8309	1.3462
1K3BA	emdecoy110_1K3BA	1K3BA	2.70	-0.0948	0.6698
1K3BA	emdecoy1110_1K3BA	1K3BA	3.22	1.1395	1.5990
1K3BA	emdecoy1111_1K3BA	1K3BA	2.66	-0.1976	0.6052
1K3BA	emdecoy1112_1K3BA	1K3BA	3.05	0.7280	1.2644
1K3BA	emdecoy1113_1K3BA	1K3BA	2.50	-0.3005	0.5434
1K3BA	emdecoy1114_1K3BA	1K3BA	2.24	-0.3005	0.5434
1K3BA	emdecoy1115_1K3BA	1K3BA	2.57	1.6537	2.0387
1K3BA	emdecoy1116_1K3BA	1K3BA	3.29	1.2423	1.6853
1K3BA	emdecoy1117_1K3BA	1K3BA	3.02	0.4195	1.0275
1K3BA	emdecoy1118_1K3BA	1K3BA	2.49	0.5223	1.1049
1K3BA	emdecoy1119_1K3BA	1K3BA	2.59	1.8594	2.2193
1K3BA	emdecoy111_1K3BA	1K3BA	2.37	-0.4033	0.4844
1K3BA	emdecoy1120_1K3BA	1K3BA	2.86	1.9623	2.3104
1K3BA	emdecoy1121_1K3BA	1K3BA	2.53	1.9623	2.3104
1K3BA	emdecoy1122_1K3BA	1K3BA	2.83	0.4195	1.0275
1K3BA	emdecoy1123_1K3BA	1K3BA	3.02	1.2423	1.6853
1K3BA	emdecoy1124_1K3BA	1K3BA	2.70	0.4195	1.0275
1K3BA	emdecoy1125_1K3BA	1K3BA	2.80	-0.5062	0.4285
1K3BA	emdecoy1126_1K3BA	1K3BA	2.68	-0.5062	0.4285
1K3BA	emdecoy1127_1K3BA	1K3BA	2.99	0.7280	1.2644
1K3BA	emdecoy1128_1K3BA	1K3BA	2.93	0.4195	1.0275
1K3BA	emdecoy1129_1K3BA	1K3BA	2.93	0.6252	1.1839
1K3BA	emdecoy112_1K3BA	1K3BA	2.34	0.8309	1.3462
1K3BA	emdecoy1130_1K3BA	1K3BA	3.01	1.1395	1.5990
1K3BA	emdecoy1131_1K3BA	1K3BA	2.96	1.7566	2.1287
1K3BA	emdecoy1132_1K3BA	1K3BA	2.94	1.0366	1.5137
1K3BA	emdecoy1133_1K3BA	1K3BA	2.78	0.4195	1.0275
1K3BA	emdecoy1134_1K3BA	1K3BA	2.71	1.4480	1.8605
1K3BA	emdecoy1135_1K3BA	1K3BA	2.48	0.6252	1.1839
1K3BA	emdecoy1136_1K3BA	1K3BA	2.68	1.5509	1.9493
1K3BA	emdecoy1137_1K3BA	1K3BA	2.61	0.9338	1.4294
1K3BA	emdecoy1138_1K3BA	1K3BA	2.79	0.8309	1.3462
1K3BA	emdecoy1139_1K3BA	1K3BA	2.43	0.5223	1.1049
1K3BA	emdecoy113_1K3BA	1K3BA	2.70	-0.3005	0.5434
1K3BA	emdecoy1140_1K3BA	1K3BA	2.76	0.2138	0.8781
1K3BA	emdecoy1141_1K3BA	1K3BA	3.09	0.5223	1.1049
1K3BA	emdecoy1142_1K3BA	1K3BA	2.70	0.2138	0.8781
1K3BA	emdecoy1143_1K3BA	1K3BA	2.92	0.2138	0.8781
1K3BA	emdecoy1144_1K3BA	1K3BA	2.78	0.8309	1.3462
1K3BA	emdecoy1145_1K3BA	1K3BA	2.69	0.4195	1.0275
1K3BA	emdecoy1146_1K3BA	1K3BA	2.88	0.6252	1.1839
1K3BA	emdecoy1147_1K3BA	1K3BA	2.77	1.5509	1.9493
1K3BA	emdecoy1148_1K3BA	1K3BA	2.41	1.7566	2.1287
1K3BA	emdecoy1149_1K3BA	1K3BA	2.93	1.5509	1.9493
1K3BA	emdecoy114_1K3BA	1K3BA	2.60	-0.0948	0.6698
1K3BA	emdecoy1150_1K3BA	1K3BA	2.47	-0.5062	0.4285
1K3BA	emdecoy1151_1K3BA	1K3BA	2.36	1.6537	2.0387
1K3BA	emdecoy1152_1K3BA	1K3BA	2.95	0.8309	1.3462
1K3BA	emdecoy1153_1K3BA	1K3BA	2.46	0.6252	1.1839
1K3BA	emdecoy1154_1K3BA	1K3BA	2.54	0.8309	1.3462
1K3BA	emdecoy1155_1K3BA	1K3BA	2.71	2.1680	2.4940
1K3BA	emdecoy1156_1K3BA	1K3BA	2.89	2.0651	2.4020
1K3BA	emdecoy1157_1K3BA	1K3BA	2.82	1.6537	2.0387
1K3BA	emdecoy1158_1K3BA	1K3BA	2.81	0.4195	1.0275
1K3BA	emdecoy1159_1K3BA	1K3BA	2.74	0.2138	0.8781
1K3BA	emdecoy115_1K3BA	1K3BA	2.73	1.8594	2.2193
1K3BA	emdecoy1160_1K3BA	1K3BA	2.79	2.0651	2.4020
1K3BA	emdecoy1161_1K3BA	1K3BA	2.58	2.0651	2.4020
1K3BA	emdecoy1162_1K3BA	1K3BA	2.63	2.0651	2.4020
1K3BA	emdecoy1163_1K3BA	1K3BA	2.91	0.9338	1.4294
1K3BA	emdecoy1164_1K3BA	1K3BA	2.86	1.0366	1.5137
1K3BA	emdecoy1165_1K3BA	1K3BA	2.91	1.5509	1.9493
1K3BA	emdecoy1166_1K3BA	1K3BA	2.29	0.6252	1.1839
1K3BA	emdecoy1167_1K3BA	1K3BA	2.77	1.4480	1.8605
1K3BA	emdecoy1168_1K3BA	1K3BA	2.61	1.4480	1.8605
1K3BA	emdecoy1169_1K3BA	1K3BA	2.91	1.3452	1.7725
1K3BA	emdecoy116_1K3BA	1K3BA	2.72	2.4765	2.7723
1K3BA	emdecoy1170_1K3BA	1K3BA	2.59	1.8594	2.2193
1K3BA	emdecoy1171_1K3BA	1K3BA	2.89	2.1680	2.4940
1K3BA	emdecoy1172_1K3BA	1K3BA	2.71	0.6252	1.1839
1K3BA	emdecoy1173_1K3BA	1K3BA	2.81	-0.5062	0.4285
1K3BA	emdecoy1174_1K3BA	1K3BA	2.82	1.3452	1.7725
1K3BA	emdecoy1175_1K3BA	1K3BA	2.85	2.1680	2.4940
1K3BA	emdecoy1176_1K3BA	1K3BA	2.70	2.1680	2.4940
1K3BA	emdecoy1177_1K3BA	1K3BA	2.97	0.4195	1.0275
1K3BA	emdecoy1178_1K3BA	1K3BA	2.76	0.7280	1.2644
1K3BA	emdecoy1179_1K3BA	1K3BA	2.75	2.1680	2.4940
1K3BA	emdecoy117_1K3BA	1K3BA	2.86	2.0651	2.4020
1K3BA	emdecoy1180_1K3BA	1K3BA	3.02	1.0366	1.5137
1K3BA	emdecoy1181_1K3BA	1K3BA	3.07	0.6252	1.1839
1K3BA	emdecoy1182_1K3BA	1K3BA	2.53	1.4480	1.8605
1K3BA	emdecoy1183_1K3BA	1K3BA	2.59	0.6252	1.1839
1K3BA	emdecoy1184_1K3BA	1K3BA	2.59	1.2423	1.6853
1K3BA	emdecoy1185_1K3BA	1K3BA	2.67	1.5509	1.9493
1K3BA	emdecoy1186_1K3BA	1K3BA	2.63	2.0651	2.4020
1K3BA	emdecoy1187_1K3BA	1K3BA	2.76	1.4480	1.8605
1K3BA	emdecoy1188_1K3BA	1K3BA	2.93	1.6537	2.0387
1K3BA	emdecoy1189_1K3BA	1K3BA	2.54	1.3452	1.7725
1K3BA	emdecoy118_1K3BA	1K3BA	2.84	0.2138	0.8781
1K3BA	emdecoy1190_1K3BA	1K3BA	2.80	1.1395	1.5990
1K3BA	emdecoy1191_1K3BA	1K3BA	2.49	1.0366	1.5137
1K3BA	emdecoy1192_1K3BA	1K3BA	3.21	0.7280	1.2644
1K3BA	emdecoy1193_1K3BA	1K3BA	3.03	0.4195	1.0275
1K3BA	emdecoy1194_1K3BA	1K3BA	2.74	1.7566	2.1287
1K3BA	emdecoy1195_1K3BA	1K3BA	3.01	0.7280	1.2644
1K3BA	emdecoy1196_1K3BA	1K3BA	2.43	-0.0948	0.6698
1K3BA	emdecoy1197_1K3BA	1K3BA	2.49	0.6252	1.1839
1K3BA	emdecoy1198_1K3BA	1K3BA	2.85	1.7566	2.1287
1K3BA	emdecoy1199_1K3BA	1K3BA	2.59	1.6537	2.0387
1K3BA	emdecoy119_1K3BA	1K3BA	2.89	-0.0948	0.6698
1K3BA	emdecoy11_1K3BA	1K3BA	2.23	-0.6090	0.3759
1K3BA	emdecoy1200_1K3BA	1K3BA	2.93	1.0366	1.5137
1K3BA	emdecoy1201_1K3BA	1K3BA	2.80	0.8309	1.3462
1K3BA	emdecoy1202_1K3BA	1K3BA	3.10	0.8309	1.3462
1K3BA	emdecoy1203_1K3BA	1K3BA	2.42	1.6537	2.0387
1K3BA	emdecoy1204_1K3BA	1K3BA	3.11	1.4480	1.8605
1K3BA	emdecoy1205_1K3BA	1K3BA	2.94	1.2423	1.6853
1K3BA	emdecoy1206_1K3BA	1K3BA	2.94	1.0366	1.5137
1K3BA	emdecoy1207_1K3BA	1K3BA	2.60	0.2138	0.8781
1K3BA	emdecoy1208_1K3BA	1K3BA	2.81	1.5509	1.9493
1K3BA	emdecoy1209_1K3BA	1K3BA	2.50	1.6537	2.0387
1K3BA	emdecoy120_1K3BA	1K3BA	2.67	-0.0948	0.6698
1K3BA	emdecoy1210_1K3BA	1K3BA	2.87	1.5509	1.9493
1K3BA	emdecoy1211_1K3BA	1K3BA	2.63	1.4480	1.8605
1K3BA	emdecoy1212_1K3BA	1K3BA	2.49	1.9623	2.3104
1K3BA	emdecoy1213_1K3BA	1K3BA	2.43	1.5509	1.9493
1K3BA	emdecoy1214_1K3BA	1K3BA	2.76	1.3452	1.7725
1K3BA	emdecoy1215_1K3BA	1K3BA	2.84	1.3452	1.7725
1K3BA	emdecoy1216_1K3BA	1K3BA	3.05	1.3452	1.7725
1K3BA	emdecoy1217_1K3BA	1K3BA	3.13	2.0651	2.4020
1K3BA	emdecoy1218_1K3BA	1K3BA	2.80	1.5509	1.9493
1K3BA	emdecoy1219_1K3BA	1K3BA	2.97	1.5509	1.9493
1K3BA	emdecoy121_1K3BA	1K3BA	2.71	0.2138	0.8781
1K3BA	emdecoy1220_1K3BA	1K3BA	3.20	0.6252	1.1839
1K3BA	emdecoy1221_1K3BA	1K3BA	2.83	0.4195	1.0275
1K3BA	emdecoy1222_1K3BA	1K3BA	2.72	1.1395	1.5990
1K3BA	emdecoy1223_1K3BA	1K3BA	2.54	0.7280	1.2644
1K3BA	emdecoy1224_1K3BA	1K3BA	2.87	2.1680	2.4940
1K3BA	emdecoy1225_1K3BA	1K3BA	2.65	1.2423	1.6853
1K3BA	emdecoy1226_1K3BA	1K3BA	2.89	0.6252	1.1839
1K3BA	emdecoy1227_1K3BA	1K3BA	2.81	2.2708	2.5864
1K3BA	emdecoy1228_1K3BA	1K3BA	3.20	1.6537	2.0387
1K3BA	emdecoy1229_1K3BA	1K3BA	2.68	0.4195	1.0275
1K3BA	emdecoy122_1K3BA	1K3BA	2.91	1.4480	1.8605
1K3BA	emdecoy1230_1K3BA	1K3BA	2.70	1.4480	1.8605
1K3BA	emdecoy1231_1K3BA	1K3BA	2.79	1.7566	2.1287
1K3BA	emdecoy1232_1K3BA	1K3BA	3.23	1.6537	2.0387
1K3BA	emdecoy1233_1K3BA	1K3BA	2.62	1.4480	1.8605
1K3BA	emdecoy1234_1K3BA	1K3BA	2.51	1.6537	2.0387
1K3BA	emdecoy1235_1K3BA	1K3BA	2.79	1.8594	2.2193
1K3BA	emdecoy1236_1K3BA	1K3BA	2.69	0.7280	1.2644
1K3BA	emdecoy1237_1K3BA	1K3BA	2.78	1.5509	1.9493
1K3BA	emdecoy1238_1K3BA	1K3BA	2.78	1.4480	1.8605
1K3BA	emdecoy1239_1K3BA	1K3BA	2.95	2.0651	2.4020
1K3BA	emdecoy123_1K3BA	1K3BA	2.43	2.8880	3.1472
1K3BA	emdecoy1240_1K3BA	1K3BA	3.06	0.7280	1.2644
1K3BA	emdecoy1241_1K3BA	1K3BA	2.92	0.9338	1.4294
1K3BA	emdecoy1242_1K3BA	1K3BA	2.99	1.2423	1.6853
1K3BA	emdecoy1243_1K3BA	1K3BA	2.64	1.1395	1.5990
1K3BA	emdecoy1244_1K3BA	1K3BA	2.83	0.7280	1.2644
1K3BA	emdecoy1245_1K3BA	1K3BA	2.65	1.5509	1.9493
1K3BA	emdecoy1246_1K3BA	1K3BA	2.66	0.1109	0.8064
1K3BA	emdecoy1247_1K3BA	1K3BA	2.68	2.1680	2.4940
1K3BA	emdecoy1248_1K3BA	1K3BA	2.70	0.6252	1.1839
1K3BA	emdecoy1249_1K3BA	1K3BA	2.00	0.3166	0.9518
1K3BA	emdecoy124_1K3BA	1K3BA	2.67	1.5509	1.9493
1K3BA	emdecoy1250_1K3BA	1K3BA	2.79	0.6252	1.1839
1K3BA	emdecoy1251_1K3BA	1K3BA	2.34	0.9338	1.4294
1K3BA	emdecoy1252_1K3BA	1K3BA	3.14	0.3166	0.9518
1K3BA	emdecoy1253_1K3BA	1K3BA	3.31	1.2423	1.6853
1K3BA	emdecoy1254_1K3BA	1K3BA	2.76	1.5509	1.9493
1K3BA	emdecoy1255_1K3BA	1K3BA	2.52	1.5509	1.9493
1K3BA	emdecoy1256_1K3BA	1K3BA	2.79	1.1395	1.5990
1K3BA	emdecoy1257_1K3BA	1K3BA	3.05	0.9338	1.4294
1K3BA	emdecoy1258_1K3BA	1K3BA	2.49	1.5509	1.9493
1K3BA	emdecoy1259_1K3BA	1K3BA	2.70	1.1395	1.5990
1K3BA	emdecoy125_1K3BA	1K3BA	2.68	0.8309	1.3462
1K3BA	emdecoy1260_1K3BA	1K3BA	2.29	2.0651	2.4020
1K3BA	emdecoy1261_1K3BA	1K3BA	2.54	0.1109	0.8064
1K3BA	emdecoy1262_1K3BA	1K3BA	2.74	1.7566	2.1287
1K3BA	emdecoy1263_1K3BA	1K3BA	2.83	0.9338	1.4294
1K3BA	emdecoy1264_1K3BA	1K3BA	2.36	2.2708	2.5864
1K3BA	emdecoy1265_1K3BA	1K3BA	2.86	0.6252	1.1839
1K3BA	emdecoy1266_1K3BA	1K3BA	2.70	1.7566	2.1287
1K3BA	emdecoy1267_1K3BA	1K3BA	2.59	1.6537	2.0387
1K3BA	emdecoy1268_1K3BA	1K3BA	2.35	1.7566	2.1287
1K3BA	emdecoy1269_1K3BA	1K3BA	3.26	0.7280	1.2644
1K3BA	emdecoy126_1K3BA	1K3BA	2.17	0.1109	0.8064
1K3BA	emdecoy1270_1K3BA	1K3BA	2.68	0.5223	1.1049
1K3BA	emdecoy1271_1K3BA	1K3BA	3.11	0.6252	1.1839
1K3BA	emdecoy1272_1K3BA	1K3BA	3.09	1.7566	2.1287
1K3BA	emdecoy1273_1K3BA	1K3BA	2.85	2.0651	2.4020
1K3BA	emdecoy1274_1K3BA	1K3BA	3.05	1.7566	2.1287
1K3BA	emdecoy1275_1K3BA	1K3BA	2.63	0.5223	1.1049
1K3BA	emdecoy1276_1K3BA	1K3BA	2.88	1.0366	1.5137
1K3BA	emdecoy1277_1K3BA	1K3BA	2.92	1.4480	1.8605
1K3BA	emdecoy1278_1K3BA	1K3BA	2.78	1.1395	1.5990
1K3BA	emdecoy1279_1K3BA	1K3BA	2.93	2.0651	2.4020
1K3BA	emdecoy127_1K3BA	1K3BA	2.53	0.6252	1.1839
1K3BA	emdecoy1280_1K3BA	1K3BA	3.16	0.9338	1.4294
1K3BA	emdecoy1281_1K3BA	1K3BA	2.68	1.7566	2.1287
1K3BA	emdecoy1282_1K3BA	1K3BA	2.41	0.0081	0.7369
1K3BA	emdecoy1283_1K3BA	1K3BA	3.00	0.0081	0.7369
1K3BA	emdecoy1284_1K3BA	1K3BA	2.63	1.6537	2.0387
1K3BA	emdecoy1285_1K3BA	1K3BA	2.80	1.4480	1.8605
1K3BA	emdecoy1286_1K3BA	1K3BA	2.86	0.8309	1.3462
1K3BA	emdecoy1287_1K3BA	1K3BA	2.75	2.2708	2.5864
1K3BA	emdecoy1288_1K3BA	1K3BA	2.88	0.9338	1.4294
1K3BA	emdecoy1289_1K3BA	1K3BA	2.88	1.1395	1.5990
1K3BA	emdecoy128_1K3BA	1K3BA	2.96	1.0366	1.5137
1K3BA	emdecoy1290_1K3BA	1K3BA	2.69	1.9623	2.3104
1K3BA	emdecoy1291_1K3BA	1K3BA	2.76	1.6537	2.0387
1K3BA	emdecoy1292_1K3BA	1K3BA	2.76	1.2423	1.6853
1K3BA	emdecoy1293_1K3BA	1K3BA	2.92	1.2423	1.6853
1K3BA	emdecoy1294_1K3BA	1K3BA	2.78	1.2423	1.6853
1K3BA	emdecoy1295_1K3BA	1K3BA	2.34	0.6252	1.1839
1K3BA	emdecoy1296_1K3BA	1K3BA	2.66	0.1109	0.8064
1K3BA	emdecoy1297_1K3BA	1K3BA	3.02	0.7280	1.2644
1K3BA	emdecoy1298_1K3BA	1K3BA	2.56	1.0366	1.5137
1K3BA	emdecoy1299_1K3BA	1K3BA	2.82	1.1395	1.5990
1K3BA	emdecoy129_1K3BA	1K3BA	2.70	1.9623	2.3104
1K3BA	emdecoy12_1K3BA	1K3BA	2.76	0.1109	0.8064
1K3BA	emdecoy1300_1K3BA	1K3BA	2.73	2.0651	2.4020
1K3BA	emdecoy1301_1K3BA	1K3BA	2.91	1.9623	2.3104
1K3BA	emdecoy1302_1K3BA	1K3BA	2.69	1.9623	2.3104
1K3BA	emdecoy1303_1K3BA	1K3BA	2.87	2.2708	2.5864
1K3BA	emdecoy1304_1K3BA	1K3BA	2.53	1.7566	2.1287
1K3BA	emdecoy1305_1K3BA	1K3BA	2.34	1.1395	1.5990
1K3BA	emdecoy1306_1K3BA	1K3BA	2.56	1.8594	2.2193
1K3BA	emdecoy1307_1K3BA	1K3BA	2.43	1.6537	2.0387
1K3BA	emdecoy1308_1K3BA	1K3BA	3.32	1.3452	1.7725
1K3BA	emdecoy1309_1K3BA	1K3BA	2.56	1.0366	1.5137
1K3BA	emdecoy130_1K3BA	1K3BA	2.77	2.1680	2.4940
1K3BA	emdecoy1310_1K3BA	1K3BA	3.00	0.7280	1.2644
1K3BA	emdecoy1311_1K3BA	1K3BA	2.65	2.1680	2.4940
1K3BA	emdecoy1312_1K3BA	1K3BA	2.90	1.1395	1.5990
1K3BA	emdecoy1313_1K3BA	1K3BA	2.77	1.7566	2.1287
1K3BA	emdecoy1314_1K3BA	1K3BA	3.00	1.3452	1.7725
1K3BA	emdecoy1315_1K3BA	1K3BA	2.82	1.2423	1.6853
1K3BA	emdecoy1316_1K3BA	1K3BA	2.81	0.6252	1.1839
1K3BA	emdecoy1317_1K3BA	1K3BA	2.92	0.9338	1.4294
1K3BA	emdecoy1318_1K3BA	1K3BA	2.98	0.9338	1.4294
1K3BA	emdecoy1319_1K3BA	1K3BA	2.36	1.8594	2.2193
1K3BA	emdecoy131_1K3BA	1K3BA	2.89	2.3737	2.6792
1K3BA	emdecoy1320_1K3BA	1K3BA	3.06	1.2423	1.6853
1K3BA	emdecoy1321_1K3BA	1K3BA	3.12	1.4480	1.8605
1K3BA	emdecoy1322_1K3BA	1K3BA	2.82	1.5509	1.9493
1K3BA	emdecoy1323_1K3BA	1K3BA	2.94	1.8594	2.2193
1K3BA	emdecoy1324_1K3BA	1K3BA	2.50	0.6252	1.1839
1K3BA	emdecoy1325_1K3BA	1K3BA	3.20	0.8309	1.3462
1K3BA	emdecoy1326_1K3BA	1K3BA	2.78	0.2138	0.8781
1K3BA	emdecoy1327_1K3BA	1K3BA	2.70	0.3166	0.9518
1K3BA	emdecoy1328_1K3BA	1K3BA	2.65	1.8594	2.2193
1K3BA	emdecoy1329_1K3BA	1K3BA	2.94	1.3452	1.7725
1K3BA	emdecoy132_1K3BA	1K3BA	2.35	1.9623	2.3104
1K3BA	emdecoy1330_1K3BA	1K3BA	2.69	1.8594	2.2193
1K3BA	emdecoy1331_1K3BA	1K3BA	3.04	1.1395	1.5990
1K3BA	emdecoy1332_1K3BA	1K3BA	2.84	0.9338	1.4294
1K3BA	emdecoy1333_1K3BA	1K3BA	2.84	1.0366	1.5137
1K3BA	emdecoy1334_1K3BA	1K3BA	2.94	0.4195	1.0275
1K3BA	emdecoy1335_1K3BA	1K3BA	3.14	0.2138	0.8781
1K3BA	emdecoy1336_1K3BA	1K3BA	2.93	1.0366	1.5137
1K3BA	emdecoy1337_1K3BA	1K3BA	2.72	1.5509	1.9493
1K3BA	emdecoy1338_1K3BA	1K3BA	2.98	0.9338	1.4294
1K3BA	emdecoy1339_1K3BA	1K3BA	2.93	1.1395	1.5990
1K3BA	emdecoy133_1K3BA	1K3BA	2.66	1.8594	2.2193
1K3BA	emdecoy1340_1K3BA	1K3BA	2.93	0.9338	1.4294
1K3BA	emdecoy1341_1K3BA	1K3BA	3.20	0.2138	0.8781
1K3BA	emdecoy1342_1K3BA	1K3BA	2.87	1.7566	2.1287
1K3BA	emdecoy1343_1K3BA	1K3BA	2.83	0.4195	1.0275
1K3BA	emdecoy1344_1K3BA	1K3BA	2.56	1.2423	1.6853
1K3BA	emdecoy1345_1K3BA	1K3BA	2.76	-0.3005	0.5434
1K3BA	emdecoy1346_1K3BA	1K3BA	2.50	0.3166	0.9518
1K3BA	emdecoy1347_1K3BA	1K3BA	2.66	-0.1976	0.6052
1K3BA	emdecoy1348_1K3BA	1K3BA	2.63	0.8309	1.3462
1K3BA	emdecoy1349_1K3BA	1K3BA	3.12	1.2423	1.6853
1K3BA	emdecoy134_1K3BA	1K3BA	2.66	2.3737	2.6792
1K3BA	emdecoy1350_1K3BA	1K3BA	2.99	1.5509	1.9493
1K3BA	emdecoy1351_1K3BA	1K3BA	3.13	1.0366	1.5137
1K3BA	emdecoy1352_1K3BA	1K3BA	3.11	1.8594	2.2193
1K3BA	emdecoy1353_1K3BA	1K3BA	3.01	1.8594	2.2193
1K3BA	emdecoy1354_1K3BA	1K3BA	2.71	2.3737	2.6792
1K3BA	emdecoy1355_1K3BA	1K3BA	2.76	2.3737	2.6792
1K3BA	emdecoy1356_1K3BA	1K3BA	2.67	2.3737	2.6792
1K3BA	emdecoy1357_1K3BA	1K3BA	2.71	2.3737	2.6792
1K3BA	emdecoy1358_1K3BA	1K3BA	2.97	1.5509	1.9493
1K3BA	emdecoy1359_1K3BA	1K3BA	2.64	1.8594	2.2193
1K3BA	emdecoy135_1K3BA	1K3BA	2.55	1.5509	1.9493
1K3BA	emdecoy1360_1K3BA	1K3BA	2.36	0.7280	1.2644
1K3BA	emdecoy1361_1K3BA	1K3BA	2.66	1.1395	1.5990
1K3BA	emdecoy1362_1K3BA	1K3BA	2.92	0.8309	1.3462
1K3BA	emdecoy1363_1K3BA	1K3BA	2.97	1.1395	1.5990
1K3BA	emdecoy1364_1K3BA	1K3BA	2.94	1.7566	2.1287
1K3BA	emdecoy1365_1K3BA	1K3BA	2.45	1.2423	1.6853
1K3BA	emdecoy1366_1K3BA	1K3BA	2.57	1.5509	1.9493
1K3BA	emdecoy1367_1K3BA	1K3BA	2.73	1.7566	2.1287
1K3BA	emdecoy1368_1K3BA	1K3BA	2.72	1.5509	1.9493
1K3BA	emdecoy1369_1K3BA	1K3BA	2.89	0.5223	1.1049
1K3BA	emdecoy136_1K3BA	1K3BA	2.76	1.9623	2.3104
1K3BA	emdecoy1370_1K3BA	1K3BA	2.49	1.7566	2.1287
1K3BA	emdecoy1371_1K3BA	1K3BA	2.50	0.2138	0.8781
1K3BA	emdecoy1372_1K3BA	1K3BA	2.87	0.7280	1.2644
1K3BA	emdecoy1373_1K3BA	1K3BA	3.23	0.8309	1.3462
1K3BA	emdecoy1374_1K3BA	1K3BA	2.76	1.9623	2.3104
1K3BA	emdecoy1375_1K3BA	1K3BA	2.66	0.5223	1.1049
1K3BA	emdecoy1376_1K3BA	1K3BA	3.07	0.7280	1.2644
1K3BA	emdecoy1377_1K3BA	1K3BA	2.36	1.9623	2.3104
1K3BA	emdecoy1378_1K3BA	1K3BA	2.97	0.3166	0.9518
1K3BA	emdecoy1379_1K3BA	1K3BA	2.52	1.9623	2.3104
1K3BA	emdecoy137_1K3BA	1K3BA	3.20	1.5509	1.9493
1K3BA	emdecoy1380_1K3BA	1K3BA	2.71	0.1109	0.8064
1K3BA	emdecoy1381_1K3BA	1K3BA	2.65	0.6252	1.1839
1K3BA	emdecoy1382_1K3BA	1K3BA	2.96	0.6252	1.1839
1K3BA	emdecoy1383_1K3BA	1K3BA	3.13	0.4195	1.0275
1K3BA	emdecoy1384_1K3BA	1K3BA	2.80	1.5509	1.9493
1K3BA	emdecoy1385_1K3BA	1K3BA	2.99	1.5509	1.9493
1K3BA	emdecoy1386_1K3BA	1K3BA	2.67	0.6252	1.1839
1K3BA	emdecoy1387_1K3BA	1K3BA	2.82	0.7280	1.2644
1K3BA	emdecoy1388_1K3BA	1K3BA	2.79	1.8594	2.2193
1K3BA	emdecoy1389_1K3BA	1K3BA	3.01	0.4195	1.0275
1K3BA	emdecoy138_1K3BA	1K3BA	2.55	1.5509	1.9493
1K3BA	emdecoy1390_1K3BA	1K3BA	2.99	0.5223	1.1049
1K3BA	emdecoy1391_1K3BA	1K3BA	2.60	2.0651	2.4020
1K3BA	emdecoy1392_1K3BA	1K3BA	2.56	1.8594	2.2193
1K3BA	emdecoy1393_1K3BA	1K3BA	2.61	1.9623	2.3104
1K3BA	emdecoy1394_1K3BA	1K3BA	2.99	0.5223	1.1049
1K3BA	emdecoy1395_1K3BA	1K3BA	2.71	1.5509	1.9493
1K3BA	emdecoy1396_1K3BA	1K3BA	2.75	1.2423	1.6853
1K3BA	emdecoy1397_1K3BA	1K3BA	2.86	0.8309	1.3462
1K3BA	emdecoy1398_1K3BA	1K3BA	2.72	2.1680	2.4940
1K3BA	emdecoy1399_1K3BA	1K3BA	2.68	1.9623	2.3104
1K3BA	emdecoy139_1K3BA	1K3BA	2.80	0.9338	1.4294
1K3BA	emdecoy13_1K3BA	1K3BA	2.49	0.2138	0.8781
1K3BA	emdecoy1400_1K3BA	1K3BA	2.24	0.6252	1.1839
1K3BA	emdecoy1401_1K3BA	1K3BA	2.81	1.4480	1.8605
1K3BA	emdecoy1402_1K3BA	1K3BA	2.71	1.6537	2.0387
1K3BA	emdecoy1403_1K3BA	1K3BA	2.91	1.6537	2.0387
1K3BA	emdecoy1404_1K3BA	1K3BA	2.62	1.4480	1.8605
1K3BA	emdecoy1405_1K3BA	1K3BA	2.87	1.8594	2.2193
1K3BA	emdecoy1406_1K3BA	1K3BA	2.64	1.5509	1.9493
1K3BA	emdecoy1407_1K3BA	1K3BA	2.77	1.5509	1.9493
1K3BA	emdecoy1408_1K3BA	1K3BA	2.74	1.7566	2.1287
1K3BA	emdecoy1409_1K3BA	1K3BA	2.78	1.4480	1.8605
1K3BA	emdecoy140_1K3BA	1K3BA	2.83	0.9338	1.4294
1K3BA	emdecoy1410_1K3BA	1K3BA	2.49	1.1395	1.5990
1K3BA	emdecoy1411_1K3BA	1K3BA	2.73	0.4195	1.0275
1K3BA	emdecoy1412_1K3BA	1K3BA	2.58	1.4480	1.8605
1K3BA	emdecoy1413_1K3BA	1K3BA	2.68	1.4480	1.8605
1K3BA	emdecoy1414_1K3BA	1K3BA	2.55	0.0081	0.7369
1K3BA	emdecoy1415_1K3BA	1K3BA	2.64	1.2423	1.6853
1K3BA	emdecoy1416_1K3BA	1K3BA	2.74	1.0366	1.5137
1K3BA	emdecoy1417_1K3BA	1K3BA	2.96	1.3452	1.7725
1K3BA	emdecoy1418_1K3BA	1K3BA	2.67	1.7566	2.1287
1K3BA	emdecoy1419_1K3BA	1K3BA	3.06	1.1395	1.5990
1K3BA	emdecoy141_1K3BA	1K3BA	2.76	1.0366	1.5137
1K3BA	emdecoy1420_1K3BA	1K3BA	2.84	1.3452	1.7725
1K3BA	emdecoy1421_1K3BA	1K3BA	2.50	-0.8148	0.2809
1K3BA	emdecoy1422_1K3BA	1K3BA	2.48	-0.7119	0.3266
1K3BA	emdecoy1423_1K3BA	1K3BA	2.51	0.5223	1.1049
1K3BA	emdecoy1424_1K3BA	1K3BA	2.67	0.3166	0.9518
1K3BA	emdecoy1425_1K3BA	1K3BA	2.79	1.6537	2.0387
1K3BA	emdecoy1426_1K3BA	1K3BA	2.87	1.8594	2.2193
1K3BA	emdecoy1427_1K3BA	1K3BA	3.11	0.9338	1.4294
1K3BA	emdecoy1428_1K3BA	1K3BA	2.46	0.7280	1.2644
1K3BA	emdecoy1429_1K3BA	1K3BA	2.84	0.5223	1.1049
1K3BA	emdecoy142_1K3BA	1K3BA	2.45	2.0651	2.4020
1K3BA	emdecoy1430_1K3BA	1K3BA	2.92	0.4195	1.0275
1K3BA	emdecoy1431_1K3BA	1K3BA	2.68	1.6537	2.0387
1K3BA	emdecoy1432_1K3BA	1K3BA	2.75	2.2708	2.5864
1K3BA	emdecoy1433_1K3BA	1K3BA	2.62	0.8309	1.3462
1K3BA	emdecoy1434_1K3BA	1K3BA	2.43	1.8594	2.2193
1K3BA	emdecoy1435_1K3BA	1K3BA	2.46	1.1395	1.5990
1K3BA	emdecoy1436_1K3BA	1K3BA	2.65	2.3737	2.6792
1K3BA	emdecoy1437_1K3BA	1K3BA	2.88	0.9338	1.4294
1K3BA	emdecoy1438_1K3BA	1K3BA	2.66	0.6252	1.1839
1K3BA	emdecoy1439_1K3BA	1K3BA	2.85	1.6537	2.0387
1K3BA	emdecoy143_1K3BA	1K3BA	2.53	1.7566	2.1287
1K3BA	emdecoy1440_1K3BA	1K3BA	2.84	2.2708	2.5864
1K3BA	emdecoy1441_1K3BA	1K3BA	2.90	1.9623	2.3104
1K3BA	emdecoy1442_1K3BA	1K3BA	2.84	0.5223	1.1049
1K3BA	emdecoy1443_1K3BA	1K3BA	2.71	1.8594	2.2193
1K3BA	emdecoy1444_1K3BA	1K3BA	3.12	1.8594	2.2193
1K3BA	emdecoy1445_1K3BA	1K3BA	2.57	1.7566	2.1287
1K3BA	emdecoy1446_1K3BA	1K3BA	2.49	1.6537	2.0387
1K3BA	emdecoy1447_1K3BA	1K3BA	2.76	1.3452	1.7725
1K3BA	emdecoy1448_1K3BA	1K3BA	3.03	-0.6090	0.3759
1K3BA	emdecoy1449_1K3BA	1K3BA	2.83	1.5509	1.9493
1K3BA	emdecoy144_1K3BA	1K3BA	2.62	1.0366	1.5137
1K3BA	emdecoy1450_1K3BA	1K3BA	2.75	1.4480	1.8605
1K3BA	emdecoy1451_1K3BA	1K3BA	2.55	0.7280	1.2644
1K3BA	emdecoy1452_1K3BA	1K3BA	2.70	1.6537	2.0387
1K3BA	emdecoy1453_1K3BA	1K3BA	2.80	1.0366	1.5137
1K3BA	emdecoy1454_1K3BA	1K3BA	2.85	1.6537	2.0387
1K3BA	emdecoy1455_1K3BA	1K3BA	2.40	0.8309	1.3462
1K3BA	emdecoy1456_1K3BA	1K3BA	2.26	1.5509	1.9493
1K3BA	emdecoy1457_1K3BA	1K3BA	2.41	1.5509	1.9493
1K3BA	emdecoy1458_1K3BA	1K3BA	2.40	0.9338	1.4294
1K3BA	emdecoy1459_1K3BA	1K3BA	2.23	0.9338	1.4294
1K3BA	emdecoy145_1K3BA	1K3BA	2.82	2.5794	2.8656
1K3BA	emdecoy1460_1K3BA	1K3BA	3.10	1.4480	1.8605
1K3BA	emdecoy1461_1K3BA	1K3BA	2.68	1.6537	2.0387
1K3BA	emdecoy1462_1K3BA	1K3BA	2.97	1.5509	1.9493
1K3BA	emdecoy1463_1K3BA	1K3BA	2.75	1.6537	2.0387
1K3BA	emdecoy1464_1K3BA	1K3BA	2.28	0.7280	1.2644
1K3BA	emdecoy1465_1K3BA	1K3BA	2.97	1.0366	1.5137
1K3BA	emdecoy1466_1K3BA	1K3BA	2.82	1.7566	2.1287
1K3BA	emdecoy1467_1K3BA	1K3BA	2.46	1.3452	1.7725
1K3BA	emdecoy1468_1K3BA	1K3BA	3.23	1.4480	1.8605
1K3BA	emdecoy1469_1K3BA	1K3BA	2.73	1.7566	2.1287
1K3BA	emdecoy146_1K3BA	1K3BA	2.90	2.4765	2.7723
1K3BA	emdecoy1470_1K3BA	1K3BA	2.92	0.6252	1.1839
1K3BA	emdecoy1471_1K3BA	1K3BA	2.97	1.3452	1.7725
1K3BA	emdecoy1472_1K3BA	1K3BA	2.52	1.8594	2.2193
1K3BA	emdecoy1473_1K3BA	1K3BA	2.78	1.7566	2.1287
1K3BA	emdecoy1474_1K3BA	1K3BA	3.02	0.5223	1.1049
1K3BA	emdecoy1475_1K3BA	1K3BA	2.49	1.7566	2.1287
1K3BA	emdecoy1476_1K3BA	1K3BA	3.10	1.0366	1.5137
1K3BA	emdecoy1477_1K3BA	1K3BA	2.64	1.5509	1.9493
1K3BA	emdecoy1478_1K3BA	1K3BA	2.53	0.5223	1.1049
1K3BA	emdecoy1479_1K3BA	1K3BA	2.44	0.6252	1.1839
1K3BA	emdecoy147_1K3BA	1K3BA	2.51	0.1109	0.8064
1K3BA	emdecoy1480_1K3BA	1K3BA	2.26	0.1109	0.8064
1K3BA	emdecoy1481_1K3BA	1K3BA	2.35	1.5509	1.9493
1K3BA	emdecoy1482_1K3BA	1K3BA	2.40	1.7566	2.1287
1K3BA	emdecoy1483_1K3BA	1K3BA	2.77	2.3737	2.6792
1K3BA	emdecoy1484_1K3BA	1K3BA	2.77	2.3737	2.6792
1K3BA	emdecoy1485_1K3BA	1K3BA	2.67	2.1680	2.4940
1K3BA	emdecoy1486_1K3BA	1K3BA	2.47	1.0366	1.5137
1K3BA	emdecoy1487_1K3BA	1K3BA	2.40	1.7566	2.1287
1K3BA	emdecoy1488_1K3BA	1K3BA	2.44	1.1395	1.5990
1K3BA	emdecoy1489_1K3BA	1K3BA	3.06	1.3452	1.7725
1K3BA	emdecoy148_1K3BA	1K3BA	2.93	0.9338	1.4294
1K3BA	emdecoy1490_1K3BA	1K3BA	2.35	2.0651	2.4020
1K3BA	emdecoy1491_1K3BA	1K3BA	2.79	0.7280	1.2644
1K3BA	emdecoy1492_1K3BA	1K3BA	2.44	1.6537	2.0387
1K3BA	emdecoy1493_1K3BA	1K3BA	2.77	1.7566	2.1287
1K3BA	emdecoy1494_1K3BA	1K3BA	2.93	1.6537	2.0387
1K3BA	emdecoy1495_1K3BA	1K3BA	2.82	1.9623	2.3104
1K3BA	emdecoy1496_1K3BA	1K3BA	2.64	2.0651	2.4020
1K3BA	emdecoy1497_1K3BA	1K3BA	2.69	1.8594	2.2193
1K3BA	emdecoy1498_1K3BA	1K3BA	2.60	1.2423	1.6853
1K3BA	emdecoy1499_1K3BA	1K3BA	2.51	-1.0205	0.2004
1K3BA	emdecoy149_1K3BA	1K3BA	2.58	1.6537	2.0387
1K3BA	emdecoy14_1K3BA	1K3BA	2.59	0.7280	1.2644
1K3BA	emdecoy1500_1K3BA	1K3BA	2.59	-0.8148	0.2809
1K3BA	emdecoy1501_1K3BA	1K3BA	2.46	0.7280	1.2644
1K3BA	emdecoy1502_1K3BA	1K3BA	2.77	1.0366	1.5137
1K3BA	emdecoy1503_1K3BA	1K3BA	2.68	1.0366	1.5137
1K3BA	emdecoy1504_1K3BA	1K3BA	3.04	1.0366	1.5137
1K3BA	emdecoy1505_1K3BA	1K3BA	2.67	0.8309	1.3462
1K3BA	emdecoy1506_1K3BA	1K3BA	2.68	1.1395	1.5990
1K3BA	emdecoy1507_1K3BA	1K3BA	3.15	1.2423	1.6853
1K3BA	emdecoy1508_1K3BA	1K3BA	2.61	1.5509	1.9493
1K3BA	emdecoy1509_1K3BA	1K3BA	2.23	0.7280	1.2644
1K3BA	emdecoy150_1K3BA	1K3BA	2.67	2.3737	2.6792
1K3BA	emdecoy1510_1K3BA	1K3BA	2.55	1.4480	1.8605
1K3BA	emdecoy1511_1K3BA	1K3BA	3.28	1.1395	1.5990
1K3BA	emdecoy1512_1K3BA	1K3BA	2.76	1.5509	1.9493
1K3BA	emdecoy1513_1K3BA	1K3BA	2.37	0.7280	1.2644
1K3BA	emdecoy1514_1K3BA	1K3BA	2.81	1.0366	1.5137
1K3BA	emdecoy1515_1K3BA	1K3BA	2.28	1.0366	1.5137
1K3BA	emdecoy1516_1K3BA	1K3BA	2.76	1.9623	2.3104
1K3BA	emdecoy1517_1K3BA	1K3BA	3.13	1.8594	2.2193
1K3BA	emdecoy1518_1K3BA	1K3BA	2.72	1.8594	2.2193
1K3BA	emdecoy1519_1K3BA	1K3BA	2.87	2.3737	2.6792
1K3BA	emdecoy151_1K3BA	1K3BA	3.01	0.0081	0.7369
1K3BA	emdecoy1520_1K3BA	1K3BA	2.97	1.9623	2.3104
1K3BA	emdecoy1521_1K3BA	1K3BA	2.66	1.7566	2.1287
1K3BA	emdecoy1522_1K3BA	1K3BA	2.76	1.2423	1.6853
1K3BA	emdecoy1523_1K3BA	1K3BA	3.08	1.1395	1.5990
1K3BA	emdecoy1524_1K3BA	1K3BA	2.72	1.7566	2.1287
1K3BA	emdecoy1525_1K3BA	1K3BA	2.88	2.1680	2.4940
1K3BA	emdecoy1526_1K3BA	1K3BA	2.73	1.5509	1.9493
1K3BA	emdecoy1527_1K3BA	1K3BA	2.94	2.4765	2.7723
1K3BA	emdecoy1528_1K3BA	1K3BA	2.84	0.6252	1.1839
1K3BA	emdecoy1529_1K3BA	1K3BA	2.89	2.3737	2.6792
1K3BA	emdecoy152_1K3BA	1K3BA	3.04	1.5509	1.9493
1K3BA	emdecoy1530_1K3BA	1K3BA	3.02	2.3737	2.6792
1K3BA	emdecoy1531_1K3BA	1K3BA	2.81	0.6252	1.1839
1K3BA	emdecoy1532_1K3BA	1K3BA	3.03	2.4765	2.7723
1K3BA	emdecoy1533_1K3BA	1K3BA	2.90	1.4480	1.8605
1K3BA	emdecoy1534_1K3BA	1K3BA	2.72	2.0651	2.4020
1K3BA	emdecoy1535_1K3BA	1K3BA	2.91	2.8880	3.1472
1K3BA	emdecoy1536_1K3BA	1K3BA	2.91	0.2138	0.8781
1K3BA	emdecoy1537_1K3BA	1K3BA	2.65	1.1395	1.5990
1K3BA	emdecoy1538_1K3BA	1K3BA	2.22	0.8309	1.3462
1K3BA	emdecoy1539_1K3BA	1K3BA	2.12	0.7280	1.2644
1K3BA	emdecoy153_1K3BA	1K3BA	2.61	1.5509	1.9493
1K3BA	emdecoy1540_1K3BA	1K3BA	2.64	1.7566	2.1287
1K3BA	emdecoy1541_1K3BA	1K3BA	2.78	1.1395	1.5990
1K3BA	emdecoy1542_1K3BA	1K3BA	2.89	1.7566	2.1287
1K3BA	emdecoy1543_1K3BA	1K3BA	2.73	1.6537	2.0387
1K3BA	emdecoy1544_1K3BA	1K3BA	2.87	1.3452	1.7725
1K3BA	emdecoy1545_1K3BA	1K3BA	2.48	0.7280	1.2644
1K3BA	emdecoy1546_1K3BA	1K3BA	2.46	1.2423	1.6853
1K3BA	emdecoy1547_1K3BA	1K3BA	2.81	0.0081	0.7369
1K3BA	emdecoy1548_1K3BA	1K3BA	2.97	-0.1976	0.6052
1K3BA	emdecoy1549_1K3BA	1K3BA	2.81	1.4480	1.8605
1K3BA	emdecoy154_1K3BA	1K3BA	2.96	1.2423	1.6853
1K3BA	emdecoy1550_1K3BA	1K3BA	2.86	1.2423	1.6853
1K3BA	emdecoy1551_1K3BA	1K3BA	2.99	1.8594	2.2193
1K3BA	emdecoy1552_1K3BA	1K3BA	3.07	1.5509	1.9493
1K3BA	emdecoy1553_1K3BA	1K3BA	2.37	0.9338	1.4294
1K3BA	emdecoy1554_1K3BA	1K3BA	2.45	0.9338	1.4294
1K3BA	emdecoy1555_1K3BA	1K3BA	2.81	0.9338	1.4294
1K3BA	emdecoy1556_1K3BA	1K3BA	2.97	1.3452	1.7725
1K3BA	emdecoy1557_1K3BA	1K3BA	2.54	1.6537	2.0387
1K3BA	emdecoy1558_1K3BA	1K3BA	3.31	0.8309	1.3462
1K3BA	emdecoy1559_1K3BA	1K3BA	2.63	0.9338	1.4294
1K3BA	emdecoy155_1K3BA	1K3BA	2.21	-0.0948	0.6698
1K3BA	emdecoy1560_1K3BA	1K3BA	3.00	1.1395	1.5990
1K3BA	emdecoy1561_1K3BA	1K3BA	2.60	1.3452	1.7725
1K3BA	emdecoy1562_1K3BA	1K3BA	2.34	0.6252	1.1839
1K3BA	emdecoy1563_1K3BA	1K3BA	2.57	1.2423	1.6853
1K3BA	emdecoy1564_1K3BA	1K3BA	2.51	1.4480	1.8605
1K3BA	emdecoy1565_1K3BA	1K3BA	2.64	1.9623	2.3104
1K3BA	emdecoy1566_1K3BA	1K3BA	2.79	0.7280	1.2644
1K3BA	emdecoy1567_1K3BA	1K3BA	3.13	0.9338	1.4294
1K3BA	emdecoy1568_1K3BA	1K3BA	2.87	1.7566	2.1287
1K3BA	emdecoy1569_1K3BA	1K3BA	2.75	1.9623	2.3104
1K3BA	emdecoy156_1K3BA	1K3BA	2.87	2.0651	2.4020
1K3BA	emdecoy1570_1K3BA	1K3BA	2.85	2.2708	2.5864
1K3BA	emdecoy1571_1K3BA	1K3BA	2.80	1.9623	2.3104
1K3BA	emdecoy1572_1K3BA	1K3BA	3.10	1.8594	2.2193
1K3BA	emdecoy1573_1K3BA	1K3BA	2.70	1.7566	2.1287
1K3BA	emdecoy1574_1K3BA	1K3BA	2.67	1.7566	2.1287
1K3BA	emdecoy1575_1K3BA	1K3BA	2.90	1.6537	2.0387
1K3BA	emdecoy1576_1K3BA	1K3BA	3.07	2.3737	2.6792
1K3BA	emdecoy1577_1K3BA	1K3BA	2.87	1.3452	1.7725
1K3BA	emdecoy1578_1K3BA	1K3BA	2.77	2.2708	2.5864
1K3BA	emdecoy1579_1K3BA	1K3BA	2.93	0.7280	1.2644
1K3BA	emdecoy157_1K3BA	1K3BA	2.00	-0.1976	0.6052
1K3BA	emdecoy1580_1K3BA	1K3BA	2.87	-0.3005	0.5434
1K3BA	emdecoy1581_1K3BA	1K3BA	2.96	1.6537	2.0387
1K3BA	emdecoy1582_1K3BA	1K3BA	3.04	1.9623	2.3104
1K3BA	emdecoy1583_1K3BA	1K3BA	2.71	0.6252	1.1839
1K3BA	emdecoy1584_1K3BA	1K3BA	2.88	2.4765	2.7723
1K3BA	emdecoy1585_1K3BA	1K3BA	3.08	2.3737	2.6792
1K3BA	emdecoy1586_1K3BA	1K3BA	2.65	0.6252	1.1839
1K3BA	emdecoy1587_1K3BA	1K3BA	2.79	0.9338	1.4294
1K3BA	emdecoy1588_1K3BA	1K3BA	2.43	0.8309	1.3462
1K3BA	emdecoy1589_1K3BA	1K3BA	2.60	0.7280	1.2644
1K3BA	emdecoy158_1K3BA	1K3BA	2.26	-0.0948	0.6698
1K3BA	emdecoy1590_1K3BA	1K3BA	2.89	1.6537	2.0387
1K3BA	emdecoy1591_1K3BA	1K3BA	3.08	2.1680	2.4940
1K3BA	emdecoy1592_1K3BA	1K3BA	3.28	0.7280	1.2644
1K3BA	emdecoy1593_1K3BA	1K3BA	2.85	1.1395	1.5990
1K3BA	emdecoy1594_1K3BA	1K3BA	2.88	1.2423	1.6853
1K3BA	emdecoy1595_1K3BA	1K3BA	2.61	1.4480	1.8605
1K3BA	emdecoy1596_1K3BA	1K3BA	2.67	0.8309	1.3462
1K3BA	emdecoy1597_1K3BA	1K3BA	2.85	1.3452	1.7725
1K3BA	emdecoy1598_1K3BA	1K3BA	2.68	0.9338	1.4294
1K3BA	emdecoy1599_1K3BA	1K3BA	2.81	2.4765	2.7723
1K3BA	emdecoy159_1K3BA	1K3BA	3.03	1.9623	2.3104
1K3BA	emdecoy15_1K3BA	1K3BA	2.28	0.0081	0.7369
1K3BA	emdecoy1600_1K3BA	1K3BA	2.63	0.7280	1.2644
1K3BA	emdecoy1601_1K3BA	1K3BA	3.02	0.9338	1.4294
1K3BA	emdecoy1602_1K3BA	1K3BA	2.86	1.9623	2.3104
1K3BA	emdecoy1603_1K3BA	1K3BA	2.06	0.7280	1.2644
1K3BA	emdecoy1604_1K3BA	1K3BA	2.98	2.0651	2.4020
1K3BA	emdecoy1605_1K3BA	1K3BA	2.78	2.1680	2.4940
1K3BA	emdecoy1606_1K3BA	1K3BA	2.39	0.9338	1.4294
1K3BA	emdecoy1607_1K3BA	1K3BA	2.85	0.8309	1.3462
1K3BA	emdecoy1608_1K3BA	1K3BA	2.54	0.7280	1.2644
1K3BA	emdecoy1609_1K3BA	1K3BA	3.01	1.6537	2.0387
1K3BA	emdecoy160_1K3BA	1K3BA	3.03	1.9623	2.3104
1K3BA	emdecoy1610_1K3BA	1K3BA	2.91	1.6537	2.0387
1K3BA	emdecoy1611_1K3BA	1K3BA	2.98	1.7566	2.1287
1K3BA	emdecoy1612_1K3BA	1K3BA	2.39	1.1395	1.5990
1K3BA	emdecoy1613_1K3BA	1K3BA	2.93	2.3737	2.6792
1K3BA	emdecoy1614_1K3BA	1K3BA	2.96	2.0651	2.4020
1K3BA	emdecoy1615_1K3BA	1K3BA	2.58	0.9338	1.4294
1K3BA	emdecoy1616_1K3BA	1K3BA	2.66	1.7566	2.1287
1K3BA	emdecoy1617_1K3BA	1K3BA	2.76	1.7566	2.1287
1K3BA	emdecoy1618_1K3BA	1K3BA	2.86	2.3737	2.6792
1K3BA	emdecoy1619_1K3BA	1K3BA	2.63	1.9623	2.3104
1K3BA	emdecoy161_1K3BA	1K3BA	2.84	0.3166	0.9518
1K3BA	emdecoy1620_1K3BA	1K3BA	2.68	1.8594	2.2193
1K3BA	emdecoy1621_1K3BA	1K3BA	2.89	1.6537	2.0387
1K3BA	emdecoy1622_1K3BA	1K3BA	2.85	1.7566	2.1287
1K3BA	emdecoy1623_1K3BA	1K3BA	2.38	1.0366	1.5137
1K3BA	emdecoy1624_1K3BA	1K3BA	2.62	1.0366	1.5137
1K3BA	emdecoy1625_1K3BA	1K3BA	2.84	2.5794	2.8656
1K3BA	emdecoy1626_1K3BA	1K3BA	2.94	1.1395	1.5990
1K3BA	emdecoy1627_1K3BA	1K3BA	2.95	1.7566	2.1287
1K3BA	emdecoy1628_1K3BA	1K3BA	2.66	0.6252	1.1839
1K3BA	emdecoy1629_1K3BA	1K3BA	2.68	0.8309	1.3462
1K3BA	emdecoy162_1K3BA	1K3BA	2.52	-0.0948	0.6698
1K3BA	emdecoy1630_1K3BA	1K3BA	2.99	1.7566	2.1287
1K3BA	emdecoy1631_1K3BA	1K3BA	2.67	0.9338	1.4294
1K3BA	emdecoy1632_1K3BA	1K3BA	2.53	0.9338	1.4294
1K3BA	emdecoy1633_1K3BA	1K3BA	3.28	0.8309	1.3462
1K3BA	emdecoy1634_1K3BA	1K3BA	2.42	0.4195	1.0275
1K3BA	emdecoy1635_1K3BA	1K3BA	2.49	0.7280	1.2644
1K3BA	emdecoy1636_1K3BA	1K3BA	2.38	-0.0948	0.6698
1K3BA	emdecoy1637_1K3BA	1K3BA	2.32	-0.0948	0.6698
1K3BA	emdecoy1638_1K3BA	1K3BA	2.61	0.5223	1.1049
1K3BA	emdecoy1639_1K3BA	1K3BA	2.80	1.9623	2.3104
1K3BA	emdecoy163_1K3BA	1K3BA	3.26	0.8309	1.3462
1K3BA	emdecoy1640_1K3BA	1K3BA	2.10	0.8309	1.3462
1K3BA	emdecoy1641_1K3BA	1K3BA	2.75	0.6252	1.1839
1K3BA	emdecoy1642_1K3BA	1K3BA	3.07	1.1395	1.5990
1K3BA	emdecoy1643_1K3BA	1K3BA	3.12	1.1395	1.5990
1K3BA	emdecoy1644_1K3BA	1K3BA	3.00	1.2423	1.6853
1K3BA	emdecoy1645_1K3BA	1K3BA	3.02	0.7280	1.2644
1K3BA	emdecoy1646_1K3BA	1K3BA	2.94	1.3452	1.7725
1K3BA	emdecoy1647_1K3BA	1K3BA	2.52	1.3452	1.7725
1K3BA	emdecoy1648_1K3BA	1K3BA	2.64	1.2423	1.6853
1K3BA	emdecoy1649_1K3BA	1K3BA	2.00	0.3166	0.9518
1K3BA	emdecoy164_1K3BA	1K3BA	3.19	0.4195	1.0275
1K3BA	emdecoy1650_1K3BA	1K3BA	2.83	1.7566	2.1287
1K3BA	emdecoy1651_1K3BA	1K3BA	2.58	0.9338	1.4294
1K3BA	emdecoy1652_1K3BA	1K3BA	2.60	1.2423	1.6853
1K3BA	emdecoy1653_1K3BA	1K3BA	3.01	1.0366	1.5137
1K3BA	emdecoy1654_1K3BA	1K3BA	2.56	1.3452	1.7725
1K3BA	emdecoy1655_1K3BA	1K3BA	2.57	0.7280	1.2644
1K3BA	emdecoy1656_1K3BA	1K3BA	2.64	0.3166	0.9518
1K3BA	emdecoy1657_1K3BA	1K3BA	2.48	0.4195	1.0275
1K3BA	emdecoy1658_1K3BA	1K3BA	2.66	1.8594	2.2193
1K3BA	emdecoy1659_1K3BA	1K3BA	2.74	1.3452	1.7725
1K3BA	emdecoy165_1K3BA	1K3BA	2.88	0.1109	0.8064
1K3BA	emdecoy1660_1K3BA	1K3BA	2.70	1.9623	2.3104
1K3BA	emdecoy1661_1K3BA	1K3BA	2.99	1.4480	1.8605
1K3BA	emdecoy1662_1K3BA	1K3BA	2.73	1.9623	2.3104
1K3BA	emdecoy1663_1K3BA	1K3BA	2.54	0.7280	1.2644
1K3BA	emdecoy1664_1K3BA	1K3BA	2.68	0.9338	1.4294
1K3BA	emdecoy1665_1K3BA	1K3BA	2.80	1.4480	1.8605
1K3BA	emdecoy1666_1K3BA	1K3BA	2.82	1.1395	1.5990
1K3BA	emdecoy1667_1K3BA	1K3BA	2.92	1.3452	1.7725
1K3BA	emdecoy1668_1K3BA	1K3BA	2.86	1.6537	2.0387
1K3BA	emdecoy1669_1K3BA	1K3BA	2.94	1.9623	2.3104
1K3BA	emdecoy166_1K3BA	1K3BA	2.65	1.2423	1.6853
1K3BA	emdecoy1670_1K3BA	1K3BA	2.35	1.2423	1.6853
1K3BA	emdecoy1671_1K3BA	1K3BA	2.86	1.0366	1.5137
1K3BA	emdecoy1672_1K3BA	1K3BA	2.13	0.7280	1.2644
1K3BA	emdecoy1673_1K3BA	1K3BA	2.88	1.5509	1.9493
1K3BA	emdecoy1674_1K3BA	1K3BA	2.85	2.6823	2.9593
1K3BA	emdecoy1675_1K3BA	1K3BA	2.85	0.7280	1.2644
1K3BA	emdecoy1676_1K3BA	1K3BA	1.92	-0.1976	0.6052
1K3BA	emdecoy1677_1K3BA	1K3BA	1.91	-0.1976	0.6052
1K3BA	emdecoy1678_1K3BA	1K3BA	2.82	1.0366	1.5137
1K3BA	emdecoy1679_1K3BA	1K3BA	3.23	1.9623	2.3104
1K3BA	emdecoy167_1K3BA	1K3BA	2.62	1.2423	1.6853
1K3BA	emdecoy1680_1K3BA	1K3BA	2.54	0.8309	1.3462
1K3BA	emdecoy1681_1K3BA	1K3BA	3.02	1.7566	2.1287
1K3BA	emdecoy1682_1K3BA	1K3BA	2.58	0.4195	1.0275
1K3BA	emdecoy1683_1K3BA	1K3BA	2.85	0.5223	1.1049
1K3BA	emdecoy1684_1K3BA	1K3BA	2.52	0.1109	0.8064
1K3BA	emdecoy1685_1K3BA	1K3BA	2.42	0.8309	1.3462
1K3BA	emdecoy1686_1K3BA	1K3BA	2.98	2.0651	2.4020
1K3BA	emdecoy1687_1K3BA	1K3BA	2.60	0.8309	1.3462
1K3BA	emdecoy1688_1K3BA	1K3BA	2.67	1.8594	2.2193
1K3BA	emdecoy1689_1K3BA	1K3BA	2.79	0.7280	1.2644
1K3BA	emdecoy168_1K3BA	1K3BA	2.72	0.0081	0.7369
1K3BA	emdecoy1690_1K3BA	1K3BA	2.88	1.1395	1.5990
1K3BA	emdecoy1691_1K3BA	1K3BA	2.74	1.1395	1.5990
1K3BA	emdecoy1692_1K3BA	1K3BA	2.90	1.2423	1.6853
1K3BA	emdecoy1693_1K3BA	1K3BA	2.95	1.6537	2.0387
1K3BA	emdecoy1694_1K3BA	1K3BA	2.71	1.0366	1.5137
1K3BA	emdecoy1695_1K3BA	1K3BA	2.88	1.0366	1.5137
1K3BA	emdecoy1696_1K3BA	1K3BA	2.97	0.7280	1.2644
1K3BA	emdecoy1697_1K3BA	1K3BA	2.16	0.9338	1.4294
1K3BA	emdecoy1698_1K3BA	1K3BA	2.75	1.1395	1.5990
1K3BA	emdecoy1699_1K3BA	1K3BA	2.55	0.9338	1.4294
1K3BA	emdecoy169_1K3BA	1K3BA	2.55	-0.4033	0.4844
1K3BA	emdecoy16_1K3BA	1K3BA	2.95	0.2138	0.8781
1K3BA	emdecoy1700_1K3BA	1K3BA	2.23	0.6252	1.1839
1K3BA	emdecoy1701_1K3BA	1K3BA	3.13	1.3452	1.7725
1K3BA	emdecoy1702_1K3BA	1K3BA	2.54	0.8309	1.3462
1K3BA	emdecoy1703_1K3BA	1K3BA	2.81	2.2708	2.5864
1K3BA	emdecoy1704_1K3BA	1K3BA	2.91	1.0366	1.5137
1K3BA	emdecoy1705_1K3BA	1K3BA	3.20	0.6252	1.1839
1K3BA	emdecoy1706_1K3BA	1K3BA	2.71	2.2708	2.5864
1K3BA	emdecoy1707_1K3BA	1K3BA	2.72	2.4765	2.7723
1K3BA	emdecoy1708_1K3BA	1K3BA	2.75	0.3166	0.9518
1K3BA	emdecoy1709_1K3BA	1K3BA	2.60	1.0366	1.5137
1K3BA	emdecoy170_1K3BA	1K3BA	2.65	1.6537	2.0387
1K3BA	emdecoy1710_1K3BA	1K3BA	3.00	2.0651	2.4020
1K3BA	emdecoy1711_1K3BA	1K3BA	2.32	1.2423	1.6853
1K3BA	emdecoy1712_1K3BA	1K3BA	2.72	1.8594	2.2193
1K3BA	emdecoy1713_1K3BA	1K3BA	2.32	1.3452	1.7725
1K3BA	emdecoy1714_1K3BA	1K3BA	2.64	2.0651	2.4020
1K3BA	emdecoy1715_1K3BA	1K3BA	2.63	1.2423	1.6853
1K3BA	emdecoy1716_1K3BA	1K3BA	2.64	0.1109	0.8064
1K3BA	emdecoy1717_1K3BA	1K3BA	2.48	0.8309	1.3462
1K3BA	emdecoy1718_1K3BA	1K3BA	2.64	0.6252	1.1839
1K3BA	emdecoy1719_1K3BA	1K3BA	2.72	1.0366	1.5137
1K3BA	emdecoy171_1K3BA	1K3BA	2.93	1.3452	1.7725
1K3BA	emdecoy1720_1K3BA	1K3BA	2.80	1.7566	2.1287
1K3BA	emdecoy1721_1K3BA	1K3BA	2.56	0.9338	1.4294
1K3BA	emdecoy1722_1K3BA	1K3BA	2.56	0.7280	1.2644
1K3BA	emdecoy1723_1K3BA	1K3BA	2.86	2.0651	2.4020
1K3BA	emdecoy1724_1K3BA	1K3BA	2.68	1.7566	2.1287
1K3BA	emdecoy1725_1K3BA	1K3BA	2.56	0.1109	0.8064
1K3BA	emdecoy1726_1K3BA	1K3BA	2.55	1.0366	1.5137
1K3BA	emdecoy1727_1K3BA	1K3BA	2.71	0.8309	1.3462
1K3BA	emdecoy1728_1K3BA	1K3BA	2.73	0.7280	1.2644
1K3BA	emdecoy1729_1K3BA	1K3BA	2.87	1.3452	1.7725
1K3BA	emdecoy172_1K3BA	1K3BA	2.70	1.6537	2.0387
1K3BA	emdecoy1730_1K3BA	1K3BA	2.66	0.9338	1.4294
1K3BA	emdecoy1731_1K3BA	1K3BA	2.59	0.7280	1.2644
1K3BA	emdecoy1732_1K3BA	1K3BA	2.84	1.8594	2.2193
1K3BA	emdecoy1733_1K3BA	1K3BA	2.83	1.8594	2.2193
1K3BA	emdecoy1734_1K3BA	1K3BA	2.74	0.2138	0.8781
1K3BA	emdecoy1735_1K3BA	1K3BA	2.39	0.9338	1.4294
1K3BA	emdecoy1736_1K3BA	1K3BA	2.87	0.4195	1.0275
1K3BA	emdecoy1737_1K3BA	1K3BA	2.88	1.9623	2.3104
1K3BA	emdecoy1738_1K3BA	1K3BA	2.64	0.8309	1.3462
1K3BA	emdecoy1739_1K3BA	1K3BA	2.52	0.7280	1.2644
1K3BA	emdecoy173_1K3BA	1K3BA	2.70	1.2423	1.6853
1K3BA	emdecoy1740_1K3BA	1K3BA	3.16	0.8309	1.3462
1K3BA	emdecoy1741_1K3BA	1K3BA	2.90	0.9338	1.4294
1K3BA	emdecoy1742_1K3BA	1K3BA	2.67	1.8594	2.2193
1K3BA	emdecoy1743_1K3BA	1K3BA	2.80	1.2423	1.6853
1K3BA	emdecoy1744_1K3BA	1K3BA	3.09	0.9338	1.4294
1K3BA	emdecoy1745_1K3BA	1K3BA	2.66	0.7280	1.2644
1K3BA	emdecoy1746_1K3BA	1K3BA	2.78	1.4480	1.8605
1K3BA	emdecoy1747_1K3BA	1K3BA	2.56	0.7280	1.2644
1K3BA	emdecoy1748_1K3BA	1K3BA	2.16	1.0366	1.5137
1K3BA	emdecoy1749_1K3BA	1K3BA	2.64	1.3452	1.7725
1K3BA	emdecoy174_1K3BA	1K3BA	2.41	0.7280	1.2644
1K3BA	emdecoy1750_1K3BA	1K3BA	2.70	1.5509	1.9493
1K3BA	emdecoy1751_1K3BA	1K3BA	2.65	2.3737	2.6792
1K3BA	emdecoy1752_1K3BA	1K3BA	3.02	0.9338	1.4294
1K3BA	emdecoy1753_1K3BA	1K3BA	2.54	2.1680	2.4940
1K3BA	emdecoy1754_1K3BA	1K3BA	2.82	1.1395	1.5990
1K3BA	emdecoy1755_1K3BA	1K3BA	2.98	0.9338	1.4294
1K3BA	emdecoy1756_1K3BA	1K3BA	2.73	2.3737	2.6792
1K3BA	emdecoy1757_1K3BA	1K3BA	2.65	2.2708	2.5864
1K3BA	emdecoy1758_1K3BA	1K3BA	2.58	1.4480	1.8605
1K3BA	emdecoy1759_1K3BA	1K3BA	2.48	-0.7119	0.3266
1K3BA	emdecoy175_1K3BA	1K3BA	2.59	1.7566	2.1287
1K3BA	emdecoy1760_1K3BA	1K3BA	2.63	1.3452	1.7725
1K3BA	emdecoy1761_1K3BA	1K3BA	2.97	1.9623	2.3104
1K3BA	emdecoy1762_1K3BA	1K3BA	3.06	0.7280	1.2644
1K3BA	emdecoy1763_1K3BA	1K3BA	2.65	2.2708	2.5864
1K3BA	emdecoy1764_1K3BA	1K3BA	2.78	0.2138	0.8781
1K3BA	emdecoy1765_1K3BA	1K3BA	2.72	0.2138	0.8781
1K3BA	emdecoy1766_1K3BA	1K3BA	2.32	0.9338	1.4294
1K3BA	emdecoy1767_1K3BA	1K3BA	2.58	0.0081	0.7369
1K3BA	emdecoy1768_1K3BA	1K3BA	2.62	0.8309	1.3462
1K3BA	emdecoy1769_1K3BA	1K3BA	2.69	-0.3005	0.5434
1K3BA	emdecoy176_1K3BA	1K3BA	2.79	1.4480	1.8605
1K3BA	emdecoy1770_1K3BA	1K3BA	2.49	0.5223	1.1049
1K3BA	emdecoy1771_1K3BA	1K3BA	2.68	1.7566	2.1287
1K3BA	emdecoy1772_1K3BA	1K3BA	2.62	-0.3005	0.5434
1K3BA	emdecoy1773_1K3BA	1K3BA	2.61	0.8309	1.3462
1K3BA	emdecoy1774_1K3BA	1K3BA	2.45	0.6252	1.1839
1K3BA	emdecoy1775_1K3BA	1K3BA	2.90	1.8594	2.2193
1K3BA	emdecoy1776_1K3BA	1K3BA	2.56	0.8309	1.3462
1K3BA	emdecoy1777_1K3BA	1K3BA	2.56	0.8309	1.3462
1K3BA	emdecoy1778_1K3BA	1K3BA	2.98	1.8594	2.2193
1K3BA	emdecoy1779_1K3BA	1K3BA	2.75	0.8309	1.3462
1K3BA	emdecoy177_1K3BA	1K3BA	2.31	0.0081	0.7369
1K3BA	emdecoy1780_1K3BA	1K3BA	2.89	1.0366	1.5137
1K3BA	emdecoy1781_1K3BA	1K3BA	3.02	1.2423	1.6853
1K3BA	emdecoy1782_1K3BA	1K3BA	2.84	0.9338	1.4294
1K3BA	emdecoy1783_1K3BA	1K3BA	2.38	0.4195	1.0275
1K3BA	emdecoy1784_1K3BA	1K3BA	2.48	0.6252	1.1839
1K3BA	emdecoy1785_1K3BA	1K3BA	2.65	0.7280	1.2644
1K3BA	emdecoy1786_1K3BA	1K3BA	2.71	0.7280	1.2644
1K3BA	emdecoy1787_1K3BA	1K3BA	2.54	0.2138	0.8781
1K3BA	emdecoy1788_1K3BA	1K3BA	2.44	0.6252	1.1839
1K3BA	emdecoy1789_1K3BA	1K3BA	2.67	1.7566	2.1287
1K3BA	emdecoy178_1K3BA	1K3BA	2.50	0.9338	1.4294
1K3BA	emdecoy1790_1K3BA	1K3BA	2.62	1.5509	1.9493
1K3BA	emdecoy1791_1K3BA	1K3BA	2.29	0.9338	1.4294
1K3BA	emdecoy1792_1K3BA	1K3BA	2.73	0.6252	1.1839
1K3BA	emdecoy1793_1K3BA	1K3BA	2.88	0.6252	1.1839
1K3BA	emdecoy1794_1K3BA	1K3BA	2.91	2.1680	2.4940
1K3BA	emdecoy1795_1K3BA	1K3BA	2.83	1.3452	1.7725
1K3BA	emdecoy1796_1K3BA	1K3BA	2.41	0.8309	1.3462
1K3BA	emdecoy1797_1K3BA	1K3BA	2.17	0.8309	1.3462
1K3BA	emdecoy1798_1K3BA	1K3BA	2.70	1.7566	2.1287
1K3BA	emdecoy1799_1K3BA	1K3BA	2.68	1.8594	2.2193
1K3BA	emdecoy179_1K3BA	1K3BA	2.83	1.1395	1.5990
1K3BA	emdecoy17_1K3BA	1K3BA	2.71	0.0081	0.7369
1K3BA	emdecoy1800_1K3BA	1K3BA	2.84	1.9623	2.3104
1K3BA	emdecoy1801_1K3BA	1K3BA	2.66	1.0366	1.5137
1K3BA	emdecoy1802_1K3BA	1K3BA	2.63	2.4765	2.7723
1K3BA	emdecoy1803_1K3BA	1K3BA	2.66	2.2708	2.5864
1K3BA	emdecoy1804_1K3BA	1K3BA	2.55	0.8309	1.3462
1K3BA	emdecoy1805_1K3BA	1K3BA	2.35	0.8309	1.3462
1K3BA	emdecoy1806_1K3BA	1K3BA	2.62	0.9338	1.4294
1K3BA	emdecoy1807_1K3BA	1K3BA	2.56	1.3452	1.7725
1K3BA	emdecoy1808_1K3BA	1K3BA	2.43	0.4195	1.0275
1K3BA	emdecoy1809_1K3BA	1K3BA	2.75	2.0651	2.4020
1K3BA	emdecoy180_1K3BA	1K3BA	2.53	0.9338	1.4294
1K3BA	emdecoy1810_1K3BA	1K3BA	2.39	1.0366	1.5137
1K3BA	emdecoy1811_1K3BA	1K3BA	2.73	0.0081	0.7369
1K3BA	emdecoy1812_1K3BA	1K3BA	2.62	0.8309	1.3462
1K3BA	emdecoy1813_1K3BA	1K3BA	2.73	0.8309	1.3462
1K3BA	emdecoy1814_1K3BA	1K3BA	2.72	-0.1976	0.6052
1K3BA	emdecoy1815_1K3BA	1K3BA	2.69	-0.1976	0.6052
1K3BA	emdecoy1816_1K3BA	1K3BA	2.84	0.8309	1.3462
1K3BA	emdecoy1817_1K3BA	1K3BA	2.07	-0.4033	0.4844
1K3BA	emdecoy1818_1K3BA	1K3BA	2.43	0.5223	1.1049
1K3BA	emdecoy1819_1K3BA	1K3BA	2.54	0.8309	1.3462
1K3BA	emdecoy181_1K3BA	1K3BA	2.89	0.9338	1.4294
1K3BA	emdecoy1820_1K3BA	1K3BA	2.56	-0.1976	0.6052
1K3BA	emdecoy1821_1K3BA	1K3BA	2.59	-0.3005	0.5434
1K3BA	emdecoy1822_1K3BA	1K3BA	2.83	1.6537	2.0387
1K3BA	emdecoy1823_1K3BA	1K3BA	2.25	0.7280	1.2644
1K3BA	emdecoy1824_1K3BA	1K3BA	2.48	0.3166	0.9518
1K3BA	emdecoy1825_1K3BA	1K3BA	2.54	0.8309	1.3462
1K3BA	emdecoy1826_1K3BA	1K3BA	2.83	1.7566	2.1287
1K3BA	emdecoy1827_1K3BA	1K3BA	2.48	0.8309	1.3462
1K3BA	emdecoy1828_1K3BA	1K3BA	2.40	0.2138	0.8781
1K3BA	emdecoy1829_1K3BA	1K3BA	2.68	0.1109	0.8064
1K3BA	emdecoy182_1K3BA	1K3BA	2.75	1.0366	1.5137
1K3BA	emdecoy1830_1K3BA	1K3BA	2.70	2.0651	2.4020
1K3BA	emdecoy1831_1K3BA	1K3BA	2.70	0.7280	1.2644
1K3BA	emdecoy1832_1K3BA	1K3BA	2.07	0.7280	1.2644
1K3BA	emdecoy1833_1K3BA	1K3BA	2.72	0.4195	1.0275
1K3BA	emdecoy1834_1K3BA	1K3BA	3.00	1.6537	2.0387
1K3BA	emdecoy1835_1K3BA	1K3BA	2.66	1.4480	1.8605
1K3BA	emdecoy1836_1K3BA	1K3BA	2.93	0.1109	0.8064
1K3BA	emdecoy1837_1K3BA	1K3BA	2.64	0.6252	1.1839
1K3BA	emdecoy1838_1K3BA	1K3BA	2.64	1.7566	2.1287
1K3BA	emdecoy1839_1K3BA	1K3BA	2.66	1.0366	1.5137
1K3BA	emdecoy183_1K3BA	1K3BA	2.04	0.3166	0.9518
1K3BA	emdecoy1840_1K3BA	1K3BA	2.49	0.8309	1.3462
1K3BA	emdecoy1841_1K3BA	1K3BA	2.98	1.5509	1.9493
1K3BA	emdecoy1842_1K3BA	1K3BA	2.80	1.4480	1.8605
1K3BA	emdecoy1843_1K3BA	1K3BA	2.77	1.7566	2.1287
1K3BA	emdecoy1844_1K3BA	1K3BA	2.57	1.0366	1.5137
1K3BA	emdecoy1845_1K3BA	1K3BA	2.35	0.5223	1.1049
1K3BA	emdecoy1846_1K3BA	1K3BA	2.65	1.8594	2.2193
1K3BA	emdecoy1847_1K3BA	1K3BA	2.81	1.8594	2.2193
1K3BA	emdecoy1848_1K3BA	1K3BA	2.82	1.0366	1.5137
1K3BA	emdecoy1849_1K3BA	1K3BA	2.56	0.1109	0.8064
1K3BA	emdecoy184_1K3BA	1K3BA	3.04	1.5509	1.9493
1K3BA	emdecoy1850_1K3BA	1K3BA	2.79	1.8594	2.2193
1K3BA	emdecoy1851_1K3BA	1K3BA	2.59	2.1680	2.4940
1K3BA	emdecoy1852_1K3BA	1K3BA	2.50	1.3452	1.7725
1K3BA	emdecoy1853_1K3BA	1K3BA	3.01	0.8309	1.3462
1K3BA	emdecoy1854_1K3BA	1K3BA	2.65	1.8594	2.2193
1K3BA	emdecoy1855_1K3BA	1K3BA	2.75	1.9623	2.3104
1K3BA	emdecoy1856_1K3BA	1K3BA	2.81	0.7280	1.2644
1K3BA	emdecoy1857_1K3BA	1K3BA	2.90	0.7280	1.2644
1K3BA	emdecoy1858_1K3BA	1K3BA	2.74	2.1680	2.4940
1K3BA	emdecoy1859_1K3BA	1K3BA	2.52	1.0366	1.5137
1K3BA	emdecoy185_1K3BA	1K3BA	2.24	0.2138	0.8781
1K3BA	emdecoy1860_1K3BA	1K3BA	2.85	0.0081	0.7369
1K3BA	emdecoy1861_1K3BA	1K3BA	2.70	0.8309	1.3462
1K3BA	emdecoy1862_1K3BA	1K3BA	2.49	0.2138	0.8781
1K3BA	emdecoy1863_1K3BA	1K3BA	2.39	0.5223	1.1049
1K3BA	emdecoy1864_1K3BA	1K3BA	2.61	0.6252	1.1839
1K3BA	emdecoy1865_1K3BA	1K3BA	2.91	0.8309	1.3462
1K3BA	emdecoy1866_1K3BA	1K3BA	1.82	-0.4033	0.4844
1K3BA	emdecoy1867_1K3BA	1K3BA	2.96	1.2423	1.6853
1K3BA	emdecoy1868_1K3BA	1K3BA	2.15	0.3166	0.9518
1K3BA	emdecoy1869_1K3BA	1K3BA	2.63	0.9338	1.4294
1K3BA	emdecoy186_1K3BA	1K3BA	2.78	0.7280	1.2644
1K3BA	emdecoy1870_1K3BA	1K3BA	2.56	-0.1976	0.6052
1K3BA	emdecoy1871_1K3BA	1K3BA	2.45	0.4195	1.0275
1K3BA	emdecoy1872_1K3BA	1K3BA	2.86	0.8309	1.3462
1K3BA	emdecoy1873_1K3BA	1K3BA	2.52	1.3452	1.7725
1K3BA	emdecoy1874_1K3BA	1K3BA	2.63	1.0366	1.5137
1K3BA	emdecoy1875_1K3BA	1K3BA	2.17	1.1395	1.5990
1K3BA	emdecoy1876_1K3BA	1K3BA	2.15	0.8309	1.3462
1K3BA	emdecoy1877_1K3BA	1K3BA	2.62	1.8594	2.2193
1K3BA	emdecoy1878_1K3BA	1K3BA	2.82	1.8594	2.2193
1K3BA	emdecoy1879_1K3BA	1K3BA	2.76	1.8594	2.2193
1K3BA	emdecoy187_1K3BA	1K3BA	3.08	0.5223	1.1049
1K3BA	emdecoy1880_1K3BA	1K3BA	2.12	1.0366	1.5137
1K3BA	emdecoy1881_1K3BA	1K3BA	2.82	1.7566	2.1287
1K3BA	emdecoy1882_1K3BA	1K3BA	3.25	0.9338	1.4294
1K3BA	emdecoy1883_1K3BA	1K3BA	3.24	0.7280	1.2644
1K3BA	emdecoy1884_1K3BA	1K3BA	2.99	0.7280	1.2644
1K3BA	emdecoy1885_1K3BA	1K3BA	2.85	1.8594	2.2193
1K3BA	emdecoy1886_1K3BA	1K3BA	2.86	1.3452	1.7725
1K3BA	emdecoy1887_1K3BA	1K3BA	2.79	2.0651	2.4020
1K3BA	emdecoy1888_1K3BA	1K3BA	2.77	0.0081	0.7369
1K3BA	emdecoy1889_1K3BA	1K3BA	2.58	0.2138	0.8781
1K3BA	emdecoy188_1K3BA	1K3BA	2.65	1.4480	1.8605
1K3BA	emdecoy1890_1K3BA	1K3BA	2.53	1.3452	1.7725
1K3BA	emdecoy1891_1K3BA	1K3BA	2.74	-0.0948	0.6698
1K3BA	emdecoy1892_1K3BA	1K3BA	2.67	0.8309	1.3462
1K3BA	emdecoy1893_1K3BA	1K3BA	2.37	0.5223	1.1049
1K3BA	emdecoy1894_1K3BA	1K3BA	2.58	0.7280	1.2644
1K3BA	emdecoy1895_1K3BA	1K3BA	2.72	2.0651	2.4020
1K3BA	emdecoy1896_1K3BA	1K3BA	2.07	0.9338	1.4294
1K3BA	emdecoy1897_1K3BA	1K3BA	2.79	1.8594	2.2193
1K3BA	emdecoy1898_1K3BA	1K3BA	2.51	0.1109	0.8064
1K3BA	emdecoy1899_1K3BA	1K3BA	2.99	2.3737	2.6792
1K3BA	emdecoy189_1K3BA	1K3BA	2.70	1.5509	1.9493
1K3BA	emdecoy18_1K3BA	1K3BA	2.75	0.2138	0.8781
1K3BA	emdecoy1900_1K3BA	1K3BA	2.35	0.5223	1.1049
1K3BA	emdecoy1901_1K3BA	1K3BA	2.45	1.2423	1.6853
1K3BA	emdecoy1902_1K3BA	1K3BA	2.75	1.6537	2.0387
1K3BA	emdecoy1903_1K3BA	1K3BA	2.19	0.4195	1.0275
1K3BA	emdecoy1904_1K3BA	1K3BA	2.63	2.4765	2.7723
1K3BA	emdecoy1905_1K3BA	1K3BA	2.54	2.4765	2.7723
1K3BA	emdecoy1906_1K3BA	1K3BA	2.43	2.3737	2.6792
1K3BA	emdecoy1907_1K3BA	1K3BA	2.36	1.1395	1.5990
1K3BA	emdecoy1908_1K3BA	1K3BA	2.86	-0.3005	0.5434
1K3BA	emdecoy1909_1K3BA	1K3BA	2.80	-0.4033	0.4844
1K3BA	emdecoy190_1K3BA	1K3BA	2.66	0.9338	1.4294
1K3BA	emdecoy1910_1K3BA	1K3BA	2.57	-0.5062	0.4285
1K3BA	emdecoy1911_1K3BA	1K3BA	2.46	0.5223	1.1049
1K3BA	emdecoy1912_1K3BA	1K3BA	2.61	0.2138	0.8781
1K3BA	emdecoy1913_1K3BA	1K3BA	2.61	0.2138	0.8781
1K3BA	emdecoy1914_1K3BA	1K3BA	2.71	0.1109	0.8064
1K3BA	emdecoy1915_1K3BA	1K3BA	2.50	0.5223	1.1049
1K3BA	emdecoy1916_1K3BA	1K3BA	2.93	2.1680	2.4940
1K3BA	emdecoy1917_1K3BA	1K3BA	2.61	0.6252	1.1839
1K3BA	emdecoy1918_1K3BA	1K3BA	2.83	-0.6090	0.3759
1K3BA	emdecoy1919_1K3BA	1K3BA	1.97	-0.5062	0.4285
1K3BA	emdecoy191_1K3BA	1K3BA	2.62	1.6537	2.0387
1K3BA	emdecoy1920_1K3BA	1K3BA	2.47	1.1395	1.5990
1K3BA	emdecoy1921_1K3BA	1K3BA	2.46	0.7280	1.2644
1K3BA	emdecoy1922_1K3BA	1K3BA	2.54	0.2138	0.8781
1K3BA	emdecoy1923_1K3BA	1K3BA	2.45	0.0081	0.7369
1K3BA	emdecoy1924_1K3BA	1K3BA	2.54	0.3166	0.9518
1K3BA	emdecoy1925_1K3BA	1K3BA	2.60	2.9908	3.2415
1K3BA	emdecoy1926_1K3BA	1K3BA	2.74	2.6823	2.9593
1K3BA	emdecoy1927_1K3BA	1K3BA	2.48	0.1109	0.8064
1K3BA	emdecoy1928_1K3BA	1K3BA	2.73	3.0937	3.3360
1K3BA	emdecoy1929_1K3BA	1K3BA	2.30	0.5223	1.1049
1K3BA	emdecoy192_1K3BA	1K3BA	2.73	1.8594	2.2193
1K3BA	emdecoy1930_1K3BA	1K3BA	2.80	2.7851	3.0531
1K3BA	emdecoy1931_1K3BA	1K3BA	2.72	2.9908	3.2415
1K3BA	emdecoy1932_1K3BA	1K3BA	2.39	0.3166	0.9518
1K3BA	emdecoy1933_1K3BA	1K3BA	2.53	0.4195	1.0275
1K3BA	emdecoy1934_1K3BA	1K3BA	2.54	0.4195	1.0275
1K3BA	emdecoy1935_1K3BA	1K3BA	2.54	0.3166	0.9518
1K3BA	emdecoy1936_1K3BA	1K3BA	2.79	2.0651	2.4020
1K3BA	emdecoy1937_1K3BA	1K3BA	2.86	1.2423	1.6853
1K3BA	emdecoy1938_1K3BA	1K3BA	2.82	2.0651	2.4020
1K3BA	emdecoy1939_1K3BA	1K3BA	2.75	1.6537	2.0387
1K3BA	emdecoy193_1K3BA	1K3BA	3.16	1.0366	1.5137
1K3BA	emdecoy1940_1K3BA	1K3BA	2.57	0.4195	1.0275
1K3BA	emdecoy1941_1K3BA	1K3BA	2.93	1.4480	1.8605
1K3BA	emdecoy1942_1K3BA	1K3BA	2.76	0.2138	0.8781
1K3BA	emdecoy1943_1K3BA	1K3BA	2.61	2.8880	3.1472
1K3BA	emdecoy1944_1K3BA	1K3BA	2.87	2.6823	2.9593
1K3BA	emdecoy1945_1K3BA	1K3BA	2.58	-0.0948	0.6698
1K3BA	emdecoy1946_1K3BA	1K3BA	2.71	0.1109	0.8064
1K3BA	emdecoy1947_1K3BA	1K3BA	2.89	0.3166	0.9518
1K3BA	emdecoy1948_1K3BA	1K3BA	2.90	1.6537	2.0387
1K3BA	emdecoy1949_1K3BA	1K3BA	2.71	2.0651	2.4020
1K3BA	emdecoy194_1K3BA	1K3BA	2.90	0.9338	1.4294
1K3BA	emdecoy1950_1K3BA	1K3BA	2.57	1.3452	1.7725
1K3BA	emdecoy1951_1K3BA	1K3BA	2.51	0.2138	0.8781
1K3BA	emdecoy1952_1K3BA	1K3BA	2.64	0.5223	1.1049
1K3BA	emdecoy1953_1K3BA	1K3BA	2.71	1.1395	1.5990
1K3BA	emdecoy1954_1K3BA	1K3BA	2.94	1.0366	1.5137
1K3BA	emdecoy1955_1K3BA	1K3BA	2.60	1.2423	1.6853
1K3BA	emdecoy1956_1K3BA	1K3BA	2.58	1.1395	1.5990
1K3BA	emdecoy1957_1K3BA	1K3BA	2.90	2.1680	2.4940
1K3BA	emdecoy1958_1K3BA	1K3BA	2.94	1.9623	2.3104
1K3BA	emdecoy1959_1K3BA	1K3BA	2.86	2.0651	2.4020
1K3BA	emdecoy195_1K3BA	1K3BA	2.55	1.7566	2.1287
1K3BA	emdecoy1960_1K3BA	1K3BA	2.64	2.4765	2.7723
1K3BA	emdecoy1961_1K3BA	1K3BA	2.74	1.7566	2.1287
1K3BA	emdecoy1962_1K3BA	1K3BA	2.64	2.3737	2.6792
1K3BA	emdecoy1963_1K3BA	1K3BA	3.03	2.2708	2.5864
1K3BA	emdecoy1964_1K3BA	1K3BA	3.08	2.4765	2.7723
1K3BA	emdecoy1965_1K3BA	1K3BA	2.95	1.9623	2.3104
1K3BA	emdecoy1966_1K3BA	1K3BA	2.73	0.3166	0.9518
1K3BA	emdecoy1967_1K3BA	1K3BA	2.88	2.1680	2.4940
1K3BA	emdecoy1968_1K3BA	1K3BA	2.70	2.9908	3.2415
1K3BA	emdecoy1969_1K3BA	1K3BA	2.66	2.7851	3.0531
1K3BA	emdecoy196_1K3BA	1K3BA	2.60	1.2423	1.6853
1K3BA	emdecoy1970_1K3BA	1K3BA	2.56	2.8880	3.1472
1K3BA	emdecoy1971_1K3BA	1K3BA	2.64	2.5794	2.8656
1K3BA	emdecoy1972_1K3BA	1K3BA	2.46	3.0937	3.3360
1K3BA	emdecoy1973_1K3BA	1K3BA	2.56	3.1965	3.4307
1K3BA	emdecoy1974_1K3BA	1K3BA	2.49	2.8880	3.1472
1K3BA	emdecoy1975_1K3BA	1K3BA	2.82	-0.1976	0.6052
1K3BA	emdecoy1976_1K3BA	1K3BA	2.56	-0.0948	0.6698
1K3BA	emdecoy1977_1K3BA	1K3BA	2.78	2.6823	2.9593
1K3BA	emdecoy1978_1K3BA	1K3BA	2.63	0.2138	0.8781
1K3BA	emdecoy1979_1K3BA	1K3BA	2.63	2.9908	3.2415
1K3BA	emdecoy197_1K3BA	1K3BA	2.83	2.5794	2.8656
1K3BA	emdecoy1980_1K3BA	1K3BA	2.56	0.0081	0.7369
1K3BA	emdecoy1981_1K3BA	1K3BA	2.50	0.0081	0.7369
1K3BA	emdecoy1982_1K3BA	1K3BA	2.85	2.2708	2.5864
1K3BA	emdecoy1983_1K3BA	1K3BA	2.60	3.0937	3.3360
1K3BA	emdecoy1984_1K3BA	1K3BA	2.55	2.9908	3.2415
1K3BA	emdecoy1985_1K3BA	1K3BA	3.09	2.4765	2.7723
1K3BA	emdecoy1986_1K3BA	1K3BA	2.77	2.8880	3.1472
1K3BA	emdecoy1987_1K3BA	1K3BA	2.74	2.6823	2.9593
1K3BA	emdecoy1988_1K3BA	1K3BA	2.99	2.5794	2.8656
1K3BA	emdecoy1989_1K3BA	1K3BA	3.03	2.5794	2.8656
1K3BA	emdecoy198_1K3BA	1K3BA	2.46	1.0366	1.5137
1K3BA	emdecoy1990_1K3BA	1K3BA	2.86	2.6823	2.9593
1K3BA	emdecoy1991_1K3BA	1K3BA	2.79	2.9908	3.2415
1K3BA	emdecoy1992_1K3BA	1K3BA	2.67	2.9908	3.2415
1K3BA	emdecoy1993_1K3BA	1K3BA	2.60	0.3166	0.9518
1K3BA	emdecoy1994_1K3BA	1K3BA	2.97	0.2138	0.8781
1K3BA	emdecoy1995_1K3BA	1K3BA	2.69	2.9908	3.2415
1K3BA	emdecoy1996_1K3BA	1K3BA	2.82	2.4765	2.7723
1K3BA	emdecoy1997_1K3BA	1K3BA	2.59	2.7851	3.0531
1K3BA	emdecoy1998_1K3BA	1K3BA	3.02	2.2708	2.5864
1K3BA	emdecoy1999_1K3BA	1K3BA	2.01	0.9338	1.4294
1K3BA	emdecoy199_1K3BA	1K3BA	2.97	1.4480	1.8605
1K3BA	emdecoy19_1K3BA	1K3BA	2.62	1.2423	1.6853
1K3BA	emdecoy1_1K3BA	1K3BA	2.89	-0.9176	0.2388
1K3BA	emdecoy2000_1K3BA	1K3BA	2.58	1.6537	2.0387
1K3BA	emdecoy2001_1K3BA	1K3BA	2.90	2.1680	2.4940
1K3BA	emdecoy2002_1K3BA	1K3BA	2.75	-0.0948	0.6698
1K3BA	emdecoy2003_1K3BA	1K3BA	2.40	-0.3005	0.5434
1K3BA	emdecoy2004_1K3BA	1K3BA	2.35	1.4480	1.8605
1K3BA	emdecoy2005_1K3BA	1K3BA	2.59	0.9338	1.4294
1K3BA	emdecoy2006_1K3BA	1K3BA	2.65	0.1109	0.8064
1K3BA	emdecoy2007_1K3BA	1K3BA	2.47	0.7280	1.2644
1K3BA	emdecoy2008_1K3BA	1K3BA	2.34	0.2138	0.8781
1K3BA	emdecoy2009_1K3BA	1K3BA	3.07	0.4195	1.0275
1K3BA	emdecoy200_1K3BA	1K3BA	3.06	-0.1976	0.6052
1K3BA	emdecoy2010_1K3BA	1K3BA	2.73	0.5223	1.1049
1K3BA	emdecoy2011_1K3BA	1K3BA	2.77	0.6252	1.1839
1K3BA	emdecoy2012_1K3BA	1K3BA	2.49	0.3166	0.9518
1K3BA	emdecoy2013_1K3BA	1K3BA	2.98	0.2138	0.8781
1K3BA	emdecoy2014_1K3BA	1K3BA	2.33	1.4480	1.8605
1K3BA	emdecoy2015_1K3BA	1K3BA	2.74	1.4480	1.8605
1K3BA	emdecoy2016_1K3BA	1K3BA	2.81	-0.3005	0.5434
1K3BA	emdecoy2017_1K3BA	1K3BA	2.73	0.7280	1.2644
1K3BA	emdecoy2018_1K3BA	1K3BA	2.92	1.3452	1.7725
1K3BA	emdecoy2019_1K3BA	1K3BA	2.47	1.0366	1.5137
1K3BA	emdecoy201_1K3BA	1K3BA	2.83	2.1680	2.4940
1K3BA	emdecoy2020_1K3BA	1K3BA	2.90	1.5509	1.9493
1K3BA	emdecoy2021_1K3BA	1K3BA	2.34	0.8309	1.3462
1K3BA	emdecoy2022_1K3BA	1K3BA	2.59	0.8309	1.3462
1K3BA	emdecoy2023_1K3BA	1K3BA	2.44	1.0366	1.5137
1K3BA	emdecoy2024_1K3BA	1K3BA	2.67	-0.1976	0.6052
1K3BA	emdecoy2025_1K3BA	1K3BA	3.08	0.7280	1.2644
1K3BA	emdecoy2026_1K3BA	1K3BA	2.95	0.3166	0.9518
1K3BA	emdecoy2027_1K3BA	1K3BA	2.46	1.2423	1.6853
1K3BA	emdecoy2028_1K3BA	1K3BA	2.67	0.8309	1.3462
1K3BA	emdecoy2029_1K3BA	1K3BA	2.65	1.0366	1.5137
1K3BA	emdecoy202_1K3BA	1K3BA	2.63	1.5509	1.9493
1K3BA	emdecoy2030_1K3BA	1K3BA	2.49	0.9338	1.4294
1K3BA	emdecoy2031_1K3BA	1K3BA	2.79	1.9623	2.3104
1K3BA	emdecoy2032_1K3BA	1K3BA	2.75	1.8594	2.2193
1K3BA	emdecoy2033_1K3BA	1K3BA	2.60	0.2138	0.8781
1K3BA	emdecoy2034_1K3BA	1K3BA	2.76	0.3166	0.9518
1K3BA	emdecoy2035_1K3BA	1K3BA	2.58	0.8309	1.3462
1K3BA	emdecoy2036_1K3BA	1K3BA	2.64	0.8309	1.3462
1K3BA	emdecoy2037_1K3BA	1K3BA	2.66	0.8309	1.3462
1K3BA	emdecoy2038_1K3BA	1K3BA	2.88	0.4195	1.0275
1K3BA	emdecoy2039_1K3BA	1K3BA	2.75	0.4195	1.0275
1K3BA	emdecoy203_1K3BA	1K3BA	2.82	1.4480	1.8605
1K3BA	emdecoy2040_1K3BA	1K3BA	2.35	2.7851	3.0531
1K3BA	emdecoy2041_1K3BA	1K3BA	3.06	-0.4033	0.4844
1K3BA	emdecoy2042_1K3BA	1K3BA	2.43	3.5051	3.7155
1K3BA	emdecoy2043_1K3BA	1K3BA	2.97	1.1395	1.5990
1K3BA	emdecoy2044_1K3BA	1K3BA	3.02	1.3452	1.7725
1K3BA	emdecoy2045_1K3BA	1K3BA	2.41	2.5794	2.8656
1K3BA	emdecoy2046_1K3BA	1K3BA	2.54	0.6252	1.1839
1K3BA	emdecoy2047_1K3BA	1K3BA	2.44	2.8880	3.1472
1K3BA	emdecoy2048_1K3BA	1K3BA	2.71	0.3166	0.9518
1K3BA	emdecoy2049_1K3BA	1K3BA	2.30	0.7280	1.2644
1K3BA	emdecoy204_1K3BA	1K3BA	2.48	1.8594	2.2193
1K3BA	emdecoy2050_1K3BA	1K3BA	2.81	2.2708	2.5864
1K3BA	emdecoy2051_1K3BA	1K3BA	2.72	-0.1976	0.6052
1K3BA	emdecoy2052_1K3BA	1K3BA	3.22	2.2708	2.5864
1K3BA	emdecoy2053_1K3BA	1K3BA	2.56	0.8309	1.3462
1K3BA	emdecoy2054_1K3BA	1K3BA	1.97	-0.3005	0.5434
1K3BA	emdecoy2055_1K3BA	1K3BA	2.82	-0.1976	0.6052
1K3BA	emdecoy2056_1K3BA	1K3BA	3.20	0.4195	1.0275
1K3BA	emdecoy2057_1K3BA	1K3BA	3.02	0.5223	1.1049
1K3BA	emdecoy2058_1K3BA	1K3BA	2.46	1.0366	1.5137
1K3BA	emdecoy2059_1K3BA	1K3BA	2.51	0.1109	0.8064
1K3BA	emdecoy205_1K3BA	1K3BA	3.09	1.9623	2.3104
1K3BA	emdecoy2060_1K3BA	1K3BA	2.74	0.4195	1.0275
1K3BA	emdecoy2061_1K3BA	1K3BA	3.09	1.0366	1.5137
1K3BA	emdecoy2062_1K3BA	1K3BA	2.18	0.1109	0.8064
1K3BA	emdecoy2063_1K3BA	1K3BA	2.84	1.5509	1.9493
1K3BA	emdecoy2064_1K3BA	1K3BA	2.60	1.7566	2.1287
1K3BA	emdecoy2065_1K3BA	1K3BA	3.09	0.4195	1.0275
1K3BA	emdecoy2066_1K3BA	1K3BA	2.89	1.0366	1.5137
1K3BA	emdecoy2067_1K3BA	1K3BA	3.18	0.8309	1.3462
1K3BA	emdecoy2068_1K3BA	1K3BA	2.46	0.8309	1.3462
1K3BA	emdecoy2069_1K3BA	1K3BA	2.52	1.1395	1.5990
1K3BA	emdecoy206_1K3BA	1K3BA	2.94	0.0081	0.7369
1K3BA	emdecoy2070_1K3BA	1K3BA	2.44	1.2423	1.6853
1K3BA	emdecoy2071_1K3BA	1K3BA	2.46	1.6537	2.0387
1K3BA	emdecoy2072_1K3BA	1K3BA	2.59	1.1395	1.5990
1K3BA	emdecoy2073_1K3BA	1K3BA	2.53	0.6252	1.1839
1K3BA	emdecoy2074_1K3BA	1K3BA	2.38	1.3452	1.7725
1K3BA	emdecoy2075_1K3BA	1K3BA	2.22	2.7851	3.0531
1K3BA	emdecoy2076_1K3BA	1K3BA	2.66	2.6823	2.9593
1K3BA	emdecoy2077_1K3BA	1K3BA	2.80	1.9623	2.3104
1K3BA	emdecoy2078_1K3BA	1K3BA	2.91	1.8594	2.2193
1K3BA	emdecoy2079_1K3BA	1K3BA	2.96	1.4480	1.8605
1K3BA	emdecoy207_1K3BA	1K3BA	2.91	2.0651	2.4020
1K3BA	emdecoy2080_1K3BA	1K3BA	2.76	1.3452	1.7725
1K3BA	emdecoy2081_1K3BA	1K3BA	2.68	0.2138	0.8781
1K3BA	emdecoy2082_1K3BA	1K3BA	2.47	0.9338	1.4294
1K3BA	emdecoy2083_1K3BA	1K3BA	2.69	0.8309	1.3462
1K3BA	emdecoy2084_1K3BA	1K3BA	2.49	0.6252	1.1839
1K3BA	emdecoy2085_1K3BA	1K3BA	2.72	2.3737	2.6792
1K3BA	emdecoy2086_1K3BA	1K3BA	2.76	0.4195	1.0275
1K3BA	emdecoy2087_1K3BA	1K3BA	2.66	0.7280	1.2644
1K3BA	emdecoy2088_1K3BA	1K3BA	2.70	0.0081	0.7369
1K3BA	emdecoy2089_1K3BA	1K3BA	2.46	0.3166	0.9518
1K3BA	emdecoy208_1K3BA	1K3BA	2.58	-0.1976	0.6052
1K3BA	emdecoy2090_1K3BA	1K3BA	2.92	0.5223	1.1049
1K3BA	emdecoy2091_1K3BA	1K3BA	2.34	2.7851	3.0531
1K3BA	emdecoy2092_1K3BA	1K3BA	2.87	0.7280	1.2644
1K3BA	emdecoy2093_1K3BA	1K3BA	2.48	2.8880	3.1472
1K3BA	emdecoy2094_1K3BA	1K3BA	2.54	0.8309	1.3462
1K3BA	emdecoy2095_1K3BA	1K3BA	2.83	1.3452	1.7725
1K3BA	emdecoy2096_1K3BA	1K3BA	2.89	1.6537	2.0387
1K3BA	emdecoy2097_1K3BA	1K3BA	2.18	0.4195	1.0275
1K3BA	emdecoy2098_1K3BA	1K3BA	2.46	2.8880	3.1472
1K3BA	emdecoy2099_1K3BA	1K3BA	2.76	2.6823	2.9593
1K3BA	emdecoy209_1K3BA	1K3BA	2.73	1.4480	1.8605
1K3BA	emdecoy20_1K3BA	1K3BA	3.00	-0.4033	0.4844
1K3BA	emdecoy2100_1K3BA	1K3BA	2.82	1.1395	1.5990
1K3BA	emdecoy2101_1K3BA	1K3BA	2.93	1.3452	1.7725
1K3BA	emdecoy2102_1K3BA	1K3BA	2.45	1.5509	1.9493
1K3BA	emdecoy2103_1K3BA	1K3BA	2.33	1.6537	2.0387
1K3BA	emdecoy2104_1K3BA	1K3BA	2.90	1.5509	1.9493
1K3BA	emdecoy2105_1K3BA	1K3BA	2.84	1.7566	2.1287
1K3BA	emdecoy2106_1K3BA	1K3BA	2.55	1.4480	1.8605
1K3BA	emdecoy2107_1K3BA	1K3BA	2.51	0.4195	1.0275
1K3BA	emdecoy2108_1K3BA	1K3BA	2.59	0.4195	1.0275
1K3BA	emdecoy2109_1K3BA	1K3BA	1.85	2.7851	3.0531
1K3BA	emdecoy210_1K3BA	1K3BA	2.15	-0.0948	0.6698
1K3BA	emdecoy2110_1K3BA	1K3BA	2.64	0.3166	0.9518
1K3BA	emdecoy2111_1K3BA	1K3BA	2.81	0.0081	0.7369
1K3BA	emdecoy2112_1K3BA	1K3BA	2.57	0.7280	1.2644
1K3BA	emdecoy2113_1K3BA	1K3BA	2.79	0.7280	1.2644
1K3BA	emdecoy2114_1K3BA	1K3BA	2.48	0.0081	0.7369
1K3BA	emdecoy2115_1K3BA	1K3BA	2.90	1.4480	1.8605
1K3BA	emdecoy2116_1K3BA	1K3BA	2.23	2.8880	3.1472
1K3BA	emdecoy2117_1K3BA	1K3BA	2.49	1.6537	2.0387
1K3BA	emdecoy2118_1K3BA	1K3BA	2.58	0.8309	1.3462
1K3BA	emdecoy2119_1K3BA	1K3BA	2.85	0.9338	1.4294
1K3BA	emdecoy211_1K3BA	1K3BA	2.78	1.4480	1.8605
1K3BA	emdecoy2120_1K3BA	1K3BA	2.43	0.6252	1.1839
1K3BA	emdecoy2121_1K3BA	1K3BA	2.72	0.8309	1.3462
1K3BA	emdecoy2122_1K3BA	1K3BA	2.99	1.5509	1.9493
1K3BA	emdecoy2123_1K3BA	1K3BA	2.70	1.6537	2.0387
1K3BA	emdecoy2124_1K3BA	1K3BA	2.53	2.4765	2.7723
1K3BA	emdecoy2125_1K3BA	1K3BA	2.84	0.8309	1.3462
1K3BA	emdecoy2126_1K3BA	1K3BA	3.01	0.6252	1.1839
1K3BA	emdecoy2127_1K3BA	1K3BA	3.06	0.3166	0.9518
1K3BA	emdecoy2128_1K3BA	1K3BA	3.18	0.6252	1.1839
1K3BA	emdecoy2129_1K3BA	1K3BA	2.50	0.7280	1.2644
1K3BA	emdecoy212_1K3BA	1K3BA	2.90	1.3452	1.7725
1K3BA	emdecoy2130_1K3BA	1K3BA	3.15	0.8309	1.3462
1K3BA	emdecoy2131_1K3BA	1K3BA	2.79	1.7566	2.1287
1K3BA	emdecoy2132_1K3BA	1K3BA	2.74	0.6252	1.1839
1K3BA	emdecoy2133_1K3BA	1K3BA	2.71	0.4195	1.0275
1K3BA	emdecoy2134_1K3BA	1K3BA	3.18	0.6252	1.1839
1K3BA	emdecoy2135_1K3BA	1K3BA	2.59	1.3452	1.7725
1K3BA	emdecoy2136_1K3BA	1K3BA	2.58	1.1395	1.5990
1K3BA	emdecoy2137_1K3BA	1K3BA	2.68	2.0651	2.4020
1K3BA	emdecoy2138_1K3BA	1K3BA	2.98	1.5509	1.9493
1K3BA	emdecoy2139_1K3BA	1K3BA	2.52	1.6537	2.0387
1K3BA	emdecoy213_1K3BA	1K3BA	2.65	1.2423	1.6853
1K3BA	emdecoy2140_1K3BA	1K3BA	2.63	0.8309	1.3462
1K3BA	emdecoy2141_1K3BA	1K3BA	2.81	0.6252	1.1839
1K3BA	emdecoy2142_1K3BA	1K3BA	2.80	0.8309	1.3462
1K3BA	emdecoy2143_1K3BA	1K3BA	2.42	0.9338	1.4294
1K3BA	emdecoy2144_1K3BA	1K3BA	2.42	2.9908	3.2415
1K3BA	emdecoy2145_1K3BA	1K3BA	2.76	0.7280	1.2644
1K3BA	emdecoy2146_1K3BA	1K3BA	3.03	0.2138	0.8781
1K3BA	emdecoy2147_1K3BA	1K3BA	2.73	2.0651	2.4020
1K3BA	emdecoy2148_1K3BA	1K3BA	2.76	1.3452	1.7725
1K3BA	emdecoy2149_1K3BA	1K3BA	3.00	1.7566	2.1287
1K3BA	emdecoy214_1K3BA	1K3BA	2.83	1.2423	1.6853
1K3BA	emdecoy2150_1K3BA	1K3BA	2.78	-0.0948	0.6698
1K3BA	emdecoy2151_1K3BA	1K3BA	2.42	1.5509	1.9493
1K3BA	emdecoy2152_1K3BA	1K3BA	2.71	2.0651	2.4020
1K3BA	emdecoy2153_1K3BA	1K3BA	2.80	1.8594	2.2193
1K3BA	emdecoy2154_1K3BA	1K3BA	2.90	1.1395	1.5990
1K3BA	emdecoy2155_1K3BA	1K3BA	2.55	1.4480	1.8605
1K3BA	emdecoy2156_1K3BA	1K3BA	3.25	1.4480	1.8605
1K3BA	emdecoy2157_1K3BA	1K3BA	2.57	2.4765	2.7723
1K3BA	emdecoy2158_1K3BA	1K3BA	2.74	1.7566	2.1287
1K3BA	emdecoy2159_1K3BA	1K3BA	2.94	1.2423	1.6853
1K3BA	emdecoy215_1K3BA	1K3BA	2.79	1.4480	1.8605
1K3BA	emdecoy2160_1K3BA	1K3BA	2.78	2.7851	3.0531
1K3BA	emdecoy2161_1K3BA	1K3BA	2.61	2.7851	3.0531
1K3BA	emdecoy2162_1K3BA	1K3BA	2.15	3.0937	3.3360
1K3BA	emdecoy2163_1K3BA	1K3BA	2.19	2.7851	3.0531
1K3BA	emdecoy2164_1K3BA	1K3BA	2.67	1.4480	1.8605
1K3BA	emdecoy2165_1K3BA	1K3BA	2.58	2.6823	2.9593
1K3BA	emdecoy2166_1K3BA	1K3BA	3.21	1.8594	2.2193
1K3BA	emdecoy2167_1K3BA	1K3BA	2.14	2.4765	2.7723
1K3BA	emdecoy2168_1K3BA	1K3BA	2.91	1.0366	1.5137
1K3BA	emdecoy2169_1K3BA	1K3BA	2.42	1.2423	1.6853
1K3BA	emdecoy216_1K3BA	1K3BA	2.16	0.4195	1.0275
1K3BA	emdecoy2170_1K3BA	1K3BA	2.66	2.7851	3.0531
1K3BA	emdecoy2171_1K3BA	1K3BA	2.87	1.7566	2.1287
1K3BA	emdecoy2172_1K3BA	1K3BA	2.55	1.5509	1.9493
1K3BA	emdecoy2173_1K3BA	1K3BA	2.58	2.6823	2.9593
1K3BA	emdecoy2174_1K3BA	1K3BA	2.99	1.3452	1.7725
1K3BA	emdecoy2175_1K3BA	1K3BA	2.87	1.3452	1.7725
1K3BA	emdecoy2176_1K3BA	1K3BA	2.61	0.6252	1.1839
1K3BA	emdecoy2177_1K3BA	1K3BA	2.76	0.4195	1.0275
1K3BA	emdecoy2178_1K3BA	1K3BA	2.66	1.5509	1.9493
1K3BA	emdecoy2179_1K3BA	1K3BA	2.80	1.3452	1.7725
1K3BA	emdecoy217_1K3BA	1K3BA	2.74	0.2138	0.8781
1K3BA	emdecoy2180_1K3BA	1K3BA	2.55	1.1395	1.5990
1K3BA	emdecoy2181_1K3BA	1K3BA	2.62	0.8309	1.3462
1K3BA	emdecoy2182_1K3BA	1K3BA	2.90	1.5509	1.9493
1K3BA	emdecoy2183_1K3BA	1K3BA	2.42	1.5509	1.9493
1K3BA	emdecoy2184_1K3BA	1K3BA	2.73	1.5509	1.9493
1K3BA	emdecoy2185_1K3BA	1K3BA	2.86	0.6252	1.1839
1K3BA	emdecoy2186_1K3BA	1K3BA	2.95	1.7566	2.1287
1K3BA	emdecoy2187_1K3BA	1K3BA	2.60	0.8309	1.3462
1K3BA	emdecoy2188_1K3BA	1K3BA	2.76	1.6537	2.0387
1K3BA	emdecoy2189_1K3BA	1K3BA	2.80	2.0651	2.4020
1K3BA	emdecoy218_1K3BA	1K3BA	2.71	1.4480	1.8605
1K3BA	emdecoy2190_1K3BA	1K3BA	2.80	1.9623	2.3104
1K3BA	emdecoy2191_1K3BA	1K3BA	2.91	1.5509	1.9493
1K3BA	emdecoy2192_1K3BA	1K3BA	2.76	1.7566	2.1287
1K3BA	emdecoy2193_1K3BA	1K3BA	3.01	1.3452	1.7725
1K3BA	emdecoy2194_1K3BA	1K3BA	2.82	2.0651	2.4020
1K3BA	emdecoy2195_1K3BA	1K3BA	2.85	1.6537	2.0387
1K3BA	emdecoy2196_1K3BA	1K3BA	3.07	1.1395	1.5990
1K3BA	emdecoy2197_1K3BA	1K3BA	3.10	0.1109	0.8064
1K3BA	emdecoy2198_1K3BA	1K3BA	2.93	2.0651	2.4020
1K3BA	emdecoy2199_1K3BA	1K3BA	2.76	1.9623	2.3104
1K3BA	emdecoy219_1K3BA	1K3BA	2.78	1.4480	1.8605
1K3BA	emdecoy21_1K3BA	1K3BA	3.05	1.1395	1.5990
1K3BA	emdecoy2200_1K3BA	1K3BA	2.37	0.9338	1.4294
1K3BA	emdecoy2201_1K3BA	1K3BA	2.99	1.6537	2.0387
1K3BA	emdecoy2202_1K3BA	1K3BA	2.59	0.7280	1.2644
1K3BA	emdecoy2203_1K3BA	1K3BA	2.99	1.1395	1.5990
1K3BA	emdecoy2204_1K3BA	1K3BA	2.15	2.7851	3.0531
1K3BA	emdecoy2205_1K3BA	1K3BA	2.73	0.9338	1.4294
1K3BA	emdecoy2206_1K3BA	1K3BA	2.20	2.8880	3.1472
1K3BA	emdecoy2207_1K3BA	1K3BA	3.11	1.5509	1.9493
1K3BA	emdecoy2208_1K3BA	1K3BA	2.10	2.8880	3.1472
1K3BA	emdecoy2209_1K3BA	1K3BA	3.08	1.3452	1.7725
1K3BA	emdecoy220_1K3BA	1K3BA	2.70	0.8309	1.3462
1K3BA	emdecoy2210_1K3BA	1K3BA	1.99	-0.9176	0.2388
1K3BA	emdecoy2211_1K3BA	1K3BA	2.75	2.2708	2.5864
1K3BA	emdecoy2212_1K3BA	1K3BA	2.89	2.2708	2.5864
1K3BA	emdecoy2213_1K3BA	1K3BA	2.67	1.1395	1.5990
1K3BA	emdecoy2214_1K3BA	1K3BA	2.36	2.8880	3.1472
1K3BA	emdecoy2215_1K3BA	1K3BA	2.89	1.5509	1.9493
1K3BA	emdecoy2216_1K3BA	1K3BA	2.89	1.1395	1.5990
1K3BA	emdecoy2217_1K3BA	1K3BA	3.02	0.8309	1.3462
1K3BA	emdecoy2218_1K3BA	1K3BA	2.62	1.7566	2.1287
1K3BA	emdecoy2219_1K3BA	1K3BA	2.52	2.6823	2.9593
1K3BA	emdecoy221_1K3BA	1K3BA	2.79	0.8309	1.3462
1K3BA	emdecoy2220_1K3BA	1K3BA	2.96	1.3452	1.7725
1K3BA	emdecoy2221_1K3BA	1K3BA	2.83	1.3452	1.7725
1K3BA	emdecoy2222_1K3BA	1K3BA	2.74	2.5794	2.8656
1K3BA	emdecoy2223_1K3BA	1K3BA	2.55	0.1109	0.8064
1K3BA	emdecoy2224_1K3BA	1K3BA	2.51	1.4480	1.8605
1K3BA	emdecoy2225_1K3BA	1K3BA	2.66	1.3452	1.7725
1K3BA	emdecoy2226_1K3BA	1K3BA	2.75	0.7280	1.2644
1K3BA	emdecoy2227_1K3BA	1K3BA	2.83	1.6537	2.0387
1K3BA	emdecoy2228_1K3BA	1K3BA	2.76	1.5509	1.9493
1K3BA	emdecoy2229_1K3BA	1K3BA	2.19	0.2138	0.8781
1K3BA	emdecoy222_1K3BA	1K3BA	2.66	1.7566	2.1287
1K3BA	emdecoy2230_1K3BA	1K3BA	2.71	0.7280	1.2644
1K3BA	emdecoy2231_1K3BA	1K3BA	2.65	1.5509	1.9493
1K3BA	emdecoy2232_1K3BA	1K3BA	2.71	1.4480	1.8605
1K3BA	emdecoy2233_1K3BA	1K3BA	2.60	1.4480	1.8605
1K3BA	emdecoy2234_1K3BA	1K3BA	2.83	1.5509	1.9493
1K3BA	emdecoy2235_1K3BA	1K3BA	2.65	0.7280	1.2644
1K3BA	emdecoy2236_1K3BA	1K3BA	2.66	1.6537	2.0387
1K3BA	emdecoy2237_1K3BA	1K3BA	2.47	1.4480	1.8605
1K3BA	emdecoy2238_1K3BA	1K3BA	2.79	1.3452	1.7725
1K3BA	emdecoy2239_1K3BA	1K3BA	3.07	1.3452	1.7725
1K3BA	emdecoy223_1K3BA	1K3BA	2.56	1.5509	1.9493
1K3BA	emdecoy2240_1K3BA	1K3BA	3.13	1.4480	1.8605
1K3BA	emdecoy2241_1K3BA	1K3BA	2.91	1.5509	1.9493
1K3BA	emdecoy2242_1K3BA	1K3BA	2.81	1.7566	2.1287
1K3BA	emdecoy2243_1K3BA	1K3BA	3.16	1.8594	2.2193
1K3BA	emdecoy2244_1K3BA	1K3BA	2.98	1.4480	1.8605
1K3BA	emdecoy2245_1K3BA	1K3BA	2.71	1.3452	1.7725
1K3BA	emdecoy2246_1K3BA	1K3BA	3.29	1.0366	1.5137
1K3BA	emdecoy2247_1K3BA	1K3BA	2.48	0.4195	1.0275
1K3BA	emdecoy2248_1K3BA	1K3BA	2.58	0.4195	1.0275
1K3BA	emdecoy2249_1K3BA	1K3BA	2.87	0.5223	1.1049
1K3BA	emdecoy224_1K3BA	1K3BA	2.62	1.4480	1.8605
1K3BA	emdecoy2250_1K3BA	1K3BA	3.14	1.9623	2.3104
1K3BA	emdecoy2251_1K3BA	1K3BA	2.98	1.1395	1.5990
1K3BA	emdecoy2252_1K3BA	1K3BA	2.67	2.7851	3.0531
1K3BA	emdecoy2253_1K3BA	1K3BA	2.39	2.8880	3.1472
1K3BA	emdecoy2254_1K3BA	1K3BA	2.67	1.7566	2.1287
1K3BA	emdecoy2255_1K3BA	1K3BA	2.01	2.7851	3.0531
1K3BA	emdecoy2256_1K3BA	1K3BA	2.83	0.8309	1.3462
1K3BA	emdecoy2257_1K3BA	1K3BA	2.77	2.2708	2.5864
1K3BA	emdecoy2258_1K3BA	1K3BA	2.48	1.0366	1.5137
1K3BA	emdecoy2259_1K3BA	1K3BA	2.86	0.9338	1.4294
1K3BA	emdecoy225_1K3BA	1K3BA	2.51	2.1680	2.4940
1K3BA	emdecoy2260_1K3BA	1K3BA	2.93	1.5509	1.9493
1K3BA	emdecoy2261_1K3BA	1K3BA	2.62	1.0366	1.5137
1K3BA	emdecoy2262_1K3BA	1K3BA	2.68	1.0366	1.5137
1K3BA	emdecoy2263_1K3BA	1K3BA	2.75	2.2708	2.5864
1K3BA	emdecoy2264_1K3BA	1K3BA	2.92	0.9338	1.4294
1K3BA	emdecoy2265_1K3BA	1K3BA	2.70	0.8309	1.3462
1K3BA	emdecoy2266_1K3BA	1K3BA	2.51	1.6537	2.0387
1K3BA	emdecoy2267_1K3BA	1K3BA	2.80	1.4480	1.8605
1K3BA	emdecoy2268_1K3BA	1K3BA	2.50	2.6823	2.9593
1K3BA	emdecoy2269_1K3BA	1K3BA	2.70	1.5509	1.9493
1K3BA	emdecoy226_1K3BA	1K3BA	2.74	2.2708	2.5864
1K3BA	emdecoy2270_1K3BA	1K3BA	2.30	-0.7119	0.3266
1K3BA	emdecoy2271_1K3BA	1K3BA	2.56	2.5794	2.8656
1K3BA	emdecoy2272_1K3BA	1K3BA	2.59	1.3452	1.7725
1K3BA	emdecoy2273_1K3BA	1K3BA	2.82	1.6537	2.0387
1K3BA	emdecoy2274_1K3BA	1K3BA	2.82	1.3452	1.7725
1K3BA	emdecoy2275_1K3BA	1K3BA	2.75	0.9338	1.4294
1K3BA	emdecoy2276_1K3BA	1K3BA	2.63	1.5509	1.9493
1K3BA	emdecoy2277_1K3BA	1K3BA	2.96	1.3452	1.7725
1K3BA	emdecoy2278_1K3BA	1K3BA	2.57	0.5223	1.1049
1K3BA	emdecoy2279_1K3BA	1K3BA	2.42	0.7280	1.2644
1K3BA	emdecoy227_1K3BA	1K3BA	2.47	2.2708	2.5864
1K3BA	emdecoy2280_1K3BA	1K3BA	2.47	0.8309	1.3462
1K3BA	emdecoy2281_1K3BA	1K3BA	2.69	2.0651	2.4020
1K3BA	emdecoy2282_1K3BA	1K3BA	2.45	1.0366	1.5137
1K3BA	emdecoy2283_1K3BA	1K3BA	2.87	1.6537	2.0387
1K3BA	emdecoy2284_1K3BA	1K3BA	2.93	2.0651	2.4020
1K3BA	emdecoy2285_1K3BA	1K3BA	2.81	0.8309	1.3462
1K3BA	emdecoy2286_1K3BA	1K3BA	2.97	1.0366	1.5137
1K3BA	emdecoy2287_1K3BA	1K3BA	2.72	1.4480	1.8605
1K3BA	emdecoy2288_1K3BA	1K3BA	2.65	1.2423	1.6853
1K3BA	emdecoy2289_1K3BA	1K3BA	2.45	0.8309	1.3462
1K3BA	emdecoy228_1K3BA	1K3BA	2.43	2.1680	2.4940
1K3BA	emdecoy2290_1K3BA	1K3BA	2.73	1.7566	2.1287
1K3BA	emdecoy2291_1K3BA	1K3BA	2.74	2.2708	2.5864
1K3BA	emdecoy2292_1K3BA	1K3BA	2.87	1.5509	1.9493
1K3BA	emdecoy2293_1K3BA	1K3BA	2.71	2.0651	2.4020
1K3BA	emdecoy2294_1K3BA	1K3BA	2.88	1.0366	1.5137
1K3BA	emdecoy2295_1K3BA	1K3BA	2.75	2.3737	2.6792
1K3BA	emdecoy2296_1K3BA	1K3BA	2.46	1.0366	1.5137
1K3BA	emdecoy2297_1K3BA	1K3BA	2.62	1.5509	1.9493
1K3BA	emdecoy2298_1K3BA	1K3BA	2.62	0.5223	1.1049
1K3BA	emdecoy2299_1K3BA	1K3BA	2.81	0.8309	1.3462
1K3BA	emdecoy229_1K3BA	1K3BA	2.51	0.8309	1.3462
1K3BA	emdecoy22_1K3BA	1K3BA	2.94	0.3166	0.9518
1K3BA	emdecoy2300_1K3BA	1K3BA	2.53	-0.1976	0.6052
1K3BA	emdecoy2301_1K3BA	1K3BA	2.71	0.2138	0.8781
1K3BA	emdecoy2302_1K3BA	1K3BA	3.14	1.3452	1.7725
1K3BA	emdecoy2303_1K3BA	1K3BA	2.43	0.8309	1.3462
1K3BA	emdecoy2304_1K3BA	1K3BA	2.78	1.1395	1.5990
1K3BA	emdecoy2305_1K3BA	1K3BA	2.79	2.4765	2.7723
1K3BA	emdecoy2306_1K3BA	1K3BA	2.82	2.8880	3.1472
1K3BA	emdecoy2307_1K3BA	1K3BA	2.89	0.8309	1.3462
1K3BA	emdecoy2308_1K3BA	1K3BA	2.76	2.3737	2.6792
1K3BA	emdecoy2309_1K3BA	1K3BA	3.04	2.5794	2.8656
1K3BA	emdecoy230_1K3BA	1K3BA	2.70	1.0366	1.5137
1K3BA	emdecoy2310_1K3BA	1K3BA	2.84	2.5794	2.8656
1K3BA	emdecoy2311_1K3BA	1K3BA	3.10	1.4480	1.8605
1K3BA	emdecoy2312_1K3BA	1K3BA	2.88	1.1395	1.5990
1K3BA	emdecoy2313_1K3BA	1K3BA	2.76	0.9338	1.4294
1K3BA	emdecoy2314_1K3BA	1K3BA	2.74	2.1680	2.4940
1K3BA	emdecoy2315_1K3BA	1K3BA	2.86	2.6823	2.9593
1K3BA	emdecoy2316_1K3BA	1K3BA	2.78	1.8594	2.2193
1K3BA	emdecoy2317_1K3BA	1K3BA	2.73	1.9623	2.3104
1K3BA	emdecoy2318_1K3BA	1K3BA	2.97	-0.1976	0.6052
1K3BA	emdecoy2319_1K3BA	1K3BA	2.28	-0.8148	0.2809
1K3BA	emdecoy231_1K3BA	1K3BA	3.03	1.1395	1.5990
1K3BA	emdecoy2320_1K3BA	1K3BA	2.90	1.3452	1.7725
1K3BA	emdecoy2321_1K3BA	1K3BA	2.56	2.3737	2.6792
1K3BA	emdecoy2322_1K3BA	1K3BA	2.22	-0.7119	0.3266
1K3BA	emdecoy2323_1K3BA	1K3BA	2.85	2.5794	2.8656
1K3BA	emdecoy2324_1K3BA	1K3BA	2.71	2.2708	2.5864
1K3BA	emdecoy2325_1K3BA	1K3BA	2.78	1.6537	2.0387
1K3BA	emdecoy2326_1K3BA	1K3BA	2.90	1.8594	2.2193
1K3BA	emdecoy2327_1K3BA	1K3BA	2.77	1.7566	2.1287
1K3BA	emdecoy2328_1K3BA	1K3BA	2.99	1.4480	1.8605
1K3BA	emdecoy2329_1K3BA	1K3BA	2.54	1.5509	1.9493
1K3BA	emdecoy232_1K3BA	1K3BA	3.18	1.3452	1.7725
1K3BA	emdecoy2330_1K3BA	1K3BA	2.78	1.7566	2.1287
1K3BA	emdecoy2331_1K3BA	1K3BA	2.54	1.4480	1.8605
1K3BA	emdecoy2332_1K3BA	1K3BA	2.83	1.3452	1.7725
1K3BA	emdecoy2333_1K3BA	1K3BA	2.67	0.8309	1.3462
1K3BA	emdecoy2334_1K3BA	1K3BA	2.65	1.6537	2.0387
1K3BA	emdecoy2335_1K3BA	1K3BA	2.90	1.6537	2.0387
1K3BA	emdecoy2336_1K3BA	1K3BA	2.85	1.7566	2.1287
1K3BA	emdecoy2337_1K3BA	1K3BA	2.83	1.5509	1.9493
1K3BA	emdecoy2338_1K3BA	1K3BA	2.77	1.9623	2.3104
1K3BA	emdecoy2339_1K3BA	1K3BA	2.81	0.7280	1.2644
1K3BA	emdecoy233_1K3BA	1K3BA	3.05	1.5509	1.9493
1K3BA	emdecoy2340_1K3BA	1K3BA	2.95	0.8309	1.3462
1K3BA	emdecoy2341_1K3BA	1K3BA	2.98	0.7280	1.2644
1K3BA	emdecoy2342_1K3BA	1K3BA	2.76	-0.6090	0.3759
1K3BA	emdecoy2343_1K3BA	1K3BA	3.22	0.8309	1.3462
1K3BA	emdecoy2344_1K3BA	1K3BA	2.92	2.0651	2.4020
1K3BA	emdecoy2345_1K3BA	1K3BA	3.26	1.1395	1.5990
1K3BA	emdecoy2346_1K3BA	1K3BA	2.81	1.4480	1.8605
1K3BA	emdecoy2347_1K3BA	1K3BA	2.76	0.8309	1.3462
1K3BA	emdecoy2348_1K3BA	1K3BA	3.11	1.4480	1.8605
1K3BA	emdecoy2349_1K3BA	1K3BA	2.74	1.0366	1.5137
1K3BA	emdecoy234_1K3BA	1K3BA	2.63	1.3452	1.7725
1K3BA	emdecoy2350_1K3BA	1K3BA	2.90	1.2423	1.6853
1K3BA	emdecoy2351_1K3BA	1K3BA	2.54	2.6823	2.9593
1K3BA	emdecoy2352_1K3BA	1K3BA	3.10	0.0081	0.7369
1K3BA	emdecoy2353_1K3BA	1K3BA	3.02	1.0366	1.5137
1K3BA	emdecoy2354_1K3BA	1K3BA	2.61	1.2423	1.6853
1K3BA	emdecoy2355_1K3BA	1K3BA	2.91	1.9623	2.3104
1K3BA	emdecoy2356_1K3BA	1K3BA	2.72	1.8594	2.2193
1K3BA	emdecoy2357_1K3BA	1K3BA	3.13	0.6252	1.1839
1K3BA	emdecoy2358_1K3BA	1K3BA	2.73	1.6537	2.0387
1K3BA	emdecoy2359_1K3BA	1K3BA	2.95	0.6252	1.1839
1K3BA	emdecoy235_1K3BA	1K3BA	2.59	0.5223	1.1049
1K3BA	emdecoy2360_1K3BA	1K3BA	2.71	0.9338	1.4294
1K3BA	emdecoy2361_1K3BA	1K3BA	2.97	0.8309	1.3462
1K3BA	emdecoy2362_1K3BA	1K3BA	2.82	2.1680	2.4940
1K3BA	emdecoy2363_1K3BA	1K3BA	3.06	2.4765	2.7723
1K3BA	emdecoy2364_1K3BA	1K3BA	2.76	0.2138	0.8781
1K3BA	emdecoy2365_1K3BA	1K3BA	3.13	-0.7119	0.3266
1K3BA	emdecoy2366_1K3BA	1K3BA	3.01	2.5794	2.8656
1K3BA	emdecoy2367_1K3BA	1K3BA	2.76	2.1680	2.4940
1K3BA	emdecoy2368_1K3BA	1K3BA	2.75	0.9338	1.4294
1K3BA	emdecoy2369_1K3BA	1K3BA	2.59	2.5794	2.8656
1K3BA	emdecoy236_1K3BA	1K3BA	2.73	1.1395	1.5990
1K3BA	emdecoy2370_1K3BA	1K3BA	2.66	0.9338	1.4294
1K3BA	emdecoy2371_1K3BA	1K3BA	3.11	-0.7119	0.3266
1K3BA	emdecoy2372_1K3BA	1K3BA	2.94	2.3737	2.6792
1K3BA	emdecoy2373_1K3BA	1K3BA	2.30	-0.6090	0.3759
1K3BA	emdecoy2374_1K3BA	1K3BA	2.28	-0.6090	0.3759
1K3BA	emdecoy2375_1K3BA	1K3BA	2.89	1.4480	1.8605
1K3BA	emdecoy2376_1K3BA	1K3BA	2.79	2.1680	2.4940
1K3BA	emdecoy2377_1K3BA	1K3BA	2.42	0.7280	1.2644
1K3BA	emdecoy2378_1K3BA	1K3BA	2.40	0.9338	1.4294
1K3BA	emdecoy2379_1K3BA	1K3BA	2.78	1.2423	1.6853
1K3BA	emdecoy237_1K3BA	1K3BA	2.72	1.2423	1.6853
1K3BA	emdecoy2380_1K3BA	1K3BA	2.90	1.5509	1.9493
1K3BA	emdecoy2381_1K3BA	1K3BA	2.55	0.6252	1.1839
1K3BA	emdecoy2382_1K3BA	1K3BA	2.57	1.4480	1.8605
1K3BA	emdecoy2383_1K3BA	1K3BA	3.01	1.3452	1.7725
1K3BA	emdecoy2384_1K3BA	1K3BA	2.74	0.7280	1.2644
1K3BA	emdecoy2385_1K3BA	1K3BA	2.90	1.6537	2.0387
1K3BA	emdecoy2386_1K3BA	1K3BA	2.81	0.6252	1.1839
1K3BA	emdecoy2387_1K3BA	1K3BA	2.56	0.6252	1.1839
1K3BA	emdecoy2388_1K3BA	1K3BA	2.78	0.9338	1.4294
1K3BA	emdecoy2389_1K3BA	1K3BA	2.76	1.8594	2.2193
1K3BA	emdecoy238_1K3BA	1K3BA	2.63	1.7566	2.1287
1K3BA	emdecoy2390_1K3BA	1K3BA	2.79	-0.4033	0.4844
1K3BA	emdecoy2391_1K3BA	1K3BA	2.81	0.3166	0.9518
1K3BA	emdecoy2392_1K3BA	1K3BA	2.95	0.9338	1.4294
1K3BA	emdecoy2393_1K3BA	1K3BA	2.99	-0.1976	0.6052
1K3BA	emdecoy2394_1K3BA	1K3BA	2.44	0.7280	1.2644
1K3BA	emdecoy2395_1K3BA	1K3BA	2.68	-0.4033	0.4844
1K3BA	emdecoy2396_1K3BA	1K3BA	2.80	1.8594	2.2193
1K3BA	emdecoy2397_1K3BA	1K3BA	2.80	2.0651	2.4020
1K3BA	emdecoy2398_1K3BA	1K3BA	2.77	0.8309	1.3462
1K3BA	emdecoy2399_1K3BA	1K3BA	2.87	2.2708	2.5864
1K3BA	emdecoy239_1K3BA	1K3BA	2.74	0.8309	1.3462
1K3BA	emdecoy23_1K3BA	1K3BA	2.67	1.2423	1.6853
1K3BA	emdecoy2400_1K3BA	1K3BA	2.26	2.4765	2.7723
1K3BA	emdecoy2401_1K3BA	1K3BA	3.09	1.1395	1.5990
1K3BA	emdecoy2402_1K3BA	1K3BA	2.82	1.8594	2.2193
1K3BA	emdecoy2403_1K3BA	1K3BA	2.91	1.9623	2.3104
1K3BA	emdecoy2404_1K3BA	1K3BA	2.90	-0.1976	0.6052
1K3BA	emdecoy2405_1K3BA	1K3BA	2.25	-1.0205	0.2004
1K3BA	emdecoy2406_1K3BA	1K3BA	2.92	0.8309	1.3462
1K3BA	emdecoy2407_1K3BA	1K3BA	2.81	1.7566	2.1287
1K3BA	emdecoy2408_1K3BA	1K3BA	2.93	1.1395	1.5990
1K3BA	emdecoy2409_1K3BA	1K3BA	2.69	1.6537	2.0387
1K3BA	emdecoy240_1K3BA	1K3BA	2.96	1.2423	1.6853
1K3BA	emdecoy2410_1K3BA	1K3BA	2.79	0.2138	0.8781
1K3BA	emdecoy2411_1K3BA	1K3BA	2.71	1.8594	2.2193
1K3BA	emdecoy2412_1K3BA	1K3BA	2.60	-0.0948	0.6698
1K3BA	emdecoy2413_1K3BA	1K3BA	2.53	0.0081	0.7369
1K3BA	emdecoy2414_1K3BA	1K3BA	2.63	1.9623	2.3104
1K3BA	emdecoy2415_1K3BA	1K3BA	2.77	2.0651	2.4020
1K3BA	emdecoy2416_1K3BA	1K3BA	2.82	0.9338	1.4294
1K3BA	emdecoy2417_1K3BA	1K3BA	2.75	0.6252	1.1839
1K3BA	emdecoy2418_1K3BA	1K3BA	2.83	2.5794	2.8656
1K3BA	emdecoy2419_1K3BA	1K3BA	2.68	0.8309	1.3462
1K3BA	emdecoy241_1K3BA	1K3BA	3.03	2.0651	2.4020
1K3BA	emdecoy2420_1K3BA	1K3BA	2.72	2.5794	2.8656
1K3BA	emdecoy2421_1K3BA	1K3BA	2.57	0.8309	1.3462
1K3BA	emdecoy2422_1K3BA	1K3BA	2.76	1.7566	2.1287
1K3BA	emdecoy2423_1K3BA	1K3BA	2.48	0.6252	1.1839
1K3BA	emdecoy2424_1K3BA	1K3BA	2.78	0.9338	1.4294
1K3BA	emdecoy2425_1K3BA	1K3BA	2.57	2.4765	2.7723
1K3BA	emdecoy2426_1K3BA	1K3BA	2.37	-0.7119	0.3266
1K3BA	emdecoy2427_1K3BA	1K3BA	2.22	-0.7119	0.3266
1K3BA	emdecoy2428_1K3BA	1K3BA	3.00	2.4765	2.7723
1K3BA	emdecoy2429_1K3BA	1K3BA	2.81	2.3737	2.6792
1K3BA	emdecoy242_1K3BA	1K3BA	2.71	1.5509	1.9493
1K3BA	emdecoy2430_1K3BA	1K3BA	2.66	-0.1976	0.6052
1K3BA	emdecoy2431_1K3BA	1K3BA	2.98	-0.1976	0.6052
1K3BA	emdecoy2432_1K3BA	1K3BA	2.62	-0.4033	0.4844
1K3BA	emdecoy2433_1K3BA	1K3BA	2.85	-0.3005	0.5434
1K3BA	emdecoy2434_1K3BA	1K3BA	2.74	-0.3005	0.5434
1K3BA	emdecoy2435_1K3BA	1K3BA	2.38	-0.1976	0.6052
1K3BA	emdecoy2436_1K3BA	1K3BA	2.76	0.1109	0.8064
1K3BA	emdecoy2437_1K3BA	1K3BA	2.60	0.0081	0.7369
1K3BA	emdecoy2438_1K3BA	1K3BA	3.00	1.5509	1.9493
1K3BA	emdecoy2439_1K3BA	1K3BA	2.53	-0.4033	0.4844
1K3BA	emdecoy243_1K3BA	1K3BA	3.16	1.4480	1.8605
1K3BA	emdecoy2440_1K3BA	1K3BA	2.61	0.8309	1.3462
1K3BA	emdecoy2441_1K3BA	1K3BA	2.88	2.2708	2.5864
1K3BA	emdecoy2442_1K3BA	1K3BA	2.76	0.8309	1.3462
1K3BA	emdecoy2443_1K3BA	1K3BA	2.83	2.3737	2.6792
1K3BA	emdecoy2444_1K3BA	1K3BA	2.11	-0.8148	0.2809
1K3BA	emdecoy2445_1K3BA	1K3BA	2.45	0.9338	1.4294
1K3BA	emdecoy2446_1K3BA	1K3BA	2.98	1.9623	2.3104
1K3BA	emdecoy2447_1K3BA	1K3BA	2.64	2.3737	2.6792
1K3BA	emdecoy2448_1K3BA	1K3BA	2.65	1.9623	2.3104
1K3BA	emdecoy2449_1K3BA	1K3BA	2.51	-0.3005	0.5434
1K3BA	emdecoy244_1K3BA	1K3BA	2.55	0.9338	1.4294
1K3BA	emdecoy2450_1K3BA	1K3BA	2.69	2.4765	2.7723
1K3BA	emdecoy2451_1K3BA	1K3BA	2.73	2.4765	2.7723
1K3BA	emdecoy2452_1K3BA	1K3BA	2.64	1.0366	1.5137
1K3BA	emdecoy2453_1K3BA	1K3BA	2.66	-0.1976	0.6052
1K3BA	emdecoy2454_1K3BA	1K3BA	2.95	2.0651	2.4020
1K3BA	emdecoy2455_1K3BA	1K3BA	2.60	1.1395	1.5990
1K3BA	emdecoy2456_1K3BA	1K3BA	2.89	0.3166	0.9518
1K3BA	emdecoy2457_1K3BA	1K3BA	2.78	0.3166	0.9518
1K3BA	emdecoy2458_1K3BA	1K3BA	2.63	-0.0948	0.6698
1K3BA	emdecoy2459_1K3BA	1K3BA	2.53	0.2138	0.8781
1K3BA	emdecoy245_1K3BA	1K3BA	2.73	0.8309	1.3462
1K3BA	emdecoy2460_1K3BA	1K3BA	2.61	1.7566	2.1287
1K3BA	emdecoy2461_1K3BA	1K3BA	2.52	-0.3005	0.5434
1K3BA	emdecoy2462_1K3BA	1K3BA	2.54	0.8309	1.3462
1K3BA	emdecoy2463_1K3BA	1K3BA	2.74	0.9338	1.4294
1K3BA	emdecoy2464_1K3BA	1K3BA	2.98	0.8309	1.3462
1K3BA	emdecoy2465_1K3BA	1K3BA	2.58	0.6252	1.1839
1K3BA	emdecoy2466_1K3BA	1K3BA	2.45	-0.6090	0.3759
1K3BA	emdecoy2467_1K3BA	1K3BA	2.54	0.7280	1.2644
1K3BA	emdecoy2468_1K3BA	1K3BA	2.77	2.1680	2.4940
1K3BA	emdecoy2469_1K3BA	1K3BA	2.91	2.0651	2.4020
1K3BA	emdecoy246_1K3BA	1K3BA	2.58	1.7566	2.1287
1K3BA	emdecoy2470_1K3BA	1K3BA	2.84	1.9623	2.3104
1K3BA	emdecoy2471_1K3BA	1K3BA	2.89	2.2708	2.5864
1K3BA	emdecoy2472_1K3BA	1K3BA	2.57	0.8309	1.3462
1K3BA	emdecoy2473_1K3BA	1K3BA	2.89	2.0651	2.4020
1K3BA	emdecoy2474_1K3BA	1K3BA	2.77	2.0651	2.4020
1K3BA	emdecoy2475_1K3BA	1K3BA	2.38	-0.6090	0.3759
1K3BA	emdecoy2476_1K3BA	1K3BA	2.94	2.5794	2.8656
1K3BA	emdecoy2477_1K3BA	1K3BA	2.63	2.3737	2.6792
1K3BA	emdecoy2478_1K3BA	1K3BA	2.24	-0.8148	0.2809
1K3BA	emdecoy2479_1K3BA	1K3BA	1.96	-1.3290	0.1082
1K3BA	emdecoy247_1K3BA	1K3BA	2.73	1.2423	1.6853
1K3BA	emdecoy2480_1K3BA	1K3BA	3.14	2.3737	2.6792
1K3BA	emdecoy2481_1K3BA	1K3BA	2.67	2.6823	2.9593
1K3BA	emdecoy2482_1K3BA	1K3BA	2.70	2.2708	2.5864
1K3BA	emdecoy2483_1K3BA	1K3BA	2.73	2.4765	2.7723
1K3BA	emdecoy2484_1K3BA	1K3BA	2.73	2.0651	2.4020
1K3BA	emdecoy2485_1K3BA	1K3BA	2.83	1.9623	2.3104
1K3BA	emdecoy2486_1K3BA	1K3BA	2.82	2.2708	2.5864
1K3BA	emdecoy2487_1K3BA	1K3BA	2.84	2.4765	2.7723
1K3BA	emdecoy2488_1K3BA	1K3BA	2.61	-0.4033	0.4844
1K3BA	emdecoy2489_1K3BA	1K3BA	2.86	2.0651	2.4020
1K3BA	emdecoy248_1K3BA	1K3BA	2.70	2.2708	2.5864
1K3BA	emdecoy2490_1K3BA	1K3BA	2.79	2.3737	2.6792
1K3BA	emdecoy2491_1K3BA	1K3BA	2.90	0.9338	1.4294
1K3BA	emdecoy2492_1K3BA	1K3BA	2.76	2.0651	2.4020
1K3BA	emdecoy2493_1K3BA	1K3BA	2.75	0.9338	1.4294
1K3BA	emdecoy2494_1K3BA	1K3BA	2.74	2.4765	2.7723
1K3BA	emdecoy2495_1K3BA	1K3BA	2.88	1.9623	2.3104
1K3BA	emdecoy2496_1K3BA	1K3BA	2.68	-0.3005	0.5434
1K3BA	emdecoy2497_1K3BA	1K3BA	2.88	0.6252	1.1839
1K3BA	emdecoy2498_1K3BA	1K3BA	2.76	-0.3005	0.5434
1K3BA	emdecoy2499_1K3BA	1K3BA	2.57	2.0651	2.4020
1K3BA	emdecoy249_1K3BA	1K3BA	2.59	2.1680	2.4940
1K3BA	emdecoy24_1K3BA	1K3BA	2.95	1.9623	2.3104
1K3BA	emdecoy2500_1K3BA	1K3BA	2.41	0.1109	0.8064
1K3BA	emdecoy2501_1K3BA	1K3BA	2.91	1.0366	1.5137
1K3BA	emdecoy2502_1K3BA	1K3BA	2.37	0.2138	0.8781
1K3BA	emdecoy2503_1K3BA	1K3BA	2.57	-0.1976	0.6052
1K3BA	emdecoy2504_1K3BA	1K3BA	2.53	1.1395	1.5990
1K3BA	emdecoy2505_1K3BA	1K3BA	2.38	1.5509	1.9493
1K3BA	emdecoy2506_1K3BA	1K3BA	2.82	-0.7119	0.3266
1K3BA	emdecoy2507_1K3BA	1K3BA	2.79	-0.8148	0.2809
1K3BA	emdecoy2508_1K3BA	1K3BA	2.66	1.3452	1.7725
1K3BA	emdecoy2509_1K3BA	1K3BA	2.45	1.4480	1.8605
1K3BA	emdecoy250_1K3BA	1K3BA	2.69	1.4480	1.8605
1K3BA	emdecoy2510_1K3BA	1K3BA	2.76	1.5509	1.9493
1K3BA	emdecoy2511_1K3BA	1K3BA	2.34	0.9338	1.4294
1K3BA	emdecoy2512_1K3BA	1K3BA	2.46	0.8309	1.3462
1K3BA	emdecoy2513_1K3BA	1K3BA	2.49	-0.6090	0.3759
1K3BA	emdecoy2514_1K3BA	1K3BA	2.94	-0.0948	0.6698
1K3BA	emdecoy2515_1K3BA	1K3BA	2.69	-0.0948	0.6698
1K3BA	emdecoy2516_1K3BA	1K3BA	2.37	0.6252	1.1839
1K3BA	emdecoy2517_1K3BA	1K3BA	3.13	-0.4033	0.4844
1K3BA	emdecoy2518_1K3BA	1K3BA	3.04	0.8309	1.3462
1K3BA	emdecoy2519_1K3BA	1K3BA	2.54	0.9338	1.4294
1K3BA	emdecoy251_1K3BA	1K3BA	2.85	1.9623	2.3104
1K3BA	emdecoy2520_1K3BA	1K3BA	2.60	1.3452	1.7725
1K3BA	emdecoy2521_1K3BA	1K3BA	2.41	1.9623	2.3104
1K3BA	emdecoy2522_1K3BA	1K3BA	2.71	1.6537	2.0387
1K3BA	emdecoy2523_1K3BA	1K3BA	2.88	1.6537	2.0387
1K3BA	emdecoy2524_1K3BA	1K3BA	2.82	-0.4033	0.4844
1K3BA	emdecoy2525_1K3BA	1K3BA	3.00	-0.7119	0.3266
1K3BA	emdecoy2526_1K3BA	1K3BA	2.19	1.0366	1.5137
1K3BA	emdecoy2527_1K3BA	1K3BA	2.61	0.1109	0.8064
1K3BA	emdecoy2528_1K3BA	1K3BA	2.27	-0.0948	0.6698
1K3BA	emdecoy2529_1K3BA	1K3BA	2.87	0.2138	0.8781
1K3BA	emdecoy252_1K3BA	1K3BA	2.77	-0.3005	0.5434
1K3BA	emdecoy2530_1K3BA	1K3BA	2.69	-0.7119	0.3266
1K3BA	emdecoy2531_1K3BA	1K3BA	3.00	-0.0948	0.6698
1K3BA	emdecoy2532_1K3BA	1K3BA	2.68	1.5509	1.9493
1K3BA	emdecoy2533_1K3BA	1K3BA	2.63	-0.3005	0.5434
1K3BA	emdecoy2534_1K3BA	1K3BA	2.53	1.1395	1.5990
1K3BA	emdecoy2535_1K3BA	1K3BA	2.99	0.9338	1.4294
1K3BA	emdecoy2536_1K3BA	1K3BA	2.68	0.1109	0.8064
1K3BA	emdecoy2537_1K3BA	1K3BA	2.87	1.3452	1.7725
1K3BA	emdecoy2538_1K3BA	1K3BA	2.75	0.3166	0.9518
1K3BA	emdecoy2539_1K3BA	1K3BA	2.62	0.1109	0.8064
1K3BA	emdecoy253_1K3BA	1K3BA	2.66	2.1680	2.4940
1K3BA	emdecoy2540_1K3BA	1K3BA	2.87	0.9338	1.4294
1K3BA	emdecoy2541_1K3BA	1K3BA	2.77	1.5509	1.9493
1K3BA	emdecoy2542_1K3BA	1K3BA	3.04	1.5509	1.9493
1K3BA	emdecoy2543_1K3BA	1K3BA	2.36	0.9338	1.4294
1K3BA	emdecoy2544_1K3BA	1K3BA	2.99	0.8309	1.3462
1K3BA	emdecoy2545_1K3BA	1K3BA	2.82	0.7280	1.2644
1K3BA	emdecoy2546_1K3BA	1K3BA	2.79	0.2138	0.8781
1K3BA	emdecoy2547_1K3BA	1K3BA	2.64	0.4195	1.0275
1K3BA	emdecoy2548_1K3BA	1K3BA	2.90	1.8594	2.2193
1K3BA	emdecoy2549_1K3BA	1K3BA	2.99	0.0081	0.7369
1K3BA	emdecoy254_1K3BA	1K3BA	2.46	-0.0948	0.6698
1K3BA	emdecoy2550_1K3BA	1K3BA	2.71	1.0366	1.5137
1K3BA	emdecoy2551_1K3BA	1K3BA	2.78	-0.1976	0.6052
1K3BA	emdecoy2552_1K3BA	1K3BA	3.04	-0.4033	0.4844
1K3BA	emdecoy2553_1K3BA	1K3BA	2.57	-0.5062	0.4285
1K3BA	emdecoy2554_1K3BA	1K3BA	3.08	-0.1976	0.6052
1K3BA	emdecoy2555_1K3BA	1K3BA	2.74	0.0081	0.7369
1K3BA	emdecoy2556_1K3BA	1K3BA	3.19	0.7280	1.2644
1K3BA	emdecoy2557_1K3BA	1K3BA	2.61	-0.6090	0.3759
1K3BA	emdecoy2558_1K3BA	1K3BA	2.33	-0.5062	0.4285
1K3BA	emdecoy2559_1K3BA	1K3BA	2.46	1.5509	1.9493
1K3BA	emdecoy255_1K3BA	1K3BA	2.72	-0.3005	0.5434
1K3BA	emdecoy2560_1K3BA	1K3BA	2.74	-0.9176	0.2388
1K3BA	emdecoy2561_1K3BA	1K3BA	2.94	0.9338	1.4294
1K3BA	emdecoy2562_1K3BA	1K3BA	2.73	-0.8148	0.2809
1K3BA	emdecoy2563_1K3BA	1K3BA	2.97	0.5223	1.1049
1K3BA	emdecoy2564_1K3BA	1K3BA	2.47	0.7280	1.2644
1K3BA	emdecoy2565_1K3BA	1K3BA	2.63	0.7280	1.2644
1K3BA	emdecoy2566_1K3BA	1K3BA	2.86	-0.1976	0.6052
1K3BA	emdecoy2567_1K3BA	1K3BA	2.93	0.2138	0.8781
1K3BA	emdecoy2568_1K3BA	1K3BA	3.10	-0.5062	0.4285
1K3BA	emdecoy2569_1K3BA	1K3BA	2.72	-0.6090	0.3759
1K3BA	emdecoy256_1K3BA	1K3BA	2.60	1.6537	2.0387
1K3BA	emdecoy2570_1K3BA	1K3BA	2.46	1.8594	2.2193
1K3BA	emdecoy2571_1K3BA	1K3BA	2.55	-0.0948	0.6698
1K3BA	emdecoy2572_1K3BA	1K3BA	2.54	-1.2262	0.1351
1K3BA	emdecoy2573_1K3BA	1K3BA	2.70	1.4480	1.8605
1K3BA	emdecoy2574_1K3BA	1K3BA	2.95	1.6537	2.0387
1K3BA	emdecoy2575_1K3BA	1K3BA	2.48	1.5509	1.9493
1K3BA	emdecoy2576_1K3BA	1K3BA	2.18	-0.3005	0.5434
1K3BA	emdecoy2577_1K3BA	1K3BA	2.55	1.1395	1.5990
1K3BA	emdecoy2578_1K3BA	1K3BA	2.73	1.2423	1.6853
1K3BA	emdecoy2579_1K3BA	1K3BA	2.45	1.1395	1.5990
1K3BA	emdecoy257_1K3BA	1K3BA	2.87	-0.1976	0.6052
1K3BA	emdecoy2580_1K3BA	1K3BA	2.62	1.1395	1.5990
1K3BA	emdecoy2581_1K3BA	1K3BA	3.03	0.4195	1.0275
1K3BA	emdecoy2582_1K3BA	1K3BA	3.07	-0.0948	0.6698
1K3BA	emdecoy2583_1K3BA	1K3BA	2.70	1.1395	1.5990
1K3BA	emdecoy2584_1K3BA	1K3BA	2.83	-0.3005	0.5434
1K3BA	emdecoy2585_1K3BA	1K3BA	2.85	1.2423	1.6853
1K3BA	emdecoy2586_1K3BA	1K3BA	2.57	1.2423	1.6853
1K3BA	emdecoy2587_1K3BA	1K3BA	2.56	0.2138	0.8781
1K3BA	emdecoy2588_1K3BA	1K3BA	2.52	0.1109	0.8064
1K3BA	emdecoy2589_1K3BA	1K3BA	2.41	-0.3005	0.5434
1K3BA	emdecoy258_1K3BA	1K3BA	2.72	1.6537	2.0387
1K3BA	emdecoy2590_1K3BA	1K3BA	2.80	0.9338	1.4294
1K3BA	emdecoy2591_1K3BA	1K3BA	2.59	0.7280	1.2644
1K3BA	emdecoy2592_1K3BA	1K3BA	2.52	1.2423	1.6853
1K3BA	emdecoy2593_1K3BA	1K3BA	2.30	-0.0948	0.6698
1K3BA	emdecoy2594_1K3BA	1K3BA	2.54	0.8309	1.3462
1K3BA	emdecoy2595_1K3BA	1K3BA	2.21	1.3452	1.7725
1K3BA	emdecoy2596_1K3BA	1K3BA	2.48	-0.7119	0.3266
1K3BA	emdecoy2597_1K3BA	1K3BA	2.59	1.0366	1.5137
1K3BA	emdecoy2598_1K3BA	1K3BA	3.00	-0.0948	0.6698
1K3BA	emdecoy2599_1K3BA	1K3BA	2.65	1.3452	1.7725
1K3BA	emdecoy259_1K3BA	1K3BA	2.50	-0.4033	0.4844
1K3BA	emdecoy25_1K3BA	1K3BA	2.90	2.3737	2.6792
1K3BA	emdecoy2600_1K3BA	1K3BA	2.58	1.2423	1.6853
1K3BA	emdecoy2601_1K3BA	1K3BA	2.64	1.0366	1.5137
1K3BA	emdecoy2602_1K3BA	1K3BA	2.61	1.2423	1.6853
1K3BA	emdecoy2603_1K3BA	1K3BA	3.07	0.4195	1.0275
1K3BA	emdecoy2604_1K3BA	1K3BA	2.51	0.2138	0.8781
1K3BA	emdecoy2605_1K3BA	1K3BA	3.05	-0.0948	0.6698
1K3BA	emdecoy2606_1K3BA	1K3BA	2.33	-0.4033	0.4844
1K3BA	emdecoy2607_1K3BA	1K3BA	2.19	-0.4033	0.4844
1K3BA	emdecoy2608_1K3BA	1K3BA	2.60	-0.4033	0.4844
1K3BA	emdecoy2609_1K3BA	1K3BA	2.62	-0.4033	0.4844
1K3BA	emdecoy260_1K3BA	1K3BA	2.82	1.4480	1.8605
1K3BA	emdecoy2610_1K3BA	1K3BA	2.58	1.1395	1.5990
1K3BA	emdecoy2611_1K3BA	1K3BA	2.77	-0.8148	0.2809
1K3BA	emdecoy2612_1K3BA	1K3BA	2.98	-0.4033	0.4844
1K3BA	emdecoy2613_1K3BA	1K3BA	2.83	0.6252	1.1839
1K3BA	emdecoy2614_1K3BA	1K3BA	2.72	0.9338	1.4294
1K3BA	emdecoy2615_1K3BA	1K3BA	2.72	1.3452	1.7725
1K3BA	emdecoy2616_1K3BA	1K3BA	2.59	0.7280	1.2644
1K3BA	emdecoy2617_1K3BA	1K3BA	2.90	-0.7119	0.3266
1K3BA	emdecoy2618_1K3BA	1K3BA	2.76	-0.3005	0.5434
1K3BA	emdecoy2619_1K3BA	1K3BA	2.74	1.2423	1.6853
1K3BA	emdecoy261_1K3BA	1K3BA	2.72	1.7566	2.1287
1K3BA	emdecoy2620_1K3BA	1K3BA	2.57	0.1109	0.8064
1K3BA	emdecoy2621_1K3BA	1K3BA	2.80	-0.0948	0.6698
1K3BA	emdecoy2622_1K3BA	1K3BA	2.81	0.9338	1.4294
1K3BA	emdecoy2623_1K3BA	1K3BA	2.65	0.0081	0.7369
1K3BA	emdecoy2624_1K3BA	1K3BA	2.26	-0.3005	0.5434
1K3BA	emdecoy2625_1K3BA	1K3BA	2.80	0.4195	1.0275
1K3BA	emdecoy2626_1K3BA	1K3BA	2.71	1.1395	1.5990
1K3BA	emdecoy2627_1K3BA	1K3BA	2.80	0.8309	1.3462
1K3BA	emdecoy2628_1K3BA	1K3BA	2.75	1.0366	1.5137
1K3BA	emdecoy2629_1K3BA	1K3BA	2.54	1.3452	1.7725
1K3BA	emdecoy262_1K3BA	1K3BA	2.84	1.5509	1.9493
1K3BA	emdecoy2630_1K3BA	1K3BA	2.22	-0.0948	0.6698
1K3BA	emdecoy2631_1K3BA	1K3BA	2.80	1.3452	1.7725
1K3BA	emdecoy2632_1K3BA	1K3BA	2.82	0.3166	0.9518
1K3BA	emdecoy2633_1K3BA	1K3BA	2.70	-0.3005	0.5434
1K3BA	emdecoy2634_1K3BA	1K3BA	2.39	0.5223	1.1049
1K3BA	emdecoy2635_1K3BA	1K3BA	2.62	-0.0948	0.6698
1K3BA	emdecoy2636_1K3BA	1K3BA	3.28	-0.5062	0.4285
1K3BA	emdecoy2637_1K3BA	1K3BA	3.08	-0.7119	0.3266
1K3BA	emdecoy2638_1K3BA	1K3BA	2.51	1.2423	1.6853
1K3BA	emdecoy2639_1K3BA	1K3BA	2.83	0.5223	1.1049
1K3BA	emdecoy263_1K3BA	1K3BA	2.94	1.7566	2.1287
1K3BA	emdecoy2640_1K3BA	1K3BA	2.91	1.0366	1.5137
1K3BA	emdecoy2641_1K3BA	1K3BA	2.46	1.0366	1.5137
1K3BA	emdecoy2642_1K3BA	1K3BA	2.73	0.8309	1.3462
1K3BA	emdecoy2643_1K3BA	1K3BA	2.50	1.0366	1.5137
1K3BA	emdecoy2644_1K3BA	1K3BA	2.79	0.5223	1.1049
1K3BA	emdecoy2645_1K3BA	1K3BA	2.73	0.6252	1.1839
1K3BA	emdecoy2646_1K3BA	1K3BA	3.01	1.3452	1.7725
1K3BA	emdecoy2647_1K3BA	1K3BA	2.43	-0.9176	0.2388
1K3BA	emdecoy2648_1K3BA	1K3BA	2.73	0.9338	1.4294
1K3BA	emdecoy2649_1K3BA	1K3BA	2.74	1.2423	1.6853
1K3BA	emdecoy264_1K3BA	1K3BA	2.73	1.6537	2.0387
1K3BA	emdecoy2650_1K3BA	1K3BA	2.58	0.1109	0.8064
1K3BA	emdecoy2651_1K3BA	1K3BA	2.57	1.2423	1.6853
1K3BA	emdecoy2652_1K3BA	1K3BA	2.70	-0.1976	0.6052
1K3BA	emdecoy2653_1K3BA	1K3BA	2.43	1.5509	1.9493
1K3BA	emdecoy2654_1K3BA	1K3BA	2.57	-0.0948	0.6698
1K3BA	emdecoy2655_1K3BA	1K3BA	2.13	-0.6090	0.3759
1K3BA	emdecoy2656_1K3BA	1K3BA	2.88	0.5223	1.1049
1K3BA	emdecoy2657_1K3BA	1K3BA	2.52	0.7280	1.2644
1K3BA	emdecoy2658_1K3BA	1K3BA	2.54	1.4480	1.8605
1K3BA	emdecoy2659_1K3BA	1K3BA	2.77	-0.0948	0.6698
1K3BA	emdecoy265_1K3BA	1K3BA	3.08	0.4195	1.0275
1K3BA	emdecoy2660_1K3BA	1K3BA	2.90	0.1109	0.8064
1K3BA	emdecoy2661_1K3BA	1K3BA	2.77	0.8309	1.3462
1K3BA	emdecoy2662_1K3BA	1K3BA	2.69	1.1395	1.5990
1K3BA	emdecoy2663_1K3BA	1K3BA	2.70	-0.9176	0.2388
1K3BA	emdecoy2664_1K3BA	1K3BA	2.77	-1.0205	0.2004
1K3BA	emdecoy2665_1K3BA	1K3BA	2.57	0.8309	1.3462
1K3BA	emdecoy2666_1K3BA	1K3BA	2.62	0.0081	0.7369
1K3BA	emdecoy2667_1K3BA	1K3BA	2.59	0.1109	0.8064
1K3BA	emdecoy2668_1K3BA	1K3BA	2.53	1.1395	1.5990
1K3BA	emdecoy2669_1K3BA	1K3BA	2.88	1.0366	1.5137
1K3BA	emdecoy266_1K3BA	1K3BA	3.05	0.5223	1.1049
1K3BA	emdecoy2670_1K3BA	1K3BA	2.66	-0.9176	0.2388
1K3BA	emdecoy2671_1K3BA	1K3BA	2.52	0.7280	1.2644
1K3BA	emdecoy2672_1K3BA	1K3BA	2.67	0.2138	0.8781
1K3BA	emdecoy2673_1K3BA	1K3BA	2.65	0.0081	0.7369
1K3BA	emdecoy2674_1K3BA	1K3BA	2.68	1.3452	1.7725
1K3BA	emdecoy2675_1K3BA	1K3BA	2.77	1.4480	1.8605
1K3BA	emdecoy2676_1K3BA	1K3BA	2.79	0.8309	1.3462
1K3BA	emdecoy2677_1K3BA	1K3BA	2.87	0.9338	1.4294
1K3BA	emdecoy2678_1K3BA	1K3BA	2.54	-0.0948	0.6698
1K3BA	emdecoy2679_1K3BA	1K3BA	2.71	-0.0948	0.6698
1K3BA	emdecoy267_1K3BA	1K3BA	2.62	0.4195	1.0275
1K3BA	emdecoy2680_1K3BA	1K3BA	2.61	1.5509	1.9493
1K3BA	emdecoy2681_1K3BA	1K3BA	3.11	0.8309	1.3462
1K3BA	emdecoy2682_1K3BA	1K3BA	2.40	-0.0948	0.6698
1K3BA	emdecoy2683_1K3BA	1K3BA	2.91	0.5223	1.1049
1K3BA	emdecoy2684_1K3BA	1K3BA	2.97	-0.3005	0.5434
1K3BA	emdecoy2685_1K3BA	1K3BA	2.67	0.2138	0.8781
1K3BA	emdecoy2686_1K3BA	1K3BA	2.92	-1.3290	0.1082
1K3BA	emdecoy2687_1K3BA	1K3BA	2.89	0.8309	1.3462
1K3BA	emdecoy2688_1K3BA	1K3BA	2.67	1.1395	1.5990
1K3BA	emdecoy2689_1K3BA	1K3BA	2.67	1.0366	1.5137
1K3BA	emdecoy268_1K3BA	1K3BA	2.77	0.0081	0.7369
1K3BA	emdecoy2690_1K3BA	1K3BA	2.31	1.0366	1.5137
1K3BA	emdecoy2691_1K3BA	1K3BA	2.81	-0.0948	0.6698
1K3BA	emdecoy2692_1K3BA	1K3BA	2.82	0.6252	1.1839
1K3BA	emdecoy2693_1K3BA	1K3BA	3.06	0.8309	1.3462
1K3BA	emdecoy2694_1K3BA	1K3BA	3.00	0.9338	1.4294
1K3BA	emdecoy2695_1K3BA	1K3BA	2.65	-0.3005	0.5434
1K3BA	emdecoy2696_1K3BA	1K3BA	2.85	-0.3005	0.5434
1K3BA	emdecoy2697_1K3BA	1K3BA	2.44	1.3452	1.7725
1K3BA	emdecoy2698_1K3BA	1K3BA	3.05	1.0366	1.5137
1K3BA	emdecoy2699_1K3BA	1K3BA	2.71	0.1109	0.8064
1K3BA	emdecoy269_1K3BA	1K3BA	3.01	2.3737	2.6792
1K3BA	emdecoy26_1K3BA	1K3BA	2.81	2.5794	2.8656
1K3BA	emdecoy2700_1K3BA	1K3BA	2.44	1.4480	1.8605
1K3BA	emdecoy2701_1K3BA	1K3BA	2.69	0.5223	1.1049
1K3BA	emdecoy2702_1K3BA	1K3BA	2.85	1.4480	1.8605
1K3BA	emdecoy2703_1K3BA	1K3BA	2.85	0.8309	1.3462
1K3BA	emdecoy2704_1K3BA	1K3BA	2.77	0.8309	1.3462
1K3BA	emdecoy2705_1K3BA	1K3BA	3.00	0.1109	0.8064
1K3BA	emdecoy2706_1K3BA	1K3BA	2.61	-0.0948	0.6698
1K3BA	emdecoy2707_1K3BA	1K3BA	2.37	0.8309	1.3462
1K3BA	emdecoy2708_1K3BA	1K3BA	2.48	0.8309	1.3462
1K3BA	emdecoy2709_1K3BA	1K3BA	2.57	-0.4033	0.4844
1K3BA	emdecoy270_1K3BA	1K3BA	2.68	1.5509	1.9493
1K3BA	emdecoy2710_1K3BA	1K3BA	2.95	0.4195	1.0275
1K3BA	emdecoy2711_1K3BA	1K3BA	2.40	-0.3005	0.5434
1K3BA	emdecoy2712_1K3BA	1K3BA	3.00	1.4480	1.8605
1K3BA	emdecoy2713_1K3BA	1K3BA	2.84	0.8309	1.3462
1K3BA	emdecoy2714_1K3BA	1K3BA	2.64	1.0366	1.5137
1K3BA	emdecoy2715_1K3BA	1K3BA	2.63	-1.0205	0.2004
1K3BA	emdecoy2716_1K3BA	1K3BA	2.53	0.0081	0.7369
1K3BA	emdecoy2717_1K3BA	1K3BA	2.89	0.7280	1.2644
1K3BA	emdecoy2718_1K3BA	1K3BA	2.76	0.5223	1.1049
1K3BA	emdecoy2719_1K3BA	1K3BA	2.47	0.1109	0.8064
1K3BA	emdecoy271_1K3BA	1K3BA	2.73	1.5509	1.9493
1K3BA	emdecoy2720_1K3BA	1K3BA	2.69	-0.6090	0.3759
1K3BA	emdecoy2721_1K3BA	1K3BA	2.49	-0.0948	0.6698
1K3BA	emdecoy2722_1K3BA	1K3BA	2.80	0.6252	1.1839
1K3BA	emdecoy2723_1K3BA	1K3BA	2.46	-0.0948	0.6698
1K3BA	emdecoy2724_1K3BA	1K3BA	2.41	0.1109	0.8064
1K3BA	emdecoy2725_1K3BA	1K3BA	2.83	0.1109	0.8064
1K3BA	emdecoy2726_1K3BA	1K3BA	2.93	-0.1976	0.6052
1K3BA	emdecoy2727_1K3BA	1K3BA	2.37	0.0081	0.7369
1K3BA	emdecoy2728_1K3BA	1K3BA	2.90	0.9338	1.4294
1K3BA	emdecoy2729_1K3BA	1K3BA	2.66	1.1395	1.5990
1K3BA	emdecoy272_1K3BA	1K3BA	2.77	1.6537	2.0387
1K3BA	emdecoy2730_1K3BA	1K3BA	2.67	0.4195	1.0275
1K3BA	emdecoy2731_1K3BA	1K3BA	2.82	1.0366	1.5137
1K3BA	emdecoy2732_1K3BA	1K3BA	3.08	0.4195	1.0275
1K3BA	emdecoy2733_1K3BA	1K3BA	2.70	2.2708	2.5864
1K3BA	emdecoy2734_1K3BA	1K3BA	2.34	1.0366	1.5137
1K3BA	emdecoy2735_1K3BA	1K3BA	2.61	1.1395	1.5990
1K3BA	emdecoy2736_1K3BA	1K3BA	2.38	1.1395	1.5990
1K3BA	emdecoy2737_1K3BA	1K3BA	2.55	0.1109	0.8064
1K3BA	emdecoy2738_1K3BA	1K3BA	2.45	-0.3005	0.5434
1K3BA	emdecoy2739_1K3BA	1K3BA	2.32	1.5509	1.9493
1K3BA	emdecoy273_1K3BA	1K3BA	2.63	1.9623	2.3104
1K3BA	emdecoy2740_1K3BA	1K3BA	2.36	1.8594	2.2193
1K3BA	emdecoy2741_1K3BA	1K3BA	2.80	1.1395	1.5990
1K3BA	emdecoy2742_1K3BA	1K3BA	2.77	0.9338	1.4294
1K3BA	emdecoy2743_1K3BA	1K3BA	2.61	0.2138	0.8781
1K3BA	emdecoy2744_1K3BA	1K3BA	2.88	1.1395	1.5990
1K3BA	emdecoy2745_1K3BA	1K3BA	2.90	0.2138	0.8781
1K3BA	emdecoy2746_1K3BA	1K3BA	2.45	1.2423	1.6853
1K3BA	emdecoy2747_1K3BA	1K3BA	2.72	0.2138	0.8781
1K3BA	emdecoy2748_1K3BA	1K3BA	2.59	0.0081	0.7369
1K3BA	emdecoy2749_1K3BA	1K3BA	2.87	0.8309	1.3462
1K3BA	emdecoy274_1K3BA	1K3BA	2.62	2.0651	2.4020
1K3BA	emdecoy2750_1K3BA	1K3BA	2.31	-0.6090	0.3759
1K3BA	emdecoy2751_1K3BA	1K3BA	2.65	-0.8148	0.2809
1K3BA	emdecoy2752_1K3BA	1K3BA	2.51	-0.5062	0.4285
1K3BA	emdecoy2753_1K3BA	1K3BA	2.26	-0.7119	0.3266
1K3BA	emdecoy2754_1K3BA	1K3BA	2.38	-0.8148	0.2809
1K3BA	emdecoy2755_1K3BA	1K3BA	3.10	-0.7119	0.3266
1K3BA	emdecoy2756_1K3BA	1K3BA	2.71	1.2423	1.6853
1K3BA	emdecoy2757_1K3BA	1K3BA	2.20	0.2138	0.8781
1K3BA	emdecoy2758_1K3BA	1K3BA	2.73	-0.9176	0.2388
1K3BA	emdecoy2759_1K3BA	1K3BA	2.81	-0.6090	0.3759
1K3BA	emdecoy275_1K3BA	1K3BA	2.74	0.6252	1.1839
1K3BA	emdecoy2760_1K3BA	1K3BA	2.90	-0.5062	0.4285
1K3BA	emdecoy2761_1K3BA	1K3BA	2.57	0.8309	1.3462
1K3BA	emdecoy2762_1K3BA	1K3BA	2.94	-0.1976	0.6052
1K3BA	emdecoy2763_1K3BA	1K3BA	3.05	1.2423	1.6853
1K3BA	emdecoy2764_1K3BA	1K3BA	2.75	1.1395	1.5990
1K3BA	emdecoy2765_1K3BA	1K3BA	3.09	0.0081	0.7369
1K3BA	emdecoy2766_1K3BA	1K3BA	2.79	-1.3290	0.1082
1K3BA	emdecoy2767_1K3BA	1K3BA	2.99	0.8309	1.3462
1K3BA	emdecoy2768_1K3BA	1K3BA	2.72	1.4480	1.8605
1K3BA	emdecoy2769_1K3BA	1K3BA	2.79	-0.8148	0.2809
1K3BA	emdecoy276_1K3BA	1K3BA	2.77	1.0366	1.5137
1K3BA	emdecoy2770_1K3BA	1K3BA	3.01	1.0366	1.5137
1K3BA	emdecoy2771_1K3BA	1K3BA	2.83	1.1395	1.5990
1K3BA	emdecoy2772_1K3BA	1K3BA	2.99	0.2138	0.8781
1K3BA	emdecoy2773_1K3BA	1K3BA	2.69	1.0366	1.5137
1K3BA	emdecoy2774_1K3BA	1K3BA	2.60	1.0366	1.5137
1K3BA	emdecoy2775_1K3BA	1K3BA	2.80	1.3452	1.7725
1K3BA	emdecoy2776_1K3BA	1K3BA	2.90	1.0366	1.5137
1K3BA	emdecoy2777_1K3BA	1K3BA	2.77	1.2423	1.6853
1K3BA	emdecoy2778_1K3BA	1K3BA	2.90	-0.0948	0.6698
1K3BA	emdecoy2779_1K3BA	1K3BA	2.90	0.4195	1.0275
1K3BA	emdecoy277_1K3BA	1K3BA	2.65	0.8309	1.3462
1K3BA	emdecoy2780_1K3BA	1K3BA	2.86	1.2423	1.6853
1K3BA	emdecoy2781_1K3BA	1K3BA	2.86	-0.1976	0.6052
1K3BA	emdecoy2782_1K3BA	1K3BA	3.07	1.0366	1.5137
1K3BA	emdecoy2783_1K3BA	1K3BA	2.46	1.1395	1.5990
1K3BA	emdecoy2784_1K3BA	1K3BA	2.78	1.8594	2.2193
1K3BA	emdecoy2785_1K3BA	1K3BA	2.69	1.1395	1.5990
1K3BA	emdecoy2786_1K3BA	1K3BA	2.66	0.5223	1.1049
1K3BA	emdecoy2787_1K3BA	1K3BA	2.19	1.3452	1.7725
1K3BA	emdecoy2788_1K3BA	1K3BA	3.13	1.6537	2.0387
1K3BA	emdecoy2789_1K3BA	1K3BA	2.45	-0.1976	0.6052
1K3BA	emdecoy278_1K3BA	1K3BA	2.83	3.6079	3.8106
1K3BA	emdecoy2790_1K3BA	1K3BA	2.72	1.0366	1.5137
1K3BA	emdecoy2791_1K3BA	1K3BA	2.32	1.7566	2.1287
1K3BA	emdecoy2792_1K3BA	1K3BA	2.46	1.3452	1.7725
1K3BA	emdecoy2793_1K3BA	1K3BA	2.64	-0.7119	0.3266
1K3BA	emdecoy2794_1K3BA	1K3BA	2.25	1.6537	2.0387
1K3BA	emdecoy2795_1K3BA	1K3BA	2.52	-0.0948	0.6698
1K3BA	emdecoy2796_1K3BA	1K3BA	2.80	0.8309	1.3462
1K3BA	emdecoy2797_1K3BA	1K3BA	2.69	-0.3005	0.5434
1K3BA	emdecoy2798_1K3BA	1K3BA	2.64	1.2423	1.6853
1K3BA	emdecoy2799_1K3BA	1K3BA	2.69	0.2138	0.8781
1K3BA	emdecoy279_1K3BA	1K3BA	2.72	3.7108	3.9059
[truncated: 13,001 more rows]
