# Supplementary material for: Addressing the Role of Conformational Diversity in Protein Structure Prediction
Source: PLoS One. 2016 May 9;11(5):e0154923. doi: 10.1371/journal.pone.0154923 (PMC4861349; doi:10.1371/journal.pone.0154923)
Supplement: S1 Dataset — (GZ) [file pone.0154923.s002.gz › Palopoli-Monzon_2016_SI/Structural_alignments/SET_QUARK/rmsd_mammoth_Xu_1XZQB.out]

PDB_1	PDB_2	Target	RMSD	Z-score	ln(E)
1XZP_B	emdecoy0_1XZQB	1XZQB	2.51	-0.5867	0.3870
1XZP_B	emdecoy1000_1XZQB	1XZQB	2.67	0.1422	0.8280
1XZP_B	emdecoy1001_1XZQB	1XZQB	2.77	0.8712	1.3787
1XZP_B	emdecoy1002_1XZQB	1XZQB	2.83	1.1836	1.6359
1XZP_B	emdecoy1003_1XZQB	1XZQB	3.07	0.3505	0.9765
1XZP_B	emdecoy1004_1XZQB	1XZQB	3.11	0.0381	0.7570
1XZP_B	emdecoy1005_1XZQB	1XZQB	2.89	0.6629	1.2132
1XZP_B	emdecoy1006_1XZQB	1XZQB	2.64	0.8712	1.3787
1XZP_B	emdecoy1007_1XZQB	1XZQB	2.81	0.2464	0.9012
1XZP_B	emdecoy1008_1XZQB	1XZQB	2.73	0.2464	0.9012
1XZP_B	emdecoy1009_1XZQB	1XZQB	2.46	0.0381	0.7570
1XZP_B	emdecoy100_1XZQB	1XZQB	2.52	0.3505	0.9765
1XZP_B	emdecoy1010_1XZQB	1XZQB	2.57	0.8712	1.3787
1XZP_B	emdecoy1011_1XZQB	1XZQB	2.77	1.6001	1.9920
1XZP_B	emdecoy1012_1XZQB	1XZQB	2.81	0.4546	1.0537
1XZP_B	emdecoy1013_1XZQB	1XZQB	2.27	1.0795	1.5491
1XZP_B	emdecoy1014_1XZQB	1XZQB	2.85	1.0795	1.5491
1XZP_B	emdecoy1015_1XZQB	1XZQB	2.45	1.0795	1.5491
1XZP_B	emdecoy1016_1XZQB	1XZQB	2.46	1.0795	1.5491
1XZP_B	emdecoy1017_1XZQB	1XZQB	2.36	0.8712	1.3787
1XZP_B	emdecoy1018_1XZQB	1XZQB	2.76	1.1836	1.6359
1XZP_B	emdecoy1019_1XZQB	1XZQB	2.86	1.2877	1.7237
1XZP_B	emdecoy101_1XZQB	1XZQB	2.80	0.4546	1.0537
1XZP_B	emdecoy1020_1XZQB	1XZQB	2.53	0.8712	1.3787
1XZP_B	emdecoy1021_1XZQB	1XZQB	2.84	1.1836	1.6359
1XZP_B	emdecoy1022_1XZQB	1XZQB	2.72	0.8712	1.3787
1XZP_B	emdecoy1023_1XZQB	1XZQB	2.64	0.8712	1.3787
1XZP_B	emdecoy1024_1XZQB	1XZQB	2.79	1.4960	1.9018
1XZP_B	emdecoy1025_1XZQB	1XZQB	2.80	2.1208	2.4518
1XZP_B	emdecoy1026_1XZQB	1XZQB	2.96	1.4960	1.9018
1XZP_B	emdecoy1027_1XZQB	1XZQB	2.65	1.2877	1.7237
1XZP_B	emdecoy1028_1XZQB	1XZQB	2.64	0.2464	0.9012
1XZP_B	emdecoy1029_1XZQB	1XZQB	2.66	0.0381	0.7570
1XZP_B	emdecoy102_1XZQB	1XZQB	2.18	-0.3784	0.4984
1XZP_B	emdecoy1030_1XZQB	1XZQB	2.39	0.2464	0.9012
1XZP_B	emdecoy1031_1XZQB	1XZQB	2.43	0.5588	1.1327
1XZP_B	emdecoy1032_1XZQB	1XZQB	3.11	0.1422	0.8280
1XZP_B	emdecoy1033_1XZQB	1XZQB	3.11	-0.0660	0.6883
1XZP_B	emdecoy1034_1XZQB	1XZQB	2.84	0.1422	0.8280
1XZP_B	emdecoy1035_1XZQB	1XZQB	3.22	0.7670	1.2953
1XZP_B	emdecoy1036_1XZQB	1XZQB	3.00	-0.0660	0.6883
1XZP_B	emdecoy1037_1XZQB	1XZQB	2.70	0.8712	1.3787
1XZP_B	emdecoy1038_1XZQB	1XZQB	2.80	0.4546	1.0537
1XZP_B	emdecoy1039_1XZQB	1XZQB	2.51	0.4546	1.0537
1XZP_B	emdecoy103_1XZQB	1XZQB	2.65	0.9753	1.4633
1XZP_B	emdecoy1040_1XZQB	1XZQB	2.49	1.0795	1.5491
1XZP_B	emdecoy1041_1XZQB	1XZQB	2.79	1.0795	1.5491
1XZP_B	emdecoy1042_1XZQB	1XZQB	2.48	0.8712	1.3787
1XZP_B	emdecoy1043_1XZQB	1XZQB	2.74	0.9753	1.4633
1XZP_B	emdecoy1044_1XZQB	1XZQB	2.60	0.1422	0.8280
1XZP_B	emdecoy1045_1XZQB	1XZQB	2.58	-0.8991	0.2461
1XZP_B	emdecoy1046_1XZQB	1XZQB	2.80	0.1422	0.8280
1XZP_B	emdecoy1047_1XZQB	1XZQB	2.71	0.3505	0.9765
1XZP_B	emdecoy1048_1XZQB	1XZQB	3.04	0.0381	0.7570
1XZP_B	emdecoy1049_1XZQB	1XZQB	2.38	-0.7950	0.2894
1XZP_B	emdecoy104_1XZQB	1XZQB	2.48	0.2464	0.9012
1XZP_B	emdecoy1050_1XZQB	1XZQB	2.54	0.9753	1.4633
1XZP_B	emdecoy1051_1XZQB	1XZQB	2.35	1.8084	2.1743
1XZP_B	emdecoy1052_1XZQB	1XZQB	2.63	1.3919	1.8124
1XZP_B	emdecoy1053_1XZQB	1XZQB	2.85	0.1422	0.8280
1XZP_B	emdecoy1054_1XZQB	1XZQB	2.85	0.6629	1.2132
1XZP_B	emdecoy1055_1XZQB	1XZQB	2.63	-0.1702	0.6222
1XZP_B	emdecoy1056_1XZQB	1XZQB	3.03	0.1422	0.8280
1XZP_B	emdecoy1057_1XZQB	1XZQB	2.57	0.7670	1.2953
1XZP_B	emdecoy1058_1XZQB	1XZQB	2.96	1.2877	1.7237
1XZP_B	emdecoy1059_1XZQB	1XZQB	2.32	0.6629	1.2132
1XZP_B	emdecoy105_1XZQB	1XZQB	2.77	0.2464	0.9012
1XZP_B	emdecoy1060_1XZQB	1XZQB	2.77	0.2464	0.9012
1XZP_B	emdecoy1061_1XZQB	1XZQB	2.65	0.7670	1.2953
1XZP_B	emdecoy1062_1XZQB	1XZQB	2.54	0.5588	1.1327
1XZP_B	emdecoy1063_1XZQB	1XZQB	2.76	1.3919	1.8124
1XZP_B	emdecoy1064_1XZQB	1XZQB	2.64	0.8712	1.3787
1XZP_B	emdecoy1065_1XZQB	1XZQB	2.53	0.7670	1.2953
1XZP_B	emdecoy1066_1XZQB	1XZQB	2.48	0.9753	1.4633
1XZP_B	emdecoy1067_1XZQB	1XZQB	2.63	0.5588	1.1327
1XZP_B	emdecoy1068_1XZQB	1XZQB	3.24	0.8712	1.3787
1XZP_B	emdecoy1069_1XZQB	1XZQB	2.79	0.2464	0.9012
1XZP_B	emdecoy106_1XZQB	1XZQB	2.54	0.4546	1.0537
1XZP_B	emdecoy1070_1XZQB	1XZQB	2.81	1.0795	1.5491
1XZP_B	emdecoy1071_1XZQB	1XZQB	3.17	-0.3784	0.4984
1XZP_B	emdecoy1072_1XZQB	1XZQB	2.87	0.9753	1.4633
1XZP_B	emdecoy1073_1XZQB	1XZQB	3.00	0.8712	1.3787
1XZP_B	emdecoy1074_1XZQB	1XZQB	3.05	0.6629	1.2132
1XZP_B	emdecoy1075_1XZQB	1XZQB	2.86	0.1422	0.8280
1XZP_B	emdecoy1076_1XZQB	1XZQB	3.01	1.0795	1.5491
1XZP_B	emdecoy1077_1XZQB	1XZQB	2.78	1.3919	1.8124
1XZP_B	emdecoy1078_1XZQB	1XZQB	3.11	2.0167	2.3588
1XZP_B	emdecoy1079_1XZQB	1XZQB	2.41	1.3919	1.8124
1XZP_B	emdecoy107_1XZQB	1XZQB	2.78	0.7670	1.2953
1XZP_B	emdecoy1080_1XZQB	1XZQB	2.61	1.4960	1.9018
1XZP_B	emdecoy1081_1XZQB	1XZQB	2.89	1.8084	2.1743
1XZP_B	emdecoy1082_1XZQB	1XZQB	3.01	1.2877	1.7237
1XZP_B	emdecoy1083_1XZQB	1XZQB	2.77	0.8712	1.3787
1XZP_B	emdecoy1084_1XZQB	1XZQB	2.51	0.3505	0.9765
1XZP_B	emdecoy1085_1XZQB	1XZQB	2.77	0.3505	0.9765
1XZP_B	emdecoy1086_1XZQB	1XZQB	2.91	0.2464	0.9012
1XZP_B	emdecoy1087_1XZQB	1XZQB	2.63	0.5588	1.1327
1XZP_B	emdecoy1088_1XZQB	1XZQB	2.85	0.7670	1.2953
1XZP_B	emdecoy1089_1XZQB	1XZQB	2.89	1.0795	1.5491
1XZP_B	emdecoy108_1XZQB	1XZQB	2.84	0.5588	1.1327
1XZP_B	emdecoy1090_1XZQB	1XZQB	2.66	0.5588	1.1327
1XZP_B	emdecoy1091_1XZQB	1XZQB	2.96	0.7670	1.2953
1XZP_B	emdecoy1092_1XZQB	1XZQB	3.17	0.0381	0.7570
1XZP_B	emdecoy1093_1XZQB	1XZQB	2.88	0.4546	1.0537
1XZP_B	emdecoy1094_1XZQB	1XZQB	2.73	1.9125	2.2663
1XZP_B	emdecoy1095_1XZQB	1XZQB	2.84	1.0795	1.5491
1XZP_B	emdecoy1096_1XZQB	1XZQB	2.64	1.2877	1.7237
1XZP_B	emdecoy1097_1XZQB	1XZQB	2.61	1.1836	1.6359
1XZP_B	emdecoy1098_1XZQB	1XZQB	3.13	1.9125	2.2663
1XZP_B	emdecoy1099_1XZQB	1XZQB	2.95	1.7043	2.0829
1XZP_B	emdecoy109_1XZQB	1XZQB	2.60	-0.3784	0.4984
1XZP_B	emdecoy10_1XZQB	1XZQB	2.90	0.1422	0.8280
1XZP_B	emdecoy1100_1XZQB	1XZQB	2.54	0.4546	1.0537
1XZP_B	emdecoy1101_1XZQB	1XZQB	2.34	0.8712	1.3787
1XZP_B	emdecoy1102_1XZQB	1XZQB	2.62	0.2464	0.9012
1XZP_B	emdecoy1103_1XZQB	1XZQB	3.00	1.8084	2.1743
1XZP_B	emdecoy1104_1XZQB	1XZQB	2.75	-0.1702	0.6222
1XZP_B	emdecoy1105_1XZQB	1XZQB	1.98	0.6629	1.2132
1XZP_B	emdecoy1106_1XZQB	1XZQB	2.01	0.6629	1.2132
1XZP_B	emdecoy1107_1XZQB	1XZQB	2.65	0.9753	1.4633
1XZP_B	emdecoy1108_1XZQB	1XZQB	2.35	0.7670	1.2953
1XZP_B	emdecoy1109_1XZQB	1XZQB	2.78	0.9753	1.4633
1XZP_B	emdecoy110_1XZQB	1XZQB	2.64	-1.0033	0.2066
1XZP_B	emdecoy1110_1XZQB	1XZQB	2.90	0.7670	1.2953
1XZP_B	emdecoy1111_1XZQB	1XZQB	2.68	0.2464	0.9012
1XZP_B	emdecoy1112_1XZQB	1XZQB	2.67	0.3505	0.9765
1XZP_B	emdecoy1113_1XZQB	1XZQB	2.58	1.0795	1.5491
1XZP_B	emdecoy1114_1XZQB	1XZQB	3.10	1.1836	1.6359
1XZP_B	emdecoy1115_1XZQB	1XZQB	2.73	0.8712	1.3787
1XZP_B	emdecoy1116_1XZQB	1XZQB	2.82	0.8712	1.3787
1XZP_B	emdecoy1117_1XZQB	1XZQB	2.79	1.2877	1.7237
1XZP_B	emdecoy1118_1XZQB	1XZQB	2.51	1.1836	1.6359
1XZP_B	emdecoy1119_1XZQB	1XZQB	2.81	1.0795	1.5491
1XZP_B	emdecoy111_1XZQB	1XZQB	2.58	-0.8991	0.2461
1XZP_B	emdecoy1120_1XZQB	1XZQB	2.94	0.0381	0.7570
1XZP_B	emdecoy1121_1XZQB	1XZQB	2.99	1.2877	1.7237
1XZP_B	emdecoy1122_1XZQB	1XZQB	2.96	0.2464	0.9012
1XZP_B	emdecoy1123_1XZQB	1XZQB	2.43	1.1836	1.6359
1XZP_B	emdecoy1124_1XZQB	1XZQB	2.69	0.5588	1.1327
1XZP_B	emdecoy1125_1XZQB	1XZQB	3.02	0.6629	1.2132
1XZP_B	emdecoy1126_1XZQB	1XZQB	2.82	-0.0660	0.6883
1XZP_B	emdecoy1127_1XZQB	1XZQB	2.75	1.0795	1.5491
1XZP_B	emdecoy1128_1XZQB	1XZQB	2.64	1.3919	1.8124
1XZP_B	emdecoy1129_1XZQB	1XZQB	2.86	1.3919	1.8124
1XZP_B	emdecoy112_1XZQB	1XZQB	2.01	-0.2743	0.5589
1XZP_B	emdecoy1130_1XZQB	1XZQB	2.82	1.8084	2.1743
1XZP_B	emdecoy1131_1XZQB	1XZQB	2.83	1.1836	1.6359
1XZP_B	emdecoy1132_1XZQB	1XZQB	2.58	1.7043	2.0829
1XZP_B	emdecoy1133_1XZQB	1XZQB	2.55	0.1422	0.8280
1XZP_B	emdecoy1134_1XZQB	1XZQB	2.47	0.4546	1.0537
1XZP_B	emdecoy1135_1XZQB	1XZQB	2.55	0.8712	1.3787
1XZP_B	emdecoy1136_1XZQB	1XZQB	2.77	0.2464	0.9012
1XZP_B	emdecoy1137_1XZQB	1XZQB	2.70	0.9753	1.4633
1XZP_B	emdecoy1138_1XZQB	1XZQB	2.99	1.3919	1.8124
1XZP_B	emdecoy1139_1XZQB	1XZQB	2.86	1.4960	1.9018
1XZP_B	emdecoy113_1XZQB	1XZQB	2.46	0.9753	1.4633
1XZP_B	emdecoy1140_1XZQB	1XZQB	2.69	0.2464	0.9012
1XZP_B	emdecoy1141_1XZQB	1XZQB	2.63	0.1422	0.8280
1XZP_B	emdecoy1142_1XZQB	1XZQB	2.36	0.8712	1.3787
1XZP_B	emdecoy1143_1XZQB	1XZQB	2.71	0.5588	1.1327
1XZP_B	emdecoy1144_1XZQB	1XZQB	2.34	-0.2743	0.5589
1XZP_B	emdecoy1145_1XZQB	1XZQB	2.64	0.2464	0.9012
1XZP_B	emdecoy1146_1XZQB	1XZQB	2.80	2.1208	2.4518
1XZP_B	emdecoy1147_1XZQB	1XZQB	3.07	2.1208	2.4518
1XZP_B	emdecoy1148_1XZQB	1XZQB	2.80	1.3919	1.8124
1XZP_B	emdecoy1149_1XZQB	1XZQB	2.74	1.2877	1.7237
1XZP_B	emdecoy114_1XZQB	1XZQB	2.32	-0.0660	0.6883
1XZP_B	emdecoy1150_1XZQB	1XZQB	2.79	-0.1702	0.6222
1XZP_B	emdecoy1151_1XZQB	1XZQB	2.63	0.3505	0.9765
1XZP_B	emdecoy1152_1XZQB	1XZQB	2.66	1.1836	1.6359
1XZP_B	emdecoy1153_1XZQB	1XZQB	2.88	-0.3784	0.4984
1XZP_B	emdecoy1154_1XZQB	1XZQB	2.92	1.4960	1.9018
1XZP_B	emdecoy1155_1XZQB	1XZQB	2.78	-0.4826	0.4411
1XZP_B	emdecoy1156_1XZQB	1XZQB	2.91	0.6629	1.2132
1XZP_B	emdecoy1157_1XZQB	1XZQB	2.90	0.6629	1.2132
1XZP_B	emdecoy1158_1XZQB	1XZQB	2.99	-0.1702	0.6222
1XZP_B	emdecoy1159_1XZQB	1XZQB	2.69	0.6629	1.2132
1XZP_B	emdecoy115_1XZQB	1XZQB	2.50	0.6629	1.2132
1XZP_B	emdecoy1160_1XZQB	1XZQB	2.96	1.0795	1.5491
1XZP_B	emdecoy1161_1XZQB	1XZQB	2.83	1.1836	1.6359
1XZP_B	emdecoy1162_1XZQB	1XZQB	2.88	1.7043	2.0829
1XZP_B	emdecoy1163_1XZQB	1XZQB	2.62	1.3919	1.8124
1XZP_B	emdecoy1164_1XZQB	1XZQB	2.53	1.3919	1.8124
1XZP_B	emdecoy1165_1XZQB	1XZQB	2.87	0.4546	1.0537
1XZP_B	emdecoy1166_1XZQB	1XZQB	2.79	0.2464	0.9012
1XZP_B	emdecoy1167_1XZQB	1XZQB	2.69	1.4960	1.9018
1XZP_B	emdecoy1168_1XZQB	1XZQB	2.84	0.2464	0.9012
1XZP_B	emdecoy1169_1XZQB	1XZQB	2.65	0.3505	0.9765
1XZP_B	emdecoy116_1XZQB	1XZQB	3.00	1.2877	1.7237
1XZP_B	emdecoy1170_1XZQB	1XZQB	2.60	0.5588	1.1327
1XZP_B	emdecoy1171_1XZQB	1XZQB	2.97	0.2464	0.9012
1XZP_B	emdecoy1172_1XZQB	1XZQB	2.67	0.2464	0.9012
1XZP_B	emdecoy1173_1XZQB	1XZQB	3.09	0.9753	1.4633
1XZP_B	emdecoy1174_1XZQB	1XZQB	2.88	1.8084	2.1743
1XZP_B	emdecoy1175_1XZQB	1XZQB	2.55	1.2877	1.7237
1XZP_B	emdecoy1176_1XZQB	1XZQB	2.56	0.9753	1.4633
1XZP_B	emdecoy1177_1XZQB	1XZQB	2.85	1.1836	1.6359
1XZP_B	emdecoy1178_1XZQB	1XZQB	2.80	0.3505	0.9765
1XZP_B	emdecoy1179_1XZQB	1XZQB	2.55	0.1422	0.8280
1XZP_B	emdecoy117_1XZQB	1XZQB	2.98	0.6629	1.2132
1XZP_B	emdecoy1180_1XZQB	1XZQB	2.48	0.5588	1.1327
1XZP_B	emdecoy1181_1XZQB	1XZQB	2.10	-0.4826	0.4411
1XZP_B	emdecoy1182_1XZQB	1XZQB	3.33	0.2464	0.9012
1XZP_B	emdecoy1183_1XZQB	1XZQB	2.74	0.7670	1.2953
1XZP_B	emdecoy1184_1XZQB	1XZQB	2.37	1.3919	1.8124
1XZP_B	emdecoy1185_1XZQB	1XZQB	2.93	0.2464	0.9012
1XZP_B	emdecoy1186_1XZQB	1XZQB	2.56	0.3505	0.9765
1XZP_B	emdecoy1187_1XZQB	1XZQB	2.50	1.2877	1.7237
1XZP_B	emdecoy1188_1XZQB	1XZQB	2.85	0.7670	1.2953
1XZP_B	emdecoy1189_1XZQB	1XZQB	3.08	-0.0660	0.6883
1XZP_B	emdecoy118_1XZQB	1XZQB	2.80	0.5588	1.1327
1XZP_B	emdecoy1190_1XZQB	1XZQB	2.92	1.4960	1.9018
1XZP_B	emdecoy1191_1XZQB	1XZQB	2.90	0.6629	1.2132
1XZP_B	emdecoy1192_1XZQB	1XZQB	2.44	-0.5867	0.3870
1XZP_B	emdecoy1193_1XZQB	1XZQB	3.19	1.4960	1.9018
1XZP_B	emdecoy1194_1XZQB	1XZQB	2.44	0.3505	0.9765
1XZP_B	emdecoy1195_1XZQB	1XZQB	2.77	0.6629	1.2132
1XZP_B	emdecoy1196_1XZQB	1XZQB	2.89	1.7043	2.0829
1XZP_B	emdecoy1197_1XZQB	1XZQB	2.68	1.8084	2.1743
1XZP_B	emdecoy1198_1XZQB	1XZQB	3.23	0.6629	1.2132
1XZP_B	emdecoy1199_1XZQB	1XZQB	2.98	0.4546	1.0537
1XZP_B	emdecoy119_1XZQB	1XZQB	2.56	0.5588	1.1327
1XZP_B	emdecoy11_1XZQB	1XZQB	2.64	1.1836	1.6359
1XZP_B	emdecoy1200_1XZQB	1XZQB	3.01	1.1836	1.6359
1XZP_B	emdecoy1201_1XZQB	1XZQB	2.80	0.8712	1.3787
1XZP_B	emdecoy1202_1XZQB	1XZQB	2.73	-0.1702	0.6222
1XZP_B	emdecoy1203_1XZQB	1XZQB	2.34	1.2877	1.7237
1XZP_B	emdecoy1204_1XZQB	1XZQB	2.17	0.7670	1.2953
1XZP_B	emdecoy1205_1XZQB	1XZQB	2.89	0.8712	1.3787
1XZP_B	emdecoy1206_1XZQB	1XZQB	2.84	0.1422	0.8280
1XZP_B	emdecoy1207_1XZQB	1XZQB	2.64	0.1422	0.8280
1XZP_B	emdecoy1208_1XZQB	1XZQB	2.90	0.8712	1.3787
1XZP_B	emdecoy1209_1XZQB	1XZQB	2.67	-0.2743	0.5589
1XZP_B	emdecoy120_1XZQB	1XZQB	3.27	-0.6908	0.3364
1XZP_B	emdecoy1210_1XZQB	1XZQB	2.98	2.0167	2.3588
1XZP_B	emdecoy1211_1XZQB	1XZQB	2.69	1.4960	1.9018
1XZP_B	emdecoy1212_1XZQB	1XZQB	2.58	0.9753	1.4633
1XZP_B	emdecoy1213_1XZQB	1XZQB	2.92	1.1836	1.6359
1XZP_B	emdecoy1214_1XZQB	1XZQB	2.86	0.3505	0.9765
1XZP_B	emdecoy1215_1XZQB	1XZQB	2.79	1.8084	2.1743
1XZP_B	emdecoy1216_1XZQB	1XZQB	2.84	1.6001	1.9920
1XZP_B	emdecoy1217_1XZQB	1XZQB	2.66	0.1422	0.8280
1XZP_B	emdecoy1218_1XZQB	1XZQB	2.36	2.0167	2.3588
1XZP_B	emdecoy1219_1XZQB	1XZQB	2.81	0.9753	1.4633
1XZP_B	emdecoy121_1XZQB	1XZQB	2.88	0.9753	1.4633
1XZP_B	emdecoy1220_1XZQB	1XZQB	2.86	0.3505	0.9765
1XZP_B	emdecoy1221_1XZQB	1XZQB	2.61	1.2877	1.7237
1XZP_B	emdecoy1222_1XZQB	1XZQB	2.44	0.3505	0.9765
1XZP_B	emdecoy1223_1XZQB	1XZQB	2.45	1.9125	2.2663
1XZP_B	emdecoy1224_1XZQB	1XZQB	2.56	1.2877	1.7237
1XZP_B	emdecoy1225_1XZQB	1XZQB	2.72	1.8084	2.1743
1XZP_B	emdecoy1226_1XZQB	1XZQB	2.84	-0.1702	0.6222
1XZP_B	emdecoy1227_1XZQB	1XZQB	2.70	0.2464	0.9012
1XZP_B	emdecoy1228_1XZQB	1XZQB	2.91	1.0795	1.5491
1XZP_B	emdecoy1229_1XZQB	1XZQB	2.70	1.1836	1.6359
1XZP_B	emdecoy122_1XZQB	1XZQB	2.66	0.6629	1.2132
1XZP_B	emdecoy1230_1XZQB	1XZQB	2.52	0.0381	0.7570
1XZP_B	emdecoy1231_1XZQB	1XZQB	2.54	0.0381	0.7570
1XZP_B	emdecoy1232_1XZQB	1XZQB	2.57	0.4546	1.0537
1XZP_B	emdecoy1233_1XZQB	1XZQB	2.79	2.0167	2.3588
1XZP_B	emdecoy1234_1XZQB	1XZQB	2.79	0.8712	1.3787
1XZP_B	emdecoy1235_1XZQB	1XZQB	2.56	0.3505	0.9765
1XZP_B	emdecoy1236_1XZQB	1XZQB	2.65	1.1836	1.6359
1XZP_B	emdecoy1237_1XZQB	1XZQB	3.03	1.6001	1.9920
1XZP_B	emdecoy1238_1XZQB	1XZQB	2.69	0.3505	0.9765
1XZP_B	emdecoy1239_1XZQB	1XZQB	2.51	0.3505	0.9765
1XZP_B	emdecoy123_1XZQB	1XZQB	2.72	-0.8991	0.2461
1XZP_B	emdecoy1240_1XZQB	1XZQB	2.64	0.3505	0.9765
1XZP_B	emdecoy1241_1XZQB	1XZQB	2.75	0.2464	0.9012
1XZP_B	emdecoy1242_1XZQB	1XZQB	3.23	1.7043	2.0829
1XZP_B	emdecoy1243_1XZQB	1XZQB	2.64	0.1422	0.8280
1XZP_B	emdecoy1244_1XZQB	1XZQB	2.66	0.6629	1.2132
1XZP_B	emdecoy1245_1XZQB	1XZQB	2.70	2.0167	2.3588
1XZP_B	emdecoy1246_1XZQB	1XZQB	2.56	0.1422	0.8280
1XZP_B	emdecoy1247_1XZQB	1XZQB	2.60	0.0381	0.7570
1XZP_B	emdecoy1248_1XZQB	1XZQB	3.00	1.9125	2.2663
1XZP_B	emdecoy1249_1XZQB	1XZQB	3.31	1.2877	1.7237
1XZP_B	emdecoy124_1XZQB	1XZQB	2.85	0.5588	1.1327
1XZP_B	emdecoy1250_1XZQB	1XZQB	2.13	0.9753	1.4633
1XZP_B	emdecoy1251_1XZQB	1XZQB	2.64	-0.4826	0.4411
1XZP_B	emdecoy1252_1XZQB	1XZQB	2.97	0.6629	1.2132
1XZP_B	emdecoy1253_1XZQB	1XZQB	2.05	0.7670	1.2953
1XZP_B	emdecoy1254_1XZQB	1XZQB	2.70	0.6629	1.2132
1XZP_B	emdecoy1255_1XZQB	1XZQB	2.74	1.9125	2.2663
1XZP_B	emdecoy1256_1XZQB	1XZQB	2.82	-0.2743	0.5589
1XZP_B	emdecoy1257_1XZQB	1XZQB	3.03	1.7043	2.0829
1XZP_B	emdecoy1258_1XZQB	1XZQB	2.96	0.3505	0.9765
1XZP_B	emdecoy1259_1XZQB	1XZQB	2.94	2.0167	2.3588
1XZP_B	emdecoy125_1XZQB	1XZQB	2.60	0.0381	0.7570
1XZP_B	emdecoy1260_1XZQB	1XZQB	2.66	-0.3784	0.4984
1XZP_B	emdecoy1261_1XZQB	1XZQB	2.54	1.1836	1.6359
1XZP_B	emdecoy1262_1XZQB	1XZQB	2.49	0.9753	1.4633
1XZP_B	emdecoy1263_1XZQB	1XZQB	2.55	0.4546	1.0537
1XZP_B	emdecoy1264_1XZQB	1XZQB	2.90	0.7670	1.2953
1XZP_B	emdecoy1265_1XZQB	1XZQB	2.81	-0.1702	0.6222
1XZP_B	emdecoy1266_1XZQB	1XZQB	2.68	0.9753	1.4633
1XZP_B	emdecoy1267_1XZQB	1XZQB	2.54	0.4546	1.0537
1XZP_B	emdecoy1268_1XZQB	1XZQB	3.06	0.9753	1.4633
1XZP_B	emdecoy1269_1XZQB	1XZQB	2.49	-0.2743	0.5589
1XZP_B	emdecoy126_1XZQB	1XZQB	2.53	0.1422	0.8280
1XZP_B	emdecoy1270_1XZQB	1XZQB	2.20	-0.7950	0.2894
1XZP_B	emdecoy1271_1XZQB	1XZQB	2.65	2.2249	2.5452
1XZP_B	emdecoy1272_1XZQB	1XZQB	2.93	0.4546	1.0537
1XZP_B	emdecoy1273_1XZQB	1XZQB	2.83	0.2464	0.9012
1XZP_B	emdecoy1274_1XZQB	1XZQB	2.52	0.8712	1.3787
1XZP_B	emdecoy1275_1XZQB	1XZQB	3.01	0.3505	0.9765
1XZP_B	emdecoy1276_1XZQB	1XZQB	2.53	2.0167	2.3588
1XZP_B	emdecoy1277_1XZQB	1XZQB	2.98	0.6629	1.2132
1XZP_B	emdecoy1278_1XZQB	1XZQB	2.47	0.2464	0.9012
1XZP_B	emdecoy1279_1XZQB	1XZQB	2.48	0.6629	1.2132
1XZP_B	emdecoy127_1XZQB	1XZQB	2.79	0.2464	0.9012
1XZP_B	emdecoy1280_1XZQB	1XZQB	2.94	0.1422	0.8280
1XZP_B	emdecoy1281_1XZQB	1XZQB	2.72	1.1836	1.6359
1XZP_B	emdecoy1282_1XZQB	1XZQB	2.47	0.2464	0.9012
1XZP_B	emdecoy1283_1XZQB	1XZQB	2.56	0.4546	1.0537
1XZP_B	emdecoy1284_1XZQB	1XZQB	2.62	0.2464	0.9012
1XZP_B	emdecoy1285_1XZQB	1XZQB	2.82	1.1836	1.6359
1XZP_B	emdecoy1286_1XZQB	1XZQB	2.80	2.2249	2.5452
1XZP_B	emdecoy1287_1XZQB	1XZQB	2.29	0.3505	0.9765
1XZP_B	emdecoy1288_1XZQB	1XZQB	2.39	1.2877	1.7237
1XZP_B	emdecoy1289_1XZQB	1XZQB	3.13	1.3919	1.8124
1XZP_B	emdecoy128_1XZQB	1XZQB	2.90	0.9753	1.4633
1XZP_B	emdecoy1290_1XZQB	1XZQB	2.64	0.5588	1.1327
1XZP_B	emdecoy1291_1XZQB	1XZQB	2.64	0.7670	1.2953
1XZP_B	emdecoy1292_1XZQB	1XZQB	2.66	0.5588	1.1327
1XZP_B	emdecoy1293_1XZQB	1XZQB	2.38	2.2249	2.5452
1XZP_B	emdecoy1294_1XZQB	1XZQB	2.77	0.9753	1.4633
1XZP_B	emdecoy1295_1XZQB	1XZQB	2.86	0.2464	0.9012
1XZP_B	emdecoy1296_1XZQB	1XZQB	3.29	1.1836	1.6359
1XZP_B	emdecoy1297_1XZQB	1XZQB	2.76	0.5588	1.1327
1XZP_B	emdecoy1298_1XZQB	1XZQB	2.57	1.2877	1.7237
1XZP_B	emdecoy1299_1XZQB	1XZQB	2.74	1.3919	1.8124
1XZP_B	emdecoy129_1XZQB	1XZQB	2.66	0.6629	1.2132
1XZP_B	emdecoy12_1XZQB	1XZQB	2.59	1.1836	1.6359
1XZP_B	emdecoy1300_1XZQB	1XZQB	2.93	0.5588	1.1327
1XZP_B	emdecoy1301_1XZQB	1XZQB	2.63	0.5588	1.1327
1XZP_B	emdecoy1302_1XZQB	1XZQB	2.57	0.7670	1.2953
1XZP_B	emdecoy1303_1XZQB	1XZQB	2.54	0.8712	1.3787
1XZP_B	emdecoy1304_1XZQB	1XZQB	2.78	0.3505	0.9765
1XZP_B	emdecoy1305_1XZQB	1XZQB	2.85	0.8712	1.3787
1XZP_B	emdecoy1306_1XZQB	1XZQB	2.93	1.4960	1.9018
1XZP_B	emdecoy1307_1XZQB	1XZQB	2.25	-0.3784	0.4984
1XZP_B	emdecoy1308_1XZQB	1XZQB	2.69	1.7043	2.0829
1XZP_B	emdecoy1309_1XZQB	1XZQB	2.45	0.0381	0.7570
1XZP_B	emdecoy130_1XZQB	1XZQB	2.96	0.8712	1.3787
1XZP_B	emdecoy1310_1XZQB	1XZQB	2.76	1.2877	1.7237
1XZP_B	emdecoy1311_1XZQB	1XZQB	3.12	0.2464	0.9012
1XZP_B	emdecoy1312_1XZQB	1XZQB	3.09	0.2464	0.9012
1XZP_B	emdecoy1313_1XZQB	1XZQB	2.54	0.0381	0.7570
1XZP_B	emdecoy1314_1XZQB	1XZQB	2.74	1.1836	1.6359
1XZP_B	emdecoy1315_1XZQB	1XZQB	2.79	0.9753	1.4633
1XZP_B	emdecoy1316_1XZQB	1XZQB	2.25	0.0381	0.7570
1XZP_B	emdecoy1317_1XZQB	1XZQB	2.92	1.1836	1.6359
1XZP_B	emdecoy1318_1XZQB	1XZQB	2.82	0.5588	1.1327
1XZP_B	emdecoy1319_1XZQB	1XZQB	2.25	1.9125	2.2663
1XZP_B	emdecoy131_1XZQB	1XZQB	2.47	0.7670	1.2953
1XZP_B	emdecoy1320_1XZQB	1XZQB	2.62	1.6001	1.9920
1XZP_B	emdecoy1321_1XZQB	1XZQB	2.83	0.1422	0.8280
1XZP_B	emdecoy1322_1XZQB	1XZQB	2.37	2.0167	2.3588
1XZP_B	emdecoy1323_1XZQB	1XZQB	2.66	0.6629	1.2132
1XZP_B	emdecoy1324_1XZQB	1XZQB	2.94	0.0381	0.7570
1XZP_B	emdecoy1325_1XZQB	1XZQB	2.67	0.9753	1.4633
1XZP_B	emdecoy1326_1XZQB	1XZQB	2.46	0.1422	0.8280
1XZP_B	emdecoy1327_1XZQB	1XZQB	2.63	2.1208	2.4518
1XZP_B	emdecoy1328_1XZQB	1XZQB	2.35	2.0167	2.3588
1XZP_B	emdecoy1329_1XZQB	1XZQB	2.91	0.2464	0.9012
1XZP_B	emdecoy132_1XZQB	1XZQB	2.35	0.8712	1.3787
1XZP_B	emdecoy1330_1XZQB	1XZQB	2.94	1.2877	1.7237
1XZP_B	emdecoy1331_1XZQB	1XZQB	2.89	0.1422	0.8280
1XZP_B	emdecoy1332_1XZQB	1XZQB	3.15	0.6629	1.2132
1XZP_B	emdecoy1333_1XZQB	1XZQB	2.68	0.7670	1.2953
1XZP_B	emdecoy1334_1XZQB	1XZQB	3.03	2.3291	2.6389
1XZP_B	emdecoy1335_1XZQB	1XZQB	2.71	1.9125	2.2663
1XZP_B	emdecoy1336_1XZQB	1XZQB	2.99	0.7670	1.2953
1XZP_B	emdecoy1337_1XZQB	1XZQB	2.68	0.8712	1.3787
1XZP_B	emdecoy1338_1XZQB	1XZQB	2.72	0.9753	1.4633
1XZP_B	emdecoy1339_1XZQB	1XZQB	2.64	0.8712	1.3787
1XZP_B	emdecoy133_1XZQB	1XZQB	2.96	1.2877	1.7237
1XZP_B	emdecoy1340_1XZQB	1XZQB	2.17	2.0167	2.3588
1XZP_B	emdecoy1341_1XZQB	1XZQB	2.34	2.1208	2.4518
1XZP_B	emdecoy1342_1XZQB	1XZQB	2.23	2.0167	2.3588
1XZP_B	emdecoy1343_1XZQB	1XZQB	2.84	0.7670	1.2953
1XZP_B	emdecoy1344_1XZQB	1XZQB	2.67	0.9753	1.4633
1XZP_B	emdecoy1345_1XZQB	1XZQB	2.62	1.9125	2.2663
1XZP_B	emdecoy1346_1XZQB	1XZQB	2.56	1.6001	1.9920
1XZP_B	emdecoy1347_1XZQB	1XZQB	2.64	1.3919	1.8124
1XZP_B	emdecoy1348_1XZQB	1XZQB	2.17	-0.5867	0.3870
1XZP_B	emdecoy1349_1XZQB	1XZQB	3.10	1.6001	1.9920
1XZP_B	emdecoy134_1XZQB	1XZQB	2.58	0.1422	0.8280
1XZP_B	emdecoy1350_1XZQB	1XZQB	2.26	0.6629	1.2132
1XZP_B	emdecoy1351_1XZQB	1XZQB	2.24	0.6629	1.2132
1XZP_B	emdecoy1352_1XZQB	1XZQB	2.78	0.2464	0.9012
1XZP_B	emdecoy1353_1XZQB	1XZQB	3.14	0.8712	1.3787
1XZP_B	emdecoy1354_1XZQB	1XZQB	2.89	-0.6908	0.3364
1XZP_B	emdecoy1355_1XZQB	1XZQB	2.58	1.6001	1.9920
1XZP_B	emdecoy1356_1XZQB	1XZQB	2.65	0.9753	1.4633
1XZP_B	emdecoy1357_1XZQB	1XZQB	2.44	1.4960	1.9018
1XZP_B	emdecoy1358_1XZQB	1XZQB	2.83	0.5588	1.1327
1XZP_B	emdecoy1359_1XZQB	1XZQB	2.77	1.1836	1.6359
1XZP_B	emdecoy135_1XZQB	1XZQB	2.40	0.8712	1.3787
1XZP_B	emdecoy1360_1XZQB	1XZQB	2.57	0.3505	0.9765
1XZP_B	emdecoy1361_1XZQB	1XZQB	2.91	-0.0660	0.6883
1XZP_B	emdecoy1362_1XZQB	1XZQB	2.68	0.3505	0.9765
1XZP_B	emdecoy1363_1XZQB	1XZQB	2.77	0.8712	1.3787
1XZP_B	emdecoy1364_1XZQB	1XZQB	2.60	-0.0660	0.6883
1XZP_B	emdecoy1365_1XZQB	1XZQB	3.04	0.0381	0.7570
1XZP_B	emdecoy1366_1XZQB	1XZQB	2.83	0.0381	0.7570
1XZP_B	emdecoy1367_1XZQB	1XZQB	2.74	0.2464	0.9012
1XZP_B	emdecoy1368_1XZQB	1XZQB	2.32	-0.7950	0.2894
1XZP_B	emdecoy1369_1XZQB	1XZQB	2.92	1.1836	1.6359
1XZP_B	emdecoy136_1XZQB	1XZQB	2.58	0.5588	1.1327
1XZP_B	emdecoy1370_1XZQB	1XZQB	2.68	0.8712	1.3787
1XZP_B	emdecoy1371_1XZQB	1XZQB	2.88	-0.5867	0.3870
1XZP_B	emdecoy1372_1XZQB	1XZQB	2.92	0.6629	1.2132
1XZP_B	emdecoy1373_1XZQB	1XZQB	2.59	0.5588	1.1327
1XZP_B	emdecoy1374_1XZQB	1XZQB	2.33	0.3505	0.9765
1XZP_B	emdecoy1375_1XZQB	1XZQB	2.51	0.8712	1.3787
1XZP_B	emdecoy1376_1XZQB	1XZQB	2.64	0.7670	1.2953
1XZP_B	emdecoy1377_1XZQB	1XZQB	2.79	-0.5867	0.3870
1XZP_B	emdecoy1378_1XZQB	1XZQB	2.92	0.9753	1.4633
1XZP_B	emdecoy1379_1XZQB	1XZQB	3.19	0.0381	0.7570
1XZP_B	emdecoy137_1XZQB	1XZQB	2.53	0.8712	1.3787
1XZP_B	emdecoy1380_1XZQB	1XZQB	2.91	0.7670	1.2953
1XZP_B	emdecoy1381_1XZQB	1XZQB	2.97	-0.2743	0.5589
1XZP_B	emdecoy1382_1XZQB	1XZQB	3.02	1.0795	1.5491
1XZP_B	emdecoy1383_1XZQB	1XZQB	3.08	0.7670	1.2953
1XZP_B	emdecoy1384_1XZQB	1XZQB	2.57	0.8712	1.3787
1XZP_B	emdecoy1385_1XZQB	1XZQB	2.62	0.6629	1.2132
1XZP_B	emdecoy1386_1XZQB	1XZQB	2.49	0.7670	1.2953
1XZP_B	emdecoy1387_1XZQB	1XZQB	2.84	1.4960	1.9018
1XZP_B	emdecoy1388_1XZQB	1XZQB	3.02	0.2464	0.9012
1XZP_B	emdecoy1389_1XZQB	1XZQB	2.47	2.1208	2.4518
1XZP_B	emdecoy138_1XZQB	1XZQB	2.42	0.5588	1.1327
1XZP_B	emdecoy1390_1XZQB	1XZQB	2.45	1.1836	1.6359
1XZP_B	emdecoy1391_1XZQB	1XZQB	2.77	1.3919	1.8124
1XZP_B	emdecoy1392_1XZQB	1XZQB	3.32	1.2877	1.7237
1XZP_B	emdecoy1393_1XZQB	1XZQB	2.98	-0.3784	0.4984
1XZP_B	emdecoy1394_1XZQB	1XZQB	2.32	2.3291	2.6389
1XZP_B	emdecoy1395_1XZQB	1XZQB	3.03	0.8712	1.3787
1XZP_B	emdecoy1396_1XZQB	1XZQB	2.39	-0.5867	0.3870
1XZP_B	emdecoy1397_1XZQB	1XZQB	2.41	2.2249	2.5452
1XZP_B	emdecoy1398_1XZQB	1XZQB	2.94	1.4960	1.9018
1XZP_B	emdecoy1399_1XZQB	1XZQB	2.69	-1.0033	0.2066
1XZP_B	emdecoy139_1XZQB	1XZQB	2.73	0.4546	1.0537
1XZP_B	emdecoy13_1XZQB	1XZQB	2.85	1.4960	1.9018
1XZP_B	emdecoy1400_1XZQB	1XZQB	3.10	-0.0660	0.6883
1XZP_B	emdecoy1401_1XZQB	1XZQB	2.91	-0.7950	0.2894
1XZP_B	emdecoy1402_1XZQB	1XZQB	3.08	0.2464	0.9012
1XZP_B	emdecoy1403_1XZQB	1XZQB	2.56	0.3505	0.9765
1XZP_B	emdecoy1404_1XZQB	1XZQB	2.57	0.4546	1.0537
1XZP_B	emdecoy1405_1XZQB	1XZQB	2.69	-0.5867	0.3870
1XZP_B	emdecoy1406_1XZQB	1XZQB	2.82	0.8712	1.3787
1XZP_B	emdecoy1407_1XZQB	1XZQB	2.71	1.0795	1.5491
1XZP_B	emdecoy1408_1XZQB	1XZQB	2.78	1.0795	1.5491
1XZP_B	emdecoy1409_1XZQB	1XZQB	2.74	0.3505	0.9765
1XZP_B	emdecoy140_1XZQB	1XZQB	2.44	0.7670	1.2953
1XZP_B	emdecoy1410_1XZQB	1XZQB	3.21	0.1422	0.8280
1XZP_B	emdecoy1411_1XZQB	1XZQB	2.51	0.4546	1.0537
1XZP_B	emdecoy1412_1XZQB	1XZQB	2.71	0.7670	1.2953
1XZP_B	emdecoy1413_1XZQB	1XZQB	2.85	0.6629	1.2132
1XZP_B	emdecoy1414_1XZQB	1XZQB	2.67	-0.1702	0.6222
1XZP_B	emdecoy1415_1XZQB	1XZQB	2.64	0.1422	0.8280
1XZP_B	emdecoy1416_1XZQB	1XZQB	2.84	0.2464	0.9012
1XZP_B	emdecoy1417_1XZQB	1XZQB	2.47	-1.1074	0.1710
1XZP_B	emdecoy1418_1XZQB	1XZQB	1.94	-0.5867	0.3870
1XZP_B	emdecoy1419_1XZQB	1XZQB	2.60	0.1422	0.8280
1XZP_B	emdecoy141_1XZQB	1XZQB	3.03	0.8712	1.3787
1XZP_B	emdecoy1420_1XZQB	1XZQB	3.00	0.4546	1.0537
1XZP_B	emdecoy1421_1XZQB	1XZQB	2.60	0.8712	1.3787
1XZP_B	emdecoy1422_1XZQB	1XZQB	2.16	-0.7950	0.2894
1XZP_B	emdecoy1423_1XZQB	1XZQB	2.36	0.4546	1.0537
1XZP_B	emdecoy1424_1XZQB	1XZQB	2.54	0.7670	1.2953
1XZP_B	emdecoy1425_1XZQB	1XZQB	2.31	0.3505	0.9765
1XZP_B	emdecoy1426_1XZQB	1XZQB	2.47	-0.1702	0.6222
1XZP_B	emdecoy1427_1XZQB	1XZQB	2.69	0.6629	1.2132
1XZP_B	emdecoy1428_1XZQB	1XZQB	2.78	0.3505	0.9765
1XZP_B	emdecoy1429_1XZQB	1XZQB	2.58	1.9125	2.2663
1XZP_B	emdecoy142_1XZQB	1XZQB	2.33	-1.1074	0.1710
1XZP_B	emdecoy1430_1XZQB	1XZQB	2.84	-0.5867	0.3870
1XZP_B	emdecoy1431_1XZQB	1XZQB	3.04	1.0795	1.5491
1XZP_B	emdecoy1432_1XZQB	1XZQB	2.66	-0.2743	0.5589
1XZP_B	emdecoy1433_1XZQB	1XZQB	2.63	1.8084	2.1743
1XZP_B	emdecoy1434_1XZQB	1XZQB	2.35	2.0167	2.3588
1XZP_B	emdecoy1435_1XZQB	1XZQB	2.27	-0.5867	0.3870
1XZP_B	emdecoy1436_1XZQB	1XZQB	3.20	0.0381	0.7570
1XZP_B	emdecoy1437_1XZQB	1XZQB	3.22	0.0381	0.7570
1XZP_B	emdecoy1438_1XZQB	1XZQB	2.30	2.1208	2.4518
1XZP_B	emdecoy1439_1XZQB	1XZQB	2.65	-0.2743	0.5589
1XZP_B	emdecoy143_1XZQB	1XZQB	3.03	0.4546	1.0537
1XZP_B	emdecoy1440_1XZQB	1XZQB	3.16	1.4960	1.9018
1XZP_B	emdecoy1441_1XZQB	1XZQB	2.88	-0.2743	0.5589
1XZP_B	emdecoy1442_1XZQB	1XZQB	3.02	0.0381	0.7570
1XZP_B	emdecoy1443_1XZQB	1XZQB	3.29	1.8084	2.1743
1XZP_B	emdecoy1444_1XZQB	1XZQB	2.99	-0.0660	0.6883
1XZP_B	emdecoy1445_1XZQB	1XZQB	2.76	1.2877	1.7237
1XZP_B	emdecoy1446_1XZQB	1XZQB	2.64	0.7670	1.2953
1XZP_B	emdecoy1447_1XZQB	1XZQB	2.91	1.4960	1.9018
1XZP_B	emdecoy1448_1XZQB	1XZQB	3.06	1.8084	2.1743
1XZP_B	emdecoy1449_1XZQB	1XZQB	2.80	-0.2743	0.5589
1XZP_B	emdecoy144_1XZQB	1XZQB	2.73	0.5588	1.1327
1XZP_B	emdecoy1450_1XZQB	1XZQB	2.58	0.3505	0.9765
1XZP_B	emdecoy1451_1XZQB	1XZQB	2.79	0.0381	0.7570
1XZP_B	emdecoy1452_1XZQB	1XZQB	2.61	0.2464	0.9012
1XZP_B	emdecoy1453_1XZQB	1XZQB	2.47	-0.8991	0.2461
1XZP_B	emdecoy1454_1XZQB	1XZQB	2.90	0.1422	0.8280
1XZP_B	emdecoy1455_1XZQB	1XZQB	2.46	0.1422	0.8280
1XZP_B	emdecoy1456_1XZQB	1XZQB	2.68	0.2464	0.9012
1XZP_B	emdecoy1457_1XZQB	1XZQB	2.50	0.4546	1.0537
1XZP_B	emdecoy1458_1XZQB	1XZQB	2.62	-0.6908	0.3364
1XZP_B	emdecoy1459_1XZQB	1XZQB	2.94	0.0381	0.7570
1XZP_B	emdecoy145_1XZQB	1XZQB	2.50	0.4546	1.0537
1XZP_B	emdecoy1460_1XZQB	1XZQB	2.87	0.4546	1.0537
1XZP_B	emdecoy1461_1XZQB	1XZQB	2.68	0.5588	1.1327
1XZP_B	emdecoy1462_1XZQB	1XZQB	2.78	-0.4826	0.4411
1XZP_B	emdecoy1463_1XZQB	1XZQB	2.76	0.1422	0.8280
1XZP_B	emdecoy1464_1XZQB	1XZQB	2.62	0.7670	1.2953
1XZP_B	emdecoy1465_1XZQB	1XZQB	2.61	0.6629	1.2132
1XZP_B	emdecoy1466_1XZQB	1XZQB	2.50	0.6629	1.2132
1XZP_B	emdecoy1467_1XZQB	1XZQB	3.16	-0.8991	0.2461
1XZP_B	emdecoy1468_1XZQB	1XZQB	2.64	-0.2743	0.5589
1XZP_B	emdecoy1469_1XZQB	1XZQB	2.48	0.1422	0.8280
1XZP_B	emdecoy146_1XZQB	1XZQB	2.24	-0.1702	0.6222
1XZP_B	emdecoy1470_1XZQB	1XZQB	2.51	0.2464	0.9012
1XZP_B	emdecoy1471_1XZQB	1XZQB	2.40	-0.5867	0.3870
1XZP_B	emdecoy1472_1XZQB	1XZQB	2.60	0.3505	0.9765
1XZP_B	emdecoy1473_1XZQB	1XZQB	2.52	-0.6908	0.3364
1XZP_B	emdecoy1474_1XZQB	1XZQB	2.49	-0.6908	0.3364
1XZP_B	emdecoy1475_1XZQB	1XZQB	2.75	-0.7950	0.2894
1XZP_B	emdecoy1476_1XZQB	1XZQB	2.43	0.5588	1.1327
1XZP_B	emdecoy1477_1XZQB	1XZQB	2.69	0.4546	1.0537
1XZP_B	emdecoy1478_1XZQB	1XZQB	2.60	-0.7950	0.2894
1XZP_B	emdecoy1479_1XZQB	1XZQB	2.97	0.8712	1.3787
1XZP_B	emdecoy147_1XZQB	1XZQB	2.36	-0.2743	0.5589
1XZP_B	emdecoy1480_1XZQB	1XZQB	2.44	2.0167	2.3588
1XZP_B	emdecoy1481_1XZQB	1XZQB	2.80	1.9125	2.2663
1XZP_B	emdecoy1482_1XZQB	1XZQB	2.51	1.9125	2.2663
1XZP_B	emdecoy1483_1XZQB	1XZQB	2.72	-0.1702	0.6222
1XZP_B	emdecoy1484_1XZQB	1XZQB	2.66	-0.5867	0.3870
1XZP_B	emdecoy1485_1XZQB	1XZQB	2.21	2.2249	2.5452
1XZP_B	emdecoy1486_1XZQB	1XZQB	2.26	2.1208	2.4518
1XZP_B	emdecoy1487_1XZQB	1XZQB	2.82	1.9125	2.2663
1XZP_B	emdecoy1488_1XZQB	1XZQB	2.65	2.2249	2.5452
1XZP_B	emdecoy1489_1XZQB	1XZQB	2.74	1.8084	2.1743
1XZP_B	emdecoy148_1XZQB	1XZQB	2.61	0.2464	0.9012
1XZP_B	emdecoy1490_1XZQB	1XZQB	2.72	-0.1702	0.6222
1XZP_B	emdecoy1491_1XZQB	1XZQB	2.85	1.9125	2.2663
1XZP_B	emdecoy1492_1XZQB	1XZQB	2.57	1.7043	2.0829
1XZP_B	emdecoy1493_1XZQB	1XZQB	2.83	1.7043	2.0829
1XZP_B	emdecoy1494_1XZQB	1XZQB	2.82	2.0167	2.3588
1XZP_B	emdecoy1495_1XZQB	1XZQB	2.94	-0.2743	0.5589
1XZP_B	emdecoy1496_1XZQB	1XZQB	3.10	1.1836	1.6359
1XZP_B	emdecoy1497_1XZQB	1XZQB	2.89	0.8712	1.3787
1XZP_B	emdecoy1498_1XZQB	1XZQB	2.80	0.7670	1.2953
1XZP_B	emdecoy1499_1XZQB	1XZQB	2.47	2.0167	2.3588
1XZP_B	emdecoy149_1XZQB	1XZQB	2.67	0.2464	0.9012
1XZP_B	emdecoy14_1XZQB	1XZQB	2.51	0.8712	1.3787
1XZP_B	emdecoy1500_1XZQB	1XZQB	2.40	-0.0660	0.6883
1XZP_B	emdecoy1501_1XZQB	1XZQB	2.50	-0.7950	0.2894
1XZP_B	emdecoy1502_1XZQB	1XZQB	2.57	0.0381	0.7570
1XZP_B	emdecoy1503_1XZQB	1XZQB	3.30	1.2877	1.7237
1XZP_B	emdecoy1504_1XZQB	1XZQB	2.78	1.3919	1.8124
1XZP_B	emdecoy1505_1XZQB	1XZQB	2.95	1.1836	1.6359
1XZP_B	emdecoy1506_1XZQB	1XZQB	2.55	0.7670	1.2953
1XZP_B	emdecoy1507_1XZQB	1XZQB	2.65	1.0795	1.5491
1XZP_B	emdecoy1508_1XZQB	1XZQB	2.66	1.2877	1.7237
1XZP_B	emdecoy1509_1XZQB	1XZQB	2.48	-0.4826	0.4411
1XZP_B	emdecoy150_1XZQB	1XZQB	2.87	-0.0660	0.6883
1XZP_B	emdecoy1510_1XZQB	1XZQB	2.94	1.0795	1.5491
1XZP_B	emdecoy1511_1XZQB	1XZQB	2.30	-0.1702	0.6222
1XZP_B	emdecoy1512_1XZQB	1XZQB	2.75	0.3505	0.9765
1XZP_B	emdecoy1513_1XZQB	1XZQB	3.05	1.2877	1.7237
1XZP_B	emdecoy1514_1XZQB	1XZQB	2.57	-0.2743	0.5589
1XZP_B	emdecoy1515_1XZQB	1XZQB	2.59	0.6629	1.2132
1XZP_B	emdecoy1516_1XZQB	1XZQB	2.68	0.7670	1.2953
1XZP_B	emdecoy1517_1XZQB	1XZQB	2.63	1.2877	1.7237
1XZP_B	emdecoy1518_1XZQB	1XZQB	2.74	1.0795	1.5491
1XZP_B	emdecoy1519_1XZQB	1XZQB	2.87	0.4546	1.0537
1XZP_B	emdecoy151_1XZQB	1XZQB	3.09	-0.0660	0.6883
1XZP_B	emdecoy1520_1XZQB	1XZQB	2.55	-0.3784	0.4984
1XZP_B	emdecoy1521_1XZQB	1XZQB	2.79	1.1836	1.6359
1XZP_B	emdecoy1522_1XZQB	1XZQB	2.66	0.0381	0.7570
1XZP_B	emdecoy1523_1XZQB	1XZQB	2.69	1.4960	1.9018
1XZP_B	emdecoy1524_1XZQB	1XZQB	2.78	0.7670	1.2953
1XZP_B	emdecoy1525_1XZQB	1XZQB	3.04	0.0381	0.7570
1XZP_B	emdecoy1526_1XZQB	1XZQB	2.60	0.5588	1.1327
1XZP_B	emdecoy1527_1XZQB	1XZQB	2.82	0.8712	1.3787
1XZP_B	emdecoy1528_1XZQB	1XZQB	2.37	-0.1702	0.6222
1XZP_B	emdecoy1529_1XZQB	1XZQB	2.76	-0.2743	0.5589
1XZP_B	emdecoy152_1XZQB	1XZQB	3.28	-0.2743	0.5589
1XZP_B	emdecoy1530_1XZQB	1XZQB	2.34	-0.6908	0.3364
1XZP_B	emdecoy1531_1XZQB	1XZQB	2.60	-0.4826	0.4411
1XZP_B	emdecoy1532_1XZQB	1XZQB	2.56	-0.5867	0.3870
1XZP_B	emdecoy1533_1XZQB	1XZQB	2.70	0.2464	0.9012
1XZP_B	emdecoy1534_1XZQB	1XZQB	2.75	-0.4826	0.4411
1XZP_B	emdecoy1535_1XZQB	1XZQB	2.18	0.2464	0.9012
1XZP_B	emdecoy1536_1XZQB	1XZQB	2.77	0.8712	1.3787
1XZP_B	emdecoy1537_1XZQB	1XZQB	2.69	0.3505	0.9765
1XZP_B	emdecoy1538_1XZQB	1XZQB	2.78	0.9753	1.4633
1XZP_B	emdecoy1539_1XZQB	1XZQB	2.47	0.0381	0.7570
1XZP_B	emdecoy153_1XZQB	1XZQB	2.38	0.3505	0.9765
1XZP_B	emdecoy1540_1XZQB	1XZQB	2.85	0.2464	0.9012
1XZP_B	emdecoy1541_1XZQB	1XZQB	2.39	1.6001	1.9920
1XZP_B	emdecoy1542_1XZQB	1XZQB	2.66	1.4960	1.9018
1XZP_B	emdecoy1543_1XZQB	1XZQB	2.28	0.2464	0.9012
1XZP_B	emdecoy1544_1XZQB	1XZQB	3.04	1.4960	1.9018
1XZP_B	emdecoy1545_1XZQB	1XZQB	2.04	-0.2743	0.5589
1XZP_B	emdecoy1546_1XZQB	1XZQB	1.67	-1.2115	0.1393
1XZP_B	emdecoy1547_1XZQB	1XZQB	2.43	-0.1702	0.6222
1XZP_B	emdecoy1548_1XZQB	1XZQB	3.05	-0.3784	0.4984
1XZP_B	emdecoy1549_1XZQB	1XZQB	2.75	0.5588	1.1327
1XZP_B	emdecoy154_1XZQB	1XZQB	2.76	0.8712	1.3787
1XZP_B	emdecoy1550_1XZQB	1XZQB	2.08	-0.4826	0.4411
1XZP_B	emdecoy1551_1XZQB	1XZQB	2.70	1.2877	1.7237
1XZP_B	emdecoy1552_1XZQB	1XZQB	2.71	0.3505	0.9765
1XZP_B	emdecoy1553_1XZQB	1XZQB	2.99	0.5588	1.1327
1XZP_B	emdecoy1554_1XZQB	1XZQB	2.79	0.2464	0.9012
1XZP_B	emdecoy1555_1XZQB	1XZQB	2.22	-0.2743	0.5589
1XZP_B	emdecoy1556_1XZQB	1XZQB	2.59	-0.1702	0.6222
1XZP_B	emdecoy1557_1XZQB	1XZQB	2.57	1.0795	1.5491
1XZP_B	emdecoy1558_1XZQB	1XZQB	2.81	1.2877	1.7237
1XZP_B	emdecoy1559_1XZQB	1XZQB	2.63	-0.1702	0.6222
1XZP_B	emdecoy155_1XZQB	1XZQB	2.71	-0.8991	0.2461
1XZP_B	emdecoy1560_1XZQB	1XZQB	2.77	0.4546	1.0537
1XZP_B	emdecoy1561_1XZQB	1XZQB	2.81	0.9753	1.4633
1XZP_B	emdecoy1562_1XZQB	1XZQB	2.75	1.6001	1.9920
1XZP_B	emdecoy1563_1XZQB	1XZQB	2.66	0.3505	0.9765
1XZP_B	emdecoy1564_1XZQB	1XZQB	2.91	1.1836	1.6359
1XZP_B	emdecoy1565_1XZQB	1XZQB	2.85	-0.1702	0.6222
1XZP_B	emdecoy1566_1XZQB	1XZQB	2.83	-0.7950	0.2894
1XZP_B	emdecoy1567_1XZQB	1XZQB	2.69	0.3505	0.9765
1XZP_B	emdecoy1568_1XZQB	1XZQB	2.56	-0.6908	0.3364
1XZP_B	emdecoy1569_1XZQB	1XZQB	2.53	-0.3784	0.4984
1XZP_B	emdecoy156_1XZQB	1XZQB	2.36	-0.8991	0.2461
1XZP_B	emdecoy1570_1XZQB	1XZQB	2.69	1.1836	1.6359
1XZP_B	emdecoy1571_1XZQB	1XZQB	2.51	-1.1074	0.1710
1XZP_B	emdecoy1572_1XZQB	1XZQB	2.91	1.1836	1.6359
1XZP_B	emdecoy1573_1XZQB	1XZQB	3.07	-0.8991	0.2461
1XZP_B	emdecoy1574_1XZQB	1XZQB	2.95	0.6629	1.2132
1XZP_B	emdecoy1575_1XZQB	1XZQB	2.79	0.8712	1.3787
1XZP_B	emdecoy1576_1XZQB	1XZQB	2.82	-0.4826	0.4411
1XZP_B	emdecoy1577_1XZQB	1XZQB	3.10	1.0795	1.5491
1XZP_B	emdecoy1578_1XZQB	1XZQB	2.83	0.7670	1.2953
1XZP_B	emdecoy1579_1XZQB	1XZQB	2.61	1.3919	1.8124
1XZP_B	emdecoy157_1XZQB	1XZQB	3.09	-0.8991	0.2461
1XZP_B	emdecoy1580_1XZQB	1XZQB	2.68	1.2877	1.7237
1XZP_B	emdecoy1581_1XZQB	1XZQB	2.58	-0.3784	0.4984
1XZP_B	emdecoy1582_1XZQB	1XZQB	2.37	-0.5867	0.3870
1XZP_B	emdecoy1583_1XZQB	1XZQB	2.83	-0.5867	0.3870
1XZP_B	emdecoy1584_1XZQB	1XZQB	2.21	0.3505	0.9765
1XZP_B	emdecoy1585_1XZQB	1XZQB	2.80	-0.6908	0.3364
1XZP_B	emdecoy1586_1XZQB	1XZQB	2.34	-0.0660	0.6883
1XZP_B	emdecoy1587_1XZQB	1XZQB	2.95	1.3919	1.8124
1XZP_B	emdecoy1588_1XZQB	1XZQB	2.76	1.6001	1.9920
1XZP_B	emdecoy1589_1XZQB	1XZQB	2.45	0.8712	1.3787
1XZP_B	emdecoy158_1XZQB	1XZQB	2.49	-0.3784	0.4984
1XZP_B	emdecoy1590_1XZQB	1XZQB	3.13	-0.1702	0.6222
1XZP_B	emdecoy1591_1XZQB	1XZQB	2.77	-0.8991	0.2461
1XZP_B	emdecoy1592_1XZQB	1XZQB	2.45	0.1422	0.8280
1XZP_B	emdecoy1593_1XZQB	1XZQB	2.61	1.3919	1.8124
1XZP_B	emdecoy1594_1XZQB	1XZQB	2.70	0.6629	1.2132
1XZP_B	emdecoy1595_1XZQB	1XZQB	2.61	1.7043	2.0829
1XZP_B	emdecoy1596_1XZQB	1XZQB	2.66	-0.4826	0.4411
1XZP_B	emdecoy1597_1XZQB	1XZQB	2.55	0.1422	0.8280
1XZP_B	emdecoy1598_1XZQB	1XZQB	2.54	1.2877	1.7237
1XZP_B	emdecoy1599_1XZQB	1XZQB	2.66	1.3919	1.8124
1XZP_B	emdecoy159_1XZQB	1XZQB	2.99	-0.2743	0.5589
1XZP_B	emdecoy15_1XZQB	1XZQB	2.88	-0.7950	0.2894
1XZP_B	emdecoy1600_1XZQB	1XZQB	2.70	-0.3784	0.4984
1XZP_B	emdecoy1601_1XZQB	1XZQB	3.15	-0.0660	0.6883
1XZP_B	emdecoy1602_1XZQB	1XZQB	2.62	1.4960	1.9018
1XZP_B	emdecoy1603_1XZQB	1XZQB	2.66	0.1422	0.8280
1XZP_B	emdecoy1604_1XZQB	1XZQB	2.38	-1.0033	0.2066
1XZP_B	emdecoy1605_1XZQB	1XZQB	2.60	1.0795	1.5491
1XZP_B	emdecoy1606_1XZQB	1XZQB	2.79	0.1422	0.8280
1XZP_B	emdecoy1607_1XZQB	1XZQB	2.64	0.4546	1.0537
1XZP_B	emdecoy1608_1XZQB	1XZQB	2.71	0.1422	0.8280
1XZP_B	emdecoy1609_1XZQB	1XZQB	2.90	1.1836	1.6359
1XZP_B	emdecoy160_1XZQB	1XZQB	2.30	0.8712	1.3787
1XZP_B	emdecoy1610_1XZQB	1XZQB	2.64	-0.2743	0.5589
1XZP_B	emdecoy1611_1XZQB	1XZQB	2.65	-0.1702	0.6222
1XZP_B	emdecoy1612_1XZQB	1XZQB	2.81	1.7043	2.0829
1XZP_B	emdecoy1613_1XZQB	1XZQB	2.51	0.1422	0.8280
1XZP_B	emdecoy1614_1XZQB	1XZQB	2.43	-0.2743	0.5589
1XZP_B	emdecoy1615_1XZQB	1XZQB	2.41	-0.3784	0.4984
1XZP_B	emdecoy1616_1XZQB	1XZQB	2.74	0.2464	0.9012
1XZP_B	emdecoy1617_1XZQB	1XZQB	2.39	-0.4826	0.4411
1XZP_B	emdecoy1618_1XZQB	1XZQB	2.62	-0.0660	0.6883
1XZP_B	emdecoy1619_1XZQB	1XZQB	2.76	-0.8991	0.2461
1XZP_B	emdecoy161_1XZQB	1XZQB	2.55	0.6629	1.2132
1XZP_B	emdecoy1620_1XZQB	1XZQB	2.68	0.0381	0.7570
1XZP_B	emdecoy1621_1XZQB	1XZQB	2.54	-0.1702	0.6222
1XZP_B	emdecoy1622_1XZQB	1XZQB	2.67	-0.7950	0.2894
1XZP_B	emdecoy1623_1XZQB	1XZQB	2.86	-0.2743	0.5589
1XZP_B	emdecoy1624_1XZQB	1XZQB	2.73	-0.3784	0.4984
1XZP_B	emdecoy1625_1XZQB	1XZQB	2.42	-0.1702	0.6222
1XZP_B	emdecoy1626_1XZQB	1XZQB	2.14	-0.2743	0.5589
1XZP_B	emdecoy1627_1XZQB	1XZQB	2.34	-0.2743	0.5589
1XZP_B	emdecoy1628_1XZQB	1XZQB	2.51	-1.0033	0.2066
1XZP_B	emdecoy1629_1XZQB	1XZQB	2.97	-0.7950	0.2894
1XZP_B	emdecoy162_1XZQB	1XZQB	2.54	0.9753	1.4633
1XZP_B	emdecoy1630_1XZQB	1XZQB	2.73	-0.3784	0.4984
1XZP_B	emdecoy1631_1XZQB	1XZQB	2.18	-0.6908	0.3364
1XZP_B	emdecoy1632_1XZQB	1XZQB	2.37	-0.0660	0.6883
1XZP_B	emdecoy1633_1XZQB	1XZQB	2.87	-0.1702	0.6222
1XZP_B	emdecoy1634_1XZQB	1XZQB	2.87	-0.1702	0.6222
1XZP_B	emdecoy1635_1XZQB	1XZQB	3.02	0.7670	1.2953
1XZP_B	emdecoy1636_1XZQB	1XZQB	2.81	0.2464	0.9012
1XZP_B	emdecoy1637_1XZQB	1XZQB	2.48	-0.1702	0.6222
1XZP_B	emdecoy1638_1XZQB	1XZQB	2.06	-1.2115	0.1393
1XZP_B	emdecoy1639_1XZQB	1XZQB	2.42	0.8712	1.3787
1XZP_B	emdecoy163_1XZQB	1XZQB	2.42	-0.0660	0.6883
1XZP_B	emdecoy1640_1XZQB	1XZQB	2.38	-0.3784	0.4984
1XZP_B	emdecoy1641_1XZQB	1XZQB	2.80	0.3505	0.9765
1XZP_B	emdecoy1642_1XZQB	1XZQB	2.28	-0.0660	0.6883
1XZP_B	emdecoy1643_1XZQB	1XZQB	3.01	-0.1702	0.6222
1XZP_B	emdecoy1644_1XZQB	1XZQB	2.48	-0.2743	0.5589
1XZP_B	emdecoy1645_1XZQB	1XZQB	2.91	0.2464	0.9012
1XZP_B	emdecoy1646_1XZQB	1XZQB	2.54	1.7043	2.0829
1XZP_B	emdecoy1647_1XZQB	1XZQB	2.56	1.2877	1.7237
1XZP_B	emdecoy1648_1XZQB	1XZQB	2.10	-0.5867	0.3870
1XZP_B	emdecoy1649_1XZQB	1XZQB	2.28	0.3505	0.9765
1XZP_B	emdecoy164_1XZQB	1XZQB	2.95	1.0795	1.5491
1XZP_B	emdecoy1650_1XZQB	1XZQB	2.94	0.9753	1.4633
1XZP_B	emdecoy1651_1XZQB	1XZQB	2.76	-0.0660	0.6883
1XZP_B	emdecoy1652_1XZQB	1XZQB	2.46	0.3505	0.9765
1XZP_B	emdecoy1653_1XZQB	1XZQB	2.98	0.9753	1.4633
1XZP_B	emdecoy1654_1XZQB	1XZQB	2.52	0.1422	0.8280
1XZP_B	emdecoy1655_1XZQB	1XZQB	2.63	-0.3784	0.4984
1XZP_B	emdecoy1656_1XZQB	1XZQB	2.74	0.6629	1.2132
1XZP_B	emdecoy1657_1XZQB	1XZQB	2.67	0.3505	0.9765
1XZP_B	emdecoy1658_1XZQB	1XZQB	2.73	0.4546	1.0537
1XZP_B	emdecoy1659_1XZQB	1XZQB	2.64	-0.0660	0.6883
1XZP_B	emdecoy165_1XZQB	1XZQB	2.36	0.4546	1.0537
1XZP_B	emdecoy1660_1XZQB	1XZQB	2.71	0.3505	0.9765
1XZP_B	emdecoy1661_1XZQB	1XZQB	3.00	1.2877	1.7237
1XZP_B	emdecoy1662_1XZQB	1XZQB	2.49	0.0381	0.7570
1XZP_B	emdecoy1663_1XZQB	1XZQB	2.69	1.1836	1.6359
1XZP_B	emdecoy1664_1XZQB	1XZQB	2.74	1.6001	1.9920
1XZP_B	emdecoy1665_1XZQB	1XZQB	3.05	-0.3784	0.4984
1XZP_B	emdecoy1666_1XZQB	1XZQB	2.82	-0.6908	0.3364
1XZP_B	emdecoy1667_1XZQB	1XZQB	2.95	-0.5867	0.3870
1XZP_B	emdecoy1668_1XZQB	1XZQB	2.81	-0.5867	0.3870
1XZP_B	emdecoy1669_1XZQB	1XZQB	2.42	-0.3784	0.4984
1XZP_B	emdecoy166_1XZQB	1XZQB	3.03	0.9753	1.4633
1XZP_B	emdecoy1670_1XZQB	1XZQB	2.08	-0.4826	0.4411
1XZP_B	emdecoy1671_1XZQB	1XZQB	2.23	-0.6908	0.3364
1XZP_B	emdecoy1672_1XZQB	1XZQB	2.65	0.0381	0.7570
1XZP_B	emdecoy1673_1XZQB	1XZQB	2.73	-0.2743	0.5589
1XZP_B	emdecoy1674_1XZQB	1XZQB	2.40	-0.3784	0.4984
1XZP_B	emdecoy1675_1XZQB	1XZQB	2.86	-1.1074	0.1710
1XZP_B	emdecoy1676_1XZQB	1XZQB	2.62	1.3919	1.8124
1XZP_B	emdecoy1677_1XZQB	1XZQB	2.99	-1.0033	0.2066
1XZP_B	emdecoy1678_1XZQB	1XZQB	2.83	0.1422	0.8280
1XZP_B	emdecoy1679_1XZQB	1XZQB	2.87	0.2464	0.9012
1XZP_B	emdecoy167_1XZQB	1XZQB	3.13	0.9753	1.4633
1XZP_B	emdecoy1680_1XZQB	1XZQB	2.18	-0.6908	0.3364
1XZP_B	emdecoy1681_1XZQB	1XZQB	2.83	0.0381	0.7570
1XZP_B	emdecoy1682_1XZQB	1XZQB	2.74	-0.2743	0.5589
1XZP_B	emdecoy1683_1XZQB	1XZQB	2.71	-0.4826	0.4411
1XZP_B	emdecoy1684_1XZQB	1XZQB	2.86	0.6629	1.2132
1XZP_B	emdecoy1685_1XZQB	1XZQB	2.90	0.2464	0.9012
1XZP_B	emdecoy1686_1XZQB	1XZQB	2.94	1.0795	1.5491
1XZP_B	emdecoy1687_1XZQB	1XZQB	2.76	-0.1702	0.6222
1XZP_B	emdecoy1688_1XZQB	1XZQB	2.94	-0.0660	0.6883
1XZP_B	emdecoy1689_1XZQB	1XZQB	2.69	-1.0033	0.2066
1XZP_B	emdecoy168_1XZQB	1XZQB	2.28	0.2464	0.9012
1XZP_B	emdecoy1690_1XZQB	1XZQB	2.39	0.3505	0.9765
1XZP_B	emdecoy1691_1XZQB	1XZQB	2.20	0.4546	1.0537
1XZP_B	emdecoy1692_1XZQB	1XZQB	2.91	0.8712	1.3787
1XZP_B	emdecoy1693_1XZQB	1XZQB	2.35	-0.2743	0.5589
1XZP_B	emdecoy1694_1XZQB	1XZQB	2.41	0.0381	0.7570
1XZP_B	emdecoy1695_1XZQB	1XZQB	2.27	0.9753	1.4633
1XZP_B	emdecoy1696_1XZQB	1XZQB	2.05	-0.6908	0.3364
1XZP_B	emdecoy1697_1XZQB	1XZQB	2.25	0.1422	0.8280
1XZP_B	emdecoy1698_1XZQB	1XZQB	3.12	0.8712	1.3787
1XZP_B	emdecoy1699_1XZQB	1XZQB	2.38	0.3505	0.9765
1XZP_B	emdecoy169_1XZQB	1XZQB	2.90	0.8712	1.3787
1XZP_B	emdecoy16_1XZQB	1XZQB	2.93	-0.0660	0.6883
1XZP_B	emdecoy1700_1XZQB	1XZQB	2.63	0.9753	1.4633
1XZP_B	emdecoy1701_1XZQB	1XZQB	2.72	0.8712	1.3787
1XZP_B	emdecoy1702_1XZQB	1XZQB	2.74	0.7670	1.2953
1XZP_B	emdecoy1703_1XZQB	1XZQB	2.79	0.1422	0.8280
1XZP_B	emdecoy1704_1XZQB	1XZQB	2.60	1.1836	1.6359
1XZP_B	emdecoy1705_1XZQB	1XZQB	2.58	0.3505	0.9765
1XZP_B	emdecoy1706_1XZQB	1XZQB	2.73	0.8712	1.3787
1XZP_B	emdecoy1707_1XZQB	1XZQB	2.85	0.1422	0.8280
1XZP_B	emdecoy1708_1XZQB	1XZQB	2.34	-0.3784	0.4984
1XZP_B	emdecoy1709_1XZQB	1XZQB	2.54	0.8712	1.3787
1XZP_B	emdecoy170_1XZQB	1XZQB	2.75	0.6629	1.2132
1XZP_B	emdecoy1710_1XZQB	1XZQB	2.50	0.9753	1.4633
1XZP_B	emdecoy1711_1XZQB	1XZQB	2.82	0.9753	1.4633
1XZP_B	emdecoy1712_1XZQB	1XZQB	2.97	1.0795	1.5491
1XZP_B	emdecoy1713_1XZQB	1XZQB	2.98	-0.3784	0.4984
1XZP_B	emdecoy1714_1XZQB	1XZQB	2.90	0.8712	1.3787
1XZP_B	emdecoy1715_1XZQB	1XZQB	2.88	1.3919	1.8124
1XZP_B	emdecoy1716_1XZQB	1XZQB	2.80	1.4960	1.9018
1XZP_B	emdecoy1717_1XZQB	1XZQB	2.89	-0.1702	0.6222
1XZP_B	emdecoy1718_1XZQB	1XZQB	2.12	-1.2115	0.1393
1XZP_B	emdecoy1719_1XZQB	1XZQB	3.00	-0.0660	0.6883
1XZP_B	emdecoy171_1XZQB	1XZQB	2.98	-0.0660	0.6883
1XZP_B	emdecoy1720_1XZQB	1XZQB	2.62	0.1422	0.8280
1XZP_B	emdecoy1721_1XZQB	1XZQB	2.87	1.0795	1.5491
1XZP_B	emdecoy1722_1XZQB	1XZQB	2.87	1.1836	1.6359
1XZP_B	emdecoy1723_1XZQB	1XZQB	2.54	-0.0660	0.6883
1XZP_B	emdecoy1724_1XZQB	1XZQB	2.91	-0.7950	0.2894
1XZP_B	emdecoy1725_1XZQB	1XZQB	2.89	-0.0660	0.6883
1XZP_B	emdecoy1726_1XZQB	1XZQB	2.72	-0.2743	0.5589
1XZP_B	emdecoy1727_1XZQB	1XZQB	2.80	0.1422	0.8280
1XZP_B	emdecoy1728_1XZQB	1XZQB	2.85	-0.8991	0.2461
1XZP_B	emdecoy1729_1XZQB	1XZQB	2.38	1.2877	1.7237
1XZP_B	emdecoy172_1XZQB	1XZQB	2.69	0.4546	1.0537
1XZP_B	emdecoy1730_1XZQB	1XZQB	2.55	1.2877	1.7237
1XZP_B	emdecoy1731_1XZQB	1XZQB	2.92	-0.0660	0.6883
1XZP_B	emdecoy1732_1XZQB	1XZQB	2.87	0.1422	0.8280
1XZP_B	emdecoy1733_1XZQB	1XZQB	3.02	0.5588	1.1327
1XZP_B	emdecoy1734_1XZQB	1XZQB	2.68	-0.5867	0.3870
1XZP_B	emdecoy1735_1XZQB	1XZQB	2.30	-0.4826	0.4411
1XZP_B	emdecoy1736_1XZQB	1XZQB	2.42	-0.0660	0.6883
1XZP_B	emdecoy1737_1XZQB	1XZQB	2.59	0.5588	1.1327
1XZP_B	emdecoy1738_1XZQB	1XZQB	2.55	0.8712	1.3787
1XZP_B	emdecoy1739_1XZQB	1XZQB	2.75	1.2877	1.7237
1XZP_B	emdecoy173_1XZQB	1XZQB	2.39	0.3505	0.9765
1XZP_B	emdecoy1740_1XZQB	1XZQB	2.77	0.4546	1.0537
1XZP_B	emdecoy1741_1XZQB	1XZQB	2.63	-0.7950	0.2894
1XZP_B	emdecoy1742_1XZQB	1XZQB	2.81	-0.5867	0.3870
1XZP_B	emdecoy1743_1XZQB	1XZQB	2.97	0.4546	1.0537
1XZP_B	emdecoy1744_1XZQB	1XZQB	2.84	-0.4826	0.4411
1XZP_B	emdecoy1745_1XZQB	1XZQB	2.00	-0.7950	0.2894
1XZP_B	emdecoy1746_1XZQB	1XZQB	2.83	0.8712	1.3787
1XZP_B	emdecoy1747_1XZQB	1XZQB	1.91	0.1422	0.8280
1XZP_B	emdecoy1748_1XZQB	1XZQB	2.61	0.0381	0.7570
1XZP_B	emdecoy1749_1XZQB	1XZQB	3.08	1.6001	1.9920
1XZP_B	emdecoy174_1XZQB	1XZQB	2.97	1.2877	1.7237
1XZP_B	emdecoy1750_1XZQB	1XZQB	2.11	-0.0660	0.6883
1XZP_B	emdecoy1751_1XZQB	1XZQB	2.41	0.3505	0.9765
1XZP_B	emdecoy1752_1XZQB	1XZQB	2.47	0.4546	1.0537
1XZP_B	emdecoy1753_1XZQB	1XZQB	2.40	-0.0660	0.6883
1XZP_B	emdecoy1754_1XZQB	1XZQB	2.59	0.4546	1.0537
1XZP_B	emdecoy1755_1XZQB	1XZQB	2.48	-0.1702	0.6222
1XZP_B	emdecoy1756_1XZQB	1XZQB	3.04	0.1422	0.8280
1XZP_B	emdecoy1757_1XZQB	1XZQB	2.93	0.6629	1.2132
1XZP_B	emdecoy1758_1XZQB	1XZQB	2.72	0.8712	1.3787
1XZP_B	emdecoy1759_1XZQB	1XZQB	2.77	0.9753	1.4633
1XZP_B	emdecoy175_1XZQB	1XZQB	2.22	-0.3784	0.4984
1XZP_B	emdecoy1760_1XZQB	1XZQB	2.05	-0.6908	0.3364
1XZP_B	emdecoy1761_1XZQB	1XZQB	3.11	0.2464	0.9012
1XZP_B	emdecoy1762_1XZQB	1XZQB	2.88	0.1422	0.8280
1XZP_B	emdecoy1763_1XZQB	1XZQB	2.58	1.2877	1.7237
1XZP_B	emdecoy1764_1XZQB	1XZQB	2.65	-0.4826	0.4411
1XZP_B	emdecoy1765_1XZQB	1XZQB	2.50	0.1422	0.8280
1XZP_B	emdecoy1766_1XZQB	1XZQB	2.47	-0.6908	0.3364
1XZP_B	emdecoy1767_1XZQB	1XZQB	2.78	1.0795	1.5491
1XZP_B	emdecoy1768_1XZQB	1XZQB	3.13	0.9753	1.4633
1XZP_B	emdecoy1769_1XZQB	1XZQB	2.66	1.1836	1.6359
1XZP_B	emdecoy176_1XZQB	1XZQB	2.78	1.1836	1.6359
1XZP_B	emdecoy1770_1XZQB	1XZQB	2.97	1.3919	1.8124
1XZP_B	emdecoy1771_1XZQB	1XZQB	2.66	0.0381	0.7570
1XZP_B	emdecoy1772_1XZQB	1XZQB	2.72	-0.2743	0.5589
1XZP_B	emdecoy1773_1XZQB	1XZQB	2.72	0.7670	1.2953
1XZP_B	emdecoy1774_1XZQB	1XZQB	2.91	0.0381	0.7570
1XZP_B	emdecoy1775_1XZQB	1XZQB	2.90	-1.2115	0.1393
1XZP_B	emdecoy1776_1XZQB	1XZQB	2.88	0.6629	1.2132
1XZP_B	emdecoy1777_1XZQB	1XZQB	2.67	0.5588	1.1327
1XZP_B	emdecoy1778_1XZQB	1XZQB	2.56	1.3919	1.8124
1XZP_B	emdecoy1779_1XZQB	1XZQB	2.97	0.1422	0.8280
1XZP_B	emdecoy177_1XZQB	1XZQB	2.80	0.7670	1.2953
1XZP_B	emdecoy1780_1XZQB	1XZQB	2.87	1.7043	2.0829
1XZP_B	emdecoy1781_1XZQB	1XZQB	2.93	1.3919	1.8124
1XZP_B	emdecoy1782_1XZQB	1XZQB	2.97	1.6001	1.9920
1XZP_B	emdecoy1783_1XZQB	1XZQB	2.42	-0.1702	0.6222
1XZP_B	emdecoy1784_1XZQB	1XZQB	2.33	-0.4826	0.4411
1XZP_B	emdecoy1785_1XZQB	1XZQB	2.52	0.0381	0.7570
1XZP_B	emdecoy1786_1XZQB	1XZQB	2.82	1.2877	1.7237
1XZP_B	emdecoy1787_1XZQB	1XZQB	1.89	-0.4826	0.4411
1XZP_B	emdecoy1788_1XZQB	1XZQB	2.92	-0.1702	0.6222
1XZP_B	emdecoy1789_1XZQB	1XZQB	2.68	-0.3784	0.4984
1XZP_B	emdecoy178_1XZQB	1XZQB	2.46	0.7670	1.2953
1XZP_B	emdecoy1790_1XZQB	1XZQB	2.84	-0.0660	0.6883
1XZP_B	emdecoy1791_1XZQB	1XZQB	2.91	0.9753	1.4633
1XZP_B	emdecoy1792_1XZQB	1XZQB	2.80	-0.4826	0.4411
1XZP_B	emdecoy1793_1XZQB	1XZQB	2.66	-0.3784	0.4984
1XZP_B	emdecoy1794_1XZQB	1XZQB	2.16	0.2464	0.9012
1XZP_B	emdecoy1795_1XZQB	1XZQB	2.96	0.7670	1.2953
1XZP_B	emdecoy1796_1XZQB	1XZQB	3.17	0.6629	1.2132
1XZP_B	emdecoy1797_1XZQB	1XZQB	3.04	1.0795	1.5491
1XZP_B	emdecoy1798_1XZQB	1XZQB	2.58	0.1422	0.8280
1XZP_B	emdecoy1799_1XZQB	1XZQB	2.46	0.2464	0.9012
1XZP_B	emdecoy179_1XZQB	1XZQB	2.80	0.9753	1.4633
1XZP_B	emdecoy17_1XZQB	1XZQB	2.75	-0.4826	0.4411
1XZP_B	emdecoy1800_1XZQB	1XZQB	2.48	0.6629	1.2132
1XZP_B	emdecoy1801_1XZQB	1XZQB	2.58	0.3505	0.9765
1XZP_B	emdecoy1802_1XZQB	1XZQB	2.84	0.0381	0.7570
1XZP_B	emdecoy1803_1XZQB	1XZQB	2.73	0.4546	1.0537
1XZP_B	emdecoy1804_1XZQB	1XZQB	2.57	0.1422	0.8280
1XZP_B	emdecoy1805_1XZQB	1XZQB	2.48	0.3505	0.9765
1XZP_B	emdecoy1806_1XZQB	1XZQB	3.04	-0.0660	0.6883
1XZP_B	emdecoy1807_1XZQB	1XZQB	2.23	-0.4826	0.4411
1XZP_B	emdecoy1808_1XZQB	1XZQB	2.32	-0.5867	0.3870
1XZP_B	emdecoy1809_1XZQB	1XZQB	3.02	-0.4826	0.4411
1XZP_B	emdecoy180_1XZQB	1XZQB	2.39	0.5588	1.1327
1XZP_B	emdecoy1810_1XZQB	1XZQB	2.74	0.7670	1.2953
1XZP_B	emdecoy1811_1XZQB	1XZQB	2.36	-0.4826	0.4411
1XZP_B	emdecoy1812_1XZQB	1XZQB	2.70	0.3505	0.9765
1XZP_B	emdecoy1813_1XZQB	1XZQB	2.61	0.5588	1.1327
1XZP_B	emdecoy1814_1XZQB	1XZQB	2.69	0.7670	1.2953
1XZP_B	emdecoy1815_1XZQB	1XZQB	2.75	0.6629	1.2132
1XZP_B	emdecoy1816_1XZQB	1XZQB	2.67	1.6001	1.9920
1XZP_B	emdecoy1817_1XZQB	1XZQB	2.92	0.7670	1.2953
1XZP_B	emdecoy1818_1XZQB	1XZQB	2.89	0.6629	1.2132
1XZP_B	emdecoy1819_1XZQB	1XZQB	2.80	1.0795	1.5491
1XZP_B	emdecoy181_1XZQB	1XZQB	2.71	0.8712	1.3787
1XZP_B	emdecoy1820_1XZQB	1XZQB	2.54	0.3505	0.9765
1XZP_B	emdecoy1821_1XZQB	1XZQB	2.71	0.7670	1.2953
1XZP_B	emdecoy1822_1XZQB	1XZQB	2.53	0.7670	1.2953
1XZP_B	emdecoy1823_1XZQB	1XZQB	2.83	1.7043	2.0829
1XZP_B	emdecoy1824_1XZQB	1XZQB	2.74	1.3919	1.8124
1XZP_B	emdecoy1825_1XZQB	1XZQB	2.90	0.6629	1.2132
1XZP_B	emdecoy1826_1XZQB	1XZQB	2.51	0.0381	0.7570
1XZP_B	emdecoy1827_1XZQB	1XZQB	2.78	0.8712	1.3787
1XZP_B	emdecoy1828_1XZQB	1XZQB	2.82	0.4546	1.0537
1XZP_B	emdecoy1829_1XZQB	1XZQB	2.84	1.7043	2.0829
1XZP_B	emdecoy182_1XZQB	1XZQB	2.28	0.2464	0.9012
1XZP_B	emdecoy1830_1XZQB	1XZQB	2.94	0.0381	0.7570
1XZP_B	emdecoy1831_1XZQB	1XZQB	2.82	0.9753	1.4633
1XZP_B	emdecoy1832_1XZQB	1XZQB	2.43	0.9753	1.4633
1XZP_B	emdecoy1833_1XZQB	1XZQB	2.20	-0.2743	0.5589
1XZP_B	emdecoy1834_1XZQB	1XZQB	2.59	-0.4826	0.4411
1XZP_B	emdecoy1835_1XZQB	1XZQB	2.84	0.0381	0.7570
1XZP_B	emdecoy1836_1XZQB	1XZQB	2.82	0.7670	1.2953
1XZP_B	emdecoy1837_1XZQB	1XZQB	2.94	0.9753	1.4633
1XZP_B	emdecoy1838_1XZQB	1XZQB	3.03	1.3919	1.8124
1XZP_B	emdecoy1839_1XZQB	1XZQB	2.56	0.3505	0.9765
1XZP_B	emdecoy183_1XZQB	1XZQB	2.51	0.7670	1.2953
1XZP_B	emdecoy1840_1XZQB	1XZQB	3.01	0.5588	1.1327
1XZP_B	emdecoy1841_1XZQB	1XZQB	2.43	-0.0660	0.6883
1XZP_B	emdecoy1842_1XZQB	1XZQB	2.86	1.2877	1.7237
1XZP_B	emdecoy1843_1XZQB	1XZQB	2.46	0.6629	1.2132
1XZP_B	emdecoy1844_1XZQB	1XZQB	2.93	1.3919	1.8124
1XZP_B	emdecoy1845_1XZQB	1XZQB	2.35	-0.1702	0.6222
1XZP_B	emdecoy1846_1XZQB	1XZQB	2.99	-0.3784	0.4984
1XZP_B	emdecoy1847_1XZQB	1XZQB	2.46	-0.7950	0.2894
1XZP_B	emdecoy1848_1XZQB	1XZQB	2.73	1.3919	1.8124
1XZP_B	emdecoy1849_1XZQB	1XZQB	2.66	1.6001	1.9920
1XZP_B	emdecoy184_1XZQB	1XZQB	2.70	0.9753	1.4633
1XZP_B	emdecoy1850_1XZQB	1XZQB	2.71	0.0381	0.7570
1XZP_B	emdecoy1851_1XZQB	1XZQB	2.57	-0.1702	0.6222
1XZP_B	emdecoy1852_1XZQB	1XZQB	2.99	0.0381	0.7570
1XZP_B	emdecoy1853_1XZQB	1XZQB	2.23	-1.2115	0.1393
1XZP_B	emdecoy1854_1XZQB	1XZQB	2.73	-0.3784	0.4984
1XZP_B	emdecoy1855_1XZQB	1XZQB	2.60	0.0381	0.7570
1XZP_B	emdecoy1856_1XZQB	1XZQB	2.36	-0.3784	0.4984
1XZP_B	emdecoy1857_1XZQB	1XZQB	3.07	-0.2743	0.5589
1XZP_B	emdecoy1858_1XZQB	1XZQB	2.98	-0.1702	0.6222
1XZP_B	emdecoy1859_1XZQB	1XZQB	2.48	-0.5867	0.3870
1XZP_B	emdecoy185_1XZQB	1XZQB	2.78	1.0795	1.5491
1XZP_B	emdecoy1860_1XZQB	1XZQB	2.50	0.2464	0.9012
1XZP_B	emdecoy1861_1XZQB	1XZQB	2.61	0.4546	1.0537
1XZP_B	emdecoy1862_1XZQB	1XZQB	2.70	-0.1702	0.6222
1XZP_B	emdecoy1863_1XZQB	1XZQB	2.67	0.1422	0.8280
1XZP_B	emdecoy1864_1XZQB	1XZQB	2.49	-0.1702	0.6222
1XZP_B	emdecoy1865_1XZQB	1XZQB	2.67	0.7670	1.2953
1XZP_B	emdecoy1866_1XZQB	1XZQB	2.73	0.0381	0.7570
1XZP_B	emdecoy1867_1XZQB	1XZQB	2.89	0.0381	0.7570
1XZP_B	emdecoy1868_1XZQB	1XZQB	2.91	0.7670	1.2953
1XZP_B	emdecoy1869_1XZQB	1XZQB	2.58	0.8712	1.3787
1XZP_B	emdecoy186_1XZQB	1XZQB	2.94	0.9753	1.4633
1XZP_B	emdecoy1870_1XZQB	1XZQB	2.83	1.1836	1.6359
1XZP_B	emdecoy1871_1XZQB	1XZQB	2.69	1.0795	1.5491
1XZP_B	emdecoy1872_1XZQB	1XZQB	2.94	0.5588	1.1327
1XZP_B	emdecoy1873_1XZQB	1XZQB	2.61	0.5588	1.1327
1XZP_B	emdecoy1874_1XZQB	1XZQB	2.75	1.2877	1.7237
1XZP_B	emdecoy1875_1XZQB	1XZQB	2.70	1.4960	1.9018
1XZP_B	emdecoy1876_1XZQB	1XZQB	2.75	1.6001	1.9920
1XZP_B	emdecoy1877_1XZQB	1XZQB	2.70	1.4960	1.9018
1XZP_B	emdecoy1878_1XZQB	1XZQB	2.88	0.9753	1.4633
1XZP_B	emdecoy1879_1XZQB	1XZQB	2.76	0.6629	1.2132
1XZP_B	emdecoy187_1XZQB	1XZQB	2.85	0.7670	1.2953
1XZP_B	emdecoy1880_1XZQB	1XZQB	2.85	0.9753	1.4633
1XZP_B	emdecoy1881_1XZQB	1XZQB	2.50	1.2877	1.7237
1XZP_B	emdecoy1882_1XZQB	1XZQB	2.94	0.5588	1.1327
1XZP_B	emdecoy1883_1XZQB	1XZQB	2.90	1.7043	2.0829
1XZP_B	emdecoy1884_1XZQB	1XZQB	2.84	0.8712	1.3787
1XZP_B	emdecoy1885_1XZQB	1XZQB	3.04	0.0381	0.7570
1XZP_B	emdecoy1886_1XZQB	1XZQB	2.78	-0.0660	0.6883
1XZP_B	emdecoy1887_1XZQB	1XZQB	2.94	1.4960	1.9018
1XZP_B	emdecoy1888_1XZQB	1XZQB	2.98	1.1836	1.6359
1XZP_B	emdecoy1889_1XZQB	1XZQB	3.12	0.2464	0.9012
1XZP_B	emdecoy188_1XZQB	1XZQB	2.39	0.8712	1.3787
1XZP_B	emdecoy1890_1XZQB	1XZQB	3.08	0.4546	1.0537
1XZP_B	emdecoy1891_1XZQB	1XZQB	2.81	1.4960	1.9018
1XZP_B	emdecoy1892_1XZQB	1XZQB	2.72	0.5588	1.1327
1XZP_B	emdecoy1893_1XZQB	1XZQB	3.04	1.0795	1.5491
1XZP_B	emdecoy1894_1XZQB	1XZQB	2.64	-0.5867	0.3870
1XZP_B	emdecoy1895_1XZQB	1XZQB	2.64	1.3919	1.8124
1XZP_B	emdecoy1896_1XZQB	1XZQB	2.73	1.9125	2.2663
1XZP_B	emdecoy1897_1XZQB	1XZQB	2.91	2.0167	2.3588
1XZP_B	emdecoy1898_1XZQB	1XZQB	2.78	1.7043	2.0829
1XZP_B	emdecoy1899_1XZQB	1XZQB	2.62	0.3505	0.9765
1XZP_B	emdecoy189_1XZQB	1XZQB	2.78	0.8712	1.3787
1XZP_B	emdecoy18_1XZQB	1XZQB	2.92	0.5588	1.1327
1XZP_B	emdecoy1900_1XZQB	1XZQB	2.85	0.0381	0.7570
1XZP_B	emdecoy1901_1XZQB	1XZQB	3.09	-0.1702	0.6222
1XZP_B	emdecoy1902_1XZQB	1XZQB	2.82	-0.0660	0.6883
1XZP_B	emdecoy1903_1XZQB	1XZQB	2.83	0.1422	0.8280
1XZP_B	emdecoy1904_1XZQB	1XZQB	2.79	-0.0660	0.6883
1XZP_B	emdecoy1905_1XZQB	1XZQB	3.03	-0.2743	0.5589
1XZP_B	emdecoy1906_1XZQB	1XZQB	2.93	-0.1702	0.6222
1XZP_B	emdecoy1907_1XZQB	1XZQB	2.62	-0.0660	0.6883
1XZP_B	emdecoy1908_1XZQB	1XZQB	2.38	-0.1702	0.6222
1XZP_B	emdecoy1909_1XZQB	1XZQB	2.45	0.0381	0.7570
1XZP_B	emdecoy190_1XZQB	1XZQB	2.57	0.6629	1.2132
1XZP_B	emdecoy1910_1XZQB	1XZQB	2.27	-0.2743	0.5589
1XZP_B	emdecoy1911_1XZQB	1XZQB	2.84	0.1422	0.8280
1XZP_B	emdecoy1912_1XZQB	1XZQB	2.35	0.2464	0.9012
1XZP_B	emdecoy1913_1XZQB	1XZQB	2.49	0.0381	0.7570
1XZP_B	emdecoy1914_1XZQB	1XZQB	2.44	0.4546	1.0537
1XZP_B	emdecoy1915_1XZQB	1XZQB	2.29	0.1422	0.8280
1XZP_B	emdecoy1916_1XZQB	1XZQB	2.69	0.9753	1.4633
1XZP_B	emdecoy1917_1XZQB	1XZQB	2.63	0.0381	0.7570
1XZP_B	emdecoy1918_1XZQB	1XZQB	2.37	0.1422	0.8280
1XZP_B	emdecoy1919_1XZQB	1XZQB	2.66	0.1422	0.8280
1XZP_B	emdecoy191_1XZQB	1XZQB	2.46	0.8712	1.3787
1XZP_B	emdecoy1920_1XZQB	1XZQB	2.33	-0.0660	0.6883
1XZP_B	emdecoy1921_1XZQB	1XZQB	2.49	0.0381	0.7570
1XZP_B	emdecoy1922_1XZQB	1XZQB	2.61	-0.0660	0.6883
1XZP_B	emdecoy1923_1XZQB	1XZQB	2.54	0.0381	0.7570
1XZP_B	emdecoy1924_1XZQB	1XZQB	2.79	0.5588	1.1327
1XZP_B	emdecoy1925_1XZQB	1XZQB	2.50	0.7670	1.2953
1XZP_B	emdecoy1926_1XZQB	1XZQB	2.77	0.6629	1.2132
1XZP_B	emdecoy1927_1XZQB	1XZQB	2.42	0.0381	0.7570
1XZP_B	emdecoy1928_1XZQB	1XZQB	2.72	0.4546	1.0537
1XZP_B	emdecoy1929_1XZQB	1XZQB	2.84	0.1422	0.8280
1XZP_B	emdecoy192_1XZQB	1XZQB	2.45	-0.2743	0.5589
1XZP_B	emdecoy1930_1XZQB	1XZQB	2.36	0.0381	0.7570
1XZP_B	emdecoy1931_1XZQB	1XZQB	2.89	-0.2743	0.5589
1XZP_B	emdecoy1932_1XZQB	1XZQB	2.87	0.1422	0.8280
1XZP_B	emdecoy1933_1XZQB	1XZQB	2.65	0.8712	1.3787
1XZP_B	emdecoy1934_1XZQB	1XZQB	2.61	0.5588	1.1327
1XZP_B	emdecoy1935_1XZQB	1XZQB	2.75	0.5588	1.1327
1XZP_B	emdecoy1936_1XZQB	1XZQB	2.88	1.8084	2.1743
1XZP_B	emdecoy1937_1XZQB	1XZQB	2.80	-0.0660	0.6883
1XZP_B	emdecoy1938_1XZQB	1XZQB	2.83	0.7670	1.2953
1XZP_B	emdecoy1939_1XZQB	1XZQB	2.86	1.9125	2.2663
1XZP_B	emdecoy193_1XZQB	1XZQB	2.14	-0.7950	0.2894
1XZP_B	emdecoy1940_1XZQB	1XZQB	2.81	1.4960	1.9018
1XZP_B	emdecoy1941_1XZQB	1XZQB	2.78	0.8712	1.3787
1XZP_B	emdecoy1942_1XZQB	1XZQB	3.03	0.9753	1.4633
1XZP_B	emdecoy1943_1XZQB	1XZQB	3.04	1.3919	1.8124
1XZP_B	emdecoy1944_1XZQB	1XZQB	2.81	2.1208	2.4518
1XZP_B	emdecoy1945_1XZQB	1XZQB	3.07	1.1836	1.6359
1XZP_B	emdecoy1946_1XZQB	1XZQB	2.73	1.3919	1.8124
1XZP_B	emdecoy1947_1XZQB	1XZQB	2.64	0.9753	1.4633
1XZP_B	emdecoy1948_1XZQB	1XZQB	3.00	-0.5867	0.3870
1XZP_B	emdecoy1949_1XZQB	1XZQB	2.45	-0.4826	0.4411
1XZP_B	emdecoy194_1XZQB	1XZQB	2.17	0.7670	1.2953
1XZP_B	emdecoy1950_1XZQB	1XZQB	2.69	0.4546	1.0537
1XZP_B	emdecoy1951_1XZQB	1XZQB	2.59	0.4546	1.0537
1XZP_B	emdecoy1952_1XZQB	1XZQB	2.72	0.3505	0.9765
1XZP_B	emdecoy1953_1XZQB	1XZQB	2.84	0.1422	0.8280
1XZP_B	emdecoy1954_1XZQB	1XZQB	2.92	0.1422	0.8280
1XZP_B	emdecoy1955_1XZQB	1XZQB	2.79	0.1422	0.8280
1XZP_B	emdecoy1956_1XZQB	1XZQB	2.58	-0.2743	0.5589
1XZP_B	emdecoy1957_1XZQB	1XZQB	2.36	0.1422	0.8280
1XZP_B	emdecoy1958_1XZQB	1XZQB	2.61	0.1422	0.8280
1XZP_B	emdecoy1959_1XZQB	1XZQB	2.87	-0.0660	0.6883
1XZP_B	emdecoy195_1XZQB	1XZQB	2.71	0.4546	1.0537
1XZP_B	emdecoy1960_1XZQB	1XZQB	2.58	0.1422	0.8280
1XZP_B	emdecoy1961_1XZQB	1XZQB	2.51	0.0381	0.7570
1XZP_B	emdecoy1962_1XZQB	1XZQB	2.80	0.4546	1.0537
1XZP_B	emdecoy1963_1XZQB	1XZQB	2.57	-0.6908	0.3364
1XZP_B	emdecoy1964_1XZQB	1XZQB	2.65	0.1422	0.8280
1XZP_B	emdecoy1965_1XZQB	1XZQB	2.79	0.4546	1.0537
1XZP_B	emdecoy1966_1XZQB	1XZQB	2.75	-0.7950	0.2894
1XZP_B	emdecoy1967_1XZQB	1XZQB	2.68	0.5588	1.1327
1XZP_B	emdecoy1968_1XZQB	1XZQB	2.57	-0.0660	0.6883
1XZP_B	emdecoy1969_1XZQB	1XZQB	2.79	-0.0660	0.6883
1XZP_B	emdecoy196_1XZQB	1XZQB	2.22	-0.0660	0.6883
1XZP_B	emdecoy1970_1XZQB	1XZQB	2.75	0.2464	0.9012
1XZP_B	emdecoy1971_1XZQB	1XZQB	2.54	0.3505	0.9765
1XZP_B	emdecoy1972_1XZQB	1XZQB	2.64	0.2464	0.9012
1XZP_B	emdecoy1973_1XZQB	1XZQB	2.93	0.1422	0.8280
1XZP_B	emdecoy1974_1XZQB	1XZQB	2.79	0.3505	0.9765
1XZP_B	emdecoy1975_1XZQB	1XZQB	2.77	0.2464	0.9012
1XZP_B	emdecoy1976_1XZQB	1XZQB	2.65	0.6629	1.2132
1XZP_B	emdecoy1977_1XZQB	1XZQB	2.67	0.3505	0.9765
1XZP_B	emdecoy1978_1XZQB	1XZQB	2.57	-0.0660	0.6883
1XZP_B	emdecoy1979_1XZQB	1XZQB	2.53	0.1422	0.8280
1XZP_B	emdecoy197_1XZQB	1XZQB	2.39	0.7670	1.2953
1XZP_B	emdecoy1980_1XZQB	1XZQB	2.66	0.5588	1.1327
1XZP_B	emdecoy1981_1XZQB	1XZQB	2.81	0.8712	1.3787
1XZP_B	emdecoy1982_1XZQB	1XZQB	2.72	0.4546	1.0537
1XZP_B	emdecoy1983_1XZQB	1XZQB	2.73	0.2464	0.9012
1XZP_B	emdecoy1984_1XZQB	1XZQB	2.76	1.8084	2.1743
1XZP_B	emdecoy1985_1XZQB	1XZQB	3.24	1.3919	1.8124
1XZP_B	emdecoy1986_1XZQB	1XZQB	2.71	0.8712	1.3787
1XZP_B	emdecoy1987_1XZQB	1XZQB	2.96	-0.3784	0.4984
1XZP_B	emdecoy1988_1XZQB	1XZQB	2.82	-0.1702	0.6222
1XZP_B	emdecoy1989_1XZQB	1XZQB	2.73	-0.6908	0.3364
1XZP_B	emdecoy198_1XZQB	1XZQB	2.18	0.2464	0.9012
1XZP_B	emdecoy1990_1XZQB	1XZQB	2.67	0.9753	1.4633
1XZP_B	emdecoy1991_1XZQB	1XZQB	2.69	1.0795	1.5491
1XZP_B	emdecoy1992_1XZQB	1XZQB	2.79	0.6629	1.2132
1XZP_B	emdecoy1993_1XZQB	1XZQB	2.63	0.4546	1.0537
1XZP_B	emdecoy1994_1XZQB	1XZQB	2.72	0.9753	1.4633
1XZP_B	emdecoy1995_1XZQB	1XZQB	2.73	0.6629	1.2132
1XZP_B	emdecoy1996_1XZQB	1XZQB	2.52	1.0795	1.5491
1XZP_B	emdecoy1997_1XZQB	1XZQB	2.60	0.8712	1.3787
1XZP_B	emdecoy1998_1XZQB	1XZQB	2.73	0.7670	1.2953
1XZP_B	emdecoy1999_1XZQB	1XZQB	2.79	0.6629	1.2132
1XZP_B	emdecoy199_1XZQB	1XZQB	2.56	0.3505	0.9765
1XZP_B	emdecoy19_1XZQB	1XZQB	2.27	0.1422	0.8280
1XZP_B	emdecoy1_1XZQB	1XZQB	2.92	-0.4826	0.4411
1XZP_B	emdecoy2000_1XZQB	1XZQB	2.09	-0.4826	0.4411
1XZP_B	emdecoy2001_1XZQB	1XZQB	2.27	-0.4826	0.4411
1XZP_B	emdecoy2002_1XZQB	1XZQB	2.14	-0.1702	0.6222
1XZP_B	emdecoy2003_1XZQB	1XZQB	2.19	-0.1702	0.6222
1XZP_B	emdecoy2004_1XZQB	1XZQB	2.31	-0.2743	0.5589
1XZP_B	emdecoy2005_1XZQB	1XZQB	2.94	0.1422	0.8280
1XZP_B	emdecoy2006_1XZQB	1XZQB	2.72	0.4546	1.0537
1XZP_B	emdecoy2007_1XZQB	1XZQB	1.90	-0.6908	0.3364
1XZP_B	emdecoy2008_1XZQB	1XZQB	2.91	1.8084	2.1743
1XZP_B	emdecoy2009_1XZQB	1XZQB	2.64	0.7670	1.2953
1XZP_B	emdecoy200_1XZQB	1XZQB	2.54	-0.7950	0.2894
1XZP_B	emdecoy2010_1XZQB	1XZQB	1.85	-0.6908	0.3364
1XZP_B	emdecoy2011_1XZQB	1XZQB	2.56	0.8712	1.3787
1XZP_B	emdecoy2012_1XZQB	1XZQB	2.81	0.6629	1.2132
1XZP_B	emdecoy2013_1XZQB	1XZQB	2.04	-0.3784	0.4984
1XZP_B	emdecoy2014_1XZQB	1XZQB	2.65	0.5588	1.1327
1XZP_B	emdecoy2015_1XZQB	1XZQB	2.54	-0.3784	0.4984
1XZP_B	emdecoy2016_1XZQB	1XZQB	2.76	1.2877	1.7237
1XZP_B	emdecoy2017_1XZQB	1XZQB	2.82	0.2464	0.9012
1XZP_B	emdecoy2018_1XZQB	1XZQB	2.73	-0.4826	0.4411
1XZP_B	emdecoy2019_1XZQB	1XZQB	2.41	-0.1702	0.6222
1XZP_B	emdecoy201_1XZQB	1XZQB	2.31	0.8712	1.3787
1XZP_B	emdecoy2020_1XZQB	1XZQB	1.79	-1.2115	0.1393
1XZP_B	emdecoy2021_1XZQB	1XZQB	1.96	0.0381	0.7570
1XZP_B	emdecoy2022_1XZQB	1XZQB	2.50	0.3505	0.9765
1XZP_B	emdecoy2023_1XZQB	1XZQB	2.95	1.4960	1.9018
1XZP_B	emdecoy2024_1XZQB	1XZQB	2.61	1.6001	1.9920
1XZP_B	emdecoy2025_1XZQB	1XZQB	2.40	1.0795	1.5491
1XZP_B	emdecoy2026_1XZQB	1XZQB	2.60	1.2877	1.7237
1XZP_B	emdecoy2027_1XZQB	1XZQB	2.65	1.2877	1.7237
1XZP_B	emdecoy2028_1XZQB	1XZQB	2.68	0.8712	1.3787
1XZP_B	emdecoy2029_1XZQB	1XZQB	3.11	-0.4826	0.4411
1XZP_B	emdecoy202_1XZQB	1XZQB	2.08	0.2464	0.9012
1XZP_B	emdecoy2030_1XZQB	1XZQB	2.26	-1.2115	0.1393
1XZP_B	emdecoy2031_1XZQB	1XZQB	2.77	-0.1702	0.6222
1XZP_B	emdecoy2032_1XZQB	1XZQB	2.77	0.8712	1.3787
1XZP_B	emdecoy2033_1XZQB	1XZQB	2.55	0.2464	0.9012
1XZP_B	emdecoy2034_1XZQB	1XZQB	2.90	0.3505	0.9765
1XZP_B	emdecoy2035_1XZQB	1XZQB	2.75	0.7670	1.2953
1XZP_B	emdecoy2036_1XZQB	1XZQB	2.61	0.2464	0.9012
1XZP_B	emdecoy2037_1XZQB	1XZQB	3.05	0.4546	1.0537
1XZP_B	emdecoy2038_1XZQB	1XZQB	2.81	0.6629	1.2132
1XZP_B	emdecoy2039_1XZQB	1XZQB	2.95	-0.0660	0.6883
1XZP_B	emdecoy203_1XZQB	1XZQB	2.34	-0.5867	0.3870
1XZP_B	emdecoy2040_1XZQB	1XZQB	2.91	0.6629	1.2132
1XZP_B	emdecoy2041_1XZQB	1XZQB	2.76	-0.0660	0.6883
1XZP_B	emdecoy2042_1XZQB	1XZQB	2.72	-0.6908	0.3364
1XZP_B	emdecoy2043_1XZQB	1XZQB	2.54	-0.1702	0.6222
1XZP_B	emdecoy2044_1XZQB	1XZQB	2.66	0.7670	1.2953
1XZP_B	emdecoy2045_1XZQB	1XZQB	2.97	0.7670	1.2953
1XZP_B	emdecoy2046_1XZQB	1XZQB	2.95	0.9753	1.4633
1XZP_B	emdecoy2047_1XZQB	1XZQB	2.89	1.1836	1.6359
1XZP_B	emdecoy2048_1XZQB	1XZQB	2.51	0.3505	0.9765
1XZP_B	emdecoy2049_1XZQB	1XZQB	2.84	1.2877	1.7237
1XZP_B	emdecoy204_1XZQB	1XZQB	2.58	-0.2743	0.5589
1XZP_B	emdecoy2050_1XZQB	1XZQB	2.19	-0.7950	0.2894
1XZP_B	emdecoy2051_1XZQB	1XZQB	2.93	-0.3784	0.4984
1XZP_B	emdecoy2052_1XZQB	1XZQB	2.61	-1.0033	0.2066
1XZP_B	emdecoy2053_1XZQB	1XZQB	3.04	-0.3784	0.4984
1XZP_B	emdecoy2054_1XZQB	1XZQB	2.51	0.1422	0.8280
1XZP_B	emdecoy2055_1XZQB	1XZQB	2.52	0.2464	0.9012
1XZP_B	emdecoy2056_1XZQB	1XZQB	2.90	-0.7950	0.2894
1XZP_B	emdecoy2057_1XZQB	1XZQB	2.39	-0.6908	0.3364
1XZP_B	emdecoy2058_1XZQB	1XZQB	2.17	1.4960	1.9018
1XZP_B	emdecoy2059_1XZQB	1XZQB	2.90	1.7043	2.0829
1XZP_B	emdecoy205_1XZQB	1XZQB	2.23	0.6629	1.2132
1XZP_B	emdecoy2060_1XZQB	1XZQB	2.54	0.6629	1.2132
1XZP_B	emdecoy2061_1XZQB	1XZQB	1.96	-0.4826	0.4411
1XZP_B	emdecoy2062_1XZQB	1XZQB	2.21	0.0381	0.7570
1XZP_B	emdecoy2063_1XZQB	1XZQB	2.97	0.5588	1.1327
1XZP_B	emdecoy2064_1XZQB	1XZQB	1.91	0.7670	1.2953
1XZP_B	emdecoy2065_1XZQB	1XZQB	3.00	1.3919	1.8124
1XZP_B	emdecoy2066_1XZQB	1XZQB	2.61	-0.7950	0.2894
1XZP_B	emdecoy2067_1XZQB	1XZQB	2.90	1.2877	1.7237
1XZP_B	emdecoy2068_1XZQB	1XZQB	2.41	0.2464	0.9012
1XZP_B	emdecoy2069_1XZQB	1XZQB	3.02	1.0795	1.5491
1XZP_B	emdecoy206_1XZQB	1XZQB	2.31	0.7670	1.2953
1XZP_B	emdecoy2070_1XZQB	1XZQB	2.42	0.4546	1.0537
1XZP_B	emdecoy2071_1XZQB	1XZQB	2.81	0.1422	0.8280
1XZP_B	emdecoy2072_1XZQB	1XZQB	2.45	0.4546	1.0537
1XZP_B	emdecoy2073_1XZQB	1XZQB	2.29	0.7670	1.2953
1XZP_B	emdecoy2074_1XZQB	1XZQB	2.46	0.9753	1.4633
1XZP_B	emdecoy2075_1XZQB	1XZQB	2.42	0.2464	0.9012
1XZP_B	emdecoy2076_1XZQB	1XZQB	2.70	1.1836	1.6359
1XZP_B	emdecoy2077_1XZQB	1XZQB	2.66	1.2877	1.7237
1XZP_B	emdecoy2078_1XZQB	1XZQB	2.32	0.2464	0.9012
1XZP_B	emdecoy2079_1XZQB	1XZQB	2.73	0.6629	1.2132
1XZP_B	emdecoy207_1XZQB	1XZQB	2.89	0.5588	1.1327
1XZP_B	emdecoy2080_1XZQB	1XZQB	2.89	1.1836	1.6359
1XZP_B	emdecoy2081_1XZQB	1XZQB	2.71	0.8712	1.3787
1XZP_B	emdecoy2082_1XZQB	1XZQB	2.22	0.1422	0.8280
1XZP_B	emdecoy2083_1XZQB	1XZQB	3.02	0.8712	1.3787
1XZP_B	emdecoy2084_1XZQB	1XZQB	2.55	0.4546	1.0537
1XZP_B	emdecoy2085_1XZQB	1XZQB	2.83	0.5588	1.1327
1XZP_B	emdecoy2086_1XZQB	1XZQB	2.77	1.0795	1.5491
1XZP_B	emdecoy2087_1XZQB	1XZQB	2.56	0.5588	1.1327
1XZP_B	emdecoy2088_1XZQB	1XZQB	2.76	1.2877	1.7237
1XZP_B	emdecoy2089_1XZQB	1XZQB	2.70	0.7670	1.2953
1XZP_B	emdecoy208_1XZQB	1XZQB	3.15	-0.0660	0.6883
1XZP_B	emdecoy2090_1XZQB	1XZQB	2.70	0.9753	1.4633
1XZP_B	emdecoy2091_1XZQB	1XZQB	2.78	0.5588	1.1327
1XZP_B	emdecoy2092_1XZQB	1XZQB	3.02	-0.4826	0.4411
1XZP_B	emdecoy2093_1XZQB	1XZQB	2.64	0.5588	1.1327
1XZP_B	emdecoy2094_1XZQB	1XZQB	2.38	0.6629	1.2132
1XZP_B	emdecoy2095_1XZQB	1XZQB	2.52	0.7670	1.2953
1XZP_B	emdecoy2096_1XZQB	1XZQB	2.45	0.7670	1.2953
1XZP_B	emdecoy2097_1XZQB	1XZQB	2.80	-0.8991	0.2461
1XZP_B	emdecoy2098_1XZQB	1XZQB	2.85	0.8712	1.3787
1XZP_B	emdecoy2099_1XZQB	1XZQB	2.64	-0.3784	0.4984
1XZP_B	emdecoy209_1XZQB	1XZQB	2.85	-0.0660	0.6883
1XZP_B	emdecoy20_1XZQB	1XZQB	2.40	0.0381	0.7570
1XZP_B	emdecoy2100_1XZQB	1XZQB	2.52	0.4546	1.0537
1XZP_B	emdecoy2101_1XZQB	1XZQB	2.73	0.1422	0.8280
1XZP_B	emdecoy2102_1XZQB	1XZQB	2.89	0.7670	1.2953
1XZP_B	emdecoy2103_1XZQB	1XZQB	2.73	0.5588	1.1327
1XZP_B	emdecoy2104_1XZQB	1XZQB	2.83	0.5588	1.1327
1XZP_B	emdecoy2105_1XZQB	1XZQB	2.83	0.1422	0.8280
1XZP_B	emdecoy2106_1XZQB	1XZQB	2.68	0.2464	0.9012
1XZP_B	emdecoy2107_1XZQB	1XZQB	2.92	-0.5867	0.3870
1XZP_B	emdecoy2108_1XZQB	1XZQB	2.60	0.6629	1.2132
1XZP_B	emdecoy2109_1XZQB	1XZQB	2.50	0.2464	0.9012
1XZP_B	emdecoy210_1XZQB	1XZQB	2.77	0.5588	1.1327
1XZP_B	emdecoy2110_1XZQB	1XZQB	2.74	1.8084	2.1743
1XZP_B	emdecoy2111_1XZQB	1XZQB	2.89	1.6001	1.9920
1XZP_B	emdecoy2112_1XZQB	1XZQB	2.34	-0.6908	0.3364
1XZP_B	emdecoy2113_1XZQB	1XZQB	2.52	1.1836	1.6359
1XZP_B	emdecoy2114_1XZQB	1XZQB	2.54	-0.6908	0.3364
1XZP_B	emdecoy2115_1XZQB	1XZQB	2.93	0.8712	1.3787
1XZP_B	emdecoy2116_1XZQB	1XZQB	2.45	0.5588	1.1327
1XZP_B	emdecoy2117_1XZQB	1XZQB	2.83	0.4546	1.0537
1XZP_B	emdecoy2118_1XZQB	1XZQB	2.88	0.9753	1.4633
1XZP_B	emdecoy2119_1XZQB	1XZQB	2.07	0.0381	0.7570
1XZP_B	emdecoy211_1XZQB	1XZQB	2.61	0.6629	1.2132
1XZP_B	emdecoy2120_1XZQB	1XZQB	2.87	1.4960	1.9018
1XZP_B	emdecoy2121_1XZQB	1XZQB	2.64	1.4960	1.9018
1XZP_B	emdecoy2122_1XZQB	1XZQB	2.82	1.2877	1.7237
1XZP_B	emdecoy2123_1XZQB	1XZQB	2.61	1.0795	1.5491
1XZP_B	emdecoy2124_1XZQB	1XZQB	2.26	0.6629	1.2132
1XZP_B	emdecoy2125_1XZQB	1XZQB	2.67	1.0795	1.5491
1XZP_B	emdecoy2126_1XZQB	1XZQB	2.17	0.6629	1.2132
1XZP_B	emdecoy2127_1XZQB	1XZQB	2.50	0.6629	1.2132
1XZP_B	emdecoy2128_1XZQB	1XZQB	2.80	1.2877	1.7237
1XZP_B	emdecoy2129_1XZQB	1XZQB	2.45	1.4960	1.9018
1XZP_B	emdecoy212_1XZQB	1XZQB	2.54	0.7670	1.2953
1XZP_B	emdecoy2130_1XZQB	1XZQB	2.59	1.4960	1.9018
1XZP_B	emdecoy2131_1XZQB	1XZQB	2.62	0.8712	1.3787
1XZP_B	emdecoy2132_1XZQB	1XZQB	2.66	-0.5867	0.3870
1XZP_B	emdecoy2133_1XZQB	1XZQB	2.69	1.0795	1.5491
1XZP_B	emdecoy2134_1XZQB	1XZQB	2.74	1.2877	1.7237
1XZP_B	emdecoy2135_1XZQB	1XZQB	2.73	0.7670	1.2953
1XZP_B	emdecoy2136_1XZQB	1XZQB	2.23	0.3505	0.9765
1XZP_B	emdecoy2137_1XZQB	1XZQB	2.98	0.7670	1.2953
1XZP_B	emdecoy2138_1XZQB	1XZQB	2.57	0.5588	1.1327
1XZP_B	emdecoy2139_1XZQB	1XZQB	2.58	0.8712	1.3787
1XZP_B	emdecoy213_1XZQB	1XZQB	2.91	1.0795	1.5491
1XZP_B	emdecoy2140_1XZQB	1XZQB	2.44	0.8712	1.3787
1XZP_B	emdecoy2141_1XZQB	1XZQB	2.61	0.8712	1.3787
1XZP_B	emdecoy2142_1XZQB	1XZQB	2.72	0.5588	1.1327
1XZP_B	emdecoy2143_1XZQB	1XZQB	2.79	-0.6908	0.3364
1XZP_B	emdecoy2144_1XZQB	1XZQB	2.97	-0.2743	0.5589
1XZP_B	emdecoy2145_1XZQB	1XZQB	2.57	0.9753	1.4633
1XZP_B	emdecoy2146_1XZQB	1XZQB	2.74	-0.3784	0.4984
1XZP_B	emdecoy2147_1XZQB	1XZQB	2.74	0.9753	1.4633
1XZP_B	emdecoy2148_1XZQB	1XZQB	2.86	0.8712	1.3787
1XZP_B	emdecoy2149_1XZQB	1XZQB	2.86	0.8712	1.3787
1XZP_B	emdecoy214_1XZQB	1XZQB	2.50	0.4546	1.0537
1XZP_B	emdecoy2150_1XZQB	1XZQB	2.46	-0.2743	0.5589
1XZP_B	emdecoy2151_1XZQB	1XZQB	2.98	0.3505	0.9765
1XZP_B	emdecoy2152_1XZQB	1XZQB	2.48	0.5588	1.1327
1XZP_B	emdecoy2153_1XZQB	1XZQB	3.03	-0.0660	0.6883
1XZP_B	emdecoy2154_1XZQB	1XZQB	2.67	-0.4826	0.4411
1XZP_B	emdecoy2155_1XZQB	1XZQB	2.91	-0.4826	0.4411
1XZP_B	emdecoy2156_1XZQB	1XZQB	2.99	0.6629	1.2132
1XZP_B	emdecoy2157_1XZQB	1XZQB	2.54	-0.6908	0.3364
1XZP_B	emdecoy2158_1XZQB	1XZQB	2.60	0.2464	0.9012
1XZP_B	emdecoy2159_1XZQB	1XZQB	2.53	0.8712	1.3787
1XZP_B	emdecoy215_1XZQB	1XZQB	2.70	0.1422	0.8280
1XZP_B	emdecoy2160_1XZQB	1XZQB	2.73	-0.7950	0.2894
1XZP_B	emdecoy2161_1XZQB	1XZQB	2.63	-0.7950	0.2894
1XZP_B	emdecoy2162_1XZQB	1XZQB	3.14	1.7043	2.0829
1XZP_B	emdecoy2163_1XZQB	1XZQB	2.84	-0.2743	0.5589
1XZP_B	emdecoy2164_1XZQB	1XZQB	2.71	1.4960	1.9018
1XZP_B	emdecoy2165_1XZQB	1XZQB	2.58	0.3505	0.9765
1XZP_B	emdecoy2166_1XZQB	1XZQB	2.53	0.5588	1.1327
1XZP_B	emdecoy2167_1XZQB	1XZQB	2.56	0.1422	0.8280
1XZP_B	emdecoy2168_1XZQB	1XZQB	2.81	0.0381	0.7570
1XZP_B	emdecoy2169_1XZQB	1XZQB	2.85	-0.0660	0.6883
1XZP_B	emdecoy216_1XZQB	1XZQB	2.86	1.0795	1.5491
1XZP_B	emdecoy2170_1XZQB	1XZQB	2.62	0.6629	1.2132
1XZP_B	emdecoy2171_1XZQB	1XZQB	2.90	0.9753	1.4633
1XZP_B	emdecoy2172_1XZQB	1XZQB	2.05	0.8712	1.3787
1XZP_B	emdecoy2173_1XZQB	1XZQB	2.57	0.6629	1.2132
1XZP_B	emdecoy2174_1XZQB	1XZQB	2.43	0.3505	0.9765
1XZP_B	emdecoy2175_1XZQB	1XZQB	2.76	-0.5867	0.3870
1XZP_B	emdecoy2176_1XZQB	1XZQB	2.40	0.3505	0.9765
1XZP_B	emdecoy2177_1XZQB	1XZQB	2.54	0.4546	1.0537
1XZP_B	emdecoy2178_1XZQB	1XZQB	2.62	0.3505	0.9765
1XZP_B	emdecoy2179_1XZQB	1XZQB	2.84	1.1836	1.6359
1XZP_B	emdecoy217_1XZQB	1XZQB	2.85	0.9753	1.4633
1XZP_B	emdecoy2180_1XZQB	1XZQB	2.58	1.0795	1.5491
1XZP_B	emdecoy2181_1XZQB	1XZQB	2.82	0.4546	1.0537
1XZP_B	emdecoy2182_1XZQB	1XZQB	2.67	0.9753	1.4633
1XZP_B	emdecoy2183_1XZQB	1XZQB	2.82	1.3919	1.8124
1XZP_B	emdecoy2184_1XZQB	1XZQB	2.67	0.5588	1.1327
1XZP_B	emdecoy2185_1XZQB	1XZQB	2.62	1.0795	1.5491
1XZP_B	emdecoy2186_1XZQB	1XZQB	2.73	0.7670	1.2953
1XZP_B	emdecoy2187_1XZQB	1XZQB	2.87	0.9753	1.4633
1XZP_B	emdecoy2188_1XZQB	1XZQB	2.49	-0.1702	0.6222
1XZP_B	emdecoy2189_1XZQB	1XZQB	2.67	1.3919	1.8124
1XZP_B	emdecoy218_1XZQB	1XZQB	2.83	1.2877	1.7237
1XZP_B	emdecoy2190_1XZQB	1XZQB	2.52	1.4960	1.9018
1XZP_B	emdecoy2191_1XZQB	1XZQB	2.67	-0.2743	0.5589
1XZP_B	emdecoy2192_1XZQB	1XZQB	3.05	0.8712	1.3787
1XZP_B	emdecoy2193_1XZQB	1XZQB	2.80	0.9753	1.4633
1XZP_B	emdecoy2194_1XZQB	1XZQB	2.91	0.7670	1.2953
1XZP_B	emdecoy2195_1XZQB	1XZQB	2.64	-0.4826	0.4411
1XZP_B	emdecoy2196_1XZQB	1XZQB	2.59	1.0795	1.5491
1XZP_B	emdecoy2197_1XZQB	1XZQB	2.57	0.8712	1.3787
1XZP_B	emdecoy2198_1XZQB	1XZQB	2.99	0.9753	1.4633
1XZP_B	emdecoy2199_1XZQB	1XZQB	2.59	0.8712	1.3787
1XZP_B	emdecoy219_1XZQB	1XZQB	2.97	0.4546	1.0537
1XZP_B	emdecoy21_1XZQB	1XZQB	2.47	0.8712	1.3787
1XZP_B	emdecoy2200_1XZQB	1XZQB	2.56	1.1836	1.6359
1XZP_B	emdecoy2201_1XZQB	1XZQB	2.67	1.4960	1.9018
1XZP_B	emdecoy2202_1XZQB	1XZQB	2.69	1.1836	1.6359
1XZP_B	emdecoy2203_1XZQB	1XZQB	2.90	0.6629	1.2132
1XZP_B	emdecoy2204_1XZQB	1XZQB	2.97	0.7670	1.2953
1XZP_B	emdecoy2205_1XZQB	1XZQB	2.63	0.7670	1.2953
1XZP_B	emdecoy2206_1XZQB	1XZQB	2.79	-1.1074	0.1710
1XZP_B	emdecoy2207_1XZQB	1XZQB	2.62	0.7670	1.2953
1XZP_B	emdecoy2208_1XZQB	1XZQB	2.55	-0.2743	0.5589
1XZP_B	emdecoy2209_1XZQB	1XZQB	2.55	-0.7950	0.2894
1XZP_B	emdecoy220_1XZQB	1XZQB	2.84	1.0795	1.5491
1XZP_B	emdecoy2210_1XZQB	1XZQB	2.96	0.4546	1.0537
1XZP_B	emdecoy2211_1XZQB	1XZQB	2.74	-0.2743	0.5589
1XZP_B	emdecoy2212_1XZQB	1XZQB	2.97	-1.0033	0.2066
1XZP_B	emdecoy2213_1XZQB	1XZQB	2.85	-0.0660	0.6883
1XZP_B	emdecoy2214_1XZQB	1XZQB	2.72	-0.1702	0.6222
1XZP_B	emdecoy2215_1XZQB	1XZQB	2.51	0.5588	1.1327
1XZP_B	emdecoy2216_1XZQB	1XZQB	2.36	-1.3157	0.1115
1XZP_B	emdecoy2217_1XZQB	1XZQB	2.38	0.2464	0.9012
1XZP_B	emdecoy2218_1XZQB	1XZQB	2.73	1.3919	1.8124
1XZP_B	emdecoy2219_1XZQB	1XZQB	2.50	0.4546	1.0537
1XZP_B	emdecoy221_1XZQB	1XZQB	2.25	0.5588	1.1327
1XZP_B	emdecoy2220_1XZQB	1XZQB	2.67	-0.4826	0.4411
1XZP_B	emdecoy2221_1XZQB	1XZQB	2.62	1.0795	1.5491
1XZP_B	emdecoy2222_1XZQB	1XZQB	2.74	0.8712	1.3787
1XZP_B	emdecoy2223_1XZQB	1XZQB	2.55	0.1422	0.8280
1XZP_B	emdecoy2224_1XZQB	1XZQB	2.84	0.7670	1.2953
1XZP_B	emdecoy2225_1XZQB	1XZQB	2.22	0.4546	1.0537
1XZP_B	emdecoy2226_1XZQB	1XZQB	2.56	-0.5867	0.3870
1XZP_B	emdecoy2227_1XZQB	1XZQB	2.48	0.8712	1.3787
1XZP_B	emdecoy2228_1XZQB	1XZQB	2.59	0.9753	1.4633
1XZP_B	emdecoy2229_1XZQB	1XZQB	2.59	1.0795	1.5491
1XZP_B	emdecoy222_1XZQB	1XZQB	2.69	0.5588	1.1327
1XZP_B	emdecoy2230_1XZQB	1XZQB	2.80	1.2877	1.7237
1XZP_B	emdecoy2231_1XZQB	1XZQB	2.65	1.3919	1.8124
1XZP_B	emdecoy2232_1XZQB	1XZQB	2.70	-0.5867	0.3870
1XZP_B	emdecoy2233_1XZQB	1XZQB	2.56	0.8712	1.3787
1XZP_B	emdecoy2234_1XZQB	1XZQB	2.92	0.6629	1.2132
1XZP_B	emdecoy2235_1XZQB	1XZQB	2.77	0.6629	1.2132
1XZP_B	emdecoy2236_1XZQB	1XZQB	2.79	1.2877	1.7237
1XZP_B	emdecoy2237_1XZQB	1XZQB	2.94	-0.1702	0.6222
1XZP_B	emdecoy2238_1XZQB	1XZQB	2.61	0.5588	1.1327
1XZP_B	emdecoy2239_1XZQB	1XZQB	2.86	-0.5867	0.3870
1XZP_B	emdecoy223_1XZQB	1XZQB	2.97	1.0795	1.5491
1XZP_B	emdecoy2240_1XZQB	1XZQB	2.55	1.0795	1.5491
1XZP_B	emdecoy2241_1XZQB	1XZQB	2.83	1.4960	1.9018
1XZP_B	emdecoy2242_1XZQB	1XZQB	2.64	1.0795	1.5491
1XZP_B	emdecoy2243_1XZQB	1XZQB	2.55	0.7670	1.2953
1XZP_B	emdecoy2244_1XZQB	1XZQB	2.65	0.7670	1.2953
1XZP_B	emdecoy2245_1XZQB	1XZQB	2.83	0.7670	1.2953
1XZP_B	emdecoy2246_1XZQB	1XZQB	2.90	0.1422	0.8280
1XZP_B	emdecoy2247_1XZQB	1XZQB	3.04	0.9753	1.4633
1XZP_B	emdecoy2248_1XZQB	1XZQB	2.77	0.8712	1.3787
1XZP_B	emdecoy2249_1XZQB	1XZQB	2.78	0.9753	1.4633
1XZP_B	emdecoy224_1XZQB	1XZQB	2.39	0.2464	0.9012
1XZP_B	emdecoy2250_1XZQB	1XZQB	2.19	-0.4826	0.4411
1XZP_B	emdecoy2251_1XZQB	1XZQB	2.51	-0.4826	0.4411
1XZP_B	emdecoy2252_1XZQB	1XZQB	2.77	1.1836	1.6359
1XZP_B	emdecoy2253_1XZQB	1XZQB	2.39	-0.4826	0.4411
1XZP_B	emdecoy2254_1XZQB	1XZQB	2.52	-0.6908	0.3364
1XZP_B	emdecoy2255_1XZQB	1XZQB	2.45	-0.5867	0.3870
1XZP_B	emdecoy2256_1XZQB	1XZQB	3.02	0.5588	1.1327
1XZP_B	emdecoy2257_1XZQB	1XZQB	2.59	-0.3784	0.4984
1XZP_B	emdecoy2258_1XZQB	1XZQB	2.69	-0.7950	0.2894
1XZP_B	emdecoy2259_1XZQB	1XZQB	2.79	-0.1702	0.6222
1XZP_B	emdecoy225_1XZQB	1XZQB	3.22	0.2464	0.9012
1XZP_B	emdecoy2260_1XZQB	1XZQB	2.77	-0.3784	0.4984
1XZP_B	emdecoy2261_1XZQB	1XZQB	2.68	-0.0660	0.6883
1XZP_B	emdecoy2262_1XZQB	1XZQB	2.59	-0.0660	0.6883
1XZP_B	emdecoy2263_1XZQB	1XZQB	2.31	-0.1702	0.6222
1XZP_B	emdecoy2264_1XZQB	1XZQB	2.53	0.0381	0.7570
1XZP_B	emdecoy2265_1XZQB	1XZQB	2.61	0.3505	0.9765
1XZP_B	emdecoy2266_1XZQB	1XZQB	2.38	0.3505	0.9765
1XZP_B	emdecoy2267_1XZQB	1XZQB	2.61	-0.6908	0.3364
1XZP_B	emdecoy2268_1XZQB	1XZQB	1.53	-1.2115	0.1393
1XZP_B	emdecoy2269_1XZQB	1XZQB	3.22	0.3505	0.9765
1XZP_B	emdecoy226_1XZQB	1XZQB	2.11	-0.3784	0.4984
1XZP_B	emdecoy2270_1XZQB	1XZQB	2.92	0.4546	1.0537
1XZP_B	emdecoy2271_1XZQB	1XZQB	1.67	-1.2115	0.1393
1XZP_B	emdecoy2272_1XZQB	1XZQB	2.36	-1.0033	0.2066
1XZP_B	emdecoy2273_1XZQB	1XZQB	3.00	0.2464	0.9012
1XZP_B	emdecoy2274_1XZQB	1XZQB	2.85	0.3505	0.9765
1XZP_B	emdecoy2275_1XZQB	1XZQB	2.65	1.0795	1.5491
1XZP_B	emdecoy2276_1XZQB	1XZQB	2.50	0.8712	1.3787
1XZP_B	emdecoy2277_1XZQB	1XZQB	2.84	0.1422	0.8280
1XZP_B	emdecoy2278_1XZQB	1XZQB	3.13	0.7670	1.2953
1XZP_B	emdecoy2279_1XZQB	1XZQB	2.88	0.4546	1.0537
1XZP_B	emdecoy227_1XZQB	1XZQB	2.76	1.1836	1.6359
1XZP_B	emdecoy2280_1XZQB	1XZQB	2.85	-0.5867	0.3870
1XZP_B	emdecoy2281_1XZQB	1XZQB	3.00	-1.0033	0.2066
1XZP_B	emdecoy2282_1XZQB	1XZQB	2.53	1.1836	1.6359
1XZP_B	emdecoy2283_1XZQB	1XZQB	2.79	0.7670	1.2953
1XZP_B	emdecoy2284_1XZQB	1XZQB	2.86	1.1836	1.6359
1XZP_B	emdecoy2285_1XZQB	1XZQB	2.81	0.6629	1.2132
1XZP_B	emdecoy2286_1XZQB	1XZQB	2.68	-0.4826	0.4411
1XZP_B	emdecoy2287_1XZQB	1XZQB	2.52	1.4960	1.9018
1XZP_B	emdecoy2288_1XZQB	1XZQB	2.60	-0.1702	0.6222
1XZP_B	emdecoy2289_1XZQB	1XZQB	2.52	1.4960	1.9018
1XZP_B	emdecoy228_1XZQB	1XZQB	3.21	0.4546	1.0537
1XZP_B	emdecoy2290_1XZQB	1XZQB	2.94	0.4546	1.0537
1XZP_B	emdecoy2291_1XZQB	1XZQB	2.78	0.3505	0.9765
1XZP_B	emdecoy2292_1XZQB	1XZQB	2.84	1.6001	1.9920
1XZP_B	emdecoy2293_1XZQB	1XZQB	2.87	0.9753	1.4633
1XZP_B	emdecoy2294_1XZQB	1XZQB	3.06	0.5588	1.1327
1XZP_B	emdecoy2295_1XZQB	1XZQB	2.73	1.0795	1.5491
1XZP_B	emdecoy2296_1XZQB	1XZQB	2.94	1.1836	1.6359
1XZP_B	emdecoy2297_1XZQB	1XZQB	2.86	1.0795	1.5491
1XZP_B	emdecoy2298_1XZQB	1XZQB	2.57	0.9753	1.4633
1XZP_B	emdecoy2299_1XZQB	1XZQB	2.99	1.0795	1.5491
1XZP_B	emdecoy229_1XZQB	1XZQB	2.83	0.5588	1.1327
1XZP_B	emdecoy22_1XZQB	1XZQB	2.56	0.7670	1.2953
1XZP_B	emdecoy2300_1XZQB	1XZQB	2.68	-0.3784	0.4984
1XZP_B	emdecoy2301_1XZQB	1XZQB	2.88	1.1836	1.6359
1XZP_B	emdecoy2302_1XZQB	1XZQB	2.89	-0.6908	0.3364
1XZP_B	emdecoy2303_1XZQB	1XZQB	2.98	1.0795	1.5491
1XZP_B	emdecoy2304_1XZQB	1XZQB	2.60	0.3505	0.9765
1XZP_B	emdecoy2305_1XZQB	1XZQB	3.06	0.8712	1.3787
1XZP_B	emdecoy2306_1XZQB	1XZQB	2.72	0.6629	1.2132
1XZP_B	emdecoy2307_1XZQB	1XZQB	2.61	0.4546	1.0537
1XZP_B	emdecoy2308_1XZQB	1XZQB	2.65	0.0381	0.7570
1XZP_B	emdecoy2309_1XZQB	1XZQB	2.55	-0.1702	0.6222
1XZP_B	emdecoy230_1XZQB	1XZQB	2.46	0.2464	0.9012
1XZP_B	emdecoy2310_1XZQB	1XZQB	2.70	-0.1702	0.6222
1XZP_B	emdecoy2311_1XZQB	1XZQB	2.75	-0.0660	0.6883
1XZP_B	emdecoy2312_1XZQB	1XZQB	2.72	0.0381	0.7570
1XZP_B	emdecoy2313_1XZQB	1XZQB	2.36	0.1422	0.8280
1XZP_B	emdecoy2314_1XZQB	1XZQB	2.05	0.0381	0.7570
1XZP_B	emdecoy2315_1XZQB	1XZQB	3.13	-1.0033	0.2066
1XZP_B	emdecoy2316_1XZQB	1XZQB	2.93	0.3505	0.9765
1XZP_B	emdecoy2317_1XZQB	1XZQB	2.52	-0.2743	0.5589
1XZP_B	emdecoy2318_1XZQB	1XZQB	2.97	0.3505	0.9765
1XZP_B	emdecoy2319_1XZQB	1XZQB	2.80	0.0381	0.7570
1XZP_B	emdecoy231_1XZQB	1XZQB	2.77	0.4546	1.0537
1XZP_B	emdecoy2320_1XZQB	1XZQB	2.34	-1.0033	0.2066
1XZP_B	emdecoy2321_1XZQB	1XZQB	2.69	0.6629	1.2132
1XZP_B	emdecoy2322_1XZQB	1XZQB	2.67	0.9753	1.4633
1XZP_B	emdecoy2323_1XZQB	1XZQB	2.77	0.5588	1.1327
1XZP_B	emdecoy2324_1XZQB	1XZQB	2.80	0.0381	0.7570
1XZP_B	emdecoy2325_1XZQB	1XZQB	2.37	0.1422	0.8280
1XZP_B	emdecoy2326_1XZQB	1XZQB	2.91	-0.2743	0.5589
1XZP_B	emdecoy2327_1XZQB	1XZQB	2.87	0.3505	0.9765
1XZP_B	emdecoy2328_1XZQB	1XZQB	2.81	-0.5867	0.3870
1XZP_B	emdecoy2329_1XZQB	1XZQB	2.69	-1.1074	0.1710
1XZP_B	emdecoy232_1XZQB	1XZQB	2.51	0.1422	0.8280
1XZP_B	emdecoy2330_1XZQB	1XZQB	2.57	-0.7950	0.2894
1XZP_B	emdecoy2331_1XZQB	1XZQB	2.82	1.1836	1.6359
1XZP_B	emdecoy2332_1XZQB	1XZQB	2.70	0.9753	1.4633
1XZP_B	emdecoy2333_1XZQB	1XZQB	2.79	-0.5867	0.3870
1XZP_B	emdecoy2334_1XZQB	1XZQB	2.76	1.3919	1.8124
1XZP_B	emdecoy2335_1XZQB	1XZQB	2.91	-0.6908	0.3364
1XZP_B	emdecoy2336_1XZQB	1XZQB	2.77	1.0795	1.5491
1XZP_B	emdecoy2337_1XZQB	1XZQB	2.81	0.6629	1.2132
1XZP_B	emdecoy2338_1XZQB	1XZQB	2.46	1.2877	1.7237
1XZP_B	emdecoy2339_1XZQB	1XZQB	2.37	-0.0660	0.6883
1XZP_B	emdecoy233_1XZQB	1XZQB	2.32	0.7670	1.2953
1XZP_B	emdecoy2340_1XZQB	1XZQB	2.72	-0.4826	0.4411
1XZP_B	emdecoy2341_1XZQB	1XZQB	2.57	1.3919	1.8124
1XZP_B	emdecoy2342_1XZQB	1XZQB	2.94	0.7670	1.2953
1XZP_B	emdecoy2343_1XZQB	1XZQB	2.68	0.6629	1.2132
1XZP_B	emdecoy2344_1XZQB	1XZQB	2.85	0.8712	1.3787
1XZP_B	emdecoy2345_1XZQB	1XZQB	3.07	-0.0660	0.6883
1XZP_B	emdecoy2346_1XZQB	1XZQB	2.15	0.3505	0.9765
1XZP_B	emdecoy2347_1XZQB	1XZQB	2.62	0.3505	0.9765
1XZP_B	emdecoy2348_1XZQB	1XZQB	2.92	0.8712	1.3787
1XZP_B	emdecoy2349_1XZQB	1XZQB	2.52	1.6001	1.9920
1XZP_B	emdecoy234_1XZQB	1XZQB	2.67	0.8712	1.3787
1XZP_B	emdecoy2350_1XZQB	1XZQB	2.75	0.7670	1.2953
1XZP_B	emdecoy2351_1XZQB	1XZQB	2.66	-0.2743	0.5589
1XZP_B	emdecoy2352_1XZQB	1XZQB	2.64	0.8712	1.3787
1XZP_B	emdecoy2353_1XZQB	1XZQB	2.52	-0.4826	0.4411
1XZP_B	emdecoy2354_1XZQB	1XZQB	2.81	0.9753	1.4633
1XZP_B	emdecoy2355_1XZQB	1XZQB	2.68	0.7670	1.2953
1XZP_B	emdecoy2356_1XZQB	1XZQB	2.94	0.7670	1.2953
1XZP_B	emdecoy2357_1XZQB	1XZQB	2.59	0.8712	1.3787
1XZP_B	emdecoy2358_1XZQB	1XZQB	2.69	-0.0660	0.6883
1XZP_B	emdecoy2359_1XZQB	1XZQB	2.79	0.6629	1.2132
1XZP_B	emdecoy235_1XZQB	1XZQB	2.67	0.5588	1.1327
1XZP_B	emdecoy2360_1XZQB	1XZQB	2.81	0.3505	0.9765
1XZP_B	emdecoy2361_1XZQB	1XZQB	2.32	0.2464	0.9012
1XZP_B	emdecoy2362_1XZQB	1XZQB	2.63	0.4546	1.0537
1XZP_B	emdecoy2363_1XZQB	1XZQB	2.64	-0.2743	0.5589
1XZP_B	emdecoy2364_1XZQB	1XZQB	2.66	0.1422	0.8280
1XZP_B	emdecoy2365_1XZQB	1XZQB	2.86	0.3505	0.9765
1XZP_B	emdecoy2366_1XZQB	1XZQB	2.85	0.6629	1.2132
1XZP_B	emdecoy2367_1XZQB	1XZQB	2.94	1.0795	1.5491
1XZP_B	emdecoy2368_1XZQB	1XZQB	2.42	0.1422	0.8280
1XZP_B	emdecoy2369_1XZQB	1XZQB	2.27	0.5588	1.1327
1XZP_B	emdecoy236_1XZQB	1XZQB	2.58	0.5588	1.1327
1XZP_B	emdecoy2370_1XZQB	1XZQB	2.73	0.3505	0.9765
1XZP_B	emdecoy2371_1XZQB	1XZQB	3.17	0.3505	0.9765
1XZP_B	emdecoy2372_1XZQB	1XZQB	2.74	0.8712	1.3787
1XZP_B	emdecoy2373_1XZQB	1XZQB	2.30	-1.0033	0.2066
1XZP_B	emdecoy2374_1XZQB	1XZQB	2.37	0.1422	0.8280
1XZP_B	emdecoy2375_1XZQB	1XZQB	2.68	0.5588	1.1327
1XZP_B	emdecoy2376_1XZQB	1XZQB	2.78	0.2464	0.9012
1XZP_B	emdecoy2377_1XZQB	1XZQB	2.74	-0.6908	0.3364
1XZP_B	emdecoy2378_1XZQB	1XZQB	2.60	-0.4826	0.4411
1XZP_B	emdecoy2379_1XZQB	1XZQB	2.89	0.7670	1.2953
1XZP_B	emdecoy237_1XZQB	1XZQB	2.74	0.4546	1.0537
1XZP_B	emdecoy2380_1XZQB	1XZQB	2.56	1.0795	1.5491
1XZP_B	emdecoy2381_1XZQB	1XZQB	2.88	0.8712	1.3787
1XZP_B	emdecoy2382_1XZQB	1XZQB	2.63	1.0795	1.5491
1XZP_B	emdecoy2383_1XZQB	1XZQB	2.99	0.6629	1.2132
1XZP_B	emdecoy2384_1XZQB	1XZQB	2.84	-0.8991	0.2461
1XZP_B	emdecoy2385_1XZQB	1XZQB	2.82	1.2877	1.7237
1XZP_B	emdecoy2386_1XZQB	1XZQB	3.13	0.5588	1.1327
1XZP_B	emdecoy2387_1XZQB	1XZQB	2.87	1.2877	1.7237
1XZP_B	emdecoy2388_1XZQB	1XZQB	2.62	0.9753	1.4633
1XZP_B	emdecoy2389_1XZQB	1XZQB	2.79	0.8712	1.3787
1XZP_B	emdecoy238_1XZQB	1XZQB	2.33	-0.2743	0.5589
1XZP_B	emdecoy2390_1XZQB	1XZQB	2.29	1.0795	1.5491
1XZP_B	emdecoy2391_1XZQB	1XZQB	2.66	1.0795	1.5491
1XZP_B	emdecoy2392_1XZQB	1XZQB	2.93	0.9753	1.4633
1XZP_B	emdecoy2393_1XZQB	1XZQB	2.45	1.6001	1.9920
1XZP_B	emdecoy2394_1XZQB	1XZQB	2.60	0.7670	1.2953
1XZP_B	emdecoy2395_1XZQB	1XZQB	2.58	0.7670	1.2953
1XZP_B	emdecoy2396_1XZQB	1XZQB	2.95	0.6629	1.2132
1XZP_B	emdecoy2397_1XZQB	1XZQB	2.88	-0.1702	0.6222
1XZP_B	emdecoy2398_1XZQB	1XZQB	2.83	0.4546	1.0537
1XZP_B	emdecoy2399_1XZQB	1XZQB	2.94	1.0795	1.5491
1XZP_B	emdecoy239_1XZQB	1XZQB	3.01	0.8712	1.3787
1XZP_B	emdecoy23_1XZQB	1XZQB	2.57	0.6629	1.2132
1XZP_B	emdecoy2400_1XZQB	1XZQB	2.61	-0.0660	0.6883
1XZP_B	emdecoy2401_1XZQB	1XZQB	2.77	0.7670	1.2953
1XZP_B	emdecoy2402_1XZQB	1XZQB	3.02	-0.5867	0.3870
1XZP_B	emdecoy2403_1XZQB	1XZQB	2.46	0.5588	1.1327
1XZP_B	emdecoy2404_1XZQB	1XZQB	2.67	-0.2743	0.5589
1XZP_B	emdecoy2405_1XZQB	1XZQB	2.65	0.4546	1.0537
1XZP_B	emdecoy2406_1XZQB	1XZQB	2.96	-0.5867	0.3870
1XZP_B	emdecoy2407_1XZQB	1XZQB	2.67	0.9753	1.4633
1XZP_B	emdecoy2408_1XZQB	1XZQB	2.89	0.8712	1.3787
1XZP_B	emdecoy2409_1XZQB	1XZQB	2.88	1.3919	1.8124
1XZP_B	emdecoy240_1XZQB	1XZQB	3.08	0.3505	0.9765
1XZP_B	emdecoy2410_1XZQB	1XZQB	2.86	0.5588	1.1327
1XZP_B	emdecoy2411_1XZQB	1XZQB	2.75	1.0795	1.5491
1XZP_B	emdecoy2412_1XZQB	1XZQB	2.67	0.5588	1.1327
1XZP_B	emdecoy2413_1XZQB	1XZQB	3.02	1.1836	1.6359
1XZP_B	emdecoy2414_1XZQB	1XZQB	2.67	0.4546	1.0537
1XZP_B	emdecoy2415_1XZQB	1XZQB	2.79	1.0795	1.5491
1XZP_B	emdecoy2416_1XZQB	1XZQB	2.58	-0.3784	0.4984
1XZP_B	emdecoy2417_1XZQB	1XZQB	2.83	0.6629	1.2132
1XZP_B	emdecoy2418_1XZQB	1XZQB	2.90	0.2464	0.9012
1XZP_B	emdecoy2419_1XZQB	1XZQB	2.67	0.3505	0.9765
1XZP_B	emdecoy241_1XZQB	1XZQB	2.17	-0.2743	0.5589
1XZP_B	emdecoy2420_1XZQB	1XZQB	2.60	0.5588	1.1327
1XZP_B	emdecoy2421_1XZQB	1XZQB	2.81	-0.0660	0.6883
1XZP_B	emdecoy2422_1XZQB	1XZQB	2.56	0.3505	0.9765
1XZP_B	emdecoy2423_1XZQB	1XZQB	2.20	0.1422	0.8280
1XZP_B	emdecoy2424_1XZQB	1XZQB	2.45	-1.1074	0.1710
1XZP_B	emdecoy2425_1XZQB	1XZQB	2.52	0.3505	0.9765
1XZP_B	emdecoy2426_1XZQB	1XZQB	2.95	-0.6908	0.3364
1XZP_B	emdecoy2427_1XZQB	1XZQB	2.45	0.8712	1.3787
1XZP_B	emdecoy2428_1XZQB	1XZQB	2.59	0.5588	1.1327
1XZP_B	emdecoy2429_1XZQB	1XZQB	2.73	0.4546	1.0537
1XZP_B	emdecoy242_1XZQB	1XZQB	2.29	0.8712	1.3787
1XZP_B	emdecoy2430_1XZQB	1XZQB	3.01	1.1836	1.6359
1XZP_B	emdecoy2431_1XZQB	1XZQB	3.16	0.7670	1.2953
1XZP_B	emdecoy2432_1XZQB	1XZQB	2.56	0.2464	0.9012
1XZP_B	emdecoy2433_1XZQB	1XZQB	2.76	1.1836	1.6359
1XZP_B	emdecoy2434_1XZQB	1XZQB	2.71	-0.4826	0.4411
1XZP_B	emdecoy2435_1XZQB	1XZQB	3.01	0.9753	1.4633
1XZP_B	emdecoy2436_1XZQB	1XZQB	2.66	0.9753	1.4633
1XZP_B	emdecoy2437_1XZQB	1XZQB	2.39	-0.4826	0.4411
1XZP_B	emdecoy2438_1XZQB	1XZQB	2.73	1.0795	1.5491
1XZP_B	emdecoy2439_1XZQB	1XZQB	2.62	0.8712	1.3787
1XZP_B	emdecoy243_1XZQB	1XZQB	2.50	1.0795	1.5491
1XZP_B	emdecoy2440_1XZQB	1XZQB	2.75	0.7670	1.2953
1XZP_B	emdecoy2441_1XZQB	1XZQB	2.96	0.9753	1.4633
1XZP_B	emdecoy2442_1XZQB	1XZQB	3.08	0.7670	1.2953
1XZP_B	emdecoy2443_1XZQB	1XZQB	3.06	0.2464	0.9012
1XZP_B	emdecoy2444_1XZQB	1XZQB	2.41	1.3919	1.8124
1XZP_B	emdecoy2445_1XZQB	1XZQB	2.45	1.6001	1.9920
1XZP_B	emdecoy2446_1XZQB	1XZQB	2.62	1.4960	1.9018
1XZP_B	emdecoy2447_1XZQB	1XZQB	2.82	1.3919	1.8124
1XZP_B	emdecoy2448_1XZQB	1XZQB	2.57	1.6001	1.9920
1XZP_B	emdecoy2449_1XZQB	1XZQB	2.61	0.9753	1.4633
1XZP_B	emdecoy244_1XZQB	1XZQB	2.56	-0.4826	0.4411
1XZP_B	emdecoy2450_1XZQB	1XZQB	2.63	0.8712	1.3787
1XZP_B	emdecoy2451_1XZQB	1XZQB	3.01	0.4546	1.0537
1XZP_B	emdecoy2452_1XZQB	1XZQB	2.93	0.3505	0.9765
1XZP_B	emdecoy2453_1XZQB	1XZQB	2.98	0.2464	0.9012
1XZP_B	emdecoy2454_1XZQB	1XZQB	2.62	0.3505	0.9765
1XZP_B	emdecoy2455_1XZQB	1XZQB	2.43	-0.2743	0.5589
1XZP_B	emdecoy2456_1XZQB	1XZQB	2.81	0.5588	1.1327
1XZP_B	emdecoy2457_1XZQB	1XZQB	2.88	0.8712	1.3787
1XZP_B	emdecoy2458_1XZQB	1XZQB	2.61	1.2877	1.7237
1XZP_B	emdecoy2459_1XZQB	1XZQB	2.53	-0.3784	0.4984
1XZP_B	emdecoy245_1XZQB	1XZQB	2.20	-0.0660	0.6883
1XZP_B	emdecoy2460_1XZQB	1XZQB	3.23	0.9753	1.4633
1XZP_B	emdecoy2461_1XZQB	1XZQB	2.66	-0.0660	0.6883
1XZP_B	emdecoy2462_1XZQB	1XZQB	2.72	1.3919	1.8124
1XZP_B	emdecoy2463_1XZQB	1XZQB	2.77	1.3919	1.8124
1XZP_B	emdecoy2464_1XZQB	1XZQB	2.77	0.6629	1.2132
1XZP_B	emdecoy2465_1XZQB	1XZQB	2.55	0.2464	0.9012
1XZP_B	emdecoy2466_1XZQB	1XZQB	2.93	0.8712	1.3787
1XZP_B	emdecoy2467_1XZQB	1XZQB	2.70	0.7670	1.2953
1XZP_B	emdecoy2468_1XZQB	1XZQB	2.71	0.2464	0.9012
1XZP_B	emdecoy2469_1XZQB	1XZQB	2.83	1.1836	1.6359
1XZP_B	emdecoy246_1XZQB	1XZQB	2.66	0.5588	1.1327
1XZP_B	emdecoy2470_1XZQB	1XZQB	2.98	1.1836	1.6359
1XZP_B	emdecoy2471_1XZQB	1XZQB	2.94	0.6629	1.2132
1XZP_B	emdecoy2472_1XZQB	1XZQB	2.70	0.5588	1.1327
1XZP_B	emdecoy2473_1XZQB	1XZQB	2.92	0.6629	1.2132
1XZP_B	emdecoy2474_1XZQB	1XZQB	2.99	0.6629	1.2132
1XZP_B	emdecoy2475_1XZQB	1XZQB	1.49	-1.1074	0.1710
1XZP_B	emdecoy2476_1XZQB	1XZQB	2.85	0.7670	1.2953
1XZP_B	emdecoy2477_1XZQB	1XZQB	2.89	0.8712	1.3787
1XZP_B	emdecoy2478_1XZQB	1XZQB	2.31	0.2464	0.9012
1XZP_B	emdecoy2479_1XZQB	1XZQB	2.94	0.3505	0.9765
1XZP_B	emdecoy247_1XZQB	1XZQB	2.58	-0.2743	0.5589
1XZP_B	emdecoy2480_1XZQB	1XZQB	2.99	0.4546	1.0537
1XZP_B	emdecoy2481_1XZQB	1XZQB	2.81	0.0381	0.7570
1XZP_B	emdecoy2482_1XZQB	1XZQB	3.02	0.4546	1.0537
1XZP_B	emdecoy2483_1XZQB	1XZQB	2.74	0.4546	1.0537
1XZP_B	emdecoy2484_1XZQB	1XZQB	3.09	0.4546	1.0537
1XZP_B	emdecoy2485_1XZQB	1XZQB	2.85	0.8712	1.3787
1XZP_B	emdecoy2486_1XZQB	1XZQB	2.37	-0.3784	0.4984
1XZP_B	emdecoy2487_1XZQB	1XZQB	2.51	0.7670	1.2953
1XZP_B	emdecoy2488_1XZQB	1XZQB	2.63	1.1836	1.6359
1XZP_B	emdecoy2489_1XZQB	1XZQB	2.77	1.3919	1.8124
1XZP_B	emdecoy248_1XZQB	1XZQB	2.45	-0.5867	0.3870
1XZP_B	emdecoy2490_1XZQB	1XZQB	2.46	0.7670	1.2953
1XZP_B	emdecoy2491_1XZQB	1XZQB	2.95	0.7670	1.2953
1XZP_B	emdecoy2492_1XZQB	1XZQB	2.46	1.6001	1.9920
1XZP_B	emdecoy2493_1XZQB	1XZQB	2.96	0.7670	1.2953
1XZP_B	emdecoy2494_1XZQB	1XZQB	3.03	0.8712	1.3787
1XZP_B	emdecoy2495_1XZQB	1XZQB	2.88	0.8712	1.3787
1XZP_B	emdecoy2496_1XZQB	1XZQB	2.84	0.9753	1.4633
1XZP_B	emdecoy2497_1XZQB	1XZQB	2.81	0.9753	1.4633
1XZP_B	emdecoy2498_1XZQB	1XZQB	3.24	0.6629	1.2132
1XZP_B	emdecoy2499_1XZQB	1XZQB	2.87	0.7670	1.2953
1XZP_B	emdecoy249_1XZQB	1XZQB	2.48	-0.5867	0.3870
1XZP_B	emdecoy24_1XZQB	1XZQB	2.52	1.1836	1.6359
1XZP_B	emdecoy2500_1XZQB	1XZQB	2.82	-0.2743	0.5589
1XZP_B	emdecoy2501_1XZQB	1XZQB	2.66	1.2877	1.7237
1XZP_B	emdecoy2502_1XZQB	1XZQB	2.96	1.3919	1.8124
1XZP_B	emdecoy2503_1XZQB	1XZQB	2.64	-0.5867	0.3870
1XZP_B	emdecoy2504_1XZQB	1XZQB	2.77	1.8084	2.1743
1XZP_B	emdecoy2505_1XZQB	1XZQB	3.13	1.7043	2.0829
1XZP_B	emdecoy2506_1XZQB	1XZQB	2.78	1.9125	2.2663
1XZP_B	emdecoy2507_1XZQB	1XZQB	2.50	2.3291	2.6389
1XZP_B	emdecoy2508_1XZQB	1XZQB	2.94	0.0381	0.7570
1XZP_B	emdecoy2509_1XZQB	1XZQB	2.49	1.2877	1.7237
1XZP_B	emdecoy250_1XZQB	1XZQB	2.37	-0.5867	0.3870
1XZP_B	emdecoy2510_1XZQB	1XZQB	2.87	-0.7950	0.2894
1XZP_B	emdecoy2511_1XZQB	1XZQB	2.40	1.4960	1.9018
1XZP_B	emdecoy2512_1XZQB	1XZQB	2.39	1.6001	1.9920
1XZP_B	emdecoy2513_1XZQB	1XZQB	2.40	1.3919	1.8124
1XZP_B	emdecoy2514_1XZQB	1XZQB	2.45	-0.6908	0.3364
1XZP_B	emdecoy2515_1XZQB	1XZQB	2.32	-0.4826	0.4411
1XZP_B	emdecoy2516_1XZQB	1XZQB	3.01	0.4546	1.0537
1XZP_B	emdecoy2517_1XZQB	1XZQB	2.78	0.5588	1.1327
1XZP_B	emdecoy2518_1XZQB	1XZQB	2.88	0.7670	1.2953
1XZP_B	emdecoy2519_1XZQB	1XZQB	2.63	0.8712	1.3787
1XZP_B	emdecoy251_1XZQB	1XZQB	2.47	-0.3784	0.4984
1XZP_B	emdecoy2520_1XZQB	1XZQB	3.07	0.3505	0.9765
1XZP_B	emdecoy2521_1XZQB	1XZQB	3.16	0.1422	0.8280
1XZP_B	emdecoy2522_1XZQB	1XZQB	2.67	0.0381	0.7570
1XZP_B	emdecoy2523_1XZQB	1XZQB	2.49	1.6001	1.9920
1XZP_B	emdecoy2524_1XZQB	1XZQB	2.85	0.4546	1.0537
1XZP_B	emdecoy2525_1XZQB	1XZQB	2.67	1.8084	2.1743
1XZP_B	emdecoy2526_1XZQB	1XZQB	2.48	1.4960	1.9018
1XZP_B	emdecoy2527_1XZQB	1XZQB	2.62	1.6001	1.9920
1XZP_B	emdecoy2528_1XZQB	1XZQB	3.02	1.1836	1.6359
1XZP_B	emdecoy2529_1XZQB	1XZQB	2.93	1.2877	1.7237
1XZP_B	emdecoy252_1XZQB	1XZQB	2.56	-0.4826	0.4411
1XZP_B	emdecoy2530_1XZQB	1XZQB	2.75	1.3919	1.8124
1XZP_B	emdecoy2531_1XZQB	1XZQB	2.74	0.9753	1.4633
1XZP_B	emdecoy2532_1XZQB	1XZQB	2.57	0.1422	0.8280
1XZP_B	emdecoy2533_1XZQB	1XZQB	3.03	1.0795	1.5491
1XZP_B	emdecoy2534_1XZQB	1XZQB	2.76	1.2877	1.7237
1XZP_B	emdecoy2535_1XZQB	1XZQB	2.69	0.4546	1.0537
1XZP_B	emdecoy2536_1XZQB	1XZQB	2.97	0.2464	0.9012
1XZP_B	emdecoy2537_1XZQB	1XZQB	2.81	1.3919	1.8124
1XZP_B	emdecoy2538_1XZQB	1XZQB	2.64	1.6001	1.9920
1XZP_B	emdecoy2539_1XZQB	1XZQB	2.70	1.7043	2.0829
1XZP_B	emdecoy253_1XZQB	1XZQB	2.65	0.5588	1.1327
1XZP_B	emdecoy2540_1XZQB	1XZQB	2.14	0.0381	0.7570
1XZP_B	emdecoy2541_1XZQB	1XZQB	1.88	0.1422	0.8280
1XZP_B	emdecoy2542_1XZQB	1XZQB	2.67	1.7043	2.0829
1XZP_B	emdecoy2543_1XZQB	1XZQB	2.42	1.8084	2.1743
1XZP_B	emdecoy2544_1XZQB	1XZQB	2.36	0.1422	0.8280
1XZP_B	emdecoy2545_1XZQB	1XZQB	2.76	0.2464	0.9012
1XZP_B	emdecoy2546_1XZQB	1XZQB	3.01	1.0795	1.5491
1XZP_B	emdecoy2547_1XZQB	1XZQB	2.51	0.9753	1.4633
1XZP_B	emdecoy2548_1XZQB	1XZQB	2.62	1.3919	1.8124
1XZP_B	emdecoy2549_1XZQB	1XZQB	2.42	0.3505	0.9765
1XZP_B	emdecoy254_1XZQB	1XZQB	2.51	-0.2743	0.5589
1XZP_B	emdecoy2550_1XZQB	1XZQB	2.46	0.6629	1.2132
1XZP_B	emdecoy2551_1XZQB	1XZQB	2.63	0.6629	1.2132
1XZP_B	emdecoy2552_1XZQB	1XZQB	2.44	1.7043	2.0829
1XZP_B	emdecoy2553_1XZQB	1XZQB	2.87	2.1208	2.4518
1XZP_B	emdecoy2554_1XZQB	1XZQB	2.71	1.2877	1.7237
1XZP_B	emdecoy2555_1XZQB	1XZQB	2.47	1.8084	2.1743
1XZP_B	emdecoy2556_1XZQB	1XZQB	3.10	1.4960	1.9018
1XZP_B	emdecoy2557_1XZQB	1XZQB	3.02	1.2877	1.7237
1XZP_B	emdecoy2558_1XZQB	1XZQB	2.85	1.3919	1.8124
1XZP_B	emdecoy2559_1XZQB	1XZQB	3.30	1.6001	1.9920
1XZP_B	emdecoy255_1XZQB	1XZQB	2.62	0.4546	1.0537
1XZP_B	emdecoy2560_1XZQB	1XZQB	3.32	1.2877	1.7237
1XZP_B	emdecoy2561_1XZQB	1XZQB	3.15	2.0167	2.3588
1XZP_B	emdecoy2562_1XZQB	1XZQB	3.06	0.2464	0.9012
1XZP_B	emdecoy2563_1XZQB	1XZQB	2.95	0.2464	0.9012
1XZP_B	emdecoy2564_1XZQB	1XZQB	2.68	1.8084	2.1743
1XZP_B	emdecoy2565_1XZQB	1XZQB	2.61	2.3291	2.6389
1XZP_B	emdecoy2566_1XZQB	1XZQB	2.49	1.8084	2.1743
1XZP_B	emdecoy2567_1XZQB	1XZQB	2.21	1.1836	1.6359
1XZP_B	emdecoy2568_1XZQB	1XZQB	2.69	1.6001	1.9920
1XZP_B	emdecoy2569_1XZQB	1XZQB	2.61	1.7043	2.0829
1XZP_B	emdecoy256_1XZQB	1XZQB	2.87	-0.7950	0.2894
1XZP_B	emdecoy2570_1XZQB	1XZQB	2.81	2.0167	2.3588
1XZP_B	emdecoy2571_1XZQB	1XZQB	2.58	-0.0660	0.6883
1XZP_B	emdecoy2572_1XZQB	1XZQB	2.62	1.8084	2.1743
1XZP_B	emdecoy2573_1XZQB	1XZQB	2.57	1.8084	2.1743
1XZP_B	emdecoy2574_1XZQB	1XZQB	2.49	1.4960	1.9018
1XZP_B	emdecoy2575_1XZQB	1XZQB	2.79	-0.2743	0.5589
1XZP_B	emdecoy2576_1XZQB	1XZQB	2.99	1.1836	1.6359
1XZP_B	emdecoy2577_1XZQB	1XZQB	2.67	1.6001	1.9920
1XZP_B	emdecoy2578_1XZQB	1XZQB	2.75	1.2877	1.7237
1XZP_B	emdecoy2579_1XZQB	1XZQB	2.64	1.7043	2.0829
1XZP_B	emdecoy257_1XZQB	1XZQB	2.53	0.5588	1.1327
1XZP_B	emdecoy2580_1XZQB	1XZQB	2.77	1.2877	1.7237
1XZP_B	emdecoy2581_1XZQB	1XZQB	2.71	1.8084	2.1743
1XZP_B	emdecoy2582_1XZQB	1XZQB	3.01	0.0381	0.7570
1XZP_B	emdecoy2583_1XZQB	1XZQB	2.81	1.4960	1.9018
1XZP_B	emdecoy2584_1XZQB	1XZQB	2.38	1.8084	2.1743
1XZP_B	emdecoy2585_1XZQB	1XZQB	2.71	1.0795	1.5491
1XZP_B	emdecoy2586_1XZQB	1XZQB	2.76	-0.0660	0.6883
1XZP_B	emdecoy2587_1XZQB	1XZQB	2.44	1.7043	2.0829
1XZP_B	emdecoy2588_1XZQB	1XZQB	3.05	1.4960	1.9018
1XZP_B	emdecoy2589_1XZQB	1XZQB	2.43	0.9753	1.4633
1XZP_B	emdecoy258_1XZQB	1XZQB	2.51	0.3505	0.9765
1XZP_B	emdecoy2590_1XZQB	1XZQB	2.80	0.0381	0.7570
1XZP_B	emdecoy2591_1XZQB	1XZQB	2.17	-0.0660	0.6883
1XZP_B	emdecoy2592_1XZQB	1XZQB	3.00	0.9753	1.4633
1XZP_B	emdecoy2593_1XZQB	1XZQB	2.63	0.8712	1.3787
1XZP_B	emdecoy2594_1XZQB	1XZQB	2.63	0.2464	0.9012
1XZP_B	emdecoy2595_1XZQB	1XZQB	2.32	0.0381	0.7570
1XZP_B	emdecoy2596_1XZQB	1XZQB	2.76	0.3505	0.9765
1XZP_B	emdecoy2597_1XZQB	1XZQB	2.33	0.9753	1.4633
1XZP_B	emdecoy2598_1XZQB	1XZQB	2.95	0.1422	0.8280
1XZP_B	emdecoy2599_1XZQB	1XZQB	2.66	1.2877	1.7237
1XZP_B	emdecoy259_1XZQB	1XZQB	2.80	1.2877	1.7237
1XZP_B	emdecoy25_1XZQB	1XZQB	2.82	0.6629	1.2132
1XZP_B	emdecoy2600_1XZQB	1XZQB	2.72	1.3919	1.8124
1XZP_B	emdecoy2601_1XZQB	1XZQB	2.18	-0.8991	0.2461
1XZP_B	emdecoy2602_1XZQB	1XZQB	2.84	1.1836	1.6359
1XZP_B	emdecoy2603_1XZQB	1XZQB	2.52	0.9753	1.4633
1XZP_B	emdecoy2604_1XZQB	1XZQB	2.70	1.0795	1.5491
1XZP_B	emdecoy2605_1XZQB	1XZQB	2.72	0.9753	1.4633
1XZP_B	emdecoy2606_1XZQB	1XZQB	2.66	0.0381	0.7570
1XZP_B	emdecoy2607_1XZQB	1XZQB	2.90	0.9753	1.4633
1XZP_B	emdecoy2608_1XZQB	1XZQB	3.20	1.4960	1.9018
1XZP_B	emdecoy2609_1XZQB	1XZQB	2.65	0.7670	1.2953
1XZP_B	emdecoy260_1XZQB	1XZQB	2.18	0.9753	1.4633
1XZP_B	emdecoy2610_1XZQB	1XZQB	2.90	0.8712	1.3787
1XZP_B	emdecoy2611_1XZQB	1XZQB	2.93	0.9753	1.4633
1XZP_B	emdecoy2612_1XZQB	1XZQB	3.27	2.0167	2.3588
1XZP_B	emdecoy2613_1XZQB	1XZQB	2.99	0.9753	1.4633
1XZP_B	emdecoy2614_1XZQB	1XZQB	2.93	0.5588	1.1327
1XZP_B	emdecoy2615_1XZQB	1XZQB	2.46	-0.4826	0.4411
1XZP_B	emdecoy2616_1XZQB	1XZQB	2.79	1.4960	1.9018
1XZP_B	emdecoy2617_1XZQB	1XZQB	2.58	2.1208	2.4518
1XZP_B	emdecoy2618_1XZQB	1XZQB	2.97	0.0381	0.7570
1XZP_B	emdecoy2619_1XZQB	1XZQB	2.74	1.4960	1.9018
1XZP_B	emdecoy261_1XZQB	1XZQB	2.80	0.6629	1.2132
1XZP_B	emdecoy2620_1XZQB	1XZQB	2.93	0.3505	0.9765
1XZP_B	emdecoy2621_1XZQB	1XZQB	3.05	1.6001	1.9920
1XZP_B	emdecoy2622_1XZQB	1XZQB	2.94	0.9753	1.4633
1XZP_B	emdecoy2623_1XZQB	1XZQB	2.68	1.2877	1.7237
1XZP_B	emdecoy2624_1XZQB	1XZQB	2.54	1.8084	2.1743
1XZP_B	emdecoy2625_1XZQB	1XZQB	2.75	1.2877	1.7237
1XZP_B	emdecoy2626_1XZQB	1XZQB	2.79	1.8084	2.1743
1XZP_B	emdecoy2627_1XZQB	1XZQB	3.18	1.3919	1.8124
1XZP_B	emdecoy2628_1XZQB	1XZQB	2.88	2.1208	2.4518
1XZP_B	emdecoy2629_1XZQB	1XZQB	2.69	0.0381	0.7570
1XZP_B	emdecoy262_1XZQB	1XZQB	2.80	0.8712	1.3787
1XZP_B	emdecoy2630_1XZQB	1XZQB	2.53	-0.7950	0.2894
1XZP_B	emdecoy2631_1XZQB	1XZQB	2.66	0.2464	0.9012
1XZP_B	emdecoy2632_1XZQB	1XZQB	2.69	1.9125	2.2663
1XZP_B	emdecoy2633_1XZQB	1XZQB	2.10	0.0381	0.7570
1XZP_B	emdecoy2634_1XZQB	1XZQB	2.89	1.4960	1.9018
1XZP_B	emdecoy2635_1XZQB	1XZQB	2.85	0.6629	1.2132
1XZP_B	emdecoy2636_1XZQB	1XZQB	2.83	0.9753	1.4633
1XZP_B	emdecoy2637_1XZQB	1XZQB	2.36	0.2464	0.9012
1XZP_B	emdecoy2638_1XZQB	1XZQB	2.92	1.3919	1.8124
1XZP_B	emdecoy2639_1XZQB	1XZQB	2.76	0.1422	0.8280
1XZP_B	emdecoy263_1XZQB	1XZQB	2.57	0.7670	1.2953
1XZP_B	emdecoy2640_1XZQB	1XZQB	2.98	1.1836	1.6359
1XZP_B	emdecoy2641_1XZQB	1XZQB	2.81	1.7043	2.0829
1XZP_B	emdecoy2642_1XZQB	1XZQB	2.83	1.4960	1.9018
1XZP_B	emdecoy2643_1XZQB	1XZQB	2.86	0.3505	0.9765
1XZP_B	emdecoy2644_1XZQB	1XZQB	2.74	0.8712	1.3787
1XZP_B	emdecoy2645_1XZQB	1XZQB	2.91	1.7043	2.0829
1XZP_B	emdecoy2646_1XZQB	1XZQB	2.69	0.7670	1.2953
1XZP_B	emdecoy2647_1XZQB	1XZQB	2.66	0.3505	0.9765
1XZP_B	emdecoy2648_1XZQB	1XZQB	2.42	0.7670	1.2953
1XZP_B	emdecoy2649_1XZQB	1XZQB	2.38	0.7670	1.2953
1XZP_B	emdecoy264_1XZQB	1XZQB	2.14	-0.0660	0.6883
1XZP_B	emdecoy2650_1XZQB	1XZQB	2.88	1.1836	1.6359
1XZP_B	emdecoy2651_1XZQB	1XZQB	2.78	-0.1702	0.6222
1XZP_B	emdecoy2652_1XZQB	1XZQB	2.76	1.1836	1.6359
1XZP_B	emdecoy2653_1XZQB	1XZQB	2.86	0.7670	1.2953
1XZP_B	emdecoy2654_1XZQB	1XZQB	2.90	1.3919	1.8124
1XZP_B	emdecoy2655_1XZQB	1XZQB	3.10	0.7670	1.2953
1XZP_B	emdecoy2656_1XZQB	1XZQB	3.17	0.5588	1.1327
1XZP_B	emdecoy2657_1XZQB	1XZQB	2.87	0.2464	0.9012
1XZP_B	emdecoy2658_1XZQB	1XZQB	2.83	0.6629	1.2132
1XZP_B	emdecoy2659_1XZQB	1XZQB	3.11	0.3505	0.9765
1XZP_B	emdecoy265_1XZQB	1XZQB	2.97	0.2464	0.9012
1XZP_B	emdecoy2660_1XZQB	1XZQB	2.60	0.5588	1.1327
1XZP_B	emdecoy2661_1XZQB	1XZQB	2.92	0.6629	1.2132
1XZP_B	emdecoy2662_1XZQB	1XZQB	2.98	0.4546	1.0537
1XZP_B	emdecoy2663_1XZQB	1XZQB	2.73	0.5588	1.1327
1XZP_B	emdecoy2664_1XZQB	1XZQB	2.80	0.2464	0.9012
1XZP_B	emdecoy2665_1XZQB	1XZQB	3.00	0.6629	1.2132
1XZP_B	emdecoy2666_1XZQB	1XZQB	2.89	0.2464	0.9012
1XZP_B	emdecoy2667_1XZQB	1XZQB	3.18	1.6001	1.9920
1XZP_B	emdecoy2668_1XZQB	1XZQB	2.23	1.4960	1.9018
1XZP_B	emdecoy2669_1XZQB	1XZQB	2.94	0.6629	1.2132
1XZP_B	emdecoy266_1XZQB	1XZQB	2.90	-0.3784	0.4984
1XZP_B	emdecoy2670_1XZQB	1XZQB	2.59	1.3919	1.8124
1XZP_B	emdecoy2671_1XZQB	1XZQB	2.68	2.2249	2.5452
1XZP_B	emdecoy2672_1XZQB	1XZQB	2.61	1.9125	2.2663
1XZP_B	emdecoy2673_1XZQB	1XZQB	2.95	1.8084	2.1743
1XZP_B	emdecoy2674_1XZQB	1XZQB	3.06	1.6001	1.9920
1XZP_B	emdecoy2675_1XZQB	1XZQB	2.52	1.8084	2.1743
1XZP_B	emdecoy2676_1XZQB	1XZQB	2.82	0.4546	1.0537
1XZP_B	emdecoy2677_1XZQB	1XZQB	2.71	0.1422	0.8280
1XZP_B	emdecoy2678_1XZQB	1XZQB	2.97	1.2877	1.7237
1XZP_B	emdecoy2679_1XZQB	1XZQB	2.47	2.0167	2.3588
1XZP_B	emdecoy267_1XZQB	1XZQB	2.87	-0.3784	0.4984
1XZP_B	emdecoy2680_1XZQB	1XZQB	2.42	2.1208	2.4518
1XZP_B	emdecoy2681_1XZQB	1XZQB	2.53	2.1208	2.4518
1XZP_B	emdecoy2682_1XZQB	1XZQB	2.46	2.0167	2.3588
1XZP_B	emdecoy2683_1XZQB	1XZQB	2.45	2.1208	2.4518
1XZP_B	emdecoy2684_1XZQB	1XZQB	2.03	-0.1702	0.6222
1XZP_B	emdecoy2685_1XZQB	1XZQB	2.03	-0.3784	0.4984
1XZP_B	emdecoy2686_1XZQB	1XZQB	2.48	1.9125	2.2663
1XZP_B	emdecoy2687_1XZQB	1XZQB	2.64	0.9753	1.4633
1XZP_B	emdecoy2688_1XZQB	1XZQB	2.10	-0.2743	0.5589
1XZP_B	emdecoy2689_1XZQB	1XZQB	3.04	1.4960	1.9018
1XZP_B	emdecoy268_1XZQB	1XZQB	2.50	0.7670	1.2953
1XZP_B	emdecoy2690_1XZQB	1XZQB	2.96	1.2877	1.7237
1XZP_B	emdecoy2691_1XZQB	1XZQB	2.65	0.8712	1.3787
1XZP_B	emdecoy2692_1XZQB	1XZQB	2.99	-0.0660	0.6883
1XZP_B	emdecoy2693_1XZQB	1XZQB	2.89	2.0167	2.3588
1XZP_B	emdecoy2694_1XZQB	1XZQB	2.71	-0.2743	0.5589
1XZP_B	emdecoy2695_1XZQB	1XZQB	2.70	0.7670	1.2953
1XZP_B	emdecoy2696_1XZQB	1XZQB	2.85	2.0167	2.3588
1XZP_B	emdecoy2697_1XZQB	1XZQB	3.15	0.2464	0.9012
1XZP_B	emdecoy2698_1XZQB	1XZQB	2.94	2.1208	2.4518
1XZP_B	emdecoy2699_1XZQB	1XZQB	2.74	1.3919	1.8124
1XZP_B	emdecoy269_1XZQB	1XZQB	2.75	0.8712	1.3787
1XZP_B	emdecoy26_1XZQB	1XZQB	2.49	0.5588	1.1327
1XZP_B	emdecoy2700_1XZQB	1XZQB	2.82	0.6629	1.2132
1XZP_B	emdecoy2701_1XZQB	1XZQB	2.79	0.9753	1.4633
1XZP_B	emdecoy2702_1XZQB	1XZQB	2.49	-0.5867	0.3870
1XZP_B	emdecoy2703_1XZQB	1XZQB	2.94	0.6629	1.2132
1XZP_B	emdecoy2704_1XZQB	1XZQB	3.09	0.7670	1.2953
1XZP_B	emdecoy2705_1XZQB	1XZQB	2.64	1.1836	1.6359
1XZP_B	emdecoy2706_1XZQB	1XZQB	3.04	0.4546	1.0537
1XZP_B	emdecoy2707_1XZQB	1XZQB	3.19	0.5588	1.1327
1XZP_B	emdecoy2708_1XZQB	1XZQB	3.15	0.4546	1.0537
1XZP_B	emdecoy2709_1XZQB	1XZQB	2.31	0.0381	0.7570
1XZP_B	emdecoy270_1XZQB	1XZQB	2.41	0.7670	1.2953
1XZP_B	emdecoy2710_1XZQB	1XZQB	2.93	0.2464	0.9012
1XZP_B	emdecoy2711_1XZQB	1XZQB	3.09	0.6629	1.2132
1XZP_B	emdecoy2712_1XZQB	1XZQB	3.14	0.7670	1.2953
1XZP_B	emdecoy2713_1XZQB	1XZQB	3.23	2.1208	2.4518
1XZP_B	emdecoy2714_1XZQB	1XZQB	2.93	1.9125	2.2663
1XZP_B	emdecoy2715_1XZQB	1XZQB	2.95	2.0167	2.3588
1XZP_B	emdecoy2716_1XZQB	1XZQB	2.94	1.8084	2.1743
1XZP_B	emdecoy2717_1XZQB	1XZQB	2.83	0.5588	1.1327
1XZP_B	emdecoy2718_1XZQB	1XZQB	2.80	1.4960	1.9018
1XZP_B	emdecoy2719_1XZQB	1XZQB	3.18	0.2464	0.9012
1XZP_B	emdecoy271_1XZQB	1XZQB	2.63	0.8712	1.3787
1XZP_B	emdecoy2720_1XZQB	1XZQB	2.73	1.2877	1.7237
1XZP_B	emdecoy2721_1XZQB	1XZQB	2.49	1.7043	2.0829
1XZP_B	emdecoy2722_1XZQB	1XZQB	2.33	-0.2743	0.5589
1XZP_B	emdecoy2723_1XZQB	1XZQB	3.22	1.3919	1.8124
1XZP_B	emdecoy2724_1XZQB	1XZQB	2.68	1.6001	1.9920
1XZP_B	emdecoy2725_1XZQB	1XZQB	2.62	0.6629	1.2132
1XZP_B	emdecoy2726_1XZQB	1XZQB	2.88	1.2877	1.7237
1XZP_B	emdecoy2727_1XZQB	1XZQB	2.80	1.8084	2.1743
1XZP_B	emdecoy2728_1XZQB	1XZQB	2.54	0.3505	0.9765
1XZP_B	emdecoy2729_1XZQB	1XZQB	2.32	0.9753	1.4633
1XZP_B	emdecoy272_1XZQB	1XZQB	2.59	0.4546	1.0537
1XZP_B	emdecoy2730_1XZQB	1XZQB	2.78	1.6001	1.9920
1XZP_B	emdecoy2731_1XZQB	1XZQB	2.86	1.9125	2.2663
1XZP_B	emdecoy2732_1XZQB	1XZQB	3.02	1.4960	1.9018
1XZP_B	emdecoy2733_1XZQB	1XZQB	2.81	0.3505	0.9765
1XZP_B	emdecoy2734_1XZQB	1XZQB	2.48	0.9753	1.4633
1XZP_B	emdecoy2735_1XZQB	1XZQB	2.49	2.0167	2.3588
1XZP_B	emdecoy2736_1XZQB	1XZQB	2.80	-0.0660	0.6883
1XZP_B	emdecoy2737_1XZQB	1XZQB	3.03	-0.0660	0.6883
1XZP_B	emdecoy2738_1XZQB	1XZQB	2.66	1.8084	2.1743
1XZP_B	emdecoy2739_1XZQB	1XZQB	3.09	1.8084	2.1743
1XZP_B	emdecoy273_1XZQB	1XZQB	3.00	0.6629	1.2132
1XZP_B	emdecoy2740_1XZQB	1XZQB	2.79	2.1208	2.4518
1XZP_B	emdecoy2741_1XZQB	1XZQB	2.52	1.8084	2.1743
1XZP_B	emdecoy2742_1XZQB	1XZQB	2.59	1.9125	2.2663
1XZP_B	emdecoy2743_1XZQB	1XZQB	2.92	1.6001	1.9920
1XZP_B	emdecoy2744_1XZQB	1XZQB	2.85	1.8084	2.1743
1XZP_B	emdecoy2745_1XZQB	1XZQB	2.58	1.2877	1.7237
1XZP_B	emdecoy2746_1XZQB	1XZQB	2.89	0.3505	0.9765
1XZP_B	emdecoy2747_1XZQB	1XZQB	2.67	0.4546	1.0537
1XZP_B	emdecoy2748_1XZQB	1XZQB	2.35	0.5588	1.1327
1XZP_B	emdecoy2749_1XZQB	1XZQB	2.61	1.8084	2.1743
1XZP_B	emdecoy274_1XZQB	1XZQB	2.59	0.8712	1.3787
1XZP_B	emdecoy2750_1XZQB	1XZQB	2.90	0.5588	1.1327
1XZP_B	emdecoy2751_1XZQB	1XZQB	3.06	0.5588	1.1327
1XZP_B	emdecoy2752_1XZQB	1XZQB	2.97	0.3505	0.9765
1XZP_B	emdecoy2753_1XZQB	1XZQB	2.95	0.2464	0.9012
1XZP_B	emdecoy2754_1XZQB	1XZQB	2.80	0.6629	1.2132
1XZP_B	emdecoy2755_1XZQB	1XZQB	2.75	0.4546	1.0537
1XZP_B	emdecoy2756_1XZQB	1XZQB	2.85	0.6629	1.2132
1XZP_B	emdecoy2757_1XZQB	1XZQB	2.73	0.6629	1.2132
1XZP_B	emdecoy2758_1XZQB	1XZQB	3.03	0.6629	1.2132
1XZP_B	emdecoy2759_1XZQB	1XZQB	2.67	0.6629	1.2132
1XZP_B	emdecoy275_1XZQB	1XZQB	2.31	0.8712	1.3787
1XZP_B	emdecoy2760_1XZQB	1XZQB	2.67	1.7043	2.0829
1XZP_B	emdecoy2761_1XZQB	1XZQB	2.90	1.6001	1.9920
1XZP_B	emdecoy2762_1XZQB	1XZQB	3.07	1.0795	1.5491
1XZP_B	emdecoy2763_1XZQB	1XZQB	2.88	1.7043	2.0829
1XZP_B	emdecoy2764_1XZQB	1XZQB	3.12	2.1208	2.4518
1XZP_B	emdecoy2765_1XZQB	1XZQB	2.87	1.4960	1.9018
1XZP_B	emdecoy2766_1XZQB	1XZQB	3.11	0.9753	1.4633
1XZP_B	emdecoy2767_1XZQB	1XZQB	2.88	1.3919	1.8124
1XZP_B	emdecoy2768_1XZQB	1XZQB	3.30	1.7043	2.0829
1XZP_B	emdecoy2769_1XZQB	1XZQB	2.58	0.6629	1.2132
1XZP_B	emdecoy276_1XZQB	1XZQB	2.87	0.8712	1.3787
1XZP_B	emdecoy2770_1XZQB	1XZQB	2.88	1.1836	1.6359
1XZP_B	emdecoy2771_1XZQB	1XZQB	3.08	1.3919	1.8124
1XZP_B	emdecoy2772_1XZQB	1XZQB	3.08	1.3919	1.8124
1XZP_B	emdecoy2773_1XZQB	1XZQB	3.07	1.3919	1.8124
1XZP_B	emdecoy2774_1XZQB	1XZQB	2.52	-0.1702	0.6222
1XZP_B	emdecoy2775_1XZQB	1XZQB	2.93	1.3919	1.8124
1XZP_B	emdecoy2776_1XZQB	1XZQB	2.59	0.5588	1.1327
1XZP_B	emdecoy2777_1XZQB	1XZQB	2.85	0.9753	1.4633
1XZP_B	emdecoy2778_1XZQB	1XZQB	2.63	0.6629	1.2132
1XZP_B	emdecoy2779_1XZQB	1XZQB	2.56	1.6001	1.9920
1XZP_B	emdecoy277_1XZQB	1XZQB	2.53	0.5588	1.1327
1XZP_B	emdecoy2780_1XZQB	1XZQB	2.56	0.9753	1.4633
1XZP_B	emdecoy2781_1XZQB	1XZQB	2.99	-0.0660	0.6883
1XZP_B	emdecoy2782_1XZQB	1XZQB	2.74	0.3505	0.9765
1XZP_B	emdecoy2783_1XZQB	1XZQB	2.62	0.7670	1.2953
1XZP_B	emdecoy2784_1XZQB	1XZQB	2.98	0.0381	0.7570
1XZP_B	emdecoy2785_1XZQB	1XZQB	2.73	1.1836	1.6359
1XZP_B	emdecoy2786_1XZQB	1XZQB	2.68	0.4546	1.0537
1XZP_B	emdecoy2787_1XZQB	1XZQB	2.85	0.4546	1.0537
1XZP_B	emdecoy2788_1XZQB	1XZQB	2.93	1.9125	2.2663
1XZP_B	emdecoy2789_1XZQB	1XZQB	2.53	1.9125	2.2663
1XZP_B	emdecoy278_1XZQB	1XZQB	2.53	0.4546	1.0537
1XZP_B	emdecoy2790_1XZQB	1XZQB	2.48	2.1208	2.4518
1XZP_B	emdecoy2791_1XZQB	1XZQB	2.90	2.0167	2.3588
1XZP_B	emdecoy2792_1XZQB	1XZQB	2.75	2.0167	2.3588
1XZP_B	emdecoy2793_1XZQB	1XZQB	2.47	1.9125	2.2663
1XZP_B	emdecoy2794_1XZQB	1XZQB	2.75	1.8084	2.1743
1XZP_B	emdecoy2795_1XZQB	1XZQB	2.97	0.0381	0.7570
1XZP_B	emdecoy2796_1XZQB	1XZQB	2.70	1.8084	2.1743
1XZP_B	emdecoy2797_1XZQB	1XZQB	2.66	0.7670	1.2953
1XZP_B	emdecoy2798_1XZQB	1XZQB	2.78	1.7043	2.0829
1XZP_B	emdecoy2799_1XZQB	1XZQB	3.03	2.2249	2.5452
1XZP_B	emdecoy279_1XZQB	1XZQB	2.38	-0.0660	0.6883
[truncated: 8,001 more rows]
