# Supplementary material for: Addressing the Role of Conformational Diversity in Protein Structure Prediction
Source: PLoS One. 2016 May 9;11(5):e0154923. doi: 10.1371/journal.pone.0154923 (PMC4861349; doi:10.1371/journal.pone.0154923)
Supplement: S1 Dataset — (GZ) [file pone.0154923.s002.gz › Palopoli-Monzon_2016_SI/Structural_alignments/SET_QUARK/rmsd_mammoth_Xu_2HEWF.out]

PDB_1	PDB_2	Target	RMSD	Z-score	ln(E)
2HEWF	emdecoy0_2HEWF	2HEWF	3.05	-1.4809	0.0752
2HEWF	emdecoy1000_2HEWF	2HEWF	2.89	-0.0181	0.7196
2HEWF	emdecoy1001_2HEWF	2HEWF	2.86	-1.1883	0.1460
2HEWF	emdecoy1002_2HEWF	2HEWF	2.99	-0.4082	0.4817
2HEWF	emdecoy1003_2HEWF	2HEWF	2.91	-0.2132	0.5957
2HEWF	emdecoy1004_2HEWF	2HEWF	3.04	-0.5057	0.4288
2HEWF	emdecoy1005_2HEWF	2HEWF	2.77	-1.0908	0.1764
2HEWF	emdecoy1006_2HEWF	2HEWF	3.18	-0.3107	0.5374
2HEWF	emdecoy1007_2HEWF	2HEWF	3.38	-0.2132	0.5957
2HEWF	emdecoy1008_2HEWF	2HEWF	2.46	-1.3834	0.0955
2HEWF	emdecoy1009_2HEWF	2HEWF	3.24	-0.1157	0.6565
2HEWF	emdecoy100_2HEWF	2HEWF	2.82	-0.2132	0.5957
2HEWF	emdecoy1010_2HEWF	2HEWF	3.10	-1.2858	0.1191
2HEWF	emdecoy1011_2HEWF	2HEWF	3.17	0.1769	0.8521
2HEWF	emdecoy1012_2HEWF	2HEWF	3.08	0.6645	1.2144
2HEWF	emdecoy1013_2HEWF	2HEWF	2.99	-0.1157	0.6565
2HEWF	emdecoy1014_2HEWF	2HEWF	2.60	-0.4082	0.4817
2HEWF	emdecoy1015_2HEWF	2HEWF	3.34	-0.6032	0.3788
2HEWF	emdecoy1016_2HEWF	2HEWF	2.62	-0.6032	0.3788
2HEWF	emdecoy1017_2HEWF	2HEWF	2.77	-0.9933	0.2102
2HEWF	emdecoy1018_2HEWF	2HEWF	2.54	-1.0908	0.1764
2HEWF	emdecoy1019_2HEWF	2HEWF	3.20	-0.6032	0.3788
2HEWF	emdecoy101_2HEWF	2HEWF	2.68	-0.5057	0.4288
2HEWF	emdecoy1020_2HEWF	2HEWF	2.72	-0.5057	0.4288
2HEWF	emdecoy1021_2HEWF	2HEWF	2.82	-0.0181	0.7196
2HEWF	emdecoy1022_2HEWF	2HEWF	2.54	-0.4082	0.4817
2HEWF	emdecoy1023_2HEWF	2HEWF	2.76	-0.5057	0.4288
2HEWF	emdecoy1024_2HEWF	2HEWF	2.58	-0.5057	0.4288
2HEWF	emdecoy1025_2HEWF	2HEWF	2.82	-0.5057	0.4288
2HEWF	emdecoy1026_2HEWF	2HEWF	2.78	-0.2132	0.5957
2HEWF	emdecoy1027_2HEWF	2HEWF	2.91	-1.6759	0.0437
2HEWF	emdecoy1028_2HEWF	2HEWF	2.46	-0.6032	0.3788
2HEWF	emdecoy1029_2HEWF	2HEWF	2.82	-0.6032	0.3788
2HEWF	emdecoy102_2HEWF	2HEWF	2.52	-0.7007	0.3318
2HEWF	emdecoy1030_2HEWF	2HEWF	2.56	-0.2132	0.5957
2HEWF	emdecoy1031_2HEWF	2HEWF	2.36	-1.2858	0.1191
2HEWF	emdecoy1032_2HEWF	2HEWF	3.09	-0.3107	0.5374
2HEWF	emdecoy1033_2HEWF	2HEWF	2.67	-0.2132	0.5957
2HEWF	emdecoy1034_2HEWF	2HEWF	2.42	-1.3834	0.0955
2HEWF	emdecoy1035_2HEWF	2HEWF	2.76	-0.2132	0.5957
2HEWF	emdecoy1036_2HEWF	2HEWF	3.04	-0.2132	0.5957
2HEWF	emdecoy1037_2HEWF	2HEWF	2.91	0.1769	0.8521
2HEWF	emdecoy1038_2HEWF	2HEWF	3.05	-0.7983	0.2880
2HEWF	emdecoy1039_2HEWF	2HEWF	2.59	-1.5784	0.0580
2HEWF	emdecoy103_2HEWF	2HEWF	2.53	-0.4082	0.4817
2HEWF	emdecoy1040_2HEWF	2HEWF	2.49	-0.5057	0.4288
2HEWF	emdecoy1041_2HEWF	2HEWF	3.00	0.1769	0.8521
2HEWF	emdecoy1042_2HEWF	2HEWF	2.75	0.3719	0.9923
2HEWF	emdecoy1043_2HEWF	2HEWF	2.53	-0.2132	0.5957
2HEWF	emdecoy1044_2HEWF	2HEWF	2.92	-0.4082	0.4817
2HEWF	emdecoy1045_2HEWF	2HEWF	2.87	-0.2132	0.5957
2HEWF	emdecoy1046_2HEWF	2HEWF	2.62	-0.2132	0.5957
2HEWF	emdecoy1047_2HEWF	2HEWF	2.86	0.9570	1.4483
2HEWF	emdecoy1048_2HEWF	2HEWF	2.41	-0.4082	0.4817
2HEWF	emdecoy1049_2HEWF	2HEWF	2.52	-1.3834	0.0955
2HEWF	emdecoy104_2HEWF	2HEWF	3.16	-1.1883	0.1460
2HEWF	emdecoy1050_2HEWF	2HEWF	2.81	-1.1883	0.1460
2HEWF	emdecoy1051_2HEWF	2HEWF	2.87	-0.2132	0.5957
2HEWF	emdecoy1052_2HEWF	2HEWF	2.47	-1.4809	0.0752
2HEWF	emdecoy1053_2HEWF	2HEWF	2.71	-1.1883	0.1460
2HEWF	emdecoy1054_2HEWF	2HEWF	2.71	-0.1157	0.6565
2HEWF	emdecoy1055_2HEWF	2HEWF	2.84	-0.2132	0.5957
2HEWF	emdecoy1056_2HEWF	2HEWF	2.31	-1.4809	0.0752
2HEWF	emdecoy1057_2HEWF	2HEWF	2.60	-1.4809	0.0752
2HEWF	emdecoy1058_2HEWF	2HEWF	2.53	-0.9933	0.2102
2HEWF	emdecoy1059_2HEWF	2HEWF	2.76	-0.5057	0.4288
2HEWF	emdecoy105_2HEWF	2HEWF	2.99	-0.2132	0.5957
2HEWF	emdecoy1060_2HEWF	2HEWF	2.53	0.1769	0.8521
2HEWF	emdecoy1061_2HEWF	2HEWF	2.21	-1.4809	0.0752
2HEWF	emdecoy1062_2HEWF	2HEWF	2.33	-1.4809	0.0752
2HEWF	emdecoy1063_2HEWF	2HEWF	2.62	-0.4082	0.4817
2HEWF	emdecoy1064_2HEWF	2HEWF	2.22	-1.2858	0.1191
2HEWF	emdecoy1065_2HEWF	2HEWF	2.94	-1.0908	0.1764
2HEWF	emdecoy1066_2HEWF	2HEWF	2.70	-1.0908	0.1764
2HEWF	emdecoy1067_2HEWF	2HEWF	2.43	-1.0908	0.1764
2HEWF	emdecoy1068_2HEWF	2HEWF	2.82	-0.7007	0.3318
2HEWF	emdecoy1069_2HEWF	2HEWF	2.42	0.0794	0.7848
2HEWF	emdecoy106_2HEWF	2HEWF	2.65	-0.5057	0.4288
2HEWF	emdecoy1070_2HEWF	2HEWF	2.72	-0.1157	0.6565
2HEWF	emdecoy1071_2HEWF	2HEWF	2.59	-1.7734	0.0322
2HEWF	emdecoy1072_2HEWF	2HEWF	2.31	-1.3834	0.0955
2HEWF	emdecoy1073_2HEWF	2HEWF	2.82	-0.3107	0.5374
2HEWF	emdecoy1074_2HEWF	2HEWF	2.65	-1.1883	0.1460
2HEWF	emdecoy1075_2HEWF	2HEWF	3.00	-0.7007	0.3318
2HEWF	emdecoy1076_2HEWF	2HEWF	2.47	-0.5057	0.4288
2HEWF	emdecoy1077_2HEWF	2HEWF	2.40	-0.5057	0.4288
2HEWF	emdecoy1078_2HEWF	2HEWF	2.64	-1.0908	0.1764
2HEWF	emdecoy1079_2HEWF	2HEWF	2.94	0.4694	1.0648
2HEWF	emdecoy107_2HEWF	2HEWF	2.59	0.1769	0.8521
2HEWF	emdecoy1080_2HEWF	2HEWF	2.43	-0.8958	0.2474
2HEWF	emdecoy1081_2HEWF	2HEWF	2.68	-1.0908	0.1764
2HEWF	emdecoy1082_2HEWF	2HEWF	2.44	-1.1883	0.1460
2HEWF	emdecoy1083_2HEWF	2HEWF	3.22	0.3719	0.9923
2HEWF	emdecoy1084_2HEWF	2HEWF	2.84	-0.4082	0.4817
2HEWF	emdecoy1085_2HEWF	2HEWF	2.48	-1.5784	0.0580
2HEWF	emdecoy1086_2HEWF	2HEWF	2.75	-1.3834	0.0955
2HEWF	emdecoy1087_2HEWF	2HEWF	2.27	-1.4809	0.0752
2HEWF	emdecoy1088_2HEWF	2HEWF	2.66	-0.5057	0.4288
2HEWF	emdecoy1089_2HEWF	2HEWF	3.21	-0.5057	0.4288
2HEWF	emdecoy108_2HEWF	2HEWF	2.84	-0.0181	0.7196
2HEWF	emdecoy1090_2HEWF	2HEWF	2.72	0.7620	1.2912
2HEWF	emdecoy1091_2HEWF	2HEWF	2.97	0.0794	0.7848
2HEWF	emdecoy1092_2HEWF	2HEWF	2.69	0.2744	0.9213
2HEWF	emdecoy1093_2HEWF	2HEWF	2.50	-0.3107	0.5374
2HEWF	emdecoy1094_2HEWF	2HEWF	2.41	-1.1883	0.1460
2HEWF	emdecoy1095_2HEWF	2HEWF	2.51	0.1769	0.8521
2HEWF	emdecoy1096_2HEWF	2HEWF	2.52	-1.2858	0.1191
2HEWF	emdecoy1097_2HEWF	2HEWF	2.92	-0.0181	0.7196
2HEWF	emdecoy1098_2HEWF	2HEWF	2.39	-1.2858	0.1191
2HEWF	emdecoy1099_2HEWF	2HEWF	3.09	-0.5057	0.4288
2HEWF	emdecoy109_2HEWF	2HEWF	2.89	-0.2132	0.5957
2HEWF	emdecoy10_2HEWF	2HEWF	2.96	-0.8958	0.2474
2HEWF	emdecoy1100_2HEWF	2HEWF	2.97	-0.9933	0.2102
2HEWF	emdecoy1101_2HEWF	2HEWF	2.95	0.0794	0.7848
2HEWF	emdecoy1102_2HEWF	2HEWF	2.97	-0.8958	0.2474
2HEWF	emdecoy1103_2HEWF	2HEWF	2.75	-1.4809	0.0752
2HEWF	emdecoy1104_2HEWF	2HEWF	2.94	-0.9933	0.2102
2HEWF	emdecoy1105_2HEWF	2HEWF	3.00	-0.1157	0.6565
2HEWF	emdecoy1106_2HEWF	2HEWF	3.02	0.3719	0.9923
2HEWF	emdecoy1107_2HEWF	2HEWF	2.61	0.2744	0.9213
2HEWF	emdecoy1108_2HEWF	2HEWF	2.45	-1.5784	0.0580
2HEWF	emdecoy1109_2HEWF	2HEWF	2.94	0.1769	0.8521
2HEWF	emdecoy110_2HEWF	2HEWF	2.78	-0.3107	0.5374
2HEWF	emdecoy1110_2HEWF	2HEWF	2.65	-0.2132	0.5957
2HEWF	emdecoy1111_2HEWF	2HEWF	2.74	-0.8958	0.2474
2HEWF	emdecoy1112_2HEWF	2HEWF	2.76	-0.7983	0.2880
2HEWF	emdecoy1113_2HEWF	2HEWF	2.66	-0.5057	0.4288
2HEWF	emdecoy1114_2HEWF	2HEWF	2.55	-0.7007	0.3318
2HEWF	emdecoy1115_2HEWF	2HEWF	2.52	-1.0908	0.1764
2HEWF	emdecoy1116_2HEWF	2HEWF	2.72	-0.0181	0.7196
2HEWF	emdecoy1117_2HEWF	2HEWF	2.62	-1.0908	0.1764
2HEWF	emdecoy1118_2HEWF	2HEWF	2.63	0.3719	0.9923
2HEWF	emdecoy1119_2HEWF	2HEWF	2.68	0.0794	0.7848
2HEWF	emdecoy111_2HEWF	2HEWF	2.62	0.1769	0.8521
2HEWF	emdecoy1120_2HEWF	2HEWF	2.51	-1.1883	0.1460
2HEWF	emdecoy1121_2HEWF	2HEWF	2.50	-0.5057	0.4288
2HEWF	emdecoy1122_2HEWF	2HEWF	2.83	-0.2132	0.5957
2HEWF	emdecoy1123_2HEWF	2HEWF	2.36	-0.6032	0.3788
2HEWF	emdecoy1124_2HEWF	2HEWF	2.73	0.5670	1.1389
2HEWF	emdecoy1125_2HEWF	2HEWF	2.41	-0.6032	0.3788
2HEWF	emdecoy1126_2HEWF	2HEWF	2.50	-0.6032	0.3788
2HEWF	emdecoy1127_2HEWF	2HEWF	2.32	-0.6032	0.3788
2HEWF	emdecoy1128_2HEWF	2HEWF	2.87	1.0545	1.5285
2HEWF	emdecoy1129_2HEWF	2HEWF	2.54	-1.0908	0.1764
2HEWF	emdecoy112_2HEWF	2HEWF	2.72	-0.2132	0.5957
2HEWF	emdecoy1130_2HEWF	2HEWF	2.93	-0.6032	0.3788
2HEWF	emdecoy1131_2HEWF	2HEWF	2.79	-0.0181	0.7196
2HEWF	emdecoy1132_2HEWF	2HEWF	2.88	-0.2132	0.5957
2HEWF	emdecoy1133_2HEWF	2HEWF	2.65	0.3719	0.9923
2HEWF	emdecoy1134_2HEWF	2HEWF	2.61	-0.2132	0.5957
2HEWF	emdecoy1135_2HEWF	2HEWF	2.91	-0.5057	0.4288
2HEWF	emdecoy1136_2HEWF	2HEWF	2.40	-0.3107	0.5374
2HEWF	emdecoy1137_2HEWF	2HEWF	3.05	-1.1883	0.1460
2HEWF	emdecoy1138_2HEWF	2HEWF	2.92	-0.7983	0.2880
2HEWF	emdecoy1139_2HEWF	2HEWF	3.09	0.1769	0.8521
2HEWF	emdecoy113_2HEWF	2HEWF	3.01	-0.1157	0.6565
2HEWF	emdecoy1140_2HEWF	2HEWF	2.73	-1.0908	0.1764
2HEWF	emdecoy1141_2HEWF	2HEWF	2.45	-1.1883	0.1460
2HEWF	emdecoy1142_2HEWF	2HEWF	2.27	-1.1883	0.1460
2HEWF	emdecoy1143_2HEWF	2HEWF	2.76	-0.5057	0.4288
2HEWF	emdecoy1144_2HEWF	2HEWF	3.04	0.5670	1.1389
2HEWF	emdecoy1145_2HEWF	2HEWF	2.82	-0.2132	0.5957
2HEWF	emdecoy1146_2HEWF	2HEWF	3.14	0.0794	0.7848
2HEWF	emdecoy1147_2HEWF	2HEWF	2.70	-0.6032	0.3788
2HEWF	emdecoy1148_2HEWF	2HEWF	2.73	-0.5057	0.4288
2HEWF	emdecoy1149_2HEWF	2HEWF	2.29	-1.4809	0.0752
2HEWF	emdecoy114_2HEWF	2HEWF	2.75	-0.5057	0.4288
2HEWF	emdecoy1150_2HEWF	2HEWF	2.51	-0.4082	0.4817
2HEWF	emdecoy1151_2HEWF	2HEWF	2.71	-0.8958	0.2474
2HEWF	emdecoy1152_2HEWF	2HEWF	2.89	0.1769	0.8521
2HEWF	emdecoy1153_2HEWF	2HEWF	2.73	0.2744	0.9213
2HEWF	emdecoy1154_2HEWF	2HEWF	2.67	0.3719	0.9923
2HEWF	emdecoy1155_2HEWF	2HEWF	2.28	-0.2132	0.5957
2HEWF	emdecoy1156_2HEWF	2HEWF	3.04	0.1769	0.8521
2HEWF	emdecoy1157_2HEWF	2HEWF	3.00	0.0794	0.7848
2HEWF	emdecoy1158_2HEWF	2HEWF	2.65	-0.2132	0.5957
2HEWF	emdecoy1159_2HEWF	2HEWF	2.78	-0.4082	0.4817
2HEWF	emdecoy115_2HEWF	2HEWF	2.62	-0.1157	0.6565
2HEWF	emdecoy1160_2HEWF	2HEWF	2.33	-0.2132	0.5957
2HEWF	emdecoy1161_2HEWF	2HEWF	2.19	-0.1157	0.6565
2HEWF	emdecoy1162_2HEWF	2HEWF	2.23	-0.2132	0.5957
2HEWF	emdecoy1163_2HEWF	2HEWF	2.77	0.3719	0.9923
2HEWF	emdecoy1164_2HEWF	2HEWF	2.39	-1.2858	0.1191
2HEWF	emdecoy1165_2HEWF	2HEWF	2.82	0.5670	1.1389
2HEWF	emdecoy1166_2HEWF	2HEWF	2.51	-1.1883	0.1460
2HEWF	emdecoy1167_2HEWF	2HEWF	2.39	0.4694	1.0648
2HEWF	emdecoy1168_2HEWF	2HEWF	2.88	-0.1157	0.6565
2HEWF	emdecoy1169_2HEWF	2HEWF	2.55	-0.8958	0.2474
2HEWF	emdecoy116_2HEWF	2HEWF	2.38	-0.2132	0.5957
2HEWF	emdecoy1170_2HEWF	2HEWF	3.07	-0.9933	0.2102
2HEWF	emdecoy1171_2HEWF	2HEWF	3.12	-0.7007	0.3318
2HEWF	emdecoy1172_2HEWF	2HEWF	2.52	0.1769	0.8521
2HEWF	emdecoy1173_2HEWF	2HEWF	2.96	0.6645	1.2144
2HEWF	emdecoy1174_2HEWF	2HEWF	2.98	-0.4082	0.4817
2HEWF	emdecoy1175_2HEWF	2HEWF	2.82	-0.0181	0.7196
2HEWF	emdecoy1176_2HEWF	2HEWF	2.70	-0.8958	0.2474
2HEWF	emdecoy1177_2HEWF	2HEWF	2.78	-0.2132	0.5957
2HEWF	emdecoy1178_2HEWF	2HEWF	2.67	-1.5784	0.0580
2HEWF	emdecoy1179_2HEWF	2HEWF	2.60	-0.0181	0.7196
2HEWF	emdecoy117_2HEWF	2HEWF	2.79	-0.2132	0.5957
2HEWF	emdecoy1180_2HEWF	2HEWF	2.88	-0.1157	0.6565
2HEWF	emdecoy1181_2HEWF	2HEWF	3.21	0.4694	1.0648
2HEWF	emdecoy1182_2HEWF	2HEWF	2.60	-0.0181	0.7196
2HEWF	emdecoy1183_2HEWF	2HEWF	3.15	0.7620	1.2912
2HEWF	emdecoy1184_2HEWF	2HEWF	3.04	-0.6032	0.3788
2HEWF	emdecoy1185_2HEWF	2HEWF	2.78	-0.6032	0.3788
2HEWF	emdecoy1186_2HEWF	2HEWF	2.94	-0.5057	0.4288
2HEWF	emdecoy1187_2HEWF	2HEWF	2.56	-1.3834	0.0955
2HEWF	emdecoy1188_2HEWF	2HEWF	2.85	0.2744	0.9213
2HEWF	emdecoy1189_2HEWF	2HEWF	2.57	-0.7983	0.2880
2HEWF	emdecoy118_2HEWF	2HEWF	2.29	-1.2858	0.1191
2HEWF	emdecoy1190_2HEWF	2HEWF	2.55	-0.9933	0.2102
2HEWF	emdecoy1191_2HEWF	2HEWF	2.75	-0.8958	0.2474
2HEWF	emdecoy1192_2HEWF	2HEWF	2.70	-0.3107	0.5374
2HEWF	emdecoy1193_2HEWF	2HEWF	2.61	-0.0181	0.7196
2HEWF	emdecoy1194_2HEWF	2HEWF	2.99	-0.1157	0.6565
2HEWF	emdecoy1195_2HEWF	2HEWF	2.76	0.8595	1.3692
2HEWF	emdecoy1196_2HEWF	2HEWF	2.63	0.0794	0.7848
2HEWF	emdecoy1197_2HEWF	2HEWF	2.81	0.0794	0.7848
2HEWF	emdecoy1198_2HEWF	2HEWF	2.75	-0.3107	0.5374
2HEWF	emdecoy1199_2HEWF	2HEWF	2.75	-0.2132	0.5957
2HEWF	emdecoy119_2HEWF	2HEWF	2.29	-0.8958	0.2474
2HEWF	emdecoy11_2HEWF	2HEWF	2.19	-0.7983	0.2880
2HEWF	emdecoy1200_2HEWF	2HEWF	2.71	0.2744	0.9213
2HEWF	emdecoy1201_2HEWF	2HEWF	2.54	-0.4082	0.4817
2HEWF	emdecoy1202_2HEWF	2HEWF	2.65	-1.0908	0.1764
2HEWF	emdecoy1203_2HEWF	2HEWF	2.65	-0.2132	0.5957
2HEWF	emdecoy1204_2HEWF	2HEWF	2.33	-0.2132	0.5957
2HEWF	emdecoy1205_2HEWF	2HEWF	2.62	0.3719	0.9923
2HEWF	emdecoy1206_2HEWF	2HEWF	2.67	0.6645	1.2144
2HEWF	emdecoy1207_2HEWF	2HEWF	2.75	-0.4082	0.4817
2HEWF	emdecoy1208_2HEWF	2HEWF	2.93	0.5670	1.1389
2HEWF	emdecoy1209_2HEWF	2HEWF	2.70	-0.0181	0.7196
2HEWF	emdecoy120_2HEWF	2HEWF	2.56	-0.8958	0.2474
2HEWF	emdecoy1210_2HEWF	2HEWF	3.09	-0.7007	0.3318
2HEWF	emdecoy1211_2HEWF	2HEWF	2.88	0.2744	0.9213
2HEWF	emdecoy1212_2HEWF	2HEWF	2.91	-1.0908	0.1764
2HEWF	emdecoy1213_2HEWF	2HEWF	3.03	0.5670	1.1389
2HEWF	emdecoy1214_2HEWF	2HEWF	2.29	-1.5784	0.0580
2HEWF	emdecoy1215_2HEWF	2HEWF	2.83	-1.2858	0.1191
2HEWF	emdecoy1216_2HEWF	2HEWF	2.47	-1.3834	0.0955
2HEWF	emdecoy1217_2HEWF	2HEWF	3.13	0.1769	0.8521
2HEWF	emdecoy1218_2HEWF	2HEWF	3.00	-0.0181	0.7196
2HEWF	emdecoy1219_2HEWF	2HEWF	2.65	-0.3107	0.5374
2HEWF	emdecoy121_2HEWF	2HEWF	2.64	-1.1883	0.1460
2HEWF	emdecoy1220_2HEWF	2HEWF	2.78	0.8595	1.3692
2HEWF	emdecoy1221_2HEWF	2HEWF	2.93	0.2744	0.9213
2HEWF	emdecoy1222_2HEWF	2HEWF	2.92	-0.2132	0.5957
2HEWF	emdecoy1223_2HEWF	2HEWF	2.65	-1.3834	0.0955
2HEWF	emdecoy1224_2HEWF	2HEWF	2.84	0.2744	0.9213
2HEWF	emdecoy1225_2HEWF	2HEWF	2.62	-1.3834	0.0955
2HEWF	emdecoy1226_2HEWF	2HEWF	2.86	0.5670	1.1389
2HEWF	emdecoy1227_2HEWF	2HEWF	2.56	-0.1157	0.6565
2HEWF	emdecoy1228_2HEWF	2HEWF	2.74	-0.1157	0.6565
2HEWF	emdecoy1229_2HEWF	2HEWF	2.79	0.4694	1.0648
2HEWF	emdecoy122_2HEWF	2HEWF	2.74	-0.0181	0.7196
2HEWF	emdecoy1230_2HEWF	2HEWF	2.60	-0.1157	0.6565
2HEWF	emdecoy1231_2HEWF	2HEWF	2.71	-1.3834	0.0955
2HEWF	emdecoy1232_2HEWF	2HEWF	2.79	-0.5057	0.4288
2HEWF	emdecoy1233_2HEWF	2HEWF	2.27	-1.2858	0.1191
2HEWF	emdecoy1234_2HEWF	2HEWF	2.74	-0.0181	0.7196
2HEWF	emdecoy1235_2HEWF	2HEWF	2.46	-1.0908	0.1764
2HEWF	emdecoy1236_2HEWF	2HEWF	2.29	-1.0908	0.1764
2HEWF	emdecoy1237_2HEWF	2HEWF	2.60	-1.1883	0.1460
2HEWF	emdecoy1238_2HEWF	2HEWF	2.80	-0.7007	0.3318
2HEWF	emdecoy1239_2HEWF	2HEWF	2.32	-1.2858	0.1191
2HEWF	emdecoy123_2HEWF	2HEWF	2.40	-1.1883	0.1460
2HEWF	emdecoy1240_2HEWF	2HEWF	2.59	-0.7007	0.3318
2HEWF	emdecoy1241_2HEWF	2HEWF	2.93	0.0794	0.7848
2HEWF	emdecoy1242_2HEWF	2HEWF	3.06	0.1769	0.8521
2HEWF	emdecoy1243_2HEWF	2HEWF	2.38	-1.1883	0.1460
2HEWF	emdecoy1244_2HEWF	2HEWF	3.06	0.0794	0.7848
2HEWF	emdecoy1245_2HEWF	2HEWF	2.44	-1.3834	0.0955
2HEWF	emdecoy1246_2HEWF	2HEWF	3.16	-0.3107	0.5374
2HEWF	emdecoy1247_2HEWF	2HEWF	2.50	-1.1883	0.1460
2HEWF	emdecoy1248_2HEWF	2HEWF	2.57	-0.0181	0.7196
2HEWF	emdecoy1249_2HEWF	2HEWF	3.05	0.2744	0.9213
2HEWF	emdecoy124_2HEWF	2HEWF	2.48	-0.6032	0.3788
2HEWF	emdecoy1250_2HEWF	2HEWF	2.58	-1.1883	0.1460
2HEWF	emdecoy1251_2HEWF	2HEWF	2.41	0.3719	0.9923
2HEWF	emdecoy1252_2HEWF	2HEWF	2.75	0.1769	0.8521
2HEWF	emdecoy1253_2HEWF	2HEWF	2.40	-0.2132	0.5957
2HEWF	emdecoy1254_2HEWF	2HEWF	2.78	0.3719	0.9923
2HEWF	emdecoy1255_2HEWF	2HEWF	2.77	0.4694	1.0648
2HEWF	emdecoy1256_2HEWF	2HEWF	2.38	-0.0181	0.7196
2HEWF	emdecoy1257_2HEWF	2HEWF	2.73	0.4694	1.0648
2HEWF	emdecoy1258_2HEWF	2HEWF	3.05	0.3719	0.9923
2HEWF	emdecoy1259_2HEWF	2HEWF	2.46	-1.4809	0.0752
2HEWF	emdecoy125_2HEWF	2HEWF	2.41	-0.6032	0.3788
2HEWF	emdecoy1260_2HEWF	2HEWF	2.51	-0.6032	0.3788
2HEWF	emdecoy1261_2HEWF	2HEWF	2.75	0.6645	1.2144
2HEWF	emdecoy1262_2HEWF	2HEWF	2.70	-0.9933	0.2102
2HEWF	emdecoy1263_2HEWF	2HEWF	2.82	-0.3107	0.5374
2HEWF	emdecoy1264_2HEWF	2HEWF	2.71	0.4694	1.0648
2HEWF	emdecoy1265_2HEWF	2HEWF	2.70	-0.7007	0.3318
2HEWF	emdecoy1266_2HEWF	2HEWF	2.58	-0.1157	0.6565
2HEWF	emdecoy1267_2HEWF	2HEWF	2.37	-1.3834	0.0955
2HEWF	emdecoy1268_2HEWF	2HEWF	2.37	-1.3834	0.0955
2HEWF	emdecoy1269_2HEWF	2HEWF	2.75	0.3719	0.9923
2HEWF	emdecoy126_2HEWF	2HEWF	2.25	-0.6032	0.3788
2HEWF	emdecoy1270_2HEWF	2HEWF	2.80	0.2744	0.9213
2HEWF	emdecoy1271_2HEWF	2HEWF	2.98	-0.2132	0.5957
2HEWF	emdecoy1272_2HEWF	2HEWF	2.58	-1.0908	0.1764
2HEWF	emdecoy1273_2HEWF	2HEWF	2.59	-1.3834	0.0955
2HEWF	emdecoy1274_2HEWF	2HEWF	2.65	-1.0908	0.1764
2HEWF	emdecoy1275_2HEWF	2HEWF	2.99	1.0545	1.5285
2HEWF	emdecoy1276_2HEWF	2HEWF	2.54	-1.0908	0.1764
2HEWF	emdecoy1277_2HEWF	2HEWF	2.66	-1.4809	0.0752
2HEWF	emdecoy1278_2HEWF	2HEWF	2.83	-0.3107	0.5374
2HEWF	emdecoy1279_2HEWF	2HEWF	2.52	-0.7007	0.3318
2HEWF	emdecoy127_2HEWF	2HEWF	2.67	-0.3107	0.5374
2HEWF	emdecoy1280_2HEWF	2HEWF	2.66	-0.8958	0.2474
2HEWF	emdecoy1281_2HEWF	2HEWF	2.52	-0.4082	0.4817
2HEWF	emdecoy1282_2HEWF	2HEWF	2.37	-1.4809	0.0752
2HEWF	emdecoy1283_2HEWF	2HEWF	2.53	0.2744	0.9213
2HEWF	emdecoy1284_2HEWF	2HEWF	2.40	-1.2858	0.1191
2HEWF	emdecoy1285_2HEWF	2HEWF	2.78	0.0794	0.7848
2HEWF	emdecoy1286_2HEWF	2HEWF	2.98	-0.1157	0.6565
2HEWF	emdecoy1287_2HEWF	2HEWF	2.75	-0.3107	0.5374
2HEWF	emdecoy1288_2HEWF	2HEWF	2.52	-1.1883	0.1460
2HEWF	emdecoy1289_2HEWF	2HEWF	2.36	-1.2858	0.1191
2HEWF	emdecoy128_2HEWF	2HEWF	2.68	-0.4082	0.4817
2HEWF	emdecoy1290_2HEWF	2HEWF	3.08	0.2744	0.9213
2HEWF	emdecoy1291_2HEWF	2HEWF	2.87	-0.8958	0.2474
2HEWF	emdecoy1292_2HEWF	2HEWF	2.88	-0.7007	0.3318
2HEWF	emdecoy1293_2HEWF	2HEWF	2.67	1.0545	1.5285
2HEWF	emdecoy1294_2HEWF	2HEWF	2.92	-0.2132	0.5957
2HEWF	emdecoy1295_2HEWF	2HEWF	2.61	-1.4809	0.0752
2HEWF	emdecoy1296_2HEWF	2HEWF	2.68	0.2744	0.9213
2HEWF	emdecoy1297_2HEWF	2HEWF	3.19	0.6645	1.2144
2HEWF	emdecoy1298_2HEWF	2HEWF	2.69	0.4694	1.0648
2HEWF	emdecoy1299_2HEWF	2HEWF	2.90	0.0794	0.7848
2HEWF	emdecoy129_2HEWF	2HEWF	2.83	-0.7007	0.3318
2HEWF	emdecoy12_2HEWF	2HEWF	2.71	-0.7007	0.3318
2HEWF	emdecoy1300_2HEWF	2HEWF	2.52	-1.4809	0.0752
2HEWF	emdecoy1301_2HEWF	2HEWF	2.25	-1.2858	0.1191
2HEWF	emdecoy1302_2HEWF	2HEWF	2.58	-0.8958	0.2474
2HEWF	emdecoy1303_2HEWF	2HEWF	2.70	-0.7007	0.3318
2HEWF	emdecoy1304_2HEWF	2HEWF	2.96	0.4694	1.0648
2HEWF	emdecoy1305_2HEWF	2HEWF	2.87	-0.0181	0.7196
2HEWF	emdecoy1306_2HEWF	2HEWF	2.33	-1.2858	0.1191
2HEWF	emdecoy1307_2HEWF	2HEWF	2.30	-0.9933	0.2102
2HEWF	emdecoy1308_2HEWF	2HEWF	2.74	-0.4082	0.4817
2HEWF	emdecoy1309_2HEWF	2HEWF	2.81	-0.9933	0.2102
2HEWF	emdecoy130_2HEWF	2HEWF	2.53	-0.5057	0.4288
2HEWF	emdecoy1310_2HEWF	2HEWF	2.76	-0.2132	0.5957
2HEWF	emdecoy1311_2HEWF	2HEWF	2.56	0.2744	0.9213
2HEWF	emdecoy1312_2HEWF	2HEWF	2.43	-0.9933	0.2102
2HEWF	emdecoy1313_2HEWF	2HEWF	2.48	-1.0908	0.1764
2HEWF	emdecoy1314_2HEWF	2HEWF	2.93	0.1769	0.8521
2HEWF	emdecoy1315_2HEWF	2HEWF	2.23	-1.0908	0.1764
2HEWF	emdecoy1316_2HEWF	2HEWF	2.67	-0.7007	0.3318
2HEWF	emdecoy1317_2HEWF	2HEWF	2.65	-0.5057	0.4288
2HEWF	emdecoy1318_2HEWF	2HEWF	2.59	-0.6032	0.3788
2HEWF	emdecoy1319_2HEWF	2HEWF	2.88	0.0794	0.7848
2HEWF	emdecoy131_2HEWF	2HEWF	2.58	-1.0908	0.1764
2HEWF	emdecoy1320_2HEWF	2HEWF	2.74	-1.3834	0.0955
2HEWF	emdecoy1321_2HEWF	2HEWF	2.31	-1.7734	0.0322
2HEWF	emdecoy1322_2HEWF	2HEWF	2.24	-1.2858	0.1191
2HEWF	emdecoy1323_2HEWF	2HEWF	2.57	-0.9933	0.2102
2HEWF	emdecoy1324_2HEWF	2HEWF	2.71	0.2744	0.9213
2HEWF	emdecoy1325_2HEWF	2HEWF	3.26	0.2744	0.9213
2HEWF	emdecoy1326_2HEWF	2HEWF	2.94	0.0794	0.7848
2HEWF	emdecoy1327_2HEWF	2HEWF	2.62	-1.1883	0.1460
2HEWF	emdecoy1328_2HEWF	2HEWF	2.84	-0.4082	0.4817
2HEWF	emdecoy1329_2HEWF	2HEWF	2.49	-0.2132	0.5957
2HEWF	emdecoy132_2HEWF	2HEWF	2.71	-0.4082	0.4817
2HEWF	emdecoy1330_2HEWF	2HEWF	2.79	-0.5057	0.4288
2HEWF	emdecoy1331_2HEWF	2HEWF	2.67	-0.7983	0.2880
2HEWF	emdecoy1332_2HEWF	2HEWF	2.58	-0.8958	0.2474
2HEWF	emdecoy1333_2HEWF	2HEWF	2.57	-0.6032	0.3788
2HEWF	emdecoy1334_2HEWF	2HEWF	2.73	-0.5057	0.4288
2HEWF	emdecoy1335_2HEWF	2HEWF	2.58	0.0794	0.7848
2HEWF	emdecoy1336_2HEWF	2HEWF	2.61	-0.2132	0.5957
2HEWF	emdecoy1337_2HEWF	2HEWF	2.80	-0.0181	0.7196
2HEWF	emdecoy1338_2HEWF	2HEWF	2.65	0.0794	0.7848
2HEWF	emdecoy1339_2HEWF	2HEWF	2.72	-0.6032	0.3788
2HEWF	emdecoy133_2HEWF	2HEWF	2.67	0.0794	0.7848
2HEWF	emdecoy1340_2HEWF	2HEWF	2.75	-1.2858	0.1191
2HEWF	emdecoy1341_2HEWF	2HEWF	2.70	-0.4082	0.4817
2HEWF	emdecoy1342_2HEWF	2HEWF	2.57	-1.0908	0.1764
2HEWF	emdecoy1343_2HEWF	2HEWF	2.82	-0.9933	0.2102
2HEWF	emdecoy1344_2HEWF	2HEWF	2.75	-0.8958	0.2474
2HEWF	emdecoy1345_2HEWF	2HEWF	2.98	0.3719	0.9923
2HEWF	emdecoy1346_2HEWF	2HEWF	2.94	-0.3107	0.5374
2HEWF	emdecoy1347_2HEWF	2HEWF	2.97	0.1769	0.8521
2HEWF	emdecoy1348_2HEWF	2HEWF	2.95	-0.2132	0.5957
2HEWF	emdecoy1349_2HEWF	2HEWF	2.81	-0.7983	0.2880
2HEWF	emdecoy134_2HEWF	2HEWF	2.92	-0.1157	0.6565
2HEWF	emdecoy1350_2HEWF	2HEWF	2.84	-0.9933	0.2102
2HEWF	emdecoy1351_2HEWF	2HEWF	2.82	0.7620	1.2912
2HEWF	emdecoy1352_2HEWF	2HEWF	2.69	0.1769	0.8521
2HEWF	emdecoy1353_2HEWF	2HEWF	2.83	0.0794	0.7848
2HEWF	emdecoy1354_2HEWF	2HEWF	2.63	-0.2132	0.5957
2HEWF	emdecoy1355_2HEWF	2HEWF	2.12	-1.2858	0.1191
2HEWF	emdecoy1356_2HEWF	2HEWF	2.82	-0.5057	0.4288
2HEWF	emdecoy1357_2HEWF	2HEWF	2.30	-1.1883	0.1460
2HEWF	emdecoy1358_2HEWF	2HEWF	2.64	0.1769	0.8521
2HEWF	emdecoy1359_2HEWF	2HEWF	2.38	-1.0908	0.1764
2HEWF	emdecoy135_2HEWF	2HEWF	2.75	-0.6032	0.3788
2HEWF	emdecoy1360_2HEWF	2HEWF	2.45	-1.0908	0.1764
2HEWF	emdecoy1361_2HEWF	2HEWF	2.26	-1.1883	0.1460
2HEWF	emdecoy1362_2HEWF	2HEWF	2.58	-1.3834	0.0955
2HEWF	emdecoy1363_2HEWF	2HEWF	3.03	-0.1157	0.6565
2HEWF	emdecoy1364_2HEWF	2HEWF	2.03	-1.3834	0.0955
2HEWF	emdecoy1365_2HEWF	2HEWF	2.94	0.0794	0.7848
2HEWF	emdecoy1366_2HEWF	2HEWF	2.53	-1.2858	0.1191
2HEWF	emdecoy1367_2HEWF	2HEWF	2.40	-0.8958	0.2474
2HEWF	emdecoy1368_2HEWF	2HEWF	2.77	-0.0181	0.7196
2HEWF	emdecoy1369_2HEWF	2HEWF	2.98	0.2744	0.9213
2HEWF	emdecoy136_2HEWF	2HEWF	2.91	0.4694	1.0648
2HEWF	emdecoy1370_2HEWF	2HEWF	2.88	-0.1157	0.6565
2HEWF	emdecoy1371_2HEWF	2HEWF	3.12	0.5670	1.1389
2HEWF	emdecoy1372_2HEWF	2HEWF	2.89	-0.2132	0.5957
2HEWF	emdecoy1373_2HEWF	2HEWF	2.72	0.2744	0.9213
2HEWF	emdecoy1374_2HEWF	2HEWF	2.83	-1.3834	0.0955
2HEWF	emdecoy1375_2HEWF	2HEWF	2.56	-0.9933	0.2102
2HEWF	emdecoy1376_2HEWF	2HEWF	2.57	-0.0181	0.7196
2HEWF	emdecoy1377_2HEWF	2HEWF	2.70	0.0794	0.7848
2HEWF	emdecoy1378_2HEWF	2HEWF	2.63	-1.0908	0.1764
2HEWF	emdecoy1379_2HEWF	2HEWF	3.01	0.3719	0.9923
2HEWF	emdecoy137_2HEWF	2HEWF	2.81	0.4694	1.0648
2HEWF	emdecoy1380_2HEWF	2HEWF	2.64	-1.1883	0.1460
2HEWF	emdecoy1381_2HEWF	2HEWF	2.79	-0.5057	0.4288
2HEWF	emdecoy1382_2HEWF	2HEWF	2.74	-0.7007	0.3318
2HEWF	emdecoy1383_2HEWF	2HEWF	2.63	0.2744	0.9213
2HEWF	emdecoy1384_2HEWF	2HEWF	2.91	-0.2132	0.5957
2HEWF	emdecoy1385_2HEWF	2HEWF	2.53	-0.3107	0.5374
2HEWF	emdecoy1386_2HEWF	2HEWF	2.77	0.2744	0.9213
2HEWF	emdecoy1387_2HEWF	2HEWF	2.58	-0.7007	0.3318
2HEWF	emdecoy1388_2HEWF	2HEWF	2.54	-0.2132	0.5957
2HEWF	emdecoy1389_2HEWF	2HEWF	2.97	0.6645	1.2144
2HEWF	emdecoy138_2HEWF	2HEWF	2.67	-0.2132	0.5957
2HEWF	emdecoy1390_2HEWF	2HEWF	2.94	-0.6032	0.3788
2HEWF	emdecoy1391_2HEWF	2HEWF	2.67	-0.2132	0.5957
2HEWF	emdecoy1392_2HEWF	2HEWF	2.69	-0.8958	0.2474
2HEWF	emdecoy1393_2HEWF	2HEWF	2.70	-1.0908	0.1764
2HEWF	emdecoy1394_2HEWF	2HEWF	2.53	-0.3107	0.5374
2HEWF	emdecoy1395_2HEWF	2HEWF	2.67	-0.3107	0.5374
2HEWF	emdecoy1396_2HEWF	2HEWF	2.56	-0.5057	0.4288
2HEWF	emdecoy1397_2HEWF	2HEWF	3.11	-0.2132	0.5957
2HEWF	emdecoy1398_2HEWF	2HEWF	2.30	-0.7007	0.3318
2HEWF	emdecoy1399_2HEWF	2HEWF	2.35	-0.4082	0.4817
2HEWF	emdecoy139_2HEWF	2HEWF	2.85	-0.4082	0.4817
2HEWF	emdecoy13_2HEWF	2HEWF	2.29	-0.9933	0.2102
2HEWF	emdecoy1400_2HEWF	2HEWF	2.85	0.1769	0.8521
2HEWF	emdecoy1401_2HEWF	2HEWF	2.37	-1.3834	0.0955
2HEWF	emdecoy1402_2HEWF	2HEWF	2.31	-1.4809	0.0752
2HEWF	emdecoy1403_2HEWF	2HEWF	2.68	-1.4809	0.0752
2HEWF	emdecoy1404_2HEWF	2HEWF	2.47	-1.2858	0.1191
2HEWF	emdecoy1405_2HEWF	2HEWF	2.89	-1.4809	0.0752
2HEWF	emdecoy1406_2HEWF	2HEWF	2.63	0.9570	1.4483
2HEWF	emdecoy1407_2HEWF	2HEWF	2.59	0.9570	1.4483
2HEWF	emdecoy1408_2HEWF	2HEWF	2.35	-1.2858	0.1191
2HEWF	emdecoy1409_2HEWF	2HEWF	2.86	-0.7007	0.3318
2HEWF	emdecoy140_2HEWF	2HEWF	2.70	0.0794	0.7848
2HEWF	emdecoy1410_2HEWF	2HEWF	2.44	-1.0908	0.1764
2HEWF	emdecoy1411_2HEWF	2HEWF	2.46	-0.8958	0.2474
2HEWF	emdecoy1412_2HEWF	2HEWF	2.48	-1.4809	0.0752
2HEWF	emdecoy1413_2HEWF	2HEWF	2.85	-0.0181	0.7196
2HEWF	emdecoy1414_2HEWF	2HEWF	2.11	-1.3834	0.0955
2HEWF	emdecoy1415_2HEWF	2HEWF	2.80	-0.6032	0.3788
2HEWF	emdecoy1416_2HEWF	2HEWF	3.03	-0.2132	0.5957
2HEWF	emdecoy1417_2HEWF	2HEWF	2.53	-0.6032	0.3788
2HEWF	emdecoy1418_2HEWF	2HEWF	2.52	0.1769	0.8521
2HEWF	emdecoy1419_2HEWF	2HEWF	2.70	-1.0908	0.1764
2HEWF	emdecoy141_2HEWF	2HEWF	2.66	-0.0181	0.7196
2HEWF	emdecoy1420_2HEWF	2HEWF	2.27	-1.3834	0.0955
2HEWF	emdecoy1421_2HEWF	2HEWF	2.88	-0.1157	0.6565
2HEWF	emdecoy1422_2HEWF	2HEWF	2.93	-0.1157	0.6565
2HEWF	emdecoy1423_2HEWF	2HEWF	2.77	-0.2132	0.5957
2HEWF	emdecoy1424_2HEWF	2HEWF	2.40	-1.5784	0.0580
2HEWF	emdecoy1425_2HEWF	2HEWF	2.63	0.0794	0.7848
2HEWF	emdecoy1426_2HEWF	2HEWF	2.89	-0.7007	0.3318
2HEWF	emdecoy1427_2HEWF	2HEWF	2.57	-0.9933	0.2102
2HEWF	emdecoy1428_2HEWF	2HEWF	2.82	0.1769	0.8521
2HEWF	emdecoy1429_2HEWF	2HEWF	2.51	-1.2858	0.1191
2HEWF	emdecoy142_2HEWF	2HEWF	3.02	1.1520	1.6095
2HEWF	emdecoy1430_2HEWF	2HEWF	3.16	0.0794	0.7848
2HEWF	emdecoy1431_2HEWF	2HEWF	3.06	-0.6032	0.3788
2HEWF	emdecoy1432_2HEWF	2HEWF	3.13	0.0794	0.7848
2HEWF	emdecoy1433_2HEWF	2HEWF	2.66	0.0794	0.7848
2HEWF	emdecoy1434_2HEWF	2HEWF	2.52	-0.6032	0.3788
2HEWF	emdecoy1435_2HEWF	2HEWF	2.61	-0.7007	0.3318
2HEWF	emdecoy1436_2HEWF	2HEWF	2.62	-0.5057	0.4288
2HEWF	emdecoy1437_2HEWF	2HEWF	2.72	0.1769	0.8521
2HEWF	emdecoy1438_2HEWF	2HEWF	2.94	-0.2132	0.5957
2HEWF	emdecoy1439_2HEWF	2HEWF	2.70	-0.2132	0.5957
2HEWF	emdecoy143_2HEWF	2HEWF	2.89	-0.1157	0.6565
2HEWF	emdecoy1440_2HEWF	2HEWF	2.44	-0.8958	0.2474
2HEWF	emdecoy1441_2HEWF	2HEWF	3.05	0.1769	0.8521
2HEWF	emdecoy1442_2HEWF	2HEWF	2.72	-0.7007	0.3318
2HEWF	emdecoy1443_2HEWF	2HEWF	2.56	-0.7983	0.2880
2HEWF	emdecoy1444_2HEWF	2HEWF	3.09	-0.4082	0.4817
2HEWF	emdecoy1445_2HEWF	2HEWF	3.23	-0.5057	0.4288
2HEWF	emdecoy1446_2HEWF	2HEWF	3.00	-0.4082	0.4817
2HEWF	emdecoy1447_2HEWF	2HEWF	3.11	-0.0181	0.7196
2HEWF	emdecoy1448_2HEWF	2HEWF	2.66	-0.4082	0.4817
2HEWF	emdecoy1449_2HEWF	2HEWF	3.07	-0.8958	0.2474
2HEWF	emdecoy144_2HEWF	2HEWF	2.93	0.7620	1.2912
2HEWF	emdecoy1450_2HEWF	2HEWF	2.24	-1.3834	0.0955
2HEWF	emdecoy1451_2HEWF	2HEWF	2.67	0.5670	1.1389
2HEWF	emdecoy1452_2HEWF	2HEWF	2.26	-1.0908	0.1764
2HEWF	emdecoy1453_2HEWF	2HEWF	2.47	-0.8958	0.2474
2HEWF	emdecoy1454_2HEWF	2HEWF	3.23	-0.6032	0.3788
2HEWF	emdecoy1455_2HEWF	2HEWF	2.34	-1.1883	0.1460
2HEWF	emdecoy1456_2HEWF	2HEWF	2.99	-0.9933	0.2102
2HEWF	emdecoy1457_2HEWF	2HEWF	2.32	-1.0908	0.1764
2HEWF	emdecoy1458_2HEWF	2HEWF	2.33	-1.1883	0.1460
2HEWF	emdecoy1459_2HEWF	2HEWF	3.27	0.3719	0.9923
2HEWF	emdecoy145_2HEWF	2HEWF	2.54	-0.0181	0.7196
2HEWF	emdecoy1460_2HEWF	2HEWF	2.77	0.2744	0.9213
2HEWF	emdecoy1461_2HEWF	2HEWF	3.24	-0.2132	0.5957
2HEWF	emdecoy1462_2HEWF	2HEWF	2.81	0.3719	0.9923
2HEWF	emdecoy1463_2HEWF	2HEWF	2.76	-0.7007	0.3318
2HEWF	emdecoy1464_2HEWF	2HEWF	3.02	-0.4082	0.4817
2HEWF	emdecoy1465_2HEWF	2HEWF	3.06	-0.5057	0.4288
2HEWF	emdecoy1466_2HEWF	2HEWF	3.03	-1.3834	0.0955
2HEWF	emdecoy1467_2HEWF	2HEWF	2.89	0.2744	0.9213
2HEWF	emdecoy1468_2HEWF	2HEWF	2.89	-0.3107	0.5374
2HEWF	emdecoy1469_2HEWF	2HEWF	2.77	-0.0181	0.7196
2HEWF	emdecoy146_2HEWF	2HEWF	3.01	0.9570	1.4483
2HEWF	emdecoy1470_2HEWF	2HEWF	3.03	-0.1157	0.6565
2HEWF	emdecoy1471_2HEWF	2HEWF	2.12	-1.3834	0.0955
2HEWF	emdecoy1472_2HEWF	2HEWF	2.45	-0.9933	0.2102
2HEWF	emdecoy1473_2HEWF	2HEWF	2.51	-0.8958	0.2474
2HEWF	emdecoy1474_2HEWF	2HEWF	2.95	-0.0181	0.7196
2HEWF	emdecoy1475_2HEWF	2HEWF	2.38	-1.4809	0.0752
2HEWF	emdecoy1476_2HEWF	2HEWF	2.90	0.2744	0.9213
2HEWF	emdecoy1477_2HEWF	2HEWF	3.25	-0.8958	0.2474
2HEWF	emdecoy1478_2HEWF	2HEWF	2.57	-0.8958	0.2474
2HEWF	emdecoy1479_2HEWF	2HEWF	2.63	-0.8958	0.2474
2HEWF	emdecoy147_2HEWF	2HEWF	2.95	-0.3107	0.5374
2HEWF	emdecoy1480_2HEWF	2HEWF	2.54	-0.6032	0.3788
2HEWF	emdecoy1481_2HEWF	2HEWF	2.72	0.2744	0.9213
2HEWF	emdecoy1482_2HEWF	2HEWF	2.70	-0.9933	0.2102
2HEWF	emdecoy1483_2HEWF	2HEWF	2.39	-0.5057	0.4288
2HEWF	emdecoy1484_2HEWF	2HEWF	2.30	-0.6032	0.3788
2HEWF	emdecoy1485_2HEWF	2HEWF	2.80	-0.7007	0.3318
2HEWF	emdecoy1486_2HEWF	2HEWF	2.66	-0.7983	0.2880
2HEWF	emdecoy1487_2HEWF	2HEWF	2.38	-0.7007	0.3318
2HEWF	emdecoy1488_2HEWF	2HEWF	2.87	-0.4082	0.4817
2HEWF	emdecoy1489_2HEWF	2HEWF	2.66	-0.8958	0.2474
2HEWF	emdecoy148_2HEWF	2HEWF	2.93	-0.2132	0.5957
2HEWF	emdecoy1490_2HEWF	2HEWF	3.01	0.0794	0.7848
2HEWF	emdecoy1491_2HEWF	2HEWF	2.52	-1.1883	0.1460
2HEWF	emdecoy1492_2HEWF	2HEWF	2.82	0.2744	0.9213
2HEWF	emdecoy1493_2HEWF	2HEWF	2.80	-0.0181	0.7196
2HEWF	emdecoy1494_2HEWF	2HEWF	3.22	0.5670	1.1389
2HEWF	emdecoy1495_2HEWF	2HEWF	2.76	-0.8958	0.2474
2HEWF	emdecoy1496_2HEWF	2HEWF	2.66	-0.8958	0.2474
2HEWF	emdecoy1497_2HEWF	2HEWF	2.55	-0.6032	0.3788
2HEWF	emdecoy1498_2HEWF	2HEWF	2.94	0.0794	0.7848
2HEWF	emdecoy1499_2HEWF	2HEWF	3.26	0.0794	0.7848
2HEWF	emdecoy149_2HEWF	2HEWF	2.96	-0.7983	0.2880
2HEWF	emdecoy14_2HEWF	2HEWF	2.28	-1.0908	0.1764
2HEWF	emdecoy1500_2HEWF	2HEWF	2.44	-1.2858	0.1191
2HEWF	emdecoy1501_2HEWF	2HEWF	2.81	-0.9933	0.2102
2HEWF	emdecoy1502_2HEWF	2HEWF	2.65	-1.0908	0.1764
2HEWF	emdecoy1503_2HEWF	2HEWF	2.68	0.0794	0.7848
2HEWF	emdecoy1504_2HEWF	2HEWF	2.57	-1.0908	0.1764
2HEWF	emdecoy1505_2HEWF	2HEWF	2.38	-1.4809	0.0752
2HEWF	emdecoy1506_2HEWF	2HEWF	2.60	-0.9933	0.2102
2HEWF	emdecoy1507_2HEWF	2HEWF	2.83	-0.7983	0.2880
2HEWF	emdecoy1508_2HEWF	2HEWF	2.51	-1.3834	0.0955
2HEWF	emdecoy1509_2HEWF	2HEWF	2.72	-1.2858	0.1191
2HEWF	emdecoy150_2HEWF	2HEWF	2.82	-0.7983	0.2880
2HEWF	emdecoy1510_2HEWF	2HEWF	2.82	-1.4809	0.0752
2HEWF	emdecoy1511_2HEWF	2HEWF	2.71	-0.7007	0.3318
2HEWF	emdecoy1512_2HEWF	2HEWF	2.67	-1.7734	0.0322
2HEWF	emdecoy1513_2HEWF	2HEWF	2.24	-1.1883	0.1460
2HEWF	emdecoy1514_2HEWF	2HEWF	2.51	-1.2858	0.1191
2HEWF	emdecoy1515_2HEWF	2HEWF	2.55	-1.4809	0.0752
2HEWF	emdecoy1516_2HEWF	2HEWF	2.91	-1.6759	0.0437
2HEWF	emdecoy1517_2HEWF	2HEWF	2.32	-1.2858	0.1191
2HEWF	emdecoy1518_2HEWF	2HEWF	3.21	-1.4809	0.0752
2HEWF	emdecoy1519_2HEWF	2HEWF	2.77	-1.7734	0.0322
2HEWF	emdecoy151_2HEWF	2HEWF	2.43	-0.5057	0.4288
2HEWF	emdecoy1520_2HEWF	2HEWF	2.84	-1.8709	0.0230
2HEWF	emdecoy1521_2HEWF	2HEWF	2.76	-0.7983	0.2880
2HEWF	emdecoy1522_2HEWF	2HEWF	2.84	-1.7734	0.0322
2HEWF	emdecoy1523_2HEWF	2HEWF	3.32	-0.5057	0.4288
2HEWF	emdecoy1524_2HEWF	2HEWF	2.46	-0.7983	0.2880
2HEWF	emdecoy1525_2HEWF	2HEWF	2.68	0.5670	1.1389
2HEWF	emdecoy1526_2HEWF	2HEWF	2.69	0.8595	1.3692
2HEWF	emdecoy1527_2HEWF	2HEWF	3.43	-1.6759	0.0437
2HEWF	emdecoy1528_2HEWF	2HEWF	3.44	-1.8709	0.0230
2HEWF	emdecoy1529_2HEWF	2HEWF	2.50	-0.7983	0.2880
2HEWF	emdecoy152_2HEWF	2HEWF	2.52	-1.0908	0.1764
2HEWF	emdecoy1530_2HEWF	2HEWF	2.59	-0.0181	0.7196
2HEWF	emdecoy1531_2HEWF	2HEWF	3.02	-0.5057	0.4288
2HEWF	emdecoy1532_2HEWF	2HEWF	3.17	-0.7983	0.2880
2HEWF	emdecoy1533_2HEWF	2HEWF	3.00	-0.8958	0.2474
2HEWF	emdecoy1534_2HEWF	2HEWF	2.65	-0.8958	0.2474
2HEWF	emdecoy1535_2HEWF	2HEWF	2.45	-1.1883	0.1460
2HEWF	emdecoy1536_2HEWF	2HEWF	2.43	-1.2858	0.1191
2HEWF	emdecoy1537_2HEWF	2HEWF	2.49	-0.5057	0.4288
2HEWF	emdecoy1538_2HEWF	2HEWF	2.38	-0.9933	0.2102
2HEWF	emdecoy1539_2HEWF	2HEWF	2.41	-0.8958	0.2474
2HEWF	emdecoy153_2HEWF	2HEWF	3.11	-1.1883	0.1460
2HEWF	emdecoy1540_2HEWF	2HEWF	2.05	-1.1883	0.1460
2HEWF	emdecoy1541_2HEWF	2HEWF	2.75	-0.9933	0.2102
2HEWF	emdecoy1542_2HEWF	2HEWF	2.79	-1.1883	0.1460
2HEWF	emdecoy1543_2HEWF	2HEWF	2.88	-0.5057	0.4288
2HEWF	emdecoy1544_2HEWF	2HEWF	2.47	-1.3834	0.0955
2HEWF	emdecoy1545_2HEWF	2HEWF	2.72	-0.9933	0.2102
2HEWF	emdecoy1546_2HEWF	2HEWF	2.79	-0.7007	0.3318
2HEWF	emdecoy1547_2HEWF	2HEWF	2.20	-0.8958	0.2474
2HEWF	emdecoy1548_2HEWF	2HEWF	2.66	-0.0181	0.7196
2HEWF	emdecoy1549_2HEWF	2HEWF	2.64	-1.2858	0.1191
2HEWF	emdecoy154_2HEWF	2HEWF	2.84	-0.4082	0.4817
2HEWF	emdecoy1550_2HEWF	2HEWF	2.96	-0.0181	0.7196
2HEWF	emdecoy1551_2HEWF	2HEWF	2.90	-0.1157	0.6565
2HEWF	emdecoy1552_2HEWF	2HEWF	2.49	-1.5784	0.0580
2HEWF	emdecoy1553_2HEWF	2HEWF	2.74	-0.6032	0.3788
2HEWF	emdecoy1554_2HEWF	2HEWF	2.26	-0.6032	0.3788
2HEWF	emdecoy1555_2HEWF	2HEWF	2.35	-0.7983	0.2880
2HEWF	emdecoy1556_2HEWF	2HEWF	2.51	-0.6032	0.3788
2HEWF	emdecoy1557_2HEWF	2HEWF	2.17	-0.7007	0.3318
2HEWF	emdecoy1558_2HEWF	2HEWF	2.52	-1.5784	0.0580
2HEWF	emdecoy1559_2HEWF	2HEWF	2.27	-0.8958	0.2474
2HEWF	emdecoy155_2HEWF	2HEWF	2.37	-0.9933	0.2102
2HEWF	emdecoy1560_2HEWF	2HEWF	2.51	-1.4809	0.0752
2HEWF	emdecoy1561_2HEWF	2HEWF	2.44	-1.7734	0.0322
2HEWF	emdecoy1562_2HEWF	2HEWF	2.53	-1.1883	0.1460
2HEWF	emdecoy1563_2HEWF	2HEWF	2.84	-1.2858	0.1191
2HEWF	emdecoy1564_2HEWF	2HEWF	2.29	-1.4809	0.0752
2HEWF	emdecoy1565_2HEWF	2HEWF	2.84	-0.7983	0.2880
2HEWF	emdecoy1566_2HEWF	2HEWF	2.63	-0.3107	0.5374
2HEWF	emdecoy1567_2HEWF	2HEWF	2.88	0.7620	1.2912
2HEWF	emdecoy1568_2HEWF	2HEWF	2.94	1.2496	1.6914
2HEWF	emdecoy1569_2HEWF	2HEWF	2.78	-0.0181	0.7196
2HEWF	emdecoy156_2HEWF	2HEWF	2.01	-1.3834	0.0955
2HEWF	emdecoy1570_2HEWF	2HEWF	2.86	-0.7983	0.2880
2HEWF	emdecoy1571_2HEWF	2HEWF	2.73	-1.7734	0.0322
2HEWF	emdecoy1572_2HEWF	2HEWF	2.54	-1.7734	0.0322
2HEWF	emdecoy1573_2HEWF	2HEWF	2.55	-1.4809	0.0752
2HEWF	emdecoy1574_2HEWF	2HEWF	2.82	0.7620	1.2912
2HEWF	emdecoy1575_2HEWF	2HEWF	2.47	-0.7007	0.3318
2HEWF	emdecoy1576_2HEWF	2HEWF	2.09	-1.4809	0.0752
2HEWF	emdecoy1577_2HEWF	2HEWF	2.79	0.9570	1.4483
2HEWF	emdecoy1578_2HEWF	2HEWF	2.69	1.1520	1.6095
2HEWF	emdecoy1579_2HEWF	2HEWF	2.36	-0.7007	0.3318
2HEWF	emdecoy157_2HEWF	2HEWF	2.79	-0.4082	0.4817
2HEWF	emdecoy1580_2HEWF	2HEWF	2.97	1.2496	1.6914
2HEWF	emdecoy1581_2HEWF	2HEWF	2.68	-1.1883	0.1460
2HEWF	emdecoy1582_2HEWF	2HEWF	3.12	-1.7734	0.0322
2HEWF	emdecoy1583_2HEWF	2HEWF	3.07	-0.7007	0.3318
2HEWF	emdecoy1584_2HEWF	2HEWF	2.30	-0.9933	0.2102
2HEWF	emdecoy1585_2HEWF	2HEWF	3.08	0.5670	1.1389
2HEWF	emdecoy1586_2HEWF	2HEWF	2.59	-0.5057	0.4288
2HEWF	emdecoy1587_2HEWF	2HEWF	2.49	-0.9933	0.2102
2HEWF	emdecoy1588_2HEWF	2HEWF	2.52	-0.7007	0.3318
2HEWF	emdecoy1589_2HEWF	2HEWF	2.83	0.0794	0.7848
2HEWF	emdecoy158_2HEWF	2HEWF	2.68	0.0794	0.7848
2HEWF	emdecoy1590_2HEWF	2HEWF	2.51	-1.0908	0.1764
2HEWF	emdecoy1591_2HEWF	2HEWF	2.69	-1.0908	0.1764
2HEWF	emdecoy1592_2HEWF	2HEWF	2.61	0.2744	0.9213
2HEWF	emdecoy1593_2HEWF	2HEWF	2.73	-1.0908	0.1764
2HEWF	emdecoy1594_2HEWF	2HEWF	2.29	-1.3834	0.0955
2HEWF	emdecoy1595_2HEWF	2HEWF	2.46	-0.5057	0.4288
2HEWF	emdecoy1596_2HEWF	2HEWF	2.57	-0.4082	0.4817
2HEWF	emdecoy1597_2HEWF	2HEWF	3.05	-0.7007	0.3318
2HEWF	emdecoy1598_2HEWF	2HEWF	2.37	-1.4809	0.0752
2HEWF	emdecoy1599_2HEWF	2HEWF	2.76	-0.7983	0.2880
2HEWF	emdecoy159_2HEWF	2HEWF	1.91	-1.6759	0.0437
2HEWF	emdecoy15_2HEWF	2HEWF	2.76	-0.4082	0.4817
2HEWF	emdecoy1600_2HEWF	2HEWF	2.79	-0.3107	0.5374
2HEWF	emdecoy1601_2HEWF	2HEWF	2.22	-0.6032	0.3788
2HEWF	emdecoy1602_2HEWF	2HEWF	3.07	-1.4809	0.0752
2HEWF	emdecoy1603_2HEWF	2HEWF	2.41	-1.0908	0.1764
2HEWF	emdecoy1604_2HEWF	2HEWF	2.41	-0.7007	0.3318
2HEWF	emdecoy1605_2HEWF	2HEWF	2.47	-0.6032	0.3788
2HEWF	emdecoy1606_2HEWF	2HEWF	3.04	-0.7007	0.3318
2HEWF	emdecoy1607_2HEWF	2HEWF	2.73	-0.9933	0.2102
2HEWF	emdecoy1608_2HEWF	2HEWF	2.62	-0.9933	0.2102
2HEWF	emdecoy1609_2HEWF	2HEWF	2.55	-1.4809	0.0752
2HEWF	emdecoy160_2HEWF	2HEWF	2.68	-0.0181	0.7196
2HEWF	emdecoy1610_2HEWF	2HEWF	2.62	-1.1883	0.1460
2HEWF	emdecoy1611_2HEWF	2HEWF	2.76	-0.9933	0.2102
2HEWF	emdecoy1612_2HEWF	2HEWF	3.18	-0.9933	0.2102
2HEWF	emdecoy1613_2HEWF	2HEWF	2.56	-1.7734	0.0322
2HEWF	emdecoy1614_2HEWF	2HEWF	2.58	-0.9933	0.2102
2HEWF	emdecoy1615_2HEWF	2HEWF	2.95	-1.0908	0.1764
2HEWF	emdecoy1616_2HEWF	2HEWF	2.39	-1.1883	0.1460
2HEWF	emdecoy1617_2HEWF	2HEWF	2.86	0.1769	0.8521
2HEWF	emdecoy1618_2HEWF	2HEWF	2.33	-1.2858	0.1191
2HEWF	emdecoy1619_2HEWF	2HEWF	2.90	-1.1883	0.1460
2HEWF	emdecoy161_2HEWF	2HEWF	2.55	-0.5057	0.4288
2HEWF	emdecoy1620_2HEWF	2HEWF	2.83	-0.5057	0.4288
2HEWF	emdecoy1621_2HEWF	2HEWF	2.02	-1.4809	0.0752
2HEWF	emdecoy1622_2HEWF	2HEWF	2.51	-0.7983	0.2880
2HEWF	emdecoy1623_2HEWF	2HEWF	2.81	-0.1157	0.6565
2HEWF	emdecoy1624_2HEWF	2HEWF	2.84	-1.4809	0.0752
2HEWF	emdecoy1625_2HEWF	2HEWF	2.31	-1.3834	0.0955
2HEWF	emdecoy1626_2HEWF	2HEWF	2.37	-1.2858	0.1191
2HEWF	emdecoy1627_2HEWF	2HEWF	2.86	-0.8958	0.2474
2HEWF	emdecoy1628_2HEWF	2HEWF	2.41	-0.5057	0.4288
2HEWF	emdecoy1629_2HEWF	2HEWF	2.74	1.0545	1.5285
2HEWF	emdecoy162_2HEWF	2HEWF	2.63	0.1769	0.8521
2HEWF	emdecoy1630_2HEWF	2HEWF	2.28	-0.5057	0.4288
2HEWF	emdecoy1631_2HEWF	2HEWF	2.33	-0.6032	0.3788
2HEWF	emdecoy1632_2HEWF	2HEWF	2.41	-0.7983	0.2880
2HEWF	emdecoy1633_2HEWF	2HEWF	2.92	0.9570	1.4483
2HEWF	emdecoy1634_2HEWF	2HEWF	2.53	-0.9933	0.2102
2HEWF	emdecoy1635_2HEWF	2HEWF	2.48	-0.4082	0.4817
2HEWF	emdecoy1636_2HEWF	2HEWF	2.79	-0.0181	0.7196
2HEWF	emdecoy1637_2HEWF	2HEWF	2.47	-0.9933	0.2102
2HEWF	emdecoy1638_2HEWF	2HEWF	2.94	-0.3107	0.5374
2HEWF	emdecoy1639_2HEWF	2HEWF	2.82	-0.3107	0.5374
2HEWF	emdecoy163_2HEWF	2HEWF	2.80	-0.4082	0.4817
2HEWF	emdecoy1640_2HEWF	2HEWF	3.04	-0.5057	0.4288
2HEWF	emdecoy1641_2HEWF	2HEWF	2.80	-0.7983	0.2880
2HEWF	emdecoy1642_2HEWF	2HEWF	2.31	-1.3834	0.0955
2HEWF	emdecoy1643_2HEWF	2HEWF	2.66	-1.1883	0.1460
2HEWF	emdecoy1644_2HEWF	2HEWF	2.74	-1.3834	0.0955
2HEWF	emdecoy1645_2HEWF	2HEWF	2.73	0.6645	1.2144
2HEWF	emdecoy1646_2HEWF	2HEWF	3.00	-0.5057	0.4288
2HEWF	emdecoy1647_2HEWF	2HEWF	2.39	-1.3834	0.0955
2HEWF	emdecoy1648_2HEWF	2HEWF	2.88	-0.8958	0.2474
2HEWF	emdecoy1649_2HEWF	2HEWF	2.54	-0.3107	0.5374
2HEWF	emdecoy164_2HEWF	2HEWF	2.59	-0.8958	0.2474
2HEWF	emdecoy1650_2HEWF	2HEWF	2.96	-0.4082	0.4817
2HEWF	emdecoy1651_2HEWF	2HEWF	2.66	-0.2132	0.5957
2HEWF	emdecoy1652_2HEWF	2HEWF	2.80	-0.2132	0.5957
2HEWF	emdecoy1653_2HEWF	2HEWF	3.08	-0.7007	0.3318
2HEWF	emdecoy1654_2HEWF	2HEWF	2.43	-1.0908	0.1764
2HEWF	emdecoy1655_2HEWF	2HEWF	2.92	0.5670	1.1389
2HEWF	emdecoy1656_2HEWF	2HEWF	2.64	-0.8958	0.2474
2HEWF	emdecoy1657_2HEWF	2HEWF	2.87	0.0794	0.7848
2HEWF	emdecoy1658_2HEWF	2HEWF	2.60	-1.6759	0.0437
2HEWF	emdecoy1659_2HEWF	2HEWF	2.72	-0.2132	0.5957
2HEWF	emdecoy165_2HEWF	2HEWF	3.05	-0.7007	0.3318
2HEWF	emdecoy1660_2HEWF	2HEWF	3.04	-0.7007	0.3318
2HEWF	emdecoy1661_2HEWF	2HEWF	2.70	0.1769	0.8521
2HEWF	emdecoy1662_2HEWF	2HEWF	2.41	-0.6032	0.3788
2HEWF	emdecoy1663_2HEWF	2HEWF	2.79	0.0794	0.7848
2HEWF	emdecoy1664_2HEWF	2HEWF	3.06	-0.6032	0.3788
2HEWF	emdecoy1665_2HEWF	2HEWF	3.20	-1.1883	0.1460
2HEWF	emdecoy1666_2HEWF	2HEWF	2.86	0.9570	1.4483
2HEWF	emdecoy1667_2HEWF	2HEWF	2.96	-1.6759	0.0437
2HEWF	emdecoy1668_2HEWF	2HEWF	2.65	-0.3107	0.5374
2HEWF	emdecoy1669_2HEWF	2HEWF	2.89	1.0545	1.5285
2HEWF	emdecoy166_2HEWF	2HEWF	2.83	-0.7983	0.2880
2HEWF	emdecoy1670_2HEWF	2HEWF	2.70	-1.4809	0.0752
2HEWF	emdecoy1671_2HEWF	2HEWF	3.05	-1.0908	0.1764
2HEWF	emdecoy1672_2HEWF	2HEWF	3.03	-1.6759	0.0437
2HEWF	emdecoy1673_2HEWF	2HEWF	2.61	-0.3107	0.5374
2HEWF	emdecoy1674_2HEWF	2HEWF	2.29	-1.4809	0.0752
2HEWF	emdecoy1675_2HEWF	2HEWF	2.67	-0.7983	0.2880
2HEWF	emdecoy1676_2HEWF	2HEWF	2.70	-1.0908	0.1764
2HEWF	emdecoy1677_2HEWF	2HEWF	2.56	-0.6032	0.3788
2HEWF	emdecoy1678_2HEWF	2HEWF	2.36	-0.5057	0.4288
2HEWF	emdecoy1679_2HEWF	2HEWF	2.52	-0.5057	0.4288
2HEWF	emdecoy167_2HEWF	2HEWF	2.23	-1.1883	0.1460
2HEWF	emdecoy1680_2HEWF	2HEWF	2.60	-1.1883	0.1460
2HEWF	emdecoy1681_2HEWF	2HEWF	2.85	1.1520	1.6095
2HEWF	emdecoy1682_2HEWF	2HEWF	2.75	0.1769	0.8521
2HEWF	emdecoy1683_2HEWF	2HEWF	3.05	-1.0908	0.1764
2HEWF	emdecoy1684_2HEWF	2HEWF	2.56	-0.4082	0.4817
2HEWF	emdecoy1685_2HEWF	2HEWF	2.89	-0.1157	0.6565
2HEWF	emdecoy1686_2HEWF	2HEWF	2.45	-0.9933	0.2102
2HEWF	emdecoy1687_2HEWF	2HEWF	2.89	-0.0181	0.7196
2HEWF	emdecoy1688_2HEWF	2HEWF	2.59	-1.5784	0.0580
2HEWF	emdecoy1689_2HEWF	2HEWF	2.41	-1.1883	0.1460
2HEWF	emdecoy168_2HEWF	2HEWF	2.53	-0.1157	0.6565
2HEWF	emdecoy1690_2HEWF	2HEWF	2.73	-1.0908	0.1764
2HEWF	emdecoy1691_2HEWF	2HEWF	2.79	-0.7007	0.3318
2HEWF	emdecoy1692_2HEWF	2HEWF	2.59	-1.4809	0.0752
2HEWF	emdecoy1693_2HEWF	2HEWF	2.36	-1.5784	0.0580
2HEWF	emdecoy1694_2HEWF	2HEWF	2.79	-0.4082	0.4817
2HEWF	emdecoy1695_2HEWF	2HEWF	2.49	0.1769	0.8521
2HEWF	emdecoy1696_2HEWF	2HEWF	2.86	-1.3834	0.0955
2HEWF	emdecoy1697_2HEWF	2HEWF	2.79	0.7620	1.2912
2HEWF	emdecoy1698_2HEWF	2HEWF	3.06	0.0794	0.7848
2HEWF	emdecoy1699_2HEWF	2HEWF	2.78	0.6645	1.2144
2HEWF	emdecoy169_2HEWF	2HEWF	3.13	-0.6032	0.3788
2HEWF	emdecoy16_2HEWF	2HEWF	2.96	-0.3107	0.5374
2HEWF	emdecoy1700_2HEWF	2HEWF	2.11	-1.0908	0.1764
2HEWF	emdecoy1701_2HEWF	2HEWF	2.33	-1.6759	0.0437
2HEWF	emdecoy1702_2HEWF	2HEWF	2.03	-1.8709	0.0230
2HEWF	emdecoy1703_2HEWF	2HEWF	2.92	-0.1157	0.6565
2HEWF	emdecoy1704_2HEWF	2HEWF	2.85	0.0794	0.7848
2HEWF	emdecoy1705_2HEWF	2HEWF	2.94	-1.1883	0.1460
2HEWF	emdecoy1706_2HEWF	2HEWF	2.89	-0.7983	0.2880
2HEWF	emdecoy1707_2HEWF	2HEWF	2.39	-2.0660	0.0107
2HEWF	emdecoy1708_2HEWF	2HEWF	2.75	-0.3107	0.5374
2HEWF	emdecoy1709_2HEWF	2HEWF	2.31	-1.5784	0.0580
2HEWF	emdecoy170_2HEWF	2HEWF	3.00	-0.2132	0.5957
2HEWF	emdecoy1710_2HEWF	2HEWF	2.64	0.3719	0.9923
2HEWF	emdecoy1711_2HEWF	2HEWF	2.48	-0.7983	0.2880
2HEWF	emdecoy1712_2HEWF	2HEWF	2.20	-1.4809	0.0752
2HEWF	emdecoy1713_2HEWF	2HEWF	2.44	-1.0908	0.1764
2HEWF	emdecoy1714_2HEWF	2HEWF	2.68	-1.3834	0.0955
2HEWF	emdecoy1715_2HEWF	2HEWF	2.32	-1.3834	0.0955
2HEWF	emdecoy1716_2HEWF	2HEWF	2.34	-1.2858	0.1191
2HEWF	emdecoy1717_2HEWF	2HEWF	2.67	-1.3834	0.0955
2HEWF	emdecoy1718_2HEWF	2HEWF	2.47	-0.8958	0.2474
2HEWF	emdecoy1719_2HEWF	2HEWF	2.78	-0.7007	0.3318
2HEWF	emdecoy171_2HEWF	2HEWF	2.84	-0.7007	0.3318
2HEWF	emdecoy1720_2HEWF	2HEWF	3.12	0.5670	1.1389
2HEWF	emdecoy1721_2HEWF	2HEWF	2.90	-0.1157	0.6565
2HEWF	emdecoy1722_2HEWF	2HEWF	2.53	-0.2132	0.5957
2HEWF	emdecoy1723_2HEWF	2HEWF	2.83	0.6645	1.2144
2HEWF	emdecoy1724_2HEWF	2HEWF	2.71	-0.6032	0.3788
2HEWF	emdecoy1725_2HEWF	2HEWF	2.97	-0.5057	0.4288
2HEWF	emdecoy1726_2HEWF	2HEWF	2.50	-0.4082	0.4817
2HEWF	emdecoy1727_2HEWF	2HEWF	2.46	-0.8958	0.2474
2HEWF	emdecoy1728_2HEWF	2HEWF	3.28	-1.8709	0.0230
2HEWF	emdecoy1729_2HEWF	2HEWF	2.57	-1.1883	0.1460
2HEWF	emdecoy172_2HEWF	2HEWF	2.66	-0.6032	0.3788
2HEWF	emdecoy1730_2HEWF	2HEWF	2.65	-0.6032	0.3788
2HEWF	emdecoy1731_2HEWF	2HEWF	2.29	-1.2858	0.1191
2HEWF	emdecoy1732_2HEWF	2HEWF	2.75	-0.2132	0.5957
2HEWF	emdecoy1733_2HEWF	2HEWF	2.25	-0.6032	0.3788
2HEWF	emdecoy1734_2HEWF	2HEWF	2.75	-0.7007	0.3318
2HEWF	emdecoy1735_2HEWF	2HEWF	2.39	-0.6032	0.3788
2HEWF	emdecoy1736_2HEWF	2HEWF	2.64	-0.8958	0.2474
2HEWF	emdecoy1737_2HEWF	2HEWF	2.21	-1.2858	0.1191
2HEWF	emdecoy1738_2HEWF	2HEWF	2.14	-1.3834	0.0955
2HEWF	emdecoy1739_2HEWF	2HEWF	2.40	-1.4809	0.0752
2HEWF	emdecoy173_2HEWF	2HEWF	2.92	-0.3107	0.5374
2HEWF	emdecoy1740_2HEWF	2HEWF	2.54	0.8595	1.3692
2HEWF	emdecoy1741_2HEWF	2HEWF	2.88	-0.1157	0.6565
2HEWF	emdecoy1742_2HEWF	2HEWF	2.74	-0.6032	0.3788
2HEWF	emdecoy1743_2HEWF	2HEWF	2.63	-0.2132	0.5957
2HEWF	emdecoy1744_2HEWF	2HEWF	2.44	-1.2858	0.1191
2HEWF	emdecoy1745_2HEWF	2HEWF	2.96	-0.2132	0.5957
2HEWF	emdecoy1746_2HEWF	2HEWF	2.80	-0.3107	0.5374
2HEWF	emdecoy1747_2HEWF	2HEWF	2.80	0.8595	1.3692
2HEWF	emdecoy1748_2HEWF	2HEWF	2.45	-0.6032	0.3788
2HEWF	emdecoy1749_2HEWF	2HEWF	2.83	-0.9933	0.2102
2HEWF	emdecoy174_2HEWF	2HEWF	2.61	-0.7983	0.2880
2HEWF	emdecoy1750_2HEWF	2HEWF	2.31	-1.7734	0.0322
2HEWF	emdecoy1751_2HEWF	2HEWF	2.99	-0.2132	0.5957
2HEWF	emdecoy1752_2HEWF	2HEWF	2.36	0.1769	0.8521
2HEWF	emdecoy1753_2HEWF	2HEWF	2.46	-1.2858	0.1191
2HEWF	emdecoy1754_2HEWF	2HEWF	2.85	-0.7007	0.3318
2HEWF	emdecoy1755_2HEWF	2HEWF	2.29	-1.5784	0.0580
2HEWF	emdecoy1756_2HEWF	2HEWF	2.70	0.3719	0.9923
2HEWF	emdecoy1757_2HEWF	2HEWF	2.95	0.0794	0.7848
2HEWF	emdecoy1758_2HEWF	2HEWF	2.18	-0.5057	0.4288
2HEWF	emdecoy1759_2HEWF	2HEWF	2.77	0.1769	0.8521
2HEWF	emdecoy175_2HEWF	2HEWF	2.29	-0.7007	0.3318
2HEWF	emdecoy1760_2HEWF	2HEWF	2.77	-0.0181	0.7196
2HEWF	emdecoy1761_2HEWF	2HEWF	2.84	-1.1883	0.1460
2HEWF	emdecoy1762_2HEWF	2HEWF	2.84	-0.1157	0.6565
2HEWF	emdecoy1763_2HEWF	2HEWF	1.95	-1.1883	0.1460
2HEWF	emdecoy1764_2HEWF	2HEWF	2.75	-1.1883	0.1460
2HEWF	emdecoy1765_2HEWF	2HEWF	2.91	1.2496	1.6914
2HEWF	emdecoy1766_2HEWF	2HEWF	3.30	-1.1883	0.1460
2HEWF	emdecoy1767_2HEWF	2HEWF	2.91	-0.6032	0.3788
2HEWF	emdecoy1768_2HEWF	2HEWF	2.72	-0.3107	0.5374
2HEWF	emdecoy1769_2HEWF	2HEWF	2.99	-1.2858	0.1191
2HEWF	emdecoy176_2HEWF	2HEWF	2.44	-0.5057	0.4288
2HEWF	emdecoy1770_2HEWF	2HEWF	2.53	-1.3834	0.0955
2HEWF	emdecoy1771_2HEWF	2HEWF	2.95	-1.4809	0.0752
2HEWF	emdecoy1772_2HEWF	2HEWF	2.92	-0.4082	0.4817
2HEWF	emdecoy1773_2HEWF	2HEWF	2.12	-1.8709	0.0230
2HEWF	emdecoy1774_2HEWF	2HEWF	2.61	-0.7983	0.2880
2HEWF	emdecoy1775_2HEWF	2HEWF	2.85	-0.6032	0.3788
2HEWF	emdecoy1776_2HEWF	2HEWF	2.46	-1.4809	0.0752
2HEWF	emdecoy1777_2HEWF	2HEWF	2.50	-1.5784	0.0580
2HEWF	emdecoy1778_2HEWF	2HEWF	2.91	-1.4809	0.0752
2HEWF	emdecoy1779_2HEWF	2HEWF	2.70	-1.6759	0.0437
2HEWF	emdecoy177_2HEWF	2HEWF	2.75	-0.6032	0.3788
2HEWF	emdecoy1780_2HEWF	2HEWF	2.55	-1.0908	0.1764
2HEWF	emdecoy1781_2HEWF	2HEWF	2.59	-0.3107	0.5374
2HEWF	emdecoy1782_2HEWF	2HEWF	2.52	-0.7007	0.3318
2HEWF	emdecoy1783_2HEWF	2HEWF	2.22	-1.3834	0.0955
2HEWF	emdecoy1784_2HEWF	2HEWF	2.79	-0.7007	0.3318
2HEWF	emdecoy1785_2HEWF	2HEWF	2.78	-0.4082	0.4817
2HEWF	emdecoy1786_2HEWF	2HEWF	2.77	-0.9933	0.2102
2HEWF	emdecoy1787_2HEWF	2HEWF	2.34	-1.6759	0.0437
2HEWF	emdecoy1788_2HEWF	2HEWF	2.80	1.0545	1.5285
2HEWF	emdecoy1789_2HEWF	2HEWF	3.10	-0.4082	0.4817
2HEWF	emdecoy178_2HEWF	2HEWF	2.88	0.4694	1.0648
2HEWF	emdecoy1790_2HEWF	2HEWF	2.74	-1.3834	0.0955
2HEWF	emdecoy1791_2HEWF	2HEWF	2.42	0.0794	0.7848
2HEWF	emdecoy1792_2HEWF	2HEWF	2.55	-0.1157	0.6565
2HEWF	emdecoy1793_2HEWF	2HEWF	2.83	-0.4082	0.4817
2HEWF	emdecoy1794_2HEWF	2HEWF	2.53	-0.2132	0.5957
2HEWF	emdecoy1795_2HEWF	2HEWF	2.55	-1.3834	0.0955
2HEWF	emdecoy1796_2HEWF	2HEWF	2.59	0.6645	1.2144
2HEWF	emdecoy1797_2HEWF	2HEWF	2.40	-1.2858	0.1191
2HEWF	emdecoy1798_2HEWF	2HEWF	2.72	-0.3107	0.5374
2HEWF	emdecoy1799_2HEWF	2HEWF	2.83	0.2744	0.9213
2HEWF	emdecoy179_2HEWF	2HEWF	2.77	-0.4082	0.4817
2HEWF	emdecoy17_2HEWF	2HEWF	2.36	-0.8958	0.2474
2HEWF	emdecoy1800_2HEWF	2HEWF	3.05	-1.0908	0.1764
2HEWF	emdecoy1801_2HEWF	2HEWF	2.77	0.1769	0.8521
2HEWF	emdecoy1802_2HEWF	2HEWF	2.95	-0.0181	0.7196
2HEWF	emdecoy1803_2HEWF	2HEWF	2.67	0.0794	0.7848
2HEWF	emdecoy1804_2HEWF	2HEWF	2.47	-2.0660	0.0107
2HEWF	emdecoy1805_2HEWF	2HEWF	2.96	-0.6032	0.3788
2HEWF	emdecoy1806_2HEWF	2HEWF	2.83	-1.3834	0.0955
2HEWF	emdecoy1807_2HEWF	2HEWF	2.23	-1.3834	0.0955
2HEWF	emdecoy1808_2HEWF	2HEWF	2.64	-1.3834	0.0955
2HEWF	emdecoy1809_2HEWF	2HEWF	2.60	-1.2858	0.1191
2HEWF	emdecoy180_2HEWF	2HEWF	2.84	-0.7007	0.3318
2HEWF	emdecoy1810_2HEWF	2HEWF	2.45	-1.3834	0.0955
2HEWF	emdecoy1811_2HEWF	2HEWF	2.69	-0.0181	0.7196
2HEWF	emdecoy1812_2HEWF	2HEWF	2.78	-1.4809	0.0752
2HEWF	emdecoy1813_2HEWF	2HEWF	3.10	-0.3107	0.5374
2HEWF	emdecoy1814_2HEWF	2HEWF	3.05	1.4446	1.8576
2HEWF	emdecoy1815_2HEWF	2HEWF	2.21	-1.2858	0.1191
2HEWF	emdecoy1816_2HEWF	2HEWF	2.51	-1.4809	0.0752
2HEWF	emdecoy1817_2HEWF	2HEWF	2.45	-0.9933	0.2102
2HEWF	emdecoy1818_2HEWF	2HEWF	3.21	0.8595	1.3692
2HEWF	emdecoy1819_2HEWF	2HEWF	2.90	-1.1883	0.1460
2HEWF	emdecoy181_2HEWF	2HEWF	3.02	0.7620	1.2912
2HEWF	emdecoy1820_2HEWF	2HEWF	2.62	-1.3834	0.0955
2HEWF	emdecoy1821_2HEWF	2HEWF	2.41	-1.2858	0.1191
2HEWF	emdecoy1822_2HEWF	2HEWF	2.78	-1.1883	0.1460
2HEWF	emdecoy1823_2HEWF	2HEWF	2.29	-0.9933	0.2102
2HEWF	emdecoy1824_2HEWF	2HEWF	3.06	0.4694	1.0648
2HEWF	emdecoy1825_2HEWF	2HEWF	2.64	-1.5784	0.0580
2HEWF	emdecoy1826_2HEWF	2HEWF	2.54	-0.7007	0.3318
2HEWF	emdecoy1827_2HEWF	2HEWF	2.74	-0.7007	0.3318
2HEWF	emdecoy1828_2HEWF	2HEWF	3.11	-0.7007	0.3318
2HEWF	emdecoy1829_2HEWF	2HEWF	2.83	-0.6032	0.3788
2HEWF	emdecoy182_2HEWF	2HEWF	2.76	-0.6032	0.3788
2HEWF	emdecoy1830_2HEWF	2HEWF	2.76	-0.7007	0.3318
2HEWF	emdecoy1831_2HEWF	2HEWF	2.63	0.0794	0.7848
2HEWF	emdecoy1832_2HEWF	2HEWF	2.51	-1.2858	0.1191
2HEWF	emdecoy1833_2HEWF	2HEWF	2.43	0.2744	0.9213
2HEWF	emdecoy1834_2HEWF	2HEWF	2.52	-1.4809	0.0752
2HEWF	emdecoy1835_2HEWF	2HEWF	2.86	-0.8958	0.2474
2HEWF	emdecoy1836_2HEWF	2HEWF	2.62	0.9570	1.4483
2HEWF	emdecoy1837_2HEWF	2HEWF	2.63	0.7620	1.2912
2HEWF	emdecoy1838_2HEWF	2HEWF	2.61	-0.6032	0.3788
2HEWF	emdecoy1839_2HEWF	2HEWF	2.95	0.7620	1.2912
2HEWF	emdecoy183_2HEWF	2HEWF	2.90	-0.0181	0.7196
2HEWF	emdecoy1840_2HEWF	2HEWF	2.95	0.1769	0.8521
2HEWF	emdecoy1841_2HEWF	2HEWF	3.07	-0.6032	0.3788
2HEWF	emdecoy1842_2HEWF	2HEWF	2.47	-0.7983	0.2880
2HEWF	emdecoy1843_2HEWF	2HEWF	3.06	-0.9933	0.2102
2HEWF	emdecoy1844_2HEWF	2HEWF	2.20	-1.3834	0.0955
2HEWF	emdecoy1845_2HEWF	2HEWF	2.84	-0.6032	0.3788
2HEWF	emdecoy1846_2HEWF	2HEWF	2.64	-1.2858	0.1191
2HEWF	emdecoy1847_2HEWF	2HEWF	3.01	-1.6759	0.0437
2HEWF	emdecoy1848_2HEWF	2HEWF	2.34	-1.3834	0.0955
2HEWF	emdecoy1849_2HEWF	2HEWF	2.47	-0.7007	0.3318
2HEWF	emdecoy184_2HEWF	2HEWF	2.60	-0.1157	0.6565
2HEWF	emdecoy1850_2HEWF	2HEWF	2.58	-0.3107	0.5374
2HEWF	emdecoy1851_2HEWF	2HEWF	2.32	-1.5784	0.0580
2HEWF	emdecoy1852_2HEWF	2HEWF	2.32	-1.6759	0.0437
2HEWF	emdecoy1853_2HEWF	2HEWF	2.78	-1.4809	0.0752
2HEWF	emdecoy1854_2HEWF	2HEWF	2.49	-1.4809	0.0752
2HEWF	emdecoy1855_2HEWF	2HEWF	2.51	-0.9933	0.2102
2HEWF	emdecoy1856_2HEWF	2HEWF	2.84	-0.7983	0.2880
2HEWF	emdecoy1857_2HEWF	2HEWF	3.16	-0.2132	0.5957
2HEWF	emdecoy1858_2HEWF	2HEWF	2.26	-1.3834	0.0955
2HEWF	emdecoy1859_2HEWF	2HEWF	2.65	-1.2858	0.1191
2HEWF	emdecoy185_2HEWF	2HEWF	2.73	-0.7983	0.2880
2HEWF	emdecoy1860_2HEWF	2HEWF	3.13	-0.9933	0.2102
2HEWF	emdecoy1861_2HEWF	2HEWF	2.59	-0.7983	0.2880
2HEWF	emdecoy1862_2HEWF	2HEWF	3.10	1.2496	1.6914
2HEWF	emdecoy1863_2HEWF	2HEWF	2.09	-1.7734	0.0322
2HEWF	emdecoy1864_2HEWF	2HEWF	2.71	0.5670	1.1389
2HEWF	emdecoy1865_2HEWF	2HEWF	2.93	0.7620	1.2912
2HEWF	emdecoy1866_2HEWF	2HEWF	2.64	-0.4082	0.4817
2HEWF	emdecoy1867_2HEWF	2HEWF	2.85	1.6396	2.0264
2HEWF	emdecoy1868_2HEWF	2HEWF	2.43	-1.2858	0.1191
2HEWF	emdecoy1869_2HEWF	2HEWF	2.80	1.3471	1.7741
2HEWF	emdecoy186_2HEWF	2HEWF	2.66	-0.4082	0.4817
2HEWF	emdecoy1870_2HEWF	2HEWF	2.98	0.4694	1.0648
2HEWF	emdecoy1871_2HEWF	2HEWF	2.40	0.0794	0.7848
2HEWF	emdecoy1872_2HEWF	2HEWF	2.91	1.2496	1.6914
2HEWF	emdecoy1873_2HEWF	2HEWF	2.52	-1.1883	0.1460
2HEWF	emdecoy1874_2HEWF	2HEWF	2.33	-1.3834	0.0955
2HEWF	emdecoy1875_2HEWF	2HEWF	3.13	0.6645	1.2144
2HEWF	emdecoy1876_2HEWF	2HEWF	2.64	-0.6032	0.3788
2HEWF	emdecoy1877_2HEWF	2HEWF	2.85	-1.5784	0.0580
2HEWF	emdecoy1878_2HEWF	2HEWF	3.00	-0.2132	0.5957
2HEWF	emdecoy1879_2HEWF	2HEWF	3.05	-0.9933	0.2102
2HEWF	emdecoy187_2HEWF	2HEWF	2.83	0.0794	0.7848
2HEWF	emdecoy1880_2HEWF	2HEWF	2.73	-0.1157	0.6565
2HEWF	emdecoy1881_2HEWF	2HEWF	2.41	-1.2858	0.1191
2HEWF	emdecoy1882_2HEWF	2HEWF	2.45	0.1769	0.8521
2HEWF	emdecoy1883_2HEWF	2HEWF	2.87	-0.4082	0.4817
2HEWF	emdecoy1884_2HEWF	2HEWF	2.70	-0.1157	0.6565
2HEWF	emdecoy1885_2HEWF	2HEWF	2.99	-0.0181	0.7196
2HEWF	emdecoy1886_2HEWF	2HEWF	2.71	0.2744	0.9213
2HEWF	emdecoy1887_2HEWF	2HEWF	2.42	0.2744	0.9213
2HEWF	emdecoy1888_2HEWF	2HEWF	3.03	-0.3107	0.5374
2HEWF	emdecoy1889_2HEWF	2HEWF	2.56	-0.8958	0.2474
2HEWF	emdecoy188_2HEWF	2HEWF	2.81	-0.4082	0.4817
2HEWF	emdecoy1890_2HEWF	2HEWF	2.67	-1.5784	0.0580
2HEWF	emdecoy1891_2HEWF	2HEWF	2.80	-0.9933	0.2102
2HEWF	emdecoy1892_2HEWF	2HEWF	3.05	-1.0908	0.1764
2HEWF	emdecoy1893_2HEWF	2HEWF	2.76	-0.9933	0.2102
2HEWF	emdecoy1894_2HEWF	2HEWF	2.95	-0.9933	0.2102
2HEWF	emdecoy1895_2HEWF	2HEWF	3.04	-1.3834	0.0955
2HEWF	emdecoy1896_2HEWF	2HEWF	2.07	-1.8709	0.0230
2HEWF	emdecoy1897_2HEWF	2HEWF	2.64	-0.3107	0.5374
2HEWF	emdecoy1898_2HEWF	2HEWF	2.65	-0.6032	0.3788
2HEWF	emdecoy1899_2HEWF	2HEWF	2.25	-0.8958	0.2474
2HEWF	emdecoy189_2HEWF	2HEWF	2.61	0.1769	0.8521
2HEWF	emdecoy18_2HEWF	2HEWF	2.88	-0.4082	0.4817
2HEWF	emdecoy1900_2HEWF	2HEWF	2.37	-1.2858	0.1191
2HEWF	emdecoy1901_2HEWF	2HEWF	2.86	1.2496	1.6914
2HEWF	emdecoy1902_2HEWF	2HEWF	2.96	0.8595	1.3692
2HEWF	emdecoy1903_2HEWF	2HEWF	2.86	1.3471	1.7741
2HEWF	emdecoy1904_2HEWF	2HEWF	2.32	-1.1883	0.1460
2HEWF	emdecoy1905_2HEWF	2HEWF	2.36	-1.3834	0.0955
2HEWF	emdecoy1906_2HEWF	2HEWF	2.47	-1.2858	0.1191
2HEWF	emdecoy1907_2HEWF	2HEWF	2.20	-1.2858	0.1191
2HEWF	emdecoy1908_2HEWF	2HEWF	2.95	-0.8958	0.2474
2HEWF	emdecoy1909_2HEWF	2HEWF	2.56	-1.1883	0.1460
2HEWF	emdecoy190_2HEWF	2HEWF	2.83	0.0794	0.7848
2HEWF	emdecoy1910_2HEWF	2HEWF	2.61	-1.2858	0.1191
2HEWF	emdecoy1911_2HEWF	2HEWF	3.02	1.2496	1.6914
2HEWF	emdecoy1912_2HEWF	2HEWF	2.68	-0.7983	0.2880
2HEWF	emdecoy1913_2HEWF	2HEWF	2.81	0.3719	0.9923
2HEWF	emdecoy1914_2HEWF	2HEWF	2.62	-0.4082	0.4817
2HEWF	emdecoy1915_2HEWF	2HEWF	2.07	-1.3834	0.0955
2HEWF	emdecoy1916_2HEWF	2HEWF	2.95	0.8595	1.3692
2HEWF	emdecoy1917_2HEWF	2HEWF	2.54	-0.9933	0.2102
2HEWF	emdecoy1918_2HEWF	2HEWF	2.65	-1.1883	0.1460
2HEWF	emdecoy1919_2HEWF	2HEWF	2.86	-0.6032	0.3788
2HEWF	emdecoy191_2HEWF	2HEWF	3.04	0.7620	1.2912
2HEWF	emdecoy1920_2HEWF	2HEWF	2.75	-0.7983	0.2880
2HEWF	emdecoy1921_2HEWF	2HEWF	2.89	-0.7983	0.2880
2HEWF	emdecoy1922_2HEWF	2HEWF	2.43	-1.1883	0.1460
2HEWF	emdecoy1923_2HEWF	2HEWF	3.01	0.4694	1.0648
2HEWF	emdecoy1924_2HEWF	2HEWF	3.01	-1.1883	0.1460
2HEWF	emdecoy1925_2HEWF	2HEWF	2.77	-0.4082	0.4817
2HEWF	emdecoy1926_2HEWF	2HEWF	2.88	0.6645	1.2144
2HEWF	emdecoy1927_2HEWF	2HEWF	2.64	0.0794	0.7848
2HEWF	emdecoy1928_2HEWF	2HEWF	2.42	-1.0908	0.1764
2HEWF	emdecoy1929_2HEWF	2HEWF	2.64	-0.4082	0.4817
2HEWF	emdecoy192_2HEWF	2HEWF	2.62	-0.4082	0.4817
2HEWF	emdecoy1930_2HEWF	2HEWF	2.81	-0.7983	0.2880
2HEWF	emdecoy1931_2HEWF	2HEWF	2.77	-0.1157	0.6565
2HEWF	emdecoy1932_2HEWF	2HEWF	2.77	-0.9933	0.2102
2HEWF	emdecoy1933_2HEWF	2HEWF	2.94	-0.2132	0.5957
2HEWF	emdecoy1934_2HEWF	2HEWF	2.74	-0.7007	0.3318
2HEWF	emdecoy1935_2HEWF	2HEWF	2.78	-0.6032	0.3788
2HEWF	emdecoy1936_2HEWF	2HEWF	3.00	-0.0181	0.7196
2HEWF	emdecoy1937_2HEWF	2HEWF	2.91	-0.2132	0.5957
2HEWF	emdecoy1938_2HEWF	2HEWF	2.99	-0.5057	0.4288
2HEWF	emdecoy1939_2HEWF	2HEWF	3.08	-0.2132	0.5957
2HEWF	emdecoy193_2HEWF	2HEWF	2.55	-0.3107	0.5374
2HEWF	emdecoy1940_2HEWF	2HEWF	2.78	-0.7007	0.3318
2HEWF	emdecoy1941_2HEWF	2HEWF	2.75	-0.8958	0.2474
2HEWF	emdecoy1942_2HEWF	2HEWF	2.87	0.0794	0.7848
2HEWF	emdecoy1943_2HEWF	2HEWF	2.92	0.6645	1.2144
2HEWF	emdecoy1944_2HEWF	2HEWF	2.61	0.8595	1.3692
2HEWF	emdecoy1945_2HEWF	2HEWF	2.87	0.1769	0.8521
2HEWF	emdecoy1946_2HEWF	2HEWF	2.76	0.7620	1.2912
2HEWF	emdecoy1947_2HEWF	2HEWF	2.29	-0.7007	0.3318
2HEWF	emdecoy1948_2HEWF	2HEWF	2.46	-0.7007	0.3318
2HEWF	emdecoy1949_2HEWF	2HEWF	2.36	-1.4809	0.0752
2HEWF	emdecoy194_2HEWF	2HEWF	2.32	-0.6032	0.3788
2HEWF	emdecoy1950_2HEWF	2HEWF	3.08	0.9570	1.4483
2HEWF	emdecoy1951_2HEWF	2HEWF	2.12	-1.3834	0.0955
2HEWF	emdecoy1952_2HEWF	2HEWF	2.13	-1.5784	0.0580
2HEWF	emdecoy1953_2HEWF	2HEWF	2.31	-1.2858	0.1191
2HEWF	emdecoy1954_2HEWF	2HEWF	2.77	1.5421	1.9417
2HEWF	emdecoy1955_2HEWF	2HEWF	3.11	0.8595	1.3692
2HEWF	emdecoy1956_2HEWF	2HEWF	3.14	1.0545	1.5285
2HEWF	emdecoy1957_2HEWF	2HEWF	2.76	1.6396	2.0264
2HEWF	emdecoy1958_2HEWF	2HEWF	2.99	1.0545	1.5285
2HEWF	emdecoy1959_2HEWF	2HEWF	2.73	0.9570	1.4483
2HEWF	emdecoy195_2HEWF	2HEWF	3.12	0.1769	0.8521
2HEWF	emdecoy1960_2HEWF	2HEWF	2.89	1.3471	1.7741
2HEWF	emdecoy1961_2HEWF	2HEWF	2.06	-1.3834	0.0955
2HEWF	emdecoy1962_2HEWF	2HEWF	2.17	-1.3834	0.0955
2HEWF	emdecoy1963_2HEWF	2HEWF	2.33	-1.4809	0.0752
2HEWF	emdecoy1964_2HEWF	2HEWF	2.20	-1.4809	0.0752
2HEWF	emdecoy1965_2HEWF	2HEWF	2.75	-0.2132	0.5957
2HEWF	emdecoy1966_2HEWF	2HEWF	2.72	-0.4082	0.4817
2HEWF	emdecoy1967_2HEWF	2HEWF	2.45	-1.8709	0.0230
2HEWF	emdecoy1968_2HEWF	2HEWF	2.56	-0.9933	0.2102
2HEWF	emdecoy1969_2HEWF	2HEWF	2.68	-0.6032	0.3788
2HEWF	emdecoy196_2HEWF	2HEWF	2.90	-0.1157	0.6565
2HEWF	emdecoy1970_2HEWF	2HEWF	2.62	-0.8958	0.2474
2HEWF	emdecoy1971_2HEWF	2HEWF	2.26	-1.3834	0.0955
2HEWF	emdecoy1972_2HEWF	2HEWF	2.66	-0.8958	0.2474
2HEWF	emdecoy1973_2HEWF	2HEWF	2.69	-0.7007	0.3318
2HEWF	emdecoy1974_2HEWF	2HEWF	2.58	-0.7007	0.3318
2HEWF	emdecoy1975_2HEWF	2HEWF	2.27	-1.4809	0.0752
2HEWF	emdecoy1976_2HEWF	2HEWF	2.83	-0.6032	0.3788
2HEWF	emdecoy1977_2HEWF	2HEWF	2.45	-1.0908	0.1764
2HEWF	emdecoy1978_2HEWF	2HEWF	2.72	0.2744	0.9213
2HEWF	emdecoy1979_2HEWF	2HEWF	2.44	0.2744	0.9213
2HEWF	emdecoy197_2HEWF	2HEWF	2.79	0.2744	0.9213
2HEWF	emdecoy1980_2HEWF	2HEWF	2.44	0.1769	0.8521
2HEWF	emdecoy1981_2HEWF	2HEWF	2.81	-0.7983	0.2880
2HEWF	emdecoy1982_2HEWF	2HEWF	2.74	-0.5057	0.4288
2HEWF	emdecoy1983_2HEWF	2HEWF	2.69	-0.7007	0.3318
2HEWF	emdecoy1984_2HEWF	2HEWF	3.22	-0.3107	0.5374
2HEWF	emdecoy1985_2HEWF	2HEWF	2.44	-0.7983	0.2880
2HEWF	emdecoy1986_2HEWF	2HEWF	2.54	-1.1883	0.1460
2HEWF	emdecoy1987_2HEWF	2HEWF	2.54	-1.2858	0.1191
2HEWF	emdecoy1988_2HEWF	2HEWF	2.40	0.1769	0.8521
2HEWF	emdecoy1989_2HEWF	2HEWF	2.48	0.0794	0.7848
2HEWF	emdecoy198_2HEWF	2HEWF	2.83	0.3719	0.9923
2HEWF	emdecoy1990_2HEWF	2HEWF	2.89	-0.5057	0.4288
2HEWF	emdecoy1991_2HEWF	2HEWF	2.85	-0.7983	0.2880
2HEWF	emdecoy1992_2HEWF	2HEWF	2.98	-0.7007	0.3318
2HEWF	emdecoy1993_2HEWF	2HEWF	2.41	-0.7983	0.2880
2HEWF	emdecoy1994_2HEWF	2HEWF	2.72	-1.0908	0.1764
2HEWF	emdecoy1995_2HEWF	2HEWF	2.53	-0.7007	0.3318
2HEWF	emdecoy1996_2HEWF	2HEWF	2.65	-1.0908	0.1764
2HEWF	emdecoy1997_2HEWF	2HEWF	2.87	0.7620	1.2912
2HEWF	emdecoy1998_2HEWF	2HEWF	2.47	0.5670	1.1389
2HEWF	emdecoy1999_2HEWF	2HEWF	2.83	0.9570	1.4483
2HEWF	emdecoy199_2HEWF	2HEWF	2.62	-0.2132	0.5957
2HEWF	emdecoy19_2HEWF	2HEWF	2.67	-0.7983	0.2880
2HEWF	emdecoy1_2HEWF	2HEWF	2.91	-1.1883	0.1460
2HEWF	emdecoy2000_2HEWF	2HEWF	2.69	-0.5057	0.4288
2HEWF	emdecoy2001_2HEWF	2HEWF	2.56	-0.6032	0.3788
2HEWF	emdecoy2002_2HEWF	2HEWF	3.29	-0.4082	0.4817
2HEWF	emdecoy2003_2HEWF	2HEWF	2.94	-0.0181	0.7196
2HEWF	emdecoy2004_2HEWF	2HEWF	2.70	0.3719	0.9923
2HEWF	emdecoy2005_2HEWF	2HEWF	3.09	-0.3107	0.5374
2HEWF	emdecoy2006_2HEWF	2HEWF	2.88	0.5670	1.1389
2HEWF	emdecoy2007_2HEWF	2HEWF	2.54	-1.2858	0.1191
2HEWF	emdecoy2008_2HEWF	2HEWF	2.93	1.0545	1.5285
2HEWF	emdecoy2009_2HEWF	2HEWF	2.68	0.0794	0.7848
2HEWF	emdecoy200_2HEWF	2HEWF	2.48	-1.2858	0.1191
2HEWF	emdecoy2010_2HEWF	2HEWF	2.86	0.3719	0.9923
2HEWF	emdecoy2011_2HEWF	2HEWF	2.62	-0.6032	0.3788
2HEWF	emdecoy2012_2HEWF	2HEWF	2.87	0.1769	0.8521
2HEWF	emdecoy2013_2HEWF	2HEWF	3.20	-0.6032	0.3788
2HEWF	emdecoy2014_2HEWF	2HEWF	3.09	-0.0181	0.7196
2HEWF	emdecoy2015_2HEWF	2HEWF	3.11	-0.0181	0.7196
2HEWF	emdecoy2016_2HEWF	2HEWF	2.58	0.0794	0.7848
2HEWF	emdecoy2017_2HEWF	2HEWF	2.84	-0.1157	0.6565
2HEWF	emdecoy2018_2HEWF	2HEWF	2.52	-0.4082	0.4817
2HEWF	emdecoy2019_2HEWF	2HEWF	2.50	-1.3834	0.0955
2HEWF	emdecoy201_2HEWF	2HEWF	2.48	-1.1883	0.1460
2HEWF	emdecoy2020_2HEWF	2HEWF	2.21	-0.9933	0.2102
2HEWF	emdecoy2021_2HEWF	2HEWF	2.55	-1.2858	0.1191
2HEWF	emdecoy2022_2HEWF	2HEWF	2.26	-1.2858	0.1191
2HEWF	emdecoy2023_2HEWF	2HEWF	2.74	0.1769	0.8521
2HEWF	emdecoy2024_2HEWF	2HEWF	3.13	-0.3107	0.5374
2HEWF	emdecoy2025_2HEWF	2HEWF	2.92	-0.0181	0.7196
2HEWF	emdecoy2026_2HEWF	2HEWF	2.74	0.2744	0.9213
2HEWF	emdecoy2027_2HEWF	2HEWF	2.80	-0.6032	0.3788
2HEWF	emdecoy2028_2HEWF	2HEWF	2.50	-0.4082	0.4817
2HEWF	emdecoy2029_2HEWF	2HEWF	2.76	0.0794	0.7848
2HEWF	emdecoy202_2HEWF	2HEWF	2.55	-0.5057	0.4288
2HEWF	emdecoy2030_2HEWF	2HEWF	2.54	-0.7007	0.3318
2HEWF	emdecoy2031_2HEWF	2HEWF	2.53	-0.4082	0.4817
2HEWF	emdecoy2032_2HEWF	2HEWF	2.81	-0.6032	0.3788
2HEWF	emdecoy2033_2HEWF	2HEWF	2.82	-0.6032	0.3788
2HEWF	emdecoy2034_2HEWF	2HEWF	2.48	-1.4809	0.0752
2HEWF	emdecoy2035_2HEWF	2HEWF	2.49	-0.7007	0.3318
2HEWF	emdecoy2036_2HEWF	2HEWF	2.74	-0.7983	0.2880
2HEWF	emdecoy2037_2HEWF	2HEWF	2.43	-0.3107	0.5374
2HEWF	emdecoy2038_2HEWF	2HEWF	2.47	-1.0908	0.1764
2HEWF	emdecoy2039_2HEWF	2HEWF	2.40	-0.6032	0.3788
2HEWF	emdecoy203_2HEWF	2HEWF	2.34	-1.0908	0.1764
2HEWF	emdecoy2040_2HEWF	2HEWF	2.55	-0.6032	0.3788
2HEWF	emdecoy2041_2HEWF	2HEWF	2.85	-0.7983	0.2880
2HEWF	emdecoy2042_2HEWF	2HEWF	2.38	-0.7007	0.3318
2HEWF	emdecoy2043_2HEWF	2HEWF	2.36	-0.7007	0.3318
2HEWF	emdecoy2044_2HEWF	2HEWF	2.48	-0.7007	0.3318
2HEWF	emdecoy2045_2HEWF	2HEWF	2.59	-0.7983	0.2880
2HEWF	emdecoy2046_2HEWF	2HEWF	2.46	-1.2858	0.1191
2HEWF	emdecoy2047_2HEWF	2HEWF	2.39	-1.0908	0.1764
2HEWF	emdecoy2048_2HEWF	2HEWF	2.53	-1.1883	0.1460
2HEWF	emdecoy2049_2HEWF	2HEWF	2.83	-0.8958	0.2474
2HEWF	emdecoy204_2HEWF	2HEWF	2.52	-1.0908	0.1764
2HEWF	emdecoy2050_2HEWF	2HEWF	3.23	-0.2132	0.5957
2HEWF	emdecoy2051_2HEWF	2HEWF	2.81	-0.1157	0.6565
2HEWF	emdecoy2052_2HEWF	2HEWF	2.54	-1.0908	0.1764
2HEWF	emdecoy2053_2HEWF	2HEWF	2.69	-0.5057	0.4288
2HEWF	emdecoy2054_2HEWF	2HEWF	2.78	-1.4809	0.0752
2HEWF	emdecoy2055_2HEWF	2HEWF	3.00	-1.8709	0.0230
2HEWF	emdecoy2056_2HEWF	2HEWF	2.32	-1.3834	0.0955
2HEWF	emdecoy2057_2HEWF	2HEWF	2.96	1.2496	1.6914
2HEWF	emdecoy2058_2HEWF	2HEWF	2.39	-0.9933	0.2102
2HEWF	emdecoy2059_2HEWF	2HEWF	2.99	-0.1157	0.6565
2HEWF	emdecoy205_2HEWF	2HEWF	2.50	-1.0908	0.1764
2HEWF	emdecoy2060_2HEWF	2HEWF	2.67	-0.4082	0.4817
2HEWF	emdecoy2061_2HEWF	2HEWF	2.55	-0.4082	0.4817
2HEWF	emdecoy2062_2HEWF	2HEWF	2.48	-1.0908	0.1764
2HEWF	emdecoy2063_2HEWF	2HEWF	2.39	-1.2858	0.1191
2HEWF	emdecoy2064_2HEWF	2HEWF	2.66	-1.5784	0.0580
2HEWF	emdecoy2065_2HEWF	2HEWF	2.49	-0.9933	0.2102
2HEWF	emdecoy2066_2HEWF	2HEWF	2.70	-0.2132	0.5957
2HEWF	emdecoy2067_2HEWF	2HEWF	2.63	-1.4809	0.0752
2HEWF	emdecoy2068_2HEWF	2HEWF	2.80	-0.3107	0.5374
2HEWF	emdecoy2069_2HEWF	2HEWF	2.71	-0.1157	0.6565
2HEWF	emdecoy206_2HEWF	2HEWF	3.12	-0.1157	0.6565
2HEWF	emdecoy2070_2HEWF	2HEWF	2.87	-1.3834	0.0955
2HEWF	emdecoy2071_2HEWF	2HEWF	2.74	-0.3107	0.5374
2HEWF	emdecoy2072_2HEWF	2HEWF	2.67	0.4694	1.0648
2HEWF	emdecoy2073_2HEWF	2HEWF	2.34	-0.9933	0.2102
2HEWF	emdecoy2074_2HEWF	2HEWF	2.74	-0.7983	0.2880
2HEWF	emdecoy2075_2HEWF	2HEWF	2.66	-0.9933	0.2102
2HEWF	emdecoy2076_2HEWF	2HEWF	2.85	-1.1883	0.1460
2HEWF	emdecoy2077_2HEWF	2HEWF	2.49	-0.4082	0.4817
2HEWF	emdecoy2078_2HEWF	2HEWF	3.07	-0.7007	0.3318
2HEWF	emdecoy2079_2HEWF	2HEWF	2.74	-1.5784	0.0580
2HEWF	emdecoy207_2HEWF	2HEWF	2.70	-0.8958	0.2474
2HEWF	emdecoy2080_2HEWF	2HEWF	2.76	-1.4809	0.0752
2HEWF	emdecoy2081_2HEWF	2HEWF	2.66	-0.7007	0.3318
2HEWF	emdecoy2082_2HEWF	2HEWF	2.48	-0.8958	0.2474
2HEWF	emdecoy2083_2HEWF	2HEWF	2.32	-0.5057	0.4288
2HEWF	emdecoy2084_2HEWF	2HEWF	2.57	-0.7983	0.2880
2HEWF	emdecoy2085_2HEWF	2HEWF	2.50	-1.0908	0.1764
2HEWF	emdecoy2086_2HEWF	2HEWF	3.02	-0.9933	0.2102
2HEWF	emdecoy2087_2HEWF	2HEWF	2.73	-0.8958	0.2474
2HEWF	emdecoy2088_2HEWF	2HEWF	2.96	-0.6032	0.3788
2HEWF	emdecoy2089_2HEWF	2HEWF	2.48	-0.3107	0.5374
2HEWF	emdecoy208_2HEWF	2HEWF	1.83	-1.6759	0.0437
2HEWF	emdecoy2090_2HEWF	2HEWF	2.60	-0.7983	0.2880
2HEWF	emdecoy2091_2HEWF	2HEWF	2.78	-0.7983	0.2880
2HEWF	emdecoy2092_2HEWF	2HEWF	2.72	-0.6032	0.3788
2HEWF	emdecoy2093_2HEWF	2HEWF	2.38	-0.6032	0.3788
2HEWF	emdecoy2094_2HEWF	2HEWF	2.93	-0.0181	0.7196
2HEWF	emdecoy2095_2HEWF	2HEWF	2.54	-0.8958	0.2474
2HEWF	emdecoy2096_2HEWF	2HEWF	2.44	-0.2132	0.5957
2HEWF	emdecoy2097_2HEWF	2HEWF	2.86	-0.7983	0.2880
2HEWF	emdecoy2098_2HEWF	2HEWF	2.96	-0.7983	0.2880
2HEWF	emdecoy2099_2HEWF	2HEWF	2.30	-0.5057	0.4288
2HEWF	emdecoy209_2HEWF	2HEWF	2.48	-0.0181	0.7196
2HEWF	emdecoy20_2HEWF	2HEWF	2.71	-0.8958	0.2474
2HEWF	emdecoy2100_2HEWF	2HEWF	2.28	-1.0908	0.1764
2HEWF	emdecoy2101_2HEWF	2HEWF	2.37	-1.4809	0.0752
2HEWF	emdecoy2102_2HEWF	2HEWF	2.75	-0.7983	0.2880
2HEWF	emdecoy2103_2HEWF	2HEWF	2.85	-0.7007	0.3318
2HEWF	emdecoy2104_2HEWF	2HEWF	2.46	-0.7983	0.2880
2HEWF	emdecoy2105_2HEWF	2HEWF	2.65	-0.7983	0.2880
2HEWF	emdecoy2106_2HEWF	2HEWF	2.59	0.5670	1.1389
2HEWF	emdecoy2107_2HEWF	2HEWF	2.94	-0.4082	0.4817
2HEWF	emdecoy2108_2HEWF	2HEWF	2.82	-0.8958	0.2474
2HEWF	emdecoy2109_2HEWF	2HEWF	3.14	-0.0181	0.7196
2HEWF	emdecoy210_2HEWF	2HEWF	2.08	-1.6759	0.0437
2HEWF	emdecoy2110_2HEWF	2HEWF	2.02	-1.0908	0.1764
2HEWF	emdecoy2111_2HEWF	2HEWF	2.61	-1.1883	0.1460
2HEWF	emdecoy2112_2HEWF	2HEWF	2.86	-0.2132	0.5957
2HEWF	emdecoy2113_2HEWF	2HEWF	2.26	-0.9933	0.2102
2HEWF	emdecoy2114_2HEWF	2HEWF	2.83	-0.4082	0.4817
2HEWF	emdecoy2115_2HEWF	2HEWF	1.91	-1.0908	0.1764
2HEWF	emdecoy2116_2HEWF	2HEWF	2.59	-1.1883	0.1460
2HEWF	emdecoy2117_2HEWF	2HEWF	2.56	-1.4809	0.0752
2HEWF	emdecoy2118_2HEWF	2HEWF	2.74	-0.0181	0.7196
2HEWF	emdecoy2119_2HEWF	2HEWF	2.69	-1.0908	0.1764
2HEWF	emdecoy211_2HEWF	2HEWF	2.50	-0.1157	0.6565
2HEWF	emdecoy2120_2HEWF	2HEWF	2.88	-0.5057	0.4288
2HEWF	emdecoy2121_2HEWF	2HEWF	3.01	0.2744	0.9213
2HEWF	emdecoy2122_2HEWF	2HEWF	2.74	0.5670	1.1389
2HEWF	emdecoy2123_2HEWF	2HEWF	2.61	-0.9933	0.2102
2HEWF	emdecoy2124_2HEWF	2HEWF	2.73	-1.2858	0.1191
2HEWF	emdecoy2125_2HEWF	2HEWF	2.70	-1.6759	0.0437
2HEWF	emdecoy2126_2HEWF	2HEWF	2.93	-0.5057	0.4288
2HEWF	emdecoy2127_2HEWF	2HEWF	2.75	-0.7007	0.3318
2HEWF	emdecoy2128_2HEWF	2HEWF	3.12	0.1769	0.8521
2HEWF	emdecoy2129_2HEWF	2HEWF	2.48	-0.7983	0.2880
2HEWF	emdecoy212_2HEWF	2HEWF	2.80	-0.5057	0.4288
2HEWF	emdecoy2130_2HEWF	2HEWF	2.40	-0.7983	0.2880
2HEWF	emdecoy2131_2HEWF	2HEWF	2.56	-1.4809	0.0752
2HEWF	emdecoy2132_2HEWF	2HEWF	2.97	-0.6032	0.3788
2HEWF	emdecoy2133_2HEWF	2HEWF	2.56	-1.3834	0.0955
2HEWF	emdecoy2134_2HEWF	2HEWF	2.69	-0.6032	0.3788
2HEWF	emdecoy2135_2HEWF	2HEWF	2.29	-1.3834	0.0955
2HEWF	emdecoy2136_2HEWF	2HEWF	2.68	-0.5057	0.4288
2HEWF	emdecoy2137_2HEWF	2HEWF	2.70	-0.9933	0.2102
2HEWF	emdecoy2138_2HEWF	2HEWF	2.63	-0.4082	0.4817
2HEWF	emdecoy2139_2HEWF	2HEWF	3.03	0.3719	0.9923
2HEWF	emdecoy213_2HEWF	2HEWF	2.46	-0.9933	0.2102
2HEWF	emdecoy2140_2HEWF	2HEWF	3.19	-0.2132	0.5957
2HEWF	emdecoy2141_2HEWF	2HEWF	2.96	0.0794	0.7848
2HEWF	emdecoy2142_2HEWF	2HEWF	2.38	-0.5057	0.4288
2HEWF	emdecoy2143_2HEWF	2HEWF	2.94	-0.0181	0.7196
2HEWF	emdecoy2144_2HEWF	2HEWF	2.45	-0.9933	0.2102
2HEWF	emdecoy2145_2HEWF	2HEWF	2.63	-0.3107	0.5374
2HEWF	emdecoy2146_2HEWF	2HEWF	2.61	-0.4082	0.4817
2HEWF	emdecoy2147_2HEWF	2HEWF	2.83	-0.7983	0.2880
2HEWF	emdecoy2148_2HEWF	2HEWF	2.58	-0.5057	0.4288
2HEWF	emdecoy2149_2HEWF	2HEWF	2.58	-0.5057	0.4288
2HEWF	emdecoy214_2HEWF	2HEWF	2.76	-0.3107	0.5374
2HEWF	emdecoy2150_2HEWF	2HEWF	2.57	-0.7983	0.2880
2HEWF	emdecoy2151_2HEWF	2HEWF	2.53	-0.9933	0.2102
2HEWF	emdecoy2152_2HEWF	2HEWF	3.16	0.7620	1.2912
2HEWF	emdecoy2153_2HEWF	2HEWF	2.59	0.0794	0.7848
2HEWF	emdecoy2154_2HEWF	2HEWF	2.78	-0.8958	0.2474
2HEWF	emdecoy2155_2HEWF	2HEWF	2.74	-0.7007	0.3318
2HEWF	emdecoy2156_2HEWF	2HEWF	2.80	-0.7983	0.2880
2HEWF	emdecoy2157_2HEWF	2HEWF	2.72	0.3719	0.9923
2HEWF	emdecoy2158_2HEWF	2HEWF	2.70	-0.4082	0.4817
2HEWF	emdecoy2159_2HEWF	2HEWF	2.73	-0.7007	0.3318
2HEWF	emdecoy215_2HEWF	2HEWF	2.23	-1.1883	0.1460
2HEWF	emdecoy2160_2HEWF	2HEWF	2.72	-0.3107	0.5374
2HEWF	emdecoy2161_2HEWF	2HEWF	2.89	-1.0908	0.1764
2HEWF	emdecoy2162_2HEWF	2HEWF	3.02	-0.2132	0.5957
2HEWF	emdecoy2163_2HEWF	2HEWF	2.86	-0.5057	0.4288
2HEWF	emdecoy2164_2HEWF	2HEWF	2.53	-0.4082	0.4817
2HEWF	emdecoy2165_2HEWF	2HEWF	1.97	-1.4809	0.0752
2HEWF	emdecoy2166_2HEWF	2HEWF	2.13	-1.3834	0.0955
2HEWF	emdecoy2167_2HEWF	2HEWF	2.28	-0.7983	0.2880
2HEWF	emdecoy2168_2HEWF	2HEWF	2.54	-0.5057	0.4288
2HEWF	emdecoy2169_2HEWF	2HEWF	2.30	-1.3834	0.0955
2HEWF	emdecoy216_2HEWF	2HEWF	2.51	-0.5057	0.4288
2HEWF	emdecoy2170_2HEWF	2HEWF	2.85	-0.5057	0.4288
2HEWF	emdecoy2171_2HEWF	2HEWF	2.94	-0.9933	0.2102
2HEWF	emdecoy2172_2HEWF	2HEWF	3.06	-0.9933	0.2102
2HEWF	emdecoy2173_2HEWF	2HEWF	3.10	-0.1157	0.6565
2HEWF	emdecoy2174_2HEWF	2HEWF	2.13	-1.1883	0.1460
2HEWF	emdecoy2175_2HEWF	2HEWF	2.41	-0.4082	0.4817
2HEWF	emdecoy2176_2HEWF	2HEWF	2.47	-0.4082	0.4817
2HEWF	emdecoy2177_2HEWF	2HEWF	3.03	-0.5057	0.4288
2HEWF	emdecoy2178_2HEWF	2HEWF	2.59	-0.2132	0.5957
2HEWF	emdecoy2179_2HEWF	2HEWF	2.57	-0.9933	0.2102
2HEWF	emdecoy217_2HEWF	2HEWF	2.69	-0.2132	0.5957
2HEWF	emdecoy2180_2HEWF	2HEWF	2.69	-0.7983	0.2880
2HEWF	emdecoy2181_2HEWF	2HEWF	2.43	-0.7983	0.2880
2HEWF	emdecoy2182_2HEWF	2HEWF	2.78	0.1769	0.8521
2HEWF	emdecoy2183_2HEWF	2HEWF	2.72	-0.6032	0.3788
2HEWF	emdecoy2184_2HEWF	2HEWF	2.49	-0.5057	0.4288
2HEWF	emdecoy2185_2HEWF	2HEWF	2.61	-0.5057	0.4288
2HEWF	emdecoy2186_2HEWF	2HEWF	2.55	-0.9933	0.2102
2HEWF	emdecoy2187_2HEWF	2HEWF	2.66	-0.4082	0.4817
2HEWF	emdecoy2188_2HEWF	2HEWF	2.60	-0.8958	0.2474
2HEWF	emdecoy2189_2HEWF	2HEWF	2.68	-0.3107	0.5374
2HEWF	emdecoy218_2HEWF	2HEWF	2.68	-0.5057	0.4288
2HEWF	emdecoy2190_2HEWF	2HEWF	2.68	-1.6759	0.0437
2HEWF	emdecoy2191_2HEWF	2HEWF	2.50	-0.9933	0.2102
2HEWF	emdecoy2192_2HEWF	2HEWF	2.46	-1.4809	0.0752
2HEWF	emdecoy2193_2HEWF	2HEWF	3.06	-1.1883	0.1460
2HEWF	emdecoy2194_2HEWF	2HEWF	2.65	-0.7983	0.2880
2HEWF	emdecoy2195_2HEWF	2HEWF	2.43	-0.8958	0.2474
2HEWF	emdecoy2196_2HEWF	2HEWF	2.80	-0.9933	0.2102
2HEWF	emdecoy2197_2HEWF	2HEWF	2.63	-0.3107	0.5374
2HEWF	emdecoy2198_2HEWF	2HEWF	2.58	-1.2858	0.1191
2HEWF	emdecoy2199_2HEWF	2HEWF	2.78	-0.7007	0.3318
2HEWF	emdecoy219_2HEWF	2HEWF	3.01	-0.2132	0.5957
2HEWF	emdecoy21_2HEWF	2HEWF	2.40	-0.7983	0.2880
2HEWF	emdecoy2200_2HEWF	2HEWF	2.82	-1.0908	0.1764
2HEWF	emdecoy2201_2HEWF	2HEWF	2.59	-0.9933	0.2102
2HEWF	emdecoy2202_2HEWF	2HEWF	2.01	-1.0908	0.1764
2HEWF	emdecoy2203_2HEWF	2HEWF	2.84	-0.4082	0.4817
2HEWF	emdecoy2204_2HEWF	2HEWF	2.65	-1.0908	0.1764
2HEWF	emdecoy2205_2HEWF	2HEWF	2.16	-1.3834	0.0955
2HEWF	emdecoy2206_2HEWF	2HEWF	2.03	-1.1883	0.1460
2HEWF	emdecoy2207_2HEWF	2HEWF	2.45	-0.4082	0.4817
2HEWF	emdecoy2208_2HEWF	2HEWF	2.79	-0.3107	0.5374
2HEWF	emdecoy2209_2HEWF	2HEWF	2.71	-0.4082	0.4817
2HEWF	emdecoy220_2HEWF	2HEWF	2.70	-0.7007	0.3318
2HEWF	emdecoy2210_2HEWF	2HEWF	2.81	-0.4082	0.4817
2HEWF	emdecoy2211_2HEWF	2HEWF	2.73	-0.5057	0.4288
2HEWF	emdecoy2212_2HEWF	2HEWF	2.80	-0.5057	0.4288
2HEWF	emdecoy2213_2HEWF	2HEWF	2.83	-0.3107	0.5374
2HEWF	emdecoy2214_2HEWF	2HEWF	2.42	-0.7983	0.2880
2HEWF	emdecoy2215_2HEWF	2HEWF	2.56	-0.5057	0.4288
2HEWF	emdecoy2216_2HEWF	2HEWF	2.65	-0.5057	0.4288
2HEWF	emdecoy2217_2HEWF	2HEWF	2.43	-0.7983	0.2880
2HEWF	emdecoy2218_2HEWF	2HEWF	2.70	-1.4809	0.0752
2HEWF	emdecoy2219_2HEWF	2HEWF	2.71	-0.6032	0.3788
2HEWF	emdecoy221_2HEWF	2HEWF	2.48	-1.0908	0.1764
2HEWF	emdecoy2220_2HEWF	2HEWF	2.52	-0.4082	0.4817
2HEWF	emdecoy2221_2HEWF	2HEWF	2.68	-0.9933	0.2102
2HEWF	emdecoy2222_2HEWF	2HEWF	2.87	-0.7007	0.3318
2HEWF	emdecoy2223_2HEWF	2HEWF	2.70	-1.3834	0.0955
2HEWF	emdecoy2224_2HEWF	2HEWF	2.57	-1.6759	0.0437
2HEWF	emdecoy2225_2HEWF	2HEWF	2.69	-0.5057	0.4288
2HEWF	emdecoy2226_2HEWF	2HEWF	2.83	-0.7007	0.3318
2HEWF	emdecoy2227_2HEWF	2HEWF	2.63	-1.7734	0.0322
2HEWF	emdecoy2228_2HEWF	2HEWF	3.04	-0.3107	0.5374
2HEWF	emdecoy2229_2HEWF	2HEWF	2.61	-1.1883	0.1460
2HEWF	emdecoy222_2HEWF	2HEWF	2.21	-0.8958	0.2474
2HEWF	emdecoy2230_2HEWF	2HEWF	2.51	-0.8958	0.2474
2HEWF	emdecoy2231_2HEWF	2HEWF	2.68	0.3719	0.9923
2HEWF	emdecoy2232_2HEWF	2HEWF	2.29	-1.4809	0.0752
2HEWF	emdecoy2233_2HEWF	2HEWF	2.88	-0.7007	0.3318
2HEWF	emdecoy2234_2HEWF	2HEWF	2.87	-0.4082	0.4817
2HEWF	emdecoy2235_2HEWF	2HEWF	2.57	-0.7983	0.2880
2HEWF	emdecoy2236_2HEWF	2HEWF	2.92	-0.2132	0.5957
2HEWF	emdecoy2237_2HEWF	2HEWF	2.87	-0.2132	0.5957
2HEWF	emdecoy2238_2HEWF	2HEWF	2.67	-0.8958	0.2474
2HEWF	emdecoy2239_2HEWF	2HEWF	2.87	-0.4082	0.4817
2HEWF	emdecoy223_2HEWF	2HEWF	2.38	-0.6032	0.3788
2HEWF	emdecoy2240_2HEWF	2HEWF	2.24	-1.6759	0.0437
2HEWF	emdecoy2241_2HEWF	2HEWF	2.67	-0.6032	0.3788
2HEWF	emdecoy2242_2HEWF	2HEWF	2.58	-0.9933	0.2102
2HEWF	emdecoy2243_2HEWF	2HEWF	2.14	-0.5057	0.4288
2HEWF	emdecoy2244_2HEWF	2HEWF	2.32	-1.4809	0.0752
2HEWF	emdecoy2245_2HEWF	2HEWF	3.01	-0.0181	0.7196
2HEWF	emdecoy2246_2HEWF	2HEWF	2.77	-0.5057	0.4288
2HEWF	emdecoy2247_2HEWF	2HEWF	2.69	0.3719	0.9923
2HEWF	emdecoy2248_2HEWF	2HEWF	2.65	-1.2858	0.1191
2HEWF	emdecoy2249_2HEWF	2HEWF	2.43	-1.0908	0.1764
2HEWF	emdecoy224_2HEWF	2HEWF	2.80	-0.7007	0.3318
2HEWF	emdecoy2250_2HEWF	2HEWF	3.07	-0.8958	0.2474
2HEWF	emdecoy2251_2HEWF	2HEWF	2.79	-0.4082	0.4817
2HEWF	emdecoy2252_2HEWF	2HEWF	2.40	-1.1883	0.1460
2HEWF	emdecoy2253_2HEWF	2HEWF	2.11	-1.7734	0.0322
2HEWF	emdecoy2254_2HEWF	2HEWF	2.71	-1.1883	0.1460
2HEWF	emdecoy2255_2HEWF	2HEWF	2.73	-0.4082	0.4817
2HEWF	emdecoy2256_2HEWF	2HEWF	2.87	0.6645	1.2144
2HEWF	emdecoy2257_2HEWF	2HEWF	2.19	-1.0908	0.1764
2HEWF	emdecoy2258_2HEWF	2HEWF	2.01	-1.0908	0.1764
2HEWF	emdecoy2259_2HEWF	2HEWF	2.51	-1.5784	0.0580
2HEWF	emdecoy225_2HEWF	2HEWF	2.81	-0.1157	0.6565
2HEWF	emdecoy2260_2HEWF	2HEWF	2.75	-0.4082	0.4817
2HEWF	emdecoy2261_2HEWF	2HEWF	2.54	-0.6032	0.3788
2HEWF	emdecoy2262_2HEWF	2HEWF	2.99	-0.3107	0.5374
2HEWF	emdecoy2263_2HEWF	2HEWF	2.59	-1.3834	0.0955
2HEWF	emdecoy2264_2HEWF	2HEWF	2.62	-0.8958	0.2474
2HEWF	emdecoy2265_2HEWF	2HEWF	2.53	-1.5784	0.0580
2HEWF	emdecoy2266_2HEWF	2HEWF	2.86	-1.1883	0.1460
2HEWF	emdecoy2267_2HEWF	2HEWF	2.52	-1.1883	0.1460
2HEWF	emdecoy2268_2HEWF	2HEWF	2.76	-0.5057	0.4288
2HEWF	emdecoy2269_2HEWF	2HEWF	2.83	-0.8958	0.2474
2HEWF	emdecoy226_2HEWF	2HEWF	3.11	-0.2132	0.5957
2HEWF	emdecoy2270_2HEWF	2HEWF	2.81	-0.5057	0.4288
2HEWF	emdecoy2271_2HEWF	2HEWF	2.45	-0.4082	0.4817
2HEWF	emdecoy2272_2HEWF	2HEWF	2.52	-1.1883	0.1460
2HEWF	emdecoy2273_2HEWF	2HEWF	1.96	-1.7734	0.0322
2HEWF	emdecoy2274_2HEWF	2HEWF	2.85	0.3719	0.9923
2HEWF	emdecoy2275_2HEWF	2HEWF	2.45	-0.6032	0.3788
2HEWF	emdecoy2276_2HEWF	2HEWF	2.61	-1.0908	0.1764
2HEWF	emdecoy2277_2HEWF	2HEWF	2.18	-1.1883	0.1460
2HEWF	emdecoy2278_2HEWF	2HEWF	2.68	-0.7007	0.3318
2HEWF	emdecoy2279_2HEWF	2HEWF	2.97	-0.2132	0.5957
2HEWF	emdecoy227_2HEWF	2HEWF	2.70	-0.6032	0.3788
2HEWF	emdecoy2280_2HEWF	2HEWF	2.70	-0.9933	0.2102
2HEWF	emdecoy2281_2HEWF	2HEWF	2.69	-1.0908	0.1764
2HEWF	emdecoy2282_2HEWF	2HEWF	3.14	-0.3107	0.5374
2HEWF	emdecoy2283_2HEWF	2HEWF	3.06	0.0794	0.7848
2HEWF	emdecoy2284_2HEWF	2HEWF	2.90	-0.3107	0.5374
2HEWF	emdecoy2285_2HEWF	2HEWF	2.68	-1.0908	0.1764
2HEWF	emdecoy2286_2HEWF	2HEWF	2.62	-0.8958	0.2474
2HEWF	emdecoy2287_2HEWF	2HEWF	2.83	-0.9933	0.2102
2HEWF	emdecoy2288_2HEWF	2HEWF	2.54	-0.5057	0.4288
2HEWF	emdecoy2289_2HEWF	2HEWF	2.72	-0.9933	0.2102
2HEWF	emdecoy228_2HEWF	2HEWF	2.84	-0.7007	0.3318
2HEWF	emdecoy2290_2HEWF	2HEWF	2.73	-0.4082	0.4817
2HEWF	emdecoy2291_2HEWF	2HEWF	2.59	-0.8958	0.2474
2HEWF	emdecoy2292_2HEWF	2HEWF	2.66	-0.9933	0.2102
2HEWF	emdecoy2293_2HEWF	2HEWF	2.23	-0.5057	0.4288
2HEWF	emdecoy2294_2HEWF	2HEWF	3.08	-1.1883	0.1460
2HEWF	emdecoy2295_2HEWF	2HEWF	2.61	-0.3107	0.5374
2HEWF	emdecoy2296_2HEWF	2HEWF	2.70	-0.3107	0.5374
2HEWF	emdecoy2297_2HEWF	2HEWF	3.06	0.1769	0.8521
2HEWF	emdecoy2298_2HEWF	2HEWF	2.44	-0.6032	0.3788
2HEWF	emdecoy2299_2HEWF	2HEWF	2.50	-1.3834	0.0955
2HEWF	emdecoy229_2HEWF	2HEWF	2.54	-0.7983	0.2880
2HEWF	emdecoy22_2HEWF	2HEWF	2.83	-0.3107	0.5374
2HEWF	emdecoy2300_2HEWF	2HEWF	2.91	-0.7983	0.2880
2HEWF	emdecoy2301_2HEWF	2HEWF	2.80	-0.9933	0.2102
2HEWF	emdecoy2302_2HEWF	2HEWF	2.78	-1.2858	0.1191
2HEWF	emdecoy2303_2HEWF	2HEWF	2.40	-1.0908	0.1764
2HEWF	emdecoy2304_2HEWF	2HEWF	2.76	0.2744	0.9213
2HEWF	emdecoy2305_2HEWF	2HEWF	2.08	-1.1883	0.1460
2HEWF	emdecoy2306_2HEWF	2HEWF	2.98	-0.7983	0.2880
2HEWF	emdecoy2307_2HEWF	2HEWF	3.02	-1.1883	0.1460
2HEWF	emdecoy2308_2HEWF	2HEWF	2.69	-1.2858	0.1191
2HEWF	emdecoy2309_2HEWF	2HEWF	2.72	-0.7007	0.3318
2HEWF	emdecoy230_2HEWF	2HEWF	2.80	-0.7983	0.2880
2HEWF	emdecoy2310_2HEWF	2HEWF	2.61	-1.3834	0.0955
2HEWF	emdecoy2311_2HEWF	2HEWF	2.67	-1.3834	0.0955
2HEWF	emdecoy2312_2HEWF	2HEWF	2.90	-0.3107	0.5374
2HEWF	emdecoy2313_2HEWF	2HEWF	2.35	-1.0908	0.1764
2HEWF	emdecoy2314_2HEWF	2HEWF	2.66	-1.0908	0.1764
2HEWF	emdecoy2315_2HEWF	2HEWF	2.53	-1.1883	0.1460
2HEWF	emdecoy2316_2HEWF	2HEWF	3.17	-0.1157	0.6565
2HEWF	emdecoy2317_2HEWF	2HEWF	2.65	0.2744	0.9213
2HEWF	emdecoy2318_2HEWF	2HEWF	2.59	-0.9933	0.2102
2HEWF	emdecoy2319_2HEWF	2HEWF	2.43	-0.9933	0.2102
2HEWF	emdecoy231_2HEWF	2HEWF	2.98	-0.8958	0.2474
2HEWF	emdecoy2320_2HEWF	2HEWF	2.26	-0.5057	0.4288
2HEWF	emdecoy2321_2HEWF	2HEWF	2.60	-0.8958	0.2474
2HEWF	emdecoy2322_2HEWF	2HEWF	2.32	-0.7007	0.3318
2HEWF	emdecoy2323_2HEWF	2HEWF	2.78	-0.9933	0.2102
2HEWF	emdecoy2324_2HEWF	2HEWF	2.33	-0.6032	0.3788
2HEWF	emdecoy2325_2HEWF	2HEWF	2.38	-1.6759	0.0437
2HEWF	emdecoy2326_2HEWF	2HEWF	2.36	-1.0908	0.1764
2HEWF	emdecoy2327_2HEWF	2HEWF	2.47	-1.8709	0.0230
2HEWF	emdecoy2328_2HEWF	2HEWF	2.57	-1.2858	0.1191
2HEWF	emdecoy2329_2HEWF	2HEWF	2.68	-0.7007	0.3318
2HEWF	emdecoy232_2HEWF	2HEWF	2.74	-0.7007	0.3318
2HEWF	emdecoy2330_2HEWF	2HEWF	2.71	-1.2858	0.1191
2HEWF	emdecoy2331_2HEWF	2HEWF	2.97	-1.8709	0.0230
2HEWF	emdecoy2332_2HEWF	2HEWF	3.29	-1.2858	0.1191
2HEWF	emdecoy2333_2HEWF	2HEWF	2.69	-0.3107	0.5374
2HEWF	emdecoy2334_2HEWF	2HEWF	3.23	0.3719	0.9923
2HEWF	emdecoy2335_2HEWF	2HEWF	3.15	0.2744	0.9213
2HEWF	emdecoy2336_2HEWF	2HEWF	2.87	-0.5057	0.4288
2HEWF	emdecoy2337_2HEWF	2HEWF	2.68	-0.4082	0.4817
2HEWF	emdecoy2338_2HEWF	2HEWF	2.54	-0.9933	0.2102
2HEWF	emdecoy2339_2HEWF	2HEWF	2.73	-0.6032	0.3788
2HEWF	emdecoy233_2HEWF	2HEWF	2.65	-0.8958	0.2474
2HEWF	emdecoy2340_2HEWF	2HEWF	2.52	-0.8958	0.2474
2HEWF	emdecoy2341_2HEWF	2HEWF	2.57	0.3719	0.9923
2HEWF	emdecoy2342_2HEWF	2HEWF	2.67	-0.3107	0.5374
2HEWF	emdecoy2343_2HEWF	2HEWF	2.40	-0.8958	0.2474
2HEWF	emdecoy2344_2HEWF	2HEWF	2.65	-0.1157	0.6565
2HEWF	emdecoy2345_2HEWF	2HEWF	2.84	-1.0908	0.1764
2HEWF	emdecoy2346_2HEWF	2HEWF	2.91	-1.5784	0.0580
2HEWF	emdecoy2347_2HEWF	2HEWF	3.26	-0.2132	0.5957
2HEWF	emdecoy2348_2HEWF	2HEWF	3.06	-0.5057	0.4288
2HEWF	emdecoy2349_2HEWF	2HEWF	1.91	-1.9684	0.0160
2HEWF	emdecoy234_2HEWF	2HEWF	2.44	-0.9933	0.2102
2HEWF	emdecoy2350_2HEWF	2HEWF	2.72	-1.1883	0.1460
2HEWF	emdecoy2351_2HEWF	2HEWF	2.86	-0.6032	0.3788
2HEWF	emdecoy2352_2HEWF	2HEWF	3.07	-1.1883	0.1460
2HEWF	emdecoy2353_2HEWF	2HEWF	2.82	-0.6032	0.3788
2HEWF	emdecoy2354_2HEWF	2HEWF	2.16	-1.7734	0.0322
2HEWF	emdecoy2355_2HEWF	2HEWF	2.71	-0.2132	0.5957
2HEWF	emdecoy2356_2HEWF	2HEWF	2.61	-1.2858	0.1191
2HEWF	emdecoy2357_2HEWF	2HEWF	2.71	-0.5057	0.4288
2HEWF	emdecoy2358_2HEWF	2HEWF	2.82	-0.6032	0.3788
2HEWF	emdecoy2359_2HEWF	2HEWF	2.69	-1.2858	0.1191
2HEWF	emdecoy235_2HEWF	2HEWF	2.85	-0.2132	0.5957
2HEWF	emdecoy2360_2HEWF	2HEWF	2.87	-0.3107	0.5374
2HEWF	emdecoy2361_2HEWF	2HEWF	2.92	0.7620	1.2912
2HEWF	emdecoy2362_2HEWF	2HEWF	2.76	-1.3834	0.0955
2HEWF	emdecoy2363_2HEWF	2HEWF	2.65	0.5670	1.1389
2HEWF	emdecoy2364_2HEWF	2HEWF	2.86	1.1520	1.6095
2HEWF	emdecoy2365_2HEWF	2HEWF	2.52	0.4694	1.0648
2HEWF	emdecoy2366_2HEWF	2HEWF	2.46	-1.3834	0.0955
2HEWF	emdecoy2367_2HEWF	2HEWF	3.06	-1.3834	0.0955
2HEWF	emdecoy2368_2HEWF	2HEWF	2.84	-0.5057	0.4288
2HEWF	emdecoy2369_2HEWF	2HEWF	2.42	-0.7983	0.2880
2HEWF	emdecoy236_2HEWF	2HEWF	2.46	-0.9933	0.2102
2HEWF	emdecoy2370_2HEWF	2HEWF	2.39	-1.8709	0.0230
2HEWF	emdecoy2371_2HEWF	2HEWF	2.47	-0.7983	0.2880
2HEWF	emdecoy2372_2HEWF	2HEWF	2.28	-1.6759	0.0437
2HEWF	emdecoy2373_2HEWF	2HEWF	2.61	-1.3834	0.0955
2HEWF	emdecoy2374_2HEWF	2HEWF	2.47	-1.2858	0.1191
2HEWF	emdecoy2375_2HEWF	2HEWF	2.64	-1.1883	0.1460
2HEWF	emdecoy2376_2HEWF	2HEWF	2.73	-0.5057	0.4288
2HEWF	emdecoy2377_2HEWF	2HEWF	2.82	-0.9933	0.2102
2HEWF	emdecoy2378_2HEWF	2HEWF	3.11	-1.4809	0.0752
2HEWF	emdecoy2379_2HEWF	2HEWF	2.58	-0.7007	0.3318
2HEWF	emdecoy237_2HEWF	2HEWF	2.88	-1.3834	0.0955
2HEWF	emdecoy2380_2HEWF	2HEWF	2.71	-0.5057	0.4288
2HEWF	emdecoy2381_2HEWF	2HEWF	2.72	-0.6032	0.3788
2HEWF	emdecoy2382_2HEWF	2HEWF	2.89	-0.3107	0.5374
2HEWF	emdecoy2383_2HEWF	2HEWF	2.58	-1.3834	0.0955
2HEWF	emdecoy2384_2HEWF	2HEWF	3.08	-0.5057	0.4288
2HEWF	emdecoy2385_2HEWF	2HEWF	2.43	-1.2858	0.1191
2HEWF	emdecoy2386_2HEWF	2HEWF	3.10	-0.7007	0.3318
2HEWF	emdecoy2387_2HEWF	2HEWF	3.02	-0.6032	0.3788
2HEWF	emdecoy2388_2HEWF	2HEWF	2.62	-0.7983	0.2880
2HEWF	emdecoy2389_2HEWF	2HEWF	2.53	-0.6032	0.3788
2HEWF	emdecoy238_2HEWF	2HEWF	2.93	-0.4082	0.4817
2HEWF	emdecoy2390_2HEWF	2HEWF	2.42	-1.4809	0.0752
2HEWF	emdecoy2391_2HEWF	2HEWF	2.98	-0.2132	0.5957
2HEWF	emdecoy2392_2HEWF	2HEWF	2.91	-0.1157	0.6565
2HEWF	emdecoy2393_2HEWF	2HEWF	2.80	-0.8958	0.2474
2HEWF	emdecoy2394_2HEWF	2HEWF	2.60	-0.3107	0.5374
2HEWF	emdecoy2395_2HEWF	2HEWF	2.73	-0.7007	0.3318
2HEWF	emdecoy2396_2HEWF	2HEWF	2.49	-1.1883	0.1460
2HEWF	emdecoy2397_2HEWF	2HEWF	2.51	-1.1883	0.1460
2HEWF	emdecoy2398_2HEWF	2HEWF	3.14	-0.1157	0.6565
2HEWF	emdecoy2399_2HEWF	2HEWF	2.63	-0.3107	0.5374
2HEWF	emdecoy239_2HEWF	2HEWF	2.63	-0.2132	0.5957
2HEWF	emdecoy23_2HEWF	2HEWF	2.77	-0.7007	0.3318
2HEWF	emdecoy2400_2HEWF	2HEWF	2.77	-0.9933	0.2102
2HEWF	emdecoy2401_2HEWF	2HEWF	2.33	-1.1883	0.1460
2HEWF	emdecoy2402_2HEWF	2HEWF	2.71	-0.4082	0.4817
2HEWF	emdecoy2403_2HEWF	2HEWF	2.74	0.5670	1.1389
2HEWF	emdecoy2404_2HEWF	2HEWF	3.05	-1.8709	0.0230
2HEWF	emdecoy2405_2HEWF	2HEWF	3.36	-0.9933	0.2102
2HEWF	emdecoy2406_2HEWF	2HEWF	2.96	-1.0908	0.1764
2HEWF	emdecoy2407_2HEWF	2HEWF	3.04	-0.4082	0.4817
2HEWF	emdecoy2408_2HEWF	2HEWF	2.94	-1.5784	0.0580
2HEWF	emdecoy2409_2HEWF	2HEWF	2.88	-0.9933	0.2102
2HEWF	emdecoy240_2HEWF	2HEWF	3.00	0.6645	1.2144
2HEWF	emdecoy2410_2HEWF	2HEWF	2.94	-0.3107	0.5374
2HEWF	emdecoy2411_2HEWF	2HEWF	3.10	-0.3107	0.5374
2HEWF	emdecoy2412_2HEWF	2HEWF	2.53	-0.7007	0.3318
2HEWF	emdecoy2413_2HEWF	2HEWF	3.03	-0.2132	0.5957
2HEWF	emdecoy2414_2HEWF	2HEWF	3.18	-0.5057	0.4288
2HEWF	emdecoy2415_2HEWF	2HEWF	3.11	-0.6032	0.3788
2HEWF	emdecoy2416_2HEWF	2HEWF	2.84	-0.5057	0.4288
2HEWF	emdecoy2417_2HEWF	2HEWF	2.85	-0.4082	0.4817
2HEWF	emdecoy2418_2HEWF	2HEWF	2.62	-1.0908	0.1764
2HEWF	emdecoy2419_2HEWF	2HEWF	2.30	-1.3834	0.0955
2HEWF	emdecoy241_2HEWF	2HEWF	2.55	-0.3107	0.5374
2HEWF	emdecoy2420_2HEWF	2HEWF	2.64	-1.1883	0.1460
2HEWF	emdecoy2421_2HEWF	2HEWF	2.67	-1.1883	0.1460
2HEWF	emdecoy2422_2HEWF	2HEWF	2.61	-1.3834	0.0955
2HEWF	emdecoy2423_2HEWF	2HEWF	2.41	-0.9933	0.2102
2HEWF	emdecoy2424_2HEWF	2HEWF	2.60	-0.9933	0.2102
2HEWF	emdecoy2425_2HEWF	2HEWF	2.29	-1.3834	0.0955
2HEWF	emdecoy2426_2HEWF	2HEWF	2.57	-0.7983	0.2880
2HEWF	emdecoy2427_2HEWF	2HEWF	2.69	-0.5057	0.4288
2HEWF	emdecoy2428_2HEWF	2HEWF	2.88	-0.7983	0.2880
2HEWF	emdecoy2429_2HEWF	2HEWF	3.19	-1.1883	0.1460
2HEWF	emdecoy242_2HEWF	2HEWF	2.99	-0.5057	0.4288
2HEWF	emdecoy2430_2HEWF	2HEWF	3.06	-0.7007	0.3318
2HEWF	emdecoy2431_2HEWF	2HEWF	2.51	-1.3834	0.0955
2HEWF	emdecoy2432_2HEWF	2HEWF	2.49	-1.1883	0.1460
2HEWF	emdecoy2433_2HEWF	2HEWF	3.17	-0.7007	0.3318
2HEWF	emdecoy2434_2HEWF	2HEWF	2.63	-1.4809	0.0752
2HEWF	emdecoy2435_2HEWF	2HEWF	2.73	-0.5057	0.4288
2HEWF	emdecoy2436_2HEWF	2HEWF	2.48	-1.2858	0.1191
2HEWF	emdecoy2437_2HEWF	2HEWF	2.57	-0.7983	0.2880
2HEWF	emdecoy2438_2HEWF	2HEWF	2.72	-0.7007	0.3318
2HEWF	emdecoy2439_2HEWF	2HEWF	3.25	-0.7007	0.3318
2HEWF	emdecoy243_2HEWF	2HEWF	2.64	-0.0181	0.7196
2HEWF	emdecoy2440_2HEWF	2HEWF	2.76	-0.2132	0.5957
2HEWF	emdecoy2441_2HEWF	2HEWF	3.02	-0.4082	0.4817
2HEWF	emdecoy2442_2HEWF	2HEWF	2.38	-1.4809	0.0752
2HEWF	emdecoy2443_2HEWF	2HEWF	2.91	0.2744	0.9213
2HEWF	emdecoy2444_2HEWF	2HEWF	2.51	-1.4809	0.0752
2HEWF	emdecoy2445_2HEWF	2HEWF	3.25	-0.5057	0.4288
2HEWF	emdecoy2446_2HEWF	2HEWF	2.56	0.1769	0.8521
2HEWF	emdecoy2447_2HEWF	2HEWF	2.99	-0.3107	0.5374
2HEWF	emdecoy2448_2HEWF	2HEWF	2.51	-1.1883	0.1460
2HEWF	emdecoy2449_2HEWF	2HEWF	2.61	-1.6759	0.0437
2HEWF	emdecoy244_2HEWF	2HEWF	2.73	-0.2132	0.5957
2HEWF	emdecoy2450_2HEWF	2HEWF	2.91	-0.5057	0.4288
2HEWF	emdecoy2451_2HEWF	2HEWF	2.98	-0.2132	0.5957
2HEWF	emdecoy2452_2HEWF	2HEWF	2.83	-0.1157	0.6565
2HEWF	emdecoy2453_2HEWF	2HEWF	2.97	-1.3834	0.0955
2HEWF	emdecoy2454_2HEWF	2HEWF	2.60	-0.5057	0.4288
2HEWF	emdecoy2455_2HEWF	2HEWF	2.84	-1.1883	0.1460
2HEWF	emdecoy2456_2HEWF	2HEWF	3.38	-0.3107	0.5374
2HEWF	emdecoy2457_2HEWF	2HEWF	2.59	-1.1883	0.1460
2HEWF	emdecoy2458_2HEWF	2HEWF	3.04	-0.2132	0.5957
2HEWF	emdecoy2459_2HEWF	2HEWF	2.91	-0.2132	0.5957
2HEWF	emdecoy245_2HEWF	2HEWF	2.68	-0.3107	0.5374
2HEWF	emdecoy2460_2HEWF	2HEWF	2.96	-0.9933	0.2102
2HEWF	emdecoy2461_2HEWF	2HEWF	3.15	-1.2858	0.1191
2HEWF	emdecoy2462_2HEWF	2HEWF	2.75	-0.3107	0.5374
2HEWF	emdecoy2463_2HEWF	2HEWF	2.56	-0.9933	0.2102
2HEWF	emdecoy2464_2HEWF	2HEWF	2.98	-0.7983	0.2880
2HEWF	emdecoy2465_2HEWF	2HEWF	2.50	-0.7983	0.2880
2HEWF	emdecoy2466_2HEWF	2HEWF	3.01	-0.6032	0.3788
2HEWF	emdecoy2467_2HEWF	2HEWF	2.56	-0.7983	0.2880
2HEWF	emdecoy2468_2HEWF	2HEWF	2.98	-0.4082	0.4817
2HEWF	emdecoy2469_2HEWF	2HEWF	2.54	-0.8958	0.2474
2HEWF	emdecoy246_2HEWF	2HEWF	2.58	-0.4082	0.4817
2HEWF	emdecoy2470_2HEWF	2HEWF	2.44	-0.7983	0.2880
2HEWF	emdecoy2471_2HEWF	2HEWF	2.90	-0.6032	0.3788
2HEWF	emdecoy2472_2HEWF	2HEWF	2.74	-0.7983	0.2880
2HEWF	emdecoy2473_2HEWF	2HEWF	2.67	-0.9933	0.2102
2HEWF	emdecoy2474_2HEWF	2HEWF	3.29	-0.9933	0.2102
2HEWF	emdecoy2475_2HEWF	2HEWF	2.81	-0.0181	0.7196
2HEWF	emdecoy2476_2HEWF	2HEWF	2.81	-0.7983	0.2880
2HEWF	emdecoy2477_2HEWF	2HEWF	2.51	-0.7007	0.3318
2HEWF	emdecoy2478_2HEWF	2HEWF	2.59	-0.8958	0.2474
2HEWF	emdecoy2479_2HEWF	2HEWF	3.22	-0.9933	0.2102
2HEWF	emdecoy247_2HEWF	2HEWF	2.51	-0.4082	0.4817
2HEWF	emdecoy2480_2HEWF	2HEWF	3.31	-0.8958	0.2474
2HEWF	emdecoy2481_2HEWF	2HEWF	2.84	-0.7983	0.2880
2HEWF	emdecoy2482_2HEWF	2HEWF	3.25	-0.5057	0.4288
2HEWF	emdecoy2483_2HEWF	2HEWF	2.66	-0.3107	0.5374
2HEWF	emdecoy2484_2HEWF	2HEWF	2.14	-0.9933	0.2102
2HEWF	emdecoy2485_2HEWF	2HEWF	2.69	-0.7007	0.3318
2HEWF	emdecoy2486_2HEWF	2HEWF	3.31	-0.7007	0.3318
2HEWF	emdecoy2487_2HEWF	2HEWF	2.42	-0.8958	0.2474
2HEWF	emdecoy2488_2HEWF	2HEWF	2.45	-0.7983	0.2880
2HEWF	emdecoy2489_2HEWF	2HEWF	2.59	-1.5784	0.0580
2HEWF	emdecoy248_2HEWF	2HEWF	2.69	0.2744	0.9213
2HEWF	emdecoy2490_2HEWF	2HEWF	3.04	-0.8958	0.2474
2HEWF	emdecoy2491_2HEWF	2HEWF	2.83	-0.9933	0.2102
2HEWF	emdecoy2492_2HEWF	2HEWF	2.71	-0.4082	0.4817
2HEWF	emdecoy2493_2HEWF	2HEWF	2.83	-0.7007	0.3318
2HEWF	emdecoy2494_2HEWF	2HEWF	2.78	-0.7983	0.2880
2HEWF	emdecoy2495_2HEWF	2HEWF	2.99	0.3719	0.9923
2HEWF	emdecoy2496_2HEWF	2HEWF	2.75	-0.6032	0.3788
2HEWF	emdecoy2497_2HEWF	2HEWF	3.24	0.1769	0.8521
2HEWF	emdecoy2498_2HEWF	2HEWF	2.81	-0.1157	0.6565
2HEWF	emdecoy2499_2HEWF	2HEWF	2.73	-0.5057	0.4288
2HEWF	emdecoy249_2HEWF	2HEWF	2.65	0.2744	0.9213
2HEWF	emdecoy24_2HEWF	2HEWF	3.04	-0.7007	0.3318
2HEWF	emdecoy2500_2HEWF	2HEWF	2.91	-0.0181	0.7196
2HEWF	emdecoy2501_2HEWF	2HEWF	2.90	-0.3107	0.5374
2HEWF	emdecoy2502_2HEWF	2HEWF	2.76	-1.5784	0.0580
2HEWF	emdecoy2503_2HEWF	2HEWF	3.01	-0.3107	0.5374
2HEWF	emdecoy2504_2HEWF	2HEWF	2.54	-0.4082	0.4817
2HEWF	emdecoy2505_2HEWF	2HEWF	2.89	-0.5057	0.4288
2HEWF	emdecoy2506_2HEWF	2HEWF	3.02	-0.3107	0.5374
2HEWF	emdecoy2507_2HEWF	2HEWF	2.73	-0.0181	0.7196
2HEWF	emdecoy2508_2HEWF	2HEWF	2.44	-1.3834	0.0955
2HEWF	emdecoy2509_2HEWF	2HEWF	2.68	-0.0181	0.7196
2HEWF	emdecoy250_2HEWF	2HEWF	2.47	-0.7007	0.3318
2HEWF	emdecoy2510_2HEWF	2HEWF	2.58	-0.3107	0.5374
2HEWF	emdecoy2511_2HEWF	2HEWF	2.68	-0.6032	0.3788
2HEWF	emdecoy2512_2HEWF	2HEWF	2.64	-0.8958	0.2474
2HEWF	emdecoy2513_2HEWF	2HEWF	2.58	-0.8958	0.2474
2HEWF	emdecoy2514_2HEWF	2HEWF	2.95	-0.8958	0.2474
2HEWF	emdecoy2515_2HEWF	2HEWF	2.55	-0.9933	0.2102
2HEWF	emdecoy2516_2HEWF	2HEWF	2.63	-0.8958	0.2474
2HEWF	emdecoy2517_2HEWF	2HEWF	2.60	-0.1157	0.6565
2HEWF	emdecoy2518_2HEWF	2HEWF	2.61	-0.8958	0.2474
2HEWF	emdecoy2519_2HEWF	2HEWF	2.69	-0.5057	0.4288
2HEWF	emdecoy251_2HEWF	2HEWF	2.61	-0.4082	0.4817
2HEWF	emdecoy2520_2HEWF	2HEWF	2.65	-0.3107	0.5374
2HEWF	emdecoy2521_2HEWF	2HEWF	2.62	0.1769	0.8521
2HEWF	emdecoy2522_2HEWF	2HEWF	2.40	-1.3834	0.0955
2HEWF	emdecoy2523_2HEWF	2HEWF	2.48	-1.0908	0.1764
2HEWF	emdecoy2524_2HEWF	2HEWF	2.59	-0.4082	0.4817
2HEWF	emdecoy2525_2HEWF	2HEWF	2.63	-0.7983	0.2880
2HEWF	emdecoy2526_2HEWF	2HEWF	2.92	-0.1157	0.6565
2HEWF	emdecoy2527_2HEWF	2HEWF	2.50	-0.6032	0.3788
2HEWF	emdecoy2528_2HEWF	2HEWF	2.55	-0.1157	0.6565
2HEWF	emdecoy2529_2HEWF	2HEWF	2.78	0.7620	1.2912
2HEWF	emdecoy252_2HEWF	2HEWF	2.52	-1.2858	0.1191
2HEWF	emdecoy2530_2HEWF	2HEWF	2.97	-0.1157	0.6565
2HEWF	emdecoy2531_2HEWF	2HEWF	3.03	0.7620	1.2912
2HEWF	emdecoy2532_2HEWF	2HEWF	3.04	-1.2858	0.1191
2HEWF	emdecoy2533_2HEWF	2HEWF	2.75	0.2744	0.9213
2HEWF	emdecoy2534_2HEWF	2HEWF	2.51	-0.7983	0.2880
2HEWF	emdecoy2535_2HEWF	2HEWF	2.88	-1.1883	0.1460
2HEWF	emdecoy2536_2HEWF	2HEWF	2.64	-0.2132	0.5957
2HEWF	emdecoy2537_2HEWF	2HEWF	2.93	-0.1157	0.6565
2HEWF	emdecoy2538_2HEWF	2HEWF	3.03	-0.0181	0.7196
2HEWF	emdecoy2539_2HEWF	2HEWF	2.75	0.6645	1.2144
2HEWF	emdecoy253_2HEWF	2HEWF	2.85	-1.0908	0.1764
2HEWF	emdecoy2540_2HEWF	2HEWF	2.73	-0.1157	0.6565
2HEWF	emdecoy2541_2HEWF	2HEWF	2.97	-0.1157	0.6565
2HEWF	emdecoy2542_2HEWF	2HEWF	2.58	-0.6032	0.3788
2HEWF	emdecoy2543_2HEWF	2HEWF	3.04	-0.1157	0.6565
2HEWF	emdecoy2544_2HEWF	2HEWF	2.82	-0.2132	0.5957
2HEWF	emdecoy2545_2HEWF	2HEWF	3.13	0.4694	1.0648
2HEWF	emdecoy2546_2HEWF	2HEWF	2.48	-0.6032	0.3788
2HEWF	emdecoy2547_2HEWF	2HEWF	3.13	-0.3107	0.5374
2HEWF	emdecoy2548_2HEWF	2HEWF	2.41	-0.1157	0.6565
2HEWF	emdecoy2549_2HEWF	2HEWF	2.46	-0.3107	0.5374
2HEWF	emdecoy254_2HEWF	2HEWF	2.31	-0.9933	0.2102
2HEWF	emdecoy2550_2HEWF	2HEWF	2.78	-0.5057	0.4288
2HEWF	emdecoy2551_2HEWF	2HEWF	3.04	-0.7983	0.2880
2HEWF	emdecoy2552_2HEWF	2HEWF	2.43	-0.9933	0.2102
2HEWF	emdecoy2553_2HEWF	2HEWF	3.10	-0.5057	0.4288
2HEWF	emdecoy2554_2HEWF	2HEWF	2.64	-1.2858	0.1191
2HEWF	emdecoy2555_2HEWF	2HEWF	2.42	-1.2858	0.1191
2HEWF	emdecoy2556_2HEWF	2HEWF	2.49	-0.6032	0.3788
2HEWF	emdecoy2557_2HEWF	2HEWF	2.36	-1.3834	0.0955
2HEWF	emdecoy2558_2HEWF	2HEWF	2.63	0.2744	0.9213
2HEWF	emdecoy2559_2HEWF	2HEWF	2.67	-0.3107	0.5374
2HEWF	emdecoy255_2HEWF	2HEWF	2.88	-0.8958	0.2474
2HEWF	emdecoy2560_2HEWF	2HEWF	2.77	-1.0908	0.1764
2HEWF	emdecoy2561_2HEWF	2HEWF	2.40	-1.4809	0.0752
2HEWF	emdecoy2562_2HEWF	2HEWF	2.58	-0.1157	0.6565
2HEWF	emdecoy2563_2HEWF	2HEWF	2.29	-0.7007	0.3318
2HEWF	emdecoy2564_2HEWF	2HEWF	2.53	-0.4082	0.4817
2HEWF	emdecoy2565_2HEWF	2HEWF	2.61	-0.2132	0.5957
2HEWF	emdecoy2566_2HEWF	2HEWF	2.93	-0.6032	0.3788
2HEWF	emdecoy2567_2HEWF	2HEWF	2.54	-0.4082	0.4817
2HEWF	emdecoy2568_2HEWF	2HEWF	2.78	0.1769	0.8521
2HEWF	emdecoy2569_2HEWF	2HEWF	2.32	-0.5057	0.4288
2HEWF	emdecoy256_2HEWF	2HEWF	2.48	-0.6032	0.3788
2HEWF	emdecoy2570_2HEWF	2HEWF	2.96	-0.1157	0.6565
2HEWF	emdecoy2571_2HEWF	2HEWF	2.46	-0.5057	0.4288
2HEWF	emdecoy2572_2HEWF	2HEWF	2.25	-0.6032	0.3788
2HEWF	emdecoy2573_2HEWF	2HEWF	2.25	-1.0908	0.1764
2HEWF	emdecoy2574_2HEWF	2HEWF	2.52	-0.1157	0.6565
2HEWF	emdecoy2575_2HEWF	2HEWF	2.97	-0.2132	0.5957
2HEWF	emdecoy2576_2HEWF	2HEWF	2.82	0.3719	0.9923
2HEWF	emdecoy2577_2HEWF	2HEWF	3.10	-1.5784	0.0580
2HEWF	emdecoy2578_2HEWF	2HEWF	3.06	-1.0908	0.1764
2HEWF	emdecoy2579_2HEWF	2HEWF	2.38	-1.0908	0.1764
2HEWF	emdecoy257_2HEWF	2HEWF	3.10	-0.8958	0.2474
2HEWF	emdecoy2580_2HEWF	2HEWF	2.62	0.8595	1.3692
2HEWF	emdecoy2581_2HEWF	2HEWF	2.27	-1.0908	0.1764
2HEWF	emdecoy2582_2HEWF	2HEWF	2.75	0.6645	1.2144
2HEWF	emdecoy2583_2HEWF	2HEWF	2.66	0.7620	1.2912
2HEWF	emdecoy2584_2HEWF	2HEWF	2.99	0.5670	1.1389
2HEWF	emdecoy2585_2HEWF	2HEWF	2.72	0.7620	1.2912
2HEWF	emdecoy2586_2HEWF	2HEWF	2.78	0.3719	0.9923
2HEWF	emdecoy2587_2HEWF	2HEWF	2.83	-0.0181	0.7196
2HEWF	emdecoy2588_2HEWF	2HEWF	2.90	-0.2132	0.5957
2HEWF	emdecoy2589_2HEWF	2HEWF	3.08	0.2744	0.9213
2HEWF	emdecoy258_2HEWF	2HEWF	2.56	-1.0908	0.1764
2HEWF	emdecoy2590_2HEWF	2HEWF	2.65	-0.4082	0.4817
2HEWF	emdecoy2591_2HEWF	2HEWF	2.96	-0.5057	0.4288
2HEWF	emdecoy2592_2HEWF	2HEWF	2.72	-0.0181	0.7196
2HEWF	emdecoy2593_2HEWF	2HEWF	2.53	-0.3107	0.5374
2HEWF	emdecoy2594_2HEWF	2HEWF	2.69	0.3719	0.9923
2HEWF	emdecoy2595_2HEWF	2HEWF	2.54	0.1769	0.8521
2HEWF	emdecoy2596_2HEWF	2HEWF	3.00	0.1769	0.8521
2HEWF	emdecoy2597_2HEWF	2HEWF	2.98	0.4694	1.0648
2HEWF	emdecoy2598_2HEWF	2HEWF	3.00	0.1769	0.8521
2HEWF	emdecoy2599_2HEWF	2HEWF	2.83	-0.2132	0.5957
2HEWF	emdecoy259_2HEWF	2HEWF	2.88	-0.4082	0.4817
2HEWF	emdecoy25_2HEWF	2HEWF	2.90	-0.1157	0.6565
2HEWF	emdecoy2600_2HEWF	2HEWF	2.41	-0.9933	0.2102
2HEWF	emdecoy2601_2HEWF	2HEWF	2.62	-1.2858	0.1191
2HEWF	emdecoy2602_2HEWF	2HEWF	2.39	-1.3834	0.0955
2HEWF	emdecoy2603_2HEWF	2HEWF	2.46	-1.2858	0.1191
2HEWF	emdecoy2604_2HEWF	2HEWF	2.57	-0.3107	0.5374
2HEWF	emdecoy2605_2HEWF	2HEWF	2.97	-1.0908	0.1764
2HEWF	emdecoy2606_2HEWF	2HEWF	2.67	-0.7983	0.2880
2HEWF	emdecoy2607_2HEWF	2HEWF	2.75	-1.0908	0.1764
2HEWF	emdecoy2608_2HEWF	2HEWF	2.20	-1.3834	0.0955
2HEWF	emdecoy2609_2HEWF	2HEWF	2.48	-1.4809	0.0752
2HEWF	emdecoy260_2HEWF	2HEWF	2.84	-1.0908	0.1764
2HEWF	emdecoy2610_2HEWF	2HEWF	2.46	-0.8958	0.2474
2HEWF	emdecoy2611_2HEWF	2HEWF	2.61	-0.0181	0.7196
2HEWF	emdecoy2612_2HEWF	2HEWF	2.39	-1.1883	0.1460
2HEWF	emdecoy2613_2HEWF	2HEWF	2.57	-0.3107	0.5374
2HEWF	emdecoy2614_2HEWF	2HEWF	3.09	-1.2858	0.1191
2HEWF	emdecoy2615_2HEWF	2HEWF	2.54	-0.4082	0.4817
2HEWF	emdecoy2616_2HEWF	2HEWF	2.95	-0.3107	0.5374
2HEWF	emdecoy2617_2HEWF	2HEWF	2.77	-0.5057	0.4288
2HEWF	emdecoy2618_2HEWF	2HEWF	2.35	-1.0908	0.1764
2HEWF	emdecoy2619_2HEWF	2HEWF	3.12	0.0794	0.7848
2HEWF	emdecoy261_2HEWF	2HEWF	3.08	-0.3107	0.5374
2HEWF	emdecoy2620_2HEWF	2HEWF	2.77	-0.7983	0.2880
2HEWF	emdecoy2621_2HEWF	2HEWF	2.63	-1.3834	0.0955
2HEWF	emdecoy2622_2HEWF	2HEWF	2.83	-0.1157	0.6565
2HEWF	emdecoy2623_2HEWF	2HEWF	2.51	-0.0181	0.7196
2HEWF	emdecoy2624_2HEWF	2HEWF	2.46	-0.9933	0.2102
2HEWF	emdecoy2625_2HEWF	2HEWF	2.82	0.1769	0.8521
2HEWF	emdecoy2626_2HEWF	2HEWF	2.38	-1.2858	0.1191
2HEWF	emdecoy2627_2HEWF	2HEWF	2.91	0.0794	0.7848
2HEWF	emdecoy2628_2HEWF	2HEWF	2.70	-1.4809	0.0752
2HEWF	emdecoy2629_2HEWF	2HEWF	2.68	-1.0908	0.1764
2HEWF	emdecoy262_2HEWF	2HEWF	2.75	-0.1157	0.6565
2HEWF	emdecoy2630_2HEWF	2HEWF	2.62	-0.5057	0.4288
2HEWF	emdecoy2631_2HEWF	2HEWF	3.06	0.2744	0.9213
2HEWF	emdecoy2632_2HEWF	2HEWF	2.82	-1.0908	0.1764
2HEWF	emdecoy2633_2HEWF	2HEWF	2.93	0.2744	0.9213
2HEWF	emdecoy2634_2HEWF	2HEWF	2.94	-1.3834	0.0955
2HEWF	emdecoy2635_2HEWF	2HEWF	2.65	0.3719	0.9923
2HEWF	emdecoy2636_2HEWF	2HEWF	2.55	0.8595	1.3692
2HEWF	emdecoy2637_2HEWF	2HEWF	2.75	-0.3107	0.5374
2HEWF	emdecoy2638_2HEWF	2HEWF	2.61	0.5670	1.1389
2HEWF	emdecoy2639_2HEWF	2HEWF	2.88	-0.6032	0.3788
2HEWF	emdecoy263_2HEWF	2HEWF	2.49	-0.0181	0.7196
2HEWF	emdecoy2640_2HEWF	2HEWF	2.73	-0.3107	0.5374
2HEWF	emdecoy2641_2HEWF	2HEWF	2.49	-0.6032	0.3788
2HEWF	emdecoy2642_2HEWF	2HEWF	2.58	-1.1883	0.1460
2HEWF	emdecoy2643_2HEWF	2HEWF	2.80	0.2744	0.9213
2HEWF	emdecoy2644_2HEWF	2HEWF	2.30	-0.6032	0.3788
2HEWF	emdecoy2645_2HEWF	2HEWF	2.82	1.4446	1.8576
2HEWF	emdecoy2646_2HEWF	2HEWF	2.43	-1.5784	0.0580
2HEWF	emdecoy2647_2HEWF	2HEWF	2.60	-1.2858	0.1191
2HEWF	emdecoy2648_2HEWF	2HEWF	3.26	-0.9933	0.2102
2HEWF	emdecoy2649_2HEWF	2HEWF	2.96	0.1769	0.8521
2HEWF	emdecoy264_2HEWF	2HEWF	1.97	-1.6759	0.0437
2HEWF	emdecoy2650_2HEWF	2HEWF	2.62	-0.2132	0.5957
2HEWF	emdecoy2651_2HEWF	2HEWF	3.14	-0.4082	0.4817
2HEWF	emdecoy2652_2HEWF	2HEWF	2.16	-1.6759	0.0437
2HEWF	emdecoy2653_2HEWF	2HEWF	3.15	-1.1883	0.1460
2HEWF	emdecoy2654_2HEWF	2HEWF	2.89	-0.6032	0.3788
2HEWF	emdecoy2655_2HEWF	2HEWF	2.70	-1.0908	0.1764
2HEWF	emdecoy2656_2HEWF	2HEWF	2.64	-0.4082	0.4817
2HEWF	emdecoy2657_2HEWF	2HEWF	2.57	-0.3107	0.5374
2HEWF	emdecoy2658_2HEWF	2HEWF	2.56	-0.2132	0.5957
2HEWF	emdecoy2659_2HEWF	2HEWF	2.44	-1.1883	0.1460
2HEWF	emdecoy265_2HEWF	2HEWF	2.55	-0.5057	0.4288
2HEWF	emdecoy2660_2HEWF	2HEWF	3.22	-1.4809	0.0752
2HEWF	emdecoy2661_2HEWF	2HEWF	2.66	0.1769	0.8521
2HEWF	emdecoy2662_2HEWF	2HEWF	2.65	-0.3107	0.5374
2HEWF	emdecoy2663_2HEWF	2HEWF	2.72	-0.4082	0.4817
2HEWF	emdecoy2664_2HEWF	2HEWF	2.93	-0.2132	0.5957
2HEWF	emdecoy2665_2HEWF	2HEWF	2.91	-0.2132	0.5957
2HEWF	emdecoy2666_2HEWF	2HEWF	2.71	-0.8958	0.2474
2HEWF	emdecoy2667_2HEWF	2HEWF	2.51	-0.7007	0.3318
2HEWF	emdecoy2668_2HEWF	2HEWF	2.60	-1.3834	0.0955
2HEWF	emdecoy2669_2HEWF	2HEWF	2.21	-0.8958	0.2474
2HEWF	emdecoy266_2HEWF	2HEWF	2.57	-1.2858	0.1191
2HEWF	emdecoy2670_2HEWF	2HEWF	2.78	-1.3834	0.0955
2HEWF	emdecoy2671_2HEWF	2HEWF	2.72	-0.6032	0.3788
2HEWF	emdecoy2672_2HEWF	2HEWF	2.26	-0.7983	0.2880
2HEWF	emdecoy2673_2HEWF	2HEWF	2.30	-1.1883	0.1460
2HEWF	emdecoy2674_2HEWF	2HEWF	2.80	-1.3834	0.0955
2HEWF	emdecoy2675_2HEWF	2HEWF	3.07	-1.4809	0.0752
2HEWF	emdecoy2676_2HEWF	2HEWF	2.47	-1.5784	0.0580
2HEWF	emdecoy2677_2HEWF	2HEWF	3.13	0.0794	0.7848
2HEWF	emdecoy2678_2HEWF	2HEWF	2.71	-1.1883	0.1460
2HEWF	emdecoy2679_2HEWF	2HEWF	2.87	-0.1157	0.6565
2HEWF	emdecoy267_2HEWF	2HEWF	2.63	0.0794	0.7848
2HEWF	emdecoy2680_2HEWF	2HEWF	2.88	0.1769	0.8521
2HEWF	emdecoy2681_2HEWF	2HEWF	2.99	-0.6032	0.3788
2HEWF	emdecoy2682_2HEWF	2HEWF	2.06	-1.4809	0.0752
2HEWF	emdecoy2683_2HEWF	2HEWF	2.73	-1.6759	0.0437
2HEWF	emdecoy2684_2HEWF	2HEWF	2.55	-1.2858	0.1191
2HEWF	emdecoy2685_2HEWF	2HEWF	2.83	-1.4809	0.0752
2HEWF	emdecoy2686_2HEWF	2HEWF	2.61	0.0794	0.7848
2HEWF	emdecoy2687_2HEWF	2HEWF	2.50	0.6645	1.2144
2HEWF	emdecoy2688_2HEWF	2HEWF	2.93	-0.7983	0.2880
2HEWF	emdecoy2689_2HEWF	2HEWF	2.59	0.4694	1.0648
2HEWF	emdecoy268_2HEWF	2HEWF	3.03	-1.2858	0.1191
2HEWF	emdecoy2690_2HEWF	2HEWF	2.90	0.6645	1.2144
2HEWF	emdecoy2691_2HEWF	2HEWF	2.40	-0.5057	0.4288
2HEWF	emdecoy2692_2HEWF	2HEWF	2.80	0.6645	1.2144
2HEWF	emdecoy2693_2HEWF	2HEWF	2.90	0.9570	1.4483
2HEWF	emdecoy2694_2HEWF	2HEWF	2.77	0.6645	1.2144
2HEWF	emdecoy2695_2HEWF	2HEWF	2.67	-0.2132	0.5957
2HEWF	emdecoy2696_2HEWF	2HEWF	2.83	0.8595	1.3692
2HEWF	emdecoy2697_2HEWF	2HEWF	2.83	-0.7007	0.3318
2HEWF	emdecoy2698_2HEWF	2HEWF	2.58	-1.3834	0.0955
2HEWF	emdecoy2699_2HEWF	2HEWF	2.92	0.6645	1.2144
2HEWF	emdecoy269_2HEWF	2HEWF	2.89	-0.7007	0.3318
2HEWF	emdecoy26_2HEWF	2HEWF	2.52	-0.5057	0.4288
2HEWF	emdecoy2700_2HEWF	2HEWF	2.18	-1.1883	0.1460
2HEWF	emdecoy2701_2HEWF	2HEWF	2.25	-1.6759	0.0437
2HEWF	emdecoy2702_2HEWF	2HEWF	2.65	-0.5057	0.4288
2HEWF	emdecoy2703_2HEWF	2HEWF	2.78	0.2744	0.9213
2HEWF	emdecoy2704_2HEWF	2HEWF	2.74	-1.0908	0.1764
2HEWF	emdecoy2705_2HEWF	2HEWF	2.84	-0.5057	0.4288
2HEWF	emdecoy2706_2HEWF	2HEWF	2.24	-1.3834	0.0955
2HEWF	emdecoy2707_2HEWF	2HEWF	2.70	-1.1883	0.1460
2HEWF	emdecoy2708_2HEWF	2HEWF	2.60	-0.9933	0.2102
2HEWF	emdecoy2709_2HEWF	2HEWF	2.63	-0.9933	0.2102
2HEWF	emdecoy270_2HEWF	2HEWF	2.86	-0.4082	0.4817
2HEWF	emdecoy2710_2HEWF	2HEWF	2.88	-0.5057	0.4288
2HEWF	emdecoy2711_2HEWF	2HEWF	2.50	-0.7983	0.2880
2HEWF	emdecoy2712_2HEWF	2HEWF	2.73	-0.6032	0.3788
2HEWF	emdecoy2713_2HEWF	2HEWF	2.94	-1.2858	0.1191
2HEWF	emdecoy2714_2HEWF	2HEWF	2.48	-0.6032	0.3788
2HEWF	emdecoy2715_2HEWF	2HEWF	2.78	-0.4082	0.4817
2HEWF	emdecoy2716_2HEWF	2HEWF	2.73	-0.2132	0.5957
2HEWF	emdecoy2717_2HEWF	2HEWF	3.33	-1.3834	0.0955
2HEWF	emdecoy2718_2HEWF	2HEWF	2.76	-0.0181	0.7196
2HEWF	emdecoy2719_2HEWF	2HEWF	2.85	-0.2132	0.5957
2HEWF	emdecoy271_2HEWF	2HEWF	2.77	-0.1157	0.6565
2HEWF	emdecoy2720_2HEWF	2HEWF	2.68	-1.1883	0.1460
2HEWF	emdecoy2721_2HEWF	2HEWF	2.72	-0.0181	0.7196
2HEWF	emdecoy2722_2HEWF	2HEWF	2.63	-1.3834	0.0955
2HEWF	emdecoy2723_2HEWF	2HEWF	2.18	-1.2858	0.1191
2HEWF	emdecoy2724_2HEWF	2HEWF	3.20	-1.6759	0.0437
2HEWF	emdecoy2725_2HEWF	2HEWF	2.75	-1.3834	0.0955
2HEWF	emdecoy2726_2HEWF	2HEWF	2.62	-1.4809	0.0752
2HEWF	emdecoy2727_2HEWF	2HEWF	2.84	-0.2132	0.5957
2HEWF	emdecoy2728_2HEWF	2HEWF	2.73	-1.2858	0.1191
2HEWF	emdecoy2729_2HEWF	2HEWF	2.97	-0.8958	0.2474
2HEWF	emdecoy272_2HEWF	2HEWF	2.52	-0.4082	0.4817
2HEWF	emdecoy2730_2HEWF	2HEWF	2.59	-1.3834	0.0955
2HEWF	emdecoy2731_2HEWF	2HEWF	3.24	-1.1883	0.1460
2HEWF	emdecoy2732_2HEWF	2HEWF	2.82	0.0794	0.7848
2HEWF	emdecoy2733_2HEWF	2HEWF	2.47	-1.1883	0.1460
2HEWF	emdecoy2734_2HEWF	2HEWF	3.14	-1.6759	0.0437
2HEWF	emdecoy2735_2HEWF	2HEWF	2.56	-0.5057	0.4288
2HEWF	emdecoy2736_2HEWF	2HEWF	2.56	-1.2858	0.1191
2HEWF	emdecoy2737_2HEWF	2HEWF	2.83	-0.8958	0.2474
2HEWF	emdecoy2738_2HEWF	2HEWF	2.87	-1.4809	0.0752
2HEWF	emdecoy2739_2HEWF	2HEWF	2.64	-1.6759	0.0437
2HEWF	emdecoy273_2HEWF	2HEWF	2.78	-0.2132	0.5957
2HEWF	emdecoy2740_2HEWF	2HEWF	2.21	-0.8958	0.2474
2HEWF	emdecoy2741_2HEWF	2HEWF	3.05	0.9570	1.4483
2HEWF	emdecoy2742_2HEWF	2HEWF	2.74	-0.8958	0.2474
2HEWF	emdecoy2743_2HEWF	2HEWF	2.55	-0.6032	0.3788
2HEWF	emdecoy2744_2HEWF	2HEWF	2.56	-0.3107	0.5374
2HEWF	emdecoy2745_2HEWF	2HEWF	2.43	-0.8958	0.2474
2HEWF	emdecoy2746_2HEWF	2HEWF	2.39	1.6396	2.0264
2HEWF	emdecoy2747_2HEWF	2HEWF	2.88	0.4694	1.0648
2HEWF	emdecoy2748_2HEWF	2HEWF	2.65	-0.1157	0.6565
2HEWF	emdecoy2749_2HEWF	2HEWF	2.63	-0.5057	0.4288
2HEWF	emdecoy274_2HEWF	2HEWF	2.77	-0.0181	0.7196
2HEWF	emdecoy2750_2HEWF	2HEWF	2.64	-0.2132	0.5957
2HEWF	emdecoy2751_2HEWF	2HEWF	2.66	-0.3107	0.5374
2HEWF	emdecoy2752_2HEWF	2HEWF	2.76	-0.3107	0.5374
2HEWF	emdecoy2753_2HEWF	2HEWF	2.75	-0.2132	0.5957
2HEWF	emdecoy2754_2HEWF	2HEWF	2.98	-0.5057	0.4288
2HEWF	emdecoy2755_2HEWF	2HEWF	2.48	-0.5057	0.4288
2HEWF	emdecoy2756_2HEWF	2HEWF	2.80	-0.6032	0.3788
2HEWF	emdecoy2757_2HEWF	2HEWF	2.66	-0.7007	0.3318
2HEWF	emdecoy2758_2HEWF	2HEWF	2.75	-1.2858	0.1191
2HEWF	emdecoy2759_2HEWF	2HEWF	2.73	-0.6032	0.3788
2HEWF	emdecoy275_2HEWF	2HEWF	2.40	-0.7007	0.3318
2HEWF	emdecoy2760_2HEWF	2HEWF	2.50	-0.7983	0.2880
2HEWF	emdecoy2761_2HEWF	2HEWF	2.75	-0.0181	0.7196
2HEWF	emdecoy2762_2HEWF	2HEWF	2.96	-0.3107	0.5374
2HEWF	emdecoy2763_2HEWF	2HEWF	2.44	-0.7007	0.3318
2HEWF	emdecoy2764_2HEWF	2HEWF	2.93	-0.4082	0.4817
2HEWF	emdecoy2765_2HEWF	2HEWF	2.83	-0.2132	0.5957
2HEWF	emdecoy2766_2HEWF	2HEWF	3.00	-0.3107	0.5374
2HEWF	emdecoy2767_2HEWF	2HEWF	2.84	-0.8958	0.2474
2HEWF	emdecoy2768_2HEWF	2HEWF	2.88	-0.2132	0.5957
2HEWF	emdecoy2769_2HEWF	2HEWF	2.54	-0.3107	0.5374
2HEWF	emdecoy276_2HEWF	2HEWF	2.17	-1.5784	0.0580
2HEWF	emdecoy2770_2HEWF	2HEWF	3.08	-0.2132	0.5957
2HEWF	emdecoy2771_2HEWF	2HEWF	2.72	-1.3834	0.0955
2HEWF	emdecoy2772_2HEWF	2HEWF	2.68	-0.0181	0.7196
2HEWF	emdecoy2773_2HEWF	2HEWF	2.93	-0.4082	0.4817
2HEWF	emdecoy2774_2HEWF	2HEWF	2.75	-0.2132	0.5957
2HEWF	emdecoy2775_2HEWF	2HEWF	2.68	-1.4809	0.0752
2HEWF	emdecoy2776_2HEWF	2HEWF	2.33	-1.5784	0.0580
2HEWF	emdecoy2777_2HEWF	2HEWF	2.90	0.0794	0.7848
2HEWF	emdecoy2778_2HEWF	2HEWF	2.67	-0.6032	0.3788
2HEWF	emdecoy2779_2HEWF	2HEWF	2.75	0.3719	0.9923
2HEWF	emdecoy277_2HEWF	2HEWF	2.06	-1.5784	0.0580
2HEWF	emdecoy2780_2HEWF	2HEWF	2.68	0.4694	1.0648
2HEWF	emdecoy2781_2HEWF	2HEWF	2.90	0.2744	0.9213
2HEWF	emdecoy2782_2HEWF	2HEWF	2.58	-1.1883	0.1460
2HEWF	emdecoy2783_2HEWF	2HEWF	2.78	-0.0181	0.7196
2HEWF	emdecoy2784_2HEWF	2HEWF	2.78	-1.3834	0.0955
2HEWF	emdecoy2785_2HEWF	2HEWF	2.69	-0.7983	0.2880
2HEWF	emdecoy2786_2HEWF	2HEWF	2.67	-0.6032	0.3788
2HEWF	emdecoy2787_2HEWF	2HEWF	2.90	-1.4809	0.0752
2HEWF	emdecoy2788_2HEWF	2HEWF	2.31	-1.5784	0.0580
2HEWF	emdecoy2789_2HEWF	2HEWF	2.44	-0.9933	0.2102
2HEWF	emdecoy278_2HEWF	2HEWF	2.78	-0.8958	0.2474
2HEWF	emdecoy2790_2HEWF	2HEWF	2.74	-1.5784	0.0580
2HEWF	emdecoy2791_2HEWF	2HEWF	2.28	-1.5784	0.0580
2HEWF	emdecoy2792_2HEWF	2HEWF	2.19	-1.6759	0.0437
2HEWF	emdecoy2793_2HEWF	2HEWF	2.26	-1.5784	0.0580
2HEWF	emdecoy2794_2HEWF	2HEWF	2.46	-1.1883	0.1460
2HEWF	emdecoy2795_2HEWF	2HEWF	2.63	-1.5784	0.0580
2HEWF	emdecoy2796_2HEWF	2HEWF	2.53	-0.5057	0.4288
2HEWF	emdecoy2797_2HEWF	2HEWF	3.17	-1.7734	0.0322
2HEWF	emdecoy2798_2HEWF	2HEWF	2.71	0.4694	1.0648
2HEWF	emdecoy2799_2HEWF	2HEWF	2.49	-1.2858	0.1191
2HEWF	emdecoy279_2HEWF	2HEWF	2.64	-0.5057	0.4288
[truncated: 8,001 more rows]
