# Supplementary material for: Addressing the Role of Conformational Diversity in Protein Structure Prediction
Source: PLoS One. 2016 May 9;11(5):e0154923. doi: 10.1371/journal.pone.0154923 (PMC4861349; doi:10.1371/journal.pone.0154923)
Supplement: S1 Dataset — (GZ) [file pone.0154923.s002.gz › Palopoli-Monzon_2016_SI/Structural_alignments/SET_QUARK/rmsd_mammoth_Xu_1WXCB.out]

PDB_1	PDB_2	Target	RMSD	Z-score	ln(E)
1WX2_B	emdecoy0_1WXCB	1WXCB	2.55	0.0952	0.7956
1WX2_B	emdecoy1000_1WXCB	1WXCB	2.42	0.5407	1.1188
1WX2_B	emdecoy1001_1WXCB	1WXCB	2.67	0.0952	0.7956
1WX2_B	emdecoy1002_1WXCB	1WXCB	2.48	-0.9443	0.2284
1WX2_B	emdecoy1003_1WXCB	1WXCB	2.40	-0.7958	0.2890
1WX2_B	emdecoy1004_1WXCB	1WXCB	2.30	-0.4988	0.4324
1WX2_B	emdecoy1005_1WXCB	1WXCB	3.09	0.0952	0.7956
1WX2_B	emdecoy1006_1WXCB	1WXCB	2.71	-0.3503	0.5144
1WX2_B	emdecoy1007_1WXCB	1WXCB	2.58	-0.3503	0.5144
1WX2_B	emdecoy1008_1WXCB	1WXCB	2.69	3.2137	3.4465
1WX2_B	emdecoy1009_1WXCB	1WXCB	2.30	0.6892	1.2338
1WX2_B	emdecoy100_1WXCB	1WXCB	2.24	0.5407	1.1188
1WX2_B	emdecoy1010_1WXCB	1WXCB	2.54	0.5407	1.1188
1WX2_B	emdecoy1011_1WXCB	1WXCB	2.57	0.8377	1.3517
1WX2_B	emdecoy1012_1WXCB	1WXCB	2.83	1.7287	2.1042
1WX2_B	emdecoy1013_1WXCB	1WXCB	2.54	1.8772	2.2350
1WX2_B	emdecoy1014_1WXCB	1WXCB	2.38	-0.3503	0.5144
1WX2_B	emdecoy1015_1WXCB	1WXCB	2.91	-0.0533	0.6966
1WX2_B	emdecoy1016_1WXCB	1WXCB	2.90	2.3227	2.6332
1WX2_B	emdecoy1017_1WXCB	1WXCB	2.63	0.0952	0.7956
1WX2_B	emdecoy1018_1WXCB	1WXCB	2.57	0.2437	0.8993
1WX2_B	emdecoy1019_1WXCB	1WXCB	2.44	0.6892	1.2338
1WX2_B	emdecoy101_1WXCB	1WXCB	2.53	0.3922	1.0072
1WX2_B	emdecoy1020_1WXCB	1WXCB	2.46	0.5407	1.1188
1WX2_B	emdecoy1021_1WXCB	1WXCB	2.87	0.2437	0.8993
1WX2_B	emdecoy1022_1WXCB	1WXCB	2.42	0.3922	1.0072
1WX2_B	emdecoy1023_1WXCB	1WXCB	2.67	0.5407	1.1188
1WX2_B	emdecoy1024_1WXCB	1WXCB	2.76	0.3922	1.0072
1WX2_B	emdecoy1025_1WXCB	1WXCB	2.72	0.6892	1.2338
1WX2_B	emdecoy1026_1WXCB	1WXCB	2.10	1.1347	1.5950
1WX2_B	emdecoy1027_1WXCB	1WXCB	2.51	0.3922	1.0072
1WX2_B	emdecoy1028_1WXCB	1WXCB	2.23	0.9862	1.4722
1WX2_B	emdecoy1029_1WXCB	1WXCB	2.47	0.2437	0.8993
1WX2_B	emdecoy102_1WXCB	1WXCB	2.38	0.6892	1.2338
1WX2_B	emdecoy1030_1WXCB	1WXCB	2.02	0.3922	1.0072
1WX2_B	emdecoy1031_1WXCB	1WXCB	2.62	0.2437	0.8993
1WX2_B	emdecoy1032_1WXCB	1WXCB	2.39	-0.3503	0.5144
1WX2_B	emdecoy1033_1WXCB	1WXCB	2.87	0.6892	1.2338
1WX2_B	emdecoy1034_1WXCB	1WXCB	2.35	0.3922	1.0072
1WX2_B	emdecoy1035_1WXCB	1WXCB	2.47	0.0952	0.7956
1WX2_B	emdecoy1036_1WXCB	1WXCB	2.46	0.0952	0.7956
1WX2_B	emdecoy1037_1WXCB	1WXCB	2.60	-0.4988	0.4324
1WX2_B	emdecoy1038_1WXCB	1WXCB	2.56	0.0952	0.7956
1WX2_B	emdecoy1039_1WXCB	1WXCB	2.42	-0.9443	0.2284
1WX2_B	emdecoy103_1WXCB	1WXCB	2.63	0.0952	0.7956
1WX2_B	emdecoy1040_1WXCB	1WXCB	2.48	0.0952	0.7956
1WX2_B	emdecoy1041_1WXCB	1WXCB	2.37	-0.9443	0.2284
1WX2_B	emdecoy1042_1WXCB	1WXCB	2.54	-0.2018	0.6027
1WX2_B	emdecoy1043_1WXCB	1WXCB	2.35	-0.6473	0.3571
1WX2_B	emdecoy1044_1WXCB	1WXCB	2.46	-0.4988	0.4324
1WX2_B	emdecoy1045_1WXCB	1WXCB	2.66	-0.3503	0.5144
1WX2_B	emdecoy1046_1WXCB	1WXCB	2.44	-0.3503	0.5144
1WX2_B	emdecoy1047_1WXCB	1WXCB	2.74	-0.7958	0.2890
1WX2_B	emdecoy1048_1WXCB	1WXCB	2.32	-0.7958	0.2890
1WX2_B	emdecoy1049_1WXCB	1WXCB	2.69	0.6892	1.2338
1WX2_B	emdecoy104_1WXCB	1WXCB	2.30	0.6892	1.2338
1WX2_B	emdecoy1050_1WXCB	1WXCB	2.63	0.0952	0.7956
1WX2_B	emdecoy1051_1WXCB	1WXCB	2.37	0.3922	1.0072
1WX2_B	emdecoy1052_1WXCB	1WXCB	2.83	-0.3503	0.5144
1WX2_B	emdecoy1053_1WXCB	1WXCB	2.90	0.8377	1.3517
1WX2_B	emdecoy1054_1WXCB	1WXCB	2.82	1.2832	1.7199
1WX2_B	emdecoy1055_1WXCB	1WXCB	2.46	2.0257	2.3668
1WX2_B	emdecoy1056_1WXCB	1WXCB	2.82	0.9862	1.4722
1WX2_B	emdecoy1057_1WXCB	1WXCB	2.40	0.2437	0.8993
1WX2_B	emdecoy1058_1WXCB	1WXCB	2.30	0.5407	1.1188
1WX2_B	emdecoy1059_1WXCB	1WXCB	2.07	0.6892	1.2338
1WX2_B	emdecoy105_1WXCB	1WXCB	2.14	-0.0533	0.6966
1WX2_B	emdecoy1060_1WXCB	1WXCB	2.87	0.9862	1.4722
1WX2_B	emdecoy1061_1WXCB	1WXCB	2.75	-0.0533	0.6966
1WX2_B	emdecoy1062_1WXCB	1WXCB	2.21	-0.6473	0.3571
1WX2_B	emdecoy1063_1WXCB	1WXCB	2.60	0.9862	1.4722
1WX2_B	emdecoy1064_1WXCB	1WXCB	2.74	-0.0533	0.6966
1WX2_B	emdecoy1065_1WXCB	1WXCB	2.40	0.5407	1.1188
1WX2_B	emdecoy1066_1WXCB	1WXCB	2.52	-0.0533	0.6966
1WX2_B	emdecoy1067_1WXCB	1WXCB	2.37	2.3227	2.6332
1WX2_B	emdecoy1068_1WXCB	1WXCB	1.98	0.8377	1.3517
1WX2_B	emdecoy1069_1WXCB	1WXCB	2.77	0.2437	0.8993
1WX2_B	emdecoy106_1WXCB	1WXCB	2.26	0.6892	1.2338
1WX2_B	emdecoy1070_1WXCB	1WXCB	2.79	0.2437	0.8993
1WX2_B	emdecoy1071_1WXCB	1WXCB	2.40	2.1742	2.4996
1WX2_B	emdecoy1072_1WXCB	1WXCB	2.50	0.8377	1.3517
1WX2_B	emdecoy1073_1WXCB	1WXCB	2.52	1.4317	1.8465
1WX2_B	emdecoy1074_1WXCB	1WXCB	2.91	0.9862	1.4722
1WX2_B	emdecoy1075_1WXCB	1WXCB	2.62	-0.2018	0.6027
1WX2_B	emdecoy1076_1WXCB	1WXCB	2.68	0.9862	1.4722
1WX2_B	emdecoy1077_1WXCB	1WXCB	2.79	1.5802	1.9747
1WX2_B	emdecoy1078_1WXCB	1WXCB	2.84	0.8377	1.3517
1WX2_B	emdecoy1079_1WXCB	1WXCB	2.69	0.5407	1.1188
1WX2_B	emdecoy107_1WXCB	1WXCB	2.48	0.0952	0.7956
1WX2_B	emdecoy1080_1WXCB	1WXCB	2.39	0.3922	1.0072
1WX2_B	emdecoy1081_1WXCB	1WXCB	2.35	0.3922	1.0072
1WX2_B	emdecoy1082_1WXCB	1WXCB	2.64	-0.0533	0.6966
1WX2_B	emdecoy1083_1WXCB	1WXCB	2.74	0.5407	1.1188
1WX2_B	emdecoy1084_1WXCB	1WXCB	2.38	0.2437	0.8993
1WX2_B	emdecoy1085_1WXCB	1WXCB	2.86	0.3922	1.0072
1WX2_B	emdecoy1086_1WXCB	1WXCB	2.42	-0.3503	0.5144
1WX2_B	emdecoy1087_1WXCB	1WXCB	2.33	0.0952	0.7956
1WX2_B	emdecoy1088_1WXCB	1WXCB	2.90	0.2437	0.8993
1WX2_B	emdecoy1089_1WXCB	1WXCB	2.98	-0.7958	0.2890
1WX2_B	emdecoy108_1WXCB	1WXCB	2.44	0.5407	1.1188
1WX2_B	emdecoy1090_1WXCB	1WXCB	3.00	0.5407	1.1188
1WX2_B	emdecoy1091_1WXCB	1WXCB	2.46	-0.4988	0.4324
1WX2_B	emdecoy1092_1WXCB	1WXCB	2.50	-0.7958	0.2890
1WX2_B	emdecoy1093_1WXCB	1WXCB	2.56	-0.7958	0.2890
1WX2_B	emdecoy1094_1WXCB	1WXCB	2.87	-0.9443	0.2284
1WX2_B	emdecoy1095_1WXCB	1WXCB	2.37	-0.9443	0.2284
1WX2_B	emdecoy1096_1WXCB	1WXCB	3.18	-1.0929	0.1757
1WX2_B	emdecoy1097_1WXCB	1WXCB	2.96	0.0952	0.7956
1WX2_B	emdecoy1098_1WXCB	1WXCB	2.88	0.0952	0.7956
1WX2_B	emdecoy1099_1WXCB	1WXCB	2.02	-0.4988	0.4324
1WX2_B	emdecoy109_1WXCB	1WXCB	2.93	-0.7958	0.2890
1WX2_B	emdecoy10_1WXCB	1WXCB	3.04	0.3922	1.0072
1WX2_B	emdecoy1100_1WXCB	1WXCB	2.37	-0.6473	0.3571
1WX2_B	emdecoy1101_1WXCB	1WXCB	2.30	0.2437	0.8993
1WX2_B	emdecoy1102_1WXCB	1WXCB	2.97	1.5802	1.9747
1WX2_B	emdecoy1103_1WXCB	1WXCB	2.34	0.0952	0.7956
1WX2_B	emdecoy1104_1WXCB	1WXCB	2.24	1.4317	1.8465
1WX2_B	emdecoy1105_1WXCB	1WXCB	2.77	0.8377	1.3517
1WX2_B	emdecoy1106_1WXCB	1WXCB	2.82	2.7682	3.0377
1WX2_B	emdecoy1107_1WXCB	1WXCB	2.24	0.3922	1.0072
1WX2_B	emdecoy1108_1WXCB	1WXCB	2.44	-0.7958	0.2890
1WX2_B	emdecoy1109_1WXCB	1WXCB	2.38	0.2437	0.8993
1WX2_B	emdecoy110_1WXCB	1WXCB	2.56	0.8377	1.3517
1WX2_B	emdecoy1110_1WXCB	1WXCB	2.73	1.1347	1.5950
1WX2_B	emdecoy1111_1WXCB	1WXCB	2.48	-0.6473	0.3571
1WX2_B	emdecoy1112_1WXCB	1WXCB	2.67	0.3922	1.0072
1WX2_B	emdecoy1113_1WXCB	1WXCB	2.42	-0.3503	0.5144
1WX2_B	emdecoy1114_1WXCB	1WXCB	3.03	-0.0533	0.6966
1WX2_B	emdecoy1115_1WXCB	1WXCB	2.69	1.8772	2.2350
1WX2_B	emdecoy1116_1WXCB	1WXCB	2.59	-0.0533	0.6966
1WX2_B	emdecoy1117_1WXCB	1WXCB	2.64	0.6892	1.2338
1WX2_B	emdecoy1118_1WXCB	1WXCB	2.66	2.1742	2.4996
1WX2_B	emdecoy1119_1WXCB	1WXCB	2.66	-0.4988	0.4324
1WX2_B	emdecoy111_1WXCB	1WXCB	2.40	-0.0533	0.6966
1WX2_B	emdecoy1120_1WXCB	1WXCB	3.12	-0.2018	0.6027
1WX2_B	emdecoy1121_1WXCB	1WXCB	2.42	0.8377	1.3517
1WX2_B	emdecoy1122_1WXCB	1WXCB	2.32	0.5407	1.1188
1WX2_B	emdecoy1123_1WXCB	1WXCB	2.19	-0.6473	0.3571
1WX2_B	emdecoy1124_1WXCB	1WXCB	2.92	0.6892	1.2338
1WX2_B	emdecoy1125_1WXCB	1WXCB	2.57	1.1347	1.5950
1WX2_B	emdecoy1126_1WXCB	1WXCB	2.44	-0.3503	0.5144
1WX2_B	emdecoy1127_1WXCB	1WXCB	2.60	1.2832	1.7199
1WX2_B	emdecoy1128_1WXCB	1WXCB	3.15	0.6892	1.2338
1WX2_B	emdecoy1129_1WXCB	1WXCB	1.89	1.2832	1.7199
1WX2_B	emdecoy112_1WXCB	1WXCB	2.31	-0.4988	0.4324
1WX2_B	emdecoy1130_1WXCB	1WXCB	2.17	1.2832	1.7199
1WX2_B	emdecoy1131_1WXCB	1WXCB	2.66	0.6892	1.2338
1WX2_B	emdecoy1132_1WXCB	1WXCB	2.29	0.3922	1.0072
1WX2_B	emdecoy1133_1WXCB	1WXCB	2.58	0.5407	1.1188
1WX2_B	emdecoy1134_1WXCB	1WXCB	2.59	0.3922	1.0072
1WX2_B	emdecoy1135_1WXCB	1WXCB	2.78	-0.6473	0.3571
1WX2_B	emdecoy1136_1WXCB	1WXCB	2.69	-0.0533	0.6966
1WX2_B	emdecoy1137_1WXCB	1WXCB	2.79	-0.0533	0.6966
1WX2_B	emdecoy1138_1WXCB	1WXCB	2.23	-0.2018	0.6027
1WX2_B	emdecoy1139_1WXCB	1WXCB	2.86	0.2437	0.8993
1WX2_B	emdecoy113_1WXCB	1WXCB	2.86	0.8377	1.3517
1WX2_B	emdecoy1140_1WXCB	1WXCB	2.47	-0.4988	0.4324
1WX2_B	emdecoy1141_1WXCB	1WXCB	2.57	0.5407	1.1188
1WX2_B	emdecoy1142_1WXCB	1WXCB	2.76	1.1347	1.5950
1WX2_B	emdecoy1143_1WXCB	1WXCB	2.50	1.2832	1.7199
1WX2_B	emdecoy1144_1WXCB	1WXCB	2.90	1.2832	1.7199
1WX2_B	emdecoy1145_1WXCB	1WXCB	3.01	0.3922	1.0072
1WX2_B	emdecoy1146_1WXCB	1WXCB	2.88	0.6892	1.2338
1WX2_B	emdecoy1147_1WXCB	1WXCB	2.42	0.0952	0.7956
1WX2_B	emdecoy1148_1WXCB	1WXCB	3.01	0.0952	0.7956
1WX2_B	emdecoy1149_1WXCB	1WXCB	2.44	-0.4988	0.4324
1WX2_B	emdecoy114_1WXCB	1WXCB	2.72	-0.7958	0.2890
1WX2_B	emdecoy1150_1WXCB	1WXCB	2.74	2.1742	2.4996
1WX2_B	emdecoy1151_1WXCB	1WXCB	2.72	2.1742	2.4996
1WX2_B	emdecoy1152_1WXCB	1WXCB	3.09	0.6892	1.2338
1WX2_B	emdecoy1153_1WXCB	1WXCB	2.48	2.0257	2.3668
1WX2_B	emdecoy1154_1WXCB	1WXCB	2.52	0.6892	1.2338
1WX2_B	emdecoy1155_1WXCB	1WXCB	2.58	0.5407	1.1188
1WX2_B	emdecoy1156_1WXCB	1WXCB	2.42	0.2437	0.8993
1WX2_B	emdecoy1157_1WXCB	1WXCB	2.44	-0.9443	0.2284
1WX2_B	emdecoy1158_1WXCB	1WXCB	2.81	0.9862	1.4722
1WX2_B	emdecoy1159_1WXCB	1WXCB	2.79	-0.0533	0.6966
1WX2_B	emdecoy115_1WXCB	1WXCB	2.23	0.8377	1.3517
1WX2_B	emdecoy1160_1WXCB	1WXCB	2.38	0.6892	1.2338
1WX2_B	emdecoy1161_1WXCB	1WXCB	2.39	0.5407	1.1188
1WX2_B	emdecoy1162_1WXCB	1WXCB	2.68	0.2437	0.8993
1WX2_B	emdecoy1163_1WXCB	1WXCB	3.12	0.0952	0.7956
1WX2_B	emdecoy1164_1WXCB	1WXCB	1.92	0.9862	1.4722
1WX2_B	emdecoy1165_1WXCB	1WXCB	2.45	0.3922	1.0072
1WX2_B	emdecoy1166_1WXCB	1WXCB	1.79	0.8377	1.3517
1WX2_B	emdecoy1167_1WXCB	1WXCB	2.38	0.2437	0.8993
1WX2_B	emdecoy1168_1WXCB	1WXCB	2.40	0.3922	1.0072
1WX2_B	emdecoy1169_1WXCB	1WXCB	2.43	2.6197	2.9023
1WX2_B	emdecoy116_1WXCB	1WXCB	2.35	0.9862	1.4722
1WX2_B	emdecoy1170_1WXCB	1WXCB	2.96	1.1347	1.5950
1WX2_B	emdecoy1171_1WXCB	1WXCB	2.92	0.0952	0.7956
1WX2_B	emdecoy1172_1WXCB	1WXCB	2.62	0.3922	1.0072
1WX2_B	emdecoy1173_1WXCB	1WXCB	2.42	-1.0929	0.1757
1WX2_B	emdecoy1174_1WXCB	1WXCB	2.48	-0.6473	0.3571
1WX2_B	emdecoy1175_1WXCB	1WXCB	2.70	-0.9443	0.2284
1WX2_B	emdecoy1176_1WXCB	1WXCB	3.10	0.0952	0.7956
1WX2_B	emdecoy1177_1WXCB	1WXCB	2.13	-0.7958	0.2890
1WX2_B	emdecoy1178_1WXCB	1WXCB	2.81	-1.5384	0.0647
1WX2_B	emdecoy1179_1WXCB	1WXCB	2.59	0.2437	0.8993
1WX2_B	emdecoy117_1WXCB	1WXCB	2.49	-0.4988	0.4324
1WX2_B	emdecoy1180_1WXCB	1WXCB	2.61	0.3922	1.0072
1WX2_B	emdecoy1181_1WXCB	1WXCB	2.15	1.4317	1.8465
1WX2_B	emdecoy1182_1WXCB	1WXCB	1.93	-0.6473	0.3571
1WX2_B	emdecoy1183_1WXCB	1WXCB	2.73	-0.4988	0.4324
1WX2_B	emdecoy1184_1WXCB	1WXCB	2.42	-0.3503	0.5144
1WX2_B	emdecoy1185_1WXCB	1WXCB	3.06	0.2437	0.8993
1WX2_B	emdecoy1186_1WXCB	1WXCB	2.57	-0.4988	0.4324
1WX2_B	emdecoy1187_1WXCB	1WXCB	2.54	-0.0533	0.6966
1WX2_B	emdecoy1188_1WXCB	1WXCB	2.85	-0.4988	0.4324
1WX2_B	emdecoy1189_1WXCB	1WXCB	2.41	-0.6473	0.3571
1WX2_B	emdecoy118_1WXCB	1WXCB	2.82	-0.2018	0.6027
1WX2_B	emdecoy1190_1WXCB	1WXCB	2.82	1.1347	1.5950
1WX2_B	emdecoy1191_1WXCB	1WXCB	2.88	0.8377	1.3517
1WX2_B	emdecoy1192_1WXCB	1WXCB	2.38	0.8377	1.3517
1WX2_B	emdecoy1193_1WXCB	1WXCB	2.27	-0.2018	0.6027
1WX2_B	emdecoy1194_1WXCB	1WXCB	3.18	0.3922	1.0072
1WX2_B	emdecoy1195_1WXCB	1WXCB	2.36	-0.3503	0.5144
1WX2_B	emdecoy1196_1WXCB	1WXCB	2.72	-0.3503	0.5144
1WX2_B	emdecoy1197_1WXCB	1WXCB	2.42	0.0952	0.7956
1WX2_B	emdecoy1198_1WXCB	1WXCB	2.63	0.5407	1.1188
1WX2_B	emdecoy1199_1WXCB	1WXCB	2.83	0.5407	1.1188
1WX2_B	emdecoy119_1WXCB	1WXCB	2.74	0.3922	1.0072
1WX2_B	emdecoy11_1WXCB	1WXCB	2.93	0.3922	1.0072
1WX2_B	emdecoy1200_1WXCB	1WXCB	2.42	-0.0533	0.6966
1WX2_B	emdecoy1201_1WXCB	1WXCB	2.46	-0.3503	0.5144
1WX2_B	emdecoy1202_1WXCB	1WXCB	2.26	0.5407	1.1188
1WX2_B	emdecoy1203_1WXCB	1WXCB	2.57	-0.0533	0.6966
1WX2_B	emdecoy1204_1WXCB	1WXCB	2.32	-0.0533	0.6966
1WX2_B	emdecoy1205_1WXCB	1WXCB	2.51	0.3922	1.0072
1WX2_B	emdecoy1206_1WXCB	1WXCB	2.43	-0.4988	0.4324
1WX2_B	emdecoy1207_1WXCB	1WXCB	2.79	1.1347	1.5950
1WX2_B	emdecoy1208_1WXCB	1WXCB	2.45	-0.7958	0.2890
1WX2_B	emdecoy1209_1WXCB	1WXCB	2.81	0.0952	0.7956
1WX2_B	emdecoy120_1WXCB	1WXCB	2.15	-0.4988	0.4324
1WX2_B	emdecoy1210_1WXCB	1WXCB	2.45	-0.2018	0.6027
1WX2_B	emdecoy1211_1WXCB	1WXCB	2.04	0.6892	1.2338
1WX2_B	emdecoy1212_1WXCB	1WXCB	2.11	0.6892	1.2338
1WX2_B	emdecoy1213_1WXCB	1WXCB	2.96	1.2832	1.7199
1WX2_B	emdecoy1214_1WXCB	1WXCB	2.83	0.3922	1.0072
1WX2_B	emdecoy1215_1WXCB	1WXCB	2.76	-0.7958	0.2890
1WX2_B	emdecoy1216_1WXCB	1WXCB	2.17	-1.0929	0.1757
1WX2_B	emdecoy1217_1WXCB	1WXCB	2.48	0.2437	0.8993
1WX2_B	emdecoy1218_1WXCB	1WXCB	2.22	0.3922	1.0072
1WX2_B	emdecoy1219_1WXCB	1WXCB	2.45	-0.2018	0.6027
1WX2_B	emdecoy121_1WXCB	1WXCB	2.74	0.6892	1.2338
1WX2_B	emdecoy1220_1WXCB	1WXCB	2.83	2.0257	2.3668
1WX2_B	emdecoy1221_1WXCB	1WXCB	2.87	-0.6473	0.3571
1WX2_B	emdecoy1222_1WXCB	1WXCB	2.60	0.0952	0.7956
1WX2_B	emdecoy1223_1WXCB	1WXCB	2.30	0.0952	0.7956
1WX2_B	emdecoy1224_1WXCB	1WXCB	2.67	0.0952	0.7956
1WX2_B	emdecoy1225_1WXCB	1WXCB	2.45	-0.2018	0.6027
1WX2_B	emdecoy1226_1WXCB	1WXCB	2.51	-0.0533	0.6966
1WX2_B	emdecoy1227_1WXCB	1WXCB	2.59	0.6892	1.2338
1WX2_B	emdecoy1228_1WXCB	1WXCB	2.81	0.0952	0.7956
1WX2_B	emdecoy1229_1WXCB	1WXCB	2.49	0.0952	0.7956
1WX2_B	emdecoy122_1WXCB	1WXCB	2.58	-0.4988	0.4324
1WX2_B	emdecoy1230_1WXCB	1WXCB	2.21	0.5407	1.1188
1WX2_B	emdecoy1231_1WXCB	1WXCB	2.73	-0.2018	0.6027
1WX2_B	emdecoy1232_1WXCB	1WXCB	2.52	-0.0533	0.6966
1WX2_B	emdecoy1233_1WXCB	1WXCB	2.80	0.0952	0.7956
1WX2_B	emdecoy1234_1WXCB	1WXCB	2.47	-0.6473	0.3571
1WX2_B	emdecoy1235_1WXCB	1WXCB	2.42	0.8377	1.3517
1WX2_B	emdecoy1236_1WXCB	1WXCB	3.10	1.4317	1.8465
1WX2_B	emdecoy1237_1WXCB	1WXCB	2.61	0.2437	0.8993
1WX2_B	emdecoy1238_1WXCB	1WXCB	2.68	0.3922	1.0072
1WX2_B	emdecoy1239_1WXCB	1WXCB	2.26	-0.7958	0.2890
1WX2_B	emdecoy123_1WXCB	1WXCB	2.53	0.3922	1.0072
1WX2_B	emdecoy1240_1WXCB	1WXCB	2.43	-1.0929	0.1757
1WX2_B	emdecoy1241_1WXCB	1WXCB	2.64	0.0952	0.7956
1WX2_B	emdecoy1242_1WXCB	1WXCB	2.79	0.3922	1.0072
1WX2_B	emdecoy1243_1WXCB	1WXCB	2.77	0.9862	1.4722
1WX2_B	emdecoy1244_1WXCB	1WXCB	2.25	1.4317	1.8465
1WX2_B	emdecoy1245_1WXCB	1WXCB	3.21	-0.4988	0.4324
1WX2_B	emdecoy1246_1WXCB	1WXCB	2.60	1.1347	1.5950
1WX2_B	emdecoy1247_1WXCB	1WXCB	2.54	0.8377	1.3517
1WX2_B	emdecoy1248_1WXCB	1WXCB	2.33	0.5407	1.1188
1WX2_B	emdecoy1249_1WXCB	1WXCB	3.06	0.6892	1.2338
1WX2_B	emdecoy124_1WXCB	1WXCB	2.72	0.3922	1.0072
1WX2_B	emdecoy1250_1WXCB	1WXCB	1.86	-0.2018	0.6027
1WX2_B	emdecoy1251_1WXCB	1WXCB	2.46	-0.0533	0.6966
1WX2_B	emdecoy1252_1WXCB	1WXCB	2.51	0.2437	0.8993
1WX2_B	emdecoy1253_1WXCB	1WXCB	2.85	0.2437	0.8993
1WX2_B	emdecoy1254_1WXCB	1WXCB	2.55	0.3922	1.0072
1WX2_B	emdecoy1255_1WXCB	1WXCB	2.76	-0.6473	0.3571
1WX2_B	emdecoy1256_1WXCB	1WXCB	3.26	-0.4988	0.4324
1WX2_B	emdecoy1257_1WXCB	1WXCB	2.77	1.4317	1.8465
1WX2_B	emdecoy1258_1WXCB	1WXCB	2.23	0.6892	1.2338
1WX2_B	emdecoy1259_1WXCB	1WXCB	2.32	-0.9443	0.2284
1WX2_B	emdecoy125_1WXCB	1WXCB	2.75	0.6892	1.2338
1WX2_B	emdecoy1260_1WXCB	1WXCB	2.39	0.0952	0.7956
1WX2_B	emdecoy1261_1WXCB	1WXCB	2.43	-0.7958	0.2890
1WX2_B	emdecoy1262_1WXCB	1WXCB	2.85	0.2437	0.8993
1WX2_B	emdecoy1263_1WXCB	1WXCB	2.81	-0.6473	0.3571
1WX2_B	emdecoy1264_1WXCB	1WXCB	2.68	0.2437	0.8993
1WX2_B	emdecoy1265_1WXCB	1WXCB	2.60	0.3922	1.0072
1WX2_B	emdecoy1266_1WXCB	1WXCB	2.99	0.3922	1.0072
1WX2_B	emdecoy1267_1WXCB	1WXCB	2.31	-1.0929	0.1757
1WX2_B	emdecoy1268_1WXCB	1WXCB	2.34	-0.2018	0.6027
1WX2_B	emdecoy1269_1WXCB	1WXCB	2.50	0.0952	0.7956
1WX2_B	emdecoy126_1WXCB	1WXCB	2.35	0.5407	1.1188
1WX2_B	emdecoy1270_1WXCB	1WXCB	2.44	-0.7958	0.2890
1WX2_B	emdecoy1271_1WXCB	1WXCB	2.43	0.0952	0.7956
1WX2_B	emdecoy1272_1WXCB	1WXCB	2.55	-0.4988	0.4324
1WX2_B	emdecoy1273_1WXCB	1WXCB	2.80	0.0952	0.7956
1WX2_B	emdecoy1274_1WXCB	1WXCB	2.65	0.2437	0.8993
1WX2_B	emdecoy1275_1WXCB	1WXCB	2.56	0.3922	1.0072
1WX2_B	emdecoy1276_1WXCB	1WXCB	3.06	0.2437	0.8993
1WX2_B	emdecoy1277_1WXCB	1WXCB	2.60	0.2437	0.8993
1WX2_B	emdecoy1278_1WXCB	1WXCB	2.83	0.5407	1.1188
1WX2_B	emdecoy1279_1WXCB	1WXCB	2.15	-0.6473	0.3571
1WX2_B	emdecoy127_1WXCB	1WXCB	2.17	0.0952	0.7956
1WX2_B	emdecoy1280_1WXCB	1WXCB	2.28	0.5407	1.1188
1WX2_B	emdecoy1281_1WXCB	1WXCB	2.43	0.5407	1.1188
1WX2_B	emdecoy1282_1WXCB	1WXCB	2.44	-0.2018	0.6027
1WX2_B	emdecoy1283_1WXCB	1WXCB	2.59	0.2437	0.8993
1WX2_B	emdecoy1284_1WXCB	1WXCB	2.30	-1.0929	0.1757
1WX2_B	emdecoy1285_1WXCB	1WXCB	2.57	0.3922	1.0072
1WX2_B	emdecoy1286_1WXCB	1WXCB	2.67	0.5407	1.1188
1WX2_B	emdecoy1287_1WXCB	1WXCB	2.50	0.2437	0.8993
1WX2_B	emdecoy1288_1WXCB	1WXCB	2.32	-0.4988	0.4324
1WX2_B	emdecoy1289_1WXCB	1WXCB	2.43	0.2437	0.8993
1WX2_B	emdecoy128_1WXCB	1WXCB	2.04	-0.4988	0.4324
1WX2_B	emdecoy1290_1WXCB	1WXCB	2.85	0.3922	1.0072
1WX2_B	emdecoy1291_1WXCB	1WXCB	2.47	0.6892	1.2338
1WX2_B	emdecoy1292_1WXCB	1WXCB	2.46	0.0952	0.7956
1WX2_B	emdecoy1293_1WXCB	1WXCB	2.91	-0.3503	0.5144
1WX2_B	emdecoy1294_1WXCB	1WXCB	2.29	0.6892	1.2338
1WX2_B	emdecoy1295_1WXCB	1WXCB	3.10	0.2437	0.8993
1WX2_B	emdecoy1296_1WXCB	1WXCB	2.76	-0.7958	0.2890
1WX2_B	emdecoy1297_1WXCB	1WXCB	2.82	-0.7958	0.2890
1WX2_B	emdecoy1298_1WXCB	1WXCB	2.58	0.2437	0.8993
1WX2_B	emdecoy1299_1WXCB	1WXCB	2.29	0.6892	1.2338
1WX2_B	emdecoy129_1WXCB	1WXCB	2.21	-0.2018	0.6027
1WX2_B	emdecoy12_1WXCB	1WXCB	2.45	0.8377	1.3517
1WX2_B	emdecoy1300_1WXCB	1WXCB	2.58	0.9862	1.4722
1WX2_B	emdecoy1301_1WXCB	1WXCB	2.82	-1.0929	0.1757
1WX2_B	emdecoy1302_1WXCB	1WXCB	2.48	0.6892	1.2338
1WX2_B	emdecoy1303_1WXCB	1WXCB	2.53	0.5407	1.1188
1WX2_B	emdecoy1304_1WXCB	1WXCB	2.45	-0.7958	0.2890
1WX2_B	emdecoy1305_1WXCB	1WXCB	2.72	-0.3503	0.5144
1WX2_B	emdecoy1306_1WXCB	1WXCB	2.31	-0.9443	0.2284
1WX2_B	emdecoy1307_1WXCB	1WXCB	2.48	0.5407	1.1188
1WX2_B	emdecoy1308_1WXCB	1WXCB	2.46	0.2437	0.8993
1WX2_B	emdecoy1309_1WXCB	1WXCB	2.33	-0.2018	0.6027
1WX2_B	emdecoy130_1WXCB	1WXCB	2.66	0.3922	1.0072
1WX2_B	emdecoy1310_1WXCB	1WXCB	2.60	-0.4988	0.4324
1WX2_B	emdecoy1311_1WXCB	1WXCB	2.93	0.3922	1.0072
1WX2_B	emdecoy1312_1WXCB	1WXCB	2.55	-0.7958	0.2890
1WX2_B	emdecoy1313_1WXCB	1WXCB	2.69	0.2437	0.8993
1WX2_B	emdecoy1314_1WXCB	1WXCB	2.30	-0.9443	0.2284
1WX2_B	emdecoy1315_1WXCB	1WXCB	2.10	0.8377	1.3517
1WX2_B	emdecoy1316_1WXCB	1WXCB	2.47	0.3922	1.0072
1WX2_B	emdecoy1317_1WXCB	1WXCB	2.63	0.3922	1.0072
1WX2_B	emdecoy1318_1WXCB	1WXCB	2.58	-1.2414	0.1309
1WX2_B	emdecoy1319_1WXCB	1WXCB	2.08	-1.0929	0.1757
1WX2_B	emdecoy131_1WXCB	1WXCB	2.62	-0.2018	0.6027
1WX2_B	emdecoy1320_1WXCB	1WXCB	2.60	0.3922	1.0072
1WX2_B	emdecoy1321_1WXCB	1WXCB	2.94	1.4317	1.8465
1WX2_B	emdecoy1322_1WXCB	1WXCB	2.46	-0.3503	0.5144
1WX2_B	emdecoy1323_1WXCB	1WXCB	2.78	0.3922	1.0072
1WX2_B	emdecoy1324_1WXCB	1WXCB	2.61	0.3922	1.0072
1WX2_B	emdecoy1325_1WXCB	1WXCB	2.67	0.3922	1.0072
1WX2_B	emdecoy1326_1WXCB	1WXCB	2.63	0.2437	0.8993
1WX2_B	emdecoy1327_1WXCB	1WXCB	2.34	0.6892	1.2338
1WX2_B	emdecoy1328_1WXCB	1WXCB	2.51	0.3922	1.0072
1WX2_B	emdecoy1329_1WXCB	1WXCB	2.69	0.5407	1.1188
1WX2_B	emdecoy132_1WXCB	1WXCB	2.40	-0.2018	0.6027
1WX2_B	emdecoy1330_1WXCB	1WXCB	2.56	0.5407	1.1188
1WX2_B	emdecoy1331_1WXCB	1WXCB	2.39	-0.7958	0.2890
1WX2_B	emdecoy1332_1WXCB	1WXCB	2.44	-0.7958	0.2890
1WX2_B	emdecoy1333_1WXCB	1WXCB	2.55	-0.6473	0.3571
1WX2_B	emdecoy1334_1WXCB	1WXCB	2.69	0.2437	0.8993
1WX2_B	emdecoy1335_1WXCB	1WXCB	2.07	1.2832	1.7199
1WX2_B	emdecoy1336_1WXCB	1WXCB	2.82	-0.6473	0.3571
1WX2_B	emdecoy1337_1WXCB	1WXCB	3.15	-0.4988	0.4324
1WX2_B	emdecoy1338_1WXCB	1WXCB	2.72	0.6892	1.2338
1WX2_B	emdecoy1339_1WXCB	1WXCB	2.17	0.6892	1.2338
1WX2_B	emdecoy133_1WXCB	1WXCB	2.39	-0.3503	0.5144
1WX2_B	emdecoy1340_1WXCB	1WXCB	2.34	0.6892	1.2338
1WX2_B	emdecoy1341_1WXCB	1WXCB	2.43	-0.0533	0.6966
1WX2_B	emdecoy1342_1WXCB	1WXCB	2.92	1.1347	1.5950
1WX2_B	emdecoy1343_1WXCB	1WXCB	2.43	0.0952	0.7956
1WX2_B	emdecoy1344_1WXCB	1WXCB	2.33	0.0952	0.7956
1WX2_B	emdecoy1345_1WXCB	1WXCB	2.45	-0.0533	0.6966
1WX2_B	emdecoy1346_1WXCB	1WXCB	2.35	0.6892	1.2338
1WX2_B	emdecoy1347_1WXCB	1WXCB	2.58	0.3922	1.0072
1WX2_B	emdecoy1348_1WXCB	1WXCB	2.77	0.6892	1.2338
1WX2_B	emdecoy1349_1WXCB	1WXCB	3.06	0.6892	1.2338
1WX2_B	emdecoy134_1WXCB	1WXCB	2.37	0.2437	0.8993
1WX2_B	emdecoy1350_1WXCB	1WXCB	2.70	0.6892	1.2338
1WX2_B	emdecoy1351_1WXCB	1WXCB	2.64	0.3922	1.0072
1WX2_B	emdecoy1352_1WXCB	1WXCB	2.32	-0.9443	0.2284
1WX2_B	emdecoy1353_1WXCB	1WXCB	2.59	-0.4988	0.4324
1WX2_B	emdecoy1354_1WXCB	1WXCB	3.03	0.6892	1.2338
1WX2_B	emdecoy1355_1WXCB	1WXCB	2.62	0.0952	0.7956
1WX2_B	emdecoy1356_1WXCB	1WXCB	2.45	1.8772	2.2350
1WX2_B	emdecoy1357_1WXCB	1WXCB	3.04	0.3922	1.0072
1WX2_B	emdecoy1358_1WXCB	1WXCB	2.63	-0.2018	0.6027
1WX2_B	emdecoy1359_1WXCB	1WXCB	2.43	0.5407	1.1188
1WX2_B	emdecoy135_1WXCB	1WXCB	2.40	0.2437	0.8993
1WX2_B	emdecoy1360_1WXCB	1WXCB	2.51	-0.0533	0.6966
1WX2_B	emdecoy1361_1WXCB	1WXCB	2.55	-0.0533	0.6966
1WX2_B	emdecoy1362_1WXCB	1WXCB	2.91	0.5407	1.1188
1WX2_B	emdecoy1363_1WXCB	1WXCB	2.93	0.2437	0.8993
1WX2_B	emdecoy1364_1WXCB	1WXCB	2.51	-0.2018	0.6027
1WX2_B	emdecoy1365_1WXCB	1WXCB	2.64	-0.2018	0.6027
1WX2_B	emdecoy1366_1WXCB	1WXCB	2.44	0.0952	0.7956
1WX2_B	emdecoy1367_1WXCB	1WXCB	2.54	0.2437	0.8993
1WX2_B	emdecoy1368_1WXCB	1WXCB	2.47	-0.0533	0.6966
1WX2_B	emdecoy1369_1WXCB	1WXCB	2.51	-0.0533	0.6966
1WX2_B	emdecoy136_1WXCB	1WXCB	2.60	1.5802	1.9747
1WX2_B	emdecoy1370_1WXCB	1WXCB	2.40	0.0952	0.7956
1WX2_B	emdecoy1371_1WXCB	1WXCB	2.72	-0.7958	0.2890
1WX2_B	emdecoy1372_1WXCB	1WXCB	2.55	0.5407	1.1188
1WX2_B	emdecoy1373_1WXCB	1WXCB	2.86	1.2832	1.7199
1WX2_B	emdecoy1374_1WXCB	1WXCB	2.92	0.5407	1.1188
1WX2_B	emdecoy1375_1WXCB	1WXCB	2.64	1.2832	1.7199
1WX2_B	emdecoy1376_1WXCB	1WXCB	2.84	0.9862	1.4722
1WX2_B	emdecoy1377_1WXCB	1WXCB	2.62	0.5407	1.1188
1WX2_B	emdecoy1378_1WXCB	1WXCB	2.92	1.2832	1.7199
1WX2_B	emdecoy1379_1WXCB	1WXCB	2.75	0.8377	1.3517
1WX2_B	emdecoy137_1WXCB	1WXCB	2.52	0.6892	1.2338
1WX2_B	emdecoy1380_1WXCB	1WXCB	2.51	-0.6473	0.3571
1WX2_B	emdecoy1381_1WXCB	1WXCB	2.57	0.2437	0.8993
1WX2_B	emdecoy1382_1WXCB	1WXCB	2.54	0.3922	1.0072
1WX2_B	emdecoy1383_1WXCB	1WXCB	3.16	-0.2018	0.6027
1WX2_B	emdecoy1384_1WXCB	1WXCB	3.04	0.9862	1.4722
1WX2_B	emdecoy1385_1WXCB	1WXCB	2.52	0.6892	1.2338
1WX2_B	emdecoy1386_1WXCB	1WXCB	2.86	0.2437	0.8993
1WX2_B	emdecoy1387_1WXCB	1WXCB	2.41	-0.0533	0.6966
1WX2_B	emdecoy1388_1WXCB	1WXCB	2.20	0.6892	1.2338
1WX2_B	emdecoy1389_1WXCB	1WXCB	2.62	0.0952	0.7956
1WX2_B	emdecoy138_1WXCB	1WXCB	2.53	-0.4988	0.4324
1WX2_B	emdecoy1390_1WXCB	1WXCB	2.64	-0.2018	0.6027
1WX2_B	emdecoy1391_1WXCB	1WXCB	2.78	0.0952	0.7956
1WX2_B	emdecoy1392_1WXCB	1WXCB	2.53	-1.0929	0.1757
1WX2_B	emdecoy1393_1WXCB	1WXCB	2.77	0.2437	0.8993
1WX2_B	emdecoy1394_1WXCB	1WXCB	2.51	0.3922	1.0072
1WX2_B	emdecoy1395_1WXCB	1WXCB	2.34	0.6892	1.2338
1WX2_B	emdecoy1396_1WXCB	1WXCB	2.60	-0.0533	0.6966
1WX2_B	emdecoy1397_1WXCB	1WXCB	2.42	1.4317	1.8465
1WX2_B	emdecoy1398_1WXCB	1WXCB	2.72	0.5407	1.1188
1WX2_B	emdecoy1399_1WXCB	1WXCB	3.01	1.1347	1.5950
1WX2_B	emdecoy139_1WXCB	1WXCB	2.40	-0.2018	0.6027
1WX2_B	emdecoy13_1WXCB	1WXCB	2.38	-0.0533	0.6966
1WX2_B	emdecoy1400_1WXCB	1WXCB	2.48	-0.0533	0.6966
1WX2_B	emdecoy1401_1WXCB	1WXCB	3.01	0.8377	1.3517
1WX2_B	emdecoy1402_1WXCB	1WXCB	2.44	-0.3503	0.5144
1WX2_B	emdecoy1403_1WXCB	1WXCB	2.84	1.1347	1.5950
1WX2_B	emdecoy1404_1WXCB	1WXCB	2.29	0.0952	0.7956
1WX2_B	emdecoy1405_1WXCB	1WXCB	2.99	0.3922	1.0072
1WX2_B	emdecoy1406_1WXCB	1WXCB	2.69	-0.0533	0.6966
1WX2_B	emdecoy1407_1WXCB	1WXCB	2.63	0.6892	1.2338
1WX2_B	emdecoy1408_1WXCB	1WXCB	3.05	0.6892	1.2338
1WX2_B	emdecoy1409_1WXCB	1WXCB	2.51	0.2437	0.8993
1WX2_B	emdecoy140_1WXCB	1WXCB	2.89	0.8377	1.3517
1WX2_B	emdecoy1410_1WXCB	1WXCB	2.72	0.0952	0.7956
1WX2_B	emdecoy1411_1WXCB	1WXCB	2.30	0.5407	1.1188
1WX2_B	emdecoy1412_1WXCB	1WXCB	2.50	-0.0533	0.6966
1WX2_B	emdecoy1413_1WXCB	1WXCB	2.27	0.5407	1.1188
1WX2_B	emdecoy1414_1WXCB	1WXCB	2.84	0.5407	1.1188
1WX2_B	emdecoy1415_1WXCB	1WXCB	2.97	0.5407	1.1188
1WX2_B	emdecoy1416_1WXCB	1WXCB	2.95	0.3922	1.0072
1WX2_B	emdecoy1417_1WXCB	1WXCB	2.39	0.2437	0.8993
1WX2_B	emdecoy1418_1WXCB	1WXCB	3.02	0.0952	0.7956
1WX2_B	emdecoy1419_1WXCB	1WXCB	2.65	-0.2018	0.6027
1WX2_B	emdecoy141_1WXCB	1WXCB	2.95	0.8377	1.3517
1WX2_B	emdecoy1420_1WXCB	1WXCB	2.84	0.0952	0.7956
1WX2_B	emdecoy1421_1WXCB	1WXCB	2.80	0.5407	1.1188
1WX2_B	emdecoy1422_1WXCB	1WXCB	2.64	0.0952	0.7956
1WX2_B	emdecoy1423_1WXCB	1WXCB	2.52	0.6892	1.2338
1WX2_B	emdecoy1424_1WXCB	1WXCB	2.82	0.8377	1.3517
1WX2_B	emdecoy1425_1WXCB	1WXCB	2.66	0.3922	1.0072
1WX2_B	emdecoy1426_1WXCB	1WXCB	2.59	0.3922	1.0072
1WX2_B	emdecoy1427_1WXCB	1WXCB	2.78	1.1347	1.5950
1WX2_B	emdecoy1428_1WXCB	1WXCB	2.60	0.3922	1.0072
1WX2_B	emdecoy1429_1WXCB	1WXCB	2.88	0.6892	1.2338
1WX2_B	emdecoy142_1WXCB	1WXCB	2.49	-0.4988	0.4324
1WX2_B	emdecoy1430_1WXCB	1WXCB	2.95	1.4317	1.8465
1WX2_B	emdecoy1431_1WXCB	1WXCB	2.90	0.5407	1.1188
1WX2_B	emdecoy1432_1WXCB	1WXCB	2.97	0.9862	1.4722
1WX2_B	emdecoy1433_1WXCB	1WXCB	2.93	0.3922	1.0072
1WX2_B	emdecoy1434_1WXCB	1WXCB	2.60	-0.0533	0.6966
1WX2_B	emdecoy1435_1WXCB	1WXCB	2.93	0.2437	0.8993
1WX2_B	emdecoy1436_1WXCB	1WXCB	3.10	1.1347	1.5950
1WX2_B	emdecoy1437_1WXCB	1WXCB	2.50	0.6892	1.2338
1WX2_B	emdecoy1438_1WXCB	1WXCB	2.61	0.5407	1.1188
1WX2_B	emdecoy1439_1WXCB	1WXCB	2.23	0.6892	1.2338
1WX2_B	emdecoy143_1WXCB	1WXCB	2.23	0.2437	0.8993
1WX2_B	emdecoy1440_1WXCB	1WXCB	3.06	0.2437	0.8993
1WX2_B	emdecoy1441_1WXCB	1WXCB	2.36	0.6892	1.2338
1WX2_B	emdecoy1442_1WXCB	1WXCB	2.59	0.3922	1.0072
1WX2_B	emdecoy1443_1WXCB	1WXCB	2.36	0.6892	1.2338
1WX2_B	emdecoy1444_1WXCB	1WXCB	2.23	0.8377	1.3517
1WX2_B	emdecoy1445_1WXCB	1WXCB	2.93	0.6892	1.2338
1WX2_B	emdecoy1446_1WXCB	1WXCB	2.80	0.6892	1.2338
1WX2_B	emdecoy1447_1WXCB	1WXCB	2.50	0.9862	1.4722
1WX2_B	emdecoy1448_1WXCB	1WXCB	2.48	0.8377	1.3517
1WX2_B	emdecoy1449_1WXCB	1WXCB	2.37	-0.0533	0.6966
1WX2_B	emdecoy144_1WXCB	1WXCB	3.15	0.6892	1.2338
1WX2_B	emdecoy1450_1WXCB	1WXCB	2.71	0.8377	1.3517
1WX2_B	emdecoy1451_1WXCB	1WXCB	2.74	0.2437	0.8993
1WX2_B	emdecoy1452_1WXCB	1WXCB	2.95	0.0952	0.7956
1WX2_B	emdecoy1453_1WXCB	1WXCB	2.61	0.3922	1.0072
1WX2_B	emdecoy1454_1WXCB	1WXCB	2.68	1.4317	1.8465
1WX2_B	emdecoy1455_1WXCB	1WXCB	2.66	1.5802	1.9747
1WX2_B	emdecoy1456_1WXCB	1WXCB	2.44	-0.3503	0.5144
1WX2_B	emdecoy1457_1WXCB	1WXCB	2.64	-0.3503	0.5144
1WX2_B	emdecoy1458_1WXCB	1WXCB	2.88	-0.2018	0.6027
1WX2_B	emdecoy1459_1WXCB	1WXCB	2.59	-0.0533	0.6966
1WX2_B	emdecoy145_1WXCB	1WXCB	2.38	-0.4988	0.4324
1WX2_B	emdecoy1460_1WXCB	1WXCB	2.92	0.8377	1.3517
1WX2_B	emdecoy1461_1WXCB	1WXCB	2.51	0.2437	0.8993
1WX2_B	emdecoy1462_1WXCB	1WXCB	2.72	0.2437	0.8993
1WX2_B	emdecoy1463_1WXCB	1WXCB	2.63	0.3922	1.0072
1WX2_B	emdecoy1464_1WXCB	1WXCB	2.56	0.2437	0.8993
1WX2_B	emdecoy1465_1WXCB	1WXCB	2.54	0.2437	0.8993
1WX2_B	emdecoy1466_1WXCB	1WXCB	2.42	-0.0533	0.6966
1WX2_B	emdecoy1467_1WXCB	1WXCB	2.70	0.5407	1.1188
1WX2_B	emdecoy1468_1WXCB	1WXCB	2.87	0.2437	0.8993
1WX2_B	emdecoy1469_1WXCB	1WXCB	2.69	0.6892	1.2338
1WX2_B	emdecoy146_1WXCB	1WXCB	2.47	0.5407	1.1188
1WX2_B	emdecoy1470_1WXCB	1WXCB	2.82	0.8377	1.3517
1WX2_B	emdecoy1471_1WXCB	1WXCB	2.53	-0.2018	0.6027
1WX2_B	emdecoy1472_1WXCB	1WXCB	3.04	0.3922	1.0072
1WX2_B	emdecoy1473_1WXCB	1WXCB	2.73	0.3922	1.0072
1WX2_B	emdecoy1474_1WXCB	1WXCB	3.03	0.2437	0.8993
1WX2_B	emdecoy1475_1WXCB	1WXCB	3.03	0.3922	1.0072
1WX2_B	emdecoy1476_1WXCB	1WXCB	2.69	0.2437	0.8993
1WX2_B	emdecoy1477_1WXCB	1WXCB	2.61	1.1347	1.5950
1WX2_B	emdecoy1478_1WXCB	1WXCB	2.73	0.6892	1.2338
1WX2_B	emdecoy1479_1WXCB	1WXCB	2.76	0.6892	1.2338
1WX2_B	emdecoy147_1WXCB	1WXCB	2.35	0.0952	0.7956
1WX2_B	emdecoy1480_1WXCB	1WXCB	2.38	-0.3503	0.5144
1WX2_B	emdecoy1481_1WXCB	1WXCB	2.98	1.1347	1.5950
1WX2_B	emdecoy1482_1WXCB	1WXCB	2.95	0.8377	1.3517
1WX2_B	emdecoy1483_1WXCB	1WXCB	2.89	0.5407	1.1188
1WX2_B	emdecoy1484_1WXCB	1WXCB	2.79	0.6892	1.2338
1WX2_B	emdecoy1485_1WXCB	1WXCB	2.91	-0.0533	0.6966
1WX2_B	emdecoy1486_1WXCB	1WXCB	2.17	0.6892	1.2338
1WX2_B	emdecoy1487_1WXCB	1WXCB	2.66	0.8377	1.3517
1WX2_B	emdecoy1488_1WXCB	1WXCB	2.54	0.3922	1.0072
1WX2_B	emdecoy1489_1WXCB	1WXCB	2.46	-0.0533	0.6966
1WX2_B	emdecoy148_1WXCB	1WXCB	2.75	0.6892	1.2338
1WX2_B	emdecoy1490_1WXCB	1WXCB	2.66	0.5407	1.1188
1WX2_B	emdecoy1491_1WXCB	1WXCB	2.57	0.3922	1.0072
1WX2_B	emdecoy1492_1WXCB	1WXCB	2.45	0.6892	1.2338
1WX2_B	emdecoy1493_1WXCB	1WXCB	2.57	0.9862	1.4722
1WX2_B	emdecoy1494_1WXCB	1WXCB	2.62	0.3922	1.0072
1WX2_B	emdecoy1495_1WXCB	1WXCB	2.58	0.3922	1.0072
1WX2_B	emdecoy1496_1WXCB	1WXCB	2.45	0.2437	0.8993
1WX2_B	emdecoy1497_1WXCB	1WXCB	2.86	0.6892	1.2338
1WX2_B	emdecoy1498_1WXCB	1WXCB	2.57	0.3922	1.0072
1WX2_B	emdecoy1499_1WXCB	1WXCB	2.46	0.8377	1.3517
1WX2_B	emdecoy149_1WXCB	1WXCB	2.71	0.5407	1.1188
1WX2_B	emdecoy14_1WXCB	1WXCB	2.49	0.3922	1.0072
1WX2_B	emdecoy1500_1WXCB	1WXCB	1.73	-0.2018	0.6027
1WX2_B	emdecoy1501_1WXCB	1WXCB	1.99	-0.2018	0.6027
1WX2_B	emdecoy1502_1WXCB	1WXCB	2.40	-0.2018	0.6027
1WX2_B	emdecoy1503_1WXCB	1WXCB	2.32	-0.0533	0.6966
1WX2_B	emdecoy1504_1WXCB	1WXCB	2.54	2.7682	3.0377
1WX2_B	emdecoy1505_1WXCB	1WXCB	2.20	-0.6473	0.3571
1WX2_B	emdecoy1506_1WXCB	1WXCB	2.60	-0.2018	0.6027
1WX2_B	emdecoy1507_1WXCB	1WXCB	2.13	-0.3503	0.5144
1WX2_B	emdecoy1508_1WXCB	1WXCB	2.68	1.4317	1.8465
1WX2_B	emdecoy1509_1WXCB	1WXCB	2.51	-0.6473	0.3571
1WX2_B	emdecoy150_1WXCB	1WXCB	2.38	0.3922	1.0072
1WX2_B	emdecoy1510_1WXCB	1WXCB	2.38	0.5407	1.1188
1WX2_B	emdecoy1511_1WXCB	1WXCB	2.77	0.3922	1.0072
1WX2_B	emdecoy1512_1WXCB	1WXCB	2.85	0.3922	1.0072
1WX2_B	emdecoy1513_1WXCB	1WXCB	2.69	-0.4988	0.4324
1WX2_B	emdecoy1514_1WXCB	1WXCB	2.56	0.3922	1.0072
1WX2_B	emdecoy1515_1WXCB	1WXCB	2.93	0.0952	0.7956
1WX2_B	emdecoy1516_1WXCB	1WXCB	2.71	0.8377	1.3517
1WX2_B	emdecoy1517_1WXCB	1WXCB	2.59	-0.3503	0.5144
1WX2_B	emdecoy1518_1WXCB	1WXCB	2.74	-0.0533	0.6966
1WX2_B	emdecoy1519_1WXCB	1WXCB	2.43	0.8377	1.3517
1WX2_B	emdecoy151_1WXCB	1WXCB	2.57	0.8377	1.3517
1WX2_B	emdecoy1520_1WXCB	1WXCB	2.65	1.5802	1.9747
1WX2_B	emdecoy1521_1WXCB	1WXCB	2.78	0.0952	0.7956
1WX2_B	emdecoy1522_1WXCB	1WXCB	2.47	2.3227	2.6332
1WX2_B	emdecoy1523_1WXCB	1WXCB	2.56	0.2437	0.8993
1WX2_B	emdecoy1524_1WXCB	1WXCB	2.52	0.6892	1.2338
1WX2_B	emdecoy1525_1WXCB	1WXCB	2.69	1.2832	1.7199
1WX2_B	emdecoy1526_1WXCB	1WXCB	3.04	1.1347	1.5950
1WX2_B	emdecoy1527_1WXCB	1WXCB	2.37	-0.4988	0.4324
1WX2_B	emdecoy1528_1WXCB	1WXCB	2.50	-0.0533	0.6966
1WX2_B	emdecoy1529_1WXCB	1WXCB	2.58	0.3922	1.0072
1WX2_B	emdecoy152_1WXCB	1WXCB	2.57	0.3922	1.0072
1WX2_B	emdecoy1530_1WXCB	1WXCB	2.93	0.6892	1.2338
1WX2_B	emdecoy1531_1WXCB	1WXCB	2.79	0.9862	1.4722
1WX2_B	emdecoy1532_1WXCB	1WXCB	2.42	-0.2018	0.6027
1WX2_B	emdecoy1533_1WXCB	1WXCB	2.50	0.2437	0.8993
1WX2_B	emdecoy1534_1WXCB	1WXCB	2.87	0.5407	1.1188
1WX2_B	emdecoy1535_1WXCB	1WXCB	2.44	0.5407	1.1188
1WX2_B	emdecoy1536_1WXCB	1WXCB	2.84	0.5407	1.1188
1WX2_B	emdecoy1537_1WXCB	1WXCB	2.64	0.3922	1.0072
1WX2_B	emdecoy1538_1WXCB	1WXCB	2.34	0.8377	1.3517
1WX2_B	emdecoy1539_1WXCB	1WXCB	2.43	-0.0533	0.6966
1WX2_B	emdecoy153_1WXCB	1WXCB	2.53	-0.2018	0.6027
1WX2_B	emdecoy1540_1WXCB	1WXCB	2.49	-0.3503	0.5144
1WX2_B	emdecoy1541_1WXCB	1WXCB	2.14	0.5407	1.1188
1WX2_B	emdecoy1542_1WXCB	1WXCB	2.19	0.5407	1.1188
1WX2_B	emdecoy1543_1WXCB	1WXCB	2.26	0.8377	1.3517
1WX2_B	emdecoy1544_1WXCB	1WXCB	2.29	0.0952	0.7956
1WX2_B	emdecoy1545_1WXCB	1WXCB	2.57	0.3922	1.0072
1WX2_B	emdecoy1546_1WXCB	1WXCB	2.76	-1.0929	0.1757
1WX2_B	emdecoy1547_1WXCB	1WXCB	2.64	0.5407	1.1188
1WX2_B	emdecoy1548_1WXCB	1WXCB	2.47	-0.0533	0.6966
1WX2_B	emdecoy1549_1WXCB	1WXCB	2.27	-0.0533	0.6966
1WX2_B	emdecoy154_1WXCB	1WXCB	2.55	-0.0533	0.6966
1WX2_B	emdecoy1550_1WXCB	1WXCB	2.95	-0.7958	0.2890
1WX2_B	emdecoy1551_1WXCB	1WXCB	3.11	-0.4988	0.4324
1WX2_B	emdecoy1552_1WXCB	1WXCB	2.62	-0.0533	0.6966
1WX2_B	emdecoy1553_1WXCB	1WXCB	2.39	-0.2018	0.6027
1WX2_B	emdecoy1554_1WXCB	1WXCB	2.53	-0.4988	0.4324
1WX2_B	emdecoy1555_1WXCB	1WXCB	2.61	-0.0533	0.6966
1WX2_B	emdecoy1556_1WXCB	1WXCB	2.27	1.1347	1.5950
1WX2_B	emdecoy1557_1WXCB	1WXCB	2.63	1.2832	1.7199
1WX2_B	emdecoy1558_1WXCB	1WXCB	2.55	2.1742	2.4996
1WX2_B	emdecoy1559_1WXCB	1WXCB	2.89	-0.3503	0.5144
1WX2_B	emdecoy155_1WXCB	1WXCB	2.45	0.6892	1.2338
1WX2_B	emdecoy1560_1WXCB	1WXCB	2.87	1.2832	1.7199
1WX2_B	emdecoy1561_1WXCB	1WXCB	2.74	0.3922	1.0072
1WX2_B	emdecoy1562_1WXCB	1WXCB	2.64	0.5407	1.1188
1WX2_B	emdecoy1563_1WXCB	1WXCB	2.55	1.1347	1.5950
1WX2_B	emdecoy1564_1WXCB	1WXCB	2.03	0.5407	1.1188
1WX2_B	emdecoy1565_1WXCB	1WXCB	2.46	0.6892	1.2338
1WX2_B	emdecoy1566_1WXCB	1WXCB	2.56	-0.3503	0.5144
1WX2_B	emdecoy1567_1WXCB	1WXCB	2.86	0.9862	1.4722
1WX2_B	emdecoy1568_1WXCB	1WXCB	2.64	1.7287	2.1042
1WX2_B	emdecoy1569_1WXCB	1WXCB	2.41	2.9167	3.1736
1WX2_B	emdecoy156_1WXCB	1WXCB	2.40	0.0952	0.7956
1WX2_B	emdecoy1570_1WXCB	1WXCB	2.55	-0.7958	0.2890
1WX2_B	emdecoy1571_1WXCB	1WXCB	2.61	0.8377	1.3517
1WX2_B	emdecoy1572_1WXCB	1WXCB	2.67	-0.3503	0.5144
1WX2_B	emdecoy1573_1WXCB	1WXCB	2.59	1.4317	1.8465
1WX2_B	emdecoy1574_1WXCB	1WXCB	2.70	0.0952	0.7956
1WX2_B	emdecoy1575_1WXCB	1WXCB	2.98	-0.2018	0.6027
1WX2_B	emdecoy1576_1WXCB	1WXCB	2.76	-0.9443	0.2284
1WX2_B	emdecoy1577_1WXCB	1WXCB	3.04	0.5407	1.1188
1WX2_B	emdecoy1578_1WXCB	1WXCB	2.80	0.6892	1.2338
1WX2_B	emdecoy1579_1WXCB	1WXCB	2.25	-0.0533	0.6966
1WX2_B	emdecoy157_1WXCB	1WXCB	2.13	0.5407	1.1188
1WX2_B	emdecoy1580_1WXCB	1WXCB	3.11	-0.0533	0.6966
1WX2_B	emdecoy1581_1WXCB	1WXCB	2.44	0.0952	0.7956
1WX2_B	emdecoy1582_1WXCB	1WXCB	2.67	-0.4988	0.4324
1WX2_B	emdecoy1583_1WXCB	1WXCB	2.82	1.5802	1.9747
1WX2_B	emdecoy1584_1WXCB	1WXCB	2.83	1.4317	1.8465
1WX2_B	emdecoy1585_1WXCB	1WXCB	2.39	0.8377	1.3517
1WX2_B	emdecoy1586_1WXCB	1WXCB	3.12	0.5407	1.1188
1WX2_B	emdecoy1587_1WXCB	1WXCB	2.70	0.5407	1.1188
1WX2_B	emdecoy1588_1WXCB	1WXCB	1.54	-0.7958	0.2890
1WX2_B	emdecoy1589_1WXCB	1WXCB	2.69	0.9862	1.4722
1WX2_B	emdecoy158_1WXCB	1WXCB	2.41	0.0952	0.7956
1WX2_B	emdecoy1590_1WXCB	1WXCB	2.42	0.6892	1.2338
1WX2_B	emdecoy1591_1WXCB	1WXCB	2.70	-0.0533	0.6966
1WX2_B	emdecoy1592_1WXCB	1WXCB	2.87	-0.0533	0.6966
1WX2_B	emdecoy1593_1WXCB	1WXCB	2.75	-0.2018	0.6027
1WX2_B	emdecoy1594_1WXCB	1WXCB	2.62	2.6197	2.9023
1WX2_B	emdecoy1595_1WXCB	1WXCB	2.88	1.2832	1.7199
1WX2_B	emdecoy1596_1WXCB	1WXCB	2.35	0.3922	1.0072
1WX2_B	emdecoy1597_1WXCB	1WXCB	2.91	0.0952	0.7956
1WX2_B	emdecoy1598_1WXCB	1WXCB	2.34	0.9862	1.4722
1WX2_B	emdecoy1599_1WXCB	1WXCB	2.84	0.8377	1.3517
1WX2_B	emdecoy159_1WXCB	1WXCB	2.82	0.2437	0.8993
1WX2_B	emdecoy15_1WXCB	1WXCB	2.54	0.0952	0.7956
1WX2_B	emdecoy1600_1WXCB	1WXCB	2.61	0.0952	0.7956
1WX2_B	emdecoy1601_1WXCB	1WXCB	2.47	-0.0533	0.6966
1WX2_B	emdecoy1602_1WXCB	1WXCB	2.61	0.2437	0.8993
1WX2_B	emdecoy1603_1WXCB	1WXCB	2.47	-0.0533	0.6966
1WX2_B	emdecoy1604_1WXCB	1WXCB	3.07	0.5407	1.1188
1WX2_B	emdecoy1605_1WXCB	1WXCB	2.57	0.0952	0.7956
1WX2_B	emdecoy1606_1WXCB	1WXCB	3.13	1.8772	2.2350
1WX2_B	emdecoy1607_1WXCB	1WXCB	2.40	-0.4988	0.4324
1WX2_B	emdecoy1608_1WXCB	1WXCB	2.79	0.8377	1.3517
1WX2_B	emdecoy1609_1WXCB	1WXCB	2.54	3.5107	3.7207
1WX2_B	emdecoy160_1WXCB	1WXCB	2.54	0.6892	1.2338
1WX2_B	emdecoy1610_1WXCB	1WXCB	2.72	0.9862	1.4722
1WX2_B	emdecoy1611_1WXCB	1WXCB	2.54	0.5407	1.1188
1WX2_B	emdecoy1612_1WXCB	1WXCB	2.86	0.6892	1.2338
1WX2_B	emdecoy1613_1WXCB	1WXCB	2.78	0.6892	1.2338
1WX2_B	emdecoy1614_1WXCB	1WXCB	2.51	-0.0533	0.6966
1WX2_B	emdecoy1615_1WXCB	1WXCB	2.31	3.2137	3.4465
1WX2_B	emdecoy1616_1WXCB	1WXCB	2.59	0.9862	1.4722
1WX2_B	emdecoy1617_1WXCB	1WXCB	2.62	0.9862	1.4722
1WX2_B	emdecoy1618_1WXCB	1WXCB	2.50	0.9862	1.4722
1WX2_B	emdecoy1619_1WXCB	1WXCB	2.66	0.8377	1.3517
1WX2_B	emdecoy161_1WXCB	1WXCB	2.50	0.2437	0.8993
1WX2_B	emdecoy1620_1WXCB	1WXCB	2.58	0.6892	1.2338
1WX2_B	emdecoy1621_1WXCB	1WXCB	2.35	2.7682	3.0377
1WX2_B	emdecoy1622_1WXCB	1WXCB	2.85	0.9862	1.4722
1WX2_B	emdecoy1623_1WXCB	1WXCB	2.28	0.2437	0.8993
1WX2_B	emdecoy1624_1WXCB	1WXCB	2.77	0.3922	1.0072
1WX2_B	emdecoy1625_1WXCB	1WXCB	2.56	0.0952	0.7956
1WX2_B	emdecoy1626_1WXCB	1WXCB	2.67	0.3922	1.0072
1WX2_B	emdecoy1627_1WXCB	1WXCB	2.09	-0.6473	0.3571
1WX2_B	emdecoy1628_1WXCB	1WXCB	2.67	0.3922	1.0072
1WX2_B	emdecoy1629_1WXCB	1WXCB	2.66	-0.3503	0.5144
1WX2_B	emdecoy162_1WXCB	1WXCB	2.17	-0.3503	0.5144
1WX2_B	emdecoy1630_1WXCB	1WXCB	2.47	0.5407	1.1188
1WX2_B	emdecoy1631_1WXCB	1WXCB	2.74	-0.3503	0.5144
1WX2_B	emdecoy1632_1WXCB	1WXCB	3.02	0.8377	1.3517
1WX2_B	emdecoy1633_1WXCB	1WXCB	3.09	0.8377	1.3517
1WX2_B	emdecoy1634_1WXCB	1WXCB	3.08	0.0952	0.7956
1WX2_B	emdecoy1635_1WXCB	1WXCB	2.22	-0.7958	0.2890
1WX2_B	emdecoy1636_1WXCB	1WXCB	2.92	0.8377	1.3517
1WX2_B	emdecoy1637_1WXCB	1WXCB	2.45	-0.4988	0.4324
1WX2_B	emdecoy1638_1WXCB	1WXCB	2.54	-0.3503	0.5144
1WX2_B	emdecoy1639_1WXCB	1WXCB	2.12	0.5407	1.1188
1WX2_B	emdecoy163_1WXCB	1WXCB	2.42	0.8377	1.3517
1WX2_B	emdecoy1640_1WXCB	1WXCB	2.69	0.3922	1.0072
1WX2_B	emdecoy1641_1WXCB	1WXCB	2.58	-0.2018	0.6027
1WX2_B	emdecoy1642_1WXCB	1WXCB	2.24	-0.2018	0.6027
1WX2_B	emdecoy1643_1WXCB	1WXCB	2.65	2.9167	3.1736
1WX2_B	emdecoy1644_1WXCB	1WXCB	2.12	-0.0533	0.6966
1WX2_B	emdecoy1645_1WXCB	1WXCB	2.22	0.3922	1.0072
1WX2_B	emdecoy1646_1WXCB	1WXCB	2.73	1.7287	2.1042
1WX2_B	emdecoy1647_1WXCB	1WXCB	2.66	2.3227	2.6332
1WX2_B	emdecoy1648_1WXCB	1WXCB	2.48	0.5407	1.1188
1WX2_B	emdecoy1649_1WXCB	1WXCB	2.66	0.5407	1.1188
1WX2_B	emdecoy164_1WXCB	1WXCB	2.58	0.6892	1.2338
1WX2_B	emdecoy1650_1WXCB	1WXCB	2.32	1.1347	1.5950
1WX2_B	emdecoy1651_1WXCB	1WXCB	2.52	0.0952	0.7956
1WX2_B	emdecoy1652_1WXCB	1WXCB	2.65	0.8377	1.3517
1WX2_B	emdecoy1653_1WXCB	1WXCB	2.27	1.1347	1.5950
1WX2_B	emdecoy1654_1WXCB	1WXCB	2.90	0.9862	1.4722
1WX2_B	emdecoy1655_1WXCB	1WXCB	2.25	0.9862	1.4722
1WX2_B	emdecoy1656_1WXCB	1WXCB	2.75	-0.0533	0.6966
1WX2_B	emdecoy1657_1WXCB	1WXCB	2.43	-0.0533	0.6966
1WX2_B	emdecoy1658_1WXCB	1WXCB	2.93	1.1347	1.5950
1WX2_B	emdecoy1659_1WXCB	1WXCB	3.02	0.9862	1.4722
1WX2_B	emdecoy165_1WXCB	1WXCB	2.48	-0.3503	0.5144
1WX2_B	emdecoy1660_1WXCB	1WXCB	2.56	0.5407	1.1188
1WX2_B	emdecoy1661_1WXCB	1WXCB	2.68	0.6892	1.2338
1WX2_B	emdecoy1662_1WXCB	1WXCB	2.51	0.6892	1.2338
1WX2_B	emdecoy1663_1WXCB	1WXCB	2.67	1.1347	1.5950
1WX2_B	emdecoy1664_1WXCB	1WXCB	2.62	1.2832	1.7199
1WX2_B	emdecoy1665_1WXCB	1WXCB	2.47	-0.2018	0.6027
1WX2_B	emdecoy1666_1WXCB	1WXCB	2.48	0.9862	1.4722
1WX2_B	emdecoy1667_1WXCB	1WXCB	2.81	0.9862	1.4722
1WX2_B	emdecoy1668_1WXCB	1WXCB	2.66	1.2832	1.7199
1WX2_B	emdecoy1669_1WXCB	1WXCB	2.65	1.1347	1.5950
1WX2_B	emdecoy166_1WXCB	1WXCB	2.83	0.0952	0.7956
1WX2_B	emdecoy1670_1WXCB	1WXCB	2.19	2.6197	2.9023
1WX2_B	emdecoy1671_1WXCB	1WXCB	2.70	0.9862	1.4722
1WX2_B	emdecoy1672_1WXCB	1WXCB	2.66	0.8377	1.3517
1WX2_B	emdecoy1673_1WXCB	1WXCB	2.74	1.5802	1.9747
1WX2_B	emdecoy1674_1WXCB	1WXCB	2.58	0.8377	1.3517
1WX2_B	emdecoy1675_1WXCB	1WXCB	2.31	-0.2018	0.6027
1WX2_B	emdecoy1676_1WXCB	1WXCB	2.46	0.8377	1.3517
1WX2_B	emdecoy1677_1WXCB	1WXCB	2.77	0.8377	1.3517
1WX2_B	emdecoy1678_1WXCB	1WXCB	3.24	0.6892	1.2338
1WX2_B	emdecoy1679_1WXCB	1WXCB	2.43	0.6892	1.2338
1WX2_B	emdecoy167_1WXCB	1WXCB	2.63	1.4317	1.8465
1WX2_B	emdecoy1680_1WXCB	1WXCB	2.69	0.5407	1.1188
1WX2_B	emdecoy1681_1WXCB	1WXCB	2.72	1.1347	1.5950
1WX2_B	emdecoy1682_1WXCB	1WXCB	2.79	0.9862	1.4722
1WX2_B	emdecoy1683_1WXCB	1WXCB	2.61	1.1347	1.5950
1WX2_B	emdecoy1684_1WXCB	1WXCB	2.59	1.2832	1.7199
1WX2_B	emdecoy1685_1WXCB	1WXCB	2.27	0.5407	1.1188
1WX2_B	emdecoy1686_1WXCB	1WXCB	2.74	-0.7958	0.2890
1WX2_B	emdecoy1687_1WXCB	1WXCB	3.04	0.8377	1.3517
1WX2_B	emdecoy1688_1WXCB	1WXCB	2.40	1.2832	1.7199
1WX2_B	emdecoy1689_1WXCB	1WXCB	2.97	0.5407	1.1188
1WX2_B	emdecoy168_1WXCB	1WXCB	2.66	0.0952	0.7956
1WX2_B	emdecoy1690_1WXCB	1WXCB	2.28	-0.3503	0.5144
1WX2_B	emdecoy1691_1WXCB	1WXCB	2.62	1.1347	1.5950
1WX2_B	emdecoy1692_1WXCB	1WXCB	2.56	0.2437	0.8993
1WX2_B	emdecoy1693_1WXCB	1WXCB	2.27	-0.0533	0.6966
1WX2_B	emdecoy1694_1WXCB	1WXCB	2.59	-0.4988	0.4324
1WX2_B	emdecoy1695_1WXCB	1WXCB	2.29	-0.7958	0.2890
1WX2_B	emdecoy1696_1WXCB	1WXCB	2.45	0.8377	1.3517
1WX2_B	emdecoy1697_1WXCB	1WXCB	2.43	0.8377	1.3517
1WX2_B	emdecoy1698_1WXCB	1WXCB	2.88	1.4317	1.8465
1WX2_B	emdecoy1699_1WXCB	1WXCB	2.73	1.5802	1.9747
1WX2_B	emdecoy169_1WXCB	1WXCB	2.59	-0.2018	0.6027
1WX2_B	emdecoy16_1WXCB	1WXCB	2.63	-0.2018	0.6027
1WX2_B	emdecoy1700_1WXCB	1WXCB	2.58	-0.6473	0.3571
1WX2_B	emdecoy1701_1WXCB	1WXCB	2.44	0.9862	1.4722
1WX2_B	emdecoy1702_1WXCB	1WXCB	2.86	-0.2018	0.6027
1WX2_B	emdecoy1703_1WXCB	1WXCB	2.68	0.9862	1.4722
1WX2_B	emdecoy1704_1WXCB	1WXCB	2.74	1.1347	1.5950
1WX2_B	emdecoy1705_1WXCB	1WXCB	2.70	1.1347	1.5950
1WX2_B	emdecoy1706_1WXCB	1WXCB	2.26	0.0952	0.7956
1WX2_B	emdecoy1707_1WXCB	1WXCB	2.89	-0.0533	0.6966
1WX2_B	emdecoy1708_1WXCB	1WXCB	2.98	1.1347	1.5950
1WX2_B	emdecoy1709_1WXCB	1WXCB	2.64	0.9862	1.4722
1WX2_B	emdecoy170_1WXCB	1WXCB	2.43	0.0952	0.7956
1WX2_B	emdecoy1710_1WXCB	1WXCB	2.88	-0.7958	0.2890
1WX2_B	emdecoy1711_1WXCB	1WXCB	2.67	0.5407	1.1188
1WX2_B	emdecoy1712_1WXCB	1WXCB	2.73	-0.7958	0.2890
1WX2_B	emdecoy1713_1WXCB	1WXCB	2.77	2.6197	2.9023
1WX2_B	emdecoy1714_1WXCB	1WXCB	2.56	0.3922	1.0072
1WX2_B	emdecoy1715_1WXCB	1WXCB	2.79	0.2437	0.8993
1WX2_B	emdecoy1716_1WXCB	1WXCB	2.58	0.8377	1.3517
1WX2_B	emdecoy1717_1WXCB	1WXCB	2.61	1.7287	2.1042
1WX2_B	emdecoy1718_1WXCB	1WXCB	2.68	1.7287	2.1042
1WX2_B	emdecoy1719_1WXCB	1WXCB	2.82	1.7287	2.1042
1WX2_B	emdecoy171_1WXCB	1WXCB	2.42	-0.7958	0.2890
1WX2_B	emdecoy1720_1WXCB	1WXCB	2.70	0.5407	1.1188
1WX2_B	emdecoy1721_1WXCB	1WXCB	2.52	0.9862	1.4722
1WX2_B	emdecoy1722_1WXCB	1WXCB	2.66	1.2832	1.7199
1WX2_B	emdecoy1723_1WXCB	1WXCB	2.37	0.0952	0.7956
1WX2_B	emdecoy1724_1WXCB	1WXCB	2.77	2.1742	2.4996
1WX2_B	emdecoy1725_1WXCB	1WXCB	2.77	1.5802	1.9747
1WX2_B	emdecoy1726_1WXCB	1WXCB	2.55	0.0952	0.7956
1WX2_B	emdecoy1727_1WXCB	1WXCB	2.84	2.0257	2.3668
1WX2_B	emdecoy1728_1WXCB	1WXCB	2.73	0.9862	1.4722
1WX2_B	emdecoy1729_1WXCB	1WXCB	2.76	1.5802	1.9747
1WX2_B	emdecoy172_1WXCB	1WXCB	2.98	0.0952	0.7956
1WX2_B	emdecoy1730_1WXCB	1WXCB	2.75	0.6892	1.2338
1WX2_B	emdecoy1731_1WXCB	1WXCB	2.64	1.2832	1.7199
1WX2_B	emdecoy1732_1WXCB	1WXCB	2.35	1.4317	1.8465
1WX2_B	emdecoy1733_1WXCB	1WXCB	2.37	0.5407	1.1188
1WX2_B	emdecoy1734_1WXCB	1WXCB	3.00	0.8377	1.3517
1WX2_B	emdecoy1735_1WXCB	1WXCB	2.79	1.1347	1.5950
1WX2_B	emdecoy1736_1WXCB	1WXCB	2.76	0.3922	1.0072
1WX2_B	emdecoy1737_1WXCB	1WXCB	2.57	0.8377	1.3517
1WX2_B	emdecoy1738_1WXCB	1WXCB	2.21	0.2437	0.8993
1WX2_B	emdecoy1739_1WXCB	1WXCB	2.24	0.6892	1.2338
1WX2_B	emdecoy173_1WXCB	1WXCB	2.80	-1.0929	0.1757
1WX2_B	emdecoy1740_1WXCB	1WXCB	2.76	0.5407	1.1188
1WX2_B	emdecoy1741_1WXCB	1WXCB	2.46	0.3922	1.0072
1WX2_B	emdecoy1742_1WXCB	1WXCB	2.44	0.8377	1.3517
1WX2_B	emdecoy1743_1WXCB	1WXCB	2.14	0.3922	1.0072
1WX2_B	emdecoy1744_1WXCB	1WXCB	2.76	1.2832	1.7199
1WX2_B	emdecoy1745_1WXCB	1WXCB	2.12	0.3922	1.0072
1WX2_B	emdecoy1746_1WXCB	1WXCB	2.68	0.5407	1.1188
1WX2_B	emdecoy1747_1WXCB	1WXCB	2.51	0.5407	1.1188
1WX2_B	emdecoy1748_1WXCB	1WXCB	2.67	1.8772	2.2350
1WX2_B	emdecoy1749_1WXCB	1WXCB	2.41	0.6892	1.2338
1WX2_B	emdecoy174_1WXCB	1WXCB	2.49	0.2437	0.8993
1WX2_B	emdecoy1750_1WXCB	1WXCB	2.63	0.9862	1.4722
1WX2_B	emdecoy1751_1WXCB	1WXCB	2.55	3.0652	3.3099
1WX2_B	emdecoy1752_1WXCB	1WXCB	2.76	0.9862	1.4722
1WX2_B	emdecoy1753_1WXCB	1WXCB	3.19	0.5407	1.1188
1WX2_B	emdecoy1754_1WXCB	1WXCB	2.50	0.2437	0.8993
1WX2_B	emdecoy1755_1WXCB	1WXCB	2.89	0.3922	1.0072
1WX2_B	emdecoy1756_1WXCB	1WXCB	2.73	0.3922	1.0072
1WX2_B	emdecoy1757_1WXCB	1WXCB	2.50	2.4712	2.7674
1WX2_B	emdecoy1758_1WXCB	1WXCB	2.52	1.1347	1.5950
1WX2_B	emdecoy1759_1WXCB	1WXCB	2.93	0.0952	0.7956
1WX2_B	emdecoy175_1WXCB	1WXCB	2.99	0.5407	1.1188
1WX2_B	emdecoy1760_1WXCB	1WXCB	2.47	1.1347	1.5950
1WX2_B	emdecoy1761_1WXCB	1WXCB	2.76	0.6892	1.2338
1WX2_B	emdecoy1762_1WXCB	1WXCB	2.02	2.6197	2.9023
1WX2_B	emdecoy1763_1WXCB	1WXCB	2.74	-0.7958	0.2890
1WX2_B	emdecoy1764_1WXCB	1WXCB	2.08	-0.2018	0.6027
1WX2_B	emdecoy1765_1WXCB	1WXCB	2.86	0.9862	1.4722
1WX2_B	emdecoy1766_1WXCB	1WXCB	2.65	2.6197	2.9023
1WX2_B	emdecoy1767_1WXCB	1WXCB	2.78	0.9862	1.4722
1WX2_B	emdecoy1768_1WXCB	1WXCB	2.35	-0.3503	0.5144
1WX2_B	emdecoy1769_1WXCB	1WXCB	2.42	0.2437	0.8993
1WX2_B	emdecoy176_1WXCB	1WXCB	2.64	0.8377	1.3517
1WX2_B	emdecoy1770_1WXCB	1WXCB	2.69	0.2437	0.8993
1WX2_B	emdecoy1771_1WXCB	1WXCB	2.65	1.5802	1.9747
1WX2_B	emdecoy1772_1WXCB	1WXCB	2.61	1.1347	1.5950
1WX2_B	emdecoy1773_1WXCB	1WXCB	2.53	0.3922	1.0072
1WX2_B	emdecoy1774_1WXCB	1WXCB	2.42	-0.0533	0.6966
1WX2_B	emdecoy1775_1WXCB	1WXCB	2.80	1.1347	1.5950
1WX2_B	emdecoy1776_1WXCB	1WXCB	2.90	1.5802	1.9747
1WX2_B	emdecoy1777_1WXCB	1WXCB	2.64	0.8377	1.3517
1WX2_B	emdecoy1778_1WXCB	1WXCB	2.40	0.9862	1.4722
1WX2_B	emdecoy1779_1WXCB	1WXCB	2.84	0.9862	1.4722
1WX2_B	emdecoy177_1WXCB	1WXCB	2.59	-0.3503	0.5144
1WX2_B	emdecoy1780_1WXCB	1WXCB	2.23	-0.7958	0.2890
1WX2_B	emdecoy1781_1WXCB	1WXCB	2.57	0.8377	1.3517
1WX2_B	emdecoy1782_1WXCB	1WXCB	2.45	0.5407	1.1188
1WX2_B	emdecoy1783_1WXCB	1WXCB	3.10	0.8377	1.3517
1WX2_B	emdecoy1784_1WXCB	1WXCB	3.15	1.5802	1.9747
1WX2_B	emdecoy1785_1WXCB	1WXCB	2.68	-0.0533	0.6966
1WX2_B	emdecoy1786_1WXCB	1WXCB	2.89	0.6892	1.2338
1WX2_B	emdecoy1787_1WXCB	1WXCB	2.57	0.3922	1.0072
1WX2_B	emdecoy1788_1WXCB	1WXCB	2.75	1.2832	1.7199
1WX2_B	emdecoy1789_1WXCB	1WXCB	2.67	0.2437	0.8993
1WX2_B	emdecoy178_1WXCB	1WXCB	2.70	0.3922	1.0072
1WX2_B	emdecoy1790_1WXCB	1WXCB	2.77	1.1347	1.5950
1WX2_B	emdecoy1791_1WXCB	1WXCB	2.56	0.3922	1.0072
1WX2_B	emdecoy1792_1WXCB	1WXCB	2.53	3.0652	3.3099
1WX2_B	emdecoy1793_1WXCB	1WXCB	2.55	0.2437	0.8993
1WX2_B	emdecoy1794_1WXCB	1WXCB	2.25	0.5407	1.1188
1WX2_B	emdecoy1795_1WXCB	1WXCB	2.36	0.0952	0.7956
1WX2_B	emdecoy1796_1WXCB	1WXCB	2.97	0.6892	1.2338
1WX2_B	emdecoy1797_1WXCB	1WXCB	2.93	2.1742	2.4996
1WX2_B	emdecoy1798_1WXCB	1WXCB	2.55	0.6892	1.2338
1WX2_B	emdecoy1799_1WXCB	1WXCB	2.64	-0.4988	0.4324
1WX2_B	emdecoy179_1WXCB	1WXCB	2.76	0.2437	0.8993
1WX2_B	emdecoy17_1WXCB	1WXCB	2.81	0.2437	0.8993
1WX2_B	emdecoy1800_1WXCB	1WXCB	2.50	0.2437	0.8993
1WX2_B	emdecoy1801_1WXCB	1WXCB	2.68	0.9862	1.4722
1WX2_B	emdecoy1802_1WXCB	1WXCB	2.71	0.3922	1.0072
1WX2_B	emdecoy1803_1WXCB	1WXCB	2.67	0.2437	0.8993
1WX2_B	emdecoy1804_1WXCB	1WXCB	2.97	0.0952	0.7956
1WX2_B	emdecoy1805_1WXCB	1WXCB	2.24	0.0952	0.7956
1WX2_B	emdecoy1806_1WXCB	1WXCB	2.37	1.2832	1.7199
1WX2_B	emdecoy1807_1WXCB	1WXCB	2.30	0.0952	0.7956
1WX2_B	emdecoy1808_1WXCB	1WXCB	2.26	-0.2018	0.6027
1WX2_B	emdecoy1809_1WXCB	1WXCB	2.50	0.9862	1.4722
1WX2_B	emdecoy180_1WXCB	1WXCB	2.36	0.0952	0.7956
1WX2_B	emdecoy1810_1WXCB	1WXCB	2.55	0.5407	1.1188
1WX2_B	emdecoy1811_1WXCB	1WXCB	2.64	1.2832	1.7199
1WX2_B	emdecoy1812_1WXCB	1WXCB	2.61	0.6892	1.2338
1WX2_B	emdecoy1813_1WXCB	1WXCB	2.15	-0.2018	0.6027
1WX2_B	emdecoy1814_1WXCB	1WXCB	2.47	-1.3899	0.0940
1WX2_B	emdecoy1815_1WXCB	1WXCB	2.81	-1.0929	0.1757
1WX2_B	emdecoy1816_1WXCB	1WXCB	2.80	1.5802	1.9747
1WX2_B	emdecoy1817_1WXCB	1WXCB	2.93	1.8772	2.2350
1WX2_B	emdecoy1818_1WXCB	1WXCB	3.02	0.9862	1.4722
1WX2_B	emdecoy1819_1WXCB	1WXCB	2.38	-0.2018	0.6027
1WX2_B	emdecoy181_1WXCB	1WXCB	2.85	0.8377	1.3517
1WX2_B	emdecoy1820_1WXCB	1WXCB	2.66	0.6892	1.2338
1WX2_B	emdecoy1821_1WXCB	1WXCB	2.49	0.5407	1.1188
1WX2_B	emdecoy1822_1WXCB	1WXCB	2.50	-0.4988	0.4324
1WX2_B	emdecoy1823_1WXCB	1WXCB	2.56	0.9862	1.4722
1WX2_B	emdecoy1824_1WXCB	1WXCB	2.86	0.8377	1.3517
1WX2_B	emdecoy1825_1WXCB	1WXCB	2.77	0.3922	1.0072
1WX2_B	emdecoy1826_1WXCB	1WXCB	2.72	0.6892	1.2338
1WX2_B	emdecoy1827_1WXCB	1WXCB	2.51	1.1347	1.5950
1WX2_B	emdecoy1828_1WXCB	1WXCB	2.69	0.9862	1.4722
1WX2_B	emdecoy1829_1WXCB	1WXCB	2.16	-0.2018	0.6027
1WX2_B	emdecoy182_1WXCB	1WXCB	2.18	-0.3503	0.5144
1WX2_B	emdecoy1830_1WXCB	1WXCB	2.58	0.9862	1.4722
1WX2_B	emdecoy1831_1WXCB	1WXCB	2.56	0.8377	1.3517
1WX2_B	emdecoy1832_1WXCB	1WXCB	2.44	0.3922	1.0072
1WX2_B	emdecoy1833_1WXCB	1WXCB	2.52	0.0952	0.7956
1WX2_B	emdecoy1834_1WXCB	1WXCB	2.37	0.0952	0.7956
1WX2_B	emdecoy1835_1WXCB	1WXCB	2.56	1.5802	1.9747
1WX2_B	emdecoy1836_1WXCB	1WXCB	2.51	1.1347	1.5950
1WX2_B	emdecoy1837_1WXCB	1WXCB	2.50	1.2832	1.7199
1WX2_B	emdecoy1838_1WXCB	1WXCB	2.72	0.3922	1.0072
1WX2_B	emdecoy1839_1WXCB	1WXCB	2.66	1.1347	1.5950
1WX2_B	emdecoy183_1WXCB	1WXCB	2.43	-0.2018	0.6027
1WX2_B	emdecoy1840_1WXCB	1WXCB	2.52	0.0952	0.7956
1WX2_B	emdecoy1841_1WXCB	1WXCB	2.62	2.9167	3.1736
1WX2_B	emdecoy1842_1WXCB	1WXCB	2.66	0.5407	1.1188
1WX2_B	emdecoy1843_1WXCB	1WXCB	2.41	0.8377	1.3517
1WX2_B	emdecoy1844_1WXCB	1WXCB	2.45	0.3922	1.0072
1WX2_B	emdecoy1845_1WXCB	1WXCB	2.29	0.3922	1.0072
1WX2_B	emdecoy1846_1WXCB	1WXCB	2.58	-0.3503	0.5144
1WX2_B	emdecoy1847_1WXCB	1WXCB	2.38	1.2832	1.7199
1WX2_B	emdecoy1848_1WXCB	1WXCB	2.38	-0.6473	0.3571
1WX2_B	emdecoy1849_1WXCB	1WXCB	2.98	0.8377	1.3517
1WX2_B	emdecoy184_1WXCB	1WXCB	2.61	-0.3503	0.5144
1WX2_B	emdecoy1850_1WXCB	1WXCB	2.86	0.5407	1.1188
1WX2_B	emdecoy1851_1WXCB	1WXCB	2.96	-0.3503	0.5144
1WX2_B	emdecoy1852_1WXCB	1WXCB	2.61	-0.0533	0.6966
1WX2_B	emdecoy1853_1WXCB	1WXCB	2.57	2.7682	3.0377
1WX2_B	emdecoy1854_1WXCB	1WXCB	2.25	-0.7958	0.2890
1WX2_B	emdecoy1855_1WXCB	1WXCB	2.79	-0.7958	0.2890
1WX2_B	emdecoy1856_1WXCB	1WXCB	2.44	-0.4988	0.4324
1WX2_B	emdecoy1857_1WXCB	1WXCB	2.59	-0.7958	0.2890
1WX2_B	emdecoy1858_1WXCB	1WXCB	2.50	0.8377	1.3517
1WX2_B	emdecoy1859_1WXCB	1WXCB	2.54	2.7682	3.0377
1WX2_B	emdecoy185_1WXCB	1WXCB	2.44	-0.4988	0.4324
1WX2_B	emdecoy1860_1WXCB	1WXCB	2.28	-0.0533	0.6966
1WX2_B	emdecoy1861_1WXCB	1WXCB	2.50	0.0952	0.7956
1WX2_B	emdecoy1862_1WXCB	1WXCB	2.36	0.2437	0.8993
1WX2_B	emdecoy1863_1WXCB	1WXCB	2.55	0.8377	1.3517
1WX2_B	emdecoy1864_1WXCB	1WXCB	2.78	1.8772	2.2350
1WX2_B	emdecoy1865_1WXCB	1WXCB	2.28	0.9862	1.4722
1WX2_B	emdecoy1866_1WXCB	1WXCB	2.56	0.6892	1.2338
1WX2_B	emdecoy1867_1WXCB	1WXCB	3.05	0.2437	0.8993
1WX2_B	emdecoy1868_1WXCB	1WXCB	2.48	-0.9443	0.2284
1WX2_B	emdecoy1869_1WXCB	1WXCB	2.95	0.8377	1.3517
1WX2_B	emdecoy186_1WXCB	1WXCB	2.51	0.9862	1.4722
1WX2_B	emdecoy1870_1WXCB	1WXCB	2.08	0.6892	1.2338
1WX2_B	emdecoy1871_1WXCB	1WXCB	2.63	0.2437	0.8993
1WX2_B	emdecoy1872_1WXCB	1WXCB	2.46	0.2437	0.8993
1WX2_B	emdecoy1873_1WXCB	1WXCB	2.28	-0.2018	0.6027
1WX2_B	emdecoy1874_1WXCB	1WXCB	2.56	0.2437	0.8993
1WX2_B	emdecoy1875_1WXCB	1WXCB	2.63	0.6892	1.2338
1WX2_B	emdecoy1876_1WXCB	1WXCB	2.35	0.3922	1.0072
1WX2_B	emdecoy1877_1WXCB	1WXCB	2.63	0.8377	1.3517
1WX2_B	emdecoy1878_1WXCB	1WXCB	2.53	1.7287	2.1042
1WX2_B	emdecoy1879_1WXCB	1WXCB	2.89	0.8377	1.3517
1WX2_B	emdecoy187_1WXCB	1WXCB	2.62	1.1347	1.5950
1WX2_B	emdecoy1880_1WXCB	1WXCB	2.74	2.4712	2.7674
1WX2_B	emdecoy1881_1WXCB	1WXCB	2.57	0.3922	1.0072
1WX2_B	emdecoy1882_1WXCB	1WXCB	2.62	1.2832	1.7199
1WX2_B	emdecoy1883_1WXCB	1WXCB	2.59	2.6197	2.9023
1WX2_B	emdecoy1884_1WXCB	1WXCB	2.98	2.6197	2.9023
1WX2_B	emdecoy1885_1WXCB	1WXCB	2.36	-0.2018	0.6027
1WX2_B	emdecoy1886_1WXCB	1WXCB	2.63	0.0952	0.7956
1WX2_B	emdecoy1887_1WXCB	1WXCB	2.54	0.5407	1.1188
1WX2_B	emdecoy1888_1WXCB	1WXCB	3.18	1.2832	1.7199
1WX2_B	emdecoy1889_1WXCB	1WXCB	2.51	2.9167	3.1736
1WX2_B	emdecoy188_1WXCB	1WXCB	3.10	-0.0533	0.6966
1WX2_B	emdecoy1890_1WXCB	1WXCB	2.70	3.0652	3.3099
1WX2_B	emdecoy1891_1WXCB	1WXCB	2.75	1.1347	1.5950
1WX2_B	emdecoy1892_1WXCB	1WXCB	3.00	1.8772	2.2350
1WX2_B	emdecoy1893_1WXCB	1WXCB	2.76	0.5407	1.1188
1WX2_B	emdecoy1894_1WXCB	1WXCB	2.53	0.6892	1.2338
1WX2_B	emdecoy1895_1WXCB	1WXCB	2.76	0.5407	1.1188
1WX2_B	emdecoy1896_1WXCB	1WXCB	2.39	1.2832	1.7199
1WX2_B	emdecoy1897_1WXCB	1WXCB	2.26	-0.4988	0.4324
1WX2_B	emdecoy1898_1WXCB	1WXCB	2.44	1.2832	1.7199
1WX2_B	emdecoy1899_1WXCB	1WXCB	2.76	0.5407	1.1188
1WX2_B	emdecoy189_1WXCB	1WXCB	2.54	1.1347	1.5950
1WX2_B	emdecoy18_1WXCB	1WXCB	2.42	0.5407	1.1188
1WX2_B	emdecoy1900_1WXCB	1WXCB	2.72	0.5407	1.1188
1WX2_B	emdecoy1901_1WXCB	1WXCB	3.09	0.6892	1.2338
1WX2_B	emdecoy1902_1WXCB	1WXCB	2.76	-0.4988	0.4324
1WX2_B	emdecoy1903_1WXCB	1WXCB	2.33	-0.7958	0.2890
1WX2_B	emdecoy1904_1WXCB	1WXCB	2.74	2.9167	3.1736
1WX2_B	emdecoy1905_1WXCB	1WXCB	2.68	2.4712	2.7674
1WX2_B	emdecoy1906_1WXCB	1WXCB	2.53	2.6197	2.9023
1WX2_B	emdecoy1907_1WXCB	1WXCB	2.55	0.6892	1.2338
1WX2_B	emdecoy1908_1WXCB	1WXCB	2.50	1.1347	1.5950
1WX2_B	emdecoy1909_1WXCB	1WXCB	2.78	1.7287	2.1042
1WX2_B	emdecoy190_1WXCB	1WXCB	2.40	-0.2018	0.6027
1WX2_B	emdecoy1910_1WXCB	1WXCB	2.91	-0.4988	0.4324
1WX2_B	emdecoy1911_1WXCB	1WXCB	2.81	-0.9443	0.2284
1WX2_B	emdecoy1912_1WXCB	1WXCB	2.24	-0.9443	0.2284
1WX2_B	emdecoy1913_1WXCB	1WXCB	2.30	0.3922	1.0072
1WX2_B	emdecoy1914_1WXCB	1WXCB	2.57	0.8377	1.3517
1WX2_B	emdecoy1915_1WXCB	1WXCB	2.62	1.8772	2.2350
1WX2_B	emdecoy1916_1WXCB	1WXCB	2.72	0.8377	1.3517
1WX2_B	emdecoy1917_1WXCB	1WXCB	2.40	-0.6473	0.3571
1WX2_B	emdecoy1918_1WXCB	1WXCB	2.65	0.9862	1.4722
1WX2_B	emdecoy1919_1WXCB	1WXCB	2.74	-0.0533	0.6966
1WX2_B	emdecoy191_1WXCB	1WXCB	2.90	1.2832	1.7199
1WX2_B	emdecoy1920_1WXCB	1WXCB	2.65	-0.2018	0.6027
1WX2_B	emdecoy1921_1WXCB	1WXCB	2.71	0.3922	1.0072
1WX2_B	emdecoy1922_1WXCB	1WXCB	2.66	2.0257	2.3668
1WX2_B	emdecoy1923_1WXCB	1WXCB	2.55	0.8377	1.3517
1WX2_B	emdecoy1924_1WXCB	1WXCB	2.80	-0.3503	0.5144
1WX2_B	emdecoy1925_1WXCB	1WXCB	2.77	-0.4988	0.4324
1WX2_B	emdecoy1926_1WXCB	1WXCB	2.83	0.9862	1.4722
1WX2_B	emdecoy1927_1WXCB	1WXCB	2.23	-0.2018	0.6027
1WX2_B	emdecoy1928_1WXCB	1WXCB	2.82	0.6892	1.2338
1WX2_B	emdecoy1929_1WXCB	1WXCB	2.48	0.6892	1.2338
1WX2_B	emdecoy192_1WXCB	1WXCB	2.60	0.0952	0.7956
1WX2_B	emdecoy1930_1WXCB	1WXCB	2.48	0.3922	1.0072
1WX2_B	emdecoy1931_1WXCB	1WXCB	3.06	1.7287	2.1042
1WX2_B	emdecoy1932_1WXCB	1WXCB	2.69	2.4712	2.7674
1WX2_B	emdecoy1933_1WXCB	1WXCB	2.81	-0.4988	0.4324
1WX2_B	emdecoy1934_1WXCB	1WXCB	2.47	0.2437	0.8993
1WX2_B	emdecoy1935_1WXCB	1WXCB	2.58	1.1347	1.5950
1WX2_B	emdecoy1936_1WXCB	1WXCB	2.47	-0.2018	0.6027
1WX2_B	emdecoy1937_1WXCB	1WXCB	2.70	1.5802	1.9747
1WX2_B	emdecoy1938_1WXCB	1WXCB	2.56	0.2437	0.8993
1WX2_B	emdecoy1939_1WXCB	1WXCB	2.61	0.8377	1.3517
1WX2_B	emdecoy193_1WXCB	1WXCB	2.35	-0.7958	0.2890
1WX2_B	emdecoy1940_1WXCB	1WXCB	2.52	1.4317	1.8465
1WX2_B	emdecoy1941_1WXCB	1WXCB	3.22	2.1742	2.4996
1WX2_B	emdecoy1942_1WXCB	1WXCB	2.72	0.9862	1.4722
1WX2_B	emdecoy1943_1WXCB	1WXCB	2.80	0.9862	1.4722
1WX2_B	emdecoy1944_1WXCB	1WXCB	2.77	0.5407	1.1188
1WX2_B	emdecoy1945_1WXCB	1WXCB	2.96	1.4317	1.8465
1WX2_B	emdecoy1946_1WXCB	1WXCB	2.20	-0.2018	0.6027
1WX2_B	emdecoy1947_1WXCB	1WXCB	2.68	0.3922	1.0072
1WX2_B	emdecoy1948_1WXCB	1WXCB	2.75	0.5407	1.1188
1WX2_B	emdecoy1949_1WXCB	1WXCB	2.44	1.1347	1.5950
1WX2_B	emdecoy194_1WXCB	1WXCB	2.34	-0.2018	0.6027
1WX2_B	emdecoy1950_1WXCB	1WXCB	2.60	-0.0533	0.6966
1WX2_B	emdecoy1951_1WXCB	1WXCB	2.58	0.0952	0.7956
1WX2_B	emdecoy1952_1WXCB	1WXCB	2.42	-0.2018	0.6027
1WX2_B	emdecoy1953_1WXCB	1WXCB	2.82	-0.4988	0.4324
1WX2_B	emdecoy1954_1WXCB	1WXCB	2.43	0.0952	0.7956
1WX2_B	emdecoy1955_1WXCB	1WXCB	2.27	-0.4988	0.4324
1WX2_B	emdecoy1956_1WXCB	1WXCB	2.87	-0.7958	0.2890
1WX2_B	emdecoy1957_1WXCB	1WXCB	2.95	1.4317	1.8465
1WX2_B	emdecoy1958_1WXCB	1WXCB	2.96	-0.6473	0.3571
1WX2_B	emdecoy1959_1WXCB	1WXCB	2.98	-0.6473	0.3571
1WX2_B	emdecoy195_1WXCB	1WXCB	2.33	0.3922	1.0072
1WX2_B	emdecoy1960_1WXCB	1WXCB	2.58	2.7682	3.0377
1WX2_B	emdecoy1961_1WXCB	1WXCB	2.80	2.6197	2.9023
1WX2_B	emdecoy1962_1WXCB	1WXCB	2.63	2.0257	2.3668
1WX2_B	emdecoy1963_1WXCB	1WXCB	2.59	-0.6473	0.3571
1WX2_B	emdecoy1964_1WXCB	1WXCB	2.36	-0.7958	0.2890
1WX2_B	emdecoy1965_1WXCB	1WXCB	2.99	1.5802	1.9747
1WX2_B	emdecoy1966_1WXCB	1WXCB	2.88	-0.9443	0.2284
1WX2_B	emdecoy1967_1WXCB	1WXCB	2.73	-0.6473	0.3571
1WX2_B	emdecoy1968_1WXCB	1WXCB	2.68	0.3922	1.0072
1WX2_B	emdecoy1969_1WXCB	1WXCB	2.69	0.6892	1.2338
1WX2_B	emdecoy196_1WXCB	1WXCB	2.45	-0.6473	0.3571
1WX2_B	emdecoy1970_1WXCB	1WXCB	2.55	-0.4988	0.4324
1WX2_B	emdecoy1971_1WXCB	1WXCB	2.72	-0.6473	0.3571
1WX2_B	emdecoy1972_1WXCB	1WXCB	2.50	0.2437	0.8993
1WX2_B	emdecoy1973_1WXCB	1WXCB	2.57	0.2437	0.8993
1WX2_B	emdecoy1974_1WXCB	1WXCB	2.58	0.3922	1.0072
1WX2_B	emdecoy1975_1WXCB	1WXCB	3.05	0.9862	1.4722
1WX2_B	emdecoy1976_1WXCB	1WXCB	2.19	-0.3503	0.5144
1WX2_B	emdecoy1977_1WXCB	1WXCB	2.84	1.4317	1.8465
1WX2_B	emdecoy1978_1WXCB	1WXCB	3.02	1.1347	1.5950
1WX2_B	emdecoy1979_1WXCB	1WXCB	2.50	0.6892	1.2338
1WX2_B	emdecoy197_1WXCB	1WXCB	2.54	1.1347	1.5950
1WX2_B	emdecoy1980_1WXCB	1WXCB	2.83	0.3922	1.0072
1WX2_B	emdecoy1981_1WXCB	1WXCB	2.43	0.3922	1.0072
1WX2_B	emdecoy1982_1WXCB	1WXCB	3.09	0.8377	1.3517
1WX2_B	emdecoy1983_1WXCB	1WXCB	2.55	1.1347	1.5950
1WX2_B	emdecoy1984_1WXCB	1WXCB	2.56	1.2832	1.7199
1WX2_B	emdecoy1985_1WXCB	1WXCB	2.70	1.5802	1.9747
1WX2_B	emdecoy1986_1WXCB	1WXCB	3.24	1.7287	2.1042
1WX2_B	emdecoy1987_1WXCB	1WXCB	2.89	-0.7958	0.2890
1WX2_B	emdecoy1988_1WXCB	1WXCB	2.91	-0.6473	0.3571
1WX2_B	emdecoy1989_1WXCB	1WXCB	2.78	1.8772	2.2350
1WX2_B	emdecoy198_1WXCB	1WXCB	2.44	-0.2018	0.6027
1WX2_B	emdecoy1990_1WXCB	1WXCB	2.68	1.2832	1.7199
1WX2_B	emdecoy1991_1WXCB	1WXCB	2.19	1.2832	1.7199
1WX2_B	emdecoy1992_1WXCB	1WXCB	3.08	0.9862	1.4722
1WX2_B	emdecoy1993_1WXCB	1WXCB	3.04	0.9862	1.4722
1WX2_B	emdecoy1994_1WXCB	1WXCB	2.84	1.2832	1.7199
1WX2_B	emdecoy1995_1WXCB	1WXCB	2.30	1.2832	1.7199
1WX2_B	emdecoy1996_1WXCB	1WXCB	2.74	0.3922	1.0072
1WX2_B	emdecoy1997_1WXCB	1WXCB	2.26	0.2437	0.8993
1WX2_B	emdecoy1998_1WXCB	1WXCB	2.52	0.3922	1.0072
1WX2_B	emdecoy1999_1WXCB	1WXCB	2.38	0.2437	0.8993
1WX2_B	emdecoy199_1WXCB	1WXCB	2.61	0.5407	1.1188
1WX2_B	emdecoy19_1WXCB	1WXCB	2.34	0.0952	0.7956
1WX2_B	emdecoy1_1WXCB	1WXCB	2.61	-0.2018	0.6027
1WX2_B	emdecoy2000_1WXCB	1WXCB	2.14	0.3922	1.0072
1WX2_B	emdecoy2001_1WXCB	1WXCB	2.27	-0.3503	0.5144
1WX2_B	emdecoy2002_1WXCB	1WXCB	2.54	1.5802	1.9747
1WX2_B	emdecoy2003_1WXCB	1WXCB	2.44	2.0257	2.3668
1WX2_B	emdecoy2004_1WXCB	1WXCB	2.55	0.5407	1.1188
1WX2_B	emdecoy2005_1WXCB	1WXCB	2.98	1.2832	1.7199
1WX2_B	emdecoy2006_1WXCB	1WXCB	2.70	0.5407	1.1188
1WX2_B	emdecoy2007_1WXCB	1WXCB	2.39	2.0257	2.3668
1WX2_B	emdecoy2008_1WXCB	1WXCB	2.68	1.5802	1.9747
1WX2_B	emdecoy2009_1WXCB	1WXCB	2.01	-0.3503	0.5144
1WX2_B	emdecoy200_1WXCB	1WXCB	2.60	-0.2018	0.6027
1WX2_B	emdecoy2010_1WXCB	1WXCB	2.66	2.0257	2.3668
1WX2_B	emdecoy2011_1WXCB	1WXCB	2.47	-0.2018	0.6027
1WX2_B	emdecoy2012_1WXCB	1WXCB	2.06	-0.2018	0.6027
1WX2_B	emdecoy2013_1WXCB	1WXCB	1.98	-0.3503	0.5144
1WX2_B	emdecoy2014_1WXCB	1WXCB	2.51	1.1347	1.5950
1WX2_B	emdecoy2015_1WXCB	1WXCB	2.13	-0.0533	0.6966
1WX2_B	emdecoy2016_1WXCB	1WXCB	2.62	0.8377	1.3517
1WX2_B	emdecoy2017_1WXCB	1WXCB	2.62	-0.0533	0.6966
1WX2_B	emdecoy2018_1WXCB	1WXCB	2.46	1.1347	1.5950
1WX2_B	emdecoy2019_1WXCB	1WXCB	2.33	-0.0533	0.6966
1WX2_B	emdecoy201_1WXCB	1WXCB	2.55	0.2437	0.8993
1WX2_B	emdecoy2020_1WXCB	1WXCB	2.53	0.2437	0.8993
1WX2_B	emdecoy2021_1WXCB	1WXCB	2.47	0.9862	1.4722
1WX2_B	emdecoy2022_1WXCB	1WXCB	2.28	-0.7958	0.2890
1WX2_B	emdecoy2023_1WXCB	1WXCB	2.53	2.3227	2.6332
1WX2_B	emdecoy2024_1WXCB	1WXCB	2.44	0.5407	1.1188
1WX2_B	emdecoy2025_1WXCB	1WXCB	3.11	-0.9443	0.2284
1WX2_B	emdecoy2026_1WXCB	1WXCB	2.63	-0.2018	0.6027
1WX2_B	emdecoy2027_1WXCB	1WXCB	2.81	0.2437	0.8993
1WX2_B	emdecoy2028_1WXCB	1WXCB	2.22	0.0952	0.7956
1WX2_B	emdecoy2029_1WXCB	1WXCB	2.40	0.0952	0.7956
1WX2_B	emdecoy202_1WXCB	1WXCB	2.49	0.0952	0.7956
1WX2_B	emdecoy2030_1WXCB	1WXCB	2.74	1.2832	1.7199
1WX2_B	emdecoy2031_1WXCB	1WXCB	2.94	2.0257	2.3668
1WX2_B	emdecoy2032_1WXCB	1WXCB	2.81	0.8377	1.3517
1WX2_B	emdecoy2033_1WXCB	1WXCB	2.54	0.6892	1.2338
1WX2_B	emdecoy2034_1WXCB	1WXCB	2.56	-0.0533	0.6966
1WX2_B	emdecoy2035_1WXCB	1WXCB	2.21	0.8377	1.3517
1WX2_B	emdecoy2036_1WXCB	1WXCB	2.98	-0.0533	0.6966
1WX2_B	emdecoy2037_1WXCB	1WXCB	2.73	1.1347	1.5950
1WX2_B	emdecoy2038_1WXCB	1WXCB	2.74	0.8377	1.3517
1WX2_B	emdecoy2039_1WXCB	1WXCB	1.80	-0.0533	0.6966
1WX2_B	emdecoy203_1WXCB	1WXCB	2.31	0.2437	0.8993
1WX2_B	emdecoy2040_1WXCB	1WXCB	2.53	0.5407	1.1188
1WX2_B	emdecoy2041_1WXCB	1WXCB	2.77	-0.0533	0.6966
1WX2_B	emdecoy2042_1WXCB	1WXCB	2.58	0.6892	1.2338
1WX2_B	emdecoy2043_1WXCB	1WXCB	2.72	2.6197	2.9023
1WX2_B	emdecoy2044_1WXCB	1WXCB	2.90	1.7287	2.1042
1WX2_B	emdecoy2045_1WXCB	1WXCB	2.55	1.4317	1.8465
1WX2_B	emdecoy2046_1WXCB	1WXCB	2.56	1.1347	1.5950
1WX2_B	emdecoy2047_1WXCB	1WXCB	2.41	0.3922	1.0072
1WX2_B	emdecoy2048_1WXCB	1WXCB	2.46	0.8377	1.3517
1WX2_B	emdecoy2049_1WXCB	1WXCB	2.42	0.2437	0.8993
1WX2_B	emdecoy204_1WXCB	1WXCB	2.58	0.2437	0.8993
1WX2_B	emdecoy2050_1WXCB	1WXCB	1.98	0.6892	1.2338
1WX2_B	emdecoy2051_1WXCB	1WXCB	2.70	2.6197	2.9023
1WX2_B	emdecoy2052_1WXCB	1WXCB	2.64	-0.0533	0.6966
1WX2_B	emdecoy2053_1WXCB	1WXCB	2.65	0.3922	1.0072
1WX2_B	emdecoy2054_1WXCB	1WXCB	2.37	1.8772	2.2350
1WX2_B	emdecoy2055_1WXCB	1WXCB	2.78	-0.0533	0.6966
1WX2_B	emdecoy2056_1WXCB	1WXCB	2.85	1.8772	2.2350
1WX2_B	emdecoy2057_1WXCB	1WXCB	2.60	0.5407	1.1188
1WX2_B	emdecoy2058_1WXCB	1WXCB	2.44	1.8772	2.2350
1WX2_B	emdecoy2059_1WXCB	1WXCB	1.55	-0.3503	0.5144
1WX2_B	emdecoy205_1WXCB	1WXCB	2.43	0.0952	0.7956
1WX2_B	emdecoy2060_1WXCB	1WXCB	2.73	1.2832	1.7199
1WX2_B	emdecoy2061_1WXCB	1WXCB	1.97	-0.2018	0.6027
1WX2_B	emdecoy2062_1WXCB	1WXCB	1.80	-0.2018	0.6027
1WX2_B	emdecoy2063_1WXCB	1WXCB	1.63	-0.3503	0.5144
1WX2_B	emdecoy2064_1WXCB	1WXCB	2.71	0.3922	1.0072
1WX2_B	emdecoy2065_1WXCB	1WXCB	2.43	0.8377	1.3517
1WX2_B	emdecoy2066_1WXCB	1WXCB	2.04	-0.4988	0.4324
1WX2_B	emdecoy2067_1WXCB	1WXCB	2.13	-0.6473	0.3571
1WX2_B	emdecoy2068_1WXCB	1WXCB	1.97	-0.6473	0.3571
1WX2_B	emdecoy2069_1WXCB	1WXCB	2.63	2.0257	2.3668
1WX2_B	emdecoy206_1WXCB	1WXCB	2.79	0.2437	0.8993
1WX2_B	emdecoy2070_1WXCB	1WXCB	3.02	-0.2018	0.6027
1WX2_B	emdecoy2071_1WXCB	1WXCB	1.79	-0.7958	0.2890
1WX2_B	emdecoy2072_1WXCB	1WXCB	2.36	0.5407	1.1188
1WX2_B	emdecoy2073_1WXCB	1WXCB	2.64	0.3922	1.0072
1WX2_B	emdecoy2074_1WXCB	1WXCB	1.79	-0.0533	0.6966
1WX2_B	emdecoy2075_1WXCB	1WXCB	2.36	-0.2018	0.6027
1WX2_B	emdecoy2076_1WXCB	1WXCB	2.57	1.1347	1.5950
1WX2_B	emdecoy2077_1WXCB	1WXCB	2.30	0.0952	0.7956
1WX2_B	emdecoy2078_1WXCB	1WXCB	2.49	-0.0533	0.6966
1WX2_B	emdecoy2079_1WXCB	1WXCB	2.47	0.9862	1.4722
1WX2_B	emdecoy207_1WXCB	1WXCB	2.44	0.8377	1.3517
1WX2_B	emdecoy2080_1WXCB	1WXCB	2.69	-0.0533	0.6966
1WX2_B	emdecoy2081_1WXCB	1WXCB	2.59	0.8377	1.3517
1WX2_B	emdecoy2082_1WXCB	1WXCB	2.70	1.7287	2.1042
1WX2_B	emdecoy2083_1WXCB	1WXCB	2.32	2.3227	2.6332
1WX2_B	emdecoy2084_1WXCB	1WXCB	2.69	0.5407	1.1188
1WX2_B	emdecoy2085_1WXCB	1WXCB	2.72	0.8377	1.3517
1WX2_B	emdecoy2086_1WXCB	1WXCB	2.53	0.8377	1.3517
1WX2_B	emdecoy2087_1WXCB	1WXCB	2.73	0.8377	1.3517
1WX2_B	emdecoy2088_1WXCB	1WXCB	1.72	0.0952	0.7956
1WX2_B	emdecoy2089_1WXCB	1WXCB	2.62	0.6892	1.2338
1WX2_B	emdecoy208_1WXCB	1WXCB	2.41	0.9862	1.4722
1WX2_B	emdecoy2090_1WXCB	1WXCB	2.62	1.4317	1.8465
1WX2_B	emdecoy2091_1WXCB	1WXCB	2.72	0.6892	1.2338
1WX2_B	emdecoy2092_1WXCB	1WXCB	2.64	2.1742	2.4996
1WX2_B	emdecoy2093_1WXCB	1WXCB	2.62	0.9862	1.4722
1WX2_B	emdecoy2094_1WXCB	1WXCB	2.71	2.3227	2.6332
1WX2_B	emdecoy2095_1WXCB	1WXCB	3.05	1.5802	1.9747
1WX2_B	emdecoy2096_1WXCB	1WXCB	2.72	1.2832	1.7199
1WX2_B	emdecoy2097_1WXCB	1WXCB	2.34	0.9862	1.4722
1WX2_B	emdecoy2098_1WXCB	1WXCB	2.29	0.8377	1.3517
1WX2_B	emdecoy2099_1WXCB	1WXCB	2.38	0.8377	1.3517
1WX2_B	emdecoy209_1WXCB	1WXCB	2.14	0.6892	1.2338
1WX2_B	emdecoy20_1WXCB	1WXCB	2.64	0.0952	0.7956
1WX2_B	emdecoy2100_1WXCB	1WXCB	2.72	1.8772	2.2350
1WX2_B	emdecoy2101_1WXCB	1WXCB	2.07	-0.2018	0.6027
1WX2_B	emdecoy2102_1WXCB	1WXCB	2.92	2.0257	2.3668
1WX2_B	emdecoy2103_1WXCB	1WXCB	2.84	0.8377	1.3517
1WX2_B	emdecoy2104_1WXCB	1WXCB	2.39	-0.3503	0.5144
1WX2_B	emdecoy2105_1WXCB	1WXCB	2.25	2.3227	2.6332
1WX2_B	emdecoy2106_1WXCB	1WXCB	2.10	0.3922	1.0072
1WX2_B	emdecoy2107_1WXCB	1WXCB	2.31	0.9862	1.4722
1WX2_B	emdecoy2108_1WXCB	1WXCB	2.70	0.5407	1.1188
1WX2_B	emdecoy2109_1WXCB	1WXCB	2.55	-0.2018	0.6027
1WX2_B	emdecoy210_1WXCB	1WXCB	2.75	0.0952	0.7956
1WX2_B	emdecoy2110_1WXCB	1WXCB	2.56	0.6892	1.2338
1WX2_B	emdecoy2111_1WXCB	1WXCB	2.68	1.8772	2.2350
1WX2_B	emdecoy2112_1WXCB	1WXCB	2.60	0.8377	1.3517
1WX2_B	emdecoy2113_1WXCB	1WXCB	2.68	2.0257	2.3668
1WX2_B	emdecoy2114_1WXCB	1WXCB	1.55	-0.3503	0.5144
1WX2_B	emdecoy2115_1WXCB	1WXCB	2.54	-0.3503	0.5144
1WX2_B	emdecoy2116_1WXCB	1WXCB	2.28	-0.0533	0.6966
1WX2_B	emdecoy2117_1WXCB	1WXCB	2.64	-0.7958	0.2890
1WX2_B	emdecoy2118_1WXCB	1WXCB	1.98	-0.6473	0.3571
1WX2_B	emdecoy2119_1WXCB	1WXCB	2.60	0.6892	1.2338
1WX2_B	emdecoy211_1WXCB	1WXCB	2.43	-0.0533	0.6966
1WX2_B	emdecoy2120_1WXCB	1WXCB	2.25	-0.4988	0.4324
1WX2_B	emdecoy2121_1WXCB	1WXCB	2.55	-0.3503	0.5144
1WX2_B	emdecoy2122_1WXCB	1WXCB	2.23	-0.2018	0.6027
1WX2_B	emdecoy2123_1WXCB	1WXCB	2.03	-0.2018	0.6027
1WX2_B	emdecoy2124_1WXCB	1WXCB	2.71	0.6892	1.2338
1WX2_B	emdecoy2125_1WXCB	1WXCB	2.26	-0.3503	0.5144
1WX2_B	emdecoy2126_1WXCB	1WXCB	1.75	-0.0533	0.6966
1WX2_B	emdecoy2127_1WXCB	1WXCB	2.82	0.9862	1.4722
1WX2_B	emdecoy2128_1WXCB	1WXCB	2.78	1.1347	1.5950
1WX2_B	emdecoy2129_1WXCB	1WXCB	2.41	-0.0533	0.6966
1WX2_B	emdecoy212_1WXCB	1WXCB	2.46	0.6892	1.2338
1WX2_B	emdecoy2130_1WXCB	1WXCB	2.64	2.1742	2.4996
1WX2_B	emdecoy2131_1WXCB	1WXCB	2.48	0.9862	1.4722
1WX2_B	emdecoy2132_1WXCB	1WXCB	2.57	0.2437	0.8993
1WX2_B	emdecoy2133_1WXCB	1WXCB	2.77	0.6892	1.2338
1WX2_B	emdecoy2134_1WXCB	1WXCB	2.58	1.7287	2.1042
1WX2_B	emdecoy2135_1WXCB	1WXCB	3.15	0.0952	0.7956
1WX2_B	emdecoy2136_1WXCB	1WXCB	2.25	0.2437	0.8993
1WX2_B	emdecoy2137_1WXCB	1WXCB	2.48	0.5407	1.1188
1WX2_B	emdecoy2138_1WXCB	1WXCB	2.70	0.3922	1.0072
1WX2_B	emdecoy2139_1WXCB	1WXCB	2.57	0.6892	1.2338
1WX2_B	emdecoy213_1WXCB	1WXCB	2.55	-0.0533	0.6966
1WX2_B	emdecoy2140_1WXCB	1WXCB	2.31	0.5407	1.1188
1WX2_B	emdecoy2141_1WXCB	1WXCB	2.57	0.8377	1.3517
1WX2_B	emdecoy2142_1WXCB	1WXCB	2.74	0.9862	1.4722
1WX2_B	emdecoy2143_1WXCB	1WXCB	1.80	-0.2018	0.6027
1WX2_B	emdecoy2144_1WXCB	1WXCB	2.48	1.2832	1.7199
1WX2_B	emdecoy2145_1WXCB	1WXCB	2.81	1.7287	2.1042
1WX2_B	emdecoy2146_1WXCB	1WXCB	2.61	0.9862	1.4722
1WX2_B	emdecoy2147_1WXCB	1WXCB	2.44	0.6892	1.2338
1WX2_B	emdecoy2148_1WXCB	1WXCB	2.36	1.4317	1.8465
1WX2_B	emdecoy2149_1WXCB	1WXCB	2.38	0.6892	1.2338
1WX2_B	emdecoy214_1WXCB	1WXCB	2.48	0.5407	1.1188
1WX2_B	emdecoy2150_1WXCB	1WXCB	2.08	-0.2018	0.6027
1WX2_B	emdecoy2151_1WXCB	1WXCB	2.08	0.9862	1.4722
1WX2_B	emdecoy2152_1WXCB	1WXCB	2.21	0.9862	1.4722
1WX2_B	emdecoy2153_1WXCB	1WXCB	2.63	2.1742	2.4996
1WX2_B	emdecoy2154_1WXCB	1WXCB	2.58	0.2437	0.8993
1WX2_B	emdecoy2155_1WXCB	1WXCB	2.20	0.3922	1.0072
1WX2_B	emdecoy2156_1WXCB	1WXCB	1.85	-0.7958	0.2890
1WX2_B	emdecoy2157_1WXCB	1WXCB	2.52	0.6892	1.2338
1WX2_B	emdecoy2158_1WXCB	1WXCB	2.29	-0.0533	0.6966
1WX2_B	emdecoy2159_1WXCB	1WXCB	2.76	1.7287	2.1042
1WX2_B	emdecoy215_1WXCB	1WXCB	2.41	-0.3503	0.5144
1WX2_B	emdecoy2160_1WXCB	1WXCB	2.00	-0.2018	0.6027
1WX2_B	emdecoy2161_1WXCB	1WXCB	2.65	1.4317	1.8465
1WX2_B	emdecoy2162_1WXCB	1WXCB	2.36	0.5407	1.1188
1WX2_B	emdecoy2163_1WXCB	1WXCB	2.69	1.1347	1.5950
1WX2_B	emdecoy2164_1WXCB	1WXCB	2.54	0.6892	1.2338
1WX2_B	emdecoy2165_1WXCB	1WXCB	1.89	-0.7958	0.2890
1WX2_B	emdecoy2166_1WXCB	1WXCB	1.80	-0.2018	0.6027
1WX2_B	emdecoy2167_1WXCB	1WXCB	2.35	-0.0533	0.6966
1WX2_B	emdecoy2168_1WXCB	1WXCB	2.33	-0.0533	0.6966
1WX2_B	emdecoy2169_1WXCB	1WXCB	2.85	0.0952	0.7956
1WX2_B	emdecoy216_1WXCB	1WXCB	2.34	0.9862	1.4722
1WX2_B	emdecoy2170_1WXCB	1WXCB	2.29	-0.0533	0.6966
1WX2_B	emdecoy2171_1WXCB	1WXCB	2.34	-0.0533	0.6966
1WX2_B	emdecoy2172_1WXCB	1WXCB	3.15	-0.2018	0.6027
1WX2_B	emdecoy2173_1WXCB	1WXCB	2.20	-0.2018	0.6027
1WX2_B	emdecoy2174_1WXCB	1WXCB	2.40	-0.0533	0.6966
1WX2_B	emdecoy2175_1WXCB	1WXCB	2.73	0.5407	1.1188
1WX2_B	emdecoy2176_1WXCB	1WXCB	2.27	-0.0533	0.6966
1WX2_B	emdecoy2177_1WXCB	1WXCB	1.71	-0.0533	0.6966
1WX2_B	emdecoy2178_1WXCB	1WXCB	3.02	-0.9443	0.2284
1WX2_B	emdecoy2179_1WXCB	1WXCB	2.76	1.5802	1.9747
1WX2_B	emdecoy217_1WXCB	1WXCB	2.45	0.5407	1.1188
1WX2_B	emdecoy2180_1WXCB	1WXCB	2.49	0.3922	1.0072
1WX2_B	emdecoy2181_1WXCB	1WXCB	2.66	0.0952	0.7956
1WX2_B	emdecoy2182_1WXCB	1WXCB	2.59	1.2832	1.7199
1WX2_B	emdecoy2183_1WXCB	1WXCB	2.37	0.5407	1.1188
1WX2_B	emdecoy2184_1WXCB	1WXCB	2.30	0.0952	0.7956
1WX2_B	emdecoy2185_1WXCB	1WXCB	2.35	0.5407	1.1188
1WX2_B	emdecoy2186_1WXCB	1WXCB	2.98	1.2832	1.7199
1WX2_B	emdecoy2187_1WXCB	1WXCB	2.72	0.9862	1.4722
1WX2_B	emdecoy2188_1WXCB	1WXCB	2.59	0.5407	1.1188
1WX2_B	emdecoy2189_1WXCB	1WXCB	2.74	0.0952	0.7956
1WX2_B	emdecoy218_1WXCB	1WXCB	2.44	0.0952	0.7956
1WX2_B	emdecoy2190_1WXCB	1WXCB	1.67	-0.2018	0.6027
1WX2_B	emdecoy2191_1WXCB	1WXCB	2.47	0.2437	0.8993
1WX2_B	emdecoy2192_1WXCB	1WXCB	1.83	-0.2018	0.6027
1WX2_B	emdecoy2193_1WXCB	1WXCB	2.40	0.8377	1.3517
1WX2_B	emdecoy2194_1WXCB	1WXCB	1.64	-0.2018	0.6027
1WX2_B	emdecoy2195_1WXCB	1WXCB	2.71	0.8377	1.3517
1WX2_B	emdecoy2196_1WXCB	1WXCB	2.51	0.5407	1.1188
1WX2_B	emdecoy2197_1WXCB	1WXCB	2.55	0.9862	1.4722
1WX2_B	emdecoy2198_1WXCB	1WXCB	2.69	0.6892	1.2338
1WX2_B	emdecoy2199_1WXCB	1WXCB	2.95	0.9862	1.4722
1WX2_B	emdecoy219_1WXCB	1WXCB	2.52	-0.0533	0.6966
1WX2_B	emdecoy21_1WXCB	1WXCB	2.19	0.5407	1.1188
1WX2_B	emdecoy2200_1WXCB	1WXCB	2.44	1.4317	1.8465
1WX2_B	emdecoy2201_1WXCB	1WXCB	2.51	0.8377	1.3517
1WX2_B	emdecoy2202_1WXCB	1WXCB	2.06	-0.6473	0.3571
1WX2_B	emdecoy2203_1WXCB	1WXCB	2.18	-0.2018	0.6027
1WX2_B	emdecoy2204_1WXCB	1WXCB	2.62	2.0257	2.3668
1WX2_B	emdecoy2205_1WXCB	1WXCB	1.93	-0.6473	0.3571
1WX2_B	emdecoy2206_1WXCB	1WXCB	2.59	1.8772	2.2350
1WX2_B	emdecoy2207_1WXCB	1WXCB	1.91	-0.4988	0.4324
1WX2_B	emdecoy2208_1WXCB	1WXCB	2.60	-0.2018	0.6027
1WX2_B	emdecoy2209_1WXCB	1WXCB	2.75	-0.7958	0.2890
1WX2_B	emdecoy220_1WXCB	1WXCB	2.74	0.0952	0.7956
1WX2_B	emdecoy2210_1WXCB	1WXCB	2.28	0.6892	1.2338
1WX2_B	emdecoy2211_1WXCB	1WXCB	2.28	1.1347	1.5950
1WX2_B	emdecoy2212_1WXCB	1WXCB	2.33	-0.0533	0.6966
1WX2_B	emdecoy2213_1WXCB	1WXCB	2.81	1.1347	1.5950
1WX2_B	emdecoy2214_1WXCB	1WXCB	2.89	1.1347	1.5950
1WX2_B	emdecoy2215_1WXCB	1WXCB	2.43	0.5407	1.1188
1WX2_B	emdecoy2216_1WXCB	1WXCB	2.70	-0.0533	0.6966
1WX2_B	emdecoy2217_1WXCB	1WXCB	1.89	-0.2018	0.6027
1WX2_B	emdecoy2218_1WXCB	1WXCB	2.61	0.2437	0.8993
1WX2_B	emdecoy2219_1WXCB	1WXCB	2.41	0.0952	0.7956
1WX2_B	emdecoy221_1WXCB	1WXCB	2.37	0.0952	0.7956
1WX2_B	emdecoy2220_1WXCB	1WXCB	2.41	-0.4988	0.4324
1WX2_B	emdecoy2221_1WXCB	1WXCB	2.32	-0.2018	0.6027
1WX2_B	emdecoy2222_1WXCB	1WXCB	2.68	0.9862	1.4722
1WX2_B	emdecoy2223_1WXCB	1WXCB	2.51	0.9862	1.4722
1WX2_B	emdecoy2224_1WXCB	1WXCB	2.63	0.3922	1.0072
1WX2_B	emdecoy2225_1WXCB	1WXCB	2.66	0.6892	1.2338
1WX2_B	emdecoy2226_1WXCB	1WXCB	2.71	-0.2018	0.6027
1WX2_B	emdecoy2227_1WXCB	1WXCB	3.04	0.3922	1.0072
1WX2_B	emdecoy2228_1WXCB	1WXCB	2.65	0.5407	1.1188
1WX2_B	emdecoy2229_1WXCB	1WXCB	1.67	-0.0533	0.6966
1WX2_B	emdecoy222_1WXCB	1WXCB	2.85	0.0952	0.7956
1WX2_B	emdecoy2230_1WXCB	1WXCB	2.71	0.3922	1.0072
1WX2_B	emdecoy2231_1WXCB	1WXCB	2.42	-0.0533	0.6966
1WX2_B	emdecoy2232_1WXCB	1WXCB	2.42	0.5407	1.1188
1WX2_B	emdecoy2233_1WXCB	1WXCB	2.86	0.0952	0.7956
1WX2_B	emdecoy2234_1WXCB	1WXCB	2.35	0.3922	1.0072
1WX2_B	emdecoy2235_1WXCB	1WXCB	2.47	0.6892	1.2338
1WX2_B	emdecoy2236_1WXCB	1WXCB	2.85	0.5407	1.1188
1WX2_B	emdecoy2237_1WXCB	1WXCB	2.87	0.2437	0.8993
1WX2_B	emdecoy2238_1WXCB	1WXCB	2.83	0.0952	0.7956
1WX2_B	emdecoy2239_1WXCB	1WXCB	2.74	0.8377	1.3517
1WX2_B	emdecoy223_1WXCB	1WXCB	2.82	-0.2018	0.6027
1WX2_B	emdecoy2240_1WXCB	1WXCB	2.69	0.0952	0.7956
1WX2_B	emdecoy2241_1WXCB	1WXCB	1.50	-0.3503	0.5144
1WX2_B	emdecoy2242_1WXCB	1WXCB	2.36	0.5407	1.1188
1WX2_B	emdecoy2243_1WXCB	1WXCB	2.63	0.9862	1.4722
1WX2_B	emdecoy2244_1WXCB	1WXCB	2.78	1.4317	1.8465
1WX2_B	emdecoy2245_1WXCB	1WXCB	2.51	0.3922	1.0072
1WX2_B	emdecoy2246_1WXCB	1WXCB	2.77	1.2832	1.7199
1WX2_B	emdecoy2247_1WXCB	1WXCB	2.48	0.2437	0.8993
1WX2_B	emdecoy2248_1WXCB	1WXCB	1.80	-0.2018	0.6027
1WX2_B	emdecoy2249_1WXCB	1WXCB	2.49	0.2437	0.8993
1WX2_B	emdecoy224_1WXCB	1WXCB	2.65	0.2437	0.8993
1WX2_B	emdecoy2250_1WXCB	1WXCB	2.17	-0.6473	0.3571
1WX2_B	emdecoy2251_1WXCB	1WXCB	2.19	-0.2018	0.6027
1WX2_B	emdecoy2252_1WXCB	1WXCB	2.44	0.3922	1.0072
1WX2_B	emdecoy2253_1WXCB	1WXCB	3.09	0.2437	0.8993
1WX2_B	emdecoy2254_1WXCB	1WXCB	2.57	0.0952	0.7956
1WX2_B	emdecoy2255_1WXCB	1WXCB	2.34	-0.0533	0.6966
1WX2_B	emdecoy2256_1WXCB	1WXCB	2.88	-0.4988	0.4324
1WX2_B	emdecoy2257_1WXCB	1WXCB	1.88	-0.7958	0.2890
1WX2_B	emdecoy2258_1WXCB	1WXCB	2.88	-0.0533	0.6966
1WX2_B	emdecoy2259_1WXCB	1WXCB	2.57	0.5407	1.1188
1WX2_B	emdecoy225_1WXCB	1WXCB	2.51	0.5407	1.1188
1WX2_B	emdecoy2260_1WXCB	1WXCB	2.93	-0.2018	0.6027
1WX2_B	emdecoy2261_1WXCB	1WXCB	2.39	-0.2018	0.6027
1WX2_B	emdecoy2262_1WXCB	1WXCB	2.40	1.2832	1.7199
1WX2_B	emdecoy2263_1WXCB	1WXCB	2.10	-0.6473	0.3571
1WX2_B	emdecoy2264_1WXCB	1WXCB	2.68	0.2437	0.8993
1WX2_B	emdecoy2265_1WXCB	1WXCB	2.28	0.0952	0.7956
1WX2_B	emdecoy2266_1WXCB	1WXCB	2.97	0.0952	0.7956
1WX2_B	emdecoy2267_1WXCB	1WXCB	2.25	-0.4988	0.4324
1WX2_B	emdecoy2268_1WXCB	1WXCB	2.66	0.0952	0.7956
1WX2_B	emdecoy2269_1WXCB	1WXCB	2.04	-0.6473	0.3571
1WX2_B	emdecoy226_1WXCB	1WXCB	3.04	0.5407	1.1188
1WX2_B	emdecoy2270_1WXCB	1WXCB	2.61	0.8377	1.3517
1WX2_B	emdecoy2271_1WXCB	1WXCB	2.54	1.2832	1.7199
1WX2_B	emdecoy2272_1WXCB	1WXCB	2.41	0.0952	0.7956
1WX2_B	emdecoy2273_1WXCB	1WXCB	3.03	-0.2018	0.6027
1WX2_B	emdecoy2274_1WXCB	1WXCB	2.65	0.0952	0.7956
1WX2_B	emdecoy2275_1WXCB	1WXCB	2.61	0.8377	1.3517
1WX2_B	emdecoy2276_1WXCB	1WXCB	3.20	-0.2018	0.6027
1WX2_B	emdecoy2277_1WXCB	1WXCB	2.58	0.0952	0.7956
1WX2_B	emdecoy2278_1WXCB	1WXCB	3.22	0.3922	1.0072
1WX2_B	emdecoy2279_1WXCB	1WXCB	2.52	0.9862	1.4722
1WX2_B	emdecoy227_1WXCB	1WXCB	2.42	-0.4988	0.4324
1WX2_B	emdecoy2280_1WXCB	1WXCB	2.43	0.9862	1.4722
1WX2_B	emdecoy2281_1WXCB	1WXCB	2.42	0.5407	1.1188
1WX2_B	emdecoy2282_1WXCB	1WXCB	2.30	0.0952	0.7956
1WX2_B	emdecoy2283_1WXCB	1WXCB	2.54	0.5407	1.1188
1WX2_B	emdecoy2284_1WXCB	1WXCB	2.16	0.2437	0.8993
1WX2_B	emdecoy2285_1WXCB	1WXCB	2.63	0.9862	1.4722
1WX2_B	emdecoy2286_1WXCB	1WXCB	2.90	0.2437	0.8993
1WX2_B	emdecoy2287_1WXCB	1WXCB	2.22	0.0952	0.7956
1WX2_B	emdecoy2288_1WXCB	1WXCB	3.00	0.8377	1.3517
1WX2_B	emdecoy2289_1WXCB	1WXCB	2.66	0.0952	0.7956
1WX2_B	emdecoy228_1WXCB	1WXCB	2.40	-0.3503	0.5144
1WX2_B	emdecoy2290_1WXCB	1WXCB	2.99	0.3922	1.0072
1WX2_B	emdecoy2291_1WXCB	1WXCB	2.79	0.5407	1.1188
1WX2_B	emdecoy2292_1WXCB	1WXCB	2.73	1.2832	1.7199
1WX2_B	emdecoy2293_1WXCB	1WXCB	2.80	0.2437	0.8993
1WX2_B	emdecoy2294_1WXCB	1WXCB	2.70	0.3922	1.0072
1WX2_B	emdecoy2295_1WXCB	1WXCB	1.94	-0.3503	0.5144
1WX2_B	emdecoy2296_1WXCB	1WXCB	2.72	-0.3503	0.5144
1WX2_B	emdecoy2297_1WXCB	1WXCB	1.74	-0.2018	0.6027
1WX2_B	emdecoy2298_1WXCB	1WXCB	2.43	0.5407	1.1188
1WX2_B	emdecoy2299_1WXCB	1WXCB	2.83	-0.3503	0.5144
1WX2_B	emdecoy229_1WXCB	1WXCB	2.47	-0.3503	0.5144
1WX2_B	emdecoy22_1WXCB	1WXCB	2.84	-0.0533	0.6966
1WX2_B	emdecoy2300_1WXCB	1WXCB	2.81	0.9862	1.4722
1WX2_B	emdecoy2301_1WXCB	1WXCB	2.27	-0.0533	0.6966
1WX2_B	emdecoy2302_1WXCB	1WXCB	1.96	-0.4988	0.4324
1WX2_B	emdecoy2303_1WXCB	1WXCB	2.55	-0.2018	0.6027
1WX2_B	emdecoy2304_1WXCB	1WXCB	2.27	0.5407	1.1188
1WX2_B	emdecoy2305_1WXCB	1WXCB	2.47	0.5407	1.1188
1WX2_B	emdecoy2306_1WXCB	1WXCB	2.79	0.0952	0.7956
1WX2_B	emdecoy2307_1WXCB	1WXCB	2.85	-0.0533	0.6966
1WX2_B	emdecoy2308_1WXCB	1WXCB	2.40	0.3922	1.0072
1WX2_B	emdecoy2309_1WXCB	1WXCB	2.27	0.0952	0.7956
1WX2_B	emdecoy230_1WXCB	1WXCB	2.70	0.6892	1.2338
1WX2_B	emdecoy2310_1WXCB	1WXCB	2.74	-0.7958	0.2890
1WX2_B	emdecoy2311_1WXCB	1WXCB	3.02	0.2437	0.8993
1WX2_B	emdecoy2312_1WXCB	1WXCB	2.75	0.2437	0.8993
1WX2_B	emdecoy2313_1WXCB	1WXCB	2.52	0.2437	0.8993
1WX2_B	emdecoy2314_1WXCB	1WXCB	2.48	0.5407	1.1188
1WX2_B	emdecoy2315_1WXCB	1WXCB	2.98	1.5802	1.9747
1WX2_B	emdecoy2316_1WXCB	1WXCB	2.93	0.6892	1.2338
1WX2_B	emdecoy2317_1WXCB	1WXCB	2.20	0.5407	1.1188
1WX2_B	emdecoy2318_1WXCB	1WXCB	2.60	1.2832	1.7199
1WX2_B	emdecoy2319_1WXCB	1WXCB	2.66	0.3922	1.0072
1WX2_B	emdecoy231_1WXCB	1WXCB	2.22	-0.3503	0.5144
1WX2_B	emdecoy2320_1WXCB	1WXCB	2.45	0.2437	0.8993
1WX2_B	emdecoy2321_1WXCB	1WXCB	2.90	-0.0533	0.6966
1WX2_B	emdecoy2322_1WXCB	1WXCB	2.39	0.5407	1.1188
1WX2_B	emdecoy2323_1WXCB	1WXCB	2.82	0.2437	0.8993
1WX2_B	emdecoy2324_1WXCB	1WXCB	2.68	1.4317	1.8465
1WX2_B	emdecoy2325_1WXCB	1WXCB	2.25	0.6892	1.2338
1WX2_B	emdecoy2326_1WXCB	1WXCB	2.37	0.8377	1.3517
1WX2_B	emdecoy2327_1WXCB	1WXCB	2.79	0.8377	1.3517
1WX2_B	emdecoy2328_1WXCB	1WXCB	2.76	1.2832	1.7199
1WX2_B	emdecoy2329_1WXCB	1WXCB	3.16	0.3922	1.0072
1WX2_B	emdecoy232_1WXCB	1WXCB	2.42	1.2832	1.7199
1WX2_B	emdecoy2330_1WXCB	1WXCB	1.72	-0.0533	0.6966
1WX2_B	emdecoy2331_1WXCB	1WXCB	2.96	-0.7958	0.2890
1WX2_B	emdecoy2332_1WXCB	1WXCB	2.80	0.5407	1.1188
1WX2_B	emdecoy2333_1WXCB	1WXCB	2.60	-0.0533	0.6966
1WX2_B	emdecoy2334_1WXCB	1WXCB	2.88	0.5407	1.1188
1WX2_B	emdecoy2335_1WXCB	1WXCB	1.98	-0.2018	0.6027
1WX2_B	emdecoy2336_1WXCB	1WXCB	2.69	-0.3503	0.5144
1WX2_B	emdecoy2337_1WXCB	1WXCB	2.86	0.3922	1.0072
1WX2_B	emdecoy2338_1WXCB	1WXCB	2.32	0.0952	0.7956
1WX2_B	emdecoy2339_1WXCB	1WXCB	2.11	-0.0533	0.6966
1WX2_B	emdecoy233_1WXCB	1WXCB	2.35	-0.4988	0.4324
1WX2_B	emdecoy2340_1WXCB	1WXCB	2.70	1.5802	1.9747
1WX2_B	emdecoy2341_1WXCB	1WXCB	2.92	0.6892	1.2338
1WX2_B	emdecoy2342_1WXCB	1WXCB	2.84	0.5407	1.1188
1WX2_B	emdecoy2343_1WXCB	1WXCB	2.69	0.2437	0.8993
1WX2_B	emdecoy2344_1WXCB	1WXCB	2.81	0.6892	1.2338
1WX2_B	emdecoy2345_1WXCB	1WXCB	2.52	-0.0533	0.6966
1WX2_B	emdecoy2346_1WXCB	1WXCB	1.65	-0.2018	0.6027
1WX2_B	emdecoy2347_1WXCB	1WXCB	2.53	-0.3503	0.5144
1WX2_B	emdecoy2348_1WXCB	1WXCB	2.88	0.5407	1.1188
1WX2_B	emdecoy2349_1WXCB	1WXCB	1.81	-0.2018	0.6027
1WX2_B	emdecoy234_1WXCB	1WXCB	2.59	-0.4988	0.4324
1WX2_B	emdecoy2350_1WXCB	1WXCB	2.48	0.3922	1.0072
1WX2_B	emdecoy2351_1WXCB	1WXCB	2.91	-0.9443	0.2284
1WX2_B	emdecoy2352_1WXCB	1WXCB	2.78	0.5407	1.1188
1WX2_B	emdecoy2353_1WXCB	1WXCB	2.25	-0.3503	0.5144
1WX2_B	emdecoy2354_1WXCB	1WXCB	1.99	-0.4988	0.4324
1WX2_B	emdecoy2355_1WXCB	1WXCB	1.99	-0.4988	0.4324
1WX2_B	emdecoy2356_1WXCB	1WXCB	2.53	0.0952	0.7956
1WX2_B	emdecoy2357_1WXCB	1WXCB	2.57	0.2437	0.8993
1WX2_B	emdecoy2358_1WXCB	1WXCB	2.52	0.2437	0.8993
1WX2_B	emdecoy2359_1WXCB	1WXCB	2.41	0.5407	1.1188
1WX2_B	emdecoy235_1WXCB	1WXCB	2.36	1.1347	1.5950
1WX2_B	emdecoy2360_1WXCB	1WXCB	2.48	1.1347	1.5950
1WX2_B	emdecoy2361_1WXCB	1WXCB	2.33	-0.2018	0.6027
1WX2_B	emdecoy2362_1WXCB	1WXCB	2.44	-0.2018	0.6027
1WX2_B	emdecoy2363_1WXCB	1WXCB	2.42	-0.0533	0.6966
1WX2_B	emdecoy2364_1WXCB	1WXCB	2.32	0.0952	0.7956
1WX2_B	emdecoy2365_1WXCB	1WXCB	2.57	0.9862	1.4722
1WX2_B	emdecoy2366_1WXCB	1WXCB	2.95	1.4317	1.8465
1WX2_B	emdecoy2367_1WXCB	1WXCB	2.50	0.0952	0.7956
1WX2_B	emdecoy2368_1WXCB	1WXCB	2.63	-0.0533	0.6966
1WX2_B	emdecoy2369_1WXCB	1WXCB	2.17	0.8377	1.3517
1WX2_B	emdecoy236_1WXCB	1WXCB	2.80	0.3922	1.0072
1WX2_B	emdecoy2370_1WXCB	1WXCB	2.46	0.2437	0.8993
1WX2_B	emdecoy2371_1WXCB	1WXCB	2.31	0.3922	1.0072
1WX2_B	emdecoy2372_1WXCB	1WXCB	2.77	0.2437	0.8993
1WX2_B	emdecoy2373_1WXCB	1WXCB	2.38	0.8377	1.3517
1WX2_B	emdecoy2374_1WXCB	1WXCB	2.67	0.8377	1.3517
1WX2_B	emdecoy2375_1WXCB	1WXCB	2.77	0.8377	1.3517
1WX2_B	emdecoy2376_1WXCB	1WXCB	2.42	0.9862	1.4722
1WX2_B	emdecoy2377_1WXCB	1WXCB	2.68	0.6892	1.2338
1WX2_B	emdecoy2378_1WXCB	1WXCB	2.79	0.3922	1.0072
1WX2_B	emdecoy2379_1WXCB	1WXCB	3.00	0.9862	1.4722
1WX2_B	emdecoy237_1WXCB	1WXCB	2.24	0.8377	1.3517
1WX2_B	emdecoy2380_1WXCB	1WXCB	2.80	0.5407	1.1188
1WX2_B	emdecoy2381_1WXCB	1WXCB	2.76	0.2437	0.8993
1WX2_B	emdecoy2382_1WXCB	1WXCB	3.06	-0.9443	0.2284
1WX2_B	emdecoy2383_1WXCB	1WXCB	2.82	1.5802	1.9747
1WX2_B	emdecoy2384_1WXCB	1WXCB	2.41	1.1347	1.5950
1WX2_B	emdecoy2385_1WXCB	1WXCB	2.30	0.6892	1.2338
1WX2_B	emdecoy2386_1WXCB	1WXCB	2.45	-0.2018	0.6027
1WX2_B	emdecoy2387_1WXCB	1WXCB	2.58	0.9862	1.4722
1WX2_B	emdecoy2388_1WXCB	1WXCB	2.25	0.2437	0.8993
1WX2_B	emdecoy2389_1WXCB	1WXCB	2.40	0.6892	1.2338
1WX2_B	emdecoy238_1WXCB	1WXCB	3.04	0.2437	0.8993
1WX2_B	emdecoy2390_1WXCB	1WXCB	2.37	0.5407	1.1188
1WX2_B	emdecoy2391_1WXCB	1WXCB	2.23	1.1347	1.5950
1WX2_B	emdecoy2392_1WXCB	1WXCB	2.80	-0.3503	0.5144
1WX2_B	emdecoy2393_1WXCB	1WXCB	2.98	0.5407	1.1188
1WX2_B	emdecoy2394_1WXCB	1WXCB	2.63	0.0952	0.7956
1WX2_B	emdecoy2395_1WXCB	1WXCB	2.56	0.6892	1.2338
1WX2_B	emdecoy2396_1WXCB	1WXCB	2.74	0.6892	1.2338
1WX2_B	emdecoy2397_1WXCB	1WXCB	2.53	0.5407	1.1188
1WX2_B	emdecoy2398_1WXCB	1WXCB	2.55	-0.2018	0.6027
1WX2_B	emdecoy2399_1WXCB	1WXCB	2.53	0.5407	1.1188
1WX2_B	emdecoy239_1WXCB	1WXCB	2.08	0.2437	0.8993
1WX2_B	emdecoy23_1WXCB	1WXCB	2.97	0.6892	1.2338
1WX2_B	emdecoy2400_1WXCB	1WXCB	2.68	-0.6473	0.3571
1WX2_B	emdecoy2401_1WXCB	1WXCB	2.74	0.8377	1.3517
1WX2_B	emdecoy2402_1WXCB	1WXCB	2.48	-0.3503	0.5144
1WX2_B	emdecoy2403_1WXCB	1WXCB	2.59	1.5802	1.9747
1WX2_B	emdecoy2404_1WXCB	1WXCB	2.53	0.6892	1.2338
1WX2_B	emdecoy2405_1WXCB	1WXCB	2.45	0.6892	1.2338
1WX2_B	emdecoy2406_1WXCB	1WXCB	2.36	0.3922	1.0072
1WX2_B	emdecoy2407_1WXCB	1WXCB	2.37	0.9862	1.4722
1WX2_B	emdecoy2408_1WXCB	1WXCB	2.68	-0.4988	0.4324
1WX2_B	emdecoy2409_1WXCB	1WXCB	2.70	0.6892	1.2338
1WX2_B	emdecoy240_1WXCB	1WXCB	2.56	0.9862	1.4722
1WX2_B	emdecoy2410_1WXCB	1WXCB	2.71	0.2437	0.8993
1WX2_B	emdecoy2411_1WXCB	1WXCB	2.36	0.6892	1.2338
1WX2_B	emdecoy2412_1WXCB	1WXCB	2.75	0.5407	1.1188
1WX2_B	emdecoy2413_1WXCB	1WXCB	2.41	0.5407	1.1188
1WX2_B	emdecoy2414_1WXCB	1WXCB	2.88	0.3922	1.0072
1WX2_B	emdecoy2415_1WXCB	1WXCB	2.39	0.0952	0.7956
1WX2_B	emdecoy2416_1WXCB	1WXCB	2.88	0.5407	1.1188
1WX2_B	emdecoy2417_1WXCB	1WXCB	2.65	0.9862	1.4722
1WX2_B	emdecoy2418_1WXCB	1WXCB	2.82	1.7287	2.1042
1WX2_B	emdecoy2419_1WXCB	1WXCB	2.41	-0.2018	0.6027
1WX2_B	emdecoy241_1WXCB	1WXCB	2.37	-0.0533	0.6966
1WX2_B	emdecoy2420_1WXCB	1WXCB	2.04	-0.3503	0.5144
1WX2_B	emdecoy2421_1WXCB	1WXCB	2.57	0.5407	1.1188
1WX2_B	emdecoy2422_1WXCB	1WXCB	2.38	0.5407	1.1188
1WX2_B	emdecoy2423_1WXCB	1WXCB	2.68	1.8772	2.2350
1WX2_B	emdecoy2424_1WXCB	1WXCB	2.43	0.3922	1.0072
1WX2_B	emdecoy2425_1WXCB	1WXCB	2.39	-0.0533	0.6966
1WX2_B	emdecoy2426_1WXCB	1WXCB	2.64	0.6892	1.2338
1WX2_B	emdecoy2427_1WXCB	1WXCB	2.29	0.9862	1.4722
1WX2_B	emdecoy2428_1WXCB	1WXCB	2.39	0.3922	1.0072
1WX2_B	emdecoy2429_1WXCB	1WXCB	2.33	0.2437	0.8993
1WX2_B	emdecoy242_1WXCB	1WXCB	2.31	1.5802	1.9747
1WX2_B	emdecoy2430_1WXCB	1WXCB	2.54	0.6892	1.2338
1WX2_B	emdecoy2431_1WXCB	1WXCB	2.45	0.6892	1.2338
1WX2_B	emdecoy2432_1WXCB	1WXCB	2.58	0.8377	1.3517
1WX2_B	emdecoy2433_1WXCB	1WXCB	2.24	0.6892	1.2338
1WX2_B	emdecoy2434_1WXCB	1WXCB	2.57	0.5407	1.1188
1WX2_B	emdecoy2435_1WXCB	1WXCB	2.53	0.2437	0.8993
1WX2_B	emdecoy2436_1WXCB	1WXCB	2.11	0.0952	0.7956
1WX2_B	emdecoy2437_1WXCB	1WXCB	2.74	0.0952	0.7956
1WX2_B	emdecoy2438_1WXCB	1WXCB	2.43	0.6892	1.2338
1WX2_B	emdecoy2439_1WXCB	1WXCB	2.17	0.8377	1.3517
1WX2_B	emdecoy243_1WXCB	1WXCB	2.24	-0.0533	0.6966
1WX2_B	emdecoy2440_1WXCB	1WXCB	2.24	0.9862	1.4722
1WX2_B	emdecoy2441_1WXCB	1WXCB	2.49	0.2437	0.8993
1WX2_B	emdecoy2442_1WXCB	1WXCB	2.38	0.8377	1.3517
1WX2_B	emdecoy2443_1WXCB	1WXCB	2.30	0.5407	1.1188
1WX2_B	emdecoy2444_1WXCB	1WXCB	2.78	0.2437	0.8993
1WX2_B	emdecoy2445_1WXCB	1WXCB	2.64	0.3922	1.0072
1WX2_B	emdecoy2446_1WXCB	1WXCB	2.88	0.5407	1.1188
1WX2_B	emdecoy2447_1WXCB	1WXCB	2.66	0.6892	1.2338
1WX2_B	emdecoy2448_1WXCB	1WXCB	2.76	0.3922	1.0072
1WX2_B	emdecoy2449_1WXCB	1WXCB	2.48	0.3922	1.0072
1WX2_B	emdecoy244_1WXCB	1WXCB	2.35	0.6892	1.2338
1WX2_B	emdecoy2450_1WXCB	1WXCB	2.22	-0.3503	0.5144
1WX2_B	emdecoy2451_1WXCB	1WXCB	2.53	0.3922	1.0072
1WX2_B	emdecoy2452_1WXCB	1WXCB	2.65	0.5407	1.1188
1WX2_B	emdecoy2453_1WXCB	1WXCB	2.32	-0.6473	0.3571
1WX2_B	emdecoy2454_1WXCB	1WXCB	2.48	-0.9443	0.2284
1WX2_B	emdecoy2455_1WXCB	1WXCB	3.06	0.2437	0.8993
1WX2_B	emdecoy2456_1WXCB	1WXCB	2.47	0.8377	1.3517
1WX2_B	emdecoy2457_1WXCB	1WXCB	2.69	0.2437	0.8993
1WX2_B	emdecoy2458_1WXCB	1WXCB	2.83	0.3922	1.0072
1WX2_B	emdecoy2459_1WXCB	1WXCB	3.00	0.2437	0.8993
1WX2_B	emdecoy245_1WXCB	1WXCB	3.01	-0.2018	0.6027
1WX2_B	emdecoy2460_1WXCB	1WXCB	2.70	0.3922	1.0072
1WX2_B	emdecoy2461_1WXCB	1WXCB	2.73	0.3922	1.0072
1WX2_B	emdecoy2462_1WXCB	1WXCB	2.30	0.5407	1.1188
1WX2_B	emdecoy2463_1WXCB	1WXCB	2.52	0.3922	1.0072
1WX2_B	emdecoy2464_1WXCB	1WXCB	2.43	0.5407	1.1188
1WX2_B	emdecoy2465_1WXCB	1WXCB	2.66	0.5407	1.1188
1WX2_B	emdecoy2466_1WXCB	1WXCB	2.96	0.3922	1.0072
1WX2_B	emdecoy2467_1WXCB	1WXCB	2.72	-0.0533	0.6966
1WX2_B	emdecoy2468_1WXCB	1WXCB	2.54	-0.0533	0.6966
1WX2_B	emdecoy2469_1WXCB	1WXCB	2.42	1.1347	1.5950
1WX2_B	emdecoy246_1WXCB	1WXCB	2.47	0.2437	0.8993
1WX2_B	emdecoy2470_1WXCB	1WXCB	2.63	0.2437	0.8993
1WX2_B	emdecoy2471_1WXCB	1WXCB	2.59	0.0952	0.7956
1WX2_B	emdecoy2472_1WXCB	1WXCB	3.02	-0.2018	0.6027
1WX2_B	emdecoy2473_1WXCB	1WXCB	2.55	0.6892	1.2338
1WX2_B	emdecoy2474_1WXCB	1WXCB	2.77	0.2437	0.8993
1WX2_B	emdecoy2475_1WXCB	1WXCB	2.37	0.6892	1.2338
1WX2_B	emdecoy2476_1WXCB	1WXCB	2.51	0.6892	1.2338
1WX2_B	emdecoy2477_1WXCB	1WXCB	2.36	0.2437	0.8993
1WX2_B	emdecoy2478_1WXCB	1WXCB	2.08	0.9862	1.4722
1WX2_B	emdecoy2479_1WXCB	1WXCB	2.27	0.6892	1.2338
1WX2_B	emdecoy247_1WXCB	1WXCB	1.88	-1.2414	0.1309
1WX2_B	emdecoy2480_1WXCB	1WXCB	2.95	0.2437	0.8993
1WX2_B	emdecoy2481_1WXCB	1WXCB	2.72	0.5407	1.1188
1WX2_B	emdecoy2482_1WXCB	1WXCB	2.89	0.8377	1.3517
1WX2_B	emdecoy2483_1WXCB	1WXCB	3.05	-0.9443	0.2284
1WX2_B	emdecoy2484_1WXCB	1WXCB	2.91	0.0952	0.7956
1WX2_B	emdecoy2485_1WXCB	1WXCB	2.72	1.1347	1.5950
1WX2_B	emdecoy2486_1WXCB	1WXCB	2.37	1.2832	1.7199
1WX2_B	emdecoy2487_1WXCB	1WXCB	2.66	0.8377	1.3517
1WX2_B	emdecoy2488_1WXCB	1WXCB	2.19	0.8377	1.3517
1WX2_B	emdecoy2489_1WXCB	1WXCB	2.78	1.2832	1.7199
1WX2_B	emdecoy248_1WXCB	1WXCB	2.23	1.2832	1.7199
1WX2_B	emdecoy2490_1WXCB	1WXCB	2.15	0.5407	1.1188
1WX2_B	emdecoy2491_1WXCB	1WXCB	2.14	0.2437	0.8993
1WX2_B	emdecoy2492_1WXCB	1WXCB	2.11	0.3922	1.0072
1WX2_B	emdecoy2493_1WXCB	1WXCB	2.31	0.9862	1.4722
1WX2_B	emdecoy2494_1WXCB	1WXCB	2.47	0.9862	1.4722
1WX2_B	emdecoy2495_1WXCB	1WXCB	2.28	0.6892	1.2338
1WX2_B	emdecoy2496_1WXCB	1WXCB	2.20	0.5407	1.1188
1WX2_B	emdecoy2497_1WXCB	1WXCB	2.21	0.3922	1.0072
1WX2_B	emdecoy2498_1WXCB	1WXCB	2.71	0.6892	1.2338
1WX2_B	emdecoy2499_1WXCB	1WXCB	2.78	0.2437	0.8993
1WX2_B	emdecoy249_1WXCB	1WXCB	2.33	-0.0533	0.6966
1WX2_B	emdecoy24_1WXCB	1WXCB	2.34	-0.4988	0.4324
1WX2_B	emdecoy2500_1WXCB	1WXCB	2.44	-0.6473	0.3571
1WX2_B	emdecoy2501_1WXCB	1WXCB	2.88	-0.3503	0.5144
1WX2_B	emdecoy2502_1WXCB	1WXCB	2.48	0.5407	1.1188
1WX2_B	emdecoy2503_1WXCB	1WXCB	2.80	0.5407	1.1188
1WX2_B	emdecoy2504_1WXCB	1WXCB	2.41	0.2437	0.8993
1WX2_B	emdecoy2505_1WXCB	1WXCB	2.65	-0.7958	0.2890
1WX2_B	emdecoy2506_1WXCB	1WXCB	2.34	-0.0533	0.6966
1WX2_B	emdecoy2507_1WXCB	1WXCB	2.24	-1.0929	0.1757
1WX2_B	emdecoy2508_1WXCB	1WXCB	2.65	0.6892	1.2338
1WX2_B	emdecoy2509_1WXCB	1WXCB	2.44	0.3922	1.0072
1WX2_B	emdecoy250_1WXCB	1WXCB	3.12	0.0952	0.7956
1WX2_B	emdecoy2510_1WXCB	1WXCB	2.60	-0.3503	0.5144
1WX2_B	emdecoy2511_1WXCB	1WXCB	2.75	-1.0929	0.1757
1WX2_B	emdecoy2512_1WXCB	1WXCB	2.20	-0.4988	0.4324
1WX2_B	emdecoy2513_1WXCB	1WXCB	2.81	1.5802	1.9747
1WX2_B	emdecoy2514_1WXCB	1WXCB	2.09	-0.9443	0.2284
1WX2_B	emdecoy2515_1WXCB	1WXCB	2.01	-0.0533	0.6966
1WX2_B	emdecoy2516_1WXCB	1WXCB	2.33	0.8377	1.3517
1WX2_B	emdecoy2517_1WXCB	1WXCB	2.07	-0.4988	0.4324
1WX2_B	emdecoy2518_1WXCB	1WXCB	2.08	0.3922	1.0072
1WX2_B	emdecoy2519_1WXCB	1WXCB	2.65	0.5407	1.1188
1WX2_B	emdecoy251_1WXCB	1WXCB	2.68	-0.2018	0.6027
1WX2_B	emdecoy2520_1WXCB	1WXCB	2.45	0.2437	0.8993
1WX2_B	emdecoy2521_1WXCB	1WXCB	2.47	1.2832	1.7199
1WX2_B	emdecoy2522_1WXCB	1WXCB	2.60	-0.3503	0.5144
1WX2_B	emdecoy2523_1WXCB	1WXCB	2.47	0.5407	1.1188
1WX2_B	emdecoy2524_1WXCB	1WXCB	2.50	-0.4988	0.4324
1WX2_B	emdecoy2525_1WXCB	1WXCB	2.82	0.0952	0.7956
1WX2_B	emdecoy2526_1WXCB	1WXCB	2.54	0.0952	0.7956
1WX2_B	emdecoy2527_1WXCB	1WXCB	2.44	-0.0533	0.6966
1WX2_B	emdecoy2528_1WXCB	1WXCB	2.61	-0.2018	0.6027
1WX2_B	emdecoy2529_1WXCB	1WXCB	2.64	0.8377	1.3517
1WX2_B	emdecoy252_1WXCB	1WXCB	2.59	0.3922	1.0072
1WX2_B	emdecoy2530_1WXCB	1WXCB	2.97	0.3922	1.0072
1WX2_B	emdecoy2531_1WXCB	1WXCB	2.38	-0.3503	0.5144
1WX2_B	emdecoy2532_1WXCB	1WXCB	2.31	0.8377	1.3517
1WX2_B	emdecoy2533_1WXCB	1WXCB	2.41	0.6892	1.2338
1WX2_B	emdecoy2534_1WXCB	1WXCB	2.41	0.3922	1.0072
1WX2_B	emdecoy2535_1WXCB	1WXCB	2.45	0.0952	0.7956
1WX2_B	emdecoy2536_1WXCB	1WXCB	2.38	1.2832	1.7199
1WX2_B	emdecoy2537_1WXCB	1WXCB	2.66	-0.4988	0.4324
1WX2_B	emdecoy2538_1WXCB	1WXCB	2.31	0.3922	1.0072
1WX2_B	emdecoy2539_1WXCB	1WXCB	3.00	-0.3503	0.5144
1WX2_B	emdecoy253_1WXCB	1WXCB	2.43	0.3922	1.0072
1WX2_B	emdecoy2540_1WXCB	1WXCB	2.28	0.5407	1.1188
1WX2_B	emdecoy2541_1WXCB	1WXCB	2.38	0.5407	1.1188
1WX2_B	emdecoy2542_1WXCB	1WXCB	2.90	0.5407	1.1188
1WX2_B	emdecoy2543_1WXCB	1WXCB	2.34	-0.0533	0.6966
1WX2_B	emdecoy2544_1WXCB	1WXCB	2.64	0.0952	0.7956
1WX2_B	emdecoy2545_1WXCB	1WXCB	2.73	1.2832	1.7199
1WX2_B	emdecoy2546_1WXCB	1WXCB	1.74	0.3922	1.0072
1WX2_B	emdecoy2547_1WXCB	1WXCB	2.33	0.3922	1.0072
1WX2_B	emdecoy2548_1WXCB	1WXCB	2.32	-0.0533	0.6966
1WX2_B	emdecoy2549_1WXCB	1WXCB	2.50	1.1347	1.5950
1WX2_B	emdecoy254_1WXCB	1WXCB	2.57	-0.3503	0.5144
1WX2_B	emdecoy2550_1WXCB	1WXCB	2.61	0.5407	1.1188
1WX2_B	emdecoy2551_1WXCB	1WXCB	2.09	-0.0533	0.6966
1WX2_B	emdecoy2552_1WXCB	1WXCB	2.58	0.2437	0.8993
1WX2_B	emdecoy2553_1WXCB	1WXCB	2.64	-0.2018	0.6027
1WX2_B	emdecoy2554_1WXCB	1WXCB	2.29	0.2437	0.8993
1WX2_B	emdecoy2555_1WXCB	1WXCB	3.11	0.8377	1.3517
1WX2_B	emdecoy2556_1WXCB	1WXCB	2.63	-0.0533	0.6966
1WX2_B	emdecoy2557_1WXCB	1WXCB	2.33	0.0952	0.7956
1WX2_B	emdecoy2558_1WXCB	1WXCB	2.60	0.9862	1.4722
1WX2_B	emdecoy2559_1WXCB	1WXCB	2.66	0.8377	1.3517
1WX2_B	emdecoy255_1WXCB	1WXCB	2.32	0.2437	0.8993
1WX2_B	emdecoy2560_1WXCB	1WXCB	3.31	0.3922	1.0072
1WX2_B	emdecoy2561_1WXCB	1WXCB	2.32	-0.6473	0.3571
1WX2_B	emdecoy2562_1WXCB	1WXCB	1.95	0.0952	0.7956
1WX2_B	emdecoy2563_1WXCB	1WXCB	2.08	-1.0929	0.1757
1WX2_B	emdecoy2564_1WXCB	1WXCB	1.97	-0.3503	0.5144
1WX2_B	emdecoy2565_1WXCB	1WXCB	2.87	-0.0533	0.6966
1WX2_B	emdecoy2566_1WXCB	1WXCB	1.94	-0.0533	0.6966
1WX2_B	emdecoy2567_1WXCB	1WXCB	2.51	0.5407	1.1188
1WX2_B	emdecoy2568_1WXCB	1WXCB	2.54	0.5407	1.1188
1WX2_B	emdecoy2569_1WXCB	1WXCB	2.20	0.2437	0.8993
1WX2_B	emdecoy256_1WXCB	1WXCB	2.50	0.3922	1.0072
1WX2_B	emdecoy2570_1WXCB	1WXCB	2.72	0.8377	1.3517
1WX2_B	emdecoy2571_1WXCB	1WXCB	2.64	0.9862	1.4722
1WX2_B	emdecoy2572_1WXCB	1WXCB	2.84	0.3922	1.0072
1WX2_B	emdecoy2573_1WXCB	1WXCB	2.36	0.0952	0.7956
1WX2_B	emdecoy2574_1WXCB	1WXCB	2.76	-0.0533	0.6966
1WX2_B	emdecoy2575_1WXCB	1WXCB	2.97	0.9862	1.4722
1WX2_B	emdecoy2576_1WXCB	1WXCB	2.28	-0.3503	0.5144
1WX2_B	emdecoy2577_1WXCB	1WXCB	2.46	0.2437	0.8993
1WX2_B	emdecoy2578_1WXCB	1WXCB	2.28	0.2437	0.8993
1WX2_B	emdecoy2579_1WXCB	1WXCB	2.86	1.4317	1.8465
1WX2_B	emdecoy257_1WXCB	1WXCB	2.14	0.0952	0.7956
1WX2_B	emdecoy2580_1WXCB	1WXCB	2.48	1.5802	1.9747
1WX2_B	emdecoy2581_1WXCB	1WXCB	3.12	-0.4988	0.4324
1WX2_B	emdecoy2582_1WXCB	1WXCB	2.97	0.9862	1.4722
1WX2_B	emdecoy2583_1WXCB	1WXCB	2.39	0.9862	1.4722
1WX2_B	emdecoy2584_1WXCB	1WXCB	2.49	1.2832	1.7199
1WX2_B	emdecoy2585_1WXCB	1WXCB	2.25	0.2437	0.8993
1WX2_B	emdecoy2586_1WXCB	1WXCB	2.79	1.4317	1.8465
1WX2_B	emdecoy2587_1WXCB	1WXCB	2.86	0.6892	1.2338
1WX2_B	emdecoy2588_1WXCB	1WXCB	2.37	0.3922	1.0072
1WX2_B	emdecoy2589_1WXCB	1WXCB	2.35	0.3922	1.0072
1WX2_B	emdecoy258_1WXCB	1WXCB	2.76	0.2437	0.8993
1WX2_B	emdecoy2590_1WXCB	1WXCB	2.22	0.6892	1.2338
1WX2_B	emdecoy2591_1WXCB	1WXCB	2.13	0.2437	0.8993
1WX2_B	emdecoy2592_1WXCB	1WXCB	2.06	0.3922	1.0072
1WX2_B	emdecoy2593_1WXCB	1WXCB	2.58	0.0952	0.7956
1WX2_B	emdecoy2594_1WXCB	1WXCB	2.70	-0.2018	0.6027
1WX2_B	emdecoy2595_1WXCB	1WXCB	2.43	0.8377	1.3517
1WX2_B	emdecoy2596_1WXCB	1WXCB	2.28	-0.0533	0.6966
1WX2_B	emdecoy2597_1WXCB	1WXCB	2.29	0.0952	0.7956
1WX2_B	emdecoy2598_1WXCB	1WXCB	3.03	0.9862	1.4722
1WX2_B	emdecoy2599_1WXCB	1WXCB	2.89	-0.0533	0.6966
1WX2_B	emdecoy259_1WXCB	1WXCB	2.40	-0.4988	0.4324
1WX2_B	emdecoy25_1WXCB	1WXCB	2.36	0.5407	1.1188
1WX2_B	emdecoy2600_1WXCB	1WXCB	2.71	0.6892	1.2338
1WX2_B	emdecoy2601_1WXCB	1WXCB	2.29	0.0952	0.7956
1WX2_B	emdecoy2602_1WXCB	1WXCB	2.86	-0.0533	0.6966
1WX2_B	emdecoy2603_1WXCB	1WXCB	2.39	0.3922	1.0072
1WX2_B	emdecoy2604_1WXCB	1WXCB	3.07	-0.6473	0.3571
1WX2_B	emdecoy2605_1WXCB	1WXCB	2.90	-0.2018	0.6027
1WX2_B	emdecoy2606_1WXCB	1WXCB	2.45	0.2437	0.8993
1WX2_B	emdecoy2607_1WXCB	1WXCB	2.81	0.2437	0.8993
1WX2_B	emdecoy2608_1WXCB	1WXCB	2.90	-0.3503	0.5144
1WX2_B	emdecoy2609_1WXCB	1WXCB	2.89	-0.0533	0.6966
1WX2_B	emdecoy260_1WXCB	1WXCB	2.52	0.0952	0.7956
1WX2_B	emdecoy2610_1WXCB	1WXCB	2.09	-0.3503	0.5144
1WX2_B	emdecoy2611_1WXCB	1WXCB	2.61	0.8377	1.3517
1WX2_B	emdecoy2612_1WXCB	1WXCB	2.20	0.0952	0.7956
1WX2_B	emdecoy2613_1WXCB	1WXCB	2.55	0.2437	0.8993
1WX2_B	emdecoy2614_1WXCB	1WXCB	2.29	1.1347	1.5950
1WX2_B	emdecoy2615_1WXCB	1WXCB	2.53	0.3922	1.0072
1WX2_B	emdecoy2616_1WXCB	1WXCB	2.84	0.9862	1.4722
1WX2_B	emdecoy2617_1WXCB	1WXCB	2.40	0.8377	1.3517
1WX2_B	emdecoy2618_1WXCB	1WXCB	2.08	-0.4988	0.4324
1WX2_B	emdecoy2619_1WXCB	1WXCB	2.25	0.5407	1.1188
1WX2_B	emdecoy261_1WXCB	1WXCB	2.57	0.9862	1.4722
1WX2_B	emdecoy2620_1WXCB	1WXCB	2.16	1.1347	1.5950
1WX2_B	emdecoy2621_1WXCB	1WXCB	2.70	0.8377	1.3517
1WX2_B	emdecoy2622_1WXCB	1WXCB	2.87	0.2437	0.8993
1WX2_B	emdecoy2623_1WXCB	1WXCB	2.26	1.1347	1.5950
1WX2_B	emdecoy2624_1WXCB	1WXCB	2.73	0.8377	1.3517
1WX2_B	emdecoy2625_1WXCB	1WXCB	2.76	-0.0533	0.6966
1WX2_B	emdecoy2626_1WXCB	1WXCB	2.22	1.1347	1.5950
1WX2_B	emdecoy2627_1WXCB	1WXCB	2.09	1.1347	1.5950
1WX2_B	emdecoy2628_1WXCB	1WXCB	2.53	0.0952	0.7956
1WX2_B	emdecoy2629_1WXCB	1WXCB	2.85	1.5802	1.9747
1WX2_B	emdecoy262_1WXCB	1WXCB	2.49	0.3922	1.0072
1WX2_B	emdecoy2630_1WXCB	1WXCB	2.29	-0.3503	0.5144
1WX2_B	emdecoy2631_1WXCB	1WXCB	2.90	0.3922	1.0072
1WX2_B	emdecoy2632_1WXCB	1WXCB	2.37	0.5407	1.1188
1WX2_B	emdecoy2633_1WXCB	1WXCB	2.80	1.2832	1.7199
1WX2_B	emdecoy2634_1WXCB	1WXCB	2.94	1.2832	1.7199
1WX2_B	emdecoy2635_1WXCB	1WXCB	2.94	1.1347	1.5950
1WX2_B	emdecoy2636_1WXCB	1WXCB	2.99	0.5407	1.1188
1WX2_B	emdecoy2637_1WXCB	1WXCB	2.91	0.5407	1.1188
1WX2_B	emdecoy2638_1WXCB	1WXCB	2.35	0.6892	1.2338
1WX2_B	emdecoy2639_1WXCB	1WXCB	3.04	0.3922	1.0072
1WX2_B	emdecoy263_1WXCB	1WXCB	2.36	0.3922	1.0072
1WX2_B	emdecoy2640_1WXCB	1WXCB	2.16	0.0952	0.7956
1WX2_B	emdecoy2641_1WXCB	1WXCB	2.44	-0.0533	0.6966
1WX2_B	emdecoy2642_1WXCB	1WXCB	2.05	-0.0533	0.6966
1WX2_B	emdecoy2643_1WXCB	1WXCB	2.46	0.9862	1.4722
1WX2_B	emdecoy2644_1WXCB	1WXCB	2.44	0.6892	1.2338
1WX2_B	emdecoy2645_1WXCB	1WXCB	2.67	0.6892	1.2338
1WX2_B	emdecoy2646_1WXCB	1WXCB	2.46	0.5407	1.1188
1WX2_B	emdecoy2647_1WXCB	1WXCB	2.29	-0.2018	0.6027
1WX2_B	emdecoy2648_1WXCB	1WXCB	2.72	0.2437	0.8993
1WX2_B	emdecoy2649_1WXCB	1WXCB	1.84	0.5407	1.1188
1WX2_B	emdecoy264_1WXCB	1WXCB	2.62	-0.2018	0.6027
1WX2_B	emdecoy2650_1WXCB	1WXCB	2.34	-0.2018	0.6027
1WX2_B	emdecoy2651_1WXCB	1WXCB	2.45	-0.6473	0.3571
1WX2_B	emdecoy2652_1WXCB	1WXCB	2.78	-0.7958	0.2890
1WX2_B	emdecoy2653_1WXCB	1WXCB	2.28	-1.2414	0.1309
1WX2_B	emdecoy2654_1WXCB	1WXCB	2.99	0.0952	0.7956
1WX2_B	emdecoy2655_1WXCB	1WXCB	2.55	0.3922	1.0072
1WX2_B	emdecoy2656_1WXCB	1WXCB	2.37	0.0952	0.7956
1WX2_B	emdecoy2657_1WXCB	1WXCB	2.07	-0.2018	0.6027
1WX2_B	emdecoy2658_1WXCB	1WXCB	2.06	-0.0533	0.6966
1WX2_B	emdecoy2659_1WXCB	1WXCB	2.84	-0.6473	0.3571
1WX2_B	emdecoy265_1WXCB	1WXCB	2.56	0.2437	0.8993
1WX2_B	emdecoy2660_1WXCB	1WXCB	3.01	-0.2018	0.6027
1WX2_B	emdecoy2661_1WXCB	1WXCB	2.15	-0.3503	0.5144
1WX2_B	emdecoy2662_1WXCB	1WXCB	2.67	0.5407	1.1188
1WX2_B	emdecoy2663_1WXCB	1WXCB	2.40	0.8377	1.3517
1WX2_B	emdecoy2664_1WXCB	1WXCB	2.66	0.0952	0.7956
1WX2_B	emdecoy2665_1WXCB	1WXCB	2.50	0.6892	1.2338
1WX2_B	emdecoy2666_1WXCB	1WXCB	2.23	0.9862	1.4722
1WX2_B	emdecoy2667_1WXCB	1WXCB	3.24	0.3922	1.0072
1WX2_B	emdecoy2668_1WXCB	1WXCB	3.15	0.5407	1.1188
1WX2_B	emdecoy2669_1WXCB	1WXCB	2.67	-0.6473	0.3571
1WX2_B	emdecoy266_1WXCB	1WXCB	2.80	0.5407	1.1188
1WX2_B	emdecoy2670_1WXCB	1WXCB	2.63	0.5407	1.1188
1WX2_B	emdecoy2671_1WXCB	1WXCB	2.35	0.8377	1.3517
1WX2_B	emdecoy2672_1WXCB	1WXCB	2.71	-0.4988	0.4324
1WX2_B	emdecoy2673_1WXCB	1WXCB	2.57	0.2437	0.8993
1WX2_B	emdecoy2674_1WXCB	1WXCB	2.00	-0.3503	0.5144
1WX2_B	emdecoy2675_1WXCB	1WXCB	2.32	0.3922	1.0072
1WX2_B	emdecoy2676_1WXCB	1WXCB	3.11	0.8377	1.3517
1WX2_B	emdecoy2677_1WXCB	1WXCB	2.54	1.2832	1.7199
1WX2_B	emdecoy2678_1WXCB	1WXCB	2.75	0.3922	1.0072
1WX2_B	emdecoy2679_1WXCB	1WXCB	2.67	0.5407	1.1188
1WX2_B	emdecoy267_1WXCB	1WXCB	2.72	0.2437	0.8993
1WX2_B	emdecoy2680_1WXCB	1WXCB	2.39	0.5407	1.1188
1WX2_B	emdecoy2681_1WXCB	1WXCB	2.58	0.9862	1.4722
1WX2_B	emdecoy2682_1WXCB	1WXCB	2.23	-0.0533	0.6966
1WX2_B	emdecoy2683_1WXCB	1WXCB	2.50	0.2437	0.8993
1WX2_B	emdecoy2684_1WXCB	1WXCB	2.37	0.6892	1.2338
1WX2_B	emdecoy2685_1WXCB	1WXCB	2.96	1.1347	1.5950
1WX2_B	emdecoy2686_1WXCB	1WXCB	2.10	-0.2018	0.6027
1WX2_B	emdecoy2687_1WXCB	1WXCB	2.25	0.0952	0.7956
1WX2_B	emdecoy2688_1WXCB	1WXCB	2.76	0.3922	1.0072
1WX2_B	emdecoy2689_1WXCB	1WXCB	2.46	-0.2018	0.6027
1WX2_B	emdecoy268_1WXCB	1WXCB	2.77	-0.4988	0.4324
1WX2_B	emdecoy2690_1WXCB	1WXCB	2.82	0.2437	0.8993
1WX2_B	emdecoy2691_1WXCB	1WXCB	2.03	-0.0533	0.6966
1WX2_B	emdecoy2692_1WXCB	1WXCB	2.58	0.8377	1.3517
1WX2_B	emdecoy2693_1WXCB	1WXCB	2.34	0.3922	1.0072
1WX2_B	emdecoy2694_1WXCB	1WXCB	2.85	1.5802	1.9747
1WX2_B	emdecoy2695_1WXCB	1WXCB	2.28	0.0952	0.7956
1WX2_B	emdecoy2696_1WXCB	1WXCB	2.27	0.0952	0.7956
1WX2_B	emdecoy2697_1WXCB	1WXCB	3.07	0.6892	1.2338
1WX2_B	emdecoy2698_1WXCB	1WXCB	1.72	0.3922	1.0072
1WX2_B	emdecoy2699_1WXCB	1WXCB	2.61	0.3922	1.0072
1WX2_B	emdecoy269_1WXCB	1WXCB	2.58	-0.3503	0.5144
1WX2_B	emdecoy26_1WXCB	1WXCB	2.69	0.6892	1.2338
1WX2_B	emdecoy2700_1WXCB	1WXCB	2.76	-0.7958	0.2890
1WX2_B	emdecoy2701_1WXCB	1WXCB	2.30	0.8377	1.3517
1WX2_B	emdecoy2702_1WXCB	1WXCB	2.74	-1.3899	0.0940
1WX2_B	emdecoy2703_1WXCB	1WXCB	2.67	0.2437	0.8993
1WX2_B	emdecoy2704_1WXCB	1WXCB	2.26	-1.0929	0.1757
1WX2_B	emdecoy2705_1WXCB	1WXCB	2.65	-0.2018	0.6027
1WX2_B	emdecoy2706_1WXCB	1WXCB	2.48	0.8377	1.3517
1WX2_B	emdecoy2707_1WXCB	1WXCB	2.68	0.6892	1.2338
1WX2_B	emdecoy2708_1WXCB	1WXCB	2.39	0.0952	0.7956
1WX2_B	emdecoy2709_1WXCB	1WXCB	2.26	0.8377	1.3517
1WX2_B	emdecoy270_1WXCB	1WXCB	2.23	-0.4988	0.4324
1WX2_B	emdecoy2710_1WXCB	1WXCB	2.30	0.8377	1.3517
1WX2_B	emdecoy2711_1WXCB	1WXCB	2.42	0.8377	1.3517
1WX2_B	emdecoy2712_1WXCB	1WXCB	2.88	-0.7958	0.2890
1WX2_B	emdecoy2713_1WXCB	1WXCB	2.60	-0.0533	0.6966
1WX2_B	emdecoy2714_1WXCB	1WXCB	2.62	0.5407	1.1188
1WX2_B	emdecoy2715_1WXCB	1WXCB	2.33	0.5407	1.1188
1WX2_B	emdecoy2716_1WXCB	1WXCB	2.52	0.6892	1.2338
1WX2_B	emdecoy2717_1WXCB	1WXCB	2.35	0.8377	1.3517
1WX2_B	emdecoy2718_1WXCB	1WXCB	2.77	0.3922	1.0072
1WX2_B	emdecoy2719_1WXCB	1WXCB	2.57	-0.0533	0.6966
1WX2_B	emdecoy271_1WXCB	1WXCB	2.76	0.2437	0.8993
1WX2_B	emdecoy2720_1WXCB	1WXCB	2.42	0.8377	1.3517
1WX2_B	emdecoy2721_1WXCB	1WXCB	2.66	0.3922	1.0072
1WX2_B	emdecoy2722_1WXCB	1WXCB	2.81	0.3922	1.0072
1WX2_B	emdecoy2723_1WXCB	1WXCB	2.32	0.5407	1.1188
1WX2_B	emdecoy2724_1WXCB	1WXCB	2.46	0.9862	1.4722
1WX2_B	emdecoy2725_1WXCB	1WXCB	2.38	0.9862	1.4722
1WX2_B	emdecoy2726_1WXCB	1WXCB	2.68	1.1347	1.5950
1WX2_B	emdecoy2727_1WXCB	1WXCB	2.74	0.8377	1.3517
1WX2_B	emdecoy2728_1WXCB	1WXCB	2.55	1.7287	2.1042
1WX2_B	emdecoy2729_1WXCB	1WXCB	2.38	0.2437	0.8993
1WX2_B	emdecoy272_1WXCB	1WXCB	2.43	-0.2018	0.6027
1WX2_B	emdecoy2730_1WXCB	1WXCB	2.50	0.9862	1.4722
1WX2_B	emdecoy2731_1WXCB	1WXCB	2.31	0.0952	0.7956
1WX2_B	emdecoy2732_1WXCB	1WXCB	2.54	0.8377	1.3517
1WX2_B	emdecoy2733_1WXCB	1WXCB	2.43	0.8377	1.3517
1WX2_B	emdecoy2734_1WXCB	1WXCB	2.74	0.6892	1.2338
1WX2_B	emdecoy2735_1WXCB	1WXCB	2.02	-0.0533	0.6966
1WX2_B	emdecoy2736_1WXCB	1WXCB	2.01	0.0952	0.7956
1WX2_B	emdecoy2737_1WXCB	1WXCB	2.32	0.2437	0.8993
1WX2_B	emdecoy2738_1WXCB	1WXCB	2.17	-0.0533	0.6966
1WX2_B	emdecoy2739_1WXCB	1WXCB	2.59	1.7287	2.1042
1WX2_B	emdecoy273_1WXCB	1WXCB	2.46	-0.0533	0.6966
1WX2_B	emdecoy2740_1WXCB	1WXCB	2.79	1.7287	2.1042
1WX2_B	emdecoy2741_1WXCB	1WXCB	2.59	0.6892	1.2338
1WX2_B	emdecoy2742_1WXCB	1WXCB	2.78	0.0952	0.7956
1WX2_B	emdecoy2743_1WXCB	1WXCB	2.72	1.1347	1.5950
1WX2_B	emdecoy2744_1WXCB	1WXCB	2.18	0.2437	0.8993
1WX2_B	emdecoy2745_1WXCB	1WXCB	2.85	1.5802	1.9747
1WX2_B	emdecoy2746_1WXCB	1WXCB	2.88	0.3922	1.0072
1WX2_B	emdecoy2747_1WXCB	1WXCB	2.77	0.2437	0.8993
1WX2_B	emdecoy2748_1WXCB	1WXCB	2.89	1.2832	1.7199
1WX2_B	emdecoy2749_1WXCB	1WXCB	2.42	1.4317	1.8465
1WX2_B	emdecoy274_1WXCB	1WXCB	2.30	0.5407	1.1188
1WX2_B	emdecoy2750_1WXCB	1WXCB	2.59	-0.3503	0.5144
1WX2_B	emdecoy2751_1WXCB	1WXCB	2.72	0.5407	1.1188
1WX2_B	emdecoy2752_1WXCB	1WXCB	2.88	-0.2018	0.6027
1WX2_B	emdecoy2753_1WXCB	1WXCB	2.23	-0.4988	0.4324
1WX2_B	emdecoy2754_1WXCB	1WXCB	2.39	0.2437	0.8993
1WX2_B	emdecoy2755_1WXCB	1WXCB	2.20	-0.0533	0.6966
1WX2_B	emdecoy2756_1WXCB	1WXCB	2.86	-0.2018	0.6027
1WX2_B	emdecoy2757_1WXCB	1WXCB	2.28	-0.3503	0.5144
1WX2_B	emdecoy2758_1WXCB	1WXCB	2.52	0.8377	1.3517
1WX2_B	emdecoy2759_1WXCB	1WXCB	2.55	-0.0533	0.6966
1WX2_B	emdecoy275_1WXCB	1WXCB	2.47	0.2437	0.8993
1WX2_B	emdecoy2760_1WXCB	1WXCB	2.61	-0.2018	0.6027
1WX2_B	emdecoy2761_1WXCB	1WXCB	2.24	-0.3503	0.5144
1WX2_B	emdecoy2762_1WXCB	1WXCB	2.68	1.1347	1.5950
1WX2_B	emdecoy2763_1WXCB	1WXCB	2.64	0.0952	0.7956
1WX2_B	emdecoy2764_1WXCB	1WXCB	2.54	0.6892	1.2338
1WX2_B	emdecoy2765_1WXCB	1WXCB	2.52	0.8377	1.3517
1WX2_B	emdecoy2766_1WXCB	1WXCB	2.74	-0.2018	0.6027
1WX2_B	emdecoy2767_1WXCB	1WXCB	2.55	0.6892	1.2338
1WX2_B	emdecoy2768_1WXCB	1WXCB	2.20	0.0952	0.7956
1WX2_B	emdecoy2769_1WXCB	1WXCB	2.47	0.8377	1.3517
1WX2_B	emdecoy276_1WXCB	1WXCB	2.49	-0.6473	0.3571
1WX2_B	emdecoy2770_1WXCB	1WXCB	2.69	0.5407	1.1188
1WX2_B	emdecoy2771_1WXCB	1WXCB	2.02	-0.0533	0.6966
1WX2_B	emdecoy2772_1WXCB	1WXCB	2.55	-0.2018	0.6027
1WX2_B	emdecoy2773_1WXCB	1WXCB	2.35	-0.4988	0.4324
1WX2_B	emdecoy2774_1WXCB	1WXCB	2.42	0.8377	1.3517
1WX2_B	emdecoy2775_1WXCB	1WXCB	2.49	1.1347	1.5950
1WX2_B	emdecoy2776_1WXCB	1WXCB	2.61	0.6892	1.2338
1WX2_B	emdecoy2777_1WXCB	1WXCB	2.60	1.5802	1.9747
1WX2_B	emdecoy2778_1WXCB	1WXCB	2.33	1.1347	1.5950
1WX2_B	emdecoy2779_1WXCB	1WXCB	2.34	0.5407	1.1188
1WX2_B	emdecoy277_1WXCB	1WXCB	2.63	0.6892	1.2338
1WX2_B	emdecoy2780_1WXCB	1WXCB	2.62	1.4317	1.8465
1WX2_B	emdecoy2781_1WXCB	1WXCB	2.36	1.1347	1.5950
1WX2_B	emdecoy2782_1WXCB	1WXCB	2.56	0.3922	1.0072
1WX2_B	emdecoy2783_1WXCB	1WXCB	2.16	0.3922	1.0072
1WX2_B	emdecoy2784_1WXCB	1WXCB	2.70	1.4317	1.8465
1WX2_B	emdecoy2785_1WXCB	1WXCB	2.43	0.5407	1.1188
1WX2_B	emdecoy2786_1WXCB	1WXCB	2.56	0.8377	1.3517
1WX2_B	emdecoy2787_1WXCB	1WXCB	2.45	0.6892	1.2338
1WX2_B	emdecoy2788_1WXCB	1WXCB	3.09	0.8377	1.3517
1WX2_B	emdecoy2789_1WXCB	1WXCB	2.32	-0.2018	0.6027
1WX2_B	emdecoy278_1WXCB	1WXCB	2.61	0.6892	1.2338
1WX2_B	emdecoy2790_1WXCB	1WXCB	2.80	0.6892	1.2338
1WX2_B	emdecoy2791_1WXCB	1WXCB	2.52	0.8377	1.3517
1WX2_B	emdecoy2792_1WXCB	1WXCB	2.61	1.2832	1.7199
1WX2_B	emdecoy2793_1WXCB	1WXCB	2.17	0.0952	0.7956
1WX2_B	emdecoy2794_1WXCB	1WXCB	2.46	0.0952	0.7956
1WX2_B	emdecoy2795_1WXCB	1WXCB	2.22	0.0952	0.7956
1WX2_B	emdecoy2796_1WXCB	1WXCB	2.68	1.5802	1.9747
1WX2_B	emdecoy2797_1WXCB	1WXCB	2.51	0.3922	1.0072
1WX2_B	emdecoy2798_1WXCB	1WXCB	2.73	1.1347	1.5950
1WX2_B	emdecoy2799_1WXCB	1WXCB	2.61	0.6892	1.2338
1WX2_B	emdecoy279_1WXCB	1WXCB	2.81	0.6892	1.2338
[truncated: 48,001 more rows]
