# Supplementary material for: Addressing the Role of Conformational Diversity in Protein Structure Prediction
Source: PLoS One. 2016 May 9;11(5):e0154923. doi: 10.1371/journal.pone.0154923 (PMC4861349; doi:10.1371/journal.pone.0154923)
Supplement: S1 Dataset — (GZ) [file pone.0154923.s002.gz › Palopoli-Monzon_2016_SI/Structural_alignments/SET_QUARK/rmsd_mammoth_Xu_1I27A.out]

PDB_1	PDB_2	Target	RMSD	Z-score	ln(E)
1I27A	emdecoy0_1I27A	1I27A	2.58	2.1255	2.4559
1I27A	emdecoy1000_1I27A	1I27A	2.57	-0.3738	0.5011
1I27A	emdecoy1001_1I27A	1I27A	2.34	0.0673	0.7766
1I27A	emdecoy1002_1I27A	1I27A	2.57	0.0673	0.7766
1I27A	emdecoy1003_1I27A	1I27A	3.15	2.4195	2.7206
1I27A	emdecoy1004_1I27A	1I27A	2.66	2.4195	2.7206
1I27A	emdecoy1005_1I27A	1I27A	2.48	4.3306	4.4818
1I27A	emdecoy1006_1I27A	1I27A	2.91	2.4195	2.7206
1I27A	emdecoy1007_1I27A	1I27A	2.65	2.8605	3.1221
1I27A	emdecoy1008_1I27A	1I27A	2.89	-0.0797	0.6795
1I27A	emdecoy1009_1I27A	1I27A	2.87	3.3016	3.5275
1I27A	emdecoy100_1I27A	1I27A	2.63	2.7135	2.9878
1I27A	emdecoy1010_1I27A	1I27A	2.79	2.5665	2.8539
1I27A	emdecoy1011_1I27A	1I27A	3.09	1.5374	1.9376
1I27A	emdecoy1012_1I27A	1I27A	2.69	2.2725	2.5879
1I27A	emdecoy1013_1I27A	1I27A	2.49	2.1255	2.4559
1I27A	emdecoy1014_1I27A	1I27A	2.29	0.5083	1.0942
1I27A	emdecoy1015_1I27A	1I27A	3.19	2.1255	2.4559
1I27A	emdecoy1016_1I27A	1I27A	2.80	3.0075	3.2569
1I27A	emdecoy1017_1I27A	1I27A	2.31	4.0366	4.2083
1I27A	emdecoy1018_1I27A	1I27A	2.73	3.0075	3.2569
1I27A	emdecoy1019_1I27A	1I27A	2.74	-0.0797	0.6795
1I27A	emdecoy101_1I27A	1I27A	2.73	1.0964	1.5631
1I27A	emdecoy1020_1I27A	1I27A	2.66	0.5083	1.0942
1I27A	emdecoy1021_1I27A	1I27A	2.74	3.5956	3.7992
1I27A	emdecoy1022_1I27A	1I27A	2.76	3.4486	3.6632
1I27A	emdecoy1023_1I27A	1I27A	2.75	3.7426	3.9354
1I27A	emdecoy1024_1I27A	1I27A	2.10	0.0673	0.7766
1I27A	emdecoy1025_1I27A	1I27A	2.58	3.4486	3.6632
1I27A	emdecoy1026_1I27A	1I27A	2.64	3.7426	3.9354
1I27A	emdecoy1027_1I27A	1I27A	2.63	1.0964	1.5631
1I27A	emdecoy1028_1I27A	1I27A	2.38	3.7426	3.9354
1I27A	emdecoy1029_1I27A	1I27A	2.07	-0.2267	0.5875
1I27A	emdecoy102_1I27A	1I27A	2.41	1.5374	1.9376
1I27A	emdecoy1030_1I27A	1I27A	2.61	3.1545	3.3920
1I27A	emdecoy1031_1I27A	1I27A	2.25	3.5956	3.7992
1I27A	emdecoy1032_1I27A	1I27A	2.89	0.8023	1.3234
1I27A	emdecoy1033_1I27A	1I27A	1.67	-0.2267	0.5875
1I27A	emdecoy1034_1I27A	1I27A	2.25	3.1545	3.3920
1I27A	emdecoy1035_1I27A	1I27A	3.02	3.0075	3.2569
1I27A	emdecoy1036_1I27A	1I27A	3.07	3.0075	3.2569
1I27A	emdecoy1037_1I27A	1I27A	2.45	2.8605	3.1221
1I27A	emdecoy1038_1I27A	1I27A	2.52	3.1545	3.3920
1I27A	emdecoy1039_1I27A	1I27A	2.61	2.8605	3.1221
1I27A	emdecoy103_1I27A	1I27A	2.51	1.2434	1.6862
1I27A	emdecoy1040_1I27A	1I27A	2.00	-0.0797	0.6795
1I27A	emdecoy1041_1I27A	1I27A	2.90	1.8314	2.1946
1I27A	emdecoy1042_1I27A	1I27A	2.94	2.7135	2.9878
1I27A	emdecoy1043_1I27A	1I27A	2.44	3.0075	3.2569
1I27A	emdecoy1044_1I27A	1I27A	2.68	-0.0797	0.6795
1I27A	emdecoy1045_1I27A	1I27A	2.57	2.4195	2.7206
1I27A	emdecoy1046_1I27A	1I27A	2.15	2.5665	2.8539
1I27A	emdecoy1047_1I27A	1I27A	2.53	4.0366	4.2083
1I27A	emdecoy1048_1I27A	1I27A	2.70	2.8605	3.1221
1I27A	emdecoy1049_1I27A	1I27A	2.58	3.3016	3.5275
1I27A	emdecoy104_1I27A	1I27A	2.24	1.2434	1.6862
1I27A	emdecoy1050_1I27A	1I27A	2.91	2.5665	2.8539
1I27A	emdecoy1051_1I27A	1I27A	2.96	2.8605	3.1221
1I27A	emdecoy1052_1I27A	1I27A	2.96	3.0075	3.2569
1I27A	emdecoy1053_1I27A	1I27A	2.61	-0.3738	0.5011
1I27A	emdecoy1054_1I27A	1I27A	2.56	3.1545	3.3920
1I27A	emdecoy1055_1I27A	1I27A	2.86	1.8314	2.1946
1I27A	emdecoy1056_1I27A	1I27A	2.79	1.9784	2.3248
1I27A	emdecoy1057_1I27A	1I27A	2.60	1.6844	2.0655
1I27A	emdecoy1058_1I27A	1I27A	2.94	2.1255	2.4559
1I27A	emdecoy1059_1I27A	1I27A	2.95	-0.5208	0.4209
1I27A	emdecoy105_1I27A	1I27A	2.25	3.4486	3.6632
1I27A	emdecoy1060_1I27A	1I27A	2.84	1.5374	1.9376
1I27A	emdecoy1061_1I27A	1I27A	2.73	3.1545	3.3920
1I27A	emdecoy1062_1I27A	1I27A	2.56	3.1545	3.3920
1I27A	emdecoy1063_1I27A	1I27A	2.51	3.0075	3.2569
1I27A	emdecoy1064_1I27A	1I27A	2.73	2.5665	2.8539
1I27A	emdecoy1065_1I27A	1I27A	2.45	3.5956	3.7992
1I27A	emdecoy1066_1I27A	1I27A	2.58	3.5956	3.7992
1I27A	emdecoy1067_1I27A	1I27A	2.88	3.3016	3.5275
1I27A	emdecoy1068_1I27A	1I27A	2.70	3.4486	3.6632
1I27A	emdecoy1069_1I27A	1I27A	2.48	3.5956	3.7992
1I27A	emdecoy106_1I27A	1I27A	2.76	0.0673	0.7766
1I27A	emdecoy1070_1I27A	1I27A	2.66	3.7426	3.9354
1I27A	emdecoy1071_1I27A	1I27A	2.59	3.5956	3.7992
1I27A	emdecoy1072_1I27A	1I27A	2.77	4.3306	4.4818
1I27A	emdecoy1073_1I27A	1I27A	2.67	2.7135	2.9878
1I27A	emdecoy1074_1I27A	1I27A	2.45	3.1545	3.3920
1I27A	emdecoy1075_1I27A	1I27A	2.63	1.9784	2.3248
1I27A	emdecoy1076_1I27A	1I27A	2.35	-0.0797	0.6795
1I27A	emdecoy1077_1I27A	1I27A	2.26	3.7426	3.9354
1I27A	emdecoy1078_1I27A	1I27A	1.82	-0.0797	0.6795
1I27A	emdecoy1079_1I27A	1I27A	2.22	3.8896	4.0718
1I27A	emdecoy107_1I27A	1I27A	2.25	3.1545	3.3920
1I27A	emdecoy1080_1I27A	1I27A	2.91	3.1545	3.3920
1I27A	emdecoy1081_1I27A	1I27A	2.42	4.0366	4.2083
1I27A	emdecoy1082_1I27A	1I27A	1.49	-0.3738	0.5011
1I27A	emdecoy1083_1I27A	1I27A	2.51	4.0366	4.2083
1I27A	emdecoy1084_1I27A	1I27A	2.83	1.8314	2.1946
1I27A	emdecoy1085_1I27A	1I27A	2.92	2.5665	2.8539
1I27A	emdecoy1086_1I27A	1I27A	2.01	3.5956	3.7992
1I27A	emdecoy1087_1I27A	1I27A	2.96	2.4195	2.7206
1I27A	emdecoy1088_1I27A	1I27A	2.51	3.4486	3.6632
1I27A	emdecoy1089_1I27A	1I27A	2.12	3.4486	3.6632
1I27A	emdecoy108_1I27A	1I27A	2.86	0.3613	0.9845
1I27A	emdecoy1090_1I27A	1I27A	2.21	-0.0797	0.6795
1I27A	emdecoy1091_1I27A	1I27A	2.44	2.5665	2.8539
1I27A	emdecoy1092_1I27A	1I27A	2.72	3.1545	3.3920
1I27A	emdecoy1093_1I27A	1I27A	2.55	3.3016	3.5275
1I27A	emdecoy1094_1I27A	1I27A	2.64	2.7135	2.9878
1I27A	emdecoy1095_1I27A	1I27A	2.50	3.3016	3.5275
1I27A	emdecoy1096_1I27A	1I27A	2.98	3.8896	4.0718
1I27A	emdecoy1097_1I27A	1I27A	2.79	3.0075	3.2569
1I27A	emdecoy1098_1I27A	1I27A	2.93	2.7135	2.9878
1I27A	emdecoy1099_1I27A	1I27A	2.61	2.5665	2.8539
1I27A	emdecoy109_1I27A	1I27A	2.77	1.6844	2.0655
1I27A	emdecoy10_1I27A	1I27A	2.71	0.6553	1.2073
1I27A	emdecoy1100_1I27A	1I27A	2.62	2.7135	2.9878
1I27A	emdecoy1101_1I27A	1I27A	2.61	2.1255	2.4559
1I27A	emdecoy1102_1I27A	1I27A	2.57	-0.2267	0.5875
1I27A	emdecoy1103_1I27A	1I27A	2.66	2.7135	2.9878
1I27A	emdecoy1104_1I27A	1I27A	2.72	2.1255	2.4559
1I27A	emdecoy1105_1I27A	1I27A	2.55	3.1545	3.3920
1I27A	emdecoy1106_1I27A	1I27A	2.61	4.0366	4.2083
1I27A	emdecoy1107_1I27A	1I27A	2.87	2.4195	2.7206
1I27A	emdecoy1108_1I27A	1I27A	2.37	3.4486	3.6632
1I27A	emdecoy1109_1I27A	1I27A	2.76	3.3016	3.5275
1I27A	emdecoy110_1I27A	1I27A	2.75	1.6844	2.0655
1I27A	emdecoy1110_1I27A	1I27A	2.76	3.0075	3.2569
1I27A	emdecoy1111_1I27A	1I27A	2.96	2.5665	2.8539
1I27A	emdecoy1112_1I27A	1I27A	2.71	1.2434	1.6862
1I27A	emdecoy1113_1I27A	1I27A	2.18	3.7426	3.9354
1I27A	emdecoy1114_1I27A	1I27A	2.41	4.0366	4.2083
1I27A	emdecoy1115_1I27A	1I27A	2.92	2.4195	2.7206
1I27A	emdecoy1116_1I27A	1I27A	2.70	2.4195	2.7206
1I27A	emdecoy1117_1I27A	1I27A	2.61	2.7135	2.9878
1I27A	emdecoy1118_1I27A	1I27A	2.72	3.8896	4.0718
1I27A	emdecoy1119_1I27A	1I27A	2.28	3.7426	3.9354
1I27A	emdecoy111_1I27A	1I27A	2.46	3.0075	3.2569
1I27A	emdecoy1120_1I27A	1I27A	2.65	2.8605	3.1221
1I27A	emdecoy1121_1I27A	1I27A	2.39	4.0366	4.2083
1I27A	emdecoy1122_1I27A	1I27A	3.01	2.5665	2.8539
1I27A	emdecoy1123_1I27A	1I27A	2.37	3.1545	3.3920
1I27A	emdecoy1124_1I27A	1I27A	2.65	4.1836	4.3450
1I27A	emdecoy1125_1I27A	1I27A	2.71	3.0075	3.2569
1I27A	emdecoy1126_1I27A	1I27A	2.44	3.7426	3.9354
1I27A	emdecoy1127_1I27A	1I27A	2.75	3.5956	3.7992
1I27A	emdecoy1128_1I27A	1I27A	2.96	3.3016	3.5275
1I27A	emdecoy1129_1I27A	1I27A	2.34	3.3016	3.5275
1I27A	emdecoy112_1I27A	1I27A	2.69	1.0964	1.5631
1I27A	emdecoy1130_1I27A	1I27A	2.60	3.7426	3.9354
1I27A	emdecoy1131_1I27A	1I27A	1.41	-0.3738	0.5011
1I27A	emdecoy1132_1I27A	1I27A	2.51	3.8896	4.0718
1I27A	emdecoy1133_1I27A	1I27A	2.91	0.6553	1.2073
1I27A	emdecoy1134_1I27A	1I27A	2.58	3.7426	3.9354
1I27A	emdecoy1135_1I27A	1I27A	2.06	3.3016	3.5275
1I27A	emdecoy1136_1I27A	1I27A	2.65	1.9784	2.3248
1I27A	emdecoy1137_1I27A	1I27A	2.02	3.4486	3.6632
1I27A	emdecoy1138_1I27A	1I27A	2.74	3.8896	4.0718
1I27A	emdecoy1139_1I27A	1I27A	2.89	1.9784	2.3248
1I27A	emdecoy113_1I27A	1I27A	2.48	3.3016	3.5275
1I27A	emdecoy1140_1I27A	1I27A	2.57	3.3016	3.5275
1I27A	emdecoy1141_1I27A	1I27A	2.16	0.2143	0.8785
1I27A	emdecoy1142_1I27A	1I27A	2.50	0.0673	0.7766
1I27A	emdecoy1143_1I27A	1I27A	2.63	3.3016	3.5275
1I27A	emdecoy1144_1I27A	1I27A	2.57	3.7426	3.9354
1I27A	emdecoy1145_1I27A	1I27A	2.61	3.3016	3.5275
1I27A	emdecoy1146_1I27A	1I27A	2.22	0.0673	0.7766
1I27A	emdecoy1147_1I27A	1I27A	2.25	2.8605	3.1221
1I27A	emdecoy1148_1I27A	1I27A	2.39	3.0075	3.2569
1I27A	emdecoy1149_1I27A	1I27A	2.55	3.5956	3.7992
1I27A	emdecoy114_1I27A	1I27A	2.51	-0.2267	0.5875
1I27A	emdecoy1150_1I27A	1I27A	2.22	0.2143	0.8785
1I27A	emdecoy1151_1I27A	1I27A	2.31	3.4486	3.6632
1I27A	emdecoy1152_1I27A	1I27A	2.71	3.0075	3.2569
1I27A	emdecoy1153_1I27A	1I27A	2.50	-0.2267	0.5875
1I27A	emdecoy1154_1I27A	1I27A	2.65	0.9494	1.4421
1I27A	emdecoy1155_1I27A	1I27A	2.99	1.8314	2.1946
1I27A	emdecoy1156_1I27A	1I27A	2.69	3.3016	3.5275
1I27A	emdecoy1157_1I27A	1I27A	2.31	3.7426	3.9354
1I27A	emdecoy1158_1I27A	1I27A	2.94	2.4195	2.7206
1I27A	emdecoy1159_1I27A	1I27A	2.35	3.4486	3.6632
1I27A	emdecoy115_1I27A	1I27A	2.68	1.9784	2.3248
1I27A	emdecoy1160_1I27A	1I27A	2.45	3.3016	3.5275
1I27A	emdecoy1161_1I27A	1I27A	2.80	1.9784	2.3248
1I27A	emdecoy1162_1I27A	1I27A	3.09	2.7135	2.9878
1I27A	emdecoy1163_1I27A	1I27A	2.30	3.5956	3.7992
1I27A	emdecoy1164_1I27A	1I27A	2.27	3.4486	3.6632
1I27A	emdecoy1165_1I27A	1I27A	2.74	2.2725	2.5879
1I27A	emdecoy1166_1I27A	1I27A	2.23	4.0366	4.2083
1I27A	emdecoy1167_1I27A	1I27A	2.65	3.0075	3.2569
1I27A	emdecoy1168_1I27A	1I27A	2.20	3.1545	3.3920
1I27A	emdecoy1169_1I27A	1I27A	2.98	2.8605	3.1221
1I27A	emdecoy116_1I27A	1I27A	3.07	2.5665	2.8539
1I27A	emdecoy1170_1I27A	1I27A	2.16	3.8896	4.0718
1I27A	emdecoy1171_1I27A	1I27A	2.57	2.4195	2.7206
1I27A	emdecoy1172_1I27A	1I27A	2.23	4.1836	4.3450
1I27A	emdecoy1173_1I27A	1I27A	2.65	3.1545	3.3920
1I27A	emdecoy1174_1I27A	1I27A	2.31	3.7426	3.9354
1I27A	emdecoy1175_1I27A	1I27A	2.30	3.5956	3.7992
1I27A	emdecoy1176_1I27A	1I27A	2.21	3.5956	3.7992
1I27A	emdecoy1177_1I27A	1I27A	2.39	3.1545	3.3920
1I27A	emdecoy1178_1I27A	1I27A	2.20	3.3016	3.5275
1I27A	emdecoy1179_1I27A	1I27A	3.02	3.1545	3.3920
1I27A	emdecoy117_1I27A	1I27A	2.64	0.5083	1.0942
1I27A	emdecoy1180_1I27A	1I27A	2.44	-0.2267	0.5875
1I27A	emdecoy1181_1I27A	1I27A	2.54	3.3016	3.5275
1I27A	emdecoy1182_1I27A	1I27A	2.68	0.5083	1.0942
1I27A	emdecoy1183_1I27A	1I27A	2.22	-0.2267	0.5875
1I27A	emdecoy1184_1I27A	1I27A	2.30	3.5956	3.7992
1I27A	emdecoy1185_1I27A	1I27A	2.08	3.5956	3.7992
1I27A	emdecoy1186_1I27A	1I27A	2.58	3.3016	3.5275
1I27A	emdecoy1187_1I27A	1I27A	2.22	3.5956	3.7992
1I27A	emdecoy1188_1I27A	1I27A	2.18	3.4486	3.6632
1I27A	emdecoy1189_1I27A	1I27A	2.57	3.4486	3.6632
1I27A	emdecoy118_1I27A	1I27A	2.56	0.8023	1.3234
1I27A	emdecoy1190_1I27A	1I27A	2.77	3.3016	3.5275
1I27A	emdecoy1191_1I27A	1I27A	2.06	3.7426	3.9354
1I27A	emdecoy1192_1I27A	1I27A	2.40	2.7135	2.9878
1I27A	emdecoy1193_1I27A	1I27A	2.91	3.5956	3.7992
1I27A	emdecoy1194_1I27A	1I27A	2.28	3.7426	3.9354
1I27A	emdecoy1195_1I27A	1I27A	2.51	3.7426	3.9354
1I27A	emdecoy1196_1I27A	1I27A	2.69	3.5956	3.7992
1I27A	emdecoy1197_1I27A	1I27A	2.20	3.3016	3.5275
1I27A	emdecoy1198_1I27A	1I27A	2.46	3.5956	3.7992
1I27A	emdecoy1199_1I27A	1I27A	2.38	3.0075	3.2569
1I27A	emdecoy119_1I27A	1I27A	2.80	0.3613	0.9845
1I27A	emdecoy11_1I27A	1I27A	2.73	2.8605	3.1221
1I27A	emdecoy1200_1I27A	1I27A	2.57	3.7426	3.9354
1I27A	emdecoy1201_1I27A	1I27A	2.55	2.8605	3.1221
1I27A	emdecoy1202_1I27A	1I27A	2.25	3.0075	3.2569
1I27A	emdecoy1203_1I27A	1I27A	2.76	1.3904	1.8111
1I27A	emdecoy1204_1I27A	1I27A	3.14	1.0964	1.5631
1I27A	emdecoy1205_1I27A	1I27A	2.82	2.4195	2.7206
1I27A	emdecoy1206_1I27A	1I27A	2.77	2.7135	2.9878
1I27A	emdecoy1207_1I27A	1I27A	2.99	2.5665	2.8539
1I27A	emdecoy1208_1I27A	1I27A	2.57	3.7426	3.9354
1I27A	emdecoy1209_1I27A	1I27A	1.42	-0.3738	0.5011
1I27A	emdecoy120_1I27A	1I27A	2.20	2.8605	3.1221
1I27A	emdecoy1210_1I27A	1I27A	2.45	-0.8148	0.2808
1I27A	emdecoy1211_1I27A	1I27A	2.50	3.4486	3.6632
1I27A	emdecoy1212_1I27A	1I27A	2.34	3.5956	3.7992
1I27A	emdecoy1213_1I27A	1I27A	2.98	1.2434	1.6862
1I27A	emdecoy1214_1I27A	1I27A	2.74	1.6844	2.0655
1I27A	emdecoy1215_1I27A	1I27A	2.14	3.5956	3.7992
1I27A	emdecoy1216_1I27A	1I27A	2.76	2.2725	2.5879
1I27A	emdecoy1217_1I27A	1I27A	2.98	3.0075	3.2569
1I27A	emdecoy1218_1I27A	1I27A	3.03	3.0075	3.2569
1I27A	emdecoy1219_1I27A	1I27A	2.10	3.1545	3.3920
1I27A	emdecoy121_1I27A	1I27A	2.25	3.1545	3.3920
1I27A	emdecoy1220_1I27A	1I27A	2.06	3.5956	3.7992
1I27A	emdecoy1221_1I27A	1I27A	2.39	3.4486	3.6632
1I27A	emdecoy1222_1I27A	1I27A	2.16	3.4486	3.6632
1I27A	emdecoy1223_1I27A	1I27A	3.06	2.7135	2.9878
1I27A	emdecoy1224_1I27A	1I27A	2.42	3.5956	3.7992
1I27A	emdecoy1225_1I27A	1I27A	2.55	3.1545	3.3920
1I27A	emdecoy1226_1I27A	1I27A	2.89	2.8605	3.1221
1I27A	emdecoy1227_1I27A	1I27A	2.62	3.7426	3.9354
1I27A	emdecoy1228_1I27A	1I27A	2.74	2.8605	3.1221
1I27A	emdecoy1229_1I27A	1I27A	2.70	4.0366	4.2083
1I27A	emdecoy122_1I27A	1I27A	2.92	2.4195	2.7206
1I27A	emdecoy1230_1I27A	1I27A	2.50	-0.8148	0.2808
1I27A	emdecoy1231_1I27A	1I27A	2.17	-0.0797	0.6795
1I27A	emdecoy1232_1I27A	1I27A	2.27	3.0075	3.2569
1I27A	emdecoy1233_1I27A	1I27A	2.53	3.4486	3.6632
1I27A	emdecoy1234_1I27A	1I27A	2.28	0.2143	0.8785
1I27A	emdecoy1235_1I27A	1I27A	2.63	3.5956	3.7992
1I27A	emdecoy1236_1I27A	1I27A	2.20	3.5956	3.7992
1I27A	emdecoy1237_1I27A	1I27A	2.55	4.0366	4.2083
1I27A	emdecoy1238_1I27A	1I27A	2.91	2.2725	2.5879
1I27A	emdecoy1239_1I27A	1I27A	2.18	0.2143	0.8785
1I27A	emdecoy123_1I27A	1I27A	2.12	0.5083	1.0942
1I27A	emdecoy1240_1I27A	1I27A	2.06	3.8896	4.0718
1I27A	emdecoy1241_1I27A	1I27A	3.04	3.3016	3.5275
1I27A	emdecoy1242_1I27A	1I27A	2.63	2.8605	3.1221
1I27A	emdecoy1243_1I27A	1I27A	2.47	3.5956	3.7992
1I27A	emdecoy1244_1I27A	1I27A	2.78	3.5956	3.7992
1I27A	emdecoy1245_1I27A	1I27A	2.18	3.4486	3.6632
1I27A	emdecoy1246_1I27A	1I27A	2.79	2.5665	2.8539
1I27A	emdecoy1247_1I27A	1I27A	2.59	3.4486	3.6632
1I27A	emdecoy1248_1I27A	1I27A	2.32	3.0075	3.2569
1I27A	emdecoy1249_1I27A	1I27A	2.44	3.8896	4.0718
1I27A	emdecoy124_1I27A	1I27A	2.16	3.4486	3.6632
1I27A	emdecoy1250_1I27A	1I27A	2.50	4.0366	4.2083
1I27A	emdecoy1251_1I27A	1I27A	2.15	0.6553	1.2073
1I27A	emdecoy1252_1I27A	1I27A	2.75	2.2725	2.5879
1I27A	emdecoy1253_1I27A	1I27A	2.58	3.3016	3.5275
1I27A	emdecoy1254_1I27A	1I27A	2.38	4.3306	4.4818
1I27A	emdecoy1255_1I27A	1I27A	2.74	3.3016	3.5275
1I27A	emdecoy1256_1I27A	1I27A	2.59	3.7426	3.9354
1I27A	emdecoy1257_1I27A	1I27A	2.58	4.1836	4.3450
1I27A	emdecoy1258_1I27A	1I27A	2.34	-0.0797	0.6795
1I27A	emdecoy1259_1I27A	1I27A	2.60	4.0366	4.2083
1I27A	emdecoy125_1I27A	1I27A	2.91	2.1255	2.4559
1I27A	emdecoy1260_1I27A	1I27A	3.06	2.8605	3.1221
1I27A	emdecoy1261_1I27A	1I27A	2.62	3.4486	3.6632
1I27A	emdecoy1262_1I27A	1I27A	2.20	3.4486	3.6632
1I27A	emdecoy1263_1I27A	1I27A	2.77	3.0075	3.2569
1I27A	emdecoy1264_1I27A	1I27A	2.92	2.7135	2.9878
1I27A	emdecoy1265_1I27A	1I27A	2.47	3.3016	3.5275
1I27A	emdecoy1266_1I27A	1I27A	2.28	4.0366	4.2083
1I27A	emdecoy1267_1I27A	1I27A	2.33	3.7426	3.9354
1I27A	emdecoy1268_1I27A	1I27A	2.40	3.5956	3.7992
1I27A	emdecoy1269_1I27A	1I27A	2.28	3.5956	3.7992
1I27A	emdecoy126_1I27A	1I27A	2.42	3.5956	3.7992
1I27A	emdecoy1270_1I27A	1I27A	2.11	3.4486	3.6632
1I27A	emdecoy1271_1I27A	1I27A	2.17	3.3016	3.5275
1I27A	emdecoy1272_1I27A	1I27A	2.44	2.8605	3.1221
1I27A	emdecoy1273_1I27A	1I27A	2.59	3.5956	3.7992
1I27A	emdecoy1274_1I27A	1I27A	2.28	3.1545	3.3920
1I27A	emdecoy1275_1I27A	1I27A	1.95	3.4486	3.6632
1I27A	emdecoy1276_1I27A	1I27A	2.21	2.8605	3.1221
1I27A	emdecoy1277_1I27A	1I27A	2.55	3.4486	3.6632
1I27A	emdecoy1278_1I27A	1I27A	2.66	3.3016	3.5275
1I27A	emdecoy1279_1I27A	1I27A	3.02	3.3016	3.5275
1I27A	emdecoy127_1I27A	1I27A	2.58	3.4486	3.6632
1I27A	emdecoy1280_1I27A	1I27A	2.41	2.8605	3.1221
1I27A	emdecoy1281_1I27A	1I27A	2.15	4.1836	4.3450
1I27A	emdecoy1282_1I27A	1I27A	2.62	3.3016	3.5275
1I27A	emdecoy1283_1I27A	1I27A	2.86	2.8605	3.1221
1I27A	emdecoy1284_1I27A	1I27A	2.60	3.3016	3.5275
1I27A	emdecoy1285_1I27A	1I27A	2.74	0.0673	0.7766
1I27A	emdecoy1286_1I27A	1I27A	2.64	3.0075	3.2569
1I27A	emdecoy1287_1I27A	1I27A	2.08	0.0673	0.7766
1I27A	emdecoy1288_1I27A	1I27A	2.02	0.0673	0.7766
1I27A	emdecoy1289_1I27A	1I27A	2.27	3.5956	3.7992
1I27A	emdecoy128_1I27A	1I27A	3.01	2.7135	2.9878
1I27A	emdecoy1290_1I27A	1I27A	2.99	3.0075	3.2569
1I27A	emdecoy1291_1I27A	1I27A	2.10	3.8896	4.0718
1I27A	emdecoy1292_1I27A	1I27A	2.64	2.7135	2.9878
1I27A	emdecoy1293_1I27A	1I27A	2.28	-0.0797	0.6795
1I27A	emdecoy1294_1I27A	1I27A	2.78	2.5665	2.8539
1I27A	emdecoy1295_1I27A	1I27A	2.55	0.2143	0.8785
1I27A	emdecoy1296_1I27A	1I27A	2.64	2.8605	3.1221
1I27A	emdecoy1297_1I27A	1I27A	2.12	3.5956	3.7992
1I27A	emdecoy1298_1I27A	1I27A	2.41	3.3016	3.5275
1I27A	emdecoy1299_1I27A	1I27A	2.44	3.4486	3.6632
1I27A	emdecoy129_1I27A	1I27A	2.86	2.7135	2.9878
1I27A	emdecoy12_1I27A	1I27A	2.54	0.6553	1.2073
1I27A	emdecoy1300_1I27A	1I27A	2.17	3.1545	3.3920
1I27A	emdecoy1301_1I27A	1I27A	2.81	3.4486	3.6632
1I27A	emdecoy1302_1I27A	1I27A	2.24	4.4777	4.6187
1I27A	emdecoy1303_1I27A	1I27A	2.65	3.3016	3.5275
1I27A	emdecoy1304_1I27A	1I27A	2.42	2.8605	3.1221
1I27A	emdecoy1305_1I27A	1I27A	2.25	3.4486	3.6632
1I27A	emdecoy1306_1I27A	1I27A	2.47	-0.8148	0.2808
1I27A	emdecoy1307_1I27A	1I27A	2.17	3.1545	3.3920
1I27A	emdecoy1308_1I27A	1I27A	2.64	2.7135	2.9878
1I27A	emdecoy1309_1I27A	1I27A	2.72	2.8605	3.1221
1I27A	emdecoy130_1I27A	1I27A	2.63	3.0075	3.2569
1I27A	emdecoy1310_1I27A	1I27A	2.53	3.7426	3.9354
1I27A	emdecoy1311_1I27A	1I27A	2.33	3.0075	3.2569
1I27A	emdecoy1312_1I27A	1I27A	2.63	1.3904	1.8111
1I27A	emdecoy1313_1I27A	1I27A	2.40	3.3016	3.5275
1I27A	emdecoy1314_1I27A	1I27A	2.31	3.1545	3.3920
1I27A	emdecoy1315_1I27A	1I27A	2.45	4.0366	4.2083
1I27A	emdecoy1316_1I27A	1I27A	2.44	3.3016	3.5275
1I27A	emdecoy1317_1I27A	1I27A	2.48	-0.5208	0.4209
1I27A	emdecoy1318_1I27A	1I27A	2.14	3.4486	3.6632
1I27A	emdecoy1319_1I27A	1I27A	2.39	3.5956	3.7992
1I27A	emdecoy131_1I27A	1I27A	2.47	2.7135	2.9878
1I27A	emdecoy1320_1I27A	1I27A	2.33	3.7426	3.9354
1I27A	emdecoy1321_1I27A	1I27A	2.45	3.3016	3.5275
1I27A	emdecoy1322_1I27A	1I27A	2.62	3.7426	3.9354
1I27A	emdecoy1323_1I27A	1I27A	2.26	3.8896	4.0718
1I27A	emdecoy1324_1I27A	1I27A	2.40	3.8896	4.0718
1I27A	emdecoy1325_1I27A	1I27A	2.00	-0.5208	0.4209
1I27A	emdecoy1326_1I27A	1I27A	2.24	3.5956	3.7992
1I27A	emdecoy1327_1I27A	1I27A	1.60	0.0673	0.7766
1I27A	emdecoy1328_1I27A	1I27A	2.69	3.1545	3.3920
1I27A	emdecoy1329_1I27A	1I27A	2.15	3.3016	3.5275
1I27A	emdecoy132_1I27A	1I27A	2.54	3.1545	3.3920
1I27A	emdecoy1330_1I27A	1I27A	2.06	4.0366	4.2083
1I27A	emdecoy1331_1I27A	1I27A	2.58	3.1545	3.3920
1I27A	emdecoy1332_1I27A	1I27A	2.22	4.1836	4.3450
1I27A	emdecoy1333_1I27A	1I27A	2.64	2.5665	2.8539
1I27A	emdecoy1334_1I27A	1I27A	2.63	2.8605	3.1221
1I27A	emdecoy1335_1I27A	1I27A	2.38	2.7135	2.9878
1I27A	emdecoy1336_1I27A	1I27A	1.94	0.2143	0.8785
1I27A	emdecoy1337_1I27A	1I27A	2.82	2.8605	3.1221
1I27A	emdecoy1338_1I27A	1I27A	2.44	4.1836	4.3450
1I27A	emdecoy1339_1I27A	1I27A	2.42	3.4486	3.6632
1I27A	emdecoy133_1I27A	1I27A	3.03	3.0075	3.2569
1I27A	emdecoy1340_1I27A	1I27A	2.21	3.8896	4.0718
1I27A	emdecoy1341_1I27A	1I27A	2.23	3.0075	3.2569
1I27A	emdecoy1342_1I27A	1I27A	2.40	3.7426	3.9354
1I27A	emdecoy1343_1I27A	1I27A	2.49	3.3016	3.5275
1I27A	emdecoy1344_1I27A	1I27A	2.05	0.0673	0.7766
1I27A	emdecoy1345_1I27A	1I27A	2.66	2.7135	2.9878
1I27A	emdecoy1346_1I27A	1I27A	2.43	3.0075	3.2569
1I27A	emdecoy1347_1I27A	1I27A	2.65	3.1545	3.3920
1I27A	emdecoy1348_1I27A	1I27A	2.51	3.5956	3.7992
1I27A	emdecoy1349_1I27A	1I27A	2.07	3.5956	3.7992
1I27A	emdecoy134_1I27A	1I27A	2.63	2.5665	2.8539
1I27A	emdecoy1350_1I27A	1I27A	2.49	-0.2267	0.5875
1I27A	emdecoy1351_1I27A	1I27A	2.13	-0.3738	0.5011
1I27A	emdecoy1352_1I27A	1I27A	2.69	-0.5208	0.4209
1I27A	emdecoy1353_1I27A	1I27A	2.34	4.3306	4.4818
1I27A	emdecoy1354_1I27A	1I27A	2.84	3.5956	3.7992
1I27A	emdecoy1355_1I27A	1I27A	2.45	-0.6678	0.3473
1I27A	emdecoy1356_1I27A	1I27A	2.47	3.1545	3.3920
1I27A	emdecoy1357_1I27A	1I27A	2.17	-0.0797	0.6795
1I27A	emdecoy1358_1I27A	1I27A	2.61	3.5956	3.7992
1I27A	emdecoy1359_1I27A	1I27A	2.63	3.3016	3.5275
1I27A	emdecoy135_1I27A	1I27A	2.74	2.5665	2.8539
1I27A	emdecoy1360_1I27A	1I27A	2.26	3.7426	3.9354
1I27A	emdecoy1361_1I27A	1I27A	2.34	-0.0797	0.6795
1I27A	emdecoy1362_1I27A	1I27A	1.77	3.8896	4.0718
1I27A	emdecoy1363_1I27A	1I27A	2.28	3.4486	3.6632
1I27A	emdecoy1364_1I27A	1I27A	2.58	3.7426	3.9354
1I27A	emdecoy1365_1I27A	1I27A	2.93	3.5956	3.7992
1I27A	emdecoy1366_1I27A	1I27A	3.05	3.0075	3.2569
1I27A	emdecoy1367_1I27A	1I27A	3.08	3.0075	3.2569
1I27A	emdecoy1368_1I27A	1I27A	3.07	2.5665	2.8539
1I27A	emdecoy1369_1I27A	1I27A	2.07	3.8896	4.0718
1I27A	emdecoy136_1I27A	1I27A	2.38	3.1545	3.3920
1I27A	emdecoy1370_1I27A	1I27A	2.29	3.5956	3.7992
1I27A	emdecoy1371_1I27A	1I27A	2.29	3.7426	3.9354
1I27A	emdecoy1372_1I27A	1I27A	2.51	3.4486	3.6632
1I27A	emdecoy1373_1I27A	1I27A	2.62	-0.3738	0.5011
1I27A	emdecoy1374_1I27A	1I27A	1.78	-0.0797	0.6795
1I27A	emdecoy1375_1I27A	1I27A	2.33	3.5956	3.7992
1I27A	emdecoy1376_1I27A	1I27A	2.59	3.5956	3.7992
1I27A	emdecoy1377_1I27A	1I27A	2.41	3.3016	3.5275
1I27A	emdecoy1378_1I27A	1I27A	2.34	3.5956	3.7992
1I27A	emdecoy1379_1I27A	1I27A	2.57	0.2143	0.8785
1I27A	emdecoy137_1I27A	1I27A	2.48	3.0075	3.2569
1I27A	emdecoy1380_1I27A	1I27A	2.37	3.7426	3.9354
1I27A	emdecoy1381_1I27A	1I27A	2.52	3.0075	3.2569
1I27A	emdecoy1382_1I27A	1I27A	2.42	3.3016	3.5275
1I27A	emdecoy1383_1I27A	1I27A	2.39	3.5956	3.7992
1I27A	emdecoy1384_1I27A	1I27A	2.52	3.0075	3.2569
1I27A	emdecoy1385_1I27A	1I27A	2.38	2.5665	2.8539
1I27A	emdecoy1386_1I27A	1I27A	2.58	4.1836	4.3450
1I27A	emdecoy1387_1I27A	1I27A	2.29	2.8605	3.1221
1I27A	emdecoy1388_1I27A	1I27A	2.22	3.7426	3.9354
1I27A	emdecoy1389_1I27A	1I27A	2.44	3.4486	3.6632
1I27A	emdecoy138_1I27A	1I27A	2.60	3.3016	3.5275
1I27A	emdecoy1390_1I27A	1I27A	2.60	2.8605	3.1221
1I27A	emdecoy1391_1I27A	1I27A	2.45	4.1836	4.3450
1I27A	emdecoy1392_1I27A	1I27A	2.24	3.8896	4.0718
1I27A	emdecoy1393_1I27A	1I27A	2.51	3.1545	3.3920
1I27A	emdecoy1394_1I27A	1I27A	2.44	3.8896	4.0718
1I27A	emdecoy1395_1I27A	1I27A	2.51	2.8605	3.1221
1I27A	emdecoy1396_1I27A	1I27A	2.18	3.3016	3.5275
1I27A	emdecoy1397_1I27A	1I27A	2.51	3.5956	3.7992
1I27A	emdecoy1398_1I27A	1I27A	2.27	3.7426	3.9354
1I27A	emdecoy1399_1I27A	1I27A	2.46	3.3016	3.5275
1I27A	emdecoy139_1I27A	1I27A	3.17	2.5665	2.8539
1I27A	emdecoy13_1I27A	1I27A	2.96	1.3904	1.8111
1I27A	emdecoy1400_1I27A	1I27A	2.56	3.4486	3.6632
1I27A	emdecoy1401_1I27A	1I27A	2.50	3.1545	3.3920
1I27A	emdecoy1402_1I27A	1I27A	2.82	3.0075	3.2569
1I27A	emdecoy1403_1I27A	1I27A	2.35	4.0366	4.2083
1I27A	emdecoy1404_1I27A	1I27A	2.35	3.4486	3.6632
1I27A	emdecoy1405_1I27A	1I27A	2.06	4.4777	4.6187
1I27A	emdecoy1406_1I27A	1I27A	3.09	3.4486	3.6632
1I27A	emdecoy1407_1I27A	1I27A	2.52	3.1545	3.3920
1I27A	emdecoy1408_1I27A	1I27A	2.12	4.0366	4.2083
1I27A	emdecoy1409_1I27A	1I27A	2.33	4.1836	4.3450
1I27A	emdecoy140_1I27A	1I27A	2.35	0.6553	1.2073
1I27A	emdecoy1410_1I27A	1I27A	2.73	3.4486	3.6632
1I27A	emdecoy1411_1I27A	1I27A	2.24	3.3016	3.5275
1I27A	emdecoy1412_1I27A	1I27A	2.74	3.3016	3.5275
1I27A	emdecoy1413_1I27A	1I27A	1.75	4.1836	4.3450
1I27A	emdecoy1414_1I27A	1I27A	2.53	3.5956	3.7992
1I27A	emdecoy1415_1I27A	1I27A	2.44	3.8896	4.0718
1I27A	emdecoy1416_1I27A	1I27A	2.43	4.0366	4.2083
1I27A	emdecoy1417_1I27A	1I27A	1.97	3.7426	3.9354
1I27A	emdecoy1418_1I27A	1I27A	2.43	3.7426	3.9354
1I27A	emdecoy1419_1I27A	1I27A	2.97	3.3016	3.5275
1I27A	emdecoy141_1I27A	1I27A	2.39	2.8605	3.1221
1I27A	emdecoy1420_1I27A	1I27A	3.07	2.5665	2.8539
1I27A	emdecoy1421_1I27A	1I27A	2.45	-0.3738	0.5011
1I27A	emdecoy1422_1I27A	1I27A	2.45	-0.2267	0.5875
1I27A	emdecoy1423_1I27A	1I27A	2.25	3.7426	3.9354
1I27A	emdecoy1424_1I27A	1I27A	2.32	3.7426	3.9354
1I27A	emdecoy1425_1I27A	1I27A	2.60	4.0366	4.2083
1I27A	emdecoy1426_1I27A	1I27A	1.76	-0.0797	0.6795
1I27A	emdecoy1427_1I27A	1I27A	2.36	4.0366	4.2083
1I27A	emdecoy1428_1I27A	1I27A	2.76	3.7426	3.9354
1I27A	emdecoy1429_1I27A	1I27A	2.31	3.1545	3.3920
1I27A	emdecoy142_1I27A	1I27A	2.49	2.7135	2.9878
1I27A	emdecoy1430_1I27A	1I27A	2.28	3.1545	3.3920
1I27A	emdecoy1431_1I27A	1I27A	2.76	2.8605	3.1221
1I27A	emdecoy1432_1I27A	1I27A	2.48	3.7426	3.9354
1I27A	emdecoy1433_1I27A	1I27A	2.40	3.1545	3.3920
1I27A	emdecoy1434_1I27A	1I27A	2.12	3.5956	3.7992
1I27A	emdecoy1435_1I27A	1I27A	2.59	3.5956	3.7992
1I27A	emdecoy1436_1I27A	1I27A	2.47	3.1545	3.3920
1I27A	emdecoy1437_1I27A	1I27A	2.29	3.8896	4.0718
1I27A	emdecoy1438_1I27A	1I27A	2.67	3.0075	3.2569
1I27A	emdecoy1439_1I27A	1I27A	2.48	2.8605	3.1221
1I27A	emdecoy143_1I27A	1I27A	2.85	2.5665	2.8539
1I27A	emdecoy1440_1I27A	1I27A	2.38	3.3016	3.5275
1I27A	emdecoy1441_1I27A	1I27A	2.32	3.0075	3.2569
1I27A	emdecoy1442_1I27A	1I27A	2.16	3.5956	3.7992
1I27A	emdecoy1443_1I27A	1I27A	2.29	3.4486	3.6632
1I27A	emdecoy1444_1I27A	1I27A	2.39	2.5665	2.8539
1I27A	emdecoy1445_1I27A	1I27A	2.17	3.8896	4.0718
1I27A	emdecoy1446_1I27A	1I27A	2.12	3.5956	3.7992
1I27A	emdecoy1447_1I27A	1I27A	2.56	3.0075	3.2569
1I27A	emdecoy1448_1I27A	1I27A	2.67	3.3016	3.5275
1I27A	emdecoy1449_1I27A	1I27A	2.78	3.0075	3.2569
1I27A	emdecoy144_1I27A	1I27A	2.66	2.5665	2.8539
1I27A	emdecoy1450_1I27A	1I27A	2.28	4.3306	4.4818
1I27A	emdecoy1451_1I27A	1I27A	2.07	4.9187	5.0300
1I27A	emdecoy1452_1I27A	1I27A	2.42	3.8896	4.0718
1I27A	emdecoy1453_1I27A	1I27A	2.49	-0.8148	0.2808
1I27A	emdecoy1454_1I27A	1I27A	2.61	-0.3738	0.5011
1I27A	emdecoy1455_1I27A	1I27A	2.61	3.5956	3.7992
1I27A	emdecoy1456_1I27A	1I27A	1.93	4.7717	4.8928
1I27A	emdecoy1457_1I27A	1I27A	2.50	3.8896	4.0718
1I27A	emdecoy1458_1I27A	1I27A	2.41	2.5665	2.8539
1I27A	emdecoy1459_1I27A	1I27A	2.76	3.0075	3.2569
1I27A	emdecoy145_1I27A	1I27A	2.89	2.5665	2.8539
1I27A	emdecoy1460_1I27A	1I27A	2.41	3.4486	3.6632
1I27A	emdecoy1461_1I27A	1I27A	2.00	3.7426	3.9354
1I27A	emdecoy1462_1I27A	1I27A	2.92	-0.5208	0.4209
1I27A	emdecoy1463_1I27A	1I27A	2.51	-0.6678	0.3473
1I27A	emdecoy1464_1I27A	1I27A	2.40	-0.3738	0.5011
1I27A	emdecoy1465_1I27A	1I27A	2.33	-0.5208	0.4209
1I27A	emdecoy1466_1I27A	1I27A	2.55	-0.5208	0.4209
1I27A	emdecoy1467_1I27A	1I27A	2.01	3.5956	3.7992
1I27A	emdecoy1468_1I27A	1I27A	2.69	-0.5208	0.4209
1I27A	emdecoy1469_1I27A	1I27A	2.59	-0.8148	0.2808
1I27A	emdecoy146_1I27A	1I27A	2.93	2.5665	2.8539
1I27A	emdecoy1470_1I27A	1I27A	2.09	-0.0797	0.6795
1I27A	emdecoy1471_1I27A	1I27A	2.67	2.8605	3.1221
1I27A	emdecoy1472_1I27A	1I27A	2.68	2.7135	2.9878
1I27A	emdecoy1473_1I27A	1I27A	2.82	2.8605	3.1221
1I27A	emdecoy1474_1I27A	1I27A	2.67	3.3016	3.5275
1I27A	emdecoy1475_1I27A	1I27A	2.41	2.8605	3.1221
1I27A	emdecoy1476_1I27A	1I27A	2.36	4.0366	4.2083
1I27A	emdecoy1477_1I27A	1I27A	2.73	3.1545	3.3920
1I27A	emdecoy1478_1I27A	1I27A	1.92	0.0673	0.7766
1I27A	emdecoy1479_1I27A	1I27A	2.22	3.4486	3.6632
1I27A	emdecoy147_1I27A	1I27A	2.23	4.0366	4.2083
1I27A	emdecoy1480_1I27A	1I27A	2.10	3.5956	3.7992
1I27A	emdecoy1481_1I27A	1I27A	2.19	3.3016	3.5275
1I27A	emdecoy1482_1I27A	1I27A	2.65	3.0075	3.2569
1I27A	emdecoy1483_1I27A	1I27A	2.33	3.4486	3.6632
1I27A	emdecoy1484_1I27A	1I27A	2.47	3.7426	3.9354
1I27A	emdecoy1485_1I27A	1I27A	2.56	3.3016	3.5275
1I27A	emdecoy1486_1I27A	1I27A	2.24	3.3016	3.5275
1I27A	emdecoy1487_1I27A	1I27A	2.18	3.7426	3.9354
1I27A	emdecoy1488_1I27A	1I27A	2.40	3.0075	3.2569
1I27A	emdecoy1489_1I27A	1I27A	2.85	2.2725	2.5879
1I27A	emdecoy148_1I27A	1I27A	2.85	2.4195	2.7206
1I27A	emdecoy1490_1I27A	1I27A	2.44	3.7426	3.9354
1I27A	emdecoy1491_1I27A	1I27A	2.65	3.8896	4.0718
1I27A	emdecoy1492_1I27A	1I27A	2.72	3.5956	3.7992
1I27A	emdecoy1493_1I27A	1I27A	2.30	3.7426	3.9354
1I27A	emdecoy1494_1I27A	1I27A	2.29	3.7426	3.9354
1I27A	emdecoy1495_1I27A	1I27A	2.36	3.5956	3.7992
1I27A	emdecoy1496_1I27A	1I27A	2.65	3.3016	3.5275
1I27A	emdecoy1497_1I27A	1I27A	2.78	2.8605	3.1221
1I27A	emdecoy1498_1I27A	1I27A	2.45	3.5956	3.7992
1I27A	emdecoy1499_1I27A	1I27A	2.53	3.1545	3.3920
1I27A	emdecoy149_1I27A	1I27A	2.57	0.9494	1.4421
1I27A	emdecoy14_1I27A	1I27A	2.79	2.4195	2.7206
1I27A	emdecoy1500_1I27A	1I27A	2.45	2.5665	2.8539
1I27A	emdecoy1501_1I27A	1I27A	2.37	3.1545	3.3920
1I27A	emdecoy1502_1I27A	1I27A	2.24	1.0964	1.5631
1I27A	emdecoy1503_1I27A	1I27A	2.66	2.5665	2.8539
1I27A	emdecoy1504_1I27A	1I27A	2.76	2.5665	2.8539
1I27A	emdecoy1505_1I27A	1I27A	2.77	1.0964	1.5631
1I27A	emdecoy1506_1I27A	1I27A	2.77	2.4195	2.7206
1I27A	emdecoy1507_1I27A	1I27A	3.13	0.5083	1.0942
1I27A	emdecoy1508_1I27A	1I27A	2.82	2.1255	2.4559
1I27A	emdecoy1509_1I27A	1I27A	1.80	-0.5208	0.4209
1I27A	emdecoy150_1I27A	1I27A	2.84	2.8605	3.1221
1I27A	emdecoy1510_1I27A	1I27A	2.58	0.5083	1.0942
1I27A	emdecoy1511_1I27A	1I27A	2.30	3.5956	3.7992
1I27A	emdecoy1512_1I27A	1I27A	2.93	0.9494	1.4421
1I27A	emdecoy1513_1I27A	1I27A	2.59	2.5665	2.8539
1I27A	emdecoy1514_1I27A	1I27A	2.15	3.7426	3.9354
1I27A	emdecoy1515_1I27A	1I27A	2.86	1.0964	1.5631
1I27A	emdecoy1516_1I27A	1I27A	2.66	1.8314	2.1946
1I27A	emdecoy1517_1I27A	1I27A	2.58	2.5665	2.8539
1I27A	emdecoy1518_1I27A	1I27A	2.69	2.8605	3.1221
1I27A	emdecoy1519_1I27A	1I27A	2.56	2.1255	2.4559
1I27A	emdecoy151_1I27A	1I27A	2.73	3.0075	3.2569
1I27A	emdecoy1520_1I27A	1I27A	2.72	0.8023	1.3234
1I27A	emdecoy1521_1I27A	1I27A	2.54	1.3904	1.8111
1I27A	emdecoy1522_1I27A	1I27A	2.59	2.5665	2.8539
1I27A	emdecoy1523_1I27A	1I27A	2.55	0.5083	1.0942
1I27A	emdecoy1524_1I27A	1I27A	2.99	3.0075	3.2569
1I27A	emdecoy1525_1I27A	1I27A	2.62	1.0964	1.5631
1I27A	emdecoy1526_1I27A	1I27A	2.37	0.9494	1.4421
1I27A	emdecoy1527_1I27A	1I27A	2.82	-0.9618	0.2218
1I27A	emdecoy1528_1I27A	1I27A	2.33	2.7135	2.9878
1I27A	emdecoy1529_1I27A	1I27A	2.49	3.3016	3.5275
1I27A	emdecoy152_1I27A	1I27A	2.96	3.1545	3.3920
1I27A	emdecoy1530_1I27A	1I27A	2.62	0.9494	1.4421
1I27A	emdecoy1531_1I27A	1I27A	2.71	2.5665	2.8539
1I27A	emdecoy1532_1I27A	1I27A	2.49	1.2434	1.6862
1I27A	emdecoy1533_1I27A	1I27A	2.51	3.0075	3.2569
1I27A	emdecoy1534_1I27A	1I27A	2.85	0.6553	1.2073
1I27A	emdecoy1535_1I27A	1I27A	2.51	2.4195	2.7206
1I27A	emdecoy1536_1I27A	1I27A	2.95	3.3016	3.5275
1I27A	emdecoy1537_1I27A	1I27A	3.05	-0.0797	0.6795
1I27A	emdecoy1538_1I27A	1I27A	2.51	3.1545	3.3920
1I27A	emdecoy1539_1I27A	1I27A	2.66	3.0075	3.2569
1I27A	emdecoy153_1I27A	1I27A	2.45	3.1545	3.3920
1I27A	emdecoy1540_1I27A	1I27A	2.31	1.3904	1.8111
1I27A	emdecoy1541_1I27A	1I27A	2.26	2.8605	3.1221
1I27A	emdecoy1542_1I27A	1I27A	2.66	0.6553	1.2073
1I27A	emdecoy1543_1I27A	1I27A	2.89	1.6844	2.0655
1I27A	emdecoy1544_1I27A	1I27A	2.84	0.0673	0.7766
1I27A	emdecoy1545_1I27A	1I27A	2.70	1.3904	1.8111
1I27A	emdecoy1546_1I27A	1I27A	2.95	0.6553	1.2073
1I27A	emdecoy1547_1I27A	1I27A	2.87	0.6553	1.2073
1I27A	emdecoy1548_1I27A	1I27A	2.56	3.1545	3.3920
1I27A	emdecoy1549_1I27A	1I27A	2.81	-0.6678	0.3473
1I27A	emdecoy154_1I27A	1I27A	2.54	3.1545	3.3920
1I27A	emdecoy1550_1I27A	1I27A	2.87	-0.8148	0.2808
1I27A	emdecoy1551_1I27A	1I27A	2.59	1.0964	1.5631
1I27A	emdecoy1552_1I27A	1I27A	2.80	3.3016	3.5275
1I27A	emdecoy1553_1I27A	1I27A	2.88	2.2725	2.5879
1I27A	emdecoy1554_1I27A	1I27A	2.86	2.4195	2.7206
1I27A	emdecoy1555_1I27A	1I27A	2.70	0.5083	1.0942
1I27A	emdecoy1556_1I27A	1I27A	2.88	0.2143	0.8785
1I27A	emdecoy1557_1I27A	1I27A	2.80	1.9784	2.3248
1I27A	emdecoy1558_1I27A	1I27A	2.66	2.2725	2.5879
1I27A	emdecoy1559_1I27A	1I27A	2.17	3.5956	3.7992
1I27A	emdecoy155_1I27A	1I27A	2.86	0.8023	1.3234
1I27A	emdecoy1560_1I27A	1I27A	2.54	1.0964	1.5631
1I27A	emdecoy1561_1I27A	1I27A	1.98	-0.6678	0.3473
1I27A	emdecoy1562_1I27A	1I27A	2.11	4.0366	4.2083
1I27A	emdecoy1563_1I27A	1I27A	3.01	0.9494	1.4421
1I27A	emdecoy1564_1I27A	1I27A	2.67	0.3613	0.9845
1I27A	emdecoy1565_1I27A	1I27A	2.58	0.5083	1.0942
1I27A	emdecoy1566_1I27A	1I27A	2.56	3.1545	3.3920
1I27A	emdecoy1567_1I27A	1I27A	3.24	0.8023	1.3234
1I27A	emdecoy1568_1I27A	1I27A	2.19	0.8023	1.3234
1I27A	emdecoy1569_1I27A	1I27A	2.19	0.8023	1.3234
1I27A	emdecoy156_1I27A	1I27A	2.80	3.1545	3.3920
1I27A	emdecoy1570_1I27A	1I27A	2.68	1.6844	2.0655
1I27A	emdecoy1571_1I27A	1I27A	2.64	3.1545	3.3920
1I27A	emdecoy1572_1I27A	1I27A	2.46	0.9494	1.4421
1I27A	emdecoy1573_1I27A	1I27A	2.51	3.3016	3.5275
1I27A	emdecoy1574_1I27A	1I27A	2.43	1.3904	1.8111
1I27A	emdecoy1575_1I27A	1I27A	2.44	2.8605	3.1221
1I27A	emdecoy1576_1I27A	1I27A	2.45	3.3016	3.5275
1I27A	emdecoy1577_1I27A	1I27A	2.60	3.0075	3.2569
1I27A	emdecoy1578_1I27A	1I27A	2.52	3.3016	3.5275
1I27A	emdecoy1579_1I27A	1I27A	2.34	1.0964	1.5631
1I27A	emdecoy157_1I27A	1I27A	2.34	3.4486	3.6632
1I27A	emdecoy1580_1I27A	1I27A	2.57	3.1545	3.3920
1I27A	emdecoy1581_1I27A	1I27A	2.64	2.5665	2.8539
1I27A	emdecoy1582_1I27A	1I27A	2.59	3.5956	3.7992
1I27A	emdecoy1583_1I27A	1I27A	2.87	0.3613	0.9845
1I27A	emdecoy1584_1I27A	1I27A	2.85	0.6553	1.2073
1I27A	emdecoy1585_1I27A	1I27A	2.46	3.3016	3.5275
1I27A	emdecoy1586_1I27A	1I27A	2.19	1.8314	2.1946
1I27A	emdecoy1587_1I27A	1I27A	2.60	1.0964	1.5631
1I27A	emdecoy1588_1I27A	1I27A	2.61	1.2434	1.6862
1I27A	emdecoy1589_1I27A	1I27A	2.73	1.3904	1.8111
1I27A	emdecoy158_1I27A	1I27A	2.58	3.0075	3.2569
1I27A	emdecoy1590_1I27A	1I27A	2.85	4.0366	4.2083
1I27A	emdecoy1591_1I27A	1I27A	2.54	3.3016	3.5275
1I27A	emdecoy1592_1I27A	1I27A	2.48	0.6553	1.2073
1I27A	emdecoy1593_1I27A	1I27A	2.80	-0.2267	0.5875
1I27A	emdecoy1594_1I27A	1I27A	2.92	1.5374	1.9376
1I27A	emdecoy1595_1I27A	1I27A	2.43	3.1545	3.3920
1I27A	emdecoy1596_1I27A	1I27A	2.62	1.2434	1.6862
1I27A	emdecoy1597_1I27A	1I27A	2.63	3.0075	3.2569
1I27A	emdecoy1598_1I27A	1I27A	2.61	0.6553	1.2073
1I27A	emdecoy1599_1I27A	1I27A	2.50	3.4486	3.6632
1I27A	emdecoy159_1I27A	1I27A	2.23	3.1545	3.3920
1I27A	emdecoy15_1I27A	1I27A	2.95	1.6844	2.0655
1I27A	emdecoy1600_1I27A	1I27A	2.68	3.4486	3.6632
1I27A	emdecoy1601_1I27A	1I27A	2.71	1.0964	1.5631
1I27A	emdecoy1602_1I27A	1I27A	2.73	2.7135	2.9878
1I27A	emdecoy1603_1I27A	1I27A	2.61	3.1545	3.3920
1I27A	emdecoy1604_1I27A	1I27A	2.72	2.2725	2.5879
1I27A	emdecoy1605_1I27A	1I27A	2.51	2.7135	2.9878
1I27A	emdecoy1606_1I27A	1I27A	2.68	1.5374	1.9376
1I27A	emdecoy1607_1I27A	1I27A	2.81	0.0673	0.7766
1I27A	emdecoy1608_1I27A	1I27A	2.79	2.2725	2.5879
1I27A	emdecoy1609_1I27A	1I27A	2.60	1.6844	2.0655
1I27A	emdecoy160_1I27A	1I27A	2.32	3.1545	3.3920
1I27A	emdecoy1610_1I27A	1I27A	2.16	3.7426	3.9354
1I27A	emdecoy1611_1I27A	1I27A	3.11	0.9494	1.4421
1I27A	emdecoy1612_1I27A	1I27A	3.03	0.6553	1.2073
1I27A	emdecoy1613_1I27A	1I27A	2.44	1.3904	1.8111
1I27A	emdecoy1614_1I27A	1I27A	2.64	1.2434	1.6862
1I27A	emdecoy1615_1I27A	1I27A	2.14	4.0366	4.2083
1I27A	emdecoy1616_1I27A	1I27A	1.98	-0.5208	0.4209
1I27A	emdecoy1617_1I27A	1I27A	2.82	1.5374	1.9376
1I27A	emdecoy1618_1I27A	1I27A	2.53	1.9784	2.3248
1I27A	emdecoy1619_1I27A	1I27A	2.45	0.9494	1.4421
1I27A	emdecoy161_1I27A	1I27A	2.79	1.8314	2.1946
1I27A	emdecoy1620_1I27A	1I27A	2.48	0.9494	1.4421
1I27A	emdecoy1621_1I27A	1I27A	2.32	0.8023	1.3234
1I27A	emdecoy1622_1I27A	1I27A	2.69	3.0075	3.2569
1I27A	emdecoy1623_1I27A	1I27A	2.45	1.3904	1.8111
1I27A	emdecoy1624_1I27A	1I27A	2.58	3.1545	3.3920
1I27A	emdecoy1625_1I27A	1I27A	2.66	3.0075	3.2569
1I27A	emdecoy1626_1I27A	1I27A	2.46	3.4486	3.6632
1I27A	emdecoy1627_1I27A	1I27A	2.70	3.4486	3.6632
1I27A	emdecoy1628_1I27A	1I27A	2.50	0.9494	1.4421
1I27A	emdecoy1629_1I27A	1I27A	2.31	3.0075	3.2569
1I27A	emdecoy162_1I27A	1I27A	2.41	3.0075	3.2569
1I27A	emdecoy1630_1I27A	1I27A	2.46	3.5956	3.7992
1I27A	emdecoy1631_1I27A	1I27A	2.66	3.7426	3.9354
1I27A	emdecoy1632_1I27A	1I27A	2.81	3.5956	3.7992
1I27A	emdecoy1633_1I27A	1I27A	2.33	1.6844	2.0655
1I27A	emdecoy1634_1I27A	1I27A	2.69	1.6844	2.0655
1I27A	emdecoy1635_1I27A	1I27A	2.51	4.0366	4.2083
1I27A	emdecoy1636_1I27A	1I27A	2.99	0.6553	1.2073
1I27A	emdecoy1637_1I27A	1I27A	2.63	1.9784	2.3248
1I27A	emdecoy1638_1I27A	1I27A	2.57	1.0964	1.5631
1I27A	emdecoy1639_1I27A	1I27A	2.63	0.8023	1.3234
1I27A	emdecoy163_1I27A	1I27A	2.53	3.7426	3.9354
1I27A	emdecoy1640_1I27A	1I27A	2.48	1.0964	1.5631
1I27A	emdecoy1641_1I27A	1I27A	2.36	1.2434	1.6862
1I27A	emdecoy1642_1I27A	1I27A	2.52	3.0075	3.2569
1I27A	emdecoy1643_1I27A	1I27A	2.50	1.9784	2.3248
1I27A	emdecoy1644_1I27A	1I27A	2.43	3.0075	3.2569
1I27A	emdecoy1645_1I27A	1I27A	2.40	1.2434	1.6862
1I27A	emdecoy1646_1I27A	1I27A	2.50	3.1545	3.3920
1I27A	emdecoy1647_1I27A	1I27A	2.24	0.5083	1.0942
1I27A	emdecoy1648_1I27A	1I27A	2.83	1.0964	1.5631
1I27A	emdecoy1649_1I27A	1I27A	2.23	1.3904	1.8111
1I27A	emdecoy164_1I27A	1I27A	2.60	2.5665	2.8539
1I27A	emdecoy1650_1I27A	1I27A	2.93	-0.0797	0.6795
1I27A	emdecoy1651_1I27A	1I27A	2.79	2.8605	3.1221
1I27A	emdecoy1652_1I27A	1I27A	2.74	1.6844	2.0655
1I27A	emdecoy1653_1I27A	1I27A	2.87	1.8314	2.1946
1I27A	emdecoy1654_1I27A	1I27A	2.40	3.1545	3.3920
1I27A	emdecoy1655_1I27A	1I27A	2.52	2.1255	2.4559
1I27A	emdecoy1656_1I27A	1I27A	2.86	2.7135	2.9878
1I27A	emdecoy1657_1I27A	1I27A	2.83	1.5374	1.9376
1I27A	emdecoy1658_1I27A	1I27A	1.87	-0.5208	0.4209
1I27A	emdecoy1659_1I27A	1I27A	2.91	2.7135	2.9878
1I27A	emdecoy165_1I27A	1I27A	2.40	4.0366	4.2083
1I27A	emdecoy1660_1I27A	1I27A	2.73	0.5083	1.0942
1I27A	emdecoy1661_1I27A	1I27A	2.81	0.5083	1.0942
1I27A	emdecoy1662_1I27A	1I27A	2.81	-0.0797	0.6795
1I27A	emdecoy1663_1I27A	1I27A	2.73	-0.6678	0.3473
1I27A	emdecoy1664_1I27A	1I27A	2.89	-0.6678	0.3473
1I27A	emdecoy1665_1I27A	1I27A	2.72	3.1545	3.3920
1I27A	emdecoy1666_1I27A	1I27A	2.49	1.0964	1.5631
1I27A	emdecoy1667_1I27A	1I27A	2.72	3.0075	3.2569
1I27A	emdecoy1668_1I27A	1I27A	3.06	2.7135	2.9878
1I27A	emdecoy1669_1I27A	1I27A	2.86	2.5665	2.8539
1I27A	emdecoy166_1I27A	1I27A	2.76	3.0075	3.2569
1I27A	emdecoy1670_1I27A	1I27A	2.39	1.2434	1.6862
1I27A	emdecoy1671_1I27A	1I27A	2.97	3.0075	3.2569
1I27A	emdecoy1672_1I27A	1I27A	2.71	3.0075	3.2569
1I27A	emdecoy1673_1I27A	1I27A	2.60	3.1545	3.3920
1I27A	emdecoy1674_1I27A	1I27A	2.95	3.0075	3.2569
1I27A	emdecoy1675_1I27A	1I27A	2.54	1.0964	1.5631
1I27A	emdecoy1676_1I27A	1I27A	2.59	3.0075	3.2569
1I27A	emdecoy1677_1I27A	1I27A	2.41	1.0964	1.5631
1I27A	emdecoy1678_1I27A	1I27A	2.71	3.1545	3.3920
1I27A	emdecoy1679_1I27A	1I27A	2.71	3.3016	3.5275
1I27A	emdecoy167_1I27A	1I27A	2.70	3.3016	3.5275
1I27A	emdecoy1680_1I27A	1I27A	2.46	3.3016	3.5275
1I27A	emdecoy1681_1I27A	1I27A	2.58	3.4486	3.6632
1I27A	emdecoy1682_1I27A	1I27A	2.65	3.0075	3.2569
1I27A	emdecoy1683_1I27A	1I27A	2.53	3.3016	3.5275
1I27A	emdecoy1684_1I27A	1I27A	2.45	3.7426	3.9354
1I27A	emdecoy1685_1I27A	1I27A	2.61	1.2434	1.6862
1I27A	emdecoy1686_1I27A	1I27A	2.78	3.1545	3.3920
1I27A	emdecoy1687_1I27A	1I27A	2.81	2.7135	2.9878
1I27A	emdecoy1688_1I27A	1I27A	2.87	0.8023	1.3234
1I27A	emdecoy1689_1I27A	1I27A	2.69	3.3016	3.5275
1I27A	emdecoy168_1I27A	1I27A	2.38	3.8896	4.0718
1I27A	emdecoy1690_1I27A	1I27A	2.69	3.3016	3.5275
1I27A	emdecoy1691_1I27A	1I27A	2.85	0.6553	1.2073
1I27A	emdecoy1692_1I27A	1I27A	2.68	3.5956	3.7992
1I27A	emdecoy1693_1I27A	1I27A	2.44	2.7135	2.9878
1I27A	emdecoy1694_1I27A	1I27A	2.42	2.5665	2.8539
1I27A	emdecoy1695_1I27A	1I27A	2.41	3.5956	3.7992
1I27A	emdecoy1696_1I27A	1I27A	2.44	3.4486	3.6632
1I27A	emdecoy1697_1I27A	1I27A	2.11	3.5956	3.7992
1I27A	emdecoy1698_1I27A	1I27A	2.66	3.4486	3.6632
1I27A	emdecoy1699_1I27A	1I27A	2.66	1.5374	1.9376
1I27A	emdecoy169_1I27A	1I27A	2.47	3.7426	3.9354
1I27A	emdecoy16_1I27A	1I27A	2.91	1.8314	2.1946
1I27A	emdecoy1700_1I27A	1I27A	2.52	1.3904	1.8111
1I27A	emdecoy1701_1I27A	1I27A	2.90	-0.8148	0.2808
1I27A	emdecoy1702_1I27A	1I27A	2.68	2.1255	2.4559
1I27A	emdecoy1703_1I27A	1I27A	2.88	1.8314	2.1946
1I27A	emdecoy1704_1I27A	1I27A	2.54	0.3613	0.9845
1I27A	emdecoy1705_1I27A	1I27A	2.35	2.5665	2.8539
1I27A	emdecoy1706_1I27A	1I27A	2.56	2.1255	2.4559
1I27A	emdecoy1707_1I27A	1I27A	2.27	3.1545	3.3920
1I27A	emdecoy1708_1I27A	1I27A	2.69	3.3016	3.5275
1I27A	emdecoy1709_1I27A	1I27A	2.96	0.5083	1.0942
1I27A	emdecoy170_1I27A	1I27A	2.92	3.0075	3.2569
1I27A	emdecoy1710_1I27A	1I27A	2.64	2.4195	2.7206
1I27A	emdecoy1711_1I27A	1I27A	2.33	2.8605	3.1221
1I27A	emdecoy1712_1I27A	1I27A	2.39	3.7426	3.9354
1I27A	emdecoy1713_1I27A	1I27A	2.89	2.8605	3.1221
1I27A	emdecoy1714_1I27A	1I27A	2.59	4.1836	4.3450
1I27A	emdecoy1715_1I27A	1I27A	2.97	0.3613	0.9845
1I27A	emdecoy1716_1I27A	1I27A	2.74	3.5956	3.7992
1I27A	emdecoy1717_1I27A	1I27A	2.37	3.5956	3.7992
1I27A	emdecoy1718_1I27A	1I27A	2.72	3.1545	3.3920
1I27A	emdecoy1719_1I27A	1I27A	2.48	1.0964	1.5631
1I27A	emdecoy171_1I27A	1I27A	2.68	2.8605	3.1221
1I27A	emdecoy1720_1I27A	1I27A	2.66	2.8605	3.1221
1I27A	emdecoy1721_1I27A	1I27A	2.58	2.5665	2.8539
1I27A	emdecoy1722_1I27A	1I27A	2.91	3.0075	3.2569
1I27A	emdecoy1723_1I27A	1I27A	2.72	3.5956	3.7992
1I27A	emdecoy1724_1I27A	1I27A	2.58	3.0075	3.2569
1I27A	emdecoy1725_1I27A	1I27A	2.99	3.1545	3.3920
1I27A	emdecoy1726_1I27A	1I27A	2.15	1.2434	1.6862
1I27A	emdecoy1727_1I27A	1I27A	2.58	1.6844	2.0655
1I27A	emdecoy1728_1I27A	1I27A	2.53	3.3016	3.5275
1I27A	emdecoy1729_1I27A	1I27A	2.80	3.4486	3.6632
1I27A	emdecoy172_1I27A	1I27A	2.55	2.8605	3.1221
1I27A	emdecoy1730_1I27A	1I27A	2.58	3.4486	3.6632
1I27A	emdecoy1731_1I27A	1I27A	2.35	3.1545	3.3920
1I27A	emdecoy1732_1I27A	1I27A	2.52	2.4195	2.7206
1I27A	emdecoy1733_1I27A	1I27A	2.66	3.7426	3.9354
1I27A	emdecoy1734_1I27A	1I27A	2.80	1.3904	1.8111
1I27A	emdecoy1735_1I27A	1I27A	2.93	2.7135	2.9878
1I27A	emdecoy1736_1I27A	1I27A	2.72	1.9784	2.3248
1I27A	emdecoy1737_1I27A	1I27A	2.41	1.0964	1.5631
1I27A	emdecoy1738_1I27A	1I27A	2.72	4.0366	4.2083
1I27A	emdecoy1739_1I27A	1I27A	2.82	0.8023	1.3234
1I27A	emdecoy173_1I27A	1I27A	2.88	3.3016	3.5275
1I27A	emdecoy1740_1I27A	1I27A	2.88	0.8023	1.3234
1I27A	emdecoy1741_1I27A	1I27A	2.71	3.1545	3.3920
1I27A	emdecoy1742_1I27A	1I27A	2.94	0.3613	0.9845
1I27A	emdecoy1743_1I27A	1I27A	2.75	0.9494	1.4421
1I27A	emdecoy1744_1I27A	1I27A	2.40	3.5956	3.7992
1I27A	emdecoy1745_1I27A	1I27A	2.38	3.1545	3.3920
1I27A	emdecoy1746_1I27A	1I27A	2.49	3.5956	3.7992
1I27A	emdecoy1747_1I27A	1I27A	2.54	3.7426	3.9354
1I27A	emdecoy1748_1I27A	1I27A	2.88	1.3904	1.8111
1I27A	emdecoy1749_1I27A	1I27A	2.52	2.8605	3.1221
1I27A	emdecoy174_1I27A	1I27A	2.87	2.5665	2.8539
1I27A	emdecoy1750_1I27A	1I27A	2.96	2.7135	2.9878
1I27A	emdecoy1751_1I27A	1I27A	2.68	0.2143	0.8785
1I27A	emdecoy1752_1I27A	1I27A	2.89	-0.8148	0.2808
1I27A	emdecoy1753_1I27A	1I27A	2.45	0.0673	0.7766
1I27A	emdecoy1754_1I27A	1I27A	2.63	1.5374	1.9376
1I27A	emdecoy1755_1I27A	1I27A	2.70	0.5083	1.0942
1I27A	emdecoy1756_1I27A	1I27A	2.60	2.8605	3.1221
1I27A	emdecoy1757_1I27A	1I27A	1.79	-0.3738	0.5011
1I27A	emdecoy1758_1I27A	1I27A	2.69	0.8023	1.3234
1I27A	emdecoy1759_1I27A	1I27A	2.91	0.3613	0.9845
1I27A	emdecoy175_1I27A	1I27A	2.65	3.1545	3.3920
1I27A	emdecoy1760_1I27A	1I27A	2.37	2.7135	2.9878
1I27A	emdecoy1761_1I27A	1I27A	2.71	2.5665	2.8539
1I27A	emdecoy1762_1I27A	1I27A	2.25	2.8605	3.1221
1I27A	emdecoy1763_1I27A	1I27A	2.50	3.4486	3.6632
1I27A	emdecoy1764_1I27A	1I27A	2.93	-0.2267	0.5875
1I27A	emdecoy1765_1I27A	1I27A	2.84	2.1255	2.4559
1I27A	emdecoy1766_1I27A	1I27A	2.53	2.1255	2.4559
1I27A	emdecoy1767_1I27A	1I27A	2.50	1.9784	2.3248
1I27A	emdecoy1768_1I27A	1I27A	2.85	1.5374	1.9376
1I27A	emdecoy1769_1I27A	1I27A	3.34	2.8605	3.1221
1I27A	emdecoy176_1I27A	1I27A	2.77	2.7135	2.9878
1I27A	emdecoy1770_1I27A	1I27A	2.50	2.4195	2.7206
1I27A	emdecoy1771_1I27A	1I27A	2.59	-0.6678	0.3473
1I27A	emdecoy1772_1I27A	1I27A	2.29	1.3904	1.8111
1I27A	emdecoy1773_1I27A	1I27A	2.67	3.3016	3.5275
1I27A	emdecoy1774_1I27A	1I27A	2.06	1.2434	1.6862
1I27A	emdecoy1775_1I27A	1I27A	2.79	2.4195	2.7206
1I27A	emdecoy1776_1I27A	1I27A	2.71	3.1545	3.3920
1I27A	emdecoy1777_1I27A	1I27A	2.95	2.5665	2.8539
1I27A	emdecoy1778_1I27A	1I27A	2.54	3.0075	3.2569
1I27A	emdecoy1779_1I27A	1I27A	2.44	1.2434	1.6862
1I27A	emdecoy177_1I27A	1I27A	3.03	2.5665	2.8539
1I27A	emdecoy1780_1I27A	1I27A	2.42	1.3904	1.8111
1I27A	emdecoy1781_1I27A	1I27A	2.51	3.3016	3.5275
1I27A	emdecoy1782_1I27A	1I27A	2.18	1.2434	1.6862
1I27A	emdecoy1783_1I27A	1I27A	2.56	1.0964	1.5631
1I27A	emdecoy1784_1I27A	1I27A	2.44	3.4486	3.6632
1I27A	emdecoy1785_1I27A	1I27A	2.97	3.0075	3.2569
1I27A	emdecoy1786_1I27A	1I27A	2.28	3.8896	4.0718
1I27A	emdecoy1787_1I27A	1I27A	2.73	3.5956	3.7992
1I27A	emdecoy1788_1I27A	1I27A	2.76	3.0075	3.2569
1I27A	emdecoy1789_1I27A	1I27A	2.29	4.0366	4.2083
1I27A	emdecoy178_1I27A	1I27A	2.45	3.5956	3.7992
1I27A	emdecoy1790_1I27A	1I27A	2.54	3.8896	4.0718
1I27A	emdecoy1791_1I27A	1I27A	2.56	3.5956	3.7992
1I27A	emdecoy1792_1I27A	1I27A	2.50	4.0366	4.2083
1I27A	emdecoy1793_1I27A	1I27A	2.41	3.5956	3.7992
1I27A	emdecoy1794_1I27A	1I27A	2.29	0.9494	1.4421
1I27A	emdecoy1795_1I27A	1I27A	2.67	3.5956	3.7992
1I27A	emdecoy1796_1I27A	1I27A	2.67	2.4195	2.7206
1I27A	emdecoy1797_1I27A	1I27A	2.45	1.2434	1.6862
1I27A	emdecoy1798_1I27A	1I27A	2.44	3.7426	3.9354
1I27A	emdecoy1799_1I27A	1I27A	2.61	3.3016	3.5275
1I27A	emdecoy179_1I27A	1I27A	2.88	2.5665	2.8539
1I27A	emdecoy17_1I27A	1I27A	2.63	1.5374	1.9376
1I27A	emdecoy1800_1I27A	1I27A	2.59	0.2143	0.8785
1I27A	emdecoy1801_1I27A	1I27A	2.91	-0.2267	0.5875
1I27A	emdecoy1802_1I27A	1I27A	2.49	-0.0797	0.6795
1I27A	emdecoy1803_1I27A	1I27A	2.14	0.2143	0.8785
1I27A	emdecoy1804_1I27A	1I27A	2.98	3.8896	4.0718
1I27A	emdecoy1805_1I27A	1I27A	2.58	3.1545	3.3920
1I27A	emdecoy1806_1I27A	1I27A	2.75	-0.0797	0.6795
1I27A	emdecoy1807_1I27A	1I27A	2.42	2.5665	2.8539
1I27A	emdecoy1808_1I27A	1I27A	2.67	3.0075	3.2569
1I27A	emdecoy1809_1I27A	1I27A	2.23	3.3016	3.5275
1I27A	emdecoy180_1I27A	1I27A	2.83	2.5665	2.8539
1I27A	emdecoy1810_1I27A	1I27A	2.68	2.7135	2.9878
1I27A	emdecoy1811_1I27A	1I27A	2.46	3.4486	3.6632
1I27A	emdecoy1812_1I27A	1I27A	2.82	3.4486	3.6632
1I27A	emdecoy1813_1I27A	1I27A	2.63	3.0075	3.2569
1I27A	emdecoy1814_1I27A	1I27A	2.65	3.3016	3.5275
1I27A	emdecoy1815_1I27A	1I27A	2.70	3.7426	3.9354
1I27A	emdecoy1816_1I27A	1I27A	2.58	3.7426	3.9354
1I27A	emdecoy1817_1I27A	1I27A	2.29	4.0366	4.2083
1I27A	emdecoy1818_1I27A	1I27A	2.20	2.5665	2.8539
1I27A	emdecoy1819_1I27A	1I27A	2.38	2.7135	2.9878
1I27A	emdecoy181_1I27A	1I27A	2.77	2.8605	3.1221
1I27A	emdecoy1820_1I27A	1I27A	2.38	3.7426	3.9354
1I27A	emdecoy1821_1I27A	1I27A	2.45	3.8896	4.0718
1I27A	emdecoy1822_1I27A	1I27A	2.92	3.4486	3.6632
1I27A	emdecoy1823_1I27A	1I27A	2.43	0.8023	1.3234
1I27A	emdecoy1824_1I27A	1I27A	2.78	2.7135	2.9878
1I27A	emdecoy1825_1I27A	1I27A	2.81	3.0075	3.2569
1I27A	emdecoy1826_1I27A	1I27A	2.81	2.5665	2.8539
1I27A	emdecoy1827_1I27A	1I27A	2.61	3.3016	3.5275
1I27A	emdecoy1828_1I27A	1I27A	2.40	1.0964	1.5631
1I27A	emdecoy1829_1I27A	1I27A	2.41	2.8605	3.1221
1I27A	emdecoy182_1I27A	1I27A	2.27	2.7135	2.9878
1I27A	emdecoy1830_1I27A	1I27A	2.83	3.0075	3.2569
1I27A	emdecoy1831_1I27A	1I27A	2.67	1.9784	2.3248
1I27A	emdecoy1832_1I27A	1I27A	2.39	3.3016	3.5275
1I27A	emdecoy1833_1I27A	1I27A	3.16	2.2725	2.5879
1I27A	emdecoy1834_1I27A	1I27A	2.34	3.5956	3.7992
1I27A	emdecoy1835_1I27A	1I27A	2.19	3.7426	3.9354
1I27A	emdecoy1836_1I27A	1I27A	2.43	1.0964	1.5631
1I27A	emdecoy1837_1I27A	1I27A	2.46	3.5956	3.7992
1I27A	emdecoy1838_1I27A	1I27A	2.39	3.8896	4.0718
1I27A	emdecoy1839_1I27A	1I27A	2.62	2.5665	2.8539
1I27A	emdecoy183_1I27A	1I27A	2.57	3.4486	3.6632
1I27A	emdecoy1840_1I27A	1I27A	2.21	3.1545	3.3920
1I27A	emdecoy1841_1I27A	1I27A	2.33	3.1545	3.3920
1I27A	emdecoy1842_1I27A	1I27A	2.20	3.5956	3.7992
1I27A	emdecoy1843_1I27A	1I27A	2.66	3.1545	3.3920
1I27A	emdecoy1844_1I27A	1I27A	2.45	3.1545	3.3920
1I27A	emdecoy1845_1I27A	1I27A	2.73	2.5665	2.8539
1I27A	emdecoy1846_1I27A	1I27A	2.44	3.8896	4.0718
1I27A	emdecoy1847_1I27A	1I27A	2.51	3.0075	3.2569
1I27A	emdecoy1848_1I27A	1I27A	3.12	3.4486	3.6632
1I27A	emdecoy1849_1I27A	1I27A	2.69	2.8605	3.1221
1I27A	emdecoy184_1I27A	1I27A	2.59	2.5665	2.8539
1I27A	emdecoy1850_1I27A	1I27A	2.67	2.1255	2.4559
1I27A	emdecoy1851_1I27A	1I27A	2.55	0.0673	0.7766
1I27A	emdecoy1852_1I27A	1I27A	2.35	0.3613	0.9845
1I27A	emdecoy1853_1I27A	1I27A	2.66	3.4486	3.6632
1I27A	emdecoy1854_1I27A	1I27A	1.66	-1.1088	0.1705
1I27A	emdecoy1855_1I27A	1I27A	1.99	-0.3738	0.5011
1I27A	emdecoy1856_1I27A	1I27A	2.90	-0.5208	0.4209
1I27A	emdecoy1857_1I27A	1I27A	3.05	0.5083	1.0942
1I27A	emdecoy1858_1I27A	1I27A	3.07	0.2143	0.8785
1I27A	emdecoy1859_1I27A	1I27A	2.43	3.3016	3.5275
1I27A	emdecoy185_1I27A	1I27A	2.11	3.3016	3.5275
1I27A	emdecoy1860_1I27A	1I27A	2.52	2.4195	2.7206
1I27A	emdecoy1861_1I27A	1I27A	2.68	3.1545	3.3920
1I27A	emdecoy1862_1I27A	1I27A	2.31	2.8605	3.1221
1I27A	emdecoy1863_1I27A	1I27A	2.52	3.5956	3.7992
1I27A	emdecoy1864_1I27A	1I27A	2.46	2.5665	2.8539
1I27A	emdecoy1865_1I27A	1I27A	2.39	3.7426	3.9354
1I27A	emdecoy1866_1I27A	1I27A	2.63	2.5665	2.8539
1I27A	emdecoy1867_1I27A	1I27A	2.40	3.3016	3.5275
1I27A	emdecoy1868_1I27A	1I27A	2.07	3.3016	3.5275
1I27A	emdecoy1869_1I27A	1I27A	2.09	3.5956	3.7992
1I27A	emdecoy186_1I27A	1I27A	2.50	3.4486	3.6632
1I27A	emdecoy1870_1I27A	1I27A	2.52	3.3016	3.5275
1I27A	emdecoy1871_1I27A	1I27A	2.33	3.3016	3.5275
1I27A	emdecoy1872_1I27A	1I27A	2.75	3.0075	3.2569
1I27A	emdecoy1873_1I27A	1I27A	2.55	4.0366	4.2083
1I27A	emdecoy1874_1I27A	1I27A	2.48	3.3016	3.5275
1I27A	emdecoy1875_1I27A	1I27A	2.75	3.0075	3.2569
1I27A	emdecoy1876_1I27A	1I27A	2.22	3.1545	3.3920
1I27A	emdecoy1877_1I27A	1I27A	2.48	3.1545	3.3920
1I27A	emdecoy1878_1I27A	1I27A	2.29	3.5956	3.7992
1I27A	emdecoy1879_1I27A	1I27A	3.06	2.1255	2.4559
1I27A	emdecoy187_1I27A	1I27A	2.54	2.8605	3.1221
1I27A	emdecoy1880_1I27A	1I27A	2.37	3.7426	3.9354
1I27A	emdecoy1881_1I27A	1I27A	2.62	3.8896	4.0718
1I27A	emdecoy1882_1I27A	1I27A	2.85	3.4486	3.6632
1I27A	emdecoy1883_1I27A	1I27A	2.65	3.1545	3.3920
1I27A	emdecoy1884_1I27A	1I27A	2.97	2.7135	2.9878
1I27A	emdecoy1885_1I27A	1I27A	2.40	1.0964	1.5631
1I27A	emdecoy1886_1I27A	1I27A	2.04	3.4486	3.6632
1I27A	emdecoy1887_1I27A	1I27A	2.43	3.1545	3.3920
1I27A	emdecoy1888_1I27A	1I27A	2.51	3.7426	3.9354
1I27A	emdecoy1889_1I27A	1I27A	2.45	3.3016	3.5275
1I27A	emdecoy188_1I27A	1I27A	2.40	2.5665	2.8539
1I27A	emdecoy1890_1I27A	1I27A	2.58	3.4486	3.6632
1I27A	emdecoy1891_1I27A	1I27A	2.39	3.3016	3.5275
1I27A	emdecoy1892_1I27A	1I27A	2.58	3.3016	3.5275
1I27A	emdecoy1893_1I27A	1I27A	2.72	2.7135	2.9878
1I27A	emdecoy1894_1I27A	1I27A	2.53	3.1545	3.3920
1I27A	emdecoy1895_1I27A	1I27A	2.52	3.1545	3.3920
1I27A	emdecoy1896_1I27A	1I27A	2.58	1.0964	1.5631
1I27A	emdecoy1897_1I27A	1I27A	2.57	2.8605	3.1221
1I27A	emdecoy1898_1I27A	1I27A	2.56	2.5665	2.8539
1I27A	emdecoy1899_1I27A	1I27A	2.49	3.5956	3.7992
1I27A	emdecoy189_1I27A	1I27A	2.30	3.1545	3.3920
1I27A	emdecoy18_1I27A	1I27A	2.85	1.8314	2.1946
1I27A	emdecoy1900_1I27A	1I27A	2.81	3.5956	3.7992
1I27A	emdecoy1901_1I27A	1I27A	2.83	2.2725	2.5879
1I27A	emdecoy1902_1I27A	1I27A	2.77	3.7426	3.9354
1I27A	emdecoy1903_1I27A	1I27A	2.27	0.2143	0.8785
1I27A	emdecoy1904_1I27A	1I27A	2.44	0.3613	0.9845
1I27A	emdecoy1905_1I27A	1I27A	2.89	3.5956	3.7992
1I27A	emdecoy1906_1I27A	1I27A	2.42	3.8896	4.0718
1I27A	emdecoy1907_1I27A	1I27A	2.48	3.3016	3.5275
1I27A	emdecoy1908_1I27A	1I27A	2.60	2.1255	2.4559
1I27A	emdecoy1909_1I27A	1I27A	2.56	2.5665	2.8539
1I27A	emdecoy190_1I27A	1I27A	2.29	3.5956	3.7992
1I27A	emdecoy1910_1I27A	1I27A	2.81	3.3016	3.5275
1I27A	emdecoy1911_1I27A	1I27A	2.71	2.5665	2.8539
1I27A	emdecoy1912_1I27A	1I27A	2.83	3.4486	3.6632
1I27A	emdecoy1913_1I27A	1I27A	2.76	3.0075	3.2569
1I27A	emdecoy1914_1I27A	1I27A	2.69	2.4195	2.7206
1I27A	emdecoy1915_1I27A	1I27A	2.81	0.0673	0.7766
1I27A	emdecoy1916_1I27A	1I27A	2.46	3.1545	3.3920
1I27A	emdecoy1917_1I27A	1I27A	2.74	2.2725	2.5879
1I27A	emdecoy1918_1I27A	1I27A	2.57	3.1545	3.3920
1I27A	emdecoy1919_1I27A	1I27A	2.28	3.8896	4.0718
1I27A	emdecoy191_1I27A	1I27A	3.17	1.6844	2.0655
1I27A	emdecoy1920_1I27A	1I27A	2.84	3.0075	3.2569
1I27A	emdecoy1921_1I27A	1I27A	2.79	3.1545	3.3920
1I27A	emdecoy1922_1I27A	1I27A	2.82	3.7426	3.9354
1I27A	emdecoy1923_1I27A	1I27A	3.23	2.2725	2.5879
1I27A	emdecoy1924_1I27A	1I27A	2.46	3.7426	3.9354
1I27A	emdecoy1925_1I27A	1I27A	2.33	3.4486	3.6632
1I27A	emdecoy1926_1I27A	1I27A	2.79	3.7426	3.9354
1I27A	emdecoy1927_1I27A	1I27A	2.51	3.0075	3.2569
1I27A	emdecoy1928_1I27A	1I27A	3.02	2.1255	2.4559
1I27A	emdecoy1929_1I27A	1I27A	2.37	3.5956	3.7992
1I27A	emdecoy192_1I27A	1I27A	1.78	2.7135	2.9878
1I27A	emdecoy1930_1I27A	1I27A	3.02	2.5665	2.8539
1I27A	emdecoy1931_1I27A	1I27A	2.51	1.0964	1.5631
1I27A	emdecoy1932_1I27A	1I27A	2.68	2.5665	2.8539
1I27A	emdecoy1933_1I27A	1I27A	2.14	3.7426	3.9354
1I27A	emdecoy1934_1I27A	1I27A	2.81	3.7426	3.9354
1I27A	emdecoy1935_1I27A	1I27A	2.57	3.3016	3.5275
1I27A	emdecoy1936_1I27A	1I27A	2.32	3.3016	3.5275
1I27A	emdecoy1937_1I27A	1I27A	2.38	3.7426	3.9354
1I27A	emdecoy1938_1I27A	1I27A	2.62	3.3016	3.5275
1I27A	emdecoy1939_1I27A	1I27A	2.37	3.8896	4.0718
1I27A	emdecoy193_1I27A	1I27A	2.85	2.8605	3.1221
1I27A	emdecoy1940_1I27A	1I27A	2.75	2.8605	3.1221
1I27A	emdecoy1941_1I27A	1I27A	2.51	3.5956	3.7992
1I27A	emdecoy1942_1I27A	1I27A	2.52	3.5956	3.7992
1I27A	emdecoy1943_1I27A	1I27A	2.36	3.7426	3.9354
1I27A	emdecoy1944_1I27A	1I27A	2.59	3.7426	3.9354
1I27A	emdecoy1945_1I27A	1I27A	2.59	1.0964	1.5631
1I27A	emdecoy1946_1I27A	1I27A	2.46	3.3016	3.5275
1I27A	emdecoy1947_1I27A	1I27A	2.92	2.4195	2.7206
1I27A	emdecoy1948_1I27A	1I27A	2.28	3.4486	3.6632
1I27A	emdecoy1949_1I27A	1I27A	2.63	2.4195	2.7206
1I27A	emdecoy194_1I27A	1I27A	2.97	2.7135	2.9878
1I27A	emdecoy1950_1I27A	1I27A	2.82	3.0075	3.2569
1I27A	emdecoy1951_1I27A	1I27A	2.67	3.5956	3.7992
1I27A	emdecoy1952_1I27A	1I27A	2.83	3.0075	3.2569
1I27A	emdecoy1953_1I27A	1I27A	2.72	3.3016	3.5275
1I27A	emdecoy1954_1I27A	1I27A	2.55	3.1545	3.3920
1I27A	emdecoy1955_1I27A	1I27A	2.32	2.7135	2.9878
1I27A	emdecoy1956_1I27A	1I27A	2.40	3.0075	3.2569
1I27A	emdecoy1957_1I27A	1I27A	2.49	2.7135	2.9878
1I27A	emdecoy1958_1I27A	1I27A	2.32	3.1545	3.3920
1I27A	emdecoy1959_1I27A	1I27A	2.69	3.3016	3.5275
1I27A	emdecoy195_1I27A	1I27A	2.83	2.5665	2.8539
1I27A	emdecoy1960_1I27A	1I27A	2.33	3.0075	3.2569
1I27A	emdecoy1961_1I27A	1I27A	3.10	3.1545	3.3920
1I27A	emdecoy1962_1I27A	1I27A	2.68	2.4195	2.7206
1I27A	emdecoy1963_1I27A	1I27A	2.52	2.4195	2.7206
1I27A	emdecoy1964_1I27A	1I27A	2.79	3.3016	3.5275
1I27A	emdecoy1965_1I27A	1I27A	2.81	3.1545	3.3920
1I27A	emdecoy1966_1I27A	1I27A	3.09	0.6553	1.2073
1I27A	emdecoy1967_1I27A	1I27A	2.75	3.0075	3.2569
1I27A	emdecoy1968_1I27A	1I27A	2.42	3.7426	3.9354
1I27A	emdecoy1969_1I27A	1I27A	2.97	2.5665	2.8539
1I27A	emdecoy196_1I27A	1I27A	2.98	2.8605	3.1221
1I27A	emdecoy1970_1I27A	1I27A	2.53	3.4486	3.6632
1I27A	emdecoy1971_1I27A	1I27A	2.61	3.3016	3.5275
1I27A	emdecoy1972_1I27A	1I27A	2.54	3.1545	3.3920
1I27A	emdecoy1973_1I27A	1I27A	2.35	2.8605	3.1221
1I27A	emdecoy1974_1I27A	1I27A	2.62	2.7135	2.9878
1I27A	emdecoy1975_1I27A	1I27A	2.29	4.0366	4.2083
1I27A	emdecoy1976_1I27A	1I27A	2.61	3.8896	4.0718
1I27A	emdecoy1977_1I27A	1I27A	2.27	3.4486	3.6632
1I27A	emdecoy1978_1I27A	1I27A	2.40	3.1545	3.3920
1I27A	emdecoy1979_1I27A	1I27A	2.93	3.3016	3.5275
1I27A	emdecoy197_1I27A	1I27A	2.75	3.3016	3.5275
1I27A	emdecoy1980_1I27A	1I27A	2.60	3.4486	3.6632
1I27A	emdecoy1981_1I27A	1I27A	2.13	3.7426	3.9354
1I27A	emdecoy1982_1I27A	1I27A	2.20	3.7426	3.9354
1I27A	emdecoy1983_1I27A	1I27A	2.86	3.7426	3.9354
1I27A	emdecoy1984_1I27A	1I27A	2.51	3.8896	4.0718
1I27A	emdecoy1985_1I27A	1I27A	2.46	3.1545	3.3920
1I27A	emdecoy1986_1I27A	1I27A	2.77	3.4486	3.6632
1I27A	emdecoy1987_1I27A	1I27A	2.57	3.4486	3.6632
1I27A	emdecoy1988_1I27A	1I27A	2.26	3.4486	3.6632
1I27A	emdecoy1989_1I27A	1I27A	2.54	3.1545	3.3920
1I27A	emdecoy198_1I27A	1I27A	2.51	3.8896	4.0718
1I27A	emdecoy1990_1I27A	1I27A	2.43	3.0075	3.2569
1I27A	emdecoy1991_1I27A	1I27A	2.86	3.1545	3.3920
1I27A	emdecoy1992_1I27A	1I27A	2.73	2.8605	3.1221
1I27A	emdecoy1993_1I27A	1I27A	2.61	3.3016	3.5275
1I27A	emdecoy1994_1I27A	1I27A	2.77	3.3016	3.5275
1I27A	emdecoy1995_1I27A	1I27A	2.81	3.0075	3.2569
1I27A	emdecoy1996_1I27A	1I27A	2.74	3.4486	3.6632
1I27A	emdecoy1997_1I27A	1I27A	2.68	3.5956	3.7992
1I27A	emdecoy1998_1I27A	1I27A	2.67	2.4195	2.7206
1I27A	emdecoy1999_1I27A	1I27A	2.63	3.3016	3.5275
1I27A	emdecoy199_1I27A	1I27A	2.32	3.1545	3.3920
1I27A	emdecoy19_1I27A	1I27A	2.83	2.2725	2.5879
1I27A	emdecoy1_1I27A	1I27A	2.39	1.6844	2.0655
1I27A	emdecoy2000_1I27A	1I27A	2.34	3.1545	3.3920
1I27A	emdecoy2001_1I27A	1I27A	2.78	-0.0797	0.6795
1I27A	emdecoy2002_1I27A	1I27A	2.07	0.5083	1.0942
1I27A	emdecoy2003_1I27A	1I27A	3.04	1.9784	2.3248
1I27A	emdecoy2004_1I27A	1I27A	2.82	2.7135	2.9878
1I27A	emdecoy2005_1I27A	1I27A	3.03	1.8314	2.1946
1I27A	emdecoy2006_1I27A	1I27A	2.68	-0.5208	0.4209
1I27A	emdecoy2007_1I27A	1I27A	2.45	2.8605	3.1221
1I27A	emdecoy2008_1I27A	1I27A	3.08	2.4195	2.7206
1I27A	emdecoy2009_1I27A	1I27A	2.93	0.0673	0.7766
1I27A	emdecoy200_1I27A	1I27A	2.99	0.5083	1.0942
1I27A	emdecoy2010_1I27A	1I27A	3.15	1.9784	2.3248
1I27A	emdecoy2011_1I27A	1I27A	2.56	-0.9618	0.2218
1I27A	emdecoy2012_1I27A	1I27A	2.72	2.7135	2.9878
1I27A	emdecoy2013_1I27A	1I27A	2.96	3.1545	3.3920
1I27A	emdecoy2014_1I27A	1I27A	1.87	-1.1088	0.1705
1I27A	emdecoy2015_1I27A	1I27A	3.13	3.3016	3.5275
1I27A	emdecoy2016_1I27A	1I27A	2.87	3.4486	3.6632
1I27A	emdecoy2017_1I27A	1I27A	2.61	0.2143	0.8785
1I27A	emdecoy2018_1I27A	1I27A	2.21	-0.6678	0.3473
1I27A	emdecoy2019_1I27A	1I27A	2.94	3.0075	3.2569
1I27A	emdecoy201_1I27A	1I27A	2.14	3.1545	3.3920
1I27A	emdecoy2020_1I27A	1I27A	2.82	1.2434	1.6862
1I27A	emdecoy2021_1I27A	1I27A	2.79	2.7135	2.9878
1I27A	emdecoy2022_1I27A	1I27A	2.58	1.0964	1.5631
1I27A	emdecoy2023_1I27A	1I27A	2.97	2.2725	2.5879
1I27A	emdecoy2024_1I27A	1I27A	2.58	1.2434	1.6862
1I27A	emdecoy2025_1I27A	1I27A	2.57	1.0964	1.5631
1I27A	emdecoy2026_1I27A	1I27A	3.02	1.6844	2.0655
1I27A	emdecoy2027_1I27A	1I27A	2.47	0.5083	1.0942
1I27A	emdecoy2028_1I27A	1I27A	2.01	-0.6678	0.3473
1I27A	emdecoy2029_1I27A	1I27A	2.57	0.3613	0.9845
1I27A	emdecoy202_1I27A	1I27A	2.62	3.1545	3.3920
1I27A	emdecoy2030_1I27A	1I27A	2.65	3.1545	3.3920
1I27A	emdecoy2031_1I27A	1I27A	2.61	1.0964	1.5631
1I27A	emdecoy2032_1I27A	1I27A	2.59	0.8023	1.3234
1I27A	emdecoy2033_1I27A	1I27A	2.78	0.8023	1.3234
1I27A	emdecoy2034_1I27A	1I27A	2.49	3.0075	3.2569
1I27A	emdecoy2035_1I27A	1I27A	2.23	3.7426	3.9354
1I27A	emdecoy2036_1I27A	1I27A	2.71	0.6553	1.2073
1I27A	emdecoy2037_1I27A	1I27A	2.44	3.3016	3.5275
1I27A	emdecoy2038_1I27A	1I27A	2.58	3.4486	3.6632
1I27A	emdecoy2039_1I27A	1I27A	2.39	3.4486	3.6632
1I27A	emdecoy203_1I27A	1I27A	2.21	3.3016	3.5275
1I27A	emdecoy2040_1I27A	1I27A	2.40	3.3016	3.5275
1I27A	emdecoy2041_1I27A	1I27A	2.74	3.7426	3.9354
1I27A	emdecoy2042_1I27A	1I27A	2.21	3.4486	3.6632
1I27A	emdecoy2043_1I27A	1I27A	2.61	3.5956	3.7992
1I27A	emdecoy2044_1I27A	1I27A	2.48	3.5956	3.7992
1I27A	emdecoy2045_1I27A	1I27A	2.65	2.8605	3.1221
1I27A	emdecoy2046_1I27A	1I27A	2.35	3.0075	3.2569
1I27A	emdecoy2047_1I27A	1I27A	2.27	0.6553	1.2073
1I27A	emdecoy2048_1I27A	1I27A	2.49	0.9494	1.4421
1I27A	emdecoy2049_1I27A	1I27A	2.58	3.1545	3.3920
1I27A	emdecoy204_1I27A	1I27A	2.28	3.4486	3.6632
1I27A	emdecoy2050_1I27A	1I27A	2.73	2.2725	2.5879
1I27A	emdecoy2051_1I27A	1I27A	3.04	1.5374	1.9376
1I27A	emdecoy2052_1I27A	1I27A	3.00	1.8314	2.1946
1I27A	emdecoy2053_1I27A	1I27A	2.91	2.1255	2.4559
1I27A	emdecoy2054_1I27A	1I27A	2.87	2.5665	2.8539
1I27A	emdecoy2055_1I27A	1I27A	2.58	0.2143	0.8785
1I27A	emdecoy2056_1I27A	1I27A	2.92	1.8314	2.1946
1I27A	emdecoy2057_1I27A	1I27A	3.10	1.2434	1.6862
1I27A	emdecoy2058_1I27A	1I27A	2.96	1.8314	2.1946
1I27A	emdecoy2059_1I27A	1I27A	2.89	3.4486	3.6632
1I27A	emdecoy205_1I27A	1I27A	2.66	3.0075	3.2569
1I27A	emdecoy2060_1I27A	1I27A	2.94	2.1255	2.4559
1I27A	emdecoy2061_1I27A	1I27A	2.76	0.6553	1.2073
1I27A	emdecoy2062_1I27A	1I27A	2.47	1.8314	2.1946
1I27A	emdecoy2063_1I27A	1I27A	2.93	0.8023	1.3234
1I27A	emdecoy2064_1I27A	1I27A	2.56	3.7426	3.9354
1I27A	emdecoy2065_1I27A	1I27A	2.59	3.3016	3.5275
1I27A	emdecoy2066_1I27A	1I27A	2.86	3.1545	3.3920
1I27A	emdecoy2067_1I27A	1I27A	2.88	2.7135	2.9878
1I27A	emdecoy2068_1I27A	1I27A	2.47	3.1545	3.3920
1I27A	emdecoy2069_1I27A	1I27A	3.14	0.3613	0.9845
1I27A	emdecoy206_1I27A	1I27A	2.44	2.5665	2.8539
1I27A	emdecoy2070_1I27A	1I27A	2.91	3.0075	3.2569
1I27A	emdecoy2071_1I27A	1I27A	2.39	3.4486	3.6632
1I27A	emdecoy2072_1I27A	1I27A	2.59	3.8896	4.0718
1I27A	emdecoy2073_1I27A	1I27A	2.77	-0.2267	0.5875
1I27A	emdecoy2074_1I27A	1I27A	3.01	3.5956	3.7992
1I27A	emdecoy2075_1I27A	1I27A	2.53	3.1545	3.3920
1I27A	emdecoy2076_1I27A	1I27A	2.88	0.6553	1.2073
1I27A	emdecoy2077_1I27A	1I27A	2.56	3.0075	3.2569
1I27A	emdecoy2078_1I27A	1I27A	2.42	3.1545	3.3920
1I27A	emdecoy2079_1I27A	1I27A	2.57	3.4486	3.6632
1I27A	emdecoy207_1I27A	1I27A	2.73	0.2143	0.8785
1I27A	emdecoy2080_1I27A	1I27A	2.35	3.1545	3.3920
1I27A	emdecoy2081_1I27A	1I27A	3.02	2.7135	2.9878
1I27A	emdecoy2082_1I27A	1I27A	2.84	2.8605	3.1221
1I27A	emdecoy2083_1I27A	1I27A	2.57	3.3016	3.5275
1I27A	emdecoy2084_1I27A	1I27A	2.40	0.6553	1.2073
1I27A	emdecoy2085_1I27A	1I27A	2.76	0.5083	1.0942
1I27A	emdecoy2086_1I27A	1I27A	2.63	2.8605	3.1221
1I27A	emdecoy2087_1I27A	1I27A	2.33	3.4486	3.6632
1I27A	emdecoy2088_1I27A	1I27A	2.46	3.3016	3.5275
1I27A	emdecoy2089_1I27A	1I27A	2.68	3.1545	3.3920
1I27A	emdecoy208_1I27A	1I27A	2.26	3.3016	3.5275
1I27A	emdecoy2090_1I27A	1I27A	2.59	3.3016	3.5275
1I27A	emdecoy2091_1I27A	1I27A	2.46	3.3016	3.5275
1I27A	emdecoy2092_1I27A	1I27A	2.61	3.7426	3.9354
1I27A	emdecoy2093_1I27A	1I27A	2.37	4.4777	4.6187
1I27A	emdecoy2094_1I27A	1I27A	2.58	3.5956	3.7992
1I27A	emdecoy2095_1I27A	1I27A	2.23	3.7426	3.9354
1I27A	emdecoy2096_1I27A	1I27A	2.30	0.8023	1.3234
1I27A	emdecoy2097_1I27A	1I27A	2.27	3.7426	3.9354
1I27A	emdecoy2098_1I27A	1I27A	2.45	3.3016	3.5275
1I27A	emdecoy2099_1I27A	1I27A	2.53	0.9494	1.4421
1I27A	emdecoy209_1I27A	1I27A	2.49	3.1545	3.3920
1I27A	emdecoy20_1I27A	1I27A	2.73	2.5665	2.8539
1I27A	emdecoy2100_1I27A	1I27A	2.94	1.8314	2.1946
1I27A	emdecoy2101_1I27A	1I27A	2.70	2.2725	2.5879
1I27A	emdecoy2102_1I27A	1I27A	2.53	0.0673	0.7766
1I27A	emdecoy2103_1I27A	1I27A	2.76	3.4486	3.6632
1I27A	emdecoy2104_1I27A	1I27A	2.83	1.8314	2.1946
1I27A	emdecoy2105_1I27A	1I27A	2.93	1.3904	1.8111
1I27A	emdecoy2106_1I27A	1I27A	2.92	1.6844	2.0655
1I27A	emdecoy2107_1I27A	1I27A	2.90	-0.0797	0.6795
1I27A	emdecoy2108_1I27A	1I27A	2.47	-0.6678	0.3473
1I27A	emdecoy2109_1I27A	1I27A	2.97	2.2725	2.5879
1I27A	emdecoy210_1I27A	1I27A	3.04	1.5374	1.9376
1I27A	emdecoy2110_1I27A	1I27A	2.79	2.8605	3.1221
1I27A	emdecoy2111_1I27A	1I27A	2.83	3.0075	3.2569
1I27A	emdecoy2112_1I27A	1I27A	2.86	0.5083	1.0942
1I27A	emdecoy2113_1I27A	1I27A	2.64	2.2725	2.5879
1I27A	emdecoy2114_1I27A	1I27A	2.76	2.8605	3.1221
1I27A	emdecoy2115_1I27A	1I27A	2.50	2.5665	2.8539
1I27A	emdecoy2116_1I27A	1I27A	2.60	3.8896	4.0718
1I27A	emdecoy2117_1I27A	1I27A	2.80	2.4195	2.7206
1I27A	emdecoy2118_1I27A	1I27A	2.80	3.5956	3.7992
1I27A	emdecoy2119_1I27A	1I27A	2.87	2.1255	2.4559
1I27A	emdecoy211_1I27A	1I27A	2.30	3.7426	3.9354
1I27A	emdecoy2120_1I27A	1I27A	2.51	3.8896	4.0718
1I27A	emdecoy2121_1I27A	1I27A	2.67	3.3016	3.5275
1I27A	emdecoy2122_1I27A	1I27A	2.75	2.5665	2.8539
1I27A	emdecoy2123_1I27A	1I27A	2.35	3.0075	3.2569
1I27A	emdecoy2124_1I27A	1I27A	2.58	2.7135	2.9878
1I27A	emdecoy2125_1I27A	1I27A	2.27	0.5083	1.0942
1I27A	emdecoy2126_1I27A	1I27A	2.32	0.6553	1.2073
1I27A	emdecoy2127_1I27A	1I27A	2.45	3.3016	3.5275
1I27A	emdecoy2128_1I27A	1I27A	2.60	3.3016	3.5275
1I27A	emdecoy2129_1I27A	1I27A	2.86	0.6553	1.2073
1I27A	emdecoy212_1I27A	1I27A	2.62	3.0075	3.2569
1I27A	emdecoy2130_1I27A	1I27A	2.51	2.7135	2.9878
1I27A	emdecoy2131_1I27A	1I27A	2.24	2.5665	2.8539
1I27A	emdecoy2132_1I27A	1I27A	2.53	3.1545	3.3920
1I27A	emdecoy2133_1I27A	1I27A	2.73	3.0075	3.2569
1I27A	emdecoy2134_1I27A	1I27A	2.73	3.4486	3.6632
1I27A	emdecoy2135_1I27A	1I27A	2.56	3.4486	3.6632
1I27A	emdecoy2136_1I27A	1I27A	2.38	3.4486	3.6632
1I27A	emdecoy2137_1I27A	1I27A	2.20	3.4486	3.6632
1I27A	emdecoy2138_1I27A	1I27A	2.91	2.5665	2.8539
1I27A	emdecoy2139_1I27A	1I27A	2.34	3.1545	3.3920
1I27A	emdecoy213_1I27A	1I27A	2.48	2.4195	2.7206
1I27A	emdecoy2140_1I27A	1I27A	2.76	3.0075	3.2569
1I27A	emdecoy2141_1I27A	1I27A	2.47	0.8023	1.3234
1I27A	emdecoy2142_1I27A	1I27A	2.57	0.8023	1.3234
1I27A	emdecoy2143_1I27A	1I27A	3.01	2.7135	2.9878
1I27A	emdecoy2144_1I27A	1I27A	2.51	2.2725	2.5879
1I27A	emdecoy2145_1I27A	1I27A	2.59	2.7135	2.9878
1I27A	emdecoy2146_1I27A	1I27A	2.56	3.1545	3.3920
1I27A	emdecoy2147_1I27A	1I27A	2.34	3.4486	3.6632
1I27A	emdecoy2148_1I27A	1I27A	2.62	3.4486	3.6632
1I27A	emdecoy2149_1I27A	1I27A	2.51	3.8896	4.0718
1I27A	emdecoy214_1I27A	1I27A	2.43	4.1836	4.3450
1I27A	emdecoy2150_1I27A	1I27A	2.47	0.0673	0.7766
1I27A	emdecoy2151_1I27A	1I27A	2.20	1.9784	2.3248
1I27A	emdecoy2152_1I27A	1I27A	2.89	2.2725	2.5879
1I27A	emdecoy2153_1I27A	1I27A	2.54	2.1255	2.4559
1I27A	emdecoy2154_1I27A	1I27A	3.13	2.4195	2.7206
1I27A	emdecoy2155_1I27A	1I27A	2.82	2.2725	2.5879
1I27A	emdecoy2156_1I27A	1I27A	2.63	2.4195	2.7206
1I27A	emdecoy2157_1I27A	1I27A	2.96	1.6844	2.0655
1I27A	emdecoy2158_1I27A	1I27A	3.00	2.4195	2.7206
1I27A	emdecoy2159_1I27A	1I27A	2.86	2.1255	2.4559
1I27A	emdecoy215_1I27A	1I27A	2.58	3.1545	3.3920
1I27A	emdecoy2160_1I27A	1I27A	2.36	0.9494	1.4421
1I27A	emdecoy2161_1I27A	1I27A	2.90	3.4486	3.6632
1I27A	emdecoy2162_1I27A	1I27A	1.61	-0.9618	0.2218
1I27A	emdecoy2163_1I27A	1I27A	2.74	2.2725	2.5879
1I27A	emdecoy2164_1I27A	1I27A	2.88	2.8605	3.1221
1I27A	emdecoy2165_1I27A	1I27A	2.71	-0.2267	0.5875
1I27A	emdecoy2166_1I27A	1I27A	2.69	3.4486	3.6632
1I27A	emdecoy2167_1I27A	1I27A	2.56	-0.8148	0.2808
1I27A	emdecoy2168_1I27A	1I27A	2.12	-0.5208	0.4209
1I27A	emdecoy2169_1I27A	1I27A	2.71	2.4195	2.7206
1I27A	emdecoy216_1I27A	1I27A	2.24	3.3016	3.5275
1I27A	emdecoy2170_1I27A	1I27A	2.86	3.1545	3.3920
1I27A	emdecoy2171_1I27A	1I27A	2.81	-0.0797	0.6795
1I27A	emdecoy2172_1I27A	1I27A	2.53	-1.1088	0.1705
1I27A	emdecoy2173_1I27A	1I27A	2.79	3.0075	3.2569
1I27A	emdecoy2174_1I27A	1I27A	2.68	2.2725	2.5879
1I27A	emdecoy2175_1I27A	1I27A	2.66	3.7426	3.9354
1I27A	emdecoy2176_1I27A	1I27A	2.68	3.5956	3.7992
1I27A	emdecoy2177_1I27A	1I27A	2.90	1.2434	1.6862
1I27A	emdecoy2178_1I27A	1I27A	2.20	3.7426	3.9354
1I27A	emdecoy2179_1I27A	1I27A	3.15	-0.8148	0.2808
1I27A	emdecoy217_1I27A	1I27A	2.51	3.0075	3.2569
1I27A	emdecoy2180_1I27A	1I27A	2.41	3.5956	3.7992
1I27A	emdecoy2181_1I27A	1I27A	2.64	4.0366	4.2083
1I27A	emdecoy2182_1I27A	1I27A	2.65	3.5956	3.7992
1I27A	emdecoy2183_1I27A	1I27A	2.93	2.7135	2.9878
1I27A	emdecoy2184_1I27A	1I27A	2.34	3.0075	3.2569
1I27A	emdecoy2185_1I27A	1I27A	2.49	3.0075	3.2569
1I27A	emdecoy2186_1I27A	1I27A	2.86	2.8605	3.1221
1I27A	emdecoy2187_1I27A	1I27A	2.59	0.0673	0.7766
1I27A	emdecoy2188_1I27A	1I27A	2.51	3.7426	3.9354
1I27A	emdecoy2189_1I27A	1I27A	2.59	1.2434	1.6862
1I27A	emdecoy218_1I27A	1I27A	2.71	2.4195	2.7206
1I27A	emdecoy2190_1I27A	1I27A	2.41	3.3016	3.5275
1I27A	emdecoy2191_1I27A	1I27A	2.53	3.0075	3.2569
1I27A	emdecoy2192_1I27A	1I27A	2.30	2.8605	3.1221
1I27A	emdecoy2193_1I27A	1I27A	2.55	1.2434	1.6862
1I27A	emdecoy2194_1I27A	1I27A	2.68	3.4486	3.6632
1I27A	emdecoy2195_1I27A	1I27A	2.45	3.4486	3.6632
1I27A	emdecoy2196_1I27A	1I27A	2.62	3.3016	3.5275
1I27A	emdecoy2197_1I27A	1I27A	3.00	3.3016	3.5275
1I27A	emdecoy2198_1I27A	1I27A	2.75	3.1545	3.3920
1I27A	emdecoy2199_1I27A	1I27A	2.30	3.7426	3.9354
1I27A	emdecoy219_1I27A	1I27A	2.30	3.1545	3.3920
1I27A	emdecoy21_1I27A	1I27A	2.32	0.3613	0.9845
1I27A	emdecoy2200_1I27A	1I27A	2.51	0.6553	1.2073
1I27A	emdecoy2201_1I27A	1I27A	2.52	0.9494	1.4421
1I27A	emdecoy2202_1I27A	1I27A	2.91	2.2725	2.5879
1I27A	emdecoy2203_1I27A	1I27A	2.79	1.5374	1.9376
1I27A	emdecoy2204_1I27A	1I27A	2.83	3.7426	3.9354
1I27A	emdecoy2205_1I27A	1I27A	2.59	3.7426	3.9354
1I27A	emdecoy2206_1I27A	1I27A	2.84	3.3016	3.5275
1I27A	emdecoy2207_1I27A	1I27A	2.39	2.7135	2.9878
1I27A	emdecoy2208_1I27A	1I27A	2.70	1.8314	2.1946
1I27A	emdecoy2209_1I27A	1I27A	2.38	0.8023	1.3234
1I27A	emdecoy220_1I27A	1I27A	2.48	2.8605	3.1221
1I27A	emdecoy2210_1I27A	1I27A	3.04	2.4195	2.7206
1I27A	emdecoy2211_1I27A	1I27A	2.83	0.3613	0.9845
1I27A	emdecoy2212_1I27A	1I27A	2.68	0.9494	1.4421
1I27A	emdecoy2213_1I27A	1I27A	2.39	-0.6678	0.3473
1I27A	emdecoy2214_1I27A	1I27A	2.47	3.5956	3.7992
1I27A	emdecoy2215_1I27A	1I27A	2.49	3.0075	3.2569
1I27A	emdecoy2216_1I27A	1I27A	1.99	-0.8148	0.2808
1I27A	emdecoy2217_1I27A	1I27A	2.46	3.1545	3.3920
1I27A	emdecoy2218_1I27A	1I27A	2.70	3.4486	3.6632
1I27A	emdecoy2219_1I27A	1I27A	2.64	3.8896	4.0718
1I27A	emdecoy221_1I27A	1I27A	2.05	3.4486	3.6632
1I27A	emdecoy2220_1I27A	1I27A	2.89	0.6553	1.2073
1I27A	emdecoy2221_1I27A	1I27A	2.34	3.4486	3.6632
1I27A	emdecoy2222_1I27A	1I27A	2.83	2.7135	2.9878
1I27A	emdecoy2223_1I27A	1I27A	2.83	3.5956	3.7992
1I27A	emdecoy2224_1I27A	1I27A	3.23	-0.2267	0.5875
1I27A	emdecoy2225_1I27A	1I27A	3.04	1.6844	2.0655
1I27A	emdecoy2226_1I27A	1I27A	2.84	3.0075	3.2569
1I27A	emdecoy2227_1I27A	1I27A	2.45	3.4486	3.6632
1I27A	emdecoy2228_1I27A	1I27A	2.97	1.0964	1.5631
1I27A	emdecoy2229_1I27A	1I27A	2.21	3.8896	4.0718
1I27A	emdecoy222_1I27A	1I27A	2.41	3.3016	3.5275
1I27A	emdecoy2230_1I27A	1I27A	2.68	3.5956	3.7992
1I27A	emdecoy2231_1I27A	1I27A	2.72	2.4195	2.7206
1I27A	emdecoy2232_1I27A	1I27A	3.04	2.1255	2.4559
1I27A	emdecoy2233_1I27A	1I27A	2.74	2.7135	2.9878
1I27A	emdecoy2234_1I27A	1I27A	2.33	3.4486	3.6632
1I27A	emdecoy2235_1I27A	1I27A	2.34	3.4486	3.6632
1I27A	emdecoy2236_1I27A	1I27A	2.41	3.4486	3.6632
1I27A	emdecoy2237_1I27A	1I27A	2.18	3.5956	3.7992
1I27A	emdecoy2238_1I27A	1I27A	3.21	-0.2267	0.5875
1I27A	emdecoy2239_1I27A	1I27A	2.82	2.5665	2.8539
1I27A	emdecoy223_1I27A	1I27A	2.71	2.4195	2.7206
1I27A	emdecoy2240_1I27A	1I27A	2.35	3.1545	3.3920
1I27A	emdecoy2241_1I27A	1I27A	2.89	0.3613	0.9845
1I27A	emdecoy2242_1I27A	1I27A	3.00	2.8605	3.1221
1I27A	emdecoy2243_1I27A	1I27A	2.27	3.7426	3.9354
1I27A	emdecoy2244_1I27A	1I27A	2.56	0.8023	1.3234
1I27A	emdecoy2245_1I27A	1I27A	2.45	0.6553	1.2073
1I27A	emdecoy2246_1I27A	1I27A	2.26	4.0366	4.2083
1I27A	emdecoy2247_1I27A	1I27A	2.91	3.1545	3.3920
1I27A	emdecoy2248_1I27A	1I27A	2.66	3.5956	3.7992
1I27A	emdecoy2249_1I27A	1I27A	2.04	3.5956	3.7992
1I27A	emdecoy224_1I27A	1I27A	2.71	3.5956	3.7992
1I27A	emdecoy2250_1I27A	1I27A	2.13	-0.6678	0.3473
1I27A	emdecoy2251_1I27A	1I27A	1.99	-0.6678	0.3473
1I27A	emdecoy2252_1I27A	1I27A	2.73	2.7135	2.9878
1I27A	emdecoy2253_1I27A	1I27A	3.14	1.9784	2.3248
1I27A	emdecoy2254_1I27A	1I27A	2.35	3.5956	3.7992
1I27A	emdecoy2255_1I27A	1I27A	2.89	3.3016	3.5275
1I27A	emdecoy2256_1I27A	1I27A	2.53	3.3016	3.5275
1I27A	emdecoy2257_1I27A	1I27A	2.26	4.0366	4.2083
1I27A	emdecoy2258_1I27A	1I27A	2.60	3.5956	3.7992
1I27A	emdecoy2259_1I27A	1I27A	2.95	1.2434	1.6862
1I27A	emdecoy225_1I27A	1I27A	2.28	3.8896	4.0718
1I27A	emdecoy2260_1I27A	1I27A	2.30	3.1545	3.3920
1I27A	emdecoy2261_1I27A	1I27A	2.95	2.2725	2.5879
1I27A	emdecoy2262_1I27A	1I27A	2.69	3.7426	3.9354
1I27A	emdecoy2263_1I27A	1I27A	2.76	3.5956	3.7992
1I27A	emdecoy2264_1I27A	1I27A	2.84	-0.9618	0.2218
1I27A	emdecoy2265_1I27A	1I27A	2.49	3.0075	3.2569
1I27A	emdecoy2266_1I27A	1I27A	2.75	3.5956	3.7992
1I27A	emdecoy2267_1I27A	1I27A	2.73	3.0075	3.2569
1I27A	emdecoy2268_1I27A	1I27A	2.66	3.7426	3.9354
1I27A	emdecoy2269_1I27A	1I27A	2.81	3.8896	4.0718
1I27A	emdecoy226_1I27A	1I27A	2.68	3.1545	3.3920
1I27A	emdecoy2270_1I27A	1I27A	2.80	2.7135	2.9878
1I27A	emdecoy2271_1I27A	1I27A	2.71	2.7135	2.9878
1I27A	emdecoy2272_1I27A	1I27A	2.79	3.3016	3.5275
1I27A	emdecoy2273_1I27A	1I27A	2.84	3.4486	3.6632
1I27A	emdecoy2274_1I27A	1I27A	2.61	2.5665	2.8539
1I27A	emdecoy2275_1I27A	1I27A	2.45	2.8605	3.1221
1I27A	emdecoy2276_1I27A	1I27A	2.91	1.9784	2.3248
1I27A	emdecoy2277_1I27A	1I27A	2.22	3.3016	3.5275
1I27A	emdecoy2278_1I27A	1I27A	2.89	3.5956	3.7992
1I27A	emdecoy2279_1I27A	1I27A	2.53	3.3016	3.5275
1I27A	emdecoy227_1I27A	1I27A	2.27	3.7426	3.9354
1I27A	emdecoy2280_1I27A	1I27A	2.88	2.4195	2.7206
1I27A	emdecoy2281_1I27A	1I27A	2.72	0.6553	1.2073
1I27A	emdecoy2282_1I27A	1I27A	2.25	4.0366	4.2083
1I27A	emdecoy2283_1I27A	1I27A	2.62	3.4486	3.6632
1I27A	emdecoy2284_1I27A	1I27A	2.29	3.4486	3.6632
1I27A	emdecoy2285_1I27A	1I27A	2.71	1.2434	1.6862
1I27A	emdecoy2286_1I27A	1I27A	2.55	1.2434	1.6862
1I27A	emdecoy2287_1I27A	1I27A	2.68	2.7135	2.9878
1I27A	emdecoy2288_1I27A	1I27A	2.20	1.0964	1.5631
1I27A	emdecoy2289_1I27A	1I27A	2.40	3.7426	3.9354
1I27A	emdecoy228_1I27A	1I27A	2.50	3.4486	3.6632
1I27A	emdecoy2290_1I27A	1I27A	2.67	-0.9618	0.2218
1I27A	emdecoy2291_1I27A	1I27A	2.73	3.0075	3.2569
1I27A	emdecoy2292_1I27A	1I27A	2.82	1.2434	1.6862
1I27A	emdecoy2293_1I27A	1I27A	2.48	3.7426	3.9354
1I27A	emdecoy2294_1I27A	1I27A	2.82	2.5665	2.8539
1I27A	emdecoy2295_1I27A	1I27A	2.80	3.0075	3.2569
1I27A	emdecoy2296_1I27A	1I27A	2.71	3.4486	3.6632
1I27A	emdecoy2297_1I27A	1I27A	2.16	3.5956	3.7992
1I27A	emdecoy2298_1I27A	1I27A	2.15	3.4486	3.6632
1I27A	emdecoy2299_1I27A	1I27A	2.33	3.7426	3.9354
1I27A	emdecoy229_1I27A	1I27A	2.48	3.7426	3.9354
1I27A	emdecoy22_1I27A	1I27A	2.60	3.1545	3.3920
1I27A	emdecoy2300_1I27A	1I27A	2.49	3.5956	3.7992
1I27A	emdecoy2301_1I27A	1I27A	2.28	3.7426	3.9354
1I27A	emdecoy2302_1I27A	1I27A	2.43	3.3016	3.5275
1I27A	emdecoy2303_1I27A	1I27A	2.63	3.1545	3.3920
1I27A	emdecoy2304_1I27A	1I27A	2.34	2.5665	2.8539
1I27A	emdecoy2305_1I27A	1I27A	2.11	0.8023	1.3234
1I27A	emdecoy2306_1I27A	1I27A	2.56	2.2725	2.5879
1I27A	emdecoy2307_1I27A	1I27A	2.59	3.7426	3.9354
1I27A	emdecoy2308_1I27A	1I27A	2.49	3.5956	3.7992
1I27A	emdecoy2309_1I27A	1I27A	2.45	3.5956	3.7992
1I27A	emdecoy230_1I27A	1I27A	2.73	3.5956	3.7992
1I27A	emdecoy2310_1I27A	1I27A	2.70	1.6844	2.0655
1I27A	emdecoy2311_1I27A	1I27A	2.35	3.5956	3.7992
1I27A	emdecoy2312_1I27A	1I27A	2.25	3.8896	4.0718
1I27A	emdecoy2313_1I27A	1I27A	2.73	3.8896	4.0718
1I27A	emdecoy2314_1I27A	1I27A	3.03	2.8605	3.1221
1I27A	emdecoy2315_1I27A	1I27A	2.84	3.4486	3.6632
1I27A	emdecoy2316_1I27A	1I27A	2.62	3.0075	3.2569
1I27A	emdecoy2317_1I27A	1I27A	2.56	2.5665	2.8539
1I27A	emdecoy2318_1I27A	1I27A	2.50	1.9784	2.3248
1I27A	emdecoy2319_1I27A	1I27A	2.60	3.5956	3.7992
1I27A	emdecoy231_1I27A	1I27A	3.18	2.4195	2.7206
1I27A	emdecoy2320_1I27A	1I27A	2.67	2.1255	2.4559
1I27A	emdecoy2321_1I27A	1I27A	2.64	3.7426	3.9354
1I27A	emdecoy2322_1I27A	1I27A	2.60	2.4195	2.7206
1I27A	emdecoy2323_1I27A	1I27A	2.87	2.5665	2.8539
1I27A	emdecoy2324_1I27A	1I27A	2.51	2.8605	3.1221
1I27A	emdecoy2325_1I27A	1I27A	2.73	3.1545	3.3920
1I27A	emdecoy2326_1I27A	1I27A	2.41	3.3016	3.5275
1I27A	emdecoy2327_1I27A	1I27A	2.73	3.7426	3.9354
1I27A	emdecoy2328_1I27A	1I27A	2.59	3.4486	3.6632
1I27A	emdecoy2329_1I27A	1I27A	2.55	3.4486	3.6632
1I27A	emdecoy232_1I27A	1I27A	2.86	2.8605	3.1221
1I27A	emdecoy2330_1I27A	1I27A	2.93	0.9494	1.4421
1I27A	emdecoy2331_1I27A	1I27A	2.81	2.4195	2.7206
1I27A	emdecoy2332_1I27A	1I27A	2.73	3.4486	3.6632
1I27A	emdecoy2333_1I27A	1I27A	2.32	3.5956	3.7992
1I27A	emdecoy2334_1I27A	1I27A	2.83	1.0964	1.5631
1I27A	emdecoy2335_1I27A	1I27A	2.44	3.0075	3.2569
1I27A	emdecoy2336_1I27A	1I27A	2.57	3.3016	3.5275
1I27A	emdecoy2337_1I27A	1I27A	2.88	0.3613	0.9845
1I27A	emdecoy2338_1I27A	1I27A	2.97	2.4195	2.7206
1I27A	emdecoy2339_1I27A	1I27A	2.93	1.2434	1.6862
1I27A	emdecoy233_1I27A	1I27A	2.77	3.4486	3.6632
1I27A	emdecoy2340_1I27A	1I27A	2.62	3.3016	3.5275
1I27A	emdecoy2341_1I27A	1I27A	2.49	3.4486	3.6632
1I27A	emdecoy2342_1I27A	1I27A	2.34	3.7426	3.9354
1I27A	emdecoy2343_1I27A	1I27A	2.58	3.7426	3.9354
1I27A	emdecoy2344_1I27A	1I27A	2.69	3.0075	3.2569
1I27A	emdecoy2345_1I27A	1I27A	2.60	3.4486	3.6632
1I27A	emdecoy2346_1I27A	1I27A	2.46	3.7426	3.9354
1I27A	emdecoy2347_1I27A	1I27A	2.73	1.0964	1.5631
1I27A	emdecoy2348_1I27A	1I27A	2.93	1.0964	1.5631
1I27A	emdecoy2349_1I27A	1I27A	2.26	3.5956	3.7992
1I27A	emdecoy234_1I27A	1I27A	2.02	2.8605	3.1221
1I27A	emdecoy2350_1I27A	1I27A	2.59	4.0366	4.2083
1I27A	emdecoy2351_1I27A	1I27A	2.78	3.1545	3.3920
1I27A	emdecoy2352_1I27A	1I27A	2.63	0.8023	1.3234
1I27A	emdecoy2353_1I27A	1I27A	2.49	3.3016	3.5275
1I27A	emdecoy2354_1I27A	1I27A	2.27	0.9494	1.4421
1I27A	emdecoy2355_1I27A	1I27A	2.57	1.8314	2.1946
1I27A	emdecoy2356_1I27A	1I27A	2.37	0.9494	1.4421
1I27A	emdecoy2357_1I27A	1I27A	2.22	0.8023	1.3234
1I27A	emdecoy2358_1I27A	1I27A	2.12	0.8023	1.3234
1I27A	emdecoy2359_1I27A	1I27A	2.62	3.8896	4.0718
1I27A	emdecoy235_1I27A	1I27A	1.92	2.5665	2.8539
1I27A	emdecoy2360_1I27A	1I27A	2.21	3.8896	4.0718
1I27A	emdecoy2361_1I27A	1I27A	2.64	3.8896	4.0718
1I27A	emdecoy2362_1I27A	1I27A	2.73	1.9784	2.3248
1I27A	emdecoy2363_1I27A	1I27A	2.53	3.7426	3.9354
1I27A	emdecoy2364_1I27A	1I27A	2.42	3.8896	4.0718
1I27A	emdecoy2365_1I27A	1I27A	2.55	2.1255	2.4559
1I27A	emdecoy2366_1I27A	1I27A	2.27	3.1545	3.3920
1I27A	emdecoy2367_1I27A	1I27A	2.73	3.5956	3.7992
1I27A	emdecoy2368_1I27A	1I27A	2.39	3.8896	4.0718
1I27A	emdecoy2369_1I27A	1I27A	2.11	3.3016	3.5275
1I27A	emdecoy236_1I27A	1I27A	2.44	3.4486	3.6632
1I27A	emdecoy2370_1I27A	1I27A	2.53	3.4486	3.6632
1I27A	emdecoy2371_1I27A	1I27A	2.67	3.3016	3.5275
1I27A	emdecoy2372_1I27A	1I27A	2.37	3.3016	3.5275
1I27A	emdecoy2373_1I27A	1I27A	2.42	3.4486	3.6632
1I27A	emdecoy2374_1I27A	1I27A	2.62	3.4486	3.6632
1I27A	emdecoy2375_1I27A	1I27A	2.59	3.3016	3.5275
1I27A	emdecoy2376_1I27A	1I27A	2.61	3.4486	3.6632
1I27A	emdecoy2377_1I27A	1I27A	3.21	2.4195	2.7206
1I27A	emdecoy2378_1I27A	1I27A	2.73	2.1255	2.4559
1I27A	emdecoy2379_1I27A	1I27A	2.59	3.3016	3.5275
1I27A	emdecoy237_1I27A	1I27A	2.93	3.8896	4.0718
1I27A	emdecoy2380_1I27A	1I27A	2.91	2.5665	2.8539
1I27A	emdecoy2381_1I27A	1I27A	2.62	3.3016	3.5275
1I27A	emdecoy2382_1I27A	1I27A	2.69	0.3613	0.9845
1I27A	emdecoy2383_1I27A	1I27A	2.64	1.0964	1.5631
1I27A	emdecoy2384_1I27A	1I27A	2.08	3.8896	4.0718
1I27A	emdecoy2385_1I27A	1I27A	2.56	2.8605	3.1221
1I27A	emdecoy2386_1I27A	1I27A	2.10	3.3016	3.5275
1I27A	emdecoy2387_1I27A	1I27A	2.78	2.8605	3.1221
1I27A	emdecoy2388_1I27A	1I27A	2.41	3.8896	4.0718
1I27A	emdecoy2389_1I27A	1I27A	2.38	3.5956	3.7992
1I27A	emdecoy238_1I27A	1I27A	2.43	3.4486	3.6632
1I27A	emdecoy2390_1I27A	1I27A	2.83	0.8023	1.3234
1I27A	emdecoy2391_1I27A	1I27A	2.21	3.3016	3.5275
1I27A	emdecoy2392_1I27A	1I27A	3.21	3.3016	3.5275
1I27A	emdecoy2393_1I27A	1I27A	2.63	1.0964	1.5631
1I27A	emdecoy2394_1I27A	1I27A	2.52	3.1545	3.3920
1I27A	emdecoy2395_1I27A	1I27A	2.89	1.0964	1.5631
1I27A	emdecoy2396_1I27A	1I27A	2.92	0.6553	1.2073
1I27A	emdecoy2397_1I27A	1I27A	2.50	3.1545	3.3920
1I27A	emdecoy2398_1I27A	1I27A	2.38	3.7426	3.9354
1I27A	emdecoy2399_1I27A	1I27A	2.91	0.8023	1.3234
1I27A	emdecoy239_1I27A	1I27A	2.70	4.0366	4.2083
1I27A	emdecoy23_1I27A	1I27A	2.65	3.5956	3.7992
1I27A	emdecoy2400_1I27A	1I27A	2.65	2.5665	2.8539
1I27A	emdecoy2401_1I27A	1I27A	2.46	3.1545	3.3920
1I27A	emdecoy2402_1I27A	1I27A	2.82	3.3016	3.5275
1I27A	emdecoy2403_1I27A	1I27A	2.40	3.1545	3.3920
1I27A	emdecoy2404_1I27A	1I27A	2.30	3.4486	3.6632
1I27A	emdecoy2405_1I27A	1I27A	2.50	3.0075	3.2569
1I27A	emdecoy2406_1I27A	1I27A	2.64	3.5956	3.7992
1I27A	emdecoy2407_1I27A	1I27A	2.38	4.0366	4.2083
1I27A	emdecoy2408_1I27A	1I27A	2.29	3.7426	3.9354
1I27A	emdecoy2409_1I27A	1I27A	2.23	3.8896	4.0718
1I27A	emdecoy240_1I27A	1I27A	2.90	3.3016	3.5275
1I27A	emdecoy2410_1I27A	1I27A	2.60	4.1836	4.3450
1I27A	emdecoy2411_1I27A	1I27A	2.65	3.7426	3.9354
1I27A	emdecoy2412_1I27A	1I27A	2.67	3.4486	3.6632
1I27A	emdecoy2413_1I27A	1I27A	2.94	1.8314	2.1946
1I27A	emdecoy2414_1I27A	1I27A	2.54	2.4195	2.7206
1I27A	emdecoy2415_1I27A	1I27A	2.35	3.5956	3.7992
1I27A	emdecoy2416_1I27A	1I27A	2.70	2.4195	2.7206
1I27A	emdecoy2417_1I27A	1I27A	2.40	3.3016	3.5275
1I27A	emdecoy2418_1I27A	1I27A	2.77	2.7135	2.9878
1I27A	emdecoy2419_1I27A	1I27A	2.66	2.8605	3.1221
1I27A	emdecoy241_1I27A	1I27A	2.12	0.2143	0.8785
1I27A	emdecoy2420_1I27A	1I27A	2.53	3.8896	4.0718
1I27A	emdecoy2421_1I27A	1I27A	2.36	3.5956	3.7992
1I27A	emdecoy2422_1I27A	1I27A	2.79	3.4486	3.6632
1I27A	emdecoy2423_1I27A	1I27A	2.78	2.7135	2.9878
1I27A	emdecoy2424_1I27A	1I27A	2.65	2.8605	3.1221
1I27A	emdecoy2425_1I27A	1I27A	2.78	3.3016	3.5275
1I27A	emdecoy2426_1I27A	1I27A	2.51	3.1545	3.3920
1I27A	emdecoy2427_1I27A	1I27A	2.89	2.2725	2.5879
1I27A	emdecoy2428_1I27A	1I27A	3.30	2.2725	2.5879
1I27A	emdecoy2429_1I27A	1I27A	2.88	1.9784	2.3248
1I27A	emdecoy242_1I27A	1I27A	2.66	2.5665	2.8539
1I27A	emdecoy2430_1I27A	1I27A	2.87	3.0075	3.2569
1I27A	emdecoy2431_1I27A	1I27A	2.88	2.5665	2.8539
1I27A	emdecoy2432_1I27A	1I27A	2.56	3.4486	3.6632
1I27A	emdecoy2433_1I27A	1I27A	2.82	2.4195	2.7206
1I27A	emdecoy2434_1I27A	1I27A	2.65	2.7135	2.9878
1I27A	emdecoy2435_1I27A	1I27A	2.01	3.7426	3.9354
1I27A	emdecoy2436_1I27A	1I27A	2.08	4.0366	4.2083
1I27A	emdecoy2437_1I27A	1I27A	2.22	3.8896	4.0718
1I27A	emdecoy2438_1I27A	1I27A	2.74	2.8605	3.1221
1I27A	emdecoy2439_1I27A	1I27A	2.33	3.7426	3.9354
1I27A	emdecoy243_1I27A	1I27A	2.08	3.1545	3.3920
1I27A	emdecoy2440_1I27A	1I27A	2.43	4.0366	4.2083
1I27A	emdecoy2441_1I27A	1I27A	2.71	3.3016	3.5275
1I27A	emdecoy2442_1I27A	1I27A	2.72	3.1545	3.3920
1I27A	emdecoy2443_1I27A	1I27A	2.20	3.3016	3.5275
1I27A	emdecoy2444_1I27A	1I27A	2.91	1.3904	1.8111
1I27A	emdecoy2445_1I27A	1I27A	2.47	3.0075	3.2569
1I27A	emdecoy2446_1I27A	1I27A	2.13	3.5956	3.7992
1I27A	emdecoy2447_1I27A	1I27A	2.34	3.7426	3.9354
1I27A	emdecoy2448_1I27A	1I27A	2.39	3.7426	3.9354
1I27A	emdecoy2449_1I27A	1I27A	2.25	3.3016	3.5275
1I27A	emdecoy244_1I27A	1I27A	2.22	4.0366	4.2083
1I27A	emdecoy2450_1I27A	1I27A	2.42	3.7426	3.9354
1I27A	emdecoy2451_1I27A	1I27A	2.52	3.7426	3.9354
1I27A	emdecoy2452_1I27A	1I27A	2.46	3.3016	3.5275
1I27A	emdecoy2453_1I27A	1I27A	2.39	1.0964	1.5631
1I27A	emdecoy2454_1I27A	1I27A	2.50	3.0075	3.2569
1I27A	emdecoy2455_1I27A	1I27A	2.24	3.3016	3.5275
1I27A	emdecoy2456_1I27A	1I27A	2.35	3.4486	3.6632
1I27A	emdecoy2457_1I27A	1I27A	2.36	3.3016	3.5275
1I27A	emdecoy2458_1I27A	1I27A	2.36	3.3016	3.5275
1I27A	emdecoy2459_1I27A	1I27A	2.35	4.0366	4.2083
1I27A	emdecoy245_1I27A	1I27A	1.86	3.0075	3.2569
1I27A	emdecoy2460_1I27A	1I27A	2.50	3.5956	3.7992
1I27A	emdecoy2461_1I27A	1I27A	2.42	3.4486	3.6632
1I27A	emdecoy2462_1I27A	1I27A	2.28	3.8896	4.0718
1I27A	emdecoy2463_1I27A	1I27A	2.18	3.8896	4.0718
1I27A	emdecoy2464_1I27A	1I27A	2.20	3.8896	4.0718
1I27A	emdecoy2465_1I27A	1I27A	2.31	3.8896	4.0718
1I27A	emdecoy2466_1I27A	1I27A	2.27	3.7426	3.9354
1I27A	emdecoy2467_1I27A	1I27A	2.61	3.7426	3.9354
1I27A	emdecoy2468_1I27A	1I27A	2.28	2.8605	3.1221
1I27A	emdecoy2469_1I27A	1I27A	3.22	3.3016	3.5275
1I27A	emdecoy246_1I27A	1I27A	2.56	4.1836	4.3450
1I27A	emdecoy2470_1I27A	1I27A	2.24	3.1545	3.3920
1I27A	emdecoy2471_1I27A	1I27A	2.34	2.8605	3.1221
1I27A	emdecoy2472_1I27A	1I27A	2.37	3.1545	3.3920
1I27A	emdecoy2473_1I27A	1I27A	2.83	3.1545	3.3920
1I27A	emdecoy2474_1I27A	1I27A	2.25	3.3016	3.5275
1I27A	emdecoy2475_1I27A	1I27A	2.43	3.3016	3.5275
1I27A	emdecoy2476_1I27A	1I27A	2.87	3.4486	3.6632
1I27A	emdecoy2477_1I27A	1I27A	2.71	2.5665	2.8539
1I27A	emdecoy2478_1I27A	1I27A	2.68	3.1545	3.3920
1I27A	emdecoy2479_1I27A	1I27A	2.72	3.3016	3.5275
1I27A	emdecoy247_1I27A	1I27A	2.90	0.3613	0.9845
1I27A	emdecoy2480_1I27A	1I27A	2.66	3.3016	3.5275
1I27A	emdecoy2481_1I27A	1I27A	2.86	2.4195	2.7206
1I27A	emdecoy2482_1I27A	1I27A	2.95	2.8605	3.1221
1I27A	emdecoy2483_1I27A	1I27A	2.71	3.1545	3.3920
1I27A	emdecoy2484_1I27A	1I27A	2.75	3.3016	3.5275
1I27A	emdecoy2485_1I27A	1I27A	2.66	3.0075	3.2569
1I27A	emdecoy2486_1I27A	1I27A	2.68	3.0075	3.2569
1I27A	emdecoy2487_1I27A	1I27A	2.43	3.5956	3.7992
1I27A	emdecoy2488_1I27A	1I27A	2.26	3.7426	3.9354
1I27A	emdecoy2489_1I27A	1I27A	2.23	3.8896	4.0718
1I27A	emdecoy248_1I27A	1I27A	2.80	1.0964	1.5631
1I27A	emdecoy2490_1I27A	1I27A	2.36	3.5956	3.7992
1I27A	emdecoy2491_1I27A	1I27A	2.75	3.1545	3.3920
1I27A	emdecoy2492_1I27A	1I27A	2.43	3.3016	3.5275
1I27A	emdecoy2493_1I27A	1I27A	2.62	3.1545	3.3920
1I27A	emdecoy2494_1I27A	1I27A	2.63	3.0075	3.2569
1I27A	emdecoy2495_1I27A	1I27A	2.47	3.4486	3.6632
1I27A	emdecoy2496_1I27A	1I27A	2.47	3.3016	3.5275
1I27A	emdecoy2497_1I27A	1I27A	2.27	3.4486	3.6632
1I27A	emdecoy2498_1I27A	1I27A	2.19	3.4486	3.6632
1I27A	emdecoy2499_1I27A	1I27A	2.46	3.5956	3.7992
1I27A	emdecoy249_1I27A	1I27A	3.02	3.3016	3.5275
1I27A	emdecoy24_1I27A	1I27A	2.40	3.1545	3.3920
1I27A	emdecoy2500_1I27A	1I27A	2.25	3.4486	3.6632
1I27A	emdecoy2501_1I27A	1I27A	3.06	1.9784	2.3248
1I27A	emdecoy2502_1I27A	1I27A	2.83	3.0075	3.2569
1I27A	emdecoy2503_1I27A	1I27A	2.91	2.4195	2.7206
1I27A	emdecoy2504_1I27A	1I27A	2.13	0.9494	1.4421
1I27A	emdecoy2505_1I27A	1I27A	2.38	-0.9618	0.2218
1I27A	emdecoy2506_1I27A	1I27A	2.94	1.3904	1.8111
1I27A	emdecoy2507_1I27A	1I27A	2.38	3.4486	3.6632
1I27A	emdecoy2508_1I27A	1I27A	2.26	3.4486	3.6632
1I27A	emdecoy2509_1I27A	1I27A	2.58	0.0673	0.7766
1I27A	emdecoy250_1I27A	1I27A	3.11	2.8605	3.1221
1I27A	emdecoy2510_1I27A	1I27A	2.45	1.2434	1.6862
1I27A	emdecoy2511_1I27A	1I27A	2.30	1.0964	1.5631
1I27A	emdecoy2512_1I27A	1I27A	2.47	1.0964	1.5631
1I27A	emdecoy2513_1I27A	1I27A	2.56	2.1255	2.4559
1I27A	emdecoy2514_1I27A	1I27A	2.30	1.5374	1.9376
1I27A	emdecoy2515_1I27A	1I27A	2.58	2.8605	3.1221
1I27A	emdecoy2516_1I27A	1I27A	2.18	1.5374	1.9376
1I27A	emdecoy2517_1I27A	1I27A	2.59	2.4195	2.7206
1I27A	emdecoy2518_1I27A	1I27A	2.33	-0.3738	0.5011
1I27A	emdecoy2519_1I27A	1I27A	2.58	1.0964	1.5631
1I27A	emdecoy251_1I27A	1I27A	2.68	2.8605	3.1221
1I27A	emdecoy2520_1I27A	1I27A	2.59	0.6553	1.2073
1I27A	emdecoy2521_1I27A	1I27A	2.56	0.8023	1.3234
1I27A	emdecoy2522_1I27A	1I27A	2.41	3.4486	3.6632
1I27A	emdecoy2523_1I27A	1I27A	2.43	-0.5208	0.4209
1I27A	emdecoy2524_1I27A	1I27A	2.74	1.6844	2.0655
1I27A	emdecoy2525_1I27A	1I27A	2.88	2.1255	2.4559
1I27A	emdecoy2526_1I27A	1I27A	2.36	0.8023	1.3234
1I27A	emdecoy2527_1I27A	1I27A	2.26	0.6553	1.2073
1I27A	emdecoy2528_1I27A	1I27A	2.29	0.9494	1.4421
1I27A	emdecoy2529_1I27A	1I27A	2.60	0.9494	1.4421
1I27A	emdecoy252_1I27A	1I27A	2.75	2.5665	2.8539
1I27A	emdecoy2530_1I27A	1I27A	2.13	4.0366	4.2083
1I27A	emdecoy2531_1I27A	1I27A	2.03	3.8896	4.0718
1I27A	emdecoy2532_1I27A	1I27A	2.57	0.5083	1.0942
1I27A	emdecoy2533_1I27A	1I27A	2.50	0.2143	0.8785
1I27A	emdecoy2534_1I27A	1I27A	2.56	0.3613	0.9845
1I27A	emdecoy2535_1I27A	1I27A	2.42	0.9494	1.4421
1I27A	emdecoy2536_1I27A	1I27A	2.37	2.5665	2.8539
1I27A	emdecoy2537_1I27A	1I27A	2.78	1.8314	2.1946
1I27A	emdecoy2538_1I27A	1I27A	2.28	1.8314	2.1946
1I27A	emdecoy2539_1I27A	1I27A	2.68	1.6844	2.0655
1I27A	emdecoy253_1I27A	1I27A	2.73	3.0075	3.2569
1I27A	emdecoy2540_1I27A	1I27A	2.28	3.3016	3.5275
1I27A	emdecoy2541_1I27A	1I27A	2.40	0.2143	0.8785
1I27A	emdecoy2542_1I27A	1I27A	2.40	1.6844	2.0655
1I27A	emdecoy2543_1I27A	1I27A	2.22	1.8314	2.1946
1I27A	emdecoy2544_1I27A	1I27A	2.96	2.2725	2.5879
1I27A	emdecoy2545_1I27A	1I27A	2.99	0.5083	1.0942
1I27A	emdecoy2546_1I27A	1I27A	3.13	-0.5208	0.4209
1I27A	emdecoy2547_1I27A	1I27A	2.84	2.5665	2.8539
1I27A	emdecoy2548_1I27A	1I27A	2.29	0.9494	1.4421
1I27A	emdecoy2549_1I27A	1I27A	2.16	1.0964	1.5631
1I27A	emdecoy254_1I27A	1I27A	2.53	3.0075	3.2569
1I27A	emdecoy2550_1I27A	1I27A	2.39	0.5083	1.0942
1I27A	emdecoy2551_1I27A	1I27A	2.07	3.3016	3.5275
1I27A	emdecoy2552_1I27A	1I27A	3.08	0.9494	1.4421
1I27A	emdecoy2553_1I27A	1I27A	2.59	2.1255	2.4559
1I27A	emdecoy2554_1I27A	1I27A	3.05	0.6553	1.2073
1I27A	emdecoy2555_1I27A	1I27A	2.06	1.0964	1.5631
1I27A	emdecoy2556_1I27A	1I27A	2.52	0.9494	1.4421
1I27A	emdecoy2557_1I27A	1I27A	2.19	0.9494	1.4421
1I27A	emdecoy2558_1I27A	1I27A	2.21	0.8023	1.3234
1I27A	emdecoy2559_1I27A	1I27A	1.85	1.2434	1.6862
1I27A	emdecoy255_1I27A	1I27A	2.68	3.1545	3.3920
1I27A	emdecoy2560_1I27A	1I27A	2.54	3.5956	3.7992
1I27A	emdecoy2561_1I27A	1I27A	2.61	1.9784	2.3248
1I27A	emdecoy2562_1I27A	1I27A	2.52	1.9784	2.3248
1I27A	emdecoy2563_1I27A	1I27A	2.57	1.3904	1.8111
1I27A	emdecoy2564_1I27A	1I27A	2.94	1.3904	1.8111
1I27A	emdecoy2565_1I27A	1I27A	2.56	3.3016	3.5275
1I27A	emdecoy2566_1I27A	1I27A	2.55	0.5083	1.0942
1I27A	emdecoy2567_1I27A	1I27A	2.57	0.5083	1.0942
1I27A	emdecoy2568_1I27A	1I27A	2.54	0.9494	1.4421
1I27A	emdecoy2569_1I27A	1I27A	2.62	2.4195	2.7206
1I27A	emdecoy256_1I27A	1I27A	2.60	2.8605	3.1221
1I27A	emdecoy2570_1I27A	1I27A	1.94	0.0673	0.7766
1I27A	emdecoy2571_1I27A	1I27A	2.43	3.4486	3.6632
1I27A	emdecoy2572_1I27A	1I27A	2.57	0.8023	1.3234
1I27A	emdecoy2573_1I27A	1I27A	2.48	1.9784	2.3248
1I27A	emdecoy2574_1I27A	1I27A	2.32	-0.5208	0.4209
1I27A	emdecoy2575_1I27A	1I27A	2.13	-0.5208	0.4209
1I27A	emdecoy2576_1I27A	1I27A	2.69	2.2725	2.5879
1I27A	emdecoy2577_1I27A	1I27A	2.73	2.1255	2.4559
1I27A	emdecoy2578_1I27A	1I27A	2.73	2.7135	2.9878
1I27A	emdecoy2579_1I27A	1I27A	2.33	3.5956	3.7992
1I27A	emdecoy257_1I27A	1I27A	2.50	3.4486	3.6632
1I27A	emdecoy2580_1I27A	1I27A	2.91	0.6553	1.2073
1I27A	emdecoy2581_1I27A	1I27A	3.02	-0.0797	0.6795
1I27A	emdecoy2582_1I27A	1I27A	2.13	3.4486	3.6632
1I27A	emdecoy2583_1I27A	1I27A	2.55	0.2143	0.8785
1I27A	emdecoy2584_1I27A	1I27A	2.35	1.0964	1.5631
1I27A	emdecoy2585_1I27A	1I27A	2.60	0.3613	0.9845
1I27A	emdecoy2586_1I27A	1I27A	2.61	3.0075	3.2569
1I27A	emdecoy2587_1I27A	1I27A	2.87	2.4195	2.7206
1I27A	emdecoy2588_1I27A	1I27A	2.49	3.5956	3.7992
1I27A	emdecoy2589_1I27A	1I27A	2.11	3.4486	3.6632
1I27A	emdecoy258_1I27A	1I27A	2.63	0.5083	1.0942
1I27A	emdecoy2590_1I27A	1I27A	2.66	0.9494	1.4421
1I27A	emdecoy2591_1I27A	1I27A	2.34	3.8896	4.0718
1I27A	emdecoy2592_1I27A	1I27A	3.01	1.5374	1.9376
1I27A	emdecoy2593_1I27A	1I27A	2.78	2.4195	2.7206
1I27A	emdecoy2594_1I27A	1I27A	2.36	1.6844	2.0655
1I27A	emdecoy2595_1I27A	1I27A	2.28	3.1545	3.3920
1I27A	emdecoy2596_1I27A	1I27A	2.82	3.5956	3.7992
1I27A	emdecoy2597_1I27A	1I27A	2.66	3.4486	3.6632
1I27A	emdecoy2598_1I27A	1I27A	2.52	3.3016	3.5275
1I27A	emdecoy2599_1I27A	1I27A	2.17	1.2434	1.6862
1I27A	emdecoy259_1I27A	1I27A	2.79	0.5083	1.0942
1I27A	emdecoy25_1I27A	1I27A	2.64	-0.3738	0.5011
1I27A	emdecoy2600_1I27A	1I27A	2.71	0.8023	1.3234
1I27A	emdecoy2601_1I27A	1I27A	3.14	1.0964	1.5631
1I27A	emdecoy2602_1I27A	1I27A	2.41	3.5956	3.7992
1I27A	emdecoy2603_1I27A	1I27A	2.52	0.6553	1.2073
1I27A	emdecoy2604_1I27A	1I27A	3.10	2.5665	2.8539
1I27A	emdecoy2605_1I27A	1I27A	2.73	3.1545	3.3920
1I27A	emdecoy2606_1I27A	1I27A	2.69	3.1545	3.3920
1I27A	emdecoy2607_1I27A	1I27A	2.56	3.3016	3.5275
1I27A	emdecoy2608_1I27A	1I27A	2.95	2.2725	2.5879
1I27A	emdecoy2609_1I27A	1I27A	2.63	3.1545	3.3920
1I27A	emdecoy260_1I27A	1I27A	2.56	3.1545	3.3920
1I27A	emdecoy2610_1I27A	1I27A	2.41	1.9784	2.3248
1I27A	emdecoy2611_1I27A	1I27A	2.37	2.5665	2.8539
1I27A	emdecoy2612_1I27A	1I27A	2.26	-0.5208	0.4209
1I27A	emdecoy2613_1I27A	1I27A	1.49	-0.8148	0.2808
1I27A	emdecoy2614_1I27A	1I27A	2.64	1.0964	1.5631
1I27A	emdecoy2615_1I27A	1I27A	2.43	-0.9618	0.2218
1I27A	emdecoy2616_1I27A	1I27A	2.36	1.0964	1.5631
1I27A	emdecoy2617_1I27A	1I27A	2.44	1.2434	1.6862
1I27A	emdecoy2618_1I27A	1I27A	2.48	0.9494	1.4421
1I27A	emdecoy2619_1I27A	1I27A	2.28	0.9494	1.4421
1I27A	emdecoy261_1I27A	1I27A	3.06	2.5665	2.8539
1I27A	emdecoy2620_1I27A	1I27A	2.50	2.8605	3.1221
1I27A	emdecoy2621_1I27A	1I27A	2.25	0.3613	0.9845
1I27A	emdecoy2622_1I27A	1I27A	2.22	0.6553	1.2073
1I27A	emdecoy2623_1I27A	1I27A	2.38	0.8023	1.3234
1I27A	emdecoy2624_1I27A	1I27A	2.28	3.8896	4.0718
1I27A	emdecoy2625_1I27A	1I27A	2.59	0.6553	1.2073
1I27A	emdecoy2626_1I27A	1I27A	2.13	3.8896	4.0718
1I27A	emdecoy2627_1I27A	1I27A	2.57	0.8023	1.3234
1I27A	emdecoy2628_1I27A	1I27A	2.36	0.2143	0.8785
1I27A	emdecoy2629_1I27A	1I27A	2.66	2.5665	2.8539
1I27A	emdecoy262_1I27A	1I27A	3.00	2.4195	2.7206
1I27A	emdecoy2630_1I27A	1I27A	2.90	2.7135	2.9878
1I27A	emdecoy2631_1I27A	1I27A	2.81	2.4195	2.7206
1I27A	emdecoy2632_1I27A	1I27A	2.28	0.8023	1.3234
1I27A	emdecoy2633_1I27A	1I27A	2.51	3.3016	3.5275
1I27A	emdecoy2634_1I27A	1I27A	2.18	3.4486	3.6632
1I27A	emdecoy2635_1I27A	1I27A	2.14	3.5956	3.7992
1I27A	emdecoy2636_1I27A	1I27A	2.48	0.6553	1.2073
1I27A	emdecoy2637_1I27A	1I27A	2.42	3.5956	3.7992
1I27A	emdecoy2638_1I27A	1I27A	2.83	2.4195	2.7206
1I27A	emdecoy2639_1I27A	1I27A	2.32	0.2143	0.8785
1I27A	emdecoy263_1I27A	1I27A	2.68	2.7135	2.9878
1I27A	emdecoy2640_1I27A	1I27A	2.76	-0.0797	0.6795
1I27A	emdecoy2641_1I27A	1I27A	2.47	1.5374	1.9376
1I27A	emdecoy2642_1I27A	1I27A	2.08	3.1545	3.3920
1I27A	emdecoy2643_1I27A	1I27A	2.39	3.4486	3.6632
1I27A	emdecoy2644_1I27A	1I27A	2.40	1.0964	1.5631
1I27A	emdecoy2645_1I27A	1I27A	2.94	2.5665	2.8539
1I27A	emdecoy2646_1I27A	1I27A	2.61	0.9494	1.4421
1I27A	emdecoy2647_1I27A	1I27A	2.74	0.3613	0.9845
1I27A	emdecoy2648_1I27A	1I27A	2.58	0.9494	1.4421
1I27A	emdecoy2649_1I27A	1I27A	2.72	3.0075	3.2569
1I27A	emdecoy264_1I27A	1I27A	2.33	3.7426	3.9354
1I27A	emdecoy2650_1I27A	1I27A	2.73	1.9784	2.3248
1I27A	emdecoy2651_1I27A	1I27A	2.35	3.3016	3.5275
1I27A	emdecoy2652_1I27A	1I27A	2.75	0.0673	0.7766
1I27A	emdecoy2653_1I27A	1I27A	2.68	2.5665	2.8539
1I27A	emdecoy2654_1I27A	1I27A	2.56	1.9784	2.3248
1I27A	emdecoy2655_1I27A	1I27A	2.86	2.2725	2.5879
1I27A	emdecoy2656_1I27A	1I27A	2.66	3.4486	3.6632
1I27A	emdecoy2657_1I27A	1I27A	2.25	1.0964	1.5631
1I27A	emdecoy2658_1I27A	1I27A	2.49	3.3016	3.5275
1I27A	emdecoy2659_1I27A	1I27A	2.46	0.9494	1.4421
1I27A	emdecoy265_1I27A	1I27A	2.89	1.5374	1.9376
1I27A	emdecoy2660_1I27A	1I27A	2.23	-0.2267	0.5875
1I27A	emdecoy2661_1I27A	1I27A	2.49	-0.5208	0.4209
1I27A	emdecoy2662_1I27A	1I27A	2.63	3.4486	3.6632
1I27A	emdecoy2663_1I27A	1I27A	2.65	3.4486	3.6632
1I27A	emdecoy2664_1I27A	1I27A	2.31	3.4486	3.6632
1I27A	emdecoy2665_1I27A	1I27A	2.32	3.3016	3.5275
1I27A	emdecoy2666_1I27A	1I27A	2.31	3.7426	3.9354
1I27A	emdecoy2667_1I27A	1I27A	2.25	3.3016	3.5275
1I27A	emdecoy2668_1I27A	1I27A	2.20	3.7426	3.9354
1I27A	emdecoy2669_1I27A	1I27A	2.07	3.5956	3.7992
1I27A	emdecoy266_1I27A	1I27A	2.78	2.5665	2.8539
1I27A	emdecoy2670_1I27A	1I27A	2.58	3.0075	3.2569
1I27A	emdecoy2671_1I27A	1I27A	2.60	3.1545	3.3920
1I27A	emdecoy2672_1I27A	1I27A	2.73	3.4486	3.6632
1I27A	emdecoy2673_1I27A	1I27A	2.39	3.0075	3.2569
1I27A	emdecoy2674_1I27A	1I27A	2.78	-0.3738	0.5011
1I27A	emdecoy2675_1I27A	1I27A	2.29	4.4777	4.6187
1I27A	emdecoy2676_1I27A	1I27A	2.34	0.8023	1.3234
1I27A	emdecoy2677_1I27A	1I27A	2.23	3.7426	3.9354
1I27A	emdecoy2678_1I27A	1I27A	1.92	3.7426	3.9354
1I27A	emdecoy2679_1I27A	1I27A	3.06	2.7135	2.9878
1I27A	emdecoy267_1I27A	1I27A	3.07	2.4195	2.7206
1I27A	emdecoy2680_1I27A	1I27A	2.68	2.5665	2.8539
1I27A	emdecoy2681_1I27A	1I27A	2.66	0.9494	1.4421
1I27A	emdecoy2682_1I27A	1I27A	3.06	2.1255	2.4559
1I27A	emdecoy2683_1I27A	1I27A	2.25	3.3016	3.5275
1I27A	emdecoy2684_1I27A	1I27A	2.57	3.0075	3.2569
1I27A	emdecoy2685_1I27A	1I27A	2.58	3.0075	3.2569
1I27A	emdecoy2686_1I27A	1I27A	2.45	3.7426	3.9354
1I27A	emdecoy2687_1I27A	1I27A	2.29	0.6553	1.2073
1I27A	emdecoy2688_1I27A	1I27A	2.24	3.4486	3.6632
1I27A	emdecoy2689_1I27A	1I27A	2.38	2.1255	2.4559
1I27A	emdecoy268_1I27A	1I27A	2.23	3.5956	3.7992
1I27A	emdecoy2690_1I27A	1I27A	2.84	2.8605	3.1221
1I27A	emdecoy2691_1I27A	1I27A	2.94	1.3904	1.8111
1I27A	emdecoy2692_1I27A	1I27A	2.34	1.5374	1.9376
1I27A	emdecoy2693_1I27A	1I27A	2.37	1.6844	2.0655
1I27A	emdecoy2694_1I27A	1I27A	2.48	3.1545	3.3920
1I27A	emdecoy2695_1I27A	1I27A	2.33	1.3904	1.8111
1I27A	emdecoy2696_1I27A	1I27A	2.38	3.4486	3.6632
1I27A	emdecoy2697_1I27A	1I27A	2.43	3.3016	3.5275
1I27A	emdecoy2698_1I27A	1I27A	3.00	2.5665	2.8539
1I27A	emdecoy2699_1I27A	1I27A	2.35	3.4486	3.6632
1I27A	emdecoy269_1I27A	1I27A	2.39	3.4486	3.6632
1I27A	emdecoy26_1I27A	1I27A	2.71	3.3016	3.5275
1I27A	emdecoy2700_1I27A	1I27A	2.37	1.0964	1.5631
1I27A	emdecoy2701_1I27A	1I27A	2.93	0.8023	1.3234
1I27A	emdecoy2702_1I27A	1I27A	2.58	3.4486	3.6632
1I27A	emdecoy2703_1I27A	1I27A	2.99	2.7135	2.9878
1I27A	emdecoy2704_1I27A	1I27A	2.76	3.0075	3.2569
1I27A	emdecoy2705_1I27A	1I27A	3.19	2.7135	2.9878
1I27A	emdecoy2706_1I27A	1I27A	2.87	2.1255	2.4559
1I27A	emdecoy2707_1I27A	1I27A	2.83	2.1255	2.4559
1I27A	emdecoy2708_1I27A	1I27A	2.15	0.9494	1.4421
1I27A	emdecoy2709_1I27A	1I27A	2.47	3.4486	3.6632
1I27A	emdecoy270_1I27A	1I27A	2.41	3.3016	3.5275
1I27A	emdecoy2710_1I27A	1I27A	2.64	3.4486	3.6632
1I27A	emdecoy2711_1I27A	1I27A	2.44	3.3016	3.5275
1I27A	emdecoy2712_1I27A	1I27A	2.35	3.4486	3.6632
1I27A	emdecoy2713_1I27A	1I27A	2.26	3.4486	3.6632
1I27A	emdecoy2714_1I27A	1I27A	2.16	3.4486	3.6632
1I27A	emdecoy2715_1I27A	1I27A	2.62	0.8023	1.3234
1I27A	emdecoy2716_1I27A	1I27A	2.79	3.3016	3.5275
1I27A	emdecoy2717_1I27A	1I27A	2.19	3.7426	3.9354
1I27A	emdecoy2718_1I27A	1I27A	2.19	3.4486	3.6632
1I27A	emdecoy2719_1I27A	1I27A	2.72	1.9784	2.3248
1I27A	emdecoy271_1I27A	1I27A	2.67	3.4486	3.6632
1I27A	emdecoy2720_1I27A	1I27A	2.90	3.3016	3.5275
1I27A	emdecoy2721_1I27A	1I27A	2.80	2.8605	3.1221
1I27A	emdecoy2722_1I27A	1I27A	2.15	3.7426	3.9354
1I27A	emdecoy2723_1I27A	1I27A	2.19	3.5956	3.7992
1I27A	emdecoy2724_1I27A	1I27A	2.69	3.3016	3.5275
1I27A	emdecoy2725_1I27A	1I27A	2.44	3.4486	3.6632
1I27A	emdecoy2726_1I27A	1I27A	2.29	3.1545	3.3920
1I27A	emdecoy2727_1I27A	1I27A	2.40	2.8605	3.1221
1I27A	emdecoy2728_1I27A	1I27A	2.35	1.5374	1.9376
1I27A	emdecoy2729_1I27A	1I27A	2.31	0.3613	0.9845
1I27A	emdecoy272_1I27A	1I27A	2.16	3.4486	3.6632
1I27A	emdecoy2730_1I27A	1I27A	2.33	0.2143	0.8785
1I27A	emdecoy2731_1I27A	1I27A	2.16	3.4486	3.6632
1I27A	emdecoy2732_1I27A	1I27A	2.64	3.0075	3.2569
1I27A	emdecoy2733_1I27A	1I27A	2.55	3.4486	3.6632
1I27A	emdecoy2734_1I27A	1I27A	3.07	2.4195	2.7206
1I27A	emdecoy2735_1I27A	1I27A	2.32	3.5956	3.7992
1I27A	emdecoy2736_1I27A	1I27A	2.09	3.4486	3.6632
1I27A	emdecoy2737_1I27A	1I27A	2.05	3.7426	3.9354
1I27A	emdecoy2738_1I27A	1I27A	2.47	0.2143	0.8785
1I27A	emdecoy2739_1I27A	1I27A	2.75	2.1255	2.4559
1I27A	emdecoy273_1I27A	1I27A	2.47	2.8605	3.1221
1I27A	emdecoy2740_1I27A	1I27A	2.53	2.8605	3.1221
1I27A	emdecoy2741_1I27A	1I27A	2.85	1.8314	2.1946
1I27A	emdecoy2742_1I27A	1I27A	2.80	3.0075	3.2569
1I27A	emdecoy2743_1I27A	1I27A	2.15	3.3016	3.5275
1I27A	emdecoy2744_1I27A	1I27A	2.39	3.7426	3.9354
1I27A	emdecoy2745_1I27A	1I27A	2.30	3.4486	3.6632
1I27A	emdecoy2746_1I27A	1I27A	2.59	3.0075	3.2569
1I27A	emdecoy2747_1I27A	1I27A	2.37	3.8896	4.0718
1I27A	emdecoy2748_1I27A	1I27A	2.70	2.8605	3.1221
1I27A	emdecoy2749_1I27A	1I27A	2.20	0.2143	0.8785
1I27A	emdecoy274_1I27A	1I27A	2.60	3.0075	3.2569
1I27A	emdecoy2750_1I27A	1I27A	2.85	0.2143	0.8785
1I27A	emdecoy2751_1I27A	1I27A	2.91	0.9494	1.4421
1I27A	emdecoy2752_1I27A	1I27A	3.14	1.0964	1.5631
1I27A	emdecoy2753_1I27A	1I27A	2.22	3.3016	3.5275
1I27A	emdecoy2754_1I27A	1I27A	2.80	3.7426	3.9354
1I27A	emdecoy2755_1I27A	1I27A	2.44	3.3016	3.5275
1I27A	emdecoy2756_1I27A	1I27A	2.46	3.4486	3.6632
1I27A	emdecoy2757_1I27A	1I27A	2.20	3.5956	3.7992
1I27A	emdecoy2758_1I27A	1I27A	2.73	3.3016	3.5275
1I27A	emdecoy2759_1I27A	1I27A	2.13	1.8314	2.1946
1I27A	emdecoy275_1I27A	1I27A	2.72	3.4486	3.6632
1I27A	emdecoy2760_1I27A	1I27A	2.64	3.0075	3.2569
1I27A	emdecoy2761_1I27A	1I27A	2.74	3.3016	3.5275
1I27A	emdecoy2762_1I27A	1I27A	2.36	3.5956	3.7992
1I27A	emdecoy2763_1I27A	1I27A	2.73	3.1545	3.3920
1I27A	emdecoy2764_1I27A	1I27A	2.62	3.5956	3.7992
1I27A	emdecoy2765_1I27A	1I27A	2.53	2.7135	2.9878
1I27A	emdecoy2766_1I27A	1I27A	2.82	3.1545	3.3920
1I27A	emdecoy2767_1I27A	1I27A	2.97	2.4195	2.7206
1I27A	emdecoy2768_1I27A	1I27A	2.32	4.0366	4.2083
1I27A	emdecoy2769_1I27A	1I27A	2.77	4.1836	4.3450
1I27A	emdecoy276_1I27A	1I27A	2.46	3.0075	3.2569
1I27A	emdecoy2770_1I27A	1I27A	2.32	3.3016	3.5275
1I27A	emdecoy2771_1I27A	1I27A	2.27	3.7426	3.9354
1I27A	emdecoy2772_1I27A	1I27A	3.07	2.4195	2.7206
1I27A	emdecoy2773_1I27A	1I27A	2.74	3.4486	3.6632
1I27A	emdecoy2774_1I27A	1I27A	2.55	3.3016	3.5275
1I27A	emdecoy2775_1I27A	1I27A	2.69	2.7135	2.9878
1I27A	emdecoy2776_1I27A	1I27A	2.33	3.5956	3.7992
1I27A	emdecoy2777_1I27A	1I27A	2.59	3.8896	4.0718
1I27A	emdecoy2778_1I27A	1I27A	2.50	3.4486	3.6632
1I27A	emdecoy2779_1I27A	1I27A	2.94	3.0075	3.2569
1I27A	emdecoy277_1I27A	1I27A	2.72	3.1545	3.3920
1I27A	emdecoy2780_1I27A	1I27A	2.42	3.8896	4.0718
1I27A	emdecoy2781_1I27A	1I27A	2.54	3.1545	3.3920
1I27A	emdecoy2782_1I27A	1I27A	2.28	3.4486	3.6632
1I27A	emdecoy2783_1I27A	1I27A	2.77	1.6844	2.0655
1I27A	emdecoy2784_1I27A	1I27A	2.41	3.5956	3.7992
1I27A	emdecoy2785_1I27A	1I27A	3.04	2.1255	2.4559
1I27A	emdecoy2786_1I27A	1I27A	2.36	3.4486	3.6632
1I27A	emdecoy2787_1I27A	1I27A	2.93	2.5665	2.8539
1I27A	emdecoy2788_1I27A	1I27A	2.53	2.7135	2.9878
1I27A	emdecoy2789_1I27A	1I27A	2.62	3.1545	3.3920
1I27A	emdecoy278_1I27A	1I27A	2.38	3.5956	3.7992
1I27A	emdecoy2790_1I27A	1I27A	2.75	2.5665	2.8539
1I27A	emdecoy2791_1I27A	1I27A	2.79	3.0075	3.2569
1I27A	emdecoy2792_1I27A	1I27A	2.64	3.8896	4.0718
1I27A	emdecoy2793_1I27A	1I27A	2.54	3.7426	3.9354
1I27A	emdecoy2794_1I27A	1I27A	2.71	3.8896	4.0718
1I27A	emdecoy2795_1I27A	1I27A	2.38	3.7426	3.9354
1I27A	emdecoy2796_1I27A	1I27A	2.81	2.2725	2.5879
1I27A	emdecoy2797_1I27A	1I27A	2.16	1.2434	1.6862
1I27A	emdecoy2798_1I27A	1I27A	2.70	0.2143	0.8785
1I27A	emdecoy2799_1I27A	1I27A	2.88	2.2725	2.5879
1I27A	emdecoy279_1I27A	1I27A	2.02	3.4486	3.6632
[truncated: 113,001 more rows]
