# Supplementary material for: Addressing the Role of Conformational Diversity in Protein Structure Prediction
Source: PLoS One. 2016 May 9;11(5):e0154923. doi: 10.1371/journal.pone.0154923 (PMC4861349; doi:10.1371/journal.pone.0154923)
Supplement: S1 Dataset — (GZ) [file pone.0154923.s002.gz › Palopoli-Monzon_2016_SI/Structural_alignments/SET_QUARK/rmsd_mammoth_Xu_2Q3TA.out]

PDB_1	PDB_2	Target	RMSD	Z-score	ln(E)
1VK5_A	emdecoy0_2Q3TA	2Q3TA	3.16	-1.2403	0.1312
1VK5_A	emdecoy1000_2Q3TA	2Q3TA	3.03	-0.0210	0.7177
1VK5_A	emdecoy1001_2Q3TA	2Q3TA	3.17	1.2999	1.7340
1VK5_A	emdecoy1002_2Q3TA	2Q3TA	2.80	-0.8338	0.2728
1VK5_A	emdecoy1003_2Q3TA	2Q3TA	2.73	0.4871	1.0781
1VK5_A	emdecoy1004_2Q3TA	2Q3TA	2.31	-0.7322	0.3173
1VK5_A	emdecoy1005_2Q3TA	2Q3TA	2.86	-0.6306	0.3653
1VK5_A	emdecoy1006_2Q3TA	2Q3TA	2.97	0.8935	1.3967
1VK5_A	emdecoy1007_2Q3TA	2Q3TA	2.77	-0.1226	0.6521
1VK5_A	emdecoy1008_2Q3TA	2Q3TA	2.54	0.5887	1.1556
1VK5_A	emdecoy1009_2Q3TA	2Q3TA	2.52	-0.9355	0.2318
1VK5_A	emdecoy100_2Q3TA	2Q3TA	3.13	-1.4435	0.0826
1VK5_A	emdecoy1010_2Q3TA	2Q3TA	2.67	-0.3258	0.5286
1VK5_A	emdecoy1011_2Q3TA	2Q3TA	1.96	-0.9355	0.2318
1VK5_A	emdecoy1012_2Q3TA	2Q3TA	2.79	0.6903	1.2346
1VK5_A	emdecoy1013_2Q3TA	2Q3TA	2.37	-0.3258	0.5286
1VK5_A	emdecoy1014_2Q3TA	2Q3TA	2.64	-0.6306	0.3653
1VK5_A	emdecoy1015_2Q3TA	2Q3TA	2.24	-0.2242	0.5890
1VK5_A	emdecoy1016_2Q3TA	2Q3TA	2.44	-0.3258	0.5286
1VK5_A	emdecoy1017_2Q3TA	2Q3TA	2.84	-0.2242	0.5890
1VK5_A	emdecoy1018_2Q3TA	2Q3TA	1.80	-1.2403	0.1312
1VK5_A	emdecoy1019_2Q3TA	2Q3TA	2.54	-1.1387	0.1610
1VK5_A	emdecoy101_2Q3TA	2Q3TA	2.45	0.7919	1.3150
1VK5_A	emdecoy1020_2Q3TA	2Q3TA	2.65	-1.4435	0.0826
1VK5_A	emdecoy1021_2Q3TA	2Q3TA	2.28	-0.7322	0.3173
1VK5_A	emdecoy1022_2Q3TA	2Q3TA	2.75	-0.1226	0.6521
1VK5_A	emdecoy1023_2Q3TA	2Q3TA	2.38	-1.1387	0.1610
1VK5_A	emdecoy1024_2Q3TA	2Q3TA	2.83	0.0806	0.7857
1VK5_A	emdecoy1025_2Q3TA	2Q3TA	2.34	-0.1226	0.6521
1VK5_A	emdecoy1026_2Q3TA	2Q3TA	3.29	-0.0210	0.7177
1VK5_A	emdecoy1027_2Q3TA	2Q3TA	2.10	-1.2403	0.1312
1VK5_A	emdecoy1028_2Q3TA	2Q3TA	2.37	0.0806	0.7857
1VK5_A	emdecoy1029_2Q3TA	2Q3TA	2.72	-0.5290	0.4166
1VK5_A	emdecoy102_2Q3TA	2Q3TA	2.78	0.1822	0.8559
1VK5_A	emdecoy1030_2Q3TA	2Q3TA	2.44	-0.3258	0.5286
1VK5_A	emdecoy1031_2Q3TA	2Q3TA	2.40	-1.3419	0.1051
1VK5_A	emdecoy1032_2Q3TA	2Q3TA	2.54	-0.5290	0.4166
1VK5_A	emdecoy1033_2Q3TA	2Q3TA	3.01	-0.7322	0.3173
1VK5_A	emdecoy1034_2Q3TA	2Q3TA	2.56	-1.1387	0.1610
1VK5_A	emdecoy1035_2Q3TA	2Q3TA	1.97	-0.4274	0.4711
1VK5_A	emdecoy1036_2Q3TA	2Q3TA	2.07	-0.5290	0.4166
1VK5_A	emdecoy1037_2Q3TA	2Q3TA	2.77	-0.8338	0.2728
1VK5_A	emdecoy1038_2Q3TA	2Q3TA	2.72	-1.1387	0.1610
1VK5_A	emdecoy1039_2Q3TA	2Q3TA	2.79	-1.0371	0.1946
1VK5_A	emdecoy103_2Q3TA	2Q3TA	1.82	-1.0371	0.1946
1VK5_A	emdecoy1040_2Q3TA	2Q3TA	1.72	-1.1387	0.1610
1VK5_A	emdecoy1041_2Q3TA	2Q3TA	2.41	-0.5290	0.4166
1VK5_A	emdecoy1042_2Q3TA	2Q3TA	2.70	-0.1226	0.6521
1VK5_A	emdecoy1043_2Q3TA	2Q3TA	2.57	-0.1226	0.6521
1VK5_A	emdecoy1044_2Q3TA	2Q3TA	2.58	-1.0371	0.1946
1VK5_A	emdecoy1045_2Q3TA	2Q3TA	2.93	-0.4274	0.4711
1VK5_A	emdecoy1046_2Q3TA	2Q3TA	2.65	-0.9355	0.2318
1VK5_A	emdecoy1047_2Q3TA	2Q3TA	2.87	-1.1387	0.1610
1VK5_A	emdecoy1048_2Q3TA	2Q3TA	1.95	-1.3419	0.1051
1VK5_A	emdecoy1049_2Q3TA	2Q3TA	2.55	-0.9355	0.2318
1VK5_A	emdecoy104_2Q3TA	2Q3TA	2.78	-0.3258	0.5286
1VK5_A	emdecoy1050_2Q3TA	2Q3TA	2.76	0.2838	0.9281
1VK5_A	emdecoy1051_2Q3TA	2Q3TA	2.51	-0.6306	0.3653
1VK5_A	emdecoy1052_2Q3TA	2Q3TA	2.99	0.1822	0.8559
1VK5_A	emdecoy1053_2Q3TA	2Q3TA	2.33	-0.7322	0.3173
1VK5_A	emdecoy1054_2Q3TA	2Q3TA	2.09	-1.1387	0.1610
1VK5_A	emdecoy1055_2Q3TA	2Q3TA	2.54	-0.7322	0.3173
1VK5_A	emdecoy1056_2Q3TA	2Q3TA	2.64	-0.3258	0.5286
1VK5_A	emdecoy1057_2Q3TA	2Q3TA	2.80	0.7919	1.3150
1VK5_A	emdecoy1058_2Q3TA	2Q3TA	1.90	-1.1387	0.1610
1VK5_A	emdecoy1059_2Q3TA	2Q3TA	2.81	0.6903	1.2346
1VK5_A	emdecoy105_2Q3TA	2Q3TA	2.38	-0.6306	0.3653
1VK5_A	emdecoy1060_2Q3TA	2Q3TA	2.53	-0.0210	0.7177
1VK5_A	emdecoy1061_2Q3TA	2Q3TA	2.99	-0.0210	0.7177
1VK5_A	emdecoy1062_2Q3TA	2Q3TA	2.22	-0.9355	0.2318
1VK5_A	emdecoy1063_2Q3TA	2Q3TA	2.85	-0.6306	0.3653
1VK5_A	emdecoy1064_2Q3TA	2Q3TA	2.81	0.3854	1.0022
1VK5_A	emdecoy1065_2Q3TA	2Q3TA	2.52	-0.5290	0.4166
1VK5_A	emdecoy1066_2Q3TA	2Q3TA	2.69	-0.9355	0.2318
1VK5_A	emdecoy1067_2Q3TA	2Q3TA	2.54	0.2838	0.9281
1VK5_A	emdecoy1068_2Q3TA	2Q3TA	2.62	0.2838	0.9281
1VK5_A	emdecoy1069_2Q3TA	2Q3TA	2.41	-0.2242	0.5890
1VK5_A	emdecoy106_2Q3TA	2Q3TA	2.72	-0.3258	0.5286
1VK5_A	emdecoy1070_2Q3TA	2Q3TA	2.28	0.2838	0.9281
1VK5_A	emdecoy1071_2Q3TA	2Q3TA	2.46	-0.7322	0.3173
1VK5_A	emdecoy1072_2Q3TA	2Q3TA	3.04	-0.8338	0.2728
1VK5_A	emdecoy1073_2Q3TA	2Q3TA	2.57	-0.3258	0.5286
1VK5_A	emdecoy1074_2Q3TA	2Q3TA	2.51	-0.3258	0.5286
1VK5_A	emdecoy1075_2Q3TA	2Q3TA	3.16	-1.1387	0.1610
1VK5_A	emdecoy1076_2Q3TA	2Q3TA	2.28	-1.2403	0.1312
1VK5_A	emdecoy1077_2Q3TA	2Q3TA	2.48	-0.2242	0.5890
1VK5_A	emdecoy1078_2Q3TA	2Q3TA	2.24	-0.7322	0.3173
1VK5_A	emdecoy1079_2Q3TA	2Q3TA	2.46	-0.5290	0.4166
1VK5_A	emdecoy107_2Q3TA	2Q3TA	2.21	-0.4274	0.4711
1VK5_A	emdecoy1080_2Q3TA	2Q3TA	2.32	-1.0371	0.1946
1VK5_A	emdecoy1081_2Q3TA	2Q3TA	2.56	-1.0371	0.1946
1VK5_A	emdecoy1082_2Q3TA	2Q3TA	2.66	-0.9355	0.2318
1VK5_A	emdecoy1083_2Q3TA	2Q3TA	2.69	0.6903	1.2346
1VK5_A	emdecoy1084_2Q3TA	2Q3TA	2.88	0.0806	0.7857
1VK5_A	emdecoy1085_2Q3TA	2Q3TA	2.45	-0.0210	0.7177
1VK5_A	emdecoy1086_2Q3TA	2Q3TA	2.60	0.2838	0.9281
1VK5_A	emdecoy1087_2Q3TA	2Q3TA	2.78	-0.7322	0.3173
1VK5_A	emdecoy1088_2Q3TA	2Q3TA	2.45	-0.8338	0.2728
1VK5_A	emdecoy1089_2Q3TA	2Q3TA	2.04	-0.8338	0.2728
1VK5_A	emdecoy108_2Q3TA	2Q3TA	2.55	-0.3258	0.5286
1VK5_A	emdecoy1090_2Q3TA	2Q3TA	2.85	0.0806	0.7857
1VK5_A	emdecoy1091_2Q3TA	2Q3TA	2.80	-1.2403	0.1312
1VK5_A	emdecoy1092_2Q3TA	2Q3TA	1.80	-1.0371	0.1946
1VK5_A	emdecoy1093_2Q3TA	2Q3TA	2.76	-0.4274	0.4711
1VK5_A	emdecoy1094_2Q3TA	2Q3TA	2.80	-0.7322	0.3173
1VK5_A	emdecoy1095_2Q3TA	2Q3TA	1.76	-1.4435	0.0826
1VK5_A	emdecoy1096_2Q3TA	2Q3TA	2.16	-0.8338	0.2728
1VK5_A	emdecoy1097_2Q3TA	2Q3TA	2.00	-0.9355	0.2318
1VK5_A	emdecoy1098_2Q3TA	2Q3TA	2.75	-1.2403	0.1312
1VK5_A	emdecoy1099_2Q3TA	2Q3TA	2.70	-1.3419	0.1051
1VK5_A	emdecoy109_2Q3TA	2Q3TA	2.83	-0.9355	0.2318
1VK5_A	emdecoy10_2Q3TA	2Q3TA	1.86	-0.7322	0.3173
1VK5_A	emdecoy1100_2Q3TA	2Q3TA	2.17	-0.7322	0.3173
1VK5_A	emdecoy1101_2Q3TA	2Q3TA	2.69	-0.1226	0.6521
1VK5_A	emdecoy1102_2Q3TA	2Q3TA	2.63	-1.3419	0.1051
1VK5_A	emdecoy1103_2Q3TA	2Q3TA	2.38	-0.2242	0.5890
1VK5_A	emdecoy1104_2Q3TA	2Q3TA	2.61	-1.1387	0.1610
1VK5_A	emdecoy1105_2Q3TA	2Q3TA	2.44	-1.0371	0.1946
1VK5_A	emdecoy1106_2Q3TA	2Q3TA	2.98	0.5887	1.1556
1VK5_A	emdecoy1107_2Q3TA	2Q3TA	2.95	-0.8338	0.2728
1VK5_A	emdecoy1108_2Q3TA	2Q3TA	2.67	0.8935	1.3967
1VK5_A	emdecoy1109_2Q3TA	2Q3TA	2.57	-0.8338	0.2728
1VK5_A	emdecoy110_2Q3TA	2Q3TA	2.41	-1.1387	0.1610
1VK5_A	emdecoy1110_2Q3TA	2Q3TA	2.96	0.8935	1.3967
1VK5_A	emdecoy1111_2Q3TA	2Q3TA	2.91	1.0967	1.5634
1VK5_A	emdecoy1112_2Q3TA	2Q3TA	2.74	-0.6306	0.3653
1VK5_A	emdecoy1113_2Q3TA	2Q3TA	2.82	0.8935	1.3967
1VK5_A	emdecoy1114_2Q3TA	2Q3TA	2.42	-0.6306	0.3653
1VK5_A	emdecoy1115_2Q3TA	2Q3TA	2.72	0.2838	0.9281
1VK5_A	emdecoy1116_2Q3TA	2Q3TA	2.30	0.2838	0.9281
1VK5_A	emdecoy1117_2Q3TA	2Q3TA	2.74	0.4871	1.0781
1VK5_A	emdecoy1118_2Q3TA	2Q3TA	2.40	-0.3258	0.5286
1VK5_A	emdecoy1119_2Q3TA	2Q3TA	2.89	0.1822	0.8559
1VK5_A	emdecoy111_2Q3TA	2Q3TA	2.88	0.0806	0.7857
1VK5_A	emdecoy1120_2Q3TA	2Q3TA	3.06	-1.6467	0.0477
1VK5_A	emdecoy1121_2Q3TA	2Q3TA	2.56	-0.5290	0.4166
1VK5_A	emdecoy1122_2Q3TA	2Q3TA	2.71	-0.7322	0.3173
1VK5_A	emdecoy1123_2Q3TA	2Q3TA	2.44	-0.3258	0.5286
1VK5_A	emdecoy1124_2Q3TA	2Q3TA	2.38	-0.7322	0.3173
1VK5_A	emdecoy1125_2Q3TA	2Q3TA	2.74	-1.0371	0.1946
1VK5_A	emdecoy1126_2Q3TA	2Q3TA	2.42	-1.0371	0.1946
1VK5_A	emdecoy1127_2Q3TA	2Q3TA	2.25	-0.3258	0.5286
1VK5_A	emdecoy1128_2Q3TA	2Q3TA	2.41	-0.7322	0.3173
1VK5_A	emdecoy1129_2Q3TA	2Q3TA	3.19	-0.4274	0.4711
1VK5_A	emdecoy112_2Q3TA	2Q3TA	2.70	-0.3258	0.5286
1VK5_A	emdecoy1130_2Q3TA	2Q3TA	2.30	-0.3258	0.5286
1VK5_A	emdecoy1131_2Q3TA	2Q3TA	2.78	-0.2242	0.5890
1VK5_A	emdecoy1132_2Q3TA	2Q3TA	3.04	0.0806	0.7857
1VK5_A	emdecoy1133_2Q3TA	2Q3TA	2.00	-0.4274	0.4711
1VK5_A	emdecoy1134_2Q3TA	2Q3TA	2.61	-1.1387	0.1610
1VK5_A	emdecoy1135_2Q3TA	2Q3TA	2.82	-1.2403	0.1312
1VK5_A	emdecoy1136_2Q3TA	2Q3TA	2.92	-0.8338	0.2728
1VK5_A	emdecoy1137_2Q3TA	2Q3TA	2.27	-0.1226	0.6521
1VK5_A	emdecoy1138_2Q3TA	2Q3TA	1.87	-0.5290	0.4166
1VK5_A	emdecoy1139_2Q3TA	2Q3TA	2.77	-0.9355	0.2318
1VK5_A	emdecoy113_2Q3TA	2Q3TA	2.71	-0.8338	0.2728
1VK5_A	emdecoy1140_2Q3TA	2Q3TA	2.21	-0.1226	0.6521
1VK5_A	emdecoy1141_2Q3TA	2Q3TA	2.87	0.0806	0.7857
1VK5_A	emdecoy1142_2Q3TA	2Q3TA	3.26	-0.1226	0.6521
1VK5_A	emdecoy1143_2Q3TA	2Q3TA	2.63	-0.9355	0.2318
1VK5_A	emdecoy1144_2Q3TA	2Q3TA	2.21	-0.9355	0.2318
1VK5_A	emdecoy1145_2Q3TA	2Q3TA	2.66	-0.0210	0.7177
1VK5_A	emdecoy1146_2Q3TA	2Q3TA	2.48	-0.5290	0.4166
1VK5_A	emdecoy1147_2Q3TA	2Q3TA	2.52	-1.1387	0.1610
1VK5_A	emdecoy1148_2Q3TA	2Q3TA	2.59	-0.6306	0.3653
1VK5_A	emdecoy1149_2Q3TA	2Q3TA	2.30	-1.0371	0.1946
1VK5_A	emdecoy114_2Q3TA	2Q3TA	2.86	-0.6306	0.3653
1VK5_A	emdecoy1150_2Q3TA	2Q3TA	2.67	-1.3419	0.1051
1VK5_A	emdecoy1151_2Q3TA	2Q3TA	2.55	-1.2403	0.1312
1VK5_A	emdecoy1152_2Q3TA	2Q3TA	2.09	-0.8338	0.2728
1VK5_A	emdecoy1153_2Q3TA	2Q3TA	2.78	-1.2403	0.1312
1VK5_A	emdecoy1154_2Q3TA	2Q3TA	2.20	-0.6306	0.3653
1VK5_A	emdecoy1155_2Q3TA	2Q3TA	2.86	-0.6306	0.3653
1VK5_A	emdecoy1156_2Q3TA	2Q3TA	2.00	-0.8338	0.2728
1VK5_A	emdecoy1157_2Q3TA	2Q3TA	2.94	-0.0210	0.7177
1VK5_A	emdecoy1158_2Q3TA	2Q3TA	2.73	-0.7322	0.3173
1VK5_A	emdecoy1159_2Q3TA	2Q3TA	2.76	0.1822	0.8559
1VK5_A	emdecoy115_2Q3TA	2Q3TA	3.06	-1.0371	0.1946
1VK5_A	emdecoy1160_2Q3TA	2Q3TA	2.81	0.1822	0.8559
1VK5_A	emdecoy1161_2Q3TA	2Q3TA	2.56	-0.5290	0.4166
1VK5_A	emdecoy1162_2Q3TA	2Q3TA	2.78	0.8935	1.3967
1VK5_A	emdecoy1163_2Q3TA	2Q3TA	2.35	-0.6306	0.3653
1VK5_A	emdecoy1164_2Q3TA	2Q3TA	2.50	-0.2242	0.5890
1VK5_A	emdecoy1165_2Q3TA	2Q3TA	2.57	-0.6306	0.3653
1VK5_A	emdecoy1166_2Q3TA	2Q3TA	2.75	0.1822	0.8559
1VK5_A	emdecoy1167_2Q3TA	2Q3TA	2.85	0.2838	0.9281
1VK5_A	emdecoy1168_2Q3TA	2Q3TA	2.38	-0.7322	0.3173
1VK5_A	emdecoy1169_2Q3TA	2Q3TA	2.09	-1.1387	0.1610
1VK5_A	emdecoy116_2Q3TA	2Q3TA	2.75	-0.2242	0.5890
1VK5_A	emdecoy1170_2Q3TA	2Q3TA	2.45	-0.1226	0.6521
1VK5_A	emdecoy1171_2Q3TA	2Q3TA	2.78	-1.3419	0.1051
1VK5_A	emdecoy1172_2Q3TA	2Q3TA	2.84	-0.1226	0.6521
1VK5_A	emdecoy1173_2Q3TA	2Q3TA	2.71	-1.3419	0.1051
1VK5_A	emdecoy1174_2Q3TA	2Q3TA	2.65	-1.2403	0.1312
1VK5_A	emdecoy1175_2Q3TA	2Q3TA	2.54	-0.2242	0.5890
1VK5_A	emdecoy1176_2Q3TA	2Q3TA	2.91	-0.5290	0.4166
1VK5_A	emdecoy1177_2Q3TA	2Q3TA	3.05	-0.4274	0.4711
1VK5_A	emdecoy1178_2Q3TA	2Q3TA	2.08	-0.3258	0.5286
1VK5_A	emdecoy1179_2Q3TA	2Q3TA	2.80	-0.0210	0.7177
1VK5_A	emdecoy117_2Q3TA	2Q3TA	3.04	-0.8338	0.2728
1VK5_A	emdecoy1180_2Q3TA	2Q3TA	2.83	-0.7322	0.3173
1VK5_A	emdecoy1181_2Q3TA	2Q3TA	2.57	-1.0371	0.1946
1VK5_A	emdecoy1182_2Q3TA	2Q3TA	1.46	-1.4435	0.0826
1VK5_A	emdecoy1183_2Q3TA	2Q3TA	2.61	-0.8338	0.2728
1VK5_A	emdecoy1184_2Q3TA	2Q3TA	1.93	-0.4274	0.4711
1VK5_A	emdecoy1185_2Q3TA	2Q3TA	2.63	-1.3419	0.1051
1VK5_A	emdecoy1186_2Q3TA	2Q3TA	2.34	-1.1387	0.1610
1VK5_A	emdecoy1187_2Q3TA	2Q3TA	2.60	0.2838	0.9281
1VK5_A	emdecoy1188_2Q3TA	2Q3TA	2.07	-0.7322	0.3173
1VK5_A	emdecoy1189_2Q3TA	2Q3TA	2.59	-0.5290	0.4166
1VK5_A	emdecoy118_2Q3TA	2Q3TA	2.96	0.1822	0.8559
1VK5_A	emdecoy1190_2Q3TA	2Q3TA	2.36	-1.0371	0.1946
1VK5_A	emdecoy1191_2Q3TA	2Q3TA	2.76	-0.7322	0.3173
1VK5_A	emdecoy1192_2Q3TA	2Q3TA	2.45	-0.9355	0.2318
1VK5_A	emdecoy1193_2Q3TA	2Q3TA	2.85	-0.8338	0.2728
1VK5_A	emdecoy1194_2Q3TA	2Q3TA	2.54	-0.7322	0.3173
1VK5_A	emdecoy1195_2Q3TA	2Q3TA	1.92	-1.1387	0.1610
1VK5_A	emdecoy1196_2Q3TA	2Q3TA	2.31	-1.0371	0.1946
1VK5_A	emdecoy1197_2Q3TA	2Q3TA	2.17	-0.1226	0.6521
1VK5_A	emdecoy1198_2Q3TA	2Q3TA	2.03	-0.5290	0.4166
1VK5_A	emdecoy1199_2Q3TA	2Q3TA	2.34	-0.8338	0.2728
1VK5_A	emdecoy119_2Q3TA	2Q3TA	2.69	1.1983	1.6483
1VK5_A	emdecoy11_2Q3TA	2Q3TA	2.56	-1.2403	0.1312
1VK5_A	emdecoy1200_2Q3TA	2Q3TA	2.74	-0.0210	0.7177
1VK5_A	emdecoy1201_2Q3TA	2Q3TA	2.91	0.4871	1.0781
1VK5_A	emdecoy1202_2Q3TA	2Q3TA	2.91	0.0806	0.7857
1VK5_A	emdecoy1203_2Q3TA	2Q3TA	2.80	-0.5290	0.4166
1VK5_A	emdecoy1204_2Q3TA	2Q3TA	2.58	-1.1387	0.1610
1VK5_A	emdecoy1205_2Q3TA	2Q3TA	2.72	-0.8338	0.2728
1VK5_A	emdecoy1206_2Q3TA	2Q3TA	2.57	-1.2403	0.1312
1VK5_A	emdecoy1207_2Q3TA	2Q3TA	2.85	0.1822	0.8559
1VK5_A	emdecoy1208_2Q3TA	2Q3TA	2.63	-0.2242	0.5890
1VK5_A	emdecoy1209_2Q3TA	2Q3TA	2.47	0.0806	0.7857
1VK5_A	emdecoy120_2Q3TA	2Q3TA	2.40	-0.9355	0.2318
1VK5_A	emdecoy1210_2Q3TA	2Q3TA	2.83	-0.7322	0.3173
1VK5_A	emdecoy1211_2Q3TA	2Q3TA	2.50	-1.1387	0.1610
1VK5_A	emdecoy1212_2Q3TA	2Q3TA	2.72	-0.7322	0.3173
1VK5_A	emdecoy1213_2Q3TA	2Q3TA	2.35	-0.0210	0.7177
1VK5_A	emdecoy1214_2Q3TA	2Q3TA	2.44	-0.5290	0.4166
1VK5_A	emdecoy1215_2Q3TA	2Q3TA	2.80	-0.5290	0.4166
1VK5_A	emdecoy1216_2Q3TA	2Q3TA	2.21	0.1822	0.8559
1VK5_A	emdecoy1217_2Q3TA	2Q3TA	2.14	-0.6306	0.3653
1VK5_A	emdecoy1218_2Q3TA	2Q3TA	2.79	0.2838	0.9281
1VK5_A	emdecoy1219_2Q3TA	2Q3TA	2.49	-0.9355	0.2318
1VK5_A	emdecoy121_2Q3TA	2Q3TA	2.25	-1.0371	0.1946
1VK5_A	emdecoy1220_2Q3TA	2Q3TA	2.31	-0.8338	0.2728
1VK5_A	emdecoy1221_2Q3TA	2Q3TA	2.41	-0.5290	0.4166
1VK5_A	emdecoy1222_2Q3TA	2Q3TA	2.99	-0.9355	0.2318
1VK5_A	emdecoy1223_2Q3TA	2Q3TA	2.63	-0.4274	0.4711
1VK5_A	emdecoy1224_2Q3TA	2Q3TA	2.55	-0.3258	0.5286
1VK5_A	emdecoy1225_2Q3TA	2Q3TA	2.40	-1.5451	0.0635
1VK5_A	emdecoy1226_2Q3TA	2Q3TA	2.56	-0.2242	0.5890
1VK5_A	emdecoy1227_2Q3TA	2Q3TA	2.77	-0.0210	0.7177
1VK5_A	emdecoy1228_2Q3TA	2Q3TA	2.45	-1.0371	0.1946
1VK5_A	emdecoy1229_2Q3TA	2Q3TA	2.52	0.5887	1.1556
1VK5_A	emdecoy122_2Q3TA	2Q3TA	2.76	-0.7322	0.3173
1VK5_A	emdecoy1230_2Q3TA	2Q3TA	2.34	-0.2242	0.5890
1VK5_A	emdecoy1231_2Q3TA	2Q3TA	2.26	-1.1387	0.1610
1VK5_A	emdecoy1232_2Q3TA	2Q3TA	2.64	-1.2403	0.1312
1VK5_A	emdecoy1233_2Q3TA	2Q3TA	1.91	-1.0371	0.1946
1VK5_A	emdecoy1234_2Q3TA	2Q3TA	2.58	0.1822	0.8559
1VK5_A	emdecoy1235_2Q3TA	2Q3TA	2.44	-1.1387	0.1610
1VK5_A	emdecoy1236_2Q3TA	2Q3TA	2.07	-0.3258	0.5286
1VK5_A	emdecoy1237_2Q3TA	2Q3TA	2.38	-1.0371	0.1946
1VK5_A	emdecoy1238_2Q3TA	2Q3TA	2.79	0.4871	1.0781
1VK5_A	emdecoy1239_2Q3TA	2Q3TA	2.59	-1.1387	0.1610
1VK5_A	emdecoy123_2Q3TA	2Q3TA	2.60	-1.3419	0.1051
1VK5_A	emdecoy1240_2Q3TA	2Q3TA	2.82	-0.5290	0.4166
1VK5_A	emdecoy1241_2Q3TA	2Q3TA	2.83	-1.2403	0.1312
1VK5_A	emdecoy1242_2Q3TA	2Q3TA	2.72	0.4871	1.0781
1VK5_A	emdecoy1243_2Q3TA	2Q3TA	2.50	0.0806	0.7857
1VK5_A	emdecoy1244_2Q3TA	2Q3TA	2.67	0.1822	0.8559
1VK5_A	emdecoy1245_2Q3TA	2Q3TA	2.58	-0.7322	0.3173
1VK5_A	emdecoy1246_2Q3TA	2Q3TA	2.28	-0.1226	0.6521
1VK5_A	emdecoy1247_2Q3TA	2Q3TA	2.43	-0.4274	0.4711
1VK5_A	emdecoy1248_2Q3TA	2Q3TA	2.30	-1.0371	0.1946
1VK5_A	emdecoy1249_2Q3TA	2Q3TA	2.10	-1.0371	0.1946
1VK5_A	emdecoy124_2Q3TA	2Q3TA	2.88	-0.0210	0.7177
1VK5_A	emdecoy1250_2Q3TA	2Q3TA	2.32	-0.2242	0.5890
1VK5_A	emdecoy1251_2Q3TA	2Q3TA	2.81	-0.6306	0.3653
1VK5_A	emdecoy1252_2Q3TA	2Q3TA	2.28	-0.6306	0.3653
1VK5_A	emdecoy1253_2Q3TA	2Q3TA	2.71	-0.0210	0.7177
1VK5_A	emdecoy1254_2Q3TA	2Q3TA	2.62	0.0806	0.7857
1VK5_A	emdecoy1255_2Q3TA	2Q3TA	2.68	-0.5290	0.4166
1VK5_A	emdecoy1256_2Q3TA	2Q3TA	1.84	-0.9355	0.2318
1VK5_A	emdecoy1257_2Q3TA	2Q3TA	2.80	-1.3419	0.1051
1VK5_A	emdecoy1258_2Q3TA	2Q3TA	2.35	-0.9355	0.2318
1VK5_A	emdecoy1259_2Q3TA	2Q3TA	2.67	-1.1387	0.1610
1VK5_A	emdecoy125_2Q3TA	2Q3TA	3.01	-0.1226	0.6521
1VK5_A	emdecoy1260_2Q3TA	2Q3TA	2.55	-0.6306	0.3653
1VK5_A	emdecoy1261_2Q3TA	2Q3TA	2.73	-0.7322	0.3173
1VK5_A	emdecoy1262_2Q3TA	2Q3TA	2.67	-0.1226	0.6521
1VK5_A	emdecoy1263_2Q3TA	2Q3TA	2.92	-0.3258	0.5286
1VK5_A	emdecoy1264_2Q3TA	2Q3TA	2.30	0.0806	0.7857
1VK5_A	emdecoy1265_2Q3TA	2Q3TA	2.38	0.1822	0.8559
1VK5_A	emdecoy1266_2Q3TA	2Q3TA	2.16	-0.6306	0.3653
1VK5_A	emdecoy1267_2Q3TA	2Q3TA	2.85	-0.2242	0.5890
1VK5_A	emdecoy1268_2Q3TA	2Q3TA	2.86	-0.3258	0.5286
1VK5_A	emdecoy1269_2Q3TA	2Q3TA	2.47	0.0806	0.7857
1VK5_A	emdecoy126_2Q3TA	2Q3TA	2.99	-1.3419	0.1051
1VK5_A	emdecoy1270_2Q3TA	2Q3TA	2.82	0.2838	0.9281
1VK5_A	emdecoy1271_2Q3TA	2Q3TA	1.70	-1.0371	0.1946
1VK5_A	emdecoy1272_2Q3TA	2Q3TA	2.70	-1.2403	0.1312
1VK5_A	emdecoy1273_2Q3TA	2Q3TA	2.64	-0.4274	0.4711
1VK5_A	emdecoy1274_2Q3TA	2Q3TA	2.73	-1.1387	0.1610
1VK5_A	emdecoy1275_2Q3TA	2Q3TA	3.05	-0.3258	0.5286
1VK5_A	emdecoy1276_2Q3TA	2Q3TA	2.73	-0.1226	0.6521
1VK5_A	emdecoy1277_2Q3TA	2Q3TA	2.32	-1.1387	0.1610
1VK5_A	emdecoy1278_2Q3TA	2Q3TA	2.59	0.0806	0.7857
1VK5_A	emdecoy1279_2Q3TA	2Q3TA	2.51	-0.0210	0.7177
1VK5_A	emdecoy127_2Q3TA	2Q3TA	2.61	0.3854	1.0022
1VK5_A	emdecoy1280_2Q3TA	2Q3TA	2.94	-0.0210	0.7177
1VK5_A	emdecoy1281_2Q3TA	2Q3TA	2.77	-0.1226	0.6521
1VK5_A	emdecoy1282_2Q3TA	2Q3TA	2.09	-1.0371	0.1946
1VK5_A	emdecoy1283_2Q3TA	2Q3TA	2.73	-0.1226	0.6521
1VK5_A	emdecoy1284_2Q3TA	2Q3TA	2.90	-1.2403	0.1312
1VK5_A	emdecoy1285_2Q3TA	2Q3TA	2.56	-0.5290	0.4166
1VK5_A	emdecoy1286_2Q3TA	2Q3TA	2.88	0.3854	1.0022
1VK5_A	emdecoy1287_2Q3TA	2Q3TA	2.32	-0.5290	0.4166
1VK5_A	emdecoy1288_2Q3TA	2Q3TA	2.34	-0.8338	0.2728
1VK5_A	emdecoy1289_2Q3TA	2Q3TA	2.21	-0.5290	0.4166
1VK5_A	emdecoy128_2Q3TA	2Q3TA	2.42	-0.5290	0.4166
1VK5_A	emdecoy1290_2Q3TA	2Q3TA	2.96	0.1822	0.8559
1VK5_A	emdecoy1291_2Q3TA	2Q3TA	2.78	0.0806	0.7857
1VK5_A	emdecoy1292_2Q3TA	2Q3TA	2.46	-1.3419	0.1051
1VK5_A	emdecoy1293_2Q3TA	2Q3TA	2.09	-0.8338	0.2728
1VK5_A	emdecoy1294_2Q3TA	2Q3TA	2.60	-0.6306	0.3653
1VK5_A	emdecoy1295_2Q3TA	2Q3TA	2.86	-0.3258	0.5286
1VK5_A	emdecoy1296_2Q3TA	2Q3TA	2.81	-0.8338	0.2728
1VK5_A	emdecoy1297_2Q3TA	2Q3TA	2.39	-0.7322	0.3173
1VK5_A	emdecoy1298_2Q3TA	2Q3TA	2.29	-1.0371	0.1946
1VK5_A	emdecoy1299_2Q3TA	2Q3TA	2.68	0.1822	0.8559
1VK5_A	emdecoy129_2Q3TA	2Q3TA	2.94	-0.4274	0.4711
1VK5_A	emdecoy12_2Q3TA	2Q3TA	2.63	-0.9355	0.2318
1VK5_A	emdecoy1300_2Q3TA	2Q3TA	2.48	-0.6306	0.3653
1VK5_A	emdecoy1301_2Q3TA	2Q3TA	2.22	-0.5290	0.4166
1VK5_A	emdecoy1302_2Q3TA	2Q3TA	2.11	-0.4274	0.4711
1VK5_A	emdecoy1303_2Q3TA	2Q3TA	2.77	-0.8338	0.2728
1VK5_A	emdecoy1304_2Q3TA	2Q3TA	2.86	-0.7322	0.3173
1VK5_A	emdecoy1305_2Q3TA	2Q3TA	3.11	0.0806	0.7857
1VK5_A	emdecoy1306_2Q3TA	2Q3TA	2.38	-1.2403	0.1312
1VK5_A	emdecoy1307_2Q3TA	2Q3TA	2.62	-1.1387	0.1610
1VK5_A	emdecoy1308_2Q3TA	2Q3TA	2.65	-0.5290	0.4166
1VK5_A	emdecoy1309_2Q3TA	2Q3TA	2.45	-1.0371	0.1946
1VK5_A	emdecoy130_2Q3TA	2Q3TA	2.45	-0.2242	0.5890
1VK5_A	emdecoy1310_2Q3TA	2Q3TA	2.76	-0.4274	0.4711
1VK5_A	emdecoy1311_2Q3TA	2Q3TA	3.04	-0.1226	0.6521
1VK5_A	emdecoy1312_2Q3TA	2Q3TA	2.92	-0.3258	0.5286
1VK5_A	emdecoy1313_2Q3TA	2Q3TA	2.87	-0.5290	0.4166
1VK5_A	emdecoy1314_2Q3TA	2Q3TA	2.77	-0.2242	0.5890
1VK5_A	emdecoy1315_2Q3TA	2Q3TA	2.48	0.4871	1.0781
1VK5_A	emdecoy1316_2Q3TA	2Q3TA	2.12	-0.9355	0.2318
1VK5_A	emdecoy1317_2Q3TA	2Q3TA	2.84	-0.2242	0.5890
1VK5_A	emdecoy1318_2Q3TA	2Q3TA	2.78	-0.3258	0.5286
1VK5_A	emdecoy1319_2Q3TA	2Q3TA	2.55	-1.3419	0.1051
1VK5_A	emdecoy131_2Q3TA	2Q3TA	2.76	-0.4274	0.4711
1VK5_A	emdecoy1320_2Q3TA	2Q3TA	2.91	0.2838	0.9281
1VK5_A	emdecoy1321_2Q3TA	2Q3TA	2.83	-0.7322	0.3173
1VK5_A	emdecoy1322_2Q3TA	2Q3TA	2.89	-0.6306	0.3653
1VK5_A	emdecoy1323_2Q3TA	2Q3TA	2.75	-0.2242	0.5890
1VK5_A	emdecoy1324_2Q3TA	2Q3TA	2.56	-1.2403	0.1312
1VK5_A	emdecoy1325_2Q3TA	2Q3TA	2.45	-1.2403	0.1312
1VK5_A	emdecoy1326_2Q3TA	2Q3TA	2.03	-1.6467	0.0477
1VK5_A	emdecoy1327_2Q3TA	2Q3TA	2.51	0.1822	0.8559
1VK5_A	emdecoy1328_2Q3TA	2Q3TA	2.87	-1.1387	0.1610
1VK5_A	emdecoy1329_2Q3TA	2Q3TA	2.86	-0.8338	0.2728
1VK5_A	emdecoy132_2Q3TA	2Q3TA	2.34	-1.0371	0.1946
1VK5_A	emdecoy1330_2Q3TA	2Q3TA	2.22	-0.9355	0.2318
1VK5_A	emdecoy1331_2Q3TA	2Q3TA	3.20	-1.0371	0.1946
1VK5_A	emdecoy1332_2Q3TA	2Q3TA	2.81	-0.5290	0.4166
1VK5_A	emdecoy1333_2Q3TA	2Q3TA	2.58	-0.9355	0.2318
1VK5_A	emdecoy1334_2Q3TA	2Q3TA	3.13	-0.3258	0.5286
1VK5_A	emdecoy1335_2Q3TA	2Q3TA	2.84	-0.7322	0.3173
1VK5_A	emdecoy1336_2Q3TA	2Q3TA	2.80	-1.0371	0.1946
1VK5_A	emdecoy1337_2Q3TA	2Q3TA	2.14	-0.9355	0.2318
1VK5_A	emdecoy1338_2Q3TA	2Q3TA	2.37	-1.1387	0.1610
1VK5_A	emdecoy1339_2Q3TA	2Q3TA	2.78	-0.7322	0.3173
1VK5_A	emdecoy133_2Q3TA	2Q3TA	3.06	-0.5290	0.4166
1VK5_A	emdecoy1340_2Q3TA	2Q3TA	2.56	-0.5290	0.4166
1VK5_A	emdecoy1341_2Q3TA	2Q3TA	2.32	-0.9355	0.2318
1VK5_A	emdecoy1342_2Q3TA	2Q3TA	2.31	-0.8338	0.2728
1VK5_A	emdecoy1343_2Q3TA	2Q3TA	2.75	-0.4274	0.4711
1VK5_A	emdecoy1344_2Q3TA	2Q3TA	2.20	-0.1226	0.6521
1VK5_A	emdecoy1345_2Q3TA	2Q3TA	2.23	-0.2242	0.5890
1VK5_A	emdecoy1346_2Q3TA	2Q3TA	2.24	-0.1226	0.6521
1VK5_A	emdecoy1347_2Q3TA	2Q3TA	2.64	-0.4274	0.4711
1VK5_A	emdecoy1348_2Q3TA	2Q3TA	2.47	-1.1387	0.1610
1VK5_A	emdecoy1349_2Q3TA	2Q3TA	2.62	-1.2403	0.1312
1VK5_A	emdecoy134_2Q3TA	2Q3TA	2.59	-0.8338	0.2728
1VK5_A	emdecoy1350_2Q3TA	2Q3TA	2.61	-0.0210	0.7177
1VK5_A	emdecoy1351_2Q3TA	2Q3TA	2.78	-0.5290	0.4166
1VK5_A	emdecoy1352_2Q3TA	2Q3TA	2.62	-0.9355	0.2318
1VK5_A	emdecoy1353_2Q3TA	2Q3TA	2.29	-0.7322	0.3173
1VK5_A	emdecoy1354_2Q3TA	2Q3TA	2.91	0.0806	0.7857
1VK5_A	emdecoy1355_2Q3TA	2Q3TA	2.77	-0.6306	0.3653
1VK5_A	emdecoy1356_2Q3TA	2Q3TA	2.71	-1.1387	0.1610
1VK5_A	emdecoy1357_2Q3TA	2Q3TA	2.91	-1.0371	0.1946
1VK5_A	emdecoy1358_2Q3TA	2Q3TA	2.31	-0.8338	0.2728
1VK5_A	emdecoy1359_2Q3TA	2Q3TA	2.91	-1.3419	0.1051
1VK5_A	emdecoy135_2Q3TA	2Q3TA	2.62	-0.1226	0.6521
1VK5_A	emdecoy1360_2Q3TA	2Q3TA	2.19	-0.9355	0.2318
1VK5_A	emdecoy1361_2Q3TA	2Q3TA	2.81	-0.3258	0.5286
1VK5_A	emdecoy1362_2Q3TA	2Q3TA	2.15	-0.7322	0.3173
1VK5_A	emdecoy1363_2Q3TA	2Q3TA	2.15	-0.5290	0.4166
1VK5_A	emdecoy1364_2Q3TA	2Q3TA	2.20	-1.1387	0.1610
1VK5_A	emdecoy1365_2Q3TA	2Q3TA	2.80	-1.4435	0.0826
1VK5_A	emdecoy1366_2Q3TA	2Q3TA	2.99	-0.6306	0.3653
1VK5_A	emdecoy1367_2Q3TA	2Q3TA	2.61	-0.4274	0.4711
1VK5_A	emdecoy1368_2Q3TA	2Q3TA	1.33	-1.3419	0.1051
1VK5_A	emdecoy1369_2Q3TA	2Q3TA	2.80	-0.3258	0.5286
1VK5_A	emdecoy136_2Q3TA	2Q3TA	2.89	-1.1387	0.1610
1VK5_A	emdecoy1370_2Q3TA	2Q3TA	2.72	-0.5290	0.4166
1VK5_A	emdecoy1371_2Q3TA	2Q3TA	2.53	0.0806	0.7857
1VK5_A	emdecoy1372_2Q3TA	2Q3TA	2.76	-0.6306	0.3653
1VK5_A	emdecoy1373_2Q3TA	2Q3TA	2.85	0.0806	0.7857
1VK5_A	emdecoy1374_2Q3TA	2Q3TA	2.78	-0.0210	0.7177
1VK5_A	emdecoy1375_2Q3TA	2Q3TA	2.50	-0.4274	0.4711
1VK5_A	emdecoy1376_2Q3TA	2Q3TA	2.78	-1.0371	0.1946
1VK5_A	emdecoy1377_2Q3TA	2Q3TA	2.18	-1.2403	0.1312
1VK5_A	emdecoy1378_2Q3TA	2Q3TA	2.83	-0.7322	0.3173
1VK5_A	emdecoy1379_2Q3TA	2Q3TA	2.39	-0.2242	0.5890
1VK5_A	emdecoy137_2Q3TA	2Q3TA	2.51	-1.0371	0.1946
1VK5_A	emdecoy1380_2Q3TA	2Q3TA	2.98	0.0806	0.7857
1VK5_A	emdecoy1381_2Q3TA	2Q3TA	2.18	-0.9355	0.2318
1VK5_A	emdecoy1382_2Q3TA	2Q3TA	2.47	-0.9355	0.2318
1VK5_A	emdecoy1383_2Q3TA	2Q3TA	2.33	-1.3419	0.1051
1VK5_A	emdecoy1384_2Q3TA	2Q3TA	2.77	-1.0371	0.1946
1VK5_A	emdecoy1385_2Q3TA	2Q3TA	2.42	-0.5290	0.4166
1VK5_A	emdecoy1386_2Q3TA	2Q3TA	3.02	-0.1226	0.6521
1VK5_A	emdecoy1387_2Q3TA	2Q3TA	2.05	-1.2403	0.1312
1VK5_A	emdecoy1388_2Q3TA	2Q3TA	2.69	-1.0371	0.1946
1VK5_A	emdecoy1389_2Q3TA	2Q3TA	2.77	0.5887	1.1556
1VK5_A	emdecoy138_2Q3TA	2Q3TA	1.96	-1.1387	0.1610
1VK5_A	emdecoy1390_2Q3TA	2Q3TA	2.20	-0.4274	0.4711
1VK5_A	emdecoy1391_2Q3TA	2Q3TA	2.70	-0.5290	0.4166
1VK5_A	emdecoy1392_2Q3TA	2Q3TA	2.26	-1.0371	0.1946
1VK5_A	emdecoy1393_2Q3TA	2Q3TA	2.59	-0.8338	0.2728
1VK5_A	emdecoy1394_2Q3TA	2Q3TA	2.66	-0.1226	0.6521
1VK5_A	emdecoy1395_2Q3TA	2Q3TA	2.27	-1.0371	0.1946
1VK5_A	emdecoy1396_2Q3TA	2Q3TA	2.73	-0.5290	0.4166
1VK5_A	emdecoy1397_2Q3TA	2Q3TA	2.55	-0.0210	0.7177
1VK5_A	emdecoy1398_2Q3TA	2Q3TA	2.65	-1.2403	0.1312
1VK5_A	emdecoy1399_2Q3TA	2Q3TA	2.87	0.1822	0.8559
1VK5_A	emdecoy139_2Q3TA	2Q3TA	1.94	-1.1387	0.1610
1VK5_A	emdecoy13_2Q3TA	2Q3TA	2.38	-0.7322	0.3173
1VK5_A	emdecoy1400_2Q3TA	2Q3TA	2.59	-0.7322	0.3173
1VK5_A	emdecoy1401_2Q3TA	2Q3TA	3.02	-0.8338	0.2728
1VK5_A	emdecoy1402_2Q3TA	2Q3TA	2.57	-0.9355	0.2318
1VK5_A	emdecoy1403_2Q3TA	2Q3TA	2.51	-0.7322	0.3173
1VK5_A	emdecoy1404_2Q3TA	2Q3TA	2.67	-1.3419	0.1051
1VK5_A	emdecoy1405_2Q3TA	2Q3TA	2.42	-0.9355	0.2318
1VK5_A	emdecoy1406_2Q3TA	2Q3TA	2.90	-0.7322	0.3173
1VK5_A	emdecoy1407_2Q3TA	2Q3TA	2.20	-0.9355	0.2318
1VK5_A	emdecoy1408_2Q3TA	2Q3TA	2.85	-1.1387	0.1610
1VK5_A	emdecoy1409_2Q3TA	2Q3TA	2.69	-0.8338	0.2728
1VK5_A	emdecoy140_2Q3TA	2Q3TA	2.73	0.0806	0.7857
1VK5_A	emdecoy1410_2Q3TA	2Q3TA	2.91	-0.2242	0.5890
1VK5_A	emdecoy1411_2Q3TA	2Q3TA	3.25	-0.7322	0.3173
1VK5_A	emdecoy1412_2Q3TA	2Q3TA	2.79	-1.1387	0.1610
1VK5_A	emdecoy1413_2Q3TA	2Q3TA	2.72	-0.2242	0.5890
1VK5_A	emdecoy1414_2Q3TA	2Q3TA	2.76	-1.1387	0.1610
1VK5_A	emdecoy1415_2Q3TA	2Q3TA	2.56	-0.9355	0.2318
1VK5_A	emdecoy1416_2Q3TA	2Q3TA	2.80	-0.6306	0.3653
1VK5_A	emdecoy1417_2Q3TA	2Q3TA	2.56	-1.0371	0.1946
1VK5_A	emdecoy1418_2Q3TA	2Q3TA	2.75	-0.6306	0.3653
1VK5_A	emdecoy1419_2Q3TA	2Q3TA	2.84	0.5887	1.1556
1VK5_A	emdecoy141_2Q3TA	2Q3TA	2.46	-0.2242	0.5890
1VK5_A	emdecoy1420_2Q3TA	2Q3TA	3.23	-1.0371	0.1946
1VK5_A	emdecoy1421_2Q3TA	2Q3TA	2.15	-0.5290	0.4166
1VK5_A	emdecoy1422_2Q3TA	2Q3TA	2.88	0.2838	0.9281
1VK5_A	emdecoy1423_2Q3TA	2Q3TA	2.91	-0.6306	0.3653
1VK5_A	emdecoy1424_2Q3TA	2Q3TA	2.51	-0.5290	0.4166
1VK5_A	emdecoy1425_2Q3TA	2Q3TA	2.42	0.1822	0.8559
1VK5_A	emdecoy1426_2Q3TA	2Q3TA	2.62	-0.3258	0.5286
1VK5_A	emdecoy1427_2Q3TA	2Q3TA	2.80	-0.3258	0.5286
1VK5_A	emdecoy1428_2Q3TA	2Q3TA	2.99	-1.0371	0.1946
1VK5_A	emdecoy1429_2Q3TA	2Q3TA	2.13	-1.0371	0.1946
1VK5_A	emdecoy142_2Q3TA	2Q3TA	2.60	-1.0371	0.1946
1VK5_A	emdecoy1430_2Q3TA	2Q3TA	2.75	-0.6306	0.3653
1VK5_A	emdecoy1431_2Q3TA	2Q3TA	2.90	-0.4274	0.4711
1VK5_A	emdecoy1432_2Q3TA	2Q3TA	3.02	-0.8338	0.2728
1VK5_A	emdecoy1433_2Q3TA	2Q3TA	2.76	-0.7322	0.3173
1VK5_A	emdecoy1434_2Q3TA	2Q3TA	2.58	-1.2403	0.1312
1VK5_A	emdecoy1435_2Q3TA	2Q3TA	2.38	-0.4274	0.4711
1VK5_A	emdecoy1436_2Q3TA	2Q3TA	3.16	-0.9355	0.2318
1VK5_A	emdecoy1437_2Q3TA	2Q3TA	2.44	-0.6306	0.3653
1VK5_A	emdecoy1438_2Q3TA	2Q3TA	2.78	-0.4274	0.4711
1VK5_A	emdecoy1439_2Q3TA	2Q3TA	2.52	-0.2242	0.5890
1VK5_A	emdecoy143_2Q3TA	2Q3TA	2.55	-0.5290	0.4166
1VK5_A	emdecoy1440_2Q3TA	2Q3TA	2.72	-0.8338	0.2728
1VK5_A	emdecoy1441_2Q3TA	2Q3TA	2.86	-1.3419	0.1051
1VK5_A	emdecoy1442_2Q3TA	2Q3TA	2.57	-1.0371	0.1946
1VK5_A	emdecoy1443_2Q3TA	2Q3TA	2.72	-0.2242	0.5890
1VK5_A	emdecoy1444_2Q3TA	2Q3TA	2.47	-0.2242	0.5890
1VK5_A	emdecoy1445_2Q3TA	2Q3TA	2.69	-0.5290	0.4166
1VK5_A	emdecoy1446_2Q3TA	2Q3TA	2.94	-0.3258	0.5286
1VK5_A	emdecoy1447_2Q3TA	2Q3TA	2.39	-0.0210	0.7177
1VK5_A	emdecoy1448_2Q3TA	2Q3TA	2.68	-0.1226	0.6521
1VK5_A	emdecoy1449_2Q3TA	2Q3TA	2.54	-0.8338	0.2728
1VK5_A	emdecoy144_2Q3TA	2Q3TA	2.40	-0.5290	0.4166
1VK5_A	emdecoy1450_2Q3TA	2Q3TA	2.80	-0.6306	0.3653
1VK5_A	emdecoy1451_2Q3TA	2Q3TA	2.76	-1.2403	0.1312
1VK5_A	emdecoy1452_2Q3TA	2Q3TA	2.38	-1.1387	0.1610
1VK5_A	emdecoy1453_2Q3TA	2Q3TA	2.53	-0.4274	0.4711
1VK5_A	emdecoy1454_2Q3TA	2Q3TA	2.54	-0.4274	0.4711
1VK5_A	emdecoy1455_2Q3TA	2Q3TA	2.78	-0.3258	0.5286
1VK5_A	emdecoy1456_2Q3TA	2Q3TA	2.26	-0.5290	0.4166
1VK5_A	emdecoy1457_2Q3TA	2Q3TA	2.60	-0.9355	0.2318
1VK5_A	emdecoy1458_2Q3TA	2Q3TA	2.67	-0.3258	0.5286
1VK5_A	emdecoy1459_2Q3TA	2Q3TA	2.95	-0.7322	0.3173
1VK5_A	emdecoy145_2Q3TA	2Q3TA	2.88	0.0806	0.7857
1VK5_A	emdecoy1460_2Q3TA	2Q3TA	2.89	-0.8338	0.2728
1VK5_A	emdecoy1461_2Q3TA	2Q3TA	2.69	-1.1387	0.1610
1VK5_A	emdecoy1462_2Q3TA	2Q3TA	2.76	-0.5290	0.4166
1VK5_A	emdecoy1463_2Q3TA	2Q3TA	2.73	-1.1387	0.1610
1VK5_A	emdecoy1464_2Q3TA	2Q3TA	3.05	-0.0210	0.7177
1VK5_A	emdecoy1465_2Q3TA	2Q3TA	2.72	-1.1387	0.1610
1VK5_A	emdecoy1466_2Q3TA	2Q3TA	3.00	-0.8338	0.2728
1VK5_A	emdecoy1467_2Q3TA	2Q3TA	2.28	-1.1387	0.1610
1VK5_A	emdecoy1468_2Q3TA	2Q3TA	2.90	-0.9355	0.2318
1VK5_A	emdecoy1469_2Q3TA	2Q3TA	2.87	-0.5290	0.4166
1VK5_A	emdecoy146_2Q3TA	2Q3TA	2.35	-0.8338	0.2728
1VK5_A	emdecoy1470_2Q3TA	2Q3TA	2.93	-0.5290	0.4166
1VK5_A	emdecoy1471_2Q3TA	2Q3TA	2.32	-1.2403	0.1312
1VK5_A	emdecoy1472_2Q3TA	2Q3TA	2.85	-0.2242	0.5890
1VK5_A	emdecoy1473_2Q3TA	2Q3TA	2.72	0.0806	0.7857
1VK5_A	emdecoy1474_2Q3TA	2Q3TA	2.48	0.2838	0.9281
1VK5_A	emdecoy1475_2Q3TA	2Q3TA	2.85	-0.4274	0.4711
1VK5_A	emdecoy1476_2Q3TA	2Q3TA	2.72	-0.0210	0.7177
1VK5_A	emdecoy1477_2Q3TA	2Q3TA	2.88	-0.5290	0.4166
1VK5_A	emdecoy1478_2Q3TA	2Q3TA	2.27	-1.1387	0.1610
1VK5_A	emdecoy1479_2Q3TA	2Q3TA	2.92	-0.5290	0.4166
1VK5_A	emdecoy147_2Q3TA	2Q3TA	3.02	-0.3258	0.5286
1VK5_A	emdecoy1480_2Q3TA	2Q3TA	2.80	-0.7322	0.3173
1VK5_A	emdecoy1481_2Q3TA	2Q3TA	2.76	-1.0371	0.1946
1VK5_A	emdecoy1482_2Q3TA	2Q3TA	2.85	-0.8338	0.2728
1VK5_A	emdecoy1483_2Q3TA	2Q3TA	3.08	-0.7322	0.3173
1VK5_A	emdecoy1484_2Q3TA	2Q3TA	2.69	-0.8338	0.2728
1VK5_A	emdecoy1485_2Q3TA	2Q3TA	2.95	-1.1387	0.1610
1VK5_A	emdecoy1486_2Q3TA	2Q3TA	2.63	-0.6306	0.3653
1VK5_A	emdecoy1487_2Q3TA	2Q3TA	2.78	-0.5290	0.4166
1VK5_A	emdecoy1488_2Q3TA	2Q3TA	2.57	-1.0371	0.1946
1VK5_A	emdecoy1489_2Q3TA	2Q3TA	1.50	-0.9355	0.2318
1VK5_A	emdecoy148_2Q3TA	2Q3TA	2.52	-0.7322	0.3173
1VK5_A	emdecoy1490_2Q3TA	2Q3TA	2.49	-0.3258	0.5286
1VK5_A	emdecoy1491_2Q3TA	2Q3TA	2.60	-0.3258	0.5286
1VK5_A	emdecoy1492_2Q3TA	2Q3TA	2.00	-0.9355	0.2318
1VK5_A	emdecoy1493_2Q3TA	2Q3TA	2.25	-0.1226	0.6521
1VK5_A	emdecoy1494_2Q3TA	2Q3TA	2.58	-0.3258	0.5286
1VK5_A	emdecoy1495_2Q3TA	2Q3TA	2.82	-0.1226	0.6521
1VK5_A	emdecoy1496_2Q3TA	2Q3TA	2.70	-0.2242	0.5890
1VK5_A	emdecoy1497_2Q3TA	2Q3TA	2.72	-0.0210	0.7177
1VK5_A	emdecoy1498_2Q3TA	2Q3TA	2.15	-0.2242	0.5890
1VK5_A	emdecoy1499_2Q3TA	2Q3TA	2.70	0.0806	0.7857
1VK5_A	emdecoy149_2Q3TA	2Q3TA	2.70	0.1822	0.8559
1VK5_A	emdecoy14_2Q3TA	2Q3TA	2.40	-0.4274	0.4711
1VK5_A	emdecoy1500_2Q3TA	2Q3TA	2.81	-0.0210	0.7177
1VK5_A	emdecoy1501_2Q3TA	2Q3TA	2.62	-1.3419	0.1051
1VK5_A	emdecoy1502_2Q3TA	2Q3TA	2.71	-0.1226	0.6521
1VK5_A	emdecoy1503_2Q3TA	2Q3TA	2.78	0.1822	0.8559
1VK5_A	emdecoy1504_2Q3TA	2Q3TA	2.78	-0.0210	0.7177
1VK5_A	emdecoy1505_2Q3TA	2Q3TA	2.79	0.0806	0.7857
1VK5_A	emdecoy1506_2Q3TA	2Q3TA	2.18	-0.2242	0.5890
1VK5_A	emdecoy1507_2Q3TA	2Q3TA	1.89	-0.3258	0.5286
1VK5_A	emdecoy1508_2Q3TA	2Q3TA	2.58	-1.0371	0.1946
1VK5_A	emdecoy1509_2Q3TA	2Q3TA	2.68	-0.1226	0.6521
1VK5_A	emdecoy150_2Q3TA	2Q3TA	2.52	0.3854	1.0022
1VK5_A	emdecoy1510_2Q3TA	2Q3TA	3.15	-1.0371	0.1946
1VK5_A	emdecoy1511_2Q3TA	2Q3TA	2.78	0.2838	0.9281
1VK5_A	emdecoy1512_2Q3TA	2Q3TA	1.65	-1.3419	0.1051
1VK5_A	emdecoy1513_2Q3TA	2Q3TA	2.82	-0.6306	0.3653
1VK5_A	emdecoy1514_2Q3TA	2Q3TA	2.24	-1.4435	0.0826
1VK5_A	emdecoy1515_2Q3TA	2Q3TA	2.63	-0.3258	0.5286
1VK5_A	emdecoy1516_2Q3TA	2Q3TA	3.05	0.1822	0.8559
1VK5_A	emdecoy1517_2Q3TA	2Q3TA	2.85	-0.8338	0.2728
1VK5_A	emdecoy1518_2Q3TA	2Q3TA	2.20	-0.9355	0.2318
1VK5_A	emdecoy1519_2Q3TA	2Q3TA	2.68	0.0806	0.7857
1VK5_A	emdecoy151_2Q3TA	2Q3TA	2.30	-1.3419	0.1051
1VK5_A	emdecoy1520_2Q3TA	2Q3TA	2.74	-1.1387	0.1610
1VK5_A	emdecoy1521_2Q3TA	2Q3TA	2.77	-0.6306	0.3653
1VK5_A	emdecoy1522_2Q3TA	2Q3TA	1.84	-1.0371	0.1946
1VK5_A	emdecoy1523_2Q3TA	2Q3TA	2.23	0.0806	0.7857
1VK5_A	emdecoy1524_2Q3TA	2Q3TA	2.30	-1.2403	0.1312
1VK5_A	emdecoy1525_2Q3TA	2Q3TA	3.02	-1.1387	0.1610
1VK5_A	emdecoy1526_2Q3TA	2Q3TA	2.45	-0.9355	0.2318
1VK5_A	emdecoy1527_2Q3TA	2Q3TA	2.72	-0.9355	0.2318
1VK5_A	emdecoy1528_2Q3TA	2Q3TA	2.62	-0.6306	0.3653
1VK5_A	emdecoy1529_2Q3TA	2Q3TA	2.83	-1.1387	0.1610
1VK5_A	emdecoy152_2Q3TA	2Q3TA	2.30	-1.2403	0.1312
1VK5_A	emdecoy1530_2Q3TA	2Q3TA	2.69	-0.8338	0.2728
1VK5_A	emdecoy1531_2Q3TA	2Q3TA	2.41	-1.1387	0.1610
1VK5_A	emdecoy1532_2Q3TA	2Q3TA	2.16	-1.0371	0.1946
1VK5_A	emdecoy1533_2Q3TA	2Q3TA	2.86	-1.3419	0.1051
1VK5_A	emdecoy1534_2Q3TA	2Q3TA	1.89	-1.2403	0.1312
1VK5_A	emdecoy1535_2Q3TA	2Q3TA	2.24	-0.7322	0.3173
1VK5_A	emdecoy1536_2Q3TA	2Q3TA	2.46	-0.9355	0.2318
1VK5_A	emdecoy1537_2Q3TA	2Q3TA	3.11	-1.4435	0.0826
1VK5_A	emdecoy1538_2Q3TA	2Q3TA	2.35	-1.1387	0.1610
1VK5_A	emdecoy1539_2Q3TA	2Q3TA	2.74	-1.2403	0.1312
1VK5_A	emdecoy153_2Q3TA	2Q3TA	3.10	0.2838	0.9281
1VK5_A	emdecoy1540_2Q3TA	2Q3TA	2.59	-1.5451	0.0635
1VK5_A	emdecoy1541_2Q3TA	2Q3TA	2.34	-1.2403	0.1312
1VK5_A	emdecoy1542_2Q3TA	2Q3TA	2.67	-0.7322	0.3173
1VK5_A	emdecoy1543_2Q3TA	2Q3TA	2.57	-0.5290	0.4166
1VK5_A	emdecoy1544_2Q3TA	2Q3TA	2.65	-1.0371	0.1946
1VK5_A	emdecoy1545_2Q3TA	2Q3TA	2.80	0.0806	0.7857
1VK5_A	emdecoy1546_2Q3TA	2Q3TA	2.81	-0.7322	0.3173
1VK5_A	emdecoy1547_2Q3TA	2Q3TA	2.61	-0.5290	0.4166
1VK5_A	emdecoy1548_2Q3TA	2Q3TA	1.81	-0.9355	0.2318
1VK5_A	emdecoy1549_2Q3TA	2Q3TA	2.83	0.0806	0.7857
1VK5_A	emdecoy154_2Q3TA	2Q3TA	2.68	-0.8338	0.2728
1VK5_A	emdecoy1550_2Q3TA	2Q3TA	2.45	-0.4274	0.4711
1VK5_A	emdecoy1551_2Q3TA	2Q3TA	2.93	-0.8338	0.2728
1VK5_A	emdecoy1552_2Q3TA	2Q3TA	3.09	-0.4274	0.4711
1VK5_A	emdecoy1553_2Q3TA	2Q3TA	2.84	-0.6306	0.3653
1VK5_A	emdecoy1554_2Q3TA	2Q3TA	2.79	-0.2242	0.5890
1VK5_A	emdecoy1555_2Q3TA	2Q3TA	2.49	0.2838	0.9281
1VK5_A	emdecoy1556_2Q3TA	2Q3TA	2.70	0.0806	0.7857
1VK5_A	emdecoy1557_2Q3TA	2Q3TA	2.94	-0.7322	0.3173
1VK5_A	emdecoy1558_2Q3TA	2Q3TA	2.54	-1.0371	0.1946
1VK5_A	emdecoy1559_2Q3TA	2Q3TA	2.87	-0.0210	0.7177
1VK5_A	emdecoy155_2Q3TA	2Q3TA	2.79	-0.1226	0.6521
1VK5_A	emdecoy1560_2Q3TA	2Q3TA	2.71	0.0806	0.7857
1VK5_A	emdecoy1561_2Q3TA	2Q3TA	3.02	-0.2242	0.5890
1VK5_A	emdecoy1562_2Q3TA	2Q3TA	2.36	-0.2242	0.5890
1VK5_A	emdecoy1563_2Q3TA	2Q3TA	2.87	-1.1387	0.1610
1VK5_A	emdecoy1564_2Q3TA	2Q3TA	2.09	-0.7322	0.3173
1VK5_A	emdecoy1565_2Q3TA	2Q3TA	1.38	-1.5451	0.0635
1VK5_A	emdecoy1566_2Q3TA	2Q3TA	2.78	-1.2403	0.1312
1VK5_A	emdecoy1567_2Q3TA	2Q3TA	2.37	0.0806	0.7857
1VK5_A	emdecoy1568_2Q3TA	2Q3TA	2.88	0.2838	0.9281
1VK5_A	emdecoy1569_2Q3TA	2Q3TA	2.56	-0.1226	0.6521
1VK5_A	emdecoy156_2Q3TA	2Q3TA	2.53	-0.5290	0.4166
1VK5_A	emdecoy1570_2Q3TA	2Q3TA	2.66	0.1822	0.8559
1VK5_A	emdecoy1571_2Q3TA	2Q3TA	2.60	-0.9355	0.2318
1VK5_A	emdecoy1572_2Q3TA	2Q3TA	2.27	-0.7322	0.3173
1VK5_A	emdecoy1573_2Q3TA	2Q3TA	3.09	-0.4274	0.4711
1VK5_A	emdecoy1574_2Q3TA	2Q3TA	2.95	-0.8338	0.2728
1VK5_A	emdecoy1575_2Q3TA	2Q3TA	2.73	-1.3419	0.1051
1VK5_A	emdecoy1576_2Q3TA	2Q3TA	2.68	-1.0371	0.1946
1VK5_A	emdecoy1577_2Q3TA	2Q3TA	2.30	-0.7322	0.3173
1VK5_A	emdecoy1578_2Q3TA	2Q3TA	2.27	-0.9355	0.2318
1VK5_A	emdecoy1579_2Q3TA	2Q3TA	2.64	-0.4274	0.4711
1VK5_A	emdecoy157_2Q3TA	2Q3TA	2.72	-0.3258	0.5286
1VK5_A	emdecoy1580_2Q3TA	2Q3TA	2.36	-1.2403	0.1312
1VK5_A	emdecoy1581_2Q3TA	2Q3TA	2.77	-0.3258	0.5286
1VK5_A	emdecoy1582_2Q3TA	2Q3TA	2.27	-1.2403	0.1312
1VK5_A	emdecoy1583_2Q3TA	2Q3TA	2.35	-1.1387	0.1610
1VK5_A	emdecoy1584_2Q3TA	2Q3TA	2.81	-1.1387	0.1610
1VK5_A	emdecoy1585_2Q3TA	2Q3TA	3.06	-1.0371	0.1946
1VK5_A	emdecoy1586_2Q3TA	2Q3TA	2.54	0.9951	1.4795
1VK5_A	emdecoy1587_2Q3TA	2Q3TA	2.53	-1.0371	0.1946
1VK5_A	emdecoy1588_2Q3TA	2Q3TA	2.43	-0.8338	0.2728
1VK5_A	emdecoy1589_2Q3TA	2Q3TA	2.71	-0.8338	0.2728
1VK5_A	emdecoy158_2Q3TA	2Q3TA	2.22	-0.3258	0.5286
1VK5_A	emdecoy1590_2Q3TA	2Q3TA	2.54	-0.7322	0.3173
1VK5_A	emdecoy1591_2Q3TA	2Q3TA	2.47	-0.9355	0.2318
1VK5_A	emdecoy1592_2Q3TA	2Q3TA	2.33	-1.2403	0.1312
1VK5_A	emdecoy1593_2Q3TA	2Q3TA	2.38	-0.9355	0.2318
1VK5_A	emdecoy1594_2Q3TA	2Q3TA	2.85	-0.5290	0.4166
1VK5_A	emdecoy1595_2Q3TA	2Q3TA	2.52	-1.1387	0.1610
1VK5_A	emdecoy1596_2Q3TA	2Q3TA	2.63	-0.6306	0.3653
1VK5_A	emdecoy1597_2Q3TA	2Q3TA	2.83	-0.3258	0.5286
1VK5_A	emdecoy1598_2Q3TA	2Q3TA	3.20	-0.6306	0.3653
1VK5_A	emdecoy1599_2Q3TA	2Q3TA	2.05	-1.0371	0.1946
1VK5_A	emdecoy159_2Q3TA	2Q3TA	2.14	-0.3258	0.5286
1VK5_A	emdecoy15_2Q3TA	2Q3TA	2.65	-0.9355	0.2318
1VK5_A	emdecoy1600_2Q3TA	2Q3TA	2.27	-1.2403	0.1312
1VK5_A	emdecoy1601_2Q3TA	2Q3TA	2.68	-0.0210	0.7177
1VK5_A	emdecoy1602_2Q3TA	2Q3TA	2.94	-0.3258	0.5286
1VK5_A	emdecoy1603_2Q3TA	2Q3TA	1.70	-1.2403	0.1312
1VK5_A	emdecoy1604_2Q3TA	2Q3TA	2.65	-1.3419	0.1051
1VK5_A	emdecoy1605_2Q3TA	2Q3TA	1.60	-1.1387	0.1610
1VK5_A	emdecoy1606_2Q3TA	2Q3TA	2.71	-0.4274	0.4711
1VK5_A	emdecoy1607_2Q3TA	2Q3TA	2.55	0.2838	0.9281
1VK5_A	emdecoy1608_2Q3TA	2Q3TA	2.22	-0.8338	0.2728
1VK5_A	emdecoy1609_2Q3TA	2Q3TA	3.05	-0.2242	0.5890
1VK5_A	emdecoy160_2Q3TA	2Q3TA	2.64	-0.9355	0.2318
1VK5_A	emdecoy1610_2Q3TA	2Q3TA	2.12	-0.4274	0.4711
1VK5_A	emdecoy1611_2Q3TA	2Q3TA	2.85	-1.5451	0.0635
1VK5_A	emdecoy1612_2Q3TA	2Q3TA	2.51	0.1822	0.8559
1VK5_A	emdecoy1613_2Q3TA	2Q3TA	1.99	-1.2403	0.1312
1VK5_A	emdecoy1614_2Q3TA	2Q3TA	2.64	-0.0210	0.7177
1VK5_A	emdecoy1615_2Q3TA	2Q3TA	2.87	-1.0371	0.1946
1VK5_A	emdecoy1616_2Q3TA	2Q3TA	2.46	-1.2403	0.1312
1VK5_A	emdecoy1617_2Q3TA	2Q3TA	2.65	-0.4274	0.4711
1VK5_A	emdecoy1618_2Q3TA	2Q3TA	2.81	-0.8338	0.2728
1VK5_A	emdecoy1619_2Q3TA	2Q3TA	1.94	-0.9355	0.2318
1VK5_A	emdecoy161_2Q3TA	2Q3TA	2.51	-0.8338	0.2728
1VK5_A	emdecoy1620_2Q3TA	2Q3TA	2.92	-1.0371	0.1946
1VK5_A	emdecoy1621_2Q3TA	2Q3TA	2.65	-0.9355	0.2318
1VK5_A	emdecoy1622_2Q3TA	2Q3TA	2.55	0.4871	1.0781
1VK5_A	emdecoy1623_2Q3TA	2Q3TA	2.62	-0.6306	0.3653
1VK5_A	emdecoy1624_2Q3TA	2Q3TA	2.89	0.4871	1.0781
1VK5_A	emdecoy1625_2Q3TA	2Q3TA	2.58	-1.1387	0.1610
1VK5_A	emdecoy1626_2Q3TA	2Q3TA	3.15	0.0806	0.7857
1VK5_A	emdecoy1627_2Q3TA	2Q3TA	2.73	0.1822	0.8559
1VK5_A	emdecoy1628_2Q3TA	2Q3TA	2.50	-1.1387	0.1610
1VK5_A	emdecoy1629_2Q3TA	2Q3TA	2.30	-1.1387	0.1610
1VK5_A	emdecoy162_2Q3TA	2Q3TA	2.43	-0.8338	0.2728
1VK5_A	emdecoy1630_2Q3TA	2Q3TA	2.80	-0.0210	0.7177
1VK5_A	emdecoy1631_2Q3TA	2Q3TA	2.87	-1.0371	0.1946
1VK5_A	emdecoy1632_2Q3TA	2Q3TA	2.14	-0.9355	0.2318
1VK5_A	emdecoy1633_2Q3TA	2Q3TA	2.33	-0.4274	0.4711
1VK5_A	emdecoy1634_2Q3TA	2Q3TA	2.57	-0.9355	0.2318
1VK5_A	emdecoy1635_2Q3TA	2Q3TA	2.86	-0.4274	0.4711
1VK5_A	emdecoy1636_2Q3TA	2Q3TA	2.98	-1.0371	0.1946
1VK5_A	emdecoy1637_2Q3TA	2Q3TA	2.61	0.4871	1.0781
1VK5_A	emdecoy1638_2Q3TA	2Q3TA	2.53	-0.1226	0.6521
1VK5_A	emdecoy1639_2Q3TA	2Q3TA	2.87	-1.5451	0.0635
1VK5_A	emdecoy163_2Q3TA	2Q3TA	2.59	-0.1226	0.6521
1VK5_A	emdecoy1640_2Q3TA	2Q3TA	2.49	-1.1387	0.1610
1VK5_A	emdecoy1641_2Q3TA	2Q3TA	2.74	-0.5290	0.4166
1VK5_A	emdecoy1642_2Q3TA	2Q3TA	2.77	-0.6306	0.3653
1VK5_A	emdecoy1643_2Q3TA	2Q3TA	2.32	-1.0371	0.1946
1VK5_A	emdecoy1644_2Q3TA	2Q3TA	2.60	-0.7322	0.3173
1VK5_A	emdecoy1645_2Q3TA	2Q3TA	3.09	-0.3258	0.5286
1VK5_A	emdecoy1646_2Q3TA	2Q3TA	2.92	-0.9355	0.2318
1VK5_A	emdecoy1647_2Q3TA	2Q3TA	2.96	-0.8338	0.2728
1VK5_A	emdecoy1648_2Q3TA	2Q3TA	2.53	-0.0210	0.7177
1VK5_A	emdecoy1649_2Q3TA	2Q3TA	2.38	-0.7322	0.3173
1VK5_A	emdecoy164_2Q3TA	2Q3TA	3.09	-0.7322	0.3173
1VK5_A	emdecoy1650_2Q3TA	2Q3TA	2.33	-1.1387	0.1610
1VK5_A	emdecoy1651_2Q3TA	2Q3TA	3.05	-0.9355	0.2318
1VK5_A	emdecoy1652_2Q3TA	2Q3TA	2.75	-1.3419	0.1051
1VK5_A	emdecoy1653_2Q3TA	2Q3TA	2.20	-1.1387	0.1610
1VK5_A	emdecoy1654_2Q3TA	2Q3TA	2.51	-1.5451	0.0635
1VK5_A	emdecoy1655_2Q3TA	2Q3TA	2.57	-0.5290	0.4166
1VK5_A	emdecoy1656_2Q3TA	2Q3TA	2.40	-1.1387	0.1610
1VK5_A	emdecoy1657_2Q3TA	2Q3TA	2.10	-1.1387	0.1610
1VK5_A	emdecoy1658_2Q3TA	2Q3TA	2.19	-0.4274	0.4711
1VK5_A	emdecoy1659_2Q3TA	2Q3TA	1.86	-1.0371	0.1946
1VK5_A	emdecoy165_2Q3TA	2Q3TA	2.49	0.1822	0.8559
1VK5_A	emdecoy1660_2Q3TA	2Q3TA	2.45	-0.9355	0.2318
1VK5_A	emdecoy1661_2Q3TA	2Q3TA	2.31	-0.0210	0.7177
1VK5_A	emdecoy1662_2Q3TA	2Q3TA	2.66	-0.3258	0.5286
1VK5_A	emdecoy1663_2Q3TA	2Q3TA	2.08	-1.2403	0.1312
1VK5_A	emdecoy1664_2Q3TA	2Q3TA	2.34	-1.4435	0.0826
1VK5_A	emdecoy1665_2Q3TA	2Q3TA	2.88	-0.2242	0.5890
1VK5_A	emdecoy1666_2Q3TA	2Q3TA	2.22	-1.0371	0.1946
1VK5_A	emdecoy1667_2Q3TA	2Q3TA	3.12	-0.0210	0.7177
1VK5_A	emdecoy1668_2Q3TA	2Q3TA	2.40	-0.8338	0.2728
1VK5_A	emdecoy1669_2Q3TA	2Q3TA	2.41	-0.9355	0.2318
1VK5_A	emdecoy166_2Q3TA	2Q3TA	2.91	-0.9355	0.2318
1VK5_A	emdecoy1670_2Q3TA	2Q3TA	2.57	0.0806	0.7857
1VK5_A	emdecoy1671_2Q3TA	2Q3TA	2.84	0.1822	0.8559
1VK5_A	emdecoy1672_2Q3TA	2Q3TA	2.82	-0.9355	0.2318
1VK5_A	emdecoy1673_2Q3TA	2Q3TA	3.00	-0.9355	0.2318
1VK5_A	emdecoy1674_2Q3TA	2Q3TA	2.52	-0.9355	0.2318
1VK5_A	emdecoy1675_2Q3TA	2Q3TA	2.85	0.4871	1.0781
1VK5_A	emdecoy1676_2Q3TA	2Q3TA	2.37	-0.1226	0.6521
1VK5_A	emdecoy1677_2Q3TA	2Q3TA	2.74	-0.2242	0.5890
1VK5_A	emdecoy1678_2Q3TA	2Q3TA	2.46	-1.1387	0.1610
1VK5_A	emdecoy1679_2Q3TA	2Q3TA	2.58	0.4871	1.0781
1VK5_A	emdecoy167_2Q3TA	2Q3TA	2.20	0.1822	0.8559
1VK5_A	emdecoy1680_2Q3TA	2Q3TA	2.59	0.5887	1.1556
1VK5_A	emdecoy1681_2Q3TA	2Q3TA	2.33	0.3854	1.0022
1VK5_A	emdecoy1682_2Q3TA	2Q3TA	2.23	-1.0371	0.1946
1VK5_A	emdecoy1683_2Q3TA	2Q3TA	2.89	-1.4435	0.0826
1VK5_A	emdecoy1684_2Q3TA	2Q3TA	1.90	-1.0371	0.1946
1VK5_A	emdecoy1685_2Q3TA	2Q3TA	2.74	0.8935	1.3967
1VK5_A	emdecoy1686_2Q3TA	2Q3TA	3.03	-0.5290	0.4166
1VK5_A	emdecoy1687_2Q3TA	2Q3TA	2.23	-1.0371	0.1946
1VK5_A	emdecoy1688_2Q3TA	2Q3TA	2.68	-0.7322	0.3173
1VK5_A	emdecoy1689_2Q3TA	2Q3TA	2.70	-0.0210	0.7177
1VK5_A	emdecoy168_2Q3TA	2Q3TA	2.99	0.7919	1.3150
1VK5_A	emdecoy1690_2Q3TA	2Q3TA	2.84	0.1822	0.8559
1VK5_A	emdecoy1691_2Q3TA	2Q3TA	2.53	-0.1226	0.6521
1VK5_A	emdecoy1692_2Q3TA	2Q3TA	2.69	-1.0371	0.1946
1VK5_A	emdecoy1693_2Q3TA	2Q3TA	2.16	-0.8338	0.2728
1VK5_A	emdecoy1694_2Q3TA	2Q3TA	2.93	-0.9355	0.2318
1VK5_A	emdecoy1695_2Q3TA	2Q3TA	3.14	-0.2242	0.5890
1VK5_A	emdecoy1696_2Q3TA	2Q3TA	2.26	-1.2403	0.1312
1VK5_A	emdecoy1697_2Q3TA	2Q3TA	2.76	0.5887	1.1556
1VK5_A	emdecoy1698_2Q3TA	2Q3TA	2.22	-0.7322	0.3173
1VK5_A	emdecoy1699_2Q3TA	2Q3TA	2.98	-0.1226	0.6521
1VK5_A	emdecoy169_2Q3TA	2Q3TA	2.95	-0.6306	0.3653
1VK5_A	emdecoy16_2Q3TA	2Q3TA	2.28	-0.9355	0.2318
1VK5_A	emdecoy1700_2Q3TA	2Q3TA	2.82	-1.1387	0.1610
1VK5_A	emdecoy1701_2Q3TA	2Q3TA	2.23	-0.9355	0.2318
1VK5_A	emdecoy1702_2Q3TA	2Q3TA	1.88	-1.0371	0.1946
1VK5_A	emdecoy1703_2Q3TA	2Q3TA	2.38	-1.0371	0.1946
1VK5_A	emdecoy1704_2Q3TA	2Q3TA	2.26	-0.0210	0.7177
1VK5_A	emdecoy1705_2Q3TA	2Q3TA	2.83	-0.4274	0.4711
1VK5_A	emdecoy1706_2Q3TA	2Q3TA	2.46	-0.9355	0.2318
1VK5_A	emdecoy1707_2Q3TA	2Q3TA	2.37	-1.1387	0.1610
1VK5_A	emdecoy1708_2Q3TA	2Q3TA	2.28	-0.3258	0.5286
1VK5_A	emdecoy1709_2Q3TA	2Q3TA	2.02	-1.0371	0.1946
1VK5_A	emdecoy170_2Q3TA	2Q3TA	2.73	-0.7322	0.3173
1VK5_A	emdecoy1710_2Q3TA	2Q3TA	3.17	-0.9355	0.2318
1VK5_A	emdecoy1711_2Q3TA	2Q3TA	2.46	-0.0210	0.7177
1VK5_A	emdecoy1712_2Q3TA	2Q3TA	2.21	-1.0371	0.1946
1VK5_A	emdecoy1713_2Q3TA	2Q3TA	2.06	-0.2242	0.5890
1VK5_A	emdecoy1714_2Q3TA	2Q3TA	2.19	-1.2403	0.1312
1VK5_A	emdecoy1715_2Q3TA	2Q3TA	2.70	-0.8338	0.2728
1VK5_A	emdecoy1716_2Q3TA	2Q3TA	2.36	-0.5290	0.4166
1VK5_A	emdecoy1717_2Q3TA	2Q3TA	2.13	-0.8338	0.2728
1VK5_A	emdecoy1718_2Q3TA	2Q3TA	2.46	-0.9355	0.2318
1VK5_A	emdecoy1719_2Q3TA	2Q3TA	2.16	-0.9355	0.2318
1VK5_A	emdecoy171_2Q3TA	2Q3TA	2.14	-0.6306	0.3653
1VK5_A	emdecoy1720_2Q3TA	2Q3TA	2.43	-0.0210	0.7177
1VK5_A	emdecoy1721_2Q3TA	2Q3TA	2.22	-0.7322	0.3173
1VK5_A	emdecoy1722_2Q3TA	2Q3TA	2.43	-1.3419	0.1051
1VK5_A	emdecoy1723_2Q3TA	2Q3TA	2.21	-0.8338	0.2728
1VK5_A	emdecoy1724_2Q3TA	2Q3TA	2.16	-0.6306	0.3653
1VK5_A	emdecoy1725_2Q3TA	2Q3TA	2.64	-0.9355	0.2318
1VK5_A	emdecoy1726_2Q3TA	2Q3TA	2.47	-0.6306	0.3653
1VK5_A	emdecoy1727_2Q3TA	2Q3TA	2.55	-1.2403	0.1312
1VK5_A	emdecoy1728_2Q3TA	2Q3TA	2.80	-1.0371	0.1946
1VK5_A	emdecoy1729_2Q3TA	2Q3TA	2.29	-0.7322	0.3173
1VK5_A	emdecoy172_2Q3TA	2Q3TA	2.77	-0.3258	0.5286
1VK5_A	emdecoy1730_2Q3TA	2Q3TA	2.66	0.0806	0.7857
1VK5_A	emdecoy1731_2Q3TA	2Q3TA	2.63	-0.6306	0.3653
1VK5_A	emdecoy1732_2Q3TA	2Q3TA	2.81	0.2838	0.9281
1VK5_A	emdecoy1733_2Q3TA	2Q3TA	3.00	-1.1387	0.1610
1VK5_A	emdecoy1734_2Q3TA	2Q3TA	2.93	0.7919	1.3150
1VK5_A	emdecoy1735_2Q3TA	2Q3TA	2.01	-1.4435	0.0826
1VK5_A	emdecoy1736_2Q3TA	2Q3TA	2.20	-0.2242	0.5890
1VK5_A	emdecoy1737_2Q3TA	2Q3TA	1.60	-1.5451	0.0635
1VK5_A	emdecoy1738_2Q3TA	2Q3TA	2.60	0.3854	1.0022
1VK5_A	emdecoy1739_2Q3TA	2Q3TA	2.94	-0.0210	0.7177
1VK5_A	emdecoy173_2Q3TA	2Q3TA	2.10	-1.2403	0.1312
1VK5_A	emdecoy1740_2Q3TA	2Q3TA	3.16	-0.0210	0.7177
1VK5_A	emdecoy1741_2Q3TA	2Q3TA	2.21	-0.8338	0.2728
1VK5_A	emdecoy1742_2Q3TA	2Q3TA	2.14	-1.4435	0.0826
1VK5_A	emdecoy1743_2Q3TA	2Q3TA	2.52	-0.4274	0.4711
1VK5_A	emdecoy1744_2Q3TA	2Q3TA	2.81	-1.3419	0.1051
1VK5_A	emdecoy1745_2Q3TA	2Q3TA	2.53	-1.1387	0.1610
1VK5_A	emdecoy1746_2Q3TA	2Q3TA	2.60	-1.0371	0.1946
1VK5_A	emdecoy1747_2Q3TA	2Q3TA	2.12	-0.4274	0.4711
1VK5_A	emdecoy1748_2Q3TA	2Q3TA	2.70	0.2838	0.9281
1VK5_A	emdecoy1749_2Q3TA	2Q3TA	2.53	-0.2242	0.5890
1VK5_A	emdecoy174_2Q3TA	2Q3TA	2.52	0.4871	1.0781
1VK5_A	emdecoy1750_2Q3TA	2Q3TA	2.08	-0.6306	0.3653
1VK5_A	emdecoy1751_2Q3TA	2Q3TA	2.18	-1.0371	0.1946
1VK5_A	emdecoy1752_2Q3TA	2Q3TA	2.37	-0.5290	0.4166
1VK5_A	emdecoy1753_2Q3TA	2Q3TA	2.85	-0.8338	0.2728
1VK5_A	emdecoy1754_2Q3TA	2Q3TA	2.17	-1.0371	0.1946
1VK5_A	emdecoy1755_2Q3TA	2Q3TA	2.20	-0.9355	0.2318
1VK5_A	emdecoy1756_2Q3TA	2Q3TA	2.25	-0.8338	0.2728
1VK5_A	emdecoy1757_2Q3TA	2Q3TA	2.21	-1.1387	0.1610
1VK5_A	emdecoy1758_2Q3TA	2Q3TA	2.23	-0.2242	0.5890
1VK5_A	emdecoy1759_2Q3TA	2Q3TA	2.11	-0.8338	0.2728
1VK5_A	emdecoy175_2Q3TA	2Q3TA	3.03	-1.4435	0.0826
1VK5_A	emdecoy1760_2Q3TA	2Q3TA	2.89	-0.3258	0.5286
1VK5_A	emdecoy1761_2Q3TA	2Q3TA	2.53	-1.2403	0.1312
1VK5_A	emdecoy1762_2Q3TA	2Q3TA	2.16	-0.8338	0.2728
1VK5_A	emdecoy1763_2Q3TA	2Q3TA	2.10	-1.0371	0.1946
1VK5_A	emdecoy1764_2Q3TA	2Q3TA	2.58	-0.8338	0.2728
1VK5_A	emdecoy1765_2Q3TA	2Q3TA	2.31	-1.0371	0.1946
1VK5_A	emdecoy1766_2Q3TA	2Q3TA	2.31	-0.9355	0.2318
1VK5_A	emdecoy1767_2Q3TA	2Q3TA	2.72	-0.6306	0.3653
1VK5_A	emdecoy1768_2Q3TA	2Q3TA	2.45	-0.5290	0.4166
1VK5_A	emdecoy1769_2Q3TA	2Q3TA	2.74	-0.2242	0.5890
1VK5_A	emdecoy176_2Q3TA	2Q3TA	2.96	0.3854	1.0022
1VK5_A	emdecoy1770_2Q3TA	2Q3TA	2.84	0.1822	0.8559
1VK5_A	emdecoy1771_2Q3TA	2Q3TA	2.29	-0.5290	0.4166
1VK5_A	emdecoy1772_2Q3TA	2Q3TA	2.81	-0.9355	0.2318
1VK5_A	emdecoy1773_2Q3TA	2Q3TA	2.69	-0.9355	0.2318
1VK5_A	emdecoy1774_2Q3TA	2Q3TA	2.91	-0.6306	0.3653
1VK5_A	emdecoy1775_2Q3TA	2Q3TA	2.75	0.0806	0.7857
1VK5_A	emdecoy1776_2Q3TA	2Q3TA	2.70	-0.2242	0.5890
1VK5_A	emdecoy1777_2Q3TA	2Q3TA	2.74	0.1822	0.8559
1VK5_A	emdecoy1778_2Q3TA	2Q3TA	2.24	-0.6306	0.3653
1VK5_A	emdecoy1779_2Q3TA	2Q3TA	2.36	-1.1387	0.1610
1VK5_A	emdecoy177_2Q3TA	2Q3TA	2.05	-0.9355	0.2318
1VK5_A	emdecoy1780_2Q3TA	2Q3TA	2.43	-1.1387	0.1610
1VK5_A	emdecoy1781_2Q3TA	2Q3TA	2.60	-0.2242	0.5890
1VK5_A	emdecoy1782_2Q3TA	2Q3TA	2.95	-1.3419	0.1051
1VK5_A	emdecoy1783_2Q3TA	2Q3TA	2.72	0.7919	1.3150
1VK5_A	emdecoy1784_2Q3TA	2Q3TA	3.02	-1.0371	0.1946
1VK5_A	emdecoy1785_2Q3TA	2Q3TA	2.96	-0.4274	0.4711
1VK5_A	emdecoy1786_2Q3TA	2Q3TA	2.59	-0.1226	0.6521
1VK5_A	emdecoy1787_2Q3TA	2Q3TA	2.55	-0.5290	0.4166
1VK5_A	emdecoy1788_2Q3TA	2Q3TA	2.87	0.3854	1.0022
1VK5_A	emdecoy1789_2Q3TA	2Q3TA	2.49	-0.5290	0.4166
1VK5_A	emdecoy178_2Q3TA	2Q3TA	1.77	-1.0371	0.1946
1VK5_A	emdecoy1790_2Q3TA	2Q3TA	2.76	0.1822	0.8559
1VK5_A	emdecoy1791_2Q3TA	2Q3TA	2.90	-0.4274	0.4711
1VK5_A	emdecoy1792_2Q3TA	2Q3TA	2.74	0.3854	1.0022
1VK5_A	emdecoy1793_2Q3TA	2Q3TA	2.43	-1.3419	0.1051
1VK5_A	emdecoy1794_2Q3TA	2Q3TA	2.25	-1.0371	0.1946
1VK5_A	emdecoy1795_2Q3TA	2Q3TA	2.60	-0.0210	0.7177
1VK5_A	emdecoy1796_2Q3TA	2Q3TA	2.69	0.0806	0.7857
1VK5_A	emdecoy1797_2Q3TA	2Q3TA	2.56	-0.1226	0.6521
1VK5_A	emdecoy1798_2Q3TA	2Q3TA	3.10	-0.2242	0.5890
1VK5_A	emdecoy1799_2Q3TA	2Q3TA	2.53	-0.4274	0.4711
1VK5_A	emdecoy179_2Q3TA	2Q3TA	2.75	-0.4274	0.4711
1VK5_A	emdecoy17_2Q3TA	2Q3TA	2.32	-0.4274	0.4711
1VK5_A	emdecoy1800_2Q3TA	2Q3TA	2.55	0.1822	0.8559
1VK5_A	emdecoy1801_2Q3TA	2Q3TA	2.58	-0.8338	0.2728
1VK5_A	emdecoy1802_2Q3TA	2Q3TA	2.70	0.3854	1.0022
1VK5_A	emdecoy1803_2Q3TA	2Q3TA	2.36	-0.3258	0.5286
1VK5_A	emdecoy1804_2Q3TA	2Q3TA	2.43	-0.1226	0.6521
1VK5_A	emdecoy1805_2Q3TA	2Q3TA	2.29	-1.1387	0.1610
1VK5_A	emdecoy1806_2Q3TA	2Q3TA	2.53	-1.3419	0.1051
1VK5_A	emdecoy1807_2Q3TA	2Q3TA	2.66	-0.4274	0.4711
1VK5_A	emdecoy1808_2Q3TA	2Q3TA	2.29	-1.1387	0.1610
1VK5_A	emdecoy1809_2Q3TA	2Q3TA	2.49	0.1822	0.8559
1VK5_A	emdecoy180_2Q3TA	2Q3TA	2.52	-0.5290	0.4166
1VK5_A	emdecoy1810_2Q3TA	2Q3TA	2.19	-0.8338	0.2728
1VK5_A	emdecoy1811_2Q3TA	2Q3TA	2.23	-0.8338	0.2728
1VK5_A	emdecoy1812_2Q3TA	2Q3TA	2.40	-1.1387	0.1610
1VK5_A	emdecoy1813_2Q3TA	2Q3TA	2.67	-1.0371	0.1946
1VK5_A	emdecoy1814_2Q3TA	2Q3TA	2.53	-0.6306	0.3653
1VK5_A	emdecoy1815_2Q3TA	2Q3TA	2.50	-0.4274	0.4711
1VK5_A	emdecoy1816_2Q3TA	2Q3TA	2.43	-0.8338	0.2728
1VK5_A	emdecoy1817_2Q3TA	2Q3TA	2.39	-1.0371	0.1946
1VK5_A	emdecoy1818_2Q3TA	2Q3TA	2.40	-1.4435	0.0826
1VK5_A	emdecoy1819_2Q3TA	2Q3TA	2.13	-1.4435	0.0826
1VK5_A	emdecoy181_2Q3TA	2Q3TA	2.64	0.1822	0.8559
1VK5_A	emdecoy1820_2Q3TA	2Q3TA	2.46	-0.6306	0.3653
1VK5_A	emdecoy1821_2Q3TA	2Q3TA	2.51	-0.7322	0.3173
1VK5_A	emdecoy1822_2Q3TA	2Q3TA	2.01	-1.3419	0.1051
1VK5_A	emdecoy1823_2Q3TA	2Q3TA	2.77	-0.2242	0.5890
1VK5_A	emdecoy1824_2Q3TA	2Q3TA	2.52	-0.9355	0.2318
1VK5_A	emdecoy1825_2Q3TA	2Q3TA	2.41	0.1822	0.8559
1VK5_A	emdecoy1826_2Q3TA	2Q3TA	2.11	-1.5451	0.0635
1VK5_A	emdecoy1827_2Q3TA	2Q3TA	3.12	-0.3258	0.5286
1VK5_A	emdecoy1828_2Q3TA	2Q3TA	2.13	-0.4274	0.4711
1VK5_A	emdecoy1829_2Q3TA	2Q3TA	2.67	-1.2403	0.1312
1VK5_A	emdecoy182_2Q3TA	2Q3TA	2.58	-0.1226	0.6521
1VK5_A	emdecoy1830_2Q3TA	2Q3TA	2.81	-0.8338	0.2728
1VK5_A	emdecoy1831_2Q3TA	2Q3TA	2.37	-0.4274	0.4711
1VK5_A	emdecoy1832_2Q3TA	2Q3TA	2.57	0.2838	0.9281
1VK5_A	emdecoy1833_2Q3TA	2Q3TA	2.82	-0.2242	0.5890
1VK5_A	emdecoy1834_2Q3TA	2Q3TA	3.24	-0.4274	0.4711
1VK5_A	emdecoy1835_2Q3TA	2Q3TA	2.67	-0.2242	0.5890
1VK5_A	emdecoy1836_2Q3TA	2Q3TA	2.82	-0.1226	0.6521
1VK5_A	emdecoy1837_2Q3TA	2Q3TA	2.67	-0.7322	0.3173
1VK5_A	emdecoy1838_2Q3TA	2Q3TA	2.44	-0.7322	0.3173
1VK5_A	emdecoy1839_2Q3TA	2Q3TA	2.82	-0.1226	0.6521
1VK5_A	emdecoy183_2Q3TA	2Q3TA	2.65	-0.8338	0.2728
1VK5_A	emdecoy1840_2Q3TA	2Q3TA	2.86	0.0806	0.7857
1VK5_A	emdecoy1841_2Q3TA	2Q3TA	2.77	-1.5451	0.0635
1VK5_A	emdecoy1842_2Q3TA	2Q3TA	2.52	0.1822	0.8559
1VK5_A	emdecoy1843_2Q3TA	2Q3TA	2.56	-0.2242	0.5890
1VK5_A	emdecoy1844_2Q3TA	2Q3TA	2.65	-0.3258	0.5286
1VK5_A	emdecoy1845_2Q3TA	2Q3TA	2.31	-1.1387	0.1610
1VK5_A	emdecoy1846_2Q3TA	2Q3TA	2.89	0.0806	0.7857
1VK5_A	emdecoy1847_2Q3TA	2Q3TA	2.73	-0.7322	0.3173
1VK5_A	emdecoy1848_2Q3TA	2Q3TA	3.18	-1.1387	0.1610
1VK5_A	emdecoy1849_2Q3TA	2Q3TA	2.85	0.0806	0.7857
1VK5_A	emdecoy184_2Q3TA	2Q3TA	3.17	-0.6306	0.3653
1VK5_A	emdecoy1850_2Q3TA	2Q3TA	2.78	-0.4274	0.4711
1VK5_A	emdecoy1851_2Q3TA	2Q3TA	2.55	-0.6306	0.3653
1VK5_A	emdecoy1852_2Q3TA	2Q3TA	2.40	0.0806	0.7857
1VK5_A	emdecoy1853_2Q3TA	2Q3TA	2.74	0.4871	1.0781
1VK5_A	emdecoy1854_2Q3TA	2Q3TA	2.53	0.0806	0.7857
1VK5_A	emdecoy1855_2Q3TA	2Q3TA	2.56	-0.1226	0.6521
1VK5_A	emdecoy1856_2Q3TA	2Q3TA	2.80	0.0806	0.7857
1VK5_A	emdecoy1857_2Q3TA	2Q3TA	2.36	-0.0210	0.7177
1VK5_A	emdecoy1858_2Q3TA	2Q3TA	2.27	-0.9355	0.2318
1VK5_A	emdecoy1859_2Q3TA	2Q3TA	2.37	-0.2242	0.5890
1VK5_A	emdecoy185_2Q3TA	2Q3TA	2.90	-1.2403	0.1312
1VK5_A	emdecoy1860_2Q3TA	2Q3TA	1.94	-1.0371	0.1946
1VK5_A	emdecoy1861_2Q3TA	2Q3TA	2.06	-0.3258	0.5286
1VK5_A	emdecoy1862_2Q3TA	2Q3TA	2.41	-0.6306	0.3653
1VK5_A	emdecoy1863_2Q3TA	2Q3TA	2.38	-0.8338	0.2728
1VK5_A	emdecoy1864_2Q3TA	2Q3TA	2.77	-0.3258	0.5286
1VK5_A	emdecoy1865_2Q3TA	2Q3TA	3.05	-0.6306	0.3653
1VK5_A	emdecoy1866_2Q3TA	2Q3TA	2.12	-0.9355	0.2318
1VK5_A	emdecoy1867_2Q3TA	2Q3TA	1.76	-1.3419	0.1051
1VK5_A	emdecoy1868_2Q3TA	2Q3TA	2.68	-0.0210	0.7177
1VK5_A	emdecoy1869_2Q3TA	2Q3TA	2.72	-0.1226	0.6521
1VK5_A	emdecoy186_2Q3TA	2Q3TA	2.72	-0.7322	0.3173
1VK5_A	emdecoy1870_2Q3TA	2Q3TA	2.39	-0.6306	0.3653
1VK5_A	emdecoy1871_2Q3TA	2Q3TA	2.85	-0.6306	0.3653
1VK5_A	emdecoy1872_2Q3TA	2Q3TA	2.86	0.3854	1.0022
1VK5_A	emdecoy1873_2Q3TA	2Q3TA	2.73	-0.0210	0.7177
1VK5_A	emdecoy1874_2Q3TA	2Q3TA	2.57	-1.2403	0.1312
1VK5_A	emdecoy1875_2Q3TA	2Q3TA	2.77	-0.6306	0.3653
1VK5_A	emdecoy1876_2Q3TA	2Q3TA	2.52	-0.5290	0.4166
1VK5_A	emdecoy1877_2Q3TA	2Q3TA	2.86	-1.2403	0.1312
1VK5_A	emdecoy1878_2Q3TA	2Q3TA	2.70	-1.0371	0.1946
1VK5_A	emdecoy1879_2Q3TA	2Q3TA	2.76	-0.2242	0.5890
1VK5_A	emdecoy187_2Q3TA	2Q3TA	2.87	-0.1226	0.6521
1VK5_A	emdecoy1880_2Q3TA	2Q3TA	2.73	-0.7322	0.3173
1VK5_A	emdecoy1881_2Q3TA	2Q3TA	2.81	-0.0210	0.7177
1VK5_A	emdecoy1882_2Q3TA	2Q3TA	2.62	-0.5290	0.4166
1VK5_A	emdecoy1883_2Q3TA	2Q3TA	2.75	-0.3258	0.5286
1VK5_A	emdecoy1884_2Q3TA	2Q3TA	3.02	-0.4274	0.4711
1VK5_A	emdecoy1885_2Q3TA	2Q3TA	2.17	-1.1387	0.1610
1VK5_A	emdecoy1886_2Q3TA	2Q3TA	2.91	-0.6306	0.3653
1VK5_A	emdecoy1887_2Q3TA	2Q3TA	2.92	0.2838	0.9281
1VK5_A	emdecoy1888_2Q3TA	2Q3TA	1.61	-1.4435	0.0826
1VK5_A	emdecoy1889_2Q3TA	2Q3TA	2.75	-0.9355	0.2318
1VK5_A	emdecoy188_2Q3TA	2Q3TA	2.91	-0.4274	0.4711
1VK5_A	emdecoy1890_2Q3TA	2Q3TA	2.31	-0.6306	0.3653
1VK5_A	emdecoy1891_2Q3TA	2Q3TA	3.17	-0.3258	0.5286
1VK5_A	emdecoy1892_2Q3TA	2Q3TA	2.56	-1.0371	0.1946
1VK5_A	emdecoy1893_2Q3TA	2Q3TA	2.67	-0.3258	0.5286
1VK5_A	emdecoy1894_2Q3TA	2Q3TA	2.82	0.4871	1.0781
1VK5_A	emdecoy1895_2Q3TA	2Q3TA	2.65	-0.5290	0.4166
1VK5_A	emdecoy1896_2Q3TA	2Q3TA	2.91	0.1822	0.8559
1VK5_A	emdecoy1897_2Q3TA	2Q3TA	2.47	0.0806	0.7857
1VK5_A	emdecoy1898_2Q3TA	2Q3TA	2.52	0.0806	0.7857
1VK5_A	emdecoy1899_2Q3TA	2Q3TA	2.30	-0.3258	0.5286
1VK5_A	emdecoy189_2Q3TA	2Q3TA	2.85	-0.2242	0.5890
1VK5_A	emdecoy18_2Q3TA	2Q3TA	2.36	-0.1226	0.6521
1VK5_A	emdecoy1900_2Q3TA	2Q3TA	2.50	-0.7322	0.3173
1VK5_A	emdecoy1901_2Q3TA	2Q3TA	2.30	-0.6306	0.3653
1VK5_A	emdecoy1902_2Q3TA	2Q3TA	2.22	-0.1226	0.6521
1VK5_A	emdecoy1903_2Q3TA	2Q3TA	2.25	-0.6306	0.3653
1VK5_A	emdecoy1904_2Q3TA	2Q3TA	2.89	0.2838	0.9281
1VK5_A	emdecoy1905_2Q3TA	2Q3TA	2.65	-0.4274	0.4711
1VK5_A	emdecoy1906_2Q3TA	2Q3TA	2.20	0.1822	0.8559
1VK5_A	emdecoy1907_2Q3TA	2Q3TA	2.23	-0.7322	0.3173
1VK5_A	emdecoy1908_2Q3TA	2Q3TA	2.59	-0.4274	0.4711
1VK5_A	emdecoy1909_2Q3TA	2Q3TA	2.39	-0.2242	0.5890
1VK5_A	emdecoy190_2Q3TA	2Q3TA	1.82	-1.0371	0.1946
1VK5_A	emdecoy1910_2Q3TA	2Q3TA	2.12	-1.0371	0.1946
1VK5_A	emdecoy1911_2Q3TA	2Q3TA	2.34	-1.0371	0.1946
1VK5_A	emdecoy1912_2Q3TA	2Q3TA	2.16	-1.0371	0.1946
1VK5_A	emdecoy1913_2Q3TA	2Q3TA	2.21	-0.9355	0.2318
1VK5_A	emdecoy1914_2Q3TA	2Q3TA	2.10	-1.0371	0.1946
1VK5_A	emdecoy1915_2Q3TA	2Q3TA	2.42	-1.2403	0.1312
1VK5_A	emdecoy1916_2Q3TA	2Q3TA	2.76	-0.7322	0.3173
1VK5_A	emdecoy1917_2Q3TA	2Q3TA	2.83	-0.3258	0.5286
1VK5_A	emdecoy1918_2Q3TA	2Q3TA	2.48	-0.6306	0.3653
1VK5_A	emdecoy1919_2Q3TA	2Q3TA	2.36	-0.5290	0.4166
1VK5_A	emdecoy191_2Q3TA	2Q3TA	2.28	-0.0210	0.7177
1VK5_A	emdecoy1920_2Q3TA	2Q3TA	2.68	-0.2242	0.5890
1VK5_A	emdecoy1921_2Q3TA	2Q3TA	3.01	0.2838	0.9281
1VK5_A	emdecoy1922_2Q3TA	2Q3TA	2.71	-0.4274	0.4711
1VK5_A	emdecoy1923_2Q3TA	2Q3TA	2.84	-0.5290	0.4166
1VK5_A	emdecoy1924_2Q3TA	2Q3TA	2.33	-0.7322	0.3173
1VK5_A	emdecoy1925_2Q3TA	2Q3TA	2.91	0.5887	1.1556
1VK5_A	emdecoy1926_2Q3TA	2Q3TA	2.29	-0.3258	0.5286
1VK5_A	emdecoy1927_2Q3TA	2Q3TA	3.05	-0.0210	0.7177
1VK5_A	emdecoy1928_2Q3TA	2Q3TA	2.67	-1.1387	0.1610
1VK5_A	emdecoy1929_2Q3TA	2Q3TA	2.72	-0.1226	0.6521
1VK5_A	emdecoy192_2Q3TA	2Q3TA	2.56	-1.0371	0.1946
1VK5_A	emdecoy1930_2Q3TA	2Q3TA	2.71	0.0806	0.7857
1VK5_A	emdecoy1931_2Q3TA	2Q3TA	2.43	-1.0371	0.1946
1VK5_A	emdecoy1932_2Q3TA	2Q3TA	3.27	0.4871	1.0781
1VK5_A	emdecoy1933_2Q3TA	2Q3TA	2.71	-0.0210	0.7177
1VK5_A	emdecoy1934_2Q3TA	2Q3TA	2.05	-0.8338	0.2728
1VK5_A	emdecoy1935_2Q3TA	2Q3TA	2.72	-0.6306	0.3653
1VK5_A	emdecoy1936_2Q3TA	2Q3TA	2.62	-0.7322	0.3173
1VK5_A	emdecoy1937_2Q3TA	2Q3TA	2.86	-0.6306	0.3653
1VK5_A	emdecoy1938_2Q3TA	2Q3TA	2.71	-0.2242	0.5890
1VK5_A	emdecoy1939_2Q3TA	2Q3TA	2.85	-0.3258	0.5286
1VK5_A	emdecoy193_2Q3TA	2Q3TA	2.31	0.2838	0.9281
1VK5_A	emdecoy1940_2Q3TA	2Q3TA	2.03	-1.1387	0.1610
1VK5_A	emdecoy1941_2Q3TA	2Q3TA	2.72	0.1822	0.8559
1VK5_A	emdecoy1942_2Q3TA	2Q3TA	2.62	-0.5290	0.4166
1VK5_A	emdecoy1943_2Q3TA	2Q3TA	2.35	-1.1387	0.1610
1VK5_A	emdecoy1944_2Q3TA	2Q3TA	2.64	-0.7322	0.3173
1VK5_A	emdecoy1945_2Q3TA	2Q3TA	2.56	0.4871	1.0781
1VK5_A	emdecoy1946_2Q3TA	2Q3TA	2.69	-0.2242	0.5890
1VK5_A	emdecoy1947_2Q3TA	2Q3TA	2.28	-0.3258	0.5286
1VK5_A	emdecoy1948_2Q3TA	2Q3TA	2.94	-0.6306	0.3653
1VK5_A	emdecoy1949_2Q3TA	2Q3TA	2.30	-0.7322	0.3173
1VK5_A	emdecoy194_2Q3TA	2Q3TA	2.62	-0.7322	0.3173
1VK5_A	emdecoy1950_2Q3TA	2Q3TA	2.28	-0.2242	0.5890
1VK5_A	emdecoy1951_2Q3TA	2Q3TA	2.54	-0.2242	0.5890
1VK5_A	emdecoy1952_2Q3TA	2Q3TA	2.69	0.0806	0.7857
1VK5_A	emdecoy1953_2Q3TA	2Q3TA	2.32	-0.0210	0.7177
1VK5_A	emdecoy1954_2Q3TA	2Q3TA	2.24	-0.0210	0.7177
1VK5_A	emdecoy1955_2Q3TA	2Q3TA	2.48	-0.5290	0.4166
1VK5_A	emdecoy1956_2Q3TA	2Q3TA	2.98	-0.6306	0.3653
1VK5_A	emdecoy1957_2Q3TA	2Q3TA	2.21	-0.3258	0.5286
1VK5_A	emdecoy1958_2Q3TA	2Q3TA	2.23	-0.4274	0.4711
1VK5_A	emdecoy1959_2Q3TA	2Q3TA	2.89	-0.2242	0.5890
1VK5_A	emdecoy195_2Q3TA	2Q3TA	2.03	-1.2403	0.1312
1VK5_A	emdecoy1960_2Q3TA	2Q3TA	2.86	-0.5290	0.4166
1VK5_A	emdecoy1961_2Q3TA	2Q3TA	2.48	-0.5290	0.4166
1VK5_A	emdecoy1962_2Q3TA	2Q3TA	2.53	-0.5290	0.4166
1VK5_A	emdecoy1963_2Q3TA	2Q3TA	2.63	-0.0210	0.7177
1VK5_A	emdecoy1964_2Q3TA	2Q3TA	2.12	-0.3258	0.5286
1VK5_A	emdecoy1965_2Q3TA	2Q3TA	2.55	-1.0371	0.1946
1VK5_A	emdecoy1966_2Q3TA	2Q3TA	2.38	-0.5290	0.4166
1VK5_A	emdecoy1967_2Q3TA	2Q3TA	2.58	-0.4274	0.4711
1VK5_A	emdecoy1968_2Q3TA	2Q3TA	2.21	-0.3258	0.5286
1VK5_A	emdecoy1969_2Q3TA	2Q3TA	2.24	-0.7322	0.3173
1VK5_A	emdecoy196_2Q3TA	2Q3TA	2.47	-1.2403	0.1312
1VK5_A	emdecoy1970_2Q3TA	2Q3TA	2.79	-0.2242	0.5890
1VK5_A	emdecoy1971_2Q3TA	2Q3TA	2.66	-0.2242	0.5890
1VK5_A	emdecoy1972_2Q3TA	2Q3TA	2.29	-1.4435	0.0826
1VK5_A	emdecoy1973_2Q3TA	2Q3TA	2.84	-0.4274	0.4711
1VK5_A	emdecoy1974_2Q3TA	2Q3TA	2.43	-0.5290	0.4166
1VK5_A	emdecoy1975_2Q3TA	2Q3TA	2.83	-0.9355	0.2318
1VK5_A	emdecoy1976_2Q3TA	2Q3TA	2.72	-0.4274	0.4711
1VK5_A	emdecoy1977_2Q3TA	2Q3TA	2.85	-0.4274	0.4711
1VK5_A	emdecoy1978_2Q3TA	2Q3TA	2.23	-1.0371	0.1946
1VK5_A	emdecoy1979_2Q3TA	2Q3TA	2.65	-0.2242	0.5890
1VK5_A	emdecoy197_2Q3TA	2Q3TA	2.20	-1.0371	0.1946
1VK5_A	emdecoy1980_2Q3TA	2Q3TA	2.69	-0.2242	0.5890
1VK5_A	emdecoy1981_2Q3TA	2Q3TA	2.62	0.2838	0.9281
1VK5_A	emdecoy1982_2Q3TA	2Q3TA	2.56	-0.5290	0.4166
1VK5_A	emdecoy1983_2Q3TA	2Q3TA	2.40	-0.0210	0.7177
1VK5_A	emdecoy1984_2Q3TA	2Q3TA	2.50	-0.2242	0.5890
1VK5_A	emdecoy1985_2Q3TA	2Q3TA	2.78	-0.5290	0.4166
1VK5_A	emdecoy1986_2Q3TA	2Q3TA	2.83	-0.9355	0.2318
1VK5_A	emdecoy1987_2Q3TA	2Q3TA	3.14	-0.8338	0.2728
1VK5_A	emdecoy1988_2Q3TA	2Q3TA	2.44	-0.8338	0.2728
1VK5_A	emdecoy1989_2Q3TA	2Q3TA	3.03	-0.1226	0.6521
1VK5_A	emdecoy198_2Q3TA	2Q3TA	2.64	-1.0371	0.1946
1VK5_A	emdecoy1990_2Q3TA	2Q3TA	2.28	-1.4435	0.0826
1VK5_A	emdecoy1991_2Q3TA	2Q3TA	2.66	-0.7322	0.3173
1VK5_A	emdecoy1992_2Q3TA	2Q3TA	2.98	-0.4274	0.4711
1VK5_A	emdecoy1993_2Q3TA	2Q3TA	2.72	0.1822	0.8559
1VK5_A	emdecoy1994_2Q3TA	2Q3TA	2.81	-0.6306	0.3653
1VK5_A	emdecoy1995_2Q3TA	2Q3TA	2.78	-0.3258	0.5286
1VK5_A	emdecoy1996_2Q3TA	2Q3TA	2.23	-0.6306	0.3653
1VK5_A	emdecoy1997_2Q3TA	2Q3TA	2.85	-0.1226	0.6521
1VK5_A	emdecoy1998_2Q3TA	2Q3TA	3.01	-0.1226	0.6521
1VK5_A	emdecoy1999_2Q3TA	2Q3TA	2.09	-1.1387	0.1610
1VK5_A	emdecoy199_2Q3TA	2Q3TA	2.63	-0.3258	0.5286
1VK5_A	emdecoy19_2Q3TA	2Q3TA	2.45	-1.1387	0.1610
1VK5_A	emdecoy1_2Q3TA	2Q3TA	2.70	-0.6306	0.3653
1VK5_A	emdecoy2000_2Q3TA	2Q3TA	3.12	0.6903	1.2346
1VK5_A	emdecoy2001_2Q3TA	2Q3TA	2.60	0.4871	1.0781
1VK5_A	emdecoy2002_2Q3TA	2Q3TA	2.66	0.6903	1.2346
1VK5_A	emdecoy2003_2Q3TA	2Q3TA	1.97	-0.8338	0.2728
1VK5_A	emdecoy2004_2Q3TA	2Q3TA	2.58	-0.1226	0.6521
1VK5_A	emdecoy2005_2Q3TA	2Q3TA	2.11	-0.6306	0.3653
1VK5_A	emdecoy2006_2Q3TA	2Q3TA	2.26	-0.1226	0.6521
1VK5_A	emdecoy2007_2Q3TA	2Q3TA	1.90	-0.7322	0.3173
1VK5_A	emdecoy2008_2Q3TA	2Q3TA	1.93	-1.2403	0.1312
1VK5_A	emdecoy2009_2Q3TA	2Q3TA	3.04	-1.1387	0.1610
1VK5_A	emdecoy200_2Q3TA	2Q3TA	2.28	-0.6306	0.3653
1VK5_A	emdecoy2010_2Q3TA	2Q3TA	2.17	-0.6306	0.3653
1VK5_A	emdecoy2011_2Q3TA	2Q3TA	2.63	0.1822	0.8559
1VK5_A	emdecoy2012_2Q3TA	2Q3TA	2.00	-1.0371	0.1946
1VK5_A	emdecoy2013_2Q3TA	2Q3TA	2.36	0.0806	0.7857
1VK5_A	emdecoy2014_2Q3TA	2Q3TA	2.96	-0.2242	0.5890
1VK5_A	emdecoy2015_2Q3TA	2Q3TA	2.79	-0.7322	0.3173
1VK5_A	emdecoy2016_2Q3TA	2Q3TA	2.84	-0.6306	0.3653
1VK5_A	emdecoy2017_2Q3TA	2Q3TA	2.55	-0.8338	0.2728
1VK5_A	emdecoy2018_2Q3TA	2Q3TA	2.50	-1.1387	0.1610
1VK5_A	emdecoy2019_2Q3TA	2Q3TA	1.95	-1.0371	0.1946
1VK5_A	emdecoy201_2Q3TA	2Q3TA	2.27	-0.8338	0.2728
1VK5_A	emdecoy2020_2Q3TA	2Q3TA	3.27	-1.0371	0.1946
1VK5_A	emdecoy2021_2Q3TA	2Q3TA	2.86	0.5887	1.1556
1VK5_A	emdecoy2022_2Q3TA	2Q3TA	2.93	0.0806	0.7857
1VK5_A	emdecoy2023_2Q3TA	2Q3TA	2.95	0.5887	1.1556
1VK5_A	emdecoy2024_2Q3TA	2Q3TA	2.67	0.2838	0.9281
1VK5_A	emdecoy2025_2Q3TA	2Q3TA	2.59	-0.8338	0.2728
1VK5_A	emdecoy2026_2Q3TA	2Q3TA	1.87	-0.8338	0.2728
1VK5_A	emdecoy2027_2Q3TA	2Q3TA	2.71	0.3854	1.0022
1VK5_A	emdecoy2028_2Q3TA	2Q3TA	2.95	-0.1226	0.6521
1VK5_A	emdecoy2029_2Q3TA	2Q3TA	2.47	-1.3419	0.1051
1VK5_A	emdecoy202_2Q3TA	2Q3TA	2.47	0.7919	1.3150
1VK5_A	emdecoy2030_2Q3TA	2Q3TA	2.66	0.2838	0.9281
1VK5_A	emdecoy2031_2Q3TA	2Q3TA	2.75	-1.2403	0.1312
1VK5_A	emdecoy2032_2Q3TA	2Q3TA	2.33	-0.4274	0.4711
1VK5_A	emdecoy2033_2Q3TA	2Q3TA	2.80	0.1822	0.8559
1VK5_A	emdecoy2034_2Q3TA	2Q3TA	2.65	0.1822	0.8559
1VK5_A	emdecoy2035_2Q3TA	2Q3TA	2.57	-1.2403	0.1312
1VK5_A	emdecoy2036_2Q3TA	2Q3TA	2.84	-0.1226	0.6521
1VK5_A	emdecoy2037_2Q3TA	2Q3TA	2.32	-1.4435	0.0826
1VK5_A	emdecoy2038_2Q3TA	2Q3TA	2.26	-0.4274	0.4711
1VK5_A	emdecoy2039_2Q3TA	2Q3TA	1.82	-1.4435	0.0826
1VK5_A	emdecoy203_2Q3TA	2Q3TA	2.64	-0.2242	0.5890
1VK5_A	emdecoy2040_2Q3TA	2Q3TA	2.80	0.0806	0.7857
1VK5_A	emdecoy2041_2Q3TA	2Q3TA	2.82	0.1822	0.8559
1VK5_A	emdecoy2042_2Q3TA	2Q3TA	2.97	-0.5290	0.4166
1VK5_A	emdecoy2043_2Q3TA	2Q3TA	2.53	0.1822	0.8559
1VK5_A	emdecoy2044_2Q3TA	2Q3TA	1.93	-1.5451	0.0635
1VK5_A	emdecoy2045_2Q3TA	2Q3TA	1.83	-1.5451	0.0635
1VK5_A	emdecoy2046_2Q3TA	2Q3TA	2.73	-1.4435	0.0826
1VK5_A	emdecoy2047_2Q3TA	2Q3TA	3.07	-0.1226	0.6521
1VK5_A	emdecoy2048_2Q3TA	2Q3TA	2.84	-1.1387	0.1610
1VK5_A	emdecoy2049_2Q3TA	2Q3TA	3.03	-0.5290	0.4166
1VK5_A	emdecoy204_2Q3TA	2Q3TA	3.15	-1.5451	0.0635
1VK5_A	emdecoy2050_2Q3TA	2Q3TA	3.00	0.1822	0.8559
1VK5_A	emdecoy2051_2Q3TA	2Q3TA	3.05	0.1822	0.8559
1VK5_A	emdecoy2052_2Q3TA	2Q3TA	2.71	-0.5290	0.4166
1VK5_A	emdecoy2053_2Q3TA	2Q3TA	2.89	0.5887	1.1556
1VK5_A	emdecoy2054_2Q3TA	2Q3TA	1.97	-0.6306	0.3653
1VK5_A	emdecoy2055_2Q3TA	2Q3TA	2.32	-0.0210	0.7177
1VK5_A	emdecoy2056_2Q3TA	2Q3TA	2.47	-0.9355	0.2318
1VK5_A	emdecoy2057_2Q3TA	2Q3TA	2.62	0.2838	0.9281
1VK5_A	emdecoy2058_2Q3TA	2Q3TA	2.04	-0.8338	0.2728
1VK5_A	emdecoy2059_2Q3TA	2Q3TA	3.08	-0.7322	0.3173
1VK5_A	emdecoy205_2Q3TA	2Q3TA	2.68	-0.6306	0.3653
1VK5_A	emdecoy2060_2Q3TA	2Q3TA	2.28	-0.2242	0.5890
1VK5_A	emdecoy2061_2Q3TA	2Q3TA	2.92	-0.2242	0.5890
1VK5_A	emdecoy2062_2Q3TA	2Q3TA	1.81	-0.9355	0.2318
1VK5_A	emdecoy2063_2Q3TA	2Q3TA	2.50	-0.6306	0.3653
1VK5_A	emdecoy2064_2Q3TA	2Q3TA	2.62	0.3854	1.0022
1VK5_A	emdecoy2065_2Q3TA	2Q3TA	2.14	-0.5290	0.4166
1VK5_A	emdecoy2066_2Q3TA	2Q3TA	2.59	-0.1226	0.6521
1VK5_A	emdecoy2067_2Q3TA	2Q3TA	2.60	-1.2403	0.1312
1VK5_A	emdecoy2068_2Q3TA	2Q3TA	2.86	0.5887	1.1556
1VK5_A	emdecoy2069_2Q3TA	2Q3TA	2.26	-1.4435	0.0826
1VK5_A	emdecoy206_2Q3TA	2Q3TA	3.18	-1.5451	0.0635
1VK5_A	emdecoy2070_2Q3TA	2Q3TA	2.88	0.4871	1.0781
1VK5_A	emdecoy2071_2Q3TA	2Q3TA	2.63	-1.1387	0.1610
1VK5_A	emdecoy2072_2Q3TA	2Q3TA	2.10	-1.4435	0.0826
1VK5_A	emdecoy2073_2Q3TA	2Q3TA	2.75	0.5887	1.1556
1VK5_A	emdecoy2074_2Q3TA	2Q3TA	2.56	-0.3258	0.5286
1VK5_A	emdecoy2075_2Q3TA	2Q3TA	2.24	-0.8338	0.2728
1VK5_A	emdecoy2076_2Q3TA	2Q3TA	2.62	-0.5290	0.4166
1VK5_A	emdecoy2077_2Q3TA	2Q3TA	2.73	-0.7322	0.3173
1VK5_A	emdecoy2078_2Q3TA	2Q3TA	2.73	0.1822	0.8559
1VK5_A	emdecoy2079_2Q3TA	2Q3TA	3.03	0.4871	1.0781
1VK5_A	emdecoy207_2Q3TA	2Q3TA	2.81	-1.2403	0.1312
1VK5_A	emdecoy2080_2Q3TA	2Q3TA	2.75	-1.3419	0.1051
1VK5_A	emdecoy2081_2Q3TA	2Q3TA	2.28	-0.5290	0.4166
1VK5_A	emdecoy2082_2Q3TA	2Q3TA	2.75	-0.1226	0.6521
1VK5_A	emdecoy2083_2Q3TA	2Q3TA	2.41	-0.3258	0.5286
1VK5_A	emdecoy2084_2Q3TA	2Q3TA	2.42	-0.9355	0.2318
1VK5_A	emdecoy2085_2Q3TA	2Q3TA	2.84	-0.6306	0.3653
1VK5_A	emdecoy2086_2Q3TA	2Q3TA	2.99	-0.2242	0.5890
1VK5_A	emdecoy2087_2Q3TA	2Q3TA	2.78	0.3854	1.0022
1VK5_A	emdecoy2088_2Q3TA	2Q3TA	2.62	-0.9355	0.2318
1VK5_A	emdecoy2089_2Q3TA	2Q3TA	2.63	0.0806	0.7857
1VK5_A	emdecoy208_2Q3TA	2Q3TA	2.77	-0.6306	0.3653
1VK5_A	emdecoy2090_2Q3TA	2Q3TA	2.43	-0.5290	0.4166
1VK5_A	emdecoy2091_2Q3TA	2Q3TA	2.89	-1.1387	0.1610
1VK5_A	emdecoy2092_2Q3TA	2Q3TA	2.22	0.2838	0.9281
1VK5_A	emdecoy2093_2Q3TA	2Q3TA	2.64	0.4871	1.0781
1VK5_A	emdecoy2094_2Q3TA	2Q3TA	2.94	-0.3258	0.5286
1VK5_A	emdecoy2095_2Q3TA	2Q3TA	2.77	-0.2242	0.5890
1VK5_A	emdecoy2096_2Q3TA	2Q3TA	2.59	-1.1387	0.1610
1VK5_A	emdecoy2097_2Q3TA	2Q3TA	2.48	-1.2403	0.1312
1VK5_A	emdecoy2098_2Q3TA	2Q3TA	2.50	-0.9355	0.2318
1VK5_A	emdecoy2099_2Q3TA	2Q3TA	2.83	-1.4435	0.0826
1VK5_A	emdecoy209_2Q3TA	2Q3TA	2.09	-1.2403	0.1312
1VK5_A	emdecoy20_2Q3TA	2Q3TA	2.14	-0.8338	0.2728
1VK5_A	emdecoy2100_2Q3TA	2Q3TA	3.04	0.2838	0.9281
1VK5_A	emdecoy2101_2Q3TA	2Q3TA	3.03	0.4871	1.0781
1VK5_A	emdecoy2102_2Q3TA	2Q3TA	3.20	-0.4274	0.4711
1VK5_A	emdecoy2103_2Q3TA	2Q3TA	2.37	-0.5290	0.4166
1VK5_A	emdecoy2104_2Q3TA	2Q3TA	2.70	-0.8338	0.2728
1VK5_A	emdecoy2105_2Q3TA	2Q3TA	3.14	-0.5290	0.4166
1VK5_A	emdecoy2106_2Q3TA	2Q3TA	2.40	-0.0210	0.7177
1VK5_A	emdecoy2107_2Q3TA	2Q3TA	2.81	-0.6306	0.3653
1VK5_A	emdecoy2108_2Q3TA	2Q3TA	2.47	-1.3419	0.1051
1VK5_A	emdecoy2109_2Q3TA	2Q3TA	2.06	-0.7322	0.3173
1VK5_A	emdecoy210_2Q3TA	2Q3TA	3.04	-0.5290	0.4166
1VK5_A	emdecoy2110_2Q3TA	2Q3TA	2.99	-0.6306	0.3653
1VK5_A	emdecoy2111_2Q3TA	2Q3TA	2.93	-0.1226	0.6521
1VK5_A	emdecoy2112_2Q3TA	2Q3TA	2.82	0.0806	0.7857
1VK5_A	emdecoy2113_2Q3TA	2Q3TA	2.73	-0.7322	0.3173
1VK5_A	emdecoy2114_2Q3TA	2Q3TA	2.64	-0.8338	0.2728
1VK5_A	emdecoy2115_2Q3TA	2Q3TA	2.55	-0.6306	0.3653
1VK5_A	emdecoy2116_2Q3TA	2Q3TA	2.74	-0.3258	0.5286
1VK5_A	emdecoy2117_2Q3TA	2Q3TA	2.97	-0.0210	0.7177
1VK5_A	emdecoy2118_2Q3TA	2Q3TA	1.94	-1.0371	0.1946
1VK5_A	emdecoy2119_2Q3TA	2Q3TA	2.77	0.3854	1.0022
1VK5_A	emdecoy211_2Q3TA	2Q3TA	2.65	0.0806	0.7857
1VK5_A	emdecoy2120_2Q3TA	2Q3TA	2.27	-1.4435	0.0826
1VK5_A	emdecoy2121_2Q3TA	2Q3TA	2.81	0.1822	0.8559
1VK5_A	emdecoy2122_2Q3TA	2Q3TA	3.06	0.1822	0.8559
1VK5_A	emdecoy2123_2Q3TA	2Q3TA	2.53	0.0806	0.7857
1VK5_A	emdecoy2124_2Q3TA	2Q3TA	2.75	-0.9355	0.2318
1VK5_A	emdecoy2125_2Q3TA	2Q3TA	2.84	-0.9355	0.2318
1VK5_A	emdecoy2126_2Q3TA	2Q3TA	2.83	-0.7322	0.3173
1VK5_A	emdecoy2127_2Q3TA	2Q3TA	2.29	-1.1387	0.1610
1VK5_A	emdecoy2128_2Q3TA	2Q3TA	3.08	-0.7322	0.3173
1VK5_A	emdecoy2129_2Q3TA	2Q3TA	2.81	0.4871	1.0781
1VK5_A	emdecoy212_2Q3TA	2Q3TA	2.68	1.2999	1.7340
1VK5_A	emdecoy2130_2Q3TA	2Q3TA	2.32	-0.7322	0.3173
1VK5_A	emdecoy2131_2Q3TA	2Q3TA	2.59	-0.3258	0.5286
1VK5_A	emdecoy2132_2Q3TA	2Q3TA	2.34	-0.2242	0.5890
1VK5_A	emdecoy2133_2Q3TA	2Q3TA	2.74	-0.9355	0.2318
1VK5_A	emdecoy2134_2Q3TA	2Q3TA	2.60	-0.4274	0.4711
1VK5_A	emdecoy2135_2Q3TA	2Q3TA	2.51	-1.3419	0.1051
1VK5_A	emdecoy2136_2Q3TA	2Q3TA	2.95	-1.0371	0.1946
1VK5_A	emdecoy2137_2Q3TA	2Q3TA	2.56	-1.2403	0.1312
1VK5_A	emdecoy2138_2Q3TA	2Q3TA	2.54	-1.1387	0.1610
1VK5_A	emdecoy2139_2Q3TA	2Q3TA	2.26	-0.3258	0.5286
1VK5_A	emdecoy213_2Q3TA	2Q3TA	3.03	1.0967	1.5634
1VK5_A	emdecoy2140_2Q3TA	2Q3TA	2.78	-1.3419	0.1051
1VK5_A	emdecoy2141_2Q3TA	2Q3TA	2.75	-1.2403	0.1312
1VK5_A	emdecoy2142_2Q3TA	2Q3TA	2.67	0.1822	0.8559
1VK5_A	emdecoy2143_2Q3TA	2Q3TA	2.77	-0.1226	0.6521
1VK5_A	emdecoy2144_2Q3TA	2Q3TA	2.53	-0.1226	0.6521
1VK5_A	emdecoy2145_2Q3TA	2Q3TA	2.93	-1.0371	0.1946
1VK5_A	emdecoy2146_2Q3TA	2Q3TA	2.21	-1.1387	0.1610
1VK5_A	emdecoy2147_2Q3TA	2Q3TA	2.94	-1.4435	0.0826
1VK5_A	emdecoy2148_2Q3TA	2Q3TA	2.63	-1.4435	0.0826
1VK5_A	emdecoy2149_2Q3TA	2Q3TA	2.75	-1.3419	0.1051
1VK5_A	emdecoy214_2Q3TA	2Q3TA	2.50	-0.5290	0.4166
1VK5_A	emdecoy2150_2Q3TA	2Q3TA	1.80	-1.2403	0.1312
1VK5_A	emdecoy2151_2Q3TA	2Q3TA	2.67	-0.4274	0.4711
1VK5_A	emdecoy2152_2Q3TA	2Q3TA	2.70	-0.8338	0.2728
1VK5_A	emdecoy2153_2Q3TA	2Q3TA	2.55	-0.9355	0.2318
1VK5_A	emdecoy2154_2Q3TA	2Q3TA	2.38	-0.3258	0.5286
1VK5_A	emdecoy2155_2Q3TA	2Q3TA	2.91	-0.1226	0.6521
1VK5_A	emdecoy2156_2Q3TA	2Q3TA	2.89	-0.2242	0.5890
1VK5_A	emdecoy2157_2Q3TA	2Q3TA	2.94	-0.1226	0.6521
1VK5_A	emdecoy2158_2Q3TA	2Q3TA	1.23	-1.5451	0.0635
1VK5_A	emdecoy2159_2Q3TA	2Q3TA	2.96	-0.6306	0.3653
1VK5_A	emdecoy215_2Q3TA	2Q3TA	3.24	-0.8338	0.2728
1VK5_A	emdecoy2160_2Q3TA	2Q3TA	2.80	-0.6306	0.3653
1VK5_A	emdecoy2161_2Q3TA	2Q3TA	2.42	-0.8338	0.2728
1VK5_A	emdecoy2162_2Q3TA	2Q3TA	2.79	0.2838	0.9281
1VK5_A	emdecoy2163_2Q3TA	2Q3TA	2.79	0.3854	1.0022
1VK5_A	emdecoy2164_2Q3TA	2Q3TA	2.92	-0.1226	0.6521
1VK5_A	emdecoy2165_2Q3TA	2Q3TA	2.63	-0.4274	0.4711
1VK5_A	emdecoy2166_2Q3TA	2Q3TA	2.71	-1.3419	0.1051
1VK5_A	emdecoy2167_2Q3TA	2Q3TA	2.92	-0.0210	0.7177
1VK5_A	emdecoy2168_2Q3TA	2Q3TA	2.63	-0.6306	0.3653
1VK5_A	emdecoy2169_2Q3TA	2Q3TA	2.75	-0.3258	0.5286
1VK5_A	emdecoy216_2Q3TA	2Q3TA	2.81	1.4015	1.8206
1VK5_A	emdecoy2170_2Q3TA	2Q3TA	2.39	-0.7322	0.3173
1VK5_A	emdecoy2171_2Q3TA	2Q3TA	1.97	-1.0371	0.1946
1VK5_A	emdecoy2172_2Q3TA	2Q3TA	2.67	-0.7322	0.3173
1VK5_A	emdecoy2173_2Q3TA	2Q3TA	2.25	-0.9355	0.2318
1VK5_A	emdecoy2174_2Q3TA	2Q3TA	2.95	0.0806	0.7857
1VK5_A	emdecoy2175_2Q3TA	2Q3TA	2.61	-0.6306	0.3653
1VK5_A	emdecoy2176_2Q3TA	2Q3TA	2.14	-1.0371	0.1946
1VK5_A	emdecoy2177_2Q3TA	2Q3TA	2.69	-0.8338	0.2728
1VK5_A	emdecoy2178_2Q3TA	2Q3TA	3.04	-0.5290	0.4166
1VK5_A	emdecoy2179_2Q3TA	2Q3TA	2.90	0.0806	0.7857
1VK5_A	emdecoy217_2Q3TA	2Q3TA	2.90	-0.8338	0.2728
1VK5_A	emdecoy2180_2Q3TA	2Q3TA	2.75	0.1822	0.8559
1VK5_A	emdecoy2181_2Q3TA	2Q3TA	2.99	-0.0210	0.7177
1VK5_A	emdecoy2182_2Q3TA	2Q3TA	2.51	-1.3419	0.1051
1VK5_A	emdecoy2183_2Q3TA	2Q3TA	2.61	-0.1226	0.6521
1VK5_A	emdecoy2184_2Q3TA	2Q3TA	2.73	-0.5290	0.4166
1VK5_A	emdecoy2185_2Q3TA	2Q3TA	2.67	-1.0371	0.1946
1VK5_A	emdecoy2186_2Q3TA	2Q3TA	2.74	-1.0371	0.1946
1VK5_A	emdecoy2187_2Q3TA	2Q3TA	2.75	-0.5290	0.4166
1VK5_A	emdecoy2188_2Q3TA	2Q3TA	1.84	-0.3258	0.5286
1VK5_A	emdecoy2189_2Q3TA	2Q3TA	2.64	-0.9355	0.2318
1VK5_A	emdecoy218_2Q3TA	2Q3TA	2.82	-0.6306	0.3653
1VK5_A	emdecoy2190_2Q3TA	2Q3TA	2.92	-0.4274	0.4711
1VK5_A	emdecoy2191_2Q3TA	2Q3TA	2.17	-1.3419	0.1051
1VK5_A	emdecoy2192_2Q3TA	2Q3TA	2.74	-1.2403	0.1312
1VK5_A	emdecoy2193_2Q3TA	2Q3TA	2.93	0.0806	0.7857
1VK5_A	emdecoy2194_2Q3TA	2Q3TA	2.97	-1.2403	0.1312
1VK5_A	emdecoy2195_2Q3TA	2Q3TA	2.71	-0.9355	0.2318
1VK5_A	emdecoy2196_2Q3TA	2Q3TA	2.47	-1.1387	0.1610
1VK5_A	emdecoy2197_2Q3TA	2Q3TA	2.46	-0.0210	0.7177
1VK5_A	emdecoy2198_2Q3TA	2Q3TA	2.86	-1.1387	0.1610
1VK5_A	emdecoy2199_2Q3TA	2Q3TA	2.55	-0.8338	0.2728
1VK5_A	emdecoy219_2Q3TA	2Q3TA	2.72	-0.8338	0.2728
1VK5_A	emdecoy21_2Q3TA	2Q3TA	2.94	-0.7322	0.3173
1VK5_A	emdecoy2200_2Q3TA	2Q3TA	2.78	-0.1226	0.6521
1VK5_A	emdecoy2201_2Q3TA	2Q3TA	2.27	-0.9355	0.2318
1VK5_A	emdecoy2202_2Q3TA	2Q3TA	2.25	-0.8338	0.2728
1VK5_A	emdecoy2203_2Q3TA	2Q3TA	2.60	-0.1226	0.6521
1VK5_A	emdecoy2204_2Q3TA	2Q3TA	1.97	-0.8338	0.2728
1VK5_A	emdecoy2205_2Q3TA	2Q3TA	1.89	-0.8338	0.2728
1VK5_A	emdecoy2206_2Q3TA	2Q3TA	2.26	-1.1387	0.1610
1VK5_A	emdecoy2207_2Q3TA	2Q3TA	2.05	-0.8338	0.2728
1VK5_A	emdecoy2208_2Q3TA	2Q3TA	2.76	-0.2242	0.5890
1VK5_A	emdecoy2209_2Q3TA	2Q3TA	2.81	-0.7322	0.3173
1VK5_A	emdecoy220_2Q3TA	2Q3TA	2.56	1.4015	1.8206
1VK5_A	emdecoy2210_2Q3TA	2Q3TA	2.71	-0.4274	0.4711
1VK5_A	emdecoy2211_2Q3TA	2Q3TA	2.48	-0.4274	0.4711
1VK5_A	emdecoy2212_2Q3TA	2Q3TA	2.17	-0.5290	0.4166
1VK5_A	emdecoy2213_2Q3TA	2Q3TA	2.85	-0.1226	0.6521
1VK5_A	emdecoy2214_2Q3TA	2Q3TA	2.90	-0.3258	0.5286
1VK5_A	emdecoy2215_2Q3TA	2Q3TA	2.46	-0.0210	0.7177
1VK5_A	emdecoy2216_2Q3TA	2Q3TA	2.51	-0.7322	0.3173
1VK5_A	emdecoy2217_2Q3TA	2Q3TA	2.23	-1.0371	0.1946
1VK5_A	emdecoy2218_2Q3TA	2Q3TA	2.41	-0.8338	0.2728
1VK5_A	emdecoy2219_2Q3TA	2Q3TA	2.40	-0.4274	0.4711
1VK5_A	emdecoy221_2Q3TA	2Q3TA	2.55	-0.0210	0.7177
1VK5_A	emdecoy2220_2Q3TA	2Q3TA	2.18	-1.0371	0.1946
1VK5_A	emdecoy2221_2Q3TA	2Q3TA	2.28	-0.7322	0.3173
1VK5_A	emdecoy2222_2Q3TA	2Q3TA	2.69	-0.4274	0.4711
1VK5_A	emdecoy2223_2Q3TA	2Q3TA	2.60	-0.3258	0.5286
1VK5_A	emdecoy2224_2Q3TA	2Q3TA	2.70	-0.3258	0.5286
1VK5_A	emdecoy2225_2Q3TA	2Q3TA	2.86	0.6903	1.2346
1VK5_A	emdecoy2226_2Q3TA	2Q3TA	2.55	0.0806	0.7857
1VK5_A	emdecoy2227_2Q3TA	2Q3TA	3.11	-0.3258	0.5286
1VK5_A	emdecoy2228_2Q3TA	2Q3TA	3.02	-0.2242	0.5890
1VK5_A	emdecoy2229_2Q3TA	2Q3TA	2.03	-0.6306	0.3653
1VK5_A	emdecoy222_2Q3TA	2Q3TA	2.58	-0.8338	0.2728
1VK5_A	emdecoy2230_2Q3TA	2Q3TA	3.46	-0.0210	0.7177
1VK5_A	emdecoy2231_2Q3TA	2Q3TA	2.77	-0.9355	0.2318
1VK5_A	emdecoy2232_2Q3TA	2Q3TA	2.71	-0.2242	0.5890
1VK5_A	emdecoy2233_2Q3TA	2Q3TA	1.40	-1.2403	0.1312
1VK5_A	emdecoy2234_2Q3TA	2Q3TA	2.27	-0.7322	0.3173
1VK5_A	emdecoy2235_2Q3TA	2Q3TA	2.71	-0.6306	0.3653
1VK5_A	emdecoy2236_2Q3TA	2Q3TA	2.95	-0.6306	0.3653
1VK5_A	emdecoy2237_2Q3TA	2Q3TA	2.49	-1.5451	0.0635
1VK5_A	emdecoy2238_2Q3TA	2Q3TA	2.75	-0.8338	0.2728
1VK5_A	emdecoy2239_2Q3TA	2Q3TA	2.78	-1.5451	0.0635
1VK5_A	emdecoy223_2Q3TA	2Q3TA	2.19	-0.6306	0.3653
1VK5_A	emdecoy2240_2Q3TA	2Q3TA	2.92	-0.7322	0.3173
1VK5_A	emdecoy2241_2Q3TA	2Q3TA	2.23	-0.0210	0.7177
1VK5_A	emdecoy2242_2Q3TA	2Q3TA	2.54	-1.1387	0.1610
1VK5_A	emdecoy2243_2Q3TA	2Q3TA	2.57	-1.1387	0.1610
1VK5_A	emdecoy2244_2Q3TA	2Q3TA	2.79	0.0806	0.7857
1VK5_A	emdecoy2245_2Q3TA	2Q3TA	2.99	0.3854	1.0022
1VK5_A	emdecoy2246_2Q3TA	2Q3TA	2.78	0.2838	0.9281
1VK5_A	emdecoy2247_2Q3TA	2Q3TA	2.79	-0.5290	0.4166
1VK5_A	emdecoy2248_2Q3TA	2Q3TA	2.40	-1.3419	0.1051
1VK5_A	emdecoy2249_2Q3TA	2Q3TA	2.60	-0.1226	0.6521
1VK5_A	emdecoy224_2Q3TA	2Q3TA	2.33	-0.7322	0.3173
1VK5_A	emdecoy2250_2Q3TA	2Q3TA	2.97	-0.6306	0.3653
1VK5_A	emdecoy2251_2Q3TA	2Q3TA	3.01	-1.0371	0.1946
1VK5_A	emdecoy2252_2Q3TA	2Q3TA	2.36	-0.8338	0.2728
1VK5_A	emdecoy2253_2Q3TA	2Q3TA	1.75	-1.0371	0.1946
1VK5_A	emdecoy2254_2Q3TA	2Q3TA	3.30	-0.1226	0.6521
1VK5_A	emdecoy2255_2Q3TA	2Q3TA	2.48	-0.5290	0.4166
1VK5_A	emdecoy2256_2Q3TA	2Q3TA	2.05	-0.8338	0.2728
1VK5_A	emdecoy2257_2Q3TA	2Q3TA	2.94	-0.6306	0.3653
1VK5_A	emdecoy2258_2Q3TA	2Q3TA	2.69	-1.1387	0.1610
1VK5_A	emdecoy2259_2Q3TA	2Q3TA	2.34	-0.9355	0.2318
1VK5_A	emdecoy225_2Q3TA	2Q3TA	2.38	-0.9355	0.2318
1VK5_A	emdecoy2260_2Q3TA	2Q3TA	2.32	-1.1387	0.1610
1VK5_A	emdecoy2261_2Q3TA	2Q3TA	2.35	-0.5290	0.4166
1VK5_A	emdecoy2262_2Q3TA	2Q3TA	3.03	-0.5290	0.4166
1VK5_A	emdecoy2263_2Q3TA	2Q3TA	2.79	-1.1387	0.1610
1VK5_A	emdecoy2264_2Q3TA	2Q3TA	2.77	-0.6306	0.3653
1VK5_A	emdecoy2265_2Q3TA	2Q3TA	2.70	-1.0371	0.1946
1VK5_A	emdecoy2266_2Q3TA	2Q3TA	2.60	0.5887	1.1556
1VK5_A	emdecoy2267_2Q3TA	2Q3TA	2.82	-0.7322	0.3173
1VK5_A	emdecoy2268_2Q3TA	2Q3TA	2.69	0.0806	0.7857
1VK5_A	emdecoy2269_2Q3TA	2Q3TA	2.85	-0.5290	0.4166
1VK5_A	emdecoy226_2Q3TA	2Q3TA	2.30	-0.7322	0.3173
1VK5_A	emdecoy2270_2Q3TA	2Q3TA	2.79	0.1822	0.8559
1VK5_A	emdecoy2271_2Q3TA	2Q3TA	2.35	-0.8338	0.2728
1VK5_A	emdecoy2272_2Q3TA	2Q3TA	2.64	-0.1226	0.6521
1VK5_A	emdecoy2273_2Q3TA	2Q3TA	2.68	-1.0371	0.1946
1VK5_A	emdecoy2274_2Q3TA	2Q3TA	2.69	-0.3258	0.5286
1VK5_A	emdecoy2275_2Q3TA	2Q3TA	2.66	-0.1226	0.6521
1VK5_A	emdecoy2276_2Q3TA	2Q3TA	3.17	1.2999	1.7340
1VK5_A	emdecoy2277_2Q3TA	2Q3TA	2.67	-1.0371	0.1946
1VK5_A	emdecoy2278_2Q3TA	2Q3TA	2.61	-0.5290	0.4166
1VK5_A	emdecoy2279_2Q3TA	2Q3TA	3.16	-0.5290	0.4166
1VK5_A	emdecoy227_2Q3TA	2Q3TA	2.67	-1.3419	0.1051
1VK5_A	emdecoy2280_2Q3TA	2Q3TA	2.81	-0.4274	0.4711
1VK5_A	emdecoy2281_2Q3TA	2Q3TA	2.81	-0.1226	0.6521
1VK5_A	emdecoy2282_2Q3TA	2Q3TA	2.17	-0.3258	0.5286
1VK5_A	emdecoy2283_2Q3TA	2Q3TA	2.82	0.2838	0.9281
1VK5_A	emdecoy2284_2Q3TA	2Q3TA	2.41	0.1822	0.8559
1VK5_A	emdecoy2285_2Q3TA	2Q3TA	2.48	-0.2242	0.5890
1VK5_A	emdecoy2286_2Q3TA	2Q3TA	2.26	-0.7322	0.3173
1VK5_A	emdecoy2287_2Q3TA	2Q3TA	2.92	-0.7322	0.3173
1VK5_A	emdecoy2288_2Q3TA	2Q3TA	1.70	-1.3419	0.1051
1VK5_A	emdecoy2289_2Q3TA	2Q3TA	2.36	-0.1226	0.6521
1VK5_A	emdecoy228_2Q3TA	2Q3TA	2.66	-0.0210	0.7177
1VK5_A	emdecoy2290_2Q3TA	2Q3TA	3.02	-0.8338	0.2728
1VK5_A	emdecoy2291_2Q3TA	2Q3TA	2.82	0.1822	0.8559
1VK5_A	emdecoy2292_2Q3TA	2Q3TA	2.92	-0.7322	0.3173
1VK5_A	emdecoy2293_2Q3TA	2Q3TA	2.56	-1.1387	0.1610
1VK5_A	emdecoy2294_2Q3TA	2Q3TA	2.77	0.0806	0.7857
1VK5_A	emdecoy2295_2Q3TA	2Q3TA	2.50	-0.6306	0.3653
1VK5_A	emdecoy2296_2Q3TA	2Q3TA	2.99	0.3854	1.0022
1VK5_A	emdecoy2297_2Q3TA	2Q3TA	2.96	-0.9355	0.2318
1VK5_A	emdecoy2298_2Q3TA	2Q3TA	2.82	-0.0210	0.7177
1VK5_A	emdecoy2299_2Q3TA	2Q3TA	3.08	-0.4274	0.4711
1VK5_A	emdecoy229_2Q3TA	2Q3TA	3.18	-0.0210	0.7177
1VK5_A	emdecoy22_2Q3TA	2Q3TA	2.66	-1.5451	0.0635
1VK5_A	emdecoy2300_2Q3TA	2Q3TA	2.71	-1.0371	0.1946
1VK5_A	emdecoy2301_2Q3TA	2Q3TA	2.64	-1.1387	0.1610
1VK5_A	emdecoy2302_2Q3TA	2Q3TA	2.94	0.8935	1.3967
1VK5_A	emdecoy2303_2Q3TA	2Q3TA	2.90	0.2838	0.9281
1VK5_A	emdecoy2304_2Q3TA	2Q3TA	2.74	-0.2242	0.5890
1VK5_A	emdecoy2305_2Q3TA	2Q3TA	2.16	-0.9355	0.2318
1VK5_A	emdecoy2306_2Q3TA	2Q3TA	2.17	-1.4435	0.0826
1VK5_A	emdecoy2307_2Q3TA	2Q3TA	2.97	-0.3258	0.5286
1VK5_A	emdecoy2308_2Q3TA	2Q3TA	2.77	0.2838	0.9281
1VK5_A	emdecoy2309_2Q3TA	2Q3TA	2.30	-0.4274	0.4711
1VK5_A	emdecoy230_2Q3TA	2Q3TA	3.03	0.5887	1.1556
1VK5_A	emdecoy2310_2Q3TA	2Q3TA	2.91	0.1822	0.8559
1VK5_A	emdecoy2311_2Q3TA	2Q3TA	2.17	-0.9355	0.2318
1VK5_A	emdecoy2312_2Q3TA	2Q3TA	3.03	-0.5290	0.4166
1VK5_A	emdecoy2313_2Q3TA	2Q3TA	2.34	-0.9355	0.2318
1VK5_A	emdecoy2314_2Q3TA	2Q3TA	2.36	-0.9355	0.2318
1VK5_A	emdecoy2315_2Q3TA	2Q3TA	2.75	-1.2403	0.1312
1VK5_A	emdecoy2316_2Q3TA	2Q3TA	2.46	-0.3258	0.5286
1VK5_A	emdecoy2317_2Q3TA	2Q3TA	2.63	0.4871	1.0781
1VK5_A	emdecoy2318_2Q3TA	2Q3TA	2.86	-1.0371	0.1946
1VK5_A	emdecoy2319_2Q3TA	2Q3TA	2.93	-0.2242	0.5890
1VK5_A	emdecoy231_2Q3TA	2Q3TA	2.49	-0.3258	0.5286
1VK5_A	emdecoy2320_2Q3TA	2Q3TA	2.85	-0.8338	0.2728
1VK5_A	emdecoy2321_2Q3TA	2Q3TA	3.09	-0.3258	0.5286
1VK5_A	emdecoy2322_2Q3TA	2Q3TA	2.56	-0.9355	0.2318
1VK5_A	emdecoy2323_2Q3TA	2Q3TA	2.59	-0.3258	0.5286
1VK5_A	emdecoy2324_2Q3TA	2Q3TA	3.08	0.9951	1.4795
1VK5_A	emdecoy2325_2Q3TA	2Q3TA	2.59	-0.4274	0.4711
1VK5_A	emdecoy2326_2Q3TA	2Q3TA	2.84	-1.0371	0.1946
1VK5_A	emdecoy2327_2Q3TA	2Q3TA	2.95	1.0967	1.5634
1VK5_A	emdecoy2328_2Q3TA	2Q3TA	2.79	0.1822	0.8559
1VK5_A	emdecoy2329_2Q3TA	2Q3TA	2.86	-0.3258	0.5286
1VK5_A	emdecoy232_2Q3TA	2Q3TA	2.76	-1.1387	0.1610
1VK5_A	emdecoy2330_2Q3TA	2Q3TA	2.75	0.0806	0.7857
1VK5_A	emdecoy2331_2Q3TA	2Q3TA	3.03	0.1822	0.8559
1VK5_A	emdecoy2332_2Q3TA	2Q3TA	2.95	-0.7322	0.3173
1VK5_A	emdecoy2333_2Q3TA	2Q3TA	2.99	-0.4274	0.4711
1VK5_A	emdecoy2334_2Q3TA	2Q3TA	2.80	-1.0371	0.1946
1VK5_A	emdecoy2335_2Q3TA	2Q3TA	2.61	0.1822	0.8559
1VK5_A	emdecoy2336_2Q3TA	2Q3TA	2.88	0.1822	0.8559
1VK5_A	emdecoy2337_2Q3TA	2Q3TA	2.95	0.1822	0.8559
1VK5_A	emdecoy2338_2Q3TA	2Q3TA	2.83	-0.4274	0.4711
1VK5_A	emdecoy2339_2Q3TA	2Q3TA	2.76	-0.5290	0.4166
1VK5_A	emdecoy233_2Q3TA	2Q3TA	3.09	-0.2242	0.5890
1VK5_A	emdecoy2340_2Q3TA	2Q3TA	2.44	-1.0371	0.1946
1VK5_A	emdecoy2341_2Q3TA	2Q3TA	2.91	-0.5290	0.4166
1VK5_A	emdecoy2342_2Q3TA	2Q3TA	2.84	-0.6306	0.3653
1VK5_A	emdecoy2343_2Q3TA	2Q3TA	2.18	-0.3258	0.5286
1VK5_A	emdecoy2344_2Q3TA	2Q3TA	2.13	-0.6306	0.3653
1VK5_A	emdecoy2345_2Q3TA	2Q3TA	2.75	0.4871	1.0781
1VK5_A	emdecoy2346_2Q3TA	2Q3TA	2.39	-0.6306	0.3653
1VK5_A	emdecoy2347_2Q3TA	2Q3TA	2.80	-0.3258	0.5286
1VK5_A	emdecoy2348_2Q3TA	2Q3TA	2.21	-0.4274	0.4711
1VK5_A	emdecoy2349_2Q3TA	2Q3TA	2.22	-0.8338	0.2728
1VK5_A	emdecoy234_2Q3TA	2Q3TA	2.43	-0.0210	0.7177
1VK5_A	emdecoy2350_2Q3TA	2Q3TA	2.72	-0.5290	0.4166
1VK5_A	emdecoy2351_2Q3TA	2Q3TA	3.08	-0.0210	0.7177
1VK5_A	emdecoy2352_2Q3TA	2Q3TA	2.26	-0.2242	0.5890
1VK5_A	emdecoy2353_2Q3TA	2Q3TA	2.48	-1.0371	0.1946
1VK5_A	emdecoy2354_2Q3TA	2Q3TA	3.20	-0.5290	0.4166
1VK5_A	emdecoy2355_2Q3TA	2Q3TA	3.39	-0.3258	0.5286
1VK5_A	emdecoy2356_2Q3TA	2Q3TA	2.90	-0.0210	0.7177
1VK5_A	emdecoy2357_2Q3TA	2Q3TA	2.79	-1.1387	0.1610
1VK5_A	emdecoy2358_2Q3TA	2Q3TA	2.47	-0.8338	0.2728
1VK5_A	emdecoy2359_2Q3TA	2Q3TA	2.73	-0.0210	0.7177
1VK5_A	emdecoy235_2Q3TA	2Q3TA	2.32	-0.3258	0.5286
1VK5_A	emdecoy2360_2Q3TA	2Q3TA	2.99	-0.9355	0.2318
1VK5_A	emdecoy2361_2Q3TA	2Q3TA	2.30	0.6903	1.2346
1VK5_A	emdecoy2362_2Q3TA	2Q3TA	2.46	-0.6306	0.3653
1VK5_A	emdecoy2363_2Q3TA	2Q3TA	2.52	-1.1387	0.1610
1VK5_A	emdecoy2364_2Q3TA	2Q3TA	2.35	-0.7322	0.3173
1VK5_A	emdecoy2365_2Q3TA	2Q3TA	2.57	-0.9355	0.2318
1VK5_A	emdecoy2366_2Q3TA	2Q3TA	2.27	-1.2403	0.1312
1VK5_A	emdecoy2367_2Q3TA	2Q3TA	3.06	-0.1226	0.6521
1VK5_A	emdecoy2368_2Q3TA	2Q3TA	2.89	0.6903	1.2346
1VK5_A	emdecoy2369_2Q3TA	2Q3TA	2.94	-0.4274	0.4711
1VK5_A	emdecoy236_2Q3TA	2Q3TA	3.12	-1.6467	0.0477
1VK5_A	emdecoy2370_2Q3TA	2Q3TA	2.75	-1.0371	0.1946
1VK5_A	emdecoy2371_2Q3TA	2Q3TA	2.49	-1.1387	0.1610
1VK5_A	emdecoy2372_2Q3TA	2Q3TA	2.95	-0.7322	0.3173
1VK5_A	emdecoy2373_2Q3TA	2Q3TA	2.65	-0.4274	0.4711
1VK5_A	emdecoy2374_2Q3TA	2Q3TA	2.51	-0.7322	0.3173
1VK5_A	emdecoy2375_2Q3TA	2Q3TA	2.20	-0.9355	0.2318
1VK5_A	emdecoy2376_2Q3TA	2Q3TA	2.75	-0.7322	0.3173
1VK5_A	emdecoy2377_2Q3TA	2Q3TA	2.32	-0.3258	0.5286
1VK5_A	emdecoy2378_2Q3TA	2Q3TA	3.13	0.2838	0.9281
1VK5_A	emdecoy2379_2Q3TA	2Q3TA	2.96	-0.6306	0.3653
1VK5_A	emdecoy237_2Q3TA	2Q3TA	2.71	-0.0210	0.7177
1VK5_A	emdecoy2380_2Q3TA	2Q3TA	2.72	0.7919	1.3150
1VK5_A	emdecoy2381_2Q3TA	2Q3TA	2.70	-0.0210	0.7177
1VK5_A	emdecoy2382_2Q3TA	2Q3TA	2.87	-0.8338	0.2728
1VK5_A	emdecoy2383_2Q3TA	2Q3TA	2.77	0.2838	0.9281
1VK5_A	emdecoy2384_2Q3TA	2Q3TA	2.95	0.3854	1.0022
1VK5_A	emdecoy2385_2Q3TA	2Q3TA	2.87	-0.6306	0.3653
1VK5_A	emdecoy2386_2Q3TA	2Q3TA	2.86	-0.1226	0.6521
1VK5_A	emdecoy2387_2Q3TA	2Q3TA	3.10	-0.7322	0.3173
1VK5_A	emdecoy2388_2Q3TA	2Q3TA	2.88	-0.1226	0.6521
1VK5_A	emdecoy2389_2Q3TA	2Q3TA	2.91	-0.5290	0.4166
1VK5_A	emdecoy238_2Q3TA	2Q3TA	3.01	0.0806	0.7857
1VK5_A	emdecoy2390_2Q3TA	2Q3TA	2.75	-1.0371	0.1946
1VK5_A	emdecoy2391_2Q3TA	2Q3TA	2.76	-1.0371	0.1946
1VK5_A	emdecoy2392_2Q3TA	2Q3TA	2.60	-0.2242	0.5890
1VK5_A	emdecoy2393_2Q3TA	2Q3TA	3.39	-0.6306	0.3653
1VK5_A	emdecoy2394_2Q3TA	2Q3TA	2.98	-0.6306	0.3653
1VK5_A	emdecoy2395_2Q3TA	2Q3TA	2.85	-0.4274	0.4711
1VK5_A	emdecoy2396_2Q3TA	2Q3TA	2.97	-0.4274	0.4711
1VK5_A	emdecoy2397_2Q3TA	2Q3TA	2.75	-0.2242	0.5890
1VK5_A	emdecoy2398_2Q3TA	2Q3TA	2.82	0.1822	0.8559
1VK5_A	emdecoy2399_2Q3TA	2Q3TA	2.79	0.3854	1.0022
1VK5_A	emdecoy239_2Q3TA	2Q3TA	2.62	-1.0371	0.1946
1VK5_A	emdecoy23_2Q3TA	2Q3TA	2.89	-0.3258	0.5286
1VK5_A	emdecoy2400_2Q3TA	2Q3TA	3.16	0.4871	1.0781
1VK5_A	emdecoy2401_2Q3TA	2Q3TA	2.05	-1.5451	0.0635
1VK5_A	emdecoy2402_2Q3TA	2Q3TA	2.56	-0.6306	0.3653
1VK5_A	emdecoy2403_2Q3TA	2Q3TA	2.87	-0.3258	0.5286
1VK5_A	emdecoy2404_2Q3TA	2Q3TA	2.39	-1.0371	0.1946
1VK5_A	emdecoy2405_2Q3TA	2Q3TA	2.65	-1.0371	0.1946
1VK5_A	emdecoy2406_2Q3TA	2Q3TA	2.82	0.9951	1.4795
1VK5_A	emdecoy2407_2Q3TA	2Q3TA	3.07	-0.4274	0.4711
1VK5_A	emdecoy2408_2Q3TA	2Q3TA	3.03	-0.4274	0.4711
1VK5_A	emdecoy2409_2Q3TA	2Q3TA	2.96	1.4015	1.8206
1VK5_A	emdecoy240_2Q3TA	2Q3TA	2.72	0.6903	1.2346
1VK5_A	emdecoy2410_2Q3TA	2Q3TA	2.23	-0.6306	0.3653
1VK5_A	emdecoy2411_2Q3TA	2Q3TA	2.49	-0.7322	0.3173
1VK5_A	emdecoy2412_2Q3TA	2Q3TA	2.69	0.0806	0.7857
1VK5_A	emdecoy2413_2Q3TA	2Q3TA	2.83	1.0967	1.5634
1VK5_A	emdecoy2414_2Q3TA	2Q3TA	2.96	0.1822	0.8559
1VK5_A	emdecoy2415_2Q3TA	2Q3TA	2.44	-0.9355	0.2318
1VK5_A	emdecoy2416_2Q3TA	2Q3TA	2.97	-0.9355	0.2318
1VK5_A	emdecoy2417_2Q3TA	2Q3TA	2.49	-0.8338	0.2728
1VK5_A	emdecoy2418_2Q3TA	2Q3TA	3.06	-0.5290	0.4166
1VK5_A	emdecoy2419_2Q3TA	2Q3TA	2.60	-1.4435	0.0826
1VK5_A	emdecoy241_2Q3TA	2Q3TA	2.47	-1.0371	0.1946
1VK5_A	emdecoy2420_2Q3TA	2Q3TA	2.76	-0.1226	0.6521
1VK5_A	emdecoy2421_2Q3TA	2Q3TA	2.79	-0.7322	0.3173
1VK5_A	emdecoy2422_2Q3TA	2Q3TA	3.04	-0.3258	0.5286
1VK5_A	emdecoy2423_2Q3TA	2Q3TA	2.25	-0.6306	0.3653
1VK5_A	emdecoy2424_2Q3TA	2Q3TA	2.47	-0.2242	0.5890
1VK5_A	emdecoy2425_2Q3TA	2Q3TA	3.18	-0.4274	0.4711
1VK5_A	emdecoy2426_2Q3TA	2Q3TA	2.44	0.2838	0.9281
1VK5_A	emdecoy2427_2Q3TA	2Q3TA	3.13	-0.7322	0.3173
1VK5_A	emdecoy2428_2Q3TA	2Q3TA	2.91	-0.7322	0.3173
1VK5_A	emdecoy2429_2Q3TA	2Q3TA	2.83	-0.0210	0.7177
1VK5_A	emdecoy242_2Q3TA	2Q3TA	2.85	0.6903	1.2346
1VK5_A	emdecoy2430_2Q3TA	2Q3TA	2.60	0.4871	1.0781
1VK5_A	emdecoy2431_2Q3TA	2Q3TA	2.61	-0.1226	0.6521
1VK5_A	emdecoy2432_2Q3TA	2Q3TA	2.38	-0.8338	0.2728
1VK5_A	emdecoy2433_2Q3TA	2Q3TA	2.86	-0.5290	0.4166
1VK5_A	emdecoy2434_2Q3TA	2Q3TA	2.94	-0.7322	0.3173
1VK5_A	emdecoy2435_2Q3TA	2Q3TA	2.83	-0.6306	0.3653
1VK5_A	emdecoy2436_2Q3TA	2Q3TA	2.33	-0.3258	0.5286
1VK5_A	emdecoy2437_2Q3TA	2Q3TA	2.76	0.2838	0.9281
1VK5_A	emdecoy2438_2Q3TA	2Q3TA	3.12	-0.0210	0.7177
1VK5_A	emdecoy2439_2Q3TA	2Q3TA	2.60	-0.9355	0.2318
1VK5_A	emdecoy243_2Q3TA	2Q3TA	2.57	-0.4274	0.4711
1VK5_A	emdecoy2440_2Q3TA	2Q3TA	2.54	-0.7322	0.3173
1VK5_A	emdecoy2441_2Q3TA	2Q3TA	2.13	-0.8338	0.2728
1VK5_A	emdecoy2442_2Q3TA	2Q3TA	2.88	-1.1387	0.1610
1VK5_A	emdecoy2443_2Q3TA	2Q3TA	2.70	-0.8338	0.2728
1VK5_A	emdecoy2444_2Q3TA	2Q3TA	2.11	-0.8338	0.2728
1VK5_A	emdecoy2445_2Q3TA	2Q3TA	2.54	-0.7322	0.3173
1VK5_A	emdecoy2446_2Q3TA	2Q3TA	2.57	-0.5290	0.4166
1VK5_A	emdecoy2447_2Q3TA	2Q3TA	2.88	-0.1226	0.6521
1VK5_A	emdecoy2448_2Q3TA	2Q3TA	2.31	-0.6306	0.3653
1VK5_A	emdecoy2449_2Q3TA	2Q3TA	2.55	-0.4274	0.4711
1VK5_A	emdecoy244_2Q3TA	2Q3TA	2.04	-0.1226	0.6521
1VK5_A	emdecoy2450_2Q3TA	2Q3TA	1.85	-1.2403	0.1312
1VK5_A	emdecoy2451_2Q3TA	2Q3TA	2.37	-0.5290	0.4166
1VK5_A	emdecoy2452_2Q3TA	2Q3TA	2.60	-1.2403	0.1312
1VK5_A	emdecoy2453_2Q3TA	2Q3TA	2.56	-0.9355	0.2318
1VK5_A	emdecoy2454_2Q3TA	2Q3TA	2.48	-0.5290	0.4166
1VK5_A	emdecoy2455_2Q3TA	2Q3TA	2.81	0.4871	1.0781
1VK5_A	emdecoy2456_2Q3TA	2Q3TA	2.72	-1.0371	0.1946
1VK5_A	emdecoy2457_2Q3TA	2Q3TA	2.95	0.5887	1.1556
1VK5_A	emdecoy2458_2Q3TA	2Q3TA	2.73	0.4871	1.0781
1VK5_A	emdecoy2459_2Q3TA	2Q3TA	2.38	-0.1226	0.6521
1VK5_A	emdecoy245_2Q3TA	2Q3TA	2.35	-0.0210	0.7177
1VK5_A	emdecoy2460_2Q3TA	2Q3TA	2.81	-0.9355	0.2318
1VK5_A	emdecoy2461_2Q3TA	2Q3TA	2.88	0.6903	1.2346
1VK5_A	emdecoy2462_2Q3TA	2Q3TA	2.94	0.4871	1.0781
1VK5_A	emdecoy2463_2Q3TA	2Q3TA	2.30	0.2838	0.9281
1VK5_A	emdecoy2464_2Q3TA	2Q3TA	3.15	0.5887	1.1556
1VK5_A	emdecoy2465_2Q3TA	2Q3TA	2.87	0.5887	1.1556
1VK5_A	emdecoy2466_2Q3TA	2Q3TA	2.89	0.7919	1.3150
1VK5_A	emdecoy2467_2Q3TA	2Q3TA	2.78	0.9951	1.4795
1VK5_A	emdecoy2468_2Q3TA	2Q3TA	2.89	0.3854	1.0022
1VK5_A	emdecoy2469_2Q3TA	2Q3TA	2.74	0.3854	1.0022
1VK5_A	emdecoy246_2Q3TA	2Q3TA	2.10	-0.9355	0.2318
1VK5_A	emdecoy2470_2Q3TA	2Q3TA	3.07	0.1822	0.8559
1VK5_A	emdecoy2471_2Q3TA	2Q3TA	3.14	0.3854	1.0022
1VK5_A	emdecoy2472_2Q3TA	2Q3TA	2.71	0.4871	1.0781
1VK5_A	emdecoy2473_2Q3TA	2Q3TA	3.02	0.6903	1.2346
1VK5_A	emdecoy2474_2Q3TA	2Q3TA	2.56	-0.3258	0.5286
1VK5_A	emdecoy2475_2Q3TA	2Q3TA	2.82	-0.9355	0.2318
1VK5_A	emdecoy2476_2Q3TA	2Q3TA	2.67	-0.6306	0.3653
1VK5_A	emdecoy2477_2Q3TA	2Q3TA	2.95	0.5887	1.1556
1VK5_A	emdecoy2478_2Q3TA	2Q3TA	2.86	-0.7322	0.3173
1VK5_A	emdecoy2479_2Q3TA	2Q3TA	2.89	0.1822	0.8559
1VK5_A	emdecoy247_2Q3TA	2Q3TA	2.10	-1.2403	0.1312
1VK5_A	emdecoy2480_2Q3TA	2Q3TA	2.84	-0.6306	0.3653
1VK5_A	emdecoy2481_2Q3TA	2Q3TA	2.63	-0.1226	0.6521
1VK5_A	emdecoy2482_2Q3TA	2Q3TA	2.82	-0.3258	0.5286
1VK5_A	emdecoy2483_2Q3TA	2Q3TA	2.81	-0.3258	0.5286
1VK5_A	emdecoy2484_2Q3TA	2Q3TA	2.80	-0.6306	0.3653
1VK5_A	emdecoy2485_2Q3TA	2Q3TA	2.98	0.2838	0.9281
1VK5_A	emdecoy2486_2Q3TA	2Q3TA	2.90	-0.6306	0.3653
1VK5_A	emdecoy2487_2Q3TA	2Q3TA	2.46	-1.0371	0.1946
1VK5_A	emdecoy2488_2Q3TA	2Q3TA	2.65	-0.1226	0.6521
1VK5_A	emdecoy2489_2Q3TA	2Q3TA	2.71	0.5887	1.1556
1VK5_A	emdecoy248_2Q3TA	2Q3TA	2.32	-0.9355	0.2318
1VK5_A	emdecoy2490_2Q3TA	2Q3TA	2.67	-0.3258	0.5286
1VK5_A	emdecoy2491_2Q3TA	2Q3TA	1.92	-0.7322	0.3173
1VK5_A	emdecoy2492_2Q3TA	2Q3TA	3.11	-0.8338	0.2728
1VK5_A	emdecoy2493_2Q3TA	2Q3TA	2.74	-0.3258	0.5286
1VK5_A	emdecoy2494_2Q3TA	2Q3TA	2.69	-0.2242	0.5890
1VK5_A	emdecoy2495_2Q3TA	2Q3TA	2.60	-0.4274	0.4711
1VK5_A	emdecoy2496_2Q3TA	2Q3TA	2.64	-0.9355	0.2318
1VK5_A	emdecoy2497_2Q3TA	2Q3TA	2.85	0.4871	1.0781
1VK5_A	emdecoy2498_2Q3TA	2Q3TA	2.81	-1.0371	0.1946
1VK5_A	emdecoy2499_2Q3TA	2Q3TA	2.89	-0.6306	0.3653
1VK5_A	emdecoy249_2Q3TA	2Q3TA	2.82	-1.2403	0.1312
1VK5_A	emdecoy24_2Q3TA	2Q3TA	2.96	-1.3419	0.1051
1VK5_A	emdecoy2500_2Q3TA	2Q3TA	2.98	0.0806	0.7857
1VK5_A	emdecoy2501_2Q3TA	2Q3TA	2.57	-1.4435	0.0826
1VK5_A	emdecoy2502_2Q3TA	2Q3TA	2.73	-0.8338	0.2728
1VK5_A	emdecoy2503_2Q3TA	2Q3TA	2.42	-1.0371	0.1946
1VK5_A	emdecoy2504_2Q3TA	2Q3TA	2.43	0.1822	0.8559
1VK5_A	emdecoy2505_2Q3TA	2Q3TA	2.09	0.1822	0.8559
1VK5_A	emdecoy2506_2Q3TA	2Q3TA	2.76	-0.0210	0.7177
1VK5_A	emdecoy2507_2Q3TA	2Q3TA	2.85	0.9951	1.4795
1VK5_A	emdecoy2508_2Q3TA	2Q3TA	2.58	-0.3258	0.5286
1VK5_A	emdecoy2509_2Q3TA	2Q3TA	2.77	-0.0210	0.7177
1VK5_A	emdecoy250_2Q3TA	2Q3TA	2.66	-0.2242	0.5890
1VK5_A	emdecoy2510_2Q3TA	2Q3TA	2.57	-0.0210	0.7177
1VK5_A	emdecoy2511_2Q3TA	2Q3TA	2.90	-0.5290	0.4166
1VK5_A	emdecoy2512_2Q3TA	2Q3TA	2.78	-0.3258	0.5286
1VK5_A	emdecoy2513_2Q3TA	2Q3TA	2.50	-0.8338	0.2728
1VK5_A	emdecoy2514_2Q3TA	2Q3TA	2.24	-1.6467	0.0477
1VK5_A	emdecoy2515_2Q3TA	2Q3TA	2.56	-0.7322	0.3173
1VK5_A	emdecoy2516_2Q3TA	2Q3TA	2.34	-1.2403	0.1312
1VK5_A	emdecoy2517_2Q3TA	2Q3TA	3.03	0.2838	0.9281
1VK5_A	emdecoy2518_2Q3TA	2Q3TA	2.15	-0.5290	0.4166
1VK5_A	emdecoy2519_2Q3TA	2Q3TA	2.77	-0.8338	0.2728
1VK5_A	emdecoy251_2Q3TA	2Q3TA	2.65	-0.1226	0.6521
1VK5_A	emdecoy2520_2Q3TA	2Q3TA	2.87	-0.3258	0.5286
1VK5_A	emdecoy2521_2Q3TA	2Q3TA	2.92	-0.9355	0.2318
1VK5_A	emdecoy2522_2Q3TA	2Q3TA	1.83	-0.1226	0.6521
1VK5_A	emdecoy2523_2Q3TA	2Q3TA	2.96	0.0806	0.7857
1VK5_A	emdecoy2524_2Q3TA	2Q3TA	1.80	-1.1387	0.1610
1VK5_A	emdecoy2525_2Q3TA	2Q3TA	2.85	-0.1226	0.6521
1VK5_A	emdecoy2526_2Q3TA	2Q3TA	2.55	-0.8338	0.2728
1VK5_A	emdecoy2527_2Q3TA	2Q3TA	2.86	-0.5290	0.4166
1VK5_A	emdecoy2528_2Q3TA	2Q3TA	2.49	-1.0371	0.1946
1VK5_A	emdecoy2529_2Q3TA	2Q3TA	3.08	0.1822	0.8559
1VK5_A	emdecoy252_2Q3TA	2Q3TA	2.70	-0.3258	0.5286
1VK5_A	emdecoy2530_2Q3TA	2Q3TA	2.04	-0.6306	0.3653
1VK5_A	emdecoy2531_2Q3TA	2Q3TA	2.71	-0.8338	0.2728
1VK5_A	emdecoy2532_2Q3TA	2Q3TA	2.49	-0.7322	0.3173
1VK5_A	emdecoy2533_2Q3TA	2Q3TA	2.58	-0.4274	0.4711
1VK5_A	emdecoy2534_2Q3TA	2Q3TA	2.76	-0.9355	0.2318
1VK5_A	emdecoy2535_2Q3TA	2Q3TA	2.07	0.0806	0.7857
1VK5_A	emdecoy2536_2Q3TA	2Q3TA	2.51	-0.8338	0.2728
1VK5_A	emdecoy2537_2Q3TA	2Q3TA	2.90	0.0806	0.7857
1VK5_A	emdecoy2538_2Q3TA	2Q3TA	2.33	-0.5290	0.4166
1VK5_A	emdecoy2539_2Q3TA	2Q3TA	2.32	-0.7322	0.3173
1VK5_A	emdecoy253_2Q3TA	2Q3TA	3.04	0.8935	1.3967
1VK5_A	emdecoy2540_2Q3TA	2Q3TA	2.87	-1.3419	0.1051
1VK5_A	emdecoy2541_2Q3TA	2Q3TA	2.19	-0.9355	0.2318
1VK5_A	emdecoy2542_2Q3TA	2Q3TA	2.17	-0.5290	0.4166
1VK5_A	emdecoy2543_2Q3TA	2Q3TA	2.98	-0.0210	0.7177
1VK5_A	emdecoy2544_2Q3TA	2Q3TA	2.24	-1.2403	0.1312
1VK5_A	emdecoy2545_2Q3TA	2Q3TA	2.05	-1.1387	0.1610
1VK5_A	emdecoy2546_2Q3TA	2Q3TA	2.60	-0.9355	0.2318
1VK5_A	emdecoy2547_2Q3TA	2Q3TA	2.42	-1.2403	0.1312
1VK5_A	emdecoy2548_2Q3TA	2Q3TA	1.87	-1.3419	0.1051
1VK5_A	emdecoy2549_2Q3TA	2Q3TA	2.51	-0.6306	0.3653
1VK5_A	emdecoy254_2Q3TA	2Q3TA	1.93	-1.0371	0.1946
1VK5_A	emdecoy2550_2Q3TA	2Q3TA	3.11	0.3854	1.0022
1VK5_A	emdecoy2551_2Q3TA	2Q3TA	2.72	-0.5290	0.4166
1VK5_A	emdecoy2552_2Q3TA	2Q3TA	2.47	0.6903	1.2346
1VK5_A	emdecoy2553_2Q3TA	2Q3TA	2.70	0.8935	1.3967
1VK5_A	emdecoy2554_2Q3TA	2Q3TA	3.11	1.1983	1.6483
1VK5_A	emdecoy2555_2Q3TA	2Q3TA	2.47	0.3854	1.0022
1VK5_A	emdecoy2556_2Q3TA	2Q3TA	3.21	-0.1226	0.6521
1VK5_A	emdecoy2557_2Q3TA	2Q3TA	2.66	-0.1226	0.6521
1VK5_A	emdecoy2558_2Q3TA	2Q3TA	2.82	-0.1226	0.6521
1VK5_A	emdecoy2559_2Q3TA	2Q3TA	2.82	-0.8338	0.2728
1VK5_A	emdecoy255_2Q3TA	2Q3TA	1.77	-1.2403	0.1312
1VK5_A	emdecoy2560_2Q3TA	2Q3TA	2.94	0.7919	1.3150
1VK5_A	emdecoy2561_2Q3TA	2Q3TA	2.84	-0.5290	0.4166
1VK5_A	emdecoy2562_2Q3TA	2Q3TA	2.69	-0.7322	0.3173
1VK5_A	emdecoy2563_2Q3TA	2Q3TA	2.66	-1.0371	0.1946
1VK5_A	emdecoy2564_2Q3TA	2Q3TA	2.66	-1.5451	0.0635
1VK5_A	emdecoy2565_2Q3TA	2Q3TA	2.20	-0.8338	0.2728
1VK5_A	emdecoy2566_2Q3TA	2Q3TA	3.04	0.4871	1.0781
1VK5_A	emdecoy2567_2Q3TA	2Q3TA	2.94	-1.2403	0.1312
1VK5_A	emdecoy2568_2Q3TA	2Q3TA	2.94	0.2838	0.9281
1VK5_A	emdecoy2569_2Q3TA	2Q3TA	1.64	-1.3419	0.1051
1VK5_A	emdecoy256_2Q3TA	2Q3TA	2.73	-0.3258	0.5286
1VK5_A	emdecoy2570_2Q3TA	2Q3TA	2.51	-1.4435	0.0826
1VK5_A	emdecoy2571_2Q3TA	2Q3TA	2.75	0.2838	0.9281
1VK5_A	emdecoy2572_2Q3TA	2Q3TA	2.68	-0.6306	0.3653
1VK5_A	emdecoy2573_2Q3TA	2Q3TA	3.06	-0.4274	0.4711
1VK5_A	emdecoy2574_2Q3TA	2Q3TA	2.81	-0.1226	0.6521
1VK5_A	emdecoy2575_2Q3TA	2Q3TA	1.66	-1.3419	0.1051
1VK5_A	emdecoy2576_2Q3TA	2Q3TA	1.68	-0.2242	0.5890
1VK5_A	emdecoy2577_2Q3TA	2Q3TA	2.66	-0.7322	0.3173
1VK5_A	emdecoy2578_2Q3TA	2Q3TA	3.03	-0.1226	0.6521
1VK5_A	emdecoy2579_2Q3TA	2Q3TA	2.89	-0.3258	0.5286
1VK5_A	emdecoy257_2Q3TA	2Q3TA	2.59	-0.4274	0.4711
1VK5_A	emdecoy2580_2Q3TA	2Q3TA	3.11	-1.0371	0.1946
1VK5_A	emdecoy2581_2Q3TA	2Q3TA	2.31	-0.6306	0.3653
1VK5_A	emdecoy2582_2Q3TA	2Q3TA	2.91	-0.0210	0.7177
1VK5_A	emdecoy2583_2Q3TA	2Q3TA	2.14	-0.6306	0.3653
1VK5_A	emdecoy2584_2Q3TA	2Q3TA	2.81	-0.2242	0.5890
1VK5_A	emdecoy2585_2Q3TA	2Q3TA	1.79	-0.4274	0.4711
1VK5_A	emdecoy2586_2Q3TA	2Q3TA	3.16	-0.7322	0.3173
1VK5_A	emdecoy2587_2Q3TA	2Q3TA	2.14	-1.4435	0.0826
1VK5_A	emdecoy2588_2Q3TA	2Q3TA	2.50	-0.4274	0.4711
1VK5_A	emdecoy2589_2Q3TA	2Q3TA	2.40	-0.8338	0.2728
1VK5_A	emdecoy258_2Q3TA	2Q3TA	2.58	-1.2403	0.1312
1VK5_A	emdecoy2590_2Q3TA	2Q3TA	2.66	0.1822	0.8559
1VK5_A	emdecoy2591_2Q3TA	2Q3TA	2.41	-0.6306	0.3653
1VK5_A	emdecoy2592_2Q3TA	2Q3TA	2.66	-1.3419	0.1051
1VK5_A	emdecoy2593_2Q3TA	2Q3TA	2.25	-1.1387	0.1610
1VK5_A	emdecoy2594_2Q3TA	2Q3TA	2.53	-0.7322	0.3173
1VK5_A	emdecoy2595_2Q3TA	2Q3TA	2.94	-0.5290	0.4166
1VK5_A	emdecoy2596_2Q3TA	2Q3TA	2.34	-1.1387	0.1610
1VK5_A	emdecoy2597_2Q3TA	2Q3TA	2.72	-0.3258	0.5286
1VK5_A	emdecoy2598_2Q3TA	2Q3TA	3.19	-0.7322	0.3173
1VK5_A	emdecoy2599_2Q3TA	2Q3TA	2.56	-0.6306	0.3653
1VK5_A	emdecoy259_2Q3TA	2Q3TA	2.96	0.4871	1.0781
1VK5_A	emdecoy25_2Q3TA	2Q3TA	2.85	0.2838	0.9281
1VK5_A	emdecoy2600_2Q3TA	2Q3TA	2.34	-1.3419	0.1051
1VK5_A	emdecoy2601_2Q3TA	2Q3TA	2.85	0.2838	0.9281
1VK5_A	emdecoy2602_2Q3TA	2Q3TA	2.70	-0.0210	0.7177
1VK5_A	emdecoy2603_2Q3TA	2Q3TA	3.07	-0.2242	0.5890
1VK5_A	emdecoy2604_2Q3TA	2Q3TA	2.84	0.3854	1.0022
1VK5_A	emdecoy2605_2Q3TA	2Q3TA	2.94	0.5887	1.1556
1VK5_A	emdecoy2606_2Q3TA	2Q3TA	2.32	-0.4274	0.4711
1VK5_A	emdecoy2607_2Q3TA	2Q3TA	2.76	0.0806	0.7857
1VK5_A	emdecoy2608_2Q3TA	2Q3TA	2.89	0.8935	1.3967
1VK5_A	emdecoy2609_2Q3TA	2Q3TA	2.76	-0.3258	0.5286
1VK5_A	emdecoy260_2Q3TA	2Q3TA	3.08	0.7919	1.3150
1VK5_A	emdecoy2610_2Q3TA	2Q3TA	2.67	-0.9355	0.2318
1VK5_A	emdecoy2611_2Q3TA	2Q3TA	2.89	0.4871	1.0781
1VK5_A	emdecoy2612_2Q3TA	2Q3TA	1.99	-0.8338	0.2728
1VK5_A	emdecoy2613_2Q3TA	2Q3TA	2.79	-0.3258	0.5286
1VK5_A	emdecoy2614_2Q3TA	2Q3TA	2.78	-1.1387	0.1610
1VK5_A	emdecoy2615_2Q3TA	2Q3TA	2.81	-1.2403	0.1312
1VK5_A	emdecoy2616_2Q3TA	2Q3TA	2.76	-0.7322	0.3173
1VK5_A	emdecoy2617_2Q3TA	2Q3TA	2.54	-1.3419	0.1051
1VK5_A	emdecoy2618_2Q3TA	2Q3TA	2.46	-1.5451	0.0635
1VK5_A	emdecoy2619_2Q3TA	2Q3TA	2.80	-0.6306	0.3653
1VK5_A	emdecoy261_2Q3TA	2Q3TA	2.40	-0.3258	0.5286
1VK5_A	emdecoy2620_2Q3TA	2Q3TA	2.68	0.1822	0.8559
1VK5_A	emdecoy2621_2Q3TA	2Q3TA	2.75	-1.1387	0.1610
1VK5_A	emdecoy2622_2Q3TA	2Q3TA	2.76	0.0806	0.7857
1VK5_A	emdecoy2623_2Q3TA	2Q3TA	2.73	-0.6306	0.3653
1VK5_A	emdecoy2624_2Q3TA	2Q3TA	2.75	-0.3258	0.5286
1VK5_A	emdecoy2625_2Q3TA	2Q3TA	2.44	-1.1387	0.1610
1VK5_A	emdecoy2626_2Q3TA	2Q3TA	2.11	-0.9355	0.2318
1VK5_A	emdecoy2627_2Q3TA	2Q3TA	2.93	-0.0210	0.7177
1VK5_A	emdecoy2628_2Q3TA	2Q3TA	2.56	-0.4274	0.4711
1VK5_A	emdecoy2629_2Q3TA	2Q3TA	2.46	-0.9355	0.2318
1VK5_A	emdecoy262_2Q3TA	2Q3TA	2.72	-0.4274	0.4711
1VK5_A	emdecoy2630_2Q3TA	2Q3TA	2.83	0.1822	0.8559
1VK5_A	emdecoy2631_2Q3TA	2Q3TA	2.81	-0.6306	0.3653
1VK5_A	emdecoy2632_2Q3TA	2Q3TA	2.20	-0.6306	0.3653
1VK5_A	emdecoy2633_2Q3TA	2Q3TA	2.48	-1.0371	0.1946
1VK5_A	emdecoy2634_2Q3TA	2Q3TA	2.60	-0.5290	0.4166
1VK5_A	emdecoy2635_2Q3TA	2Q3TA	2.42	-0.6306	0.3653
1VK5_A	emdecoy2636_2Q3TA	2Q3TA	2.62	0.4871	1.0781
1VK5_A	emdecoy2637_2Q3TA	2Q3TA	2.86	-0.9355	0.2318
1VK5_A	emdecoy2638_2Q3TA	2Q3TA	2.40	-0.8338	0.2728
1VK5_A	emdecoy2639_2Q3TA	2Q3TA	2.64	-0.1226	0.6521
1VK5_A	emdecoy263_2Q3TA	2Q3TA	2.68	-0.4274	0.4711
1VK5_A	emdecoy2640_2Q3TA	2Q3TA	2.41	-0.4274	0.4711
1VK5_A	emdecoy2641_2Q3TA	2Q3TA	2.60	0.2838	0.9281
1VK5_A	emdecoy2642_2Q3TA	2Q3TA	2.62	-1.2403	0.1312
1VK5_A	emdecoy2643_2Q3TA	2Q3TA	2.22	-0.3258	0.5286
1VK5_A	emdecoy2644_2Q3TA	2Q3TA	2.61	-0.3258	0.5286
1VK5_A	emdecoy2645_2Q3TA	2Q3TA	1.97	-1.2403	0.1312
1VK5_A	emdecoy2646_2Q3TA	2Q3TA	2.48	0.0806	0.7857
1VK5_A	emdecoy2647_2Q3TA	2Q3TA	2.30	-0.8338	0.2728
1VK5_A	emdecoy2648_2Q3TA	2Q3TA	2.72	-0.6306	0.3653
1VK5_A	emdecoy2649_2Q3TA	2Q3TA	2.78	0.3854	1.0022
1VK5_A	emdecoy264_2Q3TA	2Q3TA	2.93	1.2999	1.7340
1VK5_A	emdecoy2650_2Q3TA	2Q3TA	2.76	-0.5290	0.4166
1VK5_A	emdecoy2651_2Q3TA	2Q3TA	2.52	-1.4435	0.0826
1VK5_A	emdecoy2652_2Q3TA	2Q3TA	2.28	-1.3419	0.1051
1VK5_A	emdecoy2653_2Q3TA	2Q3TA	2.95	-0.2242	0.5890
1VK5_A	emdecoy2654_2Q3TA	2Q3TA	2.83	0.8935	1.3967
1VK5_A	emdecoy2655_2Q3TA	2Q3TA	1.93	-1.4435	0.0826
1VK5_A	emdecoy2656_2Q3TA	2Q3TA	2.53	0.7919	1.3150
1VK5_A	emdecoy2657_2Q3TA	2Q3TA	2.85	0.0806	0.7857
1VK5_A	emdecoy2658_2Q3TA	2Q3TA	2.66	-0.5290	0.4166
1VK5_A	emdecoy2659_2Q3TA	2Q3TA	2.52	0.1822	0.8559
1VK5_A	emdecoy265_2Q3TA	2Q3TA	2.51	-0.2242	0.5890
1VK5_A	emdecoy2660_2Q3TA	2Q3TA	2.80	0.1822	0.8559
1VK5_A	emdecoy2661_2Q3TA	2Q3TA	2.13	-0.8338	0.2728
1VK5_A	emdecoy2662_2Q3TA	2Q3TA	2.77	0.7919	1.3150
1VK5_A	emdecoy2663_2Q3TA	2Q3TA	2.94	-0.2242	0.5890
1VK5_A	emdecoy2664_2Q3TA	2Q3TA	3.04	0.5887	1.1556
1VK5_A	emdecoy2665_2Q3TA	2Q3TA	2.29	-0.3258	0.5286
1VK5_A	emdecoy2666_2Q3TA	2Q3TA	2.76	-1.4435	0.0826
1VK5_A	emdecoy2667_2Q3TA	2Q3TA	2.18	-1.3419	0.1051
1VK5_A	emdecoy2668_2Q3TA	2Q3TA	2.17	-1.4435	0.0826
1VK5_A	emdecoy2669_2Q3TA	2Q3TA	3.17	-0.2242	0.5890
1VK5_A	emdecoy266_2Q3TA	2Q3TA	2.46	-0.2242	0.5890
1VK5_A	emdecoy2670_2Q3TA	2Q3TA	2.61	-0.8338	0.2728
1VK5_A	emdecoy2671_2Q3TA	2Q3TA	2.49	-0.5290	0.4166
1VK5_A	emdecoy2672_2Q3TA	2Q3TA	2.67	-0.5290	0.4166
1VK5_A	emdecoy2673_2Q3TA	2Q3TA	2.88	-0.8338	0.2728
1VK5_A	emdecoy2674_2Q3TA	2Q3TA	2.89	0.1822	0.8559
1VK5_A	emdecoy2675_2Q3TA	2Q3TA	2.80	0.2838	0.9281
1VK5_A	emdecoy2676_2Q3TA	2Q3TA	2.80	-0.2242	0.5890
1VK5_A	emdecoy2677_2Q3TA	2Q3TA	2.57	-0.2242	0.5890
1VK5_A	emdecoy2678_2Q3TA	2Q3TA	2.88	-0.2242	0.5890
1VK5_A	emdecoy2679_2Q3TA	2Q3TA	2.95	-0.8338	0.2728
1VK5_A	emdecoy267_2Q3TA	2Q3TA	2.60	-1.5451	0.0635
1VK5_A	emdecoy2680_2Q3TA	2Q3TA	2.66	-0.8338	0.2728
1VK5_A	emdecoy2681_2Q3TA	2Q3TA	2.07	-0.1226	0.6521
1VK5_A	emdecoy2682_2Q3TA	2Q3TA	2.96	0.2838	0.9281
1VK5_A	emdecoy2683_2Q3TA	2Q3TA	2.90	-0.6306	0.3653
1VK5_A	emdecoy2684_2Q3TA	2Q3TA	3.16	-0.1226	0.6521
1VK5_A	emdecoy2685_2Q3TA	2Q3TA	2.63	0.1822	0.8559
1VK5_A	emdecoy2686_2Q3TA	2Q3TA	2.34	-0.4274	0.4711
1VK5_A	emdecoy2687_2Q3TA	2Q3TA	2.19	-0.7322	0.3173
1VK5_A	emdecoy2688_2Q3TA	2Q3TA	2.46	-0.3258	0.5286
1VK5_A	emdecoy2689_2Q3TA	2Q3TA	2.85	-0.6306	0.3653
1VK5_A	emdecoy268_2Q3TA	2Q3TA	2.91	-0.6306	0.3653
1VK5_A	emdecoy2690_2Q3TA	2Q3TA	2.22	-0.3258	0.5286
1VK5_A	emdecoy2691_2Q3TA	2Q3TA	1.98	-0.7322	0.3173
1VK5_A	emdecoy2692_2Q3TA	2Q3TA	2.78	0.2838	0.9281
1VK5_A	emdecoy2693_2Q3TA	2Q3TA	1.92	0.0806	0.7857
1VK5_A	emdecoy2694_2Q3TA	2Q3TA	2.60	-0.6306	0.3653
1VK5_A	emdecoy2695_2Q3TA	2Q3TA	2.78	-0.5290	0.4166
1VK5_A	emdecoy2696_2Q3TA	2Q3TA	2.60	-0.5290	0.4166
1VK5_A	emdecoy2697_2Q3TA	2Q3TA	2.44	-0.9355	0.2318
1VK5_A	emdecoy2698_2Q3TA	2Q3TA	2.70	-0.1226	0.6521
1VK5_A	emdecoy2699_2Q3TA	2Q3TA	2.18	0.3854	1.0022
1VK5_A	emdecoy269_2Q3TA	2Q3TA	3.05	-1.3419	0.1051
1VK5_A	emdecoy26_2Q3TA	2Q3TA	2.44	-0.0210	0.7177
1VK5_A	emdecoy2700_2Q3TA	2Q3TA	3.16	0.1822	0.8559
1VK5_A	emdecoy2701_2Q3TA	2Q3TA	3.11	1.0967	1.5634
1VK5_A	emdecoy2702_2Q3TA	2Q3TA	2.59	-0.1226	0.6521
1VK5_A	emdecoy2703_2Q3TA	2Q3TA	2.45	-0.7322	0.3173
1VK5_A	emdecoy2704_2Q3TA	2Q3TA	2.53	-0.5290	0.4166
1VK5_A	emdecoy2705_2Q3TA	2Q3TA	2.63	-0.4274	0.4711
1VK5_A	emdecoy2706_2Q3TA	2Q3TA	2.86	-0.3258	0.5286
1VK5_A	emdecoy2707_2Q3TA	2Q3TA	2.27	-0.9355	0.2318
1VK5_A	emdecoy2708_2Q3TA	2Q3TA	2.50	-0.8338	0.2728
1VK5_A	emdecoy2709_2Q3TA	2Q3TA	2.76	-0.4274	0.4711
1VK5_A	emdecoy270_2Q3TA	2Q3TA	2.44	-0.7322	0.3173
1VK5_A	emdecoy2710_2Q3TA	2Q3TA	2.30	-0.6306	0.3653
1VK5_A	emdecoy2711_2Q3TA	2Q3TA	1.72	-0.3258	0.5286
1VK5_A	emdecoy2712_2Q3TA	2Q3TA	2.59	-1.5451	0.0635
1VK5_A	emdecoy2713_2Q3TA	2Q3TA	2.52	-1.4435	0.0826
1VK5_A	emdecoy2714_2Q3TA	2Q3TA	2.73	-0.3258	0.5286
1VK5_A	emdecoy2715_2Q3TA	2Q3TA	3.04	0.5887	1.1556
1VK5_A	emdecoy2716_2Q3TA	2Q3TA	2.25	-0.4274	0.4711
1VK5_A	emdecoy2717_2Q3TA	2Q3TA	2.95	-0.2242	0.5890
1VK5_A	emdecoy2718_2Q3TA	2Q3TA	2.23	-0.4274	0.4711
1VK5_A	emdecoy2719_2Q3TA	2Q3TA	3.03	-0.3258	0.5286
1VK5_A	emdecoy271_2Q3TA	2Q3TA	2.49	-0.5290	0.4166
1VK5_A	emdecoy2720_2Q3TA	2Q3TA	2.45	-0.9355	0.2318
1VK5_A	emdecoy2721_2Q3TA	2Q3TA	2.98	-0.1226	0.6521
1VK5_A	emdecoy2722_2Q3TA	2Q3TA	2.49	-0.9355	0.2318
1VK5_A	emdecoy2723_2Q3TA	2Q3TA	2.35	-0.5290	0.4166
1VK5_A	emdecoy2724_2Q3TA	2Q3TA	1.97	-1.3419	0.1051
1VK5_A	emdecoy2725_2Q3TA	2Q3TA	2.93	-0.6306	0.3653
1VK5_A	emdecoy2726_2Q3TA	2Q3TA	2.89	0.2838	0.9281
1VK5_A	emdecoy2727_2Q3TA	2Q3TA	2.18	-1.1387	0.1610
1VK5_A	emdecoy2728_2Q3TA	2Q3TA	2.91	0.2838	0.9281
1VK5_A	emdecoy2729_2Q3TA	2Q3TA	2.60	0.2838	0.9281
1VK5_A	emdecoy272_2Q3TA	2Q3TA	2.72	0.2838	0.9281
1VK5_A	emdecoy2730_2Q3TA	2Q3TA	2.80	-0.8338	0.2728
1VK5_A	emdecoy2731_2Q3TA	2Q3TA	2.69	0.2838	0.9281
1VK5_A	emdecoy2732_2Q3TA	2Q3TA	2.41	-0.0210	0.7177
1VK5_A	emdecoy2733_2Q3TA	2Q3TA	2.89	-0.0210	0.7177
1VK5_A	emdecoy2734_2Q3TA	2Q3TA	2.59	-0.0210	0.7177
1VK5_A	emdecoy2735_2Q3TA	2Q3TA	2.72	0.8935	1.3967
1VK5_A	emdecoy2736_2Q3TA	2Q3TA	2.69	-0.4274	0.4711
1VK5_A	emdecoy2737_2Q3TA	2Q3TA	2.31	-0.4274	0.4711
1VK5_A	emdecoy2738_2Q3TA	2Q3TA	2.09	-1.0371	0.1946
1VK5_A	emdecoy2739_2Q3TA	2Q3TA	2.52	0.4871	1.0781
1VK5_A	emdecoy273_2Q3TA	2Q3TA	3.14	0.3854	1.0022
1VK5_A	emdecoy2740_2Q3TA	2Q3TA	2.57	-0.1226	0.6521
1VK5_A	emdecoy2741_2Q3TA	2Q3TA	2.49	-0.5290	0.4166
1VK5_A	emdecoy2742_2Q3TA	2Q3TA	2.66	-0.3258	0.5286
1VK5_A	emdecoy2743_2Q3TA	2Q3TA	3.24	-0.5290	0.4166
1VK5_A	emdecoy2744_2Q3TA	2Q3TA	2.76	0.1822	0.8559
1VK5_A	emdecoy2745_2Q3TA	2Q3TA	2.78	0.2838	0.9281
1VK5_A	emdecoy2746_2Q3TA	2Q3TA	2.39	-0.6306	0.3653
1VK5_A	emdecoy2747_2Q3TA	2Q3TA	2.64	0.1822	0.8559
1VK5_A	emdecoy2748_2Q3TA	2Q3TA	2.80	-0.5290	0.4166
1VK5_A	emdecoy2749_2Q3TA	2Q3TA	2.86	-0.4274	0.4711
1VK5_A	emdecoy274_2Q3TA	2Q3TA	2.74	-0.1226	0.6521
1VK5_A	emdecoy2750_2Q3TA	2Q3TA	2.79	-0.5290	0.4166
1VK5_A	emdecoy2751_2Q3TA	2Q3TA	2.34	-0.6306	0.3653
1VK5_A	emdecoy2752_2Q3TA	2Q3TA	2.82	-0.7322	0.3173
1VK5_A	emdecoy2753_2Q3TA	2Q3TA	2.55	-0.4274	0.4711
1VK5_A	emdecoy2754_2Q3TA	2Q3TA	2.67	-1.1387	0.1610
1VK5_A	emdecoy2755_2Q3TA	2Q3TA	2.48	-0.5290	0.4166
1VK5_A	emdecoy2756_2Q3TA	2Q3TA	2.68	-0.6306	0.3653
1VK5_A	emdecoy2757_2Q3TA	2Q3TA	2.95	-0.8338	0.2728
1VK5_A	emdecoy2758_2Q3TA	2Q3TA	2.89	0.1822	0.8559
1VK5_A	emdecoy2759_2Q3TA	2Q3TA	2.70	-1.3419	0.1051
1VK5_A	emdecoy275_2Q3TA	2Q3TA	2.82	0.2838	0.9281
1VK5_A	emdecoy2760_2Q3TA	2Q3TA	3.04	-0.2242	0.5890
1VK5_A	emdecoy2761_2Q3TA	2Q3TA	2.05	-1.5451	0.0635
1VK5_A	emdecoy2762_2Q3TA	2Q3TA	2.14	-0.3258	0.5286
1VK5_A	emdecoy2763_2Q3TA	2Q3TA	2.82	-0.8338	0.2728
1VK5_A	emdecoy2764_2Q3TA	2Q3TA	2.16	-0.0210	0.7177
1VK5_A	emdecoy2765_2Q3TA	2Q3TA	2.83	-0.0210	0.7177
1VK5_A	emdecoy2766_2Q3TA	2Q3TA	3.22	0.0806	0.7857
1VK5_A	emdecoy2767_2Q3TA	2Q3TA	2.97	-0.1226	0.6521
1VK5_A	emdecoy2768_2Q3TA	2Q3TA	3.11	-0.2242	0.5890
1VK5_A	emdecoy2769_2Q3TA	2Q3TA	2.13	-0.2242	0.5890
1VK5_A	emdecoy276_2Q3TA	2Q3TA	3.02	-0.7322	0.3173
1VK5_A	emdecoy2770_2Q3TA	2Q3TA	2.94	0.1822	0.8559
1VK5_A	emdecoy2771_2Q3TA	2Q3TA	2.26	-0.7322	0.3173
1VK5_A	emdecoy2772_2Q3TA	2Q3TA	2.72	-1.3419	0.1051
1VK5_A	emdecoy2773_2Q3TA	2Q3TA	2.78	-0.7322	0.3173
1VK5_A	emdecoy2774_2Q3TA	2Q3TA	2.64	-0.8338	0.2728
1VK5_A	emdecoy2775_2Q3TA	2Q3TA	2.06	-1.1387	0.1610
1VK5_A	emdecoy2776_2Q3TA	2Q3TA	2.47	-0.6306	0.3653
1VK5_A	emdecoy2777_2Q3TA	2Q3TA	2.84	0.1822	0.8559
1VK5_A	emdecoy2778_2Q3TA	2Q3TA	2.19	-0.1226	0.6521
1VK5_A	emdecoy2779_2Q3TA	2Q3TA	2.79	-0.4274	0.4711
1VK5_A	emdecoy277_2Q3TA	2Q3TA	2.34	0.3854	1.0022
1VK5_A	emdecoy2780_2Q3TA	2Q3TA	2.69	0.2838	0.9281
1VK5_A	emdecoy2781_2Q3TA	2Q3TA	2.77	-0.6306	0.3653
1VK5_A	emdecoy2782_2Q3TA	2Q3TA	2.20	-1.0371	0.1946
1VK5_A	emdecoy2783_2Q3TA	2Q3TA	2.77	0.4871	1.0781
1VK5_A	emdecoy2784_2Q3TA	2Q3TA	2.50	0.7919	1.3150
1VK5_A	emdecoy2785_2Q3TA	2Q3TA	2.76	-0.8338	0.2728
1VK5_A	emdecoy2786_2Q3TA	2Q3TA	2.37	-0.5290	0.4166
1VK5_A	emdecoy2787_2Q3TA	2Q3TA	2.63	0.2838	0.9281
1VK5_A	emdecoy2788_2Q3TA	2Q3TA	2.76	0.1822	0.8559
1VK5_A	emdecoy2789_2Q3TA	2Q3TA	2.58	-0.7322	0.3173
1VK5_A	emdecoy278_2Q3TA	2Q3TA	2.30	-0.5290	0.4166
1VK5_A	emdecoy2790_2Q3TA	2Q3TA	2.81	1.0967	1.5634
1VK5_A	emdecoy2791_2Q3TA	2Q3TA	2.87	0.1822	0.8559
1VK5_A	emdecoy2792_2Q3TA	2Q3TA	2.73	-0.6306	0.3653
1VK5_A	emdecoy2793_2Q3TA	2Q3TA	2.36	-1.0371	0.1946
1VK5_A	emdecoy2794_2Q3TA	2Q3TA	2.92	0.7919	1.3150
1VK5_A	emdecoy2795_2Q3TA	2Q3TA	2.39	0.1822	0.8559
1VK5_A	emdecoy2796_2Q3TA	2Q3TA	2.60	0.6903	1.2346
1VK5_A	emdecoy2797_2Q3TA	2Q3TA	2.39	-0.1226	0.6521
1VK5_A	emdecoy2798_2Q3TA	2Q3TA	2.22	-0.1226	0.6521
1VK5_A	emdecoy2799_2Q3TA	2Q3TA	2.99	-0.3258	0.5286
1VK5_A	emdecoy279_2Q3TA	2Q3TA	2.19	-1.0371	0.1946
[truncated: 13,001 more rows]
