# Supplementary material for: Addressing the Role of Conformational Diversity in Protein Structure Prediction
Source: PLoS One. 2016 May 9;11(5):e0154923. doi: 10.1371/journal.pone.0154923 (PMC4861349; doi:10.1371/journal.pone.0154923)
Supplement: S1 Dataset — (GZ) [file pone.0154923.s002.gz › Palopoli-Monzon_2016_SI/Structural_alignments/SET_QUARK/rmsd_mammoth_Xu_2BL7A.out]

PDB_1	PDB_2	Target	RMSD	Z-score	ln(E)
2BL7A	emdecoy0_2BL7A	2BL7A	2.65	-0.4613	0.4525
2BL7A	emdecoy1000_2BL7A	2BL7A	2.34	0.1042	0.8018
2BL7A	emdecoy1001_2BL7A	2BL7A	2.13	-0.7441	0.3119
2BL7A	emdecoy1002_2BL7A	2BL7A	2.38	0.6698	1.2186
2BL7A	emdecoy1003_2BL7A	2BL7A	2.87	1.2354	1.6794
2BL7A	emdecoy1004_2BL7A	2BL7A	2.45	-0.0371	0.7071
2BL7A	emdecoy1005_2BL7A	2BL7A	2.69	0.8112	1.3305
2BL7A	emdecoy1006_2BL7A	2BL7A	2.19	-0.1785	0.6170
2BL7A	emdecoy1007_2BL7A	2BL7A	2.69	1.9423	2.2927
2BL7A	emdecoy1008_2BL7A	2BL7A	2.73	2.2251	2.5453
2BL7A	emdecoy1009_2BL7A	2BL7A	2.92	0.8112	1.3305
2BL7A	emdecoy100_2BL7A	2BL7A	2.71	3.9218	4.1016
2BL7A	emdecoy1010_2BL7A	2BL7A	3.06	-0.4613	0.4525
2BL7A	emdecoy1011_2BL7A	2BL7A	2.35	-0.1785	0.6170
2BL7A	emdecoy1012_2BL7A	2BL7A	2.77	0.2456	0.9007
2BL7A	emdecoy1013_2BL7A	2BL7A	2.55	2.2251	2.5453
2BL7A	emdecoy1014_2BL7A	2BL7A	3.02	-0.4613	0.4525
2BL7A	emdecoy1015_2BL7A	2BL7A	2.79	0.3870	1.0034
2BL7A	emdecoy1016_2BL7A	2BL7A	2.50	-0.0371	0.7071
2BL7A	emdecoy1017_2BL7A	2BL7A	2.38	-0.7441	0.3119
2BL7A	emdecoy1018_2BL7A	2BL7A	2.42	1.2354	1.6794
2BL7A	emdecoy1019_2BL7A	2BL7A	2.44	2.0837	2.4186
2BL7A	emdecoy101_2BL7A	2BL7A	2.77	1.3768	1.7994
2BL7A	emdecoy1020_2BL7A	2BL7A	2.34	0.2456	0.9007
2BL7A	emdecoy1021_2BL7A	2BL7A	2.29	0.3870	1.0034
2BL7A	emdecoy1022_2BL7A	2BL7A	2.48	0.9526	1.4447
2BL7A	emdecoy1023_2BL7A	2BL7A	2.62	1.5181	1.9209
2BL7A	emdecoy1024_2BL7A	2BL7A	2.49	0.6698	1.2186
2BL7A	emdecoy1025_2BL7A	2BL7A	2.06	-0.1785	0.6170
2BL7A	emdecoy1026_2BL7A	2BL7A	2.26	0.8112	1.3305
2BL7A	emdecoy1027_2BL7A	2BL7A	1.48	-0.3199	0.5320
2BL7A	emdecoy1028_2BL7A	2BL7A	2.56	-0.0371	0.7071
2BL7A	emdecoy1029_2BL7A	2BL7A	2.21	-0.0371	0.7071
2BL7A	emdecoy102_2BL7A	2BL7A	2.97	3.6390	3.8394
2BL7A	emdecoy1030_2BL7A	2BL7A	2.77	3.0734	3.3174
2BL7A	emdecoy1031_2BL7A	2BL7A	2.13	0.3870	1.0034
2BL7A	emdecoy1032_2BL7A	2BL7A	2.80	2.6493	2.9292
2BL7A	emdecoy1033_2BL7A	2BL7A	2.20	0.1042	0.8018
2BL7A	emdecoy1034_2BL7A	2BL7A	2.53	2.7906	3.0582
2BL7A	emdecoy1035_2BL7A	2BL7A	2.61	-0.0371	0.7071
2BL7A	emdecoy1036_2BL7A	2BL7A	2.93	2.9320	3.1876
2BL7A	emdecoy1037_2BL7A	2BL7A	2.18	-0.1785	0.6170
2BL7A	emdecoy1038_2BL7A	2BL7A	2.41	-0.1785	0.6170
2BL7A	emdecoy1039_2BL7A	2BL7A	2.20	0.3870	1.0034
2BL7A	emdecoy103_2BL7A	2BL7A	2.79	0.2456	0.9007
2BL7A	emdecoy1040_2BL7A	2BL7A	2.61	-0.0371	0.7071
2BL7A	emdecoy1041_2BL7A	2BL7A	2.64	-0.0371	0.7071
2BL7A	emdecoy1042_2BL7A	2BL7A	2.88	0.6698	1.2186
2BL7A	emdecoy1043_2BL7A	2BL7A	2.50	-0.3199	0.5320
2BL7A	emdecoy1044_2BL7A	2BL7A	2.16	0.2456	0.9007
2BL7A	emdecoy1045_2BL7A	2BL7A	2.51	-0.0371	0.7071
2BL7A	emdecoy1046_2BL7A	2BL7A	2.83	0.1042	0.8018
2BL7A	emdecoy1047_2BL7A	2BL7A	2.16	2.0837	2.4186
2BL7A	emdecoy1048_2BL7A	2BL7A	2.49	0.1042	0.8018
2BL7A	emdecoy1049_2BL7A	2BL7A	2.29	-0.1785	0.6170
2BL7A	emdecoy104_2BL7A	2BL7A	2.73	1.8009	2.1677
2BL7A	emdecoy1050_2BL7A	2BL7A	2.32	0.1042	0.8018
2BL7A	emdecoy1051_2BL7A	2BL7A	2.37	0.8112	1.3305
2BL7A	emdecoy1052_2BL7A	2BL7A	2.70	0.6698	1.2186
2BL7A	emdecoy1053_2BL7A	2BL7A	2.50	2.0837	2.4186
2BL7A	emdecoy1054_2BL7A	2BL7A	2.09	0.5284	1.1095
2BL7A	emdecoy1055_2BL7A	2BL7A	3.08	0.5284	1.1095
2BL7A	emdecoy1056_2BL7A	2BL7A	2.52	-0.8855	0.2515
2BL7A	emdecoy1057_2BL7A	2BL7A	2.47	2.2251	2.5453
2BL7A	emdecoy1058_2BL7A	2BL7A	2.84	1.0940	1.5611
2BL7A	emdecoy1059_2BL7A	2BL7A	1.96	0.1042	0.8018
2BL7A	emdecoy105_2BL7A	2BL7A	3.04	-0.3199	0.5320
2BL7A	emdecoy1060_2BL7A	2BL7A	2.61	-0.1785	0.6170
2BL7A	emdecoy1061_2BL7A	2BL7A	2.58	1.9423	2.2927
2BL7A	emdecoy1062_2BL7A	2BL7A	2.38	-0.6027	0.3790
2BL7A	emdecoy1063_2BL7A	2BL7A	2.55	2.0837	2.4186
2BL7A	emdecoy1064_2BL7A	2BL7A	2.65	-0.1785	0.6170
2BL7A	emdecoy1065_2BL7A	2BL7A	2.16	-0.1785	0.6170
2BL7A	emdecoy1066_2BL7A	2BL7A	2.92	-0.1785	0.6170
2BL7A	emdecoy1067_2BL7A	2BL7A	2.42	1.8009	2.1677
2BL7A	emdecoy1068_2BL7A	2BL7A	2.72	2.6493	2.9292
2BL7A	emdecoy1069_2BL7A	2BL7A	2.12	1.0940	1.5611
2BL7A	emdecoy106_2BL7A	2BL7A	2.66	0.5284	1.1095
2BL7A	emdecoy1070_2BL7A	2BL7A	2.91	-0.3199	0.5320
2BL7A	emdecoy1071_2BL7A	2BL7A	2.62	0.1042	0.8018
2BL7A	emdecoy1072_2BL7A	2BL7A	2.23	-0.0371	0.7071
2BL7A	emdecoy1073_2BL7A	2BL7A	2.32	-0.4613	0.4525
2BL7A	emdecoy1074_2BL7A	2BL7A	2.59	1.6595	2.0437
2BL7A	emdecoy1075_2BL7A	2BL7A	2.48	1.5181	1.9209
2BL7A	emdecoy1076_2BL7A	2BL7A	2.62	0.5284	1.1095
2BL7A	emdecoy1077_2BL7A	2BL7A	2.46	1.0940	1.5611
2BL7A	emdecoy1078_2BL7A	2BL7A	2.53	0.5284	1.1095
2BL7A	emdecoy1079_2BL7A	2BL7A	1.83	0.8112	1.3305
2BL7A	emdecoy107_2BL7A	2BL7A	2.03	-0.0371	0.7071
2BL7A	emdecoy1080_2BL7A	2BL7A	2.23	-0.6027	0.3790
2BL7A	emdecoy1081_2BL7A	2BL7A	2.70	1.8009	2.1677
2BL7A	emdecoy1082_2BL7A	2BL7A	2.32	0.3870	1.0034
2BL7A	emdecoy1083_2BL7A	2BL7A	3.18	1.9423	2.2927
2BL7A	emdecoy1084_2BL7A	2BL7A	2.32	0.8112	1.3305
2BL7A	emdecoy1085_2BL7A	2BL7A	2.75	3.2148	3.4475
2BL7A	emdecoy1086_2BL7A	2BL7A	2.50	1.8009	2.1677
2BL7A	emdecoy1087_2BL7A	2BL7A	2.39	-0.7441	0.3119
2BL7A	emdecoy1088_2BL7A	2BL7A	2.61	1.2354	1.6794
2BL7A	emdecoy1089_2BL7A	2BL7A	2.43	-1.0269	0.1981
2BL7A	emdecoy108_2BL7A	2BL7A	2.57	1.0940	1.5611
2BL7A	emdecoy1090_2BL7A	2BL7A	2.36	0.6698	1.2186
2BL7A	emdecoy1091_2BL7A	2BL7A	2.69	-0.3199	0.5320
2BL7A	emdecoy1092_2BL7A	2BL7A	2.39	-0.0371	0.7071
2BL7A	emdecoy1093_2BL7A	2BL7A	2.64	1.2354	1.6794
2BL7A	emdecoy1094_2BL7A	2BL7A	2.07	-0.1785	0.6170
2BL7A	emdecoy1095_2BL7A	2BL7A	2.65	1.2354	1.6794
2BL7A	emdecoy1096_2BL7A	2BL7A	2.53	1.2354	1.6794
2BL7A	emdecoy1097_2BL7A	2BL7A	2.25	-0.3199	0.5320
2BL7A	emdecoy1098_2BL7A	2BL7A	2.88	4.2045	4.3645
2BL7A	emdecoy1099_2BL7A	2BL7A	2.13	0.3870	1.0034
2BL7A	emdecoy109_2BL7A	2BL7A	2.12	1.3768	1.7994
2BL7A	emdecoy10_2BL7A	2BL7A	2.45	-0.8855	0.2515
2BL7A	emdecoy1100_2BL7A	2BL7A	2.14	-0.4613	0.4525
2BL7A	emdecoy1101_2BL7A	2BL7A	2.44	-0.3199	0.5320
2BL7A	emdecoy1102_2BL7A	2BL7A	2.62	-0.1785	0.6170
2BL7A	emdecoy1103_2BL7A	2BL7A	2.58	-0.3199	0.5320
2BL7A	emdecoy1104_2BL7A	2BL7A	2.90	0.3870	1.0034
2BL7A	emdecoy1105_2BL7A	2BL7A	1.88	-0.3199	0.5320
2BL7A	emdecoy1106_2BL7A	2BL7A	2.62	-0.3199	0.5320
2BL7A	emdecoy1107_2BL7A	2BL7A	2.43	0.3870	1.0034
2BL7A	emdecoy1108_2BL7A	2BL7A	2.78	0.1042	0.8018
2BL7A	emdecoy1109_2BL7A	2BL7A	2.61	0.2456	0.9007
2BL7A	emdecoy110_2BL7A	2BL7A	2.84	0.2456	0.9007
2BL7A	emdecoy1110_2BL7A	2BL7A	2.94	1.3768	1.7994
2BL7A	emdecoy1111_2BL7A	2BL7A	2.49	2.2251	2.5453
2BL7A	emdecoy1112_2BL7A	2BL7A	2.83	1.2354	1.6794
2BL7A	emdecoy1113_2BL7A	2BL7A	2.29	1.9423	2.2927
2BL7A	emdecoy1114_2BL7A	2BL7A	2.46	1.3768	1.7994
2BL7A	emdecoy1115_2BL7A	2BL7A	2.80	1.2354	1.6794
2BL7A	emdecoy1116_2BL7A	2BL7A	2.57	1.9423	2.2927
2BL7A	emdecoy1117_2BL7A	2BL7A	2.69	2.6493	2.9292
2BL7A	emdecoy1118_2BL7A	2BL7A	2.57	1.5181	1.9209
2BL7A	emdecoy1119_2BL7A	2BL7A	2.53	-0.7441	0.3119
2BL7A	emdecoy111_2BL7A	2BL7A	2.09	-0.0371	0.7071
2BL7A	emdecoy1120_2BL7A	2BL7A	2.43	-0.4613	0.4525
2BL7A	emdecoy1121_2BL7A	2BL7A	2.27	-0.4613	0.4525
2BL7A	emdecoy1122_2BL7A	2BL7A	2.41	0.3870	1.0034
2BL7A	emdecoy1123_2BL7A	2BL7A	2.74	0.5284	1.1095
2BL7A	emdecoy1124_2BL7A	2BL7A	2.31	0.3870	1.0034
2BL7A	emdecoy1125_2BL7A	2BL7A	1.44	-1.0269	0.1981
2BL7A	emdecoy1126_2BL7A	2BL7A	2.81	2.3665	2.6727
2BL7A	emdecoy1127_2BL7A	2BL7A	2.49	0.6698	1.2186
2BL7A	emdecoy1128_2BL7A	2BL7A	2.19	0.5284	1.1095
2BL7A	emdecoy1129_2BL7A	2BL7A	3.26	2.0837	2.4186
2BL7A	emdecoy112_2BL7A	2BL7A	2.47	0.5284	1.1095
2BL7A	emdecoy1130_2BL7A	2BL7A	2.64	2.6493	2.9292
2BL7A	emdecoy1131_2BL7A	2BL7A	1.94	0.9526	1.4447
2BL7A	emdecoy1132_2BL7A	2BL7A	2.70	3.2148	3.4475
2BL7A	emdecoy1133_2BL7A	2BL7A	1.75	0.3870	1.0034
2BL7A	emdecoy1134_2BL7A	2BL7A	2.27	3.0734	3.3174
2BL7A	emdecoy1135_2BL7A	2BL7A	2.51	-0.7441	0.3119
2BL7A	emdecoy1136_2BL7A	2BL7A	2.63	0.2456	0.9007
2BL7A	emdecoy1137_2BL7A	2BL7A	2.42	0.6698	1.2186
2BL7A	emdecoy1138_2BL7A	2BL7A	2.82	0.9526	1.4447
2BL7A	emdecoy1139_2BL7A	2BL7A	2.25	0.3870	1.0034
2BL7A	emdecoy113_2BL7A	2BL7A	2.44	0.2456	0.9007
2BL7A	emdecoy1140_2BL7A	2BL7A	2.58	-0.0371	0.7071
2BL7A	emdecoy1141_2BL7A	2BL7A	2.71	0.1042	0.8018
2BL7A	emdecoy1142_2BL7A	2BL7A	2.47	-0.4613	0.4525
2BL7A	emdecoy1143_2BL7A	2BL7A	1.96	-0.1785	0.6170
2BL7A	emdecoy1144_2BL7A	2BL7A	2.96	1.0940	1.5611
2BL7A	emdecoy1145_2BL7A	2BL7A	2.29	-1.0269	0.1981
2BL7A	emdecoy1146_2BL7A	2BL7A	1.65	-0.4613	0.4525
2BL7A	emdecoy1147_2BL7A	2BL7A	2.31	0.3870	1.0034
2BL7A	emdecoy1148_2BL7A	2BL7A	2.22	0.5284	1.1095
2BL7A	emdecoy1149_2BL7A	2BL7A	2.61	4.9115	5.0233
2BL7A	emdecoy114_2BL7A	2BL7A	2.41	0.6698	1.2186
2BL7A	emdecoy1150_2BL7A	2BL7A	2.32	1.0940	1.5611
2BL7A	emdecoy1151_2BL7A	2BL7A	2.43	0.8112	1.3305
2BL7A	emdecoy1152_2BL7A	2BL7A	2.76	2.3665	2.6727
2BL7A	emdecoy1153_2BL7A	2BL7A	2.78	3.4976	3.7085
2BL7A	emdecoy1154_2BL7A	2BL7A	2.71	1.3768	1.7994
2BL7A	emdecoy1155_2BL7A	2BL7A	2.47	0.3870	1.0034
2BL7A	emdecoy1156_2BL7A	2BL7A	2.70	1.9423	2.2927
2BL7A	emdecoy1157_2BL7A	2BL7A	2.41	0.8112	1.3305
2BL7A	emdecoy1158_2BL7A	2BL7A	2.21	1.0940	1.5611
2BL7A	emdecoy1159_2BL7A	2BL7A	2.56	-0.3199	0.5320
2BL7A	emdecoy115_2BL7A	2BL7A	2.76	1.8009	2.1677
2BL7A	emdecoy1160_2BL7A	2BL7A	2.50	1.5181	1.9209
2BL7A	emdecoy1161_2BL7A	2BL7A	2.88	0.8112	1.3305
2BL7A	emdecoy1162_2BL7A	2BL7A	2.76	1.8009	2.1677
2BL7A	emdecoy1163_2BL7A	2BL7A	2.82	2.0837	2.4186
2BL7A	emdecoy1164_2BL7A	2BL7A	2.65	2.2251	2.5453
2BL7A	emdecoy1165_2BL7A	2BL7A	2.70	1.3768	1.7994
2BL7A	emdecoy1166_2BL7A	2BL7A	2.32	0.8112	1.3305
2BL7A	emdecoy1167_2BL7A	2BL7A	2.58	0.2456	0.9007
2BL7A	emdecoy1168_2BL7A	2BL7A	2.47	-0.1785	0.6170
2BL7A	emdecoy1169_2BL7A	2BL7A	2.25	0.5284	1.1095
2BL7A	emdecoy116_2BL7A	2BL7A	2.27	0.6698	1.2186
2BL7A	emdecoy1170_2BL7A	2BL7A	2.77	2.2251	2.5453
2BL7A	emdecoy1171_2BL7A	2BL7A	2.71	0.1042	0.8018
2BL7A	emdecoy1172_2BL7A	2BL7A	2.50	1.0940	1.5611
2BL7A	emdecoy1173_2BL7A	2BL7A	2.43	-0.8855	0.2515
2BL7A	emdecoy1174_2BL7A	2BL7A	2.34	0.1042	0.8018
2BL7A	emdecoy1175_2BL7A	2BL7A	2.73	0.6698	1.2186
2BL7A	emdecoy1176_2BL7A	2BL7A	2.92	-0.6027	0.3790
2BL7A	emdecoy1177_2BL7A	2BL7A	2.37	-0.0371	0.7071
2BL7A	emdecoy1178_2BL7A	2BL7A	2.40	0.6698	1.2186
2BL7A	emdecoy1179_2BL7A	2BL7A	2.84	2.9320	3.1876
2BL7A	emdecoy117_2BL7A	2BL7A	1.63	-0.0371	0.7071
2BL7A	emdecoy1180_2BL7A	2BL7A	1.92	0.9526	1.4447
2BL7A	emdecoy1181_2BL7A	2BL7A	2.83	3.0734	3.3174
2BL7A	emdecoy1182_2BL7A	2BL7A	2.21	0.3870	1.0034
2BL7A	emdecoy1183_2BL7A	2BL7A	2.58	3.6390	3.8394
2BL7A	emdecoy1184_2BL7A	2BL7A	2.31	0.8112	1.3305
2BL7A	emdecoy1185_2BL7A	2BL7A	2.35	0.5284	1.1095
2BL7A	emdecoy1186_2BL7A	2BL7A	2.30	-1.0269	0.1981
2BL7A	emdecoy1187_2BL7A	2BL7A	2.31	0.2456	0.9007
2BL7A	emdecoy1188_2BL7A	2BL7A	2.35	-0.0371	0.7071
2BL7A	emdecoy1189_2BL7A	2BL7A	2.65	0.1042	0.8018
2BL7A	emdecoy118_2BL7A	2BL7A	2.39	0.2456	0.9007
2BL7A	emdecoy1190_2BL7A	2BL7A	3.02	0.6698	1.2186
2BL7A	emdecoy1191_2BL7A	2BL7A	2.42	-0.8855	0.2515
2BL7A	emdecoy1192_2BL7A	2BL7A	2.62	0.8112	1.3305
2BL7A	emdecoy1193_2BL7A	2BL7A	2.57	0.1042	0.8018
2BL7A	emdecoy1194_2BL7A	2BL7A	2.33	-0.4613	0.4525
2BL7A	emdecoy1195_2BL7A	2BL7A	2.33	1.3768	1.7994
2BL7A	emdecoy1196_2BL7A	2BL7A	2.52	1.8009	2.1677
2BL7A	emdecoy1197_2BL7A	2BL7A	1.96	-0.0371	0.7071
2BL7A	emdecoy1198_2BL7A	2BL7A	2.55	1.6595	2.0437
2BL7A	emdecoy1199_2BL7A	2BL7A	2.51	0.5284	1.1095
2BL7A	emdecoy119_2BL7A	2BL7A	2.31	-0.1785	0.6170
2BL7A	emdecoy11_2BL7A	2BL7A	3.00	1.0940	1.5611
2BL7A	emdecoy1200_2BL7A	2BL7A	2.77	4.2045	4.3645
2BL7A	emdecoy1201_2BL7A	2BL7A	1.75	-0.4613	0.4525
2BL7A	emdecoy1202_2BL7A	2BL7A	2.62	0.9526	1.4447
2BL7A	emdecoy1203_2BL7A	2BL7A	2.36	0.9526	1.4447
2BL7A	emdecoy1204_2BL7A	2BL7A	2.76	2.7906	3.0582
2BL7A	emdecoy1205_2BL7A	2BL7A	2.21	0.9526	1.4447
2BL7A	emdecoy1206_2BL7A	2BL7A	3.02	3.0734	3.3174
2BL7A	emdecoy1207_2BL7A	2BL7A	2.71	-1.0269	0.1981
2BL7A	emdecoy1208_2BL7A	2BL7A	2.77	-0.1785	0.6170
2BL7A	emdecoy1209_2BL7A	2BL7A	1.56	1.0940	1.5611
2BL7A	emdecoy120_2BL7A	2BL7A	2.98	1.3768	1.7994
2BL7A	emdecoy1210_2BL7A	2BL7A	2.74	2.2251	2.5453
2BL7A	emdecoy1211_2BL7A	2BL7A	2.80	3.0734	3.3174
2BL7A	emdecoy1212_2BL7A	2BL7A	3.20	-0.3199	0.5320
2BL7A	emdecoy1213_2BL7A	2BL7A	2.96	0.1042	0.8018
2BL7A	emdecoy1214_2BL7A	2BL7A	1.80	0.9526	1.4447
2BL7A	emdecoy1215_2BL7A	2BL7A	2.43	0.9526	1.4447
2BL7A	emdecoy1216_2BL7A	2BL7A	1.87	-0.6027	0.3790
2BL7A	emdecoy1217_2BL7A	2BL7A	2.56	1.0940	1.5611
2BL7A	emdecoy1218_2BL7A	2BL7A	2.54	0.2456	0.9007
2BL7A	emdecoy1219_2BL7A	2BL7A	2.78	0.9526	1.4447
2BL7A	emdecoy121_2BL7A	2BL7A	2.74	0.2456	0.9007
2BL7A	emdecoy1220_2BL7A	2BL7A	2.90	-0.1785	0.6170
2BL7A	emdecoy1221_2BL7A	2BL7A	2.50	-0.8855	0.2515
2BL7A	emdecoy1222_2BL7A	2BL7A	2.37	-0.8855	0.2515
2BL7A	emdecoy1223_2BL7A	2BL7A	2.35	-0.1785	0.6170
2BL7A	emdecoy1224_2BL7A	2BL7A	2.64	1.3768	1.7994
2BL7A	emdecoy1225_2BL7A	2BL7A	2.95	0.2456	0.9007
2BL7A	emdecoy1226_2BL7A	2BL7A	2.34	0.9526	1.4447
2BL7A	emdecoy1227_2BL7A	2BL7A	2.37	0.6698	1.2186
2BL7A	emdecoy1228_2BL7A	2BL7A	2.60	-0.0371	0.7071
2BL7A	emdecoy1229_2BL7A	2BL7A	2.56	0.2456	0.9007
2BL7A	emdecoy122_2BL7A	2BL7A	2.99	-0.6027	0.3790
2BL7A	emdecoy1230_2BL7A	2BL7A	2.70	0.6698	1.2186
2BL7A	emdecoy1231_2BL7A	2BL7A	2.42	0.1042	0.8018
2BL7A	emdecoy1232_2BL7A	2BL7A	2.31	-0.0371	0.7071
2BL7A	emdecoy1233_2BL7A	2BL7A	2.57	0.2456	0.9007
2BL7A	emdecoy1234_2BL7A	2BL7A	2.91	0.1042	0.8018
2BL7A	emdecoy1235_2BL7A	2BL7A	2.13	0.6698	1.2186
2BL7A	emdecoy1236_2BL7A	2BL7A	2.86	0.2456	0.9007
2BL7A	emdecoy1237_2BL7A	2BL7A	2.31	-0.3199	0.5320
2BL7A	emdecoy1238_2BL7A	2BL7A	2.34	-0.6027	0.3790
2BL7A	emdecoy1239_2BL7A	2BL7A	2.97	-0.4613	0.4525
2BL7A	emdecoy123_2BL7A	2BL7A	2.74	2.9320	3.1876
2BL7A	emdecoy1240_2BL7A	2BL7A	2.57	-0.1785	0.6170
2BL7A	emdecoy1241_2BL7A	2BL7A	2.54	0.8112	1.3305
2BL7A	emdecoy1242_2BL7A	2BL7A	2.35	-0.8855	0.2515
2BL7A	emdecoy1243_2BL7A	2BL7A	2.49	0.6698	1.2186
2BL7A	emdecoy1244_2BL7A	2BL7A	2.63	-0.4613	0.4525
2BL7A	emdecoy1245_2BL7A	2BL7A	2.37	0.9526	1.4447
2BL7A	emdecoy1246_2BL7A	2BL7A	3.20	-0.3199	0.5320
2BL7A	emdecoy1247_2BL7A	2BL7A	2.56	0.1042	0.8018
2BL7A	emdecoy1248_2BL7A	2BL7A	1.47	-0.7441	0.3119
2BL7A	emdecoy1249_2BL7A	2BL7A	2.79	1.3768	1.7994
2BL7A	emdecoy124_2BL7A	2BL7A	2.49	1.8009	2.1677
2BL7A	emdecoy1250_2BL7A	2BL7A	2.87	0.8112	1.3305
2BL7A	emdecoy1251_2BL7A	2BL7A	2.87	3.7804	3.9704
2BL7A	emdecoy1252_2BL7A	2BL7A	2.33	-0.3199	0.5320
2BL7A	emdecoy1253_2BL7A	2BL7A	1.77	-0.6027	0.3790
2BL7A	emdecoy1254_2BL7A	2BL7A	2.51	0.8112	1.3305
2BL7A	emdecoy1255_2BL7A	2BL7A	2.64	3.2148	3.4475
2BL7A	emdecoy1256_2BL7A	2BL7A	2.50	0.9526	1.4447
2BL7A	emdecoy1257_2BL7A	2BL7A	1.81	1.2354	1.6794
2BL7A	emdecoy1258_2BL7A	2BL7A	2.19	1.3768	1.7994
2BL7A	emdecoy1259_2BL7A	2BL7A	3.26	1.0940	1.5611
2BL7A	emdecoy125_2BL7A	2BL7A	2.18	1.0940	1.5611
2BL7A	emdecoy1260_2BL7A	2BL7A	1.93	1.0940	1.5611
2BL7A	emdecoy1261_2BL7A	2BL7A	1.92	0.9526	1.4447
2BL7A	emdecoy1262_2BL7A	2BL7A	1.77	0.9526	1.4447
2BL7A	emdecoy1263_2BL7A	2BL7A	2.52	0.2456	0.9007
2BL7A	emdecoy1264_2BL7A	2BL7A	2.02	-0.0371	0.7071
2BL7A	emdecoy1265_2BL7A	2BL7A	2.51	-0.1785	0.6170
2BL7A	emdecoy1266_2BL7A	2BL7A	2.32	0.9526	1.4447
2BL7A	emdecoy1267_2BL7A	2BL7A	2.50	-0.4613	0.4525
2BL7A	emdecoy1268_2BL7A	2BL7A	2.75	0.6698	1.2186
2BL7A	emdecoy1269_2BL7A	2BL7A	2.69	-0.3199	0.5320
2BL7A	emdecoy126_2BL7A	2BL7A	2.78	2.0837	2.4186
2BL7A	emdecoy1270_2BL7A	2BL7A	2.77	-0.0371	0.7071
2BL7A	emdecoy1271_2BL7A	2BL7A	2.60	0.3870	1.0034
2BL7A	emdecoy1272_2BL7A	2BL7A	2.74	1.9423	2.2927
2BL7A	emdecoy1273_2BL7A	2BL7A	2.17	1.3768	1.7994
2BL7A	emdecoy1274_2BL7A	2BL7A	2.69	0.9526	1.4447
2BL7A	emdecoy1275_2BL7A	2BL7A	2.83	1.6595	2.0437
2BL7A	emdecoy1276_2BL7A	2BL7A	2.48	0.8112	1.3305
2BL7A	emdecoy1277_2BL7A	2BL7A	2.94	1.8009	2.1677
2BL7A	emdecoy1278_2BL7A	2BL7A	2.36	2.3665	2.6727
2BL7A	emdecoy1279_2BL7A	2BL7A	2.89	1.6595	2.0437
2BL7A	emdecoy127_2BL7A	2BL7A	2.68	1.8009	2.1677
2BL7A	emdecoy1280_2BL7A	2BL7A	2.46	0.3870	1.0034
2BL7A	emdecoy1281_2BL7A	2BL7A	2.32	0.1042	0.8018
2BL7A	emdecoy1282_2BL7A	2BL7A	2.42	-0.0371	0.7071
2BL7A	emdecoy1283_2BL7A	2BL7A	1.93	0.1042	0.8018
2BL7A	emdecoy1284_2BL7A	2BL7A	2.43	0.1042	0.8018
2BL7A	emdecoy1285_2BL7A	2BL7A	2.53	0.2456	0.9007
2BL7A	emdecoy1286_2BL7A	2BL7A	2.28	1.3768	1.7994
2BL7A	emdecoy1287_2BL7A	2BL7A	2.72	0.2456	0.9007
2BL7A	emdecoy1288_2BL7A	2BL7A	2.25	0.2456	0.9007
2BL7A	emdecoy1289_2BL7A	2BL7A	2.73	1.6595	2.0437
2BL7A	emdecoy128_2BL7A	2BL7A	2.80	0.5284	1.1095
2BL7A	emdecoy1290_2BL7A	2BL7A	2.36	0.2456	0.9007
2BL7A	emdecoy1291_2BL7A	2BL7A	2.79	0.3870	1.0034
2BL7A	emdecoy1292_2BL7A	2BL7A	2.15	0.3870	1.0034
2BL7A	emdecoy1293_2BL7A	2BL7A	2.58	-0.7441	0.3119
2BL7A	emdecoy1294_2BL7A	2BL7A	2.75	1.3768	1.7994
2BL7A	emdecoy1295_2BL7A	2BL7A	2.44	-0.6027	0.3790
2BL7A	emdecoy1296_2BL7A	2BL7A	2.29	1.2354	1.6794
2BL7A	emdecoy1297_2BL7A	2BL7A	2.91	0.3870	1.0034
2BL7A	emdecoy1298_2BL7A	2BL7A	2.16	1.3768	1.7994
2BL7A	emdecoy1299_2BL7A	2BL7A	1.95	1.2354	1.6794
2BL7A	emdecoy129_2BL7A	2BL7A	2.65	0.6698	1.2186
2BL7A	emdecoy12_2BL7A	2BL7A	2.68	-0.7441	0.3119
2BL7A	emdecoy1300_2BL7A	2BL7A	2.09	-0.6027	0.3790
2BL7A	emdecoy1301_2BL7A	2BL7A	2.11	0.9526	1.4447
2BL7A	emdecoy1302_2BL7A	2BL7A	2.28	1.0940	1.5611
2BL7A	emdecoy1303_2BL7A	2BL7A	1.94	1.2354	1.6794
2BL7A	emdecoy1304_2BL7A	2BL7A	2.99	0.1042	0.8018
2BL7A	emdecoy1305_2BL7A	2BL7A	1.93	1.5181	1.9209
2BL7A	emdecoy1306_2BL7A	2BL7A	3.07	0.3870	1.0034
2BL7A	emdecoy1307_2BL7A	2BL7A	2.93	0.5284	1.1095
2BL7A	emdecoy1308_2BL7A	2BL7A	2.82	3.3562	3.5779
2BL7A	emdecoy1309_2BL7A	2BL7A	2.18	1.2354	1.6794
2BL7A	emdecoy130_2BL7A	2BL7A	1.87	-0.7441	0.3119
2BL7A	emdecoy1310_2BL7A	2BL7A	2.17	-0.0371	0.7071
2BL7A	emdecoy1311_2BL7A	2BL7A	1.86	0.2456	0.9007
2BL7A	emdecoy1312_2BL7A	2BL7A	2.16	0.8112	1.3305
2BL7A	emdecoy1313_2BL7A	2BL7A	2.90	-0.0371	0.7071
2BL7A	emdecoy1314_2BL7A	2BL7A	3.02	1.0940	1.5611
2BL7A	emdecoy1315_2BL7A	2BL7A	2.38	1.5181	1.9209
2BL7A	emdecoy1316_2BL7A	2BL7A	2.92	1.3768	1.7994
2BL7A	emdecoy1317_2BL7A	2BL7A	2.87	0.2456	0.9007
2BL7A	emdecoy1318_2BL7A	2BL7A	2.77	-0.7441	0.3119
2BL7A	emdecoy1319_2BL7A	2BL7A	2.77	0.3870	1.0034
2BL7A	emdecoy131_2BL7A	2BL7A	2.64	1.6595	2.0437
2BL7A	emdecoy1320_2BL7A	2BL7A	2.70	0.1042	0.8018
2BL7A	emdecoy1321_2BL7A	2BL7A	2.18	0.6698	1.2186
2BL7A	emdecoy1322_2BL7A	2BL7A	2.04	1.2354	1.6794
2BL7A	emdecoy1323_2BL7A	2BL7A	2.70	0.9526	1.4447
2BL7A	emdecoy1324_2BL7A	2BL7A	2.90	2.6493	2.9292
2BL7A	emdecoy1325_2BL7A	2BL7A	2.92	-1.1683	0.1520
2BL7A	emdecoy1326_2BL7A	2BL7A	1.54	1.0940	1.5611
2BL7A	emdecoy1327_2BL7A	2BL7A	2.82	2.9320	3.1876
2BL7A	emdecoy1328_2BL7A	2BL7A	2.82	2.2251	2.5453
2BL7A	emdecoy1329_2BL7A	2BL7A	2.50	0.1042	0.8018
2BL7A	emdecoy132_2BL7A	2BL7A	2.62	-0.0371	0.7071
2BL7A	emdecoy1330_2BL7A	2BL7A	2.32	1.5181	1.9209
2BL7A	emdecoy1331_2BL7A	2BL7A	1.87	-0.8855	0.2515
2BL7A	emdecoy1332_2BL7A	2BL7A	2.89	1.6595	2.0437
2BL7A	emdecoy1333_2BL7A	2BL7A	2.76	0.9526	1.4447
2BL7A	emdecoy1334_2BL7A	2BL7A	2.59	0.9526	1.4447
2BL7A	emdecoy1335_2BL7A	2BL7A	3.11	1.6595	2.0437
2BL7A	emdecoy1336_2BL7A	2BL7A	2.50	-0.1785	0.6170
2BL7A	emdecoy1337_2BL7A	2BL7A	2.84	0.3870	1.0034
2BL7A	emdecoy1338_2BL7A	2BL7A	2.73	1.5181	1.9209
2BL7A	emdecoy1339_2BL7A	2BL7A	2.36	-0.1785	0.6170
2BL7A	emdecoy133_2BL7A	2BL7A	2.02	-0.0371	0.7071
2BL7A	emdecoy1340_2BL7A	2BL7A	2.55	-0.4613	0.4525
2BL7A	emdecoy1341_2BL7A	2BL7A	2.05	-0.0371	0.7071
2BL7A	emdecoy1342_2BL7A	2BL7A	2.44	-0.7441	0.3119
2BL7A	emdecoy1343_2BL7A	2BL7A	2.86	0.9526	1.4447
2BL7A	emdecoy1344_2BL7A	2BL7A	2.48	0.8112	1.3305
2BL7A	emdecoy1345_2BL7A	2BL7A	2.50	0.8112	1.3305
2BL7A	emdecoy1346_2BL7A	2BL7A	2.91	1.6595	2.0437
2BL7A	emdecoy1347_2BL7A	2BL7A	2.07	0.5284	1.1095
2BL7A	emdecoy1348_2BL7A	2BL7A	2.44	1.0940	1.5611
2BL7A	emdecoy1349_2BL7A	2BL7A	2.51	0.9526	1.4447
2BL7A	emdecoy134_2BL7A	2BL7A	2.39	0.3870	1.0034
2BL7A	emdecoy1350_2BL7A	2BL7A	2.56	0.1042	0.8018
2BL7A	emdecoy1351_2BL7A	2BL7A	3.27	0.3870	1.0034
2BL7A	emdecoy1352_2BL7A	2BL7A	2.05	1.3768	1.7994
2BL7A	emdecoy1353_2BL7A	2BL7A	2.42	0.5284	1.1095
2BL7A	emdecoy1354_2BL7A	2BL7A	1.77	1.2354	1.6794
2BL7A	emdecoy1355_2BL7A	2BL7A	2.65	0.2456	0.9007
2BL7A	emdecoy1356_2BL7A	2BL7A	1.97	1.5181	1.9209
2BL7A	emdecoy1357_2BL7A	2BL7A	2.99	3.6390	3.8394
2BL7A	emdecoy1358_2BL7A	2BL7A	2.44	0.5284	1.1095
2BL7A	emdecoy1359_2BL7A	2BL7A	2.45	0.3870	1.0034
2BL7A	emdecoy135_2BL7A	2BL7A	2.22	0.1042	0.8018
2BL7A	emdecoy1360_2BL7A	2BL7A	1.90	1.2354	1.6794
2BL7A	emdecoy1361_2BL7A	2BL7A	2.66	0.1042	0.8018
2BL7A	emdecoy1362_2BL7A	2BL7A	2.77	0.2456	0.9007
2BL7A	emdecoy1363_2BL7A	2BL7A	1.94	1.2354	1.6794
2BL7A	emdecoy1364_2BL7A	2BL7A	1.77	0.9526	1.4447
2BL7A	emdecoy1365_2BL7A	2BL7A	1.96	1.2354	1.6794
2BL7A	emdecoy1366_2BL7A	2BL7A	2.09	1.2354	1.6794
2BL7A	emdecoy1367_2BL7A	2BL7A	2.10	1.0940	1.5611
2BL7A	emdecoy1368_2BL7A	2BL7A	2.65	0.1042	0.8018
2BL7A	emdecoy1369_2BL7A	2BL7A	2.88	-1.4510	0.0810
2BL7A	emdecoy136_2BL7A	2BL7A	2.81	1.9423	2.2927
2BL7A	emdecoy1370_2BL7A	2BL7A	2.48	0.8112	1.3305
2BL7A	emdecoy1371_2BL7A	2BL7A	1.89	0.6698	1.2186
2BL7A	emdecoy1372_2BL7A	2BL7A	2.08	-0.8855	0.2515
2BL7A	emdecoy1373_2BL7A	2BL7A	2.79	0.3870	1.0034
2BL7A	emdecoy1374_2BL7A	2BL7A	2.84	2.9320	3.1876
2BL7A	emdecoy1375_2BL7A	2BL7A	2.26	0.8112	1.3305
2BL7A	emdecoy1376_2BL7A	2BL7A	2.50	0.5284	1.1095
2BL7A	emdecoy1377_2BL7A	2BL7A	2.37	0.9526	1.4447
2BL7A	emdecoy1378_2BL7A	2BL7A	2.42	0.8112	1.3305
2BL7A	emdecoy1379_2BL7A	2BL7A	1.60	-0.3199	0.5320
2BL7A	emdecoy137_2BL7A	2BL7A	2.33	0.5284	1.1095
2BL7A	emdecoy1380_2BL7A	2BL7A	2.87	2.0837	2.4186
2BL7A	emdecoy1381_2BL7A	2BL7A	2.73	1.6595	2.0437
2BL7A	emdecoy1382_2BL7A	2BL7A	2.80	0.6698	1.2186
2BL7A	emdecoy1383_2BL7A	2BL7A	2.78	-0.0371	0.7071
2BL7A	emdecoy1384_2BL7A	2BL7A	2.59	1.3768	1.7994
2BL7A	emdecoy1385_2BL7A	2BL7A	2.78	-0.1785	0.6170
2BL7A	emdecoy1386_2BL7A	2BL7A	2.98	1.2354	1.6794
2BL7A	emdecoy1387_2BL7A	2BL7A	2.28	1.5181	1.9209
2BL7A	emdecoy1388_2BL7A	2BL7A	2.57	-0.0371	0.7071
2BL7A	emdecoy1389_2BL7A	2BL7A	2.96	1.3768	1.7994
2BL7A	emdecoy138_2BL7A	2BL7A	2.59	0.5284	1.1095
2BL7A	emdecoy1390_2BL7A	2BL7A	2.41	0.5284	1.1095
2BL7A	emdecoy1391_2BL7A	2BL7A	2.66	1.3768	1.7994
2BL7A	emdecoy1392_2BL7A	2BL7A	2.36	1.3768	1.7994
2BL7A	emdecoy1393_2BL7A	2BL7A	3.17	1.0940	1.5611
2BL7A	emdecoy1394_2BL7A	2BL7A	2.24	0.3870	1.0034
2BL7A	emdecoy1395_2BL7A	2BL7A	2.59	0.6698	1.2186
2BL7A	emdecoy1396_2BL7A	2BL7A	2.32	0.9526	1.4447
2BL7A	emdecoy1397_2BL7A	2BL7A	2.52	1.0940	1.5611
2BL7A	emdecoy1398_2BL7A	2BL7A	2.39	0.1042	0.8018
2BL7A	emdecoy1399_2BL7A	2BL7A	2.90	0.5284	1.1095
2BL7A	emdecoy139_2BL7A	2BL7A	2.48	-0.3199	0.5320
2BL7A	emdecoy13_2BL7A	2BL7A	2.51	1.3768	1.7994
2BL7A	emdecoy1400_2BL7A	2BL7A	2.10	1.5181	1.9209
2BL7A	emdecoy1401_2BL7A	2BL7A	2.74	-1.0269	0.1981
2BL7A	emdecoy1402_2BL7A	2BL7A	2.78	1.2354	1.6794
2BL7A	emdecoy1403_2BL7A	2BL7A	2.37	0.3870	1.0034
2BL7A	emdecoy1404_2BL7A	2BL7A	2.46	1.5181	1.9209
2BL7A	emdecoy1405_2BL7A	2BL7A	2.79	0.9526	1.4447
2BL7A	emdecoy1406_2BL7A	2BL7A	2.22	-0.4613	0.4525
2BL7A	emdecoy1407_2BL7A	2BL7A	1.58	-0.4613	0.4525
2BL7A	emdecoy1408_2BL7A	2BL7A	2.24	0.5284	1.1095
2BL7A	emdecoy1409_2BL7A	2BL7A	2.62	0.8112	1.3305
2BL7A	emdecoy140_2BL7A	2BL7A	2.67	1.3768	1.7994
2BL7A	emdecoy1410_2BL7A	2BL7A	2.95	0.2456	0.9007
2BL7A	emdecoy1411_2BL7A	2BL7A	3.09	0.1042	0.8018
2BL7A	emdecoy1412_2BL7A	2BL7A	2.11	0.1042	0.8018
2BL7A	emdecoy1413_2BL7A	2BL7A	2.47	-0.4613	0.4525
2BL7A	emdecoy1414_2BL7A	2BL7A	2.24	-0.3199	0.5320
2BL7A	emdecoy1415_2BL7A	2BL7A	2.77	0.6698	1.2186
2BL7A	emdecoy1416_2BL7A	2BL7A	1.73	-0.4613	0.4525
2BL7A	emdecoy1417_2BL7A	2BL7A	2.14	-0.1785	0.6170
2BL7A	emdecoy1418_2BL7A	2BL7A	1.81	0.2456	0.9007
2BL7A	emdecoy1419_2BL7A	2BL7A	1.74	0.2456	0.9007
2BL7A	emdecoy141_2BL7A	2BL7A	2.74	1.3768	1.7994
2BL7A	emdecoy1420_2BL7A	2BL7A	2.07	0.2456	0.9007
2BL7A	emdecoy1421_2BL7A	2BL7A	2.57	-0.3199	0.5320
2BL7A	emdecoy1422_2BL7A	2BL7A	2.13	0.8112	1.3305
2BL7A	emdecoy1423_2BL7A	2BL7A	2.07	0.6698	1.2186
2BL7A	emdecoy1424_2BL7A	2BL7A	2.34	0.8112	1.3305
2BL7A	emdecoy1425_2BL7A	2BL7A	2.64	2.2251	2.5453
2BL7A	emdecoy1426_2BL7A	2BL7A	2.68	2.3665	2.6727
2BL7A	emdecoy1427_2BL7A	2BL7A	1.85	-0.7441	0.3119
2BL7A	emdecoy1428_2BL7A	2BL7A	2.55	1.2354	1.6794
2BL7A	emdecoy1429_2BL7A	2BL7A	2.38	0.9526	1.4447
2BL7A	emdecoy142_2BL7A	2BL7A	2.13	0.2456	0.9007
2BL7A	emdecoy1430_2BL7A	2BL7A	2.38	0.9526	1.4447
2BL7A	emdecoy1431_2BL7A	2BL7A	2.78	0.6698	1.2186
2BL7A	emdecoy1432_2BL7A	2BL7A	1.70	1.2354	1.6794
2BL7A	emdecoy1433_2BL7A	2BL7A	2.83	1.2354	1.6794
2BL7A	emdecoy1434_2BL7A	2BL7A	2.13	0.2456	0.9007
2BL7A	emdecoy1435_2BL7A	2BL7A	2.49	1.3768	1.7994
2BL7A	emdecoy1436_2BL7A	2BL7A	2.86	1.5181	1.9209
2BL7A	emdecoy1437_2BL7A	2BL7A	2.31	0.9526	1.4447
2BL7A	emdecoy1438_2BL7A	2BL7A	2.63	1.3768	1.7994
2BL7A	emdecoy1439_2BL7A	2BL7A	2.18	-0.3199	0.5320
2BL7A	emdecoy143_2BL7A	2BL7A	2.42	1.3768	1.7994
2BL7A	emdecoy1440_2BL7A	2BL7A	2.94	0.6698	1.2186
2BL7A	emdecoy1441_2BL7A	2BL7A	2.43	1.2354	1.6794
2BL7A	emdecoy1442_2BL7A	2BL7A	2.75	1.0940	1.5611
2BL7A	emdecoy1443_2BL7A	2BL7A	1.74	0.6698	1.2186
2BL7A	emdecoy1444_2BL7A	2BL7A	2.47	1.0940	1.5611
2BL7A	emdecoy1445_2BL7A	2BL7A	2.24	1.0940	1.5611
2BL7A	emdecoy1446_2BL7A	2BL7A	2.62	-0.8855	0.2515
2BL7A	emdecoy1447_2BL7A	2BL7A	2.78	0.8112	1.3305
2BL7A	emdecoy1448_2BL7A	2BL7A	2.98	0.6698	1.2186
2BL7A	emdecoy1449_2BL7A	2BL7A	2.56	0.2456	0.9007
2BL7A	emdecoy144_2BL7A	2BL7A	3.01	0.8112	1.3305
2BL7A	emdecoy1450_2BL7A	2BL7A	1.84	-0.8855	0.2515
2BL7A	emdecoy1451_2BL7A	2BL7A	2.01	1.6595	2.0437
2BL7A	emdecoy1452_2BL7A	2BL7A	2.19	0.2456	0.9007
2BL7A	emdecoy1453_2BL7A	2BL7A	2.52	1.8009	2.1677
2BL7A	emdecoy1454_2BL7A	2BL7A	2.11	0.3870	1.0034
2BL7A	emdecoy1455_2BL7A	2BL7A	2.71	-1.0269	0.1981
2BL7A	emdecoy1456_2BL7A	2BL7A	2.17	0.1042	0.8018
2BL7A	emdecoy1457_2BL7A	2BL7A	2.25	0.1042	0.8018
2BL7A	emdecoy1458_2BL7A	2BL7A	1.30	-0.4613	0.4525
2BL7A	emdecoy1459_2BL7A	2BL7A	2.66	0.5284	1.1095
2BL7A	emdecoy145_2BL7A	2BL7A	2.41	2.9320	3.1876
2BL7A	emdecoy1460_2BL7A	2BL7A	2.38	-0.4613	0.4525
2BL7A	emdecoy1461_2BL7A	2BL7A	2.52	-0.4613	0.4525
2BL7A	emdecoy1462_2BL7A	2BL7A	2.25	-0.4613	0.4525
2BL7A	emdecoy1463_2BL7A	2BL7A	1.78	-1.0269	0.1981
2BL7A	emdecoy1464_2BL7A	2BL7A	2.07	0.5284	1.1095
2BL7A	emdecoy1465_2BL7A	2BL7A	1.84	-0.4613	0.4525
2BL7A	emdecoy1466_2BL7A	2BL7A	2.63	0.3870	1.0034
2BL7A	emdecoy1467_2BL7A	2BL7A	2.27	-0.0371	0.7071
2BL7A	emdecoy1468_2BL7A	2BL7A	2.57	-0.1785	0.6170
2BL7A	emdecoy1469_2BL7A	2BL7A	2.75	-0.7441	0.3119
2BL7A	emdecoy146_2BL7A	2BL7A	2.30	3.2148	3.4475
2BL7A	emdecoy1470_2BL7A	2BL7A	2.97	1.9423	2.2927
2BL7A	emdecoy1471_2BL7A	2BL7A	2.20	0.9526	1.4447
2BL7A	emdecoy1472_2BL7A	2BL7A	2.53	1.2354	1.6794
2BL7A	emdecoy1473_2BL7A	2BL7A	2.35	1.2354	1.6794
2BL7A	emdecoy1474_2BL7A	2BL7A	2.11	0.9526	1.4447
2BL7A	emdecoy1475_2BL7A	2BL7A	1.94	0.8112	1.3305
2BL7A	emdecoy1476_2BL7A	2BL7A	2.61	1.3768	1.7994
2BL7A	emdecoy1477_2BL7A	2BL7A	1.93	0.3870	1.0034
2BL7A	emdecoy1478_2BL7A	2BL7A	2.03	-0.0371	0.7071
2BL7A	emdecoy1479_2BL7A	2BL7A	1.75	0.9526	1.4447
2BL7A	emdecoy147_2BL7A	2BL7A	2.66	1.2354	1.6794
2BL7A	emdecoy1480_2BL7A	2BL7A	1.73	1.2354	1.6794
2BL7A	emdecoy1481_2BL7A	2BL7A	1.62	1.0940	1.5611
2BL7A	emdecoy1482_2BL7A	2BL7A	2.88	1.0940	1.5611
2BL7A	emdecoy1483_2BL7A	2BL7A	2.81	-0.3199	0.5320
2BL7A	emdecoy1484_2BL7A	2BL7A	2.48	-0.3199	0.5320
2BL7A	emdecoy1485_2BL7A	2BL7A	2.33	0.2456	0.9007
2BL7A	emdecoy1486_2BL7A	2BL7A	2.50	0.3870	1.0034
2BL7A	emdecoy1487_2BL7A	2BL7A	2.85	0.9526	1.4447
2BL7A	emdecoy1488_2BL7A	2BL7A	2.87	1.3768	1.7994
2BL7A	emdecoy1489_2BL7A	2BL7A	1.93	0.9526	1.4447
2BL7A	emdecoy148_2BL7A	2BL7A	2.35	0.8112	1.3305
2BL7A	emdecoy1490_2BL7A	2BL7A	1.98	1.2354	1.6794
2BL7A	emdecoy1491_2BL7A	2BL7A	2.65	1.2354	1.6794
2BL7A	emdecoy1492_2BL7A	2BL7A	2.14	0.6698	1.2186
2BL7A	emdecoy1493_2BL7A	2BL7A	2.08	0.8112	1.3305
2BL7A	emdecoy1494_2BL7A	2BL7A	1.66	1.0940	1.5611
2BL7A	emdecoy1495_2BL7A	2BL7A	2.63	0.8112	1.3305
2BL7A	emdecoy1496_2BL7A	2BL7A	3.05	0.8112	1.3305
2BL7A	emdecoy1497_2BL7A	2BL7A	2.58	0.5284	1.1095
2BL7A	emdecoy1498_2BL7A	2BL7A	2.80	-0.1785	0.6170
2BL7A	emdecoy1499_2BL7A	2BL7A	2.36	1.2354	1.6794
2BL7A	emdecoy149_2BL7A	2BL7A	2.69	1.2354	1.6794
2BL7A	emdecoy14_2BL7A	2BL7A	2.23	-0.3199	0.5320
2BL7A	emdecoy1500_2BL7A	2BL7A	2.55	2.5079	2.8007
2BL7A	emdecoy1501_2BL7A	2BL7A	2.26	1.5181	1.9209
2BL7A	emdecoy1502_2BL7A	2BL7A	2.39	1.9423	2.2927
2BL7A	emdecoy1503_2BL7A	2BL7A	2.71	0.6698	1.2186
2BL7A	emdecoy1504_2BL7A	2BL7A	2.70	0.6698	1.2186
2BL7A	emdecoy1505_2BL7A	2BL7A	2.53	0.5284	1.1095
2BL7A	emdecoy1506_2BL7A	2BL7A	2.70	1.2354	1.6794
2BL7A	emdecoy1507_2BL7A	2BL7A	2.69	3.0734	3.3174
2BL7A	emdecoy1508_2BL7A	2BL7A	3.02	1.8009	2.1677
2BL7A	emdecoy1509_2BL7A	2BL7A	2.22	0.2456	0.9007
2BL7A	emdecoy150_2BL7A	2BL7A	2.48	0.2456	0.9007
2BL7A	emdecoy1510_2BL7A	2BL7A	2.79	3.2148	3.4475
2BL7A	emdecoy1511_2BL7A	2BL7A	2.33	-0.4613	0.4525
2BL7A	emdecoy1512_2BL7A	2BL7A	2.34	2.2251	2.5453
2BL7A	emdecoy1513_2BL7A	2BL7A	2.12	1.3768	1.7994
2BL7A	emdecoy1514_2BL7A	2BL7A	3.31	-2.0166	0.0132
2BL7A	emdecoy1515_2BL7A	2BL7A	2.34	1.2354	1.6794
2BL7A	emdecoy1516_2BL7A	2BL7A	2.57	0.1042	0.8018
2BL7A	emdecoy1517_2BL7A	2BL7A	2.75	3.4976	3.7085
2BL7A	emdecoy1518_2BL7A	2BL7A	2.43	2.0837	2.4186
2BL7A	emdecoy1519_2BL7A	2BL7A	2.54	-0.4613	0.4525
2BL7A	emdecoy151_2BL7A	2BL7A	2.75	3.4976	3.7085
2BL7A	emdecoy1520_2BL7A	2BL7A	2.30	3.7804	3.9704
2BL7A	emdecoy1521_2BL7A	2BL7A	2.31	1.9423	2.2927
2BL7A	emdecoy1522_2BL7A	2BL7A	2.07	-0.0371	0.7071
2BL7A	emdecoy1523_2BL7A	2BL7A	2.85	0.6698	1.2186
2BL7A	emdecoy1524_2BL7A	2BL7A	2.80	1.5181	1.9209
2BL7A	emdecoy1525_2BL7A	2BL7A	2.95	0.6698	1.2186
2BL7A	emdecoy1526_2BL7A	2BL7A	2.19	-0.4613	0.4525
2BL7A	emdecoy1527_2BL7A	2BL7A	1.86	0.2456	0.9007
2BL7A	emdecoy1528_2BL7A	2BL7A	2.46	1.5181	1.9209
2BL7A	emdecoy1529_2BL7A	2BL7A	3.02	0.9526	1.4447
2BL7A	emdecoy152_2BL7A	2BL7A	2.66	1.2354	1.6794
2BL7A	emdecoy1530_2BL7A	2BL7A	2.47	-0.7441	0.3119
2BL7A	emdecoy1531_2BL7A	2BL7A	2.29	0.8112	1.3305
2BL7A	emdecoy1532_2BL7A	2BL7A	1.93	-1.0269	0.1981
2BL7A	emdecoy1533_2BL7A	2BL7A	2.66	-0.1785	0.6170
2BL7A	emdecoy1534_2BL7A	2BL7A	2.34	0.5284	1.1095
2BL7A	emdecoy1535_2BL7A	2BL7A	2.82	-0.3199	0.5320
2BL7A	emdecoy1536_2BL7A	2BL7A	2.33	-0.0371	0.7071
2BL7A	emdecoy1537_2BL7A	2BL7A	2.13	-0.1785	0.6170
2BL7A	emdecoy1538_2BL7A	2BL7A	1.70	-0.3199	0.5320
2BL7A	emdecoy1539_2BL7A	2BL7A	2.63	1.6595	2.0437
2BL7A	emdecoy153_2BL7A	2BL7A	2.72	1.9423	2.2927
2BL7A	emdecoy1540_2BL7A	2BL7A	2.36	0.1042	0.8018
2BL7A	emdecoy1541_2BL7A	2BL7A	2.78	2.2251	2.5453
2BL7A	emdecoy1542_2BL7A	2BL7A	3.10	4.0632	4.2330
2BL7A	emdecoy1543_2BL7A	2BL7A	2.34	2.2251	2.5453
2BL7A	emdecoy1544_2BL7A	2BL7A	2.89	3.7804	3.9704
2BL7A	emdecoy1545_2BL7A	2BL7A	2.29	2.6493	2.9292
2BL7A	emdecoy1546_2BL7A	2BL7A	2.40	0.1042	0.8018
2BL7A	emdecoy1547_2BL7A	2BL7A	2.28	0.3870	1.0034
2BL7A	emdecoy1548_2BL7A	2BL7A	2.64	1.5181	1.9209
2BL7A	emdecoy1549_2BL7A	2BL7A	2.98	-0.0371	0.7071
2BL7A	emdecoy154_2BL7A	2BL7A	2.81	0.6698	1.2186
2BL7A	emdecoy1550_2BL7A	2BL7A	2.54	0.3870	1.0034
2BL7A	emdecoy1551_2BL7A	2BL7A	2.19	0.1042	0.8018
2BL7A	emdecoy1552_2BL7A	2BL7A	2.56	0.6698	1.2186
2BL7A	emdecoy1553_2BL7A	2BL7A	2.54	3.2148	3.4475
2BL7A	emdecoy1554_2BL7A	2BL7A	2.05	0.2456	0.9007
2BL7A	emdecoy1555_2BL7A	2BL7A	2.56	0.9526	1.4447
2BL7A	emdecoy1556_2BL7A	2BL7A	2.73	2.9320	3.1876
2BL7A	emdecoy1557_2BL7A	2BL7A	2.74	0.2456	0.9007
2BL7A	emdecoy1558_2BL7A	2BL7A	2.43	1.0940	1.5611
2BL7A	emdecoy1559_2BL7A	2BL7A	3.16	1.8009	2.1677
2BL7A	emdecoy155_2BL7A	2BL7A	2.38	-0.0371	0.7071
2BL7A	emdecoy1560_2BL7A	2BL7A	2.63	3.2148	3.4475
2BL7A	emdecoy1561_2BL7A	2BL7A	2.61	0.8112	1.3305
2BL7A	emdecoy1562_2BL7A	2BL7A	2.21	1.3768	1.7994
2BL7A	emdecoy1563_2BL7A	2BL7A	2.58	1.6595	2.0437
2BL7A	emdecoy1564_2BL7A	2BL7A	2.28	-0.1785	0.6170
2BL7A	emdecoy1565_2BL7A	2BL7A	2.79	3.2148	3.4475
2BL7A	emdecoy1566_2BL7A	2BL7A	2.80	3.0734	3.3174
2BL7A	emdecoy1567_2BL7A	2BL7A	2.70	1.6595	2.0437
2BL7A	emdecoy1568_2BL7A	2BL7A	2.89	3.3562	3.5779
2BL7A	emdecoy1569_2BL7A	2BL7A	1.93	0.6698	1.2186
2BL7A	emdecoy156_2BL7A	2BL7A	2.32	-0.1785	0.6170
2BL7A	emdecoy1570_2BL7A	2BL7A	3.12	0.8112	1.3305
2BL7A	emdecoy1571_2BL7A	2BL7A	2.55	2.0837	2.4186
2BL7A	emdecoy1572_2BL7A	2BL7A	2.02	0.2456	0.9007
2BL7A	emdecoy1573_2BL7A	2BL7A	3.32	3.7804	3.9704
2BL7A	emdecoy1574_2BL7A	2BL7A	2.70	3.2148	3.4475
2BL7A	emdecoy1575_2BL7A	2BL7A	2.72	3.2148	3.4475
2BL7A	emdecoy1576_2BL7A	2BL7A	2.29	0.2456	0.9007
2BL7A	emdecoy1577_2BL7A	2BL7A	2.58	-0.4613	0.4525
2BL7A	emdecoy1578_2BL7A	2BL7A	2.67	0.9526	1.4447
2BL7A	emdecoy1579_2BL7A	2BL7A	2.68	-0.4613	0.4525
2BL7A	emdecoy157_2BL7A	2BL7A	2.81	0.3870	1.0034
2BL7A	emdecoy1580_2BL7A	2BL7A	2.10	0.5284	1.1095
2BL7A	emdecoy1581_2BL7A	2BL7A	2.43	2.0837	2.4186
2BL7A	emdecoy1582_2BL7A	2BL7A	2.84	-0.3199	0.5320
2BL7A	emdecoy1583_2BL7A	2BL7A	2.32	-0.0371	0.7071
2BL7A	emdecoy1584_2BL7A	2BL7A	2.60	0.3870	1.0034
2BL7A	emdecoy1585_2BL7A	2BL7A	2.54	-0.0371	0.7071
2BL7A	emdecoy1586_2BL7A	2BL7A	2.46	0.9526	1.4447
2BL7A	emdecoy1587_2BL7A	2BL7A	2.06	-0.1785	0.6170
2BL7A	emdecoy1588_2BL7A	2BL7A	2.42	0.1042	0.8018
2BL7A	emdecoy1589_2BL7A	2BL7A	2.98	0.9526	1.4447
2BL7A	emdecoy158_2BL7A	2BL7A	2.65	-1.4510	0.0810
2BL7A	emdecoy1590_2BL7A	2BL7A	2.60	2.5079	2.8007
2BL7A	emdecoy1591_2BL7A	2BL7A	2.90	1.0940	1.5611
2BL7A	emdecoy1592_2BL7A	2BL7A	2.77	0.5284	1.1095
2BL7A	emdecoy1593_2BL7A	2BL7A	2.46	-0.3199	0.5320
2BL7A	emdecoy1594_2BL7A	2BL7A	2.76	1.5181	1.9209
2BL7A	emdecoy1595_2BL7A	2BL7A	2.84	1.2354	1.6794
2BL7A	emdecoy1596_2BL7A	2BL7A	1.62	-0.6027	0.3790
2BL7A	emdecoy1597_2BL7A	2BL7A	1.95	1.2354	1.6794
2BL7A	emdecoy1598_2BL7A	2BL7A	2.25	0.1042	0.8018
2BL7A	emdecoy1599_2BL7A	2BL7A	2.61	0.1042	0.8018
2BL7A	emdecoy159_2BL7A	2BL7A	1.99	-1.4510	0.0810
2BL7A	emdecoy15_2BL7A	2BL7A	2.21	1.2354	1.6794
2BL7A	emdecoy1600_2BL7A	2BL7A	2.33	-0.1785	0.6170
2BL7A	emdecoy1601_2BL7A	2BL7A	2.86	0.3870	1.0034
2BL7A	emdecoy1602_2BL7A	2BL7A	1.88	0.3870	1.0034
2BL7A	emdecoy1603_2BL7A	2BL7A	2.81	-0.8855	0.2515
2BL7A	emdecoy1604_2BL7A	2BL7A	2.32	3.3562	3.5779
2BL7A	emdecoy1605_2BL7A	2BL7A	2.99	2.3665	2.6727
2BL7A	emdecoy1606_2BL7A	2BL7A	2.50	0.5284	1.1095
2BL7A	emdecoy1607_2BL7A	2BL7A	2.82	1.9423	2.2927
2BL7A	emdecoy1608_2BL7A	2BL7A	2.43	2.0837	2.4186
2BL7A	emdecoy1609_2BL7A	2BL7A	2.89	2.6493	2.9292
2BL7A	emdecoy160_2BL7A	2BL7A	2.89	0.2456	0.9007
2BL7A	emdecoy1610_2BL7A	2BL7A	2.52	1.0940	1.5611
2BL7A	emdecoy1611_2BL7A	2BL7A	2.73	2.3665	2.6727
2BL7A	emdecoy1612_2BL7A	2BL7A	2.89	-0.7441	0.3119
2BL7A	emdecoy1613_2BL7A	2BL7A	2.25	0.1042	0.8018
2BL7A	emdecoy1614_2BL7A	2BL7A	2.91	2.2251	2.5453
2BL7A	emdecoy1615_2BL7A	2BL7A	2.50	0.1042	0.8018
2BL7A	emdecoy1616_2BL7A	2BL7A	2.43	-0.6027	0.3790
2BL7A	emdecoy1617_2BL7A	2BL7A	2.95	3.4976	3.7085
2BL7A	emdecoy1618_2BL7A	2BL7A	2.36	0.2456	0.9007
2BL7A	emdecoy1619_2BL7A	2BL7A	2.42	3.0734	3.3174
2BL7A	emdecoy161_2BL7A	2BL7A	2.34	1.3768	1.7994
2BL7A	emdecoy1620_2BL7A	2BL7A	2.25	3.3562	3.5779
2BL7A	emdecoy1621_2BL7A	2BL7A	2.33	-0.4613	0.4525
2BL7A	emdecoy1622_2BL7A	2BL7A	3.12	1.3768	1.7994
2BL7A	emdecoy1623_2BL7A	2BL7A	2.88	2.9320	3.1876
2BL7A	emdecoy1624_2BL7A	2BL7A	2.50	3.4976	3.7085
2BL7A	emdecoy1625_2BL7A	2BL7A	2.87	2.0837	2.4186
2BL7A	emdecoy1626_2BL7A	2BL7A	2.83	0.9526	1.4447
2BL7A	emdecoy1627_2BL7A	2BL7A	2.57	4.7701	4.8914
2BL7A	emdecoy1628_2BL7A	2BL7A	2.47	0.1042	0.8018
2BL7A	emdecoy1629_2BL7A	2BL7A	2.79	1.5181	1.9209
2BL7A	emdecoy162_2BL7A	2BL7A	1.92	0.9526	1.4447
2BL7A	emdecoy1630_2BL7A	2BL7A	3.07	3.9218	4.1016
2BL7A	emdecoy1631_2BL7A	2BL7A	2.65	3.7804	3.9704
2BL7A	emdecoy1632_2BL7A	2BL7A	2.36	0.9526	1.4447
2BL7A	emdecoy1633_2BL7A	2BL7A	2.71	1.2354	1.6794
2BL7A	emdecoy1634_2BL7A	2BL7A	2.51	0.9526	1.4447
2BL7A	emdecoy1635_2BL7A	2BL7A	2.71	0.1042	0.8018
2BL7A	emdecoy1636_2BL7A	2BL7A	2.99	0.1042	0.8018
2BL7A	emdecoy1637_2BL7A	2BL7A	3.02	2.7906	3.0582
2BL7A	emdecoy1638_2BL7A	2BL7A	1.86	-0.0371	0.7071
2BL7A	emdecoy1639_2BL7A	2BL7A	2.36	-0.0371	0.7071
2BL7A	emdecoy163_2BL7A	2BL7A	1.28	-0.6027	0.3790
2BL7A	emdecoy1640_2BL7A	2BL7A	2.19	2.6493	2.9292
2BL7A	emdecoy1641_2BL7A	2BL7A	1.63	-0.4613	0.4525
2BL7A	emdecoy1642_2BL7A	2BL7A	2.76	1.8009	2.1677
2BL7A	emdecoy1643_2BL7A	2BL7A	2.17	0.6698	1.2186
2BL7A	emdecoy1644_2BL7A	2BL7A	2.90	1.3768	1.7994
2BL7A	emdecoy1645_2BL7A	2BL7A	2.39	0.2456	0.9007
2BL7A	emdecoy1646_2BL7A	2BL7A	2.54	3.0734	3.3174
2BL7A	emdecoy1647_2BL7A	2BL7A	2.52	3.4976	3.7085
2BL7A	emdecoy1648_2BL7A	2BL7A	2.76	-0.1785	0.6170
2BL7A	emdecoy1649_2BL7A	2BL7A	2.39	-0.0371	0.7071
2BL7A	emdecoy164_2BL7A	2BL7A	2.18	-0.4613	0.4525
2BL7A	emdecoy1650_2BL7A	2BL7A	2.75	-0.3199	0.5320
2BL7A	emdecoy1651_2BL7A	2BL7A	1.99	-0.6027	0.3790
2BL7A	emdecoy1652_2BL7A	2BL7A	2.57	0.9526	1.4447
2BL7A	emdecoy1653_2BL7A	2BL7A	2.45	-0.1785	0.6170
2BL7A	emdecoy1654_2BL7A	2BL7A	2.34	1.9423	2.2927
2BL7A	emdecoy1655_2BL7A	2BL7A	2.55	1.5181	1.9209
2BL7A	emdecoy1656_2BL7A	2BL7A	2.69	3.4976	3.7085
2BL7A	emdecoy1657_2BL7A	2BL7A	2.19	0.2456	0.9007
2BL7A	emdecoy1658_2BL7A	2BL7A	2.32	0.8112	1.3305
2BL7A	emdecoy1659_2BL7A	2BL7A	2.96	1.6595	2.0437
2BL7A	emdecoy165_2BL7A	2BL7A	1.98	0.8112	1.3305
2BL7A	emdecoy1660_2BL7A	2BL7A	2.50	1.6595	2.0437
2BL7A	emdecoy1661_2BL7A	2BL7A	2.50	3.4976	3.7085
2BL7A	emdecoy1662_2BL7A	2BL7A	2.51	0.1042	0.8018
2BL7A	emdecoy1663_2BL7A	2BL7A	2.40	0.2456	0.9007
2BL7A	emdecoy1664_2BL7A	2BL7A	2.60	3.2148	3.4475
2BL7A	emdecoy1665_2BL7A	2BL7A	2.31	0.2456	0.9007
2BL7A	emdecoy1666_2BL7A	2BL7A	2.38	0.2456	0.9007
2BL7A	emdecoy1667_2BL7A	2BL7A	2.12	-0.3199	0.5320
2BL7A	emdecoy1668_2BL7A	2BL7A	2.89	3.2148	3.4475
2BL7A	emdecoy1669_2BL7A	2BL7A	3.08	3.3562	3.5779
2BL7A	emdecoy166_2BL7A	2BL7A	1.61	0.1042	0.8018
2BL7A	emdecoy1670_2BL7A	2BL7A	1.67	-0.6027	0.3790
2BL7A	emdecoy1671_2BL7A	2BL7A	2.23	-0.0371	0.7071
2BL7A	emdecoy1672_2BL7A	2BL7A	2.81	2.7906	3.0582
2BL7A	emdecoy1673_2BL7A	2BL7A	2.51	0.5284	1.1095
2BL7A	emdecoy1674_2BL7A	2BL7A	2.12	1.2354	1.6794
2BL7A	emdecoy1675_2BL7A	2BL7A	1.45	-0.3199	0.5320
2BL7A	emdecoy1676_2BL7A	2BL7A	2.24	1.0940	1.5611
2BL7A	emdecoy1677_2BL7A	2BL7A	2.56	2.0837	2.4186
2BL7A	emdecoy1678_2BL7A	2BL7A	2.31	1.0940	1.5611
2BL7A	emdecoy1679_2BL7A	2BL7A	2.70	4.4873	4.6278
2BL7A	emdecoy167_2BL7A	2BL7A	2.63	1.0940	1.5611
2BL7A	emdecoy1680_2BL7A	2BL7A	2.61	1.6595	2.0437
2BL7A	emdecoy1681_2BL7A	2BL7A	2.59	0.6698	1.2186
2BL7A	emdecoy1682_2BL7A	2BL7A	2.81	1.2354	1.6794
2BL7A	emdecoy1683_2BL7A	2BL7A	2.55	1.0940	1.5611
2BL7A	emdecoy1684_2BL7A	2BL7A	2.78	1.0940	1.5611
2BL7A	emdecoy1685_2BL7A	2BL7A	2.52	0.1042	0.8018
2BL7A	emdecoy1686_2BL7A	2BL7A	2.50	3.3562	3.5779
2BL7A	emdecoy1687_2BL7A	2BL7A	2.66	0.2456	0.9007
2BL7A	emdecoy1688_2BL7A	2BL7A	2.64	3.4976	3.7085
2BL7A	emdecoy1689_2BL7A	2BL7A	2.22	2.6493	2.9292
2BL7A	emdecoy168_2BL7A	2BL7A	2.90	-0.8855	0.2515
2BL7A	emdecoy1690_2BL7A	2BL7A	2.84	-1.1683	0.1520
2BL7A	emdecoy1691_2BL7A	2BL7A	2.02	2.9320	3.1876
2BL7A	emdecoy1692_2BL7A	2BL7A	2.73	2.7906	3.0582
2BL7A	emdecoy1693_2BL7A	2BL7A	2.22	1.2354	1.6794
2BL7A	emdecoy1694_2BL7A	2BL7A	2.10	-0.3199	0.5320
2BL7A	emdecoy1695_2BL7A	2BL7A	2.36	1.3768	1.7994
2BL7A	emdecoy1696_2BL7A	2BL7A	2.72	1.5181	1.9209
2BL7A	emdecoy1697_2BL7A	2BL7A	2.45	0.1042	0.8018
2BL7A	emdecoy1698_2BL7A	2BL7A	2.00	3.2148	3.4475
2BL7A	emdecoy1699_2BL7A	2BL7A	2.22	1.5181	1.9209
2BL7A	emdecoy169_2BL7A	2BL7A	2.58	-0.0371	0.7071
2BL7A	emdecoy16_2BL7A	2BL7A	2.58	1.2354	1.6794
2BL7A	emdecoy1700_2BL7A	2BL7A	2.07	-0.1785	0.6170
2BL7A	emdecoy1701_2BL7A	2BL7A	2.94	0.8112	1.3305
2BL7A	emdecoy1702_2BL7A	2BL7A	2.01	-0.4613	0.4525
2BL7A	emdecoy1703_2BL7A	2BL7A	2.85	1.8009	2.1677
2BL7A	emdecoy1704_2BL7A	2BL7A	3.27	1.0940	1.5611
2BL7A	emdecoy1705_2BL7A	2BL7A	2.72	3.9218	4.1016
2BL7A	emdecoy1706_2BL7A	2BL7A	2.79	4.0632	4.2330
2BL7A	emdecoy1707_2BL7A	2BL7A	2.86	2.3665	2.6727
2BL7A	emdecoy1708_2BL7A	2BL7A	2.34	3.2148	3.4475
2BL7A	emdecoy1709_2BL7A	2BL7A	2.69	1.0940	1.5611
2BL7A	emdecoy170_2BL7A	2BL7A	2.65	-0.0371	0.7071
2BL7A	emdecoy1710_2BL7A	2BL7A	2.12	-0.1785	0.6170
2BL7A	emdecoy1711_2BL7A	2BL7A	2.99	2.0837	2.4186
2BL7A	emdecoy1712_2BL7A	2BL7A	2.76	-0.0371	0.7071
2BL7A	emdecoy1713_2BL7A	2BL7A	2.76	3.2148	3.4475
2BL7A	emdecoy1714_2BL7A	2BL7A	2.67	0.1042	0.8018
2BL7A	emdecoy1715_2BL7A	2BL7A	2.74	3.3562	3.5779
2BL7A	emdecoy1716_2BL7A	2BL7A	2.52	2.7906	3.0582
2BL7A	emdecoy1717_2BL7A	2BL7A	2.26	-0.0371	0.7071
2BL7A	emdecoy1718_2BL7A	2BL7A	2.39	0.1042	0.8018
2BL7A	emdecoy1719_2BL7A	2BL7A	2.61	3.3562	3.5779
2BL7A	emdecoy171_2BL7A	2BL7A	2.67	1.2354	1.6794
2BL7A	emdecoy1720_2BL7A	2BL7A	2.51	3.6390	3.8394
2BL7A	emdecoy1721_2BL7A	2BL7A	2.40	0.9526	1.4447
2BL7A	emdecoy1722_2BL7A	2BL7A	2.86	3.4976	3.7085
2BL7A	emdecoy1723_2BL7A	2BL7A	2.71	0.2456	0.9007
2BL7A	emdecoy1724_2BL7A	2BL7A	2.85	1.6595	2.0437
2BL7A	emdecoy1725_2BL7A	2BL7A	2.39	1.0940	1.5611
2BL7A	emdecoy1726_2BL7A	2BL7A	2.70	-0.8855	0.2515
2BL7A	emdecoy1727_2BL7A	2BL7A	2.47	1.2354	1.6794
2BL7A	emdecoy1728_2BL7A	2BL7A	2.78	4.6287	4.7595
2BL7A	emdecoy1729_2BL7A	2BL7A	2.27	1.0940	1.5611
2BL7A	emdecoy172_2BL7A	2BL7A	2.71	0.3870	1.0034
2BL7A	emdecoy1730_2BL7A	2BL7A	1.94	-0.7441	0.3119
2BL7A	emdecoy1731_2BL7A	2BL7A	2.70	-0.4613	0.4525
2BL7A	emdecoy1732_2BL7A	2BL7A	2.46	0.6698	1.2186
2BL7A	emdecoy1733_2BL7A	2BL7A	2.44	0.8112	1.3305
2BL7A	emdecoy1734_2BL7A	2BL7A	2.76	2.0837	2.4186
2BL7A	emdecoy1735_2BL7A	2BL7A	3.01	2.9320	3.1876
2BL7A	emdecoy1736_2BL7A	2BL7A	2.66	1.0940	1.5611
2BL7A	emdecoy1737_2BL7A	2BL7A	2.71	1.3768	1.7994
2BL7A	emdecoy1738_2BL7A	2BL7A	2.77	1.0940	1.5611
2BL7A	emdecoy1739_2BL7A	2BL7A	2.29	0.2456	0.9007
2BL7A	emdecoy173_2BL7A	2BL7A	2.63	0.8112	1.3305
2BL7A	emdecoy1740_2BL7A	2BL7A	2.23	3.4976	3.7085
2BL7A	emdecoy1741_2BL7A	2BL7A	2.35	2.7906	3.0582
2BL7A	emdecoy1742_2BL7A	2BL7A	2.72	2.2251	2.5453
2BL7A	emdecoy1743_2BL7A	2BL7A	3.30	3.0734	3.3174
2BL7A	emdecoy1744_2BL7A	2BL7A	2.34	1.0940	1.5611
2BL7A	emdecoy1745_2BL7A	2BL7A	2.57	3.0734	3.3174
2BL7A	emdecoy1746_2BL7A	2BL7A	2.85	0.1042	0.8018
2BL7A	emdecoy1747_2BL7A	2BL7A	2.30	-0.7441	0.3119
2BL7A	emdecoy1748_2BL7A	2BL7A	2.24	0.9526	1.4447
2BL7A	emdecoy1749_2BL7A	2BL7A	2.76	3.3562	3.5779
2BL7A	emdecoy174_2BL7A	2BL7A	2.22	0.2456	0.9007
2BL7A	emdecoy1750_2BL7A	2BL7A	2.12	0.9526	1.4447
2BL7A	emdecoy1751_2BL7A	2BL7A	2.57	0.5284	1.1095
2BL7A	emdecoy1752_2BL7A	2BL7A	2.95	1.8009	2.1677
2BL7A	emdecoy1753_2BL7A	2BL7A	2.82	-0.3199	0.5320
2BL7A	emdecoy1754_2BL7A	2BL7A	2.75	3.9218	4.1016
2BL7A	emdecoy1755_2BL7A	2BL7A	2.62	-0.0371	0.7071
2BL7A	emdecoy1756_2BL7A	2BL7A	1.87	-0.3199	0.5320
2BL7A	emdecoy1757_2BL7A	2BL7A	2.18	0.1042	0.8018
2BL7A	emdecoy1758_2BL7A	2BL7A	2.07	0.5284	1.1095
2BL7A	emdecoy1759_2BL7A	2BL7A	3.14	0.5284	1.1095
2BL7A	emdecoy175_2BL7A	2BL7A	2.60	2.0837	2.4186
2BL7A	emdecoy1760_2BL7A	2BL7A	2.69	0.3870	1.0034
2BL7A	emdecoy1761_2BL7A	2BL7A	2.33	0.5284	1.1095
2BL7A	emdecoy1762_2BL7A	2BL7A	2.15	3.3562	3.5779
2BL7A	emdecoy1763_2BL7A	2BL7A	2.43	-0.0371	0.7071
2BL7A	emdecoy1764_2BL7A	2BL7A	2.12	-0.0371	0.7071
2BL7A	emdecoy1765_2BL7A	2BL7A	2.21	-0.1785	0.6170
2BL7A	emdecoy1766_2BL7A	2BL7A	2.44	-0.1785	0.6170
2BL7A	emdecoy1767_2BL7A	2BL7A	2.57	-0.1785	0.6170
2BL7A	emdecoy1768_2BL7A	2BL7A	2.38	0.1042	0.8018
2BL7A	emdecoy1769_2BL7A	2BL7A	2.21	-0.1785	0.6170
2BL7A	emdecoy176_2BL7A	2BL7A	2.70	2.3665	2.6727
2BL7A	emdecoy1770_2BL7A	2BL7A	2.73	0.9526	1.4447
2BL7A	emdecoy1771_2BL7A	2BL7A	2.81	2.0837	2.4186
2BL7A	emdecoy1772_2BL7A	2BL7A	1.82	-0.4613	0.4525
2BL7A	emdecoy1773_2BL7A	2BL7A	2.78	1.3768	1.7994
2BL7A	emdecoy1774_2BL7A	2BL7A	2.44	0.5284	1.1095
2BL7A	emdecoy1775_2BL7A	2BL7A	2.43	2.0837	2.4186
2BL7A	emdecoy1776_2BL7A	2BL7A	2.80	2.3665	2.6727
2BL7A	emdecoy1777_2BL7A	2BL7A	2.11	-0.8855	0.2515
2BL7A	emdecoy1778_2BL7A	2BL7A	2.92	1.0940	1.5611
2BL7A	emdecoy1779_2BL7A	2BL7A	2.98	-0.3199	0.5320
2BL7A	emdecoy177_2BL7A	2BL7A	2.81	2.2251	2.5453
2BL7A	emdecoy1780_2BL7A	2BL7A	2.04	-0.4613	0.4525
2BL7A	emdecoy1781_2BL7A	2BL7A	2.05	-0.6027	0.3790
2BL7A	emdecoy1782_2BL7A	2BL7A	2.52	2.9320	3.1876
2BL7A	emdecoy1783_2BL7A	2BL7A	2.94	1.3768	1.7994
2BL7A	emdecoy1784_2BL7A	2BL7A	2.23	2.7906	3.0582
2BL7A	emdecoy1785_2BL7A	2BL7A	2.48	2.3665	2.6727
2BL7A	emdecoy1786_2BL7A	2BL7A	2.67	2.9320	3.1876
2BL7A	emdecoy1787_2BL7A	2BL7A	2.69	1.3768	1.7994
2BL7A	emdecoy1788_2BL7A	2BL7A	2.50	2.3665	2.6727
2BL7A	emdecoy1789_2BL7A	2BL7A	2.21	3.2148	3.4475
2BL7A	emdecoy178_2BL7A	2BL7A	2.98	1.8009	2.1677
2BL7A	emdecoy1790_2BL7A	2BL7A	2.38	0.1042	0.8018
2BL7A	emdecoy1791_2BL7A	2BL7A	2.84	0.3870	1.0034
2BL7A	emdecoy1792_2BL7A	2BL7A	2.63	-0.3199	0.5320
2BL7A	emdecoy1793_2BL7A	2BL7A	2.80	-0.6027	0.3790
2BL7A	emdecoy1794_2BL7A	2BL7A	2.46	2.6493	2.9292
2BL7A	emdecoy1795_2BL7A	2BL7A	2.51	3.6390	3.8394
2BL7A	emdecoy1796_2BL7A	2BL7A	2.67	3.3562	3.5779
2BL7A	emdecoy1797_2BL7A	2BL7A	2.45	3.0734	3.3174
2BL7A	emdecoy1798_2BL7A	2BL7A	2.28	-0.6027	0.3790
2BL7A	emdecoy1799_2BL7A	2BL7A	2.15	-0.0371	0.7071
2BL7A	emdecoy179_2BL7A	2BL7A	2.59	1.3768	1.7994
2BL7A	emdecoy17_2BL7A	2BL7A	2.06	0.8112	1.3305
2BL7A	emdecoy1800_2BL7A	2BL7A	2.45	1.5181	1.9209
2BL7A	emdecoy1801_2BL7A	2BL7A	2.50	1.0940	1.5611
2BL7A	emdecoy1802_2BL7A	2BL7A	2.33	-0.4613	0.4525
2BL7A	emdecoy1803_2BL7A	2BL7A	2.92	3.6390	3.8394
2BL7A	emdecoy1804_2BL7A	2BL7A	2.51	-0.4613	0.4525
2BL7A	emdecoy1805_2BL7A	2BL7A	3.05	-1.4510	0.0810
2BL7A	emdecoy1806_2BL7A	2BL7A	2.73	0.8112	1.3305
2BL7A	emdecoy1807_2BL7A	2BL7A	2.82	0.5284	1.1095
2BL7A	emdecoy1808_2BL7A	2BL7A	2.88	3.6390	3.8394
2BL7A	emdecoy1809_2BL7A	2BL7A	2.35	-0.4613	0.4525
2BL7A	emdecoy180_2BL7A	2BL7A	2.41	3.4976	3.7085
2BL7A	emdecoy1810_2BL7A	2BL7A	2.93	2.2251	2.5453
2BL7A	emdecoy1811_2BL7A	2BL7A	2.54	0.3870	1.0034
2BL7A	emdecoy1812_2BL7A	2BL7A	2.29	1.5181	1.9209
2BL7A	emdecoy1813_2BL7A	2BL7A	2.17	0.2456	0.9007
2BL7A	emdecoy1814_2BL7A	2BL7A	2.73	-0.0371	0.7071
2BL7A	emdecoy1815_2BL7A	2BL7A	2.08	-0.1785	0.6170
2BL7A	emdecoy1816_2BL7A	2BL7A	2.55	2.6493	2.9292
2BL7A	emdecoy1817_2BL7A	2BL7A	2.04	-0.0371	0.7071
2BL7A	emdecoy1818_2BL7A	2BL7A	2.33	3.3562	3.5779
2BL7A	emdecoy1819_2BL7A	2BL7A	3.17	3.4976	3.7085
2BL7A	emdecoy181_2BL7A	2BL7A	2.57	0.1042	0.8018
2BL7A	emdecoy1820_2BL7A	2BL7A	2.51	0.1042	0.8018
2BL7A	emdecoy1821_2BL7A	2BL7A	1.81	-0.6027	0.3790
2BL7A	emdecoy1822_2BL7A	2BL7A	2.57	0.6698	1.2186
2BL7A	emdecoy1823_2BL7A	2BL7A	2.39	2.2251	2.5453
2BL7A	emdecoy1824_2BL7A	2BL7A	2.31	1.9423	2.2927
2BL7A	emdecoy1825_2BL7A	2BL7A	2.37	0.5284	1.1095
2BL7A	emdecoy1826_2BL7A	2BL7A	2.63	2.2251	2.5453
2BL7A	emdecoy1827_2BL7A	2BL7A	2.79	-0.7441	0.3119
2BL7A	emdecoy1828_2BL7A	2BL7A	2.27	-0.3199	0.5320
2BL7A	emdecoy1829_2BL7A	2BL7A	2.75	1.9423	2.2927
2BL7A	emdecoy182_2BL7A	2BL7A	2.52	3.2148	3.4475
2BL7A	emdecoy1830_2BL7A	2BL7A	2.95	-0.0371	0.7071
2BL7A	emdecoy1831_2BL7A	2BL7A	2.95	1.0940	1.5611
2BL7A	emdecoy1832_2BL7A	2BL7A	2.94	2.0837	2.4186
2BL7A	emdecoy1833_2BL7A	2BL7A	2.77	3.0734	3.3174
2BL7A	emdecoy1834_2BL7A	2BL7A	2.66	1.6595	2.0437
2BL7A	emdecoy1835_2BL7A	2BL7A	2.43	2.0837	2.4186
2BL7A	emdecoy1836_2BL7A	2BL7A	2.33	2.3665	2.6727
2BL7A	emdecoy1837_2BL7A	2BL7A	2.18	2.3665	2.6727
2BL7A	emdecoy1838_2BL7A	2BL7A	2.30	2.7906	3.0582
2BL7A	emdecoy1839_2BL7A	2BL7A	2.95	2.7906	3.0582
2BL7A	emdecoy183_2BL7A	2BL7A	2.54	3.2148	3.4475
2BL7A	emdecoy1840_2BL7A	2BL7A	2.65	1.0940	1.5611
2BL7A	emdecoy1841_2BL7A	2BL7A	2.16	1.0940	1.5611
2BL7A	emdecoy1842_2BL7A	2BL7A	2.38	-0.3199	0.5320
2BL7A	emdecoy1843_2BL7A	2BL7A	2.80	-0.0371	0.7071
2BL7A	emdecoy1844_2BL7A	2BL7A	1.77	-0.6027	0.3790
2BL7A	emdecoy1845_2BL7A	2BL7A	2.06	-0.1785	0.6170
2BL7A	emdecoy1846_2BL7A	2BL7A	2.43	2.0837	2.4186
2BL7A	emdecoy1847_2BL7A	2BL7A	2.35	-0.1785	0.6170
2BL7A	emdecoy1848_2BL7A	2BL7A	2.20	-0.3199	0.5320
2BL7A	emdecoy1849_2BL7A	2BL7A	2.63	2.3665	2.6727
2BL7A	emdecoy184_2BL7A	2BL7A	2.75	3.0734	3.3174
2BL7A	emdecoy1850_2BL7A	2BL7A	3.10	3.2148	3.4475
2BL7A	emdecoy1851_2BL7A	2BL7A	2.36	-0.6027	0.3790
2BL7A	emdecoy1852_2BL7A	2BL7A	2.87	4.2045	4.3645
2BL7A	emdecoy1853_2BL7A	2BL7A	2.50	-0.1785	0.6170
2BL7A	emdecoy1854_2BL7A	2BL7A	2.39	0.6698	1.2186
2BL7A	emdecoy1855_2BL7A	2BL7A	2.16	0.6698	1.2186
2BL7A	emdecoy1856_2BL7A	2BL7A	2.26	-0.1785	0.6170
2BL7A	emdecoy1857_2BL7A	2BL7A	2.74	3.9218	4.1016
2BL7A	emdecoy1858_2BL7A	2BL7A	3.16	0.5284	1.1095
2BL7A	emdecoy1859_2BL7A	2BL7A	2.40	1.5181	1.9209
2BL7A	emdecoy185_2BL7A	2BL7A	2.19	0.1042	0.8018
2BL7A	emdecoy1860_2BL7A	2BL7A	2.48	0.1042	0.8018
2BL7A	emdecoy1861_2BL7A	2BL7A	2.38	0.1042	0.8018
2BL7A	emdecoy1862_2BL7A	2BL7A	2.51	2.6493	2.9292
2BL7A	emdecoy1863_2BL7A	2BL7A	2.84	2.9320	3.1876
2BL7A	emdecoy1864_2BL7A	2BL7A	2.35	-0.1785	0.6170
2BL7A	emdecoy1865_2BL7A	2BL7A	2.69	3.6390	3.8394
2BL7A	emdecoy1866_2BL7A	2BL7A	2.27	-1.0269	0.1981
2BL7A	emdecoy1867_2BL7A	2BL7A	2.33	3.0734	3.3174
2BL7A	emdecoy1868_2BL7A	2BL7A	2.32	0.2456	0.9007
2BL7A	emdecoy1869_2BL7A	2BL7A	2.73	-0.3199	0.5320
2BL7A	emdecoy186_2BL7A	2BL7A	2.07	0.5284	1.1095
2BL7A	emdecoy1870_2BL7A	2BL7A	3.01	3.0734	3.3174
2BL7A	emdecoy1871_2BL7A	2BL7A	3.18	2.7906	3.0582
2BL7A	emdecoy1872_2BL7A	2BL7A	2.32	2.7906	3.0582
2BL7A	emdecoy1873_2BL7A	2BL7A	2.65	-0.6027	0.3790
2BL7A	emdecoy1874_2BL7A	2BL7A	2.09	-0.3199	0.5320
2BL7A	emdecoy1875_2BL7A	2BL7A	2.66	-0.7441	0.3119
2BL7A	emdecoy1876_2BL7A	2BL7A	2.50	2.7906	3.0582
2BL7A	emdecoy1877_2BL7A	2BL7A	2.93	0.1042	0.8018
2BL7A	emdecoy1878_2BL7A	2BL7A	3.01	2.6493	2.9292
2BL7A	emdecoy1879_2BL7A	2BL7A	2.63	0.1042	0.8018
2BL7A	emdecoy187_2BL7A	2BL7A	2.84	2.3665	2.6727
2BL7A	emdecoy1880_2BL7A	2BL7A	3.07	1.2354	1.6794
2BL7A	emdecoy1881_2BL7A	2BL7A	2.27	1.0940	1.5611
2BL7A	emdecoy1882_2BL7A	2BL7A	2.81	2.5079	2.8007
2BL7A	emdecoy1883_2BL7A	2BL7A	2.73	2.3665	2.6727
2BL7A	emdecoy1884_2BL7A	2BL7A	2.85	2.0837	2.4186
2BL7A	emdecoy1885_2BL7A	2BL7A	2.52	-0.1785	0.6170
2BL7A	emdecoy1886_2BL7A	2BL7A	2.22	-0.1785	0.6170
2BL7A	emdecoy1887_2BL7A	2BL7A	2.41	0.1042	0.8018
2BL7A	emdecoy1888_2BL7A	2BL7A	2.57	-0.0371	0.7071
2BL7A	emdecoy1889_2BL7A	2BL7A	2.76	0.9526	1.4447
2BL7A	emdecoy188_2BL7A	2BL7A	2.69	2.0837	2.4186
2BL7A	emdecoy1890_2BL7A	2BL7A	2.93	2.6493	2.9292
2BL7A	emdecoy1891_2BL7A	2BL7A	2.87	2.6493	2.9292
2BL7A	emdecoy1892_2BL7A	2BL7A	2.76	1.9423	2.2927
2BL7A	emdecoy1893_2BL7A	2BL7A	2.78	1.2354	1.6794
2BL7A	emdecoy1894_2BL7A	2BL7A	2.90	1.6595	2.0437
2BL7A	emdecoy1895_2BL7A	2BL7A	2.53	2.3665	2.6727
2BL7A	emdecoy1896_2BL7A	2BL7A	2.23	-0.3199	0.5320
2BL7A	emdecoy1897_2BL7A	2BL7A	2.20	1.0940	1.5611
2BL7A	emdecoy1898_2BL7A	2BL7A	3.00	1.8009	2.1677
2BL7A	emdecoy1899_2BL7A	2BL7A	2.83	0.2456	0.9007
2BL7A	emdecoy189_2BL7A	2BL7A	2.86	1.8009	2.1677
2BL7A	emdecoy18_2BL7A	2BL7A	2.46	0.1042	0.8018
2BL7A	emdecoy1900_2BL7A	2BL7A	2.15	-0.7441	0.3119
2BL7A	emdecoy1901_2BL7A	2BL7A	2.86	3.3562	3.5779
2BL7A	emdecoy1902_2BL7A	2BL7A	2.49	-0.0371	0.7071
2BL7A	emdecoy1903_2BL7A	2BL7A	2.25	1.2354	1.6794
2BL7A	emdecoy1904_2BL7A	2BL7A	2.64	-0.1785	0.6170
2BL7A	emdecoy1905_2BL7A	2BL7A	2.65	0.5284	1.1095
2BL7A	emdecoy1906_2BL7A	2BL7A	1.94	-0.8855	0.2515
2BL7A	emdecoy1907_2BL7A	2BL7A	2.58	0.1042	0.8018
2BL7A	emdecoy1908_2BL7A	2BL7A	2.46	0.1042	0.8018
2BL7A	emdecoy1909_2BL7A	2BL7A	2.48	-0.1785	0.6170
2BL7A	emdecoy190_2BL7A	2BL7A	2.43	0.5284	1.1095
2BL7A	emdecoy1910_2BL7A	2BL7A	2.86	3.2148	3.4475
2BL7A	emdecoy1911_2BL7A	2BL7A	1.88	-0.4613	0.4525
2BL7A	emdecoy1912_2BL7A	2BL7A	2.35	0.1042	0.8018
2BL7A	emdecoy1913_2BL7A	2BL7A	2.45	0.3870	1.0034
2BL7A	emdecoy1914_2BL7A	2BL7A	3.07	1.6595	2.0437
2BL7A	emdecoy1915_2BL7A	2BL7A	2.46	0.2456	0.9007
2BL7A	emdecoy1916_2BL7A	2BL7A	2.53	3.0734	3.3174
2BL7A	emdecoy1917_2BL7A	2BL7A	2.15	0.3870	1.0034
2BL7A	emdecoy1918_2BL7A	2BL7A	2.39	2.6493	2.9292
2BL7A	emdecoy1919_2BL7A	2BL7A	2.50	2.9320	3.1876
2BL7A	emdecoy191_2BL7A	2BL7A	2.60	3.0734	3.3174
2BL7A	emdecoy1920_2BL7A	2BL7A	2.62	2.2251	2.5453
2BL7A	emdecoy1921_2BL7A	2BL7A	2.58	1.6595	2.0437
2BL7A	emdecoy1922_2BL7A	2BL7A	2.36	-0.7441	0.3119
2BL7A	emdecoy1923_2BL7A	2BL7A	2.83	-0.1785	0.6170
2BL7A	emdecoy1924_2BL7A	2BL7A	2.03	-0.4613	0.4525
2BL7A	emdecoy1925_2BL7A	2BL7A	2.29	-0.6027	0.3790
2BL7A	emdecoy1926_2BL7A	2BL7A	1.99	-0.0371	0.7071
2BL7A	emdecoy1927_2BL7A	2BL7A	2.79	3.0734	3.3174
2BL7A	emdecoy1928_2BL7A	2BL7A	2.71	-0.1785	0.6170
2BL7A	emdecoy1929_2BL7A	2BL7A	3.06	2.7906	3.0582
2BL7A	emdecoy192_2BL7A	2BL7A	2.75	-0.4613	0.4525
2BL7A	emdecoy1930_2BL7A	2BL7A	2.95	2.0837	2.4186
2BL7A	emdecoy1931_2BL7A	2BL7A	2.43	1.2354	1.6794
2BL7A	emdecoy1932_2BL7A	2BL7A	2.06	-0.1785	0.6170
2BL7A	emdecoy1933_2BL7A	2BL7A	2.37	0.1042	0.8018
2BL7A	emdecoy1934_2BL7A	2BL7A	2.62	0.9526	1.4447
2BL7A	emdecoy1935_2BL7A	2BL7A	2.15	3.0734	3.3174
2BL7A	emdecoy1936_2BL7A	2BL7A	2.24	2.7906	3.0582
2BL7A	emdecoy1937_2BL7A	2BL7A	2.28	0.9526	1.4447
2BL7A	emdecoy1938_2BL7A	2BL7A	2.92	3.2148	3.4475
2BL7A	emdecoy1939_2BL7A	2BL7A	2.54	1.6595	2.0437
2BL7A	emdecoy193_2BL7A	2BL7A	2.68	2.9320	3.1876
2BL7A	emdecoy1940_2BL7A	2BL7A	2.43	0.2456	0.9007
2BL7A	emdecoy1941_2BL7A	2BL7A	2.46	1.8009	2.1677
2BL7A	emdecoy1942_2BL7A	2BL7A	2.27	0.8112	1.3305
2BL7A	emdecoy1943_2BL7A	2BL7A	2.23	1.0940	1.5611
2BL7A	emdecoy1944_2BL7A	2BL7A	2.84	1.9423	2.2927
2BL7A	emdecoy1945_2BL7A	2BL7A	2.85	1.8009	2.1677
2BL7A	emdecoy1946_2BL7A	2BL7A	2.74	0.1042	0.8018
2BL7A	emdecoy1947_2BL7A	2BL7A	2.19	0.1042	0.8018
2BL7A	emdecoy1948_2BL7A	2BL7A	2.63	1.8009	2.1677
2BL7A	emdecoy1949_2BL7A	2BL7A	2.66	0.2456	0.9007
2BL7A	emdecoy194_2BL7A	2BL7A	2.83	-0.0371	0.7071
2BL7A	emdecoy1950_2BL7A	2BL7A	2.46	0.9526	1.4447
2BL7A	emdecoy1951_2BL7A	2BL7A	2.02	1.2354	1.6794
2BL7A	emdecoy1952_2BL7A	2BL7A	2.01	1.3768	1.7994
2BL7A	emdecoy1953_2BL7A	2BL7A	1.93	-0.3199	0.5320
2BL7A	emdecoy1954_2BL7A	2BL7A	2.45	1.0940	1.5611
2BL7A	emdecoy1955_2BL7A	2BL7A	1.69	-0.7441	0.3119
2BL7A	emdecoy1956_2BL7A	2BL7A	2.72	-0.1785	0.6170
2BL7A	emdecoy1957_2BL7A	2BL7A	2.79	-0.6027	0.3790
2BL7A	emdecoy1958_2BL7A	2BL7A	3.04	0.5284	1.1095
2BL7A	emdecoy1959_2BL7A	2BL7A	2.76	2.9320	3.1876
2BL7A	emdecoy195_2BL7A	2BL7A	2.66	1.9423	2.2927
2BL7A	emdecoy1960_2BL7A	2BL7A	2.13	-0.1785	0.6170
2BL7A	emdecoy1961_2BL7A	2BL7A	2.53	2.6493	2.9292
2BL7A	emdecoy1962_2BL7A	2BL7A	2.53	-0.1785	0.6170
2BL7A	emdecoy1963_2BL7A	2BL7A	3.01	2.3665	2.6727
2BL7A	emdecoy1964_2BL7A	2BL7A	2.52	2.5079	2.8007
2BL7A	emdecoy1965_2BL7A	2BL7A	3.00	2.2251	2.5453
2BL7A	emdecoy1966_2BL7A	2BL7A	2.66	0.3870	1.0034
2BL7A	emdecoy1967_2BL7A	2BL7A	2.33	3.0734	3.3174
2BL7A	emdecoy1968_2BL7A	2BL7A	2.63	0.3870	1.0034
2BL7A	emdecoy1969_2BL7A	2BL7A	2.41	0.1042	0.8018
2BL7A	emdecoy196_2BL7A	2BL7A	2.24	1.0940	1.5611
2BL7A	emdecoy1970_2BL7A	2BL7A	2.28	-0.1785	0.6170
2BL7A	emdecoy1971_2BL7A	2BL7A	2.45	0.5284	1.1095
2BL7A	emdecoy1972_2BL7A	2BL7A	2.60	-0.4613	0.4525
2BL7A	emdecoy1973_2BL7A	2BL7A	2.30	2.6493	2.9292
2BL7A	emdecoy1974_2BL7A	2BL7A	2.43	2.9320	3.1876
2BL7A	emdecoy1975_2BL7A	2BL7A	2.55	2.9320	3.1876
2BL7A	emdecoy1976_2BL7A	2BL7A	2.46	-0.4613	0.4525
2BL7A	emdecoy1977_2BL7A	2BL7A	2.67	2.5079	2.8007
2BL7A	emdecoy1978_2BL7A	2BL7A	2.54	2.5079	2.8007
2BL7A	emdecoy1979_2BL7A	2BL7A	2.55	2.6493	2.9292
2BL7A	emdecoy197_2BL7A	2BL7A	2.24	2.6493	2.9292
2BL7A	emdecoy1980_2BL7A	2BL7A	2.80	1.6595	2.0437
2BL7A	emdecoy1981_2BL7A	2BL7A	2.62	2.7906	3.0582
2BL7A	emdecoy1982_2BL7A	2BL7A	2.45	0.9526	1.4447
2BL7A	emdecoy1983_2BL7A	2BL7A	2.68	0.9526	1.4447
2BL7A	emdecoy1984_2BL7A	2BL7A	2.41	0.2456	0.9007
2BL7A	emdecoy1985_2BL7A	2BL7A	2.57	0.9526	1.4447
2BL7A	emdecoy1986_2BL7A	2BL7A	2.47	1.2354	1.6794
2BL7A	emdecoy1987_2BL7A	2BL7A	2.96	2.7906	3.0582
2BL7A	emdecoy1988_2BL7A	2BL7A	2.58	1.2354	1.6794
2BL7A	emdecoy1989_2BL7A	2BL7A	2.78	0.1042	0.8018
2BL7A	emdecoy198_2BL7A	2BL7A	2.13	-0.0371	0.7071
2BL7A	emdecoy1990_2BL7A	2BL7A	3.08	0.9526	1.4447
2BL7A	emdecoy1991_2BL7A	2BL7A	2.69	0.1042	0.8018
2BL7A	emdecoy1992_2BL7A	2BL7A	2.67	-0.1785	0.6170
2BL7A	emdecoy1993_2BL7A	2BL7A	2.37	0.1042	0.8018
2BL7A	emdecoy1994_2BL7A	2BL7A	1.82	0.1042	0.8018
2BL7A	emdecoy1995_2BL7A	2BL7A	2.64	-0.1785	0.6170
2BL7A	emdecoy1996_2BL7A	2BL7A	2.66	1.3768	1.7994
2BL7A	emdecoy1997_2BL7A	2BL7A	2.73	2.0837	2.4186
2BL7A	emdecoy1998_2BL7A	2BL7A	2.47	0.5284	1.1095
2BL7A	emdecoy1999_2BL7A	2BL7A	2.95	1.5181	1.9209
2BL7A	emdecoy199_2BL7A	2BL7A	2.76	1.8009	2.1677
2BL7A	emdecoy19_2BL7A	2BL7A	2.46	2.7906	3.0582
2BL7A	emdecoy1_2BL7A	2BL7A	2.48	0.1042	0.8018
2BL7A	emdecoy2000_2BL7A	2BL7A	3.13	3.3562	3.5779
2BL7A	emdecoy2001_2BL7A	2BL7A	2.86	1.9423	2.2927
2BL7A	emdecoy2002_2BL7A	2BL7A	3.06	-0.6027	0.3790
2BL7A	emdecoy2003_2BL7A	2BL7A	2.52	0.1042	0.8018
2BL7A	emdecoy2004_2BL7A	2BL7A	2.34	1.9423	2.2927
2BL7A	emdecoy2005_2BL7A	2BL7A	2.96	0.5284	1.1095
2BL7A	emdecoy2006_2BL7A	2BL7A	2.60	0.1042	0.8018
2BL7A	emdecoy2007_2BL7A	2BL7A	2.77	2.3665	2.6727
2BL7A	emdecoy2008_2BL7A	2BL7A	2.11	-0.6027	0.3790
2BL7A	emdecoy2009_2BL7A	2BL7A	2.77	1.2354	1.6794
2BL7A	emdecoy200_2BL7A	2BL7A	2.25	-0.1785	0.6170
2BL7A	emdecoy2010_2BL7A	2BL7A	2.66	3.7804	3.9704
2BL7A	emdecoy2011_2BL7A	2BL7A	2.64	1.5181	1.9209
2BL7A	emdecoy2012_2BL7A	2BL7A	2.74	0.6698	1.2186
2BL7A	emdecoy2013_2BL7A	2BL7A	2.60	2.6493	2.9292
2BL7A	emdecoy2014_2BL7A	2BL7A	2.72	2.0837	2.4186
2BL7A	emdecoy2015_2BL7A	2BL7A	2.53	0.6698	1.2186
2BL7A	emdecoy2016_2BL7A	2BL7A	2.54	-0.3199	0.5320
2BL7A	emdecoy2017_2BL7A	2BL7A	3.17	1.8009	2.1677
2BL7A	emdecoy2018_2BL7A	2BL7A	2.94	-0.0371	0.7071
2BL7A	emdecoy2019_2BL7A	2BL7A	2.47	-0.3199	0.5320
2BL7A	emdecoy201_2BL7A	2BL7A	2.30	1.3768	1.7994
2BL7A	emdecoy2020_2BL7A	2BL7A	2.72	3.4976	3.7085
2BL7A	emdecoy2021_2BL7A	2BL7A	2.30	1.2354	1.6794
2BL7A	emdecoy2022_2BL7A	2BL7A	2.90	0.5284	1.1095
2BL7A	emdecoy2023_2BL7A	2BL7A	2.37	3.0734	3.3174
2BL7A	emdecoy2024_2BL7A	2BL7A	2.68	0.1042	0.8018
2BL7A	emdecoy2025_2BL7A	2BL7A	2.77	-0.0371	0.7071
2BL7A	emdecoy2026_2BL7A	2BL7A	2.52	0.1042	0.8018
2BL7A	emdecoy2027_2BL7A	2BL7A	3.07	-0.0371	0.7071
2BL7A	emdecoy2028_2BL7A	2BL7A	2.70	-0.3199	0.5320
2BL7A	emdecoy2029_2BL7A	2BL7A	2.24	-0.3199	0.5320
2BL7A	emdecoy202_2BL7A	2BL7A	2.41	-0.1785	0.6170
2BL7A	emdecoy2030_2BL7A	2BL7A	2.92	-0.1785	0.6170
2BL7A	emdecoy2031_2BL7A	2BL7A	2.46	0.8112	1.3305
2BL7A	emdecoy2032_2BL7A	2BL7A	2.40	3.2148	3.4475
2BL7A	emdecoy2033_2BL7A	2BL7A	2.53	-0.0371	0.7071
2BL7A	emdecoy2034_2BL7A	2BL7A	2.84	0.6698	1.2186
2BL7A	emdecoy2035_2BL7A	2BL7A	2.47	-0.0371	0.7071
2BL7A	emdecoy2036_2BL7A	2BL7A	2.34	-0.7441	0.3119
2BL7A	emdecoy2037_2BL7A	2BL7A	2.53	-0.1785	0.6170
2BL7A	emdecoy2038_2BL7A	2BL7A	2.55	0.2456	0.9007
2BL7A	emdecoy2039_2BL7A	2BL7A	2.19	0.2456	0.9007
2BL7A	emdecoy203_2BL7A	2BL7A	2.28	-0.3199	0.5320
2BL7A	emdecoy2040_2BL7A	2BL7A	2.66	-0.0371	0.7071
2BL7A	emdecoy2041_2BL7A	2BL7A	1.63	-0.4613	0.4525
2BL7A	emdecoy2042_2BL7A	2BL7A	2.33	-0.1785	0.6170
2BL7A	emdecoy2043_2BL7A	2BL7A	2.51	2.7906	3.0582
2BL7A	emdecoy2044_2BL7A	2BL7A	2.79	0.3870	1.0034
2BL7A	emdecoy2045_2BL7A	2BL7A	2.34	0.1042	0.8018
2BL7A	emdecoy2046_2BL7A	2BL7A	2.78	0.1042	0.8018
2BL7A	emdecoy2047_2BL7A	2BL7A	1.95	-0.3199	0.5320
2BL7A	emdecoy2048_2BL7A	2BL7A	2.71	0.2456	0.9007
2BL7A	emdecoy2049_2BL7A	2BL7A	2.84	0.9526	1.4447
2BL7A	emdecoy204_2BL7A	2BL7A	3.04	1.3768	1.7994
2BL7A	emdecoy2050_2BL7A	2BL7A	2.98	0.1042	0.8018
2BL7A	emdecoy2051_2BL7A	2BL7A	2.93	-0.1785	0.6170
2BL7A	emdecoy2052_2BL7A	2BL7A	2.73	3.6390	3.8394
2BL7A	emdecoy2053_2BL7A	2BL7A	1.95	-1.3097	0.1130
2BL7A	emdecoy2054_2BL7A	2BL7A	2.19	-0.4613	0.4525
2BL7A	emdecoy2055_2BL7A	2BL7A	2.55	0.1042	0.8018
2BL7A	emdecoy2056_2BL7A	2BL7A	2.31	-0.3199	0.5320
2BL7A	emdecoy2057_2BL7A	2BL7A	2.06	-0.4613	0.4525
2BL7A	emdecoy2058_2BL7A	2BL7A	2.43	-0.8855	0.2515
2BL7A	emdecoy2059_2BL7A	2BL7A	2.52	-0.3199	0.5320
2BL7A	emdecoy205_2BL7A	2BL7A	2.87	0.3870	1.0034
2BL7A	emdecoy2060_2BL7A	2BL7A	2.50	2.9320	3.1876
2BL7A	emdecoy2061_2BL7A	2BL7A	2.51	-0.4613	0.4525
2BL7A	emdecoy2062_2BL7A	2BL7A	2.62	-0.0371	0.7071
2BL7A	emdecoy2063_2BL7A	2BL7A	1.54	-1.0269	0.1981
2BL7A	emdecoy2064_2BL7A	2BL7A	2.35	-0.4613	0.4525
2BL7A	emdecoy2065_2BL7A	2BL7A	2.67	1.9423	2.2927
2BL7A	emdecoy2066_2BL7A	2BL7A	2.79	1.5181	1.9209
2BL7A	emdecoy2067_2BL7A	2BL7A	2.64	-0.1785	0.6170
2BL7A	emdecoy2068_2BL7A	2BL7A	2.41	-0.0371	0.7071
2BL7A	emdecoy2069_2BL7A	2BL7A	2.03	1.2354	1.6794
2BL7A	emdecoy206_2BL7A	2BL7A	2.75	2.5079	2.8007
2BL7A	emdecoy2070_2BL7A	2BL7A	2.21	1.0940	1.5611
2BL7A	emdecoy2071_2BL7A	2BL7A	2.17	-0.0371	0.7071
2BL7A	emdecoy2072_2BL7A	2BL7A	2.62	3.3562	3.5779
2BL7A	emdecoy2073_2BL7A	2BL7A	2.48	-0.6027	0.3790
2BL7A	emdecoy2074_2BL7A	2BL7A	2.55	-0.6027	0.3790
2BL7A	emdecoy2075_2BL7A	2BL7A	2.17	-0.0371	0.7071
2BL7A	emdecoy2076_2BL7A	2BL7A	2.25	-0.3199	0.5320
2BL7A	emdecoy2077_2BL7A	2BL7A	2.30	0.1042	0.8018
2BL7A	emdecoy2078_2BL7A	2BL7A	2.70	-0.6027	0.3790
2BL7A	emdecoy2079_2BL7A	2BL7A	2.57	-0.1785	0.6170
2BL7A	emdecoy207_2BL7A	2BL7A	2.95	1.2354	1.6794
2BL7A	emdecoy2080_2BL7A	2BL7A	2.61	0.5284	1.1095
2BL7A	emdecoy2081_2BL7A	2BL7A	2.54	-0.3199	0.5320
2BL7A	emdecoy2082_2BL7A	2BL7A	2.13	-0.3199	0.5320
2BL7A	emdecoy2083_2BL7A	2BL7A	2.09	-0.1785	0.6170
2BL7A	emdecoy2084_2BL7A	2BL7A	2.50	0.3870	1.0034
2BL7A	emdecoy2085_2BL7A	2BL7A	2.41	0.1042	0.8018
2BL7A	emdecoy2086_2BL7A	2BL7A	1.83	-0.4613	0.4525
2BL7A	emdecoy2087_2BL7A	2BL7A	2.56	0.2456	0.9007
2BL7A	emdecoy2088_2BL7A	2BL7A	2.54	-0.3199	0.5320
2BL7A	emdecoy2089_2BL7A	2BL7A	1.91	0.2456	0.9007
2BL7A	emdecoy208_2BL7A	2BL7A	2.90	1.6595	2.0437
2BL7A	emdecoy2090_2BL7A	2BL7A	2.75	0.5284	1.1095
2BL7A	emdecoy2091_2BL7A	2BL7A	2.19	0.1042	0.8018
2BL7A	emdecoy2092_2BL7A	2BL7A	2.63	0.3870	1.0034
2BL7A	emdecoy2093_2BL7A	2BL7A	1.95	0.5284	1.1095
2BL7A	emdecoy2094_2BL7A	2BL7A	2.16	0.1042	0.8018
2BL7A	emdecoy2095_2BL7A	2BL7A	2.19	-0.4613	0.4525
2BL7A	emdecoy2096_2BL7A	2BL7A	2.01	-0.0371	0.7071
2BL7A	emdecoy2097_2BL7A	2BL7A	2.63	0.2456	0.9007
2BL7A	emdecoy2098_2BL7A	2BL7A	2.71	2.2251	2.5453
2BL7A	emdecoy2099_2BL7A	2BL7A	2.41	1.0940	1.5611
2BL7A	emdecoy209_2BL7A	2BL7A	2.62	2.5079	2.8007
2BL7A	emdecoy20_2BL7A	2BL7A	2.72	0.5284	1.1095
2BL7A	emdecoy2100_2BL7A	2BL7A	2.36	-0.1785	0.6170
2BL7A	emdecoy2101_2BL7A	2BL7A	2.77	-0.0371	0.7071
2BL7A	emdecoy2102_2BL7A	2BL7A	2.00	-1.5924	0.0558
2BL7A	emdecoy2103_2BL7A	2BL7A	2.37	1.5181	1.9209
2BL7A	emdecoy2104_2BL7A	2BL7A	1.93	-0.7441	0.3119
2BL7A	emdecoy2105_2BL7A	2BL7A	2.87	0.1042	0.8018
2BL7A	emdecoy2106_2BL7A	2BL7A	2.67	-0.7441	0.3119
2BL7A	emdecoy2107_2BL7A	2BL7A	2.51	0.2456	0.9007
2BL7A	emdecoy2108_2BL7A	2BL7A	2.20	-0.1785	0.6170
2BL7A	emdecoy2109_2BL7A	2BL7A	2.21	2.7906	3.0582
2BL7A	emdecoy210_2BL7A	2BL7A	2.14	0.2456	0.9007
2BL7A	emdecoy2110_2BL7A	2BL7A	2.29	-0.7441	0.3119
2BL7A	emdecoy2111_2BL7A	2BL7A	2.38	2.2251	2.5453
2BL7A	emdecoy2112_2BL7A	2BL7A	2.35	-0.1785	0.6170
2BL7A	emdecoy2113_2BL7A	2BL7A	2.58	2.6493	2.9292
2BL7A	emdecoy2114_2BL7A	2BL7A	2.55	-0.6027	0.3790
2BL7A	emdecoy2115_2BL7A	2BL7A	3.13	1.3768	1.7994
2BL7A	emdecoy2116_2BL7A	2BL7A	2.34	0.8112	1.3305
2BL7A	emdecoy2117_2BL7A	2BL7A	2.39	0.2456	0.9007
2BL7A	emdecoy2118_2BL7A	2BL7A	2.87	1.3768	1.7994
2BL7A	emdecoy2119_2BL7A	2BL7A	2.66	0.6698	1.2186
2BL7A	emdecoy211_2BL7A	2BL7A	2.64	2.3665	2.6727
2BL7A	emdecoy2120_2BL7A	2BL7A	2.59	0.6698	1.2186
2BL7A	emdecoy2121_2BL7A	2BL7A	2.30	2.7906	3.0582
2BL7A	emdecoy2122_2BL7A	2BL7A	2.38	1.2354	1.6794
2BL7A	emdecoy2123_2BL7A	2BL7A	2.53	1.0940	1.5611
2BL7A	emdecoy2124_2BL7A	2BL7A	2.42	0.6698	1.2186
2BL7A	emdecoy2125_2BL7A	2BL7A	2.42	0.1042	0.8018
2BL7A	emdecoy2126_2BL7A	2BL7A	2.35	-0.8855	0.2515
2BL7A	emdecoy2127_2BL7A	2BL7A	2.29	-0.6027	0.3790
2BL7A	emdecoy2128_2BL7A	2BL7A	2.51	-0.0371	0.7071
2BL7A	emdecoy2129_2BL7A	2BL7A	2.33	-0.6027	0.3790
2BL7A	emdecoy212_2BL7A	2BL7A	2.14	-0.7441	0.3119
2BL7A	emdecoy2130_2BL7A	2BL7A	2.13	0.2456	0.9007
2BL7A	emdecoy2131_2BL7A	2BL7A	2.43	-0.0371	0.7071
2BL7A	emdecoy2132_2BL7A	2BL7A	1.89	0.1042	0.8018
2BL7A	emdecoy2133_2BL7A	2BL7A	2.37	-0.4613	0.4525
2BL7A	emdecoy2134_2BL7A	2BL7A	1.87	-0.8855	0.2515
2BL7A	emdecoy2135_2BL7A	2BL7A	2.67	-0.4613	0.4525
2BL7A	emdecoy2136_2BL7A	2BL7A	2.58	0.2456	0.9007
2BL7A	emdecoy2137_2BL7A	2BL7A	2.42	-0.0371	0.7071
2BL7A	emdecoy2138_2BL7A	2BL7A	1.78	0.1042	0.8018
2BL7A	emdecoy2139_2BL7A	2BL7A	2.86	-0.4613	0.4525
2BL7A	emdecoy213_2BL7A	2BL7A	2.88	2.0837	2.4186
2BL7A	emdecoy2140_2BL7A	2BL7A	2.47	-0.4613	0.4525
2BL7A	emdecoy2141_2BL7A	2BL7A	2.66	0.1042	0.8018
2BL7A	emdecoy2142_2BL7A	2BL7A	2.65	-0.3199	0.5320
2BL7A	emdecoy2143_2BL7A	2BL7A	2.70	0.3870	1.0034
2BL7A	emdecoy2144_2BL7A	2BL7A	1.73	0.2456	0.9007
2BL7A	emdecoy2145_2BL7A	2BL7A	2.85	3.0734	3.3174
2BL7A	emdecoy2146_2BL7A	2BL7A	2.86	0.6698	1.2186
2BL7A	emdecoy2147_2BL7A	2BL7A	2.20	0.5284	1.1095
2BL7A	emdecoy2148_2BL7A	2BL7A	2.56	1.6595	2.0437
2BL7A	emdecoy2149_2BL7A	2BL7A	2.43	1.8009	2.1677
2BL7A	emdecoy214_2BL7A	2BL7A	1.98	0.5284	1.1095
2BL7A	emdecoy2150_2BL7A	2BL7A	2.73	1.3768	1.7994
2BL7A	emdecoy2151_2BL7A	2BL7A	2.30	-0.8855	0.2515
2BL7A	emdecoy2152_2BL7A	2BL7A	2.59	0.5284	1.1095
2BL7A	emdecoy2153_2BL7A	2BL7A	2.77	0.5284	1.1095
2BL7A	emdecoy2154_2BL7A	2BL7A	2.59	1.5181	1.9209
2BL7A	emdecoy2155_2BL7A	2BL7A	2.93	0.6698	1.2186
2BL7A	emdecoy2156_2BL7A	2BL7A	1.95	-1.3097	0.1130
2BL7A	emdecoy2157_2BL7A	2BL7A	2.06	1.2354	1.6794
2BL7A	emdecoy2158_2BL7A	2BL7A	2.31	2.5079	2.8007
2BL7A	emdecoy2159_2BL7A	2BL7A	2.70	1.0940	1.5611
2BL7A	emdecoy215_2BL7A	2BL7A	2.12	-0.6027	0.3790
2BL7A	emdecoy2160_2BL7A	2BL7A	2.77	0.9526	1.4447
2BL7A	emdecoy2161_2BL7A	2BL7A	2.90	0.6698	1.2186
2BL7A	emdecoy2162_2BL7A	2BL7A	2.57	2.0837	2.4186
2BL7A	emdecoy2163_2BL7A	2BL7A	2.38	-0.0371	0.7071
2BL7A	emdecoy2164_2BL7A	2BL7A	2.94	0.8112	1.3305
2BL7A	emdecoy2165_2BL7A	2BL7A	2.49	-0.3199	0.5320
2BL7A	emdecoy2166_2BL7A	2BL7A	2.29	1.0940	1.5611
2BL7A	emdecoy2167_2BL7A	2BL7A	2.31	1.0940	1.5611
2BL7A	emdecoy2168_2BL7A	2BL7A	2.84	0.2456	0.9007
2BL7A	emdecoy2169_2BL7A	2BL7A	3.11	1.8009	2.1677
2BL7A	emdecoy216_2BL7A	2BL7A	2.81	1.9423	2.2927
2BL7A	emdecoy2170_2BL7A	2BL7A	2.60	-0.4613	0.4525
2BL7A	emdecoy2171_2BL7A	2BL7A	2.33	1.2354	1.6794
2BL7A	emdecoy2172_2BL7A	2BL7A	2.62	0.8112	1.3305
2BL7A	emdecoy2173_2BL7A	2BL7A	2.19	0.8112	1.3305
2BL7A	emdecoy2174_2BL7A	2BL7A	2.03	-0.4613	0.4525
2BL7A	emdecoy2175_2BL7A	2BL7A	2.14	0.8112	1.3305
2BL7A	emdecoy2176_2BL7A	2BL7A	2.02	-0.1785	0.6170
2BL7A	emdecoy2177_2BL7A	2BL7A	2.14	0.6698	1.2186
2BL7A	emdecoy2178_2BL7A	2BL7A	1.67	-0.3199	0.5320
2BL7A	emdecoy2179_2BL7A	2BL7A	2.31	-0.6027	0.3790
2BL7A	emdecoy217_2BL7A	2BL7A	2.55	2.6493	2.9292
2BL7A	emdecoy2180_2BL7A	2BL7A	2.23	-0.0371	0.7071
2BL7A	emdecoy2181_2BL7A	2BL7A	2.47	-0.4613	0.4525
2BL7A	emdecoy2182_2BL7A	2BL7A	2.32	-0.6027	0.3790
2BL7A	emdecoy2183_2BL7A	2BL7A	2.48	-0.7441	0.3119
2BL7A	emdecoy2184_2BL7A	2BL7A	2.39	-0.1785	0.6170
2BL7A	emdecoy2185_2BL7A	2BL7A	2.21	-0.6027	0.3790
2BL7A	emdecoy2186_2BL7A	2BL7A	1.73	-0.8855	0.2515
2BL7A	emdecoy2187_2BL7A	2BL7A	2.29	-0.6027	0.3790
2BL7A	emdecoy2188_2BL7A	2BL7A	2.11	-0.6027	0.3790
2BL7A	emdecoy2189_2BL7A	2BL7A	2.32	0.9526	1.4447
2BL7A	emdecoy218_2BL7A	2BL7A	2.86	0.6698	1.2186
2BL7A	emdecoy2190_2BL7A	2BL7A	2.31	0.2456	0.9007
2BL7A	emdecoy2191_2BL7A	2BL7A	2.84	1.3768	1.7994
2BL7A	emdecoy2192_2BL7A	2BL7A	1.88	0.3870	1.0034
2BL7A	emdecoy2193_2BL7A	2BL7A	2.83	-0.7441	0.3119
2BL7A	emdecoy2194_2BL7A	2BL7A	3.14	1.9423	2.2927
2BL7A	emdecoy2195_2BL7A	2BL7A	1.80	-0.0371	0.7071
2BL7A	emdecoy2196_2BL7A	2BL7A	2.57	1.5181	1.9209
2BL7A	emdecoy2197_2BL7A	2BL7A	2.89	1.3768	1.7994
2BL7A	emdecoy2198_2BL7A	2BL7A	2.83	0.2456	0.9007
2BL7A	emdecoy2199_2BL7A	2BL7A	2.33	0.3870	1.0034
2BL7A	emdecoy219_2BL7A	2BL7A	2.79	0.5284	1.1095
2BL7A	emdecoy21_2BL7A	2BL7A	1.59	-0.7441	0.3119
2BL7A	emdecoy2200_2BL7A	2BL7A	2.51	-1.1683	0.1520
2BL7A	emdecoy2201_2BL7A	2BL7A	2.40	1.5181	1.9209
2BL7A	emdecoy2202_2BL7A	2BL7A	2.01	0.3870	1.0034
2BL7A	emdecoy2203_2BL7A	2BL7A	2.56	0.3870	1.0034
2BL7A	emdecoy2204_2BL7A	2BL7A	2.17	-1.1683	0.1520
2BL7A	emdecoy2205_2BL7A	2BL7A	2.66	0.5284	1.1095
2BL7A	emdecoy2206_2BL7A	2BL7A	2.33	1.5181	1.9209
2BL7A	emdecoy2207_2BL7A	2BL7A	2.61	0.2456	0.9007
2BL7A	emdecoy2208_2BL7A	2BL7A	1.80	-0.8855	0.2515
2BL7A	emdecoy2209_2BL7A	2BL7A	2.71	-0.0371	0.7071
2BL7A	emdecoy220_2BL7A	2BL7A	2.89	0.2456	0.9007
2BL7A	emdecoy2210_2BL7A	2BL7A	2.73	1.0940	1.5611
2BL7A	emdecoy2211_2BL7A	2BL7A	2.75	1.3768	1.7994
2BL7A	emdecoy2212_2BL7A	2BL7A	2.58	1.0940	1.5611
2BL7A	emdecoy2213_2BL7A	2BL7A	3.02	1.2354	1.6794
2BL7A	emdecoy2214_2BL7A	2BL7A	2.31	-0.0371	0.7071
2BL7A	emdecoy2215_2BL7A	2BL7A	3.04	1.5181	1.9209
2BL7A	emdecoy2216_2BL7A	2BL7A	2.31	1.0940	1.5611
2BL7A	emdecoy2217_2BL7A	2BL7A	2.90	0.9526	1.4447
2BL7A	emdecoy2218_2BL7A	2BL7A	2.84	0.8112	1.3305
2BL7A	emdecoy2219_2BL7A	2BL7A	2.22	0.1042	0.8018
2BL7A	emdecoy221_2BL7A	2BL7A	2.43	-1.0269	0.1981
2BL7A	emdecoy2220_2BL7A	2BL7A	3.00	2.2251	2.5453
2BL7A	emdecoy2221_2BL7A	2BL7A	1.74	0.8112	1.3305
2BL7A	emdecoy2222_2BL7A	2BL7A	2.45	1.5181	1.9209
2BL7A	emdecoy2223_2BL7A	2BL7A	1.87	-0.0371	0.7071
2BL7A	emdecoy2224_2BL7A	2BL7A	2.13	0.8112	1.3305
2BL7A	emdecoy2225_2BL7A	2BL7A	1.91	-0.3199	0.5320
2BL7A	emdecoy2226_2BL7A	2BL7A	2.85	1.6595	2.0437
2BL7A	emdecoy2227_2BL7A	2BL7A	1.62	-0.4613	0.4525
2BL7A	emdecoy2228_2BL7A	2BL7A	2.76	0.6698	1.2186
2BL7A	emdecoy2229_2BL7A	2BL7A	2.44	-0.0371	0.7071
2BL7A	emdecoy222_2BL7A	2BL7A	2.83	0.5284	1.1095
2BL7A	emdecoy2230_2BL7A	2BL7A	2.29	-0.3199	0.5320
2BL7A	emdecoy2231_2BL7A	2BL7A	2.16	-0.0371	0.7071
2BL7A	emdecoy2232_2BL7A	2BL7A	2.50	-0.3199	0.5320
2BL7A	emdecoy2233_2BL7A	2BL7A	2.10	-0.3199	0.5320
2BL7A	emdecoy2234_2BL7A	2BL7A	2.24	1.0940	1.5611
2BL7A	emdecoy2235_2BL7A	2BL7A	2.42	-0.7441	0.3119
2BL7A	emdecoy2236_2BL7A	2BL7A	2.60	2.0837	2.4186
2BL7A	emdecoy2237_2BL7A	2BL7A	1.84	-0.3199	0.5320
2BL7A	emdecoy2238_2BL7A	2BL7A	2.37	1.0940	1.5611
2BL7A	emdecoy2239_2BL7A	2BL7A	2.24	-0.0371	0.7071
2BL7A	emdecoy223_2BL7A	2BL7A	3.01	1.5181	1.9209
2BL7A	emdecoy2240_2BL7A	2BL7A	3.03	1.2354	1.6794
2BL7A	emdecoy2241_2BL7A	2BL7A	2.38	-0.4613	0.4525
2BL7A	emdecoy2242_2BL7A	2BL7A	2.63	1.6595	2.0437
2BL7A	emdecoy2243_2BL7A	2BL7A	2.69	3.2148	3.4475
2BL7A	emdecoy2244_2BL7A	2BL7A	2.11	-0.8855	0.2515
2BL7A	emdecoy2245_2BL7A	2BL7A	1.95	1.0940	1.5611
2BL7A	emdecoy2246_2BL7A	2BL7A	2.84	3.3562	3.5779
2BL7A	emdecoy2247_2BL7A	2BL7A	2.40	0.5284	1.1095
2BL7A	emdecoy2248_2BL7A	2BL7A	2.20	-0.1785	0.6170
2BL7A	emdecoy2249_2BL7A	2BL7A	2.68	0.1042	0.8018
2BL7A	emdecoy224_2BL7A	2BL7A	2.34	-0.0371	0.7071
2BL7A	emdecoy2250_2BL7A	2BL7A	2.67	1.2354	1.6794
2BL7A	emdecoy2251_2BL7A	2BL7A	2.69	0.2456	0.9007
2BL7A	emdecoy2252_2BL7A	2BL7A	2.69	0.6698	1.2186
2BL7A	emdecoy2253_2BL7A	2BL7A	2.35	2.6493	2.9292
2BL7A	emdecoy2254_2BL7A	2BL7A	2.28	0.1042	0.8018
2BL7A	emdecoy2255_2BL7A	2BL7A	2.79	0.9526	1.4447
2BL7A	emdecoy2256_2BL7A	2BL7A	2.33	2.5079	2.8007
2BL7A	emdecoy2257_2BL7A	2BL7A	2.41	0.9526	1.4447
2BL7A	emdecoy2258_2BL7A	2BL7A	2.48	0.5284	1.1095
2BL7A	emdecoy2259_2BL7A	2BL7A	2.85	-0.6027	0.3790
2BL7A	emdecoy225_2BL7A	2BL7A	2.47	3.0734	3.3174
2BL7A	emdecoy2260_2BL7A	2BL7A	1.74	0.8112	1.3305
2BL7A	emdecoy2261_2BL7A	2BL7A	2.23	1.0940	1.5611
2BL7A	emdecoy2262_2BL7A	2BL7A	2.85	1.2354	1.6794
2BL7A	emdecoy2263_2BL7A	2BL7A	2.52	1.0940	1.5611
2BL7A	emdecoy2264_2BL7A	2BL7A	2.62	1.3768	1.7994
2BL7A	emdecoy2265_2BL7A	2BL7A	2.27	1.0940	1.5611
2BL7A	emdecoy2266_2BL7A	2BL7A	2.40	0.8112	1.3305
2BL7A	emdecoy2267_2BL7A	2BL7A	2.58	0.5284	1.1095
2BL7A	emdecoy2268_2BL7A	2BL7A	2.69	1.6595	2.0437
2BL7A	emdecoy2269_2BL7A	2BL7A	2.75	1.2354	1.6794
2BL7A	emdecoy226_2BL7A	2BL7A	2.63	3.3562	3.5779
2BL7A	emdecoy2270_2BL7A	2BL7A	2.32	0.3870	1.0034
2BL7A	emdecoy2271_2BL7A	2BL7A	2.96	2.7906	3.0582
2BL7A	emdecoy2272_2BL7A	2BL7A	1.98	-0.4613	0.4525
2BL7A	emdecoy2273_2BL7A	2BL7A	2.73	1.5181	1.9209
2BL7A	emdecoy2274_2BL7A	2BL7A	2.76	1.9423	2.2927
2BL7A	emdecoy2275_2BL7A	2BL7A	2.71	2.0837	2.4186
2BL7A	emdecoy2276_2BL7A	2BL7A	2.46	-0.1785	0.6170
2BL7A	emdecoy2277_2BL7A	2BL7A	2.80	1.6595	2.0437
2BL7A	emdecoy2278_2BL7A	2BL7A	2.18	-0.0371	0.7071
2BL7A	emdecoy2279_2BL7A	2BL7A	2.30	-0.0371	0.7071
2BL7A	emdecoy227_2BL7A	2BL7A	2.86	1.6595	2.0437
2BL7A	emdecoy2280_2BL7A	2BL7A	2.77	1.8009	2.1677
2BL7A	emdecoy2281_2BL7A	2BL7A	2.30	1.2354	1.6794
2BL7A	emdecoy2282_2BL7A	2BL7A	2.74	1.0940	1.5611
2BL7A	emdecoy2283_2BL7A	2BL7A	2.45	1.5181	1.9209
2BL7A	emdecoy2284_2BL7A	2BL7A	2.99	-0.6027	0.3790
2BL7A	emdecoy2285_2BL7A	2BL7A	1.70	-0.1785	0.6170
2BL7A	emdecoy2286_2BL7A	2BL7A	1.89	-0.0371	0.7071
2BL7A	emdecoy2287_2BL7A	2BL7A	2.40	-0.6027	0.3790
2BL7A	emdecoy2288_2BL7A	2BL7A	2.60	-0.3199	0.5320
2BL7A	emdecoy2289_2BL7A	2BL7A	2.54	-0.6027	0.3790
2BL7A	emdecoy228_2BL7A	2BL7A	2.47	1.5181	1.9209
2BL7A	emdecoy2290_2BL7A	2BL7A	2.26	-0.3199	0.5320
2BL7A	emdecoy2291_2BL7A	2BL7A	2.60	0.2456	0.9007
2BL7A	emdecoy2292_2BL7A	2BL7A	2.88	-0.1785	0.6170
2BL7A	emdecoy2293_2BL7A	2BL7A	2.64	-0.3199	0.5320
2BL7A	emdecoy2294_2BL7A	2BL7A	2.21	1.0940	1.5611
2BL7A	emdecoy2295_2BL7A	2BL7A	2.18	-0.0371	0.7071
2BL7A	emdecoy2296_2BL7A	2BL7A	2.65	-0.6027	0.3790
2BL7A	emdecoy2297_2BL7A	2BL7A	3.00	1.8009	2.1677
2BL7A	emdecoy2298_2BL7A	2BL7A	2.44	1.3768	1.7994
2BL7A	emdecoy2299_2BL7A	2BL7A	2.51	1.5181	1.9209
2BL7A	emdecoy229_2BL7A	2BL7A	2.57	3.0734	3.3174
2BL7A	emdecoy22_2BL7A	2BL7A	2.61	0.9526	1.4447
2BL7A	emdecoy2300_2BL7A	2BL7A	2.78	0.5284	1.1095
2BL7A	emdecoy2301_2BL7A	2BL7A	2.23	-0.8855	0.2515
2BL7A	emdecoy2302_2BL7A	2BL7A	2.81	2.9320	3.1876
2BL7A	emdecoy2303_2BL7A	2BL7A	2.45	0.8112	1.3305
2BL7A	emdecoy2304_2BL7A	2BL7A	2.45	0.6698	1.2186
2BL7A	emdecoy2305_2BL7A	2BL7A	2.45	2.6493	2.9292
2BL7A	emdecoy2306_2BL7A	2BL7A	2.99	-0.7441	0.3119
2BL7A	emdecoy2307_2BL7A	2BL7A	2.67	2.3665	2.6727
2BL7A	emdecoy2308_2BL7A	2BL7A	2.04	0.3870	1.0034
2BL7A	emdecoy2309_2BL7A	2BL7A	2.60	-0.1785	0.6170
2BL7A	emdecoy230_2BL7A	2BL7A	2.88	-0.1785	0.6170
2BL7A	emdecoy2310_2BL7A	2BL7A	2.41	-1.1683	0.1520
2BL7A	emdecoy2311_2BL7A	2BL7A	2.11	1.0940	1.5611
2BL7A	emdecoy2312_2BL7A	2BL7A	2.63	0.3870	1.0034
2BL7A	emdecoy2313_2BL7A	2BL7A	2.39	0.2456	0.9007
2BL7A	emdecoy2314_2BL7A	2BL7A	2.27	0.6698	1.2186
2BL7A	emdecoy2315_2BL7A	2BL7A	2.14	0.1042	0.8018
2BL7A	emdecoy2316_2BL7A	2BL7A	1.90	-1.1683	0.1520
2BL7A	emdecoy2317_2BL7A	2BL7A	2.32	0.1042	0.8018
2BL7A	emdecoy2318_2BL7A	2BL7A	2.42	0.5284	1.1095
2BL7A	emdecoy2319_2BL7A	2BL7A	2.39	0.5284	1.1095
2BL7A	emdecoy231_2BL7A	2BL7A	2.66	3.0734	3.3174
2BL7A	emdecoy2320_2BL7A	2BL7A	2.75	0.9526	1.4447
2BL7A	emdecoy2321_2BL7A	2BL7A	2.69	0.3870	1.0034
2BL7A	emdecoy2322_2BL7A	2BL7A	2.63	0.5284	1.1095
2BL7A	emdecoy2323_2BL7A	2BL7A	2.40	1.0940	1.5611
2BL7A	emdecoy2324_2BL7A	2BL7A	2.87	1.8009	2.1677
2BL7A	emdecoy2325_2BL7A	2BL7A	2.84	2.5079	2.8007
2BL7A	emdecoy2326_2BL7A	2BL7A	2.69	1.2354	1.6794
2BL7A	emdecoy2327_2BL7A	2BL7A	2.17	-0.0371	0.7071
2BL7A	emdecoy2328_2BL7A	2BL7A	2.54	1.8009	2.1677
2BL7A	emdecoy2329_2BL7A	2BL7A	2.28	1.2354	1.6794
2BL7A	emdecoy232_2BL7A	2BL7A	2.75	0.9526	1.4447
2BL7A	emdecoy2330_2BL7A	2BL7A	2.36	-0.0371	0.7071
2BL7A	emdecoy2331_2BL7A	2BL7A	2.61	-0.1785	0.6170
2BL7A	emdecoy2332_2BL7A	2BL7A	2.34	0.5284	1.1095
2BL7A	emdecoy2333_2BL7A	2BL7A	1.97	-0.6027	0.3790
2BL7A	emdecoy2334_2BL7A	2BL7A	2.74	1.0940	1.5611
2BL7A	emdecoy2335_2BL7A	2BL7A	2.38	0.6698	1.2186
2BL7A	emdecoy2336_2BL7A	2BL7A	2.75	4.2045	4.3645
2BL7A	emdecoy2337_2BL7A	2BL7A	2.15	0.9526	1.4447
2BL7A	emdecoy2338_2BL7A	2BL7A	2.00	1.2354	1.6794
2BL7A	emdecoy2339_2BL7A	2BL7A	2.40	-0.4613	0.4525
2BL7A	emdecoy233_2BL7A	2BL7A	2.53	2.2251	2.5453
2BL7A	emdecoy2340_2BL7A	2BL7A	2.59	-0.1785	0.6170
2BL7A	emdecoy2341_2BL7A	2BL7A	2.78	0.1042	0.8018
2BL7A	emdecoy2342_2BL7A	2BL7A	2.57	0.2456	0.9007
2BL7A	emdecoy2343_2BL7A	2BL7A	2.23	0.3870	1.0034
2BL7A	emdecoy2344_2BL7A	2BL7A	2.49	0.2456	0.9007
2BL7A	emdecoy2345_2BL7A	2BL7A	3.25	1.6595	2.0437
2BL7A	emdecoy2346_2BL7A	2BL7A	1.96	1.0940	1.5611
2BL7A	emdecoy2347_2BL7A	2BL7A	2.43	1.3768	1.7994
2BL7A	emdecoy2348_2BL7A	2BL7A	2.57	2.0837	2.4186
2BL7A	emdecoy2349_2BL7A	2BL7A	2.28	1.3768	1.7994
2BL7A	emdecoy234_2BL7A	2BL7A	2.59	3.3562	3.5779
2BL7A	emdecoy2350_2BL7A	2BL7A	2.22	2.2251	2.5453
2BL7A	emdecoy2351_2BL7A	2BL7A	2.86	2.9320	3.1876
2BL7A	emdecoy2352_2BL7A	2BL7A	2.36	1.0940	1.5611
2BL7A	emdecoy2353_2BL7A	2BL7A	1.96	0.6698	1.2186
2BL7A	emdecoy2354_2BL7A	2BL7A	2.66	2.9320	3.1876
2BL7A	emdecoy2355_2BL7A	2BL7A	2.46	0.3870	1.0034
2BL7A	emdecoy2356_2BL7A	2BL7A	2.33	-0.1785	0.6170
2BL7A	emdecoy2357_2BL7A	2BL7A	2.42	0.5284	1.1095
2BL7A	emdecoy2358_2BL7A	2BL7A	2.68	-0.7441	0.3119
2BL7A	emdecoy2359_2BL7A	2BL7A	2.52	-0.6027	0.3790
2BL7A	emdecoy235_2BL7A	2BL7A	2.66	0.1042	0.8018
2BL7A	emdecoy2360_2BL7A	2BL7A	2.13	1.0940	1.5611
2BL7A	emdecoy2361_2BL7A	2BL7A	2.58	0.5284	1.1095
2BL7A	emdecoy2362_2BL7A	2BL7A	2.12	0.9526	1.4447
2BL7A	emdecoy2363_2BL7A	2BL7A	1.79	-1.1683	0.1520
2BL7A	emdecoy2364_2BL7A	2BL7A	2.44	0.8112	1.3305
2BL7A	emdecoy2365_2BL7A	2BL7A	1.76	0.8112	1.3305
2BL7A	emdecoy2366_2BL7A	2BL7A	1.90	0.9526	1.4447
2BL7A	emdecoy2367_2BL7A	2BL7A	2.18	-0.7441	0.3119
2BL7A	emdecoy2368_2BL7A	2BL7A	2.32	0.5284	1.1095
2BL7A	emdecoy2369_2BL7A	2BL7A	2.76	1.6595	2.0437
2BL7A	emdecoy236_2BL7A	2BL7A	2.20	-0.1785	0.6170
2BL7A	emdecoy2370_2BL7A	2BL7A	2.20	0.1042	0.8018
2BL7A	emdecoy2371_2BL7A	2BL7A	2.52	-0.1785	0.6170
2BL7A	emdecoy2372_2BL7A	2BL7A	2.26	0.2456	0.9007
2BL7A	emdecoy2373_2BL7A	2BL7A	2.34	0.2456	0.9007
2BL7A	emdecoy2374_2BL7A	2BL7A	2.39	-0.6027	0.3790
2BL7A	emdecoy2375_2BL7A	2BL7A	2.61	-0.3199	0.5320
2BL7A	emdecoy2376_2BL7A	2BL7A	2.39	-0.0371	0.7071
2BL7A	emdecoy2377_2BL7A	2BL7A	2.92	2.9320	3.1876
2BL7A	emdecoy2378_2BL7A	2BL7A	2.42	0.3870	1.0034
2BL7A	emdecoy2379_2BL7A	2BL7A	2.34	1.9423	2.2927
2BL7A	emdecoy237_2BL7A	2BL7A	2.82	1.8009	2.1677
2BL7A	emdecoy2380_2BL7A	2BL7A	2.47	0.3870	1.0034
2BL7A	emdecoy2381_2BL7A	2BL7A	2.10	-0.6027	0.3790
2BL7A	emdecoy2382_2BL7A	2BL7A	2.57	2.9320	3.1876
2BL7A	emdecoy2383_2BL7A	2BL7A	2.65	1.2354	1.6794
2BL7A	emdecoy2384_2BL7A	2BL7A	1.87	0.2456	0.9007
2BL7A	emdecoy2385_2BL7A	2BL7A	2.34	1.2354	1.6794
2BL7A	emdecoy2386_2BL7A	2BL7A	2.66	-0.3199	0.5320
2BL7A	emdecoy2387_2BL7A	2BL7A	2.71	2.6493	2.9292
2BL7A	emdecoy2388_2BL7A	2BL7A	2.32	-0.4613	0.4525
2BL7A	emdecoy2389_2BL7A	2BL7A	2.23	1.2354	1.6794
2BL7A	emdecoy238_2BL7A	2BL7A	2.03	2.0837	2.4186
2BL7A	emdecoy2390_2BL7A	2BL7A	2.86	-0.3199	0.5320
2BL7A	emdecoy2391_2BL7A	2BL7A	3.06	2.9320	3.1876
2BL7A	emdecoy2392_2BL7A	2BL7A	3.02	2.5079	2.8007
2BL7A	emdecoy2393_2BL7A	2BL7A	2.41	1.9423	2.2927
2BL7A	emdecoy2394_2BL7A	2BL7A	2.57	1.0940	1.5611
2BL7A	emdecoy2395_2BL7A	2BL7A	2.73	0.3870	1.0034
2BL7A	emdecoy2396_2BL7A	2BL7A	2.41	1.3768	1.7994
2BL7A	emdecoy2397_2BL7A	2BL7A	2.35	1.2354	1.6794
2BL7A	emdecoy2398_2BL7A	2BL7A	2.37	-0.3199	0.5320
2BL7A	emdecoy2399_2BL7A	2BL7A	2.41	-0.3199	0.5320
2BL7A	emdecoy239_2BL7A	2BL7A	2.57	0.8112	1.3305
2BL7A	emdecoy23_2BL7A	2BL7A	2.39	0.3870	1.0034
2BL7A	emdecoy2400_2BL7A	2BL7A	2.31	-0.6027	0.3790
2BL7A	emdecoy2401_2BL7A	2BL7A	2.56	-0.4613	0.4525
2BL7A	emdecoy2402_2BL7A	2BL7A	2.69	-0.8855	0.2515
2BL7A	emdecoy2403_2BL7A	2BL7A	2.13	-0.1785	0.6170
2BL7A	emdecoy2404_2BL7A	2BL7A	1.96	0.6698	1.2186
2BL7A	emdecoy2405_2BL7A	2BL7A	3.27	-0.3199	0.5320
2BL7A	emdecoy2406_2BL7A	2BL7A	2.69	0.6698	1.2186
2BL7A	emdecoy2407_2BL7A	2BL7A	2.56	2.3665	2.6727
2BL7A	emdecoy2408_2BL7A	2BL7A	1.97	-0.6027	0.3790
2BL7A	emdecoy2409_2BL7A	2BL7A	2.71	1.5181	1.9209
2BL7A	emdecoy240_2BL7A	2BL7A	2.58	2.7906	3.0582
2BL7A	emdecoy2410_2BL7A	2BL7A	2.49	-0.4613	0.4525
2BL7A	emdecoy2411_2BL7A	2BL7A	2.30	-0.6027	0.3790
2BL7A	emdecoy2412_2BL7A	2BL7A	2.36	0.1042	0.8018
2BL7A	emdecoy2413_2BL7A	2BL7A	2.19	0.5284	1.1095
2BL7A	emdecoy2414_2BL7A	2BL7A	2.19	-0.4613	0.4525
2BL7A	emdecoy2415_2BL7A	2BL7A	2.07	0.5284	1.1095
2BL7A	emdecoy2416_2BL7A	2BL7A	2.99	0.9526	1.4447
2BL7A	emdecoy2417_2BL7A	2BL7A	2.75	0.6698	1.2186
2BL7A	emdecoy2418_2BL7A	2BL7A	3.00	0.8112	1.3305
2BL7A	emdecoy2419_2BL7A	2BL7A	1.69	-0.6027	0.3790
2BL7A	emdecoy241_2BL7A	2BL7A	2.48	0.2456	0.9007
2BL7A	emdecoy2420_2BL7A	2BL7A	3.02	0.6698	1.2186
2BL7A	emdecoy2421_2BL7A	2BL7A	2.48	0.8112	1.3305
2BL7A	emdecoy2422_2BL7A	2BL7A	1.65	-0.3199	0.5320
2BL7A	emdecoy2423_2BL7A	2BL7A	1.49	-0.3199	0.5320
2BL7A	emdecoy2424_2BL7A	2BL7A	2.58	0.8112	1.3305
2BL7A	emdecoy2425_2BL7A	2BL7A	2.99	1.0940	1.5611
2BL7A	emdecoy2426_2BL7A	2BL7A	2.87	0.8112	1.3305
2BL7A	emdecoy2427_2BL7A	2BL7A	2.53	1.2354	1.6794
2BL7A	emdecoy2428_2BL7A	2BL7A	3.03	3.0734	3.3174
2BL7A	emdecoy2429_2BL7A	2BL7A	2.80	0.9526	1.4447
2BL7A	emdecoy242_2BL7A	2BL7A	3.01	2.7906	3.0582
2BL7A	emdecoy2430_2BL7A	2BL7A	2.92	1.0940	1.5611
2BL7A	emdecoy2431_2BL7A	2BL7A	2.72	2.9320	3.1876
2BL7A	emdecoy2432_2BL7A	2BL7A	2.29	0.3870	1.0034
2BL7A	emdecoy2433_2BL7A	2BL7A	1.45	-0.1785	0.6170
2BL7A	emdecoy2434_2BL7A	2BL7A	2.50	3.0734	3.3174
2BL7A	emdecoy2435_2BL7A	2BL7A	2.29	1.2354	1.6794
2BL7A	emdecoy2436_2BL7A	2BL7A	2.48	0.5284	1.1095
2BL7A	emdecoy2437_2BL7A	2BL7A	1.69	1.2354	1.6794
2BL7A	emdecoy2438_2BL7A	2BL7A	3.00	2.6493	2.9292
2BL7A	emdecoy2439_2BL7A	2BL7A	2.25	-0.0371	0.7071
2BL7A	emdecoy243_2BL7A	2BL7A	2.14	-0.4613	0.4525
2BL7A	emdecoy2440_2BL7A	2BL7A	2.69	2.6493	2.9292
2BL7A	emdecoy2441_2BL7A	2BL7A	2.30	0.6698	1.2186
2BL7A	emdecoy2442_2BL7A	2BL7A	2.07	1.2354	1.6794
2BL7A	emdecoy2443_2BL7A	2BL7A	2.12	1.0940	1.5611
2BL7A	emdecoy2444_2BL7A	2BL7A	3.01	0.5284	1.1095
2BL7A	emdecoy2445_2BL7A	2BL7A	2.49	0.3870	1.0034
2BL7A	emdecoy2446_2BL7A	2BL7A	2.09	-0.0371	0.7071
2BL7A	emdecoy2447_2BL7A	2BL7A	2.69	-0.3199	0.5320
2BL7A	emdecoy2448_2BL7A	2BL7A	2.27	-0.6027	0.3790
2BL7A	emdecoy2449_2BL7A	2BL7A	2.69	-0.1785	0.6170
2BL7A	emdecoy244_2BL7A	2BL7A	2.15	0.2456	0.9007
2BL7A	emdecoy2450_2BL7A	2BL7A	2.28	0.3870	1.0034
2BL7A	emdecoy2451_2BL7A	2BL7A	1.89	0.8112	1.3305
2BL7A	emdecoy2452_2BL7A	2BL7A	2.53	0.1042	0.8018
2BL7A	emdecoy2453_2BL7A	2BL7A	2.51	-0.1785	0.6170
2BL7A	emdecoy2454_2BL7A	2BL7A	2.55	0.3870	1.0034
2BL7A	emdecoy2455_2BL7A	2BL7A	1.87	0.6698	1.2186
2BL7A	emdecoy2456_2BL7A	2BL7A	2.14	0.9526	1.4447
2BL7A	emdecoy2457_2BL7A	2BL7A	2.18	0.9526	1.4447
2BL7A	emdecoy2458_2BL7A	2BL7A	2.67	0.6698	1.2186
2BL7A	emdecoy2459_2BL7A	2BL7A	2.26	0.2456	0.9007
2BL7A	emdecoy245_2BL7A	2BL7A	2.55	1.0940	1.5611
2BL7A	emdecoy2460_2BL7A	2BL7A	2.24	0.1042	0.8018
2BL7A	emdecoy2461_2BL7A	2BL7A	2.75	0.2456	0.9007
2BL7A	emdecoy2462_2BL7A	2BL7A	2.53	-0.3199	0.5320
2BL7A	emdecoy2463_2BL7A	2BL7A	2.51	0.6698	1.2186
2BL7A	emdecoy2464_2BL7A	2BL7A	2.78	0.9526	1.4447
2BL7A	emdecoy2465_2BL7A	2BL7A	2.38	0.1042	0.8018
2BL7A	emdecoy2466_2BL7A	2BL7A	2.80	2.0837	2.4186
2BL7A	emdecoy2467_2BL7A	2BL7A	2.36	0.1042	0.8018
2BL7A	emdecoy2468_2BL7A	2BL7A	2.32	-0.8855	0.2515
2BL7A	emdecoy2469_2BL7A	2BL7A	2.21	0.6698	1.2186
2BL7A	emdecoy246_2BL7A	2BL7A	2.68	1.5181	1.9209
2BL7A	emdecoy2470_2BL7A	2BL7A	2.20	0.9526	1.4447
2BL7A	emdecoy2471_2BL7A	2BL7A	2.87	0.9526	1.4447
2BL7A	emdecoy2472_2BL7A	2BL7A	2.34	0.1042	0.8018
2BL7A	emdecoy2473_2BL7A	2BL7A	2.20	0.3870	1.0034
2BL7A	emdecoy2474_2BL7A	2BL7A	2.05	1.3768	1.7994
2BL7A	emdecoy2475_2BL7A	2BL7A	3.02	0.5284	1.1095
2BL7A	emdecoy2476_2BL7A	2BL7A	2.23	1.0940	1.5611
2BL7A	emdecoy2477_2BL7A	2BL7A	2.77	1.2354	1.6794
2BL7A	emdecoy2478_2BL7A	2BL7A	2.83	1.0940	1.5611
2BL7A	emdecoy2479_2BL7A	2BL7A	2.95	3.3562	3.5779
2BL7A	emdecoy247_2BL7A	2BL7A	2.33	0.1042	0.8018
2BL7A	emdecoy2480_2BL7A	2BL7A	2.53	3.0734	3.3174
2BL7A	emdecoy2481_2BL7A	2BL7A	2.15	1.2354	1.6794
2BL7A	emdecoy2482_2BL7A	2BL7A	2.64	1.2354	1.6794
2BL7A	emdecoy2483_2BL7A	2BL7A	2.72	3.0734	3.3174
2BL7A	emdecoy2484_2BL7A	2BL7A	2.19	1.2354	1.6794
2BL7A	emdecoy2485_2BL7A	2BL7A	2.68	4.0632	4.2330
2BL7A	emdecoy2486_2BL7A	2BL7A	1.84	1.2354	1.6794
2BL7A	emdecoy2487_2BL7A	2BL7A	2.18	0.9526	1.4447
2BL7A	emdecoy2488_2BL7A	2BL7A	2.20	0.8112	1.3305
2BL7A	emdecoy2489_2BL7A	2BL7A	2.15	1.0940	1.5611
2BL7A	emdecoy248_2BL7A	2BL7A	2.21	0.2456	0.9007
2BL7A	emdecoy2490_2BL7A	2BL7A	2.24	1.0940	1.5611
2BL7A	emdecoy2491_2BL7A	2BL7A	2.01	0.2456	0.9007
2BL7A	emdecoy2492_2BL7A	2BL7A	2.55	0.2456	0.9007
2BL7A	emdecoy2493_2BL7A	2BL7A	2.39	0.1042	0.8018
2BL7A	emdecoy2494_2BL7A	2BL7A	2.58	0.3870	1.0034
2BL7A	emdecoy2495_2BL7A	2BL7A	1.85	1.5181	1.9209
2BL7A	emdecoy2496_2BL7A	2BL7A	2.03	-0.6027	0.3790
2BL7A	emdecoy2497_2BL7A	2BL7A	2.23	-0.6027	0.3790
2BL7A	emdecoy2498_2BL7A	2BL7A	2.41	-0.7441	0.3119
2BL7A	emdecoy2499_2BL7A	2BL7A	1.84	1.2354	1.6794
2BL7A	emdecoy249_2BL7A	2BL7A	3.03	2.3665	2.6727
2BL7A	emdecoy24_2BL7A	2BL7A	2.29	-0.0371	0.7071
2BL7A	emdecoy2500_2BL7A	2BL7A	2.50	0.8112	1.3305
2BL7A	emdecoy2501_2BL7A	2BL7A	2.73	-0.1785	0.6170
2BL7A	emdecoy2502_2BL7A	2BL7A	2.53	0.5284	1.1095
2BL7A	emdecoy2503_2BL7A	2BL7A	2.41	-0.3199	0.5320
2BL7A	emdecoy2504_2BL7A	2BL7A	2.09	1.9423	2.2927
2BL7A	emdecoy2505_2BL7A	2BL7A	3.25	-0.8855	0.2515
2BL7A	emdecoy2506_2BL7A	2BL7A	2.26	1.9423	2.2927
2BL7A	emdecoy2507_2BL7A	2BL7A	2.88	-0.3199	0.5320
2BL7A	emdecoy2508_2BL7A	2BL7A	2.56	-0.0371	0.7071
2BL7A	emdecoy2509_2BL7A	2BL7A	2.05	0.3870	1.0034
2BL7A	emdecoy250_2BL7A	2BL7A	2.45	1.3768	1.7994
2BL7A	emdecoy2510_2BL7A	2BL7A	2.79	-0.8855	0.2515
2BL7A	emdecoy2511_2BL7A	2BL7A	2.73	0.2456	0.9007
2BL7A	emdecoy2512_2BL7A	2BL7A	2.25	0.1042	0.8018
2BL7A	emdecoy2513_2BL7A	2BL7A	2.43	0.8112	1.3305
2BL7A	emdecoy2514_2BL7A	2BL7A	2.57	1.5181	1.9209
2BL7A	emdecoy2515_2BL7A	2BL7A	2.35	0.8112	1.3305
2BL7A	emdecoy2516_2BL7A	2BL7A	2.17	-0.1785	0.6170
2BL7A	emdecoy2517_2BL7A	2BL7A	2.55	0.8112	1.3305
2BL7A	emdecoy2518_2BL7A	2BL7A	2.08	-0.3199	0.5320
2BL7A	emdecoy2519_2BL7A	2BL7A	2.44	-0.0371	0.7071
2BL7A	emdecoy251_2BL7A	2BL7A	2.31	-0.4613	0.4525
2BL7A	emdecoy2520_2BL7A	2BL7A	2.90	1.2354	1.6794
2BL7A	emdecoy2521_2BL7A	2BL7A	1.83	-0.0371	0.7071
2BL7A	emdecoy2522_2BL7A	2BL7A	2.13	0.1042	0.8018
2BL7A	emdecoy2523_2BL7A	2BL7A	2.17	-0.4613	0.4525
2BL7A	emdecoy2524_2BL7A	2BL7A	2.19	-0.4613	0.4525
2BL7A	emdecoy2525_2BL7A	2BL7A	2.31	0.5284	1.1095
2BL7A	emdecoy2526_2BL7A	2BL7A	2.78	1.0940	1.5611
2BL7A	emdecoy2527_2BL7A	2BL7A	2.42	0.8112	1.3305
2BL7A	emdecoy2528_2BL7A	2BL7A	2.47	2.7906	3.0582
2BL7A	emdecoy2529_2BL7A	2BL7A	2.64	2.3665	2.6727
2BL7A	emdecoy252_2BL7A	2BL7A	2.67	1.0940	1.5611
2BL7A	emdecoy2530_2BL7A	2BL7A	2.32	0.2456	0.9007
2BL7A	emdecoy2531_2BL7A	2BL7A	2.70	-0.8855	0.2515
2BL7A	emdecoy2532_2BL7A	2BL7A	2.46	2.5079	2.8007
2BL7A	emdecoy2533_2BL7A	2BL7A	2.70	-0.3199	0.5320
2BL7A	emdecoy2534_2BL7A	2BL7A	2.90	1.8009	2.1677
2BL7A	emdecoy2535_2BL7A	2BL7A	2.85	-0.4613	0.4525
2BL7A	emdecoy2536_2BL7A	2BL7A	2.67	0.6698	1.2186
2BL7A	emdecoy2537_2BL7A	2BL7A	2.41	2.2251	2.5453
2BL7A	emdecoy2538_2BL7A	2BL7A	3.11	-0.4613	0.4525
2BL7A	emdecoy2539_2BL7A	2BL7A	2.65	0.8112	1.3305
2BL7A	emdecoy253_2BL7A	2BL7A	2.84	0.6698	1.2186
2BL7A	emdecoy2540_2BL7A	2BL7A	2.42	0.1042	0.8018
2BL7A	emdecoy2541_2BL7A	2BL7A	2.37	1.0940	1.5611
2BL7A	emdecoy2542_2BL7A	2BL7A	2.82	0.9526	1.4447
2BL7A	emdecoy2543_2BL7A	2BL7A	2.74	-0.1785	0.6170
2BL7A	emdecoy2544_2BL7A	2BL7A	2.59	0.5284	1.1095
2BL7A	emdecoy2545_2BL7A	2BL7A	2.57	0.2456	0.9007
2BL7A	emdecoy2546_2BL7A	2BL7A	2.15	-0.7441	0.3119
2BL7A	emdecoy2547_2BL7A	2BL7A	3.09	0.6698	1.2186
2BL7A	emdecoy2548_2BL7A	2BL7A	2.67	0.8112	1.3305
2BL7A	emdecoy2549_2BL7A	2BL7A	3.14	1.5181	1.9209
2BL7A	emdecoy254_2BL7A	2BL7A	2.48	-0.1785	0.6170
2BL7A	emdecoy2550_2BL7A	2BL7A	2.38	0.9526	1.4447
2BL7A	emdecoy2551_2BL7A	2BL7A	2.31	-0.1785	0.6170
2BL7A	emdecoy2552_2BL7A	2BL7A	1.97	0.1042	0.8018
2BL7A	emdecoy2553_2BL7A	2BL7A	2.19	0.8112	1.3305
2BL7A	emdecoy2554_2BL7A	2BL7A	2.76	-1.0269	0.1981
2BL7A	emdecoy2555_2BL7A	2BL7A	2.79	2.6493	2.9292
2BL7A	emdecoy2556_2BL7A	2BL7A	2.51	-0.4613	0.4525
2BL7A	emdecoy2557_2BL7A	2BL7A	2.34	-0.6027	0.3790
2BL7A	emdecoy2558_2BL7A	2BL7A	2.47	1.2354	1.6794
2BL7A	emdecoy2559_2BL7A	2BL7A	2.53	-0.3199	0.5320
2BL7A	emdecoy255_2BL7A	2BL7A	3.03	0.9526	1.4447
2BL7A	emdecoy2560_2BL7A	2BL7A	2.35	0.1042	0.8018
2BL7A	emdecoy2561_2BL7A	2BL7A	2.52	0.1042	0.8018
2BL7A	emdecoy2562_2BL7A	2BL7A	2.03	-0.8855	0.2515
2BL7A	emdecoy2563_2BL7A	2BL7A	2.68	1.0940	1.5611
2BL7A	emdecoy2564_2BL7A	2BL7A	2.67	0.3870	1.0034
2BL7A	emdecoy2565_2BL7A	2BL7A	2.71	0.8112	1.3305
2BL7A	emdecoy2566_2BL7A	2BL7A	2.64	0.9526	1.4447
2BL7A	emdecoy2567_2BL7A	2BL7A	2.23	-0.0371	0.7071
2BL7A	emdecoy2568_2BL7A	2BL7A	2.41	-0.1785	0.6170
2BL7A	emdecoy2569_2BL7A	2BL7A	2.14	-0.3199	0.5320
2BL7A	emdecoy256_2BL7A	2BL7A	2.60	1.2354	1.6794
2BL7A	emdecoy2570_2BL7A	2BL7A	2.44	-0.0371	0.7071
2BL7A	emdecoy2571_2BL7A	2BL7A	2.40	-0.3199	0.5320
2BL7A	emdecoy2572_2BL7A	2BL7A	2.52	-0.4613	0.4525
2BL7A	emdecoy2573_2BL7A	2BL7A	2.52	-0.0371	0.7071
2BL7A	emdecoy2574_2BL7A	2BL7A	2.12	0.1042	0.8018
2BL7A	emdecoy2575_2BL7A	2BL7A	2.37	3.4976	3.7085
2BL7A	emdecoy2576_2BL7A	2BL7A	2.66	2.7906	3.0582
2BL7A	emdecoy2577_2BL7A	2BL7A	2.42	-0.4613	0.4525
2BL7A	emdecoy2578_2BL7A	2BL7A	2.17	0.1042	0.8018
2BL7A	emdecoy2579_2BL7A	2BL7A	2.46	0.5284	1.1095
2BL7A	emdecoy257_2BL7A	2BL7A	2.72	1.3768	1.7994
2BL7A	emdecoy2580_2BL7A	2BL7A	2.34	0.6698	1.2186
2BL7A	emdecoy2581_2BL7A	2BL7A	2.39	-0.0371	0.7071
2BL7A	emdecoy2582_2BL7A	2BL7A	2.70	-0.3199	0.5320
2BL7A	emdecoy2583_2BL7A	2BL7A	2.90	2.5079	2.8007
2BL7A	emdecoy2584_2BL7A	2BL7A	2.43	-0.0371	0.7071
2BL7A	emdecoy2585_2BL7A	2BL7A	2.59	-0.1785	0.6170
2BL7A	emdecoy2586_2BL7A	2BL7A	2.17	-0.0371	0.7071
2BL7A	emdecoy2587_2BL7A	2BL7A	2.58	0.1042	0.8018
2BL7A	emdecoy2588_2BL7A	2BL7A	2.60	0.3870	1.0034
2BL7A	emdecoy2589_2BL7A	2BL7A	2.46	1.9423	2.2927
2BL7A	emdecoy258_2BL7A	2BL7A	2.16	0.8112	1.3305
2BL7A	emdecoy2590_2BL7A	2BL7A	2.23	1.2354	1.6794
2BL7A	emdecoy2591_2BL7A	2BL7A	2.23	-0.6027	0.3790
2BL7A	emdecoy2592_2BL7A	2BL7A	2.19	0.9526	1.4447
2BL7A	emdecoy2593_2BL7A	2BL7A	2.79	1.2354	1.6794
2BL7A	emdecoy2594_2BL7A	2BL7A	1.70	-0.3199	0.5320
2BL7A	emdecoy2595_2BL7A	2BL7A	2.61	1.2354	1.6794
2BL7A	emdecoy2596_2BL7A	2BL7A	2.31	0.5284	1.1095
2BL7A	emdecoy2597_2BL7A	2BL7A	2.61	-0.3199	0.5320
2BL7A	emdecoy2598_2BL7A	2BL7A	2.44	1.0940	1.5611
2BL7A	emdecoy2599_2BL7A	2BL7A	2.43	1.2354	1.6794
2BL7A	emdecoy259_2BL7A	2BL7A	2.28	1.2354	1.6794
2BL7A	emdecoy25_2BL7A	2BL7A	2.51	1.2354	1.6794
2BL7A	emdecoy2600_2BL7A	2BL7A	2.45	0.5284	1.1095
2BL7A	emdecoy2601_2BL7A	2BL7A	2.67	2.7906	3.0582
2BL7A	emdecoy2602_2BL7A	2BL7A	2.60	2.9320	3.1876
2BL7A	emdecoy2603_2BL7A	2BL7A	2.75	2.6493	2.9292
2BL7A	emdecoy2604_2BL7A	2BL7A	2.66	1.0940	1.5611
2BL7A	emdecoy2605_2BL7A	2BL7A	2.68	0.2456	0.9007
2BL7A	emdecoy2606_2BL7A	2BL7A	2.57	-0.1785	0.6170
2BL7A	emdecoy2607_2BL7A	2BL7A	2.77	1.2354	1.6794
2BL7A	emdecoy2608_2BL7A	2BL7A	2.47	-0.1785	0.6170
2BL7A	emdecoy2609_2BL7A	2BL7A	2.49	0.9526	1.4447
2BL7A	emdecoy260_2BL7A	2BL7A	2.51	2.3665	2.6727
2BL7A	emdecoy2610_2BL7A	2BL7A	2.34	0.8112	1.3305
2BL7A	emdecoy2611_2BL7A	2BL7A	2.47	0.8112	1.3305
2BL7A	emdecoy2612_2BL7A	2BL7A	2.31	0.6698	1.2186
2BL7A	emdecoy2613_2BL7A	2BL7A	2.18	-0.7441	0.3119
2BL7A	emdecoy2614_2BL7A	2BL7A	2.08	-0.4613	0.4525
2BL7A	emdecoy2615_2BL7A	2BL7A	2.21	0.9526	1.4447
2BL7A	emdecoy2616_2BL7A	2BL7A	2.54	0.9526	1.4447
2BL7A	emdecoy2617_2BL7A	2BL7A	1.88	-1.1683	0.1520
2BL7A	emdecoy2618_2BL7A	2BL7A	2.61	-0.3199	0.5320
2BL7A	emdecoy2619_2BL7A	2BL7A	3.08	0.3870	1.0034
2BL7A	emdecoy261_2BL7A	2BL7A	2.95	-0.1785	0.6170
2BL7A	emdecoy2620_2BL7A	2BL7A	2.09	-0.4613	0.4525
2BL7A	emdecoy2621_2BL7A	2BL7A	2.44	1.0940	1.5611
2BL7A	emdecoy2622_2BL7A	2BL7A	2.51	0.2456	0.9007
2BL7A	emdecoy2623_2BL7A	2BL7A	2.23	-0.4613	0.4525
2BL7A	emdecoy2624_2BL7A	2BL7A	2.93	-0.1785	0.6170
2BL7A	emdecoy2625_2BL7A	2BL7A	2.07	-0.3199	0.5320
2BL7A	emdecoy2626_2BL7A	2BL7A	2.43	-0.3199	0.5320
2BL7A	emdecoy2627_2BL7A	2BL7A	2.02	-0.1785	0.6170
2BL7A	emdecoy2628_2BL7A	2BL7A	2.41	-0.4613	0.4525
2BL7A	emdecoy2629_2BL7A	2BL7A	2.29	-0.3199	0.5320
2BL7A	emdecoy262_2BL7A	2BL7A	2.74	-0.4613	0.4525
2BL7A	emdecoy2630_2BL7A	2BL7A	2.26	1.2354	1.6794
2BL7A	emdecoy2631_2BL7A	2BL7A	2.71	0.1042	0.8018
2BL7A	emdecoy2632_2BL7A	2BL7A	2.94	1.9423	2.2927
2BL7A	emdecoy2633_2BL7A	2BL7A	2.61	1.3768	1.7994
2BL7A	emdecoy2634_2BL7A	2BL7A	2.68	2.7906	3.0582
2BL7A	emdecoy2635_2BL7A	2BL7A	2.75	2.5079	2.8007
2BL7A	emdecoy2636_2BL7A	2BL7A	2.39	-0.4613	0.4525
2BL7A	emdecoy2637_2BL7A	2BL7A	1.98	-0.4613	0.4525
2BL7A	emdecoy2638_2BL7A	2BL7A	2.21	0.1042	0.8018
2BL7A	emdecoy2639_2BL7A	2BL7A	2.10	0.6698	1.2186
2BL7A	emdecoy263_2BL7A	2BL7A	1.89	0.6698	1.2186
2BL7A	emdecoy2640_2BL7A	2BL7A	2.62	2.5079	2.8007
2BL7A	emdecoy2641_2BL7A	2BL7A	2.37	-0.1785	0.6170
2BL7A	emdecoy2642_2BL7A	2BL7A	2.29	-0.1785	0.6170
2BL7A	emdecoy2643_2BL7A	2BL7A	2.67	0.5284	1.1095
2BL7A	emdecoy2644_2BL7A	2BL7A	2.35	1.2354	1.6794
2BL7A	emdecoy2645_2BL7A	2BL7A	2.54	0.8112	1.3305
2BL7A	emdecoy2646_2BL7A	2BL7A	2.62	0.8112	1.3305
2BL7A	emdecoy2647_2BL7A	2BL7A	2.61	1.0940	1.5611
2BL7A	emdecoy2648_2BL7A	2BL7A	2.78	0.5284	1.1095
2BL7A	emdecoy2649_2BL7A	2BL7A	3.12	-0.0371	0.7071
2BL7A	emdecoy264_2BL7A	2BL7A	2.69	-0.7441	0.3119
2BL7A	emdecoy2650_2BL7A	2BL7A	2.34	-0.0371	0.7071
2BL7A	emdecoy2651_2BL7A	2BL7A	2.46	0.3870	1.0034
2BL7A	emdecoy2652_2BL7A	2BL7A	2.38	0.8112	1.3305
2BL7A	emdecoy2653_2BL7A	2BL7A	2.29	1.2354	1.6794
2BL7A	emdecoy2654_2BL7A	2BL7A	2.55	2.9320	3.1876
2BL7A	emdecoy2655_2BL7A	2BL7A	2.77	0.3870	1.0034
2BL7A	emdecoy2656_2BL7A	2BL7A	2.87	-0.6027	0.3790
2BL7A	emdecoy2657_2BL7A	2BL7A	2.19	0.8112	1.3305
2BL7A	emdecoy2658_2BL7A	2BL7A	2.43	-0.4613	0.4525
2BL7A	emdecoy2659_2BL7A	2BL7A	2.58	-0.0371	0.7071
2BL7A	emdecoy265_2BL7A	2BL7A	2.78	2.0837	2.4186
2BL7A	emdecoy2660_2BL7A	2BL7A	2.57	0.3870	1.0034
2BL7A	emdecoy2661_2BL7A	2BL7A	2.47	0.2456	0.9007
2BL7A	emdecoy2662_2BL7A	2BL7A	2.50	0.2456	0.9007
2BL7A	emdecoy2663_2BL7A	2BL7A	1.98	-0.6027	0.3790
2BL7A	emdecoy2664_2BL7A	2BL7A	2.27	-0.7441	0.3119
2BL7A	emdecoy2665_2BL7A	2BL7A	2.08	-0.7441	0.3119
2BL7A	emdecoy2666_2BL7A	2BL7A	1.92	-1.1683	0.1520
2BL7A	emdecoy2667_2BL7A	2BL7A	2.83	0.9526	1.4447
2BL7A	emdecoy2668_2BL7A	2BL7A	2.67	1.6595	2.0437
2BL7A	emdecoy2669_2BL7A	2BL7A	1.84	-1.1683	0.1520
2BL7A	emdecoy266_2BL7A	2BL7A	2.69	2.2251	2.5453
2BL7A	emdecoy2670_2BL7A	2BL7A	2.81	0.1042	0.8018
2BL7A	emdecoy2671_2BL7A	2BL7A	2.65	0.2456	0.9007
2BL7A	emdecoy2672_2BL7A	2BL7A	1.89	-0.4613	0.4525
2BL7A	emdecoy2673_2BL7A	2BL7A	2.43	0.2456	0.9007
2BL7A	emdecoy2674_2BL7A	2BL7A	2.21	-0.3199	0.5320
2BL7A	emdecoy2675_2BL7A	2BL7A	2.70	-0.8855	0.2515
2BL7A	emdecoy2676_2BL7A	2BL7A	2.51	0.2456	0.9007
2BL7A	emdecoy2677_2BL7A	2BL7A	2.20	1.2354	1.6794
2BL7A	emdecoy2678_2BL7A	2BL7A	2.62	0.5284	1.1095
2BL7A	emdecoy2679_2BL7A	2BL7A	2.08	1.3768	1.7994
2BL7A	emdecoy267_2BL7A	2BL7A	2.69	2.5079	2.8007
2BL7A	emdecoy2680_2BL7A	2BL7A	2.58	-0.4613	0.4525
2BL7A	emdecoy2681_2BL7A	2BL7A	3.04	-0.6027	0.3790
2BL7A	emdecoy2682_2BL7A	2BL7A	2.14	0.1042	0.8018
2BL7A	emdecoy2683_2BL7A	2BL7A	2.81	1.9423	2.2927
2BL7A	emdecoy2684_2BL7A	2BL7A	2.24	-0.4613	0.4525
2BL7A	emdecoy2685_2BL7A	2BL7A	2.46	1.3768	1.7994
2BL7A	emdecoy2686_2BL7A	2BL7A	2.54	0.3870	1.0034
2BL7A	emdecoy2687_2BL7A	2BL7A	2.67	-0.1785	0.6170
2BL7A	emdecoy2688_2BL7A	2BL7A	2.97	0.3870	1.0034
2BL7A	emdecoy2689_2BL7A	2BL7A	2.22	-0.6027	0.3790
2BL7A	emdecoy268_2BL7A	2BL7A	2.84	0.3870	1.0034
2BL7A	emdecoy2690_2BL7A	2BL7A	2.16	0.8112	1.3305
2BL7A	emdecoy2691_2BL7A	2BL7A	2.06	-0.1785	0.6170
2BL7A	emdecoy2692_2BL7A	2BL7A	2.16	0.6698	1.2186
2BL7A	emdecoy2693_2BL7A	2BL7A	2.50	1.0940	1.5611
2BL7A	emdecoy2694_2BL7A	2BL7A	2.29	0.5284	1.1095
2BL7A	emdecoy2695_2BL7A	2BL7A	2.52	0.1042	0.8018
2BL7A	emdecoy2696_2BL7A	2BL7A	2.20	1.0940	1.5611
2BL7A	emdecoy2697_2BL7A	2BL7A	2.14	0.9526	1.4447
2BL7A	emdecoy2698_2BL7A	2BL7A	2.68	-0.3199	0.5320
2BL7A	emdecoy2699_2BL7A	2BL7A	2.07	-0.3199	0.5320
2BL7A	emdecoy269_2BL7A	2BL7A	2.65	1.2354	1.6794
2BL7A	emdecoy26_2BL7A	2BL7A	2.61	0.8112	1.3305
2BL7A	emdecoy2700_2BL7A	2BL7A	2.31	-0.1785	0.6170
2BL7A	emdecoy2701_2BL7A	2BL7A	2.53	-0.1785	0.6170
2BL7A	emdecoy2702_2BL7A	2BL7A	2.43	1.3768	1.7994
2BL7A	emdecoy2703_2BL7A	2BL7A	2.56	0.9526	1.4447
2BL7A	emdecoy2704_2BL7A	2BL7A	2.53	0.2456	0.9007
2BL7A	emdecoy2705_2BL7A	2BL7A	2.47	0.9526	1.4447
2BL7A	emdecoy2706_2BL7A	2BL7A	2.62	2.9320	3.1876
2BL7A	emdecoy2707_2BL7A	2BL7A	2.43	0.6698	1.2186
2BL7A	emdecoy2708_2BL7A	2BL7A	2.41	0.6698	1.2186
2BL7A	emdecoy2709_2BL7A	2BL7A	2.63	0.1042	0.8018
2BL7A	emdecoy270_2BL7A	2BL7A	2.53	-0.6027	0.3790
2BL7A	emdecoy2710_2BL7A	2BL7A	2.25	-0.6027	0.3790
2BL7A	emdecoy2711_2BL7A	2BL7A	2.06	-0.4613	0.4525
2BL7A	emdecoy2712_2BL7A	2BL7A	3.03	0.9526	1.4447
2BL7A	emdecoy2713_2BL7A	2BL7A	2.80	0.9526	1.4447
2BL7A	emdecoy2714_2BL7A	2BL7A	2.44	0.9526	1.4447
2BL7A	emdecoy2715_2BL7A	2BL7A	2.99	0.9526	1.4447
2BL7A	emdecoy2716_2BL7A	2BL7A	3.15	1.0940	1.5611
2BL7A	emdecoy2717_2BL7A	2BL7A	2.09	0.2456	0.9007
2BL7A	emdecoy2718_2BL7A	2BL7A	2.89	0.8112	1.3305
2BL7A	emdecoy2719_2BL7A	2BL7A	2.37	-0.3199	0.5320
2BL7A	emdecoy271_2BL7A	2BL7A	2.82	0.3870	1.0034
2BL7A	emdecoy2720_2BL7A	2BL7A	2.59	0.5284	1.1095
2BL7A	emdecoy2721_2BL7A	2BL7A	1.76	-0.4613	0.4525
2BL7A	emdecoy2722_2BL7A	2BL7A	2.53	0.2456	0.9007
2BL7A	emdecoy2723_2BL7A	2BL7A	2.26	1.5181	1.9209
2BL7A	emdecoy2724_2BL7A	2BL7A	2.35	3.4976	3.7085
2BL7A	emdecoy2725_2BL7A	2BL7A	2.66	0.5284	1.1095
2BL7A	emdecoy2726_2BL7A	2BL7A	2.37	-0.6027	0.3790
2BL7A	emdecoy2727_2BL7A	2BL7A	2.52	-0.1785	0.6170
2BL7A	emdecoy2728_2BL7A	2BL7A	2.07	1.0940	1.5611
2BL7A	emdecoy2729_2BL7A	2BL7A	2.60	-0.3199	0.5320
2BL7A	emdecoy272_2BL7A	2BL7A	2.34	0.6698	1.2186
2BL7A	emdecoy2730_2BL7A	2BL7A	2.59	1.3768	1.7994
2BL7A	emdecoy2731_2BL7A	2BL7A	2.52	1.5181	1.9209
2BL7A	emdecoy2732_2BL7A	2BL7A	2.99	-0.7441	0.3119
2BL7A	emdecoy2733_2BL7A	2BL7A	1.75	1.3768	1.7994
2BL7A	emdecoy2734_2BL7A	2BL7A	2.05	-0.6027	0.3790
2BL7A	emdecoy2735_2BL7A	2BL7A	2.39	-0.7441	0.3119
2BL7A	emdecoy2736_2BL7A	2BL7A	1.93	-0.4613	0.4525
2BL7A	emdecoy2737_2BL7A	2BL7A	2.28	-0.7441	0.3119
2BL7A	emdecoy2738_2BL7A	2BL7A	2.59	-0.0371	0.7071
2BL7A	emdecoy2739_2BL7A	2BL7A	3.12	0.6698	1.2186
2BL7A	emdecoy273_2BL7A	2BL7A	2.80	1.2354	1.6794
2BL7A	emdecoy2740_2BL7A	2BL7A	2.31	-0.6027	0.3790
2BL7A	emdecoy2741_2BL7A	2BL7A	2.45	1.0940	1.5611
2BL7A	emdecoy2742_2BL7A	2BL7A	2.61	2.7906	3.0582
2BL7A	emdecoy2743_2BL7A	2BL7A	2.15	-0.3199	0.5320
2BL7A	emdecoy2744_2BL7A	2BL7A	2.11	-0.4613	0.4525
2BL7A	emdecoy2745_2BL7A	2BL7A	2.47	-0.3199	0.5320
2BL7A	emdecoy2746_2BL7A	2BL7A	3.31	-0.1785	0.6170
2BL7A	emdecoy2747_2BL7A	2BL7A	2.23	-0.3199	0.5320
2BL7A	emdecoy2748_2BL7A	2BL7A	2.03	-0.3199	0.5320
2BL7A	emdecoy2749_2BL7A	2BL7A	2.79	1.6595	2.0437
2BL7A	emdecoy274_2BL7A	2BL7A	2.62	3.2148	3.4475
2BL7A	emdecoy2750_2BL7A	2BL7A	2.42	-0.1785	0.6170
2BL7A	emdecoy2751_2BL7A	2BL7A	2.15	1.3768	1.7994
2BL7A	emdecoy2752_2BL7A	2BL7A	2.22	1.0940	1.5611
2BL7A	emdecoy2753_2BL7A	2BL7A	3.32	-0.3199	0.5320
2BL7A	emdecoy2754_2BL7A	2BL7A	2.67	2.0837	2.4186
2BL7A	emdecoy2755_2BL7A	2BL7A	2.44	2.6493	2.9292
2BL7A	emdecoy2756_2BL7A	2BL7A	2.33	-0.1785	0.6170
2BL7A	emdecoy2757_2BL7A	2BL7A	2.69	0.9526	1.4447
2BL7A	emdecoy2758_2BL7A	2BL7A	2.54	0.5284	1.1095
2BL7A	emdecoy2759_2BL7A	2BL7A	2.48	-0.3199	0.5320
2BL7A	emdecoy275_2BL7A	2BL7A	2.49	-0.0371	0.7071
2BL7A	emdecoy2760_2BL7A	2BL7A	1.63	-0.6027	0.3790
2BL7A	emdecoy2761_2BL7A	2BL7A	3.12	-0.1785	0.6170
2BL7A	emdecoy2762_2BL7A	2BL7A	2.07	1.5181	1.9209
2BL7A	emdecoy2763_2BL7A	2BL7A	1.67	-0.3199	0.5320
2BL7A	emdecoy2764_2BL7A	2BL7A	2.99	1.0940	1.5611
2BL7A	emdecoy2765_2BL7A	2BL7A	2.28	0.2456	0.9007
2BL7A	emdecoy2766_2BL7A	2BL7A	2.43	0.1042	0.8018
2BL7A	emdecoy2767_2BL7A	2BL7A	3.07	1.5181	1.9209
2BL7A	emdecoy2768_2BL7A	2BL7A	2.48	-0.6027	0.3790
2BL7A	emdecoy2769_2BL7A	2BL7A	2.92	1.6595	2.0437
2BL7A	emdecoy276_2BL7A	2BL7A	2.41	1.3768	1.7994
2BL7A	emdecoy2770_2BL7A	2BL7A	2.00	-0.4613	0.4525
2BL7A	emdecoy2771_2BL7A	2BL7A	2.41	-0.1785	0.6170
2BL7A	emdecoy2772_2BL7A	2BL7A	1.97	1.5181	1.9209
2BL7A	emdecoy2773_2BL7A	2BL7A	2.45	3.6390	3.8394
2BL7A	emdecoy2774_2BL7A	2BL7A	2.15	1.6595	2.0437
2BL7A	emdecoy2775_2BL7A	2BL7A	2.83	-0.4613	0.4525
2BL7A	emdecoy2776_2BL7A	2BL7A	2.13	-0.1785	0.6170
2BL7A	emdecoy2777_2BL7A	2BL7A	2.28	-0.0371	0.7071
2BL7A	emdecoy2778_2BL7A	2BL7A	2.24	-0.1785	0.6170
2BL7A	emdecoy2779_2BL7A	2BL7A	2.60	1.5181	1.9209
2BL7A	emdecoy277_2BL7A	2BL7A	2.01	-0.1785	0.6170
2BL7A	emdecoy2780_2BL7A	2BL7A	2.70	-0.3199	0.5320
2BL7A	emdecoy2781_2BL7A	2BL7A	2.62	1.2354	1.6794
2BL7A	emdecoy2782_2BL7A	2BL7A	3.05	0.5284	1.1095
2BL7A	emdecoy2783_2BL7A	2BL7A	2.14	-0.6027	0.3790
2BL7A	emdecoy2784_2BL7A	2BL7A	2.51	0.6698	1.2186
2BL7A	emdecoy2785_2BL7A	2BL7A	1.76	1.5181	1.9209
2BL7A	emdecoy2786_2BL7A	2BL7A	2.43	0.9526	1.4447
2BL7A	emdecoy2787_2BL7A	2BL7A	2.18	-0.4613	0.4525
2BL7A	emdecoy2788_2BL7A	2BL7A	2.36	-0.0371	0.7071
2BL7A	emdecoy2789_2BL7A	2BL7A	2.77	0.1042	0.8018
2BL7A	emdecoy278_2BL7A	2BL7A	2.56	3.0734	3.3174
2BL7A	emdecoy2790_2BL7A	2BL7A	2.45	1.5181	1.9209
2BL7A	emdecoy2791_2BL7A	2BL7A	2.56	2.7906	3.0582
2BL7A	emdecoy2792_2BL7A	2BL7A	2.57	-0.4613	0.4525
2BL7A	emdecoy2793_2BL7A	2BL7A	2.93	2.2251	2.5453
2BL7A	emdecoy2794_2BL7A	2BL7A	2.44	-0.3199	0.5320
2BL7A	emdecoy2795_2BL7A	2BL7A	2.35	-0.0371	0.7071
2BL7A	emdecoy2796_2BL7A	2BL7A	2.84	-0.7441	0.3119
2BL7A	emdecoy2797_2BL7A	2BL7A	3.01	-0.4613	0.4525
2BL7A	emdecoy2798_2BL7A	2BL7A	2.80	-0.3199	0.5320
2BL7A	emdecoy2799_2BL7A	2BL7A	2.34	1.3768	1.7994
2BL7A	emdecoy279_2BL7A	2BL7A	2.35	1.3768	1.7994
[truncated: 8,001 more rows]
