# Supplementary material for: Addressing the Role of Conformational Diversity in Protein Structure Prediction
Source: PLoS One. 2016 May 9;11(5):e0154923. doi: 10.1371/journal.pone.0154923 (PMC4861349; doi:10.1371/journal.pone.0154923)
Supplement: S1 Dataset — (GZ) [file pone.0154923.s002.gz › Palopoli-Monzon_2016_SI/Structural_alignments/SET_QUARK/rmsd_mammoth_Xu_1KVDB.out]

PDB_1	PDB_2	Target	RMSD	Z-score	ln(E)
1KVDB	emdecoy0_1KVDB	1KVDB	2.30	-0.3199	0.5320
1KVDB	emdecoy1000_1KVDB	1KVDB	2.18	-0.7441	0.3119
1KVDB	emdecoy1001_1KVDB	1KVDB	2.82	-0.4613	0.4525
1KVDB	emdecoy1002_1KVDB	1KVDB	2.29	-1.3097	0.1130
1KVDB	emdecoy1003_1KVDB	1KVDB	2.64	0.3870	1.0034
1KVDB	emdecoy1004_1KVDB	1KVDB	2.44	-0.7441	0.3119
1KVDB	emdecoy1005_1KVDB	1KVDB	2.84	-0.0371	0.7071
1KVDB	emdecoy1006_1KVDB	1KVDB	2.23	0.1042	0.8018
1KVDB	emdecoy1007_1KVDB	1KVDB	2.16	0.1042	0.8018
1KVDB	emdecoy1008_1KVDB	1KVDB	2.74	-0.0371	0.7071
1KVDB	emdecoy1009_1KVDB	1KVDB	2.63	0.5284	1.1095
1KVDB	emdecoy100_1KVDB	1KVDB	2.55	-0.0371	0.7071
1KVDB	emdecoy1010_1KVDB	1KVDB	2.81	1.0940	1.5611
1KVDB	emdecoy1011_1KVDB	1KVDB	2.63	-0.6027	0.3790
1KVDB	emdecoy1012_1KVDB	1KVDB	2.90	-0.1785	0.6170
1KVDB	emdecoy1013_1KVDB	1KVDB	2.57	0.2456	0.9007
1KVDB	emdecoy1014_1KVDB	1KVDB	2.96	-0.4613	0.4525
1KVDB	emdecoy1015_1KVDB	1KVDB	2.40	0.3870	1.0034
1KVDB	emdecoy1016_1KVDB	1KVDB	2.40	1.8009	2.1677
1KVDB	emdecoy1017_1KVDB	1KVDB	2.78	-1.0269	0.1981
1KVDB	emdecoy1018_1KVDB	1KVDB	2.98	0.1042	0.8018
1KVDB	emdecoy1019_1KVDB	1KVDB	2.72	1.3768	1.7994
1KVDB	emdecoy101_1KVDB	1KVDB	2.51	0.2456	0.9007
1KVDB	emdecoy1020_1KVDB	1KVDB	2.23	0.2456	0.9007
1KVDB	emdecoy1021_1KVDB	1KVDB	2.38	-0.4613	0.4525
1KVDB	emdecoy1022_1KVDB	1KVDB	2.70	0.9526	1.4447
1KVDB	emdecoy1023_1KVDB	1KVDB	2.58	-0.3199	0.5320
1KVDB	emdecoy1024_1KVDB	1KVDB	2.89	1.5181	1.9209
1KVDB	emdecoy1025_1KVDB	1KVDB	2.67	0.9526	1.4447
1KVDB	emdecoy1026_1KVDB	1KVDB	2.56	-0.6027	0.3790
1KVDB	emdecoy1027_1KVDB	1KVDB	3.16	-0.3199	0.5320
1KVDB	emdecoy1028_1KVDB	1KVDB	2.51	-0.0371	0.7071
1KVDB	emdecoy1029_1KVDB	1KVDB	2.92	-0.6027	0.3790
1KVDB	emdecoy102_1KVDB	1KVDB	2.42	0.6698	1.2186
1KVDB	emdecoy1030_1KVDB	1KVDB	2.10	-0.4613	0.4525
1KVDB	emdecoy1031_1KVDB	1KVDB	2.49	-0.8855	0.2515
1KVDB	emdecoy1032_1KVDB	1KVDB	2.64	0.6698	1.2186
1KVDB	emdecoy1033_1KVDB	1KVDB	2.64	-0.0371	0.7071
1KVDB	emdecoy1034_1KVDB	1KVDB	2.70	-0.6027	0.3790
1KVDB	emdecoy1035_1KVDB	1KVDB	2.68	-0.6027	0.3790
1KVDB	emdecoy1036_1KVDB	1KVDB	2.45	0.5284	1.1095
1KVDB	emdecoy1037_1KVDB	1KVDB	1.84	0.3870	1.0034
1KVDB	emdecoy1038_1KVDB	1KVDB	2.91	-0.1785	0.6170
1KVDB	emdecoy1039_1KVDB	1KVDB	2.55	-0.1785	0.6170
1KVDB	emdecoy103_1KVDB	1KVDB	2.03	-0.4613	0.4525
1KVDB	emdecoy1040_1KVDB	1KVDB	2.65	1.2354	1.6794
1KVDB	emdecoy1041_1KVDB	1KVDB	2.93	-0.4613	0.4525
1KVDB	emdecoy1042_1KVDB	1KVDB	2.58	0.6698	1.2186
1KVDB	emdecoy1043_1KVDB	1KVDB	2.72	0.1042	0.8018
1KVDB	emdecoy1044_1KVDB	1KVDB	2.84	0.8112	1.3305
1KVDB	emdecoy1045_1KVDB	1KVDB	2.82	-0.1785	0.6170
1KVDB	emdecoy1046_1KVDB	1KVDB	2.72	0.2456	0.9007
1KVDB	emdecoy1047_1KVDB	1KVDB	2.80	0.3870	1.0034
1KVDB	emdecoy1048_1KVDB	1KVDB	2.70	0.6698	1.2186
1KVDB	emdecoy1049_1KVDB	1KVDB	3.01	-0.8855	0.2515
1KVDB	emdecoy104_1KVDB	1KVDB	2.68	-0.3199	0.5320
1KVDB	emdecoy1050_1KVDB	1KVDB	2.47	-1.0269	0.1981
1KVDB	emdecoy1051_1KVDB	1KVDB	2.09	-1.3097	0.1130
1KVDB	emdecoy1052_1KVDB	1KVDB	2.61	-0.1785	0.6170
1KVDB	emdecoy1053_1KVDB	1KVDB	2.53	-0.0371	0.7071
1KVDB	emdecoy1054_1KVDB	1KVDB	2.93	-0.7441	0.3119
1KVDB	emdecoy1055_1KVDB	1KVDB	2.70	-0.4613	0.4525
1KVDB	emdecoy1056_1KVDB	1KVDB	3.12	0.1042	0.8018
1KVDB	emdecoy1057_1KVDB	1KVDB	2.23	0.3870	1.0034
1KVDB	emdecoy1058_1KVDB	1KVDB	2.60	-0.1785	0.6170
1KVDB	emdecoy1059_1KVDB	1KVDB	2.48	-0.1785	0.6170
1KVDB	emdecoy105_1KVDB	1KVDB	1.92	-0.0371	0.7071
1KVDB	emdecoy1060_1KVDB	1KVDB	2.76	-0.3199	0.5320
1KVDB	emdecoy1061_1KVDB	1KVDB	2.35	0.6698	1.2186
1KVDB	emdecoy1062_1KVDB	1KVDB	2.84	0.5284	1.1095
1KVDB	emdecoy1063_1KVDB	1KVDB	2.49	0.2456	0.9007
1KVDB	emdecoy1064_1KVDB	1KVDB	2.48	-0.3199	0.5320
1KVDB	emdecoy1065_1KVDB	1KVDB	2.72	-0.1785	0.6170
1KVDB	emdecoy1066_1KVDB	1KVDB	2.71	-0.8855	0.2515
1KVDB	emdecoy1067_1KVDB	1KVDB	2.50	1.3768	1.7994
1KVDB	emdecoy1068_1KVDB	1KVDB	2.83	0.5284	1.1095
1KVDB	emdecoy1069_1KVDB	1KVDB	2.80	-1.0269	0.1981
1KVDB	emdecoy106_1KVDB	1KVDB	2.44	-0.0371	0.7071
1KVDB	emdecoy1070_1KVDB	1KVDB	2.69	1.2354	1.6794
1KVDB	emdecoy1071_1KVDB	1KVDB	2.43	0.5284	1.1095
1KVDB	emdecoy1072_1KVDB	1KVDB	2.79	-0.1785	0.6170
1KVDB	emdecoy1073_1KVDB	1KVDB	2.72	0.5284	1.1095
1KVDB	emdecoy1074_1KVDB	1KVDB	2.59	0.6698	1.2186
1KVDB	emdecoy1075_1KVDB	1KVDB	2.67	-0.1785	0.6170
1KVDB	emdecoy1076_1KVDB	1KVDB	2.87	0.2456	0.9007
1KVDB	emdecoy1077_1KVDB	1KVDB	2.55	1.3768	1.7994
1KVDB	emdecoy1078_1KVDB	1KVDB	2.44	0.5284	1.1095
1KVDB	emdecoy1079_1KVDB	1KVDB	2.57	0.2456	0.9007
1KVDB	emdecoy107_1KVDB	1KVDB	2.43	0.3870	1.0034
1KVDB	emdecoy1080_1KVDB	1KVDB	1.85	-0.8855	0.2515
1KVDB	emdecoy1081_1KVDB	1KVDB	2.90	0.1042	0.8018
1KVDB	emdecoy1082_1KVDB	1KVDB	2.73	-1.0269	0.1981
1KVDB	emdecoy1083_1KVDB	1KVDB	2.52	-1.0269	0.1981
1KVDB	emdecoy1084_1KVDB	1KVDB	2.92	-0.6027	0.3790
1KVDB	emdecoy1085_1KVDB	1KVDB	2.73	0.5284	1.1095
1KVDB	emdecoy1086_1KVDB	1KVDB	2.42	-0.1785	0.6170
1KVDB	emdecoy1087_1KVDB	1KVDB	2.78	0.2456	0.9007
1KVDB	emdecoy1088_1KVDB	1KVDB	2.65	1.0940	1.5611
1KVDB	emdecoy1089_1KVDB	1KVDB	2.40	-0.4613	0.4525
1KVDB	emdecoy108_1KVDB	1KVDB	3.19	-0.7441	0.3119
1KVDB	emdecoy1090_1KVDB	1KVDB	2.40	-0.3199	0.5320
1KVDB	emdecoy1091_1KVDB	1KVDB	2.81	1.8009	2.1677
1KVDB	emdecoy1092_1KVDB	1KVDB	2.77	0.3870	1.0034
1KVDB	emdecoy1093_1KVDB	1KVDB	2.76	0.3870	1.0034
1KVDB	emdecoy1094_1KVDB	1KVDB	2.84	0.3870	1.0034
1KVDB	emdecoy1095_1KVDB	1KVDB	2.76	-0.0371	0.7071
1KVDB	emdecoy1096_1KVDB	1KVDB	2.60	-0.0371	0.7071
1KVDB	emdecoy1097_1KVDB	1KVDB	2.59	0.5284	1.1095
1KVDB	emdecoy1098_1KVDB	1KVDB	2.74	-0.1785	0.6170
1KVDB	emdecoy1099_1KVDB	1KVDB	2.57	0.2456	0.9007
1KVDB	emdecoy109_1KVDB	1KVDB	2.51	-0.7441	0.3119
1KVDB	emdecoy10_1KVDB	1KVDB	2.53	-1.1683	0.1520
1KVDB	emdecoy1100_1KVDB	1KVDB	2.70	-0.0371	0.7071
1KVDB	emdecoy1101_1KVDB	1KVDB	2.70	0.1042	0.8018
1KVDB	emdecoy1102_1KVDB	1KVDB	2.33	-0.0371	0.7071
1KVDB	emdecoy1103_1KVDB	1KVDB	3.21	-1.0269	0.1981
1KVDB	emdecoy1104_1KVDB	1KVDB	2.73	0.1042	0.8018
1KVDB	emdecoy1105_1KVDB	1KVDB	2.08	-0.8855	0.2515
1KVDB	emdecoy1106_1KVDB	1KVDB	2.43	-0.7441	0.3119
1KVDB	emdecoy1107_1KVDB	1KVDB	2.53	-0.0371	0.7071
1KVDB	emdecoy1108_1KVDB	1KVDB	2.79	0.8112	1.3305
1KVDB	emdecoy1109_1KVDB	1KVDB	2.96	0.1042	0.8018
1KVDB	emdecoy110_1KVDB	1KVDB	2.63	-0.3199	0.5320
1KVDB	emdecoy1110_1KVDB	1KVDB	2.77	-0.4613	0.4525
1KVDB	emdecoy1111_1KVDB	1KVDB	2.53	0.5284	1.1095
1KVDB	emdecoy1112_1KVDB	1KVDB	2.38	-0.0371	0.7071
1KVDB	emdecoy1113_1KVDB	1KVDB	2.63	0.1042	0.8018
1KVDB	emdecoy1114_1KVDB	1KVDB	2.67	-0.6027	0.3790
1KVDB	emdecoy1115_1KVDB	1KVDB	2.73	0.9526	1.4447
1KVDB	emdecoy1116_1KVDB	1KVDB	2.65	0.9526	1.4447
1KVDB	emdecoy1117_1KVDB	1KVDB	2.83	-0.6027	0.3790
1KVDB	emdecoy1118_1KVDB	1KVDB	2.39	-1.0269	0.1981
1KVDB	emdecoy1119_1KVDB	1KVDB	2.85	-0.3199	0.5320
1KVDB	emdecoy111_1KVDB	1KVDB	2.20	-0.6027	0.3790
1KVDB	emdecoy1120_1KVDB	1KVDB	2.41	0.1042	0.8018
1KVDB	emdecoy1121_1KVDB	1KVDB	2.73	0.5284	1.1095
1KVDB	emdecoy1122_1KVDB	1KVDB	3.11	-0.0371	0.7071
1KVDB	emdecoy1123_1KVDB	1KVDB	2.69	0.3870	1.0034
1KVDB	emdecoy1124_1KVDB	1KVDB	2.32	0.6698	1.2186
1KVDB	emdecoy1125_1KVDB	1KVDB	2.68	0.8112	1.3305
1KVDB	emdecoy1126_1KVDB	1KVDB	2.76	1.6595	2.0437
1KVDB	emdecoy1127_1KVDB	1KVDB	2.82	0.3870	1.0034
1KVDB	emdecoy1128_1KVDB	1KVDB	2.45	0.5284	1.1095
1KVDB	emdecoy1129_1KVDB	1KVDB	1.99	-1.7338	0.0366
1KVDB	emdecoy112_1KVDB	1KVDB	2.43	-0.0371	0.7071
1KVDB	emdecoy1130_1KVDB	1KVDB	2.78	1.0940	1.5611
1KVDB	emdecoy1131_1KVDB	1KVDB	2.70	-0.3199	0.5320
1KVDB	emdecoy1132_1KVDB	1KVDB	2.47	0.3870	1.0034
1KVDB	emdecoy1133_1KVDB	1KVDB	3.05	-0.1785	0.6170
1KVDB	emdecoy1134_1KVDB	1KVDB	2.69	0.6698	1.2186
1KVDB	emdecoy1135_1KVDB	1KVDB	2.25	0.6698	1.2186
1KVDB	emdecoy1136_1KVDB	1KVDB	2.62	0.5284	1.1095
1KVDB	emdecoy1137_1KVDB	1KVDB	2.87	0.3870	1.0034
1KVDB	emdecoy1138_1KVDB	1KVDB	2.44	-0.8855	0.2515
1KVDB	emdecoy1139_1KVDB	1KVDB	2.82	-0.4613	0.4525
1KVDB	emdecoy113_1KVDB	1KVDB	2.37	-0.7441	0.3119
1KVDB	emdecoy1140_1KVDB	1KVDB	2.68	0.5284	1.1095
1KVDB	emdecoy1141_1KVDB	1KVDB	2.83	0.6698	1.2186
1KVDB	emdecoy1142_1KVDB	1KVDB	2.96	-0.0371	0.7071
1KVDB	emdecoy1143_1KVDB	1KVDB	2.64	-0.3199	0.5320
1KVDB	emdecoy1144_1KVDB	1KVDB	2.74	-0.1785	0.6170
1KVDB	emdecoy1145_1KVDB	1KVDB	2.79	0.2456	0.9007
1KVDB	emdecoy1146_1KVDB	1KVDB	2.61	0.6698	1.2186
1KVDB	emdecoy1147_1KVDB	1KVDB	2.72	-0.4613	0.4525
1KVDB	emdecoy1148_1KVDB	1KVDB	2.51	-0.7441	0.3119
1KVDB	emdecoy1149_1KVDB	1KVDB	2.60	-0.1785	0.6170
1KVDB	emdecoy114_1KVDB	1KVDB	2.60	0.1042	0.8018
1KVDB	emdecoy1150_1KVDB	1KVDB	2.48	-0.8855	0.2515
1KVDB	emdecoy1151_1KVDB	1KVDB	2.77	0.8112	1.3305
1KVDB	emdecoy1152_1KVDB	1KVDB	2.29	-0.3199	0.5320
1KVDB	emdecoy1153_1KVDB	1KVDB	2.79	-0.0371	0.7071
1KVDB	emdecoy1154_1KVDB	1KVDB	2.94	-0.0371	0.7071
1KVDB	emdecoy1155_1KVDB	1KVDB	2.73	-0.0371	0.7071
1KVDB	emdecoy1156_1KVDB	1KVDB	2.58	-0.1785	0.6170
1KVDB	emdecoy1157_1KVDB	1KVDB	2.08	-0.1785	0.6170
1KVDB	emdecoy1158_1KVDB	1KVDB	2.21	0.5284	1.1095
1KVDB	emdecoy1159_1KVDB	1KVDB	2.70	0.3870	1.0034
1KVDB	emdecoy115_1KVDB	1KVDB	2.74	-0.6027	0.3790
1KVDB	emdecoy1160_1KVDB	1KVDB	3.14	-0.3199	0.5320
1KVDB	emdecoy1161_1KVDB	1KVDB	2.51	-0.0371	0.7071
1KVDB	emdecoy1162_1KVDB	1KVDB	2.87	0.3870	1.0034
1KVDB	emdecoy1163_1KVDB	1KVDB	2.84	-0.6027	0.3790
1KVDB	emdecoy1164_1KVDB	1KVDB	2.53	0.3870	1.0034
1KVDB	emdecoy1165_1KVDB	1KVDB	2.13	-0.0371	0.7071
1KVDB	emdecoy1166_1KVDB	1KVDB	2.44	-1.5924	0.0558
1KVDB	emdecoy1167_1KVDB	1KVDB	2.63	0.6698	1.2186
1KVDB	emdecoy1168_1KVDB	1KVDB	2.48	-0.6027	0.3790
1KVDB	emdecoy1169_1KVDB	1KVDB	2.70	0.2456	0.9007
1KVDB	emdecoy116_1KVDB	1KVDB	2.69	-0.3199	0.5320
1KVDB	emdecoy1170_1KVDB	1KVDB	2.61	0.1042	0.8018
1KVDB	emdecoy1171_1KVDB	1KVDB	2.34	0.3870	1.0034
1KVDB	emdecoy1172_1KVDB	1KVDB	3.01	-1.3097	0.1130
1KVDB	emdecoy1173_1KVDB	1KVDB	2.64	-0.1785	0.6170
1KVDB	emdecoy1174_1KVDB	1KVDB	2.82	0.2456	0.9007
1KVDB	emdecoy1175_1KVDB	1KVDB	1.99	0.3870	1.0034
1KVDB	emdecoy1176_1KVDB	1KVDB	2.53	0.5284	1.1095
1KVDB	emdecoy1177_1KVDB	1KVDB	2.83	1.3768	1.7994
1KVDB	emdecoy1178_1KVDB	1KVDB	2.81	-0.4613	0.4525
1KVDB	emdecoy1179_1KVDB	1KVDB	2.92	1.5181	1.9209
1KVDB	emdecoy117_1KVDB	1KVDB	2.03	-0.6027	0.3790
1KVDB	emdecoy1180_1KVDB	1KVDB	2.64	-0.7441	0.3119
1KVDB	emdecoy1181_1KVDB	1KVDB	2.87	1.5181	1.9209
1KVDB	emdecoy1182_1KVDB	1KVDB	2.80	0.5284	1.1095
1KVDB	emdecoy1183_1KVDB	1KVDB	3.01	0.2456	0.9007
1KVDB	emdecoy1184_1KVDB	1KVDB	2.44	-0.0371	0.7071
1KVDB	emdecoy1185_1KVDB	1KVDB	2.92	-0.1785	0.6170
1KVDB	emdecoy1186_1KVDB	1KVDB	2.55	0.1042	0.8018
1KVDB	emdecoy1187_1KVDB	1KVDB	2.61	0.3870	1.0034
1KVDB	emdecoy1188_1KVDB	1KVDB	2.11	-0.4613	0.4525
1KVDB	emdecoy1189_1KVDB	1KVDB	1.94	-0.4613	0.4525
1KVDB	emdecoy118_1KVDB	1KVDB	2.19	-0.4613	0.4525
1KVDB	emdecoy1190_1KVDB	1KVDB	2.66	2.2251	2.5453
1KVDB	emdecoy1191_1KVDB	1KVDB	2.50	0.5284	1.1095
1KVDB	emdecoy1192_1KVDB	1KVDB	2.50	0.9526	1.4447
1KVDB	emdecoy1193_1KVDB	1KVDB	2.84	-0.1785	0.6170
1KVDB	emdecoy1194_1KVDB	1KVDB	2.99	-0.3199	0.5320
1KVDB	emdecoy1195_1KVDB	1KVDB	2.50	1.0940	1.5611
1KVDB	emdecoy1196_1KVDB	1KVDB	3.07	-0.8855	0.2515
1KVDB	emdecoy1197_1KVDB	1KVDB	2.61	-0.1785	0.6170
1KVDB	emdecoy1198_1KVDB	1KVDB	2.77	0.3870	1.0034
1KVDB	emdecoy1199_1KVDB	1KVDB	2.86	-0.1785	0.6170
1KVDB	emdecoy119_1KVDB	1KVDB	2.56	2.0837	2.4186
1KVDB	emdecoy11_1KVDB	1KVDB	2.95	0.2456	0.9007
1KVDB	emdecoy1200_1KVDB	1KVDB	2.17	0.1042	0.8018
1KVDB	emdecoy1201_1KVDB	1KVDB	1.92	-0.7441	0.3119
1KVDB	emdecoy1202_1KVDB	1KVDB	2.63	-0.0371	0.7071
1KVDB	emdecoy1203_1KVDB	1KVDB	2.23	-0.3199	0.5320
1KVDB	emdecoy1204_1KVDB	1KVDB	2.62	0.1042	0.8018
1KVDB	emdecoy1205_1KVDB	1KVDB	2.57	0.3870	1.0034
1KVDB	emdecoy1206_1KVDB	1KVDB	2.49	0.1042	0.8018
1KVDB	emdecoy1207_1KVDB	1KVDB	2.66	0.6698	1.2186
1KVDB	emdecoy1208_1KVDB	1KVDB	2.59	-0.3199	0.5320
1KVDB	emdecoy1209_1KVDB	1KVDB	2.53	-1.4510	0.0810
1KVDB	emdecoy120_1KVDB	1KVDB	2.01	-0.1785	0.6170
1KVDB	emdecoy1210_1KVDB	1KVDB	2.65	-1.4510	0.0810
1KVDB	emdecoy1211_1KVDB	1KVDB	2.65	0.6698	1.2186
1KVDB	emdecoy1212_1KVDB	1KVDB	2.82	-0.1785	0.6170
1KVDB	emdecoy1213_1KVDB	1KVDB	2.77	0.5284	1.1095
1KVDB	emdecoy1214_1KVDB	1KVDB	2.42	-0.8855	0.2515
1KVDB	emdecoy1215_1KVDB	1KVDB	2.44	-1.1683	0.1520
1KVDB	emdecoy1216_1KVDB	1KVDB	2.81	-0.1785	0.6170
1KVDB	emdecoy1217_1KVDB	1KVDB	2.35	-1.0269	0.1981
1KVDB	emdecoy1218_1KVDB	1KVDB	2.35	0.1042	0.8018
1KVDB	emdecoy1219_1KVDB	1KVDB	2.84	-0.4613	0.4525
1KVDB	emdecoy121_1KVDB	1KVDB	2.54	1.2354	1.6794
1KVDB	emdecoy1220_1KVDB	1KVDB	2.38	0.6698	1.2186
1KVDB	emdecoy1221_1KVDB	1KVDB	2.43	-0.6027	0.3790
1KVDB	emdecoy1222_1KVDB	1KVDB	2.08	-0.1785	0.6170
1KVDB	emdecoy1223_1KVDB	1KVDB	2.24	-1.7338	0.0366
1KVDB	emdecoy1224_1KVDB	1KVDB	2.44	-0.7441	0.3119
1KVDB	emdecoy1225_1KVDB	1KVDB	2.70	-0.7441	0.3119
1KVDB	emdecoy1226_1KVDB	1KVDB	2.61	1.2354	1.6794
1KVDB	emdecoy1227_1KVDB	1KVDB	2.85	-0.6027	0.3790
1KVDB	emdecoy1228_1KVDB	1KVDB	2.33	0.1042	0.8018
1KVDB	emdecoy1229_1KVDB	1KVDB	2.90	0.6698	1.2186
1KVDB	emdecoy122_1KVDB	1KVDB	2.66	-0.6027	0.3790
1KVDB	emdecoy1230_1KVDB	1KVDB	3.02	0.2456	0.9007
1KVDB	emdecoy1231_1KVDB	1KVDB	2.46	-0.6027	0.3790
1KVDB	emdecoy1232_1KVDB	1KVDB	2.90	1.0940	1.5611
1KVDB	emdecoy1233_1KVDB	1KVDB	2.21	-1.3097	0.1130
1KVDB	emdecoy1234_1KVDB	1KVDB	2.92	2.0837	2.4186
1KVDB	emdecoy1235_1KVDB	1KVDB	2.77	0.9526	1.4447
1KVDB	emdecoy1236_1KVDB	1KVDB	2.56	0.9526	1.4447
1KVDB	emdecoy1237_1KVDB	1KVDB	2.24	-0.4613	0.4525
1KVDB	emdecoy1238_1KVDB	1KVDB	2.81	0.2456	0.9007
1KVDB	emdecoy1239_1KVDB	1KVDB	2.54	0.8112	1.3305
1KVDB	emdecoy123_1KVDB	1KVDB	2.48	-0.3199	0.5320
1KVDB	emdecoy1240_1KVDB	1KVDB	2.65	0.6698	1.2186
1KVDB	emdecoy1241_1KVDB	1KVDB	2.58	1.0940	1.5611
1KVDB	emdecoy1242_1KVDB	1KVDB	2.54	1.0940	1.5611
1KVDB	emdecoy1243_1KVDB	1KVDB	2.70	1.3768	1.7994
1KVDB	emdecoy1244_1KVDB	1KVDB	2.86	1.2354	1.6794
1KVDB	emdecoy1245_1KVDB	1KVDB	2.16	-0.8855	0.2515
1KVDB	emdecoy1246_1KVDB	1KVDB	2.12	-0.3199	0.5320
1KVDB	emdecoy1247_1KVDB	1KVDB	3.01	-0.7441	0.3119
1KVDB	emdecoy1248_1KVDB	1KVDB	2.66	-0.4613	0.4525
1KVDB	emdecoy1249_1KVDB	1KVDB	2.84	-0.4613	0.4525
1KVDB	emdecoy124_1KVDB	1KVDB	2.66	-0.6027	0.3790
1KVDB	emdecoy1250_1KVDB	1KVDB	2.80	-0.0371	0.7071
1KVDB	emdecoy1251_1KVDB	1KVDB	2.36	0.3870	1.0034
1KVDB	emdecoy1252_1KVDB	1KVDB	1.83	-0.7441	0.3119
1KVDB	emdecoy1253_1KVDB	1KVDB	1.82	-1.4510	0.0810
1KVDB	emdecoy1254_1KVDB	1KVDB	2.76	-0.3199	0.5320
1KVDB	emdecoy1255_1KVDB	1KVDB	2.70	-0.4613	0.4525
1KVDB	emdecoy1256_1KVDB	1KVDB	2.42	0.3870	1.0034
1KVDB	emdecoy1257_1KVDB	1KVDB	2.51	-0.1785	0.6170
1KVDB	emdecoy1258_1KVDB	1KVDB	2.86	-0.6027	0.3790
1KVDB	emdecoy1259_1KVDB	1KVDB	2.54	0.6698	1.2186
1KVDB	emdecoy125_1KVDB	1KVDB	2.72	0.3870	1.0034
1KVDB	emdecoy1260_1KVDB	1KVDB	2.88	0.3870	1.0034
1KVDB	emdecoy1261_1KVDB	1KVDB	2.66	0.9526	1.4447
1KVDB	emdecoy1262_1KVDB	1KVDB	2.63	-0.4613	0.4525
1KVDB	emdecoy1263_1KVDB	1KVDB	2.78	0.5284	1.1095
1KVDB	emdecoy1264_1KVDB	1KVDB	2.20	-1.0269	0.1981
1KVDB	emdecoy1265_1KVDB	1KVDB	2.65	-0.0371	0.7071
1KVDB	emdecoy1266_1KVDB	1KVDB	2.44	-0.8855	0.2515
1KVDB	emdecoy1267_1KVDB	1KVDB	2.57	-0.7441	0.3119
1KVDB	emdecoy1268_1KVDB	1KVDB	2.43	0.8112	1.3305
1KVDB	emdecoy1269_1KVDB	1KVDB	2.39	0.9526	1.4447
1KVDB	emdecoy126_1KVDB	1KVDB	2.33	-0.1785	0.6170
1KVDB	emdecoy1270_1KVDB	1KVDB	1.80	-0.7441	0.3119
1KVDB	emdecoy1271_1KVDB	1KVDB	2.59	1.0940	1.5611
1KVDB	emdecoy1272_1KVDB	1KVDB	2.89	0.8112	1.3305
1KVDB	emdecoy1273_1KVDB	1KVDB	2.31	0.6698	1.2186
1KVDB	emdecoy1274_1KVDB	1KVDB	2.53	0.5284	1.1095
1KVDB	emdecoy1275_1KVDB	1KVDB	2.63	0.2456	0.9007
1KVDB	emdecoy1276_1KVDB	1KVDB	2.48	-0.7441	0.3119
1KVDB	emdecoy1277_1KVDB	1KVDB	2.76	-1.1683	0.1520
1KVDB	emdecoy1278_1KVDB	1KVDB	2.79	-1.0269	0.1981
1KVDB	emdecoy1279_1KVDB	1KVDB	2.70	0.3870	1.0034
1KVDB	emdecoy127_1KVDB	1KVDB	2.61	0.3870	1.0034
1KVDB	emdecoy1280_1KVDB	1KVDB	2.44	0.9526	1.4447
1KVDB	emdecoy1281_1KVDB	1KVDB	2.72	1.2354	1.6794
1KVDB	emdecoy1282_1KVDB	1KVDB	2.44	0.9526	1.4447
1KVDB	emdecoy1283_1KVDB	1KVDB	2.74	0.6698	1.2186
1KVDB	emdecoy1284_1KVDB	1KVDB	2.65	0.3870	1.0034
1KVDB	emdecoy1285_1KVDB	1KVDB	2.59	0.9526	1.4447
1KVDB	emdecoy1286_1KVDB	1KVDB	3.18	-0.8855	0.2515
1KVDB	emdecoy1287_1KVDB	1KVDB	2.67	-0.8855	0.2515
1KVDB	emdecoy1288_1KVDB	1KVDB	2.41	0.9526	1.4447
1KVDB	emdecoy1289_1KVDB	1KVDB	2.42	-0.7441	0.3119
1KVDB	emdecoy128_1KVDB	1KVDB	1.88	-0.1785	0.6170
1KVDB	emdecoy1290_1KVDB	1KVDB	2.66	0.1042	0.8018
1KVDB	emdecoy1291_1KVDB	1KVDB	1.88	-0.4613	0.4525
1KVDB	emdecoy1292_1KVDB	1KVDB	2.45	-0.8855	0.2515
1KVDB	emdecoy1293_1KVDB	1KVDB	2.77	-0.3199	0.5320
1KVDB	emdecoy1294_1KVDB	1KVDB	2.51	-1.4510	0.0810
1KVDB	emdecoy1295_1KVDB	1KVDB	2.83	-0.1785	0.6170
1KVDB	emdecoy1296_1KVDB	1KVDB	2.59	1.0940	1.5611
1KVDB	emdecoy1297_1KVDB	1KVDB	2.68	-0.6027	0.3790
1KVDB	emdecoy1298_1KVDB	1KVDB	2.88	-0.1785	0.6170
1KVDB	emdecoy1299_1KVDB	1KVDB	2.56	0.9526	1.4447
1KVDB	emdecoy129_1KVDB	1KVDB	2.43	0.3870	1.0034
1KVDB	emdecoy12_1KVDB	1KVDB	2.79	-0.0371	0.7071
1KVDB	emdecoy1300_1KVDB	1KVDB	1.75	-0.7441	0.3119
1KVDB	emdecoy1301_1KVDB	1KVDB	2.68	-0.6027	0.3790
1KVDB	emdecoy1302_1KVDB	1KVDB	2.70	-0.1785	0.6170
1KVDB	emdecoy1303_1KVDB	1KVDB	2.19	-0.0371	0.7071
1KVDB	emdecoy1304_1KVDB	1KVDB	2.79	0.2456	0.9007
1KVDB	emdecoy1305_1KVDB	1KVDB	2.81	0.3870	1.0034
1KVDB	emdecoy1306_1KVDB	1KVDB	2.11	-0.0371	0.7071
1KVDB	emdecoy1307_1KVDB	1KVDB	2.90	0.1042	0.8018
1KVDB	emdecoy1308_1KVDB	1KVDB	2.68	0.3870	1.0034
1KVDB	emdecoy1309_1KVDB	1KVDB	2.32	0.1042	0.8018
1KVDB	emdecoy130_1KVDB	1KVDB	2.83	-0.3199	0.5320
1KVDB	emdecoy1310_1KVDB	1KVDB	2.50	-1.1683	0.1520
1KVDB	emdecoy1311_1KVDB	1KVDB	2.79	-0.3199	0.5320
1KVDB	emdecoy1312_1KVDB	1KVDB	2.45	-0.0371	0.7071
1KVDB	emdecoy1313_1KVDB	1KVDB	2.42	0.9526	1.4447
1KVDB	emdecoy1314_1KVDB	1KVDB	2.42	0.9526	1.4447
1KVDB	emdecoy1315_1KVDB	1KVDB	2.45	1.0940	1.5611
1KVDB	emdecoy1316_1KVDB	1KVDB	3.04	0.3870	1.0034
1KVDB	emdecoy1317_1KVDB	1KVDB	2.19	-0.1785	0.6170
1KVDB	emdecoy1318_1KVDB	1KVDB	2.36	0.9526	1.4447
1KVDB	emdecoy1319_1KVDB	1KVDB	2.54	1.0940	1.5611
1KVDB	emdecoy131_1KVDB	1KVDB	2.51	0.2456	0.9007
1KVDB	emdecoy1320_1KVDB	1KVDB	2.58	0.3870	1.0034
1KVDB	emdecoy1321_1KVDB	1KVDB	2.38	0.6698	1.2186
1KVDB	emdecoy1322_1KVDB	1KVDB	2.18	-0.6027	0.3790
1KVDB	emdecoy1323_1KVDB	1KVDB	2.72	0.8112	1.3305
1KVDB	emdecoy1324_1KVDB	1KVDB	2.87	0.3870	1.0034
1KVDB	emdecoy1325_1KVDB	1KVDB	2.52	-0.7441	0.3119
1KVDB	emdecoy1326_1KVDB	1KVDB	2.98	-0.8855	0.2515
1KVDB	emdecoy1327_1KVDB	1KVDB	2.84	0.2456	0.9007
1KVDB	emdecoy1328_1KVDB	1KVDB	1.95	0.2456	0.9007
1KVDB	emdecoy1329_1KVDB	1KVDB	2.67	-0.0371	0.7071
1KVDB	emdecoy132_1KVDB	1KVDB	2.28	-0.0371	0.7071
1KVDB	emdecoy1330_1KVDB	1KVDB	3.00	-0.6027	0.3790
1KVDB	emdecoy1331_1KVDB	1KVDB	2.07	0.5284	1.1095
1KVDB	emdecoy1332_1KVDB	1KVDB	2.37	0.1042	0.8018
1KVDB	emdecoy1333_1KVDB	1KVDB	2.14	0.8112	1.3305
1KVDB	emdecoy1334_1KVDB	1KVDB	2.67	-0.7441	0.3119
1KVDB	emdecoy1335_1KVDB	1KVDB	2.32	-0.8855	0.2515
1KVDB	emdecoy1336_1KVDB	1KVDB	2.53	-1.3097	0.1130
1KVDB	emdecoy1337_1KVDB	1KVDB	2.56	1.0940	1.5611
1KVDB	emdecoy1338_1KVDB	1KVDB	2.08	-1.1683	0.1520
1KVDB	emdecoy1339_1KVDB	1KVDB	2.32	0.9526	1.4447
1KVDB	emdecoy133_1KVDB	1KVDB	2.23	-0.3199	0.5320
1KVDB	emdecoy1340_1KVDB	1KVDB	2.22	-0.1785	0.6170
1KVDB	emdecoy1341_1KVDB	1KVDB	2.72	-0.7441	0.3119
1KVDB	emdecoy1342_1KVDB	1KVDB	2.77	-0.3199	0.5320
1KVDB	emdecoy1343_1KVDB	1KVDB	2.61	-0.6027	0.3790
1KVDB	emdecoy1344_1KVDB	1KVDB	2.11	-0.6027	0.3790
1KVDB	emdecoy1345_1KVDB	1KVDB	3.18	-0.1785	0.6170
1KVDB	emdecoy1346_1KVDB	1KVDB	2.59	0.3870	1.0034
1KVDB	emdecoy1347_1KVDB	1KVDB	2.51	0.9526	1.4447
1KVDB	emdecoy1348_1KVDB	1KVDB	2.40	0.8112	1.3305
1KVDB	emdecoy1349_1KVDB	1KVDB	2.93	-0.0371	0.7071
1KVDB	emdecoy134_1KVDB	1KVDB	2.60	-0.7441	0.3119
1KVDB	emdecoy1350_1KVDB	1KVDB	2.68	0.8112	1.3305
1KVDB	emdecoy1351_1KVDB	1KVDB	2.49	0.5284	1.1095
1KVDB	emdecoy1352_1KVDB	1KVDB	2.55	-0.8855	0.2515
1KVDB	emdecoy1353_1KVDB	1KVDB	2.77	0.5284	1.1095
1KVDB	emdecoy1354_1KVDB	1KVDB	3.01	-0.6027	0.3790
1KVDB	emdecoy1355_1KVDB	1KVDB	2.42	-0.0371	0.7071
1KVDB	emdecoy1356_1KVDB	1KVDB	2.49	0.2456	0.9007
1KVDB	emdecoy1357_1KVDB	1KVDB	3.00	0.6698	1.2186
1KVDB	emdecoy1358_1KVDB	1KVDB	2.34	0.8112	1.3305
1KVDB	emdecoy1359_1KVDB	1KVDB	2.59	-1.1683	0.1520
1KVDB	emdecoy135_1KVDB	1KVDB	2.03	0.3870	1.0034
1KVDB	emdecoy1360_1KVDB	1KVDB	2.68	0.5284	1.1095
1KVDB	emdecoy1361_1KVDB	1KVDB	2.52	-1.0269	0.1981
1KVDB	emdecoy1362_1KVDB	1KVDB	2.31	0.9526	1.4447
1KVDB	emdecoy1363_1KVDB	1KVDB	2.54	-0.0371	0.7071
1KVDB	emdecoy1364_1KVDB	1KVDB	2.43	-0.0371	0.7071
1KVDB	emdecoy1365_1KVDB	1KVDB	2.36	-0.8855	0.2515
1KVDB	emdecoy1366_1KVDB	1KVDB	2.51	0.9526	1.4447
1KVDB	emdecoy1367_1KVDB	1KVDB	2.96	0.6698	1.2186
1KVDB	emdecoy1368_1KVDB	1KVDB	3.07	-0.3199	0.5320
1KVDB	emdecoy1369_1KVDB	1KVDB	2.88	-0.7441	0.3119
1KVDB	emdecoy136_1KVDB	1KVDB	2.19	-0.3199	0.5320
1KVDB	emdecoy1370_1KVDB	1KVDB	2.73	1.0940	1.5611
1KVDB	emdecoy1371_1KVDB	1KVDB	2.54	0.3870	1.0034
1KVDB	emdecoy1372_1KVDB	1KVDB	2.57	-0.7441	0.3119
1KVDB	emdecoy1373_1KVDB	1KVDB	2.05	-0.3199	0.5320
1KVDB	emdecoy1374_1KVDB	1KVDB	2.53	-0.6027	0.3790
1KVDB	emdecoy1375_1KVDB	1KVDB	2.82	-1.1683	0.1520
1KVDB	emdecoy1376_1KVDB	1KVDB	2.44	-0.7441	0.3119
1KVDB	emdecoy1377_1KVDB	1KVDB	2.44	-0.7441	0.3119
1KVDB	emdecoy1378_1KVDB	1KVDB	2.24	-0.3199	0.5320
1KVDB	emdecoy1379_1KVDB	1KVDB	2.31	-1.0269	0.1981
1KVDB	emdecoy137_1KVDB	1KVDB	2.18	0.2456	0.9007
1KVDB	emdecoy1380_1KVDB	1KVDB	2.51	0.3870	1.0034
1KVDB	emdecoy1381_1KVDB	1KVDB	2.50	-0.6027	0.3790
1KVDB	emdecoy1382_1KVDB	1KVDB	2.29	-1.3097	0.1130
1KVDB	emdecoy1383_1KVDB	1KVDB	2.34	-0.3199	0.5320
1KVDB	emdecoy1384_1KVDB	1KVDB	2.14	0.5284	1.1095
1KVDB	emdecoy1385_1KVDB	1KVDB	2.55	-0.4613	0.4525
1KVDB	emdecoy1386_1KVDB	1KVDB	2.50	0.1042	0.8018
1KVDB	emdecoy1387_1KVDB	1KVDB	2.52	-1.0269	0.1981
1KVDB	emdecoy1388_1KVDB	1KVDB	2.49	-0.8855	0.2515
1KVDB	emdecoy1389_1KVDB	1KVDB	2.62	-0.3199	0.5320
1KVDB	emdecoy138_1KVDB	1KVDB	2.09	0.5284	1.1095
1KVDB	emdecoy1390_1KVDB	1KVDB	2.51	-0.1785	0.6170
1KVDB	emdecoy1391_1KVDB	1KVDB	2.69	-0.4613	0.4525
1KVDB	emdecoy1392_1KVDB	1KVDB	2.14	-0.7441	0.3119
1KVDB	emdecoy1393_1KVDB	1KVDB	2.30	-1.0269	0.1981
1KVDB	emdecoy1394_1KVDB	1KVDB	2.01	-0.8855	0.2515
1KVDB	emdecoy1395_1KVDB	1KVDB	3.24	-0.0371	0.7071
1KVDB	emdecoy1396_1KVDB	1KVDB	2.54	-0.8855	0.2515
1KVDB	emdecoy1397_1KVDB	1KVDB	2.85	-1.5924	0.0558
1KVDB	emdecoy1398_1KVDB	1KVDB	2.26	-1.3097	0.1130
1KVDB	emdecoy1399_1KVDB	1KVDB	2.47	-1.0269	0.1981
1KVDB	emdecoy139_1KVDB	1KVDB	2.48	-0.0371	0.7071
1KVDB	emdecoy13_1KVDB	1KVDB	2.41	-1.3097	0.1130
1KVDB	emdecoy1400_1KVDB	1KVDB	2.50	0.2456	0.9007
1KVDB	emdecoy1401_1KVDB	1KVDB	2.85	0.9526	1.4447
1KVDB	emdecoy1402_1KVDB	1KVDB	1.64	-1.5924	0.0558
1KVDB	emdecoy1403_1KVDB	1KVDB	2.60	-1.0269	0.1981
1KVDB	emdecoy1404_1KVDB	1KVDB	2.53	-0.7441	0.3119
1KVDB	emdecoy1405_1KVDB	1KVDB	2.39	0.2456	0.9007
1KVDB	emdecoy1406_1KVDB	1KVDB	2.75	0.2456	0.9007
1KVDB	emdecoy1407_1KVDB	1KVDB	2.28	0.9526	1.4447
1KVDB	emdecoy1408_1KVDB	1KVDB	2.65	0.8112	1.3305
1KVDB	emdecoy1409_1KVDB	1KVDB	2.44	-0.3199	0.5320
1KVDB	emdecoy140_1KVDB	1KVDB	2.59	-0.6027	0.3790
1KVDB	emdecoy1410_1KVDB	1KVDB	1.99	-0.0371	0.7071
1KVDB	emdecoy1411_1KVDB	1KVDB	2.36	0.8112	1.3305
1KVDB	emdecoy1412_1KVDB	1KVDB	2.87	-0.7441	0.3119
1KVDB	emdecoy1413_1KVDB	1KVDB	2.06	-0.0371	0.7071
1KVDB	emdecoy1414_1KVDB	1KVDB	2.52	-0.4613	0.4525
1KVDB	emdecoy1415_1KVDB	1KVDB	2.14	0.5284	1.1095
1KVDB	emdecoy1416_1KVDB	1KVDB	2.24	-0.1785	0.6170
1KVDB	emdecoy1417_1KVDB	1KVDB	2.56	0.9526	1.4447
1KVDB	emdecoy1418_1KVDB	1KVDB	2.57	0.3870	1.0034
1KVDB	emdecoy1419_1KVDB	1KVDB	2.47	0.2456	0.9007
1KVDB	emdecoy141_1KVDB	1KVDB	2.64	-1.1683	0.1520
1KVDB	emdecoy1420_1KVDB	1KVDB	2.10	-0.3199	0.5320
1KVDB	emdecoy1421_1KVDB	1KVDB	2.56	-1.0269	0.1981
1KVDB	emdecoy1422_1KVDB	1KVDB	2.53	0.2456	0.9007
1KVDB	emdecoy1423_1KVDB	1KVDB	2.67	-0.7441	0.3119
1KVDB	emdecoy1424_1KVDB	1KVDB	2.80	-0.6027	0.3790
1KVDB	emdecoy1425_1KVDB	1KVDB	2.33	-0.6027	0.3790
1KVDB	emdecoy1426_1KVDB	1KVDB	1.98	0.2456	0.9007
1KVDB	emdecoy1427_1KVDB	1KVDB	2.65	-0.8855	0.2515
1KVDB	emdecoy1428_1KVDB	1KVDB	2.33	-0.7441	0.3119
1KVDB	emdecoy1429_1KVDB	1KVDB	2.31	0.3870	1.0034
1KVDB	emdecoy142_1KVDB	1KVDB	2.56	-1.5924	0.0558
1KVDB	emdecoy1430_1KVDB	1KVDB	2.35	-0.7441	0.3119
1KVDB	emdecoy1431_1KVDB	1KVDB	2.46	-0.1785	0.6170
1KVDB	emdecoy1432_1KVDB	1KVDB	2.59	-1.1683	0.1520
1KVDB	emdecoy1433_1KVDB	1KVDB	2.18	-0.1785	0.6170
1KVDB	emdecoy1434_1KVDB	1KVDB	2.30	-0.1785	0.6170
1KVDB	emdecoy1435_1KVDB	1KVDB	2.87	-0.7441	0.3119
1KVDB	emdecoy1436_1KVDB	1KVDB	2.79	0.2456	0.9007
1KVDB	emdecoy1437_1KVDB	1KVDB	2.69	-1.0269	0.1981
1KVDB	emdecoy1438_1KVDB	1KVDB	2.79	-0.4613	0.4525
1KVDB	emdecoy1439_1KVDB	1KVDB	2.43	-0.0371	0.7071
1KVDB	emdecoy143_1KVDB	1KVDB	1.93	-0.6027	0.3790
1KVDB	emdecoy1440_1KVDB	1KVDB	2.82	-0.7441	0.3119
1KVDB	emdecoy1441_1KVDB	1KVDB	2.14	-0.6027	0.3790
1KVDB	emdecoy1442_1KVDB	1KVDB	2.69	-0.3199	0.5320
1KVDB	emdecoy1443_1KVDB	1KVDB	2.88	-0.3199	0.5320
1KVDB	emdecoy1444_1KVDB	1KVDB	2.51	-0.6027	0.3790
1KVDB	emdecoy1445_1KVDB	1KVDB	2.71	-0.8855	0.2515
1KVDB	emdecoy1446_1KVDB	1KVDB	2.61	0.2456	0.9007
1KVDB	emdecoy1447_1KVDB	1KVDB	2.54	-0.7441	0.3119
1KVDB	emdecoy1448_1KVDB	1KVDB	2.63	-0.7441	0.3119
1KVDB	emdecoy1449_1KVDB	1KVDB	2.73	-0.7441	0.3119
1KVDB	emdecoy144_1KVDB	1KVDB	2.81	-0.7441	0.3119
1KVDB	emdecoy1450_1KVDB	1KVDB	2.97	-0.7441	0.3119
1KVDB	emdecoy1451_1KVDB	1KVDB	2.90	-0.7441	0.3119
1KVDB	emdecoy1452_1KVDB	1KVDB	2.86	0.8112	1.3305
1KVDB	emdecoy1453_1KVDB	1KVDB	2.89	-0.6027	0.3790
1KVDB	emdecoy1454_1KVDB	1KVDB	2.15	-0.8855	0.2515
1KVDB	emdecoy1455_1KVDB	1KVDB	2.03	-0.8855	0.2515
1KVDB	emdecoy1456_1KVDB	1KVDB	3.00	-0.3199	0.5320
1KVDB	emdecoy1457_1KVDB	1KVDB	2.03	-0.0371	0.7071
1KVDB	emdecoy1458_1KVDB	1KVDB	2.35	-0.3199	0.5320
1KVDB	emdecoy1459_1KVDB	1KVDB	2.37	0.9526	1.4447
1KVDB	emdecoy145_1KVDB	1KVDB	2.49	-0.8855	0.2515
1KVDB	emdecoy1460_1KVDB	1KVDB	2.35	0.8112	1.3305
1KVDB	emdecoy1461_1KVDB	1KVDB	2.43	-0.1785	0.6170
1KVDB	emdecoy1462_1KVDB	1KVDB	2.44	-0.7441	0.3119
1KVDB	emdecoy1463_1KVDB	1KVDB	2.73	-1.1683	0.1520
1KVDB	emdecoy1464_1KVDB	1KVDB	2.05	-0.1785	0.6170
1KVDB	emdecoy1465_1KVDB	1KVDB	1.96	-0.1785	0.6170
1KVDB	emdecoy1466_1KVDB	1KVDB	2.53	0.1042	0.8018
1KVDB	emdecoy1467_1KVDB	1KVDB	2.27	0.1042	0.8018
1KVDB	emdecoy1468_1KVDB	1KVDB	2.42	-1.3097	0.1130
1KVDB	emdecoy1469_1KVDB	1KVDB	2.24	-0.1785	0.6170
1KVDB	emdecoy146_1KVDB	1KVDB	3.31	-1.1683	0.1520
1KVDB	emdecoy1470_1KVDB	1KVDB	2.91	-0.8855	0.2515
1KVDB	emdecoy1471_1KVDB	1KVDB	2.16	-0.1785	0.6170
1KVDB	emdecoy1472_1KVDB	1KVDB	2.62	0.2456	0.9007
1KVDB	emdecoy1473_1KVDB	1KVDB	2.12	0.1042	0.8018
1KVDB	emdecoy1474_1KVDB	1KVDB	2.29	0.3870	1.0034
1KVDB	emdecoy1475_1KVDB	1KVDB	2.09	0.3870	1.0034
1KVDB	emdecoy1476_1KVDB	1KVDB	2.76	-1.0269	0.1981
1KVDB	emdecoy1477_1KVDB	1KVDB	2.49	-0.7441	0.3119
1KVDB	emdecoy1478_1KVDB	1KVDB	2.75	-0.6027	0.3790
1KVDB	emdecoy1479_1KVDB	1KVDB	2.40	-0.6027	0.3790
1KVDB	emdecoy147_1KVDB	1KVDB	2.27	0.1042	0.8018
1KVDB	emdecoy1480_1KVDB	1KVDB	2.49	0.3870	1.0034
1KVDB	emdecoy1481_1KVDB	1KVDB	2.64	-0.6027	0.3790
1KVDB	emdecoy1482_1KVDB	1KVDB	3.18	-0.6027	0.3790
1KVDB	emdecoy1483_1KVDB	1KVDB	1.91	-0.8855	0.2515
1KVDB	emdecoy1484_1KVDB	1KVDB	2.26	-1.0269	0.1981
1KVDB	emdecoy1485_1KVDB	1KVDB	2.09	0.3870	1.0034
1KVDB	emdecoy1486_1KVDB	1KVDB	2.41	-0.8855	0.2515
1KVDB	emdecoy1487_1KVDB	1KVDB	2.88	-0.1785	0.6170
1KVDB	emdecoy1488_1KVDB	1KVDB	2.03	0.1042	0.8018
1KVDB	emdecoy1489_1KVDB	1KVDB	2.31	0.5284	1.1095
1KVDB	emdecoy148_1KVDB	1KVDB	2.52	-0.8855	0.2515
1KVDB	emdecoy1490_1KVDB	1KVDB	1.94	-0.4613	0.4525
1KVDB	emdecoy1491_1KVDB	1KVDB	2.57	-0.0371	0.7071
1KVDB	emdecoy1492_1KVDB	1KVDB	2.44	0.3870	1.0034
1KVDB	emdecoy1493_1KVDB	1KVDB	2.87	-0.0371	0.7071
1KVDB	emdecoy1494_1KVDB	1KVDB	2.93	-0.0371	0.7071
1KVDB	emdecoy1495_1KVDB	1KVDB	2.09	0.3870	1.0034
1KVDB	emdecoy1496_1KVDB	1KVDB	2.46	0.1042	0.8018
1KVDB	emdecoy1497_1KVDB	1KVDB	2.58	0.2456	0.9007
1KVDB	emdecoy1498_1KVDB	1KVDB	2.08	0.1042	0.8018
1KVDB	emdecoy1499_1KVDB	1KVDB	2.81	0.1042	0.8018
1KVDB	emdecoy149_1KVDB	1KVDB	2.76	-1.0269	0.1981
1KVDB	emdecoy14_1KVDB	1KVDB	2.89	1.0940	1.5611
1KVDB	emdecoy1500_1KVDB	1KVDB	2.95	0.3870	1.0034
1KVDB	emdecoy1501_1KVDB	1KVDB	2.52	-0.7441	0.3119
1KVDB	emdecoy1502_1KVDB	1KVDB	2.25	-0.3199	0.5320
1KVDB	emdecoy1503_1KVDB	1KVDB	2.74	-0.6027	0.3790
1KVDB	emdecoy1504_1KVDB	1KVDB	2.35	-0.3199	0.5320
1KVDB	emdecoy1505_1KVDB	1KVDB	2.39	-0.4613	0.4525
1KVDB	emdecoy1506_1KVDB	1KVDB	2.23	0.1042	0.8018
1KVDB	emdecoy1507_1KVDB	1KVDB	2.53	-0.6027	0.3790
1KVDB	emdecoy1508_1KVDB	1KVDB	2.81	0.3870	1.0034
1KVDB	emdecoy1509_1KVDB	1KVDB	2.88	-0.3199	0.5320
1KVDB	emdecoy150_1KVDB	1KVDB	2.17	-0.0371	0.7071
1KVDB	emdecoy1510_1KVDB	1KVDB	2.87	-0.8855	0.2515
1KVDB	emdecoy1511_1KVDB	1KVDB	2.85	-0.3199	0.5320
1KVDB	emdecoy1512_1KVDB	1KVDB	1.53	-0.8855	0.2515
1KVDB	emdecoy1513_1KVDB	1KVDB	2.94	-0.1785	0.6170
1KVDB	emdecoy1514_1KVDB	1KVDB	2.53	-0.1785	0.6170
1KVDB	emdecoy1515_1KVDB	1KVDB	2.49	-0.0371	0.7071
1KVDB	emdecoy1516_1KVDB	1KVDB	2.79	0.3870	1.0034
1KVDB	emdecoy1517_1KVDB	1KVDB	2.05	-0.1785	0.6170
1KVDB	emdecoy1518_1KVDB	1KVDB	2.89	-1.5924	0.0558
1KVDB	emdecoy1519_1KVDB	1KVDB	2.85	0.1042	0.8018
1KVDB	emdecoy151_1KVDB	1KVDB	2.20	-0.1785	0.6170
1KVDB	emdecoy1520_1KVDB	1KVDB	2.98	0.3870	1.0034
1KVDB	emdecoy1521_1KVDB	1KVDB	2.87	-0.6027	0.3790
1KVDB	emdecoy1522_1KVDB	1KVDB	2.28	0.5284	1.1095
1KVDB	emdecoy1523_1KVDB	1KVDB	2.67	-0.3199	0.5320
1KVDB	emdecoy1524_1KVDB	1KVDB	2.71	-0.1785	0.6170
1KVDB	emdecoy1525_1KVDB	1KVDB	2.34	-0.4613	0.4525
1KVDB	emdecoy1526_1KVDB	1KVDB	2.45	-0.3199	0.5320
1KVDB	emdecoy1527_1KVDB	1KVDB	2.86	-0.6027	0.3790
1KVDB	emdecoy1528_1KVDB	1KVDB	3.19	0.3870	1.0034
1KVDB	emdecoy1529_1KVDB	1KVDB	2.58	-0.3199	0.5320
1KVDB	emdecoy152_1KVDB	1KVDB	1.86	-0.4613	0.4525
1KVDB	emdecoy1530_1KVDB	1KVDB	2.62	-0.4613	0.4525
1KVDB	emdecoy1531_1KVDB	1KVDB	2.67	0.5284	1.1095
1KVDB	emdecoy1532_1KVDB	1KVDB	2.52	-0.6027	0.3790
1KVDB	emdecoy1533_1KVDB	1KVDB	2.53	-0.6027	0.3790
1KVDB	emdecoy1534_1KVDB	1KVDB	2.55	-0.1785	0.6170
1KVDB	emdecoy1535_1KVDB	1KVDB	2.91	-0.0371	0.7071
1KVDB	emdecoy1536_1KVDB	1KVDB	2.39	-0.6027	0.3790
1KVDB	emdecoy1537_1KVDB	1KVDB	2.13	-0.3199	0.5320
1KVDB	emdecoy1538_1KVDB	1KVDB	2.34	-0.1785	0.6170
1KVDB	emdecoy1539_1KVDB	1KVDB	2.00	-0.0371	0.7071
1KVDB	emdecoy153_1KVDB	1KVDB	2.59	0.1042	0.8018
1KVDB	emdecoy1540_1KVDB	1KVDB	2.91	0.1042	0.8018
1KVDB	emdecoy1541_1KVDB	1KVDB	2.82	-0.6027	0.3790
1KVDB	emdecoy1542_1KVDB	1KVDB	2.83	-0.3199	0.5320
1KVDB	emdecoy1543_1KVDB	1KVDB	2.79	0.8112	1.3305
1KVDB	emdecoy1544_1KVDB	1KVDB	2.75	-0.8855	0.2515
1KVDB	emdecoy1545_1KVDB	1KVDB	2.49	-0.7441	0.3119
1KVDB	emdecoy1546_1KVDB	1KVDB	2.41	-1.0269	0.1981
1KVDB	emdecoy1547_1KVDB	1KVDB	2.65	1.5181	1.9209
1KVDB	emdecoy1548_1KVDB	1KVDB	2.59	0.3870	1.0034
1KVDB	emdecoy1549_1KVDB	1KVDB	2.83	0.2456	0.9007
1KVDB	emdecoy154_1KVDB	1KVDB	2.50	0.1042	0.8018
1KVDB	emdecoy1550_1KVDB	1KVDB	2.27	-1.1683	0.1520
1KVDB	emdecoy1551_1KVDB	1KVDB	2.39	-0.1785	0.6170
1KVDB	emdecoy1552_1KVDB	1KVDB	3.12	-1.3097	0.1130
1KVDB	emdecoy1553_1KVDB	1KVDB	2.30	-0.4613	0.4525
1KVDB	emdecoy1554_1KVDB	1KVDB	1.63	-1.0269	0.1981
1KVDB	emdecoy1555_1KVDB	1KVDB	2.71	-0.1785	0.6170
1KVDB	emdecoy1556_1KVDB	1KVDB	2.44	-0.4613	0.4525
1KVDB	emdecoy1557_1KVDB	1KVDB	2.91	-0.4613	0.4525
1KVDB	emdecoy1558_1KVDB	1KVDB	2.52	-0.3199	0.5320
1KVDB	emdecoy1559_1KVDB	1KVDB	2.52	-0.3199	0.5320
1KVDB	emdecoy155_1KVDB	1KVDB	2.56	0.2456	0.9007
1KVDB	emdecoy1560_1KVDB	1KVDB	2.22	-0.8855	0.2515
1KVDB	emdecoy1561_1KVDB	1KVDB	1.75	-1.1683	0.1520
1KVDB	emdecoy1562_1KVDB	1KVDB	2.68	-0.1785	0.6170
1KVDB	emdecoy1563_1KVDB	1KVDB	2.33	-0.0371	0.7071
1KVDB	emdecoy1564_1KVDB	1KVDB	2.41	-0.3199	0.5320
1KVDB	emdecoy1565_1KVDB	1KVDB	2.80	0.2456	0.9007
1KVDB	emdecoy1566_1KVDB	1KVDB	2.43	-0.4613	0.4525
1KVDB	emdecoy1567_1KVDB	1KVDB	2.52	-0.3199	0.5320
1KVDB	emdecoy1568_1KVDB	1KVDB	2.60	-0.4613	0.4525
1KVDB	emdecoy1569_1KVDB	1KVDB	2.71	-0.7441	0.3119
1KVDB	emdecoy156_1KVDB	1KVDB	2.74	0.5284	1.1095
1KVDB	emdecoy1570_1KVDB	1KVDB	2.66	0.1042	0.8018
1KVDB	emdecoy1571_1KVDB	1KVDB	2.57	0.3870	1.0034
1KVDB	emdecoy1572_1KVDB	1KVDB	3.30	-0.4613	0.4525
1KVDB	emdecoy1573_1KVDB	1KVDB	2.69	0.6698	1.2186
1KVDB	emdecoy1574_1KVDB	1KVDB	2.51	-0.0371	0.7071
1KVDB	emdecoy1575_1KVDB	1KVDB	1.81	-0.7441	0.3119
1KVDB	emdecoy1576_1KVDB	1KVDB	2.44	-0.1785	0.6170
1KVDB	emdecoy1577_1KVDB	1KVDB	2.40	0.9526	1.4447
1KVDB	emdecoy1578_1KVDB	1KVDB	2.37	-0.6027	0.3790
1KVDB	emdecoy1579_1KVDB	1KVDB	2.35	-0.6027	0.3790
1KVDB	emdecoy157_1KVDB	1KVDB	3.19	-0.8855	0.2515
1KVDB	emdecoy1580_1KVDB	1KVDB	2.61	-0.0371	0.7071
1KVDB	emdecoy1581_1KVDB	1KVDB	2.56	-0.4613	0.4525
1KVDB	emdecoy1582_1KVDB	1KVDB	2.72	-0.6027	0.3790
1KVDB	emdecoy1583_1KVDB	1KVDB	2.19	-0.8855	0.2515
1KVDB	emdecoy1584_1KVDB	1KVDB	2.11	0.2456	0.9007
1KVDB	emdecoy1585_1KVDB	1KVDB	2.25	-0.1785	0.6170
1KVDB	emdecoy1586_1KVDB	1KVDB	2.70	-1.0269	0.1981
1KVDB	emdecoy1587_1KVDB	1KVDB	2.52	-0.6027	0.3790
1KVDB	emdecoy1588_1KVDB	1KVDB	2.03	-0.3199	0.5320
1KVDB	emdecoy1589_1KVDB	1KVDB	2.57	-0.1785	0.6170
1KVDB	emdecoy158_1KVDB	1KVDB	2.31	0.2456	0.9007
1KVDB	emdecoy1590_1KVDB	1KVDB	2.35	-0.0371	0.7071
1KVDB	emdecoy1591_1KVDB	1KVDB	2.30	0.1042	0.8018
1KVDB	emdecoy1592_1KVDB	1KVDB	2.73	-0.4613	0.4525
1KVDB	emdecoy1593_1KVDB	1KVDB	2.26	-1.0269	0.1981
1KVDB	emdecoy1594_1KVDB	1KVDB	2.26	-1.0269	0.1981
1KVDB	emdecoy1595_1KVDB	1KVDB	2.02	-0.7441	0.3119
1KVDB	emdecoy1596_1KVDB	1KVDB	2.36	-1.0269	0.1981
1KVDB	emdecoy1597_1KVDB	1KVDB	2.91	-0.6027	0.3790
1KVDB	emdecoy1598_1KVDB	1KVDB	2.35	1.3768	1.7994
1KVDB	emdecoy1599_1KVDB	1KVDB	2.60	0.6698	1.2186
1KVDB	emdecoy159_1KVDB	1KVDB	2.58	0.5284	1.1095
1KVDB	emdecoy15_1KVDB	1KVDB	2.61	-0.6027	0.3790
1KVDB	emdecoy1600_1KVDB	1KVDB	2.65	-0.3199	0.5320
1KVDB	emdecoy1601_1KVDB	1KVDB	2.83	1.5181	1.9209
1KVDB	emdecoy1602_1KVDB	1KVDB	2.43	-0.8855	0.2515
1KVDB	emdecoy1603_1KVDB	1KVDB	2.48	0.6698	1.2186
1KVDB	emdecoy1604_1KVDB	1KVDB	2.88	0.2456	0.9007
1KVDB	emdecoy1605_1KVDB	1KVDB	2.60	-0.0371	0.7071
1KVDB	emdecoy1606_1KVDB	1KVDB	2.17	-0.6027	0.3790
1KVDB	emdecoy1607_1KVDB	1KVDB	2.50	-0.1785	0.6170
1KVDB	emdecoy1608_1KVDB	1KVDB	2.43	-0.3199	0.5320
1KVDB	emdecoy1609_1KVDB	1KVDB	2.59	-1.0269	0.1981
1KVDB	emdecoy160_1KVDB	1KVDB	2.80	0.1042	0.8018
1KVDB	emdecoy1610_1KVDB	1KVDB	2.27	-0.7441	0.3119
1KVDB	emdecoy1611_1KVDB	1KVDB	2.72	0.3870	1.0034
1KVDB	emdecoy1612_1KVDB	1KVDB	2.84	-0.1785	0.6170
1KVDB	emdecoy1613_1KVDB	1KVDB	2.60	-0.4613	0.4525
1KVDB	emdecoy1614_1KVDB	1KVDB	2.49	0.1042	0.8018
1KVDB	emdecoy1615_1KVDB	1KVDB	2.54	-0.7441	0.3119
1KVDB	emdecoy1616_1KVDB	1KVDB	2.57	0.1042	0.8018
1KVDB	emdecoy1617_1KVDB	1KVDB	3.09	-0.3199	0.5320
1KVDB	emdecoy1618_1KVDB	1KVDB	2.52	-0.1785	0.6170
1KVDB	emdecoy1619_1KVDB	1KVDB	1.61	-0.4613	0.4525
1KVDB	emdecoy161_1KVDB	1KVDB	1.72	-0.4613	0.4525
1KVDB	emdecoy1620_1KVDB	1KVDB	2.30	-0.7441	0.3119
1KVDB	emdecoy1621_1KVDB	1KVDB	2.64	-0.3199	0.5320
1KVDB	emdecoy1622_1KVDB	1KVDB	2.56	0.3870	1.0034
1KVDB	emdecoy1623_1KVDB	1KVDB	2.22	-1.0269	0.1981
1KVDB	emdecoy1624_1KVDB	1KVDB	2.53	-0.7441	0.3119
1KVDB	emdecoy1625_1KVDB	1KVDB	2.93	0.1042	0.8018
1KVDB	emdecoy1626_1KVDB	1KVDB	3.28	-0.7441	0.3119
1KVDB	emdecoy1627_1KVDB	1KVDB	1.96	-0.3199	0.5320
1KVDB	emdecoy1628_1KVDB	1KVDB	2.76	-0.6027	0.3790
1KVDB	emdecoy1629_1KVDB	1KVDB	2.62	0.5284	1.1095
1KVDB	emdecoy162_1KVDB	1KVDB	2.12	-0.7441	0.3119
1KVDB	emdecoy1630_1KVDB	1KVDB	2.46	-0.7441	0.3119
1KVDB	emdecoy1631_1KVDB	1KVDB	2.71	-0.7441	0.3119
1KVDB	emdecoy1632_1KVDB	1KVDB	2.46	-0.7441	0.3119
1KVDB	emdecoy1633_1KVDB	1KVDB	2.90	-1.3097	0.1130
1KVDB	emdecoy1634_1KVDB	1KVDB	2.55	0.2456	0.9007
1KVDB	emdecoy1635_1KVDB	1KVDB	2.80	0.1042	0.8018
1KVDB	emdecoy1636_1KVDB	1KVDB	3.15	-0.3199	0.5320
1KVDB	emdecoy1637_1KVDB	1KVDB	2.70	-0.0371	0.7071
1KVDB	emdecoy1638_1KVDB	1KVDB	2.34	-0.1785	0.6170
1KVDB	emdecoy1639_1KVDB	1KVDB	2.52	0.3870	1.0034
1KVDB	emdecoy163_1KVDB	1KVDB	1.58	-0.0371	0.7071
1KVDB	emdecoy1640_1KVDB	1KVDB	2.37	-0.0371	0.7071
1KVDB	emdecoy1641_1KVDB	1KVDB	2.52	0.6698	1.2186
1KVDB	emdecoy1642_1KVDB	1KVDB	2.58	-0.4613	0.4525
1KVDB	emdecoy1643_1KVDB	1KVDB	1.95	-0.6027	0.3790
1KVDB	emdecoy1644_1KVDB	1KVDB	2.47	-0.1785	0.6170
1KVDB	emdecoy1645_1KVDB	1KVDB	2.67	-1.0269	0.1981
1KVDB	emdecoy1646_1KVDB	1KVDB	2.53	0.2456	0.9007
1KVDB	emdecoy1647_1KVDB	1KVDB	2.39	0.2456	0.9007
1KVDB	emdecoy1648_1KVDB	1KVDB	2.40	0.5284	1.1095
1KVDB	emdecoy1649_1KVDB	1KVDB	2.55	0.5284	1.1095
1KVDB	emdecoy164_1KVDB	1KVDB	2.34	0.3870	1.0034
1KVDB	emdecoy1650_1KVDB	1KVDB	2.66	-0.4613	0.4525
1KVDB	emdecoy1651_1KVDB	1KVDB	2.53	0.5284	1.1095
1KVDB	emdecoy1652_1KVDB	1KVDB	2.33	-0.6027	0.3790
1KVDB	emdecoy1653_1KVDB	1KVDB	3.00	-0.8855	0.2515
1KVDB	emdecoy1654_1KVDB	1KVDB	2.44	0.1042	0.8018
1KVDB	emdecoy1655_1KVDB	1KVDB	2.73	0.1042	0.8018
1KVDB	emdecoy1656_1KVDB	1KVDB	2.82	0.1042	0.8018
1KVDB	emdecoy1657_1KVDB	1KVDB	2.09	-1.0269	0.1981
1KVDB	emdecoy1658_1KVDB	1KVDB	2.32	-0.7441	0.3119
1KVDB	emdecoy1659_1KVDB	1KVDB	2.50	-0.7441	0.3119
1KVDB	emdecoy165_1KVDB	1KVDB	2.81	0.1042	0.8018
1KVDB	emdecoy1660_1KVDB	1KVDB	2.81	0.2456	0.9007
1KVDB	emdecoy1661_1KVDB	1KVDB	2.99	-0.4613	0.4525
1KVDB	emdecoy1662_1KVDB	1KVDB	2.49	0.3870	1.0034
1KVDB	emdecoy1663_1KVDB	1KVDB	2.02	0.1042	0.8018
1KVDB	emdecoy1664_1KVDB	1KVDB	2.67	-0.4613	0.4525
1KVDB	emdecoy1665_1KVDB	1KVDB	2.37	0.5284	1.1095
1KVDB	emdecoy1666_1KVDB	1KVDB	2.21	-0.3199	0.5320
1KVDB	emdecoy1667_1KVDB	1KVDB	2.58	-0.1785	0.6170
1KVDB	emdecoy1668_1KVDB	1KVDB	2.73	-0.4613	0.4525
1KVDB	emdecoy1669_1KVDB	1KVDB	2.67	-1.0269	0.1981
1KVDB	emdecoy166_1KVDB	1KVDB	2.52	-0.3199	0.5320
1KVDB	emdecoy1670_1KVDB	1KVDB	3.15	-1.0269	0.1981
1KVDB	emdecoy1671_1KVDB	1KVDB	2.59	0.8112	1.3305
1KVDB	emdecoy1672_1KVDB	1KVDB	2.76	-0.6027	0.3790
1KVDB	emdecoy1673_1KVDB	1KVDB	1.97	-0.1785	0.6170
1KVDB	emdecoy1674_1KVDB	1KVDB	2.73	0.6698	1.2186
1KVDB	emdecoy1675_1KVDB	1KVDB	2.70	-0.6027	0.3790
1KVDB	emdecoy1676_1KVDB	1KVDB	3.11	-0.0371	0.7071
1KVDB	emdecoy1677_1KVDB	1KVDB	2.50	-0.7441	0.3119
1KVDB	emdecoy1678_1KVDB	1KVDB	2.72	-0.0371	0.7071
1KVDB	emdecoy1679_1KVDB	1KVDB	2.53	-0.7441	0.3119
1KVDB	emdecoy167_1KVDB	1KVDB	2.61	-0.4613	0.4525
1KVDB	emdecoy1680_1KVDB	1KVDB	1.99	-1.1683	0.1520
1KVDB	emdecoy1681_1KVDB	1KVDB	2.20	-0.4613	0.4525
1KVDB	emdecoy1682_1KVDB	1KVDB	2.48	0.5284	1.1095
1KVDB	emdecoy1683_1KVDB	1KVDB	2.76	0.1042	0.8018
1KVDB	emdecoy1684_1KVDB	1KVDB	2.32	-0.6027	0.3790
1KVDB	emdecoy1685_1KVDB	1KVDB	2.52	-0.7441	0.3119
1KVDB	emdecoy1686_1KVDB	1KVDB	2.21	-0.3199	0.5320
1KVDB	emdecoy1687_1KVDB	1KVDB	2.48	-0.1785	0.6170
1KVDB	emdecoy1688_1KVDB	1KVDB	2.57	0.3870	1.0034
1KVDB	emdecoy1689_1KVDB	1KVDB	2.47	-0.1785	0.6170
1KVDB	emdecoy168_1KVDB	1KVDB	2.61	0.3870	1.0034
1KVDB	emdecoy1690_1KVDB	1KVDB	2.57	-0.3199	0.5320
1KVDB	emdecoy1691_1KVDB	1KVDB	2.72	-1.1683	0.1520
1KVDB	emdecoy1692_1KVDB	1KVDB	2.57	0.2456	0.9007
1KVDB	emdecoy1693_1KVDB	1KVDB	2.82	0.1042	0.8018
1KVDB	emdecoy1694_1KVDB	1KVDB	1.95	-0.7441	0.3119
1KVDB	emdecoy1695_1KVDB	1KVDB	2.81	0.1042	0.8018
1KVDB	emdecoy1696_1KVDB	1KVDB	3.18	-1.4510	0.0810
1KVDB	emdecoy1697_1KVDB	1KVDB	2.77	0.5284	1.1095
1KVDB	emdecoy1698_1KVDB	1KVDB	2.83	0.2456	0.9007
1KVDB	emdecoy1699_1KVDB	1KVDB	2.51	0.6698	1.2186
1KVDB	emdecoy169_1KVDB	1KVDB	2.48	-0.0371	0.7071
1KVDB	emdecoy16_1KVDB	1KVDB	2.89	-0.3199	0.5320
1KVDB	emdecoy1700_1KVDB	1KVDB	2.69	-0.0371	0.7071
1KVDB	emdecoy1701_1KVDB	1KVDB	2.60	-0.4613	0.4525
1KVDB	emdecoy1702_1KVDB	1KVDB	2.68	-0.4613	0.4525
1KVDB	emdecoy1703_1KVDB	1KVDB	2.59	1.2354	1.6794
1KVDB	emdecoy1704_1KVDB	1KVDB	2.31	-0.1785	0.6170
1KVDB	emdecoy1705_1KVDB	1KVDB	2.68	0.3870	1.0034
1KVDB	emdecoy1706_1KVDB	1KVDB	2.23	0.1042	0.8018
1KVDB	emdecoy1707_1KVDB	1KVDB	3.00	-0.0371	0.7071
1KVDB	emdecoy1708_1KVDB	1KVDB	2.43	0.9526	1.4447
1KVDB	emdecoy1709_1KVDB	1KVDB	2.04	0.2456	0.9007
1KVDB	emdecoy170_1KVDB	1KVDB	2.36	0.2456	0.9007
1KVDB	emdecoy1710_1KVDB	1KVDB	2.43	-0.1785	0.6170
1KVDB	emdecoy1711_1KVDB	1KVDB	2.36	-0.3199	0.5320
1KVDB	emdecoy1712_1KVDB	1KVDB	2.56	0.3870	1.0034
1KVDB	emdecoy1713_1KVDB	1KVDB	2.51	0.3870	1.0034
1KVDB	emdecoy1714_1KVDB	1KVDB	1.94	-0.4613	0.4525
1KVDB	emdecoy1715_1KVDB	1KVDB	3.04	0.2456	0.9007
1KVDB	emdecoy1716_1KVDB	1KVDB	1.88	-0.3199	0.5320
1KVDB	emdecoy1717_1KVDB	1KVDB	2.64	-1.3097	0.1130
1KVDB	emdecoy1718_1KVDB	1KVDB	2.36	0.2456	0.9007
1KVDB	emdecoy1719_1KVDB	1KVDB	2.15	-0.1785	0.6170
1KVDB	emdecoy171_1KVDB	1KVDB	2.26	-0.0371	0.7071
1KVDB	emdecoy1720_1KVDB	1KVDB	2.67	0.1042	0.8018
1KVDB	emdecoy1721_1KVDB	1KVDB	2.71	0.1042	0.8018
1KVDB	emdecoy1722_1KVDB	1KVDB	2.45	-0.3199	0.5320
1KVDB	emdecoy1723_1KVDB	1KVDB	2.22	-0.1785	0.6170
1KVDB	emdecoy1724_1KVDB	1KVDB	2.23	-0.1785	0.6170
1KVDB	emdecoy1725_1KVDB	1KVDB	1.97	-0.3199	0.5320
1KVDB	emdecoy1726_1KVDB	1KVDB	2.49	-0.4613	0.4525
1KVDB	emdecoy1727_1KVDB	1KVDB	2.98	0.2456	0.9007
1KVDB	emdecoy1728_1KVDB	1KVDB	2.51	-0.1785	0.6170
1KVDB	emdecoy1729_1KVDB	1KVDB	2.66	0.1042	0.8018
1KVDB	emdecoy172_1KVDB	1KVDB	2.99	0.3870	1.0034
1KVDB	emdecoy1730_1KVDB	1KVDB	2.81	0.5284	1.1095
1KVDB	emdecoy1731_1KVDB	1KVDB	2.30	0.5284	1.1095
1KVDB	emdecoy1732_1KVDB	1KVDB	2.60	0.3870	1.0034
1KVDB	emdecoy1733_1KVDB	1KVDB	2.75	-0.3199	0.5320
1KVDB	emdecoy1734_1KVDB	1KVDB	2.91	0.9526	1.4447
1KVDB	emdecoy1735_1KVDB	1KVDB	2.17	-0.0371	0.7071
1KVDB	emdecoy1736_1KVDB	1KVDB	2.62	0.1042	0.8018
1KVDB	emdecoy1737_1KVDB	1KVDB	2.80	0.1042	0.8018
1KVDB	emdecoy1738_1KVDB	1KVDB	2.39	-0.4613	0.4525
1KVDB	emdecoy1739_1KVDB	1KVDB	1.94	-0.7441	0.3119
1KVDB	emdecoy173_1KVDB	1KVDB	2.78	-0.8855	0.2515
1KVDB	emdecoy1740_1KVDB	1KVDB	2.57	0.3870	1.0034
1KVDB	emdecoy1741_1KVDB	1KVDB	2.45	-0.1785	0.6170
1KVDB	emdecoy1742_1KVDB	1KVDB	1.81	-0.8855	0.2515
1KVDB	emdecoy1743_1KVDB	1KVDB	2.86	0.6698	1.2186
1KVDB	emdecoy1744_1KVDB	1KVDB	2.55	-0.3199	0.5320
1KVDB	emdecoy1745_1KVDB	1KVDB	2.56	-0.1785	0.6170
1KVDB	emdecoy1746_1KVDB	1KVDB	2.73	-0.3199	0.5320
1KVDB	emdecoy1747_1KVDB	1KVDB	2.01	-0.3199	0.5320
1KVDB	emdecoy1748_1KVDB	1KVDB	2.51	-0.1785	0.6170
1KVDB	emdecoy1749_1KVDB	1KVDB	2.71	0.1042	0.8018
1KVDB	emdecoy174_1KVDB	1KVDB	2.28	-0.1785	0.6170
1KVDB	emdecoy1750_1KVDB	1KVDB	2.34	0.3870	1.0034
1KVDB	emdecoy1751_1KVDB	1KVDB	2.53	-0.6027	0.3790
1KVDB	emdecoy1752_1KVDB	1KVDB	2.89	0.6698	1.2186
1KVDB	emdecoy1753_1KVDB	1KVDB	2.74	-0.4613	0.4525
1KVDB	emdecoy1754_1KVDB	1KVDB	2.48	0.3870	1.0034
1KVDB	emdecoy1755_1KVDB	1KVDB	2.22	0.1042	0.8018
1KVDB	emdecoy1756_1KVDB	1KVDB	2.52	1.2354	1.6794
1KVDB	emdecoy1757_1KVDB	1KVDB	2.14	-0.0371	0.7071
1KVDB	emdecoy1758_1KVDB	1KVDB	2.35	-0.1785	0.6170
1KVDB	emdecoy1759_1KVDB	1KVDB	2.68	1.0940	1.5611
1KVDB	emdecoy175_1KVDB	1KVDB	2.12	-0.7441	0.3119
1KVDB	emdecoy1760_1KVDB	1KVDB	2.60	-0.1785	0.6170
1KVDB	emdecoy1761_1KVDB	1KVDB	2.88	-0.1785	0.6170
1KVDB	emdecoy1762_1KVDB	1KVDB	2.03	-0.3199	0.5320
1KVDB	emdecoy1763_1KVDB	1KVDB	2.73	0.3870	1.0034
1KVDB	emdecoy1764_1KVDB	1KVDB	3.14	0.1042	0.8018
1KVDB	emdecoy1765_1KVDB	1KVDB	2.58	-0.3199	0.5320
1KVDB	emdecoy1766_1KVDB	1KVDB	2.50	-0.3199	0.5320
1KVDB	emdecoy1767_1KVDB	1KVDB	1.88	-0.4613	0.4525
1KVDB	emdecoy1768_1KVDB	1KVDB	1.94	-0.1785	0.6170
1KVDB	emdecoy1769_1KVDB	1KVDB	2.94	0.1042	0.8018
1KVDB	emdecoy176_1KVDB	1KVDB	2.77	-0.8855	0.2515
1KVDB	emdecoy1770_1KVDB	1KVDB	2.54	-0.3199	0.5320
1KVDB	emdecoy1771_1KVDB	1KVDB	2.55	-0.3199	0.5320
1KVDB	emdecoy1772_1KVDB	1KVDB	2.58	-0.4613	0.4525
1KVDB	emdecoy1773_1KVDB	1KVDB	2.46	-0.6027	0.3790
1KVDB	emdecoy1774_1KVDB	1KVDB	2.18	-1.0269	0.1981
1KVDB	emdecoy1775_1KVDB	1KVDB	2.57	0.6698	1.2186
1KVDB	emdecoy1776_1KVDB	1KVDB	2.61	-0.6027	0.3790
1KVDB	emdecoy1777_1KVDB	1KVDB	2.60	-0.6027	0.3790
1KVDB	emdecoy1778_1KVDB	1KVDB	2.80	0.3870	1.0034
1KVDB	emdecoy1779_1KVDB	1KVDB	2.88	0.3870	1.0034
1KVDB	emdecoy177_1KVDB	1KVDB	1.77	-0.3199	0.5320
1KVDB	emdecoy1780_1KVDB	1KVDB	2.65	0.2456	0.9007
1KVDB	emdecoy1781_1KVDB	1KVDB	2.68	-0.0371	0.7071
1KVDB	emdecoy1782_1KVDB	1KVDB	3.00	1.0940	1.5611
1KVDB	emdecoy1783_1KVDB	1KVDB	3.03	1.0940	1.5611
1KVDB	emdecoy1784_1KVDB	1KVDB	2.25	-0.3199	0.5320
1KVDB	emdecoy1785_1KVDB	1KVDB	2.78	1.2354	1.6794
1KVDB	emdecoy1786_1KVDB	1KVDB	2.11	-0.0371	0.7071
1KVDB	emdecoy1787_1KVDB	1KVDB	2.57	0.1042	0.8018
1KVDB	emdecoy1788_1KVDB	1KVDB	2.91	-1.0269	0.1981
1KVDB	emdecoy1789_1KVDB	1KVDB	2.82	-0.3199	0.5320
1KVDB	emdecoy178_1KVDB	1KVDB	2.17	0.3870	1.0034
1KVDB	emdecoy1790_1KVDB	1KVDB	2.85	-0.7441	0.3119
1KVDB	emdecoy1791_1KVDB	1KVDB	2.53	-0.4613	0.4525
1KVDB	emdecoy1792_1KVDB	1KVDB	2.15	0.2456	0.9007
1KVDB	emdecoy1793_1KVDB	1KVDB	2.99	-1.4510	0.0810
1KVDB	emdecoy1794_1KVDB	1KVDB	2.61	-0.1785	0.6170
1KVDB	emdecoy1795_1KVDB	1KVDB	2.56	-0.1785	0.6170
1KVDB	emdecoy1796_1KVDB	1KVDB	2.36	-0.3199	0.5320
1KVDB	emdecoy1797_1KVDB	1KVDB	2.03	-0.0371	0.7071
1KVDB	emdecoy1798_1KVDB	1KVDB	2.70	0.3870	1.0034
1KVDB	emdecoy1799_1KVDB	1KVDB	2.11	0.1042	0.8018
1KVDB	emdecoy179_1KVDB	1KVDB	2.01	-0.3199	0.5320
1KVDB	emdecoy17_1KVDB	1KVDB	2.72	-0.0371	0.7071
1KVDB	emdecoy1800_1KVDB	1KVDB	2.90	-0.1785	0.6170
1KVDB	emdecoy1801_1KVDB	1KVDB	2.65	-0.1785	0.6170
1KVDB	emdecoy1802_1KVDB	1KVDB	2.82	-0.1785	0.6170
1KVDB	emdecoy1803_1KVDB	1KVDB	2.79	-0.1785	0.6170
1KVDB	emdecoy1804_1KVDB	1KVDB	2.53	-0.0371	0.7071
1KVDB	emdecoy1805_1KVDB	1KVDB	2.03	-0.8855	0.2515
1KVDB	emdecoy1806_1KVDB	1KVDB	2.86	0.1042	0.8018
1KVDB	emdecoy1807_1KVDB	1KVDB	2.13	0.5284	1.1095
1KVDB	emdecoy1808_1KVDB	1KVDB	2.15	-0.0371	0.7071
1KVDB	emdecoy1809_1KVDB	1KVDB	2.69	-0.4613	0.4525
1KVDB	emdecoy180_1KVDB	1KVDB	2.27	0.3870	1.0034
1KVDB	emdecoy1810_1KVDB	1KVDB	2.13	-0.0371	0.7071
1KVDB	emdecoy1811_1KVDB	1KVDB	2.73	0.5284	1.1095
1KVDB	emdecoy1812_1KVDB	1KVDB	2.25	0.1042	0.8018
1KVDB	emdecoy1813_1KVDB	1KVDB	1.83	-0.4613	0.4525
1KVDB	emdecoy1814_1KVDB	1KVDB	2.54	-0.4613	0.4525
1KVDB	emdecoy1815_1KVDB	1KVDB	2.30	-0.7441	0.3119
1KVDB	emdecoy1816_1KVDB	1KVDB	2.85	1.0940	1.5611
1KVDB	emdecoy1817_1KVDB	1KVDB	2.63	0.9526	1.4447
1KVDB	emdecoy1818_1KVDB	1KVDB	2.66	1.3768	1.7994
1KVDB	emdecoy1819_1KVDB	1KVDB	2.77	0.3870	1.0034
1KVDB	emdecoy181_1KVDB	1KVDB	2.81	-0.8855	0.2515
1KVDB	emdecoy1820_1KVDB	1KVDB	2.67	1.3768	1.7994
1KVDB	emdecoy1821_1KVDB	1KVDB	2.43	-0.1785	0.6170
1KVDB	emdecoy1822_1KVDB	1KVDB	2.59	-0.8855	0.2515
1KVDB	emdecoy1823_1KVDB	1KVDB	2.75	-0.0371	0.7071
1KVDB	emdecoy1824_1KVDB	1KVDB	2.48	0.5284	1.1095
1KVDB	emdecoy1825_1KVDB	1KVDB	2.34	0.1042	0.8018
1KVDB	emdecoy1826_1KVDB	1KVDB	2.55	0.1042	0.8018
1KVDB	emdecoy1827_1KVDB	1KVDB	2.46	0.3870	1.0034
1KVDB	emdecoy1828_1KVDB	1KVDB	2.86	0.8112	1.3305
1KVDB	emdecoy1829_1KVDB	1KVDB	2.70	0.1042	0.8018
1KVDB	emdecoy182_1KVDB	1KVDB	2.94	-0.8855	0.2515
1KVDB	emdecoy1830_1KVDB	1KVDB	2.57	-0.0371	0.7071
1KVDB	emdecoy1831_1KVDB	1KVDB	3.02	0.5284	1.1095
1KVDB	emdecoy1832_1KVDB	1KVDB	2.09	-0.1785	0.6170
1KVDB	emdecoy1833_1KVDB	1KVDB	2.55	-1.1683	0.1520
1KVDB	emdecoy1834_1KVDB	1KVDB	2.03	-0.0371	0.7071
1KVDB	emdecoy1835_1KVDB	1KVDB	1.82	-0.6027	0.3790
1KVDB	emdecoy1836_1KVDB	1KVDB	2.39	-0.0371	0.7071
1KVDB	emdecoy1837_1KVDB	1KVDB	2.46	0.5284	1.1095
1KVDB	emdecoy1838_1KVDB	1KVDB	2.75	1.3768	1.7994
1KVDB	emdecoy1839_1KVDB	1KVDB	2.68	0.3870	1.0034
1KVDB	emdecoy183_1KVDB	1KVDB	2.81	-0.1785	0.6170
1KVDB	emdecoy1840_1KVDB	1KVDB	2.72	-0.0371	0.7071
1KVDB	emdecoy1841_1KVDB	1KVDB	2.87	-0.3199	0.5320
1KVDB	emdecoy1842_1KVDB	1KVDB	2.85	0.5284	1.1095
1KVDB	emdecoy1843_1KVDB	1KVDB	2.44	-0.0371	0.7071
1KVDB	emdecoy1844_1KVDB	1KVDB	2.46	0.5284	1.1095
1KVDB	emdecoy1845_1KVDB	1KVDB	2.21	-0.1785	0.6170
1KVDB	emdecoy1846_1KVDB	1KVDB	2.58	0.5284	1.1095
1KVDB	emdecoy1847_1KVDB	1KVDB	2.13	-1.1683	0.1520
1KVDB	emdecoy1848_1KVDB	1KVDB	2.95	-0.4613	0.4525
1KVDB	emdecoy1849_1KVDB	1KVDB	2.40	-0.0371	0.7071
1KVDB	emdecoy184_1KVDB	1KVDB	1.92	-0.6027	0.3790
1KVDB	emdecoy1850_1KVDB	1KVDB	2.86	-0.1785	0.6170
1KVDB	emdecoy1851_1KVDB	1KVDB	2.20	-1.0269	0.1981
1KVDB	emdecoy1852_1KVDB	1KVDB	2.39	-1.1683	0.1520
1KVDB	emdecoy1853_1KVDB	1KVDB	2.35	-1.0269	0.1981
1KVDB	emdecoy1854_1KVDB	1KVDB	2.52	-0.0371	0.7071
1KVDB	emdecoy1855_1KVDB	1KVDB	2.79	-0.6027	0.3790
1KVDB	emdecoy1856_1KVDB	1KVDB	2.80	0.2456	0.9007
1KVDB	emdecoy1857_1KVDB	1KVDB	2.69	0.1042	0.8018
1KVDB	emdecoy1858_1KVDB	1KVDB	2.72	0.1042	0.8018
1KVDB	emdecoy1859_1KVDB	1KVDB	2.26	0.2456	0.9007
1KVDB	emdecoy185_1KVDB	1KVDB	2.38	-0.3199	0.5320
1KVDB	emdecoy1860_1KVDB	1KVDB	2.71	0.2456	0.9007
1KVDB	emdecoy1861_1KVDB	1KVDB	2.31	-0.4613	0.4525
1KVDB	emdecoy1862_1KVDB	1KVDB	2.67	1.2354	1.6794
1KVDB	emdecoy1863_1KVDB	1KVDB	2.42	0.5284	1.1095
1KVDB	emdecoy1864_1KVDB	1KVDB	2.16	-0.8855	0.2515
1KVDB	emdecoy1865_1KVDB	1KVDB	2.12	-0.3199	0.5320
1KVDB	emdecoy1866_1KVDB	1KVDB	3.18	0.3870	1.0034
1KVDB	emdecoy1867_1KVDB	1KVDB	3.39	0.6698	1.2186
1KVDB	emdecoy1868_1KVDB	1KVDB	2.48	-0.3199	0.5320
1KVDB	emdecoy1869_1KVDB	1KVDB	2.84	1.3768	1.7994
1KVDB	emdecoy186_1KVDB	1KVDB	2.01	0.5284	1.1095
1KVDB	emdecoy1870_1KVDB	1KVDB	2.70	0.3870	1.0034
1KVDB	emdecoy1871_1KVDB	1KVDB	2.49	-0.7441	0.3119
1KVDB	emdecoy1872_1KVDB	1KVDB	2.49	-1.3097	0.1130
1KVDB	emdecoy1873_1KVDB	1KVDB	2.47	-0.4613	0.4525
1KVDB	emdecoy1874_1KVDB	1KVDB	2.22	-1.1683	0.1520
1KVDB	emdecoy1875_1KVDB	1KVDB	2.71	-0.0371	0.7071
1KVDB	emdecoy1876_1KVDB	1KVDB	2.76	0.5284	1.1095
1KVDB	emdecoy1877_1KVDB	1KVDB	2.05	-0.8855	0.2515
1KVDB	emdecoy1878_1KVDB	1KVDB	2.17	-1.1683	0.1520
1KVDB	emdecoy1879_1KVDB	1KVDB	2.70	0.1042	0.8018
1KVDB	emdecoy187_1KVDB	1KVDB	2.68	0.5284	1.1095
1KVDB	emdecoy1880_1KVDB	1KVDB	2.48	-0.7441	0.3119
1KVDB	emdecoy1881_1KVDB	1KVDB	3.15	-0.3199	0.5320
1KVDB	emdecoy1882_1KVDB	1KVDB	2.49	-1.1683	0.1520
1KVDB	emdecoy1883_1KVDB	1KVDB	2.08	-0.1785	0.6170
1KVDB	emdecoy1884_1KVDB	1KVDB	2.64	-1.0269	0.1981
1KVDB	emdecoy1885_1KVDB	1KVDB	2.35	0.1042	0.8018
1KVDB	emdecoy1886_1KVDB	1KVDB	2.68	-1.0269	0.1981
1KVDB	emdecoy1887_1KVDB	1KVDB	3.04	-0.4613	0.4525
1KVDB	emdecoy1888_1KVDB	1KVDB	2.50	0.2456	0.9007
1KVDB	emdecoy1889_1KVDB	1KVDB	2.36	-0.4613	0.4525
1KVDB	emdecoy188_1KVDB	1KVDB	2.40	-0.3199	0.5320
1KVDB	emdecoy1890_1KVDB	1KVDB	2.63	0.3870	1.0034
1KVDB	emdecoy1891_1KVDB	1KVDB	2.60	-1.4510	0.0810
1KVDB	emdecoy1892_1KVDB	1KVDB	2.55	-0.0371	0.7071
1KVDB	emdecoy1893_1KVDB	1KVDB	2.48	0.3870	1.0034
1KVDB	emdecoy1894_1KVDB	1KVDB	2.37	-0.4613	0.4525
1KVDB	emdecoy1895_1KVDB	1KVDB	2.41	0.2456	0.9007
1KVDB	emdecoy1896_1KVDB	1KVDB	2.40	-0.8855	0.2515
1KVDB	emdecoy1897_1KVDB	1KVDB	1.86	-0.6027	0.3790
1KVDB	emdecoy1898_1KVDB	1KVDB	2.66	-0.7441	0.3119
1KVDB	emdecoy1899_1KVDB	1KVDB	2.59	-0.6027	0.3790
1KVDB	emdecoy189_1KVDB	1KVDB	2.53	-0.1785	0.6170
1KVDB	emdecoy18_1KVDB	1KVDB	2.74	-1.0269	0.1981
1KVDB	emdecoy1900_1KVDB	1KVDB	2.13	-0.7441	0.3119
1KVDB	emdecoy1901_1KVDB	1KVDB	2.22	-0.0371	0.7071
1KVDB	emdecoy1902_1KVDB	1KVDB	2.69	-0.1785	0.6170
1KVDB	emdecoy1903_1KVDB	1KVDB	2.73	0.2456	0.9007
1KVDB	emdecoy1904_1KVDB	1KVDB	2.43	-1.0269	0.1981
1KVDB	emdecoy1905_1KVDB	1KVDB	2.64	-1.1683	0.1520
1KVDB	emdecoy1906_1KVDB	1KVDB	2.27	-0.8855	0.2515
1KVDB	emdecoy1907_1KVDB	1KVDB	2.73	-1.0269	0.1981
1KVDB	emdecoy1908_1KVDB	1KVDB	2.76	-1.3097	0.1130
1KVDB	emdecoy1909_1KVDB	1KVDB	1.93	-0.6027	0.3790
1KVDB	emdecoy190_1KVDB	1KVDB	2.47	0.1042	0.8018
1KVDB	emdecoy1910_1KVDB	1KVDB	2.60	-1.0269	0.1981
1KVDB	emdecoy1911_1KVDB	1KVDB	1.88	-1.0269	0.1981
1KVDB	emdecoy1912_1KVDB	1KVDB	3.06	-0.7441	0.3119
1KVDB	emdecoy1913_1KVDB	1KVDB	2.55	-0.4613	0.4525
1KVDB	emdecoy1914_1KVDB	1KVDB	2.70	1.2354	1.6794
1KVDB	emdecoy1915_1KVDB	1KVDB	2.11	-0.8855	0.2515
1KVDB	emdecoy1916_1KVDB	1KVDB	2.53	-1.3097	0.1130
1KVDB	emdecoy1917_1KVDB	1KVDB	2.08	-0.8855	0.2515
1KVDB	emdecoy1918_1KVDB	1KVDB	2.94	-0.3199	0.5320
1KVDB	emdecoy1919_1KVDB	1KVDB	2.46	-0.8855	0.2515
1KVDB	emdecoy191_1KVDB	1KVDB	2.72	-0.6027	0.3790
1KVDB	emdecoy1920_1KVDB	1KVDB	2.11	-0.8855	0.2515
1KVDB	emdecoy1921_1KVDB	1KVDB	2.07	-0.7441	0.3119
1KVDB	emdecoy1922_1KVDB	1KVDB	1.99	-1.0269	0.1981
1KVDB	emdecoy1923_1KVDB	1KVDB	1.88	-0.8855	0.2515
1KVDB	emdecoy1924_1KVDB	1KVDB	2.76	0.1042	0.8018
1KVDB	emdecoy1925_1KVDB	1KVDB	2.21	-1.0269	0.1981
1KVDB	emdecoy1926_1KVDB	1KVDB	2.34	-1.4510	0.0810
1KVDB	emdecoy1927_1KVDB	1KVDB	2.61	-1.1683	0.1520
1KVDB	emdecoy1928_1KVDB	1KVDB	2.97	0.1042	0.8018
1KVDB	emdecoy1929_1KVDB	1KVDB	2.57	-1.1683	0.1520
1KVDB	emdecoy192_1KVDB	1KVDB	2.45	-0.1785	0.6170
1KVDB	emdecoy1930_1KVDB	1KVDB	2.56	-0.6027	0.3790
1KVDB	emdecoy1931_1KVDB	1KVDB	1.71	-1.4510	0.0810
1KVDB	emdecoy1932_1KVDB	1KVDB	2.77	0.8112	1.3305
1KVDB	emdecoy1933_1KVDB	1KVDB	2.77	0.2456	0.9007
1KVDB	emdecoy1934_1KVDB	1KVDB	2.86	-1.1683	0.1520
1KVDB	emdecoy1935_1KVDB	1KVDB	2.93	-0.6027	0.3790
1KVDB	emdecoy1936_1KVDB	1KVDB	2.64	0.5284	1.1095
1KVDB	emdecoy1937_1KVDB	1KVDB	2.34	-1.3097	0.1130
1KVDB	emdecoy1938_1KVDB	1KVDB	2.47	-1.0269	0.1981
1KVDB	emdecoy1939_1KVDB	1KVDB	2.48	-0.6027	0.3790
1KVDB	emdecoy193_1KVDB	1KVDB	1.93	-0.1785	0.6170
1KVDB	emdecoy1940_1KVDB	1KVDB	2.68	-1.7338	0.0366
1KVDB	emdecoy1941_1KVDB	1KVDB	2.61	0.3870	1.0034
1KVDB	emdecoy1942_1KVDB	1KVDB	2.54	0.3870	1.0034
1KVDB	emdecoy1943_1KVDB	1KVDB	2.56	-0.0371	0.7071
1KVDB	emdecoy1944_1KVDB	1KVDB	2.55	-0.0371	0.7071
1KVDB	emdecoy1945_1KVDB	1KVDB	2.51	-0.0371	0.7071
1KVDB	emdecoy1946_1KVDB	1KVDB	2.45	-0.0371	0.7071
1KVDB	emdecoy1947_1KVDB	1KVDB	2.40	-0.8855	0.2515
1KVDB	emdecoy1948_1KVDB	1KVDB	2.34	-0.0371	0.7071
1KVDB	emdecoy1949_1KVDB	1KVDB	2.68	0.1042	0.8018
1KVDB	emdecoy194_1KVDB	1KVDB	2.41	-0.8855	0.2515
1KVDB	emdecoy1950_1KVDB	1KVDB	1.92	-1.0269	0.1981
1KVDB	emdecoy1951_1KVDB	1KVDB	3.10	-0.8855	0.2515
1KVDB	emdecoy1952_1KVDB	1KVDB	2.44	-0.8855	0.2515
1KVDB	emdecoy1953_1KVDB	1KVDB	2.79	-0.7441	0.3119
1KVDB	emdecoy1954_1KVDB	1KVDB	2.34	-1.0269	0.1981
1KVDB	emdecoy1955_1KVDB	1KVDB	2.66	-0.7441	0.3119
1KVDB	emdecoy1956_1KVDB	1KVDB	2.62	-1.1683	0.1520
1KVDB	emdecoy1957_1KVDB	1KVDB	2.71	-1.1683	0.1520
1KVDB	emdecoy1958_1KVDB	1KVDB	2.70	-1.0269	0.1981
1KVDB	emdecoy1959_1KVDB	1KVDB	2.23	-1.0269	0.1981
1KVDB	emdecoy195_1KVDB	1KVDB	2.87	-1.1683	0.1520
1KVDB	emdecoy1960_1KVDB	1KVDB	2.46	-1.0269	0.1981
1KVDB	emdecoy1961_1KVDB	1KVDB	2.72	-0.8855	0.2515
1KVDB	emdecoy1962_1KVDB	1KVDB	2.91	-1.0269	0.1981
1KVDB	emdecoy1963_1KVDB	1KVDB	2.49	-0.8855	0.2515
1KVDB	emdecoy1964_1KVDB	1KVDB	2.13	-0.8855	0.2515
1KVDB	emdecoy1965_1KVDB	1KVDB	2.57	0.6698	1.2186
1KVDB	emdecoy1966_1KVDB	1KVDB	2.18	-0.8855	0.2515
1KVDB	emdecoy1967_1KVDB	1KVDB	2.37	-0.8855	0.2515
1KVDB	emdecoy1968_1KVDB	1KVDB	2.70	-0.7441	0.3119
1KVDB	emdecoy1969_1KVDB	1KVDB	2.14	-0.8855	0.2515
1KVDB	emdecoy196_1KVDB	1KVDB	2.40	0.5284	1.1095
1KVDB	emdecoy1970_1KVDB	1KVDB	2.63	-1.1683	0.1520
1KVDB	emdecoy1971_1KVDB	1KVDB	2.32	-1.0269	0.1981
1KVDB	emdecoy1972_1KVDB	1KVDB	2.07	-0.7441	0.3119
1KVDB	emdecoy1973_1KVDB	1KVDB	2.92	-1.0269	0.1981
1KVDB	emdecoy1974_1KVDB	1KVDB	2.29	-0.8855	0.2515
1KVDB	emdecoy1975_1KVDB	1KVDB	1.95	-0.3199	0.5320
1KVDB	emdecoy1976_1KVDB	1KVDB	2.51	-0.7441	0.3119
1KVDB	emdecoy1977_1KVDB	1KVDB	2.41	-0.3199	0.5320
1KVDB	emdecoy1978_1KVDB	1KVDB	2.64	-0.6027	0.3790
1KVDB	emdecoy1979_1KVDB	1KVDB	1.93	-0.6027	0.3790
1KVDB	emdecoy197_1KVDB	1KVDB	2.36	0.6698	1.2186
1KVDB	emdecoy1980_1KVDB	1KVDB	2.72	-0.1785	0.6170
1KVDB	emdecoy1981_1KVDB	1KVDB	1.97	-1.7338	0.0366
1KVDB	emdecoy1982_1KVDB	1KVDB	2.62	-0.4613	0.4525
1KVDB	emdecoy1983_1KVDB	1KVDB	2.62	-0.1785	0.6170
1KVDB	emdecoy1984_1KVDB	1KVDB	1.94	-0.4613	0.4525
1KVDB	emdecoy1985_1KVDB	1KVDB	2.66	-0.4613	0.4525
1KVDB	emdecoy1986_1KVDB	1KVDB	1.74	-0.7441	0.3119
1KVDB	emdecoy1987_1KVDB	1KVDB	2.40	-0.1785	0.6170
1KVDB	emdecoy1988_1KVDB	1KVDB	2.30	-0.1785	0.6170
1KVDB	emdecoy1989_1KVDB	1KVDB	2.06	-1.1683	0.1520
1KVDB	emdecoy198_1KVDB	1KVDB	2.49	1.0940	1.5611
1KVDB	emdecoy1990_1KVDB	1KVDB	2.88	-0.4613	0.4525
1KVDB	emdecoy1991_1KVDB	1KVDB	2.51	-0.4613	0.4525
1KVDB	emdecoy1992_1KVDB	1KVDB	2.43	-0.0371	0.7071
1KVDB	emdecoy1993_1KVDB	1KVDB	2.49	-0.4613	0.4525
1KVDB	emdecoy1994_1KVDB	1KVDB	2.43	-0.1785	0.6170
1KVDB	emdecoy1995_1KVDB	1KVDB	2.25	-0.3199	0.5320
1KVDB	emdecoy1996_1KVDB	1KVDB	2.78	-0.1785	0.6170
1KVDB	emdecoy1997_1KVDB	1KVDB	2.72	0.2456	0.9007
1KVDB	emdecoy1998_1KVDB	1KVDB	2.65	-0.0371	0.7071
1KVDB	emdecoy1999_1KVDB	1KVDB	2.57	-0.8855	0.2515
1KVDB	emdecoy199_1KVDB	1KVDB	2.48	0.1042	0.8018
1KVDB	emdecoy19_1KVDB	1KVDB	2.09	-0.7441	0.3119
1KVDB	emdecoy1_1KVDB	1KVDB	2.68	0.8112	1.3305
1KVDB	emdecoy2000_1KVDB	1KVDB	2.79	-0.3199	0.5320
1KVDB	emdecoy2001_1KVDB	1KVDB	3.08	-1.4510	0.0810
1KVDB	emdecoy2002_1KVDB	1KVDB	2.55	-1.5924	0.0558
1KVDB	emdecoy2003_1KVDB	1KVDB	2.92	-1.1683	0.1520
1KVDB	emdecoy2004_1KVDB	1KVDB	2.87	-0.1785	0.6170
1KVDB	emdecoy2005_1KVDB	1KVDB	2.43	-0.3199	0.5320
1KVDB	emdecoy2006_1KVDB	1KVDB	2.58	-0.3199	0.5320
1KVDB	emdecoy2007_1KVDB	1KVDB	2.45	0.8112	1.3305
1KVDB	emdecoy2008_1KVDB	1KVDB	2.43	-0.1785	0.6170
1KVDB	emdecoy2009_1KVDB	1KVDB	2.59	0.3870	1.0034
1KVDB	emdecoy200_1KVDB	1KVDB	2.26	0.3870	1.0034
1KVDB	emdecoy2010_1KVDB	1KVDB	2.56	-0.4613	0.4525
1KVDB	emdecoy2011_1KVDB	1KVDB	2.63	0.2456	0.9007
1KVDB	emdecoy2012_1KVDB	1KVDB	2.71	0.9526	1.4447
1KVDB	emdecoy2013_1KVDB	1KVDB	2.40	0.3870	1.0034
1KVDB	emdecoy2014_1KVDB	1KVDB	2.53	-0.4613	0.4525
1KVDB	emdecoy2015_1KVDB	1KVDB	2.09	-0.6027	0.3790
1KVDB	emdecoy2016_1KVDB	1KVDB	2.49	0.6698	1.2186
1KVDB	emdecoy2017_1KVDB	1KVDB	2.82	-0.4613	0.4525
1KVDB	emdecoy2018_1KVDB	1KVDB	2.77	1.2354	1.6794
1KVDB	emdecoy2019_1KVDB	1KVDB	2.73	0.1042	0.8018
1KVDB	emdecoy201_1KVDB	1KVDB	2.94	-0.4613	0.4525
1KVDB	emdecoy2020_1KVDB	1KVDB	2.86	1.3768	1.7994
1KVDB	emdecoy2021_1KVDB	1KVDB	2.31	-0.0371	0.7071
1KVDB	emdecoy2022_1KVDB	1KVDB	2.34	-0.1785	0.6170
1KVDB	emdecoy2023_1KVDB	1KVDB	2.38	-0.6027	0.3790
1KVDB	emdecoy2024_1KVDB	1KVDB	2.24	-0.4613	0.4525
1KVDB	emdecoy2025_1KVDB	1KVDB	2.76	0.5284	1.1095
1KVDB	emdecoy2026_1KVDB	1KVDB	2.70	1.0940	1.5611
1KVDB	emdecoy2027_1KVDB	1KVDB	2.56	0.5284	1.1095
1KVDB	emdecoy2028_1KVDB	1KVDB	2.53	0.2456	0.9007
1KVDB	emdecoy2029_1KVDB	1KVDB	2.41	-1.0269	0.1981
1KVDB	emdecoy202_1KVDB	1KVDB	2.09	0.2456	0.9007
1KVDB	emdecoy2030_1KVDB	1KVDB	2.37	0.1042	0.8018
1KVDB	emdecoy2031_1KVDB	1KVDB	2.04	0.3870	1.0034
1KVDB	emdecoy2032_1KVDB	1KVDB	2.72	-0.1785	0.6170
1KVDB	emdecoy2033_1KVDB	1KVDB	2.78	0.3870	1.0034
1KVDB	emdecoy2034_1KVDB	1KVDB	2.62	-0.7441	0.3119
1KVDB	emdecoy2035_1KVDB	1KVDB	2.63	-0.7441	0.3119
1KVDB	emdecoy2036_1KVDB	1KVDB	2.62	1.0940	1.5611
1KVDB	emdecoy2037_1KVDB	1KVDB	2.82	-1.0269	0.1981
1KVDB	emdecoy2038_1KVDB	1KVDB	2.44	-0.0371	0.7071
1KVDB	emdecoy2039_1KVDB	1KVDB	2.92	-0.3199	0.5320
1KVDB	emdecoy203_1KVDB	1KVDB	2.71	0.6698	1.2186
1KVDB	emdecoy2040_1KVDB	1KVDB	2.57	0.6698	1.2186
1KVDB	emdecoy2041_1KVDB	1KVDB	2.57	-0.4613	0.4525
1KVDB	emdecoy2042_1KVDB	1KVDB	2.05	-0.4613	0.4525
1KVDB	emdecoy2043_1KVDB	1KVDB	2.08	-0.6027	0.3790
1KVDB	emdecoy2044_1KVDB	1KVDB	2.37	-0.7441	0.3119
1KVDB	emdecoy2045_1KVDB	1KVDB	2.66	-0.3199	0.5320
1KVDB	emdecoy2046_1KVDB	1KVDB	2.51	-0.4613	0.4525
1KVDB	emdecoy2047_1KVDB	1KVDB	2.66	0.9526	1.4447
1KVDB	emdecoy2048_1KVDB	1KVDB	3.16	0.2456	0.9007
1KVDB	emdecoy2049_1KVDB	1KVDB	2.43	-0.0371	0.7071
1KVDB	emdecoy204_1KVDB	1KVDB	2.45	0.1042	0.8018
1KVDB	emdecoy2050_1KVDB	1KVDB	2.26	-0.0371	0.7071
1KVDB	emdecoy2051_1KVDB	1KVDB	2.61	-0.3199	0.5320
1KVDB	emdecoy2052_1KVDB	1KVDB	2.30	1.0940	1.5611
1KVDB	emdecoy2053_1KVDB	1KVDB	2.51	-1.1683	0.1520
1KVDB	emdecoy2054_1KVDB	1KVDB	2.13	-0.1785	0.6170
1KVDB	emdecoy2055_1KVDB	1KVDB	3.00	-0.4613	0.4525
1KVDB	emdecoy2056_1KVDB	1KVDB	2.83	0.6698	1.2186
1KVDB	emdecoy2057_1KVDB	1KVDB	2.66	-0.4613	0.4525
1KVDB	emdecoy2058_1KVDB	1KVDB	2.47	-0.4613	0.4525
1KVDB	emdecoy2059_1KVDB	1KVDB	2.48	-0.1785	0.6170
1KVDB	emdecoy205_1KVDB	1KVDB	2.30	-0.7441	0.3119
1KVDB	emdecoy2060_1KVDB	1KVDB	2.30	0.5284	1.1095
1KVDB	emdecoy2061_1KVDB	1KVDB	2.52	-0.6027	0.3790
1KVDB	emdecoy2062_1KVDB	1KVDB	2.39	-0.1785	0.6170
1KVDB	emdecoy2063_1KVDB	1KVDB	2.92	-0.4613	0.4525
1KVDB	emdecoy2064_1KVDB	1KVDB	2.63	-0.1785	0.6170
1KVDB	emdecoy2065_1KVDB	1KVDB	2.51	-1.7338	0.0366
1KVDB	emdecoy2066_1KVDB	1KVDB	2.97	-0.4613	0.4525
1KVDB	emdecoy2067_1KVDB	1KVDB	2.80	1.2354	1.6794
1KVDB	emdecoy2068_1KVDB	1KVDB	2.03	-1.0269	0.1981
1KVDB	emdecoy2069_1KVDB	1KVDB	2.90	0.5284	1.1095
1KVDB	emdecoy206_1KVDB	1KVDB	2.53	-0.7441	0.3119
1KVDB	emdecoy2070_1KVDB	1KVDB	2.58	0.6698	1.2186
1KVDB	emdecoy2071_1KVDB	1KVDB	2.36	-0.4613	0.4525
1KVDB	emdecoy2072_1KVDB	1KVDB	2.28	0.2456	0.9007
1KVDB	emdecoy2073_1KVDB	1KVDB	2.47	-0.8855	0.2515
1KVDB	emdecoy2074_1KVDB	1KVDB	1.83	-0.7441	0.3119
1KVDB	emdecoy2075_1KVDB	1KVDB	2.57	1.0940	1.5611
1KVDB	emdecoy2076_1KVDB	1KVDB	1.88	-0.3199	0.5320
1KVDB	emdecoy2077_1KVDB	1KVDB	2.54	1.3768	1.7994
1KVDB	emdecoy2078_1KVDB	1KVDB	2.88	0.8112	1.3305
1KVDB	emdecoy2079_1KVDB	1KVDB	2.69	-0.1785	0.6170
1KVDB	emdecoy207_1KVDB	1KVDB	2.40	0.8112	1.3305
1KVDB	emdecoy2080_1KVDB	1KVDB	2.75	-0.4613	0.4525
1KVDB	emdecoy2081_1KVDB	1KVDB	3.03	0.9526	1.4447
1KVDB	emdecoy2082_1KVDB	1KVDB	2.83	-1.1683	0.1520
1KVDB	emdecoy2083_1KVDB	1KVDB	2.05	-0.4613	0.4525
1KVDB	emdecoy2084_1KVDB	1KVDB	2.48	-0.0371	0.7071
1KVDB	emdecoy2085_1KVDB	1KVDB	2.55	-0.1785	0.6170
1KVDB	emdecoy2086_1KVDB	1KVDB	2.11	-0.7441	0.3119
1KVDB	emdecoy2087_1KVDB	1KVDB	2.76	-0.6027	0.3790
1KVDB	emdecoy2088_1KVDB	1KVDB	2.48	-0.6027	0.3790
1KVDB	emdecoy2089_1KVDB	1KVDB	2.41	0.2456	0.9007
1KVDB	emdecoy208_1KVDB	1KVDB	2.29	-0.7441	0.3119
1KVDB	emdecoy2090_1KVDB	1KVDB	2.56	-0.0371	0.7071
1KVDB	emdecoy2091_1KVDB	1KVDB	2.64	-0.6027	0.3790
1KVDB	emdecoy2092_1KVDB	1KVDB	2.57	-0.4613	0.4525
1KVDB	emdecoy2093_1KVDB	1KVDB	2.54	0.8112	1.3305
1KVDB	emdecoy2094_1KVDB	1KVDB	2.62	-0.3199	0.5320
1KVDB	emdecoy2095_1KVDB	1KVDB	2.54	-1.7338	0.0366
1KVDB	emdecoy2096_1KVDB	1KVDB	2.44	-0.4613	0.4525
1KVDB	emdecoy2097_1KVDB	1KVDB	2.92	-0.8855	0.2515
1KVDB	emdecoy2098_1KVDB	1KVDB	2.48	0.5284	1.1095
1KVDB	emdecoy2099_1KVDB	1KVDB	2.85	-0.8855	0.2515
1KVDB	emdecoy209_1KVDB	1KVDB	2.61	-1.1683	0.1520
1KVDB	emdecoy20_1KVDB	1KVDB	2.50	-0.6027	0.3790
1KVDB	emdecoy2100_1KVDB	1KVDB	2.09	-0.6027	0.3790
1KVDB	emdecoy2101_1KVDB	1KVDB	2.39	-0.3199	0.5320
1KVDB	emdecoy2102_1KVDB	1KVDB	2.50	-0.7441	0.3119
1KVDB	emdecoy2103_1KVDB	1KVDB	1.99	-0.1785	0.6170
1KVDB	emdecoy2104_1KVDB	1KVDB	2.48	-1.0269	0.1981
1KVDB	emdecoy2105_1KVDB	1KVDB	2.83	0.9526	1.4447
1KVDB	emdecoy2106_1KVDB	1KVDB	2.67	-0.1785	0.6170
1KVDB	emdecoy2107_1KVDB	1KVDB	2.85	1.0940	1.5611
1KVDB	emdecoy2108_1KVDB	1KVDB	2.90	0.3870	1.0034
1KVDB	emdecoy2109_1KVDB	1KVDB	2.72	-0.0371	0.7071
1KVDB	emdecoy210_1KVDB	1KVDB	2.81	-0.7441	0.3119
1KVDB	emdecoy2110_1KVDB	1KVDB	2.81	-0.3199	0.5320
1KVDB	emdecoy2111_1KVDB	1KVDB	2.54	-0.1785	0.6170
1KVDB	emdecoy2112_1KVDB	1KVDB	2.08	-0.6027	0.3790
1KVDB	emdecoy2113_1KVDB	1KVDB	2.29	-0.8855	0.2515
1KVDB	emdecoy2114_1KVDB	1KVDB	1.78	-1.0269	0.1981
1KVDB	emdecoy2115_1KVDB	1KVDB	2.06	-0.4613	0.4525
1KVDB	emdecoy2116_1KVDB	1KVDB	2.64	-0.8855	0.2515
1KVDB	emdecoy2117_1KVDB	1KVDB	2.82	0.9526	1.4447
1KVDB	emdecoy2118_1KVDB	1KVDB	2.92	1.0940	1.5611
1KVDB	emdecoy2119_1KVDB	1KVDB	2.78	-0.3199	0.5320
1KVDB	emdecoy211_1KVDB	1KVDB	2.62	-0.7441	0.3119
1KVDB	emdecoy2120_1KVDB	1KVDB	2.76	-0.3199	0.5320
1KVDB	emdecoy2121_1KVDB	1KVDB	2.94	-0.7441	0.3119
1KVDB	emdecoy2122_1KVDB	1KVDB	2.11	-0.3199	0.5320
1KVDB	emdecoy2123_1KVDB	1KVDB	2.55	-0.8855	0.2515
1KVDB	emdecoy2124_1KVDB	1KVDB	2.80	0.2456	0.9007
1KVDB	emdecoy2125_1KVDB	1KVDB	1.65	-0.3199	0.5320
1KVDB	emdecoy2126_1KVDB	1KVDB	1.81	-0.4613	0.4525
1KVDB	emdecoy2127_1KVDB	1KVDB	2.61	-0.1785	0.6170
1KVDB	emdecoy2128_1KVDB	1KVDB	2.48	-0.6027	0.3790
1KVDB	emdecoy2129_1KVDB	1KVDB	2.72	-0.6027	0.3790
1KVDB	emdecoy212_1KVDB	1KVDB	2.61	0.5284	1.1095
1KVDB	emdecoy2130_1KVDB	1KVDB	2.30	-0.3199	0.5320
1KVDB	emdecoy2131_1KVDB	1KVDB	2.16	-1.3097	0.1130
1KVDB	emdecoy2132_1KVDB	1KVDB	2.15	0.1042	0.8018
1KVDB	emdecoy2133_1KVDB	1KVDB	2.76	-0.6027	0.3790
1KVDB	emdecoy2134_1KVDB	1KVDB	2.93	-0.6027	0.3790
1KVDB	emdecoy2135_1KVDB	1KVDB	2.25	-0.6027	0.3790
1KVDB	emdecoy2136_1KVDB	1KVDB	2.39	0.1042	0.8018
1KVDB	emdecoy2137_1KVDB	1KVDB	2.36	-0.1785	0.6170
1KVDB	emdecoy2138_1KVDB	1KVDB	2.60	0.8112	1.3305
1KVDB	emdecoy2139_1KVDB	1KVDB	2.95	1.2354	1.6794
1KVDB	emdecoy213_1KVDB	1KVDB	2.07	-0.7441	0.3119
1KVDB	emdecoy2140_1KVDB	1KVDB	2.02	-0.4613	0.4525
1KVDB	emdecoy2141_1KVDB	1KVDB	2.56	0.1042	0.8018
1KVDB	emdecoy2142_1KVDB	1KVDB	2.74	0.8112	1.3305
1KVDB	emdecoy2143_1KVDB	1KVDB	2.80	-0.0371	0.7071
1KVDB	emdecoy2144_1KVDB	1KVDB	2.00	-0.3199	0.5320
1KVDB	emdecoy2145_1KVDB	1KVDB	2.46	-0.8855	0.2515
1KVDB	emdecoy2146_1KVDB	1KVDB	2.80	-0.1785	0.6170
1KVDB	emdecoy2147_1KVDB	1KVDB	2.58	-0.6027	0.3790
1KVDB	emdecoy2148_1KVDB	1KVDB	2.75	0.1042	0.8018
1KVDB	emdecoy2149_1KVDB	1KVDB	2.34	-0.0371	0.7071
1KVDB	emdecoy214_1KVDB	1KVDB	2.54	0.1042	0.8018
1KVDB	emdecoy2150_1KVDB	1KVDB	2.07	-0.4613	0.4525
1KVDB	emdecoy2151_1KVDB	1KVDB	2.52	-0.6027	0.3790
1KVDB	emdecoy2152_1KVDB	1KVDB	2.82	0.5284	1.1095
1KVDB	emdecoy2153_1KVDB	1KVDB	2.40	0.6698	1.2186
1KVDB	emdecoy2154_1KVDB	1KVDB	2.16	-0.3199	0.5320
1KVDB	emdecoy2155_1KVDB	1KVDB	2.68	-0.8855	0.2515
1KVDB	emdecoy2156_1KVDB	1KVDB	2.61	0.1042	0.8018
1KVDB	emdecoy2157_1KVDB	1KVDB	2.18	-0.1785	0.6170
1KVDB	emdecoy2158_1KVDB	1KVDB	2.66	-0.7441	0.3119
1KVDB	emdecoy2159_1KVDB	1KVDB	1.65	-0.8855	0.2515
1KVDB	emdecoy215_1KVDB	1KVDB	2.60	0.1042	0.8018
1KVDB	emdecoy2160_1KVDB	1KVDB	2.88	-0.3199	0.5320
1KVDB	emdecoy2161_1KVDB	1KVDB	2.53	-0.1785	0.6170
1KVDB	emdecoy2162_1KVDB	1KVDB	2.23	0.1042	0.8018
1KVDB	emdecoy2163_1KVDB	1KVDB	2.30	-0.4613	0.4525
1KVDB	emdecoy2164_1KVDB	1KVDB	2.53	0.1042	0.8018
1KVDB	emdecoy2165_1KVDB	1KVDB	2.67	-0.3199	0.5320
1KVDB	emdecoy2166_1KVDB	1KVDB	2.49	0.6698	1.2186
1KVDB	emdecoy2167_1KVDB	1KVDB	2.68	-0.1785	0.6170
1KVDB	emdecoy2168_1KVDB	1KVDB	2.66	0.3870	1.0034
1KVDB	emdecoy2169_1KVDB	1KVDB	2.63	-0.6027	0.3790
1KVDB	emdecoy216_1KVDB	1KVDB	1.93	0.1042	0.8018
1KVDB	emdecoy2170_1KVDB	1KVDB	2.72	-1.5924	0.0558
1KVDB	emdecoy2171_1KVDB	1KVDB	2.67	0.2456	0.9007
1KVDB	emdecoy2172_1KVDB	1KVDB	1.82	-1.3097	0.1130
1KVDB	emdecoy2173_1KVDB	1KVDB	2.78	-0.8855	0.2515
1KVDB	emdecoy2174_1KVDB	1KVDB	2.76	0.8112	1.3305
1KVDB	emdecoy2175_1KVDB	1KVDB	2.87	-0.8855	0.2515
1KVDB	emdecoy2176_1KVDB	1KVDB	2.85	-1.0269	0.1981
1KVDB	emdecoy2177_1KVDB	1KVDB	1.68	-1.3097	0.1130
1KVDB	emdecoy2178_1KVDB	1KVDB	2.88	-0.6027	0.3790
1KVDB	emdecoy2179_1KVDB	1KVDB	2.70	0.1042	0.8018
1KVDB	emdecoy217_1KVDB	1KVDB	2.50	0.2456	0.9007
1KVDB	emdecoy2180_1KVDB	1KVDB	2.81	1.3768	1.7994
1KVDB	emdecoy2181_1KVDB	1KVDB	2.16	-0.8855	0.2515
1KVDB	emdecoy2182_1KVDB	1KVDB	2.43	-0.3199	0.5320
1KVDB	emdecoy2183_1KVDB	1KVDB	2.61	0.8112	1.3305
1KVDB	emdecoy2184_1KVDB	1KVDB	2.84	-0.7441	0.3119
1KVDB	emdecoy2185_1KVDB	1KVDB	2.91	0.2456	0.9007
1KVDB	emdecoy2186_1KVDB	1KVDB	2.02	-0.7441	0.3119
1KVDB	emdecoy2187_1KVDB	1KVDB	2.78	1.6595	2.0437
1KVDB	emdecoy2188_1KVDB	1KVDB	2.89	0.6698	1.2186
1KVDB	emdecoy2189_1KVDB	1KVDB	2.68	0.5284	1.1095
1KVDB	emdecoy218_1KVDB	1KVDB	2.54	0.3870	1.0034
1KVDB	emdecoy2190_1KVDB	1KVDB	2.84	0.9526	1.4447
1KVDB	emdecoy2191_1KVDB	1KVDB	2.81	0.3870	1.0034
1KVDB	emdecoy2192_1KVDB	1KVDB	2.32	0.2456	0.9007
1KVDB	emdecoy2193_1KVDB	1KVDB	2.64	0.3870	1.0034
1KVDB	emdecoy2194_1KVDB	1KVDB	2.47	-0.7441	0.3119
1KVDB	emdecoy2195_1KVDB	1KVDB	2.45	-0.6027	0.3790
1KVDB	emdecoy2196_1KVDB	1KVDB	2.46	-0.6027	0.3790
1KVDB	emdecoy2197_1KVDB	1KVDB	2.73	-0.7441	0.3119
1KVDB	emdecoy2198_1KVDB	1KVDB	2.56	-0.8855	0.2515
1KVDB	emdecoy2199_1KVDB	1KVDB	2.27	-0.8855	0.2515
1KVDB	emdecoy219_1KVDB	1KVDB	2.13	-0.3199	0.5320
1KVDB	emdecoy21_1KVDB	1KVDB	1.80	-0.4613	0.4525
1KVDB	emdecoy2200_1KVDB	1KVDB	2.63	-0.8855	0.2515
1KVDB	emdecoy2201_1KVDB	1KVDB	2.48	0.8112	1.3305
1KVDB	emdecoy2202_1KVDB	1KVDB	2.61	0.1042	0.8018
1KVDB	emdecoy2203_1KVDB	1KVDB	2.57	0.1042	0.8018
1KVDB	emdecoy2204_1KVDB	1KVDB	1.75	0.6698	1.2186
1KVDB	emdecoy2205_1KVDB	1KVDB	2.26	-0.0371	0.7071
1KVDB	emdecoy2206_1KVDB	1KVDB	2.68	-0.7441	0.3119
1KVDB	emdecoy2207_1KVDB	1KVDB	2.13	-0.4613	0.4525
1KVDB	emdecoy2208_1KVDB	1KVDB	2.22	-0.4613	0.4525
1KVDB	emdecoy2209_1KVDB	1KVDB	2.57	-0.0371	0.7071
1KVDB	emdecoy220_1KVDB	1KVDB	2.53	-0.0371	0.7071
1KVDB	emdecoy2210_1KVDB	1KVDB	2.49	0.6698	1.2186
1KVDB	emdecoy2211_1KVDB	1KVDB	2.56	0.5284	1.1095
1KVDB	emdecoy2212_1KVDB	1KVDB	2.22	-0.3199	0.5320
1KVDB	emdecoy2213_1KVDB	1KVDB	2.26	0.6698	1.2186
1KVDB	emdecoy2214_1KVDB	1KVDB	2.29	0.6698	1.2186
1KVDB	emdecoy2215_1KVDB	1KVDB	2.57	-0.0371	0.7071
1KVDB	emdecoy2216_1KVDB	1KVDB	2.86	-0.7441	0.3119
1KVDB	emdecoy2217_1KVDB	1KVDB	2.12	-0.1785	0.6170
1KVDB	emdecoy2218_1KVDB	1KVDB	2.05	-0.1785	0.6170
1KVDB	emdecoy2219_1KVDB	1KVDB	2.14	-0.7441	0.3119
1KVDB	emdecoy221_1KVDB	1KVDB	2.54	0.2456	0.9007
1KVDB	emdecoy2220_1KVDB	1KVDB	2.52	0.1042	0.8018
1KVDB	emdecoy2221_1KVDB	1KVDB	2.58	-0.7441	0.3119
1KVDB	emdecoy2222_1KVDB	1KVDB	2.51	-0.3199	0.5320
1KVDB	emdecoy2223_1KVDB	1KVDB	2.92	0.2456	0.9007
1KVDB	emdecoy2224_1KVDB	1KVDB	2.88	0.6698	1.2186
1KVDB	emdecoy2225_1KVDB	1KVDB	2.86	-0.8855	0.2515
1KVDB	emdecoy2226_1KVDB	1KVDB	2.09	-0.3199	0.5320
1KVDB	emdecoy2227_1KVDB	1KVDB	1.86	-0.6027	0.3790
1KVDB	emdecoy2228_1KVDB	1KVDB	2.85	-0.4613	0.4525
1KVDB	emdecoy2229_1KVDB	1KVDB	2.78	0.5284	1.1095
1KVDB	emdecoy222_1KVDB	1KVDB	2.75	-0.8855	0.2515
1KVDB	emdecoy2230_1KVDB	1KVDB	2.51	-0.1785	0.6170
1KVDB	emdecoy2231_1KVDB	1KVDB	2.47	0.1042	0.8018
1KVDB	emdecoy2232_1KVDB	1KVDB	2.63	-0.0371	0.7071
1KVDB	emdecoy2233_1KVDB	1KVDB	2.77	-1.0269	0.1981
1KVDB	emdecoy2234_1KVDB	1KVDB	2.87	0.2456	0.9007
1KVDB	emdecoy2235_1KVDB	1KVDB	2.72	-1.4510	0.0810
1KVDB	emdecoy2236_1KVDB	1KVDB	2.58	1.0940	1.5611
1KVDB	emdecoy2237_1KVDB	1KVDB	2.67	-0.7441	0.3119
1KVDB	emdecoy2238_1KVDB	1KVDB	2.52	-1.0269	0.1981
1KVDB	emdecoy2239_1KVDB	1KVDB	2.68	-0.1785	0.6170
1KVDB	emdecoy223_1KVDB	1KVDB	2.48	0.5284	1.1095
1KVDB	emdecoy2240_1KVDB	1KVDB	3.08	-0.6027	0.3790
1KVDB	emdecoy2241_1KVDB	1KVDB	2.79	1.0940	1.5611
1KVDB	emdecoy2242_1KVDB	1KVDB	1.99	-0.6027	0.3790
1KVDB	emdecoy2243_1KVDB	1KVDB	2.05	-0.1785	0.6170
1KVDB	emdecoy2244_1KVDB	1KVDB	2.98	0.2456	0.9007
1KVDB	emdecoy2245_1KVDB	1KVDB	2.50	0.5284	1.1095
1KVDB	emdecoy2246_1KVDB	1KVDB	2.90	0.6698	1.2186
1KVDB	emdecoy2247_1KVDB	1KVDB	2.87	0.2456	0.9007
1KVDB	emdecoy2248_1KVDB	1KVDB	2.84	-1.0269	0.1981
1KVDB	emdecoy2249_1KVDB	1KVDB	2.75	0.2456	0.9007
1KVDB	emdecoy224_1KVDB	1KVDB	2.75	-0.8855	0.2515
1KVDB	emdecoy2250_1KVDB	1KVDB	2.50	0.9526	1.4447
1KVDB	emdecoy2251_1KVDB	1KVDB	2.21	-0.8855	0.2515
1KVDB	emdecoy2252_1KVDB	1KVDB	2.69	-0.7441	0.3119
1KVDB	emdecoy2253_1KVDB	1KVDB	2.00	-0.4613	0.4525
1KVDB	emdecoy2254_1KVDB	1KVDB	2.17	-0.6027	0.3790
1KVDB	emdecoy2255_1KVDB	1KVDB	2.22	0.6698	1.2186
1KVDB	emdecoy2256_1KVDB	1KVDB	2.30	-0.0371	0.7071
1KVDB	emdecoy2257_1KVDB	1KVDB	2.79	0.1042	0.8018
1KVDB	emdecoy2258_1KVDB	1KVDB	1.92	0.8112	1.3305
1KVDB	emdecoy2259_1KVDB	1KVDB	2.74	-0.0371	0.7071
1KVDB	emdecoy225_1KVDB	1KVDB	2.76	-0.8855	0.2515
1KVDB	emdecoy2260_1KVDB	1KVDB	2.49	-0.6027	0.3790
1KVDB	emdecoy2261_1KVDB	1KVDB	2.64	-0.6027	0.3790
1KVDB	emdecoy2262_1KVDB	1KVDB	2.04	0.6698	1.2186
1KVDB	emdecoy2263_1KVDB	1KVDB	2.86	-1.0269	0.1981
1KVDB	emdecoy2264_1KVDB	1KVDB	2.35	0.1042	0.8018
1KVDB	emdecoy2265_1KVDB	1KVDB	2.31	0.6698	1.2186
1KVDB	emdecoy2266_1KVDB	1KVDB	1.89	-0.3199	0.5320
1KVDB	emdecoy2267_1KVDB	1KVDB	2.23	-1.1683	0.1520
1KVDB	emdecoy2268_1KVDB	1KVDB	2.60	-0.3199	0.5320
1KVDB	emdecoy2269_1KVDB	1KVDB	2.97	0.3870	1.0034
1KVDB	emdecoy226_1KVDB	1KVDB	2.62	-0.8855	0.2515
1KVDB	emdecoy2270_1KVDB	1KVDB	2.63	-0.0371	0.7071
1KVDB	emdecoy2271_1KVDB	1KVDB	2.31	-0.0371	0.7071
1KVDB	emdecoy2272_1KVDB	1KVDB	2.73	-0.4613	0.4525
1KVDB	emdecoy2273_1KVDB	1KVDB	1.64	-0.3199	0.5320
1KVDB	emdecoy2274_1KVDB	1KVDB	2.06	-0.4613	0.4525
1KVDB	emdecoy2275_1KVDB	1KVDB	2.07	-0.3199	0.5320
1KVDB	emdecoy2276_1KVDB	1KVDB	1.88	-1.1683	0.1520
1KVDB	emdecoy2277_1KVDB	1KVDB	2.70	-0.0371	0.7071
1KVDB	emdecoy2278_1KVDB	1KVDB	2.69	-0.3199	0.5320
1KVDB	emdecoy2279_1KVDB	1KVDB	2.74	-0.3199	0.5320
1KVDB	emdecoy227_1KVDB	1KVDB	2.52	0.2456	0.9007
1KVDB	emdecoy2280_1KVDB	1KVDB	2.80	-0.0371	0.7071
1KVDB	emdecoy2281_1KVDB	1KVDB	2.94	-0.3199	0.5320
1KVDB	emdecoy2282_1KVDB	1KVDB	3.14	-0.8855	0.2515
1KVDB	emdecoy2283_1KVDB	1KVDB	2.21	0.1042	0.8018
1KVDB	emdecoy2284_1KVDB	1KVDB	3.02	-0.4613	0.4525
1KVDB	emdecoy2285_1KVDB	1KVDB	2.57	0.5284	1.1095
1KVDB	emdecoy2286_1KVDB	1KVDB	2.05	-0.4613	0.4525
1KVDB	emdecoy2287_1KVDB	1KVDB	2.78	0.2456	0.9007
1KVDB	emdecoy2288_1KVDB	1KVDB	2.72	-0.7441	0.3119
1KVDB	emdecoy2289_1KVDB	1KVDB	2.72	-0.6027	0.3790
1KVDB	emdecoy228_1KVDB	1KVDB	2.37	0.3870	1.0034
1KVDB	emdecoy2290_1KVDB	1KVDB	2.59	-1.0269	0.1981
1KVDB	emdecoy2291_1KVDB	1KVDB	2.58	0.5284	1.1095
1KVDB	emdecoy2292_1KVDB	1KVDB	2.60	0.1042	0.8018
1KVDB	emdecoy2293_1KVDB	1KVDB	2.89	-0.7441	0.3119
1KVDB	emdecoy2294_1KVDB	1KVDB	2.57	0.6698	1.2186
1KVDB	emdecoy2295_1KVDB	1KVDB	2.76	0.3870	1.0034
1KVDB	emdecoy2296_1KVDB	1KVDB	2.59	0.5284	1.1095
1KVDB	emdecoy2297_1KVDB	1KVDB	2.56	0.5284	1.1095
1KVDB	emdecoy2298_1KVDB	1KVDB	1.92	-0.6027	0.3790
1KVDB	emdecoy2299_1KVDB	1KVDB	2.65	0.3870	1.0034
1KVDB	emdecoy229_1KVDB	1KVDB	2.31	-0.6027	0.3790
1KVDB	emdecoy22_1KVDB	1KVDB	2.16	0.2456	0.9007
1KVDB	emdecoy2300_1KVDB	1KVDB	2.89	0.2456	0.9007
1KVDB	emdecoy2301_1KVDB	1KVDB	2.79	0.5284	1.1095
1KVDB	emdecoy2302_1KVDB	1KVDB	2.46	-0.1785	0.6170
1KVDB	emdecoy2303_1KVDB	1KVDB	1.84	-0.3199	0.5320
1KVDB	emdecoy2304_1KVDB	1KVDB	2.32	-1.1683	0.1520
1KVDB	emdecoy2305_1KVDB	1KVDB	2.15	0.1042	0.8018
1KVDB	emdecoy2306_1KVDB	1KVDB	1.67	0.5284	1.1095
1KVDB	emdecoy2307_1KVDB	1KVDB	2.70	0.3870	1.0034
1KVDB	emdecoy2308_1KVDB	1KVDB	3.08	-1.1683	0.1520
1KVDB	emdecoy2309_1KVDB	1KVDB	2.27	0.5284	1.1095
1KVDB	emdecoy230_1KVDB	1KVDB	3.19	-1.1683	0.1520
1KVDB	emdecoy2310_1KVDB	1KVDB	2.11	-0.8855	0.2515
1KVDB	emdecoy2311_1KVDB	1KVDB	2.93	0.6698	1.2186
1KVDB	emdecoy2312_1KVDB	1KVDB	2.77	-0.6027	0.3790
1KVDB	emdecoy2313_1KVDB	1KVDB	2.71	0.8112	1.3305
1KVDB	emdecoy2314_1KVDB	1KVDB	2.97	0.5284	1.1095
1KVDB	emdecoy2315_1KVDB	1KVDB	1.84	0.1042	0.8018
1KVDB	emdecoy2316_1KVDB	1KVDB	2.92	-0.3199	0.5320
1KVDB	emdecoy2317_1KVDB	1KVDB	2.54	0.1042	0.8018
1KVDB	emdecoy2318_1KVDB	1KVDB	3.02	-0.7441	0.3119
1KVDB	emdecoy2319_1KVDB	1KVDB	2.39	-0.0371	0.7071
1KVDB	emdecoy231_1KVDB	1KVDB	2.52	0.1042	0.8018
1KVDB	emdecoy2320_1KVDB	1KVDB	2.96	-0.7441	0.3119
1KVDB	emdecoy2321_1KVDB	1KVDB	2.73	0.3870	1.0034
1KVDB	emdecoy2322_1KVDB	1KVDB	2.53	-0.3199	0.5320
1KVDB	emdecoy2323_1KVDB	1KVDB	2.55	0.3870	1.0034
1KVDB	emdecoy2324_1KVDB	1KVDB	1.79	-1.3097	0.1130
1KVDB	emdecoy2325_1KVDB	1KVDB	2.49	-0.0371	0.7071
1KVDB	emdecoy2326_1KVDB	1KVDB	2.59	0.8112	1.3305
1KVDB	emdecoy2327_1KVDB	1KVDB	2.84	-0.3199	0.5320
1KVDB	emdecoy2328_1KVDB	1KVDB	2.53	-0.0371	0.7071
1KVDB	emdecoy2329_1KVDB	1KVDB	3.31	-1.4510	0.0810
1KVDB	emdecoy232_1KVDB	1KVDB	2.38	-0.3199	0.5320
1KVDB	emdecoy2330_1KVDB	1KVDB	2.65	0.3870	1.0034
1KVDB	emdecoy2331_1KVDB	1KVDB	2.33	-0.4613	0.4525
1KVDB	emdecoy2332_1KVDB	1KVDB	2.08	-0.1785	0.6170
1KVDB	emdecoy2333_1KVDB	1KVDB	2.73	0.1042	0.8018
1KVDB	emdecoy2334_1KVDB	1KVDB	2.46	0.3870	1.0034
1KVDB	emdecoy2335_1KVDB	1KVDB	2.38	-0.7441	0.3119
1KVDB	emdecoy2336_1KVDB	1KVDB	2.52	0.1042	0.8018
1KVDB	emdecoy2337_1KVDB	1KVDB	2.21	-0.7441	0.3119
1KVDB	emdecoy2338_1KVDB	1KVDB	2.67	-0.1785	0.6170
1KVDB	emdecoy2339_1KVDB	1KVDB	2.53	0.5284	1.1095
1KVDB	emdecoy233_1KVDB	1KVDB	2.92	-0.8855	0.2515
1KVDB	emdecoy2340_1KVDB	1KVDB	2.61	0.5284	1.1095
1KVDB	emdecoy2341_1KVDB	1KVDB	2.83	-0.7441	0.3119
1KVDB	emdecoy2342_1KVDB	1KVDB	2.01	-0.3199	0.5320
1KVDB	emdecoy2343_1KVDB	1KVDB	2.78	0.5284	1.1095
1KVDB	emdecoy2344_1KVDB	1KVDB	2.78	0.3870	1.0034
1KVDB	emdecoy2345_1KVDB	1KVDB	2.85	-0.1785	0.6170
1KVDB	emdecoy2346_1KVDB	1KVDB	1.97	-0.3199	0.5320
1KVDB	emdecoy2347_1KVDB	1KVDB	2.75	-0.3199	0.5320
1KVDB	emdecoy2348_1KVDB	1KVDB	2.91	0.3870	1.0034
1KVDB	emdecoy2349_1KVDB	1KVDB	3.13	0.2456	0.9007
1KVDB	emdecoy234_1KVDB	1KVDB	2.82	-0.4613	0.4525
1KVDB	emdecoy2350_1KVDB	1KVDB	2.57	0.5284	1.1095
1KVDB	emdecoy2351_1KVDB	1KVDB	2.59	-1.1683	0.1520
1KVDB	emdecoy2352_1KVDB	1KVDB	2.79	0.8112	1.3305
1KVDB	emdecoy2353_1KVDB	1KVDB	2.71	0.5284	1.1095
1KVDB	emdecoy2354_1KVDB	1KVDB	2.89	-0.0371	0.7071
1KVDB	emdecoy2355_1KVDB	1KVDB	2.88	-0.1785	0.6170
1KVDB	emdecoy2356_1KVDB	1KVDB	2.77	0.3870	1.0034
1KVDB	emdecoy2357_1KVDB	1KVDB	2.11	-1.5924	0.0558
1KVDB	emdecoy2358_1KVDB	1KVDB	2.95	-0.7441	0.3119
1KVDB	emdecoy2359_1KVDB	1KVDB	2.57	0.2456	0.9007
1KVDB	emdecoy235_1KVDB	1KVDB	2.47	-0.7441	0.3119
1KVDB	emdecoy2360_1KVDB	1KVDB	2.20	0.5284	1.1095
1KVDB	emdecoy2361_1KVDB	1KVDB	2.66	0.2456	0.9007
1KVDB	emdecoy2362_1KVDB	1KVDB	2.59	-1.0269	0.1981
1KVDB	emdecoy2363_1KVDB	1KVDB	2.52	-1.3097	0.1130
1KVDB	emdecoy2364_1KVDB	1KVDB	2.59	0.6698	1.2186
1KVDB	emdecoy2365_1KVDB	1KVDB	2.78	-0.7441	0.3119
1KVDB	emdecoy2366_1KVDB	1KVDB	2.79	-0.0371	0.7071
1KVDB	emdecoy2367_1KVDB	1KVDB	2.63	-0.8855	0.2515
1KVDB	emdecoy2368_1KVDB	1KVDB	2.75	-0.3199	0.5320
1KVDB	emdecoy2369_1KVDB	1KVDB	2.72	-1.1683	0.1520
1KVDB	emdecoy236_1KVDB	1KVDB	2.97	-0.7441	0.3119
1KVDB	emdecoy2370_1KVDB	1KVDB	2.99	-0.6027	0.3790
1KVDB	emdecoy2371_1KVDB	1KVDB	2.77	-0.6027	0.3790
1KVDB	emdecoy2372_1KVDB	1KVDB	2.23	-0.7441	0.3119
1KVDB	emdecoy2373_1KVDB	1KVDB	2.59	0.5284	1.1095
1KVDB	emdecoy2374_1KVDB	1KVDB	2.77	0.5284	1.1095
1KVDB	emdecoy2375_1KVDB	1KVDB	2.80	1.0940	1.5611
1KVDB	emdecoy2376_1KVDB	1KVDB	2.66	-0.4613	0.4525
1KVDB	emdecoy2377_1KVDB	1KVDB	2.50	0.6698	1.2186
1KVDB	emdecoy2378_1KVDB	1KVDB	2.62	0.6698	1.2186
1KVDB	emdecoy2379_1KVDB	1KVDB	2.84	-0.7441	0.3119
1KVDB	emdecoy237_1KVDB	1KVDB	2.98	-0.6027	0.3790
1KVDB	emdecoy2380_1KVDB	1KVDB	2.77	-1.0269	0.1981
1KVDB	emdecoy2381_1KVDB	1KVDB	2.81	-0.6027	0.3790
1KVDB	emdecoy2382_1KVDB	1KVDB	2.93	-0.1785	0.6170
1KVDB	emdecoy2383_1KVDB	1KVDB	2.58	0.5284	1.1095
1KVDB	emdecoy2384_1KVDB	1KVDB	2.50	0.8112	1.3305
1KVDB	emdecoy2385_1KVDB	1KVDB	2.82	-0.1785	0.6170
1KVDB	emdecoy2386_1KVDB	1KVDB	1.73	-0.3199	0.5320
1KVDB	emdecoy2387_1KVDB	1KVDB	2.42	0.5284	1.1095
1KVDB	emdecoy2388_1KVDB	1KVDB	2.56	0.6698	1.2186
1KVDB	emdecoy2389_1KVDB	1KVDB	2.87	-0.1785	0.6170
1KVDB	emdecoy238_1KVDB	1KVDB	2.13	0.1042	0.8018
1KVDB	emdecoy2390_1KVDB	1KVDB	2.75	0.1042	0.8018
1KVDB	emdecoy2391_1KVDB	1KVDB	2.69	0.3870	1.0034
1KVDB	emdecoy2392_1KVDB	1KVDB	2.67	0.5284	1.1095
1KVDB	emdecoy2393_1KVDB	1KVDB	2.86	-0.3199	0.5320
1KVDB	emdecoy2394_1KVDB	1KVDB	3.06	0.1042	0.8018
1KVDB	emdecoy2395_1KVDB	1KVDB	2.71	-0.3199	0.5320
1KVDB	emdecoy2396_1KVDB	1KVDB	2.26	-0.1785	0.6170
1KVDB	emdecoy2397_1KVDB	1KVDB	2.38	-0.1785	0.6170
1KVDB	emdecoy2398_1KVDB	1KVDB	2.39	0.1042	0.8018
1KVDB	emdecoy2399_1KVDB	1KVDB	2.60	-0.6027	0.3790
1KVDB	emdecoy239_1KVDB	1KVDB	2.14	-0.6027	0.3790
1KVDB	emdecoy23_1KVDB	1KVDB	2.80	-0.6027	0.3790
1KVDB	emdecoy2400_1KVDB	1KVDB	2.77	0.5284	1.1095
1KVDB	emdecoy2401_1KVDB	1KVDB	2.50	0.5284	1.1095
1KVDB	emdecoy2402_1KVDB	1KVDB	2.66	0.5284	1.1095
1KVDB	emdecoy2403_1KVDB	1KVDB	2.43	-0.7441	0.3119
1KVDB	emdecoy2404_1KVDB	1KVDB	2.72	0.6698	1.2186
1KVDB	emdecoy2405_1KVDB	1KVDB	2.73	0.5284	1.1095
1KVDB	emdecoy2406_1KVDB	1KVDB	2.53	-1.3097	0.1130
1KVDB	emdecoy2407_1KVDB	1KVDB	3.02	0.6698	1.2186
1KVDB	emdecoy2408_1KVDB	1KVDB	2.85	0.6698	1.2186
1KVDB	emdecoy2409_1KVDB	1KVDB	2.94	-0.7441	0.3119
1KVDB	emdecoy240_1KVDB	1KVDB	3.08	-0.4613	0.4525
1KVDB	emdecoy2410_1KVDB	1KVDB	1.98	-0.4613	0.4525
1KVDB	emdecoy2411_1KVDB	1KVDB	2.59	0.1042	0.8018
1KVDB	emdecoy2412_1KVDB	1KVDB	2.43	0.5284	1.1095
1KVDB	emdecoy2413_1KVDB	1KVDB	2.37	0.8112	1.3305
1KVDB	emdecoy2414_1KVDB	1KVDB	2.92	-0.7441	0.3119
1KVDB	emdecoy2415_1KVDB	1KVDB	2.97	0.6698	1.2186
1KVDB	emdecoy2416_1KVDB	1KVDB	2.27	0.8112	1.3305
1KVDB	emdecoy2417_1KVDB	1KVDB	1.80	-0.6027	0.3790
1KVDB	emdecoy2418_1KVDB	1KVDB	2.32	-0.6027	0.3790
1KVDB	emdecoy2419_1KVDB	1KVDB	2.28	-0.7441	0.3119
1KVDB	emdecoy241_1KVDB	1KVDB	2.96	-0.6027	0.3790
1KVDB	emdecoy2420_1KVDB	1KVDB	2.35	0.1042	0.8018
1KVDB	emdecoy2421_1KVDB	1KVDB	2.50	-0.3199	0.5320
1KVDB	emdecoy2422_1KVDB	1KVDB	2.43	0.2456	0.9007
1KVDB	emdecoy2423_1KVDB	1KVDB	2.56	0.5284	1.1095
1KVDB	emdecoy2424_1KVDB	1KVDB	2.84	-0.6027	0.3790
1KVDB	emdecoy2425_1KVDB	1KVDB	2.84	-0.6027	0.3790
1KVDB	emdecoy2426_1KVDB	1KVDB	2.28	0.5284	1.1095
1KVDB	emdecoy2427_1KVDB	1KVDB	2.79	-0.6027	0.3790
1KVDB	emdecoy2428_1KVDB	1KVDB	2.77	-0.6027	0.3790
1KVDB	emdecoy2429_1KVDB	1KVDB	2.40	-0.7441	0.3119
1KVDB	emdecoy242_1KVDB	1KVDB	2.93	0.1042	0.8018
1KVDB	emdecoy2430_1KVDB	1KVDB	2.74	-0.6027	0.3790
1KVDB	emdecoy2431_1KVDB	1KVDB	2.55	-0.6027	0.3790
1KVDB	emdecoy2432_1KVDB	1KVDB	2.59	0.3870	1.0034
1KVDB	emdecoy2433_1KVDB	1KVDB	2.57	0.2456	0.9007
1KVDB	emdecoy2434_1KVDB	1KVDB	2.54	0.6698	1.2186
1KVDB	emdecoy2435_1KVDB	1KVDB	2.61	0.6698	1.2186
1KVDB	emdecoy2436_1KVDB	1KVDB	2.57	-0.0371	0.7071
1KVDB	emdecoy2437_1KVDB	1KVDB	1.85	-0.4613	0.4525
1KVDB	emdecoy2438_1KVDB	1KVDB	2.61	-0.6027	0.3790
1KVDB	emdecoy2439_1KVDB	1KVDB	2.56	0.3870	1.0034
1KVDB	emdecoy243_1KVDB	1KVDB	2.65	-0.8855	0.2515
1KVDB	emdecoy2440_1KVDB	1KVDB	2.48	0.5284	1.1095
1KVDB	emdecoy2441_1KVDB	1KVDB	2.33	0.2456	0.9007
1KVDB	emdecoy2442_1KVDB	1KVDB	2.69	0.3870	1.0034
1KVDB	emdecoy2443_1KVDB	1KVDB	2.64	-0.0371	0.7071
1KVDB	emdecoy2444_1KVDB	1KVDB	2.42	-0.0371	0.7071
1KVDB	emdecoy2445_1KVDB	1KVDB	2.08	-0.4613	0.4525
1KVDB	emdecoy2446_1KVDB	1KVDB	2.61	0.1042	0.8018
1KVDB	emdecoy2447_1KVDB	1KVDB	2.59	-1.0269	0.1981
1KVDB	emdecoy2448_1KVDB	1KVDB	2.55	0.3870	1.0034
1KVDB	emdecoy2449_1KVDB	1KVDB	2.71	-0.6027	0.3790
1KVDB	emdecoy244_1KVDB	1KVDB	2.83	-0.3199	0.5320
1KVDB	emdecoy2450_1KVDB	1KVDB	2.46	-1.1683	0.1520
1KVDB	emdecoy2451_1KVDB	1KVDB	2.86	0.5284	1.1095
1KVDB	emdecoy2452_1KVDB	1KVDB	2.32	-1.0269	0.1981
1KVDB	emdecoy2453_1KVDB	1KVDB	2.57	0.5284	1.1095
1KVDB	emdecoy2454_1KVDB	1KVDB	2.45	0.5284	1.1095
1KVDB	emdecoy2455_1KVDB	1KVDB	2.54	0.5284	1.1095
1KVDB	emdecoy2456_1KVDB	1KVDB	2.57	0.5284	1.1095
1KVDB	emdecoy2457_1KVDB	1KVDB	2.50	0.6698	1.2186
1KVDB	emdecoy2458_1KVDB	1KVDB	2.37	0.6698	1.2186
1KVDB	emdecoy2459_1KVDB	1KVDB	2.48	0.5284	1.1095
1KVDB	emdecoy245_1KVDB	1KVDB	2.56	-0.3199	0.5320
1KVDB	emdecoy2460_1KVDB	1KVDB	2.43	0.6698	1.2186
1KVDB	emdecoy2461_1KVDB	1KVDB	2.78	0.5284	1.1095
1KVDB	emdecoy2462_1KVDB	1KVDB	2.78	0.3870	1.0034
1KVDB	emdecoy2463_1KVDB	1KVDB	2.50	0.1042	0.8018
1KVDB	emdecoy2464_1KVDB	1KVDB	2.24	0.5284	1.1095
1KVDB	emdecoy2465_1KVDB	1KVDB	2.32	0.5284	1.1095
1KVDB	emdecoy2466_1KVDB	1KVDB	2.69	-0.8855	0.2515
1KVDB	emdecoy2467_1KVDB	1KVDB	3.18	-0.1785	0.6170
1KVDB	emdecoy2468_1KVDB	1KVDB	2.53	0.3870	1.0034
1KVDB	emdecoy2469_1KVDB	1KVDB	2.54	0.3870	1.0034
1KVDB	emdecoy246_1KVDB	1KVDB	2.93	-1.0269	0.1981
1KVDB	emdecoy2470_1KVDB	1KVDB	2.12	0.5284	1.1095
1KVDB	emdecoy2471_1KVDB	1KVDB	2.47	0.3870	1.0034
1KVDB	emdecoy2472_1KVDB	1KVDB	2.45	0.6698	1.2186
1KVDB	emdecoy2473_1KVDB	1KVDB	2.66	-0.3199	0.5320
1KVDB	emdecoy2474_1KVDB	1KVDB	2.39	0.6698	1.2186
1KVDB	emdecoy2475_1KVDB	1KVDB	2.38	0.6698	1.2186
1KVDB	emdecoy2476_1KVDB	1KVDB	2.02	-0.6027	0.3790
1KVDB	emdecoy2477_1KVDB	1KVDB	2.53	0.5284	1.1095
1KVDB	emdecoy2478_1KVDB	1KVDB	2.84	0.5284	1.1095
1KVDB	emdecoy2479_1KVDB	1KVDB	2.85	0.2456	0.9007
1KVDB	emdecoy247_1KVDB	1KVDB	2.71	-1.0269	0.1981
1KVDB	emdecoy2480_1KVDB	1KVDB	2.62	0.5284	1.1095
1KVDB	emdecoy2481_1KVDB	1KVDB	1.70	-0.0371	0.7071
1KVDB	emdecoy2482_1KVDB	1KVDB	2.77	-0.6027	0.3790
1KVDB	emdecoy2483_1KVDB	1KVDB	2.64	-0.4613	0.4525
1KVDB	emdecoy2484_1KVDB	1KVDB	2.58	-0.6027	0.3790
1KVDB	emdecoy2485_1KVDB	1KVDB	2.67	0.1042	0.8018
1KVDB	emdecoy2486_1KVDB	1KVDB	2.28	0.2456	0.9007
1KVDB	emdecoy2487_1KVDB	1KVDB	2.23	0.2456	0.9007
1KVDB	emdecoy2488_1KVDB	1KVDB	2.65	-0.1785	0.6170
1KVDB	emdecoy2489_1KVDB	1KVDB	2.47	-0.8855	0.2515
1KVDB	emdecoy248_1KVDB	1KVDB	2.53	0.1042	0.8018
1KVDB	emdecoy2490_1KVDB	1KVDB	2.47	-0.8855	0.2515
1KVDB	emdecoy2491_1KVDB	1KVDB	2.71	-0.6027	0.3790
1KVDB	emdecoy2492_1KVDB	1KVDB	2.58	-0.7441	0.3119
1KVDB	emdecoy2493_1KVDB	1KVDB	2.50	-0.6027	0.3790
1KVDB	emdecoy2494_1KVDB	1KVDB	2.52	-0.6027	0.3790
1KVDB	emdecoy2495_1KVDB	1KVDB	2.80	-0.1785	0.6170
1KVDB	emdecoy2496_1KVDB	1KVDB	2.52	-0.6027	0.3790
1KVDB	emdecoy2497_1KVDB	1KVDB	2.27	0.1042	0.8018
1KVDB	emdecoy2498_1KVDB	1KVDB	2.34	-0.1785	0.6170
1KVDB	emdecoy2499_1KVDB	1KVDB	2.72	0.1042	0.8018
1KVDB	emdecoy249_1KVDB	1KVDB	2.66	0.9526	1.4447
1KVDB	emdecoy24_1KVDB	1KVDB	2.29	-1.0269	0.1981
1KVDB	emdecoy2500_1KVDB	1KVDB	2.92	0.8112	1.3305
1KVDB	emdecoy2501_1KVDB	1KVDB	2.36	-0.3199	0.5320
1KVDB	emdecoy2502_1KVDB	1KVDB	2.33	-0.7441	0.3119
1KVDB	emdecoy2503_1KVDB	1KVDB	2.76	-0.0371	0.7071
1KVDB	emdecoy2504_1KVDB	1KVDB	2.16	-0.3199	0.5320
1KVDB	emdecoy2505_1KVDB	1KVDB	2.65	0.1042	0.8018
1KVDB	emdecoy2506_1KVDB	1KVDB	2.27	-0.6027	0.3790
1KVDB	emdecoy2507_1KVDB	1KVDB	2.55	-0.6027	0.3790
1KVDB	emdecoy2508_1KVDB	1KVDB	2.55	-0.6027	0.3790
1KVDB	emdecoy2509_1KVDB	1KVDB	2.09	-0.4613	0.4525
1KVDB	emdecoy250_1KVDB	1KVDB	2.72	-0.3199	0.5320
1KVDB	emdecoy2510_1KVDB	1KVDB	2.48	-0.3199	0.5320
1KVDB	emdecoy2511_1KVDB	1KVDB	2.60	-0.4613	0.4525
1KVDB	emdecoy2512_1KVDB	1KVDB	1.80	-0.4613	0.4525
1KVDB	emdecoy2513_1KVDB	1KVDB	2.79	-0.4613	0.4525
1KVDB	emdecoy2514_1KVDB	1KVDB	2.73	-0.0371	0.7071
1KVDB	emdecoy2515_1KVDB	1KVDB	2.69	-0.0371	0.7071
1KVDB	emdecoy2516_1KVDB	1KVDB	2.70	-0.0371	0.7071
1KVDB	emdecoy2517_1KVDB	1KVDB	2.72	0.1042	0.8018
1KVDB	emdecoy2518_1KVDB	1KVDB	2.21	-0.6027	0.3790
1KVDB	emdecoy2519_1KVDB	1KVDB	2.64	-0.0371	0.7071
1KVDB	emdecoy251_1KVDB	1KVDB	2.32	-0.3199	0.5320
1KVDB	emdecoy2520_1KVDB	1KVDB	2.05	-1.3097	0.1130
1KVDB	emdecoy2521_1KVDB	1KVDB	2.34	-0.7441	0.3119
1KVDB	emdecoy2522_1KVDB	1KVDB	2.90	-0.8855	0.2515
1KVDB	emdecoy2523_1KVDB	1KVDB	1.83	-0.8855	0.2515
1KVDB	emdecoy2524_1KVDB	1KVDB	2.70	0.9526	1.4447
1KVDB	emdecoy2525_1KVDB	1KVDB	2.51	-1.4510	0.0810
1KVDB	emdecoy2526_1KVDB	1KVDB	3.01	-0.0371	0.7071
1KVDB	emdecoy2527_1KVDB	1KVDB	1.75	-0.6027	0.3790
1KVDB	emdecoy2528_1KVDB	1KVDB	2.42	-0.8855	0.2515
1KVDB	emdecoy2529_1KVDB	1KVDB	2.62	0.9526	1.4447
1KVDB	emdecoy252_1KVDB	1KVDB	2.03	-0.4613	0.4525
1KVDB	emdecoy2530_1KVDB	1KVDB	2.58	-0.8855	0.2515
1KVDB	emdecoy2531_1KVDB	1KVDB	2.48	-0.6027	0.3790
1KVDB	emdecoy2532_1KVDB	1KVDB	2.56	-0.3199	0.5320
1KVDB	emdecoy2533_1KVDB	1KVDB	2.59	-0.1785	0.6170
1KVDB	emdecoy2534_1KVDB	1KVDB	2.00	-0.6027	0.3790
1KVDB	emdecoy2535_1KVDB	1KVDB	2.37	0.3870	1.0034
1KVDB	emdecoy2536_1KVDB	1KVDB	2.98	0.3870	1.0034
1KVDB	emdecoy2537_1KVDB	1KVDB	2.26	-0.3199	0.5320
1KVDB	emdecoy2538_1KVDB	1KVDB	2.18	-0.3199	0.5320
1KVDB	emdecoy2539_1KVDB	1KVDB	2.75	-0.7441	0.3119
1KVDB	emdecoy253_1KVDB	1KVDB	2.05	0.1042	0.8018
1KVDB	emdecoy2540_1KVDB	1KVDB	3.12	0.6698	1.2186
1KVDB	emdecoy2541_1KVDB	1KVDB	2.69	-0.7441	0.3119
1KVDB	emdecoy2542_1KVDB	1KVDB	2.95	0.3870	1.0034
1KVDB	emdecoy2543_1KVDB	1KVDB	2.14	-1.1683	0.1520
1KVDB	emdecoy2544_1KVDB	1KVDB	2.15	-0.1785	0.6170
1KVDB	emdecoy2545_1KVDB	1KVDB	2.28	-1.0269	0.1981
1KVDB	emdecoy2546_1KVDB	1KVDB	2.56	-0.6027	0.3790
1KVDB	emdecoy2547_1KVDB	1KVDB	2.24	-0.0371	0.7071
1KVDB	emdecoy2548_1KVDB	1KVDB	2.01	-0.8855	0.2515
1KVDB	emdecoy2549_1KVDB	1KVDB	2.93	-0.3199	0.5320
1KVDB	emdecoy254_1KVDB	1KVDB	2.57	-0.8855	0.2515
1KVDB	emdecoy2550_1KVDB	1KVDB	2.73	-0.6027	0.3790
1KVDB	emdecoy2551_1KVDB	1KVDB	2.30	-0.1785	0.6170
1KVDB	emdecoy2552_1KVDB	1KVDB	2.63	-0.1785	0.6170
1KVDB	emdecoy2553_1KVDB	1KVDB	2.01	-0.4613	0.4525
1KVDB	emdecoy2554_1KVDB	1KVDB	2.28	-0.0371	0.7071
1KVDB	emdecoy2555_1KVDB	1KVDB	1.97	-0.4613	0.4525
1KVDB	emdecoy2556_1KVDB	1KVDB	2.53	-0.3199	0.5320
1KVDB	emdecoy2557_1KVDB	1KVDB	2.77	-0.4613	0.4525
1KVDB	emdecoy2558_1KVDB	1KVDB	2.25	-0.7441	0.3119
1KVDB	emdecoy2559_1KVDB	1KVDB	2.33	-0.7441	0.3119
1KVDB	emdecoy255_1KVDB	1KVDB	2.96	-0.3199	0.5320
1KVDB	emdecoy2560_1KVDB	1KVDB	2.62	-0.4613	0.4525
1KVDB	emdecoy2561_1KVDB	1KVDB	2.11	-0.6027	0.3790
1KVDB	emdecoy2562_1KVDB	1KVDB	1.98	-0.6027	0.3790
1KVDB	emdecoy2563_1KVDB	1KVDB	2.76	-0.0371	0.7071
1KVDB	emdecoy2564_1KVDB	1KVDB	2.88	-0.3199	0.5320
1KVDB	emdecoy2565_1KVDB	1KVDB	1.99	-0.6027	0.3790
1KVDB	emdecoy2566_1KVDB	1KVDB	2.75	-0.6027	0.3790
1KVDB	emdecoy2567_1KVDB	1KVDB	2.00	-0.4613	0.4525
1KVDB	emdecoy2568_1KVDB	1KVDB	2.14	-0.4613	0.4525
1KVDB	emdecoy2569_1KVDB	1KVDB	2.65	-0.0371	0.7071
1KVDB	emdecoy256_1KVDB	1KVDB	1.51	-1.0269	0.1981
1KVDB	emdecoy2570_1KVDB	1KVDB	2.10	-0.7441	0.3119
1KVDB	emdecoy2571_1KVDB	1KVDB	2.48	-0.7441	0.3119
1KVDB	emdecoy2572_1KVDB	1KVDB	2.49	-0.6027	0.3790
1KVDB	emdecoy2573_1KVDB	1KVDB	2.14	0.8112	1.3305
1KVDB	emdecoy2574_1KVDB	1KVDB	2.59	0.5284	1.1095
1KVDB	emdecoy2575_1KVDB	1KVDB	2.73	0.2456	0.9007
1KVDB	emdecoy2576_1KVDB	1KVDB	2.05	-0.1785	0.6170
1KVDB	emdecoy2577_1KVDB	1KVDB	2.47	0.1042	0.8018
1KVDB	emdecoy2578_1KVDB	1KVDB	3.04	0.3870	1.0034
1KVDB	emdecoy2579_1KVDB	1KVDB	2.41	-0.7441	0.3119
1KVDB	emdecoy257_1KVDB	1KVDB	2.24	-0.7441	0.3119
1KVDB	emdecoy2580_1KVDB	1KVDB	2.52	-0.4613	0.4525
1KVDB	emdecoy2581_1KVDB	1KVDB	2.59	-0.7441	0.3119
1KVDB	emdecoy2582_1KVDB	1KVDB	2.62	-0.4613	0.4525
1KVDB	emdecoy2583_1KVDB	1KVDB	2.18	-0.4613	0.4525
1KVDB	emdecoy2584_1KVDB	1KVDB	2.73	-0.0371	0.7071
1KVDB	emdecoy2585_1KVDB	1KVDB	2.60	-0.4613	0.4525
1KVDB	emdecoy2586_1KVDB	1KVDB	1.70	-0.7441	0.3119
1KVDB	emdecoy2587_1KVDB	1KVDB	2.35	0.1042	0.8018
1KVDB	emdecoy2588_1KVDB	1KVDB	2.70	0.2456	0.9007
1KVDB	emdecoy2589_1KVDB	1KVDB	2.58	0.3870	1.0034
1KVDB	emdecoy258_1KVDB	1KVDB	2.75	0.3870	1.0034
1KVDB	emdecoy2590_1KVDB	1KVDB	1.89	-0.8855	0.2515
1KVDB	emdecoy2591_1KVDB	1KVDB	3.07	0.2456	0.9007
1KVDB	emdecoy2592_1KVDB	1KVDB	2.51	0.1042	0.8018
1KVDB	emdecoy2593_1KVDB	1KVDB	2.36	0.1042	0.8018
1KVDB	emdecoy2594_1KVDB	1KVDB	2.28	-0.8855	0.2515
1KVDB	emdecoy2595_1KVDB	1KVDB	2.43	-0.4613	0.4525
1KVDB	emdecoy2596_1KVDB	1KVDB	2.00	-0.6027	0.3790
1KVDB	emdecoy2597_1KVDB	1KVDB	2.35	-0.4613	0.4525
1KVDB	emdecoy2598_1KVDB	1KVDB	2.73	-0.3199	0.5320
1KVDB	emdecoy2599_1KVDB	1KVDB	2.24	-0.8855	0.2515
1KVDB	emdecoy259_1KVDB	1KVDB	2.08	0.1042	0.8018
1KVDB	emdecoy25_1KVDB	1KVDB	2.51	-0.1785	0.6170
1KVDB	emdecoy2600_1KVDB	1KVDB	2.57	-0.3199	0.5320
1KVDB	emdecoy2601_1KVDB	1KVDB	2.87	-0.7441	0.3119
1KVDB	emdecoy2602_1KVDB	1KVDB	2.11	-0.4613	0.4525
1KVDB	emdecoy2603_1KVDB	1KVDB	2.64	-0.0371	0.7071
1KVDB	emdecoy2604_1KVDB	1KVDB	2.53	-0.0371	0.7071
1KVDB	emdecoy2605_1KVDB	1KVDB	2.35	-0.4613	0.4525
1KVDB	emdecoy2606_1KVDB	1KVDB	1.81	-0.6027	0.3790
1KVDB	emdecoy2607_1KVDB	1KVDB	2.50	-0.6027	0.3790
1KVDB	emdecoy2608_1KVDB	1KVDB	2.14	-0.3199	0.5320
1KVDB	emdecoy2609_1KVDB	1KVDB	2.80	-0.6027	0.3790
1KVDB	emdecoy260_1KVDB	1KVDB	2.61	-0.6027	0.3790
1KVDB	emdecoy2610_1KVDB	1KVDB	2.13	-0.4613	0.4525
1KVDB	emdecoy2611_1KVDB	1KVDB	2.58	-0.7441	0.3119
1KVDB	emdecoy2612_1KVDB	1KVDB	2.68	-0.7441	0.3119
1KVDB	emdecoy2613_1KVDB	1KVDB	2.19	-0.1785	0.6170
1KVDB	emdecoy2614_1KVDB	1KVDB	2.11	-0.6027	0.3790
1KVDB	emdecoy2615_1KVDB	1KVDB	2.40	-0.0371	0.7071
1KVDB	emdecoy2616_1KVDB	1KVDB	2.46	-0.6027	0.3790
1KVDB	emdecoy2617_1KVDB	1KVDB	2.66	-0.3199	0.5320
1KVDB	emdecoy2618_1KVDB	1KVDB	2.22	-0.4613	0.4525
1KVDB	emdecoy2619_1KVDB	1KVDB	2.11	-0.6027	0.3790
1KVDB	emdecoy261_1KVDB	1KVDB	2.89	0.1042	0.8018
1KVDB	emdecoy2620_1KVDB	1KVDB	2.77	0.5284	1.1095
1KVDB	emdecoy2621_1KVDB	1KVDB	1.93	-0.6027	0.3790
1KVDB	emdecoy2622_1KVDB	1KVDB	2.72	-0.6027	0.3790
1KVDB	emdecoy2623_1KVDB	1KVDB	3.12	-1.0269	0.1981
1KVDB	emdecoy2624_1KVDB	1KVDB	2.97	-0.0371	0.7071
1KVDB	emdecoy2625_1KVDB	1KVDB	3.02	-0.0371	0.7071
1KVDB	emdecoy2626_1KVDB	1KVDB	2.25	-0.4613	0.4525
1KVDB	emdecoy2627_1KVDB	1KVDB	2.57	0.8112	1.3305
1KVDB	emdecoy2628_1KVDB	1KVDB	2.90	0.3870	1.0034
1KVDB	emdecoy2629_1KVDB	1KVDB	1.84	-0.8855	0.2515
1KVDB	emdecoy262_1KVDB	1KVDB	3.02	0.5284	1.1095
1KVDB	emdecoy2630_1KVDB	1KVDB	1.97	-0.8855	0.2515
1KVDB	emdecoy2631_1KVDB	1KVDB	3.13	-1.0269	0.1981
1KVDB	emdecoy2632_1KVDB	1KVDB	2.69	-0.0371	0.7071
1KVDB	emdecoy2633_1KVDB	1KVDB	2.67	-0.3199	0.5320
1KVDB	emdecoy2634_1KVDB	1KVDB	2.75	-0.6027	0.3790
1KVDB	emdecoy2635_1KVDB	1KVDB	1.57	-0.8855	0.2515
1KVDB	emdecoy2636_1KVDB	1KVDB	2.53	-0.4613	0.4525
1KVDB	emdecoy2637_1KVDB	1KVDB	2.97	0.3870	1.0034
1KVDB	emdecoy2638_1KVDB	1KVDB	2.48	-0.3199	0.5320
1KVDB	emdecoy2639_1KVDB	1KVDB	2.28	0.8112	1.3305
1KVDB	emdecoy263_1KVDB	1KVDB	2.48	0.5284	1.1095
1KVDB	emdecoy2640_1KVDB	1KVDB	2.62	-0.1785	0.6170
1KVDB	emdecoy2641_1KVDB	1KVDB	2.71	0.1042	0.8018
1KVDB	emdecoy2642_1KVDB	1KVDB	2.78	-0.6027	0.3790
1KVDB	emdecoy2643_1KVDB	1KVDB	2.09	-0.1785	0.6170
1KVDB	emdecoy2644_1KVDB	1KVDB	2.88	1.6595	2.0437
1KVDB	emdecoy2645_1KVDB	1KVDB	2.86	1.0940	1.5611
1KVDB	emdecoy2646_1KVDB	1KVDB	2.85	-0.0371	0.7071
1KVDB	emdecoy2647_1KVDB	1KVDB	3.19	0.6698	1.2186
1KVDB	emdecoy2648_1KVDB	1KVDB	2.38	0.6698	1.2186
1KVDB	emdecoy2649_1KVDB	1KVDB	2.77	0.8112	1.3305
1KVDB	emdecoy264_1KVDB	1KVDB	2.75	-1.0269	0.1981
1KVDB	emdecoy2650_1KVDB	1KVDB	2.57	-0.3199	0.5320
1KVDB	emdecoy2651_1KVDB	1KVDB	2.23	-0.6027	0.3790
1KVDB	emdecoy2652_1KVDB	1KVDB	2.50	-0.3199	0.5320
1KVDB	emdecoy2653_1KVDB	1KVDB	2.22	-0.1785	0.6170
1KVDB	emdecoy2654_1KVDB	1KVDB	1.98	-0.3199	0.5320
1KVDB	emdecoy2655_1KVDB	1KVDB	2.75	0.2456	0.9007
1KVDB	emdecoy2656_1KVDB	1KVDB	2.98	-0.6027	0.3790
1KVDB	emdecoy2657_1KVDB	1KVDB	2.04	-0.4613	0.4525
1KVDB	emdecoy2658_1KVDB	1KVDB	1.85	-0.7441	0.3119
1KVDB	emdecoy2659_1KVDB	1KVDB	2.58	0.1042	0.8018
1KVDB	emdecoy265_1KVDB	1KVDB	1.80	-0.1785	0.6170
1KVDB	emdecoy2660_1KVDB	1KVDB	2.78	-0.0371	0.7071
1KVDB	emdecoy2661_1KVDB	1KVDB	2.81	-0.3199	0.5320
1KVDB	emdecoy2662_1KVDB	1KVDB	2.92	-0.6027	0.3790
1KVDB	emdecoy2663_1KVDB	1KVDB	3.01	-0.8855	0.2515
1KVDB	emdecoy2664_1KVDB	1KVDB	2.08	-0.6027	0.3790
1KVDB	emdecoy2665_1KVDB	1KVDB	2.45	-0.4613	0.4525
1KVDB	emdecoy2666_1KVDB	1KVDB	2.10	-0.3199	0.5320
1KVDB	emdecoy2667_1KVDB	1KVDB	3.03	0.1042	0.8018
1KVDB	emdecoy2668_1KVDB	1KVDB	2.50	0.1042	0.8018
1KVDB	emdecoy2669_1KVDB	1KVDB	2.77	-0.6027	0.3790
1KVDB	emdecoy266_1KVDB	1KVDB	2.65	0.5284	1.1095
1KVDB	emdecoy2670_1KVDB	1KVDB	2.40	0.1042	0.8018
1KVDB	emdecoy2671_1KVDB	1KVDB	2.25	-0.4613	0.4525
1KVDB	emdecoy2672_1KVDB	1KVDB	2.34	-0.6027	0.3790
1KVDB	emdecoy2673_1KVDB	1KVDB	2.55	-0.1785	0.6170
1KVDB	emdecoy2674_1KVDB	1KVDB	2.88	-0.7441	0.3119
1KVDB	emdecoy2675_1KVDB	1KVDB	2.62	-0.3199	0.5320
1KVDB	emdecoy2676_1KVDB	1KVDB	2.33	-0.7441	0.3119
1KVDB	emdecoy2677_1KVDB	1KVDB	1.92	-0.7441	0.3119
1KVDB	emdecoy2678_1KVDB	1KVDB	2.74	-0.3199	0.5320
1KVDB	emdecoy2679_1KVDB	1KVDB	2.50	-0.4613	0.4525
1KVDB	emdecoy267_1KVDB	1KVDB	2.39	0.2456	0.9007
1KVDB	emdecoy2680_1KVDB	1KVDB	2.84	-0.4613	0.4525
1KVDB	emdecoy2681_1KVDB	1KVDB	2.63	-0.3199	0.5320
1KVDB	emdecoy2682_1KVDB	1KVDB	2.34	-0.6027	0.3790
1KVDB	emdecoy2683_1KVDB	1KVDB	1.39	-1.0269	0.1981
1KVDB	emdecoy2684_1KVDB	1KVDB	2.07	-0.7441	0.3119
1KVDB	emdecoy2685_1KVDB	1KVDB	2.06	-0.7441	0.3119
1KVDB	emdecoy2686_1KVDB	1KVDB	2.92	0.2456	0.9007
1KVDB	emdecoy2687_1KVDB	1KVDB	2.80	-0.1785	0.6170
1KVDB	emdecoy2688_1KVDB	1KVDB	2.68	0.8112	1.3305
1KVDB	emdecoy2689_1KVDB	1KVDB	2.69	0.5284	1.1095
1KVDB	emdecoy268_1KVDB	1KVDB	2.18	-0.1785	0.6170
1KVDB	emdecoy2690_1KVDB	1KVDB	2.16	-0.6027	0.3790
1KVDB	emdecoy2691_1KVDB	1KVDB	2.05	-0.3199	0.5320
1KVDB	emdecoy2692_1KVDB	1KVDB	2.55	-0.4613	0.4525
1KVDB	emdecoy2693_1KVDB	1KVDB	2.80	-0.3199	0.5320
1KVDB	emdecoy2694_1KVDB	1KVDB	2.91	-0.4613	0.4525
1KVDB	emdecoy2695_1KVDB	1KVDB	2.99	0.2456	0.9007
1KVDB	emdecoy2696_1KVDB	1KVDB	2.89	1.6595	2.0437
1KVDB	emdecoy2697_1KVDB	1KVDB	2.55	0.8112	1.3305
1KVDB	emdecoy2698_1KVDB	1KVDB	3.19	0.3870	1.0034
1KVDB	emdecoy2699_1KVDB	1KVDB	2.70	-0.0371	0.7071
1KVDB	emdecoy269_1KVDB	1KVDB	2.44	-0.1785	0.6170
1KVDB	emdecoy26_1KVDB	1KVDB	2.72	-0.0371	0.7071
1KVDB	emdecoy2700_1KVDB	1KVDB	2.16	-0.3199	0.5320
1KVDB	emdecoy2701_1KVDB	1KVDB	2.68	0.1042	0.8018
1KVDB	emdecoy2702_1KVDB	1KVDB	2.51	-0.0371	0.7071
1KVDB	emdecoy2703_1KVDB	1KVDB	2.58	0.2456	0.9007
1KVDB	emdecoy2704_1KVDB	1KVDB	2.60	-0.3199	0.5320
1KVDB	emdecoy2705_1KVDB	1KVDB	3.03	-0.8855	0.2515
1KVDB	emdecoy2706_1KVDB	1KVDB	2.74	-0.3199	0.5320
1KVDB	emdecoy2707_1KVDB	1KVDB	2.27	0.5284	1.1095
1KVDB	emdecoy2708_1KVDB	1KVDB	2.32	-0.8855	0.2515
1KVDB	emdecoy2709_1KVDB	1KVDB	2.05	-0.6027	0.3790
1KVDB	emdecoy270_1KVDB	1KVDB	2.71	-0.6027	0.3790
1KVDB	emdecoy2710_1KVDB	1KVDB	1.86	-0.6027	0.3790
1KVDB	emdecoy2711_1KVDB	1KVDB	2.03	-0.4613	0.4525
1KVDB	emdecoy2712_1KVDB	1KVDB	2.10	-0.6027	0.3790
1KVDB	emdecoy2713_1KVDB	1KVDB	1.92	-0.6027	0.3790
1KVDB	emdecoy2714_1KVDB	1KVDB	2.51	-0.3199	0.5320
1KVDB	emdecoy2715_1KVDB	1KVDB	2.04	-0.1785	0.6170
1KVDB	emdecoy2716_1KVDB	1KVDB	2.56	-0.7441	0.3119
1KVDB	emdecoy2717_1KVDB	1KVDB	2.17	-0.4613	0.4525
1KVDB	emdecoy2718_1KVDB	1KVDB	2.31	-1.0269	0.1981
1KVDB	emdecoy2719_1KVDB	1KVDB	2.63	-0.3199	0.5320
1KVDB	emdecoy271_1KVDB	1KVDB	2.25	-0.7441	0.3119
1KVDB	emdecoy2720_1KVDB	1KVDB	2.51	-0.1785	0.6170
1KVDB	emdecoy2721_1KVDB	1KVDB	2.56	-0.7441	0.3119
1KVDB	emdecoy2722_1KVDB	1KVDB	2.24	-0.4613	0.4525
1KVDB	emdecoy2723_1KVDB	1KVDB	2.60	-0.6027	0.3790
1KVDB	emdecoy2724_1KVDB	1KVDB	2.50	-0.4613	0.4525
1KVDB	emdecoy2725_1KVDB	1KVDB	2.48	-0.7441	0.3119
1KVDB	emdecoy2726_1KVDB	1KVDB	2.49	0.5284	1.1095
1KVDB	emdecoy2727_1KVDB	1KVDB	2.91	0.2456	0.9007
1KVDB	emdecoy2728_1KVDB	1KVDB	2.47	-0.6027	0.3790
1KVDB	emdecoy2729_1KVDB	1KVDB	2.61	-1.3097	0.1130
1KVDB	emdecoy272_1KVDB	1KVDB	2.52	0.6698	1.2186
1KVDB	emdecoy2730_1KVDB	1KVDB	2.44	-0.3199	0.5320
1KVDB	emdecoy2731_1KVDB	1KVDB	2.56	-0.4613	0.4525
1KVDB	emdecoy2732_1KVDB	1KVDB	2.78	0.3870	1.0034
1KVDB	emdecoy2733_1KVDB	1KVDB	2.73	-0.0371	0.7071
1KVDB	emdecoy2734_1KVDB	1KVDB	2.62	-1.3097	0.1130
1KVDB	emdecoy2735_1KVDB	1KVDB	2.83	-0.1785	0.6170
1KVDB	emdecoy2736_1KVDB	1KVDB	2.42	0.3870	1.0034
1KVDB	emdecoy2737_1KVDB	1KVDB	2.60	-0.4613	0.4525
1KVDB	emdecoy2738_1KVDB	1KVDB	1.91	-0.8855	0.2515
1KVDB	emdecoy2739_1KVDB	1KVDB	1.93	-0.8855	0.2515
1KVDB	emdecoy273_1KVDB	1KVDB	2.97	-0.3199	0.5320
1KVDB	emdecoy2740_1KVDB	1KVDB	2.56	-0.7441	0.3119
1KVDB	emdecoy2741_1KVDB	1KVDB	2.70	0.9526	1.4447
1KVDB	emdecoy2742_1KVDB	1KVDB	2.65	-0.7441	0.3119
1KVDB	emdecoy2743_1KVDB	1KVDB	2.97	0.3870	1.0034
1KVDB	emdecoy2744_1KVDB	1KVDB	2.50	-0.0371	0.7071
1KVDB	emdecoy2745_1KVDB	1KVDB	2.60	0.8112	1.3305
1KVDB	emdecoy2746_1KVDB	1KVDB	2.73	-0.3199	0.5320
1KVDB	emdecoy2747_1KVDB	1KVDB	2.93	-0.1785	0.6170
1KVDB	emdecoy2748_1KVDB	1KVDB	2.75	-0.4613	0.4525
1KVDB	emdecoy2749_1KVDB	1KVDB	2.78	-0.0371	0.7071
1KVDB	emdecoy274_1KVDB	1KVDB	2.32	-0.3199	0.5320
1KVDB	emdecoy2750_1KVDB	1KVDB	2.86	-0.1785	0.6170
1KVDB	emdecoy2751_1KVDB	1KVDB	2.46	-1.5924	0.0558
1KVDB	emdecoy2752_1KVDB	1KVDB	2.49	-1.5924	0.0558
1KVDB	emdecoy2753_1KVDB	1KVDB	1.91	-1.3097	0.1130
1KVDB	emdecoy2754_1KVDB	1KVDB	3.11	-0.4613	0.4525
1KVDB	emdecoy2755_1KVDB	1KVDB	2.41	-0.7441	0.3119
1KVDB	emdecoy2756_1KVDB	1KVDB	1.76	-1.3097	0.1130
1KVDB	emdecoy2757_1KVDB	1KVDB	2.77	-0.1785	0.6170
1KVDB	emdecoy2758_1KVDB	1KVDB	2.65	0.3870	1.0034
1KVDB	emdecoy2759_1KVDB	1KVDB	2.45	0.1042	0.8018
1KVDB	emdecoy275_1KVDB	1KVDB	2.48	-0.0371	0.7071
1KVDB	emdecoy2760_1KVDB	1KVDB	2.49	-0.3199	0.5320
1KVDB	emdecoy2761_1KVDB	1KVDB	2.87	0.1042	0.8018
1KVDB	emdecoy2762_1KVDB	1KVDB	2.85	-0.0371	0.7071
1KVDB	emdecoy2763_1KVDB	1KVDB	2.65	-0.6027	0.3790
1KVDB	emdecoy2764_1KVDB	1KVDB	2.35	-0.4613	0.4525
1KVDB	emdecoy2765_1KVDB	1KVDB	1.39	-1.1683	0.1520
1KVDB	emdecoy2766_1KVDB	1KVDB	2.30	-0.3199	0.5320
1KVDB	emdecoy2767_1KVDB	1KVDB	2.51	-0.0371	0.7071
1KVDB	emdecoy2768_1KVDB	1KVDB	2.26	-0.0371	0.7071
1KVDB	emdecoy2769_1KVDB	1KVDB	2.85	0.2456	0.9007
1KVDB	emdecoy276_1KVDB	1KVDB	2.66	-0.1785	0.6170
1KVDB	emdecoy2770_1KVDB	1KVDB	2.33	-0.7441	0.3119
1KVDB	emdecoy2771_1KVDB	1KVDB	2.34	-0.1785	0.6170
1KVDB	emdecoy2772_1KVDB	1KVDB	2.84	-1.3097	0.1130
1KVDB	emdecoy2773_1KVDB	1KVDB	2.01	-0.8855	0.2515
1KVDB	emdecoy2774_1KVDB	1KVDB	2.23	-0.1785	0.6170
1KVDB	emdecoy2775_1KVDB	1KVDB	2.89	-0.0371	0.7071
1KVDB	emdecoy2776_1KVDB	1KVDB	2.24	-1.0269	0.1981
1KVDB	emdecoy2777_1KVDB	1KVDB	2.49	-0.1785	0.6170
1KVDB	emdecoy2778_1KVDB	1KVDB	2.89	0.8112	1.3305
1KVDB	emdecoy2779_1KVDB	1KVDB	2.50	-0.0371	0.7071
1KVDB	emdecoy277_1KVDB	1KVDB	2.63	0.2456	0.9007
1KVDB	emdecoy2780_1KVDB	1KVDB	2.81	-0.4613	0.4525
1KVDB	emdecoy2781_1KVDB	1KVDB	2.66	-0.0371	0.7071
1KVDB	emdecoy2782_1KVDB	1KVDB	2.66	-0.1785	0.6170
1KVDB	emdecoy2783_1KVDB	1KVDB	3.02	0.2456	0.9007
1KVDB	emdecoy2784_1KVDB	1KVDB	2.09	-1.3097	0.1130
1KVDB	emdecoy2785_1KVDB	1KVDB	2.73	-0.3199	0.5320
1KVDB	emdecoy2786_1KVDB	1KVDB	2.90	0.6698	1.2186
1KVDB	emdecoy2787_1KVDB	1KVDB	2.35	-0.8855	0.2515
1KVDB	emdecoy2788_1KVDB	1KVDB	2.50	-0.1785	0.6170
1KVDB	emdecoy2789_1KVDB	1KVDB	2.74	-0.0371	0.7071
1KVDB	emdecoy278_1KVDB	1KVDB	2.65	-0.1785	0.6170
1KVDB	emdecoy2790_1KVDB	1KVDB	2.48	0.8112	1.3305
1KVDB	emdecoy2791_1KVDB	1KVDB	2.60	-0.7441	0.3119
1KVDB	emdecoy2792_1KVDB	1KVDB	2.87	0.6698	1.2186
1KVDB	emdecoy2793_1KVDB	1KVDB	2.54	-0.4613	0.4525
1KVDB	emdecoy2794_1KVDB	1KVDB	2.84	0.1042	0.8018
1KVDB	emdecoy2795_1KVDB	1KVDB	1.35	-1.1683	0.1520
1KVDB	emdecoy2796_1KVDB	1KVDB	2.93	1.0940	1.5611
1KVDB	emdecoy2797_1KVDB	1KVDB	2.80	-0.6027	0.3790
1KVDB	emdecoy2798_1KVDB	1KVDB	2.64	1.0940	1.5611
1KVDB	emdecoy2799_1KVDB	1KVDB	2.71	1.2354	1.6794
1KVDB	emdecoy279_1KVDB	1KVDB	3.26	0.8112	1.3305
[truncated: 8,001 more rows]
