# Supplementary material for: Addressing the Role of Conformational Diversity in Protein Structure Prediction
Source: PLoS One. 2016 May 9;11(5):e0154923. doi: 10.1371/journal.pone.0154923 (PMC4861349; doi:10.1371/journal.pone.0154923)
Supplement: S1 Dataset — (GZ) [file pone.0154923.s002.gz › Palopoli-Monzon_2016_SI/Structural_alignments/SET_QUARK/rmsd_mammoth_Xu_2J6BA.out]

PDB_1	PDB_2	Target	RMSD	Z-score	ln(E)
2J6BA	emdecoy0_2J6BA	2J6BA	2.50	-0.1600	0.6285
2J6BA	emdecoy1000_2J6BA	2J6BA	2.20	-0.5987	0.3810
2J6BA	emdecoy1001_2J6BA	2J6BA	2.49	0.2786	0.9244
2J6BA	emdecoy1002_2J6BA	2J6BA	2.56	0.0593	0.7712
2J6BA	emdecoy1003_2J6BA	2J6BA	2.60	-1.3664	0.0993
2J6BA	emdecoy1004_2J6BA	2J6BA	2.14	-1.2567	0.1267
2J6BA	emdecoy1005_2J6BA	2J6BA	2.26	-1.1471	0.1584
2J6BA	emdecoy1006_2J6BA	2J6BA	2.56	-0.0504	0.6985
2J6BA	emdecoy1007_2J6BA	2J6BA	2.11	-1.0374	0.1945
2J6BA	emdecoy1008_2J6BA	2J6BA	3.10	-1.4761	0.0761
2J6BA	emdecoy1009_2J6BA	2J6BA	2.25	-0.7084	0.3282
2J6BA	emdecoy100_2J6BA	2J6BA	2.33	1.5947	1.9873
2J6BA	emdecoy1010_2J6BA	2J6BA	2.55	0.0593	0.7712
2J6BA	emdecoy1011_2J6BA	2J6BA	2.08	-1.2567	0.1267
2J6BA	emdecoy1012_2J6BA	2J6BA	2.84	-1.2567	0.1267
2J6BA	emdecoy1013_2J6BA	2J6BA	2.44	-1.1471	0.1584
2J6BA	emdecoy1014_2J6BA	2J6BA	2.68	-1.3664	0.0993
2J6BA	emdecoy1015_2J6BA	2J6BA	2.52	-0.8181	0.2795
2J6BA	emdecoy1016_2J6BA	2J6BA	2.67	0.2786	0.9244
2J6BA	emdecoy1017_2J6BA	2J6BA	2.35	-0.3794	0.4979
2J6BA	emdecoy1018_2J6BA	2J6BA	2.63	-0.7084	0.3282
2J6BA	emdecoy1019_2J6BA	2J6BA	2.20	-0.4890	0.4376
2J6BA	emdecoy101_2J6BA	2J6BA	2.59	-1.3664	0.0993
2J6BA	emdecoy1020_2J6BA	2J6BA	2.28	-0.3794	0.4979
2J6BA	emdecoy1021_2J6BA	2J6BA	2.32	-0.9277	0.2348
2J6BA	emdecoy1022_2J6BA	2J6BA	1.67	-1.2567	0.1267
2J6BA	emdecoy1023_2J6BA	2J6BA	2.36	-0.8181	0.2795
2J6BA	emdecoy1024_2J6BA	2J6BA	2.96	-1.3664	0.0993
2J6BA	emdecoy1025_2J6BA	2J6BA	3.03	-0.5987	0.3810
2J6BA	emdecoy1026_2J6BA	2J6BA	2.85	-0.5987	0.3810
2J6BA	emdecoy1027_2J6BA	2J6BA	2.62	-1.5857	0.0568
2J6BA	emdecoy1028_2J6BA	2J6BA	2.98	-1.5857	0.0568
2J6BA	emdecoy1029_2J6BA	2J6BA	2.37	-0.3794	0.4979
2J6BA	emdecoy102_2J6BA	2J6BA	2.76	0.0593	0.7712
2J6BA	emdecoy1030_2J6BA	2J6BA	3.07	-1.4761	0.0761
2J6BA	emdecoy1031_2J6BA	2J6BA	2.43	-1.5857	0.0568
2J6BA	emdecoy1032_2J6BA	2J6BA	2.69	-1.3664	0.0993
2J6BA	emdecoy1033_2J6BA	2J6BA	2.63	-1.3664	0.0993
2J6BA	emdecoy1034_2J6BA	2J6BA	2.84	-1.2567	0.1267
2J6BA	emdecoy1035_2J6BA	2J6BA	2.50	-0.0504	0.6985
2J6BA	emdecoy1036_2J6BA	2J6BA	2.66	-0.0504	0.6985
2J6BA	emdecoy1037_2J6BA	2J6BA	2.69	-0.7084	0.3282
2J6BA	emdecoy1038_2J6BA	2J6BA	2.65	-0.7084	0.3282
2J6BA	emdecoy1039_2J6BA	2J6BA	2.57	-1.2567	0.1267
2J6BA	emdecoy103_2J6BA	2J6BA	2.15	-1.2567	0.1267
2J6BA	emdecoy1040_2J6BA	2J6BA	2.71	-0.1600	0.6285
2J6BA	emdecoy1041_2J6BA	2J6BA	2.04	-1.0374	0.1945
2J6BA	emdecoy1042_2J6BA	2J6BA	2.92	-0.7084	0.3282
2J6BA	emdecoy1043_2J6BA	2J6BA	2.81	0.2786	0.9244
2J6BA	emdecoy1044_2J6BA	2J6BA	2.69	-0.3794	0.4979
2J6BA	emdecoy1045_2J6BA	2J6BA	2.30	-0.0504	0.6985
2J6BA	emdecoy1046_2J6BA	2J6BA	2.50	-0.5987	0.3810
2J6BA	emdecoy1047_2J6BA	2J6BA	2.64	0.1690	0.8466
2J6BA	emdecoy1048_2J6BA	2J6BA	2.31	-1.4761	0.0761
2J6BA	emdecoy1049_2J6BA	2J6BA	2.82	-0.4890	0.4376
2J6BA	emdecoy104_2J6BA	2J6BA	2.80	-1.0374	0.1945
2J6BA	emdecoy1050_2J6BA	2J6BA	2.62	0.0593	0.7712
2J6BA	emdecoy1051_2J6BA	2J6BA	2.63	0.1690	0.8466
2J6BA	emdecoy1052_2J6BA	2J6BA	2.90	-0.2697	0.5616
2J6BA	emdecoy1053_2J6BA	2J6BA	2.22	-1.1471	0.1584
2J6BA	emdecoy1054_2J6BA	2J6BA	2.60	-0.1600	0.6285
2J6BA	emdecoy1055_2J6BA	2J6BA	2.04	-1.3664	0.0993
2J6BA	emdecoy1056_2J6BA	2J6BA	2.02	-0.5987	0.3810
2J6BA	emdecoy1057_2J6BA	2J6BA	2.54	-0.4890	0.4376
2J6BA	emdecoy1058_2J6BA	2J6BA	2.13	-1.1471	0.1584
2J6BA	emdecoy1059_2J6BA	2J6BA	2.48	-1.2567	0.1267
2J6BA	emdecoy105_2J6BA	2J6BA	2.24	-1.4761	0.0761
2J6BA	emdecoy1060_2J6BA	2J6BA	1.35	-1.2567	0.1267
2J6BA	emdecoy1061_2J6BA	2J6BA	2.59	-1.2567	0.1267
2J6BA	emdecoy1062_2J6BA	2J6BA	1.77	-1.0374	0.1945
2J6BA	emdecoy1063_2J6BA	2J6BA	2.09	-0.7084	0.3282
2J6BA	emdecoy1064_2J6BA	2J6BA	2.51	0.1690	0.8466
2J6BA	emdecoy1065_2J6BA	2J6BA	2.56	-0.5987	0.3810
2J6BA	emdecoy1066_2J6BA	2J6BA	2.00	-1.0374	0.1945
2J6BA	emdecoy1067_2J6BA	2J6BA	2.66	-0.8181	0.2795
2J6BA	emdecoy1068_2J6BA	2J6BA	2.21	-0.7084	0.3282
2J6BA	emdecoy1069_2J6BA	2J6BA	2.15	-0.8181	0.2795
2J6BA	emdecoy106_2J6BA	2J6BA	2.46	-1.6954	0.0412
2J6BA	emdecoy1070_2J6BA	2J6BA	2.78	-0.2697	0.5616
2J6BA	emdecoy1071_2J6BA	2J6BA	3.06	0.0593	0.7712
2J6BA	emdecoy1072_2J6BA	2J6BA	2.72	-0.8181	0.2795
2J6BA	emdecoy1073_2J6BA	2J6BA	2.91	-1.1471	0.1584
2J6BA	emdecoy1074_2J6BA	2J6BA	2.97	-0.8181	0.2795
2J6BA	emdecoy1075_2J6BA	2J6BA	2.94	0.0593	0.7712
2J6BA	emdecoy1076_2J6BA	2J6BA	3.00	-0.2697	0.5616
2J6BA	emdecoy1077_2J6BA	2J6BA	2.11	-0.5987	0.3810
2J6BA	emdecoy1078_2J6BA	2J6BA	2.38	-0.5987	0.3810
2J6BA	emdecoy1079_2J6BA	2J6BA	2.95	-1.4761	0.0761
2J6BA	emdecoy107_2J6BA	2J6BA	2.16	-0.5987	0.3810
2J6BA	emdecoy1080_2J6BA	2J6BA	2.19	-0.0504	0.6985
2J6BA	emdecoy1081_2J6BA	2J6BA	2.58	0.0593	0.7712
2J6BA	emdecoy1082_2J6BA	2J6BA	2.12	-0.9277	0.2348
2J6BA	emdecoy1083_2J6BA	2J6BA	2.77	-0.7084	0.3282
2J6BA	emdecoy1084_2J6BA	2J6BA	2.76	-0.7084	0.3282
2J6BA	emdecoy1085_2J6BA	2J6BA	2.29	-0.5987	0.3810
2J6BA	emdecoy1086_2J6BA	2J6BA	2.83	-0.1600	0.6285
2J6BA	emdecoy1087_2J6BA	2J6BA	2.39	-0.2697	0.5616
2J6BA	emdecoy1088_2J6BA	2J6BA	2.54	-0.4890	0.4376
2J6BA	emdecoy1089_2J6BA	2J6BA	2.63	-0.4890	0.4376
2J6BA	emdecoy108_2J6BA	2J6BA	2.72	-1.5857	0.0568
2J6BA	emdecoy1090_2J6BA	2J6BA	2.03	-0.9277	0.2348
2J6BA	emdecoy1091_2J6BA	2J6BA	2.23	-0.5987	0.3810
2J6BA	emdecoy1092_2J6BA	2J6BA	2.90	-0.9277	0.2348
2J6BA	emdecoy1093_2J6BA	2J6BA	2.37	-0.3794	0.4979
2J6BA	emdecoy1094_2J6BA	2J6BA	2.51	-0.1600	0.6285
2J6BA	emdecoy1095_2J6BA	2J6BA	2.43	-0.3794	0.4979
2J6BA	emdecoy1096_2J6BA	2J6BA	2.78	0.1690	0.8466
2J6BA	emdecoy1097_2J6BA	2J6BA	2.09	-0.9277	0.2348
2J6BA	emdecoy1098_2J6BA	2J6BA	2.27	-0.5987	0.3810
2J6BA	emdecoy1099_2J6BA	2J6BA	1.86	-1.1471	0.1584
2J6BA	emdecoy109_2J6BA	2J6BA	2.79	0.1690	0.8466
2J6BA	emdecoy10_2J6BA	2J6BA	2.36	-0.5987	0.3810
2J6BA	emdecoy1100_2J6BA	2J6BA	2.39	-0.7084	0.3282
2J6BA	emdecoy1101_2J6BA	2J6BA	2.55	-0.5987	0.3810
2J6BA	emdecoy1102_2J6BA	2J6BA	2.42	0.2786	0.9244
2J6BA	emdecoy1103_2J6BA	2J6BA	2.68	0.1690	0.8466
2J6BA	emdecoy1104_2J6BA	2J6BA	2.08	-1.3664	0.0993
2J6BA	emdecoy1105_2J6BA	2J6BA	2.52	-0.0504	0.6985
2J6BA	emdecoy1106_2J6BA	2J6BA	2.21	-1.1471	0.1584
2J6BA	emdecoy1107_2J6BA	2J6BA	2.58	-1.5857	0.0568
2J6BA	emdecoy1108_2J6BA	2J6BA	2.62	-0.5987	0.3810
2J6BA	emdecoy1109_2J6BA	2J6BA	2.44	-1.1471	0.1584
2J6BA	emdecoy110_2J6BA	2J6BA	2.11	-0.8181	0.2795
2J6BA	emdecoy1110_2J6BA	2J6BA	2.48	-0.4890	0.4376
2J6BA	emdecoy1111_2J6BA	2J6BA	2.54	-0.9277	0.2348
2J6BA	emdecoy1112_2J6BA	2J6BA	2.37	-0.7084	0.3282
2J6BA	emdecoy1113_2J6BA	2J6BA	2.59	-1.4761	0.0761
2J6BA	emdecoy1114_2J6BA	2J6BA	2.00	-0.5987	0.3810
2J6BA	emdecoy1115_2J6BA	2J6BA	2.88	0.2786	0.9244
2J6BA	emdecoy1116_2J6BA	2J6BA	2.37	-1.3664	0.0993
2J6BA	emdecoy1117_2J6BA	2J6BA	2.59	0.0593	0.7712
2J6BA	emdecoy1118_2J6BA	2J6BA	2.91	0.1690	0.8466
2J6BA	emdecoy1119_2J6BA	2J6BA	2.43	-0.5987	0.3810
2J6BA	emdecoy111_2J6BA	2J6BA	2.22	-1.1471	0.1584
2J6BA	emdecoy1120_2J6BA	2J6BA	2.70	-0.8181	0.2795
2J6BA	emdecoy1121_2J6BA	2J6BA	2.15	-0.8181	0.2795
2J6BA	emdecoy1122_2J6BA	2J6BA	2.86	-0.3794	0.4979
2J6BA	emdecoy1123_2J6BA	2J6BA	2.43	-0.4890	0.4376
2J6BA	emdecoy1124_2J6BA	2J6BA	2.62	-0.4890	0.4376
2J6BA	emdecoy1125_2J6BA	2J6BA	2.13	-0.4890	0.4376
2J6BA	emdecoy1126_2J6BA	2J6BA	3.25	-0.2697	0.5616
2J6BA	emdecoy1127_2J6BA	2J6BA	2.93	-1.0374	0.1945
2J6BA	emdecoy1128_2J6BA	2J6BA	3.18	-0.3794	0.4979
2J6BA	emdecoy1129_2J6BA	2J6BA	2.30	0.0593	0.7712
2J6BA	emdecoy112_2J6BA	2J6BA	2.20	-0.4890	0.4376
2J6BA	emdecoy1130_2J6BA	2J6BA	2.20	-0.9277	0.2348
2J6BA	emdecoy1131_2J6BA	2J6BA	2.23	-1.0374	0.1945
2J6BA	emdecoy1132_2J6BA	2J6BA	2.70	-0.8181	0.2795
2J6BA	emdecoy1133_2J6BA	2J6BA	3.19	-0.7084	0.3282
2J6BA	emdecoy1134_2J6BA	2J6BA	2.38	-0.0504	0.6985
2J6BA	emdecoy1135_2J6BA	2J6BA	2.57	-0.1600	0.6285
2J6BA	emdecoy1136_2J6BA	2J6BA	2.34	-0.1600	0.6285
2J6BA	emdecoy1137_2J6BA	2J6BA	2.31	-0.2697	0.5616
2J6BA	emdecoy1138_2J6BA	2J6BA	2.71	0.0593	0.7712
2J6BA	emdecoy1139_2J6BA	2J6BA	2.37	-0.1600	0.6285
2J6BA	emdecoy113_2J6BA	2J6BA	2.43	-0.9277	0.2348
2J6BA	emdecoy1140_2J6BA	2J6BA	2.63	-0.4890	0.4376
2J6BA	emdecoy1141_2J6BA	2J6BA	2.72	0.0593	0.7712
2J6BA	emdecoy1142_2J6BA	2J6BA	2.44	-0.7084	0.3282
2J6BA	emdecoy1143_2J6BA	2J6BA	2.06	-1.0374	0.1945
2J6BA	emdecoy1144_2J6BA	2J6BA	2.99	-0.8181	0.2795
2J6BA	emdecoy1145_2J6BA	2J6BA	2.24	-0.9277	0.2348
2J6BA	emdecoy1146_2J6BA	2J6BA	2.30	-1.2567	0.1267
2J6BA	emdecoy1147_2J6BA	2J6BA	2.85	-0.4890	0.4376
2J6BA	emdecoy1148_2J6BA	2J6BA	2.56	-1.0374	0.1945
2J6BA	emdecoy1149_2J6BA	2J6BA	2.60	-0.8181	0.2795
2J6BA	emdecoy114_2J6BA	2J6BA	2.22	-1.5857	0.0568
2J6BA	emdecoy1150_2J6BA	2J6BA	2.58	-0.8181	0.2795
2J6BA	emdecoy1151_2J6BA	2J6BA	2.90	-0.3794	0.4979
2J6BA	emdecoy1152_2J6BA	2J6BA	2.54	-0.7084	0.3282
2J6BA	emdecoy1153_2J6BA	2J6BA	2.87	-0.2697	0.5616
2J6BA	emdecoy1154_2J6BA	2J6BA	2.82	0.2786	0.9244
2J6BA	emdecoy1155_2J6BA	2J6BA	2.29	-0.5987	0.3810
2J6BA	emdecoy1156_2J6BA	2J6BA	2.06	-1.3664	0.0993
2J6BA	emdecoy1157_2J6BA	2J6BA	2.01	-0.4890	0.4376
2J6BA	emdecoy1158_2J6BA	2J6BA	2.43	-0.7084	0.3282
2J6BA	emdecoy1159_2J6BA	2J6BA	2.11	-0.3794	0.4979
2J6BA	emdecoy115_2J6BA	2J6BA	1.97	-1.0374	0.1945
2J6BA	emdecoy1160_2J6BA	2J6BA	2.56	-0.7084	0.3282
2J6BA	emdecoy1161_2J6BA	2J6BA	2.52	-0.5987	0.3810
2J6BA	emdecoy1162_2J6BA	2J6BA	2.36	-1.3664	0.0993
2J6BA	emdecoy1163_2J6BA	2J6BA	2.44	-1.0374	0.1945
2J6BA	emdecoy1164_2J6BA	2J6BA	2.60	-1.1471	0.1584
2J6BA	emdecoy1165_2J6BA	2J6BA	2.58	-0.1600	0.6285
2J6BA	emdecoy1166_2J6BA	2J6BA	2.86	-0.5987	0.3810
2J6BA	emdecoy1167_2J6BA	2J6BA	2.38	-0.5987	0.3810
2J6BA	emdecoy1168_2J6BA	2J6BA	2.66	-0.3794	0.4979
2J6BA	emdecoy1169_2J6BA	2J6BA	2.74	-1.1471	0.1584
2J6BA	emdecoy116_2J6BA	2J6BA	2.95	0.2786	0.9244
2J6BA	emdecoy1170_2J6BA	2J6BA	2.58	-0.1600	0.6285
2J6BA	emdecoy1171_2J6BA	2J6BA	2.73	-0.1600	0.6285
2J6BA	emdecoy1172_2J6BA	2J6BA	3.25	-1.0374	0.1945
2J6BA	emdecoy1173_2J6BA	2J6BA	2.52	-0.1600	0.6285
2J6BA	emdecoy1174_2J6BA	2J6BA	2.59	-0.1600	0.6285
2J6BA	emdecoy1175_2J6BA	2J6BA	2.69	-0.3794	0.4979
2J6BA	emdecoy1176_2J6BA	2J6BA	2.61	-0.3794	0.4979
2J6BA	emdecoy1177_2J6BA	2J6BA	2.62	0.1690	0.8466
2J6BA	emdecoy1178_2J6BA	2J6BA	2.77	-0.0504	0.6985
2J6BA	emdecoy1179_2J6BA	2J6BA	3.13	-0.3794	0.4979
2J6BA	emdecoy117_2J6BA	2J6BA	2.42	-0.9277	0.2348
2J6BA	emdecoy1180_2J6BA	2J6BA	2.68	-0.9277	0.2348
2J6BA	emdecoy1181_2J6BA	2J6BA	2.28	0.0593	0.7712
2J6BA	emdecoy1182_2J6BA	2J6BA	2.61	-0.3794	0.4979
2J6BA	emdecoy1183_2J6BA	2J6BA	2.62	-0.5987	0.3810
2J6BA	emdecoy1184_2J6BA	2J6BA	1.90	-1.1471	0.1584
2J6BA	emdecoy1185_2J6BA	2J6BA	2.05	-0.7084	0.3282
2J6BA	emdecoy1186_2J6BA	2J6BA	3.02	-0.4890	0.4376
2J6BA	emdecoy1187_2J6BA	2J6BA	2.76	0.0593	0.7712
2J6BA	emdecoy1188_2J6BA	2J6BA	2.55	0.0593	0.7712
2J6BA	emdecoy1189_2J6BA	2J6BA	2.83	0.0593	0.7712
2J6BA	emdecoy118_2J6BA	2J6BA	2.07	-0.9277	0.2348
2J6BA	emdecoy1190_2J6BA	2J6BA	2.54	-0.1600	0.6285
2J6BA	emdecoy1191_2J6BA	2J6BA	2.33	-0.3794	0.4979
2J6BA	emdecoy1192_2J6BA	2J6BA	2.75	0.1690	0.8466
2J6BA	emdecoy1193_2J6BA	2J6BA	2.26	-0.3794	0.4979
2J6BA	emdecoy1194_2J6BA	2J6BA	2.42	-0.1600	0.6285
2J6BA	emdecoy1195_2J6BA	2J6BA	2.43	-0.9277	0.2348
2J6BA	emdecoy1196_2J6BA	2J6BA	2.33	-0.8181	0.2795
2J6BA	emdecoy1197_2J6BA	2J6BA	2.63	-0.3794	0.4979
2J6BA	emdecoy1198_2J6BA	2J6BA	2.33	-0.9277	0.2348
2J6BA	emdecoy1199_2J6BA	2J6BA	2.16	-1.1471	0.1584
2J6BA	emdecoy119_2J6BA	2J6BA	1.50	-1.4761	0.0761
2J6BA	emdecoy11_2J6BA	2J6BA	2.00	-0.4890	0.4376
2J6BA	emdecoy1200_2J6BA	2J6BA	2.75	-0.3794	0.4979
2J6BA	emdecoy1201_2J6BA	2J6BA	2.19	-0.4890	0.4376
2J6BA	emdecoy1202_2J6BA	2J6BA	2.29	-0.9277	0.2348
2J6BA	emdecoy1203_2J6BA	2J6BA	2.57	-0.4890	0.4376
2J6BA	emdecoy1204_2J6BA	2J6BA	1.59	-1.0374	0.1945
2J6BA	emdecoy1205_2J6BA	2J6BA	2.56	0.1690	0.8466
2J6BA	emdecoy1206_2J6BA	2J6BA	2.02	-0.7084	0.3282
2J6BA	emdecoy1207_2J6BA	2J6BA	2.45	-0.5987	0.3810
2J6BA	emdecoy1208_2J6BA	2J6BA	2.54	-0.4890	0.4376
2J6BA	emdecoy1209_2J6BA	2J6BA	3.03	-0.2697	0.5616
2J6BA	emdecoy120_2J6BA	2J6BA	2.75	-0.5987	0.3810
2J6BA	emdecoy1210_2J6BA	2J6BA	2.95	-0.5987	0.3810
2J6BA	emdecoy1211_2J6BA	2J6BA	2.89	0.0593	0.7712
2J6BA	emdecoy1212_2J6BA	2J6BA	2.28	-0.3794	0.4979
2J6BA	emdecoy1213_2J6BA	2J6BA	3.13	-0.1600	0.6285
2J6BA	emdecoy1214_2J6BA	2J6BA	2.65	0.6076	1.1703
2J6BA	emdecoy1215_2J6BA	2J6BA	2.54	-0.7084	0.3282
2J6BA	emdecoy1216_2J6BA	2J6BA	2.53	0.3883	1.0044
2J6BA	emdecoy1217_2J6BA	2J6BA	2.78	0.3883	1.0044
2J6BA	emdecoy1218_2J6BA	2J6BA	2.98	0.3883	1.0044
2J6BA	emdecoy1219_2J6BA	2J6BA	2.60	-0.1600	0.6285
2J6BA	emdecoy121_2J6BA	2J6BA	2.82	-1.0374	0.1945
2J6BA	emdecoy1220_2J6BA	2J6BA	2.39	-0.8181	0.2795
2J6BA	emdecoy1221_2J6BA	2J6BA	2.15	-0.5987	0.3810
2J6BA	emdecoy1222_2J6BA	2J6BA	3.02	-0.8181	0.2795
2J6BA	emdecoy1223_2J6BA	2J6BA	2.53	-0.1600	0.6285
2J6BA	emdecoy1224_2J6BA	2J6BA	2.67	-0.1600	0.6285
2J6BA	emdecoy1225_2J6BA	2J6BA	2.69	-0.3794	0.4979
2J6BA	emdecoy1226_2J6BA	2J6BA	2.65	-0.1600	0.6285
2J6BA	emdecoy1227_2J6BA	2J6BA	2.88	-0.5987	0.3810
2J6BA	emdecoy1228_2J6BA	2J6BA	2.85	-0.0504	0.6985
2J6BA	emdecoy1229_2J6BA	2J6BA	2.75	-0.7084	0.3282
2J6BA	emdecoy122_2J6BA	2J6BA	2.29	-1.0374	0.1945
2J6BA	emdecoy1230_2J6BA	2J6BA	3.02	-0.2697	0.5616
2J6BA	emdecoy1231_2J6BA	2J6BA	2.34	-0.2697	0.5616
2J6BA	emdecoy1232_2J6BA	2J6BA	2.51	-0.8181	0.2795
2J6BA	emdecoy1233_2J6BA	2J6BA	2.51	-0.9277	0.2348
2J6BA	emdecoy1234_2J6BA	2J6BA	2.31	-0.7084	0.3282
2J6BA	emdecoy1235_2J6BA	2J6BA	2.52	-0.5987	0.3810
2J6BA	emdecoy1236_2J6BA	2J6BA	2.80	-0.9277	0.2348
2J6BA	emdecoy1237_2J6BA	2J6BA	2.71	-0.0504	0.6985
2J6BA	emdecoy1238_2J6BA	2J6BA	2.25	-0.7084	0.3282
2J6BA	emdecoy1239_2J6BA	2J6BA	2.59	-0.8181	0.2795
2J6BA	emdecoy123_2J6BA	2J6BA	2.96	-1.0374	0.1945
2J6BA	emdecoy1240_2J6BA	2J6BA	2.59	0.0593	0.7712
2J6BA	emdecoy1241_2J6BA	2J6BA	2.76	0.0593	0.7712
2J6BA	emdecoy1242_2J6BA	2J6BA	2.53	-0.1600	0.6285
2J6BA	emdecoy1243_2J6BA	2J6BA	2.89	-0.0504	0.6985
2J6BA	emdecoy1244_2J6BA	2J6BA	2.48	-1.1471	0.1584
2J6BA	emdecoy1245_2J6BA	2J6BA	2.41	0.0593	0.7712
2J6BA	emdecoy1246_2J6BA	2J6BA	2.76	-0.3794	0.4979
2J6BA	emdecoy1247_2J6BA	2J6BA	2.82	-1.2567	0.1267
2J6BA	emdecoy1248_2J6BA	2J6BA	2.32	-0.3794	0.4979
2J6BA	emdecoy1249_2J6BA	2J6BA	2.94	-0.4890	0.4376
2J6BA	emdecoy124_2J6BA	2J6BA	1.68	-1.0374	0.1945
2J6BA	emdecoy1250_2J6BA	2J6BA	2.04	-0.4890	0.4376
2J6BA	emdecoy1251_2J6BA	2J6BA	2.04	-1.2567	0.1267
2J6BA	emdecoy1252_2J6BA	2J6BA	2.10	-0.5987	0.3810
2J6BA	emdecoy1253_2J6BA	2J6BA	2.39	-0.3794	0.4979
2J6BA	emdecoy1254_2J6BA	2J6BA	3.11	-0.1600	0.6285
2J6BA	emdecoy1255_2J6BA	2J6BA	2.50	-0.5987	0.3810
2J6BA	emdecoy1256_2J6BA	2J6BA	2.73	0.6076	1.1703
2J6BA	emdecoy1257_2J6BA	2J6BA	2.45	-0.5987	0.3810
2J6BA	emdecoy1258_2J6BA	2J6BA	2.69	-0.0504	0.6985
2J6BA	emdecoy1259_2J6BA	2J6BA	2.58	-0.5987	0.3810
2J6BA	emdecoy125_2J6BA	2J6BA	2.89	0.1690	0.8466
2J6BA	emdecoy1260_2J6BA	2J6BA	2.92	0.1690	0.8466
2J6BA	emdecoy1261_2J6BA	2J6BA	1.94	-0.3794	0.4979
2J6BA	emdecoy1262_2J6BA	2J6BA	2.85	-0.2697	0.5616
2J6BA	emdecoy1263_2J6BA	2J6BA	2.46	-0.9277	0.2348
2J6BA	emdecoy1264_2J6BA	2J6BA	2.52	-1.0374	0.1945
2J6BA	emdecoy1265_2J6BA	2J6BA	2.75	0.3883	1.0044
2J6BA	emdecoy1266_2J6BA	2J6BA	2.52	-0.5987	0.3810
2J6BA	emdecoy1267_2J6BA	2J6BA	2.78	0.0593	0.7712
2J6BA	emdecoy1268_2J6BA	2J6BA	2.74	-0.0504	0.6985
2J6BA	emdecoy1269_2J6BA	2J6BA	2.54	-0.5987	0.3810
2J6BA	emdecoy126_2J6BA	2J6BA	2.53	-0.8181	0.2795
2J6BA	emdecoy1270_2J6BA	2J6BA	2.55	-0.0504	0.6985
2J6BA	emdecoy1271_2J6BA	2J6BA	2.64	-0.4890	0.4376
2J6BA	emdecoy1272_2J6BA	2J6BA	2.16	-0.2697	0.5616
2J6BA	emdecoy1273_2J6BA	2J6BA	2.20	-0.2697	0.5616
2J6BA	emdecoy1274_2J6BA	2J6BA	2.46	-0.2697	0.5616
2J6BA	emdecoy1275_2J6BA	2J6BA	2.69	-0.7084	0.3282
2J6BA	emdecoy1276_2J6BA	2J6BA	2.44	0.1690	0.8466
2J6BA	emdecoy1277_2J6BA	2J6BA	2.51	-0.8181	0.2795
2J6BA	emdecoy1278_2J6BA	2J6BA	2.14	-0.4890	0.4376
2J6BA	emdecoy1279_2J6BA	2J6BA	2.48	-0.3794	0.4979
2J6BA	emdecoy127_2J6BA	2J6BA	2.88	0.3883	1.0044
2J6BA	emdecoy1280_2J6BA	2J6BA	2.54	-0.7084	0.3282
2J6BA	emdecoy1281_2J6BA	2J6BA	2.16	-0.9277	0.2348
2J6BA	emdecoy1282_2J6BA	2J6BA	2.52	-0.1600	0.6285
2J6BA	emdecoy1283_2J6BA	2J6BA	2.67	-0.3794	0.4979
2J6BA	emdecoy1284_2J6BA	2J6BA	2.63	-0.3794	0.4979
2J6BA	emdecoy1285_2J6BA	2J6BA	2.92	-1.1471	0.1584
2J6BA	emdecoy1286_2J6BA	2J6BA	2.11	-0.8181	0.2795
2J6BA	emdecoy1287_2J6BA	2J6BA	2.19	-0.8181	0.2795
2J6BA	emdecoy1288_2J6BA	2J6BA	2.62	-0.0504	0.6985
2J6BA	emdecoy1289_2J6BA	2J6BA	2.75	-0.0504	0.6985
2J6BA	emdecoy128_2J6BA	2J6BA	2.93	-1.0374	0.1945
2J6BA	emdecoy1290_2J6BA	2J6BA	2.32	-0.3794	0.4979
2J6BA	emdecoy1291_2J6BA	2J6BA	3.36	-0.2697	0.5616
2J6BA	emdecoy1292_2J6BA	2J6BA	2.78	-0.0504	0.6985
2J6BA	emdecoy1293_2J6BA	2J6BA	2.29	-0.9277	0.2348
2J6BA	emdecoy1294_2J6BA	2J6BA	2.74	-0.1600	0.6285
2J6BA	emdecoy1295_2J6BA	2J6BA	2.92	-0.0504	0.6985
2J6BA	emdecoy1296_2J6BA	2J6BA	2.59	0.1690	0.8466
2J6BA	emdecoy1297_2J6BA	2J6BA	2.67	-0.0504	0.6985
2J6BA	emdecoy1298_2J6BA	2J6BA	3.01	-0.8181	0.2795
2J6BA	emdecoy1299_2J6BA	2J6BA	2.47	0.1690	0.8466
2J6BA	emdecoy129_2J6BA	2J6BA	2.32	-1.1471	0.1584
2J6BA	emdecoy12_2J6BA	2J6BA	2.19	-0.8181	0.2795
2J6BA	emdecoy1300_2J6BA	2J6BA	1.88	-1.1471	0.1584
2J6BA	emdecoy1301_2J6BA	2J6BA	2.85	-0.3794	0.4979
2J6BA	emdecoy1302_2J6BA	2J6BA	2.82	-0.1600	0.6285
2J6BA	emdecoy1303_2J6BA	2J6BA	2.50	-0.7084	0.3282
2J6BA	emdecoy1304_2J6BA	2J6BA	2.53	-1.0374	0.1945
2J6BA	emdecoy1305_2J6BA	2J6BA	2.88	0.2786	0.9244
2J6BA	emdecoy1306_2J6BA	2J6BA	2.86	0.2786	0.9244
2J6BA	emdecoy1307_2J6BA	2J6BA	2.31	-0.3794	0.4979
2J6BA	emdecoy1308_2J6BA	2J6BA	2.46	-0.4890	0.4376
2J6BA	emdecoy1309_2J6BA	2J6BA	2.59	-0.3794	0.4979
2J6BA	emdecoy130_2J6BA	2J6BA	2.41	-0.9277	0.2348
2J6BA	emdecoy1310_2J6BA	2J6BA	2.97	-0.2697	0.5616
2J6BA	emdecoy1311_2J6BA	2J6BA	2.83	-0.1600	0.6285
2J6BA	emdecoy1312_2J6BA	2J6BA	2.30	-0.9277	0.2348
2J6BA	emdecoy1313_2J6BA	2J6BA	2.85	0.2786	0.9244
2J6BA	emdecoy1314_2J6BA	2J6BA	2.71	0.6076	1.1703
2J6BA	emdecoy1315_2J6BA	2J6BA	2.64	0.0593	0.7712
2J6BA	emdecoy1316_2J6BA	2J6BA	2.97	0.3883	1.0044
2J6BA	emdecoy1317_2J6BA	2J6BA	2.70	-0.4890	0.4376
2J6BA	emdecoy1318_2J6BA	2J6BA	2.54	-0.2697	0.5616
2J6BA	emdecoy1319_2J6BA	2J6BA	2.60	0.2786	0.9244
2J6BA	emdecoy131_2J6BA	2J6BA	2.89	-0.0504	0.6985
2J6BA	emdecoy1320_2J6BA	2J6BA	2.43	-0.0504	0.6985
2J6BA	emdecoy1321_2J6BA	2J6BA	2.62	0.0593	0.7712
2J6BA	emdecoy1322_2J6BA	2J6BA	3.08	-1.0374	0.1945
2J6BA	emdecoy1323_2J6BA	2J6BA	2.66	-0.2697	0.5616
2J6BA	emdecoy1324_2J6BA	2J6BA	2.33	-0.3794	0.4979
2J6BA	emdecoy1325_2J6BA	2J6BA	2.69	-0.7084	0.3282
2J6BA	emdecoy1326_2J6BA	2J6BA	2.16	-1.1471	0.1584
2J6BA	emdecoy1327_2J6BA	2J6BA	2.72	-0.0504	0.6985
2J6BA	emdecoy1328_2J6BA	2J6BA	2.60	-0.4890	0.4376
2J6BA	emdecoy1329_2J6BA	2J6BA	2.45	-0.7084	0.3282
2J6BA	emdecoy132_2J6BA	2J6BA	2.78	-0.4890	0.4376
2J6BA	emdecoy1330_2J6BA	2J6BA	2.65	-0.2697	0.5616
2J6BA	emdecoy1331_2J6BA	2J6BA	2.69	0.1690	0.8466
2J6BA	emdecoy1332_2J6BA	2J6BA	2.93	-1.0374	0.1945
2J6BA	emdecoy1333_2J6BA	2J6BA	2.36	-0.2697	0.5616
2J6BA	emdecoy1334_2J6BA	2J6BA	2.61	-0.1600	0.6285
2J6BA	emdecoy1335_2J6BA	2J6BA	2.77	-0.3794	0.4979
2J6BA	emdecoy1336_2J6BA	2J6BA	2.45	-0.1600	0.6285
2J6BA	emdecoy1337_2J6BA	2J6BA	2.62	-0.5987	0.3810
2J6BA	emdecoy1338_2J6BA	2J6BA	2.53	-0.7084	0.3282
2J6BA	emdecoy1339_2J6BA	2J6BA	2.46	-0.3794	0.4979
2J6BA	emdecoy133_2J6BA	2J6BA	2.89	-0.4890	0.4376
2J6BA	emdecoy1340_2J6BA	2J6BA	2.94	-0.2697	0.5616
2J6BA	emdecoy1341_2J6BA	2J6BA	2.51	-0.0504	0.6985
2J6BA	emdecoy1342_2J6BA	2J6BA	2.52	-0.1600	0.6285
2J6BA	emdecoy1343_2J6BA	2J6BA	2.28	-0.3794	0.4979
2J6BA	emdecoy1344_2J6BA	2J6BA	2.60	-0.1600	0.6285
2J6BA	emdecoy1345_2J6BA	2J6BA	2.43	-0.2697	0.5616
2J6BA	emdecoy1346_2J6BA	2J6BA	2.68	-0.4890	0.4376
2J6BA	emdecoy1347_2J6BA	2J6BA	3.01	-0.8181	0.2795
2J6BA	emdecoy1348_2J6BA	2J6BA	2.64	0.0593	0.7712
2J6BA	emdecoy1349_2J6BA	2J6BA	2.25	-0.5987	0.3810
2J6BA	emdecoy134_2J6BA	2J6BA	1.61	-1.4761	0.0761
2J6BA	emdecoy1350_2J6BA	2J6BA	2.86	-0.0504	0.6985
2J6BA	emdecoy1351_2J6BA	2J6BA	2.50	0.2786	0.9244
2J6BA	emdecoy1352_2J6BA	2J6BA	2.10	-0.4890	0.4376
2J6BA	emdecoy1353_2J6BA	2J6BA	2.13	-0.5987	0.3810
2J6BA	emdecoy1354_2J6BA	2J6BA	1.96	-1.6954	0.0412
2J6BA	emdecoy1355_2J6BA	2J6BA	2.69	-0.2697	0.5616
2J6BA	emdecoy1356_2J6BA	2J6BA	2.70	-0.1600	0.6285
2J6BA	emdecoy1357_2J6BA	2J6BA	2.75	0.0593	0.7712
2J6BA	emdecoy1358_2J6BA	2J6BA	2.53	0.2786	0.9244
2J6BA	emdecoy1359_2J6BA	2J6BA	2.93	0.3883	1.0044
2J6BA	emdecoy135_2J6BA	2J6BA	2.22	-0.8181	0.2795
2J6BA	emdecoy1360_2J6BA	2J6BA	2.97	-0.7084	0.3282
2J6BA	emdecoy1361_2J6BA	2J6BA	2.86	-0.7084	0.3282
2J6BA	emdecoy1362_2J6BA	2J6BA	2.46	-0.0504	0.6985
2J6BA	emdecoy1363_2J6BA	2J6BA	2.72	-0.5987	0.3810
2J6BA	emdecoy1364_2J6BA	2J6BA	2.89	-0.8181	0.2795
2J6BA	emdecoy1365_2J6BA	2J6BA	1.95	-0.4890	0.4376
2J6BA	emdecoy1366_2J6BA	2J6BA	2.97	-0.1600	0.6285
2J6BA	emdecoy1367_2J6BA	2J6BA	2.83	0.3883	1.0044
2J6BA	emdecoy1368_2J6BA	2J6BA	2.66	0.1690	0.8466
2J6BA	emdecoy1369_2J6BA	2J6BA	2.71	-0.3794	0.4979
2J6BA	emdecoy136_2J6BA	2J6BA	1.87	-1.1471	0.1584
2J6BA	emdecoy1370_2J6BA	2J6BA	2.27	-0.2697	0.5616
2J6BA	emdecoy1371_2J6BA	2J6BA	2.31	-0.2697	0.5616
2J6BA	emdecoy1372_2J6BA	2J6BA	3.01	-0.2697	0.5616
2J6BA	emdecoy1373_2J6BA	2J6BA	2.26	-1.6954	0.0412
2J6BA	emdecoy1374_2J6BA	2J6BA	2.90	-0.9277	0.2348
2J6BA	emdecoy1375_2J6BA	2J6BA	2.31	-0.3794	0.4979
2J6BA	emdecoy1376_2J6BA	2J6BA	2.99	-0.4890	0.4376
2J6BA	emdecoy1377_2J6BA	2J6BA	2.83	-1.2567	0.1267
2J6BA	emdecoy1378_2J6BA	2J6BA	2.34	-0.4890	0.4376
2J6BA	emdecoy1379_2J6BA	2J6BA	2.64	-0.5987	0.3810
2J6BA	emdecoy137_2J6BA	2J6BA	2.10	-0.5987	0.3810
2J6BA	emdecoy1380_2J6BA	2J6BA	2.65	-0.9277	0.2348
2J6BA	emdecoy1381_2J6BA	2J6BA	2.22	-0.4890	0.4376
2J6BA	emdecoy1382_2J6BA	2J6BA	2.59	-1.0374	0.1945
2J6BA	emdecoy1383_2J6BA	2J6BA	2.74	-0.2697	0.5616
2J6BA	emdecoy1384_2J6BA	2J6BA	2.52	-0.5987	0.3810
2J6BA	emdecoy1385_2J6BA	2J6BA	2.41	-0.8181	0.2795
2J6BA	emdecoy1386_2J6BA	2J6BA	2.32	-0.8181	0.2795
2J6BA	emdecoy1387_2J6BA	2J6BA	2.88	-0.8181	0.2795
2J6BA	emdecoy1388_2J6BA	2J6BA	2.83	-1.0374	0.1945
2J6BA	emdecoy1389_2J6BA	2J6BA	2.60	-1.1471	0.1584
2J6BA	emdecoy138_2J6BA	2J6BA	3.00	0.7173	1.2559
2J6BA	emdecoy1390_2J6BA	2J6BA	2.71	-0.8181	0.2795
2J6BA	emdecoy1391_2J6BA	2J6BA	2.66	-1.2567	0.1267
2J6BA	emdecoy1392_2J6BA	2J6BA	2.76	-1.2567	0.1267
2J6BA	emdecoy1393_2J6BA	2J6BA	2.76	-0.8181	0.2795
2J6BA	emdecoy1394_2J6BA	2J6BA	2.54	-0.3794	0.4979
2J6BA	emdecoy1395_2J6BA	2J6BA	2.38	-0.9277	0.2348
2J6BA	emdecoy1396_2J6BA	2J6BA	2.66	-1.0374	0.1945
2J6BA	emdecoy1397_2J6BA	2J6BA	2.18	-1.3664	0.0993
2J6BA	emdecoy1398_2J6BA	2J6BA	2.30	0.1690	0.8466
2J6BA	emdecoy1399_2J6BA	2J6BA	2.63	-0.0504	0.6985
2J6BA	emdecoy139_2J6BA	2J6BA	2.75	-0.4890	0.4376
2J6BA	emdecoy13_2J6BA	2J6BA	2.67	-1.3664	0.0993
2J6BA	emdecoy1400_2J6BA	2J6BA	2.26	-1.1471	0.1584
2J6BA	emdecoy1401_2J6BA	2J6BA	2.77	-0.7084	0.3282
2J6BA	emdecoy1402_2J6BA	2J6BA	2.78	-0.4890	0.4376
2J6BA	emdecoy1403_2J6BA	2J6BA	2.21	-1.3664	0.0993
2J6BA	emdecoy1404_2J6BA	2J6BA	2.71	0.0593	0.7712
2J6BA	emdecoy1405_2J6BA	2J6BA	2.58	-1.6954	0.0412
2J6BA	emdecoy1406_2J6BA	2J6BA	2.52	-0.9277	0.2348
2J6BA	emdecoy1407_2J6BA	2J6BA	3.04	-0.3794	0.4979
2J6BA	emdecoy1408_2J6BA	2J6BA	2.31	-1.5857	0.0568
2J6BA	emdecoy1409_2J6BA	2J6BA	2.32	-1.1471	0.1584
2J6BA	emdecoy140_2J6BA	2J6BA	2.74	-0.5987	0.3810
2J6BA	emdecoy1410_2J6BA	2J6BA	2.65	-0.0504	0.6985
2J6BA	emdecoy1411_2J6BA	2J6BA	2.53	-1.3664	0.0993
2J6BA	emdecoy1412_2J6BA	2J6BA	2.79	-0.4890	0.4376
2J6BA	emdecoy1413_2J6BA	2J6BA	2.29	-1.0374	0.1945
2J6BA	emdecoy1414_2J6BA	2J6BA	2.16	-1.1471	0.1584
2J6BA	emdecoy1415_2J6BA	2J6BA	2.84	-0.7084	0.3282
2J6BA	emdecoy1416_2J6BA	2J6BA	2.13	-1.4761	0.0761
2J6BA	emdecoy1417_2J6BA	2J6BA	2.32	-1.4761	0.0761
2J6BA	emdecoy1418_2J6BA	2J6BA	1.76	-0.9277	0.2348
2J6BA	emdecoy1419_2J6BA	2J6BA	2.75	-0.5987	0.3810
2J6BA	emdecoy141_2J6BA	2J6BA	2.36	-0.7084	0.3282
2J6BA	emdecoy1420_2J6BA	2J6BA	2.29	-1.0374	0.1945
2J6BA	emdecoy1421_2J6BA	2J6BA	2.69	-1.0374	0.1945
2J6BA	emdecoy1422_2J6BA	2J6BA	2.72	0.0593	0.7712
2J6BA	emdecoy1423_2J6BA	2J6BA	2.75	0.0593	0.7712
2J6BA	emdecoy1424_2J6BA	2J6BA	2.62	-0.3794	0.4979
2J6BA	emdecoy1425_2J6BA	2J6BA	2.72	-0.2697	0.5616
2J6BA	emdecoy1426_2J6BA	2J6BA	2.77	-0.4890	0.4376
2J6BA	emdecoy1427_2J6BA	2J6BA	1.89	-0.5987	0.3810
2J6BA	emdecoy1428_2J6BA	2J6BA	2.54	-0.1600	0.6285
2J6BA	emdecoy1429_2J6BA	2J6BA	2.78	-0.9277	0.2348
2J6BA	emdecoy142_2J6BA	2J6BA	3.01	-0.5987	0.3810
2J6BA	emdecoy1430_2J6BA	2J6BA	2.56	-0.3794	0.4979
2J6BA	emdecoy1431_2J6BA	2J6BA	2.79	-1.2567	0.1267
2J6BA	emdecoy1432_2J6BA	2J6BA	2.59	0.0593	0.7712
2J6BA	emdecoy1433_2J6BA	2J6BA	3.09	-0.1600	0.6285
2J6BA	emdecoy1434_2J6BA	2J6BA	2.71	-0.5987	0.3810
2J6BA	emdecoy1435_2J6BA	2J6BA	2.64	-0.4890	0.4376
2J6BA	emdecoy1436_2J6BA	2J6BA	2.37	-0.8181	0.2795
2J6BA	emdecoy1437_2J6BA	2J6BA	2.85	-0.0504	0.6985
2J6BA	emdecoy1438_2J6BA	2J6BA	2.46	-1.0374	0.1945
2J6BA	emdecoy1439_2J6BA	2J6BA	2.72	-0.9277	0.2348
2J6BA	emdecoy143_2J6BA	2J6BA	2.58	-0.4890	0.4376
2J6BA	emdecoy1440_2J6BA	2J6BA	2.56	-0.4890	0.4376
2J6BA	emdecoy1441_2J6BA	2J6BA	2.86	-0.3794	0.4979
2J6BA	emdecoy1442_2J6BA	2J6BA	2.30	-0.3794	0.4979
2J6BA	emdecoy1443_2J6BA	2J6BA	2.89	-0.5987	0.3810
2J6BA	emdecoy1444_2J6BA	2J6BA	2.85	-0.9277	0.2348
2J6BA	emdecoy1445_2J6BA	2J6BA	2.21	-0.4890	0.4376
2J6BA	emdecoy1446_2J6BA	2J6BA	3.00	-0.0504	0.6985
2J6BA	emdecoy1447_2J6BA	2J6BA	2.72	-0.9277	0.2348
2J6BA	emdecoy1448_2J6BA	2J6BA	2.62	-0.8181	0.2795
2J6BA	emdecoy1449_2J6BA	2J6BA	3.12	-0.5987	0.3810
2J6BA	emdecoy144_2J6BA	2J6BA	2.70	-0.4890	0.4376
2J6BA	emdecoy1450_2J6BA	2J6BA	1.85	-1.6954	0.0412
2J6BA	emdecoy1451_2J6BA	2J6BA	2.72	-0.8181	0.2795
2J6BA	emdecoy1452_2J6BA	2J6BA	2.42	-1.1471	0.1584
2J6BA	emdecoy1453_2J6BA	2J6BA	2.80	-0.7084	0.3282
2J6BA	emdecoy1454_2J6BA	2J6BA	2.40	-1.1471	0.1584
2J6BA	emdecoy1455_2J6BA	2J6BA	2.81	-1.3664	0.0993
2J6BA	emdecoy1456_2J6BA	2J6BA	2.37	-1.1471	0.1584
2J6BA	emdecoy1457_2J6BA	2J6BA	2.29	-1.2567	0.1267
2J6BA	emdecoy1458_2J6BA	2J6BA	2.33	-0.9277	0.2348
2J6BA	emdecoy1459_2J6BA	2J6BA	2.58	-1.4761	0.0761
2J6BA	emdecoy145_2J6BA	2J6BA	2.85	-0.0504	0.6985
2J6BA	emdecoy1460_2J6BA	2J6BA	2.18	-1.4761	0.0761
2J6BA	emdecoy1461_2J6BA	2J6BA	2.61	0.6076	1.1703
2J6BA	emdecoy1462_2J6BA	2J6BA	2.12	-1.1471	0.1584
2J6BA	emdecoy1463_2J6BA	2J6BA	2.24	-1.2567	0.1267
2J6BA	emdecoy1464_2J6BA	2J6BA	2.34	-1.0374	0.1945
2J6BA	emdecoy1465_2J6BA	2J6BA	3.04	-0.8181	0.2795
2J6BA	emdecoy1466_2J6BA	2J6BA	2.59	-1.1471	0.1584
2J6BA	emdecoy1467_2J6BA	2J6BA	2.48	-1.1471	0.1584
2J6BA	emdecoy1468_2J6BA	2J6BA	2.37	-1.0374	0.1945
2J6BA	emdecoy1469_2J6BA	2J6BA	2.48	-1.5857	0.0568
2J6BA	emdecoy146_2J6BA	2J6BA	2.61	-0.1600	0.6285
2J6BA	emdecoy1470_2J6BA	2J6BA	1.88	-1.0374	0.1945
2J6BA	emdecoy1471_2J6BA	2J6BA	2.30	-1.0374	0.1945
2J6BA	emdecoy1472_2J6BA	2J6BA	2.27	-1.1471	0.1584
2J6BA	emdecoy1473_2J6BA	2J6BA	2.53	-0.7084	0.3282
2J6BA	emdecoy1474_2J6BA	2J6BA	2.75	-1.0374	0.1945
2J6BA	emdecoy1475_2J6BA	2J6BA	2.25	-1.1471	0.1584
2J6BA	emdecoy1476_2J6BA	2J6BA	2.37	-0.9277	0.2348
2J6BA	emdecoy1477_2J6BA	2J6BA	2.43	-0.5987	0.3810
2J6BA	emdecoy1478_2J6BA	2J6BA	2.51	-1.0374	0.1945
2J6BA	emdecoy1479_2J6BA	2J6BA	2.61	-1.1471	0.1584
2J6BA	emdecoy147_2J6BA	2J6BA	2.70	-0.7084	0.3282
2J6BA	emdecoy1480_2J6BA	2J6BA	2.88	-0.0504	0.6985
2J6BA	emdecoy1481_2J6BA	2J6BA	2.50	-1.5857	0.0568
2J6BA	emdecoy1482_2J6BA	2J6BA	2.75	-1.0374	0.1945
2J6BA	emdecoy1483_2J6BA	2J6BA	3.01	-0.8181	0.2795
2J6BA	emdecoy1484_2J6BA	2J6BA	2.61	-0.7084	0.3282
2J6BA	emdecoy1485_2J6BA	2J6BA	2.51	-0.9277	0.2348
2J6BA	emdecoy1486_2J6BA	2J6BA	2.66	-1.0374	0.1945
2J6BA	emdecoy1487_2J6BA	2J6BA	2.41	-0.8181	0.2795
2J6BA	emdecoy1488_2J6BA	2J6BA	2.79	-1.0374	0.1945
2J6BA	emdecoy1489_2J6BA	2J6BA	2.82	-1.0374	0.1945
2J6BA	emdecoy148_2J6BA	2J6BA	2.89	-0.5987	0.3810
2J6BA	emdecoy1490_2J6BA	2J6BA	2.66	-1.3664	0.0993
2J6BA	emdecoy1491_2J6BA	2J6BA	2.71	-0.5987	0.3810
2J6BA	emdecoy1492_2J6BA	2J6BA	3.11	-0.0504	0.6985
2J6BA	emdecoy1493_2J6BA	2J6BA	2.78	-1.2567	0.1267
2J6BA	emdecoy1494_2J6BA	2J6BA	2.86	-0.9277	0.2348
2J6BA	emdecoy1495_2J6BA	2J6BA	2.70	-1.1471	0.1584
2J6BA	emdecoy1496_2J6BA	2J6BA	2.27	-1.0374	0.1945
2J6BA	emdecoy1497_2J6BA	2J6BA	2.56	-0.0504	0.6985
2J6BA	emdecoy1498_2J6BA	2J6BA	2.61	-1.0374	0.1945
2J6BA	emdecoy1499_2J6BA	2J6BA	2.65	-1.4761	0.0761
2J6BA	emdecoy149_2J6BA	2J6BA	2.07	-0.5987	0.3810
2J6BA	emdecoy14_2J6BA	2J6BA	1.83	-0.4890	0.4376
2J6BA	emdecoy1500_2J6BA	2J6BA	2.69	0.1690	0.8466
2J6BA	emdecoy1501_2J6BA	2J6BA	2.31	-1.1471	0.1584
2J6BA	emdecoy1502_2J6BA	2J6BA	2.83	-0.5987	0.3810
2J6BA	emdecoy1503_2J6BA	2J6BA	2.50	-0.2697	0.5616
2J6BA	emdecoy1504_2J6BA	2J6BA	2.47	-1.3664	0.0993
2J6BA	emdecoy1505_2J6BA	2J6BA	2.21	-1.3664	0.0993
2J6BA	emdecoy1506_2J6BA	2J6BA	2.60	-1.1471	0.1584
2J6BA	emdecoy1507_2J6BA	2J6BA	2.58	-0.3794	0.4979
2J6BA	emdecoy1508_2J6BA	2J6BA	2.39	-1.0374	0.1945
2J6BA	emdecoy1509_2J6BA	2J6BA	2.35	-1.0374	0.1945
2J6BA	emdecoy150_2J6BA	2J6BA	2.35	-1.0374	0.1945
2J6BA	emdecoy1510_2J6BA	2J6BA	2.38	-0.4890	0.4376
2J6BA	emdecoy1511_2J6BA	2J6BA	2.98	-0.1600	0.6285
2J6BA	emdecoy1512_2J6BA	2J6BA	2.62	-0.1600	0.6285
2J6BA	emdecoy1513_2J6BA	2J6BA	2.37	-1.3664	0.0993
2J6BA	emdecoy1514_2J6BA	2J6BA	2.58	-0.4890	0.4376
2J6BA	emdecoy1515_2J6BA	2J6BA	2.68	-0.3794	0.4979
2J6BA	emdecoy1516_2J6BA	2J6BA	1.83	-1.2567	0.1267
2J6BA	emdecoy1517_2J6BA	2J6BA	1.62	-1.2567	0.1267
2J6BA	emdecoy1518_2J6BA	2J6BA	2.38	-0.2697	0.5616
2J6BA	emdecoy1519_2J6BA	2J6BA	2.56	-0.4890	0.4376
2J6BA	emdecoy151_2J6BA	2J6BA	3.17	0.1690	0.8466
2J6BA	emdecoy1520_2J6BA	2J6BA	2.01	-0.7084	0.3282
2J6BA	emdecoy1521_2J6BA	2J6BA	2.29	-0.9277	0.2348
2J6BA	emdecoy1522_2J6BA	2J6BA	2.60	-1.5857	0.0568
2J6BA	emdecoy1523_2J6BA	2J6BA	2.40	-0.8181	0.2795
2J6BA	emdecoy1524_2J6BA	2J6BA	2.50	-1.5857	0.0568
2J6BA	emdecoy1525_2J6BA	2J6BA	2.63	-1.0374	0.1945
2J6BA	emdecoy1526_2J6BA	2J6BA	2.75	-0.3794	0.4979
2J6BA	emdecoy1527_2J6BA	2J6BA	2.74	-0.5987	0.3810
2J6BA	emdecoy1528_2J6BA	2J6BA	2.20	-1.1471	0.1584
2J6BA	emdecoy1529_2J6BA	2J6BA	2.38	-0.9277	0.2348
2J6BA	emdecoy152_2J6BA	2J6BA	2.44	-1.0374	0.1945
2J6BA	emdecoy1530_2J6BA	2J6BA	2.49	-0.4890	0.4376
2J6BA	emdecoy1531_2J6BA	2J6BA	2.88	-0.4890	0.4376
2J6BA	emdecoy1532_2J6BA	2J6BA	2.75	-0.9277	0.2348
2J6BA	emdecoy1533_2J6BA	2J6BA	2.69	-0.2697	0.5616
2J6BA	emdecoy1534_2J6BA	2J6BA	2.58	-0.2697	0.5616
2J6BA	emdecoy1535_2J6BA	2J6BA	2.53	-0.8181	0.2795
2J6BA	emdecoy1536_2J6BA	2J6BA	2.52	-0.2697	0.5616
2J6BA	emdecoy1537_2J6BA	2J6BA	2.05	-1.4761	0.0761
2J6BA	emdecoy1538_2J6BA	2J6BA	2.25	-1.0374	0.1945
2J6BA	emdecoy1539_2J6BA	2J6BA	2.58	-0.4890	0.4376
2J6BA	emdecoy153_2J6BA	2J6BA	2.37	-0.9277	0.2348
2J6BA	emdecoy1540_2J6BA	2J6BA	2.22	-0.5987	0.3810
2J6BA	emdecoy1541_2J6BA	2J6BA	2.89	-0.0504	0.6985
2J6BA	emdecoy1542_2J6BA	2J6BA	1.98	-1.0374	0.1945
2J6BA	emdecoy1543_2J6BA	2J6BA	2.41	-0.8181	0.2795
2J6BA	emdecoy1544_2J6BA	2J6BA	2.56	-0.7084	0.3282
2J6BA	emdecoy1545_2J6BA	2J6BA	2.54	-1.1471	0.1584
2J6BA	emdecoy1546_2J6BA	2J6BA	2.49	-0.7084	0.3282
2J6BA	emdecoy1547_2J6BA	2J6BA	2.85	0.1690	0.8466
2J6BA	emdecoy1548_2J6BA	2J6BA	2.26	-1.2567	0.1267
2J6BA	emdecoy1549_2J6BA	2J6BA	2.23	0.0593	0.7712
2J6BA	emdecoy154_2J6BA	2J6BA	2.47	-1.0374	0.1945
2J6BA	emdecoy1550_2J6BA	2J6BA	2.43	-0.3794	0.4979
2J6BA	emdecoy1551_2J6BA	2J6BA	2.98	-0.7084	0.3282
2J6BA	emdecoy1552_2J6BA	2J6BA	2.02	-1.5857	0.0568
2J6BA	emdecoy1553_2J6BA	2J6BA	2.44	-1.2567	0.1267
2J6BA	emdecoy1554_2J6BA	2J6BA	2.81	-1.2567	0.1267
2J6BA	emdecoy1555_2J6BA	2J6BA	2.44	-0.1600	0.6285
2J6BA	emdecoy1556_2J6BA	2J6BA	2.30	-0.7084	0.3282
2J6BA	emdecoy1557_2J6BA	2J6BA	2.42	-1.3664	0.0993
2J6BA	emdecoy1558_2J6BA	2J6BA	2.80	-0.2697	0.5616
2J6BA	emdecoy1559_2J6BA	2J6BA	2.54	-0.2697	0.5616
2J6BA	emdecoy155_2J6BA	2J6BA	2.58	-0.7084	0.3282
2J6BA	emdecoy1560_2J6BA	2J6BA	2.31	-1.1471	0.1584
2J6BA	emdecoy1561_2J6BA	2J6BA	2.71	-1.0374	0.1945
2J6BA	emdecoy1562_2J6BA	2J6BA	1.92	-1.0374	0.1945
2J6BA	emdecoy1563_2J6BA	2J6BA	2.47	-0.1600	0.6285
2J6BA	emdecoy1564_2J6BA	2J6BA	3.13	-1.1471	0.1584
2J6BA	emdecoy1565_2J6BA	2J6BA	3.03	-0.5987	0.3810
2J6BA	emdecoy1566_2J6BA	2J6BA	2.64	-0.3794	0.4979
2J6BA	emdecoy1567_2J6BA	2J6BA	2.85	-0.7084	0.3282
2J6BA	emdecoy1568_2J6BA	2J6BA	2.33	-1.0374	0.1945
2J6BA	emdecoy1569_2J6BA	2J6BA	2.19	-1.0374	0.1945
2J6BA	emdecoy156_2J6BA	2J6BA	1.99	-1.4761	0.0761
2J6BA	emdecoy1570_2J6BA	2J6BA	2.80	-1.3664	0.0993
2J6BA	emdecoy1571_2J6BA	2J6BA	2.02	-1.1471	0.1584
2J6BA	emdecoy1572_2J6BA	2J6BA	2.29	-0.8181	0.2795
2J6BA	emdecoy1573_2J6BA	2J6BA	2.76	-1.5857	0.0568
2J6BA	emdecoy1574_2J6BA	2J6BA	2.80	-1.4761	0.0761
2J6BA	emdecoy1575_2J6BA	2J6BA	2.83	-0.2697	0.5616
2J6BA	emdecoy1576_2J6BA	2J6BA	2.69	-0.5987	0.3810
2J6BA	emdecoy1577_2J6BA	2J6BA	2.26	-0.8181	0.2795
2J6BA	emdecoy1578_2J6BA	2J6BA	2.55	-0.4890	0.4376
2J6BA	emdecoy1579_2J6BA	2J6BA	2.67	-0.5987	0.3810
2J6BA	emdecoy157_2J6BA	2J6BA	2.24	-1.0374	0.1945
2J6BA	emdecoy1580_2J6BA	2J6BA	2.33	-0.9277	0.2348
2J6BA	emdecoy1581_2J6BA	2J6BA	2.84	-0.2697	0.5616
2J6BA	emdecoy1582_2J6BA	2J6BA	2.46	-1.0374	0.1945
2J6BA	emdecoy1583_2J6BA	2J6BA	2.44	-0.3794	0.4979
2J6BA	emdecoy1584_2J6BA	2J6BA	2.12	-1.1471	0.1584
2J6BA	emdecoy1585_2J6BA	2J6BA	2.65	-0.9277	0.2348
2J6BA	emdecoy1586_2J6BA	2J6BA	2.44	-1.0374	0.1945
2J6BA	emdecoy1587_2J6BA	2J6BA	2.57	-0.7084	0.3282
2J6BA	emdecoy1588_2J6BA	2J6BA	2.51	-1.1471	0.1584
2J6BA	emdecoy1589_2J6BA	2J6BA	2.50	-0.8181	0.2795
2J6BA	emdecoy158_2J6BA	2J6BA	2.35	-1.2567	0.1267
2J6BA	emdecoy1590_2J6BA	2J6BA	2.56	-0.8181	0.2795
2J6BA	emdecoy1591_2J6BA	2J6BA	2.53	-0.3794	0.4979
2J6BA	emdecoy1592_2J6BA	2J6BA	3.06	0.1690	0.8466
2J6BA	emdecoy1593_2J6BA	2J6BA	2.70	-1.5857	0.0568
2J6BA	emdecoy1594_2J6BA	2J6BA	2.37	-0.8181	0.2795
2J6BA	emdecoy1595_2J6BA	2J6BA	2.16	-0.9277	0.2348
2J6BA	emdecoy1596_2J6BA	2J6BA	2.64	-0.8181	0.2795
2J6BA	emdecoy1597_2J6BA	2J6BA	3.04	-0.4890	0.4376
2J6BA	emdecoy1598_2J6BA	2J6BA	2.04	-0.8181	0.2795
2J6BA	emdecoy1599_2J6BA	2J6BA	2.93	0.2786	0.9244
2J6BA	emdecoy159_2J6BA	2J6BA	3.05	-0.1600	0.6285
2J6BA	emdecoy15_2J6BA	2J6BA	2.60	-0.5987	0.3810
2J6BA	emdecoy1600_2J6BA	2J6BA	2.80	-1.1471	0.1584
2J6BA	emdecoy1601_2J6BA	2J6BA	2.82	0.3883	1.0044
2J6BA	emdecoy1602_2J6BA	2J6BA	2.56	-0.4890	0.4376
2J6BA	emdecoy1603_2J6BA	2J6BA	2.32	-1.3664	0.0993
2J6BA	emdecoy1604_2J6BA	2J6BA	2.76	0.0593	0.7712
2J6BA	emdecoy1605_2J6BA	2J6BA	2.88	-1.3664	0.0993
2J6BA	emdecoy1606_2J6BA	2J6BA	2.39	-1.4761	0.0761
2J6BA	emdecoy1607_2J6BA	2J6BA	2.53	-1.3664	0.0993
2J6BA	emdecoy1608_2J6BA	2J6BA	2.57	-1.1471	0.1584
2J6BA	emdecoy1609_2J6BA	2J6BA	2.38	-0.7084	0.3282
2J6BA	emdecoy160_2J6BA	2J6BA	2.77	-1.0374	0.1945
2J6BA	emdecoy1610_2J6BA	2J6BA	2.41	-1.0374	0.1945
2J6BA	emdecoy1611_2J6BA	2J6BA	2.52	-1.1471	0.1584
2J6BA	emdecoy1612_2J6BA	2J6BA	2.15	-1.2567	0.1267
2J6BA	emdecoy1613_2J6BA	2J6BA	2.62	-1.0374	0.1945
2J6BA	emdecoy1614_2J6BA	2J6BA	2.11	-1.1471	0.1584
2J6BA	emdecoy1615_2J6BA	2J6BA	2.33	-0.8181	0.2795
2J6BA	emdecoy1616_2J6BA	2J6BA	2.71	-1.3664	0.0993
2J6BA	emdecoy1617_2J6BA	2J6BA	2.39	-0.9277	0.2348
2J6BA	emdecoy1618_2J6BA	2J6BA	2.18	-1.5857	0.0568
2J6BA	emdecoy1619_2J6BA	2J6BA	2.90	-1.2567	0.1267
2J6BA	emdecoy161_2J6BA	2J6BA	2.34	-1.4761	0.0761
2J6BA	emdecoy1620_2J6BA	2J6BA	2.38	-0.3794	0.4979
2J6BA	emdecoy1621_2J6BA	2J6BA	2.19	-1.4761	0.0761
2J6BA	emdecoy1622_2J6BA	2J6BA	2.68	-0.2697	0.5616
2J6BA	emdecoy1623_2J6BA	2J6BA	2.21	-0.9277	0.2348
2J6BA	emdecoy1624_2J6BA	2J6BA	2.56	-1.1471	0.1584
2J6BA	emdecoy1625_2J6BA	2J6BA	2.65	-1.4761	0.0761
2J6BA	emdecoy1626_2J6BA	2J6BA	2.22	-0.3794	0.4979
2J6BA	emdecoy1627_2J6BA	2J6BA	2.76	-1.4761	0.0761
2J6BA	emdecoy1628_2J6BA	2J6BA	2.18	-0.4890	0.4376
2J6BA	emdecoy1629_2J6BA	2J6BA	2.87	-0.7084	0.3282
2J6BA	emdecoy162_2J6BA	2J6BA	2.39	-1.2567	0.1267
2J6BA	emdecoy1630_2J6BA	2J6BA	2.31	-1.1471	0.1584
2J6BA	emdecoy1631_2J6BA	2J6BA	2.42	-0.9277	0.2348
2J6BA	emdecoy1632_2J6BA	2J6BA	2.33	-0.3794	0.4979
2J6BA	emdecoy1633_2J6BA	2J6BA	2.54	-0.2697	0.5616
2J6BA	emdecoy1634_2J6BA	2J6BA	2.72	-0.2697	0.5616
2J6BA	emdecoy1635_2J6BA	2J6BA	2.32	-1.0374	0.1945
2J6BA	emdecoy1636_2J6BA	2J6BA	2.74	-0.4890	0.4376
2J6BA	emdecoy1637_2J6BA	2J6BA	1.98	-0.8181	0.2795
2J6BA	emdecoy1638_2J6BA	2J6BA	2.48	-0.7084	0.3282
2J6BA	emdecoy1639_2J6BA	2J6BA	2.01	-0.5987	0.3810
2J6BA	emdecoy163_2J6BA	2J6BA	2.05	-0.3794	0.4979
2J6BA	emdecoy1640_2J6BA	2J6BA	2.78	-0.1600	0.6285
2J6BA	emdecoy1641_2J6BA	2J6BA	2.35	-0.7084	0.3282
2J6BA	emdecoy1642_2J6BA	2J6BA	2.27	-1.0374	0.1945
2J6BA	emdecoy1643_2J6BA	2J6BA	2.47	-0.8181	0.2795
2J6BA	emdecoy1644_2J6BA	2J6BA	2.67	-1.1471	0.1584
2J6BA	emdecoy1645_2J6BA	2J6BA	2.84	0.1690	0.8466
2J6BA	emdecoy1646_2J6BA	2J6BA	2.71	-1.5857	0.0568
2J6BA	emdecoy1647_2J6BA	2J6BA	2.15	-0.9277	0.2348
2J6BA	emdecoy1648_2J6BA	2J6BA	2.85	0.1690	0.8466
2J6BA	emdecoy1649_2J6BA	2J6BA	2.64	-1.1471	0.1584
2J6BA	emdecoy164_2J6BA	2J6BA	2.46	-0.7084	0.3282
2J6BA	emdecoy1650_2J6BA	2J6BA	1.82	-1.3664	0.0993
2J6BA	emdecoy1651_2J6BA	2J6BA	2.33	-1.1471	0.1584
2J6BA	emdecoy1652_2J6BA	2J6BA	2.76	0.2786	0.9244
2J6BA	emdecoy1653_2J6BA	2J6BA	2.65	-1.0374	0.1945
2J6BA	emdecoy1654_2J6BA	2J6BA	2.34	-0.2697	0.5616
2J6BA	emdecoy1655_2J6BA	2J6BA	2.43	-0.1600	0.6285
2J6BA	emdecoy1656_2J6BA	2J6BA	2.77	-0.7084	0.3282
2J6BA	emdecoy1657_2J6BA	2J6BA	2.43	-1.1471	0.1584
2J6BA	emdecoy1658_2J6BA	2J6BA	2.33	-1.5857	0.0568
2J6BA	emdecoy1659_2J6BA	2J6BA	2.43	-1.4761	0.0761
2J6BA	emdecoy165_2J6BA	2J6BA	2.42	-0.7084	0.3282
2J6BA	emdecoy1660_2J6BA	2J6BA	2.79	-1.0374	0.1945
2J6BA	emdecoy1661_2J6BA	2J6BA	2.68	-1.6954	0.0412
2J6BA	emdecoy1662_2J6BA	2J6BA	2.49	-1.2567	0.1267
2J6BA	emdecoy1663_2J6BA	2J6BA	2.55	-1.0374	0.1945
2J6BA	emdecoy1664_2J6BA	2J6BA	2.57	-1.3664	0.0993
2J6BA	emdecoy1665_2J6BA	2J6BA	1.98	-1.5857	0.0568
2J6BA	emdecoy1666_2J6BA	2J6BA	2.33	-0.9277	0.2348
2J6BA	emdecoy1667_2J6BA	2J6BA	2.80	-1.4761	0.0761
2J6BA	emdecoy1668_2J6BA	2J6BA	2.32	-1.3664	0.0993
2J6BA	emdecoy1669_2J6BA	2J6BA	2.78	-1.5857	0.0568
2J6BA	emdecoy166_2J6BA	2J6BA	2.98	-0.0504	0.6985
2J6BA	emdecoy1670_2J6BA	2J6BA	2.96	-0.5987	0.3810
2J6BA	emdecoy1671_2J6BA	2J6BA	2.43	-0.0504	0.6985
2J6BA	emdecoy1672_2J6BA	2J6BA	2.29	-0.9277	0.2348
2J6BA	emdecoy1673_2J6BA	2J6BA	2.28	-0.3794	0.4979
2J6BA	emdecoy1674_2J6BA	2J6BA	2.26	-0.2697	0.5616
2J6BA	emdecoy1675_2J6BA	2J6BA	2.52	-0.3794	0.4979
2J6BA	emdecoy1676_2J6BA	2J6BA	2.30	-1.3664	0.0993
2J6BA	emdecoy1677_2J6BA	2J6BA	2.76	-0.1600	0.6285
2J6BA	emdecoy1678_2J6BA	2J6BA	2.92	-1.4761	0.0761
2J6BA	emdecoy1679_2J6BA	2J6BA	2.18	-1.0374	0.1945
2J6BA	emdecoy167_2J6BA	2J6BA	2.82	0.2786	0.9244
2J6BA	emdecoy1680_2J6BA	2J6BA	2.37	-0.8181	0.2795
2J6BA	emdecoy1681_2J6BA	2J6BA	2.51	-0.9277	0.2348
2J6BA	emdecoy1682_2J6BA	2J6BA	2.29	-0.8181	0.2795
2J6BA	emdecoy1683_2J6BA	2J6BA	2.35	-1.0374	0.1945
2J6BA	emdecoy1684_2J6BA	2J6BA	2.19	-0.9277	0.2348
2J6BA	emdecoy1685_2J6BA	2J6BA	2.16	-0.9277	0.2348
2J6BA	emdecoy1686_2J6BA	2J6BA	2.77	-0.3794	0.4979
2J6BA	emdecoy1687_2J6BA	2J6BA	2.88	-0.2697	0.5616
2J6BA	emdecoy1688_2J6BA	2J6BA	2.92	-0.2697	0.5616
2J6BA	emdecoy1689_2J6BA	2J6BA	3.06	-0.0504	0.6985
2J6BA	emdecoy168_2J6BA	2J6BA	2.63	0.3883	1.0044
2J6BA	emdecoy1690_2J6BA	2J6BA	2.42	-0.8181	0.2795
2J6BA	emdecoy1691_2J6BA	2J6BA	2.36	-0.9277	0.2348
2J6BA	emdecoy1692_2J6BA	2J6BA	2.94	-0.8181	0.2795
2J6BA	emdecoy1693_2J6BA	2J6BA	2.53	0.1690	0.8466
2J6BA	emdecoy1694_2J6BA	2J6BA	2.57	-0.0504	0.6985
2J6BA	emdecoy1695_2J6BA	2J6BA	2.07	-1.4761	0.0761
2J6BA	emdecoy1696_2J6BA	2J6BA	2.55	0.1690	0.8466
2J6BA	emdecoy1697_2J6BA	2J6BA	2.57	0.1690	0.8466
2J6BA	emdecoy1698_2J6BA	2J6BA	2.33	-0.9277	0.2348
2J6BA	emdecoy1699_2J6BA	2J6BA	2.14	-1.0374	0.1945
2J6BA	emdecoy169_2J6BA	2J6BA	2.96	-1.1471	0.1584
2J6BA	emdecoy16_2J6BA	2J6BA	2.76	-0.4890	0.4376
2J6BA	emdecoy1700_2J6BA	2J6BA	2.71	-0.9277	0.2348
2J6BA	emdecoy1701_2J6BA	2J6BA	2.41	-0.2697	0.5616
2J6BA	emdecoy1702_2J6BA	2J6BA	2.75	-0.8181	0.2795
2J6BA	emdecoy1703_2J6BA	2J6BA	2.87	-0.8181	0.2795
2J6BA	emdecoy1704_2J6BA	2J6BA	2.30	-0.2697	0.5616
2J6BA	emdecoy1705_2J6BA	2J6BA	2.64	-1.3664	0.0993
2J6BA	emdecoy1706_2J6BA	2J6BA	3.02	-0.1600	0.6285
2J6BA	emdecoy1707_2J6BA	2J6BA	1.95	-0.3794	0.4979
2J6BA	emdecoy1708_2J6BA	2J6BA	2.49	-0.7084	0.3282
2J6BA	emdecoy1709_2J6BA	2J6BA	2.69	-0.3794	0.4979
2J6BA	emdecoy170_2J6BA	2J6BA	2.19	-0.7084	0.3282
2J6BA	emdecoy1710_2J6BA	2J6BA	2.72	-1.4761	0.0761
2J6BA	emdecoy1711_2J6BA	2J6BA	2.86	-0.4890	0.4376
2J6BA	emdecoy1712_2J6BA	2J6BA	3.07	-0.0504	0.6985
2J6BA	emdecoy1713_2J6BA	2J6BA	2.67	-1.4761	0.0761
2J6BA	emdecoy1714_2J6BA	2J6BA	2.53	-0.8181	0.2795
2J6BA	emdecoy1715_2J6BA	2J6BA	2.85	0.2786	0.9244
2J6BA	emdecoy1716_2J6BA	2J6BA	2.34	-1.4761	0.0761
2J6BA	emdecoy1717_2J6BA	2J6BA	2.12	-1.2567	0.1267
2J6BA	emdecoy1718_2J6BA	2J6BA	2.87	-1.4761	0.0761
2J6BA	emdecoy1719_2J6BA	2J6BA	3.06	-1.5857	0.0568
2J6BA	emdecoy171_2J6BA	2J6BA	2.12	-0.8181	0.2795
2J6BA	emdecoy1720_2J6BA	2J6BA	2.53	-1.3664	0.0993
2J6BA	emdecoy1721_2J6BA	2J6BA	2.25	-0.2697	0.5616
2J6BA	emdecoy1722_2J6BA	2J6BA	2.35	-0.5987	0.3810
2J6BA	emdecoy1723_2J6BA	2J6BA	2.63	0.0593	0.7712
2J6BA	emdecoy1724_2J6BA	2J6BA	2.42	0.1690	0.8466
2J6BA	emdecoy1725_2J6BA	2J6BA	2.42	-0.2697	0.5616
2J6BA	emdecoy1726_2J6BA	2J6BA	2.59	-0.3794	0.4979
2J6BA	emdecoy1727_2J6BA	2J6BA	2.16	-0.9277	0.2348
2J6BA	emdecoy1728_2J6BA	2J6BA	2.15	-0.5987	0.3810
2J6BA	emdecoy1729_2J6BA	2J6BA	3.10	0.1690	0.8466
2J6BA	emdecoy172_2J6BA	2J6BA	1.95	-0.2697	0.5616
2J6BA	emdecoy1730_2J6BA	2J6BA	2.84	-1.4761	0.0761
2J6BA	emdecoy1731_2J6BA	2J6BA	2.22	-1.0374	0.1945
2J6BA	emdecoy1732_2J6BA	2J6BA	2.90	-0.3794	0.4979
2J6BA	emdecoy1733_2J6BA	2J6BA	2.62	-0.1600	0.6285
2J6BA	emdecoy1734_2J6BA	2J6BA	2.43	-1.0374	0.1945
2J6BA	emdecoy1735_2J6BA	2J6BA	2.37	-0.7084	0.3282
2J6BA	emdecoy1736_2J6BA	2J6BA	2.69	0.3883	1.0044
2J6BA	emdecoy1737_2J6BA	2J6BA	2.12	-0.8181	0.2795
2J6BA	emdecoy1738_2J6BA	2J6BA	2.77	0.4980	1.0864
2J6BA	emdecoy1739_2J6BA	2J6BA	2.38	-0.8181	0.2795
2J6BA	emdecoy173_2J6BA	2J6BA	3.21	0.4980	1.0864
2J6BA	emdecoy1740_2J6BA	2J6BA	2.20	-0.9277	0.2348
2J6BA	emdecoy1741_2J6BA	2J6BA	2.81	-0.1600	0.6285
2J6BA	emdecoy1742_2J6BA	2J6BA	2.11	-1.4761	0.0761
2J6BA	emdecoy1743_2J6BA	2J6BA	2.50	-0.3794	0.4979
2J6BA	emdecoy1744_2J6BA	2J6BA	2.89	0.0593	0.7712
2J6BA	emdecoy1745_2J6BA	2J6BA	3.09	-0.3794	0.4979
2J6BA	emdecoy1746_2J6BA	2J6BA	3.25	-1.2567	0.1267
2J6BA	emdecoy1747_2J6BA	2J6BA	2.05	-1.0374	0.1945
2J6BA	emdecoy1748_2J6BA	2J6BA	2.20	-1.4761	0.0761
2J6BA	emdecoy1749_2J6BA	2J6BA	2.38	-1.2567	0.1267
2J6BA	emdecoy174_2J6BA	2J6BA	2.62	0.0593	0.7712
2J6BA	emdecoy1750_2J6BA	2J6BA	2.38	-0.7084	0.3282
2J6BA	emdecoy1751_2J6BA	2J6BA	1.98	-1.6954	0.0412
2J6BA	emdecoy1752_2J6BA	2J6BA	2.79	-0.2697	0.5616
2J6BA	emdecoy1753_2J6BA	2J6BA	2.26	-0.7084	0.3282
2J6BA	emdecoy1754_2J6BA	2J6BA	2.43	-1.4761	0.0761
2J6BA	emdecoy1755_2J6BA	2J6BA	2.52	-0.1600	0.6285
2J6BA	emdecoy1756_2J6BA	2J6BA	2.50	-0.2697	0.5616
2J6BA	emdecoy1757_2J6BA	2J6BA	2.63	-0.3794	0.4979
2J6BA	emdecoy1758_2J6BA	2J6BA	2.75	-0.2697	0.5616
2J6BA	emdecoy1759_2J6BA	2J6BA	1.86	-1.0374	0.1945
2J6BA	emdecoy175_2J6BA	2J6BA	1.83	-1.0374	0.1945
2J6BA	emdecoy1760_2J6BA	2J6BA	2.48	-0.0504	0.6985
2J6BA	emdecoy1761_2J6BA	2J6BA	2.64	-0.5987	0.3810
2J6BA	emdecoy1762_2J6BA	2J6BA	2.45	-1.5857	0.0568
2J6BA	emdecoy1763_2J6BA	2J6BA	2.38	-0.0504	0.6985
2J6BA	emdecoy1764_2J6BA	2J6BA	2.90	0.0593	0.7712
2J6BA	emdecoy1765_2J6BA	2J6BA	2.32	-1.8051	0.0290
2J6BA	emdecoy1766_2J6BA	2J6BA	2.53	0.2786	0.9244
2J6BA	emdecoy1767_2J6BA	2J6BA	2.45	0.3883	1.0044
2J6BA	emdecoy1768_2J6BA	2J6BA	2.58	-0.1600	0.6285
2J6BA	emdecoy1769_2J6BA	2J6BA	3.04	0.1690	0.8466
2J6BA	emdecoy176_2J6BA	2J6BA	2.30	-0.0504	0.6985
2J6BA	emdecoy1770_2J6BA	2J6BA	2.50	-1.1471	0.1584
2J6BA	emdecoy1771_2J6BA	2J6BA	2.38	-0.0504	0.6985
2J6BA	emdecoy1772_2J6BA	2J6BA	2.68	0.2786	0.9244
2J6BA	emdecoy1773_2J6BA	2J6BA	2.39	-0.8181	0.2795
2J6BA	emdecoy1774_2J6BA	2J6BA	2.42	-0.9277	0.2348
2J6BA	emdecoy1775_2J6BA	2J6BA	2.96	-0.9277	0.2348
2J6BA	emdecoy1776_2J6BA	2J6BA	2.35	-0.5987	0.3810
2J6BA	emdecoy1777_2J6BA	2J6BA	2.46	-0.0504	0.6985
2J6BA	emdecoy1778_2J6BA	2J6BA	2.72	-0.2697	0.5616
2J6BA	emdecoy1779_2J6BA	2J6BA	2.86	-1.4761	0.0761
2J6BA	emdecoy177_2J6BA	2J6BA	2.50	-1.2567	0.1267
2J6BA	emdecoy1780_2J6BA	2J6BA	2.77	-0.7084	0.3282
2J6BA	emdecoy1781_2J6BA	2J6BA	2.79	-1.4761	0.0761
2J6BA	emdecoy1782_2J6BA	2J6BA	2.78	-0.1600	0.6285
2J6BA	emdecoy1783_2J6BA	2J6BA	2.59	-1.4761	0.0761
2J6BA	emdecoy1784_2J6BA	2J6BA	2.28	-0.8181	0.2795
2J6BA	emdecoy1785_2J6BA	2J6BA	2.51	-0.7084	0.3282
2J6BA	emdecoy1786_2J6BA	2J6BA	2.16	-0.9277	0.2348
2J6BA	emdecoy1787_2J6BA	2J6BA	2.87	-0.0504	0.6985
2J6BA	emdecoy1788_2J6BA	2J6BA	2.07	-0.7084	0.3282
2J6BA	emdecoy1789_2J6BA	2J6BA	2.74	0.2786	0.9244
2J6BA	emdecoy178_2J6BA	2J6BA	2.33	-0.9277	0.2348
2J6BA	emdecoy1790_2J6BA	2J6BA	2.21	-0.3794	0.4979
2J6BA	emdecoy1791_2J6BA	2J6BA	2.87	-0.4890	0.4376
2J6BA	emdecoy1792_2J6BA	2J6BA	2.69	-0.5987	0.3810
2J6BA	emdecoy1793_2J6BA	2J6BA	2.86	-0.8181	0.2795
2J6BA	emdecoy1794_2J6BA	2J6BA	3.30	-1.2567	0.1267
2J6BA	emdecoy1795_2J6BA	2J6BA	2.54	-0.0504	0.6985
2J6BA	emdecoy1796_2J6BA	2J6BA	2.56	0.2786	0.9244
2J6BA	emdecoy1797_2J6BA	2J6BA	2.48	-1.1471	0.1584
2J6BA	emdecoy1798_2J6BA	2J6BA	2.03	-1.0374	0.1945
2J6BA	emdecoy1799_2J6BA	2J6BA	2.80	-0.3794	0.4979
2J6BA	emdecoy179_2J6BA	2J6BA	1.54	-1.2567	0.1267
2J6BA	emdecoy17_2J6BA	2J6BA	2.69	-0.5987	0.3810
2J6BA	emdecoy1800_2J6BA	2J6BA	3.07	-0.7084	0.3282
2J6BA	emdecoy1801_2J6BA	2J6BA	2.37	-1.2567	0.1267
2J6BA	emdecoy1802_2J6BA	2J6BA	2.64	-0.8181	0.2795
2J6BA	emdecoy1803_2J6BA	2J6BA	2.87	0.0593	0.7712
2J6BA	emdecoy1804_2J6BA	2J6BA	2.53	-0.8181	0.2795
2J6BA	emdecoy1805_2J6BA	2J6BA	2.42	-0.7084	0.3282
2J6BA	emdecoy1806_2J6BA	2J6BA	3.02	-0.3794	0.4979
2J6BA	emdecoy1807_2J6BA	2J6BA	2.71	0.1690	0.8466
2J6BA	emdecoy1808_2J6BA	2J6BA	2.32	-0.0504	0.6985
2J6BA	emdecoy1809_2J6BA	2J6BA	2.91	-0.0504	0.6985
2J6BA	emdecoy180_2J6BA	2J6BA	2.28	-0.7084	0.3282
2J6BA	emdecoy1810_2J6BA	2J6BA	2.60	-0.7084	0.3282
2J6BA	emdecoy1811_2J6BA	2J6BA	2.36	0.0593	0.7712
2J6BA	emdecoy1812_2J6BA	2J6BA	2.52	-0.9277	0.2348
2J6BA	emdecoy1813_2J6BA	2J6BA	2.54	-0.8181	0.2795
2J6BA	emdecoy1814_2J6BA	2J6BA	2.40	-0.9277	0.2348
2J6BA	emdecoy1815_2J6BA	2J6BA	2.55	-1.0374	0.1945
2J6BA	emdecoy1816_2J6BA	2J6BA	2.23	-0.8181	0.2795
2J6BA	emdecoy1817_2J6BA	2J6BA	2.44	-0.0504	0.6985
2J6BA	emdecoy1818_2J6BA	2J6BA	2.95	0.1690	0.8466
2J6BA	emdecoy1819_2J6BA	2J6BA	2.72	-0.5987	0.3810
2J6BA	emdecoy181_2J6BA	2J6BA	2.36	-0.3794	0.4979
2J6BA	emdecoy1820_2J6BA	2J6BA	2.93	-0.1600	0.6285
2J6BA	emdecoy1821_2J6BA	2J6BA	2.40	-1.4761	0.0761
2J6BA	emdecoy1822_2J6BA	2J6BA	2.53	-0.0504	0.6985
2J6BA	emdecoy1823_2J6BA	2J6BA	2.59	-0.1600	0.6285
2J6BA	emdecoy1824_2J6BA	2J6BA	2.52	-0.0504	0.6985
2J6BA	emdecoy1825_2J6BA	2J6BA	2.63	-0.7084	0.3282
2J6BA	emdecoy1826_2J6BA	2J6BA	2.43	-0.9277	0.2348
2J6BA	emdecoy1827_2J6BA	2J6BA	2.40	-0.0504	0.6985
2J6BA	emdecoy1828_2J6BA	2J6BA	2.48	0.2786	0.9244
2J6BA	emdecoy1829_2J6BA	2J6BA	2.24	-1.1471	0.1584
2J6BA	emdecoy182_2J6BA	2J6BA	2.37	-0.9277	0.2348
2J6BA	emdecoy1830_2J6BA	2J6BA	2.71	-0.4890	0.4376
2J6BA	emdecoy1831_2J6BA	2J6BA	2.66	-0.0504	0.6985
2J6BA	emdecoy1832_2J6BA	2J6BA	2.81	-1.4761	0.0761
2J6BA	emdecoy1833_2J6BA	2J6BA	2.28	-0.1600	0.6285
2J6BA	emdecoy1834_2J6BA	2J6BA	2.85	-1.5857	0.0568
2J6BA	emdecoy1835_2J6BA	2J6BA	3.14	-0.7084	0.3282
2J6BA	emdecoy1836_2J6BA	2J6BA	2.25	-1.2567	0.1267
2J6BA	emdecoy1837_2J6BA	2J6BA	2.31	-1.0374	0.1945
2J6BA	emdecoy1838_2J6BA	2J6BA	2.24	-1.2567	0.1267
2J6BA	emdecoy1839_2J6BA	2J6BA	2.68	-0.7084	0.3282
2J6BA	emdecoy183_2J6BA	2J6BA	2.75	-1.1471	0.1584
2J6BA	emdecoy1840_2J6BA	2J6BA	1.96	-1.5857	0.0568
2J6BA	emdecoy1841_2J6BA	2J6BA	2.80	0.1690	0.8466
2J6BA	emdecoy1842_2J6BA	2J6BA	3.00	-0.4890	0.4376
2J6BA	emdecoy1843_2J6BA	2J6BA	2.57	0.0593	0.7712
2J6BA	emdecoy1844_2J6BA	2J6BA	2.75	-0.1600	0.6285
2J6BA	emdecoy1845_2J6BA	2J6BA	2.88	-0.8181	0.2795
2J6BA	emdecoy1846_2J6BA	2J6BA	2.39	-0.4890	0.4376
2J6BA	emdecoy1847_2J6BA	2J6BA	2.49	-0.5987	0.3810
2J6BA	emdecoy1848_2J6BA	2J6BA	2.80	-0.9277	0.2348
2J6BA	emdecoy1849_2J6BA	2J6BA	2.57	-1.1471	0.1584
2J6BA	emdecoy184_2J6BA	2J6BA	2.84	-0.7084	0.3282
2J6BA	emdecoy1850_2J6BA	2J6BA	2.75	-1.0374	0.1945
2J6BA	emdecoy1851_2J6BA	2J6BA	2.55	-1.3664	0.0993
2J6BA	emdecoy1852_2J6BA	2J6BA	2.55	-1.3664	0.0993
2J6BA	emdecoy1853_2J6BA	2J6BA	2.26	-1.3664	0.0993
2J6BA	emdecoy1854_2J6BA	2J6BA	2.35	-0.7084	0.3282
2J6BA	emdecoy1855_2J6BA	2J6BA	2.75	-0.8181	0.2795
2J6BA	emdecoy1856_2J6BA	2J6BA	2.94	0.1690	0.8466
2J6BA	emdecoy1857_2J6BA	2J6BA	2.75	-0.3794	0.4979
2J6BA	emdecoy1858_2J6BA	2J6BA	2.40	0.3883	1.0044
2J6BA	emdecoy1859_2J6BA	2J6BA	2.52	-0.1600	0.6285
2J6BA	emdecoy185_2J6BA	2J6BA	2.34	-1.4761	0.0761
2J6BA	emdecoy1860_2J6BA	2J6BA	2.88	0.0593	0.7712
2J6BA	emdecoy1861_2J6BA	2J6BA	2.21	-1.1471	0.1584
2J6BA	emdecoy1862_2J6BA	2J6BA	2.61	-0.7084	0.3282
2J6BA	emdecoy1863_2J6BA	2J6BA	2.68	-1.0374	0.1945
2J6BA	emdecoy1864_2J6BA	2J6BA	2.68	-0.7084	0.3282
2J6BA	emdecoy1865_2J6BA	2J6BA	2.81	-1.2567	0.1267
2J6BA	emdecoy1866_2J6BA	2J6BA	3.33	-1.1471	0.1584
2J6BA	emdecoy1867_2J6BA	2J6BA	2.38	-0.8181	0.2795
2J6BA	emdecoy1868_2J6BA	2J6BA	2.56	-1.3664	0.0993
2J6BA	emdecoy1869_2J6BA	2J6BA	2.59	-1.2567	0.1267
2J6BA	emdecoy186_2J6BA	2J6BA	1.96	-0.7084	0.3282
2J6BA	emdecoy1870_2J6BA	2J6BA	2.70	-0.5987	0.3810
2J6BA	emdecoy1871_2J6BA	2J6BA	2.42	-0.8181	0.2795
2J6BA	emdecoy1872_2J6BA	2J6BA	2.95	-1.1471	0.1584
2J6BA	emdecoy1873_2J6BA	2J6BA	2.46	0.2786	0.9244
2J6BA	emdecoy1874_2J6BA	2J6BA	2.65	-1.1471	0.1584
2J6BA	emdecoy1875_2J6BA	2J6BA	2.27	-1.1471	0.1584
2J6BA	emdecoy1876_2J6BA	2J6BA	2.71	-0.5987	0.3810
2J6BA	emdecoy1877_2J6BA	2J6BA	2.19	-1.1471	0.1584
2J6BA	emdecoy1878_2J6BA	2J6BA	2.37	-1.1471	0.1584
2J6BA	emdecoy1879_2J6BA	2J6BA	2.82	-0.0504	0.6985
2J6BA	emdecoy187_2J6BA	2J6BA	2.52	-1.0374	0.1945
2J6BA	emdecoy1880_2J6BA	2J6BA	2.72	-0.0504	0.6985
2J6BA	emdecoy1881_2J6BA	2J6BA	2.72	-0.2697	0.5616
2J6BA	emdecoy1882_2J6BA	2J6BA	2.61	-0.5987	0.3810
2J6BA	emdecoy1883_2J6BA	2J6BA	2.50	-0.4890	0.4376
2J6BA	emdecoy1884_2J6BA	2J6BA	2.60	-0.7084	0.3282
2J6BA	emdecoy1885_2J6BA	2J6BA	2.60	0.1690	0.8466
2J6BA	emdecoy1886_2J6BA	2J6BA	2.91	-0.9277	0.2348
2J6BA	emdecoy1887_2J6BA	2J6BA	2.90	-1.3664	0.0993
2J6BA	emdecoy1888_2J6BA	2J6BA	2.82	-0.5987	0.3810
2J6BA	emdecoy1889_2J6BA	2J6BA	2.22	-1.2567	0.1267
2J6BA	emdecoy188_2J6BA	2J6BA	2.36	-0.2697	0.5616
2J6BA	emdecoy1890_2J6BA	2J6BA	2.79	-0.5987	0.3810
2J6BA	emdecoy1891_2J6BA	2J6BA	2.34	-1.2567	0.1267
2J6BA	emdecoy1892_2J6BA	2J6BA	2.80	-0.2697	0.5616
2J6BA	emdecoy1893_2J6BA	2J6BA	2.53	-0.8181	0.2795
2J6BA	emdecoy1894_2J6BA	2J6BA	2.57	-0.4890	0.4376
2J6BA	emdecoy1895_2J6BA	2J6BA	2.66	-0.5987	0.3810
2J6BA	emdecoy1896_2J6BA	2J6BA	2.06	-1.0374	0.1945
2J6BA	emdecoy1897_2J6BA	2J6BA	3.04	0.0593	0.7712
2J6BA	emdecoy1898_2J6BA	2J6BA	2.63	-0.4890	0.4376
2J6BA	emdecoy1899_2J6BA	2J6BA	2.80	-0.9277	0.2348
2J6BA	emdecoy189_2J6BA	2J6BA	2.89	0.4980	1.0864
2J6BA	emdecoy18_2J6BA	2J6BA	2.64	-0.3794	0.4979
2J6BA	emdecoy1900_2J6BA	2J6BA	2.76	-1.9147	0.0196
2J6BA	emdecoy1901_2J6BA	2J6BA	2.12	-0.8181	0.2795
2J6BA	emdecoy1902_2J6BA	2J6BA	2.32	-0.8181	0.2795
2J6BA	emdecoy1903_2J6BA	2J6BA	2.61	-0.7084	0.3282
2J6BA	emdecoy1904_2J6BA	2J6BA	2.90	-0.0504	0.6985
2J6BA	emdecoy1905_2J6BA	2J6BA	2.89	0.2786	0.9244
2J6BA	emdecoy1906_2J6BA	2J6BA	2.68	-0.7084	0.3282
2J6BA	emdecoy1907_2J6BA	2J6BA	2.56	-1.5857	0.0568
2J6BA	emdecoy1908_2J6BA	2J6BA	2.23	-0.7084	0.3282
2J6BA	emdecoy1909_2J6BA	2J6BA	2.29	-1.1471	0.1584
2J6BA	emdecoy190_2J6BA	2J6BA	2.47	-1.1471	0.1584
2J6BA	emdecoy1910_2J6BA	2J6BA	2.45	-1.2567	0.1267
2J6BA	emdecoy1911_2J6BA	2J6BA	2.67	0.1690	0.8466
2J6BA	emdecoy1912_2J6BA	2J6BA	2.95	0.2786	0.9244
2J6BA	emdecoy1913_2J6BA	2J6BA	2.54	-1.4761	0.0761
2J6BA	emdecoy1914_2J6BA	2J6BA	3.03	0.0593	0.7712
2J6BA	emdecoy1915_2J6BA	2J6BA	1.96	-1.2567	0.1267
2J6BA	emdecoy1916_2J6BA	2J6BA	2.63	0.2786	0.9244
2J6BA	emdecoy1917_2J6BA	2J6BA	2.17	-1.2567	0.1267
2J6BA	emdecoy1918_2J6BA	2J6BA	2.59	-1.0374	0.1945
2J6BA	emdecoy1919_2J6BA	2J6BA	2.52	-0.8181	0.2795
2J6BA	emdecoy191_2J6BA	2J6BA	2.92	0.9367	1.4317
2J6BA	emdecoy1920_2J6BA	2J6BA	2.79	-0.3794	0.4979
2J6BA	emdecoy1921_2J6BA	2J6BA	2.02	-1.3664	0.0993
2J6BA	emdecoy1922_2J6BA	2J6BA	1.75	-1.3664	0.0993
2J6BA	emdecoy1923_2J6BA	2J6BA	2.62	-1.0374	0.1945
2J6BA	emdecoy1924_2J6BA	2J6BA	2.56	-1.3664	0.0993
2J6BA	emdecoy1925_2J6BA	2J6BA	2.40	-0.9277	0.2348
2J6BA	emdecoy1926_2J6BA	2J6BA	2.28	-1.1471	0.1584
2J6BA	emdecoy1927_2J6BA	2J6BA	2.62	0.3883	1.0044
2J6BA	emdecoy1928_2J6BA	2J6BA	2.39	-0.9277	0.2348
2J6BA	emdecoy1929_2J6BA	2J6BA	2.46	-0.9277	0.2348
2J6BA	emdecoy192_2J6BA	2J6BA	2.86	0.8270	1.3431
2J6BA	emdecoy1930_2J6BA	2J6BA	2.73	0.2786	0.9244
2J6BA	emdecoy1931_2J6BA	2J6BA	2.71	-0.5987	0.3810
2J6BA	emdecoy1932_2J6BA	2J6BA	2.50	-0.5987	0.3810
2J6BA	emdecoy1933_2J6BA	2J6BA	2.80	-0.5987	0.3810
2J6BA	emdecoy1934_2J6BA	2J6BA	2.49	-0.8181	0.2795
2J6BA	emdecoy1935_2J6BA	2J6BA	2.04	-1.4761	0.0761
2J6BA	emdecoy1936_2J6BA	2J6BA	2.59	-0.5987	0.3810
2J6BA	emdecoy1937_2J6BA	2J6BA	3.07	-0.7084	0.3282
2J6BA	emdecoy1938_2J6BA	2J6BA	3.07	-0.7084	0.3282
2J6BA	emdecoy1939_2J6BA	2J6BA	2.68	-0.4890	0.4376
2J6BA	emdecoy193_2J6BA	2J6BA	2.84	-0.2697	0.5616
2J6BA	emdecoy1940_2J6BA	2J6BA	3.03	-0.5987	0.3810
2J6BA	emdecoy1941_2J6BA	2J6BA	2.67	-0.2697	0.5616
2J6BA	emdecoy1942_2J6BA	2J6BA	2.92	0.0593	0.7712
2J6BA	emdecoy1943_2J6BA	2J6BA	2.25	-0.5987	0.3810
2J6BA	emdecoy1944_2J6BA	2J6BA	2.62	-0.4890	0.4376
2J6BA	emdecoy1945_2J6BA	2J6BA	2.39	0.0593	0.7712
2J6BA	emdecoy1946_2J6BA	2J6BA	2.30	-0.4890	0.4376
2J6BA	emdecoy1947_2J6BA	2J6BA	2.41	-0.7084	0.3282
2J6BA	emdecoy1948_2J6BA	2J6BA	2.38	-0.2697	0.5616
2J6BA	emdecoy1949_2J6BA	2J6BA	2.54	-0.2697	0.5616
2J6BA	emdecoy194_2J6BA	2J6BA	2.57	-0.8181	0.2795
2J6BA	emdecoy1950_2J6BA	2J6BA	2.60	-0.0504	0.6985
2J6BA	emdecoy1951_2J6BA	2J6BA	2.67	0.0593	0.7712
2J6BA	emdecoy1952_2J6BA	2J6BA	2.63	0.0593	0.7712
2J6BA	emdecoy1953_2J6BA	2J6BA	2.90	0.0593	0.7712
2J6BA	emdecoy1954_2J6BA	2J6BA	2.74	-1.2567	0.1267
2J6BA	emdecoy1955_2J6BA	2J6BA	1.58	-1.5857	0.0568
2J6BA	emdecoy1956_2J6BA	2J6BA	2.62	-1.5857	0.0568
2J6BA	emdecoy1957_2J6BA	2J6BA	2.65	-0.9277	0.2348
2J6BA	emdecoy1958_2J6BA	2J6BA	2.03	-1.3664	0.0993
2J6BA	emdecoy1959_2J6BA	2J6BA	2.57	-0.5987	0.3810
2J6BA	emdecoy195_2J6BA	2J6BA	2.66	-0.7084	0.3282
2J6BA	emdecoy1960_2J6BA	2J6BA	2.81	0.0593	0.7712
2J6BA	emdecoy1961_2J6BA	2J6BA	2.99	0.1690	0.8466
2J6BA	emdecoy1962_2J6BA	2J6BA	2.40	-1.2567	0.1267
2J6BA	emdecoy1963_2J6BA	2J6BA	2.69	0.2786	0.9244
2J6BA	emdecoy1964_2J6BA	2J6BA	2.56	-1.0374	0.1945
2J6BA	emdecoy1965_2J6BA	2J6BA	2.93	0.0593	0.7712
2J6BA	emdecoy1966_2J6BA	2J6BA	2.21	-1.1471	0.1584
2J6BA	emdecoy1967_2J6BA	2J6BA	2.63	0.3883	1.0044
2J6BA	emdecoy1968_2J6BA	2J6BA	2.94	0.0593	0.7712
2J6BA	emdecoy1969_2J6BA	2J6BA	2.61	0.4980	1.0864
2J6BA	emdecoy196_2J6BA	2J6BA	2.01	-1.1471	0.1584
2J6BA	emdecoy1970_2J6BA	2J6BA	2.54	-0.8181	0.2795
2J6BA	emdecoy1971_2J6BA	2J6BA	2.39	-0.1600	0.6285
2J6BA	emdecoy1972_2J6BA	2J6BA	2.56	-0.8181	0.2795
2J6BA	emdecoy1973_2J6BA	2J6BA	2.55	-0.9277	0.2348
2J6BA	emdecoy1974_2J6BA	2J6BA	2.48	0.2786	0.9244
2J6BA	emdecoy1975_2J6BA	2J6BA	2.33	0.1690	0.8466
2J6BA	emdecoy1976_2J6BA	2J6BA	2.79	0.2786	0.9244
2J6BA	emdecoy1977_2J6BA	2J6BA	2.86	-0.7084	0.3282
2J6BA	emdecoy1978_2J6BA	2J6BA	2.49	0.3883	1.0044
2J6BA	emdecoy1979_2J6BA	2J6BA	2.91	0.2786	0.9244
2J6BA	emdecoy197_2J6BA	2J6BA	2.30	-0.4890	0.4376
2J6BA	emdecoy1980_2J6BA	2J6BA	2.48	-0.5987	0.3810
2J6BA	emdecoy1981_2J6BA	2J6BA	2.59	0.1690	0.8466
2J6BA	emdecoy1982_2J6BA	2J6BA	2.69	0.3883	1.0044
2J6BA	emdecoy1983_2J6BA	2J6BA	2.84	0.3883	1.0044
2J6BA	emdecoy1984_2J6BA	2J6BA	2.46	-0.0504	0.6985
2J6BA	emdecoy1985_2J6BA	2J6BA	2.54	-0.5987	0.3810
2J6BA	emdecoy1986_2J6BA	2J6BA	2.29	-0.4890	0.4376
2J6BA	emdecoy1987_2J6BA	2J6BA	2.50	-0.7084	0.3282
2J6BA	emdecoy1988_2J6BA	2J6BA	2.58	-0.5987	0.3810
2J6BA	emdecoy1989_2J6BA	2J6BA	2.40	-0.2697	0.5616
2J6BA	emdecoy198_2J6BA	2J6BA	2.32	-0.7084	0.3282
2J6BA	emdecoy1990_2J6BA	2J6BA	2.57	-0.2697	0.5616
2J6BA	emdecoy1991_2J6BA	2J6BA	2.53	-0.7084	0.3282
2J6BA	emdecoy1992_2J6BA	2J6BA	2.58	-0.4890	0.4376
2J6BA	emdecoy1993_2J6BA	2J6BA	2.62	-0.5987	0.3810
2J6BA	emdecoy1994_2J6BA	2J6BA	2.32	-0.0504	0.6985
2J6BA	emdecoy1995_2J6BA	2J6BA	2.62	-0.3794	0.4979
2J6BA	emdecoy1996_2J6BA	2J6BA	2.55	-0.3794	0.4979
2J6BA	emdecoy1997_2J6BA	2J6BA	2.54	-0.3794	0.4979
2J6BA	emdecoy1998_2J6BA	2J6BA	2.55	-0.1600	0.6285
2J6BA	emdecoy1999_2J6BA	2J6BA	2.01	-0.3794	0.4979
2J6BA	emdecoy199_2J6BA	2J6BA	2.89	-0.9277	0.2348
2J6BA	emdecoy19_2J6BA	2J6BA	2.62	-1.2567	0.1267
2J6BA	emdecoy1_2J6BA	2J6BA	2.31	1.8140	2.1792
2J6BA	emdecoy2000_2J6BA	2J6BA	2.26	0.1690	0.8466
2J6BA	emdecoy2001_2J6BA	2J6BA	3.02	-0.2697	0.5616
2J6BA	emdecoy2002_2J6BA	2J6BA	2.64	-0.4890	0.4376
2J6BA	emdecoy2003_2J6BA	2J6BA	2.47	-0.1600	0.6285
2J6BA	emdecoy2004_2J6BA	2J6BA	2.60	-1.3664	0.0993
2J6BA	emdecoy2005_2J6BA	2J6BA	2.62	-0.3794	0.4979
2J6BA	emdecoy2006_2J6BA	2J6BA	2.16	-0.5987	0.3810
2J6BA	emdecoy2007_2J6BA	2J6BA	2.42	-1.1471	0.1584
2J6BA	emdecoy2008_2J6BA	2J6BA	1.90	-1.0374	0.1945
2J6BA	emdecoy2009_2J6BA	2J6BA	3.02	-0.0504	0.6985
2J6BA	emdecoy200_2J6BA	2J6BA	2.78	-0.2697	0.5616
2J6BA	emdecoy2010_2J6BA	2J6BA	1.78	-1.1471	0.1584
2J6BA	emdecoy2011_2J6BA	2J6BA	2.21	-1.5857	0.0568
2J6BA	emdecoy2012_2J6BA	2J6BA	2.32	-1.1471	0.1584
2J6BA	emdecoy2013_2J6BA	2J6BA	3.04	0.3883	1.0044
2J6BA	emdecoy2014_2J6BA	2J6BA	2.22	-1.2567	0.1267
2J6BA	emdecoy2015_2J6BA	2J6BA	2.05	-1.1471	0.1584
2J6BA	emdecoy2016_2J6BA	2J6BA	2.19	-1.0374	0.1945
2J6BA	emdecoy2017_2J6BA	2J6BA	2.36	-1.0374	0.1945
2J6BA	emdecoy2018_2J6BA	2J6BA	2.75	-1.0374	0.1945
2J6BA	emdecoy2019_2J6BA	2J6BA	2.79	-0.4890	0.4376
2J6BA	emdecoy201_2J6BA	2J6BA	3.00	-0.9277	0.2348
2J6BA	emdecoy2020_2J6BA	2J6BA	2.15	-1.3664	0.0993
2J6BA	emdecoy2021_2J6BA	2J6BA	2.54	-0.3794	0.4979
2J6BA	emdecoy2022_2J6BA	2J6BA	2.75	-0.2697	0.5616
2J6BA	emdecoy2023_2J6BA	2J6BA	2.88	0.1690	0.8466
2J6BA	emdecoy2024_2J6BA	2J6BA	2.71	-1.1471	0.1584
2J6BA	emdecoy2025_2J6BA	2J6BA	2.46	-0.8181	0.2795
2J6BA	emdecoy2026_2J6BA	2J6BA	2.05	-1.1471	0.1584
2J6BA	emdecoy2027_2J6BA	2J6BA	2.48	-0.7084	0.3282
2J6BA	emdecoy2028_2J6BA	2J6BA	2.82	0.2786	0.9244
2J6BA	emdecoy2029_2J6BA	2J6BA	2.57	-1.2567	0.1267
2J6BA	emdecoy202_2J6BA	2J6BA	2.77	-0.9277	0.2348
2J6BA	emdecoy2030_2J6BA	2J6BA	2.18	-0.5987	0.3810
2J6BA	emdecoy2031_2J6BA	2J6BA	2.10	-1.1471	0.1584
2J6BA	emdecoy2032_2J6BA	2J6BA	2.14	-1.1471	0.1584
2J6BA	emdecoy2033_2J6BA	2J6BA	1.88	-1.4761	0.0761
2J6BA	emdecoy2034_2J6BA	2J6BA	3.12	-0.0504	0.6985
2J6BA	emdecoy2035_2J6BA	2J6BA	2.61	0.1690	0.8466
2J6BA	emdecoy2036_2J6BA	2J6BA	2.75	-0.3794	0.4979
2J6BA	emdecoy2037_2J6BA	2J6BA	2.69	0.3883	1.0044
2J6BA	emdecoy2038_2J6BA	2J6BA	2.37	-0.9277	0.2348
2J6BA	emdecoy2039_2J6BA	2J6BA	2.03	-0.4890	0.4376
2J6BA	emdecoy203_2J6BA	2J6BA	2.38	-1.2567	0.1267
2J6BA	emdecoy2040_2J6BA	2J6BA	2.83	-0.2697	0.5616
2J6BA	emdecoy2041_2J6BA	2J6BA	2.78	-0.7084	0.3282
2J6BA	emdecoy2042_2J6BA	2J6BA	2.68	-0.0504	0.6985
2J6BA	emdecoy2043_2J6BA	2J6BA	3.02	0.0593	0.7712
2J6BA	emdecoy2044_2J6BA	2J6BA	2.38	-0.8181	0.2795
2J6BA	emdecoy2045_2J6BA	2J6BA	2.69	0.3883	1.0044
2J6BA	emdecoy2046_2J6BA	2J6BA	2.17	-0.7084	0.3282
2J6BA	emdecoy2047_2J6BA	2J6BA	1.90	-1.4761	0.0761
2J6BA	emdecoy2048_2J6BA	2J6BA	2.29	-0.5987	0.3810
2J6BA	emdecoy2049_2J6BA	2J6BA	1.93	-1.1471	0.1584
2J6BA	emdecoy204_2J6BA	2J6BA	2.65	-0.1600	0.6285
2J6BA	emdecoy2050_2J6BA	2J6BA	2.59	-0.8181	0.2795
2J6BA	emdecoy2051_2J6BA	2J6BA	2.70	-0.5987	0.3810
2J6BA	emdecoy2052_2J6BA	2J6BA	2.37	-0.3794	0.4979
2J6BA	emdecoy2053_2J6BA	2J6BA	2.78	-0.3794	0.4979
2J6BA	emdecoy2054_2J6BA	2J6BA	2.48	-0.2697	0.5616
2J6BA	emdecoy2055_2J6BA	2J6BA	2.20	-1.1471	0.1584
2J6BA	emdecoy2056_2J6BA	2J6BA	2.57	-1.0374	0.1945
2J6BA	emdecoy2057_2J6BA	2J6BA	1.90	-1.2567	0.1267
2J6BA	emdecoy2058_2J6BA	2J6BA	2.68	-1.2567	0.1267
2J6BA	emdecoy2059_2J6BA	2J6BA	2.82	-1.2567	0.1267
2J6BA	emdecoy205_2J6BA	2J6BA	2.02	-1.4761	0.0761
2J6BA	emdecoy2060_2J6BA	2J6BA	2.67	-0.9277	0.2348
2J6BA	emdecoy2061_2J6BA	2J6BA	2.79	0.0593	0.7712
2J6BA	emdecoy2062_2J6BA	2J6BA	2.24	-1.2567	0.1267
2J6BA	emdecoy2063_2J6BA	2J6BA	2.58	-0.5987	0.3810
2J6BA	emdecoy2064_2J6BA	2J6BA	2.73	-0.8181	0.2795
2J6BA	emdecoy2065_2J6BA	2J6BA	2.23	-1.1471	0.1584
2J6BA	emdecoy2066_2J6BA	2J6BA	2.45	-1.3664	0.0993
2J6BA	emdecoy2067_2J6BA	2J6BA	2.64	-1.1471	0.1584
2J6BA	emdecoy2068_2J6BA	2J6BA	2.44	-1.1471	0.1584
2J6BA	emdecoy2069_2J6BA	2J6BA	2.30	-1.0374	0.1945
2J6BA	emdecoy206_2J6BA	2J6BA	2.37	-0.1600	0.6285
2J6BA	emdecoy2070_2J6BA	2J6BA	2.75	-0.4890	0.4376
2J6BA	emdecoy2071_2J6BA	2J6BA	2.40	-1.4761	0.0761
2J6BA	emdecoy2072_2J6BA	2J6BA	2.01	-1.3664	0.0993
2J6BA	emdecoy2073_2J6BA	2J6BA	2.66	-1.0374	0.1945
2J6BA	emdecoy2074_2J6BA	2J6BA	2.85	-1.5857	0.0568
2J6BA	emdecoy2075_2J6BA	2J6BA	2.63	-0.4890	0.4376
2J6BA	emdecoy2076_2J6BA	2J6BA	2.56	-1.3664	0.0993
2J6BA	emdecoy2077_2J6BA	2J6BA	2.54	-0.9277	0.2348
2J6BA	emdecoy2078_2J6BA	2J6BA	1.72	-1.2567	0.1267
2J6BA	emdecoy2079_2J6BA	2J6BA	2.55	-0.3794	0.4979
2J6BA	emdecoy207_2J6BA	2J6BA	2.65	-1.1471	0.1584
2J6BA	emdecoy2080_2J6BA	2J6BA	2.55	-1.3664	0.0993
2J6BA	emdecoy2081_2J6BA	2J6BA	2.25	-1.0374	0.1945
2J6BA	emdecoy2082_2J6BA	2J6BA	1.98	-1.4761	0.0761
2J6BA	emdecoy2083_2J6BA	2J6BA	2.00	-1.3664	0.0993
2J6BA	emdecoy2084_2J6BA	2J6BA	2.01	-1.5857	0.0568
2J6BA	emdecoy2085_2J6BA	2J6BA	2.94	-0.9277	0.2348
2J6BA	emdecoy2086_2J6BA	2J6BA	1.84	-1.2567	0.1267
2J6BA	emdecoy2087_2J6BA	2J6BA	2.23	-1.2567	0.1267
2J6BA	emdecoy2088_2J6BA	2J6BA	3.05	-1.2567	0.1267
2J6BA	emdecoy2089_2J6BA	2J6BA	2.64	0.2786	0.9244
2J6BA	emdecoy208_2J6BA	2J6BA	2.56	-1.0374	0.1945
2J6BA	emdecoy2090_2J6BA	2J6BA	2.82	-0.5987	0.3810
2J6BA	emdecoy2091_2J6BA	2J6BA	2.09	-1.0374	0.1945
2J6BA	emdecoy2092_2J6BA	2J6BA	2.00	-1.0374	0.1945
2J6BA	emdecoy2093_2J6BA	2J6BA	1.85	-1.3664	0.0993
2J6BA	emdecoy2094_2J6BA	2J6BA	2.79	-0.1600	0.6285
2J6BA	emdecoy2095_2J6BA	2J6BA	2.15	-1.2567	0.1267
2J6BA	emdecoy2096_2J6BA	2J6BA	2.01	-1.2567	0.1267
2J6BA	emdecoy2097_2J6BA	2J6BA	2.29	-1.2567	0.1267
2J6BA	emdecoy2098_2J6BA	2J6BA	2.32	-1.0374	0.1945
2J6BA	emdecoy2099_2J6BA	2J6BA	2.12	-0.8181	0.2795
2J6BA	emdecoy209_2J6BA	2J6BA	2.38	-1.4761	0.0761
2J6BA	emdecoy20_2J6BA	2J6BA	2.23	-1.2567	0.1267
2J6BA	emdecoy2100_2J6BA	2J6BA	2.20	-1.5857	0.0568
2J6BA	emdecoy2101_2J6BA	2J6BA	1.73	-1.6954	0.0412
2J6BA	emdecoy2102_2J6BA	2J6BA	3.07	1.4850	1.8923
2J6BA	emdecoy2103_2J6BA	2J6BA	2.68	-0.3794	0.4979
2J6BA	emdecoy2104_2J6BA	2J6BA	2.72	-0.3794	0.4979
2J6BA	emdecoy2105_2J6BA	2J6BA	2.50	-1.1471	0.1584
2J6BA	emdecoy2106_2J6BA	2J6BA	2.76	-0.5987	0.3810
2J6BA	emdecoy2107_2J6BA	2J6BA	2.92	-0.4890	0.4376
2J6BA	emdecoy2108_2J6BA	2J6BA	2.45	-1.2567	0.1267
2J6BA	emdecoy2109_2J6BA	2J6BA	2.31	-0.9277	0.2348
2J6BA	emdecoy210_2J6BA	2J6BA	2.89	0.8270	1.3431
2J6BA	emdecoy2110_2J6BA	2J6BA	2.47	-1.2567	0.1267
2J6BA	emdecoy2111_2J6BA	2J6BA	2.28	-1.2567	0.1267
2J6BA	emdecoy2112_2J6BA	2J6BA	2.98	-0.5987	0.3810
2J6BA	emdecoy2113_2J6BA	2J6BA	2.64	-1.3664	0.0993
2J6BA	emdecoy2114_2J6BA	2J6BA	2.69	-1.0374	0.1945
2J6BA	emdecoy2115_2J6BA	2J6BA	2.41	-0.9277	0.2348
2J6BA	emdecoy2116_2J6BA	2J6BA	1.95	-1.1471	0.1584
2J6BA	emdecoy2117_2J6BA	2J6BA	2.47	-1.0374	0.1945
2J6BA	emdecoy2118_2J6BA	2J6BA	1.98	-1.2567	0.1267
2J6BA	emdecoy2119_2J6BA	2J6BA	2.26	-1.3664	0.0993
2J6BA	emdecoy211_2J6BA	2J6BA	3.03	0.2786	0.9244
2J6BA	emdecoy2120_2J6BA	2J6BA	2.38	-0.5987	0.3810
2J6BA	emdecoy2121_2J6BA	2J6BA	2.19	-1.5857	0.0568
2J6BA	emdecoy2122_2J6BA	2J6BA	2.07	-1.2567	0.1267
2J6BA	emdecoy2123_2J6BA	2J6BA	3.12	-0.8181	0.2795
2J6BA	emdecoy2124_2J6BA	2J6BA	2.09	-0.5987	0.3810
2J6BA	emdecoy2125_2J6BA	2J6BA	2.15	-0.0504	0.6985
2J6BA	emdecoy2126_2J6BA	2J6BA	2.66	0.2786	0.9244
2J6BA	emdecoy2127_2J6BA	2J6BA	2.21	-0.1600	0.6285
2J6BA	emdecoy2128_2J6BA	2J6BA	2.39	-0.2697	0.5616
2J6BA	emdecoy2129_2J6BA	2J6BA	2.56	-0.9277	0.2348
2J6BA	emdecoy212_2J6BA	2J6BA	2.95	-1.0374	0.1945
2J6BA	emdecoy2130_2J6BA	2J6BA	2.11	-1.2567	0.1267
2J6BA	emdecoy2131_2J6BA	2J6BA	2.09	-1.3664	0.0993
2J6BA	emdecoy2132_2J6BA	2J6BA	2.90	0.1690	0.8466
2J6BA	emdecoy2133_2J6BA	2J6BA	2.30	-0.8181	0.2795
2J6BA	emdecoy2134_2J6BA	2J6BA	2.21	-0.8181	0.2795
2J6BA	emdecoy2135_2J6BA	2J6BA	2.21	-1.1471	0.1584
2J6BA	emdecoy2136_2J6BA	2J6BA	2.47	-1.1471	0.1584
2J6BA	emdecoy2137_2J6BA	2J6BA	2.19	-1.0374	0.1945
2J6BA	emdecoy2138_2J6BA	2J6BA	3.19	-1.0374	0.1945
2J6BA	emdecoy2139_2J6BA	2J6BA	2.74	-0.8181	0.2795
2J6BA	emdecoy213_2J6BA	2J6BA	2.28	-1.5857	0.0568
2J6BA	emdecoy2140_2J6BA	2J6BA	3.06	0.4980	1.0864
2J6BA	emdecoy2141_2J6BA	2J6BA	2.05	-0.9277	0.2348
2J6BA	emdecoy2142_2J6BA	2J6BA	2.44	-1.5857	0.0568
2J6BA	emdecoy2143_2J6BA	2J6BA	2.64	-0.7084	0.3282
2J6BA	emdecoy2144_2J6BA	2J6BA	2.31	0.4980	1.0864
2J6BA	emdecoy2145_2J6BA	2J6BA	2.75	-0.7084	0.3282
2J6BA	emdecoy2146_2J6BA	2J6BA	2.34	-0.4890	0.4376
2J6BA	emdecoy2147_2J6BA	2J6BA	2.64	-1.4761	0.0761
2J6BA	emdecoy2148_2J6BA	2J6BA	2.37	-1.2567	0.1267
2J6BA	emdecoy2149_2J6BA	2J6BA	2.45	-1.0374	0.1945
2J6BA	emdecoy214_2J6BA	2J6BA	2.87	0.6076	1.1703
2J6BA	emdecoy2150_2J6BA	2J6BA	2.24	-1.1471	0.1584
2J6BA	emdecoy2151_2J6BA	2J6BA	2.25	-1.5857	0.0568
2J6BA	emdecoy2152_2J6BA	2J6BA	2.58	-0.9277	0.2348
2J6BA	emdecoy2153_2J6BA	2J6BA	2.69	0.8270	1.3431
2J6BA	emdecoy2154_2J6BA	2J6BA	2.55	-0.3794	0.4979
2J6BA	emdecoy2155_2J6BA	2J6BA	2.75	-0.2697	0.5616
2J6BA	emdecoy2156_2J6BA	2J6BA	2.50	-0.5987	0.3810
2J6BA	emdecoy2157_2J6BA	2J6BA	2.37	-0.9277	0.2348
2J6BA	emdecoy2158_2J6BA	2J6BA	2.95	-1.2567	0.1267
2J6BA	emdecoy2159_2J6BA	2J6BA	2.68	-0.7084	0.3282
2J6BA	emdecoy215_2J6BA	2J6BA	2.92	0.4980	1.0864
2J6BA	emdecoy2160_2J6BA	2J6BA	2.99	0.6076	1.1703
2J6BA	emdecoy2161_2J6BA	2J6BA	2.66	-0.2697	0.5616
2J6BA	emdecoy2162_2J6BA	2J6BA	2.42	-0.2697	0.5616
2J6BA	emdecoy2163_2J6BA	2J6BA	2.40	-0.1600	0.6285
2J6BA	emdecoy2164_2J6BA	2J6BA	2.68	-0.4890	0.4376
2J6BA	emdecoy2165_2J6BA	2J6BA	2.33	-1.3664	0.0993
2J6BA	emdecoy2166_2J6BA	2J6BA	2.70	-0.4890	0.4376
2J6BA	emdecoy2167_2J6BA	2J6BA	3.11	-0.9277	0.2348
2J6BA	emdecoy2168_2J6BA	2J6BA	2.71	-1.1471	0.1584
2J6BA	emdecoy2169_2J6BA	2J6BA	3.08	-0.5987	0.3810
2J6BA	emdecoy216_2J6BA	2J6BA	2.79	0.1690	0.8466
2J6BA	emdecoy2170_2J6BA	2J6BA	2.73	-1.2567	0.1267
2J6BA	emdecoy2171_2J6BA	2J6BA	1.97	-0.8181	0.2795
2J6BA	emdecoy2172_2J6BA	2J6BA	2.22	-1.1471	0.1584
2J6BA	emdecoy2173_2J6BA	2J6BA	3.01	0.0593	0.7712
2J6BA	emdecoy2174_2J6BA	2J6BA	2.37	-0.2697	0.5616
2J6BA	emdecoy2175_2J6BA	2J6BA	2.73	-0.1600	0.6285
2J6BA	emdecoy2176_2J6BA	2J6BA	2.68	0.4980	1.0864
2J6BA	emdecoy2177_2J6BA	2J6BA	2.56	0.2786	0.9244
2J6BA	emdecoy2178_2J6BA	2J6BA	2.33	-1.1471	0.1584
2J6BA	emdecoy2179_2J6BA	2J6BA	3.05	-0.5987	0.3810
2J6BA	emdecoy217_2J6BA	2J6BA	2.30	-1.0374	0.1945
2J6BA	emdecoy2180_2J6BA	2J6BA	2.36	-0.3794	0.4979
2J6BA	emdecoy2181_2J6BA	2J6BA	2.75	-0.7084	0.3282
2J6BA	emdecoy2182_2J6BA	2J6BA	2.27	-0.8181	0.2795
2J6BA	emdecoy2183_2J6BA	2J6BA	2.66	0.1690	0.8466
2J6BA	emdecoy2184_2J6BA	2J6BA	2.25	-0.5987	0.3810
2J6BA	emdecoy2185_2J6BA	2J6BA	2.62	-0.4890	0.4376
2J6BA	emdecoy2186_2J6BA	2J6BA	2.76	-0.0504	0.6985
2J6BA	emdecoy2187_2J6BA	2J6BA	3.14	-0.8181	0.2795
2J6BA	emdecoy2188_2J6BA	2J6BA	1.91	-0.5987	0.3810
2J6BA	emdecoy2189_2J6BA	2J6BA	1.87	-0.7084	0.3282
2J6BA	emdecoy218_2J6BA	2J6BA	2.81	-0.9277	0.2348
2J6BA	emdecoy2190_2J6BA	2J6BA	2.75	-0.4890	0.4376
2J6BA	emdecoy2191_2J6BA	2J6BA	1.95	-0.8181	0.2795
2J6BA	emdecoy2192_2J6BA	2J6BA	2.85	-0.2697	0.5616
2J6BA	emdecoy2193_2J6BA	2J6BA	3.02	-1.0374	0.1945
2J6BA	emdecoy2194_2J6BA	2J6BA	2.38	-1.2567	0.1267
2J6BA	emdecoy2195_2J6BA	2J6BA	2.72	-1.1471	0.1584
2J6BA	emdecoy2196_2J6BA	2J6BA	2.15	-0.5987	0.3810
2J6BA	emdecoy2197_2J6BA	2J6BA	2.39	-1.2567	0.1267
2J6BA	emdecoy2198_2J6BA	2J6BA	2.49	-0.0504	0.6985
2J6BA	emdecoy2199_2J6BA	2J6BA	3.05	-0.7084	0.3282
2J6BA	emdecoy219_2J6BA	2J6BA	3.15	-0.1600	0.6285
2J6BA	emdecoy21_2J6BA	2J6BA	2.69	-0.4890	0.4376
2J6BA	emdecoy2200_2J6BA	2J6BA	2.74	-0.8181	0.2795
2J6BA	emdecoy2201_2J6BA	2J6BA	2.49	-0.1600	0.6285
2J6BA	emdecoy2202_2J6BA	2J6BA	2.67	-0.4890	0.4376
2J6BA	emdecoy2203_2J6BA	2J6BA	2.49	-0.8181	0.2795
2J6BA	emdecoy2204_2J6BA	2J6BA	2.33	-0.2697	0.5616
2J6BA	emdecoy2205_2J6BA	2J6BA	3.04	-0.2697	0.5616
2J6BA	emdecoy2206_2J6BA	2J6BA	2.69	0.1690	0.8466
2J6BA	emdecoy2207_2J6BA	2J6BA	2.82	0.4980	1.0864
2J6BA	emdecoy2208_2J6BA	2J6BA	3.15	0.8270	1.3431
2J6BA	emdecoy2209_2J6BA	2J6BA	2.60	1.0463	1.5217
2J6BA	emdecoy220_2J6BA	2J6BA	2.75	-0.8181	0.2795
2J6BA	emdecoy2210_2J6BA	2J6BA	2.10	-1.2567	0.1267
2J6BA	emdecoy2211_2J6BA	2J6BA	2.80	0.3883	1.0044
2J6BA	emdecoy2212_2J6BA	2J6BA	2.67	-0.5987	0.3810
2J6BA	emdecoy2213_2J6BA	2J6BA	2.12	-1.2567	0.1267
2J6BA	emdecoy2214_2J6BA	2J6BA	2.10	-1.2567	0.1267
2J6BA	emdecoy2215_2J6BA	2J6BA	2.32	-1.2567	0.1267
2J6BA	emdecoy2216_2J6BA	2J6BA	2.54	-0.2697	0.5616
2J6BA	emdecoy2217_2J6BA	2J6BA	2.93	-0.9277	0.2348
2J6BA	emdecoy2218_2J6BA	2J6BA	2.16	-1.4761	0.0761
2J6BA	emdecoy2219_2J6BA	2J6BA	2.83	0.0593	0.7712
2J6BA	emdecoy221_2J6BA	2J6BA	2.30	-0.5987	0.3810
2J6BA	emdecoy2220_2J6BA	2J6BA	2.05	-1.3664	0.0993
2J6BA	emdecoy2221_2J6BA	2J6BA	2.25	-1.0374	0.1945
2J6BA	emdecoy2222_2J6BA	2J6BA	2.69	-1.1471	0.1584
2J6BA	emdecoy2223_2J6BA	2J6BA	1.95	-1.5857	0.0568
2J6BA	emdecoy2224_2J6BA	2J6BA	1.95	-1.3664	0.0993
2J6BA	emdecoy2225_2J6BA	2J6BA	2.00	-1.1471	0.1584
2J6BA	emdecoy2226_2J6BA	2J6BA	1.83	-1.1471	0.1584
2J6BA	emdecoy2227_2J6BA	2J6BA	1.88	-1.3664	0.0993
2J6BA	emdecoy2228_2J6BA	2J6BA	1.88	-1.4761	0.0761
2J6BA	emdecoy2229_2J6BA	2J6BA	2.37	-0.8181	0.2795
2J6BA	emdecoy222_2J6BA	2J6BA	2.84	0.6076	1.1703
2J6BA	emdecoy2230_2J6BA	2J6BA	2.54	-1.3664	0.0993
2J6BA	emdecoy2231_2J6BA	2J6BA	2.44	-0.2697	0.5616
2J6BA	emdecoy2232_2J6BA	2J6BA	2.15	-1.5857	0.0568
2J6BA	emdecoy2233_2J6BA	2J6BA	2.56	0.2786	0.9244
2J6BA	emdecoy2234_2J6BA	2J6BA	2.36	-0.2697	0.5616
2J6BA	emdecoy2235_2J6BA	2J6BA	2.18	-0.1600	0.6285
2J6BA	emdecoy2236_2J6BA	2J6BA	2.44	-0.5987	0.3810
2J6BA	emdecoy2237_2J6BA	2J6BA	2.43	-1.0374	0.1945
2J6BA	emdecoy2238_2J6BA	2J6BA	2.70	-0.5987	0.3810
2J6BA	emdecoy2239_2J6BA	2J6BA	2.47	0.1690	0.8466
2J6BA	emdecoy223_2J6BA	2J6BA	2.41	-0.2697	0.5616
2J6BA	emdecoy2240_2J6BA	2J6BA	1.93	-0.8181	0.2795
2J6BA	emdecoy2241_2J6BA	2J6BA	2.57	-1.3664	0.0993
2J6BA	emdecoy2242_2J6BA	2J6BA	2.11	-0.5987	0.3810
2J6BA	emdecoy2243_2J6BA	2J6BA	2.97	-0.1600	0.6285
2J6BA	emdecoy2244_2J6BA	2J6BA	2.62	-0.9277	0.2348
2J6BA	emdecoy2245_2J6BA	2J6BA	2.82	-0.1600	0.6285
2J6BA	emdecoy2246_2J6BA	2J6BA	2.59	-1.4761	0.0761
2J6BA	emdecoy2247_2J6BA	2J6BA	2.55	-1.0374	0.1945
2J6BA	emdecoy2248_2J6BA	2J6BA	2.40	-1.1471	0.1584
2J6BA	emdecoy2249_2J6BA	2J6BA	1.94	-1.4761	0.0761
2J6BA	emdecoy224_2J6BA	2J6BA	2.10	-0.7084	0.3282
2J6BA	emdecoy2250_2J6BA	2J6BA	3.05	-0.3794	0.4979
2J6BA	emdecoy2251_2J6BA	2J6BA	2.57	-1.1471	0.1584
2J6BA	emdecoy2252_2J6BA	2J6BA	2.77	-1.1471	0.1584
2J6BA	emdecoy2253_2J6BA	2J6BA	2.54	-1.6954	0.0412
2J6BA	emdecoy2254_2J6BA	2J6BA	2.14	-0.8181	0.2795
2J6BA	emdecoy2255_2J6BA	2J6BA	2.82	1.0463	1.5217
2J6BA	emdecoy2256_2J6BA	2J6BA	2.89	-0.1600	0.6285
2J6BA	emdecoy2257_2J6BA	2J6BA	2.81	-0.2697	0.5616
2J6BA	emdecoy2258_2J6BA	2J6BA	2.59	-0.2697	0.5616
2J6BA	emdecoy2259_2J6BA	2J6BA	1.94	-1.1471	0.1584
2J6BA	emdecoy225_2J6BA	2J6BA	2.52	-1.0374	0.1945
2J6BA	emdecoy2260_2J6BA	2J6BA	2.57	-0.3794	0.4979
2J6BA	emdecoy2261_2J6BA	2J6BA	2.32	-1.3664	0.0993
2J6BA	emdecoy2262_2J6BA	2J6BA	2.15	-1.3664	0.0993
2J6BA	emdecoy2263_2J6BA	2J6BA	2.91	-0.4890	0.4376
2J6BA	emdecoy2264_2J6BA	2J6BA	2.88	1.0463	1.5217
2J6BA	emdecoy2265_2J6BA	2J6BA	2.92	1.0463	1.5217
2J6BA	emdecoy2266_2J6BA	2J6BA	2.43	-0.7084	0.3282
2J6BA	emdecoy2267_2J6BA	2J6BA	2.63	-0.1600	0.6285
2J6BA	emdecoy2268_2J6BA	2J6BA	2.14	-1.2567	0.1267
2J6BA	emdecoy2269_2J6BA	2J6BA	2.35	-1.0374	0.1945
2J6BA	emdecoy226_2J6BA	2J6BA	2.04	-1.1471	0.1584
2J6BA	emdecoy2270_2J6BA	2J6BA	2.37	-1.1471	0.1584
2J6BA	emdecoy2271_2J6BA	2J6BA	2.62	-1.3664	0.0993
2J6BA	emdecoy2272_2J6BA	2J6BA	2.28	-1.1471	0.1584
2J6BA	emdecoy2273_2J6BA	2J6BA	2.01	-0.9277	0.2348
2J6BA	emdecoy2274_2J6BA	2J6BA	1.94	-1.5857	0.0568
2J6BA	emdecoy2275_2J6BA	2J6BA	1.97	-1.2567	0.1267
2J6BA	emdecoy2276_2J6BA	2J6BA	2.47	-0.5987	0.3810
2J6BA	emdecoy2277_2J6BA	2J6BA	1.97	-1.5857	0.0568
2J6BA	emdecoy2278_2J6BA	2J6BA	1.93	-1.4761	0.0761
2J6BA	emdecoy2279_2J6BA	2J6BA	2.55	0.4980	1.0864
2J6BA	emdecoy227_2J6BA	2J6BA	2.57	-1.3664	0.0993
2J6BA	emdecoy2280_2J6BA	2J6BA	2.11	-1.4761	0.0761
2J6BA	emdecoy2281_2J6BA	2J6BA	2.64	-1.1471	0.1584
2J6BA	emdecoy2282_2J6BA	2J6BA	2.22	0.3883	1.0044
2J6BA	emdecoy2283_2J6BA	2J6BA	1.99	-1.3664	0.0993
2J6BA	emdecoy2284_2J6BA	2J6BA	2.54	-0.9277	0.2348
2J6BA	emdecoy2285_2J6BA	2J6BA	2.58	0.0593	0.7712
2J6BA	emdecoy2286_2J6BA	2J6BA	2.45	-0.1600	0.6285
2J6BA	emdecoy2287_2J6BA	2J6BA	2.64	0.2786	0.9244
2J6BA	emdecoy2288_2J6BA	2J6BA	2.47	-0.7084	0.3282
2J6BA	emdecoy2289_2J6BA	2J6BA	2.02	-1.2567	0.1267
2J6BA	emdecoy228_2J6BA	2J6BA	2.96	-0.8181	0.2795
2J6BA	emdecoy2290_2J6BA	2J6BA	2.53	-1.0374	0.1945
2J6BA	emdecoy2291_2J6BA	2J6BA	2.51	-0.4890	0.4376
2J6BA	emdecoy2292_2J6BA	2J6BA	2.59	-1.2567	0.1267
2J6BA	emdecoy2293_2J6BA	2J6BA	1.85	-1.3664	0.0993
2J6BA	emdecoy2294_2J6BA	2J6BA	2.32	-0.5987	0.3810
2J6BA	emdecoy2295_2J6BA	2J6BA	2.64	-1.1471	0.1584
2J6BA	emdecoy2296_2J6BA	2J6BA	2.89	-0.8181	0.2795
2J6BA	emdecoy2297_2J6BA	2J6BA	2.50	-0.7084	0.3282
2J6BA	emdecoy2298_2J6BA	2J6BA	3.04	-1.1471	0.1584
2J6BA	emdecoy2299_2J6BA	2J6BA	2.82	-0.8181	0.2795
2J6BA	emdecoy229_2J6BA	2J6BA	2.88	-0.8181	0.2795
2J6BA	emdecoy22_2J6BA	2J6BA	2.54	-0.7084	0.3282
2J6BA	emdecoy2300_2J6BA	2J6BA	2.47	0.6076	1.1703
2J6BA	emdecoy2301_2J6BA	2J6BA	1.94	-0.8181	0.2795
2J6BA	emdecoy2302_2J6BA	2J6BA	2.26	-1.0374	0.1945
2J6BA	emdecoy2303_2J6BA	2J6BA	2.75	-1.0374	0.1945
2J6BA	emdecoy2304_2J6BA	2J6BA	2.63	-1.6954	0.0412
2J6BA	emdecoy2305_2J6BA	2J6BA	2.68	0.3883	1.0044
2J6BA	emdecoy2306_2J6BA	2J6BA	1.78	-1.5857	0.0568
2J6BA	emdecoy2307_2J6BA	2J6BA	2.23	-1.5857	0.0568
2J6BA	emdecoy2308_2J6BA	2J6BA	1.96	-1.1471	0.1584
2J6BA	emdecoy2309_2J6BA	2J6BA	2.52	-0.3794	0.4979
2J6BA	emdecoy230_2J6BA	2J6BA	2.31	-0.2697	0.5616
2J6BA	emdecoy2310_2J6BA	2J6BA	2.02	-0.9277	0.2348
2J6BA	emdecoy2311_2J6BA	2J6BA	2.48	-0.5987	0.3810
2J6BA	emdecoy2312_2J6BA	2J6BA	2.64	-0.7084	0.3282
2J6BA	emdecoy2313_2J6BA	2J6BA	2.79	-0.3794	0.4979
2J6BA	emdecoy2314_2J6BA	2J6BA	2.56	-0.3794	0.4979
2J6BA	emdecoy2315_2J6BA	2J6BA	2.87	-0.5987	0.3810
2J6BA	emdecoy2316_2J6BA	2J6BA	2.60	-0.1600	0.6285
2J6BA	emdecoy2317_2J6BA	2J6BA	2.97	0.3883	1.0044
2J6BA	emdecoy2318_2J6BA	2J6BA	3.08	-0.3794	0.4979
2J6BA	emdecoy2319_2J6BA	2J6BA	2.63	-1.3664	0.0993
2J6BA	emdecoy231_2J6BA	2J6BA	2.11	-0.5987	0.3810
2J6BA	emdecoy2320_2J6BA	2J6BA	2.59	-0.1600	0.6285
2J6BA	emdecoy2321_2J6BA	2J6BA	2.44	-1.2567	0.1267
2J6BA	emdecoy2322_2J6BA	2J6BA	2.52	0.1690	0.8466
2J6BA	emdecoy2323_2J6BA	2J6BA	2.37	-1.1471	0.1584
2J6BA	emdecoy2324_2J6BA	2J6BA	2.94	-1.2567	0.1267
2J6BA	emdecoy2325_2J6BA	2J6BA	2.46	-0.5987	0.3810
2J6BA	emdecoy2326_2J6BA	2J6BA	2.55	-1.0374	0.1945
2J6BA	emdecoy2327_2J6BA	2J6BA	3.02	-0.1600	0.6285
2J6BA	emdecoy2328_2J6BA	2J6BA	2.62	-1.1471	0.1584
2J6BA	emdecoy2329_2J6BA	2J6BA	2.67	-0.4890	0.4376
2J6BA	emdecoy232_2J6BA	2J6BA	2.95	-0.1600	0.6285
2J6BA	emdecoy2330_2J6BA	2J6BA	2.35	-0.8181	0.2795
2J6BA	emdecoy2331_2J6BA	2J6BA	2.67	0.4980	1.0864
2J6BA	emdecoy2332_2J6BA	2J6BA	2.22	-1.3664	0.0993
2J6BA	emdecoy2333_2J6BA	2J6BA	2.18	-0.5987	0.3810
2J6BA	emdecoy2334_2J6BA	2J6BA	2.13	-1.3664	0.0993
2J6BA	emdecoy2335_2J6BA	2J6BA	2.56	-0.4890	0.4376
2J6BA	emdecoy2336_2J6BA	2J6BA	2.58	-1.3664	0.0993
2J6BA	emdecoy2337_2J6BA	2J6BA	1.98	-1.4761	0.0761
2J6BA	emdecoy2338_2J6BA	2J6BA	2.88	0.4980	1.0864
2J6BA	emdecoy2339_2J6BA	2J6BA	2.12	-1.3664	0.0993
2J6BA	emdecoy233_2J6BA	2J6BA	2.68	-0.5987	0.3810
2J6BA	emdecoy2340_2J6BA	2J6BA	2.29	-1.3664	0.0993
2J6BA	emdecoy2341_2J6BA	2J6BA	2.43	-1.1471	0.1584
2J6BA	emdecoy2342_2J6BA	2J6BA	1.81	-1.3664	0.0993
2J6BA	emdecoy2343_2J6BA	2J6BA	2.52	-1.0374	0.1945
2J6BA	emdecoy2344_2J6BA	2J6BA	2.36	-1.2567	0.1267
2J6BA	emdecoy2345_2J6BA	2J6BA	2.03	-1.4761	0.0761
2J6BA	emdecoy2346_2J6BA	2J6BA	2.56	-1.0374	0.1945
2J6BA	emdecoy2347_2J6BA	2J6BA	2.39	-0.7084	0.3282
2J6BA	emdecoy2348_2J6BA	2J6BA	2.16	-0.7084	0.3282
2J6BA	emdecoy2349_2J6BA	2J6BA	2.93	-0.1600	0.6285
2J6BA	emdecoy234_2J6BA	2J6BA	1.78	-1.2567	0.1267
2J6BA	emdecoy2350_2J6BA	2J6BA	2.57	-0.1600	0.6285
2J6BA	emdecoy2351_2J6BA	2J6BA	2.76	0.6076	1.1703
2J6BA	emdecoy2352_2J6BA	2J6BA	2.47	-0.2697	0.5616
2J6BA	emdecoy2353_2J6BA	2J6BA	2.55	-0.2697	0.5616
2J6BA	emdecoy2354_2J6BA	2J6BA	2.19	-1.5857	0.0568
2J6BA	emdecoy2355_2J6BA	2J6BA	2.45	-1.6954	0.0412
2J6BA	emdecoy2356_2J6BA	2J6BA	3.15	0.7173	1.2559
2J6BA	emdecoy2357_2J6BA	2J6BA	2.32	0.0593	0.7712
2J6BA	emdecoy2358_2J6BA	2J6BA	2.64	0.1690	0.8466
2J6BA	emdecoy2359_2J6BA	2J6BA	2.79	-0.4890	0.4376
2J6BA	emdecoy235_2J6BA	2J6BA	1.95	-1.2567	0.1267
2J6BA	emdecoy2360_2J6BA	2J6BA	2.78	-0.0504	0.6985
2J6BA	emdecoy2361_2J6BA	2J6BA	2.22	-0.9277	0.2348
2J6BA	emdecoy2362_2J6BA	2J6BA	2.60	0.1690	0.8466
2J6BA	emdecoy2363_2J6BA	2J6BA	2.10	-0.2697	0.5616
2J6BA	emdecoy2364_2J6BA	2J6BA	2.57	-0.5987	0.3810
2J6BA	emdecoy2365_2J6BA	2J6BA	2.66	-0.1600	0.6285
2J6BA	emdecoy2366_2J6BA	2J6BA	3.32	0.1690	0.8466
2J6BA	emdecoy2367_2J6BA	2J6BA	1.97	-1.4761	0.0761
2J6BA	emdecoy2368_2J6BA	2J6BA	2.57	-0.8181	0.2795
2J6BA	emdecoy2369_2J6BA	2J6BA	3.00	0.4980	1.0864
2J6BA	emdecoy236_2J6BA	2J6BA	2.78	-0.8181	0.2795
2J6BA	emdecoy2370_2J6BA	2J6BA	2.47	-1.1471	0.1584
2J6BA	emdecoy2371_2J6BA	2J6BA	2.60	-0.0504	0.6985
2J6BA	emdecoy2372_2J6BA	2J6BA	2.33	-1.0374	0.1945
2J6BA	emdecoy2373_2J6BA	2J6BA	2.32	-0.8181	0.2795
2J6BA	emdecoy2374_2J6BA	2J6BA	1.82	-0.9277	0.2348
2J6BA	emdecoy2375_2J6BA	2J6BA	2.15	-1.3664	0.0993
2J6BA	emdecoy2376_2J6BA	2J6BA	2.36	-0.7084	0.3282
2J6BA	emdecoy2377_2J6BA	2J6BA	2.58	-1.2567	0.1267
2J6BA	emdecoy2378_2J6BA	2J6BA	3.04	0.8270	1.3431
2J6BA	emdecoy2379_2J6BA	2J6BA	2.54	-1.1471	0.1584
2J6BA	emdecoy237_2J6BA	2J6BA	2.41	-0.2697	0.5616
2J6BA	emdecoy2380_2J6BA	2J6BA	3.14	0.2786	0.9244
2J6BA	emdecoy2381_2J6BA	2J6BA	2.60	-0.1600	0.6285
2J6BA	emdecoy2382_2J6BA	2J6BA	2.23	-0.4890	0.4376
2J6BA	emdecoy2383_2J6BA	2J6BA	2.55	-1.2567	0.1267
2J6BA	emdecoy2384_2J6BA	2J6BA	2.55	-0.9277	0.2348
2J6BA	emdecoy2385_2J6BA	2J6BA	2.64	-0.7084	0.3282
2J6BA	emdecoy2386_2J6BA	2J6BA	2.19	-1.4761	0.0761
2J6BA	emdecoy2387_2J6BA	2J6BA	2.26	-1.3664	0.0993
2J6BA	emdecoy2388_2J6BA	2J6BA	2.13	-1.3664	0.0993
2J6BA	emdecoy2389_2J6BA	2J6BA	2.60	-0.5987	0.3810
2J6BA	emdecoy238_2J6BA	2J6BA	2.55	-0.5987	0.3810
2J6BA	emdecoy2390_2J6BA	2J6BA	2.67	-0.8181	0.2795
2J6BA	emdecoy2391_2J6BA	2J6BA	2.54	-0.7084	0.3282
2J6BA	emdecoy2392_2J6BA	2J6BA	2.70	-0.9277	0.2348
2J6BA	emdecoy2393_2J6BA	2J6BA	2.05	-1.4761	0.0761
2J6BA	emdecoy2394_2J6BA	2J6BA	3.20	1.2657	1.7050
2J6BA	emdecoy2395_2J6BA	2J6BA	2.68	-0.8181	0.2795
2J6BA	emdecoy2396_2J6BA	2J6BA	2.28	-1.0374	0.1945
2J6BA	emdecoy2397_2J6BA	2J6BA	2.09	-1.2567	0.1267
2J6BA	emdecoy2398_2J6BA	2J6BA	2.70	-0.5987	0.3810
2J6BA	emdecoy2399_2J6BA	2J6BA	2.51	-0.5987	0.3810
2J6BA	emdecoy239_2J6BA	2J6BA	2.37	-1.1471	0.1584
2J6BA	emdecoy23_2J6BA	2J6BA	2.76	-0.7084	0.3282
2J6BA	emdecoy2400_2J6BA	2J6BA	1.90	-0.8181	0.2795
2J6BA	emdecoy2401_2J6BA	2J6BA	2.78	-1.2567	0.1267
2J6BA	emdecoy2402_2J6BA	2J6BA	1.93	-0.8181	0.2795
2J6BA	emdecoy2403_2J6BA	2J6BA	2.24	-1.5857	0.0568
2J6BA	emdecoy2404_2J6BA	2J6BA	2.62	-0.1600	0.6285
2J6BA	emdecoy2405_2J6BA	2J6BA	2.59	-0.8181	0.2795
2J6BA	emdecoy2406_2J6BA	2J6BA	2.36	-0.9277	0.2348
2J6BA	emdecoy2407_2J6BA	2J6BA	2.60	-1.3664	0.0993
2J6BA	emdecoy2408_2J6BA	2J6BA	2.83	-0.2697	0.5616
2J6BA	emdecoy2409_2J6BA	2J6BA	2.94	-0.2697	0.5616
2J6BA	emdecoy240_2J6BA	2J6BA	2.85	0.3883	1.0044
2J6BA	emdecoy2410_2J6BA	2J6BA	2.44	-0.2697	0.5616
2J6BA	emdecoy2411_2J6BA	2J6BA	2.60	0.2786	0.9244
2J6BA	emdecoy2412_2J6BA	2J6BA	2.81	-0.1600	0.6285
2J6BA	emdecoy2413_2J6BA	2J6BA	2.36	-0.4890	0.4376
2J6BA	emdecoy2414_2J6BA	2J6BA	2.97	-0.3794	0.4979
2J6BA	emdecoy2415_2J6BA	2J6BA	2.72	-0.5987	0.3810
2J6BA	emdecoy2416_2J6BA	2J6BA	2.35	-1.5857	0.0568
2J6BA	emdecoy2417_2J6BA	2J6BA	2.76	-0.5987	0.3810
2J6BA	emdecoy2418_2J6BA	2J6BA	2.80	-0.2697	0.5616
2J6BA	emdecoy2419_2J6BA	2J6BA	2.98	-0.2697	0.5616
2J6BA	emdecoy241_2J6BA	2J6BA	2.46	-1.1471	0.1584
2J6BA	emdecoy2420_2J6BA	2J6BA	2.99	-0.2697	0.5616
2J6BA	emdecoy2421_2J6BA	2J6BA	2.72	0.0593	0.7712
2J6BA	emdecoy2422_2J6BA	2J6BA	2.72	0.0593	0.7712
2J6BA	emdecoy2423_2J6BA	2J6BA	2.31	-0.9277	0.2348
2J6BA	emdecoy2424_2J6BA	2J6BA	2.83	0.3883	1.0044
2J6BA	emdecoy2425_2J6BA	2J6BA	2.16	-1.1471	0.1584
2J6BA	emdecoy2426_2J6BA	2J6BA	2.96	0.4980	1.0864
2J6BA	emdecoy2427_2J6BA	2J6BA	1.90	-0.9277	0.2348
2J6BA	emdecoy2428_2J6BA	2J6BA	1.98	-0.9277	0.2348
2J6BA	emdecoy2429_2J6BA	2J6BA	2.77	-0.1600	0.6285
2J6BA	emdecoy242_2J6BA	2J6BA	2.76	-0.5987	0.3810
2J6BA	emdecoy2430_2J6BA	2J6BA	1.84	-0.9277	0.2348
2J6BA	emdecoy2431_2J6BA	2J6BA	2.92	0.8270	1.3431
2J6BA	emdecoy2432_2J6BA	2J6BA	3.01	0.7173	1.2559
2J6BA	emdecoy2433_2J6BA	2J6BA	2.80	-0.9277	0.2348
2J6BA	emdecoy2434_2J6BA	2J6BA	2.86	-0.4890	0.4376
2J6BA	emdecoy2435_2J6BA	2J6BA	3.21	-0.5987	0.3810
2J6BA	emdecoy2436_2J6BA	2J6BA	3.18	-0.5987	0.3810
2J6BA	emdecoy2437_2J6BA	2J6BA	2.71	-0.9277	0.2348
2J6BA	emdecoy2438_2J6BA	2J6BA	2.71	-1.0374	0.1945
2J6BA	emdecoy2439_2J6BA	2J6BA	2.70	-0.8181	0.2795
2J6BA	emdecoy243_2J6BA	2J6BA	1.83	-0.8181	0.2795
2J6BA	emdecoy2440_2J6BA	2J6BA	2.49	-0.7084	0.3282
2J6BA	emdecoy2441_2J6BA	2J6BA	2.62	-0.5987	0.3810
2J6BA	emdecoy2442_2J6BA	2J6BA	2.81	-0.7084	0.3282
2J6BA	emdecoy2443_2J6BA	2J6BA	2.86	-0.4890	0.4376
2J6BA	emdecoy2444_2J6BA	2J6BA	2.85	-0.8181	0.2795
2J6BA	emdecoy2445_2J6BA	2J6BA	2.69	-1.0374	0.1945
2J6BA	emdecoy2446_2J6BA	2J6BA	2.46	-0.5987	0.3810
2J6BA	emdecoy2447_2J6BA	2J6BA	3.04	1.0463	1.5217
2J6BA	emdecoy2448_2J6BA	2J6BA	2.42	1.1560	1.6128
2J6BA	emdecoy2449_2J6BA	2J6BA	2.23	-0.8181	0.2795
2J6BA	emdecoy244_2J6BA	2J6BA	2.67	-0.5987	0.3810
2J6BA	emdecoy2450_2J6BA	2J6BA	2.27	-0.9277	0.2348
2J6BA	emdecoy2451_2J6BA	2J6BA	2.49	0.0593	0.7712
2J6BA	emdecoy2452_2J6BA	2J6BA	2.75	0.0593	0.7712
2J6BA	emdecoy2453_2J6BA	2J6BA	2.81	-0.2697	0.5616
2J6BA	emdecoy2454_2J6BA	2J6BA	2.82	-0.2697	0.5616
2J6BA	emdecoy2455_2J6BA	2J6BA	2.46	-1.2567	0.1267
2J6BA	emdecoy2456_2J6BA	2J6BA	2.47	-0.2697	0.5616
2J6BA	emdecoy2457_2J6BA	2J6BA	2.57	0.1690	0.8466
2J6BA	emdecoy2458_2J6BA	2J6BA	2.51	-1.6954	0.0412
2J6BA	emdecoy2459_2J6BA	2J6BA	2.66	-1.0374	0.1945
2J6BA	emdecoy245_2J6BA	2J6BA	2.44	-0.9277	0.2348
2J6BA	emdecoy2460_2J6BA	2J6BA	2.37	-1.5857	0.0568
2J6BA	emdecoy2461_2J6BA	2J6BA	2.09	-1.5857	0.0568
2J6BA	emdecoy2462_2J6BA	2J6BA	2.14	-1.1471	0.1584
2J6BA	emdecoy2463_2J6BA	2J6BA	2.25	-1.5857	0.0568
2J6BA	emdecoy2464_2J6BA	2J6BA	2.05	-1.5857	0.0568
2J6BA	emdecoy2465_2J6BA	2J6BA	2.38	-1.5857	0.0568
2J6BA	emdecoy2466_2J6BA	2J6BA	2.74	-1.0374	0.1945
2J6BA	emdecoy2467_2J6BA	2J6BA	2.93	-0.5987	0.3810
2J6BA	emdecoy2468_2J6BA	2J6BA	3.06	0.3883	1.0044
2J6BA	emdecoy2469_2J6BA	2J6BA	2.70	-1.0374	0.1945
2J6BA	emdecoy246_2J6BA	2J6BA	2.74	-0.5987	0.3810
2J6BA	emdecoy2470_2J6BA	2J6BA	2.98	0.7173	1.2559
2J6BA	emdecoy2471_2J6BA	2J6BA	2.98	1.0463	1.5217
2J6BA	emdecoy2472_2J6BA	2J6BA	2.89	0.2786	0.9244
2J6BA	emdecoy2473_2J6BA	2J6BA	2.88	0.2786	0.9244
2J6BA	emdecoy2474_2J6BA	2J6BA	2.74	-1.2567	0.1267
2J6BA	emdecoy2475_2J6BA	2J6BA	2.86	0.2786	0.9244
2J6BA	emdecoy2476_2J6BA	2J6BA	2.14	-0.9277	0.2348
2J6BA	emdecoy2477_2J6BA	2J6BA	1.74	-0.9277	0.2348
2J6BA	emdecoy2478_2J6BA	2J6BA	1.98	-0.9277	0.2348
2J6BA	emdecoy2479_2J6BA	2J6BA	3.00	-0.1600	0.6285
2J6BA	emdecoy247_2J6BA	2J6BA	2.27	-0.5987	0.3810
2J6BA	emdecoy2480_2J6BA	2J6BA	3.02	-0.0504	0.6985
2J6BA	emdecoy2481_2J6BA	2J6BA	3.19	-1.0374	0.1945
2J6BA	emdecoy2482_2J6BA	2J6BA	2.12	-1.0374	0.1945
2J6BA	emdecoy2483_2J6BA	2J6BA	3.10	-0.4890	0.4376
2J6BA	emdecoy2484_2J6BA	2J6BA	2.74	0.4980	1.0864
2J6BA	emdecoy2485_2J6BA	2J6BA	2.55	0.7173	1.2559
2J6BA	emdecoy2486_2J6BA	2J6BA	2.93	0.7173	1.2559
2J6BA	emdecoy2487_2J6BA	2J6BA	3.08	0.7173	1.2559
2J6BA	emdecoy2488_2J6BA	2J6BA	2.65	0.8270	1.3431
2J6BA	emdecoy2489_2J6BA	2J6BA	2.99	0.9367	1.4317
2J6BA	emdecoy248_2J6BA	2J6BA	2.72	-0.4890	0.4376
2J6BA	emdecoy2490_2J6BA	2J6BA	2.90	0.9367	1.4317
2J6BA	emdecoy2491_2J6BA	2J6BA	3.07	1.0463	1.5217
2J6BA	emdecoy2492_2J6BA	2J6BA	3.06	0.8270	1.3431
2J6BA	emdecoy2493_2J6BA	2J6BA	3.01	0.8270	1.3431
2J6BA	emdecoy2494_2J6BA	2J6BA	2.70	-0.8181	0.2795
2J6BA	emdecoy2495_2J6BA	2J6BA	2.77	0.6076	1.1703
2J6BA	emdecoy2496_2J6BA	2J6BA	3.08	0.9367	1.4317
2J6BA	emdecoy2497_2J6BA	2J6BA	3.11	-0.5987	0.3810
2J6BA	emdecoy2498_2J6BA	2J6BA	3.01	-0.7084	0.3282
2J6BA	emdecoy2499_2J6BA	2J6BA	3.17	1.3753	1.7982
2J6BA	emdecoy249_2J6BA	2J6BA	2.19	-1.4761	0.0761
2J6BA	emdecoy24_2J6BA	2J6BA	2.74	-0.3794	0.4979
2J6BA	emdecoy2500_2J6BA	2J6BA	3.10	0.1690	0.8466
2J6BA	emdecoy2501_2J6BA	2J6BA	2.52	-0.7084	0.3282
2J6BA	emdecoy2502_2J6BA	2J6BA	2.55	-0.1600	0.6285
2J6BA	emdecoy2503_2J6BA	2J6BA	2.74	-0.1600	0.6285
2J6BA	emdecoy2504_2J6BA	2J6BA	2.64	-0.9277	0.2348
2J6BA	emdecoy2505_2J6BA	2J6BA	2.56	-1.2567	0.1267
2J6BA	emdecoy2506_2J6BA	2J6BA	2.65	0.0593	0.7712
2J6BA	emdecoy2507_2J6BA	2J6BA	3.21	-0.3794	0.4979
2J6BA	emdecoy2508_2J6BA	2J6BA	2.88	-1.2567	0.1267
2J6BA	emdecoy2509_2J6BA	2J6BA	1.74	-1.1471	0.1584
2J6BA	emdecoy250_2J6BA	2J6BA	2.35	-1.3664	0.0993
2J6BA	emdecoy2510_2J6BA	2J6BA	2.78	-1.0374	0.1945
2J6BA	emdecoy2511_2J6BA	2J6BA	2.78	0.2786	0.9244
2J6BA	emdecoy2512_2J6BA	2J6BA	1.80	-1.1471	0.1584
2J6BA	emdecoy2513_2J6BA	2J6BA	2.65	-0.2697	0.5616
2J6BA	emdecoy2514_2J6BA	2J6BA	2.47	-1.1471	0.1584
2J6BA	emdecoy2515_2J6BA	2J6BA	2.53	-1.5857	0.0568
2J6BA	emdecoy2516_2J6BA	2J6BA	2.39	-1.0374	0.1945
2J6BA	emdecoy2517_2J6BA	2J6BA	1.97	-1.3664	0.0993
2J6BA	emdecoy2518_2J6BA	2J6BA	2.55	-0.2697	0.5616
2J6BA	emdecoy2519_2J6BA	2J6BA	2.80	0.3883	1.0044
2J6BA	emdecoy251_2J6BA	2J6BA	2.46	-1.1471	0.1584
2J6BA	emdecoy2520_2J6BA	2J6BA	2.82	-1.1471	0.1584
2J6BA	emdecoy2521_2J6BA	2J6BA	1.89	-0.4890	0.4376
2J6BA	emdecoy2522_2J6BA	2J6BA	1.95	-0.3794	0.4979
2J6BA	emdecoy2523_2J6BA	2J6BA	2.25	-0.9277	0.2348
2J6BA	emdecoy2524_2J6BA	2J6BA	2.34	-0.8181	0.2795
2J6BA	emdecoy2525_2J6BA	2J6BA	1.88	-1.2567	0.1267
2J6BA	emdecoy2526_2J6BA	2J6BA	1.75	-1.2567	0.1267
2J6BA	emdecoy2527_2J6BA	2J6BA	2.63	-0.0504	0.6985
2J6BA	emdecoy2528_2J6BA	2J6BA	2.01	-1.1471	0.1584
2J6BA	emdecoy2529_2J6BA	2J6BA	2.81	-0.8181	0.2795
2J6BA	emdecoy252_2J6BA	2J6BA	2.57	-1.3664	0.0993
2J6BA	emdecoy2530_2J6BA	2J6BA	2.97	0.9367	1.4317
2J6BA	emdecoy2531_2J6BA	2J6BA	1.88	-1.2567	0.1267
2J6BA	emdecoy2532_2J6BA	2J6BA	2.26	-0.5987	0.3810
2J6BA	emdecoy2533_2J6BA	2J6BA	2.91	0.0593	0.7712
2J6BA	emdecoy2534_2J6BA	2J6BA	2.73	-0.1600	0.6285
2J6BA	emdecoy2535_2J6BA	2J6BA	2.40	0.8270	1.3431
2J6BA	emdecoy2536_2J6BA	2J6BA	2.78	0.2786	0.9244
2J6BA	emdecoy2537_2J6BA	2J6BA	2.53	-0.1600	0.6285
2J6BA	emdecoy2538_2J6BA	2J6BA	2.42	-1.2567	0.1267
2J6BA	emdecoy2539_2J6BA	2J6BA	2.40	0.1690	0.8466
2J6BA	emdecoy253_2J6BA	2J6BA	2.69	-0.1600	0.6285
2J6BA	emdecoy2540_2J6BA	2J6BA	2.73	-0.9277	0.2348
2J6BA	emdecoy2541_2J6BA	2J6BA	2.82	-0.8181	0.2795
2J6BA	emdecoy2542_2J6BA	2J6BA	2.72	-0.1600	0.6285
2J6BA	emdecoy2543_2J6BA	2J6BA	2.15	-1.1471	0.1584
2J6BA	emdecoy2544_2J6BA	2J6BA	2.55	-1.0374	0.1945
2J6BA	emdecoy2545_2J6BA	2J6BA	2.74	-0.3794	0.4979
2J6BA	emdecoy2546_2J6BA	2J6BA	2.18	-1.2567	0.1267
2J6BA	emdecoy2547_2J6BA	2J6BA	2.03	-1.1471	0.1584
2J6BA	emdecoy2548_2J6BA	2J6BA	2.98	0.1690	0.8466
2J6BA	emdecoy2549_2J6BA	2J6BA	2.46	-1.4761	0.0761
2J6BA	emdecoy254_2J6BA	2J6BA	2.36	-1.3664	0.0993
2J6BA	emdecoy2550_2J6BA	2J6BA	2.34	-1.0374	0.1945
2J6BA	emdecoy2551_2J6BA	2J6BA	2.41	-0.2697	0.5616
2J6BA	emdecoy2552_2J6BA	2J6BA	2.35	0.0593	0.7712
2J6BA	emdecoy2553_2J6BA	2J6BA	1.92	-1.4761	0.0761
2J6BA	emdecoy2554_2J6BA	2J6BA	2.78	-1.2567	0.1267
2J6BA	emdecoy2555_2J6BA	2J6BA	2.93	-1.0374	0.1945
2J6BA	emdecoy2556_2J6BA	2J6BA	1.83	-1.1471	0.1584
2J6BA	emdecoy2557_2J6BA	2J6BA	2.09	-0.5987	0.3810
2J6BA	emdecoy2558_2J6BA	2J6BA	2.52	-0.5987	0.3810
2J6BA	emdecoy2559_2J6BA	2J6BA	2.71	-0.7084	0.3282
2J6BA	emdecoy255_2J6BA	2J6BA	2.83	-0.8181	0.2795
2J6BA	emdecoy2560_2J6BA	2J6BA	2.67	-0.7084	0.3282
2J6BA	emdecoy2561_2J6BA	2J6BA	2.69	-1.0374	0.1945
2J6BA	emdecoy2562_2J6BA	2J6BA	3.01	0.3883	1.0044
2J6BA	emdecoy2563_2J6BA	2J6BA	2.83	-0.9277	0.2348
2J6BA	emdecoy2564_2J6BA	2J6BA	2.60	0.0593	0.7712
2J6BA	emdecoy2565_2J6BA	2J6BA	1.81	-1.1471	0.1584
2J6BA	emdecoy2566_2J6BA	2J6BA	3.15	-0.8181	0.2795
2J6BA	emdecoy2567_2J6BA	2J6BA	3.22	-0.5987	0.3810
2J6BA	emdecoy2568_2J6BA	2J6BA	3.06	0.6076	1.1703
2J6BA	emdecoy2569_2J6BA	2J6BA	2.53	-1.1471	0.1584
2J6BA	emdecoy256_2J6BA	2J6BA	2.70	-1.1471	0.1584
2J6BA	emdecoy2570_2J6BA	2J6BA	1.92	-0.7084	0.3282
2J6BA	emdecoy2571_2J6BA	2J6BA	2.30	-1.1471	0.1584
2J6BA	emdecoy2572_2J6BA	2J6BA	2.48	-0.8181	0.2795
2J6BA	emdecoy2573_2J6BA	2J6BA	2.25	-0.9277	0.2348
2J6BA	emdecoy2574_2J6BA	2J6BA	2.36	-0.9277	0.2348
2J6BA	emdecoy2575_2J6BA	2J6BA	2.48	-0.2697	0.5616
2J6BA	emdecoy2576_2J6BA	2J6BA	2.03	-1.2567	0.1267
2J6BA	emdecoy2577_2J6BA	2J6BA	2.30	-0.5987	0.3810
2J6BA	emdecoy2578_2J6BA	2J6BA	2.40	-0.9277	0.2348
2J6BA	emdecoy2579_2J6BA	2J6BA	2.97	0.7173	1.2559
2J6BA	emdecoy257_2J6BA	2J6BA	2.92	-1.4761	0.0761
2J6BA	emdecoy2580_2J6BA	2J6BA	2.44	-0.3794	0.4979
2J6BA	emdecoy2581_2J6BA	2J6BA	2.55	-0.7084	0.3282
2J6BA	emdecoy2582_2J6BA	2J6BA	3.07	-0.0504	0.6985
2J6BA	emdecoy2583_2J6BA	2J6BA	2.54	-1.1471	0.1584
2J6BA	emdecoy2584_2J6BA	2J6BA	2.56	-0.9277	0.2348
2J6BA	emdecoy2585_2J6BA	2J6BA	2.31	-0.2697	0.5616
2J6BA	emdecoy2586_2J6BA	2J6BA	2.84	-0.4890	0.4376
2J6BA	emdecoy2587_2J6BA	2J6BA	3.07	-0.2697	0.5616
2J6BA	emdecoy2588_2J6BA	2J6BA	2.65	-0.2697	0.5616
2J6BA	emdecoy2589_2J6BA	2J6BA	2.98	-1.2567	0.1267
2J6BA	emdecoy258_2J6BA	2J6BA	2.40	-0.5987	0.3810
2J6BA	emdecoy2590_2J6BA	2J6BA	2.54	0.3883	1.0044
2J6BA	emdecoy2591_2J6BA	2J6BA	2.55	0.0593	0.7712
2J6BA	emdecoy2592_2J6BA	2J6BA	1.90	-0.8181	0.2795
2J6BA	emdecoy2593_2J6BA	2J6BA	2.64	-0.4890	0.4376
2J6BA	emdecoy2594_2J6BA	2J6BA	3.00	-0.4890	0.4376
2J6BA	emdecoy2595_2J6BA	2J6BA	2.08	-0.9277	0.2348
2J6BA	emdecoy2596_2J6BA	2J6BA	2.12	-1.1471	0.1584
2J6BA	emdecoy2597_2J6BA	2J6BA	1.45	-1.2567	0.1267
2J6BA	emdecoy2598_2J6BA	2J6BA	1.36	-1.2567	0.1267
2J6BA	emdecoy2599_2J6BA	2J6BA	2.99	0.3883	1.0044
2J6BA	emdecoy259_2J6BA	2J6BA	2.29	-1.3664	0.0993
2J6BA	emdecoy25_2J6BA	2J6BA	2.55	-1.0374	0.1945
2J6BA	emdecoy2600_2J6BA	2J6BA	3.05	-0.3794	0.4979
2J6BA	emdecoy2601_2J6BA	2J6BA	2.26	-1.3664	0.0993
2J6BA	emdecoy2602_2J6BA	2J6BA	2.20	-1.4761	0.0761
2J6BA	emdecoy2603_2J6BA	2J6BA	3.03	0.3883	1.0044
2J6BA	emdecoy2604_2J6BA	2J6BA	2.05	-0.7084	0.3282
2J6BA	emdecoy2605_2J6BA	2J6BA	2.67	-1.2567	0.1267
2J6BA	emdecoy2606_2J6BA	2J6BA	2.47	-1.5857	0.0568
2J6BA	emdecoy2607_2J6BA	2J6BA	2.22	-1.1471	0.1584
2J6BA	emdecoy2608_2J6BA	2J6BA	2.60	-1.1471	0.1584
2J6BA	emdecoy2609_2J6BA	2J6BA	2.26	-0.4890	0.4376
2J6BA	emdecoy260_2J6BA	2J6BA	2.13	-1.0374	0.1945
2J6BA	emdecoy2610_2J6BA	2J6BA	1.96	-1.1471	0.1584
2J6BA	emdecoy2611_2J6BA	2J6BA	2.42	-0.8181	0.2795
2J6BA	emdecoy2612_2J6BA	2J6BA	1.76	-1.1471	0.1584
2J6BA	emdecoy2613_2J6BA	2J6BA	3.22	-0.7084	0.3282
2J6BA	emdecoy2614_2J6BA	2J6BA	2.43	-1.2567	0.1267
2J6BA	emdecoy2615_2J6BA	2J6BA	2.83	-1.1471	0.1584
2J6BA	emdecoy2616_2J6BA	2J6BA	2.51	-0.9277	0.2348
2J6BA	emdecoy2617_2J6BA	2J6BA	2.09	-0.2697	0.5616
2J6BA	emdecoy2618_2J6BA	2J6BA	2.28	-0.3794	0.4979
2J6BA	emdecoy2619_2J6BA	2J6BA	1.83	-1.0374	0.1945
2J6BA	emdecoy261_2J6BA	2J6BA	2.12	-1.1471	0.1584
2J6BA	emdecoy2620_2J6BA	2J6BA	2.59	-0.2697	0.5616
2J6BA	emdecoy2621_2J6BA	2J6BA	2.00	-0.8181	0.2795
2J6BA	emdecoy2622_2J6BA	2J6BA	2.35	-0.9277	0.2348
2J6BA	emdecoy2623_2J6BA	2J6BA	2.53	-0.7084	0.3282
2J6BA	emdecoy2624_2J6BA	2J6BA	2.74	-0.9277	0.2348
2J6BA	emdecoy2625_2J6BA	2J6BA	2.49	-0.8181	0.2795
2J6BA	emdecoy2626_2J6BA	2J6BA	2.23	-0.9277	0.2348
2J6BA	emdecoy2627_2J6BA	2J6BA	2.49	-0.8181	0.2795
2J6BA	emdecoy2628_2J6BA	2J6BA	2.11	-0.9277	0.2348
2J6BA	emdecoy2629_2J6BA	2J6BA	2.41	-0.9277	0.2348
2J6BA	emdecoy262_2J6BA	2J6BA	1.55	-1.4761	0.0761
2J6BA	emdecoy2630_2J6BA	2J6BA	2.38	-0.9277	0.2348
2J6BA	emdecoy2631_2J6BA	2J6BA	1.93	-1.2567	0.1267
2J6BA	emdecoy2632_2J6BA	2J6BA	2.97	-0.3794	0.4979
2J6BA	emdecoy2633_2J6BA	2J6BA	2.69	-0.5987	0.3810
2J6BA	emdecoy2634_2J6BA	2J6BA	2.45	-0.8181	0.2795
2J6BA	emdecoy2635_2J6BA	2J6BA	3.16	-0.3794	0.4979
2J6BA	emdecoy2636_2J6BA	2J6BA	3.09	-0.4890	0.4376
2J6BA	emdecoy2637_2J6BA	2J6BA	2.63	0.1690	0.8466
2J6BA	emdecoy2638_2J6BA	2J6BA	3.01	-0.2697	0.5616
2J6BA	emdecoy2639_2J6BA	2J6BA	2.05	-1.2567	0.1267
2J6BA	emdecoy263_2J6BA	2J6BA	2.08	-1.3664	0.0993
2J6BA	emdecoy2640_2J6BA	2J6BA	2.66	-0.7084	0.3282
2J6BA	emdecoy2641_2J6BA	2J6BA	3.16	-0.3794	0.4979
2J6BA	emdecoy2642_2J6BA	2J6BA	2.62	-1.0374	0.1945
2J6BA	emdecoy2643_2J6BA	2J6BA	2.60	-1.1471	0.1584
2J6BA	emdecoy2644_2J6BA	2J6BA	2.64	0.0593	0.7712
2J6BA	emdecoy2645_2J6BA	2J6BA	1.88	-1.2567	0.1267
2J6BA	emdecoy2646_2J6BA	2J6BA	2.63	-0.0504	0.6985
2J6BA	emdecoy2647_2J6BA	2J6BA	2.59	-0.8181	0.2795
2J6BA	emdecoy2648_2J6BA	2J6BA	2.77	0.0593	0.7712
2J6BA	emdecoy2649_2J6BA	2J6BA	1.92	-1.2567	0.1267
2J6BA	emdecoy264_2J6BA	2J6BA	2.61	-0.3794	0.4979
2J6BA	emdecoy2650_2J6BA	2J6BA	2.31	-1.2567	0.1267
2J6BA	emdecoy2651_2J6BA	2J6BA	2.86	0.1690	0.8466
2J6BA	emdecoy2652_2J6BA	2J6BA	1.93	-0.7084	0.3282
2J6BA	emdecoy2653_2J6BA	2J6BA	2.20	-0.7084	0.3282
2J6BA	emdecoy2654_2J6BA	2J6BA	2.64	-0.5987	0.3810
2J6BA	emdecoy2655_2J6BA	2J6BA	2.76	-0.9277	0.2348
2J6BA	emdecoy2656_2J6BA	2J6BA	2.18	-1.5857	0.0568
2J6BA	emdecoy2657_2J6BA	2J6BA	2.34	-1.3664	0.0993
2J6BA	emdecoy2658_2J6BA	2J6BA	2.83	-1.2567	0.1267
2J6BA	emdecoy2659_2J6BA	2J6BA	2.55	-0.8181	0.2795
2J6BA	emdecoy265_2J6BA	2J6BA	2.50	-1.0374	0.1945
2J6BA	emdecoy2660_2J6BA	2J6BA	1.86	-1.2567	0.1267
2J6BA	emdecoy2661_2J6BA	2J6BA	2.06	-1.1471	0.1584
2J6BA	emdecoy2662_2J6BA	2J6BA	2.51	-0.9277	0.2348
2J6BA	emdecoy2663_2J6BA	2J6BA	1.76	-1.1471	0.1584
2J6BA	emdecoy2664_2J6BA	2J6BA	2.86	-0.5987	0.3810
2J6BA	emdecoy2665_2J6BA	2J6BA	1.92	-0.9277	0.2348
2J6BA	emdecoy2666_2J6BA	2J6BA	2.97	-0.0504	0.6985
2J6BA	emdecoy2667_2J6BA	2J6BA	2.53	-1.3664	0.0993
2J6BA	emdecoy2668_2J6BA	2J6BA	2.10	-0.8181	0.2795
2J6BA	emdecoy2669_2J6BA	2J6BA	2.05	-0.7084	0.3282
2J6BA	emdecoy266_2J6BA	2J6BA	2.41	-1.0374	0.1945
2J6BA	emdecoy2670_2J6BA	2J6BA	1.95	-0.8181	0.2795
2J6BA	emdecoy2671_2J6BA	2J6BA	2.72	0.3883	1.0044
2J6BA	emdecoy2672_2J6BA	2J6BA	2.48	-0.9277	0.2348
2J6BA	emdecoy2673_2J6BA	2J6BA	2.80	-0.0504	0.6985
2J6BA	emdecoy2674_2J6BA	2J6BA	2.29	-0.3794	0.4979
2J6BA	emdecoy2675_2J6BA	2J6BA	2.86	0.1690	0.8466
2J6BA	emdecoy2676_2J6BA	2J6BA	2.75	-0.8181	0.2795
2J6BA	emdecoy2677_2J6BA	2J6BA	2.54	-0.3794	0.4979
2J6BA	emdecoy2678_2J6BA	2J6BA	2.40	-0.5987	0.3810
2J6BA	emdecoy2679_2J6BA	2J6BA	2.44	-1.5857	0.0568
2J6BA	emdecoy267_2J6BA	2J6BA	2.37	-0.7084	0.3282
2J6BA	emdecoy2680_2J6BA	2J6BA	2.45	-1.6954	0.0412
2J6BA	emdecoy2681_2J6BA	2J6BA	2.20	-1.0374	0.1945
2J6BA	emdecoy2682_2J6BA	2J6BA	2.69	-0.3794	0.4979
2J6BA	emdecoy2683_2J6BA	2J6BA	2.78	0.1690	0.8466
2J6BA	emdecoy2684_2J6BA	2J6BA	2.49	-1.6954	0.0412
2J6BA	emdecoy2685_2J6BA	2J6BA	2.08	-1.1471	0.1584
2J6BA	emdecoy2686_2J6BA	2J6BA	2.83	-1.1471	0.1584
2J6BA	emdecoy2687_2J6BA	2J6BA	2.10	-0.5987	0.3810
2J6BA	emdecoy2688_2J6BA	2J6BA	2.19	-1.2567	0.1267
2J6BA	emdecoy2689_2J6BA	2J6BA	3.02	-0.3794	0.4979
2J6BA	emdecoy268_2J6BA	2J6BA	1.98	-0.4890	0.4376
2J6BA	emdecoy2690_2J6BA	2J6BA	1.94	-1.2567	0.1267
2J6BA	emdecoy2691_2J6BA	2J6BA	2.27	-1.1471	0.1584
2J6BA	emdecoy2692_2J6BA	2J6BA	2.41	-1.2567	0.1267
2J6BA	emdecoy2693_2J6BA	2J6BA	3.15	-0.4890	0.4376
2J6BA	emdecoy2694_2J6BA	2J6BA	2.35	-1.3664	0.0993
2J6BA	emdecoy2695_2J6BA	2J6BA	2.84	-0.2697	0.5616
2J6BA	emdecoy2696_2J6BA	2J6BA	2.20	-0.8181	0.2795
2J6BA	emdecoy2697_2J6BA	2J6BA	2.78	0.1690	0.8466
2J6BA	emdecoy2698_2J6BA	2J6BA	2.30	-1.1471	0.1584
2J6BA	emdecoy2699_2J6BA	2J6BA	2.48	-0.8181	0.2795
2J6BA	emdecoy269_2J6BA	2J6BA	2.41	-0.5987	0.3810
2J6BA	emdecoy26_2J6BA	2J6BA	2.78	-0.5987	0.3810
2J6BA	emdecoy2700_2J6BA	2J6BA	2.06	0.1690	0.8466
2J6BA	emdecoy2701_2J6BA	2J6BA	3.05	-0.3794	0.4979
2J6BA	emdecoy2702_2J6BA	2J6BA	2.94	0.2786	0.9244
2J6BA	emdecoy2703_2J6BA	2J6BA	2.17	-0.3794	0.4979
2J6BA	emdecoy2704_2J6BA	2J6BA	2.24	-1.3664	0.0993
2J6BA	emdecoy2705_2J6BA	2J6BA	1.79	-1.2567	0.1267
2J6BA	emdecoy2706_2J6BA	2J6BA	2.46	-1.2567	0.1267
2J6BA	emdecoy2707_2J6BA	2J6BA	1.95	-1.2567	0.1267
2J6BA	emdecoy2708_2J6BA	2J6BA	1.75	-1.2567	0.1267
2J6BA	emdecoy2709_2J6BA	2J6BA	1.66	-1.1471	0.1584
2J6BA	emdecoy270_2J6BA	2J6BA	2.84	0.3883	1.0044
2J6BA	emdecoy2710_2J6BA	2J6BA	2.77	-1.1471	0.1584
2J6BA	emdecoy2711_2J6BA	2J6BA	2.44	-0.5987	0.3810
2J6BA	emdecoy2712_2J6BA	2J6BA	2.87	0.2786	0.9244
2J6BA	emdecoy2713_2J6BA	2J6BA	2.66	0.0593	0.7712
2J6BA	emdecoy2714_2J6BA	2J6BA	2.17	-1.3664	0.0993
2J6BA	emdecoy2715_2J6BA	2J6BA	2.38	-0.0504	0.6985
2J6BA	emdecoy2716_2J6BA	2J6BA	2.32	-1.1471	0.1584
2J6BA	emdecoy2717_2J6BA	2J6BA	1.72	-0.8181	0.2795
2J6BA	emdecoy2718_2J6BA	2J6BA	2.16	-1.2567	0.1267
2J6BA	emdecoy2719_2J6BA	2J6BA	2.39	-0.2697	0.5616
2J6BA	emdecoy271_2J6BA	2J6BA	3.04	-0.9277	0.2348
2J6BA	emdecoy2720_2J6BA	2J6BA	2.59	0.1690	0.8466
2J6BA	emdecoy2721_2J6BA	2J6BA	2.04	-1.3664	0.0993
2J6BA	emdecoy2722_2J6BA	2J6BA	2.89	-0.9277	0.2348
2J6BA	emdecoy2723_2J6BA	2J6BA	2.75	-0.4890	0.4376
2J6BA	emdecoy2724_2J6BA	2J6BA	3.17	0.1690	0.8466
2J6BA	emdecoy2725_2J6BA	2J6BA	3.05	-0.7084	0.3282
2J6BA	emdecoy2726_2J6BA	2J6BA	2.43	-0.4890	0.4376
2J6BA	emdecoy2727_2J6BA	2J6BA	3.07	-0.7084	0.3282
2J6BA	emdecoy2728_2J6BA	2J6BA	2.64	-1.0374	0.1945
2J6BA	emdecoy2729_2J6BA	2J6BA	2.85	-0.3794	0.4979
2J6BA	emdecoy272_2J6BA	2J6BA	2.80	-0.9277	0.2348
2J6BA	emdecoy2730_2J6BA	2J6BA	2.54	-0.3794	0.4979
2J6BA	emdecoy2731_2J6BA	2J6BA	2.78	-0.3794	0.4979
2J6BA	emdecoy2732_2J6BA	2J6BA	2.24	0.1690	0.8466
2J6BA	emdecoy2733_2J6BA	2J6BA	3.29	-1.5857	0.0568
2J6BA	emdecoy2734_2J6BA	2J6BA	2.35	-1.3664	0.0993
2J6BA	emdecoy2735_2J6BA	2J6BA	2.84	0.0593	0.7712
2J6BA	emdecoy2736_2J6BA	2J6BA	2.15	-1.2567	0.1267
2J6BA	emdecoy2737_2J6BA	2J6BA	2.34	-1.0374	0.1945
2J6BA	emdecoy2738_2J6BA	2J6BA	2.02	-0.5987	0.3810
2J6BA	emdecoy2739_2J6BA	2J6BA	1.85	-0.8181	0.2795
2J6BA	emdecoy273_2J6BA	2J6BA	2.68	-1.1471	0.1584
2J6BA	emdecoy2740_2J6BA	2J6BA	2.00	-1.0374	0.1945
2J6BA	emdecoy2741_2J6BA	2J6BA	2.05	-0.7084	0.3282
2J6BA	emdecoy2742_2J6BA	2J6BA	2.21	-0.1600	0.6285
2J6BA	emdecoy2743_2J6BA	2J6BA	2.01	-0.8181	0.2795
2J6BA	emdecoy2744_2J6BA	2J6BA	3.10	0.0593	0.7712
2J6BA	emdecoy2745_2J6BA	2J6BA	2.57	0.1690	0.8466
2J6BA	emdecoy2746_2J6BA	2J6BA	1.89	-0.9277	0.2348
2J6BA	emdecoy2747_2J6BA	2J6BA	2.69	0.1690	0.8466
2J6BA	emdecoy2748_2J6BA	2J6BA	2.34	-0.7084	0.3282
2J6BA	emdecoy2749_2J6BA	2J6BA	2.30	-1.1471	0.1584
2J6BA	emdecoy274_2J6BA	2J6BA	2.87	-0.8181	0.2795
2J6BA	emdecoy2750_2J6BA	2J6BA	2.09	-0.7084	0.3282
2J6BA	emdecoy2751_2J6BA	2J6BA	2.15	0.4980	1.0864
2J6BA	emdecoy2752_2J6BA	2J6BA	2.34	-0.5987	0.3810
2J6BA	emdecoy2753_2J6BA	2J6BA	2.16	0.0593	0.7712
2J6BA	emdecoy2754_2J6BA	2J6BA	2.30	0.1690	0.8466
2J6BA	emdecoy2755_2J6BA	2J6BA	2.97	0.2786	0.9244
2J6BA	emdecoy2756_2J6BA	2J6BA	3.04	0.1690	0.8466
2J6BA	emdecoy2757_2J6BA	2J6BA	2.96	0.2786	0.9244
2J6BA	emdecoy2758_2J6BA	2J6BA	2.74	0.2786	0.9244
2J6BA	emdecoy2759_2J6BA	2J6BA	2.30	0.0593	0.7712
2J6BA	emdecoy275_2J6BA	2J6BA	1.93	-1.4761	0.0761
2J6BA	emdecoy2760_2J6BA	2J6BA	1.94	-0.7084	0.3282
2J6BA	emdecoy2761_2J6BA	2J6BA	2.84	0.0593	0.7712
2J6BA	emdecoy2762_2J6BA	2J6BA	2.20	-1.3664	0.0993
2J6BA	emdecoy2763_2J6BA	2J6BA	2.31	-1.3664	0.0993
2J6BA	emdecoy2764_2J6BA	2J6BA	2.38	-0.0504	0.6985
2J6BA	emdecoy2765_2J6BA	2J6BA	2.25	-1.1471	0.1584
2J6BA	emdecoy2766_2J6BA	2J6BA	2.04	-0.8181	0.2795
2J6BA	emdecoy2767_2J6BA	2J6BA	2.50	-0.0504	0.6985
2J6BA	emdecoy2768_2J6BA	2J6BA	3.08	0.3883	1.0044
2J6BA	emdecoy2769_2J6BA	2J6BA	2.01	-1.2567	0.1267
2J6BA	emdecoy276_2J6BA	2J6BA	1.72	-1.5857	0.0568
2J6BA	emdecoy2770_2J6BA	2J6BA	2.16	-1.1471	0.1584
2J6BA	emdecoy2771_2J6BA	2J6BA	2.88	-0.0504	0.6985
2J6BA	emdecoy2772_2J6BA	2J6BA	2.33	-1.3664	0.0993
2J6BA	emdecoy2773_2J6BA	2J6BA	1.97	-1.2567	0.1267
2J6BA	emdecoy2774_2J6BA	2J6BA	2.75	-0.4890	0.4376
2J6BA	emdecoy2775_2J6BA	2J6BA	1.87	-0.5987	0.3810
2J6BA	emdecoy2776_2J6BA	2J6BA	3.02	-0.0504	0.6985
2J6BA	emdecoy2777_2J6BA	2J6BA	3.09	0.1690	0.8466
2J6BA	emdecoy2778_2J6BA	2J6BA	2.27	-0.9277	0.2348
2J6BA	emdecoy2779_2J6BA	2J6BA	2.71	-0.3794	0.4979
2J6BA	emdecoy277_2J6BA	2J6BA	2.00	-1.0374	0.1945
2J6BA	emdecoy2780_2J6BA	2J6BA	2.70	-0.0504	0.6985
2J6BA	emdecoy2781_2J6BA	2J6BA	2.37	-0.3794	0.4979
2J6BA	emdecoy2782_2J6BA	2J6BA	2.54	-0.8181	0.2795
2J6BA	emdecoy2783_2J6BA	2J6BA	2.58	0.0593	0.7712
2J6BA	emdecoy2784_2J6BA	2J6BA	2.21	-0.4890	0.4376
2J6BA	emdecoy2785_2J6BA	2J6BA	2.12	-0.4890	0.4376
2J6BA	emdecoy2786_2J6BA	2J6BA	2.22	-0.5987	0.3810
2J6BA	emdecoy2787_2J6BA	2J6BA	2.57	-1.2567	0.1267
2J6BA	emdecoy2788_2J6BA	2J6BA	2.09	-0.8181	0.2795
2J6BA	emdecoy2789_2J6BA	2J6BA	1.99	-0.7084	0.3282
2J6BA	emdecoy278_2J6BA	2J6BA	2.11	-0.3794	0.4979
2J6BA	emdecoy2790_2J6BA	2J6BA	2.10	-0.7084	0.3282
2J6BA	emdecoy2791_2J6BA	2J6BA	2.37	-0.2697	0.5616
2J6BA	emdecoy2792_2J6BA	2J6BA	2.35	-0.7084	0.3282
2J6BA	emdecoy2793_2J6BA	2J6BA	2.61	-0.2697	0.5616
2J6BA	emdecoy2794_2J6BA	2J6BA	2.52	-0.3794	0.4979
2J6BA	emdecoy2795_2J6BA	2J6BA	2.62	-1.0374	0.1945
2J6BA	emdecoy2796_2J6BA	2J6BA	2.29	-0.1600	0.6285
2J6BA	emdecoy2797_2J6BA	2J6BA	2.00	-0.4890	0.4376
2J6BA	emdecoy2798_2J6BA	2J6BA	2.23	0.1690	0.8466
2J6BA	emdecoy2799_2J6BA	2J6BA	2.46	-0.0504	0.6985
2J6BA	emdecoy279_2J6BA	2J6BA	2.60	-0.0504	0.6985
[truncated: 8,001 more rows]
