# Supplementary material for: Addressing the Role of Conformational Diversity in Protein Structure Prediction
Source: PLoS One. 2016 May 9;11(5):e0154923. doi: 10.1371/journal.pone.0154923 (PMC4861349; doi:10.1371/journal.pone.0154923)
Supplement: S1 Dataset — (GZ) [file pone.0154923.s002.gz › Palopoli-Monzon_2016_SI/Structural_alignments/SET_QUARK/rmsd_mammoth_Xu_1TSFA.out]

PDB_1	PDB_2	Target	RMSD	Z-score	ln(E)
1TS9_A	emdecoy0_1TSFA	1TSFA	2.71	-0.5402	0.4108
1TS9_A	emdecoy1000_1TSFA	1TSFA	2.39	0.0048	0.7348
1TS9_A	emdecoy1001_1TSFA	1TSFA	2.62	-0.2677	0.5628
1TS9_A	emdecoy1002_1TSFA	1TSFA	2.70	0.1411	0.8272
1TS9_A	emdecoy1003_1TSFA	1TSFA	2.67	-0.4039	0.4841
1TS9_A	emdecoy1004_1TSFA	1TSFA	2.54	-0.4039	0.4841
1TS9_A	emdecoy1005_1TSFA	1TSFA	2.67	-0.2677	0.5628
1TS9_A	emdecoy1006_1TSFA	1TSFA	2.36	0.0048	0.7348
1TS9_A	emdecoy1007_1TSFA	1TSFA	2.56	-0.6764	0.3432
1TS9_A	emdecoy1008_1TSFA	1TSFA	2.90	-0.5402	0.4108
1TS9_A	emdecoy1009_1TSFA	1TSFA	2.19	-0.4039	0.4841
1TS9_A	emdecoy100_1TSFA	1TSFA	2.50	0.2773	0.9234
1TS9_A	emdecoy1010_1TSFA	1TSFA	2.43	0.2773	0.9234
1TS9_A	emdecoy1011_1TSFA	1TSFA	2.67	0.2773	0.9234
1TS9_A	emdecoy1012_1TSFA	1TSFA	2.82	0.0048	0.7348
1TS9_A	emdecoy1013_1TSFA	1TSFA	2.42	-0.2677	0.5628
1TS9_A	emdecoy1014_1TSFA	1TSFA	2.66	0.1411	0.8272
1TS9_A	emdecoy1015_1TSFA	1TSFA	2.48	-0.6764	0.3432
1TS9_A	emdecoy1016_1TSFA	1TSFA	2.15	0.1411	0.8272
1TS9_A	emdecoy1017_1TSFA	1TSFA	2.89	0.2773	0.9234
1TS9_A	emdecoy1018_1TSFA	1TSFA	2.83	-0.8127	0.2817
1TS9_A	emdecoy1019_1TSFA	1TSFA	2.38	0.2773	0.9234
1TS9_A	emdecoy101_1TSFA	1TSFA	2.81	0.5498	1.1258
1TS9_A	emdecoy1020_1TSFA	1TSFA	2.64	-0.4039	0.4841
1TS9_A	emdecoy1021_1TSFA	1TSFA	2.42	0.0048	0.7348
1TS9_A	emdecoy1022_1TSFA	1TSFA	2.83	0.1411	0.8272
1TS9_A	emdecoy1023_1TSFA	1TSFA	2.40	0.2773	0.9234
1TS9_A	emdecoy1024_1TSFA	1TSFA	2.68	-0.6764	0.3432
1TS9_A	emdecoy1025_1TSFA	1TSFA	2.51	1.0948	1.5618
1TS9_A	emdecoy1026_1TSFA	1TSFA	2.29	0.1411	0.8272
1TS9_A	emdecoy1027_1TSFA	1TSFA	2.87	0.0048	0.7348
1TS9_A	emdecoy1028_1TSFA	1TSFA	2.72	-0.1314	0.6465
1TS9_A	emdecoy1029_1TSFA	1TSFA	2.42	-0.6764	0.3432
1TS9_A	emdecoy102_1TSFA	1TSFA	2.79	-0.4039	0.4841
1TS9_A	emdecoy1030_1TSFA	1TSFA	2.51	-0.5402	0.4108
1TS9_A	emdecoy1031_1TSFA	1TSFA	2.59	-0.1314	0.6465
1TS9_A	emdecoy1032_1TSFA	1TSFA	2.54	-0.5402	0.4108
1TS9_A	emdecoy1033_1TSFA	1TSFA	2.86	-0.5402	0.4108
1TS9_A	emdecoy1034_1TSFA	1TSFA	2.40	0.1411	0.8272
1TS9_A	emdecoy1035_1TSFA	1TSFA	2.58	-0.2677	0.5628
1TS9_A	emdecoy1036_1TSFA	1TSFA	2.62	-0.5402	0.4108
1TS9_A	emdecoy1037_1TSFA	1TSFA	2.41	0.0048	0.7348
1TS9_A	emdecoy1038_1TSFA	1TSFA	3.00	0.1411	0.8272
1TS9_A	emdecoy1039_1TSFA	1TSFA	2.26	-0.2677	0.5628
1TS9_A	emdecoy103_1TSFA	1TSFA	2.62	-0.1314	0.6465
1TS9_A	emdecoy1040_1TSFA	1TSFA	2.54	0.1411	0.8272
1TS9_A	emdecoy1041_1TSFA	1TSFA	2.26	-0.1314	0.6465
1TS9_A	emdecoy1042_1TSFA	1TSFA	2.39	0.4136	1.0231
1TS9_A	emdecoy1043_1TSFA	1TSFA	1.93	0.0048	0.7348
1TS9_A	emdecoy1044_1TSFA	1TSFA	2.46	0.5498	1.1258
1TS9_A	emdecoy1045_1TSFA	1TSFA	2.78	0.4136	1.0231
1TS9_A	emdecoy1046_1TSFA	1TSFA	2.33	-0.1314	0.6465
1TS9_A	emdecoy1047_1TSFA	1TSFA	2.52	-0.1314	0.6465
1TS9_A	emdecoy1048_1TSFA	1TSFA	2.22	0.0048	0.7348
1TS9_A	emdecoy1049_1TSFA	1TSFA	2.27	-0.6764	0.3432
1TS9_A	emdecoy104_1TSFA	1TSFA	2.47	0.2773	0.9234
1TS9_A	emdecoy1050_1TSFA	1TSFA	2.52	-0.5402	0.4108
1TS9_A	emdecoy1051_1TSFA	1TSFA	2.80	0.4136	1.0231
1TS9_A	emdecoy1052_1TSFA	1TSFA	2.79	-0.4039	0.4841
1TS9_A	emdecoy1053_1TSFA	1TSFA	2.73	0.0048	0.7348
1TS9_A	emdecoy1054_1TSFA	1TSFA	2.95	-1.2215	0.1365
1TS9_A	emdecoy1055_1TSFA	1TSFA	2.36	-1.3577	0.1014
1TS9_A	emdecoy1056_1TSFA	1TSFA	2.36	-0.2677	0.5628
1TS9_A	emdecoy1057_1TSFA	1TSFA	2.52	-0.4039	0.4841
1TS9_A	emdecoy1058_1TSFA	1TSFA	2.69	0.0048	0.7348
1TS9_A	emdecoy1059_1TSFA	1TSFA	2.30	-0.6764	0.3432
1TS9_A	emdecoy105_1TSFA	1TSFA	2.31	-0.5402	0.4108
1TS9_A	emdecoy1060_1TSFA	1TSFA	1.97	-0.4039	0.4841
1TS9_A	emdecoy1061_1TSFA	1TSFA	2.98	-0.1314	0.6465
1TS9_A	emdecoy1062_1TSFA	1TSFA	2.28	0.0048	0.7348
1TS9_A	emdecoy1063_1TSFA	1TSFA	2.63	-0.9489	0.2267
1TS9_A	emdecoy1064_1TSFA	1TSFA	2.38	0.0048	0.7348
1TS9_A	emdecoy1065_1TSFA	1TSFA	2.65	0.4136	1.0231
1TS9_A	emdecoy1066_1TSFA	1TSFA	2.40	-0.5402	0.4108
1TS9_A	emdecoy1067_1TSFA	1TSFA	2.58	-0.4039	0.4841
1TS9_A	emdecoy1068_1TSFA	1TSFA	2.51	0.2773	0.9234
1TS9_A	emdecoy1069_1TSFA	1TSFA	2.71	-0.2677	0.5628
1TS9_A	emdecoy106_1TSFA	1TSFA	2.33	0.8223	1.3394
1TS9_A	emdecoy1070_1TSFA	1TSFA	2.17	0.0048	0.7348
1TS9_A	emdecoy1071_1TSFA	1TSFA	2.86	-0.2677	0.5628
1TS9_A	emdecoy1072_1TSFA	1TSFA	2.94	-0.2677	0.5628
1TS9_A	emdecoy1073_1TSFA	1TSFA	2.96	-0.2677	0.5628
1TS9_A	emdecoy1074_1TSFA	1TSFA	2.93	-0.2677	0.5628
1TS9_A	emdecoy1075_1TSFA	1TSFA	2.60	0.0048	0.7348
1TS9_A	emdecoy1076_1TSFA	1TSFA	2.37	-0.2677	0.5628
1TS9_A	emdecoy1077_1TSFA	1TSFA	2.68	-0.1314	0.6465
1TS9_A	emdecoy1078_1TSFA	1TSFA	2.90	0.0048	0.7348
1TS9_A	emdecoy1079_1TSFA	1TSFA	2.64	0.4136	1.0231
1TS9_A	emdecoy107_1TSFA	1TSFA	2.09	-0.4039	0.4841
1TS9_A	emdecoy1080_1TSFA	1TSFA	3.07	0.2773	0.9234
1TS9_A	emdecoy1081_1TSFA	1TSFA	2.48	1.0948	1.5618
1TS9_A	emdecoy1082_1TSFA	1TSFA	2.71	-0.4039	0.4841
1TS9_A	emdecoy1083_1TSFA	1TSFA	3.07	-0.2677	0.5628
1TS9_A	emdecoy1084_1TSFA	1TSFA	2.38	-0.8127	0.2817
1TS9_A	emdecoy1085_1TSFA	1TSFA	2.37	0.5498	1.1258
1TS9_A	emdecoy1086_1TSFA	1TSFA	3.27	0.2773	0.9234
1TS9_A	emdecoy1087_1TSFA	1TSFA	2.53	0.2773	0.9234
1TS9_A	emdecoy1088_1TSFA	1TSFA	2.20	-0.4039	0.4841
1TS9_A	emdecoy1089_1TSFA	1TSFA	2.87	-0.6764	0.3432
1TS9_A	emdecoy108_1TSFA	1TSFA	2.79	-0.1314	0.6465
1TS9_A	emdecoy1090_1TSFA	1TSFA	2.44	-0.5402	0.4108
1TS9_A	emdecoy1091_1TSFA	1TSFA	2.04	-0.2677	0.5628
1TS9_A	emdecoy1092_1TSFA	1TSFA	2.55	0.4136	1.0231
1TS9_A	emdecoy1093_1TSFA	1TSFA	2.50	0.4136	1.0231
1TS9_A	emdecoy1094_1TSFA	1TSFA	2.74	-0.6764	0.3432
1TS9_A	emdecoy1095_1TSFA	1TSFA	2.48	-0.8127	0.2817
1TS9_A	emdecoy1096_1TSFA	1TSFA	2.35	-0.4039	0.4841
1TS9_A	emdecoy1097_1TSFA	1TSFA	2.11	-0.8127	0.2817
1TS9_A	emdecoy1098_1TSFA	1TSFA	2.76	-0.4039	0.4841
1TS9_A	emdecoy1099_1TSFA	1TSFA	1.96	0.0048	0.7348
1TS9_A	emdecoy109_1TSFA	1TSFA	2.46	-0.6764	0.3432
1TS9_A	emdecoy10_1TSFA	1TSFA	1.85	-1.2215	0.1365
1TS9_A	emdecoy1100_1TSFA	1TSFA	2.50	-0.2677	0.5628
1TS9_A	emdecoy1101_1TSFA	1TSFA	2.34	-0.5402	0.4108
1TS9_A	emdecoy1102_1TSFA	1TSFA	2.38	-0.2677	0.5628
1TS9_A	emdecoy1103_1TSFA	1TSFA	2.63	-1.7665	0.0329
1TS9_A	emdecoy1104_1TSFA	1TSFA	2.90	-0.4039	0.4841
1TS9_A	emdecoy1105_1TSFA	1TSFA	2.33	-0.2677	0.5628
1TS9_A	emdecoy1106_1TSFA	1TSFA	2.53	-0.1314	0.6465
1TS9_A	emdecoy1107_1TSFA	1TSFA	2.50	-0.2677	0.5628
1TS9_A	emdecoy1108_1TSFA	1TSFA	2.92	-0.8127	0.2817
1TS9_A	emdecoy1109_1TSFA	1TSFA	2.75	0.5498	1.1258
1TS9_A	emdecoy110_1TSFA	1TSFA	2.65	0.0048	0.7348
1TS9_A	emdecoy1110_1TSFA	1TSFA	2.32	0.4136	1.0231
1TS9_A	emdecoy1111_1TSFA	1TSFA	2.62	-0.6764	0.3432
1TS9_A	emdecoy1112_1TSFA	1TSFA	2.53	0.4136	1.0231
1TS9_A	emdecoy1113_1TSFA	1TSFA	2.50	-0.4039	0.4841
1TS9_A	emdecoy1114_1TSFA	1TSFA	2.48	-0.2677	0.5628
1TS9_A	emdecoy1115_1TSFA	1TSFA	2.60	0.4136	1.0231
1TS9_A	emdecoy1116_1TSFA	1TSFA	2.85	-0.5402	0.4108
1TS9_A	emdecoy1117_1TSFA	1TSFA	2.56	-0.9489	0.2267
1TS9_A	emdecoy1118_1TSFA	1TSFA	2.72	0.8223	1.3394
1TS9_A	emdecoy1119_1TSFA	1TSFA	2.65	0.8223	1.3394
1TS9_A	emdecoy111_1TSFA	1TSFA	2.16	-0.4039	0.4841
1TS9_A	emdecoy1120_1TSFA	1TSFA	2.81	-0.2677	0.5628
1TS9_A	emdecoy1121_1TSFA	1TSFA	2.75	0.0048	0.7348
1TS9_A	emdecoy1122_1TSFA	1TSFA	2.21	0.0048	0.7348
1TS9_A	emdecoy1123_1TSFA	1TSFA	3.04	-0.1314	0.6465
1TS9_A	emdecoy1124_1TSFA	1TSFA	2.38	-0.4039	0.4841
1TS9_A	emdecoy1125_1TSFA	1TSFA	2.37	-1.2215	0.1365
1TS9_A	emdecoy1126_1TSFA	1TSFA	2.45	0.2773	0.9234
1TS9_A	emdecoy1127_1TSFA	1TSFA	2.60	-0.8127	0.2817
1TS9_A	emdecoy1128_1TSFA	1TSFA	2.25	-0.5402	0.4108
1TS9_A	emdecoy1129_1TSFA	1TSFA	2.71	0.5498	1.1258
1TS9_A	emdecoy112_1TSFA	1TSFA	2.52	-0.5402	0.4108
1TS9_A	emdecoy1130_1TSFA	1TSFA	2.98	-1.2215	0.1365
1TS9_A	emdecoy1131_1TSFA	1TSFA	2.73	0.0048	0.7348
1TS9_A	emdecoy1132_1TSFA	1TSFA	2.36	0.9586	1.4496
1TS9_A	emdecoy1133_1TSFA	1TSFA	2.23	0.1411	0.8272
1TS9_A	emdecoy1134_1TSFA	1TSFA	3.00	0.9586	1.4496
1TS9_A	emdecoy1135_1TSFA	1TSFA	2.87	0.5498	1.1258
1TS9_A	emdecoy1136_1TSFA	1TSFA	2.26	0.5498	1.1258
1TS9_A	emdecoy1137_1TSFA	1TSFA	3.01	0.0048	0.7348
1TS9_A	emdecoy1138_1TSFA	1TSFA	2.65	-0.6764	0.3432
1TS9_A	emdecoy1139_1TSFA	1TSFA	1.98	-0.4039	0.4841
1TS9_A	emdecoy113_1TSFA	1TSFA	2.31	-0.5402	0.4108
1TS9_A	emdecoy1140_1TSFA	1TSFA	2.34	0.2773	0.9234
1TS9_A	emdecoy1141_1TSFA	1TSFA	2.63	0.8223	1.3394
1TS9_A	emdecoy1142_1TSFA	1TSFA	2.83	0.1411	0.8272
1TS9_A	emdecoy1143_1TSFA	1TSFA	2.41	-0.2677	0.5628
1TS9_A	emdecoy1144_1TSFA	1TSFA	2.27	-1.3577	0.1014
1TS9_A	emdecoy1145_1TSFA	1TSFA	2.90	-0.2677	0.5628
1TS9_A	emdecoy1146_1TSFA	1TSFA	2.37	-0.9489	0.2267
1TS9_A	emdecoy1147_1TSFA	1TSFA	2.27	0.2773	0.9234
1TS9_A	emdecoy1148_1TSFA	1TSFA	2.40	0.2773	0.9234
1TS9_A	emdecoy1149_1TSFA	1TSFA	2.81	-0.4039	0.4841
1TS9_A	emdecoy114_1TSFA	1TSFA	2.63	0.6861	1.2313
1TS9_A	emdecoy1150_1TSFA	1TSFA	2.36	-0.4039	0.4841
1TS9_A	emdecoy1151_1TSFA	1TSFA	2.76	-0.2677	0.5628
1TS9_A	emdecoy1152_1TSFA	1TSFA	2.77	0.0048	0.7348
1TS9_A	emdecoy1153_1TSFA	1TSFA	2.34	-0.5402	0.4108
1TS9_A	emdecoy1154_1TSFA	1TSFA	2.62	-0.1314	0.6465
1TS9_A	emdecoy1155_1TSFA	1TSFA	2.89	-0.5402	0.4108
1TS9_A	emdecoy1156_1TSFA	1TSFA	2.08	-1.0852	0.1782
1TS9_A	emdecoy1157_1TSFA	1TSFA	2.48	-0.4039	0.4841
1TS9_A	emdecoy1158_1TSFA	1TSFA	2.17	0.1411	0.8272
1TS9_A	emdecoy1159_1TSFA	1TSFA	2.14	0.0048	0.7348
1TS9_A	emdecoy115_1TSFA	1TSFA	2.61	0.2773	0.9234
1TS9_A	emdecoy1160_1TSFA	1TSFA	2.54	-0.5402	0.4108
1TS9_A	emdecoy1161_1TSFA	1TSFA	2.47	0.6861	1.2313
1TS9_A	emdecoy1162_1TSFA	1TSFA	2.21	-0.6764	0.3432
1TS9_A	emdecoy1163_1TSFA	1TSFA	2.67	-0.4039	0.4841
1TS9_A	emdecoy1164_1TSFA	1TSFA	2.70	-0.2677	0.5628
1TS9_A	emdecoy1165_1TSFA	1TSFA	2.42	-0.9489	0.2267
1TS9_A	emdecoy1166_1TSFA	1TSFA	2.18	-1.0852	0.1782
1TS9_A	emdecoy1167_1TSFA	1TSFA	2.47	-0.6764	0.3432
1TS9_A	emdecoy1168_1TSFA	1TSFA	2.09	-0.2677	0.5628
1TS9_A	emdecoy1169_1TSFA	1TSFA	2.72	-0.9489	0.2267
1TS9_A	emdecoy116_1TSFA	1TSFA	2.55	0.9586	1.4496
1TS9_A	emdecoy1170_1TSFA	1TSFA	2.22	0.4136	1.0231
1TS9_A	emdecoy1171_1TSFA	1TSFA	2.25	0.1411	0.8272
1TS9_A	emdecoy1172_1TSFA	1TSFA	2.79	0.1411	0.8272
1TS9_A	emdecoy1173_1TSFA	1TSFA	2.07	-0.1314	0.6465
1TS9_A	emdecoy1174_1TSFA	1TSFA	2.59	0.0048	0.7348
1TS9_A	emdecoy1175_1TSFA	1TSFA	2.51	-0.6764	0.3432
1TS9_A	emdecoy1176_1TSFA	1TSFA	3.07	0.8223	1.3394
1TS9_A	emdecoy1177_1TSFA	1TSFA	2.53	-0.8127	0.2817
1TS9_A	emdecoy1178_1TSFA	1TSFA	2.48	-0.6764	0.3432
1TS9_A	emdecoy1179_1TSFA	1TSFA	2.65	0.4136	1.0231
1TS9_A	emdecoy117_1TSFA	1TSFA	2.49	0.5498	1.1258
1TS9_A	emdecoy1180_1TSFA	1TSFA	2.26	0.2773	0.9234
1TS9_A	emdecoy1181_1TSFA	1TSFA	2.37	0.0048	0.7348
1TS9_A	emdecoy1182_1TSFA	1TSFA	2.01	-0.4039	0.4841
1TS9_A	emdecoy1183_1TSFA	1TSFA	3.15	0.9586	1.4496
1TS9_A	emdecoy1184_1TSFA	1TSFA	2.77	0.1411	0.8272
1TS9_A	emdecoy1185_1TSFA	1TSFA	1.88	-0.5402	0.4108
1TS9_A	emdecoy1186_1TSFA	1TSFA	2.65	0.4136	1.0231
1TS9_A	emdecoy1187_1TSFA	1TSFA	2.96	-0.4039	0.4841
1TS9_A	emdecoy1188_1TSFA	1TSFA	2.65	0.4136	1.0231
1TS9_A	emdecoy1189_1TSFA	1TSFA	2.90	1.5036	1.9084
1TS9_A	emdecoy118_1TSFA	1TSFA	2.56	-0.2677	0.5628
1TS9_A	emdecoy1190_1TSFA	1TSFA	2.96	1.7761	2.1459
1TS9_A	emdecoy1191_1TSFA	1TSFA	2.67	0.2773	0.9234
1TS9_A	emdecoy1192_1TSFA	1TSFA	2.99	-0.5402	0.4108
1TS9_A	emdecoy1193_1TSFA	1TSFA	2.37	-0.2677	0.5628
1TS9_A	emdecoy1194_1TSFA	1TSFA	2.60	-0.4039	0.4841
1TS9_A	emdecoy1195_1TSFA	1TSFA	2.33	-1.3577	0.1014
1TS9_A	emdecoy1196_1TSFA	1TSFA	3.08	0.0048	0.7348
1TS9_A	emdecoy1197_1TSFA	1TSFA	2.89	-0.8127	0.2817
1TS9_A	emdecoy1198_1TSFA	1TSFA	2.79	0.2773	0.9234
1TS9_A	emdecoy1199_1TSFA	1TSFA	2.21	-0.1314	0.6465
1TS9_A	emdecoy119_1TSFA	1TSFA	2.39	-0.2677	0.5628
1TS9_A	emdecoy11_1TSFA	1TSFA	2.51	-0.1314	0.6465
1TS9_A	emdecoy1200_1TSFA	1TSFA	2.19	-0.1314	0.6465
1TS9_A	emdecoy1201_1TSFA	1TSFA	2.50	-0.4039	0.4841
1TS9_A	emdecoy1202_1TSFA	1TSFA	2.74	-0.4039	0.4841
1TS9_A	emdecoy1203_1TSFA	1TSFA	2.46	-0.5402	0.4108
1TS9_A	emdecoy1204_1TSFA	1TSFA	2.37	0.0048	0.7348
1TS9_A	emdecoy1205_1TSFA	1TSFA	2.41	-1.4940	0.0727
1TS9_A	emdecoy1206_1TSFA	1TSFA	2.51	-0.1314	0.6465
1TS9_A	emdecoy1207_1TSFA	1TSFA	2.86	-0.9489	0.2267
1TS9_A	emdecoy1208_1TSFA	1TSFA	2.57	-0.1314	0.6465
1TS9_A	emdecoy1209_1TSFA	1TSFA	2.75	-0.9489	0.2267
1TS9_A	emdecoy120_1TSFA	1TSFA	2.79	0.1411	0.8272
1TS9_A	emdecoy1210_1TSFA	1TSFA	2.74	-0.2677	0.5628
1TS9_A	emdecoy1211_1TSFA	1TSFA	2.52	-0.8127	0.2817
1TS9_A	emdecoy1212_1TSFA	1TSFA	2.20	-1.0852	0.1782
1TS9_A	emdecoy1213_1TSFA	1TSFA	2.52	-0.1314	0.6465
1TS9_A	emdecoy1214_1TSFA	1TSFA	2.65	0.1411	0.8272
1TS9_A	emdecoy1215_1TSFA	1TSFA	2.19	0.2773	0.9234
1TS9_A	emdecoy1216_1TSFA	1TSFA	2.76	-0.6764	0.3432
1TS9_A	emdecoy1217_1TSFA	1TSFA	2.72	0.2773	0.9234
1TS9_A	emdecoy1218_1TSFA	1TSFA	2.80	-0.6764	0.3432
1TS9_A	emdecoy1219_1TSFA	1TSFA	2.38	0.4136	1.0231
1TS9_A	emdecoy121_1TSFA	1TSFA	2.46	0.1411	0.8272
1TS9_A	emdecoy1220_1TSFA	1TSFA	2.46	0.8223	1.3394
1TS9_A	emdecoy1221_1TSFA	1TSFA	2.59	0.6861	1.2313
1TS9_A	emdecoy1222_1TSFA	1TSFA	2.66	0.8223	1.3394
1TS9_A	emdecoy1223_1TSFA	1TSFA	3.02	-1.2215	0.1365
1TS9_A	emdecoy1224_1TSFA	1TSFA	2.98	-0.8127	0.2817
1TS9_A	emdecoy1225_1TSFA	1TSFA	2.24	0.6861	1.2313
1TS9_A	emdecoy1226_1TSFA	1TSFA	2.28	-0.6764	0.3432
1TS9_A	emdecoy1227_1TSFA	1TSFA	2.71	0.2773	0.9234
1TS9_A	emdecoy1228_1TSFA	1TSFA	2.41	-0.4039	0.4841
1TS9_A	emdecoy1229_1TSFA	1TSFA	2.40	-0.1314	0.6465
1TS9_A	emdecoy122_1TSFA	1TSFA	2.31	-0.5402	0.4108
1TS9_A	emdecoy1230_1TSFA	1TSFA	2.58	0.0048	0.7348
1TS9_A	emdecoy1231_1TSFA	1TSFA	2.44	-0.2677	0.5628
1TS9_A	emdecoy1232_1TSFA	1TSFA	2.88	-1.0852	0.1782
1TS9_A	emdecoy1233_1TSFA	1TSFA	2.32	-1.2215	0.1365
1TS9_A	emdecoy1234_1TSFA	1TSFA	2.59	-0.5402	0.4108
1TS9_A	emdecoy1235_1TSFA	1TSFA	2.35	-0.2677	0.5628
1TS9_A	emdecoy1236_1TSFA	1TSFA	2.11	-0.1314	0.6465
1TS9_A	emdecoy1237_1TSFA	1TSFA	2.25	-0.9489	0.2267
1TS9_A	emdecoy1238_1TSFA	1TSFA	3.17	-0.5402	0.4108
1TS9_A	emdecoy1239_1TSFA	1TSFA	2.75	0.1411	0.8272
1TS9_A	emdecoy123_1TSFA	1TSFA	2.41	0.0048	0.7348
1TS9_A	emdecoy1240_1TSFA	1TSFA	2.62	0.1411	0.8272
1TS9_A	emdecoy1241_1TSFA	1TSFA	2.98	-0.6764	0.3432
1TS9_A	emdecoy1242_1TSFA	1TSFA	2.33	-0.1314	0.6465
1TS9_A	emdecoy1243_1TSFA	1TSFA	2.09	-0.5402	0.4108
1TS9_A	emdecoy1244_1TSFA	1TSFA	2.84	-0.2677	0.5628
1TS9_A	emdecoy1245_1TSFA	1TSFA	2.35	0.1411	0.8272
1TS9_A	emdecoy1246_1TSFA	1TSFA	2.25	-0.8127	0.2817
1TS9_A	emdecoy1247_1TSFA	1TSFA	2.26	0.6861	1.2313
1TS9_A	emdecoy1248_1TSFA	1TSFA	2.98	-1.3577	0.1014
1TS9_A	emdecoy1249_1TSFA	1TSFA	2.66	0.8223	1.3394
1TS9_A	emdecoy124_1TSFA	1TSFA	2.40	-0.1314	0.6465
1TS9_A	emdecoy1250_1TSFA	1TSFA	2.03	-0.8127	0.2817
1TS9_A	emdecoy1251_1TSFA	1TSFA	2.44	0.1411	0.8272
1TS9_A	emdecoy1252_1TSFA	1TSFA	2.36	0.6861	1.2313
1TS9_A	emdecoy1253_1TSFA	1TSFA	2.32	0.0048	0.7348
1TS9_A	emdecoy1254_1TSFA	1TSFA	2.37	0.1411	0.8272
1TS9_A	emdecoy1255_1TSFA	1TSFA	2.84	0.6861	1.2313
1TS9_A	emdecoy1256_1TSFA	1TSFA	2.45	-0.2677	0.5628
1TS9_A	emdecoy1257_1TSFA	1TSFA	2.41	-0.6764	0.3432
1TS9_A	emdecoy1258_1TSFA	1TSFA	2.90	0.4136	1.0231
1TS9_A	emdecoy1259_1TSFA	1TSFA	2.69	-0.9489	0.2267
1TS9_A	emdecoy125_1TSFA	1TSFA	2.22	-0.4039	0.4841
1TS9_A	emdecoy1260_1TSFA	1TSFA	2.39	-0.5402	0.4108
1TS9_A	emdecoy1261_1TSFA	1TSFA	2.07	-0.6764	0.3432
1TS9_A	emdecoy1262_1TSFA	1TSFA	2.17	0.0048	0.7348
1TS9_A	emdecoy1263_1TSFA	1TSFA	2.20	-0.4039	0.4841
1TS9_A	emdecoy1264_1TSFA	1TSFA	2.30	-0.8127	0.2817
1TS9_A	emdecoy1265_1TSFA	1TSFA	2.49	0.0048	0.7348
1TS9_A	emdecoy1266_1TSFA	1TSFA	2.72	0.5498	1.1258
1TS9_A	emdecoy1267_1TSFA	1TSFA	2.94	-1.3577	0.1014
1TS9_A	emdecoy1268_1TSFA	1TSFA	2.75	-0.5402	0.4108
1TS9_A	emdecoy1269_1TSFA	1TSFA	2.29	-0.4039	0.4841
1TS9_A	emdecoy126_1TSFA	1TSFA	2.56	0.0048	0.7348
1TS9_A	emdecoy1270_1TSFA	1TSFA	2.46	-0.2677	0.5628
1TS9_A	emdecoy1271_1TSFA	1TSFA	2.97	-0.4039	0.4841
1TS9_A	emdecoy1272_1TSFA	1TSFA	2.98	-0.8127	0.2817
1TS9_A	emdecoy1273_1TSFA	1TSFA	2.57	0.2773	0.9234
1TS9_A	emdecoy1274_1TSFA	1TSFA	2.15	-0.9489	0.2267
1TS9_A	emdecoy1275_1TSFA	1TSFA	1.95	-0.8127	0.2817
1TS9_A	emdecoy1276_1TSFA	1TSFA	3.06	-0.8127	0.2817
1TS9_A	emdecoy1277_1TSFA	1TSFA	2.54	-0.6764	0.3432
1TS9_A	emdecoy1278_1TSFA	1TSFA	2.54	0.4136	1.0231
1TS9_A	emdecoy1279_1TSFA	1TSFA	2.10	-0.8127	0.2817
1TS9_A	emdecoy127_1TSFA	1TSFA	2.31	0.8223	1.3394
1TS9_A	emdecoy1280_1TSFA	1TSFA	2.86	-0.6764	0.3432
1TS9_A	emdecoy1281_1TSFA	1TSFA	2.34	-0.1314	0.6465
1TS9_A	emdecoy1282_1TSFA	1TSFA	2.29	0.1411	0.8272
1TS9_A	emdecoy1283_1TSFA	1TSFA	2.39	-0.6764	0.3432
1TS9_A	emdecoy1284_1TSFA	1TSFA	2.55	-0.6764	0.3432
1TS9_A	emdecoy1285_1TSFA	1TSFA	2.35	-0.1314	0.6465
1TS9_A	emdecoy1286_1TSFA	1TSFA	3.10	-0.1314	0.6465
1TS9_A	emdecoy1287_1TSFA	1TSFA	2.60	-0.5402	0.4108
1TS9_A	emdecoy1288_1TSFA	1TSFA	2.31	0.1411	0.8272
1TS9_A	emdecoy1289_1TSFA	1TSFA	3.05	-0.4039	0.4841
1TS9_A	emdecoy128_1TSFA	1TSFA	2.85	1.3673	1.7914
1TS9_A	emdecoy1290_1TSFA	1TSFA	2.58	-0.1314	0.6465
1TS9_A	emdecoy1291_1TSFA	1TSFA	2.64	0.1411	0.8272
1TS9_A	emdecoy1292_1TSFA	1TSFA	2.95	0.2773	0.9234
1TS9_A	emdecoy1293_1TSFA	1TSFA	2.44	-0.4039	0.4841
1TS9_A	emdecoy1294_1TSFA	1TSFA	2.79	0.0048	0.7348
1TS9_A	emdecoy1295_1TSFA	1TSFA	2.76	-0.5402	0.4108
1TS9_A	emdecoy1296_1TSFA	1TSFA	2.26	0.8223	1.3394
1TS9_A	emdecoy1297_1TSFA	1TSFA	2.90	-0.6764	0.3432
1TS9_A	emdecoy1298_1TSFA	1TSFA	2.75	0.6861	1.2313
1TS9_A	emdecoy1299_1TSFA	1TSFA	2.78	0.4136	1.0231
1TS9_A	emdecoy129_1TSFA	1TSFA	2.47	1.9123	2.2661
1TS9_A	emdecoy12_1TSFA	1TSFA	2.71	-0.5402	0.4108
1TS9_A	emdecoy1300_1TSFA	1TSFA	2.01	-0.8127	0.2817
1TS9_A	emdecoy1301_1TSFA	1TSFA	2.95	0.1411	0.8272
1TS9_A	emdecoy1302_1TSFA	1TSFA	2.83	0.1411	0.8272
1TS9_A	emdecoy1303_1TSFA	1TSFA	2.56	-0.4039	0.4841
1TS9_A	emdecoy1304_1TSFA	1TSFA	2.60	-0.4039	0.4841
1TS9_A	emdecoy1305_1TSFA	1TSFA	2.22	-0.2677	0.5628
1TS9_A	emdecoy1306_1TSFA	1TSFA	2.63	1.0948	1.5618
1TS9_A	emdecoy1307_1TSFA	1TSFA	2.45	0.8223	1.3394
1TS9_A	emdecoy1308_1TSFA	1TSFA	2.36	-0.8127	0.2817
1TS9_A	emdecoy1309_1TSFA	1TSFA	2.13	-1.2215	0.1365
1TS9_A	emdecoy130_1TSFA	1TSFA	2.18	-0.1314	0.6465
1TS9_A	emdecoy1310_1TSFA	1TSFA	2.52	0.0048	0.7348
1TS9_A	emdecoy1311_1TSFA	1TSFA	2.30	-0.1314	0.6465
1TS9_A	emdecoy1312_1TSFA	1TSFA	2.52	0.5498	1.1258
1TS9_A	emdecoy1313_1TSFA	1TSFA	2.52	0.1411	0.8272
1TS9_A	emdecoy1314_1TSFA	1TSFA	2.68	-0.6764	0.3432
1TS9_A	emdecoy1315_1TSFA	1TSFA	2.78	0.6861	1.2313
1TS9_A	emdecoy1316_1TSFA	1TSFA	2.35	-0.2677	0.5628
1TS9_A	emdecoy1317_1TSFA	1TSFA	2.40	0.1411	0.8272
1TS9_A	emdecoy1318_1TSFA	1TSFA	2.58	0.5498	1.1258
1TS9_A	emdecoy1319_1TSFA	1TSFA	2.79	0.4136	1.0231
1TS9_A	emdecoy131_1TSFA	1TSFA	2.58	0.5498	1.1258
1TS9_A	emdecoy1320_1TSFA	1TSFA	2.70	-1.0852	0.1782
1TS9_A	emdecoy1321_1TSFA	1TSFA	2.54	0.5498	1.1258
1TS9_A	emdecoy1322_1TSFA	1TSFA	2.57	-0.9489	0.2267
1TS9_A	emdecoy1323_1TSFA	1TSFA	2.50	0.1411	0.8272
1TS9_A	emdecoy1324_1TSFA	1TSFA	2.16	-0.1314	0.6465
1TS9_A	emdecoy1325_1TSFA	1TSFA	2.60	-1.6302	0.0501
1TS9_A	emdecoy1326_1TSFA	1TSFA	2.66	-0.2677	0.5628
1TS9_A	emdecoy1327_1TSFA	1TSFA	2.85	-1.7665	0.0329
1TS9_A	emdecoy1328_1TSFA	1TSFA	2.80	-0.2677	0.5628
1TS9_A	emdecoy1329_1TSFA	1TSFA	2.57	0.1411	0.8272
1TS9_A	emdecoy132_1TSFA	1TSFA	2.61	0.6861	1.2313
1TS9_A	emdecoy1330_1TSFA	1TSFA	2.37	0.4136	1.0231
1TS9_A	emdecoy1331_1TSFA	1TSFA	3.03	-1.0852	0.1782
1TS9_A	emdecoy1332_1TSFA	1TSFA	2.44	-0.4039	0.4841
1TS9_A	emdecoy1333_1TSFA	1TSFA	2.34	0.1411	0.8272
1TS9_A	emdecoy1334_1TSFA	1TSFA	2.29	0.5498	1.1258
1TS9_A	emdecoy1335_1TSFA	1TSFA	2.40	-0.5402	0.4108
1TS9_A	emdecoy1336_1TSFA	1TSFA	2.96	-1.3577	0.1014
1TS9_A	emdecoy1337_1TSFA	1TSFA	1.57	-1.3577	0.1014
1TS9_A	emdecoy1338_1TSFA	1TSFA	2.79	-1.3577	0.1014
1TS9_A	emdecoy1339_1TSFA	1TSFA	2.54	-0.1314	0.6465
1TS9_A	emdecoy133_1TSFA	1TSFA	2.62	-0.8127	0.2817
1TS9_A	emdecoy1340_1TSFA	1TSFA	2.48	-0.2677	0.5628
1TS9_A	emdecoy1341_1TSFA	1TSFA	2.73	-0.4039	0.4841
1TS9_A	emdecoy1342_1TSFA	1TSFA	2.08	0.1411	0.8272
1TS9_A	emdecoy1343_1TSFA	1TSFA	2.50	0.2773	0.9234
1TS9_A	emdecoy1344_1TSFA	1TSFA	2.40	-0.4039	0.4841
1TS9_A	emdecoy1345_1TSFA	1TSFA	2.89	0.6861	1.2313
1TS9_A	emdecoy1346_1TSFA	1TSFA	2.50	-1.0852	0.1782
1TS9_A	emdecoy1347_1TSFA	1TSFA	2.63	0.5498	1.1258
1TS9_A	emdecoy1348_1TSFA	1TSFA	3.09	-0.8127	0.2817
1TS9_A	emdecoy1349_1TSFA	1TSFA	2.64	-0.8127	0.2817
1TS9_A	emdecoy134_1TSFA	1TSFA	2.48	1.0948	1.5618
1TS9_A	emdecoy1350_1TSFA	1TSFA	2.53	0.6861	1.2313
1TS9_A	emdecoy1351_1TSFA	1TSFA	2.07	0.4136	1.0231
1TS9_A	emdecoy1352_1TSFA	1TSFA	1.93	-0.8127	0.2817
1TS9_A	emdecoy1353_1TSFA	1TSFA	2.18	0.4136	1.0231
1TS9_A	emdecoy1354_1TSFA	1TSFA	2.63	-0.1314	0.6465
1TS9_A	emdecoy1355_1TSFA	1TSFA	2.59	-0.8127	0.2817
1TS9_A	emdecoy1356_1TSFA	1TSFA	2.79	0.0048	0.7348
1TS9_A	emdecoy1357_1TSFA	1TSFA	2.33	0.1411	0.8272
1TS9_A	emdecoy1358_1TSFA	1TSFA	2.56	-0.1314	0.6465
1TS9_A	emdecoy1359_1TSFA	1TSFA	2.26	-0.2677	0.5628
1TS9_A	emdecoy135_1TSFA	1TSFA	2.63	0.2773	0.9234
1TS9_A	emdecoy1360_1TSFA	1TSFA	2.61	-0.2677	0.5628
1TS9_A	emdecoy1361_1TSFA	1TSFA	2.61	-0.4039	0.4841
1TS9_A	emdecoy1362_1TSFA	1TSFA	2.32	-0.1314	0.6465
1TS9_A	emdecoy1363_1TSFA	1TSFA	2.85	-0.6764	0.3432
1TS9_A	emdecoy1364_1TSFA	1TSFA	2.43	-0.1314	0.6465
1TS9_A	emdecoy1365_1TSFA	1TSFA	2.58	-0.4039	0.4841
1TS9_A	emdecoy1366_1TSFA	1TSFA	2.54	0.1411	0.8272
1TS9_A	emdecoy1367_1TSFA	1TSFA	2.45	0.1411	0.8272
1TS9_A	emdecoy1368_1TSFA	1TSFA	2.35	0.1411	0.8272
1TS9_A	emdecoy1369_1TSFA	1TSFA	2.47	-0.6764	0.3432
1TS9_A	emdecoy136_1TSFA	1TSFA	2.52	0.5498	1.1258
1TS9_A	emdecoy1370_1TSFA	1TSFA	2.62	0.4136	1.0231
1TS9_A	emdecoy1371_1TSFA	1TSFA	2.44	-0.2677	0.5628
1TS9_A	emdecoy1372_1TSFA	1TSFA	2.71	-0.1314	0.6465
1TS9_A	emdecoy1373_1TSFA	1TSFA	2.55	-0.9489	0.2267
1TS9_A	emdecoy1374_1TSFA	1TSFA	2.60	0.6861	1.2313
1TS9_A	emdecoy1375_1TSFA	1TSFA	2.98	-1.3577	0.1014
1TS9_A	emdecoy1376_1TSFA	1TSFA	2.47	-1.7665	0.0329
1TS9_A	emdecoy1377_1TSFA	1TSFA	2.46	-0.2677	0.5628
1TS9_A	emdecoy1378_1TSFA	1TSFA	2.54	-1.6302	0.0501
1TS9_A	emdecoy1379_1TSFA	1TSFA	2.53	-0.5402	0.4108
1TS9_A	emdecoy137_1TSFA	1TSFA	2.48	0.5498	1.1258
1TS9_A	emdecoy1380_1TSFA	1TSFA	1.62	-0.8127	0.2817
1TS9_A	emdecoy1381_1TSFA	1TSFA	2.36	-0.2677	0.5628
1TS9_A	emdecoy1382_1TSFA	1TSFA	2.20	-0.1314	0.6465
1TS9_A	emdecoy1383_1TSFA	1TSFA	2.75	0.0048	0.7348
1TS9_A	emdecoy1384_1TSFA	1TSFA	2.62	0.0048	0.7348
1TS9_A	emdecoy1385_1TSFA	1TSFA	2.44	-0.5402	0.4108
1TS9_A	emdecoy1386_1TSFA	1TSFA	2.30	-0.6764	0.3432
1TS9_A	emdecoy1387_1TSFA	1TSFA	2.56	-1.4940	0.0727
1TS9_A	emdecoy1388_1TSFA	1TSFA	2.64	-0.4039	0.4841
1TS9_A	emdecoy1389_1TSFA	1TSFA	2.76	-1.4940	0.0727
1TS9_A	emdecoy138_1TSFA	1TSFA	2.67	-0.6764	0.3432
1TS9_A	emdecoy1390_1TSFA	1TSFA	2.55	-1.0852	0.1782
1TS9_A	emdecoy1391_1TSFA	1TSFA	2.46	-0.4039	0.4841
1TS9_A	emdecoy1392_1TSFA	1TSFA	2.77	0.0048	0.7348
1TS9_A	emdecoy1393_1TSFA	1TSFA	2.71	0.1411	0.8272
1TS9_A	emdecoy1394_1TSFA	1TSFA	2.95	1.2311	1.6758
1TS9_A	emdecoy1395_1TSFA	1TSFA	2.75	-0.5402	0.4108
1TS9_A	emdecoy1396_1TSFA	1TSFA	2.63	-0.4039	0.4841
1TS9_A	emdecoy1397_1TSFA	1TSFA	2.21	-0.2677	0.5628
1TS9_A	emdecoy1398_1TSFA	1TSFA	2.63	-0.4039	0.4841
1TS9_A	emdecoy1399_1TSFA	1TSFA	2.59	-0.2677	0.5628
1TS9_A	emdecoy139_1TSFA	1TSFA	2.59	0.6861	1.2313
1TS9_A	emdecoy13_1TSFA	1TSFA	2.23	-0.4039	0.4841
1TS9_A	emdecoy1400_1TSFA	1TSFA	2.09	-1.0852	0.1782
1TS9_A	emdecoy1401_1TSFA	1TSFA	2.13	-1.0852	0.1782
1TS9_A	emdecoy1402_1TSFA	1TSFA	2.65	-0.9489	0.2267
1TS9_A	emdecoy1403_1TSFA	1TSFA	2.80	-0.5402	0.4108
1TS9_A	emdecoy1404_1TSFA	1TSFA	2.47	-0.6764	0.3432
1TS9_A	emdecoy1405_1TSFA	1TSFA	2.81	-0.4039	0.4841
1TS9_A	emdecoy1406_1TSFA	1TSFA	2.69	-0.8127	0.2817
1TS9_A	emdecoy1407_1TSFA	1TSFA	2.78	-0.8127	0.2817
1TS9_A	emdecoy1408_1TSFA	1TSFA	2.56	-0.4039	0.4841
1TS9_A	emdecoy1409_1TSFA	1TSFA	2.62	-0.9489	0.2267
1TS9_A	emdecoy140_1TSFA	1TSFA	2.23	1.0948	1.5618
1TS9_A	emdecoy1410_1TSFA	1TSFA	2.54	-0.4039	0.4841
1TS9_A	emdecoy1411_1TSFA	1TSFA	2.24	-0.8127	0.2817
1TS9_A	emdecoy1412_1TSFA	1TSFA	1.66	-1.0852	0.1782
1TS9_A	emdecoy1413_1TSFA	1TSFA	2.50	-0.6764	0.3432
1TS9_A	emdecoy1414_1TSFA	1TSFA	2.43	-0.6764	0.3432
1TS9_A	emdecoy1415_1TSFA	1TSFA	2.39	-1.0852	0.1782
1TS9_A	emdecoy1416_1TSFA	1TSFA	2.30	-1.2215	0.1365
1TS9_A	emdecoy1417_1TSFA	1TSFA	2.25	-0.8127	0.2817
1TS9_A	emdecoy1418_1TSFA	1TSFA	3.03	-0.6764	0.3432
1TS9_A	emdecoy1419_1TSFA	1TSFA	2.92	-0.5402	0.4108
1TS9_A	emdecoy141_1TSFA	1TSFA	2.41	-0.4039	0.4841
1TS9_A	emdecoy1420_1TSFA	1TSFA	2.45	-1.0852	0.1782
1TS9_A	emdecoy1421_1TSFA	1TSFA	2.35	-1.0852	0.1782
1TS9_A	emdecoy1422_1TSFA	1TSFA	3.18	0.1411	0.8272
1TS9_A	emdecoy1423_1TSFA	1TSFA	3.03	-0.5402	0.4108
1TS9_A	emdecoy1424_1TSFA	1TSFA	2.74	-1.7665	0.0329
1TS9_A	emdecoy1425_1TSFA	1TSFA	2.39	-0.1314	0.6465
1TS9_A	emdecoy1426_1TSFA	1TSFA	2.97	-1.3577	0.1014
1TS9_A	emdecoy1427_1TSFA	1TSFA	2.81	-1.2215	0.1365
1TS9_A	emdecoy1428_1TSFA	1TSFA	2.43	-0.6764	0.3432
1TS9_A	emdecoy1429_1TSFA	1TSFA	2.76	-1.4940	0.0727
1TS9_A	emdecoy142_1TSFA	1TSFA	2.52	0.9586	1.4496
1TS9_A	emdecoy1430_1TSFA	1TSFA	2.35	-0.2677	0.5628
1TS9_A	emdecoy1431_1TSFA	1TSFA	2.56	-0.9489	0.2267
1TS9_A	emdecoy1432_1TSFA	1TSFA	2.55	-0.9489	0.2267
1TS9_A	emdecoy1433_1TSFA	1TSFA	2.39	0.0048	0.7348
1TS9_A	emdecoy1434_1TSFA	1TSFA	2.72	-0.6764	0.3432
1TS9_A	emdecoy1435_1TSFA	1TSFA	2.87	-0.8127	0.2817
1TS9_A	emdecoy1436_1TSFA	1TSFA	2.76	-0.4039	0.4841
1TS9_A	emdecoy1437_1TSFA	1TSFA	2.33	-0.5402	0.4108
1TS9_A	emdecoy1438_1TSFA	1TSFA	2.33	-0.9489	0.2267
1TS9_A	emdecoy1439_1TSFA	1TSFA	2.59	-0.6764	0.3432
1TS9_A	emdecoy143_1TSFA	1TSFA	2.41	-0.4039	0.4841
1TS9_A	emdecoy1440_1TSFA	1TSFA	2.61	-1.4940	0.0727
1TS9_A	emdecoy1441_1TSFA	1TSFA	2.77	-0.6764	0.3432
1TS9_A	emdecoy1442_1TSFA	1TSFA	2.71	-1.3577	0.1014
1TS9_A	emdecoy1443_1TSFA	1TSFA	2.59	-1.6302	0.0501
1TS9_A	emdecoy1444_1TSFA	1TSFA	2.76	-0.6764	0.3432
1TS9_A	emdecoy1445_1TSFA	1TSFA	2.36	-1.2215	0.1365
1TS9_A	emdecoy1446_1TSFA	1TSFA	2.55	-0.5402	0.4108
1TS9_A	emdecoy1447_1TSFA	1TSFA	2.57	-0.9489	0.2267
1TS9_A	emdecoy1448_1TSFA	1TSFA	2.51	-0.5402	0.4108
1TS9_A	emdecoy1449_1TSFA	1TSFA	2.67	-0.4039	0.4841
1TS9_A	emdecoy144_1TSFA	1TSFA	2.03	-1.3577	0.1014
1TS9_A	emdecoy1450_1TSFA	1TSFA	2.57	-0.5402	0.4108
1TS9_A	emdecoy1451_1TSFA	1TSFA	2.56	-0.5402	0.4108
1TS9_A	emdecoy1452_1TSFA	1TSFA	2.14	-1.0852	0.1782
1TS9_A	emdecoy1453_1TSFA	1TSFA	2.75	-0.6764	0.3432
1TS9_A	emdecoy1454_1TSFA	1TSFA	2.68	-0.8127	0.2817
1TS9_A	emdecoy1455_1TSFA	1TSFA	1.90	-0.9489	0.2267
1TS9_A	emdecoy1456_1TSFA	1TSFA	2.84	-0.6764	0.3432
1TS9_A	emdecoy1457_1TSFA	1TSFA	2.21	-1.0852	0.1782
1TS9_A	emdecoy1458_1TSFA	1TSFA	2.39	-0.6764	0.3432
1TS9_A	emdecoy1459_1TSFA	1TSFA	2.76	-0.1314	0.6465
1TS9_A	emdecoy145_1TSFA	1TSFA	2.91	-0.8127	0.2817
1TS9_A	emdecoy1460_1TSFA	1TSFA	2.15	-0.6764	0.3432
1TS9_A	emdecoy1461_1TSFA	1TSFA	3.10	-1.4940	0.0727
1TS9_A	emdecoy1462_1TSFA	1TSFA	2.55	-0.4039	0.4841
1TS9_A	emdecoy1463_1TSFA	1TSFA	2.29	-0.8127	0.2817
1TS9_A	emdecoy1464_1TSFA	1TSFA	2.50	-0.4039	0.4841
1TS9_A	emdecoy1465_1TSFA	1TSFA	2.77	-0.4039	0.4841
1TS9_A	emdecoy1466_1TSFA	1TSFA	2.75	-0.4039	0.4841
1TS9_A	emdecoy1467_1TSFA	1TSFA	2.39	-0.9489	0.2267
1TS9_A	emdecoy1468_1TSFA	1TSFA	2.14	-0.8127	0.2817
1TS9_A	emdecoy1469_1TSFA	1TSFA	2.71	-1.6302	0.0501
1TS9_A	emdecoy146_1TSFA	1TSFA	2.42	0.8223	1.3394
1TS9_A	emdecoy1470_1TSFA	1TSFA	2.30	0.0048	0.7348
1TS9_A	emdecoy1471_1TSFA	1TSFA	2.35	-0.5402	0.4108
1TS9_A	emdecoy1472_1TSFA	1TSFA	2.63	-0.5402	0.4108
1TS9_A	emdecoy1473_1TSFA	1TSFA	2.91	-0.1314	0.6465
1TS9_A	emdecoy1474_1TSFA	1TSFA	2.41	-0.8127	0.2817
1TS9_A	emdecoy1475_1TSFA	1TSFA	2.18	-0.1314	0.6465
1TS9_A	emdecoy1476_1TSFA	1TSFA	2.98	-0.4039	0.4841
1TS9_A	emdecoy1477_1TSFA	1TSFA	3.10	-0.8127	0.2817
1TS9_A	emdecoy1478_1TSFA	1TSFA	2.58	-0.5402	0.4108
1TS9_A	emdecoy1479_1TSFA	1TSFA	3.21	-1.7665	0.0329
1TS9_A	emdecoy147_1TSFA	1TSFA	2.51	1.3673	1.7914
1TS9_A	emdecoy1480_1TSFA	1TSFA	2.75	-0.4039	0.4841
1TS9_A	emdecoy1481_1TSFA	1TSFA	2.49	-1.3577	0.1014
1TS9_A	emdecoy1482_1TSFA	1TSFA	2.47	-0.6764	0.3432
1TS9_A	emdecoy1483_1TSFA	1TSFA	2.40	-1.2215	0.1365
1TS9_A	emdecoy1484_1TSFA	1TSFA	2.50	-0.6764	0.3432
1TS9_A	emdecoy1485_1TSFA	1TSFA	2.61	-0.2677	0.5628
1TS9_A	emdecoy1486_1TSFA	1TSFA	2.37	0.4136	1.0231
1TS9_A	emdecoy1487_1TSFA	1TSFA	2.43	0.4136	1.0231
1TS9_A	emdecoy1488_1TSFA	1TSFA	2.39	-0.4039	0.4841
1TS9_A	emdecoy1489_1TSFA	1TSFA	2.85	-0.4039	0.4841
1TS9_A	emdecoy148_1TSFA	1TSFA	2.74	-0.5402	0.4108
1TS9_A	emdecoy1490_1TSFA	1TSFA	2.76	-0.4039	0.4841
1TS9_A	emdecoy1491_1TSFA	1TSFA	2.51	-1.6302	0.0501
1TS9_A	emdecoy1492_1TSFA	1TSFA	2.54	-0.2677	0.5628
1TS9_A	emdecoy1493_1TSFA	1TSFA	2.67	-1.6302	0.0501
1TS9_A	emdecoy1494_1TSFA	1TSFA	2.32	-0.9489	0.2267
1TS9_A	emdecoy1495_1TSFA	1TSFA	2.55	-0.6764	0.3432
1TS9_A	emdecoy1496_1TSFA	1TSFA	2.28	-0.6764	0.3432
1TS9_A	emdecoy1497_1TSFA	1TSFA	2.22	-1.4940	0.0727
1TS9_A	emdecoy1498_1TSFA	1TSFA	2.71	-1.4940	0.0727
1TS9_A	emdecoy1499_1TSFA	1TSFA	2.55	-1.3577	0.1014
1TS9_A	emdecoy149_1TSFA	1TSFA	2.74	-0.4039	0.4841
1TS9_A	emdecoy14_1TSFA	1TSFA	3.18	0.4136	1.0231
1TS9_A	emdecoy1500_1TSFA	1TSFA	2.52	-0.4039	0.4841
1TS9_A	emdecoy1501_1TSFA	1TSFA	2.91	0.0048	0.7348
1TS9_A	emdecoy1502_1TSFA	1TSFA	1.78	-0.5402	0.4108
1TS9_A	emdecoy1503_1TSFA	1TSFA	2.27	0.0048	0.7348
1TS9_A	emdecoy1504_1TSFA	1TSFA	1.95	-0.4039	0.4841
1TS9_A	emdecoy1505_1TSFA	1TSFA	2.65	0.2773	0.9234
1TS9_A	emdecoy1506_1TSFA	1TSFA	2.10	-0.4039	0.4841
1TS9_A	emdecoy1507_1TSFA	1TSFA	2.29	-0.4039	0.4841
1TS9_A	emdecoy1508_1TSFA	1TSFA	2.59	0.1411	0.8272
1TS9_A	emdecoy1509_1TSFA	1TSFA	2.48	0.2773	0.9234
1TS9_A	emdecoy150_1TSFA	1TSFA	2.80	0.6861	1.2313
1TS9_A	emdecoy1510_1TSFA	1TSFA	2.37	0.0048	0.7348
1TS9_A	emdecoy1511_1TSFA	1TSFA	2.62	-0.4039	0.4841
1TS9_A	emdecoy1512_1TSFA	1TSFA	2.79	-0.1314	0.6465
1TS9_A	emdecoy1513_1TSFA	1TSFA	2.73	-0.6764	0.3432
1TS9_A	emdecoy1514_1TSFA	1TSFA	2.87	0.1411	0.8272
1TS9_A	emdecoy1515_1TSFA	1TSFA	2.88	-0.4039	0.4841
1TS9_A	emdecoy1516_1TSFA	1TSFA	2.75	-0.1314	0.6465
1TS9_A	emdecoy1517_1TSFA	1TSFA	2.57	-0.1314	0.6465
1TS9_A	emdecoy1518_1TSFA	1TSFA	2.19	0.2773	0.9234
1TS9_A	emdecoy1519_1TSFA	1TSFA	2.55	0.2773	0.9234
1TS9_A	emdecoy151_1TSFA	1TSFA	2.21	-0.1314	0.6465
1TS9_A	emdecoy1520_1TSFA	1TSFA	2.64	-1.9027	0.0205
1TS9_A	emdecoy1521_1TSFA	1TSFA	3.03	1.0948	1.5618
1TS9_A	emdecoy1522_1TSFA	1TSFA	2.95	0.9586	1.4496
1TS9_A	emdecoy1523_1TSFA	1TSFA	2.25	-0.2677	0.5628
1TS9_A	emdecoy1524_1TSFA	1TSFA	2.79	-0.1314	0.6465
1TS9_A	emdecoy1525_1TSFA	1TSFA	2.72	0.0048	0.7348
1TS9_A	emdecoy1526_1TSFA	1TSFA	2.57	-0.5402	0.4108
1TS9_A	emdecoy1527_1TSFA	1TSFA	2.37	-0.1314	0.6465
1TS9_A	emdecoy1528_1TSFA	1TSFA	3.02	-0.9489	0.2267
1TS9_A	emdecoy1529_1TSFA	1TSFA	2.81	0.1411	0.8272
1TS9_A	emdecoy152_1TSFA	1TSFA	2.59	-0.6764	0.3432
1TS9_A	emdecoy1530_1TSFA	1TSFA	3.04	1.0948	1.5618
1TS9_A	emdecoy1531_1TSFA	1TSFA	2.67	0.8223	1.3394
1TS9_A	emdecoy1532_1TSFA	1TSFA	2.48	0.6861	1.2313
1TS9_A	emdecoy1533_1TSFA	1TSFA	2.58	0.2773	0.9234
1TS9_A	emdecoy1534_1TSFA	1TSFA	2.70	-0.5402	0.4108
1TS9_A	emdecoy1535_1TSFA	1TSFA	2.48	-0.5402	0.4108
1TS9_A	emdecoy1536_1TSFA	1TSFA	2.29	-0.9489	0.2267
1TS9_A	emdecoy1537_1TSFA	1TSFA	2.64	0.0048	0.7348
1TS9_A	emdecoy1538_1TSFA	1TSFA	2.88	0.6861	1.2313
1TS9_A	emdecoy1539_1TSFA	1TSFA	2.28	0.1411	0.8272
1TS9_A	emdecoy153_1TSFA	1TSFA	2.60	0.2773	0.9234
1TS9_A	emdecoy1540_1TSFA	1TSFA	2.53	-0.4039	0.4841
1TS9_A	emdecoy1541_1TSFA	1TSFA	2.48	-0.8127	0.2817
1TS9_A	emdecoy1542_1TSFA	1TSFA	2.54	0.5498	1.1258
1TS9_A	emdecoy1543_1TSFA	1TSFA	2.38	0.4136	1.0231
1TS9_A	emdecoy1544_1TSFA	1TSFA	2.27	0.2773	0.9234
1TS9_A	emdecoy1545_1TSFA	1TSFA	3.02	0.4136	1.0231
1TS9_A	emdecoy1546_1TSFA	1TSFA	1.70	0.2773	0.9234
1TS9_A	emdecoy1547_1TSFA	1TSFA	2.75	-0.1314	0.6465
1TS9_A	emdecoy1548_1TSFA	1TSFA	2.33	0.1411	0.8272
1TS9_A	emdecoy1549_1TSFA	1TSFA	2.08	-0.1314	0.6465
1TS9_A	emdecoy154_1TSFA	1TSFA	2.14	-0.8127	0.2817
1TS9_A	emdecoy1550_1TSFA	1TSFA	2.85	-0.1314	0.6465
1TS9_A	emdecoy1551_1TSFA	1TSFA	2.46	-0.5402	0.4108
1TS9_A	emdecoy1552_1TSFA	1TSFA	2.42	-0.4039	0.4841
1TS9_A	emdecoy1553_1TSFA	1TSFA	2.65	0.1411	0.8272
1TS9_A	emdecoy1554_1TSFA	1TSFA	2.25	0.6861	1.2313
1TS9_A	emdecoy1555_1TSFA	1TSFA	2.29	-0.4039	0.4841
1TS9_A	emdecoy1556_1TSFA	1TSFA	1.83	-0.5402	0.4108
1TS9_A	emdecoy1557_1TSFA	1TSFA	2.30	0.4136	1.0231
1TS9_A	emdecoy1558_1TSFA	1TSFA	3.01	-0.4039	0.4841
1TS9_A	emdecoy1559_1TSFA	1TSFA	2.92	-0.2677	0.5628
1TS9_A	emdecoy155_1TSFA	1TSFA	2.58	0.9586	1.4496
1TS9_A	emdecoy1560_1TSFA	1TSFA	2.32	0.2773	0.9234
1TS9_A	emdecoy1561_1TSFA	1TSFA	2.09	-1.3577	0.1014
1TS9_A	emdecoy1562_1TSFA	1TSFA	2.20	0.0048	0.7348
1TS9_A	emdecoy1563_1TSFA	1TSFA	2.25	0.5498	1.1258
1TS9_A	emdecoy1564_1TSFA	1TSFA	2.64	-0.2677	0.5628
1TS9_A	emdecoy1565_1TSFA	1TSFA	2.84	0.4136	1.0231
1TS9_A	emdecoy1566_1TSFA	1TSFA	2.46	-0.2677	0.5628
1TS9_A	emdecoy1567_1TSFA	1TSFA	2.60	0.9586	1.4496
1TS9_A	emdecoy1568_1TSFA	1TSFA	2.01	-0.8127	0.2817
1TS9_A	emdecoy1569_1TSFA	1TSFA	2.34	-0.2677	0.5628
1TS9_A	emdecoy156_1TSFA	1TSFA	2.05	-0.2677	0.5628
1TS9_A	emdecoy1570_1TSFA	1TSFA	2.19	0.1411	0.8272
1TS9_A	emdecoy1571_1TSFA	1TSFA	2.33	-0.5402	0.4108
1TS9_A	emdecoy1572_1TSFA	1TSFA	2.34	-0.5402	0.4108
1TS9_A	emdecoy1573_1TSFA	1TSFA	2.58	0.9586	1.4496
1TS9_A	emdecoy1574_1TSFA	1TSFA	2.44	-0.6764	0.3432
1TS9_A	emdecoy1575_1TSFA	1TSFA	2.73	-0.5402	0.4108
1TS9_A	emdecoy1576_1TSFA	1TSFA	2.80	-0.9489	0.2267
1TS9_A	emdecoy1577_1TSFA	1TSFA	2.21	-1.0852	0.1782
1TS9_A	emdecoy1578_1TSFA	1TSFA	2.71	0.5498	1.1258
1TS9_A	emdecoy1579_1TSFA	1TSFA	1.93	0.2773	0.9234
1TS9_A	emdecoy157_1TSFA	1TSFA	1.95	-0.6764	0.3432
1TS9_A	emdecoy1580_1TSFA	1TSFA	2.24	-1.2215	0.1365
1TS9_A	emdecoy1581_1TSFA	1TSFA	2.76	0.4136	1.0231
1TS9_A	emdecoy1582_1TSFA	1TSFA	2.78	-0.5402	0.4108
1TS9_A	emdecoy1583_1TSFA	1TSFA	2.28	-0.8127	0.2817
1TS9_A	emdecoy1584_1TSFA	1TSFA	2.90	-1.0852	0.1782
1TS9_A	emdecoy1585_1TSFA	1TSFA	2.25	-1.0852	0.1782
1TS9_A	emdecoy1586_1TSFA	1TSFA	2.23	0.6861	1.2313
1TS9_A	emdecoy1587_1TSFA	1TSFA	2.40	0.5498	1.1258
1TS9_A	emdecoy1588_1TSFA	1TSFA	2.87	-0.6764	0.3432
1TS9_A	emdecoy1589_1TSFA	1TSFA	2.00	-0.9489	0.2267
1TS9_A	emdecoy158_1TSFA	1TSFA	2.48	-0.6764	0.3432
1TS9_A	emdecoy1590_1TSFA	1TSFA	2.31	0.4136	1.0231
1TS9_A	emdecoy1591_1TSFA	1TSFA	2.90	0.8223	1.3394
1TS9_A	emdecoy1592_1TSFA	1TSFA	2.19	0.1411	0.8272
1TS9_A	emdecoy1593_1TSFA	1TSFA	2.62	-1.2215	0.1365
1TS9_A	emdecoy1594_1TSFA	1TSFA	2.75	-0.8127	0.2817
1TS9_A	emdecoy1595_1TSFA	1TSFA	2.13	0.6861	1.2313
1TS9_A	emdecoy1596_1TSFA	1TSFA	2.98	0.8223	1.3394
1TS9_A	emdecoy1597_1TSFA	1TSFA	2.75	0.1411	0.8272
1TS9_A	emdecoy1598_1TSFA	1TSFA	1.99	0.5498	1.1258
1TS9_A	emdecoy1599_1TSFA	1TSFA	2.92	-0.9489	0.2267
1TS9_A	emdecoy159_1TSFA	1TSFA	2.99	-0.5402	0.4108
1TS9_A	emdecoy15_1TSFA	1TSFA	2.45	-0.2677	0.5628
1TS9_A	emdecoy1600_1TSFA	1TSFA	2.60	-0.8127	0.2817
1TS9_A	emdecoy1601_1TSFA	1TSFA	2.89	-0.4039	0.4841
1TS9_A	emdecoy1602_1TSFA	1TSFA	2.80	0.0048	0.7348
1TS9_A	emdecoy1603_1TSFA	1TSFA	1.93	-0.4039	0.4841
1TS9_A	emdecoy1604_1TSFA	1TSFA	2.46	-0.4039	0.4841
1TS9_A	emdecoy1605_1TSFA	1TSFA	2.74	1.0948	1.5618
1TS9_A	emdecoy1606_1TSFA	1TSFA	2.64	-0.9489	0.2267
1TS9_A	emdecoy1607_1TSFA	1TSFA	2.34	-0.9489	0.2267
1TS9_A	emdecoy1608_1TSFA	1TSFA	2.75	0.1411	0.8272
1TS9_A	emdecoy1609_1TSFA	1TSFA	2.31	-0.6764	0.3432
1TS9_A	emdecoy160_1TSFA	1TSFA	1.92	-0.2677	0.5628
1TS9_A	emdecoy1610_1TSFA	1TSFA	2.54	-1.3577	0.1014
1TS9_A	emdecoy1611_1TSFA	1TSFA	2.19	-1.2215	0.1365
1TS9_A	emdecoy1612_1TSFA	1TSFA	2.63	-0.1314	0.6465
1TS9_A	emdecoy1613_1TSFA	1TSFA	3.02	-0.4039	0.4841
1TS9_A	emdecoy1614_1TSFA	1TSFA	3.02	0.4136	1.0231
1TS9_A	emdecoy1615_1TSFA	1TSFA	2.48	-0.4039	0.4841
1TS9_A	emdecoy1616_1TSFA	1TSFA	3.15	0.0048	0.7348
1TS9_A	emdecoy1617_1TSFA	1TSFA	2.99	1.5036	1.9084
1TS9_A	emdecoy1618_1TSFA	1TSFA	3.05	1.0948	1.5618
1TS9_A	emdecoy1619_1TSFA	1TSFA	2.80	-0.8127	0.2817
1TS9_A	emdecoy161_1TSFA	1TSFA	2.33	-0.4039	0.4841
1TS9_A	emdecoy1620_1TSFA	1TSFA	2.66	-0.2677	0.5628
1TS9_A	emdecoy1621_1TSFA	1TSFA	3.04	-0.8127	0.2817
1TS9_A	emdecoy1622_1TSFA	1TSFA	2.81	0.4136	1.0231
1TS9_A	emdecoy1623_1TSFA	1TSFA	2.44	-0.9489	0.2267
1TS9_A	emdecoy1624_1TSFA	1TSFA	2.28	0.5498	1.1258
1TS9_A	emdecoy1625_1TSFA	1TSFA	3.04	-0.5402	0.4108
1TS9_A	emdecoy1626_1TSFA	1TSFA	2.75	-0.5402	0.4108
1TS9_A	emdecoy1627_1TSFA	1TSFA	2.79	-0.1314	0.6465
1TS9_A	emdecoy1628_1TSFA	1TSFA	2.37	0.0048	0.7348
1TS9_A	emdecoy1629_1TSFA	1TSFA	2.69	-1.4940	0.0727
1TS9_A	emdecoy162_1TSFA	1TSFA	2.19	0.0048	0.7348
1TS9_A	emdecoy1630_1TSFA	1TSFA	2.54	0.4136	1.0231
1TS9_A	emdecoy1631_1TSFA	1TSFA	2.89	0.0048	0.7348
1TS9_A	emdecoy1632_1TSFA	1TSFA	2.43	0.9586	1.4496
1TS9_A	emdecoy1633_1TSFA	1TSFA	2.37	-1.2215	0.1365
1TS9_A	emdecoy1634_1TSFA	1TSFA	2.98	-1.9027	0.0205
1TS9_A	emdecoy1635_1TSFA	1TSFA	2.42	0.6861	1.2313
1TS9_A	emdecoy1636_1TSFA	1TSFA	2.66	0.6861	1.2313
1TS9_A	emdecoy1637_1TSFA	1TSFA	2.25	0.6861	1.2313
1TS9_A	emdecoy1638_1TSFA	1TSFA	1.87	-0.8127	0.2817
1TS9_A	emdecoy1639_1TSFA	1TSFA	2.45	-0.1314	0.6465
1TS9_A	emdecoy163_1TSFA	1TSFA	2.21	-0.1314	0.6465
1TS9_A	emdecoy1640_1TSFA	1TSFA	2.49	0.2773	0.9234
1TS9_A	emdecoy1641_1TSFA	1TSFA	2.60	-0.5402	0.4108
1TS9_A	emdecoy1642_1TSFA	1TSFA	2.25	-0.2677	0.5628
1TS9_A	emdecoy1643_1TSFA	1TSFA	2.11	0.1411	0.8272
1TS9_A	emdecoy1644_1TSFA	1TSFA	2.94	-1.0852	0.1782
1TS9_A	emdecoy1645_1TSFA	1TSFA	2.47	-1.2215	0.1365
1TS9_A	emdecoy1646_1TSFA	1TSFA	2.94	-2.0390	0.0120
1TS9_A	emdecoy1647_1TSFA	1TSFA	2.75	-0.4039	0.4841
1TS9_A	emdecoy1648_1TSFA	1TSFA	2.07	-0.9489	0.2267
1TS9_A	emdecoy1649_1TSFA	1TSFA	1.95	0.0048	0.7348
1TS9_A	emdecoy164_1TSFA	1TSFA	2.53	-0.8127	0.2817
1TS9_A	emdecoy1650_1TSFA	1TSFA	2.58	-0.6764	0.3432
1TS9_A	emdecoy1651_1TSFA	1TSFA	2.19	-0.4039	0.4841
1TS9_A	emdecoy1652_1TSFA	1TSFA	2.91	-1.3577	0.1014
1TS9_A	emdecoy1653_1TSFA	1TSFA	2.56	-1.3577	0.1014
1TS9_A	emdecoy1654_1TSFA	1TSFA	2.16	0.2773	0.9234
1TS9_A	emdecoy1655_1TSFA	1TSFA	2.42	-1.2215	0.1365
1TS9_A	emdecoy1656_1TSFA	1TSFA	2.44	0.6861	1.2313
1TS9_A	emdecoy1657_1TSFA	1TSFA	2.41	0.9586	1.4496
1TS9_A	emdecoy1658_1TSFA	1TSFA	2.31	-0.4039	0.4841
1TS9_A	emdecoy1659_1TSFA	1TSFA	3.06	-0.2677	0.5628
1TS9_A	emdecoy165_1TSFA	1TSFA	2.42	-0.5402	0.4108
1TS9_A	emdecoy1660_1TSFA	1TSFA	2.51	-0.5402	0.4108
1TS9_A	emdecoy1661_1TSFA	1TSFA	2.39	-0.1314	0.6465
1TS9_A	emdecoy1662_1TSFA	1TSFA	2.37	0.1411	0.8272
1TS9_A	emdecoy1663_1TSFA	1TSFA	2.29	0.1411	0.8272
1TS9_A	emdecoy1664_1TSFA	1TSFA	2.39	-0.6764	0.3432
1TS9_A	emdecoy1665_1TSFA	1TSFA	3.00	0.0048	0.7348
1TS9_A	emdecoy1666_1TSFA	1TSFA	2.99	-0.2677	0.5628
1TS9_A	emdecoy1667_1TSFA	1TSFA	2.43	-0.2677	0.5628
1TS9_A	emdecoy1668_1TSFA	1TSFA	2.15	-0.4039	0.4841
1TS9_A	emdecoy1669_1TSFA	1TSFA	2.66	-1.3577	0.1014
1TS9_A	emdecoy166_1TSFA	1TSFA	2.17	-0.5402	0.4108
1TS9_A	emdecoy1670_1TSFA	1TSFA	2.74	1.2311	1.6758
1TS9_A	emdecoy1671_1TSFA	1TSFA	2.64	-0.9489	0.2267
1TS9_A	emdecoy1672_1TSFA	1TSFA	2.64	-0.9489	0.2267
1TS9_A	emdecoy1673_1TSFA	1TSFA	2.43	-0.8127	0.2817
1TS9_A	emdecoy1674_1TSFA	1TSFA	2.43	-1.3577	0.1014
1TS9_A	emdecoy1675_1TSFA	1TSFA	2.67	-1.7665	0.0329
1TS9_A	emdecoy1676_1TSFA	1TSFA	2.29	-0.2677	0.5628
1TS9_A	emdecoy1677_1TSFA	1TSFA	2.52	-0.5402	0.4108
1TS9_A	emdecoy1678_1TSFA	1TSFA	2.47	-1.2215	0.1365
1TS9_A	emdecoy1679_1TSFA	1TSFA	2.62	0.2773	0.9234
1TS9_A	emdecoy167_1TSFA	1TSFA	2.10	-0.5402	0.4108
1TS9_A	emdecoy1680_1TSFA	1TSFA	2.38	-1.2215	0.1365
1TS9_A	emdecoy1681_1TSFA	1TSFA	2.48	0.8223	1.3394
1TS9_A	emdecoy1682_1TSFA	1TSFA	2.48	-1.0852	0.1782
1TS9_A	emdecoy1683_1TSFA	1TSFA	2.78	1.2311	1.6758
1TS9_A	emdecoy1684_1TSFA	1TSFA	1.88	-0.8127	0.2817
1TS9_A	emdecoy1685_1TSFA	1TSFA	2.53	-1.4940	0.0727
1TS9_A	emdecoy1686_1TSFA	1TSFA	2.39	0.0048	0.7348
1TS9_A	emdecoy1687_1TSFA	1TSFA	1.89	-0.8127	0.2817
1TS9_A	emdecoy1688_1TSFA	1TSFA	2.36	0.8223	1.3394
1TS9_A	emdecoy1689_1TSFA	1TSFA	2.52	-0.5402	0.4108
1TS9_A	emdecoy168_1TSFA	1TSFA	2.39	0.5498	1.1258
1TS9_A	emdecoy1690_1TSFA	1TSFA	2.45	0.6861	1.2313
1TS9_A	emdecoy1691_1TSFA	1TSFA	2.66	-1.0852	0.1782
1TS9_A	emdecoy1692_1TSFA	1TSFA	2.36	-1.2215	0.1365
1TS9_A	emdecoy1693_1TSFA	1TSFA	2.60	-0.9489	0.2267
1TS9_A	emdecoy1694_1TSFA	1TSFA	3.10	-0.9489	0.2267
1TS9_A	emdecoy1695_1TSFA	1TSFA	2.62	-0.5402	0.4108
1TS9_A	emdecoy1696_1TSFA	1TSFA	2.53	-1.2215	0.1365
1TS9_A	emdecoy1697_1TSFA	1TSFA	2.75	-0.6764	0.3432
1TS9_A	emdecoy1698_1TSFA	1TSFA	2.68	-0.6764	0.3432
1TS9_A	emdecoy1699_1TSFA	1TSFA	2.39	-1.0852	0.1782
1TS9_A	emdecoy169_1TSFA	1TSFA	2.33	0.6861	1.2313
1TS9_A	emdecoy16_1TSFA	1TSFA	2.67	-0.1314	0.6465
1TS9_A	emdecoy1700_1TSFA	1TSFA	1.69	-1.3577	0.1014
1TS9_A	emdecoy1701_1TSFA	1TSFA	2.53	0.6861	1.2313
1TS9_A	emdecoy1702_1TSFA	1TSFA	2.24	-1.2215	0.1365
1TS9_A	emdecoy1703_1TSFA	1TSFA	2.26	-0.2677	0.5628
1TS9_A	emdecoy1704_1TSFA	1TSFA	2.83	-1.7665	0.0329
1TS9_A	emdecoy1705_1TSFA	1TSFA	2.61	-0.6764	0.3432
1TS9_A	emdecoy1706_1TSFA	1TSFA	2.56	0.1411	0.8272
1TS9_A	emdecoy1707_1TSFA	1TSFA	2.43	-0.2677	0.5628
1TS9_A	emdecoy1708_1TSFA	1TSFA	2.51	-1.3577	0.1014
1TS9_A	emdecoy1709_1TSFA	1TSFA	2.05	-0.5402	0.4108
1TS9_A	emdecoy170_1TSFA	1TSFA	2.36	-0.2677	0.5628
1TS9_A	emdecoy1710_1TSFA	1TSFA	1.94	-0.5402	0.4108
1TS9_A	emdecoy1711_1TSFA	1TSFA	2.20	-0.6764	0.3432
1TS9_A	emdecoy1712_1TSFA	1TSFA	2.10	-1.2215	0.1365
1TS9_A	emdecoy1713_1TSFA	1TSFA	2.75	-0.5402	0.4108
1TS9_A	emdecoy1714_1TSFA	1TSFA	2.34	-0.9489	0.2267
1TS9_A	emdecoy1715_1TSFA	1TSFA	2.71	-0.8127	0.2817
1TS9_A	emdecoy1716_1TSFA	1TSFA	3.17	0.9586	1.4496
1TS9_A	emdecoy1717_1TSFA	1TSFA	2.75	-0.6764	0.3432
1TS9_A	emdecoy1718_1TSFA	1TSFA	2.62	1.2311	1.6758
1TS9_A	emdecoy1719_1TSFA	1TSFA	2.97	1.5036	1.9084
1TS9_A	emdecoy171_1TSFA	1TSFA	2.42	0.6861	1.2313
1TS9_A	emdecoy1720_1TSFA	1TSFA	2.17	-0.8127	0.2817
1TS9_A	emdecoy1721_1TSFA	1TSFA	2.28	0.5498	1.1258
1TS9_A	emdecoy1722_1TSFA	1TSFA	2.32	-0.2677	0.5628
1TS9_A	emdecoy1723_1TSFA	1TSFA	2.46	-0.2677	0.5628
1TS9_A	emdecoy1724_1TSFA	1TSFA	2.43	-0.6764	0.3432
1TS9_A	emdecoy1725_1TSFA	1TSFA	2.33	-0.2677	0.5628
1TS9_A	emdecoy1726_1TSFA	1TSFA	2.11	-1.3577	0.1014
1TS9_A	emdecoy1727_1TSFA	1TSFA	2.26	0.2773	0.9234
1TS9_A	emdecoy1728_1TSFA	1TSFA	3.01	0.5498	1.1258
1TS9_A	emdecoy1729_1TSFA	1TSFA	2.73	0.5498	1.1258
1TS9_A	emdecoy172_1TSFA	1TSFA	2.96	0.4136	1.0231
1TS9_A	emdecoy1730_1TSFA	1TSFA	2.71	0.8223	1.3394
1TS9_A	emdecoy1731_1TSFA	1TSFA	2.67	-0.4039	0.4841
1TS9_A	emdecoy1732_1TSFA	1TSFA	2.67	0.9586	1.4496
1TS9_A	emdecoy1733_1TSFA	1TSFA	2.45	-0.5402	0.4108
1TS9_A	emdecoy1734_1TSFA	1TSFA	2.46	0.4136	1.0231
1TS9_A	emdecoy1735_1TSFA	1TSFA	2.62	1.0948	1.5618
1TS9_A	emdecoy1736_1TSFA	1TSFA	2.73	0.1411	0.8272
1TS9_A	emdecoy1737_1TSFA	1TSFA	2.46	-0.5402	0.4108
1TS9_A	emdecoy1738_1TSFA	1TSFA	2.57	0.4136	1.0231
1TS9_A	emdecoy1739_1TSFA	1TSFA	2.59	-0.1314	0.6465
1TS9_A	emdecoy173_1TSFA	1TSFA	2.65	0.6861	1.2313
1TS9_A	emdecoy1740_1TSFA	1TSFA	3.04	1.2311	1.6758
1TS9_A	emdecoy1741_1TSFA	1TSFA	2.42	0.8223	1.3394
1TS9_A	emdecoy1742_1TSFA	1TSFA	2.96	-0.9489	0.2267
1TS9_A	emdecoy1743_1TSFA	1TSFA	2.25	-0.4039	0.4841
1TS9_A	emdecoy1744_1TSFA	1TSFA	1.91	-0.2677	0.5628
1TS9_A	emdecoy1745_1TSFA	1TSFA	2.33	-0.4039	0.4841
1TS9_A	emdecoy1746_1TSFA	1TSFA	2.42	0.4136	1.0231
1TS9_A	emdecoy1747_1TSFA	1TSFA	2.82	0.4136	1.0231
1TS9_A	emdecoy1748_1TSFA	1TSFA	2.30	-0.2677	0.5628
1TS9_A	emdecoy1749_1TSFA	1TSFA	2.69	-0.8127	0.2817
1TS9_A	emdecoy174_1TSFA	1TSFA	2.54	-0.4039	0.4841
1TS9_A	emdecoy1750_1TSFA	1TSFA	2.68	0.2773	0.9234
1TS9_A	emdecoy1751_1TSFA	1TSFA	1.96	-1.2215	0.1365
1TS9_A	emdecoy1752_1TSFA	1TSFA	2.25	-0.2677	0.5628
1TS9_A	emdecoy1753_1TSFA	1TSFA	2.56	-0.8127	0.2817
1TS9_A	emdecoy1754_1TSFA	1TSFA	2.72	-1.6302	0.0501
1TS9_A	emdecoy1755_1TSFA	1TSFA	2.28	0.4136	1.0231
1TS9_A	emdecoy1756_1TSFA	1TSFA	2.30	0.5498	1.1258
1TS9_A	emdecoy1757_1TSFA	1TSFA	2.78	1.9123	2.2661
1TS9_A	emdecoy1758_1TSFA	1TSFA	2.73	2.4573	2.7548
1TS9_A	emdecoy1759_1TSFA	1TSFA	2.35	-0.1314	0.6465
1TS9_A	emdecoy175_1TSFA	1TSFA	2.64	-0.8127	0.2817
1TS9_A	emdecoy1760_1TSFA	1TSFA	2.39	-0.2677	0.5628
1TS9_A	emdecoy1761_1TSFA	1TSFA	2.15	0.0048	0.7348
1TS9_A	emdecoy1762_1TSFA	1TSFA	2.35	-0.4039	0.4841
1TS9_A	emdecoy1763_1TSFA	1TSFA	2.04	-0.8127	0.2817
1TS9_A	emdecoy1764_1TSFA	1TSFA	2.11	-0.2677	0.5628
1TS9_A	emdecoy1765_1TSFA	1TSFA	1.94	-0.4039	0.4841
1TS9_A	emdecoy1766_1TSFA	1TSFA	2.73	0.6861	1.2313
1TS9_A	emdecoy1767_1TSFA	1TSFA	2.89	-0.1314	0.6465
1TS9_A	emdecoy1768_1TSFA	1TSFA	2.49	-1.0852	0.1782
1TS9_A	emdecoy1769_1TSFA	1TSFA	2.61	-0.8127	0.2817
1TS9_A	emdecoy176_1TSFA	1TSFA	2.13	-0.1314	0.6465
1TS9_A	emdecoy1770_1TSFA	1TSFA	2.83	-0.2677	0.5628
1TS9_A	emdecoy1771_1TSFA	1TSFA	2.58	-0.4039	0.4841
1TS9_A	emdecoy1772_1TSFA	1TSFA	2.80	0.5498	1.1258
1TS9_A	emdecoy1773_1TSFA	1TSFA	2.78	-0.4039	0.4841
1TS9_A	emdecoy1774_1TSFA	1TSFA	2.36	-0.1314	0.6465
1TS9_A	emdecoy1775_1TSFA	1TSFA	2.55	0.1411	0.8272
1TS9_A	emdecoy1776_1TSFA	1TSFA	2.62	0.8223	1.3394
1TS9_A	emdecoy1777_1TSFA	1TSFA	2.29	0.2773	0.9234
1TS9_A	emdecoy1778_1TSFA	1TSFA	3.21	0.1411	0.8272
1TS9_A	emdecoy1779_1TSFA	1TSFA	3.08	0.8223	1.3394
1TS9_A	emdecoy177_1TSFA	1TSFA	2.93	-1.0852	0.1782
1TS9_A	emdecoy1780_1TSFA	1TSFA	2.56	-0.1314	0.6465
1TS9_A	emdecoy1781_1TSFA	1TSFA	2.79	-1.6302	0.0501
1TS9_A	emdecoy1782_1TSFA	1TSFA	2.45	-0.9489	0.2267
1TS9_A	emdecoy1783_1TSFA	1TSFA	2.49	0.8223	1.3394
1TS9_A	emdecoy1784_1TSFA	1TSFA	2.71	0.4136	1.0231
1TS9_A	emdecoy1785_1TSFA	1TSFA	2.89	0.5498	1.1258
1TS9_A	emdecoy1786_1TSFA	1TSFA	2.60	-1.2215	0.1365
1TS9_A	emdecoy1787_1TSFA	1TSFA	2.61	-0.1314	0.6465
1TS9_A	emdecoy1788_1TSFA	1TSFA	2.71	-0.1314	0.6465
1TS9_A	emdecoy1789_1TSFA	1TSFA	2.56	0.1411	0.8272
1TS9_A	emdecoy178_1TSFA	1TSFA	2.64	-0.2677	0.5628
1TS9_A	emdecoy1790_1TSFA	1TSFA	2.71	0.0048	0.7348
1TS9_A	emdecoy1791_1TSFA	1TSFA	2.60	-0.4039	0.4841
1TS9_A	emdecoy1792_1TSFA	1TSFA	2.60	-0.5402	0.4108
1TS9_A	emdecoy1793_1TSFA	1TSFA	3.03	-1.4940	0.0727
1TS9_A	emdecoy1794_1TSFA	1TSFA	2.47	-0.5402	0.4108
1TS9_A	emdecoy1795_1TSFA	1TSFA	2.54	0.5498	1.1258
1TS9_A	emdecoy1796_1TSFA	1TSFA	1.92	-0.2677	0.5628
1TS9_A	emdecoy1797_1TSFA	1TSFA	2.42	-1.0852	0.1782
1TS9_A	emdecoy1798_1TSFA	1TSFA	2.16	-0.4039	0.4841
1TS9_A	emdecoy1799_1TSFA	1TSFA	2.42	-0.1314	0.6465
1TS9_A	emdecoy179_1TSFA	1TSFA	2.21	-0.9489	0.2267
1TS9_A	emdecoy17_1TSFA	1TSFA	2.97	0.1411	0.8272
1TS9_A	emdecoy1800_1TSFA	1TSFA	2.99	0.1411	0.8272
1TS9_A	emdecoy1801_1TSFA	1TSFA	2.82	-0.1314	0.6465
1TS9_A	emdecoy1802_1TSFA	1TSFA	2.58	0.6861	1.2313
1TS9_A	emdecoy1803_1TSFA	1TSFA	2.99	0.1411	0.8272
1TS9_A	emdecoy1804_1TSFA	1TSFA	2.39	0.6861	1.2313
1TS9_A	emdecoy1805_1TSFA	1TSFA	2.89	-1.6302	0.0501
1TS9_A	emdecoy1806_1TSFA	1TSFA	2.04	1.0948	1.5618
1TS9_A	emdecoy1807_1TSFA	1TSFA	2.69	0.6861	1.2313
1TS9_A	emdecoy1808_1TSFA	1TSFA	2.67	-0.2677	0.5628
1TS9_A	emdecoy1809_1TSFA	1TSFA	2.91	2.1848	2.5091
1TS9_A	emdecoy180_1TSFA	1TSFA	2.70	-0.4039	0.4841
1TS9_A	emdecoy1810_1TSFA	1TSFA	3.23	1.2311	1.6758
1TS9_A	emdecoy1811_1TSFA	1TSFA	2.82	0.4136	1.0231
1TS9_A	emdecoy1812_1TSFA	1TSFA	2.69	-0.6764	0.3432
1TS9_A	emdecoy1813_1TSFA	1TSFA	2.77	0.8223	1.3394
1TS9_A	emdecoy1814_1TSFA	1TSFA	2.17	-0.1314	0.6465
1TS9_A	emdecoy1815_1TSFA	1TSFA	3.11	1.6398	2.0266
1TS9_A	emdecoy1816_1TSFA	1TSFA	2.55	0.8223	1.3394
1TS9_A	emdecoy1817_1TSFA	1TSFA	3.00	-0.6764	0.3432
1TS9_A	emdecoy1818_1TSFA	1TSFA	3.03	-1.6302	0.0501
1TS9_A	emdecoy1819_1TSFA	1TSFA	2.56	-0.2677	0.5628
1TS9_A	emdecoy181_1TSFA	1TSFA	2.47	0.6861	1.2313
1TS9_A	emdecoy1820_1TSFA	1TSFA	2.41	-1.0852	0.1782
1TS9_A	emdecoy1821_1TSFA	1TSFA	2.69	0.1411	0.8272
1TS9_A	emdecoy1822_1TSFA	1TSFA	3.17	0.2773	0.9234
1TS9_A	emdecoy1823_1TSFA	1TSFA	3.03	0.5498	1.1258
1TS9_A	emdecoy1824_1TSFA	1TSFA	2.68	-0.1314	0.6465
1TS9_A	emdecoy1825_1TSFA	1TSFA	2.53	0.5498	1.1258
1TS9_A	emdecoy1826_1TSFA	1TSFA	2.91	-0.5402	0.4108
1TS9_A	emdecoy1827_1TSFA	1TSFA	2.76	-1.6302	0.0501
1TS9_A	emdecoy1828_1TSFA	1TSFA	2.83	-1.4940	0.0727
1TS9_A	emdecoy1829_1TSFA	1TSFA	2.77	-0.2677	0.5628
1TS9_A	emdecoy182_1TSFA	1TSFA	2.87	-0.2677	0.5628
1TS9_A	emdecoy1830_1TSFA	1TSFA	2.46	0.2773	0.9234
1TS9_A	emdecoy1831_1TSFA	1TSFA	2.54	-1.2215	0.1365
1TS9_A	emdecoy1832_1TSFA	1TSFA	2.74	-1.4940	0.0727
1TS9_A	emdecoy1833_1TSFA	1TSFA	2.48	-0.6764	0.3432
1TS9_A	emdecoy1834_1TSFA	1TSFA	2.48	-0.2677	0.5628
1TS9_A	emdecoy1835_1TSFA	1TSFA	2.64	-1.6302	0.0501
1TS9_A	emdecoy1836_1TSFA	1TSFA	2.64	-0.4039	0.4841
1TS9_A	emdecoy1837_1TSFA	1TSFA	2.59	-0.4039	0.4841
1TS9_A	emdecoy1838_1TSFA	1TSFA	2.47	-0.4039	0.4841
1TS9_A	emdecoy1839_1TSFA	1TSFA	3.08	0.8223	1.3394
1TS9_A	emdecoy183_1TSFA	1TSFA	2.64	-0.1314	0.6465
1TS9_A	emdecoy1840_1TSFA	1TSFA	2.44	-0.9489	0.2267
1TS9_A	emdecoy1841_1TSFA	1TSFA	2.10	0.5498	1.1258
1TS9_A	emdecoy1842_1TSFA	1TSFA	2.59	-1.3577	0.1014
1TS9_A	emdecoy1843_1TSFA	1TSFA	3.06	-0.6764	0.3432
1TS9_A	emdecoy1844_1TSFA	1TSFA	2.60	-0.5402	0.4108
1TS9_A	emdecoy1845_1TSFA	1TSFA	2.79	-0.8127	0.2817
1TS9_A	emdecoy1846_1TSFA	1TSFA	2.43	0.2773	0.9234
1TS9_A	emdecoy1847_1TSFA	1TSFA	2.95	0.1411	0.8272
1TS9_A	emdecoy1848_1TSFA	1TSFA	2.62	0.5498	1.1258
1TS9_A	emdecoy1849_1TSFA	1TSFA	2.32	-0.2677	0.5628
1TS9_A	emdecoy184_1TSFA	1TSFA	1.99	0.6861	1.2313
1TS9_A	emdecoy1850_1TSFA	1TSFA	2.84	2.3211	2.6317
1TS9_A	emdecoy1851_1TSFA	1TSFA	2.16	-0.9489	0.2267
1TS9_A	emdecoy1852_1TSFA	1TSFA	2.47	-1.0852	0.1782
1TS9_A	emdecoy1853_1TSFA	1TSFA	2.28	-1.0852	0.1782
1TS9_A	emdecoy1854_1TSFA	1TSFA	2.42	-0.1314	0.6465
1TS9_A	emdecoy1855_1TSFA	1TSFA	2.05	0.0048	0.7348
1TS9_A	emdecoy1856_1TSFA	1TSFA	2.59	-0.6764	0.3432
1TS9_A	emdecoy1857_1TSFA	1TSFA	2.36	-0.2677	0.5628
1TS9_A	emdecoy1858_1TSFA	1TSFA	2.45	1.0948	1.5618
1TS9_A	emdecoy1859_1TSFA	1TSFA	2.50	0.6861	1.2313
1TS9_A	emdecoy185_1TSFA	1TSFA	2.23	-0.1314	0.6465
1TS9_A	emdecoy1860_1TSFA	1TSFA	2.62	0.2773	0.9234
1TS9_A	emdecoy1861_1TSFA	1TSFA	2.33	-0.1314	0.6465
1TS9_A	emdecoy1862_1TSFA	1TSFA	3.24	0.9586	1.4496
1TS9_A	emdecoy1863_1TSFA	1TSFA	2.65	-0.5402	0.4108
1TS9_A	emdecoy1864_1TSFA	1TSFA	2.92	1.9123	2.2661
1TS9_A	emdecoy1865_1TSFA	1TSFA	2.98	-0.5402	0.4108
1TS9_A	emdecoy1866_1TSFA	1TSFA	1.99	-0.8127	0.2817
1TS9_A	emdecoy1867_1TSFA	1TSFA	2.46	0.0048	0.7348
1TS9_A	emdecoy1868_1TSFA	1TSFA	2.55	0.6861	1.2313
1TS9_A	emdecoy1869_1TSFA	1TSFA	2.65	0.6861	1.2313
1TS9_A	emdecoy186_1TSFA	1TSFA	2.94	0.9586	1.4496
1TS9_A	emdecoy1870_1TSFA	1TSFA	2.62	0.6861	1.2313
1TS9_A	emdecoy1871_1TSFA	1TSFA	2.34	-0.2677	0.5628
1TS9_A	emdecoy1872_1TSFA	1TSFA	2.34	-0.1314	0.6465
1TS9_A	emdecoy1873_1TSFA	1TSFA	2.59	0.8223	1.3394
1TS9_A	emdecoy1874_1TSFA	1TSFA	3.02	0.5498	1.1258
1TS9_A	emdecoy1875_1TSFA	1TSFA	3.02	0.1411	0.8272
1TS9_A	emdecoy1876_1TSFA	1TSFA	3.13	0.5498	1.1258
1TS9_A	emdecoy1877_1TSFA	1TSFA	3.13	-0.1314	0.6465
1TS9_A	emdecoy1878_1TSFA	1TSFA	2.49	-0.4039	0.4841
1TS9_A	emdecoy1879_1TSFA	1TSFA	2.47	-1.4940	0.0727
1TS9_A	emdecoy187_1TSFA	1TSFA	2.87	0.5498	1.1258
1TS9_A	emdecoy1880_1TSFA	1TSFA	2.63	0.5498	1.1258
1TS9_A	emdecoy1881_1TSFA	1TSFA	2.64	-0.6764	0.3432
1TS9_A	emdecoy1882_1TSFA	1TSFA	2.71	-0.2677	0.5628
1TS9_A	emdecoy1883_1TSFA	1TSFA	2.69	-1.6302	0.0501
1TS9_A	emdecoy1884_1TSFA	1TSFA	2.77	-1.4940	0.0727
1TS9_A	emdecoy1885_1TSFA	1TSFA	2.59	0.1411	0.8272
1TS9_A	emdecoy1886_1TSFA	1TSFA	3.16	0.6861	1.2313
1TS9_A	emdecoy1887_1TSFA	1TSFA	2.45	-0.1314	0.6465
1TS9_A	emdecoy1888_1TSFA	1TSFA	2.64	0.0048	0.7348
1TS9_A	emdecoy1889_1TSFA	1TSFA	2.39	-0.5402	0.4108
1TS9_A	emdecoy188_1TSFA	1TSFA	2.55	0.4136	1.0231
1TS9_A	emdecoy1890_1TSFA	1TSFA	2.56	-1.7665	0.0329
1TS9_A	emdecoy1891_1TSFA	1TSFA	2.40	-0.5402	0.4108
1TS9_A	emdecoy1892_1TSFA	1TSFA	2.45	0.9586	1.4496
1TS9_A	emdecoy1893_1TSFA	1TSFA	2.85	0.0048	0.7348
1TS9_A	emdecoy1894_1TSFA	1TSFA	2.20	0.6861	1.2313
1TS9_A	emdecoy1895_1TSFA	1TSFA	2.90	0.5498	1.1258
1TS9_A	emdecoy1896_1TSFA	1TSFA	2.66	-0.8127	0.2817
1TS9_A	emdecoy1897_1TSFA	1TSFA	2.42	-0.5402	0.4108
1TS9_A	emdecoy1898_1TSFA	1TSFA	2.54	-0.2677	0.5628
1TS9_A	emdecoy1899_1TSFA	1TSFA	2.34	0.9586	1.4496
1TS9_A	emdecoy189_1TSFA	1TSFA	2.71	1.0948	1.5618
1TS9_A	emdecoy18_1TSFA	1TSFA	2.76	0.0048	0.7348
1TS9_A	emdecoy1900_1TSFA	1TSFA	2.21	0.0048	0.7348
1TS9_A	emdecoy1901_1TSFA	1TSFA	2.57	-1.4940	0.0727
1TS9_A	emdecoy1902_1TSFA	1TSFA	2.35	0.8223	1.3394
1TS9_A	emdecoy1903_1TSFA	1TSFA	2.77	2.1848	2.5091
1TS9_A	emdecoy1904_1TSFA	1TSFA	2.48	1.0948	1.5618
1TS9_A	emdecoy1905_1TSFA	1TSFA	2.40	-0.1314	0.6465
1TS9_A	emdecoy1906_1TSFA	1TSFA	3.07	2.3211	2.6317
1TS9_A	emdecoy1907_1TSFA	1TSFA	2.57	0.6861	1.2313
1TS9_A	emdecoy1908_1TSFA	1TSFA	2.55	0.8223	1.3394
1TS9_A	emdecoy1909_1TSFA	1TSFA	2.70	-1.7665	0.0329
1TS9_A	emdecoy190_1TSFA	1TSFA	2.59	0.4136	1.0231
1TS9_A	emdecoy1910_1TSFA	1TSFA	2.50	-0.8127	0.2817
1TS9_A	emdecoy1911_1TSFA	1TSFA	2.57	-0.8127	0.2817
1TS9_A	emdecoy1912_1TSFA	1TSFA	3.01	-0.8127	0.2817
1TS9_A	emdecoy1913_1TSFA	1TSFA	2.96	0.9586	1.4496
1TS9_A	emdecoy1914_1TSFA	1TSFA	2.82	-1.4940	0.0727
1TS9_A	emdecoy1915_1TSFA	1TSFA	2.59	0.9586	1.4496
1TS9_A	emdecoy1916_1TSFA	1TSFA	2.47	-0.8127	0.2817
1TS9_A	emdecoy1917_1TSFA	1TSFA	2.38	-1.4940	0.0727
1TS9_A	emdecoy1918_1TSFA	1TSFA	2.47	-0.5402	0.4108
1TS9_A	emdecoy1919_1TSFA	1TSFA	2.61	-0.4039	0.4841
1TS9_A	emdecoy191_1TSFA	1TSFA	2.41	0.0048	0.7348
1TS9_A	emdecoy1920_1TSFA	1TSFA	2.69	-0.4039	0.4841
1TS9_A	emdecoy1921_1TSFA	1TSFA	2.37	-0.6764	0.3432
1TS9_A	emdecoy1922_1TSFA	1TSFA	2.45	-0.5402	0.4108
1TS9_A	emdecoy1923_1TSFA	1TSFA	2.38	0.5498	1.1258
1TS9_A	emdecoy1924_1TSFA	1TSFA	3.11	0.4136	1.0231
1TS9_A	emdecoy1925_1TSFA	1TSFA	2.39	0.5498	1.1258
1TS9_A	emdecoy1926_1TSFA	1TSFA	2.58	-0.2677	0.5628
1TS9_A	emdecoy1927_1TSFA	1TSFA	2.42	0.2773	0.9234
1TS9_A	emdecoy1928_1TSFA	1TSFA	2.88	0.0048	0.7348
1TS9_A	emdecoy1929_1TSFA	1TSFA	2.38	0.1411	0.8272
1TS9_A	emdecoy192_1TSFA	1TSFA	2.69	0.1411	0.8272
1TS9_A	emdecoy1930_1TSFA	1TSFA	2.80	-1.6302	0.0501
1TS9_A	emdecoy1931_1TSFA	1TSFA	2.00	-0.4039	0.4841
1TS9_A	emdecoy1932_1TSFA	1TSFA	2.54	-0.6764	0.3432
1TS9_A	emdecoy1933_1TSFA	1TSFA	2.95	-0.4039	0.4841
1TS9_A	emdecoy1934_1TSFA	1TSFA	2.58	0.2773	0.9234
1TS9_A	emdecoy1935_1TSFA	1TSFA	2.51	-0.6764	0.3432
1TS9_A	emdecoy1936_1TSFA	1TSFA	2.65	-0.1314	0.6465
1TS9_A	emdecoy1937_1TSFA	1TSFA	2.32	-1.0852	0.1782
1TS9_A	emdecoy1938_1TSFA	1TSFA	2.82	1.0948	1.5618
1TS9_A	emdecoy1939_1TSFA	1TSFA	3.04	-1.2215	0.1365
1TS9_A	emdecoy193_1TSFA	1TSFA	2.02	-1.2215	0.1365
1TS9_A	emdecoy1940_1TSFA	1TSFA	2.74	-0.6764	0.3432
1TS9_A	emdecoy1941_1TSFA	1TSFA	2.72	0.0048	0.7348
1TS9_A	emdecoy1942_1TSFA	1TSFA	2.49	0.5498	1.1258
1TS9_A	emdecoy1943_1TSFA	1TSFA	2.29	0.8223	1.3394
1TS9_A	emdecoy1944_1TSFA	1TSFA	2.93	0.1411	0.8272
1TS9_A	emdecoy1945_1TSFA	1TSFA	2.50	-0.6764	0.3432
1TS9_A	emdecoy1946_1TSFA	1TSFA	2.08	-0.8127	0.2817
1TS9_A	emdecoy1947_1TSFA	1TSFA	2.90	0.4136	1.0231
1TS9_A	emdecoy1948_1TSFA	1TSFA	2.32	0.9586	1.4496
1TS9_A	emdecoy1949_1TSFA	1TSFA	2.48	-0.1314	0.6465
1TS9_A	emdecoy194_1TSFA	1TSFA	2.65	0.8223	1.3394
1TS9_A	emdecoy1950_1TSFA	1TSFA	2.66	-1.4940	0.0727
1TS9_A	emdecoy1951_1TSFA	1TSFA	3.00	2.3211	2.6317
1TS9_A	emdecoy1952_1TSFA	1TSFA	3.09	2.3211	2.6317
1TS9_A	emdecoy1953_1TSFA	1TSFA	2.55	-0.5402	0.4108
1TS9_A	emdecoy1954_1TSFA	1TSFA	2.70	2.0486	2.3872
1TS9_A	emdecoy1955_1TSFA	1TSFA	2.80	2.5936	2.8785
1TS9_A	emdecoy1956_1TSFA	1TSFA	2.43	-0.1314	0.6465
1TS9_A	emdecoy1957_1TSFA	1TSFA	2.48	-1.3577	0.1014
1TS9_A	emdecoy1958_1TSFA	1TSFA	2.38	-1.9027	0.0205
1TS9_A	emdecoy1959_1TSFA	1TSFA	2.48	0.8223	1.3394
1TS9_A	emdecoy195_1TSFA	1TSFA	2.51	0.0048	0.7348
1TS9_A	emdecoy1960_1TSFA	1TSFA	2.82	0.9586	1.4496
1TS9_A	emdecoy1961_1TSFA	1TSFA	2.95	2.1848	2.5091
1TS9_A	emdecoy1962_1TSFA	1TSFA	2.51	0.8223	1.3394
1TS9_A	emdecoy1963_1TSFA	1TSFA	3.05	-0.6764	0.3432
1TS9_A	emdecoy1964_1TSFA	1TSFA	2.62	1.0948	1.5618
1TS9_A	emdecoy1965_1TSFA	1TSFA	2.40	-1.6302	0.0501
1TS9_A	emdecoy1966_1TSFA	1TSFA	2.29	-0.6764	0.3432
1TS9_A	emdecoy1967_1TSFA	1TSFA	2.87	0.9586	1.4496
1TS9_A	emdecoy1968_1TSFA	1TSFA	2.71	0.1411	0.8272
1TS9_A	emdecoy1969_1TSFA	1TSFA	2.75	-0.1314	0.6465
1TS9_A	emdecoy196_1TSFA	1TSFA	2.65	-0.2677	0.5628
1TS9_A	emdecoy1970_1TSFA	1TSFA	2.37	-0.1314	0.6465
1TS9_A	emdecoy1971_1TSFA	1TSFA	2.61	0.6861	1.2313
1TS9_A	emdecoy1972_1TSFA	1TSFA	2.98	1.0948	1.5618
1TS9_A	emdecoy1973_1TSFA	1TSFA	2.83	-0.5402	0.4108
1TS9_A	emdecoy1974_1TSFA	1TSFA	2.39	0.0048	0.7348
1TS9_A	emdecoy1975_1TSFA	1TSFA	2.90	-0.4039	0.4841
1TS9_A	emdecoy1976_1TSFA	1TSFA	2.06	-0.4039	0.4841
1TS9_A	emdecoy1977_1TSFA	1TSFA	2.57	0.6861	1.2313
1TS9_A	emdecoy1978_1TSFA	1TSFA	2.56	0.1411	0.8272
1TS9_A	emdecoy1979_1TSFA	1TSFA	2.74	-0.1314	0.6465
1TS9_A	emdecoy197_1TSFA	1TSFA	2.66	-0.4039	0.4841
1TS9_A	emdecoy1980_1TSFA	1TSFA	2.79	-0.5402	0.4108
1TS9_A	emdecoy1981_1TSFA	1TSFA	2.41	0.4136	1.0231
1TS9_A	emdecoy1982_1TSFA	1TSFA	2.54	0.2773	0.9234
1TS9_A	emdecoy1983_1TSFA	1TSFA	2.52	0.6861	1.2313
1TS9_A	emdecoy1984_1TSFA	1TSFA	2.49	0.2773	0.9234
1TS9_A	emdecoy1985_1TSFA	1TSFA	2.63	0.6861	1.2313
1TS9_A	emdecoy1986_1TSFA	1TSFA	2.44	-0.4039	0.4841
1TS9_A	emdecoy1987_1TSFA	1TSFA	2.90	0.5498	1.1258
1TS9_A	emdecoy1988_1TSFA	1TSFA	2.59	-1.2215	0.1365
1TS9_A	emdecoy1989_1TSFA	1TSFA	2.49	-1.3577	0.1014
1TS9_A	emdecoy198_1TSFA	1TSFA	2.34	-0.4039	0.4841
1TS9_A	emdecoy1990_1TSFA	1TSFA	2.51	-0.2677	0.5628
1TS9_A	emdecoy1991_1TSFA	1TSFA	2.66	-0.4039	0.4841
1TS9_A	emdecoy1992_1TSFA	1TSFA	2.13	-0.8127	0.2817
1TS9_A	emdecoy1993_1TSFA	1TSFA	2.14	-0.8127	0.2817
1TS9_A	emdecoy1994_1TSFA	1TSFA	2.19	-0.8127	0.2817
1TS9_A	emdecoy1995_1TSFA	1TSFA	2.18	-0.8127	0.2817
1TS9_A	emdecoy1996_1TSFA	1TSFA	2.47	-0.6764	0.3432
1TS9_A	emdecoy1997_1TSFA	1TSFA	2.61	0.2773	0.9234
1TS9_A	emdecoy1998_1TSFA	1TSFA	2.61	0.5498	1.1258
1TS9_A	emdecoy1999_1TSFA	1TSFA	2.54	0.5498	1.1258
1TS9_A	emdecoy199_1TSFA	1TSFA	2.64	0.9586	1.4496
1TS9_A	emdecoy19_1TSFA	1TSFA	2.19	0.4136	1.0231
1TS9_A	emdecoy1_1TSFA	1TSFA	2.69	0.5498	1.1258
1TS9_A	emdecoy2000_1TSFA	1TSFA	3.05	-0.2677	0.5628
1TS9_A	emdecoy2001_1TSFA	1TSFA	2.48	-0.5402	0.4108
1TS9_A	emdecoy2002_1TSFA	1TSFA	2.65	0.1411	0.8272
1TS9_A	emdecoy2003_1TSFA	1TSFA	2.57	-0.9489	0.2267
1TS9_A	emdecoy2004_1TSFA	1TSFA	2.73	0.6861	1.2313
1TS9_A	emdecoy2005_1TSFA	1TSFA	2.47	0.2773	0.9234
1TS9_A	emdecoy2006_1TSFA	1TSFA	2.74	-0.5402	0.4108
1TS9_A	emdecoy2007_1TSFA	1TSFA	2.75	0.0048	0.7348
1TS9_A	emdecoy2008_1TSFA	1TSFA	2.42	-1.6302	0.0501
1TS9_A	emdecoy2009_1TSFA	1TSFA	2.57	-0.2677	0.5628
1TS9_A	emdecoy200_1TSFA	1TSFA	2.35	0.0048	0.7348
1TS9_A	emdecoy2010_1TSFA	1TSFA	2.54	-1.2215	0.1365
1TS9_A	emdecoy2011_1TSFA	1TSFA	2.11	0.4136	1.0231
1TS9_A	emdecoy2012_1TSFA	1TSFA	2.35	-0.2677	0.5628
1TS9_A	emdecoy2013_1TSFA	1TSFA	2.13	0.2773	0.9234
1TS9_A	emdecoy2014_1TSFA	1TSFA	2.97	0.2773	0.9234
1TS9_A	emdecoy2015_1TSFA	1TSFA	2.04	-0.5402	0.4108
1TS9_A	emdecoy2016_1TSFA	1TSFA	2.74	0.5498	1.1258
1TS9_A	emdecoy2017_1TSFA	1TSFA	2.55	-0.1314	0.6465
1TS9_A	emdecoy2018_1TSFA	1TSFA	2.52	0.0048	0.7348
1TS9_A	emdecoy2019_1TSFA	1TSFA	2.72	-0.5402	0.4108
1TS9_A	emdecoy201_1TSFA	1TSFA	2.34	-0.2677	0.5628
1TS9_A	emdecoy2020_1TSFA	1TSFA	2.62	-0.6764	0.3432
1TS9_A	emdecoy2021_1TSFA	1TSFA	2.66	0.1411	0.8272
1TS9_A	emdecoy2022_1TSFA	1TSFA	2.10	0.4136	1.0231
1TS9_A	emdecoy2023_1TSFA	1TSFA	2.78	0.0048	0.7348
1TS9_A	emdecoy2024_1TSFA	1TSFA	2.50	0.5498	1.1258
1TS9_A	emdecoy2025_1TSFA	1TSFA	2.54	-0.6764	0.3432
1TS9_A	emdecoy2026_1TSFA	1TSFA	1.94	0.5498	1.1258
1TS9_A	emdecoy2027_1TSFA	1TSFA	2.58	0.1411	0.8272
1TS9_A	emdecoy2028_1TSFA	1TSFA	2.60	-0.5402	0.4108
1TS9_A	emdecoy2029_1TSFA	1TSFA	2.31	-0.5402	0.4108
1TS9_A	emdecoy202_1TSFA	1TSFA	2.70	-0.2677	0.5628
1TS9_A	emdecoy2030_1TSFA	1TSFA	2.76	0.2773	0.9234
1TS9_A	emdecoy2031_1TSFA	1TSFA	2.35	-0.5402	0.4108
1TS9_A	emdecoy2032_1TSFA	1TSFA	2.61	-1.2215	0.1365
1TS9_A	emdecoy2033_1TSFA	1TSFA	2.90	-0.5402	0.4108
1TS9_A	emdecoy2034_1TSFA	1TSFA	2.61	-0.8127	0.2817
1TS9_A	emdecoy2035_1TSFA	1TSFA	2.54	-0.4039	0.4841
1TS9_A	emdecoy2036_1TSFA	1TSFA	2.98	-1.0852	0.1782
1TS9_A	emdecoy2037_1TSFA	1TSFA	2.46	-0.4039	0.4841
1TS9_A	emdecoy2038_1TSFA	1TSFA	2.49	-1.0852	0.1782
1TS9_A	emdecoy2039_1TSFA	1TSFA	2.24	-0.9489	0.2267
1TS9_A	emdecoy203_1TSFA	1TSFA	2.17	-0.4039	0.4841
1TS9_A	emdecoy2040_1TSFA	1TSFA	2.70	-0.6764	0.3432
1TS9_A	emdecoy2041_1TSFA	1TSFA	2.52	0.0048	0.7348
1TS9_A	emdecoy2042_1TSFA	1TSFA	2.55	0.5498	1.1258
1TS9_A	emdecoy2043_1TSFA	1TSFA	2.53	0.5498	1.1258
1TS9_A	emdecoy2044_1TSFA	1TSFA	2.66	0.5498	1.1258
1TS9_A	emdecoy2045_1TSFA	1TSFA	2.55	-0.4039	0.4841
1TS9_A	emdecoy2046_1TSFA	1TSFA	2.73	0.1411	0.8272
1TS9_A	emdecoy2047_1TSFA	1TSFA	2.63	0.5498	1.1258
1TS9_A	emdecoy2048_1TSFA	1TSFA	2.57	0.5498	1.1258
1TS9_A	emdecoy2049_1TSFA	1TSFA	2.71	0.1411	0.8272
1TS9_A	emdecoy204_1TSFA	1TSFA	3.23	0.4136	1.0231
1TS9_A	emdecoy2050_1TSFA	1TSFA	2.12	-0.2677	0.5628
1TS9_A	emdecoy2051_1TSFA	1TSFA	2.30	-0.2677	0.5628
1TS9_A	emdecoy2052_1TSFA	1TSFA	2.37	0.5498	1.1258
1TS9_A	emdecoy2053_1TSFA	1TSFA	2.75	0.6861	1.2313
1TS9_A	emdecoy2054_1TSFA	1TSFA	2.18	-0.6764	0.3432
1TS9_A	emdecoy2055_1TSFA	1TSFA	2.55	0.2773	0.9234
1TS9_A	emdecoy2056_1TSFA	1TSFA	1.86	-0.1314	0.6465
1TS9_A	emdecoy2057_1TSFA	1TSFA	2.81	-0.9489	0.2267
1TS9_A	emdecoy2058_1TSFA	1TSFA	2.77	-0.4039	0.4841
1TS9_A	emdecoy2059_1TSFA	1TSFA	2.85	-1.4940	0.0727
1TS9_A	emdecoy205_1TSFA	1TSFA	2.28	0.2773	0.9234
1TS9_A	emdecoy2060_1TSFA	1TSFA	2.77	-0.6764	0.3432
1TS9_A	emdecoy2061_1TSFA	1TSFA	2.12	0.5498	1.1258
1TS9_A	emdecoy2062_1TSFA	1TSFA	2.75	-0.5402	0.4108
1TS9_A	emdecoy2063_1TSFA	1TSFA	2.76	-0.8127	0.2817
1TS9_A	emdecoy2064_1TSFA	1TSFA	1.90	0.1411	0.8272
1TS9_A	emdecoy2065_1TSFA	1TSFA	2.61	-0.4039	0.4841
1TS9_A	emdecoy2066_1TSFA	1TSFA	2.84	-0.1314	0.6465
1TS9_A	emdecoy2067_1TSFA	1TSFA	2.38	-0.2677	0.5628
1TS9_A	emdecoy2068_1TSFA	1TSFA	2.74	-0.5402	0.4108
1TS9_A	emdecoy2069_1TSFA	1TSFA	2.58	-0.1314	0.6465
1TS9_A	emdecoy206_1TSFA	1TSFA	2.73	0.2773	0.9234
1TS9_A	emdecoy2070_1TSFA	1TSFA	2.16	0.4136	1.0231
1TS9_A	emdecoy2071_1TSFA	1TSFA	2.90	-0.5402	0.4108
1TS9_A	emdecoy2072_1TSFA	1TSFA	2.34	0.0048	0.7348
1TS9_A	emdecoy2073_1TSFA	1TSFA	2.57	0.0048	0.7348
1TS9_A	emdecoy2074_1TSFA	1TSFA	2.50	-0.8127	0.2817
1TS9_A	emdecoy2075_1TSFA	1TSFA	1.74	0.2773	0.9234
1TS9_A	emdecoy2076_1TSFA	1TSFA	2.87	-0.6764	0.3432
1TS9_A	emdecoy2077_1TSFA	1TSFA	2.42	0.2773	0.9234
1TS9_A	emdecoy2078_1TSFA	1TSFA	2.00	-1.2215	0.1365
1TS9_A	emdecoy2079_1TSFA	1TSFA	2.57	-0.4039	0.4841
1TS9_A	emdecoy207_1TSFA	1TSFA	2.46	-0.1314	0.6465
1TS9_A	emdecoy2080_1TSFA	1TSFA	2.64	-0.9489	0.2267
1TS9_A	emdecoy2081_1TSFA	1TSFA	2.61	0.1411	0.8272
1TS9_A	emdecoy2082_1TSFA	1TSFA	1.99	-0.2677	0.5628
1TS9_A	emdecoy2083_1TSFA	1TSFA	2.50	-0.8127	0.2817
1TS9_A	emdecoy2084_1TSFA	1TSFA	2.27	-0.8127	0.2817
1TS9_A	emdecoy2085_1TSFA	1TSFA	2.19	-1.0852	0.1782
1TS9_A	emdecoy2086_1TSFA	1TSFA	2.56	0.0048	0.7348
1TS9_A	emdecoy2087_1TSFA	1TSFA	2.81	-1.4940	0.0727
1TS9_A	emdecoy2088_1TSFA	1TSFA	2.22	-0.8127	0.2817
1TS9_A	emdecoy2089_1TSFA	1TSFA	2.36	-0.4039	0.4841
1TS9_A	emdecoy208_1TSFA	1TSFA	2.54	-0.2677	0.5628
1TS9_A	emdecoy2090_1TSFA	1TSFA	2.74	0.2773	0.9234
1TS9_A	emdecoy2091_1TSFA	1TSFA	2.49	-1.4940	0.0727
1TS9_A	emdecoy2092_1TSFA	1TSFA	2.50	-1.3577	0.1014
1TS9_A	emdecoy2093_1TSFA	1TSFA	2.36	-0.5402	0.4108
1TS9_A	emdecoy2094_1TSFA	1TSFA	2.59	-0.9489	0.2267
1TS9_A	emdecoy2095_1TSFA	1TSFA	2.31	0.5498	1.1258
1TS9_A	emdecoy2096_1TSFA	1TSFA	2.89	-0.1314	0.6465
1TS9_A	emdecoy2097_1TSFA	1TSFA	3.09	0.2773	0.9234
1TS9_A	emdecoy2098_1TSFA	1TSFA	3.11	0.0048	0.7348
1TS9_A	emdecoy2099_1TSFA	1TSFA	2.59	0.1411	0.8272
1TS9_A	emdecoy209_1TSFA	1TSFA	2.15	0.4136	1.0231
1TS9_A	emdecoy20_1TSFA	1TSFA	2.79	-0.4039	0.4841
1TS9_A	emdecoy2100_1TSFA	1TSFA	2.22	0.1411	0.8272
1TS9_A	emdecoy2101_1TSFA	1TSFA	3.04	0.8223	1.3394
1TS9_A	emdecoy2102_1TSFA	1TSFA	2.43	0.6861	1.2313
1TS9_A	emdecoy2103_1TSFA	1TSFA	2.42	0.4136	1.0231
1TS9_A	emdecoy2104_1TSFA	1TSFA	2.45	-0.6764	0.3432
1TS9_A	emdecoy2105_1TSFA	1TSFA	2.11	-0.2677	0.5628
1TS9_A	emdecoy2106_1TSFA	1TSFA	2.70	-0.2677	0.5628
1TS9_A	emdecoy2107_1TSFA	1TSFA	2.30	0.2773	0.9234
1TS9_A	emdecoy2108_1TSFA	1TSFA	3.25	-1.4940	0.0727
1TS9_A	emdecoy2109_1TSFA	1TSFA	2.44	0.4136	1.0231
1TS9_A	emdecoy210_1TSFA	1TSFA	2.44	-0.4039	0.4841
1TS9_A	emdecoy2110_1TSFA	1TSFA	2.11	0.4136	1.0231
1TS9_A	emdecoy2111_1TSFA	1TSFA	2.39	-0.1314	0.6465
1TS9_A	emdecoy2112_1TSFA	1TSFA	2.39	-0.8127	0.2817
1TS9_A	emdecoy2113_1TSFA	1TSFA	2.65	-0.4039	0.4841
1TS9_A	emdecoy2114_1TSFA	1TSFA	3.23	-0.1314	0.6465
1TS9_A	emdecoy2115_1TSFA	1TSFA	2.66	0.1411	0.8272
1TS9_A	emdecoy2116_1TSFA	1TSFA	2.74	0.0048	0.7348
1TS9_A	emdecoy2117_1TSFA	1TSFA	2.56	-0.1314	0.6465
1TS9_A	emdecoy2118_1TSFA	1TSFA	3.15	0.2773	0.9234
1TS9_A	emdecoy2119_1TSFA	1TSFA	2.60	0.2773	0.9234
1TS9_A	emdecoy211_1TSFA	1TSFA	2.56	0.0048	0.7348
1TS9_A	emdecoy2120_1TSFA	1TSFA	2.97	-0.1314	0.6465
1TS9_A	emdecoy2121_1TSFA	1TSFA	2.82	-0.9489	0.2267
1TS9_A	emdecoy2122_1TSFA	1TSFA	0.71	-2.5840	0.0006
1TS9_A	emdecoy2123_1TSFA	1TSFA	2.95	-0.9489	0.2267
1TS9_A	emdecoy2124_1TSFA	1TSFA	2.21	0.1411	0.8272
1TS9_A	emdecoy2125_1TSFA	1TSFA	2.34	-0.1314	0.6465
1TS9_A	emdecoy2126_1TSFA	1TSFA	3.04	0.5498	1.1258
1TS9_A	emdecoy2127_1TSFA	1TSFA	0.75	-2.5840	0.0006
1TS9_A	emdecoy2128_1TSFA	1TSFA	2.46	0.6861	1.2313
1TS9_A	emdecoy2129_1TSFA	1TSFA	2.51	-1.0852	0.1782
1TS9_A	emdecoy212_1TSFA	1TSFA	2.08	0.1411	0.8272
1TS9_A	emdecoy2130_1TSFA	1TSFA	2.60	0.5498	1.1258
1TS9_A	emdecoy2131_1TSFA	1TSFA	3.03	-1.4940	0.0727
1TS9_A	emdecoy2132_1TSFA	1TSFA	2.27	-0.8127	0.2817
1TS9_A	emdecoy2133_1TSFA	1TSFA	2.47	0.2773	0.9234
1TS9_A	emdecoy2134_1TSFA	1TSFA	2.52	0.5498	1.1258
1TS9_A	emdecoy2135_1TSFA	1TSFA	2.87	0.0048	0.7348
1TS9_A	emdecoy2136_1TSFA	1TSFA	2.44	0.0048	0.7348
1TS9_A	emdecoy2137_1TSFA	1TSFA	2.21	-1.2215	0.1365
1TS9_A	emdecoy2138_1TSFA	1TSFA	2.51	0.1411	0.8272
1TS9_A	emdecoy2139_1TSFA	1TSFA	2.73	0.4136	1.0231
1TS9_A	emdecoy213_1TSFA	1TSFA	1.95	0.1411	0.8272
1TS9_A	emdecoy2140_1TSFA	1TSFA	2.60	0.0048	0.7348
1TS9_A	emdecoy2141_1TSFA	1TSFA	2.32	0.1411	0.8272
1TS9_A	emdecoy2142_1TSFA	1TSFA	2.43	-0.6764	0.3432
1TS9_A	emdecoy2143_1TSFA	1TSFA	2.76	-1.0852	0.1782
1TS9_A	emdecoy2144_1TSFA	1TSFA	2.53	0.5498	1.1258
1TS9_A	emdecoy2145_1TSFA	1TSFA	3.05	-0.8127	0.2817
1TS9_A	emdecoy2146_1TSFA	1TSFA	2.26	0.5498	1.1258
1TS9_A	emdecoy2147_1TSFA	1TSFA	2.76	-0.2677	0.5628
1TS9_A	emdecoy2148_1TSFA	1TSFA	3.06	0.2773	0.9234
1TS9_A	emdecoy2149_1TSFA	1TSFA	2.54	0.5498	1.1258
1TS9_A	emdecoy214_1TSFA	1TSFA	2.69	0.6861	1.2313
1TS9_A	emdecoy2150_1TSFA	1TSFA	2.58	0.4136	1.0231
1TS9_A	emdecoy2151_1TSFA	1TSFA	2.66	-0.4039	0.4841
1TS9_A	emdecoy2152_1TSFA	1TSFA	2.40	-0.2677	0.5628
1TS9_A	emdecoy2153_1TSFA	1TSFA	2.37	0.4136	1.0231
1TS9_A	emdecoy2154_1TSFA	1TSFA	2.94	0.2773	0.9234
1TS9_A	emdecoy2155_1TSFA	1TSFA	2.19	0.2773	0.9234
1TS9_A	emdecoy2156_1TSFA	1TSFA	2.81	-0.9489	0.2267
1TS9_A	emdecoy2157_1TSFA	1TSFA	2.31	-0.1314	0.6465
1TS9_A	emdecoy2158_1TSFA	1TSFA	2.29	0.4136	1.0231
1TS9_A	emdecoy2159_1TSFA	1TSFA	2.28	-0.9489	0.2267
1TS9_A	emdecoy215_1TSFA	1TSFA	2.61	0.4136	1.0231
1TS9_A	emdecoy2160_1TSFA	1TSFA	2.48	-0.4039	0.4841
1TS9_A	emdecoy2161_1TSFA	1TSFA	2.20	0.5498	1.1258
1TS9_A	emdecoy2162_1TSFA	1TSFA	2.69	0.8223	1.3394
1TS9_A	emdecoy2163_1TSFA	1TSFA	2.91	-0.1314	0.6465
1TS9_A	emdecoy2164_1TSFA	1TSFA	2.88	-0.2677	0.5628
1TS9_A	emdecoy2165_1TSFA	1TSFA	3.05	-0.2677	0.5628
1TS9_A	emdecoy2166_1TSFA	1TSFA	2.89	-0.1314	0.6465
1TS9_A	emdecoy2167_1TSFA	1TSFA	2.64	0.2773	0.9234
1TS9_A	emdecoy2168_1TSFA	1TSFA	2.47	0.0048	0.7348
1TS9_A	emdecoy2169_1TSFA	1TSFA	3.17	0.1411	0.8272
1TS9_A	emdecoy216_1TSFA	1TSFA	2.57	-0.6764	0.3432
1TS9_A	emdecoy2170_1TSFA	1TSFA	2.71	-1.2215	0.1365
1TS9_A	emdecoy2171_1TSFA	1TSFA	2.71	-0.4039	0.4841
1TS9_A	emdecoy2172_1TSFA	1TSFA	2.97	-1.0852	0.1782
1TS9_A	emdecoy2173_1TSFA	1TSFA	2.64	-0.5402	0.4108
1TS9_A	emdecoy2174_1TSFA	1TSFA	2.45	-1.0852	0.1782
1TS9_A	emdecoy2175_1TSFA	1TSFA	2.44	0.4136	1.0231
1TS9_A	emdecoy2176_1TSFA	1TSFA	1.95	-0.5402	0.4108
1TS9_A	emdecoy2177_1TSFA	1TSFA	2.99	0.0048	0.7348
1TS9_A	emdecoy2178_1TSFA	1TSFA	2.74	0.2773	0.9234
1TS9_A	emdecoy2179_1TSFA	1TSFA	2.59	0.9586	1.4496
1TS9_A	emdecoy217_1TSFA	1TSFA	2.65	0.0048	0.7348
1TS9_A	emdecoy2180_1TSFA	1TSFA	2.31	-0.8127	0.2817
1TS9_A	emdecoy2181_1TSFA	1TSFA	1.81	-0.4039	0.4841
1TS9_A	emdecoy2182_1TSFA	1TSFA	2.39	1.0948	1.5618
1TS9_A	emdecoy2183_1TSFA	1TSFA	2.54	-0.6764	0.3432
1TS9_A	emdecoy2184_1TSFA	1TSFA	2.39	-0.2677	0.5628
1TS9_A	emdecoy2185_1TSFA	1TSFA	2.54	-0.8127	0.2817
1TS9_A	emdecoy2186_1TSFA	1TSFA	2.60	-0.4039	0.4841
1TS9_A	emdecoy2187_1TSFA	1TSFA	2.26	0.1411	0.8272
1TS9_A	emdecoy2188_1TSFA	1TSFA	2.46	-0.2677	0.5628
1TS9_A	emdecoy2189_1TSFA	1TSFA	2.32	0.5498	1.1258
1TS9_A	emdecoy218_1TSFA	1TSFA	2.53	-0.5402	0.4108
1TS9_A	emdecoy2190_1TSFA	1TSFA	2.32	-0.8127	0.2817
1TS9_A	emdecoy2191_1TSFA	1TSFA	2.65	0.5498	1.1258
1TS9_A	emdecoy2192_1TSFA	1TSFA	2.84	-0.4039	0.4841
1TS9_A	emdecoy2193_1TSFA	1TSFA	2.33	0.1411	0.8272
1TS9_A	emdecoy2194_1TSFA	1TSFA	2.72	-0.8127	0.2817
1TS9_A	emdecoy2195_1TSFA	1TSFA	2.41	0.2773	0.9234
1TS9_A	emdecoy2196_1TSFA	1TSFA	2.91	-0.2677	0.5628
1TS9_A	emdecoy2197_1TSFA	1TSFA	2.29	0.4136	1.0231
1TS9_A	emdecoy2198_1TSFA	1TSFA	2.58	0.0048	0.7348
1TS9_A	emdecoy2199_1TSFA	1TSFA	2.61	-1.2215	0.1365
1TS9_A	emdecoy219_1TSFA	1TSFA	2.41	-1.2215	0.1365
1TS9_A	emdecoy21_1TSFA	1TSFA	2.53	-0.1314	0.6465
1TS9_A	emdecoy2200_1TSFA	1TSFA	2.57	-0.5402	0.4108
1TS9_A	emdecoy2201_1TSFA	1TSFA	2.41	-0.5402	0.4108
1TS9_A	emdecoy2202_1TSFA	1TSFA	2.41	0.1411	0.8272
1TS9_A	emdecoy2203_1TSFA	1TSFA	2.45	-0.6764	0.3432
1TS9_A	emdecoy2204_1TSFA	1TSFA	2.07	0.0048	0.7348
1TS9_A	emdecoy2205_1TSFA	1TSFA	1.94	-0.4039	0.4841
1TS9_A	emdecoy2206_1TSFA	1TSFA	2.75	0.2773	0.9234
1TS9_A	emdecoy2207_1TSFA	1TSFA	2.58	0.2773	0.9234
1TS9_A	emdecoy2208_1TSFA	1TSFA	2.82	0.4136	1.0231
1TS9_A	emdecoy2209_1TSFA	1TSFA	2.82	0.1411	0.8272
1TS9_A	emdecoy220_1TSFA	1TSFA	2.91	0.1411	0.8272
1TS9_A	emdecoy2210_1TSFA	1TSFA	2.52	-0.5402	0.4108
1TS9_A	emdecoy2211_1TSFA	1TSFA	2.95	0.4136	1.0231
1TS9_A	emdecoy2212_1TSFA	1TSFA	2.73	0.4136	1.0231
1TS9_A	emdecoy2213_1TSFA	1TSFA	2.53	-0.2677	0.5628
1TS9_A	emdecoy2214_1TSFA	1TSFA	2.54	-0.5402	0.4108
1TS9_A	emdecoy2215_1TSFA	1TSFA	2.54	0.4136	1.0231
1TS9_A	emdecoy2216_1TSFA	1TSFA	1.98	0.2773	0.9234
1TS9_A	emdecoy2217_1TSFA	1TSFA	2.09	-0.5402	0.4108
1TS9_A	emdecoy2218_1TSFA	1TSFA	2.45	0.2773	0.9234
1TS9_A	emdecoy2219_1TSFA	1TSFA	2.58	-0.1314	0.6465
1TS9_A	emdecoy221_1TSFA	1TSFA	2.85	0.4136	1.0231
1TS9_A	emdecoy2220_1TSFA	1TSFA	2.64	0.2773	0.9234
1TS9_A	emdecoy2221_1TSFA	1TSFA	2.67	0.2773	0.9234
1TS9_A	emdecoy2222_1TSFA	1TSFA	2.84	0.1411	0.8272
1TS9_A	emdecoy2223_1TSFA	1TSFA	2.55	0.4136	1.0231
1TS9_A	emdecoy2224_1TSFA	1TSFA	2.44	0.1411	0.8272
1TS9_A	emdecoy2225_1TSFA	1TSFA	2.55	0.5498	1.1258
1TS9_A	emdecoy2226_1TSFA	1TSFA	2.82	0.5498	1.1258
1TS9_A	emdecoy2227_1TSFA	1TSFA	2.57	0.2773	0.9234
1TS9_A	emdecoy2228_1TSFA	1TSFA	2.49	0.2773	0.9234
1TS9_A	emdecoy2229_1TSFA	1TSFA	2.34	0.1411	0.8272
1TS9_A	emdecoy222_1TSFA	1TSFA	1.82	-0.1314	0.6465
1TS9_A	emdecoy2230_1TSFA	1TSFA	2.85	0.2773	0.9234
1TS9_A	emdecoy2231_1TSFA	1TSFA	2.44	0.8223	1.3394
1TS9_A	emdecoy2232_1TSFA	1TSFA	1.94	-0.2677	0.5628
1TS9_A	emdecoy2233_1TSFA	1TSFA	2.79	0.4136	1.0231
1TS9_A	emdecoy2234_1TSFA	1TSFA	2.41	-0.1314	0.6465
1TS9_A	emdecoy2235_1TSFA	1TSFA	2.86	0.6861	1.2313
1TS9_A	emdecoy2236_1TSFA	1TSFA	3.16	0.1411	0.8272
1TS9_A	emdecoy2237_1TSFA	1TSFA	2.33	0.5498	1.1258
1TS9_A	emdecoy2238_1TSFA	1TSFA	2.57	0.5498	1.1258
1TS9_A	emdecoy2239_1TSFA	1TSFA	2.85	0.1411	0.8272
1TS9_A	emdecoy223_1TSFA	1TSFA	2.15	-0.5402	0.4108
1TS9_A	emdecoy2240_1TSFA	1TSFA	2.20	0.4136	1.0231
1TS9_A	emdecoy2241_1TSFA	1TSFA	2.31	-0.1314	0.6465
1TS9_A	emdecoy2242_1TSFA	1TSFA	2.79	0.4136	1.0231
1TS9_A	emdecoy2243_1TSFA	1TSFA	2.37	0.2773	0.9234
1TS9_A	emdecoy2244_1TSFA	1TSFA	2.48	-0.1314	0.6465
1TS9_A	emdecoy2245_1TSFA	1TSFA	2.54	-0.9489	0.2267
1TS9_A	emdecoy2246_1TSFA	1TSFA	2.59	-0.2677	0.5628
1TS9_A	emdecoy2247_1TSFA	1TSFA	2.22	0.1411	0.8272
1TS9_A	emdecoy2248_1TSFA	1TSFA	2.48	0.1411	0.8272
1TS9_A	emdecoy2249_1TSFA	1TSFA	2.46	0.1411	0.8272
1TS9_A	emdecoy224_1TSFA	1TSFA	2.57	0.1411	0.8272
1TS9_A	emdecoy2250_1TSFA	1TSFA	2.35	-0.2677	0.5628
1TS9_A	emdecoy2251_1TSFA	1TSFA	2.81	-0.6764	0.3432
1TS9_A	emdecoy2252_1TSFA	1TSFA	2.02	-0.6764	0.3432
1TS9_A	emdecoy2253_1TSFA	1TSFA	2.75	0.1411	0.8272
1TS9_A	emdecoy2254_1TSFA	1TSFA	2.16	-0.2677	0.5628
1TS9_A	emdecoy2255_1TSFA	1TSFA	2.51	-0.4039	0.4841
1TS9_A	emdecoy2256_1TSFA	1TSFA	3.07	0.9586	1.4496
1TS9_A	emdecoy2257_1TSFA	1TSFA	2.47	0.2773	0.9234
1TS9_A	emdecoy2258_1TSFA	1TSFA	2.79	0.0048	0.7348
1TS9_A	emdecoy2259_1TSFA	1TSFA	2.81	0.4136	1.0231
1TS9_A	emdecoy225_1TSFA	1TSFA	2.38	-0.5402	0.4108
1TS9_A	emdecoy2260_1TSFA	1TSFA	2.98	0.0048	0.7348
1TS9_A	emdecoy2261_1TSFA	1TSFA	2.91	-0.8127	0.2817
1TS9_A	emdecoy2262_1TSFA	1TSFA	2.56	-0.8127	0.2817
1TS9_A	emdecoy2263_1TSFA	1TSFA	2.20	0.4136	1.0231
1TS9_A	emdecoy2264_1TSFA	1TSFA	2.52	0.4136	1.0231
1TS9_A	emdecoy2265_1TSFA	1TSFA	2.31	-0.5402	0.4108
1TS9_A	emdecoy2266_1TSFA	1TSFA	2.88	0.2773	0.9234
1TS9_A	emdecoy2267_1TSFA	1TSFA	2.27	0.2773	0.9234
1TS9_A	emdecoy2268_1TSFA	1TSFA	2.36	-0.6764	0.3432
1TS9_A	emdecoy2269_1TSFA	1TSFA	2.69	-0.1314	0.6465
1TS9_A	emdecoy226_1TSFA	1TSFA	2.46	-1.4940	0.0727
1TS9_A	emdecoy2270_1TSFA	1TSFA	2.97	0.0048	0.7348
1TS9_A	emdecoy2271_1TSFA	1TSFA	2.65	0.1411	0.8272
1TS9_A	emdecoy2272_1TSFA	1TSFA	2.77	0.4136	1.0231
1TS9_A	emdecoy2273_1TSFA	1TSFA	2.48	0.2773	0.9234
1TS9_A	emdecoy2274_1TSFA	1TSFA	2.45	0.6861	1.2313
1TS9_A	emdecoy2275_1TSFA	1TSFA	2.80	0.2773	0.9234
1TS9_A	emdecoy2276_1TSFA	1TSFA	2.36	0.5498	1.1258
1TS9_A	emdecoy2277_1TSFA	1TSFA	2.80	0.4136	1.0231
1TS9_A	emdecoy2278_1TSFA	1TSFA	2.82	0.2773	0.9234
1TS9_A	emdecoy2279_1TSFA	1TSFA	3.33	0.0048	0.7348
1TS9_A	emdecoy227_1TSFA	1TSFA	2.28	-0.1314	0.6465
1TS9_A	emdecoy2280_1TSFA	1TSFA	2.33	-0.2677	0.5628
1TS9_A	emdecoy2281_1TSFA	1TSFA	2.77	0.4136	1.0231
1TS9_A	emdecoy2282_1TSFA	1TSFA	2.16	0.5498	1.1258
1TS9_A	emdecoy2283_1TSFA	1TSFA	2.34	-0.4039	0.4841
1TS9_A	emdecoy2284_1TSFA	1TSFA	2.15	0.5498	1.1258
1TS9_A	emdecoy2285_1TSFA	1TSFA	2.12	0.4136	1.0231
1TS9_A	emdecoy2286_1TSFA	1TSFA	2.64	0.5498	1.1258
1TS9_A	emdecoy2287_1TSFA	1TSFA	2.94	0.1411	0.8272
1TS9_A	emdecoy2288_1TSFA	1TSFA	2.41	-0.2677	0.5628
1TS9_A	emdecoy2289_1TSFA	1TSFA	1.99	-1.0852	0.1782
1TS9_A	emdecoy228_1TSFA	1TSFA	2.31	-0.9489	0.2267
1TS9_A	emdecoy2290_1TSFA	1TSFA	2.30	-0.2677	0.5628
1TS9_A	emdecoy2291_1TSFA	1TSFA	2.56	-0.4039	0.4841
1TS9_A	emdecoy2292_1TSFA	1TSFA	2.40	0.0048	0.7348
1TS9_A	emdecoy2293_1TSFA	1TSFA	2.69	-0.9489	0.2267
1TS9_A	emdecoy2294_1TSFA	1TSFA	2.43	0.1411	0.8272
1TS9_A	emdecoy2295_1TSFA	1TSFA	2.20	-0.2677	0.5628
1TS9_A	emdecoy2296_1TSFA	1TSFA	2.76	-0.6764	0.3432
1TS9_A	emdecoy2297_1TSFA	1TSFA	2.06	-0.4039	0.4841
1TS9_A	emdecoy2298_1TSFA	1TSFA	2.21	0.2773	0.9234
1TS9_A	emdecoy2299_1TSFA	1TSFA	2.24	-0.9489	0.2267
1TS9_A	emdecoy229_1TSFA	1TSFA	2.75	0.2773	0.9234
1TS9_A	emdecoy22_1TSFA	1TSFA	2.76	0.5498	1.1258
1TS9_A	emdecoy2300_1TSFA	1TSFA	2.47	-0.5402	0.4108
1TS9_A	emdecoy2301_1TSFA	1TSFA	2.57	-0.6764	0.3432
1TS9_A	emdecoy2302_1TSFA	1TSFA	3.48	-2.3115	0.0033
1TS9_A	emdecoy2303_1TSFA	1TSFA	2.64	-0.8127	0.2817
1TS9_A	emdecoy2304_1TSFA	1TSFA	2.90	0.9586	1.4496
1TS9_A	emdecoy2305_1TSFA	1TSFA	2.36	-0.5402	0.4108
1TS9_A	emdecoy2306_1TSFA	1TSFA	2.23	0.4136	1.0231
1TS9_A	emdecoy2307_1TSFA	1TSFA	3.03	0.9586	1.4496
1TS9_A	emdecoy2308_1TSFA	1TSFA	2.78	-0.1314	0.6465
1TS9_A	emdecoy2309_1TSFA	1TSFA	2.62	-0.2677	0.5628
1TS9_A	emdecoy230_1TSFA	1TSFA	2.89	0.2773	0.9234
1TS9_A	emdecoy2310_1TSFA	1TSFA	2.97	0.0048	0.7348
1TS9_A	emdecoy2311_1TSFA	1TSFA	2.33	-0.2677	0.5628
1TS9_A	emdecoy2312_1TSFA	1TSFA	2.73	0.0048	0.7348
1TS9_A	emdecoy2313_1TSFA	1TSFA	2.79	0.1411	0.8272
1TS9_A	emdecoy2314_1TSFA	1TSFA	2.35	0.8223	1.3394
1TS9_A	emdecoy2315_1TSFA	1TSFA	2.74	0.0048	0.7348
1TS9_A	emdecoy2316_1TSFA	1TSFA	2.55	0.4136	1.0231
1TS9_A	emdecoy2317_1TSFA	1TSFA	2.58	-0.2677	0.5628
1TS9_A	emdecoy2318_1TSFA	1TSFA	2.17	-0.4039	0.4841
1TS9_A	emdecoy2319_1TSFA	1TSFA	2.27	-0.4039	0.4841
1TS9_A	emdecoy231_1TSFA	1TSFA	2.51	-0.2677	0.5628
1TS9_A	emdecoy2320_1TSFA	1TSFA	2.73	-0.5402	0.4108
1TS9_A	emdecoy2321_1TSFA	1TSFA	2.44	-0.5402	0.4108
1TS9_A	emdecoy2322_1TSFA	1TSFA	2.58	0.4136	1.0231
1TS9_A	emdecoy2323_1TSFA	1TSFA	2.48	-0.4039	0.4841
1TS9_A	emdecoy2324_1TSFA	1TSFA	2.63	0.4136	1.0231
1TS9_A	emdecoy2325_1TSFA	1TSFA	2.25	-0.1314	0.6465
1TS9_A	emdecoy2326_1TSFA	1TSFA	2.94	0.1411	0.8272
1TS9_A	emdecoy2327_1TSFA	1TSFA	2.70	0.5498	1.1258
1TS9_A	emdecoy2328_1TSFA	1TSFA	2.70	0.5498	1.1258
1TS9_A	emdecoy2329_1TSFA	1TSFA	2.81	-0.9489	0.2267
1TS9_A	emdecoy232_1TSFA	1TSFA	2.22	-0.1314	0.6465
1TS9_A	emdecoy2330_1TSFA	1TSFA	2.21	0.5498	1.1258
1TS9_A	emdecoy2331_1TSFA	1TSFA	2.56	0.5498	1.1258
1TS9_A	emdecoy2332_1TSFA	1TSFA	2.61	0.6861	1.2313
1TS9_A	emdecoy2333_1TSFA	1TSFA	2.60	-0.5402	0.4108
1TS9_A	emdecoy2334_1TSFA	1TSFA	2.60	0.6861	1.2313
1TS9_A	emdecoy2335_1TSFA	1TSFA	2.58	-0.1314	0.6465
1TS9_A	emdecoy2336_1TSFA	1TSFA	2.94	0.5498	1.1258
1TS9_A	emdecoy2337_1TSFA	1TSFA	2.20	0.0048	0.7348
1TS9_A	emdecoy2338_1TSFA	1TSFA	2.62	0.1411	0.8272
1TS9_A	emdecoy2339_1TSFA	1TSFA	1.96	-0.2677	0.5628
1TS9_A	emdecoy233_1TSFA	1TSFA	2.12	-0.4039	0.4841
1TS9_A	emdecoy2340_1TSFA	1TSFA	2.25	-0.1314	0.6465
1TS9_A	emdecoy2341_1TSFA	1TSFA	2.28	0.0048	0.7348
1TS9_A	emdecoy2342_1TSFA	1TSFA	2.18	-0.1314	0.6465
1TS9_A	emdecoy2343_1TSFA	1TSFA	2.14	0.1411	0.8272
1TS9_A	emdecoy2344_1TSFA	1TSFA	2.68	0.2773	0.9234
1TS9_A	emdecoy2345_1TSFA	1TSFA	2.48	0.0048	0.7348
1TS9_A	emdecoy2346_1TSFA	1TSFA	2.27	0.4136	1.0231
1TS9_A	emdecoy2347_1TSFA	1TSFA	2.29	-0.6764	0.3432
1TS9_A	emdecoy2348_1TSFA	1TSFA	2.89	0.5498	1.1258
1TS9_A	emdecoy2349_1TSFA	1TSFA	2.44	0.2773	0.9234
1TS9_A	emdecoy234_1TSFA	1TSFA	2.57	0.6861	1.2313
1TS9_A	emdecoy2350_1TSFA	1TSFA	2.57	-0.2677	0.5628
1TS9_A	emdecoy2351_1TSFA	1TSFA	2.66	-0.5402	0.4108
1TS9_A	emdecoy2352_1TSFA	1TSFA	2.75	0.5498	1.1258
1TS9_A	emdecoy2353_1TSFA	1TSFA	2.43	-0.4039	0.4841
1TS9_A	emdecoy2354_1TSFA	1TSFA	2.50	-1.6302	0.0501
1TS9_A	emdecoy2355_1TSFA	1TSFA	2.82	-1.3577	0.1014
1TS9_A	emdecoy2356_1TSFA	1TSFA	2.51	0.0048	0.7348
1TS9_A	emdecoy2357_1TSFA	1TSFA	3.00	-1.6302	0.0501
1TS9_A	emdecoy2358_1TSFA	1TSFA	2.69	0.1411	0.8272
1TS9_A	emdecoy2359_1TSFA	1TSFA	2.43	-0.5402	0.4108
1TS9_A	emdecoy235_1TSFA	1TSFA	1.88	-0.6764	0.3432
1TS9_A	emdecoy2360_1TSFA	1TSFA	2.93	0.2773	0.9234
1TS9_A	emdecoy2361_1TSFA	1TSFA	2.95	0.2773	0.9234
1TS9_A	emdecoy2362_1TSFA	1TSFA	2.58	-0.4039	0.4841
1TS9_A	emdecoy2363_1TSFA	1TSFA	2.38	-0.8127	0.2817
1TS9_A	emdecoy2364_1TSFA	1TSFA	2.70	-1.7665	0.0329
1TS9_A	emdecoy2365_1TSFA	1TSFA	2.36	-0.5402	0.4108
1TS9_A	emdecoy2366_1TSFA	1TSFA	2.31	-0.5402	0.4108
1TS9_A	emdecoy2367_1TSFA	1TSFA	2.69	0.2773	0.9234
1TS9_A	emdecoy2368_1TSFA	1TSFA	2.50	0.0048	0.7348
1TS9_A	emdecoy2369_1TSFA	1TSFA	2.52	0.0048	0.7348
1TS9_A	emdecoy236_1TSFA	1TSFA	2.56	0.2773	0.9234
1TS9_A	emdecoy2370_1TSFA	1TSFA	2.57	0.2773	0.9234
1TS9_A	emdecoy2371_1TSFA	1TSFA	2.64	0.2773	0.9234
1TS9_A	emdecoy2372_1TSFA	1TSFA	2.58	-0.2677	0.5628
1TS9_A	emdecoy2373_1TSFA	1TSFA	2.56	0.4136	1.0231
1TS9_A	emdecoy2374_1TSFA	1TSFA	2.43	-0.2677	0.5628
1TS9_A	emdecoy2375_1TSFA	1TSFA	2.40	0.4136	1.0231
1TS9_A	emdecoy2376_1TSFA	1TSFA	2.57	-0.6764	0.3432
1TS9_A	emdecoy2377_1TSFA	1TSFA	2.57	-0.4039	0.4841
1TS9_A	emdecoy2378_1TSFA	1TSFA	2.83	-0.5402	0.4108
1TS9_A	emdecoy2379_1TSFA	1TSFA	2.96	0.4136	1.0231
1TS9_A	emdecoy237_1TSFA	1TSFA	2.79	0.8223	1.3394
1TS9_A	emdecoy2380_1TSFA	1TSFA	2.40	-0.2677	0.5628
1TS9_A	emdecoy2381_1TSFA	1TSFA	2.22	-0.2677	0.5628
1TS9_A	emdecoy2382_1TSFA	1TSFA	2.47	-0.2677	0.5628
1TS9_A	emdecoy2383_1TSFA	1TSFA	2.23	0.5498	1.1258
1TS9_A	emdecoy2384_1TSFA	1TSFA	2.86	-1.0852	0.1782
1TS9_A	emdecoy2385_1TSFA	1TSFA	2.50	0.8223	1.3394
1TS9_A	emdecoy2386_1TSFA	1TSFA	2.47	-0.4039	0.4841
1TS9_A	emdecoy2387_1TSFA	1TSFA	2.24	0.6861	1.2313
1TS9_A	emdecoy2388_1TSFA	1TSFA	2.41	-0.2677	0.5628
1TS9_A	emdecoy2389_1TSFA	1TSFA	2.47	-0.1314	0.6465
1TS9_A	emdecoy238_1TSFA	1TSFA	2.71	0.2773	0.9234
1TS9_A	emdecoy2390_1TSFA	1TSFA	2.59	-0.9489	0.2267
1TS9_A	emdecoy2391_1TSFA	1TSFA	2.66	0.1411	0.8272
1TS9_A	emdecoy2392_1TSFA	1TSFA	2.96	0.2773	0.9234
1TS9_A	emdecoy2393_1TSFA	1TSFA	2.42	0.0048	0.7348
1TS9_A	emdecoy2394_1TSFA	1TSFA	2.62	-0.4039	0.4841
1TS9_A	emdecoy2395_1TSFA	1TSFA	1.93	-0.1314	0.6465
1TS9_A	emdecoy2396_1TSFA	1TSFA	2.76	0.4136	1.0231
1TS9_A	emdecoy2397_1TSFA	1TSFA	2.91	0.2773	0.9234
1TS9_A	emdecoy2398_1TSFA	1TSFA	2.81	-1.0852	0.1782
1TS9_A	emdecoy2399_1TSFA	1TSFA	2.79	0.9586	1.4496
1TS9_A	emdecoy239_1TSFA	1TSFA	2.56	0.4136	1.0231
1TS9_A	emdecoy23_1TSFA	1TSFA	2.32	0.6861	1.2313
1TS9_A	emdecoy2400_1TSFA	1TSFA	2.45	-0.5402	0.4108
1TS9_A	emdecoy2401_1TSFA	1TSFA	2.70	-0.5402	0.4108
1TS9_A	emdecoy2402_1TSFA	1TSFA	2.92	-0.5402	0.4108
1TS9_A	emdecoy2403_1TSFA	1TSFA	2.79	0.4136	1.0231
1TS9_A	emdecoy2404_1TSFA	1TSFA	2.30	0.0048	0.7348
1TS9_A	emdecoy2405_1TSFA	1TSFA	2.62	0.0048	0.7348
1TS9_A	emdecoy2406_1TSFA	1TSFA	2.53	-0.4039	0.4841
1TS9_A	emdecoy2407_1TSFA	1TSFA	2.18	-0.2677	0.5628
1TS9_A	emdecoy2408_1TSFA	1TSFA	3.01	-0.6764	0.3432
1TS9_A	emdecoy2409_1TSFA	1TSFA	2.75	0.0048	0.7348
1TS9_A	emdecoy240_1TSFA	1TSFA	2.39	-0.2677	0.5628
1TS9_A	emdecoy2410_1TSFA	1TSFA	2.15	-0.2677	0.5628
1TS9_A	emdecoy2411_1TSFA	1TSFA	2.66	-0.5402	0.4108
1TS9_A	emdecoy2412_1TSFA	1TSFA	2.56	0.5498	1.1258
1TS9_A	emdecoy2413_1TSFA	1TSFA	2.45	-0.4039	0.4841
1TS9_A	emdecoy2414_1TSFA	1TSFA	2.87	-0.6764	0.3432
1TS9_A	emdecoy2415_1TSFA	1TSFA	2.56	0.0048	0.7348
1TS9_A	emdecoy2416_1TSFA	1TSFA	2.62	-0.5402	0.4108
1TS9_A	emdecoy2417_1TSFA	1TSFA	2.59	-0.5402	0.4108
1TS9_A	emdecoy2418_1TSFA	1TSFA	2.02	-0.1314	0.6465
1TS9_A	emdecoy2419_1TSFA	1TSFA	2.21	-0.2677	0.5628
1TS9_A	emdecoy241_1TSFA	1TSFA	3.08	1.3673	1.7914
1TS9_A	emdecoy2420_1TSFA	1TSFA	2.50	-0.4039	0.4841
1TS9_A	emdecoy2421_1TSFA	1TSFA	2.53	-0.4039	0.4841
1TS9_A	emdecoy2422_1TSFA	1TSFA	2.47	0.2773	0.9234
1TS9_A	emdecoy2423_1TSFA	1TSFA	2.42	-0.5402	0.4108
1TS9_A	emdecoy2424_1TSFA	1TSFA	2.55	0.0048	0.7348
1TS9_A	emdecoy2425_1TSFA	1TSFA	2.62	-0.1314	0.6465
1TS9_A	emdecoy2426_1TSFA	1TSFA	2.46	-0.2677	0.5628
1TS9_A	emdecoy2427_1TSFA	1TSFA	1.93	-0.9489	0.2267
1TS9_A	emdecoy2428_1TSFA	1TSFA	2.47	-0.2677	0.5628
1TS9_A	emdecoy2429_1TSFA	1TSFA	2.24	-0.4039	0.4841
1TS9_A	emdecoy242_1TSFA	1TSFA	2.39	0.0048	0.7348
1TS9_A	emdecoy2430_1TSFA	1TSFA	2.17	-0.4039	0.4841
1TS9_A	emdecoy2431_1TSFA	1TSFA	2.42	-0.2677	0.5628
1TS9_A	emdecoy2432_1TSFA	1TSFA	2.43	-0.4039	0.4841
1TS9_A	emdecoy2433_1TSFA	1TSFA	2.87	-0.4039	0.4841
1TS9_A	emdecoy2434_1TSFA	1TSFA	2.26	-0.1314	0.6465
1TS9_A	emdecoy2435_1TSFA	1TSFA	2.41	0.2773	0.9234
1TS9_A	emdecoy2436_1TSFA	1TSFA	2.28	0.2773	0.9234
1TS9_A	emdecoy2437_1TSFA	1TSFA	2.48	-0.1314	0.6465
1TS9_A	emdecoy2438_1TSFA	1TSFA	2.22	-0.9489	0.2267
1TS9_A	emdecoy2439_1TSFA	1TSFA	2.59	0.6861	1.2313
1TS9_A	emdecoy243_1TSFA	1TSFA	2.60	0.8223	1.3394
1TS9_A	emdecoy2440_1TSFA	1TSFA	2.28	0.1411	0.8272
1TS9_A	emdecoy2441_1TSFA	1TSFA	2.19	-0.1314	0.6465
1TS9_A	emdecoy2442_1TSFA	1TSFA	2.57	-0.5402	0.4108
1TS9_A	emdecoy2443_1TSFA	1TSFA	2.61	0.2773	0.9234
1TS9_A	emdecoy2444_1TSFA	1TSFA	2.47	-0.1314	0.6465
1TS9_A	emdecoy2445_1TSFA	1TSFA	2.71	0.4136	1.0231
1TS9_A	emdecoy2446_1TSFA	1TSFA	2.42	0.6861	1.2313
1TS9_A	emdecoy2447_1TSFA	1TSFA	2.17	0.1411	0.8272
1TS9_A	emdecoy2448_1TSFA	1TSFA	2.45	0.1411	0.8272
1TS9_A	emdecoy2449_1TSFA	1TSFA	2.71	0.5498	1.1258
1TS9_A	emdecoy244_1TSFA	1TSFA	2.44	-0.2677	0.5628
1TS9_A	emdecoy2450_1TSFA	1TSFA	1.80	-0.5402	0.4108
1TS9_A	emdecoy2451_1TSFA	1TSFA	2.61	-0.9489	0.2267
1TS9_A	emdecoy2452_1TSFA	1TSFA	1.84	-0.6764	0.3432
1TS9_A	emdecoy2453_1TSFA	1TSFA	2.66	-0.5402	0.4108
1TS9_A	emdecoy2454_1TSFA	1TSFA	2.76	-0.9489	0.2267
1TS9_A	emdecoy2455_1TSFA	1TSFA	2.22	0.0048	0.7348
1TS9_A	emdecoy2456_1TSFA	1TSFA	2.88	-1.7665	0.0329
1TS9_A	emdecoy2457_1TSFA	1TSFA	2.70	-0.4039	0.4841
1TS9_A	emdecoy2458_1TSFA	1TSFA	2.56	-0.2677	0.5628
1TS9_A	emdecoy2459_1TSFA	1TSFA	2.63	-0.2677	0.5628
1TS9_A	emdecoy245_1TSFA	1TSFA	2.66	-0.2677	0.5628
1TS9_A	emdecoy2460_1TSFA	1TSFA	2.22	-0.2677	0.5628
1TS9_A	emdecoy2461_1TSFA	1TSFA	3.00	-0.6764	0.3432
1TS9_A	emdecoy2462_1TSFA	1TSFA	2.80	-0.4039	0.4841
1TS9_A	emdecoy2463_1TSFA	1TSFA	2.19	-0.1314	0.6465
1TS9_A	emdecoy2464_1TSFA	1TSFA	2.13	-0.2677	0.5628
1TS9_A	emdecoy2465_1TSFA	1TSFA	3.04	-0.6764	0.3432
1TS9_A	emdecoy2466_1TSFA	1TSFA	2.53	-0.1314	0.6465
1TS9_A	emdecoy2467_1TSFA	1TSFA	2.50	0.0048	0.7348
1TS9_A	emdecoy2468_1TSFA	1TSFA	2.43	-0.5402	0.4108
1TS9_A	emdecoy2469_1TSFA	1TSFA	2.32	0.0048	0.7348
1TS9_A	emdecoy246_1TSFA	1TSFA	3.12	-0.8127	0.2817
1TS9_A	emdecoy2470_1TSFA	1TSFA	2.34	-1.2215	0.1365
1TS9_A	emdecoy2471_1TSFA	1TSFA	2.39	0.0048	0.7348
1TS9_A	emdecoy2472_1TSFA	1TSFA	2.74	-0.4039	0.4841
1TS9_A	emdecoy2473_1TSFA	1TSFA	1.98	-0.8127	0.2817
1TS9_A	emdecoy2474_1TSFA	1TSFA	2.65	-0.9489	0.2267
1TS9_A	emdecoy2475_1TSFA	1TSFA	2.40	-0.2677	0.5628
1TS9_A	emdecoy2476_1TSFA	1TSFA	2.41	-0.2677	0.5628
1TS9_A	emdecoy2477_1TSFA	1TSFA	2.55	-0.2677	0.5628
1TS9_A	emdecoy2478_1TSFA	1TSFA	2.26	-0.1314	0.6465
1TS9_A	emdecoy2479_1TSFA	1TSFA	2.55	-0.2677	0.5628
1TS9_A	emdecoy247_1TSFA	1TSFA	2.97	-0.6764	0.3432
1TS9_A	emdecoy2480_1TSFA	1TSFA	2.31	-0.2677	0.5628
1TS9_A	emdecoy2481_1TSFA	1TSFA	2.22	-0.2677	0.5628
1TS9_A	emdecoy2482_1TSFA	1TSFA	1.99	-0.2677	0.5628
1TS9_A	emdecoy2483_1TSFA	1TSFA	2.27	0.0048	0.7348
1TS9_A	emdecoy2484_1TSFA	1TSFA	2.57	0.1411	0.8272
1TS9_A	emdecoy2485_1TSFA	1TSFA	2.35	-0.4039	0.4841
1TS9_A	emdecoy2486_1TSFA	1TSFA	2.85	-0.1314	0.6465
1TS9_A	emdecoy2487_1TSFA	1TSFA	2.93	-1.0852	0.1782
1TS9_A	emdecoy2488_1TSFA	1TSFA	2.65	0.6861	1.2313
1TS9_A	emdecoy2489_1TSFA	1TSFA	2.58	0.1411	0.8272
1TS9_A	emdecoy248_1TSFA	1TSFA	2.92	1.0948	1.5618
1TS9_A	emdecoy2490_1TSFA	1TSFA	2.91	0.6861	1.2313
1TS9_A	emdecoy2491_1TSFA	1TSFA	3.00	-0.2677	0.5628
1TS9_A	emdecoy2492_1TSFA	1TSFA	2.93	0.6861	1.2313
1TS9_A	emdecoy2493_1TSFA	1TSFA	2.57	0.6861	1.2313
1TS9_A	emdecoy2494_1TSFA	1TSFA	2.61	0.5498	1.1258
1TS9_A	emdecoy2495_1TSFA	1TSFA	2.89	0.6861	1.2313
1TS9_A	emdecoy2496_1TSFA	1TSFA	1.78	-0.1314	0.6465
1TS9_A	emdecoy2497_1TSFA	1TSFA	2.73	0.5498	1.1258
1TS9_A	emdecoy2498_1TSFA	1TSFA	2.45	0.6861	1.2313
1TS9_A	emdecoy2499_1TSFA	1TSFA	2.25	0.1411	0.8272
1TS9_A	emdecoy249_1TSFA	1TSFA	2.51	-0.5402	0.4108
1TS9_A	emdecoy24_1TSFA	1TSFA	2.64	-0.1314	0.6465
1TS9_A	emdecoy2500_1TSFA	1TSFA	2.56	-1.6302	0.0501
1TS9_A	emdecoy2501_1TSFA	1TSFA	2.39	-0.5402	0.4108
1TS9_A	emdecoy2502_1TSFA	1TSFA	2.32	-0.9489	0.2267
1TS9_A	emdecoy2503_1TSFA	1TSFA	2.37	-0.4039	0.4841
1TS9_A	emdecoy2504_1TSFA	1TSFA	2.89	0.2773	0.9234
1TS9_A	emdecoy2505_1TSFA	1TSFA	2.12	-0.1314	0.6465
1TS9_A	emdecoy2506_1TSFA	1TSFA	1.98	-0.4039	0.4841
1TS9_A	emdecoy2507_1TSFA	1TSFA	2.26	-0.1314	0.6465
1TS9_A	emdecoy2508_1TSFA	1TSFA	2.46	-0.1314	0.6465
1TS9_A	emdecoy2509_1TSFA	1TSFA	2.21	-0.1314	0.6465
1TS9_A	emdecoy250_1TSFA	1TSFA	2.94	-0.6764	0.3432
1TS9_A	emdecoy2510_1TSFA	1TSFA	2.90	1.3673	1.7914
1TS9_A	emdecoy2511_1TSFA	1TSFA	2.88	0.9586	1.4496
1TS9_A	emdecoy2512_1TSFA	1TSFA	2.73	0.4136	1.0231
1TS9_A	emdecoy2513_1TSFA	1TSFA	2.27	-0.4039	0.4841
1TS9_A	emdecoy2514_1TSFA	1TSFA	2.58	0.5498	1.1258
1TS9_A	emdecoy2515_1TSFA	1TSFA	2.45	-0.2677	0.5628
1TS9_A	emdecoy2516_1TSFA	1TSFA	2.64	0.4136	1.0231
1TS9_A	emdecoy2517_1TSFA	1TSFA	2.54	0.0048	0.7348
1TS9_A	emdecoy2518_1TSFA	1TSFA	2.78	0.1411	0.8272
1TS9_A	emdecoy2519_1TSFA	1TSFA	2.80	0.1411	0.8272
1TS9_A	emdecoy251_1TSFA	1TSFA	2.36	0.0048	0.7348
1TS9_A	emdecoy2520_1TSFA	1TSFA	2.11	-1.4940	0.0727
1TS9_A	emdecoy2521_1TSFA	1TSFA	2.00	-0.2677	0.5628
1TS9_A	emdecoy2522_1TSFA	1TSFA	2.31	-1.9027	0.0205
1TS9_A	emdecoy2523_1TSFA	1TSFA	2.51	-0.5402	0.4108
1TS9_A	emdecoy2524_1TSFA	1TSFA	2.56	-0.9489	0.2267
1TS9_A	emdecoy2525_1TSFA	1TSFA	2.52	-0.4039	0.4841
1TS9_A	emdecoy2526_1TSFA	1TSFA	3.12	-0.4039	0.4841
1TS9_A	emdecoy2527_1TSFA	1TSFA	2.40	-0.1314	0.6465
1TS9_A	emdecoy2528_1TSFA	1TSFA	2.40	-0.4039	0.4841
1TS9_A	emdecoy2529_1TSFA	1TSFA	2.70	0.0048	0.7348
1TS9_A	emdecoy252_1TSFA	1TSFA	2.09	-0.2677	0.5628
1TS9_A	emdecoy2530_1TSFA	1TSFA	1.96	-0.4039	0.4841
1TS9_A	emdecoy2531_1TSFA	1TSFA	2.57	-0.4039	0.4841
1TS9_A	emdecoy2532_1TSFA	1TSFA	3.08	-0.8127	0.2817
1TS9_A	emdecoy2533_1TSFA	1TSFA	2.53	-0.6764	0.3432
1TS9_A	emdecoy2534_1TSFA	1TSFA	2.55	2.7298	3.0027
1TS9_A	emdecoy2535_1TSFA	1TSFA	2.49	-0.5402	0.4108
1TS9_A	emdecoy2536_1TSFA	1TSFA	2.32	-0.2677	0.5628
1TS9_A	emdecoy2537_1TSFA	1TSFA	2.63	2.5936	2.8785
1TS9_A	emdecoy2538_1TSFA	1TSFA	2.34	-0.1314	0.6465
1TS9_A	emdecoy2539_1TSFA	1TSFA	2.16	-0.1314	0.6465
1TS9_A	emdecoy253_1TSFA	1TSFA	2.15	-1.0852	0.1782
1TS9_A	emdecoy2540_1TSFA	1TSFA	2.79	0.5498	1.1258
1TS9_A	emdecoy2541_1TSFA	1TSFA	2.36	-0.1314	0.6465
1TS9_A	emdecoy2542_1TSFA	1TSFA	2.70	-0.5402	0.4108
1TS9_A	emdecoy2543_1TSFA	1TSFA	2.08	-0.2677	0.5628
1TS9_A	emdecoy2544_1TSFA	1TSFA	2.54	-0.4039	0.4841
1TS9_A	emdecoy2545_1TSFA	1TSFA	2.19	-0.4039	0.4841
1TS9_A	emdecoy2546_1TSFA	1TSFA	2.21	-0.6764	0.3432
1TS9_A	emdecoy2547_1TSFA	1TSFA	2.63	0.5498	1.1258
1TS9_A	emdecoy2548_1TSFA	1TSFA	2.46	-1.7665	0.0329
1TS9_A	emdecoy2549_1TSFA	1TSFA	2.54	0.0048	0.7348
1TS9_A	emdecoy254_1TSFA	1TSFA	2.24	-0.2677	0.5628
1TS9_A	emdecoy2550_1TSFA	1TSFA	2.81	0.1411	0.8272
1TS9_A	emdecoy2551_1TSFA	1TSFA	2.64	0.0048	0.7348
1TS9_A	emdecoy2552_1TSFA	1TSFA	2.45	-0.1314	0.6465
1TS9_A	emdecoy2553_1TSFA	1TSFA	2.33	-0.5402	0.4108
1TS9_A	emdecoy2554_1TSFA	1TSFA	2.61	0.0048	0.7348
1TS9_A	emdecoy2555_1TSFA	1TSFA	2.86	1.3673	1.7914
1TS9_A	emdecoy2556_1TSFA	1TSFA	3.14	1.5036	1.9084
1TS9_A	emdecoy2557_1TSFA	1TSFA	2.94	1.9123	2.2661
1TS9_A	emdecoy2558_1TSFA	1TSFA	2.67	-0.2677	0.5628
1TS9_A	emdecoy2559_1TSFA	1TSFA	2.51	2.3211	2.6317
1TS9_A	emdecoy255_1TSFA	1TSFA	2.62	-0.6764	0.3432
1TS9_A	emdecoy2560_1TSFA	1TSFA	2.74	0.4136	1.0231
1TS9_A	emdecoy2561_1TSFA	1TSFA	2.46	0.2773	0.9234
1TS9_A	emdecoy2562_1TSFA	1TSFA	2.75	2.5936	2.8785
1TS9_A	emdecoy2563_1TSFA	1TSFA	2.90	1.5036	1.9084
1TS9_A	emdecoy2564_1TSFA	1TSFA	2.84	-0.8127	0.2817
1TS9_A	emdecoy2565_1TSFA	1TSFA	2.66	0.0048	0.7348
1TS9_A	emdecoy2566_1TSFA	1TSFA	3.07	2.3211	2.6317
1TS9_A	emdecoy2567_1TSFA	1TSFA	3.09	-0.4039	0.4841
1TS9_A	emdecoy2568_1TSFA	1TSFA	2.73	0.2773	0.9234
1TS9_A	emdecoy2569_1TSFA	1TSFA	2.73	0.1411	0.8272
1TS9_A	emdecoy256_1TSFA	1TSFA	2.70	-0.8127	0.2817
1TS9_A	emdecoy2570_1TSFA	1TSFA	2.45	-0.5402	0.4108
1TS9_A	emdecoy2571_1TSFA	1TSFA	2.58	-0.1314	0.6465
1TS9_A	emdecoy2572_1TSFA	1TSFA	2.19	-0.4039	0.4841
1TS9_A	emdecoy2573_1TSFA	1TSFA	2.43	0.4136	1.0231
1TS9_A	emdecoy2574_1TSFA	1TSFA	2.22	0.0048	0.7348
1TS9_A	emdecoy2575_1TSFA	1TSFA	2.81	0.1411	0.8272
1TS9_A	emdecoy2576_1TSFA	1TSFA	1.78	-1.0852	0.1782
1TS9_A	emdecoy2577_1TSFA	1TSFA	2.56	-0.6764	0.3432
1TS9_A	emdecoy2578_1TSFA	1TSFA	2.85	-0.2677	0.5628
1TS9_A	emdecoy2579_1TSFA	1TSFA	2.51	0.0048	0.7348
1TS9_A	emdecoy257_1TSFA	1TSFA	2.68	0.2773	0.9234
1TS9_A	emdecoy2580_1TSFA	1TSFA	2.21	0.0048	0.7348
1TS9_A	emdecoy2581_1TSFA	1TSFA	2.47	-0.5402	0.4108
1TS9_A	emdecoy2582_1TSFA	1TSFA	1.89	-0.1314	0.6465
1TS9_A	emdecoy2583_1TSFA	1TSFA	2.55	-0.1314	0.6465
1TS9_A	emdecoy2584_1TSFA	1TSFA	2.48	-0.6764	0.3432
1TS9_A	emdecoy2585_1TSFA	1TSFA	2.42	2.4573	2.7548
1TS9_A	emdecoy2586_1TSFA	1TSFA	2.27	0.1411	0.8272
1TS9_A	emdecoy2587_1TSFA	1TSFA	2.36	-0.1314	0.6465
1TS9_A	emdecoy2588_1TSFA	1TSFA	2.53	2.3211	2.6317
1TS9_A	emdecoy2589_1TSFA	1TSFA	2.73	0.5498	1.1258
1TS9_A	emdecoy258_1TSFA	1TSFA	2.11	0.5498	1.1258
1TS9_A	emdecoy2590_1TSFA	1TSFA	2.31	0.0048	0.7348
1TS9_A	emdecoy2591_1TSFA	1TSFA	3.21	-0.9489	0.2267
1TS9_A	emdecoy2592_1TSFA	1TSFA	2.33	0.2773	0.9234
1TS9_A	emdecoy2593_1TSFA	1TSFA	2.70	2.1848	2.5091
1TS9_A	emdecoy2594_1TSFA	1TSFA	2.38	-0.2677	0.5628
1TS9_A	emdecoy2595_1TSFA	1TSFA	2.48	-0.8127	0.2817
1TS9_A	emdecoy2596_1TSFA	1TSFA	2.30	-0.2677	0.5628
1TS9_A	emdecoy2597_1TSFA	1TSFA	2.19	-0.2677	0.5628
1TS9_A	emdecoy2598_1TSFA	1TSFA	2.56	-0.1314	0.6465
1TS9_A	emdecoy2599_1TSFA	1TSFA	2.42	0.1411	0.8272
1TS9_A	emdecoy259_1TSFA	1TSFA	2.22	-0.8127	0.2817
1TS9_A	emdecoy25_1TSFA	1TSFA	2.38	0.0048	0.7348
1TS9_A	emdecoy2600_1TSFA	1TSFA	2.16	-0.6764	0.3432
1TS9_A	emdecoy2601_1TSFA	1TSFA	2.65	0.0048	0.7348
1TS9_A	emdecoy2602_1TSFA	1TSFA	2.50	-0.2677	0.5628
1TS9_A	emdecoy2603_1TSFA	1TSFA	2.67	-0.2677	0.5628
1TS9_A	emdecoy2604_1TSFA	1TSFA	2.97	1.2311	1.6758
1TS9_A	emdecoy2605_1TSFA	1TSFA	2.64	0.4136	1.0231
1TS9_A	emdecoy2606_1TSFA	1TSFA	2.50	-0.4039	0.4841
1TS9_A	emdecoy2607_1TSFA	1TSFA	1.91	-0.4039	0.4841
1TS9_A	emdecoy2608_1TSFA	1TSFA	2.82	2.3211	2.6317
1TS9_A	emdecoy2609_1TSFA	1TSFA	2.56	0.0048	0.7348
1TS9_A	emdecoy260_1TSFA	1TSFA	2.12	-0.8127	0.2817
1TS9_A	emdecoy2610_1TSFA	1TSFA	3.04	0.2773	0.9234
1TS9_A	emdecoy2611_1TSFA	1TSFA	2.60	-0.4039	0.4841
1TS9_A	emdecoy2612_1TSFA	1TSFA	2.75	1.2311	1.6758
1TS9_A	emdecoy2613_1TSFA	1TSFA	2.82	2.5936	2.8785
1TS9_A	emdecoy2614_1TSFA	1TSFA	2.69	1.9123	2.2661
1TS9_A	emdecoy2615_1TSFA	1TSFA	2.81	1.5036	1.9084
1TS9_A	emdecoy2616_1TSFA	1TSFA	2.56	-0.5402	0.4108
1TS9_A	emdecoy2617_1TSFA	1TSFA	2.79	0.6861	1.2313
1TS9_A	emdecoy2618_1TSFA	1TSFA	2.35	0.4136	1.0231
1TS9_A	emdecoy2619_1TSFA	1TSFA	2.64	0.0048	0.7348
1TS9_A	emdecoy261_1TSFA	1TSFA	2.69	0.6861	1.2313
1TS9_A	emdecoy2620_1TSFA	1TSFA	2.24	-0.2677	0.5628
1TS9_A	emdecoy2621_1TSFA	1TSFA	1.63	-2.0390	0.0120
1TS9_A	emdecoy2622_1TSFA	1TSFA	1.88	-0.1314	0.6465
1TS9_A	emdecoy2623_1TSFA	1TSFA	2.32	-0.5402	0.4108
1TS9_A	emdecoy2624_1TSFA	1TSFA	2.46	-0.5402	0.4108
1TS9_A	emdecoy2625_1TSFA	1TSFA	3.01	-0.1314	0.6465
1TS9_A	emdecoy2626_1TSFA	1TSFA	2.33	-0.4039	0.4841
1TS9_A	emdecoy2627_1TSFA	1TSFA	2.20	-0.9489	0.2267
1TS9_A	emdecoy2628_1TSFA	1TSFA	2.41	-0.4039	0.4841
1TS9_A	emdecoy2629_1TSFA	1TSFA	2.54	0.1411	0.8272
1TS9_A	emdecoy262_1TSFA	1TSFA	2.61	0.4136	1.0231
1TS9_A	emdecoy2630_1TSFA	1TSFA	2.41	2.3211	2.6317
1TS9_A	emdecoy2631_1TSFA	1TSFA	2.65	0.4136	1.0231
1TS9_A	emdecoy2632_1TSFA	1TSFA	1.57	-1.2215	0.1365
1TS9_A	emdecoy2633_1TSFA	1TSFA	2.78	0.2773	0.9234
1TS9_A	emdecoy2634_1TSFA	1TSFA	3.07	0.1411	0.8272
1TS9_A	emdecoy2635_1TSFA	1TSFA	2.37	-0.2677	0.5628
1TS9_A	emdecoy2636_1TSFA	1TSFA	2.30	2.4573	2.7548
1TS9_A	emdecoy2637_1TSFA	1TSFA	2.81	0.2773	0.9234
1TS9_A	emdecoy2638_1TSFA	1TSFA	2.27	-0.6764	0.3432
1TS9_A	emdecoy2639_1TSFA	1TSFA	2.61	-0.2677	0.5628
1TS9_A	emdecoy263_1TSFA	1TSFA	2.55	-0.2677	0.5628
1TS9_A	emdecoy2640_1TSFA	1TSFA	2.16	0.0048	0.7348
1TS9_A	emdecoy2641_1TSFA	1TSFA	2.63	2.5936	2.8785
1TS9_A	emdecoy2642_1TSFA	1TSFA	2.55	2.5936	2.8785
1TS9_A	emdecoy2643_1TSFA	1TSFA	2.74	-0.6764	0.3432
1TS9_A	emdecoy2644_1TSFA	1TSFA	2.59	-0.5402	0.4108
1TS9_A	emdecoy2645_1TSFA	1TSFA	2.57	-0.4039	0.4841
1TS9_A	emdecoy2646_1TSFA	1TSFA	2.68	-0.5402	0.4108
1TS9_A	emdecoy2647_1TSFA	1TSFA	2.06	-2.1752	0.0066
1TS9_A	emdecoy2648_1TSFA	1TSFA	2.55	0.2773	0.9234
1TS9_A	emdecoy2649_1TSFA	1TSFA	2.99	0.0048	0.7348
1TS9_A	emdecoy264_1TSFA	1TSFA	1.84	0.0048	0.7348
1TS9_A	emdecoy2650_1TSFA	1TSFA	2.63	-0.1314	0.6465
1TS9_A	emdecoy2651_1TSFA	1TSFA	2.74	-0.2677	0.5628
1TS9_A	emdecoy2652_1TSFA	1TSFA	2.86	2.1848	2.5091
1TS9_A	emdecoy2653_1TSFA	1TSFA	2.89	2.1848	2.5091
1TS9_A	emdecoy2654_1TSFA	1TSFA	2.26	-0.2677	0.5628
1TS9_A	emdecoy2655_1TSFA	1TSFA	2.40	0.9586	1.4496
1TS9_A	emdecoy2656_1TSFA	1TSFA	3.07	0.0048	0.7348
1TS9_A	emdecoy2657_1TSFA	1TSFA	2.87	1.0948	1.5618
1TS9_A	emdecoy2658_1TSFA	1TSFA	2.84	1.5036	1.9084
1TS9_A	emdecoy2659_1TSFA	1TSFA	2.79	1.0948	1.5618
1TS9_A	emdecoy265_1TSFA	1TSFA	2.34	0.1411	0.8272
1TS9_A	emdecoy2660_1TSFA	1TSFA	2.87	1.7761	2.1459
1TS9_A	emdecoy2661_1TSFA	1TSFA	2.73	2.7298	3.0027
1TS9_A	emdecoy2662_1TSFA	1TSFA	2.76	-0.1314	0.6465
1TS9_A	emdecoy2663_1TSFA	1TSFA	2.67	-0.2677	0.5628
1TS9_A	emdecoy2664_1TSFA	1TSFA	2.10	-0.1314	0.6465
1TS9_A	emdecoy2665_1TSFA	1TSFA	2.65	2.0486	2.3872
1TS9_A	emdecoy2666_1TSFA	1TSFA	2.79	1.9123	2.2661
1TS9_A	emdecoy2667_1TSFA	1TSFA	2.61	0.1411	0.8272
1TS9_A	emdecoy2668_1TSFA	1TSFA	2.47	-0.1314	0.6465
1TS9_A	emdecoy2669_1TSFA	1TSFA	2.78	-0.1314	0.6465
1TS9_A	emdecoy266_1TSFA	1TSFA	2.64	-0.6764	0.3432
1TS9_A	emdecoy2670_1TSFA	1TSFA	1.92	-0.1314	0.6465
1TS9_A	emdecoy2671_1TSFA	1TSFA	2.80	-0.9489	0.2267
1TS9_A	emdecoy2672_1TSFA	1TSFA	2.30	-0.2677	0.5628
1TS9_A	emdecoy2673_1TSFA	1TSFA	2.11	2.5936	2.8785
1TS9_A	emdecoy2674_1TSFA	1TSFA	1.47	-0.1314	0.6465
1TS9_A	emdecoy2675_1TSFA	1TSFA	2.59	-0.2677	0.5628
1TS9_A	emdecoy2676_1TSFA	1TSFA	2.69	2.1848	2.5091
1TS9_A	emdecoy2677_1TSFA	1TSFA	2.63	0.1411	0.8272
1TS9_A	emdecoy2678_1TSFA	1TSFA	2.40	-0.5402	0.4108
1TS9_A	emdecoy2679_1TSFA	1TSFA	2.68	-0.1314	0.6465
1TS9_A	emdecoy267_1TSFA	1TSFA	2.44	-0.4039	0.4841
1TS9_A	emdecoy2680_1TSFA	1TSFA	1.75	-0.1314	0.6465
1TS9_A	emdecoy2681_1TSFA	1TSFA	2.18	0.1411	0.8272
1TS9_A	emdecoy2682_1TSFA	1TSFA	2.40	0.8223	1.3394
1TS9_A	emdecoy2683_1TSFA	1TSFA	2.48	-0.1314	0.6465
1TS9_A	emdecoy2684_1TSFA	1TSFA	2.16	0.1411	0.8272
1TS9_A	emdecoy2685_1TSFA	1TSFA	2.20	-0.1314	0.6465
1TS9_A	emdecoy2686_1TSFA	1TSFA	2.59	0.1411	0.8272
1TS9_A	emdecoy2687_1TSFA	1TSFA	2.75	-0.1314	0.6465
1TS9_A	emdecoy2688_1TSFA	1TSFA	2.18	0.5498	1.1258
1TS9_A	emdecoy2689_1TSFA	1TSFA	2.19	-1.3577	0.1014
1TS9_A	emdecoy268_1TSFA	1TSFA	2.46	-0.2677	0.5628
1TS9_A	emdecoy2690_1TSFA	1TSFA	2.21	2.4573	2.7548
1TS9_A	emdecoy2691_1TSFA	1TSFA	2.20	0.0048	0.7348
1TS9_A	emdecoy2692_1TSFA	1TSFA	2.59	-0.8127	0.2817
1TS9_A	emdecoy2693_1TSFA	1TSFA	2.17	-0.1314	0.6465
1TS9_A	emdecoy2694_1TSFA	1TSFA	2.47	-1.2215	0.1365
1TS9_A	emdecoy2695_1TSFA	1TSFA	3.05	-1.9027	0.0205
1TS9_A	emdecoy2696_1TSFA	1TSFA	2.57	-0.4039	0.4841
1TS9_A	emdecoy2697_1TSFA	1TSFA	2.53	0.5498	1.1258
1TS9_A	emdecoy2698_1TSFA	1TSFA	1.89	0.2773	0.9234
1TS9_A	emdecoy2699_1TSFA	1TSFA	2.49	-0.4039	0.4841
1TS9_A	emdecoy269_1TSFA	1TSFA	2.90	-0.1314	0.6465
1TS9_A	emdecoy26_1TSFA	1TSFA	2.30	-0.5402	0.4108
1TS9_A	emdecoy2700_1TSFA	1TSFA	2.84	2.3211	2.6317
1TS9_A	emdecoy2701_1TSFA	1TSFA	2.87	2.3211	2.6317
1TS9_A	emdecoy2702_1TSFA	1TSFA	2.23	0.8223	1.3394
1TS9_A	emdecoy2703_1TSFA	1TSFA	2.65	0.0048	0.7348
1TS9_A	emdecoy2704_1TSFA	1TSFA	3.23	0.2773	0.9234
1TS9_A	emdecoy2705_1TSFA	1TSFA	2.72	-1.9027	0.0205
1TS9_A	emdecoy2706_1TSFA	1TSFA	2.79	2.1848	2.5091
1TS9_A	emdecoy2707_1TSFA	1TSFA	2.62	-1.0852	0.1782
1TS9_A	emdecoy2708_1TSFA	1TSFA	2.87	-0.8127	0.2817
1TS9_A	emdecoy2709_1TSFA	1TSFA	2.58	-1.0852	0.1782
1TS9_A	emdecoy270_1TSFA	1TSFA	2.32	-0.6764	0.3432
1TS9_A	emdecoy2710_1TSFA	1TSFA	2.09	-0.5402	0.4108
1TS9_A	emdecoy2711_1TSFA	1TSFA	2.49	-0.5402	0.4108
1TS9_A	emdecoy2712_1TSFA	1TSFA	2.73	0.0048	0.7348
1TS9_A	emdecoy2713_1TSFA	1TSFA	2.16	-0.2677	0.5628
1TS9_A	emdecoy2714_1TSFA	1TSFA	2.70	-0.4039	0.4841
1TS9_A	emdecoy2715_1TSFA	1TSFA	2.78	0.1411	0.8272
1TS9_A	emdecoy2716_1TSFA	1TSFA	2.68	0.1411	0.8272
1TS9_A	emdecoy2717_1TSFA	1TSFA	2.61	1.7761	2.1459
1TS9_A	emdecoy2718_1TSFA	1TSFA	2.73	1.2311	1.6758
1TS9_A	emdecoy2719_1TSFA	1TSFA	2.65	-0.1314	0.6465
1TS9_A	emdecoy271_1TSFA	1TSFA	2.17	-0.5402	0.4108
1TS9_A	emdecoy2720_1TSFA	1TSFA	2.08	-0.2677	0.5628
1TS9_A	emdecoy2721_1TSFA	1TSFA	2.05	-0.1314	0.6465
1TS9_A	emdecoy2722_1TSFA	1TSFA	2.19	0.2773	0.9234
1TS9_A	emdecoy2723_1TSFA	1TSFA	2.06	-0.4039	0.4841
1TS9_A	emdecoy2724_1TSFA	1TSFA	2.77	2.7298	3.0027
1TS9_A	emdecoy2725_1TSFA	1TSFA	2.40	2.5936	2.8785
1TS9_A	emdecoy2726_1TSFA	1TSFA	2.34	-0.1314	0.6465
1TS9_A	emdecoy2727_1TSFA	1TSFA	2.93	2.7298	3.0027
1TS9_A	emdecoy2728_1TSFA	1TSFA	2.65	2.7298	3.0027
1TS9_A	emdecoy2729_1TSFA	1TSFA	2.45	2.7298	3.0027
1TS9_A	emdecoy272_1TSFA	1TSFA	2.27	-0.5402	0.4108
1TS9_A	emdecoy2730_1TSFA	1TSFA	2.66	-0.6764	0.3432
1TS9_A	emdecoy2731_1TSFA	1TSFA	2.13	0.0048	0.7348
1TS9_A	emdecoy2732_1TSFA	1TSFA	2.73	-0.6764	0.3432
1TS9_A	emdecoy2733_1TSFA	1TSFA	2.84	-0.1314	0.6465
1TS9_A	emdecoy2734_1TSFA	1TSFA	2.48	0.0048	0.7348
1TS9_A	emdecoy2735_1TSFA	1TSFA	2.02	0.0048	0.7348
1TS9_A	emdecoy2736_1TSFA	1TSFA	2.03	-0.1314	0.6465
1TS9_A	emdecoy2737_1TSFA	1TSFA	2.68	-0.9489	0.2267
1TS9_A	emdecoy2738_1TSFA	1TSFA	3.32	-1.7665	0.0329
1TS9_A	emdecoy2739_1TSFA	1TSFA	2.51	2.7298	3.0027
1TS9_A	emdecoy273_1TSFA	1TSFA	2.57	-0.4039	0.4841
1TS9_A	emdecoy2740_1TSFA	1TSFA	2.79	-0.6764	0.3432
1TS9_A	emdecoy2741_1TSFA	1TSFA	2.51	-1.2215	0.1365
1TS9_A	emdecoy2742_1TSFA	1TSFA	2.11	-0.8127	0.2817
1TS9_A	emdecoy2743_1TSFA	1TSFA	2.54	-1.3577	0.1014
1TS9_A	emdecoy2744_1TSFA	1TSFA	2.15	0.5498	1.1258
1TS9_A	emdecoy2745_1TSFA	1TSFA	2.69	-0.4039	0.4841
1TS9_A	emdecoy2746_1TSFA	1TSFA	3.18	-0.4039	0.4841
1TS9_A	emdecoy2747_1TSFA	1TSFA	1.79	-0.9489	0.2267
1TS9_A	emdecoy2748_1TSFA	1TSFA	2.58	-0.8127	0.2817
1TS9_A	emdecoy2749_1TSFA	1TSFA	2.76	0.5498	1.1258
1TS9_A	emdecoy274_1TSFA	1TSFA	2.26	0.0048	0.7348
1TS9_A	emdecoy2750_1TSFA	1TSFA	2.70	0.5498	1.1258
1TS9_A	emdecoy2751_1TSFA	1TSFA	2.98	0.2773	0.9234
1TS9_A	emdecoy2752_1TSFA	1TSFA	2.81	1.0948	1.5618
1TS9_A	emdecoy2753_1TSFA	1TSFA	3.07	0.9586	1.4496
1TS9_A	emdecoy2754_1TSFA	1TSFA	2.58	1.7761	2.1459
1TS9_A	emdecoy2755_1TSFA	1TSFA	2.80	-1.0852	0.1782
1TS9_A	emdecoy2756_1TSFA	1TSFA	2.85	-0.1314	0.6465
1TS9_A	emdecoy2757_1TSFA	1TSFA	2.61	0.2773	0.9234
1TS9_A	emdecoy2758_1TSFA	1TSFA	2.98	0.5498	1.1258
1TS9_A	emdecoy2759_1TSFA	1TSFA	2.71	0.1411	0.8272
1TS9_A	emdecoy275_1TSFA	1TSFA	3.06	0.2773	0.9234
1TS9_A	emdecoy2760_1TSFA	1TSFA	2.35	-0.5402	0.4108
1TS9_A	emdecoy2761_1TSFA	1TSFA	2.78	-0.8127	0.2817
1TS9_A	emdecoy2762_1TSFA	1TSFA	2.74	-0.1314	0.6465
1TS9_A	emdecoy2763_1TSFA	1TSFA	2.52	-1.0852	0.1782
1TS9_A	emdecoy2764_1TSFA	1TSFA	2.66	0.0048	0.7348
1TS9_A	emdecoy2765_1TSFA	1TSFA	2.54	-0.6764	0.3432
1TS9_A	emdecoy2766_1TSFA	1TSFA	2.35	0.0048	0.7348
1TS9_A	emdecoy2767_1TSFA	1TSFA	2.31	-0.4039	0.4841
1TS9_A	emdecoy2768_1TSFA	1TSFA	2.24	-0.1314	0.6465
1TS9_A	emdecoy2769_1TSFA	1TSFA	2.62	1.9123	2.2661
1TS9_A	emdecoy276_1TSFA	1TSFA	2.43	0.8223	1.3394
1TS9_A	emdecoy2770_1TSFA	1TSFA	2.82	2.5936	2.8785
1TS9_A	emdecoy2771_1TSFA	1TSFA	2.12	0.0048	0.7348
1TS9_A	emdecoy2772_1TSFA	1TSFA	2.72	2.4573	2.7548
1TS9_A	emdecoy2773_1TSFA	1TSFA	2.71	-1.4940	0.0727
1TS9_A	emdecoy2774_1TSFA	1TSFA	2.30	0.2773	0.9234
1TS9_A	emdecoy2775_1TSFA	1TSFA	2.14	0.1411	0.8272
1TS9_A	emdecoy2776_1TSFA	1TSFA	2.53	-0.6764	0.3432
1TS9_A	emdecoy2777_1TSFA	1TSFA	2.51	-0.2677	0.5628
1TS9_A	emdecoy2778_1TSFA	1TSFA	2.92	-0.2677	0.5628
1TS9_A	emdecoy2779_1TSFA	1TSFA	2.41	-0.5402	0.4108
1TS9_A	emdecoy277_1TSFA	1TSFA	2.96	0.0048	0.7348
1TS9_A	emdecoy2780_1TSFA	1TSFA	2.31	-1.3577	0.1014
1TS9_A	emdecoy2781_1TSFA	1TSFA	2.54	0.1411	0.8272
1TS9_A	emdecoy2782_1TSFA	1TSFA	2.25	0.0048	0.7348
1TS9_A	emdecoy2783_1TSFA	1TSFA	2.99	-0.4039	0.4841
1TS9_A	emdecoy2784_1TSFA	1TSFA	2.27	-0.6764	0.3432
1TS9_A	emdecoy2785_1TSFA	1TSFA	2.92	-0.9489	0.2267
1TS9_A	emdecoy2786_1TSFA	1TSFA	2.71	-0.4039	0.4841
1TS9_A	emdecoy2787_1TSFA	1TSFA	2.43	0.0048	0.7348
1TS9_A	emdecoy2788_1TSFA	1TSFA	2.45	0.0048	0.7348
1TS9_A	emdecoy2789_1TSFA	1TSFA	2.79	-0.5402	0.4108
1TS9_A	emdecoy278_1TSFA	1TSFA	2.82	0.0048	0.7348
1TS9_A	emdecoy2790_1TSFA	1TSFA	2.66	-0.1314	0.6465
1TS9_A	emdecoy2791_1TSFA	1TSFA	2.98	-1.0852	0.1782
1TS9_A	emdecoy2792_1TSFA	1TSFA	2.53	-0.1314	0.6465
1TS9_A	emdecoy2793_1TSFA	1TSFA	2.27	-0.5402	0.4108
1TS9_A	emdecoy2794_1TSFA	1TSFA	2.22	-0.1314	0.6465
1TS9_A	emdecoy2795_1TSFA	1TSFA	3.01	-0.4039	0.4841
1TS9_A	emdecoy2796_1TSFA	1TSFA	2.58	-0.4039	0.4841
1TS9_A	emdecoy2797_1TSFA	1TSFA	2.79	-0.1314	0.6465
1TS9_A	emdecoy2798_1TSFA	1TSFA	2.72	0.2773	0.9234
1TS9_A	emdecoy2799_1TSFA	1TSFA	2.75	0.2773	0.9234
1TS9_A	emdecoy279_1TSFA	1TSFA	2.21	-0.5402	0.4108
[truncated: 8,001 more rows]
