# Supplementary material for: Addressing the Role of Conformational Diversity in Protein Structure Prediction
Source: PLoS One. 2016 May 9;11(5):e0154923. doi: 10.1371/journal.pone.0154923 (PMC4861349; doi:10.1371/journal.pone.0154923)
Supplement: S1 Dataset — (GZ) [file pone.0154923.s002.gz › Palopoli-Monzon_2016_SI/Structural_alignments/SET_QUARK/rmsd_mammoth_Xu_2J97A.out]

PDB_1	PDB_2	Target	RMSD	Z-score	ln(E)
2J97A	emdecoy0_2J97A	2J97A	2.90	0.3827	1.0002
2J97A	emdecoy1000_2J97A	2J97A	2.31	-0.0914	0.6720
2J97A	emdecoy1001_2J97A	2J97A	2.80	1.6866	2.0674
2J97A	emdecoy1002_2J97A	2J97A	2.71	0.2642	0.9140
2J97A	emdecoy1003_2J97A	2J97A	2.43	-0.9212	0.2374
2J97A	emdecoy1004_2J97A	2J97A	2.79	-0.4470	0.4603
2J97A	emdecoy1005_2J97A	2J97A	2.78	-1.1583	0.1550
2J97A	emdecoy1006_2J97A	2J97A	2.74	-1.1583	0.1550
2J97A	emdecoy1007_2J97A	2J97A	3.11	-0.5656	0.3977
2J97A	emdecoy1008_2J97A	2J97A	2.36	-0.5656	0.3977
2J97A	emdecoy1009_2J97A	2J97A	2.64	2.1608	2.4876
2J97A	emdecoy100_2J97A	2J97A	2.22	-1.1583	0.1550
2J97A	emdecoy1010_2J97A	2J97A	2.75	-0.9212	0.2374
2J97A	emdecoy1011_2J97A	2J97A	3.06	0.3827	1.0002
2J97A	emdecoy1012_2J97A	2J97A	3.04	-0.9212	0.2374
2J97A	emdecoy1013_2J97A	2J97A	2.61	0.1456	0.8304
2J97A	emdecoy1014_2J97A	2J97A	2.60	0.6198	1.1797
2J97A	emdecoy1015_2J97A	2J97A	2.61	0.0271	0.7496
2J97A	emdecoy1016_2J97A	2J97A	2.31	0.2642	0.9140
2J97A	emdecoy1017_2J97A	2J97A	2.69	-0.9212	0.2374
2J97A	emdecoy1018_2J97A	2J97A	2.67	-1.0397	0.1936
2J97A	emdecoy1019_2J97A	2J97A	2.64	-0.9212	0.2374
2J97A	emdecoy101_2J97A	2J97A	2.80	-0.5656	0.3977
2J97A	emdecoy1020_2J97A	2J97A	2.73	0.9754	1.4634
2J97A	emdecoy1021_2J97A	2J97A	2.60	0.8569	1.3671
2J97A	emdecoy1022_2J97A	2J97A	2.68	0.2642	0.9140
2J97A	emdecoy1023_2J97A	2J97A	2.32	-0.5656	0.3977
2J97A	emdecoy1024_2J97A	2J97A	2.23	-0.9212	0.2374
2J97A	emdecoy1025_2J97A	2J97A	2.85	-0.2100	0.5977
2J97A	emdecoy1026_2J97A	2J97A	2.57	-0.9212	0.2374
2J97A	emdecoy1027_2J97A	2J97A	2.76	1.8052	2.1715
2J97A	emdecoy1028_2J97A	2J97A	2.54	-0.2100	0.5977
2J97A	emdecoy1029_2J97A	2J97A	2.75	2.0422	2.3816
2J97A	emdecoy102_2J97A	2J97A	2.65	0.5013	1.0889
2J97A	emdecoy1030_2J97A	2J97A	2.20	-1.3953	0.0928
2J97A	emdecoy1031_2J97A	2J97A	2.65	-1.0397	0.1936
2J97A	emdecoy1032_2J97A	2J97A	2.57	-0.2100	0.5977
2J97A	emdecoy1033_2J97A	2J97A	2.17	-1.0397	0.1936
2J97A	emdecoy1034_2J97A	2J97A	2.73	-0.3285	0.5270
2J97A	emdecoy1035_2J97A	2J97A	2.65	-0.8027	0.2861
2J97A	emdecoy1036_2J97A	2J97A	2.82	1.9237	2.2762
2J97A	emdecoy1037_2J97A	2J97A	2.39	-0.8027	0.2861
2J97A	emdecoy1038_2J97A	2J97A	2.05	-1.2768	0.1214
2J97A	emdecoy1039_2J97A	2J97A	2.30	-0.3285	0.5270
2J97A	emdecoy103_2J97A	2J97A	2.79	-0.4470	0.4603
2J97A	emdecoy1040_2J97A	2J97A	2.42	-0.6841	0.3396
2J97A	emdecoy1041_2J97A	2J97A	2.83	-1.1583	0.1550
2J97A	emdecoy1042_2J97A	2J97A	2.82	1.9237	2.2762
2J97A	emdecoy1043_2J97A	2J97A	2.51	-0.4470	0.4603
2J97A	emdecoy1044_2J97A	2J97A	3.09	-1.1583	0.1550
2J97A	emdecoy1045_2J97A	2J97A	1.97	-1.1583	0.1550
2J97A	emdecoy1046_2J97A	2J97A	2.42	-1.1583	0.1550
2J97A	emdecoy1047_2J97A	2J97A	2.54	0.0271	0.7496
2J97A	emdecoy1048_2J97A	2J97A	2.01	-0.0914	0.6720
2J97A	emdecoy1049_2J97A	2J97A	2.86	0.8569	1.3671
2J97A	emdecoy104_2J97A	2J97A	2.50	-0.9212	0.2374
2J97A	emdecoy1050_2J97A	2J97A	1.93	-0.8027	0.2861
2J97A	emdecoy1051_2J97A	2J97A	3.11	0.9754	1.4634
2J97A	emdecoy1052_2J97A	2J97A	2.66	1.2125	1.6602
2J97A	emdecoy1053_2J97A	2J97A	2.28	-1.0397	0.1936
2J97A	emdecoy1054_2J97A	2J97A	2.13	-0.6841	0.3396
2J97A	emdecoy1055_2J97A	2J97A	2.53	-1.3953	0.0928
2J97A	emdecoy1056_2J97A	2J97A	1.90	-1.2768	0.1214
2J97A	emdecoy1057_2J97A	2J97A	1.76	-1.2768	0.1214
2J97A	emdecoy1058_2J97A	2J97A	3.07	-1.1583	0.1550
2J97A	emdecoy1059_2J97A	2J97A	2.72	-0.9212	0.2374
2J97A	emdecoy105_2J97A	2J97A	2.69	-0.6841	0.3396
2J97A	emdecoy1060_2J97A	2J97A	2.90	1.8052	2.1715
2J97A	emdecoy1061_2J97A	2J97A	2.50	-0.5656	0.3977
2J97A	emdecoy1062_2J97A	2J97A	2.50	-0.0914	0.6720
2J97A	emdecoy1063_2J97A	2J97A	2.69	1.9237	2.2762
2J97A	emdecoy1064_2J97A	2J97A	2.74	1.8052	2.1715
2J97A	emdecoy1065_2J97A	2J97A	2.20	-1.2768	0.1214
2J97A	emdecoy1066_2J97A	2J97A	2.50	-1.5139	0.0690
2J97A	emdecoy1067_2J97A	2J97A	2.87	0.0271	0.7496
2J97A	emdecoy1068_2J97A	2J97A	2.04	-0.6841	0.3396
2J97A	emdecoy1069_2J97A	2J97A	2.36	-0.5656	0.3977
2J97A	emdecoy106_2J97A	2J97A	2.34	-1.1583	0.1550
2J97A	emdecoy1070_2J97A	2J97A	2.38	-1.1583	0.1550
2J97A	emdecoy1071_2J97A	2J97A	2.81	-1.0397	0.1936
2J97A	emdecoy1072_2J97A	2J97A	2.85	-0.9212	0.2374
2J97A	emdecoy1073_2J97A	2J97A	2.60	-0.6841	0.3396
2J97A	emdecoy1074_2J97A	2J97A	2.67	0.3827	1.0002
2J97A	emdecoy1075_2J97A	2J97A	2.54	0.1456	0.8304
2J97A	emdecoy1076_2J97A	2J97A	2.61	0.0271	0.7496
2J97A	emdecoy1077_2J97A	2J97A	2.82	0.2642	0.9140
2J97A	emdecoy1078_2J97A	2J97A	2.43	-1.3953	0.0928
2J97A	emdecoy1079_2J97A	2J97A	2.31	-1.5139	0.0690
2J97A	emdecoy107_2J97A	2J97A	2.74	-0.6841	0.3396
2J97A	emdecoy1080_2J97A	2J97A	3.01	2.0422	2.3816
2J97A	emdecoy1081_2J97A	2J97A	2.62	-0.2100	0.5977
2J97A	emdecoy1082_2J97A	2J97A	2.59	-0.8027	0.2861
2J97A	emdecoy1083_2J97A	2J97A	2.92	0.0271	0.7496
2J97A	emdecoy1084_2J97A	2J97A	2.59	0.0271	0.7496
2J97A	emdecoy1085_2J97A	2J97A	2.87	-1.0397	0.1936
2J97A	emdecoy1086_2J97A	2J97A	2.50	-0.5656	0.3977
2J97A	emdecoy1087_2J97A	2J97A	2.96	1.8052	2.1715
2J97A	emdecoy1088_2J97A	2J97A	2.16	-1.0397	0.1936
2J97A	emdecoy1089_2J97A	2J97A	2.53	0.3827	1.0002
2J97A	emdecoy108_2J97A	2J97A	2.14	-1.3953	0.0928
2J97A	emdecoy1090_2J97A	2J97A	2.51	0.3827	1.0002
2J97A	emdecoy1091_2J97A	2J97A	2.57	0.3827	1.0002
2J97A	emdecoy1092_2J97A	2J97A	2.54	-1.0397	0.1936
2J97A	emdecoy1093_2J97A	2J97A	2.95	1.6866	2.0674
2J97A	emdecoy1094_2J97A	2J97A	2.36	-1.2768	0.1214
2J97A	emdecoy1095_2J97A	2J97A	2.31	-1.1583	0.1550
2J97A	emdecoy1096_2J97A	2J97A	2.25	-1.0397	0.1936
2J97A	emdecoy1097_2J97A	2J97A	3.04	1.3310	1.7605
2J97A	emdecoy1098_2J97A	2J97A	2.45	-0.0914	0.6720
2J97A	emdecoy1099_2J97A	2J97A	2.65	-0.8027	0.2861
2J97A	emdecoy109_2J97A	2J97A	2.70	-0.6841	0.3396
2J97A	emdecoy10_2J97A	2J97A	2.77	-0.2100	0.5977
2J97A	emdecoy1100_2J97A	2J97A	2.97	0.6198	1.1797
2J97A	emdecoy1101_2J97A	2J97A	2.84	-0.3285	0.5270
2J97A	emdecoy1102_2J97A	2J97A	1.87	-1.1583	0.1550
2J97A	emdecoy1103_2J97A	2J97A	2.54	1.0939	1.5611
2J97A	emdecoy1104_2J97A	2J97A	1.79	-1.0397	0.1936
2J97A	emdecoy1105_2J97A	2J97A	2.07	-0.8027	0.2861
2J97A	emdecoy1106_2J97A	2J97A	2.53	-0.4470	0.4603
2J97A	emdecoy1107_2J97A	2J97A	2.89	-1.2768	0.1214
2J97A	emdecoy1108_2J97A	2J97A	2.43	-0.9212	0.2374
2J97A	emdecoy1109_2J97A	2J97A	2.29	-1.1583	0.1550
2J97A	emdecoy110_2J97A	2J97A	2.78	-0.5656	0.3977
2J97A	emdecoy1110_2J97A	2J97A	2.52	-0.0914	0.6720
2J97A	emdecoy1111_2J97A	2J97A	2.74	2.0422	2.3816
2J97A	emdecoy1112_2J97A	2J97A	2.67	1.6866	2.0674
2J97A	emdecoy1113_2J97A	2J97A	2.47	-0.3285	0.5270
2J97A	emdecoy1114_2J97A	2J97A	2.25	-0.9212	0.2374
2J97A	emdecoy1115_2J97A	2J97A	2.74	2.1608	2.4876
2J97A	emdecoy1116_2J97A	2J97A	2.95	0.7383	1.2725
2J97A	emdecoy1117_2J97A	2J97A	2.49	-1.3953	0.0928
2J97A	emdecoy1118_2J97A	2J97A	2.93	1.5681	1.9642
2J97A	emdecoy1119_2J97A	2J97A	2.84	-1.0397	0.1936
2J97A	emdecoy111_2J97A	2J97A	2.69	0.0271	0.7496
2J97A	emdecoy1120_2J97A	2J97A	2.43	-0.5656	0.3977
2J97A	emdecoy1121_2J97A	2J97A	2.88	-0.0914	0.6720
2J97A	emdecoy1122_2J97A	2J97A	2.20	-1.2768	0.1214
2J97A	emdecoy1123_2J97A	2J97A	3.12	-0.9212	0.2374
2J97A	emdecoy1124_2J97A	2J97A	1.54	-1.5139	0.0690
2J97A	emdecoy1125_2J97A	2J97A	3.15	-0.9212	0.2374
2J97A	emdecoy1126_2J97A	2J97A	2.77	1.5681	1.9642
2J97A	emdecoy1127_2J97A	2J97A	2.26	-1.0397	0.1936
2J97A	emdecoy1128_2J97A	2J97A	2.49	0.5013	1.0889
2J97A	emdecoy1129_2J97A	2J97A	2.74	-0.3285	0.5270
2J97A	emdecoy112_2J97A	2J97A	2.58	-0.3285	0.5270
2J97A	emdecoy1130_2J97A	2J97A	2.22	-1.2768	0.1214
2J97A	emdecoy1131_2J97A	2J97A	2.12	-1.1583	0.1550
2J97A	emdecoy1132_2J97A	2J97A	2.40	-1.1583	0.1550
2J97A	emdecoy1133_2J97A	2J97A	2.28	-1.1583	0.1550
2J97A	emdecoy1134_2J97A	2J97A	2.66	-0.8027	0.2861
2J97A	emdecoy1135_2J97A	2J97A	2.79	-0.3285	0.5270
2J97A	emdecoy1136_2J97A	2J97A	2.97	0.1456	0.8304
2J97A	emdecoy1137_2J97A	2J97A	2.21	-1.2768	0.1214
2J97A	emdecoy1138_2J97A	2J97A	2.62	0.0271	0.7496
2J97A	emdecoy1139_2J97A	2J97A	2.82	0.3827	1.0002
2J97A	emdecoy113_2J97A	2J97A	2.13	-0.6841	0.3396
2J97A	emdecoy1140_2J97A	2J97A	2.27	-1.5139	0.0690
2J97A	emdecoy1141_2J97A	2J97A	2.84	-1.3953	0.0928
2J97A	emdecoy1142_2J97A	2J97A	2.68	-0.9212	0.2374
2J97A	emdecoy1143_2J97A	2J97A	2.24	-1.3953	0.0928
2J97A	emdecoy1144_2J97A	2J97A	2.82	1.2125	1.6602
2J97A	emdecoy1145_2J97A	2J97A	2.80	-1.0397	0.1936
2J97A	emdecoy1146_2J97A	2J97A	2.49	-0.2100	0.5977
2J97A	emdecoy1147_2J97A	2J97A	2.88	-1.0397	0.1936
2J97A	emdecoy1148_2J97A	2J97A	2.44	-0.0914	0.6720
2J97A	emdecoy1149_2J97A	2J97A	2.50	-0.0914	0.6720
2J97A	emdecoy114_2J97A	2J97A	2.69	0.3827	1.0002
2J97A	emdecoy1150_2J97A	2J97A	2.17	-1.0397	0.1936
2J97A	emdecoy1151_2J97A	2J97A	2.50	-0.8027	0.2861
2J97A	emdecoy1152_2J97A	2J97A	2.69	-0.5656	0.3977
2J97A	emdecoy1153_2J97A	2J97A	2.49	-0.4470	0.4603
2J97A	emdecoy1154_2J97A	2J97A	2.12	-1.1583	0.1550
2J97A	emdecoy1155_2J97A	2J97A	2.40	-1.2768	0.1214
2J97A	emdecoy1156_2J97A	2J97A	2.03	-1.1583	0.1550
2J97A	emdecoy1157_2J97A	2J97A	2.62	0.0271	0.7496
2J97A	emdecoy1158_2J97A	2J97A	2.49	-0.0914	0.6720
2J97A	emdecoy1159_2J97A	2J97A	2.60	-0.4470	0.4603
2J97A	emdecoy115_2J97A	2J97A	2.13	-0.8027	0.2861
2J97A	emdecoy1160_2J97A	2J97A	3.06	-0.6841	0.3396
2J97A	emdecoy1161_2J97A	2J97A	2.64	-1.1583	0.1550
2J97A	emdecoy1162_2J97A	2J97A	2.83	0.2642	0.9140
2J97A	emdecoy1163_2J97A	2J97A	2.59	-0.5656	0.3977
2J97A	emdecoy1164_2J97A	2J97A	2.47	-0.3285	0.5270
2J97A	emdecoy1165_2J97A	2J97A	2.55	-0.2100	0.5977
2J97A	emdecoy1166_2J97A	2J97A	2.57	-0.4470	0.4603
2J97A	emdecoy1167_2J97A	2J97A	2.68	2.0422	2.3816
2J97A	emdecoy1168_2J97A	2J97A	2.75	-0.5656	0.3977
2J97A	emdecoy1169_2J97A	2J97A	2.46	1.5681	1.9642
2J97A	emdecoy116_2J97A	2J97A	2.26	-1.2768	0.1214
2J97A	emdecoy1170_2J97A	2J97A	2.53	-1.2768	0.1214
2J97A	emdecoy1171_2J97A	2J97A	2.37	-1.1583	0.1550
2J97A	emdecoy1172_2J97A	2J97A	2.81	-0.3285	0.5270
2J97A	emdecoy1173_2J97A	2J97A	2.72	-0.9212	0.2374
2J97A	emdecoy1174_2J97A	2J97A	2.28	-0.8027	0.2861
2J97A	emdecoy1175_2J97A	2J97A	2.50	-0.9212	0.2374
2J97A	emdecoy1176_2J97A	2J97A	2.95	-0.9212	0.2374
2J97A	emdecoy1177_2J97A	2J97A	2.52	-1.5139	0.0690
2J97A	emdecoy1178_2J97A	2J97A	2.81	-0.8027	0.2861
2J97A	emdecoy1179_2J97A	2J97A	2.38	-1.2768	0.1214
2J97A	emdecoy117_2J97A	2J97A	3.28	-0.3285	0.5270
2J97A	emdecoy1180_2J97A	2J97A	2.39	-0.6841	0.3396
2J97A	emdecoy1181_2J97A	2J97A	2.51	-1.1583	0.1550
2J97A	emdecoy1182_2J97A	2J97A	2.63	-0.4470	0.4603
2J97A	emdecoy1183_2J97A	2J97A	2.44	-1.1583	0.1550
2J97A	emdecoy1184_2J97A	2J97A	2.22	-1.1583	0.1550
2J97A	emdecoy1185_2J97A	2J97A	2.08	-1.2768	0.1214
2J97A	emdecoy1186_2J97A	2J97A	1.94	-1.3953	0.0928
2J97A	emdecoy1187_2J97A	2J97A	3.06	-0.0914	0.6720
2J97A	emdecoy1188_2J97A	2J97A	2.97	1.5681	1.9642
2J97A	emdecoy1189_2J97A	2J97A	2.90	1.6866	2.0674
2J97A	emdecoy118_2J97A	2J97A	3.05	0.1456	0.8304
2J97A	emdecoy1190_2J97A	2J97A	3.11	1.6866	2.0674
2J97A	emdecoy1191_2J97A	2J97A	2.76	1.6866	2.0674
2J97A	emdecoy1192_2J97A	2J97A	2.71	-1.2768	0.1214
2J97A	emdecoy1193_2J97A	2J97A	2.97	-0.5656	0.3977
2J97A	emdecoy1194_2J97A	2J97A	2.99	0.9754	1.4634
2J97A	emdecoy1195_2J97A	2J97A	3.08	1.3310	1.7605
2J97A	emdecoy1196_2J97A	2J97A	3.05	1.8052	2.1715
2J97A	emdecoy1197_2J97A	2J97A	2.97	-0.0914	0.6720
2J97A	emdecoy1198_2J97A	2J97A	2.31	-1.2768	0.1214
2J97A	emdecoy1199_2J97A	2J97A	2.11	-1.0397	0.1936
2J97A	emdecoy119_2J97A	2J97A	2.59	-0.0914	0.6720
2J97A	emdecoy11_2J97A	2J97A	2.55	-0.0914	0.6720
2J97A	emdecoy1200_2J97A	2J97A	2.70	-0.2100	0.5977
2J97A	emdecoy1201_2J97A	2J97A	2.54	0.1456	0.8304
2J97A	emdecoy1202_2J97A	2J97A	2.30	-1.5139	0.0690
2J97A	emdecoy1203_2J97A	2J97A	2.21	-1.1583	0.1550
2J97A	emdecoy1204_2J97A	2J97A	2.75	-0.9212	0.2374
2J97A	emdecoy1205_2J97A	2J97A	2.95	-0.0914	0.6720
2J97A	emdecoy1206_2J97A	2J97A	2.78	-0.2100	0.5977
2J97A	emdecoy1207_2J97A	2J97A	2.84	0.8569	1.3671
2J97A	emdecoy1208_2J97A	2J97A	2.49	-0.4470	0.4603
2J97A	emdecoy1209_2J97A	2J97A	2.66	0.8569	1.3671
2J97A	emdecoy120_2J97A	2J97A	2.35	-0.5656	0.3977
2J97A	emdecoy1210_2J97A	2J97A	2.21	-1.2768	0.1214
2J97A	emdecoy1211_2J97A	2J97A	2.99	0.6198	1.1797
2J97A	emdecoy1212_2J97A	2J97A	2.61	-0.8027	0.2861
2J97A	emdecoy1213_2J97A	2J97A	2.58	0.8569	1.3671
2J97A	emdecoy1214_2J97A	2J97A	2.79	-1.2768	0.1214
2J97A	emdecoy1215_2J97A	2J97A	2.92	-0.9212	0.2374
2J97A	emdecoy1216_2J97A	2J97A	2.56	-0.2100	0.5977
2J97A	emdecoy1217_2J97A	2J97A	2.56	-0.0914	0.6720
2J97A	emdecoy1218_2J97A	2J97A	2.50	-0.3285	0.5270
2J97A	emdecoy1219_2J97A	2J97A	2.19	-1.2768	0.1214
2J97A	emdecoy121_2J97A	2J97A	2.63	0.3827	1.0002
2J97A	emdecoy1220_2J97A	2J97A	2.96	0.1456	0.8304
2J97A	emdecoy1221_2J97A	2J97A	2.53	0.0271	0.7496
2J97A	emdecoy1222_2J97A	2J97A	2.39	-1.1583	0.1550
2J97A	emdecoy1223_2J97A	2J97A	2.72	1.9237	2.2762
2J97A	emdecoy1224_2J97A	2J97A	2.26	-1.3953	0.0928
2J97A	emdecoy1225_2J97A	2J97A	2.67	1.6866	2.0674
2J97A	emdecoy1226_2J97A	2J97A	2.49	-0.5656	0.3977
2J97A	emdecoy1227_2J97A	2J97A	1.93	-1.0397	0.1936
2J97A	emdecoy1228_2J97A	2J97A	2.21	-1.2768	0.1214
2J97A	emdecoy1229_2J97A	2J97A	2.50	-1.0397	0.1936
2J97A	emdecoy122_2J97A	2J97A	2.60	-0.8027	0.2861
2J97A	emdecoy1230_2J97A	2J97A	2.54	0.6198	1.1797
2J97A	emdecoy1231_2J97A	2J97A	2.60	0.0271	0.7496
2J97A	emdecoy1232_2J97A	2J97A	2.49	0.1456	0.8304
2J97A	emdecoy1233_2J97A	2J97A	2.71	0.0271	0.7496
2J97A	emdecoy1234_2J97A	2J97A	2.86	0.2642	0.9140
2J97A	emdecoy1235_2J97A	2J97A	2.53	0.0271	0.7496
2J97A	emdecoy1236_2J97A	2J97A	2.85	0.0271	0.7496
2J97A	emdecoy1237_2J97A	2J97A	2.70	0.1456	0.8304
2J97A	emdecoy1238_2J97A	2J97A	2.90	0.5013	1.0889
2J97A	emdecoy1239_2J97A	2J97A	2.80	0.5013	1.0889
2J97A	emdecoy123_2J97A	2J97A	1.86	-1.1583	0.1550
2J97A	emdecoy1240_2J97A	2J97A	2.85	0.2642	0.9140
2J97A	emdecoy1241_2J97A	2J97A	2.75	-0.0914	0.6720
2J97A	emdecoy1242_2J97A	2J97A	2.47	0.7383	1.2725
2J97A	emdecoy1243_2J97A	2J97A	3.02	1.0939	1.5611
2J97A	emdecoy1244_2J97A	2J97A	3.02	-0.8027	0.2861
2J97A	emdecoy1245_2J97A	2J97A	2.77	0.1456	0.8304
2J97A	emdecoy1246_2J97A	2J97A	2.84	0.8569	1.3671
2J97A	emdecoy1247_2J97A	2J97A	2.60	0.0271	0.7496
2J97A	emdecoy1248_2J97A	2J97A	2.70	0.5013	1.0889
2J97A	emdecoy1249_2J97A	2J97A	2.99	0.6198	1.1797
2J97A	emdecoy124_2J97A	2J97A	1.93	-1.3953	0.0928
2J97A	emdecoy1250_2J97A	2J97A	2.74	-1.0397	0.1936
2J97A	emdecoy1251_2J97A	2J97A	2.42	-1.3953	0.0928
2J97A	emdecoy1252_2J97A	2J97A	2.67	-0.8027	0.2861
2J97A	emdecoy1253_2J97A	2J97A	2.85	-0.9212	0.2374
2J97A	emdecoy1254_2J97A	2J97A	2.62	-0.3285	0.5270
2J97A	emdecoy1255_2J97A	2J97A	2.55	-0.4470	0.4603
2J97A	emdecoy1256_2J97A	2J97A	2.71	-0.9212	0.2374
2J97A	emdecoy1257_2J97A	2J97A	2.43	-1.1583	0.1550
2J97A	emdecoy1258_2J97A	2J97A	2.37	-1.1583	0.1550
2J97A	emdecoy1259_2J97A	2J97A	2.94	0.5013	1.0889
2J97A	emdecoy125_2J97A	2J97A	2.31	-1.2768	0.1214
2J97A	emdecoy1260_2J97A	2J97A	2.70	0.0271	0.7496
2J97A	emdecoy1261_2J97A	2J97A	2.44	-1.3953	0.0928
2J97A	emdecoy1262_2J97A	2J97A	2.65	0.1456	0.8304
2J97A	emdecoy1263_2J97A	2J97A	2.59	-1.2768	0.1214
2J97A	emdecoy1264_2J97A	2J97A	2.87	1.2125	1.6602
2J97A	emdecoy1265_2J97A	2J97A	2.71	0.3827	1.0002
2J97A	emdecoy1266_2J97A	2J97A	3.03	0.3827	1.0002
2J97A	emdecoy1267_2J97A	2J97A	2.31	-0.5656	0.3977
2J97A	emdecoy1268_2J97A	2J97A	2.67	0.2642	0.9140
2J97A	emdecoy1269_2J97A	2J97A	2.64	-0.5656	0.3977
2J97A	emdecoy126_2J97A	2J97A	2.58	-0.6841	0.3396
2J97A	emdecoy1270_2J97A	2J97A	2.20	-0.9212	0.2374
2J97A	emdecoy1271_2J97A	2J97A	2.71	1.6866	2.0674
2J97A	emdecoy1272_2J97A	2J97A	3.09	1.9237	2.2762
2J97A	emdecoy1273_2J97A	2J97A	3.20	-0.3285	0.5270
2J97A	emdecoy1274_2J97A	2J97A	2.83	1.9237	2.2762
2J97A	emdecoy1275_2J97A	2J97A	2.32	-1.2768	0.1214
2J97A	emdecoy1276_2J97A	2J97A	3.03	0.2642	0.9140
2J97A	emdecoy1277_2J97A	2J97A	2.85	0.7383	1.2725
2J97A	emdecoy1278_2J97A	2J97A	2.41	-0.6841	0.3396
2J97A	emdecoy1279_2J97A	2J97A	2.42	-0.5656	0.3977
2J97A	emdecoy127_2J97A	2J97A	2.42	-0.6841	0.3396
2J97A	emdecoy1280_2J97A	2J97A	2.65	-0.8027	0.2861
2J97A	emdecoy1281_2J97A	2J97A	2.38	-0.9212	0.2374
2J97A	emdecoy1282_2J97A	2J97A	2.38	-0.9212	0.2374
2J97A	emdecoy1283_2J97A	2J97A	2.66	0.5013	1.0889
2J97A	emdecoy1284_2J97A	2J97A	2.67	0.5013	1.0889
2J97A	emdecoy1285_2J97A	2J97A	2.81	-0.0914	0.6720
2J97A	emdecoy1286_2J97A	2J97A	2.67	0.5013	1.0889
2J97A	emdecoy1287_2J97A	2J97A	2.43	0.6198	1.1797
2J97A	emdecoy1288_2J97A	2J97A	2.78	0.2642	0.9140
2J97A	emdecoy1289_2J97A	2J97A	2.52	0.5013	1.0889
2J97A	emdecoy128_2J97A	2J97A	2.74	-0.5656	0.3977
2J97A	emdecoy1290_2J97A	2J97A	2.41	0.2642	0.9140
2J97A	emdecoy1291_2J97A	2J97A	2.94	0.8569	1.3671
2J97A	emdecoy1292_2J97A	2J97A	2.72	1.0939	1.5611
2J97A	emdecoy1293_2J97A	2J97A	2.43	-0.9212	0.2374
2J97A	emdecoy1294_2J97A	2J97A	2.79	0.2642	0.9140
2J97A	emdecoy1295_2J97A	2J97A	2.92	0.7383	1.2725
2J97A	emdecoy1296_2J97A	2J97A	2.65	0.1456	0.8304
2J97A	emdecoy1297_2J97A	2J97A	2.87	0.8569	1.3671
2J97A	emdecoy1298_2J97A	2J97A	2.76	0.0271	0.7496
2J97A	emdecoy1299_2J97A	2J97A	2.73	0.1456	0.8304
2J97A	emdecoy129_2J97A	2J97A	2.71	-0.3285	0.5270
2J97A	emdecoy12_2J97A	2J97A	1.99	-1.3953	0.0928
2J97A	emdecoy1300_2J97A	2J97A	2.82	-0.2100	0.5977
2J97A	emdecoy1301_2J97A	2J97A	2.58	-1.0397	0.1936
2J97A	emdecoy1302_2J97A	2J97A	2.82	-0.9212	0.2374
2J97A	emdecoy1303_2J97A	2J97A	2.67	-0.0914	0.6720
2J97A	emdecoy1304_2J97A	2J97A	2.94	-0.2100	0.5977
2J97A	emdecoy1305_2J97A	2J97A	2.04	-1.2768	0.1214
2J97A	emdecoy1306_2J97A	2J97A	2.77	0.3827	1.0002
2J97A	emdecoy1307_2J97A	2J97A	2.79	-0.4470	0.4603
2J97A	emdecoy1308_2J97A	2J97A	2.70	-0.3285	0.5270
2J97A	emdecoy1309_2J97A	2J97A	2.91	-0.6841	0.3396
2J97A	emdecoy130_2J97A	2J97A	2.39	-0.5656	0.3977
2J97A	emdecoy1310_2J97A	2J97A	2.80	1.2125	1.6602
2J97A	emdecoy1311_2J97A	2J97A	2.76	0.0271	0.7496
2J97A	emdecoy1312_2J97A	2J97A	2.87	-1.0397	0.1936
2J97A	emdecoy1313_2J97A	2J97A	2.65	0.0271	0.7496
2J97A	emdecoy1314_2J97A	2J97A	2.71	-0.2100	0.5977
2J97A	emdecoy1315_2J97A	2J97A	2.93	-0.6841	0.3396
2J97A	emdecoy1316_2J97A	2J97A	2.28	-0.6841	0.3396
2J97A	emdecoy1317_2J97A	2J97A	2.71	0.0271	0.7496
2J97A	emdecoy1318_2J97A	2J97A	1.97	-1.2768	0.1214
2J97A	emdecoy1319_2J97A	2J97A	2.86	0.0271	0.7496
2J97A	emdecoy131_2J97A	2J97A	2.18	-0.3285	0.5270
2J97A	emdecoy1320_2J97A	2J97A	2.49	-0.5656	0.3977
2J97A	emdecoy1321_2J97A	2J97A	2.94	0.2642	0.9140
2J97A	emdecoy1322_2J97A	2J97A	2.70	0.1456	0.8304
2J97A	emdecoy1323_2J97A	2J97A	2.41	-0.6841	0.3396
2J97A	emdecoy1324_2J97A	2J97A	2.44	-1.0397	0.1936
2J97A	emdecoy1325_2J97A	2J97A	2.82	-0.6841	0.3396
2J97A	emdecoy1326_2J97A	2J97A	2.76	-0.0914	0.6720
2J97A	emdecoy1327_2J97A	2J97A	2.73	-0.5656	0.3977
2J97A	emdecoy1328_2J97A	2J97A	2.24	-1.0397	0.1936
2J97A	emdecoy1329_2J97A	2J97A	2.64	-0.8027	0.2861
2J97A	emdecoy132_2J97A	2J97A	2.82	-0.2100	0.5977
2J97A	emdecoy1330_2J97A	2J97A	2.80	0.0271	0.7496
2J97A	emdecoy1331_2J97A	2J97A	2.48	0.3827	1.0002
2J97A	emdecoy1332_2J97A	2J97A	2.62	0.5013	1.0889
2J97A	emdecoy1333_2J97A	2J97A	2.88	0.3827	1.0002
2J97A	emdecoy1334_2J97A	2J97A	2.85	0.3827	1.0002
2J97A	emdecoy1335_2J97A	2J97A	2.69	0.6198	1.1797
2J97A	emdecoy1336_2J97A	2J97A	2.89	-0.0914	0.6720
2J97A	emdecoy1337_2J97A	2J97A	2.31	-1.0397	0.1936
2J97A	emdecoy1338_2J97A	2J97A	2.78	-0.2100	0.5977
2J97A	emdecoy1339_2J97A	2J97A	2.78	0.2642	0.9140
2J97A	emdecoy133_2J97A	2J97A	2.74	-0.3285	0.5270
2J97A	emdecoy1340_2J97A	2J97A	3.00	0.8569	1.3671
2J97A	emdecoy1341_2J97A	2J97A	2.49	0.3827	1.0002
2J97A	emdecoy1342_2J97A	2J97A	2.49	-0.9212	0.2374
2J97A	emdecoy1343_2J97A	2J97A	2.81	-0.2100	0.5977
2J97A	emdecoy1344_2J97A	2J97A	2.47	0.7383	1.2725
2J97A	emdecoy1345_2J97A	2J97A	2.48	-0.4470	0.4603
2J97A	emdecoy1346_2J97A	2J97A	2.62	-0.6841	0.3396
2J97A	emdecoy1347_2J97A	2J97A	2.92	-0.8027	0.2861
2J97A	emdecoy1348_2J97A	2J97A	2.56	-0.0914	0.6720
2J97A	emdecoy1349_2J97A	2J97A	2.45	0.3827	1.0002
2J97A	emdecoy134_2J97A	2J97A	2.68	-0.2100	0.5977
2J97A	emdecoy1350_2J97A	2J97A	2.83	-1.0397	0.1936
2J97A	emdecoy1351_2J97A	2J97A	2.92	-0.0914	0.6720
2J97A	emdecoy1352_2J97A	2J97A	2.74	-0.0914	0.6720
2J97A	emdecoy1353_2J97A	2J97A	1.57	-1.5139	0.0690
2J97A	emdecoy1354_2J97A	2J97A	3.14	0.1456	0.8304
2J97A	emdecoy1355_2J97A	2J97A	2.62	-1.1583	0.1550
2J97A	emdecoy1356_2J97A	2J97A	2.74	-0.3285	0.5270
2J97A	emdecoy1357_2J97A	2J97A	2.72	-0.8027	0.2861
2J97A	emdecoy1358_2J97A	2J97A	2.58	-0.2100	0.5977
2J97A	emdecoy1359_2J97A	2J97A	2.66	-0.2100	0.5977
2J97A	emdecoy135_2J97A	2J97A	2.83	0.0271	0.7496
2J97A	emdecoy1360_2J97A	2J97A	2.77	-0.2100	0.5977
2J97A	emdecoy1361_2J97A	2J97A	2.81	-0.5656	0.3977
2J97A	emdecoy1362_2J97A	2J97A	1.92	-0.9212	0.2374
2J97A	emdecoy1363_2J97A	2J97A	3.09	0.3827	1.0002
2J97A	emdecoy1364_2J97A	2J97A	2.86	-0.6841	0.3396
2J97A	emdecoy1365_2J97A	2J97A	2.87	-0.6841	0.3396
2J97A	emdecoy1366_2J97A	2J97A	2.38	-1.2768	0.1214
2J97A	emdecoy1367_2J97A	2J97A	2.26	-1.5139	0.0690
2J97A	emdecoy1368_2J97A	2J97A	2.99	0.0271	0.7496
2J97A	emdecoy1369_2J97A	2J97A	2.62	0.5013	1.0889
2J97A	emdecoy136_2J97A	2J97A	2.54	-1.2768	0.1214
2J97A	emdecoy1370_2J97A	2J97A	2.93	-0.8027	0.2861
2J97A	emdecoy1371_2J97A	2J97A	2.67	-0.6841	0.3396
2J97A	emdecoy1372_2J97A	2J97A	2.51	-0.4470	0.4603
2J97A	emdecoy1373_2J97A	2J97A	2.90	0.6198	1.1797
2J97A	emdecoy1374_2J97A	2J97A	2.38	-0.9212	0.2374
2J97A	emdecoy1375_2J97A	2J97A	3.18	0.3827	1.0002
2J97A	emdecoy1376_2J97A	2J97A	2.42	-1.0397	0.1936
2J97A	emdecoy1377_2J97A	2J97A	2.51	0.0271	0.7496
2J97A	emdecoy1378_2J97A	2J97A	2.74	-1.0397	0.1936
2J97A	emdecoy1379_2J97A	2J97A	2.77	0.0271	0.7496
2J97A	emdecoy137_2J97A	2J97A	2.45	-0.9212	0.2374
2J97A	emdecoy1380_2J97A	2J97A	2.48	-0.4470	0.4603
2J97A	emdecoy1381_2J97A	2J97A	2.81	0.5013	1.0889
2J97A	emdecoy1382_2J97A	2J97A	3.02	0.0271	0.7496
2J97A	emdecoy1383_2J97A	2J97A	2.53	-0.9212	0.2374
2J97A	emdecoy1384_2J97A	2J97A	2.59	-0.9212	0.2374
2J97A	emdecoy1385_2J97A	2J97A	2.47	-0.9212	0.2374
2J97A	emdecoy1386_2J97A	2J97A	2.52	-0.9212	0.2374
2J97A	emdecoy1387_2J97A	2J97A	2.64	-1.0397	0.1936
2J97A	emdecoy1388_2J97A	2J97A	2.57	-1.0397	0.1936
2J97A	emdecoy1389_2J97A	2J97A	2.52	-1.0397	0.1936
2J97A	emdecoy138_2J97A	2J97A	2.55	0.2642	0.9140
2J97A	emdecoy1390_2J97A	2J97A	2.34	-0.4470	0.4603
2J97A	emdecoy1391_2J97A	2J97A	2.31	-0.4470	0.4603
2J97A	emdecoy1392_2J97A	2J97A	2.86	-0.0914	0.6720
2J97A	emdecoy1393_2J97A	2J97A	2.74	0.5013	1.0889
2J97A	emdecoy1394_2J97A	2J97A	2.30	-1.1583	0.1550
2J97A	emdecoy1395_2J97A	2J97A	2.67	0.0271	0.7496
2J97A	emdecoy1396_2J97A	2J97A	2.58	-0.6841	0.3396
2J97A	emdecoy1397_2J97A	2J97A	2.55	0.1456	0.8304
2J97A	emdecoy1398_2J97A	2J97A	2.50	-0.2100	0.5977
2J97A	emdecoy1399_2J97A	2J97A	2.69	-0.5656	0.3977
2J97A	emdecoy139_2J97A	2J97A	2.55	-0.3285	0.5270
2J97A	emdecoy13_2J97A	2J97A	2.71	0.2642	0.9140
2J97A	emdecoy1400_2J97A	2J97A	3.15	-0.3285	0.5270
2J97A	emdecoy1401_2J97A	2J97A	2.87	-0.8027	0.2861
2J97A	emdecoy1402_2J97A	2J97A	2.40	0.0271	0.7496
2J97A	emdecoy1403_2J97A	2J97A	2.81	-0.3285	0.5270
2J97A	emdecoy1404_2J97A	2J97A	2.17	-0.2100	0.5977
2J97A	emdecoy1405_2J97A	2J97A	2.76	-0.4470	0.4603
2J97A	emdecoy1406_2J97A	2J97A	2.36	-1.1583	0.1550
2J97A	emdecoy1407_2J97A	2J97A	2.92	-0.3285	0.5270
2J97A	emdecoy1408_2J97A	2J97A	2.52	-0.6841	0.3396
2J97A	emdecoy1409_2J97A	2J97A	3.15	0.2642	0.9140
2J97A	emdecoy140_2J97A	2J97A	2.61	-0.0914	0.6720
2J97A	emdecoy1410_2J97A	2J97A	3.12	-0.0914	0.6720
2J97A	emdecoy1411_2J97A	2J97A	2.60	0.2642	0.9140
2J97A	emdecoy1412_2J97A	2J97A	2.68	0.3827	1.0002
2J97A	emdecoy1413_2J97A	2J97A	2.60	0.3827	1.0002
2J97A	emdecoy1414_2J97A	2J97A	2.79	-0.3285	0.5270
2J97A	emdecoy1415_2J97A	2J97A	2.59	0.0271	0.7496
2J97A	emdecoy1416_2J97A	2J97A	2.87	-0.2100	0.5977
2J97A	emdecoy1417_2J97A	2J97A	2.83	0.3827	1.0002
2J97A	emdecoy1418_2J97A	2J97A	2.89	-0.4470	0.4603
2J97A	emdecoy1419_2J97A	2J97A	3.00	0.1456	0.8304
2J97A	emdecoy141_2J97A	2J97A	2.76	-0.2100	0.5977
2J97A	emdecoy1420_2J97A	2J97A	2.72	0.0271	0.7496
2J97A	emdecoy1421_2J97A	2J97A	2.74	0.6198	1.1797
2J97A	emdecoy1422_2J97A	2J97A	2.84	0.5013	1.0889
2J97A	emdecoy1423_2J97A	2J97A	2.84	-0.2100	0.5977
2J97A	emdecoy1424_2J97A	2J97A	2.95	0.0271	0.7496
2J97A	emdecoy1425_2J97A	2J97A	3.10	0.5013	1.0889
2J97A	emdecoy1426_2J97A	2J97A	2.40	-0.5656	0.3977
2J97A	emdecoy1427_2J97A	2J97A	2.43	-0.6841	0.3396
2J97A	emdecoy1428_2J97A	2J97A	2.50	0.1456	0.8304
2J97A	emdecoy1429_2J97A	2J97A	2.71	-0.3285	0.5270
2J97A	emdecoy142_2J97A	2J97A	2.76	0.0271	0.7496
2J97A	emdecoy1430_2J97A	2J97A	2.93	-0.6841	0.3396
2J97A	emdecoy1431_2J97A	2J97A	2.59	0.6198	1.1797
2J97A	emdecoy1432_2J97A	2J97A	2.83	0.2642	0.9140
2J97A	emdecoy1433_2J97A	2J97A	2.69	-0.4470	0.4603
2J97A	emdecoy1434_2J97A	2J97A	2.62	-0.5656	0.3977
2J97A	emdecoy1435_2J97A	2J97A	2.67	-0.5656	0.3977
2J97A	emdecoy1436_2J97A	2J97A	2.24	-1.0397	0.1936
2J97A	emdecoy1437_2J97A	2J97A	2.94	-0.3285	0.5270
2J97A	emdecoy1438_2J97A	2J97A	2.63	1.0939	1.5611
2J97A	emdecoy1439_2J97A	2J97A	3.18	0.6198	1.1797
2J97A	emdecoy143_2J97A	2J97A	2.74	-0.6841	0.3396
2J97A	emdecoy1440_2J97A	2J97A	3.06	0.6198	1.1797
2J97A	emdecoy1441_2J97A	2J97A	2.25	-1.0397	0.1936
2J97A	emdecoy1442_2J97A	2J97A	2.63	-0.3285	0.5270
2J97A	emdecoy1443_2J97A	2J97A	2.35	-0.9212	0.2374
2J97A	emdecoy1444_2J97A	2J97A	2.42	-1.0397	0.1936
2J97A	emdecoy1445_2J97A	2J97A	2.42	-1.0397	0.1936
2J97A	emdecoy1446_2J97A	2J97A	2.39	-1.2768	0.1214
2J97A	emdecoy1447_2J97A	2J97A	2.33	-0.9212	0.2374
2J97A	emdecoy1448_2J97A	2J97A	2.28	-0.9212	0.2374
2J97A	emdecoy1449_2J97A	2J97A	2.31	-0.9212	0.2374
2J97A	emdecoy144_2J97A	2J97A	2.12	-1.1583	0.1550
2J97A	emdecoy1450_2J97A	2J97A	2.83	0.2642	0.9140
2J97A	emdecoy1451_2J97A	2J97A	2.45	0.1456	0.8304
2J97A	emdecoy1452_2J97A	2J97A	2.58	-0.2100	0.5977
2J97A	emdecoy1453_2J97A	2J97A	2.30	-0.6841	0.3396
2J97A	emdecoy1454_2J97A	2J97A	2.88	-0.4470	0.4603
2J97A	emdecoy1455_2J97A	2J97A	2.52	0.1456	0.8304
2J97A	emdecoy1456_2J97A	2J97A	2.65	0.5013	1.0889
2J97A	emdecoy1457_2J97A	2J97A	2.96	0.0271	0.7496
2J97A	emdecoy1458_2J97A	2J97A	2.82	0.9754	1.4634
2J97A	emdecoy1459_2J97A	2J97A	2.68	0.2642	0.9140
2J97A	emdecoy145_2J97A	2J97A	2.92	-0.2100	0.5977
2J97A	emdecoy1460_2J97A	2J97A	2.12	-0.0914	0.6720
2J97A	emdecoy1461_2J97A	2J97A	2.62	-0.0914	0.6720
2J97A	emdecoy1462_2J97A	2J97A	2.63	0.0271	0.7496
2J97A	emdecoy1463_2J97A	2J97A	2.70	0.0271	0.7496
2J97A	emdecoy1464_2J97A	2J97A	2.60	-0.3285	0.5270
2J97A	emdecoy1465_2J97A	2J97A	2.84	-0.2100	0.5977
2J97A	emdecoy1466_2J97A	2J97A	2.95	0.3827	1.0002
2J97A	emdecoy1467_2J97A	2J97A	2.61	0.1456	0.8304
2J97A	emdecoy1468_2J97A	2J97A	2.92	0.1456	0.8304
2J97A	emdecoy1469_2J97A	2J97A	2.66	0.2642	0.9140
2J97A	emdecoy146_2J97A	2J97A	2.94	-0.2100	0.5977
2J97A	emdecoy1470_2J97A	2J97A	2.88	0.1456	0.8304
2J97A	emdecoy1471_2J97A	2J97A	2.97	1.3310	1.7605
2J97A	emdecoy1472_2J97A	2J97A	2.55	-0.3285	0.5270
2J97A	emdecoy1473_2J97A	2J97A	2.58	-0.0914	0.6720
2J97A	emdecoy1474_2J97A	2J97A	2.54	0.0271	0.7496
2J97A	emdecoy1475_2J97A	2J97A	2.52	0.0271	0.7496
2J97A	emdecoy1476_2J97A	2J97A	3.09	1.6866	2.0674
2J97A	emdecoy1477_2J97A	2J97A	2.61	0.1456	0.8304
2J97A	emdecoy1478_2J97A	2J97A	3.20	0.5013	1.0889
2J97A	emdecoy1479_2J97A	2J97A	2.44	0.2642	0.9140
2J97A	emdecoy147_2J97A	2J97A	2.81	0.7383	1.2725
2J97A	emdecoy1480_2J97A	2J97A	3.03	0.6198	1.1797
2J97A	emdecoy1481_2J97A	2J97A	2.56	-0.6841	0.3396
2J97A	emdecoy1482_2J97A	2J97A	2.52	-0.6841	0.3396
2J97A	emdecoy1483_2J97A	2J97A	2.60	0.0271	0.7496
2J97A	emdecoy1484_2J97A	2J97A	2.53	0.1456	0.8304
2J97A	emdecoy1485_2J97A	2J97A	2.92	0.9754	1.4634
2J97A	emdecoy1486_2J97A	2J97A	2.94	0.8569	1.3671
2J97A	emdecoy1487_2J97A	2J97A	2.85	0.1456	0.8304
2J97A	emdecoy1488_2J97A	2J97A	2.43	-0.4470	0.4603
2J97A	emdecoy1489_2J97A	2J97A	2.32	-0.6841	0.3396
2J97A	emdecoy148_2J97A	2J97A	2.83	-0.3285	0.5270
2J97A	emdecoy1490_2J97A	2J97A	2.44	-1.0397	0.1936
2J97A	emdecoy1491_2J97A	2J97A	2.36	-0.9212	0.2374
2J97A	emdecoy1492_2J97A	2J97A	2.19	-0.3285	0.5270
2J97A	emdecoy1493_2J97A	2J97A	2.43	-0.4470	0.4603
2J97A	emdecoy1494_2J97A	2J97A	2.33	-0.3285	0.5270
2J97A	emdecoy1495_2J97A	2J97A	2.81	0.0271	0.7496
2J97A	emdecoy1496_2J97A	2J97A	2.75	0.0271	0.7496
2J97A	emdecoy1497_2J97A	2J97A	2.60	0.2642	0.9140
2J97A	emdecoy1498_2J97A	2J97A	2.73	0.2642	0.9140
2J97A	emdecoy1499_2J97A	2J97A	2.80	-0.3285	0.5270
2J97A	emdecoy149_2J97A	2J97A	2.34	0.5013	1.0889
2J97A	emdecoy14_2J97A	2J97A	2.42	-0.4470	0.4603
2J97A	emdecoy1500_2J97A	2J97A	2.92	-0.3285	0.5270
2J97A	emdecoy1501_2J97A	2J97A	2.45	-0.5656	0.3977
2J97A	emdecoy1502_2J97A	2J97A	2.87	-0.0914	0.6720
2J97A	emdecoy1503_2J97A	2J97A	2.56	-0.0914	0.6720
2J97A	emdecoy1504_2J97A	2J97A	2.56	-1.0397	0.1936
2J97A	emdecoy1505_2J97A	2J97A	2.25	-0.5656	0.3977
2J97A	emdecoy1506_2J97A	2J97A	2.42	-1.5139	0.0690
2J97A	emdecoy1507_2J97A	2J97A	2.85	-1.1583	0.1550
2J97A	emdecoy1508_2J97A	2J97A	2.33	-1.3953	0.0928
2J97A	emdecoy1509_2J97A	2J97A	2.36	-1.5139	0.0690
2J97A	emdecoy150_2J97A	2J97A	2.62	-0.3285	0.5270
2J97A	emdecoy1510_2J97A	2J97A	2.72	-0.0914	0.6720
2J97A	emdecoy1511_2J97A	2J97A	2.95	0.5013	1.0889
2J97A	emdecoy1512_2J97A	2J97A	2.55	0.7383	1.2725
2J97A	emdecoy1513_2J97A	2J97A	2.54	-0.9212	0.2374
2J97A	emdecoy1514_2J97A	2J97A	2.80	-0.2100	0.5977
2J97A	emdecoy1515_2J97A	2J97A	2.79	-0.9212	0.2374
2J97A	emdecoy1516_2J97A	2J97A	2.51	-0.5656	0.3977
2J97A	emdecoy1517_2J97A	2J97A	2.45	-1.2768	0.1214
2J97A	emdecoy1518_2J97A	2J97A	2.78	-1.3953	0.0928
2J97A	emdecoy1519_2J97A	2J97A	2.85	-1.1583	0.1550
2J97A	emdecoy151_2J97A	2J97A	2.64	-0.8027	0.2861
2J97A	emdecoy1520_2J97A	2J97A	2.73	-0.5656	0.3977
2J97A	emdecoy1521_2J97A	2J97A	2.60	0.0271	0.7496
2J97A	emdecoy1522_2J97A	2J97A	2.83	-1.2768	0.1214
2J97A	emdecoy1523_2J97A	2J97A	2.56	-1.0397	0.1936
2J97A	emdecoy1524_2J97A	2J97A	2.84	-1.3953	0.0928
2J97A	emdecoy1525_2J97A	2J97A	2.58	-0.8027	0.2861
2J97A	emdecoy1526_2J97A	2J97A	2.89	-0.9212	0.2374
2J97A	emdecoy1527_2J97A	2J97A	2.53	-0.9212	0.2374
2J97A	emdecoy1528_2J97A	2J97A	1.77	-1.1583	0.1550
2J97A	emdecoy1529_2J97A	2J97A	2.54	-1.2768	0.1214
2J97A	emdecoy152_2J97A	2J97A	2.19	-0.8027	0.2861
2J97A	emdecoy1530_2J97A	2J97A	2.84	-1.0397	0.1936
2J97A	emdecoy1531_2J97A	2J97A	3.00	-0.3285	0.5270
2J97A	emdecoy1532_2J97A	2J97A	2.46	-0.6841	0.3396
2J97A	emdecoy1533_2J97A	2J97A	2.34	-1.5139	0.0690
2J97A	emdecoy1534_2J97A	2J97A	1.97	-1.0397	0.1936
2J97A	emdecoy1535_2J97A	2J97A	2.50	-1.1583	0.1550
2J97A	emdecoy1536_2J97A	2J97A	3.06	-0.5656	0.3977
2J97A	emdecoy1537_2J97A	2J97A	2.36	-0.8027	0.2861
2J97A	emdecoy1538_2J97A	2J97A	2.23	-0.9212	0.2374
2J97A	emdecoy1539_2J97A	2J97A	2.78	1.5681	1.9642
2J97A	emdecoy153_2J97A	2J97A	2.56	-0.4470	0.4603
2J97A	emdecoy1540_2J97A	2J97A	3.04	0.0271	0.7496
2J97A	emdecoy1541_2J97A	2J97A	1.82	-1.1583	0.1550
2J97A	emdecoy1542_2J97A	2J97A	2.80	1.4496	1.8618
2J97A	emdecoy1543_2J97A	2J97A	2.40	-0.2100	0.5977
2J97A	emdecoy1544_2J97A	2J97A	2.76	-0.5656	0.3977
2J97A	emdecoy1545_2J97A	2J97A	2.85	-0.2100	0.5977
2J97A	emdecoy1546_2J97A	2J97A	2.97	-0.5656	0.3977
2J97A	emdecoy1547_2J97A	2J97A	3.16	0.7383	1.2725
2J97A	emdecoy1548_2J97A	2J97A	2.77	-0.3285	0.5270
2J97A	emdecoy1549_2J97A	2J97A	3.19	1.0939	1.5611
2J97A	emdecoy154_2J97A	2J97A	3.01	-1.1583	0.1550
2J97A	emdecoy1550_2J97A	2J97A	2.64	0.0271	0.7496
2J97A	emdecoy1551_2J97A	2J97A	2.70	-0.5656	0.3977
2J97A	emdecoy1552_2J97A	2J97A	2.82	0.1456	0.8304
2J97A	emdecoy1553_2J97A	2J97A	3.11	-1.2768	0.1214
2J97A	emdecoy1554_2J97A	2J97A	2.16	-1.3953	0.0928
2J97A	emdecoy1555_2J97A	2J97A	2.38	-1.1583	0.1550
2J97A	emdecoy1556_2J97A	2J97A	2.86	-0.0914	0.6720
2J97A	emdecoy1557_2J97A	2J97A	3.04	-0.5656	0.3977
2J97A	emdecoy1558_2J97A	2J97A	2.49	-1.0397	0.1936
2J97A	emdecoy1559_2J97A	2J97A	2.81	-1.0397	0.1936
2J97A	emdecoy155_2J97A	2J97A	2.41	0.0271	0.7496
2J97A	emdecoy1560_2J97A	2J97A	3.16	-0.3285	0.5270
2J97A	emdecoy1561_2J97A	2J97A	2.75	-1.2768	0.1214
2J97A	emdecoy1562_2J97A	2J97A	2.33	-1.0397	0.1936
2J97A	emdecoy1563_2J97A	2J97A	2.85	0.1456	0.8304
2J97A	emdecoy1564_2J97A	2J97A	2.62	0.5013	1.0889
2J97A	emdecoy1565_2J97A	2J97A	2.88	0.7383	1.2725
2J97A	emdecoy1566_2J97A	2J97A	2.34	-1.1583	0.1550
2J97A	emdecoy1567_2J97A	2J97A	1.97	-1.1583	0.1550
2J97A	emdecoy1568_2J97A	2J97A	3.25	-1.0397	0.1936
2J97A	emdecoy1569_2J97A	2J97A	2.84	-0.9212	0.2374
2J97A	emdecoy156_2J97A	2J97A	2.60	-1.0397	0.1936
2J97A	emdecoy1570_2J97A	2J97A	2.40	-1.1583	0.1550
2J97A	emdecoy1571_2J97A	2J97A	2.81	-1.2768	0.1214
2J97A	emdecoy1572_2J97A	2J97A	3.26	-0.5656	0.3977
2J97A	emdecoy1573_2J97A	2J97A	2.23	-1.0397	0.1936
2J97A	emdecoy1574_2J97A	2J97A	2.10	-1.2768	0.1214
2J97A	emdecoy1575_2J97A	2J97A	2.75	-0.8027	0.2861
2J97A	emdecoy1576_2J97A	2J97A	2.54	-0.3285	0.5270
2J97A	emdecoy1577_2J97A	2J97A	2.78	0.0271	0.7496
2J97A	emdecoy1578_2J97A	2J97A	2.60	-0.5656	0.3977
2J97A	emdecoy1579_2J97A	2J97A	3.09	-0.8027	0.2861
2J97A	emdecoy157_2J97A	2J97A	2.58	-0.2100	0.5977
2J97A	emdecoy1580_2J97A	2J97A	2.71	-0.0914	0.6720
2J97A	emdecoy1581_2J97A	2J97A	2.46	-1.5139	0.0690
2J97A	emdecoy1582_2J97A	2J97A	2.59	-1.5139	0.0690
2J97A	emdecoy1583_2J97A	2J97A	2.96	-0.9212	0.2374
2J97A	emdecoy1584_2J97A	2J97A	1.76	-1.3953	0.0928
2J97A	emdecoy1585_2J97A	2J97A	3.07	-0.2100	0.5977
2J97A	emdecoy1586_2J97A	2J97A	2.57	-0.2100	0.5977
2J97A	emdecoy1587_2J97A	2J97A	1.94	-1.0397	0.1936
2J97A	emdecoy1588_2J97A	2J97A	2.92	1.0939	1.5611
2J97A	emdecoy1589_2J97A	2J97A	3.44	-1.0397	0.1936
2J97A	emdecoy158_2J97A	2J97A	2.44	-1.0397	0.1936
2J97A	emdecoy1590_2J97A	2J97A	2.95	-0.9212	0.2374
2J97A	emdecoy1591_2J97A	2J97A	2.80	1.3310	1.7605
2J97A	emdecoy1592_2J97A	2J97A	2.57	-1.7510	0.0346
2J97A	emdecoy1593_2J97A	2J97A	2.78	1.3310	1.7605
2J97A	emdecoy1594_2J97A	2J97A	2.67	1.0939	1.5611
2J97A	emdecoy1595_2J97A	2J97A	2.22	-0.8027	0.2861
2J97A	emdecoy1596_2J97A	2J97A	3.27	1.4496	1.8618
2J97A	emdecoy1597_2J97A	2J97A	2.44	-0.5656	0.3977
2J97A	emdecoy1598_2J97A	2J97A	2.62	-0.4470	0.4603
2J97A	emdecoy1599_2J97A	2J97A	2.62	0.1456	0.8304
2J97A	emdecoy159_2J97A	2J97A	2.89	0.1456	0.8304
2J97A	emdecoy15_2J97A	2J97A	2.50	-0.3285	0.5270
2J97A	emdecoy1600_2J97A	2J97A	1.98	-1.3953	0.0928
2J97A	emdecoy1601_2J97A	2J97A	1.97	-1.3953	0.0928
2J97A	emdecoy1602_2J97A	2J97A	2.74	-0.3285	0.5270
2J97A	emdecoy1603_2J97A	2J97A	2.85	-0.4470	0.4603
2J97A	emdecoy1604_2J97A	2J97A	2.64	-1.0397	0.1936
2J97A	emdecoy1605_2J97A	2J97A	2.15	-1.3953	0.0928
2J97A	emdecoy1606_2J97A	2J97A	2.93	-0.9212	0.2374
2J97A	emdecoy1607_2J97A	2J97A	2.63	-0.9212	0.2374
2J97A	emdecoy1608_2J97A	2J97A	2.60	-0.8027	0.2861
2J97A	emdecoy1609_2J97A	2J97A	3.09	-0.2100	0.5977
2J97A	emdecoy160_2J97A	2J97A	2.95	-0.2100	0.5977
2J97A	emdecoy1610_2J97A	2J97A	2.33	-0.5656	0.3977
2J97A	emdecoy1611_2J97A	2J97A	2.17	-0.3285	0.5270
2J97A	emdecoy1612_2J97A	2J97A	2.79	-0.2100	0.5977
2J97A	emdecoy1613_2J97A	2J97A	2.88	-0.3285	0.5270
2J97A	emdecoy1614_2J97A	2J97A	2.35	-1.1583	0.1550
2J97A	emdecoy1615_2J97A	2J97A	3.03	0.8569	1.3671
2J97A	emdecoy1616_2J97A	2J97A	3.03	0.8569	1.3671
2J97A	emdecoy1617_2J97A	2J97A	2.69	-1.0397	0.1936
2J97A	emdecoy1618_2J97A	2J97A	2.77	-1.2768	0.1214
2J97A	emdecoy1619_2J97A	2J97A	2.57	-0.6841	0.3396
2J97A	emdecoy161_2J97A	2J97A	2.95	-0.3285	0.5270
2J97A	emdecoy1620_2J97A	2J97A	2.94	-0.9212	0.2374
2J97A	emdecoy1621_2J97A	2J97A	3.03	-1.3953	0.0928
2J97A	emdecoy1622_2J97A	2J97A	2.99	-1.1583	0.1550
2J97A	emdecoy1623_2J97A	2J97A	2.74	-0.9212	0.2374
2J97A	emdecoy1624_2J97A	2J97A	2.23	-1.0397	0.1936
2J97A	emdecoy1625_2J97A	2J97A	2.40	-1.3953	0.0928
2J97A	emdecoy1626_2J97A	2J97A	2.52	-1.3953	0.0928
2J97A	emdecoy1627_2J97A	2J97A	2.47	0.2642	0.9140
2J97A	emdecoy1628_2J97A	2J97A	2.15	-1.1583	0.1550
2J97A	emdecoy1629_2J97A	2J97A	2.60	0.0271	0.7496
2J97A	emdecoy162_2J97A	2J97A	3.12	-1.0397	0.1936
2J97A	emdecoy1630_2J97A	2J97A	2.57	-1.1583	0.1550
2J97A	emdecoy1631_2J97A	2J97A	1.93	-1.0397	0.1936
2J97A	emdecoy1632_2J97A	2J97A	2.88	1.2125	1.6602
2J97A	emdecoy1633_2J97A	2J97A	1.83	-1.1583	0.1550
2J97A	emdecoy1634_2J97A	2J97A	1.93	-1.0397	0.1936
2J97A	emdecoy1635_2J97A	2J97A	1.95	-1.0397	0.1936
2J97A	emdecoy1636_2J97A	2J97A	2.61	-1.1583	0.1550
2J97A	emdecoy1637_2J97A	2J97A	2.74	0.3827	1.0002
2J97A	emdecoy1638_2J97A	2J97A	2.73	-1.9880	0.0148
2J97A	emdecoy1639_2J97A	2J97A	2.69	-0.2100	0.5977
2J97A	emdecoy163_2J97A	2J97A	2.83	0.1456	0.8304
2J97A	emdecoy1640_2J97A	2J97A	2.97	-0.6841	0.3396
2J97A	emdecoy1641_2J97A	2J97A	2.91	-1.0397	0.1936
2J97A	emdecoy1642_2J97A	2J97A	2.87	0.5013	1.0889
2J97A	emdecoy1643_2J97A	2J97A	3.00	1.0939	1.5611
2J97A	emdecoy1644_2J97A	2J97A	2.62	0.0271	0.7496
2J97A	emdecoy1645_2J97A	2J97A	2.95	0.5013	1.0889
2J97A	emdecoy1646_2J97A	2J97A	2.80	-0.8027	0.2861
2J97A	emdecoy1647_2J97A	2J97A	2.03	-0.3285	0.5270
2J97A	emdecoy1648_2J97A	2J97A	2.57	-0.3285	0.5270
2J97A	emdecoy1649_2J97A	2J97A	2.57	-0.3285	0.5270
2J97A	emdecoy164_2J97A	2J97A	3.23	-0.9212	0.2374
2J97A	emdecoy1650_2J97A	2J97A	1.83	-1.2768	0.1214
2J97A	emdecoy1651_2J97A	2J97A	2.62	0.2642	0.9140
2J97A	emdecoy1652_2J97A	2J97A	2.22	-1.3953	0.0928
2J97A	emdecoy1653_2J97A	2J97A	2.73	-1.0397	0.1936
2J97A	emdecoy1654_2J97A	2J97A	2.89	-0.4470	0.4603
2J97A	emdecoy1655_2J97A	2J97A	2.34	-1.1583	0.1550
2J97A	emdecoy1656_2J97A	2J97A	2.72	-0.4470	0.4603
2J97A	emdecoy1657_2J97A	2J97A	2.79	0.3827	1.0002
2J97A	emdecoy1658_2J97A	2J97A	2.68	-1.2768	0.1214
2J97A	emdecoy1659_2J97A	2J97A	2.81	-0.8027	0.2861
2J97A	emdecoy165_2J97A	2J97A	2.50	-0.4470	0.4603
2J97A	emdecoy1660_2J97A	2J97A	2.80	-1.0397	0.1936
2J97A	emdecoy1661_2J97A	2J97A	2.71	-1.0397	0.1936
2J97A	emdecoy1662_2J97A	2J97A	2.24	-1.2768	0.1214
2J97A	emdecoy1663_2J97A	2J97A	3.00	-1.3953	0.0928
2J97A	emdecoy1664_2J97A	2J97A	2.51	-1.0397	0.1936
2J97A	emdecoy1665_2J97A	2J97A	2.86	-0.6841	0.3396
2J97A	emdecoy1666_2J97A	2J97A	2.84	-0.8027	0.2861
2J97A	emdecoy1667_2J97A	2J97A	2.67	-0.9212	0.2374
2J97A	emdecoy1668_2J97A	2J97A	2.64	-0.9212	0.2374
2J97A	emdecoy1669_2J97A	2J97A	2.00	-1.3953	0.0928
2J97A	emdecoy166_2J97A	2J97A	2.31	0.0271	0.7496
2J97A	emdecoy1670_2J97A	2J97A	2.93	-0.2100	0.5977
2J97A	emdecoy1671_2J97A	2J97A	2.59	-1.1583	0.1550
2J97A	emdecoy1672_2J97A	2J97A	1.99	-1.0397	0.1936
2J97A	emdecoy1673_2J97A	2J97A	2.29	-1.0397	0.1936
2J97A	emdecoy1674_2J97A	2J97A	2.52	-1.1583	0.1550
2J97A	emdecoy1675_2J97A	2J97A	2.92	-1.1583	0.1550
2J97A	emdecoy1676_2J97A	2J97A	1.95	-1.2768	0.1214
2J97A	emdecoy1677_2J97A	2J97A	2.64	-0.6841	0.3396
2J97A	emdecoy1678_2J97A	2J97A	2.77	-0.6841	0.3396
2J97A	emdecoy1679_2J97A	2J97A	2.63	-1.3953	0.0928
2J97A	emdecoy167_2J97A	2J97A	2.65	0.3827	1.0002
2J97A	emdecoy1680_2J97A	2J97A	3.20	-1.5139	0.0690
2J97A	emdecoy1681_2J97A	2J97A	2.92	1.5681	1.9642
2J97A	emdecoy1682_2J97A	2J97A	1.93	-1.0397	0.1936
2J97A	emdecoy1683_2J97A	2J97A	2.46	1.3310	1.7605
2J97A	emdecoy1684_2J97A	2J97A	2.57	-1.1583	0.1550
2J97A	emdecoy1685_2J97A	2J97A	2.34	-1.1583	0.1550
2J97A	emdecoy1686_2J97A	2J97A	2.55	-0.9212	0.2374
2J97A	emdecoy1687_2J97A	2J97A	2.75	1.3310	1.7605
2J97A	emdecoy1688_2J97A	2J97A	3.06	-0.2100	0.5977
2J97A	emdecoy1689_2J97A	2J97A	2.34	-0.5656	0.3977
2J97A	emdecoy168_2J97A	2J97A	2.50	0.2642	0.9140
2J97A	emdecoy1690_2J97A	2J97A	2.20	-0.3285	0.5270
2J97A	emdecoy1691_2J97A	2J97A	3.18	0.3827	1.0002
2J97A	emdecoy1692_2J97A	2J97A	2.99	-1.0397	0.1936
2J97A	emdecoy1693_2J97A	2J97A	2.69	-0.3285	0.5270
2J97A	emdecoy1694_2J97A	2J97A	2.81	0.3827	1.0002
2J97A	emdecoy1695_2J97A	2J97A	2.37	-0.3285	0.5270
2J97A	emdecoy1696_2J97A	2J97A	2.34	-0.3285	0.5270
2J97A	emdecoy1697_2J97A	2J97A	1.84	-0.8027	0.2861
2J97A	emdecoy1698_2J97A	2J97A	3.08	0.1456	0.8304
2J97A	emdecoy1699_2J97A	2J97A	2.81	-0.8027	0.2861
2J97A	emdecoy169_2J97A	2J97A	2.53	0.2642	0.9140
2J97A	emdecoy16_2J97A	2J97A	2.45	-0.5656	0.3977
2J97A	emdecoy1700_2J97A	2J97A	2.75	-1.0397	0.1936
2J97A	emdecoy1701_2J97A	2J97A	1.85	-1.2768	0.1214
2J97A	emdecoy1702_2J97A	2J97A	2.47	-0.8027	0.2861
2J97A	emdecoy1703_2J97A	2J97A	2.43	0.1456	0.8304
2J97A	emdecoy1704_2J97A	2J97A	1.74	-1.2768	0.1214
2J97A	emdecoy1705_2J97A	2J97A	2.77	-0.2100	0.5977
2J97A	emdecoy1706_2J97A	2J97A	2.69	-1.1583	0.1550
2J97A	emdecoy1707_2J97A	2J97A	2.63	-1.1583	0.1550
2J97A	emdecoy1708_2J97A	2J97A	2.30	-1.2768	0.1214
2J97A	emdecoy1709_2J97A	2J97A	2.10	-1.3953	0.0928
2J97A	emdecoy170_2J97A	2J97A	2.23	0.1456	0.8304
2J97A	emdecoy1710_2J97A	2J97A	2.65	-1.1583	0.1550
2J97A	emdecoy1711_2J97A	2J97A	2.75	-0.6841	0.3396
2J97A	emdecoy1712_2J97A	2J97A	2.93	-1.1583	0.1550
2J97A	emdecoy1713_2J97A	2J97A	2.16	-1.2768	0.1214
2J97A	emdecoy1714_2J97A	2J97A	2.82	-1.2768	0.1214
2J97A	emdecoy1715_2J97A	2J97A	2.19	-1.3953	0.0928
2J97A	emdecoy1716_2J97A	2J97A	2.10	-1.5139	0.0690
2J97A	emdecoy1717_2J97A	2J97A	2.82	0.7383	1.2725
2J97A	emdecoy1718_2J97A	2J97A	2.78	1.0939	1.5611
2J97A	emdecoy1719_2J97A	2J97A	3.13	0.1456	0.8304
2J97A	emdecoy171_2J97A	2J97A	2.21	-1.1583	0.1550
2J97A	emdecoy1720_2J97A	2J97A	2.61	-0.5656	0.3977
2J97A	emdecoy1721_2J97A	2J97A	3.14	1.2125	1.6602
2J97A	emdecoy1722_2J97A	2J97A	2.68	-1.0397	0.1936
2J97A	emdecoy1723_2J97A	2J97A	2.54	-0.4470	0.4603
2J97A	emdecoy1724_2J97A	2J97A	2.68	-0.0914	0.6720
2J97A	emdecoy1725_2J97A	2J97A	2.55	-0.4470	0.4603
2J97A	emdecoy1726_2J97A	2J97A	3.19	-1.2768	0.1214
2J97A	emdecoy1727_2J97A	2J97A	2.58	0.0271	0.7496
2J97A	emdecoy1728_2J97A	2J97A	2.35	-0.8027	0.2861
2J97A	emdecoy1729_2J97A	2J97A	2.77	-0.6841	0.3396
2J97A	emdecoy172_2J97A	2J97A	2.67	-1.1583	0.1550
2J97A	emdecoy1730_2J97A	2J97A	2.71	-0.8027	0.2861
2J97A	emdecoy1731_2J97A	2J97A	2.43	-1.1583	0.1550
2J97A	emdecoy1732_2J97A	2J97A	2.60	-1.1583	0.1550
2J97A	emdecoy1733_2J97A	2J97A	2.28	-1.2768	0.1214
2J97A	emdecoy1734_2J97A	2J97A	2.80	0.9754	1.4634
2J97A	emdecoy1735_2J97A	2J97A	2.86	0.8569	1.3671
2J97A	emdecoy1736_2J97A	2J97A	2.86	1.3310	1.7605
2J97A	emdecoy1737_2J97A	2J97A	2.58	-1.1583	0.1550
2J97A	emdecoy1738_2J97A	2J97A	2.59	-0.3285	0.5270
2J97A	emdecoy1739_2J97A	2J97A	2.71	0.1456	0.8304
2J97A	emdecoy173_2J97A	2J97A	2.56	-0.8027	0.2861
2J97A	emdecoy1740_2J97A	2J97A	2.15	-1.1583	0.1550
2J97A	emdecoy1741_2J97A	2J97A	2.82	-1.1583	0.1550
2J97A	emdecoy1742_2J97A	2J97A	2.20	-1.0397	0.1936
2J97A	emdecoy1743_2J97A	2J97A	2.38	-1.2768	0.1214
2J97A	emdecoy1744_2J97A	2J97A	2.31	-1.2768	0.1214
2J97A	emdecoy1745_2J97A	2J97A	2.48	-0.9212	0.2374
2J97A	emdecoy1746_2J97A	2J97A	2.46	-0.3285	0.5270
2J97A	emdecoy1747_2J97A	2J97A	2.71	-0.6841	0.3396
2J97A	emdecoy1748_2J97A	2J97A	2.69	-0.6841	0.3396
2J97A	emdecoy1749_2J97A	2J97A	2.66	-0.4470	0.4603
2J97A	emdecoy174_2J97A	2J97A	2.70	-0.3285	0.5270
2J97A	emdecoy1750_2J97A	2J97A	2.84	0.0271	0.7496
2J97A	emdecoy1751_2J97A	2J97A	1.96	-1.2768	0.1214
2J97A	emdecoy1752_2J97A	2J97A	1.68	-1.3953	0.0928
2J97A	emdecoy1753_2J97A	2J97A	2.16	-0.9212	0.2374
2J97A	emdecoy1754_2J97A	2J97A	2.52	-0.6841	0.3396
2J97A	emdecoy1755_2J97A	2J97A	1.83	-1.1583	0.1550
2J97A	emdecoy1756_2J97A	2J97A	2.21	-1.5139	0.0690
2J97A	emdecoy1757_2J97A	2J97A	2.30	-1.2768	0.1214
2J97A	emdecoy1758_2J97A	2J97A	2.68	-0.8027	0.2861
2J97A	emdecoy1759_2J97A	2J97A	2.88	-1.1583	0.1550
2J97A	emdecoy175_2J97A	2J97A	2.71	-0.6841	0.3396
2J97A	emdecoy1760_2J97A	2J97A	2.70	0.1456	0.8304
2J97A	emdecoy1761_2J97A	2J97A	2.91	0.1456	0.8304
2J97A	emdecoy1762_2J97A	2J97A	2.23	-1.2768	0.1214
2J97A	emdecoy1763_2J97A	2J97A	2.11	-1.3953	0.0928
2J97A	emdecoy1764_2J97A	2J97A	2.55	-1.2768	0.1214
2J97A	emdecoy1765_2J97A	2J97A	2.48	-0.5656	0.3977
2J97A	emdecoy1766_2J97A	2J97A	2.78	-1.0397	0.1936
2J97A	emdecoy1767_2J97A	2J97A	2.26	-1.3953	0.0928
2J97A	emdecoy1768_2J97A	2J97A	3.18	0.0271	0.7496
2J97A	emdecoy1769_2J97A	2J97A	3.05	0.3827	1.0002
2J97A	emdecoy176_2J97A	2J97A	2.28	-0.6841	0.3396
2J97A	emdecoy1770_2J97A	2J97A	2.31	-1.0397	0.1936
2J97A	emdecoy1771_2J97A	2J97A	2.92	-0.9212	0.2374
2J97A	emdecoy1772_2J97A	2J97A	2.95	0.8569	1.3671
2J97A	emdecoy1773_2J97A	2J97A	2.89	1.4496	1.8618
2J97A	emdecoy1774_2J97A	2J97A	2.77	0.8569	1.3671
2J97A	emdecoy1775_2J97A	2J97A	2.86	1.5681	1.9642
2J97A	emdecoy1776_2J97A	2J97A	2.50	-0.6841	0.3396
2J97A	emdecoy1777_2J97A	2J97A	2.41	-0.8027	0.2861
2J97A	emdecoy1778_2J97A	2J97A	2.69	-0.8027	0.2861
2J97A	emdecoy1779_2J97A	2J97A	2.91	0.5013	1.0889
2J97A	emdecoy177_2J97A	2J97A	2.64	-0.3285	0.5270
2J97A	emdecoy1780_2J97A	2J97A	2.78	1.3310	1.7605
2J97A	emdecoy1781_2J97A	2J97A	2.75	-0.8027	0.2861
2J97A	emdecoy1782_2J97A	2J97A	2.92	0.9754	1.4634
2J97A	emdecoy1783_2J97A	2J97A	2.93	1.3310	1.7605
2J97A	emdecoy1784_2J97A	2J97A	2.83	0.9754	1.4634
2J97A	emdecoy1785_2J97A	2J97A	2.87	0.8569	1.3671
2J97A	emdecoy1786_2J97A	2J97A	3.14	1.2125	1.6602
2J97A	emdecoy1787_2J97A	2J97A	3.03	0.5013	1.0889
2J97A	emdecoy1788_2J97A	2J97A	2.98	0.9754	1.4634
2J97A	emdecoy1789_2J97A	2J97A	2.84	-1.1583	0.1550
2J97A	emdecoy178_2J97A	2J97A	2.35	-0.8027	0.2861
2J97A	emdecoy1790_2J97A	2J97A	2.63	0.1456	0.8304
2J97A	emdecoy1791_2J97A	2J97A	3.02	-1.0397	0.1936
2J97A	emdecoy1792_2J97A	2J97A	2.50	-0.4470	0.4603
2J97A	emdecoy1793_2J97A	2J97A	2.68	-0.5656	0.3977
2J97A	emdecoy1794_2J97A	2J97A	2.58	-0.6841	0.3396
2J97A	emdecoy1795_2J97A	2J97A	2.65	-0.6841	0.3396
2J97A	emdecoy1796_2J97A	2J97A	2.63	-0.8027	0.2861
2J97A	emdecoy1797_2J97A	2J97A	2.80	-0.3285	0.5270
2J97A	emdecoy1798_2J97A	2J97A	3.13	-0.9212	0.2374
2J97A	emdecoy1799_2J97A	2J97A	2.61	-0.5656	0.3977
2J97A	emdecoy179_2J97A	2J97A	2.77	-0.6841	0.3396
2J97A	emdecoy17_2J97A	2J97A	2.26	-0.2100	0.5977
2J97A	emdecoy1800_2J97A	2J97A	1.90	-1.2768	0.1214
2J97A	emdecoy1801_2J97A	2J97A	2.21	-0.9212	0.2374
2J97A	emdecoy1802_2J97A	2J97A	2.66	-1.0397	0.1936
2J97A	emdecoy1803_2J97A	2J97A	1.76	-1.3953	0.0928
2J97A	emdecoy1804_2J97A	2J97A	2.59	-0.6841	0.3396
2J97A	emdecoy1805_2J97A	2J97A	2.34	-1.0397	0.1936
2J97A	emdecoy1806_2J97A	2J97A	2.49	-0.5656	0.3977
2J97A	emdecoy1807_2J97A	2J97A	2.41	-0.5656	0.3977
2J97A	emdecoy1808_2J97A	2J97A	2.72	-1.3953	0.0928
2J97A	emdecoy1809_2J97A	2J97A	2.61	-0.2100	0.5977
2J97A	emdecoy180_2J97A	2J97A	2.86	-0.4470	0.4603
2J97A	emdecoy1810_2J97A	2J97A	2.79	0.5013	1.0889
2J97A	emdecoy1811_2J97A	2J97A	2.76	0.5013	1.0889
2J97A	emdecoy1812_2J97A	2J97A	3.05	0.7383	1.2725
2J97A	emdecoy1813_2J97A	2J97A	2.92	0.9754	1.4634
2J97A	emdecoy1814_2J97A	2J97A	2.47	-0.6841	0.3396
2J97A	emdecoy1815_2J97A	2J97A	2.61	-0.9212	0.2374
2J97A	emdecoy1816_2J97A	2J97A	2.38	-0.6841	0.3396
2J97A	emdecoy1817_2J97A	2J97A	2.27	-0.5656	0.3977
2J97A	emdecoy1818_2J97A	2J97A	2.92	0.6198	1.1797
2J97A	emdecoy1819_2J97A	2J97A	2.46	-0.5656	0.3977
2J97A	emdecoy181_2J97A	2J97A	2.64	-1.0397	0.1936
2J97A	emdecoy1820_2J97A	2J97A	2.92	0.9754	1.4634
2J97A	emdecoy1821_2J97A	2J97A	2.37	-0.4470	0.4603
2J97A	emdecoy1822_2J97A	2J97A	2.15	-1.0397	0.1936
2J97A	emdecoy1823_2J97A	2J97A	2.76	0.9754	1.4634
2J97A	emdecoy1824_2J97A	2J97A	2.91	0.2642	0.9140
2J97A	emdecoy1825_2J97A	2J97A	2.91	1.0939	1.5611
2J97A	emdecoy1826_2J97A	2J97A	2.83	1.3310	1.7605
2J97A	emdecoy1827_2J97A	2J97A	2.60	1.2125	1.6602
2J97A	emdecoy1828_2J97A	2J97A	2.86	1.0939	1.5611
2J97A	emdecoy1829_2J97A	2J97A	2.71	-1.0397	0.1936
2J97A	emdecoy182_2J97A	2J97A	2.73	-0.9212	0.2374
2J97A	emdecoy1830_2J97A	2J97A	2.91	1.2125	1.6602
2J97A	emdecoy1831_2J97A	2J97A	3.08	1.2125	1.6602
2J97A	emdecoy1832_2J97A	2J97A	3.00	-0.6841	0.3396
2J97A	emdecoy1833_2J97A	2J97A	2.69	0.3827	1.0002
2J97A	emdecoy1834_2J97A	2J97A	3.00	1.0939	1.5611
2J97A	emdecoy1835_2J97A	2J97A	2.93	-1.2768	0.1214
2J97A	emdecoy1836_2J97A	2J97A	2.68	0.8569	1.3671
2J97A	emdecoy1837_2J97A	2J97A	3.07	0.9754	1.4634
2J97A	emdecoy1838_2J97A	2J97A	2.71	0.1456	0.8304
2J97A	emdecoy1839_2J97A	2J97A	3.30	0.9754	1.4634
2J97A	emdecoy183_2J97A	2J97A	2.61	-0.6841	0.3396
2J97A	emdecoy1840_2J97A	2J97A	2.35	-1.1583	0.1550
2J97A	emdecoy1841_2J97A	2J97A	2.55	-0.6841	0.3396
2J97A	emdecoy1842_2J97A	2J97A	2.98	0.6198	1.1797
2J97A	emdecoy1843_2J97A	2J97A	2.84	0.2642	0.9140
2J97A	emdecoy1844_2J97A	2J97A	2.61	0.3827	1.0002
2J97A	emdecoy1845_2J97A	2J97A	2.36	0.0271	0.7496
2J97A	emdecoy1846_2J97A	2J97A	2.90	-0.0914	0.6720
2J97A	emdecoy1847_2J97A	2J97A	2.71	0.9754	1.4634
2J97A	emdecoy1848_2J97A	2J97A	2.28	-1.2768	0.1214
2J97A	emdecoy1849_2J97A	2J97A	2.29	-0.4470	0.4603
2J97A	emdecoy184_2J97A	2J97A	2.73	0.0271	0.7496
2J97A	emdecoy1850_2J97A	2J97A	2.80	-0.0914	0.6720
2J97A	emdecoy1851_2J97A	2J97A	2.38	-0.4470	0.4603
2J97A	emdecoy1852_2J97A	2J97A	2.64	-0.0914	0.6720
2J97A	emdecoy1853_2J97A	2J97A	2.57	-0.8027	0.2861
2J97A	emdecoy1854_2J97A	2J97A	2.57	-0.9212	0.2374
2J97A	emdecoy1855_2J97A	2J97A	2.68	0.5013	1.0889
2J97A	emdecoy1856_2J97A	2J97A	2.90	0.2642	0.9140
2J97A	emdecoy1857_2J97A	2J97A	2.83	-0.8027	0.2861
2J97A	emdecoy1858_2J97A	2J97A	2.44	-0.5656	0.3977
2J97A	emdecoy1859_2J97A	2J97A	3.02	0.6198	1.1797
2J97A	emdecoy185_2J97A	2J97A	2.75	-0.8027	0.2861
2J97A	emdecoy1860_2J97A	2J97A	2.06	-1.0397	0.1936
2J97A	emdecoy1861_2J97A	2J97A	2.54	-0.4470	0.4603
2J97A	emdecoy1862_2J97A	2J97A	2.88	0.0271	0.7496
2J97A	emdecoy1863_2J97A	2J97A	2.61	-0.6841	0.3396
2J97A	emdecoy1864_2J97A	2J97A	2.86	0.0271	0.7496
2J97A	emdecoy1865_2J97A	2J97A	2.06	-1.0397	0.1936
2J97A	emdecoy1866_2J97A	2J97A	2.83	0.6198	1.1797
2J97A	emdecoy1867_2J97A	2J97A	2.97	0.2642	0.9140
2J97A	emdecoy1868_2J97A	2J97A	1.96	-1.5139	0.0690
2J97A	emdecoy1869_2J97A	2J97A	2.97	0.5013	1.0889
2J97A	emdecoy186_2J97A	2J97A	2.69	-0.3285	0.5270
2J97A	emdecoy1870_2J97A	2J97A	2.85	0.9754	1.4634
2J97A	emdecoy1871_2J97A	2J97A	2.40	-0.6841	0.3396
2J97A	emdecoy1872_2J97A	2J97A	2.34	-0.4470	0.4603
2J97A	emdecoy1873_2J97A	2J97A	2.59	-0.9212	0.2374
2J97A	emdecoy1874_2J97A	2J97A	2.71	-1.3953	0.0928
2J97A	emdecoy1875_2J97A	2J97A	2.40	-0.5656	0.3977
2J97A	emdecoy1876_2J97A	2J97A	3.00	1.2125	1.6602
2J97A	emdecoy1877_2J97A	2J97A	2.82	0.9754	1.4634
2J97A	emdecoy1878_2J97A	2J97A	2.69	1.2125	1.6602
2J97A	emdecoy1879_2J97A	2J97A	2.79	1.2125	1.6602
2J97A	emdecoy187_2J97A	2J97A	2.89	0.2642	0.9140
2J97A	emdecoy1880_2J97A	2J97A	2.73	-0.5656	0.3977
2J97A	emdecoy1881_2J97A	2J97A	2.35	-1.1583	0.1550
2J97A	emdecoy1882_2J97A	2J97A	2.81	-1.0397	0.1936
2J97A	emdecoy1883_2J97A	2J97A	2.11	-1.7510	0.0346
2J97A	emdecoy1884_2J97A	2J97A	2.68	-0.8027	0.2861
2J97A	emdecoy1885_2J97A	2J97A	3.09	0.8569	1.3671
2J97A	emdecoy1886_2J97A	2J97A	2.92	-1.2768	0.1214
2J97A	emdecoy1887_2J97A	2J97A	1.97	-1.3953	0.0928
2J97A	emdecoy1888_2J97A	2J97A	2.41	-1.1583	0.1550
2J97A	emdecoy1889_2J97A	2J97A	2.45	-1.2768	0.1214
2J97A	emdecoy188_2J97A	2J97A	2.61	-0.4470	0.4603
2J97A	emdecoy1890_2J97A	2J97A	2.94	0.9754	1.4634
2J97A	emdecoy1891_2J97A	2J97A	2.71	-0.0914	0.6720
2J97A	emdecoy1892_2J97A	2J97A	2.57	-0.5656	0.3977
2J97A	emdecoy1893_2J97A	2J97A	2.72	0.1456	0.8304
2J97A	emdecoy1894_2J97A	2J97A	2.42	-0.6841	0.3396
2J97A	emdecoy1895_2J97A	2J97A	2.63	-1.1583	0.1550
2J97A	emdecoy1896_2J97A	2J97A	2.90	0.6198	1.1797
2J97A	emdecoy1897_2J97A	2J97A	2.18	-0.3285	0.5270
2J97A	emdecoy1898_2J97A	2J97A	2.64	-0.4470	0.4603
2J97A	emdecoy1899_2J97A	2J97A	2.81	-0.4470	0.4603
2J97A	emdecoy189_2J97A	2J97A	2.80	-1.1583	0.1550
2J97A	emdecoy18_2J97A	2J97A	2.64	-0.4470	0.4603
2J97A	emdecoy1900_2J97A	2J97A	2.52	-0.6841	0.3396
2J97A	emdecoy1901_2J97A	2J97A	2.86	0.7383	1.2725
2J97A	emdecoy1902_2J97A	2J97A	2.78	0.6198	1.1797
2J97A	emdecoy1903_2J97A	2J97A	2.86	0.9754	1.4634
2J97A	emdecoy1904_2J97A	2J97A	2.85	0.9754	1.4634
2J97A	emdecoy1905_2J97A	2J97A	2.45	-0.4470	0.4603
2J97A	emdecoy1906_2J97A	2J97A	1.91	-1.1583	0.1550
2J97A	emdecoy1907_2J97A	2J97A	2.93	-0.2100	0.5977
2J97A	emdecoy1908_2J97A	2J97A	2.99	0.7383	1.2725
2J97A	emdecoy1909_2J97A	2J97A	2.50	-0.5656	0.3977
2J97A	emdecoy190_2J97A	2J97A	2.85	-0.3285	0.5270
2J97A	emdecoy1910_2J97A	2J97A	2.42	-0.5656	0.3977
2J97A	emdecoy1911_2J97A	2J97A	3.20	0.2642	0.9140
2J97A	emdecoy1912_2J97A	2J97A	2.52	-0.6841	0.3396
2J97A	emdecoy1913_2J97A	2J97A	3.18	0.1456	0.8304
2J97A	emdecoy1914_2J97A	2J97A	2.04	-1.1583	0.1550
2J97A	emdecoy1915_2J97A	2J97A	2.88	0.7383	1.2725
2J97A	emdecoy1916_2J97A	2J97A	2.41	-1.0397	0.1936
2J97A	emdecoy1917_2J97A	2J97A	2.83	0.3827	1.0002
2J97A	emdecoy1918_2J97A	2J97A	2.06	-1.0397	0.1936
2J97A	emdecoy1919_2J97A	2J97A	2.80	-1.0397	0.1936
2J97A	emdecoy191_2J97A	2J97A	2.51	0.0271	0.7496
2J97A	emdecoy1920_2J97A	2J97A	2.89	0.0271	0.7496
2J97A	emdecoy1921_2J97A	2J97A	2.92	0.0271	0.7496
2J97A	emdecoy1922_2J97A	2J97A	2.94	1.2125	1.6602
2J97A	emdecoy1923_2J97A	2J97A	2.96	0.1456	0.8304
2J97A	emdecoy1924_2J97A	2J97A	2.49	-0.5656	0.3977
2J97A	emdecoy1925_2J97A	2J97A	2.91	0.0271	0.7496
2J97A	emdecoy1926_2J97A	2J97A	3.01	0.1456	0.8304
2J97A	emdecoy1927_2J97A	2J97A	2.40	-1.0397	0.1936
2J97A	emdecoy1928_2J97A	2J97A	2.97	-0.4470	0.4603
2J97A	emdecoy1929_2J97A	2J97A	2.73	-0.5656	0.3977
2J97A	emdecoy192_2J97A	2J97A	2.64	-0.4470	0.4603
2J97A	emdecoy1930_2J97A	2J97A	2.72	0.6198	1.1797
2J97A	emdecoy1931_2J97A	2J97A	2.68	-1.0397	0.1936
2J97A	emdecoy1932_2J97A	2J97A	2.78	-0.4470	0.4603
2J97A	emdecoy1933_2J97A	2J97A	2.91	-1.2768	0.1214
2J97A	emdecoy1934_2J97A	2J97A	2.86	-0.9212	0.2374
2J97A	emdecoy1935_2J97A	2J97A	2.15	-1.0397	0.1936
2J97A	emdecoy1936_2J97A	2J97A	2.54	-0.9212	0.2374
2J97A	emdecoy1937_2J97A	2J97A	2.16	-1.1583	0.1550
2J97A	emdecoy1938_2J97A	2J97A	2.58	-0.9212	0.2374
2J97A	emdecoy1939_2J97A	2J97A	2.60	-1.0397	0.1936
2J97A	emdecoy193_2J97A	2J97A	2.71	-0.0914	0.6720
2J97A	emdecoy1940_2J97A	2J97A	2.73	-1.3953	0.0928
2J97A	emdecoy1941_2J97A	2J97A	2.79	1.0939	1.5611
2J97A	emdecoy1942_2J97A	2J97A	2.58	-0.5656	0.3977
2J97A	emdecoy1943_2J97A	2J97A	2.45	-0.5656	0.3977
2J97A	emdecoy1944_2J97A	2J97A	2.71	-0.6841	0.3396
2J97A	emdecoy1945_2J97A	2J97A	2.86	0.8569	1.3671
2J97A	emdecoy1946_2J97A	2J97A	2.71	-1.1583	0.1550
2J97A	emdecoy1947_2J97A	2J97A	3.16	0.3827	1.0002
2J97A	emdecoy1948_2J97A	2J97A	2.89	0.9754	1.4634
2J97A	emdecoy1949_2J97A	2J97A	2.39	-1.2768	0.1214
2J97A	emdecoy194_2J97A	2J97A	2.59	-0.0914	0.6720
2J97A	emdecoy1950_2J97A	2J97A	2.77	0.8569	1.3671
2J97A	emdecoy1951_2J97A	2J97A	2.83	-0.8027	0.2861
2J97A	emdecoy1952_2J97A	2J97A	2.45	-0.6841	0.3396
2J97A	emdecoy1953_2J97A	2J97A	3.05	-0.4470	0.4603
2J97A	emdecoy1954_2J97A	2J97A	2.84	-0.4470	0.4603
2J97A	emdecoy1955_2J97A	2J97A	2.92	0.2642	0.9140
2J97A	emdecoy1956_2J97A	2J97A	2.70	0.6198	1.1797
2J97A	emdecoy1957_2J97A	2J97A	2.66	0.2642	0.9140
2J97A	emdecoy1958_2J97A	2J97A	3.09	0.0271	0.7496
2J97A	emdecoy1959_2J97A	2J97A	3.15	-0.0914	0.6720
2J97A	emdecoy195_2J97A	2J97A	2.86	-0.8027	0.2861
2J97A	emdecoy1960_2J97A	2J97A	3.02	-0.2100	0.5977
2J97A	emdecoy1961_2J97A	2J97A	1.99	-1.1583	0.1550
2J97A	emdecoy1962_2J97A	2J97A	2.25	-1.0397	0.1936
2J97A	emdecoy1963_2J97A	2J97A	2.14	-1.0397	0.1936
2J97A	emdecoy1964_2J97A	2J97A	2.98	0.1456	0.8304
2J97A	emdecoy1965_2J97A	2J97A	2.89	0.2642	0.9140
2J97A	emdecoy1966_2J97A	2J97A	3.00	0.6198	1.1797
2J97A	emdecoy1967_2J97A	2J97A	2.25	-1.0397	0.1936
2J97A	emdecoy1968_2J97A	2J97A	3.08	0.3827	1.0002
2J97A	emdecoy1969_2J97A	2J97A	2.98	0.5013	1.0889
2J97A	emdecoy196_2J97A	2J97A	2.66	0.2642	0.9140
2J97A	emdecoy1970_2J97A	2J97A	2.72	-0.5656	0.3977
2J97A	emdecoy1971_2J97A	2J97A	3.14	0.8569	1.3671
2J97A	emdecoy1972_2J97A	2J97A	2.84	-0.0914	0.6720
2J97A	emdecoy1973_2J97A	2J97A	2.28	-0.4470	0.4603
2J97A	emdecoy1974_2J97A	2J97A	3.07	-0.0914	0.6720
2J97A	emdecoy1975_2J97A	2J97A	2.70	-1.2768	0.1214
2J97A	emdecoy1976_2J97A	2J97A	2.73	-1.1583	0.1550
2J97A	emdecoy1977_2J97A	2J97A	3.00	0.1456	0.8304
2J97A	emdecoy1978_2J97A	2J97A	2.39	-1.1583	0.1550
2J97A	emdecoy1979_2J97A	2J97A	2.36	-0.2100	0.5977
2J97A	emdecoy197_2J97A	2J97A	2.57	-0.8027	0.2861
2J97A	emdecoy1980_2J97A	2J97A	2.75	-1.2768	0.1214
2J97A	emdecoy1981_2J97A	2J97A	2.52	0.0271	0.7496
2J97A	emdecoy1982_2J97A	2J97A	2.97	-1.3953	0.0928
2J97A	emdecoy1983_2J97A	2J97A	2.26	-1.1583	0.1550
2J97A	emdecoy1984_2J97A	2J97A	2.29	-1.0397	0.1936
2J97A	emdecoy1985_2J97A	2J97A	2.75	-0.6841	0.3396
2J97A	emdecoy1986_2J97A	2J97A	3.15	-1.0397	0.1936
2J97A	emdecoy1987_2J97A	2J97A	2.07	-1.1583	0.1550
2J97A	emdecoy1988_2J97A	2J97A	2.75	-0.8027	0.2861
2J97A	emdecoy1989_2J97A	2J97A	2.80	-1.5139	0.0690
2J97A	emdecoy198_2J97A	2J97A	2.64	0.5013	1.0889
2J97A	emdecoy1990_2J97A	2J97A	2.11	-1.1583	0.1550
2J97A	emdecoy1991_2J97A	2J97A	2.73	-0.4470	0.4603
2J97A	emdecoy1992_2J97A	2J97A	2.96	0.7383	1.2725
2J97A	emdecoy1993_2J97A	2J97A	2.88	1.0939	1.5611
2J97A	emdecoy1994_2J97A	2J97A	2.81	0.9754	1.4634
2J97A	emdecoy1995_2J97A	2J97A	2.86	0.3827	1.0002
2J97A	emdecoy1996_2J97A	2J97A	2.74	0.1456	0.8304
2J97A	emdecoy1997_2J97A	2J97A	2.20	-1.2768	0.1214
2J97A	emdecoy1998_2J97A	2J97A	2.71	-0.0914	0.6720
2J97A	emdecoy1999_2J97A	2J97A	2.94	0.8569	1.3671
2J97A	emdecoy199_2J97A	2J97A	2.62	-0.3285	0.5270
2J97A	emdecoy19_2J97A	2J97A	2.45	0.2642	0.9140
2J97A	emdecoy1_2J97A	2J97A	2.62	-0.5656	0.3977
2J97A	emdecoy2000_2J97A	2J97A	3.05	-1.1583	0.1550
2J97A	emdecoy2001_2J97A	2J97A	3.03	-1.0397	0.1936
2J97A	emdecoy2002_2J97A	2J97A	2.40	-1.3953	0.0928
2J97A	emdecoy2003_2J97A	2J97A	2.34	-0.0914	0.6720
2J97A	emdecoy2004_2J97A	2J97A	2.97	-0.0914	0.6720
2J97A	emdecoy2005_2J97A	2J97A	2.80	0.9754	1.4634
2J97A	emdecoy2006_2J97A	2J97A	2.71	0.5013	1.0889
2J97A	emdecoy2007_2J97A	2J97A	2.46	-1.1583	0.1550
2J97A	emdecoy2008_2J97A	2J97A	2.84	-0.0914	0.6720
2J97A	emdecoy2009_2J97A	2J97A	2.36	-1.2768	0.1214
2J97A	emdecoy200_2J97A	2J97A	2.53	-0.2100	0.5977
2J97A	emdecoy2010_2J97A	2J97A	2.44	-0.6841	0.3396
2J97A	emdecoy2011_2J97A	2J97A	2.92	-1.0397	0.1936
2J97A	emdecoy2012_2J97A	2J97A	3.10	-0.2100	0.5977
2J97A	emdecoy2013_2J97A	2J97A	2.10	-0.5656	0.3977
2J97A	emdecoy2014_2J97A	2J97A	2.42	-0.9212	0.2374
2J97A	emdecoy2015_2J97A	2J97A	2.90	-1.2768	0.1214
2J97A	emdecoy2016_2J97A	2J97A	3.08	-1.1583	0.1550
2J97A	emdecoy2017_2J97A	2J97A	2.76	0.5013	1.0889
2J97A	emdecoy2018_2J97A	2J97A	2.69	0.3827	1.0002
2J97A	emdecoy2019_2J97A	2J97A	2.34	-1.1583	0.1550
2J97A	emdecoy201_2J97A	2J97A	2.58	0.3827	1.0002
2J97A	emdecoy2020_2J97A	2J97A	2.45	-1.0397	0.1936
2J97A	emdecoy2021_2J97A	2J97A	2.01	-1.2768	0.1214
2J97A	emdecoy2022_2J97A	2J97A	2.60	-0.3285	0.5270
2J97A	emdecoy2023_2J97A	2J97A	2.66	-1.0397	0.1936
2J97A	emdecoy2024_2J97A	2J97A	2.77	-1.2768	0.1214
2J97A	emdecoy2025_2J97A	2J97A	2.49	-0.8027	0.2861
2J97A	emdecoy2026_2J97A	2J97A	2.59	-0.9212	0.2374
2J97A	emdecoy2027_2J97A	2J97A	2.72	-0.4470	0.4603
2J97A	emdecoy2028_2J97A	2J97A	2.88	-0.9212	0.2374
2J97A	emdecoy2029_2J97A	2J97A	2.95	0.0271	0.7496
2J97A	emdecoy202_2J97A	2J97A	2.42	0.1456	0.8304
2J97A	emdecoy2030_2J97A	2J97A	2.69	0.5013	1.0889
2J97A	emdecoy2031_2J97A	2J97A	2.87	-0.0914	0.6720
2J97A	emdecoy2032_2J97A	2J97A	2.79	-0.2100	0.5977
2J97A	emdecoy2033_2J97A	2J97A	2.48	-1.0397	0.1936
2J97A	emdecoy2034_2J97A	2J97A	2.61	0.6198	1.1797
2J97A	emdecoy2035_2J97A	2J97A	2.74	-1.0397	0.1936
2J97A	emdecoy2036_2J97A	2J97A	2.97	-0.9212	0.2374
2J97A	emdecoy2037_2J97A	2J97A	2.53	-0.6841	0.3396
2J97A	emdecoy2038_2J97A	2J97A	2.66	-1.3953	0.0928
2J97A	emdecoy2039_2J97A	2J97A	2.84	-0.9212	0.2374
2J97A	emdecoy203_2J97A	2J97A	2.66	-0.5656	0.3977
2J97A	emdecoy2040_2J97A	2J97A	2.16	-1.0397	0.1936
2J97A	emdecoy2041_2J97A	2J97A	2.88	-1.1583	0.1550
2J97A	emdecoy2042_2J97A	2J97A	2.40	-1.0397	0.1936
2J97A	emdecoy2043_2J97A	2J97A	2.83	-1.3953	0.0928
2J97A	emdecoy2044_2J97A	2J97A	2.79	-0.5656	0.3977
2J97A	emdecoy2045_2J97A	2J97A	2.36	-0.5656	0.3977
2J97A	emdecoy2046_2J97A	2J97A	2.52	-0.6841	0.3396
2J97A	emdecoy2047_2J97A	2J97A	2.75	-0.9212	0.2374
2J97A	emdecoy2048_2J97A	2J97A	2.65	-1.1583	0.1550
2J97A	emdecoy2049_2J97A	2J97A	2.64	-0.2100	0.5977
2J97A	emdecoy204_2J97A	2J97A	2.51	0.1456	0.8304
2J97A	emdecoy2050_2J97A	2J97A	3.04	-0.8027	0.2861
2J97A	emdecoy2051_2J97A	2J97A	2.76	-0.5656	0.3977
2J97A	emdecoy2052_2J97A	2J97A	2.92	-0.4470	0.4603
2J97A	emdecoy2053_2J97A	2J97A	2.94	0.0271	0.7496
2J97A	emdecoy2054_2J97A	2J97A	2.29	-0.3285	0.5270
2J97A	emdecoy2055_2J97A	2J97A	2.50	-1.1583	0.1550
2J97A	emdecoy2056_2J97A	2J97A	2.46	-0.8027	0.2861
2J97A	emdecoy2057_2J97A	2J97A	2.45	-0.6841	0.3396
2J97A	emdecoy2058_2J97A	2J97A	2.69	-1.1583	0.1550
2J97A	emdecoy2059_2J97A	2J97A	2.87	-0.5656	0.3977
2J97A	emdecoy205_2J97A	2J97A	2.50	-1.1583	0.1550
2J97A	emdecoy2060_2J97A	2J97A	2.91	-1.0397	0.1936
2J97A	emdecoy2061_2J97A	2J97A	2.47	-0.9212	0.2374
2J97A	emdecoy2062_2J97A	2J97A	2.81	0.1456	0.8304
2J97A	emdecoy2063_2J97A	2J97A	2.49	-0.3285	0.5270
2J97A	emdecoy2064_2J97A	2J97A	2.95	-1.1583	0.1550
2J97A	emdecoy2065_2J97A	2J97A	3.16	0.8569	1.3671
2J97A	emdecoy2066_2J97A	2J97A	2.65	-0.4470	0.4603
2J97A	emdecoy2067_2J97A	2J97A	2.77	-0.8027	0.2861
2J97A	emdecoy2068_2J97A	2J97A	2.56	-1.0397	0.1936
2J97A	emdecoy2069_2J97A	2J97A	2.63	-1.1583	0.1550
2J97A	emdecoy206_2J97A	2J97A	2.57	-0.2100	0.5977
2J97A	emdecoy2070_2J97A	2J97A	2.34	-1.1583	0.1550
2J97A	emdecoy2071_2J97A	2J97A	3.27	0.9754	1.4634
2J97A	emdecoy2072_2J97A	2J97A	2.68	0.2642	0.9140
2J97A	emdecoy2073_2J97A	2J97A	2.76	-0.2100	0.5977
2J97A	emdecoy2074_2J97A	2J97A	2.79	-0.3285	0.5270
2J97A	emdecoy2075_2J97A	2J97A	3.00	-0.6841	0.3396
2J97A	emdecoy2076_2J97A	2J97A	2.64	-0.9212	0.2374
2J97A	emdecoy2077_2J97A	2J97A	2.84	-0.8027	0.2861
2J97A	emdecoy2078_2J97A	2J97A	2.06	-1.0397	0.1936
2J97A	emdecoy2079_2J97A	2J97A	2.67	-0.9212	0.2374
2J97A	emdecoy207_2J97A	2J97A	2.12	-1.5139	0.0690
2J97A	emdecoy2080_2J97A	2J97A	2.32	-1.0397	0.1936
2J97A	emdecoy2081_2J97A	2J97A	2.43	-0.8027	0.2861
2J97A	emdecoy2082_2J97A	2J97A	2.59	-1.2768	0.1214
2J97A	emdecoy2083_2J97A	2J97A	2.58	-0.6841	0.3396
2J97A	emdecoy2084_2J97A	2J97A	3.16	-0.9212	0.2374
2J97A	emdecoy2085_2J97A	2J97A	2.86	-0.6841	0.3396
2J97A	emdecoy2086_2J97A	2J97A	3.06	-1.2768	0.1214
2J97A	emdecoy2087_2J97A	2J97A	2.35	0.0271	0.7496
2J97A	emdecoy2088_2J97A	2J97A	2.71	-1.0397	0.1936
2J97A	emdecoy2089_2J97A	2J97A	3.16	0.0271	0.7496
2J97A	emdecoy208_2J97A	2J97A	2.51	-0.2100	0.5977
2J97A	emdecoy2090_2J97A	2J97A	3.08	-0.0914	0.6720
2J97A	emdecoy2091_2J97A	2J97A	3.11	-0.8027	0.2861
2J97A	emdecoy2092_2J97A	2J97A	2.72	-1.0397	0.1936
2J97A	emdecoy2093_2J97A	2J97A	3.08	0.1456	0.8304
2J97A	emdecoy2094_2J97A	2J97A	2.62	-1.1583	0.1550
2J97A	emdecoy2095_2J97A	2J97A	2.67	0.9754	1.4634
2J97A	emdecoy2096_2J97A	2J97A	2.76	0.0271	0.7496
2J97A	emdecoy2097_2J97A	2J97A	2.66	-0.9212	0.2374
2J97A	emdecoy2098_2J97A	2J97A	2.69	-0.8027	0.2861
2J97A	emdecoy2099_2J97A	2J97A	2.65	-0.5656	0.3977
2J97A	emdecoy209_2J97A	2J97A	2.63	0.0271	0.7496
2J97A	emdecoy20_2J97A	2J97A	2.51	-0.5656	0.3977
2J97A	emdecoy2100_2J97A	2J97A	2.62	-1.3953	0.0928
2J97A	emdecoy2101_2J97A	2J97A	2.23	-1.2768	0.1214
2J97A	emdecoy2102_2J97A	2J97A	2.82	-1.2768	0.1214
2J97A	emdecoy2103_2J97A	2J97A	2.33	-1.0397	0.1936
2J97A	emdecoy2104_2J97A	2J97A	2.65	-0.8027	0.2861
2J97A	emdecoy2105_2J97A	2J97A	2.62	-0.4470	0.4603
2J97A	emdecoy2106_2J97A	2J97A	2.95	-1.0397	0.1936
2J97A	emdecoy2107_2J97A	2J97A	3.02	-0.8027	0.2861
2J97A	emdecoy2108_2J97A	2J97A	2.24	0.2642	0.9140
2J97A	emdecoy2109_2J97A	2J97A	2.84	-1.0397	0.1936
2J97A	emdecoy210_2J97A	2J97A	2.67	0.1456	0.8304
2J97A	emdecoy2110_2J97A	2J97A	2.91	-0.4470	0.4603
2J97A	emdecoy2111_2J97A	2J97A	2.42	-1.0397	0.1936
2J97A	emdecoy2112_2J97A	2J97A	2.21	-0.6841	0.3396
2J97A	emdecoy2113_2J97A	2J97A	2.85	0.0271	0.7496
2J97A	emdecoy2114_2J97A	2J97A	2.66	0.2642	0.9140
2J97A	emdecoy2115_2J97A	2J97A	2.46	-0.8027	0.2861
2J97A	emdecoy2116_2J97A	2J97A	2.99	0.9754	1.4634
2J97A	emdecoy2117_2J97A	2J97A	2.82	-0.4470	0.4603
2J97A	emdecoy2118_2J97A	2J97A	2.58	0.2642	0.9140
2J97A	emdecoy2119_2J97A	2J97A	2.95	-0.6841	0.3396
2J97A	emdecoy211_2J97A	2J97A	2.04	-0.6841	0.3396
2J97A	emdecoy2120_2J97A	2J97A	2.77	-0.9212	0.2374
2J97A	emdecoy2121_2J97A	2J97A	1.90	-1.2768	0.1214
2J97A	emdecoy2122_2J97A	2J97A	3.00	-0.6841	0.3396
2J97A	emdecoy2123_2J97A	2J97A	2.63	-1.2768	0.1214
2J97A	emdecoy2124_2J97A	2J97A	2.64	-1.0397	0.1936
2J97A	emdecoy2125_2J97A	2J97A	2.06	-1.2768	0.1214
2J97A	emdecoy2126_2J97A	2J97A	2.19	0.1456	0.8304
2J97A	emdecoy2127_2J97A	2J97A	2.39	0.1456	0.8304
2J97A	emdecoy2128_2J97A	2J97A	2.83	0.6198	1.1797
2J97A	emdecoy2129_2J97A	2J97A	3.06	0.1456	0.8304
2J97A	emdecoy212_2J97A	2J97A	2.71	0.9754	1.4634
2J97A	emdecoy2130_2J97A	2J97A	2.79	0.5013	1.0889
2J97A	emdecoy2131_2J97A	2J97A	2.75	0.2642	0.9140
2J97A	emdecoy2132_2J97A	2J97A	2.92	0.5013	1.0889
2J97A	emdecoy2133_2J97A	2J97A	2.85	0.9754	1.4634
2J97A	emdecoy2134_2J97A	2J97A	2.60	-0.6841	0.3396
2J97A	emdecoy2135_2J97A	2J97A	2.71	0.9754	1.4634
2J97A	emdecoy2136_2J97A	2J97A	2.98	-0.9212	0.2374
2J97A	emdecoy2137_2J97A	2J97A	2.89	-1.3953	0.0928
2J97A	emdecoy2138_2J97A	2J97A	2.54	-0.4470	0.4603
2J97A	emdecoy2139_2J97A	2J97A	2.82	-0.2100	0.5977
2J97A	emdecoy213_2J97A	2J97A	2.91	-1.1583	0.1550
2J97A	emdecoy2140_2J97A	2J97A	2.19	-1.3953	0.0928
2J97A	emdecoy2141_2J97A	2J97A	3.03	-0.8027	0.2861
2J97A	emdecoy2142_2J97A	2J97A	2.62	-0.0914	0.6720
2J97A	emdecoy2143_2J97A	2J97A	3.04	-0.3285	0.5270
2J97A	emdecoy2144_2J97A	2J97A	2.42	-0.5656	0.3977
2J97A	emdecoy2145_2J97A	2J97A	2.77	0.2642	0.9140
2J97A	emdecoy2146_2J97A	2J97A	3.11	0.7383	1.2725
2J97A	emdecoy2147_2J97A	2J97A	3.05	0.5013	1.0889
2J97A	emdecoy2148_2J97A	2J97A	2.65	-0.6841	0.3396
2J97A	emdecoy2149_2J97A	2J97A	2.93	0.7383	1.2725
2J97A	emdecoy214_2J97A	2J97A	3.11	-0.5656	0.3977
2J97A	emdecoy2150_2J97A	2J97A	2.11	-0.5656	0.3977
2J97A	emdecoy2151_2J97A	2J97A	3.05	-1.0397	0.1936
2J97A	emdecoy2152_2J97A	2J97A	2.42	0.3827	1.0002
2J97A	emdecoy2153_2J97A	2J97A	3.07	-0.0914	0.6720
2J97A	emdecoy2154_2J97A	2J97A	2.33	-0.9212	0.2374
2J97A	emdecoy2155_2J97A	2J97A	2.28	0.5013	1.0889
2J97A	emdecoy2156_2J97A	2J97A	2.69	-0.2100	0.5977
2J97A	emdecoy2157_2J97A	2J97A	2.77	-0.2100	0.5977
2J97A	emdecoy2158_2J97A	2J97A	2.66	-0.9212	0.2374
2J97A	emdecoy2159_2J97A	2J97A	2.89	-0.6841	0.3396
2J97A	emdecoy215_2J97A	2J97A	2.86	-0.6841	0.3396
2J97A	emdecoy2160_2J97A	2J97A	2.62	-1.1583	0.1550
2J97A	emdecoy2161_2J97A	2J97A	2.99	0.0271	0.7496
2J97A	emdecoy2162_2J97A	2J97A	2.83	-0.2100	0.5977
2J97A	emdecoy2163_2J97A	2J97A	2.76	-0.6841	0.3396
2J97A	emdecoy2164_2J97A	2J97A	2.97	1.0939	1.5611
2J97A	emdecoy2165_2J97A	2J97A	2.50	-0.5656	0.3977
2J97A	emdecoy2166_2J97A	2J97A	2.64	-0.5656	0.3977
2J97A	emdecoy2167_2J97A	2J97A	2.79	1.0939	1.5611
2J97A	emdecoy2168_2J97A	2J97A	2.59	-0.3285	0.5270
2J97A	emdecoy2169_2J97A	2J97A	2.71	-0.9212	0.2374
2J97A	emdecoy216_2J97A	2J97A	2.68	0.7383	1.2725
2J97A	emdecoy2170_2J97A	2J97A	2.99	-0.8027	0.2861
2J97A	emdecoy2171_2J97A	2J97A	2.69	-0.0914	0.6720
2J97A	emdecoy2172_2J97A	2J97A	2.43	-1.2768	0.1214
2J97A	emdecoy2173_2J97A	2J97A	2.65	-0.0914	0.6720
2J97A	emdecoy2174_2J97A	2J97A	2.85	0.0271	0.7496
2J97A	emdecoy2175_2J97A	2J97A	3.08	0.1456	0.8304
2J97A	emdecoy2176_2J97A	2J97A	2.12	-1.2768	0.1214
2J97A	emdecoy2177_2J97A	2J97A	2.90	0.5013	1.0889
2J97A	emdecoy2178_2J97A	2J97A	2.75	0.0271	0.7496
2J97A	emdecoy2179_2J97A	2J97A	2.44	-0.5656	0.3977
2J97A	emdecoy217_2J97A	2J97A	2.82	-1.1583	0.1550
2J97A	emdecoy2180_2J97A	2J97A	3.01	0.0271	0.7496
2J97A	emdecoy2181_2J97A	2J97A	2.74	0.3827	1.0002
2J97A	emdecoy2182_2J97A	2J97A	2.78	-0.0914	0.6720
2J97A	emdecoy2183_2J97A	2J97A	2.86	-0.0914	0.6720
2J97A	emdecoy2184_2J97A	2J97A	2.92	-0.2100	0.5977
2J97A	emdecoy2185_2J97A	2J97A	2.70	-0.3285	0.5270
2J97A	emdecoy2186_2J97A	2J97A	2.36	-1.0397	0.1936
2J97A	emdecoy2187_2J97A	2J97A	2.79	-0.3285	0.5270
2J97A	emdecoy2188_2J97A	2J97A	2.74	-0.2100	0.5977
2J97A	emdecoy2189_2J97A	2J97A	2.67	0.1456	0.8304
2J97A	emdecoy218_2J97A	2J97A	2.75	0.5013	1.0889
2J97A	emdecoy2190_2J97A	2J97A	2.62	-1.0397	0.1936
2J97A	emdecoy2191_2J97A	2J97A	2.46	-0.4470	0.4603
2J97A	emdecoy2192_2J97A	2J97A	2.85	-1.3953	0.0928
2J97A	emdecoy2193_2J97A	2J97A	2.89	-0.6841	0.3396
2J97A	emdecoy2194_2J97A	2J97A	2.33	-1.1583	0.1550
2J97A	emdecoy2195_2J97A	2J97A	2.93	0.1456	0.8304
2J97A	emdecoy2196_2J97A	2J97A	2.48	-1.2768	0.1214
2J97A	emdecoy2197_2J97A	2J97A	2.32	-0.2100	0.5977
2J97A	emdecoy2198_2J97A	2J97A	2.56	-0.0914	0.6720
2J97A	emdecoy2199_2J97A	2J97A	2.02	-1.8695	0.0231
2J97A	emdecoy219_2J97A	2J97A	2.45	-1.2768	0.1214
2J97A	emdecoy21_2J97A	2J97A	2.37	-0.2100	0.5977
2J97A	emdecoy2200_2J97A	2J97A	2.97	0.0271	0.7496
2J97A	emdecoy2201_2J97A	2J97A	3.01	-0.0914	0.6720
2J97A	emdecoy2202_2J97A	2J97A	2.79	-0.2100	0.5977
2J97A	emdecoy2203_2J97A	2J97A	2.29	-1.1583	0.1550
2J97A	emdecoy2204_2J97A	2J97A	2.90	-0.5656	0.3977
2J97A	emdecoy2205_2J97A	2J97A	2.93	-1.0397	0.1936
2J97A	emdecoy2206_2J97A	2J97A	2.56	-0.6841	0.3396
2J97A	emdecoy2207_2J97A	2J97A	2.19	-0.0914	0.6720
2J97A	emdecoy2208_2J97A	2J97A	2.61	0.9754	1.4634
2J97A	emdecoy2209_2J97A	2J97A	2.50	-0.9212	0.2374
2J97A	emdecoy220_2J97A	2J97A	2.62	0.2642	0.9140
2J97A	emdecoy2210_2J97A	2J97A	2.33	-0.6841	0.3396
2J97A	emdecoy2211_2J97A	2J97A	2.73	-0.3285	0.5270
2J97A	emdecoy2212_2J97A	2J97A	2.98	1.8052	2.1715
2J97A	emdecoy2213_2J97A	2J97A	2.88	1.2125	1.6602
2J97A	emdecoy2214_2J97A	2J97A	2.53	-0.4470	0.4603
2J97A	emdecoy2215_2J97A	2J97A	2.99	1.0939	1.5611
2J97A	emdecoy2216_2J97A	2J97A	3.07	0.9754	1.4634
2J97A	emdecoy2217_2J97A	2J97A	2.85	0.5013	1.0889
2J97A	emdecoy2218_2J97A	2J97A	2.29	-0.8027	0.2861
2J97A	emdecoy2219_2J97A	2J97A	2.96	-0.3285	0.5270
2J97A	emdecoy221_2J97A	2J97A	2.59	-1.0397	0.1936
2J97A	emdecoy2220_2J97A	2J97A	2.66	-0.4470	0.4603
2J97A	emdecoy2221_2J97A	2J97A	2.58	-0.3285	0.5270
2J97A	emdecoy2222_2J97A	2J97A	2.65	-0.5656	0.3977
2J97A	emdecoy2223_2J97A	2J97A	3.03	-0.4470	0.4603
2J97A	emdecoy2224_2J97A	2J97A	2.33	-0.3285	0.5270
2J97A	emdecoy2225_2J97A	2J97A	2.43	-0.4470	0.4603
2J97A	emdecoy2226_2J97A	2J97A	2.71	0.1456	0.8304
2J97A	emdecoy2227_2J97A	2J97A	3.13	-0.2100	0.5977
2J97A	emdecoy2228_2J97A	2J97A	2.64	-0.0914	0.6720
2J97A	emdecoy2229_2J97A	2J97A	3.36	-0.4470	0.4603
2J97A	emdecoy222_2J97A	2J97A	2.86	0.0271	0.7496
2J97A	emdecoy2230_2J97A	2J97A	2.74	0.2642	0.9140
2J97A	emdecoy2231_2J97A	2J97A	2.65	-0.6841	0.3396
2J97A	emdecoy2232_2J97A	2J97A	2.49	-0.3285	0.5270
2J97A	emdecoy2233_2J97A	2J97A	2.99	-0.5656	0.3977
2J97A	emdecoy2234_2J97A	2J97A	2.76	-0.4470	0.4603
2J97A	emdecoy2235_2J97A	2J97A	3.11	-1.2768	0.1214
2J97A	emdecoy2236_2J97A	2J97A	2.98	0.0271	0.7496
2J97A	emdecoy2237_2J97A	2J97A	2.71	0.1456	0.8304
2J97A	emdecoy2238_2J97A	2J97A	2.52	-0.3285	0.5270
2J97A	emdecoy2239_2J97A	2J97A	2.68	0.1456	0.8304
2J97A	emdecoy223_2J97A	2J97A	2.47	-0.4470	0.4603
2J97A	emdecoy2240_2J97A	2J97A	2.69	-1.1583	0.1550
2J97A	emdecoy2241_2J97A	2J97A	2.33	-1.3953	0.0928
2J97A	emdecoy2242_2J97A	2J97A	2.84	0.3827	1.0002
2J97A	emdecoy2243_2J97A	2J97A	2.27	-0.5656	0.3977
2J97A	emdecoy2244_2J97A	2J97A	2.58	0.2642	0.9140
2J97A	emdecoy2245_2J97A	2J97A	1.81	-2.3436	0.0028
2J97A	emdecoy2246_2J97A	2J97A	2.80	0.1456	0.8304
2J97A	emdecoy2247_2J97A	2J97A	2.82	0.2642	0.9140
2J97A	emdecoy2248_2J97A	2J97A	2.75	-0.9212	0.2374
2J97A	emdecoy2249_2J97A	2J97A	2.72	0.2642	0.9140
2J97A	emdecoy224_2J97A	2J97A	2.49	-0.4470	0.4603
2J97A	emdecoy2250_2J97A	2J97A	2.84	1.4496	1.8618
2J97A	emdecoy2251_2J97A	2J97A	2.18	-1.1583	0.1550
2J97A	emdecoy2252_2J97A	2J97A	2.72	-0.4470	0.4603
2J97A	emdecoy2253_2J97A	2J97A	2.54	-0.5656	0.3977
2J97A	emdecoy2254_2J97A	2J97A	2.58	0.3827	1.0002
2J97A	emdecoy2255_2J97A	2J97A	2.67	-0.8027	0.2861
2J97A	emdecoy2256_2J97A	2J97A	2.81	1.2125	1.6602
2J97A	emdecoy2257_2J97A	2J97A	2.87	1.3310	1.7605
2J97A	emdecoy2258_2J97A	2J97A	2.04	-0.2100	0.5977
2J97A	emdecoy2259_2J97A	2J97A	2.82	-1.0397	0.1936
2J97A	emdecoy225_2J97A	2J97A	2.62	-0.2100	0.5977
2J97A	emdecoy2260_2J97A	2J97A	3.01	0.3827	1.0002
2J97A	emdecoy2261_2J97A	2J97A	2.80	-0.2100	0.5977
2J97A	emdecoy2262_2J97A	2J97A	2.88	-0.9212	0.2374
2J97A	emdecoy2263_2J97A	2J97A	1.91	-1.2768	0.1214
2J97A	emdecoy2264_2J97A	2J97A	2.81	-1.1583	0.1550
2J97A	emdecoy2265_2J97A	2J97A	2.51	-1.2768	0.1214
2J97A	emdecoy2266_2J97A	2J97A	2.25	-0.6841	0.3396
2J97A	emdecoy2267_2J97A	2J97A	2.68	-1.0397	0.1936
2J97A	emdecoy2268_2J97A	2J97A	2.92	0.7383	1.2725
2J97A	emdecoy2269_2J97A	2J97A	3.01	0.3827	1.0002
2J97A	emdecoy226_2J97A	2J97A	2.61	0.0271	0.7496
2J97A	emdecoy2270_2J97A	2J97A	2.98	0.3827	1.0002
2J97A	emdecoy2271_2J97A	2J97A	2.72	0.2642	0.9140
2J97A	emdecoy2272_2J97A	2J97A	2.77	0.3827	1.0002
2J97A	emdecoy2273_2J97A	2J97A	2.33	-0.5656	0.3977
2J97A	emdecoy2274_2J97A	2J97A	2.66	0.6198	1.1797
2J97A	emdecoy2275_2J97A	2J97A	2.49	-0.2100	0.5977
2J97A	emdecoy2276_2J97A	2J97A	2.65	-0.4470	0.4603
2J97A	emdecoy2277_2J97A	2J97A	2.67	0.0271	0.7496
2J97A	emdecoy2278_2J97A	2J97A	3.03	1.2125	1.6602
2J97A	emdecoy2279_2J97A	2J97A	2.06	-1.2768	0.1214
2J97A	emdecoy227_2J97A	2J97A	2.30	-0.8027	0.2861
2J97A	emdecoy2280_2J97A	2J97A	2.99	0.1456	0.8304
2J97A	emdecoy2281_2J97A	2J97A	1.81	-1.7510	0.0346
2J97A	emdecoy2282_2J97A	2J97A	2.72	-0.5656	0.3977
2J97A	emdecoy2283_2J97A	2J97A	2.84	-0.0914	0.6720
2J97A	emdecoy2284_2J97A	2J97A	2.61	-0.6841	0.3396
2J97A	emdecoy2285_2J97A	2J97A	2.99	0.1456	0.8304
2J97A	emdecoy2286_2J97A	2J97A	2.92	-0.0914	0.6720
2J97A	emdecoy2287_2J97A	2J97A	2.77	-0.5656	0.3977
2J97A	emdecoy2288_2J97A	2J97A	2.86	0.7383	1.2725
2J97A	emdecoy2289_2J97A	2J97A	3.08	-0.4470	0.4603
2J97A	emdecoy228_2J97A	2J97A	2.56	-0.5656	0.3977
2J97A	emdecoy2290_2J97A	2J97A	3.10	0.1456	0.8304
2J97A	emdecoy2291_2J97A	2J97A	2.57	0.0271	0.7496
2J97A	emdecoy2292_2J97A	2J97A	2.93	-0.3285	0.5270
2J97A	emdecoy2293_2J97A	2J97A	2.64	0.1456	0.8304
2J97A	emdecoy2294_2J97A	2J97A	2.73	0.2642	0.9140
2J97A	emdecoy2295_2J97A	2J97A	2.76	-1.3953	0.0928
2J97A	emdecoy2296_2J97A	2J97A	2.96	0.8569	1.3671
2J97A	emdecoy2297_2J97A	2J97A	2.88	0.3827	1.0002
2J97A	emdecoy2298_2J97A	2J97A	2.94	0.7383	1.2725
2J97A	emdecoy2299_2J97A	2J97A	2.98	0.8569	1.3671
2J97A	emdecoy229_2J97A	2J97A	2.35	-0.8027	0.2861
2J97A	emdecoy22_2J97A	2J97A	2.38	-0.6841	0.3396
2J97A	emdecoy2300_2J97A	2J97A	2.57	-0.9212	0.2374
2J97A	emdecoy2301_2J97A	2J97A	2.89	-0.4470	0.4603
2J97A	emdecoy2302_2J97A	2J97A	2.93	-0.2100	0.5977
2J97A	emdecoy2303_2J97A	2J97A	2.85	-1.2768	0.1214
2J97A	emdecoy2304_2J97A	2J97A	2.66	-0.8027	0.2861
2J97A	emdecoy2305_2J97A	2J97A	2.68	-0.6841	0.3396
2J97A	emdecoy2306_2J97A	2J97A	2.85	-0.9212	0.2374
2J97A	emdecoy2307_2J97A	2J97A	2.68	-0.4470	0.4603
2J97A	emdecoy2308_2J97A	2J97A	2.94	-0.8027	0.2861
2J97A	emdecoy2309_2J97A	2J97A	2.85	0.8569	1.3671
2J97A	emdecoy230_2J97A	2J97A	2.76	-0.2100	0.5977
2J97A	emdecoy2310_2J97A	2J97A	2.89	-0.3285	0.5270
2J97A	emdecoy2311_2J97A	2J97A	2.38	-0.2100	0.5977
2J97A	emdecoy2312_2J97A	2J97A	2.74	-1.0397	0.1936
2J97A	emdecoy2313_2J97A	2J97A	2.70	-1.0397	0.1936
2J97A	emdecoy2314_2J97A	2J97A	2.49	-0.4470	0.4603
2J97A	emdecoy2315_2J97A	2J97A	2.92	-0.8027	0.2861
2J97A	emdecoy2316_2J97A	2J97A	2.53	-1.0397	0.1936
2J97A	emdecoy2317_2J97A	2J97A	2.35	-0.2100	0.5977
2J97A	emdecoy2318_2J97A	2J97A	2.79	-0.3285	0.5270
2J97A	emdecoy2319_2J97A	2J97A	2.60	-0.8027	0.2861
2J97A	emdecoy231_2J97A	2J97A	2.59	0.3827	1.0002
2J97A	emdecoy2320_2J97A	2J97A	3.07	0.7383	1.2725
2J97A	emdecoy2321_2J97A	2J97A	2.44	-0.0914	0.6720
2J97A	emdecoy2322_2J97A	2J97A	2.55	-1.0397	0.1936
2J97A	emdecoy2323_2J97A	2J97A	2.92	0.1456	0.8304
2J97A	emdecoy2324_2J97A	2J97A	2.77	1.5681	1.9642
2J97A	emdecoy2325_2J97A	2J97A	2.18	-0.5656	0.3977
2J97A	emdecoy2326_2J97A	2J97A	2.92	0.7383	1.2725
2J97A	emdecoy2327_2J97A	2J97A	2.70	-0.5656	0.3977
2J97A	emdecoy2328_2J97A	2J97A	2.25	0.0271	0.7496
2J97A	emdecoy2329_2J97A	2J97A	2.37	-0.5656	0.3977
2J97A	emdecoy232_2J97A	2J97A	3.03	0.5013	1.0889
2J97A	emdecoy2330_2J97A	2J97A	2.65	-0.2100	0.5977
2J97A	emdecoy2331_2J97A	2J97A	2.56	-0.8027	0.2861
2J97A	emdecoy2332_2J97A	2J97A	2.65	0.2642	0.9140
2J97A	emdecoy2333_2J97A	2J97A	2.82	-0.5656	0.3977
2J97A	emdecoy2334_2J97A	2J97A	2.40	-0.4470	0.4603
2J97A	emdecoy2335_2J97A	2J97A	2.79	0.0271	0.7496
2J97A	emdecoy2336_2J97A	2J97A	2.70	-0.3285	0.5270
2J97A	emdecoy2337_2J97A	2J97A	2.69	-0.4470	0.4603
2J97A	emdecoy2338_2J97A	2J97A	2.60	-0.9212	0.2374
2J97A	emdecoy2339_2J97A	2J97A	2.49	0.1456	0.8304
2J97A	emdecoy233_2J97A	2J97A	2.95	-0.8027	0.2861
2J97A	emdecoy2340_2J97A	2J97A	2.86	-0.9212	0.2374
2J97A	emdecoy2341_2J97A	2J97A	2.65	-1.0397	0.1936
2J97A	emdecoy2342_2J97A	2J97A	2.73	-0.2100	0.5977
2J97A	emdecoy2343_2J97A	2J97A	2.64	0.1456	0.8304
2J97A	emdecoy2344_2J97A	2J97A	2.24	-0.4470	0.4603
2J97A	emdecoy2345_2J97A	2J97A	1.94	-0.4470	0.4603
2J97A	emdecoy2346_2J97A	2J97A	2.90	-0.9212	0.2374
2J97A	emdecoy2347_2J97A	2J97A	2.77	-1.1583	0.1550
2J97A	emdecoy2348_2J97A	2J97A	2.58	-0.3285	0.5270
2J97A	emdecoy2349_2J97A	2J97A	3.04	-0.6841	0.3396
2J97A	emdecoy234_2J97A	2J97A	2.59	-0.3285	0.5270
2J97A	emdecoy2350_2J97A	2J97A	3.15	-0.0914	0.6720
2J97A	emdecoy2351_2J97A	2J97A	2.66	-0.4470	0.4603
2J97A	emdecoy2352_2J97A	2J97A	2.99	-0.4470	0.4603
2J97A	emdecoy2353_2J97A	2J97A	2.81	1.3310	1.7605
2J97A	emdecoy2354_2J97A	2J97A	2.47	-0.9212	0.2374
2J97A	emdecoy2355_2J97A	2J97A	3.12	1.0939	1.5611
2J97A	emdecoy2356_2J97A	2J97A	2.16	0.0271	0.7496
2J97A	emdecoy2357_2J97A	2J97A	2.68	-0.4470	0.4603
2J97A	emdecoy2358_2J97A	2J97A	3.03	-0.6841	0.3396
2J97A	emdecoy2359_2J97A	2J97A	2.73	1.0939	1.5611
2J97A	emdecoy235_2J97A	2J97A	2.68	0.0271	0.7496
2J97A	emdecoy2360_2J97A	2J97A	2.85	1.5681	1.9642
2J97A	emdecoy2361_2J97A	2J97A	3.11	0.7383	1.2725
2J97A	emdecoy2362_2J97A	2J97A	2.59	-1.2768	0.1214
2J97A	emdecoy2363_2J97A	2J97A	2.43	0.0271	0.7496
2J97A	emdecoy2364_2J97A	2J97A	2.59	-0.2100	0.5977
2J97A	emdecoy2365_2J97A	2J97A	2.37	-0.6841	0.3396
2J97A	emdecoy2366_2J97A	2J97A	2.98	-0.9212	0.2374
2J97A	emdecoy2367_2J97A	2J97A	3.20	-0.3285	0.5270
2J97A	emdecoy2368_2J97A	2J97A	2.27	-0.3285	0.5270
2J97A	emdecoy2369_2J97A	2J97A	2.09	-0.6841	0.3396
2J97A	emdecoy236_2J97A	2J97A	2.60	-0.2100	0.5977
2J97A	emdecoy2370_2J97A	2J97A	3.00	-1.0397	0.1936
2J97A	emdecoy2371_2J97A	2J97A	2.27	0.0271	0.7496
2J97A	emdecoy2372_2J97A	2J97A	2.58	0.3827	1.0002
2J97A	emdecoy2373_2J97A	2J97A	2.94	0.3827	1.0002
2J97A	emdecoy2374_2J97A	2J97A	2.98	0.2642	0.9140
2J97A	emdecoy2375_2J97A	2J97A	3.08	0.7383	1.2725
2J97A	emdecoy2376_2J97A	2J97A	2.26	0.0271	0.7496
2J97A	emdecoy2377_2J97A	2J97A	2.60	-0.4470	0.4603
2J97A	emdecoy2378_2J97A	2J97A	2.18	-0.4470	0.4603
2J97A	emdecoy2379_2J97A	2J97A	2.99	0.9754	1.4634
2J97A	emdecoy237_2J97A	2J97A	2.60	-0.6841	0.3396
2J97A	emdecoy2380_2J97A	2J97A	2.67	0.0271	0.7496
2J97A	emdecoy2381_2J97A	2J97A	2.98	0.7383	1.2725
2J97A	emdecoy2382_2J97A	2J97A	2.47	0.6198	1.1797
2J97A	emdecoy2383_2J97A	2J97A	2.26	-0.2100	0.5977
2J97A	emdecoy2384_2J97A	2J97A	2.94	0.2642	0.9140
2J97A	emdecoy2385_2J97A	2J97A	2.09	-0.4470	0.4603
2J97A	emdecoy2386_2J97A	2J97A	2.84	0.2642	0.9140
2J97A	emdecoy2387_2J97A	2J97A	2.82	0.6198	1.1797
2J97A	emdecoy2388_2J97A	2J97A	2.33	-0.5656	0.3977
2J97A	emdecoy2389_2J97A	2J97A	2.05	-0.5656	0.3977
2J97A	emdecoy238_2J97A	2J97A	3.16	-0.5656	0.3977
2J97A	emdecoy2390_2J97A	2J97A	2.48	0.1456	0.8304
2J97A	emdecoy2391_2J97A	2J97A	2.86	0.7383	1.2725
2J97A	emdecoy2392_2J97A	2J97A	2.30	-0.6841	0.3396
2J97A	emdecoy2393_2J97A	2J97A	2.85	0.3827	1.0002
2J97A	emdecoy2394_2J97A	2J97A	2.29	-0.4470	0.4603
2J97A	emdecoy2395_2J97A	2J97A	2.99	0.7383	1.2725
2J97A	emdecoy2396_2J97A	2J97A	2.35	-0.3285	0.5270
2J97A	emdecoy2397_2J97A	2J97A	2.62	-0.4470	0.4603
2J97A	emdecoy2398_2J97A	2J97A	2.50	0.0271	0.7496
2J97A	emdecoy2399_2J97A	2J97A	2.80	-1.3953	0.0928
2J97A	emdecoy239_2J97A	2J97A	2.65	-0.0914	0.6720
2J97A	emdecoy23_2J97A	2J97A	1.52	-1.5139	0.0690
2J97A	emdecoy2400_2J97A	2J97A	3.06	-0.3285	0.5270
2J97A	emdecoy2401_2J97A	2J97A	2.53	-0.5656	0.3977
2J97A	emdecoy2402_2J97A	2J97A	2.80	-0.5656	0.3977
2J97A	emdecoy2403_2J97A	2J97A	2.75	0.0271	0.7496
2J97A	emdecoy2404_2J97A	2J97A	2.94	1.3310	1.7605
2J97A	emdecoy2405_2J97A	2J97A	3.08	0.3827	1.0002
2J97A	emdecoy2406_2J97A	2J97A	2.82	-0.2100	0.5977
2J97A	emdecoy2407_2J97A	2J97A	2.66	0.5013	1.0889
2J97A	emdecoy2408_2J97A	2J97A	2.15	-0.5656	0.3977
2J97A	emdecoy2409_2J97A	2J97A	2.22	-0.5656	0.3977
2J97A	emdecoy240_2J97A	2J97A	2.66	-0.0914	0.6720
2J97A	emdecoy2410_2J97A	2J97A	3.03	-0.3285	0.5270
2J97A	emdecoy2411_2J97A	2J97A	2.96	-0.4470	0.4603
2J97A	emdecoy2412_2J97A	2J97A	2.18	-1.1583	0.1550
2J97A	emdecoy2413_2J97A	2J97A	2.68	-0.4470	0.4603
2J97A	emdecoy2414_2J97A	2J97A	2.23	-0.4470	0.4603
2J97A	emdecoy2415_2J97A	2J97A	3.25	0.1456	0.8304
2J97A	emdecoy2416_2J97A	2J97A	2.40	-0.0914	0.6720
2J97A	emdecoy2417_2J97A	2J97A	2.46	-0.8027	0.2861
2J97A	emdecoy2418_2J97A	2J97A	2.28	-0.2100	0.5977
2J97A	emdecoy2419_2J97A	2J97A	2.72	-0.0914	0.6720
2J97A	emdecoy241_2J97A	2J97A	2.89	-0.0914	0.6720
2J97A	emdecoy2420_2J97A	2J97A	2.62	-0.5656	0.3977
2J97A	emdecoy2421_2J97A	2J97A	2.04	-0.2100	0.5977
2J97A	emdecoy2422_2J97A	2J97A	2.39	0.6198	1.1797
2J97A	emdecoy2423_2J97A	2J97A	2.78	0.8569	1.3671
2J97A	emdecoy2424_2J97A	2J97A	2.62	0.2642	0.9140
2J97A	emdecoy2425_2J97A	2J97A	2.90	-0.4470	0.4603
2J97A	emdecoy2426_2J97A	2J97A	2.82	-0.3285	0.5270
2J97A	emdecoy2427_2J97A	2J97A	2.69	0.6198	1.1797
2J97A	emdecoy2428_2J97A	2J97A	2.71	-0.3285	0.5270
2J97A	emdecoy2429_2J97A	2J97A	2.07	-0.0914	0.6720
2J97A	emdecoy242_2J97A	2J97A	2.23	-0.3285	0.5270
2J97A	emdecoy2430_2J97A	2J97A	2.24	-0.3285	0.5270
2J97A	emdecoy2431_2J97A	2J97A	2.27	-0.3285	0.5270
2J97A	emdecoy2432_2J97A	2J97A	2.50	-0.3285	0.5270
2J97A	emdecoy2433_2J97A	2J97A	2.66	-0.3285	0.5270
2J97A	emdecoy2434_2J97A	2J97A	2.83	0.2642	0.9140
2J97A	emdecoy2435_2J97A	2J97A	2.46	-0.0914	0.6720
2J97A	emdecoy2436_2J97A	2J97A	2.79	-0.0914	0.6720
2J97A	emdecoy2437_2J97A	2J97A	2.84	-0.4470	0.4603
2J97A	emdecoy2438_2J97A	2J97A	2.13	-0.2100	0.5977
2J97A	emdecoy2439_2J97A	2J97A	3.02	0.5013	1.0889
2J97A	emdecoy243_2J97A	2J97A	3.02	0.2642	0.9140
2J97A	emdecoy2440_2J97A	2J97A	2.95	0.9754	1.4634
2J97A	emdecoy2441_2J97A	2J97A	2.04	-0.3285	0.5270
2J97A	emdecoy2442_2J97A	2J97A	2.80	0.1456	0.8304
2J97A	emdecoy2443_2J97A	2J97A	2.46	-0.8027	0.2861
2J97A	emdecoy2444_2J97A	2J97A	2.48	-0.8027	0.2861
2J97A	emdecoy2445_2J97A	2J97A	2.60	-0.4470	0.4603
2J97A	emdecoy2446_2J97A	2J97A	2.52	-0.2100	0.5977
2J97A	emdecoy2447_2J97A	2J97A	2.60	-0.0914	0.6720
2J97A	emdecoy2448_2J97A	2J97A	2.92	-1.0397	0.1936
2J97A	emdecoy2449_2J97A	2J97A	2.61	-0.9212	0.2374
2J97A	emdecoy244_2J97A	2J97A	2.75	-0.6841	0.3396
2J97A	emdecoy2450_2J97A	2J97A	2.27	0.0271	0.7496
2J97A	emdecoy2451_2J97A	2J97A	2.43	-1.0397	0.1936
2J97A	emdecoy2452_2J97A	2J97A	2.82	-1.2768	0.1214
2J97A	emdecoy2453_2J97A	2J97A	2.24	-0.8027	0.2861
2J97A	emdecoy2454_2J97A	2J97A	3.16	1.0939	1.5611
2J97A	emdecoy2455_2J97A	2J97A	3.10	0.1456	0.8304
2J97A	emdecoy2456_2J97A	2J97A	3.01	-0.0914	0.6720
2J97A	emdecoy2457_2J97A	2J97A	1.87	-1.2768	0.1214
2J97A	emdecoy2458_2J97A	2J97A	3.15	0.0271	0.7496
2J97A	emdecoy2459_2J97A	2J97A	2.94	-1.2768	0.1214
2J97A	emdecoy245_2J97A	2J97A	2.81	-0.2100	0.5977
2J97A	emdecoy2460_2J97A	2J97A	3.01	-1.0397	0.1936
2J97A	emdecoy2461_2J97A	2J97A	2.57	-0.5656	0.3977
2J97A	emdecoy2462_2J97A	2J97A	3.00	-0.2100	0.5977
2J97A	emdecoy2463_2J97A	2J97A	3.04	0.1456	0.8304
2J97A	emdecoy2464_2J97A	2J97A	2.26	-0.0914	0.6720
2J97A	emdecoy2465_2J97A	2J97A	2.34	-0.2100	0.5977
2J97A	emdecoy2466_2J97A	2J97A	2.80	0.3827	1.0002
2J97A	emdecoy2467_2J97A	2J97A	2.36	-0.2100	0.5977
2J97A	emdecoy2468_2J97A	2J97A	2.95	-1.1583	0.1550
2J97A	emdecoy2469_2J97A	2J97A	2.05	-0.3285	0.5270
2J97A	emdecoy246_2J97A	2J97A	2.74	-0.2100	0.5977
2J97A	emdecoy2470_2J97A	2J97A	2.25	-0.2100	0.5977
2J97A	emdecoy2471_2J97A	2J97A	2.55	-0.0914	0.6720
2J97A	emdecoy2472_2J97A	2J97A	1.93	-0.2100	0.5977
2J97A	emdecoy2473_2J97A	2J97A	2.08	-0.0914	0.6720
2J97A	emdecoy2474_2J97A	2J97A	2.15	-0.4470	0.4603
2J97A	emdecoy2475_2J97A	2J97A	2.24	-0.0914	0.6720
2J97A	emdecoy2476_2J97A	2J97A	2.22	-0.0914	0.6720
2J97A	emdecoy2477_2J97A	2J97A	2.51	-0.2100	0.5977
2J97A	emdecoy2478_2J97A	2J97A	2.51	-0.2100	0.5977
2J97A	emdecoy2479_2J97A	2J97A	2.53	0.8569	1.3671
2J97A	emdecoy247_2J97A	2J97A	2.88	-0.4470	0.4603
2J97A	emdecoy2480_2J97A	2J97A	2.45	0.0271	0.7496
2J97A	emdecoy2481_2J97A	2J97A	2.79	-0.3285	0.5270
2J97A	emdecoy2482_2J97A	2J97A	2.84	0.8569	1.3671
2J97A	emdecoy2483_2J97A	2J97A	2.71	-0.4470	0.4603
2J97A	emdecoy2484_2J97A	2J97A	2.50	-0.0914	0.6720
2J97A	emdecoy2485_2J97A	2J97A	2.79	0.3827	1.0002
2J97A	emdecoy2486_2J97A	2J97A	2.67	0.1456	0.8304
2J97A	emdecoy2487_2J97A	2J97A	2.34	-0.6841	0.3396
2J97A	emdecoy2488_2J97A	2J97A	2.95	-0.0914	0.6720
2J97A	emdecoy2489_2J97A	2J97A	2.92	-0.5656	0.3977
2J97A	emdecoy248_2J97A	2J97A	2.90	-1.0397	0.1936
2J97A	emdecoy2490_2J97A	2J97A	2.14	-0.0914	0.6720
2J97A	emdecoy2491_2J97A	2J97A	2.26	0.1456	0.8304
2J97A	emdecoy2492_2J97A	2J97A	2.52	-0.0914	0.6720
2J97A	emdecoy2493_2J97A	2J97A	2.55	0.0271	0.7496
2J97A	emdecoy2494_2J97A	2J97A	2.05	-0.4470	0.4603
2J97A	emdecoy2495_2J97A	2J97A	2.31	-0.5656	0.3977
2J97A	emdecoy2496_2J97A	2J97A	2.82	0.0271	0.7496
2J97A	emdecoy2497_2J97A	2J97A	2.94	-0.5656	0.3977
2J97A	emdecoy2498_2J97A	2J97A	2.89	-0.2100	0.5977
2J97A	emdecoy2499_2J97A	2J97A	2.67	-0.2100	0.5977
2J97A	emdecoy249_2J97A	2J97A	2.15	-1.3953	0.0928
2J97A	emdecoy24_2J97A	2J97A	2.93	-1.0397	0.1936
2J97A	emdecoy2500_2J97A	2J97A	3.19	0.0271	0.7496
2J97A	emdecoy2501_2J97A	2J97A	2.42	-0.8027	0.2861
2J97A	emdecoy2502_2J97A	2J97A	2.19	-0.6841	0.3396
2J97A	emdecoy2503_2J97A	2J97A	2.89	-0.6841	0.3396
2J97A	emdecoy2504_2J97A	2J97A	2.46	-0.6841	0.3396
2J97A	emdecoy2505_2J97A	2J97A	2.56	-0.9212	0.2374
2J97A	emdecoy2506_2J97A	2J97A	2.51	-1.3953	0.0928
2J97A	emdecoy2507_2J97A	2J97A	2.85	-0.4470	0.4603
2J97A	emdecoy2508_2J97A	2J97A	2.76	-1.0397	0.1936
2J97A	emdecoy2509_2J97A	2J97A	2.79	-0.5656	0.3977
2J97A	emdecoy250_2J97A	2J97A	2.39	-0.3285	0.5270
2J97A	emdecoy2510_2J97A	2J97A	2.96	0.0271	0.7496
2J97A	emdecoy2511_2J97A	2J97A	2.56	-1.1583	0.1550
2J97A	emdecoy2512_2J97A	2J97A	2.35	-0.8027	0.2861
2J97A	emdecoy2513_2J97A	2J97A	2.11	-1.2768	0.1214
2J97A	emdecoy2514_2J97A	2J97A	2.63	-1.2768	0.1214
2J97A	emdecoy2515_2J97A	2J97A	2.57	-0.5656	0.3977
2J97A	emdecoy2516_2J97A	2J97A	2.98	1.4496	1.8618
2J97A	emdecoy2517_2J97A	2J97A	2.80	-0.5656	0.3977
2J97A	emdecoy2518_2J97A	2J97A	2.97	0.7383	1.2725
2J97A	emdecoy2519_2J97A	2J97A	2.75	-0.9212	0.2374
2J97A	emdecoy251_2J97A	2J97A	2.75	-0.9212	0.2374
2J97A	emdecoy2520_2J97A	2J97A	2.81	-0.8027	0.2861
2J97A	emdecoy2521_2J97A	2J97A	2.47	-0.9212	0.2374
2J97A	emdecoy2522_2J97A	2J97A	2.99	-0.4470	0.4603
2J97A	emdecoy2523_2J97A	2J97A	2.56	-0.8027	0.2861
2J97A	emdecoy2524_2J97A	2J97A	2.88	-0.6841	0.3396
2J97A	emdecoy2525_2J97A	2J97A	2.24	0.1456	0.8304
2J97A	emdecoy2526_2J97A	2J97A	2.91	-0.5656	0.3977
2J97A	emdecoy2527_2J97A	2J97A	2.38	-0.9212	0.2374
2J97A	emdecoy2528_2J97A	2J97A	2.59	-0.9212	0.2374
2J97A	emdecoy2529_2J97A	2J97A	2.98	-1.1583	0.1550
2J97A	emdecoy252_2J97A	2J97A	2.34	-0.2100	0.5977
2J97A	emdecoy2530_2J97A	2J97A	2.98	-0.5656	0.3977
2J97A	emdecoy2531_2J97A	2J97A	2.79	-0.8027	0.2861
2J97A	emdecoy2532_2J97A	2J97A	2.57	0.8569	1.3671
2J97A	emdecoy2533_2J97A	2J97A	2.39	-0.0914	0.6720
2J97A	emdecoy2534_2J97A	2J97A	2.65	-0.0914	0.6720
2J97A	emdecoy2535_2J97A	2J97A	2.58	-0.8027	0.2861
2J97A	emdecoy2536_2J97A	2J97A	2.48	-0.6841	0.3396
2J97A	emdecoy2537_2J97A	2J97A	2.30	-0.4470	0.4603
2J97A	emdecoy2538_2J97A	2J97A	2.10	-0.6841	0.3396
2J97A	emdecoy2539_2J97A	2J97A	2.35	-1.2768	0.1214
2J97A	emdecoy253_2J97A	2J97A	2.30	-0.3285	0.5270
2J97A	emdecoy2540_2J97A	2J97A	2.34	0.0271	0.7496
2J97A	emdecoy2541_2J97A	2J97A	2.78	-1.2768	0.1214
2J97A	emdecoy2542_2J97A	2J97A	2.29	-0.4470	0.4603
2J97A	emdecoy2543_2J97A	2J97A	2.60	0.2642	0.9140
2J97A	emdecoy2544_2J97A	2J97A	2.72	-0.8027	0.2861
2J97A	emdecoy2545_2J97A	2J97A	3.13	-1.3953	0.0928
2J97A	emdecoy2546_2J97A	2J97A	2.79	0.1456	0.8304
2J97A	emdecoy2547_2J97A	2J97A	2.53	-0.6841	0.3396
2J97A	emdecoy2548_2J97A	2J97A	2.82	-0.2100	0.5977
2J97A	emdecoy2549_2J97A	2J97A	2.56	0.2642	0.9140
2J97A	emdecoy254_2J97A	2J97A	2.35	-0.2100	0.5977
2J97A	emdecoy2550_2J97A	2J97A	2.53	-0.9212	0.2374
2J97A	emdecoy2551_2J97A	2J97A	2.59	-1.1583	0.1550
2J97A	emdecoy2552_2J97A	2J97A	3.03	-0.4470	0.4603
2J97A	emdecoy2553_2J97A	2J97A	2.28	-0.6841	0.3396
2J97A	emdecoy2554_2J97A	2J97A	2.33	-1.1583	0.1550
2J97A	emdecoy2555_2J97A	2J97A	2.50	-1.1583	0.1550
2J97A	emdecoy2556_2J97A	2J97A	2.52	-0.6841	0.3396
2J97A	emdecoy2557_2J97A	2J97A	2.51	-0.4470	0.4603
2J97A	emdecoy2558_2J97A	2J97A	2.31	-0.6841	0.3396
2J97A	emdecoy2559_2J97A	2J97A	2.55	-1.0397	0.1936
2J97A	emdecoy255_2J97A	2J97A	2.73	-0.8027	0.2861
2J97A	emdecoy2560_2J97A	2J97A	2.29	-0.4470	0.4603
2J97A	emdecoy2561_2J97A	2J97A	2.34	-0.2100	0.5977
2J97A	emdecoy2562_2J97A	2J97A	2.98	-1.5139	0.0690
2J97A	emdecoy2563_2J97A	2J97A	2.71	-1.1583	0.1550
2J97A	emdecoy2564_2J97A	2J97A	2.76	-1.0397	0.1936
2J97A	emdecoy2565_2J97A	2J97A	2.00	-1.2768	0.1214
2J97A	emdecoy2566_2J97A	2J97A	2.46	0.0271	0.7496
2J97A	emdecoy2567_2J97A	2J97A	1.93	-1.3953	0.0928
2J97A	emdecoy2568_2J97A	2J97A	3.04	0.2642	0.9140
2J97A	emdecoy2569_2J97A	2J97A	2.38	-1.0397	0.1936
2J97A	emdecoy256_2J97A	2J97A	2.67	-0.2100	0.5977
2J97A	emdecoy2570_2J97A	2J97A	2.69	-0.5656	0.3977
2J97A	emdecoy2571_2J97A	2J97A	2.57	-0.3285	0.5270
2J97A	emdecoy2572_2J97A	2J97A	2.86	-0.3285	0.5270
2J97A	emdecoy2573_2J97A	2J97A	2.85	-0.4470	0.4603
2J97A	emdecoy2574_2J97A	2J97A	2.61	-0.5656	0.3977
2J97A	emdecoy2575_2J97A	2J97A	2.79	1.0939	1.5611
2J97A	emdecoy2576_2J97A	2J97A	2.41	-0.5656	0.3977
2J97A	emdecoy2577_2J97A	2J97A	2.16	-0.9212	0.2374
2J97A	emdecoy2578_2J97A	2J97A	2.83	-0.3285	0.5270
2J97A	emdecoy2579_2J97A	2J97A	2.75	1.8052	2.1715
2J97A	emdecoy257_2J97A	2J97A	2.36	-0.4470	0.4603
2J97A	emdecoy2580_2J97A	2J97A	1.89	-0.6841	0.3396
2J97A	emdecoy2581_2J97A	2J97A	2.63	0.2642	0.9140
2J97A	emdecoy2582_2J97A	2J97A	2.79	-1.1583	0.1550
2J97A	emdecoy2583_2J97A	2J97A	2.66	0.0271	0.7496
2J97A	emdecoy2584_2J97A	2J97A	2.11	-0.8027	0.2861
2J97A	emdecoy2585_2J97A	2J97A	2.43	-0.0914	0.6720
2J97A	emdecoy2586_2J97A	2J97A	2.58	-0.3285	0.5270
2J97A	emdecoy2587_2J97A	2J97A	2.97	-0.6841	0.3396
2J97A	emdecoy2588_2J97A	2J97A	2.61	0.9754	1.4634
2J97A	emdecoy2589_2J97A	2J97A	2.74	-0.9212	0.2374
2J97A	emdecoy258_2J97A	2J97A	2.27	-0.3285	0.5270
2J97A	emdecoy2590_2J97A	2J97A	2.28	-1.1583	0.1550
2J97A	emdecoy2591_2J97A	2J97A	2.64	-0.2100	0.5977
2J97A	emdecoy2592_2J97A	2J97A	2.45	0.6198	1.1797
2J97A	emdecoy2593_2J97A	2J97A	2.22	-0.8027	0.2861
2J97A	emdecoy2594_2J97A	2J97A	2.05	0.1456	0.8304
2J97A	emdecoy2595_2J97A	2J97A	3.04	0.0271	0.7496
2J97A	emdecoy2596_2J97A	2J97A	2.51	0.2642	0.9140
2J97A	emdecoy2597_2J97A	2J97A	2.94	-1.2768	0.1214
2J97A	emdecoy2598_2J97A	2J97A	2.71	0.0271	0.7496
2J97A	emdecoy2599_2J97A	2J97A	2.77	-0.5656	0.3977
2J97A	emdecoy259_2J97A	2J97A	2.74	-1.0397	0.1936
2J97A	emdecoy25_2J97A	2J97A	3.07	-0.8027	0.2861
2J97A	emdecoy2600_2J97A	2J97A	2.74	-1.0397	0.1936
2J97A	emdecoy2601_2J97A	2J97A	2.89	-0.4470	0.4603
2J97A	emdecoy2602_2J97A	2J97A	2.77	-1.2768	0.1214
2J97A	emdecoy2603_2J97A	2J97A	2.73	-1.1583	0.1550
2J97A	emdecoy2604_2J97A	2J97A	2.79	-1.2768	0.1214
2J97A	emdecoy2605_2J97A	2J97A	2.88	-0.8027	0.2861
2J97A	emdecoy2606_2J97A	2J97A	2.76	-0.5656	0.3977
2J97A	emdecoy2607_2J97A	2J97A	2.84	-0.3285	0.5270
2J97A	emdecoy2608_2J97A	2J97A	2.97	-0.2100	0.5977
2J97A	emdecoy2609_2J97A	2J97A	2.35	-0.6841	0.3396
2J97A	emdecoy260_2J97A	2J97A	3.07	-1.3953	0.0928
2J97A	emdecoy2610_2J97A	2J97A	2.42	-0.6841	0.3396
2J97A	emdecoy2611_2J97A	2J97A	2.74	-1.1583	0.1550
2J97A	emdecoy2612_2J97A	2J97A	2.00	-0.8027	0.2861
2J97A	emdecoy2613_2J97A	2J97A	2.44	-1.0397	0.1936
2J97A	emdecoy2614_2J97A	2J97A	2.70	0.8569	1.3671
2J97A	emdecoy2615_2J97A	2J97A	2.74	0.8569	1.3671
2J97A	emdecoy2616_2J97A	2J97A	1.87	-1.3953	0.0928
2J97A	emdecoy2617_2J97A	2J97A	2.38	-0.6841	0.3396
2J97A	emdecoy2618_2J97A	2J97A	2.96	0.9754	1.4634
2J97A	emdecoy2619_2J97A	2J97A	3.02	-1.0397	0.1936
2J97A	emdecoy261_2J97A	2J97A	3.03	-0.6841	0.3396
2J97A	emdecoy2620_2J97A	2J97A	2.70	-1.2768	0.1214
2J97A	emdecoy2621_2J97A	2J97A	2.58	0.0271	0.7496
2J97A	emdecoy2622_2J97A	2J97A	2.29	-0.6841	0.3396
2J97A	emdecoy2623_2J97A	2J97A	2.50	0.3827	1.0002
2J97A	emdecoy2624_2J97A	2J97A	2.65	0.0271	0.7496
2J97A	emdecoy2625_2J97A	2J97A	2.99	-0.8027	0.2861
2J97A	emdecoy2626_2J97A	2J97A	2.84	1.0939	1.5611
2J97A	emdecoy2627_2J97A	2J97A	2.36	0.1456	0.8304
2J97A	emdecoy2628_2J97A	2J97A	2.84	0.5013	1.0889
2J97A	emdecoy2629_2J97A	2J97A	2.31	-0.5656	0.3977
2J97A	emdecoy262_2J97A	2J97A	2.42	-0.8027	0.2861
2J97A	emdecoy2630_2J97A	2J97A	2.55	-0.2100	0.5977
2J97A	emdecoy2631_2J97A	2J97A	2.18	-0.8027	0.2861
2J97A	emdecoy2632_2J97A	2J97A	2.78	-0.2100	0.5977
2J97A	emdecoy2633_2J97A	2J97A	2.65	-1.1583	0.1550
2J97A	emdecoy2634_2J97A	2J97A	2.45	0.2642	0.9140
2J97A	emdecoy2635_2J97A	2J97A	2.57	-0.6841	0.3396
2J97A	emdecoy2636_2J97A	2J97A	2.46	-1.5139	0.0690
2J97A	emdecoy2637_2J97A	2J97A	3.04	0.7383	1.2725
2J97A	emdecoy2638_2J97A	2J97A	2.49	-1.1583	0.1550
2J97A	emdecoy2639_2J97A	2J97A	2.29	-0.3285	0.5270
2J97A	emdecoy263_2J97A	2J97A	1.97	-0.6841	0.3396
2J97A	emdecoy2640_2J97A	2J97A	2.96	-1.1583	0.1550
2J97A	emdecoy2641_2J97A	2J97A	2.17	-0.2100	0.5977
2J97A	emdecoy2642_2J97A	2J97A	2.77	-0.9212	0.2374
2J97A	emdecoy2643_2J97A	2J97A	2.62	-1.0397	0.1936
2J97A	emdecoy2644_2J97A	2J97A	2.26	-0.8027	0.2861
2J97A	emdecoy2645_2J97A	2J97A	2.28	-1.0397	0.1936
2J97A	emdecoy2646_2J97A	2J97A	2.67	-0.8027	0.2861
2J97A	emdecoy2647_2J97A	2J97A	2.78	0.2642	0.9140
2J97A	emdecoy2648_2J97A	2J97A	2.87	-1.3953	0.0928
2J97A	emdecoy2649_2J97A	2J97A	2.29	-0.5656	0.3977
2J97A	emdecoy264_2J97A	2J97A	2.69	-0.0914	0.6720
2J97A	emdecoy2650_2J97A	2J97A	2.76	-1.1583	0.1550
2J97A	emdecoy2651_2J97A	2J97A	2.98	-0.9212	0.2374
2J97A	emdecoy2652_2J97A	2J97A	1.71	-1.2768	0.1214
2J97A	emdecoy2653_2J97A	2J97A	2.68	-1.1583	0.1550
2J97A	emdecoy2654_2J97A	2J97A	2.36	-0.4470	0.4603
2J97A	emdecoy2655_2J97A	2J97A	2.33	-0.6841	0.3396
2J97A	emdecoy2656_2J97A	2J97A	2.41	-1.0397	0.1936
2J97A	emdecoy2657_2J97A	2J97A	2.86	-0.0914	0.6720
2J97A	emdecoy2658_2J97A	2J97A	2.22	-1.3953	0.0928
2J97A	emdecoy2659_2J97A	2J97A	2.89	0.2642	0.9140
2J97A	emdecoy265_2J97A	2J97A	2.58	0.5013	1.0889
2J97A	emdecoy2660_2J97A	2J97A	2.88	-0.4470	0.4603
2J97A	emdecoy2661_2J97A	2J97A	2.56	-1.1583	0.1550
2J97A	emdecoy2662_2J97A	2J97A	2.75	-1.2768	0.1214
2J97A	emdecoy2663_2J97A	2J97A	1.98	-1.0397	0.1936
2J97A	emdecoy2664_2J97A	2J97A	2.31	-0.5656	0.3977
2J97A	emdecoy2665_2J97A	2J97A	2.56	-0.9212	0.2374
2J97A	emdecoy2666_2J97A	2J97A	2.82	-1.5139	0.0690
2J97A	emdecoy2667_2J97A	2J97A	2.67	-1.2768	0.1214
2J97A	emdecoy2668_2J97A	2J97A	2.78	-0.5656	0.3977
2J97A	emdecoy2669_2J97A	2J97A	2.86	0.7383	1.2725
2J97A	emdecoy266_2J97A	2J97A	2.41	-1.0397	0.1936
2J97A	emdecoy2670_2J97A	2J97A	2.28	0.5013	1.0889
2J97A	emdecoy2671_2J97A	2J97A	2.51	0.5013	1.0889
2J97A	emdecoy2672_2J97A	2J97A	2.46	0.0271	0.7496
2J97A	emdecoy2673_2J97A	2J97A	2.26	-0.8027	0.2861
2J97A	emdecoy2674_2J97A	2J97A	2.54	-0.3285	0.5270
2J97A	emdecoy2675_2J97A	2J97A	2.42	0.2642	0.9140
2J97A	emdecoy2676_2J97A	2J97A	2.38	0.1456	0.8304
2J97A	emdecoy2677_2J97A	2J97A	2.99	0.9754	1.4634
2J97A	emdecoy2678_2J97A	2J97A	2.43	-0.0914	0.6720
2J97A	emdecoy2679_2J97A	2J97A	2.69	0.7383	1.2725
2J97A	emdecoy267_2J97A	2J97A	2.88	-0.0914	0.6720
2J97A	emdecoy2680_2J97A	2J97A	2.98	1.0939	1.5611
2J97A	emdecoy2681_2J97A	2J97A	2.93	0.6198	1.1797
2J97A	emdecoy2682_2J97A	2J97A	2.89	0.0271	0.7496
2J97A	emdecoy2683_2J97A	2J97A	2.15	0.2642	0.9140
2J97A	emdecoy2684_2J97A	2J97A	2.29	-0.9212	0.2374
2J97A	emdecoy2685_2J97A	2J97A	2.70	-1.1583	0.1550
2J97A	emdecoy2686_2J97A	2J97A	3.09	1.5681	1.9642
2J97A	emdecoy2687_2J97A	2J97A	2.36	-1.0397	0.1936
2J97A	emdecoy2688_2J97A	2J97A	2.66	-0.9212	0.2374
2J97A	emdecoy2689_2J97A	2J97A	2.69	-0.5656	0.3977
2J97A	emdecoy268_2J97A	2J97A	2.51	-0.6841	0.3396
2J97A	emdecoy2690_2J97A	2J97A	2.11	-0.8027	0.2861
2J97A	emdecoy2691_2J97A	2J97A	1.98	-1.0397	0.1936
2J97A	emdecoy2692_2J97A	2J97A	2.34	-1.1583	0.1550
2J97A	emdecoy2693_2J97A	2J97A	2.32	-0.5656	0.3977
2J97A	emdecoy2694_2J97A	2J97A	2.90	-1.5139	0.0690
2J97A	emdecoy2695_2J97A	2J97A	2.16	-0.9212	0.2374
2J97A	emdecoy2696_2J97A	2J97A	2.29	-0.9212	0.2374
2J97A	emdecoy2697_2J97A	2J97A	2.60	-0.0914	0.6720
2J97A	emdecoy2698_2J97A	2J97A	2.63	0.7383	1.2725
2J97A	emdecoy2699_2J97A	2J97A	2.72	-0.2100	0.5977
2J97A	emdecoy269_2J97A	2J97A	2.42	-0.4470	0.4603
2J97A	emdecoy26_2J97A	2J97A	2.86	-0.9212	0.2374
2J97A	emdecoy2700_2J97A	2J97A	2.84	-0.2100	0.5977
2J97A	emdecoy2701_2J97A	2J97A	2.56	-0.2100	0.5977
2J97A	emdecoy2702_2J97A	2J97A	2.60	-1.5139	0.0690
2J97A	emdecoy2703_2J97A	2J97A	2.41	-0.0914	0.6720
2J97A	emdecoy2704_2J97A	2J97A	2.33	-1.1583	0.1550
2J97A	emdecoy2705_2J97A	2J97A	2.74	0.0271	0.7496
2J97A	emdecoy2706_2J97A	2J97A	2.27	-1.6324	0.0498
2J97A	emdecoy2707_2J97A	2J97A	2.22	-0.9212	0.2374
2J97A	emdecoy2708_2J97A	2J97A	2.42	-1.5139	0.0690
2J97A	emdecoy2709_2J97A	2J97A	2.56	0.1456	0.8304
2J97A	emdecoy270_2J97A	2J97A	3.03	-0.0914	0.6720
2J97A	emdecoy2710_2J97A	2J97A	2.69	0.9754	1.4634
2J97A	emdecoy2711_2J97A	2J97A	2.99	-0.3285	0.5270
2J97A	emdecoy2712_2J97A	2J97A	2.65	0.0271	0.7496
2J97A	emdecoy2713_2J97A	2J97A	2.90	-0.5656	0.3977
2J97A	emdecoy2714_2J97A	2J97A	2.39	-0.9212	0.2374
2J97A	emdecoy2715_2J97A	2J97A	2.81	-1.3953	0.0928
2J97A	emdecoy2716_2J97A	2J97A	2.60	-0.8027	0.2861
2J97A	emdecoy2717_2J97A	2J97A	2.53	-1.0397	0.1936
2J97A	emdecoy2718_2J97A	2J97A	2.68	0.7383	1.2725
2J97A	emdecoy2719_2J97A	2J97A	2.78	0.7383	1.2725
2J97A	emdecoy271_2J97A	2J97A	2.61	-0.8027	0.2861
2J97A	emdecoy2720_2J97A	2J97A	2.73	0.3827	1.0002
2J97A	emdecoy2721_2J97A	2J97A	2.35	0.5013	1.0889
2J97A	emdecoy2722_2J97A	2J97A	2.86	-0.2100	0.5977
2J97A	emdecoy2723_2J97A	2J97A	2.70	0.9754	1.4634
2J97A	emdecoy2724_2J97A	2J97A	2.70	0.6198	1.1797
2J97A	emdecoy2725_2J97A	2J97A	2.78	0.9754	1.4634
2J97A	emdecoy2726_2J97A	2J97A	2.83	0.7383	1.2725
2J97A	emdecoy2727_2J97A	2J97A	2.74	-0.6841	0.3396
2J97A	emdecoy2728_2J97A	2J97A	2.68	0.7383	1.2725
2J97A	emdecoy2729_2J97A	2J97A	2.46	-0.0914	0.6720
2J97A	emdecoy272_2J97A	2J97A	2.43	-1.2768	0.1214
2J97A	emdecoy2730_2J97A	2J97A	2.95	0.9754	1.4634
2J97A	emdecoy2731_2J97A	2J97A	2.99	1.4496	1.8618
2J97A	emdecoy2732_2J97A	2J97A	1.92	0.1456	0.8304
2J97A	emdecoy2733_2J97A	2J97A	2.88	0.0271	0.7496
2J97A	emdecoy2734_2J97A	2J97A	3.09	1.4496	1.8618
2J97A	emdecoy2735_2J97A	2J97A	3.16	1.2125	1.6602
2J97A	emdecoy2736_2J97A	2J97A	2.49	-1.0397	0.1936
2J97A	emdecoy2737_2J97A	2J97A	2.67	0.1456	0.8304
2J97A	emdecoy2738_2J97A	2J97A	3.15	0.6198	1.1797
2J97A	emdecoy2739_2J97A	2J97A	2.58	1.0939	1.5611
2J97A	emdecoy273_2J97A	2J97A	2.69	0.0271	0.7496
2J97A	emdecoy2740_2J97A	2J97A	2.30	-0.3285	0.5270
2J97A	emdecoy2741_2J97A	2J97A	2.38	-0.9212	0.2374
2J97A	emdecoy2742_2J97A	2J97A	2.49	-0.8027	0.2861
2J97A	emdecoy2743_2J97A	2J97A	2.50	-1.0397	0.1936
2J97A	emdecoy2744_2J97A	2J97A	2.82	-0.3285	0.5270
2J97A	emdecoy2745_2J97A	2J97A	2.54	-0.4470	0.4603
2J97A	emdecoy2746_2J97A	2J97A	3.00	0.2642	0.9140
2J97A	emdecoy2747_2J97A	2J97A	1.95	-0.5656	0.3977
2J97A	emdecoy2748_2J97A	2J97A	2.39	-0.0914	0.6720
2J97A	emdecoy2749_2J97A	2J97A	2.69	-1.0397	0.1936
2J97A	emdecoy274_2J97A	2J97A	2.80	-0.2100	0.5977
2J97A	emdecoy2750_2J97A	2J97A	2.34	-1.0397	0.1936
2J97A	emdecoy2751_2J97A	2J97A	2.97	0.6198	1.1797
2J97A	emdecoy2752_2J97A	2J97A	2.79	-0.0914	0.6720
2J97A	emdecoy2753_2J97A	2J97A	2.37	-0.6841	0.3396
2J97A	emdecoy2754_2J97A	2J97A	2.34	-1.0397	0.1936
2J97A	emdecoy2755_2J97A	2J97A	2.80	0.9754	1.4634
2J97A	emdecoy2756_2J97A	2J97A	2.68	0.7383	1.2725
2J97A	emdecoy2757_2J97A	2J97A	2.44	-0.5656	0.3977
2J97A	emdecoy2758_2J97A	2J97A	2.56	-0.5656	0.3977
2J97A	emdecoy2759_2J97A	2J97A	2.52	-1.1583	0.1550
2J97A	emdecoy275_2J97A	2J97A	2.58	0.0271	0.7496
2J97A	emdecoy2760_2J97A	2J97A	3.24	-0.3285	0.5270
2J97A	emdecoy2761_2J97A	2J97A	2.66	0.9754	1.4634
2J97A	emdecoy2762_2J97A	2J97A	2.52	-1.1583	0.1550
2J97A	emdecoy2763_2J97A	2J97A	2.92	-1.0397	0.1936
2J97A	emdecoy2764_2J97A	2J97A	2.87	-0.6841	0.3396
2J97A	emdecoy2765_2J97A	2J97A	2.89	0.7383	1.2725
2J97A	emdecoy2766_2J97A	2J97A	2.48	-1.1583	0.1550
2J97A	emdecoy2767_2J97A	2J97A	2.89	1.0939	1.5611
2J97A	emdecoy2768_2J97A	2J97A	2.90	-1.2768	0.1214
2J97A	emdecoy2769_2J97A	2J97A	2.63	0.3827	1.0002
2J97A	emdecoy276_2J97A	2J97A	2.61	-0.3285	0.5270
2J97A	emdecoy2770_2J97A	2J97A	2.91	1.0939	1.5611
2J97A	emdecoy2771_2J97A	2J97A	2.75	-0.5656	0.3977
2J97A	emdecoy2772_2J97A	2J97A	2.82	0.8569	1.3671
2J97A	emdecoy2773_2J97A	2J97A	3.02	0.1456	0.8304
2J97A	emdecoy2774_2J97A	2J97A	2.98	-0.0914	0.6720
2J97A	emdecoy2775_2J97A	2J97A	2.62	-0.3285	0.5270
2J97A	emdecoy2776_2J97A	2J97A	2.98	0.0271	0.7496
2J97A	emdecoy2777_2J97A	2J97A	2.91	0.5013	1.0889
2J97A	emdecoy2778_2J97A	2J97A	2.75	-0.2100	0.5977
2J97A	emdecoy2779_2J97A	2J97A	2.56	-0.4470	0.4603
2J97A	emdecoy277_2J97A	2J97A	2.31	-1.2768	0.1214
2J97A	emdecoy2780_2J97A	2J97A	2.68	0.2642	0.9140
2J97A	emdecoy2781_2J97A	2J97A	2.91	0.3827	1.0002
2J97A	emdecoy2782_2J97A	2J97A	2.83	-1.0397	0.1936
2J97A	emdecoy2783_2J97A	2J97A	3.22	1.2125	1.6602
2J97A	emdecoy2784_2J97A	2J97A	2.58	0.2642	0.9140
2J97A	emdecoy2785_2J97A	2J97A	2.09	-0.5656	0.3977
2J97A	emdecoy2786_2J97A	2J97A	2.62	0.1456	0.8304
2J97A	emdecoy2787_2J97A	2J97A	2.70	-0.6841	0.3396
2J97A	emdecoy2788_2J97A	2J97A	2.17	-0.5656	0.3977
2J97A	emdecoy2789_2J97A	2J97A	3.05	-1.3953	0.0928
2J97A	emdecoy278_2J97A	2J97A	2.69	-0.0914	0.6720
2J97A	emdecoy2790_2J97A	2J97A	2.29	-1.0397	0.1936
2J97A	emdecoy2791_2J97A	2J97A	2.54	0.8569	1.3671
2J97A	emdecoy2792_2J97A	2J97A	2.57	-0.9212	0.2374
2J97A	emdecoy2793_2J97A	2J97A	2.25	-0.8027	0.2861
2J97A	emdecoy2794_2J97A	2J97A	2.23	-0.3285	0.5270
2J97A	emdecoy2795_2J97A	2J97A	2.69	-0.3285	0.5270
2J97A	emdecoy2796_2J97A	2J97A	3.13	1.0939	1.5611
2J97A	emdecoy2797_2J97A	2J97A	2.61	0.5013	1.0889
2J97A	emdecoy2798_2J97A	2J97A	2.06	-0.5656	0.3977
2J97A	emdecoy2799_2J97A	2J97A	2.55	-0.6841	0.3396
2J97A	emdecoy279_2J97A	2J97A	2.55	-1.3953	0.0928
[truncated: 8,001 more rows]
