# Supplementary material for: Addressing the Role of Conformational Diversity in Protein Structure Prediction
Source: PLoS One. 2016 May 9;11(5):e0154923. doi: 10.1371/journal.pone.0154923 (PMC4861349; doi:10.1371/journal.pone.0154923)
Supplement: S1 Dataset — (GZ) [file pone.0154923.s002.gz › Palopoli-Monzon_2016_SI/Structural_alignments/SET_QUARK/rmsd_mammoth_Xu_1V1JA.out]

PDB_1	PDB_2	Target	RMSD	Z-score	ln(E)
1D0I_A	emdecoy0_1V1JA	1V1JA	3.15	1.3806	1.8027
1D0I_A	emdecoy1000_1V1JA	1V1JA	2.87	0.0780	0.7839
1D0I_A	emdecoy1001_1V1JA	1V1JA	2.90	0.2517	0.9050
1D0I_A	emdecoy1002_1V1JA	1V1JA	3.32	-0.0089	0.7257
1D0I_A	emdecoy1003_1V1JA	1V1JA	2.58	-0.7904	0.2914
1D0I_A	emdecoy1004_1V1JA	1V1JA	2.48	-0.7904	0.2914
1D0I_A	emdecoy1005_1V1JA	1V1JA	2.94	-0.0089	0.7257
1D0I_A	emdecoy1006_1V1JA	1V1JA	2.84	-0.5299	0.4161
1D0I_A	emdecoy1007_1V1JA	1V1JA	2.78	0.9464	1.4397
1D0I_A	emdecoy1008_1V1JA	1V1JA	2.34	-1.0509	0.1898
1D0I_A	emdecoy1009_1V1JA	1V1JA	1.47	-0.9641	0.2210
1D0I_A	emdecoy100_1V1JA	1V1JA	2.87	-0.4431	0.4625
1D0I_A	emdecoy1010_1V1JA	1V1JA	2.66	0.2517	0.9050
1D0I_A	emdecoy1011_1V1JA	1V1JA	2.72	-0.7036	0.3305
1D0I_A	emdecoy1012_1V1JA	1V1JA	2.38	-0.4431	0.4625
1D0I_A	emdecoy1013_1V1JA	1V1JA	2.54	0.6859	1.2312
1D0I_A	emdecoy1014_1V1JA	1V1JA	2.76	0.6859	1.2312
1D0I_A	emdecoy1015_1V1JA	1V1JA	2.57	-0.0089	0.7257
1D0I_A	emdecoy1016_1V1JA	1V1JA	3.38	0.8595	1.3693
1D0I_A	emdecoy1017_1V1JA	1V1JA	2.96	1.3806	1.8027
1D0I_A	emdecoy1018_1V1JA	1V1JA	2.73	0.6859	1.2312
1D0I_A	emdecoy1019_1V1JA	1V1JA	2.77	1.1201	1.5828
1D0I_A	emdecoy101_1V1JA	1V1JA	2.73	-0.3562	0.5111
1D0I_A	emdecoy1020_1V1JA	1V1JA	2.49	-0.3562	0.5111
1D0I_A	emdecoy1021_1V1JA	1V1JA	2.89	-0.5299	0.4161
1D0I_A	emdecoy1022_1V1JA	1V1JA	2.87	-0.7904	0.2914
1D0I_A	emdecoy1023_1V1JA	1V1JA	2.27	-0.7036	0.3305
1D0I_A	emdecoy1024_1V1JA	1V1JA	2.83	1.0332	1.5109
1D0I_A	emdecoy1025_1V1JA	1V1JA	2.01	-1.0509	0.1898
1D0I_A	emdecoy1026_1V1JA	1V1JA	2.48	-1.0509	0.1898
1D0I_A	emdecoy1027_1V1JA	1V1JA	2.74	-0.8773	0.2548
1D0I_A	emdecoy1028_1V1JA	1V1JA	2.36	-0.8773	0.2548
1D0I_A	emdecoy1029_1V1JA	1V1JA	2.78	1.2937	1.7288
1D0I_A	emdecoy102_1V1JA	1V1JA	2.78	-0.6167	0.3721
1D0I_A	emdecoy1030_1V1JA	1V1JA	2.57	1.5543	1.9522
1D0I_A	emdecoy1031_1V1JA	1V1JA	2.65	0.4253	1.0318
1D0I_A	emdecoy1032_1V1JA	1V1JA	2.86	1.5543	1.9522
1D0I_A	emdecoy1033_1V1JA	1V1JA	2.39	-0.7904	0.2914
1D0I_A	emdecoy1034_1V1JA	1V1JA	2.93	-0.7036	0.3305
1D0I_A	emdecoy1035_1V1JA	1V1JA	2.97	-1.3115	0.1125
1D0I_A	emdecoy1036_1V1JA	1V1JA	2.85	1.5543	1.9522
1D0I_A	emdecoy1037_1V1JA	1V1JA	2.70	-0.1825	0.6145
1D0I_A	emdecoy1038_1V1JA	1V1JA	2.77	0.5990	1.1636
1D0I_A	emdecoy1039_1V1JA	1V1JA	2.95	1.2069	1.6555
1D0I_A	emdecoy103_1V1JA	1V1JA	2.86	-0.0957	0.6692
1D0I_A	emdecoy1040_1V1JA	1V1JA	2.97	0.2517	0.9050
1D0I_A	emdecoy1041_1V1JA	1V1JA	2.76	1.8148	2.1799
1D0I_A	emdecoy1042_1V1JA	1V1JA	2.86	-0.5299	0.4161
1D0I_A	emdecoy1043_1V1JA	1V1JA	2.70	0.5990	1.1636
1D0I_A	emdecoy1044_1V1JA	1V1JA	2.94	0.4253	1.0318
1D0I_A	emdecoy1045_1V1JA	1V1JA	2.99	1.1201	1.5828
1D0I_A	emdecoy1046_1V1JA	1V1JA	3.00	0.3385	0.9678
1D0I_A	emdecoy1047_1V1JA	1V1JA	3.08	1.1201	1.5828
1D0I_A	emdecoy1048_1V1JA	1V1JA	2.71	0.5990	1.1636
1D0I_A	emdecoy1049_1V1JA	1V1JA	2.94	0.5990	1.1636
1D0I_A	emdecoy104_1V1JA	1V1JA	2.59	-0.7036	0.3305
1D0I_A	emdecoy1050_1V1JA	1V1JA	2.63	0.5122	1.0971
1D0I_A	emdecoy1051_1V1JA	1V1JA	2.62	0.0780	0.7839
1D0I_A	emdecoy1052_1V1JA	1V1JA	2.78	0.1648	0.8437
1D0I_A	emdecoy1053_1V1JA	1V1JA	2.32	-0.8773	0.2548
1D0I_A	emdecoy1054_1V1JA	1V1JA	2.33	-0.6167	0.3721
1D0I_A	emdecoy1055_1V1JA	1V1JA	2.49	0.4253	1.0318
1D0I_A	emdecoy1056_1V1JA	1V1JA	2.95	0.5122	1.0971
1D0I_A	emdecoy1057_1V1JA	1V1JA	2.53	0.0780	0.7839
1D0I_A	emdecoy1058_1V1JA	1V1JA	1.79	-0.7904	0.2914
1D0I_A	emdecoy1059_1V1JA	1V1JA	1.68	-0.7036	0.3305
1D0I_A	emdecoy105_1V1JA	1V1JA	2.96	0.5122	1.0971
1D0I_A	emdecoy1060_1V1JA	1V1JA	2.05	-0.1825	0.6145
1D0I_A	emdecoy1061_1V1JA	1V1JA	2.65	0.5990	1.1636
1D0I_A	emdecoy1062_1V1JA	1V1JA	2.06	-0.9641	0.2210
1D0I_A	emdecoy1063_1V1JA	1V1JA	2.48	-0.0957	0.6692
1D0I_A	emdecoy1064_1V1JA	1V1JA	1.64	-1.1378	0.1613
1D0I_A	emdecoy1065_1V1JA	1V1JA	1.68	-1.1378	0.1613
1D0I_A	emdecoy1066_1V1JA	1V1JA	2.73	-0.2694	0.5618
1D0I_A	emdecoy1067_1V1JA	1V1JA	2.27	-0.5299	0.4161
1D0I_A	emdecoy1068_1V1JA	1V1JA	2.78	-0.0089	0.7257
1D0I_A	emdecoy1069_1V1JA	1V1JA	2.41	-0.7036	0.3305
1D0I_A	emdecoy106_1V1JA	1V1JA	2.70	1.8148	2.1799
1D0I_A	emdecoy1070_1V1JA	1V1JA	2.93	1.0332	1.5109
1D0I_A	emdecoy1071_1V1JA	1V1JA	3.09	0.3385	0.9678
1D0I_A	emdecoy1072_1V1JA	1V1JA	3.28	1.2937	1.7288
1D0I_A	emdecoy1073_1V1JA	1V1JA	2.68	0.3385	0.9678
1D0I_A	emdecoy1074_1V1JA	1V1JA	2.37	-0.5299	0.4161
1D0I_A	emdecoy1075_1V1JA	1V1JA	2.50	1.3806	1.8027
1D0I_A	emdecoy1076_1V1JA	1V1JA	2.66	1.4674	1.8772
1D0I_A	emdecoy1077_1V1JA	1V1JA	2.23	-0.8773	0.2548
1D0I_A	emdecoy1078_1V1JA	1V1JA	2.97	-0.6167	0.3721
1D0I_A	emdecoy1079_1V1JA	1V1JA	3.02	0.9464	1.4397
1D0I_A	emdecoy107_1V1JA	1V1JA	2.77	1.9885	2.3337
1D0I_A	emdecoy1080_1V1JA	1V1JA	2.72	1.2069	1.6555
1D0I_A	emdecoy1081_1V1JA	1V1JA	2.41	1.3806	1.8027
1D0I_A	emdecoy1082_1V1JA	1V1JA	2.53	1.0332	1.5109
1D0I_A	emdecoy1083_1V1JA	1V1JA	2.57	-0.2694	0.5618
1D0I_A	emdecoy1084_1V1JA	1V1JA	2.44	0.7727	1.2998
1D0I_A	emdecoy1085_1V1JA	1V1JA	2.98	-0.6167	0.3721
1D0I_A	emdecoy1086_1V1JA	1V1JA	2.68	0.4253	1.0318
1D0I_A	emdecoy1087_1V1JA	1V1JA	2.67	1.2937	1.7288
1D0I_A	emdecoy1088_1V1JA	1V1JA	2.91	1.2069	1.6555
1D0I_A	emdecoy1089_1V1JA	1V1JA	3.08	1.3806	1.8027
1D0I_A	emdecoy108_1V1JA	1V1JA	2.93	-0.5299	0.4161
1D0I_A	emdecoy1090_1V1JA	1V1JA	2.88	0.8595	1.3693
1D0I_A	emdecoy1091_1V1JA	1V1JA	3.05	1.0332	1.5109
1D0I_A	emdecoy1092_1V1JA	1V1JA	2.80	0.4253	1.0318
1D0I_A	emdecoy1093_1V1JA	1V1JA	2.89	1.2069	1.6555
1D0I_A	emdecoy1094_1V1JA	1V1JA	3.06	-0.4431	0.4625
1D0I_A	emdecoy1095_1V1JA	1V1JA	2.87	1.9885	2.3337
1D0I_A	emdecoy1096_1V1JA	1V1JA	2.73	0.3385	0.9678
1D0I_A	emdecoy1097_1V1JA	1V1JA	2.82	0.2517	0.9050
1D0I_A	emdecoy1098_1V1JA	1V1JA	2.73	0.3385	0.9678
1D0I_A	emdecoy1099_1V1JA	1V1JA	2.55	-0.0957	0.6692
1D0I_A	emdecoy109_1V1JA	1V1JA	2.99	0.3385	0.9678
1D0I_A	emdecoy10_1V1JA	1V1JA	2.86	-0.0957	0.6692
1D0I_A	emdecoy1100_1V1JA	1V1JA	2.82	0.3385	0.9678
1D0I_A	emdecoy1101_1V1JA	1V1JA	2.94	0.0780	0.7839
1D0I_A	emdecoy1102_1V1JA	1V1JA	2.56	-0.5299	0.4161
1D0I_A	emdecoy1103_1V1JA	1V1JA	2.34	-0.2694	0.5618
1D0I_A	emdecoy1104_1V1JA	1V1JA	2.69	-0.5299	0.4161
1D0I_A	emdecoy1105_1V1JA	1V1JA	2.55	-0.5299	0.4161
1D0I_A	emdecoy1106_1V1JA	1V1JA	2.80	-0.7036	0.3305
1D0I_A	emdecoy1107_1V1JA	1V1JA	2.66	-0.0089	0.7257
1D0I_A	emdecoy1108_1V1JA	1V1JA	2.43	-0.3562	0.5111
1D0I_A	emdecoy1109_1V1JA	1V1JA	2.75	-0.5299	0.4161
1D0I_A	emdecoy110_1V1JA	1V1JA	2.79	-0.3562	0.5111
1D0I_A	emdecoy1110_1V1JA	1V1JA	1.73	-0.9641	0.2210
1D0I_A	emdecoy1111_1V1JA	1V1JA	1.90	-0.9641	0.2210
1D0I_A	emdecoy1112_1V1JA	1V1JA	2.69	-0.0957	0.6692
1D0I_A	emdecoy1113_1V1JA	1V1JA	2.58	-0.0957	0.6692
1D0I_A	emdecoy1114_1V1JA	1V1JA	2.41	-0.0089	0.7257
1D0I_A	emdecoy1115_1V1JA	1V1JA	2.93	0.5122	1.0971
1D0I_A	emdecoy1116_1V1JA	1V1JA	2.93	0.6859	1.2312
1D0I_A	emdecoy1117_1V1JA	1V1JA	2.74	-0.0957	0.6692
1D0I_A	emdecoy1118_1V1JA	1V1JA	2.85	0.7727	1.2998
1D0I_A	emdecoy1119_1V1JA	1V1JA	2.67	0.5122	1.0971
1D0I_A	emdecoy111_1V1JA	1V1JA	3.44	0.1648	0.8437
1D0I_A	emdecoy1120_1V1JA	1V1JA	2.80	-0.0957	0.6692
1D0I_A	emdecoy1121_1V1JA	1V1JA	2.61	0.8595	1.3693
1D0I_A	emdecoy1122_1V1JA	1V1JA	2.99	0.9464	1.4397
1D0I_A	emdecoy1123_1V1JA	1V1JA	2.55	1.1201	1.5828
1D0I_A	emdecoy1124_1V1JA	1V1JA	2.91	0.4253	1.0318
1D0I_A	emdecoy1125_1V1JA	1V1JA	2.89	0.9464	1.4397
1D0I_A	emdecoy1126_1V1JA	1V1JA	2.71	0.7727	1.2998
1D0I_A	emdecoy1127_1V1JA	1V1JA	2.91	1.2937	1.7288
1D0I_A	emdecoy1128_1V1JA	1V1JA	2.76	0.3385	0.9678
1D0I_A	emdecoy1129_1V1JA	1V1JA	2.68	1.3806	1.8027
1D0I_A	emdecoy112_1V1JA	1V1JA	2.92	1.6411	2.0277
1D0I_A	emdecoy1130_1V1JA	1V1JA	2.58	1.3806	1.8027
1D0I_A	emdecoy1131_1V1JA	1V1JA	3.16	1.0332	1.5109
1D0I_A	emdecoy1132_1V1JA	1V1JA	2.50	1.2069	1.6555
1D0I_A	emdecoy1133_1V1JA	1V1JA	2.83	1.0332	1.5109
1D0I_A	emdecoy1134_1V1JA	1V1JA	3.21	-1.0509	0.1898
1D0I_A	emdecoy1135_1V1JA	1V1JA	3.08	0.2517	0.9050
1D0I_A	emdecoy1136_1V1JA	1V1JA	2.91	0.1648	0.8437
1D0I_A	emdecoy1137_1V1JA	1V1JA	3.17	-0.1825	0.6145
1D0I_A	emdecoy1138_1V1JA	1V1JA	2.46	-0.0957	0.6692
1D0I_A	emdecoy1139_1V1JA	1V1JA	2.52	0.1648	0.8437
1D0I_A	emdecoy113_1V1JA	1V1JA	2.88	1.9016	2.2566
1D0I_A	emdecoy1140_1V1JA	1V1JA	2.83	0.7727	1.2998
1D0I_A	emdecoy1141_1V1JA	1V1JA	2.60	0.2517	0.9050
1D0I_A	emdecoy1142_1V1JA	1V1JA	2.95	0.7727	1.2998
1D0I_A	emdecoy1143_1V1JA	1V1JA	2.61	0.2517	0.9050
1D0I_A	emdecoy1144_1V1JA	1V1JA	2.48	0.5122	1.0971
1D0I_A	emdecoy1145_1V1JA	1V1JA	2.65	0.3385	0.9678
1D0I_A	emdecoy1146_1V1JA	1V1JA	3.04	2.0753	2.4111
1D0I_A	emdecoy1147_1V1JA	1V1JA	2.98	1.7279	2.1036
1D0I_A	emdecoy1148_1V1JA	1V1JA	2.98	1.8148	2.1799
1D0I_A	emdecoy1149_1V1JA	1V1JA	2.66	-0.0089	0.7257
1D0I_A	emdecoy114_1V1JA	1V1JA	2.94	2.2490	2.5668
1D0I_A	emdecoy1150_1V1JA	1V1JA	2.41	-0.7036	0.3305
1D0I_A	emdecoy1151_1V1JA	1V1JA	2.67	-0.4431	0.4625
1D0I_A	emdecoy1152_1V1JA	1V1JA	2.57	0.5990	1.1636
1D0I_A	emdecoy1153_1V1JA	1V1JA	2.65	-1.0509	0.1898
1D0I_A	emdecoy1154_1V1JA	1V1JA	2.89	0.3385	0.9678
1D0I_A	emdecoy1155_1V1JA	1V1JA	2.63	-0.4431	0.4625
1D0I_A	emdecoy1156_1V1JA	1V1JA	2.55	0.1648	0.8437
1D0I_A	emdecoy1157_1V1JA	1V1JA	2.75	0.6859	1.2312
1D0I_A	emdecoy1158_1V1JA	1V1JA	2.55	0.5122	1.0971
1D0I_A	emdecoy1159_1V1JA	1V1JA	2.55	0.7727	1.2998
1D0I_A	emdecoy115_1V1JA	1V1JA	3.18	1.7279	2.1036
1D0I_A	emdecoy1160_1V1JA	1V1JA	2.84	-0.0957	0.6692
1D0I_A	emdecoy1161_1V1JA	1V1JA	2.70	0.5990	1.1636
1D0I_A	emdecoy1162_1V1JA	1V1JA	2.82	0.2517	0.9050
1D0I_A	emdecoy1163_1V1JA	1V1JA	3.10	0.2517	0.9050
1D0I_A	emdecoy1164_1V1JA	1V1JA	2.80	0.7727	1.2998
1D0I_A	emdecoy1165_1V1JA	1V1JA	2.86	-0.4431	0.4625
1D0I_A	emdecoy1166_1V1JA	1V1JA	2.45	-0.2694	0.5618
1D0I_A	emdecoy1167_1V1JA	1V1JA	2.95	-0.0089	0.7257
1D0I_A	emdecoy1168_1V1JA	1V1JA	2.77	0.4253	1.0318
1D0I_A	emdecoy1169_1V1JA	1V1JA	2.71	-1.0509	0.1898
1D0I_A	emdecoy116_1V1JA	1V1JA	2.50	-0.7036	0.3305
1D0I_A	emdecoy1170_1V1JA	1V1JA	2.94	0.8595	1.3693
1D0I_A	emdecoy1171_1V1JA	1V1JA	2.72	-0.2694	0.5618
1D0I_A	emdecoy1172_1V1JA	1V1JA	2.72	-1.1378	0.1613
1D0I_A	emdecoy1173_1V1JA	1V1JA	2.81	1.2069	1.6555
1D0I_A	emdecoy1174_1V1JA	1V1JA	3.00	0.9464	1.4397
1D0I_A	emdecoy1175_1V1JA	1V1JA	3.12	0.6859	1.2312
1D0I_A	emdecoy1176_1V1JA	1V1JA	3.15	0.0780	0.7839
1D0I_A	emdecoy1177_1V1JA	1V1JA	2.64	1.0332	1.5109
1D0I_A	emdecoy1178_1V1JA	1V1JA	2.77	1.2937	1.7288
1D0I_A	emdecoy1179_1V1JA	1V1JA	2.71	-0.7036	0.3305
1D0I_A	emdecoy117_1V1JA	1V1JA	3.07	2.1621	2.4888
1D0I_A	emdecoy1180_1V1JA	1V1JA	2.26	-0.7904	0.2914
1D0I_A	emdecoy1181_1V1JA	1V1JA	3.20	0.5122	1.0971
1D0I_A	emdecoy1182_1V1JA	1V1JA	2.80	-0.7904	0.2914
1D0I_A	emdecoy1183_1V1JA	1V1JA	3.02	-0.1825	0.6145
1D0I_A	emdecoy1184_1V1JA	1V1JA	2.57	1.2937	1.7288
1D0I_A	emdecoy1185_1V1JA	1V1JA	3.00	0.9464	1.4397
1D0I_A	emdecoy1186_1V1JA	1V1JA	2.59	0.9464	1.4397
1D0I_A	emdecoy1187_1V1JA	1V1JA	2.98	-0.7904	0.2914
1D0I_A	emdecoy1188_1V1JA	1V1JA	2.96	0.3385	0.9678
1D0I_A	emdecoy1189_1V1JA	1V1JA	2.64	0.4253	1.0318
1D0I_A	emdecoy118_1V1JA	1V1JA	2.22	-1.2246	0.1356
1D0I_A	emdecoy1190_1V1JA	1V1JA	2.69	-0.0089	0.7257
1D0I_A	emdecoy1191_1V1JA	1V1JA	2.69	-0.4431	0.4625
1D0I_A	emdecoy1192_1V1JA	1V1JA	2.87	0.3385	0.9678
1D0I_A	emdecoy1193_1V1JA	1V1JA	2.86	-0.0089	0.7257
1D0I_A	emdecoy1194_1V1JA	1V1JA	2.46	0.0780	0.7839
1D0I_A	emdecoy1195_1V1JA	1V1JA	2.52	1.3806	1.8027
1D0I_A	emdecoy1196_1V1JA	1V1JA	2.45	0.0780	0.7839
1D0I_A	emdecoy1197_1V1JA	1V1JA	2.44	0.6859	1.2312
1D0I_A	emdecoy1198_1V1JA	1V1JA	3.15	0.5122	1.0971
1D0I_A	emdecoy1199_1V1JA	1V1JA	2.89	-0.9641	0.2210
1D0I_A	emdecoy119_1V1JA	1V1JA	2.94	-1.2246	0.1356
1D0I_A	emdecoy11_1V1JA	1V1JA	3.08	-0.0957	0.6692
1D0I_A	emdecoy1200_1V1JA	1V1JA	2.12	-0.2694	0.5618
1D0I_A	emdecoy1201_1V1JA	1V1JA	2.47	-0.9641	0.2210
1D0I_A	emdecoy1202_1V1JA	1V1JA	2.46	-0.7036	0.3305
1D0I_A	emdecoy1203_1V1JA	1V1JA	2.57	0.4253	1.0318
1D0I_A	emdecoy1204_1V1JA	1V1JA	2.43	-0.7904	0.2914
1D0I_A	emdecoy1205_1V1JA	1V1JA	2.95	-0.0957	0.6692
1D0I_A	emdecoy1206_1V1JA	1V1JA	2.79	0.3385	0.9678
1D0I_A	emdecoy1207_1V1JA	1V1JA	2.88	1.0332	1.5109
1D0I_A	emdecoy1208_1V1JA	1V1JA	2.88	0.9464	1.4397
1D0I_A	emdecoy1209_1V1JA	1V1JA	2.57	0.8595	1.3693
1D0I_A	emdecoy120_1V1JA	1V1JA	2.69	0.8595	1.3693
1D0I_A	emdecoy1210_1V1JA	1V1JA	3.02	-0.0957	0.6692
1D0I_A	emdecoy1211_1V1JA	1V1JA	2.67	-0.2694	0.5618
1D0I_A	emdecoy1212_1V1JA	1V1JA	2.27	-0.6167	0.3721
1D0I_A	emdecoy1213_1V1JA	1V1JA	2.78	-0.1825	0.6145
1D0I_A	emdecoy1214_1V1JA	1V1JA	2.67	0.5990	1.1636
1D0I_A	emdecoy1215_1V1JA	1V1JA	2.60	0.5990	1.1636
1D0I_A	emdecoy1216_1V1JA	1V1JA	2.71	-0.1825	0.6145
1D0I_A	emdecoy1217_1V1JA	1V1JA	2.75	1.1201	1.5828
1D0I_A	emdecoy1218_1V1JA	1V1JA	2.49	-0.3562	0.5111
1D0I_A	emdecoy1219_1V1JA	1V1JA	2.81	-0.2694	0.5618
1D0I_A	emdecoy121_1V1JA	1V1JA	3.06	-0.0089	0.7257
1D0I_A	emdecoy1220_1V1JA	1V1JA	2.35	-0.7036	0.3305
1D0I_A	emdecoy1221_1V1JA	1V1JA	3.05	0.4253	1.0318
1D0I_A	emdecoy1222_1V1JA	1V1JA	3.08	-0.0089	0.7257
1D0I_A	emdecoy1223_1V1JA	1V1JA	2.71	-1.2246	0.1356
1D0I_A	emdecoy1224_1V1JA	1V1JA	2.59	-0.1825	0.6145
1D0I_A	emdecoy1225_1V1JA	1V1JA	2.53	0.1648	0.8437
1D0I_A	emdecoy1226_1V1JA	1V1JA	2.49	-0.6167	0.3721
1D0I_A	emdecoy1227_1V1JA	1V1JA	2.53	0.1648	0.8437
1D0I_A	emdecoy1228_1V1JA	1V1JA	2.56	0.8595	1.3693
1D0I_A	emdecoy1229_1V1JA	1V1JA	2.87	-0.7036	0.3305
1D0I_A	emdecoy122_1V1JA	1V1JA	2.48	1.3806	1.8027
1D0I_A	emdecoy1230_1V1JA	1V1JA	2.95	-0.2694	0.5618
1D0I_A	emdecoy1231_1V1JA	1V1JA	2.06	-1.3115	0.1125
1D0I_A	emdecoy1232_1V1JA	1V1JA	2.96	0.4253	1.0318
1D0I_A	emdecoy1233_1V1JA	1V1JA	2.90	-0.5299	0.4161
1D0I_A	emdecoy1234_1V1JA	1V1JA	2.77	1.0332	1.5109
1D0I_A	emdecoy1235_1V1JA	1V1JA	2.77	1.2937	1.7288
1D0I_A	emdecoy1236_1V1JA	1V1JA	2.73	0.7727	1.2998
1D0I_A	emdecoy1237_1V1JA	1V1JA	3.18	-0.0089	0.7257
1D0I_A	emdecoy1238_1V1JA	1V1JA	3.21	-0.0089	0.7257
1D0I_A	emdecoy1239_1V1JA	1V1JA	2.20	-0.7036	0.3305
1D0I_A	emdecoy123_1V1JA	1V1JA	2.92	1.9016	2.2566
1D0I_A	emdecoy1240_1V1JA	1V1JA	2.92	1.3806	1.8027
1D0I_A	emdecoy1241_1V1JA	1V1JA	2.79	-0.7904	0.2914
1D0I_A	emdecoy1242_1V1JA	1V1JA	2.49	-0.2694	0.5618
1D0I_A	emdecoy1243_1V1JA	1V1JA	3.38	-0.5299	0.4161
1D0I_A	emdecoy1244_1V1JA	1V1JA	2.78	1.0332	1.5109
1D0I_A	emdecoy1245_1V1JA	1V1JA	2.84	0.0780	0.7839
1D0I_A	emdecoy1246_1V1JA	1V1JA	2.61	0.2517	0.9050
1D0I_A	emdecoy1247_1V1JA	1V1JA	2.66	0.8595	1.3693
1D0I_A	emdecoy1248_1V1JA	1V1JA	2.63	0.4253	1.0318
1D0I_A	emdecoy1249_1V1JA	1V1JA	2.93	2.4227	2.7235
1D0I_A	emdecoy124_1V1JA	1V1JA	2.71	1.5543	1.9522
1D0I_A	emdecoy1250_1V1JA	1V1JA	2.40	-0.7904	0.2914
1D0I_A	emdecoy1251_1V1JA	1V1JA	2.72	-0.6167	0.3721
1D0I_A	emdecoy1252_1V1JA	1V1JA	2.35	-1.3115	0.1125
1D0I_A	emdecoy1253_1V1JA	1V1JA	2.66	-0.1825	0.6145
1D0I_A	emdecoy1254_1V1JA	1V1JA	2.84	-0.1825	0.6145
1D0I_A	emdecoy1255_1V1JA	1V1JA	2.22	-1.0509	0.1898
1D0I_A	emdecoy1256_1V1JA	1V1JA	2.79	1.3806	1.8027
1D0I_A	emdecoy1257_1V1JA	1V1JA	2.53	1.0332	1.5109
1D0I_A	emdecoy1258_1V1JA	1V1JA	2.28	-1.1378	0.1613
1D0I_A	emdecoy1259_1V1JA	1V1JA	2.76	0.3385	0.9678
1D0I_A	emdecoy125_1V1JA	1V1JA	2.84	0.7727	1.2998
1D0I_A	emdecoy1260_1V1JA	1V1JA	2.60	1.2937	1.7288
1D0I_A	emdecoy1261_1V1JA	1V1JA	2.43	1.4674	1.8772
1D0I_A	emdecoy1262_1V1JA	1V1JA	2.42	0.7727	1.2998
1D0I_A	emdecoy1263_1V1JA	1V1JA	2.55	1.4674	1.8772
1D0I_A	emdecoy1264_1V1JA	1V1JA	2.90	-0.2694	0.5618
1D0I_A	emdecoy1265_1V1JA	1V1JA	2.68	1.0332	1.5109
1D0I_A	emdecoy1266_1V1JA	1V1JA	2.89	0.6859	1.2312
1D0I_A	emdecoy1267_1V1JA	1V1JA	2.93	0.9464	1.4397
1D0I_A	emdecoy1268_1V1JA	1V1JA	2.81	-0.4431	0.4625
1D0I_A	emdecoy1269_1V1JA	1V1JA	2.83	-0.1825	0.6145
1D0I_A	emdecoy126_1V1JA	1V1JA	2.79	-0.4431	0.4625
1D0I_A	emdecoy1270_1V1JA	1V1JA	3.01	0.9464	1.4397
1D0I_A	emdecoy1271_1V1JA	1V1JA	2.74	-0.4431	0.4625
1D0I_A	emdecoy1272_1V1JA	1V1JA	2.92	-0.1825	0.6145
1D0I_A	emdecoy1273_1V1JA	1V1JA	3.00	-0.3562	0.5111
1D0I_A	emdecoy1274_1V1JA	1V1JA	2.78	-0.3562	0.5111
1D0I_A	emdecoy1275_1V1JA	1V1JA	2.64	-0.2694	0.5618
1D0I_A	emdecoy1276_1V1JA	1V1JA	2.71	-0.1825	0.6145
1D0I_A	emdecoy1277_1V1JA	1V1JA	2.95	0.9464	1.4397
1D0I_A	emdecoy1278_1V1JA	1V1JA	2.68	-0.7036	0.3305
1D0I_A	emdecoy1279_1V1JA	1V1JA	2.94	1.0332	1.5109
1D0I_A	emdecoy127_1V1JA	1V1JA	2.90	2.0753	2.4111
1D0I_A	emdecoy1280_1V1JA	1V1JA	3.16	0.7727	1.2998
1D0I_A	emdecoy1281_1V1JA	1V1JA	2.96	-0.4431	0.4625
1D0I_A	emdecoy1282_1V1JA	1V1JA	2.48	-0.5299	0.4161
1D0I_A	emdecoy1283_1V1JA	1V1JA	2.75	1.0332	1.5109
1D0I_A	emdecoy1284_1V1JA	1V1JA	2.85	-0.7904	0.2914
1D0I_A	emdecoy1285_1V1JA	1V1JA	2.55	-0.7904	0.2914
1D0I_A	emdecoy1286_1V1JA	1V1JA	2.59	-0.0957	0.6692
1D0I_A	emdecoy1287_1V1JA	1V1JA	2.92	0.2517	0.9050
1D0I_A	emdecoy1288_1V1JA	1V1JA	2.73	-0.7904	0.2914
1D0I_A	emdecoy1289_1V1JA	1V1JA	2.61	1.1201	1.5828
1D0I_A	emdecoy128_1V1JA	1V1JA	2.95	2.2490	2.5668
1D0I_A	emdecoy1290_1V1JA	1V1JA	2.59	-0.9641	0.2210
1D0I_A	emdecoy1291_1V1JA	1V1JA	2.65	1.2937	1.7288
1D0I_A	emdecoy1292_1V1JA	1V1JA	2.65	1.3806	1.8027
1D0I_A	emdecoy1293_1V1JA	1V1JA	2.69	1.1201	1.5828
1D0I_A	emdecoy1294_1V1JA	1V1JA	2.93	-0.1825	0.6145
1D0I_A	emdecoy1295_1V1JA	1V1JA	2.95	-0.5299	0.4161
1D0I_A	emdecoy1296_1V1JA	1V1JA	3.10	-0.6167	0.3721
1D0I_A	emdecoy1297_1V1JA	1V1JA	3.13	-0.0089	0.7257
1D0I_A	emdecoy1298_1V1JA	1V1JA	2.85	-0.4431	0.4625
1D0I_A	emdecoy1299_1V1JA	1V1JA	2.79	0.1648	0.8437
1D0I_A	emdecoy129_1V1JA	1V1JA	2.77	1.9885	2.3337
1D0I_A	emdecoy12_1V1JA	1V1JA	2.71	-0.0957	0.6692
1D0I_A	emdecoy1300_1V1JA	1V1JA	2.68	0.5990	1.1636
1D0I_A	emdecoy1301_1V1JA	1V1JA	2.40	-0.2694	0.5618
1D0I_A	emdecoy1302_1V1JA	1V1JA	2.52	-0.7036	0.3305
1D0I_A	emdecoy1303_1V1JA	1V1JA	2.59	1.5543	1.9522
1D0I_A	emdecoy1304_1V1JA	1V1JA	2.47	1.4674	1.8772
1D0I_A	emdecoy1305_1V1JA	1V1JA	2.72	-0.0957	0.6692
1D0I_A	emdecoy1306_1V1JA	1V1JA	2.77	-0.0957	0.6692
1D0I_A	emdecoy1307_1V1JA	1V1JA	2.41	-0.7036	0.3305
1D0I_A	emdecoy1308_1V1JA	1V1JA	2.64	-0.0089	0.7257
1D0I_A	emdecoy1309_1V1JA	1V1JA	2.60	-1.0509	0.1898
1D0I_A	emdecoy130_1V1JA	1V1JA	2.74	2.2490	2.5668
1D0I_A	emdecoy1310_1V1JA	1V1JA	2.88	1.0332	1.5109
1D0I_A	emdecoy1311_1V1JA	1V1JA	2.77	-0.5299	0.4161
1D0I_A	emdecoy1312_1V1JA	1V1JA	2.66	-0.5299	0.4161
1D0I_A	emdecoy1313_1V1JA	1V1JA	2.57	-0.2694	0.5618
1D0I_A	emdecoy1314_1V1JA	1V1JA	2.27	-0.0089	0.7257
1D0I_A	emdecoy1315_1V1JA	1V1JA	2.20	-0.3562	0.5111
1D0I_A	emdecoy1316_1V1JA	1V1JA	2.36	0.5122	1.0971
1D0I_A	emdecoy1317_1V1JA	1V1JA	2.97	-0.4431	0.4625
1D0I_A	emdecoy1318_1V1JA	1V1JA	2.34	-0.9641	0.2210
1D0I_A	emdecoy1319_1V1JA	1V1JA	3.18	0.1648	0.8437
1D0I_A	emdecoy131_1V1JA	1V1JA	3.08	1.5543	1.9522
1D0I_A	emdecoy1320_1V1JA	1V1JA	2.82	-0.0089	0.7257
1D0I_A	emdecoy1321_1V1JA	1V1JA	2.52	-0.0089	0.7257
1D0I_A	emdecoy1322_1V1JA	1V1JA	2.73	-0.3562	0.5111
1D0I_A	emdecoy1323_1V1JA	1V1JA	2.06	-0.3562	0.5111
1D0I_A	emdecoy1324_1V1JA	1V1JA	3.07	-0.3562	0.5111
1D0I_A	emdecoy1325_1V1JA	1V1JA	2.85	-0.6167	0.3721
1D0I_A	emdecoy1326_1V1JA	1V1JA	2.91	0.9464	1.4397
1D0I_A	emdecoy1327_1V1JA	1V1JA	2.76	0.5122	1.0971
1D0I_A	emdecoy1328_1V1JA	1V1JA	2.67	0.2517	0.9050
1D0I_A	emdecoy1329_1V1JA	1V1JA	2.92	-0.0957	0.6692
1D0I_A	emdecoy132_1V1JA	1V1JA	3.05	1.3806	1.8027
1D0I_A	emdecoy1330_1V1JA	1V1JA	2.60	-0.3562	0.5111
1D0I_A	emdecoy1331_1V1JA	1V1JA	2.49	-0.4431	0.4625
1D0I_A	emdecoy1332_1V1JA	1V1JA	3.28	-0.6167	0.3721
1D0I_A	emdecoy1333_1V1JA	1V1JA	2.70	-0.4431	0.4625
1D0I_A	emdecoy1334_1V1JA	1V1JA	2.39	-0.4431	0.4625
1D0I_A	emdecoy1335_1V1JA	1V1JA	2.38	-0.2694	0.5618
1D0I_A	emdecoy1336_1V1JA	1V1JA	3.07	-0.8773	0.2548
1D0I_A	emdecoy1337_1V1JA	1V1JA	3.01	-0.0957	0.6692
1D0I_A	emdecoy1338_1V1JA	1V1JA	2.67	-0.4431	0.4625
1D0I_A	emdecoy1339_1V1JA	1V1JA	2.93	-0.0089	0.7257
1D0I_A	emdecoy133_1V1JA	1V1JA	2.88	1.2069	1.6555
1D0I_A	emdecoy1340_1V1JA	1V1JA	2.49	-0.0957	0.6692
1D0I_A	emdecoy1341_1V1JA	1V1JA	2.85	-0.1825	0.6145
1D0I_A	emdecoy1342_1V1JA	1V1JA	2.80	-0.7036	0.3305
1D0I_A	emdecoy1343_1V1JA	1V1JA	2.41	-0.0957	0.6692
1D0I_A	emdecoy1344_1V1JA	1V1JA	2.67	-0.1825	0.6145
1D0I_A	emdecoy1345_1V1JA	1V1JA	2.71	-0.4431	0.4625
1D0I_A	emdecoy1346_1V1JA	1V1JA	2.91	-0.0957	0.6692
1D0I_A	emdecoy1347_1V1JA	1V1JA	2.63	-0.5299	0.4161
1D0I_A	emdecoy1348_1V1JA	1V1JA	2.99	-0.6167	0.3721
1D0I_A	emdecoy1349_1V1JA	1V1JA	2.69	1.0332	1.5109
1D0I_A	emdecoy134_1V1JA	1V1JA	2.89	1.4674	1.8772
1D0I_A	emdecoy1350_1V1JA	1V1JA	2.48	-0.3562	0.5111
1D0I_A	emdecoy1351_1V1JA	1V1JA	2.92	-0.0089	0.7257
1D0I_A	emdecoy1352_1V1JA	1V1JA	3.16	-0.3562	0.5111
1D0I_A	emdecoy1353_1V1JA	1V1JA	2.30	-1.3115	0.1125
1D0I_A	emdecoy1354_1V1JA	1V1JA	3.02	-0.7036	0.3305
1D0I_A	emdecoy1355_1V1JA	1V1JA	2.48	0.6859	1.2312
1D0I_A	emdecoy1356_1V1JA	1V1JA	2.18	-0.7904	0.2914
1D0I_A	emdecoy1357_1V1JA	1V1JA	2.59	-0.7036	0.3305
1D0I_A	emdecoy1358_1V1JA	1V1JA	2.57	0.8595	1.3693
1D0I_A	emdecoy1359_1V1JA	1V1JA	2.53	0.1648	0.8437
1D0I_A	emdecoy135_1V1JA	1V1JA	2.91	2.2490	2.5668
1D0I_A	emdecoy1360_1V1JA	1V1JA	3.16	-0.7036	0.3305
1D0I_A	emdecoy1361_1V1JA	1V1JA	2.68	-0.0957	0.6692
1D0I_A	emdecoy1362_1V1JA	1V1JA	2.62	1.3806	1.8027
1D0I_A	emdecoy1363_1V1JA	1V1JA	2.51	-0.2694	0.5618
1D0I_A	emdecoy1364_1V1JA	1V1JA	2.54	0.5122	1.0971
1D0I_A	emdecoy1365_1V1JA	1V1JA	2.26	-0.0957	0.6692
1D0I_A	emdecoy1366_1V1JA	1V1JA	2.72	1.3806	1.8027
1D0I_A	emdecoy1367_1V1JA	1V1JA	2.45	-0.2694	0.5618
1D0I_A	emdecoy1368_1V1JA	1V1JA	2.81	0.6859	1.2312
1D0I_A	emdecoy1369_1V1JA	1V1JA	2.70	1.3806	1.8027
1D0I_A	emdecoy136_1V1JA	1V1JA	2.82	2.2490	2.5668
1D0I_A	emdecoy1370_1V1JA	1V1JA	3.06	-0.7036	0.3305
1D0I_A	emdecoy1371_1V1JA	1V1JA	2.53	-0.7904	0.2914
1D0I_A	emdecoy1372_1V1JA	1V1JA	2.53	1.4674	1.8772
1D0I_A	emdecoy1373_1V1JA	1V1JA	3.11	-0.8773	0.2548
1D0I_A	emdecoy1374_1V1JA	1V1JA	2.90	-0.3562	0.5111
1D0I_A	emdecoy1375_1V1JA	1V1JA	2.57	0.7727	1.2998
1D0I_A	emdecoy1376_1V1JA	1V1JA	3.01	-0.7036	0.3305
1D0I_A	emdecoy1377_1V1JA	1V1JA	2.58	-0.0089	0.7257
1D0I_A	emdecoy1378_1V1JA	1V1JA	2.93	-0.3562	0.5111
1D0I_A	emdecoy1379_1V1JA	1V1JA	2.51	-0.0089	0.7257
1D0I_A	emdecoy137_1V1JA	1V1JA	2.94	1.2069	1.6555
1D0I_A	emdecoy1380_1V1JA	1V1JA	2.30	-0.2694	0.5618
1D0I_A	emdecoy1381_1V1JA	1V1JA	2.89	-0.1825	0.6145
1D0I_A	emdecoy1382_1V1JA	1V1JA	2.53	-0.5299	0.4161
1D0I_A	emdecoy1383_1V1JA	1V1JA	3.10	-0.1825	0.6145
1D0I_A	emdecoy1384_1V1JA	1V1JA	2.98	-0.0089	0.7257
1D0I_A	emdecoy1385_1V1JA	1V1JA	3.19	-0.4431	0.4625
1D0I_A	emdecoy1386_1V1JA	1V1JA	2.19	-1.4851	0.0744
1D0I_A	emdecoy1387_1V1JA	1V1JA	2.69	0.1648	0.8437
1D0I_A	emdecoy1388_1V1JA	1V1JA	2.65	-0.0089	0.7257
1D0I_A	emdecoy1389_1V1JA	1V1JA	2.29	-0.1825	0.6145
1D0I_A	emdecoy138_1V1JA	1V1JA	2.80	1.0332	1.5109
1D0I_A	emdecoy1390_1V1JA	1V1JA	2.82	-0.2694	0.5618
1D0I_A	emdecoy1391_1V1JA	1V1JA	2.45	-0.4431	0.4625
1D0I_A	emdecoy1392_1V1JA	1V1JA	2.69	-0.1825	0.6145
1D0I_A	emdecoy1393_1V1JA	1V1JA	2.63	0.2517	0.9050
1D0I_A	emdecoy1394_1V1JA	1V1JA	2.52	0.0780	0.7839
1D0I_A	emdecoy1395_1V1JA	1V1JA	2.66	-0.0089	0.7257
1D0I_A	emdecoy1396_1V1JA	1V1JA	2.28	0.1648	0.8437
1D0I_A	emdecoy1397_1V1JA	1V1JA	2.50	-0.3562	0.5111
1D0I_A	emdecoy1398_1V1JA	1V1JA	2.78	-0.0089	0.7257
1D0I_A	emdecoy1399_1V1JA	1V1JA	2.92	-0.0089	0.7257
1D0I_A	emdecoy139_1V1JA	1V1JA	2.95	0.5122	1.0971
1D0I_A	emdecoy13_1V1JA	1V1JA	3.03	-0.7036	0.3305
1D0I_A	emdecoy1400_1V1JA	1V1JA	2.89	1.1201	1.5828
1D0I_A	emdecoy1401_1V1JA	1V1JA	2.63	0.6859	1.2312
1D0I_A	emdecoy1402_1V1JA	1V1JA	2.60	1.5543	1.9522
1D0I_A	emdecoy1403_1V1JA	1V1JA	3.13	0.0780	0.7839
1D0I_A	emdecoy1404_1V1JA	1V1JA	2.89	-0.5299	0.4161
1D0I_A	emdecoy1405_1V1JA	1V1JA	2.60	1.2937	1.7288
1D0I_A	emdecoy1406_1V1JA	1V1JA	2.02	-1.1378	0.1613
1D0I_A	emdecoy1407_1V1JA	1V1JA	2.64	-0.2694	0.5618
1D0I_A	emdecoy1408_1V1JA	1V1JA	2.93	0.5122	1.0971
1D0I_A	emdecoy1409_1V1JA	1V1JA	2.91	1.3806	1.8027
1D0I_A	emdecoy140_1V1JA	1V1JA	2.70	-0.7904	0.2914
1D0I_A	emdecoy1410_1V1JA	1V1JA	2.82	0.0780	0.7839
1D0I_A	emdecoy1411_1V1JA	1V1JA	2.75	0.0780	0.7839
1D0I_A	emdecoy1412_1V1JA	1V1JA	2.73	0.5122	1.0971
1D0I_A	emdecoy1413_1V1JA	1V1JA	2.26	-0.1825	0.6145
1D0I_A	emdecoy1414_1V1JA	1V1JA	2.92	-0.1825	0.6145
1D0I_A	emdecoy1415_1V1JA	1V1JA	2.74	0.7727	1.2998
1D0I_A	emdecoy1416_1V1JA	1V1JA	3.09	-0.5299	0.4161
1D0I_A	emdecoy1417_1V1JA	1V1JA	2.98	-0.6167	0.3721
1D0I_A	emdecoy1418_1V1JA	1V1JA	2.11	-1.1378	0.1613
1D0I_A	emdecoy1419_1V1JA	1V1JA	2.72	-0.4431	0.4625
1D0I_A	emdecoy141_1V1JA	1V1JA	3.10	-0.7036	0.3305
1D0I_A	emdecoy1420_1V1JA	1V1JA	2.64	0.7727	1.2998
1D0I_A	emdecoy1421_1V1JA	1V1JA	2.58	1.2937	1.7288
1D0I_A	emdecoy1422_1V1JA	1V1JA	2.74	0.3385	0.9678
1D0I_A	emdecoy1423_1V1JA	1V1JA	2.79	0.6859	1.2312
1D0I_A	emdecoy1424_1V1JA	1V1JA	2.96	1.2069	1.6555
1D0I_A	emdecoy1425_1V1JA	1V1JA	2.46	0.1648	0.8437
1D0I_A	emdecoy1426_1V1JA	1V1JA	2.67	0.7727	1.2998
1D0I_A	emdecoy1427_1V1JA	1V1JA	2.60	-0.5299	0.4161
1D0I_A	emdecoy1428_1V1JA	1V1JA	2.54	0.3385	0.9678
1D0I_A	emdecoy1429_1V1JA	1V1JA	2.52	0.1648	0.8437
1D0I_A	emdecoy142_1V1JA	1V1JA	2.93	1.5543	1.9522
1D0I_A	emdecoy1430_1V1JA	1V1JA	2.25	-0.3562	0.5111
1D0I_A	emdecoy1431_1V1JA	1V1JA	2.27	-0.1825	0.6145
1D0I_A	emdecoy1432_1V1JA	1V1JA	2.96	0.8595	1.3693
1D0I_A	emdecoy1433_1V1JA	1V1JA	2.88	-0.6167	0.3721
1D0I_A	emdecoy1434_1V1JA	1V1JA	2.96	-0.1825	0.6145
1D0I_A	emdecoy1435_1V1JA	1V1JA	2.57	-0.8773	0.2548
1D0I_A	emdecoy1436_1V1JA	1V1JA	2.46	-0.8773	0.2548
1D0I_A	emdecoy1437_1V1JA	1V1JA	2.97	0.2517	0.9050
1D0I_A	emdecoy1438_1V1JA	1V1JA	2.88	0.5122	1.0971
1D0I_A	emdecoy1439_1V1JA	1V1JA	2.62	-0.7904	0.2914
1D0I_A	emdecoy143_1V1JA	1V1JA	3.03	1.1201	1.5828
1D0I_A	emdecoy1440_1V1JA	1V1JA	2.80	-0.0957	0.6692
1D0I_A	emdecoy1441_1V1JA	1V1JA	2.89	0.5122	1.0971
1D0I_A	emdecoy1442_1V1JA	1V1JA	2.95	0.1648	0.8437
1D0I_A	emdecoy1443_1V1JA	1V1JA	2.50	0.1648	0.8437
1D0I_A	emdecoy1444_1V1JA	1V1JA	2.82	0.2517	0.9050
1D0I_A	emdecoy1445_1V1JA	1V1JA	2.42	0.2517	0.9050
1D0I_A	emdecoy1446_1V1JA	1V1JA	2.69	0.0780	0.7839
1D0I_A	emdecoy1447_1V1JA	1V1JA	2.68	-0.3562	0.5111
1D0I_A	emdecoy1448_1V1JA	1V1JA	3.21	-0.0089	0.7257
1D0I_A	emdecoy1449_1V1JA	1V1JA	2.83	0.2517	0.9050
1D0I_A	emdecoy144_1V1JA	1V1JA	2.69	0.2517	0.9050
1D0I_A	emdecoy1450_1V1JA	1V1JA	2.96	0.1648	0.8437
1D0I_A	emdecoy1451_1V1JA	1V1JA	2.49	1.3806	1.8027
1D0I_A	emdecoy1452_1V1JA	1V1JA	2.52	0.7727	1.2998
1D0I_A	emdecoy1453_1V1JA	1V1JA	2.66	0.7727	1.2998
1D0I_A	emdecoy1454_1V1JA	1V1JA	2.81	0.6859	1.2312
1D0I_A	emdecoy1455_1V1JA	1V1JA	2.78	-0.4431	0.4625
1D0I_A	emdecoy1456_1V1JA	1V1JA	3.19	-0.3562	0.5111
1D0I_A	emdecoy1457_1V1JA	1V1JA	2.82	0.1648	0.8437
1D0I_A	emdecoy1458_1V1JA	1V1JA	2.22	-0.7904	0.2914
1D0I_A	emdecoy1459_1V1JA	1V1JA	2.10	-0.7036	0.3305
1D0I_A	emdecoy145_1V1JA	1V1JA	3.00	0.3385	0.9678
1D0I_A	emdecoy1460_1V1JA	1V1JA	2.71	0.7727	1.2998
1D0I_A	emdecoy1461_1V1JA	1V1JA	3.07	-0.1825	0.6145
1D0I_A	emdecoy1462_1V1JA	1V1JA	2.33	-0.6167	0.3721
1D0I_A	emdecoy1463_1V1JA	1V1JA	2.71	-0.7904	0.2914
1D0I_A	emdecoy1464_1V1JA	1V1JA	2.90	-0.0957	0.6692
1D0I_A	emdecoy1465_1V1JA	1V1JA	2.44	-0.7036	0.3305
1D0I_A	emdecoy1466_1V1JA	1V1JA	2.64	-0.4431	0.4625
1D0I_A	emdecoy1467_1V1JA	1V1JA	2.66	0.4253	1.0318
1D0I_A	emdecoy1468_1V1JA	1V1JA	2.65	0.5122	1.0971
1D0I_A	emdecoy1469_1V1JA	1V1JA	2.91	-1.1378	0.1613
1D0I_A	emdecoy146_1V1JA	1V1JA	3.11	0.6859	1.2312
1D0I_A	emdecoy1470_1V1JA	1V1JA	2.64	0.8595	1.3693
1D0I_A	emdecoy1471_1V1JA	1V1JA	2.48	0.2517	0.9050
1D0I_A	emdecoy1472_1V1JA	1V1JA	2.90	0.2517	0.9050
1D0I_A	emdecoy1473_1V1JA	1V1JA	2.57	0.2517	0.9050
1D0I_A	emdecoy1474_1V1JA	1V1JA	2.52	0.1648	0.8437
1D0I_A	emdecoy1475_1V1JA	1V1JA	2.60	1.2937	1.7288
1D0I_A	emdecoy1476_1V1JA	1V1JA	2.91	-0.7904	0.2914
1D0I_A	emdecoy1477_1V1JA	1V1JA	2.58	-0.8773	0.2548
1D0I_A	emdecoy1478_1V1JA	1V1JA	2.93	-0.1825	0.6145
1D0I_A	emdecoy1479_1V1JA	1V1JA	2.28	-0.1825	0.6145
1D0I_A	emdecoy147_1V1JA	1V1JA	3.07	1.3806	1.8027
1D0I_A	emdecoy1480_1V1JA	1V1JA	2.74	0.5122	1.0971
1D0I_A	emdecoy1481_1V1JA	1V1JA	2.63	0.6859	1.2312
1D0I_A	emdecoy1482_1V1JA	1V1JA	2.80	-0.3562	0.5111
1D0I_A	emdecoy1483_1V1JA	1V1JA	2.99	0.0780	0.7839
1D0I_A	emdecoy1484_1V1JA	1V1JA	2.97	0.2517	0.9050
1D0I_A	emdecoy1485_1V1JA	1V1JA	2.52	0.9464	1.4397
1D0I_A	emdecoy1486_1V1JA	1V1JA	2.76	-0.5299	0.4161
1D0I_A	emdecoy1487_1V1JA	1V1JA	2.49	-0.7904	0.2914
1D0I_A	emdecoy1488_1V1JA	1V1JA	2.57	-0.7904	0.2914
1D0I_A	emdecoy1489_1V1JA	1V1JA	2.98	0.5990	1.1636
1D0I_A	emdecoy148_1V1JA	1V1JA	2.56	1.4674	1.8772
1D0I_A	emdecoy1490_1V1JA	1V1JA	2.41	-0.7904	0.2914
1D0I_A	emdecoy1491_1V1JA	1V1JA	2.94	-0.2694	0.5618
1D0I_A	emdecoy1492_1V1JA	1V1JA	2.87	-0.0957	0.6692
1D0I_A	emdecoy1493_1V1JA	1V1JA	2.67	-0.0957	0.6692
1D0I_A	emdecoy1494_1V1JA	1V1JA	2.57	-0.8773	0.2548
1D0I_A	emdecoy1495_1V1JA	1V1JA	2.87	-0.0957	0.6692
1D0I_A	emdecoy1496_1V1JA	1V1JA	2.50	-0.9641	0.2210
1D0I_A	emdecoy1497_1V1JA	1V1JA	2.65	-0.7904	0.2914
1D0I_A	emdecoy1498_1V1JA	1V1JA	2.75	0.3385	0.9678
1D0I_A	emdecoy1499_1V1JA	1V1JA	2.74	0.1648	0.8437
1D0I_A	emdecoy149_1V1JA	1V1JA	2.98	0.5990	1.1636
1D0I_A	emdecoy14_1V1JA	1V1JA	2.67	-0.0089	0.7257
1D0I_A	emdecoy1500_1V1JA	1V1JA	2.83	1.1201	1.5828
1D0I_A	emdecoy1501_1V1JA	1V1JA	2.22	0.5122	1.0971
1D0I_A	emdecoy1502_1V1JA	1V1JA	2.69	0.8595	1.3693
1D0I_A	emdecoy1503_1V1JA	1V1JA	2.84	0.6859	1.2312
1D0I_A	emdecoy1504_1V1JA	1V1JA	2.56	1.5543	1.9522
1D0I_A	emdecoy1505_1V1JA	1V1JA	2.94	1.2069	1.6555
1D0I_A	emdecoy1506_1V1JA	1V1JA	2.33	-0.7904	0.2914
1D0I_A	emdecoy1507_1V1JA	1V1JA	1.65	-1.3115	0.1125
1D0I_A	emdecoy1508_1V1JA	1V1JA	2.85	1.9885	2.3337
1D0I_A	emdecoy1509_1V1JA	1V1JA	2.89	-0.8773	0.2548
1D0I_A	emdecoy150_1V1JA	1V1JA	2.79	-0.4431	0.4625
1D0I_A	emdecoy1510_1V1JA	1V1JA	2.60	-0.0089	0.7257
1D0I_A	emdecoy1511_1V1JA	1V1JA	2.37	-0.6167	0.3721
1D0I_A	emdecoy1512_1V1JA	1V1JA	2.80	0.1648	0.8437
1D0I_A	emdecoy1513_1V1JA	1V1JA	2.82	-0.0089	0.7257
1D0I_A	emdecoy1514_1V1JA	1V1JA	2.81	-0.8773	0.2548
1D0I_A	emdecoy1515_1V1JA	1V1JA	2.88	-0.7036	0.3305
1D0I_A	emdecoy1516_1V1JA	1V1JA	2.81	-0.0089	0.7257
1D0I_A	emdecoy1517_1V1JA	1V1JA	2.56	-0.9641	0.2210
1D0I_A	emdecoy1518_1V1JA	1V1JA	2.67	0.2517	0.9050
1D0I_A	emdecoy1519_1V1JA	1V1JA	2.87	-0.7036	0.3305
1D0I_A	emdecoy151_1V1JA	1V1JA	2.05	-1.0509	0.1898
1D0I_A	emdecoy1520_1V1JA	1V1JA	2.77	0.7727	1.2998
1D0I_A	emdecoy1521_1V1JA	1V1JA	2.68	0.1648	0.8437
1D0I_A	emdecoy1522_1V1JA	1V1JA	2.68	0.9464	1.4397
1D0I_A	emdecoy1523_1V1JA	1V1JA	2.95	0.8595	1.3693
1D0I_A	emdecoy1524_1V1JA	1V1JA	2.70	0.6859	1.2312
1D0I_A	emdecoy1525_1V1JA	1V1JA	2.80	0.3385	0.9678
1D0I_A	emdecoy1526_1V1JA	1V1JA	2.62	-0.6167	0.3721
1D0I_A	emdecoy1527_1V1JA	1V1JA	2.84	0.9464	1.4397
1D0I_A	emdecoy1528_1V1JA	1V1JA	2.76	1.0332	1.5109
1D0I_A	emdecoy1529_1V1JA	1V1JA	2.38	-0.4431	0.4625
1D0I_A	emdecoy152_1V1JA	1V1JA	2.65	1.2937	1.7288
1D0I_A	emdecoy1530_1V1JA	1V1JA	3.14	0.3385	0.9678
1D0I_A	emdecoy1531_1V1JA	1V1JA	2.67	-0.3562	0.5111
1D0I_A	emdecoy1532_1V1JA	1V1JA	3.17	0.5990	1.1636
1D0I_A	emdecoy1533_1V1JA	1V1JA	2.69	0.5122	1.0971
1D0I_A	emdecoy1534_1V1JA	1V1JA	3.17	0.5122	1.0971
1D0I_A	emdecoy1535_1V1JA	1V1JA	2.74	-0.4431	0.4625
1D0I_A	emdecoy1536_1V1JA	1V1JA	2.69	0.4253	1.0318
1D0I_A	emdecoy1537_1V1JA	1V1JA	2.20	-0.6167	0.3721
1D0I_A	emdecoy1538_1V1JA	1V1JA	2.84	0.6859	1.2312
1D0I_A	emdecoy1539_1V1JA	1V1JA	2.72	0.4253	1.0318
1D0I_A	emdecoy153_1V1JA	1V1JA	2.76	-0.2694	0.5618
1D0I_A	emdecoy1540_1V1JA	1V1JA	2.65	-0.0089	0.7257
1D0I_A	emdecoy1541_1V1JA	1V1JA	2.78	-0.5299	0.4161
1D0I_A	emdecoy1542_1V1JA	1V1JA	2.38	-0.6167	0.3721
1D0I_A	emdecoy1543_1V1JA	1V1JA	2.69	0.1648	0.8437
1D0I_A	emdecoy1544_1V1JA	1V1JA	2.66	-0.3562	0.5111
1D0I_A	emdecoy1545_1V1JA	1V1JA	2.65	0.5122	1.0971
1D0I_A	emdecoy1546_1V1JA	1V1JA	1.70	-1.0509	0.1898
1D0I_A	emdecoy1547_1V1JA	1V1JA	2.64	-0.2694	0.5618
1D0I_A	emdecoy1548_1V1JA	1V1JA	2.77	0.5122	1.0971
1D0I_A	emdecoy1549_1V1JA	1V1JA	2.57	-0.0089	0.7257
1D0I_A	emdecoy154_1V1JA	1V1JA	2.71	-0.7036	0.3305
1D0I_A	emdecoy1550_1V1JA	1V1JA	2.66	-1.0509	0.1898
1D0I_A	emdecoy1551_1V1JA	1V1JA	2.47	1.4674	1.8772
1D0I_A	emdecoy1552_1V1JA	1V1JA	2.60	-0.2694	0.5618
1D0I_A	emdecoy1553_1V1JA	1V1JA	2.53	-0.5299	0.4161
1D0I_A	emdecoy1554_1V1JA	1V1JA	2.81	-0.6167	0.3721
1D0I_A	emdecoy1555_1V1JA	1V1JA	2.63	-0.7904	0.2914
1D0I_A	emdecoy1556_1V1JA	1V1JA	2.91	0.4253	1.0318
1D0I_A	emdecoy1557_1V1JA	1V1JA	2.73	-0.7904	0.2914
1D0I_A	emdecoy1558_1V1JA	1V1JA	2.43	-0.6167	0.3721
1D0I_A	emdecoy1559_1V1JA	1V1JA	2.69	-0.0089	0.7257
1D0I_A	emdecoy155_1V1JA	1V1JA	3.09	-0.5299	0.4161
1D0I_A	emdecoy1560_1V1JA	1V1JA	2.76	0.1648	0.8437
1D0I_A	emdecoy1561_1V1JA	1V1JA	3.01	-0.0957	0.6692
1D0I_A	emdecoy1562_1V1JA	1V1JA	2.51	-0.6167	0.3721
1D0I_A	emdecoy1563_1V1JA	1V1JA	2.88	-0.5299	0.4161
1D0I_A	emdecoy1564_1V1JA	1V1JA	2.64	0.3385	0.9678
1D0I_A	emdecoy1565_1V1JA	1V1JA	2.87	-0.1825	0.6145
1D0I_A	emdecoy1566_1V1JA	1V1JA	2.31	-0.8773	0.2548
1D0I_A	emdecoy1567_1V1JA	1V1JA	2.77	0.2517	0.9050
1D0I_A	emdecoy1568_1V1JA	1V1JA	3.15	-0.5299	0.4161
1D0I_A	emdecoy1569_1V1JA	1V1JA	2.65	0.1648	0.8437
1D0I_A	emdecoy156_1V1JA	1V1JA	2.43	-0.5299	0.4161
1D0I_A	emdecoy1570_1V1JA	1V1JA	2.80	1.6411	2.0277
1D0I_A	emdecoy1571_1V1JA	1V1JA	2.88	0.4253	1.0318
1D0I_A	emdecoy1572_1V1JA	1V1JA	2.89	0.8595	1.3693
1D0I_A	emdecoy1573_1V1JA	1V1JA	3.03	0.6859	1.2312
1D0I_A	emdecoy1574_1V1JA	1V1JA	3.07	0.9464	1.4397
1D0I_A	emdecoy1575_1V1JA	1V1JA	2.56	-0.7904	0.2914
1D0I_A	emdecoy1576_1V1JA	1V1JA	2.75	0.0780	0.7839
1D0I_A	emdecoy1577_1V1JA	1V1JA	2.67	1.2069	1.6555
1D0I_A	emdecoy1578_1V1JA	1V1JA	2.91	1.1201	1.5828
1D0I_A	emdecoy1579_1V1JA	1V1JA	2.68	0.3385	0.9678
1D0I_A	emdecoy157_1V1JA	1V1JA	2.86	0.8595	1.3693
1D0I_A	emdecoy1580_1V1JA	1V1JA	2.81	-0.1825	0.6145
1D0I_A	emdecoy1581_1V1JA	1V1JA	2.76	0.6859	1.2312
1D0I_A	emdecoy1582_1V1JA	1V1JA	2.69	0.3385	0.9678
1D0I_A	emdecoy1583_1V1JA	1V1JA	3.03	0.5990	1.1636
1D0I_A	emdecoy1584_1V1JA	1V1JA	2.31	0.5122	1.0971
1D0I_A	emdecoy1585_1V1JA	1V1JA	2.86	0.4253	1.0318
1D0I_A	emdecoy1586_1V1JA	1V1JA	2.62	0.5990	1.1636
1D0I_A	emdecoy1587_1V1JA	1V1JA	2.66	-0.4431	0.4625
1D0I_A	emdecoy1588_1V1JA	1V1JA	2.84	0.1648	0.8437
1D0I_A	emdecoy1589_1V1JA	1V1JA	3.15	0.5122	1.0971
1D0I_A	emdecoy158_1V1JA	1V1JA	2.76	1.8148	2.1799
1D0I_A	emdecoy1590_1V1JA	1V1JA	2.70	0.3385	0.9678
1D0I_A	emdecoy1591_1V1JA	1V1JA	2.74	0.1648	0.8437
1D0I_A	emdecoy1592_1V1JA	1V1JA	2.61	1.4674	1.8772
1D0I_A	emdecoy1593_1V1JA	1V1JA	2.65	-0.4431	0.4625
1D0I_A	emdecoy1594_1V1JA	1V1JA	2.69	0.1648	0.8437
1D0I_A	emdecoy1595_1V1JA	1V1JA	2.54	-0.3562	0.5111
1D0I_A	emdecoy1596_1V1JA	1V1JA	2.86	-0.0089	0.7257
1D0I_A	emdecoy1597_1V1JA	1V1JA	3.20	0.0780	0.7839
1D0I_A	emdecoy1598_1V1JA	1V1JA	2.82	-0.2694	0.5618
1D0I_A	emdecoy1599_1V1JA	1V1JA	2.82	-0.4431	0.4625
1D0I_A	emdecoy159_1V1JA	1V1JA	2.81	0.5990	1.1636
1D0I_A	emdecoy15_1V1JA	1V1JA	2.65	-0.3562	0.5111
1D0I_A	emdecoy1600_1V1JA	1V1JA	2.24	-0.3562	0.5111
1D0I_A	emdecoy1601_1V1JA	1V1JA	2.05	-1.0509	0.1898
1D0I_A	emdecoy1602_1V1JA	1V1JA	1.71	-1.1378	0.1613
1D0I_A	emdecoy1603_1V1JA	1V1JA	2.74	-0.1825	0.6145
1D0I_A	emdecoy1604_1V1JA	1V1JA	2.39	-1.0509	0.1898
1D0I_A	emdecoy1605_1V1JA	1V1JA	2.69	-0.2694	0.5618
1D0I_A	emdecoy1606_1V1JA	1V1JA	1.78	-1.1378	0.1613
1D0I_A	emdecoy1607_1V1JA	1V1JA	3.31	0.8595	1.3693
1D0I_A	emdecoy1608_1V1JA	1V1JA	2.94	0.4253	1.0318
1D0I_A	emdecoy1609_1V1JA	1V1JA	2.71	2.0753	2.4111
1D0I_A	emdecoy160_1V1JA	1V1JA	2.97	1.9885	2.3337
1D0I_A	emdecoy1610_1V1JA	1V1JA	2.70	-0.0089	0.7257
1D0I_A	emdecoy1611_1V1JA	1V1JA	2.62	-0.0089	0.7257
1D0I_A	emdecoy1612_1V1JA	1V1JA	2.47	-0.7036	0.3305
1D0I_A	emdecoy1613_1V1JA	1V1JA	2.95	-1.0509	0.1898
1D0I_A	emdecoy1614_1V1JA	1V1JA	3.01	-1.1378	0.1613
1D0I_A	emdecoy1615_1V1JA	1V1JA	2.64	0.3385	0.9678
1D0I_A	emdecoy1616_1V1JA	1V1JA	2.74	0.2517	0.9050
1D0I_A	emdecoy1617_1V1JA	1V1JA	2.75	-0.1825	0.6145
1D0I_A	emdecoy1618_1V1JA	1V1JA	2.42	0.0780	0.7839
1D0I_A	emdecoy1619_1V1JA	1V1JA	2.81	0.9464	1.4397
1D0I_A	emdecoy161_1V1JA	1V1JA	2.81	0.6859	1.2312
1D0I_A	emdecoy1620_1V1JA	1V1JA	3.18	-0.8773	0.2548
1D0I_A	emdecoy1621_1V1JA	1V1JA	2.57	0.0780	0.7839
1D0I_A	emdecoy1622_1V1JA	1V1JA	2.83	-0.7036	0.3305
1D0I_A	emdecoy1623_1V1JA	1V1JA	2.61	0.6859	1.2312
1D0I_A	emdecoy1624_1V1JA	1V1JA	2.44	-0.6167	0.3721
1D0I_A	emdecoy1625_1V1JA	1V1JA	2.76	0.8595	1.3693
1D0I_A	emdecoy1626_1V1JA	1V1JA	3.13	1.2937	1.7288
1D0I_A	emdecoy1627_1V1JA	1V1JA	2.13	-0.7904	0.2914
1D0I_A	emdecoy1628_1V1JA	1V1JA	2.81	-0.4431	0.4625
1D0I_A	emdecoy1629_1V1JA	1V1JA	2.73	0.4253	1.0318
1D0I_A	emdecoy162_1V1JA	1V1JA	2.66	0.5122	1.0971
1D0I_A	emdecoy1630_1V1JA	1V1JA	3.07	-0.0089	0.7257
1D0I_A	emdecoy1631_1V1JA	1V1JA	2.16	-0.5299	0.4161
1D0I_A	emdecoy1632_1V1JA	1V1JA	2.79	1.8148	2.1799
1D0I_A	emdecoy1633_1V1JA	1V1JA	3.14	0.2517	0.9050
1D0I_A	emdecoy1634_1V1JA	1V1JA	2.74	1.2069	1.6555
1D0I_A	emdecoy1635_1V1JA	1V1JA	2.69	0.4253	1.0318
1D0I_A	emdecoy1636_1V1JA	1V1JA	2.86	-0.6167	0.3721
1D0I_A	emdecoy1637_1V1JA	1V1JA	3.12	0.3385	0.9678
1D0I_A	emdecoy1638_1V1JA	1V1JA	2.31	-0.5299	0.4161
1D0I_A	emdecoy1639_1V1JA	1V1JA	2.73	-0.2694	0.5618
1D0I_A	emdecoy163_1V1JA	1V1JA	2.28	-0.2694	0.5618
1D0I_A	emdecoy1640_1V1JA	1V1JA	2.70	-0.1825	0.6145
1D0I_A	emdecoy1641_1V1JA	1V1JA	3.02	1.2937	1.7288
1D0I_A	emdecoy1642_1V1JA	1V1JA	2.64	0.2517	0.9050
1D0I_A	emdecoy1643_1V1JA	1V1JA	2.81	0.2517	0.9050
1D0I_A	emdecoy1644_1V1JA	1V1JA	2.95	1.2937	1.7288
1D0I_A	emdecoy1645_1V1JA	1V1JA	2.79	-0.4431	0.4625
1D0I_A	emdecoy1646_1V1JA	1V1JA	2.97	-0.0957	0.6692
1D0I_A	emdecoy1647_1V1JA	1V1JA	2.37	-0.7904	0.2914
1D0I_A	emdecoy1648_1V1JA	1V1JA	2.68	1.0332	1.5109
1D0I_A	emdecoy1649_1V1JA	1V1JA	2.77	-0.0089	0.7257
1D0I_A	emdecoy164_1V1JA	1V1JA	2.90	0.9464	1.4397
1D0I_A	emdecoy1650_1V1JA	1V1JA	1.76	-1.1378	0.1613
1D0I_A	emdecoy1651_1V1JA	1V1JA	2.35	-1.0509	0.1898
1D0I_A	emdecoy1652_1V1JA	1V1JA	2.48	-0.5299	0.4161
1D0I_A	emdecoy1653_1V1JA	1V1JA	3.16	0.6859	1.2312
1D0I_A	emdecoy1654_1V1JA	1V1JA	1.88	-1.1378	0.1613
1D0I_A	emdecoy1655_1V1JA	1V1JA	2.68	0.5990	1.1636
1D0I_A	emdecoy1656_1V1JA	1V1JA	2.84	-0.7036	0.3305
1D0I_A	emdecoy1657_1V1JA	1V1JA	2.66	1.3806	1.8027
1D0I_A	emdecoy1658_1V1JA	1V1JA	2.40	0.1648	0.8437
1D0I_A	emdecoy1659_1V1JA	1V1JA	2.59	0.2517	0.9050
1D0I_A	emdecoy165_1V1JA	1V1JA	2.71	0.4253	1.0318
1D0I_A	emdecoy1660_1V1JA	1V1JA	2.90	1.9885	2.3337
1D0I_A	emdecoy1661_1V1JA	1V1JA	2.84	-1.0509	0.1898
1D0I_A	emdecoy1662_1V1JA	1V1JA	3.04	-0.0957	0.6692
1D0I_A	emdecoy1663_1V1JA	1V1JA	2.68	0.3385	0.9678
1D0I_A	emdecoy1664_1V1JA	1V1JA	2.87	1.9016	2.2566
1D0I_A	emdecoy1665_1V1JA	1V1JA	2.93	-0.3562	0.5111
1D0I_A	emdecoy1666_1V1JA	1V1JA	2.82	-0.3562	0.5111
1D0I_A	emdecoy1667_1V1JA	1V1JA	2.74	0.3385	0.9678
1D0I_A	emdecoy1668_1V1JA	1V1JA	2.48	0.2517	0.9050
1D0I_A	emdecoy1669_1V1JA	1V1JA	3.13	0.4253	1.0318
1D0I_A	emdecoy166_1V1JA	1V1JA	2.80	-1.0509	0.1898
1D0I_A	emdecoy1670_1V1JA	1V1JA	3.01	0.4253	1.0318
1D0I_A	emdecoy1671_1V1JA	1V1JA	2.89	-0.6167	0.3721
1D0I_A	emdecoy1672_1V1JA	1V1JA	2.84	0.5122	1.0971
1D0I_A	emdecoy1673_1V1JA	1V1JA	2.55	-0.6167	0.3721
1D0I_A	emdecoy1674_1V1JA	1V1JA	2.59	-0.7036	0.3305
1D0I_A	emdecoy1675_1V1JA	1V1JA	2.90	0.6859	1.2312
1D0I_A	emdecoy1676_1V1JA	1V1JA	2.93	1.2937	1.7288
1D0I_A	emdecoy1677_1V1JA	1V1JA	2.11	-0.4431	0.4625
1D0I_A	emdecoy1678_1V1JA	1V1JA	2.79	0.4253	1.0318
1D0I_A	emdecoy1679_1V1JA	1V1JA	2.72	-0.1825	0.6145
1D0I_A	emdecoy167_1V1JA	1V1JA	3.10	0.4253	1.0318
1D0I_A	emdecoy1680_1V1JA	1V1JA	2.89	0.5990	1.1636
1D0I_A	emdecoy1681_1V1JA	1V1JA	2.83	-0.0089	0.7257
1D0I_A	emdecoy1682_1V1JA	1V1JA	2.64	-0.4431	0.4625
1D0I_A	emdecoy1683_1V1JA	1V1JA	2.90	1.6411	2.0277
1D0I_A	emdecoy1684_1V1JA	1V1JA	2.44	-0.6167	0.3721
1D0I_A	emdecoy1685_1V1JA	1V1JA	2.88	1.9016	2.2566
1D0I_A	emdecoy1686_1V1JA	1V1JA	2.63	1.7279	2.1036
1D0I_A	emdecoy1687_1V1JA	1V1JA	2.70	2.0753	2.4111
1D0I_A	emdecoy1688_1V1JA	1V1JA	2.86	0.8595	1.3693
1D0I_A	emdecoy1689_1V1JA	1V1JA	2.98	-0.0957	0.6692
1D0I_A	emdecoy168_1V1JA	1V1JA	2.45	-0.2694	0.5618
1D0I_A	emdecoy1690_1V1JA	1V1JA	2.09	-0.7904	0.2914
1D0I_A	emdecoy1691_1V1JA	1V1JA	2.43	-0.5299	0.4161
1D0I_A	emdecoy1692_1V1JA	1V1JA	2.28	-0.6167	0.3721
1D0I_A	emdecoy1693_1V1JA	1V1JA	3.10	1.2069	1.6555
1D0I_A	emdecoy1694_1V1JA	1V1JA	2.63	-0.6167	0.3721
1D0I_A	emdecoy1695_1V1JA	1V1JA	2.62	1.1201	1.5828
1D0I_A	emdecoy1696_1V1JA	1V1JA	2.09	-0.5299	0.4161
1D0I_A	emdecoy1697_1V1JA	1V1JA	2.71	1.0332	1.5109
1D0I_A	emdecoy1698_1V1JA	1V1JA	2.76	-0.3562	0.5111
1D0I_A	emdecoy1699_1V1JA	1V1JA	2.83	0.6859	1.2312
1D0I_A	emdecoy169_1V1JA	1V1JA	2.79	-0.3562	0.5111
1D0I_A	emdecoy16_1V1JA	1V1JA	2.56	1.2069	1.6555
1D0I_A	emdecoy1700_1V1JA	1V1JA	2.60	-0.6167	0.3721
1D0I_A	emdecoy1701_1V1JA	1V1JA	2.57	-0.2694	0.5618
1D0I_A	emdecoy1702_1V1JA	1V1JA	2.75	0.5990	1.1636
1D0I_A	emdecoy1703_1V1JA	1V1JA	2.51	-0.9641	0.2210
1D0I_A	emdecoy1704_1V1JA	1V1JA	2.87	0.8595	1.3693
1D0I_A	emdecoy1705_1V1JA	1V1JA	1.86	-1.1378	0.1613
1D0I_A	emdecoy1706_1V1JA	1V1JA	1.98	-0.5299	0.4161
1D0I_A	emdecoy1707_1V1JA	1V1JA	3.02	0.0780	0.7839
1D0I_A	emdecoy1708_1V1JA	1V1JA	2.71	1.2069	1.6555
1D0I_A	emdecoy1709_1V1JA	1V1JA	2.84	-0.1825	0.6145
1D0I_A	emdecoy170_1V1JA	1V1JA	2.45	-0.0957	0.6692
1D0I_A	emdecoy1710_1V1JA	1V1JA	2.24	-0.7036	0.3305
1D0I_A	emdecoy1711_1V1JA	1V1JA	2.73	1.7279	2.1036
1D0I_A	emdecoy1712_1V1JA	1V1JA	3.00	0.5990	1.1636
1D0I_A	emdecoy1713_1V1JA	1V1JA	2.81	1.9016	2.2566
1D0I_A	emdecoy1714_1V1JA	1V1JA	2.74	0.3385	0.9678
1D0I_A	emdecoy1715_1V1JA	1V1JA	2.64	1.9016	2.2566
1D0I_A	emdecoy1716_1V1JA	1V1JA	2.46	0.5122	1.0971
1D0I_A	emdecoy1717_1V1JA	1V1JA	2.85	1.6411	2.0277
1D0I_A	emdecoy1718_1V1JA	1V1JA	3.10	0.9464	1.4397
1D0I_A	emdecoy1719_1V1JA	1V1JA	3.07	0.5122	1.0971
1D0I_A	emdecoy171_1V1JA	1V1JA	2.42	1.1201	1.5828
1D0I_A	emdecoy1720_1V1JA	1V1JA	2.66	1.0332	1.5109
1D0I_A	emdecoy1721_1V1JA	1V1JA	3.19	0.5990	1.1636
1D0I_A	emdecoy1722_1V1JA	1V1JA	2.87	2.0753	2.4111
1D0I_A	emdecoy1723_1V1JA	1V1JA	2.81	0.0780	0.7839
1D0I_A	emdecoy1724_1V1JA	1V1JA	2.76	0.8595	1.3693
1D0I_A	emdecoy1725_1V1JA	1V1JA	2.67	-0.7036	0.3305
1D0I_A	emdecoy1726_1V1JA	1V1JA	2.91	1.5543	1.9522
1D0I_A	emdecoy1727_1V1JA	1V1JA	3.03	1.1201	1.5828
1D0I_A	emdecoy1728_1V1JA	1V1JA	2.52	-0.6167	0.3721
1D0I_A	emdecoy1729_1V1JA	1V1JA	2.78	0.5990	1.1636
1D0I_A	emdecoy172_1V1JA	1V1JA	2.77	0.4253	1.0318
1D0I_A	emdecoy1730_1V1JA	1V1JA	2.91	1.2937	1.7288
1D0I_A	emdecoy1731_1V1JA	1V1JA	2.75	1.8148	2.1799
1D0I_A	emdecoy1732_1V1JA	1V1JA	2.34	-0.7904	0.2914
1D0I_A	emdecoy1733_1V1JA	1V1JA	2.06	-0.6167	0.3721
1D0I_A	emdecoy1734_1V1JA	1V1JA	2.50	-0.5299	0.4161
1D0I_A	emdecoy1735_1V1JA	1V1JA	2.66	0.7727	1.2998
1D0I_A	emdecoy1736_1V1JA	1V1JA	2.70	0.9464	1.4397
1D0I_A	emdecoy1737_1V1JA	1V1JA	2.80	1.0332	1.5109
1D0I_A	emdecoy1738_1V1JA	1V1JA	3.03	1.8148	2.1799
1D0I_A	emdecoy1739_1V1JA	1V1JA	2.67	1.4674	1.8772
1D0I_A	emdecoy173_1V1JA	1V1JA	2.76	1.1201	1.5828
1D0I_A	emdecoy1740_1V1JA	1V1JA	2.77	1.4674	1.8772
1D0I_A	emdecoy1741_1V1JA	1V1JA	2.79	0.0780	0.7839
1D0I_A	emdecoy1742_1V1JA	1V1JA	2.24	-0.5299	0.4161
1D0I_A	emdecoy1743_1V1JA	1V1JA	2.95	0.1648	0.8437
1D0I_A	emdecoy1744_1V1JA	1V1JA	2.68	0.7727	1.2998
1D0I_A	emdecoy1745_1V1JA	1V1JA	3.07	0.3385	0.9678
1D0I_A	emdecoy1746_1V1JA	1V1JA	2.87	1.2937	1.7288
1D0I_A	emdecoy1747_1V1JA	1V1JA	2.24	-0.7036	0.3305
1D0I_A	emdecoy1748_1V1JA	1V1JA	2.84	0.7727	1.2998
1D0I_A	emdecoy1749_1V1JA	1V1JA	3.06	1.3806	1.8027
1D0I_A	emdecoy174_1V1JA	1V1JA	3.03	2.1621	2.4888
1D0I_A	emdecoy1750_1V1JA	1V1JA	2.96	0.6859	1.2312
1D0I_A	emdecoy1751_1V1JA	1V1JA	2.80	0.4253	1.0318
1D0I_A	emdecoy1752_1V1JA	1V1JA	2.75	-0.5299	0.4161
1D0I_A	emdecoy1753_1V1JA	1V1JA	2.60	0.5990	1.1636
1D0I_A	emdecoy1754_1V1JA	1V1JA	3.04	-0.2694	0.5618
1D0I_A	emdecoy1755_1V1JA	1V1JA	2.96	0.5990	1.1636
1D0I_A	emdecoy1756_1V1JA	1V1JA	2.81	0.5990	1.1636
1D0I_A	emdecoy1757_1V1JA	1V1JA	2.92	-0.6167	0.3721
1D0I_A	emdecoy1758_1V1JA	1V1JA	2.64	0.1648	0.8437
1D0I_A	emdecoy1759_1V1JA	1V1JA	2.57	0.4253	1.0318
1D0I_A	emdecoy175_1V1JA	1V1JA	2.99	-0.4431	0.4625
1D0I_A	emdecoy1760_1V1JA	1V1JA	2.73	0.0780	0.7839
1D0I_A	emdecoy1761_1V1JA	1V1JA	2.63	0.5122	1.0971
1D0I_A	emdecoy1762_1V1JA	1V1JA	2.76	1.9885	2.3337
1D0I_A	emdecoy1763_1V1JA	1V1JA	2.74	0.9464	1.4397
1D0I_A	emdecoy1764_1V1JA	1V1JA	2.50	1.1201	1.5828
1D0I_A	emdecoy1765_1V1JA	1V1JA	2.73	0.9464	1.4397
1D0I_A	emdecoy1766_1V1JA	1V1JA	2.95	1.6411	2.0277
1D0I_A	emdecoy1767_1V1JA	1V1JA	2.72	0.4253	1.0318
1D0I_A	emdecoy1768_1V1JA	1V1JA	2.64	0.6859	1.2312
1D0I_A	emdecoy1769_1V1JA	1V1JA	2.57	0.5122	1.0971
1D0I_A	emdecoy176_1V1JA	1V1JA	2.72	2.1621	2.4888
1D0I_A	emdecoy1770_1V1JA	1V1JA	2.58	0.5990	1.1636
1D0I_A	emdecoy1771_1V1JA	1V1JA	2.50	0.6859	1.2312
1D0I_A	emdecoy1772_1V1JA	1V1JA	3.20	0.4253	1.0318
1D0I_A	emdecoy1773_1V1JA	1V1JA	3.06	1.6411	2.0277
1D0I_A	emdecoy1774_1V1JA	1V1JA	2.77	1.5543	1.9522
1D0I_A	emdecoy1775_1V1JA	1V1JA	2.96	1.2937	1.7288
1D0I_A	emdecoy1776_1V1JA	1V1JA	2.63	-0.5299	0.4161
1D0I_A	emdecoy1777_1V1JA	1V1JA	2.89	1.5543	1.9522
1D0I_A	emdecoy1778_1V1JA	1V1JA	3.03	1.2069	1.6555
1D0I_A	emdecoy1779_1V1JA	1V1JA	2.58	1.5543	1.9522
1D0I_A	emdecoy177_1V1JA	1V1JA	2.75	-0.1825	0.6145
1D0I_A	emdecoy1780_1V1JA	1V1JA	2.72	1.7279	2.1036
1D0I_A	emdecoy1781_1V1JA	1V1JA	2.78	1.0332	1.5109
1D0I_A	emdecoy1782_1V1JA	1V1JA	2.96	0.7727	1.2998
1D0I_A	emdecoy1783_1V1JA	1V1JA	2.81	-1.3115	0.1125
1D0I_A	emdecoy1784_1V1JA	1V1JA	2.53	-1.3115	0.1125
1D0I_A	emdecoy1785_1V1JA	1V1JA	3.17	-0.1825	0.6145
1D0I_A	emdecoy1786_1V1JA	1V1JA	2.30	-0.0957	0.6692
1D0I_A	emdecoy1787_1V1JA	1V1JA	2.78	0.1648	0.8437
1D0I_A	emdecoy1788_1V1JA	1V1JA	2.40	-0.3562	0.5111
1D0I_A	emdecoy1789_1V1JA	1V1JA	2.79	2.1621	2.4888
1D0I_A	emdecoy178_1V1JA	1V1JA	3.12	1.5543	1.9522
1D0I_A	emdecoy1790_1V1JA	1V1JA	3.10	1.3806	1.8027
1D0I_A	emdecoy1791_1V1JA	1V1JA	2.70	0.6859	1.2312
1D0I_A	emdecoy1792_1V1JA	1V1JA	2.73	1.4674	1.8772
1D0I_A	emdecoy1793_1V1JA	1V1JA	2.91	0.8595	1.3693
1D0I_A	emdecoy1794_1V1JA	1V1JA	2.97	0.4253	1.0318
1D0I_A	emdecoy1795_1V1JA	1V1JA	2.61	0.6859	1.2312
1D0I_A	emdecoy1796_1V1JA	1V1JA	2.74	1.8148	2.1799
1D0I_A	emdecoy1797_1V1JA	1V1JA	2.80	0.8595	1.3693
1D0I_A	emdecoy1798_1V1JA	1V1JA	2.93	0.2517	0.9050
1D0I_A	emdecoy1799_1V1JA	1V1JA	2.91	1.9016	2.2566
1D0I_A	emdecoy179_1V1JA	1V1JA	2.43	1.2069	1.6555
1D0I_A	emdecoy17_1V1JA	1V1JA	3.02	-0.0089	0.7257
1D0I_A	emdecoy1800_1V1JA	1V1JA	2.63	0.3385	0.9678
1D0I_A	emdecoy1801_1V1JA	1V1JA	2.40	-0.0957	0.6692
1D0I_A	emdecoy1802_1V1JA	1V1JA	2.76	0.3385	0.9678
1D0I_A	emdecoy1803_1V1JA	1V1JA	2.66	-0.2694	0.5618
1D0I_A	emdecoy1804_1V1JA	1V1JA	2.99	0.5122	1.0971
1D0I_A	emdecoy1805_1V1JA	1V1JA	2.60	-0.5299	0.4161
1D0I_A	emdecoy1806_1V1JA	1V1JA	3.00	0.6859	1.2312
1D0I_A	emdecoy1807_1V1JA	1V1JA	2.61	0.3385	0.9678
1D0I_A	emdecoy1808_1V1JA	1V1JA	2.32	-0.6167	0.3721
1D0I_A	emdecoy1809_1V1JA	1V1JA	2.92	-0.7036	0.3305
1D0I_A	emdecoy180_1V1JA	1V1JA	2.12	1.2069	1.6555
1D0I_A	emdecoy1810_1V1JA	1V1JA	2.80	0.4253	1.0318
1D0I_A	emdecoy1811_1V1JA	1V1JA	2.85	0.3385	0.9678
1D0I_A	emdecoy1812_1V1JA	1V1JA	2.92	1.2069	1.6555
1D0I_A	emdecoy1813_1V1JA	1V1JA	3.07	0.3385	0.9678
1D0I_A	emdecoy1814_1V1JA	1V1JA	2.56	0.6859	1.2312
1D0I_A	emdecoy1815_1V1JA	1V1JA	3.00	0.8595	1.3693
1D0I_A	emdecoy1816_1V1JA	1V1JA	2.87	1.2937	1.7288
1D0I_A	emdecoy1817_1V1JA	1V1JA	2.48	0.5122	1.0971
1D0I_A	emdecoy1818_1V1JA	1V1JA	2.74	1.4674	1.8772
1D0I_A	emdecoy1819_1V1JA	1V1JA	2.61	1.5543	1.9522
1D0I_A	emdecoy181_1V1JA	1V1JA	2.84	1.0332	1.5109
1D0I_A	emdecoy1820_1V1JA	1V1JA	2.53	0.7727	1.2998
1D0I_A	emdecoy1821_1V1JA	1V1JA	2.73	2.0753	2.4111
1D0I_A	emdecoy1822_1V1JA	1V1JA	2.78	0.7727	1.2998
1D0I_A	emdecoy1823_1V1JA	1V1JA	2.83	0.8595	1.3693
1D0I_A	emdecoy1824_1V1JA	1V1JA	2.54	1.2069	1.6555
1D0I_A	emdecoy1825_1V1JA	1V1JA	2.61	0.3385	0.9678
1D0I_A	emdecoy1826_1V1JA	1V1JA	2.47	-0.5299	0.4161
1D0I_A	emdecoy1827_1V1JA	1V1JA	3.11	-0.7036	0.3305
1D0I_A	emdecoy1828_1V1JA	1V1JA	2.56	0.5122	1.0971
1D0I_A	emdecoy1829_1V1JA	1V1JA	2.66	0.8595	1.3693
1D0I_A	emdecoy182_1V1JA	1V1JA	2.79	0.8595	1.3693
1D0I_A	emdecoy1830_1V1JA	1V1JA	2.78	0.4253	1.0318
1D0I_A	emdecoy1831_1V1JA	1V1JA	2.67	0.1648	0.8437
1D0I_A	emdecoy1832_1V1JA	1V1JA	2.37	-1.2246	0.1356
1D0I_A	emdecoy1833_1V1JA	1V1JA	2.94	1.1201	1.5828
1D0I_A	emdecoy1834_1V1JA	1V1JA	2.93	1.3806	1.8027
1D0I_A	emdecoy1835_1V1JA	1V1JA	3.02	0.2517	0.9050
1D0I_A	emdecoy1836_1V1JA	1V1JA	2.23	-0.7904	0.2914
1D0I_A	emdecoy1837_1V1JA	1V1JA	2.55	-0.8773	0.2548
1D0I_A	emdecoy1838_1V1JA	1V1JA	2.91	1.0332	1.5109
1D0I_A	emdecoy1839_1V1JA	1V1JA	2.71	-0.0089	0.7257
1D0I_A	emdecoy183_1V1JA	1V1JA	3.14	1.1201	1.5828
1D0I_A	emdecoy1840_1V1JA	1V1JA	2.95	1.0332	1.5109
1D0I_A	emdecoy1841_1V1JA	1V1JA	2.99	1.0332	1.5109
1D0I_A	emdecoy1842_1V1JA	1V1JA	2.77	0.7727	1.2998
1D0I_A	emdecoy1843_1V1JA	1V1JA	2.74	0.2517	0.9050
1D0I_A	emdecoy1844_1V1JA	1V1JA	2.78	1.9016	2.2566
1D0I_A	emdecoy1845_1V1JA	1V1JA	2.93	0.6859	1.2312
1D0I_A	emdecoy1846_1V1JA	1V1JA	2.83	0.6859	1.2312
1D0I_A	emdecoy1847_1V1JA	1V1JA	2.99	1.7279	2.1036
1D0I_A	emdecoy1848_1V1JA	1V1JA	2.83	1.7279	2.1036
1D0I_A	emdecoy1849_1V1JA	1V1JA	2.73	0.0780	0.7839
1D0I_A	emdecoy184_1V1JA	1V1JA	2.73	0.5122	1.0971
1D0I_A	emdecoy1850_1V1JA	1V1JA	2.98	0.5990	1.1636
1D0I_A	emdecoy1851_1V1JA	1V1JA	3.02	0.5990	1.1636
1D0I_A	emdecoy1852_1V1JA	1V1JA	2.85	0.5990	1.1636
1D0I_A	emdecoy1853_1V1JA	1V1JA	3.02	0.5990	1.1636
1D0I_A	emdecoy1854_1V1JA	1V1JA	2.83	0.6859	1.2312
1D0I_A	emdecoy1855_1V1JA	1V1JA	2.56	0.4253	1.0318
1D0I_A	emdecoy1856_1V1JA	1V1JA	2.20	-0.2694	0.5618
1D0I_A	emdecoy1857_1V1JA	1V1JA	1.78	-0.5299	0.4161
1D0I_A	emdecoy1858_1V1JA	1V1JA	2.89	0.5122	1.0971
1D0I_A	emdecoy1859_1V1JA	1V1JA	2.90	0.5990	1.1636
1D0I_A	emdecoy185_1V1JA	1V1JA	3.07	0.4253	1.0318
1D0I_A	emdecoy1860_1V1JA	1V1JA	2.89	1.5543	1.9522
1D0I_A	emdecoy1861_1V1JA	1V1JA	2.66	0.7727	1.2998
1D0I_A	emdecoy1862_1V1JA	1V1JA	2.92	0.1648	0.8437
1D0I_A	emdecoy1863_1V1JA	1V1JA	2.91	0.0780	0.7839
1D0I_A	emdecoy1864_1V1JA	1V1JA	2.93	-0.7036	0.3305
1D0I_A	emdecoy1865_1V1JA	1V1JA	2.99	0.4253	1.0318
1D0I_A	emdecoy1866_1V1JA	1V1JA	2.69	-0.3562	0.5111
1D0I_A	emdecoy1867_1V1JA	1V1JA	2.06	-0.5299	0.4161
1D0I_A	emdecoy1868_1V1JA	1V1JA	1.97	-0.4431	0.4625
1D0I_A	emdecoy1869_1V1JA	1V1JA	2.81	-0.2694	0.5618
1D0I_A	emdecoy186_1V1JA	1V1JA	3.03	0.7727	1.2998
1D0I_A	emdecoy1870_1V1JA	1V1JA	2.01	-0.7904	0.2914
1D0I_A	emdecoy1871_1V1JA	1V1JA	2.47	-0.6167	0.3721
1D0I_A	emdecoy1872_1V1JA	1V1JA	2.43	-0.1825	0.6145
1D0I_A	emdecoy1873_1V1JA	1V1JA	2.72	-0.3562	0.5111
1D0I_A	emdecoy1874_1V1JA	1V1JA	2.92	0.2517	0.9050
1D0I_A	emdecoy1875_1V1JA	1V1JA	2.51	0.5990	1.1636
1D0I_A	emdecoy1876_1V1JA	1V1JA	2.68	0.6859	1.2312
1D0I_A	emdecoy1877_1V1JA	1V1JA	2.68	0.8595	1.3693
1D0I_A	emdecoy1878_1V1JA	1V1JA	2.57	-0.0957	0.6692
1D0I_A	emdecoy1879_1V1JA	1V1JA	2.61	0.2517	0.9050
1D0I_A	emdecoy187_1V1JA	1V1JA	2.98	0.5990	1.1636
1D0I_A	emdecoy1880_1V1JA	1V1JA	2.89	0.2517	0.9050
1D0I_A	emdecoy1881_1V1JA	1V1JA	2.94	1.1201	1.5828
1D0I_A	emdecoy1882_1V1JA	1V1JA	2.91	1.2069	1.6555
1D0I_A	emdecoy1883_1V1JA	1V1JA	2.91	1.2937	1.7288
1D0I_A	emdecoy1884_1V1JA	1V1JA	2.89	1.0332	1.5109
1D0I_A	emdecoy1885_1V1JA	1V1JA	2.94	1.1201	1.5828
1D0I_A	emdecoy1886_1V1JA	1V1JA	2.75	1.2069	1.6555
1D0I_A	emdecoy1887_1V1JA	1V1JA	2.68	0.8595	1.3693
1D0I_A	emdecoy1888_1V1JA	1V1JA	2.59	-1.1378	0.1613
1D0I_A	emdecoy1889_1V1JA	1V1JA	2.70	1.0332	1.5109
1D0I_A	emdecoy188_1V1JA	1V1JA	3.07	0.0780	0.7839
1D0I_A	emdecoy1890_1V1JA	1V1JA	2.74	0.2517	0.9050
1D0I_A	emdecoy1891_1V1JA	1V1JA	1.85	-0.7036	0.3305
1D0I_A	emdecoy1892_1V1JA	1V1JA	2.24	-0.1825	0.6145
1D0I_A	emdecoy1893_1V1JA	1V1JA	2.73	1.2069	1.6555
1D0I_A	emdecoy1894_1V1JA	1V1JA	2.80	0.5122	1.0971
1D0I_A	emdecoy1895_1V1JA	1V1JA	2.70	-0.3562	0.5111
1D0I_A	emdecoy1896_1V1JA	1V1JA	2.83	-0.0957	0.6692
1D0I_A	emdecoy1897_1V1JA	1V1JA	2.75	-0.3562	0.5111
1D0I_A	emdecoy1898_1V1JA	1V1JA	2.29	-0.3562	0.5111
1D0I_A	emdecoy1899_1V1JA	1V1JA	2.75	-1.3115	0.1125
1D0I_A	emdecoy189_1V1JA	1V1JA	2.83	1.2937	1.7288
1D0I_A	emdecoy18_1V1JA	1V1JA	3.06	1.6411	2.0277
1D0I_A	emdecoy1900_1V1JA	1V1JA	2.29	0.3385	0.9678
1D0I_A	emdecoy1901_1V1JA	1V1JA	3.07	-0.0089	0.7257
1D0I_A	emdecoy1902_1V1JA	1V1JA	3.01	-0.7036	0.3305
1D0I_A	emdecoy1903_1V1JA	1V1JA	2.85	0.3385	0.9678
1D0I_A	emdecoy1904_1V1JA	1V1JA	2.70	-0.0089	0.7257
1D0I_A	emdecoy1905_1V1JA	1V1JA	2.49	0.2517	0.9050
1D0I_A	emdecoy1906_1V1JA	1V1JA	2.19	-0.9641	0.2210
1D0I_A	emdecoy1907_1V1JA	1V1JA	3.01	0.5122	1.0971
1D0I_A	emdecoy1908_1V1JA	1V1JA	2.94	-0.1825	0.6145
1D0I_A	emdecoy1909_1V1JA	1V1JA	2.91	-0.3562	0.5111
1D0I_A	emdecoy190_1V1JA	1V1JA	2.48	1.6411	2.0277
1D0I_A	emdecoy1910_1V1JA	1V1JA	2.27	-1.2246	0.1356
1D0I_A	emdecoy1911_1V1JA	1V1JA	3.07	-1.1378	0.1613
1D0I_A	emdecoy1912_1V1JA	1V1JA	2.01	-0.5299	0.4161
1D0I_A	emdecoy1913_1V1JA	1V1JA	3.01	-0.1825	0.6145
1D0I_A	emdecoy1914_1V1JA	1V1JA	2.89	0.1648	0.8437
1D0I_A	emdecoy1915_1V1JA	1V1JA	2.47	-0.5299	0.4161
1D0I_A	emdecoy1916_1V1JA	1V1JA	2.74	0.0780	0.7839
1D0I_A	emdecoy1917_1V1JA	1V1JA	3.21	-0.9641	0.2210
1D0I_A	emdecoy1918_1V1JA	1V1JA	2.58	0.0780	0.7839
1D0I_A	emdecoy1919_1V1JA	1V1JA	2.96	0.1648	0.8437
1D0I_A	emdecoy191_1V1JA	1V1JA	2.62	1.4674	1.8772
1D0I_A	emdecoy1920_1V1JA	1V1JA	2.84	-0.0957	0.6692
1D0I_A	emdecoy1921_1V1JA	1V1JA	2.49	-0.5299	0.4161
1D0I_A	emdecoy1922_1V1JA	1V1JA	3.10	-1.2246	0.1356
1D0I_A	emdecoy1923_1V1JA	1V1JA	2.78	-0.2694	0.5618
1D0I_A	emdecoy1924_1V1JA	1V1JA	2.89	-0.1825	0.6145
1D0I_A	emdecoy1925_1V1JA	1V1JA	2.70	0.5122	1.0971
1D0I_A	emdecoy1926_1V1JA	1V1JA	3.00	-0.5299	0.4161
1D0I_A	emdecoy1927_1V1JA	1V1JA	2.58	0.0780	0.7839
1D0I_A	emdecoy1928_1V1JA	1V1JA	2.54	-0.6167	0.3721
1D0I_A	emdecoy1929_1V1JA	1V1JA	2.58	0.0780	0.7839
1D0I_A	emdecoy192_1V1JA	1V1JA	2.88	0.5990	1.1636
1D0I_A	emdecoy1930_1V1JA	1V1JA	2.66	0.0780	0.7839
1D0I_A	emdecoy1931_1V1JA	1V1JA	2.47	-0.7904	0.2914
1D0I_A	emdecoy1932_1V1JA	1V1JA	3.00	-0.8773	0.2548
1D0I_A	emdecoy1933_1V1JA	1V1JA	2.23	-0.0089	0.7257
1D0I_A	emdecoy1934_1V1JA	1V1JA	2.59	-0.0957	0.6692
1D0I_A	emdecoy1935_1V1JA	1V1JA	2.71	-0.1825	0.6145
1D0I_A	emdecoy1936_1V1JA	1V1JA	2.24	-0.0957	0.6692
1D0I_A	emdecoy1937_1V1JA	1V1JA	2.05	-0.3562	0.5111
1D0I_A	emdecoy1938_1V1JA	1V1JA	2.50	-0.2694	0.5618
1D0I_A	emdecoy1939_1V1JA	1V1JA	2.54	0.1648	0.8437
1D0I_A	emdecoy193_1V1JA	1V1JA	2.72	0.1648	0.8437
1D0I_A	emdecoy1940_1V1JA	1V1JA	2.37	-0.4431	0.4625
1D0I_A	emdecoy1941_1V1JA	1V1JA	2.53	-1.0509	0.1898
1D0I_A	emdecoy1942_1V1JA	1V1JA	2.81	-0.0957	0.6692
1D0I_A	emdecoy1943_1V1JA	1V1JA	2.76	0.1648	0.8437
1D0I_A	emdecoy1944_1V1JA	1V1JA	3.06	-0.0957	0.6692
1D0I_A	emdecoy1945_1V1JA	1V1JA	2.67	-0.0089	0.7257
1D0I_A	emdecoy1946_1V1JA	1V1JA	2.26	-0.0957	0.6692
1D0I_A	emdecoy1947_1V1JA	1V1JA	2.52	-0.1825	0.6145
1D0I_A	emdecoy1948_1V1JA	1V1JA	2.85	-0.0089	0.7257
1D0I_A	emdecoy1949_1V1JA	1V1JA	3.08	-0.1825	0.6145
1D0I_A	emdecoy194_1V1JA	1V1JA	2.87	0.5990	1.1636
1D0I_A	emdecoy1950_1V1JA	1V1JA	2.74	-0.7904	0.2914
1D0I_A	emdecoy1951_1V1JA	1V1JA	2.67	-0.7036	0.3305
1D0I_A	emdecoy1952_1V1JA	1V1JA	2.63	0.0780	0.7839
1D0I_A	emdecoy1953_1V1JA	1V1JA	2.80	-0.7904	0.2914
1D0I_A	emdecoy1954_1V1JA	1V1JA	2.98	-0.7904	0.2914
1D0I_A	emdecoy1955_1V1JA	1V1JA	2.72	-0.7036	0.3305
1D0I_A	emdecoy1956_1V1JA	1V1JA	3.08	-0.7904	0.2914
1D0I_A	emdecoy1957_1V1JA	1V1JA	3.12	-0.9641	0.2210
1D0I_A	emdecoy1958_1V1JA	1V1JA	2.70	0.0780	0.7839
1D0I_A	emdecoy1959_1V1JA	1V1JA	2.64	-1.1378	0.1613
1D0I_A	emdecoy195_1V1JA	1V1JA	3.18	1.0332	1.5109
1D0I_A	emdecoy1960_1V1JA	1V1JA	3.02	-0.5299	0.4161
1D0I_A	emdecoy1961_1V1JA	1V1JA	3.07	0.1648	0.8437
1D0I_A	emdecoy1962_1V1JA	1V1JA	3.24	-0.8773	0.2548
1D0I_A	emdecoy1963_1V1JA	1V1JA	2.87	-0.6167	0.3721
1D0I_A	emdecoy1964_1V1JA	1V1JA	2.38	-0.7904	0.2914
1D0I_A	emdecoy1965_1V1JA	1V1JA	2.73	-1.1378	0.1613
1D0I_A	emdecoy1966_1V1JA	1V1JA	2.88	-1.1378	0.1613
1D0I_A	emdecoy1967_1V1JA	1V1JA	2.22	-0.7036	0.3305
1D0I_A	emdecoy1968_1V1JA	1V1JA	2.87	0.0780	0.7839
1D0I_A	emdecoy1969_1V1JA	1V1JA	2.56	-1.2246	0.1356
1D0I_A	emdecoy196_1V1JA	1V1JA	3.20	0.2517	0.9050
1D0I_A	emdecoy1970_1V1JA	1V1JA	2.57	-0.6167	0.3721
1D0I_A	emdecoy1971_1V1JA	1V1JA	2.78	0.6859	1.2312
1D0I_A	emdecoy1972_1V1JA	1V1JA	2.47	0.1648	0.8437
1D0I_A	emdecoy1973_1V1JA	1V1JA	2.53	0.1648	0.8437
1D0I_A	emdecoy1974_1V1JA	1V1JA	1.99	-0.5299	0.4161
1D0I_A	emdecoy1975_1V1JA	1V1JA	3.06	-0.4431	0.4625
1D0I_A	emdecoy1976_1V1JA	1V1JA	2.90	-0.1825	0.6145
1D0I_A	emdecoy1977_1V1JA	1V1JA	2.77	0.6859	1.2312
1D0I_A	emdecoy1978_1V1JA	1V1JA	2.90	0.4253	1.0318
1D0I_A	emdecoy1979_1V1JA	1V1JA	2.94	-0.1825	0.6145
1D0I_A	emdecoy197_1V1JA	1V1JA	2.52	1.2937	1.7288
1D0I_A	emdecoy1980_1V1JA	1V1JA	2.46	-0.5299	0.4161
1D0I_A	emdecoy1981_1V1JA	1V1JA	2.79	-0.5299	0.4161
1D0I_A	emdecoy1982_1V1JA	1V1JA	2.08	-0.5299	0.4161
1D0I_A	emdecoy1983_1V1JA	1V1JA	2.98	-0.7904	0.2914
1D0I_A	emdecoy1984_1V1JA	1V1JA	2.49	-0.7904	0.2914
1D0I_A	emdecoy1985_1V1JA	1V1JA	2.86	-0.0957	0.6692
1D0I_A	emdecoy1986_1V1JA	1V1JA	3.02	0.0780	0.7839
1D0I_A	emdecoy1987_1V1JA	1V1JA	3.04	0.0780	0.7839
1D0I_A	emdecoy1988_1V1JA	1V1JA	2.90	-0.3562	0.5111
1D0I_A	emdecoy1989_1V1JA	1V1JA	3.05	0.4253	1.0318
1D0I_A	emdecoy198_1V1JA	1V1JA	2.44	-1.0509	0.1898
1D0I_A	emdecoy1990_1V1JA	1V1JA	2.67	-0.0957	0.6692
1D0I_A	emdecoy1991_1V1JA	1V1JA	2.91	0.1648	0.8437
1D0I_A	emdecoy1992_1V1JA	1V1JA	2.79	0.1648	0.8437
1D0I_A	emdecoy1993_1V1JA	1V1JA	2.19	-0.1825	0.6145
1D0I_A	emdecoy1994_1V1JA	1V1JA	2.37	-0.3562	0.5111
1D0I_A	emdecoy1995_1V1JA	1V1JA	2.86	0.0780	0.7839
1D0I_A	emdecoy1996_1V1JA	1V1JA	2.45	0.0780	0.7839
1D0I_A	emdecoy1997_1V1JA	1V1JA	2.24	0.1648	0.8437
1D0I_A	emdecoy1998_1V1JA	1V1JA	2.43	-0.9641	0.2210
1D0I_A	emdecoy1999_1V1JA	1V1JA	2.99	0.0780	0.7839
1D0I_A	emdecoy199_1V1JA	1V1JA	3.10	1.9016	2.2566
1D0I_A	emdecoy19_1V1JA	1V1JA	2.65	-0.0957	0.6692
1D0I_A	emdecoy1_1V1JA	1V1JA	2.94	1.9885	2.3337
1D0I_A	emdecoy2000_1V1JA	1V1JA	2.96	-0.6167	0.3721
1D0I_A	emdecoy2001_1V1JA	1V1JA	2.49	-1.0509	0.1898
1D0I_A	emdecoy2002_1V1JA	1V1JA	3.33	0.0780	0.7839
1D0I_A	emdecoy2003_1V1JA	1V1JA	2.78	0.4253	1.0318
1D0I_A	emdecoy2004_1V1JA	1V1JA	2.87	1.3806	1.8027
1D0I_A	emdecoy2005_1V1JA	1V1JA	2.67	-0.2694	0.5618
1D0I_A	emdecoy2006_1V1JA	1V1JA	2.17	-0.0957	0.6692
1D0I_A	emdecoy2007_1V1JA	1V1JA	2.78	-0.0957	0.6692
1D0I_A	emdecoy2008_1V1JA	1V1JA	2.30	-0.9641	0.2210
1D0I_A	emdecoy2009_1V1JA	1V1JA	2.91	-0.4431	0.4625
1D0I_A	emdecoy200_1V1JA	1V1JA	2.23	1.2069	1.6555
1D0I_A	emdecoy2010_1V1JA	1V1JA	3.10	0.0780	0.7839
1D0I_A	emdecoy2011_1V1JA	1V1JA	2.61	0.0780	0.7839
1D0I_A	emdecoy2012_1V1JA	1V1JA	2.63	-0.9641	0.2210
1D0I_A	emdecoy2013_1V1JA	1V1JA	2.81	-0.1825	0.6145
1D0I_A	emdecoy2014_1V1JA	1V1JA	2.09	-0.6167	0.3721
1D0I_A	emdecoy2015_1V1JA	1V1JA	2.82	0.2517	0.9050
1D0I_A	emdecoy2016_1V1JA	1V1JA	2.36	-0.1825	0.6145
1D0I_A	emdecoy2017_1V1JA	1V1JA	3.10	1.5543	1.9522
1D0I_A	emdecoy2018_1V1JA	1V1JA	2.46	1.0332	1.5109
1D0I_A	emdecoy2019_1V1JA	1V1JA	2.44	-0.3562	0.5111
1D0I_A	emdecoy201_1V1JA	1V1JA	2.74	1.0332	1.5109
1D0I_A	emdecoy2020_1V1JA	1V1JA	2.89	-0.5299	0.4161
1D0I_A	emdecoy2021_1V1JA	1V1JA	2.73	0.1648	0.8437
1D0I_A	emdecoy2022_1V1JA	1V1JA	2.74	-0.4431	0.4625
1D0I_A	emdecoy2023_1V1JA	1V1JA	2.74	0.6859	1.2312
1D0I_A	emdecoy2024_1V1JA	1V1JA	2.75	-0.6167	0.3721
1D0I_A	emdecoy2025_1V1JA	1V1JA	2.76	1.2069	1.6555
1D0I_A	emdecoy2026_1V1JA	1V1JA	2.83	-0.0089	0.7257
1D0I_A	emdecoy2027_1V1JA	1V1JA	1.88	-0.7904	0.2914
1D0I_A	emdecoy2028_1V1JA	1V1JA	2.58	0.8595	1.3693
1D0I_A	emdecoy2029_1V1JA	1V1JA	2.33	-1.1378	0.1613
1D0I_A	emdecoy202_1V1JA	1V1JA	3.00	-0.1825	0.6145
1D0I_A	emdecoy2030_1V1JA	1V1JA	2.68	-0.0089	0.7257
1D0I_A	emdecoy2031_1V1JA	1V1JA	3.08	0.7727	1.2998
1D0I_A	emdecoy2032_1V1JA	1V1JA	2.68	-0.0089	0.7257
1D0I_A	emdecoy2033_1V1JA	1V1JA	2.35	-0.9641	0.2210
1D0I_A	emdecoy2034_1V1JA	1V1JA	3.01	-0.0957	0.6692
1D0I_A	emdecoy2035_1V1JA	1V1JA	2.87	0.8595	1.3693
1D0I_A	emdecoy2036_1V1JA	1V1JA	2.80	-1.3983	0.0922
1D0I_A	emdecoy2037_1V1JA	1V1JA	2.77	-0.5299	0.4161
1D0I_A	emdecoy2038_1V1JA	1V1JA	2.75	-0.7036	0.3305
1D0I_A	emdecoy2039_1V1JA	1V1JA	2.79	-0.5299	0.4161
1D0I_A	emdecoy203_1V1JA	1V1JA	2.74	0.5122	1.0971
1D0I_A	emdecoy2040_1V1JA	1V1JA	2.37	-0.2694	0.5618
1D0I_A	emdecoy2041_1V1JA	1V1JA	2.70	-0.7036	0.3305
1D0I_A	emdecoy2042_1V1JA	1V1JA	2.60	-0.1825	0.6145
1D0I_A	emdecoy2043_1V1JA	1V1JA	3.23	0.1648	0.8437
1D0I_A	emdecoy2044_1V1JA	1V1JA	2.20	-1.2246	0.1356
1D0I_A	emdecoy2045_1V1JA	1V1JA	2.75	-0.4431	0.4625
1D0I_A	emdecoy2046_1V1JA	1V1JA	2.76	-0.7904	0.2914
1D0I_A	emdecoy2047_1V1JA	1V1JA	3.03	0.5122	1.0971
1D0I_A	emdecoy2048_1V1JA	1V1JA	2.79	0.6859	1.2312
1D0I_A	emdecoy2049_1V1JA	1V1JA	2.97	0.6859	1.2312
1D0I_A	emdecoy204_1V1JA	1V1JA	3.06	-0.3562	0.5111
1D0I_A	emdecoy2050_1V1JA	1V1JA	2.86	0.0780	0.7839
1D0I_A	emdecoy2051_1V1JA	1V1JA	2.95	0.1648	0.8437
1D0I_A	emdecoy2052_1V1JA	1V1JA	2.36	0.2517	0.9050
1D0I_A	emdecoy2053_1V1JA	1V1JA	2.86	-0.0089	0.7257
1D0I_A	emdecoy2054_1V1JA	1V1JA	2.81	-0.0957	0.6692
1D0I_A	emdecoy2055_1V1JA	1V1JA	2.26	-0.6167	0.3721
1D0I_A	emdecoy2056_1V1JA	1V1JA	3.03	-0.0957	0.6692
1D0I_A	emdecoy2057_1V1JA	1V1JA	2.83	-0.8773	0.2548
1D0I_A	emdecoy2058_1V1JA	1V1JA	2.60	0.1648	0.8437
1D0I_A	emdecoy2059_1V1JA	1V1JA	2.57	-0.9641	0.2210
1D0I_A	emdecoy205_1V1JA	1V1JA	2.76	-0.3562	0.5111
1D0I_A	emdecoy2060_1V1JA	1V1JA	2.60	-0.2694	0.5618
1D0I_A	emdecoy2061_1V1JA	1V1JA	3.12	-0.0957	0.6692
1D0I_A	emdecoy2062_1V1JA	1V1JA	2.90	0.5122	1.0971
1D0I_A	emdecoy2063_1V1JA	1V1JA	2.55	-0.1825	0.6145
1D0I_A	emdecoy2064_1V1JA	1V1JA	1.97	-0.8773	0.2548
1D0I_A	emdecoy2065_1V1JA	1V1JA	2.52	-0.9641	0.2210
1D0I_A	emdecoy2066_1V1JA	1V1JA	2.65	0.3385	0.9678
1D0I_A	emdecoy2067_1V1JA	1V1JA	2.74	-0.5299	0.4161
1D0I_A	emdecoy2068_1V1JA	1V1JA	2.38	-0.4431	0.4625
1D0I_A	emdecoy2069_1V1JA	1V1JA	2.93	1.1201	1.5828
1D0I_A	emdecoy206_1V1JA	1V1JA	2.92	-0.4431	0.4625
1D0I_A	emdecoy2070_1V1JA	1V1JA	2.75	-0.4431	0.4625
1D0I_A	emdecoy2071_1V1JA	1V1JA	3.03	-0.4431	0.4625
1D0I_A	emdecoy2072_1V1JA	1V1JA	2.66	-0.1825	0.6145
1D0I_A	emdecoy2073_1V1JA	1V1JA	2.53	0.2517	0.9050
1D0I_A	emdecoy2074_1V1JA	1V1JA	2.76	0.7727	1.2998
1D0I_A	emdecoy2075_1V1JA	1V1JA	2.82	-0.7036	0.3305
1D0I_A	emdecoy2076_1V1JA	1V1JA	2.76	0.5990	1.1636
1D0I_A	emdecoy2077_1V1JA	1V1JA	2.75	0.4253	1.0318
1D0I_A	emdecoy2078_1V1JA	1V1JA	1.94	-1.3115	0.1125
1D0I_A	emdecoy2079_1V1JA	1V1JA	2.81	-0.7036	0.3305
1D0I_A	emdecoy207_1V1JA	1V1JA	2.87	-0.2694	0.5618
1D0I_A	emdecoy2080_1V1JA	1V1JA	2.02	-0.8773	0.2548
1D0I_A	emdecoy2081_1V1JA	1V1JA	2.27	-1.0509	0.1898
1D0I_A	emdecoy2082_1V1JA	1V1JA	2.37	-0.0957	0.6692
1D0I_A	emdecoy2083_1V1JA	1V1JA	2.01	-0.6167	0.3721
1D0I_A	emdecoy2084_1V1JA	1V1JA	2.55	-0.0089	0.7257
1D0I_A	emdecoy2085_1V1JA	1V1JA	2.10	-1.0509	0.1898
1D0I_A	emdecoy2086_1V1JA	1V1JA	2.68	-0.3562	0.5111
1D0I_A	emdecoy2087_1V1JA	1V1JA	3.19	-0.4431	0.4625
1D0I_A	emdecoy2088_1V1JA	1V1JA	2.77	-0.4431	0.4625
1D0I_A	emdecoy2089_1V1JA	1V1JA	2.90	-0.6167	0.3721
1D0I_A	emdecoy208_1V1JA	1V1JA	2.97	0.7727	1.2998
1D0I_A	emdecoy2090_1V1JA	1V1JA	2.43	-0.0089	0.7257
1D0I_A	emdecoy2091_1V1JA	1V1JA	2.72	0.2517	0.9050
1D0I_A	emdecoy2092_1V1JA	1V1JA	2.74	-0.6167	0.3721
1D0I_A	emdecoy2093_1V1JA	1V1JA	2.61	-0.3562	0.5111
1D0I_A	emdecoy2094_1V1JA	1V1JA	2.47	-0.1825	0.6145
1D0I_A	emdecoy2095_1V1JA	1V1JA	2.66	-0.0089	0.7257
1D0I_A	emdecoy2096_1V1JA	1V1JA	2.89	0.0780	0.7839
1D0I_A	emdecoy2097_1V1JA	1V1JA	2.87	0.0780	0.7839
1D0I_A	emdecoy2098_1V1JA	1V1JA	2.75	0.0780	0.7839
1D0I_A	emdecoy2099_1V1JA	1V1JA	2.81	-0.9641	0.2210
1D0I_A	emdecoy209_1V1JA	1V1JA	2.78	1.9885	2.3337
1D0I_A	emdecoy20_1V1JA	1V1JA	2.55	-0.7904	0.2914
1D0I_A	emdecoy2100_1V1JA	1V1JA	2.70	-0.5299	0.4161
1D0I_A	emdecoy2101_1V1JA	1V1JA	2.78	0.5122	1.0971
1D0I_A	emdecoy2102_1V1JA	1V1JA	2.89	0.3385	0.9678
1D0I_A	emdecoy2103_1V1JA	1V1JA	3.15	-0.5299	0.4161
1D0I_A	emdecoy2104_1V1JA	1V1JA	2.86	-0.0089	0.7257
1D0I_A	emdecoy2105_1V1JA	1V1JA	2.72	-0.0957	0.6692
1D0I_A	emdecoy2106_1V1JA	1V1JA	2.51	-0.1825	0.6145
1D0I_A	emdecoy2107_1V1JA	1V1JA	2.84	-0.6167	0.3721
1D0I_A	emdecoy2108_1V1JA	1V1JA	2.80	-0.1825	0.6145
1D0I_A	emdecoy2109_1V1JA	1V1JA	2.93	-0.5299	0.4161
1D0I_A	emdecoy210_1V1JA	1V1JA	2.67	0.5990	1.1636
1D0I_A	emdecoy2110_1V1JA	1V1JA	3.19	-0.1825	0.6145
1D0I_A	emdecoy2111_1V1JA	1V1JA	2.53	0.5122	1.0971
1D0I_A	emdecoy2112_1V1JA	1V1JA	3.15	-0.0957	0.6692
1D0I_A	emdecoy2113_1V1JA	1V1JA	2.60	0.5122	1.0971
1D0I_A	emdecoy2114_1V1JA	1V1JA	2.58	-0.1825	0.6145
1D0I_A	emdecoy2115_1V1JA	1V1JA	2.63	-0.5299	0.4161
1D0I_A	emdecoy2116_1V1JA	1V1JA	2.67	-0.8773	0.2548
1D0I_A	emdecoy2117_1V1JA	1V1JA	3.03	-0.2694	0.5618
1D0I_A	emdecoy2118_1V1JA	1V1JA	2.74	-0.0957	0.6692
1D0I_A	emdecoy2119_1V1JA	1V1JA	2.75	-0.4431	0.4625
1D0I_A	emdecoy211_1V1JA	1V1JA	3.04	1.9016	2.2566
1D0I_A	emdecoy2120_1V1JA	1V1JA	2.93	1.1201	1.5828
1D0I_A	emdecoy2121_1V1JA	1V1JA	2.69	0.2517	0.9050
1D0I_A	emdecoy2122_1V1JA	1V1JA	2.83	-0.2694	0.5618
1D0I_A	emdecoy2123_1V1JA	1V1JA	2.75	-0.7904	0.2914
1D0I_A	emdecoy2124_1V1JA	1V1JA	2.67	0.7727	1.2998
1D0I_A	emdecoy2125_1V1JA	1V1JA	2.79	1.0332	1.5109
1D0I_A	emdecoy2126_1V1JA	1V1JA	2.83	0.9464	1.4397
1D0I_A	emdecoy2127_1V1JA	1V1JA	2.67	0.7727	1.2998
1D0I_A	emdecoy2128_1V1JA	1V1JA	2.54	-0.1825	0.6145
1D0I_A	emdecoy2129_1V1JA	1V1JA	2.97	-0.5299	0.4161
1D0I_A	emdecoy212_1V1JA	1V1JA	2.82	0.9464	1.4397
1D0I_A	emdecoy2130_1V1JA	1V1JA	2.55	-0.9641	0.2210
1D0I_A	emdecoy2131_1V1JA	1V1JA	2.30	-0.6167	0.3721
1D0I_A	emdecoy2132_1V1JA	1V1JA	2.50	-0.7904	0.2914
1D0I_A	emdecoy2133_1V1JA	1V1JA	2.22	0.6859	1.2312
1D0I_A	emdecoy2134_1V1JA	1V1JA	2.38	-0.2694	0.5618
1D0I_A	emdecoy2135_1V1JA	1V1JA	2.47	-0.5299	0.4161
1D0I_A	emdecoy2136_1V1JA	1V1JA	2.21	-0.8773	0.2548
1D0I_A	emdecoy2137_1V1JA	1V1JA	2.82	0.3385	0.9678
1D0I_A	emdecoy2138_1V1JA	1V1JA	3.07	0.7727	1.2998
1D0I_A	emdecoy2139_1V1JA	1V1JA	2.54	1.0332	1.5109
1D0I_A	emdecoy213_1V1JA	1V1JA	2.74	1.1201	1.5828
1D0I_A	emdecoy2140_1V1JA	1V1JA	2.61	-0.1825	0.6145
1D0I_A	emdecoy2141_1V1JA	1V1JA	2.65	0.9464	1.4397
1D0I_A	emdecoy2142_1V1JA	1V1JA	2.69	1.0332	1.5109
1D0I_A	emdecoy2143_1V1JA	1V1JA	2.18	-0.7036	0.3305
1D0I_A	emdecoy2144_1V1JA	1V1JA	2.41	-0.7036	0.3305
1D0I_A	emdecoy2145_1V1JA	1V1JA	2.32	-1.0509	0.1898
1D0I_A	emdecoy2146_1V1JA	1V1JA	2.95	-0.1825	0.6145
1D0I_A	emdecoy2147_1V1JA	1V1JA	2.82	-0.6167	0.3721
1D0I_A	emdecoy2148_1V1JA	1V1JA	2.82	-0.0957	0.6692
1D0I_A	emdecoy2149_1V1JA	1V1JA	2.65	0.5990	1.1636
1D0I_A	emdecoy214_1V1JA	1V1JA	2.60	1.1201	1.5828
1D0I_A	emdecoy2150_1V1JA	1V1JA	3.27	-0.5299	0.4161
1D0I_A	emdecoy2151_1V1JA	1V1JA	2.48	-0.4431	0.4625
1D0I_A	emdecoy2152_1V1JA	1V1JA	2.77	-0.3562	0.5111
1D0I_A	emdecoy2153_1V1JA	1V1JA	3.25	-0.0089	0.7257
1D0I_A	emdecoy2154_1V1JA	1V1JA	2.91	0.3385	0.9678
1D0I_A	emdecoy2155_1V1JA	1V1JA	2.59	-0.2694	0.5618
1D0I_A	emdecoy2156_1V1JA	1V1JA	2.45	-0.5299	0.4161
1D0I_A	emdecoy2157_1V1JA	1V1JA	3.04	-0.5299	0.4161
1D0I_A	emdecoy2158_1V1JA	1V1JA	2.41	-1.1378	0.1613
1D0I_A	emdecoy2159_1V1JA	1V1JA	1.71	-1.3115	0.1125
1D0I_A	emdecoy215_1V1JA	1V1JA	2.61	1.1201	1.5828
1D0I_A	emdecoy2160_1V1JA	1V1JA	3.04	-0.0089	0.7257
1D0I_A	emdecoy2161_1V1JA	1V1JA	2.44	0.3385	0.9678
1D0I_A	emdecoy2162_1V1JA	1V1JA	2.82	-0.8773	0.2548
1D0I_A	emdecoy2163_1V1JA	1V1JA	2.39	0.0780	0.7839
1D0I_A	emdecoy2164_1V1JA	1V1JA	2.34	-1.3115	0.1125
1D0I_A	emdecoy2165_1V1JA	1V1JA	2.82	-0.8773	0.2548
1D0I_A	emdecoy2166_1V1JA	1V1JA	2.50	-0.4431	0.4625
1D0I_A	emdecoy2167_1V1JA	1V1JA	2.75	0.7727	1.2998
1D0I_A	emdecoy2168_1V1JA	1V1JA	2.87	-0.7036	0.3305
1D0I_A	emdecoy2169_1V1JA	1V1JA	2.73	0.4253	1.0318
1D0I_A	emdecoy216_1V1JA	1V1JA	2.67	0.4253	1.0318
1D0I_A	emdecoy2170_1V1JA	1V1JA	2.63	0.2517	0.9050
1D0I_A	emdecoy2171_1V1JA	1V1JA	2.97	0.8595	1.3693
1D0I_A	emdecoy2172_1V1JA	1V1JA	2.25	-1.2246	0.1356
1D0I_A	emdecoy2173_1V1JA	1V1JA	2.63	0.9464	1.4397
1D0I_A	emdecoy2174_1V1JA	1V1JA	3.37	0.0780	0.7839
1D0I_A	emdecoy2175_1V1JA	1V1JA	2.61	-0.6167	0.3721
1D0I_A	emdecoy2176_1V1JA	1V1JA	2.05	-1.3115	0.1125
1D0I_A	emdecoy2177_1V1JA	1V1JA	2.59	-0.3562	0.5111
1D0I_A	emdecoy2178_1V1JA	1V1JA	2.73	0.5990	1.1636
1D0I_A	emdecoy2179_1V1JA	1V1JA	2.76	-0.5299	0.4161
1D0I_A	emdecoy217_1V1JA	1V1JA	2.98	0.3385	0.9678
1D0I_A	emdecoy2180_1V1JA	1V1JA	2.55	0.9464	1.4397
1D0I_A	emdecoy2181_1V1JA	1V1JA	1.94	-0.7904	0.2914
1D0I_A	emdecoy2182_1V1JA	1V1JA	2.32	-0.5299	0.4161
1D0I_A	emdecoy2183_1V1JA	1V1JA	3.07	0.4253	1.0318
1D0I_A	emdecoy2184_1V1JA	1V1JA	2.70	-0.7036	0.3305
1D0I_A	emdecoy2185_1V1JA	1V1JA	2.33	-0.1825	0.6145
1D0I_A	emdecoy2186_1V1JA	1V1JA	2.87	-0.3562	0.5111
1D0I_A	emdecoy2187_1V1JA	1V1JA	2.71	-0.4431	0.4625
1D0I_A	emdecoy2188_1V1JA	1V1JA	2.86	0.5990	1.1636
1D0I_A	emdecoy2189_1V1JA	1V1JA	2.85	-0.0957	0.6692
1D0I_A	emdecoy218_1V1JA	1V1JA	3.03	1.2937	1.7288
1D0I_A	emdecoy2190_1V1JA	1V1JA	2.58	-0.4431	0.4625
1D0I_A	emdecoy2191_1V1JA	1V1JA	2.49	-0.5299	0.4161
1D0I_A	emdecoy2192_1V1JA	1V1JA	2.59	-0.8773	0.2548
1D0I_A	emdecoy2193_1V1JA	1V1JA	3.08	0.8595	1.3693
1D0I_A	emdecoy2194_1V1JA	1V1JA	2.61	-0.1825	0.6145
1D0I_A	emdecoy2195_1V1JA	1V1JA	2.78	-0.5299	0.4161
1D0I_A	emdecoy2196_1V1JA	1V1JA	2.56	0.5990	1.1636
1D0I_A	emdecoy2197_1V1JA	1V1JA	2.11	-0.4431	0.4625
1D0I_A	emdecoy2198_1V1JA	1V1JA	2.80	-0.2694	0.5618
1D0I_A	emdecoy2199_1V1JA	1V1JA	2.21	-0.4431	0.4625
1D0I_A	emdecoy219_1V1JA	1V1JA	2.83	1.2069	1.6555
1D0I_A	emdecoy21_1V1JA	1V1JA	3.01	1.9885	2.3337
1D0I_A	emdecoy2200_1V1JA	1V1JA	3.11	-0.2694	0.5618
1D0I_A	emdecoy2201_1V1JA	1V1JA	2.85	-0.2694	0.5618
1D0I_A	emdecoy2202_1V1JA	1V1JA	2.92	-0.1825	0.6145
1D0I_A	emdecoy2203_1V1JA	1V1JA	2.74	0.4253	1.0318
1D0I_A	emdecoy2204_1V1JA	1V1JA	2.38	-0.8773	0.2548
1D0I_A	emdecoy2205_1V1JA	1V1JA	2.73	-0.0957	0.6692
1D0I_A	emdecoy2206_1V1JA	1V1JA	2.60	-0.8773	0.2548
1D0I_A	emdecoy2207_1V1JA	1V1JA	2.80	-0.1825	0.6145
1D0I_A	emdecoy2208_1V1JA	1V1JA	2.90	0.3385	0.9678
1D0I_A	emdecoy2209_1V1JA	1V1JA	2.91	0.8595	1.3693
1D0I_A	emdecoy220_1V1JA	1V1JA	3.05	1.0332	1.5109
1D0I_A	emdecoy2210_1V1JA	1V1JA	2.92	0.1648	0.8437
1D0I_A	emdecoy2211_1V1JA	1V1JA	2.75	-0.6167	0.3721
1D0I_A	emdecoy2212_1V1JA	1V1JA	3.14	-0.2694	0.5618
1D0I_A	emdecoy2213_1V1JA	1V1JA	2.92	-1.1378	0.1613
1D0I_A	emdecoy2214_1V1JA	1V1JA	2.34	-0.0089	0.7257
1D0I_A	emdecoy2215_1V1JA	1V1JA	2.61	-0.0957	0.6692
1D0I_A	emdecoy2216_1V1JA	1V1JA	3.04	0.0780	0.7839
1D0I_A	emdecoy2217_1V1JA	1V1JA	2.85	-1.0509	0.1898
1D0I_A	emdecoy2218_1V1JA	1V1JA	2.71	-0.1825	0.6145
1D0I_A	emdecoy2219_1V1JA	1V1JA	2.68	0.1648	0.8437
1D0I_A	emdecoy221_1V1JA	1V1JA	3.38	-0.1825	0.6145
1D0I_A	emdecoy2220_1V1JA	1V1JA	2.55	-0.5299	0.4161
1D0I_A	emdecoy2221_1V1JA	1V1JA	2.97	-0.1825	0.6145
1D0I_A	emdecoy2222_1V1JA	1V1JA	3.21	0.7727	1.2998
1D0I_A	emdecoy2223_1V1JA	1V1JA	3.29	-1.3983	0.0922
1D0I_A	emdecoy2224_1V1JA	1V1JA	2.54	-0.7036	0.3305
1D0I_A	emdecoy2225_1V1JA	1V1JA	2.99	-0.1825	0.6145
1D0I_A	emdecoy2226_1V1JA	1V1JA	2.91	-1.1378	0.1613
1D0I_A	emdecoy2227_1V1JA	1V1JA	2.05	-1.1378	0.1613
1D0I_A	emdecoy2228_1V1JA	1V1JA	2.79	-0.0089	0.7257
1D0I_A	emdecoy2229_1V1JA	1V1JA	2.00	-1.3115	0.1125
1D0I_A	emdecoy222_1V1JA	1V1JA	2.68	-1.2246	0.1356
1D0I_A	emdecoy2230_1V1JA	1V1JA	2.93	-0.9641	0.2210
1D0I_A	emdecoy2231_1V1JA	1V1JA	1.92	-1.3115	0.1125
1D0I_A	emdecoy2232_1V1JA	1V1JA	2.88	-0.2694	0.5618
1D0I_A	emdecoy2233_1V1JA	1V1JA	2.58	0.6859	1.2312
1D0I_A	emdecoy2234_1V1JA	1V1JA	2.63	-0.3562	0.5111
1D0I_A	emdecoy2235_1V1JA	1V1JA	3.21	-0.0957	0.6692
1D0I_A	emdecoy2236_1V1JA	1V1JA	2.62	-0.0089	0.7257
1D0I_A	emdecoy2237_1V1JA	1V1JA	2.46	-0.7904	0.2914
1D0I_A	emdecoy2238_1V1JA	1V1JA	2.82	0.3385	0.9678
1D0I_A	emdecoy2239_1V1JA	1V1JA	2.69	-0.7904	0.2914
1D0I_A	emdecoy223_1V1JA	1V1JA	2.95	-0.7036	0.3305
1D0I_A	emdecoy2240_1V1JA	1V1JA	2.64	0.1648	0.8437
1D0I_A	emdecoy2241_1V1JA	1V1JA	2.69	-0.7036	0.3305
1D0I_A	emdecoy2242_1V1JA	1V1JA	2.67	-1.0509	0.1898
1D0I_A	emdecoy2243_1V1JA	1V1JA	3.03	0.7727	1.2998
1D0I_A	emdecoy2244_1V1JA	1V1JA	2.74	0.4253	1.0318
1D0I_A	emdecoy2245_1V1JA	1V1JA	2.57	1.2069	1.6555
1D0I_A	emdecoy2246_1V1JA	1V1JA	2.66	-0.6167	0.3721
1D0I_A	emdecoy2247_1V1JA	1V1JA	3.06	-0.2694	0.5618
1D0I_A	emdecoy2248_1V1JA	1V1JA	2.56	-0.5299	0.4161
1D0I_A	emdecoy2249_1V1JA	1V1JA	2.86	0.2517	0.9050
1D0I_A	emdecoy224_1V1JA	1V1JA	2.95	1.0332	1.5109
1D0I_A	emdecoy2250_1V1JA	1V1JA	2.92	0.2517	0.9050
1D0I_A	emdecoy2251_1V1JA	1V1JA	2.86	0.0780	0.7839
1D0I_A	emdecoy2252_1V1JA	1V1JA	2.83	-0.0957	0.6692
1D0I_A	emdecoy2253_1V1JA	1V1JA	3.02	-0.1825	0.6145
1D0I_A	emdecoy2254_1V1JA	1V1JA	2.92	-0.5299	0.4161
1D0I_A	emdecoy2255_1V1JA	1V1JA	2.48	-0.7036	0.3305
1D0I_A	emdecoy2256_1V1JA	1V1JA	2.30	0.0780	0.7839
1D0I_A	emdecoy2257_1V1JA	1V1JA	2.61	-0.5299	0.4161
1D0I_A	emdecoy2258_1V1JA	1V1JA	2.80	-0.7904	0.2914
1D0I_A	emdecoy2259_1V1JA	1V1JA	2.59	0.3385	0.9678
1D0I_A	emdecoy225_1V1JA	1V1JA	2.92	0.5990	1.1636
1D0I_A	emdecoy2260_1V1JA	1V1JA	2.54	-0.6167	0.3721
1D0I_A	emdecoy2261_1V1JA	1V1JA	2.48	-0.7036	0.3305
1D0I_A	emdecoy2262_1V1JA	1V1JA	2.93	-0.4431	0.4625
1D0I_A	emdecoy2263_1V1JA	1V1JA	2.98	-0.4431	0.4625
1D0I_A	emdecoy2264_1V1JA	1V1JA	3.04	0.2517	0.9050
1D0I_A	emdecoy2265_1V1JA	1V1JA	2.43	-0.0089	0.7257
1D0I_A	emdecoy2266_1V1JA	1V1JA	2.81	-0.4431	0.4625
1D0I_A	emdecoy2267_1V1JA	1V1JA	2.42	-0.9641	0.2210
1D0I_A	emdecoy2268_1V1JA	1V1JA	2.49	0.1648	0.8437
1D0I_A	emdecoy2269_1V1JA	1V1JA	2.72	-0.3562	0.5111
1D0I_A	emdecoy226_1V1JA	1V1JA	2.80	0.4253	1.0318
1D0I_A	emdecoy2270_1V1JA	1V1JA	2.81	-0.3562	0.5111
1D0I_A	emdecoy2271_1V1JA	1V1JA	2.76	-1.1378	0.1613
1D0I_A	emdecoy2272_1V1JA	1V1JA	2.78	-0.5299	0.4161
1D0I_A	emdecoy2273_1V1JA	1V1JA	2.43	-0.3562	0.5111
1D0I_A	emdecoy2274_1V1JA	1V1JA	1.93	-1.2246	0.1356
1D0I_A	emdecoy2275_1V1JA	1V1JA	2.10	-1.3115	0.1125
1D0I_A	emdecoy2276_1V1JA	1V1JA	2.90	-0.1825	0.6145
1D0I_A	emdecoy2277_1V1JA	1V1JA	2.73	0.0780	0.7839
1D0I_A	emdecoy2278_1V1JA	1V1JA	2.96	-0.8773	0.2548
1D0I_A	emdecoy2279_1V1JA	1V1JA	2.78	0.5990	1.1636
1D0I_A	emdecoy227_1V1JA	1V1JA	2.81	1.2069	1.6555
1D0I_A	emdecoy2280_1V1JA	1V1JA	2.62	0.2517	0.9050
1D0I_A	emdecoy2281_1V1JA	1V1JA	2.43	0.6859	1.2312
1D0I_A	emdecoy2282_1V1JA	1V1JA	2.40	0.6859	1.2312
1D0I_A	emdecoy2283_1V1JA	1V1JA	2.57	-0.7036	0.3305
1D0I_A	emdecoy2284_1V1JA	1V1JA	2.31	-0.7904	0.2914
1D0I_A	emdecoy2285_1V1JA	1V1JA	2.57	-0.3562	0.5111
1D0I_A	emdecoy2286_1V1JA	1V1JA	2.68	-1.0509	0.1898
1D0I_A	emdecoy2287_1V1JA	1V1JA	2.61	0.5122	1.0971
1D0I_A	emdecoy2288_1V1JA	1V1JA	2.69	-0.8773	0.2548
1D0I_A	emdecoy2289_1V1JA	1V1JA	2.81	-1.0509	0.1898
1D0I_A	emdecoy228_1V1JA	1V1JA	2.58	-0.6167	0.3721
1D0I_A	emdecoy2290_1V1JA	1V1JA	2.79	-0.0957	0.6692
1D0I_A	emdecoy2291_1V1JA	1V1JA	2.88	0.4253	1.0318
1D0I_A	emdecoy2292_1V1JA	1V1JA	2.99	-0.9641	0.2210
1D0I_A	emdecoy2293_1V1JA	1V1JA	2.55	-0.0957	0.6692
1D0I_A	emdecoy2294_1V1JA	1V1JA	2.89	-0.0957	0.6692
1D0I_A	emdecoy2295_1V1JA	1V1JA	2.42	-0.6167	0.3721
1D0I_A	emdecoy2296_1V1JA	1V1JA	2.75	0.9464	1.4397
1D0I_A	emdecoy2297_1V1JA	1V1JA	2.89	-0.0957	0.6692
1D0I_A	emdecoy2298_1V1JA	1V1JA	3.02	-0.8773	0.2548
1D0I_A	emdecoy2299_1V1JA	1V1JA	2.75	-0.3562	0.5111
1D0I_A	emdecoy229_1V1JA	1V1JA	2.18	-0.8773	0.2548
1D0I_A	emdecoy22_1V1JA	1V1JA	2.46	-0.2694	0.5618
1D0I_A	emdecoy2300_1V1JA	1V1JA	3.09	0.1648	0.8437
1D0I_A	emdecoy2301_1V1JA	1V1JA	2.08	-0.0089	0.7257
1D0I_A	emdecoy2302_1V1JA	1V1JA	2.50	-0.5299	0.4161
1D0I_A	emdecoy2303_1V1JA	1V1JA	2.63	0.0780	0.7839
1D0I_A	emdecoy2304_1V1JA	1V1JA	2.79	-0.0957	0.6692
1D0I_A	emdecoy2305_1V1JA	1V1JA	3.02	-0.8773	0.2548
1D0I_A	emdecoy2306_1V1JA	1V1JA	2.48	0.6859	1.2312
1D0I_A	emdecoy2307_1V1JA	1V1JA	2.64	-0.4431	0.4625
1D0I_A	emdecoy2308_1V1JA	1V1JA	2.94	-0.1825	0.6145
1D0I_A	emdecoy2309_1V1JA	1V1JA	2.82	-0.7904	0.2914
1D0I_A	emdecoy230_1V1JA	1V1JA	2.63	0.4253	1.0318
1D0I_A	emdecoy2310_1V1JA	1V1JA	3.00	-0.3562	0.5111
1D0I_A	emdecoy2311_1V1JA	1V1JA	2.82	-0.4431	0.4625
1D0I_A	emdecoy2312_1V1JA	1V1JA	2.33	-0.7904	0.2914
1D0I_A	emdecoy2313_1V1JA	1V1JA	2.69	-0.7904	0.2914
1D0I_A	emdecoy2314_1V1JA	1V1JA	2.33	-0.9641	0.2210
1D0I_A	emdecoy2315_1V1JA	1V1JA	2.82	1.0332	1.5109
1D0I_A	emdecoy2316_1V1JA	1V1JA	2.30	-0.7904	0.2914
1D0I_A	emdecoy2317_1V1JA	1V1JA	2.54	0.3385	0.9678
1D0I_A	emdecoy2318_1V1JA	1V1JA	2.51	-0.7036	0.3305
1D0I_A	emdecoy2319_1V1JA	1V1JA	2.83	-0.3562	0.5111
1D0I_A	emdecoy231_1V1JA	1V1JA	2.76	1.7279	2.1036
1D0I_A	emdecoy2320_1V1JA	1V1JA	2.76	-0.0957	0.6692
1D0I_A	emdecoy2321_1V1JA	1V1JA	2.36	0.0780	0.7839
1D0I_A	emdecoy2322_1V1JA	1V1JA	2.54	0.4253	1.0318
1D0I_A	emdecoy2323_1V1JA	1V1JA	2.29	-0.9641	0.2210
1D0I_A	emdecoy2324_1V1JA	1V1JA	2.74	0.2517	0.9050
1D0I_A	emdecoy2325_1V1JA	1V1JA	2.48	0.4253	1.0318
1D0I_A	emdecoy2326_1V1JA	1V1JA	2.63	0.3385	0.9678
1D0I_A	emdecoy2327_1V1JA	1V1JA	3.20	-0.1825	0.6145
1D0I_A	emdecoy2328_1V1JA	1V1JA	2.79	-0.5299	0.4161
1D0I_A	emdecoy2329_1V1JA	1V1JA	2.97	0.1648	0.8437
1D0I_A	emdecoy232_1V1JA	1V1JA	2.82	1.2937	1.7288
1D0I_A	emdecoy2330_1V1JA	1V1JA	2.25	-0.7036	0.3305
1D0I_A	emdecoy2331_1V1JA	1V1JA	1.90	-1.0509	0.1898
1D0I_A	emdecoy2332_1V1JA	1V1JA	3.15	-1.1378	0.1613
1D0I_A	emdecoy2333_1V1JA	1V1JA	2.51	-1.2246	0.1356
1D0I_A	emdecoy2334_1V1JA	1V1JA	3.04	-0.7036	0.3305
1D0I_A	emdecoy2335_1V1JA	1V1JA	2.61	0.5990	1.1636
1D0I_A	emdecoy2336_1V1JA	1V1JA	2.87	-0.5299	0.4161
1D0I_A	emdecoy2337_1V1JA	1V1JA	2.91	-0.1825	0.6145
1D0I_A	emdecoy2338_1V1JA	1V1JA	3.16	0.2517	0.9050
1D0I_A	emdecoy2339_1V1JA	1V1JA	2.86	-0.4431	0.4625
1D0I_A	emdecoy233_1V1JA	1V1JA	2.72	1.2937	1.7288
1D0I_A	emdecoy2340_1V1JA	1V1JA	2.77	-0.7904	0.2914
1D0I_A	emdecoy2341_1V1JA	1V1JA	2.67	-0.7904	0.2914
1D0I_A	emdecoy2342_1V1JA	1V1JA	2.84	-1.3115	0.1125
1D0I_A	emdecoy2343_1V1JA	1V1JA	2.89	-0.3562	0.5111
1D0I_A	emdecoy2344_1V1JA	1V1JA	2.80	1.2069	1.6555
1D0I_A	emdecoy2345_1V1JA	1V1JA	3.01	-0.7904	0.2914
1D0I_A	emdecoy2346_1V1JA	1V1JA	3.28	0.8595	1.3693
1D0I_A	emdecoy2347_1V1JA	1V1JA	2.63	-0.7904	0.2914
1D0I_A	emdecoy2348_1V1JA	1V1JA	2.99	-0.7904	0.2914
1D0I_A	emdecoy2349_1V1JA	1V1JA	2.84	-0.4431	0.4625
1D0I_A	emdecoy234_1V1JA	1V1JA	2.80	0.2517	0.9050
1D0I_A	emdecoy2350_1V1JA	1V1JA	2.41	-0.8773	0.2548
1D0I_A	emdecoy2351_1V1JA	1V1JA	2.99	-0.6167	0.3721
1D0I_A	emdecoy2352_1V1JA	1V1JA	2.44	0.5990	1.1636
1D0I_A	emdecoy2353_1V1JA	1V1JA	2.68	-0.3562	0.5111
1D0I_A	emdecoy2354_1V1JA	1V1JA	2.76	-0.0957	0.6692
1D0I_A	emdecoy2355_1V1JA	1V1JA	2.96	-0.0089	0.7257
1D0I_A	emdecoy2356_1V1JA	1V1JA	2.47	-0.6167	0.3721
1D0I_A	emdecoy2357_1V1JA	1V1JA	2.86	0.5122	1.0971
1D0I_A	emdecoy2358_1V1JA	1V1JA	2.70	-0.2694	0.5618
1D0I_A	emdecoy2359_1V1JA	1V1JA	3.12	0.6859	1.2312
1D0I_A	emdecoy235_1V1JA	1V1JA	2.79	1.0332	1.5109
1D0I_A	emdecoy2360_1V1JA	1V1JA	2.50	-0.6167	0.3721
1D0I_A	emdecoy2361_1V1JA	1V1JA	2.50	-0.1825	0.6145
1D0I_A	emdecoy2362_1V1JA	1V1JA	2.87	-0.4431	0.4625
1D0I_A	emdecoy2363_1V1JA	1V1JA	2.79	0.8595	1.3693
1D0I_A	emdecoy2364_1V1JA	1V1JA	3.19	0.2517	0.9050
1D0I_A	emdecoy2365_1V1JA	1V1JA	2.56	-0.7036	0.3305
1D0I_A	emdecoy2366_1V1JA	1V1JA	2.78	0.5122	1.0971
1D0I_A	emdecoy2367_1V1JA	1V1JA	3.09	0.0780	0.7839
1D0I_A	emdecoy2368_1V1JA	1V1JA	2.75	-0.3562	0.5111
1D0I_A	emdecoy2369_1V1JA	1V1JA	2.44	-0.7904	0.2914
1D0I_A	emdecoy236_1V1JA	1V1JA	2.89	0.4253	1.0318
1D0I_A	emdecoy2370_1V1JA	1V1JA	3.13	0.6859	1.2312
1D0I_A	emdecoy2371_1V1JA	1V1JA	2.73	0.5122	1.0971
1D0I_A	emdecoy2372_1V1JA	1V1JA	2.64	-0.2694	0.5618
1D0I_A	emdecoy2373_1V1JA	1V1JA	2.67	0.3385	0.9678
1D0I_A	emdecoy2374_1V1JA	1V1JA	2.63	-0.0957	0.6692
1D0I_A	emdecoy2375_1V1JA	1V1JA	2.79	-0.7036	0.3305
1D0I_A	emdecoy2376_1V1JA	1V1JA	2.71	-1.3115	0.1125
1D0I_A	emdecoy2377_1V1JA	1V1JA	2.58	-0.7036	0.3305
1D0I_A	emdecoy2378_1V1JA	1V1JA	2.65	-0.6167	0.3721
1D0I_A	emdecoy2379_1V1JA	1V1JA	2.11	-0.6167	0.3721
1D0I_A	emdecoy237_1V1JA	1V1JA	2.81	-0.7904	0.2914
1D0I_A	emdecoy2380_1V1JA	1V1JA	2.56	-0.6167	0.3721
1D0I_A	emdecoy2381_1V1JA	1V1JA	2.95	-0.2694	0.5618
1D0I_A	emdecoy2382_1V1JA	1V1JA	2.38	-0.0957	0.6692
1D0I_A	emdecoy2383_1V1JA	1V1JA	2.95	-0.5299	0.4161
1D0I_A	emdecoy2384_1V1JA	1V1JA	2.79	0.6859	1.2312
1D0I_A	emdecoy2385_1V1JA	1V1JA	2.48	0.4253	1.0318
1D0I_A	emdecoy2386_1V1JA	1V1JA	2.80	0.5122	1.0971
1D0I_A	emdecoy2387_1V1JA	1V1JA	2.78	0.2517	0.9050
1D0I_A	emdecoy2388_1V1JA	1V1JA	2.34	-0.4431	0.4625
1D0I_A	emdecoy2389_1V1JA	1V1JA	2.89	0.9464	1.4397
1D0I_A	emdecoy238_1V1JA	1V1JA	2.71	0.2517	0.9050
1D0I_A	emdecoy2390_1V1JA	1V1JA	2.73	-0.0089	0.7257
1D0I_A	emdecoy2391_1V1JA	1V1JA	2.82	-0.3562	0.5111
1D0I_A	emdecoy2392_1V1JA	1V1JA	2.77	-0.5299	0.4161
1D0I_A	emdecoy2393_1V1JA	1V1JA	2.27	-0.5299	0.4161
1D0I_A	emdecoy2394_1V1JA	1V1JA	3.04	-0.7904	0.2914
1D0I_A	emdecoy2395_1V1JA	1V1JA	2.80	1.0332	1.5109
1D0I_A	emdecoy2396_1V1JA	1V1JA	2.90	0.4253	1.0318
1D0I_A	emdecoy2397_1V1JA	1V1JA	2.60	1.0332	1.5109
1D0I_A	emdecoy2398_1V1JA	1V1JA	2.43	1.5543	1.9522
1D0I_A	emdecoy2399_1V1JA	1V1JA	2.40	-0.2694	0.5618
1D0I_A	emdecoy239_1V1JA	1V1JA	2.43	0.6859	1.2312
1D0I_A	emdecoy23_1V1JA	1V1JA	2.70	-0.3562	0.5111
1D0I_A	emdecoy2400_1V1JA	1V1JA	2.51	0.0780	0.7839
1D0I_A	emdecoy2401_1V1JA	1V1JA	1.93	-0.9641	0.2210
1D0I_A	emdecoy2402_1V1JA	1V1JA	2.67	-0.7036	0.3305
1D0I_A	emdecoy2403_1V1JA	1V1JA	2.92	0.3385	0.9678
1D0I_A	emdecoy2404_1V1JA	1V1JA	2.72	-0.7904	0.2914
1D0I_A	emdecoy2405_1V1JA	1V1JA	2.40	-0.1825	0.6145
1D0I_A	emdecoy2406_1V1JA	1V1JA	3.09	0.4253	1.0318
1D0I_A	emdecoy2407_1V1JA	1V1JA	2.65	-0.1825	0.6145
1D0I_A	emdecoy2408_1V1JA	1V1JA	2.55	-0.4431	0.4625
1D0I_A	emdecoy2409_1V1JA	1V1JA	2.51	-0.0957	0.6692
1D0I_A	emdecoy240_1V1JA	1V1JA	2.84	0.4253	1.0318
1D0I_A	emdecoy2410_1V1JA	1V1JA	2.19	-0.7904	0.2914
1D0I_A	emdecoy2411_1V1JA	1V1JA	3.00	0.5990	1.1636
1D0I_A	emdecoy2412_1V1JA	1V1JA	2.58	-0.0957	0.6692
1D0I_A	emdecoy2413_1V1JA	1V1JA	2.54	-0.0957	0.6692
1D0I_A	emdecoy2414_1V1JA	1V1JA	2.49	-0.3562	0.5111
1D0I_A	emdecoy2415_1V1JA	1V1JA	2.47	0.6859	1.2312
1D0I_A	emdecoy2416_1V1JA	1V1JA	2.61	-0.3562	0.5111
1D0I_A	emdecoy2417_1V1JA	1V1JA	2.49	-0.4431	0.4625
1D0I_A	emdecoy2418_1V1JA	1V1JA	2.65	-0.0957	0.6692
1D0I_A	emdecoy2419_1V1JA	1V1JA	2.41	0.6859	1.2312
1D0I_A	emdecoy241_1V1JA	1V1JA	2.13	0.6859	1.2312
1D0I_A	emdecoy2420_1V1JA	1V1JA	2.87	0.0780	0.7839
1D0I_A	emdecoy2421_1V1JA	1V1JA	2.35	-0.8773	0.2548
1D0I_A	emdecoy2422_1V1JA	1V1JA	2.67	1.0332	1.5109
1D0I_A	emdecoy2423_1V1JA	1V1JA	2.75	-1.3115	0.1125
1D0I_A	emdecoy2424_1V1JA	1V1JA	2.28	-1.2246	0.1356
1D0I_A	emdecoy2425_1V1JA	1V1JA	2.25	-0.8773	0.2548
1D0I_A	emdecoy2426_1V1JA	1V1JA	2.57	-0.2694	0.5618
1D0I_A	emdecoy2427_1V1JA	1V1JA	2.57	-0.3562	0.5111
1D0I_A	emdecoy2428_1V1JA	1V1JA	2.69	-0.1825	0.6145
1D0I_A	emdecoy2429_1V1JA	1V1JA	2.89	-0.2694	0.5618
1D0I_A	emdecoy242_1V1JA	1V1JA	2.83	-0.1825	0.6145
1D0I_A	emdecoy2430_1V1JA	1V1JA	2.77	-0.6167	0.3721
1D0I_A	emdecoy2431_1V1JA	1V1JA	2.88	0.9464	1.4397
1D0I_A	emdecoy2432_1V1JA	1V1JA	2.66	0.8595	1.3693
1D0I_A	emdecoy2433_1V1JA	1V1JA	2.73	0.8595	1.3693
1D0I_A	emdecoy2434_1V1JA	1V1JA	2.73	-0.3562	0.5111
1D0I_A	emdecoy2435_1V1JA	1V1JA	2.71	-0.6167	0.3721
1D0I_A	emdecoy2436_1V1JA	1V1JA	2.62	-0.0957	0.6692
1D0I_A	emdecoy2437_1V1JA	1V1JA	2.88	-0.6167	0.3721
1D0I_A	emdecoy2438_1V1JA	1V1JA	2.84	0.2517	0.9050
1D0I_A	emdecoy2439_1V1JA	1V1JA	2.58	-0.7036	0.3305
1D0I_A	emdecoy243_1V1JA	1V1JA	3.00	0.9464	1.4397
1D0I_A	emdecoy2440_1V1JA	1V1JA	2.76	-0.9641	0.2210
1D0I_A	emdecoy2441_1V1JA	1V1JA	3.15	0.0780	0.7839
1D0I_A	emdecoy2442_1V1JA	1V1JA	2.38	-0.2694	0.5618
1D0I_A	emdecoy2443_1V1JA	1V1JA	2.55	-0.7904	0.2914
1D0I_A	emdecoy2444_1V1JA	1V1JA	2.61	-0.6167	0.3721
1D0I_A	emdecoy2445_1V1JA	1V1JA	2.56	-0.8773	0.2548
1D0I_A	emdecoy2446_1V1JA	1V1JA	2.74	-1.2246	0.1356
1D0I_A	emdecoy2447_1V1JA	1V1JA	2.56	0.9464	1.4397
1D0I_A	emdecoy2448_1V1JA	1V1JA	2.82	0.6859	1.2312
1D0I_A	emdecoy2449_1V1JA	1V1JA	2.80	1.1201	1.5828
1D0I_A	emdecoy244_1V1JA	1V1JA	2.53	-1.0509	0.1898
1D0I_A	emdecoy2450_1V1JA	1V1JA	2.93	0.4253	1.0318
1D0I_A	emdecoy2451_1V1JA	1V1JA	3.32	0.2517	0.9050
1D0I_A	emdecoy2452_1V1JA	1V1JA	2.35	-0.8773	0.2548
1D0I_A	emdecoy2453_1V1JA	1V1JA	2.89	-0.8773	0.2548
1D0I_A	emdecoy2454_1V1JA	1V1JA	2.97	0.3385	0.9678
1D0I_A	emdecoy2455_1V1JA	1V1JA	2.79	0.4253	1.0318
1D0I_A	emdecoy2456_1V1JA	1V1JA	2.39	-0.1825	0.6145
1D0I_A	emdecoy2457_1V1JA	1V1JA	3.05	-0.1825	0.6145
1D0I_A	emdecoy2458_1V1JA	1V1JA	2.92	0.5990	1.1636
1D0I_A	emdecoy2459_1V1JA	1V1JA	2.42	0.5990	1.1636
1D0I_A	emdecoy245_1V1JA	1V1JA	1.87	-1.2246	0.1356
1D0I_A	emdecoy2460_1V1JA	1V1JA	2.84	0.5122	1.0971
1D0I_A	emdecoy2461_1V1JA	1V1JA	2.27	0.4253	1.0318
1D0I_A	emdecoy2462_1V1JA	1V1JA	2.91	0.1648	0.8437
1D0I_A	emdecoy2463_1V1JA	1V1JA	2.86	0.2517	0.9050
1D0I_A	emdecoy2464_1V1JA	1V1JA	2.55	0.4253	1.0318
1D0I_A	emdecoy2465_1V1JA	1V1JA	2.50	-0.1825	0.6145
1D0I_A	emdecoy2466_1V1JA	1V1JA	2.39	0.6859	1.2312
1D0I_A	emdecoy2467_1V1JA	1V1JA	3.18	0.4253	1.0318
1D0I_A	emdecoy2468_1V1JA	1V1JA	2.53	0.8595	1.3693
1D0I_A	emdecoy2469_1V1JA	1V1JA	2.67	-0.1825	0.6145
1D0I_A	emdecoy246_1V1JA	1V1JA	2.42	-1.0509	0.1898
1D0I_A	emdecoy2470_1V1JA	1V1JA	2.73	-0.2694	0.5618
1D0I_A	emdecoy2471_1V1JA	1V1JA	2.58	-0.7904	0.2914
1D0I_A	emdecoy2472_1V1JA	1V1JA	2.64	0.6859	1.2312
1D0I_A	emdecoy2473_1V1JA	1V1JA	2.75	0.1648	0.8437
1D0I_A	emdecoy2474_1V1JA	1V1JA	2.59	0.9464	1.4397
1D0I_A	emdecoy2475_1V1JA	1V1JA	2.49	0.7727	1.2998
1D0I_A	emdecoy2476_1V1JA	1V1JA	2.44	0.6859	1.2312
1D0I_A	emdecoy2477_1V1JA	1V1JA	2.59	1.0332	1.5109
1D0I_A	emdecoy2478_1V1JA	1V1JA	2.59	1.0332	1.5109
1D0I_A	emdecoy2479_1V1JA	1V1JA	2.70	0.8595	1.3693
1D0I_A	emdecoy247_1V1JA	1V1JA	2.42	0.5122	1.0971
1D0I_A	emdecoy2480_1V1JA	1V1JA	2.68	0.5122	1.0971
1D0I_A	emdecoy2481_1V1JA	1V1JA	2.83	-0.8773	0.2548
1D0I_A	emdecoy2482_1V1JA	1V1JA	2.97	-0.5299	0.4161
1D0I_A	emdecoy2483_1V1JA	1V1JA	2.61	-0.6167	0.3721
1D0I_A	emdecoy2484_1V1JA	1V1JA	2.72	-0.1825	0.6145
1D0I_A	emdecoy2485_1V1JA	1V1JA	2.71	-0.7036	0.3305
1D0I_A	emdecoy2486_1V1JA	1V1JA	2.94	-0.6167	0.3721
1D0I_A	emdecoy2487_1V1JA	1V1JA	2.93	0.5990	1.1636
1D0I_A	emdecoy2488_1V1JA	1V1JA	2.50	-0.7904	0.2914
1D0I_A	emdecoy2489_1V1JA	1V1JA	2.78	-0.2694	0.5618
1D0I_A	emdecoy248_1V1JA	1V1JA	2.87	0.6859	1.2312
1D0I_A	emdecoy2490_1V1JA	1V1JA	2.98	1.2069	1.6555
1D0I_A	emdecoy2491_1V1JA	1V1JA	2.96	0.8595	1.3693
1D0I_A	emdecoy2492_1V1JA	1V1JA	2.83	0.6859	1.2312
1D0I_A	emdecoy2493_1V1JA	1V1JA	3.03	0.5990	1.1636
1D0I_A	emdecoy2494_1V1JA	1V1JA	2.80	-0.0957	0.6692
1D0I_A	emdecoy2495_1V1JA	1V1JA	2.40	-0.2694	0.5618
1D0I_A	emdecoy2496_1V1JA	1V1JA	3.04	-0.8773	0.2548
1D0I_A	emdecoy2497_1V1JA	1V1JA	2.43	-0.4431	0.4625
1D0I_A	emdecoy2498_1V1JA	1V1JA	2.88	-0.2694	0.5618
1D0I_A	emdecoy2499_1V1JA	1V1JA	2.69	1.1201	1.5828
1D0I_A	emdecoy249_1V1JA	1V1JA	2.45	1.2069	1.6555
1D0I_A	emdecoy24_1V1JA	1V1JA	2.92	0.5990	1.1636
1D0I_A	emdecoy2500_1V1JA	1V1JA	2.73	0.9464	1.4397
1D0I_A	emdecoy2501_1V1JA	1V1JA	3.14	0.2517	0.9050
1D0I_A	emdecoy2502_1V1JA	1V1JA	2.47	0.1648	0.8437
1D0I_A	emdecoy2503_1V1JA	1V1JA	1.96	-0.8773	0.2548
1D0I_A	emdecoy2504_1V1JA	1V1JA	2.35	-0.8773	0.2548
1D0I_A	emdecoy2505_1V1JA	1V1JA	2.98	0.5122	1.0971
1D0I_A	emdecoy2506_1V1JA	1V1JA	2.36	-0.7036	0.3305
1D0I_A	emdecoy2507_1V1JA	1V1JA	2.64	-0.7904	0.2914
1D0I_A	emdecoy2508_1V1JA	1V1JA	2.88	0.5122	1.0971
1D0I_A	emdecoy2509_1V1JA	1V1JA	2.26	-0.7036	0.3305
1D0I_A	emdecoy250_1V1JA	1V1JA	1.87	-0.9641	0.2210
1D0I_A	emdecoy2510_1V1JA	1V1JA	2.95	0.2517	0.9050
1D0I_A	emdecoy2511_1V1JA	1V1JA	2.75	0.2517	0.9050
1D0I_A	emdecoy2512_1V1JA	1V1JA	2.86	0.7727	1.2998
1D0I_A	emdecoy2513_1V1JA	1V1JA	1.77	-1.0509	0.1898
1D0I_A	emdecoy2514_1V1JA	1V1JA	2.57	0.8595	1.3693
1D0I_A	emdecoy2515_1V1JA	1V1JA	2.69	1.2937	1.7288
1D0I_A	emdecoy2516_1V1JA	1V1JA	2.16	-0.6167	0.3721
1D0I_A	emdecoy2517_1V1JA	1V1JA	2.14	-0.7036	0.3305
1D0I_A	emdecoy2518_1V1JA	1V1JA	3.07	1.1201	1.5828
1D0I_A	emdecoy2519_1V1JA	1V1JA	2.54	-0.7036	0.3305
1D0I_A	emdecoy251_1V1JA	1V1JA	3.05	-0.2694	0.5618
1D0I_A	emdecoy2520_1V1JA	1V1JA	3.06	-0.0089	0.7257
1D0I_A	emdecoy2521_1V1JA	1V1JA	3.05	-0.1825	0.6145
1D0I_A	emdecoy2522_1V1JA	1V1JA	2.08	-0.7904	0.2914
1D0I_A	emdecoy2523_1V1JA	1V1JA	2.32	-0.7904	0.2914
1D0I_A	emdecoy2524_1V1JA	1V1JA	2.83	0.5122	1.0971
1D0I_A	emdecoy2525_1V1JA	1V1JA	2.88	0.5122	1.0971
1D0I_A	emdecoy2526_1V1JA	1V1JA	2.16	-1.1378	0.1613
1D0I_A	emdecoy2527_1V1JA	1V1JA	2.63	0.5122	1.0971
1D0I_A	emdecoy2528_1V1JA	1V1JA	2.01	-1.0509	0.1898
1D0I_A	emdecoy2529_1V1JA	1V1JA	2.34	-0.7036	0.3305
1D0I_A	emdecoy252_1V1JA	1V1JA	2.54	-0.7904	0.2914
1D0I_A	emdecoy2530_1V1JA	1V1JA	2.57	-0.8773	0.2548
1D0I_A	emdecoy2531_1V1JA	1V1JA	2.75	-0.7904	0.2914
1D0I_A	emdecoy2532_1V1JA	1V1JA	2.79	0.0780	0.7839
1D0I_A	emdecoy2533_1V1JA	1V1JA	2.85	-0.5299	0.4161
1D0I_A	emdecoy2534_1V1JA	1V1JA	2.13	-0.7036	0.3305
1D0I_A	emdecoy2535_1V1JA	1V1JA	2.26	-1.1378	0.1613
1D0I_A	emdecoy2536_1V1JA	1V1JA	2.94	0.2517	0.9050
1D0I_A	emdecoy2537_1V1JA	1V1JA	2.82	-0.7904	0.2914
1D0I_A	emdecoy2538_1V1JA	1V1JA	2.99	0.3385	0.9678
1D0I_A	emdecoy2539_1V1JA	1V1JA	2.65	-0.6167	0.3721
1D0I_A	emdecoy253_1V1JA	1V1JA	2.34	-0.4431	0.4625
1D0I_A	emdecoy2540_1V1JA	1V1JA	2.49	-0.2694	0.5618
1D0I_A	emdecoy2541_1V1JA	1V1JA	2.55	-0.9641	0.2210
1D0I_A	emdecoy2542_1V1JA	1V1JA	3.01	1.0332	1.5109
1D0I_A	emdecoy2543_1V1JA	1V1JA	2.42	-0.6167	0.3721
1D0I_A	emdecoy2544_1V1JA	1V1JA	2.89	0.1648	0.8437
1D0I_A	emdecoy2545_1V1JA	1V1JA	2.20	-0.7036	0.3305
1D0I_A	emdecoy2546_1V1JA	1V1JA	2.31	-0.4431	0.4625
1D0I_A	emdecoy2547_1V1JA	1V1JA	2.46	-0.0957	0.6692
1D0I_A	emdecoy2548_1V1JA	1V1JA	2.81	0.5990	1.1636
1D0I_A	emdecoy2549_1V1JA	1V1JA	3.11	0.6859	1.2312
1D0I_A	emdecoy254_1V1JA	1V1JA	2.78	1.2937	1.7288
1D0I_A	emdecoy2550_1V1JA	1V1JA	2.02	-0.7036	0.3305
1D0I_A	emdecoy2551_1V1JA	1V1JA	2.75	0.1648	0.8437
1D0I_A	emdecoy2552_1V1JA	1V1JA	2.47	0.8595	1.3693
1D0I_A	emdecoy2553_1V1JA	1V1JA	2.40	0.5990	1.1636
1D0I_A	emdecoy2554_1V1JA	1V1JA	2.56	1.4674	1.8772
1D0I_A	emdecoy2555_1V1JA	1V1JA	2.29	-0.7036	0.3305
1D0I_A	emdecoy2556_1V1JA	1V1JA	2.82	0.5122	1.0971
1D0I_A	emdecoy2557_1V1JA	1V1JA	2.85	-0.7036	0.3305
1D0I_A	emdecoy2558_1V1JA	1V1JA	2.81	-0.6167	0.3721
1D0I_A	emdecoy2559_1V1JA	1V1JA	3.00	0.5990	1.1636
1D0I_A	emdecoy255_1V1JA	1V1JA	2.48	-0.6167	0.3721
1D0I_A	emdecoy2560_1V1JA	1V1JA	2.19	-0.7036	0.3305
1D0I_A	emdecoy2561_1V1JA	1V1JA	2.09	-0.7904	0.2914
1D0I_A	emdecoy2562_1V1JA	1V1JA	2.90	0.0780	0.7839
1D0I_A	emdecoy2563_1V1JA	1V1JA	2.81	-0.2694	0.5618
1D0I_A	emdecoy2564_1V1JA	1V1JA	1.92	-1.0509	0.1898
1D0I_A	emdecoy2565_1V1JA	1V1JA	3.14	0.6859	1.2312
1D0I_A	emdecoy2566_1V1JA	1V1JA	2.00	-0.7904	0.2914
1D0I_A	emdecoy2567_1V1JA	1V1JA	2.91	0.3385	0.9678
1D0I_A	emdecoy2568_1V1JA	1V1JA	2.89	0.4253	1.0318
1D0I_A	emdecoy2569_1V1JA	1V1JA	3.01	0.3385	0.9678
1D0I_A	emdecoy256_1V1JA	1V1JA	2.84	-0.4431	0.4625
1D0I_A	emdecoy2570_1V1JA	1V1JA	2.60	-0.7036	0.3305
1D0I_A	emdecoy2571_1V1JA	1V1JA	2.13	-0.8773	0.2548
1D0I_A	emdecoy2572_1V1JA	1V1JA	3.00	0.1648	0.8437
1D0I_A	emdecoy2573_1V1JA	1V1JA	2.80	-0.2694	0.5618
1D0I_A	emdecoy2574_1V1JA	1V1JA	1.97	-1.1378	0.1613
1D0I_A	emdecoy2575_1V1JA	1V1JA	2.71	-0.0957	0.6692
1D0I_A	emdecoy2576_1V1JA	1V1JA	2.86	0.2517	0.9050
1D0I_A	emdecoy2577_1V1JA	1V1JA	2.31	-0.7904	0.2914
1D0I_A	emdecoy2578_1V1JA	1V1JA	2.83	0.2517	0.9050
1D0I_A	emdecoy2579_1V1JA	1V1JA	2.93	0.1648	0.8437
1D0I_A	emdecoy257_1V1JA	1V1JA	3.07	1.0332	1.5109
1D0I_A	emdecoy2580_1V1JA	1V1JA	2.16	-0.7904	0.2914
1D0I_A	emdecoy2581_1V1JA	1V1JA	2.76	-1.2246	0.1356
1D0I_A	emdecoy2582_1V1JA	1V1JA	2.80	0.1648	0.8437
1D0I_A	emdecoy2583_1V1JA	1V1JA	2.25	-0.7904	0.2914
1D0I_A	emdecoy2584_1V1JA	1V1JA	2.45	-0.2694	0.5618
1D0I_A	emdecoy2585_1V1JA	1V1JA	3.01	-0.0089	0.7257
1D0I_A	emdecoy2586_1V1JA	1V1JA	2.67	0.5122	1.0971
1D0I_A	emdecoy2587_1V1JA	1V1JA	2.97	0.1648	0.8437
1D0I_A	emdecoy2588_1V1JA	1V1JA	2.42	-0.3562	0.5111
1D0I_A	emdecoy2589_1V1JA	1V1JA	2.53	-0.5299	0.4161
1D0I_A	emdecoy258_1V1JA	1V1JA	2.80	0.6859	1.2312
1D0I_A	emdecoy2590_1V1JA	1V1JA	3.01	0.5122	1.0971
1D0I_A	emdecoy2591_1V1JA	1V1JA	2.98	0.9464	1.4397
1D0I_A	emdecoy2592_1V1JA	1V1JA	2.54	-0.9641	0.2210
1D0I_A	emdecoy2593_1V1JA	1V1JA	3.08	0.1648	0.8437
1D0I_A	emdecoy2594_1V1JA	1V1JA	2.52	-0.3562	0.5111
1D0I_A	emdecoy2595_1V1JA	1V1JA	2.74	0.6859	1.2312
1D0I_A	emdecoy2596_1V1JA	1V1JA	2.75	0.3385	0.9678
1D0I_A	emdecoy2597_1V1JA	1V1JA	2.66	0.1648	0.8437
1D0I_A	emdecoy2598_1V1JA	1V1JA	2.41	-0.0957	0.6692
1D0I_A	emdecoy2599_1V1JA	1V1JA	2.59	-0.0089	0.7257
1D0I_A	emdecoy259_1V1JA	1V1JA	3.04	1.0332	1.5109
1D0I_A	emdecoy25_1V1JA	1V1JA	2.67	1.3806	1.8027
1D0I_A	emdecoy2600_1V1JA	1V1JA	2.66	1.2069	1.6555
1D0I_A	emdecoy2601_1V1JA	1V1JA	2.54	1.4674	1.8772
1D0I_A	emdecoy2602_1V1JA	1V1JA	2.94	0.1648	0.8437
1D0I_A	emdecoy2603_1V1JA	1V1JA	2.10	-0.6167	0.3721
1D0I_A	emdecoy2604_1V1JA	1V1JA	2.71	0.5122	1.0971
1D0I_A	emdecoy2605_1V1JA	1V1JA	2.54	1.4674	1.8772
1D0I_A	emdecoy2606_1V1JA	1V1JA	2.69	1.4674	1.8772
1D0I_A	emdecoy2607_1V1JA	1V1JA	2.66	1.5543	1.9522
1D0I_A	emdecoy2608_1V1JA	1V1JA	2.65	1.2937	1.7288
1D0I_A	emdecoy2609_1V1JA	1V1JA	2.55	1.3806	1.8027
1D0I_A	emdecoy260_1V1JA	1V1JA	2.63	0.9464	1.4397
1D0I_A	emdecoy2610_1V1JA	1V1JA	3.10	1.1201	1.5828
1D0I_A	emdecoy2611_1V1JA	1V1JA	3.13	1.0332	1.5109
1D0I_A	emdecoy2612_1V1JA	1V1JA	2.33	-0.7036	0.3305
1D0I_A	emdecoy2613_1V1JA	1V1JA	2.16	-0.8773	0.2548
1D0I_A	emdecoy2614_1V1JA	1V1JA	2.88	0.2517	0.9050
1D0I_A	emdecoy2615_1V1JA	1V1JA	2.08	-1.1378	0.1613
1D0I_A	emdecoy2616_1V1JA	1V1JA	2.40	-0.0957	0.6692
1D0I_A	emdecoy2617_1V1JA	1V1JA	2.97	0.8595	1.3693
1D0I_A	emdecoy2618_1V1JA	1V1JA	2.20	-1.0509	0.1898
1D0I_A	emdecoy2619_1V1JA	1V1JA	2.98	0.0780	0.7839
1D0I_A	emdecoy261_1V1JA	1V1JA	2.92	0.7727	1.2998
1D0I_A	emdecoy2620_1V1JA	1V1JA	3.00	0.2517	0.9050
1D0I_A	emdecoy2621_1V1JA	1V1JA	2.77	0.5122	1.0971
1D0I_A	emdecoy2622_1V1JA	1V1JA	2.77	-0.7036	0.3305
1D0I_A	emdecoy2623_1V1JA	1V1JA	2.82	0.4253	1.0318
1D0I_A	emdecoy2624_1V1JA	1V1JA	2.61	-0.0089	0.7257
1D0I_A	emdecoy2625_1V1JA	1V1JA	2.06	-0.7036	0.3305
1D0I_A	emdecoy2626_1V1JA	1V1JA	3.00	0.0780	0.7839
1D0I_A	emdecoy2627_1V1JA	1V1JA	2.83	-0.2694	0.5618
1D0I_A	emdecoy2628_1V1JA	1V1JA	2.79	0.1648	0.8437
1D0I_A	emdecoy2629_1V1JA	1V1JA	2.86	1.0332	1.5109
1D0I_A	emdecoy262_1V1JA	1V1JA	2.74	1.2069	1.6555
1D0I_A	emdecoy2630_1V1JA	1V1JA	2.62	-0.3562	0.5111
1D0I_A	emdecoy2631_1V1JA	1V1JA	2.96	-0.0957	0.6692
1D0I_A	emdecoy2632_1V1JA	1V1JA	2.49	0.1648	0.8437
1D0I_A	emdecoy2633_1V1JA	1V1JA	2.48	-0.0089	0.7257
1D0I_A	emdecoy2634_1V1JA	1V1JA	2.82	0.6859	1.2312
1D0I_A	emdecoy2635_1V1JA	1V1JA	2.52	0.1648	0.8437
1D0I_A	emdecoy2636_1V1JA	1V1JA	2.90	1.1201	1.5828
1D0I_A	emdecoy2637_1V1JA	1V1JA	3.09	1.3806	1.8027
1D0I_A	emdecoy2638_1V1JA	1V1JA	2.92	1.2937	1.7288
1D0I_A	emdecoy2639_1V1JA	1V1JA	2.09	-1.3115	0.1125
1D0I_A	emdecoy263_1V1JA	1V1JA	2.81	0.9464	1.4397
1D0I_A	emdecoy2640_1V1JA	1V1JA	2.26	-1.2246	0.1356
1D0I_A	emdecoy2641_1V1JA	1V1JA	2.87	1.4674	1.8772
1D0I_A	emdecoy2642_1V1JA	1V1JA	2.95	-0.6167	0.3721
1D0I_A	emdecoy2643_1V1JA	1V1JA	2.69	-0.1825	0.6145
1D0I_A	emdecoy2644_1V1JA	1V1JA	2.41	-0.8773	0.2548
1D0I_A	emdecoy2645_1V1JA	1V1JA	2.95	0.5990	1.1636
1D0I_A	emdecoy2646_1V1JA	1V1JA	2.84	1.0332	1.5109
1D0I_A	emdecoy2647_1V1JA	1V1JA	2.37	0.4253	1.0318
1D0I_A	emdecoy2648_1V1JA	1V1JA	2.90	0.1648	0.8437
1D0I_A	emdecoy2649_1V1JA	1V1JA	2.88	0.4253	1.0318
1D0I_A	emdecoy264_1V1JA	1V1JA	2.80	-1.0509	0.1898
1D0I_A	emdecoy2650_1V1JA	1V1JA	2.92	1.6411	2.0277
1D0I_A	emdecoy2651_1V1JA	1V1JA	2.61	-0.1825	0.6145
1D0I_A	emdecoy2652_1V1JA	1V1JA	2.62	1.2937	1.7288
1D0I_A	emdecoy2653_1V1JA	1V1JA	2.81	1.6411	2.0277
1D0I_A	emdecoy2654_1V1JA	1V1JA	2.31	-0.7036	0.3305
1D0I_A	emdecoy2655_1V1JA	1V1JA	3.06	-0.3562	0.5111
1D0I_A	emdecoy2656_1V1JA	1V1JA	2.30	-0.9641	0.2210
1D0I_A	emdecoy2657_1V1JA	1V1JA	2.91	0.7727	1.2998
1D0I_A	emdecoy2658_1V1JA	1V1JA	2.54	-0.1825	0.6145
1D0I_A	emdecoy2659_1V1JA	1V1JA	2.62	-0.1825	0.6145
1D0I_A	emdecoy265_1V1JA	1V1JA	2.65	-0.7904	0.2914
1D0I_A	emdecoy2660_1V1JA	1V1JA	2.69	1.2069	1.6555
1D0I_A	emdecoy2661_1V1JA	1V1JA	2.60	0.9464	1.4397
1D0I_A	emdecoy2662_1V1JA	1V1JA	2.62	1.2937	1.7288
1D0I_A	emdecoy2663_1V1JA	1V1JA	2.76	-0.8773	0.2548
1D0I_A	emdecoy2664_1V1JA	1V1JA	3.12	1.5543	1.9522
1D0I_A	emdecoy2665_1V1JA	1V1JA	2.04	-0.6167	0.3721
1D0I_A	emdecoy2666_1V1JA	1V1JA	2.56	1.0332	1.5109
1D0I_A	emdecoy2667_1V1JA	1V1JA	2.93	-0.0957	0.6692
1D0I_A	emdecoy2668_1V1JA	1V1JA	2.43	-0.7904	0.2914
1D0I_A	emdecoy2669_1V1JA	1V1JA	3.02	-0.1825	0.6145
1D0I_A	emdecoy266_1V1JA	1V1JA	3.00	0.7727	1.2998
1D0I_A	emdecoy2670_1V1JA	1V1JA	2.75	0.1648	0.8437
1D0I_A	emdecoy2671_1V1JA	1V1JA	2.57	-0.1825	0.6145
1D0I_A	emdecoy2672_1V1JA	1V1JA	3.00	-0.0089	0.7257
1D0I_A	emdecoy2673_1V1JA	1V1JA	3.07	0.5990	1.1636
1D0I_A	emdecoy2674_1V1JA	1V1JA	2.86	1.2937	1.7288
1D0I_A	emdecoy2675_1V1JA	1V1JA	3.04	0.8595	1.3693
1D0I_A	emdecoy2676_1V1JA	1V1JA	2.41	-0.7036	0.3305
1D0I_A	emdecoy2677_1V1JA	1V1JA	3.11	0.3385	0.9678
1D0I_A	emdecoy2678_1V1JA	1V1JA	2.58	-0.0957	0.6692
1D0I_A	emdecoy2679_1V1JA	1V1JA	2.88	-0.3562	0.5111
1D0I_A	emdecoy267_1V1JA	1V1JA	2.71	1.1201	1.5828
1D0I_A	emdecoy2680_1V1JA	1V1JA	2.61	0.2517	0.9050
1D0I_A	emdecoy2681_1V1JA	1V1JA	2.95	0.5122	1.0971
1D0I_A	emdecoy2682_1V1JA	1V1JA	2.89	1.2069	1.6555
1D0I_A	emdecoy2683_1V1JA	1V1JA	2.08	-1.1378	0.1613
1D0I_A	emdecoy2684_1V1JA	1V1JA	2.80	-0.9641	0.2210
1D0I_A	emdecoy2685_1V1JA	1V1JA	3.07	1.9885	2.3337
1D0I_A	emdecoy2686_1V1JA	1V1JA	2.70	-0.0089	0.7257
1D0I_A	emdecoy2687_1V1JA	1V1JA	2.64	-0.9641	0.2210
1D0I_A	emdecoy2688_1V1JA	1V1JA	2.13	-1.2246	0.1356
1D0I_A	emdecoy2689_1V1JA	1V1JA	3.05	0.5990	1.1636
1D0I_A	emdecoy268_1V1JA	1V1JA	2.57	0.2517	0.9050
1D0I_A	emdecoy2690_1V1JA	1V1JA	2.23	-0.4431	0.4625
1D0I_A	emdecoy2691_1V1JA	1V1JA	2.57	0.2517	0.9050
1D0I_A	emdecoy2692_1V1JA	1V1JA	2.09	0.2517	0.9050
1D0I_A	emdecoy2693_1V1JA	1V1JA	2.81	-1.0509	0.1898
1D0I_A	emdecoy2694_1V1JA	1V1JA	2.92	-0.2694	0.5618
1D0I_A	emdecoy2695_1V1JA	1V1JA	2.36	-1.3115	0.1125
1D0I_A	emdecoy2696_1V1JA	1V1JA	3.11	-0.0957	0.6692
1D0I_A	emdecoy2697_1V1JA	1V1JA	2.81	1.0332	1.5109
1D0I_A	emdecoy2698_1V1JA	1V1JA	2.93	0.3385	0.9678
1D0I_A	emdecoy2699_1V1JA	1V1JA	2.85	0.4253	1.0318
1D0I_A	emdecoy269_1V1JA	1V1JA	2.81	0.3385	0.9678
1D0I_A	emdecoy26_1V1JA	1V1JA	2.66	0.2517	0.9050
1D0I_A	emdecoy2700_1V1JA	1V1JA	2.62	-0.1825	0.6145
1D0I_A	emdecoy2701_1V1JA	1V1JA	3.21	-0.1825	0.6145
1D0I_A	emdecoy2702_1V1JA	1V1JA	2.11	-1.0509	0.1898
1D0I_A	emdecoy2703_1V1JA	1V1JA	2.96	-0.5299	0.4161
1D0I_A	emdecoy2704_1V1JA	1V1JA	3.12	-0.3562	0.5111
1D0I_A	emdecoy2705_1V1JA	1V1JA	2.61	0.5122	1.0971
1D0I_A	emdecoy2706_1V1JA	1V1JA	2.55	0.5990	1.1636
1D0I_A	emdecoy2707_1V1JA	1V1JA	2.73	-0.4431	0.4625
1D0I_A	emdecoy2708_1V1JA	1V1JA	2.84	0.6859	1.2312
1D0I_A	emdecoy2709_1V1JA	1V1JA	2.59	0.6859	1.2312
1D0I_A	emdecoy270_1V1JA	1V1JA	2.92	-0.8773	0.2548
1D0I_A	emdecoy2710_1V1JA	1V1JA	2.65	1.0332	1.5109
1D0I_A	emdecoy2711_1V1JA	1V1JA	2.72	1.2069	1.6555
1D0I_A	emdecoy2712_1V1JA	1V1JA	2.70	-1.3115	0.1125
1D0I_A	emdecoy2713_1V1JA	1V1JA	2.95	1.0332	1.5109
1D0I_A	emdecoy2714_1V1JA	1V1JA	2.11	-0.5299	0.4161
1D0I_A	emdecoy2715_1V1JA	1V1JA	3.05	1.9016	2.2566
1D0I_A	emdecoy2716_1V1JA	1V1JA	2.84	1.1201	1.5828
1D0I_A	emdecoy2717_1V1JA	1V1JA	2.16	-1.1378	0.1613
1D0I_A	emdecoy2718_1V1JA	1V1JA	2.75	0.0780	0.7839
1D0I_A	emdecoy2719_1V1JA	1V1JA	2.73	0.0780	0.7839
1D0I_A	emdecoy271_1V1JA	1V1JA	2.55	-1.2246	0.1356
1D0I_A	emdecoy2720_1V1JA	1V1JA	2.66	0.1648	0.8437
1D0I_A	emdecoy2721_1V1JA	1V1JA	2.88	0.0780	0.7839
1D0I_A	emdecoy2722_1V1JA	1V1JA	2.95	1.4674	1.8772
1D0I_A	emdecoy2723_1V1JA	1V1JA	2.70	-0.2694	0.5618
1D0I_A	emdecoy2724_1V1JA	1V1JA	2.22	-0.4431	0.4625
1D0I_A	emdecoy2725_1V1JA	1V1JA	3.03	0.1648	0.8437
1D0I_A	emdecoy2726_1V1JA	1V1JA	2.83	-0.2694	0.5618
1D0I_A	emdecoy2727_1V1JA	1V1JA	2.98	1.2069	1.6555
1D0I_A	emdecoy2728_1V1JA	1V1JA	2.80	-0.4431	0.4625
1D0I_A	emdecoy2729_1V1JA	1V1JA	2.62	-0.0957	0.6692
1D0I_A	emdecoy272_1V1JA	1V1JA	3.34	0.5122	1.0971
1D0I_A	emdecoy2730_1V1JA	1V1JA	3.09	0.6859	1.2312
1D0I_A	emdecoy2731_1V1JA	1V1JA	2.44	1.2937	1.7288
1D0I_A	emdecoy2732_1V1JA	1V1JA	2.88	0.0780	0.7839
1D0I_A	emdecoy2733_1V1JA	1V1JA	3.08	0.5990	1.1636
1D0I_A	emdecoy2734_1V1JA	1V1JA	2.60	0.3385	0.9678
1D0I_A	emdecoy2735_1V1JA	1V1JA	2.65	1.0332	1.5109
1D0I_A	emdecoy2736_1V1JA	1V1JA	2.72	-1.0509	0.1898
1D0I_A	emdecoy2737_1V1JA	1V1JA	2.54	0.3385	0.9678
1D0I_A	emdecoy2738_1V1JA	1V1JA	2.65	1.0332	1.5109
1D0I_A	emdecoy2739_1V1JA	1V1JA	3.08	0.2517	0.9050
1D0I_A	emdecoy273_1V1JA	1V1JA	2.76	0.4253	1.0318
1D0I_A	emdecoy2740_1V1JA	1V1JA	2.93	0.9464	1.4397
1D0I_A	emdecoy2741_1V1JA	1V1JA	2.82	1.2069	1.6555
1D0I_A	emdecoy2742_1V1JA	1V1JA	3.03	1.0332	1.5109
1D0I_A	emdecoy2743_1V1JA	1V1JA	2.60	0.4253	1.0318
1D0I_A	emdecoy2744_1V1JA	1V1JA	2.90	0.4253	1.0318
1D0I_A	emdecoy2745_1V1JA	1V1JA	2.95	1.7279	2.1036
1D0I_A	emdecoy2746_1V1JA	1V1JA	2.70	1.1201	1.5828
1D0I_A	emdecoy2747_1V1JA	1V1JA	2.44	-1.1378	0.1613
1D0I_A	emdecoy2748_1V1JA	1V1JA	2.44	-0.9641	0.2210
1D0I_A	emdecoy2749_1V1JA	1V1JA	2.81	1.7279	2.1036
1D0I_A	emdecoy274_1V1JA	1V1JA	2.77	-0.7036	0.3305
1D0I_A	emdecoy2750_1V1JA	1V1JA	2.85	-0.3562	0.5111
1D0I_A	emdecoy2751_1V1JA	1V1JA	2.84	1.4674	1.8772
1D0I_A	emdecoy2752_1V1JA	1V1JA	2.97	1.2937	1.7288
1D0I_A	emdecoy2753_1V1JA	1V1JA	3.17	1.1201	1.5828
1D0I_A	emdecoy2754_1V1JA	1V1JA	2.42	-0.7036	0.3305
1D0I_A	emdecoy2755_1V1JA	1V1JA	2.90	1.4674	1.8772
1D0I_A	emdecoy2756_1V1JA	1V1JA	2.85	1.2937	1.7288
1D0I_A	emdecoy2757_1V1JA	1V1JA	2.80	1.2937	1.7288
1D0I_A	emdecoy2758_1V1JA	1V1JA	2.83	1.4674	1.8772
1D0I_A	emdecoy2759_1V1JA	1V1JA	2.64	1.0332	1.5109
1D0I_A	emdecoy275_1V1JA	1V1JA	2.81	0.1648	0.8437
1D0I_A	emdecoy2760_1V1JA	1V1JA	2.81	-0.3562	0.5111
1D0I_A	emdecoy2761_1V1JA	1V1JA	2.61	1.5543	1.9522
1D0I_A	emdecoy2762_1V1JA	1V1JA	2.65	0.7727	1.2998
1D0I_A	emdecoy2763_1V1JA	1V1JA	2.85	1.1201	1.5828
1D0I_A	emdecoy2764_1V1JA	1V1JA	2.76	0.2517	0.9050
1D0I_A	emdecoy2765_1V1JA	1V1JA	2.43	0.1648	0.8437
1D0I_A	emdecoy2766_1V1JA	1V1JA	1.90	-1.1378	0.1613
1D0I_A	emdecoy2767_1V1JA	1V1JA	2.90	1.0332	1.5109
1D0I_A	emdecoy2768_1V1JA	1V1JA	2.88	0.7727	1.2998
1D0I_A	emdecoy2769_1V1JA	1V1JA	2.70	-0.0957	0.6692
1D0I_A	emdecoy276_1V1JA	1V1JA	2.86	0.4253	1.0318
1D0I_A	emdecoy2770_1V1JA	1V1JA	2.93	0.2517	0.9050
1D0I_A	emdecoy2771_1V1JA	1V1JA	2.99	-0.4431	0.4625
1D0I_A	emdecoy2772_1V1JA	1V1JA	3.10	-0.0089	0.7257
1D0I_A	emdecoy2773_1V1JA	1V1JA	2.70	0.0780	0.7839
1D0I_A	emdecoy2774_1V1JA	1V1JA	2.69	-0.2694	0.5618
1D0I_A	emdecoy2775_1V1JA	1V1JA	2.79	-0.0957	0.6692
1D0I_A	emdecoy2776_1V1JA	1V1JA	2.83	0.7727	1.2998
1D0I_A	emdecoy2777_1V1JA	1V1JA	2.87	-0.1825	0.6145
1D0I_A	emdecoy2778_1V1JA	1V1JA	2.80	1.1201	1.5828
1D0I_A	emdecoy2779_1V1JA	1V1JA	2.17	-0.8773	0.2548
1D0I_A	emdecoy277_1V1JA	1V1JA	2.74	0.1648	0.8437
1D0I_A	emdecoy2780_1V1JA	1V1JA	2.81	1.1201	1.5828
1D0I_A	emdecoy2781_1V1JA	1V1JA	2.62	0.3385	0.9678
1D0I_A	emdecoy2782_1V1JA	1V1JA	2.68	0.5990	1.1636
1D0I_A	emdecoy2783_1V1JA	1V1JA	2.98	1.4674	1.8772
1D0I_A	emdecoy2784_1V1JA	1V1JA	2.91	1.1201	1.5828
1D0I_A	emdecoy2785_1V1JA	1V1JA	2.85	-1.0509	0.1898
1D0I_A	emdecoy2786_1V1JA	1V1JA	2.94	1.1201	1.5828
1D0I_A	emdecoy2787_1V1JA	1V1JA	2.96	0.9464	1.4397
1D0I_A	emdecoy2788_1V1JA	1V1JA	2.92	0.3385	0.9678
1D0I_A	emdecoy2789_1V1JA	1V1JA	3.07	0.5990	1.1636
1D0I_A	emdecoy278_1V1JA	1V1JA	2.82	0.1648	0.8437
1D0I_A	emdecoy2790_1V1JA	1V1JA	3.18	0.0780	0.7839
1D0I_A	emdecoy2791_1V1JA	1V1JA	3.06	-0.0957	0.6692
1D0I_A	emdecoy2792_1V1JA	1V1JA	2.55	-1.2246	0.1356
1D0I_A	emdecoy2793_1V1JA	1V1JA	2.90	0.4253	1.0318
1D0I_A	emdecoy2794_1V1JA	1V1JA	3.20	0.8595	1.3693
1D0I_A	emdecoy2795_1V1JA	1V1JA	2.83	-0.0089	0.7257
1D0I_A	emdecoy2796_1V1JA	1V1JA	2.95	0.0780	0.7839
1D0I_A	emdecoy2797_1V1JA	1V1JA	2.66	1.8148	2.1799
1D0I_A	emdecoy2798_1V1JA	1V1JA	2.65	1.7279	2.1036
1D0I_A	emdecoy2799_1V1JA	1V1JA	2.97	-1.0509	0.1898
1D0I_A	emdecoy279_1V1JA	1V1JA	2.82	-0.0957	0.6692
[truncated: 33,001 more rows]
