# Supplementary material for: Addressing the Role of Conformational Diversity in Protein Structure Prediction
Source: PLoS One. 2016 May 9;11(5):e0154923. doi: 10.1371/journal.pone.0154923 (PMC4861349; doi:10.1371/journal.pone.0154923)
Supplement: S1 Dataset — (GZ) [file pone.0154923.s002.gz › Palopoli-Monzon_2016_SI/Structural_alignments/SET_QUARK/rmsd_mammoth_Xu_1WN2A.out]

PDB_1	PDB_2	Target	RMSD	Z-score	ln(E)
1WN2A	emdecoy0_1WN2A	1WN2A	2.94	0.1265	0.8171
1WN2A	emdecoy1000_1WN2A	1WN2A	2.46	-0.0805	0.6790
1WN2A	emdecoy1001_1WN2A	1WN2A	2.23	0.6439	1.1984
1WN2A	emdecoy1002_1WN2A	1WN2A	2.87	0.1265	0.8171
1WN2A	emdecoy1003_1WN2A	1WN2A	2.53	0.5404	1.1186
1WN2A	emdecoy1004_1WN2A	1WN2A	2.81	1.3683	1.7923
1WN2A	emdecoy1005_1WN2A	1WN2A	2.52	0.3334	0.9641
1WN2A	emdecoy1006_1WN2A	1WN2A	2.86	1.3683	1.7923
1WN2A	emdecoy1007_1WN2A	1WN2A	2.97	0.9544	1.4462
1WN2A	emdecoy1008_1WN2A	1WN2A	2.49	0.9544	1.4462
1WN2A	emdecoy1009_1WN2A	1WN2A	2.85	1.0579	1.5312
1WN2A	emdecoy100_1WN2A	1WN2A	2.80	0.7474	1.2797
1WN2A	emdecoy1010_1WN2A	1WN2A	2.23	-0.8050	0.2851
1WN2A	emdecoy1011_1WN2A	1WN2A	2.25	-0.8050	0.2851
1WN2A	emdecoy1012_1WN2A	1WN2A	2.37	-0.7015	0.3314
1WN2A	emdecoy1013_1WN2A	1WN2A	2.00	1.7823	2.1513
1WN2A	emdecoy1014_1WN2A	1WN2A	3.20	1.0579	1.5312
1WN2A	emdecoy1015_1WN2A	1WN2A	2.18	0.3334	0.9641
1WN2A	emdecoy1016_1WN2A	1WN2A	2.07	0.3334	0.9641
1WN2A	emdecoy1017_1WN2A	1WN2A	2.40	0.3334	0.9641
1WN2A	emdecoy1018_1WN2A	1WN2A	2.57	0.4369	1.0405
1WN2A	emdecoy1019_1WN2A	1WN2A	2.86	0.6439	1.1984
1WN2A	emdecoy101_1WN2A	1WN2A	2.71	0.1265	0.8171
1WN2A	emdecoy1020_1WN2A	1WN2A	2.43	0.2299	0.8895
1WN2A	emdecoy1021_1WN2A	1WN2A	2.79	0.1265	0.8171
1WN2A	emdecoy1022_1WN2A	1WN2A	1.98	-0.7015	0.3314
1WN2A	emdecoy1023_1WN2A	1WN2A	2.26	-0.1840	0.6136
1WN2A	emdecoy1024_1WN2A	1WN2A	2.67	0.1265	0.8171
1WN2A	emdecoy1025_1WN2A	1WN2A	2.20	-0.4945	0.4347
1WN2A	emdecoy1026_1WN2A	1WN2A	2.84	0.6439	1.1984
1WN2A	emdecoy1027_1WN2A	1WN2A	2.92	0.9544	1.4462
1WN2A	emdecoy1028_1WN2A	1WN2A	1.87	-0.2875	0.5510
1WN2A	emdecoy1029_1WN2A	1WN2A	2.99	0.9544	1.4462
1WN2A	emdecoy102_1WN2A	1WN2A	1.99	0.5404	1.1186
1WN2A	emdecoy1030_1WN2A	1WN2A	2.34	1.3683	1.7923
1WN2A	emdecoy1031_1WN2A	1WN2A	2.74	-0.1840	0.6136
1WN2A	emdecoy1032_1WN2A	1WN2A	2.94	1.1613	1.6173
1WN2A	emdecoy1033_1WN2A	1WN2A	2.11	0.5404	1.1186
1WN2A	emdecoy1034_1WN2A	1WN2A	2.54	1.4718	1.8810
1WN2A	emdecoy1035_1WN2A	1WN2A	2.73	1.6788	2.0606
1WN2A	emdecoy1036_1WN2A	1WN2A	3.00	0.3334	0.9641
1WN2A	emdecoy1037_1WN2A	1WN2A	2.35	0.2299	0.8895
1WN2A	emdecoy1038_1WN2A	1WN2A	2.79	0.0230	0.7468
1WN2A	emdecoy1039_1WN2A	1WN2A	2.73	-0.5980	0.3814
1WN2A	emdecoy103_1WN2A	1WN2A	2.37	1.2648	1.7043
1WN2A	emdecoy1040_1WN2A	1WN2A	2.62	0.1265	0.8171
1WN2A	emdecoy1041_1WN2A	1WN2A	2.45	0.2299	0.8895
1WN2A	emdecoy1042_1WN2A	1WN2A	2.75	0.3334	0.9641
1WN2A	emdecoy1043_1WN2A	1WN2A	2.50	0.5404	1.1186
1WN2A	emdecoy1044_1WN2A	1WN2A	3.02	0.3334	0.9641
1WN2A	emdecoy1045_1WN2A	1WN2A	2.95	-0.4945	0.4347
1WN2A	emdecoy1046_1WN2A	1WN2A	2.63	1.6788	2.0606
1WN2A	emdecoy1047_1WN2A	1WN2A	2.60	0.0230	0.7468
1WN2A	emdecoy1048_1WN2A	1WN2A	2.94	-0.1840	0.6136
1WN2A	emdecoy1049_1WN2A	1WN2A	1.82	-0.1840	0.6136
1WN2A	emdecoy104_1WN2A	1WN2A	3.02	1.5753	1.9704
1WN2A	emdecoy1050_1WN2A	1WN2A	2.84	0.4369	1.0405
1WN2A	emdecoy1051_1WN2A	1WN2A	2.73	0.1265	0.8171
1WN2A	emdecoy1052_1WN2A	1WN2A	2.24	-0.5980	0.3814
1WN2A	emdecoy1053_1WN2A	1WN2A	2.36	1.4718	1.8810
1WN2A	emdecoy1054_1WN2A	1WN2A	2.44	0.5404	1.1186
1WN2A	emdecoy1055_1WN2A	1WN2A	2.90	1.3683	1.7923
1WN2A	emdecoy1056_1WN2A	1WN2A	2.25	1.6788	2.0606
1WN2A	emdecoy1057_1WN2A	1WN2A	2.52	1.3683	1.7923
1WN2A	emdecoy1058_1WN2A	1WN2A	2.05	1.9893	2.3344
1WN2A	emdecoy1059_1WN2A	1WN2A	2.23	-0.3910	0.4914
1WN2A	emdecoy105_1WN2A	1WN2A	1.77	0.8509	1.3623
1WN2A	emdecoy1060_1WN2A	1WN2A	2.12	1.8858	2.2426
1WN2A	emdecoy1061_1WN2A	1WN2A	2.10	1.7823	2.1513
1WN2A	emdecoy1062_1WN2A	1WN2A	2.09	1.6788	2.0606
1WN2A	emdecoy1063_1WN2A	1WN2A	2.34	0.2299	0.8895
1WN2A	emdecoy1064_1WN2A	1WN2A	2.62	-0.2875	0.5510
1WN2A	emdecoy1065_1WN2A	1WN2A	3.32	1.1613	1.6173
1WN2A	emdecoy1066_1WN2A	1WN2A	3.18	0.7474	1.2797
1WN2A	emdecoy1067_1WN2A	1WN2A	3.09	0.8509	1.3623
1WN2A	emdecoy1068_1WN2A	1WN2A	3.30	1.0579	1.5312
1WN2A	emdecoy1069_1WN2A	1WN2A	2.61	0.0230	0.7468
1WN2A	emdecoy106_1WN2A	1WN2A	1.87	-0.1840	0.6136
1WN2A	emdecoy1070_1WN2A	1WN2A	2.63	0.5404	1.1186
1WN2A	emdecoy1071_1WN2A	1WN2A	2.76	0.4369	1.0405
1WN2A	emdecoy1072_1WN2A	1WN2A	2.61	-0.2875	0.5510
1WN2A	emdecoy1073_1WN2A	1WN2A	2.67	-0.4945	0.4347
1WN2A	emdecoy1074_1WN2A	1WN2A	2.50	0.3334	0.9641
1WN2A	emdecoy1075_1WN2A	1WN2A	3.02	0.2299	0.8895
1WN2A	emdecoy1076_1WN2A	1WN2A	2.72	0.4369	1.0405
1WN2A	emdecoy1077_1WN2A	1WN2A	2.29	-0.1840	0.6136
1WN2A	emdecoy1078_1WN2A	1WN2A	2.81	1.2648	1.7043
1WN2A	emdecoy1079_1WN2A	1WN2A	2.52	0.4369	1.0405
1WN2A	emdecoy107_1WN2A	1WN2A	2.67	0.0230	0.7468
1WN2A	emdecoy1080_1WN2A	1WN2A	2.94	0.1265	0.8171
1WN2A	emdecoy1081_1WN2A	1WN2A	2.74	0.7474	1.2797
1WN2A	emdecoy1082_1WN2A	1WN2A	2.88	-0.1840	0.6136
1WN2A	emdecoy1083_1WN2A	1WN2A	2.86	0.3334	0.9641
1WN2A	emdecoy1084_1WN2A	1WN2A	2.68	0.1265	0.8171
1WN2A	emdecoy1085_1WN2A	1WN2A	2.99	0.7474	1.2797
1WN2A	emdecoy1086_1WN2A	1WN2A	2.72	0.0230	0.7468
1WN2A	emdecoy1087_1WN2A	1WN2A	2.73	0.5404	1.1186
1WN2A	emdecoy1088_1WN2A	1WN2A	2.73	0.4369	1.0405
1WN2A	emdecoy1089_1WN2A	1WN2A	2.59	0.5404	1.1186
1WN2A	emdecoy108_1WN2A	1WN2A	2.81	-0.5980	0.3814
1WN2A	emdecoy1090_1WN2A	1WN2A	2.56	0.9544	1.4462
1WN2A	emdecoy1091_1WN2A	1WN2A	2.77	-0.2875	0.5510
1WN2A	emdecoy1092_1WN2A	1WN2A	2.54	0.2299	0.8895
1WN2A	emdecoy1093_1WN2A	1WN2A	2.26	0.4369	1.0405
1WN2A	emdecoy1094_1WN2A	1WN2A	2.19	0.6439	1.1984
1WN2A	emdecoy1095_1WN2A	1WN2A	2.63	1.6788	2.0606
1WN2A	emdecoy1096_1WN2A	1WN2A	2.51	-0.5980	0.3814
1WN2A	emdecoy1097_1WN2A	1WN2A	2.51	1.7823	2.1513
1WN2A	emdecoy1098_1WN2A	1WN2A	2.56	1.2648	1.7043
1WN2A	emdecoy1099_1WN2A	1WN2A	2.69	0.1265	0.8171
1WN2A	emdecoy109_1WN2A	1WN2A	3.12	1.8858	2.2426
1WN2A	emdecoy10_1WN2A	1WN2A	2.92	0.9544	1.4462
1WN2A	emdecoy1100_1WN2A	1WN2A	1.35	0.0230	0.7468
1WN2A	emdecoy1101_1WN2A	1WN2A	2.55	0.5404	1.1186
1WN2A	emdecoy1102_1WN2A	1WN2A	2.14	1.5753	1.9704
1WN2A	emdecoy1103_1WN2A	1WN2A	1.84	-0.5980	0.3814
1WN2A	emdecoy1104_1WN2A	1WN2A	2.25	0.7474	1.2797
1WN2A	emdecoy1105_1WN2A	1WN2A	2.12	-0.3910	0.4914
1WN2A	emdecoy1106_1WN2A	1WN2A	2.43	-0.3910	0.4914
1WN2A	emdecoy1107_1WN2A	1WN2A	2.43	-0.1840	0.6136
1WN2A	emdecoy1108_1WN2A	1WN2A	2.10	-0.4945	0.4347
1WN2A	emdecoy1109_1WN2A	1WN2A	2.89	1.4718	1.8810
1WN2A	emdecoy110_1WN2A	1WN2A	2.82	2.2997	2.6125
1WN2A	emdecoy1110_1WN2A	1WN2A	2.47	0.7474	1.2797
1WN2A	emdecoy1111_1WN2A	1WN2A	3.07	0.7474	1.2797
1WN2A	emdecoy1112_1WN2A	1WN2A	2.40	0.6439	1.1984
1WN2A	emdecoy1113_1WN2A	1WN2A	2.93	1.0579	1.5312
1WN2A	emdecoy1114_1WN2A	1WN2A	2.26	-0.0805	0.6790
1WN2A	emdecoy1115_1WN2A	1WN2A	2.81	-0.1840	0.6136
1WN2A	emdecoy1116_1WN2A	1WN2A	2.05	-0.1840	0.6136
1WN2A	emdecoy1117_1WN2A	1WN2A	2.89	-0.4945	0.4347
1WN2A	emdecoy1118_1WN2A	1WN2A	2.14	-0.2875	0.5510
1WN2A	emdecoy1119_1WN2A	1WN2A	2.51	0.5404	1.1186
1WN2A	emdecoy111_1WN2A	1WN2A	2.70	-0.3910	0.4914
1WN2A	emdecoy1120_1WN2A	1WN2A	2.54	-0.0805	0.6790
1WN2A	emdecoy1121_1WN2A	1WN2A	2.57	-0.0805	0.6790
1WN2A	emdecoy1122_1WN2A	1WN2A	2.51	1.9893	2.3344
1WN2A	emdecoy1123_1WN2A	1WN2A	2.54	-0.0805	0.6790
1WN2A	emdecoy1124_1WN2A	1WN2A	3.05	-0.2875	0.5510
1WN2A	emdecoy1125_1WN2A	1WN2A	2.75	1.2648	1.7043
1WN2A	emdecoy1126_1WN2A	1WN2A	2.35	-0.1840	0.6136
1WN2A	emdecoy1127_1WN2A	1WN2A	2.78	-0.1840	0.6136
1WN2A	emdecoy1128_1WN2A	1WN2A	3.19	0.9544	1.4462
1WN2A	emdecoy1129_1WN2A	1WN2A	2.96	-0.1840	0.6136
1WN2A	emdecoy112_1WN2A	1WN2A	2.93	2.0928	2.4267
1WN2A	emdecoy1130_1WN2A	1WN2A	2.67	1.0579	1.5312
1WN2A	emdecoy1131_1WN2A	1WN2A	2.79	0.9544	1.4462
1WN2A	emdecoy1132_1WN2A	1WN2A	2.84	0.7474	1.2797
1WN2A	emdecoy1133_1WN2A	1WN2A	3.12	1.5753	1.9704
1WN2A	emdecoy1134_1WN2A	1WN2A	2.69	-0.0805	0.6790
1WN2A	emdecoy1135_1WN2A	1WN2A	2.79	0.8509	1.3623
1WN2A	emdecoy1136_1WN2A	1WN2A	2.93	0.7474	1.2797
1WN2A	emdecoy1137_1WN2A	1WN2A	2.58	-0.1840	0.6136
1WN2A	emdecoy1138_1WN2A	1WN2A	2.97	0.1265	0.8171
1WN2A	emdecoy1139_1WN2A	1WN2A	2.60	0.0230	0.7468
1WN2A	emdecoy113_1WN2A	1WN2A	2.39	1.1613	1.6173
1WN2A	emdecoy1140_1WN2A	1WN2A	2.44	0.3334	0.9641
1WN2A	emdecoy1141_1WN2A	1WN2A	2.90	0.5404	1.1186
1WN2A	emdecoy1142_1WN2A	1WN2A	2.72	1.5753	1.9704
1WN2A	emdecoy1143_1WN2A	1WN2A	2.69	1.6788	2.0606
1WN2A	emdecoy1144_1WN2A	1WN2A	2.56	0.1265	0.8171
1WN2A	emdecoy1145_1WN2A	1WN2A	2.63	-0.0805	0.6790
1WN2A	emdecoy1146_1WN2A	1WN2A	2.25	0.0230	0.7468
1WN2A	emdecoy1147_1WN2A	1WN2A	2.39	-0.1840	0.6136
1WN2A	emdecoy1148_1WN2A	1WN2A	2.32	-0.0805	0.6790
1WN2A	emdecoy1149_1WN2A	1WN2A	2.63	0.5404	1.1186
1WN2A	emdecoy114_1WN2A	1WN2A	2.51	-0.2875	0.5510
1WN2A	emdecoy1150_1WN2A	1WN2A	1.85	-0.9084	0.2424
1WN2A	emdecoy1151_1WN2A	1WN2A	2.35	1.6788	2.0606
1WN2A	emdecoy1152_1WN2A	1WN2A	2.96	0.3334	0.9641
1WN2A	emdecoy1153_1WN2A	1WN2A	2.31	-0.3910	0.4914
1WN2A	emdecoy1154_1WN2A	1WN2A	2.10	-0.2875	0.5510
1WN2A	emdecoy1155_1WN2A	1WN2A	2.74	-0.1840	0.6136
1WN2A	emdecoy1156_1WN2A	1WN2A	2.84	0.5404	1.1186
1WN2A	emdecoy1157_1WN2A	1WN2A	2.83	0.0230	0.7468
1WN2A	emdecoy1158_1WN2A	1WN2A	2.85	-0.4945	0.4347
1WN2A	emdecoy1159_1WN2A	1WN2A	2.14	1.6788	2.0606
1WN2A	emdecoy115_1WN2A	1WN2A	2.70	-0.0805	0.6790
1WN2A	emdecoy1160_1WN2A	1WN2A	3.03	0.9544	1.4462
1WN2A	emdecoy1161_1WN2A	1WN2A	2.11	-0.2875	0.5510
1WN2A	emdecoy1162_1WN2A	1WN2A	2.11	-0.2875	0.5510
1WN2A	emdecoy1163_1WN2A	1WN2A	2.81	0.4369	1.0405
1WN2A	emdecoy1164_1WN2A	1WN2A	2.65	2.0928	2.4267
1WN2A	emdecoy1165_1WN2A	1WN2A	2.90	1.6788	2.0606
1WN2A	emdecoy1166_1WN2A	1WN2A	2.90	1.6788	2.0606
1WN2A	emdecoy1167_1WN2A	1WN2A	2.69	1.3683	1.7923
1WN2A	emdecoy1168_1WN2A	1WN2A	2.06	1.8858	2.2426
1WN2A	emdecoy1169_1WN2A	1WN2A	2.01	2.1962	2.5194
1WN2A	emdecoy116_1WN2A	1WN2A	2.37	0.9544	1.4462
1WN2A	emdecoy1170_1WN2A	1WN2A	2.77	1.9893	2.3344
1WN2A	emdecoy1171_1WN2A	1WN2A	2.06	1.8858	2.2426
1WN2A	emdecoy1172_1WN2A	1WN2A	2.35	-0.4945	0.4347
1WN2A	emdecoy1173_1WN2A	1WN2A	2.78	0.7474	1.2797
1WN2A	emdecoy1174_1WN2A	1WN2A	2.63	1.3683	1.7923
1WN2A	emdecoy1175_1WN2A	1WN2A	2.82	-0.2875	0.5510
1WN2A	emdecoy1176_1WN2A	1WN2A	2.29	1.0579	1.5312
1WN2A	emdecoy1177_1WN2A	1WN2A	3.04	0.1265	0.8171
1WN2A	emdecoy1178_1WN2A	1WN2A	2.66	-0.0805	0.6790
1WN2A	emdecoy1179_1WN2A	1WN2A	2.49	0.0230	0.7468
1WN2A	emdecoy117_1WN2A	1WN2A	2.32	0.6439	1.1984
1WN2A	emdecoy1180_1WN2A	1WN2A	2.58	0.3334	0.9641
1WN2A	emdecoy1181_1WN2A	1WN2A	2.68	1.9893	2.3344
1WN2A	emdecoy1182_1WN2A	1WN2A	3.20	1.7823	2.1513
1WN2A	emdecoy1183_1WN2A	1WN2A	2.74	1.6788	2.0606
1WN2A	emdecoy1184_1WN2A	1WN2A	2.51	0.8509	1.3623
1WN2A	emdecoy1185_1WN2A	1WN2A	2.48	1.9893	2.3344
1WN2A	emdecoy1186_1WN2A	1WN2A	2.66	0.1265	0.8171
1WN2A	emdecoy1187_1WN2A	1WN2A	2.72	0.4369	1.0405
1WN2A	emdecoy1188_1WN2A	1WN2A	2.81	0.0230	0.7468
1WN2A	emdecoy1189_1WN2A	1WN2A	2.64	0.7474	1.2797
1WN2A	emdecoy118_1WN2A	1WN2A	2.83	0.5404	1.1186
1WN2A	emdecoy1190_1WN2A	1WN2A	1.96	-0.2875	0.5510
1WN2A	emdecoy1191_1WN2A	1WN2A	2.54	0.9544	1.4462
1WN2A	emdecoy1192_1WN2A	1WN2A	2.34	1.8858	2.2426
1WN2A	emdecoy1193_1WN2A	1WN2A	2.68	1.5753	1.9704
1WN2A	emdecoy1194_1WN2A	1WN2A	2.94	-0.7015	0.3314
1WN2A	emdecoy1195_1WN2A	1WN2A	2.09	-0.0805	0.6790
1WN2A	emdecoy1196_1WN2A	1WN2A	2.02	-0.4945	0.4347
1WN2A	emdecoy1197_1WN2A	1WN2A	2.36	0.5404	1.1186
1WN2A	emdecoy1198_1WN2A	1WN2A	2.27	0.0230	0.7468
1WN2A	emdecoy1199_1WN2A	1WN2A	2.18	0.2299	0.8895
1WN2A	emdecoy119_1WN2A	1WN2A	2.69	1.7823	2.1513
1WN2A	emdecoy11_1WN2A	1WN2A	2.75	0.1265	0.8171
1WN2A	emdecoy1200_1WN2A	1WN2A	2.63	1.5753	1.9704
1WN2A	emdecoy1201_1WN2A	1WN2A	2.21	-0.9084	0.2424
1WN2A	emdecoy1202_1WN2A	1WN2A	2.30	-0.1840	0.6136
1WN2A	emdecoy1203_1WN2A	1WN2A	2.74	0.0230	0.7468
1WN2A	emdecoy1204_1WN2A	1WN2A	2.44	-0.0805	0.6790
1WN2A	emdecoy1205_1WN2A	1WN2A	1.95	0.2299	0.8895
1WN2A	emdecoy1206_1WN2A	1WN2A	3.02	0.8509	1.3623
1WN2A	emdecoy1207_1WN2A	1WN2A	2.14	0.4369	1.0405
1WN2A	emdecoy1208_1WN2A	1WN2A	2.40	1.4718	1.8810
1WN2A	emdecoy1209_1WN2A	1WN2A	2.99	0.9544	1.4462
1WN2A	emdecoy120_1WN2A	1WN2A	2.16	0.2299	0.8895
1WN2A	emdecoy1210_1WN2A	1WN2A	2.70	0.8509	1.3623
1WN2A	emdecoy1211_1WN2A	1WN2A	3.03	-0.5980	0.3814
1WN2A	emdecoy1212_1WN2A	1WN2A	2.88	0.9544	1.4462
1WN2A	emdecoy1213_1WN2A	1WN2A	2.30	0.0230	0.7468
1WN2A	emdecoy1214_1WN2A	1WN2A	3.17	0.7474	1.2797
1WN2A	emdecoy1215_1WN2A	1WN2A	2.26	0.2299	0.8895
1WN2A	emdecoy1216_1WN2A	1WN2A	2.41	0.2299	0.8895
1WN2A	emdecoy1217_1WN2A	1WN2A	3.04	0.5404	1.1186
1WN2A	emdecoy1218_1WN2A	1WN2A	2.92	0.6439	1.1984
1WN2A	emdecoy1219_1WN2A	1WN2A	3.02	1.1613	1.6173
1WN2A	emdecoy121_1WN2A	1WN2A	1.81	0.2299	0.8895
1WN2A	emdecoy1220_1WN2A	1WN2A	2.63	0.6439	1.1984
1WN2A	emdecoy1221_1WN2A	1WN2A	2.11	0.1265	0.8171
1WN2A	emdecoy1222_1WN2A	1WN2A	2.75	-0.7015	0.3314
1WN2A	emdecoy1223_1WN2A	1WN2A	2.66	1.3683	1.7923
1WN2A	emdecoy1224_1WN2A	1WN2A	2.56	1.0579	1.5312
1WN2A	emdecoy1225_1WN2A	1WN2A	2.40	0.7474	1.2797
1WN2A	emdecoy1226_1WN2A	1WN2A	2.44	1.2648	1.7043
1WN2A	emdecoy1227_1WN2A	1WN2A	2.37	1.3683	1.7923
1WN2A	emdecoy1228_1WN2A	1WN2A	2.90	0.1265	0.8171
1WN2A	emdecoy1229_1WN2A	1WN2A	2.78	1.3683	1.7923
1WN2A	emdecoy122_1WN2A	1WN2A	2.52	1.5753	1.9704
1WN2A	emdecoy1230_1WN2A	1WN2A	3.01	1.2648	1.7043
1WN2A	emdecoy1231_1WN2A	1WN2A	2.61	-0.4945	0.4347
1WN2A	emdecoy1232_1WN2A	1WN2A	2.32	-0.4945	0.4347
1WN2A	emdecoy1233_1WN2A	1WN2A	2.57	0.2299	0.8895
1WN2A	emdecoy1234_1WN2A	1WN2A	2.51	-0.0805	0.6790
1WN2A	emdecoy1235_1WN2A	1WN2A	2.38	0.1265	0.8171
1WN2A	emdecoy1236_1WN2A	1WN2A	2.64	0.5404	1.1186
1WN2A	emdecoy1237_1WN2A	1WN2A	2.65	-0.0805	0.6790
1WN2A	emdecoy1238_1WN2A	1WN2A	2.46	0.1265	0.8171
1WN2A	emdecoy1239_1WN2A	1WN2A	2.51	1.7823	2.1513
1WN2A	emdecoy123_1WN2A	1WN2A	3.06	1.4718	1.8810
1WN2A	emdecoy1240_1WN2A	1WN2A	2.42	1.5753	1.9704
1WN2A	emdecoy1241_1WN2A	1WN2A	2.64	0.0230	0.7468
1WN2A	emdecoy1242_1WN2A	1WN2A	2.39	-0.0805	0.6790
1WN2A	emdecoy1243_1WN2A	1WN2A	2.38	0.0230	0.7468
1WN2A	emdecoy1244_1WN2A	1WN2A	2.69	1.8858	2.2426
1WN2A	emdecoy1245_1WN2A	1WN2A	2.25	0.4369	1.0405
1WN2A	emdecoy1246_1WN2A	1WN2A	2.85	0.0230	0.7468
1WN2A	emdecoy1247_1WN2A	1WN2A	2.08	-0.1840	0.6136
1WN2A	emdecoy1248_1WN2A	1WN2A	2.19	0.3334	0.9641
1WN2A	emdecoy1249_1WN2A	1WN2A	2.44	-0.2875	0.5510
1WN2A	emdecoy124_1WN2A	1WN2A	2.47	1.6788	2.0606
1WN2A	emdecoy1250_1WN2A	1WN2A	2.72	0.8509	1.3623
1WN2A	emdecoy1251_1WN2A	1WN2A	2.01	-0.2875	0.5510
1WN2A	emdecoy1252_1WN2A	1WN2A	3.06	-1.0119	0.2034
1WN2A	emdecoy1253_1WN2A	1WN2A	2.69	-0.9084	0.2424
1WN2A	emdecoy1254_1WN2A	1WN2A	2.25	0.7474	1.2797
1WN2A	emdecoy1255_1WN2A	1WN2A	3.09	0.9544	1.4462
1WN2A	emdecoy1256_1WN2A	1WN2A	2.20	0.6439	1.1984
1WN2A	emdecoy1257_1WN2A	1WN2A	2.24	0.3334	0.9641
1WN2A	emdecoy1258_1WN2A	1WN2A	3.09	0.2299	0.8895
1WN2A	emdecoy1259_1WN2A	1WN2A	2.97	0.2299	0.8895
1WN2A	emdecoy125_1WN2A	1WN2A	2.81	0.1265	0.8171
1WN2A	emdecoy1260_1WN2A	1WN2A	2.05	0.3334	0.9641
1WN2A	emdecoy1261_1WN2A	1WN2A	2.73	0.8509	1.3623
1WN2A	emdecoy1262_1WN2A	1WN2A	3.01	-0.1840	0.6136
1WN2A	emdecoy1263_1WN2A	1WN2A	2.73	-0.2875	0.5510
1WN2A	emdecoy1264_1WN2A	1WN2A	2.93	0.8509	1.3623
1WN2A	emdecoy1265_1WN2A	1WN2A	2.18	0.6439	1.1984
1WN2A	emdecoy1266_1WN2A	1WN2A	2.82	1.5753	1.9704
1WN2A	emdecoy1267_1WN2A	1WN2A	2.78	0.8509	1.3623
1WN2A	emdecoy1268_1WN2A	1WN2A	2.34	0.7474	1.2797
1WN2A	emdecoy1269_1WN2A	1WN2A	2.51	0.4369	1.0405
1WN2A	emdecoy126_1WN2A	1WN2A	2.78	0.9544	1.4462
1WN2A	emdecoy1270_1WN2A	1WN2A	2.90	1.0579	1.5312
1WN2A	emdecoy1271_1WN2A	1WN2A	2.70	-0.4945	0.4347
1WN2A	emdecoy1272_1WN2A	1WN2A	2.82	0.5404	1.1186
1WN2A	emdecoy1273_1WN2A	1WN2A	2.47	1.9893	2.3344
1WN2A	emdecoy1274_1WN2A	1WN2A	2.89	1.5753	1.9704
1WN2A	emdecoy1275_1WN2A	1WN2A	2.20	1.3683	1.7923
1WN2A	emdecoy1276_1WN2A	1WN2A	2.76	0.3334	0.9641
1WN2A	emdecoy1277_1WN2A	1WN2A	2.71	0.8509	1.3623
1WN2A	emdecoy1278_1WN2A	1WN2A	2.43	1.9893	2.3344
1WN2A	emdecoy1279_1WN2A	1WN2A	2.66	1.8858	2.2426
1WN2A	emdecoy127_1WN2A	1WN2A	2.20	-0.2875	0.5510
1WN2A	emdecoy1280_1WN2A	1WN2A	2.55	-0.1840	0.6136
1WN2A	emdecoy1281_1WN2A	1WN2A	2.81	-0.2875	0.5510
1WN2A	emdecoy1282_1WN2A	1WN2A	2.62	-0.4945	0.4347
1WN2A	emdecoy1283_1WN2A	1WN2A	2.65	-0.4945	0.4347
1WN2A	emdecoy1284_1WN2A	1WN2A	2.85	1.2648	1.7043
1WN2A	emdecoy1285_1WN2A	1WN2A	2.63	-0.0805	0.6790
1WN2A	emdecoy1286_1WN2A	1WN2A	2.83	0.2299	0.8895
1WN2A	emdecoy1287_1WN2A	1WN2A	2.40	1.8858	2.2426
1WN2A	emdecoy1288_1WN2A	1WN2A	2.51	0.3334	0.9641
1WN2A	emdecoy1289_1WN2A	1WN2A	2.59	0.1265	0.8171
1WN2A	emdecoy128_1WN2A	1WN2A	2.86	0.7474	1.2797
1WN2A	emdecoy1290_1WN2A	1WN2A	2.44	0.2299	0.8895
1WN2A	emdecoy1291_1WN2A	1WN2A	2.36	1.7823	2.1513
1WN2A	emdecoy1292_1WN2A	1WN2A	2.49	0.0230	0.7468
1WN2A	emdecoy1293_1WN2A	1WN2A	2.29	0.0230	0.7468
1WN2A	emdecoy1294_1WN2A	1WN2A	2.38	0.0230	0.7468
1WN2A	emdecoy1295_1WN2A	1WN2A	2.74	-0.9084	0.2424
1WN2A	emdecoy1296_1WN2A	1WN2A	2.17	0.4369	1.0405
1WN2A	emdecoy1297_1WN2A	1WN2A	2.38	-0.1840	0.6136
1WN2A	emdecoy1298_1WN2A	1WN2A	2.99	0.8509	1.3623
1WN2A	emdecoy1299_1WN2A	1WN2A	2.90	-0.5980	0.3814
1WN2A	emdecoy129_1WN2A	1WN2A	3.04	-0.1840	0.6136
1WN2A	emdecoy12_1WN2A	1WN2A	3.02	0.3334	0.9641
1WN2A	emdecoy1300_1WN2A	1WN2A	2.23	-0.1840	0.6136
1WN2A	emdecoy1301_1WN2A	1WN2A	2.69	0.9544	1.4462
1WN2A	emdecoy1302_1WN2A	1WN2A	2.75	0.2299	0.8895
1WN2A	emdecoy1303_1WN2A	1WN2A	2.66	0.5404	1.1186
1WN2A	emdecoy1304_1WN2A	1WN2A	2.71	-0.7015	0.3314
1WN2A	emdecoy1305_1WN2A	1WN2A	2.63	0.3334	0.9641
1WN2A	emdecoy1306_1WN2A	1WN2A	2.98	0.6439	1.1984
1WN2A	emdecoy1307_1WN2A	1WN2A	2.94	-1.0119	0.2034
1WN2A	emdecoy1308_1WN2A	1WN2A	3.05	1.0579	1.5312
1WN2A	emdecoy1309_1WN2A	1WN2A	2.92	0.3334	0.9641
1WN2A	emdecoy130_1WN2A	1WN2A	2.42	2.6102	2.8936
1WN2A	emdecoy1310_1WN2A	1WN2A	2.91	-0.0805	0.6790
1WN2A	emdecoy1311_1WN2A	1WN2A	2.48	-0.8050	0.2851
1WN2A	emdecoy1312_1WN2A	1WN2A	2.69	-0.8050	0.2851
1WN2A	emdecoy1313_1WN2A	1WN2A	2.35	-0.9084	0.2424
1WN2A	emdecoy1314_1WN2A	1WN2A	3.04	1.7823	2.1513
1WN2A	emdecoy1315_1WN2A	1WN2A	3.13	1.4718	1.8810
1WN2A	emdecoy1316_1WN2A	1WN2A	2.95	0.7474	1.2797
1WN2A	emdecoy1317_1WN2A	1WN2A	2.92	1.5753	1.9704
1WN2A	emdecoy1318_1WN2A	1WN2A	2.91	1.7823	2.1513
1WN2A	emdecoy1319_1WN2A	1WN2A	3.16	-0.3910	0.4914
1WN2A	emdecoy131_1WN2A	1WN2A	2.54	0.7474	1.2797
1WN2A	emdecoy1320_1WN2A	1WN2A	2.97	-0.2875	0.5510
1WN2A	emdecoy1321_1WN2A	1WN2A	2.82	0.9544	1.4462
1WN2A	emdecoy1322_1WN2A	1WN2A	2.75	-0.0805	0.6790
1WN2A	emdecoy1323_1WN2A	1WN2A	2.92	0.2299	0.8895
1WN2A	emdecoy1324_1WN2A	1WN2A	3.04	0.8509	1.3623
1WN2A	emdecoy1325_1WN2A	1WN2A	2.73	0.0230	0.7468
1WN2A	emdecoy1326_1WN2A	1WN2A	2.71	0.7474	1.2797
1WN2A	emdecoy1327_1WN2A	1WN2A	2.92	0.1265	0.8171
1WN2A	emdecoy1328_1WN2A	1WN2A	2.32	-0.7015	0.3314
1WN2A	emdecoy1329_1WN2A	1WN2A	1.81	-0.3910	0.4914
1WN2A	emdecoy132_1WN2A	1WN2A	2.85	0.3334	0.9641
1WN2A	emdecoy1330_1WN2A	1WN2A	2.25	2.2997	2.6125
1WN2A	emdecoy1331_1WN2A	1WN2A	2.74	0.3334	0.9641
1WN2A	emdecoy1332_1WN2A	1WN2A	2.50	0.0230	0.7468
1WN2A	emdecoy1333_1WN2A	1WN2A	2.20	-0.1840	0.6136
1WN2A	emdecoy1334_1WN2A	1WN2A	2.70	0.2299	0.8895
1WN2A	emdecoy1335_1WN2A	1WN2A	2.95	0.0230	0.7468
1WN2A	emdecoy1336_1WN2A	1WN2A	2.50	2.0928	2.4267
1WN2A	emdecoy1337_1WN2A	1WN2A	2.35	0.1265	0.8171
1WN2A	emdecoy1338_1WN2A	1WN2A	2.84	0.1265	0.8171
1WN2A	emdecoy1339_1WN2A	1WN2A	2.29	0.1265	0.8171
1WN2A	emdecoy133_1WN2A	1WN2A	2.47	0.3334	0.9641
1WN2A	emdecoy1340_1WN2A	1WN2A	2.13	0.4369	1.0405
1WN2A	emdecoy1341_1WN2A	1WN2A	2.87	-0.0805	0.6790
1WN2A	emdecoy1342_1WN2A	1WN2A	2.23	0.1265	0.8171
1WN2A	emdecoy1343_1WN2A	1WN2A	2.55	-0.7015	0.3314
1WN2A	emdecoy1344_1WN2A	1WN2A	2.56	1.2648	1.7043
1WN2A	emdecoy1345_1WN2A	1WN2A	2.31	0.0230	0.7468
1WN2A	emdecoy1346_1WN2A	1WN2A	2.43	1.4718	1.8810
1WN2A	emdecoy1347_1WN2A	1WN2A	2.52	-0.5980	0.3814
1WN2A	emdecoy1348_1WN2A	1WN2A	2.45	-0.7015	0.3314
1WN2A	emdecoy1349_1WN2A	1WN2A	1.85	0.5404	1.1186
1WN2A	emdecoy134_1WN2A	1WN2A	1.49	0.7474	1.2797
1WN2A	emdecoy1350_1WN2A	1WN2A	2.89	1.5753	1.9704
1WN2A	emdecoy1351_1WN2A	1WN2A	2.85	0.4369	1.0405
1WN2A	emdecoy1352_1WN2A	1WN2A	2.74	1.0579	1.5312
1WN2A	emdecoy1353_1WN2A	1WN2A	2.03	0.4369	1.0405
1WN2A	emdecoy1354_1WN2A	1WN2A	2.89	1.9893	2.3344
1WN2A	emdecoy1355_1WN2A	1WN2A	2.72	-0.4945	0.4347
1WN2A	emdecoy1356_1WN2A	1WN2A	2.52	-0.7015	0.3314
1WN2A	emdecoy1357_1WN2A	1WN2A	2.98	0.8509	1.3623
1WN2A	emdecoy1358_1WN2A	1WN2A	2.22	-0.8050	0.2851
1WN2A	emdecoy1359_1WN2A	1WN2A	2.69	-0.7015	0.3314
1WN2A	emdecoy135_1WN2A	1WN2A	2.18	1.1613	1.6173
1WN2A	emdecoy1360_1WN2A	1WN2A	2.40	-0.8050	0.2851
1WN2A	emdecoy1361_1WN2A	1WN2A	2.13	0.4369	1.0405
1WN2A	emdecoy1362_1WN2A	1WN2A	2.80	0.5404	1.1186
1WN2A	emdecoy1363_1WN2A	1WN2A	2.42	0.1265	0.8171
1WN2A	emdecoy1364_1WN2A	1WN2A	2.95	-0.2875	0.5510
1WN2A	emdecoy1365_1WN2A	1WN2A	2.51	-0.5980	0.3814
1WN2A	emdecoy1366_1WN2A	1WN2A	2.65	-1.0119	0.2034
1WN2A	emdecoy1367_1WN2A	1WN2A	2.89	-1.1154	0.1684
1WN2A	emdecoy1368_1WN2A	1WN2A	2.93	-0.2875	0.5510
1WN2A	emdecoy1369_1WN2A	1WN2A	3.12	-0.2875	0.5510
1WN2A	emdecoy136_1WN2A	1WN2A	2.15	0.9544	1.4462
1WN2A	emdecoy1370_1WN2A	1WN2A	2.84	1.0579	1.5312
1WN2A	emdecoy1371_1WN2A	1WN2A	2.71	-0.1840	0.6136
1WN2A	emdecoy1372_1WN2A	1WN2A	2.73	1.2648	1.7043
1WN2A	emdecoy1373_1WN2A	1WN2A	2.81	-0.5980	0.3814
1WN2A	emdecoy1374_1WN2A	1WN2A	2.70	-0.0805	0.6790
1WN2A	emdecoy1375_1WN2A	1WN2A	2.41	0.3334	0.9641
1WN2A	emdecoy1376_1WN2A	1WN2A	2.75	-0.5980	0.3814
1WN2A	emdecoy1377_1WN2A	1WN2A	2.98	2.2997	2.6125
1WN2A	emdecoy1378_1WN2A	1WN2A	2.86	0.0230	0.7468
1WN2A	emdecoy1379_1WN2A	1WN2A	2.83	-0.5980	0.3814
1WN2A	emdecoy137_1WN2A	1WN2A	2.39	0.2299	0.8895
1WN2A	emdecoy1380_1WN2A	1WN2A	2.71	-0.3910	0.4914
1WN2A	emdecoy1381_1WN2A	1WN2A	2.84	0.0230	0.7468
1WN2A	emdecoy1382_1WN2A	1WN2A	2.47	-0.0805	0.6790
1WN2A	emdecoy1383_1WN2A	1WN2A	2.18	-0.3910	0.4914
1WN2A	emdecoy1384_1WN2A	1WN2A	2.73	-0.1840	0.6136
1WN2A	emdecoy1385_1WN2A	1WN2A	2.84	0.1265	0.8171
1WN2A	emdecoy1386_1WN2A	1WN2A	2.45	0.1265	0.8171
1WN2A	emdecoy1387_1WN2A	1WN2A	2.99	0.6439	1.1984
1WN2A	emdecoy1388_1WN2A	1WN2A	2.62	1.9893	2.3344
1WN2A	emdecoy1389_1WN2A	1WN2A	2.89	0.1265	0.8171
1WN2A	emdecoy138_1WN2A	1WN2A	2.10	0.8509	1.3623
1WN2A	emdecoy1390_1WN2A	1WN2A	3.02	1.2648	1.7043
1WN2A	emdecoy1391_1WN2A	1WN2A	2.93	0.1265	0.8171
1WN2A	emdecoy1392_1WN2A	1WN2A	3.03	0.3334	0.9641
1WN2A	emdecoy1393_1WN2A	1WN2A	2.19	0.1265	0.8171
1WN2A	emdecoy1394_1WN2A	1WN2A	2.63	-0.1840	0.6136
1WN2A	emdecoy1395_1WN2A	1WN2A	2.97	-0.7015	0.3314
1WN2A	emdecoy1396_1WN2A	1WN2A	2.79	-0.1840	0.6136
1WN2A	emdecoy1397_1WN2A	1WN2A	2.54	1.3683	1.7923
1WN2A	emdecoy1398_1WN2A	1WN2A	2.84	1.9893	2.3344
1WN2A	emdecoy1399_1WN2A	1WN2A	2.55	1.1613	1.6173
1WN2A	emdecoy139_1WN2A	1WN2A	2.09	0.2299	0.8895
1WN2A	emdecoy13_1WN2A	1WN2A	2.25	-0.2875	0.5510
1WN2A	emdecoy1400_1WN2A	1WN2A	1.94	0.5404	1.1186
1WN2A	emdecoy1401_1WN2A	1WN2A	2.90	1.6788	2.0606
1WN2A	emdecoy1402_1WN2A	1WN2A	3.06	1.2648	1.7043
1WN2A	emdecoy1403_1WN2A	1WN2A	2.83	1.1613	1.6173
1WN2A	emdecoy1404_1WN2A	1WN2A	2.64	0.5404	1.1186
1WN2A	emdecoy1405_1WN2A	1WN2A	2.36	0.4369	1.0405
1WN2A	emdecoy1406_1WN2A	1WN2A	2.73	0.8509	1.3623
1WN2A	emdecoy1407_1WN2A	1WN2A	2.98	2.0928	2.4267
1WN2A	emdecoy1408_1WN2A	1WN2A	3.07	1.3683	1.7923
1WN2A	emdecoy1409_1WN2A	1WN2A	2.86	2.0928	2.4267
1WN2A	emdecoy140_1WN2A	1WN2A	2.56	-0.4945	0.4347
1WN2A	emdecoy1410_1WN2A	1WN2A	3.09	1.7823	2.1513
1WN2A	emdecoy1411_1WN2A	1WN2A	2.43	1.2648	1.7043
1WN2A	emdecoy1412_1WN2A	1WN2A	2.66	0.4369	1.0405
1WN2A	emdecoy1413_1WN2A	1WN2A	2.69	1.1613	1.6173
1WN2A	emdecoy1414_1WN2A	1WN2A	2.72	-0.5980	0.3814
1WN2A	emdecoy1415_1WN2A	1WN2A	2.69	-0.8050	0.2851
1WN2A	emdecoy1416_1WN2A	1WN2A	2.56	-0.8050	0.2851
1WN2A	emdecoy1417_1WN2A	1WN2A	2.91	0.2299	0.8895
1WN2A	emdecoy1418_1WN2A	1WN2A	2.41	-0.0805	0.6790
1WN2A	emdecoy1419_1WN2A	1WN2A	2.83	0.9544	1.4462
1WN2A	emdecoy141_1WN2A	1WN2A	2.89	2.6102	2.8936
1WN2A	emdecoy1420_1WN2A	1WN2A	2.48	-0.0805	0.6790
1WN2A	emdecoy1421_1WN2A	1WN2A	2.82	1.1613	1.6173
1WN2A	emdecoy1422_1WN2A	1WN2A	3.07	1.1613	1.6173
1WN2A	emdecoy1423_1WN2A	1WN2A	2.53	0.3334	0.9641
1WN2A	emdecoy1424_1WN2A	1WN2A	2.40	-0.5980	0.3814
1WN2A	emdecoy1425_1WN2A	1WN2A	3.18	-0.5980	0.3814
1WN2A	emdecoy1426_1WN2A	1WN2A	2.72	2.0928	2.4267
1WN2A	emdecoy1427_1WN2A	1WN2A	1.93	-0.3910	0.4914
1WN2A	emdecoy1428_1WN2A	1WN2A	2.58	-0.2875	0.5510
1WN2A	emdecoy1429_1WN2A	1WN2A	3.06	1.7823	2.1513
1WN2A	emdecoy142_1WN2A	1WN2A	2.53	1.0579	1.5312
1WN2A	emdecoy1430_1WN2A	1WN2A	2.96	1.8858	2.2426
1WN2A	emdecoy1431_1WN2A	1WN2A	2.89	0.1265	0.8171
1WN2A	emdecoy1432_1WN2A	1WN2A	2.83	1.6788	2.0606
1WN2A	emdecoy1433_1WN2A	1WN2A	2.88	-0.1840	0.6136
1WN2A	emdecoy1434_1WN2A	1WN2A	2.77	1.6788	2.0606
1WN2A	emdecoy1435_1WN2A	1WN2A	2.77	2.2997	2.6125
1WN2A	emdecoy1436_1WN2A	1WN2A	2.70	2.0928	2.4267
1WN2A	emdecoy1437_1WN2A	1WN2A	2.72	1.0579	1.5312
1WN2A	emdecoy1438_1WN2A	1WN2A	2.98	0.0230	0.7468
1WN2A	emdecoy1439_1WN2A	1WN2A	2.89	-0.2875	0.5510
1WN2A	emdecoy143_1WN2A	1WN2A	2.41	1.3683	1.7923
1WN2A	emdecoy1440_1WN2A	1WN2A	3.02	0.0230	0.7468
1WN2A	emdecoy1441_1WN2A	1WN2A	2.90	-0.0805	0.6790
1WN2A	emdecoy1442_1WN2A	1WN2A	1.98	-0.5980	0.3814
1WN2A	emdecoy1443_1WN2A	1WN2A	3.10	-0.3910	0.4914
1WN2A	emdecoy1444_1WN2A	1WN2A	2.82	0.2299	0.8895
1WN2A	emdecoy1445_1WN2A	1WN2A	2.66	1.3683	1.7923
1WN2A	emdecoy1446_1WN2A	1WN2A	2.52	0.0230	0.7468
1WN2A	emdecoy1447_1WN2A	1WN2A	2.85	1.7823	2.1513
1WN2A	emdecoy1448_1WN2A	1WN2A	2.84	1.3683	1.7923
1WN2A	emdecoy1449_1WN2A	1WN2A	2.92	1.8858	2.2426
1WN2A	emdecoy144_1WN2A	1WN2A	2.71	0.7474	1.2797
1WN2A	emdecoy1450_1WN2A	1WN2A	2.83	1.1613	1.6173
1WN2A	emdecoy1451_1WN2A	1WN2A	2.96	1.2648	1.7043
1WN2A	emdecoy1452_1WN2A	1WN2A	2.96	1.9893	2.3344
1WN2A	emdecoy1453_1WN2A	1WN2A	3.00	1.8858	2.2426
1WN2A	emdecoy1454_1WN2A	1WN2A	2.70	0.8509	1.3623
1WN2A	emdecoy1455_1WN2A	1WN2A	2.94	1.9893	2.3344
1WN2A	emdecoy1456_1WN2A	1WN2A	2.89	2.0928	2.4267
1WN2A	emdecoy1457_1WN2A	1WN2A	2.51	1.2648	1.7043
1WN2A	emdecoy1458_1WN2A	1WN2A	2.92	2.0928	2.4267
1WN2A	emdecoy1459_1WN2A	1WN2A	2.71	1.4718	1.8810
1WN2A	emdecoy145_1WN2A	1WN2A	2.52	1.0579	1.5312
1WN2A	emdecoy1460_1WN2A	1WN2A	2.24	0.4369	1.0405
1WN2A	emdecoy1461_1WN2A	1WN2A	2.99	2.0928	2.4267
1WN2A	emdecoy1462_1WN2A	1WN2A	2.94	0.7474	1.2797
1WN2A	emdecoy1463_1WN2A	1WN2A	2.95	0.8509	1.3623
1WN2A	emdecoy1464_1WN2A	1WN2A	3.13	1.2648	1.7043
1WN2A	emdecoy1465_1WN2A	1WN2A	2.85	0.9544	1.4462
1WN2A	emdecoy1466_1WN2A	1WN2A	2.77	1.0579	1.5312
1WN2A	emdecoy1467_1WN2A	1WN2A	2.76	1.0579	1.5312
1WN2A	emdecoy1468_1WN2A	1WN2A	2.89	0.7474	1.2797
1WN2A	emdecoy1469_1WN2A	1WN2A	2.56	0.9544	1.4462
1WN2A	emdecoy146_1WN2A	1WN2A	2.50	1.6788	2.0606
1WN2A	emdecoy1470_1WN2A	1WN2A	2.90	-0.1840	0.6136
1WN2A	emdecoy1471_1WN2A	1WN2A	2.82	0.4369	1.0405
1WN2A	emdecoy1472_1WN2A	1WN2A	2.82	1.3683	1.7923
1WN2A	emdecoy1473_1WN2A	1WN2A	2.87	1.0579	1.5312
1WN2A	emdecoy1474_1WN2A	1WN2A	2.82	1.0579	1.5312
1WN2A	emdecoy1475_1WN2A	1WN2A	2.96	0.7474	1.2797
1WN2A	emdecoy1476_1WN2A	1WN2A	2.93	-0.1840	0.6136
1WN2A	emdecoy1477_1WN2A	1WN2A	2.52	0.0230	0.7468
1WN2A	emdecoy1478_1WN2A	1WN2A	2.84	1.9893	2.3344
1WN2A	emdecoy1479_1WN2A	1WN2A	2.77	-0.0805	0.6790
1WN2A	emdecoy147_1WN2A	1WN2A	2.14	0.1265	0.8171
1WN2A	emdecoy1480_1WN2A	1WN2A	2.82	0.0230	0.7468
1WN2A	emdecoy1481_1WN2A	1WN2A	2.83	1.8858	2.2426
1WN2A	emdecoy1482_1WN2A	1WN2A	2.90	0.1265	0.8171
1WN2A	emdecoy1483_1WN2A	1WN2A	2.73	2.1962	2.5194
1WN2A	emdecoy1484_1WN2A	1WN2A	2.86	0.2299	0.8895
1WN2A	emdecoy1485_1WN2A	1WN2A	2.76	-0.1840	0.6136
1WN2A	emdecoy1486_1WN2A	1WN2A	2.48	0.0230	0.7468
1WN2A	emdecoy1487_1WN2A	1WN2A	3.10	-0.1840	0.6136
1WN2A	emdecoy1488_1WN2A	1WN2A	2.75	2.2997	2.6125
1WN2A	emdecoy1489_1WN2A	1WN2A	2.75	1.9893	2.3344
1WN2A	emdecoy148_1WN2A	1WN2A	2.93	-0.1840	0.6136
1WN2A	emdecoy1490_1WN2A	1WN2A	2.99	2.1962	2.5194
1WN2A	emdecoy1491_1WN2A	1WN2A	2.93	1.9893	2.3344
1WN2A	emdecoy1492_1WN2A	1WN2A	2.95	1.8858	2.2426
1WN2A	emdecoy1493_1WN2A	1WN2A	2.81	1.8858	2.2426
1WN2A	emdecoy1494_1WN2A	1WN2A	2.81	1.9893	2.3344
1WN2A	emdecoy1495_1WN2A	1WN2A	2.96	1.7823	2.1513
1WN2A	emdecoy1496_1WN2A	1WN2A	2.94	1.6788	2.0606
1WN2A	emdecoy1497_1WN2A	1WN2A	2.76	0.1265	0.8171
1WN2A	emdecoy1498_1WN2A	1WN2A	2.68	0.2299	0.8895
1WN2A	emdecoy1499_1WN2A	1WN2A	2.88	-0.0805	0.6790
1WN2A	emdecoy149_1WN2A	1WN2A	2.83	1.5753	1.9704
1WN2A	emdecoy14_1WN2A	1WN2A	1.59	1.1613	1.6173
1WN2A	emdecoy1500_1WN2A	1WN2A	2.47	1.1613	1.6173
1WN2A	emdecoy1501_1WN2A	1WN2A	2.93	1.4718	1.8810
1WN2A	emdecoy1502_1WN2A	1WN2A	2.89	1.5753	1.9704
1WN2A	emdecoy1503_1WN2A	1WN2A	2.56	0.5404	1.1186
1WN2A	emdecoy1504_1WN2A	1WN2A	2.62	1.2648	1.7043
1WN2A	emdecoy1505_1WN2A	1WN2A	2.83	-0.0805	0.6790
1WN2A	emdecoy1506_1WN2A	1WN2A	2.90	1.7823	2.1513
1WN2A	emdecoy1507_1WN2A	1WN2A	2.45	1.2648	1.7043
1WN2A	emdecoy1508_1WN2A	1WN2A	3.04	-0.2875	0.5510
1WN2A	emdecoy1509_1WN2A	1WN2A	2.58	0.2299	0.8895
1WN2A	emdecoy150_1WN2A	1WN2A	3.12	0.1265	0.8171
1WN2A	emdecoy1510_1WN2A	1WN2A	2.50	0.6439	1.1984
1WN2A	emdecoy1511_1WN2A	1WN2A	2.57	1.1613	1.6173
1WN2A	emdecoy1512_1WN2A	1WN2A	2.28	-0.0805	0.6790
1WN2A	emdecoy1513_1WN2A	1WN2A	2.77	1.0579	1.5312
1WN2A	emdecoy1514_1WN2A	1WN2A	3.05	1.2648	1.7043
1WN2A	emdecoy1515_1WN2A	1WN2A	2.95	2.2997	2.6125
1WN2A	emdecoy1516_1WN2A	1WN2A	2.37	1.3683	1.7923
1WN2A	emdecoy1517_1WN2A	1WN2A	2.67	1.4718	1.8810
1WN2A	emdecoy1518_1WN2A	1WN2A	2.58	1.9893	2.3344
1WN2A	emdecoy1519_1WN2A	1WN2A	2.99	0.5404	1.1186
1WN2A	emdecoy151_1WN2A	1WN2A	2.66	0.6439	1.1984
1WN2A	emdecoy1520_1WN2A	1WN2A	2.72	2.1962	2.5194
1WN2A	emdecoy1521_1WN2A	1WN2A	2.83	1.5753	1.9704
1WN2A	emdecoy1522_1WN2A	1WN2A	2.81	1.4718	1.8810
1WN2A	emdecoy1523_1WN2A	1WN2A	2.21	1.0579	1.5312
1WN2A	emdecoy1524_1WN2A	1WN2A	2.60	1.0579	1.5312
1WN2A	emdecoy1525_1WN2A	1WN2A	2.95	1.2648	1.7043
1WN2A	emdecoy1526_1WN2A	1WN2A	2.44	1.3683	1.7923
1WN2A	emdecoy1527_1WN2A	1WN2A	2.54	1.0579	1.5312
1WN2A	emdecoy1528_1WN2A	1WN2A	2.97	-0.0805	0.6790
1WN2A	emdecoy1529_1WN2A	1WN2A	2.67	1.2648	1.7043
1WN2A	emdecoy152_1WN2A	1WN2A	2.65	1.1613	1.6173
1WN2A	emdecoy1530_1WN2A	1WN2A	2.86	0.5404	1.1186
1WN2A	emdecoy1531_1WN2A	1WN2A	2.54	-0.3910	0.4914
1WN2A	emdecoy1532_1WN2A	1WN2A	2.94	0.9544	1.4462
1WN2A	emdecoy1533_1WN2A	1WN2A	2.76	1.5753	1.9704
1WN2A	emdecoy1534_1WN2A	1WN2A	2.88	1.6788	2.0606
1WN2A	emdecoy1535_1WN2A	1WN2A	2.83	2.2997	2.6125
1WN2A	emdecoy1536_1WN2A	1WN2A	2.74	1.0579	1.5312
1WN2A	emdecoy1537_1WN2A	1WN2A	2.22	0.0230	0.7468
1WN2A	emdecoy1538_1WN2A	1WN2A	2.61	0.7474	1.2797
1WN2A	emdecoy1539_1WN2A	1WN2A	2.72	1.5753	1.9704
1WN2A	emdecoy153_1WN2A	1WN2A	2.24	-0.7015	0.3314
1WN2A	emdecoy1540_1WN2A	1WN2A	2.58	1.2648	1.7043
1WN2A	emdecoy1541_1WN2A	1WN2A	2.65	0.3334	0.9641
1WN2A	emdecoy1542_1WN2A	1WN2A	2.14	0.5404	1.1186
1WN2A	emdecoy1543_1WN2A	1WN2A	2.75	-0.1840	0.6136
1WN2A	emdecoy1544_1WN2A	1WN2A	2.39	0.0230	0.7468
1WN2A	emdecoy1545_1WN2A	1WN2A	2.68	-0.9084	0.2424
1WN2A	emdecoy1546_1WN2A	1WN2A	3.01	-0.5980	0.3814
1WN2A	emdecoy1547_1WN2A	1WN2A	2.12	-0.1840	0.6136
1WN2A	emdecoy1548_1WN2A	1WN2A	3.05	-0.3910	0.4914
1WN2A	emdecoy1549_1WN2A	1WN2A	2.73	-0.0805	0.6790
1WN2A	emdecoy154_1WN2A	1WN2A	2.89	0.1265	0.8171
1WN2A	emdecoy1550_1WN2A	1WN2A	2.82	1.9893	2.3344
1WN2A	emdecoy1551_1WN2A	1WN2A	2.77	0.5404	1.1186
1WN2A	emdecoy1552_1WN2A	1WN2A	2.75	0.8509	1.3623
1WN2A	emdecoy1553_1WN2A	1WN2A	3.11	1.7823	2.1513
1WN2A	emdecoy1554_1WN2A	1WN2A	3.10	-0.2875	0.5510
1WN2A	emdecoy1555_1WN2A	1WN2A	2.53	1.2648	1.7043
1WN2A	emdecoy1556_1WN2A	1WN2A	2.08	0.2299	0.8895
1WN2A	emdecoy1557_1WN2A	1WN2A	2.81	-0.2875	0.5510
1WN2A	emdecoy1558_1WN2A	1WN2A	2.58	-0.1840	0.6136
1WN2A	emdecoy1559_1WN2A	1WN2A	2.65	0.8509	1.3623
1WN2A	emdecoy155_1WN2A	1WN2A	2.36	0.2299	0.8895
1WN2A	emdecoy1560_1WN2A	1WN2A	2.87	0.5404	1.1186
1WN2A	emdecoy1561_1WN2A	1WN2A	2.86	0.2299	0.8895
1WN2A	emdecoy1562_1WN2A	1WN2A	2.60	1.1613	1.6173
1WN2A	emdecoy1563_1WN2A	1WN2A	2.21	1.4718	1.8810
1WN2A	emdecoy1564_1WN2A	1WN2A	2.61	-0.2875	0.5510
1WN2A	emdecoy1565_1WN2A	1WN2A	2.58	0.4369	1.0405
1WN2A	emdecoy1566_1WN2A	1WN2A	2.51	1.4718	1.8810
1WN2A	emdecoy1567_1WN2A	1WN2A	2.12	-0.7015	0.3314
1WN2A	emdecoy1568_1WN2A	1WN2A	2.49	1.0579	1.5312
1WN2A	emdecoy1569_1WN2A	1WN2A	2.56	0.9544	1.4462
1WN2A	emdecoy156_1WN2A	1WN2A	3.03	1.6788	2.0606
1WN2A	emdecoy1570_1WN2A	1WN2A	2.63	1.0579	1.5312
1WN2A	emdecoy1571_1WN2A	1WN2A	2.67	2.1962	2.5194
1WN2A	emdecoy1572_1WN2A	1WN2A	2.64	0.3334	0.9641
1WN2A	emdecoy1573_1WN2A	1WN2A	2.92	0.8509	1.3623
1WN2A	emdecoy1574_1WN2A	1WN2A	2.63	0.5404	1.1186
1WN2A	emdecoy1575_1WN2A	1WN2A	2.77	0.8509	1.3623
1WN2A	emdecoy1576_1WN2A	1WN2A	2.87	1.3683	1.7923
1WN2A	emdecoy1577_1WN2A	1WN2A	2.98	0.3334	0.9641
1WN2A	emdecoy1578_1WN2A	1WN2A	2.88	1.7823	2.1513
1WN2A	emdecoy1579_1WN2A	1WN2A	2.85	-0.5980	0.3814
1WN2A	emdecoy157_1WN2A	1WN2A	2.23	0.2299	0.8895
1WN2A	emdecoy1580_1WN2A	1WN2A	1.97	0.1265	0.8171
1WN2A	emdecoy1581_1WN2A	1WN2A	2.49	-0.3910	0.4914
1WN2A	emdecoy1582_1WN2A	1WN2A	2.64	1.3683	1.7923
1WN2A	emdecoy1583_1WN2A	1WN2A	2.54	1.5753	1.9704
1WN2A	emdecoy1584_1WN2A	1WN2A	2.55	1.5753	1.9704
1WN2A	emdecoy1585_1WN2A	1WN2A	2.31	1.4718	1.8810
1WN2A	emdecoy1586_1WN2A	1WN2A	2.44	-0.2875	0.5510
1WN2A	emdecoy1587_1WN2A	1WN2A	2.72	1.8858	2.2426
1WN2A	emdecoy1588_1WN2A	1WN2A	2.93	-0.2875	0.5510
1WN2A	emdecoy1589_1WN2A	1WN2A	2.02	-0.2875	0.5510
1WN2A	emdecoy158_1WN2A	1WN2A	2.90	1.4718	1.8810
1WN2A	emdecoy1590_1WN2A	1WN2A	2.96	-0.3910	0.4914
1WN2A	emdecoy1591_1WN2A	1WN2A	1.97	-0.0805	0.6790
1WN2A	emdecoy1592_1WN2A	1WN2A	2.94	-0.7015	0.3314
1WN2A	emdecoy1593_1WN2A	1WN2A	2.55	0.9544	1.4462
1WN2A	emdecoy1594_1WN2A	1WN2A	1.95	-0.0805	0.6790
1WN2A	emdecoy1595_1WN2A	1WN2A	2.24	0.1265	0.8171
1WN2A	emdecoy1596_1WN2A	1WN2A	2.39	-0.2875	0.5510
1WN2A	emdecoy1597_1WN2A	1WN2A	2.33	-0.0805	0.6790
1WN2A	emdecoy1598_1WN2A	1WN2A	2.12	-0.2875	0.5510
1WN2A	emdecoy1599_1WN2A	1WN2A	2.80	-0.2875	0.5510
1WN2A	emdecoy159_1WN2A	1WN2A	2.54	0.3334	0.9641
1WN2A	emdecoy15_1WN2A	1WN2A	2.53	1.8858	2.2426
1WN2A	emdecoy1600_1WN2A	1WN2A	2.43	0.4369	1.0405
1WN2A	emdecoy1601_1WN2A	1WN2A	2.88	0.2299	0.8895
1WN2A	emdecoy1602_1WN2A	1WN2A	2.72	0.5404	1.1186
1WN2A	emdecoy1603_1WN2A	1WN2A	2.45	-0.0805	0.6790
1WN2A	emdecoy1604_1WN2A	1WN2A	2.48	-0.2875	0.5510
1WN2A	emdecoy1605_1WN2A	1WN2A	2.82	0.8509	1.3623
1WN2A	emdecoy1606_1WN2A	1WN2A	2.82	0.0230	0.7468
1WN2A	emdecoy1607_1WN2A	1WN2A	2.31	0.3334	0.9641
1WN2A	emdecoy1608_1WN2A	1WN2A	2.48	-0.3910	0.4914
1WN2A	emdecoy1609_1WN2A	1WN2A	2.31	0.4369	1.0405
1WN2A	emdecoy160_1WN2A	1WN2A	2.78	0.2299	0.8895
1WN2A	emdecoy1610_1WN2A	1WN2A	2.21	0.0230	0.7468
1WN2A	emdecoy1611_1WN2A	1WN2A	2.16	0.1265	0.8171
1WN2A	emdecoy1612_1WN2A	1WN2A	2.69	0.2299	0.8895
1WN2A	emdecoy1613_1WN2A	1WN2A	2.78	1.2648	1.7043
1WN2A	emdecoy1614_1WN2A	1WN2A	2.21	0.5404	1.1186
1WN2A	emdecoy1615_1WN2A	1WN2A	2.44	0.1265	0.8171
1WN2A	emdecoy1616_1WN2A	1WN2A	2.02	-0.5980	0.3814
1WN2A	emdecoy1617_1WN2A	1WN2A	2.73	1.3683	1.7923
1WN2A	emdecoy1618_1WN2A	1WN2A	2.62	-0.4945	0.4347
1WN2A	emdecoy1619_1WN2A	1WN2A	2.31	0.0230	0.7468
1WN2A	emdecoy161_1WN2A	1WN2A	2.53	0.8509	1.3623
1WN2A	emdecoy1620_1WN2A	1WN2A	2.46	0.1265	0.8171
1WN2A	emdecoy1621_1WN2A	1WN2A	2.92	1.6788	2.0606
1WN2A	emdecoy1622_1WN2A	1WN2A	2.47	0.8509	1.3623
1WN2A	emdecoy1623_1WN2A	1WN2A	2.82	0.2299	0.8895
1WN2A	emdecoy1624_1WN2A	1WN2A	2.77	-0.2875	0.5510
1WN2A	emdecoy1625_1WN2A	1WN2A	2.75	1.9893	2.3344
1WN2A	emdecoy1626_1WN2A	1WN2A	1.59	-0.9084	0.2424
1WN2A	emdecoy1627_1WN2A	1WN2A	3.08	2.0928	2.4267
1WN2A	emdecoy1628_1WN2A	1WN2A	2.87	-0.2875	0.5510
1WN2A	emdecoy1629_1WN2A	1WN2A	2.83	0.9544	1.4462
1WN2A	emdecoy162_1WN2A	1WN2A	2.45	1.6788	2.0606
1WN2A	emdecoy1630_1WN2A	1WN2A	2.66	1.3683	1.7923
1WN2A	emdecoy1631_1WN2A	1WN2A	2.85	1.0579	1.5312
1WN2A	emdecoy1632_1WN2A	1WN2A	2.66	-0.9084	0.2424
1WN2A	emdecoy1633_1WN2A	1WN2A	2.06	0.0230	0.7468
1WN2A	emdecoy1634_1WN2A	1WN2A	2.70	-0.3910	0.4914
1WN2A	emdecoy1635_1WN2A	1WN2A	2.55	0.0230	0.7468
1WN2A	emdecoy1636_1WN2A	1WN2A	2.12	-0.9084	0.2424
1WN2A	emdecoy1637_1WN2A	1WN2A	2.22	-0.2875	0.5510
1WN2A	emdecoy1638_1WN2A	1WN2A	2.37	1.5753	1.9704
1WN2A	emdecoy1639_1WN2A	1WN2A	2.96	-0.2875	0.5510
1WN2A	emdecoy163_1WN2A	1WN2A	2.53	-0.1840	0.6136
1WN2A	emdecoy1640_1WN2A	1WN2A	2.43	0.1265	0.8171
1WN2A	emdecoy1641_1WN2A	1WN2A	2.15	0.0230	0.7468
1WN2A	emdecoy1642_1WN2A	1WN2A	2.04	-0.1840	0.6136
1WN2A	emdecoy1643_1WN2A	1WN2A	1.86	-0.0805	0.6790
1WN2A	emdecoy1644_1WN2A	1WN2A	2.33	0.0230	0.7468
1WN2A	emdecoy1645_1WN2A	1WN2A	2.37	-0.0805	0.6790
1WN2A	emdecoy1646_1WN2A	1WN2A	2.27	-0.0805	0.6790
1WN2A	emdecoy1647_1WN2A	1WN2A	2.28	0.1265	0.8171
1WN2A	emdecoy1648_1WN2A	1WN2A	2.92	-0.1840	0.6136
1WN2A	emdecoy1649_1WN2A	1WN2A	2.72	1.9893	2.3344
1WN2A	emdecoy164_1WN2A	1WN2A	2.77	1.4718	1.8810
1WN2A	emdecoy1650_1WN2A	1WN2A	2.59	-0.4945	0.4347
1WN2A	emdecoy1651_1WN2A	1WN2A	2.43	-0.2875	0.5510
1WN2A	emdecoy1652_1WN2A	1WN2A	2.62	-0.5980	0.3814
1WN2A	emdecoy1653_1WN2A	1WN2A	1.79	0.0230	0.7468
1WN2A	emdecoy1654_1WN2A	1WN2A	2.36	1.5753	1.9704
1WN2A	emdecoy1655_1WN2A	1WN2A	2.58	-0.4945	0.4347
1WN2A	emdecoy1656_1WN2A	1WN2A	2.98	0.3334	0.9641
1WN2A	emdecoy1657_1WN2A	1WN2A	2.29	2.4032	2.7059
1WN2A	emdecoy1658_1WN2A	1WN2A	2.51	1.2648	1.7043
1WN2A	emdecoy1659_1WN2A	1WN2A	2.57	-0.2875	0.5510
1WN2A	emdecoy165_1WN2A	1WN2A	2.69	1.5753	1.9704
1WN2A	emdecoy1660_1WN2A	1WN2A	2.94	-0.0805	0.6790
1WN2A	emdecoy1661_1WN2A	1WN2A	2.45	-0.2875	0.5510
1WN2A	emdecoy1662_1WN2A	1WN2A	2.34	2.4032	2.7059
1WN2A	emdecoy1663_1WN2A	1WN2A	3.00	-0.1840	0.6136
1WN2A	emdecoy1664_1WN2A	1WN2A	3.21	1.5753	1.9704
1WN2A	emdecoy1665_1WN2A	1WN2A	2.07	1.4718	1.8810
1WN2A	emdecoy1666_1WN2A	1WN2A	2.93	2.5067	2.7996
1WN2A	emdecoy1667_1WN2A	1WN2A	3.09	2.1962	2.5194
1WN2A	emdecoy1668_1WN2A	1WN2A	2.79	-0.5980	0.3814
1WN2A	emdecoy1669_1WN2A	1WN2A	2.90	1.9893	2.3344
1WN2A	emdecoy166_1WN2A	1WN2A	2.84	2.0928	2.4267
1WN2A	emdecoy1670_1WN2A	1WN2A	2.86	0.3334	0.9641
1WN2A	emdecoy1671_1WN2A	1WN2A	1.95	-0.1840	0.6136
1WN2A	emdecoy1672_1WN2A	1WN2A	2.82	-0.3910	0.4914
1WN2A	emdecoy1673_1WN2A	1WN2A	2.94	-0.0805	0.6790
1WN2A	emdecoy1674_1WN2A	1WN2A	2.60	1.9893	2.3344
1WN2A	emdecoy1675_1WN2A	1WN2A	2.79	-0.3910	0.4914
1WN2A	emdecoy1676_1WN2A	1WN2A	2.89	1.6788	2.0606
1WN2A	emdecoy1677_1WN2A	1WN2A	2.02	-0.4945	0.4347
1WN2A	emdecoy1678_1WN2A	1WN2A	2.94	2.1962	2.5194
1WN2A	emdecoy1679_1WN2A	1WN2A	1.81	-0.0805	0.6790
1WN2A	emdecoy167_1WN2A	1WN2A	2.89	0.5404	1.1186
1WN2A	emdecoy1680_1WN2A	1WN2A	2.39	0.2299	0.8895
1WN2A	emdecoy1681_1WN2A	1WN2A	3.02	-0.3910	0.4914
1WN2A	emdecoy1682_1WN2A	1WN2A	2.83	0.0230	0.7468
1WN2A	emdecoy1683_1WN2A	1WN2A	2.36	0.0230	0.7468
1WN2A	emdecoy1684_1WN2A	1WN2A	2.50	0.4369	1.0405
1WN2A	emdecoy1685_1WN2A	1WN2A	2.53	0.1265	0.8171
1WN2A	emdecoy1686_1WN2A	1WN2A	2.32	1.3683	1.7923
1WN2A	emdecoy1687_1WN2A	1WN2A	2.68	1.2648	1.7043
1WN2A	emdecoy1688_1WN2A	1WN2A	2.81	0.9544	1.4462
1WN2A	emdecoy1689_1WN2A	1WN2A	2.41	1.4718	1.8810
1WN2A	emdecoy168_1WN2A	1WN2A	2.33	0.5404	1.1186
1WN2A	emdecoy1690_1WN2A	1WN2A	2.43	0.6439	1.1984
1WN2A	emdecoy1691_1WN2A	1WN2A	2.64	0.4369	1.0405
1WN2A	emdecoy1692_1WN2A	1WN2A	2.85	0.9544	1.4462
1WN2A	emdecoy1693_1WN2A	1WN2A	2.33	-0.0805	0.6790
1WN2A	emdecoy1694_1WN2A	1WN2A	2.27	0.1265	0.8171
1WN2A	emdecoy1695_1WN2A	1WN2A	2.12	0.0230	0.7468
1WN2A	emdecoy1696_1WN2A	1WN2A	2.89	0.7474	1.2797
1WN2A	emdecoy1697_1WN2A	1WN2A	2.13	-0.1840	0.6136
1WN2A	emdecoy1698_1WN2A	1WN2A	3.06	1.9893	2.3344
1WN2A	emdecoy1699_1WN2A	1WN2A	2.40	0.1265	0.8171
1WN2A	emdecoy169_1WN2A	1WN2A	2.68	0.3334	0.9641
1WN2A	emdecoy16_1WN2A	1WN2A	3.05	0.0230	0.7468
1WN2A	emdecoy1700_1WN2A	1WN2A	3.11	0.0230	0.7468
1WN2A	emdecoy1701_1WN2A	1WN2A	1.75	-0.7015	0.3314
1WN2A	emdecoy1702_1WN2A	1WN2A	2.69	-0.2875	0.5510
1WN2A	emdecoy1703_1WN2A	1WN2A	2.65	0.2299	0.8895
1WN2A	emdecoy1704_1WN2A	1WN2A	2.72	1.2648	1.7043
1WN2A	emdecoy1705_1WN2A	1WN2A	2.72	1.0579	1.5312
1WN2A	emdecoy1706_1WN2A	1WN2A	2.54	-0.1840	0.6136
1WN2A	emdecoy1707_1WN2A	1WN2A	2.51	1.2648	1.7043
1WN2A	emdecoy1708_1WN2A	1WN2A	2.91	0.9544	1.4462
1WN2A	emdecoy1709_1WN2A	1WN2A	2.19	2.2997	2.6125
1WN2A	emdecoy170_1WN2A	1WN2A	2.96	1.7823	2.1513
1WN2A	emdecoy1710_1WN2A	1WN2A	2.83	1.3683	1.7923
1WN2A	emdecoy1711_1WN2A	1WN2A	1.96	-0.0805	0.6790
1WN2A	emdecoy1712_1WN2A	1WN2A	2.73	-0.0805	0.6790
1WN2A	emdecoy1713_1WN2A	1WN2A	1.78	-0.0805	0.6790
1WN2A	emdecoy1714_1WN2A	1WN2A	2.96	1.2648	1.7043
1WN2A	emdecoy1715_1WN2A	1WN2A	2.38	0.4369	1.0405
1WN2A	emdecoy1716_1WN2A	1WN2A	2.66	-0.3910	0.4914
1WN2A	emdecoy1717_1WN2A	1WN2A	2.68	-0.0805	0.6790
1WN2A	emdecoy1718_1WN2A	1WN2A	2.64	2.5067	2.7996
1WN2A	emdecoy1719_1WN2A	1WN2A	2.61	-0.7015	0.3314
1WN2A	emdecoy171_1WN2A	1WN2A	2.48	1.8858	2.2426
1WN2A	emdecoy1720_1WN2A	1WN2A	2.56	-0.5980	0.3814
1WN2A	emdecoy1721_1WN2A	1WN2A	2.78	0.1265	0.8171
1WN2A	emdecoy1722_1WN2A	1WN2A	2.92	2.2997	2.6125
1WN2A	emdecoy1723_1WN2A	1WN2A	2.68	1.0579	1.5312
1WN2A	emdecoy1724_1WN2A	1WN2A	3.04	-0.4945	0.4347
1WN2A	emdecoy1725_1WN2A	1WN2A	2.15	0.2299	0.8895
1WN2A	emdecoy1726_1WN2A	1WN2A	1.95	0.1265	0.8171
1WN2A	emdecoy1727_1WN2A	1WN2A	2.50	0.2299	0.8895
1WN2A	emdecoy1728_1WN2A	1WN2A	1.99	-0.0805	0.6790
1WN2A	emdecoy1729_1WN2A	1WN2A	2.89	2.1962	2.5194
1WN2A	emdecoy172_1WN2A	1WN2A	1.87	0.2299	0.8895
1WN2A	emdecoy1730_1WN2A	1WN2A	2.60	-0.5980	0.3814
1WN2A	emdecoy1731_1WN2A	1WN2A	2.24	0.4369	1.0405
1WN2A	emdecoy1732_1WN2A	1WN2A	2.51	0.2299	0.8895
1WN2A	emdecoy1733_1WN2A	1WN2A	2.42	0.4369	1.0405
1WN2A	emdecoy1734_1WN2A	1WN2A	2.27	-0.2875	0.5510
1WN2A	emdecoy1735_1WN2A	1WN2A	2.66	-0.9084	0.2424
1WN2A	emdecoy1736_1WN2A	1WN2A	2.35	0.4369	1.0405
1WN2A	emdecoy1737_1WN2A	1WN2A	2.25	0.1265	0.8171
1WN2A	emdecoy1738_1WN2A	1WN2A	2.39	1.3683	1.7923
1WN2A	emdecoy1739_1WN2A	1WN2A	2.87	0.8509	1.3623
1WN2A	emdecoy173_1WN2A	1WN2A	2.74	1.8858	2.2426
1WN2A	emdecoy1740_1WN2A	1WN2A	2.65	0.6439	1.1984
1WN2A	emdecoy1741_1WN2A	1WN2A	2.69	1.1613	1.6173
1WN2A	emdecoy1742_1WN2A	1WN2A	2.26	0.0230	0.7468
1WN2A	emdecoy1743_1WN2A	1WN2A	2.84	1.0579	1.5312
1WN2A	emdecoy1744_1WN2A	1WN2A	2.86	0.9544	1.4462
1WN2A	emdecoy1745_1WN2A	1WN2A	2.79	0.9544	1.4462
1WN2A	emdecoy1746_1WN2A	1WN2A	2.11	0.0230	0.7468
1WN2A	emdecoy1747_1WN2A	1WN2A	2.85	2.0928	2.4267
1WN2A	emdecoy1748_1WN2A	1WN2A	2.06	-0.2875	0.5510
1WN2A	emdecoy1749_1WN2A	1WN2A	2.13	0.0230	0.7468
1WN2A	emdecoy174_1WN2A	1WN2A	3.13	1.7823	2.1513
1WN2A	emdecoy1750_1WN2A	1WN2A	2.71	0.0230	0.7468
1WN2A	emdecoy1751_1WN2A	1WN2A	2.47	0.4369	1.0405
1WN2A	emdecoy1752_1WN2A	1WN2A	2.79	1.1613	1.6173
1WN2A	emdecoy1753_1WN2A	1WN2A	2.25	0.0230	0.7468
1WN2A	emdecoy1754_1WN2A	1WN2A	2.48	-0.2875	0.5510
1WN2A	emdecoy1755_1WN2A	1WN2A	2.29	0.1265	0.8171
1WN2A	emdecoy1756_1WN2A	1WN2A	2.89	1.1613	1.6173
1WN2A	emdecoy1757_1WN2A	1WN2A	2.89	1.2648	1.7043
1WN2A	emdecoy1758_1WN2A	1WN2A	2.50	2.4032	2.7059
1WN2A	emdecoy1759_1WN2A	1WN2A	2.26	0.0230	0.7468
1WN2A	emdecoy175_1WN2A	1WN2A	2.60	1.3683	1.7923
1WN2A	emdecoy1760_1WN2A	1WN2A	2.40	2.4032	2.7059
1WN2A	emdecoy1761_1WN2A	1WN2A	2.58	0.3334	0.9641
1WN2A	emdecoy1762_1WN2A	1WN2A	2.59	1.1613	1.6173
1WN2A	emdecoy1763_1WN2A	1WN2A	2.84	1.9893	2.3344
1WN2A	emdecoy1764_1WN2A	1WN2A	2.84	0.9544	1.4462
1WN2A	emdecoy1765_1WN2A	1WN2A	2.70	-0.3910	0.4914
1WN2A	emdecoy1766_1WN2A	1WN2A	1.73	-0.1840	0.6136
1WN2A	emdecoy1767_1WN2A	1WN2A	1.89	-0.1840	0.6136
1WN2A	emdecoy1768_1WN2A	1WN2A	1.78	-0.1840	0.6136
1WN2A	emdecoy1769_1WN2A	1WN2A	1.98	-0.0805	0.6790
1WN2A	emdecoy176_1WN2A	1WN2A	2.35	-0.1840	0.6136
1WN2A	emdecoy1770_1WN2A	1WN2A	2.81	-0.1840	0.6136
1WN2A	emdecoy1771_1WN2A	1WN2A	2.76	0.0230	0.7468
1WN2A	emdecoy1772_1WN2A	1WN2A	2.60	-0.4945	0.4347
1WN2A	emdecoy1773_1WN2A	1WN2A	2.13	-0.1840	0.6136
1WN2A	emdecoy1774_1WN2A	1WN2A	2.24	-0.1840	0.6136
1WN2A	emdecoy1775_1WN2A	1WN2A	2.82	-0.3910	0.4914
1WN2A	emdecoy1776_1WN2A	1WN2A	2.70	-0.4945	0.4347
1WN2A	emdecoy1777_1WN2A	1WN2A	2.66	-0.3910	0.4914
1WN2A	emdecoy1778_1WN2A	1WN2A	2.48	0.3334	0.9641
1WN2A	emdecoy1779_1WN2A	1WN2A	2.24	0.5404	1.1186
1WN2A	emdecoy177_1WN2A	1WN2A	2.64	1.0579	1.5312
1WN2A	emdecoy1780_1WN2A	1WN2A	2.30	0.3334	0.9641
1WN2A	emdecoy1781_1WN2A	1WN2A	2.22	0.0230	0.7468
1WN2A	emdecoy1782_1WN2A	1WN2A	2.87	0.8509	1.3623
1WN2A	emdecoy1783_1WN2A	1WN2A	2.93	0.3334	0.9641
1WN2A	emdecoy1784_1WN2A	1WN2A	2.70	0.7474	1.2797
1WN2A	emdecoy1785_1WN2A	1WN2A	2.85	1.3683	1.7923
1WN2A	emdecoy1786_1WN2A	1WN2A	2.89	0.0230	0.7468
1WN2A	emdecoy1787_1WN2A	1WN2A	2.87	1.6788	2.0606
1WN2A	emdecoy1788_1WN2A	1WN2A	2.90	0.9544	1.4462
1WN2A	emdecoy1789_1WN2A	1WN2A	2.50	0.6439	1.1984
1WN2A	emdecoy178_1WN2A	1WN2A	2.87	-0.2875	0.5510
1WN2A	emdecoy1790_1WN2A	1WN2A	2.23	0.6439	1.1984
1WN2A	emdecoy1791_1WN2A	1WN2A	2.40	1.5753	1.9704
1WN2A	emdecoy1792_1WN2A	1WN2A	2.96	2.0928	2.4267
1WN2A	emdecoy1793_1WN2A	1WN2A	2.75	2.1962	2.5194
1WN2A	emdecoy1794_1WN2A	1WN2A	2.92	0.6439	1.1984
1WN2A	emdecoy1795_1WN2A	1WN2A	2.66	0.4369	1.0405
1WN2A	emdecoy1796_1WN2A	1WN2A	2.73	0.5404	1.1186
1WN2A	emdecoy1797_1WN2A	1WN2A	2.91	0.8509	1.3623
1WN2A	emdecoy1798_1WN2A	1WN2A	2.89	-0.8050	0.2851
1WN2A	emdecoy1799_1WN2A	1WN2A	2.26	0.3334	0.9641
1WN2A	emdecoy179_1WN2A	1WN2A	3.03	0.7474	1.2797
1WN2A	emdecoy17_1WN2A	1WN2A	3.08	0.0230	0.7468
1WN2A	emdecoy1800_1WN2A	1WN2A	2.43	0.5404	1.1186
1WN2A	emdecoy1801_1WN2A	1WN2A	2.43	0.7474	1.2797
1WN2A	emdecoy1802_1WN2A	1WN2A	2.54	0.2299	0.8895
1WN2A	emdecoy1803_1WN2A	1WN2A	2.49	0.3334	0.9641
1WN2A	emdecoy1804_1WN2A	1WN2A	2.14	0.5404	1.1186
1WN2A	emdecoy1805_1WN2A	1WN2A	2.58	-0.1840	0.6136
1WN2A	emdecoy1806_1WN2A	1WN2A	3.09	2.1962	2.5194
1WN2A	emdecoy1807_1WN2A	1WN2A	2.41	0.7474	1.2797
1WN2A	emdecoy1808_1WN2A	1WN2A	2.73	0.6439	1.1984
1WN2A	emdecoy1809_1WN2A	1WN2A	2.42	-0.1840	0.6136
1WN2A	emdecoy180_1WN2A	1WN2A	3.04	-0.0805	0.6790
1WN2A	emdecoy1810_1WN2A	1WN2A	2.30	0.7474	1.2797
1WN2A	emdecoy1811_1WN2A	1WN2A	2.87	0.9544	1.4462
1WN2A	emdecoy1812_1WN2A	1WN2A	2.50	0.1265	0.8171
1WN2A	emdecoy1813_1WN2A	1WN2A	2.03	0.0230	0.7468
1WN2A	emdecoy1814_1WN2A	1WN2A	2.80	-0.4945	0.4347
1WN2A	emdecoy1815_1WN2A	1WN2A	2.30	0.2299	0.8895
1WN2A	emdecoy1816_1WN2A	1WN2A	2.21	-0.8050	0.2851
1WN2A	emdecoy1817_1WN2A	1WN2A	2.68	0.3334	0.9641
1WN2A	emdecoy1818_1WN2A	1WN2A	2.12	0.6439	1.1984
1WN2A	emdecoy1819_1WN2A	1WN2A	2.33	0.4369	1.0405
1WN2A	emdecoy181_1WN2A	1WN2A	2.53	0.5404	1.1186
1WN2A	emdecoy1820_1WN2A	1WN2A	2.71	0.2299	0.8895
1WN2A	emdecoy1821_1WN2A	1WN2A	2.61	0.5404	1.1186
1WN2A	emdecoy1822_1WN2A	1WN2A	2.59	0.5404	1.1186
1WN2A	emdecoy1823_1WN2A	1WN2A	2.71	0.3334	0.9641
1WN2A	emdecoy1824_1WN2A	1WN2A	2.73	0.4369	1.0405
1WN2A	emdecoy1825_1WN2A	1WN2A	2.64	0.3334	0.9641
1WN2A	emdecoy1826_1WN2A	1WN2A	2.41	0.4369	1.0405
1WN2A	emdecoy1827_1WN2A	1WN2A	2.52	0.3334	0.9641
1WN2A	emdecoy1828_1WN2A	1WN2A	2.31	0.6439	1.1984
1WN2A	emdecoy1829_1WN2A	1WN2A	2.65	-0.4945	0.4347
1WN2A	emdecoy182_1WN2A	1WN2A	2.35	0.8509	1.3623
1WN2A	emdecoy1830_1WN2A	1WN2A	3.05	2.0928	2.4267
1WN2A	emdecoy1831_1WN2A	1WN2A	2.72	0.8509	1.3623
1WN2A	emdecoy1832_1WN2A	1WN2A	2.23	-0.0805	0.6790
1WN2A	emdecoy1833_1WN2A	1WN2A	2.54	0.6439	1.1984
1WN2A	emdecoy1834_1WN2A	1WN2A	2.73	0.6439	1.1984
1WN2A	emdecoy1835_1WN2A	1WN2A	2.62	0.8509	1.3623
1WN2A	emdecoy1836_1WN2A	1WN2A	2.64	0.7474	1.2797
1WN2A	emdecoy1837_1WN2A	1WN2A	2.41	1.5753	1.9704
1WN2A	emdecoy1838_1WN2A	1WN2A	2.30	0.5404	1.1186
1WN2A	emdecoy1839_1WN2A	1WN2A	2.38	0.4369	1.0405
1WN2A	emdecoy183_1WN2A	1WN2A	2.84	0.6439	1.1984
1WN2A	emdecoy1840_1WN2A	1WN2A	2.42	1.3683	1.7923
1WN2A	emdecoy1841_1WN2A	1WN2A	2.59	0.5404	1.1186
1WN2A	emdecoy1842_1WN2A	1WN2A	2.38	1.4718	1.8810
1WN2A	emdecoy1843_1WN2A	1WN2A	2.35	1.2648	1.7043
1WN2A	emdecoy1844_1WN2A	1WN2A	2.98	2.1962	2.5194
1WN2A	emdecoy1845_1WN2A	1WN2A	2.02	-0.1840	0.6136
1WN2A	emdecoy1846_1WN2A	1WN2A	2.53	0.5404	1.1186
1WN2A	emdecoy1847_1WN2A	1WN2A	2.43	1.5753	1.9704
1WN2A	emdecoy1848_1WN2A	1WN2A	2.62	0.3334	0.9641
1WN2A	emdecoy1849_1WN2A	1WN2A	2.40	1.4718	1.8810
1WN2A	emdecoy184_1WN2A	1WN2A	2.56	2.1962	2.5194
1WN2A	emdecoy1850_1WN2A	1WN2A	2.80	2.0928	2.4267
1WN2A	emdecoy1851_1WN2A	1WN2A	2.39	0.6439	1.1984
1WN2A	emdecoy1852_1WN2A	1WN2A	2.43	2.0928	2.4267
1WN2A	emdecoy1853_1WN2A	1WN2A	2.31	2.0928	2.4267
1WN2A	emdecoy1854_1WN2A	1WN2A	2.25	2.4032	2.7059
1WN2A	emdecoy1855_1WN2A	1WN2A	2.33	0.1265	0.8171
1WN2A	emdecoy1856_1WN2A	1WN2A	2.30	0.8509	1.3623
1WN2A	emdecoy1857_1WN2A	1WN2A	2.58	1.8858	2.2426
1WN2A	emdecoy1858_1WN2A	1WN2A	2.36	0.1265	0.8171
1WN2A	emdecoy1859_1WN2A	1WN2A	2.13	0.4369	1.0405
1WN2A	emdecoy185_1WN2A	1WN2A	1.72	-0.4945	0.4347
1WN2A	emdecoy1860_1WN2A	1WN2A	2.56	-0.8050	0.2851
1WN2A	emdecoy1861_1WN2A	1WN2A	2.61	-0.8050	0.2851
1WN2A	emdecoy1862_1WN2A	1WN2A	2.88	1.8858	2.2426
1WN2A	emdecoy1863_1WN2A	1WN2A	2.65	0.9544	1.4462
1WN2A	emdecoy1864_1WN2A	1WN2A	2.82	0.2299	0.8895
1WN2A	emdecoy1865_1WN2A	1WN2A	2.52	-0.3910	0.4914
1WN2A	emdecoy1866_1WN2A	1WN2A	2.52	0.5404	1.1186
1WN2A	emdecoy1867_1WN2A	1WN2A	2.37	0.2299	0.8895
1WN2A	emdecoy1868_1WN2A	1WN2A	2.73	-0.4945	0.4347
1WN2A	emdecoy1869_1WN2A	1WN2A	2.11	0.1265	0.8171
1WN2A	emdecoy186_1WN2A	1WN2A	2.66	2.1962	2.5194
1WN2A	emdecoy1870_1WN2A	1WN2A	2.38	-0.1840	0.6136
1WN2A	emdecoy1871_1WN2A	1WN2A	2.84	0.6439	1.1984
1WN2A	emdecoy1872_1WN2A	1WN2A	2.25	0.4369	1.0405
1WN2A	emdecoy1873_1WN2A	1WN2A	2.51	0.5404	1.1186
1WN2A	emdecoy1874_1WN2A	1WN2A	2.28	0.3334	0.9641
1WN2A	emdecoy1875_1WN2A	1WN2A	2.44	-0.3910	0.4914
1WN2A	emdecoy1876_1WN2A	1WN2A	2.27	-0.3910	0.4914
1WN2A	emdecoy1877_1WN2A	1WN2A	2.48	0.3334	0.9641
1WN2A	emdecoy1878_1WN2A	1WN2A	2.01	-0.3910	0.4914
1WN2A	emdecoy1879_1WN2A	1WN2A	3.07	-0.5980	0.3814
1WN2A	emdecoy187_1WN2A	1WN2A	2.20	0.9544	1.4462
1WN2A	emdecoy1880_1WN2A	1WN2A	2.77	0.9544	1.4462
1WN2A	emdecoy1881_1WN2A	1WN2A	2.98	2.1962	2.5194
1WN2A	emdecoy1882_1WN2A	1WN2A	2.13	0.4369	1.0405
1WN2A	emdecoy1883_1WN2A	1WN2A	2.12	0.1265	0.8171
1WN2A	emdecoy1884_1WN2A	1WN2A	1.92	-0.3910	0.4914
1WN2A	emdecoy1885_1WN2A	1WN2A	2.30	0.5404	1.1186
1WN2A	emdecoy1886_1WN2A	1WN2A	2.51	0.7474	1.2797
1WN2A	emdecoy1887_1WN2A	1WN2A	2.58	0.5404	1.1186
1WN2A	emdecoy1888_1WN2A	1WN2A	2.88	1.9893	2.3344
1WN2A	emdecoy1889_1WN2A	1WN2A	2.08	-0.3910	0.4914
1WN2A	emdecoy188_1WN2A	1WN2A	3.17	-1.0119	0.2034
1WN2A	emdecoy1890_1WN2A	1WN2A	2.30	0.1265	0.8171
1WN2A	emdecoy1891_1WN2A	1WN2A	2.90	1.5753	1.9704
1WN2A	emdecoy1892_1WN2A	1WN2A	2.41	0.9544	1.4462
1WN2A	emdecoy1893_1WN2A	1WN2A	2.86	0.4369	1.0405
1WN2A	emdecoy1894_1WN2A	1WN2A	2.70	0.9544	1.4462
1WN2A	emdecoy1895_1WN2A	1WN2A	2.86	1.6788	2.0606
1WN2A	emdecoy1896_1WN2A	1WN2A	2.71	0.7474	1.2797
1WN2A	emdecoy1897_1WN2A	1WN2A	2.56	-0.1840	0.6136
1WN2A	emdecoy1898_1WN2A	1WN2A	2.77	1.4718	1.8810
1WN2A	emdecoy1899_1WN2A	1WN2A	2.98	0.7474	1.2797
1WN2A	emdecoy189_1WN2A	1WN2A	2.45	1.0579	1.5312
1WN2A	emdecoy18_1WN2A	1WN2A	2.53	1.3683	1.7923
1WN2A	emdecoy1900_1WN2A	1WN2A	2.64	0.1265	0.8171
1WN2A	emdecoy1901_1WN2A	1WN2A	2.47	1.9893	2.3344
1WN2A	emdecoy1902_1WN2A	1WN2A	2.27	0.1265	0.8171
1WN2A	emdecoy1903_1WN2A	1WN2A	2.40	2.1962	2.5194
1WN2A	emdecoy1904_1WN2A	1WN2A	3.07	2.0928	2.4267
1WN2A	emdecoy1905_1WN2A	1WN2A	2.78	1.8858	2.2426
1WN2A	emdecoy1906_1WN2A	1WN2A	2.22	0.3334	0.9641
1WN2A	emdecoy1907_1WN2A	1WN2A	2.33	0.0230	0.7468
1WN2A	emdecoy1908_1WN2A	1WN2A	2.48	0.1265	0.8171
1WN2A	emdecoy1909_1WN2A	1WN2A	2.65	1.3683	1.7923
1WN2A	emdecoy190_1WN2A	1WN2A	2.07	1.2648	1.7043
1WN2A	emdecoy1910_1WN2A	1WN2A	2.51	1.8858	2.2426
1WN2A	emdecoy1911_1WN2A	1WN2A	2.98	1.2648	1.7043
1WN2A	emdecoy1912_1WN2A	1WN2A	2.78	-1.1154	0.1684
1WN2A	emdecoy1913_1WN2A	1WN2A	2.14	-0.8050	0.2851
1WN2A	emdecoy1914_1WN2A	1WN2A	2.41	0.1265	0.8171
1WN2A	emdecoy1915_1WN2A	1WN2A	2.91	0.7474	1.2797
1WN2A	emdecoy1916_1WN2A	1WN2A	2.61	0.4369	1.0405
1WN2A	emdecoy1917_1WN2A	1WN2A	2.18	0.1265	0.8171
1WN2A	emdecoy1918_1WN2A	1WN2A	2.37	-0.1840	0.6136
1WN2A	emdecoy1919_1WN2A	1WN2A	1.70	-0.8050	0.2851
1WN2A	emdecoy191_1WN2A	1WN2A	2.06	0.9544	1.4462
1WN2A	emdecoy1920_1WN2A	1WN2A	2.45	-0.3910	0.4914
1WN2A	emdecoy1921_1WN2A	1WN2A	2.18	0.4369	1.0405
1WN2A	emdecoy1922_1WN2A	1WN2A	2.38	0.5404	1.1186
1WN2A	emdecoy1923_1WN2A	1WN2A	2.34	-0.0805	0.6790
1WN2A	emdecoy1924_1WN2A	1WN2A	2.55	0.4369	1.0405
1WN2A	emdecoy1925_1WN2A	1WN2A	2.76	1.0579	1.5312
1WN2A	emdecoy1926_1WN2A	1WN2A	2.73	0.3334	0.9641
1WN2A	emdecoy1927_1WN2A	1WN2A	2.92	0.8509	1.3623
1WN2A	emdecoy1928_1WN2A	1WN2A	1.79	-0.4945	0.4347
1WN2A	emdecoy1929_1WN2A	1WN2A	2.61	0.1265	0.8171
1WN2A	emdecoy192_1WN2A	1WN2A	2.84	2.6102	2.8936
1WN2A	emdecoy1930_1WN2A	1WN2A	1.98	0.2299	0.8895
1WN2A	emdecoy1931_1WN2A	1WN2A	2.13	0.3334	0.9641
1WN2A	emdecoy1932_1WN2A	1WN2A	2.32	-0.1840	0.6136
1WN2A	emdecoy1933_1WN2A	1WN2A	2.33	0.0230	0.7468
1WN2A	emdecoy1934_1WN2A	1WN2A	2.48	-0.2875	0.5510
1WN2A	emdecoy1935_1WN2A	1WN2A	2.29	0.0230	0.7468
1WN2A	emdecoy1936_1WN2A	1WN2A	2.73	2.0928	2.4267
1WN2A	emdecoy1937_1WN2A	1WN2A	2.43	0.6439	1.1984
1WN2A	emdecoy1938_1WN2A	1WN2A	2.47	0.6439	1.1984
1WN2A	emdecoy1939_1WN2A	1WN2A	3.13	2.0928	2.4267
1WN2A	emdecoy193_1WN2A	1WN2A	2.51	1.5753	1.9704
1WN2A	emdecoy1940_1WN2A	1WN2A	2.97	2.1962	2.5194
1WN2A	emdecoy1941_1WN2A	1WN2A	2.49	0.5404	1.1186
1WN2A	emdecoy1942_1WN2A	1WN2A	2.10	0.5404	1.1186
1WN2A	emdecoy1943_1WN2A	1WN2A	2.30	0.2299	0.8895
1WN2A	emdecoy1944_1WN2A	1WN2A	2.35	1.5753	1.9704
1WN2A	emdecoy1945_1WN2A	1WN2A	2.67	0.5404	1.1186
1WN2A	emdecoy1946_1WN2A	1WN2A	2.19	0.2299	0.8895
1WN2A	emdecoy1947_1WN2A	1WN2A	2.44	0.7474	1.2797
1WN2A	emdecoy1948_1WN2A	1WN2A	2.66	0.6439	1.1984
1WN2A	emdecoy1949_1WN2A	1WN2A	2.60	0.7474	1.2797
1WN2A	emdecoy194_1WN2A	1WN2A	2.26	0.9544	1.4462
1WN2A	emdecoy1950_1WN2A	1WN2A	2.39	-0.0805	0.6790
1WN2A	emdecoy1951_1WN2A	1WN2A	2.31	2.4032	2.7059
1WN2A	emdecoy1952_1WN2A	1WN2A	2.34	2.5067	2.7996
1WN2A	emdecoy1953_1WN2A	1WN2A	2.64	0.5404	1.1186
1WN2A	emdecoy1954_1WN2A	1WN2A	2.55	0.0230	0.7468
1WN2A	emdecoy1955_1WN2A	1WN2A	2.47	0.4369	1.0405
1WN2A	emdecoy1956_1WN2A	1WN2A	2.49	0.3334	0.9641
1WN2A	emdecoy1957_1WN2A	1WN2A	2.04	0.1265	0.8171
1WN2A	emdecoy1958_1WN2A	1WN2A	2.68	1.8858	2.2426
1WN2A	emdecoy1959_1WN2A	1WN2A	2.11	0.2299	0.8895
1WN2A	emdecoy195_1WN2A	1WN2A	2.27	0.8509	1.3623
1WN2A	emdecoy1960_1WN2A	1WN2A	2.40	0.2299	0.8895
1WN2A	emdecoy1961_1WN2A	1WN2A	2.35	0.0230	0.7468
1WN2A	emdecoy1962_1WN2A	1WN2A	2.21	0.2299	0.8895
1WN2A	emdecoy1963_1WN2A	1WN2A	2.28	0.3334	0.9641
1WN2A	emdecoy1964_1WN2A	1WN2A	2.28	-0.7015	0.3314
1WN2A	emdecoy1965_1WN2A	1WN2A	2.30	-0.3910	0.4914
1WN2A	emdecoy1966_1WN2A	1WN2A	2.29	0.2299	0.8895
1WN2A	emdecoy1967_1WN2A	1WN2A	1.90	0.0230	0.7468
1WN2A	emdecoy1968_1WN2A	1WN2A	2.37	0.6439	1.1984
1WN2A	emdecoy1969_1WN2A	1WN2A	2.57	0.2299	0.8895
1WN2A	emdecoy196_1WN2A	1WN2A	2.83	1.7823	2.1513
1WN2A	emdecoy1970_1WN2A	1WN2A	2.34	0.3334	0.9641
1WN2A	emdecoy1971_1WN2A	1WN2A	2.55	0.3334	0.9641
1WN2A	emdecoy1972_1WN2A	1WN2A	2.75	0.5404	1.1186
1WN2A	emdecoy1973_1WN2A	1WN2A	2.85	0.9544	1.4462
1WN2A	emdecoy1974_1WN2A	1WN2A	2.79	1.3683	1.7923
1WN2A	emdecoy1975_1WN2A	1WN2A	2.73	0.2299	0.8895
1WN2A	emdecoy1976_1WN2A	1WN2A	2.14	0.2299	0.8895
1WN2A	emdecoy1977_1WN2A	1WN2A	2.28	0.2299	0.8895
1WN2A	emdecoy1978_1WN2A	1WN2A	2.80	0.8509	1.3623
1WN2A	emdecoy1979_1WN2A	1WN2A	2.81	1.0579	1.5312
1WN2A	emdecoy197_1WN2A	1WN2A	2.43	0.9544	1.4462
1WN2A	emdecoy1980_1WN2A	1WN2A	2.15	-0.0805	0.6790
1WN2A	emdecoy1981_1WN2A	1WN2A	2.25	0.1265	0.8171
1WN2A	emdecoy1982_1WN2A	1WN2A	2.97	2.0928	2.4267
1WN2A	emdecoy1983_1WN2A	1WN2A	3.00	2.2997	2.6125
1WN2A	emdecoy1984_1WN2A	1WN2A	2.77	1.9893	2.3344
1WN2A	emdecoy1985_1WN2A	1WN2A	2.95	1.9893	2.3344
1WN2A	emdecoy1986_1WN2A	1WN2A	2.23	0.0230	0.7468
1WN2A	emdecoy1987_1WN2A	1WN2A	2.07	0.2299	0.8895
1WN2A	emdecoy1988_1WN2A	1WN2A	2.38	0.2299	0.8895
1WN2A	emdecoy1989_1WN2A	1WN2A	2.36	0.3334	0.9641
1WN2A	emdecoy198_1WN2A	1WN2A	2.32	2.0928	2.4267
1WN2A	emdecoy1990_1WN2A	1WN2A	2.38	0.2299	0.8895
1WN2A	emdecoy1991_1WN2A	1WN2A	2.56	1.0579	1.5312
1WN2A	emdecoy1992_1WN2A	1WN2A	2.46	-0.3910	0.4914
1WN2A	emdecoy1993_1WN2A	1WN2A	2.29	-0.0805	0.6790
1WN2A	emdecoy1994_1WN2A	1WN2A	2.40	0.6439	1.1984
1WN2A	emdecoy1995_1WN2A	1WN2A	2.51	1.6788	2.0606
1WN2A	emdecoy1996_1WN2A	1WN2A	2.52	1.4718	1.8810
1WN2A	emdecoy1997_1WN2A	1WN2A	2.74	0.5404	1.1186
1WN2A	emdecoy1998_1WN2A	1WN2A	1.95	0.3334	0.9641
1WN2A	emdecoy1999_1WN2A	1WN2A	2.61	0.5404	1.1186
1WN2A	emdecoy199_1WN2A	1WN2A	2.94	0.4369	1.0405
1WN2A	emdecoy19_1WN2A	1WN2A	2.49	1.4718	1.8810
1WN2A	emdecoy1_1WN2A	1WN2A	3.09	0.5404	1.1186
1WN2A	emdecoy2000_1WN2A	1WN2A	2.42	-0.4945	0.4347
1WN2A	emdecoy2001_1WN2A	1WN2A	2.17	-0.3910	0.4914
1WN2A	emdecoy2002_1WN2A	1WN2A	1.75	-0.2875	0.5510
1WN2A	emdecoy2003_1WN2A	1WN2A	2.84	0.7474	1.2797
1WN2A	emdecoy2004_1WN2A	1WN2A	2.72	1.3683	1.7923
1WN2A	emdecoy2005_1WN2A	1WN2A	2.59	-0.4945	0.4347
1WN2A	emdecoy2006_1WN2A	1WN2A	2.61	-0.1840	0.6136
1WN2A	emdecoy2007_1WN2A	1WN2A	2.61	1.6788	2.0606
1WN2A	emdecoy2008_1WN2A	1WN2A	1.66	-0.5980	0.3814
1WN2A	emdecoy2009_1WN2A	1WN2A	1.52	-0.4945	0.4347
1WN2A	emdecoy200_1WN2A	1WN2A	1.69	0.2299	0.8895
1WN2A	emdecoy2010_1WN2A	1WN2A	1.99	0.2299	0.8895
1WN2A	emdecoy2011_1WN2A	1WN2A	2.47	-0.9084	0.2424
1WN2A	emdecoy2012_1WN2A	1WN2A	2.21	-0.4945	0.4347
1WN2A	emdecoy2013_1WN2A	1WN2A	2.40	-0.4945	0.4347
1WN2A	emdecoy2014_1WN2A	1WN2A	2.68	-0.1840	0.6136
1WN2A	emdecoy2015_1WN2A	1WN2A	2.60	0.6439	1.1984
1WN2A	emdecoy2016_1WN2A	1WN2A	2.76	1.1613	1.6173
1WN2A	emdecoy2017_1WN2A	1WN2A	2.89	1.2648	1.7043
1WN2A	emdecoy2018_1WN2A	1WN2A	2.81	1.2648	1.7043
1WN2A	emdecoy2019_1WN2A	1WN2A	2.76	-0.5980	0.3814
1WN2A	emdecoy201_1WN2A	1WN2A	2.49	1.9893	2.3344
1WN2A	emdecoy2020_1WN2A	1WN2A	2.54	-0.3910	0.4914
1WN2A	emdecoy2021_1WN2A	1WN2A	2.96	0.1265	0.8171
1WN2A	emdecoy2022_1WN2A	1WN2A	2.56	0.7474	1.2797
1WN2A	emdecoy2023_1WN2A	1WN2A	2.18	-1.0119	0.2034
1WN2A	emdecoy2024_1WN2A	1WN2A	1.99	1.9893	2.3344
1WN2A	emdecoy2025_1WN2A	1WN2A	2.62	1.6788	2.0606
1WN2A	emdecoy2026_1WN2A	1WN2A	2.86	-0.7015	0.3314
1WN2A	emdecoy2027_1WN2A	1WN2A	2.70	-0.3910	0.4914
1WN2A	emdecoy2028_1WN2A	1WN2A	2.53	1.4718	1.8810
1WN2A	emdecoy2029_1WN2A	1WN2A	2.28	1.6788	2.0606
1WN2A	emdecoy202_1WN2A	1WN2A	2.53	1.8858	2.2426
1WN2A	emdecoy2030_1WN2A	1WN2A	3.11	-0.1840	0.6136
1WN2A	emdecoy2031_1WN2A	1WN2A	2.92	-1.0119	0.2034
1WN2A	emdecoy2032_1WN2A	1WN2A	2.17	2.0928	2.4267
1WN2A	emdecoy2033_1WN2A	1WN2A	2.63	2.0928	2.4267
1WN2A	emdecoy2034_1WN2A	1WN2A	2.48	0.0230	0.7468
1WN2A	emdecoy2035_1WN2A	1WN2A	2.58	0.2299	0.8895
1WN2A	emdecoy2036_1WN2A	1WN2A	2.30	-0.3910	0.4914
1WN2A	emdecoy2037_1WN2A	1WN2A	3.09	0.3334	0.9641
1WN2A	emdecoy2038_1WN2A	1WN2A	2.28	0.2299	0.8895
1WN2A	emdecoy2039_1WN2A	1WN2A	2.91	0.5404	1.1186
1WN2A	emdecoy203_1WN2A	1WN2A	2.48	1.0579	1.5312
1WN2A	emdecoy2040_1WN2A	1WN2A	2.60	0.5404	1.1186
1WN2A	emdecoy2041_1WN2A	1WN2A	3.02	-0.0805	0.6790
1WN2A	emdecoy2042_1WN2A	1WN2A	2.27	2.2997	2.6125
1WN2A	emdecoy2043_1WN2A	1WN2A	2.52	-0.1840	0.6136
1WN2A	emdecoy2044_1WN2A	1WN2A	2.52	-0.1840	0.6136
1WN2A	emdecoy2045_1WN2A	1WN2A	2.68	-0.1840	0.6136
1WN2A	emdecoy2046_1WN2A	1WN2A	2.13	0.0230	0.7468
1WN2A	emdecoy2047_1WN2A	1WN2A	2.82	1.9893	2.3344
1WN2A	emdecoy2048_1WN2A	1WN2A	2.53	2.0928	2.4267
1WN2A	emdecoy2049_1WN2A	1WN2A	2.03	-0.0805	0.6790
1WN2A	emdecoy204_1WN2A	1WN2A	2.53	0.2299	0.8895
1WN2A	emdecoy2050_1WN2A	1WN2A	2.75	-0.5980	0.3814
1WN2A	emdecoy2051_1WN2A	1WN2A	2.77	-0.5980	0.3814
1WN2A	emdecoy2052_1WN2A	1WN2A	1.90	-0.5980	0.3814
1WN2A	emdecoy2053_1WN2A	1WN2A	2.50	0.1265	0.8171
1WN2A	emdecoy2054_1WN2A	1WN2A	2.20	-0.3910	0.4914
1WN2A	emdecoy2055_1WN2A	1WN2A	2.45	0.7474	1.2797
1WN2A	emdecoy2056_1WN2A	1WN2A	3.02	1.4718	1.8810
1WN2A	emdecoy2057_1WN2A	1WN2A	3.00	2.0928	2.4267
1WN2A	emdecoy2058_1WN2A	1WN2A	2.54	1.2648	1.7043
1WN2A	emdecoy2059_1WN2A	1WN2A	2.80	0.4369	1.0405
1WN2A	emdecoy205_1WN2A	1WN2A	2.82	0.4369	1.0405
1WN2A	emdecoy2060_1WN2A	1WN2A	2.71	1.1613	1.6173
1WN2A	emdecoy2061_1WN2A	1WN2A	1.71	-0.4945	0.4347
1WN2A	emdecoy2062_1WN2A	1WN2A	2.63	-0.0805	0.6790
1WN2A	emdecoy2063_1WN2A	1WN2A	2.49	-0.8050	0.2851
1WN2A	emdecoy2064_1WN2A	1WN2A	2.69	0.3334	0.9641
1WN2A	emdecoy2065_1WN2A	1WN2A	3.02	-1.1154	0.1684
1WN2A	emdecoy2066_1WN2A	1WN2A	2.51	0.3334	0.9641
1WN2A	emdecoy2067_1WN2A	1WN2A	3.01	0.3334	0.9641
1WN2A	emdecoy2068_1WN2A	1WN2A	2.34	-0.0805	0.6790
1WN2A	emdecoy2069_1WN2A	1WN2A	2.78	0.1265	0.8171
1WN2A	emdecoy206_1WN2A	1WN2A	1.82	0.2299	0.8895
1WN2A	emdecoy2070_1WN2A	1WN2A	2.68	1.4718	1.8810
1WN2A	emdecoy2071_1WN2A	1WN2A	2.33	1.5753	1.9704
1WN2A	emdecoy2072_1WN2A	1WN2A	2.62	1.7823	2.1513
1WN2A	emdecoy2073_1WN2A	1WN2A	1.91	1.9893	2.3344
1WN2A	emdecoy2074_1WN2A	1WN2A	2.89	-0.7015	0.3314
1WN2A	emdecoy2075_1WN2A	1WN2A	2.76	0.1265	0.8171
1WN2A	emdecoy2076_1WN2A	1WN2A	2.40	1.5753	1.9704
1WN2A	emdecoy2077_1WN2A	1WN2A	2.42	0.0230	0.7468
1WN2A	emdecoy2078_1WN2A	1WN2A	2.08	-0.8050	0.2851
1WN2A	emdecoy2079_1WN2A	1WN2A	2.37	-0.7015	0.3314
1WN2A	emdecoy207_1WN2A	1WN2A	2.88	1.7823	2.1513
1WN2A	emdecoy2080_1WN2A	1WN2A	2.77	-1.0119	0.2034
1WN2A	emdecoy2081_1WN2A	1WN2A	2.41	0.0230	0.7468
1WN2A	emdecoy2082_1WN2A	1WN2A	2.52	-0.4945	0.4347
1WN2A	emdecoy2083_1WN2A	1WN2A	2.39	0.1265	0.8171
1WN2A	emdecoy2084_1WN2A	1WN2A	2.68	0.0230	0.7468
1WN2A	emdecoy2085_1WN2A	1WN2A	2.84	3.0242	3.2722
1WN2A	emdecoy2086_1WN2A	1WN2A	2.83	0.1265	0.8171
1WN2A	emdecoy2087_1WN2A	1WN2A	2.21	0.0230	0.7468
1WN2A	emdecoy2088_1WN2A	1WN2A	2.89	0.4369	1.0405
1WN2A	emdecoy2089_1WN2A	1WN2A	2.55	1.0579	1.5312
1WN2A	emdecoy208_1WN2A	1WN2A	1.75	0.2299	0.8895
1WN2A	emdecoy2090_1WN2A	1WN2A	2.70	0.9544	1.4462
1WN2A	emdecoy2091_1WN2A	1WN2A	2.55	1.8858	2.2426
1WN2A	emdecoy2092_1WN2A	1WN2A	2.75	0.1265	0.8171
1WN2A	emdecoy2093_1WN2A	1WN2A	2.43	1.7823	2.1513
1WN2A	emdecoy2094_1WN2A	1WN2A	2.72	-0.0805	0.6790
1WN2A	emdecoy2095_1WN2A	1WN2A	2.63	-0.1840	0.6136
1WN2A	emdecoy2096_1WN2A	1WN2A	2.63	-0.1840	0.6136
1WN2A	emdecoy2097_1WN2A	1WN2A	2.48	1.5753	1.9704
1WN2A	emdecoy2098_1WN2A	1WN2A	2.57	-0.1840	0.6136
1WN2A	emdecoy2099_1WN2A	1WN2A	2.77	0.0230	0.7468
1WN2A	emdecoy209_1WN2A	1WN2A	2.92	0.3334	0.9641
1WN2A	emdecoy20_1WN2A	1WN2A	2.61	1.1613	1.6173
1WN2A	emdecoy2100_1WN2A	1WN2A	2.58	-0.7015	0.3314
1WN2A	emdecoy2101_1WN2A	1WN2A	2.65	-0.3910	0.4914
1WN2A	emdecoy2102_1WN2A	1WN2A	2.65	0.5404	1.1186
1WN2A	emdecoy2103_1WN2A	1WN2A	2.79	0.9544	1.4462
1WN2A	emdecoy2104_1WN2A	1WN2A	2.59	0.1265	0.8171
1WN2A	emdecoy2105_1WN2A	1WN2A	2.65	-0.5980	0.3814
1WN2A	emdecoy2106_1WN2A	1WN2A	2.09	-0.1840	0.6136
1WN2A	emdecoy2107_1WN2A	1WN2A	2.72	1.2648	1.7043
1WN2A	emdecoy2108_1WN2A	1WN2A	2.71	0.7474	1.2797
1WN2A	emdecoy2109_1WN2A	1WN2A	2.66	1.4718	1.8810
1WN2A	emdecoy210_1WN2A	1WN2A	2.61	1.5753	1.9704
1WN2A	emdecoy2110_1WN2A	1WN2A	2.48	-0.1840	0.6136
1WN2A	emdecoy2111_1WN2A	1WN2A	2.35	0.6439	1.1984
1WN2A	emdecoy2112_1WN2A	1WN2A	2.90	-0.8050	0.2851
1WN2A	emdecoy2113_1WN2A	1WN2A	2.60	0.1265	0.8171
1WN2A	emdecoy2114_1WN2A	1WN2A	2.49	0.0230	0.7468
1WN2A	emdecoy2115_1WN2A	1WN2A	2.89	0.0230	0.7468
1WN2A	emdecoy2116_1WN2A	1WN2A	2.45	-0.0805	0.6790
1WN2A	emdecoy2117_1WN2A	1WN2A	2.58	-0.9084	0.2424
1WN2A	emdecoy2118_1WN2A	1WN2A	3.09	0.2299	0.8895
1WN2A	emdecoy2119_1WN2A	1WN2A	2.93	1.3683	1.7923
1WN2A	emdecoy211_1WN2A	1WN2A	2.51	0.7474	1.2797
1WN2A	emdecoy2120_1WN2A	1WN2A	2.75	-0.0805	0.6790
1WN2A	emdecoy2121_1WN2A	1WN2A	1.72	1.7823	2.1513
1WN2A	emdecoy2122_1WN2A	1WN2A	2.63	0.2299	0.8895
1WN2A	emdecoy2123_1WN2A	1WN2A	2.30	0.3334	0.9641
1WN2A	emdecoy2124_1WN2A	1WN2A	2.60	-0.8050	0.2851
1WN2A	emdecoy2125_1WN2A	1WN2A	2.32	-0.4945	0.4347
1WN2A	emdecoy2126_1WN2A	1WN2A	2.12	0.2299	0.8895
1WN2A	emdecoy2127_1WN2A	1WN2A	2.55	1.4718	1.8810
1WN2A	emdecoy2128_1WN2A	1WN2A	2.06	-0.4945	0.4347
1WN2A	emdecoy2129_1WN2A	1WN2A	2.84	0.2299	0.8895
1WN2A	emdecoy212_1WN2A	1WN2A	3.01	1.0579	1.5312
1WN2A	emdecoy2130_1WN2A	1WN2A	2.37	-0.5980	0.3814
1WN2A	emdecoy2131_1WN2A	1WN2A	2.43	1.4718	1.8810
1WN2A	emdecoy2132_1WN2A	1WN2A	2.98	-0.2875	0.5510
1WN2A	emdecoy2133_1WN2A	1WN2A	2.53	0.9544	1.4462
1WN2A	emdecoy2134_1WN2A	1WN2A	2.56	0.3334	0.9641
1WN2A	emdecoy2135_1WN2A	1WN2A	2.86	0.0230	0.7468
1WN2A	emdecoy2136_1WN2A	1WN2A	2.53	2.4032	2.7059
1WN2A	emdecoy2137_1WN2A	1WN2A	2.42	-0.4945	0.4347
1WN2A	emdecoy2138_1WN2A	1WN2A	2.42	1.7823	2.1513
1WN2A	emdecoy2139_1WN2A	1WN2A	2.45	1.8858	2.2426
1WN2A	emdecoy213_1WN2A	1WN2A	2.87	2.1962	2.5194
1WN2A	emdecoy2140_1WN2A	1WN2A	2.47	2.4032	2.7059
1WN2A	emdecoy2141_1WN2A	1WN2A	2.59	0.5404	1.1186
1WN2A	emdecoy2142_1WN2A	1WN2A	2.54	1.8858	2.2426
1WN2A	emdecoy2143_1WN2A	1WN2A	2.76	0.0230	0.7468
1WN2A	emdecoy2144_1WN2A	1WN2A	2.56	2.6102	2.8936
1WN2A	emdecoy2145_1WN2A	1WN2A	2.30	0.0230	0.7468
1WN2A	emdecoy2146_1WN2A	1WN2A	2.30	0.0230	0.7468
1WN2A	emdecoy2147_1WN2A	1WN2A	2.16	0.3334	0.9641
1WN2A	emdecoy2148_1WN2A	1WN2A	2.96	0.4369	1.0405
1WN2A	emdecoy2149_1WN2A	1WN2A	3.05	0.3334	0.9641
1WN2A	emdecoy214_1WN2A	1WN2A	2.62	1.5753	1.9704
1WN2A	emdecoy2150_1WN2A	1WN2A	2.33	0.7474	1.2797
1WN2A	emdecoy2151_1WN2A	1WN2A	2.55	0.4369	1.0405
1WN2A	emdecoy2152_1WN2A	1WN2A	1.83	-0.3910	0.4914
1WN2A	emdecoy2153_1WN2A	1WN2A	3.12	1.0579	1.5312
1WN2A	emdecoy2154_1WN2A	1WN2A	2.52	0.6439	1.1984
1WN2A	emdecoy2155_1WN2A	1WN2A	3.02	2.0928	2.4267
1WN2A	emdecoy2156_1WN2A	1WN2A	2.56	0.1265	0.8171
1WN2A	emdecoy2157_1WN2A	1WN2A	2.57	0.3334	0.9641
1WN2A	emdecoy2158_1WN2A	1WN2A	2.26	1.6788	2.0606
1WN2A	emdecoy2159_1WN2A	1WN2A	2.53	1.3683	1.7923
1WN2A	emdecoy215_1WN2A	1WN2A	2.79	1.8858	2.2426
1WN2A	emdecoy2160_1WN2A	1WN2A	2.79	0.8509	1.3623
1WN2A	emdecoy2161_1WN2A	1WN2A	2.33	1.7823	2.1513
1WN2A	emdecoy2162_1WN2A	1WN2A	2.16	0.5404	1.1186
1WN2A	emdecoy2163_1WN2A	1WN2A	1.89	-0.1840	0.6136
1WN2A	emdecoy2164_1WN2A	1WN2A	2.57	0.1265	0.8171
1WN2A	emdecoy2165_1WN2A	1WN2A	2.34	-0.0805	0.6790
1WN2A	emdecoy2166_1WN2A	1WN2A	2.50	0.4369	1.0405
1WN2A	emdecoy2167_1WN2A	1WN2A	2.06	-0.8050	0.2851
1WN2A	emdecoy2168_1WN2A	1WN2A	2.22	0.4369	1.0405
1WN2A	emdecoy2169_1WN2A	1WN2A	2.55	0.7474	1.2797
1WN2A	emdecoy216_1WN2A	1WN2A	2.57	0.0230	0.7468
1WN2A	emdecoy2170_1WN2A	1WN2A	1.95	1.7823	2.1513
1WN2A	emdecoy2171_1WN2A	1WN2A	2.62	0.1265	0.8171
1WN2A	emdecoy2172_1WN2A	1WN2A	2.09	1.9893	2.3344
1WN2A	emdecoy2173_1WN2A	1WN2A	2.84	-0.1840	0.6136
1WN2A	emdecoy2174_1WN2A	1WN2A	2.30	0.6439	1.1984
1WN2A	emdecoy2175_1WN2A	1WN2A	2.67	-0.1840	0.6136
1WN2A	emdecoy2176_1WN2A	1WN2A	2.59	-0.5980	0.3814
1WN2A	emdecoy2177_1WN2A	1WN2A	2.48	-0.8050	0.2851
1WN2A	emdecoy2178_1WN2A	1WN2A	2.29	1.5753	1.9704
1WN2A	emdecoy2179_1WN2A	1WN2A	2.70	1.3683	1.7923
1WN2A	emdecoy217_1WN2A	1WN2A	2.92	2.2997	2.6125
1WN2A	emdecoy2180_1WN2A	1WN2A	2.92	0.0230	0.7468
1WN2A	emdecoy2181_1WN2A	1WN2A	2.49	-0.4945	0.4347
1WN2A	emdecoy2182_1WN2A	1WN2A	2.53	-0.8050	0.2851
1WN2A	emdecoy2183_1WN2A	1WN2A	2.48	-0.0805	0.6790
1WN2A	emdecoy2184_1WN2A	1WN2A	2.48	1.2648	1.7043
1WN2A	emdecoy2185_1WN2A	1WN2A	2.42	-0.0805	0.6790
1WN2A	emdecoy2186_1WN2A	1WN2A	2.52	0.2299	0.8895
1WN2A	emdecoy2187_1WN2A	1WN2A	2.66	1.8858	2.2426
1WN2A	emdecoy2188_1WN2A	1WN2A	2.85	0.5404	1.1186
1WN2A	emdecoy2189_1WN2A	1WN2A	3.05	2.6102	2.8936
1WN2A	emdecoy218_1WN2A	1WN2A	2.05	1.4718	1.8810
1WN2A	emdecoy2190_1WN2A	1WN2A	2.44	1.9893	2.3344
1WN2A	emdecoy2191_1WN2A	1WN2A	2.54	2.0928	2.4267
1WN2A	emdecoy2192_1WN2A	1WN2A	2.37	0.3334	0.9641
1WN2A	emdecoy2193_1WN2A	1WN2A	2.67	0.2299	0.8895
1WN2A	emdecoy2194_1WN2A	1WN2A	2.17	-0.2875	0.5510
1WN2A	emdecoy2195_1WN2A	1WN2A	2.40	2.1962	2.5194
1WN2A	emdecoy2196_1WN2A	1WN2A	2.54	0.0230	0.7468
1WN2A	emdecoy2197_1WN2A	1WN2A	2.79	0.2299	0.8895
1WN2A	emdecoy2198_1WN2A	1WN2A	2.13	0.3334	0.9641
1WN2A	emdecoy2199_1WN2A	1WN2A	2.71	0.1265	0.8171
1WN2A	emdecoy219_1WN2A	1WN2A	1.54	0.2299	0.8895
1WN2A	emdecoy21_1WN2A	1WN2A	2.82	1.1613	1.6173
1WN2A	emdecoy2200_1WN2A	1WN2A	2.24	-0.1840	0.6136
1WN2A	emdecoy2201_1WN2A	1WN2A	2.56	-0.1840	0.6136
1WN2A	emdecoy2202_1WN2A	1WN2A	2.64	0.0230	0.7468
1WN2A	emdecoy2203_1WN2A	1WN2A	2.57	-0.1840	0.6136
1WN2A	emdecoy2204_1WN2A	1WN2A	2.78	0.3334	0.9641
1WN2A	emdecoy2205_1WN2A	1WN2A	2.47	0.1265	0.8171
1WN2A	emdecoy2206_1WN2A	1WN2A	2.66	1.7823	2.1513
1WN2A	emdecoy2207_1WN2A	1WN2A	2.37	1.8858	2.2426
1WN2A	emdecoy2208_1WN2A	1WN2A	2.40	0.5404	1.1186
1WN2A	emdecoy2209_1WN2A	1WN2A	2.29	1.9893	2.3344
1WN2A	emdecoy220_1WN2A	1WN2A	2.64	1.8858	2.2426
1WN2A	emdecoy2210_1WN2A	1WN2A	2.41	0.1265	0.8171
1WN2A	emdecoy2211_1WN2A	1WN2A	2.76	0.3334	0.9641
1WN2A	emdecoy2212_1WN2A	1WN2A	2.28	0.0230	0.7468
1WN2A	emdecoy2213_1WN2A	1WN2A	2.08	0.9544	1.4462
1WN2A	emdecoy2214_1WN2A	1WN2A	2.63	0.5404	1.1186
1WN2A	emdecoy2215_1WN2A	1WN2A	2.54	0.0230	0.7468
1WN2A	emdecoy2216_1WN2A	1WN2A	2.06	-0.7015	0.3314
1WN2A	emdecoy2217_1WN2A	1WN2A	2.08	0.4369	1.0405
1WN2A	emdecoy2218_1WN2A	1WN2A	2.01	-0.8050	0.2851
1WN2A	emdecoy2219_1WN2A	1WN2A	2.16	-0.7015	0.3314
1WN2A	emdecoy221_1WN2A	1WN2A	2.90	-0.5980	0.3814
1WN2A	emdecoy2220_1WN2A	1WN2A	2.43	0.5404	1.1186
1WN2A	emdecoy2221_1WN2A	1WN2A	2.06	0.4369	1.0405
1WN2A	emdecoy2222_1WN2A	1WN2A	3.10	0.1265	0.8171
1WN2A	emdecoy2223_1WN2A	1WN2A	1.89	-0.0805	0.6790
1WN2A	emdecoy2224_1WN2A	1WN2A	2.47	0.4369	1.0405
1WN2A	emdecoy2225_1WN2A	1WN2A	2.43	0.9544	1.4462
1WN2A	emdecoy2226_1WN2A	1WN2A	2.76	0.2299	0.8895
1WN2A	emdecoy2227_1WN2A	1WN2A	2.96	-0.1840	0.6136
1WN2A	emdecoy2228_1WN2A	1WN2A	2.48	0.3334	0.9641
1WN2A	emdecoy2229_1WN2A	1WN2A	2.38	0.5404	1.1186
1WN2A	emdecoy222_1WN2A	1WN2A	3.06	1.7823	2.1513
1WN2A	emdecoy2230_1WN2A	1WN2A	2.73	1.5753	1.9704
1WN2A	emdecoy2231_1WN2A	1WN2A	2.73	0.9544	1.4462
1WN2A	emdecoy2232_1WN2A	1WN2A	2.61	-0.0805	0.6790
1WN2A	emdecoy2233_1WN2A	1WN2A	2.63	0.1265	0.8171
1WN2A	emdecoy2234_1WN2A	1WN2A	2.90	0.1265	0.8171
1WN2A	emdecoy2235_1WN2A	1WN2A	2.51	0.1265	0.8171
1WN2A	emdecoy2236_1WN2A	1WN2A	2.42	0.3334	0.9641
1WN2A	emdecoy2237_1WN2A	1WN2A	2.44	1.7823	2.1513
1WN2A	emdecoy2238_1WN2A	1WN2A	2.37	1.8858	2.2426
1WN2A	emdecoy2239_1WN2A	1WN2A	2.73	0.1265	0.8171
1WN2A	emdecoy223_1WN2A	1WN2A	2.92	-0.0805	0.6790
1WN2A	emdecoy2240_1WN2A	1WN2A	2.49	0.4369	1.0405
1WN2A	emdecoy2241_1WN2A	1WN2A	2.65	0.4369	1.0405
1WN2A	emdecoy2242_1WN2A	1WN2A	2.46	-0.0805	0.6790
1WN2A	emdecoy2243_1WN2A	1WN2A	2.41	-0.0805	0.6790
1WN2A	emdecoy2244_1WN2A	1WN2A	3.06	-0.1840	0.6136
1WN2A	emdecoy2245_1WN2A	1WN2A	2.82	0.5404	1.1186
1WN2A	emdecoy2246_1WN2A	1WN2A	2.56	1.9893	2.3344
1WN2A	emdecoy2247_1WN2A	1WN2A	2.71	0.2299	0.8895
1WN2A	emdecoy2248_1WN2A	1WN2A	2.71	-0.1840	0.6136
1WN2A	emdecoy2249_1WN2A	1WN2A	2.11	0.3334	0.9641
1WN2A	emdecoy224_1WN2A	1WN2A	1.94	0.2299	0.8895
1WN2A	emdecoy2250_1WN2A	1WN2A	2.80	-0.3910	0.4914
1WN2A	emdecoy2251_1WN2A	1WN2A	2.03	-0.1840	0.6136
1WN2A	emdecoy2252_1WN2A	1WN2A	2.68	-0.1840	0.6136
1WN2A	emdecoy2253_1WN2A	1WN2A	2.84	0.0230	0.7468
1WN2A	emdecoy2254_1WN2A	1WN2A	2.58	-0.1840	0.6136
1WN2A	emdecoy2255_1WN2A	1WN2A	2.45	1.6788	2.0606
1WN2A	emdecoy2256_1WN2A	1WN2A	2.38	0.0230	0.7468
1WN2A	emdecoy2257_1WN2A	1WN2A	2.58	0.0230	0.7468
1WN2A	emdecoy2258_1WN2A	1WN2A	2.49	0.1265	0.8171
1WN2A	emdecoy2259_1WN2A	1WN2A	2.75	0.2299	0.8895
1WN2A	emdecoy225_1WN2A	1WN2A	2.57	-0.0805	0.6790
1WN2A	emdecoy2260_1WN2A	1WN2A	2.42	1.8858	2.2426
1WN2A	emdecoy2261_1WN2A	1WN2A	2.50	-0.3910	0.4914
1WN2A	emdecoy2262_1WN2A	1WN2A	2.08	0.2299	0.8895
1WN2A	emdecoy2263_1WN2A	1WN2A	2.52	0.6439	1.1984
1WN2A	emdecoy2264_1WN2A	1WN2A	2.55	0.9544	1.4462
1WN2A	emdecoy2265_1WN2A	1WN2A	2.64	0.3334	0.9641
1WN2A	emdecoy2266_1WN2A	1WN2A	2.51	-0.0805	0.6790
1WN2A	emdecoy2267_1WN2A	1WN2A	2.34	0.4369	1.0405
1WN2A	emdecoy2268_1WN2A	1WN2A	2.22	1.5753	1.9704
1WN2A	emdecoy2269_1WN2A	1WN2A	1.88	1.7823	2.1513
1WN2A	emdecoy226_1WN2A	1WN2A	2.67	2.5067	2.7996
1WN2A	emdecoy2270_1WN2A	1WN2A	2.74	0.2299	0.8895
1WN2A	emdecoy2271_1WN2A	1WN2A	2.87	0.1265	0.8171
1WN2A	emdecoy2272_1WN2A	1WN2A	2.84	0.6439	1.1984
1WN2A	emdecoy2273_1WN2A	1WN2A	2.59	-0.2875	0.5510
1WN2A	emdecoy2274_1WN2A	1WN2A	2.90	0.1265	0.8171
1WN2A	emdecoy2275_1WN2A	1WN2A	2.43	0.3334	0.9641
1WN2A	emdecoy2276_1WN2A	1WN2A	2.58	0.5404	1.1186
1WN2A	emdecoy2277_1WN2A	1WN2A	2.72	0.4369	1.0405
1WN2A	emdecoy2278_1WN2A	1WN2A	2.66	1.0579	1.5312
1WN2A	emdecoy2279_1WN2A	1WN2A	2.13	-0.4945	0.4347
1WN2A	emdecoy227_1WN2A	1WN2A	3.23	-0.1840	0.6136
1WN2A	emdecoy2280_1WN2A	1WN2A	2.57	-0.0805	0.6790
1WN2A	emdecoy2281_1WN2A	1WN2A	2.90	-0.0805	0.6790
1WN2A	emdecoy2282_1WN2A	1WN2A	2.35	0.2299	0.8895
1WN2A	emdecoy2283_1WN2A	1WN2A	2.48	-0.1840	0.6136
1WN2A	emdecoy2284_1WN2A	1WN2A	2.52	-0.3910	0.4914
1WN2A	emdecoy2285_1WN2A	1WN2A	2.55	1.4718	1.8810
1WN2A	emdecoy2286_1WN2A	1WN2A	2.49	2.0928	2.4267
1WN2A	emdecoy2287_1WN2A	1WN2A	2.44	0.3334	0.9641
1WN2A	emdecoy2288_1WN2A	1WN2A	2.22	-0.1840	0.6136
1WN2A	emdecoy2289_1WN2A	1WN2A	2.16	-0.7015	0.3314
1WN2A	emdecoy228_1WN2A	1WN2A	2.48	2.4032	2.7059
1WN2A	emdecoy2290_1WN2A	1WN2A	2.15	-0.8050	0.2851
1WN2A	emdecoy2291_1WN2A	1WN2A	2.50	-0.1840	0.6136
1WN2A	emdecoy2292_1WN2A	1WN2A	2.77	0.0230	0.7468
1WN2A	emdecoy2293_1WN2A	1WN2A	2.84	0.4369	1.0405
1WN2A	emdecoy2294_1WN2A	1WN2A	2.57	0.2299	0.8895
1WN2A	emdecoy2295_1WN2A	1WN2A	2.96	0.2299	0.8895
1WN2A	emdecoy2296_1WN2A	1WN2A	2.42	-0.8050	0.2851
1WN2A	emdecoy2297_1WN2A	1WN2A	2.46	-0.8050	0.2851
1WN2A	emdecoy2298_1WN2A	1WN2A	2.51	-0.2875	0.5510
1WN2A	emdecoy2299_1WN2A	1WN2A	2.28	0.0230	0.7468
1WN2A	emdecoy229_1WN2A	1WN2A	2.48	2.5067	2.7996
1WN2A	emdecoy22_1WN2A	1WN2A	2.90	-0.0805	0.6790
1WN2A	emdecoy2300_1WN2A	1WN2A	2.68	1.4718	1.8810
1WN2A	emdecoy2301_1WN2A	1WN2A	2.82	1.3683	1.7923
1WN2A	emdecoy2302_1WN2A	1WN2A	2.32	1.6788	2.0606
1WN2A	emdecoy2303_1WN2A	1WN2A	2.45	1.8858	2.2426
1WN2A	emdecoy2304_1WN2A	1WN2A	2.52	1.5753	1.9704
1WN2A	emdecoy2305_1WN2A	1WN2A	2.56	-0.1840	0.6136
1WN2A	emdecoy2306_1WN2A	1WN2A	2.30	0.1265	0.8171
1WN2A	emdecoy2307_1WN2A	1WN2A	2.69	0.1265	0.8171
1WN2A	emdecoy2308_1WN2A	1WN2A	2.56	-0.0805	0.6790
1WN2A	emdecoy2309_1WN2A	1WN2A	2.28	0.1265	0.8171
1WN2A	emdecoy230_1WN2A	1WN2A	2.62	0.9544	1.4462
1WN2A	emdecoy2310_1WN2A	1WN2A	2.63	0.0230	0.7468
1WN2A	emdecoy2311_1WN2A	1WN2A	2.50	0.0230	0.7468
1WN2A	emdecoy2312_1WN2A	1WN2A	2.37	1.9893	2.3344
1WN2A	emdecoy2313_1WN2A	1WN2A	2.54	-0.0805	0.6790
1WN2A	emdecoy2314_1WN2A	1WN2A	2.76	0.2299	0.8895
1WN2A	emdecoy2315_1WN2A	1WN2A	2.25	0.9544	1.4462
1WN2A	emdecoy2316_1WN2A	1WN2A	2.94	0.0230	0.7468
1WN2A	emdecoy2317_1WN2A	1WN2A	2.36	1.7823	2.1513
1WN2A	emdecoy2318_1WN2A	1WN2A	2.60	0.2299	0.8895
1WN2A	emdecoy2319_1WN2A	1WN2A	2.40	0.2299	0.8895
1WN2A	emdecoy231_1WN2A	1WN2A	2.57	0.7474	1.2797
1WN2A	emdecoy2320_1WN2A	1WN2A	2.59	0.2299	0.8895
1WN2A	emdecoy2321_1WN2A	1WN2A	2.90	0.4369	1.0405
1WN2A	emdecoy2322_1WN2A	1WN2A	2.09	-0.5980	0.3814
1WN2A	emdecoy2323_1WN2A	1WN2A	2.18	0.2299	0.8895
1WN2A	emdecoy2324_1WN2A	1WN2A	2.40	0.3334	0.9641
1WN2A	emdecoy2325_1WN2A	1WN2A	2.51	-0.5980	0.3814
1WN2A	emdecoy2326_1WN2A	1WN2A	2.62	0.1265	0.8171
1WN2A	emdecoy2327_1WN2A	1WN2A	2.89	0.6439	1.1984
1WN2A	emdecoy2328_1WN2A	1WN2A	3.12	0.4369	1.0405
1WN2A	emdecoy2329_1WN2A	1WN2A	2.85	0.8509	1.3623
1WN2A	emdecoy232_1WN2A	1WN2A	2.12	0.2299	0.8895
1WN2A	emdecoy2330_1WN2A	1WN2A	2.12	0.8509	1.3623
1WN2A	emdecoy2331_1WN2A	1WN2A	2.70	0.2299	0.8895
1WN2A	emdecoy2332_1WN2A	1WN2A	2.15	0.3334	0.9641
1WN2A	emdecoy2333_1WN2A	1WN2A	2.34	0.0230	0.7468
1WN2A	emdecoy2334_1WN2A	1WN2A	2.49	-0.1840	0.6136
1WN2A	emdecoy2335_1WN2A	1WN2A	2.38	0.1265	0.8171
1WN2A	emdecoy2336_1WN2A	1WN2A	2.49	-0.2875	0.5510
1WN2A	emdecoy2337_1WN2A	1WN2A	2.12	-0.1840	0.6136
1WN2A	emdecoy2338_1WN2A	1WN2A	3.02	-0.2875	0.5510
1WN2A	emdecoy2339_1WN2A	1WN2A	2.43	0.5404	1.1186
1WN2A	emdecoy233_1WN2A	1WN2A	2.60	1.1613	1.6173
1WN2A	emdecoy2340_1WN2A	1WN2A	2.19	-0.2875	0.5510
1WN2A	emdecoy2341_1WN2A	1WN2A	2.74	0.2299	0.8895
1WN2A	emdecoy2342_1WN2A	1WN2A	2.26	-0.5980	0.3814
1WN2A	emdecoy2343_1WN2A	1WN2A	2.63	-0.1840	0.6136
1WN2A	emdecoy2344_1WN2A	1WN2A	2.40	-0.7015	0.3314
1WN2A	emdecoy2345_1WN2A	1WN2A	2.42	-0.8050	0.2851
1WN2A	emdecoy2346_1WN2A	1WN2A	2.80	0.2299	0.8895
1WN2A	emdecoy2347_1WN2A	1WN2A	2.75	0.4369	1.0405
1WN2A	emdecoy2348_1WN2A	1WN2A	2.99	0.2299	0.8895
1WN2A	emdecoy2349_1WN2A	1WN2A	2.85	-0.7015	0.3314
1WN2A	emdecoy234_1WN2A	1WN2A	2.50	0.1265	0.8171
1WN2A	emdecoy2350_1WN2A	1WN2A	2.30	1.1613	1.6173
1WN2A	emdecoy2351_1WN2A	1WN2A	2.43	1.6788	2.0606
1WN2A	emdecoy2352_1WN2A	1WN2A	3.11	1.3683	1.7923
1WN2A	emdecoy2353_1WN2A	1WN2A	2.98	0.8509	1.3623
1WN2A	emdecoy2354_1WN2A	1WN2A	2.98	0.2299	0.8895
1WN2A	emdecoy2355_1WN2A	1WN2A	2.60	0.3334	0.9641
1WN2A	emdecoy2356_1WN2A	1WN2A	2.16	0.0230	0.7468
1WN2A	emdecoy2357_1WN2A	1WN2A	1.89	-0.4945	0.4347
1WN2A	emdecoy2358_1WN2A	1WN2A	1.98	-0.3910	0.4914
1WN2A	emdecoy2359_1WN2A	1WN2A	2.70	-0.3910	0.4914
1WN2A	emdecoy235_1WN2A	1WN2A	2.58	2.0928	2.4267
1WN2A	emdecoy2360_1WN2A	1WN2A	2.62	0.8509	1.3623
1WN2A	emdecoy2361_1WN2A	1WN2A	3.03	-0.0805	0.6790
1WN2A	emdecoy2362_1WN2A	1WN2A	2.63	0.5404	1.1186
1WN2A	emdecoy2363_1WN2A	1WN2A	2.51	0.0230	0.7468
1WN2A	emdecoy2364_1WN2A	1WN2A	2.53	0.1265	0.8171
1WN2A	emdecoy2365_1WN2A	1WN2A	2.63	1.3683	1.7923
1WN2A	emdecoy2366_1WN2A	1WN2A	2.67	1.2648	1.7043
1WN2A	emdecoy2367_1WN2A	1WN2A	2.78	0.2299	0.8895
1WN2A	emdecoy2368_1WN2A	1WN2A	2.83	0.1265	0.8171
1WN2A	emdecoy2369_1WN2A	1WN2A	2.64	0.2299	0.8895
1WN2A	emdecoy236_1WN2A	1WN2A	2.11	1.0579	1.5312
1WN2A	emdecoy2370_1WN2A	1WN2A	2.71	-0.0805	0.6790
1WN2A	emdecoy2371_1WN2A	1WN2A	2.55	0.3334	0.9641
1WN2A	emdecoy2372_1WN2A	1WN2A	2.88	0.2299	0.8895
1WN2A	emdecoy2373_1WN2A	1WN2A	2.85	0.3334	0.9641
1WN2A	emdecoy2374_1WN2A	1WN2A	2.70	0.3334	0.9641
1WN2A	emdecoy2375_1WN2A	1WN2A	2.84	0.2299	0.8895
1WN2A	emdecoy2376_1WN2A	1WN2A	2.51	0.3334	0.9641
1WN2A	emdecoy2377_1WN2A	1WN2A	3.00	0.4369	1.0405
1WN2A	emdecoy2378_1WN2A	1WN2A	2.77	0.2299	0.8895
1WN2A	emdecoy2379_1WN2A	1WN2A	2.15	-0.1840	0.6136
1WN2A	emdecoy237_1WN2A	1WN2A	2.34	1.3683	1.7923
1WN2A	emdecoy2380_1WN2A	1WN2A	2.42	0.3334	0.9641
1WN2A	emdecoy2381_1WN2A	1WN2A	2.79	0.2299	0.8895
1WN2A	emdecoy2382_1WN2A	1WN2A	2.55	0.1265	0.8171
1WN2A	emdecoy2383_1WN2A	1WN2A	3.02	0.1265	0.8171
1WN2A	emdecoy2384_1WN2A	1WN2A	2.36	-0.4945	0.4347
1WN2A	emdecoy2385_1WN2A	1WN2A	2.20	0.0230	0.7468
1WN2A	emdecoy2386_1WN2A	1WN2A	2.06	-0.8050	0.2851
1WN2A	emdecoy2387_1WN2A	1WN2A	2.62	-0.9084	0.2424
1WN2A	emdecoy2388_1WN2A	1WN2A	2.35	-0.3910	0.4914
1WN2A	emdecoy2389_1WN2A	1WN2A	2.34	0.2299	0.8895
1WN2A	emdecoy238_1WN2A	1WN2A	2.68	1.1613	1.6173
1WN2A	emdecoy2390_1WN2A	1WN2A	2.67	0.3334	0.9641
1WN2A	emdecoy2391_1WN2A	1WN2A	2.45	-0.0805	0.6790
1WN2A	emdecoy2392_1WN2A	1WN2A	2.79	-0.8050	0.2851
1WN2A	emdecoy2393_1WN2A	1WN2A	2.14	-0.2875	0.5510
1WN2A	emdecoy2394_1WN2A	1WN2A	2.13	-0.2875	0.5510
1WN2A	emdecoy2395_1WN2A	1WN2A	2.36	-0.9084	0.2424
1WN2A	emdecoy2396_1WN2A	1WN2A	2.70	0.6439	1.1984
1WN2A	emdecoy2397_1WN2A	1WN2A	2.59	0.4369	1.0405
1WN2A	emdecoy2398_1WN2A	1WN2A	2.11	-0.2875	0.5510
1WN2A	emdecoy2399_1WN2A	1WN2A	3.17	0.8509	1.3623
1WN2A	emdecoy239_1WN2A	1WN2A	2.24	1.3683	1.7923
1WN2A	emdecoy23_1WN2A	1WN2A	2.19	1.1613	1.6173
1WN2A	emdecoy2400_1WN2A	1WN2A	2.78	0.4369	1.0405
1WN2A	emdecoy2401_1WN2A	1WN2A	2.67	0.1265	0.8171
1WN2A	emdecoy2402_1WN2A	1WN2A	2.56	0.1265	0.8171
1WN2A	emdecoy2403_1WN2A	1WN2A	2.59	0.0230	0.7468
1WN2A	emdecoy2404_1WN2A	1WN2A	2.39	-0.0805	0.6790
1WN2A	emdecoy2405_1WN2A	1WN2A	2.43	-0.0805	0.6790
1WN2A	emdecoy2406_1WN2A	1WN2A	1.84	-0.7015	0.3314
1WN2A	emdecoy2407_1WN2A	1WN2A	2.11	-0.0805	0.6790
1WN2A	emdecoy2408_1WN2A	1WN2A	2.09	0.1265	0.8171
1WN2A	emdecoy2409_1WN2A	1WN2A	2.25	-0.0805	0.6790
1WN2A	emdecoy240_1WN2A	1WN2A	2.84	1.6788	2.0606
1WN2A	emdecoy2410_1WN2A	1WN2A	2.70	0.1265	0.8171
1WN2A	emdecoy2411_1WN2A	1WN2A	2.05	0.1265	0.8171
1WN2A	emdecoy2412_1WN2A	1WN2A	2.59	-0.0805	0.6790
1WN2A	emdecoy2413_1WN2A	1WN2A	2.41	1.8858	2.2426
1WN2A	emdecoy2414_1WN2A	1WN2A	2.20	-0.0805	0.6790
1WN2A	emdecoy2415_1WN2A	1WN2A	2.41	0.1265	0.8171
1WN2A	emdecoy2416_1WN2A	1WN2A	2.47	0.1265	0.8171
1WN2A	emdecoy2417_1WN2A	1WN2A	2.54	0.0230	0.7468
1WN2A	emdecoy2418_1WN2A	1WN2A	2.41	0.1265	0.8171
1WN2A	emdecoy2419_1WN2A	1WN2A	2.22	0.8509	1.3623
1WN2A	emdecoy241_1WN2A	1WN2A	2.21	1.1613	1.6173
1WN2A	emdecoy2420_1WN2A	1WN2A	2.24	-0.2875	0.5510
1WN2A	emdecoy2421_1WN2A	1WN2A	2.51	0.3334	0.9641
1WN2A	emdecoy2422_1WN2A	1WN2A	2.50	-0.1840	0.6136
1WN2A	emdecoy2423_1WN2A	1WN2A	2.21	-0.0805	0.6790
1WN2A	emdecoy2424_1WN2A	1WN2A	2.51	-0.3910	0.4914
1WN2A	emdecoy2425_1WN2A	1WN2A	2.54	-0.3910	0.4914
1WN2A	emdecoy2426_1WN2A	1WN2A	2.84	-0.2875	0.5510
1WN2A	emdecoy2427_1WN2A	1WN2A	2.55	0.0230	0.7468
1WN2A	emdecoy2428_1WN2A	1WN2A	2.53	-0.1840	0.6136
1WN2A	emdecoy2429_1WN2A	1WN2A	2.97	0.3334	0.9641
1WN2A	emdecoy242_1WN2A	1WN2A	2.19	0.6439	1.1984
1WN2A	emdecoy2430_1WN2A	1WN2A	1.89	-0.0805	0.6790
1WN2A	emdecoy2431_1WN2A	1WN2A	2.51	0.0230	0.7468
1WN2A	emdecoy2432_1WN2A	1WN2A	2.57	0.0230	0.7468
1WN2A	emdecoy2433_1WN2A	1WN2A	2.57	0.0230	0.7468
1WN2A	emdecoy2434_1WN2A	1WN2A	2.12	-0.0805	0.6790
1WN2A	emdecoy2435_1WN2A	1WN2A	2.27	-0.5980	0.3814
1WN2A	emdecoy2436_1WN2A	1WN2A	2.15	0.0230	0.7468
1WN2A	emdecoy2437_1WN2A	1WN2A	2.05	0.0230	0.7468
1WN2A	emdecoy2438_1WN2A	1WN2A	2.48	0.0230	0.7468
1WN2A	emdecoy2439_1WN2A	1WN2A	2.62	0.2299	0.8895
1WN2A	emdecoy243_1WN2A	1WN2A	2.73	1.5753	1.9704
1WN2A	emdecoy2440_1WN2A	1WN2A	2.43	0.1265	0.8171
1WN2A	emdecoy2441_1WN2A	1WN2A	2.43	0.1265	0.8171
1WN2A	emdecoy2442_1WN2A	1WN2A	1.96	-0.0805	0.6790
1WN2A	emdecoy2443_1WN2A	1WN2A	2.88	0.3334	0.9641
1WN2A	emdecoy2444_1WN2A	1WN2A	2.31	0.1265	0.8171
1WN2A	emdecoy2445_1WN2A	1WN2A	2.02	0.0230	0.7468
1WN2A	emdecoy2446_1WN2A	1WN2A	2.36	-0.9084	0.2424
1WN2A	emdecoy2447_1WN2A	1WN2A	2.25	0.1265	0.8171
1WN2A	emdecoy2448_1WN2A	1WN2A	2.10	0.1265	0.8171
1WN2A	emdecoy2449_1WN2A	1WN2A	2.16	0.0230	0.7468
1WN2A	emdecoy244_1WN2A	1WN2A	2.62	1.2648	1.7043
1WN2A	emdecoy2450_1WN2A	1WN2A	2.59	0.1265	0.8171
1WN2A	emdecoy2451_1WN2A	1WN2A	2.68	0.3334	0.9641
1WN2A	emdecoy2452_1WN2A	1WN2A	2.68	0.2299	0.8895
1WN2A	emdecoy2453_1WN2A	1WN2A	2.62	0.2299	0.8895
1WN2A	emdecoy2454_1WN2A	1WN2A	2.45	-0.0805	0.6790
1WN2A	emdecoy2455_1WN2A	1WN2A	2.32	0.0230	0.7468
1WN2A	emdecoy2456_1WN2A	1WN2A	2.66	0.1265	0.8171
1WN2A	emdecoy2457_1WN2A	1WN2A	2.66	0.2299	0.8895
1WN2A	emdecoy2458_1WN2A	1WN2A	2.63	-0.0805	0.6790
1WN2A	emdecoy2459_1WN2A	1WN2A	2.82	0.1265	0.8171
1WN2A	emdecoy245_1WN2A	1WN2A	2.57	1.3683	1.7923
1WN2A	emdecoy2460_1WN2A	1WN2A	2.38	-0.0805	0.6790
1WN2A	emdecoy2461_1WN2A	1WN2A	2.25	0.1265	0.8171
1WN2A	emdecoy2462_1WN2A	1WN2A	2.31	-0.0805	0.6790
1WN2A	emdecoy2463_1WN2A	1WN2A	2.07	-0.0805	0.6790
1WN2A	emdecoy2464_1WN2A	1WN2A	2.61	1.7823	2.1513
1WN2A	emdecoy2465_1WN2A	1WN2A	2.24	-0.0805	0.6790
1WN2A	emdecoy2466_1WN2A	1WN2A	2.63	0.6439	1.1984
1WN2A	emdecoy2467_1WN2A	1WN2A	2.52	-0.0805	0.6790
1WN2A	emdecoy2468_1WN2A	1WN2A	2.37	-0.0805	0.6790
1WN2A	emdecoy2469_1WN2A	1WN2A	2.61	0.1265	0.8171
1WN2A	emdecoy246_1WN2A	1WN2A	2.38	0.6439	1.1984
1WN2A	emdecoy2470_1WN2A	1WN2A	2.89	0.1265	0.8171
1WN2A	emdecoy2471_1WN2A	1WN2A	2.37	-0.1840	0.6136
1WN2A	emdecoy2472_1WN2A	1WN2A	2.31	-0.1840	0.6136
1WN2A	emdecoy2473_1WN2A	1WN2A	2.59	-0.2875	0.5510
1WN2A	emdecoy2474_1WN2A	1WN2A	2.31	-0.1840	0.6136
1WN2A	emdecoy2475_1WN2A	1WN2A	2.59	-0.0805	0.6790
1WN2A	emdecoy2476_1WN2A	1WN2A	2.24	-0.0805	0.6790
1WN2A	emdecoy2477_1WN2A	1WN2A	2.26	0.1265	0.8171
1WN2A	emdecoy2478_1WN2A	1WN2A	2.59	0.2299	0.8895
1WN2A	emdecoy2479_1WN2A	1WN2A	2.79	0.1265	0.8171
1WN2A	emdecoy247_1WN2A	1WN2A	2.63	0.7474	1.2797
1WN2A	emdecoy2480_1WN2A	1WN2A	2.45	-0.0805	0.6790
1WN2A	emdecoy2481_1WN2A	1WN2A	2.04	-0.1840	0.6136
1WN2A	emdecoy2482_1WN2A	1WN2A	2.41	-0.0805	0.6790
1WN2A	emdecoy2483_1WN2A	1WN2A	3.01	0.1265	0.8171
1WN2A	emdecoy2484_1WN2A	1WN2A	2.58	0.1265	0.8171
1WN2A	emdecoy2485_1WN2A	1WN2A	2.50	0.1265	0.8171
1WN2A	emdecoy2486_1WN2A	1WN2A	2.56	0.1265	0.8171
1WN2A	emdecoy2487_1WN2A	1WN2A	2.68	-0.1840	0.6136
1WN2A	emdecoy2488_1WN2A	1WN2A	2.20	-0.0805	0.6790
1WN2A	emdecoy2489_1WN2A	1WN2A	2.32	-0.0805	0.6790
1WN2A	emdecoy248_1WN2A	1WN2A	1.63	-0.0805	0.6790
1WN2A	emdecoy2490_1WN2A	1WN2A	2.01	0.0230	0.7468
1WN2A	emdecoy2491_1WN2A	1WN2A	2.12	0.0230	0.7468
1WN2A	emdecoy2492_1WN2A	1WN2A	2.35	0.1265	0.8171
1WN2A	emdecoy2493_1WN2A	1WN2A	2.19	-0.1840	0.6136
1WN2A	emdecoy2494_1WN2A	1WN2A	2.14	0.0230	0.7468
1WN2A	emdecoy2495_1WN2A	1WN2A	2.31	0.2299	0.8895
1WN2A	emdecoy2496_1WN2A	1WN2A	2.46	0.1265	0.8171
1WN2A	emdecoy2497_1WN2A	1WN2A	2.70	0.8509	1.3623
1WN2A	emdecoy2498_1WN2A	1WN2A	2.42	0.1265	0.8171
1WN2A	emdecoy2499_1WN2A	1WN2A	2.33	0.0230	0.7468
1WN2A	emdecoy249_1WN2A	1WN2A	2.56	0.0230	0.7468
1WN2A	emdecoy24_1WN2A	1WN2A	2.62	1.3683	1.7923
1WN2A	emdecoy2500_1WN2A	1WN2A	2.81	0.6439	1.1984
1WN2A	emdecoy2501_1WN2A	1WN2A	2.54	1.2648	1.7043
1WN2A	emdecoy2502_1WN2A	1WN2A	2.66	0.6439	1.1984
1WN2A	emdecoy2503_1WN2A	1WN2A	2.70	1.0579	1.5312
1WN2A	emdecoy2504_1WN2A	1WN2A	2.50	0.5404	1.1186
1WN2A	emdecoy2505_1WN2A	1WN2A	2.64	1.1613	1.6173
1WN2A	emdecoy2506_1WN2A	1WN2A	2.28	0.8509	1.3623
1WN2A	emdecoy2507_1WN2A	1WN2A	2.66	0.2299	0.8895
1WN2A	emdecoy2508_1WN2A	1WN2A	2.38	0.7474	1.2797
1WN2A	emdecoy2509_1WN2A	1WN2A	2.72	0.1265	0.8171
1WN2A	emdecoy250_1WN2A	1WN2A	2.52	1.9893	2.3344
1WN2A	emdecoy2510_1WN2A	1WN2A	2.48	0.8509	1.3623
1WN2A	emdecoy2511_1WN2A	1WN2A	2.73	1.3683	1.7923
1WN2A	emdecoy2512_1WN2A	1WN2A	2.67	0.4369	1.0405
1WN2A	emdecoy2513_1WN2A	1WN2A	2.49	-0.0805	0.6790
1WN2A	emdecoy2514_1WN2A	1WN2A	2.81	1.3683	1.7923
1WN2A	emdecoy2515_1WN2A	1WN2A	2.76	1.1613	1.6173
1WN2A	emdecoy2516_1WN2A	1WN2A	2.58	0.4369	1.0405
1WN2A	emdecoy2517_1WN2A	1WN2A	3.02	-0.4945	0.4347
1WN2A	emdecoy2518_1WN2A	1WN2A	2.10	-0.4945	0.4347
1WN2A	emdecoy2519_1WN2A	1WN2A	2.62	0.3334	0.9641
1WN2A	emdecoy251_1WN2A	1WN2A	2.20	0.2299	0.8895
1WN2A	emdecoy2520_1WN2A	1WN2A	2.73	1.2648	1.7043
1WN2A	emdecoy2521_1WN2A	1WN2A	2.68	-0.2875	0.5510
1WN2A	emdecoy2522_1WN2A	1WN2A	3.06	1.0579	1.5312
1WN2A	emdecoy2523_1WN2A	1WN2A	2.04	0.4369	1.0405
1WN2A	emdecoy2524_1WN2A	1WN2A	2.28	0.6439	1.1984
1WN2A	emdecoy2525_1WN2A	1WN2A	2.94	0.7474	1.2797
1WN2A	emdecoy2526_1WN2A	1WN2A	3.03	1.1613	1.6173
1WN2A	emdecoy2527_1WN2A	1WN2A	2.67	1.1613	1.6173
1WN2A	emdecoy2528_1WN2A	1WN2A	1.68	-0.9084	0.2424
1WN2A	emdecoy2529_1WN2A	1WN2A	2.45	0.8509	1.3623
1WN2A	emdecoy252_1WN2A	1WN2A	1.83	0.2299	0.8895
1WN2A	emdecoy2530_1WN2A	1WN2A	2.57	0.4369	1.0405
1WN2A	emdecoy2531_1WN2A	1WN2A	2.66	0.6439	1.1984
1WN2A	emdecoy2532_1WN2A	1WN2A	1.76	-0.9084	0.2424
1WN2A	emdecoy2533_1WN2A	1WN2A	2.21	0.5404	1.1186
1WN2A	emdecoy2534_1WN2A	1WN2A	2.78	0.6439	1.1984
1WN2A	emdecoy2535_1WN2A	1WN2A	2.38	-0.0805	0.6790
1WN2A	emdecoy2536_1WN2A	1WN2A	2.25	0.1265	0.8171
1WN2A	emdecoy2537_1WN2A	1WN2A	2.83	1.0579	1.5312
1WN2A	emdecoy2538_1WN2A	1WN2A	2.54	0.3334	0.9641
1WN2A	emdecoy2539_1WN2A	1WN2A	2.61	0.6439	1.1984
1WN2A	emdecoy253_1WN2A	1WN2A	2.31	-0.1840	0.6136
1WN2A	emdecoy2540_1WN2A	1WN2A	3.01	1.1613	1.6173
1WN2A	emdecoy2541_1WN2A	1WN2A	3.01	1.4718	1.8810
1WN2A	emdecoy2542_1WN2A	1WN2A	3.10	1.3683	1.7923
1WN2A	emdecoy2543_1WN2A	1WN2A	2.54	1.0579	1.5312
1WN2A	emdecoy2544_1WN2A	1WN2A	2.75	1.5753	1.9704
1WN2A	emdecoy2545_1WN2A	1WN2A	2.83	1.7823	2.1513
1WN2A	emdecoy2546_1WN2A	1WN2A	2.66	0.6439	1.1984
1WN2A	emdecoy2547_1WN2A	1WN2A	2.77	0.6439	1.1984
1WN2A	emdecoy2548_1WN2A	1WN2A	2.94	1.3683	1.7923
1WN2A	emdecoy2549_1WN2A	1WN2A	2.52	-0.7015	0.3314
1WN2A	emdecoy254_1WN2A	1WN2A	2.67	0.9544	1.4462
1WN2A	emdecoy2550_1WN2A	1WN2A	2.47	0.7474	1.2797
1WN2A	emdecoy2551_1WN2A	1WN2A	2.68	1.1613	1.6173
1WN2A	emdecoy2552_1WN2A	1WN2A	2.41	1.5753	1.9704
1WN2A	emdecoy2553_1WN2A	1WN2A	2.29	0.2299	0.8895
1WN2A	emdecoy2554_1WN2A	1WN2A	2.47	0.4369	1.0405
1WN2A	emdecoy2555_1WN2A	1WN2A	2.83	-0.1840	0.6136
1WN2A	emdecoy2556_1WN2A	1WN2A	2.55	0.4369	1.0405
1WN2A	emdecoy2557_1WN2A	1WN2A	2.99	1.0579	1.5312
1WN2A	emdecoy2558_1WN2A	1WN2A	2.83	0.3334	0.9641
1WN2A	emdecoy2559_1WN2A	1WN2A	2.37	0.9544	1.4462
1WN2A	emdecoy255_1WN2A	1WN2A	2.84	-0.0805	0.6790
1WN2A	emdecoy2560_1WN2A	1WN2A	2.90	0.2299	0.8895
1WN2A	emdecoy2561_1WN2A	1WN2A	2.65	0.5404	1.1186
1WN2A	emdecoy2562_1WN2A	1WN2A	2.71	0.1265	0.8171
1WN2A	emdecoy2563_1WN2A	1WN2A	2.33	0.2299	0.8895
1WN2A	emdecoy2564_1WN2A	1WN2A	2.68	0.8509	1.3623
1WN2A	emdecoy2565_1WN2A	1WN2A	2.68	-1.0119	0.2034
1WN2A	emdecoy2566_1WN2A	1WN2A	2.67	0.8509	1.3623
1WN2A	emdecoy2567_1WN2A	1WN2A	2.57	0.7474	1.2797
1WN2A	emdecoy2568_1WN2A	1WN2A	2.94	-0.4945	0.4347
1WN2A	emdecoy2569_1WN2A	1WN2A	2.89	0.4369	1.0405
1WN2A	emdecoy256_1WN2A	1WN2A	2.87	-0.2875	0.5510
1WN2A	emdecoy2570_1WN2A	1WN2A	2.85	-0.3910	0.4914
1WN2A	emdecoy2571_1WN2A	1WN2A	2.33	0.7474	1.2797
1WN2A	emdecoy2572_1WN2A	1WN2A	2.81	0.9544	1.4462
1WN2A	emdecoy2573_1WN2A	1WN2A	3.14	0.7474	1.2797
1WN2A	emdecoy2574_1WN2A	1WN2A	2.72	1.0579	1.5312
1WN2A	emdecoy2575_1WN2A	1WN2A	2.90	0.9544	1.4462
1WN2A	emdecoy2576_1WN2A	1WN2A	3.08	0.4369	1.0405
1WN2A	emdecoy2577_1WN2A	1WN2A	2.77	1.0579	1.5312
1WN2A	emdecoy2578_1WN2A	1WN2A	2.77	0.6439	1.1984
1WN2A	emdecoy2579_1WN2A	1WN2A	2.84	-0.2875	0.5510
1WN2A	emdecoy257_1WN2A	1WN2A	2.81	-0.2875	0.5510
1WN2A	emdecoy2580_1WN2A	1WN2A	2.55	0.7474	1.2797
1WN2A	emdecoy2581_1WN2A	1WN2A	2.71	0.1265	0.8171
1WN2A	emdecoy2582_1WN2A	1WN2A	2.69	-0.0805	0.6790
1WN2A	emdecoy2583_1WN2A	1WN2A	2.52	-0.1840	0.6136
1WN2A	emdecoy2584_1WN2A	1WN2A	1.76	-0.7015	0.3314
1WN2A	emdecoy2585_1WN2A	1WN2A	2.78	-0.1840	0.6136
1WN2A	emdecoy2586_1WN2A	1WN2A	2.22	0.4369	1.0405
1WN2A	emdecoy2587_1WN2A	1WN2A	2.35	0.1265	0.8171
1WN2A	emdecoy2588_1WN2A	1WN2A	2.59	0.3334	0.9641
1WN2A	emdecoy2589_1WN2A	1WN2A	2.75	0.1265	0.8171
1WN2A	emdecoy258_1WN2A	1WN2A	2.72	0.1265	0.8171
1WN2A	emdecoy2590_1WN2A	1WN2A	2.54	0.7474	1.2797
1WN2A	emdecoy2591_1WN2A	1WN2A	2.48	-0.1840	0.6136
1WN2A	emdecoy2592_1WN2A	1WN2A	2.20	0.7474	1.2797
1WN2A	emdecoy2593_1WN2A	1WN2A	1.96	-0.5980	0.3814
1WN2A	emdecoy2594_1WN2A	1WN2A	2.62	0.0230	0.7468
1WN2A	emdecoy2595_1WN2A	1WN2A	2.93	-0.2875	0.5510
1WN2A	emdecoy2596_1WN2A	1WN2A	2.98	1.9893	2.3344
1WN2A	emdecoy2597_1WN2A	1WN2A	2.41	0.2299	0.8895
1WN2A	emdecoy2598_1WN2A	1WN2A	1.64	-0.7015	0.3314
1WN2A	emdecoy2599_1WN2A	1WN2A	2.72	0.3334	0.9641
1WN2A	emdecoy259_1WN2A	1WN2A	2.17	0.2299	0.8895
1WN2A	emdecoy25_1WN2A	1WN2A	2.80	1.5753	1.9704
1WN2A	emdecoy2600_1WN2A	1WN2A	2.53	1.3683	1.7923
1WN2A	emdecoy2601_1WN2A	1WN2A	2.76	-0.5980	0.3814
1WN2A	emdecoy2602_1WN2A	1WN2A	2.48	-0.2875	0.5510
1WN2A	emdecoy2603_1WN2A	1WN2A	2.38	-0.1840	0.6136
1WN2A	emdecoy2604_1WN2A	1WN2A	2.41	-0.1840	0.6136
1WN2A	emdecoy2605_1WN2A	1WN2A	2.39	0.4369	1.0405
1WN2A	emdecoy2606_1WN2A	1WN2A	2.86	-0.0805	0.6790
1WN2A	emdecoy2607_1WN2A	1WN2A	2.16	0.8509	1.3623
1WN2A	emdecoy2608_1WN2A	1WN2A	2.15	0.9544	1.4462
1WN2A	emdecoy2609_1WN2A	1WN2A	3.03	0.4369	1.0405
1WN2A	emdecoy260_1WN2A	1WN2A	2.60	-0.3910	0.4914
1WN2A	emdecoy2610_1WN2A	1WN2A	3.14	0.1265	0.8171
1WN2A	emdecoy2611_1WN2A	1WN2A	2.73	0.2299	0.8895
1WN2A	emdecoy2612_1WN2A	1WN2A	2.57	0.9544	1.4462
1WN2A	emdecoy2613_1WN2A	1WN2A	2.54	0.8509	1.3623
1WN2A	emdecoy2614_1WN2A	1WN2A	2.97	0.5404	1.1186
1WN2A	emdecoy2615_1WN2A	1WN2A	2.48	0.9544	1.4462
1WN2A	emdecoy2616_1WN2A	1WN2A	2.85	0.4369	1.0405
1WN2A	emdecoy2617_1WN2A	1WN2A	2.68	1.0579	1.5312
1WN2A	emdecoy2618_1WN2A	1WN2A	2.72	1.1613	1.6173
1WN2A	emdecoy2619_1WN2A	1WN2A	2.88	0.9544	1.4462
1WN2A	emdecoy261_1WN2A	1WN2A	2.47	-0.0805	0.6790
1WN2A	emdecoy2620_1WN2A	1WN2A	2.33	0.8509	1.3623
1WN2A	emdecoy2621_1WN2A	1WN2A	3.09	-0.3910	0.4914
1WN2A	emdecoy2622_1WN2A	1WN2A	2.23	-0.4945	0.4347
1WN2A	emdecoy2623_1WN2A	1WN2A	2.63	0.6439	1.1984
1WN2A	emdecoy2624_1WN2A	1WN2A	2.70	0.2299	0.8895
1WN2A	emdecoy2625_1WN2A	1WN2A	2.64	0.8509	1.3623
1WN2A	emdecoy2626_1WN2A	1WN2A	2.40	0.3334	0.9641
1WN2A	emdecoy2627_1WN2A	1WN2A	2.71	0.7474	1.2797
1WN2A	emdecoy2628_1WN2A	1WN2A	2.32	0.6439	1.1984
1WN2A	emdecoy2629_1WN2A	1WN2A	2.29	0.3334	0.9641
1WN2A	emdecoy262_1WN2A	1WN2A	2.78	0.2299	0.8895
1WN2A	emdecoy2630_1WN2A	1WN2A	2.76	0.1265	0.8171
1WN2A	emdecoy2631_1WN2A	1WN2A	2.34	-0.0805	0.6790
1WN2A	emdecoy2632_1WN2A	1WN2A	2.21	0.6439	1.1984
1WN2A	emdecoy2633_1WN2A	1WN2A	2.27	0.7474	1.2797
1WN2A	emdecoy2634_1WN2A	1WN2A	2.83	0.4369	1.0405
1WN2A	emdecoy2635_1WN2A	1WN2A	2.81	0.3334	0.9641
1WN2A	emdecoy2636_1WN2A	1WN2A	2.46	-0.1840	0.6136
1WN2A	emdecoy2637_1WN2A	1WN2A	2.65	0.0230	0.7468
1WN2A	emdecoy2638_1WN2A	1WN2A	2.24	0.3334	0.9641
1WN2A	emdecoy2639_1WN2A	1WN2A	2.66	0.4369	1.0405
1WN2A	emdecoy263_1WN2A	1WN2A	2.10	0.2299	0.8895
1WN2A	emdecoy2640_1WN2A	1WN2A	2.41	0.2299	0.8895
1WN2A	emdecoy2641_1WN2A	1WN2A	2.47	0.5404	1.1186
1WN2A	emdecoy2642_1WN2A	1WN2A	1.98	0.0230	0.7468
1WN2A	emdecoy2643_1WN2A	1WN2A	2.64	0.6439	1.1984
1WN2A	emdecoy2644_1WN2A	1WN2A	2.67	0.9544	1.4462
1WN2A	emdecoy2645_1WN2A	1WN2A	2.82	0.6439	1.1984
1WN2A	emdecoy2646_1WN2A	1WN2A	2.61	0.3334	0.9641
1WN2A	emdecoy2647_1WN2A	1WN2A	2.36	0.9544	1.4462
1WN2A	emdecoy2648_1WN2A	1WN2A	2.56	0.3334	0.9641
1WN2A	emdecoy2649_1WN2A	1WN2A	2.51	0.5404	1.1186
1WN2A	emdecoy264_1WN2A	1WN2A	2.88	0.0230	0.7468
1WN2A	emdecoy2650_1WN2A	1WN2A	3.07	-0.4945	0.4347
1WN2A	emdecoy2651_1WN2A	1WN2A	2.89	0.5404	1.1186
1WN2A	emdecoy2652_1WN2A	1WN2A	2.88	-0.0805	0.6790
1WN2A	emdecoy2653_1WN2A	1WN2A	2.78	0.2299	0.8895
1WN2A	emdecoy2654_1WN2A	1WN2A	2.72	0.4369	1.0405
1WN2A	emdecoy2655_1WN2A	1WN2A	2.56	0.5404	1.1186
1WN2A	emdecoy2656_1WN2A	1WN2A	2.81	1.0579	1.5312
1WN2A	emdecoy2657_1WN2A	1WN2A	2.74	-0.3910	0.4914
1WN2A	emdecoy2658_1WN2A	1WN2A	2.94	-0.3910	0.4914
1WN2A	emdecoy2659_1WN2A	1WN2A	2.22	0.9544	1.4462
1WN2A	emdecoy265_1WN2A	1WN2A	2.80	-0.0805	0.6790
1WN2A	emdecoy2660_1WN2A	1WN2A	2.55	0.5404	1.1186
1WN2A	emdecoy2661_1WN2A	1WN2A	1.92	-0.0805	0.6790
1WN2A	emdecoy2662_1WN2A	1WN2A	2.69	-0.1840	0.6136
1WN2A	emdecoy2663_1WN2A	1WN2A	2.50	1.1613	1.6173
1WN2A	emdecoy2664_1WN2A	1WN2A	2.42	-0.1840	0.6136
1WN2A	emdecoy2665_1WN2A	1WN2A	2.48	0.5404	1.1186
1WN2A	emdecoy2666_1WN2A	1WN2A	2.31	0.7474	1.2797
1WN2A	emdecoy2667_1WN2A	1WN2A	2.32	0.7474	1.2797
1WN2A	emdecoy2668_1WN2A	1WN2A	2.27	0.7474	1.2797
1WN2A	emdecoy2669_1WN2A	1WN2A	2.73	1.2648	1.7043
1WN2A	emdecoy266_1WN2A	1WN2A	2.27	0.2299	0.8895
1WN2A	emdecoy2670_1WN2A	1WN2A	2.55	1.4718	1.8810
1WN2A	emdecoy2671_1WN2A	1WN2A	2.44	0.7474	1.2797
1WN2A	emdecoy2672_1WN2A	1WN2A	2.77	1.6788	2.0606
1WN2A	emdecoy2673_1WN2A	1WN2A	1.90	0.0230	0.7468
1WN2A	emdecoy2674_1WN2A	1WN2A	1.82	0.0230	0.7468
1WN2A	emdecoy2675_1WN2A	1WN2A	2.74	0.6439	1.1984
1WN2A	emdecoy2676_1WN2A	1WN2A	2.62	0.9544	1.4462
1WN2A	emdecoy2677_1WN2A	1WN2A	2.60	0.8509	1.3623
1WN2A	emdecoy2678_1WN2A	1WN2A	3.06	1.0579	1.5312
1WN2A	emdecoy2679_1WN2A	1WN2A	2.56	-0.2875	0.5510
1WN2A	emdecoy267_1WN2A	1WN2A	2.64	1.2648	1.7043
1WN2A	emdecoy2680_1WN2A	1WN2A	2.48	0.5404	1.1186
1WN2A	emdecoy2681_1WN2A	1WN2A	2.68	0.5404	1.1186
1WN2A	emdecoy2682_1WN2A	1WN2A	2.67	0.8509	1.3623
1WN2A	emdecoy2683_1WN2A	1WN2A	2.49	1.1613	1.6173
1WN2A	emdecoy2684_1WN2A	1WN2A	2.99	1.0579	1.5312
1WN2A	emdecoy2685_1WN2A	1WN2A	2.38	0.1265	0.8171
1WN2A	emdecoy2686_1WN2A	1WN2A	2.58	1.0579	1.5312
1WN2A	emdecoy2687_1WN2A	1WN2A	2.92	0.7474	1.2797
1WN2A	emdecoy2688_1WN2A	1WN2A	2.65	0.2299	0.8895
1WN2A	emdecoy2689_1WN2A	1WN2A	2.93	0.6439	1.1984
1WN2A	emdecoy268_1WN2A	1WN2A	2.88	1.7823	2.1513
1WN2A	emdecoy2690_1WN2A	1WN2A	2.73	-0.3910	0.4914
1WN2A	emdecoy2691_1WN2A	1WN2A	2.73	0.7474	1.2797
1WN2A	emdecoy2692_1WN2A	1WN2A	2.20	0.7474	1.2797
1WN2A	emdecoy2693_1WN2A	1WN2A	2.56	0.4369	1.0405
1WN2A	emdecoy2694_1WN2A	1WN2A	2.30	0.7474	1.2797
1WN2A	emdecoy2695_1WN2A	1WN2A	2.23	1.1613	1.6173
1WN2A	emdecoy2696_1WN2A	1WN2A	2.30	1.1613	1.6173
1WN2A	emdecoy2697_1WN2A	1WN2A	2.56	0.4369	1.0405
1WN2A	emdecoy2698_1WN2A	1WN2A	2.44	0.9544	1.4462
1WN2A	emdecoy2699_1WN2A	1WN2A	2.42	0.7474	1.2797
1WN2A	emdecoy269_1WN2A	1WN2A	2.61	0.9544	1.4462
1WN2A	emdecoy26_1WN2A	1WN2A	2.76	-0.0805	0.6790
1WN2A	emdecoy2700_1WN2A	1WN2A	2.71	-0.2875	0.5510
1WN2A	emdecoy2701_1WN2A	1WN2A	3.05	1.0579	1.5312
1WN2A	emdecoy2702_1WN2A	1WN2A	2.64	0.5404	1.1186
1WN2A	emdecoy2703_1WN2A	1WN2A	2.87	1.3683	1.7923
1WN2A	emdecoy2704_1WN2A	1WN2A	2.51	0.2299	0.8895
1WN2A	emdecoy2705_1WN2A	1WN2A	2.91	-0.3910	0.4914
1WN2A	emdecoy2706_1WN2A	1WN2A	2.26	0.0230	0.7468
1WN2A	emdecoy2707_1WN2A	1WN2A	2.84	0.3334	0.9641
1WN2A	emdecoy2708_1WN2A	1WN2A	2.97	0.9544	1.4462
1WN2A	emdecoy2709_1WN2A	1WN2A	2.26	1.1613	1.6173
1WN2A	emdecoy270_1WN2A	1WN2A	2.61	0.5404	1.1186
1WN2A	emdecoy2710_1WN2A	1WN2A	2.94	-0.2875	0.5510
1WN2A	emdecoy2711_1WN2A	1WN2A	2.51	-0.0805	0.6790
1WN2A	emdecoy2712_1WN2A	1WN2A	2.85	0.3334	0.9641
1WN2A	emdecoy2713_1WN2A	1WN2A	2.45	-0.4945	0.4347
1WN2A	emdecoy2714_1WN2A	1WN2A	2.74	-0.4945	0.4347
1WN2A	emdecoy2715_1WN2A	1WN2A	2.07	0.9544	1.4462
1WN2A	emdecoy2716_1WN2A	1WN2A	2.91	0.8509	1.3623
1WN2A	emdecoy2717_1WN2A	1WN2A	2.80	-0.1840	0.6136
1WN2A	emdecoy2718_1WN2A	1WN2A	2.93	0.9544	1.4462
1WN2A	emdecoy2719_1WN2A	1WN2A	3.16	1.2648	1.7043
1WN2A	emdecoy271_1WN2A	1WN2A	2.94	1.6788	2.0606
1WN2A	emdecoy2720_1WN2A	1WN2A	1.91	-0.2875	0.5510
1WN2A	emdecoy2721_1WN2A	1WN2A	2.60	1.6788	2.0606
1WN2A	emdecoy2722_1WN2A	1WN2A	2.88	0.9544	1.4462
1WN2A	emdecoy2723_1WN2A	1WN2A	2.76	1.4718	1.8810
1WN2A	emdecoy2724_1WN2A	1WN2A	2.53	1.3683	1.7923
1WN2A	emdecoy2725_1WN2A	1WN2A	2.10	-0.1840	0.6136
1WN2A	emdecoy2726_1WN2A	1WN2A	2.76	-0.0805	0.6790
1WN2A	emdecoy2727_1WN2A	1WN2A	1.98	-0.2875	0.5510
1WN2A	emdecoy2728_1WN2A	1WN2A	2.50	-0.0805	0.6790
1WN2A	emdecoy2729_1WN2A	1WN2A	2.59	0.6439	1.1984
1WN2A	emdecoy272_1WN2A	1WN2A	2.50	0.8509	1.3623
1WN2A	emdecoy2730_1WN2A	1WN2A	2.69	0.8509	1.3623
1WN2A	emdecoy2731_1WN2A	1WN2A	2.58	1.0579	1.5312
1WN2A	emdecoy2732_1WN2A	1WN2A	2.45	1.2648	1.7043
1WN2A	emdecoy2733_1WN2A	1WN2A	2.82	0.3334	0.9641
1WN2A	emdecoy2734_1WN2A	1WN2A	2.11	0.6439	1.1984
1WN2A	emdecoy2735_1WN2A	1WN2A	2.78	1.2648	1.7043
1WN2A	emdecoy2736_1WN2A	1WN2A	2.38	1.7823	2.1513
1WN2A	emdecoy2737_1WN2A	1WN2A	2.51	0.0230	0.7468
1WN2A	emdecoy2738_1WN2A	1WN2A	2.59	-0.0805	0.6790
1WN2A	emdecoy2739_1WN2A	1WN2A	2.63	-0.2875	0.5510
1WN2A	emdecoy273_1WN2A	1WN2A	1.87	0.2299	0.8895
1WN2A	emdecoy2740_1WN2A	1WN2A	3.00	0.6439	1.1984
1WN2A	emdecoy2741_1WN2A	1WN2A	2.28	0.2299	0.8895
1WN2A	emdecoy2742_1WN2A	1WN2A	3.03	0.6439	1.1984
1WN2A	emdecoy2743_1WN2A	1WN2A	2.29	1.1613	1.6173
1WN2A	emdecoy2744_1WN2A	1WN2A	2.51	0.2299	0.8895
1WN2A	emdecoy2745_1WN2A	1WN2A	3.10	0.1265	0.8171
1WN2A	emdecoy2746_1WN2A	1WN2A	2.38	0.8509	1.3623
1WN2A	emdecoy2747_1WN2A	1WN2A	2.66	0.1265	0.8171
1WN2A	emdecoy2748_1WN2A	1WN2A	2.43	0.8509	1.3623
1WN2A	emdecoy2749_1WN2A	1WN2A	2.71	1.0579	1.5312
1WN2A	emdecoy274_1WN2A	1WN2A	2.93	0.3334	0.9641
1WN2A	emdecoy2750_1WN2A	1WN2A	2.18	-0.4945	0.4347
1WN2A	emdecoy2751_1WN2A	1WN2A	2.94	0.6439	1.1984
1WN2A	emdecoy2752_1WN2A	1WN2A	3.03	0.9544	1.4462
1WN2A	emdecoy2753_1WN2A	1WN2A	2.86	-0.0805	0.6790
1WN2A	emdecoy2754_1WN2A	1WN2A	2.89	1.3683	1.7923
1WN2A	emdecoy2755_1WN2A	1WN2A	2.94	1.4718	1.8810
1WN2A	emdecoy2756_1WN2A	1WN2A	2.89	0.1265	0.8171
1WN2A	emdecoy2757_1WN2A	1WN2A	2.53	-0.2875	0.5510
1WN2A	emdecoy2758_1WN2A	1WN2A	2.88	-0.1840	0.6136
1WN2A	emdecoy2759_1WN2A	1WN2A	2.91	-0.3910	0.4914
1WN2A	emdecoy275_1WN2A	1WN2A	3.26	2.0928	2.4267
1WN2A	emdecoy2760_1WN2A	1WN2A	2.25	0.0230	0.7468
1WN2A	emdecoy2761_1WN2A	1WN2A	3.01	-0.2875	0.5510
1WN2A	emdecoy2762_1WN2A	1WN2A	3.03	-0.9084	0.2424
1WN2A	emdecoy2763_1WN2A	1WN2A	2.47	-0.1840	0.6136
1WN2A	emdecoy2764_1WN2A	1WN2A	2.69	-0.3910	0.4914
1WN2A	emdecoy2765_1WN2A	1WN2A	2.60	1.0579	1.5312
1WN2A	emdecoy2766_1WN2A	1WN2A	2.02	-0.0805	0.6790
1WN2A	emdecoy2767_1WN2A	1WN2A	2.95	0.8509	1.3623
1WN2A	emdecoy2768_1WN2A	1WN2A	2.08	-0.3910	0.4914
1WN2A	emdecoy2769_1WN2A	1WN2A	2.18	-0.3910	0.4914
1WN2A	emdecoy276_1WN2A	1WN2A	3.07	0.2299	0.8895
1WN2A	emdecoy2770_1WN2A	1WN2A	2.56	0.6439	1.1984
1WN2A	emdecoy2771_1WN2A	1WN2A	2.90	0.6439	1.1984
1WN2A	emdecoy2772_1WN2A	1WN2A	2.70	0.5404	1.1186
1WN2A	emdecoy2773_1WN2A	1WN2A	2.72	0.8509	1.3623
1WN2A	emdecoy2774_1WN2A	1WN2A	2.18	-0.2875	0.5510
1WN2A	emdecoy2775_1WN2A	1WN2A	2.03	-0.1840	0.6136
1WN2A	emdecoy2776_1WN2A	1WN2A	2.38	1.0579	1.5312
1WN2A	emdecoy2777_1WN2A	1WN2A	2.43	-0.0805	0.6790
1WN2A	emdecoy2778_1WN2A	1WN2A	2.70	-0.3910	0.4914
1WN2A	emdecoy2779_1WN2A	1WN2A	2.56	-0.2875	0.5510
1WN2A	emdecoy277_1WN2A	1WN2A	2.53	2.2997	2.6125
1WN2A	emdecoy2780_1WN2A	1WN2A	2.74	0.3334	0.9641
1WN2A	emdecoy2781_1WN2A	1WN2A	2.64	-0.2875	0.5510
1WN2A	emdecoy2782_1WN2A	1WN2A	2.53	0.5404	1.1186
1WN2A	emdecoy2783_1WN2A	1WN2A	2.30	0.7474	1.2797
1WN2A	emdecoy2784_1WN2A	1WN2A	2.48	1.2648	1.7043
1WN2A	emdecoy2785_1WN2A	1WN2A	2.62	1.0579	1.5312
1WN2A	emdecoy2786_1WN2A	1WN2A	2.90	0.4369	1.0405
1WN2A	emdecoy2787_1WN2A	1WN2A	2.54	1.0579	1.5312
1WN2A	emdecoy2788_1WN2A	1WN2A	2.23	0.9544	1.4462
1WN2A	emdecoy2789_1WN2A	1WN2A	2.58	0.9544	1.4462
1WN2A	emdecoy278_1WN2A	1WN2A	2.84	0.0230	0.7468
1WN2A	emdecoy2790_1WN2A	1WN2A	2.55	0.9544	1.4462
1WN2A	emdecoy2791_1WN2A	1WN2A	2.73	0.6439	1.1984
1WN2A	emdecoy2792_1WN2A	1WN2A	2.65	0.4369	1.0405
1WN2A	emdecoy2793_1WN2A	1WN2A	2.62	0.8509	1.3623
1WN2A	emdecoy2794_1WN2A	1WN2A	2.65	-0.0805	0.6790
1WN2A	emdecoy2795_1WN2A	1WN2A	2.64	0.8509	1.3623
1WN2A	emdecoy2796_1WN2A	1WN2A	2.62	0.2299	0.8895
1WN2A	emdecoy2797_1WN2A	1WN2A	2.35	0.9544	1.4462
1WN2A	emdecoy2798_1WN2A	1WN2A	2.60	0.5404	1.1186
1WN2A	emdecoy2799_1WN2A	1WN2A	2.71	0.5404	1.1186
1WN2A	emdecoy279_1WN2A	1WN2A	2.46	0.0230	0.7468
[truncated: 8,001 more rows]
