# Supplementary material for: Addressing the Role of Conformational Diversity in Protein Structure Prediction
Source: PLoS One. 2016 May 9;11(5):e0154923. doi: 10.1371/journal.pone.0154923 (PMC4861349; doi:10.1371/journal.pone.0154923)
Supplement: S1 Dataset — (GZ) [file pone.0154923.s002.gz › Palopoli-Monzon_2016_SI/Structural_alignments/SET_QUARK/rmsd_mammoth_Xu_2H8EA.out]

PDB_1	PDB_2	Target	RMSD	Z-score	ln(E)
1Q8R_A	emdecoy0_2H8EA	2H8EA	2.55	-0.1840	0.6136
1Q8R_A	emdecoy1000_2H8EA	2H8EA	2.43	0.9544	1.4462
1Q8R_A	emdecoy1001_2H8EA	2H8EA	2.94	-0.7015	0.3314
1Q8R_A	emdecoy1002_2H8EA	2H8EA	2.22	0.6439	1.1984
1Q8R_A	emdecoy1003_2H8EA	2H8EA	2.65	-0.5980	0.3814
1Q8R_A	emdecoy1004_2H8EA	2H8EA	2.61	0.1265	0.8171
1Q8R_A	emdecoy1005_2H8EA	2H8EA	2.62	0.4369	1.0405
1Q8R_A	emdecoy1006_2H8EA	2H8EA	2.19	-1.0119	0.2034
1Q8R_A	emdecoy1007_2H8EA	2H8EA	2.25	0.9544	1.4462
1Q8R_A	emdecoy1008_2H8EA	2H8EA	2.94	0.2299	0.8895
1Q8R_A	emdecoy1009_2H8EA	2H8EA	2.83	-0.2875	0.5510
1Q8R_A	emdecoy100_2H8EA	2H8EA	2.88	-0.8050	0.2851
1Q8R_A	emdecoy1010_2H8EA	2H8EA	2.87	-0.5980	0.3814
1Q8R_A	emdecoy1011_2H8EA	2H8EA	2.34	-0.5980	0.3814
1Q8R_A	emdecoy1012_2H8EA	2H8EA	2.89	0.9544	1.4462
1Q8R_A	emdecoy1013_2H8EA	2H8EA	2.76	-0.5980	0.3814
1Q8R_A	emdecoy1014_2H8EA	2H8EA	2.37	0.2299	0.8895
1Q8R_A	emdecoy1015_2H8EA	2H8EA	2.84	0.7474	1.2797
1Q8R_A	emdecoy1016_2H8EA	2H8EA	2.27	0.1265	0.8171
1Q8R_A	emdecoy1017_2H8EA	2H8EA	2.25	0.1265	0.8171
1Q8R_A	emdecoy1018_2H8EA	2H8EA	2.53	0.5404	1.1186
1Q8R_A	emdecoy1019_2H8EA	2H8EA	2.87	0.0230	0.7468
1Q8R_A	emdecoy101_2H8EA	2H8EA	2.63	0.1265	0.8171
1Q8R_A	emdecoy1020_2H8EA	2H8EA	2.82	1.6788	2.0606
1Q8R_A	emdecoy1021_2H8EA	2H8EA	2.74	1.9893	2.3344
1Q8R_A	emdecoy1022_2H8EA	2H8EA	2.61	-0.4945	0.4347
1Q8R_A	emdecoy1023_2H8EA	2H8EA	2.78	1.3683	1.7923
1Q8R_A	emdecoy1024_2H8EA	2H8EA	2.95	0.1265	0.8171
1Q8R_A	emdecoy1025_2H8EA	2H8EA	2.33	0.2299	0.8895
1Q8R_A	emdecoy1026_2H8EA	2H8EA	2.78	-0.2875	0.5510
1Q8R_A	emdecoy1027_2H8EA	2H8EA	2.10	0.6439	1.1984
1Q8R_A	emdecoy1028_2H8EA	2H8EA	2.81	-0.7015	0.3314
1Q8R_A	emdecoy1029_2H8EA	2H8EA	3.06	0.3334	0.9641
1Q8R_A	emdecoy102_2H8EA	2H8EA	2.63	0.3334	0.9641
1Q8R_A	emdecoy1030_2H8EA	2H8EA	2.26	0.5404	1.1186
1Q8R_A	emdecoy1031_2H8EA	2H8EA	2.63	0.1265	0.8171
1Q8R_A	emdecoy1032_2H8EA	2H8EA	2.20	0.8509	1.3623
1Q8R_A	emdecoy1033_2H8EA	2H8EA	2.64	0.0230	0.7468
1Q8R_A	emdecoy1034_2H8EA	2H8EA	2.22	-0.3910	0.4914
1Q8R_A	emdecoy1035_2H8EA	2H8EA	2.28	0.4369	1.0405
1Q8R_A	emdecoy1036_2H8EA	2H8EA	2.62	0.6439	1.1984
1Q8R_A	emdecoy1037_2H8EA	2H8EA	2.43	-0.1840	0.6136
1Q8R_A	emdecoy1038_2H8EA	2H8EA	3.02	0.6439	1.1984
1Q8R_A	emdecoy1039_2H8EA	2H8EA	2.73	0.0230	0.7468
1Q8R_A	emdecoy103_2H8EA	2H8EA	2.24	-0.2875	0.5510
1Q8R_A	emdecoy1040_2H8EA	2H8EA	2.81	-0.9084	0.2424
1Q8R_A	emdecoy1041_2H8EA	2H8EA	2.27	0.4369	1.0405
1Q8R_A	emdecoy1042_2H8EA	2H8EA	2.58	-0.2875	0.5510
1Q8R_A	emdecoy1043_2H8EA	2H8EA	3.12	1.1613	1.6173
1Q8R_A	emdecoy1044_2H8EA	2H8EA	2.93	0.9544	1.4462
1Q8R_A	emdecoy1045_2H8EA	2H8EA	2.51	0.0230	0.7468
1Q8R_A	emdecoy1046_2H8EA	2H8EA	2.69	-0.1840	0.6136
1Q8R_A	emdecoy1047_2H8EA	2H8EA	2.88	0.7474	1.2797
1Q8R_A	emdecoy1048_2H8EA	2H8EA	2.40	-0.0805	0.6790
1Q8R_A	emdecoy1049_2H8EA	2H8EA	2.71	0.5404	1.1186
1Q8R_A	emdecoy104_2H8EA	2H8EA	2.21	-0.2875	0.5510
1Q8R_A	emdecoy1050_2H8EA	2H8EA	2.73	-0.2875	0.5510
1Q8R_A	emdecoy1051_2H8EA	2H8EA	3.03	-0.4945	0.4347
1Q8R_A	emdecoy1052_2H8EA	2H8EA	2.59	-0.5980	0.3814
1Q8R_A	emdecoy1053_2H8EA	2H8EA	2.36	-0.3910	0.4914
1Q8R_A	emdecoy1054_2H8EA	2H8EA	2.99	-0.2875	0.5510
1Q8R_A	emdecoy1055_2H8EA	2H8EA	2.60	0.4369	1.0405
1Q8R_A	emdecoy1056_2H8EA	2H8EA	2.28	-0.5980	0.3814
1Q8R_A	emdecoy1057_2H8EA	2H8EA	2.94	-0.9084	0.2424
1Q8R_A	emdecoy1058_2H8EA	2H8EA	2.74	2.1962	2.5194
1Q8R_A	emdecoy1059_2H8EA	2H8EA	2.43	-0.2875	0.5510
1Q8R_A	emdecoy105_2H8EA	2H8EA	2.24	0.2299	0.8895
1Q8R_A	emdecoy1060_2H8EA	2H8EA	2.88	0.4369	1.0405
1Q8R_A	emdecoy1061_2H8EA	2H8EA	2.79	0.9544	1.4462
1Q8R_A	emdecoy1062_2H8EA	2H8EA	2.60	-0.4945	0.4347
1Q8R_A	emdecoy1063_2H8EA	2H8EA	2.89	1.5753	1.9704
1Q8R_A	emdecoy1064_2H8EA	2H8EA	2.55	0.4369	1.0405
1Q8R_A	emdecoy1065_2H8EA	2H8EA	2.33	0.0230	0.7468
1Q8R_A	emdecoy1066_2H8EA	2H8EA	2.20	0.1265	0.8171
1Q8R_A	emdecoy1067_2H8EA	2H8EA	2.78	0.6439	1.1984
1Q8R_A	emdecoy1068_2H8EA	2H8EA	2.30	0.2299	0.8895
1Q8R_A	emdecoy1069_2H8EA	2H8EA	2.46	0.1265	0.8171
1Q8R_A	emdecoy106_2H8EA	2H8EA	2.17	0.3334	0.9641
1Q8R_A	emdecoy1070_2H8EA	2H8EA	2.43	0.9544	1.4462
1Q8R_A	emdecoy1071_2H8EA	2H8EA	2.48	0.1265	0.8171
1Q8R_A	emdecoy1072_2H8EA	2H8EA	3.12	0.1265	0.8171
1Q8R_A	emdecoy1073_2H8EA	2H8EA	2.24	0.0230	0.7468
1Q8R_A	emdecoy1074_2H8EA	2H8EA	2.17	0.1265	0.8171
1Q8R_A	emdecoy1075_2H8EA	2H8EA	2.62	0.3334	0.9641
1Q8R_A	emdecoy1076_2H8EA	2H8EA	2.23	0.8509	1.3623
1Q8R_A	emdecoy1077_2H8EA	2H8EA	2.73	0.1265	0.8171
1Q8R_A	emdecoy1078_2H8EA	2H8EA	2.49	0.2299	0.8895
1Q8R_A	emdecoy1079_2H8EA	2H8EA	2.70	0.3334	0.9641
1Q8R_A	emdecoy107_2H8EA	2H8EA	2.42	-0.8050	0.2851
1Q8R_A	emdecoy1080_2H8EA	2H8EA	2.41	-0.1840	0.6136
1Q8R_A	emdecoy1081_2H8EA	2H8EA	2.46	0.6439	1.1984
1Q8R_A	emdecoy1082_2H8EA	2H8EA	2.46	-0.1840	0.6136
1Q8R_A	emdecoy1083_2H8EA	2H8EA	2.46	0.7474	1.2797
1Q8R_A	emdecoy1084_2H8EA	2H8EA	2.26	0.6439	1.1984
1Q8R_A	emdecoy1085_2H8EA	2H8EA	2.37	-0.1840	0.6136
1Q8R_A	emdecoy1086_2H8EA	2H8EA	2.67	0.4369	1.0405
1Q8R_A	emdecoy1087_2H8EA	2H8EA	2.57	-0.3910	0.4914
1Q8R_A	emdecoy1088_2H8EA	2H8EA	2.79	-0.1840	0.6136
1Q8R_A	emdecoy1089_2H8EA	2H8EA	2.86	0.3334	0.9641
1Q8R_A	emdecoy108_2H8EA	2H8EA	2.08	0.3334	0.9641
1Q8R_A	emdecoy1090_2H8EA	2H8EA	2.58	0.9544	1.4462
1Q8R_A	emdecoy1091_2H8EA	2H8EA	2.67	1.1613	1.6173
1Q8R_A	emdecoy1092_2H8EA	2H8EA	2.79	1.0579	1.5312
1Q8R_A	emdecoy1093_2H8EA	2H8EA	2.18	0.0230	0.7468
1Q8R_A	emdecoy1094_2H8EA	2H8EA	2.42	-0.0805	0.6790
1Q8R_A	emdecoy1095_2H8EA	2H8EA	2.70	0.1265	0.8171
1Q8R_A	emdecoy1096_2H8EA	2H8EA	2.67	0.0230	0.7468
1Q8R_A	emdecoy1097_2H8EA	2H8EA	2.89	0.2299	0.8895
1Q8R_A	emdecoy1098_2H8EA	2H8EA	2.80	1.2648	1.7043
1Q8R_A	emdecoy1099_2H8EA	2H8EA	2.99	0.2299	0.8895
1Q8R_A	emdecoy109_2H8EA	2H8EA	2.31	0.2299	0.8895
1Q8R_A	emdecoy10_2H8EA	2H8EA	2.74	-0.3910	0.4914
1Q8R_A	emdecoy1100_2H8EA	2H8EA	3.05	-0.2875	0.5510
1Q8R_A	emdecoy1101_2H8EA	2H8EA	2.49	0.3334	0.9641
1Q8R_A	emdecoy1102_2H8EA	2H8EA	2.89	-0.2875	0.5510
1Q8R_A	emdecoy1103_2H8EA	2H8EA	2.32	0.1265	0.8171
1Q8R_A	emdecoy1104_2H8EA	2H8EA	2.82	-0.3910	0.4914
1Q8R_A	emdecoy1105_2H8EA	2H8EA	2.67	-0.5980	0.3814
1Q8R_A	emdecoy1106_2H8EA	2H8EA	2.76	1.2648	1.7043
1Q8R_A	emdecoy1107_2H8EA	2H8EA	3.00	-0.3910	0.4914
1Q8R_A	emdecoy1108_2H8EA	2H8EA	3.08	0.4369	1.0405
1Q8R_A	emdecoy1109_2H8EA	2H8EA	2.57	0.9544	1.4462
1Q8R_A	emdecoy110_2H8EA	2H8EA	3.07	0.0230	0.7468
1Q8R_A	emdecoy1110_2H8EA	2H8EA	2.85	0.1265	0.8171
1Q8R_A	emdecoy1111_2H8EA	2H8EA	3.04	1.5753	1.9704
1Q8R_A	emdecoy1112_2H8EA	2H8EA	2.65	0.1265	0.8171
1Q8R_A	emdecoy1113_2H8EA	2H8EA	2.89	-0.1840	0.6136
1Q8R_A	emdecoy1114_2H8EA	2H8EA	2.43	0.1265	0.8171
1Q8R_A	emdecoy1115_2H8EA	2H8EA	2.59	-0.1840	0.6136
1Q8R_A	emdecoy1116_2H8EA	2H8EA	3.29	0.3334	0.9641
1Q8R_A	emdecoy1117_2H8EA	2H8EA	2.60	-0.3910	0.4914
1Q8R_A	emdecoy1118_2H8EA	2H8EA	3.11	-0.0805	0.6790
1Q8R_A	emdecoy1119_2H8EA	2H8EA	2.17	0.0230	0.7468
1Q8R_A	emdecoy111_2H8EA	2H8EA	2.34	1.0579	1.5312
1Q8R_A	emdecoy1120_2H8EA	2H8EA	2.88	0.5404	1.1186
1Q8R_A	emdecoy1121_2H8EA	2H8EA	2.35	0.7474	1.2797
1Q8R_A	emdecoy1122_2H8EA	2H8EA	2.42	0.2299	0.8895
1Q8R_A	emdecoy1123_2H8EA	2H8EA	2.83	-0.7015	0.3314
1Q8R_A	emdecoy1124_2H8EA	2H8EA	2.54	1.4718	1.8810
1Q8R_A	emdecoy1125_2H8EA	2H8EA	2.50	0.0230	0.7468
1Q8R_A	emdecoy1126_2H8EA	2H8EA	2.37	-0.0805	0.6790
1Q8R_A	emdecoy1127_2H8EA	2H8EA	2.37	-0.1840	0.6136
1Q8R_A	emdecoy1128_2H8EA	2H8EA	2.98	-0.1840	0.6136
1Q8R_A	emdecoy1129_2H8EA	2H8EA	3.14	-0.0805	0.6790
1Q8R_A	emdecoy112_2H8EA	2H8EA	2.41	0.2299	0.8895
1Q8R_A	emdecoy1130_2H8EA	2H8EA	2.65	0.3334	0.9641
1Q8R_A	emdecoy1131_2H8EA	2H8EA	2.72	0.2299	0.8895
1Q8R_A	emdecoy1132_2H8EA	2H8EA	2.39	-0.0805	0.6790
1Q8R_A	emdecoy1133_2H8EA	2H8EA	2.79	0.3334	0.9641
1Q8R_A	emdecoy1134_2H8EA	2H8EA	2.96	-0.0805	0.6790
1Q8R_A	emdecoy1135_2H8EA	2H8EA	2.88	-0.8050	0.2851
1Q8R_A	emdecoy1136_2H8EA	2H8EA	2.47	0.2299	0.8895
1Q8R_A	emdecoy1137_2H8EA	2H8EA	2.98	0.5404	1.1186
1Q8R_A	emdecoy1138_2H8EA	2H8EA	2.36	0.5404	1.1186
1Q8R_A	emdecoy1139_2H8EA	2H8EA	2.36	0.6439	1.1984
1Q8R_A	emdecoy113_2H8EA	2H8EA	2.44	0.7474	1.2797
1Q8R_A	emdecoy1140_2H8EA	2H8EA	2.33	-0.0805	0.6790
1Q8R_A	emdecoy1141_2H8EA	2H8EA	2.83	1.0579	1.5312
1Q8R_A	emdecoy1142_2H8EA	2H8EA	2.92	0.4369	1.0405
1Q8R_A	emdecoy1143_2H8EA	2H8EA	3.04	-0.2875	0.5510
1Q8R_A	emdecoy1144_2H8EA	2H8EA	2.88	0.3334	0.9641
1Q8R_A	emdecoy1145_2H8EA	2H8EA	2.64	0.7474	1.2797
1Q8R_A	emdecoy1146_2H8EA	2H8EA	2.50	-0.1840	0.6136
1Q8R_A	emdecoy1147_2H8EA	2H8EA	2.80	0.0230	0.7468
1Q8R_A	emdecoy1148_2H8EA	2H8EA	2.95	0.2299	0.8895
1Q8R_A	emdecoy1149_2H8EA	2H8EA	2.94	-0.3910	0.4914
1Q8R_A	emdecoy114_2H8EA	2H8EA	2.72	0.6439	1.1984
1Q8R_A	emdecoy1150_2H8EA	2H8EA	2.55	-0.1840	0.6136
1Q8R_A	emdecoy1151_2H8EA	2H8EA	2.92	-0.3910	0.4914
1Q8R_A	emdecoy1152_2H8EA	2H8EA	2.74	-0.1840	0.6136
1Q8R_A	emdecoy1153_2H8EA	2H8EA	2.70	-0.4945	0.4347
1Q8R_A	emdecoy1154_2H8EA	2H8EA	2.62	0.6439	1.1984
1Q8R_A	emdecoy1155_2H8EA	2H8EA	2.75	-0.1840	0.6136
1Q8R_A	emdecoy1156_2H8EA	2H8EA	2.81	-0.2875	0.5510
1Q8R_A	emdecoy1157_2H8EA	2H8EA	2.74	-0.2875	0.5510
1Q8R_A	emdecoy1158_2H8EA	2H8EA	3.20	-0.9084	0.2424
1Q8R_A	emdecoy1159_2H8EA	2H8EA	2.51	0.1265	0.8171
1Q8R_A	emdecoy115_2H8EA	2H8EA	2.30	-0.3910	0.4914
1Q8R_A	emdecoy1160_2H8EA	2H8EA	2.76	1.8858	2.2426
1Q8R_A	emdecoy1161_2H8EA	2H8EA	2.91	0.3334	0.9641
1Q8R_A	emdecoy1162_2H8EA	2H8EA	2.58	0.6439	1.1984
1Q8R_A	emdecoy1163_2H8EA	2H8EA	2.66	-0.0805	0.6790
1Q8R_A	emdecoy1164_2H8EA	2H8EA	2.17	-0.0805	0.6790
1Q8R_A	emdecoy1165_2H8EA	2H8EA	3.12	0.0230	0.7468
1Q8R_A	emdecoy1166_2H8EA	2H8EA	2.23	0.1265	0.8171
1Q8R_A	emdecoy1167_2H8EA	2H8EA	3.13	0.2299	0.8895
1Q8R_A	emdecoy1168_2H8EA	2H8EA	1.69	-0.2875	0.5510
1Q8R_A	emdecoy1169_2H8EA	2H8EA	2.09	-0.4945	0.4347
1Q8R_A	emdecoy116_2H8EA	2H8EA	2.64	0.1265	0.8171
1Q8R_A	emdecoy1170_2H8EA	2H8EA	2.16	-0.4945	0.4347
1Q8R_A	emdecoy1171_2H8EA	2H8EA	2.45	-0.1840	0.6136
1Q8R_A	emdecoy1172_2H8EA	2H8EA	2.85	-0.5980	0.3814
1Q8R_A	emdecoy1173_2H8EA	2H8EA	2.91	-0.5980	0.3814
1Q8R_A	emdecoy1174_2H8EA	2H8EA	1.96	-0.2875	0.5510
1Q8R_A	emdecoy1175_2H8EA	2H8EA	2.78	-0.1840	0.6136
1Q8R_A	emdecoy1176_2H8EA	2H8EA	2.65	-0.1840	0.6136
1Q8R_A	emdecoy1177_2H8EA	2H8EA	2.55	-0.3910	0.4914
1Q8R_A	emdecoy1178_2H8EA	2H8EA	2.47	-0.0805	0.6790
1Q8R_A	emdecoy1179_2H8EA	2H8EA	1.93	-0.2875	0.5510
1Q8R_A	emdecoy117_2H8EA	2H8EA	2.22	0.5404	1.1186
1Q8R_A	emdecoy1180_2H8EA	2H8EA	2.62	0.1265	0.8171
1Q8R_A	emdecoy1181_2H8EA	2H8EA	2.39	-0.0805	0.6790
1Q8R_A	emdecoy1182_2H8EA	2H8EA	2.35	0.3334	0.9641
1Q8R_A	emdecoy1183_2H8EA	2H8EA	2.47	-0.1840	0.6136
1Q8R_A	emdecoy1184_2H8EA	2H8EA	2.45	0.4369	1.0405
1Q8R_A	emdecoy1185_2H8EA	2H8EA	2.69	0.0230	0.7468
1Q8R_A	emdecoy1186_2H8EA	2H8EA	2.61	-0.2875	0.5510
1Q8R_A	emdecoy1187_2H8EA	2H8EA	1.85	0.2299	0.8895
1Q8R_A	emdecoy1188_2H8EA	2H8EA	2.33	0.7474	1.2797
1Q8R_A	emdecoy1189_2H8EA	2H8EA	2.47	0.2299	0.8895
1Q8R_A	emdecoy118_2H8EA	2H8EA	2.45	0.4369	1.0405
1Q8R_A	emdecoy1190_2H8EA	2H8EA	2.04	0.6439	1.1984
1Q8R_A	emdecoy1191_2H8EA	2H8EA	2.85	1.2648	1.7043
1Q8R_A	emdecoy1192_2H8EA	2H8EA	2.81	0.7474	1.2797
1Q8R_A	emdecoy1193_2H8EA	2H8EA	2.93	0.2299	0.8895
1Q8R_A	emdecoy1194_2H8EA	2H8EA	2.68	0.0230	0.7468
1Q8R_A	emdecoy1195_2H8EA	2H8EA	3.02	0.2299	0.8895
1Q8R_A	emdecoy1196_2H8EA	2H8EA	3.04	-0.0805	0.6790
1Q8R_A	emdecoy1197_2H8EA	2H8EA	2.36	0.6439	1.1984
1Q8R_A	emdecoy1198_2H8EA	2H8EA	2.40	-0.1840	0.6136
1Q8R_A	emdecoy1199_2H8EA	2H8EA	2.75	1.2648	1.7043
1Q8R_A	emdecoy119_2H8EA	2H8EA	2.19	0.2299	0.8895
1Q8R_A	emdecoy11_2H8EA	2H8EA	2.82	-0.0805	0.6790
1Q8R_A	emdecoy1200_2H8EA	2H8EA	2.68	-0.3910	0.4914
1Q8R_A	emdecoy1201_2H8EA	2H8EA	2.96	0.0230	0.7468
1Q8R_A	emdecoy1202_2H8EA	2H8EA	2.93	-0.3910	0.4914
1Q8R_A	emdecoy1203_2H8EA	2H8EA	2.46	-0.2875	0.5510
1Q8R_A	emdecoy1204_2H8EA	2H8EA	1.89	-1.0119	0.2034
1Q8R_A	emdecoy1205_2H8EA	2H8EA	2.71	-0.2875	0.5510
1Q8R_A	emdecoy1206_2H8EA	2H8EA	2.80	0.5404	1.1186
1Q8R_A	emdecoy1207_2H8EA	2H8EA	2.81	0.7474	1.2797
1Q8R_A	emdecoy1208_2H8EA	2H8EA	2.55	0.0230	0.7468
1Q8R_A	emdecoy1209_2H8EA	2H8EA	1.47	-0.8050	0.2851
1Q8R_A	emdecoy120_2H8EA	2H8EA	2.31	-0.7015	0.3314
1Q8R_A	emdecoy1210_2H8EA	2H8EA	2.01	-0.2875	0.5510
1Q8R_A	emdecoy1211_2H8EA	2H8EA	2.60	0.0230	0.7468
1Q8R_A	emdecoy1212_2H8EA	2H8EA	1.90	-0.1840	0.6136
1Q8R_A	emdecoy1213_2H8EA	2H8EA	2.60	-0.1840	0.6136
1Q8R_A	emdecoy1214_2H8EA	2H8EA	2.42	0.0230	0.7468
1Q8R_A	emdecoy1215_2H8EA	2H8EA	2.60	-0.0805	0.6790
1Q8R_A	emdecoy1216_2H8EA	2H8EA	2.43	-0.2875	0.5510
1Q8R_A	emdecoy1217_2H8EA	2H8EA	2.84	-0.4945	0.4347
1Q8R_A	emdecoy1218_2H8EA	2H8EA	3.03	0.3334	0.9641
1Q8R_A	emdecoy1219_2H8EA	2H8EA	2.88	-0.1840	0.6136
1Q8R_A	emdecoy121_2H8EA	2H8EA	2.14	0.0230	0.7468
1Q8R_A	emdecoy1220_2H8EA	2H8EA	2.63	-0.2875	0.5510
1Q8R_A	emdecoy1221_2H8EA	2H8EA	2.75	-0.3910	0.4914
1Q8R_A	emdecoy1222_2H8EA	2H8EA	2.46	-0.2875	0.5510
1Q8R_A	emdecoy1223_2H8EA	2H8EA	2.85	-0.2875	0.5510
1Q8R_A	emdecoy1224_2H8EA	2H8EA	2.19	0.2299	0.8895
1Q8R_A	emdecoy1225_2H8EA	2H8EA	3.07	0.5404	1.1186
1Q8R_A	emdecoy1226_2H8EA	2H8EA	2.60	0.9544	1.4462
1Q8R_A	emdecoy1227_2H8EA	2H8EA	2.85	1.2648	1.7043
1Q8R_A	emdecoy1228_2H8EA	2H8EA	2.76	0.0230	0.7468
1Q8R_A	emdecoy1229_2H8EA	2H8EA	2.58	0.3334	0.9641
1Q8R_A	emdecoy122_2H8EA	2H8EA	2.23	-0.0805	0.6790
1Q8R_A	emdecoy1230_2H8EA	2H8EA	2.79	-0.3910	0.4914
1Q8R_A	emdecoy1231_2H8EA	2H8EA	2.41	0.7474	1.2797
1Q8R_A	emdecoy1232_2H8EA	2H8EA	2.20	-0.3910	0.4914
1Q8R_A	emdecoy1233_2H8EA	2H8EA	2.03	0.1265	0.8171
1Q8R_A	emdecoy1234_2H8EA	2H8EA	2.08	0.6439	1.1984
1Q8R_A	emdecoy1235_2H8EA	2H8EA	2.55	-0.3910	0.4914
1Q8R_A	emdecoy1236_2H8EA	2H8EA	2.00	-0.3910	0.4914
1Q8R_A	emdecoy1237_2H8EA	2H8EA	2.56	0.3334	0.9641
1Q8R_A	emdecoy1238_2H8EA	2H8EA	2.89	0.0230	0.7468
1Q8R_A	emdecoy1239_2H8EA	2H8EA	3.01	0.7474	1.2797
1Q8R_A	emdecoy123_2H8EA	2H8EA	2.29	-0.0805	0.6790
1Q8R_A	emdecoy1240_2H8EA	2H8EA	2.93	0.2299	0.8895
1Q8R_A	emdecoy1241_2H8EA	2H8EA	2.44	0.2299	0.8895
1Q8R_A	emdecoy1242_2H8EA	2H8EA	2.61	-0.0805	0.6790
1Q8R_A	emdecoy1243_2H8EA	2H8EA	2.57	0.0230	0.7468
1Q8R_A	emdecoy1244_2H8EA	2H8EA	2.77	0.3334	0.9641
1Q8R_A	emdecoy1245_2H8EA	2H8EA	2.87	-0.4945	0.4347
1Q8R_A	emdecoy1246_2H8EA	2H8EA	2.74	0.5404	1.1186
1Q8R_A	emdecoy1247_2H8EA	2H8EA	2.38	-0.3910	0.4914
1Q8R_A	emdecoy1248_2H8EA	2H8EA	2.65	-0.2875	0.5510
1Q8R_A	emdecoy1249_2H8EA	2H8EA	2.89	1.0579	1.5312
1Q8R_A	emdecoy124_2H8EA	2H8EA	2.58	0.3334	0.9641
1Q8R_A	emdecoy1250_2H8EA	2H8EA	2.58	-0.3910	0.4914
1Q8R_A	emdecoy1251_2H8EA	2H8EA	2.31	0.2299	0.8895
1Q8R_A	emdecoy1252_2H8EA	2H8EA	2.48	-0.3910	0.4914
1Q8R_A	emdecoy1253_2H8EA	2H8EA	2.64	-0.1840	0.6136
1Q8R_A	emdecoy1254_2H8EA	2H8EA	2.34	0.1265	0.8171
1Q8R_A	emdecoy1255_2H8EA	2H8EA	2.39	0.1265	0.8171
1Q8R_A	emdecoy1256_2H8EA	2H8EA	2.60	0.3334	0.9641
1Q8R_A	emdecoy1257_2H8EA	2H8EA	2.54	0.2299	0.8895
1Q8R_A	emdecoy1258_2H8EA	2H8EA	2.27	-0.1840	0.6136
1Q8R_A	emdecoy1259_2H8EA	2H8EA	2.65	0.0230	0.7468
1Q8R_A	emdecoy125_2H8EA	2H8EA	2.50	0.0230	0.7468
1Q8R_A	emdecoy1260_2H8EA	2H8EA	2.64	-0.0805	0.6790
1Q8R_A	emdecoy1261_2H8EA	2H8EA	2.62	-0.2875	0.5510
1Q8R_A	emdecoy1262_2H8EA	2H8EA	2.04	0.2299	0.8895
1Q8R_A	emdecoy1263_2H8EA	2H8EA	2.47	-0.0805	0.6790
1Q8R_A	emdecoy1264_2H8EA	2H8EA	2.04	0.4369	1.0405
1Q8R_A	emdecoy1265_2H8EA	2H8EA	2.80	0.0230	0.7468
1Q8R_A	emdecoy1266_2H8EA	2H8EA	3.03	-0.0805	0.6790
1Q8R_A	emdecoy1267_2H8EA	2H8EA	2.19	0.0230	0.7468
1Q8R_A	emdecoy1268_2H8EA	2H8EA	2.55	-0.4945	0.4347
1Q8R_A	emdecoy1269_2H8EA	2H8EA	2.82	0.2299	0.8895
1Q8R_A	emdecoy126_2H8EA	2H8EA	2.16	-0.1840	0.6136
1Q8R_A	emdecoy1270_2H8EA	2H8EA	2.19	0.0230	0.7468
1Q8R_A	emdecoy1271_2H8EA	2H8EA	2.40	0.3334	0.9641
1Q8R_A	emdecoy1272_2H8EA	2H8EA	2.67	-0.5980	0.3814
1Q8R_A	emdecoy1273_2H8EA	2H8EA	2.40	0.7474	1.2797
1Q8R_A	emdecoy1274_2H8EA	2H8EA	2.43	-0.0805	0.6790
1Q8R_A	emdecoy1275_2H8EA	2H8EA	2.32	0.8509	1.3623
1Q8R_A	emdecoy1276_2H8EA	2H8EA	2.34	0.7474	1.2797
1Q8R_A	emdecoy1277_2H8EA	2H8EA	2.66	-0.4945	0.4347
1Q8R_A	emdecoy1278_2H8EA	2H8EA	2.79	0.6439	1.1984
1Q8R_A	emdecoy1279_2H8EA	2H8EA	2.69	0.0230	0.7468
1Q8R_A	emdecoy127_2H8EA	2H8EA	2.28	-0.1840	0.6136
1Q8R_A	emdecoy1280_2H8EA	2H8EA	2.25	0.5404	1.1186
1Q8R_A	emdecoy1281_2H8EA	2H8EA	1.71	-0.4945	0.4347
1Q8R_A	emdecoy1282_2H8EA	2H8EA	2.17	0.8509	1.3623
1Q8R_A	emdecoy1283_2H8EA	2H8EA	1.80	-0.3910	0.4914
1Q8R_A	emdecoy1284_2H8EA	2H8EA	1.87	-0.3910	0.4914
1Q8R_A	emdecoy1285_2H8EA	2H8EA	1.93	0.1265	0.8171
1Q8R_A	emdecoy1286_2H8EA	2H8EA	2.62	1.0579	1.5312
1Q8R_A	emdecoy1287_2H8EA	2H8EA	2.73	-0.1840	0.6136
1Q8R_A	emdecoy1288_2H8EA	2H8EA	2.56	0.3334	0.9641
1Q8R_A	emdecoy1289_2H8EA	2H8EA	2.63	0.0230	0.7468
1Q8R_A	emdecoy128_2H8EA	2H8EA	2.76	-0.1840	0.6136
1Q8R_A	emdecoy1290_2H8EA	2H8EA	2.88	0.5404	1.1186
1Q8R_A	emdecoy1291_2H8EA	2H8EA	2.41	-0.2875	0.5510
1Q8R_A	emdecoy1292_2H8EA	2H8EA	2.51	-0.4945	0.4347
1Q8R_A	emdecoy1293_2H8EA	2H8EA	2.33	0.1265	0.8171
1Q8R_A	emdecoy1294_2H8EA	2H8EA	1.64	0.1265	0.8171
1Q8R_A	emdecoy1295_2H8EA	2H8EA	2.06	0.9544	1.4462
1Q8R_A	emdecoy1296_2H8EA	2H8EA	2.92	1.0579	1.5312
1Q8R_A	emdecoy1297_2H8EA	2H8EA	3.19	-0.0805	0.6790
1Q8R_A	emdecoy1298_2H8EA	2H8EA	2.95	1.2648	1.7043
1Q8R_A	emdecoy1299_2H8EA	2H8EA	2.92	0.0230	0.7468
1Q8R_A	emdecoy129_2H8EA	2H8EA	2.61	0.0230	0.7468
1Q8R_A	emdecoy12_2H8EA	2H8EA	2.40	0.5404	1.1186
1Q8R_A	emdecoy1300_2H8EA	2H8EA	2.80	0.6439	1.1984
1Q8R_A	emdecoy1301_2H8EA	2H8EA	2.38	0.3334	0.9641
1Q8R_A	emdecoy1302_2H8EA	2H8EA	2.29	-0.0805	0.6790
1Q8R_A	emdecoy1303_2H8EA	2H8EA	2.03	-0.0805	0.6790
1Q8R_A	emdecoy1304_2H8EA	2H8EA	2.23	-0.0805	0.6790
1Q8R_A	emdecoy1305_2H8EA	2H8EA	2.82	1.0579	1.5312
1Q8R_A	emdecoy1306_2H8EA	2H8EA	2.70	0.0230	0.7468
1Q8R_A	emdecoy1307_2H8EA	2H8EA	2.91	-0.1840	0.6136
1Q8R_A	emdecoy1308_2H8EA	2H8EA	2.78	-0.3910	0.4914
1Q8R_A	emdecoy1309_2H8EA	2H8EA	2.07	0.0230	0.7468
1Q8R_A	emdecoy130_2H8EA	2H8EA	2.57	0.1265	0.8171
1Q8R_A	emdecoy1310_2H8EA	2H8EA	2.76	-0.0805	0.6790
1Q8R_A	emdecoy1311_2H8EA	2H8EA	1.84	-0.0805	0.6790
1Q8R_A	emdecoy1312_2H8EA	2H8EA	2.34	0.0230	0.7468
1Q8R_A	emdecoy1313_2H8EA	2H8EA	1.99	-0.0805	0.6790
1Q8R_A	emdecoy1314_2H8EA	2H8EA	2.47	-0.1840	0.6136
1Q8R_A	emdecoy1315_2H8EA	2H8EA	2.73	-0.1840	0.6136
1Q8R_A	emdecoy1316_2H8EA	2H8EA	2.55	0.0230	0.7468
1Q8R_A	emdecoy1317_2H8EA	2H8EA	2.83	-0.2875	0.5510
1Q8R_A	emdecoy1318_2H8EA	2H8EA	2.37	0.3334	0.9641
1Q8R_A	emdecoy1319_2H8EA	2H8EA	2.11	0.0230	0.7468
1Q8R_A	emdecoy131_2H8EA	2H8EA	2.61	-0.0805	0.6790
1Q8R_A	emdecoy1320_2H8EA	2H8EA	2.64	0.2299	0.8895
1Q8R_A	emdecoy1321_2H8EA	2H8EA	2.48	0.1265	0.8171
1Q8R_A	emdecoy1322_2H8EA	2H8EA	2.50	0.8509	1.3623
1Q8R_A	emdecoy1323_2H8EA	2H8EA	2.09	-0.5980	0.3814
1Q8R_A	emdecoy1324_2H8EA	2H8EA	2.15	0.1265	0.8171
1Q8R_A	emdecoy1325_2H8EA	2H8EA	2.03	0.3334	0.9641
1Q8R_A	emdecoy1326_2H8EA	2H8EA	2.49	0.1265	0.8171
1Q8R_A	emdecoy1327_2H8EA	2H8EA	2.55	0.5404	1.1186
1Q8R_A	emdecoy1328_2H8EA	2H8EA	2.43	0.0230	0.7468
1Q8R_A	emdecoy1329_2H8EA	2H8EA	2.51	0.7474	1.2797
1Q8R_A	emdecoy132_2H8EA	2H8EA	2.51	-0.0805	0.6790
1Q8R_A	emdecoy1330_2H8EA	2H8EA	2.54	1.1613	1.6173
1Q8R_A	emdecoy1331_2H8EA	2H8EA	2.36	-0.0805	0.6790
1Q8R_A	emdecoy1332_2H8EA	2H8EA	2.75	1.6788	2.0606
1Q8R_A	emdecoy1333_2H8EA	2H8EA	2.12	0.2299	0.8895
1Q8R_A	emdecoy1334_2H8EA	2H8EA	2.66	1.2648	1.7043
1Q8R_A	emdecoy1335_2H8EA	2H8EA	2.08	0.2299	0.8895
1Q8R_A	emdecoy1336_2H8EA	2H8EA	2.05	0.6439	1.1984
1Q8R_A	emdecoy1337_2H8EA	2H8EA	2.82	0.0230	0.7468
1Q8R_A	emdecoy1338_2H8EA	2H8EA	2.75	0.8509	1.3623
1Q8R_A	emdecoy1339_2H8EA	2H8EA	2.59	-0.3910	0.4914
1Q8R_A	emdecoy133_2H8EA	2H8EA	3.03	0.5404	1.1186
1Q8R_A	emdecoy1340_2H8EA	2H8EA	2.69	-0.1840	0.6136
1Q8R_A	emdecoy1341_2H8EA	2H8EA	2.92	0.1265	0.8171
1Q8R_A	emdecoy1342_2H8EA	2H8EA	2.75	1.6788	2.0606
1Q8R_A	emdecoy1343_2H8EA	2H8EA	2.63	-0.1840	0.6136
1Q8R_A	emdecoy1344_2H8EA	2H8EA	2.54	1.0579	1.5312
1Q8R_A	emdecoy1345_2H8EA	2H8EA	2.69	-0.4945	0.4347
1Q8R_A	emdecoy1346_2H8EA	2H8EA	2.58	-0.4945	0.4347
1Q8R_A	emdecoy1347_2H8EA	2H8EA	1.75	0.4369	1.0405
1Q8R_A	emdecoy1348_2H8EA	2H8EA	2.73	-0.1840	0.6136
1Q8R_A	emdecoy1349_2H8EA	2H8EA	2.80	1.4718	1.8810
1Q8R_A	emdecoy134_2H8EA	2H8EA	2.15	0.0230	0.7468
1Q8R_A	emdecoy1350_2H8EA	2H8EA	2.86	-0.1840	0.6136
1Q8R_A	emdecoy1351_2H8EA	2H8EA	2.25	-0.1840	0.6136
1Q8R_A	emdecoy1352_2H8EA	2H8EA	2.79	-0.0805	0.6790
1Q8R_A	emdecoy1353_2H8EA	2H8EA	2.41	0.4369	1.0405
1Q8R_A	emdecoy1354_2H8EA	2H8EA	2.60	-0.0805	0.6790
1Q8R_A	emdecoy1355_2H8EA	2H8EA	2.62	0.4369	1.0405
1Q8R_A	emdecoy1356_2H8EA	2H8EA	2.10	0.4369	1.0405
1Q8R_A	emdecoy1357_2H8EA	2H8EA	2.74	-0.1840	0.6136
1Q8R_A	emdecoy1358_2H8EA	2H8EA	2.07	0.3334	0.9641
1Q8R_A	emdecoy1359_2H8EA	2H8EA	2.53	0.1265	0.8171
1Q8R_A	emdecoy135_2H8EA	2H8EA	2.52	-0.5980	0.3814
1Q8R_A	emdecoy1360_2H8EA	2H8EA	2.14	0.3334	0.9641
1Q8R_A	emdecoy1361_2H8EA	2H8EA	2.80	-0.1840	0.6136
1Q8R_A	emdecoy1362_2H8EA	2H8EA	2.11	-0.2875	0.5510
1Q8R_A	emdecoy1363_2H8EA	2H8EA	1.93	0.0230	0.7468
1Q8R_A	emdecoy1364_2H8EA	2H8EA	2.81	-0.2875	0.5510
1Q8R_A	emdecoy1365_2H8EA	2H8EA	2.29	0.2299	0.8895
1Q8R_A	emdecoy1366_2H8EA	2H8EA	2.40	-0.0805	0.6790
1Q8R_A	emdecoy1367_2H8EA	2H8EA	2.52	0.2299	0.8895
1Q8R_A	emdecoy1368_2H8EA	2H8EA	2.30	-0.0805	0.6790
1Q8R_A	emdecoy1369_2H8EA	2H8EA	2.43	0.3334	0.9641
1Q8R_A	emdecoy136_2H8EA	2H8EA	2.13	0.1265	0.8171
1Q8R_A	emdecoy1370_2H8EA	2H8EA	2.34	0.2299	0.8895
1Q8R_A	emdecoy1371_2H8EA	2H8EA	2.42	0.3334	0.9641
1Q8R_A	emdecoy1372_2H8EA	2H8EA	2.91	0.1265	0.8171
1Q8R_A	emdecoy1373_2H8EA	2H8EA	2.37	0.2299	0.8895
1Q8R_A	emdecoy1374_2H8EA	2H8EA	2.69	0.1265	0.8171
1Q8R_A	emdecoy1375_2H8EA	2H8EA	2.84	0.2299	0.8895
1Q8R_A	emdecoy1376_2H8EA	2H8EA	2.74	-0.1840	0.6136
1Q8R_A	emdecoy1377_2H8EA	2H8EA	3.02	0.3334	0.9641
1Q8R_A	emdecoy1378_2H8EA	2H8EA	2.35	0.6439	1.1984
1Q8R_A	emdecoy1379_2H8EA	2H8EA	2.42	0.3334	0.9641
1Q8R_A	emdecoy137_2H8EA	2H8EA	2.86	-0.3910	0.4914
1Q8R_A	emdecoy1380_2H8EA	2H8EA	2.12	0.1265	0.8171
1Q8R_A	emdecoy1381_2H8EA	2H8EA	2.89	0.5404	1.1186
1Q8R_A	emdecoy1382_2H8EA	2H8EA	2.54	0.2299	0.8895
1Q8R_A	emdecoy1383_2H8EA	2H8EA	2.67	1.5753	1.9704
1Q8R_A	emdecoy1384_2H8EA	2H8EA	3.09	0.0230	0.7468
1Q8R_A	emdecoy1385_2H8EA	2H8EA	2.73	1.0579	1.5312
1Q8R_A	emdecoy1386_2H8EA	2H8EA	2.47	1.0579	1.5312
1Q8R_A	emdecoy1387_2H8EA	2H8EA	2.34	0.2299	0.8895
1Q8R_A	emdecoy1388_2H8EA	2H8EA	2.35	-0.1840	0.6136
1Q8R_A	emdecoy1389_2H8EA	2H8EA	2.29	0.1265	0.8171
1Q8R_A	emdecoy138_2H8EA	2H8EA	3.03	-0.0805	0.6790
1Q8R_A	emdecoy1390_2H8EA	2H8EA	2.75	1.4718	1.8810
1Q8R_A	emdecoy1391_2H8EA	2H8EA	2.57	0.4369	1.0405
1Q8R_A	emdecoy1392_2H8EA	2H8EA	3.01	0.6439	1.1984
1Q8R_A	emdecoy1393_2H8EA	2H8EA	2.37	1.3683	1.7923
1Q8R_A	emdecoy1394_2H8EA	2H8EA	2.76	0.0230	0.7468
1Q8R_A	emdecoy1395_2H8EA	2H8EA	2.87	0.5404	1.1186
1Q8R_A	emdecoy1396_2H8EA	2H8EA	2.72	-0.5980	0.3814
1Q8R_A	emdecoy1397_2H8EA	2H8EA	2.51	0.9544	1.4462
1Q8R_A	emdecoy1398_2H8EA	2H8EA	2.74	0.7474	1.2797
1Q8R_A	emdecoy1399_2H8EA	2H8EA	2.99	-0.1840	0.6136
1Q8R_A	emdecoy139_2H8EA	2H8EA	2.83	-0.1840	0.6136
1Q8R_A	emdecoy13_2H8EA	2H8EA	3.00	0.6439	1.1984
1Q8R_A	emdecoy1400_2H8EA	2H8EA	2.55	0.1265	0.8171
1Q8R_A	emdecoy1401_2H8EA	2H8EA	2.36	-0.1840	0.6136
1Q8R_A	emdecoy1402_2H8EA	2H8EA	2.47	-0.3910	0.4914
1Q8R_A	emdecoy1403_2H8EA	2H8EA	2.37	-0.1840	0.6136
1Q8R_A	emdecoy1404_2H8EA	2H8EA	2.28	0.3334	0.9641
1Q8R_A	emdecoy1405_2H8EA	2H8EA	2.05	0.3334	0.9641
1Q8R_A	emdecoy1406_2H8EA	2H8EA	2.04	0.3334	0.9641
1Q8R_A	emdecoy1407_2H8EA	2H8EA	2.59	-0.1840	0.6136
1Q8R_A	emdecoy1408_2H8EA	2H8EA	2.64	0.1265	0.8171
1Q8R_A	emdecoy1409_2H8EA	2H8EA	1.76	0.4369	1.0405
1Q8R_A	emdecoy140_2H8EA	2H8EA	2.71	0.5404	1.1186
1Q8R_A	emdecoy1410_2H8EA	2H8EA	2.49	0.1265	0.8171
1Q8R_A	emdecoy1411_2H8EA	2H8EA	2.49	0.0230	0.7468
1Q8R_A	emdecoy1412_2H8EA	2H8EA	2.32	0.2299	0.8895
1Q8R_A	emdecoy1413_2H8EA	2H8EA	2.45	0.4369	1.0405
1Q8R_A	emdecoy1414_2H8EA	2H8EA	2.84	-0.0805	0.6790
1Q8R_A	emdecoy1415_2H8EA	2H8EA	1.74	-0.3910	0.4914
1Q8R_A	emdecoy1416_2H8EA	2H8EA	2.74	0.7474	1.2797
1Q8R_A	emdecoy1417_2H8EA	2H8EA	2.53	0.7474	1.2797
1Q8R_A	emdecoy1418_2H8EA	2H8EA	2.78	-0.1840	0.6136
1Q8R_A	emdecoy1419_2H8EA	2H8EA	2.31	0.0230	0.7468
1Q8R_A	emdecoy141_2H8EA	2H8EA	2.92	-0.1840	0.6136
1Q8R_A	emdecoy1420_2H8EA	2H8EA	2.45	0.2299	0.8895
1Q8R_A	emdecoy1421_2H8EA	2H8EA	2.81	0.2299	0.8895
1Q8R_A	emdecoy1422_2H8EA	2H8EA	2.21	0.0230	0.7468
1Q8R_A	emdecoy1423_2H8EA	2H8EA	3.00	0.4369	1.0405
1Q8R_A	emdecoy1424_2H8EA	2H8EA	2.43	-0.2875	0.5510
1Q8R_A	emdecoy1425_2H8EA	2H8EA	2.82	-0.1840	0.6136
1Q8R_A	emdecoy1426_2H8EA	2H8EA	2.59	0.2299	0.8895
1Q8R_A	emdecoy1427_2H8EA	2H8EA	2.65	0.1265	0.8171
1Q8R_A	emdecoy1428_2H8EA	2H8EA	2.30	-0.1840	0.6136
1Q8R_A	emdecoy1429_2H8EA	2H8EA	2.21	0.3334	0.9641
1Q8R_A	emdecoy142_2H8EA	2H8EA	2.88	-0.3910	0.4914
1Q8R_A	emdecoy1430_2H8EA	2H8EA	2.18	0.0230	0.7468
1Q8R_A	emdecoy1431_2H8EA	2H8EA	2.70	0.1265	0.8171
1Q8R_A	emdecoy1432_2H8EA	2H8EA	2.58	0.0230	0.7468
1Q8R_A	emdecoy1433_2H8EA	2H8EA	2.87	-0.1840	0.6136
1Q8R_A	emdecoy1434_2H8EA	2H8EA	2.72	0.0230	0.7468
1Q8R_A	emdecoy1435_2H8EA	2H8EA	1.93	-0.4945	0.4347
1Q8R_A	emdecoy1436_2H8EA	2H8EA	2.69	-0.7015	0.3314
1Q8R_A	emdecoy1437_2H8EA	2H8EA	2.90	0.7474	1.2797
1Q8R_A	emdecoy1438_2H8EA	2H8EA	2.72	0.7474	1.2797
1Q8R_A	emdecoy1439_2H8EA	2H8EA	2.81	-0.1840	0.6136
1Q8R_A	emdecoy143_2H8EA	2H8EA	2.90	0.5404	1.1186
1Q8R_A	emdecoy1440_2H8EA	2H8EA	2.76	-0.2875	0.5510
1Q8R_A	emdecoy1441_2H8EA	2H8EA	2.77	-0.4945	0.4347
1Q8R_A	emdecoy1442_2H8EA	2H8EA	2.48	-0.0805	0.6790
1Q8R_A	emdecoy1443_2H8EA	2H8EA	2.61	0.1265	0.8171
1Q8R_A	emdecoy1444_2H8EA	2H8EA	2.56	0.7474	1.2797
1Q8R_A	emdecoy1445_2H8EA	2H8EA	2.90	-0.5980	0.3814
1Q8R_A	emdecoy1446_2H8EA	2H8EA	2.49	1.0579	1.5312
1Q8R_A	emdecoy1447_2H8EA	2H8EA	2.91	-0.5980	0.3814
1Q8R_A	emdecoy1448_2H8EA	2H8EA	2.66	-0.5980	0.3814
1Q8R_A	emdecoy1449_2H8EA	2H8EA	2.17	0.7474	1.2797
1Q8R_A	emdecoy144_2H8EA	2H8EA	2.52	-0.0805	0.6790
1Q8R_A	emdecoy1450_2H8EA	2H8EA	2.17	0.0230	0.7468
1Q8R_A	emdecoy1451_2H8EA	2H8EA	2.03	0.2299	0.8895
1Q8R_A	emdecoy1452_2H8EA	2H8EA	2.41	0.2299	0.8895
1Q8R_A	emdecoy1453_2H8EA	2H8EA	2.40	0.3334	0.9641
1Q8R_A	emdecoy1454_2H8EA	2H8EA	2.74	0.3334	0.9641
1Q8R_A	emdecoy1455_2H8EA	2H8EA	2.66	0.6439	1.1984
1Q8R_A	emdecoy1456_2H8EA	2H8EA	3.23	0.4369	1.0405
1Q8R_A	emdecoy1457_2H8EA	2H8EA	1.86	0.2299	0.8895
1Q8R_A	emdecoy1458_2H8EA	2H8EA	2.85	0.5404	1.1186
1Q8R_A	emdecoy1459_2H8EA	2H8EA	2.44	0.6439	1.1984
1Q8R_A	emdecoy145_2H8EA	2H8EA	2.81	0.0230	0.7468
1Q8R_A	emdecoy1460_2H8EA	2H8EA	2.30	0.3334	0.9641
1Q8R_A	emdecoy1461_2H8EA	2H8EA	2.28	0.3334	0.9641
1Q8R_A	emdecoy1462_2H8EA	2H8EA	2.52	0.5404	1.1186
1Q8R_A	emdecoy1463_2H8EA	2H8EA	2.60	0.0230	0.7468
1Q8R_A	emdecoy1464_2H8EA	2H8EA	2.28	0.3334	0.9641
1Q8R_A	emdecoy1465_2H8EA	2H8EA	2.30	0.3334	0.9641
1Q8R_A	emdecoy1466_2H8EA	2H8EA	2.96	-0.3910	0.4914
1Q8R_A	emdecoy1467_2H8EA	2H8EA	1.73	-0.4945	0.4347
1Q8R_A	emdecoy1468_2H8EA	2H8EA	2.45	0.7474	1.2797
1Q8R_A	emdecoy1469_2H8EA	2H8EA	2.62	-0.3910	0.4914
1Q8R_A	emdecoy146_2H8EA	2H8EA	2.80	-0.3910	0.4914
1Q8R_A	emdecoy1470_2H8EA	2H8EA	2.94	-0.1840	0.6136
1Q8R_A	emdecoy1471_2H8EA	2H8EA	2.93	0.0230	0.7468
1Q8R_A	emdecoy1472_2H8EA	2H8EA	2.42	-0.2875	0.5510
1Q8R_A	emdecoy1473_2H8EA	2H8EA	2.86	0.2299	0.8895
1Q8R_A	emdecoy1474_2H8EA	2H8EA	2.65	0.1265	0.8171
1Q8R_A	emdecoy1475_2H8EA	2H8EA	2.24	-0.0805	0.6790
1Q8R_A	emdecoy1476_2H8EA	2H8EA	2.81	-0.1840	0.6136
1Q8R_A	emdecoy1477_2H8EA	2H8EA	2.05	-0.1840	0.6136
1Q8R_A	emdecoy1478_2H8EA	2H8EA	2.00	0.1265	0.8171
1Q8R_A	emdecoy1479_2H8EA	2H8EA	2.64	-0.2875	0.5510
1Q8R_A	emdecoy147_2H8EA	2H8EA	3.13	0.2299	0.8895
1Q8R_A	emdecoy1480_2H8EA	2H8EA	2.76	-0.0805	0.6790
1Q8R_A	emdecoy1481_2H8EA	2H8EA	2.28	-0.1840	0.6136
1Q8R_A	emdecoy1482_2H8EA	2H8EA	2.31	-0.0805	0.6790
1Q8R_A	emdecoy1483_2H8EA	2H8EA	2.47	0.0230	0.7468
1Q8R_A	emdecoy1484_2H8EA	2H8EA	2.45	-0.0805	0.6790
1Q8R_A	emdecoy1485_2H8EA	2H8EA	2.57	0.4369	1.0405
1Q8R_A	emdecoy1486_2H8EA	2H8EA	2.38	0.2299	0.8895
1Q8R_A	emdecoy1487_2H8EA	2H8EA	2.74	1.2648	1.7043
1Q8R_A	emdecoy1488_2H8EA	2H8EA	2.42	0.2299	0.8895
1Q8R_A	emdecoy1489_2H8EA	2H8EA	2.57	0.3334	0.9641
1Q8R_A	emdecoy148_2H8EA	2H8EA	2.50	0.0230	0.7468
1Q8R_A	emdecoy1490_2H8EA	2H8EA	2.98	0.5404	1.1186
1Q8R_A	emdecoy1491_2H8EA	2H8EA	2.54	1.4718	1.8810
1Q8R_A	emdecoy1492_2H8EA	2H8EA	2.74	-0.3910	0.4914
1Q8R_A	emdecoy1493_2H8EA	2H8EA	2.30	0.8509	1.3623
1Q8R_A	emdecoy1494_2H8EA	2H8EA	2.75	-0.4945	0.4347
1Q8R_A	emdecoy1495_2H8EA	2H8EA	2.69	0.2299	0.8895
1Q8R_A	emdecoy1496_2H8EA	2H8EA	2.52	0.6439	1.1984
1Q8R_A	emdecoy1497_2H8EA	2H8EA	2.97	0.7474	1.2797
1Q8R_A	emdecoy1498_2H8EA	2H8EA	2.24	0.6439	1.1984
1Q8R_A	emdecoy1499_2H8EA	2H8EA	2.73	-0.5980	0.3814
1Q8R_A	emdecoy149_2H8EA	2H8EA	2.53	0.1265	0.8171
1Q8R_A	emdecoy14_2H8EA	2H8EA	2.62	-0.5980	0.3814
1Q8R_A	emdecoy1500_2H8EA	2H8EA	2.61	-0.5980	0.3814
1Q8R_A	emdecoy1501_2H8EA	2H8EA	2.71	0.2299	0.8895
1Q8R_A	emdecoy1502_2H8EA	2H8EA	2.81	-0.5980	0.3814
1Q8R_A	emdecoy1503_2H8EA	2H8EA	2.85	-0.7015	0.3314
1Q8R_A	emdecoy1504_2H8EA	2H8EA	2.95	0.2299	0.8895
1Q8R_A	emdecoy1505_2H8EA	2H8EA	2.44	2.0928	2.4267
1Q8R_A	emdecoy1506_2H8EA	2H8EA	2.66	2.9207	3.1772
1Q8R_A	emdecoy1507_2H8EA	2H8EA	1.88	-0.7015	0.3314
1Q8R_A	emdecoy1508_2H8EA	2H8EA	2.42	-0.1840	0.6136
1Q8R_A	emdecoy1509_2H8EA	2H8EA	2.73	-0.0805	0.6790
1Q8R_A	emdecoy150_2H8EA	2H8EA	2.22	-0.1840	0.6136
1Q8R_A	emdecoy1510_2H8EA	2H8EA	2.20	0.0230	0.7468
1Q8R_A	emdecoy1511_2H8EA	2H8EA	2.46	0.3334	0.9641
1Q8R_A	emdecoy1512_2H8EA	2H8EA	2.48	-0.4945	0.4347
1Q8R_A	emdecoy1513_2H8EA	2H8EA	2.52	0.1265	0.8171
1Q8R_A	emdecoy1514_2H8EA	2H8EA	2.63	-0.9084	0.2424
1Q8R_A	emdecoy1515_2H8EA	2H8EA	2.92	-0.1840	0.6136
1Q8R_A	emdecoy1516_2H8EA	2H8EA	2.90	-0.3910	0.4914
1Q8R_A	emdecoy1517_2H8EA	2H8EA	2.94	-0.3910	0.4914
1Q8R_A	emdecoy1518_2H8EA	2H8EA	2.58	-0.4945	0.4347
1Q8R_A	emdecoy1519_2H8EA	2H8EA	2.06	-0.2875	0.5510
1Q8R_A	emdecoy151_2H8EA	2H8EA	2.08	-0.2875	0.5510
1Q8R_A	emdecoy1520_2H8EA	2H8EA	1.77	0.8509	1.3623
1Q8R_A	emdecoy1521_2H8EA	2H8EA	1.99	-0.4945	0.4347
1Q8R_A	emdecoy1522_2H8EA	2H8EA	1.97	-0.3910	0.4914
1Q8R_A	emdecoy1523_2H8EA	2H8EA	2.79	1.1613	1.6173
1Q8R_A	emdecoy1524_2H8EA	2H8EA	2.04	-0.2875	0.5510
1Q8R_A	emdecoy1525_2H8EA	2H8EA	3.05	-0.3910	0.4914
1Q8R_A	emdecoy1526_2H8EA	2H8EA	2.31	1.0579	1.5312
1Q8R_A	emdecoy1527_2H8EA	2H8EA	2.86	0.4369	1.0405
1Q8R_A	emdecoy1528_2H8EA	2H8EA	2.80	0.6439	1.1984
1Q8R_A	emdecoy1529_2H8EA	2H8EA	2.44	0.8509	1.3623
1Q8R_A	emdecoy152_2H8EA	2H8EA	2.40	0.1265	0.8171
1Q8R_A	emdecoy1530_2H8EA	2H8EA	2.05	0.8509	1.3623
1Q8R_A	emdecoy1531_2H8EA	2H8EA	2.59	0.3334	0.9641
1Q8R_A	emdecoy1532_2H8EA	2H8EA	2.29	1.1613	1.6173
1Q8R_A	emdecoy1533_2H8EA	2H8EA	2.55	0.0230	0.7468
1Q8R_A	emdecoy1534_2H8EA	2H8EA	2.02	0.8509	1.3623
1Q8R_A	emdecoy1535_2H8EA	2H8EA	2.37	1.8858	2.2426
1Q8R_A	emdecoy1536_2H8EA	2H8EA	2.22	0.5404	1.1186
1Q8R_A	emdecoy1537_2H8EA	2H8EA	2.90	0.2299	0.8895
1Q8R_A	emdecoy1538_2H8EA	2H8EA	2.97	1.7823	2.1513
1Q8R_A	emdecoy1539_2H8EA	2H8EA	2.21	0.3334	0.9641
1Q8R_A	emdecoy153_2H8EA	2H8EA	1.76	-0.4945	0.4347
1Q8R_A	emdecoy1540_2H8EA	2H8EA	2.80	0.4369	1.0405
1Q8R_A	emdecoy1541_2H8EA	2H8EA	2.61	0.8509	1.3623
1Q8R_A	emdecoy1542_2H8EA	2H8EA	2.17	0.8509	1.3623
1Q8R_A	emdecoy1543_2H8EA	2H8EA	2.48	-0.2875	0.5510
1Q8R_A	emdecoy1544_2H8EA	2H8EA	2.01	-0.1840	0.6136
1Q8R_A	emdecoy1545_2H8EA	2H8EA	1.62	-0.2875	0.5510
1Q8R_A	emdecoy1546_2H8EA	2H8EA	2.94	-0.1840	0.6136
1Q8R_A	emdecoy1547_2H8EA	2H8EA	2.45	-0.1840	0.6136
1Q8R_A	emdecoy1548_2H8EA	2H8EA	2.45	0.5404	1.1186
1Q8R_A	emdecoy1549_2H8EA	2H8EA	2.16	-1.2189	0.1372
1Q8R_A	emdecoy154_2H8EA	2H8EA	2.51	-0.0805	0.6790
1Q8R_A	emdecoy1550_2H8EA	2H8EA	2.90	-0.8050	0.2851
1Q8R_A	emdecoy1551_2H8EA	2H8EA	2.92	0.5404	1.1186
1Q8R_A	emdecoy1552_2H8EA	2H8EA	2.73	2.6102	2.8936
1Q8R_A	emdecoy1553_2H8EA	2H8EA	1.81	-0.7015	0.3314
1Q8R_A	emdecoy1554_2H8EA	2H8EA	2.71	2.7137	2.9879
1Q8R_A	emdecoy1555_2H8EA	2H8EA	1.87	-0.7015	0.3314
1Q8R_A	emdecoy1556_2H8EA	2H8EA	2.81	-0.8050	0.2851
1Q8R_A	emdecoy1557_2H8EA	2H8EA	2.52	2.8172	3.0825
1Q8R_A	emdecoy1558_2H8EA	2H8EA	2.69	-0.2875	0.5510
1Q8R_A	emdecoy1559_2H8EA	2H8EA	1.93	-0.8050	0.2851
1Q8R_A	emdecoy155_2H8EA	2H8EA	2.76	-0.3910	0.4914
1Q8R_A	emdecoy1560_2H8EA	2H8EA	2.45	0.2299	0.8895
1Q8R_A	emdecoy1561_2H8EA	2H8EA	2.76	0.4369	1.0405
1Q8R_A	emdecoy1562_2H8EA	2H8EA	2.14	0.2299	0.8895
1Q8R_A	emdecoy1563_2H8EA	2H8EA	2.78	2.5067	2.7996
1Q8R_A	emdecoy1564_2H8EA	2H8EA	2.34	0.2299	0.8895
1Q8R_A	emdecoy1565_2H8EA	2H8EA	2.27	-0.1840	0.6136
1Q8R_A	emdecoy1566_2H8EA	2H8EA	2.84	-0.7015	0.3314
1Q8R_A	emdecoy1567_2H8EA	2H8EA	2.80	-0.1840	0.6136
1Q8R_A	emdecoy1568_2H8EA	2H8EA	2.78	-0.5980	0.3814
1Q8R_A	emdecoy1569_2H8EA	2H8EA	2.36	0.6439	1.1984
1Q8R_A	emdecoy156_2H8EA	2H8EA	2.48	-0.7015	0.3314
1Q8R_A	emdecoy1570_2H8EA	2H8EA	2.90	1.2648	1.7043
1Q8R_A	emdecoy1571_2H8EA	2H8EA	2.61	1.9893	2.3344
1Q8R_A	emdecoy1572_2H8EA	2H8EA	2.66	1.9893	2.3344
1Q8R_A	emdecoy1573_2H8EA	2H8EA	2.36	0.6439	1.1984
1Q8R_A	emdecoy1574_2H8EA	2H8EA	1.88	1.0579	1.5312
1Q8R_A	emdecoy1575_2H8EA	2H8EA	2.51	-0.0805	0.6790
1Q8R_A	emdecoy1576_2H8EA	2H8EA	2.69	-0.4945	0.4347
1Q8R_A	emdecoy1577_2H8EA	2H8EA	2.54	-0.1840	0.6136
1Q8R_A	emdecoy1578_2H8EA	2H8EA	2.28	1.1613	1.6173
1Q8R_A	emdecoy1579_2H8EA	2H8EA	2.69	0.1265	0.8171
1Q8R_A	emdecoy157_2H8EA	2H8EA	1.97	0.0230	0.7468
1Q8R_A	emdecoy1580_2H8EA	2H8EA	2.73	0.8509	1.3623
1Q8R_A	emdecoy1581_2H8EA	2H8EA	2.12	1.0579	1.5312
1Q8R_A	emdecoy1582_2H8EA	2H8EA	2.56	1.9893	2.3344
1Q8R_A	emdecoy1583_2H8EA	2H8EA	2.41	1.8858	2.2426
1Q8R_A	emdecoy1584_2H8EA	2H8EA	2.42	-0.1840	0.6136
1Q8R_A	emdecoy1585_2H8EA	2H8EA	2.29	-0.9084	0.2424
1Q8R_A	emdecoy1586_2H8EA	2H8EA	2.30	0.4369	1.0405
1Q8R_A	emdecoy1587_2H8EA	2H8EA	1.99	0.8509	1.3623
1Q8R_A	emdecoy1588_2H8EA	2H8EA	2.53	-0.1840	0.6136
1Q8R_A	emdecoy1589_2H8EA	2H8EA	2.53	0.7474	1.2797
1Q8R_A	emdecoy158_2H8EA	2H8EA	2.59	-0.3910	0.4914
1Q8R_A	emdecoy1590_2H8EA	2H8EA	2.33	0.7474	1.2797
1Q8R_A	emdecoy1591_2H8EA	2H8EA	2.91	0.7474	1.2797
1Q8R_A	emdecoy1592_2H8EA	2H8EA	2.77	-0.0805	0.6790
1Q8R_A	emdecoy1593_2H8EA	2H8EA	2.43	0.2299	0.8895
1Q8R_A	emdecoy1594_2H8EA	2H8EA	2.82	-0.0805	0.6790
1Q8R_A	emdecoy1595_2H8EA	2H8EA	2.68	-0.0805	0.6790
1Q8R_A	emdecoy1596_2H8EA	2H8EA	1.42	-0.7015	0.3314
1Q8R_A	emdecoy1597_2H8EA	2H8EA	2.53	0.6439	1.1984
1Q8R_A	emdecoy1598_2H8EA	2H8EA	2.86	-0.2875	0.5510
1Q8R_A	emdecoy1599_2H8EA	2H8EA	2.50	0.8509	1.3623
1Q8R_A	emdecoy159_2H8EA	2H8EA	2.94	-0.4945	0.4347
1Q8R_A	emdecoy15_2H8EA	2H8EA	1.92	0.1265	0.8171
1Q8R_A	emdecoy1600_2H8EA	2H8EA	2.90	0.2299	0.8895
1Q8R_A	emdecoy1601_2H8EA	2H8EA	2.90	-0.8050	0.2851
1Q8R_A	emdecoy1602_2H8EA	2H8EA	2.51	-0.1840	0.6136
1Q8R_A	emdecoy1603_2H8EA	2H8EA	2.38	2.7137	2.9879
1Q8R_A	emdecoy1604_2H8EA	2H8EA	2.15	-0.8050	0.2851
1Q8R_A	emdecoy1605_2H8EA	2H8EA	2.95	-0.3910	0.4914
1Q8R_A	emdecoy1606_2H8EA	2H8EA	2.81	-0.4945	0.4347
1Q8R_A	emdecoy1607_2H8EA	2H8EA	2.97	0.2299	0.8895
1Q8R_A	emdecoy1608_2H8EA	2H8EA	2.93	0.3334	0.9641
1Q8R_A	emdecoy1609_2H8EA	2H8EA	2.12	0.0230	0.7468
1Q8R_A	emdecoy160_2H8EA	2H8EA	2.67	0.8509	1.3623
1Q8R_A	emdecoy1610_2H8EA	2H8EA	2.85	0.1265	0.8171
1Q8R_A	emdecoy1611_2H8EA	2H8EA	2.30	0.3334	0.9641
1Q8R_A	emdecoy1612_2H8EA	2H8EA	2.64	-0.2875	0.5510
1Q8R_A	emdecoy1613_2H8EA	2H8EA	2.12	0.3334	0.9641
1Q8R_A	emdecoy1614_2H8EA	2H8EA	2.61	2.4032	2.7059
1Q8R_A	emdecoy1615_2H8EA	2H8EA	2.12	0.4369	1.0405
1Q8R_A	emdecoy1616_2H8EA	2H8EA	2.29	-0.2875	0.5510
1Q8R_A	emdecoy1617_2H8EA	2H8EA	2.58	2.0928	2.4267
1Q8R_A	emdecoy1618_2H8EA	2H8EA	2.67	1.7823	2.1513
1Q8R_A	emdecoy1619_2H8EA	2H8EA	2.65	0.8509	1.3623
1Q8R_A	emdecoy161_2H8EA	2H8EA	2.53	0.4369	1.0405
1Q8R_A	emdecoy1620_2H8EA	2H8EA	3.03	0.6439	1.1984
1Q8R_A	emdecoy1621_2H8EA	2H8EA	1.78	0.9544	1.4462
1Q8R_A	emdecoy1622_2H8EA	2H8EA	2.46	0.4369	1.0405
1Q8R_A	emdecoy1623_2H8EA	2H8EA	1.98	0.7474	1.2797
1Q8R_A	emdecoy1624_2H8EA	2H8EA	2.62	0.5404	1.1186
1Q8R_A	emdecoy1625_2H8EA	2H8EA	1.71	1.0579	1.5312
1Q8R_A	emdecoy1626_2H8EA	2H8EA	2.55	1.6788	2.0606
1Q8R_A	emdecoy1627_2H8EA	2H8EA	3.38	0.2299	0.8895
1Q8R_A	emdecoy1628_2H8EA	2H8EA	2.69	-0.1840	0.6136
1Q8R_A	emdecoy1629_2H8EA	2H8EA	2.58	-0.4945	0.4347
1Q8R_A	emdecoy162_2H8EA	2H8EA	2.75	0.5404	1.1186
1Q8R_A	emdecoy1630_2H8EA	2H8EA	2.47	-0.4945	0.4347
1Q8R_A	emdecoy1631_2H8EA	2H8EA	3.00	-0.1840	0.6136
1Q8R_A	emdecoy1632_2H8EA	2H8EA	2.19	-0.9084	0.2424
1Q8R_A	emdecoy1633_2H8EA	2H8EA	2.60	-0.3910	0.4914
1Q8R_A	emdecoy1634_2H8EA	2H8EA	2.37	1.4718	1.8810
1Q8R_A	emdecoy1635_2H8EA	2H8EA	1.94	0.9544	1.4462
1Q8R_A	emdecoy1636_2H8EA	2H8EA	2.61	0.5404	1.1186
1Q8R_A	emdecoy1637_2H8EA	2H8EA	2.83	0.5404	1.1186
1Q8R_A	emdecoy1638_2H8EA	2H8EA	2.38	0.7474	1.2797
1Q8R_A	emdecoy1639_2H8EA	2H8EA	2.21	0.8509	1.3623
1Q8R_A	emdecoy163_2H8EA	2H8EA	2.87	0.7474	1.2797
1Q8R_A	emdecoy1640_2H8EA	2H8EA	2.82	0.5404	1.1186
1Q8R_A	emdecoy1641_2H8EA	2H8EA	2.32	0.8509	1.3623
1Q8R_A	emdecoy1642_2H8EA	2H8EA	2.40	-0.0805	0.6790
1Q8R_A	emdecoy1643_2H8EA	2H8EA	2.28	0.4369	1.0405
1Q8R_A	emdecoy1644_2H8EA	2H8EA	2.77	0.5404	1.1186
1Q8R_A	emdecoy1645_2H8EA	2H8EA	2.46	-0.2875	0.5510
1Q8R_A	emdecoy1646_2H8EA	2H8EA	2.38	0.5404	1.1186
1Q8R_A	emdecoy1647_2H8EA	2H8EA	1.56	-0.9084	0.2424
1Q8R_A	emdecoy1648_2H8EA	2H8EA	1.96	-1.2189	0.1372
1Q8R_A	emdecoy1649_2H8EA	2H8EA	2.88	-0.1840	0.6136
1Q8R_A	emdecoy164_2H8EA	2H8EA	3.08	0.1265	0.8171
1Q8R_A	emdecoy1650_2H8EA	2H8EA	2.60	2.5067	2.7996
1Q8R_A	emdecoy1651_2H8EA	2H8EA	2.98	0.1265	0.8171
1Q8R_A	emdecoy1652_2H8EA	2H8EA	2.92	0.0230	0.7468
1Q8R_A	emdecoy1653_2H8EA	2H8EA	2.46	-0.1840	0.6136
1Q8R_A	emdecoy1654_2H8EA	2H8EA	2.86	-0.1840	0.6136
1Q8R_A	emdecoy1655_2H8EA	2H8EA	2.76	1.3683	1.7923
1Q8R_A	emdecoy1656_2H8EA	2H8EA	2.73	0.3334	0.9641
1Q8R_A	emdecoy1657_2H8EA	2H8EA	2.73	0.4369	1.0405
1Q8R_A	emdecoy1658_2H8EA	2H8EA	1.99	-0.1840	0.6136
1Q8R_A	emdecoy1659_2H8EA	2H8EA	2.47	-0.0805	0.6790
1Q8R_A	emdecoy165_2H8EA	2H8EA	2.59	0.3334	0.9641
1Q8R_A	emdecoy1660_2H8EA	2H8EA	2.84	-0.2875	0.5510
1Q8R_A	emdecoy1661_2H8EA	2H8EA	2.96	-0.0805	0.6790
1Q8R_A	emdecoy1662_2H8EA	2H8EA	2.49	2.4032	2.7059
1Q8R_A	emdecoy1663_2H8EA	2H8EA	2.88	0.0230	0.7468
1Q8R_A	emdecoy1664_2H8EA	2H8EA	2.70	-0.7015	0.3314
1Q8R_A	emdecoy1665_2H8EA	2H8EA	2.56	-0.5980	0.3814
1Q8R_A	emdecoy1666_2H8EA	2H8EA	2.51	0.4369	1.0405
1Q8R_A	emdecoy1667_2H8EA	2H8EA	2.87	1.2648	1.7043
1Q8R_A	emdecoy1668_2H8EA	2H8EA	2.79	1.0579	1.5312
1Q8R_A	emdecoy1669_2H8EA	2H8EA	2.89	1.7823	2.1513
1Q8R_A	emdecoy166_2H8EA	2H8EA	2.68	-0.8050	0.2851
1Q8R_A	emdecoy1670_2H8EA	2H8EA	2.76	2.4032	2.7059
1Q8R_A	emdecoy1671_2H8EA	2H8EA	2.17	0.4369	1.0405
1Q8R_A	emdecoy1672_2H8EA	2H8EA	2.80	-0.2875	0.5510
1Q8R_A	emdecoy1673_2H8EA	2H8EA	2.55	2.6102	2.8936
1Q8R_A	emdecoy1674_2H8EA	2H8EA	2.80	-0.0805	0.6790
1Q8R_A	emdecoy1675_2H8EA	2H8EA	3.09	2.1962	2.5194
1Q8R_A	emdecoy1676_2H8EA	2H8EA	2.76	0.0230	0.7468
1Q8R_A	emdecoy1677_2H8EA	2H8EA	2.52	-0.0805	0.6790
1Q8R_A	emdecoy1678_2H8EA	2H8EA	2.88	-0.7015	0.3314
1Q8R_A	emdecoy1679_2H8EA	2H8EA	2.50	-0.1840	0.6136
1Q8R_A	emdecoy167_2H8EA	2H8EA	2.51	0.5404	1.1186
1Q8R_A	emdecoy1680_2H8EA	2H8EA	3.08	0.1265	0.8171
1Q8R_A	emdecoy1681_2H8EA	2H8EA	1.67	-0.4945	0.4347
1Q8R_A	emdecoy1682_2H8EA	2H8EA	2.56	-0.2875	0.5510
1Q8R_A	emdecoy1683_2H8EA	2H8EA	1.82	-0.5980	0.3814
1Q8R_A	emdecoy1684_2H8EA	2H8EA	2.73	-0.7015	0.3314
1Q8R_A	emdecoy1685_2H8EA	2H8EA	2.71	0.3334	0.9641
1Q8R_A	emdecoy1686_2H8EA	2H8EA	2.93	0.0230	0.7468
1Q8R_A	emdecoy1687_2H8EA	2H8EA	2.77	-0.0805	0.6790
1Q8R_A	emdecoy1688_2H8EA	2H8EA	2.34	-0.0805	0.6790
1Q8R_A	emdecoy1689_2H8EA	2H8EA	2.76	0.2299	0.8895
1Q8R_A	emdecoy168_2H8EA	2H8EA	2.47	0.5404	1.1186
1Q8R_A	emdecoy1690_2H8EA	2H8EA	2.76	-0.0805	0.6790
1Q8R_A	emdecoy1691_2H8EA	2H8EA	2.86	-0.1840	0.6136
1Q8R_A	emdecoy1692_2H8EA	2H8EA	2.76	-0.0805	0.6790
1Q8R_A	emdecoy1693_2H8EA	2H8EA	2.10	-0.7015	0.3314
1Q8R_A	emdecoy1694_2H8EA	2H8EA	2.18	-0.7015	0.3314
1Q8R_A	emdecoy1695_2H8EA	2H8EA	2.27	0.6439	1.1984
1Q8R_A	emdecoy1696_2H8EA	2H8EA	2.21	-0.7015	0.3314
1Q8R_A	emdecoy1697_2H8EA	2H8EA	2.17	-0.7015	0.3314
1Q8R_A	emdecoy1698_2H8EA	2H8EA	2.26	-0.3910	0.4914
1Q8R_A	emdecoy1699_2H8EA	2H8EA	2.66	-0.3910	0.4914
1Q8R_A	emdecoy169_2H8EA	2H8EA	2.32	0.0230	0.7468
1Q8R_A	emdecoy16_2H8EA	2H8EA	3.18	0.3334	0.9641
1Q8R_A	emdecoy1700_2H8EA	2H8EA	2.78	-0.1840	0.6136
1Q8R_A	emdecoy1701_2H8EA	2H8EA	2.91	2.6102	2.8936
1Q8R_A	emdecoy1702_2H8EA	2H8EA	2.85	0.4369	1.0405
1Q8R_A	emdecoy1703_2H8EA	2H8EA	2.74	-0.1840	0.6136
1Q8R_A	emdecoy1704_2H8EA	2H8EA	2.99	0.1265	0.8171
1Q8R_A	emdecoy1705_2H8EA	2H8EA	2.89	0.7474	1.2797
1Q8R_A	emdecoy1706_2H8EA	2H8EA	2.64	0.9544	1.4462
1Q8R_A	emdecoy1707_2H8EA	2H8EA	2.86	-0.1840	0.6136
1Q8R_A	emdecoy1708_2H8EA	2H8EA	2.77	2.6102	2.8936
1Q8R_A	emdecoy1709_2H8EA	2H8EA	2.52	2.5067	2.7996
1Q8R_A	emdecoy170_2H8EA	2H8EA	2.02	-0.0805	0.6790
1Q8R_A	emdecoy1710_2H8EA	2H8EA	2.56	2.4032	2.7059
1Q8R_A	emdecoy1711_2H8EA	2H8EA	3.04	-0.3910	0.4914
1Q8R_A	emdecoy1712_2H8EA	2H8EA	2.86	0.0230	0.7468
1Q8R_A	emdecoy1713_2H8EA	2H8EA	2.61	-0.8050	0.2851
1Q8R_A	emdecoy1714_2H8EA	2H8EA	2.91	-0.0805	0.6790
1Q8R_A	emdecoy1715_2H8EA	2H8EA	2.89	-0.1840	0.6136
1Q8R_A	emdecoy1716_2H8EA	2H8EA	2.70	2.1962	2.5194
1Q8R_A	emdecoy1717_2H8EA	2H8EA	2.95	-0.2875	0.5510
1Q8R_A	emdecoy1718_2H8EA	2H8EA	2.92	0.6439	1.1984
1Q8R_A	emdecoy1719_2H8EA	2H8EA	2.63	0.0230	0.7468
1Q8R_A	emdecoy171_2H8EA	2H8EA	1.33	-0.8050	0.2851
1Q8R_A	emdecoy1720_2H8EA	2H8EA	2.61	-0.8050	0.2851
1Q8R_A	emdecoy1721_2H8EA	2H8EA	2.84	0.0230	0.7468
1Q8R_A	emdecoy1722_2H8EA	2H8EA	1.75	0.9544	1.4462
1Q8R_A	emdecoy1723_2H8EA	2H8EA	2.72	-0.2875	0.5510
1Q8R_A	emdecoy1724_2H8EA	2H8EA	2.72	2.5067	2.7996
1Q8R_A	emdecoy1725_2H8EA	2H8EA	2.10	0.6439	1.1984
1Q8R_A	emdecoy1726_2H8EA	2H8EA	2.63	0.3334	0.9641
1Q8R_A	emdecoy1727_2H8EA	2H8EA	1.41	-0.8050	0.2851
1Q8R_A	emdecoy1728_2H8EA	2H8EA	2.87	-0.7015	0.3314
1Q8R_A	emdecoy1729_2H8EA	2H8EA	2.57	0.4369	1.0405
1Q8R_A	emdecoy172_2H8EA	2H8EA	2.78	0.5404	1.1186
1Q8R_A	emdecoy1730_2H8EA	2H8EA	2.76	0.2299	0.8895
1Q8R_A	emdecoy1731_2H8EA	2H8EA	2.75	1.0579	1.5312
1Q8R_A	emdecoy1732_2H8EA	2H8EA	2.72	-0.8050	0.2851
1Q8R_A	emdecoy1733_2H8EA	2H8EA	2.58	-0.2875	0.5510
1Q8R_A	emdecoy1734_2H8EA	2H8EA	2.80	-0.4945	0.4347
1Q8R_A	emdecoy1735_2H8EA	2H8EA	2.96	0.0230	0.7468
1Q8R_A	emdecoy1736_2H8EA	2H8EA	2.37	-0.0805	0.6790
1Q8R_A	emdecoy1737_2H8EA	2H8EA	2.58	-0.3910	0.4914
1Q8R_A	emdecoy1738_2H8EA	2H8EA	2.47	0.4369	1.0405
1Q8R_A	emdecoy1739_2H8EA	2H8EA	2.76	-0.0805	0.6790
1Q8R_A	emdecoy173_2H8EA	2H8EA	2.52	0.6439	1.1984
1Q8R_A	emdecoy1740_2H8EA	2H8EA	2.85	0.2299	0.8895
1Q8R_A	emdecoy1741_2H8EA	2H8EA	2.21	-0.5980	0.3814
1Q8R_A	emdecoy1742_2H8EA	2H8EA	3.07	-0.9084	0.2424
1Q8R_A	emdecoy1743_2H8EA	2H8EA	2.62	-0.8050	0.2851
1Q8R_A	emdecoy1744_2H8EA	2H8EA	2.67	-0.1840	0.6136
1Q8R_A	emdecoy1745_2H8EA	2H8EA	2.65	0.4369	1.0405
1Q8R_A	emdecoy1746_2H8EA	2H8EA	2.74	0.4369	1.0405
1Q8R_A	emdecoy1747_2H8EA	2H8EA	3.22	-0.3910	0.4914
1Q8R_A	emdecoy1748_2H8EA	2H8EA	3.01	-0.3910	0.4914
1Q8R_A	emdecoy1749_2H8EA	2H8EA	2.95	0.7474	1.2797
1Q8R_A	emdecoy174_2H8EA	2H8EA	2.00	-0.1840	0.6136
1Q8R_A	emdecoy1750_2H8EA	2H8EA	2.33	-0.4945	0.4347
1Q8R_A	emdecoy1751_2H8EA	2H8EA	2.28	-0.3910	0.4914
1Q8R_A	emdecoy1752_2H8EA	2H8EA	2.33	-0.3910	0.4914
1Q8R_A	emdecoy1753_2H8EA	2H8EA	2.26	-0.4945	0.4347
1Q8R_A	emdecoy1754_2H8EA	2H8EA	2.28	-0.3910	0.4914
1Q8R_A	emdecoy1755_2H8EA	2H8EA	2.24	-0.2875	0.5510
1Q8R_A	emdecoy1756_2H8EA	2H8EA	2.70	-0.3910	0.4914
1Q8R_A	emdecoy1757_2H8EA	2H8EA	2.67	0.6439	1.1984
1Q8R_A	emdecoy1758_2H8EA	2H8EA	2.75	-0.0805	0.6790
1Q8R_A	emdecoy1759_2H8EA	2H8EA	2.74	-0.3910	0.4914
1Q8R_A	emdecoy175_2H8EA	2H8EA	2.68	-0.2875	0.5510
1Q8R_A	emdecoy1760_2H8EA	2H8EA	2.87	0.4369	1.0405
1Q8R_A	emdecoy1761_2H8EA	2H8EA	1.94	-0.7015	0.3314
1Q8R_A	emdecoy1762_2H8EA	2H8EA	2.56	1.0579	1.5312
1Q8R_A	emdecoy1763_2H8EA	2H8EA	2.94	0.4369	1.0405
1Q8R_A	emdecoy1764_2H8EA	2H8EA	2.73	0.3334	0.9641
1Q8R_A	emdecoy1765_2H8EA	2H8EA	2.72	2.4032	2.7059
1Q8R_A	emdecoy1766_2H8EA	2H8EA	3.01	-0.2875	0.5510
1Q8R_A	emdecoy1767_2H8EA	2H8EA	2.79	-0.0805	0.6790
1Q8R_A	emdecoy1768_2H8EA	2H8EA	2.47	-0.1840	0.6136
1Q8R_A	emdecoy1769_2H8EA	2H8EA	1.81	-0.7015	0.3314
1Q8R_A	emdecoy176_2H8EA	2H8EA	2.34	-0.8050	0.2851
1Q8R_A	emdecoy1770_2H8EA	2H8EA	2.71	0.0230	0.7468
1Q8R_A	emdecoy1771_2H8EA	2H8EA	2.94	-0.7015	0.3314
1Q8R_A	emdecoy1772_2H8EA	2H8EA	1.73	-1.2189	0.1372
1Q8R_A	emdecoy1773_2H8EA	2H8EA	2.30	-0.3910	0.4914
1Q8R_A	emdecoy1774_2H8EA	2H8EA	2.85	1.2648	1.7043
1Q8R_A	emdecoy1775_2H8EA	2H8EA	2.74	-0.4945	0.4347
1Q8R_A	emdecoy1776_2H8EA	2H8EA	2.92	1.6788	2.0606
1Q8R_A	emdecoy1777_2H8EA	2H8EA	2.03	0.7474	1.2797
1Q8R_A	emdecoy1778_2H8EA	2H8EA	2.88	0.5404	1.1186
1Q8R_A	emdecoy1779_2H8EA	2H8EA	2.74	0.0230	0.7468
1Q8R_A	emdecoy177_2H8EA	2H8EA	2.49	0.2299	0.8895
1Q8R_A	emdecoy1780_2H8EA	2H8EA	2.70	-0.9084	0.2424
1Q8R_A	emdecoy1781_2H8EA	2H8EA	2.48	0.1265	0.8171
1Q8R_A	emdecoy1782_2H8EA	2H8EA	2.91	0.7474	1.2797
1Q8R_A	emdecoy1783_2H8EA	2H8EA	2.40	0.6439	1.1984
1Q8R_A	emdecoy1784_2H8EA	2H8EA	2.32	0.1265	0.8171
1Q8R_A	emdecoy1785_2H8EA	2H8EA	2.83	-0.1840	0.6136
1Q8R_A	emdecoy1786_2H8EA	2H8EA	2.82	0.0230	0.7468
1Q8R_A	emdecoy1787_2H8EA	2H8EA	2.89	-0.0805	0.6790
1Q8R_A	emdecoy1788_2H8EA	2H8EA	2.65	-0.5980	0.3814
1Q8R_A	emdecoy1789_2H8EA	2H8EA	2.51	-0.7015	0.3314
1Q8R_A	emdecoy178_2H8EA	2H8EA	2.66	-0.4945	0.4347
1Q8R_A	emdecoy1790_2H8EA	2H8EA	2.75	0.7474	1.2797
1Q8R_A	emdecoy1791_2H8EA	2H8EA	2.70	-0.1840	0.6136
1Q8R_A	emdecoy1792_2H8EA	2H8EA	2.93	-0.5980	0.3814
1Q8R_A	emdecoy1793_2H8EA	2H8EA	2.82	0.6439	1.1984
1Q8R_A	emdecoy1794_2H8EA	2H8EA	2.87	0.1265	0.8171
1Q8R_A	emdecoy1795_2H8EA	2H8EA	2.11	0.3334	0.9641
1Q8R_A	emdecoy1796_2H8EA	2H8EA	2.08	0.3334	0.9641
1Q8R_A	emdecoy1797_2H8EA	2H8EA	2.85	-0.4945	0.4347
1Q8R_A	emdecoy1798_2H8EA	2H8EA	2.68	-0.5980	0.3814
1Q8R_A	emdecoy1799_2H8EA	2H8EA	2.50	-0.5980	0.3814
1Q8R_A	emdecoy179_2H8EA	2H8EA	2.66	-0.1840	0.6136
1Q8R_A	emdecoy17_2H8EA	2H8EA	2.75	-1.0119	0.2034
1Q8R_A	emdecoy1800_2H8EA	2H8EA	2.97	0.7474	1.2797
1Q8R_A	emdecoy1801_2H8EA	2H8EA	2.37	0.8509	1.3623
1Q8R_A	emdecoy1802_2H8EA	2H8EA	2.75	0.7474	1.2797
1Q8R_A	emdecoy1803_2H8EA	2H8EA	2.94	0.9544	1.4462
1Q8R_A	emdecoy1804_2H8EA	2H8EA	2.82	0.8509	1.3623
1Q8R_A	emdecoy1805_2H8EA	2H8EA	3.21	-0.0805	0.6790
1Q8R_A	emdecoy1806_2H8EA	2H8EA	2.06	-0.1840	0.6136
1Q8R_A	emdecoy1807_2H8EA	2H8EA	2.08	0.0230	0.7468
1Q8R_A	emdecoy1808_2H8EA	2H8EA	1.87	0.0230	0.7468
1Q8R_A	emdecoy1809_2H8EA	2H8EA	3.17	0.7474	1.2797
1Q8R_A	emdecoy180_2H8EA	2H8EA	2.79	-0.2875	0.5510
1Q8R_A	emdecoy1810_2H8EA	2H8EA	2.55	0.4369	1.0405
1Q8R_A	emdecoy1811_2H8EA	2H8EA	2.47	2.1962	2.5194
1Q8R_A	emdecoy1812_2H8EA	2H8EA	2.99	0.0230	0.7468
1Q8R_A	emdecoy1813_2H8EA	2H8EA	2.67	0.7474	1.2797
1Q8R_A	emdecoy1814_2H8EA	2H8EA	2.86	0.4369	1.0405
1Q8R_A	emdecoy1815_2H8EA	2H8EA	2.74	0.9544	1.4462
1Q8R_A	emdecoy1816_2H8EA	2H8EA	2.75	-0.4945	0.4347
1Q8R_A	emdecoy1817_2H8EA	2H8EA	3.03	0.1265	0.8171
1Q8R_A	emdecoy1818_2H8EA	2H8EA	2.72	0.4369	1.0405
1Q8R_A	emdecoy1819_2H8EA	2H8EA	2.62	0.0230	0.7468
1Q8R_A	emdecoy181_2H8EA	2H8EA	3.10	0.5404	1.1186
1Q8R_A	emdecoy1820_2H8EA	2H8EA	2.48	0.5404	1.1186
1Q8R_A	emdecoy1821_2H8EA	2H8EA	3.16	0.1265	0.8171
1Q8R_A	emdecoy1822_2H8EA	2H8EA	2.63	0.7474	1.2797
1Q8R_A	emdecoy1823_2H8EA	2H8EA	3.23	1.4718	1.8810
1Q8R_A	emdecoy1824_2H8EA	2H8EA	2.40	-0.3910	0.4914
1Q8R_A	emdecoy1825_2H8EA	2H8EA	2.92	1.1613	1.6173
1Q8R_A	emdecoy1826_2H8EA	2H8EA	3.11	-0.4945	0.4347
1Q8R_A	emdecoy1827_2H8EA	2H8EA	2.85	0.9544	1.4462
1Q8R_A	emdecoy1828_2H8EA	2H8EA	2.10	0.7474	1.2797
1Q8R_A	emdecoy1829_2H8EA	2H8EA	2.10	0.7474	1.2797
1Q8R_A	emdecoy182_2H8EA	2H8EA	2.66	0.0230	0.7468
1Q8R_A	emdecoy1830_2H8EA	2H8EA	2.05	0.4369	1.0405
1Q8R_A	emdecoy1831_2H8EA	2H8EA	2.15	0.5404	1.1186
1Q8R_A	emdecoy1832_2H8EA	2H8EA	2.02	0.6439	1.1984
1Q8R_A	emdecoy1833_2H8EA	2H8EA	2.81	0.6439	1.1984
1Q8R_A	emdecoy1834_2H8EA	2H8EA	2.65	0.2299	0.8895
1Q8R_A	emdecoy1835_2H8EA	2H8EA	1.57	-0.5980	0.3814
1Q8R_A	emdecoy1836_2H8EA	2H8EA	2.88	0.6439	1.1984
1Q8R_A	emdecoy1837_2H8EA	2H8EA	2.83	-0.5980	0.3814
1Q8R_A	emdecoy1838_2H8EA	2H8EA	2.98	0.0230	0.7468
1Q8R_A	emdecoy1839_2H8EA	2H8EA	2.81	0.8509	1.3623
1Q8R_A	emdecoy183_2H8EA	2H8EA	3.10	-0.7015	0.3314
1Q8R_A	emdecoy1840_2H8EA	2H8EA	2.47	-0.7015	0.3314
1Q8R_A	emdecoy1841_2H8EA	2H8EA	2.69	-1.1154	0.1684
1Q8R_A	emdecoy1842_2H8EA	2H8EA	2.81	-0.1840	0.6136
1Q8R_A	emdecoy1843_2H8EA	2H8EA	2.68	1.0579	1.5312
1Q8R_A	emdecoy1844_2H8EA	2H8EA	2.87	-1.2189	0.1372
1Q8R_A	emdecoy1845_2H8EA	2H8EA	3.00	0.9544	1.4462
1Q8R_A	emdecoy1846_2H8EA	2H8EA	1.79	-0.5980	0.3814
1Q8R_A	emdecoy1847_2H8EA	2H8EA	2.34	0.6439	1.1984
1Q8R_A	emdecoy1848_2H8EA	2H8EA	2.26	0.8509	1.3623
1Q8R_A	emdecoy1849_2H8EA	2H8EA	2.80	-0.7015	0.3314
1Q8R_A	emdecoy184_2H8EA	2H8EA	2.71	-0.2875	0.5510
1Q8R_A	emdecoy1850_2H8EA	2H8EA	2.22	0.4369	1.0405
1Q8R_A	emdecoy1851_2H8EA	2H8EA	2.96	0.4369	1.0405
1Q8R_A	emdecoy1852_2H8EA	2H8EA	2.98	0.7474	1.2797
1Q8R_A	emdecoy1853_2H8EA	2H8EA	2.74	1.0579	1.5312
1Q8R_A	emdecoy1854_2H8EA	2H8EA	2.71	0.9544	1.4462
1Q8R_A	emdecoy1855_2H8EA	2H8EA	2.89	0.0230	0.7468
1Q8R_A	emdecoy1856_2H8EA	2H8EA	2.69	-0.0805	0.6790
1Q8R_A	emdecoy1857_2H8EA	2H8EA	2.42	0.4369	1.0405
1Q8R_A	emdecoy1858_2H8EA	2H8EA	3.00	0.5404	1.1186
1Q8R_A	emdecoy1859_2H8EA	2H8EA	2.84	0.5404	1.1186
1Q8R_A	emdecoy185_2H8EA	2H8EA	2.68	0.6439	1.1984
1Q8R_A	emdecoy1860_2H8EA	2H8EA	2.81	0.6439	1.1984
1Q8R_A	emdecoy1861_2H8EA	2H8EA	2.81	0.8509	1.3623
1Q8R_A	emdecoy1862_2H8EA	2H8EA	2.49	0.5404	1.1186
1Q8R_A	emdecoy1863_2H8EA	2H8EA	2.56	-0.1840	0.6136
1Q8R_A	emdecoy1864_2H8EA	2H8EA	2.93	0.4369	1.0405
1Q8R_A	emdecoy1865_2H8EA	2H8EA	2.52	-0.3910	0.4914
1Q8R_A	emdecoy1866_2H8EA	2H8EA	2.56	0.8509	1.3623
1Q8R_A	emdecoy1867_2H8EA	2H8EA	2.70	0.4369	1.0405
1Q8R_A	emdecoy1868_2H8EA	2H8EA	3.09	0.0230	0.7468
1Q8R_A	emdecoy1869_2H8EA	2H8EA	2.75	0.5404	1.1186
1Q8R_A	emdecoy186_2H8EA	2H8EA	3.07	-0.7015	0.3314
1Q8R_A	emdecoy1870_2H8EA	2H8EA	2.84	0.1265	0.8171
1Q8R_A	emdecoy1871_2H8EA	2H8EA	3.18	1.9893	2.3344
1Q8R_A	emdecoy1872_2H8EA	2H8EA	2.75	0.6439	1.1984
1Q8R_A	emdecoy1873_2H8EA	2H8EA	2.26	-0.1840	0.6136
1Q8R_A	emdecoy1874_2H8EA	2H8EA	2.60	-0.8050	0.2851
1Q8R_A	emdecoy1875_2H8EA	2H8EA	2.81	0.8509	1.3623
1Q8R_A	emdecoy1876_2H8EA	2H8EA	2.82	-0.4945	0.4347
1Q8R_A	emdecoy1877_2H8EA	2H8EA	2.96	-0.1840	0.6136
1Q8R_A	emdecoy1878_2H8EA	2H8EA	2.84	1.5753	1.9704
1Q8R_A	emdecoy1879_2H8EA	2H8EA	2.52	1.1613	1.6173
1Q8R_A	emdecoy187_2H8EA	2H8EA	2.31	0.1265	0.8171
1Q8R_A	emdecoy1880_2H8EA	2H8EA	3.03	-1.1154	0.1684
1Q8R_A	emdecoy1881_2H8EA	2H8EA	2.74	1.2648	1.7043
1Q8R_A	emdecoy1882_2H8EA	2H8EA	2.81	0.4369	1.0405
1Q8R_A	emdecoy1883_2H8EA	2H8EA	3.06	0.2299	0.8895
1Q8R_A	emdecoy1884_2H8EA	2H8EA	2.71	-0.0805	0.6790
1Q8R_A	emdecoy1885_2H8EA	2H8EA	2.50	0.9544	1.4462
1Q8R_A	emdecoy1886_2H8EA	2H8EA	2.44	-0.7015	0.3314
1Q8R_A	emdecoy1887_2H8EA	2H8EA	3.18	0.4369	1.0405
1Q8R_A	emdecoy1888_2H8EA	2H8EA	2.64	0.2299	0.8895
1Q8R_A	emdecoy1889_2H8EA	2H8EA	2.97	-0.4945	0.4347
1Q8R_A	emdecoy188_2H8EA	2H8EA	2.41	0.3334	0.9641
1Q8R_A	emdecoy1890_2H8EA	2H8EA	2.55	0.5404	1.1186
1Q8R_A	emdecoy1891_2H8EA	2H8EA	2.96	0.6439	1.1984
1Q8R_A	emdecoy1892_2H8EA	2H8EA	2.55	0.3334	0.9641
1Q8R_A	emdecoy1893_2H8EA	2H8EA	1.88	-0.4945	0.4347
1Q8R_A	emdecoy1894_2H8EA	2H8EA	2.78	0.5404	1.1186
1Q8R_A	emdecoy1895_2H8EA	2H8EA	3.22	-0.3910	0.4914
1Q8R_A	emdecoy1896_2H8EA	2H8EA	2.55	0.9544	1.4462
1Q8R_A	emdecoy1897_2H8EA	2H8EA	2.62	1.3683	1.7923
1Q8R_A	emdecoy1898_2H8EA	2H8EA	2.49	1.0579	1.5312
1Q8R_A	emdecoy1899_2H8EA	2H8EA	2.43	0.2299	0.8895
1Q8R_A	emdecoy189_2H8EA	2H8EA	2.40	-0.4945	0.4347
1Q8R_A	emdecoy18_2H8EA	2H8EA	2.16	-1.1154	0.1684
1Q8R_A	emdecoy1900_2H8EA	2H8EA	2.61	-0.5980	0.3814
1Q8R_A	emdecoy1901_2H8EA	2H8EA	2.50	0.6439	1.1984
1Q8R_A	emdecoy1902_2H8EA	2H8EA	2.36	0.0230	0.7468
1Q8R_A	emdecoy1903_2H8EA	2H8EA	2.97	0.4369	1.0405
1Q8R_A	emdecoy1904_2H8EA	2H8EA	2.78	0.2299	0.8895
1Q8R_A	emdecoy1905_2H8EA	2H8EA	3.21	0.8509	1.3623
1Q8R_A	emdecoy1906_2H8EA	2H8EA	3.23	0.7474	1.2797
1Q8R_A	emdecoy1907_2H8EA	2H8EA	2.70	0.6439	1.1984
1Q8R_A	emdecoy1908_2H8EA	2H8EA	3.09	0.8509	1.3623
1Q8R_A	emdecoy1909_2H8EA	2H8EA	2.87	0.3334	0.9641
1Q8R_A	emdecoy190_2H8EA	2H8EA	2.22	0.1265	0.8171
1Q8R_A	emdecoy1910_2H8EA	2H8EA	2.60	0.6439	1.1984
1Q8R_A	emdecoy1911_2H8EA	2H8EA	3.02	0.9544	1.4462
1Q8R_A	emdecoy1912_2H8EA	2H8EA	2.57	-0.7015	0.3314
1Q8R_A	emdecoy1913_2H8EA	2H8EA	2.71	0.5404	1.1186
1Q8R_A	emdecoy1914_2H8EA	2H8EA	3.20	-0.1840	0.6136
1Q8R_A	emdecoy1915_2H8EA	2H8EA	2.81	-0.1840	0.6136
1Q8R_A	emdecoy1916_2H8EA	2H8EA	2.74	1.2648	1.7043
1Q8R_A	emdecoy1917_2H8EA	2H8EA	2.98	0.9544	1.4462
1Q8R_A	emdecoy1918_2H8EA	2H8EA	3.19	1.8858	2.2426
1Q8R_A	emdecoy1919_2H8EA	2H8EA	2.46	0.7474	1.2797
1Q8R_A	emdecoy191_2H8EA	2H8EA	2.71	0.3334	0.9641
1Q8R_A	emdecoy1920_2H8EA	2H8EA	2.49	0.5404	1.1186
1Q8R_A	emdecoy1921_2H8EA	2H8EA	2.93	0.9544	1.4462
1Q8R_A	emdecoy1922_2H8EA	2H8EA	2.73	-0.1840	0.6136
1Q8R_A	emdecoy1923_2H8EA	2H8EA	2.66	0.7474	1.2797
1Q8R_A	emdecoy1924_2H8EA	2H8EA	2.93	-0.1840	0.6136
1Q8R_A	emdecoy1925_2H8EA	2H8EA	2.89	0.6439	1.1984
1Q8R_A	emdecoy1926_2H8EA	2H8EA	2.78	0.7474	1.2797
1Q8R_A	emdecoy1927_2H8EA	2H8EA	3.16	1.8858	2.2426
1Q8R_A	emdecoy1928_2H8EA	2H8EA	2.92	0.2299	0.8895
1Q8R_A	emdecoy1929_2H8EA	2H8EA	2.93	1.2648	1.7043
1Q8R_A	emdecoy192_2H8EA	2H8EA	2.96	0.4369	1.0405
1Q8R_A	emdecoy1930_2H8EA	2H8EA	2.90	1.2648	1.7043
1Q8R_A	emdecoy1931_2H8EA	2H8EA	3.06	1.0579	1.5312
1Q8R_A	emdecoy1932_2H8EA	2H8EA	2.90	0.0230	0.7468
1Q8R_A	emdecoy1933_2H8EA	2H8EA	2.76	0.4369	1.0405
1Q8R_A	emdecoy1934_2H8EA	2H8EA	2.89	0.9544	1.4462
1Q8R_A	emdecoy1935_2H8EA	2H8EA	2.76	0.5404	1.1186
1Q8R_A	emdecoy1936_2H8EA	2H8EA	3.09	1.5753	1.9704
1Q8R_A	emdecoy1937_2H8EA	2H8EA	2.83	0.5404	1.1186
1Q8R_A	emdecoy1938_2H8EA	2H8EA	2.72	0.8509	1.3623
1Q8R_A	emdecoy1939_2H8EA	2H8EA	2.79	0.5404	1.1186
1Q8R_A	emdecoy193_2H8EA	2H8EA	2.29	-0.1840	0.6136
1Q8R_A	emdecoy1940_2H8EA	2H8EA	2.86	-0.5980	0.3814
1Q8R_A	emdecoy1941_2H8EA	2H8EA	2.91	0.0230	0.7468
1Q8R_A	emdecoy1942_2H8EA	2H8EA	2.49	0.1265	0.8171
1Q8R_A	emdecoy1943_2H8EA	2H8EA	2.88	0.2299	0.8895
1Q8R_A	emdecoy1944_2H8EA	2H8EA	2.93	-0.4945	0.4347
1Q8R_A	emdecoy1945_2H8EA	2H8EA	2.60	-0.3910	0.4914
1Q8R_A	emdecoy1946_2H8EA	2H8EA	2.74	-0.2875	0.5510
1Q8R_A	emdecoy1947_2H8EA	2H8EA	2.64	0.0230	0.7468
1Q8R_A	emdecoy1948_2H8EA	2H8EA	2.94	0.2299	0.8895
1Q8R_A	emdecoy1949_2H8EA	2H8EA	3.05	0.8509	1.3623
1Q8R_A	emdecoy194_2H8EA	2H8EA	2.59	-0.3910	0.4914
1Q8R_A	emdecoy1950_2H8EA	2H8EA	2.99	0.6439	1.1984
1Q8R_A	emdecoy1951_2H8EA	2H8EA	2.57	1.2648	1.7043
1Q8R_A	emdecoy1952_2H8EA	2H8EA	2.55	0.2299	0.8895
1Q8R_A	emdecoy1953_2H8EA	2H8EA	3.05	0.6439	1.1984
1Q8R_A	emdecoy1954_2H8EA	2H8EA	2.81	0.2299	0.8895
1Q8R_A	emdecoy1955_2H8EA	2H8EA	2.96	0.9544	1.4462
1Q8R_A	emdecoy1956_2H8EA	2H8EA	3.04	0.5404	1.1186
1Q8R_A	emdecoy1957_2H8EA	2H8EA	2.95	1.0579	1.5312
1Q8R_A	emdecoy1958_2H8EA	2H8EA	2.73	0.4369	1.0405
1Q8R_A	emdecoy1959_2H8EA	2H8EA	2.82	0.4369	1.0405
1Q8R_A	emdecoy195_2H8EA	2H8EA	2.38	0.0230	0.7468
1Q8R_A	emdecoy1960_2H8EA	2H8EA	2.81	0.2299	0.8895
1Q8R_A	emdecoy1961_2H8EA	2H8EA	2.81	1.1613	1.6173
1Q8R_A	emdecoy1962_2H8EA	2H8EA	2.74	-0.0805	0.6790
1Q8R_A	emdecoy1963_2H8EA	2H8EA	2.42	0.3334	0.9641
1Q8R_A	emdecoy1964_2H8EA	2H8EA	2.53	0.1265	0.8171
1Q8R_A	emdecoy1965_2H8EA	2H8EA	2.72	0.3334	0.9641
1Q8R_A	emdecoy1966_2H8EA	2H8EA	2.95	0.4369	1.0405
1Q8R_A	emdecoy1967_2H8EA	2H8EA	2.73	0.4369	1.0405
1Q8R_A	emdecoy1968_2H8EA	2H8EA	2.85	0.7474	1.2797
1Q8R_A	emdecoy1969_2H8EA	2H8EA	2.66	0.9544	1.4462
1Q8R_A	emdecoy196_2H8EA	2H8EA	3.05	0.1265	0.8171
1Q8R_A	emdecoy1970_2H8EA	2H8EA	2.86	0.8509	1.3623
1Q8R_A	emdecoy1971_2H8EA	2H8EA	2.78	0.6439	1.1984
1Q8R_A	emdecoy1972_2H8EA	2H8EA	2.88	0.9544	1.4462
1Q8R_A	emdecoy1973_2H8EA	2H8EA	2.60	0.9544	1.4462
1Q8R_A	emdecoy1974_2H8EA	2H8EA	2.55	0.8509	1.3623
1Q8R_A	emdecoy1975_2H8EA	2H8EA	3.00	0.3334	0.9641
1Q8R_A	emdecoy1976_2H8EA	2H8EA	2.89	0.1265	0.8171
1Q8R_A	emdecoy1977_2H8EA	2H8EA	2.68	1.0579	1.5312
1Q8R_A	emdecoy1978_2H8EA	2H8EA	2.81	0.6439	1.1984
1Q8R_A	emdecoy1979_2H8EA	2H8EA	2.75	-0.4945	0.4347
1Q8R_A	emdecoy197_2H8EA	2H8EA	2.32	0.6439	1.1984
1Q8R_A	emdecoy1980_2H8EA	2H8EA	2.82	-0.4945	0.4347
1Q8R_A	emdecoy1981_2H8EA	2H8EA	2.89	0.1265	0.8171
1Q8R_A	emdecoy1982_2H8EA	2H8EA	2.97	0.9544	1.4462
1Q8R_A	emdecoy1983_2H8EA	2H8EA	2.89	0.7474	1.2797
1Q8R_A	emdecoy1984_2H8EA	2H8EA	2.96	0.7474	1.2797
1Q8R_A	emdecoy1985_2H8EA	2H8EA	3.14	1.5753	1.9704
1Q8R_A	emdecoy1986_2H8EA	2H8EA	2.52	1.0579	1.5312
1Q8R_A	emdecoy1987_2H8EA	2H8EA	2.86	0.8509	1.3623
1Q8R_A	emdecoy1988_2H8EA	2H8EA	2.66	0.3334	0.9641
1Q8R_A	emdecoy1989_2H8EA	2H8EA	2.93	1.0579	1.5312
1Q8R_A	emdecoy198_2H8EA	2H8EA	2.41	-0.0805	0.6790
1Q8R_A	emdecoy1990_2H8EA	2H8EA	3.06	0.3334	0.9641
1Q8R_A	emdecoy1991_2H8EA	2H8EA	2.57	0.2299	0.8895
1Q8R_A	emdecoy1992_2H8EA	2H8EA	2.96	0.9544	1.4462
1Q8R_A	emdecoy1993_2H8EA	2H8EA	2.49	0.1265	0.8171
1Q8R_A	emdecoy1994_2H8EA	2H8EA	3.05	1.0579	1.5312
1Q8R_A	emdecoy1995_2H8EA	2H8EA	2.99	0.4369	1.0405
1Q8R_A	emdecoy1996_2H8EA	2H8EA	2.37	0.6439	1.1984
1Q8R_A	emdecoy1997_2H8EA	2H8EA	2.83	0.6439	1.1984
1Q8R_A	emdecoy1998_2H8EA	2H8EA	2.62	0.1265	0.8171
1Q8R_A	emdecoy1999_2H8EA	2H8EA	2.97	-0.0805	0.6790
1Q8R_A	emdecoy199_2H8EA	2H8EA	2.19	-0.2875	0.5510
1Q8R_A	emdecoy19_2H8EA	2H8EA	2.54	-0.9084	0.2424
1Q8R_A	emdecoy1_2H8EA	2H8EA	2.31	-0.1840	0.6136
1Q8R_A	emdecoy2000_2H8EA	2H8EA	2.41	0.0230	0.7468
1Q8R_A	emdecoy2001_2H8EA	2H8EA	2.59	-0.2875	0.5510
1Q8R_A	emdecoy2002_2H8EA	2H8EA	2.50	0.6439	1.1984
1Q8R_A	emdecoy2003_2H8EA	2H8EA	2.33	-0.2875	0.5510
1Q8R_A	emdecoy2004_2H8EA	2H8EA	2.56	0.8509	1.3623
1Q8R_A	emdecoy2005_2H8EA	2H8EA	2.55	-0.4945	0.4347
1Q8R_A	emdecoy2006_2H8EA	2H8EA	2.70	0.1265	0.8171
1Q8R_A	emdecoy2007_2H8EA	2H8EA	2.26	0.0230	0.7468
1Q8R_A	emdecoy2008_2H8EA	2H8EA	2.96	-0.1840	0.6136
1Q8R_A	emdecoy2009_2H8EA	2H8EA	3.16	1.8858	2.2426
1Q8R_A	emdecoy200_2H8EA	2H8EA	2.95	0.3334	0.9641
1Q8R_A	emdecoy2010_2H8EA	2H8EA	2.42	-0.4945	0.4347
1Q8R_A	emdecoy2011_2H8EA	2H8EA	2.34	-0.5980	0.3814
1Q8R_A	emdecoy2012_2H8EA	2H8EA	3.13	1.4718	1.8810
1Q8R_A	emdecoy2013_2H8EA	2H8EA	2.41	-0.2875	0.5510
1Q8R_A	emdecoy2014_2H8EA	2H8EA	2.39	-0.2875	0.5510
1Q8R_A	emdecoy2015_2H8EA	2H8EA	2.82	-0.9084	0.2424
1Q8R_A	emdecoy2016_2H8EA	2H8EA	3.06	0.6439	1.1984
1Q8R_A	emdecoy2017_2H8EA	2H8EA	2.74	0.0230	0.7468
1Q8R_A	emdecoy2018_2H8EA	2H8EA	2.81	-0.3910	0.4914
1Q8R_A	emdecoy2019_2H8EA	2H8EA	2.97	0.7474	1.2797
1Q8R_A	emdecoy201_2H8EA	2H8EA	2.46	-0.8050	0.2851
1Q8R_A	emdecoy2020_2H8EA	2H8EA	2.60	-0.7015	0.3314
1Q8R_A	emdecoy2021_2H8EA	2H8EA	2.52	0.3334	0.9641
1Q8R_A	emdecoy2022_2H8EA	2H8EA	2.98	-0.1840	0.6136
1Q8R_A	emdecoy2023_2H8EA	2H8EA	2.63	0.8509	1.3623
1Q8R_A	emdecoy2024_2H8EA	2H8EA	2.88	0.5404	1.1186
1Q8R_A	emdecoy2025_2H8EA	2H8EA	3.00	0.5404	1.1186
1Q8R_A	emdecoy2026_2H8EA	2H8EA	2.47	-0.2875	0.5510
1Q8R_A	emdecoy2027_2H8EA	2H8EA	2.41	-0.3910	0.4914
1Q8R_A	emdecoy2028_2H8EA	2H8EA	2.42	-0.8050	0.2851
1Q8R_A	emdecoy2029_2H8EA	2H8EA	1.83	-0.2875	0.5510
1Q8R_A	emdecoy202_2H8EA	2H8EA	2.31	-0.7015	0.3314
1Q8R_A	emdecoy2030_2H8EA	2H8EA	2.34	0.7474	1.2797
1Q8R_A	emdecoy2031_2H8EA	2H8EA	2.38	-0.1840	0.6136
1Q8R_A	emdecoy2032_2H8EA	2H8EA	2.69	0.5404	1.1186
1Q8R_A	emdecoy2033_2H8EA	2H8EA	2.33	0.1265	0.8171
1Q8R_A	emdecoy2034_2H8EA	2H8EA	2.41	0.7474	1.2797
1Q8R_A	emdecoy2035_2H8EA	2H8EA	2.49	0.2299	0.8895
1Q8R_A	emdecoy2036_2H8EA	2H8EA	2.88	0.0230	0.7468
1Q8R_A	emdecoy2037_2H8EA	2H8EA	2.22	0.4369	1.0405
1Q8R_A	emdecoy2038_2H8EA	2H8EA	2.61	-0.0805	0.6790
1Q8R_A	emdecoy2039_2H8EA	2H8EA	2.23	0.5404	1.1186
1Q8R_A	emdecoy203_2H8EA	2H8EA	2.49	0.4369	1.0405
1Q8R_A	emdecoy2040_2H8EA	2H8EA	2.59	-1.0119	0.2034
1Q8R_A	emdecoy2041_2H8EA	2H8EA	2.87	0.8509	1.3623
1Q8R_A	emdecoy2042_2H8EA	2H8EA	3.02	-0.4945	0.4347
1Q8R_A	emdecoy2043_2H8EA	2H8EA	2.02	-0.0805	0.6790
1Q8R_A	emdecoy2044_2H8EA	2H8EA	2.29	-0.0805	0.6790
1Q8R_A	emdecoy2045_2H8EA	2H8EA	3.03	0.7474	1.2797
1Q8R_A	emdecoy2046_2H8EA	2H8EA	2.80	0.8509	1.3623
1Q8R_A	emdecoy2047_2H8EA	2H8EA	2.81	1.0579	1.5312
1Q8R_A	emdecoy2048_2H8EA	2H8EA	2.96	0.7474	1.2797
1Q8R_A	emdecoy2049_2H8EA	2H8EA	2.58	-1.0119	0.2034
1Q8R_A	emdecoy204_2H8EA	2H8EA	2.62	-0.8050	0.2851
1Q8R_A	emdecoy2050_2H8EA	2H8EA	2.69	0.6439	1.1984
1Q8R_A	emdecoy2051_2H8EA	2H8EA	2.28	0.1265	0.8171
1Q8R_A	emdecoy2052_2H8EA	2H8EA	2.51	0.0230	0.7468
1Q8R_A	emdecoy2053_2H8EA	2H8EA	2.13	-1.0119	0.2034
1Q8R_A	emdecoy2054_2H8EA	2H8EA	2.33	-0.4945	0.4347
1Q8R_A	emdecoy2055_2H8EA	2H8EA	2.43	0.5404	1.1186
1Q8R_A	emdecoy2056_2H8EA	2H8EA	2.59	-0.1840	0.6136
1Q8R_A	emdecoy2057_2H8EA	2H8EA	2.63	1.2648	1.7043
1Q8R_A	emdecoy2058_2H8EA	2H8EA	2.33	0.6439	1.1984
1Q8R_A	emdecoy2059_2H8EA	2H8EA	2.57	-0.8050	0.2851
1Q8R_A	emdecoy205_2H8EA	2H8EA	2.12	0.3334	0.9641
1Q8R_A	emdecoy2060_2H8EA	2H8EA	2.62	0.3334	0.9641
1Q8R_A	emdecoy2061_2H8EA	2H8EA	2.76	1.5753	1.9704
1Q8R_A	emdecoy2062_2H8EA	2H8EA	2.81	-0.5980	0.3814
1Q8R_A	emdecoy2063_2H8EA	2H8EA	2.63	0.3334	0.9641
1Q8R_A	emdecoy2064_2H8EA	2H8EA	2.74	-0.3910	0.4914
1Q8R_A	emdecoy2065_2H8EA	2H8EA	2.67	-0.5980	0.3814
1Q8R_A	emdecoy2066_2H8EA	2H8EA	2.64	-0.8050	0.2851
1Q8R_A	emdecoy2067_2H8EA	2H8EA	2.60	-0.7015	0.3314
1Q8R_A	emdecoy2068_2H8EA	2H8EA	2.56	-0.5980	0.3814
1Q8R_A	emdecoy2069_2H8EA	2H8EA	2.39	-0.4945	0.4347
1Q8R_A	emdecoy206_2H8EA	2H8EA	2.14	0.0230	0.7468
1Q8R_A	emdecoy2070_2H8EA	2H8EA	2.72	0.5404	1.1186
1Q8R_A	emdecoy2071_2H8EA	2H8EA	2.46	-0.7015	0.3314
1Q8R_A	emdecoy2072_2H8EA	2H8EA	2.76	0.0230	0.7468
1Q8R_A	emdecoy2073_2H8EA	2H8EA	2.42	0.3334	0.9641
1Q8R_A	emdecoy2074_2H8EA	2H8EA	2.48	0.8509	1.3623
1Q8R_A	emdecoy2075_2H8EA	2H8EA	2.60	0.6439	1.1984
1Q8R_A	emdecoy2076_2H8EA	2H8EA	2.75	0.2299	0.8895
1Q8R_A	emdecoy2077_2H8EA	2H8EA	2.80	0.4369	1.0405
1Q8R_A	emdecoy2078_2H8EA	2H8EA	2.58	1.0579	1.5312
1Q8R_A	emdecoy2079_2H8EA	2H8EA	2.69	0.9544	1.4462
1Q8R_A	emdecoy207_2H8EA	2H8EA	2.39	0.4369	1.0405
1Q8R_A	emdecoy2080_2H8EA	2H8EA	1.87	-0.3910	0.4914
1Q8R_A	emdecoy2081_2H8EA	2H8EA	2.40	0.5404	1.1186
1Q8R_A	emdecoy2082_2H8EA	2H8EA	2.39	0.6439	1.1984
1Q8R_A	emdecoy2083_2H8EA	2H8EA	2.44	0.6439	1.1984
1Q8R_A	emdecoy2084_2H8EA	2H8EA	2.38	0.2299	0.8895
1Q8R_A	emdecoy2085_2H8EA	2H8EA	2.84	0.2299	0.8895
1Q8R_A	emdecoy2086_2H8EA	2H8EA	2.69	0.1265	0.8171
1Q8R_A	emdecoy2087_2H8EA	2H8EA	2.90	0.3334	0.9641
1Q8R_A	emdecoy2088_2H8EA	2H8EA	2.96	1.0579	1.5312
1Q8R_A	emdecoy2089_2H8EA	2H8EA	3.29	0.1265	0.8171
1Q8R_A	emdecoy208_2H8EA	2H8EA	2.67	-0.1840	0.6136
1Q8R_A	emdecoy2090_2H8EA	2H8EA	2.64	-0.4945	0.4347
1Q8R_A	emdecoy2091_2H8EA	2H8EA	3.07	0.6439	1.1984
1Q8R_A	emdecoy2092_2H8EA	2H8EA	1.83	-0.9084	0.2424
1Q8R_A	emdecoy2093_2H8EA	2H8EA	2.22	-0.2875	0.5510
1Q8R_A	emdecoy2094_2H8EA	2H8EA	2.83	0.4369	1.0405
1Q8R_A	emdecoy2095_2H8EA	2H8EA	2.56	-0.5980	0.3814
1Q8R_A	emdecoy2096_2H8EA	2H8EA	2.73	-1.0119	0.2034
1Q8R_A	emdecoy2097_2H8EA	2H8EA	1.75	-0.2875	0.5510
1Q8R_A	emdecoy2098_2H8EA	2H8EA	2.42	-1.0119	0.2034
1Q8R_A	emdecoy2099_2H8EA	2H8EA	2.65	1.5753	1.9704
1Q8R_A	emdecoy209_2H8EA	2H8EA	2.49	0.0230	0.7468
1Q8R_A	emdecoy20_2H8EA	2H8EA	2.76	-0.3910	0.4914
1Q8R_A	emdecoy2100_2H8EA	2H8EA	2.38	0.5404	1.1186
1Q8R_A	emdecoy2101_2H8EA	2H8EA	2.93	0.4369	1.0405
1Q8R_A	emdecoy2102_2H8EA	2H8EA	2.35	-0.5980	0.3814
1Q8R_A	emdecoy2103_2H8EA	2H8EA	2.96	0.6439	1.1984
1Q8R_A	emdecoy2104_2H8EA	2H8EA	2.60	0.6439	1.1984
1Q8R_A	emdecoy2105_2H8EA	2H8EA	2.10	-0.8050	0.2851
1Q8R_A	emdecoy2106_2H8EA	2H8EA	2.83	1.4718	1.8810
1Q8R_A	emdecoy2107_2H8EA	2H8EA	3.03	-0.8050	0.2851
1Q8R_A	emdecoy2108_2H8EA	2H8EA	3.04	1.7823	2.1513
1Q8R_A	emdecoy2109_2H8EA	2H8EA	2.25	0.4369	1.0405
1Q8R_A	emdecoy210_2H8EA	2H8EA	2.53	0.4369	1.0405
1Q8R_A	emdecoy2110_2H8EA	2H8EA	2.93	1.6788	2.0606
1Q8R_A	emdecoy2111_2H8EA	2H8EA	2.45	0.4369	1.0405
1Q8R_A	emdecoy2112_2H8EA	2H8EA	2.46	0.0230	0.7468
1Q8R_A	emdecoy2113_2H8EA	2H8EA	2.71	1.3683	1.7923
1Q8R_A	emdecoy2114_2H8EA	2H8EA	3.03	-0.9084	0.2424
1Q8R_A	emdecoy2115_2H8EA	2H8EA	3.00	-0.2875	0.5510
1Q8R_A	emdecoy2116_2H8EA	2H8EA	2.63	-0.1840	0.6136
1Q8R_A	emdecoy2117_2H8EA	2H8EA	2.68	0.3334	0.9641
1Q8R_A	emdecoy2118_2H8EA	2H8EA	2.16	0.5404	1.1186
1Q8R_A	emdecoy2119_2H8EA	2H8EA	2.58	0.0230	0.7468
1Q8R_A	emdecoy211_2H8EA	2H8EA	2.17	-0.0805	0.6790
1Q8R_A	emdecoy2120_2H8EA	2H8EA	2.80	0.3334	0.9641
1Q8R_A	emdecoy2121_2H8EA	2H8EA	2.52	0.1265	0.8171
1Q8R_A	emdecoy2122_2H8EA	2H8EA	2.79	0.4369	1.0405
1Q8R_A	emdecoy2123_2H8EA	2H8EA	3.02	-0.7015	0.3314
1Q8R_A	emdecoy2124_2H8EA	2H8EA	2.85	0.0230	0.7468
1Q8R_A	emdecoy2125_2H8EA	2H8EA	2.79	0.3334	0.9641
1Q8R_A	emdecoy2126_2H8EA	2H8EA	2.10	0.8509	1.3623
1Q8R_A	emdecoy2127_2H8EA	2H8EA	2.79	0.2299	0.8895
1Q8R_A	emdecoy2128_2H8EA	2H8EA	2.17	0.6439	1.1984
1Q8R_A	emdecoy2129_2H8EA	2H8EA	2.36	1.0579	1.5312
1Q8R_A	emdecoy212_2H8EA	2H8EA	2.80	-0.9084	0.2424
1Q8R_A	emdecoy2130_2H8EA	2H8EA	3.01	1.3683	1.7923
1Q8R_A	emdecoy2131_2H8EA	2H8EA	2.80	0.8509	1.3623
1Q8R_A	emdecoy2132_2H8EA	2H8EA	2.94	0.8509	1.3623
1Q8R_A	emdecoy2133_2H8EA	2H8EA	2.72	0.0230	0.7468
1Q8R_A	emdecoy2134_2H8EA	2H8EA	2.95	0.5404	1.1186
1Q8R_A	emdecoy2135_2H8EA	2H8EA	2.74	0.5404	1.1186
1Q8R_A	emdecoy2136_2H8EA	2H8EA	2.27	0.7474	1.2797
1Q8R_A	emdecoy2137_2H8EA	2H8EA	2.54	-1.0119	0.2034
1Q8R_A	emdecoy2138_2H8EA	2H8EA	2.80	0.3334	0.9641
1Q8R_A	emdecoy2139_2H8EA	2H8EA	2.59	1.3683	1.7923
1Q8R_A	emdecoy213_2H8EA	2H8EA	2.73	-0.9084	0.2424
1Q8R_A	emdecoy2140_2H8EA	2H8EA	2.79	0.6439	1.1984
1Q8R_A	emdecoy2141_2H8EA	2H8EA	2.70	-0.2875	0.5510
1Q8R_A	emdecoy2142_2H8EA	2H8EA	2.85	0.5404	1.1186
1Q8R_A	emdecoy2143_2H8EA	2H8EA	2.71	-0.9084	0.2424
1Q8R_A	emdecoy2144_2H8EA	2H8EA	2.87	0.1265	0.8171
1Q8R_A	emdecoy2145_2H8EA	2H8EA	2.99	-0.2875	0.5510
1Q8R_A	emdecoy2146_2H8EA	2H8EA	2.64	0.1265	0.8171
1Q8R_A	emdecoy2147_2H8EA	2H8EA	2.67	-0.3910	0.4914
1Q8R_A	emdecoy2148_2H8EA	2H8EA	2.84	-0.2875	0.5510
1Q8R_A	emdecoy2149_2H8EA	2H8EA	3.01	0.2299	0.8895
1Q8R_A	emdecoy214_2H8EA	2H8EA	2.35	0.0230	0.7468
1Q8R_A	emdecoy2150_2H8EA	2H8EA	2.60	-0.5980	0.3814
1Q8R_A	emdecoy2151_2H8EA	2H8EA	2.50	-0.4945	0.4347
1Q8R_A	emdecoy2152_2H8EA	2H8EA	2.72	0.1265	0.8171
1Q8R_A	emdecoy2153_2H8EA	2H8EA	3.03	-0.5980	0.3814
1Q8R_A	emdecoy2154_2H8EA	2H8EA	2.45	-0.4945	0.4347
1Q8R_A	emdecoy2155_2H8EA	2H8EA	2.82	0.0230	0.7468
1Q8R_A	emdecoy2156_2H8EA	2H8EA	2.79	0.0230	0.7468
1Q8R_A	emdecoy2157_2H8EA	2H8EA	2.23	-0.8050	0.2851
1Q8R_A	emdecoy2158_2H8EA	2H8EA	2.92	-0.3910	0.4914
1Q8R_A	emdecoy2159_2H8EA	2H8EA	2.71	-0.2875	0.5510
1Q8R_A	emdecoy215_2H8EA	2H8EA	2.17	-0.0805	0.6790
1Q8R_A	emdecoy2160_2H8EA	2H8EA	2.66	0.8509	1.3623
1Q8R_A	emdecoy2161_2H8EA	2H8EA	2.65	0.1265	0.8171
1Q8R_A	emdecoy2162_2H8EA	2H8EA	2.32	0.1265	0.8171
1Q8R_A	emdecoy2163_2H8EA	2H8EA	2.82	-0.4945	0.4347
1Q8R_A	emdecoy2164_2H8EA	2H8EA	2.81	0.9544	1.4462
1Q8R_A	emdecoy2165_2H8EA	2H8EA	2.64	0.0230	0.7468
1Q8R_A	emdecoy2166_2H8EA	2H8EA	2.34	0.4369	1.0405
1Q8R_A	emdecoy2167_2H8EA	2H8EA	2.75	-0.5980	0.3814
1Q8R_A	emdecoy2168_2H8EA	2H8EA	3.08	-0.4945	0.4347
1Q8R_A	emdecoy2169_2H8EA	2H8EA	2.65	0.4369	1.0405
1Q8R_A	emdecoy216_2H8EA	2H8EA	2.74	0.2299	0.8895
1Q8R_A	emdecoy2170_2H8EA	2H8EA	2.45	0.6439	1.1984
1Q8R_A	emdecoy2171_2H8EA	2H8EA	2.46	-0.4945	0.4347
1Q8R_A	emdecoy2172_2H8EA	2H8EA	2.28	0.5404	1.1186
1Q8R_A	emdecoy2173_2H8EA	2H8EA	2.59	-0.7015	0.3314
1Q8R_A	emdecoy2174_2H8EA	2H8EA	2.52	-0.8050	0.2851
1Q8R_A	emdecoy2175_2H8EA	2H8EA	2.17	0.8509	1.3623
1Q8R_A	emdecoy2176_2H8EA	2H8EA	2.79	0.2299	0.8895
1Q8R_A	emdecoy2177_2H8EA	2H8EA	2.62	-0.5980	0.3814
1Q8R_A	emdecoy2178_2H8EA	2H8EA	2.62	-0.5980	0.3814
1Q8R_A	emdecoy2179_2H8EA	2H8EA	2.61	0.6439	1.1984
1Q8R_A	emdecoy217_2H8EA	2H8EA	2.50	0.0230	0.7468
1Q8R_A	emdecoy2180_2H8EA	2H8EA	2.91	0.8509	1.3623
1Q8R_A	emdecoy2181_2H8EA	2H8EA	2.64	0.7474	1.2797
1Q8R_A	emdecoy2182_2H8EA	2H8EA	2.55	0.4369	1.0405
1Q8R_A	emdecoy2183_2H8EA	2H8EA	2.73	0.9544	1.4462
1Q8R_A	emdecoy2184_2H8EA	2H8EA	2.61	-0.0805	0.6790
1Q8R_A	emdecoy2185_2H8EA	2H8EA	2.70	0.2299	0.8895
1Q8R_A	emdecoy2186_2H8EA	2H8EA	2.32	-0.2875	0.5510
1Q8R_A	emdecoy2187_2H8EA	2H8EA	2.43	-0.2875	0.5510
1Q8R_A	emdecoy2188_2H8EA	2H8EA	2.77	0.0230	0.7468
1Q8R_A	emdecoy2189_2H8EA	2H8EA	2.70	0.0230	0.7468
1Q8R_A	emdecoy218_2H8EA	2H8EA	2.13	0.4369	1.0405
1Q8R_A	emdecoy2190_2H8EA	2H8EA	2.65	0.4369	1.0405
1Q8R_A	emdecoy2191_2H8EA	2H8EA	2.74	0.2299	0.8895
1Q8R_A	emdecoy2192_2H8EA	2H8EA	2.33	0.0230	0.7468
1Q8R_A	emdecoy2193_2H8EA	2H8EA	2.24	0.1265	0.8171
1Q8R_A	emdecoy2194_2H8EA	2H8EA	2.48	-0.1840	0.6136
1Q8R_A	emdecoy2195_2H8EA	2H8EA	2.96	0.0230	0.7468
1Q8R_A	emdecoy2196_2H8EA	2H8EA	3.09	-0.4945	0.4347
1Q8R_A	emdecoy2197_2H8EA	2H8EA	2.37	-0.0805	0.6790
1Q8R_A	emdecoy2198_2H8EA	2H8EA	2.80	-0.1840	0.6136
1Q8R_A	emdecoy2199_2H8EA	2H8EA	2.29	0.0230	0.7468
1Q8R_A	emdecoy219_2H8EA	2H8EA	2.86	0.7474	1.2797
1Q8R_A	emdecoy21_2H8EA	2H8EA	2.66	-0.5980	0.3814
1Q8R_A	emdecoy2200_2H8EA	2H8EA	2.79	2.0928	2.4267
1Q8R_A	emdecoy2201_2H8EA	2H8EA	2.89	1.2648	1.7043
1Q8R_A	emdecoy2202_2H8EA	2H8EA	2.68	0.4369	1.0405
1Q8R_A	emdecoy2203_2H8EA	2H8EA	2.90	1.2648	1.7043
1Q8R_A	emdecoy2204_2H8EA	2H8EA	1.89	-0.4945	0.4347
1Q8R_A	emdecoy2205_2H8EA	2H8EA	2.43	0.6439	1.1984
1Q8R_A	emdecoy2206_2H8EA	2H8EA	2.39	-0.7015	0.3314
1Q8R_A	emdecoy2207_2H8EA	2H8EA	2.64	-0.3910	0.4914
1Q8R_A	emdecoy2208_2H8EA	2H8EA	2.59	-1.0119	0.2034
1Q8R_A	emdecoy2209_2H8EA	2H8EA	2.86	0.2299	0.8895
1Q8R_A	emdecoy220_2H8EA	2H8EA	2.56	0.4369	1.0405
1Q8R_A	emdecoy2210_2H8EA	2H8EA	2.68	0.0230	0.7468
1Q8R_A	emdecoy2211_2H8EA	2H8EA	2.64	0.4369	1.0405
1Q8R_A	emdecoy2212_2H8EA	2H8EA	2.49	0.5404	1.1186
1Q8R_A	emdecoy2213_2H8EA	2H8EA	2.46	-0.2875	0.5510
1Q8R_A	emdecoy2214_2H8EA	2H8EA	2.63	-0.5980	0.3814
1Q8R_A	emdecoy2215_2H8EA	2H8EA	2.27	-0.1840	0.6136
1Q8R_A	emdecoy2216_2H8EA	2H8EA	2.71	-0.0805	0.6790
1Q8R_A	emdecoy2217_2H8EA	2H8EA	2.97	-0.5980	0.3814
1Q8R_A	emdecoy2218_2H8EA	2H8EA	2.54	0.3334	0.9641
1Q8R_A	emdecoy2219_2H8EA	2H8EA	2.69	0.6439	1.1984
1Q8R_A	emdecoy221_2H8EA	2H8EA	2.59	0.1265	0.8171
1Q8R_A	emdecoy2220_2H8EA	2H8EA	2.73	0.3334	0.9641
1Q8R_A	emdecoy2221_2H8EA	2H8EA	3.11	0.9544	1.4462
1Q8R_A	emdecoy2222_2H8EA	2H8EA	2.56	-0.7015	0.3314
1Q8R_A	emdecoy2223_2H8EA	2H8EA	2.67	0.2299	0.8895
1Q8R_A	emdecoy2224_2H8EA	2H8EA	2.56	0.2299	0.8895
1Q8R_A	emdecoy2225_2H8EA	2H8EA	2.29	-0.8050	0.2851
1Q8R_A	emdecoy2226_2H8EA	2H8EA	2.48	-0.8050	0.2851
1Q8R_A	emdecoy2227_2H8EA	2H8EA	2.18	0.9544	1.4462
1Q8R_A	emdecoy2228_2H8EA	2H8EA	2.69	0.8509	1.3623
1Q8R_A	emdecoy2229_2H8EA	2H8EA	2.41	0.3334	0.9641
1Q8R_A	emdecoy222_2H8EA	2H8EA	2.03	-0.3910	0.4914
1Q8R_A	emdecoy2230_2H8EA	2H8EA	2.51	0.0230	0.7468
1Q8R_A	emdecoy2231_2H8EA	2H8EA	2.88	-0.3910	0.4914
1Q8R_A	emdecoy2232_2H8EA	2H8EA	2.74	-0.0805	0.6790
1Q8R_A	emdecoy2233_2H8EA	2H8EA	2.53	-0.0805	0.6790
1Q8R_A	emdecoy2234_2H8EA	2H8EA	2.60	0.0230	0.7468
1Q8R_A	emdecoy2235_2H8EA	2H8EA	2.18	-0.2875	0.5510
1Q8R_A	emdecoy2236_2H8EA	2H8EA	1.86	-0.0805	0.6790
1Q8R_A	emdecoy2237_2H8EA	2H8EA	2.28	-0.2875	0.5510
1Q8R_A	emdecoy2238_2H8EA	2H8EA	2.94	-0.0805	0.6790
1Q8R_A	emdecoy2239_2H8EA	2H8EA	1.92	0.0230	0.7468
1Q8R_A	emdecoy223_2H8EA	2H8EA	2.44	-0.5980	0.3814
1Q8R_A	emdecoy2240_2H8EA	2H8EA	1.89	-0.0805	0.6790
1Q8R_A	emdecoy2241_2H8EA	2H8EA	2.65	-0.2875	0.5510
1Q8R_A	emdecoy2242_2H8EA	2H8EA	2.53	-0.2875	0.5510
1Q8R_A	emdecoy2243_2H8EA	2H8EA	2.99	-0.2875	0.5510
1Q8R_A	emdecoy2244_2H8EA	2H8EA	2.72	0.4369	1.0405
1Q8R_A	emdecoy2245_2H8EA	2H8EA	1.71	-0.3910	0.4914
1Q8R_A	emdecoy2246_2H8EA	2H8EA	2.42	0.0230	0.7468
1Q8R_A	emdecoy2247_2H8EA	2H8EA	2.98	-0.0805	0.6790
1Q8R_A	emdecoy2248_2H8EA	2H8EA	2.36	0.2299	0.8895
1Q8R_A	emdecoy2249_2H8EA	2H8EA	2.74	-0.3910	0.4914
1Q8R_A	emdecoy224_2H8EA	2H8EA	2.77	-0.4945	0.4347
1Q8R_A	emdecoy2250_2H8EA	2H8EA	2.59	-0.0805	0.6790
1Q8R_A	emdecoy2251_2H8EA	2H8EA	3.00	0.1265	0.8171
1Q8R_A	emdecoy2252_2H8EA	2H8EA	2.70	1.4718	1.8810
1Q8R_A	emdecoy2253_2H8EA	2H8EA	2.91	-0.1840	0.6136
1Q8R_A	emdecoy2254_2H8EA	2H8EA	2.76	0.7474	1.2797
1Q8R_A	emdecoy2255_2H8EA	2H8EA	2.60	-0.9084	0.2424
1Q8R_A	emdecoy2256_2H8EA	2H8EA	2.14	-0.5980	0.3814
1Q8R_A	emdecoy2257_2H8EA	2H8EA	2.55	0.1265	0.8171
1Q8R_A	emdecoy2258_2H8EA	2H8EA	2.55	-0.3910	0.4914
1Q8R_A	emdecoy2259_2H8EA	2H8EA	1.92	-0.9084	0.2424
1Q8R_A	emdecoy225_2H8EA	2H8EA	2.55	-0.5980	0.3814
1Q8R_A	emdecoy2260_2H8EA	2H8EA	2.43	-0.4945	0.4347
1Q8R_A	emdecoy2261_2H8EA	2H8EA	1.63	-0.8050	0.2851
1Q8R_A	emdecoy2262_2H8EA	2H8EA	2.67	-0.5980	0.3814
1Q8R_A	emdecoy2263_2H8EA	2H8EA	2.54	-0.2875	0.5510
1Q8R_A	emdecoy2264_2H8EA	2H8EA	2.21	-0.1840	0.6136
1Q8R_A	emdecoy2265_2H8EA	2H8EA	2.79	0.0230	0.7468
1Q8R_A	emdecoy2266_2H8EA	2H8EA	2.69	0.7474	1.2797
1Q8R_A	emdecoy2267_2H8EA	2H8EA	2.25	0.5404	1.1186
1Q8R_A	emdecoy2268_2H8EA	2H8EA	2.18	0.5404	1.1186
1Q8R_A	emdecoy2269_2H8EA	2H8EA	2.80	0.3334	0.9641
1Q8R_A	emdecoy226_2H8EA	2H8EA	2.68	0.4369	1.0405
1Q8R_A	emdecoy2270_2H8EA	2H8EA	3.07	0.0230	0.7468
1Q8R_A	emdecoy2271_2H8EA	2H8EA	2.35	0.6439	1.1984
1Q8R_A	emdecoy2272_2H8EA	2H8EA	2.54	0.9544	1.4462
1Q8R_A	emdecoy2273_2H8EA	2H8EA	2.31	-0.4945	0.4347
1Q8R_A	emdecoy2274_2H8EA	2H8EA	1.97	-0.3910	0.4914
1Q8R_A	emdecoy2275_2H8EA	2H8EA	2.58	-0.4945	0.4347
1Q8R_A	emdecoy2276_2H8EA	2H8EA	2.15	-0.7015	0.3314
1Q8R_A	emdecoy2277_2H8EA	2H8EA	1.99	-0.5980	0.3814
1Q8R_A	emdecoy2278_2H8EA	2H8EA	2.52	-0.5980	0.3814
1Q8R_A	emdecoy2279_2H8EA	2H8EA	2.70	0.3334	0.9641
1Q8R_A	emdecoy227_2H8EA	2H8EA	2.52	-0.1840	0.6136
1Q8R_A	emdecoy2280_2H8EA	2H8EA	1.98	-0.0805	0.6790
1Q8R_A	emdecoy2281_2H8EA	2H8EA	2.40	-0.1840	0.6136
1Q8R_A	emdecoy2282_2H8EA	2H8EA	3.00	0.5404	1.1186
1Q8R_A	emdecoy2283_2H8EA	2H8EA	2.63	-0.1840	0.6136
1Q8R_A	emdecoy2284_2H8EA	2H8EA	2.73	-0.3910	0.4914
1Q8R_A	emdecoy2285_2H8EA	2H8EA	2.86	0.7474	1.2797
1Q8R_A	emdecoy2286_2H8EA	2H8EA	2.87	-0.0805	0.6790
1Q8R_A	emdecoy2287_2H8EA	2H8EA	2.74	0.1265	0.8171
1Q8R_A	emdecoy2288_2H8EA	2H8EA	2.57	0.4369	1.0405
1Q8R_A	emdecoy2289_2H8EA	2H8EA	2.06	-0.0805	0.6790
1Q8R_A	emdecoy228_2H8EA	2H8EA	2.41	-0.7015	0.3314
1Q8R_A	emdecoy2290_2H8EA	2H8EA	2.83	-0.1840	0.6136
1Q8R_A	emdecoy2291_2H8EA	2H8EA	2.84	-0.2875	0.5510
1Q8R_A	emdecoy2292_2H8EA	2H8EA	2.52	-0.4945	0.4347
1Q8R_A	emdecoy2293_2H8EA	2H8EA	2.71	-0.4945	0.4347
1Q8R_A	emdecoy2294_2H8EA	2H8EA	3.05	-0.0805	0.6790
1Q8R_A	emdecoy2295_2H8EA	2H8EA	2.49	0.4369	1.0405
1Q8R_A	emdecoy2296_2H8EA	2H8EA	3.03	-0.8050	0.2851
1Q8R_A	emdecoy2297_2H8EA	2H8EA	2.75	0.4369	1.0405
1Q8R_A	emdecoy2298_2H8EA	2H8EA	2.42	-0.4945	0.4347
1Q8R_A	emdecoy2299_2H8EA	2H8EA	1.76	-0.8050	0.2851
1Q8R_A	emdecoy229_2H8EA	2H8EA	2.67	-0.1840	0.6136
1Q8R_A	emdecoy22_2H8EA	2H8EA	2.50	0.1265	0.8171
1Q8R_A	emdecoy2300_2H8EA	2H8EA	2.63	-1.1154	0.1684
1Q8R_A	emdecoy2301_2H8EA	2H8EA	2.91	-1.4259	0.0862
1Q8R_A	emdecoy2302_2H8EA	2H8EA	3.09	-0.5980	0.3814
1Q8R_A	emdecoy2303_2H8EA	2H8EA	2.69	-0.3910	0.4914
1Q8R_A	emdecoy2304_2H8EA	2H8EA	2.97	1.3683	1.7923
1Q8R_A	emdecoy2305_2H8EA	2H8EA	2.47	-0.0805	0.6790
1Q8R_A	emdecoy2306_2H8EA	2H8EA	2.48	0.1265	0.8171
1Q8R_A	emdecoy2307_2H8EA	2H8EA	2.43	-0.4945	0.4347
1Q8R_A	emdecoy2308_2H8EA	2H8EA	2.42	-0.5980	0.3814
1Q8R_A	emdecoy2309_2H8EA	2H8EA	2.13	-0.7015	0.3314
1Q8R_A	emdecoy230_2H8EA	2H8EA	2.72	0.4369	1.0405
1Q8R_A	emdecoy2310_2H8EA	2H8EA	2.28	-0.7015	0.3314
1Q8R_A	emdecoy2311_2H8EA	2H8EA	2.11	-0.8050	0.2851
1Q8R_A	emdecoy2312_2H8EA	2H8EA	2.47	-0.7015	0.3314
1Q8R_A	emdecoy2313_2H8EA	2H8EA	2.86	0.5404	1.1186
1Q8R_A	emdecoy2314_2H8EA	2H8EA	3.12	0.1265	0.8171
1Q8R_A	emdecoy2315_2H8EA	2H8EA	3.09	1.2648	1.7043
1Q8R_A	emdecoy2316_2H8EA	2H8EA	3.07	1.1613	1.6173
1Q8R_A	emdecoy2317_2H8EA	2H8EA	2.95	0.5404	1.1186
1Q8R_A	emdecoy2318_2H8EA	2H8EA	2.81	0.1265	0.8171
1Q8R_A	emdecoy2319_2H8EA	2H8EA	3.00	0.5404	1.1186
1Q8R_A	emdecoy231_2H8EA	2H8EA	2.85	-0.2875	0.5510
1Q8R_A	emdecoy2320_2H8EA	2H8EA	3.10	1.1613	1.6173
1Q8R_A	emdecoy2321_2H8EA	2H8EA	3.02	0.8509	1.3623
1Q8R_A	emdecoy2322_2H8EA	2H8EA	2.18	-0.8050	0.2851
1Q8R_A	emdecoy2323_2H8EA	2H8EA	3.11	1.3683	1.7923
1Q8R_A	emdecoy2324_2H8EA	2H8EA	2.61	0.0230	0.7468
1Q8R_A	emdecoy2325_2H8EA	2H8EA	3.19	1.2648	1.7043
1Q8R_A	emdecoy2326_2H8EA	2H8EA	2.52	0.0230	0.7468
1Q8R_A	emdecoy2327_2H8EA	2H8EA	3.03	-0.3910	0.4914
1Q8R_A	emdecoy2328_2H8EA	2H8EA	2.52	0.2299	0.8895
1Q8R_A	emdecoy2329_2H8EA	2H8EA	2.15	-0.0805	0.6790
1Q8R_A	emdecoy232_2H8EA	2H8EA	3.09	0.4369	1.0405
1Q8R_A	emdecoy2330_2H8EA	2H8EA	2.78	0.1265	0.8171
1Q8R_A	emdecoy2331_2H8EA	2H8EA	2.66	-0.1840	0.6136
1Q8R_A	emdecoy2332_2H8EA	2H8EA	1.76	-0.2875	0.5510
1Q8R_A	emdecoy2333_2H8EA	2H8EA	1.76	-1.1154	0.1684
1Q8R_A	emdecoy2334_2H8EA	2H8EA	2.50	0.2299	0.8895
1Q8R_A	emdecoy2335_2H8EA	2H8EA	1.62	-0.1840	0.6136
1Q8R_A	emdecoy2336_2H8EA	2H8EA	2.85	-0.0805	0.6790
1Q8R_A	emdecoy2337_2H8EA	2H8EA	2.00	-0.0805	0.6790
1Q8R_A	emdecoy2338_2H8EA	2H8EA	2.80	0.8509	1.3623
1Q8R_A	emdecoy2339_2H8EA	2H8EA	2.48	0.2299	0.8895
1Q8R_A	emdecoy233_2H8EA	2H8EA	2.54	0.3334	0.9641
1Q8R_A	emdecoy2340_2H8EA	2H8EA	2.50	-0.1840	0.6136
1Q8R_A	emdecoy2341_2H8EA	2H8EA	2.48	-0.0805	0.6790
1Q8R_A	emdecoy2342_2H8EA	2H8EA	2.89	-0.0805	0.6790
1Q8R_A	emdecoy2343_2H8EA	2H8EA	2.83	-0.7015	0.3314
1Q8R_A	emdecoy2344_2H8EA	2H8EA	2.61	-0.7015	0.3314
1Q8R_A	emdecoy2345_2H8EA	2H8EA	2.96	-0.0805	0.6790
1Q8R_A	emdecoy2346_2H8EA	2H8EA	2.59	-0.2875	0.5510
1Q8R_A	emdecoy2347_2H8EA	2H8EA	2.56	-0.3910	0.4914
1Q8R_A	emdecoy2348_2H8EA	2H8EA	2.75	-0.0805	0.6790
1Q8R_A	emdecoy2349_2H8EA	2H8EA	2.43	0.4369	1.0405
1Q8R_A	emdecoy234_2H8EA	2H8EA	2.31	0.0230	0.7468
1Q8R_A	emdecoy2350_2H8EA	2H8EA	2.77	-0.0805	0.6790
1Q8R_A	emdecoy2351_2H8EA	2H8EA	2.33	-0.1840	0.6136
1Q8R_A	emdecoy2352_2H8EA	2H8EA	2.20	-0.8050	0.2851
1Q8R_A	emdecoy2353_2H8EA	2H8EA	2.77	-0.2875	0.5510
1Q8R_A	emdecoy2354_2H8EA	2H8EA	3.13	-0.1840	0.6136
1Q8R_A	emdecoy2355_2H8EA	2H8EA	2.67	-0.4945	0.4347
1Q8R_A	emdecoy2356_2H8EA	2H8EA	3.09	0.5404	1.1186
1Q8R_A	emdecoy2357_2H8EA	2H8EA	1.71	-1.0119	0.2034
1Q8R_A	emdecoy2358_2H8EA	2H8EA	2.32	0.2299	0.8895
1Q8R_A	emdecoy2359_2H8EA	2H8EA	2.38	0.2299	0.8895
1Q8R_A	emdecoy235_2H8EA	2H8EA	2.92	-0.1840	0.6136
1Q8R_A	emdecoy2360_2H8EA	2H8EA	2.85	-0.7015	0.3314
1Q8R_A	emdecoy2361_2H8EA	2H8EA	2.81	-0.5980	0.3814
1Q8R_A	emdecoy2362_2H8EA	2H8EA	1.92	-1.1154	0.1684
1Q8R_A	emdecoy2363_2H8EA	2H8EA	2.67	0.4369	1.0405
1Q8R_A	emdecoy2364_2H8EA	2H8EA	2.63	0.4369	1.0405
1Q8R_A	emdecoy2365_2H8EA	2H8EA	2.73	0.1265	0.8171
1Q8R_A	emdecoy2366_2H8EA	2H8EA	3.07	0.0230	0.7468
1Q8R_A	emdecoy2367_2H8EA	2H8EA	3.03	-0.0805	0.6790
1Q8R_A	emdecoy2368_2H8EA	2H8EA	2.39	0.8509	1.3623
1Q8R_A	emdecoy2369_2H8EA	2H8EA	3.38	1.0579	1.5312
1Q8R_A	emdecoy236_2H8EA	2H8EA	2.60	0.1265	0.8171
1Q8R_A	emdecoy2370_2H8EA	2H8EA	2.71	0.9544	1.4462
1Q8R_A	emdecoy2371_2H8EA	2H8EA	2.28	-0.5980	0.3814
1Q8R_A	emdecoy2372_2H8EA	2H8EA	3.22	-1.1154	0.1684
1Q8R_A	emdecoy2373_2H8EA	2H8EA	3.10	0.6439	1.1984
1Q8R_A	emdecoy2374_2H8EA	2H8EA	2.72	0.7474	1.2797
1Q8R_A	emdecoy2375_2H8EA	2H8EA	2.85	0.4369	1.0405
1Q8R_A	emdecoy2376_2H8EA	2H8EA	2.76	0.8509	1.3623
1Q8R_A	emdecoy2377_2H8EA	2H8EA	2.56	0.8509	1.3623
1Q8R_A	emdecoy2378_2H8EA	2H8EA	3.11	0.4369	1.0405
1Q8R_A	emdecoy2379_2H8EA	2H8EA	3.24	0.5404	1.1186
1Q8R_A	emdecoy237_2H8EA	2H8EA	2.84	0.1265	0.8171
1Q8R_A	emdecoy2380_2H8EA	2H8EA	2.80	0.2299	0.8895
1Q8R_A	emdecoy2381_2H8EA	2H8EA	2.79	-0.1840	0.6136
1Q8R_A	emdecoy2382_2H8EA	2H8EA	2.32	-0.7015	0.3314
1Q8R_A	emdecoy2383_2H8EA	2H8EA	2.46	-0.0805	0.6790
1Q8R_A	emdecoy2384_2H8EA	2H8EA	2.28	-0.3910	0.4914
1Q8R_A	emdecoy2385_2H8EA	2H8EA	2.23	-0.3910	0.4914
1Q8R_A	emdecoy2386_2H8EA	2H8EA	2.75	0.1265	0.8171
1Q8R_A	emdecoy2387_2H8EA	2H8EA	2.06	-0.1840	0.6136
1Q8R_A	emdecoy2388_2H8EA	2H8EA	2.78	-0.3910	0.4914
1Q8R_A	emdecoy2389_2H8EA	2H8EA	2.46	-0.2875	0.5510
1Q8R_A	emdecoy238_2H8EA	2H8EA	2.69	-0.3910	0.4914
1Q8R_A	emdecoy2390_2H8EA	2H8EA	2.69	-0.2875	0.5510
1Q8R_A	emdecoy2391_2H8EA	2H8EA	2.84	-0.4945	0.4347
1Q8R_A	emdecoy2392_2H8EA	2H8EA	2.66	-0.3910	0.4914
1Q8R_A	emdecoy2393_2H8EA	2H8EA	2.26	-0.1840	0.6136
1Q8R_A	emdecoy2394_2H8EA	2H8EA	2.80	0.2299	0.8895
1Q8R_A	emdecoy2395_2H8EA	2H8EA	2.75	-0.2875	0.5510
1Q8R_A	emdecoy2396_2H8EA	2H8EA	2.90	0.4369	1.0405
1Q8R_A	emdecoy2397_2H8EA	2H8EA	2.20	-0.3910	0.4914
1Q8R_A	emdecoy2398_2H8EA	2H8EA	2.90	-0.4945	0.4347
1Q8R_A	emdecoy2399_2H8EA	2H8EA	2.48	1.0579	1.5312
1Q8R_A	emdecoy239_2H8EA	2H8EA	2.22	0.2299	0.8895
1Q8R_A	emdecoy23_2H8EA	2H8EA	2.50	0.2299	0.8895
1Q8R_A	emdecoy2400_2H8EA	2H8EA	2.47	-0.1840	0.6136
1Q8R_A	emdecoy2401_2H8EA	2H8EA	2.83	-0.2875	0.5510
1Q8R_A	emdecoy2402_2H8EA	2H8EA	2.66	-0.7015	0.3314
1Q8R_A	emdecoy2403_2H8EA	2H8EA	2.50	-1.0119	0.2034
1Q8R_A	emdecoy2404_2H8EA	2H8EA	2.83	0.0230	0.7468
1Q8R_A	emdecoy2405_2H8EA	2H8EA	2.93	0.0230	0.7468
1Q8R_A	emdecoy2406_2H8EA	2H8EA	2.09	-0.9084	0.2424
1Q8R_A	emdecoy2407_2H8EA	2H8EA	3.01	0.4369	1.0405
1Q8R_A	emdecoy2408_2H8EA	2H8EA	1.68	-1.0119	0.2034
1Q8R_A	emdecoy2409_2H8EA	2H8EA	2.57	-0.3910	0.4914
1Q8R_A	emdecoy240_2H8EA	2H8EA	2.22	-0.2875	0.5510
1Q8R_A	emdecoy2410_2H8EA	2H8EA	2.70	0.3334	0.9641
1Q8R_A	emdecoy2411_2H8EA	2H8EA	2.61	0.0230	0.7468
1Q8R_A	emdecoy2412_2H8EA	2H8EA	2.59	0.5404	1.1186
1Q8R_A	emdecoy2413_2H8EA	2H8EA	1.85	-0.8050	0.2851
1Q8R_A	emdecoy2414_2H8EA	2H8EA	2.74	0.2299	0.8895
1Q8R_A	emdecoy2415_2H8EA	2H8EA	2.64	0.3334	0.9641
1Q8R_A	emdecoy2416_2H8EA	2H8EA	2.51	-0.0805	0.6790
1Q8R_A	emdecoy2417_2H8EA	2H8EA	2.45	0.9544	1.4462
1Q8R_A	emdecoy2418_2H8EA	2H8EA	2.47	0.2299	0.8895
1Q8R_A	emdecoy2419_2H8EA	2H8EA	2.57	0.2299	0.8895
1Q8R_A	emdecoy241_2H8EA	2H8EA	2.76	0.1265	0.8171
1Q8R_A	emdecoy2420_2H8EA	2H8EA	2.77	-0.5980	0.3814
1Q8R_A	emdecoy2421_2H8EA	2H8EA	2.44	-0.3910	0.4914
1Q8R_A	emdecoy2422_2H8EA	2H8EA	3.04	0.3334	0.9641
1Q8R_A	emdecoy2423_2H8EA	2H8EA	2.42	-0.7015	0.3314
1Q8R_A	emdecoy2424_2H8EA	2H8EA	2.97	-0.7015	0.3314
1Q8R_A	emdecoy2425_2H8EA	2H8EA	2.62	-0.0805	0.6790
1Q8R_A	emdecoy2426_2H8EA	2H8EA	3.13	-1.0119	0.2034
1Q8R_A	emdecoy2427_2H8EA	2H8EA	2.66	-0.8050	0.2851
1Q8R_A	emdecoy2428_2H8EA	2H8EA	2.78	-0.8050	0.2851
1Q8R_A	emdecoy2429_2H8EA	2H8EA	2.80	0.0230	0.7468
1Q8R_A	emdecoy242_2H8EA	2H8EA	2.62	-0.3910	0.4914
1Q8R_A	emdecoy2430_2H8EA	2H8EA	1.93	-1.1154	0.1684
1Q8R_A	emdecoy2431_2H8EA	2H8EA	2.69	0.4369	1.0405
1Q8R_A	emdecoy2432_2H8EA	2H8EA	2.33	-0.0805	0.6790
1Q8R_A	emdecoy2433_2H8EA	2H8EA	3.21	0.5404	1.1186
1Q8R_A	emdecoy2434_2H8EA	2H8EA	2.19	-0.3910	0.4914
1Q8R_A	emdecoy2435_2H8EA	2H8EA	2.71	0.1265	0.8171
1Q8R_A	emdecoy2436_2H8EA	2H8EA	2.25	-0.5980	0.3814
1Q8R_A	emdecoy2437_2H8EA	2H8EA	2.69	-0.1840	0.6136
1Q8R_A	emdecoy2438_2H8EA	2H8EA	2.76	-0.2875	0.5510
1Q8R_A	emdecoy2439_2H8EA	2H8EA	3.05	0.4369	1.0405
1Q8R_A	emdecoy243_2H8EA	2H8EA	2.63	0.3334	0.9641
1Q8R_A	emdecoy2440_2H8EA	2H8EA	2.93	-0.1840	0.6136
1Q8R_A	emdecoy2441_2H8EA	2H8EA	2.61	-0.9084	0.2424
1Q8R_A	emdecoy2442_2H8EA	2H8EA	2.74	0.3334	0.9641
1Q8R_A	emdecoy2443_2H8EA	2H8EA	2.51	0.9544	1.4462
1Q8R_A	emdecoy2444_2H8EA	2H8EA	2.99	-0.1840	0.6136
1Q8R_A	emdecoy2445_2H8EA	2H8EA	2.60	-0.4945	0.4347
1Q8R_A	emdecoy2446_2H8EA	2H8EA	2.40	-0.1840	0.6136
1Q8R_A	emdecoy2447_2H8EA	2H8EA	2.57	-0.7015	0.3314
1Q8R_A	emdecoy2448_2H8EA	2H8EA	2.33	-0.2875	0.5510
1Q8R_A	emdecoy2449_2H8EA	2H8EA	2.68	-0.2875	0.5510
1Q8R_A	emdecoy244_2H8EA	2H8EA	2.95	0.6439	1.1984
1Q8R_A	emdecoy2450_2H8EA	2H8EA	2.45	-0.4945	0.4347
1Q8R_A	emdecoy2451_2H8EA	2H8EA	2.14	-0.7015	0.3314
1Q8R_A	emdecoy2452_2H8EA	2H8EA	2.39	-0.5980	0.3814
1Q8R_A	emdecoy2453_2H8EA	2H8EA	2.73	0.0230	0.7468
1Q8R_A	emdecoy2454_2H8EA	2H8EA	2.42	0.0230	0.7468
1Q8R_A	emdecoy2455_2H8EA	2H8EA	2.68	0.1265	0.8171
1Q8R_A	emdecoy2456_2H8EA	2H8EA	2.77	0.1265	0.8171
1Q8R_A	emdecoy2457_2H8EA	2H8EA	2.76	0.0230	0.7468
1Q8R_A	emdecoy2458_2H8EA	2H8EA	2.45	0.2299	0.8895
1Q8R_A	emdecoy2459_2H8EA	2H8EA	2.97	0.1265	0.8171
1Q8R_A	emdecoy245_2H8EA	2H8EA	3.03	0.6439	1.1984
1Q8R_A	emdecoy2460_2H8EA	2H8EA	2.70	0.2299	0.8895
1Q8R_A	emdecoy2461_2H8EA	2H8EA	2.71	0.4369	1.0405
1Q8R_A	emdecoy2462_2H8EA	2H8EA	2.50	0.2299	0.8895
1Q8R_A	emdecoy2463_2H8EA	2H8EA	2.42	0.1265	0.8171
1Q8R_A	emdecoy2464_2H8EA	2H8EA	2.46	-0.4945	0.4347
1Q8R_A	emdecoy2465_2H8EA	2H8EA	2.46	0.3334	0.9641
1Q8R_A	emdecoy2466_2H8EA	2H8EA	2.72	0.0230	0.7468
1Q8R_A	emdecoy2467_2H8EA	2H8EA	2.15	-0.5980	0.3814
1Q8R_A	emdecoy2468_2H8EA	2H8EA	2.55	0.2299	0.8895
1Q8R_A	emdecoy2469_2H8EA	2H8EA	2.44	-0.2875	0.5510
1Q8R_A	emdecoy246_2H8EA	2H8EA	2.48	-0.8050	0.2851
1Q8R_A	emdecoy2470_2H8EA	2H8EA	2.64	0.2299	0.8895
1Q8R_A	emdecoy2471_2H8EA	2H8EA	2.79	0.2299	0.8895
1Q8R_A	emdecoy2472_2H8EA	2H8EA	2.90	0.1265	0.8171
1Q8R_A	emdecoy2473_2H8EA	2H8EA	2.74	-0.1840	0.6136
1Q8R_A	emdecoy2474_2H8EA	2H8EA	2.78	-0.1840	0.6136
1Q8R_A	emdecoy2475_2H8EA	2H8EA	2.91	-0.1840	0.6136
1Q8R_A	emdecoy2476_2H8EA	2H8EA	3.08	0.2299	0.8895
1Q8R_A	emdecoy2477_2H8EA	2H8EA	2.94	0.0230	0.7468
1Q8R_A	emdecoy2478_2H8EA	2H8EA	2.19	-0.3910	0.4914
1Q8R_A	emdecoy2479_2H8EA	2H8EA	1.89	-0.4945	0.4347
1Q8R_A	emdecoy247_2H8EA	2H8EA	2.91	-0.0805	0.6790
1Q8R_A	emdecoy2480_2H8EA	2H8EA	3.13	0.6439	1.1984
1Q8R_A	emdecoy2481_2H8EA	2H8EA	2.63	-0.4945	0.4347
1Q8R_A	emdecoy2482_2H8EA	2H8EA	2.62	0.3334	0.9641
1Q8R_A	emdecoy2483_2H8EA	2H8EA	2.77	-0.7015	0.3314
1Q8R_A	emdecoy2484_2H8EA	2H8EA	2.69	-0.1840	0.6136
1Q8R_A	emdecoy2485_2H8EA	2H8EA	2.76	0.3334	0.9641
1Q8R_A	emdecoy2486_2H8EA	2H8EA	2.34	-0.1840	0.6136
1Q8R_A	emdecoy2487_2H8EA	2H8EA	2.72	-0.3910	0.4914
1Q8R_A	emdecoy2488_2H8EA	2H8EA	2.57	-0.2875	0.5510
1Q8R_A	emdecoy2489_2H8EA	2H8EA	1.54	-0.3910	0.4914
1Q8R_A	emdecoy248_2H8EA	2H8EA	2.46	-0.4945	0.4347
1Q8R_A	emdecoy2490_2H8EA	2H8EA	2.78	0.2299	0.8895
1Q8R_A	emdecoy2491_2H8EA	2H8EA	2.78	-0.0805	0.6790
1Q8R_A	emdecoy2492_2H8EA	2H8EA	2.70	-0.7015	0.3314
1Q8R_A	emdecoy2493_2H8EA	2H8EA	2.07	-0.0805	0.6790
1Q8R_A	emdecoy2494_2H8EA	2H8EA	2.81	0.3334	0.9641
1Q8R_A	emdecoy2495_2H8EA	2H8EA	2.21	-0.3910	0.4914
1Q8R_A	emdecoy2496_2H8EA	2H8EA	2.52	-0.5980	0.3814
1Q8R_A	emdecoy2497_2H8EA	2H8EA	3.01	-0.2875	0.5510
1Q8R_A	emdecoy2498_2H8EA	2H8EA	2.37	-0.2875	0.5510
1Q8R_A	emdecoy2499_2H8EA	2H8EA	3.29	-0.5980	0.3814
1Q8R_A	emdecoy249_2H8EA	2H8EA	2.84	-0.1840	0.6136
1Q8R_A	emdecoy24_2H8EA	2H8EA	2.28	-0.0805	0.6790
1Q8R_A	emdecoy2500_2H8EA	2H8EA	2.64	0.2299	0.8895
1Q8R_A	emdecoy2501_2H8EA	2H8EA	2.56	-0.1840	0.6136
1Q8R_A	emdecoy2502_2H8EA	2H8EA	3.07	-0.0805	0.6790
1Q8R_A	emdecoy2503_2H8EA	2H8EA	2.68	0.1265	0.8171
1Q8R_A	emdecoy2504_2H8EA	2H8EA	2.75	0.2299	0.8895
1Q8R_A	emdecoy2505_2H8EA	2H8EA	2.03	-0.7015	0.3314
1Q8R_A	emdecoy2506_2H8EA	2H8EA	2.69	-0.1840	0.6136
1Q8R_A	emdecoy2507_2H8EA	2H8EA	2.21	-0.2875	0.5510
1Q8R_A	emdecoy2508_2H8EA	2H8EA	2.44	0.8509	1.3623
1Q8R_A	emdecoy2509_2H8EA	2H8EA	1.87	-0.4945	0.4347
1Q8R_A	emdecoy250_2H8EA	2H8EA	2.42	0.4369	1.0405
1Q8R_A	emdecoy2510_2H8EA	2H8EA	2.87	-0.3910	0.4914
1Q8R_A	emdecoy2511_2H8EA	2H8EA	2.33	-0.1840	0.6136
1Q8R_A	emdecoy2512_2H8EA	2H8EA	2.74	-0.2875	0.5510
1Q8R_A	emdecoy2513_2H8EA	2H8EA	2.56	0.7474	1.2797
1Q8R_A	emdecoy2514_2H8EA	2H8EA	2.51	-0.3910	0.4914
1Q8R_A	emdecoy2515_2H8EA	2H8EA	2.49	0.1265	0.8171
1Q8R_A	emdecoy2516_2H8EA	2H8EA	2.51	0.6439	1.1984
1Q8R_A	emdecoy2517_2H8EA	2H8EA	2.97	0.1265	0.8171
1Q8R_A	emdecoy2518_2H8EA	2H8EA	2.38	-0.0805	0.6790
1Q8R_A	emdecoy2519_2H8EA	2H8EA	1.82	-0.8050	0.2851
1Q8R_A	emdecoy251_2H8EA	2H8EA	1.78	0.1265	0.8171
1Q8R_A	emdecoy2520_2H8EA	2H8EA	2.78	-0.0805	0.6790
1Q8R_A	emdecoy2521_2H8EA	2H8EA	2.35	-0.5980	0.3814
1Q8R_A	emdecoy2522_2H8EA	2H8EA	2.78	1.2648	1.7043
1Q8R_A	emdecoy2523_2H8EA	2H8EA	3.07	-0.5980	0.3814
1Q8R_A	emdecoy2524_2H8EA	2H8EA	2.04	0.1265	0.8171
1Q8R_A	emdecoy2525_2H8EA	2H8EA	2.08	0.1265	0.8171
1Q8R_A	emdecoy2526_2H8EA	2H8EA	2.87	-0.4945	0.4347
1Q8R_A	emdecoy2527_2H8EA	2H8EA	2.28	0.0230	0.7468
1Q8R_A	emdecoy2528_2H8EA	2H8EA	2.79	-0.7015	0.3314
1Q8R_A	emdecoy2529_2H8EA	2H8EA	2.35	0.1265	0.8171
1Q8R_A	emdecoy252_2H8EA	2H8EA	1.60	-0.3910	0.4914
1Q8R_A	emdecoy2530_2H8EA	2H8EA	2.51	-0.8050	0.2851
1Q8R_A	emdecoy2531_2H8EA	2H8EA	2.52	-0.8050	0.2851
1Q8R_A	emdecoy2532_2H8EA	2H8EA	2.54	0.5404	1.1186
1Q8R_A	emdecoy2533_2H8EA	2H8EA	2.83	1.2648	1.7043
1Q8R_A	emdecoy2534_2H8EA	2H8EA	2.57	0.4369	1.0405
1Q8R_A	emdecoy2535_2H8EA	2H8EA	2.77	0.9544	1.4462
1Q8R_A	emdecoy2536_2H8EA	2H8EA	3.29	-0.1840	0.6136
1Q8R_A	emdecoy2537_2H8EA	2H8EA	2.67	0.1265	0.8171
1Q8R_A	emdecoy2538_2H8EA	2H8EA	1.82	-0.7015	0.3314
1Q8R_A	emdecoy2539_2H8EA	2H8EA	2.94	0.1265	0.8171
1Q8R_A	emdecoy253_2H8EA	2H8EA	2.43	-0.1840	0.6136
1Q8R_A	emdecoy2540_2H8EA	2H8EA	2.97	-0.3910	0.4914
1Q8R_A	emdecoy2541_2H8EA	2H8EA	1.99	-0.4945	0.4347
1Q8R_A	emdecoy2542_2H8EA	2H8EA	2.77	0.6439	1.1984
1Q8R_A	emdecoy2543_2H8EA	2H8EA	3.15	0.8509	1.3623
1Q8R_A	emdecoy2544_2H8EA	2H8EA	2.77	0.8509	1.3623
1Q8R_A	emdecoy2545_2H8EA	2H8EA	2.73	1.2648	1.7043
1Q8R_A	emdecoy2546_2H8EA	2H8EA	2.85	0.6439	1.1984
1Q8R_A	emdecoy2547_2H8EA	2H8EA	2.87	-0.0805	0.6790
1Q8R_A	emdecoy2548_2H8EA	2H8EA	2.88	0.5404	1.1186
1Q8R_A	emdecoy2549_2H8EA	2H8EA	3.06	0.0230	0.7468
1Q8R_A	emdecoy254_2H8EA	2H8EA	2.30	0.1265	0.8171
1Q8R_A	emdecoy2550_2H8EA	2H8EA	2.27	-0.7015	0.3314
1Q8R_A	emdecoy2551_2H8EA	2H8EA	2.26	-0.2875	0.5510
1Q8R_A	emdecoy2552_2H8EA	2H8EA	2.81	0.3334	0.9641
1Q8R_A	emdecoy2553_2H8EA	2H8EA	2.15	-0.7015	0.3314
1Q8R_A	emdecoy2554_2H8EA	2H8EA	2.17	-0.1840	0.6136
1Q8R_A	emdecoy2555_2H8EA	2H8EA	2.66	0.4369	1.0405
1Q8R_A	emdecoy2556_2H8EA	2H8EA	2.10	-0.1840	0.6136
1Q8R_A	emdecoy2557_2H8EA	2H8EA	2.07	0.6439	1.1984
1Q8R_A	emdecoy2558_2H8EA	2H8EA	2.46	-0.5980	0.3814
1Q8R_A	emdecoy2559_2H8EA	2H8EA	2.57	0.3334	0.9641
1Q8R_A	emdecoy255_2H8EA	2H8EA	2.76	-0.0805	0.6790
1Q8R_A	emdecoy2560_2H8EA	2H8EA	1.92	-1.0119	0.2034
1Q8R_A	emdecoy2561_2H8EA	2H8EA	2.15	-0.7015	0.3314
1Q8R_A	emdecoy2562_2H8EA	2H8EA	2.48	-0.2875	0.5510
1Q8R_A	emdecoy2563_2H8EA	2H8EA	2.31	-0.3910	0.4914
1Q8R_A	emdecoy2564_2H8EA	2H8EA	2.86	-0.1840	0.6136
1Q8R_A	emdecoy2565_2H8EA	2H8EA	2.72	0.2299	0.8895
1Q8R_A	emdecoy2566_2H8EA	2H8EA	2.85	-0.1840	0.6136
1Q8R_A	emdecoy2567_2H8EA	2H8EA	3.00	-0.2875	0.5510
1Q8R_A	emdecoy2568_2H8EA	2H8EA	3.03	0.4369	1.0405
1Q8R_A	emdecoy2569_2H8EA	2H8EA	2.20	0.3334	0.9641
1Q8R_A	emdecoy256_2H8EA	2H8EA	2.39	0.3334	0.9641
1Q8R_A	emdecoy2570_2H8EA	2H8EA	2.56	1.1613	1.6173
1Q8R_A	emdecoy2571_2H8EA	2H8EA	2.43	-0.0805	0.6790
1Q8R_A	emdecoy2572_2H8EA	2H8EA	2.51	0.7474	1.2797
1Q8R_A	emdecoy2573_2H8EA	2H8EA	2.42	0.7474	1.2797
1Q8R_A	emdecoy2574_2H8EA	2H8EA	2.61	1.0579	1.5312
1Q8R_A	emdecoy2575_2H8EA	2H8EA	2.33	1.0579	1.5312
1Q8R_A	emdecoy2576_2H8EA	2H8EA	1.99	-0.4945	0.4347
1Q8R_A	emdecoy2577_2H8EA	2H8EA	2.79	0.1265	0.8171
1Q8R_A	emdecoy2578_2H8EA	2H8EA	2.76	-0.5980	0.3814
1Q8R_A	emdecoy2579_2H8EA	2H8EA	2.93	-0.5980	0.3814
1Q8R_A	emdecoy257_2H8EA	2H8EA	2.44	-0.4945	0.4347
1Q8R_A	emdecoy2580_2H8EA	2H8EA	3.12	0.3334	0.9641
1Q8R_A	emdecoy2581_2H8EA	2H8EA	2.69	0.2299	0.8895
1Q8R_A	emdecoy2582_2H8EA	2H8EA	2.68	0.9544	1.4462
1Q8R_A	emdecoy2583_2H8EA	2H8EA	2.65	-0.7015	0.3314
1Q8R_A	emdecoy2584_2H8EA	2H8EA	2.47	-0.4945	0.4347
1Q8R_A	emdecoy2585_2H8EA	2H8EA	3.02	-0.4945	0.4347
1Q8R_A	emdecoy2586_2H8EA	2H8EA	2.41	-0.3910	0.4914
1Q8R_A	emdecoy2587_2H8EA	2H8EA	2.05	-0.4945	0.4347
1Q8R_A	emdecoy2588_2H8EA	2H8EA	2.39	-0.2875	0.5510
1Q8R_A	emdecoy2589_2H8EA	2H8EA	2.50	-0.5980	0.3814
1Q8R_A	emdecoy258_2H8EA	2H8EA	2.61	0.7474	1.2797
1Q8R_A	emdecoy2590_2H8EA	2H8EA	2.81	-0.4945	0.4347
1Q8R_A	emdecoy2591_2H8EA	2H8EA	2.71	-0.4945	0.4347
1Q8R_A	emdecoy2592_2H8EA	2H8EA	2.51	-0.1840	0.6136
1Q8R_A	emdecoy2593_2H8EA	2H8EA	2.23	-0.8050	0.2851
1Q8R_A	emdecoy2594_2H8EA	2H8EA	3.11	-0.1840	0.6136
1Q8R_A	emdecoy2595_2H8EA	2H8EA	2.40	-0.0805	0.6790
1Q8R_A	emdecoy2596_2H8EA	2H8EA	2.23	0.7474	1.2797
1Q8R_A	emdecoy2597_2H8EA	2H8EA	3.11	1.0579	1.5312
1Q8R_A	emdecoy2598_2H8EA	2H8EA	1.99	-0.3910	0.4914
1Q8R_A	emdecoy2599_2H8EA	2H8EA	3.20	-0.3910	0.4914
1Q8R_A	emdecoy259_2H8EA	2H8EA	2.38	-0.8050	0.2851
1Q8R_A	emdecoy25_2H8EA	2H8EA	1.94	0.3334	0.9641
1Q8R_A	emdecoy2600_2H8EA	2H8EA	2.48	-0.4945	0.4347
1Q8R_A	emdecoy2601_2H8EA	2H8EA	2.87	-0.2875	0.5510
1Q8R_A	emdecoy2602_2H8EA	2H8EA	2.49	-0.4945	0.4347
1Q8R_A	emdecoy2603_2H8EA	2H8EA	2.54	-0.5980	0.3814
1Q8R_A	emdecoy2604_2H8EA	2H8EA	2.31	0.1265	0.8171
1Q8R_A	emdecoy2605_2H8EA	2H8EA	2.30	-0.2875	0.5510
1Q8R_A	emdecoy2606_2H8EA	2H8EA	2.63	-0.7015	0.3314
1Q8R_A	emdecoy2607_2H8EA	2H8EA	2.07	-0.2875	0.5510
1Q8R_A	emdecoy2608_2H8EA	2H8EA	2.87	-0.4945	0.4347
1Q8R_A	emdecoy2609_2H8EA	2H8EA	2.59	-0.5980	0.3814
1Q8R_A	emdecoy260_2H8EA	2H8EA	2.42	0.2299	0.8895
1Q8R_A	emdecoy2610_2H8EA	2H8EA	2.37	0.5404	1.1186
1Q8R_A	emdecoy2611_2H8EA	2H8EA	3.08	0.0230	0.7468
1Q8R_A	emdecoy2612_2H8EA	2H8EA	2.30	0.3334	0.9641
1Q8R_A	emdecoy2613_2H8EA	2H8EA	2.59	0.6439	1.1984
1Q8R_A	emdecoy2614_2H8EA	2H8EA	2.39	-0.0805	0.6790
1Q8R_A	emdecoy2615_2H8EA	2H8EA	2.58	-0.0805	0.6790
1Q8R_A	emdecoy2616_2H8EA	2H8EA	2.53	0.1265	0.8171
1Q8R_A	emdecoy2617_2H8EA	2H8EA	2.00	-0.8050	0.2851
1Q8R_A	emdecoy2618_2H8EA	2H8EA	2.28	0.0230	0.7468
1Q8R_A	emdecoy2619_2H8EA	2H8EA	2.90	0.7474	1.2797
1Q8R_A	emdecoy261_2H8EA	2H8EA	2.96	0.6439	1.1984
1Q8R_A	emdecoy2620_2H8EA	2H8EA	2.02	0.5404	1.1186
1Q8R_A	emdecoy2621_2H8EA	2H8EA	2.57	0.4369	1.0405
1Q8R_A	emdecoy2622_2H8EA	2H8EA	2.37	-0.8050	0.2851
1Q8R_A	emdecoy2623_2H8EA	2H8EA	2.75	0.8509	1.3623
1Q8R_A	emdecoy2624_2H8EA	2H8EA	3.01	0.9544	1.4462
1Q8R_A	emdecoy2625_2H8EA	2H8EA	2.84	-0.1840	0.6136
1Q8R_A	emdecoy2626_2H8EA	2H8EA	1.90	0.3334	0.9641
1Q8R_A	emdecoy2627_2H8EA	2H8EA	2.01	-0.4945	0.4347
1Q8R_A	emdecoy2628_2H8EA	2H8EA	2.14	0.1265	0.8171
1Q8R_A	emdecoy2629_2H8EA	2H8EA	2.52	1.1613	1.6173
1Q8R_A	emdecoy262_2H8EA	2H8EA	2.51	0.6439	1.1984
1Q8R_A	emdecoy2630_2H8EA	2H8EA	2.93	-0.8050	0.2851
1Q8R_A	emdecoy2631_2H8EA	2H8EA	2.75	1.1613	1.6173
1Q8R_A	emdecoy2632_2H8EA	2H8EA	2.47	1.0579	1.5312
1Q8R_A	emdecoy2633_2H8EA	2H8EA	1.64	-0.4945	0.4347
1Q8R_A	emdecoy2634_2H8EA	2H8EA	2.29	0.4369	1.0405
1Q8R_A	emdecoy2635_2H8EA	2H8EA	2.66	-0.2875	0.5510
1Q8R_A	emdecoy2636_2H8EA	2H8EA	2.44	0.3334	0.9641
1Q8R_A	emdecoy2637_2H8EA	2H8EA	3.03	0.1265	0.8171
1Q8R_A	emdecoy2638_2H8EA	2H8EA	2.48	-0.4945	0.4347
1Q8R_A	emdecoy2639_2H8EA	2H8EA	2.93	0.5404	1.1186
1Q8R_A	emdecoy263_2H8EA	2H8EA	2.70	0.0230	0.7468
1Q8R_A	emdecoy2640_2H8EA	2H8EA	2.70	0.9544	1.4462
1Q8R_A	emdecoy2641_2H8EA	2H8EA	2.84	-0.0805	0.6790
1Q8R_A	emdecoy2642_2H8EA	2H8EA	2.92	-0.5980	0.3814
1Q8R_A	emdecoy2643_2H8EA	2H8EA	2.78	0.9544	1.4462
1Q8R_A	emdecoy2644_2H8EA	2H8EA	2.41	0.0230	0.7468
1Q8R_A	emdecoy2645_2H8EA	2H8EA	2.33	0.6439	1.1984
1Q8R_A	emdecoy2646_2H8EA	2H8EA	2.81	0.3334	0.9641
1Q8R_A	emdecoy2647_2H8EA	2H8EA	2.35	0.7474	1.2797
1Q8R_A	emdecoy2648_2H8EA	2H8EA	2.16	-0.7015	0.3314
1Q8R_A	emdecoy2649_2H8EA	2H8EA	2.93	0.5404	1.1186
1Q8R_A	emdecoy264_2H8EA	2H8EA	2.60	0.3334	0.9641
1Q8R_A	emdecoy2650_2H8EA	2H8EA	2.41	0.7474	1.2797
1Q8R_A	emdecoy2651_2H8EA	2H8EA	1.92	-0.5980	0.3814
1Q8R_A	emdecoy2652_2H8EA	2H8EA	2.57	0.5404	1.1186
1Q8R_A	emdecoy2653_2H8EA	2H8EA	2.70	-0.1840	0.6136
1Q8R_A	emdecoy2654_2H8EA	2H8EA	3.12	0.4369	1.0405
1Q8R_A	emdecoy2655_2H8EA	2H8EA	2.85	0.1265	0.8171
1Q8R_A	emdecoy2656_2H8EA	2H8EA	2.25	0.1265	0.8171
1Q8R_A	emdecoy2657_2H8EA	2H8EA	2.08	-0.9084	0.2424
1Q8R_A	emdecoy2658_2H8EA	2H8EA	2.59	-0.7015	0.3314
1Q8R_A	emdecoy2659_2H8EA	2H8EA	2.72	-0.0805	0.6790
1Q8R_A	emdecoy265_2H8EA	2H8EA	2.55	-0.3910	0.4914
1Q8R_A	emdecoy2660_2H8EA	2H8EA	2.83	-0.5980	0.3814
1Q8R_A	emdecoy2661_2H8EA	2H8EA	2.11	0.5404	1.1186
1Q8R_A	emdecoy2662_2H8EA	2H8EA	2.48	0.7474	1.2797
1Q8R_A	emdecoy2663_2H8EA	2H8EA	2.75	0.6439	1.1984
1Q8R_A	emdecoy2664_2H8EA	2H8EA	3.14	0.1265	0.8171
1Q8R_A	emdecoy2665_2H8EA	2H8EA	2.90	-0.3910	0.4914
1Q8R_A	emdecoy2666_2H8EA	2H8EA	2.88	-0.0805	0.6790
1Q8R_A	emdecoy2667_2H8EA	2H8EA	2.90	-0.0805	0.6790
1Q8R_A	emdecoy2668_2H8EA	2H8EA	2.92	-0.3910	0.4914
1Q8R_A	emdecoy2669_2H8EA	2H8EA	2.66	0.0230	0.7468
1Q8R_A	emdecoy266_2H8EA	2H8EA	2.01	0.0230	0.7468
1Q8R_A	emdecoy2670_2H8EA	2H8EA	2.31	0.1265	0.8171
1Q8R_A	emdecoy2671_2H8EA	2H8EA	2.17	0.3334	0.9641
1Q8R_A	emdecoy2672_2H8EA	2H8EA	2.44	-0.1840	0.6136
1Q8R_A	emdecoy2673_2H8EA	2H8EA	2.70	0.8509	1.3623
1Q8R_A	emdecoy2674_2H8EA	2H8EA	1.99	-0.2875	0.5510
1Q8R_A	emdecoy2675_2H8EA	2H8EA	2.75	0.1265	0.8171
1Q8R_A	emdecoy2676_2H8EA	2H8EA	2.82	1.0579	1.5312
1Q8R_A	emdecoy2677_2H8EA	2H8EA	2.50	1.2648	1.7043
1Q8R_A	emdecoy2678_2H8EA	2H8EA	3.27	1.0579	1.5312
1Q8R_A	emdecoy2679_2H8EA	2H8EA	1.94	-0.5980	0.3814
1Q8R_A	emdecoy267_2H8EA	2H8EA	2.83	0.0230	0.7468
1Q8R_A	emdecoy2680_2H8EA	2H8EA	2.59	0.0230	0.7468
1Q8R_A	emdecoy2681_2H8EA	2H8EA	2.84	-0.4945	0.4347
1Q8R_A	emdecoy2682_2H8EA	2H8EA	2.79	-0.5980	0.3814
1Q8R_A	emdecoy2683_2H8EA	2H8EA	2.45	0.2299	0.8895
1Q8R_A	emdecoy2684_2H8EA	2H8EA	2.73	-1.0119	0.2034
1Q8R_A	emdecoy2685_2H8EA	2H8EA	2.71	-0.1840	0.6136
1Q8R_A	emdecoy2686_2H8EA	2H8EA	3.19	0.7474	1.2797
1Q8R_A	emdecoy2687_2H8EA	2H8EA	2.65	0.4369	1.0405
1Q8R_A	emdecoy2688_2H8EA	2H8EA	2.48	-0.9084	0.2424
1Q8R_A	emdecoy2689_2H8EA	2H8EA	2.70	0.6439	1.1984
1Q8R_A	emdecoy268_2H8EA	2H8EA	2.18	0.0230	0.7468
1Q8R_A	emdecoy2690_2H8EA	2H8EA	3.00	-0.1840	0.6136
1Q8R_A	emdecoy2691_2H8EA	2H8EA	2.65	-0.1840	0.6136
1Q8R_A	emdecoy2692_2H8EA	2H8EA	2.97	0.4369	1.0405
1Q8R_A	emdecoy2693_2H8EA	2H8EA	2.78	0.8509	1.3623
1Q8R_A	emdecoy2694_2H8EA	2H8EA	2.73	0.0230	0.7468
1Q8R_A	emdecoy2695_2H8EA	2H8EA	2.41	-0.2875	0.5510
1Q8R_A	emdecoy2696_2H8EA	2H8EA	2.29	-0.1840	0.6136
1Q8R_A	emdecoy2697_2H8EA	2H8EA	2.37	-0.5980	0.3814
1Q8R_A	emdecoy2698_2H8EA	2H8EA	2.11	-0.8050	0.2851
1Q8R_A	emdecoy2699_2H8EA	2H8EA	2.48	0.1265	0.8171
1Q8R_A	emdecoy269_2H8EA	2H8EA	3.08	0.5404	1.1186
1Q8R_A	emdecoy26_2H8EA	2H8EA	2.29	-0.4945	0.4347
1Q8R_A	emdecoy2700_2H8EA	2H8EA	1.55	-0.2875	0.5510
1Q8R_A	emdecoy2701_2H8EA	2H8EA	2.59	0.6439	1.1984
1Q8R_A	emdecoy2702_2H8EA	2H8EA	2.31	-0.2875	0.5510
1Q8R_A	emdecoy2703_2H8EA	2H8EA	2.72	0.1265	0.8171
1Q8R_A	emdecoy2704_2H8EA	2H8EA	2.05	0.2299	0.8895
1Q8R_A	emdecoy2705_2H8EA	2H8EA	2.90	0.1265	0.8171
1Q8R_A	emdecoy2706_2H8EA	2H8EA	2.81	-0.5980	0.3814
1Q8R_A	emdecoy2707_2H8EA	2H8EA	2.90	-0.2875	0.5510
1Q8R_A	emdecoy2708_2H8EA	2H8EA	2.89	-1.0119	0.2034
1Q8R_A	emdecoy2709_2H8EA	2H8EA	2.64	-0.5980	0.3814
1Q8R_A	emdecoy270_2H8EA	2H8EA	2.48	-0.9084	0.2424
1Q8R_A	emdecoy2710_2H8EA	2H8EA	2.29	0.2299	0.8895
1Q8R_A	emdecoy2711_2H8EA	2H8EA	2.38	0.1265	0.8171
1Q8R_A	emdecoy2712_2H8EA	2H8EA	2.48	0.3334	0.9641
1Q8R_A	emdecoy2713_2H8EA	2H8EA	2.04	0.1265	0.8171
1Q8R_A	emdecoy2714_2H8EA	2H8EA	2.47	0.6439	1.1984
1Q8R_A	emdecoy2715_2H8EA	2H8EA	3.20	-0.8050	0.2851
1Q8R_A	emdecoy2716_2H8EA	2H8EA	2.19	0.5404	1.1186
1Q8R_A	emdecoy2717_2H8EA	2H8EA	2.44	-0.1840	0.6136
1Q8R_A	emdecoy2718_2H8EA	2H8EA	2.68	0.6439	1.1984
1Q8R_A	emdecoy2719_2H8EA	2H8EA	2.47	0.2299	0.8895
1Q8R_A	emdecoy271_2H8EA	2H8EA	2.76	0.4369	1.0405
1Q8R_A	emdecoy2720_2H8EA	2H8EA	2.51	-0.3910	0.4914
1Q8R_A	emdecoy2721_2H8EA	2H8EA	2.62	0.3334	0.9641
1Q8R_A	emdecoy2722_2H8EA	2H8EA	2.55	0.7474	1.2797
1Q8R_A	emdecoy2723_2H8EA	2H8EA	2.36	0.5404	1.1186
1Q8R_A	emdecoy2724_2H8EA	2H8EA	2.44	0.1265	0.8171
1Q8R_A	emdecoy2725_2H8EA	2H8EA	1.90	0.2299	0.8895
1Q8R_A	emdecoy2726_2H8EA	2H8EA	3.01	0.0230	0.7468
1Q8R_A	emdecoy2727_2H8EA	2H8EA	2.69	0.5404	1.1186
1Q8R_A	emdecoy2728_2H8EA	2H8EA	2.81	0.8509	1.3623
1Q8R_A	emdecoy2729_2H8EA	2H8EA	3.09	0.4369	1.0405
1Q8R_A	emdecoy272_2H8EA	2H8EA	2.95	0.5404	1.1186
1Q8R_A	emdecoy2730_2H8EA	2H8EA	2.68	-1.1154	0.1684
1Q8R_A	emdecoy2731_2H8EA	2H8EA	2.63	0.3334	0.9641
1Q8R_A	emdecoy2732_2H8EA	2H8EA	3.01	-0.4945	0.4347
1Q8R_A	emdecoy2733_2H8EA	2H8EA	2.86	-0.5980	0.3814
1Q8R_A	emdecoy2734_2H8EA	2H8EA	2.78	-0.2875	0.5510
1Q8R_A	emdecoy2735_2H8EA	2H8EA	2.68	-0.8050	0.2851
1Q8R_A	emdecoy2736_2H8EA	2H8EA	2.71	0.3334	0.9641
1Q8R_A	emdecoy2737_2H8EA	2H8EA	2.19	-1.0119	0.2034
1Q8R_A	emdecoy2738_2H8EA	2H8EA	2.79	1.0579	1.5312
1Q8R_A	emdecoy2739_2H8EA	2H8EA	2.82	-0.9084	0.2424
1Q8R_A	emdecoy273_2H8EA	2H8EA	2.46	-0.5980	0.3814
1Q8R_A	emdecoy2740_2H8EA	2H8EA	2.72	-0.2875	0.5510
1Q8R_A	emdecoy2741_2H8EA	2H8EA	2.54	-0.1840	0.6136
1Q8R_A	emdecoy2742_2H8EA	2H8EA	2.52	-0.9084	0.2424
1Q8R_A	emdecoy2743_2H8EA	2H8EA	2.39	0.2299	0.8895
1Q8R_A	emdecoy2744_2H8EA	2H8EA	2.28	-0.0805	0.6790
1Q8R_A	emdecoy2745_2H8EA	2H8EA	2.23	0.1265	0.8171
1Q8R_A	emdecoy2746_2H8EA	2H8EA	3.12	-0.7015	0.3314
1Q8R_A	emdecoy2747_2H8EA	2H8EA	2.94	0.5404	1.1186
1Q8R_A	emdecoy2748_2H8EA	2H8EA	2.29	0.1265	0.8171
1Q8R_A	emdecoy2749_2H8EA	2H8EA	3.18	-0.0805	0.6790
1Q8R_A	emdecoy274_2H8EA	2H8EA	2.20	-0.7015	0.3314
1Q8R_A	emdecoy2750_2H8EA	2H8EA	2.68	-0.0805	0.6790
1Q8R_A	emdecoy2751_2H8EA	2H8EA	2.03	-0.0805	0.6790
1Q8R_A	emdecoy2752_2H8EA	2H8EA	2.98	0.3334	0.9641
1Q8R_A	emdecoy2753_2H8EA	2H8EA	2.94	-0.1840	0.6136
1Q8R_A	emdecoy2754_2H8EA	2H8EA	2.84	0.0230	0.7468
1Q8R_A	emdecoy2755_2H8EA	2H8EA	2.98	0.2299	0.8895
1Q8R_A	emdecoy2756_2H8EA	2H8EA	2.71	-0.1840	0.6136
1Q8R_A	emdecoy2757_2H8EA	2H8EA	2.97	-0.0805	0.6790
1Q8R_A	emdecoy2758_2H8EA	2H8EA	2.52	0.5404	1.1186
1Q8R_A	emdecoy2759_2H8EA	2H8EA	1.88	0.4369	1.0405
1Q8R_A	emdecoy275_2H8EA	2H8EA	2.85	0.4369	1.0405
1Q8R_A	emdecoy2760_2H8EA	2H8EA	2.04	0.2299	0.8895
1Q8R_A	emdecoy2761_2H8EA	2H8EA	2.98	0.0230	0.7468
1Q8R_A	emdecoy2762_2H8EA	2H8EA	2.10	0.3334	0.9641
1Q8R_A	emdecoy2763_2H8EA	2H8EA	2.59	-0.5980	0.3814
1Q8R_A	emdecoy2764_2H8EA	2H8EA	2.94	-0.7015	0.3314
1Q8R_A	emdecoy2765_2H8EA	2H8EA	2.54	0.2299	0.8895
1Q8R_A	emdecoy2766_2H8EA	2H8EA	2.45	0.7474	1.2797
1Q8R_A	emdecoy2767_2H8EA	2H8EA	2.35	0.6439	1.1984
1Q8R_A	emdecoy2768_2H8EA	2H8EA	1.72	0.2299	0.8895
1Q8R_A	emdecoy2769_2H8EA	2H8EA	2.82	0.4369	1.0405
1Q8R_A	emdecoy276_2H8EA	2H8EA	2.68	-0.1840	0.6136
1Q8R_A	emdecoy2770_2H8EA	2H8EA	1.94	-0.3910	0.4914
1Q8R_A	emdecoy2771_2H8EA	2H8EA	2.71	-0.3910	0.4914
1Q8R_A	emdecoy2772_2H8EA	2H8EA	2.27	-0.3910	0.4914
1Q8R_A	emdecoy2773_2H8EA	2H8EA	2.43	-0.8050	0.2851
1Q8R_A	emdecoy2774_2H8EA	2H8EA	2.60	0.4369	1.0405
1Q8R_A	emdecoy2775_2H8EA	2H8EA	1.97	0.2299	0.8895
1Q8R_A	emdecoy2776_2H8EA	2H8EA	2.56	-0.0805	0.6790
1Q8R_A	emdecoy2777_2H8EA	2H8EA	2.19	0.1265	0.8171
1Q8R_A	emdecoy2778_2H8EA	2H8EA	2.58	0.6439	1.1984
1Q8R_A	emdecoy2779_2H8EA	2H8EA	2.93	0.7474	1.2797
1Q8R_A	emdecoy277_2H8EA	2H8EA	2.82	0.4369	1.0405
1Q8R_A	emdecoy2780_2H8EA	2H8EA	2.67	0.5404	1.1186
1Q8R_A	emdecoy2781_2H8EA	2H8EA	1.80	-0.8050	0.2851
1Q8R_A	emdecoy2782_2H8EA	2H8EA	2.07	-0.1840	0.6136
1Q8R_A	emdecoy2783_2H8EA	2H8EA	2.48	0.1265	0.8171
1Q8R_A	emdecoy2784_2H8EA	2H8EA	2.63	0.6439	1.1984
1Q8R_A	emdecoy2785_2H8EA	2H8EA	2.49	0.4369	1.0405
1Q8R_A	emdecoy2786_2H8EA	2H8EA	2.52	-0.1840	0.6136
1Q8R_A	emdecoy2787_2H8EA	2H8EA	3.21	-0.0805	0.6790
1Q8R_A	emdecoy2788_2H8EA	2H8EA	2.55	-0.0805	0.6790
1Q8R_A	emdecoy2789_2H8EA	2H8EA	2.73	-0.4945	0.4347
1Q8R_A	emdecoy278_2H8EA	2H8EA	2.64	0.3334	0.9641
1Q8R_A	emdecoy2790_2H8EA	2H8EA	2.96	0.5404	1.1186
1Q8R_A	emdecoy2791_2H8EA	2H8EA	2.86	-1.1154	0.1684
1Q8R_A	emdecoy2792_2H8EA	2H8EA	2.56	0.4369	1.0405
1Q8R_A	emdecoy2793_2H8EA	2H8EA	2.67	-0.0805	0.6790
1Q8R_A	emdecoy2794_2H8EA	2H8EA	2.31	0.1265	0.8171
1Q8R_A	emdecoy2795_2H8EA	2H8EA	2.98	0.4369	1.0405
1Q8R_A	emdecoy2796_2H8EA	2H8EA	2.37	0.2299	0.8895
1Q8R_A	emdecoy2797_2H8EA	2H8EA	2.53	0.0230	0.7468
1Q8R_A	emdecoy2798_2H8EA	2H8EA	2.61	-0.1840	0.6136
1Q8R_A	emdecoy2799_2H8EA	2H8EA	2.37	0.2299	0.8895
1Q8R_A	emdecoy279_2H8EA	2H8EA	2.52	0.4369	1.0405
[truncated: 13,001 more rows]
