# Supplementary material for: Addressing the Role of Conformational Diversity in Protein Structure Prediction
Source: PLoS One. 2016 May 9;11(5):e0154923. doi: 10.1371/journal.pone.0154923 (PMC4861349; doi:10.1371/journal.pone.0154923)
Supplement: S1 Dataset — (GZ) [file pone.0154923.s002.gz › Palopoli-Monzon_2016_SI/Structural_alignments/SET_QUARK/rmsd_mammoth_Xu_1IS7K.out]

PDB_1	PDB_2	Target	RMSD	Z-score	ln(E)
1IS7K	emdecoy0_1IS7K	1IS7K	2.84	0.3344	0.9647
1IS7K	emdecoy1000_1IS7K	1IS7K	2.34	-0.1964	0.6060
1IS7K	emdecoy1001_1IS7K	1IS7K	2.87	0.2017	0.8695
1IS7K	emdecoy1002_1IS7K	1IS7K	2.57	1.7938	2.1614
1IS7K	emdecoy1003_1IS7K	1IS7K	2.49	2.0592	2.3967
1IS7K	emdecoy1004_1IS7K	1IS7K	2.33	0.2017	0.8695
1IS7K	emdecoy1005_1IS7K	1IS7K	2.37	-0.4617	0.4523
1IS7K	emdecoy1006_1IS7K	1IS7K	2.30	-0.3290	0.5267
1IS7K	emdecoy1007_1IS7K	1IS7K	3.00	0.3344	0.9647
1IS7K	emdecoy1008_1IS7K	1IS7K	2.94	0.0690	0.7778
1IS7K	emdecoy1009_1IS7K	1IS7K	2.56	0.7324	1.2678
1IS7K	emdecoy100_1IS7K	1IS7K	2.62	-0.8597	0.2620
1IS7K	emdecoy1010_1IS7K	1IS7K	2.61	1.3958	1.8157
1IS7K	emdecoy1011_1IS7K	1IS7K	2.33	0.7324	1.2678
1IS7K	emdecoy1012_1IS7K	1IS7K	2.89	-0.3290	0.5267
1IS7K	emdecoy1013_1IS7K	1IS7K	2.35	0.7324	1.2678
1IS7K	emdecoy1014_1IS7K	1IS7K	3.03	-0.1964	0.6060
1IS7K	emdecoy1015_1IS7K	1IS7K	2.89	1.2631	1.7029
1IS7K	emdecoy1016_1IS7K	1IS7K	2.47	0.8651	1.3737
1IS7K	emdecoy1017_1IS7K	1IS7K	2.99	-0.0637	0.6898
1IS7K	emdecoy1018_1IS7K	1IS7K	2.19	0.2017	0.8695
1IS7K	emdecoy1019_1IS7K	1IS7K	2.17	0.0690	0.7778
1IS7K	emdecoy101_1IS7K	1IS7K	2.75	-0.4617	0.4523
1IS7K	emdecoy1020_1IS7K	1IS7K	2.32	-0.3290	0.5267
1IS7K	emdecoy1021_1IS7K	1IS7K	2.58	1.3958	1.8157
1IS7K	emdecoy1022_1IS7K	1IS7K	3.16	0.2017	0.8695
1IS7K	emdecoy1023_1IS7K	1IS7K	2.57	-1.1251	0.1653
1IS7K	emdecoy1024_1IS7K	1IS7K	2.59	-0.9924	0.2105
1IS7K	emdecoy1025_1IS7K	1IS7K	2.71	-0.4617	0.4523
1IS7K	emdecoy1026_1IS7K	1IS7K	2.33	0.9977	1.4817
1IS7K	emdecoy1027_1IS7K	1IS7K	2.74	-0.0637	0.6898
1IS7K	emdecoy1028_1IS7K	1IS7K	2.66	-0.3290	0.5267
1IS7K	emdecoy1029_1IS7K	1IS7K	2.70	-0.1964	0.6060
1IS7K	emdecoy102_1IS7K	1IS7K	2.42	0.9977	1.4817
1IS7K	emdecoy1030_1IS7K	1IS7K	2.89	0.2017	0.8695
1IS7K	emdecoy1031_1IS7K	1IS7K	2.76	-0.1964	0.6060
1IS7K	emdecoy1032_1IS7K	1IS7K	2.24	-0.1964	0.6060
1IS7K	emdecoy1033_1IS7K	1IS7K	1.96	-0.0637	0.6898
1IS7K	emdecoy1034_1IS7K	1IS7K	2.94	0.0690	0.7778
1IS7K	emdecoy1035_1IS7K	1IS7K	2.22	0.4670	1.0630
1IS7K	emdecoy1036_1IS7K	1IS7K	2.49	-0.7271	0.3196
1IS7K	emdecoy1037_1IS7K	1IS7K	2.73	-0.0637	0.6898
1IS7K	emdecoy1038_1IS7K	1IS7K	2.57	-0.5944	0.3832
1IS7K	emdecoy1039_1IS7K	1IS7K	2.13	-0.3290	0.5267
1IS7K	emdecoy103_1IS7K	1IS7K	2.58	0.9977	1.4817
1IS7K	emdecoy1040_1IS7K	1IS7K	2.95	1.2631	1.7029
1IS7K	emdecoy1041_1IS7K	1IS7K	2.78	0.0690	0.7778
1IS7K	emdecoy1042_1IS7K	1IS7K	2.74	0.0690	0.7778
1IS7K	emdecoy1043_1IS7K	1IS7K	2.87	1.2631	1.7029
1IS7K	emdecoy1044_1IS7K	1IS7K	2.84	-0.3290	0.5267
1IS7K	emdecoy1045_1IS7K	1IS7K	2.31	1.7938	2.1614
1IS7K	emdecoy1046_1IS7K	1IS7K	2.92	0.4670	1.0630
1IS7K	emdecoy1047_1IS7K	1IS7K	2.50	-0.1964	0.6060
1IS7K	emdecoy1048_1IS7K	1IS7K	2.38	0.0690	0.7778
1IS7K	emdecoy1049_1IS7K	1IS7K	2.70	1.2631	1.7029
1IS7K	emdecoy104_1IS7K	1IS7K	2.61	0.7324	1.2678
1IS7K	emdecoy1050_1IS7K	1IS7K	2.72	-0.7271	0.3196
1IS7K	emdecoy1051_1IS7K	1IS7K	2.58	1.7938	2.1614
1IS7K	emdecoy1052_1IS7K	1IS7K	1.99	-0.4617	0.4523
1IS7K	emdecoy1053_1IS7K	1IS7K	2.94	0.3344	0.9647
1IS7K	emdecoy1054_1IS7K	1IS7K	2.54	1.9265	2.2787
1IS7K	emdecoy1055_1IS7K	1IS7K	2.01	0.0690	0.7778
1IS7K	emdecoy1056_1IS7K	1IS7K	2.98	0.4670	1.0630
1IS7K	emdecoy1057_1IS7K	1IS7K	2.81	0.4670	1.0630
1IS7K	emdecoy1058_1IS7K	1IS7K	2.40	-0.0637	0.6898
1IS7K	emdecoy1059_1IS7K	1IS7K	2.46	-0.0637	0.6898
1IS7K	emdecoy105_1IS7K	1IS7K	2.43	1.2631	1.7029
1IS7K	emdecoy1060_1IS7K	1IS7K	2.50	1.3958	1.8157
1IS7K	emdecoy1061_1IS7K	1IS7K	2.43	-0.3290	0.5267
1IS7K	emdecoy1062_1IS7K	1IS7K	2.42	1.5284	1.9298
1IS7K	emdecoy1063_1IS7K	1IS7K	2.58	1.2631	1.7029
1IS7K	emdecoy1064_1IS7K	1IS7K	2.32	1.3958	1.8157
1IS7K	emdecoy1065_1IS7K	1IS7K	1.68	-0.1964	0.6060
1IS7K	emdecoy1066_1IS7K	1IS7K	2.97	0.3344	0.9647
1IS7K	emdecoy1067_1IS7K	1IS7K	2.35	0.4670	1.0630
1IS7K	emdecoy1068_1IS7K	1IS7K	2.54	1.5284	1.9298
1IS7K	emdecoy1069_1IS7K	1IS7K	2.42	1.3958	1.8157
1IS7K	emdecoy106_1IS7K	1IS7K	2.43	0.5997	1.1642
1IS7K	emdecoy1070_1IS7K	1IS7K	2.93	-0.1964	0.6060
1IS7K	emdecoy1071_1IS7K	1IS7K	2.42	0.0690	0.7778
1IS7K	emdecoy1072_1IS7K	1IS7K	2.80	0.3344	0.9647
1IS7K	emdecoy1073_1IS7K	1IS7K	2.41	-0.8597	0.2620
1IS7K	emdecoy1074_1IS7K	1IS7K	2.63	-0.4617	0.4523
1IS7K	emdecoy1075_1IS7K	1IS7K	2.54	-0.4617	0.4523
1IS7K	emdecoy1076_1IS7K	1IS7K	2.68	-0.1964	0.6060
1IS7K	emdecoy1077_1IS7K	1IS7K	2.52	0.9977	1.4817
1IS7K	emdecoy1078_1IS7K	1IS7K	2.45	-0.1964	0.6060
1IS7K	emdecoy1079_1IS7K	1IS7K	2.52	-0.3290	0.5267
1IS7K	emdecoy107_1IS7K	1IS7K	2.24	-1.5231	0.0674
1IS7K	emdecoy1080_1IS7K	1IS7K	2.01	-0.4617	0.4523
1IS7K	emdecoy1081_1IS7K	1IS7K	2.72	-0.1964	0.6060
1IS7K	emdecoy1082_1IS7K	1IS7K	2.83	0.3344	0.9647
1IS7K	emdecoy1083_1IS7K	1IS7K	2.73	-0.9924	0.2105
1IS7K	emdecoy1084_1IS7K	1IS7K	3.02	0.3344	0.9647
1IS7K	emdecoy1085_1IS7K	1IS7K	2.17	-0.1964	0.6060
1IS7K	emdecoy1086_1IS7K	1IS7K	2.53	-0.0637	0.6898
1IS7K	emdecoy1087_1IS7K	1IS7K	3.02	-0.5944	0.3832
1IS7K	emdecoy1088_1IS7K	1IS7K	3.33	-0.4617	0.4523
1IS7K	emdecoy1089_1IS7K	1IS7K	2.90	-1.1251	0.1653
1IS7K	emdecoy108_1IS7K	1IS7K	2.62	0.2017	0.8695
1IS7K	emdecoy1090_1IS7K	1IS7K	2.24	1.2631	1.7029
1IS7K	emdecoy1091_1IS7K	1IS7K	2.48	-0.3290	0.5267
1IS7K	emdecoy1092_1IS7K	1IS7K	2.27	0.2017	0.8695
1IS7K	emdecoy1093_1IS7K	1IS7K	2.74	-0.1964	0.6060
1IS7K	emdecoy1094_1IS7K	1IS7K	2.80	0.0690	0.7778
1IS7K	emdecoy1095_1IS7K	1IS7K	2.76	1.1304	1.5915
1IS7K	emdecoy1096_1IS7K	1IS7K	2.83	1.3958	1.8157
1IS7K	emdecoy1097_1IS7K	1IS7K	2.77	-0.8597	0.2620
1IS7K	emdecoy1098_1IS7K	1IS7K	2.82	2.1918	2.5154
1IS7K	emdecoy1099_1IS7K	1IS7K	2.49	0.9977	1.4817
1IS7K	emdecoy109_1IS7K	1IS7K	1.18	-1.3904	0.0939
1IS7K	emdecoy10_1IS7K	1IS7K	2.87	0.7324	1.2678
1IS7K	emdecoy1100_1IS7K	1IS7K	2.59	1.9265	2.2787
1IS7K	emdecoy1101_1IS7K	1IS7K	2.40	-0.1964	0.6060
1IS7K	emdecoy1102_1IS7K	1IS7K	2.54	-0.3290	0.5267
1IS7K	emdecoy1103_1IS7K	1IS7K	2.08	-0.7271	0.3196
1IS7K	emdecoy1104_1IS7K	1IS7K	2.41	-0.5944	0.3832
1IS7K	emdecoy1105_1IS7K	1IS7K	2.89	1.3958	1.8157
1IS7K	emdecoy1106_1IS7K	1IS7K	3.03	-0.8597	0.2620
1IS7K	emdecoy1107_1IS7K	1IS7K	2.67	0.4670	1.0630
1IS7K	emdecoy1108_1IS7K	1IS7K	2.44	-0.3290	0.5267
1IS7K	emdecoy1109_1IS7K	1IS7K	2.29	1.3958	1.8157
1IS7K	emdecoy110_1IS7K	1IS7K	2.60	-0.7271	0.3196
1IS7K	emdecoy1110_1IS7K	1IS7K	2.37	0.7324	1.2678
1IS7K	emdecoy1111_1IS7K	1IS7K	2.72	-0.1964	0.6060
1IS7K	emdecoy1112_1IS7K	1IS7K	2.59	0.8651	1.3737
1IS7K	emdecoy1113_1IS7K	1IS7K	2.53	0.8651	1.3737
1IS7K	emdecoy1114_1IS7K	1IS7K	2.45	1.2631	1.7029
1IS7K	emdecoy1115_1IS7K	1IS7K	2.95	0.3344	0.9647
1IS7K	emdecoy1116_1IS7K	1IS7K	2.30	0.0690	0.7778
1IS7K	emdecoy1117_1IS7K	1IS7K	1.78	-0.1964	0.6060
1IS7K	emdecoy1118_1IS7K	1IS7K	2.73	0.0690	0.7778
1IS7K	emdecoy1119_1IS7K	1IS7K	3.12	-0.5944	0.3832
1IS7K	emdecoy111_1IS7K	1IS7K	2.77	0.5997	1.1642
1IS7K	emdecoy1120_1IS7K	1IS7K	2.57	1.5284	1.9298
1IS7K	emdecoy1121_1IS7K	1IS7K	3.07	-0.0637	0.6898
1IS7K	emdecoy1122_1IS7K	1IS7K	2.35	0.0690	0.7778
1IS7K	emdecoy1123_1IS7K	1IS7K	2.28	-0.0637	0.6898
1IS7K	emdecoy1124_1IS7K	1IS7K	3.18	0.7324	1.2678
1IS7K	emdecoy1125_1IS7K	1IS7K	2.50	0.3344	0.9647
1IS7K	emdecoy1126_1IS7K	1IS7K	2.92	-1.3904	0.0939
1IS7K	emdecoy1127_1IS7K	1IS7K	2.08	-0.3290	0.5267
1IS7K	emdecoy1128_1IS7K	1IS7K	2.79	0.7324	1.2678
1IS7K	emdecoy1129_1IS7K	1IS7K	2.59	0.9977	1.4817
1IS7K	emdecoy112_1IS7K	1IS7K	2.29	-1.2578	0.1265
1IS7K	emdecoy1130_1IS7K	1IS7K	3.03	0.0690	0.7778
1IS7K	emdecoy1131_1IS7K	1IS7K	2.84	-0.0637	0.6898
1IS7K	emdecoy1132_1IS7K	1IS7K	2.72	-0.0637	0.6898
1IS7K	emdecoy1133_1IS7K	1IS7K	2.83	0.2017	0.8695
1IS7K	emdecoy1134_1IS7K	1IS7K	2.20	-0.0637	0.6898
1IS7K	emdecoy1135_1IS7K	1IS7K	2.87	0.2017	0.8695
1IS7K	emdecoy1136_1IS7K	1IS7K	2.75	-0.0637	0.6898
1IS7K	emdecoy1137_1IS7K	1IS7K	2.87	-0.0637	0.6898
1IS7K	emdecoy1138_1IS7K	1IS7K	2.30	0.0690	0.7778
1IS7K	emdecoy1139_1IS7K	1IS7K	2.97	0.0690	0.7778
1IS7K	emdecoy113_1IS7K	1IS7K	1.68	-1.2578	0.1265
1IS7K	emdecoy1140_1IS7K	1IS7K	2.80	2.3245	2.6348
1IS7K	emdecoy1141_1IS7K	1IS7K	2.48	-0.0637	0.6898
1IS7K	emdecoy1142_1IS7K	1IS7K	2.64	-0.1964	0.6060
1IS7K	emdecoy1143_1IS7K	1IS7K	2.33	-0.1964	0.6060
1IS7K	emdecoy1144_1IS7K	1IS7K	2.00	0.3344	0.9647
1IS7K	emdecoy1145_1IS7K	1IS7K	2.05	0.2017	0.8695
1IS7K	emdecoy1146_1IS7K	1IS7K	2.95	-0.7271	0.3196
1IS7K	emdecoy1147_1IS7K	1IS7K	3.23	0.5997	1.1642
1IS7K	emdecoy1148_1IS7K	1IS7K	2.31	-0.9924	0.2105
1IS7K	emdecoy1149_1IS7K	1IS7K	2.41	-0.1964	0.6060
1IS7K	emdecoy114_1IS7K	1IS7K	2.78	-0.8597	0.2620
1IS7K	emdecoy1150_1IS7K	1IS7K	2.03	-0.9924	0.2105
1IS7K	emdecoy1151_1IS7K	1IS7K	2.54	0.0690	0.7778
1IS7K	emdecoy1152_1IS7K	1IS7K	2.17	-0.7271	0.3196
1IS7K	emdecoy1153_1IS7K	1IS7K	2.22	-0.3290	0.5267
1IS7K	emdecoy1154_1IS7K	1IS7K	2.80	-0.0637	0.6898
1IS7K	emdecoy1155_1IS7K	1IS7K	2.70	-0.0637	0.6898
1IS7K	emdecoy1156_1IS7K	1IS7K	3.12	0.4670	1.0630
1IS7K	emdecoy1157_1IS7K	1IS7K	2.98	0.0690	0.7778
1IS7K	emdecoy1158_1IS7K	1IS7K	3.07	0.3344	0.9647
1IS7K	emdecoy1159_1IS7K	1IS7K	3.05	0.4670	1.0630
1IS7K	emdecoy115_1IS7K	1IS7K	2.94	1.3958	1.8157
1IS7K	emdecoy1160_1IS7K	1IS7K	2.42	-0.0637	0.6898
1IS7K	emdecoy1161_1IS7K	1IS7K	2.58	1.1304	1.5915
1IS7K	emdecoy1162_1IS7K	1IS7K	2.50	-0.5944	0.3832
1IS7K	emdecoy1163_1IS7K	1IS7K	2.23	0.2017	0.8695
1IS7K	emdecoy1164_1IS7K	1IS7K	2.22	0.2017	0.8695
1IS7K	emdecoy1165_1IS7K	1IS7K	2.59	1.2631	1.7029
1IS7K	emdecoy1166_1IS7K	1IS7K	2.67	0.3344	0.9647
1IS7K	emdecoy1167_1IS7K	1IS7K	2.72	-0.1964	0.6060
1IS7K	emdecoy1168_1IS7K	1IS7K	2.67	-0.1964	0.6060
1IS7K	emdecoy1169_1IS7K	1IS7K	2.71	-0.0637	0.6898
1IS7K	emdecoy116_1IS7K	1IS7K	2.81	-0.0637	0.6898
1IS7K	emdecoy1170_1IS7K	1IS7K	2.78	0.4670	1.0630
1IS7K	emdecoy1171_1IS7K	1IS7K	2.94	0.2017	0.8695
1IS7K	emdecoy1172_1IS7K	1IS7K	2.72	0.9977	1.4817
1IS7K	emdecoy1173_1IS7K	1IS7K	2.76	0.7324	1.2678
1IS7K	emdecoy1174_1IS7K	1IS7K	2.13	-0.1964	0.6060
1IS7K	emdecoy1175_1IS7K	1IS7K	2.70	0.2017	0.8695
1IS7K	emdecoy1176_1IS7K	1IS7K	2.45	0.3344	0.9647
1IS7K	emdecoy1177_1IS7K	1IS7K	2.83	0.0690	0.7778
1IS7K	emdecoy1178_1IS7K	1IS7K	2.75	0.7324	1.2678
1IS7K	emdecoy1179_1IS7K	1IS7K	2.45	0.7324	1.2678
1IS7K	emdecoy117_1IS7K	1IS7K	2.40	0.4670	1.0630
1IS7K	emdecoy1180_1IS7K	1IS7K	2.57	0.4670	1.0630
1IS7K	emdecoy1181_1IS7K	1IS7K	2.57	0.2017	0.8695
1IS7K	emdecoy1182_1IS7K	1IS7K	2.90	0.0690	0.7778
1IS7K	emdecoy1183_1IS7K	1IS7K	2.23	0.8651	1.3737
1IS7K	emdecoy1184_1IS7K	1IS7K	2.22	0.2017	0.8695
1IS7K	emdecoy1185_1IS7K	1IS7K	2.18	0.2017	0.8695
1IS7K	emdecoy1186_1IS7K	1IS7K	2.34	-0.7271	0.3196
1IS7K	emdecoy1187_1IS7K	1IS7K	2.80	1.9265	2.2787
1IS7K	emdecoy1188_1IS7K	1IS7K	2.62	-0.4617	0.4523
1IS7K	emdecoy1189_1IS7K	1IS7K	1.86	-0.0637	0.6898
1IS7K	emdecoy118_1IS7K	1IS7K	2.57	0.0690	0.7778
1IS7K	emdecoy1190_1IS7K	1IS7K	2.37	0.4670	1.0630
1IS7K	emdecoy1191_1IS7K	1IS7K	2.59	0.3344	0.9647
1IS7K	emdecoy1192_1IS7K	1IS7K	2.73	0.5997	1.1642
1IS7K	emdecoy1193_1IS7K	1IS7K	2.60	-0.1964	0.6060
1IS7K	emdecoy1194_1IS7K	1IS7K	2.51	-0.5944	0.3832
1IS7K	emdecoy1195_1IS7K	1IS7K	2.97	0.3344	0.9647
1IS7K	emdecoy1196_1IS7K	1IS7K	2.50	1.7938	2.1614
1IS7K	emdecoy1197_1IS7K	1IS7K	2.49	-0.4617	0.4523
1IS7K	emdecoy1198_1IS7K	1IS7K	2.69	1.3958	1.8157
1IS7K	emdecoy1199_1IS7K	1IS7K	2.34	-0.8597	0.2620
1IS7K	emdecoy119_1IS7K	1IS7K	2.76	1.3958	1.8157
1IS7K	emdecoy11_1IS7K	1IS7K	3.27	0.0690	0.7778
1IS7K	emdecoy1200_1IS7K	1IS7K	3.14	0.3344	0.9647
1IS7K	emdecoy1201_1IS7K	1IS7K	2.98	-1.2578	0.1265
1IS7K	emdecoy1202_1IS7K	1IS7K	2.43	0.5997	1.1642
1IS7K	emdecoy1203_1IS7K	1IS7K	2.47	0.7324	1.2678
1IS7K	emdecoy1204_1IS7K	1IS7K	2.43	-0.1964	0.6060
1IS7K	emdecoy1205_1IS7K	1IS7K	2.59	-0.8597	0.2620
1IS7K	emdecoy1206_1IS7K	1IS7K	2.61	1.6611	2.0451
1IS7K	emdecoy1207_1IS7K	1IS7K	2.65	1.5284	1.9298
1IS7K	emdecoy1208_1IS7K	1IS7K	2.67	1.5284	1.9298
1IS7K	emdecoy1209_1IS7K	1IS7K	2.23	0.0690	0.7778
1IS7K	emdecoy120_1IS7K	1IS7K	2.52	0.3344	0.9647
1IS7K	emdecoy1210_1IS7K	1IS7K	3.09	0.2017	0.8695
1IS7K	emdecoy1211_1IS7K	1IS7K	2.17	0.4670	1.0630
1IS7K	emdecoy1212_1IS7K	1IS7K	2.25	0.0690	0.7778
1IS7K	emdecoy1213_1IS7K	1IS7K	2.89	-1.5231	0.0674
1IS7K	emdecoy1214_1IS7K	1IS7K	2.74	-0.3290	0.5267
1IS7K	emdecoy1215_1IS7K	1IS7K	2.86	-0.0637	0.6898
1IS7K	emdecoy1216_1IS7K	1IS7K	2.50	1.5284	1.9298
1IS7K	emdecoy1217_1IS7K	1IS7K	2.71	1.7938	2.1614
1IS7K	emdecoy1218_1IS7K	1IS7K	2.33	0.7324	1.2678
1IS7K	emdecoy1219_1IS7K	1IS7K	2.54	0.8651	1.3737
1IS7K	emdecoy121_1IS7K	1IS7K	2.88	-0.4617	0.4523
1IS7K	emdecoy1220_1IS7K	1IS7K	2.23	0.7324	1.2678
1IS7K	emdecoy1221_1IS7K	1IS7K	2.82	0.2017	0.8695
1IS7K	emdecoy1222_1IS7K	1IS7K	2.71	0.3344	0.9647
1IS7K	emdecoy1223_1IS7K	1IS7K	2.79	0.0690	0.7778
1IS7K	emdecoy1224_1IS7K	1IS7K	2.46	0.7324	1.2678
1IS7K	emdecoy1225_1IS7K	1IS7K	2.71	0.9977	1.4817
1IS7K	emdecoy1226_1IS7K	1IS7K	2.86	0.7324	1.2678
1IS7K	emdecoy1227_1IS7K	1IS7K	2.54	0.5997	1.1642
1IS7K	emdecoy1228_1IS7K	1IS7K	2.79	-1.1251	0.1653
1IS7K	emdecoy1229_1IS7K	1IS7K	2.73	-0.0637	0.6898
1IS7K	emdecoy122_1IS7K	1IS7K	2.87	0.3344	0.9647
1IS7K	emdecoy1230_1IS7K	1IS7K	2.40	0.0690	0.7778
1IS7K	emdecoy1231_1IS7K	1IS7K	2.59	1.1304	1.5915
1IS7K	emdecoy1232_1IS7K	1IS7K	2.57	0.3344	0.9647
1IS7K	emdecoy1233_1IS7K	1IS7K	2.93	-0.4617	0.4523
1IS7K	emdecoy1234_1IS7K	1IS7K	2.08	-1.1251	0.1653
1IS7K	emdecoy1235_1IS7K	1IS7K	2.77	0.7324	1.2678
1IS7K	emdecoy1236_1IS7K	1IS7K	2.87	1.5284	1.9298
1IS7K	emdecoy1237_1IS7K	1IS7K	2.35	-0.7271	0.3196
1IS7K	emdecoy1238_1IS7K	1IS7K	2.80	2.4572	2.7547
1IS7K	emdecoy1239_1IS7K	1IS7K	2.58	1.9265	2.2787
1IS7K	emdecoy123_1IS7K	1IS7K	2.47	0.4670	1.0630
1IS7K	emdecoy1240_1IS7K	1IS7K	2.24	-0.7271	0.3196
1IS7K	emdecoy1241_1IS7K	1IS7K	2.39	-0.7271	0.3196
1IS7K	emdecoy1242_1IS7K	1IS7K	2.47	-0.7271	0.3196
1IS7K	emdecoy1243_1IS7K	1IS7K	2.87	0.5997	1.1642
1IS7K	emdecoy1244_1IS7K	1IS7K	3.02	-0.0637	0.6898
1IS7K	emdecoy1245_1IS7K	1IS7K	2.56	-0.1964	0.6060
1IS7K	emdecoy1246_1IS7K	1IS7K	2.88	-0.0637	0.6898
1IS7K	emdecoy1247_1IS7K	1IS7K	2.55	1.6611	2.0451
1IS7K	emdecoy1248_1IS7K	1IS7K	2.59	-0.3290	0.5267
1IS7K	emdecoy1249_1IS7K	1IS7K	1.86	0.2017	0.8695
1IS7K	emdecoy124_1IS7K	1IS7K	2.20	-0.0637	0.6898
1IS7K	emdecoy1250_1IS7K	1IS7K	2.57	-0.7271	0.3196
1IS7K	emdecoy1251_1IS7K	1IS7K	2.55	-0.7271	0.3196
1IS7K	emdecoy1252_1IS7K	1IS7K	2.36	0.0690	0.7778
1IS7K	emdecoy1253_1IS7K	1IS7K	2.52	0.3344	0.9647
1IS7K	emdecoy1254_1IS7K	1IS7K	3.18	0.3344	0.9647
1IS7K	emdecoy1255_1IS7K	1IS7K	2.70	-0.4617	0.4523
1IS7K	emdecoy1256_1IS7K	1IS7K	3.02	-0.5944	0.3832
1IS7K	emdecoy1257_1IS7K	1IS7K	2.73	-0.4617	0.4523
1IS7K	emdecoy1258_1IS7K	1IS7K	2.55	-0.4617	0.4523
1IS7K	emdecoy1259_1IS7K	1IS7K	1.55	-0.8597	0.2620
1IS7K	emdecoy125_1IS7K	1IS7K	2.27	-0.0637	0.6898
1IS7K	emdecoy1260_1IS7K	1IS7K	2.15	0.3344	0.9647
1IS7K	emdecoy1261_1IS7K	1IS7K	2.63	0.7324	1.2678
1IS7K	emdecoy1262_1IS7K	1IS7K	2.22	0.2017	0.8695
1IS7K	emdecoy1263_1IS7K	1IS7K	2.14	0.0690	0.7778
1IS7K	emdecoy1264_1IS7K	1IS7K	2.71	0.3344	0.9647
1IS7K	emdecoy1265_1IS7K	1IS7K	2.66	-0.0637	0.6898
1IS7K	emdecoy1266_1IS7K	1IS7K	2.25	0.2017	0.8695
1IS7K	emdecoy1267_1IS7K	1IS7K	2.26	0.2017	0.8695
1IS7K	emdecoy1268_1IS7K	1IS7K	2.76	0.8651	1.3737
1IS7K	emdecoy1269_1IS7K	1IS7K	2.45	0.4670	1.0630
1IS7K	emdecoy126_1IS7K	1IS7K	2.39	0.4670	1.0630
1IS7K	emdecoy1270_1IS7K	1IS7K	2.54	0.7324	1.2678
1IS7K	emdecoy1271_1IS7K	1IS7K	2.44	-0.4617	0.4523
1IS7K	emdecoy1272_1IS7K	1IS7K	2.89	0.3344	0.9647
1IS7K	emdecoy1273_1IS7K	1IS7K	2.55	0.7324	1.2678
1IS7K	emdecoy1274_1IS7K	1IS7K	2.93	0.0690	0.7778
1IS7K	emdecoy1275_1IS7K	1IS7K	2.85	0.7324	1.2678
1IS7K	emdecoy1276_1IS7K	1IS7K	2.67	0.7324	1.2678
1IS7K	emdecoy1277_1IS7K	1IS7K	2.48	0.9977	1.4817
1IS7K	emdecoy1278_1IS7K	1IS7K	2.11	-1.1251	0.1653
1IS7K	emdecoy1279_1IS7K	1IS7K	3.06	1.2631	1.7029
1IS7K	emdecoy127_1IS7K	1IS7K	2.50	0.8651	1.3737
1IS7K	emdecoy1280_1IS7K	1IS7K	2.83	0.9977	1.4817
1IS7K	emdecoy1281_1IS7K	1IS7K	2.75	-0.3290	0.5267
1IS7K	emdecoy1282_1IS7K	1IS7K	2.54	0.8651	1.3737
1IS7K	emdecoy1283_1IS7K	1IS7K	2.66	-0.5944	0.3832
1IS7K	emdecoy1284_1IS7K	1IS7K	2.26	0.8651	1.3737
1IS7K	emdecoy1285_1IS7K	1IS7K	1.92	0.2017	0.8695
1IS7K	emdecoy1286_1IS7K	1IS7K	2.97	-0.0637	0.6898
1IS7K	emdecoy1287_1IS7K	1IS7K	2.22	0.2017	0.8695
1IS7K	emdecoy1288_1IS7K	1IS7K	2.76	-0.0637	0.6898
1IS7K	emdecoy1289_1IS7K	1IS7K	2.94	-0.9924	0.2105
1IS7K	emdecoy128_1IS7K	1IS7K	2.64	0.4670	1.0630
1IS7K	emdecoy1290_1IS7K	1IS7K	2.50	0.4670	1.0630
1IS7K	emdecoy1291_1IS7K	1IS7K	2.81	1.9265	2.2787
1IS7K	emdecoy1292_1IS7K	1IS7K	2.44	1.6611	2.0451
1IS7K	emdecoy1293_1IS7K	1IS7K	2.26	-0.8597	0.2620
1IS7K	emdecoy1294_1IS7K	1IS7K	2.75	2.0592	2.3967
1IS7K	emdecoy1295_1IS7K	1IS7K	2.79	-0.9924	0.2105
1IS7K	emdecoy1296_1IS7K	1IS7K	1.99	-0.0637	0.6898
1IS7K	emdecoy1297_1IS7K	1IS7K	2.62	2.3245	2.6348
1IS7K	emdecoy1298_1IS7K	1IS7K	1.98	-0.3290	0.5267
1IS7K	emdecoy1299_1IS7K	1IS7K	2.26	0.3344	0.9647
1IS7K	emdecoy129_1IS7K	1IS7K	2.91	-0.3290	0.5267
1IS7K	emdecoy12_1IS7K	1IS7K	2.48	-0.7271	0.3196
1IS7K	emdecoy1300_1IS7K	1IS7K	2.67	0.4670	1.0630
1IS7K	emdecoy1301_1IS7K	1IS7K	3.08	0.8651	1.3737
1IS7K	emdecoy1302_1IS7K	1IS7K	2.56	-0.3290	0.5267
1IS7K	emdecoy1303_1IS7K	1IS7K	2.73	-0.5944	0.3832
1IS7K	emdecoy1304_1IS7K	1IS7K	2.93	0.0690	0.7778
1IS7K	emdecoy1305_1IS7K	1IS7K	2.48	0.7324	1.2678
1IS7K	emdecoy1306_1IS7K	1IS7K	2.29	0.0690	0.7778
1IS7K	emdecoy1307_1IS7K	1IS7K	2.25	-0.0637	0.6898
1IS7K	emdecoy1308_1IS7K	1IS7K	2.90	-0.4617	0.4523
1IS7K	emdecoy1309_1IS7K	1IS7K	2.95	0.2017	0.8695
1IS7K	emdecoy130_1IS7K	1IS7K	2.91	1.1304	1.5915
1IS7K	emdecoy1310_1IS7K	1IS7K	2.52	-0.0637	0.6898
1IS7K	emdecoy1311_1IS7K	1IS7K	2.27	0.0690	0.7778
1IS7K	emdecoy1312_1IS7K	1IS7K	2.18	-0.8597	0.2620
1IS7K	emdecoy1313_1IS7K	1IS7K	2.99	-0.0637	0.6898
1IS7K	emdecoy1314_1IS7K	1IS7K	2.33	0.2017	0.8695
1IS7K	emdecoy1315_1IS7K	1IS7K	2.25	0.2017	0.8695
1IS7K	emdecoy1316_1IS7K	1IS7K	2.93	-0.1964	0.6060
1IS7K	emdecoy1317_1IS7K	1IS7K	3.03	0.0690	0.7778
1IS7K	emdecoy1318_1IS7K	1IS7K	2.77	-0.0637	0.6898
1IS7K	emdecoy1319_1IS7K	1IS7K	2.89	-0.5944	0.3832
1IS7K	emdecoy131_1IS7K	1IS7K	2.73	1.1304	1.5915
1IS7K	emdecoy1320_1IS7K	1IS7K	2.53	-0.3290	0.5267
1IS7K	emdecoy1321_1IS7K	1IS7K	2.33	0.5997	1.1642
1IS7K	emdecoy1322_1IS7K	1IS7K	2.63	-0.0637	0.6898
1IS7K	emdecoy1323_1IS7K	1IS7K	2.39	-0.1964	0.6060
1IS7K	emdecoy1324_1IS7K	1IS7K	2.26	-0.9924	0.2105
1IS7K	emdecoy1325_1IS7K	1IS7K	2.56	-0.0637	0.6898
1IS7K	emdecoy1326_1IS7K	1IS7K	1.93	0.0690	0.7778
1IS7K	emdecoy1327_1IS7K	1IS7K	3.26	-0.0637	0.6898
1IS7K	emdecoy1328_1IS7K	1IS7K	3.01	1.3958	1.8157
1IS7K	emdecoy1329_1IS7K	1IS7K	2.11	-1.1251	0.1653
1IS7K	emdecoy132_1IS7K	1IS7K	2.73	0.7324	1.2678
1IS7K	emdecoy1330_1IS7K	1IS7K	2.87	-0.3290	0.5267
1IS7K	emdecoy1331_1IS7K	1IS7K	2.67	0.7324	1.2678
1IS7K	emdecoy1332_1IS7K	1IS7K	2.50	0.3344	0.9647
1IS7K	emdecoy1333_1IS7K	1IS7K	2.78	0.9977	1.4817
1IS7K	emdecoy1334_1IS7K	1IS7K	2.60	-0.8597	0.2620
1IS7K	emdecoy1335_1IS7K	1IS7K	2.71	-0.9924	0.2105
1IS7K	emdecoy1336_1IS7K	1IS7K	1.93	0.2017	0.8695
1IS7K	emdecoy1337_1IS7K	1IS7K	2.91	-0.1964	0.6060
1IS7K	emdecoy1338_1IS7K	1IS7K	2.24	0.2017	0.8695
1IS7K	emdecoy1339_1IS7K	1IS7K	2.51	0.3344	0.9647
1IS7K	emdecoy133_1IS7K	1IS7K	3.02	0.9977	1.4817
1IS7K	emdecoy1340_1IS7K	1IS7K	1.70	-0.1964	0.6060
1IS7K	emdecoy1341_1IS7K	1IS7K	2.62	-0.7271	0.3196
1IS7K	emdecoy1342_1IS7K	1IS7K	2.90	-0.5944	0.3832
1IS7K	emdecoy1343_1IS7K	1IS7K	2.82	1.7938	2.1614
1IS7K	emdecoy1344_1IS7K	1IS7K	2.65	-0.7271	0.3196
1IS7K	emdecoy1345_1IS7K	1IS7K	2.71	1.5284	1.9298
1IS7K	emdecoy1346_1IS7K	1IS7K	2.51	1.3958	1.8157
1IS7K	emdecoy1347_1IS7K	1IS7K	1.96	0.0690	0.7778
1IS7K	emdecoy1348_1IS7K	1IS7K	2.82	2.0592	2.3967
1IS7K	emdecoy1349_1IS7K	1IS7K	2.33	-0.8597	0.2620
1IS7K	emdecoy134_1IS7K	1IS7K	3.01	-0.4617	0.4523
1IS7K	emdecoy1350_1IS7K	1IS7K	1.94	-0.4617	0.4523
1IS7K	emdecoy1351_1IS7K	1IS7K	2.90	0.2017	0.8695
1IS7K	emdecoy1352_1IS7K	1IS7K	3.06	0.4670	1.0630
1IS7K	emdecoy1353_1IS7K	1IS7K	3.02	0.9977	1.4817
1IS7K	emdecoy1354_1IS7K	1IS7K	2.81	1.1304	1.5915
1IS7K	emdecoy1355_1IS7K	1IS7K	2.62	0.3344	0.9647
1IS7K	emdecoy1356_1IS7K	1IS7K	2.80	-0.4617	0.4523
1IS7K	emdecoy1357_1IS7K	1IS7K	2.41	-0.0637	0.6898
1IS7K	emdecoy1358_1IS7K	1IS7K	2.25	-0.1964	0.6060
1IS7K	emdecoy1359_1IS7K	1IS7K	2.47	-0.3290	0.5267
1IS7K	emdecoy135_1IS7K	1IS7K	3.08	-0.7271	0.3196
1IS7K	emdecoy1360_1IS7K	1IS7K	2.43	1.1304	1.5915
1IS7K	emdecoy1361_1IS7K	1IS7K	2.90	-0.4617	0.4523
1IS7K	emdecoy1362_1IS7K	1IS7K	2.54	-1.1251	0.1653
1IS7K	emdecoy1363_1IS7K	1IS7K	2.85	-0.3290	0.5267
1IS7K	emdecoy1364_1IS7K	1IS7K	2.35	-0.3290	0.5267
1IS7K	emdecoy1365_1IS7K	1IS7K	2.23	-0.3290	0.5267
1IS7K	emdecoy1366_1IS7K	1IS7K	2.34	-0.4617	0.4523
1IS7K	emdecoy1367_1IS7K	1IS7K	2.65	-0.3290	0.5267
1IS7K	emdecoy1368_1IS7K	1IS7K	2.70	-0.3290	0.5267
1IS7K	emdecoy1369_1IS7K	1IS7K	2.78	0.0690	0.7778
1IS7K	emdecoy136_1IS7K	1IS7K	2.50	0.9977	1.4817
1IS7K	emdecoy1370_1IS7K	1IS7K	2.80	-0.4617	0.4523
1IS7K	emdecoy1371_1IS7K	1IS7K	2.90	0.3344	0.9647
1IS7K	emdecoy1372_1IS7K	1IS7K	2.30	-0.5944	0.3832
1IS7K	emdecoy1373_1IS7K	1IS7K	2.09	-1.1251	0.1653
1IS7K	emdecoy1374_1IS7K	1IS7K	2.88	-0.1964	0.6060
1IS7K	emdecoy1375_1IS7K	1IS7K	1.93	0.3344	0.9647
1IS7K	emdecoy1376_1IS7K	1IS7K	3.18	0.3344	0.9647
1IS7K	emdecoy1377_1IS7K	1IS7K	2.06	-1.1251	0.1653
1IS7K	emdecoy1378_1IS7K	1IS7K	2.79	-0.0637	0.6898
1IS7K	emdecoy1379_1IS7K	1IS7K	2.66	0.2017	0.8695
1IS7K	emdecoy137_1IS7K	1IS7K	3.00	-0.8597	0.2620
1IS7K	emdecoy1380_1IS7K	1IS7K	2.13	0.3344	0.9647
1IS7K	emdecoy1381_1IS7K	1IS7K	2.31	-0.7271	0.3196
1IS7K	emdecoy1382_1IS7K	1IS7K	2.08	-1.1251	0.1653
1IS7K	emdecoy1383_1IS7K	1IS7K	2.12	-1.1251	0.1653
1IS7K	emdecoy1384_1IS7K	1IS7K	2.97	-0.4617	0.4523
1IS7K	emdecoy1385_1IS7K	1IS7K	2.61	-0.5944	0.3832
1IS7K	emdecoy1386_1IS7K	1IS7K	2.86	1.3958	1.8157
1IS7K	emdecoy1387_1IS7K	1IS7K	2.49	-0.3290	0.5267
1IS7K	emdecoy1388_1IS7K	1IS7K	2.87	1.1304	1.5915
1IS7K	emdecoy1389_1IS7K	1IS7K	2.43	1.2631	1.7029
1IS7K	emdecoy138_1IS7K	1IS7K	2.80	1.6611	2.0451
1IS7K	emdecoy1390_1IS7K	1IS7K	2.80	-0.1964	0.6060
1IS7K	emdecoy1391_1IS7K	1IS7K	2.51	1.3958	1.8157
1IS7K	emdecoy1392_1IS7K	1IS7K	1.76	-0.1964	0.6060
1IS7K	emdecoy1393_1IS7K	1IS7K	2.95	0.3344	0.9647
1IS7K	emdecoy1394_1IS7K	1IS7K	2.56	0.3344	0.9647
1IS7K	emdecoy1395_1IS7K	1IS7K	2.62	0.9977	1.4817
1IS7K	emdecoy1396_1IS7K	1IS7K	2.65	-0.4617	0.4523
1IS7K	emdecoy1397_1IS7K	1IS7K	2.52	0.7324	1.2678
1IS7K	emdecoy1398_1IS7K	1IS7K	2.60	0.3344	0.9647
1IS7K	emdecoy1399_1IS7K	1IS7K	2.89	1.7938	2.1614
1IS7K	emdecoy139_1IS7K	1IS7K	2.34	0.5997	1.1642
1IS7K	emdecoy13_1IS7K	1IS7K	3.27	0.0690	0.7778
1IS7K	emdecoy1400_1IS7K	1IS7K	2.92	0.3344	0.9647
1IS7K	emdecoy1401_1IS7K	1IS7K	1.99	-0.4617	0.4523
1IS7K	emdecoy1402_1IS7K	1IS7K	2.81	0.0690	0.7778
1IS7K	emdecoy1403_1IS7K	1IS7K	2.96	-0.1964	0.6060
1IS7K	emdecoy1404_1IS7K	1IS7K	3.05	0.3344	0.9647
1IS7K	emdecoy1405_1IS7K	1IS7K	2.78	1.2631	1.7029
1IS7K	emdecoy1406_1IS7K	1IS7K	3.17	0.3344	0.9647
1IS7K	emdecoy1407_1IS7K	1IS7K	2.63	0.4670	1.0630
1IS7K	emdecoy1408_1IS7K	1IS7K	3.21	0.8651	1.3737
1IS7K	emdecoy1409_1IS7K	1IS7K	2.46	1.2631	1.7029
1IS7K	emdecoy140_1IS7K	1IS7K	2.97	1.7938	2.1614
1IS7K	emdecoy1410_1IS7K	1IS7K	2.88	-0.4617	0.4523
1IS7K	emdecoy1411_1IS7K	1IS7K	2.48	0.5997	1.1642
1IS7K	emdecoy1412_1IS7K	1IS7K	2.44	-0.3290	0.5267
1IS7K	emdecoy1413_1IS7K	1IS7K	1.96	-0.5944	0.3832
1IS7K	emdecoy1414_1IS7K	1IS7K	3.14	-1.3904	0.0939
1IS7K	emdecoy1415_1IS7K	1IS7K	2.53	0.8651	1.3737
1IS7K	emdecoy1416_1IS7K	1IS7K	2.79	1.1304	1.5915
1IS7K	emdecoy1417_1IS7K	1IS7K	2.69	0.7324	1.2678
1IS7K	emdecoy1418_1IS7K	1IS7K	2.01	0.2017	0.8695
1IS7K	emdecoy1419_1IS7K	1IS7K	2.62	-0.3290	0.5267
1IS7K	emdecoy141_1IS7K	1IS7K	2.62	2.4572	2.7547
1IS7K	emdecoy1420_1IS7K	1IS7K	3.03	0.2017	0.8695
1IS7K	emdecoy1421_1IS7K	1IS7K	2.49	-0.1964	0.6060
1IS7K	emdecoy1422_1IS7K	1IS7K	3.03	0.5997	1.1642
1IS7K	emdecoy1423_1IS7K	1IS7K	3.23	0.0690	0.7778
1IS7K	emdecoy1424_1IS7K	1IS7K	2.56	-0.1964	0.6060
1IS7K	emdecoy1425_1IS7K	1IS7K	2.81	0.9977	1.4817
1IS7K	emdecoy1426_1IS7K	1IS7K	2.43	-0.3290	0.5267
1IS7K	emdecoy1427_1IS7K	1IS7K	2.64	-0.0637	0.6898
1IS7K	emdecoy1428_1IS7K	1IS7K	3.12	0.4670	1.0630
1IS7K	emdecoy1429_1IS7K	1IS7K	3.26	-0.0637	0.6898
1IS7K	emdecoy142_1IS7K	1IS7K	2.84	1.3958	1.8157
1IS7K	emdecoy1430_1IS7K	1IS7K	2.79	-0.4617	0.4523
1IS7K	emdecoy1431_1IS7K	1IS7K	2.05	-1.1251	0.1653
1IS7K	emdecoy1432_1IS7K	1IS7K	2.34	0.2017	0.8695
1IS7K	emdecoy1433_1IS7K	1IS7K	2.45	0.3344	0.9647
1IS7K	emdecoy1434_1IS7K	1IS7K	2.25	0.4670	1.0630
1IS7K	emdecoy1435_1IS7K	1IS7K	2.70	1.7938	2.1614
1IS7K	emdecoy1436_1IS7K	1IS7K	2.61	-0.8597	0.2620
1IS7K	emdecoy1437_1IS7K	1IS7K	2.79	0.7324	1.2678
1IS7K	emdecoy1438_1IS7K	1IS7K	2.78	-0.0637	0.6898
1IS7K	emdecoy1439_1IS7K	1IS7K	2.84	-0.1964	0.6060
1IS7K	emdecoy143_1IS7K	1IS7K	2.28	0.9977	1.4817
1IS7K	emdecoy1440_1IS7K	1IS7K	2.72	-1.1251	0.1653
1IS7K	emdecoy1441_1IS7K	1IS7K	3.08	-0.4617	0.4523
1IS7K	emdecoy1442_1IS7K	1IS7K	2.41	1.3958	1.8157
1IS7K	emdecoy1443_1IS7K	1IS7K	2.44	1.3958	1.8157
1IS7K	emdecoy1444_1IS7K	1IS7K	2.38	0.5997	1.1642
1IS7K	emdecoy1445_1IS7K	1IS7K	2.11	-0.1964	0.6060
1IS7K	emdecoy1446_1IS7K	1IS7K	2.31	0.2017	0.8695
1IS7K	emdecoy1447_1IS7K	1IS7K	2.66	-0.1964	0.6060
1IS7K	emdecoy1448_1IS7K	1IS7K	2.45	0.8651	1.3737
1IS7K	emdecoy1449_1IS7K	1IS7K	3.13	-0.5944	0.3832
1IS7K	emdecoy144_1IS7K	1IS7K	2.85	1.3958	1.8157
1IS7K	emdecoy1450_1IS7K	1IS7K	2.76	0.2017	0.8695
1IS7K	emdecoy1451_1IS7K	1IS7K	2.93	-0.1964	0.6060
1IS7K	emdecoy1452_1IS7K	1IS7K	2.90	-0.1964	0.6060
1IS7K	emdecoy1453_1IS7K	1IS7K	2.94	-0.3290	0.5267
1IS7K	emdecoy1454_1IS7K	1IS7K	2.83	-0.3290	0.5267
1IS7K	emdecoy1455_1IS7K	1IS7K	3.01	-0.1964	0.6060
1IS7K	emdecoy1456_1IS7K	1IS7K	2.63	0.3344	0.9647
1IS7K	emdecoy1457_1IS7K	1IS7K	2.48	1.2631	1.7029
1IS7K	emdecoy1458_1IS7K	1IS7K	2.64	0.5997	1.1642
1IS7K	emdecoy1459_1IS7K	1IS7K	2.82	-0.3290	0.5267
1IS7K	emdecoy145_1IS7K	1IS7K	3.10	2.4572	2.7547
1IS7K	emdecoy1460_1IS7K	1IS7K	2.58	-0.0637	0.6898
1IS7K	emdecoy1461_1IS7K	1IS7K	2.37	-0.1964	0.6060
1IS7K	emdecoy1462_1IS7K	1IS7K	2.81	0.7324	1.2678
1IS7K	emdecoy1463_1IS7K	1IS7K	3.10	0.5997	1.1642
1IS7K	emdecoy1464_1IS7K	1IS7K	2.37	0.8651	1.3737
1IS7K	emdecoy1465_1IS7K	1IS7K	2.95	-0.7271	0.3196
1IS7K	emdecoy1466_1IS7K	1IS7K	2.98	-0.3290	0.5267
1IS7K	emdecoy1467_1IS7K	1IS7K	2.71	-0.4617	0.4523
1IS7K	emdecoy1468_1IS7K	1IS7K	2.66	-0.3290	0.5267
1IS7K	emdecoy1469_1IS7K	1IS7K	2.11	0.2017	0.8695
1IS7K	emdecoy146_1IS7K	1IS7K	2.34	0.3344	0.9647
1IS7K	emdecoy1470_1IS7K	1IS7K	2.35	0.0690	0.7778
1IS7K	emdecoy1471_1IS7K	1IS7K	2.39	0.3344	0.9647
1IS7K	emdecoy1472_1IS7K	1IS7K	2.06	0.2017	0.8695
1IS7K	emdecoy1473_1IS7K	1IS7K	2.84	-0.5944	0.3832
1IS7K	emdecoy1474_1IS7K	1IS7K	3.08	0.7324	1.2678
1IS7K	emdecoy1475_1IS7K	1IS7K	2.31	-0.1964	0.6060
1IS7K	emdecoy1476_1IS7K	1IS7K	3.11	-0.0637	0.6898
1IS7K	emdecoy1477_1IS7K	1IS7K	2.92	-0.4617	0.4523
1IS7K	emdecoy1478_1IS7K	1IS7K	2.50	-0.3290	0.5267
1IS7K	emdecoy1479_1IS7K	1IS7K	2.53	-0.5944	0.3832
1IS7K	emdecoy147_1IS7K	1IS7K	2.34	-0.4617	0.4523
1IS7K	emdecoy1480_1IS7K	1IS7K	2.89	0.2017	0.8695
1IS7K	emdecoy1481_1IS7K	1IS7K	2.88	0.0690	0.7778
1IS7K	emdecoy1482_1IS7K	1IS7K	2.18	-0.8597	0.2620
1IS7K	emdecoy1483_1IS7K	1IS7K	2.78	-0.3290	0.5267
1IS7K	emdecoy1484_1IS7K	1IS7K	2.88	0.5997	1.1642
1IS7K	emdecoy1485_1IS7K	1IS7K	2.42	0.2017	0.8695
1IS7K	emdecoy1486_1IS7K	1IS7K	2.35	0.2017	0.8695
1IS7K	emdecoy1487_1IS7K	1IS7K	2.59	0.2017	0.8695
1IS7K	emdecoy1488_1IS7K	1IS7K	2.72	0.2017	0.8695
1IS7K	emdecoy1489_1IS7K	1IS7K	2.59	-0.4617	0.4523
1IS7K	emdecoy148_1IS7K	1IS7K	2.92	-0.7271	0.3196
1IS7K	emdecoy1490_1IS7K	1IS7K	2.83	1.5284	1.9298
1IS7K	emdecoy1491_1IS7K	1IS7K	1.80	-0.0637	0.6898
1IS7K	emdecoy1492_1IS7K	1IS7K	2.98	-0.5944	0.3832
1IS7K	emdecoy1493_1IS7K	1IS7K	2.62	-0.4617	0.4523
1IS7K	emdecoy1494_1IS7K	1IS7K	2.75	-0.4617	0.4523
1IS7K	emdecoy1495_1IS7K	1IS7K	3.11	-0.1964	0.6060
1IS7K	emdecoy1496_1IS7K	1IS7K	2.58	0.8651	1.3737
1IS7K	emdecoy1497_1IS7K	1IS7K	2.57	0.3344	0.9647
1IS7K	emdecoy1498_1IS7K	1IS7K	2.78	-0.8597	0.2620
1IS7K	emdecoy1499_1IS7K	1IS7K	2.65	1.1304	1.5915
1IS7K	emdecoy149_1IS7K	1IS7K	2.20	-0.5944	0.3832
1IS7K	emdecoy14_1IS7K	1IS7K	2.44	-1.2578	0.1265
1IS7K	emdecoy1500_1IS7K	1IS7K	2.41	0.5997	1.1642
1IS7K	emdecoy1501_1IS7K	1IS7K	3.10	0.0690	0.7778
1IS7K	emdecoy1502_1IS7K	1IS7K	2.68	1.5284	1.9298
1IS7K	emdecoy1503_1IS7K	1IS7K	2.88	1.1304	1.5915
1IS7K	emdecoy1504_1IS7K	1IS7K	2.75	0.4670	1.0630
1IS7K	emdecoy1505_1IS7K	1IS7K	2.74	0.5997	1.1642
1IS7K	emdecoy1506_1IS7K	1IS7K	2.34	0.5997	1.1642
1IS7K	emdecoy1507_1IS7K	1IS7K	2.76	0.5997	1.1642
1IS7K	emdecoy1508_1IS7K	1IS7K	2.67	1.2631	1.7029
1IS7K	emdecoy1509_1IS7K	1IS7K	2.66	1.2631	1.7029
1IS7K	emdecoy150_1IS7K	1IS7K	2.70	0.0690	0.7778
1IS7K	emdecoy1510_1IS7K	1IS7K	2.86	0.9977	1.4817
1IS7K	emdecoy1511_1IS7K	1IS7K	3.01	0.5997	1.1642
1IS7K	emdecoy1512_1IS7K	1IS7K	2.54	1.6611	2.0451
1IS7K	emdecoy1513_1IS7K	1IS7K	2.49	-0.1964	0.6060
1IS7K	emdecoy1514_1IS7K	1IS7K	2.73	0.3344	0.9647
1IS7K	emdecoy1515_1IS7K	1IS7K	2.88	1.5284	1.9298
1IS7K	emdecoy1516_1IS7K	1IS7K	2.95	1.6611	2.0451
1IS7K	emdecoy1517_1IS7K	1IS7K	2.76	1.1304	1.5915
1IS7K	emdecoy1518_1IS7K	1IS7K	2.66	1.1304	1.5915
1IS7K	emdecoy1519_1IS7K	1IS7K	2.52	0.8651	1.3737
1IS7K	emdecoy151_1IS7K	1IS7K	2.27	-0.9924	0.2105
1IS7K	emdecoy1520_1IS7K	1IS7K	2.94	1.6611	2.0451
1IS7K	emdecoy1521_1IS7K	1IS7K	2.67	1.7938	2.1614
1IS7K	emdecoy1522_1IS7K	1IS7K	3.02	1.3958	1.8157
1IS7K	emdecoy1523_1IS7K	1IS7K	2.71	-0.5944	0.3832
1IS7K	emdecoy1524_1IS7K	1IS7K	2.26	-0.4617	0.4523
1IS7K	emdecoy1525_1IS7K	1IS7K	2.21	-0.5944	0.3832
1IS7K	emdecoy1526_1IS7K	1IS7K	2.30	-0.3290	0.5267
1IS7K	emdecoy1527_1IS7K	1IS7K	2.91	1.5284	1.9298
1IS7K	emdecoy1528_1IS7K	1IS7K	2.56	1.6611	2.0451
1IS7K	emdecoy1529_1IS7K	1IS7K	2.15	0.3344	0.9647
1IS7K	emdecoy152_1IS7K	1IS7K	3.00	-0.9924	0.2105
1IS7K	emdecoy1530_1IS7K	1IS7K	2.56	2.1918	2.5154
1IS7K	emdecoy1531_1IS7K	1IS7K	2.44	0.0690	0.7778
1IS7K	emdecoy1532_1IS7K	1IS7K	2.69	-0.1964	0.6060
1IS7K	emdecoy1533_1IS7K	1IS7K	2.82	1.2631	1.7029
1IS7K	emdecoy1534_1IS7K	1IS7K	2.41	0.5997	1.1642
1IS7K	emdecoy1535_1IS7K	1IS7K	2.80	0.9977	1.4817
1IS7K	emdecoy1536_1IS7K	1IS7K	2.86	-0.8597	0.2620
1IS7K	emdecoy1537_1IS7K	1IS7K	2.46	0.5997	1.1642
1IS7K	emdecoy1538_1IS7K	1IS7K	3.10	-0.5944	0.3832
1IS7K	emdecoy1539_1IS7K	1IS7K	2.94	1.1304	1.5915
1IS7K	emdecoy153_1IS7K	1IS7K	3.16	0.4670	1.0630
1IS7K	emdecoy1540_1IS7K	1IS7K	2.84	-0.1964	0.6060
1IS7K	emdecoy1541_1IS7K	1IS7K	2.37	-0.5944	0.3832
1IS7K	emdecoy1542_1IS7K	1IS7K	2.34	-0.9924	0.2105
1IS7K	emdecoy1543_1IS7K	1IS7K	2.80	0.7324	1.2678
1IS7K	emdecoy1544_1IS7K	1IS7K	2.38	-0.9924	0.2105
1IS7K	emdecoy1545_1IS7K	1IS7K	3.02	1.2631	1.7029
1IS7K	emdecoy1546_1IS7K	1IS7K	3.22	0.0690	0.7778
1IS7K	emdecoy1547_1IS7K	1IS7K	2.48	-0.1964	0.6060
1IS7K	emdecoy1548_1IS7K	1IS7K	2.72	-0.0637	0.6898
1IS7K	emdecoy1549_1IS7K	1IS7K	2.54	-0.3290	0.5267
1IS7K	emdecoy154_1IS7K	1IS7K	2.64	0.4670	1.0630
1IS7K	emdecoy1550_1IS7K	1IS7K	3.03	0.2017	0.8695
1IS7K	emdecoy1551_1IS7K	1IS7K	2.96	-0.0637	0.6898
1IS7K	emdecoy1552_1IS7K	1IS7K	2.67	0.8651	1.3737
1IS7K	emdecoy1553_1IS7K	1IS7K	2.75	2.0592	2.3967
1IS7K	emdecoy1554_1IS7K	1IS7K	2.50	2.0592	2.3967
1IS7K	emdecoy1555_1IS7K	1IS7K	2.37	0.9977	1.4817
1IS7K	emdecoy1556_1IS7K	1IS7K	2.80	2.3245	2.6348
1IS7K	emdecoy1557_1IS7K	1IS7K	2.11	0.8651	1.3737
1IS7K	emdecoy1558_1IS7K	1IS7K	3.11	2.0592	2.3967
1IS7K	emdecoy1559_1IS7K	1IS7K	1.93	0.9977	1.4817
1IS7K	emdecoy155_1IS7K	1IS7K	2.43	0.0690	0.7778
1IS7K	emdecoy1560_1IS7K	1IS7K	2.74	1.5284	1.9298
1IS7K	emdecoy1561_1IS7K	1IS7K	2.96	2.0592	2.3967
1IS7K	emdecoy1562_1IS7K	1IS7K	3.03	0.7324	1.2678
1IS7K	emdecoy1563_1IS7K	1IS7K	2.35	0.9977	1.4817
1IS7K	emdecoy1564_1IS7K	1IS7K	2.54	0.5997	1.1642
1IS7K	emdecoy1565_1IS7K	1IS7K	2.84	0.7324	1.2678
1IS7K	emdecoy1566_1IS7K	1IS7K	2.61	0.9977	1.4817
1IS7K	emdecoy1567_1IS7K	1IS7K	2.70	1.3958	1.8157
1IS7K	emdecoy1568_1IS7K	1IS7K	2.99	1.3958	1.8157
1IS7K	emdecoy1569_1IS7K	1IS7K	1.91	-0.4617	0.4523
1IS7K	emdecoy156_1IS7K	1IS7K	2.55	0.0690	0.7778
1IS7K	emdecoy1570_1IS7K	1IS7K	2.34	-0.5944	0.3832
1IS7K	emdecoy1571_1IS7K	1IS7K	2.31	-0.8597	0.2620
1IS7K	emdecoy1572_1IS7K	1IS7K	2.47	0.7324	1.2678
1IS7K	emdecoy1573_1IS7K	1IS7K	2.61	0.5997	1.1642
1IS7K	emdecoy1574_1IS7K	1IS7K	2.61	0.9977	1.4817
1IS7K	emdecoy1575_1IS7K	1IS7K	2.59	0.9977	1.4817
1IS7K	emdecoy1576_1IS7K	1IS7K	2.11	-0.0637	0.6898
1IS7K	emdecoy1577_1IS7K	1IS7K	2.45	0.9977	1.4817
1IS7K	emdecoy1578_1IS7K	1IS7K	2.62	2.0592	2.3967
1IS7K	emdecoy1579_1IS7K	1IS7K	3.07	0.9977	1.4817
1IS7K	emdecoy157_1IS7K	1IS7K	2.54	-0.4617	0.4523
1IS7K	emdecoy1580_1IS7K	1IS7K	2.37	-0.0637	0.6898
1IS7K	emdecoy1581_1IS7K	1IS7K	2.63	2.0592	2.3967
1IS7K	emdecoy1582_1IS7K	1IS7K	2.78	2.1918	2.5154
1IS7K	emdecoy1583_1IS7K	1IS7K	2.85	0.2017	0.8695
1IS7K	emdecoy1584_1IS7K	1IS7K	2.55	1.3958	1.8157
1IS7K	emdecoy1585_1IS7K	1IS7K	2.01	-0.0637	0.6898
1IS7K	emdecoy1586_1IS7K	1IS7K	2.29	0.8651	1.3737
1IS7K	emdecoy1587_1IS7K	1IS7K	2.30	-0.9924	0.2105
1IS7K	emdecoy1588_1IS7K	1IS7K	2.65	0.8651	1.3737
1IS7K	emdecoy1589_1IS7K	1IS7K	2.57	-0.9924	0.2105
1IS7K	emdecoy158_1IS7K	1IS7K	2.31	-0.8597	0.2620
1IS7K	emdecoy1590_1IS7K	1IS7K	2.84	0.9977	1.4817
1IS7K	emdecoy1591_1IS7K	1IS7K	2.50	-0.8597	0.2620
1IS7K	emdecoy1592_1IS7K	1IS7K	2.52	1.9265	2.2787
1IS7K	emdecoy1593_1IS7K	1IS7K	2.66	-0.4617	0.4523
1IS7K	emdecoy1594_1IS7K	1IS7K	2.98	0.8651	1.3737
1IS7K	emdecoy1595_1IS7K	1IS7K	2.47	-0.3290	0.5267
1IS7K	emdecoy1596_1IS7K	1IS7K	2.46	-0.8597	0.2620
1IS7K	emdecoy1597_1IS7K	1IS7K	2.74	0.2017	0.8695
1IS7K	emdecoy1598_1IS7K	1IS7K	2.54	2.1918	2.5154
1IS7K	emdecoy1599_1IS7K	1IS7K	2.44	2.3245	2.6348
1IS7K	emdecoy159_1IS7K	1IS7K	2.38	0.0690	0.7778
1IS7K	emdecoy15_1IS7K	1IS7K	2.46	1.3958	1.8157
1IS7K	emdecoy1600_1IS7K	1IS7K	2.60	0.8651	1.3737
1IS7K	emdecoy1601_1IS7K	1IS7K	2.47	0.9977	1.4817
1IS7K	emdecoy1602_1IS7K	1IS7K	2.42	-0.1964	0.6060
1IS7K	emdecoy1603_1IS7K	1IS7K	2.50	1.6611	2.0451
1IS7K	emdecoy1604_1IS7K	1IS7K	2.96	1.9265	2.2787
1IS7K	emdecoy1605_1IS7K	1IS7K	2.40	0.5997	1.1642
1IS7K	emdecoy1606_1IS7K	1IS7K	3.10	2.0592	2.3967
1IS7K	emdecoy1607_1IS7K	1IS7K	2.79	2.1918	2.5154
1IS7K	emdecoy1608_1IS7K	1IS7K	2.73	0.4670	1.0630
1IS7K	emdecoy1609_1IS7K	1IS7K	2.84	1.5284	1.9298
1IS7K	emdecoy160_1IS7K	1IS7K	2.65	-0.8597	0.2620
1IS7K	emdecoy1610_1IS7K	1IS7K	2.04	0.9977	1.4817
1IS7K	emdecoy1611_1IS7K	1IS7K	2.81	0.8651	1.3737
1IS7K	emdecoy1612_1IS7K	1IS7K	2.96	-0.4617	0.4523
1IS7K	emdecoy1613_1IS7K	1IS7K	2.96	0.4670	1.0630
1IS7K	emdecoy1614_1IS7K	1IS7K	2.59	0.5997	1.1642
1IS7K	emdecoy1615_1IS7K	1IS7K	2.64	0.8651	1.3737
1IS7K	emdecoy1616_1IS7K	1IS7K	2.65	0.5997	1.1642
1IS7K	emdecoy1617_1IS7K	1IS7K	2.67	-0.0637	0.6898
1IS7K	emdecoy1618_1IS7K	1IS7K	2.61	-0.1964	0.6060
1IS7K	emdecoy1619_1IS7K	1IS7K	2.28	-0.3290	0.5267
1IS7K	emdecoy161_1IS7K	1IS7K	2.07	-1.3904	0.0939
1IS7K	emdecoy1620_1IS7K	1IS7K	2.58	0.0690	0.7778
1IS7K	emdecoy1621_1IS7K	1IS7K	2.65	1.3958	1.8157
1IS7K	emdecoy1622_1IS7K	1IS7K	2.99	0.4670	1.0630
1IS7K	emdecoy1623_1IS7K	1IS7K	2.58	-0.0637	0.6898
1IS7K	emdecoy1624_1IS7K	1IS7K	2.61	1.2631	1.7029
1IS7K	emdecoy1625_1IS7K	1IS7K	2.13	0.0690	0.7778
1IS7K	emdecoy1626_1IS7K	1IS7K	2.44	0.8651	1.3737
1IS7K	emdecoy1627_1IS7K	1IS7K	2.73	-1.1251	0.1653
1IS7K	emdecoy1628_1IS7K	1IS7K	2.85	0.4670	1.0630
1IS7K	emdecoy1629_1IS7K	1IS7K	2.98	1.9265	2.2787
1IS7K	emdecoy162_1IS7K	1IS7K	2.51	-0.3290	0.5267
1IS7K	emdecoy1630_1IS7K	1IS7K	2.71	0.9977	1.4817
1IS7K	emdecoy1631_1IS7K	1IS7K	3.19	1.6611	2.0451
1IS7K	emdecoy1632_1IS7K	1IS7K	2.81	1.1304	1.5915
1IS7K	emdecoy1633_1IS7K	1IS7K	2.66	2.0592	2.3967
1IS7K	emdecoy1634_1IS7K	1IS7K	2.85	-0.3290	0.5267
1IS7K	emdecoy1635_1IS7K	1IS7K	2.78	-0.7271	0.3196
1IS7K	emdecoy1636_1IS7K	1IS7K	2.57	-0.9924	0.2105
1IS7K	emdecoy1637_1IS7K	1IS7K	2.32	0.9977	1.4817
1IS7K	emdecoy1638_1IS7K	1IS7K	2.13	-1.3904	0.0939
1IS7K	emdecoy1639_1IS7K	1IS7K	2.64	0.9977	1.4817
1IS7K	emdecoy163_1IS7K	1IS7K	1.74	-1.1251	0.1653
1IS7K	emdecoy1640_1IS7K	1IS7K	2.40	-1.1251	0.1653
1IS7K	emdecoy1641_1IS7K	1IS7K	2.76	1.9265	2.2787
1IS7K	emdecoy1642_1IS7K	1IS7K	2.50	-0.8597	0.2620
1IS7K	emdecoy1643_1IS7K	1IS7K	2.81	0.5997	1.1642
1IS7K	emdecoy1644_1IS7K	1IS7K	2.57	0.4670	1.0630
1IS7K	emdecoy1645_1IS7K	1IS7K	2.66	1.6611	2.0451
1IS7K	emdecoy1646_1IS7K	1IS7K	2.90	1.9265	2.2787
1IS7K	emdecoy1647_1IS7K	1IS7K	2.69	2.1918	2.5154
1IS7K	emdecoy1648_1IS7K	1IS7K	2.87	1.1304	1.5915
1IS7K	emdecoy1649_1IS7K	1IS7K	2.02	0.0690	0.7778
1IS7K	emdecoy164_1IS7K	1IS7K	2.24	-1.3904	0.0939
1IS7K	emdecoy1650_1IS7K	1IS7K	2.72	0.5997	1.1642
1IS7K	emdecoy1651_1IS7K	1IS7K	2.76	0.7324	1.2678
1IS7K	emdecoy1652_1IS7K	1IS7K	2.79	1.7938	2.1614
1IS7K	emdecoy1653_1IS7K	1IS7K	2.49	0.0690	0.7778
1IS7K	emdecoy1654_1IS7K	1IS7K	2.91	0.9977	1.4817
1IS7K	emdecoy1655_1IS7K	1IS7K	2.87	1.7938	2.1614
1IS7K	emdecoy1656_1IS7K	1IS7K	2.63	0.4670	1.0630
1IS7K	emdecoy1657_1IS7K	1IS7K	2.43	2.4572	2.7547
1IS7K	emdecoy1658_1IS7K	1IS7K	2.48	0.7324	1.2678
1IS7K	emdecoy1659_1IS7K	1IS7K	2.39	0.8651	1.3737
1IS7K	emdecoy165_1IS7K	1IS7K	2.47	0.2017	0.8695
1IS7K	emdecoy1660_1IS7K	1IS7K	2.37	0.7324	1.2678
1IS7K	emdecoy1661_1IS7K	1IS7K	2.94	-0.4617	0.4523
1IS7K	emdecoy1662_1IS7K	1IS7K	2.44	-0.1964	0.6060
1IS7K	emdecoy1663_1IS7K	1IS7K	2.77	0.2017	0.8695
1IS7K	emdecoy1664_1IS7K	1IS7K	2.54	-0.8597	0.2620
1IS7K	emdecoy1665_1IS7K	1IS7K	2.20	0.7324	1.2678
1IS7K	emdecoy1666_1IS7K	1IS7K	3.07	-0.4617	0.4523
1IS7K	emdecoy1667_1IS7K	1IS7K	2.72	0.5997	1.1642
1IS7K	emdecoy1668_1IS7K	1IS7K	2.54	1.3958	1.8157
1IS7K	emdecoy1669_1IS7K	1IS7K	2.55	0.9977	1.4817
1IS7K	emdecoy166_1IS7K	1IS7K	2.37	0.2017	0.8695
1IS7K	emdecoy1670_1IS7K	1IS7K	2.66	0.8651	1.3737
1IS7K	emdecoy1671_1IS7K	1IS7K	2.79	0.8651	1.3737
1IS7K	emdecoy1672_1IS7K	1IS7K	2.26	-0.5944	0.3832
1IS7K	emdecoy1673_1IS7K	1IS7K	2.63	1.5284	1.9298
1IS7K	emdecoy1674_1IS7K	1IS7K	2.74	1.3958	1.8157
1IS7K	emdecoy1675_1IS7K	1IS7K	2.72	1.1304	1.5915
1IS7K	emdecoy1676_1IS7K	1IS7K	2.82	1.3958	1.8157
1IS7K	emdecoy1677_1IS7K	1IS7K	2.65	0.7324	1.2678
1IS7K	emdecoy1678_1IS7K	1IS7K	2.21	-0.5944	0.3832
1IS7K	emdecoy1679_1IS7K	1IS7K	2.88	-0.0637	0.6898
1IS7K	emdecoy167_1IS7K	1IS7K	2.32	-0.0637	0.6898
1IS7K	emdecoy1680_1IS7K	1IS7K	2.58	-0.5944	0.3832
1IS7K	emdecoy1681_1IS7K	1IS7K	2.29	-1.2578	0.1265
1IS7K	emdecoy1682_1IS7K	1IS7K	2.52	-1.1251	0.1653
1IS7K	emdecoy1683_1IS7K	1IS7K	2.85	-0.9924	0.2105
1IS7K	emdecoy1684_1IS7K	1IS7K	2.52	1.2631	1.7029
1IS7K	emdecoy1685_1IS7K	1IS7K	2.68	1.9265	2.2787
1IS7K	emdecoy1686_1IS7K	1IS7K	2.58	1.1304	1.5915
1IS7K	emdecoy1687_1IS7K	1IS7K	2.96	0.8651	1.3737
1IS7K	emdecoy1688_1IS7K	1IS7K	2.50	1.7938	2.1614
1IS7K	emdecoy1689_1IS7K	1IS7K	2.44	0.7324	1.2678
1IS7K	emdecoy168_1IS7K	1IS7K	2.88	1.2631	1.7029
1IS7K	emdecoy1690_1IS7K	1IS7K	2.68	1.1304	1.5915
1IS7K	emdecoy1691_1IS7K	1IS7K	2.58	0.4670	1.0630
1IS7K	emdecoy1692_1IS7K	1IS7K	2.94	1.9265	2.2787
1IS7K	emdecoy1693_1IS7K	1IS7K	2.31	0.2017	0.8695
1IS7K	emdecoy1694_1IS7K	1IS7K	2.89	1.2631	1.7029
1IS7K	emdecoy1695_1IS7K	1IS7K	2.50	-0.5944	0.3832
1IS7K	emdecoy1696_1IS7K	1IS7K	3.04	0.7324	1.2678
1IS7K	emdecoy1697_1IS7K	1IS7K	2.49	0.9977	1.4817
1IS7K	emdecoy1698_1IS7K	1IS7K	2.41	1.3958	1.8157
1IS7K	emdecoy1699_1IS7K	1IS7K	2.62	1.2631	1.7029
1IS7K	emdecoy169_1IS7K	1IS7K	2.80	-0.3290	0.5267
1IS7K	emdecoy16_1IS7K	1IS7K	2.91	0.8651	1.3737
1IS7K	emdecoy1700_1IS7K	1IS7K	2.26	0.3344	0.9647
1IS7K	emdecoy1701_1IS7K	1IS7K	2.57	1.9265	2.2787
1IS7K	emdecoy1702_1IS7K	1IS7K	2.42	1.2631	1.7029
1IS7K	emdecoy1703_1IS7K	1IS7K	2.22	0.8651	1.3737
1IS7K	emdecoy1704_1IS7K	1IS7K	2.32	-1.2578	0.1265
1IS7K	emdecoy1705_1IS7K	1IS7K	3.24	-1.3904	0.0939
1IS7K	emdecoy1706_1IS7K	1IS7K	2.48	0.0690	0.7778
1IS7K	emdecoy1707_1IS7K	1IS7K	2.63	0.9977	1.4817
1IS7K	emdecoy1708_1IS7K	1IS7K	2.39	0.9977	1.4817
1IS7K	emdecoy1709_1IS7K	1IS7K	2.65	1.6611	2.0451
1IS7K	emdecoy170_1IS7K	1IS7K	2.86	1.5284	1.9298
1IS7K	emdecoy1710_1IS7K	1IS7K	2.50	0.8651	1.3737
1IS7K	emdecoy1711_1IS7K	1IS7K	1.87	-0.1964	0.6060
1IS7K	emdecoy1712_1IS7K	1IS7K	2.58	1.5284	1.9298
1IS7K	emdecoy1713_1IS7K	1IS7K	2.25	-0.7271	0.3196
1IS7K	emdecoy1714_1IS7K	1IS7K	2.38	0.2017	0.8695
1IS7K	emdecoy1715_1IS7K	1IS7K	2.79	0.2017	0.8695
1IS7K	emdecoy1716_1IS7K	1IS7K	2.43	-0.3290	0.5267
1IS7K	emdecoy1717_1IS7K	1IS7K	2.44	0.9977	1.4817
1IS7K	emdecoy1718_1IS7K	1IS7K	2.39	0.8651	1.3737
1IS7K	emdecoy1719_1IS7K	1IS7K	2.72	0.7324	1.2678
1IS7K	emdecoy171_1IS7K	1IS7K	2.60	0.0690	0.7778
1IS7K	emdecoy1720_1IS7K	1IS7K	2.66	2.0592	2.3967
1IS7K	emdecoy1721_1IS7K	1IS7K	2.68	1.7938	2.1614
1IS7K	emdecoy1722_1IS7K	1IS7K	2.78	0.4670	1.0630
1IS7K	emdecoy1723_1IS7K	1IS7K	2.56	2.1918	2.5154
1IS7K	emdecoy1724_1IS7K	1IS7K	2.57	2.1918	2.5154
1IS7K	emdecoy1725_1IS7K	1IS7K	2.60	2.4572	2.7547
1IS7K	emdecoy1726_1IS7K	1IS7K	2.76	1.5284	1.9298
1IS7K	emdecoy1727_1IS7K	1IS7K	2.78	0.5997	1.1642
1IS7K	emdecoy1728_1IS7K	1IS7K	2.88	0.0690	0.7778
1IS7K	emdecoy1729_1IS7K	1IS7K	2.75	-0.7271	0.3196
1IS7K	emdecoy172_1IS7K	1IS7K	2.79	-0.1964	0.6060
1IS7K	emdecoy1730_1IS7K	1IS7K	2.73	-0.1964	0.6060
1IS7K	emdecoy1731_1IS7K	1IS7K	2.44	-0.8597	0.2620
1IS7K	emdecoy1732_1IS7K	1IS7K	2.90	0.0690	0.7778
1IS7K	emdecoy1733_1IS7K	1IS7K	2.00	-0.5944	0.3832
1IS7K	emdecoy1734_1IS7K	1IS7K	2.46	-0.8597	0.2620
1IS7K	emdecoy1735_1IS7K	1IS7K	2.28	-0.9924	0.2105
1IS7K	emdecoy1736_1IS7K	1IS7K	2.81	1.3958	1.8157
1IS7K	emdecoy1737_1IS7K	1IS7K	2.69	1.2631	1.7029
1IS7K	emdecoy1738_1IS7K	1IS7K	2.34	0.9977	1.4817
1IS7K	emdecoy1739_1IS7K	1IS7K	2.73	2.0592	2.3967
1IS7K	emdecoy173_1IS7K	1IS7K	2.56	-0.9924	0.2105
1IS7K	emdecoy1740_1IS7K	1IS7K	2.32	0.8651	1.3737
1IS7K	emdecoy1741_1IS7K	1IS7K	2.95	1.3958	1.8157
1IS7K	emdecoy1742_1IS7K	1IS7K	2.94	0.9977	1.4817
1IS7K	emdecoy1743_1IS7K	1IS7K	2.37	1.5284	1.9298
1IS7K	emdecoy1744_1IS7K	1IS7K	2.60	1.9265	2.2787
1IS7K	emdecoy1745_1IS7K	1IS7K	2.71	1.9265	2.2787
1IS7K	emdecoy1746_1IS7K	1IS7K	2.80	1.9265	2.2787
1IS7K	emdecoy1747_1IS7K	1IS7K	2.61	1.2631	1.7029
1IS7K	emdecoy1748_1IS7K	1IS7K	2.55	1.6611	2.0451
1IS7K	emdecoy1749_1IS7K	1IS7K	2.64	1.9265	2.2787
1IS7K	emdecoy174_1IS7K	1IS7K	2.21	0.4670	1.0630
1IS7K	emdecoy1750_1IS7K	1IS7K	2.35	1.9265	2.2787
1IS7K	emdecoy1751_1IS7K	1IS7K	2.36	1.2631	1.7029
1IS7K	emdecoy1752_1IS7K	1IS7K	2.41	1.2631	1.7029
1IS7K	emdecoy1753_1IS7K	1IS7K	2.29	1.3958	1.8157
1IS7K	emdecoy1754_1IS7K	1IS7K	2.45	0.4670	1.0630
1IS7K	emdecoy1755_1IS7K	1IS7K	2.49	0.2017	0.8695
1IS7K	emdecoy1756_1IS7K	1IS7K	2.86	-1.1251	0.1653
1IS7K	emdecoy1757_1IS7K	1IS7K	2.14	-0.9924	0.2105
1IS7K	emdecoy1758_1IS7K	1IS7K	2.44	-0.3290	0.5267
1IS7K	emdecoy1759_1IS7K	1IS7K	2.49	-0.0637	0.6898
1IS7K	emdecoy175_1IS7K	1IS7K	2.52	1.2631	1.7029
1IS7K	emdecoy1760_1IS7K	1IS7K	2.08	-0.8597	0.2620
1IS7K	emdecoy1761_1IS7K	1IS7K	2.52	1.3958	1.8157
1IS7K	emdecoy1762_1IS7K	1IS7K	2.23	0.3344	0.9647
1IS7K	emdecoy1763_1IS7K	1IS7K	2.08	-0.9924	0.2105
1IS7K	emdecoy1764_1IS7K	1IS7K	2.59	-0.7271	0.3196
1IS7K	emdecoy1765_1IS7K	1IS7K	2.17	-0.7271	0.3196
1IS7K	emdecoy1766_1IS7K	1IS7K	2.73	0.4670	1.0630
1IS7K	emdecoy1767_1IS7K	1IS7K	2.38	-0.3290	0.5267
1IS7K	emdecoy1768_1IS7K	1IS7K	2.24	-0.9924	0.2105
1IS7K	emdecoy1769_1IS7K	1IS7K	3.25	-1.2578	0.1265
1IS7K	emdecoy176_1IS7K	1IS7K	2.70	0.9977	1.4817
1IS7K	emdecoy1770_1IS7K	1IS7K	2.53	0.2017	0.8695
1IS7K	emdecoy1771_1IS7K	1IS7K	2.72	0.9977	1.4817
1IS7K	emdecoy1772_1IS7K	1IS7K	2.37	0.5997	1.1642
1IS7K	emdecoy1773_1IS7K	1IS7K	2.29	0.8651	1.3737
1IS7K	emdecoy1774_1IS7K	1IS7K	2.34	1.9265	2.2787
1IS7K	emdecoy1775_1IS7K	1IS7K	2.24	-0.1964	0.6060
1IS7K	emdecoy1776_1IS7K	1IS7K	2.36	1.6611	2.0451
1IS7K	emdecoy1777_1IS7K	1IS7K	2.06	-1.1251	0.1653
1IS7K	emdecoy1778_1IS7K	1IS7K	2.59	0.4670	1.0630
1IS7K	emdecoy1779_1IS7K	1IS7K	2.57	0.3344	0.9647
1IS7K	emdecoy177_1IS7K	1IS7K	3.23	0.3344	0.9647
1IS7K	emdecoy1780_1IS7K	1IS7K	1.94	0.3344	0.9647
1IS7K	emdecoy1781_1IS7K	1IS7K	2.98	0.9977	1.4817
1IS7K	emdecoy1782_1IS7K	1IS7K	2.51	0.4670	1.0630
1IS7K	emdecoy1783_1IS7K	1IS7K	2.42	0.7324	1.2678
1IS7K	emdecoy1784_1IS7K	1IS7K	2.82	0.7324	1.2678
1IS7K	emdecoy1785_1IS7K	1IS7K	2.39	0.7324	1.2678
1IS7K	emdecoy1786_1IS7K	1IS7K	2.68	1.7938	2.1614
1IS7K	emdecoy1787_1IS7K	1IS7K	2.65	1.9265	2.2787
1IS7K	emdecoy1788_1IS7K	1IS7K	2.64	1.9265	2.2787
1IS7K	emdecoy1789_1IS7K	1IS7K	2.53	1.5284	1.9298
1IS7K	emdecoy178_1IS7K	1IS7K	2.50	0.8651	1.3737
1IS7K	emdecoy1790_1IS7K	1IS7K	3.03	0.8651	1.3737
1IS7K	emdecoy1791_1IS7K	1IS7K	2.64	1.6611	2.0451
1IS7K	emdecoy1792_1IS7K	1IS7K	2.63	1.9265	2.2787
1IS7K	emdecoy1793_1IS7K	1IS7K	2.84	2.0592	2.3967
1IS7K	emdecoy1794_1IS7K	1IS7K	2.50	1.7938	2.1614
1IS7K	emdecoy1795_1IS7K	1IS7K	2.90	1.9265	2.2787
1IS7K	emdecoy1796_1IS7K	1IS7K	2.70	1.6611	2.0451
1IS7K	emdecoy1797_1IS7K	1IS7K	3.11	1.6611	2.0451
1IS7K	emdecoy1798_1IS7K	1IS7K	2.53	0.7324	1.2678
1IS7K	emdecoy1799_1IS7K	1IS7K	3.08	0.8651	1.3737
1IS7K	emdecoy179_1IS7K	1IS7K	3.01	-0.4617	0.4523
1IS7K	emdecoy17_1IS7K	1IS7K	2.76	-0.3290	0.5267
1IS7K	emdecoy1800_1IS7K	1IS7K	2.41	-0.7271	0.3196
1IS7K	emdecoy1801_1IS7K	1IS7K	2.42	1.1304	1.5915
1IS7K	emdecoy1802_1IS7K	1IS7K	2.73	0.9977	1.4817
1IS7K	emdecoy1803_1IS7K	1IS7K	2.69	1.3958	1.8157
1IS7K	emdecoy1804_1IS7K	1IS7K	2.44	1.3958	1.8157
1IS7K	emdecoy1805_1IS7K	1IS7K	2.44	1.5284	1.9298
1IS7K	emdecoy1806_1IS7K	1IS7K	2.90	-0.8597	0.2620
1IS7K	emdecoy1807_1IS7K	1IS7K	2.61	-0.7271	0.3196
1IS7K	emdecoy1808_1IS7K	1IS7K	2.90	-0.5944	0.3832
1IS7K	emdecoy1809_1IS7K	1IS7K	2.25	-0.7271	0.3196
1IS7K	emdecoy180_1IS7K	1IS7K	2.66	0.9977	1.4817
1IS7K	emdecoy1810_1IS7K	1IS7K	2.88	-0.4617	0.4523
1IS7K	emdecoy1811_1IS7K	1IS7K	2.47	0.8651	1.3737
1IS7K	emdecoy1812_1IS7K	1IS7K	2.49	-0.3290	0.5267
1IS7K	emdecoy1813_1IS7K	1IS7K	2.44	1.5284	1.9298
1IS7K	emdecoy1814_1IS7K	1IS7K	2.37	1.3958	1.8157
1IS7K	emdecoy1815_1IS7K	1IS7K	2.32	1.6611	2.0451
1IS7K	emdecoy1816_1IS7K	1IS7K	2.52	1.6611	2.0451
1IS7K	emdecoy1817_1IS7K	1IS7K	2.38	0.7324	1.2678
1IS7K	emdecoy1818_1IS7K	1IS7K	2.42	0.4670	1.0630
1IS7K	emdecoy1819_1IS7K	1IS7K	2.50	1.6611	2.0451
1IS7K	emdecoy181_1IS7K	1IS7K	2.95	0.0690	0.7778
1IS7K	emdecoy1820_1IS7K	1IS7K	2.91	-0.5944	0.3832
1IS7K	emdecoy1821_1IS7K	1IS7K	2.84	0.7324	1.2678
1IS7K	emdecoy1822_1IS7K	1IS7K	3.08	-0.3290	0.5267
1IS7K	emdecoy1823_1IS7K	1IS7K	2.59	1.7938	2.1614
1IS7K	emdecoy1824_1IS7K	1IS7K	2.96	1.3958	1.8157
1IS7K	emdecoy1825_1IS7K	1IS7K	2.31	1.7938	2.1614
1IS7K	emdecoy1826_1IS7K	1IS7K	2.62	0.5997	1.1642
1IS7K	emdecoy1827_1IS7K	1IS7K	2.61	1.9265	2.2787
1IS7K	emdecoy1828_1IS7K	1IS7K	2.78	0.5997	1.1642
1IS7K	emdecoy1829_1IS7K	1IS7K	3.25	0.3344	0.9647
1IS7K	emdecoy182_1IS7K	1IS7K	2.69	0.7324	1.2678
1IS7K	emdecoy1830_1IS7K	1IS7K	2.59	0.7324	1.2678
1IS7K	emdecoy1831_1IS7K	1IS7K	2.72	0.4670	1.0630
1IS7K	emdecoy1832_1IS7K	1IS7K	2.97	0.9977	1.4817
1IS7K	emdecoy1833_1IS7K	1IS7K	2.82	0.7324	1.2678
1IS7K	emdecoy1834_1IS7K	1IS7K	2.50	1.1304	1.5915
1IS7K	emdecoy1835_1IS7K	1IS7K	2.08	0.8651	1.3737
1IS7K	emdecoy1836_1IS7K	1IS7K	2.39	1.7938	2.1614
1IS7K	emdecoy1837_1IS7K	1IS7K	2.61	1.6611	2.0451
1IS7K	emdecoy1838_1IS7K	1IS7K	2.70	1.5284	1.9298
1IS7K	emdecoy1839_1IS7K	1IS7K	2.69	1.2631	1.7029
1IS7K	emdecoy183_1IS7K	1IS7K	3.01	-0.3290	0.5267
1IS7K	emdecoy1840_1IS7K	1IS7K	2.47	1.6611	2.0451
1IS7K	emdecoy1841_1IS7K	1IS7K	2.73	2.0592	2.3967
1IS7K	emdecoy1842_1IS7K	1IS7K	2.61	1.7938	2.1614
1IS7K	emdecoy1843_1IS7K	1IS7K	2.92	2.0592	2.3967
1IS7K	emdecoy1844_1IS7K	1IS7K	2.74	0.5997	1.1642
1IS7K	emdecoy1845_1IS7K	1IS7K	2.72	0.5997	1.1642
1IS7K	emdecoy1846_1IS7K	1IS7K	2.42	1.2631	1.7029
1IS7K	emdecoy1847_1IS7K	1IS7K	3.02	0.8651	1.3737
1IS7K	emdecoy1848_1IS7K	1IS7K	2.69	1.2631	1.7029
1IS7K	emdecoy1849_1IS7K	1IS7K	2.82	-0.1964	0.6060
1IS7K	emdecoy184_1IS7K	1IS7K	2.54	0.9977	1.4817
1IS7K	emdecoy1850_1IS7K	1IS7K	2.70	1.1304	1.5915
1IS7K	emdecoy1851_1IS7K	1IS7K	2.43	-0.7271	0.3196
1IS7K	emdecoy1852_1IS7K	1IS7K	2.65	1.2631	1.7029
1IS7K	emdecoy1853_1IS7K	1IS7K	2.27	0.7324	1.2678
1IS7K	emdecoy1854_1IS7K	1IS7K	2.29	-0.3290	0.5267
1IS7K	emdecoy1855_1IS7K	1IS7K	2.72	-0.0637	0.6898
1IS7K	emdecoy1856_1IS7K	1IS7K	2.49	0.7324	1.2678
1IS7K	emdecoy1857_1IS7K	1IS7K	2.52	0.9977	1.4817
1IS7K	emdecoy1858_1IS7K	1IS7K	2.65	0.4670	1.0630
1IS7K	emdecoy1859_1IS7K	1IS7K	2.38	0.5997	1.1642
1IS7K	emdecoy185_1IS7K	1IS7K	2.65	0.5997	1.1642
1IS7K	emdecoy1860_1IS7K	1IS7K	2.68	1.6611	2.0451
1IS7K	emdecoy1861_1IS7K	1IS7K	2.33	-0.4617	0.4523
1IS7K	emdecoy1862_1IS7K	1IS7K	2.54	0.8651	1.3737
1IS7K	emdecoy1863_1IS7K	1IS7K	3.09	0.4670	1.0630
1IS7K	emdecoy1864_1IS7K	1IS7K	2.65	0.4670	1.0630
1IS7K	emdecoy1865_1IS7K	1IS7K	2.58	0.5997	1.1642
1IS7K	emdecoy1866_1IS7K	1IS7K	2.63	0.4670	1.0630
1IS7K	emdecoy1867_1IS7K	1IS7K	2.53	1.9265	2.2787
1IS7K	emdecoy1868_1IS7K	1IS7K	2.38	1.5284	1.9298
1IS7K	emdecoy1869_1IS7K	1IS7K	2.50	1.6611	2.0451
1IS7K	emdecoy186_1IS7K	1IS7K	3.26	-1.1251	0.1653
1IS7K	emdecoy1870_1IS7K	1IS7K	2.42	1.5284	1.9298
1IS7K	emdecoy1871_1IS7K	1IS7K	2.95	0.8651	1.3737
1IS7K	emdecoy1872_1IS7K	1IS7K	2.57	1.7938	2.1614
1IS7K	emdecoy1873_1IS7K	1IS7K	2.62	0.7324	1.2678
1IS7K	emdecoy1874_1IS7K	1IS7K	2.29	0.8651	1.3737
1IS7K	emdecoy1875_1IS7K	1IS7K	2.44	-0.3290	0.5267
1IS7K	emdecoy1876_1IS7K	1IS7K	2.39	0.7324	1.2678
1IS7K	emdecoy1877_1IS7K	1IS7K	2.63	0.4670	1.0630
1IS7K	emdecoy1878_1IS7K	1IS7K	2.70	1.3958	1.8157
1IS7K	emdecoy1879_1IS7K	1IS7K	2.29	0.8651	1.3737
1IS7K	emdecoy187_1IS7K	1IS7K	2.83	0.5997	1.1642
1IS7K	emdecoy1880_1IS7K	1IS7K	2.51	1.7938	2.1614
1IS7K	emdecoy1881_1IS7K	1IS7K	2.56	0.8651	1.3737
1IS7K	emdecoy1882_1IS7K	1IS7K	2.67	1.3958	1.8157
1IS7K	emdecoy1883_1IS7K	1IS7K	2.69	0.9977	1.4817
1IS7K	emdecoy1884_1IS7K	1IS7K	2.07	0.8651	1.3737
1IS7K	emdecoy1885_1IS7K	1IS7K	2.73	1.9265	2.2787
1IS7K	emdecoy1886_1IS7K	1IS7K	2.77	0.4670	1.0630
1IS7K	emdecoy1887_1IS7K	1IS7K	2.79	0.9977	1.4817
1IS7K	emdecoy1888_1IS7K	1IS7K	2.94	0.5997	1.1642
1IS7K	emdecoy1889_1IS7K	1IS7K	3.19	-0.3290	0.5267
1IS7K	emdecoy188_1IS7K	1IS7K	2.69	0.7324	1.2678
1IS7K	emdecoy1890_1IS7K	1IS7K	2.98	0.4670	1.0630
1IS7K	emdecoy1891_1IS7K	1IS7K	2.01	0.9977	1.4817
1IS7K	emdecoy1892_1IS7K	1IS7K	2.71	0.5997	1.1642
1IS7K	emdecoy1893_1IS7K	1IS7K	2.92	0.5997	1.1642
1IS7K	emdecoy1894_1IS7K	1IS7K	2.92	1.7938	2.1614
1IS7K	emdecoy1895_1IS7K	1IS7K	2.66	1.9265	2.2787
1IS7K	emdecoy1896_1IS7K	1IS7K	2.50	-1.2578	0.1265
1IS7K	emdecoy1897_1IS7K	1IS7K	2.33	1.3958	1.8157
1IS7K	emdecoy1898_1IS7K	1IS7K	2.87	0.7324	1.2678
1IS7K	emdecoy1899_1IS7K	1IS7K	2.54	1.3958	1.8157
1IS7K	emdecoy189_1IS7K	1IS7K	2.98	1.5284	1.9298
1IS7K	emdecoy18_1IS7K	1IS7K	2.56	-1.1251	0.1653
1IS7K	emdecoy1900_1IS7K	1IS7K	2.97	0.8651	1.3737
1IS7K	emdecoy1901_1IS7K	1IS7K	2.89	1.5284	1.9298
1IS7K	emdecoy1902_1IS7K	1IS7K	2.39	-0.0637	0.6898
1IS7K	emdecoy1903_1IS7K	1IS7K	2.48	-1.2578	0.1265
1IS7K	emdecoy1904_1IS7K	1IS7K	2.89	0.9977	1.4817
1IS7K	emdecoy1905_1IS7K	1IS7K	2.99	1.3958	1.8157
1IS7K	emdecoy1906_1IS7K	1IS7K	2.79	0.9977	1.4817
1IS7K	emdecoy1907_1IS7K	1IS7K	2.91	1.2631	1.7029
1IS7K	emdecoy1908_1IS7K	1IS7K	2.50	0.7324	1.2678
1IS7K	emdecoy1909_1IS7K	1IS7K	2.99	0.9977	1.4817
1IS7K	emdecoy190_1IS7K	1IS7K	2.83	1.6611	2.0451
1IS7K	emdecoy1910_1IS7K	1IS7K	2.65	1.1304	1.5915
1IS7K	emdecoy1911_1IS7K	1IS7K	2.89	0.0690	0.7778
1IS7K	emdecoy1912_1IS7K	1IS7K	2.61	2.0592	2.3967
1IS7K	emdecoy1913_1IS7K	1IS7K	2.58	2.1918	2.5154
1IS7K	emdecoy1914_1IS7K	1IS7K	2.57	0.5997	1.1642
1IS7K	emdecoy1915_1IS7K	1IS7K	3.00	0.7324	1.2678
1IS7K	emdecoy1916_1IS7K	1IS7K	2.70	0.8651	1.3737
1IS7K	emdecoy1917_1IS7K	1IS7K	2.53	1.3958	1.8157
1IS7K	emdecoy1918_1IS7K	1IS7K	2.61	1.9265	2.2787
1IS7K	emdecoy1919_1IS7K	1IS7K	2.91	0.5997	1.1642
1IS7K	emdecoy191_1IS7K	1IS7K	2.97	1.2631	1.7029
1IS7K	emdecoy1920_1IS7K	1IS7K	2.59	0.8651	1.3737
1IS7K	emdecoy1921_1IS7K	1IS7K	2.11	-0.9924	0.2105
1IS7K	emdecoy1922_1IS7K	1IS7K	2.64	0.5997	1.1642
1IS7K	emdecoy1923_1IS7K	1IS7K	2.78	1.2631	1.7029
1IS7K	emdecoy1924_1IS7K	1IS7K	2.91	-0.5944	0.3832
1IS7K	emdecoy1925_1IS7K	1IS7K	2.15	0.8651	1.3737
1IS7K	emdecoy1926_1IS7K	1IS7K	2.63	-0.3290	0.5267
1IS7K	emdecoy1927_1IS7K	1IS7K	2.75	1.7938	2.1614
1IS7K	emdecoy1928_1IS7K	1IS7K	2.22	0.8651	1.3737
1IS7K	emdecoy1929_1IS7K	1IS7K	2.73	1.2631	1.7029
1IS7K	emdecoy192_1IS7K	1IS7K	2.35	0.4670	1.0630
1IS7K	emdecoy1930_1IS7K	1IS7K	3.10	0.4670	1.0630
1IS7K	emdecoy1931_1IS7K	1IS7K	2.70	1.6611	2.0451
1IS7K	emdecoy1932_1IS7K	1IS7K	2.80	1.6611	2.0451
1IS7K	emdecoy1933_1IS7K	1IS7K	2.38	1.3958	1.8157
1IS7K	emdecoy1934_1IS7K	1IS7K	3.16	0.8651	1.3737
1IS7K	emdecoy1935_1IS7K	1IS7K	2.71	1.7938	2.1614
1IS7K	emdecoy1936_1IS7K	1IS7K	2.50	0.4670	1.0630
1IS7K	emdecoy1937_1IS7K	1IS7K	2.96	0.5997	1.1642
1IS7K	emdecoy1938_1IS7K	1IS7K	2.64	0.9977	1.4817
1IS7K	emdecoy1939_1IS7K	1IS7K	3.09	0.5997	1.1642
1IS7K	emdecoy193_1IS7K	1IS7K	2.80	1.3958	1.8157
1IS7K	emdecoy1940_1IS7K	1IS7K	2.78	1.2631	1.7029
1IS7K	emdecoy1941_1IS7K	1IS7K	2.85	0.5997	1.1642
1IS7K	emdecoy1942_1IS7K	1IS7K	3.21	0.7324	1.2678
1IS7K	emdecoy1943_1IS7K	1IS7K	2.59	0.9977	1.4817
1IS7K	emdecoy1944_1IS7K	1IS7K	2.58	0.5997	1.1642
1IS7K	emdecoy1945_1IS7K	1IS7K	2.92	1.2631	1.7029
1IS7K	emdecoy1946_1IS7K	1IS7K	2.91	0.7324	1.2678
1IS7K	emdecoy1947_1IS7K	1IS7K	3.10	0.8651	1.3737
1IS7K	emdecoy1948_1IS7K	1IS7K	2.79	0.0690	0.7778
1IS7K	emdecoy1949_1IS7K	1IS7K	2.34	1.1304	1.5915
1IS7K	emdecoy194_1IS7K	1IS7K	2.78	2.1918	2.5154
1IS7K	emdecoy1950_1IS7K	1IS7K	2.61	1.5284	1.9298
1IS7K	emdecoy1951_1IS7K	1IS7K	2.80	1.1304	1.5915
1IS7K	emdecoy1952_1IS7K	1IS7K	2.54	0.7324	1.2678
1IS7K	emdecoy1953_1IS7K	1IS7K	2.56	0.8651	1.3737
1IS7K	emdecoy1954_1IS7K	1IS7K	2.83	0.7324	1.2678
1IS7K	emdecoy1955_1IS7K	1IS7K	2.98	1.1304	1.5915
1IS7K	emdecoy1956_1IS7K	1IS7K	2.39	0.9977	1.4817
1IS7K	emdecoy1957_1IS7K	1IS7K	2.66	0.8651	1.3737
1IS7K	emdecoy1958_1IS7K	1IS7K	2.60	0.8651	1.3737
1IS7K	emdecoy1959_1IS7K	1IS7K	2.66	0.7324	1.2678
1IS7K	emdecoy195_1IS7K	1IS7K	2.70	0.4670	1.0630
1IS7K	emdecoy1960_1IS7K	1IS7K	2.84	0.7324	1.2678
1IS7K	emdecoy1961_1IS7K	1IS7K	2.63	2.0592	2.3967
1IS7K	emdecoy1962_1IS7K	1IS7K	2.95	0.7324	1.2678
1IS7K	emdecoy1963_1IS7K	1IS7K	2.25	0.7324	1.2678
1IS7K	emdecoy1964_1IS7K	1IS7K	2.59	2.1918	2.5154
1IS7K	emdecoy1965_1IS7K	1IS7K	2.60	2.1918	2.5154
1IS7K	emdecoy1966_1IS7K	1IS7K	2.63	1.9265	2.2787
1IS7K	emdecoy1967_1IS7K	1IS7K	3.03	0.4670	1.0630
1IS7K	emdecoy1968_1IS7K	1IS7K	2.87	0.5997	1.1642
1IS7K	emdecoy1969_1IS7K	1IS7K	2.31	0.5997	1.1642
1IS7K	emdecoy196_1IS7K	1IS7K	2.33	-0.7271	0.3196
1IS7K	emdecoy1970_1IS7K	1IS7K	2.77	0.7324	1.2678
1IS7K	emdecoy1971_1IS7K	1IS7K	2.44	1.5284	1.9298
1IS7K	emdecoy1972_1IS7K	1IS7K	2.35	1.7938	2.1614
1IS7K	emdecoy1973_1IS7K	1IS7K	3.07	0.2017	0.8695
1IS7K	emdecoy1974_1IS7K	1IS7K	3.08	0.7324	1.2678
1IS7K	emdecoy1975_1IS7K	1IS7K	2.94	0.7324	1.2678
1IS7K	emdecoy1976_1IS7K	1IS7K	2.67	0.5997	1.1642
1IS7K	emdecoy1977_1IS7K	1IS7K	2.05	0.3344	0.9647
1IS7K	emdecoy1978_1IS7K	1IS7K	2.63	1.6611	2.0451
1IS7K	emdecoy1979_1IS7K	1IS7K	2.67	1.7938	2.1614
1IS7K	emdecoy197_1IS7K	1IS7K	2.44	-0.1964	0.6060
1IS7K	emdecoy1980_1IS7K	1IS7K	2.76	0.8651	1.3737
1IS7K	emdecoy1981_1IS7K	1IS7K	2.64	0.3344	0.9647
1IS7K	emdecoy1982_1IS7K	1IS7K	2.27	0.9977	1.4817
1IS7K	emdecoy1983_1IS7K	1IS7K	2.39	0.8651	1.3737
1IS7K	emdecoy1984_1IS7K	1IS7K	2.46	1.6611	2.0451
1IS7K	emdecoy1985_1IS7K	1IS7K	2.71	0.5997	1.1642
1IS7K	emdecoy1986_1IS7K	1IS7K	2.69	0.8651	1.3737
1IS7K	emdecoy1987_1IS7K	1IS7K	2.78	0.9977	1.4817
1IS7K	emdecoy1988_1IS7K	1IS7K	2.22	0.8651	1.3737
1IS7K	emdecoy1989_1IS7K	1IS7K	2.57	0.8651	1.3737
1IS7K	emdecoy198_1IS7K	1IS7K	2.79	0.8651	1.3737
1IS7K	emdecoy1990_1IS7K	1IS7K	2.80	0.8651	1.3737
1IS7K	emdecoy1991_1IS7K	1IS7K	2.67	0.4670	1.0630
1IS7K	emdecoy1992_1IS7K	1IS7K	2.52	0.0690	0.7778
1IS7K	emdecoy1993_1IS7K	1IS7K	2.41	0.8651	1.3737
1IS7K	emdecoy1994_1IS7K	1IS7K	2.70	0.9977	1.4817
1IS7K	emdecoy1995_1IS7K	1IS7K	2.57	-0.8597	0.2620
1IS7K	emdecoy1996_1IS7K	1IS7K	2.16	0.8651	1.3737
1IS7K	emdecoy1997_1IS7K	1IS7K	2.55	-0.0637	0.6898
1IS7K	emdecoy1998_1IS7K	1IS7K	2.89	1.1304	1.5915
1IS7K	emdecoy1999_1IS7K	1IS7K	2.98	0.4670	1.0630
1IS7K	emdecoy199_1IS7K	1IS7K	2.81	1.2631	1.7029
1IS7K	emdecoy19_1IS7K	1IS7K	2.89	1.1304	1.5915
1IS7K	emdecoy1_1IS7K	1IS7K	3.00	-0.8597	0.2620
1IS7K	emdecoy2000_1IS7K	1IS7K	2.51	0.2017	0.8695
1IS7K	emdecoy2001_1IS7K	1IS7K	2.83	-0.4617	0.4523
1IS7K	emdecoy2002_1IS7K	1IS7K	3.02	-0.4617	0.4523
1IS7K	emdecoy2003_1IS7K	1IS7K	2.35	-0.1964	0.6060
1IS7K	emdecoy2004_1IS7K	1IS7K	2.75	0.8651	1.3737
1IS7K	emdecoy2005_1IS7K	1IS7K	2.29	-1.1251	0.1653
1IS7K	emdecoy2006_1IS7K	1IS7K	2.93	0.7324	1.2678
1IS7K	emdecoy2007_1IS7K	1IS7K	2.70	-0.3290	0.5267
1IS7K	emdecoy2008_1IS7K	1IS7K	2.78	0.0690	0.7778
1IS7K	emdecoy2009_1IS7K	1IS7K	2.58	-0.1964	0.6060
1IS7K	emdecoy200_1IS7K	1IS7K	2.32	-1.5231	0.0674
1IS7K	emdecoy2010_1IS7K	1IS7K	2.48	-0.8597	0.2620
1IS7K	emdecoy2011_1IS7K	1IS7K	2.87	-0.5944	0.3832
1IS7K	emdecoy2012_1IS7K	1IS7K	3.00	-1.6558	0.0465
1IS7K	emdecoy2013_1IS7K	1IS7K	2.30	0.2017	0.8695
1IS7K	emdecoy2014_1IS7K	1IS7K	2.47	0.2017	0.8695
1IS7K	emdecoy2015_1IS7K	1IS7K	2.35	0.0690	0.7778
1IS7K	emdecoy2016_1IS7K	1IS7K	2.61	0.4670	1.0630
1IS7K	emdecoy2017_1IS7K	1IS7K	2.62	-0.1964	0.6060
1IS7K	emdecoy2018_1IS7K	1IS7K	2.78	0.5997	1.1642
1IS7K	emdecoy2019_1IS7K	1IS7K	2.72	0.8651	1.3737
1IS7K	emdecoy201_1IS7K	1IS7K	2.29	-1.5231	0.0674
1IS7K	emdecoy2020_1IS7K	1IS7K	2.17	-1.3904	0.0939
1IS7K	emdecoy2021_1IS7K	1IS7K	3.00	0.3344	0.9647
1IS7K	emdecoy2022_1IS7K	1IS7K	2.92	-0.3290	0.5267
1IS7K	emdecoy2023_1IS7K	1IS7K	2.80	-0.7271	0.3196
1IS7K	emdecoy2024_1IS7K	1IS7K	2.15	0.0690	0.7778
1IS7K	emdecoy2025_1IS7K	1IS7K	2.81	0.3344	0.9647
1IS7K	emdecoy2026_1IS7K	1IS7K	2.85	2.1918	2.5154
1IS7K	emdecoy2027_1IS7K	1IS7K	2.70	1.9265	2.2787
1IS7K	emdecoy2028_1IS7K	1IS7K	2.66	1.7938	2.1614
1IS7K	emdecoy2029_1IS7K	1IS7K	2.98	0.9977	1.4817
1IS7K	emdecoy202_1IS7K	1IS7K	2.37	0.8651	1.3737
1IS7K	emdecoy2030_1IS7K	1IS7K	2.61	1.5284	1.9298
1IS7K	emdecoy2031_1IS7K	1IS7K	2.31	-0.8597	0.2620
1IS7K	emdecoy2032_1IS7K	1IS7K	2.73	1.1304	1.5915
1IS7K	emdecoy2033_1IS7K	1IS7K	2.54	1.2631	1.7029
1IS7K	emdecoy2034_1IS7K	1IS7K	3.00	1.6611	2.0451
1IS7K	emdecoy2035_1IS7K	1IS7K	2.81	0.9977	1.4817
1IS7K	emdecoy2036_1IS7K	1IS7K	2.74	0.4670	1.0630
1IS7K	emdecoy2037_1IS7K	1IS7K	2.68	1.3958	1.8157
1IS7K	emdecoy2038_1IS7K	1IS7K	2.73	1.3958	1.8157
1IS7K	emdecoy2039_1IS7K	1IS7K	2.47	-0.7271	0.3196
1IS7K	emdecoy203_1IS7K	1IS7K	2.41	-0.8597	0.2620
1IS7K	emdecoy2040_1IS7K	1IS7K	2.79	0.9977	1.4817
1IS7K	emdecoy2041_1IS7K	1IS7K	2.64	1.1304	1.5915
1IS7K	emdecoy2042_1IS7K	1IS7K	2.61	-0.1964	0.6060
1IS7K	emdecoy2043_1IS7K	1IS7K	2.46	0.3344	0.9647
1IS7K	emdecoy2044_1IS7K	1IS7K	2.87	1.3958	1.8157
1IS7K	emdecoy2045_1IS7K	1IS7K	2.73	-0.0637	0.6898
1IS7K	emdecoy2046_1IS7K	1IS7K	2.70	-0.1964	0.6060
1IS7K	emdecoy2047_1IS7K	1IS7K	2.81	-0.7271	0.3196
1IS7K	emdecoy2048_1IS7K	1IS7K	2.98	-0.3290	0.5267
1IS7K	emdecoy2049_1IS7K	1IS7K	2.74	0.8651	1.3737
1IS7K	emdecoy204_1IS7K	1IS7K	3.15	1.5284	1.9298
1IS7K	emdecoy2050_1IS7K	1IS7K	3.07	-0.0637	0.6898
1IS7K	emdecoy2051_1IS7K	1IS7K	2.58	0.9977	1.4817
1IS7K	emdecoy2052_1IS7K	1IS7K	2.60	-0.1964	0.6060
1IS7K	emdecoy2053_1IS7K	1IS7K	2.93	-0.4617	0.4523
1IS7K	emdecoy2054_1IS7K	1IS7K	1.40	-1.3904	0.0939
1IS7K	emdecoy2055_1IS7K	1IS7K	2.70	0.0690	0.7778
1IS7K	emdecoy2056_1IS7K	1IS7K	3.01	-0.1964	0.6060
1IS7K	emdecoy2057_1IS7K	1IS7K	3.09	0.2017	0.8695
1IS7K	emdecoy2058_1IS7K	1IS7K	2.39	0.0690	0.7778
1IS7K	emdecoy2059_1IS7K	1IS7K	2.31	0.0690	0.7778
1IS7K	emdecoy205_1IS7K	1IS7K	2.32	-1.6558	0.0465
1IS7K	emdecoy2060_1IS7K	1IS7K	2.49	0.3344	0.9647
1IS7K	emdecoy2061_1IS7K	1IS7K	1.17	-1.5231	0.0674
1IS7K	emdecoy2062_1IS7K	1IS7K	2.43	-0.8597	0.2620
1IS7K	emdecoy2063_1IS7K	1IS7K	2.91	-1.7885	0.0306
1IS7K	emdecoy2064_1IS7K	1IS7K	2.93	0.3344	0.9647
1IS7K	emdecoy2065_1IS7K	1IS7K	2.98	0.5997	1.1642
1IS7K	emdecoy2066_1IS7K	1IS7K	2.36	0.0690	0.7778
1IS7K	emdecoy2067_1IS7K	1IS7K	2.75	0.3344	0.9647
1IS7K	emdecoy2068_1IS7K	1IS7K	2.72	0.2017	0.8695
1IS7K	emdecoy2069_1IS7K	1IS7K	2.70	0.0690	0.7778
1IS7K	emdecoy206_1IS7K	1IS7K	2.28	-0.4617	0.4523
1IS7K	emdecoy2070_1IS7K	1IS7K	2.76	0.5997	1.1642
1IS7K	emdecoy2071_1IS7K	1IS7K	2.32	-0.7271	0.3196
1IS7K	emdecoy2072_1IS7K	1IS7K	2.68	0.4670	1.0630
1IS7K	emdecoy2073_1IS7K	1IS7K	2.49	-0.7271	0.3196
1IS7K	emdecoy2074_1IS7K	1IS7K	2.77	-0.4617	0.4523
1IS7K	emdecoy2075_1IS7K	1IS7K	2.81	-0.4617	0.4523
1IS7K	emdecoy2076_1IS7K	1IS7K	2.60	-1.2578	0.1265
1IS7K	emdecoy2077_1IS7K	1IS7K	2.88	-0.4617	0.4523
1IS7K	emdecoy2078_1IS7K	1IS7K	2.57	-0.1964	0.6060
1IS7K	emdecoy2079_1IS7K	1IS7K	2.19	-1.3904	0.0939
1IS7K	emdecoy207_1IS7K	1IS7K	2.93	-1.1251	0.1653
1IS7K	emdecoy2080_1IS7K	1IS7K	2.15	-1.2578	0.1265
1IS7K	emdecoy2081_1IS7K	1IS7K	2.86	1.9265	2.2787
1IS7K	emdecoy2082_1IS7K	1IS7K	2.58	1.6611	2.0451
1IS7K	emdecoy2083_1IS7K	1IS7K	2.88	-0.1964	0.6060
1IS7K	emdecoy2084_1IS7K	1IS7K	2.75	0.9977	1.4817
1IS7K	emdecoy2085_1IS7K	1IS7K	1.55	-0.9924	0.2105
1IS7K	emdecoy2086_1IS7K	1IS7K	2.30	-0.4617	0.4523
1IS7K	emdecoy2087_1IS7K	1IS7K	3.19	0.2017	0.8695
1IS7K	emdecoy2088_1IS7K	1IS7K	3.07	-0.3290	0.5267
1IS7K	emdecoy2089_1IS7K	1IS7K	2.76	-0.3290	0.5267
1IS7K	emdecoy208_1IS7K	1IS7K	3.03	-0.0637	0.6898
1IS7K	emdecoy2090_1IS7K	1IS7K	2.35	1.5284	1.9298
1IS7K	emdecoy2091_1IS7K	1IS7K	2.72	-0.8597	0.2620
1IS7K	emdecoy2092_1IS7K	1IS7K	2.57	0.3344	0.9647
1IS7K	emdecoy2093_1IS7K	1IS7K	1.78	-0.4617	0.4523
1IS7K	emdecoy2094_1IS7K	1IS7K	2.80	-0.7271	0.3196
1IS7K	emdecoy2095_1IS7K	1IS7K	2.79	0.7324	1.2678
1IS7K	emdecoy2096_1IS7K	1IS7K	2.70	0.2017	0.8695
1IS7K	emdecoy2097_1IS7K	1IS7K	2.11	-0.1964	0.6060
1IS7K	emdecoy2098_1IS7K	1IS7K	2.75	0.3344	0.9647
1IS7K	emdecoy2099_1IS7K	1IS7K	2.99	-0.0637	0.6898
1IS7K	emdecoy209_1IS7K	1IS7K	2.39	-0.3290	0.5267
1IS7K	emdecoy20_1IS7K	1IS7K	2.80	0.9977	1.4817
1IS7K	emdecoy2100_1IS7K	1IS7K	2.76	0.7324	1.2678
1IS7K	emdecoy2101_1IS7K	1IS7K	2.61	-0.7271	0.3196
1IS7K	emdecoy2102_1IS7K	1IS7K	2.82	1.2631	1.7029
1IS7K	emdecoy2103_1IS7K	1IS7K	2.00	-1.3904	0.0939
1IS7K	emdecoy2104_1IS7K	1IS7K	2.92	-0.3290	0.5267
1IS7K	emdecoy2105_1IS7K	1IS7K	2.52	-0.1964	0.6060
1IS7K	emdecoy2106_1IS7K	1IS7K	2.88	-0.1964	0.6060
1IS7K	emdecoy2107_1IS7K	1IS7K	2.90	0.0690	0.7778
1IS7K	emdecoy2108_1IS7K	1IS7K	2.69	0.5997	1.1642
1IS7K	emdecoy2109_1IS7K	1IS7K	2.82	0.7324	1.2678
1IS7K	emdecoy210_1IS7K	1IS7K	2.59	0.2017	0.8695
1IS7K	emdecoy2110_1IS7K	1IS7K	2.49	-0.3290	0.5267
1IS7K	emdecoy2111_1IS7K	1IS7K	2.63	0.4670	1.0630
1IS7K	emdecoy2112_1IS7K	1IS7K	2.87	0.8651	1.3737
1IS7K	emdecoy2113_1IS7K	1IS7K	2.78	0.3344	0.9647
1IS7K	emdecoy2114_1IS7K	1IS7K	2.65	0.2017	0.8695
1IS7K	emdecoy2115_1IS7K	1IS7K	2.35	-0.1964	0.6060
1IS7K	emdecoy2116_1IS7K	1IS7K	2.68	0.5997	1.1642
1IS7K	emdecoy2117_1IS7K	1IS7K	3.39	-1.1251	0.1653
1IS7K	emdecoy2118_1IS7K	1IS7K	2.73	0.7324	1.2678
1IS7K	emdecoy2119_1IS7K	1IS7K	2.75	0.4670	1.0630
1IS7K	emdecoy211_1IS7K	1IS7K	2.97	0.8651	1.3737
1IS7K	emdecoy2120_1IS7K	1IS7K	2.58	0.0690	0.7778
1IS7K	emdecoy2121_1IS7K	1IS7K	3.03	-0.5944	0.3832
1IS7K	emdecoy2122_1IS7K	1IS7K	2.86	0.2017	0.8695
1IS7K	emdecoy2123_1IS7K	1IS7K	2.76	0.0690	0.7778
1IS7K	emdecoy2124_1IS7K	1IS7K	2.38	-1.2578	0.1265
1IS7K	emdecoy2125_1IS7K	1IS7K	2.56	-0.1964	0.6060
1IS7K	emdecoy2126_1IS7K	1IS7K	2.20	-1.5231	0.0674
1IS7K	emdecoy2127_1IS7K	1IS7K	2.64	0.3344	0.9647
1IS7K	emdecoy2128_1IS7K	1IS7K	3.12	-0.3290	0.5267
1IS7K	emdecoy2129_1IS7K	1IS7K	2.55	0.0690	0.7778
1IS7K	emdecoy212_1IS7K	1IS7K	3.16	0.0690	0.7778
1IS7K	emdecoy2130_1IS7K	1IS7K	2.22	-0.1964	0.6060
1IS7K	emdecoy2131_1IS7K	1IS7K	2.80	-0.4617	0.4523
1IS7K	emdecoy2132_1IS7K	1IS7K	2.59	-0.5944	0.3832
1IS7K	emdecoy2133_1IS7K	1IS7K	2.94	0.4670	1.0630
1IS7K	emdecoy2134_1IS7K	1IS7K	2.53	0.4670	1.0630
1IS7K	emdecoy2135_1IS7K	1IS7K	2.35	-0.5944	0.3832
1IS7K	emdecoy2136_1IS7K	1IS7K	2.42	-0.4617	0.4523
1IS7K	emdecoy2137_1IS7K	1IS7K	2.29	-0.3290	0.5267
1IS7K	emdecoy2138_1IS7K	1IS7K	2.27	-1.5231	0.0674
1IS7K	emdecoy2139_1IS7K	1IS7K	2.44	-0.4617	0.4523
1IS7K	emdecoy213_1IS7K	1IS7K	2.74	-0.3290	0.5267
1IS7K	emdecoy2140_1IS7K	1IS7K	2.49	0.9977	1.4817
1IS7K	emdecoy2141_1IS7K	1IS7K	2.29	-0.9924	0.2105
1IS7K	emdecoy2142_1IS7K	1IS7K	2.37	-0.5944	0.3832
1IS7K	emdecoy2143_1IS7K	1IS7K	2.72	-0.8597	0.2620
1IS7K	emdecoy2144_1IS7K	1IS7K	2.66	-0.0637	0.6898
1IS7K	emdecoy2145_1IS7K	1IS7K	2.01	-0.8597	0.2620
1IS7K	emdecoy2146_1IS7K	1IS7K	1.98	-0.8597	0.2620
1IS7K	emdecoy2147_1IS7K	1IS7K	2.91	-0.3290	0.5267
1IS7K	emdecoy2148_1IS7K	1IS7K	2.73	-0.5944	0.3832
1IS7K	emdecoy2149_1IS7K	1IS7K	2.92	-0.7271	0.3196
1IS7K	emdecoy214_1IS7K	1IS7K	2.53	0.2017	0.8695
1IS7K	emdecoy2150_1IS7K	1IS7K	2.99	-0.3290	0.5267
1IS7K	emdecoy2151_1IS7K	1IS7K	1.62	-0.7271	0.3196
1IS7K	emdecoy2152_1IS7K	1IS7K	2.60	-0.4617	0.4523
1IS7K	emdecoy2153_1IS7K	1IS7K	3.09	-0.4617	0.4523
1IS7K	emdecoy2154_1IS7K	1IS7K	2.89	0.2017	0.8695
1IS7K	emdecoy2155_1IS7K	1IS7K	2.57	-0.4617	0.4523
1IS7K	emdecoy2156_1IS7K	1IS7K	2.69	0.7324	1.2678
1IS7K	emdecoy2157_1IS7K	1IS7K	2.57	0.3344	0.9647
1IS7K	emdecoy2158_1IS7K	1IS7K	2.70	0.4670	1.0630
1IS7K	emdecoy2159_1IS7K	1IS7K	2.53	-0.3290	0.5267
1IS7K	emdecoy215_1IS7K	1IS7K	1.79	-1.1251	0.1653
1IS7K	emdecoy2160_1IS7K	1IS7K	2.76	0.5997	1.1642
1IS7K	emdecoy2161_1IS7K	1IS7K	2.80	0.0690	0.7778
1IS7K	emdecoy2162_1IS7K	1IS7K	2.65	0.3344	0.9647
1IS7K	emdecoy2163_1IS7K	1IS7K	3.06	0.0690	0.7778
1IS7K	emdecoy2164_1IS7K	1IS7K	2.74	0.2017	0.8695
1IS7K	emdecoy2165_1IS7K	1IS7K	2.75	0.7324	1.2678
1IS7K	emdecoy2166_1IS7K	1IS7K	2.51	0.0690	0.7778
1IS7K	emdecoy2167_1IS7K	1IS7K	2.87	0.2017	0.8695
1IS7K	emdecoy2168_1IS7K	1IS7K	2.71	-0.0637	0.6898
1IS7K	emdecoy2169_1IS7K	1IS7K	2.52	-0.5944	0.3832
1IS7K	emdecoy216_1IS7K	1IS7K	2.62	-0.1964	0.6060
1IS7K	emdecoy2170_1IS7K	1IS7K	2.86	-0.9924	0.2105
1IS7K	emdecoy2171_1IS7K	1IS7K	2.35	-0.0637	0.6898
1IS7K	emdecoy2172_1IS7K	1IS7K	3.08	-0.5944	0.3832
1IS7K	emdecoy2173_1IS7K	1IS7K	1.52	-1.2578	0.1265
1IS7K	emdecoy2174_1IS7K	1IS7K	2.58	-0.1964	0.6060
1IS7K	emdecoy2175_1IS7K	1IS7K	2.46	-1.1251	0.1653
1IS7K	emdecoy2176_1IS7K	1IS7K	2.56	0.0690	0.7778
1IS7K	emdecoy2177_1IS7K	1IS7K	2.49	-0.1964	0.6060
1IS7K	emdecoy2178_1IS7K	1IS7K	2.40	-0.9924	0.2105
1IS7K	emdecoy2179_1IS7K	1IS7K	2.97	-0.4617	0.4523
1IS7K	emdecoy217_1IS7K	1IS7K	2.86	1.3958	1.8157
1IS7K	emdecoy2180_1IS7K	1IS7K	2.86	-0.1964	0.6060
1IS7K	emdecoy2181_1IS7K	1IS7K	2.40	-0.3290	0.5267
1IS7K	emdecoy2182_1IS7K	1IS7K	2.65	1.2631	1.7029
1IS7K	emdecoy2183_1IS7K	1IS7K	2.59	0.9977	1.4817
1IS7K	emdecoy2184_1IS7K	1IS7K	2.66	1.1304	1.5915
1IS7K	emdecoy2185_1IS7K	1IS7K	2.77	-0.7271	0.3196
1IS7K	emdecoy2186_1IS7K	1IS7K	2.65	0.7324	1.2678
1IS7K	emdecoy2187_1IS7K	1IS7K	2.47	-0.9924	0.2105
1IS7K	emdecoy2188_1IS7K	1IS7K	2.67	1.3958	1.8157
1IS7K	emdecoy2189_1IS7K	1IS7K	2.21	-0.9924	0.2105
1IS7K	emdecoy218_1IS7K	1IS7K	3.06	-0.5944	0.3832
1IS7K	emdecoy2190_1IS7K	1IS7K	2.37	-0.9924	0.2105
1IS7K	emdecoy2191_1IS7K	1IS7K	2.86	0.7324	1.2678
1IS7K	emdecoy2192_1IS7K	1IS7K	2.25	-0.8597	0.2620
1IS7K	emdecoy2193_1IS7K	1IS7K	3.17	-0.7271	0.3196
1IS7K	emdecoy2194_1IS7K	1IS7K	3.01	-0.3290	0.5267
1IS7K	emdecoy2195_1IS7K	1IS7K	2.62	-1.1251	0.1653
1IS7K	emdecoy2196_1IS7K	1IS7K	2.33	-0.9924	0.2105
1IS7K	emdecoy2197_1IS7K	1IS7K	2.79	-0.8597	0.2620
1IS7K	emdecoy2198_1IS7K	1IS7K	2.60	-0.4617	0.4523
1IS7K	emdecoy2199_1IS7K	1IS7K	2.72	-0.4617	0.4523
1IS7K	emdecoy219_1IS7K	1IS7K	2.36	-0.0637	0.6898
1IS7K	emdecoy21_1IS7K	1IS7K	2.40	-0.0637	0.6898
1IS7K	emdecoy2200_1IS7K	1IS7K	2.14	-1.2578	0.1265
1IS7K	emdecoy2201_1IS7K	1IS7K	2.51	-0.0637	0.6898
1IS7K	emdecoy2202_1IS7K	1IS7K	2.53	-0.0637	0.6898
1IS7K	emdecoy2203_1IS7K	1IS7K	2.78	0.2017	0.8695
1IS7K	emdecoy2204_1IS7K	1IS7K	2.58	-0.0637	0.6898
1IS7K	emdecoy2205_1IS7K	1IS7K	3.09	0.5997	1.1642
1IS7K	emdecoy2206_1IS7K	1IS7K	3.07	-0.4617	0.4523
1IS7K	emdecoy2207_1IS7K	1IS7K	2.81	0.4670	1.0630
1IS7K	emdecoy2208_1IS7K	1IS7K	2.58	-0.3290	0.5267
1IS7K	emdecoy2209_1IS7K	1IS7K	2.64	0.8651	1.3737
1IS7K	emdecoy220_1IS7K	1IS7K	2.79	-0.3290	0.5267
1IS7K	emdecoy2210_1IS7K	1IS7K	2.53	0.8651	1.3737
1IS7K	emdecoy2211_1IS7K	1IS7K	2.55	-0.0637	0.6898
1IS7K	emdecoy2212_1IS7K	1IS7K	2.94	-0.8597	0.2620
1IS7K	emdecoy2213_1IS7K	1IS7K	2.53	-0.0637	0.6898
1IS7K	emdecoy2214_1IS7K	1IS7K	2.61	0.7324	1.2678
1IS7K	emdecoy2215_1IS7K	1IS7K	2.57	0.7324	1.2678
1IS7K	emdecoy2216_1IS7K	1IS7K	2.69	0.0690	0.7778
1IS7K	emdecoy2217_1IS7K	1IS7K	2.63	0.5997	1.1642
1IS7K	emdecoy2218_1IS7K	1IS7K	3.07	-0.8597	0.2620
1IS7K	emdecoy2219_1IS7K	1IS7K	2.97	-0.7271	0.3196
1IS7K	emdecoy221_1IS7K	1IS7K	2.98	1.5284	1.9298
1IS7K	emdecoy2220_1IS7K	1IS7K	2.70	0.0690	0.7778
1IS7K	emdecoy2221_1IS7K	1IS7K	2.63	0.4670	1.0630
1IS7K	emdecoy2222_1IS7K	1IS7K	2.56	0.4670	1.0630
1IS7K	emdecoy2223_1IS7K	1IS7K	2.47	-0.1964	0.6060
1IS7K	emdecoy2224_1IS7K	1IS7K	2.43	-0.8597	0.2620
1IS7K	emdecoy2225_1IS7K	1IS7K	2.93	-0.5944	0.3832
1IS7K	emdecoy2226_1IS7K	1IS7K	2.81	-1.2578	0.1265
1IS7K	emdecoy2227_1IS7K	1IS7K	2.80	-0.3290	0.5267
1IS7K	emdecoy2228_1IS7K	1IS7K	2.85	-1.2578	0.1265
1IS7K	emdecoy2229_1IS7K	1IS7K	2.61	0.8651	1.3737
1IS7K	emdecoy222_1IS7K	1IS7K	2.48	0.7324	1.2678
1IS7K	emdecoy2230_1IS7K	1IS7K	2.96	-0.5944	0.3832
1IS7K	emdecoy2231_1IS7K	1IS7K	2.71	0.4670	1.0630
1IS7K	emdecoy2232_1IS7K	1IS7K	1.90	-1.3904	0.0939
1IS7K	emdecoy2233_1IS7K	1IS7K	2.78	-0.5944	0.3832
1IS7K	emdecoy2234_1IS7K	1IS7K	1.99	-1.1251	0.1653
1IS7K	emdecoy2235_1IS7K	1IS7K	2.85	1.3958	1.8157
1IS7K	emdecoy2236_1IS7K	1IS7K	2.83	-0.3290	0.5267
1IS7K	emdecoy2237_1IS7K	1IS7K	2.50	1.3958	1.8157
1IS7K	emdecoy2238_1IS7K	1IS7K	2.52	-0.8597	0.2620
1IS7K	emdecoy2239_1IS7K	1IS7K	2.49	1.2631	1.7029
1IS7K	emdecoy223_1IS7K	1IS7K	2.39	0.9977	1.4817
1IS7K	emdecoy2240_1IS7K	1IS7K	2.68	-0.4617	0.4523
1IS7K	emdecoy2241_1IS7K	1IS7K	2.66	-0.3290	0.5267
1IS7K	emdecoy2242_1IS7K	1IS7K	2.01	-1.1251	0.1653
1IS7K	emdecoy2243_1IS7K	1IS7K	2.91	0.2017	0.8695
1IS7K	emdecoy2244_1IS7K	1IS7K	2.32	-0.4617	0.4523
1IS7K	emdecoy2245_1IS7K	1IS7K	2.52	-0.9924	0.2105
1IS7K	emdecoy2246_1IS7K	1IS7K	2.78	-0.0637	0.6898
1IS7K	emdecoy2247_1IS7K	1IS7K	2.21	-0.7271	0.3196
1IS7K	emdecoy2248_1IS7K	1IS7K	2.04	-1.1251	0.1653
1IS7K	emdecoy2249_1IS7K	1IS7K	2.13	-1.7885	0.0306
1IS7K	emdecoy224_1IS7K	1IS7K	2.66	0.9977	1.4817
1IS7K	emdecoy2250_1IS7K	1IS7K	2.73	1.7938	2.1614
1IS7K	emdecoy2251_1IS7K	1IS7K	2.66	0.8651	1.3737
1IS7K	emdecoy2252_1IS7K	1IS7K	2.58	1.6611	2.0451
1IS7K	emdecoy2253_1IS7K	1IS7K	2.17	-0.3290	0.5267
1IS7K	emdecoy2254_1IS7K	1IS7K	3.02	0.5997	1.1642
1IS7K	emdecoy2255_1IS7K	1IS7K	2.62	-0.1964	0.6060
1IS7K	emdecoy2256_1IS7K	1IS7K	2.30	-0.8597	0.2620
1IS7K	emdecoy2257_1IS7K	1IS7K	2.78	0.2017	0.8695
1IS7K	emdecoy2258_1IS7K	1IS7K	2.49	-0.0637	0.6898
1IS7K	emdecoy2259_1IS7K	1IS7K	3.12	-1.3904	0.0939
1IS7K	emdecoy225_1IS7K	1IS7K	1.75	-0.5944	0.3832
1IS7K	emdecoy2260_1IS7K	1IS7K	2.84	-0.7271	0.3196
1IS7K	emdecoy2261_1IS7K	1IS7K	2.69	-0.1964	0.6060
1IS7K	emdecoy2262_1IS7K	1IS7K	2.29	-0.0637	0.6898
1IS7K	emdecoy2263_1IS7K	1IS7K	2.87	-0.7271	0.3196
1IS7K	emdecoy2264_1IS7K	1IS7K	2.09	-0.7271	0.3196
1IS7K	emdecoy2265_1IS7K	1IS7K	2.79	-0.5944	0.3832
1IS7K	emdecoy2266_1IS7K	1IS7K	2.75	0.5997	1.1642
1IS7K	emdecoy2267_1IS7K	1IS7K	2.56	-0.0637	0.6898
1IS7K	emdecoy2268_1IS7K	1IS7K	2.69	0.9977	1.4817
1IS7K	emdecoy2269_1IS7K	1IS7K	2.75	-0.0637	0.6898
1IS7K	emdecoy226_1IS7K	1IS7K	2.85	0.7324	1.2678
1IS7K	emdecoy2270_1IS7K	1IS7K	2.47	0.7324	1.2678
1IS7K	emdecoy2271_1IS7K	1IS7K	2.53	-0.3290	0.5267
1IS7K	emdecoy2272_1IS7K	1IS7K	2.89	0.9977	1.4817
1IS7K	emdecoy2273_1IS7K	1IS7K	2.80	0.4670	1.0630
1IS7K	emdecoy2274_1IS7K	1IS7K	1.88	-1.2578	0.1265
1IS7K	emdecoy2275_1IS7K	1IS7K	1.93	-1.2578	0.1265
1IS7K	emdecoy2276_1IS7K	1IS7K	2.36	0.0690	0.7778
1IS7K	emdecoy2277_1IS7K	1IS7K	2.43	-0.0637	0.6898
1IS7K	emdecoy2278_1IS7K	1IS7K	2.55	0.8651	1.3737
1IS7K	emdecoy2279_1IS7K	1IS7K	2.49	0.2017	0.8695
1IS7K	emdecoy227_1IS7K	1IS7K	2.32	-0.3290	0.5267
1IS7K	emdecoy2280_1IS7K	1IS7K	2.70	0.5997	1.1642
1IS7K	emdecoy2281_1IS7K	1IS7K	2.46	0.2017	0.8695
1IS7K	emdecoy2282_1IS7K	1IS7K	2.57	-0.0637	0.6898
1IS7K	emdecoy2283_1IS7K	1IS7K	2.66	0.5997	1.1642
1IS7K	emdecoy2284_1IS7K	1IS7K	2.57	1.3958	1.8157
1IS7K	emdecoy2285_1IS7K	1IS7K	2.58	1.2631	1.7029
1IS7K	emdecoy2286_1IS7K	1IS7K	2.22	-0.5944	0.3832
1IS7K	emdecoy2287_1IS7K	1IS7K	1.99	-1.1251	0.1653
1IS7K	emdecoy2288_1IS7K	1IS7K	2.24	0.0690	0.7778
1IS7K	emdecoy2289_1IS7K	1IS7K	1.96	-1.1251	0.1653
1IS7K	emdecoy228_1IS7K	1IS7K	1.87	-0.9924	0.2105
1IS7K	emdecoy2290_1IS7K	1IS7K	2.69	-0.5944	0.3832
1IS7K	emdecoy2291_1IS7K	1IS7K	2.23	-0.4617	0.4523
1IS7K	emdecoy2292_1IS7K	1IS7K	2.19	-0.9924	0.2105
1IS7K	emdecoy2293_1IS7K	1IS7K	2.73	-1.1251	0.1653
1IS7K	emdecoy2294_1IS7K	1IS7K	1.99	-1.1251	0.1653
1IS7K	emdecoy2295_1IS7K	1IS7K	2.72	-0.0637	0.6898
1IS7K	emdecoy2296_1IS7K	1IS7K	2.71	-1.1251	0.1653
1IS7K	emdecoy2297_1IS7K	1IS7K	2.04	-1.1251	0.1653
1IS7K	emdecoy2298_1IS7K	1IS7K	2.43	-0.9924	0.2105
1IS7K	emdecoy2299_1IS7K	1IS7K	2.61	-1.1251	0.1653
1IS7K	emdecoy229_1IS7K	1IS7K	3.12	1.6611	2.0451
1IS7K	emdecoy22_1IS7K	1IS7K	2.38	0.5997	1.1642
1IS7K	emdecoy2300_1IS7K	1IS7K	2.63	-0.0637	0.6898
1IS7K	emdecoy2301_1IS7K	1IS7K	2.90	1.5284	1.9298
1IS7K	emdecoy2302_1IS7K	1IS7K	2.71	-0.0637	0.6898
1IS7K	emdecoy2303_1IS7K	1IS7K	2.58	0.8651	1.3737
1IS7K	emdecoy2304_1IS7K	1IS7K	2.54	-1.3904	0.0939
1IS7K	emdecoy2305_1IS7K	1IS7K	2.59	-0.1964	0.6060
1IS7K	emdecoy2306_1IS7K	1IS7K	2.51	0.2017	0.8695
1IS7K	emdecoy2307_1IS7K	1IS7K	2.13	-1.2578	0.1265
1IS7K	emdecoy2308_1IS7K	1IS7K	2.64	0.2017	0.8695
1IS7K	emdecoy2309_1IS7K	1IS7K	3.04	-1.1251	0.1653
1IS7K	emdecoy230_1IS7K	1IS7K	2.80	0.9977	1.4817
1IS7K	emdecoy2310_1IS7K	1IS7K	2.72	1.3958	1.8157
1IS7K	emdecoy2311_1IS7K	1IS7K	2.33	-0.5944	0.3832
1IS7K	emdecoy2312_1IS7K	1IS7K	2.70	1.9265	2.2787
1IS7K	emdecoy2313_1IS7K	1IS7K	2.51	-1.1251	0.1653
1IS7K	emdecoy2314_1IS7K	1IS7K	2.59	1.1304	1.5915
1IS7K	emdecoy2315_1IS7K	1IS7K	2.55	1.6611	2.0451
1IS7K	emdecoy2316_1IS7K	1IS7K	2.95	0.7324	1.2678
1IS7K	emdecoy2317_1IS7K	1IS7K	2.63	-0.7271	0.3196
1IS7K	emdecoy2318_1IS7K	1IS7K	2.50	0.0690	0.7778
1IS7K	emdecoy2319_1IS7K	1IS7K	2.72	0.7324	1.2678
1IS7K	emdecoy231_1IS7K	1IS7K	2.74	1.1304	1.5915
1IS7K	emdecoy2320_1IS7K	1IS7K	2.58	0.0690	0.7778
1IS7K	emdecoy2321_1IS7K	1IS7K	2.65	0.3344	0.9647
1IS7K	emdecoy2322_1IS7K	1IS7K	2.46	-0.8597	0.2620
1IS7K	emdecoy2323_1IS7K	1IS7K	1.99	-1.1251	0.1653
1IS7K	emdecoy2324_1IS7K	1IS7K	2.26	-0.9924	0.2105
1IS7K	emdecoy2325_1IS7K	1IS7K	3.35	-0.8597	0.2620
1IS7K	emdecoy2326_1IS7K	1IS7K	2.43	0.7324	1.2678
1IS7K	emdecoy2327_1IS7K	1IS7K	2.62	0.3344	0.9647
1IS7K	emdecoy2328_1IS7K	1IS7K	2.92	0.4670	1.0630
1IS7K	emdecoy2329_1IS7K	1IS7K	2.85	-0.3290	0.5267
1IS7K	emdecoy232_1IS7K	1IS7K	2.96	-0.4617	0.4523
1IS7K	emdecoy2330_1IS7K	1IS7K	2.76	-0.9924	0.2105
1IS7K	emdecoy2331_1IS7K	1IS7K	2.74	-0.8597	0.2620
1IS7K	emdecoy2332_1IS7K	1IS7K	2.43	-0.5944	0.3832
1IS7K	emdecoy2333_1IS7K	1IS7K	2.33	-0.4617	0.4523
1IS7K	emdecoy2334_1IS7K	1IS7K	2.56	-0.4617	0.4523
1IS7K	emdecoy2335_1IS7K	1IS7K	2.77	-0.1964	0.6060
1IS7K	emdecoy2336_1IS7K	1IS7K	2.61	1.2631	1.7029
1IS7K	emdecoy2337_1IS7K	1IS7K	3.01	0.5997	1.1642
1IS7K	emdecoy2338_1IS7K	1IS7K	1.96	-1.1251	0.1653
1IS7K	emdecoy2339_1IS7K	1IS7K	2.28	-0.4617	0.4523
1IS7K	emdecoy233_1IS7K	1IS7K	2.56	0.7324	1.2678
1IS7K	emdecoy2340_1IS7K	1IS7K	2.56	-0.4617	0.4523
1IS7K	emdecoy2341_1IS7K	1IS7K	1.99	-1.1251	0.1653
1IS7K	emdecoy2342_1IS7K	1IS7K	2.53	0.5997	1.1642
1IS7K	emdecoy2343_1IS7K	1IS7K	2.58	1.2631	1.7029
1IS7K	emdecoy2344_1IS7K	1IS7K	2.74	1.1304	1.5915
1IS7K	emdecoy2345_1IS7K	1IS7K	3.02	0.3344	0.9647
1IS7K	emdecoy2346_1IS7K	1IS7K	2.56	0.3344	0.9647
1IS7K	emdecoy2347_1IS7K	1IS7K	2.66	1.6611	2.0451
1IS7K	emdecoy2348_1IS7K	1IS7K	2.73	0.0690	0.7778
1IS7K	emdecoy2349_1IS7K	1IS7K	2.72	0.2017	0.8695
1IS7K	emdecoy234_1IS7K	1IS7K	2.29	-0.0637	0.6898
1IS7K	emdecoy2350_1IS7K	1IS7K	3.03	-0.3290	0.5267
1IS7K	emdecoy2351_1IS7K	1IS7K	2.80	-0.3290	0.5267
1IS7K	emdecoy2352_1IS7K	1IS7K	2.89	-0.0637	0.6898
1IS7K	emdecoy2353_1IS7K	1IS7K	2.50	0.3344	0.9647
1IS7K	emdecoy2354_1IS7K	1IS7K	2.88	1.9265	2.2787
1IS7K	emdecoy2355_1IS7K	1IS7K	2.51	1.5284	1.9298
1IS7K	emdecoy2356_1IS7K	1IS7K	2.87	-0.3290	0.5267
1IS7K	emdecoy2357_1IS7K	1IS7K	2.45	-0.3290	0.5267
1IS7K	emdecoy2358_1IS7K	1IS7K	2.80	-0.1964	0.6060
1IS7K	emdecoy2359_1IS7K	1IS7K	2.70	1.5284	1.9298
1IS7K	emdecoy235_1IS7K	1IS7K	2.63	1.1304	1.5915
1IS7K	emdecoy2360_1IS7K	1IS7K	2.94	-0.7271	0.3196
1IS7K	emdecoy2361_1IS7K	1IS7K	2.93	1.6611	2.0451
1IS7K	emdecoy2362_1IS7K	1IS7K	2.31	-0.5944	0.3832
1IS7K	emdecoy2363_1IS7K	1IS7K	2.70	1.7938	2.1614
1IS7K	emdecoy2364_1IS7K	1IS7K	3.16	-0.3290	0.5267
1IS7K	emdecoy2365_1IS7K	1IS7K	2.44	-0.7271	0.3196
1IS7K	emdecoy2366_1IS7K	1IS7K	2.99	-0.9924	0.2105
1IS7K	emdecoy2367_1IS7K	1IS7K	2.61	1.3958	1.8157
1IS7K	emdecoy2368_1IS7K	1IS7K	2.66	1.6611	2.0451
1IS7K	emdecoy2369_1IS7K	1IS7K	2.25	-0.7271	0.3196
1IS7K	emdecoy236_1IS7K	1IS7K	2.23	-0.0637	0.6898
1IS7K	emdecoy2370_1IS7K	1IS7K	2.88	1.3958	1.8157
1IS7K	emdecoy2371_1IS7K	1IS7K	2.71	0.4670	1.0630
1IS7K	emdecoy2372_1IS7K	1IS7K	2.86	1.3958	1.8157
1IS7K	emdecoy2373_1IS7K	1IS7K	2.47	-0.1964	0.6060
1IS7K	emdecoy2374_1IS7K	1IS7K	2.72	0.9977	1.4817
1IS7K	emdecoy2375_1IS7K	1IS7K	2.87	0.9977	1.4817
1IS7K	emdecoy2376_1IS7K	1IS7K	2.78	-1.2578	0.1265
1IS7K	emdecoy2377_1IS7K	1IS7K	2.13	-1.1251	0.1653
1IS7K	emdecoy2378_1IS7K	1IS7K	1.88	-1.2578	0.1265
1IS7K	emdecoy2379_1IS7K	1IS7K	1.90	-1.2578	0.1265
1IS7K	emdecoy237_1IS7K	1IS7K	2.32	0.8651	1.3737
1IS7K	emdecoy2380_1IS7K	1IS7K	2.87	-0.1964	0.6060
1IS7K	emdecoy2381_1IS7K	1IS7K	2.82	-0.0637	0.6898
1IS7K	emdecoy2382_1IS7K	1IS7K	2.40	1.2631	1.7029
1IS7K	emdecoy2383_1IS7K	1IS7K	2.29	-0.1964	0.6060
1IS7K	emdecoy2384_1IS7K	1IS7K	1.98	-1.1251	0.1653
1IS7K	emdecoy2385_1IS7K	1IS7K	2.38	-0.4617	0.4523
1IS7K	emdecoy2386_1IS7K	1IS7K	2.02	-1.1251	0.1653
1IS7K	emdecoy2387_1IS7K	1IS7K	2.64	1.2631	1.7029
1IS7K	emdecoy2388_1IS7K	1IS7K	2.27	-0.8597	0.2620
1IS7K	emdecoy2389_1IS7K	1IS7K	2.68	1.5284	1.9298
1IS7K	emdecoy238_1IS7K	1IS7K	2.82	0.7324	1.2678
1IS7K	emdecoy2390_1IS7K	1IS7K	2.70	1.1304	1.5915
1IS7K	emdecoy2391_1IS7K	1IS7K	2.36	0.3344	0.9647
1IS7K	emdecoy2392_1IS7K	1IS7K	2.74	1.3958	1.8157
1IS7K	emdecoy2393_1IS7K	1IS7K	2.44	1.3958	1.8157
1IS7K	emdecoy2394_1IS7K	1IS7K	2.64	0.7324	1.2678
1IS7K	emdecoy2395_1IS7K	1IS7K	2.99	0.9977	1.4817
1IS7K	emdecoy2396_1IS7K	1IS7K	2.60	0.9977	1.4817
1IS7K	emdecoy2397_1IS7K	1IS7K	2.90	0.0690	0.7778
1IS7K	emdecoy2398_1IS7K	1IS7K	2.63	1.3958	1.8157
1IS7K	emdecoy2399_1IS7K	1IS7K	2.62	1.3958	1.8157
1IS7K	emdecoy239_1IS7K	1IS7K	2.49	-0.0637	0.6898
1IS7K	emdecoy23_1IS7K	1IS7K	2.93	-0.0637	0.6898
1IS7K	emdecoy2400_1IS7K	1IS7K	2.73	0.2017	0.8695
1IS7K	emdecoy2401_1IS7K	1IS7K	3.08	0.2017	0.8695
1IS7K	emdecoy2402_1IS7K	1IS7K	2.48	-0.4617	0.4523
1IS7K	emdecoy2403_1IS7K	1IS7K	2.78	1.9265	2.2787
1IS7K	emdecoy2404_1IS7K	1IS7K	2.44	0.2017	0.8695
1IS7K	emdecoy2405_1IS7K	1IS7K	2.88	-0.3290	0.5267
1IS7K	emdecoy2406_1IS7K	1IS7K	3.00	1.6611	2.0451
1IS7K	emdecoy2407_1IS7K	1IS7K	2.81	1.3958	1.8157
1IS7K	emdecoy2408_1IS7K	1IS7K	2.75	1.3958	1.8157
1IS7K	emdecoy2409_1IS7K	1IS7K	2.54	-0.1964	0.6060
1IS7K	emdecoy240_1IS7K	1IS7K	2.68	0.9977	1.4817
1IS7K	emdecoy2410_1IS7K	1IS7K	2.30	-0.9924	0.2105
1IS7K	emdecoy2411_1IS7K	1IS7K	2.08	-1.1251	0.1653
1IS7K	emdecoy2412_1IS7K	1IS7K	2.74	-0.3290	0.5267
1IS7K	emdecoy2413_1IS7K	1IS7K	2.12	-0.8597	0.2620
1IS7K	emdecoy2414_1IS7K	1IS7K	2.26	-0.7271	0.3196
1IS7K	emdecoy2415_1IS7K	1IS7K	2.01	-1.1251	0.1653
1IS7K	emdecoy2416_1IS7K	1IS7K	1.90	-0.8597	0.2620
1IS7K	emdecoy2417_1IS7K	1IS7K	2.08	-1.1251	0.1653
1IS7K	emdecoy2418_1IS7K	1IS7K	2.29	-0.7271	0.3196
1IS7K	emdecoy2419_1IS7K	1IS7K	2.88	1.7938	2.1614
1IS7K	emdecoy241_1IS7K	1IS7K	2.94	0.8651	1.3737
1IS7K	emdecoy2420_1IS7K	1IS7K	1.78	-0.9924	0.2105
1IS7K	emdecoy2421_1IS7K	1IS7K	2.79	-1.3904	0.0939
1IS7K	emdecoy2422_1IS7K	1IS7K	2.23	-1.3904	0.0939
1IS7K	emdecoy2423_1IS7K	1IS7K	2.79	1.1304	1.5915
1IS7K	emdecoy2424_1IS7K	1IS7K	2.81	1.3958	1.8157
1IS7K	emdecoy2425_1IS7K	1IS7K	2.81	0.0690	0.7778
1IS7K	emdecoy2426_1IS7K	1IS7K	2.83	-1.3904	0.0939
1IS7K	emdecoy2427_1IS7K	1IS7K	2.77	-0.0637	0.6898
1IS7K	emdecoy2428_1IS7K	1IS7K	2.69	0.2017	0.8695
1IS7K	emdecoy2429_1IS7K	1IS7K	2.86	-0.1964	0.6060
1IS7K	emdecoy242_1IS7K	1IS7K	2.42	0.3344	0.9647
1IS7K	emdecoy2430_1IS7K	1IS7K	1.90	-1.1251	0.1653
1IS7K	emdecoy2431_1IS7K	1IS7K	2.49	1.5284	1.9298
1IS7K	emdecoy2432_1IS7K	1IS7K	3.09	-0.0637	0.6898
1IS7K	emdecoy2433_1IS7K	1IS7K	2.29	-0.9924	0.2105
1IS7K	emdecoy2434_1IS7K	1IS7K	2.67	-0.0637	0.6898
1IS7K	emdecoy2435_1IS7K	1IS7K	2.92	0.7324	1.2678
1IS7K	emdecoy2436_1IS7K	1IS7K	1.85	-0.9924	0.2105
1IS7K	emdecoy2437_1IS7K	1IS7K	2.37	-0.4617	0.4523
1IS7K	emdecoy2438_1IS7K	1IS7K	2.58	1.1304	1.5915
1IS7K	emdecoy2439_1IS7K	1IS7K	2.98	0.3344	0.9647
1IS7K	emdecoy243_1IS7K	1IS7K	2.37	-0.1964	0.6060
1IS7K	emdecoy2440_1IS7K	1IS7K	2.01	-1.1251	0.1653
1IS7K	emdecoy2441_1IS7K	1IS7K	2.93	-0.0637	0.6898
1IS7K	emdecoy2442_1IS7K	1IS7K	2.87	-0.1964	0.6060
1IS7K	emdecoy2443_1IS7K	1IS7K	2.58	0.8651	1.3737
1IS7K	emdecoy2444_1IS7K	1IS7K	3.10	0.9977	1.4817
1IS7K	emdecoy2445_1IS7K	1IS7K	2.65	0.9977	1.4817
1IS7K	emdecoy2446_1IS7K	1IS7K	2.82	-0.1964	0.6060
1IS7K	emdecoy2447_1IS7K	1IS7K	2.70	1.1304	1.5915
1IS7K	emdecoy2448_1IS7K	1IS7K	2.52	0.0690	0.7778
1IS7K	emdecoy2449_1IS7K	1IS7K	2.66	0.9977	1.4817
1IS7K	emdecoy244_1IS7K	1IS7K	2.78	0.4670	1.0630
1IS7K	emdecoy2450_1IS7K	1IS7K	2.72	-0.5944	0.3832
1IS7K	emdecoy2451_1IS7K	1IS7K	2.77	0.0690	0.7778
1IS7K	emdecoy2452_1IS7K	1IS7K	2.70	0.0690	0.7778
1IS7K	emdecoy2453_1IS7K	1IS7K	2.91	-0.1964	0.6060
1IS7K	emdecoy2454_1IS7K	1IS7K	2.54	-0.3290	0.5267
1IS7K	emdecoy2455_1IS7K	1IS7K	2.39	0.2017	0.8695
1IS7K	emdecoy2456_1IS7K	1IS7K	2.47	-0.0637	0.6898
1IS7K	emdecoy2457_1IS7K	1IS7K	2.73	0.2017	0.8695
1IS7K	emdecoy2458_1IS7K	1IS7K	2.31	-0.9924	0.2105
1IS7K	emdecoy2459_1IS7K	1IS7K	3.09	-0.0637	0.6898
1IS7K	emdecoy245_1IS7K	1IS7K	2.40	-0.0637	0.6898
1IS7K	emdecoy2460_1IS7K	1IS7K	2.61	-0.1964	0.6060
1IS7K	emdecoy2461_1IS7K	1IS7K	2.63	-1.5231	0.0674
1IS7K	emdecoy2462_1IS7K	1IS7K	2.23	-0.8597	0.2620
1IS7K	emdecoy2463_1IS7K	1IS7K	1.95	-1.2578	0.1265
1IS7K	emdecoy2464_1IS7K	1IS7K	2.07	-1.1251	0.1653
1IS7K	emdecoy2465_1IS7K	1IS7K	2.21	-0.9924	0.2105
1IS7K	emdecoy2466_1IS7K	1IS7K	1.92	-1.1251	0.1653
1IS7K	emdecoy2467_1IS7K	1IS7K	2.17	-1.3904	0.0939
1IS7K	emdecoy2468_1IS7K	1IS7K	2.06	-1.1251	0.1653
1IS7K	emdecoy2469_1IS7K	1IS7K	2.10	-1.1251	0.1653
1IS7K	emdecoy246_1IS7K	1IS7K	2.51	0.4670	1.0630
1IS7K	emdecoy2470_1IS7K	1IS7K	1.99	-1.2578	0.1265
1IS7K	emdecoy2471_1IS7K	1IS7K	2.55	0.3344	0.9647
1IS7K	emdecoy2472_1IS7K	1IS7K	2.06	-1.1251	0.1653
1IS7K	emdecoy2473_1IS7K	1IS7K	2.70	-1.5231	0.0674
1IS7K	emdecoy2474_1IS7K	1IS7K	2.83	0.0690	0.7778
1IS7K	emdecoy2475_1IS7K	1IS7K	2.78	1.1304	1.5915
1IS7K	emdecoy2476_1IS7K	1IS7K	2.94	1.7938	2.1614
1IS7K	emdecoy2477_1IS7K	1IS7K	2.63	1.6611	2.0451
1IS7K	emdecoy2478_1IS7K	1IS7K	2.76	-1.3904	0.0939
1IS7K	emdecoy2479_1IS7K	1IS7K	2.52	1.3958	1.8157
1IS7K	emdecoy247_1IS7K	1IS7K	2.94	0.9977	1.4817
1IS7K	emdecoy2480_1IS7K	1IS7K	2.62	0.2017	0.8695
1IS7K	emdecoy2481_1IS7K	1IS7K	2.58	-1.1251	0.1653
1IS7K	emdecoy2482_1IS7K	1IS7K	1.95	-1.1251	0.1653
1IS7K	emdecoy2483_1IS7K	1IS7K	2.58	-1.1251	0.1653
1IS7K	emdecoy2484_1IS7K	1IS7K	2.56	-0.9924	0.2105
1IS7K	emdecoy2485_1IS7K	1IS7K	2.50	-1.2578	0.1265
1IS7K	emdecoy2486_1IS7K	1IS7K	2.62	1.6611	2.0451
1IS7K	emdecoy2487_1IS7K	1IS7K	1.81	-0.9924	0.2105
1IS7K	emdecoy2488_1IS7K	1IS7K	2.91	-0.1964	0.6060
1IS7K	emdecoy2489_1IS7K	1IS7K	2.87	-0.0637	0.6898
1IS7K	emdecoy248_1IS7K	1IS7K	2.72	-0.9924	0.2105
1IS7K	emdecoy2490_1IS7K	1IS7K	2.80	-0.1964	0.6060
1IS7K	emdecoy2491_1IS7K	1IS7K	2.59	1.1304	1.5915
1IS7K	emdecoy2492_1IS7K	1IS7K	3.05	0.8651	1.3737
1IS7K	emdecoy2493_1IS7K	1IS7K	2.96	0.2017	0.8695
1IS7K	emdecoy2494_1IS7K	1IS7K	2.92	-0.0637	0.6898
1IS7K	emdecoy2495_1IS7K	1IS7K	2.87	0.2017	0.8695
1IS7K	emdecoy2496_1IS7K	1IS7K	2.57	0.9977	1.4817
1IS7K	emdecoy2497_1IS7K	1IS7K	2.26	-0.0637	0.6898
1IS7K	emdecoy2498_1IS7K	1IS7K	2.66	0.9977	1.4817
1IS7K	emdecoy2499_1IS7K	1IS7K	2.86	1.1304	1.5915
1IS7K	emdecoy249_1IS7K	1IS7K	2.59	0.7324	1.2678
1IS7K	emdecoy24_1IS7K	1IS7K	2.66	0.7324	1.2678
1IS7K	emdecoy2500_1IS7K	1IS7K	2.78	-0.0637	0.6898
1IS7K	emdecoy2501_1IS7K	1IS7K	2.15	-0.5944	0.3832
1IS7K	emdecoy2502_1IS7K	1IS7K	2.70	-0.4617	0.4523
1IS7K	emdecoy2503_1IS7K	1IS7K	3.05	0.0690	0.7778
1IS7K	emdecoy2504_1IS7K	1IS7K	2.76	-0.3290	0.5267
1IS7K	emdecoy2505_1IS7K	1IS7K	2.04	-1.1251	0.1653
1IS7K	emdecoy2506_1IS7K	1IS7K	2.61	-0.4617	0.4523
1IS7K	emdecoy2507_1IS7K	1IS7K	2.75	-0.3290	0.5267
1IS7K	emdecoy2508_1IS7K	1IS7K	2.65	-0.4617	0.4523
1IS7K	emdecoy2509_1IS7K	1IS7K	2.44	1.3958	1.8157
1IS7K	emdecoy250_1IS7K	1IS7K	2.55	1.3958	1.8157
1IS7K	emdecoy2510_1IS7K	1IS7K	3.17	-0.3290	0.5267
1IS7K	emdecoy2511_1IS7K	1IS7K	2.45	-0.3290	0.5267
1IS7K	emdecoy2512_1IS7K	1IS7K	2.23	-0.7271	0.3196
1IS7K	emdecoy2513_1IS7K	1IS7K	2.72	-0.3290	0.5267
1IS7K	emdecoy2514_1IS7K	1IS7K	2.39	1.6611	2.0451
1IS7K	emdecoy2515_1IS7K	1IS7K	2.56	1.7938	2.1614
1IS7K	emdecoy2516_1IS7K	1IS7K	2.61	1.6611	2.0451
1IS7K	emdecoy2517_1IS7K	1IS7K	3.04	1.6611	2.0451
1IS7K	emdecoy2518_1IS7K	1IS7K	2.75	1.5284	1.9298
1IS7K	emdecoy2519_1IS7K	1IS7K	2.98	0.3344	0.9647
1IS7K	emdecoy251_1IS7K	1IS7K	2.44	1.1304	1.5915
1IS7K	emdecoy2520_1IS7K	1IS7K	3.06	0.5997	1.1642
1IS7K	emdecoy2521_1IS7K	1IS7K	2.71	0.5997	1.1642
1IS7K	emdecoy2522_1IS7K	1IS7K	2.48	-0.4617	0.4523
1IS7K	emdecoy2523_1IS7K	1IS7K	2.67	-0.1964	0.6060
1IS7K	emdecoy2524_1IS7K	1IS7K	2.38	0.0690	0.7778
1IS7K	emdecoy2525_1IS7K	1IS7K	2.81	0.7324	1.2678
1IS7K	emdecoy2526_1IS7K	1IS7K	3.02	0.4670	1.0630
1IS7K	emdecoy2527_1IS7K	1IS7K	2.82	1.5284	1.9298
1IS7K	emdecoy2528_1IS7K	1IS7K	2.75	-0.5944	0.3832
1IS7K	emdecoy2529_1IS7K	1IS7K	2.21	-0.3290	0.5267
1IS7K	emdecoy252_1IS7K	1IS7K	2.28	-1.2578	0.1265
1IS7K	emdecoy2530_1IS7K	1IS7K	2.16	-0.3290	0.5267
1IS7K	emdecoy2531_1IS7K	1IS7K	2.88	1.2631	1.7029
1IS7K	emdecoy2532_1IS7K	1IS7K	2.61	-0.3290	0.5267
1IS7K	emdecoy2533_1IS7K	1IS7K	2.39	-0.3290	0.5267
1IS7K	emdecoy2534_1IS7K	1IS7K	2.43	-1.5231	0.0674
1IS7K	emdecoy2535_1IS7K	1IS7K	2.74	1.3958	1.8157
1IS7K	emdecoy2536_1IS7K	1IS7K	3.05	0.2017	0.8695
1IS7K	emdecoy2537_1IS7K	1IS7K	2.75	0.4670	1.0630
1IS7K	emdecoy2538_1IS7K	1IS7K	2.61	0.4670	1.0630
1IS7K	emdecoy2539_1IS7K	1IS7K	2.77	-0.4617	0.4523
1IS7K	emdecoy253_1IS7K	1IS7K	2.81	1.7938	2.1614
1IS7K	emdecoy2540_1IS7K	1IS7K	2.57	-0.1964	0.6060
1IS7K	emdecoy2541_1IS7K	1IS7K	2.83	-1.2578	0.1265
1IS7K	emdecoy2542_1IS7K	1IS7K	2.91	0.2017	0.8695
1IS7K	emdecoy2543_1IS7K	1IS7K	2.63	-0.0637	0.6898
1IS7K	emdecoy2544_1IS7K	1IS7K	2.15	-1.2578	0.1265
1IS7K	emdecoy2545_1IS7K	1IS7K	2.53	-1.2578	0.1265
1IS7K	emdecoy2546_1IS7K	1IS7K	2.57	1.6611	2.0451
1IS7K	emdecoy2547_1IS7K	1IS7K	3.03	1.5284	1.9298
1IS7K	emdecoy2548_1IS7K	1IS7K	3.11	1.2631	1.7029
1IS7K	emdecoy2549_1IS7K	1IS7K	2.45	-1.3904	0.0939
1IS7K	emdecoy254_1IS7K	1IS7K	2.48	-0.5944	0.3832
1IS7K	emdecoy2550_1IS7K	1IS7K	2.37	-1.2578	0.1265
1IS7K	emdecoy2551_1IS7K	1IS7K	2.26	-1.3904	0.0939
1IS7K	emdecoy2552_1IS7K	1IS7K	2.02	-0.7271	0.3196
1IS7K	emdecoy2553_1IS7K	1IS7K	2.43	-0.4617	0.4523
1IS7K	emdecoy2554_1IS7K	1IS7K	3.05	-0.7271	0.3196
1IS7K	emdecoy2555_1IS7K	1IS7K	2.88	0.2017	0.8695
1IS7K	emdecoy2556_1IS7K	1IS7K	2.45	0.5997	1.1642
1IS7K	emdecoy2557_1IS7K	1IS7K	2.84	-0.0637	0.6898
1IS7K	emdecoy2558_1IS7K	1IS7K	2.51	0.5997	1.1642
1IS7K	emdecoy2559_1IS7K	1IS7K	2.16	0.2017	0.8695
1IS7K	emdecoy255_1IS7K	1IS7K	2.45	-0.7271	0.3196
1IS7K	emdecoy2560_1IS7K	1IS7K	2.78	-0.7271	0.3196
1IS7K	emdecoy2561_1IS7K	1IS7K	2.27	1.6611	2.0451
1IS7K	emdecoy2562_1IS7K	1IS7K	3.10	0.0690	0.7778
1IS7K	emdecoy2563_1IS7K	1IS7K	2.62	-0.1964	0.6060
1IS7K	emdecoy2564_1IS7K	1IS7K	2.67	0.3344	0.9647
1IS7K	emdecoy2565_1IS7K	1IS7K	2.83	-0.0637	0.6898
1IS7K	emdecoy2566_1IS7K	1IS7K	2.53	-0.3290	0.5267
1IS7K	emdecoy2567_1IS7K	1IS7K	2.83	0.3344	0.9647
1IS7K	emdecoy2568_1IS7K	1IS7K	2.00	-0.3290	0.5267
1IS7K	emdecoy2569_1IS7K	1IS7K	3.03	0.5997	1.1642
1IS7K	emdecoy256_1IS7K	1IS7K	2.22	-1.3904	0.0939
1IS7K	emdecoy2570_1IS7K	1IS7K	2.62	0.0690	0.7778
1IS7K	emdecoy2571_1IS7K	1IS7K	2.70	0.2017	0.8695
1IS7K	emdecoy2572_1IS7K	1IS7K	2.84	-0.4617	0.4523
1IS7K	emdecoy2573_1IS7K	1IS7K	2.32	-0.3290	0.5267
1IS7K	emdecoy2574_1IS7K	1IS7K	2.73	1.1304	1.5915
1IS7K	emdecoy2575_1IS7K	1IS7K	2.18	-0.3290	0.5267
1IS7K	emdecoy2576_1IS7K	1IS7K	2.72	0.9977	1.4817
1IS7K	emdecoy2577_1IS7K	1IS7K	2.55	-0.4617	0.4523
1IS7K	emdecoy2578_1IS7K	1IS7K	2.69	-0.4617	0.4523
1IS7K	emdecoy2579_1IS7K	1IS7K	2.97	0.4670	1.0630
1IS7K	emdecoy257_1IS7K	1IS7K	2.65	0.2017	0.8695
1IS7K	emdecoy2580_1IS7K	1IS7K	2.82	-0.3290	0.5267
1IS7K	emdecoy2581_1IS7K	1IS7K	2.65	0.0690	0.7778
1IS7K	emdecoy2582_1IS7K	1IS7K	2.60	-0.0637	0.6898
1IS7K	emdecoy2583_1IS7K	1IS7K	2.37	-1.5231	0.0674
1IS7K	emdecoy2584_1IS7K	1IS7K	2.24	-0.0637	0.6898
1IS7K	emdecoy2585_1IS7K	1IS7K	2.22	-0.4617	0.4523
1IS7K	emdecoy2586_1IS7K	1IS7K	3.03	1.5284	1.9298
1IS7K	emdecoy2587_1IS7K	1IS7K	2.38	-1.5231	0.0674
1IS7K	emdecoy2588_1IS7K	1IS7K	2.77	-0.0637	0.6898
1IS7K	emdecoy2589_1IS7K	1IS7K	2.59	-1.5231	0.0674
1IS7K	emdecoy258_1IS7K	1IS7K	2.23	-0.3290	0.5267
1IS7K	emdecoy2590_1IS7K	1IS7K	2.38	-1.5231	0.0674
1IS7K	emdecoy2591_1IS7K	1IS7K	2.48	0.4670	1.0630
1IS7K	emdecoy2592_1IS7K	1IS7K	2.86	-0.3290	0.5267
1IS7K	emdecoy2593_1IS7K	1IS7K	3.01	-1.6558	0.0465
1IS7K	emdecoy2594_1IS7K	1IS7K	3.15	0.2017	0.8695
1IS7K	emdecoy2595_1IS7K	1IS7K	2.67	0.0690	0.7778
1IS7K	emdecoy2596_1IS7K	1IS7K	2.92	1.2631	1.7029
1IS7K	emdecoy2597_1IS7K	1IS7K	3.19	1.1304	1.5915
1IS7K	emdecoy2598_1IS7K	1IS7K	2.93	1.3958	1.8157
1IS7K	emdecoy2599_1IS7K	1IS7K	2.49	-0.0637	0.6898
1IS7K	emdecoy259_1IS7K	1IS7K	2.97	0.2017	0.8695
1IS7K	emdecoy25_1IS7K	1IS7K	2.39	0.5997	1.1642
1IS7K	emdecoy2600_1IS7K	1IS7K	2.58	0.9977	1.4817
1IS7K	emdecoy2601_1IS7K	1IS7K	2.99	-1.1251	0.1653
1IS7K	emdecoy2602_1IS7K	1IS7K	2.36	0.2017	0.8695
1IS7K	emdecoy2603_1IS7K	1IS7K	2.43	-0.4617	0.4523
1IS7K	emdecoy2604_1IS7K	1IS7K	2.44	0.3344	0.9647
1IS7K	emdecoy2605_1IS7K	1IS7K	2.96	0.2017	0.8695
1IS7K	emdecoy2606_1IS7K	1IS7K	2.20	-0.9924	0.2105
1IS7K	emdecoy2607_1IS7K	1IS7K	2.28	0.3344	0.9647
1IS7K	emdecoy2608_1IS7K	1IS7K	2.54	1.6611	2.0451
1IS7K	emdecoy2609_1IS7K	1IS7K	2.39	1.6611	2.0451
1IS7K	emdecoy260_1IS7K	1IS7K	2.76	0.0690	0.7778
1IS7K	emdecoy2610_1IS7K	1IS7K	2.38	1.5284	1.9298
1IS7K	emdecoy2611_1IS7K	1IS7K	2.54	-0.1964	0.6060
1IS7K	emdecoy2612_1IS7K	1IS7K	2.47	-1.1251	0.1653
1IS7K	emdecoy2613_1IS7K	1IS7K	2.54	0.2017	0.8695
1IS7K	emdecoy2614_1IS7K	1IS7K	2.59	-0.4617	0.4523
1IS7K	emdecoy2615_1IS7K	1IS7K	3.10	-0.0637	0.6898
1IS7K	emdecoy2616_1IS7K	1IS7K	2.63	0.0690	0.7778
1IS7K	emdecoy2617_1IS7K	1IS7K	2.09	-0.1964	0.6060
1IS7K	emdecoy2618_1IS7K	1IS7K	3.03	0.3344	0.9647
1IS7K	emdecoy2619_1IS7K	1IS7K	2.60	-0.0637	0.6898
1IS7K	emdecoy261_1IS7K	1IS7K	2.39	0.4670	1.0630
1IS7K	emdecoy2620_1IS7K	1IS7K	2.46	1.3958	1.8157
1IS7K	emdecoy2621_1IS7K	1IS7K	2.68	-0.1964	0.6060
1IS7K	emdecoy2622_1IS7K	1IS7K	2.74	0.2017	0.8695
1IS7K	emdecoy2623_1IS7K	1IS7K	3.00	2.0592	2.3967
1IS7K	emdecoy2624_1IS7K	1IS7K	3.10	-0.7271	0.3196
1IS7K	emdecoy2625_1IS7K	1IS7K	3.02	1.3958	1.8157
1IS7K	emdecoy2626_1IS7K	1IS7K	2.32	-0.4617	0.4523
1IS7K	emdecoy2627_1IS7K	1IS7K	2.78	0.5997	1.1642
1IS7K	emdecoy2628_1IS7K	1IS7K	2.71	1.5284	1.9298
1IS7K	emdecoy2629_1IS7K	1IS7K	2.56	-0.3290	0.5267
1IS7K	emdecoy262_1IS7K	1IS7K	2.17	-0.4617	0.4523
1IS7K	emdecoy2630_1IS7K	1IS7K	2.89	-0.1964	0.6060
1IS7K	emdecoy2631_1IS7K	1IS7K	2.85	-0.5944	0.3832
1IS7K	emdecoy2632_1IS7K	1IS7K	2.67	0.0690	0.7778
1IS7K	emdecoy2633_1IS7K	1IS7K	2.32	0.0690	0.7778
1IS7K	emdecoy2634_1IS7K	1IS7K	2.58	-0.1964	0.6060
1IS7K	emdecoy2635_1IS7K	1IS7K	3.15	-0.5944	0.3832
1IS7K	emdecoy2636_1IS7K	1IS7K	2.58	-1.5231	0.0674
1IS7K	emdecoy2637_1IS7K	1IS7K	2.53	0.2017	0.8695
1IS7K	emdecoy2638_1IS7K	1IS7K	2.82	-1.3904	0.0939
1IS7K	emdecoy2639_1IS7K	1IS7K	2.43	-0.3290	0.5267
1IS7K	emdecoy263_1IS7K	1IS7K	2.76	0.5997	1.1642
1IS7K	emdecoy2640_1IS7K	1IS7K	2.50	1.5284	1.9298
1IS7K	emdecoy2641_1IS7K	1IS7K	2.80	0.3344	0.9647
1IS7K	emdecoy2642_1IS7K	1IS7K	2.70	1.3958	1.8157
1IS7K	emdecoy2643_1IS7K	1IS7K	2.71	2.0592	2.3967
1IS7K	emdecoy2644_1IS7K	1IS7K	2.16	-0.9924	0.2105
1IS7K	emdecoy2645_1IS7K	1IS7K	2.43	1.5284	1.9298
1IS7K	emdecoy2646_1IS7K	1IS7K	2.91	0.4670	1.0630
1IS7K	emdecoy2647_1IS7K	1IS7K	2.87	-0.1964	0.6060
1IS7K	emdecoy2648_1IS7K	1IS7K	2.68	-0.1964	0.6060
1IS7K	emdecoy2649_1IS7K	1IS7K	2.65	-0.0637	0.6898
1IS7K	emdecoy264_1IS7K	1IS7K	2.26	-1.1251	0.1653
1IS7K	emdecoy2650_1IS7K	1IS7K	2.26	0.5997	1.1642
1IS7K	emdecoy2651_1IS7K	1IS7K	2.41	0.3344	0.9647
1IS7K	emdecoy2652_1IS7K	1IS7K	2.49	-0.3290	0.5267
1IS7K	emdecoy2653_1IS7K	1IS7K	2.52	0.2017	0.8695
1IS7K	emdecoy2654_1IS7K	1IS7K	2.72	-0.5944	0.3832
1IS7K	emdecoy2655_1IS7K	1IS7K	2.89	-0.1964	0.6060
1IS7K	emdecoy2656_1IS7K	1IS7K	2.58	-0.5944	0.3832
1IS7K	emdecoy2657_1IS7K	1IS7K	2.43	-0.4617	0.4523
1IS7K	emdecoy2658_1IS7K	1IS7K	2.83	-0.7271	0.3196
1IS7K	emdecoy2659_1IS7K	1IS7K	2.61	0.8651	1.3737
1IS7K	emdecoy265_1IS7K	1IS7K	2.57	-0.3290	0.5267
1IS7K	emdecoy2660_1IS7K	1IS7K	2.42	-0.4617	0.4523
1IS7K	emdecoy2661_1IS7K	1IS7K	2.28	-0.9924	0.2105
1IS7K	emdecoy2662_1IS7K	1IS7K	2.53	1.6611	2.0451
1IS7K	emdecoy2663_1IS7K	1IS7K	2.61	1.5284	1.9298
1IS7K	emdecoy2664_1IS7K	1IS7K	2.77	-0.5944	0.3832
1IS7K	emdecoy2665_1IS7K	1IS7K	2.45	-0.4617	0.4523
1IS7K	emdecoy2666_1IS7K	1IS7K	2.53	2.5899	2.8751
1IS7K	emdecoy2667_1IS7K	1IS7K	2.25	-0.7271	0.3196
1IS7K	emdecoy2668_1IS7K	1IS7K	2.92	-0.3290	0.5267
1IS7K	emdecoy2669_1IS7K	1IS7K	2.37	1.2631	1.7029
1IS7K	emdecoy266_1IS7K	1IS7K	1.88	-1.1251	0.1653
1IS7K	emdecoy2670_1IS7K	1IS7K	2.52	-0.4617	0.4523
1IS7K	emdecoy2671_1IS7K	1IS7K	2.68	1.2631	1.7029
1IS7K	emdecoy2672_1IS7K	1IS7K	2.30	0.9977	1.4817
1IS7K	emdecoy2673_1IS7K	1IS7K	2.72	-0.5944	0.3832
1IS7K	emdecoy2674_1IS7K	1IS7K	2.50	-0.4617	0.4523
1IS7K	emdecoy2675_1IS7K	1IS7K	2.65	0.4670	1.0630
1IS7K	emdecoy2676_1IS7K	1IS7K	2.44	-0.7271	0.3196
1IS7K	emdecoy2677_1IS7K	1IS7K	2.13	-0.3290	0.5267
1IS7K	emdecoy2678_1IS7K	1IS7K	2.64	-0.0637	0.6898
1IS7K	emdecoy2679_1IS7K	1IS7K	2.17	-1.3904	0.0939
1IS7K	emdecoy267_1IS7K	1IS7K	2.34	-0.0637	0.6898
1IS7K	emdecoy2680_1IS7K	1IS7K	2.66	1.7938	2.1614
1IS7K	emdecoy2681_1IS7K	1IS7K	2.41	-1.5231	0.0674
1IS7K	emdecoy2682_1IS7K	1IS7K	2.46	-1.5231	0.0674
1IS7K	emdecoy2683_1IS7K	1IS7K	2.41	1.3958	1.8157
1IS7K	emdecoy2684_1IS7K	1IS7K	2.42	1.3958	1.8157
1IS7K	emdecoy2685_1IS7K	1IS7K	2.47	-1.5231	0.0674
1IS7K	emdecoy2686_1IS7K	1IS7K	2.70	-0.8597	0.2620
1IS7K	emdecoy2687_1IS7K	1IS7K	2.53	1.5284	1.9298
1IS7K	emdecoy2688_1IS7K	1IS7K	2.79	0.2017	0.8695
1IS7K	emdecoy2689_1IS7K	1IS7K	2.49	1.3958	1.8157
1IS7K	emdecoy268_1IS7K	1IS7K	2.94	1.2631	1.7029
1IS7K	emdecoy2690_1IS7K	1IS7K	2.64	0.7324	1.2678
1IS7K	emdecoy2691_1IS7K	1IS7K	2.89	1.7938	2.1614
1IS7K	emdecoy2692_1IS7K	1IS7K	3.00	0.3344	0.9647
1IS7K	emdecoy2693_1IS7K	1IS7K	2.68	-0.3290	0.5267
1IS7K	emdecoy2694_1IS7K	1IS7K	2.81	1.6611	2.0451
1IS7K	emdecoy2695_1IS7K	1IS7K	2.32	-0.9924	0.2105
1IS7K	emdecoy2696_1IS7K	1IS7K	2.68	2.4572	2.7547
1IS7K	emdecoy2697_1IS7K	1IS7K	2.74	-0.1964	0.6060
1IS7K	emdecoy2698_1IS7K	1IS7K	2.79	0.3344	0.9647
1IS7K	emdecoy2699_1IS7K	1IS7K	3.20	1.3958	1.8157
1IS7K	emdecoy269_1IS7K	1IS7K	2.73	0.2017	0.8695
1IS7K	emdecoy26_1IS7K	1IS7K	2.89	0.0690	0.7778
1IS7K	emdecoy2700_1IS7K	1IS7K	2.94	0.4670	1.0630
1IS7K	emdecoy2701_1IS7K	1IS7K	2.48	1.2631	1.7029
1IS7K	emdecoy2702_1IS7K	1IS7K	2.51	1.3958	1.8157
1IS7K	emdecoy2703_1IS7K	1IS7K	2.81	1.5284	1.9298
1IS7K	emdecoy2704_1IS7K	1IS7K	2.50	0.2017	0.8695
1IS7K	emdecoy2705_1IS7K	1IS7K	2.62	-0.5944	0.3832
1IS7K	emdecoy2706_1IS7K	1IS7K	2.61	-0.4617	0.4523
1IS7K	emdecoy2707_1IS7K	1IS7K	2.57	-0.3290	0.5267
1IS7K	emdecoy2708_1IS7K	1IS7K	2.53	0.0690	0.7778
1IS7K	emdecoy2709_1IS7K	1IS7K	2.71	0.3344	0.9647
1IS7K	emdecoy270_1IS7K	1IS7K	2.52	1.1304	1.5915
1IS7K	emdecoy2710_1IS7K	1IS7K	2.46	0.4670	1.0630
1IS7K	emdecoy2711_1IS7K	1IS7K	2.59	0.8651	1.3737
1IS7K	emdecoy2712_1IS7K	1IS7K	2.51	0.2017	0.8695
1IS7K	emdecoy2713_1IS7K	1IS7K	2.69	0.5997	1.1642
1IS7K	emdecoy2714_1IS7K	1IS7K	2.32	-1.3904	0.0939
1IS7K	emdecoy2715_1IS7K	1IS7K	2.53	-0.4617	0.4523
1IS7K	emdecoy2716_1IS7K	1IS7K	2.71	-0.1964	0.6060
1IS7K	emdecoy2717_1IS7K	1IS7K	2.83	-0.0637	0.6898
1IS7K	emdecoy2718_1IS7K	1IS7K	2.64	-0.5944	0.3832
1IS7K	emdecoy2719_1IS7K	1IS7K	2.70	2.3245	2.6348
1IS7K	emdecoy271_1IS7K	1IS7K	2.59	-0.0637	0.6898
1IS7K	emdecoy2720_1IS7K	1IS7K	2.91	-0.3290	0.5267
1IS7K	emdecoy2721_1IS7K	1IS7K	2.44	-0.0637	0.6898
1IS7K	emdecoy2722_1IS7K	1IS7K	2.80	-0.3290	0.5267
1IS7K	emdecoy2723_1IS7K	1IS7K	2.62	0.8651	1.3737
1IS7K	emdecoy2724_1IS7K	1IS7K	2.83	-0.4617	0.4523
1IS7K	emdecoy2725_1IS7K	1IS7K	2.72	-0.0637	0.6898
1IS7K	emdecoy2726_1IS7K	1IS7K	2.48	0.2017	0.8695
1IS7K	emdecoy2727_1IS7K	1IS7K	2.82	0.0690	0.7778
1IS7K	emdecoy2728_1IS7K	1IS7K	2.93	-1.2578	0.1265
1IS7K	emdecoy2729_1IS7K	1IS7K	2.50	1.5284	1.9298
1IS7K	emdecoy272_1IS7K	1IS7K	2.76	0.2017	0.8695
1IS7K	emdecoy2730_1IS7K	1IS7K	2.27	-1.5231	0.0674
1IS7K	emdecoy2731_1IS7K	1IS7K	2.68	1.1304	1.5915
1IS7K	emdecoy2732_1IS7K	1IS7K	2.61	1.2631	1.7029
1IS7K	emdecoy2733_1IS7K	1IS7K	3.16	-0.5944	0.3832
1IS7K	emdecoy2734_1IS7K	1IS7K	2.78	1.5284	1.9298
1IS7K	emdecoy2735_1IS7K	1IS7K	2.45	1.3958	1.8157
1IS7K	emdecoy2736_1IS7K	1IS7K	2.60	1.5284	1.9298
1IS7K	emdecoy2737_1IS7K	1IS7K	2.85	0.3344	0.9647
1IS7K	emdecoy2738_1IS7K	1IS7K	2.58	1.6611	2.0451
1IS7K	emdecoy2739_1IS7K	1IS7K	2.75	0.0690	0.7778
1IS7K	emdecoy273_1IS7K	1IS7K	2.15	0.5997	1.1642
1IS7K	emdecoy2740_1IS7K	1IS7K	2.56	0.5997	1.1642
1IS7K	emdecoy2741_1IS7K	1IS7K	2.66	0.4670	1.0630
1IS7K	emdecoy2742_1IS7K	1IS7K	2.80	0.5997	1.1642
1IS7K	emdecoy2743_1IS7K	1IS7K	2.40	-0.1964	0.6060
1IS7K	emdecoy2744_1IS7K	1IS7K	2.82	2.0592	2.3967
1IS7K	emdecoy2745_1IS7K	1IS7K	2.10	-0.1964	0.6060
1IS7K	emdecoy2746_1IS7K	1IS7K	2.88	-0.0637	0.6898
1IS7K	emdecoy2747_1IS7K	1IS7K	2.77	1.6611	2.0451
1IS7K	emdecoy2748_1IS7K	1IS7K	2.76	0.2017	0.8695
1IS7K	emdecoy2749_1IS7K	1IS7K	2.53	-0.8597	0.2620
1IS7K	emdecoy274_1IS7K	1IS7K	2.77	0.8651	1.3737
1IS7K	emdecoy2750_1IS7K	1IS7K	2.53	0.9977	1.4817
1IS7K	emdecoy2751_1IS7K	1IS7K	2.72	1.6611	2.0451
1IS7K	emdecoy2752_1IS7K	1IS7K	2.69	1.1304	1.5915
1IS7K	emdecoy2753_1IS7K	1IS7K	2.49	0.9977	1.4817
1IS7K	emdecoy2754_1IS7K	1IS7K	2.61	1.5284	1.9298
1IS7K	emdecoy2755_1IS7K	1IS7K	2.46	1.2631	1.7029
1IS7K	emdecoy2756_1IS7K	1IS7K	2.69	0.8651	1.3737
1IS7K	emdecoy2757_1IS7K	1IS7K	2.35	1.5284	1.9298
1IS7K	emdecoy2758_1IS7K	1IS7K	2.50	-0.3290	0.5267
1IS7K	emdecoy2759_1IS7K	1IS7K	2.75	1.5284	1.9298
1IS7K	emdecoy275_1IS7K	1IS7K	3.15	-0.4617	0.4523
1IS7K	emdecoy2760_1IS7K	1IS7K	2.53	0.9977	1.4817
1IS7K	emdecoy2761_1IS7K	1IS7K	2.70	-0.5944	0.3832
1IS7K	emdecoy2762_1IS7K	1IS7K	2.76	0.4670	1.0630
1IS7K	emdecoy2763_1IS7K	1IS7K	2.22	-1.3904	0.0939
1IS7K	emdecoy2764_1IS7K	1IS7K	2.55	0.8651	1.3737
1IS7K	emdecoy2765_1IS7K	1IS7K	2.76	1.7938	2.1614
1IS7K	emdecoy2766_1IS7K	1IS7K	2.76	2.1918	2.5154
1IS7K	emdecoy2767_1IS7K	1IS7K	2.46	-0.0637	0.6898
1IS7K	emdecoy2768_1IS7K	1IS7K	2.56	-0.0637	0.6898
1IS7K	emdecoy2769_1IS7K	1IS7K	2.68	-0.5944	0.3832
1IS7K	emdecoy276_1IS7K	1IS7K	2.07	-0.0637	0.6898
1IS7K	emdecoy2770_1IS7K	1IS7K	2.46	2.3245	2.6348
1IS7K	emdecoy2771_1IS7K	1IS7K	2.57	2.4572	2.7547
1IS7K	emdecoy2772_1IS7K	1IS7K	2.52	0.8651	1.3737
1IS7K	emdecoy2773_1IS7K	1IS7K	2.47	-0.1964	0.6060
1IS7K	emdecoy2774_1IS7K	1IS7K	2.44	1.5284	1.9298
1IS7K	emdecoy2775_1IS7K	1IS7K	2.88	2.4572	2.7547
1IS7K	emdecoy2776_1IS7K	1IS7K	2.56	1.5284	1.9298
1IS7K	emdecoy2777_1IS7K	1IS7K	2.69	1.2631	1.7029
1IS7K	emdecoy2778_1IS7K	1IS7K	2.78	0.4670	1.0630
1IS7K	emdecoy2779_1IS7K	1IS7K	2.47	0.0690	0.7778
1IS7K	emdecoy277_1IS7K	1IS7K	1.84	-1.2578	0.1265
1IS7K	emdecoy2780_1IS7K	1IS7K	3.16	0.9977	1.4817
1IS7K	emdecoy2781_1IS7K	1IS7K	2.36	0.3344	0.9647
1IS7K	emdecoy2782_1IS7K	1IS7K	2.56	0.2017	0.8695
1IS7K	emdecoy2783_1IS7K	1IS7K	2.82	1.3958	1.8157
1IS7K	emdecoy2784_1IS7K	1IS7K	2.66	-0.7271	0.3196
1IS7K	emdecoy2785_1IS7K	1IS7K	2.56	1.6611	2.0451
1IS7K	emdecoy2786_1IS7K	1IS7K	2.66	1.6611	2.0451
1IS7K	emdecoy2787_1IS7K	1IS7K	2.70	-0.5944	0.3832
1IS7K	emdecoy2788_1IS7K	1IS7K	2.96	1.9265	2.2787
1IS7K	emdecoy2789_1IS7K	1IS7K	3.08	1.2631	1.7029
1IS7K	emdecoy278_1IS7K	1IS7K	2.27	-0.0637	0.6898
1IS7K	emdecoy2790_1IS7K	1IS7K	2.72	2.0592	2.3967
1IS7K	emdecoy2791_1IS7K	1IS7K	2.71	2.0592	2.3967
1IS7K	emdecoy2792_1IS7K	1IS7K	2.84	1.7938	2.1614
1IS7K	emdecoy2793_1IS7K	1IS7K	2.72	1.9265	2.2787
1IS7K	emdecoy2794_1IS7K	1IS7K	2.16	0.0690	0.7778
1IS7K	emdecoy2795_1IS7K	1IS7K	2.90	1.2631	1.7029
1IS7K	emdecoy2796_1IS7K	1IS7K	2.36	-1.1251	0.1653
1IS7K	emdecoy2797_1IS7K	1IS7K	3.05	2.3245	2.6348
1IS7K	emdecoy2798_1IS7K	1IS7K	2.30	0.8651	1.3737
1IS7K	emdecoy2799_1IS7K	1IS7K	2.74	1.6611	2.0451
1IS7K	emdecoy279_1IS7K	1IS7K	2.37	1.3958	1.8157
[truncated: 18,001 more rows]
