# Supplementary material for: Addressing the Role of Conformational Diversity in Protein Structure Prediction
Source: PLoS One. 2016 May 9;11(5):e0154923. doi: 10.1371/journal.pone.0154923 (PMC4861349; doi:10.1371/journal.pone.0154923)
Supplement: S1 Dataset — (GZ) [file pone.0154923.s002.gz › Palopoli-Monzon_2016_SI/Structural_alignments/SET_QUARK/rmsd_mammoth_Xu_2OFCA.out]

PDB_1	PDB_2	Target	RMSD	Z-score	ln(E)
2OFCA	emdecoy0_2OFCA	2OFCA	2.68	-1.4480	0.0817
2OFCA	emdecoy1000_2OFCA	2OFCA	3.13	-0.5394	0.4112
2OFCA	emdecoy1001_2OFCA	2OFCA	2.48	-0.9937	0.2100
2OFCA	emdecoy1002_2OFCA	2OFCA	2.67	-0.5394	0.4112
2OFCA	emdecoy1003_2OFCA	2OFCA	3.04	-0.0851	0.6760
2OFCA	emdecoy1004_2OFCA	2OFCA	3.08	1.1869	1.6387
2OFCA	emdecoy1005_2OFCA	2OFCA	3.15	0.4600	1.0578
2OFCA	emdecoy1006_2OFCA	2OFCA	2.90	0.2783	0.9241
2OFCA	emdecoy1007_2OFCA	2OFCA	2.91	-0.2668	0.5633
2OFCA	emdecoy1008_2OFCA	2OFCA	3.08	-0.1760	0.6186
2OFCA	emdecoy1009_2OFCA	2OFCA	2.37	-0.9937	0.2100
2OFCA	emdecoy100_2OFCA	2OFCA	2.91	-0.4485	0.4595
2OFCA	emdecoy1010_2OFCA	2OFCA	2.56	-0.9028	0.2446
2OFCA	emdecoy1011_2OFCA	2OFCA	2.50	0.3692	0.9902
2OFCA	emdecoy1012_2OFCA	2OFCA	3.14	-0.9028	0.2446
2OFCA	emdecoy1013_2OFCA	2OFCA	3.00	-0.3577	0.5102
2OFCA	emdecoy1014_2OFCA	2OFCA	2.69	-0.9028	0.2446
2OFCA	emdecoy1015_2OFCA	2OFCA	3.00	-0.1760	0.6186
2OFCA	emdecoy1016_2OFCA	2OFCA	2.67	-0.6303	0.3654
2OFCA	emdecoy1017_2OFCA	2OFCA	2.81	-0.4485	0.4595
2OFCA	emdecoy1018_2OFCA	2OFCA	2.63	0.4600	1.0578
2OFCA	emdecoy1019_2OFCA	2OFCA	2.78	-1.4480	0.0817
2OFCA	emdecoy101_2OFCA	2OFCA	2.69	-0.8120	0.2820
2OFCA	emdecoy1020_2OFCA	2OFCA	2.47	1.1869	1.6387
2OFCA	emdecoy1021_2OFCA	2OFCA	2.86	-1.8114	0.0283
2OFCA	emdecoy1022_2OFCA	2OFCA	2.61	-0.4485	0.4595
2OFCA	emdecoy1023_2OFCA	2OFCA	3.12	-0.6303	0.3654
2OFCA	emdecoy1024_2OFCA	2OFCA	2.55	-0.6303	0.3654
2OFCA	emdecoy1025_2OFCA	2OFCA	2.98	-0.4485	0.4595
2OFCA	emdecoy1026_2OFCA	2OFCA	2.91	-0.9028	0.2446
2OFCA	emdecoy1027_2OFCA	2OFCA	2.30	1.0052	1.4878
2OFCA	emdecoy1028_2OFCA	2OFCA	3.04	-0.4485	0.4595
2OFCA	emdecoy1029_2OFCA	2OFCA	2.41	0.8235	1.3403
2OFCA	emdecoy102_2OFCA	2OFCA	2.68	-0.7211	0.3224
2OFCA	emdecoy1030_2OFCA	2OFCA	2.55	-0.7211	0.3224
2OFCA	emdecoy1031_2OFCA	2OFCA	2.95	-0.0851	0.6760
2OFCA	emdecoy1032_2OFCA	2OFCA	3.12	-0.4485	0.4595
2OFCA	emdecoy1033_2OFCA	2OFCA	3.18	0.5509	1.1266
2OFCA	emdecoy1034_2OFCA	2OFCA	2.60	0.1875	0.8595
2OFCA	emdecoy1035_2OFCA	2OFCA	2.86	-1.1754	0.1498
2OFCA	emdecoy1036_2OFCA	2OFCA	2.65	0.4600	1.0578
2OFCA	emdecoy1037_2OFCA	2OFCA	2.98	0.7326	1.2680
2OFCA	emdecoy1038_2OFCA	2OFCA	3.26	-0.0851	0.6760
2OFCA	emdecoy1039_2OFCA	2OFCA	2.56	-1.3571	0.1015
2OFCA	emdecoy103_2OFCA	2OFCA	2.80	-0.7211	0.3224
2OFCA	emdecoy1040_2OFCA	2OFCA	3.06	0.0057	0.7354
2OFCA	emdecoy1041_2OFCA	2OFCA	3.10	0.2783	0.9241
2OFCA	emdecoy1042_2OFCA	2OFCA	2.81	0.2783	0.9241
2OFCA	emdecoy1043_2OFCA	2OFCA	2.87	-0.6303	0.3654
2OFCA	emdecoy1044_2OFCA	2OFCA	3.09	0.0966	0.7966
2OFCA	emdecoy1045_2OFCA	2OFCA	2.91	1.0052	1.4878
2OFCA	emdecoy1046_2OFCA	2OFCA	2.55	0.0966	0.7966
2OFCA	emdecoy1047_2OFCA	2OFCA	2.86	-1.3571	0.1015
2OFCA	emdecoy1048_2OFCA	2OFCA	2.68	-0.0851	0.6760
2OFCA	emdecoy1049_2OFCA	2OFCA	2.91	0.5509	1.1266
2OFCA	emdecoy104_2OFCA	2OFCA	2.06	-0.5394	0.4112
2OFCA	emdecoy1050_2OFCA	2OFCA	2.83	-0.3577	0.5102
2OFCA	emdecoy1051_2OFCA	2OFCA	2.55	-1.2663	0.1242
2OFCA	emdecoy1052_2OFCA	2OFCA	2.39	-1.2663	0.1242
2OFCA	emdecoy1053_2OFCA	2OFCA	2.96	-0.4485	0.4595
2OFCA	emdecoy1054_2OFCA	2OFCA	3.07	0.0057	0.7354
2OFCA	emdecoy1055_2OFCA	2OFCA	3.01	1.5503	1.9488
2OFCA	emdecoy1056_2OFCA	2OFCA	2.43	-0.6303	0.3654
2OFCA	emdecoy1057_2OFCA	2OFCA	3.25	1.5503	1.9488
2OFCA	emdecoy1058_2OFCA	2OFCA	2.77	-0.3577	0.5102
2OFCA	emdecoy1059_2OFCA	2OFCA	2.73	-0.5394	0.4112
2OFCA	emdecoy105_2OFCA	2OFCA	2.46	-0.5394	0.4112
2OFCA	emdecoy1060_2OFCA	2OFCA	2.49	-1.2663	0.1242
2OFCA	emdecoy1061_2OFCA	2OFCA	2.45	-1.4480	0.0817
2OFCA	emdecoy1062_2OFCA	2OFCA	2.89	-0.1760	0.6186
2OFCA	emdecoy1063_2OFCA	2OFCA	2.39	-0.9028	0.2446
2OFCA	emdecoy1064_2OFCA	2OFCA	2.87	-0.0851	0.6760
2OFCA	emdecoy1065_2OFCA	2OFCA	2.55	-1.3571	0.1015
2OFCA	emdecoy1066_2OFCA	2OFCA	2.23	-0.9937	0.2100
2OFCA	emdecoy1067_2OFCA	2OFCA	2.37	-0.7211	0.3224
2OFCA	emdecoy1068_2OFCA	2OFCA	2.79	-0.1760	0.6186
2OFCA	emdecoy1069_2OFCA	2OFCA	2.19	0.3692	0.9902
2OFCA	emdecoy106_2OFCA	2OFCA	2.52	0.4600	1.0578
2OFCA	emdecoy1070_2OFCA	2OFCA	2.09	-1.3571	0.1015
2OFCA	emdecoy1071_2OFCA	2OFCA	2.94	-0.8120	0.2820
2OFCA	emdecoy1072_2OFCA	2OFCA	2.48	0.7326	1.2680
2OFCA	emdecoy1073_2OFCA	2OFCA	2.99	-0.6303	0.3654
2OFCA	emdecoy1074_2OFCA	2OFCA	2.47	-0.3577	0.5102
2OFCA	emdecoy1075_2OFCA	2OFCA	2.55	-0.8120	0.2820
2OFCA	emdecoy1076_2OFCA	2OFCA	2.79	0.1875	0.8595
2OFCA	emdecoy1077_2OFCA	2OFCA	2.82	-0.9028	0.2446
2OFCA	emdecoy1078_2OFCA	2OFCA	2.51	-1.3571	0.1015
2OFCA	emdecoy1079_2OFCA	2OFCA	2.66	1.3686	1.7925
2OFCA	emdecoy107_2OFCA	2OFCA	2.31	-0.2668	0.5633
2OFCA	emdecoy1080_2OFCA	2OFCA	2.92	0.4600	1.0578
2OFCA	emdecoy1081_2OFCA	2OFCA	2.21	-1.2663	0.1242
2OFCA	emdecoy1082_2OFCA	2OFCA	2.38	0.4600	1.0578
2OFCA	emdecoy1083_2OFCA	2OFCA	2.93	-0.3577	0.5102
2OFCA	emdecoy1084_2OFCA	2OFCA	2.84	0.2783	0.9241
2OFCA	emdecoy1085_2OFCA	2OFCA	3.01	-0.4485	0.4595
2OFCA	emdecoy1086_2OFCA	2OFCA	2.99	0.6418	1.1967
2OFCA	emdecoy1087_2OFCA	2OFCA	2.95	1.2778	1.7153
2OFCA	emdecoy1088_2OFCA	2OFCA	2.36	0.6418	1.1967
2OFCA	emdecoy1089_2OFCA	2OFCA	3.19	0.1875	0.8595
2OFCA	emdecoy108_2OFCA	2OFCA	2.45	0.0966	0.7966
2OFCA	emdecoy1090_2OFCA	2OFCA	2.72	-0.3577	0.5102
2OFCA	emdecoy1091_2OFCA	2OFCA	3.01	-0.0851	0.6760
2OFCA	emdecoy1092_2OFCA	2OFCA	2.43	0.3692	0.9902
2OFCA	emdecoy1093_2OFCA	2OFCA	3.33	0.2783	0.9241
2OFCA	emdecoy1094_2OFCA	2OFCA	2.87	-0.3577	0.5102
2OFCA	emdecoy1095_2OFCA	2OFCA	2.25	0.2783	0.9241
2OFCA	emdecoy1096_2OFCA	2OFCA	2.48	0.0966	0.7966
2OFCA	emdecoy1097_2OFCA	2OFCA	2.52	0.1875	0.8595
2OFCA	emdecoy1098_2OFCA	2OFCA	3.03	0.1875	0.8595
2OFCA	emdecoy1099_2OFCA	2OFCA	2.44	0.6418	1.1967
2OFCA	emdecoy109_2OFCA	2OFCA	2.68	0.2783	0.9241
2OFCA	emdecoy10_2OFCA	2OFCA	2.78	0.3692	0.9902
2OFCA	emdecoy1100_2OFCA	2OFCA	3.18	0.3692	0.9902
2OFCA	emdecoy1101_2OFCA	2OFCA	2.74	-0.9937	0.2100
2OFCA	emdecoy1102_2OFCA	2OFCA	2.24	-1.3571	0.1015
2OFCA	emdecoy1103_2OFCA	2OFCA	2.66	-1.4480	0.0817
2OFCA	emdecoy1104_2OFCA	2OFCA	2.44	0.8235	1.3403
2OFCA	emdecoy1105_2OFCA	2OFCA	2.49	-0.9937	0.2100
2OFCA	emdecoy1106_2OFCA	2OFCA	2.99	1.2778	1.7153
2OFCA	emdecoy1107_2OFCA	2OFCA	2.23	-1.2663	0.1242
2OFCA	emdecoy1108_2OFCA	2OFCA	2.47	-1.1754	0.1498
2OFCA	emdecoy1109_2OFCA	2OFCA	3.04	1.4595	1.8704
2OFCA	emdecoy110_2OFCA	2OFCA	2.32	-0.6303	0.3654
2OFCA	emdecoy1110_2OFCA	2OFCA	2.21	-1.3571	0.1015
2OFCA	emdecoy1111_2OFCA	2OFCA	2.17	-0.9028	0.2446
2OFCA	emdecoy1112_2OFCA	2OFCA	2.85	0.1875	0.8595
2OFCA	emdecoy1113_2OFCA	2OFCA	2.04	-1.3571	0.1015
2OFCA	emdecoy1114_2OFCA	2OFCA	2.57	-0.2668	0.5633
2OFCA	emdecoy1115_2OFCA	2OFCA	2.91	-0.4485	0.4595
2OFCA	emdecoy1116_2OFCA	2OFCA	2.15	-1.1754	0.1498
2OFCA	emdecoy1117_2OFCA	2OFCA	2.74	0.0966	0.7966
2OFCA	emdecoy1118_2OFCA	2OFCA	2.34	-1.1754	0.1498
2OFCA	emdecoy1119_2OFCA	2OFCA	2.28	-1.1754	0.1498
2OFCA	emdecoy111_2OFCA	2OFCA	3.08	-0.1760	0.6186
2OFCA	emdecoy1120_2OFCA	2OFCA	3.09	0.0966	0.7966
2OFCA	emdecoy1121_2OFCA	2OFCA	2.75	0.6418	1.1967
2OFCA	emdecoy1122_2OFCA	2OFCA	3.04	-0.7211	0.3224
2OFCA	emdecoy1123_2OFCA	2OFCA	2.75	-0.9028	0.2446
2OFCA	emdecoy1124_2OFCA	2OFCA	2.78	0.0057	0.7354
2OFCA	emdecoy1125_2OFCA	2OFCA	2.16	0.2783	0.9241
2OFCA	emdecoy1126_2OFCA	2OFCA	3.13	-1.6297	0.0501
2OFCA	emdecoy1127_2OFCA	2OFCA	2.83	1.3686	1.7925
2OFCA	emdecoy1128_2OFCA	2OFCA	2.71	0.7326	1.2680
2OFCA	emdecoy1129_2OFCA	2OFCA	2.73	0.0966	0.7966
2OFCA	emdecoy112_2OFCA	2OFCA	2.94	1.6412	2.0277
2OFCA	emdecoy1130_2OFCA	2OFCA	2.15	0.4600	1.0578
2OFCA	emdecoy1131_2OFCA	2OFCA	2.67	0.0966	0.7966
2OFCA	emdecoy1132_2OFCA	2OFCA	2.87	-0.0851	0.6760
2OFCA	emdecoy1133_2OFCA	2OFCA	3.04	0.8235	1.3403
2OFCA	emdecoy1134_2OFCA	2OFCA	2.98	-0.2668	0.5633
2OFCA	emdecoy1135_2OFCA	2OFCA	2.69	0.8235	1.3403
2OFCA	emdecoy1136_2OFCA	2OFCA	2.93	-0.1760	0.6186
2OFCA	emdecoy1137_2OFCA	2OFCA	2.94	-0.1760	0.6186
2OFCA	emdecoy1138_2OFCA	2OFCA	2.96	0.7326	1.2680
2OFCA	emdecoy1139_2OFCA	2OFCA	2.75	0.6418	1.1967
2OFCA	emdecoy113_2OFCA	2OFCA	2.53	-0.4485	0.4595
2OFCA	emdecoy1140_2OFCA	2OFCA	2.75	-0.1760	0.6186
2OFCA	emdecoy1141_2OFCA	2OFCA	3.00	-0.9028	0.2446
2OFCA	emdecoy1142_2OFCA	2OFCA	2.93	0.6418	1.1967
2OFCA	emdecoy1143_2OFCA	2OFCA	2.84	-0.1760	0.6186
2OFCA	emdecoy1144_2OFCA	2OFCA	2.53	0.1875	0.8595
2OFCA	emdecoy1145_2OFCA	2OFCA	2.79	0.9143	1.4136
2OFCA	emdecoy1146_2OFCA	2OFCA	2.78	-0.0851	0.6760
2OFCA	emdecoy1147_2OFCA	2OFCA	2.50	-0.3577	0.5102
2OFCA	emdecoy1148_2OFCA	2OFCA	2.61	0.5509	1.1266
2OFCA	emdecoy1149_2OFCA	2OFCA	2.48	0.0966	0.7966
2OFCA	emdecoy114_2OFCA	2OFCA	2.70	-0.2668	0.5633
2OFCA	emdecoy1150_2OFCA	2OFCA	2.56	-1.1754	0.1498
2OFCA	emdecoy1151_2OFCA	2OFCA	2.82	-1.9931	0.0145
2OFCA	emdecoy1152_2OFCA	2OFCA	2.41	-0.6303	0.3654
2OFCA	emdecoy1153_2OFCA	2OFCA	2.39	-0.8120	0.2820
2OFCA	emdecoy1154_2OFCA	2OFCA	2.40	-1.2663	0.1242
2OFCA	emdecoy1155_2OFCA	2OFCA	2.40	1.2778	1.7153
2OFCA	emdecoy1156_2OFCA	2OFCA	3.01	0.6418	1.1967
2OFCA	emdecoy1157_2OFCA	2OFCA	2.44	0.4600	1.0578
2OFCA	emdecoy1158_2OFCA	2OFCA	2.43	-0.9028	0.2446
2OFCA	emdecoy1159_2OFCA	2OFCA	2.85	-1.0845	0.1784
2OFCA	emdecoy115_2OFCA	2OFCA	2.40	-0.8120	0.2820
2OFCA	emdecoy1160_2OFCA	2OFCA	3.11	1.5503	1.9488
2OFCA	emdecoy1161_2OFCA	2OFCA	2.53	0.6418	1.1967
2OFCA	emdecoy1162_2OFCA	2OFCA	2.27	-0.9937	0.2100
2OFCA	emdecoy1163_2OFCA	2OFCA	2.29	-0.9937	0.2100
2OFCA	emdecoy1164_2OFCA	2OFCA	2.80	-0.5394	0.4112
2OFCA	emdecoy1165_2OFCA	2OFCA	2.90	0.1875	0.8595
2OFCA	emdecoy1166_2OFCA	2OFCA	2.85	-0.0851	0.6760
2OFCA	emdecoy1167_2OFCA	2OFCA	2.00	-1.1754	0.1498
2OFCA	emdecoy1168_2OFCA	2OFCA	3.29	-0.5394	0.4112
2OFCA	emdecoy1169_2OFCA	2OFCA	2.61	-0.8120	0.2820
2OFCA	emdecoy116_2OFCA	2OFCA	2.75	-0.1760	0.6186
2OFCA	emdecoy1170_2OFCA	2OFCA	2.58	-0.8120	0.2820
2OFCA	emdecoy1171_2OFCA	2OFCA	2.67	-0.8120	0.2820
2OFCA	emdecoy1172_2OFCA	2OFCA	3.20	0.1875	0.8595
2OFCA	emdecoy1173_2OFCA	2OFCA	2.35	0.1875	0.8595
2OFCA	emdecoy1174_2OFCA	2OFCA	2.93	0.0966	0.7966
2OFCA	emdecoy1175_2OFCA	2OFCA	2.85	0.1875	0.8595
2OFCA	emdecoy1176_2OFCA	2OFCA	3.01	1.3686	1.7925
2OFCA	emdecoy1177_2OFCA	2OFCA	2.64	-0.8120	0.2820
2OFCA	emdecoy1178_2OFCA	2OFCA	2.27	-0.3577	0.5102
2OFCA	emdecoy1179_2OFCA	2OFCA	3.11	0.5509	1.1266
2OFCA	emdecoy117_2OFCA	2OFCA	1.92	-0.5394	0.4112
2OFCA	emdecoy1180_2OFCA	2OFCA	2.26	-0.3577	0.5102
2OFCA	emdecoy1181_2OFCA	2OFCA	3.17	0.6418	1.1967
2OFCA	emdecoy1182_2OFCA	2OFCA	2.66	0.0966	0.7966
2OFCA	emdecoy1183_2OFCA	2OFCA	2.90	-0.4485	0.4595
2OFCA	emdecoy1184_2OFCA	2OFCA	2.67	-0.9028	0.2446
2OFCA	emdecoy1185_2OFCA	2OFCA	2.61	-1.0845	0.1784
2OFCA	emdecoy1186_2OFCA	2OFCA	2.69	-0.3577	0.5102
2OFCA	emdecoy1187_2OFCA	2OFCA	2.80	0.0057	0.7354
2OFCA	emdecoy1188_2OFCA	2OFCA	2.35	-0.2668	0.5633
2OFCA	emdecoy1189_2OFCA	2OFCA	2.15	-0.9937	0.2100
2OFCA	emdecoy118_2OFCA	2OFCA	2.79	1.0052	1.4878
2OFCA	emdecoy1190_2OFCA	2OFCA	2.73	0.9143	1.4136
2OFCA	emdecoy1191_2OFCA	2OFCA	2.80	1.0052	1.4878
2OFCA	emdecoy1192_2OFCA	2OFCA	2.84	-1.1754	0.1498
2OFCA	emdecoy1193_2OFCA	2OFCA	2.96	-0.3577	0.5102
2OFCA	emdecoy1194_2OFCA	2OFCA	2.85	1.0960	1.5629
2OFCA	emdecoy1195_2OFCA	2OFCA	3.00	-0.1760	0.6186
2OFCA	emdecoy1196_2OFCA	2OFCA	2.89	1.0960	1.5629
2OFCA	emdecoy1197_2OFCA	2OFCA	3.02	0.4600	1.0578
2OFCA	emdecoy1198_2OFCA	2OFCA	2.79	-0.2668	0.5633
2OFCA	emdecoy1199_2OFCA	2OFCA	2.62	-0.1760	0.6186
2OFCA	emdecoy119_2OFCA	2OFCA	2.86	-0.9937	0.2100
2OFCA	emdecoy11_2OFCA	2OFCA	2.25	0.0057	0.7354
2OFCA	emdecoy1200_2OFCA	2OFCA	2.68	-0.9937	0.2100
2OFCA	emdecoy1201_2OFCA	2OFCA	2.69	0.3692	0.9902
2OFCA	emdecoy1202_2OFCA	2OFCA	2.88	-0.7211	0.3224
2OFCA	emdecoy1203_2OFCA	2OFCA	2.86	0.0057	0.7354
2OFCA	emdecoy1204_2OFCA	2OFCA	2.57	-0.8120	0.2820
2OFCA	emdecoy1205_2OFCA	2OFCA	2.32	0.3692	0.9902
2OFCA	emdecoy1206_2OFCA	2OFCA	2.39	0.6418	1.1967
2OFCA	emdecoy1207_2OFCA	2OFCA	2.50	-0.6303	0.3654
2OFCA	emdecoy1208_2OFCA	2OFCA	2.87	1.4595	1.8704
2OFCA	emdecoy1209_2OFCA	2OFCA	2.39	-1.0845	0.1784
2OFCA	emdecoy120_2OFCA	2OFCA	2.86	1.3686	1.7925
2OFCA	emdecoy1210_2OFCA	2OFCA	2.55	0.8235	1.3403
2OFCA	emdecoy1211_2OFCA	2OFCA	2.84	1.2778	1.7153
2OFCA	emdecoy1212_2OFCA	2OFCA	2.82	-1.0845	0.1784
2OFCA	emdecoy1213_2OFCA	2OFCA	2.61	0.2783	0.9241
2OFCA	emdecoy1214_2OFCA	2OFCA	2.96	1.1869	1.6387
2OFCA	emdecoy1215_2OFCA	2OFCA	2.89	-0.6303	0.3654
2OFCA	emdecoy1216_2OFCA	2OFCA	2.83	1.0052	1.4878
2OFCA	emdecoy1217_2OFCA	2OFCA	3.16	1.1869	1.6387
2OFCA	emdecoy1218_2OFCA	2OFCA	2.94	1.6412	2.0277
2OFCA	emdecoy1219_2OFCA	2OFCA	2.78	1.1869	1.6387
2OFCA	emdecoy121_2OFCA	2OFCA	2.70	1.1869	1.6387
2OFCA	emdecoy1220_2OFCA	2OFCA	3.04	1.0960	1.5629
2OFCA	emdecoy1221_2OFCA	2OFCA	3.06	0.9143	1.4136
2OFCA	emdecoy1222_2OFCA	2OFCA	2.34	0.7326	1.2680
2OFCA	emdecoy1223_2OFCA	2OFCA	2.74	0.0966	0.7966
2OFCA	emdecoy1224_2OFCA	2OFCA	2.14	0.8235	1.3403
2OFCA	emdecoy1225_2OFCA	2OFCA	3.09	0.1875	0.8595
2OFCA	emdecoy1226_2OFCA	2OFCA	2.58	-0.7211	0.3224
2OFCA	emdecoy1227_2OFCA	2OFCA	2.65	-0.9937	0.2100
2OFCA	emdecoy1228_2OFCA	2OFCA	2.50	-1.3571	0.1015
2OFCA	emdecoy1229_2OFCA	2OFCA	2.99	-0.9028	0.2446
2OFCA	emdecoy122_2OFCA	2OFCA	2.78	1.0960	1.5629
2OFCA	emdecoy1230_2OFCA	2OFCA	2.80	-0.6303	0.3654
2OFCA	emdecoy1231_2OFCA	2OFCA	2.83	-1.0845	0.1784
2OFCA	emdecoy1232_2OFCA	2OFCA	2.96	0.1875	0.8595
2OFCA	emdecoy1233_2OFCA	2OFCA	2.83	0.0966	0.7966
2OFCA	emdecoy1234_2OFCA	2OFCA	3.01	-0.1760	0.6186
2OFCA	emdecoy1235_2OFCA	2OFCA	2.85	-0.0851	0.6760
2OFCA	emdecoy1236_2OFCA	2OFCA	3.03	-0.2668	0.5633
2OFCA	emdecoy1237_2OFCA	2OFCA	2.61	0.1875	0.8595
2OFCA	emdecoy1238_2OFCA	2OFCA	2.54	-0.0851	0.6760
2OFCA	emdecoy1239_2OFCA	2OFCA	2.42	0.5509	1.1266
2OFCA	emdecoy123_2OFCA	2OFCA	2.94	1.2778	1.7153
2OFCA	emdecoy1240_2OFCA	2OFCA	2.72	-0.0851	0.6760
2OFCA	emdecoy1241_2OFCA	2OFCA	2.43	1.0052	1.4878
2OFCA	emdecoy1242_2OFCA	2OFCA	2.35	0.6418	1.1967
2OFCA	emdecoy1243_2OFCA	2OFCA	2.51	1.0052	1.4878
2OFCA	emdecoy1244_2OFCA	2OFCA	2.87	0.0966	0.7966
2OFCA	emdecoy1245_2OFCA	2OFCA	2.89	0.0966	0.7966
2OFCA	emdecoy1246_2OFCA	2OFCA	3.06	-0.3577	0.5102
2OFCA	emdecoy1247_2OFCA	2OFCA	2.91	-0.2668	0.5633
2OFCA	emdecoy1248_2OFCA	2OFCA	2.87	-0.2668	0.5633
2OFCA	emdecoy1249_2OFCA	2OFCA	2.91	-0.2668	0.5633
2OFCA	emdecoy124_2OFCA	2OFCA	3.10	1.0960	1.5629
2OFCA	emdecoy1250_2OFCA	2OFCA	2.82	0.8235	1.3403
2OFCA	emdecoy1251_2OFCA	2OFCA	2.41	-0.7211	0.3224
2OFCA	emdecoy1252_2OFCA	2OFCA	2.95	0.3692	0.9902
2OFCA	emdecoy1253_2OFCA	2OFCA	3.01	-0.8120	0.2820
2OFCA	emdecoy1254_2OFCA	2OFCA	2.41	1.1869	1.6387
2OFCA	emdecoy1255_2OFCA	2OFCA	2.60	-0.9028	0.2446
2OFCA	emdecoy1256_2OFCA	2OFCA	2.72	0.0966	0.7966
2OFCA	emdecoy1257_2OFCA	2OFCA	2.70	0.4600	1.0578
2OFCA	emdecoy1258_2OFCA	2OFCA	2.80	-0.2668	0.5633
2OFCA	emdecoy1259_2OFCA	2OFCA	2.35	0.9143	1.4136
2OFCA	emdecoy125_2OFCA	2OFCA	2.99	0.2783	0.9241
2OFCA	emdecoy1260_2OFCA	2OFCA	2.66	0.5509	1.1266
2OFCA	emdecoy1261_2OFCA	2OFCA	2.88	-0.6303	0.3654
2OFCA	emdecoy1262_2OFCA	2OFCA	2.93	1.2778	1.7153
2OFCA	emdecoy1263_2OFCA	2OFCA	3.35	1.3686	1.7925
2OFCA	emdecoy1264_2OFCA	2OFCA	2.03	-1.6297	0.0501
2OFCA	emdecoy1265_2OFCA	2OFCA	2.55	1.0960	1.5629
2OFCA	emdecoy1266_2OFCA	2OFCA	2.76	0.0966	0.7966
2OFCA	emdecoy1267_2OFCA	2OFCA	3.09	-0.3577	0.5102
2OFCA	emdecoy1268_2OFCA	2OFCA	2.51	-0.3577	0.5102
2OFCA	emdecoy1269_2OFCA	2OFCA	3.04	0.0966	0.7966
2OFCA	emdecoy126_2OFCA	2OFCA	2.67	0.0057	0.7354
2OFCA	emdecoy1270_2OFCA	2OFCA	2.33	1.0052	1.4878
2OFCA	emdecoy1271_2OFCA	2OFCA	2.50	1.0960	1.5629
2OFCA	emdecoy1272_2OFCA	2OFCA	2.75	0.1875	0.8595
2OFCA	emdecoy1273_2OFCA	2OFCA	2.71	0.2783	0.9241
2OFCA	emdecoy1274_2OFCA	2OFCA	2.77	0.2783	0.9241
2OFCA	emdecoy1275_2OFCA	2OFCA	2.50	0.8235	1.3403
2OFCA	emdecoy1276_2OFCA	2OFCA	2.86	0.0057	0.7354
2OFCA	emdecoy1277_2OFCA	2OFCA	2.73	0.0966	0.7966
2OFCA	emdecoy1278_2OFCA	2OFCA	2.79	-0.2668	0.5633
2OFCA	emdecoy1279_2OFCA	2OFCA	2.96	-0.2668	0.5633
2OFCA	emdecoy127_2OFCA	2OFCA	2.36	-0.2668	0.5633
2OFCA	emdecoy1280_2OFCA	2OFCA	2.31	0.2783	0.9241
2OFCA	emdecoy1281_2OFCA	2OFCA	2.87	-0.1760	0.6186
2OFCA	emdecoy1282_2OFCA	2OFCA	2.70	-0.2668	0.5633
2OFCA	emdecoy1283_2OFCA	2OFCA	2.77	-0.9028	0.2446
2OFCA	emdecoy1284_2OFCA	2OFCA	2.67	-0.8120	0.2820
2OFCA	emdecoy1285_2OFCA	2OFCA	2.61	-0.7211	0.3224
2OFCA	emdecoy1286_2OFCA	2OFCA	3.13	0.0966	0.7966
2OFCA	emdecoy1287_2OFCA	2OFCA	3.03	-0.1760	0.6186
2OFCA	emdecoy1288_2OFCA	2OFCA	2.99	-0.9028	0.2446
2OFCA	emdecoy1289_2OFCA	2OFCA	2.70	0.0057	0.7354
2OFCA	emdecoy128_2OFCA	2OFCA	2.67	-0.2668	0.5633
2OFCA	emdecoy1290_2OFCA	2OFCA	3.01	-0.0851	0.6760
2OFCA	emdecoy1291_2OFCA	2OFCA	2.95	-0.0851	0.6760
2OFCA	emdecoy1292_2OFCA	2OFCA	2.68	0.0057	0.7354
2OFCA	emdecoy1293_2OFCA	2OFCA	2.27	-1.2663	0.1242
2OFCA	emdecoy1294_2OFCA	2OFCA	2.98	-0.3577	0.5102
2OFCA	emdecoy1295_2OFCA	2OFCA	2.72	-0.3577	0.5102
2OFCA	emdecoy1296_2OFCA	2OFCA	2.37	-0.5394	0.4112
2OFCA	emdecoy1297_2OFCA	2OFCA	2.82	-0.2668	0.5633
2OFCA	emdecoy1298_2OFCA	2OFCA	3.00	-0.2668	0.5633
2OFCA	emdecoy1299_2OFCA	2OFCA	2.64	-0.2668	0.5633
2OFCA	emdecoy129_2OFCA	2OFCA	2.89	0.6418	1.1967
2OFCA	emdecoy12_2OFCA	2OFCA	2.86	-0.2668	0.5633
2OFCA	emdecoy1300_2OFCA	2OFCA	2.41	-0.7211	0.3224
2OFCA	emdecoy1301_2OFCA	2OFCA	2.60	1.1869	1.6387
2OFCA	emdecoy1302_2OFCA	2OFCA	2.56	1.4595	1.8704
2OFCA	emdecoy1303_2OFCA	2OFCA	2.70	-0.1760	0.6186
2OFCA	emdecoy1304_2OFCA	2OFCA	2.29	-0.8120	0.2820
2OFCA	emdecoy1305_2OFCA	2OFCA	3.14	0.1875	0.8595
2OFCA	emdecoy1306_2OFCA	2OFCA	2.49	-0.2668	0.5633
2OFCA	emdecoy1307_2OFCA	2OFCA	2.58	-0.5394	0.4112
2OFCA	emdecoy1308_2OFCA	2OFCA	2.44	-0.2668	0.5633
2OFCA	emdecoy1309_2OFCA	2OFCA	3.02	0.0966	0.7966
2OFCA	emdecoy130_2OFCA	2OFCA	2.38	-0.2668	0.5633
2OFCA	emdecoy1310_2OFCA	2OFCA	2.35	-0.9028	0.2446
2OFCA	emdecoy1311_2OFCA	2OFCA	3.19	0.6418	1.1967
2OFCA	emdecoy1312_2OFCA	2OFCA	2.76	1.7320	2.1072
2OFCA	emdecoy1313_2OFCA	2OFCA	2.68	0.8235	1.3403
2OFCA	emdecoy1314_2OFCA	2OFCA	2.65	-0.2668	0.5633
2OFCA	emdecoy1315_2OFCA	2OFCA	2.44	-0.2668	0.5633
2OFCA	emdecoy1316_2OFCA	2OFCA	2.91	-0.0851	0.6760
2OFCA	emdecoy1317_2OFCA	2OFCA	2.71	0.1875	0.8595
2OFCA	emdecoy1318_2OFCA	2OFCA	3.07	0.0057	0.7354
2OFCA	emdecoy1319_2OFCA	2OFCA	3.15	0.0966	0.7966
2OFCA	emdecoy131_2OFCA	2OFCA	2.66	-0.6303	0.3654
2OFCA	emdecoy1320_2OFCA	2OFCA	3.01	0.1875	0.8595
2OFCA	emdecoy1321_2OFCA	2OFCA	2.70	0.0057	0.7354
2OFCA	emdecoy1322_2OFCA	2OFCA	2.61	0.7326	1.2680
2OFCA	emdecoy1323_2OFCA	2OFCA	2.94	0.0057	0.7354
2OFCA	emdecoy1324_2OFCA	2OFCA	3.24	1.0960	1.5629
2OFCA	emdecoy1325_2OFCA	2OFCA	3.10	0.8235	1.3403
2OFCA	emdecoy1326_2OFCA	2OFCA	2.90	0.1875	0.8595
2OFCA	emdecoy1327_2OFCA	2OFCA	2.81	-0.0851	0.6760
2OFCA	emdecoy1328_2OFCA	2OFCA	2.81	-0.6303	0.3654
2OFCA	emdecoy1329_2OFCA	2OFCA	2.32	-1.0845	0.1784
2OFCA	emdecoy132_2OFCA	2OFCA	2.36	-0.0851	0.6760
2OFCA	emdecoy1330_2OFCA	2OFCA	1.84	-1.5388	0.0646
2OFCA	emdecoy1331_2OFCA	2OFCA	2.50	1.0052	1.4878
2OFCA	emdecoy1332_2OFCA	2OFCA	2.48	-0.7211	0.3224
2OFCA	emdecoy1333_2OFCA	2OFCA	2.48	1.0052	1.4878
2OFCA	emdecoy1334_2OFCA	2OFCA	3.18	0.3692	0.9902
2OFCA	emdecoy1335_2OFCA	2OFCA	2.19	-0.4485	0.4595
2OFCA	emdecoy1336_2OFCA	2OFCA	2.22	-0.9028	0.2446
2OFCA	emdecoy1337_2OFCA	2OFCA	2.71	0.0057	0.7354
2OFCA	emdecoy1338_2OFCA	2OFCA	2.87	-0.1760	0.6186
2OFCA	emdecoy1339_2OFCA	2OFCA	2.75	0.9143	1.4136
2OFCA	emdecoy133_2OFCA	2OFCA	2.67	-0.0851	0.6760
2OFCA	emdecoy1340_2OFCA	2OFCA	2.73	0.8235	1.3403
2OFCA	emdecoy1341_2OFCA	2OFCA	2.73	0.8235	1.3403
2OFCA	emdecoy1342_2OFCA	2OFCA	2.84	-0.2668	0.5633
2OFCA	emdecoy1343_2OFCA	2OFCA	2.93	-0.0851	0.6760
2OFCA	emdecoy1344_2OFCA	2OFCA	2.96	-1.0845	0.1784
2OFCA	emdecoy1345_2OFCA	2OFCA	2.03	-0.1760	0.6186
2OFCA	emdecoy1346_2OFCA	2OFCA	2.67	0.9143	1.4136
2OFCA	emdecoy1347_2OFCA	2OFCA	2.51	1.0052	1.4878
2OFCA	emdecoy1348_2OFCA	2OFCA	2.95	0.8235	1.3403
2OFCA	emdecoy1349_2OFCA	2OFCA	2.66	0.8235	1.3403
2OFCA	emdecoy134_2OFCA	2OFCA	2.73	0.1875	0.8595
2OFCA	emdecoy1350_2OFCA	2OFCA	2.83	-0.0851	0.6760
2OFCA	emdecoy1351_2OFCA	2OFCA	2.69	0.5509	1.1266
2OFCA	emdecoy1352_2OFCA	2OFCA	2.62	-0.3577	0.5102
2OFCA	emdecoy1353_2OFCA	2OFCA	2.97	0.2783	0.9241
2OFCA	emdecoy1354_2OFCA	2OFCA	2.96	0.0966	0.7966
2OFCA	emdecoy1355_2OFCA	2OFCA	2.52	-0.7211	0.3224
2OFCA	emdecoy1356_2OFCA	2OFCA	2.41	-0.7211	0.3224
2OFCA	emdecoy1357_2OFCA	2OFCA	3.07	0.0966	0.7966
2OFCA	emdecoy1358_2OFCA	2OFCA	2.60	-0.2668	0.5633
2OFCA	emdecoy1359_2OFCA	2OFCA	2.12	1.1869	1.6387
2OFCA	emdecoy135_2OFCA	2OFCA	2.98	0.1875	0.8595
2OFCA	emdecoy1360_2OFCA	2OFCA	2.74	0.1875	0.8595
2OFCA	emdecoy1361_2OFCA	2OFCA	2.45	-0.3577	0.5102
2OFCA	emdecoy1362_2OFCA	2OFCA	2.86	0.1875	0.8595
2OFCA	emdecoy1363_2OFCA	2OFCA	2.69	0.0057	0.7354
2OFCA	emdecoy1364_2OFCA	2OFCA	2.58	0.3692	0.9902
2OFCA	emdecoy1365_2OFCA	2OFCA	2.48	-0.2668	0.5633
2OFCA	emdecoy1366_2OFCA	2OFCA	2.49	-0.8120	0.2820
2OFCA	emdecoy1367_2OFCA	2OFCA	2.25	-0.2668	0.5633
2OFCA	emdecoy1368_2OFCA	2OFCA	2.17	-0.3577	0.5102
2OFCA	emdecoy1369_2OFCA	2OFCA	2.75	-0.4485	0.4595
2OFCA	emdecoy136_2OFCA	2OFCA	2.95	0.0057	0.7354
2OFCA	emdecoy1370_2OFCA	2OFCA	2.50	-0.3577	0.5102
2OFCA	emdecoy1371_2OFCA	2OFCA	2.82	-0.4485	0.4595
2OFCA	emdecoy1372_2OFCA	2OFCA	3.10	-0.5394	0.4112
2OFCA	emdecoy1373_2OFCA	2OFCA	3.01	1.0960	1.5629
2OFCA	emdecoy1374_2OFCA	2OFCA	2.94	-0.3577	0.5102
2OFCA	emdecoy1375_2OFCA	2OFCA	2.71	-0.4485	0.4595
2OFCA	emdecoy1376_2OFCA	2OFCA	2.70	0.7326	1.2680
2OFCA	emdecoy1377_2OFCA	2OFCA	2.95	1.0960	1.5629
2OFCA	emdecoy1378_2OFCA	2OFCA	2.20	-0.2668	0.5633
2OFCA	emdecoy1379_2OFCA	2OFCA	2.57	0.0057	0.7354
2OFCA	emdecoy137_2OFCA	2OFCA	2.07	-1.2663	0.1242
2OFCA	emdecoy1380_2OFCA	2OFCA	2.77	0.0966	0.7966
2OFCA	emdecoy1381_2OFCA	2OFCA	2.52	-0.1760	0.6186
2OFCA	emdecoy1382_2OFCA	2OFCA	2.14	0.1875	0.8595
2OFCA	emdecoy1383_2OFCA	2OFCA	2.39	-0.0851	0.6760
2OFCA	emdecoy1384_2OFCA	2OFCA	2.56	1.0052	1.4878
2OFCA	emdecoy1385_2OFCA	2OFCA	2.46	-0.0851	0.6760
2OFCA	emdecoy1386_2OFCA	2OFCA	2.61	-0.1760	0.6186
2OFCA	emdecoy1387_2OFCA	2OFCA	2.77	1.0052	1.4878
2OFCA	emdecoy1388_2OFCA	2OFCA	2.48	1.0960	1.5629
2OFCA	emdecoy1389_2OFCA	2OFCA	3.00	-0.1760	0.6186
2OFCA	emdecoy138_2OFCA	2OFCA	2.62	0.0966	0.7966
2OFCA	emdecoy1390_2OFCA	2OFCA	2.84	-0.3577	0.5102
2OFCA	emdecoy1391_2OFCA	2OFCA	3.02	-0.1760	0.6186
2OFCA	emdecoy1392_2OFCA	2OFCA	2.68	-0.1760	0.6186
2OFCA	emdecoy1393_2OFCA	2OFCA	3.13	-0.3577	0.5102
2OFCA	emdecoy1394_2OFCA	2OFCA	2.98	0.1875	0.8595
2OFCA	emdecoy1395_2OFCA	2OFCA	2.77	-1.1754	0.1498
2OFCA	emdecoy1396_2OFCA	2OFCA	2.77	-0.7211	0.3224
2OFCA	emdecoy1397_2OFCA	2OFCA	2.92	-0.9937	0.2100
2OFCA	emdecoy1398_2OFCA	2OFCA	2.67	0.2783	0.9241
2OFCA	emdecoy1399_2OFCA	2OFCA	2.81	0.1875	0.8595
2OFCA	emdecoy139_2OFCA	2OFCA	2.75	-0.1760	0.6186
2OFCA	emdecoy13_2OFCA	2OFCA	2.75	0.2783	0.9241
2OFCA	emdecoy1400_2OFCA	2OFCA	2.60	0.3692	0.9902
2OFCA	emdecoy1401_2OFCA	2OFCA	3.17	0.0057	0.7354
2OFCA	emdecoy1402_2OFCA	2OFCA	2.74	-0.0851	0.6760
2OFCA	emdecoy1403_2OFCA	2OFCA	2.69	-0.3577	0.5102
2OFCA	emdecoy1404_2OFCA	2OFCA	2.62	0.0966	0.7966
2OFCA	emdecoy1405_2OFCA	2OFCA	2.40	0.0966	0.7966
2OFCA	emdecoy1406_2OFCA	2OFCA	2.39	-0.3577	0.5102
2OFCA	emdecoy1407_2OFCA	2OFCA	2.24	-0.1760	0.6186
2OFCA	emdecoy1408_2OFCA	2OFCA	2.96	0.7326	1.2680
2OFCA	emdecoy1409_2OFCA	2OFCA	2.30	0.0966	0.7966
2OFCA	emdecoy140_2OFCA	2OFCA	2.69	1.0052	1.4878
2OFCA	emdecoy1410_2OFCA	2OFCA	2.43	0.5509	1.1266
2OFCA	emdecoy1411_2OFCA	2OFCA	2.94	0.0966	0.7966
2OFCA	emdecoy1412_2OFCA	2OFCA	2.84	-0.6303	0.3654
2OFCA	emdecoy1413_2OFCA	2OFCA	2.25	-0.4485	0.4595
2OFCA	emdecoy1414_2OFCA	2OFCA	3.09	0.7326	1.2680
2OFCA	emdecoy1415_2OFCA	2OFCA	2.84	-0.4485	0.4595
2OFCA	emdecoy1416_2OFCA	2OFCA	2.70	1.2778	1.7153
2OFCA	emdecoy1417_2OFCA	2OFCA	3.07	-0.2668	0.5633
2OFCA	emdecoy1418_2OFCA	2OFCA	3.00	-0.2668	0.5633
2OFCA	emdecoy1419_2OFCA	2OFCA	2.85	1.0960	1.5629
2OFCA	emdecoy141_2OFCA	2OFCA	2.77	0.9143	1.4136
2OFCA	emdecoy1420_2OFCA	2OFCA	2.30	-0.2668	0.5633
2OFCA	emdecoy1421_2OFCA	2OFCA	2.75	1.3686	1.7925
2OFCA	emdecoy1422_2OFCA	2OFCA	2.21	-0.2668	0.5633
2OFCA	emdecoy1423_2OFCA	2OFCA	2.68	-0.4485	0.4595
2OFCA	emdecoy1424_2OFCA	2OFCA	2.73	0.6418	1.1967
2OFCA	emdecoy1425_2OFCA	2OFCA	2.39	-0.4485	0.4595
2OFCA	emdecoy1426_2OFCA	2OFCA	2.36	1.0052	1.4878
2OFCA	emdecoy1427_2OFCA	2OFCA	2.72	0.8235	1.3403
2OFCA	emdecoy1428_2OFCA	2OFCA	2.82	0.3692	0.9902
2OFCA	emdecoy1429_2OFCA	2OFCA	2.79	-0.1760	0.6186
2OFCA	emdecoy142_2OFCA	2OFCA	2.86	-0.0851	0.6760
2OFCA	emdecoy1430_2OFCA	2OFCA	2.86	0.3692	0.9902
2OFCA	emdecoy1431_2OFCA	2OFCA	2.17	-0.0851	0.6760
2OFCA	emdecoy1432_2OFCA	2OFCA	3.18	0.0966	0.7966
2OFCA	emdecoy1433_2OFCA	2OFCA	2.56	1.0960	1.5629
2OFCA	emdecoy1434_2OFCA	2OFCA	2.54	-0.2668	0.5633
2OFCA	emdecoy1435_2OFCA	2OFCA	2.56	0.9143	1.4136
2OFCA	emdecoy1436_2OFCA	2OFCA	2.52	0.9143	1.4136
2OFCA	emdecoy1437_2OFCA	2OFCA	2.45	-0.6303	0.3654
2OFCA	emdecoy1438_2OFCA	2OFCA	2.51	1.0052	1.4878
2OFCA	emdecoy1439_2OFCA	2OFCA	2.53	1.8229	2.1871
2OFCA	emdecoy143_2OFCA	2OFCA	2.54	-0.8120	0.2820
2OFCA	emdecoy1440_2OFCA	2OFCA	2.66	0.7326	1.2680
2OFCA	emdecoy1441_2OFCA	2OFCA	3.02	0.9143	1.4136
2OFCA	emdecoy1442_2OFCA	2OFCA	2.38	0.0966	0.7966
2OFCA	emdecoy1443_2OFCA	2OFCA	2.75	0.9143	1.4136
2OFCA	emdecoy1444_2OFCA	2OFCA	2.85	1.0052	1.4878
2OFCA	emdecoy1445_2OFCA	2OFCA	2.49	0.7326	1.2680
2OFCA	emdecoy1446_2OFCA	2OFCA	2.86	0.3692	0.9902
2OFCA	emdecoy1447_2OFCA	2OFCA	2.30	1.0960	1.5629
2OFCA	emdecoy1448_2OFCA	2OFCA	2.26	0.1875	0.8595
2OFCA	emdecoy1449_2OFCA	2OFCA	2.48	-0.9028	0.2446
2OFCA	emdecoy144_2OFCA	2OFCA	2.41	-0.4485	0.4595
2OFCA	emdecoy1450_2OFCA	2OFCA	2.32	0.0057	0.7354
2OFCA	emdecoy1451_2OFCA	2OFCA	2.00	-0.5394	0.4112
2OFCA	emdecoy1452_2OFCA	2OFCA	2.66	-0.2668	0.5633
2OFCA	emdecoy1453_2OFCA	2OFCA	3.13	0.2783	0.9241
2OFCA	emdecoy1454_2OFCA	2OFCA	2.49	0.0057	0.7354
2OFCA	emdecoy1455_2OFCA	2OFCA	2.67	-0.1760	0.6186
2OFCA	emdecoy1456_2OFCA	2OFCA	2.72	-0.1760	0.6186
2OFCA	emdecoy1457_2OFCA	2OFCA	2.75	0.6418	1.1967
2OFCA	emdecoy1458_2OFCA	2OFCA	2.24	-0.1760	0.6186
2OFCA	emdecoy1459_2OFCA	2OFCA	2.35	-0.0851	0.6760
2OFCA	emdecoy145_2OFCA	2OFCA	2.68	-0.8120	0.2820
2OFCA	emdecoy1460_2OFCA	2OFCA	2.76	-0.0851	0.6760
2OFCA	emdecoy1461_2OFCA	2OFCA	2.32	0.0966	0.7966
2OFCA	emdecoy1462_2OFCA	2OFCA	2.82	0.0966	0.7966
2OFCA	emdecoy1463_2OFCA	2OFCA	2.25	-0.2668	0.5633
2OFCA	emdecoy1464_2OFCA	2OFCA	2.63	0.0057	0.7354
2OFCA	emdecoy1465_2OFCA	2OFCA	2.30	1.3686	1.7925
2OFCA	emdecoy1466_2OFCA	2OFCA	2.70	-0.4485	0.4595
2OFCA	emdecoy1467_2OFCA	2OFCA	2.75	1.6412	2.0277
2OFCA	emdecoy1468_2OFCA	2OFCA	2.88	1.2778	1.7153
2OFCA	emdecoy1469_2OFCA	2OFCA	2.95	0.0057	0.7354
2OFCA	emdecoy146_2OFCA	2OFCA	3.00	-0.3577	0.5102
2OFCA	emdecoy1470_2OFCA	2OFCA	2.47	1.3686	1.7925
2OFCA	emdecoy1471_2OFCA	2OFCA	2.47	-0.2668	0.5633
2OFCA	emdecoy1472_2OFCA	2OFCA	2.61	1.4595	1.8704
2OFCA	emdecoy1473_2OFCA	2OFCA	2.50	0.7326	1.2680
2OFCA	emdecoy1474_2OFCA	2OFCA	3.07	-0.2668	0.5633
2OFCA	emdecoy1475_2OFCA	2OFCA	2.95	0.4600	1.0578
2OFCA	emdecoy1476_2OFCA	2OFCA	2.62	-0.4485	0.4595
2OFCA	emdecoy1477_2OFCA	2OFCA	3.18	-0.4485	0.4595
2OFCA	emdecoy1478_2OFCA	2OFCA	2.50	0.6418	1.1967
2OFCA	emdecoy1479_2OFCA	2OFCA	3.13	0.8235	1.3403
2OFCA	emdecoy147_2OFCA	2OFCA	2.87	-0.7211	0.3224
2OFCA	emdecoy1480_2OFCA	2OFCA	2.47	0.1875	0.8595
2OFCA	emdecoy1481_2OFCA	2OFCA	2.85	0.5509	1.1266
2OFCA	emdecoy1482_2OFCA	2OFCA	2.53	0.9143	1.4136
2OFCA	emdecoy1483_2OFCA	2OFCA	2.69	1.3686	1.7925
2OFCA	emdecoy1484_2OFCA	2OFCA	2.32	0.0966	0.7966
2OFCA	emdecoy1485_2OFCA	2OFCA	2.59	1.4595	1.8704
2OFCA	emdecoy1486_2OFCA	2OFCA	2.78	0.4600	1.0578
2OFCA	emdecoy1487_2OFCA	2OFCA	2.94	1.6412	2.0277
2OFCA	emdecoy1488_2OFCA	2OFCA	3.12	0.2783	0.9241
2OFCA	emdecoy1489_2OFCA	2OFCA	2.52	0.9143	1.4136
2OFCA	emdecoy148_2OFCA	2OFCA	2.84	0.7326	1.2680
2OFCA	emdecoy1490_2OFCA	2OFCA	2.71	1.0960	1.5629
2OFCA	emdecoy1491_2OFCA	2OFCA	2.74	0.5509	1.1266
2OFCA	emdecoy1492_2OFCA	2OFCA	2.68	0.5509	1.1266
2OFCA	emdecoy1493_2OFCA	2OFCA	2.80	0.6418	1.1967
2OFCA	emdecoy1494_2OFCA	2OFCA	2.30	1.0960	1.5629
2OFCA	emdecoy1495_2OFCA	2OFCA	2.90	0.0966	0.7966
2OFCA	emdecoy1496_2OFCA	2OFCA	2.94	0.0966	0.7966
2OFCA	emdecoy1497_2OFCA	2OFCA	2.87	1.8229	2.1871
2OFCA	emdecoy1498_2OFCA	2OFCA	2.03	-1.1754	0.1498
2OFCA	emdecoy1499_2OFCA	2OFCA	2.52	1.6412	2.0277
2OFCA	emdecoy149_2OFCA	2OFCA	2.70	-0.2668	0.5633
2OFCA	emdecoy14_2OFCA	2OFCA	2.15	-0.7211	0.3224
2OFCA	emdecoy1500_2OFCA	2OFCA	2.86	1.4595	1.8704
2OFCA	emdecoy1501_2OFCA	2OFCA	2.97	0.5509	1.1266
2OFCA	emdecoy1502_2OFCA	2OFCA	3.10	1.0052	1.4878
2OFCA	emdecoy1503_2OFCA	2OFCA	2.93	0.9143	1.4136
2OFCA	emdecoy1504_2OFCA	2OFCA	2.85	0.8235	1.3403
2OFCA	emdecoy1505_2OFCA	2OFCA	2.97	1.6412	2.0277
2OFCA	emdecoy1506_2OFCA	2OFCA	2.85	0.0057	0.7354
2OFCA	emdecoy1507_2OFCA	2OFCA	2.95	-0.2668	0.5633
2OFCA	emdecoy1508_2OFCA	2OFCA	2.16	0.7326	1.2680
2OFCA	emdecoy1509_2OFCA	2OFCA	2.92	0.0057	0.7354
2OFCA	emdecoy150_2OFCA	2OFCA	2.57	0.1875	0.8595
2OFCA	emdecoy1510_2OFCA	2OFCA	2.69	-0.8120	0.2820
2OFCA	emdecoy1511_2OFCA	2OFCA	2.71	0.6418	1.1967
2OFCA	emdecoy1512_2OFCA	2OFCA	2.49	-1.3571	0.1015
2OFCA	emdecoy1513_2OFCA	2OFCA	2.50	0.5509	1.1266
2OFCA	emdecoy1514_2OFCA	2OFCA	3.10	0.6418	1.1967
2OFCA	emdecoy1515_2OFCA	2OFCA	2.74	0.9143	1.4136
2OFCA	emdecoy1516_2OFCA	2OFCA	3.02	1.0960	1.5629
2OFCA	emdecoy1517_2OFCA	2OFCA	2.71	0.8235	1.3403
2OFCA	emdecoy1518_2OFCA	2OFCA	2.84	1.4595	1.8704
2OFCA	emdecoy1519_2OFCA	2OFCA	3.01	1.9138	2.2674
2OFCA	emdecoy151_2OFCA	2OFCA	2.26	-0.6303	0.3654
2OFCA	emdecoy1520_2OFCA	2OFCA	2.85	0.5509	1.1266
2OFCA	emdecoy1521_2OFCA	2OFCA	2.81	1.2778	1.7153
2OFCA	emdecoy1522_2OFCA	2OFCA	2.87	1.3686	1.7925
2OFCA	emdecoy1523_2OFCA	2OFCA	2.44	-1.1754	0.1498
2OFCA	emdecoy1524_2OFCA	2OFCA	2.69	0.9143	1.4136
2OFCA	emdecoy1525_2OFCA	2OFCA	2.92	0.6418	1.1967
2OFCA	emdecoy1526_2OFCA	2OFCA	2.67	1.0960	1.5629
2OFCA	emdecoy1527_2OFCA	2OFCA	2.44	-1.0845	0.1784
2OFCA	emdecoy1528_2OFCA	2OFCA	2.95	0.8235	1.3403
2OFCA	emdecoy1529_2OFCA	2OFCA	3.11	0.8235	1.3403
2OFCA	emdecoy152_2OFCA	2OFCA	2.90	0.1875	0.8595
2OFCA	emdecoy1530_2OFCA	2OFCA	2.25	0.9143	1.4136
2OFCA	emdecoy1531_2OFCA	2OFCA	2.95	1.1869	1.6387
2OFCA	emdecoy1532_2OFCA	2OFCA	2.92	1.1869	1.6387
2OFCA	emdecoy1533_2OFCA	2OFCA	2.57	-0.1760	0.6186
2OFCA	emdecoy1534_2OFCA	2OFCA	2.97	1.1869	1.6387
2OFCA	emdecoy1535_2OFCA	2OFCA	2.18	0.6418	1.1967
2OFCA	emdecoy1536_2OFCA	2OFCA	2.75	0.4600	1.0578
2OFCA	emdecoy1537_2OFCA	2OFCA	2.69	0.3692	0.9902
2OFCA	emdecoy1538_2OFCA	2OFCA	2.19	0.4600	1.0578
2OFCA	emdecoy1539_2OFCA	2OFCA	2.91	0.1875	0.8595
2OFCA	emdecoy153_2OFCA	2OFCA	2.54	-0.6303	0.3654
2OFCA	emdecoy1540_2OFCA	2OFCA	3.05	-1.6297	0.0501
2OFCA	emdecoy1541_2OFCA	2OFCA	2.50	0.8235	1.3403
2OFCA	emdecoy1542_2OFCA	2OFCA	3.07	-0.4485	0.4595
2OFCA	emdecoy1543_2OFCA	2OFCA	2.94	-0.7211	0.3224
2OFCA	emdecoy1544_2OFCA	2OFCA	2.97	0.2783	0.9241
2OFCA	emdecoy1545_2OFCA	2OFCA	2.69	0.6418	1.1967
2OFCA	emdecoy1546_2OFCA	2OFCA	2.64	-0.0851	0.6760
2OFCA	emdecoy1547_2OFCA	2OFCA	2.73	0.5509	1.1266
2OFCA	emdecoy1548_2OFCA	2OFCA	2.66	-0.7211	0.3224
2OFCA	emdecoy1549_2OFCA	2OFCA	2.83	1.0052	1.4878
2OFCA	emdecoy154_2OFCA	2OFCA	2.30	-1.2663	0.1242
2OFCA	emdecoy1550_2OFCA	2OFCA	2.85	1.0960	1.5629
2OFCA	emdecoy1551_2OFCA	2OFCA	2.82	0.6418	1.1967
2OFCA	emdecoy1552_2OFCA	2OFCA	2.89	0.2783	0.9241
2OFCA	emdecoy1553_2OFCA	2OFCA	2.73	-1.2663	0.1242
2OFCA	emdecoy1554_2OFCA	2OFCA	2.19	0.4600	1.0578
2OFCA	emdecoy1555_2OFCA	2OFCA	2.48	0.2783	0.9241
2OFCA	emdecoy1556_2OFCA	2OFCA	2.28	0.3692	0.9902
2OFCA	emdecoy1557_2OFCA	2OFCA	2.93	0.3692	0.9902
2OFCA	emdecoy1558_2OFCA	2OFCA	2.83	-0.3577	0.5102
2OFCA	emdecoy1559_2OFCA	2OFCA	2.60	0.6418	1.1967
2OFCA	emdecoy155_2OFCA	2OFCA	2.42	-0.6303	0.3654
2OFCA	emdecoy1560_2OFCA	2OFCA	3.13	-0.2668	0.5633
2OFCA	emdecoy1561_2OFCA	2OFCA	2.52	1.0052	1.4878
2OFCA	emdecoy1562_2OFCA	2OFCA	2.70	0.8235	1.3403
2OFCA	emdecoy1563_2OFCA	2OFCA	2.64	0.1875	0.8595
2OFCA	emdecoy1564_2OFCA	2OFCA	2.76	0.4600	1.0578
2OFCA	emdecoy1565_2OFCA	2OFCA	2.73	0.7326	1.2680
2OFCA	emdecoy1566_2OFCA	2OFCA	2.83	0.5509	1.1266
2OFCA	emdecoy1567_2OFCA	2OFCA	2.51	0.9143	1.4136
2OFCA	emdecoy1568_2OFCA	2OFCA	2.81	0.4600	1.0578
2OFCA	emdecoy1569_2OFCA	2OFCA	2.88	1.0960	1.5629
2OFCA	emdecoy156_2OFCA	2OFCA	2.41	-0.3577	0.5102
2OFCA	emdecoy1570_2OFCA	2OFCA	2.61	-0.9937	0.2100
2OFCA	emdecoy1571_2OFCA	2OFCA	2.71	0.7326	1.2680
2OFCA	emdecoy1572_2OFCA	2OFCA	2.87	1.4595	1.8704
2OFCA	emdecoy1573_2OFCA	2OFCA	2.24	0.0966	0.7966
2OFCA	emdecoy1574_2OFCA	2OFCA	3.14	0.4600	1.0578
2OFCA	emdecoy1575_2OFCA	2OFCA	2.41	-0.8120	0.2820
2OFCA	emdecoy1576_2OFCA	2OFCA	3.23	-0.2668	0.5633
2OFCA	emdecoy1577_2OFCA	2OFCA	2.83	1.1869	1.6387
2OFCA	emdecoy1578_2OFCA	2OFCA	3.04	-0.6303	0.3654
2OFCA	emdecoy1579_2OFCA	2OFCA	3.06	1.1869	1.6387
2OFCA	emdecoy157_2OFCA	2OFCA	2.13	-0.1760	0.6186
2OFCA	emdecoy1580_2OFCA	2OFCA	2.86	1.5503	1.9488
2OFCA	emdecoy1581_2OFCA	2OFCA	2.53	0.8235	1.3403
2OFCA	emdecoy1582_2OFCA	2OFCA	3.00	1.1869	1.6387
2OFCA	emdecoy1583_2OFCA	2OFCA	2.68	0.6418	1.1967
2OFCA	emdecoy1584_2OFCA	2OFCA	2.91	1.1869	1.6387
2OFCA	emdecoy1585_2OFCA	2OFCA	2.82	1.5503	1.9488
2OFCA	emdecoy1586_2OFCA	2OFCA	2.56	0.9143	1.4136
2OFCA	emdecoy1587_2OFCA	2OFCA	2.82	1.3686	1.7925
2OFCA	emdecoy1588_2OFCA	2OFCA	2.74	-0.5394	0.4112
2OFCA	emdecoy1589_2OFCA	2OFCA	3.00	-0.7211	0.3224
2OFCA	emdecoy158_2OFCA	2OFCA	2.64	-0.6303	0.3654
2OFCA	emdecoy1590_2OFCA	2OFCA	2.95	0.0966	0.7966
2OFCA	emdecoy1591_2OFCA	2OFCA	2.64	-0.7211	0.3224
2OFCA	emdecoy1592_2OFCA	2OFCA	2.81	1.0960	1.5629
2OFCA	emdecoy1593_2OFCA	2OFCA	2.99	-0.7211	0.3224
2OFCA	emdecoy1594_2OFCA	2OFCA	2.64	-0.0851	0.6760
2OFCA	emdecoy1595_2OFCA	2OFCA	2.25	0.7326	1.2680
2OFCA	emdecoy1596_2OFCA	2OFCA	2.96	0.8235	1.3403
2OFCA	emdecoy1597_2OFCA	2OFCA	2.35	-1.1754	0.1498
2OFCA	emdecoy1598_2OFCA	2OFCA	2.21	0.9143	1.4136
2OFCA	emdecoy1599_2OFCA	2OFCA	2.67	0.8235	1.3403
2OFCA	emdecoy159_2OFCA	2OFCA	2.41	-0.3577	0.5102
2OFCA	emdecoy15_2OFCA	2OFCA	2.03	-0.5394	0.4112
2OFCA	emdecoy1600_2OFCA	2OFCA	2.69	0.0057	0.7354
2OFCA	emdecoy1601_2OFCA	2OFCA	2.52	0.7326	1.2680
2OFCA	emdecoy1602_2OFCA	2OFCA	2.90	1.1869	1.6387
2OFCA	emdecoy1603_2OFCA	2OFCA	2.88	1.2778	1.7153
2OFCA	emdecoy1604_2OFCA	2OFCA	2.89	0.3692	0.9902
2OFCA	emdecoy1605_2OFCA	2OFCA	2.19	0.3692	0.9902
2OFCA	emdecoy1606_2OFCA	2OFCA	2.94	0.8235	1.3403
2OFCA	emdecoy1607_2OFCA	2OFCA	2.78	0.1875	0.8595
2OFCA	emdecoy1608_2OFCA	2OFCA	2.53	-0.7211	0.3224
2OFCA	emdecoy1609_2OFCA	2OFCA	2.80	-0.3577	0.5102
2OFCA	emdecoy160_2OFCA	2OFCA	2.85	0.0057	0.7354
2OFCA	emdecoy1610_2OFCA	2OFCA	2.97	0.4600	1.0578
2OFCA	emdecoy1611_2OFCA	2OFCA	2.66	0.5509	1.1266
2OFCA	emdecoy1612_2OFCA	2OFCA	3.07	0.7326	1.2680
2OFCA	emdecoy1613_2OFCA	2OFCA	2.76	0.6418	1.1967
2OFCA	emdecoy1614_2OFCA	2OFCA	2.49	0.4600	1.0578
2OFCA	emdecoy1615_2OFCA	2OFCA	2.37	0.7326	1.2680
2OFCA	emdecoy1616_2OFCA	2OFCA	2.24	0.4600	1.0578
2OFCA	emdecoy1617_2OFCA	2OFCA	2.98	-0.1760	0.6186
2OFCA	emdecoy1618_2OFCA	2OFCA	2.60	0.3692	0.9902
2OFCA	emdecoy1619_2OFCA	2OFCA	2.91	0.1875	0.8595
2OFCA	emdecoy161_2OFCA	2OFCA	2.53	0.0057	0.7354
2OFCA	emdecoy1620_2OFCA	2OFCA	2.72	0.8235	1.3403
2OFCA	emdecoy1621_2OFCA	2OFCA	2.92	-1.1754	0.1498
2OFCA	emdecoy1622_2OFCA	2OFCA	2.94	0.6418	1.1967
2OFCA	emdecoy1623_2OFCA	2OFCA	3.05	0.4600	1.0578
2OFCA	emdecoy1624_2OFCA	2OFCA	2.66	1.0960	1.5629
2OFCA	emdecoy1625_2OFCA	2OFCA	2.60	1.1869	1.6387
2OFCA	emdecoy1626_2OFCA	2OFCA	2.61	1.0052	1.4878
2OFCA	emdecoy1627_2OFCA	2OFCA	3.06	-0.5394	0.4112
2OFCA	emdecoy1628_2OFCA	2OFCA	2.79	0.7326	1.2680
2OFCA	emdecoy1629_2OFCA	2OFCA	2.49	0.5509	1.1266
2OFCA	emdecoy162_2OFCA	2OFCA	2.55	-0.4485	0.4595
2OFCA	emdecoy1630_2OFCA	2OFCA	2.66	-0.5394	0.4112
2OFCA	emdecoy1631_2OFCA	2OFCA	3.09	1.6412	2.0277
2OFCA	emdecoy1632_2OFCA	2OFCA	2.33	0.0057	0.7354
2OFCA	emdecoy1633_2OFCA	2OFCA	2.64	0.8235	1.3403
2OFCA	emdecoy1634_2OFCA	2OFCA	2.46	1.0052	1.4878
2OFCA	emdecoy1635_2OFCA	2OFCA	2.66	1.5503	1.9488
2OFCA	emdecoy1636_2OFCA	2OFCA	2.57	1.1869	1.6387
2OFCA	emdecoy1637_2OFCA	2OFCA	2.68	1.0960	1.5629
2OFCA	emdecoy1638_2OFCA	2OFCA	2.93	1.0960	1.5629
2OFCA	emdecoy1639_2OFCA	2OFCA	3.00	0.9143	1.4136
2OFCA	emdecoy163_2OFCA	2OFCA	2.78	0.8235	1.3403
2OFCA	emdecoy1640_2OFCA	2OFCA	2.59	-0.6303	0.3654
2OFCA	emdecoy1641_2OFCA	2OFCA	2.66	-0.3577	0.5102
2OFCA	emdecoy1642_2OFCA	2OFCA	3.27	-0.1760	0.6186
2OFCA	emdecoy1643_2OFCA	2OFCA	3.02	1.3686	1.7925
2OFCA	emdecoy1644_2OFCA	2OFCA	2.54	0.9143	1.4136
2OFCA	emdecoy1645_2OFCA	2OFCA	2.81	1.2778	1.7153
2OFCA	emdecoy1646_2OFCA	2OFCA	2.53	-1.0845	0.1784
2OFCA	emdecoy1647_2OFCA	2OFCA	2.69	-0.4485	0.4595
2OFCA	emdecoy1648_2OFCA	2OFCA	2.93	1.0052	1.4878
2OFCA	emdecoy1649_2OFCA	2OFCA	3.11	0.4600	1.0578
2OFCA	emdecoy164_2OFCA	2OFCA	3.13	-0.4485	0.4595
2OFCA	emdecoy1650_2OFCA	2OFCA	2.58	0.5509	1.1266
2OFCA	emdecoy1651_2OFCA	2OFCA	2.70	0.2783	0.9241
2OFCA	emdecoy1652_2OFCA	2OFCA	2.74	0.8235	1.3403
2OFCA	emdecoy1653_2OFCA	2OFCA	2.70	0.3692	0.9902
2OFCA	emdecoy1654_2OFCA	2OFCA	2.81	0.4600	1.0578
2OFCA	emdecoy1655_2OFCA	2OFCA	2.85	0.1875	0.8595
2OFCA	emdecoy1656_2OFCA	2OFCA	2.83	0.2783	0.9241
2OFCA	emdecoy1657_2OFCA	2OFCA	2.99	1.4595	1.8704
2OFCA	emdecoy1658_2OFCA	2OFCA	2.93	0.7326	1.2680
2OFCA	emdecoy1659_2OFCA	2OFCA	2.82	1.5503	1.9488
2OFCA	emdecoy165_2OFCA	2OFCA	2.78	-0.1760	0.6186
2OFCA	emdecoy1660_2OFCA	2OFCA	2.84	1.2778	1.7153
2OFCA	emdecoy1661_2OFCA	2OFCA	2.88	0.2783	0.9241
2OFCA	emdecoy1662_2OFCA	2OFCA	3.03	-0.9937	0.2100
2OFCA	emdecoy1663_2OFCA	2OFCA	2.89	1.0960	1.5629
2OFCA	emdecoy1664_2OFCA	2OFCA	3.01	0.1875	0.8595
2OFCA	emdecoy1665_2OFCA	2OFCA	2.61	0.0057	0.7354
2OFCA	emdecoy1666_2OFCA	2OFCA	2.10	-1.1754	0.1498
2OFCA	emdecoy1667_2OFCA	2OFCA	2.84	0.9143	1.4136
2OFCA	emdecoy1668_2OFCA	2OFCA	2.56	-0.9937	0.2100
2OFCA	emdecoy1669_2OFCA	2OFCA	3.03	0.0966	0.7966
2OFCA	emdecoy166_2OFCA	2OFCA	2.83	-0.1760	0.6186
2OFCA	emdecoy1670_2OFCA	2OFCA	3.04	-0.3577	0.5102
2OFCA	emdecoy1671_2OFCA	2OFCA	2.99	0.0966	0.7966
2OFCA	emdecoy1672_2OFCA	2OFCA	2.13	0.6418	1.1967
2OFCA	emdecoy1673_2OFCA	2OFCA	2.29	1.0052	1.4878
2OFCA	emdecoy1674_2OFCA	2OFCA	3.08	0.6418	1.1967
2OFCA	emdecoy1675_2OFCA	2OFCA	2.62	1.0052	1.4878
2OFCA	emdecoy1676_2OFCA	2OFCA	3.02	-0.5394	0.4112
2OFCA	emdecoy1677_2OFCA	2OFCA	2.72	1.0960	1.5629
2OFCA	emdecoy1678_2OFCA	2OFCA	2.87	1.5503	1.9488
2OFCA	emdecoy1679_2OFCA	2OFCA	2.65	-0.8120	0.2820
2OFCA	emdecoy167_2OFCA	2OFCA	2.36	-1.0845	0.1784
2OFCA	emdecoy1680_2OFCA	2OFCA	2.63	1.0052	1.4878
2OFCA	emdecoy1681_2OFCA	2OFCA	2.47	0.1875	0.8595
2OFCA	emdecoy1682_2OFCA	2OFCA	2.61	-0.6303	0.3654
2OFCA	emdecoy1683_2OFCA	2OFCA	2.61	-0.7211	0.3224
2OFCA	emdecoy1684_2OFCA	2OFCA	2.52	-0.7211	0.3224
2OFCA	emdecoy1685_2OFCA	2OFCA	3.21	-1.2663	0.1242
2OFCA	emdecoy1686_2OFCA	2OFCA	2.50	1.1869	1.6387
2OFCA	emdecoy1687_2OFCA	2OFCA	2.46	1.1869	1.6387
2OFCA	emdecoy1688_2OFCA	2OFCA	2.58	-0.8120	0.2820
2OFCA	emdecoy1689_2OFCA	2OFCA	2.47	-0.7211	0.3224
2OFCA	emdecoy168_2OFCA	2OFCA	2.72	-0.1760	0.6186
2OFCA	emdecoy1690_2OFCA	2OFCA	2.25	1.1869	1.6387
2OFCA	emdecoy1691_2OFCA	2OFCA	2.87	1.1869	1.6387
2OFCA	emdecoy1692_2OFCA	2OFCA	2.81	0.0966	0.7966
2OFCA	emdecoy1693_2OFCA	2OFCA	2.64	-0.7211	0.3224
2OFCA	emdecoy1694_2OFCA	2OFCA	2.57	-0.7211	0.3224
2OFCA	emdecoy1695_2OFCA	2OFCA	3.06	-0.2668	0.5633
2OFCA	emdecoy1696_2OFCA	2OFCA	3.08	1.2778	1.7153
2OFCA	emdecoy1697_2OFCA	2OFCA	3.12	0.9143	1.4136
2OFCA	emdecoy1698_2OFCA	2OFCA	2.55	0.0057	0.7354
2OFCA	emdecoy1699_2OFCA	2OFCA	2.85	1.1869	1.6387
2OFCA	emdecoy169_2OFCA	2OFCA	2.61	0.9143	1.4136
2OFCA	emdecoy16_2OFCA	2OFCA	2.23	-0.3577	0.5102
2OFCA	emdecoy1700_2OFCA	2OFCA	2.71	0.2783	0.9241
2OFCA	emdecoy1701_2OFCA	2OFCA	2.88	0.4600	1.0578
2OFCA	emdecoy1702_2OFCA	2OFCA	2.45	0.1875	0.8595
2OFCA	emdecoy1703_2OFCA	2OFCA	3.08	1.4595	1.8704
2OFCA	emdecoy1704_2OFCA	2OFCA	2.99	0.0966	0.7966
2OFCA	emdecoy1705_2OFCA	2OFCA	2.88	0.0966	0.7966
2OFCA	emdecoy1706_2OFCA	2OFCA	3.10	-0.9028	0.2446
2OFCA	emdecoy1707_2OFCA	2OFCA	2.73	-0.9028	0.2446
2OFCA	emdecoy1708_2OFCA	2OFCA	2.82	-0.8120	0.2820
2OFCA	emdecoy1709_2OFCA	2OFCA	2.87	1.0960	1.5629
2OFCA	emdecoy170_2OFCA	2OFCA	2.93	0.4600	1.0578
2OFCA	emdecoy1710_2OFCA	2OFCA	2.92	0.8235	1.3403
2OFCA	emdecoy1711_2OFCA	2OFCA	3.06	-0.0851	0.6760
2OFCA	emdecoy1712_2OFCA	2OFCA	2.44	-0.4485	0.4595
2OFCA	emdecoy1713_2OFCA	2OFCA	2.80	-0.0851	0.6760
2OFCA	emdecoy1714_2OFCA	2OFCA	2.81	-0.0851	0.6760
2OFCA	emdecoy1715_2OFCA	2OFCA	2.65	-0.5394	0.4112
2OFCA	emdecoy1716_2OFCA	2OFCA	2.64	0.2783	0.9241
2OFCA	emdecoy1717_2OFCA	2OFCA	3.11	0.0966	0.7966
2OFCA	emdecoy1718_2OFCA	2OFCA	2.94	1.0960	1.5629
2OFCA	emdecoy1719_2OFCA	2OFCA	3.24	-0.2668	0.5633
2OFCA	emdecoy171_2OFCA	2OFCA	2.73	0.1875	0.8595
2OFCA	emdecoy1720_2OFCA	2OFCA	2.62	0.1875	0.8595
2OFCA	emdecoy1721_2OFCA	2OFCA	2.73	-0.8120	0.2820
2OFCA	emdecoy1722_2OFCA	2OFCA	2.91	-0.6303	0.3654
2OFCA	emdecoy1723_2OFCA	2OFCA	2.93	-0.3577	0.5102
2OFCA	emdecoy1724_2OFCA	2OFCA	3.12	-0.8120	0.2820
2OFCA	emdecoy1725_2OFCA	2OFCA	2.76	-0.9028	0.2446
2OFCA	emdecoy1726_2OFCA	2OFCA	2.39	0.9143	1.4136
2OFCA	emdecoy1727_2OFCA	2OFCA	2.79	0.5509	1.1266
2OFCA	emdecoy1728_2OFCA	2OFCA	2.73	0.9143	1.4136
2OFCA	emdecoy1729_2OFCA	2OFCA	2.61	-0.6303	0.3654
2OFCA	emdecoy172_2OFCA	2OFCA	2.55	-1.3571	0.1015
2OFCA	emdecoy1730_2OFCA	2OFCA	2.67	1.4595	1.8704
2OFCA	emdecoy1731_2OFCA	2OFCA	2.88	-0.3577	0.5102
2OFCA	emdecoy1732_2OFCA	2OFCA	2.79	-0.2668	0.5633
2OFCA	emdecoy1733_2OFCA	2OFCA	2.63	-0.8120	0.2820
2OFCA	emdecoy1734_2OFCA	2OFCA	2.65	-0.7211	0.3224
2OFCA	emdecoy1735_2OFCA	2OFCA	2.81	1.0960	1.5629
2OFCA	emdecoy1736_2OFCA	2OFCA	3.07	-1.0845	0.1784
2OFCA	emdecoy1737_2OFCA	2OFCA	2.78	-0.8120	0.2820
2OFCA	emdecoy1738_2OFCA	2OFCA	2.76	1.1869	1.6387
2OFCA	emdecoy1739_2OFCA	2OFCA	2.74	1.3686	1.7925
2OFCA	emdecoy173_2OFCA	2OFCA	1.67	-1.3571	0.1015
2OFCA	emdecoy1740_2OFCA	2OFCA	2.70	1.6412	2.0277
2OFCA	emdecoy1741_2OFCA	2OFCA	2.67	0.9143	1.4136
2OFCA	emdecoy1742_2OFCA	2OFCA	2.46	-0.7211	0.3224
2OFCA	emdecoy1743_2OFCA	2OFCA	2.64	1.0960	1.5629
2OFCA	emdecoy1744_2OFCA	2OFCA	2.71	0.6418	1.1967
2OFCA	emdecoy1745_2OFCA	2OFCA	2.80	1.4595	1.8704
2OFCA	emdecoy1746_2OFCA	2OFCA	3.15	-0.1760	0.6186
2OFCA	emdecoy1747_2OFCA	2OFCA	2.56	0.4600	1.0578
2OFCA	emdecoy1748_2OFCA	2OFCA	2.74	1.5503	1.9488
2OFCA	emdecoy1749_2OFCA	2OFCA	3.14	0.2783	0.9241
2OFCA	emdecoy174_2OFCA	2OFCA	2.65	-0.3577	0.5102
2OFCA	emdecoy1750_2OFCA	2OFCA	2.81	0.6418	1.1967
2OFCA	emdecoy1751_2OFCA	2OFCA	2.52	0.6418	1.1967
2OFCA	emdecoy1752_2OFCA	2OFCA	2.71	-1.0845	0.1784
2OFCA	emdecoy1753_2OFCA	2OFCA	2.57	-0.9937	0.2100
2OFCA	emdecoy1754_2OFCA	2OFCA	2.54	1.0052	1.4878
2OFCA	emdecoy1755_2OFCA	2OFCA	2.30	-1.0845	0.1784
2OFCA	emdecoy1756_2OFCA	2OFCA	2.43	0.3692	0.9902
2OFCA	emdecoy1757_2OFCA	2OFCA	2.70	0.8235	1.3403
2OFCA	emdecoy1758_2OFCA	2OFCA	2.63	0.2783	0.9241
2OFCA	emdecoy1759_2OFCA	2OFCA	3.01	-0.9028	0.2446
2OFCA	emdecoy175_2OFCA	2OFCA	2.72	-0.0851	0.6760
2OFCA	emdecoy1760_2OFCA	2OFCA	2.55	-0.6303	0.3654
2OFCA	emdecoy1761_2OFCA	2OFCA	2.84	-0.1760	0.6186
2OFCA	emdecoy1762_2OFCA	2OFCA	2.96	0.8235	1.3403
2OFCA	emdecoy1763_2OFCA	2OFCA	2.78	0.0966	0.7966
2OFCA	emdecoy1764_2OFCA	2OFCA	2.72	-1.0845	0.1784
2OFCA	emdecoy1765_2OFCA	2OFCA	2.53	-0.4485	0.4595
2OFCA	emdecoy1766_2OFCA	2OFCA	2.94	1.0052	1.4878
2OFCA	emdecoy1767_2OFCA	2OFCA	3.18	0.2783	0.9241
2OFCA	emdecoy1768_2OFCA	2OFCA	2.74	0.4600	1.0578
2OFCA	emdecoy1769_2OFCA	2OFCA	2.42	0.3692	0.9902
2OFCA	emdecoy176_2OFCA	2OFCA	3.11	0.3692	0.9902
2OFCA	emdecoy1770_2OFCA	2OFCA	2.63	0.3692	0.9902
2OFCA	emdecoy1771_2OFCA	2OFCA	2.30	0.3692	0.9902
2OFCA	emdecoy1772_2OFCA	2OFCA	2.75	1.0052	1.4878
2OFCA	emdecoy1773_2OFCA	2OFCA	2.63	0.1875	0.8595
2OFCA	emdecoy1774_2OFCA	2OFCA	2.86	0.0966	0.7966
2OFCA	emdecoy1775_2OFCA	2OFCA	2.75	0.0966	0.7966
2OFCA	emdecoy1776_2OFCA	2OFCA	2.93	0.7326	1.2680
2OFCA	emdecoy1777_2OFCA	2OFCA	2.77	1.0052	1.4878
2OFCA	emdecoy1778_2OFCA	2OFCA	2.74	0.7326	1.2680
2OFCA	emdecoy1779_2OFCA	2OFCA	2.90	0.5509	1.1266
2OFCA	emdecoy177_2OFCA	2OFCA	2.74	-0.2668	0.5633
2OFCA	emdecoy1780_2OFCA	2OFCA	2.64	-0.7211	0.3224
2OFCA	emdecoy1781_2OFCA	2OFCA	3.09	1.0960	1.5629
2OFCA	emdecoy1782_2OFCA	2OFCA	2.65	1.1869	1.6387
2OFCA	emdecoy1783_2OFCA	2OFCA	2.72	0.8235	1.3403
2OFCA	emdecoy1784_2OFCA	2OFCA	2.82	1.2778	1.7153
2OFCA	emdecoy1785_2OFCA	2OFCA	2.55	-0.6303	0.3654
2OFCA	emdecoy1786_2OFCA	2OFCA	2.57	0.9143	1.4136
2OFCA	emdecoy1787_2OFCA	2OFCA	2.93	0.7326	1.2680
2OFCA	emdecoy1788_2OFCA	2OFCA	2.65	1.0960	1.5629
2OFCA	emdecoy1789_2OFCA	2OFCA	3.00	1.0960	1.5629
2OFCA	emdecoy178_2OFCA	2OFCA	2.89	-0.0851	0.6760
2OFCA	emdecoy1790_2OFCA	2OFCA	2.87	1.0960	1.5629
2OFCA	emdecoy1791_2OFCA	2OFCA	2.81	0.1875	0.8595
2OFCA	emdecoy1792_2OFCA	2OFCA	2.84	1.6412	2.0277
2OFCA	emdecoy1793_2OFCA	2OFCA	3.05	0.0057	0.7354
2OFCA	emdecoy1794_2OFCA	2OFCA	2.91	0.9143	1.4136
2OFCA	emdecoy1795_2OFCA	2OFCA	2.98	1.0052	1.4878
2OFCA	emdecoy1796_2OFCA	2OFCA	2.73	1.4595	1.8704
2OFCA	emdecoy1797_2OFCA	2OFCA	3.09	0.6418	1.1967
2OFCA	emdecoy1798_2OFCA	2OFCA	2.83	0.5509	1.1266
2OFCA	emdecoy1799_2OFCA	2OFCA	2.92	0.4600	1.0578
2OFCA	emdecoy179_2OFCA	2OFCA	2.78	-0.5394	0.4112
2OFCA	emdecoy17_2OFCA	2OFCA	2.79	1.0960	1.5629
2OFCA	emdecoy1800_2OFCA	2OFCA	2.68	0.1875	0.8595
2OFCA	emdecoy1801_2OFCA	2OFCA	2.77	-1.0845	0.1784
2OFCA	emdecoy1802_2OFCA	2OFCA	2.89	1.1869	1.6387
2OFCA	emdecoy1803_2OFCA	2OFCA	2.86	0.0966	0.7966
2OFCA	emdecoy1804_2OFCA	2OFCA	2.49	-0.7211	0.3224
2OFCA	emdecoy1805_2OFCA	2OFCA	2.70	0.9143	1.4136
2OFCA	emdecoy1806_2OFCA	2OFCA	2.74	-1.0845	0.1784
2OFCA	emdecoy1807_2OFCA	2OFCA	3.00	0.1875	0.8595
2OFCA	emdecoy1808_2OFCA	2OFCA	3.00	0.2783	0.9241
2OFCA	emdecoy1809_2OFCA	2OFCA	2.86	-0.8120	0.2820
2OFCA	emdecoy180_2OFCA	2OFCA	3.18	-0.9937	0.2100
2OFCA	emdecoy1810_2OFCA	2OFCA	3.15	-0.0851	0.6760
2OFCA	emdecoy1811_2OFCA	2OFCA	2.78	1.2778	1.7153
2OFCA	emdecoy1812_2OFCA	2OFCA	2.68	0.1875	0.8595
2OFCA	emdecoy1813_2OFCA	2OFCA	2.89	0.6418	1.1967
2OFCA	emdecoy1814_2OFCA	2OFCA	2.79	1.2778	1.7153
2OFCA	emdecoy1815_2OFCA	2OFCA	2.99	0.9143	1.4136
2OFCA	emdecoy1816_2OFCA	2OFCA	2.02	-1.7206	0.0381
2OFCA	emdecoy1817_2OFCA	2OFCA	2.84	0.0057	0.7354
2OFCA	emdecoy1818_2OFCA	2OFCA	2.66	0.6418	1.1967
2OFCA	emdecoy1819_2OFCA	2OFCA	2.96	1.3686	1.7925
2OFCA	emdecoy181_2OFCA	2OFCA	2.69	-0.2668	0.5633
2OFCA	emdecoy1820_2OFCA	2OFCA	3.14	-0.5394	0.4112
2OFCA	emdecoy1821_2OFCA	2OFCA	3.30	0.2783	0.9241
2OFCA	emdecoy1822_2OFCA	2OFCA	3.12	0.0057	0.7354
2OFCA	emdecoy1823_2OFCA	2OFCA	2.91	1.6412	2.0277
2OFCA	emdecoy1824_2OFCA	2OFCA	2.97	0.9143	1.4136
2OFCA	emdecoy1825_2OFCA	2OFCA	2.92	-0.3577	0.5102
2OFCA	emdecoy1826_2OFCA	2OFCA	3.05	0.0966	0.7966
2OFCA	emdecoy1827_2OFCA	2OFCA	2.60	-0.6303	0.3654
2OFCA	emdecoy1828_2OFCA	2OFCA	3.19	0.4600	1.0578
2OFCA	emdecoy1829_2OFCA	2OFCA	3.00	0.8235	1.3403
2OFCA	emdecoy182_2OFCA	2OFCA	2.72	-1.4480	0.0817
2OFCA	emdecoy1830_2OFCA	2OFCA	2.70	-0.3577	0.5102
2OFCA	emdecoy1831_2OFCA	2OFCA	2.69	1.0960	1.5629
2OFCA	emdecoy1832_2OFCA	2OFCA	2.68	0.7326	1.2680
2OFCA	emdecoy1833_2OFCA	2OFCA	2.61	1.2778	1.7153
2OFCA	emdecoy1834_2OFCA	2OFCA	2.77	0.8235	1.3403
2OFCA	emdecoy1835_2OFCA	2OFCA	2.76	0.8235	1.3403
2OFCA	emdecoy1836_2OFCA	2OFCA	2.60	-0.7211	0.3224
2OFCA	emdecoy1837_2OFCA	2OFCA	2.51	0.0057	0.7354
2OFCA	emdecoy1838_2OFCA	2OFCA	2.92	1.3686	1.7925
2OFCA	emdecoy1839_2OFCA	2OFCA	2.92	0.2783	0.9241
2OFCA	emdecoy183_2OFCA	2OFCA	2.99	1.0960	1.5629
2OFCA	emdecoy1840_2OFCA	2OFCA	2.91	1.0960	1.5629
2OFCA	emdecoy1841_2OFCA	2OFCA	2.71	1.8229	2.1871
2OFCA	emdecoy1842_2OFCA	2OFCA	2.61	1.0960	1.5629
2OFCA	emdecoy1843_2OFCA	2OFCA	2.76	1.3686	1.7925
2OFCA	emdecoy1844_2OFCA	2OFCA	2.91	1.5503	1.9488
2OFCA	emdecoy1845_2OFCA	2OFCA	3.06	-0.2668	0.5633
2OFCA	emdecoy1846_2OFCA	2OFCA	2.76	1.2778	1.7153
2OFCA	emdecoy1847_2OFCA	2OFCA	2.81	-0.2668	0.5633
2OFCA	emdecoy1848_2OFCA	2OFCA	2.64	-0.3577	0.5102
2OFCA	emdecoy1849_2OFCA	2OFCA	2.86	0.8235	1.3403
2OFCA	emdecoy184_2OFCA	2OFCA	2.81	1.0960	1.5629
2OFCA	emdecoy1850_2OFCA	2OFCA	2.60	-0.3577	0.5102
2OFCA	emdecoy1851_2OFCA	2OFCA	2.42	-0.6303	0.3654
2OFCA	emdecoy1852_2OFCA	2OFCA	2.76	-0.6303	0.3654
2OFCA	emdecoy1853_2OFCA	2OFCA	2.90	0.0057	0.7354
2OFCA	emdecoy1854_2OFCA	2OFCA	3.09	-0.5394	0.4112
2OFCA	emdecoy1855_2OFCA	2OFCA	2.66	0.0057	0.7354
2OFCA	emdecoy1856_2OFCA	2OFCA	2.60	0.0966	0.7966
2OFCA	emdecoy1857_2OFCA	2OFCA	2.55	-0.9028	0.2446
2OFCA	emdecoy1858_2OFCA	2OFCA	2.59	-0.8120	0.2820
2OFCA	emdecoy1859_2OFCA	2OFCA	2.80	0.2783	0.9241
2OFCA	emdecoy185_2OFCA	2OFCA	3.04	0.9143	1.4136
2OFCA	emdecoy1860_2OFCA	2OFCA	2.88	0.3692	0.9902
2OFCA	emdecoy1861_2OFCA	2OFCA	2.78	-0.6303	0.3654
2OFCA	emdecoy1862_2OFCA	2OFCA	2.97	0.1875	0.8595
2OFCA	emdecoy1863_2OFCA	2OFCA	3.03	-0.7211	0.3224
2OFCA	emdecoy1864_2OFCA	2OFCA	2.47	0.3692	0.9902
2OFCA	emdecoy1865_2OFCA	2OFCA	2.68	0.9143	1.4136
2OFCA	emdecoy1866_2OFCA	2OFCA	2.91	0.0966	0.7966
2OFCA	emdecoy1867_2OFCA	2OFCA	3.31	-0.2668	0.5633
2OFCA	emdecoy1868_2OFCA	2OFCA	2.71	-0.6303	0.3654
2OFCA	emdecoy1869_2OFCA	2OFCA	3.02	1.4595	1.8704
2OFCA	emdecoy186_2OFCA	2OFCA	1.99	-1.3571	0.1015
2OFCA	emdecoy1870_2OFCA	2OFCA	2.92	-0.2668	0.5633
2OFCA	emdecoy1871_2OFCA	2OFCA	2.96	0.9143	1.4136
2OFCA	emdecoy1872_2OFCA	2OFCA	2.59	-0.6303	0.3654
2OFCA	emdecoy1873_2OFCA	2OFCA	2.54	0.8235	1.3403
2OFCA	emdecoy1874_2OFCA	2OFCA	2.91	1.6412	2.0277
2OFCA	emdecoy1875_2OFCA	2OFCA	2.91	0.9143	1.4136
2OFCA	emdecoy1876_2OFCA	2OFCA	2.57	-0.6303	0.3654
2OFCA	emdecoy1877_2OFCA	2OFCA	2.68	-0.2668	0.5633
2OFCA	emdecoy1878_2OFCA	2OFCA	2.53	-0.8120	0.2820
2OFCA	emdecoy1879_2OFCA	2OFCA	3.19	-0.7211	0.3224
2OFCA	emdecoy187_2OFCA	2OFCA	2.78	0.5509	1.1266
2OFCA	emdecoy1880_2OFCA	2OFCA	2.99	0.7326	1.2680
2OFCA	emdecoy1881_2OFCA	2OFCA	2.72	1.1869	1.6387
2OFCA	emdecoy1882_2OFCA	2OFCA	2.79	0.7326	1.2680
2OFCA	emdecoy1883_2OFCA	2OFCA	2.76	0.6418	1.1967
2OFCA	emdecoy1884_2OFCA	2OFCA	2.65	1.0960	1.5629
2OFCA	emdecoy1885_2OFCA	2OFCA	2.71	0.0057	0.7354
2OFCA	emdecoy1886_2OFCA	2OFCA	2.78	-0.0851	0.6760
2OFCA	emdecoy1887_2OFCA	2OFCA	2.89	-0.9937	0.2100
2OFCA	emdecoy1888_2OFCA	2OFCA	2.59	-0.2668	0.5633
2OFCA	emdecoy1889_2OFCA	2OFCA	2.74	-0.5394	0.4112
2OFCA	emdecoy188_2OFCA	2OFCA	3.06	1.0960	1.5629
2OFCA	emdecoy1890_2OFCA	2OFCA	2.57	-0.8120	0.2820
2OFCA	emdecoy1891_2OFCA	2OFCA	3.04	0.6418	1.1967
2OFCA	emdecoy1892_2OFCA	2OFCA	2.62	-0.2668	0.5633
2OFCA	emdecoy1893_2OFCA	2OFCA	2.66	-0.4485	0.4595
2OFCA	emdecoy1894_2OFCA	2OFCA	2.83	-0.6303	0.3654
2OFCA	emdecoy1895_2OFCA	2OFCA	2.92	1.2778	1.7153
2OFCA	emdecoy1896_2OFCA	2OFCA	2.81	1.1869	1.6387
2OFCA	emdecoy1897_2OFCA	2OFCA	2.84	-0.3577	0.5102
2OFCA	emdecoy1898_2OFCA	2OFCA	2.69	0.0057	0.7354
2OFCA	emdecoy1899_2OFCA	2OFCA	2.53	-0.9028	0.2446
2OFCA	emdecoy189_2OFCA	2OFCA	2.78	0.9143	1.4136
2OFCA	emdecoy18_2OFCA	2OFCA	2.36	-0.2668	0.5633
2OFCA	emdecoy1900_2OFCA	2OFCA	2.95	0.1875	0.8595
2OFCA	emdecoy1901_2OFCA	2OFCA	2.83	-0.6303	0.3654
2OFCA	emdecoy1902_2OFCA	2OFCA	2.45	-0.6303	0.3654
2OFCA	emdecoy1903_2OFCA	2OFCA	2.72	-0.5394	0.4112
2OFCA	emdecoy1904_2OFCA	2OFCA	3.13	0.0966	0.7966
2OFCA	emdecoy1905_2OFCA	2OFCA	2.72	-0.9028	0.2446
2OFCA	emdecoy1906_2OFCA	2OFCA	3.09	-0.3577	0.5102
2OFCA	emdecoy1907_2OFCA	2OFCA	3.24	-0.1760	0.6186
2OFCA	emdecoy1908_2OFCA	2OFCA	2.90	-0.6303	0.3654
2OFCA	emdecoy1909_2OFCA	2OFCA	2.69	-0.5394	0.4112
2OFCA	emdecoy190_2OFCA	2OFCA	2.81	0.0057	0.7354
2OFCA	emdecoy1910_2OFCA	2OFCA	2.37	-0.2668	0.5633
2OFCA	emdecoy1911_2OFCA	2OFCA	2.68	-0.8120	0.2820
2OFCA	emdecoy1912_2OFCA	2OFCA	2.82	-0.5394	0.4112
2OFCA	emdecoy1913_2OFCA	2OFCA	2.98	0.0966	0.7966
2OFCA	emdecoy1914_2OFCA	2OFCA	2.86	-0.8120	0.2820
2OFCA	emdecoy1915_2OFCA	2OFCA	3.12	-0.7211	0.3224
2OFCA	emdecoy1916_2OFCA	2OFCA	3.03	-0.7211	0.3224
2OFCA	emdecoy1917_2OFCA	2OFCA	2.87	-0.3577	0.5102
2OFCA	emdecoy1918_2OFCA	2OFCA	2.78	-0.5394	0.4112
2OFCA	emdecoy1919_2OFCA	2OFCA	2.76	-0.4485	0.4595
2OFCA	emdecoy191_2OFCA	2OFCA	3.03	-0.1760	0.6186
2OFCA	emdecoy1920_2OFCA	2OFCA	3.06	0.6418	1.1967
2OFCA	emdecoy1921_2OFCA	2OFCA	2.63	0.2783	0.9241
2OFCA	emdecoy1922_2OFCA	2OFCA	2.96	0.7326	1.2680
2OFCA	emdecoy1923_2OFCA	2OFCA	2.76	-0.7211	0.3224
2OFCA	emdecoy1924_2OFCA	2OFCA	2.64	0.1875	0.8595
2OFCA	emdecoy1925_2OFCA	2OFCA	2.71	-0.8120	0.2820
2OFCA	emdecoy1926_2OFCA	2OFCA	2.76	1.0052	1.4878
2OFCA	emdecoy1927_2OFCA	2OFCA	2.94	0.3692	0.9902
2OFCA	emdecoy1928_2OFCA	2OFCA	2.88	0.1875	0.8595
2OFCA	emdecoy1929_2OFCA	2OFCA	2.54	1.1869	1.6387
2OFCA	emdecoy192_2OFCA	2OFCA	2.30	1.0052	1.4878
2OFCA	emdecoy1930_2OFCA	2OFCA	2.88	1.1869	1.6387
2OFCA	emdecoy1931_2OFCA	2OFCA	2.33	-1.0845	0.1784
2OFCA	emdecoy1932_2OFCA	2OFCA	3.20	-0.2668	0.5633
2OFCA	emdecoy1933_2OFCA	2OFCA	2.37	-0.9937	0.2100
2OFCA	emdecoy1934_2OFCA	2OFCA	2.75	-0.1760	0.6186
2OFCA	emdecoy1935_2OFCA	2OFCA	3.09	-0.7211	0.3224
2OFCA	emdecoy1936_2OFCA	2OFCA	2.77	1.5503	1.9488
2OFCA	emdecoy1937_2OFCA	2OFCA	2.49	-0.9937	0.2100
2OFCA	emdecoy1938_2OFCA	2OFCA	2.67	-0.1760	0.6186
2OFCA	emdecoy1939_2OFCA	2OFCA	2.64	-0.1760	0.6186
2OFCA	emdecoy193_2OFCA	2OFCA	2.88	1.0960	1.5629
2OFCA	emdecoy1940_2OFCA	2OFCA	2.59	-0.1760	0.6186
2OFCA	emdecoy1941_2OFCA	2OFCA	2.39	-1.0845	0.1784
2OFCA	emdecoy1942_2OFCA	2OFCA	2.62	-0.8120	0.2820
2OFCA	emdecoy1943_2OFCA	2OFCA	3.08	1.0052	1.4878
2OFCA	emdecoy1944_2OFCA	2OFCA	3.12	0.8235	1.3403
2OFCA	emdecoy1945_2OFCA	2OFCA	2.95	0.7326	1.2680
2OFCA	emdecoy1946_2OFCA	2OFCA	2.63	0.0057	0.7354
2OFCA	emdecoy1947_2OFCA	2OFCA	2.62	0.8235	1.3403
2OFCA	emdecoy1948_2OFCA	2OFCA	2.60	-0.7211	0.3224
2OFCA	emdecoy1949_2OFCA	2OFCA	2.80	-1.1754	0.1498
2OFCA	emdecoy194_2OFCA	2OFCA	2.91	0.0966	0.7966
2OFCA	emdecoy1950_2OFCA	2OFCA	2.40	-0.1760	0.6186
2OFCA	emdecoy1951_2OFCA	2OFCA	2.82	0.0966	0.7966
2OFCA	emdecoy1952_2OFCA	2OFCA	2.75	0.1875	0.8595
2OFCA	emdecoy1953_2OFCA	2OFCA	2.64	-0.6303	0.3654
2OFCA	emdecoy1954_2OFCA	2OFCA	2.48	-0.5394	0.4112
2OFCA	emdecoy1955_2OFCA	2OFCA	2.83	-0.8120	0.2820
2OFCA	emdecoy1956_2OFCA	2OFCA	2.93	-0.7211	0.3224
2OFCA	emdecoy1957_2OFCA	2OFCA	2.67	-0.5394	0.4112
2OFCA	emdecoy1958_2OFCA	2OFCA	2.90	-0.8120	0.2820
2OFCA	emdecoy1959_2OFCA	2OFCA	3.06	-0.6303	0.3654
2OFCA	emdecoy195_2OFCA	2OFCA	2.97	0.8235	1.3403
2OFCA	emdecoy1960_2OFCA	2OFCA	3.00	-0.1760	0.6186
2OFCA	emdecoy1961_2OFCA	2OFCA	2.67	-0.6303	0.3654
2OFCA	emdecoy1962_2OFCA	2OFCA	2.64	0.3692	0.9902
2OFCA	emdecoy1963_2OFCA	2OFCA	2.20	-0.9028	0.2446
2OFCA	emdecoy1964_2OFCA	2OFCA	2.78	-0.7211	0.3224
2OFCA	emdecoy1965_2OFCA	2OFCA	2.54	-0.5394	0.4112
2OFCA	emdecoy1966_2OFCA	2OFCA	2.66	-0.6303	0.3654
2OFCA	emdecoy1967_2OFCA	2OFCA	2.46	-0.6303	0.3654
2OFCA	emdecoy1968_2OFCA	2OFCA	2.48	-0.7211	0.3224
2OFCA	emdecoy1969_2OFCA	2OFCA	2.50	-0.6303	0.3654
2OFCA	emdecoy196_2OFCA	2OFCA	3.05	0.0057	0.7354
2OFCA	emdecoy1970_2OFCA	2OFCA	2.44	-0.6303	0.3654
2OFCA	emdecoy1971_2OFCA	2OFCA	2.52	-0.5394	0.4112
2OFCA	emdecoy1972_2OFCA	2OFCA	2.61	-0.3577	0.5102
2OFCA	emdecoy1973_2OFCA	2OFCA	2.72	-0.4485	0.4595
2OFCA	emdecoy1974_2OFCA	2OFCA	2.61	-0.6303	0.3654
2OFCA	emdecoy1975_2OFCA	2OFCA	2.78	-0.5394	0.4112
2OFCA	emdecoy1976_2OFCA	2OFCA	2.97	-0.3577	0.5102
2OFCA	emdecoy1977_2OFCA	2OFCA	2.70	-1.7206	0.0381
2OFCA	emdecoy1978_2OFCA	2OFCA	2.69	-1.7206	0.0381
2OFCA	emdecoy1979_2OFCA	2OFCA	2.70	0.3692	0.9902
2OFCA	emdecoy197_2OFCA	2OFCA	2.69	0.4600	1.0578
2OFCA	emdecoy1980_2OFCA	2OFCA	2.97	-0.0851	0.6760
2OFCA	emdecoy1981_2OFCA	2OFCA	2.82	-0.0851	0.6760
2OFCA	emdecoy1982_2OFCA	2OFCA	2.81	-0.5394	0.4112
2OFCA	emdecoy1983_2OFCA	2OFCA	2.73	-0.3577	0.5102
2OFCA	emdecoy1984_2OFCA	2OFCA	3.00	-0.8120	0.2820
2OFCA	emdecoy1985_2OFCA	2OFCA	2.73	1.0960	1.5629
2OFCA	emdecoy1986_2OFCA	2OFCA	3.06	-1.1754	0.1498
2OFCA	emdecoy1987_2OFCA	2OFCA	3.06	0.7326	1.2680
2OFCA	emdecoy1988_2OFCA	2OFCA	3.04	0.8235	1.3403
2OFCA	emdecoy1989_2OFCA	2OFCA	2.95	0.5509	1.1266
2OFCA	emdecoy198_2OFCA	2OFCA	2.37	-0.8120	0.2820
2OFCA	emdecoy1990_2OFCA	2OFCA	3.21	0.8235	1.3403
2OFCA	emdecoy1991_2OFCA	2OFCA	2.77	0.0057	0.7354
2OFCA	emdecoy1992_2OFCA	2OFCA	3.05	0.7326	1.2680
2OFCA	emdecoy1993_2OFCA	2OFCA	2.81	-0.1760	0.6186
2OFCA	emdecoy1994_2OFCA	2OFCA	3.07	-0.5394	0.4112
2OFCA	emdecoy1995_2OFCA	2OFCA	3.05	0.0057	0.7354
2OFCA	emdecoy1996_2OFCA	2OFCA	2.90	-1.1754	0.1498
2OFCA	emdecoy1997_2OFCA	2OFCA	2.65	-1.0845	0.1784
2OFCA	emdecoy1998_2OFCA	2OFCA	2.66	1.2778	1.7153
2OFCA	emdecoy1999_2OFCA	2OFCA	2.78	1.1869	1.6387
2OFCA	emdecoy199_2OFCA	2OFCA	2.44	-1.1754	0.1498
2OFCA	emdecoy19_2OFCA	2OFCA	1.95	-0.4485	0.4595
2OFCA	emdecoy1_2OFCA	2OFCA	2.72	-0.4485	0.4595
2OFCA	emdecoy2000_2OFCA	2OFCA	2.86	0.8235	1.3403
2OFCA	emdecoy2001_2OFCA	2OFCA	2.75	-0.5394	0.4112
2OFCA	emdecoy2002_2OFCA	2OFCA	3.05	1.9138	2.2674
2OFCA	emdecoy2003_2OFCA	2OFCA	2.60	-1.3571	0.1015
2OFCA	emdecoy2004_2OFCA	2OFCA	3.18	-0.7211	0.3224
2OFCA	emdecoy2005_2OFCA	2OFCA	3.06	-0.3577	0.5102
2OFCA	emdecoy2006_2OFCA	2OFCA	2.47	-0.6303	0.3654
2OFCA	emdecoy2007_2OFCA	2OFCA	2.78	0.1875	0.8595
2OFCA	emdecoy2008_2OFCA	2OFCA	2.80	0.1875	0.8595
2OFCA	emdecoy2009_2OFCA	2OFCA	2.47	-0.9937	0.2100
2OFCA	emdecoy200_2OFCA	2OFCA	2.49	-0.8120	0.2820
2OFCA	emdecoy2010_2OFCA	2OFCA	3.00	-0.1760	0.6186
2OFCA	emdecoy2011_2OFCA	2OFCA	2.90	0.6418	1.1967
2OFCA	emdecoy2012_2OFCA	2OFCA	2.89	-0.8120	0.2820
2OFCA	emdecoy2013_2OFCA	2OFCA	2.88	-0.9028	0.2446
2OFCA	emdecoy2014_2OFCA	2OFCA	2.95	-0.2668	0.5633
2OFCA	emdecoy2015_2OFCA	2OFCA	2.98	-0.4485	0.4595
2OFCA	emdecoy2016_2OFCA	2OFCA	2.75	-0.7211	0.3224
2OFCA	emdecoy2017_2OFCA	2OFCA	2.90	0.4600	1.0578
2OFCA	emdecoy2018_2OFCA	2OFCA	2.96	0.5509	1.1266
2OFCA	emdecoy2019_2OFCA	2OFCA	2.51	0.4600	1.0578
2OFCA	emdecoy201_2OFCA	2OFCA	2.62	0.2783	0.9241
2OFCA	emdecoy2020_2OFCA	2OFCA	2.26	-0.7211	0.3224
2OFCA	emdecoy2021_2OFCA	2OFCA	2.48	-0.7211	0.3224
2OFCA	emdecoy2022_2OFCA	2OFCA	3.05	0.5509	1.1266
2OFCA	emdecoy2023_2OFCA	2OFCA	2.88	0.2783	0.9241
2OFCA	emdecoy2024_2OFCA	2OFCA	2.55	-0.4485	0.4595
2OFCA	emdecoy2025_2OFCA	2OFCA	1.92	-0.4485	0.4595
2OFCA	emdecoy2026_2OFCA	2OFCA	2.96	0.3692	0.9902
2OFCA	emdecoy2027_2OFCA	2OFCA	2.30	-1.7206	0.0381
2OFCA	emdecoy2028_2OFCA	2OFCA	2.91	-0.4485	0.4595
2OFCA	emdecoy2029_2OFCA	2OFCA	3.02	-0.5394	0.4112
2OFCA	emdecoy202_2OFCA	2OFCA	2.11	-0.6303	0.3654
2OFCA	emdecoy2030_2OFCA	2OFCA	1.94	-0.3577	0.5102
2OFCA	emdecoy2031_2OFCA	2OFCA	2.62	-0.0851	0.6760
2OFCA	emdecoy2032_2OFCA	2OFCA	2.68	2.4589	2.7563
2OFCA	emdecoy2033_2OFCA	2OFCA	2.47	-0.3577	0.5102
2OFCA	emdecoy2034_2OFCA	2OFCA	2.94	2.2772	2.5922
2OFCA	emdecoy2035_2OFCA	2OFCA	2.43	-0.2668	0.5633
2OFCA	emdecoy2036_2OFCA	2OFCA	2.97	-0.8120	0.2820
2OFCA	emdecoy2037_2OFCA	2OFCA	2.10	-1.2663	0.1242
2OFCA	emdecoy2038_2OFCA	2OFCA	2.77	-0.8120	0.2820
2OFCA	emdecoy2039_2OFCA	2OFCA	2.60	-1.3571	0.1015
2OFCA	emdecoy203_2OFCA	2OFCA	2.84	0.3692	0.9902
2OFCA	emdecoy2040_2OFCA	2OFCA	2.90	-1.3571	0.1015
2OFCA	emdecoy2041_2OFCA	2OFCA	3.20	-0.6303	0.3654
2OFCA	emdecoy2042_2OFCA	2OFCA	2.65	-0.6303	0.3654
2OFCA	emdecoy2043_2OFCA	2OFCA	2.84	-0.4485	0.4595
2OFCA	emdecoy2044_2OFCA	2OFCA	2.35	0.3692	0.9902
2OFCA	emdecoy2045_2OFCA	2OFCA	2.92	-1.1754	0.1498
2OFCA	emdecoy2046_2OFCA	2OFCA	2.66	-1.2663	0.1242
2OFCA	emdecoy2047_2OFCA	2OFCA	2.87	0.4600	1.0578
2OFCA	emdecoy2048_2OFCA	2OFCA	2.26	-0.8120	0.2820
2OFCA	emdecoy2049_2OFCA	2OFCA	2.70	-0.0851	0.6760
2OFCA	emdecoy204_2OFCA	2OFCA	2.52	-0.5394	0.4112
2OFCA	emdecoy2050_2OFCA	2OFCA	2.79	-0.8120	0.2820
2OFCA	emdecoy2051_2OFCA	2OFCA	2.75	0.2783	0.9241
2OFCA	emdecoy2052_2OFCA	2OFCA	2.62	0.0966	0.7966
2OFCA	emdecoy2053_2OFCA	2OFCA	2.50	-0.7211	0.3224
2OFCA	emdecoy2054_2OFCA	2OFCA	3.27	2.4589	2.7563
2OFCA	emdecoy2055_2OFCA	2OFCA	2.55	-0.5394	0.4112
2OFCA	emdecoy2056_2OFCA	2OFCA	2.94	-1.5388	0.0646
2OFCA	emdecoy2057_2OFCA	2OFCA	2.83	-0.1760	0.6186
2OFCA	emdecoy2058_2OFCA	2OFCA	2.49	-0.7211	0.3224
2OFCA	emdecoy2059_2OFCA	2OFCA	2.99	-0.9937	0.2100
2OFCA	emdecoy205_2OFCA	2OFCA	2.53	-0.2668	0.5633
2OFCA	emdecoy2060_2OFCA	2OFCA	2.71	-1.2663	0.1242
2OFCA	emdecoy2061_2OFCA	2OFCA	3.06	-0.7211	0.3224
2OFCA	emdecoy2062_2OFCA	2OFCA	3.11	0.9143	1.4136
2OFCA	emdecoy2063_2OFCA	2OFCA	2.96	0.6418	1.1967
2OFCA	emdecoy2064_2OFCA	2OFCA	2.62	-0.7211	0.3224
2OFCA	emdecoy2065_2OFCA	2OFCA	2.66	-0.6303	0.3654
2OFCA	emdecoy2066_2OFCA	2OFCA	2.43	-0.3577	0.5102
2OFCA	emdecoy2067_2OFCA	2OFCA	2.59	0.1875	0.8595
2OFCA	emdecoy2068_2OFCA	2OFCA	2.64	-1.1754	0.1498
2OFCA	emdecoy2069_2OFCA	2OFCA	2.61	-1.1754	0.1498
2OFCA	emdecoy206_2OFCA	2OFCA	2.60	-0.5394	0.4112
2OFCA	emdecoy2070_2OFCA	2OFCA	2.69	-1.1754	0.1498
2OFCA	emdecoy2071_2OFCA	2OFCA	2.74	-0.7211	0.3224
2OFCA	emdecoy2072_2OFCA	2OFCA	2.74	0.1875	0.8595
2OFCA	emdecoy2073_2OFCA	2OFCA	2.86	0.2783	0.9241
2OFCA	emdecoy2074_2OFCA	2OFCA	1.85	-0.4485	0.4595
2OFCA	emdecoy2075_2OFCA	2OFCA	3.09	0.1875	0.8595
2OFCA	emdecoy2076_2OFCA	2OFCA	2.08	-0.9028	0.2446
2OFCA	emdecoy2077_2OFCA	2OFCA	2.87	2.5498	2.8387
2OFCA	emdecoy2078_2OFCA	2OFCA	2.57	-1.0845	0.1784
2OFCA	emdecoy2079_2OFCA	2OFCA	2.51	-0.6303	0.3654
2OFCA	emdecoy207_2OFCA	2OFCA	2.48	-0.2668	0.5633
2OFCA	emdecoy2080_2OFCA	2OFCA	2.34	-0.3577	0.5102
2OFCA	emdecoy2081_2OFCA	2OFCA	2.10	-0.3577	0.5102
2OFCA	emdecoy2082_2OFCA	2OFCA	2.44	-0.1760	0.6186
2OFCA	emdecoy2083_2OFCA	2OFCA	3.35	2.7315	3.0042
2OFCA	emdecoy2084_2OFCA	2OFCA	2.32	-0.3577	0.5102
2OFCA	emdecoy2085_2OFCA	2OFCA	2.87	2.6406	2.9213
2OFCA	emdecoy2086_2OFCA	2OFCA	2.61	0.0966	0.7966
2OFCA	emdecoy2087_2OFCA	2OFCA	2.55	0.6418	1.1967
2OFCA	emdecoy2088_2OFCA	2OFCA	3.04	0.1875	0.8595
2OFCA	emdecoy2089_2OFCA	2OFCA	2.52	-0.0851	0.6760
2OFCA	emdecoy208_2OFCA	2OFCA	2.42	-0.3577	0.5102
2OFCA	emdecoy2090_2OFCA	2OFCA	2.74	-0.0851	0.6760
2OFCA	emdecoy2091_2OFCA	2OFCA	3.06	-0.7211	0.3224
2OFCA	emdecoy2092_2OFCA	2OFCA	2.84	0.3692	0.9902
2OFCA	emdecoy2093_2OFCA	2OFCA	2.62	-0.7211	0.3224
2OFCA	emdecoy2094_2OFCA	2OFCA	2.64	-0.8120	0.2820
2OFCA	emdecoy2095_2OFCA	2OFCA	2.86	-0.8120	0.2820
2OFCA	emdecoy2096_2OFCA	2OFCA	2.81	0.8235	1.3403
2OFCA	emdecoy2097_2OFCA	2OFCA	2.73	-0.3577	0.5102
2OFCA	emdecoy2098_2OFCA	2OFCA	2.85	0.6418	1.1967
2OFCA	emdecoy2099_2OFCA	2OFCA	2.33	-0.9937	0.2100
2OFCA	emdecoy209_2OFCA	2OFCA	2.68	-0.5394	0.4112
2OFCA	emdecoy20_2OFCA	2OFCA	3.09	0.0966	0.7966
2OFCA	emdecoy2100_2OFCA	2OFCA	2.61	-0.4485	0.4595
2OFCA	emdecoy2101_2OFCA	2OFCA	3.12	1.7320	2.1072
2OFCA	emdecoy2102_2OFCA	2OFCA	2.61	-0.6303	0.3654
2OFCA	emdecoy2103_2OFCA	2OFCA	3.05	2.4589	2.7563
2OFCA	emdecoy2104_2OFCA	2OFCA	2.42	-1.0845	0.1784
2OFCA	emdecoy2105_2OFCA	2OFCA	2.74	-0.7211	0.3224
2OFCA	emdecoy2106_2OFCA	2OFCA	2.46	-0.6303	0.3654
2OFCA	emdecoy2107_2OFCA	2OFCA	2.87	-0.4485	0.4595
2OFCA	emdecoy2108_2OFCA	2OFCA	2.12	-1.2663	0.1242
2OFCA	emdecoy2109_2OFCA	2OFCA	3.00	0.0057	0.7354
2OFCA	emdecoy210_2OFCA	2OFCA	3.01	0.0057	0.7354
2OFCA	emdecoy2110_2OFCA	2OFCA	2.56	-1.2663	0.1242
2OFCA	emdecoy2111_2OFCA	2OFCA	2.53	-1.4480	0.0817
2OFCA	emdecoy2112_2OFCA	2OFCA	2.75	-1.2663	0.1242
2OFCA	emdecoy2113_2OFCA	2OFCA	2.58	-0.7211	0.3224
2OFCA	emdecoy2114_2OFCA	2OFCA	2.89	0.7326	1.2680
2OFCA	emdecoy2115_2OFCA	2OFCA	3.18	-0.1760	0.6186
2OFCA	emdecoy2116_2OFCA	2OFCA	2.49	0.4600	1.0578
2OFCA	emdecoy2117_2OFCA	2OFCA	2.88	-1.1754	0.1498
2OFCA	emdecoy2118_2OFCA	2OFCA	2.42	-0.8120	0.2820
2OFCA	emdecoy2119_2OFCA	2OFCA	2.21	-0.8120	0.2820
2OFCA	emdecoy211_2OFCA	2OFCA	2.27	-0.5394	0.4112
2OFCA	emdecoy2120_2OFCA	2OFCA	2.50	-0.8120	0.2820
2OFCA	emdecoy2121_2OFCA	2OFCA	2.82	0.3692	0.9902
2OFCA	emdecoy2122_2OFCA	2OFCA	2.37	-0.9937	0.2100
2OFCA	emdecoy2123_2OFCA	2OFCA	2.07	0.2783	0.9241
2OFCA	emdecoy2124_2OFCA	2OFCA	2.32	-1.0845	0.1784
2OFCA	emdecoy2125_2OFCA	2OFCA	2.92	-0.5394	0.4112
2OFCA	emdecoy2126_2OFCA	2OFCA	3.13	-0.0851	0.6760
2OFCA	emdecoy2127_2OFCA	2OFCA	2.36	-0.2668	0.5633
2OFCA	emdecoy2128_2OFCA	2OFCA	2.41	-0.1760	0.6186
2OFCA	emdecoy2129_2OFCA	2OFCA	3.01	-0.5394	0.4112
2OFCA	emdecoy212_2OFCA	2OFCA	2.81	-0.0851	0.6760
2OFCA	emdecoy2130_2OFCA	2OFCA	2.74	-0.5394	0.4112
2OFCA	emdecoy2131_2OFCA	2OFCA	2.78	2.6406	2.9213
2OFCA	emdecoy2132_2OFCA	2OFCA	2.72	-0.6303	0.3654
2OFCA	emdecoy2133_2OFCA	2OFCA	2.12	-0.4485	0.4595
2OFCA	emdecoy2134_2OFCA	2OFCA	2.92	0.6418	1.1967
2OFCA	emdecoy2135_2OFCA	2OFCA	2.63	-0.4485	0.4595
2OFCA	emdecoy2136_2OFCA	2OFCA	2.59	0.5509	1.1266
2OFCA	emdecoy2137_2OFCA	2OFCA	2.64	-0.2668	0.5633
2OFCA	emdecoy2138_2OFCA	2OFCA	2.62	0.0057	0.7354
2OFCA	emdecoy2139_2OFCA	2OFCA	2.82	0.9143	1.4136
2OFCA	emdecoy213_2OFCA	2OFCA	2.46	-0.7211	0.3224
2OFCA	emdecoy2140_2OFCA	2OFCA	1.82	-0.7211	0.3224
2OFCA	emdecoy2141_2OFCA	2OFCA	2.94	-0.1760	0.6186
2OFCA	emdecoy2142_2OFCA	2OFCA	2.08	-0.6303	0.3654
2OFCA	emdecoy2143_2OFCA	2OFCA	2.85	0.5509	1.1266
2OFCA	emdecoy2144_2OFCA	2OFCA	2.81	0.5509	1.1266
2OFCA	emdecoy2145_2OFCA	2OFCA	2.92	-0.1760	0.6186
2OFCA	emdecoy2146_2OFCA	2OFCA	2.41	-0.9028	0.2446
2OFCA	emdecoy2147_2OFCA	2OFCA	2.60	-0.6303	0.3654
2OFCA	emdecoy2148_2OFCA	2OFCA	2.63	-0.4485	0.4595
2OFCA	emdecoy2149_2OFCA	2OFCA	2.83	0.2783	0.9241
2OFCA	emdecoy214_2OFCA	2OFCA	3.10	1.2778	1.7153
2OFCA	emdecoy2150_2OFCA	2OFCA	2.80	2.7315	3.0042
2OFCA	emdecoy2151_2OFCA	2OFCA	2.90	-0.9028	0.2446
2OFCA	emdecoy2152_2OFCA	2OFCA	2.86	0.0966	0.7966
2OFCA	emdecoy2153_2OFCA	2OFCA	3.30	-0.8120	0.2820
2OFCA	emdecoy2154_2OFCA	2OFCA	2.56	-0.7211	0.3224
2OFCA	emdecoy2155_2OFCA	2OFCA	2.73	-0.1760	0.6186
2OFCA	emdecoy2156_2OFCA	2OFCA	3.04	-0.9028	0.2446
2OFCA	emdecoy2157_2OFCA	2OFCA	2.70	-0.1760	0.6186
2OFCA	emdecoy2158_2OFCA	2OFCA	2.85	-0.7211	0.3224
2OFCA	emdecoy2159_2OFCA	2OFCA	2.61	-1.1754	0.1498
2OFCA	emdecoy215_2OFCA	2OFCA	2.26	-0.0851	0.6760
2OFCA	emdecoy2160_2OFCA	2OFCA	1.82	-0.7211	0.3224
2OFCA	emdecoy2161_2OFCA	2OFCA	2.67	-0.9028	0.2446
2OFCA	emdecoy2162_2OFCA	2OFCA	2.74	-0.9028	0.2446
2OFCA	emdecoy2163_2OFCA	2OFCA	2.64	-0.4485	0.4595
2OFCA	emdecoy2164_2OFCA	2OFCA	2.06	-0.7211	0.3224
2OFCA	emdecoy2165_2OFCA	2OFCA	2.94	0.8235	1.3403
2OFCA	emdecoy2166_2OFCA	2OFCA	3.04	0.3692	0.9902
2OFCA	emdecoy2167_2OFCA	2OFCA	2.84	2.3681	2.6741
2OFCA	emdecoy2168_2OFCA	2OFCA	3.11	0.4600	1.0578
2OFCA	emdecoy2169_2OFCA	2OFCA	2.80	-0.0851	0.6760
2OFCA	emdecoy216_2OFCA	2OFCA	1.95	-1.2663	0.1242
2OFCA	emdecoy2170_2OFCA	2OFCA	2.83	-0.0851	0.6760
2OFCA	emdecoy2171_2OFCA	2OFCA	2.36	-1.1754	0.1498
2OFCA	emdecoy2172_2OFCA	2OFCA	2.35	-1.1754	0.1498
2OFCA	emdecoy2173_2OFCA	2OFCA	2.87	-0.8120	0.2820
2OFCA	emdecoy2174_2OFCA	2OFCA	2.98	0.0966	0.7966
2OFCA	emdecoy2175_2OFCA	2OFCA	2.90	0.8235	1.3403
2OFCA	emdecoy2176_2OFCA	2OFCA	2.81	-1.7206	0.0381
2OFCA	emdecoy2177_2OFCA	2OFCA	3.01	0.7326	1.2680
2OFCA	emdecoy2178_2OFCA	2OFCA	2.89	0.3692	0.9902
2OFCA	emdecoy2179_2OFCA	2OFCA	2.52	0.1875	0.8595
2OFCA	emdecoy217_2OFCA	2OFCA	2.84	0.0057	0.7354
2OFCA	emdecoy2180_2OFCA	2OFCA	2.83	0.2783	0.9241
2OFCA	emdecoy2181_2OFCA	2OFCA	3.00	0.0057	0.7354
2OFCA	emdecoy2182_2OFCA	2OFCA	1.85	-0.5394	0.4112
2OFCA	emdecoy2183_2OFCA	2OFCA	2.89	0.4600	1.0578
2OFCA	emdecoy2184_2OFCA	2OFCA	2.59	-0.6303	0.3654
2OFCA	emdecoy2185_2OFCA	2OFCA	2.93	1.0052	1.4878
2OFCA	emdecoy2186_2OFCA	2OFCA	2.29	0.0966	0.7966
2OFCA	emdecoy2187_2OFCA	2OFCA	3.01	-0.1760	0.6186
2OFCA	emdecoy2188_2OFCA	2OFCA	2.90	-0.7211	0.3224
2OFCA	emdecoy2189_2OFCA	2OFCA	2.72	-0.7211	0.3224
2OFCA	emdecoy218_2OFCA	2OFCA	2.35	-1.0845	0.1784
2OFCA	emdecoy2190_2OFCA	2OFCA	3.13	0.8235	1.3403
2OFCA	emdecoy2191_2OFCA	2OFCA	2.55	0.1875	0.8595
2OFCA	emdecoy2192_2OFCA	2OFCA	2.89	0.1875	0.8595
2OFCA	emdecoy2193_2OFCA	2OFCA	2.88	0.3692	0.9902
2OFCA	emdecoy2194_2OFCA	2OFCA	3.11	0.7326	1.2680
2OFCA	emdecoy2195_2OFCA	2OFCA	2.80	0.7326	1.2680
2OFCA	emdecoy2196_2OFCA	2OFCA	2.61	0.6418	1.1967
2OFCA	emdecoy2197_2OFCA	2OFCA	2.98	0.4600	1.0578
2OFCA	emdecoy2198_2OFCA	2OFCA	2.79	0.3692	0.9902
2OFCA	emdecoy2199_2OFCA	2OFCA	2.11	0.3692	0.9902
2OFCA	emdecoy219_2OFCA	2OFCA	2.08	-0.4485	0.4595
2OFCA	emdecoy21_2OFCA	2OFCA	2.12	-1.0845	0.1784
2OFCA	emdecoy2200_2OFCA	2OFCA	2.53	-0.3577	0.5102
2OFCA	emdecoy2201_2OFCA	2OFCA	2.83	0.3692	0.9902
2OFCA	emdecoy2202_2OFCA	2OFCA	2.91	-1.1754	0.1498
2OFCA	emdecoy2203_2OFCA	2OFCA	2.52	-0.9937	0.2100
2OFCA	emdecoy2204_2OFCA	2OFCA	2.81	-0.3577	0.5102
2OFCA	emdecoy2205_2OFCA	2OFCA	2.48	-1.2663	0.1242
2OFCA	emdecoy2206_2OFCA	2OFCA	2.87	0.0966	0.7966
2OFCA	emdecoy2207_2OFCA	2OFCA	2.45	-0.6303	0.3654
2OFCA	emdecoy2208_2OFCA	2OFCA	2.74	-0.9028	0.2446
2OFCA	emdecoy2209_2OFCA	2OFCA	2.22	-0.8120	0.2820
2OFCA	emdecoy220_2OFCA	2OFCA	2.54	-1.0845	0.1784
2OFCA	emdecoy2210_2OFCA	2OFCA	2.51	-0.5394	0.4112
2OFCA	emdecoy2211_2OFCA	2OFCA	2.15	-0.4485	0.4595
2OFCA	emdecoy2212_2OFCA	2OFCA	2.61	-0.9028	0.2446
2OFCA	emdecoy2213_2OFCA	2OFCA	1.81	-0.6303	0.3654
2OFCA	emdecoy2214_2OFCA	2OFCA	2.67	-1.3571	0.1015
2OFCA	emdecoy2215_2OFCA	2OFCA	2.30	-0.7211	0.3224
2OFCA	emdecoy2216_2OFCA	2OFCA	3.28	-0.4485	0.4595
2OFCA	emdecoy2217_2OFCA	2OFCA	2.73	-0.6303	0.3654
2OFCA	emdecoy2218_2OFCA	2OFCA	2.87	0.0966	0.7966
2OFCA	emdecoy2219_2OFCA	2OFCA	2.56	0.3692	0.9902
2OFCA	emdecoy221_2OFCA	2OFCA	3.03	0.7326	1.2680
2OFCA	emdecoy2220_2OFCA	2OFCA	2.91	0.4600	1.0578
2OFCA	emdecoy2221_2OFCA	2OFCA	2.38	1.1869	1.6387
2OFCA	emdecoy2222_2OFCA	2OFCA	2.28	0.8235	1.3403
2OFCA	emdecoy2223_2OFCA	2OFCA	3.08	-1.2663	0.1242
2OFCA	emdecoy2224_2OFCA	2OFCA	3.29	0.3692	0.9902
2OFCA	emdecoy2225_2OFCA	2OFCA	2.98	-1.3571	0.1015
2OFCA	emdecoy2226_2OFCA	2OFCA	2.87	0.1875	0.8595
2OFCA	emdecoy2227_2OFCA	2OFCA	2.87	0.3692	0.9902
2OFCA	emdecoy2228_2OFCA	2OFCA	3.07	0.2783	0.9241
2OFCA	emdecoy2229_2OFCA	2OFCA	2.98	-0.1760	0.6186
2OFCA	emdecoy222_2OFCA	2OFCA	2.50	-0.2668	0.5633
2OFCA	emdecoy2230_2OFCA	2OFCA	2.94	0.4600	1.0578
2OFCA	emdecoy2231_2OFCA	2OFCA	2.50	-0.9937	0.2100
2OFCA	emdecoy2232_2OFCA	2OFCA	3.03	0.1875	0.8595
2OFCA	emdecoy2233_2OFCA	2OFCA	2.76	-0.2668	0.5633
2OFCA	emdecoy2234_2OFCA	2OFCA	3.13	-0.7211	0.3224
2OFCA	emdecoy2235_2OFCA	2OFCA	2.77	0.7326	1.2680
2OFCA	emdecoy2236_2OFCA	2OFCA	2.03	-0.3577	0.5102
2OFCA	emdecoy2237_2OFCA	2OFCA	2.56	0.2783	0.9241
2OFCA	emdecoy2238_2OFCA	2OFCA	2.53	-0.5394	0.4112
2OFCA	emdecoy2239_2OFCA	2OFCA	2.84	-0.2668	0.5633
2OFCA	emdecoy223_2OFCA	2OFCA	2.98	0.0966	0.7966
2OFCA	emdecoy2240_2OFCA	2OFCA	2.96	0.5509	1.1266
2OFCA	emdecoy2241_2OFCA	2OFCA	1.92	-0.6303	0.3654
2OFCA	emdecoy2242_2OFCA	2OFCA	2.88	0.6418	1.1967
2OFCA	emdecoy2243_2OFCA	2OFCA	2.99	-0.4485	0.4595
2OFCA	emdecoy2244_2OFCA	2OFCA	2.97	0.3692	0.9902
2OFCA	emdecoy2245_2OFCA	2OFCA	3.04	0.0057	0.7354
2OFCA	emdecoy2246_2OFCA	2OFCA	2.67	-0.7211	0.3224
2OFCA	emdecoy2247_2OFCA	2OFCA	2.90	0.8235	1.3403
2OFCA	emdecoy2248_2OFCA	2OFCA	2.71	0.1875	0.8595
2OFCA	emdecoy2249_2OFCA	2OFCA	2.87	0.0057	0.7354
2OFCA	emdecoy224_2OFCA	2OFCA	3.10	-0.1760	0.6186
2OFCA	emdecoy2250_2OFCA	2OFCA	2.79	-0.8120	0.2820
2OFCA	emdecoy2251_2OFCA	2OFCA	2.75	-0.2668	0.5633
2OFCA	emdecoy2252_2OFCA	2OFCA	2.82	-1.0845	0.1784
2OFCA	emdecoy2253_2OFCA	2OFCA	2.54	-0.9937	0.2100
2OFCA	emdecoy2254_2OFCA	2OFCA	2.89	1.3686	1.7925
2OFCA	emdecoy2255_2OFCA	2OFCA	3.23	1.2778	1.7153
2OFCA	emdecoy2256_2OFCA	2OFCA	2.98	1.2778	1.7153
2OFCA	emdecoy2257_2OFCA	2OFCA	3.05	0.0966	0.7966
2OFCA	emdecoy2258_2OFCA	2OFCA	2.79	-0.6303	0.3654
2OFCA	emdecoy2259_2OFCA	2OFCA	2.76	-0.5394	0.4112
2OFCA	emdecoy225_2OFCA	2OFCA	3.30	1.0052	1.4878
2OFCA	emdecoy2260_2OFCA	2OFCA	2.42	-1.0845	0.1784
2OFCA	emdecoy2261_2OFCA	2OFCA	1.95	0.0057	0.7354
2OFCA	emdecoy2262_2OFCA	2OFCA	2.84	-0.4485	0.4595
2OFCA	emdecoy2263_2OFCA	2OFCA	2.77	0.0057	0.7354
2OFCA	emdecoy2264_2OFCA	2OFCA	2.66	0.0057	0.7354
2OFCA	emdecoy2265_2OFCA	2OFCA	2.76	-1.4480	0.0817
2OFCA	emdecoy2266_2OFCA	2OFCA	2.48	-0.5394	0.4112
2OFCA	emdecoy2267_2OFCA	2OFCA	3.00	1.1869	1.6387
2OFCA	emdecoy2268_2OFCA	2OFCA	2.96	0.6418	1.1967
2OFCA	emdecoy2269_2OFCA	2OFCA	3.13	1.1869	1.6387
2OFCA	emdecoy226_2OFCA	2OFCA	2.81	1.0052	1.4878
2OFCA	emdecoy2270_2OFCA	2OFCA	2.89	-0.1760	0.6186
2OFCA	emdecoy2271_2OFCA	2OFCA	2.65	0.1875	0.8595
2OFCA	emdecoy2272_2OFCA	2OFCA	3.16	-1.0845	0.1784
2OFCA	emdecoy2273_2OFCA	2OFCA	2.82	-0.2668	0.5633
2OFCA	emdecoy2274_2OFCA	2OFCA	2.03	-1.5388	0.0646
2OFCA	emdecoy2275_2OFCA	2OFCA	3.40	-0.1760	0.6186
2OFCA	emdecoy2276_2OFCA	2OFCA	2.84	0.1875	0.8595
2OFCA	emdecoy2277_2OFCA	2OFCA	2.44	-1.1754	0.1498
2OFCA	emdecoy2278_2OFCA	2OFCA	2.95	0.4600	1.0578
2OFCA	emdecoy2279_2OFCA	2OFCA	2.72	0.0057	0.7354
2OFCA	emdecoy227_2OFCA	2OFCA	2.17	-1.2663	0.1242
2OFCA	emdecoy2280_2OFCA	2OFCA	2.63	0.0057	0.7354
2OFCA	emdecoy2281_2OFCA	2OFCA	2.83	0.5509	1.1266
2OFCA	emdecoy2282_2OFCA	2OFCA	2.32	-0.9937	0.2100
2OFCA	emdecoy2283_2OFCA	2OFCA	2.80	-0.6303	0.3654
2OFCA	emdecoy2284_2OFCA	2OFCA	3.05	0.7326	1.2680
2OFCA	emdecoy2285_2OFCA	2OFCA	2.74	-0.6303	0.3654
2OFCA	emdecoy2286_2OFCA	2OFCA	2.99	-0.5394	0.4112
2OFCA	emdecoy2287_2OFCA	2OFCA	2.89	0.2783	0.9241
2OFCA	emdecoy2288_2OFCA	2OFCA	2.82	-0.1760	0.6186
2OFCA	emdecoy2289_2OFCA	2OFCA	3.11	0.6418	1.1967
2OFCA	emdecoy228_2OFCA	2OFCA	2.48	-1.1754	0.1498
2OFCA	emdecoy2290_2OFCA	2OFCA	2.92	-0.5394	0.4112
2OFCA	emdecoy2291_2OFCA	2OFCA	2.93	-0.0851	0.6760
2OFCA	emdecoy2292_2OFCA	2OFCA	2.49	-0.7211	0.3224
2OFCA	emdecoy2293_2OFCA	2OFCA	2.79	0.5509	1.1266
2OFCA	emdecoy2294_2OFCA	2OFCA	2.45	0.2783	0.9241
2OFCA	emdecoy2295_2OFCA	2OFCA	2.68	0.7326	1.2680
2OFCA	emdecoy2296_2OFCA	2OFCA	2.66	0.4600	1.0578
2OFCA	emdecoy2297_2OFCA	2OFCA	2.68	-0.1760	0.6186
2OFCA	emdecoy2298_2OFCA	2OFCA	2.77	0.5509	1.1266
2OFCA	emdecoy2299_2OFCA	2OFCA	2.83	0.5509	1.1266
2OFCA	emdecoy229_2OFCA	2OFCA	2.94	0.0057	0.7354
2OFCA	emdecoy22_2OFCA	2OFCA	2.88	-0.7211	0.3224
2OFCA	emdecoy2300_2OFCA	2OFCA	2.73	-0.2668	0.5633
2OFCA	emdecoy2301_2OFCA	2OFCA	2.99	-1.1754	0.1498
2OFCA	emdecoy2302_2OFCA	2OFCA	1.72	-0.4485	0.4595
2OFCA	emdecoy2303_2OFCA	2OFCA	2.87	1.0960	1.5629
2OFCA	emdecoy2304_2OFCA	2OFCA	2.74	-0.2668	0.5633
2OFCA	emdecoy2305_2OFCA	2OFCA	2.73	-0.4485	0.4595
2OFCA	emdecoy2306_2OFCA	2OFCA	2.17	-0.9028	0.2446
2OFCA	emdecoy2307_2OFCA	2OFCA	1.96	-0.9028	0.2446
2OFCA	emdecoy2308_2OFCA	2OFCA	2.65	-0.2668	0.5633
2OFCA	emdecoy2309_2OFCA	2OFCA	2.82	0.1875	0.8595
2OFCA	emdecoy230_2OFCA	2OFCA	2.91	0.1875	0.8595
2OFCA	emdecoy2310_2OFCA	2OFCA	2.27	-0.6303	0.3654
2OFCA	emdecoy2311_2OFCA	2OFCA	2.15	-0.9028	0.2446
2OFCA	emdecoy2312_2OFCA	2OFCA	3.03	0.6418	1.1967
2OFCA	emdecoy2313_2OFCA	2OFCA	2.57	-1.1754	0.1498
2OFCA	emdecoy2314_2OFCA	2OFCA	2.95	-0.5394	0.4112
2OFCA	emdecoy2315_2OFCA	2OFCA	2.88	-1.4480	0.0817
2OFCA	emdecoy2316_2OFCA	2OFCA	2.69	-0.8120	0.2820
2OFCA	emdecoy2317_2OFCA	2OFCA	2.71	0.0966	0.7966
2OFCA	emdecoy2318_2OFCA	2OFCA	3.04	-1.9023	0.0205
2OFCA	emdecoy2319_2OFCA	2OFCA	2.51	1.2778	1.7153
2OFCA	emdecoy231_2OFCA	2OFCA	2.65	-0.9028	0.2446
2OFCA	emdecoy2320_2OFCA	2OFCA	3.14	0.2783	0.9241
2OFCA	emdecoy2321_2OFCA	2OFCA	2.14	-1.8114	0.0283
2OFCA	emdecoy2322_2OFCA	2OFCA	3.22	0.3692	0.9902
2OFCA	emdecoy2323_2OFCA	2OFCA	3.31	0.5509	1.1266
2OFCA	emdecoy2324_2OFCA	2OFCA	3.11	0.1875	0.8595
2OFCA	emdecoy2325_2OFCA	2OFCA	3.06	0.0966	0.7966
2OFCA	emdecoy2326_2OFCA	2OFCA	3.27	0.0966	0.7966
2OFCA	emdecoy2327_2OFCA	2OFCA	2.94	0.5509	1.1266
2OFCA	emdecoy2328_2OFCA	2OFCA	2.60	-0.3577	0.5102
2OFCA	emdecoy2329_2OFCA	2OFCA	2.64	-0.1760	0.6186
2OFCA	emdecoy232_2OFCA	2OFCA	2.52	-1.2663	0.1242
2OFCA	emdecoy2330_2OFCA	2OFCA	3.20	0.5509	1.1266
2OFCA	emdecoy2331_2OFCA	2OFCA	3.04	0.3692	0.9902
2OFCA	emdecoy2332_2OFCA	2OFCA	2.66	0.2783	0.9241
2OFCA	emdecoy2333_2OFCA	2OFCA	2.69	0.6418	1.1967
2OFCA	emdecoy2334_2OFCA	2OFCA	2.84	-0.5394	0.4112
2OFCA	emdecoy2335_2OFCA	2OFCA	2.63	0.7326	1.2680
2OFCA	emdecoy2336_2OFCA	2OFCA	2.83	0.1875	0.8595
2OFCA	emdecoy2337_2OFCA	2OFCA	2.88	-0.3577	0.5102
2OFCA	emdecoy2338_2OFCA	2OFCA	2.85	0.4600	1.0578
2OFCA	emdecoy2339_2OFCA	2OFCA	2.50	-0.3577	0.5102
2OFCA	emdecoy233_2OFCA	2OFCA	2.57	-1.0845	0.1784
2OFCA	emdecoy2340_2OFCA	2OFCA	3.03	0.4600	1.0578
2OFCA	emdecoy2341_2OFCA	2OFCA	2.68	0.7326	1.2680
2OFCA	emdecoy2342_2OFCA	2OFCA	2.47	0.7326	1.2680
2OFCA	emdecoy2343_2OFCA	2OFCA	2.80	0.8235	1.3403
2OFCA	emdecoy2344_2OFCA	2OFCA	2.85	0.1875	0.8595
2OFCA	emdecoy2345_2OFCA	2OFCA	2.77	-0.2668	0.5633
2OFCA	emdecoy2346_2OFCA	2OFCA	2.67	-0.0851	0.6760
2OFCA	emdecoy2347_2OFCA	2OFCA	2.86	-0.2668	0.5633
2OFCA	emdecoy2348_2OFCA	2OFCA	2.80	-0.5394	0.4112
2OFCA	emdecoy2349_2OFCA	2OFCA	2.98	0.2783	0.9241
2OFCA	emdecoy234_2OFCA	2OFCA	2.91	-0.3577	0.5102
2OFCA	emdecoy2350_2OFCA	2OFCA	2.60	-0.5394	0.4112
2OFCA	emdecoy2351_2OFCA	2OFCA	2.64	-0.8120	0.2820
2OFCA	emdecoy2352_2OFCA	2OFCA	2.68	-1.5388	0.0646
2OFCA	emdecoy2353_2OFCA	2OFCA	1.82	-0.4485	0.4595
2OFCA	emdecoy2354_2OFCA	2OFCA	2.79	-1.5388	0.0646
2OFCA	emdecoy2355_2OFCA	2OFCA	1.94	-0.4485	0.4595
2OFCA	emdecoy2356_2OFCA	2OFCA	2.68	-1.2663	0.1242
2OFCA	emdecoy2357_2OFCA	2OFCA	1.80	-0.7211	0.3224
2OFCA	emdecoy2358_2OFCA	2OFCA	2.74	-1.2663	0.1242
2OFCA	emdecoy2359_2OFCA	2OFCA	2.77	-0.6303	0.3654
2OFCA	emdecoy235_2OFCA	2OFCA	2.74	-0.2668	0.5633
2OFCA	emdecoy2360_2OFCA	2OFCA	2.74	-0.2668	0.5633
2OFCA	emdecoy2361_2OFCA	2OFCA	2.79	0.4600	1.0578
2OFCA	emdecoy2362_2OFCA	2OFCA	2.93	0.0057	0.7354
2OFCA	emdecoy2363_2OFCA	2OFCA	3.05	0.1875	0.8595
2OFCA	emdecoy2364_2OFCA	2OFCA	2.57	-1.6297	0.0501
2OFCA	emdecoy2365_2OFCA	2OFCA	2.26	0.4600	1.0578
2OFCA	emdecoy2366_2OFCA	2OFCA	2.76	0.7326	1.2680
2OFCA	emdecoy2367_2OFCA	2OFCA	2.56	1.1869	1.6387
2OFCA	emdecoy2368_2OFCA	2OFCA	2.25	1.0960	1.5629
2OFCA	emdecoy2369_2OFCA	2OFCA	2.83	-1.6297	0.0501
2OFCA	emdecoy236_2OFCA	2OFCA	3.03	0.2783	0.9241
2OFCA	emdecoy2370_2OFCA	2OFCA	2.75	-1.4480	0.0817
2OFCA	emdecoy2371_2OFCA	2OFCA	3.20	0.2783	0.9241
2OFCA	emdecoy2372_2OFCA	2OFCA	3.35	0.0057	0.7354
2OFCA	emdecoy2373_2OFCA	2OFCA	2.77	0.1875	0.8595
2OFCA	emdecoy2374_2OFCA	2OFCA	2.33	1.0052	1.4878
2OFCA	emdecoy2375_2OFCA	2OFCA	2.35	0.1875	0.8595
2OFCA	emdecoy2376_2OFCA	2OFCA	2.75	0.2783	0.9241
2OFCA	emdecoy2377_2OFCA	2OFCA	2.67	0.0966	0.7966
2OFCA	emdecoy2378_2OFCA	2OFCA	2.79	1.0052	1.4878
2OFCA	emdecoy2379_2OFCA	2OFCA	2.63	-0.3577	0.5102
2OFCA	emdecoy237_2OFCA	2OFCA	3.07	-1.3571	0.1015
2OFCA	emdecoy2380_2OFCA	2OFCA	3.11	0.7326	1.2680
2OFCA	emdecoy2381_2OFCA	2OFCA	3.09	0.6418	1.1967
2OFCA	emdecoy2382_2OFCA	2OFCA	2.69	0.7326	1.2680
2OFCA	emdecoy2383_2OFCA	2OFCA	2.66	0.5509	1.1266
2OFCA	emdecoy2384_2OFCA	2OFCA	2.62	0.8235	1.3403
2OFCA	emdecoy2385_2OFCA	2OFCA	2.81	-0.9028	0.2446
2OFCA	emdecoy2386_2OFCA	2OFCA	2.39	0.7326	1.2680
2OFCA	emdecoy2387_2OFCA	2OFCA	2.44	0.5509	1.1266
2OFCA	emdecoy2388_2OFCA	2OFCA	2.80	0.7326	1.2680
2OFCA	emdecoy2389_2OFCA	2OFCA	3.06	0.6418	1.1967
2OFCA	emdecoy238_2OFCA	2OFCA	3.10	-0.8120	0.2820
2OFCA	emdecoy2390_2OFCA	2OFCA	2.73	-0.2668	0.5633
2OFCA	emdecoy2391_2OFCA	2OFCA	3.10	-0.0851	0.6760
2OFCA	emdecoy2392_2OFCA	2OFCA	2.69	-0.8120	0.2820
2OFCA	emdecoy2393_2OFCA	2OFCA	2.83	-0.3577	0.5102
2OFCA	emdecoy2394_2OFCA	2OFCA	2.96	-0.0851	0.6760
2OFCA	emdecoy2395_2OFCA	2OFCA	2.76	0.9143	1.4136
2OFCA	emdecoy2396_2OFCA	2OFCA	2.62	0.9143	1.4136
2OFCA	emdecoy2397_2OFCA	2OFCA	3.06	0.7326	1.2680
2OFCA	emdecoy2398_2OFCA	2OFCA	3.17	0.7326	1.2680
2OFCA	emdecoy2399_2OFCA	2OFCA	2.32	0.1875	0.8595
2OFCA	emdecoy239_2OFCA	2OFCA	2.64	-0.6303	0.3654
2OFCA	emdecoy23_2OFCA	2OFCA	2.30	-0.5394	0.4112
2OFCA	emdecoy2400_2OFCA	2OFCA	2.71	-0.7211	0.3224
2OFCA	emdecoy2401_2OFCA	2OFCA	2.97	-0.4485	0.4595
2OFCA	emdecoy2402_2OFCA	2OFCA	2.62	-0.4485	0.4595
2OFCA	emdecoy2403_2OFCA	2OFCA	2.86	-0.3577	0.5102
2OFCA	emdecoy2404_2OFCA	2OFCA	1.91	-0.3577	0.5102
2OFCA	emdecoy2405_2OFCA	2OFCA	2.59	-1.1754	0.1498
2OFCA	emdecoy2406_2OFCA	2OFCA	3.07	-0.4485	0.4595
2OFCA	emdecoy2407_2OFCA	2OFCA	3.25	-0.6303	0.3654
2OFCA	emdecoy2408_2OFCA	2OFCA	2.77	-0.8120	0.2820
2OFCA	emdecoy2409_2OFCA	2OFCA	2.28	-0.7211	0.3224
2OFCA	emdecoy240_2OFCA	2OFCA	3.28	0.0057	0.7354
2OFCA	emdecoy2410_2OFCA	2OFCA	3.05	-1.1754	0.1498
2OFCA	emdecoy2411_2OFCA	2OFCA	2.66	-1.6297	0.0501
2OFCA	emdecoy2412_2OFCA	2OFCA	2.51	-1.5388	0.0646
2OFCA	emdecoy2413_2OFCA	2OFCA	2.67	-1.1754	0.1498
2OFCA	emdecoy2414_2OFCA	2OFCA	3.14	0.6418	1.1967
2OFCA	emdecoy2415_2OFCA	2OFCA	2.84	0.6418	1.1967
2OFCA	emdecoy2416_2OFCA	2OFCA	3.25	0.2783	0.9241
2OFCA	emdecoy2417_2OFCA	2OFCA	2.77	0.0966	0.7966
2OFCA	emdecoy2418_2OFCA	2OFCA	2.62	-1.2663	0.1242
2OFCA	emdecoy2419_2OFCA	2OFCA	2.62	0.3692	0.9902
2OFCA	emdecoy241_2OFCA	2OFCA	2.68	-0.7211	0.3224
2OFCA	emdecoy2420_2OFCA	2OFCA	3.25	0.6418	1.1967
2OFCA	emdecoy2421_2OFCA	2OFCA	2.21	-1.1754	0.1498
2OFCA	emdecoy2422_2OFCA	2OFCA	2.84	0.1875	0.8595
2OFCA	emdecoy2423_2OFCA	2OFCA	2.59	-1.0845	0.1784
2OFCA	emdecoy2424_2OFCA	2OFCA	2.44	-0.7211	0.3224
2OFCA	emdecoy2425_2OFCA	2OFCA	2.26	-0.6303	0.3654
2OFCA	emdecoy2426_2OFCA	2OFCA	2.41	-0.3577	0.5102
2OFCA	emdecoy2427_2OFCA	2OFCA	3.28	-0.4485	0.4595
2OFCA	emdecoy2428_2OFCA	2OFCA	2.46	-0.7211	0.3224
2OFCA	emdecoy2429_2OFCA	2OFCA	3.19	0.8235	1.3403
2OFCA	emdecoy242_2OFCA	2OFCA	2.83	-0.3577	0.5102
2OFCA	emdecoy2430_2OFCA	2OFCA	2.84	0.9143	1.4136
2OFCA	emdecoy2431_2OFCA	2OFCA	2.22	-0.5394	0.4112
2OFCA	emdecoy2432_2OFCA	2OFCA	2.46	-0.0851	0.6760
2OFCA	emdecoy2433_2OFCA	2OFCA	2.20	1.3686	1.7925
2OFCA	emdecoy2434_2OFCA	2OFCA	2.60	0.0966	0.7966
2OFCA	emdecoy2435_2OFCA	2OFCA	2.51	0.0057	0.7354
2OFCA	emdecoy2436_2OFCA	2OFCA	2.71	0.4600	1.0578
2OFCA	emdecoy2437_2OFCA	2OFCA	2.39	0.9143	1.4136
2OFCA	emdecoy2438_2OFCA	2OFCA	2.30	1.1869	1.6387
2OFCA	emdecoy2439_2OFCA	2OFCA	2.57	1.0052	1.4878
2OFCA	emdecoy243_2OFCA	2OFCA	2.66	0.0966	0.7966
2OFCA	emdecoy2440_2OFCA	2OFCA	2.65	0.1875	0.8595
2OFCA	emdecoy2441_2OFCA	2OFCA	2.58	0.8235	1.3403
2OFCA	emdecoy2442_2OFCA	2OFCA	2.87	0.9143	1.4136
2OFCA	emdecoy2443_2OFCA	2OFCA	3.00	0.0966	0.7966
2OFCA	emdecoy2444_2OFCA	2OFCA	2.46	1.1869	1.6387
2OFCA	emdecoy2445_2OFCA	2OFCA	3.05	0.3692	0.9902
2OFCA	emdecoy2446_2OFCA	2OFCA	2.98	0.6418	1.1967
2OFCA	emdecoy2447_2OFCA	2OFCA	3.00	-0.5394	0.4112
2OFCA	emdecoy2448_2OFCA	2OFCA	2.71	0.1875	0.8595
2OFCA	emdecoy2449_2OFCA	2OFCA	2.92	-0.2668	0.5633
2OFCA	emdecoy244_2OFCA	2OFCA	2.80	1.0052	1.4878
2OFCA	emdecoy2450_2OFCA	2OFCA	2.71	0.5509	1.1266
2OFCA	emdecoy2451_2OFCA	2OFCA	2.51	0.6418	1.1967
2OFCA	emdecoy2452_2OFCA	2OFCA	2.62	1.3686	1.7925
2OFCA	emdecoy2453_2OFCA	2OFCA	3.24	1.0052	1.4878
2OFCA	emdecoy2454_2OFCA	2OFCA	2.71	0.8235	1.3403
2OFCA	emdecoy2455_2OFCA	2OFCA	2.45	1.1869	1.6387
2OFCA	emdecoy2456_2OFCA	2OFCA	2.55	1.0052	1.4878
2OFCA	emdecoy2457_2OFCA	2OFCA	2.58	1.0960	1.5629
2OFCA	emdecoy2458_2OFCA	2OFCA	2.51	0.9143	1.4136
2OFCA	emdecoy2459_2OFCA	2OFCA	3.14	1.0052	1.4878
2OFCA	emdecoy245_2OFCA	2OFCA	2.85	-1.2663	0.1242
2OFCA	emdecoy2460_2OFCA	2OFCA	3.11	1.0960	1.5629
2OFCA	emdecoy2461_2OFCA	2OFCA	2.84	0.7326	1.2680
2OFCA	emdecoy2462_2OFCA	2OFCA	2.46	0.7326	1.2680
2OFCA	emdecoy2463_2OFCA	2OFCA	2.58	0.7326	1.2680
2OFCA	emdecoy2464_2OFCA	2OFCA	2.77	0.8235	1.3403
2OFCA	emdecoy2465_2OFCA	2OFCA	2.50	0.7326	1.2680
2OFCA	emdecoy2466_2OFCA	2OFCA	2.51	0.4600	1.0578
2OFCA	emdecoy2467_2OFCA	2OFCA	2.59	0.5509	1.1266
2OFCA	emdecoy2468_2OFCA	2OFCA	2.75	0.5509	1.1266
2OFCA	emdecoy2469_2OFCA	2OFCA	2.11	-1.3571	0.1015
2OFCA	emdecoy246_2OFCA	2OFCA	2.36	0.8235	1.3403
2OFCA	emdecoy2470_2OFCA	2OFCA	2.63	-1.1754	0.1498
2OFCA	emdecoy2471_2OFCA	2OFCA	2.54	0.4600	1.0578
2OFCA	emdecoy2472_2OFCA	2OFCA	2.72	0.9143	1.4136
2OFCA	emdecoy2473_2OFCA	2OFCA	3.28	0.2783	0.9241
2OFCA	emdecoy2474_2OFCA	2OFCA	2.69	0.5509	1.1266
2OFCA	emdecoy2475_2OFCA	2OFCA	2.73	0.8235	1.3403
2OFCA	emdecoy2476_2OFCA	2OFCA	2.54	0.6418	1.1967
2OFCA	emdecoy2477_2OFCA	2OFCA	2.35	1.0052	1.4878
2OFCA	emdecoy2478_2OFCA	2OFCA	2.33	1.0052	1.4878
2OFCA	emdecoy2479_2OFCA	2OFCA	2.33	0.9143	1.4136
2OFCA	emdecoy247_2OFCA	2OFCA	2.68	-0.3577	0.5102
2OFCA	emdecoy2480_2OFCA	2OFCA	2.99	-0.5394	0.4112
2OFCA	emdecoy2481_2OFCA	2OFCA	3.13	0.1875	0.8595
2OFCA	emdecoy2482_2OFCA	2OFCA	2.44	0.9143	1.4136
2OFCA	emdecoy2483_2OFCA	2OFCA	2.88	-0.2668	0.5633
2OFCA	emdecoy2484_2OFCA	2OFCA	2.45	1.1869	1.6387
2OFCA	emdecoy2485_2OFCA	2OFCA	2.38	-0.2668	0.5633
2OFCA	emdecoy2486_2OFCA	2OFCA	2.93	0.0966	0.7966
2OFCA	emdecoy2487_2OFCA	2OFCA	2.78	0.7326	1.2680
2OFCA	emdecoy2488_2OFCA	2OFCA	2.93	0.4600	1.0578
2OFCA	emdecoy2489_2OFCA	2OFCA	3.31	0.6418	1.1967
2OFCA	emdecoy248_2OFCA	2OFCA	2.88	1.0052	1.4878
2OFCA	emdecoy2490_2OFCA	2OFCA	2.56	1.0960	1.5629
2OFCA	emdecoy2491_2OFCA	2OFCA	2.88	0.3692	0.9902
2OFCA	emdecoy2492_2OFCA	2OFCA	2.65	0.3692	0.9902
2OFCA	emdecoy2493_2OFCA	2OFCA	2.50	0.8235	1.3403
2OFCA	emdecoy2494_2OFCA	2OFCA	3.14	0.2783	0.9241
2OFCA	emdecoy2495_2OFCA	2OFCA	2.19	1.0960	1.5629
2OFCA	emdecoy2496_2OFCA	2OFCA	2.32	1.0052	1.4878
2OFCA	emdecoy2497_2OFCA	2OFCA	2.59	0.0057	0.7354
2OFCA	emdecoy2498_2OFCA	2OFCA	2.89	0.1875	0.8595
2OFCA	emdecoy2499_2OFCA	2OFCA	2.81	0.7326	1.2680
2OFCA	emdecoy249_2OFCA	2OFCA	2.86	0.8235	1.3403
2OFCA	emdecoy24_2OFCA	2OFCA	2.40	0.0057	0.7354
2OFCA	emdecoy2500_2OFCA	2OFCA	3.21	0.0057	0.7354
2OFCA	emdecoy2501_2OFCA	2OFCA	2.78	0.0966	0.7966
2OFCA	emdecoy2502_2OFCA	2OFCA	3.10	0.3692	0.9902
2OFCA	emdecoy2503_2OFCA	2OFCA	1.96	-1.2663	0.1242
2OFCA	emdecoy2504_2OFCA	2OFCA	2.91	0.3692	0.9902
2OFCA	emdecoy2505_2OFCA	2OFCA	3.13	-0.2668	0.5633
2OFCA	emdecoy2506_2OFCA	2OFCA	2.74	-1.2663	0.1242
2OFCA	emdecoy2507_2OFCA	2OFCA	2.92	-0.4485	0.4595
2OFCA	emdecoy2508_2OFCA	2OFCA	3.00	-0.4485	0.4595
2OFCA	emdecoy2509_2OFCA	2OFCA	2.93	-0.4485	0.4595
2OFCA	emdecoy250_2OFCA	2OFCA	2.31	-0.7211	0.3224
2OFCA	emdecoy2510_2OFCA	2OFCA	2.96	-0.5394	0.4112
2OFCA	emdecoy2511_2OFCA	2OFCA	2.62	-0.0851	0.6760
2OFCA	emdecoy2512_2OFCA	2OFCA	2.65	-0.5394	0.4112
2OFCA	emdecoy2513_2OFCA	2OFCA	2.94	1.2778	1.7153
2OFCA	emdecoy2514_2OFCA	2OFCA	2.81	-0.4485	0.4595
2OFCA	emdecoy2515_2OFCA	2OFCA	3.05	0.0966	0.7966
2OFCA	emdecoy2516_2OFCA	2OFCA	2.79	0.3692	0.9902
2OFCA	emdecoy2517_2OFCA	2OFCA	3.06	-0.1760	0.6186
2OFCA	emdecoy2518_2OFCA	2OFCA	3.04	0.0966	0.7966
2OFCA	emdecoy2519_2OFCA	2OFCA	3.05	0.2783	0.9241
2OFCA	emdecoy251_2OFCA	2OFCA	2.09	-0.5394	0.4112
2OFCA	emdecoy2520_2OFCA	2OFCA	2.72	0.2783	0.9241
2OFCA	emdecoy2521_2OFCA	2OFCA	3.04	0.0057	0.7354
2OFCA	emdecoy2522_2OFCA	2OFCA	2.96	0.8235	1.3403
2OFCA	emdecoy2523_2OFCA	2OFCA	2.71	0.0966	0.7966
2OFCA	emdecoy2524_2OFCA	2OFCA	2.85	-0.1760	0.6186
2OFCA	emdecoy2525_2OFCA	2OFCA	2.25	-1.9023	0.0205
2OFCA	emdecoy2526_2OFCA	2OFCA	2.51	0.0966	0.7966
2OFCA	emdecoy2527_2OFCA	2OFCA	3.01	-0.5394	0.4112
2OFCA	emdecoy2528_2OFCA	2OFCA	3.27	0.8235	1.3403
2OFCA	emdecoy2529_2OFCA	2OFCA	3.08	0.7326	1.2680
2OFCA	emdecoy252_2OFCA	2OFCA	2.21	-0.7211	0.3224
2OFCA	emdecoy2530_2OFCA	2OFCA	2.69	0.1875	0.8595
2OFCA	emdecoy2531_2OFCA	2OFCA	2.84	0.0966	0.7966
2OFCA	emdecoy2532_2OFCA	2OFCA	2.73	0.0966	0.7966
2OFCA	emdecoy2533_2OFCA	2OFCA	3.11	-0.3577	0.5102
2OFCA	emdecoy2534_2OFCA	2OFCA	3.02	0.0966	0.7966
2OFCA	emdecoy2535_2OFCA	2OFCA	3.14	-0.1760	0.6186
2OFCA	emdecoy2536_2OFCA	2OFCA	2.58	-0.1760	0.6186
2OFCA	emdecoy2537_2OFCA	2OFCA	2.36	-0.3577	0.5102
2OFCA	emdecoy2538_2OFCA	2OFCA	2.54	0.6418	1.1967
2OFCA	emdecoy2539_2OFCA	2OFCA	2.37	1.4595	1.8704
2OFCA	emdecoy253_2OFCA	2OFCA	2.53	-0.2668	0.5633
2OFCA	emdecoy2540_2OFCA	2OFCA	2.71	0.6418	1.1967
2OFCA	emdecoy2541_2OFCA	2OFCA	2.75	0.0057	0.7354
2OFCA	emdecoy2542_2OFCA	2OFCA	3.10	0.2783	0.9241
2OFCA	emdecoy2543_2OFCA	2OFCA	2.82	0.9143	1.4136
2OFCA	emdecoy2544_2OFCA	2OFCA	2.21	1.5503	1.9488
2OFCA	emdecoy2545_2OFCA	2OFCA	2.99	0.0966	0.7966
2OFCA	emdecoy2546_2OFCA	2OFCA	2.88	0.5509	1.1266
2OFCA	emdecoy2547_2OFCA	2OFCA	2.85	0.1875	0.8595
2OFCA	emdecoy2548_2OFCA	2OFCA	2.83	0.0057	0.7354
2OFCA	emdecoy2549_2OFCA	2OFCA	2.76	0.9143	1.4136
2OFCA	emdecoy254_2OFCA	2OFCA	2.86	0.0966	0.7966
2OFCA	emdecoy2550_2OFCA	2OFCA	3.08	0.1875	0.8595
2OFCA	emdecoy2551_2OFCA	2OFCA	2.90	-0.2668	0.5633
2OFCA	emdecoy2552_2OFCA	2OFCA	2.39	-0.9937	0.2100
2OFCA	emdecoy2553_2OFCA	2OFCA	3.00	0.4600	1.0578
2OFCA	emdecoy2554_2OFCA	2OFCA	2.54	-0.3577	0.5102
2OFCA	emdecoy2555_2OFCA	2OFCA	2.85	0.2783	0.9241
2OFCA	emdecoy2556_2OFCA	2OFCA	2.48	0.5509	1.1266
2OFCA	emdecoy2557_2OFCA	2OFCA	2.78	1.1869	1.6387
2OFCA	emdecoy2558_2OFCA	2OFCA	2.99	0.5509	1.1266
2OFCA	emdecoy2559_2OFCA	2OFCA	2.90	-0.4485	0.4595
2OFCA	emdecoy255_2OFCA	2OFCA	2.56	-0.5394	0.4112
2OFCA	emdecoy2560_2OFCA	2OFCA	2.91	-0.6303	0.3654
2OFCA	emdecoy2561_2OFCA	2OFCA	3.10	0.8235	1.3403
2OFCA	emdecoy2562_2OFCA	2OFCA	2.66	-1.2663	0.1242
2OFCA	emdecoy2563_2OFCA	2OFCA	2.63	-0.7211	0.3224
2OFCA	emdecoy2564_2OFCA	2OFCA	3.00	1.3686	1.7925
2OFCA	emdecoy2565_2OFCA	2OFCA	2.68	1.1869	1.6387
2OFCA	emdecoy2566_2OFCA	2OFCA	2.97	0.3692	0.9902
2OFCA	emdecoy2567_2OFCA	2OFCA	2.78	0.3692	0.9902
2OFCA	emdecoy2568_2OFCA	2OFCA	2.78	-0.0851	0.6760
2OFCA	emdecoy2569_2OFCA	2OFCA	2.95	0.2783	0.9241
2OFCA	emdecoy256_2OFCA	2OFCA	2.44	-0.3577	0.5102
2OFCA	emdecoy2570_2OFCA	2OFCA	2.68	-0.1760	0.6186
2OFCA	emdecoy2571_2OFCA	2OFCA	2.89	0.0966	0.7966
2OFCA	emdecoy2572_2OFCA	2OFCA	3.10	-0.0851	0.6760
2OFCA	emdecoy2573_2OFCA	2OFCA	3.01	0.0057	0.7354
2OFCA	emdecoy2574_2OFCA	2OFCA	2.10	-1.6297	0.0501
2OFCA	emdecoy2575_2OFCA	2OFCA	2.97	0.5509	1.1266
2OFCA	emdecoy2576_2OFCA	2OFCA	2.62	0.9143	1.4136
2OFCA	emdecoy2577_2OFCA	2OFCA	3.02	0.1875	0.8595
2OFCA	emdecoy2578_2OFCA	2OFCA	3.15	0.6418	1.1967
2OFCA	emdecoy2579_2OFCA	2OFCA	2.94	-0.6303	0.3654
2OFCA	emdecoy257_2OFCA	2OFCA	2.04	-0.4485	0.4595
2OFCA	emdecoy2580_2OFCA	2OFCA	2.38	1.5503	1.9488
2OFCA	emdecoy2581_2OFCA	2OFCA	3.18	0.6418	1.1967
2OFCA	emdecoy2582_2OFCA	2OFCA	2.24	1.3686	1.7925
2OFCA	emdecoy2583_2OFCA	2OFCA	3.07	1.1869	1.6387
2OFCA	emdecoy2584_2OFCA	2OFCA	3.03	0.0057	0.7354
2OFCA	emdecoy2585_2OFCA	2OFCA	2.57	1.1869	1.6387
2OFCA	emdecoy2586_2OFCA	2OFCA	2.81	1.3686	1.7925
2OFCA	emdecoy2587_2OFCA	2OFCA	2.55	1.0052	1.4878
2OFCA	emdecoy2588_2OFCA	2OFCA	2.35	1.2778	1.7153
2OFCA	emdecoy2589_2OFCA	2OFCA	2.74	0.1875	0.8595
2OFCA	emdecoy258_2OFCA	2OFCA	1.92	-0.3577	0.5102
2OFCA	emdecoy2590_2OFCA	2OFCA	2.58	0.3692	0.9902
2OFCA	emdecoy2591_2OFCA	2OFCA	2.07	1.4595	1.8704
2OFCA	emdecoy2592_2OFCA	2OFCA	2.61	-0.5394	0.4112
2OFCA	emdecoy2593_2OFCA	2OFCA	2.62	1.0052	1.4878
2OFCA	emdecoy2594_2OFCA	2OFCA	3.06	1.1869	1.6387
2OFCA	emdecoy2595_2OFCA	2OFCA	2.96	1.1869	1.6387
2OFCA	emdecoy2596_2OFCA	2OFCA	2.44	-0.6303	0.3654
2OFCA	emdecoy2597_2OFCA	2OFCA	2.10	0.3692	0.9902
2OFCA	emdecoy2598_2OFCA	2OFCA	3.13	0.5509	1.1266
2OFCA	emdecoy2599_2OFCA	2OFCA	2.76	-0.7211	0.3224
2OFCA	emdecoy259_2OFCA	2OFCA	2.79	-0.4485	0.4595
2OFCA	emdecoy25_2OFCA	2OFCA	2.88	-0.6303	0.3654
2OFCA	emdecoy2600_2OFCA	2OFCA	2.64	0.0966	0.7966
2OFCA	emdecoy2601_2OFCA	2OFCA	2.80	-0.5394	0.4112
2OFCA	emdecoy2602_2OFCA	2OFCA	2.47	0.1875	0.8595
2OFCA	emdecoy2603_2OFCA	2OFCA	2.67	0.1875	0.8595
2OFCA	emdecoy2604_2OFCA	2OFCA	2.64	0.1875	0.8595
2OFCA	emdecoy2605_2OFCA	2OFCA	2.62	0.0966	0.7966
2OFCA	emdecoy2606_2OFCA	2OFCA	2.59	-0.2668	0.5633
2OFCA	emdecoy2607_2OFCA	2OFCA	2.62	-0.2668	0.5633
2OFCA	emdecoy2608_2OFCA	2OFCA	2.57	-0.7211	0.3224
2OFCA	emdecoy2609_2OFCA	2OFCA	2.87	0.3692	0.9902
2OFCA	emdecoy260_2OFCA	2OFCA	2.78	-0.4485	0.4595
2OFCA	emdecoy2610_2OFCA	2OFCA	2.25	-0.7211	0.3224
2OFCA	emdecoy2611_2OFCA	2OFCA	2.96	2.1863	2.5105
2OFCA	emdecoy2612_2OFCA	2OFCA	2.91	1.9138	2.2674
2OFCA	emdecoy2613_2OFCA	2OFCA	2.83	0.5509	1.1266
2OFCA	emdecoy2614_2OFCA	2OFCA	2.30	-0.0851	0.6760
2OFCA	emdecoy2615_2OFCA	2OFCA	2.97	0.0057	0.7354
2OFCA	emdecoy2616_2OFCA	2OFCA	2.99	1.1869	1.6387
2OFCA	emdecoy2617_2OFCA	2OFCA	2.97	0.3692	0.9902
2OFCA	emdecoy2618_2OFCA	2OFCA	2.73	0.4600	1.0578
2OFCA	emdecoy2619_2OFCA	2OFCA	2.82	-0.2668	0.5633
2OFCA	emdecoy261_2OFCA	2OFCA	2.81	0.2783	0.9241
2OFCA	emdecoy2620_2OFCA	2OFCA	2.97	0.0966	0.7966
2OFCA	emdecoy2621_2OFCA	2OFCA	3.29	0.1875	0.8595
2OFCA	emdecoy2622_2OFCA	2OFCA	2.71	1.0960	1.5629
2OFCA	emdecoy2623_2OFCA	2OFCA	2.50	1.1869	1.6387
2OFCA	emdecoy2624_2OFCA	2OFCA	3.03	0.6418	1.1967
2OFCA	emdecoy2625_2OFCA	2OFCA	2.53	0.0057	0.7354
2OFCA	emdecoy2626_2OFCA	2OFCA	2.76	0.5509	1.1266
2OFCA	emdecoy2627_2OFCA	2OFCA	2.95	-0.5394	0.4112
2OFCA	emdecoy2628_2OFCA	2OFCA	2.83	-0.5394	0.4112
2OFCA	emdecoy2629_2OFCA	2OFCA	2.06	1.5503	1.9488
2OFCA	emdecoy262_2OFCA	2OFCA	2.78	-0.0851	0.6760
2OFCA	emdecoy2630_2OFCA	2OFCA	3.07	0.9143	1.4136
2OFCA	emdecoy2631_2OFCA	2OFCA	2.52	1.2778	1.7153
2OFCA	emdecoy2632_2OFCA	2OFCA	2.81	0.2783	0.9241
2OFCA	emdecoy2633_2OFCA	2OFCA	3.21	0.7326	1.2680
2OFCA	emdecoy2634_2OFCA	2OFCA	2.86	-0.4485	0.4595
2OFCA	emdecoy2635_2OFCA	2OFCA	2.67	1.0960	1.5629
2OFCA	emdecoy2636_2OFCA	2OFCA	2.72	0.6418	1.1967
2OFCA	emdecoy2637_2OFCA	2OFCA	3.12	0.0966	0.7966
2OFCA	emdecoy2638_2OFCA	2OFCA	3.00	-0.0851	0.6760
2OFCA	emdecoy2639_2OFCA	2OFCA	2.95	0.5509	1.1266
2OFCA	emdecoy263_2OFCA	2OFCA	3.02	0.0057	0.7354
2OFCA	emdecoy2640_2OFCA	2OFCA	3.10	-0.1760	0.6186
2OFCA	emdecoy2641_2OFCA	2OFCA	2.84	-0.1760	0.6186
2OFCA	emdecoy2642_2OFCA	2OFCA	2.61	0.4600	1.0578
2OFCA	emdecoy2643_2OFCA	2OFCA	2.53	-0.5394	0.4112
2OFCA	emdecoy2644_2OFCA	2OFCA	2.47	-0.8120	0.2820
2OFCA	emdecoy2645_2OFCA	2OFCA	2.72	0.4600	1.0578
2OFCA	emdecoy2646_2OFCA	2OFCA	3.04	0.0966	0.7966
2OFCA	emdecoy2647_2OFCA	2OFCA	3.10	0.0966	0.7966
2OFCA	emdecoy2648_2OFCA	2OFCA	2.51	0.9143	1.4136
2OFCA	emdecoy2649_2OFCA	2OFCA	2.48	0.4600	1.0578
2OFCA	emdecoy264_2OFCA	2OFCA	3.14	-0.8120	0.2820
2OFCA	emdecoy2650_2OFCA	2OFCA	2.44	0.0966	0.7966
2OFCA	emdecoy2651_2OFCA	2OFCA	2.87	1.4595	1.8704
2OFCA	emdecoy2652_2OFCA	2OFCA	2.47	-0.6303	0.3654
2OFCA	emdecoy2653_2OFCA	2OFCA	2.72	-0.2668	0.5633
2OFCA	emdecoy2654_2OFCA	2OFCA	3.25	0.1875	0.8595
2OFCA	emdecoy2655_2OFCA	2OFCA	2.77	-0.5394	0.4112
2OFCA	emdecoy2656_2OFCA	2OFCA	2.90	-0.4485	0.4595
2OFCA	emdecoy2657_2OFCA	2OFCA	2.61	0.0966	0.7966
2OFCA	emdecoy2658_2OFCA	2OFCA	2.73	-0.5394	0.4112
2OFCA	emdecoy2659_2OFCA	2OFCA	2.66	-0.7211	0.3224
2OFCA	emdecoy265_2OFCA	2OFCA	1.80	-1.0845	0.1784
2OFCA	emdecoy2660_2OFCA	2OFCA	2.91	2.1863	2.5105
2OFCA	emdecoy2661_2OFCA	2OFCA	2.28	1.0052	1.4878
2OFCA	emdecoy2662_2OFCA	2OFCA	2.52	0.0057	0.7354
2OFCA	emdecoy2663_2OFCA	2OFCA	2.83	1.1869	1.6387
2OFCA	emdecoy2664_2OFCA	2OFCA	3.01	0.6418	1.1967
2OFCA	emdecoy2665_2OFCA	2OFCA	2.96	1.8229	2.1871
2OFCA	emdecoy2666_2OFCA	2OFCA	3.01	0.2783	0.9241
2OFCA	emdecoy2667_2OFCA	2OFCA	3.12	1.0052	1.4878
2OFCA	emdecoy2668_2OFCA	2OFCA	2.87	-0.3577	0.5102
2OFCA	emdecoy2669_2OFCA	2OFCA	2.12	1.1869	1.6387
2OFCA	emdecoy266_2OFCA	2OFCA	3.18	-0.1760	0.6186
2OFCA	emdecoy2670_2OFCA	2OFCA	2.58	1.0052	1.4878
2OFCA	emdecoy2671_2OFCA	2OFCA	3.16	1.1869	1.6387
2OFCA	emdecoy2672_2OFCA	2OFCA	2.71	0.1875	0.8595
2OFCA	emdecoy2673_2OFCA	2OFCA	2.71	0.7326	1.2680
2OFCA	emdecoy2674_2OFCA	2OFCA	2.77	0.0057	0.7354
2OFCA	emdecoy2675_2OFCA	2OFCA	2.63	0.9143	1.4136
2OFCA	emdecoy2676_2OFCA	2OFCA	2.45	0.6418	1.1967
2OFCA	emdecoy2677_2OFCA	2OFCA	2.83	0.3692	0.9902
2OFCA	emdecoy2678_2OFCA	2OFCA	2.90	0.1875	0.8595
2OFCA	emdecoy2679_2OFCA	2OFCA	2.66	0.9143	1.4136
2OFCA	emdecoy267_2OFCA	2OFCA	2.54	-0.3577	0.5102
2OFCA	emdecoy2680_2OFCA	2OFCA	2.91	0.0966	0.7966
2OFCA	emdecoy2681_2OFCA	2OFCA	3.13	1.2778	1.7153
2OFCA	emdecoy2682_2OFCA	2OFCA	3.17	-0.0851	0.6760
2OFCA	emdecoy2683_2OFCA	2OFCA	2.68	0.0057	0.7354
2OFCA	emdecoy2684_2OFCA	2OFCA	2.88	0.6418	1.1967
2OFCA	emdecoy2685_2OFCA	2OFCA	2.91	0.9143	1.4136
2OFCA	emdecoy2686_2OFCA	2OFCA	2.87	1.3686	1.7925
2OFCA	emdecoy2687_2OFCA	2OFCA	3.22	-0.9028	0.2446
2OFCA	emdecoy2688_2OFCA	2OFCA	2.78	-0.0851	0.6760
2OFCA	emdecoy2689_2OFCA	2OFCA	2.45	-0.2668	0.5633
2OFCA	emdecoy268_2OFCA	2OFCA	3.09	0.0057	0.7354
2OFCA	emdecoy2690_2OFCA	2OFCA	2.63	-0.8120	0.2820
2OFCA	emdecoy2691_2OFCA	2OFCA	2.71	-0.5394	0.4112
2OFCA	emdecoy2692_2OFCA	2OFCA	2.95	-0.3577	0.5102
2OFCA	emdecoy2693_2OFCA	2OFCA	3.00	0.9143	1.4136
2OFCA	emdecoy2694_2OFCA	2OFCA	3.17	-0.0851	0.6760
2OFCA	emdecoy2695_2OFCA	2OFCA	2.34	1.5503	1.9488
2OFCA	emdecoy2696_2OFCA	2OFCA	2.39	0.7326	1.2680
2OFCA	emdecoy2697_2OFCA	2OFCA	2.60	1.2778	1.7153
2OFCA	emdecoy2698_2OFCA	2OFCA	2.86	-0.1760	0.6186
2OFCA	emdecoy2699_2OFCA	2OFCA	2.97	0.6418	1.1967
2OFCA	emdecoy269_2OFCA	2OFCA	2.38	-0.2668	0.5633
2OFCA	emdecoy26_2OFCA	2OFCA	2.73	0.0057	0.7354
2OFCA	emdecoy2700_2OFCA	2OFCA	2.85	1.9138	2.2674
2OFCA	emdecoy2701_2OFCA	2OFCA	2.59	0.1875	0.8595
2OFCA	emdecoy2702_2OFCA	2OFCA	3.00	2.0046	2.3481
2OFCA	emdecoy2703_2OFCA	2OFCA	3.07	1.6412	2.0277
2OFCA	emdecoy2704_2OFCA	2OFCA	2.49	-0.5394	0.4112
2OFCA	emdecoy2705_2OFCA	2OFCA	2.80	0.1875	0.8595
2OFCA	emdecoy2706_2OFCA	2OFCA	2.66	-0.4485	0.4595
2OFCA	emdecoy2707_2OFCA	2OFCA	2.98	-0.4485	0.4595
2OFCA	emdecoy2708_2OFCA	2OFCA	2.81	-0.8120	0.2820
2OFCA	emdecoy2709_2OFCA	2OFCA	2.47	0.4600	1.0578
2OFCA	emdecoy270_2OFCA	2OFCA	2.75	-0.1760	0.6186
2OFCA	emdecoy2710_2OFCA	2OFCA	2.90	0.4600	1.0578
2OFCA	emdecoy2711_2OFCA	2OFCA	2.89	-0.8120	0.2820
2OFCA	emdecoy2712_2OFCA	2OFCA	3.16	0.6418	1.1967
2OFCA	emdecoy2713_2OFCA	2OFCA	3.00	1.5503	1.9488
2OFCA	emdecoy2714_2OFCA	2OFCA	2.79	0.3692	0.9902
2OFCA	emdecoy2715_2OFCA	2OFCA	3.16	0.7326	1.2680
2OFCA	emdecoy2716_2OFCA	2OFCA	2.86	1.0052	1.4878
2OFCA	emdecoy2717_2OFCA	2OFCA	2.88	1.2778	1.7153
2OFCA	emdecoy2718_2OFCA	2OFCA	2.80	0.9143	1.4136
2OFCA	emdecoy2719_2OFCA	2OFCA	2.72	1.3686	1.7925
2OFCA	emdecoy271_2OFCA	2OFCA	2.70	-0.8120	0.2820
2OFCA	emdecoy2720_2OFCA	2OFCA	2.93	1.5503	1.9488
2OFCA	emdecoy2721_2OFCA	2OFCA	2.82	0.7326	1.2680
2OFCA	emdecoy2722_2OFCA	2OFCA	2.72	0.5509	1.1266
2OFCA	emdecoy2723_2OFCA	2OFCA	3.14	0.5509	1.1266
2OFCA	emdecoy2724_2OFCA	2OFCA	2.79	1.4595	1.8704
2OFCA	emdecoy2725_2OFCA	2OFCA	2.47	0.6418	1.1967
2OFCA	emdecoy2726_2OFCA	2OFCA	2.60	1.2778	1.7153
2OFCA	emdecoy2727_2OFCA	2OFCA	2.98	0.6418	1.1967
2OFCA	emdecoy2728_2OFCA	2OFCA	2.03	-0.4485	0.4595
2OFCA	emdecoy2729_2OFCA	2OFCA	3.07	0.3692	0.9902
2OFCA	emdecoy272_2OFCA	2OFCA	2.68	0.2783	0.9241
2OFCA	emdecoy2730_2OFCA	2OFCA	3.11	0.7326	1.2680
2OFCA	emdecoy2731_2OFCA	2OFCA	2.46	-0.1760	0.6186
2OFCA	emdecoy2732_2OFCA	2OFCA	2.69	0.6418	1.1967
2OFCA	emdecoy2733_2OFCA	2OFCA	2.73	1.0960	1.5629
2OFCA	emdecoy2734_2OFCA	2OFCA	3.04	0.6418	1.1967
2OFCA	emdecoy2735_2OFCA	2OFCA	2.64	0.7326	1.2680
2OFCA	emdecoy2736_2OFCA	2OFCA	2.87	-0.1760	0.6186
2OFCA	emdecoy2737_2OFCA	2OFCA	2.94	-0.2668	0.5633
2OFCA	emdecoy2738_2OFCA	2OFCA	2.80	0.6418	1.1967
2OFCA	emdecoy2739_2OFCA	2OFCA	2.53	-0.6303	0.3654
2OFCA	emdecoy273_2OFCA	2OFCA	2.38	-0.1760	0.6186
2OFCA	emdecoy2740_2OFCA	2OFCA	3.00	-0.0851	0.6760
2OFCA	emdecoy2741_2OFCA	2OFCA	2.47	-0.7211	0.3224
2OFCA	emdecoy2742_2OFCA	2OFCA	2.47	-0.0851	0.6760
2OFCA	emdecoy2743_2OFCA	2OFCA	3.13	-0.2668	0.5633
2OFCA	emdecoy2744_2OFCA	2OFCA	2.92	0.3692	0.9902
2OFCA	emdecoy2745_2OFCA	2OFCA	2.97	-0.9028	0.2446
2OFCA	emdecoy2746_2OFCA	2OFCA	2.98	0.9143	1.4136
2OFCA	emdecoy2747_2OFCA	2OFCA	2.24	1.6412	2.0277
2OFCA	emdecoy2748_2OFCA	2OFCA	3.11	0.1875	0.8595
2OFCA	emdecoy2749_2OFCA	2OFCA	2.86	-0.0851	0.6760
2OFCA	emdecoy274_2OFCA	2OFCA	2.58	-0.8120	0.2820
2OFCA	emdecoy2750_2OFCA	2OFCA	2.98	0.9143	1.4136
2OFCA	emdecoy2751_2OFCA	2OFCA	2.64	0.4600	1.0578
2OFCA	emdecoy2752_2OFCA	2OFCA	2.37	-0.5394	0.4112
2OFCA	emdecoy2753_2OFCA	2OFCA	2.43	-0.3577	0.5102
2OFCA	emdecoy2754_2OFCA	2OFCA	2.74	0.9143	1.4136
2OFCA	emdecoy2755_2OFCA	2OFCA	2.97	0.4600	1.0578
2OFCA	emdecoy2756_2OFCA	2OFCA	2.68	-0.0851	0.6760
2OFCA	emdecoy2757_2OFCA	2OFCA	2.56	-0.0851	0.6760
2OFCA	emdecoy2758_2OFCA	2OFCA	2.84	0.5509	1.1266
2OFCA	emdecoy2759_2OFCA	2OFCA	2.76	2.3681	2.6741
2OFCA	emdecoy275_2OFCA	2OFCA	2.50	-0.9028	0.2446
2OFCA	emdecoy2760_2OFCA	2OFCA	2.85	0.0057	0.7354
2OFCA	emdecoy2761_2OFCA	2OFCA	3.19	0.4600	1.0578
2OFCA	emdecoy2762_2OFCA	2OFCA	2.56	-1.0845	0.1784
2OFCA	emdecoy2763_2OFCA	2OFCA	2.86	-0.3577	0.5102
2OFCA	emdecoy2764_2OFCA	2OFCA	2.56	1.3686	1.7925
2OFCA	emdecoy2765_2OFCA	2OFCA	2.39	0.2783	0.9241
2OFCA	emdecoy2766_2OFCA	2OFCA	2.59	0.6418	1.1967
2OFCA	emdecoy2767_2OFCA	2OFCA	3.20	0.5509	1.1266
2OFCA	emdecoy2768_2OFCA	2OFCA	3.03	-0.0851	0.6760
2OFCA	emdecoy2769_2OFCA	2OFCA	2.64	0.6418	1.1967
2OFCA	emdecoy276_2OFCA	2OFCA	2.50	-0.9937	0.2100
2OFCA	emdecoy2770_2OFCA	2OFCA	3.17	0.6418	1.1967
2OFCA	emdecoy2771_2OFCA	2OFCA	2.65	0.8235	1.3403
2OFCA	emdecoy2772_2OFCA	2OFCA	2.91	1.2778	1.7153
2OFCA	emdecoy2773_2OFCA	2OFCA	2.65	-0.8120	0.2820
2OFCA	emdecoy2774_2OFCA	2OFCA	3.17	0.3692	0.9902
2OFCA	emdecoy2775_2OFCA	2OFCA	2.89	1.6412	2.0277
2OFCA	emdecoy2776_2OFCA	2OFCA	2.60	-0.2668	0.5633
2OFCA	emdecoy2777_2OFCA	2OFCA	2.61	0.5509	1.1266
2OFCA	emdecoy2778_2OFCA	2OFCA	3.13	1.1869	1.6387
2OFCA	emdecoy2779_2OFCA	2OFCA	3.23	1.0960	1.5629
2OFCA	emdecoy277_2OFCA	2OFCA	2.55	-0.8120	0.2820
2OFCA	emdecoy2780_2OFCA	2OFCA	2.39	-0.3577	0.5102
2OFCA	emdecoy2781_2OFCA	2OFCA	2.21	0.8235	1.3403
2OFCA	emdecoy2782_2OFCA	2OFCA	2.19	-0.4485	0.4595
2OFCA	emdecoy2783_2OFCA	2OFCA	2.36	-0.6303	0.3654
2OFCA	emdecoy2784_2OFCA	2OFCA	2.92	1.0960	1.5629
2OFCA	emdecoy2785_2OFCA	2OFCA	3.02	0.1875	0.8595
2OFCA	emdecoy2786_2OFCA	2OFCA	3.08	0.9143	1.4136
2OFCA	emdecoy2787_2OFCA	2OFCA	2.83	-0.1760	0.6186
2OFCA	emdecoy2788_2OFCA	2OFCA	2.37	-0.9028	0.2446
2OFCA	emdecoy2789_2OFCA	2OFCA	3.16	0.0057	0.7354
2OFCA	emdecoy278_2OFCA	2OFCA	3.10	0.2783	0.9241
2OFCA	emdecoy2790_2OFCA	2OFCA	3.22	-0.5394	0.4112
2OFCA	emdecoy2791_2OFCA	2OFCA	2.84	0.9143	1.4136
2OFCA	emdecoy2792_2OFCA	2OFCA	2.84	-0.8120	0.2820
2OFCA	emdecoy2793_2OFCA	2OFCA	2.88	0.3692	0.9902
2OFCA	emdecoy2794_2OFCA	2OFCA	3.05	0.8235	1.3403
2OFCA	emdecoy2795_2OFCA	2OFCA	2.55	-0.9028	0.2446
2OFCA	emdecoy2796_2OFCA	2OFCA	2.97	-0.1760	0.6186
2OFCA	emdecoy2797_2OFCA	2OFCA	2.83	0.0966	0.7966
2OFCA	emdecoy2798_2OFCA	2OFCA	2.40	0.5509	1.1266
2OFCA	emdecoy2799_2OFCA	2OFCA	2.91	0.2783	0.9241
2OFCA	emdecoy279_2OFCA	2OFCA	2.28	-1.0845	0.1784
[truncated: 13,001 more rows]
