# Supplementary material for: Addressing the Role of Conformational Diversity in Protein Structure Prediction
Source: PLoS One. 2016 May 9;11(5):e0154923. doi: 10.1371/journal.pone.0154923 (PMC4861349; doi:10.1371/journal.pone.0154923)
Supplement: S1 Dataset — (GZ) [file pone.0154923.s002.gz › Palopoli-Monzon_2016_SI/Structural_alignments/SET_QUARK/rmsd_mammoth_Xu_2CHHA.out]

PDB_1	PDB_2	Target	RMSD	Z-score	ln(E)
1UQX_A	emdecoy0_2CHHA	2CHHA	2.80	1.7035	2.0822
1UQX_A	emdecoy1000_2CHHA	2CHHA	2.44	-0.5396	0.4111
1UQX_A	emdecoy1001_2CHHA	2CHHA	2.97	-0.0055	0.7279
1UQX_A	emdecoy1002_2CHHA	2CHHA	2.54	-0.8601	0.2619
1UQX_A	emdecoy1003_2CHHA	2CHHA	2.41	-0.6464	0.3576
1UQX_A	emdecoy1004_2CHHA	2CHHA	2.45	-0.6464	0.3576
1UQX_A	emdecoy1005_2CHHA	2CHHA	2.56	1.7035	2.0822
1UQX_A	emdecoy1006_2CHHA	2CHHA	2.86	1.1695	1.6241
1UQX_A	emdecoy1007_2CHHA	2CHHA	2.68	0.7422	1.2755
1UQX_A	emdecoy1008_2CHHA	2CHHA	3.06	0.2081	0.8741
1UQX_A	emdecoy1009_2CHHA	2CHHA	2.87	-0.1124	0.6586
1UQX_A	emdecoy100_2CHHA	2CHHA	2.79	-0.4328	0.4681
1UQX_A	emdecoy1010_2CHHA	2CHHA	2.49	0.4217	1.0291
1UQX_A	emdecoy1011_2CHHA	2CHHA	2.86	0.1013	0.7998
1UQX_A	emdecoy1012_2CHHA	2CHHA	2.50	0.7422	1.2755
1UQX_A	emdecoy1013_2CHHA	2CHHA	2.89	-0.0055	0.7279
1UQX_A	emdecoy1014_2CHHA	2CHHA	2.53	0.7422	1.2755
1UQX_A	emdecoy1015_2CHHA	2CHHA	2.94	0.6354	1.1918
1UQX_A	emdecoy1016_2CHHA	2CHHA	2.75	0.8490	1.3608
1UQX_A	emdecoy1017_2CHHA	2CHHA	2.79	-0.2192	0.5921
1UQX_A	emdecoy1018_2CHHA	2CHHA	2.67	0.5285	1.1096
1UQX_A	emdecoy1019_2CHHA	2CHHA	2.75	0.6354	1.1918
1UQX_A	emdecoy101_2CHHA	2CHHA	2.96	-0.2192	0.5921
1UQX_A	emdecoy1020_2CHHA	2CHHA	2.83	-0.6464	0.3576
1UQX_A	emdecoy1021_2CHHA	2CHHA	3.10	1.3831	1.8049
1UQX_A	emdecoy1022_2CHHA	2CHHA	2.97	0.6354	1.1918
1UQX_A	emdecoy1023_2CHHA	2CHHA	2.81	-0.1124	0.6586
1UQX_A	emdecoy1024_2CHHA	2CHHA	2.44	-0.1124	0.6586
1UQX_A	emdecoy1025_2CHHA	2CHHA	2.56	1.4899	1.8966
1UQX_A	emdecoy1026_2CHHA	2CHHA	2.74	1.7035	2.0822
1UQX_A	emdecoy1027_2CHHA	2CHHA	2.62	1.7035	2.0822
1UQX_A	emdecoy1028_2CHHA	2CHHA	2.54	-0.7533	0.3078
1UQX_A	emdecoy1029_2CHHA	2CHHA	2.18	-1.0737	0.1820
1UQX_A	emdecoy102_2CHHA	2CHHA	2.94	-0.3260	0.5285
1UQX_A	emdecoy1030_2CHHA	2CHHA	2.99	1.1695	1.6241
1UQX_A	emdecoy1031_2CHHA	2CHHA	2.56	-0.3260	0.5285
1UQX_A	emdecoy1032_2CHHA	2CHHA	2.99	0.8490	1.3608
1UQX_A	emdecoy1033_2CHHA	2CHHA	2.46	-0.5396	0.4111
1UQX_A	emdecoy1034_2CHHA	2CHHA	2.92	0.1013	0.7998
1UQX_A	emdecoy1035_2CHHA	2CHHA	2.26	0.2081	0.8741
1UQX_A	emdecoy1036_2CHHA	2CHHA	2.68	-0.5396	0.4111
1UQX_A	emdecoy1037_2CHHA	2CHHA	2.90	0.3149	0.9506
1UQX_A	emdecoy1038_2CHHA	2CHHA	2.92	0.4217	1.0291
1UQX_A	emdecoy1039_2CHHA	2CHHA	2.87	-0.0055	0.7279
1UQX_A	emdecoy103_2CHHA	2CHHA	2.83	1.7035	2.0822
1UQX_A	emdecoy1040_2CHHA	2CHHA	2.38	-0.2192	0.5921
1UQX_A	emdecoy1041_2CHHA	2CHHA	2.55	0.3149	0.9506
1UQX_A	emdecoy1042_2CHHA	2CHHA	2.56	-0.5396	0.4111
1UQX_A	emdecoy1043_2CHHA	2CHHA	2.82	1.5967	1.9890
1UQX_A	emdecoy1044_2CHHA	2CHHA	2.77	-0.5396	0.4111
1UQX_A	emdecoy1045_2CHHA	2CHHA	2.68	-0.3260	0.5285
1UQX_A	emdecoy1046_2CHHA	2CHHA	2.86	-0.7533	0.3078
1UQX_A	emdecoy1047_2CHHA	2CHHA	2.42	-0.3260	0.5285
1UQX_A	emdecoy1048_2CHHA	2CHHA	2.71	-0.3260	0.5285
1UQX_A	emdecoy1049_2CHHA	2CHHA	2.71	1.1695	1.6241
1UQX_A	emdecoy104_2CHHA	2CHHA	2.87	-0.6464	0.3576
1UQX_A	emdecoy1050_2CHHA	2CHHA	2.57	-0.7533	0.3078
1UQX_A	emdecoy1051_2CHHA	2CHHA	2.65	-0.4328	0.4681
1UQX_A	emdecoy1052_2CHHA	2CHHA	2.85	-1.0737	0.1820
1UQX_A	emdecoy1053_2CHHA	2CHHA	2.88	-1.0737	0.1820
1UQX_A	emdecoy1054_2CHHA	2CHHA	2.67	-0.8601	0.2619
1UQX_A	emdecoy1055_2CHHA	2CHHA	2.73	0.6354	1.1918
1UQX_A	emdecoy1056_2CHHA	2CHHA	2.65	1.3831	1.8049
1UQX_A	emdecoy1057_2CHHA	2CHHA	2.90	0.6354	1.1918
1UQX_A	emdecoy1058_2CHHA	2CHHA	2.40	0.5285	1.1096
1UQX_A	emdecoy1059_2CHHA	2CHHA	2.46	0.3149	0.9506
1UQX_A	emdecoy105_2CHHA	2CHHA	2.59	-0.2192	0.5921
1UQX_A	emdecoy1060_2CHHA	2CHHA	2.95	0.2081	0.8741
1UQX_A	emdecoy1061_2CHHA	2CHHA	2.45	-0.3260	0.5285
1UQX_A	emdecoy1062_2CHHA	2CHHA	2.78	-0.5396	0.4111
1UQX_A	emdecoy1063_2CHHA	2CHHA	2.83	1.1695	1.6241
1UQX_A	emdecoy1064_2CHHA	2CHHA	2.71	0.7422	1.2755
1UQX_A	emdecoy1065_2CHHA	2CHHA	2.40	-0.4328	0.4681
1UQX_A	emdecoy1066_2CHHA	2CHHA	2.66	1.1695	1.6241
1UQX_A	emdecoy1067_2CHHA	2CHHA	2.21	-0.6464	0.3576
1UQX_A	emdecoy1068_2CHHA	2CHHA	2.38	-0.9669	0.2199
1UQX_A	emdecoy1069_2CHHA	2CHHA	3.15	-0.1124	0.6586
1UQX_A	emdecoy106_2CHHA	2CHHA	2.61	-0.2192	0.5921
1UQX_A	emdecoy1070_2CHHA	2CHHA	2.99	0.4217	1.0291
1UQX_A	emdecoy1071_2CHHA	2CHHA	3.04	0.7422	1.2755
1UQX_A	emdecoy1072_2CHHA	2CHHA	2.39	-0.6464	0.3576
1UQX_A	emdecoy1073_2CHHA	2CHHA	2.57	0.6354	1.1918
1UQX_A	emdecoy1074_2CHHA	2CHHA	2.71	0.2081	0.8741
1UQX_A	emdecoy1075_2CHHA	2CHHA	2.42	-0.4328	0.4681
1UQX_A	emdecoy1076_2CHHA	2CHHA	2.65	0.3149	0.9506
1UQX_A	emdecoy1077_2CHHA	2CHHA	2.60	-0.2192	0.5921
1UQX_A	emdecoy1078_2CHHA	2CHHA	2.74	1.5967	1.9890
1UQX_A	emdecoy1079_2CHHA	2CHHA	2.96	0.3149	0.9506
1UQX_A	emdecoy107_2CHHA	2CHHA	2.77	-0.0055	0.7279
1UQX_A	emdecoy1080_2CHHA	2CHHA	3.04	0.2081	0.8741
1UQX_A	emdecoy1081_2CHHA	2CHHA	2.85	0.1013	0.7998
1UQX_A	emdecoy1082_2CHHA	2CHHA	2.77	-0.1124	0.6586
1UQX_A	emdecoy1083_2CHHA	2CHHA	2.96	0.8490	1.3608
1UQX_A	emdecoy1084_2CHHA	2CHHA	2.47	-0.6464	0.3576
1UQX_A	emdecoy1085_2CHHA	2CHHA	2.52	-0.5396	0.4111
1UQX_A	emdecoy1086_2CHHA	2CHHA	2.84	0.3149	0.9506
1UQX_A	emdecoy1087_2CHHA	2CHHA	2.92	0.3149	0.9506
1UQX_A	emdecoy1088_2CHHA	2CHHA	2.88	0.3149	0.9506
1UQX_A	emdecoy1089_2CHHA	2CHHA	3.07	0.8490	1.3608
1UQX_A	emdecoy108_2CHHA	2CHHA	3.02	-0.0055	0.7279
1UQX_A	emdecoy1090_2CHHA	2CHHA	3.14	0.2081	0.8741
1UQX_A	emdecoy1091_2CHHA	2CHHA	2.98	0.2081	0.8741
1UQX_A	emdecoy1092_2CHHA	2CHHA	3.02	1.3831	1.8049
1UQX_A	emdecoy1093_2CHHA	2CHHA	2.44	-0.5396	0.4111
1UQX_A	emdecoy1094_2CHHA	2CHHA	2.70	0.3149	0.9506
1UQX_A	emdecoy1095_2CHHA	2CHHA	2.88	1.0626	1.5352
1UQX_A	emdecoy1096_2CHHA	2CHHA	2.33	-0.2192	0.5921
1UQX_A	emdecoy1097_2CHHA	2CHHA	2.92	-0.1124	0.6586
1UQX_A	emdecoy1098_2CHHA	2CHHA	2.72	0.6354	1.1918
1UQX_A	emdecoy1099_2CHHA	2CHHA	2.89	-0.4328	0.4681
1UQX_A	emdecoy109_2CHHA	2CHHA	2.88	-0.2192	0.5921
1UQX_A	emdecoy10_2CHHA	2CHHA	2.60	-0.7533	0.3078
1UQX_A	emdecoy1100_2CHHA	2CHHA	2.54	-0.0055	0.7279
1UQX_A	emdecoy1101_2CHHA	2CHHA	2.42	-0.7533	0.3078
1UQX_A	emdecoy1102_2CHHA	2CHHA	2.77	0.4217	1.0291
1UQX_A	emdecoy1103_2CHHA	2CHHA	2.80	-0.3260	0.5285
1UQX_A	emdecoy1104_2CHHA	2CHHA	2.74	0.7422	1.2755
1UQX_A	emdecoy1105_2CHHA	2CHHA	2.76	0.5285	1.1096
1UQX_A	emdecoy1106_2CHHA	2CHHA	2.47	-0.9669	0.2199
1UQX_A	emdecoy1107_2CHHA	2CHHA	2.71	0.5285	1.1096
1UQX_A	emdecoy1108_2CHHA	2CHHA	2.72	1.3831	1.8049
1UQX_A	emdecoy1109_2CHHA	2CHHA	2.86	1.4899	1.8966
1UQX_A	emdecoy110_2CHHA	2CHHA	2.77	1.4899	1.8966
1UQX_A	emdecoy1110_2CHHA	2CHHA	2.62	-0.8601	0.2619
1UQX_A	emdecoy1111_2CHHA	2CHHA	2.88	1.0626	1.5352
1UQX_A	emdecoy1112_2CHHA	2CHHA	2.94	-0.3260	0.5285
1UQX_A	emdecoy1113_2CHHA	2CHHA	2.78	-0.2192	0.5921
1UQX_A	emdecoy1114_2CHHA	2CHHA	2.59	-0.1124	0.6586
1UQX_A	emdecoy1115_2CHHA	2CHHA	2.94	0.6354	1.1918
1UQX_A	emdecoy1116_2CHHA	2CHHA	2.45	-0.3260	0.5285
1UQX_A	emdecoy1117_2CHHA	2CHHA	2.50	-0.8601	0.2619
1UQX_A	emdecoy1118_2CHHA	2CHHA	2.23	-0.5396	0.4111
1UQX_A	emdecoy1119_2CHHA	2CHHA	2.06	-0.3260	0.5285
1UQX_A	emdecoy111_2CHHA	2CHHA	2.59	-0.1124	0.6586
1UQX_A	emdecoy1120_2CHHA	2CHHA	2.73	0.4217	1.0291
1UQX_A	emdecoy1121_2CHHA	2CHHA	2.60	0.4217	1.0291
1UQX_A	emdecoy1122_2CHHA	2CHHA	2.92	-0.6464	0.3576
1UQX_A	emdecoy1123_2CHHA	2CHHA	2.81	0.4217	1.0291
1UQX_A	emdecoy1124_2CHHA	2CHHA	2.69	0.2081	0.8741
1UQX_A	emdecoy1125_2CHHA	2CHHA	2.65	-0.3260	0.5285
1UQX_A	emdecoy1126_2CHHA	2CHHA	2.53	-0.7533	0.3078
1UQX_A	emdecoy1127_2CHHA	2CHHA	2.65	0.1013	0.7998
1UQX_A	emdecoy1128_2CHHA	2CHHA	2.75	-0.4328	0.4681
1UQX_A	emdecoy1129_2CHHA	2CHHA	2.23	-0.3260	0.5285
1UQX_A	emdecoy112_2CHHA	2CHHA	2.97	1.3831	1.8049
1UQX_A	emdecoy1130_2CHHA	2CHHA	2.50	-0.3260	0.5285
1UQX_A	emdecoy1131_2CHHA	2CHHA	2.30	-0.4328	0.4681
1UQX_A	emdecoy1132_2CHHA	2CHHA	2.96	-0.2192	0.5921
1UQX_A	emdecoy1133_2CHHA	2CHHA	2.53	-0.4328	0.4681
1UQX_A	emdecoy1134_2CHHA	2CHHA	2.89	0.2081	0.8741
1UQX_A	emdecoy1135_2CHHA	2CHHA	2.21	-0.7533	0.3078
1UQX_A	emdecoy1136_2CHHA	2CHHA	2.36	-0.7533	0.3078
1UQX_A	emdecoy1137_2CHHA	2CHHA	3.10	-0.9669	0.2199
1UQX_A	emdecoy1138_2CHHA	2CHHA	2.85	1.0626	1.5352
1UQX_A	emdecoy1139_2CHHA	2CHHA	3.19	-0.9669	0.2199
1UQX_A	emdecoy113_2CHHA	2CHHA	2.96	1.4899	1.8966
1UQX_A	emdecoy1140_2CHHA	2CHHA	2.90	0.7422	1.2755
1UQX_A	emdecoy1141_2CHHA	2CHHA	3.01	-1.0737	0.1820
1UQX_A	emdecoy1142_2CHHA	2CHHA	2.79	-0.2192	0.5921
1UQX_A	emdecoy1143_2CHHA	2CHHA	2.73	-0.3260	0.5285
1UQX_A	emdecoy1144_2CHHA	2CHHA	2.44	-0.6464	0.3576
1UQX_A	emdecoy1145_2CHHA	2CHHA	2.42	-0.3260	0.5285
1UQX_A	emdecoy1146_2CHHA	2CHHA	2.80	0.3149	0.9506
1UQX_A	emdecoy1147_2CHHA	2CHHA	2.70	-0.3260	0.5285
1UQX_A	emdecoy1148_2CHHA	2CHHA	3.00	-0.4328	0.4681
1UQX_A	emdecoy1149_2CHHA	2CHHA	2.80	0.3149	0.9506
1UQX_A	emdecoy114_2CHHA	2CHHA	2.70	0.3149	0.9506
1UQX_A	emdecoy1150_2CHHA	2CHHA	2.51	-0.6464	0.3576
1UQX_A	emdecoy1151_2CHHA	2CHHA	2.77	0.2081	0.8741
1UQX_A	emdecoy1152_2CHHA	2CHHA	1.78	-1.1805	0.1483
1UQX_A	emdecoy1153_2CHHA	2CHHA	3.28	-0.3260	0.5285
1UQX_A	emdecoy1154_2CHHA	2CHHA	2.39	-1.1805	0.1483
1UQX_A	emdecoy1155_2CHHA	2CHHA	2.77	-0.9669	0.2199
1UQX_A	emdecoy1156_2CHHA	2CHHA	2.72	0.2081	0.8741
1UQX_A	emdecoy1157_2CHHA	2CHHA	2.77	-0.3260	0.5285
1UQX_A	emdecoy1158_2CHHA	2CHHA	2.86	-0.3260	0.5285
1UQX_A	emdecoy1159_2CHHA	2CHHA	3.10	0.5285	1.1096
1UQX_A	emdecoy115_2CHHA	2CHHA	2.70	-0.4328	0.4681
1UQX_A	emdecoy1160_2CHHA	2CHHA	2.69	1.3831	1.8049
1UQX_A	emdecoy1161_2CHHA	2CHHA	2.68	0.7422	1.2755
1UQX_A	emdecoy1162_2CHHA	2CHHA	2.82	-0.5396	0.4111
1UQX_A	emdecoy1163_2CHHA	2CHHA	2.58	-0.3260	0.5285
1UQX_A	emdecoy1164_2CHHA	2CHHA	2.75	-0.8601	0.2619
1UQX_A	emdecoy1165_2CHHA	2CHHA	2.99	0.6354	1.1918
1UQX_A	emdecoy1166_2CHHA	2CHHA	2.49	-0.8601	0.2619
1UQX_A	emdecoy1167_2CHHA	2CHHA	2.70	1.0626	1.5352
1UQX_A	emdecoy1168_2CHHA	2CHHA	2.97	1.0626	1.5352
1UQX_A	emdecoy1169_2CHHA	2CHHA	2.58	0.5285	1.1096
1UQX_A	emdecoy116_2CHHA	2CHHA	2.10	-0.6464	0.3576
1UQX_A	emdecoy1170_2CHHA	2CHHA	2.70	-0.2192	0.5921
1UQX_A	emdecoy1171_2CHHA	2CHHA	2.72	0.3149	0.9506
1UQX_A	emdecoy1172_2CHHA	2CHHA	2.73	0.3149	0.9506
1UQX_A	emdecoy1173_2CHHA	2CHHA	2.82	-0.4328	0.4681
1UQX_A	emdecoy1174_2CHHA	2CHHA	3.03	-0.5396	0.4111
1UQX_A	emdecoy1175_2CHHA	2CHHA	2.81	-0.6464	0.3576
1UQX_A	emdecoy1176_2CHHA	2CHHA	2.41	0.2081	0.8741
1UQX_A	emdecoy1177_2CHHA	2CHHA	2.85	0.3149	0.9506
1UQX_A	emdecoy1178_2CHHA	2CHHA	2.49	-0.2192	0.5921
1UQX_A	emdecoy1179_2CHHA	2CHHA	2.63	-0.1124	0.6586
1UQX_A	emdecoy117_2CHHA	2CHHA	2.55	1.4899	1.8966
1UQX_A	emdecoy1180_2CHHA	2CHHA	2.57	-0.4328	0.4681
1UQX_A	emdecoy1181_2CHHA	2CHHA	3.11	-0.0055	0.7279
1UQX_A	emdecoy1182_2CHHA	2CHHA	2.62	-0.6464	0.3576
1UQX_A	emdecoy1183_2CHHA	2CHHA	2.54	-0.2192	0.5921
1UQX_A	emdecoy1184_2CHHA	2CHHA	3.08	0.9558	1.4474
1UQX_A	emdecoy1185_2CHHA	2CHHA	2.94	0.8490	1.3608
1UQX_A	emdecoy1186_2CHHA	2CHHA	2.93	1.0626	1.5352
1UQX_A	emdecoy1187_2CHHA	2CHHA	2.59	1.4899	1.8966
1UQX_A	emdecoy1188_2CHHA	2CHHA	2.42	-0.3260	0.5285
1UQX_A	emdecoy1189_2CHHA	2CHHA	2.84	0.8490	1.3608
1UQX_A	emdecoy118_2CHHA	2CHHA	2.89	1.4899	1.8966
1UQX_A	emdecoy1190_2CHHA	2CHHA	2.68	-1.2874	0.1187
1UQX_A	emdecoy1191_2CHHA	2CHHA	2.82	0.1013	0.7998
1UQX_A	emdecoy1192_2CHHA	2CHHA	2.43	-1.1805	0.1483
1UQX_A	emdecoy1193_2CHHA	2CHHA	2.74	-0.3260	0.5285
1UQX_A	emdecoy1194_2CHHA	2CHHA	2.83	-0.1124	0.6586
1UQX_A	emdecoy1195_2CHHA	2CHHA	2.77	0.3149	0.9506
1UQX_A	emdecoy1196_2CHHA	2CHHA	3.00	-0.0055	0.7279
1UQX_A	emdecoy1197_2CHHA	2CHHA	2.63	1.1695	1.6241
1UQX_A	emdecoy1198_2CHHA	2CHHA	2.86	0.5285	1.1096
1UQX_A	emdecoy1199_2CHHA	2CHHA	2.71	0.6354	1.1918
1UQX_A	emdecoy119_2CHHA	2CHHA	2.63	-0.1124	0.6586
1UQX_A	emdecoy11_2CHHA	2CHHA	2.78	0.7422	1.2755
1UQX_A	emdecoy1200_2CHHA	2CHHA	3.03	-0.3260	0.5285
1UQX_A	emdecoy1201_2CHHA	2CHHA	2.76	-0.3260	0.5285
1UQX_A	emdecoy1202_2CHHA	2CHHA	2.98	0.1013	0.7998
1UQX_A	emdecoy1203_2CHHA	2CHHA	2.68	1.0626	1.5352
1UQX_A	emdecoy1204_2CHHA	2CHHA	2.25	-0.8601	0.2619
1UQX_A	emdecoy1205_2CHHA	2CHHA	2.51	-0.7533	0.3078
1UQX_A	emdecoy1206_2CHHA	2CHHA	2.60	-0.3260	0.5285
1UQX_A	emdecoy1207_2CHHA	2CHHA	2.05	-0.8601	0.2619
1UQX_A	emdecoy1208_2CHHA	2CHHA	2.95	-0.0055	0.7279
1UQX_A	emdecoy1209_2CHHA	2CHHA	2.92	-0.3260	0.5285
1UQX_A	emdecoy120_2CHHA	2CHHA	2.73	0.9558	1.4474
1UQX_A	emdecoy1210_2CHHA	2CHHA	2.82	-0.4328	0.4681
1UQX_A	emdecoy1211_2CHHA	2CHHA	2.77	-0.6464	0.3576
1UQX_A	emdecoy1212_2CHHA	2CHHA	2.52	-0.1124	0.6586
1UQX_A	emdecoy1213_2CHHA	2CHHA	2.88	-0.4328	0.4681
1UQX_A	emdecoy1214_2CHHA	2CHHA	2.99	0.4217	1.0291
1UQX_A	emdecoy1215_2CHHA	2CHHA	2.74	-0.7533	0.3078
1UQX_A	emdecoy1216_2CHHA	2CHHA	2.93	1.0626	1.5352
1UQX_A	emdecoy1217_2CHHA	2CHHA	2.80	0.8490	1.3608
1UQX_A	emdecoy1218_2CHHA	2CHHA	2.77	1.4899	1.8966
1UQX_A	emdecoy1219_2CHHA	2CHHA	2.53	-0.5396	0.4111
1UQX_A	emdecoy121_2CHHA	2CHHA	2.79	1.4899	1.8966
1UQX_A	emdecoy1220_2CHHA	2CHHA	2.36	0.1013	0.7998
1UQX_A	emdecoy1221_2CHHA	2CHHA	2.59	-0.9669	0.2199
1UQX_A	emdecoy1222_2CHHA	2CHHA	2.15	-0.7533	0.3078
1UQX_A	emdecoy1223_2CHHA	2CHHA	2.83	1.9172	2.2704
1UQX_A	emdecoy1224_2CHHA	2CHHA	2.73	1.8104	2.1760
1UQX_A	emdecoy1225_2CHHA	2CHHA	2.62	-0.5396	0.4111
1UQX_A	emdecoy1226_2CHHA	2CHHA	2.64	0.1013	0.7998
1UQX_A	emdecoy1227_2CHHA	2CHHA	2.70	-0.3260	0.5285
1UQX_A	emdecoy1228_2CHHA	2CHHA	2.64	-0.6464	0.3576
1UQX_A	emdecoy1229_2CHHA	2CHHA	3.08	-0.0055	0.7279
1UQX_A	emdecoy122_2CHHA	2CHHA	2.98	1.2763	1.7140
1UQX_A	emdecoy1230_2CHHA	2CHHA	2.69	-0.3260	0.5285
1UQX_A	emdecoy1231_2CHHA	2CHHA	2.86	-0.4328	0.4681
1UQX_A	emdecoy1232_2CHHA	2CHHA	2.71	0.2081	0.8741
1UQX_A	emdecoy1233_2CHHA	2CHHA	2.74	-0.2192	0.5921
1UQX_A	emdecoy1234_2CHHA	2CHHA	2.19	0.2081	0.8741
1UQX_A	emdecoy1235_2CHHA	2CHHA	2.73	0.5285	1.1096
1UQX_A	emdecoy1236_2CHHA	2CHHA	2.82	0.7422	1.2755
1UQX_A	emdecoy1237_2CHHA	2CHHA	2.13	0.4217	1.0291
1UQX_A	emdecoy1238_2CHHA	2CHHA	2.53	-0.6464	0.3576
1UQX_A	emdecoy1239_2CHHA	2CHHA	2.30	0.4217	1.0291
1UQX_A	emdecoy123_2CHHA	2CHHA	2.57	-0.9669	0.2199
1UQX_A	emdecoy1240_2CHHA	2CHHA	2.32	0.2081	0.8741
1UQX_A	emdecoy1241_2CHHA	2CHHA	2.95	1.0626	1.5352
1UQX_A	emdecoy1242_2CHHA	2CHHA	2.72	0.2081	0.8741
1UQX_A	emdecoy1243_2CHHA	2CHHA	3.12	0.1013	0.7998
1UQX_A	emdecoy1244_2CHHA	2CHHA	3.12	0.1013	0.7998
1UQX_A	emdecoy1245_2CHHA	2CHHA	3.03	0.1013	0.7998
1UQX_A	emdecoy1246_2CHHA	2CHHA	2.72	-0.3260	0.5285
1UQX_A	emdecoy1247_2CHHA	2CHHA	2.92	0.4217	1.0291
1UQX_A	emdecoy1248_2CHHA	2CHHA	2.92	1.1695	1.6241
1UQX_A	emdecoy1249_2CHHA	2CHHA	2.84	0.9558	1.4474
1UQX_A	emdecoy124_2CHHA	2CHHA	2.68	-0.4328	0.4681
1UQX_A	emdecoy1250_2CHHA	2CHHA	2.55	-0.2192	0.5921
1UQX_A	emdecoy1251_2CHHA	2CHHA	2.48	0.2081	0.8741
1UQX_A	emdecoy1252_2CHHA	2CHHA	2.19	-0.8601	0.2619
1UQX_A	emdecoy1253_2CHHA	2CHHA	2.44	-0.6464	0.3576
1UQX_A	emdecoy1254_2CHHA	2CHHA	2.70	0.3149	0.9506
1UQX_A	emdecoy1255_2CHHA	2CHHA	2.63	-0.3260	0.5285
1UQX_A	emdecoy1256_2CHHA	2CHHA	2.69	-0.8601	0.2619
1UQX_A	emdecoy1257_2CHHA	2CHHA	2.49	-0.2192	0.5921
1UQX_A	emdecoy1258_2CHHA	2CHHA	2.49	-0.6464	0.3576
1UQX_A	emdecoy1259_2CHHA	2CHHA	2.60	-1.3942	0.0931
1UQX_A	emdecoy125_2CHHA	2CHHA	2.72	0.8490	1.3608
1UQX_A	emdecoy1260_2CHHA	2CHHA	2.20	0.1013	0.7998
1UQX_A	emdecoy1261_2CHHA	2CHHA	2.34	0.1013	0.7998
1UQX_A	emdecoy1262_2CHHA	2CHHA	2.52	-0.0055	0.7279
1UQX_A	emdecoy1263_2CHHA	2CHHA	2.92	0.4217	1.0291
1UQX_A	emdecoy1264_2CHHA	2CHHA	2.77	-0.3260	0.5285
1UQX_A	emdecoy1265_2CHHA	2CHHA	2.54	-0.8601	0.2619
1UQX_A	emdecoy1266_2CHHA	2CHHA	2.62	-0.4328	0.4681
1UQX_A	emdecoy1267_2CHHA	2CHHA	2.86	0.2081	0.8741
1UQX_A	emdecoy1268_2CHHA	2CHHA	2.71	-0.4328	0.4681
1UQX_A	emdecoy1269_2CHHA	2CHHA	2.64	-0.0055	0.7279
1UQX_A	emdecoy126_2CHHA	2CHHA	2.86	0.7422	1.2755
1UQX_A	emdecoy1270_2CHHA	2CHHA	2.78	-0.5396	0.4111
1UQX_A	emdecoy1271_2CHHA	2CHHA	2.59	-0.4328	0.4681
1UQX_A	emdecoy1272_2CHHA	2CHHA	2.80	-0.4328	0.4681
1UQX_A	emdecoy1273_2CHHA	2CHHA	2.85	-0.2192	0.5921
1UQX_A	emdecoy1274_2CHHA	2CHHA	2.10	0.1013	0.7998
1UQX_A	emdecoy1275_2CHHA	2CHHA	2.51	0.1013	0.7998
1UQX_A	emdecoy1276_2CHHA	2CHHA	2.95	0.4217	1.0291
1UQX_A	emdecoy1277_2CHHA	2CHHA	2.77	0.1013	0.7998
1UQX_A	emdecoy1278_2CHHA	2CHHA	2.87	0.4217	1.0291
1UQX_A	emdecoy1279_2CHHA	2CHHA	2.81	-0.5396	0.4111
1UQX_A	emdecoy127_2CHHA	2CHHA	2.70	-0.7533	0.3078
1UQX_A	emdecoy1280_2CHHA	2CHHA	2.17	0.2081	0.8741
1UQX_A	emdecoy1281_2CHHA	2CHHA	2.15	0.3149	0.9506
1UQX_A	emdecoy1282_2CHHA	2CHHA	2.86	-0.2192	0.5921
1UQX_A	emdecoy1283_2CHHA	2CHHA	2.91	0.1013	0.7998
1UQX_A	emdecoy1284_2CHHA	2CHHA	2.51	-0.8601	0.2619
1UQX_A	emdecoy1285_2CHHA	2CHHA	2.70	-0.6464	0.3576
1UQX_A	emdecoy1286_2CHHA	2CHHA	3.02	-0.5396	0.4111
1UQX_A	emdecoy1287_2CHHA	2CHHA	2.83	-0.6464	0.3576
1UQX_A	emdecoy1288_2CHHA	2CHHA	2.10	0.2081	0.8741
1UQX_A	emdecoy1289_2CHHA	2CHHA	2.40	-0.7533	0.3078
1UQX_A	emdecoy128_2CHHA	2CHHA	2.83	0.5285	1.1096
1UQX_A	emdecoy1290_2CHHA	2CHHA	2.79	-0.3260	0.5285
1UQX_A	emdecoy1291_2CHHA	2CHHA	2.80	-0.2192	0.5921
1UQX_A	emdecoy1292_2CHHA	2CHHA	2.64	1.7035	2.0822
1UQX_A	emdecoy1293_2CHHA	2CHHA	2.99	1.9172	2.2704
1UQX_A	emdecoy1294_2CHHA	2CHHA	2.68	-0.2192	0.5921
1UQX_A	emdecoy1295_2CHHA	2CHHA	2.58	0.2081	0.8741
1UQX_A	emdecoy1296_2CHHA	2CHHA	2.70	0.5285	1.1096
1UQX_A	emdecoy1297_2CHHA	2CHHA	2.42	-0.8601	0.2619
1UQX_A	emdecoy1298_2CHHA	2CHHA	2.90	0.5285	1.1096
1UQX_A	emdecoy1299_2CHHA	2CHHA	2.31	-0.2192	0.5921
1UQX_A	emdecoy129_2CHHA	2CHHA	2.72	0.1013	0.7998
1UQX_A	emdecoy12_2CHHA	2CHHA	2.65	-1.0737	0.1820
1UQX_A	emdecoy1300_2CHHA	2CHHA	2.07	-0.8601	0.2619
1UQX_A	emdecoy1301_2CHHA	2CHHA	2.23	-0.7533	0.3078
1UQX_A	emdecoy1302_2CHHA	2CHHA	2.53	-0.7533	0.3078
1UQX_A	emdecoy1303_2CHHA	2CHHA	2.43	-0.5396	0.4111
1UQX_A	emdecoy1304_2CHHA	2CHHA	2.51	-0.4328	0.4681
1UQX_A	emdecoy1305_2CHHA	2CHHA	2.57	0.2081	0.8741
1UQX_A	emdecoy1306_2CHHA	2CHHA	2.38	-0.1124	0.6586
1UQX_A	emdecoy1307_2CHHA	2CHHA	2.70	-0.4328	0.4681
1UQX_A	emdecoy1308_2CHHA	2CHHA	2.72	0.3149	0.9506
1UQX_A	emdecoy1309_2CHHA	2CHHA	2.60	-0.6464	0.3576
1UQX_A	emdecoy130_2CHHA	2CHHA	2.71	1.1695	1.6241
1UQX_A	emdecoy1310_2CHHA	2CHHA	2.21	-0.6464	0.3576
1UQX_A	emdecoy1311_2CHHA	2CHHA	2.59	-0.6464	0.3576
1UQX_A	emdecoy1312_2CHHA	2CHHA	2.90	0.6354	1.1918
1UQX_A	emdecoy1313_2CHHA	2CHHA	2.64	-0.2192	0.5921
1UQX_A	emdecoy1314_2CHHA	2CHHA	2.75	-0.2192	0.5921
1UQX_A	emdecoy1315_2CHHA	2CHHA	2.68	0.2081	0.8741
1UQX_A	emdecoy1316_2CHHA	2CHHA	2.97	0.6354	1.1918
1UQX_A	emdecoy1317_2CHHA	2CHHA	2.93	-0.4328	0.4681
1UQX_A	emdecoy1318_2CHHA	2CHHA	2.71	-0.4328	0.4681
1UQX_A	emdecoy1319_2CHHA	2CHHA	2.68	-0.3260	0.5285
1UQX_A	emdecoy131_2CHHA	2CHHA	3.13	-1.3942	0.0931
1UQX_A	emdecoy1320_2CHHA	2CHHA	2.66	-0.3260	0.5285
1UQX_A	emdecoy1321_2CHHA	2CHHA	2.60	-0.1124	0.6586
1UQX_A	emdecoy1322_2CHHA	2CHHA	2.69	1.7035	2.0822
1UQX_A	emdecoy1323_2CHHA	2CHHA	2.48	0.1013	0.7998
1UQX_A	emdecoy1324_2CHHA	2CHHA	3.02	-0.4328	0.4681
1UQX_A	emdecoy1325_2CHHA	2CHHA	2.54	1.9172	2.2704
1UQX_A	emdecoy1326_2CHHA	2CHHA	2.64	0.2081	0.8741
1UQX_A	emdecoy1327_2CHHA	2CHHA	2.66	0.2081	0.8741
1UQX_A	emdecoy1328_2CHHA	2CHHA	2.72	0.2081	0.8741
1UQX_A	emdecoy1329_2CHHA	2CHHA	2.93	0.3149	0.9506
1UQX_A	emdecoy132_2CHHA	2CHHA	2.91	0.9558	1.4474
1UQX_A	emdecoy1330_2CHHA	2CHHA	2.13	-0.1124	0.6586
1UQX_A	emdecoy1331_2CHHA	2CHHA	2.19	-0.2192	0.5921
1UQX_A	emdecoy1332_2CHHA	2CHHA	2.14	0.2081	0.8741
1UQX_A	emdecoy1333_2CHHA	2CHHA	2.56	-0.3260	0.5285
1UQX_A	emdecoy1334_2CHHA	2CHHA	2.61	0.1013	0.7998
1UQX_A	emdecoy1335_2CHHA	2CHHA	2.85	-0.4328	0.4681
1UQX_A	emdecoy1336_2CHHA	2CHHA	2.76	-0.4328	0.4681
1UQX_A	emdecoy1337_2CHHA	2CHHA	2.67	-0.3260	0.5285
1UQX_A	emdecoy1338_2CHHA	2CHHA	2.66	-0.5396	0.4111
1UQX_A	emdecoy1339_2CHHA	2CHHA	2.79	-0.1124	0.6586
1UQX_A	emdecoy133_2CHHA	2CHHA	2.62	-0.5396	0.4111
1UQX_A	emdecoy1340_2CHHA	2CHHA	2.80	-0.2192	0.5921
1UQX_A	emdecoy1341_2CHHA	2CHHA	2.88	-0.6464	0.3576
1UQX_A	emdecoy1342_2CHHA	2CHHA	2.24	0.5285	1.1096
1UQX_A	emdecoy1343_2CHHA	2CHHA	2.69	-0.3260	0.5285
1UQX_A	emdecoy1344_2CHHA	2CHHA	2.41	0.6354	1.1918
1UQX_A	emdecoy1345_2CHHA	2CHHA	2.71	-0.3260	0.5285
1UQX_A	emdecoy1346_2CHHA	2CHHA	2.53	-0.1124	0.6586
1UQX_A	emdecoy1347_2CHHA	2CHHA	2.96	0.2081	0.8741
1UQX_A	emdecoy1348_2CHHA	2CHHA	2.60	-0.2192	0.5921
1UQX_A	emdecoy1349_2CHHA	2CHHA	2.77	0.3149	0.9506
1UQX_A	emdecoy134_2CHHA	2CHHA	2.67	-0.7533	0.3078
1UQX_A	emdecoy1350_2CHHA	2CHHA	3.17	0.6354	1.1918
1UQX_A	emdecoy1351_2CHHA	2CHHA	2.22	-0.8601	0.2619
1UQX_A	emdecoy1352_2CHHA	2CHHA	2.74	-0.2192	0.5921
1UQX_A	emdecoy1353_2CHHA	2CHHA	1.97	-0.0055	0.7279
1UQX_A	emdecoy1354_2CHHA	2CHHA	2.48	-0.1124	0.6586
1UQX_A	emdecoy1355_2CHHA	2CHHA	2.46	-0.1124	0.6586
1UQX_A	emdecoy1356_2CHHA	2CHHA	2.22	-0.1124	0.6586
1UQX_A	emdecoy1357_2CHHA	2CHHA	2.98	0.1013	0.7998
1UQX_A	emdecoy1358_2CHHA	2CHHA	2.26	-0.6464	0.3576
1UQX_A	emdecoy1359_2CHHA	2CHHA	2.68	0.3149	0.9506
1UQX_A	emdecoy135_2CHHA	2CHHA	2.91	-0.3260	0.5285
1UQX_A	emdecoy1360_2CHHA	2CHHA	1.80	-0.4328	0.4681
1UQX_A	emdecoy1361_2CHHA	2CHHA	2.63	-0.1124	0.6586
1UQX_A	emdecoy1362_2CHHA	2CHHA	2.79	0.2081	0.8741
1UQX_A	emdecoy1363_2CHHA	2CHHA	2.07	0.1013	0.7998
1UQX_A	emdecoy1364_2CHHA	2CHHA	2.43	0.4217	1.0291
1UQX_A	emdecoy1365_2CHHA	2CHHA	2.28	-0.3260	0.5285
1UQX_A	emdecoy1366_2CHHA	2CHHA	2.70	-0.9669	0.2199
1UQX_A	emdecoy1367_2CHHA	2CHHA	2.83	0.3149	0.9506
1UQX_A	emdecoy1368_2CHHA	2CHHA	2.52	-0.1124	0.6586
1UQX_A	emdecoy1369_2CHHA	2CHHA	2.97	0.8490	1.3608
1UQX_A	emdecoy136_2CHHA	2CHHA	2.56	-0.3260	0.5285
1UQX_A	emdecoy1370_2CHHA	2CHHA	2.66	0.3149	0.9506
1UQX_A	emdecoy1371_2CHHA	2CHHA	2.99	1.7035	2.0822
1UQX_A	emdecoy1372_2CHHA	2CHHA	2.24	0.3149	0.9506
1UQX_A	emdecoy1373_2CHHA	2CHHA	2.63	-0.5396	0.4111
1UQX_A	emdecoy1374_2CHHA	2CHHA	2.81	-0.3260	0.5285
1UQX_A	emdecoy1375_2CHHA	2CHHA	2.61	-0.4328	0.4681
1UQX_A	emdecoy1376_2CHHA	2CHHA	2.91	2.0240	2.3653
1UQX_A	emdecoy1377_2CHHA	2CHHA	2.13	0.2081	0.8741
1UQX_A	emdecoy1378_2CHHA	2CHHA	2.49	0.2081	0.8741
1UQX_A	emdecoy1379_2CHHA	2CHHA	2.69	0.2081	0.8741
1UQX_A	emdecoy137_2CHHA	2CHHA	2.75	-0.5396	0.4111
1UQX_A	emdecoy1380_2CHHA	2CHHA	2.79	1.8104	2.1760
1UQX_A	emdecoy1381_2CHHA	2CHHA	2.74	0.4217	1.0291
1UQX_A	emdecoy1382_2CHHA	2CHHA	2.99	-0.5396	0.4111
1UQX_A	emdecoy1383_2CHHA	2CHHA	2.81	-0.0055	0.7279
1UQX_A	emdecoy1384_2CHHA	2CHHA	2.30	-0.0055	0.7279
1UQX_A	emdecoy1385_2CHHA	2CHHA	2.67	0.2081	0.8741
1UQX_A	emdecoy1386_2CHHA	2CHHA	2.23	-0.0055	0.7279
1UQX_A	emdecoy1387_2CHHA	2CHHA	2.97	0.3149	0.9506
1UQX_A	emdecoy1388_2CHHA	2CHHA	3.01	0.3149	0.9506
1UQX_A	emdecoy1389_2CHHA	2CHHA	1.75	-0.9669	0.2199
1UQX_A	emdecoy138_2CHHA	2CHHA	3.07	0.6354	1.1918
1UQX_A	emdecoy1390_2CHHA	2CHHA	2.74	0.3149	0.9506
1UQX_A	emdecoy1391_2CHHA	2CHHA	3.11	0.6354	1.1918
1UQX_A	emdecoy1392_2CHHA	2CHHA	2.69	-0.3260	0.5285
1UQX_A	emdecoy1393_2CHHA	2CHHA	2.18	0.5285	1.1096
1UQX_A	emdecoy1394_2CHHA	2CHHA	2.89	2.2376	2.5565
1UQX_A	emdecoy1395_2CHHA	2CHHA	3.06	0.5285	1.1096
1UQX_A	emdecoy1396_2CHHA	2CHHA	2.74	0.7422	1.2755
1UQX_A	emdecoy1397_2CHHA	2CHHA	2.72	0.1013	0.7998
1UQX_A	emdecoy1398_2CHHA	2CHHA	2.74	-0.4328	0.4681
1UQX_A	emdecoy1399_2CHHA	2CHHA	3.04	0.1013	0.7998
1UQX_A	emdecoy139_2CHHA	2CHHA	2.68	-0.7533	0.3078
1UQX_A	emdecoy13_2CHHA	2CHHA	2.61	-0.0055	0.7279
1UQX_A	emdecoy1400_2CHHA	2CHHA	3.01	0.2081	0.8741
1UQX_A	emdecoy1401_2CHHA	2CHHA	3.05	0.7422	1.2755
1UQX_A	emdecoy1402_2CHHA	2CHHA	2.32	-0.8601	0.2619
1UQX_A	emdecoy1403_2CHHA	2CHHA	2.78	0.4217	1.0291
1UQX_A	emdecoy1404_2CHHA	2CHHA	2.85	-1.7146	0.0388
1UQX_A	emdecoy1405_2CHHA	2CHHA	2.88	-0.3260	0.5285
1UQX_A	emdecoy1406_2CHHA	2CHHA	2.92	0.2081	0.8741
1UQX_A	emdecoy1407_2CHHA	2CHHA	2.76	0.2081	0.8741
1UQX_A	emdecoy1408_2CHHA	2CHHA	2.79	0.2081	0.8741
1UQX_A	emdecoy1409_2CHHA	2CHHA	2.64	-0.0055	0.7279
1UQX_A	emdecoy140_2CHHA	2CHHA	2.59	-1.0737	0.1820
1UQX_A	emdecoy1410_2CHHA	2CHHA	2.80	0.3149	0.9506
1UQX_A	emdecoy1411_2CHHA	2CHHA	2.76	-0.1124	0.6586
1UQX_A	emdecoy1412_2CHHA	2CHHA	1.95	0.1013	0.7998
1UQX_A	emdecoy1413_2CHHA	2CHHA	2.72	-0.2192	0.5921
1UQX_A	emdecoy1414_2CHHA	2CHHA	3.22	0.3149	0.9506
1UQX_A	emdecoy1415_2CHHA	2CHHA	2.87	0.2081	0.8741
1UQX_A	emdecoy1416_2CHHA	2CHHA	2.31	0.1013	0.7998
1UQX_A	emdecoy1417_2CHHA	2CHHA	2.61	-0.0055	0.7279
1UQX_A	emdecoy1418_2CHHA	2CHHA	2.97	0.6354	1.1918
1UQX_A	emdecoy1419_2CHHA	2CHHA	2.71	-0.5396	0.4111
1UQX_A	emdecoy141_2CHHA	2CHHA	2.23	-0.6464	0.3576
1UQX_A	emdecoy1420_2CHHA	2CHHA	2.84	1.5967	1.9890
1UQX_A	emdecoy1421_2CHHA	2CHHA	2.56	0.1013	0.7998
1UQX_A	emdecoy1422_2CHHA	2CHHA	2.83	0.1013	0.7998
1UQX_A	emdecoy1423_2CHHA	2CHHA	3.18	-0.5396	0.4111
1UQX_A	emdecoy1424_2CHHA	2CHHA	2.71	-0.1124	0.6586
1UQX_A	emdecoy1425_2CHHA	2CHHA	2.61	-0.1124	0.6586
1UQX_A	emdecoy1426_2CHHA	2CHHA	2.17	0.2081	0.8741
1UQX_A	emdecoy1427_2CHHA	2CHHA	2.62	-0.3260	0.5285
1UQX_A	emdecoy1428_2CHHA	2CHHA	2.59	0.2081	0.8741
1UQX_A	emdecoy1429_2CHHA	2CHHA	2.03	0.1013	0.7998
1UQX_A	emdecoy142_2CHHA	2CHHA	2.61	0.5285	1.1096
1UQX_A	emdecoy1430_2CHHA	2CHHA	2.66	0.4217	1.0291
1UQX_A	emdecoy1431_2CHHA	2CHHA	2.42	-0.3260	0.5285
1UQX_A	emdecoy1432_2CHHA	2CHHA	3.01	0.5285	1.1096
1UQX_A	emdecoy1433_2CHHA	2CHHA	2.68	1.7035	2.0822
1UQX_A	emdecoy1434_2CHHA	2CHHA	2.85	0.1013	0.7998
1UQX_A	emdecoy1435_2CHHA	2CHHA	2.19	-0.1124	0.6586
1UQX_A	emdecoy1436_2CHHA	2CHHA	2.91	0.3149	0.9506
1UQX_A	emdecoy1437_2CHHA	2CHHA	2.91	-0.4328	0.4681
1UQX_A	emdecoy1438_2CHHA	2CHHA	2.72	0.1013	0.7998
1UQX_A	emdecoy1439_2CHHA	2CHHA	2.63	0.1013	0.7998
1UQX_A	emdecoy143_2CHHA	2CHHA	3.10	0.7422	1.2755
1UQX_A	emdecoy1440_2CHHA	2CHHA	2.42	-0.2192	0.5921
1UQX_A	emdecoy1441_2CHHA	2CHHA	2.69	1.4899	1.8966
1UQX_A	emdecoy1442_2CHHA	2CHHA	2.41	-0.3260	0.5285
1UQX_A	emdecoy1443_2CHHA	2CHHA	3.01	0.5285	1.1096
1UQX_A	emdecoy1444_2CHHA	2CHHA	2.74	-0.0055	0.7279
1UQX_A	emdecoy1445_2CHHA	2CHHA	2.62	2.0240	2.3653
1UQX_A	emdecoy1446_2CHHA	2CHHA	2.92	1.7035	2.0822
1UQX_A	emdecoy1447_2CHHA	2CHHA	2.63	-0.2192	0.5921
1UQX_A	emdecoy1448_2CHHA	2CHHA	2.74	-0.0055	0.7279
1UQX_A	emdecoy1449_2CHHA	2CHHA	2.66	-0.5396	0.4111
1UQX_A	emdecoy144_2CHHA	2CHHA	2.47	-0.1124	0.6586
1UQX_A	emdecoy1450_2CHHA	2CHHA	2.33	0.2081	0.8741
1UQX_A	emdecoy1451_2CHHA	2CHHA	2.13	0.2081	0.8741
1UQX_A	emdecoy1452_2CHHA	2CHHA	2.61	0.4217	1.0291
1UQX_A	emdecoy1453_2CHHA	2CHHA	2.29	-0.7533	0.3078
1UQX_A	emdecoy1454_2CHHA	2CHHA	2.71	-0.0055	0.7279
1UQX_A	emdecoy1455_2CHHA	2CHHA	2.87	0.1013	0.7998
1UQX_A	emdecoy1456_2CHHA	2CHHA	2.87	0.2081	0.8741
1UQX_A	emdecoy1457_2CHHA	2CHHA	2.93	-0.7533	0.3078
1UQX_A	emdecoy1458_2CHHA	2CHHA	2.79	-0.0055	0.7279
1UQX_A	emdecoy1459_2CHHA	2CHHA	2.70	0.2081	0.8741
1UQX_A	emdecoy145_2CHHA	2CHHA	2.76	0.2081	0.8741
1UQX_A	emdecoy1460_2CHHA	2CHHA	3.03	0.1013	0.7998
1UQX_A	emdecoy1461_2CHHA	2CHHA	2.85	0.4217	1.0291
1UQX_A	emdecoy1462_2CHHA	2CHHA	3.19	0.3149	0.9506
1UQX_A	emdecoy1463_2CHHA	2CHHA	2.87	0.2081	0.8741
1UQX_A	emdecoy1464_2CHHA	2CHHA	2.85	-0.1124	0.6586
1UQX_A	emdecoy1465_2CHHA	2CHHA	2.71	-0.9669	0.2199
1UQX_A	emdecoy1466_2CHHA	2CHHA	2.81	0.3149	0.9506
1UQX_A	emdecoy1467_2CHHA	2CHHA	2.72	0.5285	1.1096
1UQX_A	emdecoy1468_2CHHA	2CHHA	2.61	0.1013	0.7998
1UQX_A	emdecoy1469_2CHHA	2CHHA	2.97	-0.3260	0.5285
1UQX_A	emdecoy146_2CHHA	2CHHA	3.11	0.4217	1.0291
1UQX_A	emdecoy1470_2CHHA	2CHHA	2.80	0.2081	0.8741
1UQX_A	emdecoy1471_2CHHA	2CHHA	2.49	-0.7533	0.3078
1UQX_A	emdecoy1472_2CHHA	2CHHA	3.15	-0.5396	0.4111
1UQX_A	emdecoy1473_2CHHA	2CHHA	2.70	0.2081	0.8741
1UQX_A	emdecoy1474_2CHHA	2CHHA	2.72	-0.3260	0.5285
1UQX_A	emdecoy1475_2CHHA	2CHHA	2.67	0.2081	0.8741
1UQX_A	emdecoy1476_2CHHA	2CHHA	2.57	0.2081	0.8741
1UQX_A	emdecoy1477_2CHHA	2CHHA	2.97	2.0240	2.3653
1UQX_A	emdecoy1478_2CHHA	2CHHA	2.89	2.0240	2.3653
1UQX_A	emdecoy1479_2CHHA	2CHHA	2.97	2.0240	2.3653
1UQX_A	emdecoy147_2CHHA	2CHHA	2.83	-0.0055	0.7279
1UQX_A	emdecoy1480_2CHHA	2CHHA	2.67	-0.3260	0.5285
1UQX_A	emdecoy1481_2CHHA	2CHHA	2.56	1.7035	2.0822
1UQX_A	emdecoy1482_2CHHA	2CHHA	2.48	1.5967	1.9890
1UQX_A	emdecoy1483_2CHHA	2CHHA	2.89	0.3149	0.9506
1UQX_A	emdecoy1484_2CHHA	2CHHA	2.62	1.7035	2.0822
1UQX_A	emdecoy1485_2CHHA	2CHHA	2.68	1.3831	1.8049
1UQX_A	emdecoy1486_2CHHA	2CHHA	2.70	1.2763	1.7140
1UQX_A	emdecoy1487_2CHHA	2CHHA	2.64	1.4899	1.8966
1UQX_A	emdecoy1488_2CHHA	2CHHA	2.93	1.2763	1.7140
1UQX_A	emdecoy1489_2CHHA	2CHHA	2.82	1.5967	1.9890
1UQX_A	emdecoy148_2CHHA	2CHHA	2.76	0.5285	1.1096
1UQX_A	emdecoy1490_2CHHA	2CHHA	2.57	1.0626	1.5352
1UQX_A	emdecoy1491_2CHHA	2CHHA	2.40	-0.3260	0.5285
1UQX_A	emdecoy1492_2CHHA	2CHHA	2.95	0.4217	1.0291
1UQX_A	emdecoy1493_2CHHA	2CHHA	2.52	-0.0055	0.7279
1UQX_A	emdecoy1494_2CHHA	2CHHA	2.39	-0.0055	0.7279
1UQX_A	emdecoy1495_2CHHA	2CHHA	2.51	-0.2192	0.5921
1UQX_A	emdecoy1496_2CHHA	2CHHA	2.55	-0.3260	0.5285
1UQX_A	emdecoy1497_2CHHA	2CHHA	2.60	1.9172	2.2704
1UQX_A	emdecoy1498_2CHHA	2CHHA	2.80	1.9172	2.2704
1UQX_A	emdecoy1499_2CHHA	2CHHA	2.85	2.3444	2.6528
1UQX_A	emdecoy149_2CHHA	2CHHA	2.62	0.3149	0.9506
1UQX_A	emdecoy14_2CHHA	2CHHA	2.75	0.6354	1.1918
1UQX_A	emdecoy1500_2CHHA	2CHHA	2.78	0.7422	1.2755
1UQX_A	emdecoy1501_2CHHA	2CHHA	2.61	-0.8601	0.2619
1UQX_A	emdecoy1502_2CHHA	2CHHA	2.73	1.2763	1.7140
1UQX_A	emdecoy1503_2CHHA	2CHHA	2.83	0.2081	0.8741
1UQX_A	emdecoy1504_2CHHA	2CHHA	2.63	0.2081	0.8741
1UQX_A	emdecoy1505_2CHHA	2CHHA	3.01	1.0626	1.5352
1UQX_A	emdecoy1506_2CHHA	2CHHA	2.79	0.1013	0.7998
1UQX_A	emdecoy1507_2CHHA	2CHHA	2.73	-0.1124	0.6586
1UQX_A	emdecoy1508_2CHHA	2CHHA	2.74	0.6354	1.1918
1UQX_A	emdecoy1509_2CHHA	2CHHA	3.03	0.6354	1.1918
1UQX_A	emdecoy150_2CHHA	2CHHA	2.67	1.3831	1.8049
1UQX_A	emdecoy1510_2CHHA	2CHHA	2.58	0.3149	0.9506
1UQX_A	emdecoy1511_2CHHA	2CHHA	2.61	-0.3260	0.5285
1UQX_A	emdecoy1512_2CHHA	2CHHA	2.21	-1.2874	0.1187
1UQX_A	emdecoy1513_2CHHA	2CHHA	2.93	0.2081	0.8741
1UQX_A	emdecoy1514_2CHHA	2CHHA	3.00	0.9558	1.4474
1UQX_A	emdecoy1515_2CHHA	2CHHA	2.48	-0.6464	0.3576
1UQX_A	emdecoy1516_2CHHA	2CHHA	2.95	0.9558	1.4474
1UQX_A	emdecoy1517_2CHHA	2CHHA	2.50	-0.2192	0.5921
1UQX_A	emdecoy1518_2CHHA	2CHHA	3.00	0.3149	0.9506
1UQX_A	emdecoy1519_2CHHA	2CHHA	2.76	-1.0737	0.1820
1UQX_A	emdecoy151_2CHHA	2CHHA	2.48	1.1695	1.6241
1UQX_A	emdecoy1520_2CHHA	2CHHA	2.74	0.7422	1.2755
1UQX_A	emdecoy1521_2CHHA	2CHHA	2.90	-1.5010	0.0714
1UQX_A	emdecoy1522_2CHHA	2CHHA	2.76	0.8490	1.3608
1UQX_A	emdecoy1523_2CHHA	2CHHA	2.88	0.6354	1.1918
1UQX_A	emdecoy1524_2CHHA	2CHHA	3.03	0.1013	0.7998
1UQX_A	emdecoy1525_2CHHA	2CHHA	2.82	0.7422	1.2755
1UQX_A	emdecoy1526_2CHHA	2CHHA	2.30	-0.1124	0.6586
1UQX_A	emdecoy1527_2CHHA	2CHHA	2.50	-0.4328	0.4681
1UQX_A	emdecoy1528_2CHHA	2CHHA	2.78	-0.0055	0.7279
1UQX_A	emdecoy1529_2CHHA	2CHHA	2.31	-0.2192	0.5921
1UQX_A	emdecoy152_2CHHA	2CHHA	2.69	1.4899	1.8966
1UQX_A	emdecoy1530_2CHHA	2CHHA	3.06	-0.8601	0.2619
1UQX_A	emdecoy1531_2CHHA	2CHHA	2.92	-0.0055	0.7279
1UQX_A	emdecoy1532_2CHHA	2CHHA	2.33	-0.4328	0.4681
1UQX_A	emdecoy1533_2CHHA	2CHHA	2.06	-0.8601	0.2619
1UQX_A	emdecoy1534_2CHHA	2CHHA	2.86	-0.0055	0.7279
1UQX_A	emdecoy1535_2CHHA	2CHHA	2.84	0.6354	1.1918
1UQX_A	emdecoy1536_2CHHA	2CHHA	2.94	1.0626	1.5352
1UQX_A	emdecoy1537_2CHHA	2CHHA	2.23	-0.8601	0.2619
1UQX_A	emdecoy1538_2CHHA	2CHHA	2.68	0.2081	0.8741
1UQX_A	emdecoy1539_2CHHA	2CHHA	2.54	-1.0737	0.1820
1UQX_A	emdecoy153_2CHHA	2CHHA	2.63	-0.4328	0.4681
1UQX_A	emdecoy1540_2CHHA	2CHHA	2.82	-0.3260	0.5285
1UQX_A	emdecoy1541_2CHHA	2CHHA	2.79	-0.4328	0.4681
1UQX_A	emdecoy1542_2CHHA	2CHHA	2.95	0.8490	1.3608
1UQX_A	emdecoy1543_2CHHA	2CHHA	2.84	1.2763	1.7140
1UQX_A	emdecoy1544_2CHHA	2CHHA	2.86	-0.1124	0.6586
1UQX_A	emdecoy1545_2CHHA	2CHHA	3.06	0.9558	1.4474
1UQX_A	emdecoy1546_2CHHA	2CHHA	2.63	0.8490	1.3608
1UQX_A	emdecoy1547_2CHHA	2CHHA	2.43	-1.1805	0.1483
1UQX_A	emdecoy1548_2CHHA	2CHHA	2.63	-0.7533	0.3078
1UQX_A	emdecoy1549_2CHHA	2CHHA	2.78	-0.0055	0.7279
1UQX_A	emdecoy154_2CHHA	2CHHA	2.39	0.8490	1.3608
1UQX_A	emdecoy1550_2CHHA	2CHHA	3.04	-0.4328	0.4681
1UQX_A	emdecoy1551_2CHHA	2CHHA	2.81	0.9558	1.4474
1UQX_A	emdecoy1552_2CHHA	2CHHA	3.12	-0.3260	0.5285
1UQX_A	emdecoy1553_2CHHA	2CHHA	2.57	1.1695	1.6241
1UQX_A	emdecoy1554_2CHHA	2CHHA	2.95	0.6354	1.1918
1UQX_A	emdecoy1555_2CHHA	2CHHA	2.97	0.6354	1.1918
1UQX_A	emdecoy1556_2CHHA	2CHHA	2.59	1.0626	1.5352
1UQX_A	emdecoy1557_2CHHA	2CHHA	2.65	-0.5396	0.4111
1UQX_A	emdecoy1558_2CHHA	2CHHA	2.77	1.1695	1.6241
1UQX_A	emdecoy1559_2CHHA	2CHHA	2.77	0.1013	0.7998
1UQX_A	emdecoy155_2CHHA	2CHHA	2.53	-0.7533	0.3078
1UQX_A	emdecoy1560_2CHHA	2CHHA	2.34	-0.8601	0.2619
1UQX_A	emdecoy1561_2CHHA	2CHHA	2.73	-0.1124	0.6586
1UQX_A	emdecoy1562_2CHHA	2CHHA	2.86	0.5285	1.1096
1UQX_A	emdecoy1563_2CHHA	2CHHA	1.93	-1.1805	0.1483
1UQX_A	emdecoy1564_2CHHA	2CHHA	2.82	-0.4328	0.4681
1UQX_A	emdecoy1565_2CHHA	2CHHA	2.47	0.4217	1.0291
1UQX_A	emdecoy1566_2CHHA	2CHHA	2.66	0.4217	1.0291
1UQX_A	emdecoy1567_2CHHA	2CHHA	2.71	0.4217	1.0291
1UQX_A	emdecoy1568_2CHHA	2CHHA	2.62	0.5285	1.1096
1UQX_A	emdecoy1569_2CHHA	2CHHA	2.63	0.6354	1.1918
1UQX_A	emdecoy156_2CHHA	2CHHA	2.72	1.3831	1.8049
1UQX_A	emdecoy1570_2CHHA	2CHHA	2.71	0.1013	0.7998
1UQX_A	emdecoy1571_2CHHA	2CHHA	2.50	-0.2192	0.5921
1UQX_A	emdecoy1572_2CHHA	2CHHA	2.55	0.3149	0.9506
1UQX_A	emdecoy1573_2CHHA	2CHHA	2.92	0.2081	0.8741
1UQX_A	emdecoy1574_2CHHA	2CHHA	3.17	0.3149	0.9506
1UQX_A	emdecoy1575_2CHHA	2CHHA	2.81	-0.1124	0.6586
1UQX_A	emdecoy1576_2CHHA	2CHHA	2.81	-0.1124	0.6586
1UQX_A	emdecoy1577_2CHHA	2CHHA	2.43	-0.0055	0.7279
1UQX_A	emdecoy1578_2CHHA	2CHHA	1.99	-0.9669	0.2199
1UQX_A	emdecoy1579_2CHHA	2CHHA	2.53	0.1013	0.7998
1UQX_A	emdecoy157_2CHHA	2CHHA	1.99	-0.6464	0.3576
1UQX_A	emdecoy1580_2CHHA	2CHHA	2.53	-1.1805	0.1483
1UQX_A	emdecoy1581_2CHHA	2CHHA	2.82	0.3149	0.9506
1UQX_A	emdecoy1582_2CHHA	2CHHA	1.55	-1.1805	0.1483
1UQX_A	emdecoy1583_2CHHA	2CHHA	2.55	-0.2192	0.5921
1UQX_A	emdecoy1584_2CHHA	2CHHA	1.78	-0.8601	0.2619
1UQX_A	emdecoy1585_2CHHA	2CHHA	1.85	-0.6464	0.3576
1UQX_A	emdecoy1586_2CHHA	2CHHA	2.84	0.3149	0.9506
1UQX_A	emdecoy1587_2CHHA	2CHHA	2.95	-0.3260	0.5285
1UQX_A	emdecoy1588_2CHHA	2CHHA	1.95	-1.0737	0.1820
1UQX_A	emdecoy1589_2CHHA	2CHHA	2.96	-0.7533	0.3078
1UQX_A	emdecoy158_2CHHA	2CHHA	3.01	1.0626	1.5352
1UQX_A	emdecoy1590_2CHHA	2CHHA	2.17	-0.4328	0.4681
1UQX_A	emdecoy1591_2CHHA	2CHHA	2.06	-0.4328	0.4681
1UQX_A	emdecoy1592_2CHHA	2CHHA	2.98	-0.6464	0.3576
1UQX_A	emdecoy1593_2CHHA	2CHHA	2.71	0.7422	1.2755
1UQX_A	emdecoy1594_2CHHA	2CHHA	3.09	0.5285	1.1096
1UQX_A	emdecoy1595_2CHHA	2CHHA	2.46	-0.7533	0.3078
1UQX_A	emdecoy1596_2CHHA	2CHHA	2.46	-0.9669	0.2199
1UQX_A	emdecoy1597_2CHHA	2CHHA	3.25	0.9558	1.4474
1UQX_A	emdecoy1598_2CHHA	2CHHA	2.94	0.3149	0.9506
1UQX_A	emdecoy1599_2CHHA	2CHHA	2.63	0.7422	1.2755
1UQX_A	emdecoy159_2CHHA	2CHHA	2.72	1.7035	2.0822
1UQX_A	emdecoy15_2CHHA	2CHHA	2.98	0.7422	1.2755
1UQX_A	emdecoy1600_2CHHA	2CHHA	2.83	1.3831	1.8049
1UQX_A	emdecoy1601_2CHHA	2CHHA	2.80	-0.7533	0.3078
1UQX_A	emdecoy1602_2CHHA	2CHHA	2.74	1.9172	2.2704
1UQX_A	emdecoy1603_2CHHA	2CHHA	2.46	0.6354	1.1918
1UQX_A	emdecoy1604_2CHHA	2CHHA	2.84	-0.0055	0.7279
1UQX_A	emdecoy1605_2CHHA	2CHHA	2.19	-0.8601	0.2619
1UQX_A	emdecoy1606_2CHHA	2CHHA	3.06	-0.3260	0.5285
1UQX_A	emdecoy1607_2CHHA	2CHHA	2.79	1.2763	1.7140
1UQX_A	emdecoy1608_2CHHA	2CHHA	2.62	-1.0737	0.1820
1UQX_A	emdecoy1609_2CHHA	2CHHA	3.01	-0.3260	0.5285
1UQX_A	emdecoy160_2CHHA	2CHHA	3.10	-0.4328	0.4681
1UQX_A	emdecoy1610_2CHHA	2CHHA	3.06	0.8490	1.3608
1UQX_A	emdecoy1611_2CHHA	2CHHA	3.13	0.4217	1.0291
1UQX_A	emdecoy1612_2CHHA	2CHHA	2.35	-1.2874	0.1187
1UQX_A	emdecoy1613_2CHHA	2CHHA	2.68	-0.6464	0.3576
1UQX_A	emdecoy1614_2CHHA	2CHHA	1.81	-1.1805	0.1483
1UQX_A	emdecoy1615_2CHHA	2CHHA	2.74	-0.6464	0.3576
1UQX_A	emdecoy1616_2CHHA	2CHHA	2.61	-0.4328	0.4681
1UQX_A	emdecoy1617_2CHHA	2CHHA	2.62	-1.5010	0.0714
1UQX_A	emdecoy1618_2CHHA	2CHHA	2.81	0.5285	1.1096
1UQX_A	emdecoy1619_2CHHA	2CHHA	2.69	-0.2192	0.5921
1UQX_A	emdecoy161_2CHHA	2CHHA	2.98	1.1695	1.6241
1UQX_A	emdecoy1620_2CHHA	2CHHA	2.93	0.7422	1.2755
1UQX_A	emdecoy1621_2CHHA	2CHHA	2.59	0.4217	1.0291
1UQX_A	emdecoy1622_2CHHA	2CHHA	2.65	-0.7533	0.3078
1UQX_A	emdecoy1623_2CHHA	2CHHA	2.49	-0.2192	0.5921
1UQX_A	emdecoy1624_2CHHA	2CHHA	2.92	0.9558	1.4474
1UQX_A	emdecoy1625_2CHHA	2CHHA	2.64	-0.3260	0.5285
1UQX_A	emdecoy1626_2CHHA	2CHHA	2.78	0.6354	1.1918
1UQX_A	emdecoy1627_2CHHA	2CHHA	2.77	0.3149	0.9506
1UQX_A	emdecoy1628_2CHHA	2CHHA	2.91	0.7422	1.2755
1UQX_A	emdecoy1629_2CHHA	2CHHA	2.98	0.2081	0.8741
1UQX_A	emdecoy162_2CHHA	2CHHA	2.60	-0.9669	0.2199
1UQX_A	emdecoy1630_2CHHA	2CHHA	3.11	-0.2192	0.5921
1UQX_A	emdecoy1631_2CHHA	2CHHA	2.63	-0.1124	0.6586
1UQX_A	emdecoy1632_2CHHA	2CHHA	2.22	0.3149	0.9506
1UQX_A	emdecoy1633_2CHHA	2CHHA	2.82	-0.4328	0.4681
1UQX_A	emdecoy1634_2CHHA	2CHHA	2.62	1.0626	1.5352
1UQX_A	emdecoy1635_2CHHA	2CHHA	2.71	-0.2192	0.5921
1UQX_A	emdecoy1636_2CHHA	2CHHA	2.73	0.8490	1.3608
1UQX_A	emdecoy1637_2CHHA	2CHHA	2.69	1.0626	1.5352
1UQX_A	emdecoy1638_2CHHA	2CHHA	2.97	0.4217	1.0291
1UQX_A	emdecoy1639_2CHHA	2CHHA	2.78	1.0626	1.5352
1UQX_A	emdecoy163_2CHHA	2CHHA	2.42	-0.5396	0.4111
1UQX_A	emdecoy1640_2CHHA	2CHHA	2.65	0.8490	1.3608
1UQX_A	emdecoy1641_2CHHA	2CHHA	2.71	1.2763	1.7140
1UQX_A	emdecoy1642_2CHHA	2CHHA	2.65	-0.7533	0.3078
1UQX_A	emdecoy1643_2CHHA	2CHHA	2.88	1.1695	1.6241
1UQX_A	emdecoy1644_2CHHA	2CHHA	3.25	1.5967	1.9890
1UQX_A	emdecoy1645_2CHHA	2CHHA	2.82	1.1695	1.6241
1UQX_A	emdecoy1646_2CHHA	2CHHA	2.57	-0.6464	0.3576
1UQX_A	emdecoy1647_2CHHA	2CHHA	2.84	0.4217	1.0291
1UQX_A	emdecoy1648_2CHHA	2CHHA	2.85	-1.1805	0.1483
1UQX_A	emdecoy1649_2CHHA	2CHHA	2.62	-0.7533	0.3078
1UQX_A	emdecoy164_2CHHA	2CHHA	2.65	1.5967	1.9890
1UQX_A	emdecoy1650_2CHHA	2CHHA	2.92	1.4899	1.8966
1UQX_A	emdecoy1651_2CHHA	2CHHA	2.54	1.8104	2.1760
1UQX_A	emdecoy1652_2CHHA	2CHHA	2.51	-0.1124	0.6586
1UQX_A	emdecoy1653_2CHHA	2CHHA	2.40	-0.6464	0.3576
1UQX_A	emdecoy1654_2CHHA	2CHHA	3.19	-0.1124	0.6586
1UQX_A	emdecoy1655_2CHHA	2CHHA	2.97	-0.0055	0.7279
1UQX_A	emdecoy1656_2CHHA	2CHHA	2.82	1.0626	1.5352
1UQX_A	emdecoy1657_2CHHA	2CHHA	2.51	1.2763	1.7140
1UQX_A	emdecoy1658_2CHHA	2CHHA	2.90	-0.6464	0.3576
1UQX_A	emdecoy1659_2CHHA	2CHHA	2.14	-0.7533	0.3078
1UQX_A	emdecoy165_2CHHA	2CHHA	2.76	-0.7533	0.3078
1UQX_A	emdecoy1660_2CHHA	2CHHA	2.77	0.7422	1.2755
1UQX_A	emdecoy1661_2CHHA	2CHHA	3.08	0.6354	1.1918
1UQX_A	emdecoy1662_2CHHA	2CHHA	2.75	0.2081	0.8741
1UQX_A	emdecoy1663_2CHHA	2CHHA	2.90	0.2081	0.8741
1UQX_A	emdecoy1664_2CHHA	2CHHA	2.93	0.5285	1.1096
1UQX_A	emdecoy1665_2CHHA	2CHHA	2.97	-0.2192	0.5921
1UQX_A	emdecoy1666_2CHHA	2CHHA	2.92	-0.3260	0.5285
1UQX_A	emdecoy1667_2CHHA	2CHHA	2.60	0.8490	1.3608
1UQX_A	emdecoy1668_2CHHA	2CHHA	2.66	-0.6464	0.3576
1UQX_A	emdecoy1669_2CHHA	2CHHA	2.97	1.1695	1.6241
1UQX_A	emdecoy166_2CHHA	2CHHA	2.53	-0.5396	0.4111
1UQX_A	emdecoy1670_2CHHA	2CHHA	2.62	0.6354	1.1918
1UQX_A	emdecoy1671_2CHHA	2CHHA	2.99	0.4217	1.0291
1UQX_A	emdecoy1672_2CHHA	2CHHA	3.19	0.1013	0.7998
1UQX_A	emdecoy1673_2CHHA	2CHHA	2.59	-0.4328	0.4681
1UQX_A	emdecoy1674_2CHHA	2CHHA	2.47	-0.5396	0.4111
1UQX_A	emdecoy1675_2CHHA	2CHHA	2.98	1.2763	1.7140
1UQX_A	emdecoy1676_2CHHA	2CHHA	2.62	0.4217	1.0291
1UQX_A	emdecoy1677_2CHHA	2CHHA	2.82	0.8490	1.3608
1UQX_A	emdecoy1678_2CHHA	2CHHA	2.56	-0.2192	0.5921
1UQX_A	emdecoy1679_2CHHA	2CHHA	2.86	0.8490	1.3608
1UQX_A	emdecoy167_2CHHA	2CHHA	2.70	-0.6464	0.3576
1UQX_A	emdecoy1680_2CHHA	2CHHA	1.89	-0.7533	0.3078
1UQX_A	emdecoy1681_2CHHA	2CHHA	2.28	-0.8601	0.2619
1UQX_A	emdecoy1682_2CHHA	2CHHA	2.04	-0.9669	0.2199
1UQX_A	emdecoy1683_2CHHA	2CHHA	2.89	0.7422	1.2755
1UQX_A	emdecoy1684_2CHHA	2CHHA	2.86	0.7422	1.2755
1UQX_A	emdecoy1685_2CHHA	2CHHA	2.94	1.1695	1.6241
1UQX_A	emdecoy1686_2CHHA	2CHHA	2.74	-0.4328	0.4681
1UQX_A	emdecoy1687_2CHHA	2CHHA	2.78	0.4217	1.0291
1UQX_A	emdecoy1688_2CHHA	2CHHA	2.71	0.2081	0.8741
1UQX_A	emdecoy1689_2CHHA	2CHHA	2.71	0.4217	1.0291
1UQX_A	emdecoy168_2CHHA	2CHHA	3.03	-0.2192	0.5921
1UQX_A	emdecoy1690_2CHHA	2CHHA	2.69	0.4217	1.0291
1UQX_A	emdecoy1691_2CHHA	2CHHA	3.18	0.5285	1.1096
1UQX_A	emdecoy1692_2CHHA	2CHHA	2.95	0.4217	1.0291
1UQX_A	emdecoy1693_2CHHA	2CHHA	2.79	-0.8601	0.2619
1UQX_A	emdecoy1694_2CHHA	2CHHA	2.64	0.9558	1.4474
1UQX_A	emdecoy1695_2CHHA	2CHHA	1.79	-0.9669	0.2199
1UQX_A	emdecoy1696_2CHHA	2CHHA	2.57	0.8490	1.3608
1UQX_A	emdecoy1697_2CHHA	2CHHA	2.42	-0.7533	0.3078
1UQX_A	emdecoy1698_2CHHA	2CHHA	2.71	1.0626	1.5352
1UQX_A	emdecoy1699_2CHHA	2CHHA	2.58	0.9558	1.4474
1UQX_A	emdecoy169_2CHHA	2CHHA	2.65	0.6354	1.1918
1UQX_A	emdecoy16_2CHHA	2CHHA	2.58	-0.8601	0.2619
1UQX_A	emdecoy1700_2CHHA	2CHHA	2.74	1.4899	1.8966
1UQX_A	emdecoy1701_2CHHA	2CHHA	2.71	0.9558	1.4474
1UQX_A	emdecoy1702_2CHHA	2CHHA	2.61	-0.4328	0.4681
1UQX_A	emdecoy1703_2CHHA	2CHHA	2.48	-0.4328	0.4681
1UQX_A	emdecoy1704_2CHHA	2CHHA	2.36	-0.7533	0.3078
1UQX_A	emdecoy1705_2CHHA	2CHHA	2.25	-0.0055	0.7279
1UQX_A	emdecoy1706_2CHHA	2CHHA	2.88	0.9558	1.4474
1UQX_A	emdecoy1707_2CHHA	2CHHA	2.79	-0.0055	0.7279
1UQX_A	emdecoy1708_2CHHA	2CHHA	2.99	0.7422	1.2755
1UQX_A	emdecoy1709_2CHHA	2CHHA	2.75	0.9558	1.4474
1UQX_A	emdecoy170_2CHHA	2CHHA	3.04	-0.2192	0.5921
1UQX_A	emdecoy1710_2CHHA	2CHHA	2.60	-0.2192	0.5921
1UQX_A	emdecoy1711_2CHHA	2CHHA	2.66	-0.2192	0.5921
1UQX_A	emdecoy1712_2CHHA	2CHHA	2.65	0.1013	0.7998
1UQX_A	emdecoy1713_2CHHA	2CHHA	2.63	0.2081	0.8741
1UQX_A	emdecoy1714_2CHHA	2CHHA	2.89	-0.1124	0.6586
1UQX_A	emdecoy1715_2CHHA	2CHHA	2.92	1.1695	1.6241
1UQX_A	emdecoy1716_2CHHA	2CHHA	2.71	0.5285	1.1096
1UQX_A	emdecoy1717_2CHHA	2CHHA	2.47	0.2081	0.8741
1UQX_A	emdecoy1718_2CHHA	2CHHA	2.99	0.8490	1.3608
1UQX_A	emdecoy1719_2CHHA	2CHHA	2.52	0.5285	1.1096
1UQX_A	emdecoy171_2CHHA	2CHHA	2.89	-0.6464	0.3576
1UQX_A	emdecoy1720_2CHHA	2CHHA	2.60	-1.1805	0.1483
1UQX_A	emdecoy1721_2CHHA	2CHHA	2.67	0.7422	1.2755
1UQX_A	emdecoy1722_2CHHA	2CHHA	2.55	-0.9669	0.2199
1UQX_A	emdecoy1723_2CHHA	2CHHA	2.14	-0.7533	0.3078
1UQX_A	emdecoy1724_2CHHA	2CHHA	1.81	-1.1805	0.1483
1UQX_A	emdecoy1725_2CHHA	2CHHA	1.91	-0.7533	0.3078
1UQX_A	emdecoy1726_2CHHA	2CHHA	2.39	-0.7533	0.3078
1UQX_A	emdecoy1727_2CHHA	2CHHA	1.42	-1.1805	0.1483
1UQX_A	emdecoy1728_2CHHA	2CHHA	2.93	-0.0055	0.7279
1UQX_A	emdecoy1729_2CHHA	2CHHA	2.28	-1.0737	0.1820
1UQX_A	emdecoy172_2CHHA	2CHHA	2.94	-0.5396	0.4111
1UQX_A	emdecoy1730_2CHHA	2CHHA	3.07	0.9558	1.4474
1UQX_A	emdecoy1731_2CHHA	2CHHA	2.75	0.9558	1.4474
1UQX_A	emdecoy1732_2CHHA	2CHHA	2.77	0.8490	1.3608
1UQX_A	emdecoy1733_2CHHA	2CHHA	2.84	0.1013	0.7998
1UQX_A	emdecoy1734_2CHHA	2CHHA	2.04	-0.6464	0.3576
1UQX_A	emdecoy1735_2CHHA	2CHHA	2.55	0.1013	0.7998
1UQX_A	emdecoy1736_2CHHA	2CHHA	2.78	0.4217	1.0291
1UQX_A	emdecoy1737_2CHHA	2CHHA	2.82	0.6354	1.1918
1UQX_A	emdecoy1738_2CHHA	2CHHA	2.97	1.0626	1.5352
1UQX_A	emdecoy1739_2CHHA	2CHHA	2.87	-0.1124	0.6586
1UQX_A	emdecoy173_2CHHA	2CHHA	2.90	0.4217	1.0291
1UQX_A	emdecoy1740_2CHHA	2CHHA	2.83	0.9558	1.4474
1UQX_A	emdecoy1741_2CHHA	2CHHA	2.36	-0.1124	0.6586
1UQX_A	emdecoy1742_2CHHA	2CHHA	2.37	0.9558	1.4474
1UQX_A	emdecoy1743_2CHHA	2CHHA	2.58	0.8490	1.3608
1UQX_A	emdecoy1744_2CHHA	2CHHA	2.59	-0.6464	0.3576
1UQX_A	emdecoy1745_2CHHA	2CHHA	2.78	0.3149	0.9506
1UQX_A	emdecoy1746_2CHHA	2CHHA	2.66	0.6354	1.1918
1UQX_A	emdecoy1747_2CHHA	2CHHA	2.65	-0.1124	0.6586
1UQX_A	emdecoy1748_2CHHA	2CHHA	2.60	0.9558	1.4474
1UQX_A	emdecoy1749_2CHHA	2CHHA	2.94	0.7422	1.2755
1UQX_A	emdecoy174_2CHHA	2CHHA	2.85	-0.0055	0.7279
1UQX_A	emdecoy1750_2CHHA	2CHHA	2.93	0.4217	1.0291
1UQX_A	emdecoy1751_2CHHA	2CHHA	2.85	0.2081	0.8741
1UQX_A	emdecoy1752_2CHHA	2CHHA	2.62	-0.6464	0.3576
1UQX_A	emdecoy1753_2CHHA	2CHHA	2.42	-0.3260	0.5285
1UQX_A	emdecoy1754_2CHHA	2CHHA	2.70	-0.4328	0.4681
1UQX_A	emdecoy1755_2CHHA	2CHHA	3.09	-0.5396	0.4111
1UQX_A	emdecoy1756_2CHHA	2CHHA	2.94	-0.3260	0.5285
1UQX_A	emdecoy1757_2CHHA	2CHHA	2.76	1.3831	1.8049
1UQX_A	emdecoy1758_2CHHA	2CHHA	2.28	-1.0737	0.1820
1UQX_A	emdecoy1759_2CHHA	2CHHA	2.52	-0.7533	0.3078
1UQX_A	emdecoy175_2CHHA	2CHHA	2.92	0.4217	1.0291
1UQX_A	emdecoy1760_2CHHA	2CHHA	2.72	1.2763	1.7140
1UQX_A	emdecoy1761_2CHHA	2CHHA	2.25	-0.7533	0.3078
1UQX_A	emdecoy1762_2CHHA	2CHHA	2.73	0.1013	0.7998
1UQX_A	emdecoy1763_2CHHA	2CHHA	2.73	1.1695	1.6241
1UQX_A	emdecoy1764_2CHHA	2CHHA	2.67	0.5285	1.1096
1UQX_A	emdecoy1765_2CHHA	2CHHA	2.69	0.2081	0.8741
1UQX_A	emdecoy1766_2CHHA	2CHHA	2.88	0.5285	1.1096
1UQX_A	emdecoy1767_2CHHA	2CHHA	2.86	0.7422	1.2755
1UQX_A	emdecoy1768_2CHHA	2CHHA	2.71	0.3149	0.9506
1UQX_A	emdecoy1769_2CHHA	2CHHA	2.84	-0.6464	0.3576
1UQX_A	emdecoy176_2CHHA	2CHHA	2.60	0.5285	1.1096
1UQX_A	emdecoy1770_2CHHA	2CHHA	2.53	-1.0737	0.1820
1UQX_A	emdecoy1771_2CHHA	2CHHA	2.28	-0.9669	0.2199
1UQX_A	emdecoy1772_2CHHA	2CHHA	2.82	0.7422	1.2755
1UQX_A	emdecoy1773_2CHHA	2CHHA	2.51	-1.5010	0.0714
1UQX_A	emdecoy1774_2CHHA	2CHHA	2.06	-0.7533	0.3078
1UQX_A	emdecoy1775_2CHHA	2CHHA	2.76	-0.0055	0.7279
1UQX_A	emdecoy1776_2CHHA	2CHHA	1.82	-0.8601	0.2619
1UQX_A	emdecoy1777_2CHHA	2CHHA	2.37	-0.7533	0.3078
1UQX_A	emdecoy1778_2CHHA	2CHHA	2.89	0.9558	1.4474
1UQX_A	emdecoy1779_2CHHA	2CHHA	1.95	-0.8601	0.2619
1UQX_A	emdecoy177_2CHHA	2CHHA	2.75	1.0626	1.5352
1UQX_A	emdecoy1780_2CHHA	2CHHA	3.05	0.8490	1.3608
1UQX_A	emdecoy1781_2CHHA	2CHHA	2.31	-0.8601	0.2619
1UQX_A	emdecoy1782_2CHHA	2CHHA	2.61	0.8490	1.3608
1UQX_A	emdecoy1783_2CHHA	2CHHA	1.94	-0.7533	0.3078
1UQX_A	emdecoy1784_2CHHA	2CHHA	3.05	0.1013	0.7998
1UQX_A	emdecoy1785_2CHHA	2CHHA	2.59	0.5285	1.1096
1UQX_A	emdecoy1786_2CHHA	2CHHA	2.32	0.5285	1.1096
1UQX_A	emdecoy1787_2CHHA	2CHHA	2.79	0.2081	0.8741
1UQX_A	emdecoy1788_2CHHA	2CHHA	2.77	0.5285	1.1096
1UQX_A	emdecoy1789_2CHHA	2CHHA	2.69	0.8490	1.3608
1UQX_A	emdecoy178_2CHHA	2CHHA	2.80	0.6354	1.1918
1UQX_A	emdecoy1790_2CHHA	2CHHA	2.61	0.7422	1.2755
1UQX_A	emdecoy1791_2CHHA	2CHHA	2.74	0.3149	0.9506
1UQX_A	emdecoy1792_2CHHA	2CHHA	2.65	0.3149	0.9506
1UQX_A	emdecoy1793_2CHHA	2CHHA	3.00	0.3149	0.9506
1UQX_A	emdecoy1794_2CHHA	2CHHA	2.79	0.2081	0.8741
1UQX_A	emdecoy1795_2CHHA	2CHHA	2.66	-0.2192	0.5921
1UQX_A	emdecoy1796_2CHHA	2CHHA	2.60	0.9558	1.4474
1UQX_A	emdecoy1797_2CHHA	2CHHA	2.73	1.3831	1.8049
1UQX_A	emdecoy1798_2CHHA	2CHHA	2.52	-0.8601	0.2619
1UQX_A	emdecoy1799_2CHHA	2CHHA	2.33	0.1013	0.7998
1UQX_A	emdecoy179_2CHHA	2CHHA	2.67	0.5285	1.1096
1UQX_A	emdecoy17_2CHHA	2CHHA	2.85	1.3831	1.8049
1UQX_A	emdecoy1800_2CHHA	2CHHA	2.68	0.2081	0.8741
1UQX_A	emdecoy1801_2CHHA	2CHHA	2.69	0.1013	0.7998
1UQX_A	emdecoy1802_2CHHA	2CHHA	2.97	0.1013	0.7998
1UQX_A	emdecoy1803_2CHHA	2CHHA	2.76	1.0626	1.5352
1UQX_A	emdecoy1804_2CHHA	2CHHA	2.85	0.4217	1.0291
1UQX_A	emdecoy1805_2CHHA	2CHHA	1.85	-0.6464	0.3576
1UQX_A	emdecoy1806_2CHHA	2CHHA	2.92	1.2763	1.7140
1UQX_A	emdecoy1807_2CHHA	2CHHA	2.81	-0.7533	0.3078
1UQX_A	emdecoy1808_2CHHA	2CHHA	3.08	1.3831	1.8049
1UQX_A	emdecoy1809_2CHHA	2CHHA	2.72	0.4217	1.0291
1UQX_A	emdecoy180_2CHHA	2CHHA	2.43	-1.0737	0.1820
1UQX_A	emdecoy1810_2CHHA	2CHHA	2.79	-0.8601	0.2619
1UQX_A	emdecoy1811_2CHHA	2CHHA	2.88	1.0626	1.5352
1UQX_A	emdecoy1812_2CHHA	2CHHA	2.90	0.9558	1.4474
1UQX_A	emdecoy1813_2CHHA	2CHHA	2.40	-0.8601	0.2619
1UQX_A	emdecoy1814_2CHHA	2CHHA	2.87	1.0626	1.5352
1UQX_A	emdecoy1815_2CHHA	2CHHA	2.85	0.5285	1.1096
1UQX_A	emdecoy1816_2CHHA	2CHHA	2.58	0.8490	1.3608
1UQX_A	emdecoy1817_2CHHA	2CHHA	2.73	-0.6464	0.3576
1UQX_A	emdecoy1818_2CHHA	2CHHA	2.86	-0.8601	0.2619
1UQX_A	emdecoy1819_2CHHA	2CHHA	2.61	-0.4328	0.4681
1UQX_A	emdecoy181_2CHHA	2CHHA	2.53	0.6354	1.1918
1UQX_A	emdecoy1820_2CHHA	2CHHA	2.79	-0.7533	0.3078
1UQX_A	emdecoy1821_2CHHA	2CHHA	2.78	0.4217	1.0291
1UQX_A	emdecoy1822_2CHHA	2CHHA	1.73	-0.8601	0.2619
1UQX_A	emdecoy1823_2CHHA	2CHHA	2.59	0.1013	0.7998
1UQX_A	emdecoy1824_2CHHA	2CHHA	2.65	1.3831	1.8049
1UQX_A	emdecoy1825_2CHHA	2CHHA	2.33	-0.7533	0.3078
1UQX_A	emdecoy1826_2CHHA	2CHHA	2.97	-0.0055	0.7279
1UQX_A	emdecoy1827_2CHHA	2CHHA	2.68	0.5285	1.1096
1UQX_A	emdecoy1828_2CHHA	2CHHA	2.94	1.5967	1.9890
1UQX_A	emdecoy1829_2CHHA	2CHHA	2.40	0.5285	1.1096
1UQX_A	emdecoy182_2CHHA	2CHHA	2.31	-0.7533	0.3078
1UQX_A	emdecoy1830_2CHHA	2CHHA	2.95	0.7422	1.2755
1UQX_A	emdecoy1831_2CHHA	2CHHA	2.54	1.1695	1.6241
1UQX_A	emdecoy1832_2CHHA	2CHHA	2.98	0.8490	1.3608
1UQX_A	emdecoy1833_2CHHA	2CHHA	2.66	0.4217	1.0291
1UQX_A	emdecoy1834_2CHHA	2CHHA	2.63	0.5285	1.1096
1UQX_A	emdecoy1835_2CHHA	2CHHA	2.67	0.9558	1.4474
1UQX_A	emdecoy1836_2CHHA	2CHHA	2.41	0.1013	0.7998
1UQX_A	emdecoy1837_2CHHA	2CHHA	2.72	0.6354	1.1918
1UQX_A	emdecoy1838_2CHHA	2CHHA	2.59	0.2081	0.8741
1UQX_A	emdecoy1839_2CHHA	2CHHA	2.50	0.9558	1.4474
1UQX_A	emdecoy183_2CHHA	2CHHA	2.80	0.6354	1.1918
1UQX_A	emdecoy1840_2CHHA	2CHHA	2.82	0.7422	1.2755
1UQX_A	emdecoy1841_2CHHA	2CHHA	2.53	0.4217	1.0291
1UQX_A	emdecoy1842_2CHHA	2CHHA	2.74	0.3149	0.9506
1UQX_A	emdecoy1843_2CHHA	2CHHA	3.06	-0.1124	0.6586
1UQX_A	emdecoy1844_2CHHA	2CHHA	2.76	0.3149	0.9506
1UQX_A	emdecoy1845_2CHHA	2CHHA	2.65	0.3149	0.9506
1UQX_A	emdecoy1846_2CHHA	2CHHA	2.61	0.3149	0.9506
1UQX_A	emdecoy1847_2CHHA	2CHHA	2.84	1.0626	1.5352
1UQX_A	emdecoy1848_2CHHA	2CHHA	1.99	0.2081	0.8741
1UQX_A	emdecoy1849_2CHHA	2CHHA	2.79	-0.9669	0.2199
1UQX_A	emdecoy184_2CHHA	2CHHA	2.83	-0.1124	0.6586
1UQX_A	emdecoy1850_2CHHA	2CHHA	2.85	0.7422	1.2755
1UQX_A	emdecoy1851_2CHHA	2CHHA	2.63	-0.4328	0.4681
1UQX_A	emdecoy1852_2CHHA	2CHHA	2.58	1.0626	1.5352
1UQX_A	emdecoy1853_2CHHA	2CHHA	2.45	-0.4328	0.4681
1UQX_A	emdecoy1854_2CHHA	2CHHA	2.55	-0.5396	0.4111
1UQX_A	emdecoy1855_2CHHA	2CHHA	2.55	1.0626	1.5352
1UQX_A	emdecoy1856_2CHHA	2CHHA	2.40	0.2081	0.8741
1UQX_A	emdecoy1857_2CHHA	2CHHA	2.72	1.5967	1.9890
1UQX_A	emdecoy1858_2CHHA	2CHHA	2.60	-0.0055	0.7279
1UQX_A	emdecoy1859_2CHHA	2CHHA	2.73	1.4899	1.8966
1UQX_A	emdecoy185_2CHHA	2CHHA	3.22	1.7035	2.0822
1UQX_A	emdecoy1860_2CHHA	2CHHA	1.95	-0.7533	0.3078
1UQX_A	emdecoy1861_2CHHA	2CHHA	1.93	-0.6464	0.3576
1UQX_A	emdecoy1862_2CHHA	2CHHA	2.15	-0.8601	0.2619
1UQX_A	emdecoy1863_2CHHA	2CHHA	2.84	0.8490	1.3608
1UQX_A	emdecoy1864_2CHHA	2CHHA	1.75	-0.8601	0.2619
1UQX_A	emdecoy1865_2CHHA	2CHHA	2.71	0.7422	1.2755
1UQX_A	emdecoy1866_2CHHA	2CHHA	2.08	-0.8601	0.2619
1UQX_A	emdecoy1867_2CHHA	2CHHA	3.00	0.4217	1.0291
1UQX_A	emdecoy1868_2CHHA	2CHHA	2.58	-0.9669	0.2199
1UQX_A	emdecoy1869_2CHHA	2CHHA	2.53	-0.9669	0.2199
1UQX_A	emdecoy186_2CHHA	2CHHA	2.55	-0.7533	0.3078
1UQX_A	emdecoy1870_2CHHA	2CHHA	2.63	-0.0055	0.7279
1UQX_A	emdecoy1871_2CHHA	2CHHA	2.14	-0.8601	0.2619
1UQX_A	emdecoy1872_2CHHA	2CHHA	2.87	0.6354	1.1918
1UQX_A	emdecoy1873_2CHHA	2CHHA	2.69	0.7422	1.2755
1UQX_A	emdecoy1874_2CHHA	2CHHA	2.92	0.3149	0.9506
1UQX_A	emdecoy1875_2CHHA	2CHHA	3.02	1.1695	1.6241
1UQX_A	emdecoy1876_2CHHA	2CHHA	2.79	0.1013	0.7998
1UQX_A	emdecoy1877_2CHHA	2CHHA	2.80	0.8490	1.3608
1UQX_A	emdecoy1878_2CHHA	2CHHA	2.94	0.1013	0.7998
1UQX_A	emdecoy1879_2CHHA	2CHHA	2.77	0.5285	1.1096
1UQX_A	emdecoy187_2CHHA	2CHHA	1.72	-0.4328	0.4681
1UQX_A	emdecoy1880_2CHHA	2CHHA	2.91	0.3149	0.9506
1UQX_A	emdecoy1881_2CHHA	2CHHA	2.75	0.4217	1.0291
1UQX_A	emdecoy1882_2CHHA	2CHHA	2.77	0.4217	1.0291
1UQX_A	emdecoy1883_2CHHA	2CHHA	3.01	0.3149	0.9506
1UQX_A	emdecoy1884_2CHHA	2CHHA	2.80	0.6354	1.1918
1UQX_A	emdecoy1885_2CHHA	2CHHA	3.10	1.1695	1.6241
1UQX_A	emdecoy1886_2CHHA	2CHHA	2.83	0.2081	0.8741
1UQX_A	emdecoy1887_2CHHA	2CHHA	2.71	0.4217	1.0291
1UQX_A	emdecoy1888_2CHHA	2CHHA	2.25	0.6354	1.1918
1UQX_A	emdecoy1889_2CHHA	2CHHA	2.87	0.2081	0.8741
1UQX_A	emdecoy188_2CHHA	2CHHA	2.64	-0.0055	0.7279
1UQX_A	emdecoy1890_2CHHA	2CHHA	2.59	-0.0055	0.7279
1UQX_A	emdecoy1891_2CHHA	2CHHA	2.68	0.2081	0.8741
1UQX_A	emdecoy1892_2CHHA	2CHHA	2.82	0.4217	1.0291
1UQX_A	emdecoy1893_2CHHA	2CHHA	2.73	0.3149	0.9506
1UQX_A	emdecoy1894_2CHHA	2CHHA	2.83	0.1013	0.7998
1UQX_A	emdecoy1895_2CHHA	2CHHA	2.80	0.6354	1.1918
1UQX_A	emdecoy1896_2CHHA	2CHHA	2.79	0.5285	1.1096
1UQX_A	emdecoy1897_2CHHA	2CHHA	2.59	0.3149	0.9506
1UQX_A	emdecoy1898_2CHHA	2CHHA	2.83	0.7422	1.2755
1UQX_A	emdecoy1899_2CHHA	2CHHA	2.76	0.6354	1.1918
1UQX_A	emdecoy189_2CHHA	2CHHA	2.87	1.0626	1.5352
1UQX_A	emdecoy18_2CHHA	2CHHA	2.30	0.5285	1.1096
1UQX_A	emdecoy1900_2CHHA	2CHHA	2.59	-0.3260	0.5285
1UQX_A	emdecoy1901_2CHHA	2CHHA	2.90	0.6354	1.1918
1UQX_A	emdecoy1902_2CHHA	2CHHA	2.92	0.8490	1.3608
1UQX_A	emdecoy1903_2CHHA	2CHHA	2.71	1.2763	1.7140
1UQX_A	emdecoy1904_2CHHA	2CHHA	2.91	-0.0055	0.7279
1UQX_A	emdecoy1905_2CHHA	2CHHA	2.61	-0.2192	0.5921
1UQX_A	emdecoy1906_2CHHA	2CHHA	2.14	-0.5396	0.4111
1UQX_A	emdecoy1907_2CHHA	2CHHA	2.56	-0.0055	0.7279
1UQX_A	emdecoy1908_2CHHA	2CHHA	2.87	0.4217	1.0291
1UQX_A	emdecoy1909_2CHHA	2CHHA	2.72	0.3149	0.9506
1UQX_A	emdecoy190_2CHHA	2CHHA	1.16	-0.5396	0.4111
1UQX_A	emdecoy1910_2CHHA	2CHHA	2.84	0.5285	1.1096
1UQX_A	emdecoy1911_2CHHA	2CHHA	2.95	0.9558	1.4474
1UQX_A	emdecoy1912_2CHHA	2CHHA	2.78	1.2763	1.7140
1UQX_A	emdecoy1913_2CHHA	2CHHA	3.16	0.7422	1.2755
1UQX_A	emdecoy1914_2CHHA	2CHHA	3.12	1.5967	1.9890
1UQX_A	emdecoy1915_2CHHA	2CHHA	1.98	-0.7533	0.3078
1UQX_A	emdecoy1916_2CHHA	2CHHA	3.16	1.3831	1.8049
1UQX_A	emdecoy1917_2CHHA	2CHHA	1.77	-0.7533	0.3078
1UQX_A	emdecoy1918_2CHHA	2CHHA	3.02	1.2763	1.7140
1UQX_A	emdecoy1919_2CHHA	2CHHA	2.56	0.3149	0.9506
1UQX_A	emdecoy191_2CHHA	2CHHA	2.82	-0.1124	0.6586
1UQX_A	emdecoy1920_2CHHA	2CHHA	2.89	0.5285	1.1096
1UQX_A	emdecoy1921_2CHHA	2CHHA	3.10	1.3831	1.8049
1UQX_A	emdecoy1922_2CHHA	2CHHA	3.00	1.1695	1.6241
1UQX_A	emdecoy1923_2CHHA	2CHHA	3.02	1.0626	1.5352
1UQX_A	emdecoy1924_2CHHA	2CHHA	2.90	-0.2192	0.5921
1UQX_A	emdecoy1925_2CHHA	2CHHA	2.50	0.3149	0.9506
1UQX_A	emdecoy1926_2CHHA	2CHHA	2.80	1.1695	1.6241
1UQX_A	emdecoy1927_2CHHA	2CHHA	2.72	1.5967	1.9890
1UQX_A	emdecoy1928_2CHHA	2CHHA	2.36	-0.8601	0.2619
1UQX_A	emdecoy1929_2CHHA	2CHHA	3.04	1.9172	2.2704
1UQX_A	emdecoy192_2CHHA	2CHHA	2.04	-0.3260	0.5285
1UQX_A	emdecoy1930_2CHHA	2CHHA	2.49	0.8490	1.3608
1UQX_A	emdecoy1931_2CHHA	2CHHA	2.53	-0.0055	0.7279
1UQX_A	emdecoy1932_2CHHA	2CHHA	2.50	0.8490	1.3608
1UQX_A	emdecoy1933_2CHHA	2CHHA	2.60	1.5967	1.9890
1UQX_A	emdecoy1934_2CHHA	2CHHA	2.84	1.1695	1.6241
1UQX_A	emdecoy1935_2CHHA	2CHHA	2.76	1.3831	1.8049
1UQX_A	emdecoy1936_2CHHA	2CHHA	3.00	1.0626	1.5352
1UQX_A	emdecoy1937_2CHHA	2CHHA	3.18	0.7422	1.2755
1UQX_A	emdecoy1938_2CHHA	2CHHA	2.60	0.9558	1.4474
1UQX_A	emdecoy1939_2CHHA	2CHHA	3.13	1.3831	1.8049
1UQX_A	emdecoy193_2CHHA	2CHHA	1.82	-0.4328	0.4681
1UQX_A	emdecoy1940_2CHHA	2CHHA	2.81	-0.1124	0.6586
1UQX_A	emdecoy1941_2CHHA	2CHHA	3.06	1.2763	1.7140
1UQX_A	emdecoy1942_2CHHA	2CHHA	2.95	0.7422	1.2755
1UQX_A	emdecoy1943_2CHHA	2CHHA	3.03	1.0626	1.5352
1UQX_A	emdecoy1944_2CHHA	2CHHA	2.98	1.2763	1.7140
1UQX_A	emdecoy1945_2CHHA	2CHHA	3.20	1.0626	1.5352
1UQX_A	emdecoy1946_2CHHA	2CHHA	3.12	1.0626	1.5352
1UQX_A	emdecoy1947_2CHHA	2CHHA	1.76	-0.0055	0.7279
1UQX_A	emdecoy1948_2CHHA	2CHHA	2.84	1.3831	1.8049
1UQX_A	emdecoy1949_2CHHA	2CHHA	2.75	1.4899	1.8966
1UQX_A	emdecoy194_2CHHA	2CHHA	1.94	-0.4328	0.4681
1UQX_A	emdecoy1950_2CHHA	2CHHA	2.81	1.1695	1.6241
1UQX_A	emdecoy1951_2CHHA	2CHHA	2.66	1.0626	1.5352
1UQX_A	emdecoy1952_2CHHA	2CHHA	2.51	0.8490	1.3608
1UQX_A	emdecoy1953_2CHHA	2CHHA	2.92	0.8490	1.3608
1UQX_A	emdecoy1954_2CHHA	2CHHA	2.89	1.1695	1.6241
1UQX_A	emdecoy1955_2CHHA	2CHHA	2.73	1.3831	1.8049
1UQX_A	emdecoy1956_2CHHA	2CHHA	2.90	0.4217	1.0291
1UQX_A	emdecoy1957_2CHHA	2CHHA	2.57	1.1695	1.6241
1UQX_A	emdecoy1958_2CHHA	2CHHA	2.80	0.6354	1.1918
1UQX_A	emdecoy1959_2CHHA	2CHHA	2.66	0.6354	1.1918
1UQX_A	emdecoy195_2CHHA	2CHHA	3.01	0.1013	0.7998
1UQX_A	emdecoy1960_2CHHA	2CHHA	2.68	1.0626	1.5352
1UQX_A	emdecoy1961_2CHHA	2CHHA	2.85	1.5967	1.9890
1UQX_A	emdecoy1962_2CHHA	2CHHA	2.99	0.8490	1.3608
1UQX_A	emdecoy1963_2CHHA	2CHHA	2.39	0.1013	0.7998
1UQX_A	emdecoy1964_2CHHA	2CHHA	2.62	0.8490	1.3608
1UQX_A	emdecoy1965_2CHHA	2CHHA	2.70	1.0626	1.5352
1UQX_A	emdecoy1966_2CHHA	2CHHA	2.88	0.5285	1.1096
1UQX_A	emdecoy1967_2CHHA	2CHHA	2.78	0.4217	1.0291
1UQX_A	emdecoy1968_2CHHA	2CHHA	2.96	0.4217	1.0291
1UQX_A	emdecoy1969_2CHHA	2CHHA	2.84	0.4217	1.0291
1UQX_A	emdecoy196_2CHHA	2CHHA	2.74	-0.5396	0.4111
1UQX_A	emdecoy1970_2CHHA	2CHHA	3.05	1.8104	2.1760
1UQX_A	emdecoy1971_2CHHA	2CHHA	2.58	1.0626	1.5352
1UQX_A	emdecoy1972_2CHHA	2CHHA	2.51	0.6354	1.1918
1UQX_A	emdecoy1973_2CHHA	2CHHA	2.74	1.1695	1.6241
1UQX_A	emdecoy1974_2CHHA	2CHHA	2.76	1.2763	1.7140
1UQX_A	emdecoy1975_2CHHA	2CHHA	2.76	1.1695	1.6241
1UQX_A	emdecoy1976_2CHHA	2CHHA	2.95	1.1695	1.6241
1UQX_A	emdecoy1977_2CHHA	2CHHA	2.90	0.9558	1.4474
1UQX_A	emdecoy1978_2CHHA	2CHHA	2.52	1.0626	1.5352
1UQX_A	emdecoy1979_2CHHA	2CHHA	2.73	0.9558	1.4474
1UQX_A	emdecoy197_2CHHA	2CHHA	1.45	-0.6464	0.3576
1UQX_A	emdecoy1980_2CHHA	2CHHA	2.84	1.5967	1.9890
1UQX_A	emdecoy1981_2CHHA	2CHHA	2.70	1.0626	1.5352
1UQX_A	emdecoy1982_2CHHA	2CHHA	2.87	2.0240	2.3653
1UQX_A	emdecoy1983_2CHHA	2CHHA	2.43	0.9558	1.4474
1UQX_A	emdecoy1984_2CHHA	2CHHA	2.77	2.4513	2.7493
1UQX_A	emdecoy1985_2CHHA	2CHHA	2.41	1.1695	1.6241
1UQX_A	emdecoy1986_2CHHA	2CHHA	2.41	0.9558	1.4474
1UQX_A	emdecoy1987_2CHHA	2CHHA	2.68	0.9558	1.4474
1UQX_A	emdecoy1988_2CHHA	2CHHA	3.01	0.9558	1.4474
1UQX_A	emdecoy1989_2CHHA	2CHHA	3.05	1.4899	1.8966
1UQX_A	emdecoy198_2CHHA	2CHHA	2.44	-0.5396	0.4111
1UQX_A	emdecoy1990_2CHHA	2CHHA	2.91	0.9558	1.4474
1UQX_A	emdecoy1991_2CHHA	2CHHA	2.80	0.8490	1.3608
1UQX_A	emdecoy1992_2CHHA	2CHHA	2.78	0.8490	1.3608
1UQX_A	emdecoy1993_2CHHA	2CHHA	2.78	1.3831	1.8049
1UQX_A	emdecoy1994_2CHHA	2CHHA	2.64	0.6354	1.1918
1UQX_A	emdecoy1995_2CHHA	2CHHA	2.72	1.1695	1.6241
1UQX_A	emdecoy1996_2CHHA	2CHHA	2.78	1.7035	2.0822
1UQX_A	emdecoy1997_2CHHA	2CHHA	2.68	0.4217	1.0291
1UQX_A	emdecoy1998_2CHHA	2CHHA	2.78	0.3149	0.9506
1UQX_A	emdecoy1999_2CHHA	2CHHA	2.86	1.8104	2.1760
1UQX_A	emdecoy199_2CHHA	2CHHA	2.98	0.8490	1.3608
1UQX_A	emdecoy19_2CHHA	2CHHA	2.56	-0.8601	0.2619
1UQX_A	emdecoy1_2CHHA	2CHHA	2.86	1.2763	1.7140
1UQX_A	emdecoy2000_2CHHA	2CHHA	2.82	-0.1124	0.6586
1UQX_A	emdecoy2001_2CHHA	2CHHA	2.92	-0.0055	0.7279
1UQX_A	emdecoy2002_2CHHA	2CHHA	2.79	-0.3260	0.5285
1UQX_A	emdecoy2003_2CHHA	2CHHA	2.39	-0.8601	0.2619
1UQX_A	emdecoy2004_2CHHA	2CHHA	2.44	-0.5396	0.4111
1UQX_A	emdecoy2005_2CHHA	2CHHA	2.59	-0.0055	0.7279
1UQX_A	emdecoy2006_2CHHA	2CHHA	2.82	-0.9669	0.2199
1UQX_A	emdecoy2007_2CHHA	2CHHA	2.63	-1.1805	0.1483
1UQX_A	emdecoy2008_2CHHA	2CHHA	2.60	-0.6464	0.3576
1UQX_A	emdecoy2009_2CHHA	2CHHA	2.64	-0.8601	0.2619
1UQX_A	emdecoy200_2CHHA	2CHHA	2.77	-0.0055	0.7279
1UQX_A	emdecoy2010_2CHHA	2CHHA	2.77	2.4513	2.7493
1UQX_A	emdecoy2011_2CHHA	2CHHA	2.81	-0.6464	0.3576
1UQX_A	emdecoy2012_2CHHA	2CHHA	2.37	0.2081	0.8741
1UQX_A	emdecoy2013_2CHHA	2CHHA	2.73	0.6354	1.1918
1UQX_A	emdecoy2014_2CHHA	2CHHA	2.31	-0.0055	0.7279
1UQX_A	emdecoy2015_2CHHA	2CHHA	2.79	-0.8601	0.2619
1UQX_A	emdecoy2016_2CHHA	2CHHA	2.67	-0.5396	0.4111
1UQX_A	emdecoy2017_2CHHA	2CHHA	2.40	-0.0055	0.7279
1UQX_A	emdecoy2018_2CHHA	2CHHA	1.84	-0.3260	0.5285
1UQX_A	emdecoy2019_2CHHA	2CHHA	2.06	-1.0737	0.1820
1UQX_A	emdecoy201_2CHHA	2CHHA	2.54	-0.8601	0.2619
1UQX_A	emdecoy2020_2CHHA	2CHHA	2.80	1.0626	1.5352
1UQX_A	emdecoy2021_2CHHA	2CHHA	2.75	-0.4328	0.4681
1UQX_A	emdecoy2022_2CHHA	2CHHA	3.17	0.4217	1.0291
1UQX_A	emdecoy2023_2CHHA	2CHHA	2.61	0.3149	0.9506
1UQX_A	emdecoy2024_2CHHA	2CHHA	3.01	0.1013	0.7998
1UQX_A	emdecoy2025_2CHHA	2CHHA	2.89	0.7422	1.2755
1UQX_A	emdecoy2026_2CHHA	2CHHA	2.84	-0.7533	0.3078
1UQX_A	emdecoy2027_2CHHA	2CHHA	2.62	0.2081	0.8741
1UQX_A	emdecoy2028_2CHHA	2CHHA	2.84	0.1013	0.7998
1UQX_A	emdecoy2029_2CHHA	2CHHA	2.81	0.6354	1.1918
1UQX_A	emdecoy202_2CHHA	2CHHA	2.65	-0.8601	0.2619
1UQX_A	emdecoy2030_2CHHA	2CHHA	2.69	-0.6464	0.3576
1UQX_A	emdecoy2031_2CHHA	2CHHA	3.05	0.3149	0.9506
1UQX_A	emdecoy2032_2CHHA	2CHHA	2.65	-0.1124	0.6586
1UQX_A	emdecoy2033_2CHHA	2CHHA	2.76	0.1013	0.7998
1UQX_A	emdecoy2034_2CHHA	2CHHA	2.64	-0.0055	0.7279
1UQX_A	emdecoy2035_2CHHA	2CHHA	2.42	-0.8601	0.2619
1UQX_A	emdecoy2036_2CHHA	2CHHA	2.92	1.4899	1.8966
1UQX_A	emdecoy2037_2CHHA	2CHHA	2.33	-0.1124	0.6586
1UQX_A	emdecoy2038_2CHHA	2CHHA	2.81	0.1013	0.7998
1UQX_A	emdecoy2039_2CHHA	2CHHA	2.86	-0.1124	0.6586
1UQX_A	emdecoy203_2CHHA	2CHHA	2.64	-0.6464	0.3576
1UQX_A	emdecoy2040_2CHHA	2CHHA	2.35	-0.3260	0.5285
1UQX_A	emdecoy2041_2CHHA	2CHHA	2.95	0.9558	1.4474
1UQX_A	emdecoy2042_2CHHA	2CHHA	3.25	-0.4328	0.4681
1UQX_A	emdecoy2043_2CHHA	2CHHA	2.59	0.1013	0.7998
1UQX_A	emdecoy2044_2CHHA	2CHHA	2.69	-0.1124	0.6586
1UQX_A	emdecoy2045_2CHHA	2CHHA	2.67	-0.0055	0.7279
1UQX_A	emdecoy2046_2CHHA	2CHHA	2.73	-0.5396	0.4111
1UQX_A	emdecoy2047_2CHHA	2CHHA	2.94	-0.2192	0.5921
1UQX_A	emdecoy2048_2CHHA	2CHHA	2.88	-0.4328	0.4681
1UQX_A	emdecoy2049_2CHHA	2CHHA	2.60	-0.0055	0.7279
1UQX_A	emdecoy204_2CHHA	2CHHA	2.68	-0.7533	0.3078
1UQX_A	emdecoy2050_2CHHA	2CHHA	2.68	0.3149	0.9506
1UQX_A	emdecoy2051_2CHHA	2CHHA	2.79	-0.6464	0.3576
1UQX_A	emdecoy2052_2CHHA	2CHHA	3.09	-0.0055	0.7279
1UQX_A	emdecoy2053_2CHHA	2CHHA	2.67	-0.3260	0.5285
1UQX_A	emdecoy2054_2CHHA	2CHHA	2.81	0.2081	0.8741
1UQX_A	emdecoy2055_2CHHA	2CHHA	2.90	0.5285	1.1096
1UQX_A	emdecoy2056_2CHHA	2CHHA	2.76	0.8490	1.3608
1UQX_A	emdecoy2057_2CHHA	2CHHA	2.58	-0.0055	0.7279
1UQX_A	emdecoy2058_2CHHA	2CHHA	2.52	0.3149	0.9506
1UQX_A	emdecoy2059_2CHHA	2CHHA	2.54	0.2081	0.8741
1UQX_A	emdecoy205_2CHHA	2CHHA	2.80	-0.0055	0.7279
1UQX_A	emdecoy2060_2CHHA	2CHHA	2.65	-1.0737	0.1820
1UQX_A	emdecoy2061_2CHHA	2CHHA	2.79	2.3444	2.6528
1UQX_A	emdecoy2062_2CHHA	2CHHA	2.89	0.2081	0.8741
1UQX_A	emdecoy2063_2CHHA	2CHHA	2.20	-0.0055	0.7279
1UQX_A	emdecoy2064_2CHHA	2CHHA	2.98	0.1013	0.7998
1UQX_A	emdecoy2065_2CHHA	2CHHA	2.70	0.5285	1.1096
1UQX_A	emdecoy2066_2CHHA	2CHHA	2.70	-0.2192	0.5921
1UQX_A	emdecoy2067_2CHHA	2CHHA	2.31	-0.7533	0.3078
1UQX_A	emdecoy2068_2CHHA	2CHHA	2.98	-0.4328	0.4681
1UQX_A	emdecoy2069_2CHHA	2CHHA	2.64	-0.2192	0.5921
1UQX_A	emdecoy206_2CHHA	2CHHA	2.58	-0.2192	0.5921
1UQX_A	emdecoy2070_2CHHA	2CHHA	2.35	0.1013	0.7998
1UQX_A	emdecoy2071_2CHHA	2CHHA	2.67	-0.0055	0.7279
1UQX_A	emdecoy2072_2CHHA	2CHHA	2.72	-0.1124	0.6586
1UQX_A	emdecoy2073_2CHHA	2CHHA	2.77	0.1013	0.7998
1UQX_A	emdecoy2074_2CHHA	2CHHA	3.03	0.3149	0.9506
1UQX_A	emdecoy2075_2CHHA	2CHHA	2.68	0.1013	0.7998
1UQX_A	emdecoy2076_2CHHA	2CHHA	2.56	0.5285	1.1096
1UQX_A	emdecoy2077_2CHHA	2CHHA	2.92	0.5285	1.1096
1UQX_A	emdecoy2078_2CHHA	2CHHA	3.19	0.3149	0.9506
1UQX_A	emdecoy2079_2CHHA	2CHHA	2.47	-0.5396	0.4111
1UQX_A	emdecoy207_2CHHA	2CHHA	2.82	-0.3260	0.5285
1UQX_A	emdecoy2080_2CHHA	2CHHA	2.45	0.1013	0.7998
1UQX_A	emdecoy2081_2CHHA	2CHHA	2.79	-0.3260	0.5285
1UQX_A	emdecoy2082_2CHHA	2CHHA	2.67	-0.5396	0.4111
1UQX_A	emdecoy2083_2CHHA	2CHHA	3.07	0.5285	1.1096
1UQX_A	emdecoy2084_2CHHA	2CHHA	2.80	-0.5396	0.4111
1UQX_A	emdecoy2085_2CHHA	2CHHA	3.18	-0.1124	0.6586
1UQX_A	emdecoy2086_2CHHA	2CHHA	2.35	-0.5396	0.4111
1UQX_A	emdecoy2087_2CHHA	2CHHA	2.64	1.5967	1.9890
1UQX_A	emdecoy2088_2CHHA	2CHHA	2.70	-0.6464	0.3576
1UQX_A	emdecoy2089_2CHHA	2CHHA	2.71	-1.1805	0.1483
1UQX_A	emdecoy208_2CHHA	2CHHA	2.61	-0.4328	0.4681
1UQX_A	emdecoy2090_2CHHA	2CHHA	3.01	0.1013	0.7998
1UQX_A	emdecoy2091_2CHHA	2CHHA	2.76	-0.0055	0.7279
1UQX_A	emdecoy2092_2CHHA	2CHHA	2.93	0.8490	1.3608
1UQX_A	emdecoy2093_2CHHA	2CHHA	2.73	0.8490	1.3608
1UQX_A	emdecoy2094_2CHHA	2CHHA	2.68	-1.3942	0.0931
1UQX_A	emdecoy2095_2CHHA	2CHHA	2.88	-0.2192	0.5921
1UQX_A	emdecoy2096_2CHHA	2CHHA	3.01	-0.2192	0.5921
1UQX_A	emdecoy2097_2CHHA	2CHHA	3.00	-0.1124	0.6586
1UQX_A	emdecoy2098_2CHHA	2CHHA	2.89	-0.0055	0.7279
1UQX_A	emdecoy2099_2CHHA	2CHHA	2.82	0.1013	0.7998
1UQX_A	emdecoy209_2CHHA	2CHHA	2.70	-0.3260	0.5285
1UQX_A	emdecoy20_2CHHA	2CHHA	2.68	-0.6464	0.3576
1UQX_A	emdecoy2100_2CHHA	2CHHA	2.82	0.2081	0.8741
1UQX_A	emdecoy2101_2CHHA	2CHHA	2.96	-0.9669	0.2199
1UQX_A	emdecoy2102_2CHHA	2CHHA	2.52	-0.5396	0.4111
1UQX_A	emdecoy2103_2CHHA	2CHHA	2.87	0.7422	1.2755
1UQX_A	emdecoy2104_2CHHA	2CHHA	2.64	-1.1805	0.1483
1UQX_A	emdecoy2105_2CHHA	2CHHA	2.68	-0.6464	0.3576
1UQX_A	emdecoy2106_2CHHA	2CHHA	2.55	-0.3260	0.5285
1UQX_A	emdecoy2107_2CHHA	2CHHA	2.55	0.3149	0.9506
1UQX_A	emdecoy2108_2CHHA	2CHHA	2.14	-0.4328	0.4681
1UQX_A	emdecoy2109_2CHHA	2CHHA	2.75	2.2376	2.5565
1UQX_A	emdecoy210_2CHHA	2CHHA	2.92	-0.5396	0.4111
1UQX_A	emdecoy2110_2CHHA	2CHHA	2.75	-0.0055	0.7279
1UQX_A	emdecoy2111_2CHHA	2CHHA	2.78	0.1013	0.7998
1UQX_A	emdecoy2112_2CHHA	2CHHA	2.55	-0.5396	0.4111
1UQX_A	emdecoy2113_2CHHA	2CHHA	2.84	2.0240	2.3653
1UQX_A	emdecoy2114_2CHHA	2CHHA	2.69	0.9558	1.4474
1UQX_A	emdecoy2115_2CHHA	2CHHA	2.93	0.5285	1.1096
1UQX_A	emdecoy2116_2CHHA	2CHHA	2.53	0.3149	0.9506
1UQX_A	emdecoy2117_2CHHA	2CHHA	2.62	-0.8601	0.2619
1UQX_A	emdecoy2118_2CHHA	2CHHA	2.35	-0.4328	0.4681
1UQX_A	emdecoy2119_2CHHA	2CHHA	2.76	0.2081	0.8741
1UQX_A	emdecoy211_2CHHA	2CHHA	2.91	0.2081	0.8741
1UQX_A	emdecoy2120_2CHHA	2CHHA	2.72	0.4217	1.0291
1UQX_A	emdecoy2121_2CHHA	2CHHA	2.91	0.3149	0.9506
1UQX_A	emdecoy2122_2CHHA	2CHHA	2.84	-0.3260	0.5285
1UQX_A	emdecoy2123_2CHHA	2CHHA	2.85	-0.2192	0.5921
1UQX_A	emdecoy2124_2CHHA	2CHHA	2.48	-0.5396	0.4111
1UQX_A	emdecoy2125_2CHHA	2CHHA	2.19	0.2081	0.8741
1UQX_A	emdecoy2126_2CHHA	2CHHA	2.73	0.2081	0.8741
1UQX_A	emdecoy2127_2CHHA	2CHHA	1.85	-0.4328	0.4681
1UQX_A	emdecoy2128_2CHHA	2CHHA	2.19	-1.1805	0.1483
1UQX_A	emdecoy2129_2CHHA	2CHHA	2.71	0.2081	0.8741
1UQX_A	emdecoy212_2CHHA	2CHHA	2.74	-0.3260	0.5285
1UQX_A	emdecoy2130_2CHHA	2CHHA	2.90	-0.5396	0.4111
1UQX_A	emdecoy2131_2CHHA	2CHHA	2.71	-0.5396	0.4111
1UQX_A	emdecoy2132_2CHHA	2CHHA	2.58	-0.7533	0.3078
1UQX_A	emdecoy2133_2CHHA	2CHHA	2.70	-0.0055	0.7279
1UQX_A	emdecoy2134_2CHHA	2CHHA	2.97	0.4217	1.0291
1UQX_A	emdecoy2135_2CHHA	2CHHA	2.86	-0.0055	0.7279
1UQX_A	emdecoy2136_2CHHA	2CHHA	2.88	-0.7533	0.3078
1UQX_A	emdecoy2137_2CHHA	2CHHA	2.72	-0.8601	0.2619
1UQX_A	emdecoy2138_2CHHA	2CHHA	3.04	1.9172	2.2704
1UQX_A	emdecoy2139_2CHHA	2CHHA	2.90	-0.1124	0.6586
1UQX_A	emdecoy213_2CHHA	2CHHA	2.89	1.3831	1.8049
1UQX_A	emdecoy2140_2CHHA	2CHHA	2.91	-0.0055	0.7279
1UQX_A	emdecoy2141_2CHHA	2CHHA	3.10	0.3149	0.9506
1UQX_A	emdecoy2142_2CHHA	2CHHA	2.52	-1.3942	0.0931
1UQX_A	emdecoy2143_2CHHA	2CHHA	2.42	-1.1805	0.1483
1UQX_A	emdecoy2144_2CHHA	2CHHA	2.53	-0.3260	0.5285
1UQX_A	emdecoy2145_2CHHA	2CHHA	2.62	-1.2874	0.1187
1UQX_A	emdecoy2146_2CHHA	2CHHA	2.73	-0.3260	0.5285
1UQX_A	emdecoy2147_2CHHA	2CHHA	2.86	2.0240	2.3653
1UQX_A	emdecoy2148_2CHHA	2CHHA	2.67	-0.1124	0.6586
1UQX_A	emdecoy2149_2CHHA	2CHHA	3.16	-0.4328	0.4681
1UQX_A	emdecoy214_2CHHA	2CHHA	2.63	1.0626	1.5352
1UQX_A	emdecoy2150_2CHHA	2CHHA	2.66	-0.5396	0.4111
1UQX_A	emdecoy2151_2CHHA	2CHHA	2.96	0.2081	0.8741
1UQX_A	emdecoy2152_2CHHA	2CHHA	2.88	0.6354	1.1918
1UQX_A	emdecoy2153_2CHHA	2CHHA	2.82	-0.2192	0.5921
1UQX_A	emdecoy2154_2CHHA	2CHHA	2.41	-0.1124	0.6586
1UQX_A	emdecoy2155_2CHHA	2CHHA	2.62	1.7035	2.0822
1UQX_A	emdecoy2156_2CHHA	2CHHA	2.37	-0.3260	0.5285
1UQX_A	emdecoy2157_2CHHA	2CHHA	2.65	0.7422	1.2755
1UQX_A	emdecoy2158_2CHHA	2CHHA	2.73	1.9172	2.2704
1UQX_A	emdecoy2159_2CHHA	2CHHA	2.39	-0.4328	0.4681
1UQX_A	emdecoy215_2CHHA	2CHHA	2.60	-0.3260	0.5285
1UQX_A	emdecoy2160_2CHHA	2CHHA	2.83	0.4217	1.0291
1UQX_A	emdecoy2161_2CHHA	2CHHA	2.78	-0.5396	0.4111
1UQX_A	emdecoy2162_2CHHA	2CHHA	2.86	1.9172	2.2704
1UQX_A	emdecoy2163_2CHHA	2CHHA	2.67	-0.2192	0.5921
1UQX_A	emdecoy2164_2CHHA	2CHHA	2.64	0.3149	0.9506
1UQX_A	emdecoy2165_2CHHA	2CHHA	2.71	-0.3260	0.5285
1UQX_A	emdecoy2166_2CHHA	2CHHA	3.10	-0.1124	0.6586
1UQX_A	emdecoy2167_2CHHA	2CHHA	2.30	-0.7533	0.3078
1UQX_A	emdecoy2168_2CHHA	2CHHA	2.72	-0.5396	0.4111
1UQX_A	emdecoy2169_2CHHA	2CHHA	2.45	0.1013	0.7998
1UQX_A	emdecoy216_2CHHA	2CHHA	2.95	1.2763	1.7140
1UQX_A	emdecoy2170_2CHHA	2CHHA	2.90	0.7422	1.2755
1UQX_A	emdecoy2171_2CHHA	2CHHA	2.80	1.0626	1.5352
1UQX_A	emdecoy2172_2CHHA	2CHHA	2.77	-0.5396	0.4111
1UQX_A	emdecoy2173_2CHHA	2CHHA	3.34	-0.2192	0.5921
1UQX_A	emdecoy2174_2CHHA	2CHHA	2.94	0.5285	1.1096
1UQX_A	emdecoy2175_2CHHA	2CHHA	2.58	-0.8601	0.2619
1UQX_A	emdecoy2176_2CHHA	2CHHA	2.86	0.5285	1.1096
1UQX_A	emdecoy2177_2CHHA	2CHHA	2.94	0.7422	1.2755
1UQX_A	emdecoy2178_2CHHA	2CHHA	3.00	2.2376	2.5565
1UQX_A	emdecoy2179_2CHHA	2CHHA	2.84	0.3149	0.9506
1UQX_A	emdecoy217_2CHHA	2CHHA	3.11	-1.0737	0.1820
1UQX_A	emdecoy2180_2CHHA	2CHHA	3.13	0.7422	1.2755
1UQX_A	emdecoy2181_2CHHA	2CHHA	2.79	0.5285	1.1096
1UQX_A	emdecoy2182_2CHHA	2CHHA	2.89	-0.0055	0.7279
1UQX_A	emdecoy2183_2CHHA	2CHHA	2.57	-0.0055	0.7279
1UQX_A	emdecoy2184_2CHHA	2CHHA	2.93	0.6354	1.1918
1UQX_A	emdecoy2185_2CHHA	2CHHA	2.99	1.3831	1.8049
1UQX_A	emdecoy2186_2CHHA	2CHHA	2.95	-0.0055	0.7279
1UQX_A	emdecoy2187_2CHHA	2CHHA	2.61	-1.1805	0.1483
1UQX_A	emdecoy2188_2CHHA	2CHHA	2.36	-1.2874	0.1187
1UQX_A	emdecoy2189_2CHHA	2CHHA	2.80	-0.0055	0.7279
1UQX_A	emdecoy218_2CHHA	2CHHA	2.98	1.2763	1.7140
1UQX_A	emdecoy2190_2CHHA	2CHHA	2.45	-0.0055	0.7279
1UQX_A	emdecoy2191_2CHHA	2CHHA	2.38	-0.7533	0.3078
1UQX_A	emdecoy2192_2CHHA	2CHHA	2.09	-0.3260	0.5285
1UQX_A	emdecoy2193_2CHHA	2CHHA	3.03	-0.1124	0.6586
1UQX_A	emdecoy2194_2CHHA	2CHHA	2.66	1.3831	1.8049
1UQX_A	emdecoy2195_2CHHA	2CHHA	2.75	1.8104	2.1760
1UQX_A	emdecoy2196_2CHHA	2CHHA	2.72	0.8490	1.3608
1UQX_A	emdecoy2197_2CHHA	2CHHA	2.75	0.8490	1.3608
1UQX_A	emdecoy2198_2CHHA	2CHHA	2.62	-0.1124	0.6586
1UQX_A	emdecoy2199_2CHHA	2CHHA	2.58	0.3149	0.9506
1UQX_A	emdecoy219_2CHHA	2CHHA	2.95	-0.4328	0.4681
1UQX_A	emdecoy21_2CHHA	2CHHA	2.68	-0.5396	0.4111
1UQX_A	emdecoy2200_2CHHA	2CHHA	2.44	-0.2192	0.5921
1UQX_A	emdecoy2201_2CHHA	2CHHA	2.88	0.2081	0.8741
1UQX_A	emdecoy2202_2CHHA	2CHHA	2.60	-1.1805	0.1483
1UQX_A	emdecoy2203_2CHHA	2CHHA	2.45	-0.6464	0.3576
1UQX_A	emdecoy2204_2CHHA	2CHHA	2.68	2.1308	2.4607
1UQX_A	emdecoy2205_2CHHA	2CHHA	2.83	0.5285	1.1096
1UQX_A	emdecoy2206_2CHHA	2CHHA	2.63	0.9558	1.4474
1UQX_A	emdecoy2207_2CHHA	2CHHA	2.35	-0.3260	0.5285
1UQX_A	emdecoy2208_2CHHA	2CHHA	2.61	-0.1124	0.6586
1UQX_A	emdecoy2209_2CHHA	2CHHA	2.75	0.1013	0.7998
1UQX_A	emdecoy220_2CHHA	2CHHA	2.98	1.2763	1.7140
1UQX_A	emdecoy2210_2CHHA	2CHHA	2.74	-0.1124	0.6586
1UQX_A	emdecoy2211_2CHHA	2CHHA	2.13	-0.4328	0.4681
1UQX_A	emdecoy2212_2CHHA	2CHHA	2.95	0.3149	0.9506
1UQX_A	emdecoy2213_2CHHA	2CHHA	2.42	-0.3260	0.5285
1UQX_A	emdecoy2214_2CHHA	2CHHA	2.57	2.0240	2.3653
1UQX_A	emdecoy2215_2CHHA	2CHHA	2.77	2.0240	2.3653
1UQX_A	emdecoy2216_2CHHA	2CHHA	2.72	1.9172	2.2704
1UQX_A	emdecoy2217_2CHHA	2CHHA	3.13	-0.1124	0.6586
1UQX_A	emdecoy2218_2CHHA	2CHHA	2.69	0.3149	0.9506
1UQX_A	emdecoy2219_2CHHA	2CHHA	3.07	0.4217	1.0291
1UQX_A	emdecoy221_2CHHA	2CHHA	2.81	1.2763	1.7140
1UQX_A	emdecoy2220_2CHHA	2CHHA	2.69	-0.2192	0.5921
1UQX_A	emdecoy2221_2CHHA	2CHHA	2.78	-0.3260	0.5285
1UQX_A	emdecoy2222_2CHHA	2CHHA	2.90	1.1695	1.6241
1UQX_A	emdecoy2223_2CHHA	2CHHA	3.25	0.6354	1.1918
1UQX_A	emdecoy2224_2CHHA	2CHHA	2.53	-0.1124	0.6586
1UQX_A	emdecoy2225_2CHHA	2CHHA	2.88	0.2081	0.8741
1UQX_A	emdecoy2226_2CHHA	2CHHA	2.86	0.6354	1.1918
1UQX_A	emdecoy2227_2CHHA	2CHHA	2.87	0.8490	1.3608
1UQX_A	emdecoy2228_2CHHA	2CHHA	2.75	0.2081	0.8741
1UQX_A	emdecoy2229_2CHHA	2CHHA	2.44	1.9172	2.2704
1UQX_A	emdecoy222_2CHHA	2CHHA	2.71	0.1013	0.7998
1UQX_A	emdecoy2230_2CHHA	2CHHA	3.00	0.6354	1.1918
1UQX_A	emdecoy2231_2CHHA	2CHHA	2.60	0.3149	0.9506
1UQX_A	emdecoy2232_2CHHA	2CHHA	2.88	0.3149	0.9506
1UQX_A	emdecoy2233_2CHHA	2CHHA	3.02	1.2763	1.7140
1UQX_A	emdecoy2234_2CHHA	2CHHA	2.53	-0.9669	0.2199
1UQX_A	emdecoy2235_2CHHA	2CHHA	3.00	-0.5396	0.4111
1UQX_A	emdecoy2236_2CHHA	2CHHA	2.70	-0.5396	0.4111
1UQX_A	emdecoy2237_2CHHA	2CHHA	3.19	0.7422	1.2755
1UQX_A	emdecoy2238_2CHHA	2CHHA	3.02	0.3149	0.9506
1UQX_A	emdecoy2239_2CHHA	2CHHA	2.77	1.8104	2.1760
1UQX_A	emdecoy223_2CHHA	2CHHA	2.77	0.6354	1.1918
1UQX_A	emdecoy2240_2CHHA	2CHHA	2.98	1.7035	2.0822
1UQX_A	emdecoy2241_2CHHA	2CHHA	2.65	-0.4328	0.4681
1UQX_A	emdecoy2242_2CHHA	2CHHA	2.93	1.4899	1.8966
1UQX_A	emdecoy2243_2CHHA	2CHHA	2.55	-0.2192	0.5921
1UQX_A	emdecoy2244_2CHHA	2CHHA	2.58	1.9172	2.2704
1UQX_A	emdecoy2245_2CHHA	2CHHA	2.95	0.7422	1.2755
1UQX_A	emdecoy2246_2CHHA	2CHHA	2.98	1.7035	2.0822
1UQX_A	emdecoy2247_2CHHA	2CHHA	2.59	0.6354	1.1918
1UQX_A	emdecoy2248_2CHHA	2CHHA	2.74	2.1308	2.4607
1UQX_A	emdecoy2249_2CHHA	2CHHA	2.76	2.0240	2.3653
1UQX_A	emdecoy224_2CHHA	2CHHA	2.67	1.2763	1.7140
1UQX_A	emdecoy2250_2CHHA	2CHHA	2.75	0.5285	1.1096
1UQX_A	emdecoy2251_2CHHA	2CHHA	2.58	-0.3260	0.5285
1UQX_A	emdecoy2252_2CHHA	2CHHA	2.75	1.8104	2.1760
1UQX_A	emdecoy2253_2CHHA	2CHHA	2.67	1.5967	1.9890
1UQX_A	emdecoy2254_2CHHA	2CHHA	2.75	-0.3260	0.5285
1UQX_A	emdecoy2255_2CHHA	2CHHA	2.89	-0.4328	0.4681
1UQX_A	emdecoy2256_2CHHA	2CHHA	2.76	2.0240	2.3653
1UQX_A	emdecoy2257_2CHHA	2CHHA	2.68	1.4899	1.8966
1UQX_A	emdecoy2258_2CHHA	2CHHA	2.71	0.4217	1.0291
1UQX_A	emdecoy2259_2CHHA	2CHHA	2.76	0.1013	0.7998
1UQX_A	emdecoy225_2CHHA	2CHHA	2.98	0.4217	1.0291
1UQX_A	emdecoy2260_2CHHA	2CHHA	2.51	-0.5396	0.4111
1UQX_A	emdecoy2261_2CHHA	2CHHA	2.78	0.3149	0.9506
1UQX_A	emdecoy2262_2CHHA	2CHHA	2.46	-0.2192	0.5921
1UQX_A	emdecoy2263_2CHHA	2CHHA	2.86	0.1013	0.7998
1UQX_A	emdecoy2264_2CHHA	2CHHA	2.97	-0.2192	0.5921
1UQX_A	emdecoy2265_2CHHA	2CHHA	2.87	0.3149	0.9506
1UQX_A	emdecoy2266_2CHHA	2CHHA	2.54	0.1013	0.7998
1UQX_A	emdecoy2267_2CHHA	2CHHA	2.43	2.0240	2.3653
1UQX_A	emdecoy2268_2CHHA	2CHHA	2.84	2.0240	2.3653
1UQX_A	emdecoy2269_2CHHA	2CHHA	2.41	1.9172	2.2704
1UQX_A	emdecoy226_2CHHA	2CHHA	2.97	0.3149	0.9506
1UQX_A	emdecoy2270_2CHHA	2CHHA	2.98	-0.5396	0.4111
1UQX_A	emdecoy2271_2CHHA	2CHHA	2.58	-0.0055	0.7279
1UQX_A	emdecoy2272_2CHHA	2CHHA	2.65	0.1013	0.7998
1UQX_A	emdecoy2273_2CHHA	2CHHA	2.65	1.1695	1.6241
1UQX_A	emdecoy2274_2CHHA	2CHHA	2.82	1.2763	1.7140
1UQX_A	emdecoy2275_2CHHA	2CHHA	2.97	1.0626	1.5352
1UQX_A	emdecoy2276_2CHHA	2CHHA	2.63	1.3831	1.8049
1UQX_A	emdecoy2277_2CHHA	2CHHA	2.81	1.8104	2.1760
1UQX_A	emdecoy2278_2CHHA	2CHHA	2.71	0.4217	1.0291
1UQX_A	emdecoy2279_2CHHA	2CHHA	2.87	0.3149	0.9506
1UQX_A	emdecoy227_2CHHA	2CHHA	2.80	0.4217	1.0291
1UQX_A	emdecoy2280_2CHHA	2CHHA	2.44	0.1013	0.7998
1UQX_A	emdecoy2281_2CHHA	2CHHA	2.56	1.8104	2.1760
1UQX_A	emdecoy2282_2CHHA	2CHHA	2.89	-0.1124	0.6586
1UQX_A	emdecoy2283_2CHHA	2CHHA	3.06	-0.5396	0.4111
1UQX_A	emdecoy2284_2CHHA	2CHHA	2.79	0.2081	0.8741
1UQX_A	emdecoy2285_2CHHA	2CHHA	2.30	-1.1805	0.1483
1UQX_A	emdecoy2286_2CHHA	2CHHA	2.65	1.3831	1.8049
1UQX_A	emdecoy2287_2CHHA	2CHHA	2.57	1.4899	1.8966
1UQX_A	emdecoy2288_2CHHA	2CHHA	2.54	-0.1124	0.6586
1UQX_A	emdecoy2289_2CHHA	2CHHA	2.71	0.1013	0.7998
1UQX_A	emdecoy228_2CHHA	2CHHA	2.71	0.1013	0.7998
1UQX_A	emdecoy2290_2CHHA	2CHHA	2.68	-0.5396	0.4111
1UQX_A	emdecoy2291_2CHHA	2CHHA	2.76	1.9172	2.2704
1UQX_A	emdecoy2292_2CHHA	2CHHA	1.89	-0.3260	0.5285
1UQX_A	emdecoy2293_2CHHA	2CHHA	2.99	1.1695	1.6241
1UQX_A	emdecoy2294_2CHHA	2CHHA	2.64	-0.2192	0.5921
1UQX_A	emdecoy2295_2CHHA	2CHHA	2.47	-0.0055	0.7279
1UQX_A	emdecoy2296_2CHHA	2CHHA	2.75	0.5285	1.1096
1UQX_A	emdecoy2297_2CHHA	2CHHA	2.58	-0.0055	0.7279
1UQX_A	emdecoy2298_2CHHA	2CHHA	2.97	-0.0055	0.7279
1UQX_A	emdecoy2299_2CHHA	2CHHA	2.62	-0.2192	0.5921
1UQX_A	emdecoy229_2CHHA	2CHHA	2.29	-0.6464	0.3576
1UQX_A	emdecoy22_2CHHA	2CHHA	2.75	-0.5396	0.4111
1UQX_A	emdecoy2300_2CHHA	2CHHA	2.71	2.1308	2.4607
1UQX_A	emdecoy2301_2CHHA	2CHHA	2.70	2.4513	2.7493
1UQX_A	emdecoy2302_2CHHA	2CHHA	2.33	-1.1805	0.1483
1UQX_A	emdecoy2303_2CHHA	2CHHA	2.76	-1.5010	0.0714
1UQX_A	emdecoy2304_2CHHA	2CHHA	2.41	-0.3260	0.5285
1UQX_A	emdecoy2305_2CHHA	2CHHA	2.10	-0.4328	0.4681
1UQX_A	emdecoy2306_2CHHA	2CHHA	2.77	1.0626	1.5352
1UQX_A	emdecoy2307_2CHHA	2CHHA	2.62	2.0240	2.3653
1UQX_A	emdecoy2308_2CHHA	2CHHA	2.97	-0.1124	0.6586
1UQX_A	emdecoy2309_2CHHA	2CHHA	2.77	-0.1124	0.6586
1UQX_A	emdecoy230_2CHHA	2CHHA	3.02	0.8490	1.3608
1UQX_A	emdecoy2310_2CHHA	2CHHA	2.76	0.2081	0.8741
1UQX_A	emdecoy2311_2CHHA	2CHHA	2.92	0.7422	1.2755
1UQX_A	emdecoy2312_2CHHA	2CHHA	3.12	0.8490	1.3608
1UQX_A	emdecoy2313_2CHHA	2CHHA	2.25	-0.3260	0.5285
1UQX_A	emdecoy2314_2CHHA	2CHHA	2.83	0.7422	1.2755
1UQX_A	emdecoy2315_2CHHA	2CHHA	3.04	0.9558	1.4474
1UQX_A	emdecoy2316_2CHHA	2CHHA	2.90	0.9558	1.4474
1UQX_A	emdecoy2317_2CHHA	2CHHA	2.82	0.3149	0.9506
1UQX_A	emdecoy2318_2CHHA	2CHHA	2.90	0.4217	1.0291
1UQX_A	emdecoy2319_2CHHA	2CHHA	2.83	0.7422	1.2755
1UQX_A	emdecoy231_2CHHA	2CHHA	3.00	0.6354	1.1918
1UQX_A	emdecoy2320_2CHHA	2CHHA	2.59	1.9172	2.2704
1UQX_A	emdecoy2321_2CHHA	2CHHA	2.55	0.9558	1.4474
1UQX_A	emdecoy2322_2CHHA	2CHHA	2.76	1.1695	1.6241
1UQX_A	emdecoy2323_2CHHA	2CHHA	2.72	1.2763	1.7140
1UQX_A	emdecoy2324_2CHHA	2CHHA	2.72	1.0626	1.5352
1UQX_A	emdecoy2325_2CHHA	2CHHA	2.85	-0.0055	0.7279
1UQX_A	emdecoy2326_2CHHA	2CHHA	2.48	2.2376	2.5565
1UQX_A	emdecoy2327_2CHHA	2CHHA	3.05	1.1695	1.6241
1UQX_A	emdecoy2328_2CHHA	2CHHA	2.85	1.3831	1.8049
1UQX_A	emdecoy2329_2CHHA	2CHHA	2.81	0.3149	0.9506
1UQX_A	emdecoy232_2CHHA	2CHHA	2.01	-0.3260	0.5285
1UQX_A	emdecoy2330_2CHHA	2CHHA	2.79	0.3149	0.9506
1UQX_A	emdecoy2331_2CHHA	2CHHA	2.52	0.2081	0.8741
1UQX_A	emdecoy2332_2CHHA	2CHHA	2.87	1.5967	1.9890
1UQX_A	emdecoy2333_2CHHA	2CHHA	2.19	0.1013	0.7998
1UQX_A	emdecoy2334_2CHHA	2CHHA	3.05	1.3831	1.8049
1UQX_A	emdecoy2335_2CHHA	2CHHA	2.64	0.1013	0.7998
1UQX_A	emdecoy2336_2CHHA	2CHHA	2.95	0.6354	1.1918
1UQX_A	emdecoy2337_2CHHA	2CHHA	2.70	-0.5396	0.4111
1UQX_A	emdecoy2338_2CHHA	2CHHA	2.85	1.3831	1.8049
1UQX_A	emdecoy2339_2CHHA	2CHHA	2.82	1.1695	1.6241
1UQX_A	emdecoy233_2CHHA	2CHHA	2.48	0.2081	0.8741
1UQX_A	emdecoy2340_2CHHA	2CHHA	2.85	0.8490	1.3608
1UQX_A	emdecoy2341_2CHHA	2CHHA	2.81	0.7422	1.2755
1UQX_A	emdecoy2342_2CHHA	2CHHA	2.99	0.7422	1.2755
1UQX_A	emdecoy2343_2CHHA	2CHHA	2.67	0.6354	1.1918
1UQX_A	emdecoy2344_2CHHA	2CHHA	2.78	0.1013	0.7998
1UQX_A	emdecoy2345_2CHHA	2CHHA	3.12	0.4217	1.0291
1UQX_A	emdecoy2346_2CHHA	2CHHA	2.90	-0.2192	0.5921
1UQX_A	emdecoy2347_2CHHA	2CHHA	3.02	1.4899	1.8966
1UQX_A	emdecoy2348_2CHHA	2CHHA	2.85	0.7422	1.2755
1UQX_A	emdecoy2349_2CHHA	2CHHA	2.97	0.6354	1.1918
1UQX_A	emdecoy234_2CHHA	2CHHA	2.23	1.1695	1.6241
1UQX_A	emdecoy2350_2CHHA	2CHHA	2.58	0.3149	0.9506
1UQX_A	emdecoy2351_2CHHA	2CHHA	2.77	0.8490	1.3608
1UQX_A	emdecoy2352_2CHHA	2CHHA	3.01	1.0626	1.5352
1UQX_A	emdecoy2353_2CHHA	2CHHA	3.07	1.0626	1.5352
1UQX_A	emdecoy2354_2CHHA	2CHHA	3.02	1.2763	1.7140
1UQX_A	emdecoy2355_2CHHA	2CHHA	2.62	0.3149	0.9506
1UQX_A	emdecoy2356_2CHHA	2CHHA	2.97	0.4217	1.0291
1UQX_A	emdecoy2357_2CHHA	2CHHA	2.13	-0.3260	0.5285
1UQX_A	emdecoy2358_2CHHA	2CHHA	3.02	0.3149	0.9506
1UQX_A	emdecoy2359_2CHHA	2CHHA	3.29	-0.6464	0.3576
1UQX_A	emdecoy235_2CHHA	2CHHA	2.44	-0.5396	0.4111
1UQX_A	emdecoy2360_2CHHA	2CHHA	3.18	0.5285	1.1096
1UQX_A	emdecoy2361_2CHHA	2CHHA	2.15	-0.2192	0.5921
1UQX_A	emdecoy2362_2CHHA	2CHHA	2.90	0.6354	1.1918
1UQX_A	emdecoy2363_2CHHA	2CHHA	3.02	0.3149	0.9506
1UQX_A	emdecoy2364_2CHHA	2CHHA	2.15	-0.4328	0.4681
1UQX_A	emdecoy2365_2CHHA	2CHHA	2.20	-0.5396	0.4111
1UQX_A	emdecoy2366_2CHHA	2CHHA	2.68	-0.2192	0.5921
1UQX_A	emdecoy2367_2CHHA	2CHHA	2.91	1.9172	2.2704
1UQX_A	emdecoy2368_2CHHA	2CHHA	2.77	-0.8601	0.2619
1UQX_A	emdecoy2369_2CHHA	2CHHA	2.59	0.1013	0.7998
1UQX_A	emdecoy236_2CHHA	2CHHA	2.85	2.0240	2.3653
1UQX_A	emdecoy2370_2CHHA	2CHHA	2.56	-0.2192	0.5921
1UQX_A	emdecoy2371_2CHHA	2CHHA	2.14	-0.3260	0.5285
1UQX_A	emdecoy2372_2CHHA	2CHHA	2.54	2.2376	2.5565
1UQX_A	emdecoy2373_2CHHA	2CHHA	2.89	1.7035	2.0822
1UQX_A	emdecoy2374_2CHHA	2CHHA	2.52	-0.5396	0.4111
1UQX_A	emdecoy2375_2CHHA	2CHHA	2.20	-0.0055	0.7279
1UQX_A	emdecoy2376_2CHHA	2CHHA	3.27	-0.1124	0.6586
1UQX_A	emdecoy2377_2CHHA	2CHHA	2.91	-0.1124	0.6586
1UQX_A	emdecoy2378_2CHHA	2CHHA	2.46	0.9558	1.4474
1UQX_A	emdecoy2379_2CHHA	2CHHA	2.74	1.0626	1.5352
1UQX_A	emdecoy237_2CHHA	2CHHA	2.99	-0.2192	0.5921
1UQX_A	emdecoy2380_2CHHA	2CHHA	2.61	0.1013	0.7998
1UQX_A	emdecoy2381_2CHHA	2CHHA	2.69	0.1013	0.7998
1UQX_A	emdecoy2382_2CHHA	2CHHA	2.79	1.9172	2.2704
1UQX_A	emdecoy2383_2CHHA	2CHHA	2.83	0.1013	0.7998
1UQX_A	emdecoy2384_2CHHA	2CHHA	2.49	0.6354	1.1918
1UQX_A	emdecoy2385_2CHHA	2CHHA	2.87	1.5967	1.9890
1UQX_A	emdecoy2386_2CHHA	2CHHA	2.66	-0.6464	0.3576
1UQX_A	emdecoy2387_2CHHA	2CHHA	2.72	0.4217	1.0291
1UQX_A	emdecoy2388_2CHHA	2CHHA	3.00	0.6354	1.1918
1UQX_A	emdecoy2389_2CHHA	2CHHA	2.92	1.9172	2.2704
1UQX_A	emdecoy238_2CHHA	2CHHA	2.36	-0.7533	0.3078
1UQX_A	emdecoy2390_2CHHA	2CHHA	2.56	0.6354	1.1918
1UQX_A	emdecoy2391_2CHHA	2CHHA	2.70	0.7422	1.2755
1UQX_A	emdecoy2392_2CHHA	2CHHA	2.75	0.8490	1.3608
1UQX_A	emdecoy2393_2CHHA	2CHHA	2.89	0.5285	1.1096
1UQX_A	emdecoy2394_2CHHA	2CHHA	2.78	0.6354	1.1918
1UQX_A	emdecoy2395_2CHHA	2CHHA	2.98	1.4899	1.8966
1UQX_A	emdecoy2396_2CHHA	2CHHA	2.91	0.7422	1.2755
1UQX_A	emdecoy2397_2CHHA	2CHHA	2.92	0.6354	1.1918
1UQX_A	emdecoy2398_2CHHA	2CHHA	2.78	1.7035	2.0822
1UQX_A	emdecoy2399_2CHHA	2CHHA	2.69	-0.3260	0.5285
1UQX_A	emdecoy239_2CHHA	2CHHA	1.95	-0.3260	0.5285
1UQX_A	emdecoy23_2CHHA	2CHHA	2.65	0.9558	1.4474
1UQX_A	emdecoy2400_2CHHA	2CHHA	2.91	0.1013	0.7998
1UQX_A	emdecoy2401_2CHHA	2CHHA	3.06	1.0626	1.5352
1UQX_A	emdecoy2402_2CHHA	2CHHA	2.64	0.8490	1.3608
1UQX_A	emdecoy2403_2CHHA	2CHHA	3.02	0.3149	0.9506
1UQX_A	emdecoy2404_2CHHA	2CHHA	2.69	0.3149	0.9506
1UQX_A	emdecoy2405_2CHHA	2CHHA	2.69	0.5285	1.1096
1UQX_A	emdecoy2406_2CHHA	2CHHA	2.07	-0.2192	0.5921
1UQX_A	emdecoy2407_2CHHA	2CHHA	2.50	0.1013	0.7998
1UQX_A	emdecoy2408_2CHHA	2CHHA	2.92	1.5967	1.9890
1UQX_A	emdecoy2409_2CHHA	2CHHA	2.97	0.7422	1.2755
1UQX_A	emdecoy240_2CHHA	2CHHA	2.80	0.6354	1.1918
1UQX_A	emdecoy2410_2CHHA	2CHHA	2.88	1.4899	1.8966
1UQX_A	emdecoy2411_2CHHA	2CHHA	2.50	0.5285	1.1096
1UQX_A	emdecoy2412_2CHHA	2CHHA	2.56	-0.5396	0.4111
1UQX_A	emdecoy2413_2CHHA	2CHHA	2.66	0.3149	0.9506
1UQX_A	emdecoy2414_2CHHA	2CHHA	2.70	1.7035	2.0822
1UQX_A	emdecoy2415_2CHHA	2CHHA	2.70	1.8104	2.1760
1UQX_A	emdecoy2416_2CHHA	2CHHA	2.84	1.7035	2.0822
1UQX_A	emdecoy2417_2CHHA	2CHHA	2.58	0.4217	1.0291
1UQX_A	emdecoy2418_2CHHA	2CHHA	2.83	1.4899	1.8966
1UQX_A	emdecoy2419_2CHHA	2CHHA	2.17	-0.1124	0.6586
1UQX_A	emdecoy241_2CHHA	2CHHA	2.94	0.8490	1.3608
1UQX_A	emdecoy2420_2CHHA	2CHHA	3.13	1.0626	1.5352
1UQX_A	emdecoy2421_2CHHA	2CHHA	2.99	2.0240	2.3653
1UQX_A	emdecoy2422_2CHHA	2CHHA	2.60	-0.2192	0.5921
1UQX_A	emdecoy2423_2CHHA	2CHHA	2.85	0.7422	1.2755
1UQX_A	emdecoy2424_2CHHA	2CHHA	2.72	1.9172	2.2704
1UQX_A	emdecoy2425_2CHHA	2CHHA	2.80	0.6354	1.1918
1UQX_A	emdecoy2426_2CHHA	2CHHA	2.14	-0.2192	0.5921
1UQX_A	emdecoy2427_2CHHA	2CHHA	2.58	0.3149	0.9506
1UQX_A	emdecoy2428_2CHHA	2CHHA	2.28	-0.0055	0.7279
1UQX_A	emdecoy2429_2CHHA	2CHHA	2.82	0.6354	1.1918
1UQX_A	emdecoy242_2CHHA	2CHHA	2.59	2.0240	2.3653
1UQX_A	emdecoy2430_2CHHA	2CHHA	2.74	0.5285	1.1096
1UQX_A	emdecoy2431_2CHHA	2CHHA	2.73	1.8104	2.1760
1UQX_A	emdecoy2432_2CHHA	2CHHA	2.48	0.2081	0.8741
1UQX_A	emdecoy2433_2CHHA	2CHHA	2.63	0.4217	1.0291
1UQX_A	emdecoy2434_2CHHA	2CHHA	2.23	0.1013	0.7998
1UQX_A	emdecoy2435_2CHHA	2CHHA	2.94	-0.1124	0.6586
1UQX_A	emdecoy2436_2CHHA	2CHHA	2.55	0.7422	1.2755
1UQX_A	emdecoy2437_2CHHA	2CHHA	2.88	0.1013	0.7998
1UQX_A	emdecoy2438_2CHHA	2CHHA	2.25	0.3149	0.9506
1UQX_A	emdecoy2439_2CHHA	2CHHA	2.75	-0.1124	0.6586
1UQX_A	emdecoy243_2CHHA	2CHHA	2.23	-0.4328	0.4681
1UQX_A	emdecoy2440_2CHHA	2CHHA	2.76	1.5967	1.9890
1UQX_A	emdecoy2441_2CHHA	2CHHA	2.71	0.4217	1.0291
1UQX_A	emdecoy2442_2CHHA	2CHHA	2.54	1.3831	1.8049
1UQX_A	emdecoy2443_2CHHA	2CHHA	2.28	0.3149	0.9506
1UQX_A	emdecoy2444_2CHHA	2CHHA	2.78	1.4899	1.8966
1UQX_A	emdecoy2445_2CHHA	2CHHA	2.65	0.6354	1.1918
1UQX_A	emdecoy2446_2CHHA	2CHHA	2.97	1.3831	1.8049
1UQX_A	emdecoy2447_2CHHA	2CHHA	2.35	0.4217	1.0291
1UQX_A	emdecoy2448_2CHHA	2CHHA	2.65	0.8490	1.3608
1UQX_A	emdecoy2449_2CHHA	2CHHA	2.34	0.6354	1.1918
1UQX_A	emdecoy244_2CHHA	2CHHA	1.81	-0.4328	0.4681
1UQX_A	emdecoy2450_2CHHA	2CHHA	3.10	1.0626	1.5352
1UQX_A	emdecoy2451_2CHHA	2CHHA	3.13	0.5285	1.1096
1UQX_A	emdecoy2452_2CHHA	2CHHA	3.00	0.4217	1.0291
1UQX_A	emdecoy2453_2CHHA	2CHHA	2.64	0.7422	1.2755
1UQX_A	emdecoy2454_2CHHA	2CHHA	3.07	0.4217	1.0291
1UQX_A	emdecoy2455_2CHHA	2CHHA	2.96	0.6354	1.1918
1UQX_A	emdecoy2456_2CHHA	2CHHA	3.09	0.6354	1.1918
1UQX_A	emdecoy2457_2CHHA	2CHHA	2.97	1.0626	1.5352
1UQX_A	emdecoy2458_2CHHA	2CHHA	2.88	0.6354	1.1918
1UQX_A	emdecoy2459_2CHHA	2CHHA	2.76	1.7035	2.0822
1UQX_A	emdecoy245_2CHHA	2CHHA	2.59	-0.2192	0.5921
1UQX_A	emdecoy2460_2CHHA	2CHHA	3.11	-0.3260	0.5285
1UQX_A	emdecoy2461_2CHHA	2CHHA	2.76	1.7035	2.0822
1UQX_A	emdecoy2462_2CHHA	2CHHA	2.69	2.0240	2.3653
1UQX_A	emdecoy2463_2CHHA	2CHHA	2.68	1.8104	2.1760
1UQX_A	emdecoy2464_2CHHA	2CHHA	3.01	0.2081	0.8741
1UQX_A	emdecoy2465_2CHHA	2CHHA	2.88	-0.6464	0.3576
1UQX_A	emdecoy2466_2CHHA	2CHHA	2.91	0.7422	1.2755
1UQX_A	emdecoy2467_2CHHA	2CHHA	2.08	-0.5396	0.4111
1UQX_A	emdecoy2468_2CHHA	2CHHA	2.25	-0.4328	0.4681
1UQX_A	emdecoy2469_2CHHA	2CHHA	2.82	1.9172	2.2704
1UQX_A	emdecoy246_2CHHA	2CHHA	3.13	1.1695	1.6241
1UQX_A	emdecoy2470_2CHHA	2CHHA	2.52	1.7035	2.0822
1UQX_A	emdecoy2471_2CHHA	2CHHA	2.65	0.6354	1.1918
1UQX_A	emdecoy2472_2CHHA	2CHHA	2.76	0.4217	1.0291
1UQX_A	emdecoy2473_2CHHA	2CHHA	2.82	-0.1124	0.6586
1UQX_A	emdecoy2474_2CHHA	2CHHA	2.18	-0.2192	0.5921
1UQX_A	emdecoy2475_2CHHA	2CHHA	2.69	-0.0055	0.7279
1UQX_A	emdecoy2476_2CHHA	2CHHA	2.27	-0.0055	0.7279
1UQX_A	emdecoy2477_2CHHA	2CHHA	2.39	1.2763	1.7140
1UQX_A	emdecoy2478_2CHHA	2CHHA	2.84	0.5285	1.1096
1UQX_A	emdecoy2479_2CHHA	2CHHA	2.76	-0.0055	0.7279
1UQX_A	emdecoy247_2CHHA	2CHHA	2.62	-0.6464	0.3576
1UQX_A	emdecoy2480_2CHHA	2CHHA	2.85	1.3831	1.8049
1UQX_A	emdecoy2481_2CHHA	2CHHA	2.26	0.7422	1.2755
1UQX_A	emdecoy2482_2CHHA	2CHHA	2.86	0.1013	0.7998
1UQX_A	emdecoy2483_2CHHA	2CHHA	2.64	1.8104	2.1760
1UQX_A	emdecoy2484_2CHHA	2CHHA	2.58	1.3831	1.8049
1UQX_A	emdecoy2485_2CHHA	2CHHA	2.81	0.6354	1.1918
1UQX_A	emdecoy2486_2CHHA	2CHHA	2.18	0.2081	0.8741
1UQX_A	emdecoy2487_2CHHA	2CHHA	2.66	0.7422	1.2755
1UQX_A	emdecoy2488_2CHHA	2CHHA	2.61	0.4217	1.0291
1UQX_A	emdecoy2489_2CHHA	2CHHA	2.82	0.2081	0.8741
1UQX_A	emdecoy248_2CHHA	2CHHA	1.97	-0.6464	0.3576
1UQX_A	emdecoy2490_2CHHA	2CHHA	2.74	0.2081	0.8741
1UQX_A	emdecoy2491_2CHHA	2CHHA	2.70	1.4899	1.8966
1UQX_A	emdecoy2492_2CHHA	2CHHA	2.24	0.3149	0.9506
1UQX_A	emdecoy2493_2CHHA	2CHHA	2.60	1.5967	1.9890
1UQX_A	emdecoy2494_2CHHA	2CHHA	2.81	0.1013	0.7998
1UQX_A	emdecoy2495_2CHHA	2CHHA	2.79	0.6354	1.1918
1UQX_A	emdecoy2496_2CHHA	2CHHA	2.18	0.4217	1.0291
1UQX_A	emdecoy2497_2CHHA	2CHHA	2.68	0.7422	1.2755
1UQX_A	emdecoy2498_2CHHA	2CHHA	2.40	0.6354	1.1918
1UQX_A	emdecoy2499_2CHHA	2CHHA	2.74	1.4899	1.8966
1UQX_A	emdecoy249_2CHHA	2CHHA	3.04	0.3149	0.9506
1UQX_A	emdecoy24_2CHHA	2CHHA	2.73	1.0626	1.5352
1UQX_A	emdecoy2500_2CHHA	2CHHA	2.56	-0.7533	0.3078
1UQX_A	emdecoy2501_2CHHA	2CHHA	2.77	-0.4328	0.4681
1UQX_A	emdecoy2502_2CHHA	2CHHA	3.32	0.7422	1.2755
1UQX_A	emdecoy2503_2CHHA	2CHHA	1.94	-0.6464	0.3576
1UQX_A	emdecoy2504_2CHHA	2CHHA	3.02	0.1013	0.7998
1UQX_A	emdecoy2505_2CHHA	2CHHA	2.35	-0.2192	0.5921
1UQX_A	emdecoy2506_2CHHA	2CHHA	2.92	0.5285	1.1096
1UQX_A	emdecoy2507_2CHHA	2CHHA	2.88	0.9558	1.4474
1UQX_A	emdecoy2508_2CHHA	2CHHA	2.43	-0.0055	0.7279
1UQX_A	emdecoy2509_2CHHA	2CHHA	2.78	0.6354	1.1918
1UQX_A	emdecoy250_2CHHA	2CHHA	2.19	-0.3260	0.5285
1UQX_A	emdecoy2510_2CHHA	2CHHA	2.14	-0.5396	0.4111
1UQX_A	emdecoy2511_2CHHA	2CHHA	2.32	-0.0055	0.7279
1UQX_A	emdecoy2512_2CHHA	2CHHA	2.96	2.1308	2.4607
1UQX_A	emdecoy2513_2CHHA	2CHHA	2.27	-0.6464	0.3576
1UQX_A	emdecoy2514_2CHHA	2CHHA	2.79	-0.0055	0.7279
1UQX_A	emdecoy2515_2CHHA	2CHHA	2.47	-0.1124	0.6586
1UQX_A	emdecoy2516_2CHHA	2CHHA	2.77	1.1695	1.6241
1UQX_A	emdecoy2517_2CHHA	2CHHA	2.95	-0.3260	0.5285
1UQX_A	emdecoy2518_2CHHA	2CHHA	2.90	0.8490	1.3608
1UQX_A	emdecoy2519_2CHHA	2CHHA	3.07	1.0626	1.5352
1UQX_A	emdecoy251_2CHHA	2CHHA	2.58	0.1013	0.7998
1UQX_A	emdecoy2520_2CHHA	2CHHA	2.19	-0.6464	0.3576
1UQX_A	emdecoy2521_2CHHA	2CHHA	2.67	0.3149	0.9506
1UQX_A	emdecoy2522_2CHHA	2CHHA	2.93	-1.0737	0.1820
1UQX_A	emdecoy2523_2CHHA	2CHHA	2.67	1.3831	1.8049
1UQX_A	emdecoy2524_2CHHA	2CHHA	2.66	0.6354	1.1918
1UQX_A	emdecoy2525_2CHHA	2CHHA	2.84	0.1013	0.7998
1UQX_A	emdecoy2526_2CHHA	2CHHA	2.57	0.9558	1.4474
1UQX_A	emdecoy2527_2CHHA	2CHHA	2.90	0.6354	1.1918
1UQX_A	emdecoy2528_2CHHA	2CHHA	2.94	0.6354	1.1918
1UQX_A	emdecoy2529_2CHHA	2CHHA	3.06	-0.1124	0.6586
1UQX_A	emdecoy252_2CHHA	2CHHA	2.51	-0.3260	0.5285
1UQX_A	emdecoy2530_2CHHA	2CHHA	2.74	-0.2192	0.5921
1UQX_A	emdecoy2531_2CHHA	2CHHA	2.86	0.3149	0.9506
1UQX_A	emdecoy2532_2CHHA	2CHHA	2.37	-0.7533	0.3078
1UQX_A	emdecoy2533_2CHHA	2CHHA	2.72	-0.6464	0.3576
1UQX_A	emdecoy2534_2CHHA	2CHHA	3.22	-0.9669	0.2199
1UQX_A	emdecoy2535_2CHHA	2CHHA	1.95	-0.9669	0.2199
1UQX_A	emdecoy2536_2CHHA	2CHHA	2.98	0.6354	1.1918
1UQX_A	emdecoy2537_2CHHA	2CHHA	2.65	0.5285	1.1096
1UQX_A	emdecoy2538_2CHHA	2CHHA	2.95	0.1013	0.7998
1UQX_A	emdecoy2539_2CHHA	2CHHA	2.91	0.7422	1.2755
1UQX_A	emdecoy253_2CHHA	2CHHA	2.57	0.4217	1.0291
1UQX_A	emdecoy2540_2CHHA	2CHHA	2.53	-0.5396	0.4111
1UQX_A	emdecoy2541_2CHHA	2CHHA	3.20	0.3149	0.9506
1UQX_A	emdecoy2542_2CHHA	2CHHA	2.91	0.3149	0.9506
1UQX_A	emdecoy2543_2CHHA	2CHHA	2.34	-0.1124	0.6586
1UQX_A	emdecoy2544_2CHHA	2CHHA	2.76	0.3149	0.9506
1UQX_A	emdecoy2545_2CHHA	2CHHA	2.39	-1.5010	0.0714
1UQX_A	emdecoy2546_2CHHA	2CHHA	2.69	0.2081	0.8741
1UQX_A	emdecoy2547_2CHHA	2CHHA	2.61	-0.1124	0.6586
1UQX_A	emdecoy2548_2CHHA	2CHHA	2.62	-0.2192	0.5921
1UQX_A	emdecoy2549_2CHHA	2CHHA	2.85	0.5285	1.1096
1UQX_A	emdecoy254_2CHHA	2CHHA	2.71	0.1013	0.7998
1UQX_A	emdecoy2550_2CHHA	2CHHA	2.89	-0.7533	0.3078
1UQX_A	emdecoy2551_2CHHA	2CHHA	2.24	-0.7533	0.3078
1UQX_A	emdecoy2552_2CHHA	2CHHA	2.65	1.1695	1.6241
1UQX_A	emdecoy2553_2CHHA	2CHHA	2.75	0.4217	1.0291
1UQX_A	emdecoy2554_2CHHA	2CHHA	2.74	0.4217	1.0291
1UQX_A	emdecoy2555_2CHHA	2CHHA	2.35	-0.5396	0.4111
1UQX_A	emdecoy2556_2CHHA	2CHHA	2.66	0.4217	1.0291
1UQX_A	emdecoy2557_2CHHA	2CHHA	2.71	0.7422	1.2755
1UQX_A	emdecoy2558_2CHHA	2CHHA	2.83	0.5285	1.1096
1UQX_A	emdecoy2559_2CHHA	2CHHA	2.30	-0.4328	0.4681
1UQX_A	emdecoy255_2CHHA	2CHHA	2.74	0.4217	1.0291
1UQX_A	emdecoy2560_2CHHA	2CHHA	2.54	-0.5396	0.4111
1UQX_A	emdecoy2561_2CHHA	2CHHA	2.87	1.9172	2.2704
1UQX_A	emdecoy2562_2CHHA	2CHHA	2.60	1.1695	1.6241
1UQX_A	emdecoy2563_2CHHA	2CHHA	2.37	-0.2192	0.5921
1UQX_A	emdecoy2564_2CHHA	2CHHA	2.89	2.3444	2.6528
1UQX_A	emdecoy2565_2CHHA	2CHHA	2.85	2.0240	2.3653
1UQX_A	emdecoy2566_2CHHA	2CHHA	2.66	-0.4328	0.4681
1UQX_A	emdecoy2567_2CHHA	2CHHA	2.63	-0.6464	0.3576
1UQX_A	emdecoy2568_2CHHA	2CHHA	2.48	-0.8601	0.2619
1UQX_A	emdecoy2569_2CHHA	2CHHA	2.25	-0.3260	0.5285
1UQX_A	emdecoy256_2CHHA	2CHHA	2.62	0.4217	1.0291
1UQX_A	emdecoy2570_2CHHA	2CHHA	2.59	0.4217	1.0291
1UQX_A	emdecoy2571_2CHHA	2CHHA	2.79	-0.6464	0.3576
1UQX_A	emdecoy2572_2CHHA	2CHHA	2.97	1.1695	1.6241
1UQX_A	emdecoy2573_2CHHA	2CHHA	2.35	-0.7533	0.3078
1UQX_A	emdecoy2574_2CHHA	2CHHA	2.84	-0.3260	0.5285
1UQX_A	emdecoy2575_2CHHA	2CHHA	3.17	1.3831	1.8049
1UQX_A	emdecoy2576_2CHHA	2CHHA	2.86	0.6354	1.1918
1UQX_A	emdecoy2577_2CHHA	2CHHA	2.63	0.6354	1.1918
1UQX_A	emdecoy2578_2CHHA	2CHHA	2.83	0.6354	1.1918
1UQX_A	emdecoy2579_2CHHA	2CHHA	2.19	-0.6464	0.3576
1UQX_A	emdecoy257_2CHHA	2CHHA	2.59	-0.0055	0.7279
1UQX_A	emdecoy2580_2CHHA	2CHHA	2.22	-0.5396	0.4111
1UQX_A	emdecoy2581_2CHHA	2CHHA	1.99	-0.9669	0.2199
1UQX_A	emdecoy2582_2CHHA	2CHHA	2.00	-0.6464	0.3576
1UQX_A	emdecoy2583_2CHHA	2CHHA	2.70	-0.6464	0.3576
1UQX_A	emdecoy2584_2CHHA	2CHHA	2.03	-0.9669	0.2199
1UQX_A	emdecoy2585_2CHHA	2CHHA	2.87	-0.7533	0.3078
1UQX_A	emdecoy2586_2CHHA	2CHHA	2.89	-0.6464	0.3576
1UQX_A	emdecoy2587_2CHHA	2CHHA	2.59	1.1695	1.6241
1UQX_A	emdecoy2588_2CHHA	2CHHA	3.12	0.3149	0.9506
1UQX_A	emdecoy2589_2CHHA	2CHHA	2.97	0.3149	0.9506
1UQX_A	emdecoy258_2CHHA	2CHHA	2.83	-0.1124	0.6586
1UQX_A	emdecoy2590_2CHHA	2CHHA	2.57	0.8490	1.3608
1UQX_A	emdecoy2591_2CHHA	2CHHA	2.73	0.2081	0.8741
1UQX_A	emdecoy2592_2CHHA	2CHHA	2.18	-0.1124	0.6586
1UQX_A	emdecoy2593_2CHHA	2CHHA	3.25	0.3149	0.9506
1UQX_A	emdecoy2594_2CHHA	2CHHA	2.54	-0.6464	0.3576
1UQX_A	emdecoy2595_2CHHA	2CHHA	2.89	0.4217	1.0291
1UQX_A	emdecoy2596_2CHHA	2CHHA	2.96	0.2081	0.8741
1UQX_A	emdecoy2597_2CHHA	2CHHA	2.93	0.5285	1.1096
1UQX_A	emdecoy2598_2CHHA	2CHHA	2.95	-0.2192	0.5921
1UQX_A	emdecoy2599_2CHHA	2CHHA	2.22	-1.0737	0.1820
1UQX_A	emdecoy259_2CHHA	2CHHA	2.54	-0.3260	0.5285
1UQX_A	emdecoy25_2CHHA	2CHHA	2.94	1.3831	1.8049
1UQX_A	emdecoy2600_2CHHA	2CHHA	2.77	2.1308	2.4607
1UQX_A	emdecoy2601_2CHHA	2CHHA	2.93	0.8490	1.3608
1UQX_A	emdecoy2602_2CHHA	2CHHA	2.25	-0.4328	0.4681
1UQX_A	emdecoy2603_2CHHA	2CHHA	3.31	2.0240	2.3653
1UQX_A	emdecoy2604_2CHHA	2CHHA	2.68	1.9172	2.2704
1UQX_A	emdecoy2605_2CHHA	2CHHA	3.22	-1.2874	0.1187
1UQX_A	emdecoy2606_2CHHA	2CHHA	2.37	-0.3260	0.5285
1UQX_A	emdecoy2607_2CHHA	2CHHA	2.55	-1.2874	0.1187
1UQX_A	emdecoy2608_2CHHA	2CHHA	2.67	-1.6078	0.0534
1UQX_A	emdecoy2609_2CHHA	2CHHA	2.76	-0.4328	0.4681
1UQX_A	emdecoy260_2CHHA	2CHHA	2.97	0.2081	0.8741
1UQX_A	emdecoy2610_2CHHA	2CHHA	2.21	-1.6078	0.0534
1UQX_A	emdecoy2611_2CHHA	2CHHA	3.03	1.0626	1.5352
1UQX_A	emdecoy2612_2CHHA	2CHHA	2.79	0.7422	1.2755
1UQX_A	emdecoy2613_2CHHA	2CHHA	2.24	1.1695	1.6241
1UQX_A	emdecoy2614_2CHHA	2CHHA	2.48	-1.0737	0.1820
1UQX_A	emdecoy2615_2CHHA	2CHHA	2.36	-0.5396	0.4111
1UQX_A	emdecoy2616_2CHHA	2CHHA	2.58	2.2376	2.5565
1UQX_A	emdecoy2617_2CHHA	2CHHA	2.94	2.3444	2.6528
1UQX_A	emdecoy2618_2CHHA	2CHHA	2.53	2.8785	3.1386
1UQX_A	emdecoy2619_2CHHA	2CHHA	2.93	1.3831	1.8049
1UQX_A	emdecoy261_2CHHA	2CHHA	2.86	-0.4328	0.4681
1UQX_A	emdecoy2620_2CHHA	2CHHA	2.97	1.0626	1.5352
1UQX_A	emdecoy2621_2CHHA	2CHHA	2.51	1.4899	1.8966
1UQX_A	emdecoy2622_2CHHA	2CHHA	2.55	0.3149	0.9506
1UQX_A	emdecoy2623_2CHHA	2CHHA	2.89	1.5967	1.9890
1UQX_A	emdecoy2624_2CHHA	2CHHA	2.98	1.7035	2.0822
1UQX_A	emdecoy2625_2CHHA	2CHHA	3.05	0.4217	1.0291
1UQX_A	emdecoy2626_2CHHA	2CHHA	2.28	-0.5396	0.4111
1UQX_A	emdecoy2627_2CHHA	2CHHA	2.69	1.7035	2.0822
1UQX_A	emdecoy2628_2CHHA	2CHHA	2.67	-0.6464	0.3576
1UQX_A	emdecoy2629_2CHHA	2CHHA	2.30	-0.0055	0.7279
1UQX_A	emdecoy262_2CHHA	2CHHA	2.50	0.7422	1.2755
1UQX_A	emdecoy2630_2CHHA	2CHHA	3.00	0.5285	1.1096
1UQX_A	emdecoy2631_2CHHA	2CHHA	2.76	0.5285	1.1096
1UQX_A	emdecoy2632_2CHHA	2CHHA	3.18	0.2081	0.8741
1UQX_A	emdecoy2633_2CHHA	2CHHA	2.30	-0.1124	0.6586
1UQX_A	emdecoy2634_2CHHA	2CHHA	2.20	-0.0055	0.7279
1UQX_A	emdecoy2635_2CHHA	2CHHA	2.56	0.3149	0.9506
1UQX_A	emdecoy2636_2CHHA	2CHHA	2.61	0.7422	1.2755
1UQX_A	emdecoy2637_2CHHA	2CHHA	2.92	0.3149	0.9506
1UQX_A	emdecoy2638_2CHHA	2CHHA	2.67	0.6354	1.1918
1UQX_A	emdecoy2639_2CHHA	2CHHA	2.67	0.2081	0.8741
1UQX_A	emdecoy263_2CHHA	2CHHA	2.86	0.5285	1.1096
1UQX_A	emdecoy2640_2CHHA	2CHHA	2.97	1.7035	2.0822
1UQX_A	emdecoy2641_2CHHA	2CHHA	2.61	0.1013	0.7998
1UQX_A	emdecoy2642_2CHHA	2CHHA	2.58	0.3149	0.9506
1UQX_A	emdecoy2643_2CHHA	2CHHA	2.43	-0.8601	0.2619
1UQX_A	emdecoy2644_2CHHA	2CHHA	2.18	-0.0055	0.7279
1UQX_A	emdecoy2645_2CHHA	2CHHA	2.61	2.1308	2.4607
1UQX_A	emdecoy2646_2CHHA	2CHHA	2.67	0.2081	0.8741
1UQX_A	emdecoy2647_2CHHA	2CHHA	3.00	1.2763	1.7140
1UQX_A	emdecoy2648_2CHHA	2CHHA	2.63	-0.4328	0.4681
1UQX_A	emdecoy2649_2CHHA	2CHHA	2.38	-0.6464	0.3576
1UQX_A	emdecoy264_2CHHA	2CHHA	2.74	-0.8601	0.2619
1UQX_A	emdecoy2650_2CHHA	2CHHA	3.05	1.2763	1.7140
1UQX_A	emdecoy2651_2CHHA	2CHHA	2.71	1.8104	2.1760
1UQX_A	emdecoy2652_2CHHA	2CHHA	2.27	-1.3942	0.0931
1UQX_A	emdecoy2653_2CHHA	2CHHA	2.39	0.7422	1.2755
1UQX_A	emdecoy2654_2CHHA	2CHHA	2.86	1.5967	1.9890
1UQX_A	emdecoy2655_2CHHA	2CHHA	3.25	0.2081	0.8741
1UQX_A	emdecoy2656_2CHHA	2CHHA	2.91	-1.2874	0.1187
1UQX_A	emdecoy2657_2CHHA	2CHHA	2.28	-0.7533	0.3078
1UQX_A	emdecoy2658_2CHHA	2CHHA	2.06	-0.5396	0.4111
1UQX_A	emdecoy2659_2CHHA	2CHHA	2.55	-1.0737	0.1820
1UQX_A	emdecoy265_2CHHA	2CHHA	2.82	-0.2192	0.5921
1UQX_A	emdecoy2660_2CHHA	2CHHA	2.97	0.1013	0.7998
1UQX_A	emdecoy2661_2CHHA	2CHHA	2.88	1.0626	1.5352
1UQX_A	emdecoy2662_2CHHA	2CHHA	2.98	1.7035	2.0822
1UQX_A	emdecoy2663_2CHHA	2CHHA	2.60	-0.4328	0.4681
1UQX_A	emdecoy2664_2CHHA	2CHHA	2.08	-0.3260	0.5285
1UQX_A	emdecoy2665_2CHHA	2CHHA	2.26	-1.1805	0.1483
1UQX_A	emdecoy2666_2CHHA	2CHHA	2.41	-0.4328	0.4681
1UQX_A	emdecoy2667_2CHHA	2CHHA	2.82	-0.9669	0.2199
1UQX_A	emdecoy2668_2CHHA	2CHHA	2.96	0.2081	0.8741
1UQX_A	emdecoy2669_2CHHA	2CHHA	2.59	0.3149	0.9506
1UQX_A	emdecoy266_2CHHA	2CHHA	3.19	0.2081	0.8741
1UQX_A	emdecoy2670_2CHHA	2CHHA	2.68	1.1695	1.6241
1UQX_A	emdecoy2671_2CHHA	2CHHA	3.06	1.2763	1.7140
1UQX_A	emdecoy2672_2CHHA	2CHHA	3.02	1.5967	1.9890
1UQX_A	emdecoy2673_2CHHA	2CHHA	2.46	0.7422	1.2755
1UQX_A	emdecoy2674_2CHHA	2CHHA	2.80	1.4899	1.8966
1UQX_A	emdecoy2675_2CHHA	2CHHA	2.69	-0.5396	0.4111
1UQX_A	emdecoy2676_2CHHA	2CHHA	3.01	1.5967	1.9890
1UQX_A	emdecoy2677_2CHHA	2CHHA	2.67	-0.5396	0.4111
1UQX_A	emdecoy2678_2CHHA	2CHHA	2.85	1.8104	2.1760
1UQX_A	emdecoy2679_2CHHA	2CHHA	2.56	0.7422	1.2755
1UQX_A	emdecoy267_2CHHA	2CHHA	2.92	0.2081	0.8741
1UQX_A	emdecoy2680_2CHHA	2CHHA	2.42	-0.1124	0.6586
1UQX_A	emdecoy2681_2CHHA	2CHHA	2.64	2.0240	2.3653
1UQX_A	emdecoy2682_2CHHA	2CHHA	2.11	-0.1124	0.6586
1UQX_A	emdecoy2683_2CHHA	2CHHA	2.75	1.7035	2.0822
1UQX_A	emdecoy2684_2CHHA	2CHHA	2.76	0.4217	1.0291
1UQX_A	emdecoy2685_2CHHA	2CHHA	2.20	0.2081	0.8741
1UQX_A	emdecoy2686_2CHHA	2CHHA	2.94	0.7422	1.2755
1UQX_A	emdecoy2687_2CHHA	2CHHA	2.76	-0.2192	0.5921
1UQX_A	emdecoy2688_2CHHA	2CHHA	2.73	1.7035	2.0822
1UQX_A	emdecoy2689_2CHHA	2CHHA	2.78	-0.3260	0.5285
1UQX_A	emdecoy268_2CHHA	2CHHA	2.00	-0.3260	0.5285
1UQX_A	emdecoy2690_2CHHA	2CHHA	2.68	0.3149	0.9506
1UQX_A	emdecoy2691_2CHHA	2CHHA	2.85	0.3149	0.9506
1UQX_A	emdecoy2692_2CHHA	2CHHA	2.60	-0.6464	0.3576
1UQX_A	emdecoy2693_2CHHA	2CHHA	3.08	0.8490	1.3608
1UQX_A	emdecoy2694_2CHHA	2CHHA	2.92	0.8490	1.3608
1UQX_A	emdecoy2695_2CHHA	2CHHA	2.58	-0.0055	0.7279
1UQX_A	emdecoy2696_2CHHA	2CHHA	2.43	0.4217	1.0291
1UQX_A	emdecoy2697_2CHHA	2CHHA	2.65	0.2081	0.8741
1UQX_A	emdecoy2698_2CHHA	2CHHA	2.90	1.5967	1.9890
1UQX_A	emdecoy2699_2CHHA	2CHHA	2.20	-0.0055	0.7279
1UQX_A	emdecoy269_2CHHA	2CHHA	2.96	1.5967	1.9890
1UQX_A	emdecoy26_2CHHA	2CHHA	2.73	1.4899	1.8966
1UQX_A	emdecoy2700_2CHHA	2CHHA	2.15	0.1013	0.7998
1UQX_A	emdecoy2701_2CHHA	2CHHA	2.89	-1.7146	0.0388
1UQX_A	emdecoy2702_2CHHA	2CHHA	3.18	1.9172	2.2704
1UQX_A	emdecoy2703_2CHHA	2CHHA	2.66	1.4899	1.8966
1UQX_A	emdecoy2704_2CHHA	2CHHA	2.91	1.3831	1.8049
1UQX_A	emdecoy2705_2CHHA	2CHHA	2.83	2.2376	2.5565
1UQX_A	emdecoy2706_2CHHA	2CHHA	3.28	1.3831	1.8049
1UQX_A	emdecoy2707_2CHHA	2CHHA	3.17	1.7035	2.0822
1UQX_A	emdecoy2708_2CHHA	2CHHA	2.74	1.9172	2.2704
1UQX_A	emdecoy2709_2CHHA	2CHHA	2.37	0.1013	0.7998
1UQX_A	emdecoy270_2CHHA	2CHHA	2.22	0.1013	0.7998
1UQX_A	emdecoy2710_2CHHA	2CHHA	2.89	1.8104	2.1760
1UQX_A	emdecoy2711_2CHHA	2CHHA	2.19	-1.5010	0.0714
1UQX_A	emdecoy2712_2CHHA	2CHHA	2.54	-0.2192	0.5921
1UQX_A	emdecoy2713_2CHHA	2CHHA	2.38	1.5967	1.9890
1UQX_A	emdecoy2714_2CHHA	2CHHA	2.75	1.7035	2.0822
1UQX_A	emdecoy2715_2CHHA	2CHHA	2.64	-0.2192	0.5921
1UQX_A	emdecoy2716_2CHHA	2CHHA	2.43	-0.9669	0.2199
1UQX_A	emdecoy2717_2CHHA	2CHHA	2.72	0.1013	0.7998
1UQX_A	emdecoy2718_2CHHA	2CHHA	2.61	-1.0737	0.1820
1UQX_A	emdecoy2719_2CHHA	2CHHA	2.48	-1.0737	0.1820
1UQX_A	emdecoy271_2CHHA	2CHHA	1.68	-0.3260	0.5285
1UQX_A	emdecoy2720_2CHHA	2CHHA	2.63	1.2763	1.7140
1UQX_A	emdecoy2721_2CHHA	2CHHA	2.68	-0.5396	0.4111
1UQX_A	emdecoy2722_2CHHA	2CHHA	2.70	1.5967	1.9890
1UQX_A	emdecoy2723_2CHHA	2CHHA	2.85	1.3831	1.8049
1UQX_A	emdecoy2724_2CHHA	2CHHA	2.54	1.8104	2.1760
1UQX_A	emdecoy2725_2CHHA	2CHHA	2.90	1.8104	2.1760
1UQX_A	emdecoy2726_2CHHA	2CHHA	2.42	-0.3260	0.5285
1UQX_A	emdecoy2727_2CHHA	2CHHA	2.77	1.5967	1.9890
1UQX_A	emdecoy2728_2CHHA	2CHHA	2.56	0.3149	0.9506
1UQX_A	emdecoy2729_2CHHA	2CHHA	2.57	1.8104	2.1760
1UQX_A	emdecoy272_2CHHA	2CHHA	1.79	-0.3260	0.5285
1UQX_A	emdecoy2730_2CHHA	2CHHA	2.93	1.8104	2.1760
1UQX_A	emdecoy2731_2CHHA	2CHHA	2.19	-0.0055	0.7279
1UQX_A	emdecoy2732_2CHHA	2CHHA	2.65	1.3831	1.8049
1UQX_A	emdecoy2733_2CHHA	2CHHA	2.84	0.2081	0.8741
1UQX_A	emdecoy2734_2CHHA	2CHHA	2.51	1.7035	2.0822
1UQX_A	emdecoy2735_2CHHA	2CHHA	2.65	0.7422	1.2755
1UQX_A	emdecoy2736_2CHHA	2CHHA	2.14	-0.1124	0.6586
1UQX_A	emdecoy2737_2CHHA	2CHHA	2.13	-0.1124	0.6586
1UQX_A	emdecoy2738_2CHHA	2CHHA	2.58	-0.2192	0.5921
1UQX_A	emdecoy2739_2CHHA	2CHHA	2.64	0.1013	0.7998
1UQX_A	emdecoy273_2CHHA	2CHHA	2.90	1.1695	1.6241
1UQX_A	emdecoy2740_2CHHA	2CHHA	2.74	0.9558	1.4474
1UQX_A	emdecoy2741_2CHHA	2CHHA	2.92	2.0240	2.3653
1UQX_A	emdecoy2742_2CHHA	2CHHA	1.58	-0.5396	0.4111
1UQX_A	emdecoy2743_2CHHA	2CHHA	2.94	0.8490	1.3608
1UQX_A	emdecoy2744_2CHHA	2CHHA	2.61	0.4217	1.0291
1UQX_A	emdecoy2745_2CHHA	2CHHA	2.65	1.2763	1.7140
1UQX_A	emdecoy2746_2CHHA	2CHHA	3.07	2.1308	2.4607
1UQX_A	emdecoy2747_2CHHA	2CHHA	3.00	2.1308	2.4607
1UQX_A	emdecoy2748_2CHHA	2CHHA	2.36	-0.1124	0.6586
1UQX_A	emdecoy2749_2CHHA	2CHHA	2.98	0.9558	1.4474
1UQX_A	emdecoy274_2CHHA	2CHHA	2.33	-0.1124	0.6586
1UQX_A	emdecoy2750_2CHHA	2CHHA	2.14	-1.7146	0.0388
1UQX_A	emdecoy2751_2CHHA	2CHHA	2.72	1.1695	1.6241
1UQX_A	emdecoy2752_2CHHA	2CHHA	2.70	0.7422	1.2755
1UQX_A	emdecoy2753_2CHHA	2CHHA	2.77	-0.3260	0.5285
1UQX_A	emdecoy2754_2CHHA	2CHHA	2.52	-1.2874	0.1187
1UQX_A	emdecoy2755_2CHHA	2CHHA	2.58	0.5285	1.1096
1UQX_A	emdecoy2756_2CHHA	2CHHA	2.98	1.7035	2.0822
1UQX_A	emdecoy2757_2CHHA	2CHHA	2.82	1.2763	1.7140
1UQX_A	emdecoy2758_2CHHA	2CHHA	2.58	-0.0055	0.7279
1UQX_A	emdecoy2759_2CHHA	2CHHA	2.84	2.0240	2.3653
1UQX_A	emdecoy275_2CHHA	2CHHA	2.77	1.2763	1.7140
1UQX_A	emdecoy2760_2CHHA	2CHHA	2.93	-0.5396	0.4111
1UQX_A	emdecoy2761_2CHHA	2CHHA	2.93	-0.6464	0.3576
1UQX_A	emdecoy2762_2CHHA	2CHHA	2.13	-1.7146	0.0388
1UQX_A	emdecoy2763_2CHHA	2CHHA	2.42	-0.9669	0.2199
1UQX_A	emdecoy2764_2CHHA	2CHHA	2.64	0.3149	0.9506
1UQX_A	emdecoy2765_2CHHA	2CHHA	3.12	1.9172	2.2704
1UQX_A	emdecoy2766_2CHHA	2CHHA	2.92	1.8104	2.1760
1UQX_A	emdecoy2767_2CHHA	2CHHA	2.52	2.0240	2.3653
1UQX_A	emdecoy2768_2CHHA	2CHHA	2.70	2.1308	2.4607
1UQX_A	emdecoy2769_2CHHA	2CHHA	2.85	1.3831	1.8049
1UQX_A	emdecoy276_2CHHA	2CHHA	2.84	1.2763	1.7140
1UQX_A	emdecoy2770_2CHHA	2CHHA	2.89	-0.7533	0.3078
1UQX_A	emdecoy2771_2CHHA	2CHHA	2.70	1.4899	1.8966
1UQX_A	emdecoy2772_2CHHA	2CHHA	2.95	1.2763	1.7140
1UQX_A	emdecoy2773_2CHHA	2CHHA	2.78	-0.5396	0.4111
1UQX_A	emdecoy2774_2CHHA	2CHHA	2.74	1.2763	1.7140
1UQX_A	emdecoy2775_2CHHA	2CHHA	2.70	1.4899	1.8966
1UQX_A	emdecoy2776_2CHHA	2CHHA	2.67	1.4899	1.8966
1UQX_A	emdecoy2777_2CHHA	2CHHA	2.63	0.4217	1.0291
1UQX_A	emdecoy2778_2CHHA	2CHHA	2.92	1.4899	1.8966
1UQX_A	emdecoy2779_2CHHA	2CHHA	3.12	2.0240	2.3653
1UQX_A	emdecoy277_2CHHA	2CHHA	2.59	0.9558	1.4474
1UQX_A	emdecoy2780_2CHHA	2CHHA	2.70	1.7035	2.0822
1UQX_A	emdecoy2781_2CHHA	2CHHA	2.74	1.1695	1.6241
1UQX_A	emdecoy2782_2CHHA	2CHHA	2.59	1.9172	2.2704
1UQX_A	emdecoy2783_2CHHA	2CHHA	2.53	1.1695	1.6241
1UQX_A	emdecoy2784_2CHHA	2CHHA	2.77	1.4899	1.8966
1UQX_A	emdecoy2785_2CHHA	2CHHA	2.83	1.4899	1.8966
1UQX_A	emdecoy2786_2CHHA	2CHHA	2.29	-0.5396	0.4111
1UQX_A	emdecoy2787_2CHHA	2CHHA	2.71	0.4217	1.0291
1UQX_A	emdecoy2788_2CHHA	2CHHA	2.62	0.6354	1.1918
1UQX_A	emdecoy2789_2CHHA	2CHHA	2.85	0.7422	1.2755
1UQX_A	emdecoy278_2CHHA	2CHHA	2.29	-0.8601	0.2619
1UQX_A	emdecoy2790_2CHHA	2CHHA	2.46	0.2081	0.8741
1UQX_A	emdecoy2791_2CHHA	2CHHA	2.70	1.9172	2.2704
1UQX_A	emdecoy2792_2CHHA	2CHHA	2.95	1.9172	2.2704
1UQX_A	emdecoy2793_2CHHA	2CHHA	2.90	0.7422	1.2755
1UQX_A	emdecoy2794_2CHHA	2CHHA	3.09	1.1695	1.6241
1UQX_A	emdecoy2795_2CHHA	2CHHA	2.55	0.2081	0.8741
1UQX_A	emdecoy2796_2CHHA	2CHHA	2.61	1.4899	1.8966
1UQX_A	emdecoy2797_2CHHA	2CHHA	2.59	-0.0055	0.7279
1UQX_A	emdecoy2798_2CHHA	2CHHA	2.89	2.0240	2.3653
1UQX_A	emdecoy2799_2CHHA	2CHHA	3.14	1.3831	1.8049
1UQX_A	emdecoy279_2CHHA	2CHHA	2.63	0.2081	0.8741
[truncated: 8,001 more rows]
