# Supplementary material for: Addressing the Role of Conformational Diversity in Protein Structure Prediction
Source: PLoS One. 2016 May 9;11(5):e0154923. doi: 10.1371/journal.pone.0154923 (PMC4861349; doi:10.1371/journal.pone.0154923)
Supplement: S1 Dataset — (GZ) [file pone.0154923.s002.gz › Palopoli-Monzon_2016_SI/Structural_alignments/SET_QUARK/rmsd_mammoth_Xu_2FCWA.out]

PDB_1	PDB_2	Target	RMSD	Z-score	ln(E)
2FCWA	emdecoy0_2FCWA	2FCWA	2.55	6.8268	6.8139
2FCWA	emdecoy1000_2FCWA	2FCWA	1.66	7.4984	7.4424
2FCWA	emdecoy1001_2FCWA	2FCWA	2.52	7.0507	7.0234
2FCWA	emdecoy1002_2FCWA	2FCWA	2.36	7.0507	7.0234
2FCWA	emdecoy1003_2FCWA	2FCWA	1.98	7.9461	7.8615
2FCWA	emdecoy1004_2FCWA	2FCWA	2.36	7.3865	7.3376
2FCWA	emdecoy1005_2FCWA	2FCWA	1.88	7.3865	7.3376
2FCWA	emdecoy1006_2FCWA	2FCWA	2.20	7.6103	7.5472
2FCWA	emdecoy1007_2FCWA	2FCWA	1.85	7.3865	7.3376
2FCWA	emdecoy1008_2FCWA	2FCWA	2.54	6.6030	6.6044
2FCWA	emdecoy1009_2FCWA	2FCWA	2.36	6.4910	6.4997
2FCWA	emdecoy100_2FCWA	2FCWA	2.49	6.9388	6.9186
2FCWA	emdecoy1010_2FCWA	2FCWA	2.87	6.2672	6.2903
2FCWA	emdecoy1011_2FCWA	2FCWA	2.27	7.2745	7.2329
2FCWA	emdecoy1012_2FCWA	2FCWA	1.93	6.2672	6.2903
2FCWA	emdecoy1013_2FCWA	2FCWA	2.26	7.2745	7.2329
2FCWA	emdecoy1014_2FCWA	2FCWA	2.30	7.6103	7.5472
2FCWA	emdecoy1015_2FCWA	2FCWA	2.50	6.7149	6.7091
2FCWA	emdecoy1016_2FCWA	2FCWA	1.99	7.6103	7.5472
2FCWA	emdecoy1017_2FCWA	2FCWA	1.88	7.6103	7.5472
2FCWA	emdecoy1018_2FCWA	2FCWA	2.48	7.4984	7.4424
2FCWA	emdecoy1019_2FCWA	2FCWA	1.77	7.2745	7.2329
2FCWA	emdecoy101_2FCWA	2FCWA	1.99	7.3865	7.3376
2FCWA	emdecoy1020_2FCWA	2FCWA	1.96	7.4984	7.4424
2FCWA	emdecoy1021_2FCWA	2FCWA	2.33	7.3865	7.3376
2FCWA	emdecoy1022_2FCWA	2FCWA	1.91	7.7223	7.6520
2FCWA	emdecoy1023_2FCWA	2FCWA	1.98	7.3865	7.3376
2FCWA	emdecoy1024_2FCWA	2FCWA	2.11	7.1626	7.1281
2FCWA	emdecoy1025_2FCWA	2FCWA	2.15	7.6103	7.5472
2FCWA	emdecoy1026_2FCWA	2FCWA	2.13	7.3865	7.3376
2FCWA	emdecoy1027_2FCWA	2FCWA	2.27	6.9388	6.9186
2FCWA	emdecoy1028_2FCWA	2FCWA	2.47	6.9388	6.9186
2FCWA	emdecoy1029_2FCWA	2FCWA	2.20	7.4984	7.4424
2FCWA	emdecoy102_2FCWA	2FCWA	2.21	7.7223	7.6520
2FCWA	emdecoy1030_2FCWA	2FCWA	1.90	7.4984	7.4424
2FCWA	emdecoy1031_2FCWA	2FCWA	1.96	7.2745	7.2329
2FCWA	emdecoy1032_2FCWA	2FCWA	2.11	7.3865	7.3376
2FCWA	emdecoy1033_2FCWA	2FCWA	2.42	7.7223	7.6520
2FCWA	emdecoy1034_2FCWA	2FCWA	1.87	7.4984	7.4424
2FCWA	emdecoy1035_2FCWA	2FCWA	2.34	7.1626	7.1281
2FCWA	emdecoy1036_2FCWA	2FCWA	2.51	7.0507	7.0234
2FCWA	emdecoy1037_2FCWA	2FCWA	2.42	7.1626	7.1281
2FCWA	emdecoy1038_2FCWA	2FCWA	1.65	7.7223	7.6520
2FCWA	emdecoy1039_2FCWA	2FCWA	2.14	7.4984	7.4424
2FCWA	emdecoy103_2FCWA	2FCWA	2.08	7.2745	7.2329
2FCWA	emdecoy1040_2FCWA	2FCWA	2.33	7.1626	7.1281
2FCWA	emdecoy1041_2FCWA	2FCWA	2.09	7.1626	7.1281
2FCWA	emdecoy1042_2FCWA	2FCWA	1.85	7.6103	7.5472
2FCWA	emdecoy1043_2FCWA	2FCWA	2.12	7.1626	7.1281
2FCWA	emdecoy1044_2FCWA	2FCWA	1.93	7.9461	7.8615
2FCWA	emdecoy1045_2FCWA	2FCWA	2.01	7.6103	7.5472
2FCWA	emdecoy1046_2FCWA	2FCWA	2.61	6.6030	6.6044
2FCWA	emdecoy1047_2FCWA	2FCWA	2.15	7.3865	7.3376
2FCWA	emdecoy1048_2FCWA	2FCWA	2.72	6.2672	6.2903
2FCWA	emdecoy1049_2FCWA	2FCWA	2.35	6.9388	6.9186
2FCWA	emdecoy104_2FCWA	2FCWA	2.22	7.2745	7.2329
2FCWA	emdecoy1050_2FCWA	2FCWA	2.32	7.1626	7.1281
2FCWA	emdecoy1051_2FCWA	2FCWA	1.89	7.7223	7.6520
2FCWA	emdecoy1052_2FCWA	2FCWA	1.82	7.3865	7.3376
2FCWA	emdecoy1053_2FCWA	2FCWA	2.37	7.6103	7.5472
2FCWA	emdecoy1054_2FCWA	2FCWA	1.96	7.9461	7.8615
2FCWA	emdecoy1055_2FCWA	2FCWA	2.05	7.6103	7.5472
2FCWA	emdecoy1056_2FCWA	2FCWA	2.13	6.8268	6.8139
2FCWA	emdecoy1057_2FCWA	2FCWA	2.35	7.1626	7.1281
2FCWA	emdecoy1058_2FCWA	2FCWA	2.25	7.1626	7.1281
2FCWA	emdecoy1059_2FCWA	2FCWA	2.32	7.2745	7.2329
2FCWA	emdecoy105_2FCWA	2FCWA	1.97	7.6103	7.5472
2FCWA	emdecoy1060_2FCWA	2FCWA	2.15	7.4984	7.4424
2FCWA	emdecoy1061_2FCWA	2FCWA	2.49	6.7149	6.7091
2FCWA	emdecoy1062_2FCWA	2FCWA	1.86	7.0507	7.0234
2FCWA	emdecoy1063_2FCWA	2FCWA	2.57	7.4984	7.4424
2FCWA	emdecoy1064_2FCWA	2FCWA	2.25	7.1626	7.1281
2FCWA	emdecoy1065_2FCWA	2FCWA	2.03	7.1626	7.1281
2FCWA	emdecoy1066_2FCWA	2FCWA	2.15	7.2745	7.2329
2FCWA	emdecoy1067_2FCWA	2FCWA	2.36	7.4984	7.4424
2FCWA	emdecoy1068_2FCWA	2FCWA	1.80	7.4984	7.4424
2FCWA	emdecoy1069_2FCWA	2FCWA	2.36	7.4984	7.4424
2FCWA	emdecoy106_2FCWA	2FCWA	2.00	7.1626	7.1281
2FCWA	emdecoy1070_2FCWA	2FCWA	2.04	7.6103	7.5472
2FCWA	emdecoy1071_2FCWA	2FCWA	2.02	7.6103	7.5472
2FCWA	emdecoy1072_2FCWA	2FCWA	2.19	6.8268	6.8139
2FCWA	emdecoy1073_2FCWA	2FCWA	2.14	7.6103	7.5472
2FCWA	emdecoy1074_2FCWA	2FCWA	1.99	7.7223	7.6520
2FCWA	emdecoy1075_2FCWA	2FCWA	2.32	7.3865	7.3376
2FCWA	emdecoy1076_2FCWA	2FCWA	2.24	7.4984	7.4424
2FCWA	emdecoy1077_2FCWA	2FCWA	1.79	8.0581	7.9663
2FCWA	emdecoy1078_2FCWA	2FCWA	2.20	7.6103	7.5472
2FCWA	emdecoy1079_2FCWA	2FCWA	2.22	7.4984	7.4424
2FCWA	emdecoy107_2FCWA	2FCWA	2.13	7.7223	7.6520
2FCWA	emdecoy1080_2FCWA	2FCWA	2.50	7.0507	7.0234
2FCWA	emdecoy1081_2FCWA	2FCWA	2.06	7.3865	7.3376
2FCWA	emdecoy1082_2FCWA	2FCWA	1.88	7.3865	7.3376
2FCWA	emdecoy1083_2FCWA	2FCWA	2.58	6.6030	6.6044
2FCWA	emdecoy1084_2FCWA	2FCWA	2.31	7.4984	7.4424
2FCWA	emdecoy1085_2FCWA	2FCWA	2.18	7.8342	7.7567
2FCWA	emdecoy1086_2FCWA	2FCWA	2.19	7.3865	7.3376
2FCWA	emdecoy1087_2FCWA	2FCWA	1.74	7.7223	7.6520
2FCWA	emdecoy1088_2FCWA	2FCWA	2.04	7.3865	7.3376
2FCWA	emdecoy1089_2FCWA	2FCWA	1.94	7.7223	7.6520
2FCWA	emdecoy108_2FCWA	2FCWA	2.20	7.3865	7.3376
2FCWA	emdecoy1090_2FCWA	2FCWA	1.87	7.3865	7.3376
2FCWA	emdecoy1091_2FCWA	2FCWA	2.55	7.3865	7.3376
2FCWA	emdecoy1092_2FCWA	2FCWA	2.23	7.7223	7.6520
2FCWA	emdecoy1093_2FCWA	2FCWA	1.86	7.6103	7.5472
2FCWA	emdecoy1094_2FCWA	2FCWA	2.00	7.6103	7.5472
2FCWA	emdecoy1095_2FCWA	2FCWA	2.84	6.8268	6.8139
2FCWA	emdecoy1096_2FCWA	2FCWA	2.44	7.2745	7.2329
2FCWA	emdecoy1097_2FCWA	2FCWA	2.31	6.9388	6.9186
2FCWA	emdecoy1098_2FCWA	2FCWA	1.60	7.6103	7.5472
2FCWA	emdecoy1099_2FCWA	2FCWA	2.47	6.2672	6.2903
2FCWA	emdecoy109_2FCWA	2FCWA	2.30	6.8268	6.8139
2FCWA	emdecoy10_2FCWA	2FCWA	1.85	7.6103	7.5472
2FCWA	emdecoy1100_2FCWA	2FCWA	2.29	6.9388	6.9186
2FCWA	emdecoy1101_2FCWA	2FCWA	2.45	6.7149	6.7091
2FCWA	emdecoy1102_2FCWA	2FCWA	1.89	7.6103	7.5472
2FCWA	emdecoy1103_2FCWA	2FCWA	1.61	7.7223	7.6520
2FCWA	emdecoy1104_2FCWA	2FCWA	2.07	7.3865	7.3376
2FCWA	emdecoy1105_2FCWA	2FCWA	2.65	6.1553	6.1856
2FCWA	emdecoy1106_2FCWA	2FCWA	2.25	7.3865	7.3376
2FCWA	emdecoy1107_2FCWA	2FCWA	2.07	7.3865	7.3376
2FCWA	emdecoy1108_2FCWA	2FCWA	2.03	7.1626	7.1281
2FCWA	emdecoy1109_2FCWA	2FCWA	1.84	5.2598	5.3485
2FCWA	emdecoy110_2FCWA	2FCWA	2.57	6.7149	6.7091
2FCWA	emdecoy1110_2FCWA	2FCWA	2.15	7.2745	7.2329
2FCWA	emdecoy1111_2FCWA	2FCWA	1.87	7.4984	7.4424
2FCWA	emdecoy1112_2FCWA	2FCWA	2.73	6.8268	6.8139
2FCWA	emdecoy1113_2FCWA	2FCWA	2.80	7.0507	7.0234
2FCWA	emdecoy1114_2FCWA	2FCWA	2.09	7.3865	7.3376
2FCWA	emdecoy1115_2FCWA	2FCWA	2.16	7.1626	7.1281
2FCWA	emdecoy1116_2FCWA	2FCWA	2.38	7.0507	7.0234
2FCWA	emdecoy1117_2FCWA	2FCWA	1.93	7.7223	7.6520
2FCWA	emdecoy1118_2FCWA	2FCWA	2.41	7.2745	7.2329
2FCWA	emdecoy1119_2FCWA	2FCWA	2.01	7.6103	7.5472
2FCWA	emdecoy111_2FCWA	2FCWA	2.22	7.4984	7.4424
2FCWA	emdecoy1120_2FCWA	2FCWA	1.90	7.4984	7.4424
2FCWA	emdecoy1121_2FCWA	2FCWA	1.86	7.6103	7.5472
2FCWA	emdecoy1122_2FCWA	2FCWA	2.15	7.1626	7.1281
2FCWA	emdecoy1123_2FCWA	2FCWA	2.62	7.1626	7.1281
2FCWA	emdecoy1124_2FCWA	2FCWA	2.37	7.2745	7.2329
2FCWA	emdecoy1125_2FCWA	2FCWA	2.12	7.0507	7.0234
2FCWA	emdecoy1126_2FCWA	2FCWA	2.10	7.4984	7.4424
2FCWA	emdecoy1127_2FCWA	2FCWA	2.12	7.7223	7.6520
2FCWA	emdecoy1128_2FCWA	2FCWA	1.99	7.9461	7.8615
2FCWA	emdecoy1129_2FCWA	2FCWA	2.14	8.0581	7.9663
2FCWA	emdecoy112_2FCWA	2FCWA	2.15	7.3865	7.3376
2FCWA	emdecoy1130_2FCWA	2FCWA	2.58	6.2672	6.2903
2FCWA	emdecoy1131_2FCWA	2FCWA	1.92	7.6103	7.5472
2FCWA	emdecoy1132_2FCWA	2FCWA	2.06	7.2745	7.2329
2FCWA	emdecoy1133_2FCWA	2FCWA	2.07	7.4984	7.4424
2FCWA	emdecoy1134_2FCWA	2FCWA	2.48	6.4910	6.4997
2FCWA	emdecoy1135_2FCWA	2FCWA	2.25	7.4984	7.4424
2FCWA	emdecoy1136_2FCWA	2FCWA	1.73	7.3865	7.3376
2FCWA	emdecoy1137_2FCWA	2FCWA	1.81	7.7223	7.6520
2FCWA	emdecoy1138_2FCWA	2FCWA	2.06	7.7223	7.6520
2FCWA	emdecoy1139_2FCWA	2FCWA	1.77	7.4984	7.4424
2FCWA	emdecoy113_2FCWA	2FCWA	1.76	7.3865	7.3376
2FCWA	emdecoy1140_2FCWA	2FCWA	1.87	7.4984	7.4424
2FCWA	emdecoy1141_2FCWA	2FCWA	1.96	7.4984	7.4424
2FCWA	emdecoy1142_2FCWA	2FCWA	2.21	7.4984	7.4424
2FCWA	emdecoy1143_2FCWA	2FCWA	1.94	7.9461	7.8615
2FCWA	emdecoy1144_2FCWA	2FCWA	2.58	6.9388	6.9186
2FCWA	emdecoy1145_2FCWA	2FCWA	1.94	6.7149	6.7091
2FCWA	emdecoy1146_2FCWA	2FCWA	1.99	7.4984	7.4424
2FCWA	emdecoy1147_2FCWA	2FCWA	1.80	5.8195	5.8715
2FCWA	emdecoy1148_2FCWA	2FCWA	2.18	6.7149	6.7091
2FCWA	emdecoy1149_2FCWA	2FCWA	2.27	7.3865	7.3376
2FCWA	emdecoy114_2FCWA	2FCWA	2.19	7.8342	7.7567
2FCWA	emdecoy1150_2FCWA	2FCWA	2.50	6.3791	6.3950
2FCWA	emdecoy1151_2FCWA	2FCWA	2.19	7.2745	7.2329
2FCWA	emdecoy1152_2FCWA	2FCWA	1.98	7.7223	7.6520
2FCWA	emdecoy1153_2FCWA	2FCWA	1.92	7.3865	7.3376
2FCWA	emdecoy1154_2FCWA	2FCWA	2.13	7.3865	7.3376
2FCWA	emdecoy1155_2FCWA	2FCWA	1.97	7.3865	7.3376
2FCWA	emdecoy1156_2FCWA	2FCWA	2.23	7.4984	7.4424
2FCWA	emdecoy1157_2FCWA	2FCWA	2.44	6.8268	6.8139
2FCWA	emdecoy1158_2FCWA	2FCWA	2.64	6.0433	6.0809
2FCWA	emdecoy1159_2FCWA	2FCWA	2.15	7.1626	7.1281
2FCWA	emdecoy115_2FCWA	2FCWA	1.84	7.6103	7.5472
2FCWA	emdecoy1160_2FCWA	2FCWA	2.22	7.3865	7.3376
2FCWA	emdecoy1161_2FCWA	2FCWA	2.22	7.4984	7.4424
2FCWA	emdecoy1162_2FCWA	2FCWA	2.19	7.4984	7.4424
2FCWA	emdecoy1163_2FCWA	2FCWA	1.91	7.2745	7.2329
2FCWA	emdecoy1164_2FCWA	2FCWA	2.71	7.1626	7.1281
2FCWA	emdecoy1165_2FCWA	2FCWA	2.12	7.6103	7.5472
2FCWA	emdecoy1166_2FCWA	2FCWA	2.45	7.1626	7.1281
2FCWA	emdecoy1167_2FCWA	2FCWA	2.26	7.3865	7.3376
2FCWA	emdecoy1168_2FCWA	2FCWA	1.91	7.7223	7.6520
2FCWA	emdecoy1169_2FCWA	2FCWA	1.96	7.4984	7.4424
2FCWA	emdecoy116_2FCWA	2FCWA	2.10	6.1553	6.1856
2FCWA	emdecoy1170_2FCWA	2FCWA	2.39	7.2745	7.2329
2FCWA	emdecoy1171_2FCWA	2FCWA	2.13	7.6103	7.5472
2FCWA	emdecoy1172_2FCWA	2FCWA	2.17	7.3865	7.3376
2FCWA	emdecoy1173_2FCWA	2FCWA	2.16	6.9388	6.9186
2FCWA	emdecoy1174_2FCWA	2FCWA	1.99	6.9388	6.9186
2FCWA	emdecoy1175_2FCWA	2FCWA	2.32	7.8342	7.7567
2FCWA	emdecoy1176_2FCWA	2FCWA	2.21	7.4984	7.4424
2FCWA	emdecoy1177_2FCWA	2FCWA	2.39	6.8268	6.8139
2FCWA	emdecoy1178_2FCWA	2FCWA	2.13	7.3865	7.3376
2FCWA	emdecoy1179_2FCWA	2FCWA	2.00	7.7223	7.6520
2FCWA	emdecoy117_2FCWA	2FCWA	2.03	7.2745	7.2329
2FCWA	emdecoy1180_2FCWA	2FCWA	2.02	7.2745	7.2329
2FCWA	emdecoy1181_2FCWA	2FCWA	1.77	7.7223	7.6520
2FCWA	emdecoy1182_2FCWA	2FCWA	1.67	7.7223	7.6520
2FCWA	emdecoy1183_2FCWA	2FCWA	2.25	7.3865	7.3376
2FCWA	emdecoy1184_2FCWA	2FCWA	2.16	7.6103	7.5472
2FCWA	emdecoy1185_2FCWA	2FCWA	2.22	7.6103	7.5472
2FCWA	emdecoy1186_2FCWA	2FCWA	2.09	7.6103	7.5472
2FCWA	emdecoy1187_2FCWA	2FCWA	2.43	7.4984	7.4424
2FCWA	emdecoy1188_2FCWA	2FCWA	2.00	7.3865	7.3376
2FCWA	emdecoy1189_2FCWA	2FCWA	2.14	7.3865	7.3376
2FCWA	emdecoy118_2FCWA	2FCWA	2.29	7.3865	7.3376
2FCWA	emdecoy1190_2FCWA	2FCWA	1.82	7.7223	7.6520
2FCWA	emdecoy1191_2FCWA	2FCWA	1.95	7.6103	7.5472
2FCWA	emdecoy1192_2FCWA	2FCWA	2.61	7.2745	7.2329
2FCWA	emdecoy1193_2FCWA	2FCWA	2.95	7.1626	7.1281
2FCWA	emdecoy1194_2FCWA	2FCWA	2.51	6.8268	6.8139
2FCWA	emdecoy1195_2FCWA	2FCWA	2.22	7.2745	7.2329
2FCWA	emdecoy1196_2FCWA	2FCWA	1.81	7.7223	7.6520
2FCWA	emdecoy1197_2FCWA	2FCWA	1.62	7.7223	7.6520
2FCWA	emdecoy1198_2FCWA	2FCWA	2.33	7.0507	7.0234
2FCWA	emdecoy1199_2FCWA	2FCWA	1.94	7.7223	7.6520
2FCWA	emdecoy119_2FCWA	2FCWA	1.91	7.0507	7.0234
2FCWA	emdecoy11_2FCWA	2FCWA	2.09	7.3865	7.3376
2FCWA	emdecoy1200_2FCWA	2FCWA	1.79	7.6103	7.5472
2FCWA	emdecoy1201_2FCWA	2FCWA	1.94	7.0507	7.0234
2FCWA	emdecoy1202_2FCWA	2FCWA	1.91	7.3865	7.3376
2FCWA	emdecoy1203_2FCWA	2FCWA	2.66	6.9388	6.9186
2FCWA	emdecoy1204_2FCWA	2FCWA	1.96	7.7223	7.6520
2FCWA	emdecoy1205_2FCWA	2FCWA	2.35	6.8268	6.8139
2FCWA	emdecoy1206_2FCWA	2FCWA	2.08	7.7223	7.6520
2FCWA	emdecoy1207_2FCWA	2FCWA	1.99	7.3865	7.3376
2FCWA	emdecoy1208_2FCWA	2FCWA	1.91	7.6103	7.5472
2FCWA	emdecoy1209_2FCWA	2FCWA	2.10	7.2745	7.2329
2FCWA	emdecoy120_2FCWA	2FCWA	2.48	7.9461	7.8615
2FCWA	emdecoy1210_2FCWA	2FCWA	2.49	7.3865	7.3376
2FCWA	emdecoy1211_2FCWA	2FCWA	2.28	7.3865	7.3376
2FCWA	emdecoy1212_2FCWA	2FCWA	2.27	7.0507	7.0234
2FCWA	emdecoy1213_2FCWA	2FCWA	2.23	7.6103	7.5472
2FCWA	emdecoy1214_2FCWA	2FCWA	2.11	7.6103	7.5472
2FCWA	emdecoy1215_2FCWA	2FCWA	1.99	7.6103	7.5472
2FCWA	emdecoy1216_2FCWA	2FCWA	2.09	7.2745	7.2329
2FCWA	emdecoy1217_2FCWA	2FCWA	2.50	6.9388	6.9186
2FCWA	emdecoy1218_2FCWA	2FCWA	2.13	7.3865	7.3376
2FCWA	emdecoy1219_2FCWA	2FCWA	2.38	6.3791	6.3950
2FCWA	emdecoy121_2FCWA	2FCWA	2.22	7.1626	7.1281
2FCWA	emdecoy1220_2FCWA	2FCWA	1.81	7.6103	7.5472
2FCWA	emdecoy1221_2FCWA	2FCWA	2.19	7.6103	7.5472
2FCWA	emdecoy1222_2FCWA	2FCWA	2.18	7.6103	7.5472
2FCWA	emdecoy1223_2FCWA	2FCWA	2.04	7.4984	7.4424
2FCWA	emdecoy1224_2FCWA	2FCWA	2.15	7.7223	7.6520
2FCWA	emdecoy1225_2FCWA	2FCWA	2.56	7.0507	7.0234
2FCWA	emdecoy1226_2FCWA	2FCWA	2.26	7.1626	7.1281
2FCWA	emdecoy1227_2FCWA	2FCWA	2.23	7.6103	7.5472
2FCWA	emdecoy1228_2FCWA	2FCWA	2.26	7.1626	7.1281
2FCWA	emdecoy1229_2FCWA	2FCWA	2.20	7.0507	7.0234
2FCWA	emdecoy122_2FCWA	2FCWA	1.97	7.8342	7.7567
2FCWA	emdecoy1230_2FCWA	2FCWA	1.97	8.0581	7.9663
2FCWA	emdecoy1231_2FCWA	2FCWA	2.41	6.9388	6.9186
2FCWA	emdecoy1232_2FCWA	2FCWA	2.10	7.3865	7.3376
2FCWA	emdecoy1233_2FCWA	2FCWA	1.73	7.7223	7.6520
2FCWA	emdecoy1234_2FCWA	2FCWA	2.48	7.6103	7.5472
2FCWA	emdecoy1235_2FCWA	2FCWA	1.88	7.7223	7.6520
2FCWA	emdecoy1236_2FCWA	2FCWA	2.25	7.4984	7.4424
2FCWA	emdecoy1237_2FCWA	2FCWA	1.78	7.7223	7.6520
2FCWA	emdecoy1238_2FCWA	2FCWA	2.11	7.3865	7.3376
2FCWA	emdecoy1239_2FCWA	2FCWA	1.97	7.7223	7.6520
2FCWA	emdecoy123_2FCWA	2FCWA	2.21	7.4984	7.4424
2FCWA	emdecoy1240_2FCWA	2FCWA	1.82	7.7223	7.6520
2FCWA	emdecoy1241_2FCWA	2FCWA	2.07	7.4984	7.4424
2FCWA	emdecoy1242_2FCWA	2FCWA	1.74	7.7223	7.6520
2FCWA	emdecoy1243_2FCWA	2FCWA	2.06	7.6103	7.5472
2FCWA	emdecoy1244_2FCWA	2FCWA	1.89	7.7223	7.6520
2FCWA	emdecoy1245_2FCWA	2FCWA	2.19	6.8268	6.8139
2FCWA	emdecoy1246_2FCWA	2FCWA	2.13	6.8268	6.8139
2FCWA	emdecoy1247_2FCWA	2FCWA	1.67	7.8342	7.7567
2FCWA	emdecoy1248_2FCWA	2FCWA	2.15	7.2745	7.2329
2FCWA	emdecoy1249_2FCWA	2FCWA	2.58	6.7149	6.7091
2FCWA	emdecoy124_2FCWA	2FCWA	2.12	7.3865	7.3376
2FCWA	emdecoy1250_2FCWA	2FCWA	2.09	6.7149	6.7091
2FCWA	emdecoy1251_2FCWA	2FCWA	1.84	7.6103	7.5472
2FCWA	emdecoy1252_2FCWA	2FCWA	2.50	7.1626	7.1281
2FCWA	emdecoy1253_2FCWA	2FCWA	2.21	7.7223	7.6520
2FCWA	emdecoy1254_2FCWA	2FCWA	2.21	6.8268	6.8139
2FCWA	emdecoy1255_2FCWA	2FCWA	1.84	7.6103	7.5472
2FCWA	emdecoy1256_2FCWA	2FCWA	2.25	7.2745	7.2329
2FCWA	emdecoy1257_2FCWA	2FCWA	2.65	7.3865	7.3376
2FCWA	emdecoy1258_2FCWA	2FCWA	2.12	7.3865	7.3376
2FCWA	emdecoy1259_2FCWA	2FCWA	1.89	7.3865	7.3376
2FCWA	emdecoy125_2FCWA	2FCWA	1.74	8.0581	7.9663
2FCWA	emdecoy1260_2FCWA	2FCWA	2.42	6.7149	6.7091
2FCWA	emdecoy1261_2FCWA	2FCWA	1.86	7.7223	7.6520
2FCWA	emdecoy1262_2FCWA	2FCWA	2.16	7.6103	7.5472
2FCWA	emdecoy1263_2FCWA	2FCWA	1.98	7.6103	7.5472
2FCWA	emdecoy1264_2FCWA	2FCWA	2.31	7.6103	7.5472
2FCWA	emdecoy1265_2FCWA	2FCWA	1.87	7.4984	7.4424
2FCWA	emdecoy1266_2FCWA	2FCWA	1.74	7.2745	7.2329
2FCWA	emdecoy1267_2FCWA	2FCWA	2.03	7.4984	7.4424
2FCWA	emdecoy1268_2FCWA	2FCWA	2.52	7.0507	7.0234
2FCWA	emdecoy1269_2FCWA	2FCWA	2.05	7.6103	7.5472
2FCWA	emdecoy126_2FCWA	2FCWA	2.16	7.1626	7.1281
2FCWA	emdecoy1270_2FCWA	2FCWA	2.36	7.6103	7.5472
2FCWA	emdecoy1271_2FCWA	2FCWA	2.25	6.3791	6.3950
2FCWA	emdecoy1272_2FCWA	2FCWA	1.97	7.3865	7.3376
2FCWA	emdecoy1273_2FCWA	2FCWA	1.94	7.7223	7.6520
2FCWA	emdecoy1274_2FCWA	2FCWA	2.26	7.7223	7.6520
2FCWA	emdecoy1275_2FCWA	2FCWA	2.20	7.1626	7.1281
2FCWA	emdecoy1276_2FCWA	2FCWA	2.32	7.4984	7.4424
2FCWA	emdecoy1277_2FCWA	2FCWA	1.72	7.3865	7.3376
2FCWA	emdecoy1278_2FCWA	2FCWA	2.27	7.0507	7.0234
2FCWA	emdecoy1279_2FCWA	2FCWA	2.22	7.1626	7.1281
2FCWA	emdecoy127_2FCWA	2FCWA	2.23	7.0507	7.0234
2FCWA	emdecoy1280_2FCWA	2FCWA	1.77	7.4984	7.4424
2FCWA	emdecoy1281_2FCWA	2FCWA	2.26	7.1626	7.1281
2FCWA	emdecoy1282_2FCWA	2FCWA	2.22	7.0507	7.0234
2FCWA	emdecoy1283_2FCWA	2FCWA	2.02	7.6103	7.5472
2FCWA	emdecoy1284_2FCWA	2FCWA	2.12	7.3865	7.3376
2FCWA	emdecoy1285_2FCWA	2FCWA	1.87	7.3865	7.3376
2FCWA	emdecoy1286_2FCWA	2FCWA	1.71	7.7223	7.6520
2FCWA	emdecoy1287_2FCWA	2FCWA	1.77	7.4984	7.4424
2FCWA	emdecoy1288_2FCWA	2FCWA	2.51	7.4984	7.4424
2FCWA	emdecoy1289_2FCWA	2FCWA	2.03	7.4984	7.4424
2FCWA	emdecoy128_2FCWA	2FCWA	2.25	7.6103	7.5472
2FCWA	emdecoy1290_2FCWA	2FCWA	1.78	7.4984	7.4424
2FCWA	emdecoy1291_2FCWA	2FCWA	2.16	7.3865	7.3376
2FCWA	emdecoy1292_2FCWA	2FCWA	2.19	7.6103	7.5472
2FCWA	emdecoy1293_2FCWA	2FCWA	1.93	7.4984	7.4424
2FCWA	emdecoy1294_2FCWA	2FCWA	2.05	7.7223	7.6520
2FCWA	emdecoy1295_2FCWA	2FCWA	1.94	7.7223	7.6520
2FCWA	emdecoy1296_2FCWA	2FCWA	2.33	7.7223	7.6520
2FCWA	emdecoy1297_2FCWA	2FCWA	2.43	7.3865	7.3376
2FCWA	emdecoy1298_2FCWA	2FCWA	2.06	7.1626	7.1281
2FCWA	emdecoy1299_2FCWA	2FCWA	1.91	7.3865	7.3376
2FCWA	emdecoy129_2FCWA	2FCWA	2.31	7.2745	7.2329
2FCWA	emdecoy12_2FCWA	2FCWA	2.16	6.8268	6.8139
2FCWA	emdecoy1300_2FCWA	2FCWA	2.03	7.1626	7.1281
2FCWA	emdecoy1301_2FCWA	2FCWA	2.15	7.3865	7.3376
2FCWA	emdecoy1302_2FCWA	2FCWA	2.40	7.2745	7.2329
2FCWA	emdecoy1303_2FCWA	2FCWA	2.53	7.3865	7.3376
2FCWA	emdecoy1304_2FCWA	2FCWA	2.13	7.0507	7.0234
2FCWA	emdecoy1305_2FCWA	2FCWA	2.35	7.0507	7.0234
2FCWA	emdecoy1306_2FCWA	2FCWA	2.01	7.7223	7.6520
2FCWA	emdecoy1307_2FCWA	2FCWA	2.05	7.7223	7.6520
2FCWA	emdecoy1308_2FCWA	2FCWA	2.14	7.2745	7.2329
2FCWA	emdecoy1309_2FCWA	2FCWA	2.33	7.0507	7.0234
2FCWA	emdecoy130_2FCWA	2FCWA	1.98	7.6103	7.5472
2FCWA	emdecoy1310_2FCWA	2FCWA	1.96	7.3865	7.3376
2FCWA	emdecoy1311_2FCWA	2FCWA	2.45	7.1626	7.1281
2FCWA	emdecoy1312_2FCWA	2FCWA	1.84	7.7223	7.6520
2FCWA	emdecoy1313_2FCWA	2FCWA	2.13	7.4984	7.4424
2FCWA	emdecoy1314_2FCWA	2FCWA	1.92	7.4984	7.4424
2FCWA	emdecoy1315_2FCWA	2FCWA	2.16	7.6103	7.5472
2FCWA	emdecoy1316_2FCWA	2FCWA	2.12	7.7223	7.6520
2FCWA	emdecoy1317_2FCWA	2FCWA	2.17	7.1626	7.1281
2FCWA	emdecoy1318_2FCWA	2FCWA	2.35	7.6103	7.5472
2FCWA	emdecoy1319_2FCWA	2FCWA	1.50	7.2745	7.2329
2FCWA	emdecoy131_2FCWA	2FCWA	1.85	7.1626	7.1281
2FCWA	emdecoy1320_2FCWA	2FCWA	2.59	6.4910	6.4997
2FCWA	emdecoy1321_2FCWA	2FCWA	2.35	7.4984	7.4424
2FCWA	emdecoy1322_2FCWA	2FCWA	1.90	7.6103	7.5472
2FCWA	emdecoy1323_2FCWA	2FCWA	2.48	7.4984	7.4424
2FCWA	emdecoy1324_2FCWA	2FCWA	2.13	7.2745	7.2329
2FCWA	emdecoy1325_2FCWA	2FCWA	1.95	7.4984	7.4424
2FCWA	emdecoy1326_2FCWA	2FCWA	2.03	7.7223	7.6520
2FCWA	emdecoy1327_2FCWA	2FCWA	2.23	7.2745	7.2329
2FCWA	emdecoy1328_2FCWA	2FCWA	1.57	7.3865	7.3376
2FCWA	emdecoy1329_2FCWA	2FCWA	2.00	7.2745	7.2329
2FCWA	emdecoy132_2FCWA	2FCWA	1.95	7.0507	7.0234
2FCWA	emdecoy1330_2FCWA	2FCWA	2.28	7.2745	7.2329
2FCWA	emdecoy1331_2FCWA	2FCWA	2.09	8.0581	7.9663
2FCWA	emdecoy1332_2FCWA	2FCWA	1.90	7.7223	7.6520
2FCWA	emdecoy1333_2FCWA	2FCWA	2.18	7.1626	7.1281
2FCWA	emdecoy1334_2FCWA	2FCWA	1.88	7.7223	7.6520
2FCWA	emdecoy1335_2FCWA	2FCWA	1.76	7.7223	7.6520
2FCWA	emdecoy1336_2FCWA	2FCWA	2.08	7.4984	7.4424
2FCWA	emdecoy1337_2FCWA	2FCWA	1.89	7.7223	7.6520
2FCWA	emdecoy1338_2FCWA	2FCWA	1.97	7.4984	7.4424
2FCWA	emdecoy1339_2FCWA	2FCWA	2.17	7.3865	7.3376
2FCWA	emdecoy133_2FCWA	2FCWA	2.34	7.1626	7.1281
2FCWA	emdecoy1340_2FCWA	2FCWA	2.13	7.7223	7.6520
2FCWA	emdecoy1341_2FCWA	2FCWA	2.20	7.2745	7.2329
2FCWA	emdecoy1342_2FCWA	2FCWA	2.32	7.0507	7.0234
2FCWA	emdecoy1343_2FCWA	2FCWA	2.29	7.6103	7.5472
2FCWA	emdecoy1344_2FCWA	2FCWA	2.23	7.1626	7.1281
2FCWA	emdecoy1345_2FCWA	2FCWA	2.48	7.1626	7.1281
2FCWA	emdecoy1346_2FCWA	2FCWA	2.11	7.2745	7.2329
2FCWA	emdecoy1347_2FCWA	2FCWA	2.05	7.6103	7.5472
2FCWA	emdecoy1348_2FCWA	2FCWA	2.03	7.2745	7.2329
2FCWA	emdecoy1349_2FCWA	2FCWA	2.10	7.3865	7.3376
2FCWA	emdecoy134_2FCWA	2FCWA	2.34	7.6103	7.5472
2FCWA	emdecoy1350_2FCWA	2FCWA	1.98	7.4984	7.4424
2FCWA	emdecoy1351_2FCWA	2FCWA	1.92	7.3865	7.3376
2FCWA	emdecoy1352_2FCWA	2FCWA	1.99	7.1626	7.1281
2FCWA	emdecoy1353_2FCWA	2FCWA	2.15	6.9388	6.9186
2FCWA	emdecoy1354_2FCWA	2FCWA	2.56	7.1626	7.1281
2FCWA	emdecoy1355_2FCWA	2FCWA	2.45	7.3865	7.3376
2FCWA	emdecoy1356_2FCWA	2FCWA	2.35	7.6103	7.5472
2FCWA	emdecoy1357_2FCWA	2FCWA	2.48	7.2745	7.2329
2FCWA	emdecoy1358_2FCWA	2FCWA	2.39	7.3865	7.3376
2FCWA	emdecoy1359_2FCWA	2FCWA	2.12	7.7223	7.6520
2FCWA	emdecoy135_2FCWA	2FCWA	2.71	7.0507	7.0234
2FCWA	emdecoy1360_2FCWA	2FCWA	2.21	7.6103	7.5472
2FCWA	emdecoy1361_2FCWA	2FCWA	2.22	7.6103	7.5472
2FCWA	emdecoy1362_2FCWA	2FCWA	2.19	7.7223	7.6520
2FCWA	emdecoy1363_2FCWA	2FCWA	2.08	7.3865	7.3376
2FCWA	emdecoy1364_2FCWA	2FCWA	2.36	7.4984	7.4424
2FCWA	emdecoy1365_2FCWA	2FCWA	1.89	7.7223	7.6520
2FCWA	emdecoy1366_2FCWA	2FCWA	2.01	7.7223	7.6520
2FCWA	emdecoy1367_2FCWA	2FCWA	1.90	7.1626	7.1281
2FCWA	emdecoy1368_2FCWA	2FCWA	2.08	6.7149	6.7091
2FCWA	emdecoy1369_2FCWA	2FCWA	2.08	7.4984	7.4424
2FCWA	emdecoy136_2FCWA	2FCWA	2.71	6.4910	6.4997
2FCWA	emdecoy1370_2FCWA	2FCWA	1.84	7.3865	7.3376
2FCWA	emdecoy1371_2FCWA	2FCWA	2.35	7.6103	7.5472
2FCWA	emdecoy1372_2FCWA	2FCWA	2.05	7.6103	7.5472
2FCWA	emdecoy1373_2FCWA	2FCWA	2.37	7.6103	7.5472
2FCWA	emdecoy1374_2FCWA	2FCWA	1.77	7.6103	7.5472
2FCWA	emdecoy1375_2FCWA	2FCWA	2.22	7.0507	7.0234
2FCWA	emdecoy1376_2FCWA	2FCWA	1.97	7.3865	7.3376
2FCWA	emdecoy1377_2FCWA	2FCWA	1.54	7.7223	7.6520
2FCWA	emdecoy1378_2FCWA	2FCWA	1.89	7.2745	7.2329
2FCWA	emdecoy1379_2FCWA	2FCWA	1.76	7.3865	7.3376
2FCWA	emdecoy137_2FCWA	2FCWA	2.27	7.3865	7.3376
2FCWA	emdecoy1380_2FCWA	2FCWA	1.95	7.7223	7.6520
2FCWA	emdecoy1381_2FCWA	2FCWA	1.89	7.7223	7.6520
2FCWA	emdecoy1382_2FCWA	2FCWA	2.06	7.8342	7.7567
2FCWA	emdecoy1383_2FCWA	2FCWA	2.49	7.8342	7.7567
2FCWA	emdecoy1384_2FCWA	2FCWA	2.27	7.2745	7.2329
2FCWA	emdecoy1385_2FCWA	2FCWA	2.04	7.3865	7.3376
2FCWA	emdecoy1386_2FCWA	2FCWA	2.03	7.6103	7.5472
2FCWA	emdecoy1387_2FCWA	2FCWA	2.16	7.2745	7.2329
2FCWA	emdecoy1388_2FCWA	2FCWA	1.88	7.3865	7.3376
2FCWA	emdecoy1389_2FCWA	2FCWA	2.10	7.2745	7.2329
2FCWA	emdecoy138_2FCWA	2FCWA	1.90	7.3865	7.3376
2FCWA	emdecoy1390_2FCWA	2FCWA	2.20	7.2745	7.2329
2FCWA	emdecoy1391_2FCWA	2FCWA	2.43	7.0507	7.0234
2FCWA	emdecoy1392_2FCWA	2FCWA	2.10	7.4984	7.4424
2FCWA	emdecoy1393_2FCWA	2FCWA	2.05	7.7223	7.6520
2FCWA	emdecoy1394_2FCWA	2FCWA	2.62	7.2745	7.2329
2FCWA	emdecoy1395_2FCWA	2FCWA	2.17	7.3865	7.3376
2FCWA	emdecoy1396_2FCWA	2FCWA	2.67	7.0507	7.0234
2FCWA	emdecoy1397_2FCWA	2FCWA	2.39	7.0507	7.0234
2FCWA	emdecoy1398_2FCWA	2FCWA	2.15	7.4984	7.4424
2FCWA	emdecoy1399_2FCWA	2FCWA	2.51	7.1626	7.1281
2FCWA	emdecoy139_2FCWA	2FCWA	2.40	7.3865	7.3376
2FCWA	emdecoy13_2FCWA	2FCWA	2.38	7.2745	7.2329
2FCWA	emdecoy1400_2FCWA	2FCWA	2.77	7.4984	7.4424
2FCWA	emdecoy1401_2FCWA	2FCWA	2.31	6.8268	6.8139
2FCWA	emdecoy1402_2FCWA	2FCWA	2.64	6.8268	6.8139
2FCWA	emdecoy1403_2FCWA	2FCWA	2.00	7.1626	7.1281
2FCWA	emdecoy1404_2FCWA	2FCWA	2.11	7.3865	7.3376
2FCWA	emdecoy1405_2FCWA	2FCWA	2.34	6.8268	6.8139
2FCWA	emdecoy1406_2FCWA	2FCWA	1.68	7.6103	7.5472
2FCWA	emdecoy1407_2FCWA	2FCWA	2.36	7.6103	7.5472
2FCWA	emdecoy1408_2FCWA	2FCWA	2.38	7.2745	7.2329
2FCWA	emdecoy1409_2FCWA	2FCWA	2.18	7.3865	7.3376
2FCWA	emdecoy140_2FCWA	2FCWA	2.36	7.6103	7.5472
2FCWA	emdecoy1410_2FCWA	2FCWA	2.17	7.7223	7.6520
2FCWA	emdecoy1411_2FCWA	2FCWA	2.20	7.2745	7.2329
2FCWA	emdecoy1412_2FCWA	2FCWA	2.86	7.1626	7.1281
2FCWA	emdecoy1413_2FCWA	2FCWA	1.97	7.7223	7.6520
2FCWA	emdecoy1414_2FCWA	2FCWA	1.98	7.7223	7.6520
2FCWA	emdecoy1415_2FCWA	2FCWA	2.11	7.4984	7.4424
2FCWA	emdecoy1416_2FCWA	2FCWA	2.05	8.0581	7.9663
2FCWA	emdecoy1417_2FCWA	2FCWA	2.12	7.7223	7.6520
2FCWA	emdecoy1418_2FCWA	2FCWA	2.31	7.3865	7.3376
2FCWA	emdecoy1419_2FCWA	2FCWA	2.01	7.7223	7.6520
2FCWA	emdecoy141_2FCWA	2FCWA	2.22	7.2745	7.2329
2FCWA	emdecoy1420_2FCWA	2FCWA	2.35	7.4984	7.4424
2FCWA	emdecoy1421_2FCWA	2FCWA	1.91	7.2745	7.2329
2FCWA	emdecoy1422_2FCWA	2FCWA	1.69	7.4984	7.4424
2FCWA	emdecoy1423_2FCWA	2FCWA	1.95	7.6103	7.5472
2FCWA	emdecoy1424_2FCWA	2FCWA	2.01	7.6103	7.5472
2FCWA	emdecoy1425_2FCWA	2FCWA	2.52	7.3865	7.3376
2FCWA	emdecoy1426_2FCWA	2FCWA	1.91	7.6103	7.5472
2FCWA	emdecoy1427_2FCWA	2FCWA	1.80	7.4984	7.4424
2FCWA	emdecoy1428_2FCWA	2FCWA	1.70	7.6103	7.5472
2FCWA	emdecoy1429_2FCWA	2FCWA	1.65	7.7223	7.6520
2FCWA	emdecoy142_2FCWA	2FCWA	1.89	7.3865	7.3376
2FCWA	emdecoy1430_2FCWA	2FCWA	1.80	7.4984	7.4424
2FCWA	emdecoy1431_2FCWA	2FCWA	2.11	7.7223	7.6520
2FCWA	emdecoy1432_2FCWA	2FCWA	1.57	7.4984	7.4424
2FCWA	emdecoy1433_2FCWA	2FCWA	1.51	7.4984	7.4424
2FCWA	emdecoy1434_2FCWA	2FCWA	2.01	7.4984	7.4424
2FCWA	emdecoy1435_2FCWA	2FCWA	1.97	7.4984	7.4424
2FCWA	emdecoy1436_2FCWA	2FCWA	1.82	7.4984	7.4424
2FCWA	emdecoy1437_2FCWA	2FCWA	2.01	7.6103	7.5472
2FCWA	emdecoy1438_2FCWA	2FCWA	1.77	7.4984	7.4424
2FCWA	emdecoy1439_2FCWA	2FCWA	1.82	7.3865	7.3376
2FCWA	emdecoy143_2FCWA	2FCWA	2.09	7.3865	7.3376
2FCWA	emdecoy1440_2FCWA	2FCWA	2.00	7.2745	7.2329
2FCWA	emdecoy1441_2FCWA	2FCWA	2.26	7.4984	7.4424
2FCWA	emdecoy1442_2FCWA	2FCWA	2.03	7.2745	7.2329
2FCWA	emdecoy1443_2FCWA	2FCWA	2.47	7.4984	7.4424
2FCWA	emdecoy1444_2FCWA	2FCWA	1.95	7.6103	7.5472
2FCWA	emdecoy1445_2FCWA	2FCWA	2.56	7.0507	7.0234
2FCWA	emdecoy1446_2FCWA	2FCWA	2.13	7.1626	7.1281
2FCWA	emdecoy1447_2FCWA	2FCWA	1.99	7.2745	7.2329
2FCWA	emdecoy1448_2FCWA	2FCWA	2.22	7.6103	7.5472
2FCWA	emdecoy1449_2FCWA	2FCWA	2.03	7.4984	7.4424
2FCWA	emdecoy144_2FCWA	2FCWA	2.08	7.6103	7.5472
2FCWA	emdecoy1450_2FCWA	2FCWA	2.19	7.1626	7.1281
2FCWA	emdecoy1451_2FCWA	2FCWA	2.82	7.4984	7.4424
2FCWA	emdecoy1452_2FCWA	2FCWA	1.94	7.3865	7.3376
2FCWA	emdecoy1453_2FCWA	2FCWA	2.34	7.4984	7.4424
2FCWA	emdecoy1454_2FCWA	2FCWA	2.04	7.2745	7.2329
2FCWA	emdecoy1455_2FCWA	2FCWA	1.95	7.7223	7.6520
2FCWA	emdecoy1456_2FCWA	2FCWA	2.27	7.2745	7.2329
2FCWA	emdecoy1457_2FCWA	2FCWA	2.06	7.7223	7.6520
2FCWA	emdecoy1458_2FCWA	2FCWA	2.27	7.6103	7.5472
2FCWA	emdecoy1459_2FCWA	2FCWA	2.52	7.2745	7.2329
2FCWA	emdecoy145_2FCWA	2FCWA	2.25	6.7149	6.7091
2FCWA	emdecoy1460_2FCWA	2FCWA	2.38	7.4984	7.4424
2FCWA	emdecoy1461_2FCWA	2FCWA	1.98	7.7223	7.6520
2FCWA	emdecoy1462_2FCWA	2FCWA	1.96	7.4984	7.4424
2FCWA	emdecoy1463_2FCWA	2FCWA	2.52	7.1626	7.1281
2FCWA	emdecoy1464_2FCWA	2FCWA	2.12	7.2745	7.2329
2FCWA	emdecoy1465_2FCWA	2FCWA	2.11	7.3865	7.3376
2FCWA	emdecoy1466_2FCWA	2FCWA	1.93	7.7223	7.6520
2FCWA	emdecoy1467_2FCWA	2FCWA	2.13	7.4984	7.4424
2FCWA	emdecoy1468_2FCWA	2FCWA	2.17	7.6103	7.5472
2FCWA	emdecoy1469_2FCWA	2FCWA	2.22	7.4984	7.4424
2FCWA	emdecoy146_2FCWA	2FCWA	2.63	6.2672	6.2903
2FCWA	emdecoy1470_2FCWA	2FCWA	2.07	7.6103	7.5472
2FCWA	emdecoy1471_2FCWA	2FCWA	1.81	7.6103	7.5472
2FCWA	emdecoy1472_2FCWA	2FCWA	2.33	7.7223	7.6520
2FCWA	emdecoy1473_2FCWA	2FCWA	2.09	7.0507	7.0234
2FCWA	emdecoy1474_2FCWA	2FCWA	2.69	6.8268	6.8139
2FCWA	emdecoy1475_2FCWA	2FCWA	1.89	7.6103	7.5472
2FCWA	emdecoy1476_2FCWA	2FCWA	2.43	7.3865	7.3376
2FCWA	emdecoy1477_2FCWA	2FCWA	2.09	7.2745	7.2329
2FCWA	emdecoy1478_2FCWA	2FCWA	1.86	7.3865	7.3376
2FCWA	emdecoy1479_2FCWA	2FCWA	1.73	7.3865	7.3376
2FCWA	emdecoy147_2FCWA	2FCWA	2.49	7.3865	7.3376
2FCWA	emdecoy1480_2FCWA	2FCWA	1.83	7.6103	7.5472
2FCWA	emdecoy1481_2FCWA	2FCWA	2.08	7.4984	7.4424
2FCWA	emdecoy1482_2FCWA	2FCWA	2.32	7.1626	7.1281
2FCWA	emdecoy1483_2FCWA	2FCWA	2.17	7.3865	7.3376
2FCWA	emdecoy1484_2FCWA	2FCWA	2.30	7.4984	7.4424
2FCWA	emdecoy1485_2FCWA	2FCWA	2.14	7.3865	7.3376
2FCWA	emdecoy1486_2FCWA	2FCWA	1.88	7.7223	7.6520
2FCWA	emdecoy1487_2FCWA	2FCWA	1.76	7.6103	7.5472
2FCWA	emdecoy1488_2FCWA	2FCWA	2.21	7.3865	7.3376
2FCWA	emdecoy1489_2FCWA	2FCWA	2.28	7.2745	7.2329
2FCWA	emdecoy148_2FCWA	2FCWA	2.33	6.0433	6.0809
2FCWA	emdecoy1490_2FCWA	2FCWA	2.18	7.4984	7.4424
2FCWA	emdecoy1491_2FCWA	2FCWA	1.79	7.6103	7.5472
2FCWA	emdecoy1492_2FCWA	2FCWA	2.46	7.3865	7.3376
2FCWA	emdecoy1493_2FCWA	2FCWA	2.23	7.7223	7.6520
2FCWA	emdecoy1494_2FCWA	2FCWA	2.76	7.4984	7.4424
2FCWA	emdecoy1495_2FCWA	2FCWA	2.22	7.3865	7.3376
2FCWA	emdecoy1496_2FCWA	2FCWA	2.66	6.8268	6.8139
2FCWA	emdecoy1497_2FCWA	2FCWA	2.03	7.3865	7.3376
2FCWA	emdecoy1498_2FCWA	2FCWA	2.36	7.1626	7.1281
2FCWA	emdecoy1499_2FCWA	2FCWA	2.16	7.2745	7.2329
2FCWA	emdecoy149_2FCWA	2FCWA	2.10	7.1626	7.1281
2FCWA	emdecoy14_2FCWA	2FCWA	1.69	7.1626	7.1281
2FCWA	emdecoy1500_2FCWA	2FCWA	2.08	7.6103	7.5472
2FCWA	emdecoy1501_2FCWA	2FCWA	2.13	7.0507	7.0234
2FCWA	emdecoy1502_2FCWA	2FCWA	2.04	7.7223	7.6520
2FCWA	emdecoy1503_2FCWA	2FCWA	2.38	6.6030	6.6044
2FCWA	emdecoy1504_2FCWA	2FCWA	2.33	7.2745	7.2329
2FCWA	emdecoy1505_2FCWA	2FCWA	2.41	6.4910	6.4997
2FCWA	emdecoy1506_2FCWA	2FCWA	2.06	6.7149	6.7091
2FCWA	emdecoy1507_2FCWA	2FCWA	2.25	7.1626	7.1281
2FCWA	emdecoy1508_2FCWA	2FCWA	2.11	7.7223	7.6520
2FCWA	emdecoy1509_2FCWA	2FCWA	2.46	6.4910	6.4997
2FCWA	emdecoy150_2FCWA	2FCWA	2.29	7.3865	7.3376
2FCWA	emdecoy1510_2FCWA	2FCWA	2.48	4.9240	5.0350
2FCWA	emdecoy1511_2FCWA	2FCWA	2.32	7.0507	7.0234
2FCWA	emdecoy1512_2FCWA	2FCWA	2.39	7.0507	7.0234
2FCWA	emdecoy1513_2FCWA	2FCWA	2.05	7.4984	7.4424
2FCWA	emdecoy1514_2FCWA	2FCWA	2.10	7.2745	7.2329
2FCWA	emdecoy1515_2FCWA	2FCWA	2.22	7.7223	7.6520
2FCWA	emdecoy1516_2FCWA	2FCWA	1.89	7.4984	7.4424
2FCWA	emdecoy1517_2FCWA	2FCWA	2.15	7.7223	7.6520
2FCWA	emdecoy1518_2FCWA	2FCWA	2.12	7.0507	7.0234
2FCWA	emdecoy1519_2FCWA	2FCWA	2.57	6.8268	6.8139
2FCWA	emdecoy151_2FCWA	2FCWA	2.53	7.2745	7.2329
2FCWA	emdecoy1520_2FCWA	2FCWA	1.92	7.6103	7.5472
2FCWA	emdecoy1521_2FCWA	2FCWA	2.02	7.6103	7.5472
2FCWA	emdecoy1522_2FCWA	2FCWA	1.62	7.2745	7.2329
2FCWA	emdecoy1523_2FCWA	2FCWA	2.25	7.0507	7.0234
2FCWA	emdecoy1524_2FCWA	2FCWA	2.05	7.6103	7.5472
2FCWA	emdecoy1525_2FCWA	2FCWA	2.39	7.0507	7.0234
2FCWA	emdecoy1526_2FCWA	2FCWA	2.48	7.0507	7.0234
2FCWA	emdecoy1527_2FCWA	2FCWA	2.10	7.2745	7.2329
2FCWA	emdecoy1528_2FCWA	2FCWA	1.99	7.6103	7.5472
2FCWA	emdecoy1529_2FCWA	2FCWA	2.09	7.8342	7.7567
2FCWA	emdecoy152_2FCWA	2FCWA	2.11	7.2745	7.2329
2FCWA	emdecoy1530_2FCWA	2FCWA	2.14	6.7149	6.7091
2FCWA	emdecoy1531_2FCWA	2FCWA	2.11	7.6103	7.5472
2FCWA	emdecoy1532_2FCWA	2FCWA	2.05	7.9461	7.8615
2FCWA	emdecoy1533_2FCWA	2FCWA	2.62	7.2745	7.2329
2FCWA	emdecoy1534_2FCWA	2FCWA	2.96	6.6030	6.6044
2FCWA	emdecoy1535_2FCWA	2FCWA	2.43	6.8268	6.8139
2FCWA	emdecoy1536_2FCWA	2FCWA	1.98	7.3865	7.3376
2FCWA	emdecoy1537_2FCWA	2FCWA	2.16	6.9388	6.9186
2FCWA	emdecoy1538_2FCWA	2FCWA	2.10	7.2745	7.2329
2FCWA	emdecoy1539_2FCWA	2FCWA	2.10	7.4984	7.4424
2FCWA	emdecoy153_2FCWA	2FCWA	2.32	7.4984	7.4424
2FCWA	emdecoy1540_2FCWA	2FCWA	2.23	7.1626	7.1281
2FCWA	emdecoy1541_2FCWA	2FCWA	1.80	7.6103	7.5472
2FCWA	emdecoy1542_2FCWA	2FCWA	2.35	6.8268	6.8139
2FCWA	emdecoy1543_2FCWA	2FCWA	2.53	7.7223	7.6520
2FCWA	emdecoy1544_2FCWA	2FCWA	2.18	7.9461	7.8615
2FCWA	emdecoy1545_2FCWA	2FCWA	2.45	6.9388	6.9186
2FCWA	emdecoy1546_2FCWA	2FCWA	2.25	6.3791	6.3950
2FCWA	emdecoy1547_2FCWA	2FCWA	2.88	6.1553	6.1856
2FCWA	emdecoy1548_2FCWA	2FCWA	2.37	7.1626	7.1281
2FCWA	emdecoy1549_2FCWA	2FCWA	2.45	6.0433	6.0809
2FCWA	emdecoy154_2FCWA	2FCWA	2.20	7.6103	7.5472
2FCWA	emdecoy1550_2FCWA	2FCWA	2.00	7.6103	7.5472
2FCWA	emdecoy1551_2FCWA	2FCWA	2.09	7.0507	7.0234
2FCWA	emdecoy1552_2FCWA	2FCWA	2.02	7.2745	7.2329
2FCWA	emdecoy1553_2FCWA	2FCWA	2.35	6.8268	6.8139
2FCWA	emdecoy1554_2FCWA	2FCWA	2.46	6.8268	6.8139
2FCWA	emdecoy1555_2FCWA	2FCWA	1.72	7.4984	7.4424
2FCWA	emdecoy1556_2FCWA	2FCWA	2.36	6.2672	6.2903
2FCWA	emdecoy1557_2FCWA	2FCWA	2.16	7.6103	7.5472
2FCWA	emdecoy1558_2FCWA	2FCWA	1.84	7.3865	7.3376
2FCWA	emdecoy1559_2FCWA	2FCWA	2.49	7.0507	7.0234
2FCWA	emdecoy155_2FCWA	2FCWA	1.80	7.1626	7.1281
2FCWA	emdecoy1560_2FCWA	2FCWA	1.93	7.7223	7.6520
2FCWA	emdecoy1561_2FCWA	2FCWA	2.64	4.4763	4.6175
2FCWA	emdecoy1562_2FCWA	2FCWA	1.98	7.6103	7.5472
2FCWA	emdecoy1563_2FCWA	2FCWA	2.34	6.9388	6.9186
2FCWA	emdecoy1564_2FCWA	2FCWA	2.47	7.3865	7.3376
2FCWA	emdecoy1565_2FCWA	2FCWA	2.22	6.9388	6.9186
2FCWA	emdecoy1566_2FCWA	2FCWA	2.34	7.6103	7.5472
2FCWA	emdecoy1567_2FCWA	2FCWA	2.91	7.3865	7.3376
2FCWA	emdecoy1568_2FCWA	2FCWA	2.30	6.8268	6.8139
2FCWA	emdecoy1569_2FCWA	2FCWA	1.95	7.3865	7.3376
2FCWA	emdecoy156_2FCWA	2FCWA	2.19	7.4984	7.4424
2FCWA	emdecoy1570_2FCWA	2FCWA	2.41	6.2672	6.2903
2FCWA	emdecoy1571_2FCWA	2FCWA	1.79	7.1626	7.1281
2FCWA	emdecoy1572_2FCWA	2FCWA	2.36	7.3865	7.3376
2FCWA	emdecoy1573_2FCWA	2FCWA	2.08	7.2745	7.2329
2FCWA	emdecoy1574_2FCWA	2FCWA	1.81	7.0507	7.0234
2FCWA	emdecoy1575_2FCWA	2FCWA	2.26	7.3865	7.3376
2FCWA	emdecoy1576_2FCWA	2FCWA	1.97	6.8268	6.8139
2FCWA	emdecoy1577_2FCWA	2FCWA	1.82	7.6103	7.5472
2FCWA	emdecoy1578_2FCWA	2FCWA	2.07	7.3865	7.3376
2FCWA	emdecoy1579_2FCWA	2FCWA	2.25	6.6030	6.6044
2FCWA	emdecoy157_2FCWA	2FCWA	2.44	7.0507	7.0234
2FCWA	emdecoy1580_2FCWA	2FCWA	2.42	7.0507	7.0234
2FCWA	emdecoy1581_2FCWA	2FCWA	1.65	7.7223	7.6520
2FCWA	emdecoy1582_2FCWA	2FCWA	1.60	7.7223	7.6520
2FCWA	emdecoy1583_2FCWA	2FCWA	2.48	7.1626	7.1281
2FCWA	emdecoy1584_2FCWA	2FCWA	1.92	7.7223	7.6520
2FCWA	emdecoy1585_2FCWA	2FCWA	2.41	6.9388	6.9186
2FCWA	emdecoy1586_2FCWA	2FCWA	2.23	7.4984	7.4424
2FCWA	emdecoy1587_2FCWA	2FCWA	1.88	7.6103	7.5472
2FCWA	emdecoy1588_2FCWA	2FCWA	2.09	7.4984	7.4424
2FCWA	emdecoy1589_2FCWA	2FCWA	1.80	7.7223	7.6520
2FCWA	emdecoy158_2FCWA	2FCWA	1.86	7.7223	7.6520
2FCWA	emdecoy1590_2FCWA	2FCWA	2.40	7.2745	7.2329
2FCWA	emdecoy1591_2FCWA	2FCWA	2.25	7.1626	7.1281
2FCWA	emdecoy1592_2FCWA	2FCWA	1.69	7.3865	7.3376
2FCWA	emdecoy1593_2FCWA	2FCWA	3.05	6.0433	6.0809
2FCWA	emdecoy1594_2FCWA	2FCWA	2.20	7.3865	7.3376
2FCWA	emdecoy1595_2FCWA	2FCWA	2.07	6.4910	6.4997
2FCWA	emdecoy1596_2FCWA	2FCWA	2.09	7.7223	7.6520
2FCWA	emdecoy1597_2FCWA	2FCWA	2.04	7.3865	7.3376
2FCWA	emdecoy1598_2FCWA	2FCWA	2.25	7.3865	7.3376
2FCWA	emdecoy1599_2FCWA	2FCWA	2.24	7.0507	7.0234
2FCWA	emdecoy159_2FCWA	2FCWA	2.17	6.8268	6.8139
2FCWA	emdecoy15_2FCWA	2FCWA	2.39	7.2745	7.2329
2FCWA	emdecoy1600_2FCWA	2FCWA	2.58	6.4910	6.4997
2FCWA	emdecoy1601_2FCWA	2FCWA	2.31	7.6103	7.5472
2FCWA	emdecoy1602_2FCWA	2FCWA	1.89	7.2745	7.2329
2FCWA	emdecoy1603_2FCWA	2FCWA	2.50	6.1553	6.1856
2FCWA	emdecoy1604_2FCWA	2FCWA	2.55	6.3791	6.3950
2FCWA	emdecoy1605_2FCWA	2FCWA	2.21	7.1626	7.1281
2FCWA	emdecoy1606_2FCWA	2FCWA	1.97	7.3865	7.3376
2FCWA	emdecoy1607_2FCWA	2FCWA	2.51	7.1626	7.1281
2FCWA	emdecoy1608_2FCWA	2FCWA	1.97	7.0507	7.0234
2FCWA	emdecoy1609_2FCWA	2FCWA	2.20	7.4984	7.4424
2FCWA	emdecoy160_2FCWA	2FCWA	2.27	7.4984	7.4424
2FCWA	emdecoy1610_2FCWA	2FCWA	2.34	7.3865	7.3376
2FCWA	emdecoy1611_2FCWA	2FCWA	2.15	7.4984	7.4424
2FCWA	emdecoy1612_2FCWA	2FCWA	2.60	7.2745	7.2329
2FCWA	emdecoy1613_2FCWA	2FCWA	2.54	7.4984	7.4424
2FCWA	emdecoy1614_2FCWA	2FCWA	2.27	6.8268	6.8139
2FCWA	emdecoy1615_2FCWA	2FCWA	2.20	7.3865	7.3376
2FCWA	emdecoy1616_2FCWA	2FCWA	2.03	7.6103	7.5472
2FCWA	emdecoy1617_2FCWA	2FCWA	2.40	6.9388	6.9186
2FCWA	emdecoy1618_2FCWA	2FCWA	2.62	6.6030	6.6044
2FCWA	emdecoy1619_2FCWA	2FCWA	2.75	5.9314	5.9762
2FCWA	emdecoy161_2FCWA	2FCWA	2.50	6.1553	6.1856
2FCWA	emdecoy1620_2FCWA	2FCWA	1.80	7.6103	7.5472
2FCWA	emdecoy1621_2FCWA	2FCWA	2.25	7.0507	7.0234
2FCWA	emdecoy1622_2FCWA	2FCWA	2.03	7.6103	7.5472
2FCWA	emdecoy1623_2FCWA	2FCWA	2.32	6.7149	6.7091
2FCWA	emdecoy1624_2FCWA	2FCWA	1.89	7.7223	7.6520
2FCWA	emdecoy1625_2FCWA	2FCWA	1.91	7.4984	7.4424
2FCWA	emdecoy1626_2FCWA	2FCWA	2.03	7.4984	7.4424
2FCWA	emdecoy1627_2FCWA	2FCWA	2.24	7.1626	7.1281
2FCWA	emdecoy1628_2FCWA	2FCWA	2.21	7.7223	7.6520
2FCWA	emdecoy1629_2FCWA	2FCWA	2.23	7.0507	7.0234
2FCWA	emdecoy162_2FCWA	2FCWA	1.98	7.4984	7.4424
2FCWA	emdecoy1630_2FCWA	2FCWA	2.21	6.8268	6.8139
2FCWA	emdecoy1631_2FCWA	2FCWA	2.26	6.6030	6.6044
2FCWA	emdecoy1632_2FCWA	2FCWA	2.26	6.1553	6.1856
2FCWA	emdecoy1633_2FCWA	2FCWA	1.96	7.7223	7.6520
2FCWA	emdecoy1634_2FCWA	2FCWA	2.78	6.9388	6.9186
2FCWA	emdecoy1635_2FCWA	2FCWA	1.73	7.7223	7.6520
2FCWA	emdecoy1636_2FCWA	2FCWA	2.40	6.9388	6.9186
2FCWA	emdecoy1637_2FCWA	2FCWA	1.80	7.6103	7.5472
2FCWA	emdecoy1638_2FCWA	2FCWA	2.37	6.4910	6.4997
2FCWA	emdecoy1639_2FCWA	2FCWA	2.19	7.0507	7.0234
2FCWA	emdecoy163_2FCWA	2FCWA	2.21	7.3865	7.3376
2FCWA	emdecoy1640_2FCWA	2FCWA	2.27	6.8268	6.8139
2FCWA	emdecoy1641_2FCWA	2FCWA	1.93	7.0507	7.0234
2FCWA	emdecoy1642_2FCWA	2FCWA	2.25	7.3865	7.3376
2FCWA	emdecoy1643_2FCWA	2FCWA	2.42	7.2745	7.2329
2FCWA	emdecoy1644_2FCWA	2FCWA	2.18	6.8268	6.8139
2FCWA	emdecoy1645_2FCWA	2FCWA	2.38	7.0507	7.0234
2FCWA	emdecoy1646_2FCWA	2FCWA	2.11	6.6030	6.6044
2FCWA	emdecoy1647_2FCWA	2FCWA	2.11	6.9388	6.9186
2FCWA	emdecoy1648_2FCWA	2FCWA	2.07	7.1626	7.1281
2FCWA	emdecoy1649_2FCWA	2FCWA	2.10	7.1626	7.1281
2FCWA	emdecoy164_2FCWA	2FCWA	1.74	7.7223	7.6520
2FCWA	emdecoy1650_2FCWA	2FCWA	2.04	7.1626	7.1281
2FCWA	emdecoy1651_2FCWA	2FCWA	1.83	7.7223	7.6520
2FCWA	emdecoy1652_2FCWA	2FCWA	2.28	6.8268	6.8139
2FCWA	emdecoy1653_2FCWA	2FCWA	2.03	6.9388	6.9186
2FCWA	emdecoy1654_2FCWA	2FCWA	2.07	7.1626	7.1281
2FCWA	emdecoy1655_2FCWA	2FCWA	2.17	6.9388	6.9186
2FCWA	emdecoy1656_2FCWA	2FCWA	2.12	7.4984	7.4424
2FCWA	emdecoy1657_2FCWA	2FCWA	2.06	7.2745	7.2329
2FCWA	emdecoy1658_2FCWA	2FCWA	2.34	7.2745	7.2329
2FCWA	emdecoy1659_2FCWA	2FCWA	2.54	4.4763	4.6175
2FCWA	emdecoy165_2FCWA	2FCWA	1.99	7.6103	7.5472
2FCWA	emdecoy1660_2FCWA	2FCWA	2.11	7.0507	7.0234
2FCWA	emdecoy1661_2FCWA	2FCWA	2.07	7.6103	7.5472
2FCWA	emdecoy1662_2FCWA	2FCWA	2.15	7.4984	7.4424
2FCWA	emdecoy1663_2FCWA	2FCWA	2.11	7.1626	7.1281
2FCWA	emdecoy1664_2FCWA	2FCWA	1.72	7.7223	7.6520
2FCWA	emdecoy1665_2FCWA	2FCWA	1.74	7.7223	7.6520
2FCWA	emdecoy1666_2FCWA	2FCWA	2.40	7.1626	7.1281
2FCWA	emdecoy1667_2FCWA	2FCWA	1.98	7.7223	7.6520
2FCWA	emdecoy1668_2FCWA	2FCWA	2.09	7.3865	7.3376
2FCWA	emdecoy1669_2FCWA	2FCWA	2.50	6.8268	6.8139
2FCWA	emdecoy166_2FCWA	2FCWA	2.02	7.8342	7.7567
2FCWA	emdecoy1670_2FCWA	2FCWA	1.82	7.2745	7.2329
2FCWA	emdecoy1671_2FCWA	2FCWA	2.23	7.0507	7.0234
2FCWA	emdecoy1672_2FCWA	2FCWA	2.25	7.2745	7.2329
2FCWA	emdecoy1673_2FCWA	2FCWA	1.89	7.6103	7.5472
2FCWA	emdecoy1674_2FCWA	2FCWA	2.19	7.4984	7.4424
2FCWA	emdecoy1675_2FCWA	2FCWA	1.87	7.7223	7.6520
2FCWA	emdecoy1676_2FCWA	2FCWA	1.98	7.7223	7.6520
2FCWA	emdecoy1677_2FCWA	2FCWA	2.16	7.6103	7.5472
2FCWA	emdecoy1678_2FCWA	2FCWA	2.13	7.1626	7.1281
2FCWA	emdecoy1679_2FCWA	2FCWA	2.04	8.1700	8.0711
2FCWA	emdecoy167_2FCWA	2FCWA	2.30	7.4984	7.4424
2FCWA	emdecoy1680_2FCWA	2FCWA	2.49	7.0507	7.0234
2FCWA	emdecoy1681_2FCWA	2FCWA	2.04	6.8268	6.8139
2FCWA	emdecoy1682_2FCWA	2FCWA	2.64	6.2672	6.2903
2FCWA	emdecoy1683_2FCWA	2FCWA	1.83	7.3865	7.3376
2FCWA	emdecoy1684_2FCWA	2FCWA	1.66	7.7223	7.6520
2FCWA	emdecoy1685_2FCWA	2FCWA	1.43	7.6103	7.5472
2FCWA	emdecoy1686_2FCWA	2FCWA	2.14	7.6103	7.5472
2FCWA	emdecoy1687_2FCWA	2FCWA	1.80	7.7223	7.6520
2FCWA	emdecoy1688_2FCWA	2FCWA	2.24	6.9388	6.9186
2FCWA	emdecoy1689_2FCWA	2FCWA	2.76	6.8268	6.8139
2FCWA	emdecoy168_2FCWA	2FCWA	1.96	6.9388	6.9186
2FCWA	emdecoy1690_2FCWA	2FCWA	1.81	7.1626	7.1281
2FCWA	emdecoy1691_2FCWA	2FCWA	2.59	6.9388	6.9186
2FCWA	emdecoy1692_2FCWA	2FCWA	2.07	7.0507	7.0234
2FCWA	emdecoy1693_2FCWA	2FCWA	2.53	7.6103	7.5472
2FCWA	emdecoy1694_2FCWA	2FCWA	2.07	7.6103	7.5472
2FCWA	emdecoy1695_2FCWA	2FCWA	2.48	7.6103	7.5472
2FCWA	emdecoy1696_2FCWA	2FCWA	2.22	6.7149	6.7091
2FCWA	emdecoy1697_2FCWA	2FCWA	2.27	7.2745	7.2329
2FCWA	emdecoy1698_2FCWA	2FCWA	2.48	6.6030	6.6044
2FCWA	emdecoy1699_2FCWA	2FCWA	1.95	7.4984	7.4424
2FCWA	emdecoy169_2FCWA	2FCWA	2.23	7.2745	7.2329
2FCWA	emdecoy16_2FCWA	2FCWA	2.03	7.2745	7.2329
2FCWA	emdecoy1700_2FCWA	2FCWA	1.89	7.7223	7.6520
2FCWA	emdecoy1701_2FCWA	2FCWA	1.91	7.4984	7.4424
2FCWA	emdecoy1702_2FCWA	2FCWA	1.96	7.0507	7.0234
2FCWA	emdecoy1703_2FCWA	2FCWA	2.33	6.9388	6.9186
2FCWA	emdecoy1704_2FCWA	2FCWA	2.11	7.1626	7.1281
2FCWA	emdecoy1705_2FCWA	2FCWA	1.80	7.2745	7.2329
2FCWA	emdecoy1706_2FCWA	2FCWA	2.04	7.3865	7.3376
2FCWA	emdecoy1707_2FCWA	2FCWA	2.14	7.0507	7.0234
2FCWA	emdecoy1708_2FCWA	2FCWA	2.64	5.7075	5.7669
2FCWA	emdecoy1709_2FCWA	2FCWA	2.18	7.1626	7.1281
2FCWA	emdecoy170_2FCWA	2FCWA	2.01	7.7223	7.6520
2FCWA	emdecoy1710_2FCWA	2FCWA	2.40	7.1626	7.1281
2FCWA	emdecoy1711_2FCWA	2FCWA	2.06	7.2745	7.2329
2FCWA	emdecoy1712_2FCWA	2FCWA	2.10	7.4984	7.4424
2FCWA	emdecoy1713_2FCWA	2FCWA	2.14	7.3865	7.3376
2FCWA	emdecoy1714_2FCWA	2FCWA	2.45	7.0507	7.0234
2FCWA	emdecoy1715_2FCWA	2FCWA	1.85	7.4984	7.4424
2FCWA	emdecoy1716_2FCWA	2FCWA	1.96	7.3865	7.3376
2FCWA	emdecoy1717_2FCWA	2FCWA	1.89	7.2745	7.2329
2FCWA	emdecoy1718_2FCWA	2FCWA	2.13	7.6103	7.5472
2FCWA	emdecoy1719_2FCWA	2FCWA	2.52	7.4984	7.4424
2FCWA	emdecoy171_2FCWA	2FCWA	1.62	7.8342	7.7567
2FCWA	emdecoy1720_2FCWA	2FCWA	2.37	7.2745	7.2329
2FCWA	emdecoy1721_2FCWA	2FCWA	1.88	7.9461	7.8615
2FCWA	emdecoy1722_2FCWA	2FCWA	2.06	7.6103	7.5472
2FCWA	emdecoy1723_2FCWA	2FCWA	1.85	7.3865	7.3376
2FCWA	emdecoy1724_2FCWA	2FCWA	1.86	7.9461	7.8615
2FCWA	emdecoy1725_2FCWA	2FCWA	2.14	7.2745	7.2329
2FCWA	emdecoy1726_2FCWA	2FCWA	1.74	7.6103	7.5472
2FCWA	emdecoy1727_2FCWA	2FCWA	2.02	7.2745	7.2329
2FCWA	emdecoy1728_2FCWA	2FCWA	1.92	7.6103	7.5472
2FCWA	emdecoy1729_2FCWA	2FCWA	2.06	7.4984	7.4424
2FCWA	emdecoy172_2FCWA	2FCWA	2.50	7.1626	7.1281
2FCWA	emdecoy1730_2FCWA	2FCWA	2.16	6.9388	6.9186
2FCWA	emdecoy1731_2FCWA	2FCWA	2.02	7.3865	7.3376
2FCWA	emdecoy1732_2FCWA	2FCWA	2.16	7.1626	7.1281
2FCWA	emdecoy1733_2FCWA	2FCWA	1.63	7.7223	7.6520
2FCWA	emdecoy1734_2FCWA	2FCWA	2.23	7.2745	7.2329
2FCWA	emdecoy1735_2FCWA	2FCWA	2.36	7.1626	7.1281
2FCWA	emdecoy1736_2FCWA	2FCWA	2.21	7.0507	7.0234
2FCWA	emdecoy1737_2FCWA	2FCWA	2.58	6.2672	6.2903
2FCWA	emdecoy1738_2FCWA	2FCWA	1.70	7.7223	7.6520
2FCWA	emdecoy1739_2FCWA	2FCWA	1.88	7.6103	7.5472
2FCWA	emdecoy173_2FCWA	2FCWA	2.08	7.2745	7.2329
2FCWA	emdecoy1740_2FCWA	2FCWA	2.44	6.9388	6.9186
2FCWA	emdecoy1741_2FCWA	2FCWA	2.39	6.7149	6.7091
2FCWA	emdecoy1742_2FCWA	2FCWA	2.24	6.7149	6.7091
2FCWA	emdecoy1743_2FCWA	2FCWA	2.25	6.9388	6.9186
2FCWA	emdecoy1744_2FCWA	2FCWA	1.99	7.2745	7.2329
2FCWA	emdecoy1745_2FCWA	2FCWA	2.07	7.2745	7.2329
2FCWA	emdecoy1746_2FCWA	2FCWA	2.41	7.1626	7.1281
2FCWA	emdecoy1747_2FCWA	2FCWA	2.05	7.2745	7.2329
2FCWA	emdecoy1748_2FCWA	2FCWA	2.00	7.4984	7.4424
2FCWA	emdecoy1749_2FCWA	2FCWA	2.57	7.3865	7.3376
2FCWA	emdecoy174_2FCWA	2FCWA	2.25	7.8342	7.7567
2FCWA	emdecoy1750_2FCWA	2FCWA	2.32	7.3865	7.3376
2FCWA	emdecoy1751_2FCWA	2FCWA	2.11	7.0507	7.0234
2FCWA	emdecoy1752_2FCWA	2FCWA	2.06	7.3865	7.3376
2FCWA	emdecoy1753_2FCWA	2FCWA	2.06	6.9388	6.9186
2FCWA	emdecoy1754_2FCWA	2FCWA	2.10	7.1626	7.1281
2FCWA	emdecoy1755_2FCWA	2FCWA	2.29	7.1626	7.1281
2FCWA	emdecoy1756_2FCWA	2FCWA	2.15	7.1626	7.1281
2FCWA	emdecoy1757_2FCWA	2FCWA	2.84	6.4910	6.4997
2FCWA	emdecoy1758_2FCWA	2FCWA	2.08	7.1626	7.1281
2FCWA	emdecoy1759_2FCWA	2FCWA	2.58	7.3865	7.3376
2FCWA	emdecoy175_2FCWA	2FCWA	2.20	7.2745	7.2329
2FCWA	emdecoy1760_2FCWA	2FCWA	2.03	7.3865	7.3376
2FCWA	emdecoy1761_2FCWA	2FCWA	2.09	7.3865	7.3376
2FCWA	emdecoy1762_2FCWA	2FCWA	2.60	7.2745	7.2329
2FCWA	emdecoy1763_2FCWA	2FCWA	1.85	7.4984	7.4424
2FCWA	emdecoy1764_2FCWA	2FCWA	1.82	7.2745	7.2329
2FCWA	emdecoy1765_2FCWA	2FCWA	2.27	7.2745	7.2329
2FCWA	emdecoy1766_2FCWA	2FCWA	1.89	7.4984	7.4424
2FCWA	emdecoy1767_2FCWA	2FCWA	2.32	6.9388	6.9186
2FCWA	emdecoy1768_2FCWA	2FCWA	2.23	7.7223	7.6520
2FCWA	emdecoy1769_2FCWA	2FCWA	2.49	7.4984	7.4424
2FCWA	emdecoy176_2FCWA	2FCWA	1.99	7.1626	7.1281
2FCWA	emdecoy1770_2FCWA	2FCWA	2.20	7.2745	7.2329
2FCWA	emdecoy1771_2FCWA	2FCWA	2.16	7.4984	7.4424
2FCWA	emdecoy1772_2FCWA	2FCWA	1.74	8.0581	7.9663
2FCWA	emdecoy1773_2FCWA	2FCWA	2.17	7.6103	7.5472
2FCWA	emdecoy1774_2FCWA	2FCWA	2.29	7.3865	7.3376
2FCWA	emdecoy1775_2FCWA	2FCWA	2.79	7.3865	7.3376
2FCWA	emdecoy1776_2FCWA	2FCWA	2.08	7.3865	7.3376
2FCWA	emdecoy1777_2FCWA	2FCWA	1.93	7.6103	7.5472
2FCWA	emdecoy1778_2FCWA	2FCWA	1.90	7.1626	7.1281
2FCWA	emdecoy1779_2FCWA	2FCWA	2.21	7.4984	7.4424
2FCWA	emdecoy177_2FCWA	2FCWA	2.15	7.6103	7.5472
2FCWA	emdecoy1780_2FCWA	2FCWA	1.85	6.8268	6.8139
2FCWA	emdecoy1781_2FCWA	2FCWA	2.16	7.1626	7.1281
2FCWA	emdecoy1782_2FCWA	2FCWA	2.10	7.3865	7.3376
2FCWA	emdecoy1783_2FCWA	2FCWA	2.38	6.8268	6.8139
2FCWA	emdecoy1784_2FCWA	2FCWA	2.05	7.4984	7.4424
2FCWA	emdecoy1785_2FCWA	2FCWA	2.50	5.4837	5.5577
2FCWA	emdecoy1786_2FCWA	2FCWA	2.59	5.9314	5.9762
2FCWA	emdecoy1787_2FCWA	2FCWA	2.82	6.6030	6.6044
2FCWA	emdecoy1788_2FCWA	2FCWA	1.61	7.7223	7.6520
2FCWA	emdecoy1789_2FCWA	2FCWA	2.20	7.0507	7.0234
2FCWA	emdecoy178_2FCWA	2FCWA	2.38	7.0507	7.0234
2FCWA	emdecoy1790_2FCWA	2FCWA	2.16	7.3865	7.3376
2FCWA	emdecoy1791_2FCWA	2FCWA	2.19	7.3865	7.3376
2FCWA	emdecoy1792_2FCWA	2FCWA	2.60	6.2672	6.2903
2FCWA	emdecoy1793_2FCWA	2FCWA	1.97	7.1626	7.1281
2FCWA	emdecoy1794_2FCWA	2FCWA	2.36	6.7149	6.7091
2FCWA	emdecoy1795_2FCWA	2FCWA	2.45	7.2745	7.2329
2FCWA	emdecoy1796_2FCWA	2FCWA	2.09	7.1626	7.1281
2FCWA	emdecoy1797_2FCWA	2FCWA	1.99	7.7223	7.6520
2FCWA	emdecoy1798_2FCWA	2FCWA	2.03	7.7223	7.6520
2FCWA	emdecoy1799_2FCWA	2FCWA	2.60	7.0507	7.0234
2FCWA	emdecoy179_2FCWA	2FCWA	2.53	7.6103	7.5472
2FCWA	emdecoy17_2FCWA	2FCWA	1.92	7.7223	7.6520
2FCWA	emdecoy1800_2FCWA	2FCWA	2.02	7.3865	7.3376
2FCWA	emdecoy1801_2FCWA	2FCWA	2.19	7.1626	7.1281
2FCWA	emdecoy1802_2FCWA	2FCWA	1.97	7.2745	7.2329
2FCWA	emdecoy1803_2FCWA	2FCWA	2.06	7.1626	7.1281
2FCWA	emdecoy1804_2FCWA	2FCWA	2.53	7.0507	7.0234
2FCWA	emdecoy1805_2FCWA	2FCWA	1.97	7.3865	7.3376
2FCWA	emdecoy1806_2FCWA	2FCWA	2.51	7.2745	7.2329
2FCWA	emdecoy1807_2FCWA	2FCWA	2.35	7.1626	7.1281
2FCWA	emdecoy1808_2FCWA	2FCWA	2.78	7.6103	7.5472
2FCWA	emdecoy1809_2FCWA	2FCWA	1.87	7.7223	7.6520
2FCWA	emdecoy180_2FCWA	2FCWA	2.14	7.1626	7.1281
2FCWA	emdecoy1810_2FCWA	2FCWA	1.91	7.2745	7.2329
2FCWA	emdecoy1811_2FCWA	2FCWA	2.65	6.9388	6.9186
2FCWA	emdecoy1812_2FCWA	2FCWA	2.12	7.4984	7.4424
2FCWA	emdecoy1813_2FCWA	2FCWA	2.13	7.2745	7.2329
2FCWA	emdecoy1814_2FCWA	2FCWA	2.00	7.3865	7.3376
2FCWA	emdecoy1815_2FCWA	2FCWA	1.99	7.1626	7.1281
2FCWA	emdecoy1816_2FCWA	2FCWA	2.17	6.4910	6.4997
2FCWA	emdecoy1817_2FCWA	2FCWA	2.49	7.6103	7.5472
2FCWA	emdecoy1818_2FCWA	2FCWA	1.88	7.3865	7.3376
2FCWA	emdecoy1819_2FCWA	2FCWA	1.99	7.3865	7.3376
2FCWA	emdecoy181_2FCWA	2FCWA	2.24	7.2745	7.2329
2FCWA	emdecoy1820_2FCWA	2FCWA	1.76	8.0581	7.9663
2FCWA	emdecoy1821_2FCWA	2FCWA	1.88	7.2745	7.2329
2FCWA	emdecoy1822_2FCWA	2FCWA	1.97	7.1626	7.1281
2FCWA	emdecoy1823_2FCWA	2FCWA	1.92	7.3865	7.3376
2FCWA	emdecoy1824_2FCWA	2FCWA	2.28	7.0507	7.0234
2FCWA	emdecoy1825_2FCWA	2FCWA	1.95	7.4984	7.4424
2FCWA	emdecoy1826_2FCWA	2FCWA	1.61	7.2745	7.2329
2FCWA	emdecoy1827_2FCWA	2FCWA	2.15	7.1626	7.1281
2FCWA	emdecoy1828_2FCWA	2FCWA	2.11	7.2745	7.2329
2FCWA	emdecoy1829_2FCWA	2FCWA	2.46	7.0507	7.0234
2FCWA	emdecoy182_2FCWA	2FCWA	2.39	7.0507	7.0234
2FCWA	emdecoy1830_2FCWA	2FCWA	2.02	7.7223	7.6520
2FCWA	emdecoy1831_2FCWA	2FCWA	2.14	7.3865	7.3376
2FCWA	emdecoy1832_2FCWA	2FCWA	2.16	7.4984	7.4424
2FCWA	emdecoy1833_2FCWA	2FCWA	2.02	7.7223	7.6520
2FCWA	emdecoy1834_2FCWA	2FCWA	2.38	6.7149	6.7091
2FCWA	emdecoy1835_2FCWA	2FCWA	1.90	7.4984	7.4424
2FCWA	emdecoy1836_2FCWA	2FCWA	1.74	7.7223	7.6520
2FCWA	emdecoy1837_2FCWA	2FCWA	1.81	7.8342	7.7567
2FCWA	emdecoy1838_2FCWA	2FCWA	2.15	7.9461	7.8615
2FCWA	emdecoy1839_2FCWA	2FCWA	1.69	7.7223	7.6520
2FCWA	emdecoy183_2FCWA	2FCWA	2.03	7.1626	7.1281
2FCWA	emdecoy1840_2FCWA	2FCWA	2.28	6.9388	6.9186
2FCWA	emdecoy1841_2FCWA	2FCWA	1.92	7.6103	7.5472
2FCWA	emdecoy1842_2FCWA	2FCWA	1.90	7.6103	7.5472
2FCWA	emdecoy1843_2FCWA	2FCWA	2.60	6.8268	6.8139
2FCWA	emdecoy1844_2FCWA	2FCWA	1.65	7.1626	7.1281
2FCWA	emdecoy1845_2FCWA	2FCWA	2.28	7.2745	7.2329
2FCWA	emdecoy1846_2FCWA	2FCWA	1.95	7.4984	7.4424
2FCWA	emdecoy1847_2FCWA	2FCWA	2.52	7.1626	7.1281
2FCWA	emdecoy1848_2FCWA	2FCWA	2.30	7.1626	7.1281
2FCWA	emdecoy1849_2FCWA	2FCWA	1.95	7.3865	7.3376
2FCWA	emdecoy184_2FCWA	2FCWA	2.55	7.0507	7.0234
2FCWA	emdecoy1850_2FCWA	2FCWA	2.31	7.0507	7.0234
2FCWA	emdecoy1851_2FCWA	2FCWA	1.74	7.7223	7.6520
2FCWA	emdecoy1852_2FCWA	2FCWA	2.17	7.4984	7.4424
2FCWA	emdecoy1853_2FCWA	2FCWA	2.24	7.6103	7.5472
2FCWA	emdecoy1854_2FCWA	2FCWA	2.24	7.3865	7.3376
2FCWA	emdecoy1855_2FCWA	2FCWA	2.54	7.0507	7.0234
2FCWA	emdecoy1856_2FCWA	2FCWA	1.77	7.7223	7.6520
2FCWA	emdecoy1857_2FCWA	2FCWA	2.40	7.6103	7.5472
2FCWA	emdecoy1858_2FCWA	2FCWA	2.11	7.4984	7.4424
2FCWA	emdecoy1859_2FCWA	2FCWA	2.79	6.7149	6.7091
2FCWA	emdecoy185_2FCWA	2FCWA	1.93	7.4984	7.4424
2FCWA	emdecoy1860_2FCWA	2FCWA	1.85	6.3791	6.3950
2FCWA	emdecoy1861_2FCWA	2FCWA	1.63	7.3865	7.3376
2FCWA	emdecoy1862_2FCWA	2FCWA	2.00	7.3865	7.3376
2FCWA	emdecoy1863_2FCWA	2FCWA	1.82	7.7223	7.6520
2FCWA	emdecoy1864_2FCWA	2FCWA	2.14	7.3865	7.3376
2FCWA	emdecoy1865_2FCWA	2FCWA	2.05	7.2745	7.2329
2FCWA	emdecoy1866_2FCWA	2FCWA	1.63	8.0581	7.9663
2FCWA	emdecoy1867_2FCWA	2FCWA	2.28	6.9388	6.9186
2FCWA	emdecoy1868_2FCWA	2FCWA	2.03	6.9388	6.9186
2FCWA	emdecoy1869_2FCWA	2FCWA	2.38	7.1626	7.1281
2FCWA	emdecoy186_2FCWA	2FCWA	2.42	7.1626	7.1281
2FCWA	emdecoy1870_2FCWA	2FCWA	1.71	7.4984	7.4424
2FCWA	emdecoy1871_2FCWA	2FCWA	1.82	7.4984	7.4424
2FCWA	emdecoy1872_2FCWA	2FCWA	2.20	7.1626	7.1281
2FCWA	emdecoy1873_2FCWA	2FCWA	1.86	8.0581	7.9663
2FCWA	emdecoy1874_2FCWA	2FCWA	2.06	7.3865	7.3376
2FCWA	emdecoy1875_2FCWA	2FCWA	1.68	7.6103	7.5472
2FCWA	emdecoy1876_2FCWA	2FCWA	2.15	7.2745	7.2329
2FCWA	emdecoy1877_2FCWA	2FCWA	1.66	7.4984	7.4424
2FCWA	emdecoy1878_2FCWA	2FCWA	2.41	7.1626	7.1281
2FCWA	emdecoy1879_2FCWA	2FCWA	1.89	7.7223	7.6520
2FCWA	emdecoy187_2FCWA	2FCWA	2.45	7.1626	7.1281
2FCWA	emdecoy1880_2FCWA	2FCWA	2.38	7.0507	7.0234
2FCWA	emdecoy1881_2FCWA	2FCWA	2.01	7.7223	7.6520
2FCWA	emdecoy1882_2FCWA	2FCWA	2.28	7.0507	7.0234
2FCWA	emdecoy1883_2FCWA	2FCWA	2.10	7.1626	7.1281
2FCWA	emdecoy1884_2FCWA	2FCWA	1.91	7.4984	7.4424
2FCWA	emdecoy1885_2FCWA	2FCWA	1.79	7.1626	7.1281
2FCWA	emdecoy1886_2FCWA	2FCWA	2.19	7.1626	7.1281
2FCWA	emdecoy1887_2FCWA	2FCWA	2.28	7.4984	7.4424
2FCWA	emdecoy1888_2FCWA	2FCWA	2.64	7.0507	7.0234
2FCWA	emdecoy1889_2FCWA	2FCWA	1.81	7.1626	7.1281
2FCWA	emdecoy188_2FCWA	2FCWA	2.25	7.2745	7.2329
2FCWA	emdecoy1890_2FCWA	2FCWA	1.77	7.4984	7.4424
2FCWA	emdecoy1891_2FCWA	2FCWA	1.71	7.3865	7.3376
2FCWA	emdecoy1892_2FCWA	2FCWA	1.95	7.1626	7.1281
2FCWA	emdecoy1893_2FCWA	2FCWA	2.20	7.7223	7.6520
2FCWA	emdecoy1894_2FCWA	2FCWA	2.05	7.7223	7.6520
2FCWA	emdecoy1895_2FCWA	2FCWA	2.09	7.6103	7.5472
2FCWA	emdecoy1896_2FCWA	2FCWA	1.71	7.4984	7.4424
2FCWA	emdecoy1897_2FCWA	2FCWA	2.01	7.1626	7.1281
2FCWA	emdecoy1898_2FCWA	2FCWA	1.84	7.3865	7.3376
2FCWA	emdecoy1899_2FCWA	2FCWA	2.20	6.9388	6.9186
2FCWA	emdecoy189_2FCWA	2FCWA	2.37	7.3865	7.3376
2FCWA	emdecoy18_2FCWA	2FCWA	2.16	6.7149	6.7091
2FCWA	emdecoy1900_2FCWA	2FCWA	1.85	7.6103	7.5472
2FCWA	emdecoy1901_2FCWA	2FCWA	2.26	7.3865	7.3376
2FCWA	emdecoy1902_2FCWA	2FCWA	2.21	7.2745	7.2329
2FCWA	emdecoy1903_2FCWA	2FCWA	2.15	7.1626	7.1281
2FCWA	emdecoy1904_2FCWA	2FCWA	2.15	7.4984	7.4424
2FCWA	emdecoy1905_2FCWA	2FCWA	2.56	7.3865	7.3376
2FCWA	emdecoy1906_2FCWA	2FCWA	2.33	7.1626	7.1281
2FCWA	emdecoy1907_2FCWA	2FCWA	2.99	6.9388	6.9186
2FCWA	emdecoy1908_2FCWA	2FCWA	1.79	6.4910	6.4997
2FCWA	emdecoy1909_2FCWA	2FCWA	2.23	7.3865	7.3376
2FCWA	emdecoy190_2FCWA	2FCWA	2.09	7.3865	7.3376
2FCWA	emdecoy1910_2FCWA	2FCWA	1.82	6.9388	6.9186
2FCWA	emdecoy1911_2FCWA	2FCWA	1.88	7.3865	7.3376
2FCWA	emdecoy1912_2FCWA	2FCWA	2.06	7.3865	7.3376
2FCWA	emdecoy1913_2FCWA	2FCWA	1.85	7.3865	7.3376
2FCWA	emdecoy1914_2FCWA	2FCWA	2.09	7.3865	7.3376
2FCWA	emdecoy1915_2FCWA	2FCWA	2.04	7.4984	7.4424
2FCWA	emdecoy1916_2FCWA	2FCWA	2.34	6.6030	6.6044
2FCWA	emdecoy1917_2FCWA	2FCWA	2.12	7.3865	7.3376
2FCWA	emdecoy1918_2FCWA	2FCWA	2.28	6.9388	6.9186
2FCWA	emdecoy1919_2FCWA	2FCWA	1.78	7.4984	7.4424
2FCWA	emdecoy191_2FCWA	2FCWA	2.13	7.3865	7.3376
2FCWA	emdecoy1920_2FCWA	2FCWA	2.13	7.2745	7.2329
2FCWA	emdecoy1921_2FCWA	2FCWA	2.09	7.3865	7.3376
2FCWA	emdecoy1922_2FCWA	2FCWA	1.84	7.2745	7.2329
2FCWA	emdecoy1923_2FCWA	2FCWA	1.92	7.2745	7.2329
2FCWA	emdecoy1924_2FCWA	2FCWA	1.50	7.1626	7.1281
2FCWA	emdecoy1925_2FCWA	2FCWA	2.24	6.8268	6.8139
2FCWA	emdecoy1926_2FCWA	2FCWA	2.05	7.3865	7.3376
2FCWA	emdecoy1927_2FCWA	2FCWA	2.14	7.0507	7.0234
2FCWA	emdecoy1928_2FCWA	2FCWA	2.45	6.7149	6.7091
2FCWA	emdecoy1929_2FCWA	2FCWA	1.84	7.7223	7.6520
2FCWA	emdecoy192_2FCWA	2FCWA	2.13	7.0507	7.0234
2FCWA	emdecoy1930_2FCWA	2FCWA	2.23	7.0507	7.0234
2FCWA	emdecoy1931_2FCWA	2FCWA	1.91	7.1626	7.1281
2FCWA	emdecoy1932_2FCWA	2FCWA	1.88	7.7223	7.6520
2FCWA	emdecoy1933_2FCWA	2FCWA	1.84	7.7223	7.6520
2FCWA	emdecoy1934_2FCWA	2FCWA	1.97	7.1626	7.1281
2FCWA	emdecoy1935_2FCWA	2FCWA	2.36	7.2745	7.2329
2FCWA	emdecoy1936_2FCWA	2FCWA	2.08	7.1626	7.1281
2FCWA	emdecoy1937_2FCWA	2FCWA	1.75	7.3865	7.3376
2FCWA	emdecoy1938_2FCWA	2FCWA	2.34	7.2745	7.2329
2FCWA	emdecoy1939_2FCWA	2FCWA	1.96	8.0581	7.9663
2FCWA	emdecoy193_2FCWA	2FCWA	2.07	7.2745	7.2329
2FCWA	emdecoy1940_2FCWA	2FCWA	1.87	7.4984	7.4424
2FCWA	emdecoy1941_2FCWA	2FCWA	2.08	7.6103	7.5472
2FCWA	emdecoy1942_2FCWA	2FCWA	1.85	7.7223	7.6520
2FCWA	emdecoy1943_2FCWA	2FCWA	2.42	7.2745	7.2329
2FCWA	emdecoy1944_2FCWA	2FCWA	2.51	7.3865	7.3376
2FCWA	emdecoy1945_2FCWA	2FCWA	1.70	7.2745	7.2329
2FCWA	emdecoy1946_2FCWA	2FCWA	2.29	7.3865	7.3376
2FCWA	emdecoy1947_2FCWA	2FCWA	1.86	7.7223	7.6520
2FCWA	emdecoy1948_2FCWA	2FCWA	1.84	7.7223	7.6520
2FCWA	emdecoy1949_2FCWA	2FCWA	2.35	7.2745	7.2329
2FCWA	emdecoy194_2FCWA	2FCWA	2.14	7.6103	7.5472
2FCWA	emdecoy1950_2FCWA	2FCWA	2.02	7.3865	7.3376
2FCWA	emdecoy1951_2FCWA	2FCWA	1.80	7.3865	7.3376
2FCWA	emdecoy1952_2FCWA	2FCWA	2.03	7.6103	7.5472
2FCWA	emdecoy1953_2FCWA	2FCWA	2.17	7.8342	7.7567
2FCWA	emdecoy1954_2FCWA	2FCWA	2.14	7.6103	7.5472
2FCWA	emdecoy1955_2FCWA	2FCWA	2.50	7.4984	7.4424
2FCWA	emdecoy1956_2FCWA	2FCWA	2.08	7.3865	7.3376
2FCWA	emdecoy1957_2FCWA	2FCWA	1.88	7.6103	7.5472
2FCWA	emdecoy1958_2FCWA	2FCWA	1.88	7.0507	7.0234
2FCWA	emdecoy1959_2FCWA	2FCWA	2.08	6.8268	6.8139
2FCWA	emdecoy195_2FCWA	2FCWA	2.11	7.7223	7.6520
2FCWA	emdecoy1960_2FCWA	2FCWA	2.09	7.3865	7.3376
2FCWA	emdecoy1961_2FCWA	2FCWA	1.83	7.4984	7.4424
2FCWA	emdecoy1962_2FCWA	2FCWA	2.19	7.3865	7.3376
2FCWA	emdecoy1963_2FCWA	2FCWA	1.97	7.3865	7.3376
2FCWA	emdecoy1964_2FCWA	2FCWA	1.74	7.3865	7.3376
2FCWA	emdecoy1965_2FCWA	2FCWA	2.49	7.2745	7.2329
2FCWA	emdecoy1966_2FCWA	2FCWA	2.11	7.4984	7.4424
2FCWA	emdecoy1967_2FCWA	2FCWA	2.36	7.0507	7.0234
2FCWA	emdecoy1968_2FCWA	2FCWA	1.73	7.4984	7.4424
2FCWA	emdecoy1969_2FCWA	2FCWA	2.33	7.1626	7.1281
2FCWA	emdecoy196_2FCWA	2FCWA	2.23	6.9388	6.9186
2FCWA	emdecoy1970_2FCWA	2FCWA	2.20	7.0507	7.0234
2FCWA	emdecoy1971_2FCWA	2FCWA	1.89	7.4984	7.4424
2FCWA	emdecoy1972_2FCWA	2FCWA	1.96	7.1626	7.1281
2FCWA	emdecoy1973_2FCWA	2FCWA	2.29	7.0507	7.0234
2FCWA	emdecoy1974_2FCWA	2FCWA	1.82	7.4984	7.4424
2FCWA	emdecoy1975_2FCWA	2FCWA	1.47	7.4984	7.4424
2FCWA	emdecoy1976_2FCWA	2FCWA	2.11	7.0507	7.0234
2FCWA	emdecoy1977_2FCWA	2FCWA	1.80	7.4984	7.4424
2FCWA	emdecoy1978_2FCWA	2FCWA	1.75	7.7223	7.6520
2FCWA	emdecoy1979_2FCWA	2FCWA	2.33	6.9388	6.9186
2FCWA	emdecoy197_2FCWA	2FCWA	2.38	7.2745	7.2329
2FCWA	emdecoy1980_2FCWA	2FCWA	2.05	7.1626	7.1281
2FCWA	emdecoy1981_2FCWA	2FCWA	2.31	7.0507	7.0234
2FCWA	emdecoy1982_2FCWA	2FCWA	2.13	7.2745	7.2329
2FCWA	emdecoy1983_2FCWA	2FCWA	2.17	7.2745	7.2329
2FCWA	emdecoy1984_2FCWA	2FCWA	2.22	7.3865	7.3376
2FCWA	emdecoy1985_2FCWA	2FCWA	2.20	7.2745	7.2329
2FCWA	emdecoy1986_2FCWA	2FCWA	1.81	7.1626	7.1281
2FCWA	emdecoy1987_2FCWA	2FCWA	1.93	7.2745	7.2329
2FCWA	emdecoy1988_2FCWA	2FCWA	1.94	7.4984	7.4424
2FCWA	emdecoy1989_2FCWA	2FCWA	2.10	7.2745	7.2329
2FCWA	emdecoy198_2FCWA	2FCWA	2.34	7.1626	7.1281
2FCWA	emdecoy1990_2FCWA	2FCWA	2.16	7.6103	7.5472
2FCWA	emdecoy1991_2FCWA	2FCWA	2.09	7.3865	7.3376
2FCWA	emdecoy1992_2FCWA	2FCWA	2.20	7.1626	7.1281
2FCWA	emdecoy1993_2FCWA	2FCWA	2.11	7.7223	7.6520
2FCWA	emdecoy1994_2FCWA	2FCWA	2.60	7.4984	7.4424
2FCWA	emdecoy1995_2FCWA	2FCWA	2.02	7.7223	7.6520
2FCWA	emdecoy1996_2FCWA	2FCWA	1.79	7.7223	7.6520
2FCWA	emdecoy1997_2FCWA	2FCWA	2.08	7.1626	7.1281
2FCWA	emdecoy1998_2FCWA	2FCWA	2.06	7.2745	7.2329
2FCWA	emdecoy1999_2FCWA	2FCWA	2.25	7.2745	7.2329
2FCWA	emdecoy199_2FCWA	2FCWA	2.50	6.8268	6.8139
2FCWA	emdecoy19_2FCWA	2FCWA	1.88	6.8268	6.8139
2FCWA	emdecoy1_2FCWA	2FCWA	2.55	7.3865	7.3376
2FCWA	emdecoy2000_2FCWA	2FCWA	2.19	6.9388	6.9186
2FCWA	emdecoy2001_2FCWA	2FCWA	2.10	7.2745	7.2329
2FCWA	emdecoy2002_2FCWA	2FCWA	2.30	6.7149	6.7091
2FCWA	emdecoy2003_2FCWA	2FCWA	2.53	7.3865	7.3376
2FCWA	emdecoy2004_2FCWA	2FCWA	2.06	7.4984	7.4424
2FCWA	emdecoy2005_2FCWA	2FCWA	2.18	7.2745	7.2329
2FCWA	emdecoy2006_2FCWA	2FCWA	2.37	6.8268	6.8139
2FCWA	emdecoy2007_2FCWA	2FCWA	1.75	7.6103	7.5472
2FCWA	emdecoy2008_2FCWA	2FCWA	2.74	6.0433	6.0809
2FCWA	emdecoy2009_2FCWA	2FCWA	2.05	8.0581	7.9663
2FCWA	emdecoy200_2FCWA	2FCWA	2.25	7.6103	7.5472
2FCWA	emdecoy2010_2FCWA	2FCWA	2.33	7.3865	7.3376
2FCWA	emdecoy2011_2FCWA	2FCWA	2.55	6.7149	6.7091
2FCWA	emdecoy2012_2FCWA	2FCWA	2.43	6.7149	6.7091
2FCWA	emdecoy2013_2FCWA	2FCWA	2.67	7.1626	7.1281
2FCWA	emdecoy2014_2FCWA	2FCWA	1.92	7.4984	7.4424
2FCWA	emdecoy2015_2FCWA	2FCWA	2.26	6.9388	6.9186
2FCWA	emdecoy2016_2FCWA	2FCWA	2.05	7.6103	7.5472
2FCWA	emdecoy2017_2FCWA	2FCWA	2.26	7.7223	7.6520
2FCWA	emdecoy2018_2FCWA	2FCWA	1.77	7.7223	7.6520
2FCWA	emdecoy2019_2FCWA	2FCWA	2.04	7.4984	7.4424
2FCWA	emdecoy201_2FCWA	2FCWA	2.06	7.4984	7.4424
2FCWA	emdecoy2020_2FCWA	2FCWA	2.09	7.7223	7.6520
2FCWA	emdecoy2021_2FCWA	2FCWA	2.19	7.4984	7.4424
2FCWA	emdecoy2022_2FCWA	2FCWA	2.04	7.3865	7.3376
2FCWA	emdecoy2023_2FCWA	2FCWA	2.26	6.8268	6.8139
2FCWA	emdecoy2024_2FCWA	2FCWA	2.29	7.4984	7.4424
2FCWA	emdecoy2025_2FCWA	2FCWA	2.33	6.9388	6.9186
2FCWA	emdecoy2026_2FCWA	2FCWA	1.72	7.2745	7.2329
2FCWA	emdecoy2027_2FCWA	2FCWA	2.04	7.7223	7.6520
2FCWA	emdecoy2028_2FCWA	2FCWA	2.08	7.3865	7.3376
2FCWA	emdecoy2029_2FCWA	2FCWA	2.18	7.4984	7.4424
2FCWA	emdecoy202_2FCWA	2FCWA	2.47	7.6103	7.5472
2FCWA	emdecoy2030_2FCWA	2FCWA	2.52	7.1626	7.1281
2FCWA	emdecoy2031_2FCWA	2FCWA	2.18	7.2745	7.2329
2FCWA	emdecoy2032_2FCWA	2FCWA	2.31	7.6103	7.5472
2FCWA	emdecoy2033_2FCWA	2FCWA	1.95	7.8342	7.7567
2FCWA	emdecoy2034_2FCWA	2FCWA	2.49	7.2745	7.2329
2FCWA	emdecoy2035_2FCWA	2FCWA	2.57	7.4984	7.4424
2FCWA	emdecoy2036_2FCWA	2FCWA	2.03	7.6103	7.5472
2FCWA	emdecoy2037_2FCWA	2FCWA	1.95	7.7223	7.6520
2FCWA	emdecoy2038_2FCWA	2FCWA	1.86	7.4984	7.4424
2FCWA	emdecoy2039_2FCWA	2FCWA	2.12	7.3865	7.3376
2FCWA	emdecoy203_2FCWA	2FCWA	2.25	6.8268	6.8139
2FCWA	emdecoy2040_2FCWA	2FCWA	1.57	7.6103	7.5472
2FCWA	emdecoy2041_2FCWA	2FCWA	2.23	7.4984	7.4424
2FCWA	emdecoy2042_2FCWA	2FCWA	2.36	6.9388	6.9186
2FCWA	emdecoy2043_2FCWA	2FCWA	1.80	7.6103	7.5472
2FCWA	emdecoy2044_2FCWA	2FCWA	2.14	7.6103	7.5472
2FCWA	emdecoy2045_2FCWA	2FCWA	2.39	6.8268	6.8139
2FCWA	emdecoy2046_2FCWA	2FCWA	1.91	7.7223	7.6520
2FCWA	emdecoy2047_2FCWA	2FCWA	1.78	7.7223	7.6520
2FCWA	emdecoy2048_2FCWA	2FCWA	1.92	7.7223	7.6520
2FCWA	emdecoy2049_2FCWA	2FCWA	2.54	7.1626	7.1281
2FCWA	emdecoy204_2FCWA	2FCWA	2.12	7.6103	7.5472
2FCWA	emdecoy2050_2FCWA	2FCWA	2.20	7.6103	7.5472
2FCWA	emdecoy2051_2FCWA	2FCWA	2.35	7.4984	7.4424
2FCWA	emdecoy2052_2FCWA	2FCWA	1.87	7.7223	7.6520
2FCWA	emdecoy2053_2FCWA	2FCWA	2.14	7.3865	7.3376
2FCWA	emdecoy2054_2FCWA	2FCWA	2.52	7.4984	7.4424
2FCWA	emdecoy2055_2FCWA	2FCWA	2.02	7.3865	7.3376
2FCWA	emdecoy2056_2FCWA	2FCWA	2.16	7.2745	7.2329
2FCWA	emdecoy2057_2FCWA	2FCWA	2.70	6.4910	6.4997
2FCWA	emdecoy2058_2FCWA	2FCWA	2.08	7.3865	7.3376
2FCWA	emdecoy2059_2FCWA	2FCWA	2.30	7.1626	7.1281
2FCWA	emdecoy205_2FCWA	2FCWA	2.68	6.7149	6.7091
2FCWA	emdecoy2060_2FCWA	2FCWA	1.81	8.0581	7.9663
2FCWA	emdecoy2061_2FCWA	2FCWA	2.29	7.6103	7.5472
2FCWA	emdecoy2062_2FCWA	2FCWA	2.53	7.3865	7.3376
2FCWA	emdecoy2063_2FCWA	2FCWA	2.70	7.1626	7.1281
2FCWA	emdecoy2064_2FCWA	2FCWA	2.15	7.6103	7.5472
2FCWA	emdecoy2065_2FCWA	2FCWA	2.17	7.2745	7.2329
2FCWA	emdecoy2066_2FCWA	2FCWA	2.40	7.4984	7.4424
2FCWA	emdecoy2067_2FCWA	2FCWA	2.10	7.4984	7.4424
2FCWA	emdecoy2068_2FCWA	2FCWA	2.25	7.4984	7.4424
2FCWA	emdecoy2069_2FCWA	2FCWA	2.14	7.1626	7.1281
2FCWA	emdecoy206_2FCWA	2FCWA	2.32	6.4910	6.4997
2FCWA	emdecoy2070_2FCWA	2FCWA	2.18	7.8342	7.7567
2FCWA	emdecoy2071_2FCWA	2FCWA	2.53	6.8268	6.8139
2FCWA	emdecoy2072_2FCWA	2FCWA	2.06	7.1626	7.1281
2FCWA	emdecoy2073_2FCWA	2FCWA	2.15	7.6103	7.5472
2FCWA	emdecoy2074_2FCWA	2FCWA	2.18	7.7223	7.6520
2FCWA	emdecoy2075_2FCWA	2FCWA	2.21	7.6103	7.5472
2FCWA	emdecoy2076_2FCWA	2FCWA	2.12	7.4984	7.4424
2FCWA	emdecoy2077_2FCWA	2FCWA	2.05	7.4984	7.4424
2FCWA	emdecoy2078_2FCWA	2FCWA	1.95	7.7223	7.6520
2FCWA	emdecoy2079_2FCWA	2FCWA	2.29	7.4984	7.4424
2FCWA	emdecoy207_2FCWA	2FCWA	2.16	7.3865	7.3376
2FCWA	emdecoy2080_2FCWA	2FCWA	2.26	7.6103	7.5472
2FCWA	emdecoy2081_2FCWA	2FCWA	2.64	6.7149	6.7091
2FCWA	emdecoy2082_2FCWA	2FCWA	1.90	7.2745	7.2329
2FCWA	emdecoy2083_2FCWA	2FCWA	2.29	7.4984	7.4424
2FCWA	emdecoy2084_2FCWA	2FCWA	2.16	6.6030	6.6044
2FCWA	emdecoy2085_2FCWA	2FCWA	2.36	7.4984	7.4424
2FCWA	emdecoy2086_2FCWA	2FCWA	1.95	7.6103	7.5472
2FCWA	emdecoy2087_2FCWA	2FCWA	1.75	7.4984	7.4424
2FCWA	emdecoy2088_2FCWA	2FCWA	2.09	7.6103	7.5472
2FCWA	emdecoy2089_2FCWA	2FCWA	2.52	7.6103	7.5472
2FCWA	emdecoy208_2FCWA	2FCWA	2.49	6.3791	6.3950
2FCWA	emdecoy2090_2FCWA	2FCWA	2.49	6.8268	6.8139
2FCWA	emdecoy2091_2FCWA	2FCWA	2.28	7.4984	7.4424
2FCWA	emdecoy2092_2FCWA	2FCWA	2.12	7.4984	7.4424
2FCWA	emdecoy2093_2FCWA	2FCWA	1.99	7.6103	7.5472
2FCWA	emdecoy2094_2FCWA	2FCWA	2.59	7.1626	7.1281
2FCWA	emdecoy2095_2FCWA	2FCWA	2.54	7.3865	7.3376
2FCWA	emdecoy2096_2FCWA	2FCWA	1.99	7.3865	7.3376
2FCWA	emdecoy2097_2FCWA	2FCWA	2.44	6.0433	6.0809
2FCWA	emdecoy2098_2FCWA	2FCWA	1.74	7.6103	7.5472
2FCWA	emdecoy2099_2FCWA	2FCWA	2.04	7.3865	7.3376
2FCWA	emdecoy209_2FCWA	2FCWA	2.03	7.4984	7.4424
2FCWA	emdecoy20_2FCWA	2FCWA	2.29	7.1626	7.1281
2FCWA	emdecoy2100_2FCWA	2FCWA	2.48	6.7149	6.7091
2FCWA	emdecoy2101_2FCWA	2FCWA	2.30	7.3865	7.3376
2FCWA	emdecoy2102_2FCWA	2FCWA	2.02	7.7223	7.6520
2FCWA	emdecoy2103_2FCWA	2FCWA	2.34	7.2745	7.2329
2FCWA	emdecoy2104_2FCWA	2FCWA	2.03	7.2745	7.2329
2FCWA	emdecoy2105_2FCWA	2FCWA	2.26	7.1626	7.1281
2FCWA	emdecoy2106_2FCWA	2FCWA	2.82	6.6030	6.6044
2FCWA	emdecoy2107_2FCWA	2FCWA	2.26	6.7149	6.7091
2FCWA	emdecoy2108_2FCWA	2FCWA	2.86	7.0507	7.0234
2FCWA	emdecoy2109_2FCWA	2FCWA	2.10	7.2745	7.2329
2FCWA	emdecoy210_2FCWA	2FCWA	2.22	7.0507	7.0234
2FCWA	emdecoy2110_2FCWA	2FCWA	1.83	6.6030	6.6044
2FCWA	emdecoy2111_2FCWA	2FCWA	2.36	7.3865	7.3376
2FCWA	emdecoy2112_2FCWA	2FCWA	2.13	7.7223	7.6520
2FCWA	emdecoy2113_2FCWA	2FCWA	2.11	7.7223	7.6520
2FCWA	emdecoy2114_2FCWA	2FCWA	2.30	6.4910	6.4997
2FCWA	emdecoy2115_2FCWA	2FCWA	2.64	6.9388	6.9186
2FCWA	emdecoy2116_2FCWA	2FCWA	2.15	7.6103	7.5472
2FCWA	emdecoy2117_2FCWA	2FCWA	2.30	7.2745	7.2329
2FCWA	emdecoy2118_2FCWA	2FCWA	2.21	7.3865	7.3376
2FCWA	emdecoy2119_2FCWA	2FCWA	2.71	7.3865	7.3376
2FCWA	emdecoy211_2FCWA	2FCWA	2.05	7.0507	7.0234
2FCWA	emdecoy2120_2FCWA	2FCWA	2.24	7.3865	7.3376
2FCWA	emdecoy2121_2FCWA	2FCWA	1.86	8.0581	7.9663
2FCWA	emdecoy2122_2FCWA	2FCWA	2.46	7.0507	7.0234
2FCWA	emdecoy2123_2FCWA	2FCWA	2.42	7.6103	7.5472
2FCWA	emdecoy2124_2FCWA	2FCWA	2.06	7.4984	7.4424
2FCWA	emdecoy2125_2FCWA	2FCWA	2.44	7.2745	7.2329
2FCWA	emdecoy2126_2FCWA	2FCWA	2.09	7.7223	7.6520
2FCWA	emdecoy2127_2FCWA	2FCWA	2.11	7.2745	7.2329
2FCWA	emdecoy2128_2FCWA	2FCWA	2.05	7.7223	7.6520
2FCWA	emdecoy2129_2FCWA	2FCWA	2.48	6.8268	6.8139
2FCWA	emdecoy212_2FCWA	2FCWA	1.91	7.3865	7.3376
2FCWA	emdecoy2130_2FCWA	2FCWA	1.92	7.6103	7.5472
2FCWA	emdecoy2131_2FCWA	2FCWA	1.95	7.3865	7.3376
2FCWA	emdecoy2132_2FCWA	2FCWA	2.36	7.3865	7.3376
2FCWA	emdecoy2133_2FCWA	2FCWA	2.15	6.7149	6.7091
2FCWA	emdecoy2134_2FCWA	2FCWA	2.60	6.9388	6.9186
2FCWA	emdecoy2135_2FCWA	2FCWA	2.15	7.6103	7.5472
2FCWA	emdecoy2136_2FCWA	2FCWA	2.49	7.4984	7.4424
2FCWA	emdecoy2137_2FCWA	2FCWA	1.97	7.6103	7.5472
2FCWA	emdecoy2138_2FCWA	2FCWA	2.25	7.3865	7.3376
2FCWA	emdecoy2139_2FCWA	2FCWA	2.09	7.2745	7.2329
2FCWA	emdecoy213_2FCWA	2FCWA	2.54	6.6030	6.6044
2FCWA	emdecoy2140_2FCWA	2FCWA	2.27	7.2745	7.2329
2FCWA	emdecoy2141_2FCWA	2FCWA	1.74	7.6103	7.5472
2FCWA	emdecoy2142_2FCWA	2FCWA	2.26	7.2745	7.2329
2FCWA	emdecoy2143_2FCWA	2FCWA	2.36	7.4984	7.4424
2FCWA	emdecoy2144_2FCWA	2FCWA	2.03	8.0581	7.9663
2FCWA	emdecoy2145_2FCWA	2FCWA	2.35	7.4984	7.4424
2FCWA	emdecoy2146_2FCWA	2FCWA	2.18	7.6103	7.5472
2FCWA	emdecoy2147_2FCWA	2FCWA	1.91	7.8342	7.7567
2FCWA	emdecoy2148_2FCWA	2FCWA	2.20	7.2745	7.2329
2FCWA	emdecoy2149_2FCWA	2FCWA	2.09	7.7223	7.6520
2FCWA	emdecoy214_2FCWA	2FCWA	1.61	7.6103	7.5472
2FCWA	emdecoy2150_2FCWA	2FCWA	2.48	7.1626	7.1281
2FCWA	emdecoy2151_2FCWA	2FCWA	2.29	7.1626	7.1281
2FCWA	emdecoy2152_2FCWA	2FCWA	2.20	7.4984	7.4424
2FCWA	emdecoy2153_2FCWA	2FCWA	2.06	7.2745	7.2329
2FCWA	emdecoy2154_2FCWA	2FCWA	2.33	7.1626	7.1281
2FCWA	emdecoy2155_2FCWA	2FCWA	2.52	6.8268	6.8139
2FCWA	emdecoy2156_2FCWA	2FCWA	1.82	7.6103	7.5472
2FCWA	emdecoy2157_2FCWA	2FCWA	1.73	7.7223	7.6520
2FCWA	emdecoy2158_2FCWA	2FCWA	1.85	7.3865	7.3376
2FCWA	emdecoy2159_2FCWA	2FCWA	1.84	6.4910	6.4997
2FCWA	emdecoy215_2FCWA	2FCWA	2.43	6.8268	6.8139
2FCWA	emdecoy2160_2FCWA	2FCWA	2.06	7.2745	7.2329
2FCWA	emdecoy2161_2FCWA	2FCWA	2.25	7.4984	7.4424
2FCWA	emdecoy2162_2FCWA	2FCWA	2.03	7.4984	7.4424
2FCWA	emdecoy2163_2FCWA	2FCWA	2.27	7.3865	7.3376
2FCWA	emdecoy2164_2FCWA	2FCWA	1.94	7.0507	7.0234
2FCWA	emdecoy2165_2FCWA	2FCWA	2.38	7.1626	7.1281
2FCWA	emdecoy2166_2FCWA	2FCWA	2.06	7.3865	7.3376
2FCWA	emdecoy2167_2FCWA	2FCWA	2.16	7.3865	7.3376
2FCWA	emdecoy2168_2FCWA	2FCWA	2.06	7.2745	7.2329
2FCWA	emdecoy2169_2FCWA	2FCWA	2.20	7.7223	7.6520
2FCWA	emdecoy216_2FCWA	2FCWA	2.03	7.9461	7.8615
2FCWA	emdecoy2170_2FCWA	2FCWA	1.79	7.3865	7.3376
2FCWA	emdecoy2171_2FCWA	2FCWA	2.58	7.3865	7.3376
2FCWA	emdecoy2172_2FCWA	2FCWA	1.78	8.1700	8.0711
2FCWA	emdecoy2173_2FCWA	2FCWA	2.11	7.0507	7.0234
2FCWA	emdecoy2174_2FCWA	2FCWA	1.91	7.1626	7.1281
2FCWA	emdecoy2175_2FCWA	2FCWA	2.40	7.4984	7.4424
2FCWA	emdecoy2176_2FCWA	2FCWA	2.40	7.2745	7.2329
2FCWA	emdecoy2177_2FCWA	2FCWA	2.09	7.2745	7.2329
2FCWA	emdecoy2178_2FCWA	2FCWA	2.34	6.7149	6.7091
2FCWA	emdecoy2179_2FCWA	2FCWA	2.10	7.4984	7.4424
2FCWA	emdecoy217_2FCWA	2FCWA	2.38	7.2745	7.2329
2FCWA	emdecoy2180_2FCWA	2FCWA	2.65	7.6103	7.5472
2FCWA	emdecoy2181_2FCWA	2FCWA	2.04	7.6103	7.5472
2FCWA	emdecoy2182_2FCWA	2FCWA	2.31	6.9388	6.9186
2FCWA	emdecoy2183_2FCWA	2FCWA	2.40	7.6103	7.5472
2FCWA	emdecoy2184_2FCWA	2FCWA	2.24	7.4984	7.4424
2FCWA	emdecoy2185_2FCWA	2FCWA	2.13	7.3865	7.3376
2FCWA	emdecoy2186_2FCWA	2FCWA	2.35	7.3865	7.3376
2FCWA	emdecoy2187_2FCWA	2FCWA	2.22	7.4984	7.4424
2FCWA	emdecoy2188_2FCWA	2FCWA	2.25	7.4984	7.4424
2FCWA	emdecoy2189_2FCWA	2FCWA	1.81	7.6103	7.5472
2FCWA	emdecoy218_2FCWA	2FCWA	2.22	7.1626	7.1281
2FCWA	emdecoy2190_2FCWA	2FCWA	1.98	7.4984	7.4424
2FCWA	emdecoy2191_2FCWA	2FCWA	2.38	7.4984	7.4424
2FCWA	emdecoy2192_2FCWA	2FCWA	1.67	7.6103	7.5472
2FCWA	emdecoy2193_2FCWA	2FCWA	2.60	7.1626	7.1281
2FCWA	emdecoy2194_2FCWA	2FCWA	2.41	7.2745	7.2329
2FCWA	emdecoy2195_2FCWA	2FCWA	2.43	7.4984	7.4424
2FCWA	emdecoy2196_2FCWA	2FCWA	2.17	7.1626	7.1281
2FCWA	emdecoy2197_2FCWA	2FCWA	2.27	7.0507	7.0234
2FCWA	emdecoy2198_2FCWA	2FCWA	2.75	7.2745	7.2329
2FCWA	emdecoy2199_2FCWA	2FCWA	2.13	7.1626	7.1281
2FCWA	emdecoy219_2FCWA	2FCWA	2.31	7.6103	7.5472
2FCWA	emdecoy21_2FCWA	2FCWA	2.09	6.9388	6.9186
2FCWA	emdecoy2200_2FCWA	2FCWA	2.18	7.0507	7.0234
2FCWA	emdecoy2201_2FCWA	2FCWA	1.86	7.7223	7.6520
2FCWA	emdecoy2202_2FCWA	2FCWA	2.57	7.4984	7.4424
2FCWA	emdecoy2203_2FCWA	2FCWA	1.85	7.4984	7.4424
2FCWA	emdecoy2204_2FCWA	2FCWA	2.25	6.8268	6.8139
2FCWA	emdecoy2205_2FCWA	2FCWA	2.31	7.0507	7.0234
2FCWA	emdecoy2206_2FCWA	2FCWA	2.34	6.9388	6.9186
2FCWA	emdecoy2207_2FCWA	2FCWA	1.91	7.3865	7.3376
2FCWA	emdecoy2208_2FCWA	2FCWA	1.66	7.7223	7.6520
2FCWA	emdecoy2209_2FCWA	2FCWA	2.70	7.0507	7.0234
2FCWA	emdecoy220_2FCWA	2FCWA	1.90	7.3865	7.3376
2FCWA	emdecoy2210_2FCWA	2FCWA	2.05	6.6030	6.6044
2FCWA	emdecoy2211_2FCWA	2FCWA	2.31	7.6103	7.5472
2FCWA	emdecoy2212_2FCWA	2FCWA	2.21	7.3865	7.3376
2FCWA	emdecoy2213_2FCWA	2FCWA	2.14	7.2745	7.2329
2FCWA	emdecoy2214_2FCWA	2FCWA	2.07	7.7223	7.6520
2FCWA	emdecoy2215_2FCWA	2FCWA	1.70	7.6103	7.5472
2FCWA	emdecoy2216_2FCWA	2FCWA	2.46	7.4984	7.4424
2FCWA	emdecoy2217_2FCWA	2FCWA	2.45	7.6103	7.5472
2FCWA	emdecoy2218_2FCWA	2FCWA	2.10	7.6103	7.5472
2FCWA	emdecoy2219_2FCWA	2FCWA	2.18	7.3865	7.3376
2FCWA	emdecoy221_2FCWA	2FCWA	2.17	7.4984	7.4424
2FCWA	emdecoy2220_2FCWA	2FCWA	2.14	7.7223	7.6520
2FCWA	emdecoy2221_2FCWA	2FCWA	1.79	7.2745	7.2329
2FCWA	emdecoy2222_2FCWA	2FCWA	2.37	6.6030	6.6044
2FCWA	emdecoy2223_2FCWA	2FCWA	2.22	6.7149	6.7091
2FCWA	emdecoy2224_2FCWA	2FCWA	2.24	7.6103	7.5472
2FCWA	emdecoy2225_2FCWA	2FCWA	2.22	6.8268	6.8139
2FCWA	emdecoy2226_2FCWA	2FCWA	2.06	7.0507	7.0234
2FCWA	emdecoy2227_2FCWA	2FCWA	1.81	7.7223	7.6520
2FCWA	emdecoy2228_2FCWA	2FCWA	2.20	7.2745	7.2329
2FCWA	emdecoy2229_2FCWA	2FCWA	2.14	7.3865	7.3376
2FCWA	emdecoy222_2FCWA	2FCWA	2.29	6.7149	6.7091
2FCWA	emdecoy2230_2FCWA	2FCWA	2.09	8.1700	8.0711
2FCWA	emdecoy2231_2FCWA	2FCWA	2.08	7.3865	7.3376
2FCWA	emdecoy2232_2FCWA	2FCWA	2.09	7.7223	7.6520
2FCWA	emdecoy2233_2FCWA	2FCWA	2.40	7.7223	7.6520
2FCWA	emdecoy2234_2FCWA	2FCWA	2.04	7.2745	7.2329
2FCWA	emdecoy2235_2FCWA	2FCWA	1.87	7.7223	7.6520
2FCWA	emdecoy2236_2FCWA	2FCWA	2.18	7.4984	7.4424
2FCWA	emdecoy2237_2FCWA	2FCWA	2.26	7.2745	7.2329
2FCWA	emdecoy2238_2FCWA	2FCWA	1.75	7.7223	7.6520
2FCWA	emdecoy2239_2FCWA	2FCWA	2.42	7.0507	7.0234
2FCWA	emdecoy223_2FCWA	2FCWA	2.17	7.4984	7.4424
2FCWA	emdecoy2240_2FCWA	2FCWA	2.20	7.4984	7.4424
2FCWA	emdecoy2241_2FCWA	2FCWA	2.21	7.4984	7.4424
2FCWA	emdecoy2242_2FCWA	2FCWA	1.96	7.7223	7.6520
2FCWA	emdecoy2243_2FCWA	2FCWA	2.21	7.1626	7.1281
2FCWA	emdecoy2244_2FCWA	2FCWA	2.21	7.4984	7.4424
2FCWA	emdecoy2245_2FCWA	2FCWA	2.07	7.3865	7.3376
2FCWA	emdecoy2246_2FCWA	2FCWA	2.00	7.3865	7.3376
2FCWA	emdecoy2247_2FCWA	2FCWA	2.21	7.0507	7.0234
2FCWA	emdecoy2248_2FCWA	2FCWA	2.12	7.1626	7.1281
2FCWA	emdecoy2249_2FCWA	2FCWA	2.02	7.8342	7.7567
2FCWA	emdecoy224_2FCWA	2FCWA	1.88	7.6103	7.5472
2FCWA	emdecoy2250_2FCWA	2FCWA	1.88	7.2745	7.2329
2FCWA	emdecoy2251_2FCWA	2FCWA	2.37	7.7223	7.6520
2FCWA	emdecoy2252_2FCWA	2FCWA	2.06	7.3865	7.3376
2FCWA	emdecoy2253_2FCWA	2FCWA	2.36	6.7149	6.7091
2FCWA	emdecoy2254_2FCWA	2FCWA	1.79	7.4984	7.4424
2FCWA	emdecoy2255_2FCWA	2FCWA	1.78	7.4984	7.4424
2FCWA	emdecoy2256_2FCWA	2FCWA	1.75	7.4984	7.4424
2FCWA	emdecoy2257_2FCWA	2FCWA	2.20	7.3865	7.3376
2FCWA	emdecoy2258_2FCWA	2FCWA	2.24	6.7149	6.7091
2FCWA	emdecoy2259_2FCWA	2FCWA	1.68	7.7223	7.6520
2FCWA	emdecoy225_2FCWA	2FCWA	1.96	7.2745	7.2329
2FCWA	emdecoy2260_2FCWA	2FCWA	1.84	7.7223	7.6520
2FCWA	emdecoy2261_2FCWA	2FCWA	2.28	7.0507	7.0234
2FCWA	emdecoy2262_2FCWA	2FCWA	1.73	7.6103	7.5472
2FCWA	emdecoy2263_2FCWA	2FCWA	2.47	6.1553	6.1856
2FCWA	emdecoy2264_2FCWA	2FCWA	1.94	7.7223	7.6520
2FCWA	emdecoy2265_2FCWA	2FCWA	1.86	7.4984	7.4424
2FCWA	emdecoy2266_2FCWA	2FCWA	2.06	7.6103	7.5472
2FCWA	emdecoy2267_2FCWA	2FCWA	2.38	7.3865	7.3376
2FCWA	emdecoy2268_2FCWA	2FCWA	1.91	7.4984	7.4424
2FCWA	emdecoy2269_2FCWA	2FCWA	2.16	7.0507	7.0234
2FCWA	emdecoy226_2FCWA	2FCWA	2.14	7.1626	7.1281
2FCWA	emdecoy2270_2FCWA	2FCWA	2.20	7.3865	7.3376
2FCWA	emdecoy2271_2FCWA	2FCWA	1.84	7.4984	7.4424
2FCWA	emdecoy2272_2FCWA	2FCWA	2.06	7.3865	7.3376
2FCWA	emdecoy2273_2FCWA	2FCWA	2.00	7.9461	7.8615
2FCWA	emdecoy2274_2FCWA	2FCWA	2.16	7.7223	7.6520
2FCWA	emdecoy2275_2FCWA	2FCWA	2.23	7.1626	7.1281
2FCWA	emdecoy2276_2FCWA	2FCWA	2.20	7.1626	7.1281
2FCWA	emdecoy2277_2FCWA	2FCWA	1.88	7.6103	7.5472
2FCWA	emdecoy2278_2FCWA	2FCWA	2.11	7.2745	7.2329
2FCWA	emdecoy2279_2FCWA	2FCWA	2.04	8.1700	8.0711
2FCWA	emdecoy227_2FCWA	2FCWA	1.75	7.1626	7.1281
2FCWA	emdecoy2280_2FCWA	2FCWA	2.18	6.8268	6.8139
2FCWA	emdecoy2281_2FCWA	2FCWA	2.05	7.3865	7.3376
2FCWA	emdecoy2282_2FCWA	2FCWA	2.14	7.7223	7.6520
2FCWA	emdecoy2283_2FCWA	2FCWA	1.92	7.7223	7.6520
2FCWA	emdecoy2284_2FCWA	2FCWA	1.92	7.7223	7.6520
2FCWA	emdecoy2285_2FCWA	2FCWA	2.07	7.4984	7.4424
2FCWA	emdecoy2286_2FCWA	2FCWA	2.21	7.1626	7.1281
2FCWA	emdecoy2287_2FCWA	2FCWA	2.44	7.6103	7.5472
2FCWA	emdecoy2288_2FCWA	2FCWA	2.17	7.3865	7.3376
2FCWA	emdecoy2289_2FCWA	2FCWA	2.22	7.2745	7.2329
2FCWA	emdecoy228_2FCWA	2FCWA	2.10	7.3865	7.3376
2FCWA	emdecoy2290_2FCWA	2FCWA	2.00	7.7223	7.6520
2FCWA	emdecoy2291_2FCWA	2FCWA	1.92	7.7223	7.6520
2FCWA	emdecoy2292_2FCWA	2FCWA	2.43	7.4984	7.4424
2FCWA	emdecoy2293_2FCWA	2FCWA	2.03	7.4984	7.4424
2FCWA	emdecoy2294_2FCWA	2FCWA	1.97	7.4984	7.4424
2FCWA	emdecoy2295_2FCWA	2FCWA	2.23	7.1626	7.1281
2FCWA	emdecoy2296_2FCWA	2FCWA	2.31	7.4984	7.4424
2FCWA	emdecoy2297_2FCWA	2FCWA	2.64	7.2745	7.2329
2FCWA	emdecoy2298_2FCWA	2FCWA	2.12	7.6103	7.5472
2FCWA	emdecoy2299_2FCWA	2FCWA	2.15	7.7223	7.6520
2FCWA	emdecoy229_2FCWA	2FCWA	1.96	7.4984	7.4424
2FCWA	emdecoy22_2FCWA	2FCWA	1.90	7.1626	7.1281
2FCWA	emdecoy2300_2FCWA	2FCWA	2.60	7.1626	7.1281
2FCWA	emdecoy2301_2FCWA	2FCWA	2.38	7.3865	7.3376
2FCWA	emdecoy2302_2FCWA	2FCWA	2.43	7.0507	7.0234
2FCWA	emdecoy2303_2FCWA	2FCWA	2.33	7.6103	7.5472
2FCWA	emdecoy2304_2FCWA	2FCWA	1.66	7.2745	7.2329
2FCWA	emdecoy2305_2FCWA	2FCWA	1.67	7.6103	7.5472
2FCWA	emdecoy2306_2FCWA	2FCWA	2.40	7.2745	7.2329
2FCWA	emdecoy2307_2FCWA	2FCWA	2.37	6.1553	6.1856
2FCWA	emdecoy2308_2FCWA	2FCWA	1.87	7.7223	7.6520
2FCWA	emdecoy2309_2FCWA	2FCWA	2.24	6.9388	6.9186
2FCWA	emdecoy230_2FCWA	2FCWA	1.97	7.2745	7.2329
2FCWA	emdecoy2310_2FCWA	2FCWA	1.83	7.7223	7.6520
2FCWA	emdecoy2311_2FCWA	2FCWA	1.66	7.7223	7.6520
2FCWA	emdecoy2312_2FCWA	2FCWA	2.32	7.0507	7.0234
2FCWA	emdecoy2313_2FCWA	2FCWA	1.76	7.6103	7.5472
2FCWA	emdecoy2314_2FCWA	2FCWA	2.34	6.6030	6.6044
2FCWA	emdecoy2315_2FCWA	2FCWA	2.62	7.2745	7.2329
2FCWA	emdecoy2316_2FCWA	2FCWA	2.02	7.4984	7.4424
2FCWA	emdecoy2317_2FCWA	2FCWA	2.41	7.6103	7.5472
2FCWA	emdecoy2318_2FCWA	2FCWA	2.29	7.0507	7.0234
2FCWA	emdecoy2319_2FCWA	2FCWA	2.53	7.6103	7.5472
2FCWA	emdecoy231_2FCWA	2FCWA	1.94	7.7223	7.6520
2FCWA	emdecoy2320_2FCWA	2FCWA	2.27	7.1626	7.1281
2FCWA	emdecoy2321_2FCWA	2FCWA	2.39	6.9388	6.9186
2FCWA	emdecoy2322_2FCWA	2FCWA	2.39	7.0507	7.0234
2FCWA	emdecoy2323_2FCWA	2FCWA	2.33	7.3865	7.3376
2FCWA	emdecoy2324_2FCWA	2FCWA	2.45	7.4984	7.4424
2FCWA	emdecoy2325_2FCWA	2FCWA	2.22	7.0507	7.0234
2FCWA	emdecoy2326_2FCWA	2FCWA	2.15	6.9388	6.9186
2FCWA	emdecoy2327_2FCWA	2FCWA	2.34	7.3865	7.3376
2FCWA	emdecoy2328_2FCWA	2FCWA	1.98	7.2745	7.2329
2FCWA	emdecoy2329_2FCWA	2FCWA	2.26	7.7223	7.6520
2FCWA	emdecoy232_2FCWA	2FCWA	1.87	7.1626	7.1281
2FCWA	emdecoy2330_2FCWA	2FCWA	1.83	7.6103	7.5472
2FCWA	emdecoy2331_2FCWA	2FCWA	1.74	7.3865	7.3376
2FCWA	emdecoy2332_2FCWA	2FCWA	2.10	7.1626	7.1281
2FCWA	emdecoy2333_2FCWA	2FCWA	2.03	7.6103	7.5472
2FCWA	emdecoy2334_2FCWA	2FCWA	2.12	7.1626	7.1281
2FCWA	emdecoy2335_2FCWA	2FCWA	2.48	7.2745	7.2329
2FCWA	emdecoy2336_2FCWA	2FCWA	2.34	7.3865	7.3376
2FCWA	emdecoy2337_2FCWA	2FCWA	2.42	6.9388	6.9186
2FCWA	emdecoy2338_2FCWA	2FCWA	2.73	6.2672	6.2903
2FCWA	emdecoy2339_2FCWA	2FCWA	2.12	7.4984	7.4424
2FCWA	emdecoy233_2FCWA	2FCWA	2.34	6.7149	6.7091
2FCWA	emdecoy2340_2FCWA	2FCWA	1.89	7.7223	7.6520
2FCWA	emdecoy2341_2FCWA	2FCWA	2.08	7.6103	7.5472
2FCWA	emdecoy2342_2FCWA	2FCWA	2.03	7.7223	7.6520
2FCWA	emdecoy2343_2FCWA	2FCWA	2.07	7.1626	7.1281
2FCWA	emdecoy2344_2FCWA	2FCWA	1.91	7.3865	7.3376
2FCWA	emdecoy2345_2FCWA	2FCWA	1.87	7.6103	7.5472
2FCWA	emdecoy2346_2FCWA	2FCWA	2.07	7.3865	7.3376
2FCWA	emdecoy2347_2FCWA	2FCWA	1.86	7.3865	7.3376
2FCWA	emdecoy2348_2FCWA	2FCWA	2.05	7.3865	7.3376
2FCWA	emdecoy2349_2FCWA	2FCWA	2.39	6.9388	6.9186
2FCWA	emdecoy234_2FCWA	2FCWA	2.10	7.7223	7.6520
2FCWA	emdecoy2350_2FCWA	2FCWA	2.06	7.3865	7.3376
2FCWA	emdecoy2351_2FCWA	2FCWA	1.82	7.3865	7.3376
2FCWA	emdecoy2352_2FCWA	2FCWA	2.37	7.3865	7.3376
2FCWA	emdecoy2353_2FCWA	2FCWA	2.33	6.4910	6.4997
2FCWA	emdecoy2354_2FCWA	2FCWA	2.28	7.0507	7.0234
2FCWA	emdecoy2355_2FCWA	2FCWA	2.21	7.4984	7.4424
2FCWA	emdecoy2356_2FCWA	2FCWA	1.74	7.4984	7.4424
2FCWA	emdecoy2357_2FCWA	2FCWA	2.16	7.0507	7.0234
2FCWA	emdecoy2358_2FCWA	2FCWA	2.12	6.9388	6.9186
2FCWA	emdecoy2359_2FCWA	2FCWA	1.98	7.6103	7.5472
2FCWA	emdecoy235_2FCWA	2FCWA	2.34	7.4984	7.4424
2FCWA	emdecoy2360_2FCWA	2FCWA	2.29	6.9388	6.9186
2FCWA	emdecoy2361_2FCWA	2FCWA	1.93	7.7223	7.6520
2FCWA	emdecoy2362_2FCWA	2FCWA	2.03	7.1626	7.1281
2FCWA	emdecoy2363_2FCWA	2FCWA	2.00	7.7223	7.6520
2FCWA	emdecoy2364_2FCWA	2FCWA	1.84	7.6103	7.5472
2FCWA	emdecoy2365_2FCWA	2FCWA	2.12	7.7223	7.6520
2FCWA	emdecoy2366_2FCWA	2FCWA	2.42	6.7149	6.7091
2FCWA	emdecoy2367_2FCWA	2FCWA	2.16	7.4984	7.4424
2FCWA	emdecoy2368_2FCWA	2FCWA	2.51	6.4910	6.4997
2FCWA	emdecoy2369_2FCWA	2FCWA	1.89	7.3865	7.3376
2FCWA	emdecoy236_2FCWA	2FCWA	2.07	7.7223	7.6520
2FCWA	emdecoy2370_2FCWA	2FCWA	2.21	7.7223	7.6520
2FCWA	emdecoy2371_2FCWA	2FCWA	2.55	6.8268	6.8139
2FCWA	emdecoy2372_2FCWA	2FCWA	2.42	6.8268	6.8139
2FCWA	emdecoy2373_2FCWA	2FCWA	2.15	7.7223	7.6520
2FCWA	emdecoy2374_2FCWA	2FCWA	2.35	7.3865	7.3376
2FCWA	emdecoy2375_2FCWA	2FCWA	1.92	7.6103	7.5472
2FCWA	emdecoy2376_2FCWA	2FCWA	2.12	7.4984	7.4424
2FCWA	emdecoy2377_2FCWA	2FCWA	2.20	7.4984	7.4424
2FCWA	emdecoy2378_2FCWA	2FCWA	2.37	7.4984	7.4424
2FCWA	emdecoy2379_2FCWA	2FCWA	2.08	7.0507	7.0234
2FCWA	emdecoy237_2FCWA	2FCWA	2.15	7.0507	7.0234
2FCWA	emdecoy2380_2FCWA	2FCWA	2.06	7.1626	7.1281
2FCWA	emdecoy2381_2FCWA	2FCWA	2.38	6.8268	6.8139
2FCWA	emdecoy2382_2FCWA	2FCWA	1.83	7.6103	7.5472
2FCWA	emdecoy2383_2FCWA	2FCWA	2.05	7.2745	7.2329
2FCWA	emdecoy2384_2FCWA	2FCWA	2.01	7.4984	7.4424
2FCWA	emdecoy2385_2FCWA	2FCWA	2.11	7.3865	7.3376
2FCWA	emdecoy2386_2FCWA	2FCWA	1.91	7.2745	7.2329
2FCWA	emdecoy2387_2FCWA	2FCWA	2.29	7.1626	7.1281
2FCWA	emdecoy2388_2FCWA	2FCWA	2.31	6.9388	6.9186
2FCWA	emdecoy2389_2FCWA	2FCWA	1.92	7.7223	7.6520
2FCWA	emdecoy238_2FCWA	2FCWA	1.93	7.4984	7.4424
2FCWA	emdecoy2390_2FCWA	2FCWA	1.94	7.4984	7.4424
2FCWA	emdecoy2391_2FCWA	2FCWA	2.18	7.2745	7.2329
2FCWA	emdecoy2392_2FCWA	2FCWA	1.99	7.8342	7.7567
2FCWA	emdecoy2393_2FCWA	2FCWA	2.49	7.6103	7.5472
2FCWA	emdecoy2394_2FCWA	2FCWA	2.03	6.9388	6.9186
2FCWA	emdecoy2395_2FCWA	2FCWA	2.47	7.4984	7.4424
2FCWA	emdecoy2396_2FCWA	2FCWA	1.76	7.6103	7.5472
2FCWA	emdecoy2397_2FCWA	2FCWA	1.69	7.6103	7.5472
2FCWA	emdecoy2398_2FCWA	2FCWA	1.81	7.3865	7.3376
2FCWA	emdecoy2399_2FCWA	2FCWA	1.94	7.4984	7.4424
2FCWA	emdecoy239_2FCWA	2FCWA	1.86	7.7223	7.6520
2FCWA	emdecoy23_2FCWA	2FCWA	1.97	7.0507	7.0234
2FCWA	emdecoy2400_2FCWA	2FCWA	2.21	7.7223	7.6520
2FCWA	emdecoy2401_2FCWA	2FCWA	2.10	7.4984	7.4424
2FCWA	emdecoy2402_2FCWA	2FCWA	2.28	7.7223	7.6520
2FCWA	emdecoy2403_2FCWA	2FCWA	1.90	7.1626	7.1281
2FCWA	emdecoy2404_2FCWA	2FCWA	2.24	7.7223	7.6520
2FCWA	emdecoy2405_2FCWA	2FCWA	2.15	7.2745	7.2329
2FCWA	emdecoy2406_2FCWA	2FCWA	2.43	6.9388	6.9186
2FCWA	emdecoy2407_2FCWA	2FCWA	2.20	6.9388	6.9186
2FCWA	emdecoy2408_2FCWA	2FCWA	2.26	7.0507	7.0234
2FCWA	emdecoy2409_2FCWA	2FCWA	2.79	6.8268	6.8139
2FCWA	emdecoy240_2FCWA	2FCWA	2.24	7.2745	7.2329
2FCWA	emdecoy2410_2FCWA	2FCWA	2.26	7.1626	7.1281
2FCWA	emdecoy2411_2FCWA	2FCWA	2.18	7.0507	7.0234
2FCWA	emdecoy2412_2FCWA	2FCWA	1.94	7.7223	7.6520
2FCWA	emdecoy2413_2FCWA	2FCWA	2.43	6.9388	6.9186
2FCWA	emdecoy2414_2FCWA	2FCWA	2.44	7.4984	7.4424
2FCWA	emdecoy2415_2FCWA	2FCWA	2.27	7.3865	7.3376
2FCWA	emdecoy2416_2FCWA	2FCWA	1.98	7.7223	7.6520
2FCWA	emdecoy2417_2FCWA	2FCWA	2.03	7.4984	7.4424
2FCWA	emdecoy2418_2FCWA	2FCWA	2.07	7.4984	7.4424
2FCWA	emdecoy2419_2FCWA	2FCWA	2.11	7.6103	7.5472
2FCWA	emdecoy241_2FCWA	2FCWA	2.22	6.9388	6.9186
2FCWA	emdecoy2420_2FCWA	2FCWA	2.18	7.1626	7.1281
2FCWA	emdecoy2421_2FCWA	2FCWA	2.05	7.7223	7.6520
2FCWA	emdecoy2422_2FCWA	2FCWA	1.95	7.6103	7.5472
2FCWA	emdecoy2423_2FCWA	2FCWA	1.91	7.4984	7.4424
2FCWA	emdecoy2424_2FCWA	2FCWA	2.26	7.2745	7.2329
2FCWA	emdecoy2425_2FCWA	2FCWA	1.87	7.7223	7.6520
2FCWA	emdecoy2426_2FCWA	2FCWA	2.05	7.7223	7.6520
2FCWA	emdecoy2427_2FCWA	2FCWA	2.35	7.3865	7.3376
2FCWA	emdecoy2428_2FCWA	2FCWA	2.16	7.4984	7.4424
2FCWA	emdecoy2429_2FCWA	2FCWA	2.31	7.3865	7.3376
2FCWA	emdecoy242_2FCWA	2FCWA	2.08	7.1626	7.1281
2FCWA	emdecoy2430_2FCWA	2FCWA	2.27	7.4984	7.4424
2FCWA	emdecoy2431_2FCWA	2FCWA	1.82	7.6103	7.5472
2FCWA	emdecoy2432_2FCWA	2FCWA	1.90	7.3865	7.3376
2FCWA	emdecoy2433_2FCWA	2FCWA	2.04	7.1626	7.1281
2FCWA	emdecoy2434_2FCWA	2FCWA	2.03	7.4984	7.4424
2FCWA	emdecoy2435_2FCWA	2FCWA	2.21	7.2745	7.2329
2FCWA	emdecoy2436_2FCWA	2FCWA	2.20	7.2745	7.2329
2FCWA	emdecoy2437_2FCWA	2FCWA	1.98	7.4984	7.4424
2FCWA	emdecoy2438_2FCWA	2FCWA	2.21	7.6103	7.5472
2FCWA	emdecoy2439_2FCWA	2FCWA	2.20	7.1626	7.1281
2FCWA	emdecoy243_2FCWA	2FCWA	1.94	7.6103	7.5472
2FCWA	emdecoy2440_2FCWA	2FCWA	2.22	7.3865	7.3376
2FCWA	emdecoy2441_2FCWA	2FCWA	1.95	7.3865	7.3376
2FCWA	emdecoy2442_2FCWA	2FCWA	2.17	7.1626	7.1281
2FCWA	emdecoy2443_2FCWA	2FCWA	2.12	7.2745	7.2329
2FCWA	emdecoy2444_2FCWA	2FCWA	2.49	7.6103	7.5472
2FCWA	emdecoy2445_2FCWA	2FCWA	2.55	7.6103	7.5472
2FCWA	emdecoy2446_2FCWA	2FCWA	1.88	7.3865	7.3376
2FCWA	emdecoy2447_2FCWA	2FCWA	2.17	7.6103	7.5472
2FCWA	emdecoy2448_2FCWA	2FCWA	1.99	7.6103	7.5472
2FCWA	emdecoy2449_2FCWA	2FCWA	2.45	7.3865	7.3376
2FCWA	emdecoy244_2FCWA	2FCWA	2.22	7.4984	7.4424
2FCWA	emdecoy2450_2FCWA	2FCWA	2.14	7.2745	7.2329
2FCWA	emdecoy2451_2FCWA	2FCWA	2.29	7.4984	7.4424
2FCWA	emdecoy2452_2FCWA	2FCWA	1.66	7.2745	7.2329
2FCWA	emdecoy2453_2FCWA	2FCWA	2.26	7.7223	7.6520
2FCWA	emdecoy2454_2FCWA	2FCWA	2.39	6.9388	6.9186
2FCWA	emdecoy2455_2FCWA	2FCWA	2.40	6.8268	6.8139
2FCWA	emdecoy2456_2FCWA	2FCWA	2.20	6.8268	6.8139
2FCWA	emdecoy2457_2FCWA	2FCWA	2.33	7.4984	7.4424
2FCWA	emdecoy2458_2FCWA	2FCWA	2.32	7.1626	7.1281
2FCWA	emdecoy2459_2FCWA	2FCWA	2.04	6.9388	6.9186
2FCWA	emdecoy245_2FCWA	2FCWA	1.74	7.4984	7.4424
2FCWA	emdecoy2460_2FCWA	2FCWA	2.68	6.7149	6.7091
2FCWA	emdecoy2461_2FCWA	2FCWA	2.59	5.7075	5.7669
2FCWA	emdecoy2462_2FCWA	2FCWA	2.51	5.4837	5.5577
2FCWA	emdecoy2463_2FCWA	2FCWA	2.70	7.1626	7.1281
2FCWA	emdecoy2464_2FCWA	2FCWA	1.91	7.4984	7.4424
2FCWA	emdecoy2465_2FCWA	2FCWA	2.28	6.3791	6.3950
2FCWA	emdecoy2466_2FCWA	2FCWA	2.01	7.6103	7.5472
2FCWA	emdecoy2467_2FCWA	2FCWA	1.96	7.7223	7.6520
2FCWA	emdecoy2468_2FCWA	2FCWA	2.07	7.3865	7.3376
2FCWA	emdecoy2469_2FCWA	2FCWA	1.98	7.4984	7.4424
2FCWA	emdecoy246_2FCWA	2FCWA	1.61	7.6103	7.5472
2FCWA	emdecoy2470_2FCWA	2FCWA	1.90	7.4984	7.4424
2FCWA	emdecoy2471_2FCWA	2FCWA	2.35	7.6103	7.5472
2FCWA	emdecoy2472_2FCWA	2FCWA	2.05	7.7223	7.6520
2FCWA	emdecoy2473_2FCWA	2FCWA	2.33	7.1626	7.1281
2FCWA	emdecoy2474_2FCWA	2FCWA	1.92	7.6103	7.5472
2FCWA	emdecoy2475_2FCWA	2FCWA	2.56	7.4984	7.4424
2FCWA	emdecoy2476_2FCWA	2FCWA	2.30	7.4984	7.4424
2FCWA	emdecoy2477_2FCWA	2FCWA	1.98	7.7223	7.6520
2FCWA	emdecoy2478_2FCWA	2FCWA	2.03	7.6103	7.5472
2FCWA	emdecoy2479_2FCWA	2FCWA	1.79	7.6103	7.5472
2FCWA	emdecoy247_2FCWA	2FCWA	2.62	5.8195	5.8715
2FCWA	emdecoy2480_2FCWA	2FCWA	2.24	7.6103	7.5472
2FCWA	emdecoy2481_2FCWA	2FCWA	2.27	7.2745	7.2329
2FCWA	emdecoy2482_2FCWA	2FCWA	2.09	7.2745	7.2329
2FCWA	emdecoy2483_2FCWA	2FCWA	2.03	7.4984	7.4424
2FCWA	emdecoy2484_2FCWA	2FCWA	2.21	7.1626	7.1281
2FCWA	emdecoy2485_2FCWA	2FCWA	2.20	7.1626	7.1281
2FCWA	emdecoy2486_2FCWA	2FCWA	2.26	7.1626	7.1281
2FCWA	emdecoy2487_2FCWA	2FCWA	2.06	7.2745	7.2329
2FCWA	emdecoy2488_2FCWA	2FCWA	2.03	7.1626	7.1281
2FCWA	emdecoy2489_2FCWA	2FCWA	2.28	7.1626	7.1281
2FCWA	emdecoy248_2FCWA	2FCWA	2.33	7.2745	7.2329
2FCWA	emdecoy2490_2FCWA	2FCWA	1.96	7.6103	7.5472
2FCWA	emdecoy2491_2FCWA	2FCWA	2.24	7.1626	7.1281
2FCWA	emdecoy2492_2FCWA	2FCWA	2.12	7.2745	7.2329
2FCWA	emdecoy2493_2FCWA	2FCWA	2.11	7.1626	7.1281
2FCWA	emdecoy2494_2FCWA	2FCWA	1.81	7.4984	7.4424
2FCWA	emdecoy2495_2FCWA	2FCWA	1.83	7.7223	7.6520
2FCWA	emdecoy2496_2FCWA	2FCWA	2.70	7.6103	7.5472
2FCWA	emdecoy2497_2FCWA	2FCWA	2.25	7.6103	7.5472
2FCWA	emdecoy2498_2FCWA	2FCWA	2.64	7.6103	7.5472
2FCWA	emdecoy2499_2FCWA	2FCWA	2.12	7.4984	7.4424
2FCWA	emdecoy249_2FCWA	2FCWA	2.34	6.9388	6.9186
2FCWA	emdecoy24_2FCWA	2FCWA	2.13	7.1626	7.1281
2FCWA	emdecoy2500_2FCWA	2FCWA	1.98	7.1626	7.1281
2FCWA	emdecoy2501_2FCWA	2FCWA	2.31	7.4984	7.4424
2FCWA	emdecoy2502_2FCWA	2FCWA	1.85	7.2745	7.2329
2FCWA	emdecoy2503_2FCWA	2FCWA	2.41	7.0507	7.0234
2FCWA	emdecoy2504_2FCWA	2FCWA	2.57	7.0507	7.0234
2FCWA	emdecoy2505_2FCWA	2FCWA	2.75	5.7075	5.7669
2FCWA	emdecoy2506_2FCWA	2FCWA	2.61	5.8195	5.8715
2FCWA	emdecoy2507_2FCWA	2FCWA	2.21	7.1626	7.1281
2FCWA	emdecoy2508_2FCWA	2FCWA	2.76	7.0507	7.0234
2FCWA	emdecoy2509_2FCWA	2FCWA	2.52	6.8268	6.8139
2FCWA	emdecoy250_2FCWA	2FCWA	2.44	6.9388	6.9186
2FCWA	emdecoy2510_2FCWA	2FCWA	2.70	7.3865	7.3376
2FCWA	emdecoy2511_2FCWA	2FCWA	2.27	6.8268	6.8139
2FCWA	emdecoy2512_2FCWA	2FCWA	2.34	7.2745	7.2329
2FCWA	emdecoy2513_2FCWA	2FCWA	1.84	7.3865	7.3376
2FCWA	emdecoy2514_2FCWA	2FCWA	2.04	7.3865	7.3376
2FCWA	emdecoy2515_2FCWA	2FCWA	2.39	7.0507	7.0234
2FCWA	emdecoy2516_2FCWA	2FCWA	2.11	7.0507	7.0234
2FCWA	emdecoy2517_2FCWA	2FCWA	1.77	7.7223	7.6520
2FCWA	emdecoy2518_2FCWA	2FCWA	2.02	7.6103	7.5472
2FCWA	emdecoy2519_2FCWA	2FCWA	2.24	7.4984	7.4424
2FCWA	emdecoy251_2FCWA	2FCWA	2.80	7.6103	7.5472
2FCWA	emdecoy2520_2FCWA	2FCWA	2.18	7.0507	7.0234
2FCWA	emdecoy2521_2FCWA	2FCWA	2.33	7.1626	7.1281
2FCWA	emdecoy2522_2FCWA	2FCWA	1.96	7.3865	7.3376
2FCWA	emdecoy2523_2FCWA	2FCWA	1.95	7.1626	7.1281
2FCWA	emdecoy2524_2FCWA	2FCWA	1.79	7.7223	7.6520
2FCWA	emdecoy2525_2FCWA	2FCWA	1.91	7.3865	7.3376
2FCWA	emdecoy2526_2FCWA	2FCWA	2.03	7.6103	7.5472
2FCWA	emdecoy2527_2FCWA	2FCWA	1.71	7.6103	7.5472
2FCWA	emdecoy2528_2FCWA	2FCWA	1.90	7.6103	7.5472
2FCWA	emdecoy2529_2FCWA	2FCWA	1.94	7.7223	7.6520
2FCWA	emdecoy252_2FCWA	2FCWA	2.17	7.7223	7.6520
2FCWA	emdecoy2530_2FCWA	2FCWA	1.86	7.7223	7.6520
2FCWA	emdecoy2531_2FCWA	2FCWA	2.27	6.9388	6.9186
2FCWA	emdecoy2532_2FCWA	2FCWA	1.77	7.3865	7.3376
2FCWA	emdecoy2533_2FCWA	2FCWA	2.45	6.6030	6.6044
2FCWA	emdecoy2534_2FCWA	2FCWA	1.72	7.7223	7.6520
2FCWA	emdecoy2535_2FCWA	2FCWA	2.01	7.6103	7.5472
2FCWA	emdecoy2536_2FCWA	2FCWA	2.02	7.2745	7.2329
2FCWA	emdecoy2537_2FCWA	2FCWA	2.10	7.4984	7.4424
2FCWA	emdecoy2538_2FCWA	2FCWA	2.16	7.4984	7.4424
2FCWA	emdecoy2539_2FCWA	2FCWA	2.25	7.0507	7.0234
2FCWA	emdecoy253_2FCWA	2FCWA	2.30	7.4984	7.4424
2FCWA	emdecoy2540_2FCWA	2FCWA	2.42	7.2745	7.2329
2FCWA	emdecoy2541_2FCWA	2FCWA	2.48	7.2745	7.2329
2FCWA	emdecoy2542_2FCWA	2FCWA	2.13	7.3865	7.3376
2FCWA	emdecoy2543_2FCWA	2FCWA	2.19	7.6103	7.5472
2FCWA	emdecoy2544_2FCWA	2FCWA	1.80	7.3865	7.3376
2FCWA	emdecoy2545_2FCWA	2FCWA	2.29	7.0507	7.0234
2FCWA	emdecoy2546_2FCWA	2FCWA	2.40	7.3865	7.3376
2FCWA	emdecoy2547_2FCWA	2FCWA	1.70	7.6103	7.5472
2FCWA	emdecoy2548_2FCWA	2FCWA	2.48	7.6103	7.5472
2FCWA	emdecoy2549_2FCWA	2FCWA	1.50	7.6103	7.5472
2FCWA	emdecoy254_2FCWA	2FCWA	1.93	7.3865	7.3376
2FCWA	emdecoy2550_2FCWA	2FCWA	2.88	3.9167	4.0969
2FCWA	emdecoy2551_2FCWA	2FCWA	2.56	7.0507	7.0234
2FCWA	emdecoy2552_2FCWA	2FCWA	2.46	6.9388	6.9186
2FCWA	emdecoy2553_2FCWA	2FCWA	1.94	7.3865	7.3376
2FCWA	emdecoy2554_2FCWA	2FCWA	2.36	6.8268	6.8139
2FCWA	emdecoy2555_2FCWA	2FCWA	2.39	7.1626	7.1281
2FCWA	emdecoy2556_2FCWA	2FCWA	1.99	7.6103	7.5472
2FCWA	emdecoy2557_2FCWA	2FCWA	2.06	7.1626	7.1281
2FCWA	emdecoy2558_2FCWA	2FCWA	2.37	7.3865	7.3376
2FCWA	emdecoy2559_2FCWA	2FCWA	2.27	7.2745	7.2329
2FCWA	emdecoy255_2FCWA	2FCWA	2.19	7.2745	7.2329
2FCWA	emdecoy2560_2FCWA	2FCWA	2.05	7.7223	7.6520
2FCWA	emdecoy2561_2FCWA	2FCWA	2.03	7.4984	7.4424
2FCWA	emdecoy2562_2FCWA	2FCWA	1.80	7.4984	7.4424
2FCWA	emdecoy2563_2FCWA	2FCWA	2.35	6.8268	6.8139
2FCWA	emdecoy2564_2FCWA	2FCWA	2.03	7.6103	7.5472
2FCWA	emdecoy2565_2FCWA	2FCWA	2.12	7.2745	7.2329
2FCWA	emdecoy2566_2FCWA	2FCWA	2.37	6.0433	6.0809
2FCWA	emdecoy2567_2FCWA	2FCWA	2.00	7.7223	7.6520
2FCWA	emdecoy2568_2FCWA	2FCWA	2.40	6.3791	6.3950
2FCWA	emdecoy2569_2FCWA	2FCWA	1.84	7.7223	7.6520
2FCWA	emdecoy256_2FCWA	2FCWA	2.07	7.3865	7.3376
2FCWA	emdecoy2570_2FCWA	2FCWA	2.11	7.1626	7.1281
2FCWA	emdecoy2571_2FCWA	2FCWA	2.21	6.8268	6.8139
2FCWA	emdecoy2572_2FCWA	2FCWA	1.85	7.7223	7.6520
2FCWA	emdecoy2573_2FCWA	2FCWA	2.23	7.1626	7.1281
2FCWA	emdecoy2574_2FCWA	2FCWA	2.12	7.4984	7.4424
2FCWA	emdecoy2575_2FCWA	2FCWA	1.96	7.3865	7.3376
2FCWA	emdecoy2576_2FCWA	2FCWA	1.60	6.8268	6.8139
2FCWA	emdecoy2577_2FCWA	2FCWA	2.01	7.3865	7.3376
2FCWA	emdecoy2578_2FCWA	2FCWA	2.07	6.9388	6.9186
2FCWA	emdecoy2579_2FCWA	2FCWA	1.67	7.6103	7.5472
2FCWA	emdecoy257_2FCWA	2FCWA	2.35	6.7149	6.7091
2FCWA	emdecoy2580_2FCWA	2FCWA	2.17	6.3791	6.3950
2FCWA	emdecoy2581_2FCWA	2FCWA	1.93	7.6103	7.5472
2FCWA	emdecoy2582_2FCWA	2FCWA	1.94	7.7223	7.6520
2FCWA	emdecoy2583_2FCWA	2FCWA	2.08	7.3865	7.3376
2FCWA	emdecoy2584_2FCWA	2FCWA	2.33	7.2745	7.2329
2FCWA	emdecoy2585_2FCWA	2FCWA	2.36	6.8268	6.8139
2FCWA	emdecoy2586_2FCWA	2FCWA	2.27	7.6103	7.5472
2FCWA	emdecoy2587_2FCWA	2FCWA	2.45	7.1626	7.1281
2FCWA	emdecoy2588_2FCWA	2FCWA	2.29	7.4984	7.4424
2FCWA	emdecoy2589_2FCWA	2FCWA	2.33	6.6030	6.6044
2FCWA	emdecoy258_2FCWA	2FCWA	2.08	7.2745	7.2329
2FCWA	emdecoy2590_2FCWA	2FCWA	2.12	6.9388	6.9186
2FCWA	emdecoy2591_2FCWA	2FCWA	2.04	7.2745	7.2329
2FCWA	emdecoy2592_2FCWA	2FCWA	2.18	7.1626	7.1281
2FCWA	emdecoy2593_2FCWA	2FCWA	2.18	7.1626	7.1281
2FCWA	emdecoy2594_2FCWA	2FCWA	1.75	7.1626	7.1281
2FCWA	emdecoy2595_2FCWA	2FCWA	1.98	7.4984	7.4424
2FCWA	emdecoy2596_2FCWA	2FCWA	2.10	7.0507	7.0234
2FCWA	emdecoy2597_2FCWA	2FCWA	2.29	7.8342	7.7567
2FCWA	emdecoy2598_2FCWA	2FCWA	2.04	7.3865	7.3376
2FCWA	emdecoy2599_2FCWA	2FCWA	2.69	7.0507	7.0234
2FCWA	emdecoy259_2FCWA	2FCWA	2.17	7.1626	7.1281
2FCWA	emdecoy25_2FCWA	2FCWA	2.19	7.2745	7.2329
2FCWA	emdecoy2600_2FCWA	2FCWA	2.17	7.0507	7.0234
2FCWA	emdecoy2601_2FCWA	2FCWA	1.94	7.2745	7.2329
2FCWA	emdecoy2602_2FCWA	2FCWA	2.46	6.4910	6.4997
2FCWA	emdecoy2603_2FCWA	2FCWA	2.69	7.0507	7.0234
2FCWA	emdecoy2604_2FCWA	2FCWA	2.21	6.9388	6.9186
2FCWA	emdecoy2605_2FCWA	2FCWA	2.05	7.1626	7.1281
2FCWA	emdecoy2606_2FCWA	2FCWA	2.38	5.8195	5.8715
2FCWA	emdecoy2607_2FCWA	2FCWA	2.27	6.2672	6.2903
2FCWA	emdecoy2608_2FCWA	2FCWA	2.14	7.0507	7.0234
2FCWA	emdecoy2609_2FCWA	2FCWA	1.98	7.1626	7.1281
2FCWA	emdecoy260_2FCWA	2FCWA	2.27	7.1626	7.1281
2FCWA	emdecoy2610_2FCWA	2FCWA	1.93	7.7223	7.6520
2FCWA	emdecoy2611_2FCWA	2FCWA	1.77	7.3865	7.3376
2FCWA	emdecoy2612_2FCWA	2FCWA	2.16	7.1626	7.1281
2FCWA	emdecoy2613_2FCWA	2FCWA	2.42	6.8268	6.8139
2FCWA	emdecoy2614_2FCWA	2FCWA	2.00	7.4984	7.4424
2FCWA	emdecoy2615_2FCWA	2FCWA	1.90	7.2745	7.2329
2FCWA	emdecoy2616_2FCWA	2FCWA	2.11	7.7223	7.6520
2FCWA	emdecoy2617_2FCWA	2FCWA	1.98	7.0507	7.0234
2FCWA	emdecoy2618_2FCWA	2FCWA	2.39	7.6103	7.5472
2FCWA	emdecoy2619_2FCWA	2FCWA	2.32	6.8268	6.8139
2FCWA	emdecoy261_2FCWA	2FCWA	1.95	7.6103	7.5472
2FCWA	emdecoy2620_2FCWA	2FCWA	2.37	6.7149	6.7091
2FCWA	emdecoy2621_2FCWA	2FCWA	2.07	7.4984	7.4424
2FCWA	emdecoy2622_2FCWA	2FCWA	2.17	7.3865	7.3376
2FCWA	emdecoy2623_2FCWA	2FCWA	1.96	7.7223	7.6520
2FCWA	emdecoy2624_2FCWA	2FCWA	1.98	7.0507	7.0234
2FCWA	emdecoy2625_2FCWA	2FCWA	1.86	7.6103	7.5472
2FCWA	emdecoy2626_2FCWA	2FCWA	2.19	6.8268	6.8139
2FCWA	emdecoy2627_2FCWA	2FCWA	1.97	7.2745	7.2329
2FCWA	emdecoy2628_2FCWA	2FCWA	1.59	7.1626	7.1281
2FCWA	emdecoy2629_2FCWA	2FCWA	2.08	7.0507	7.0234
2FCWA	emdecoy262_2FCWA	2FCWA	2.28	7.2745	7.2329
2FCWA	emdecoy2630_2FCWA	2FCWA	1.84	7.4984	7.4424
2FCWA	emdecoy2631_2FCWA	2FCWA	1.77	7.2745	7.2329
2FCWA	emdecoy2632_2FCWA	2FCWA	2.10	7.2745	7.2329
2FCWA	emdecoy2633_2FCWA	2FCWA	1.97	7.6103	7.5472
2FCWA	emdecoy2634_2FCWA	2FCWA	1.95	7.6103	7.5472
2FCWA	emdecoy2635_2FCWA	2FCWA	2.06	7.6103	7.5472
2FCWA	emdecoy2636_2FCWA	2FCWA	2.55	6.2672	6.2903
2FCWA	emdecoy2637_2FCWA	2FCWA	2.02	7.4984	7.4424
2FCWA	emdecoy2638_2FCWA	2FCWA	2.18	7.2745	7.2329
2FCWA	emdecoy2639_2FCWA	2FCWA	2.15	7.4984	7.4424
2FCWA	emdecoy263_2FCWA	2FCWA	1.75	7.7223	7.6520
2FCWA	emdecoy2640_2FCWA	2FCWA	2.15	7.1626	7.1281
2FCWA	emdecoy2641_2FCWA	2FCWA	2.31	7.6103	7.5472
2FCWA	emdecoy2642_2FCWA	2FCWA	2.03	7.3865	7.3376
2FCWA	emdecoy2643_2FCWA	2FCWA	1.56	7.6103	7.5472
2FCWA	emdecoy2644_2FCWA	2FCWA	2.09	7.6103	7.5472
2FCWA	emdecoy2645_2FCWA	2FCWA	2.12	6.8268	6.8139
2FCWA	emdecoy2646_2FCWA	2FCWA	2.31	7.3865	7.3376
2FCWA	emdecoy2647_2FCWA	2FCWA	2.53	7.1626	7.1281
2FCWA	emdecoy2648_2FCWA	2FCWA	1.94	7.4984	7.4424
2FCWA	emdecoy2649_2FCWA	2FCWA	2.66	6.8268	6.8139
2FCWA	emdecoy264_2FCWA	2FCWA	2.45	6.4910	6.4997
2FCWA	emdecoy2650_2FCWA	2FCWA	2.42	7.1626	7.1281
2FCWA	emdecoy2651_2FCWA	2FCWA	2.12	7.2745	7.2329
2FCWA	emdecoy2652_2FCWA	2FCWA	2.51	6.7149	6.7091
2FCWA	emdecoy2653_2FCWA	2FCWA	2.27	7.2745	7.2329
2FCWA	emdecoy2654_2FCWA	2FCWA	1.83	7.4984	7.4424
2FCWA	emdecoy2655_2FCWA	2FCWA	2.04	7.1626	7.1281
2FCWA	emdecoy2656_2FCWA	2FCWA	2.22	7.0507	7.0234
2FCWA	emdecoy2657_2FCWA	2FCWA	2.01	7.0507	7.0234
2FCWA	emdecoy2658_2FCWA	2FCWA	1.38	6.4910	6.4997
2FCWA	emdecoy2659_2FCWA	2FCWA	2.35	7.2745	7.2329
2FCWA	emdecoy265_2FCWA	2FCWA	1.45	8.2819	8.1759
2FCWA	emdecoy2660_2FCWA	2FCWA	2.51	6.8268	6.8139
2FCWA	emdecoy2661_2FCWA	2FCWA	2.69	7.2745	7.2329
2FCWA	emdecoy2662_2FCWA	2FCWA	2.11	7.1626	7.1281
2FCWA	emdecoy2663_2FCWA	2FCWA	2.09	7.3865	7.3376
2FCWA	emdecoy2664_2FCWA	2FCWA	1.88	7.1626	7.1281
2FCWA	emdecoy2665_2FCWA	2FCWA	1.96	7.6103	7.5472
2FCWA	emdecoy2666_2FCWA	2FCWA	2.26	7.2745	7.2329
2FCWA	emdecoy2667_2FCWA	2FCWA	2.31	7.6103	7.5472
2FCWA	emdecoy2668_2FCWA	2FCWA	2.04	7.6103	7.5472
2FCWA	emdecoy2669_2FCWA	2FCWA	1.98	7.7223	7.6520
2FCWA	emdecoy266_2FCWA	2FCWA	2.59	6.9388	6.9186
2FCWA	emdecoy2670_2FCWA	2FCWA	2.65	7.3865	7.3376
2FCWA	emdecoy2671_2FCWA	2FCWA	1.95	7.4984	7.4424
2FCWA	emdecoy2672_2FCWA	2FCWA	2.34	6.9388	6.9186
2FCWA	emdecoy2673_2FCWA	2FCWA	1.77	7.3865	7.3376
2FCWA	emdecoy2674_2FCWA	2FCWA	2.10	7.3865	7.3376
2FCWA	emdecoy2675_2FCWA	2FCWA	1.73	7.3865	7.3376
2FCWA	emdecoy2676_2FCWA	2FCWA	2.05	7.7223	7.6520
2FCWA	emdecoy2677_2FCWA	2FCWA	2.39	7.6103	7.5472
2FCWA	emdecoy2678_2FCWA	2FCWA	1.99	7.6103	7.5472
2FCWA	emdecoy2679_2FCWA	2FCWA	2.06	8.0581	7.9663
2FCWA	emdecoy267_2FCWA	2FCWA	2.02	7.6103	7.5472
2FCWA	emdecoy2680_2FCWA	2FCWA	2.01	7.2745	7.2329
2FCWA	emdecoy2681_2FCWA	2FCWA	2.13	6.7149	6.7091
2FCWA	emdecoy2682_2FCWA	2FCWA	1.94	7.6103	7.5472
2FCWA	emdecoy2683_2FCWA	2FCWA	1.87	7.7223	7.6520
2FCWA	emdecoy2684_2FCWA	2FCWA	2.42	7.9461	7.8615
2FCWA	emdecoy2685_2FCWA	2FCWA	2.31	7.2745	7.2329
2FCWA	emdecoy2686_2FCWA	2FCWA	2.59	6.9388	6.9186
2FCWA	emdecoy2687_2FCWA	2FCWA	2.38	6.8268	6.8139
2FCWA	emdecoy2688_2FCWA	2FCWA	2.21	7.6103	7.5472
2FCWA	emdecoy2689_2FCWA	2FCWA	1.92	7.3865	7.3376
2FCWA	emdecoy268_2FCWA	2FCWA	1.98	7.4984	7.4424
2FCWA	emdecoy2690_2FCWA	2FCWA	2.72	6.6030	6.6044
2FCWA	emdecoy2691_2FCWA	2FCWA	2.04	7.2745	7.2329
2FCWA	emdecoy2692_2FCWA	2FCWA	2.08	7.0507	7.0234
2FCWA	emdecoy2693_2FCWA	2FCWA	2.40	7.4984	7.4424
2FCWA	emdecoy2694_2FCWA	2FCWA	2.36	6.8268	6.8139
2FCWA	emdecoy2695_2FCWA	2FCWA	2.08	7.0507	7.0234
2FCWA	emdecoy2696_2FCWA	2FCWA	1.85	7.0507	7.0234
2FCWA	emdecoy2697_2FCWA	2FCWA	2.04	7.3865	7.3376
2FCWA	emdecoy2698_2FCWA	2FCWA	2.61	7.3865	7.3376
2FCWA	emdecoy2699_2FCWA	2FCWA	2.37	6.4910	6.4997
2FCWA	emdecoy269_2FCWA	2FCWA	2.56	7.0507	7.0234
2FCWA	emdecoy26_2FCWA	2FCWA	2.22	7.2745	7.2329
2FCWA	emdecoy2700_2FCWA	2FCWA	2.27	7.2745	7.2329
2FCWA	emdecoy2701_2FCWA	2FCWA	2.18	7.6103	7.5472
2FCWA	emdecoy2702_2FCWA	2FCWA	2.35	7.0507	7.0234
2FCWA	emdecoy2703_2FCWA	2FCWA	2.18	7.0507	7.0234
2FCWA	emdecoy2704_2FCWA	2FCWA	2.32	7.2745	7.2329
2FCWA	emdecoy2705_2FCWA	2FCWA	2.53	6.8268	6.8139
2FCWA	emdecoy2706_2FCWA	2FCWA	2.17	7.1626	7.1281
2FCWA	emdecoy2707_2FCWA	2FCWA	2.55	6.7149	6.7091
2FCWA	emdecoy2708_2FCWA	2FCWA	1.71	7.3865	7.3376
2FCWA	emdecoy2709_2FCWA	2FCWA	2.12	7.6103	7.5472
2FCWA	emdecoy270_2FCWA	2FCWA	2.10	7.4984	7.4424
2FCWA	emdecoy2710_2FCWA	2FCWA	1.97	7.1626	7.1281
2FCWA	emdecoy2711_2FCWA	2FCWA	2.56	7.3865	7.3376
2FCWA	emdecoy2712_2FCWA	2FCWA	1.75	7.7223	7.6520
2FCWA	emdecoy2713_2FCWA	2FCWA	2.07	6.9388	6.9186
2FCWA	emdecoy2714_2FCWA	2FCWA	2.38	6.7149	6.7091
2FCWA	emdecoy2715_2FCWA	2FCWA	2.42	7.1626	7.1281
2FCWA	emdecoy2716_2FCWA	2FCWA	1.76	7.6103	7.5472
2FCWA	emdecoy2717_2FCWA	2FCWA	1.94	7.3865	7.3376
2FCWA	emdecoy2718_2FCWA	2FCWA	1.83	7.6103	7.5472
2FCWA	emdecoy2719_2FCWA	2FCWA	2.34	7.4984	7.4424
2FCWA	emdecoy271_2FCWA	2FCWA	2.03	6.9388	6.9186
2FCWA	emdecoy2720_2FCWA	2FCWA	1.90	7.6103	7.5472
2FCWA	emdecoy2721_2FCWA	2FCWA	2.22	7.1626	7.1281
2FCWA	emdecoy2722_2FCWA	2FCWA	2.06	7.0507	7.0234
2FCWA	emdecoy2723_2FCWA	2FCWA	2.22	7.2745	7.2329
2FCWA	emdecoy2724_2FCWA	2FCWA	2.16	7.3865	7.3376
2FCWA	emdecoy2725_2FCWA	2FCWA	1.98	7.3865	7.3376
2FCWA	emdecoy2726_2FCWA	2FCWA	2.52	7.3865	7.3376
2FCWA	emdecoy2727_2FCWA	2FCWA	1.86	7.7223	7.6520
2FCWA	emdecoy2728_2FCWA	2FCWA	1.80	7.3865	7.3376
2FCWA	emdecoy2729_2FCWA	2FCWA	1.92	7.4984	7.4424
2FCWA	emdecoy272_2FCWA	2FCWA	2.07	7.3865	7.3376
2FCWA	emdecoy2730_2FCWA	2FCWA	1.73	8.0581	7.9663
2FCWA	emdecoy2731_2FCWA	2FCWA	2.17	7.7223	7.6520
2FCWA	emdecoy2732_2FCWA	2FCWA	2.00	7.4984	7.4424
2FCWA	emdecoy2733_2FCWA	2FCWA	2.08	7.6103	7.5472
2FCWA	emdecoy2734_2FCWA	2FCWA	1.83	7.7223	7.6520
2FCWA	emdecoy2735_2FCWA	2FCWA	2.18	7.8342	7.7567
2FCWA	emdecoy2736_2FCWA	2FCWA	2.48	7.1626	7.1281
2FCWA	emdecoy2737_2FCWA	2FCWA	2.38	7.4984	7.4424
2FCWA	emdecoy2738_2FCWA	2FCWA	1.90	7.2745	7.2329
2FCWA	emdecoy2739_2FCWA	2FCWA	1.81	7.8342	7.7567
2FCWA	emdecoy273_2FCWA	2FCWA	1.95	7.3865	7.3376
2FCWA	emdecoy2740_2FCWA	2FCWA	1.76	7.3865	7.3376
2FCWA	emdecoy2741_2FCWA	2FCWA	2.20	7.6103	7.5472
2FCWA	emdecoy2742_2FCWA	2FCWA	2.03	7.7223	7.6520
2FCWA	emdecoy2743_2FCWA	2FCWA	1.86	7.6103	7.5472
2FCWA	emdecoy2744_2FCWA	2FCWA	2.27	7.3865	7.3376
2FCWA	emdecoy2745_2FCWA	2FCWA	2.18	7.8342	7.7567
2FCWA	emdecoy2746_2FCWA	2FCWA	1.99	7.1626	7.1281
2FCWA	emdecoy2747_2FCWA	2FCWA	2.38	6.8268	6.8139
2FCWA	emdecoy2748_2FCWA	2FCWA	2.12	7.4984	7.4424
2FCWA	emdecoy2749_2FCWA	2FCWA	2.02	7.3865	7.3376
2FCWA	emdecoy274_2FCWA	2FCWA	2.18	7.1626	7.1281
2FCWA	emdecoy2750_2FCWA	2FCWA	2.11	5.8195	5.8715
2FCWA	emdecoy2751_2FCWA	2FCWA	1.96	7.0507	7.0234
2FCWA	emdecoy2752_2FCWA	2FCWA	2.17	7.1626	7.1281
2FCWA	emdecoy2753_2FCWA	2FCWA	2.34	7.1626	7.1281
2FCWA	emdecoy2754_2FCWA	2FCWA	2.38	7.1626	7.1281
2FCWA	emdecoy2755_2FCWA	2FCWA	2.29	6.8268	6.8139
2FCWA	emdecoy2756_2FCWA	2FCWA	2.64	6.8268	6.8139
2FCWA	emdecoy2757_2FCWA	2FCWA	1.92	7.0507	7.0234
2FCWA	emdecoy2758_2FCWA	2FCWA	2.21	7.3865	7.3376
2FCWA	emdecoy2759_2FCWA	2FCWA	2.10	6.8268	6.8139
2FCWA	emdecoy275_2FCWA	2FCWA	1.75	7.6103	7.5472
2FCWA	emdecoy2760_2FCWA	2FCWA	1.86	7.7223	7.6520
2FCWA	emdecoy2761_2FCWA	2FCWA	1.82	7.2745	7.2329
2FCWA	emdecoy2762_2FCWA	2FCWA	2.15	7.0507	7.0234
2FCWA	emdecoy2763_2FCWA	2FCWA	2.05	7.6103	7.5472
2FCWA	emdecoy2764_2FCWA	2FCWA	2.29	7.0507	7.0234
2FCWA	emdecoy2765_2FCWA	2FCWA	2.01	7.2745	7.2329
2FCWA	emdecoy2766_2FCWA	2FCWA	2.45	7.0507	7.0234
2FCWA	emdecoy2767_2FCWA	2FCWA	2.04	7.2745	7.2329
2FCWA	emdecoy2768_2FCWA	2FCWA	2.65	7.2745	7.2329
2FCWA	emdecoy2769_2FCWA	2FCWA	2.43	7.1626	7.1281
2FCWA	emdecoy276_2FCWA	2FCWA	2.21	7.3865	7.3376
2FCWA	emdecoy2770_2FCWA	2FCWA	2.85	6.3791	6.3950
2FCWA	emdecoy2771_2FCWA	2FCWA	2.03	7.4984	7.4424
2FCWA	emdecoy2772_2FCWA	2FCWA	2.57	6.8268	6.8139
2FCWA	emdecoy2773_2FCWA	2FCWA	2.53	6.6030	6.6044
2FCWA	emdecoy2774_2FCWA	2FCWA	1.88	7.3865	7.3376
2FCWA	emdecoy2775_2FCWA	2FCWA	2.43	7.2745	7.2329
2FCWA	emdecoy2776_2FCWA	2FCWA	1.96	7.2745	7.2329
2FCWA	emdecoy2777_2FCWA	2FCWA	1.65	7.3865	7.3376
2FCWA	emdecoy2778_2FCWA	2FCWA	2.02	7.7223	7.6520
2FCWA	emdecoy2779_2FCWA	2FCWA	1.77	7.6103	7.5472
2FCWA	emdecoy277_2FCWA	2FCWA	1.92	7.3865	7.3376
2FCWA	emdecoy2780_2FCWA	2FCWA	2.12	7.7223	7.6520
2FCWA	emdecoy2781_2FCWA	2FCWA	1.91	8.1700	8.0711
2FCWA	emdecoy2782_2FCWA	2FCWA	2.13	8.1700	8.0711
2FCWA	emdecoy2783_2FCWA	2FCWA	2.06	7.6103	7.5472
2FCWA	emdecoy2784_2FCWA	2FCWA	1.62	7.7223	7.6520
2FCWA	emdecoy2785_2FCWA	2FCWA	1.98	7.2745	7.2329
2FCWA	emdecoy2786_2FCWA	2FCWA	1.93	7.3865	7.3376
2FCWA	emdecoy2787_2FCWA	2FCWA	2.13	7.0507	7.0234
2FCWA	emdecoy2788_2FCWA	2FCWA	2.18	7.4984	7.4424
2FCWA	emdecoy2789_2FCWA	2FCWA	1.95	7.4984	7.4424
2FCWA	emdecoy278_2FCWA	2FCWA	1.89	7.3865	7.3376
2FCWA	emdecoy2790_2FCWA	2FCWA	2.48	7.2745	7.2329
2FCWA	emdecoy2791_2FCWA	2FCWA	2.20	6.8268	6.8139
2FCWA	emdecoy2792_2FCWA	2FCWA	2.28	7.6103	7.5472
2FCWA	emdecoy2793_2FCWA	2FCWA	1.97	7.3865	7.3376
2FCWA	emdecoy2794_2FCWA	2FCWA	1.91	7.3865	7.3376
2FCWA	emdecoy2795_2FCWA	2FCWA	2.08	7.6103	7.5472
2FCWA	emdecoy2796_2FCWA	2FCWA	1.96	7.4984	7.4424
2FCWA	emdecoy2797_2FCWA	2FCWA	2.26	7.6103	7.5472
2FCWA	emdecoy2798_2FCWA	2FCWA	2.13	7.0507	7.0234
2FCWA	emdecoy2799_2FCWA	2FCWA	2.14	7.7223	7.6520
2FCWA	emdecoy279_2FCWA	2FCWA	2.11	7.2745	7.2329
[truncated: 103,001 more rows]
