# Supplementary material for: Addressing the Role of Conformational Diversity in Protein Structure Prediction
Source: PLoS One. 2016 May 9;11(5):e0154923. doi: 10.1371/journal.pone.0154923 (PMC4861349; doi:10.1371/journal.pone.0154923)
Supplement: S1 Dataset — (GZ) [file pone.0154923.s002.gz › Palopoli-Monzon_2016_SI/Structural_alignments/SET_QUARK/rmsd_mammoth_Xu_2QM2B.out]

PDB_1	PDB_2	Target	RMSD	Z-score	ln(E)
2QHQ_B	emdecoy0_2QM2B	2QM2B	2.59	0.6553	1.2073
2QHQ_B	emdecoy1000_2QM2B	2QM2B	2.12	-0.6348	0.3632
2QHQ_B	emdecoy1001_2QM2B	2QM2B	2.76	0.1178	0.8111
2QHQ_B	emdecoy1002_2QM2B	2QM2B	2.90	0.9779	1.4654
2QHQ_B	emdecoy1003_2QM2B	2QM2B	2.39	0.0102	0.7384
2QHQ_B	emdecoy1004_2QM2B	2QM2B	2.54	-0.4198	0.4753
2QHQ_B	emdecoy1005_2QM2B	2QM2B	2.94	0.8704	1.3780
2QHQ_B	emdecoy1006_2QM2B	2QM2B	2.56	-0.5273	0.4175
2QHQ_B	emdecoy1007_2QM2B	2QM2B	2.31	-0.8499	0.2661
2QHQ_B	emdecoy1008_2QM2B	2QM2B	2.80	0.2253	0.8862
2QHQ_B	emdecoy1009_2QM2B	2QM2B	2.98	-1.3874	0.0946
2QHQ_B	emdecoy100_2QM2B	2QM2B	2.52	-0.6348	0.3632
2QHQ_B	emdecoy1010_2QM2B	2QM2B	2.52	-0.3123	0.5365
2QHQ_B	emdecoy1011_2QM2B	2QM2B	2.62	-0.6348	0.3632
2QHQ_B	emdecoy1012_2QM2B	2QM2B	2.57	-0.8499	0.2661
2QHQ_B	emdecoy1013_2QM2B	2QM2B	2.93	-0.2048	0.6009
2QHQ_B	emdecoy1014_2QM2B	2QM2B	2.28	-0.5273	0.4175
2QHQ_B	emdecoy1015_2QM2B	2QM2B	2.75	-0.3123	0.5365
2QHQ_B	emdecoy1016_2QM2B	2QM2B	2.34	-0.6348	0.3632
2QHQ_B	emdecoy1017_2QM2B	2QM2B	1.97	-1.1724	0.1507
2QHQ_B	emdecoy1018_2QM2B	2QM2B	2.55	-0.3123	0.5365
2QHQ_B	emdecoy1019_2QM2B	2QM2B	2.77	-0.3123	0.5365
2QHQ_B	emdecoy101_2QM2B	2QM2B	2.26	-0.7424	0.3127
2QHQ_B	emdecoy1020_2QM2B	2QM2B	2.38	-0.7424	0.3127
2QHQ_B	emdecoy1021_2QM2B	2QM2B	3.00	1.3004	1.7345
2QHQ_B	emdecoy1022_2QM2B	2QM2B	2.96	1.1929	1.6437
2QHQ_B	emdecoy1023_2QM2B	2QM2B	2.54	-0.2048	0.6009
2QHQ_B	emdecoy1024_2QM2B	2QM2B	2.51	-0.2048	0.6009
2QHQ_B	emdecoy1025_2QM2B	2QM2B	2.17	0.0102	0.7384
2QHQ_B	emdecoy1026_2QM2B	2QM2B	2.61	0.0102	0.7384
2QHQ_B	emdecoy1027_2QM2B	2QM2B	2.64	-0.5273	0.4175
2QHQ_B	emdecoy1028_2QM2B	2QM2B	2.41	-0.0973	0.6682
2QHQ_B	emdecoy1029_2QM2B	2QM2B	2.83	0.0102	0.7384
2QHQ_B	emdecoy102_2QM2B	2QM2B	2.99	0.4403	1.0430
2QHQ_B	emdecoy1030_2QM2B	2QM2B	2.57	-0.2048	0.6009
2QHQ_B	emdecoy1031_2QM2B	2QM2B	2.85	-0.5273	0.4175
2QHQ_B	emdecoy1032_2QM2B	2QM2B	3.07	0.0102	0.7384
2QHQ_B	emdecoy1033_2QM2B	2QM2B	1.93	-0.8499	0.2661
2QHQ_B	emdecoy1034_2QM2B	2QM2B	2.46	-0.7424	0.3127
2QHQ_B	emdecoy1035_2QM2B	2QM2B	2.80	-0.8499	0.2661
2QHQ_B	emdecoy1036_2QM2B	2QM2B	2.75	2.0530	2.3912
2QHQ_B	emdecoy1037_2QM2B	2QM2B	2.79	-0.2048	0.6009
2QHQ_B	emdecoy1038_2QM2B	2QM2B	3.14	0.6553	1.2073
2QHQ_B	emdecoy1039_2QM2B	2QM2B	2.73	-0.3123	0.5365
2QHQ_B	emdecoy103_2QM2B	2QM2B	2.48	-0.2048	0.6009
2QHQ_B	emdecoy1040_2QM2B	2QM2B	2.71	-0.3123	0.5365
2QHQ_B	emdecoy1041_2QM2B	2QM2B	1.94	-0.9574	0.2235
2QHQ_B	emdecoy1042_2QM2B	2QM2B	2.87	-0.2048	0.6009
2QHQ_B	emdecoy1043_2QM2B	2QM2B	3.22	1.8380	2.2004
2QHQ_B	emdecoy1044_2QM2B	2QM2B	2.83	1.5154	1.9186
2QHQ_B	emdecoy1045_2QM2B	2QM2B	3.12	0.9779	1.4654
2QHQ_B	emdecoy1046_2QM2B	2QM2B	2.73	0.5478	1.1243
2QHQ_B	emdecoy1047_2QM2B	2QM2B	2.74	-0.5273	0.4175
2QHQ_B	emdecoy1048_2QM2B	2QM2B	2.39	-0.5273	0.4175
2QHQ_B	emdecoy1049_2QM2B	2QM2B	2.38	-0.0973	0.6682
2QHQ_B	emdecoy104_2QM2B	2QM2B	2.89	-0.3123	0.5365
2QHQ_B	emdecoy1050_2QM2B	2QM2B	3.05	-0.3123	0.5365
2QHQ_B	emdecoy1051_2QM2B	2QM2B	2.43	-0.8499	0.2661
2QHQ_B	emdecoy1052_2QM2B	2QM2B	2.30	-0.8499	0.2661
2QHQ_B	emdecoy1053_2QM2B	2QM2B	2.73	-1.1724	0.1507
2QHQ_B	emdecoy1054_2QM2B	2QM2B	2.75	0.5478	1.1243
2QHQ_B	emdecoy1055_2QM2B	2QM2B	2.46	-0.6348	0.3632
2QHQ_B	emdecoy1056_2QM2B	2QM2B	2.60	-0.4198	0.4753
2QHQ_B	emdecoy1057_2QM2B	2QM2B	3.03	0.8704	1.3780
2QHQ_B	emdecoy1058_2QM2B	2QM2B	2.53	-0.9574	0.2235
2QHQ_B	emdecoy1059_2QM2B	2QM2B	2.76	-0.0973	0.6682
2QHQ_B	emdecoy105_2QM2B	2QM2B	2.66	-0.6348	0.3632
2QHQ_B	emdecoy1060_2QM2B	2QM2B	2.34	-0.5273	0.4175
2QHQ_B	emdecoy1061_2QM2B	2QM2B	2.63	0.4403	1.0430
2QHQ_B	emdecoy1062_2QM2B	2QM2B	3.00	0.2253	0.8862
2QHQ_B	emdecoy1063_2QM2B	2QM2B	2.99	-0.0973	0.6682
2QHQ_B	emdecoy1064_2QM2B	2QM2B	2.02	-0.5273	0.4175
2QHQ_B	emdecoy1065_2QM2B	2QM2B	2.97	1.0854	1.5540
2QHQ_B	emdecoy1066_2QM2B	2QM2B	2.77	-0.7424	0.3127
2QHQ_B	emdecoy1067_2QM2B	2QM2B	2.90	0.3328	0.9636
2QHQ_B	emdecoy1068_2QM2B	2QM2B	2.66	-1.1724	0.1507
2QHQ_B	emdecoy1069_2QM2B	2QM2B	2.75	1.1929	1.6437
2QHQ_B	emdecoy106_2QM2B	2QM2B	2.12	-0.4198	0.4753
2QHQ_B	emdecoy1070_2QM2B	2QM2B	2.52	-0.5273	0.4175
2QHQ_B	emdecoy1071_2QM2B	2QM2B	1.98	-0.2048	0.6009
2QHQ_B	emdecoy1072_2QM2B	2QM2B	2.52	-0.0973	0.6682
2QHQ_B	emdecoy1073_2QM2B	2QM2B	2.76	-0.2048	0.6009
2QHQ_B	emdecoy1074_2QM2B	2QM2B	2.96	-0.2048	0.6009
2QHQ_B	emdecoy1075_2QM2B	2QM2B	2.64	-0.7424	0.3127
2QHQ_B	emdecoy1076_2QM2B	2QM2B	2.19	0.2253	0.8862
2QHQ_B	emdecoy1077_2QM2B	2QM2B	2.88	0.5478	1.1243
2QHQ_B	emdecoy1078_2QM2B	2QM2B	2.83	0.1178	0.8111
2QHQ_B	emdecoy1079_2QM2B	2QM2B	2.34	-0.5273	0.4175
2QHQ_B	emdecoy107_2QM2B	2QM2B	2.44	0.1178	0.8111
2QHQ_B	emdecoy1080_2QM2B	2QM2B	2.91	-0.3123	0.5365
2QHQ_B	emdecoy1081_2QM2B	2QM2B	2.76	0.0102	0.7384
2QHQ_B	emdecoy1082_2QM2B	2QM2B	2.92	-0.8499	0.2661
2QHQ_B	emdecoy1083_2QM2B	2QM2B	2.79	-0.7424	0.3127
2QHQ_B	emdecoy1084_2QM2B	2QM2B	2.78	-0.3123	0.5365
2QHQ_B	emdecoy1085_2QM2B	2QM2B	2.62	0.0102	0.7384
2QHQ_B	emdecoy1086_2QM2B	2QM2B	2.31	-0.3123	0.5365
2QHQ_B	emdecoy1087_2QM2B	2QM2B	2.42	-0.4198	0.4753
2QHQ_B	emdecoy1088_2QM2B	2QM2B	2.34	-0.2048	0.6009
2QHQ_B	emdecoy1089_2QM2B	2QM2B	2.73	-0.5273	0.4175
2QHQ_B	emdecoy108_2QM2B	2QM2B	2.64	-0.3123	0.5365
2QHQ_B	emdecoy1090_2QM2B	2QM2B	2.82	0.3328	0.9636
2QHQ_B	emdecoy1091_2QM2B	2QM2B	2.81	0.5478	1.1243
2QHQ_B	emdecoy1092_2QM2B	2QM2B	2.45	-0.8499	0.2661
2QHQ_B	emdecoy1093_2QM2B	2QM2B	2.41	-0.6348	0.3632
2QHQ_B	emdecoy1094_2QM2B	2QM2B	2.22	-0.6348	0.3632
2QHQ_B	emdecoy1095_2QM2B	2QM2B	2.64	-0.3123	0.5365
2QHQ_B	emdecoy1096_2QM2B	2QM2B	2.26	-0.5273	0.4175
2QHQ_B	emdecoy1097_2QM2B	2QM2B	2.74	0.9779	1.4654
2QHQ_B	emdecoy1098_2QM2B	2QM2B	2.59	0.2253	0.8862
2QHQ_B	emdecoy1099_2QM2B	2QM2B	2.00	-0.6348	0.3632
2QHQ_B	emdecoy109_2QM2B	2QM2B	2.84	-0.3123	0.5365
2QHQ_B	emdecoy10_2QM2B	2QM2B	2.74	-0.0973	0.6682
2QHQ_B	emdecoy1100_2QM2B	2QM2B	2.94	-0.5273	0.4175
2QHQ_B	emdecoy1101_2QM2B	2QM2B	2.81	0.9779	1.4654
2QHQ_B	emdecoy1102_2QM2B	2QM2B	2.49	-1.1724	0.1507
2QHQ_B	emdecoy1103_2QM2B	2QM2B	3.09	-0.4198	0.4753
2QHQ_B	emdecoy1104_2QM2B	2QM2B	2.64	-0.3123	0.5365
2QHQ_B	emdecoy1105_2QM2B	2QM2B	2.88	0.3328	0.9636
2QHQ_B	emdecoy1106_2QM2B	2QM2B	2.48	-0.6348	0.3632
2QHQ_B	emdecoy1107_2QM2B	2QM2B	2.87	0.0102	0.7384
2QHQ_B	emdecoy1108_2QM2B	2QM2B	3.00	1.3004	1.7345
2QHQ_B	emdecoy1109_2QM2B	2QM2B	2.46	-0.9574	0.2235
2QHQ_B	emdecoy110_2QM2B	2QM2B	2.78	-0.5273	0.4175
2QHQ_B	emdecoy1110_2QM2B	2QM2B	2.51	-0.6348	0.3632
2QHQ_B	emdecoy1111_2QM2B	2QM2B	2.57	-0.8499	0.2661
2QHQ_B	emdecoy1112_2QM2B	2QM2B	2.85	-0.2048	0.6009
2QHQ_B	emdecoy1113_2QM2B	2QM2B	2.98	-0.3123	0.5365
2QHQ_B	emdecoy1114_2QM2B	2QM2B	2.37	-0.4198	0.4753
2QHQ_B	emdecoy1115_2QM2B	2QM2B	2.82	-0.5273	0.4175
2QHQ_B	emdecoy1116_2QM2B	2QM2B	2.76	-0.4198	0.4753
2QHQ_B	emdecoy1117_2QM2B	2QM2B	2.79	1.6230	2.0119
2QHQ_B	emdecoy1118_2QM2B	2QM2B	1.94	-0.8499	0.2661
2QHQ_B	emdecoy1119_2QM2B	2QM2B	2.77	0.0102	0.7384
2QHQ_B	emdecoy111_2QM2B	2QM2B	2.59	0.4403	1.0430
2QHQ_B	emdecoy1120_2QM2B	2QM2B	2.18	-0.6348	0.3632
2QHQ_B	emdecoy1121_2QM2B	2QM2B	2.11	-0.7424	0.3127
2QHQ_B	emdecoy1122_2QM2B	2QM2B	3.05	-0.0973	0.6682
2QHQ_B	emdecoy1123_2QM2B	2QM2B	2.09	-0.6348	0.3632
2QHQ_B	emdecoy1124_2QM2B	2QM2B	2.89	-0.2048	0.6009
2QHQ_B	emdecoy1125_2QM2B	2QM2B	3.28	0.0102	0.7384
2QHQ_B	emdecoy1126_2QM2B	2QM2B	2.82	0.1178	0.8111
2QHQ_B	emdecoy1127_2QM2B	2QM2B	3.12	-0.0973	0.6682
2QHQ_B	emdecoy1128_2QM2B	2QM2B	2.84	0.0102	0.7384
2QHQ_B	emdecoy1129_2QM2B	2QM2B	2.70	0.2253	0.8862
2QHQ_B	emdecoy112_2QM2B	2QM2B	2.21	-0.9574	0.2235
2QHQ_B	emdecoy1130_2QM2B	2QM2B	2.66	-0.0973	0.6682
2QHQ_B	emdecoy1131_2QM2B	2QM2B	2.42	-0.0973	0.6682
2QHQ_B	emdecoy1132_2QM2B	2QM2B	2.80	0.2253	0.8862
2QHQ_B	emdecoy1133_2QM2B	2QM2B	2.63	-0.3123	0.5365
2QHQ_B	emdecoy1134_2QM2B	2QM2B	2.40	-0.2048	0.6009
2QHQ_B	emdecoy1135_2QM2B	2QM2B	2.77	0.3328	0.9636
2QHQ_B	emdecoy1136_2QM2B	2QM2B	2.75	0.5478	1.1243
2QHQ_B	emdecoy1137_2QM2B	2QM2B	2.27	-0.2048	0.6009
2QHQ_B	emdecoy1138_2QM2B	2QM2B	2.82	-0.4198	0.4753
2QHQ_B	emdecoy1139_2QM2B	2QM2B	2.46	-0.5273	0.4175
2QHQ_B	emdecoy113_2QM2B	2QM2B	2.58	-0.4198	0.4753
2QHQ_B	emdecoy1140_2QM2B	2QM2B	2.90	1.7305	2.1058
2QHQ_B	emdecoy1141_2QM2B	2QM2B	2.38	-0.5273	0.4175
2QHQ_B	emdecoy1142_2QM2B	2QM2B	3.02	2.0530	2.3912
2QHQ_B	emdecoy1143_2QM2B	2QM2B	2.85	-0.0973	0.6682
2QHQ_B	emdecoy1144_2QM2B	2QM2B	2.95	-0.2048	0.6009
2QHQ_B	emdecoy1145_2QM2B	2QM2B	2.58	-0.5273	0.4175
2QHQ_B	emdecoy1146_2QM2B	2QM2B	2.74	1.6230	2.0119
2QHQ_B	emdecoy1147_2QM2B	2QM2B	2.81	0.5478	1.1243
2QHQ_B	emdecoy1148_2QM2B	2QM2B	3.18	1.6230	2.0119
2QHQ_B	emdecoy1149_2QM2B	2QM2B	2.87	2.2680	2.5839
2QHQ_B	emdecoy114_2QM2B	2QM2B	2.76	0.7628	1.2919
2QHQ_B	emdecoy1150_2QM2B	2QM2B	2.94	-0.0973	0.6682
2QHQ_B	emdecoy1151_2QM2B	2QM2B	2.52	-0.5273	0.4175
2QHQ_B	emdecoy1152_2QM2B	2QM2B	3.06	1.8380	2.2004
2QHQ_B	emdecoy1153_2QM2B	2QM2B	2.70	1.1929	1.6437
2QHQ_B	emdecoy1154_2QM2B	2QM2B	2.66	-0.2048	0.6009
2QHQ_B	emdecoy1155_2QM2B	2QM2B	2.33	-0.7424	0.3127
2QHQ_B	emdecoy1156_2QM2B	2QM2B	2.02	-0.5273	0.4175
2QHQ_B	emdecoy1157_2QM2B	2QM2B	2.78	-0.2048	0.6009
2QHQ_B	emdecoy1158_2QM2B	2QM2B	2.90	0.3328	0.9636
2QHQ_B	emdecoy1159_2QM2B	2QM2B	2.34	-0.4198	0.4753
2QHQ_B	emdecoy115_2QM2B	2QM2B	2.92	0.1178	0.8111
2QHQ_B	emdecoy1160_2QM2B	2QM2B	2.42	-0.5273	0.4175
2QHQ_B	emdecoy1161_2QM2B	2QM2B	2.74	0.0102	0.7384
2QHQ_B	emdecoy1162_2QM2B	2QM2B	2.46	-0.9574	0.2235
2QHQ_B	emdecoy1163_2QM2B	2QM2B	2.42	-0.0973	0.6682
2QHQ_B	emdecoy1164_2QM2B	2QM2B	2.98	0.0102	0.7384
2QHQ_B	emdecoy1165_2QM2B	2QM2B	2.58	-0.4198	0.4753
2QHQ_B	emdecoy1166_2QM2B	2QM2B	2.85	1.4079	1.8261
2QHQ_B	emdecoy1167_2QM2B	2QM2B	2.24	-0.8499	0.2661
2QHQ_B	emdecoy1168_2QM2B	2QM2B	2.85	1.4079	1.8261
2QHQ_B	emdecoy1169_2QM2B	2QM2B	2.87	0.2253	0.8862
2QHQ_B	emdecoy116_2QM2B	2QM2B	2.92	-0.0973	0.6682
2QHQ_B	emdecoy1170_2QM2B	2QM2B	2.26	-1.2799	0.1206
2QHQ_B	emdecoy1171_2QM2B	2QM2B	2.41	-1.0649	0.1850
2QHQ_B	emdecoy1172_2QM2B	2QM2B	2.94	0.2253	0.8862
2QHQ_B	emdecoy1173_2QM2B	2QM2B	2.62	-0.5273	0.4175
2QHQ_B	emdecoy1174_2QM2B	2QM2B	2.80	-0.4198	0.4753
2QHQ_B	emdecoy1175_2QM2B	2QM2B	2.68	-0.4198	0.4753
2QHQ_B	emdecoy1176_2QM2B	2QM2B	2.58	-0.9574	0.2235
2QHQ_B	emdecoy1177_2QM2B	2QM2B	3.13	0.9779	1.4654
2QHQ_B	emdecoy1178_2QM2B	2QM2B	2.41	-0.4198	0.4753
2QHQ_B	emdecoy1179_2QM2B	2QM2B	3.11	-0.0973	0.6682
2QHQ_B	emdecoy117_2QM2B	2QM2B	2.99	-0.3123	0.5365
2QHQ_B	emdecoy1180_2QM2B	2QM2B	2.71	-0.7424	0.3127
2QHQ_B	emdecoy1181_2QM2B	2QM2B	2.73	0.8704	1.3780
2QHQ_B	emdecoy1182_2QM2B	2QM2B	2.81	-0.5273	0.4175
2QHQ_B	emdecoy1183_2QM2B	2QM2B	2.70	-0.2048	0.6009
2QHQ_B	emdecoy1184_2QM2B	2QM2B	2.36	-0.3123	0.5365
2QHQ_B	emdecoy1185_2QM2B	2QM2B	2.97	0.1178	0.8111
2QHQ_B	emdecoy1186_2QM2B	2QM2B	2.87	0.1178	0.8111
2QHQ_B	emdecoy1187_2QM2B	2QM2B	3.10	1.8380	2.2004
2QHQ_B	emdecoy1188_2QM2B	2QM2B	2.94	1.8380	2.2004
2QHQ_B	emdecoy1189_2QM2B	2QM2B	2.49	-0.3123	0.5365
2QHQ_B	emdecoy118_2QM2B	2QM2B	2.96	0.5478	1.1243
2QHQ_B	emdecoy1190_2QM2B	2QM2B	2.89	-0.9574	0.2235
2QHQ_B	emdecoy1191_2QM2B	2QM2B	3.11	1.4079	1.8261
2QHQ_B	emdecoy1192_2QM2B	2QM2B	2.68	-0.5273	0.4175
2QHQ_B	emdecoy1193_2QM2B	2QM2B	2.58	-0.3123	0.5365
2QHQ_B	emdecoy1194_2QM2B	2QM2B	3.07	1.0854	1.5540
2QHQ_B	emdecoy1195_2QM2B	2QM2B	2.55	-0.5273	0.4175
2QHQ_B	emdecoy1196_2QM2B	2QM2B	2.72	0.8704	1.3780
2QHQ_B	emdecoy1197_2QM2B	2QM2B	2.85	0.0102	0.7384
2QHQ_B	emdecoy1198_2QM2B	2QM2B	2.88	1.4079	1.8261
2QHQ_B	emdecoy1199_2QM2B	2QM2B	2.74	-0.3123	0.5365
2QHQ_B	emdecoy119_2QM2B	2QM2B	2.54	-0.0973	0.6682
2QHQ_B	emdecoy11_2QM2B	2QM2B	2.89	-0.3123	0.5365
2QHQ_B	emdecoy1200_2QM2B	2QM2B	2.94	0.1178	0.8111
2QHQ_B	emdecoy1201_2QM2B	2QM2B	2.47	-0.5273	0.4175
2QHQ_B	emdecoy1202_2QM2B	2QM2B	3.01	0.7628	1.2919
2QHQ_B	emdecoy1203_2QM2B	2QM2B	2.86	1.5154	1.9186
2QHQ_B	emdecoy1204_2QM2B	2QM2B	2.89	1.1929	1.6437
2QHQ_B	emdecoy1205_2QM2B	2QM2B	1.87	-0.2048	0.6009
2QHQ_B	emdecoy1206_2QM2B	2QM2B	2.79	-0.4198	0.4753
2QHQ_B	emdecoy1207_2QM2B	2QM2B	2.67	0.2253	0.8862
2QHQ_B	emdecoy1208_2QM2B	2QM2B	2.97	0.1178	0.8111
2QHQ_B	emdecoy1209_2QM2B	2QM2B	2.53	-1.6025	0.0542
2QHQ_B	emdecoy120_2QM2B	2QM2B	2.59	0.1178	0.8111
2QHQ_B	emdecoy1210_2QM2B	2QM2B	2.25	-0.6348	0.3632
2QHQ_B	emdecoy1211_2QM2B	2QM2B	2.11	-0.3123	0.5365
2QHQ_B	emdecoy1212_2QM2B	2QM2B	2.34	-0.3123	0.5365
2QHQ_B	emdecoy1213_2QM2B	2QM2B	2.41	-0.9574	0.2235
2QHQ_B	emdecoy1214_2QM2B	2QM2B	2.13	-0.5273	0.4175
2QHQ_B	emdecoy1215_2QM2B	2QM2B	2.47	-1.0649	0.1850
2QHQ_B	emdecoy1216_2QM2B	2QM2B	2.72	1.3004	1.7345
2QHQ_B	emdecoy1217_2QM2B	2QM2B	2.84	-0.4198	0.4753
2QHQ_B	emdecoy1218_2QM2B	2QM2B	2.80	1.7305	2.1058
2QHQ_B	emdecoy1219_2QM2B	2QM2B	2.70	-0.3123	0.5365
2QHQ_B	emdecoy121_2QM2B	2QM2B	2.77	1.1929	1.6437
2QHQ_B	emdecoy1220_2QM2B	2QM2B	2.11	-1.0649	0.1850
2QHQ_B	emdecoy1221_2QM2B	2QM2B	2.91	-1.0649	0.1850
2QHQ_B	emdecoy1222_2QM2B	2QM2B	2.46	-0.9574	0.2235
2QHQ_B	emdecoy1223_2QM2B	2QM2B	2.27	-0.3123	0.5365
2QHQ_B	emdecoy1224_2QM2B	2QM2B	3.19	-0.4198	0.4753
2QHQ_B	emdecoy1225_2QM2B	2QM2B	3.04	0.1178	0.8111
2QHQ_B	emdecoy1226_2QM2B	2QM2B	2.89	0.6553	1.2073
2QHQ_B	emdecoy1227_2QM2B	2QM2B	2.46	-1.1724	0.1507
2QHQ_B	emdecoy1228_2QM2B	2QM2B	2.68	1.0854	1.5540
2QHQ_B	emdecoy1229_2QM2B	2QM2B	2.81	0.8704	1.3780
2QHQ_B	emdecoy122_2QM2B	2QM2B	2.53	-1.2799	0.1206
2QHQ_B	emdecoy1230_2QM2B	2QM2B	2.63	-0.7424	0.3127
2QHQ_B	emdecoy1231_2QM2B	2QM2B	2.80	0.1178	0.8111
2QHQ_B	emdecoy1232_2QM2B	2QM2B	2.35	-0.2048	0.6009
2QHQ_B	emdecoy1233_2QM2B	2QM2B	2.63	0.1178	0.8111
2QHQ_B	emdecoy1234_2QM2B	2QM2B	3.23	0.3328	0.9636
2QHQ_B	emdecoy1235_2QM2B	2QM2B	2.76	-0.3123	0.5365
2QHQ_B	emdecoy1236_2QM2B	2QM2B	2.36	-0.4198	0.4753
2QHQ_B	emdecoy1237_2QM2B	2QM2B	2.98	1.3004	1.7345
2QHQ_B	emdecoy1238_2QM2B	2QM2B	2.30	-0.7424	0.3127
2QHQ_B	emdecoy1239_2QM2B	2QM2B	3.10	2.2680	2.5839
2QHQ_B	emdecoy123_2QM2B	2QM2B	2.90	-0.7424	0.3127
2QHQ_B	emdecoy1240_2QM2B	2QM2B	2.96	0.6553	1.2073
2QHQ_B	emdecoy1241_2QM2B	2QM2B	2.79	-0.7424	0.3127
2QHQ_B	emdecoy1242_2QM2B	2QM2B	3.18	-0.3123	0.5365
2QHQ_B	emdecoy1243_2QM2B	2QM2B	3.01	1.1929	1.6437
2QHQ_B	emdecoy1244_2QM2B	2QM2B	3.20	-0.7424	0.3127
2QHQ_B	emdecoy1245_2QM2B	2QM2B	2.99	1.3004	1.7345
2QHQ_B	emdecoy1246_2QM2B	2QM2B	3.05	-0.4198	0.4753
2QHQ_B	emdecoy1247_2QM2B	2QM2B	2.60	1.6230	2.0119
2QHQ_B	emdecoy1248_2QM2B	2QM2B	2.96	-0.9574	0.2235
2QHQ_B	emdecoy1249_2QM2B	2QM2B	2.41	-0.7424	0.3127
2QHQ_B	emdecoy124_2QM2B	2QM2B	2.63	-0.5273	0.4175
2QHQ_B	emdecoy1250_2QM2B	2QM2B	2.19	-1.0649	0.1850
2QHQ_B	emdecoy1251_2QM2B	2QM2B	2.42	0.5478	1.1243
2QHQ_B	emdecoy1252_2QM2B	2QM2B	2.70	-0.3123	0.5365
2QHQ_B	emdecoy1253_2QM2B	2QM2B	2.80	-0.0973	0.6682
2QHQ_B	emdecoy1254_2QM2B	2QM2B	2.24	-0.2048	0.6009
2QHQ_B	emdecoy1255_2QM2B	2QM2B	2.93	0.9779	1.4654
2QHQ_B	emdecoy1256_2QM2B	2QM2B	2.87	0.0102	0.7384
2QHQ_B	emdecoy1257_2QM2B	2QM2B	2.07	-0.3123	0.5365
2QHQ_B	emdecoy1258_2QM2B	2QM2B	2.57	-0.7424	0.3127
2QHQ_B	emdecoy1259_2QM2B	2QM2B	2.78	-0.5273	0.4175
2QHQ_B	emdecoy125_2QM2B	2QM2B	3.07	-0.7424	0.3127
2QHQ_B	emdecoy1260_2QM2B	2QM2B	2.84	0.1178	0.8111
2QHQ_B	emdecoy1261_2QM2B	2QM2B	2.52	-0.3123	0.5365
2QHQ_B	emdecoy1262_2QM2B	2QM2B	2.28	-0.0973	0.6682
2QHQ_B	emdecoy1263_2QM2B	2QM2B	2.26	-0.5273	0.4175
2QHQ_B	emdecoy1264_2QM2B	2QM2B	2.79	0.5478	1.1243
2QHQ_B	emdecoy1265_2QM2B	2QM2B	2.22	-0.4198	0.4753
2QHQ_B	emdecoy1266_2QM2B	2QM2B	2.81	-0.3123	0.5365
2QHQ_B	emdecoy1267_2QM2B	2QM2B	3.09	1.3004	1.7345
2QHQ_B	emdecoy1268_2QM2B	2QM2B	2.79	-0.3123	0.5365
2QHQ_B	emdecoy1269_2QM2B	2QM2B	2.70	-1.3874	0.0946
2QHQ_B	emdecoy126_2QM2B	2QM2B	2.65	0.0102	0.7384
2QHQ_B	emdecoy1270_2QM2B	2QM2B	2.85	0.1178	0.8111
2QHQ_B	emdecoy1271_2QM2B	2QM2B	3.19	0.3328	0.9636
2QHQ_B	emdecoy1272_2QM2B	2QM2B	2.63	-0.9574	0.2235
2QHQ_B	emdecoy1273_2QM2B	2QM2B	3.14	0.2253	0.8862
2QHQ_B	emdecoy1274_2QM2B	2QM2B	2.47	-0.4198	0.4753
2QHQ_B	emdecoy1275_2QM2B	2QM2B	2.64	-0.2048	0.6009
2QHQ_B	emdecoy1276_2QM2B	2QM2B	1.94	-0.0973	0.6682
2QHQ_B	emdecoy1277_2QM2B	2QM2B	2.76	-0.8499	0.2661
2QHQ_B	emdecoy1278_2QM2B	2QM2B	2.83	-1.2799	0.1206
2QHQ_B	emdecoy1279_2QM2B	2QM2B	2.02	-0.2048	0.6009
2QHQ_B	emdecoy127_2QM2B	2QM2B	2.71	0.1178	0.8111
2QHQ_B	emdecoy1280_2QM2B	2QM2B	2.06	-0.4198	0.4753
2QHQ_B	emdecoy1281_2QM2B	2QM2B	2.41	-0.2048	0.6009
2QHQ_B	emdecoy1282_2QM2B	2QM2B	2.73	0.2253	0.8862
2QHQ_B	emdecoy1283_2QM2B	2QM2B	2.85	0.1178	0.8111
2QHQ_B	emdecoy1284_2QM2B	2QM2B	2.97	-1.0649	0.1850
2QHQ_B	emdecoy1285_2QM2B	2QM2B	2.81	-1.6025	0.0542
2QHQ_B	emdecoy1286_2QM2B	2QM2B	2.61	-1.2799	0.1206
2QHQ_B	emdecoy1287_2QM2B	2QM2B	2.99	0.2253	0.8862
2QHQ_B	emdecoy1288_2QM2B	2QM2B	2.67	0.8704	1.3780
2QHQ_B	emdecoy1289_2QM2B	2QM2B	3.00	1.7305	2.1058
2QHQ_B	emdecoy128_2QM2B	2QM2B	2.59	0.2253	0.8862
2QHQ_B	emdecoy1290_2QM2B	2QM2B	2.44	-0.5273	0.4175
2QHQ_B	emdecoy1291_2QM2B	2QM2B	3.01	0.3328	0.9636
2QHQ_B	emdecoy1292_2QM2B	2QM2B	2.38	-0.5273	0.4175
2QHQ_B	emdecoy1293_2QM2B	2QM2B	3.02	0.3328	0.9636
2QHQ_B	emdecoy1294_2QM2B	2QM2B	2.69	-0.5273	0.4175
2QHQ_B	emdecoy1295_2QM2B	2QM2B	3.05	0.3328	0.9636
2QHQ_B	emdecoy1296_2QM2B	2QM2B	2.75	0.7628	1.2919
2QHQ_B	emdecoy1297_2QM2B	2QM2B	2.78	-0.0973	0.6682
2QHQ_B	emdecoy1298_2QM2B	2QM2B	2.63	-0.6348	0.3632
2QHQ_B	emdecoy1299_2QM2B	2QM2B	2.85	1.0854	1.5540
2QHQ_B	emdecoy129_2QM2B	2QM2B	2.97	0.5478	1.1243
2QHQ_B	emdecoy12_2QM2B	2QM2B	2.80	0.3328	0.9636
2QHQ_B	emdecoy1300_2QM2B	2QM2B	2.43	-0.3123	0.5365
2QHQ_B	emdecoy1301_2QM2B	2QM2B	2.57	0.8704	1.3780
2QHQ_B	emdecoy1302_2QM2B	2QM2B	2.31	-0.2048	0.6009
2QHQ_B	emdecoy1303_2QM2B	2QM2B	2.86	0.2253	0.8862
2QHQ_B	emdecoy1304_2QM2B	2QM2B	3.13	-0.0973	0.6682
2QHQ_B	emdecoy1305_2QM2B	2QM2B	3.03	1.0854	1.5540
2QHQ_B	emdecoy1306_2QM2B	2QM2B	2.18	-0.7424	0.3127
2QHQ_B	emdecoy1307_2QM2B	2QM2B	2.65	-0.5273	0.4175
2QHQ_B	emdecoy1308_2QM2B	2QM2B	1.94	-0.3123	0.5365
2QHQ_B	emdecoy1309_2QM2B	2QM2B	2.43	-0.5273	0.4175
2QHQ_B	emdecoy130_2QM2B	2QM2B	2.86	-1.1724	0.1507
2QHQ_B	emdecoy1310_2QM2B	2QM2B	2.72	0.0102	0.7384
2QHQ_B	emdecoy1311_2QM2B	2QM2B	2.81	-0.5273	0.4175
2QHQ_B	emdecoy1312_2QM2B	2QM2B	2.83	1.1929	1.6437
2QHQ_B	emdecoy1313_2QM2B	2QM2B	2.81	1.4079	1.8261
2QHQ_B	emdecoy1314_2QM2B	2QM2B	2.59	-0.2048	0.6009
2QHQ_B	emdecoy1315_2QM2B	2QM2B	2.65	1.3004	1.7345
2QHQ_B	emdecoy1316_2QM2B	2QM2B	1.98	-0.4198	0.4753
2QHQ_B	emdecoy1317_2QM2B	2QM2B	2.40	-0.3123	0.5365
2QHQ_B	emdecoy1318_2QM2B	2QM2B	2.17	-0.9574	0.2235
2QHQ_B	emdecoy1319_2QM2B	2QM2B	2.96	1.4079	1.8261
2QHQ_B	emdecoy131_2QM2B	2QM2B	2.56	0.6553	1.2073
2QHQ_B	emdecoy1320_2QM2B	2QM2B	3.03	1.9455	2.2955
2QHQ_B	emdecoy1321_2QM2B	2QM2B	2.83	1.7305	2.1058
2QHQ_B	emdecoy1322_2QM2B	2QM2B	2.69	0.0102	0.7384
2QHQ_B	emdecoy1323_2QM2B	2QM2B	2.73	0.6553	1.2073
2QHQ_B	emdecoy1324_2QM2B	2QM2B	2.82	-0.5273	0.4175
2QHQ_B	emdecoy1325_2QM2B	2QM2B	2.78	-0.6348	0.3632
2QHQ_B	emdecoy1326_2QM2B	2QM2B	2.47	-1.1724	0.1507
2QHQ_B	emdecoy1327_2QM2B	2QM2B	2.72	-1.1724	0.1507
2QHQ_B	emdecoy1328_2QM2B	2QM2B	2.59	-0.2048	0.6009
2QHQ_B	emdecoy1329_2QM2B	2QM2B	2.90	-0.2048	0.6009
2QHQ_B	emdecoy132_2QM2B	2QM2B	2.95	0.2253	0.8862
2QHQ_B	emdecoy1330_2QM2B	2QM2B	2.88	0.8704	1.3780
2QHQ_B	emdecoy1331_2QM2B	2QM2B	2.69	1.3004	1.7345
2QHQ_B	emdecoy1332_2QM2B	2QM2B	2.77	-1.3874	0.0946
2QHQ_B	emdecoy1333_2QM2B	2QM2B	2.53	-1.2799	0.1206
2QHQ_B	emdecoy1334_2QM2B	2QM2B	2.58	0.1178	0.8111
2QHQ_B	emdecoy1335_2QM2B	2QM2B	2.70	0.6553	1.2073
2QHQ_B	emdecoy1336_2QM2B	2QM2B	3.01	0.4403	1.0430
2QHQ_B	emdecoy1337_2QM2B	2QM2B	2.42	-0.7424	0.3127
2QHQ_B	emdecoy1338_2QM2B	2QM2B	3.03	0.5478	1.1243
2QHQ_B	emdecoy1339_2QM2B	2QM2B	2.87	1.4079	1.8261
2QHQ_B	emdecoy133_2QM2B	2QM2B	2.72	-0.6348	0.3632
2QHQ_B	emdecoy1340_2QM2B	2QM2B	2.95	0.0102	0.7384
2QHQ_B	emdecoy1341_2QM2B	2QM2B	3.16	-0.5273	0.4175
2QHQ_B	emdecoy1342_2QM2B	2QM2B	3.09	1.6230	2.0119
2QHQ_B	emdecoy1343_2QM2B	2QM2B	2.38	-0.0973	0.6682
2QHQ_B	emdecoy1344_2QM2B	2QM2B	3.26	1.8380	2.2004
2QHQ_B	emdecoy1345_2QM2B	2QM2B	2.76	0.9779	1.4654
2QHQ_B	emdecoy1346_2QM2B	2QM2B	2.85	0.4403	1.0430
2QHQ_B	emdecoy1347_2QM2B	2QM2B	3.12	0.6553	1.2073
2QHQ_B	emdecoy1348_2QM2B	2QM2B	3.15	1.3004	1.7345
2QHQ_B	emdecoy1349_2QM2B	2QM2B	2.78	-0.7424	0.3127
2QHQ_B	emdecoy134_2QM2B	2QM2B	2.52	0.1178	0.8111
2QHQ_B	emdecoy1350_2QM2B	2QM2B	3.03	-0.0973	0.6682
2QHQ_B	emdecoy1351_2QM2B	2QM2B	2.37	-0.3123	0.5365
2QHQ_B	emdecoy1352_2QM2B	2QM2B	2.96	-0.4198	0.4753
2QHQ_B	emdecoy1353_2QM2B	2QM2B	2.93	1.6230	2.0119
2QHQ_B	emdecoy1354_2QM2B	2QM2B	2.88	1.4079	1.8261
2QHQ_B	emdecoy1355_2QM2B	2QM2B	2.49	-0.4198	0.4753
2QHQ_B	emdecoy1356_2QM2B	2QM2B	2.84	-0.2048	0.6009
2QHQ_B	emdecoy1357_2QM2B	2QM2B	3.21	1.1929	1.6437
2QHQ_B	emdecoy1358_2QM2B	2QM2B	2.65	-0.0973	0.6682
2QHQ_B	emdecoy1359_2QM2B	2QM2B	2.61	1.5154	1.9186
2QHQ_B	emdecoy135_2QM2B	2QM2B	2.78	0.3328	0.9636
2QHQ_B	emdecoy1360_2QM2B	2QM2B	2.81	0.0102	0.7384
2QHQ_B	emdecoy1361_2QM2B	2QM2B	2.71	0.4403	1.0430
2QHQ_B	emdecoy1362_2QM2B	2QM2B	2.78	0.0102	0.7384
2QHQ_B	emdecoy1363_2QM2B	2QM2B	2.63	-0.3123	0.5365
2QHQ_B	emdecoy1364_2QM2B	2QM2B	2.29	-0.9574	0.2235
2QHQ_B	emdecoy1365_2QM2B	2QM2B	2.99	-0.6348	0.3632
2QHQ_B	emdecoy1366_2QM2B	2QM2B	2.39	-0.4198	0.4753
2QHQ_B	emdecoy1367_2QM2B	2QM2B	2.38	-0.4198	0.4753
2QHQ_B	emdecoy1368_2QM2B	2QM2B	2.51	-0.7424	0.3127
2QHQ_B	emdecoy1369_2QM2B	2QM2B	2.31	-0.3123	0.5365
2QHQ_B	emdecoy136_2QM2B	2QM2B	3.00	0.5478	1.1243
2QHQ_B	emdecoy1370_2QM2B	2QM2B	3.09	1.0854	1.5540
2QHQ_B	emdecoy1371_2QM2B	2QM2B	2.78	-1.0649	0.1850
2QHQ_B	emdecoy1372_2QM2B	2QM2B	2.16	-0.7424	0.3127
2QHQ_B	emdecoy1373_2QM2B	2QM2B	2.83	-0.7424	0.3127
2QHQ_B	emdecoy1374_2QM2B	2QM2B	2.85	0.8704	1.3780
2QHQ_B	emdecoy1375_2QM2B	2QM2B	3.09	1.4079	1.8261
2QHQ_B	emdecoy1376_2QM2B	2QM2B	2.71	0.0102	0.7384
2QHQ_B	emdecoy1377_2QM2B	2QM2B	2.40	0.8704	1.3780
2QHQ_B	emdecoy1378_2QM2B	2QM2B	2.56	0.0102	0.7384
2QHQ_B	emdecoy1379_2QM2B	2QM2B	3.07	-0.2048	0.6009
2QHQ_B	emdecoy137_2QM2B	2QM2B	2.87	-0.5273	0.4175
2QHQ_B	emdecoy1380_2QM2B	2QM2B	2.61	0.4403	1.0430
2QHQ_B	emdecoy1381_2QM2B	2QM2B	2.86	-0.8499	0.2661
2QHQ_B	emdecoy1382_2QM2B	2QM2B	2.63	1.1929	1.6437
2QHQ_B	emdecoy1383_2QM2B	2QM2B	2.87	-0.4198	0.4753
2QHQ_B	emdecoy1384_2QM2B	2QM2B	2.96	-1.0649	0.1850
2QHQ_B	emdecoy1385_2QM2B	2QM2B	2.75	-0.8499	0.2661
2QHQ_B	emdecoy1386_2QM2B	2QM2B	2.66	0.3328	0.9636
2QHQ_B	emdecoy1387_2QM2B	2QM2B	3.07	-0.6348	0.3632
2QHQ_B	emdecoy1388_2QM2B	2QM2B	3.02	-0.3123	0.5365
2QHQ_B	emdecoy1389_2QM2B	2QM2B	3.24	0.9779	1.4654
2QHQ_B	emdecoy138_2QM2B	2QM2B	2.46	-0.3123	0.5365
2QHQ_B	emdecoy1390_2QM2B	2QM2B	3.02	1.0854	1.5540
2QHQ_B	emdecoy1391_2QM2B	2QM2B	2.78	0.5478	1.1243
2QHQ_B	emdecoy1392_2QM2B	2QM2B	2.83	0.7628	1.2919
2QHQ_B	emdecoy1393_2QM2B	2QM2B	2.61	-0.3123	0.5365
2QHQ_B	emdecoy1394_2QM2B	2QM2B	2.53	0.0102	0.7384
2QHQ_B	emdecoy1395_2QM2B	2QM2B	2.55	-0.2048	0.6009
2QHQ_B	emdecoy1396_2QM2B	2QM2B	2.11	-0.7424	0.3127
2QHQ_B	emdecoy1397_2QM2B	2QM2B	2.99	0.4403	1.0430
2QHQ_B	emdecoy1398_2QM2B	2QM2B	2.87	0.7628	1.2919
2QHQ_B	emdecoy1399_2QM2B	2QM2B	2.48	-0.2048	0.6009
2QHQ_B	emdecoy139_2QM2B	2QM2B	2.63	-1.0649	0.1850
2QHQ_B	emdecoy13_2QM2B	2QM2B	2.89	0.6553	1.2073
2QHQ_B	emdecoy1400_2QM2B	2QM2B	2.87	1.3004	1.7345
2QHQ_B	emdecoy1401_2QM2B	2QM2B	3.03	-0.0973	0.6682
2QHQ_B	emdecoy1402_2QM2B	2QM2B	2.73	0.5478	1.1243
2QHQ_B	emdecoy1403_2QM2B	2QM2B	2.92	0.8704	1.3780
2QHQ_B	emdecoy1404_2QM2B	2QM2B	3.19	0.4403	1.0430
2QHQ_B	emdecoy1405_2QM2B	2QM2B	2.82	-0.2048	0.6009
2QHQ_B	emdecoy1406_2QM2B	2QM2B	3.05	0.7628	1.2919
2QHQ_B	emdecoy1407_2QM2B	2QM2B	2.76	0.9779	1.4654
2QHQ_B	emdecoy1408_2QM2B	2QM2B	2.51	-0.4198	0.4753
2QHQ_B	emdecoy1409_2QM2B	2QM2B	2.60	-0.0973	0.6682
2QHQ_B	emdecoy140_2QM2B	2QM2B	2.99	0.5478	1.1243
2QHQ_B	emdecoy1410_2QM2B	2QM2B	2.78	-0.5273	0.4175
2QHQ_B	emdecoy1411_2QM2B	2QM2B	2.46	-1.1724	0.1507
2QHQ_B	emdecoy1412_2QM2B	2QM2B	2.46	-1.3874	0.0946
2QHQ_B	emdecoy1413_2QM2B	2QM2B	2.68	0.3328	0.9636
2QHQ_B	emdecoy1414_2QM2B	2QM2B	2.41	-0.4198	0.4753
2QHQ_B	emdecoy1415_2QM2B	2QM2B	2.84	-0.7424	0.3127
2QHQ_B	emdecoy1416_2QM2B	2QM2B	3.04	1.1929	1.6437
2QHQ_B	emdecoy1417_2QM2B	2QM2B	2.17	-1.6025	0.0542
2QHQ_B	emdecoy1418_2QM2B	2QM2B	2.23	-0.9574	0.2235
2QHQ_B	emdecoy1419_2QM2B	2QM2B	2.43	-0.2048	0.6009
2QHQ_B	emdecoy141_2QM2B	2QM2B	2.36	0.1178	0.8111
2QHQ_B	emdecoy1420_2QM2B	2QM2B	2.51	-1.3874	0.0946
2QHQ_B	emdecoy1421_2QM2B	2QM2B	2.83	-0.2048	0.6009
2QHQ_B	emdecoy1422_2QM2B	2QM2B	2.86	0.2253	0.8862
2QHQ_B	emdecoy1423_2QM2B	2QM2B	2.85	0.5478	1.1243
2QHQ_B	emdecoy1424_2QM2B	2QM2B	2.74	-0.0973	0.6682
2QHQ_B	emdecoy1425_2QM2B	2QM2B	2.72	0.1178	0.8111
2QHQ_B	emdecoy1426_2QM2B	2QM2B	3.18	0.4403	1.0430
2QHQ_B	emdecoy1427_2QM2B	2QM2B	2.83	0.0102	0.7384
2QHQ_B	emdecoy1428_2QM2B	2QM2B	2.78	-0.2048	0.6009
2QHQ_B	emdecoy1429_2QM2B	2QM2B	3.01	-0.2048	0.6009
2QHQ_B	emdecoy142_2QM2B	2QM2B	2.84	-1.3874	0.0946
2QHQ_B	emdecoy1430_2QM2B	2QM2B	2.83	0.2253	0.8862
2QHQ_B	emdecoy1431_2QM2B	2QM2B	2.80	-0.2048	0.6009
2QHQ_B	emdecoy1432_2QM2B	2QM2B	3.17	0.7628	1.2919
2QHQ_B	emdecoy1433_2QM2B	2QM2B	2.88	0.1178	0.8111
2QHQ_B	emdecoy1434_2QM2B	2QM2B	2.76	0.6553	1.2073
2QHQ_B	emdecoy1435_2QM2B	2QM2B	2.61	0.0102	0.7384
2QHQ_B	emdecoy1436_2QM2B	2QM2B	2.24	-0.8499	0.2661
2QHQ_B	emdecoy1437_2QM2B	2QM2B	2.87	1.7305	2.1058
2QHQ_B	emdecoy1438_2QM2B	2QM2B	2.93	0.9779	1.4654
2QHQ_B	emdecoy1439_2QM2B	2QM2B	2.50	0.3328	0.9636
2QHQ_B	emdecoy143_2QM2B	2QM2B	2.93	0.8704	1.3780
2QHQ_B	emdecoy1440_2QM2B	2QM2B	2.56	0.4403	1.0430
2QHQ_B	emdecoy1441_2QM2B	2QM2B	2.39	0.4403	1.0430
2QHQ_B	emdecoy1442_2QM2B	2QM2B	3.03	2.0530	2.3912
2QHQ_B	emdecoy1443_2QM2B	2QM2B	2.60	-0.6348	0.3632
2QHQ_B	emdecoy1444_2QM2B	2QM2B	2.78	-0.0973	0.6682
2QHQ_B	emdecoy1445_2QM2B	2QM2B	2.97	-1.1724	0.1507
2QHQ_B	emdecoy1446_2QM2B	2QM2B	3.02	2.0530	2.3912
2QHQ_B	emdecoy1447_2QM2B	2QM2B	2.79	-0.0973	0.6682
2QHQ_B	emdecoy1448_2QM2B	2QM2B	2.74	1.9455	2.2955
2QHQ_B	emdecoy1449_2QM2B	2QM2B	2.99	0.8704	1.3780
2QHQ_B	emdecoy144_2QM2B	2QM2B	2.93	1.6230	2.0119
2QHQ_B	emdecoy1450_2QM2B	2QM2B	2.88	0.0102	0.7384
2QHQ_B	emdecoy1451_2QM2B	2QM2B	2.57	0.6553	1.2073
2QHQ_B	emdecoy1452_2QM2B	2QM2B	2.76	-0.2048	0.6009
2QHQ_B	emdecoy1453_2QM2B	2QM2B	2.61	-0.2048	0.6009
2QHQ_B	emdecoy1454_2QM2B	2QM2B	3.07	0.1178	0.8111
2QHQ_B	emdecoy1455_2QM2B	2QM2B	2.75	-0.5273	0.4175
2QHQ_B	emdecoy1456_2QM2B	2QM2B	2.86	-0.5273	0.4175
2QHQ_B	emdecoy1457_2QM2B	2QM2B	2.85	-0.2048	0.6009
2QHQ_B	emdecoy1458_2QM2B	2QM2B	3.13	0.5478	1.1243
2QHQ_B	emdecoy1459_2QM2B	2QM2B	2.84	-0.2048	0.6009
2QHQ_B	emdecoy145_2QM2B	2QM2B	2.65	-1.2799	0.1206
2QHQ_B	emdecoy1460_2QM2B	2QM2B	2.65	0.0102	0.7384
2QHQ_B	emdecoy1461_2QM2B	2QM2B	2.76	0.1178	0.8111
2QHQ_B	emdecoy1462_2QM2B	2QM2B	2.97	1.0854	1.5540
2QHQ_B	emdecoy1463_2QM2B	2QM2B	2.98	1.6230	2.0119
2QHQ_B	emdecoy1464_2QM2B	2QM2B	3.18	0.8704	1.3780
2QHQ_B	emdecoy1465_2QM2B	2QM2B	2.73	0.7628	1.2919
2QHQ_B	emdecoy1466_2QM2B	2QM2B	2.66	-1.0649	0.1850
2QHQ_B	emdecoy1467_2QM2B	2QM2B	2.85	1.0854	1.5540
2QHQ_B	emdecoy1468_2QM2B	2QM2B	2.72	0.7628	1.2919
2QHQ_B	emdecoy1469_2QM2B	2QM2B	2.92	-0.0973	0.6682
2QHQ_B	emdecoy146_2QM2B	2QM2B	2.82	0.8704	1.3780
2QHQ_B	emdecoy1470_2QM2B	2QM2B	2.93	-0.4198	0.4753
2QHQ_B	emdecoy1471_2QM2B	2QM2B	2.61	0.0102	0.7384
2QHQ_B	emdecoy1472_2QM2B	2QM2B	3.04	1.8380	2.2004
2QHQ_B	emdecoy1473_2QM2B	2QM2B	2.77	-0.2048	0.6009
2QHQ_B	emdecoy1474_2QM2B	2QM2B	2.73	1.1929	1.6437
2QHQ_B	emdecoy1475_2QM2B	2QM2B	2.71	-1.0649	0.1850
2QHQ_B	emdecoy1476_2QM2B	2QM2B	2.92	-0.4198	0.4753
2QHQ_B	emdecoy1477_2QM2B	2QM2B	2.85	-0.2048	0.6009
2QHQ_B	emdecoy1478_2QM2B	2QM2B	2.69	-0.3123	0.5365
2QHQ_B	emdecoy1479_2QM2B	2QM2B	2.66	-0.0973	0.6682
2QHQ_B	emdecoy147_2QM2B	2QM2B	3.01	0.3328	0.9636
2QHQ_B	emdecoy1480_2QM2B	2QM2B	2.76	0.1178	0.8111
2QHQ_B	emdecoy1481_2QM2B	2QM2B	2.86	0.5478	1.1243
2QHQ_B	emdecoy1482_2QM2B	2QM2B	3.06	-0.2048	0.6009
2QHQ_B	emdecoy1483_2QM2B	2QM2B	2.91	0.6553	1.2073
2QHQ_B	emdecoy1484_2QM2B	2QM2B	2.82	0.7628	1.2919
2QHQ_B	emdecoy1485_2QM2B	2QM2B	2.80	1.5154	1.9186
2QHQ_B	emdecoy1486_2QM2B	2QM2B	2.96	1.4079	1.8261
2QHQ_B	emdecoy1487_2QM2B	2QM2B	2.56	0.4403	1.0430
2QHQ_B	emdecoy1488_2QM2B	2QM2B	3.03	0.3328	0.9636
2QHQ_B	emdecoy1489_2QM2B	2QM2B	2.70	-0.0973	0.6682
2QHQ_B	emdecoy148_2QM2B	2QM2B	2.84	0.8704	1.3780
2QHQ_B	emdecoy1490_2QM2B	2QM2B	2.92	1.6230	2.0119
2QHQ_B	emdecoy1491_2QM2B	2QM2B	2.69	1.7305	2.1058
2QHQ_B	emdecoy1492_2QM2B	2QM2B	2.39	0.4403	1.0430
2QHQ_B	emdecoy1493_2QM2B	2QM2B	2.78	1.0854	1.5540
2QHQ_B	emdecoy1494_2QM2B	2QM2B	2.92	1.3004	1.7345
2QHQ_B	emdecoy1495_2QM2B	2QM2B	2.66	-0.3123	0.5365
2QHQ_B	emdecoy1496_2QM2B	2QM2B	2.51	-0.0973	0.6682
2QHQ_B	emdecoy1497_2QM2B	2QM2B	2.74	-1.0649	0.1850
2QHQ_B	emdecoy1498_2QM2B	2QM2B	2.60	-1.1724	0.1507
2QHQ_B	emdecoy1499_2QM2B	2QM2B	2.98	1.9455	2.2955
2QHQ_B	emdecoy149_2QM2B	2QM2B	2.53	0.4403	1.0430
2QHQ_B	emdecoy14_2QM2B	2QM2B	2.73	-0.6348	0.3632
2QHQ_B	emdecoy1500_2QM2B	2QM2B	2.60	0.2253	0.8862
2QHQ_B	emdecoy1501_2QM2B	2QM2B	3.10	0.4403	1.0430
2QHQ_B	emdecoy1502_2QM2B	2QM2B	3.03	0.4403	1.0430
2QHQ_B	emdecoy1503_2QM2B	2QM2B	2.35	-1.4949	0.0725
2QHQ_B	emdecoy1504_2QM2B	2QM2B	2.77	-0.3123	0.5365
2QHQ_B	emdecoy1505_2QM2B	2QM2B	2.84	1.3004	1.7345
2QHQ_B	emdecoy1506_2QM2B	2QM2B	2.31	-0.4198	0.4753
2QHQ_B	emdecoy1507_2QM2B	2QM2B	2.70	-0.2048	0.6009
2QHQ_B	emdecoy1508_2QM2B	2QM2B	2.64	-0.0973	0.6682
2QHQ_B	emdecoy1509_2QM2B	2QM2B	2.44	-1.4949	0.0725
2QHQ_B	emdecoy150_2QM2B	2QM2B	2.96	1.4079	1.8261
2QHQ_B	emdecoy1510_2QM2B	2QM2B	3.01	0.3328	0.9636
2QHQ_B	emdecoy1511_2QM2B	2QM2B	2.86	0.2253	0.8862
2QHQ_B	emdecoy1512_2QM2B	2QM2B	3.19	1.8380	2.2004
2QHQ_B	emdecoy1513_2QM2B	2QM2B	3.06	1.7305	2.1058
2QHQ_B	emdecoy1514_2QM2B	2QM2B	2.69	1.5154	1.9186
2QHQ_B	emdecoy1515_2QM2B	2QM2B	2.41	-0.7424	0.3127
2QHQ_B	emdecoy1516_2QM2B	2QM2B	2.59	0.5478	1.1243
2QHQ_B	emdecoy1517_2QM2B	2QM2B	2.63	-0.7424	0.3127
2QHQ_B	emdecoy1518_2QM2B	2QM2B	2.43	-1.6025	0.0542
2QHQ_B	emdecoy1519_2QM2B	2QM2B	2.80	-0.3123	0.5365
2QHQ_B	emdecoy151_2QM2B	2QM2B	2.93	2.2680	2.5839
2QHQ_B	emdecoy1520_2QM2B	2QM2B	2.64	-0.0973	0.6682
2QHQ_B	emdecoy1521_2QM2B	2QM2B	2.72	-0.2048	0.6009
2QHQ_B	emdecoy1522_2QM2B	2QM2B	2.53	-0.9574	0.2235
2QHQ_B	emdecoy1523_2QM2B	2QM2B	2.95	0.2253	0.8862
2QHQ_B	emdecoy1524_2QM2B	2QM2B	2.31	0.1178	0.8111
2QHQ_B	emdecoy1525_2QM2B	2QM2B	2.83	-1.0649	0.1850
2QHQ_B	emdecoy1526_2QM2B	2QM2B	3.02	-0.6348	0.3632
2QHQ_B	emdecoy1527_2QM2B	2QM2B	2.60	-1.3874	0.0946
2QHQ_B	emdecoy1528_2QM2B	2QM2B	2.67	-0.7424	0.3127
2QHQ_B	emdecoy1529_2QM2B	2QM2B	2.54	0.0102	0.7384
2QHQ_B	emdecoy152_2QM2B	2QM2B	2.39	0.0102	0.7384
2QHQ_B	emdecoy1530_2QM2B	2QM2B	3.03	-0.6348	0.3632
2QHQ_B	emdecoy1531_2QM2B	2QM2B	2.58	-0.5273	0.4175
2QHQ_B	emdecoy1532_2QM2B	2QM2B	2.86	-0.0973	0.6682
2QHQ_B	emdecoy1533_2QM2B	2QM2B	3.04	0.8704	1.3780
2QHQ_B	emdecoy1534_2QM2B	2QM2B	2.79	0.4403	1.0430
2QHQ_B	emdecoy1535_2QM2B	2QM2B	2.95	0.4403	1.0430
2QHQ_B	emdecoy1536_2QM2B	2QM2B	2.62	0.0102	0.7384
2QHQ_B	emdecoy1537_2QM2B	2QM2B	2.94	0.5478	1.1243
2QHQ_B	emdecoy1538_2QM2B	2QM2B	2.72	-0.0973	0.6682
2QHQ_B	emdecoy1539_2QM2B	2QM2B	3.01	0.1178	0.8111
2QHQ_B	emdecoy153_2QM2B	2QM2B	2.94	-0.2048	0.6009
2QHQ_B	emdecoy1540_2QM2B	2QM2B	2.79	1.1929	1.6437
2QHQ_B	emdecoy1541_2QM2B	2QM2B	2.83	1.3004	1.7345
2QHQ_B	emdecoy1542_2QM2B	2QM2B	1.93	-1.3874	0.0946
2QHQ_B	emdecoy1543_2QM2B	2QM2B	2.78	0.6553	1.2073
2QHQ_B	emdecoy1544_2QM2B	2QM2B	3.01	0.7628	1.2919
2QHQ_B	emdecoy1545_2QM2B	2QM2B	2.50	0.3328	0.9636
2QHQ_B	emdecoy1546_2QM2B	2QM2B	2.91	0.5478	1.1243
2QHQ_B	emdecoy1547_2QM2B	2QM2B	2.33	-0.0973	0.6682
2QHQ_B	emdecoy1548_2QM2B	2QM2B	2.90	0.1178	0.8111
2QHQ_B	emdecoy1549_2QM2B	2QM2B	2.85	-0.0973	0.6682
2QHQ_B	emdecoy154_2QM2B	2QM2B	2.87	-0.4198	0.4753
2QHQ_B	emdecoy1550_2QM2B	2QM2B	3.09	0.6553	1.2073
2QHQ_B	emdecoy1551_2QM2B	2QM2B	2.77	-0.7424	0.3127
2QHQ_B	emdecoy1552_2QM2B	2QM2B	2.99	0.6553	1.2073
2QHQ_B	emdecoy1553_2QM2B	2QM2B	2.73	0.3328	0.9636
2QHQ_B	emdecoy1554_2QM2B	2QM2B	2.90	-0.6348	0.3632
2QHQ_B	emdecoy1555_2QM2B	2QM2B	2.91	0.1178	0.8111
2QHQ_B	emdecoy1556_2QM2B	2QM2B	2.79	-0.3123	0.5365
2QHQ_B	emdecoy1557_2QM2B	2QM2B	2.67	-0.3123	0.5365
2QHQ_B	emdecoy1558_2QM2B	2QM2B	2.50	0.5478	1.1243
2QHQ_B	emdecoy1559_2QM2B	2QM2B	2.92	2.0530	2.3912
2QHQ_B	emdecoy155_2QM2B	2QM2B	2.55	0.1178	0.8111
2QHQ_B	emdecoy1560_2QM2B	2QM2B	2.85	-0.3123	0.5365
2QHQ_B	emdecoy1561_2QM2B	2QM2B	2.66	0.1178	0.8111
2QHQ_B	emdecoy1562_2QM2B	2QM2B	2.55	-0.4198	0.4753
2QHQ_B	emdecoy1563_2QM2B	2QM2B	2.43	-0.5273	0.4175
2QHQ_B	emdecoy1564_2QM2B	2QM2B	2.81	-0.2048	0.6009
2QHQ_B	emdecoy1565_2QM2B	2QM2B	3.04	0.7628	1.2919
2QHQ_B	emdecoy1566_2QM2B	2QM2B	2.69	-0.6348	0.3632
2QHQ_B	emdecoy1567_2QM2B	2QM2B	2.41	-1.6025	0.0542
2QHQ_B	emdecoy1568_2QM2B	2QM2B	2.64	-0.7424	0.3127
2QHQ_B	emdecoy1569_2QM2B	2QM2B	2.32	-1.1724	0.1507
2QHQ_B	emdecoy156_2QM2B	2QM2B	2.33	0.0102	0.7384
2QHQ_B	emdecoy1570_2QM2B	2QM2B	2.81	0.3328	0.9636
2QHQ_B	emdecoy1571_2QM2B	2QM2B	1.95	-0.9574	0.2235
2QHQ_B	emdecoy1572_2QM2B	2QM2B	2.89	-0.6348	0.3632
2QHQ_B	emdecoy1573_2QM2B	2QM2B	2.82	0.1178	0.8111
2QHQ_B	emdecoy1574_2QM2B	2QM2B	2.50	-0.4198	0.4753
2QHQ_B	emdecoy1575_2QM2B	2QM2B	2.93	-0.8499	0.2661
2QHQ_B	emdecoy1576_2QM2B	2QM2B	3.01	-0.9574	0.2235
2QHQ_B	emdecoy1577_2QM2B	2QM2B	2.73	0.1178	0.8111
2QHQ_B	emdecoy1578_2QM2B	2QM2B	2.65	0.2253	0.8862
2QHQ_B	emdecoy1579_2QM2B	2QM2B	2.70	-0.7424	0.3127
2QHQ_B	emdecoy157_2QM2B	2QM2B	2.66	-1.1724	0.1507
2QHQ_B	emdecoy1580_2QM2B	2QM2B	3.10	-0.7424	0.3127
2QHQ_B	emdecoy1581_2QM2B	2QM2B	2.41	-0.4198	0.4753
2QHQ_B	emdecoy1582_2QM2B	2QM2B	2.86	-0.3123	0.5365
2QHQ_B	emdecoy1583_2QM2B	2QM2B	2.94	0.7628	1.2919
2QHQ_B	emdecoy1584_2QM2B	2QM2B	2.41	-1.1724	0.1507
2QHQ_B	emdecoy1585_2QM2B	2QM2B	2.80	0.3328	0.9636
2QHQ_B	emdecoy1586_2QM2B	2QM2B	2.86	0.1178	0.8111
2QHQ_B	emdecoy1587_2QM2B	2QM2B	3.06	0.7628	1.2919
2QHQ_B	emdecoy1588_2QM2B	2QM2B	2.73	1.1929	1.6437
2QHQ_B	emdecoy1589_2QM2B	2QM2B	3.24	0.2253	0.8862
2QHQ_B	emdecoy158_2QM2B	2QM2B	2.81	0.2253	0.8862
2QHQ_B	emdecoy1590_2QM2B	2QM2B	2.91	0.5478	1.1243
2QHQ_B	emdecoy1591_2QM2B	2QM2B	2.53	-0.2048	0.6009
2QHQ_B	emdecoy1592_2QM2B	2QM2B	2.78	0.3328	0.9636
2QHQ_B	emdecoy1593_2QM2B	2QM2B	2.78	0.2253	0.8862
2QHQ_B	emdecoy1594_2QM2B	2QM2B	2.77	0.7628	1.2919
2QHQ_B	emdecoy1595_2QM2B	2QM2B	2.42	-0.5273	0.4175
2QHQ_B	emdecoy1596_2QM2B	2QM2B	2.98	1.0854	1.5540
2QHQ_B	emdecoy1597_2QM2B	2QM2B	3.03	-0.2048	0.6009
2QHQ_B	emdecoy1598_2QM2B	2QM2B	3.01	0.2253	0.8862
2QHQ_B	emdecoy1599_2QM2B	2QM2B	2.76	-0.0973	0.6682
2QHQ_B	emdecoy159_2QM2B	2QM2B	2.58	-0.4198	0.4753
2QHQ_B	emdecoy15_2QM2B	2QM2B	3.08	1.3004	1.7345
2QHQ_B	emdecoy1600_2QM2B	2QM2B	2.72	-0.5273	0.4175
2QHQ_B	emdecoy1601_2QM2B	2QM2B	3.07	0.5478	1.1243
2QHQ_B	emdecoy1602_2QM2B	2QM2B	2.61	-0.8499	0.2661
2QHQ_B	emdecoy1603_2QM2B	2QM2B	2.76	0.1178	0.8111
2QHQ_B	emdecoy1604_2QM2B	2QM2B	2.03	-0.9574	0.2235
2QHQ_B	emdecoy1605_2QM2B	2QM2B	2.76	0.0102	0.7384
2QHQ_B	emdecoy1606_2QM2B	2QM2B	2.55	-0.2048	0.6009
2QHQ_B	emdecoy1607_2QM2B	2QM2B	3.24	1.6230	2.0119
2QHQ_B	emdecoy1608_2QM2B	2QM2B	2.74	0.0102	0.7384
2QHQ_B	emdecoy1609_2QM2B	2QM2B	2.86	-0.0973	0.6682
2QHQ_B	emdecoy160_2QM2B	2QM2B	2.76	0.2253	0.8862
2QHQ_B	emdecoy1610_2QM2B	2QM2B	2.20	-0.4198	0.4753
2QHQ_B	emdecoy1611_2QM2B	2QM2B	3.02	-0.9574	0.2235
2QHQ_B	emdecoy1612_2QM2B	2QM2B	3.02	0.0102	0.7384
2QHQ_B	emdecoy1613_2QM2B	2QM2B	2.66	0.1178	0.8111
2QHQ_B	emdecoy1614_2QM2B	2QM2B	2.72	-1.6025	0.0542
2QHQ_B	emdecoy1615_2QM2B	2QM2B	2.69	-1.3874	0.0946
2QHQ_B	emdecoy1616_2QM2B	2QM2B	2.83	0.4403	1.0430
2QHQ_B	emdecoy1617_2QM2B	2QM2B	3.01	0.2253	0.8862
2QHQ_B	emdecoy1618_2QM2B	2QM2B	2.42	-0.7424	0.3127
2QHQ_B	emdecoy1619_2QM2B	2QM2B	2.92	0.1178	0.8111
2QHQ_B	emdecoy161_2QM2B	2QM2B	2.46	-0.5273	0.4175
2QHQ_B	emdecoy1620_2QM2B	2QM2B	2.24	-1.0649	0.1850
2QHQ_B	emdecoy1621_2QM2B	2QM2B	2.92	0.6553	1.2073
2QHQ_B	emdecoy1622_2QM2B	2QM2B	2.64	-0.4198	0.4753
2QHQ_B	emdecoy1623_2QM2B	2QM2B	2.79	-0.0973	0.6682
2QHQ_B	emdecoy1624_2QM2B	2QM2B	2.43	-0.7424	0.3127
2QHQ_B	emdecoy1625_2QM2B	2QM2B	2.68	0.0102	0.7384
2QHQ_B	emdecoy1626_2QM2B	2QM2B	2.88	0.5478	1.1243
2QHQ_B	emdecoy1627_2QM2B	2QM2B	2.50	-1.4949	0.0725
2QHQ_B	emdecoy1628_2QM2B	2QM2B	3.09	-0.7424	0.3127
2QHQ_B	emdecoy1629_2QM2B	2QM2B	2.60	-0.3123	0.5365
2QHQ_B	emdecoy162_2QM2B	2QM2B	2.78	-0.5273	0.4175
2QHQ_B	emdecoy1630_2QM2B	2QM2B	2.89	1.1929	1.6437
2QHQ_B	emdecoy1631_2QM2B	2QM2B	2.57	-0.2048	0.6009
2QHQ_B	emdecoy1632_2QM2B	2QM2B	2.78	-0.5273	0.4175
2QHQ_B	emdecoy1633_2QM2B	2QM2B	2.70	-1.1724	0.1507
2QHQ_B	emdecoy1634_2QM2B	2QM2B	2.87	0.4403	1.0430
2QHQ_B	emdecoy1635_2QM2B	2QM2B	2.52	-1.1724	0.1507
2QHQ_B	emdecoy1636_2QM2B	2QM2B	3.00	1.1929	1.6437
2QHQ_B	emdecoy1637_2QM2B	2QM2B	2.99	0.3328	0.9636
2QHQ_B	emdecoy1638_2QM2B	2QM2B	2.32	-0.5273	0.4175
2QHQ_B	emdecoy1639_2QM2B	2QM2B	2.74	0.1178	0.8111
2QHQ_B	emdecoy163_2QM2B	2QM2B	2.97	0.9779	1.4654
2QHQ_B	emdecoy1640_2QM2B	2QM2B	2.77	-0.2048	0.6009
2QHQ_B	emdecoy1641_2QM2B	2QM2B	2.79	0.3328	0.9636
2QHQ_B	emdecoy1642_2QM2B	2QM2B	2.58	-0.4198	0.4753
2QHQ_B	emdecoy1643_2QM2B	2QM2B	2.93	-0.4198	0.4753
2QHQ_B	emdecoy1644_2QM2B	2QM2B	2.38	-0.7424	0.3127
2QHQ_B	emdecoy1645_2QM2B	2QM2B	2.76	0.3328	0.9636
2QHQ_B	emdecoy1646_2QM2B	2QM2B	2.97	0.4403	1.0430
2QHQ_B	emdecoy1647_2QM2B	2QM2B	2.67	1.4079	1.8261
2QHQ_B	emdecoy1648_2QM2B	2QM2B	2.51	-0.3123	0.5365
2QHQ_B	emdecoy1649_2QM2B	2QM2B	2.96	1.3004	1.7345
2QHQ_B	emdecoy164_2QM2B	2QM2B	2.71	-0.0973	0.6682
2QHQ_B	emdecoy1650_2QM2B	2QM2B	2.95	-0.0973	0.6682
2QHQ_B	emdecoy1651_2QM2B	2QM2B	2.70	-0.2048	0.6009
2QHQ_B	emdecoy1652_2QM2B	2QM2B	2.66	-0.4198	0.4753
2QHQ_B	emdecoy1653_2QM2B	2QM2B	2.96	0.2253	0.8862
2QHQ_B	emdecoy1654_2QM2B	2QM2B	2.94	0.7628	1.2919
2QHQ_B	emdecoy1655_2QM2B	2QM2B	3.09	0.3328	0.9636
2QHQ_B	emdecoy1656_2QM2B	2QM2B	2.71	1.1929	1.6437
2QHQ_B	emdecoy1657_2QM2B	2QM2B	2.65	-0.3123	0.5365
2QHQ_B	emdecoy1658_2QM2B	2QM2B	2.80	2.4831	2.7782
2QHQ_B	emdecoy1659_2QM2B	2QM2B	2.72	-0.4198	0.4753
2QHQ_B	emdecoy165_2QM2B	2QM2B	2.97	-0.2048	0.6009
2QHQ_B	emdecoy1660_2QM2B	2QM2B	2.96	-0.8499	0.2661
2QHQ_B	emdecoy1661_2QM2B	2QM2B	2.29	-0.3123	0.5365
2QHQ_B	emdecoy1662_2QM2B	2QM2B	2.42	-0.9574	0.2235
2QHQ_B	emdecoy1663_2QM2B	2QM2B	2.67	-0.4198	0.4753
2QHQ_B	emdecoy1664_2QM2B	2QM2B	2.83	0.5478	1.1243
2QHQ_B	emdecoy1665_2QM2B	2QM2B	2.69	0.1178	0.8111
2QHQ_B	emdecoy1666_2QM2B	2QM2B	3.03	0.5478	1.1243
2QHQ_B	emdecoy1667_2QM2B	2QM2B	2.65	-0.6348	0.3632
2QHQ_B	emdecoy1668_2QM2B	2QM2B	2.84	-1.6025	0.0542
2QHQ_B	emdecoy1669_2QM2B	2QM2B	2.81	0.5478	1.1243
2QHQ_B	emdecoy166_2QM2B	2QM2B	2.95	-0.6348	0.3632
2QHQ_B	emdecoy1670_2QM2B	2QM2B	3.02	-0.0973	0.6682
2QHQ_B	emdecoy1671_2QM2B	2QM2B	2.33	-0.8499	0.2661
2QHQ_B	emdecoy1672_2QM2B	2QM2B	2.93	0.6553	1.2073
2QHQ_B	emdecoy1673_2QM2B	2QM2B	2.95	0.2253	0.8862
2QHQ_B	emdecoy1674_2QM2B	2QM2B	2.46	-0.7424	0.3127
2QHQ_B	emdecoy1675_2QM2B	2QM2B	2.89	0.7628	1.2919
2QHQ_B	emdecoy1676_2QM2B	2QM2B	2.96	0.9779	1.4654
2QHQ_B	emdecoy1677_2QM2B	2QM2B	3.15	-0.5273	0.4175
2QHQ_B	emdecoy1678_2QM2B	2QM2B	2.81	-0.3123	0.5365
2QHQ_B	emdecoy1679_2QM2B	2QM2B	2.59	0.8704	1.3780
2QHQ_B	emdecoy167_2QM2B	2QM2B	3.21	0.1178	0.8111
2QHQ_B	emdecoy1680_2QM2B	2QM2B	2.55	-0.0973	0.6682
2QHQ_B	emdecoy1681_2QM2B	2QM2B	2.85	-0.3123	0.5365
2QHQ_B	emdecoy1682_2QM2B	2QM2B	3.02	-0.7424	0.3127
2QHQ_B	emdecoy1683_2QM2B	2QM2B	2.84	0.2253	0.8862
2QHQ_B	emdecoy1684_2QM2B	2QM2B	2.86	-0.2048	0.6009
2QHQ_B	emdecoy1685_2QM2B	2QM2B	2.76	0.3328	0.9636
2QHQ_B	emdecoy1686_2QM2B	2QM2B	2.27	-0.9574	0.2235
2QHQ_B	emdecoy1687_2QM2B	2QM2B	2.52	-0.9574	0.2235
2QHQ_B	emdecoy1688_2QM2B	2QM2B	2.84	0.1178	0.8111
2QHQ_B	emdecoy1689_2QM2B	2QM2B	2.73	0.9779	1.4654
2QHQ_B	emdecoy168_2QM2B	2QM2B	2.46	-0.8499	0.2661
2QHQ_B	emdecoy1690_2QM2B	2QM2B	2.95	-0.0973	0.6682
2QHQ_B	emdecoy1691_2QM2B	2QM2B	2.71	-0.4198	0.4753
2QHQ_B	emdecoy1692_2QM2B	2QM2B	2.88	-1.2799	0.1206
2QHQ_B	emdecoy1693_2QM2B	2QM2B	2.83	-0.9574	0.2235
2QHQ_B	emdecoy1694_2QM2B	2QM2B	3.29	-0.8499	0.2661
2QHQ_B	emdecoy1695_2QM2B	2QM2B	3.31	-0.4198	0.4753
2QHQ_B	emdecoy1696_2QM2B	2QM2B	2.60	-0.6348	0.3632
2QHQ_B	emdecoy1697_2QM2B	2QM2B	2.63	-0.6348	0.3632
2QHQ_B	emdecoy1698_2QM2B	2QM2B	2.65	-0.0973	0.6682
2QHQ_B	emdecoy1699_2QM2B	2QM2B	2.52	-1.0649	0.1850
2QHQ_B	emdecoy169_2QM2B	2QM2B	2.92	1.6230	2.0119
2QHQ_B	emdecoy16_2QM2B	2QM2B	3.03	0.9779	1.4654
2QHQ_B	emdecoy1700_2QM2B	2QM2B	2.82	-0.4198	0.4753
2QHQ_B	emdecoy1701_2QM2B	2QM2B	2.82	-0.7424	0.3127
2QHQ_B	emdecoy1702_2QM2B	2QM2B	2.70	-0.2048	0.6009
2QHQ_B	emdecoy1703_2QM2B	2QM2B	2.17	-0.6348	0.3632
2QHQ_B	emdecoy1704_2QM2B	2QM2B	2.89	0.0102	0.7384
2QHQ_B	emdecoy1705_2QM2B	2QM2B	2.91	1.0854	1.5540
2QHQ_B	emdecoy1706_2QM2B	2QM2B	2.94	1.5154	1.9186
2QHQ_B	emdecoy1707_2QM2B	2QM2B	2.91	-0.3123	0.5365
2QHQ_B	emdecoy1708_2QM2B	2QM2B	2.69	0.3328	0.9636
2QHQ_B	emdecoy1709_2QM2B	2QM2B	2.67	-0.8499	0.2661
2QHQ_B	emdecoy170_2QM2B	2QM2B	2.92	1.5154	1.9186
2QHQ_B	emdecoy1710_2QM2B	2QM2B	2.48	-0.8499	0.2661
2QHQ_B	emdecoy1711_2QM2B	2QM2B	2.73	-1.1724	0.1507
2QHQ_B	emdecoy1712_2QM2B	2QM2B	2.34	-0.7424	0.3127
2QHQ_B	emdecoy1713_2QM2B	2QM2B	2.26	-0.7424	0.3127
2QHQ_B	emdecoy1714_2QM2B	2QM2B	2.79	0.2253	0.8862
2QHQ_B	emdecoy1715_2QM2B	2QM2B	2.68	-0.9574	0.2235
2QHQ_B	emdecoy1716_2QM2B	2QM2B	2.86	-0.2048	0.6009
2QHQ_B	emdecoy1717_2QM2B	2QM2B	2.55	-0.3123	0.5365
2QHQ_B	emdecoy1718_2QM2B	2QM2B	2.85	0.3328	0.9636
2QHQ_B	emdecoy1719_2QM2B	2QM2B	3.08	-0.9574	0.2235
2QHQ_B	emdecoy171_2QM2B	2QM2B	2.82	-0.9574	0.2235
2QHQ_B	emdecoy1720_2QM2B	2QM2B	2.76	-0.4198	0.4753
2QHQ_B	emdecoy1721_2QM2B	2QM2B	2.85	0.0102	0.7384
2QHQ_B	emdecoy1722_2QM2B	2QM2B	2.62	0.1178	0.8111
2QHQ_B	emdecoy1723_2QM2B	2QM2B	2.62	-0.0973	0.6682
2QHQ_B	emdecoy1724_2QM2B	2QM2B	2.67	-0.2048	0.6009
2QHQ_B	emdecoy1725_2QM2B	2QM2B	2.61	0.3328	0.9636
2QHQ_B	emdecoy1726_2QM2B	2QM2B	2.75	0.7628	1.2919
2QHQ_B	emdecoy1727_2QM2B	2QM2B	2.48	-0.5273	0.4175
2QHQ_B	emdecoy1728_2QM2B	2QM2B	2.28	-0.5273	0.4175
2QHQ_B	emdecoy1729_2QM2B	2QM2B	2.54	0.2253	0.8862
2QHQ_B	emdecoy172_2QM2B	2QM2B	2.57	1.3004	1.7345
2QHQ_B	emdecoy1730_2QM2B	2QM2B	2.56	-0.4198	0.4753
2QHQ_B	emdecoy1731_2QM2B	2QM2B	2.54	-0.5273	0.4175
2QHQ_B	emdecoy1732_2QM2B	2QM2B	2.37	-1.0649	0.1850
2QHQ_B	emdecoy1733_2QM2B	2QM2B	2.79	0.1178	0.8111
2QHQ_B	emdecoy1734_2QM2B	2QM2B	2.84	0.2253	0.8862
2QHQ_B	emdecoy1735_2QM2B	2QM2B	2.77	-0.5273	0.4175
2QHQ_B	emdecoy1736_2QM2B	2QM2B	2.90	-0.7424	0.3127
2QHQ_B	emdecoy1737_2QM2B	2QM2B	2.09	-0.9574	0.2235
2QHQ_B	emdecoy1738_2QM2B	2QM2B	3.17	-0.2048	0.6009
2QHQ_B	emdecoy1739_2QM2B	2QM2B	3.13	-0.0973	0.6682
2QHQ_B	emdecoy173_2QM2B	2QM2B	2.86	0.7628	1.2919
2QHQ_B	emdecoy1740_2QM2B	2QM2B	2.84	-0.3123	0.5365
2QHQ_B	emdecoy1741_2QM2B	2QM2B	3.08	0.3328	0.9636
2QHQ_B	emdecoy1742_2QM2B	2QM2B	2.95	0.3328	0.9636
2QHQ_B	emdecoy1743_2QM2B	2QM2B	2.84	0.3328	0.9636
2QHQ_B	emdecoy1744_2QM2B	2QM2B	2.24	-0.3123	0.5365
2QHQ_B	emdecoy1745_2QM2B	2QM2B	2.59	-0.7424	0.3127
2QHQ_B	emdecoy1746_2QM2B	2QM2B	2.59	0.2253	0.8862
2QHQ_B	emdecoy1747_2QM2B	2QM2B	2.74	0.0102	0.7384
2QHQ_B	emdecoy1748_2QM2B	2QM2B	2.88	1.4079	1.8261
2QHQ_B	emdecoy1749_2QM2B	2QM2B	2.60	-0.3123	0.5365
2QHQ_B	emdecoy174_2QM2B	2QM2B	2.79	1.5154	1.9186
2QHQ_B	emdecoy1750_2QM2B	2QM2B	2.31	-1.1724	0.1507
2QHQ_B	emdecoy1751_2QM2B	2QM2B	2.40	-1.0649	0.1850
2QHQ_B	emdecoy1752_2QM2B	2QM2B	2.23	-1.0649	0.1850
2QHQ_B	emdecoy1753_2QM2B	2QM2B	2.61	0.0102	0.7384
2QHQ_B	emdecoy1754_2QM2B	2QM2B	2.59	-0.7424	0.3127
2QHQ_B	emdecoy1755_2QM2B	2QM2B	2.60	-0.5273	0.4175
2QHQ_B	emdecoy1756_2QM2B	2QM2B	2.67	-0.6348	0.3632
2QHQ_B	emdecoy1757_2QM2B	2QM2B	2.70	0.8704	1.3780
2QHQ_B	emdecoy1758_2QM2B	2QM2B	2.80	-1.0649	0.1850
2QHQ_B	emdecoy1759_2QM2B	2QM2B	2.32	-0.4198	0.4753
2QHQ_B	emdecoy175_2QM2B	2QM2B	2.90	1.7305	2.1058
2QHQ_B	emdecoy1760_2QM2B	2QM2B	2.52	-0.3123	0.5365
2QHQ_B	emdecoy1761_2QM2B	2QM2B	2.78	0.6553	1.2073
2QHQ_B	emdecoy1762_2QM2B	2QM2B	2.43	-0.7424	0.3127
2QHQ_B	emdecoy1763_2QM2B	2QM2B	2.95	-1.3874	0.0946
2QHQ_B	emdecoy1764_2QM2B	2QM2B	2.29	-1.1724	0.1507
2QHQ_B	emdecoy1765_2QM2B	2QM2B	2.32	-0.8499	0.2661
2QHQ_B	emdecoy1766_2QM2B	2QM2B	2.90	-0.7424	0.3127
2QHQ_B	emdecoy1767_2QM2B	2QM2B	2.94	-1.6025	0.0542
2QHQ_B	emdecoy1768_2QM2B	2QM2B	2.93	-0.3123	0.5365
2QHQ_B	emdecoy1769_2QM2B	2QM2B	3.04	0.4403	1.0430
2QHQ_B	emdecoy176_2QM2B	2QM2B	2.90	0.1178	0.8111
2QHQ_B	emdecoy1770_2QM2B	2QM2B	2.61	-0.3123	0.5365
2QHQ_B	emdecoy1771_2QM2B	2QM2B	2.70	0.5478	1.1243
2QHQ_B	emdecoy1772_2QM2B	2QM2B	2.63	-0.0973	0.6682
2QHQ_B	emdecoy1773_2QM2B	2QM2B	2.50	-0.6348	0.3632
2QHQ_B	emdecoy1774_2QM2B	2QM2B	3.09	0.2253	0.8862
2QHQ_B	emdecoy1775_2QM2B	2QM2B	2.61	-0.3123	0.5365
2QHQ_B	emdecoy1776_2QM2B	2QM2B	3.02	-0.5273	0.4175
2QHQ_B	emdecoy1777_2QM2B	2QM2B	2.75	-0.3123	0.5365
2QHQ_B	emdecoy1778_2QM2B	2QM2B	2.74	0.2253	0.8862
2QHQ_B	emdecoy1779_2QM2B	2QM2B	2.38	-0.4198	0.4753
2QHQ_B	emdecoy177_2QM2B	2QM2B	2.75	-0.9574	0.2235
2QHQ_B	emdecoy1780_2QM2B	2QM2B	2.98	0.0102	0.7384
2QHQ_B	emdecoy1781_2QM2B	2QM2B	2.67	-0.3123	0.5365
2QHQ_B	emdecoy1782_2QM2B	2QM2B	3.30	-1.0649	0.1850
2QHQ_B	emdecoy1783_2QM2B	2QM2B	2.89	-0.7424	0.3127
2QHQ_B	emdecoy1784_2QM2B	2QM2B	2.26	-1.4949	0.0725
2QHQ_B	emdecoy1785_2QM2B	2QM2B	2.40	-0.5273	0.4175
2QHQ_B	emdecoy1786_2QM2B	2QM2B	2.98	0.1178	0.8111
2QHQ_B	emdecoy1787_2QM2B	2QM2B	2.95	0.2253	0.8862
2QHQ_B	emdecoy1788_2QM2B	2QM2B	2.83	0.0102	0.7384
2QHQ_B	emdecoy1789_2QM2B	2QM2B	2.79	-0.6348	0.3632
2QHQ_B	emdecoy178_2QM2B	2QM2B	3.00	0.1178	0.8111
2QHQ_B	emdecoy1790_2QM2B	2QM2B	2.75	0.3328	0.9636
2QHQ_B	emdecoy1791_2QM2B	2QM2B	2.63	0.2253	0.8862
2QHQ_B	emdecoy1792_2QM2B	2QM2B	2.69	0.1178	0.8111
2QHQ_B	emdecoy1793_2QM2B	2QM2B	2.26	-0.4198	0.4753
2QHQ_B	emdecoy1794_2QM2B	2QM2B	2.81	-0.5273	0.4175
2QHQ_B	emdecoy1795_2QM2B	2QM2B	2.74	-0.5273	0.4175
2QHQ_B	emdecoy1796_2QM2B	2QM2B	2.74	-0.5273	0.4175
2QHQ_B	emdecoy1797_2QM2B	2QM2B	3.11	-0.5273	0.4175
2QHQ_B	emdecoy1798_2QM2B	2QM2B	2.67	-0.5273	0.4175
2QHQ_B	emdecoy1799_2QM2B	2QM2B	2.72	0.1178	0.8111
2QHQ_B	emdecoy179_2QM2B	2QM2B	2.49	-0.4198	0.4753
2QHQ_B	emdecoy17_2QM2B	2QM2B	2.66	1.1929	1.6437
2QHQ_B	emdecoy1800_2QM2B	2QM2B	2.35	-0.3123	0.5365
2QHQ_B	emdecoy1801_2QM2B	2QM2B	2.28	-0.3123	0.5365
2QHQ_B	emdecoy1802_2QM2B	2QM2B	2.87	-0.8499	0.2661
2QHQ_B	emdecoy1803_2QM2B	2QM2B	3.15	-1.4949	0.0725
2QHQ_B	emdecoy1804_2QM2B	2QM2B	2.82	-0.6348	0.3632
2QHQ_B	emdecoy1805_2QM2B	2QM2B	2.58	-0.3123	0.5365
2QHQ_B	emdecoy1806_2QM2B	2QM2B	2.76	-0.2048	0.6009
2QHQ_B	emdecoy1807_2QM2B	2QM2B	2.56	-0.4198	0.4753
2QHQ_B	emdecoy1808_2QM2B	2QM2B	2.68	-0.2048	0.6009
2QHQ_B	emdecoy1809_2QM2B	2QM2B	2.92	0.1178	0.8111
2QHQ_B	emdecoy180_2QM2B	2QM2B	2.99	-0.0973	0.6682
2QHQ_B	emdecoy1810_2QM2B	2QM2B	2.97	0.5478	1.1243
2QHQ_B	emdecoy1811_2QM2B	2QM2B	2.48	-1.2799	0.1206
2QHQ_B	emdecoy1812_2QM2B	2QM2B	2.57	-0.5273	0.4175
2QHQ_B	emdecoy1813_2QM2B	2QM2B	2.94	-0.2048	0.6009
2QHQ_B	emdecoy1814_2QM2B	2QM2B	2.33	-1.1724	0.1507
2QHQ_B	emdecoy1815_2QM2B	2QM2B	2.54	-1.0649	0.1850
2QHQ_B	emdecoy1816_2QM2B	2QM2B	2.22	-1.2799	0.1206
2QHQ_B	emdecoy1817_2QM2B	2QM2B	2.56	-1.1724	0.1507
2QHQ_B	emdecoy1818_2QM2B	2QM2B	2.87	0.0102	0.7384
2QHQ_B	emdecoy1819_2QM2B	2QM2B	2.62	-1.0649	0.1850
2QHQ_B	emdecoy181_2QM2B	2QM2B	2.70	0.0102	0.7384
2QHQ_B	emdecoy1820_2QM2B	2QM2B	2.84	0.4403	1.0430
2QHQ_B	emdecoy1821_2QM2B	2QM2B	2.57	0.5478	1.1243
2QHQ_B	emdecoy1822_2QM2B	2QM2B	2.65	-0.8499	0.2661
2QHQ_B	emdecoy1823_2QM2B	2QM2B	2.93	-0.9574	0.2235
2QHQ_B	emdecoy1824_2QM2B	2QM2B	2.79	0.3328	0.9636
2QHQ_B	emdecoy1825_2QM2B	2QM2B	3.00	-0.4198	0.4753
2QHQ_B	emdecoy1826_2QM2B	2QM2B	2.63	0.1178	0.8111
2QHQ_B	emdecoy1827_2QM2B	2QM2B	2.73	0.1178	0.8111
2QHQ_B	emdecoy1828_2QM2B	2QM2B	2.87	1.0854	1.5540
2QHQ_B	emdecoy1829_2QM2B	2QM2B	3.13	-0.6348	0.3632
2QHQ_B	emdecoy182_2QM2B	2QM2B	2.74	-1.2799	0.1206
2QHQ_B	emdecoy1830_2QM2B	2QM2B	2.82	0.2253	0.8862
2QHQ_B	emdecoy1831_2QM2B	2QM2B	2.78	0.4403	1.0430
2QHQ_B	emdecoy1832_2QM2B	2QM2B	3.04	0.3328	0.9636
2QHQ_B	emdecoy1833_2QM2B	2QM2B	2.97	0.0102	0.7384
2QHQ_B	emdecoy1834_2QM2B	2QM2B	2.95	0.0102	0.7384
2QHQ_B	emdecoy1835_2QM2B	2QM2B	2.87	-0.5273	0.4175
2QHQ_B	emdecoy1836_2QM2B	2QM2B	2.73	-0.3123	0.5365
2QHQ_B	emdecoy1837_2QM2B	2QM2B	3.06	-0.7424	0.3127
2QHQ_B	emdecoy1838_2QM2B	2QM2B	3.05	0.7628	1.2919
2QHQ_B	emdecoy1839_2QM2B	2QM2B	2.77	0.0102	0.7384
2QHQ_B	emdecoy183_2QM2B	2QM2B	2.69	-0.6348	0.3632
2QHQ_B	emdecoy1840_2QM2B	2QM2B	2.24	-0.3123	0.5365
2QHQ_B	emdecoy1841_2QM2B	2QM2B	2.42	0.1178	0.8111
2QHQ_B	emdecoy1842_2QM2B	2QM2B	2.81	0.6553	1.2073
2QHQ_B	emdecoy1843_2QM2B	2QM2B	2.56	0.2253	0.8862
2QHQ_B	emdecoy1844_2QM2B	2QM2B	2.74	0.4403	1.0430
2QHQ_B	emdecoy1845_2QM2B	2QM2B	2.38	-0.2048	0.6009
2QHQ_B	emdecoy1846_2QM2B	2QM2B	2.24	-0.3123	0.5365
2QHQ_B	emdecoy1847_2QM2B	2QM2B	2.62	-0.2048	0.6009
2QHQ_B	emdecoy1848_2QM2B	2QM2B	2.68	-0.4198	0.4753
2QHQ_B	emdecoy1849_2QM2B	2QM2B	2.93	0.4403	1.0430
2QHQ_B	emdecoy184_2QM2B	2QM2B	3.23	0.3328	0.9636
2QHQ_B	emdecoy1850_2QM2B	2QM2B	2.92	0.1178	0.8111
2QHQ_B	emdecoy1851_2QM2B	2QM2B	2.13	-0.5273	0.4175
2QHQ_B	emdecoy1852_2QM2B	2QM2B	2.39	-0.3123	0.5365
2QHQ_B	emdecoy1853_2QM2B	2QM2B	2.84	0.3328	0.9636
2QHQ_B	emdecoy1854_2QM2B	2QM2B	2.87	-0.2048	0.6009
2QHQ_B	emdecoy1855_2QM2B	2QM2B	2.83	-1.6025	0.0542
2QHQ_B	emdecoy1856_2QM2B	2QM2B	2.63	-0.6348	0.3632
2QHQ_B	emdecoy1857_2QM2B	2QM2B	2.22	-0.9574	0.2235
2QHQ_B	emdecoy1858_2QM2B	2QM2B	2.41	-0.4198	0.4753
2QHQ_B	emdecoy1859_2QM2B	2QM2B	2.82	1.0854	1.5540
2QHQ_B	emdecoy185_2QM2B	2QM2B	2.27	-0.0973	0.6682
2QHQ_B	emdecoy1860_2QM2B	2QM2B	2.79	0.7628	1.2919
2QHQ_B	emdecoy1861_2QM2B	2QM2B	2.78	0.2253	0.8862
2QHQ_B	emdecoy1862_2QM2B	2QM2B	2.73	0.0102	0.7384
2QHQ_B	emdecoy1863_2QM2B	2QM2B	3.02	0.2253	0.8862
2QHQ_B	emdecoy1864_2QM2B	2QM2B	2.63	0.1178	0.8111
2QHQ_B	emdecoy1865_2QM2B	2QM2B	2.93	0.0102	0.7384
2QHQ_B	emdecoy1866_2QM2B	2QM2B	2.90	0.0102	0.7384
2QHQ_B	emdecoy1867_2QM2B	2QM2B	2.70	-0.0973	0.6682
2QHQ_B	emdecoy1868_2QM2B	2QM2B	2.81	-0.4198	0.4753
2QHQ_B	emdecoy1869_2QM2B	2QM2B	3.16	-0.0973	0.6682
2QHQ_B	emdecoy186_2QM2B	2QM2B	2.18	-0.0973	0.6682
2QHQ_B	emdecoy1870_2QM2B	2QM2B	2.87	0.0102	0.7384
2QHQ_B	emdecoy1871_2QM2B	2QM2B	2.94	-0.7424	0.3127
2QHQ_B	emdecoy1872_2QM2B	2QM2B	2.90	0.3328	0.9636
2QHQ_B	emdecoy1873_2QM2B	2QM2B	3.06	0.3328	0.9636
2QHQ_B	emdecoy1874_2QM2B	2QM2B	2.62	-0.2048	0.6009
2QHQ_B	emdecoy1875_2QM2B	2QM2B	2.82	-0.4198	0.4753
2QHQ_B	emdecoy1876_2QM2B	2QM2B	2.71	-0.4198	0.4753
2QHQ_B	emdecoy1877_2QM2B	2QM2B	2.91	0.1178	0.8111
2QHQ_B	emdecoy1878_2QM2B	2QM2B	2.59	-0.6348	0.3632
2QHQ_B	emdecoy1879_2QM2B	2QM2B	3.19	0.5478	1.1243
2QHQ_B	emdecoy187_2QM2B	2QM2B	2.68	0.4403	1.0430
2QHQ_B	emdecoy1880_2QM2B	2QM2B	2.54	-1.1724	0.1507
2QHQ_B	emdecoy1881_2QM2B	2QM2B	2.54	-1.0649	0.1850
2QHQ_B	emdecoy1882_2QM2B	2QM2B	2.80	-0.4198	0.4753
2QHQ_B	emdecoy1883_2QM2B	2QM2B	2.88	-0.2048	0.6009
2QHQ_B	emdecoy1884_2QM2B	2QM2B	2.87	-0.8499	0.2661
2QHQ_B	emdecoy1885_2QM2B	2QM2B	3.11	-0.3123	0.5365
2QHQ_B	emdecoy1886_2QM2B	2QM2B	2.84	-0.4198	0.4753
2QHQ_B	emdecoy1887_2QM2B	2QM2B	2.87	-0.0973	0.6682
2QHQ_B	emdecoy1888_2QM2B	2QM2B	3.00	-0.8499	0.2661
2QHQ_B	emdecoy1889_2QM2B	2QM2B	2.81	-1.1724	0.1507
2QHQ_B	emdecoy188_2QM2B	2QM2B	2.94	0.3328	0.9636
2QHQ_B	emdecoy1890_2QM2B	2QM2B	2.87	-0.2048	0.6009
2QHQ_B	emdecoy1891_2QM2B	2QM2B	2.72	-0.6348	0.3632
2QHQ_B	emdecoy1892_2QM2B	2QM2B	3.02	0.3328	0.9636
2QHQ_B	emdecoy1893_2QM2B	2QM2B	2.70	0.5478	1.1243
2QHQ_B	emdecoy1894_2QM2B	2QM2B	2.46	0.2253	0.8862
2QHQ_B	emdecoy1895_2QM2B	2QM2B	2.70	-0.2048	0.6009
2QHQ_B	emdecoy1896_2QM2B	2QM2B	2.64	-0.9574	0.2235
2QHQ_B	emdecoy1897_2QM2B	2QM2B	2.67	0.0102	0.7384
2QHQ_B	emdecoy1898_2QM2B	2QM2B	2.49	-0.9574	0.2235
2QHQ_B	emdecoy1899_2QM2B	2QM2B	2.84	1.3004	1.7345
2QHQ_B	emdecoy189_2QM2B	2QM2B	2.81	0.9779	1.4654
2QHQ_B	emdecoy18_2QM2B	2QM2B	2.67	-0.7424	0.3127
2QHQ_B	emdecoy1900_2QM2B	2QM2B	2.42	-0.3123	0.5365
2QHQ_B	emdecoy1901_2QM2B	2QM2B	2.89	0.1178	0.8111
2QHQ_B	emdecoy1902_2QM2B	2QM2B	2.50	-0.5273	0.4175
2QHQ_B	emdecoy1903_2QM2B	2QM2B	2.51	-1.7100	0.0394
2QHQ_B	emdecoy1904_2QM2B	2QM2B	2.93	-0.3123	0.5365
2QHQ_B	emdecoy1905_2QM2B	2QM2B	2.69	0.2253	0.8862
2QHQ_B	emdecoy1906_2QM2B	2QM2B	2.59	-0.4198	0.4753
2QHQ_B	emdecoy1907_2QM2B	2QM2B	3.14	-0.6348	0.3632
2QHQ_B	emdecoy1908_2QM2B	2QM2B	2.50	-0.4198	0.4753
2QHQ_B	emdecoy1909_2QM2B	2QM2B	3.01	-0.3123	0.5365
2QHQ_B	emdecoy190_2QM2B	2QM2B	2.90	-1.2799	0.1206
2QHQ_B	emdecoy1910_2QM2B	2QM2B	2.89	-0.3123	0.5365
2QHQ_B	emdecoy1911_2QM2B	2QM2B	2.75	-0.2048	0.6009
2QHQ_B	emdecoy1912_2QM2B	2QM2B	2.94	0.2253	0.8862
2QHQ_B	emdecoy1913_2QM2B	2QM2B	2.74	-0.0973	0.6682
2QHQ_B	emdecoy1914_2QM2B	2QM2B	2.95	-0.2048	0.6009
2QHQ_B	emdecoy1915_2QM2B	2QM2B	3.06	0.2253	0.8862
2QHQ_B	emdecoy1916_2QM2B	2QM2B	2.81	-0.5273	0.4175
2QHQ_B	emdecoy1917_2QM2B	2QM2B	2.99	0.1178	0.8111
2QHQ_B	emdecoy1918_2QM2B	2QM2B	2.37	-1.0649	0.1850
2QHQ_B	emdecoy1919_2QM2B	2QM2B	2.58	-0.8499	0.2661
2QHQ_B	emdecoy191_2QM2B	2QM2B	2.70	-0.4198	0.4753
2QHQ_B	emdecoy1920_2QM2B	2QM2B	2.93	-1.1724	0.1507
2QHQ_B	emdecoy1921_2QM2B	2QM2B	2.75	-0.0973	0.6682
2QHQ_B	emdecoy1922_2QM2B	2QM2B	2.77	-0.0973	0.6682
2QHQ_B	emdecoy1923_2QM2B	2QM2B	2.31	-0.0973	0.6682
2QHQ_B	emdecoy1924_2QM2B	2QM2B	2.70	-0.9574	0.2235
2QHQ_B	emdecoy1925_2QM2B	2QM2B	2.91	-0.4198	0.4753
2QHQ_B	emdecoy1926_2QM2B	2QM2B	2.60	-1.2799	0.1206
2QHQ_B	emdecoy1927_2QM2B	2QM2B	2.46	-0.3123	0.5365
2QHQ_B	emdecoy1928_2QM2B	2QM2B	2.49	-0.9574	0.2235
2QHQ_B	emdecoy1929_2QM2B	2QM2B	2.91	-0.3123	0.5365
2QHQ_B	emdecoy192_2QM2B	2QM2B	2.12	-0.5273	0.4175
2QHQ_B	emdecoy1930_2QM2B	2QM2B	2.72	-0.4198	0.4753
2QHQ_B	emdecoy1931_2QM2B	2QM2B	2.90	-0.3123	0.5365
2QHQ_B	emdecoy1932_2QM2B	2QM2B	3.06	-0.2048	0.6009
2QHQ_B	emdecoy1933_2QM2B	2QM2B	2.54	-0.8499	0.2661
2QHQ_B	emdecoy1934_2QM2B	2QM2B	3.28	-0.0973	0.6682
2QHQ_B	emdecoy1935_2QM2B	2QM2B	2.73	0.1178	0.8111
2QHQ_B	emdecoy1936_2QM2B	2QM2B	2.43	-0.3123	0.5365
2QHQ_B	emdecoy1937_2QM2B	2QM2B	2.02	-0.6348	0.3632
2QHQ_B	emdecoy1938_2QM2B	2QM2B	2.28	-0.4198	0.4753
2QHQ_B	emdecoy1939_2QM2B	2QM2B	2.69	-0.0973	0.6682
2QHQ_B	emdecoy193_2QM2B	2QM2B	2.30	-0.0973	0.6682
2QHQ_B	emdecoy1940_2QM2B	2QM2B	2.92	-0.4198	0.4753
2QHQ_B	emdecoy1941_2QM2B	2QM2B	2.89	-0.3123	0.5365
2QHQ_B	emdecoy1942_2QM2B	2QM2B	3.05	0.0102	0.7384
2QHQ_B	emdecoy1943_2QM2B	2QM2B	2.92	-0.4198	0.4753
2QHQ_B	emdecoy1944_2QM2B	2QM2B	2.65	-0.9574	0.2235
2QHQ_B	emdecoy1945_2QM2B	2QM2B	2.62	-0.2048	0.6009
2QHQ_B	emdecoy1946_2QM2B	2QM2B	2.80	0.2253	0.8862
2QHQ_B	emdecoy1947_2QM2B	2QM2B	2.74	-1.0649	0.1850
2QHQ_B	emdecoy1948_2QM2B	2QM2B	2.79	-0.9574	0.2235
2QHQ_B	emdecoy1949_2QM2B	2QM2B	2.62	-1.0649	0.1850
2QHQ_B	emdecoy194_2QM2B	2QM2B	2.84	0.0102	0.7384
2QHQ_B	emdecoy1950_2QM2B	2QM2B	3.01	-0.4198	0.4753
2QHQ_B	emdecoy1951_2QM2B	2QM2B	2.49	-0.4198	0.4753
2QHQ_B	emdecoy1952_2QM2B	2QM2B	3.18	0.1178	0.8111
2QHQ_B	emdecoy1953_2QM2B	2QM2B	2.33	-0.2048	0.6009
2QHQ_B	emdecoy1954_2QM2B	2QM2B	2.98	0.5478	1.1243
2QHQ_B	emdecoy1955_2QM2B	2QM2B	2.98	0.2253	0.8862
2QHQ_B	emdecoy1956_2QM2B	2QM2B	2.98	0.1178	0.8111
2QHQ_B	emdecoy1957_2QM2B	2QM2B	2.80	0.2253	0.8862
2QHQ_B	emdecoy1958_2QM2B	2QM2B	2.79	0.0102	0.7384
2QHQ_B	emdecoy1959_2QM2B	2QM2B	2.34	-0.6348	0.3632
2QHQ_B	emdecoy195_2QM2B	2QM2B	2.92	1.5154	1.9186
2QHQ_B	emdecoy1960_2QM2B	2QM2B	2.86	-0.4198	0.4753
2QHQ_B	emdecoy1961_2QM2B	2QM2B	2.84	-0.5273	0.4175
2QHQ_B	emdecoy1962_2QM2B	2QM2B	2.77	-0.0973	0.6682
2QHQ_B	emdecoy1963_2QM2B	2QM2B	2.98	0.0102	0.7384
2QHQ_B	emdecoy1964_2QM2B	2QM2B	2.86	-0.4198	0.4753
2QHQ_B	emdecoy1965_2QM2B	2QM2B	2.82	-0.3123	0.5365
2QHQ_B	emdecoy1966_2QM2B	2QM2B	2.71	-0.2048	0.6009
2QHQ_B	emdecoy1967_2QM2B	2QM2B	2.78	-0.4198	0.4753
2QHQ_B	emdecoy1968_2QM2B	2QM2B	2.57	-0.2048	0.6009
2QHQ_B	emdecoy1969_2QM2B	2QM2B	2.75	-0.3123	0.5365
2QHQ_B	emdecoy196_2QM2B	2QM2B	2.76	-1.6025	0.0542
2QHQ_B	emdecoy1970_2QM2B	2QM2B	2.80	-0.2048	0.6009
2QHQ_B	emdecoy1971_2QM2B	2QM2B	2.76	-0.2048	0.6009
2QHQ_B	emdecoy1972_2QM2B	2QM2B	3.06	-0.0973	0.6682
2QHQ_B	emdecoy1973_2QM2B	2QM2B	2.65	-0.0973	0.6682
2QHQ_B	emdecoy1974_2QM2B	2QM2B	2.59	-0.3123	0.5365
2QHQ_B	emdecoy1975_2QM2B	2QM2B	2.53	-0.7424	0.3127
2QHQ_B	emdecoy1976_2QM2B	2QM2B	2.79	-0.6348	0.3632
2QHQ_B	emdecoy1977_2QM2B	2QM2B	2.65	-0.0973	0.6682
2QHQ_B	emdecoy1978_2QM2B	2QM2B	2.99	-0.4198	0.4753
2QHQ_B	emdecoy1979_2QM2B	2QM2B	2.48	-1.1724	0.1507
2QHQ_B	emdecoy197_2QM2B	2QM2B	2.67	-0.4198	0.4753
2QHQ_B	emdecoy1980_2QM2B	2QM2B	2.76	-0.7424	0.3127
2QHQ_B	emdecoy1981_2QM2B	2QM2B	2.97	0.0102	0.7384
2QHQ_B	emdecoy1982_2QM2B	2QM2B	2.96	-0.2048	0.6009
2QHQ_B	emdecoy1983_2QM2B	2QM2B	2.60	-0.5273	0.4175
2QHQ_B	emdecoy1984_2QM2B	2QM2B	2.62	-0.4198	0.4753
2QHQ_B	emdecoy1985_2QM2B	2QM2B	2.79	-0.3123	0.5365
2QHQ_B	emdecoy1986_2QM2B	2QM2B	2.39	-0.2048	0.6009
2QHQ_B	emdecoy1987_2QM2B	2QM2B	2.14	-0.4198	0.4753
2QHQ_B	emdecoy1988_2QM2B	2QM2B	2.54	-0.9574	0.2235
2QHQ_B	emdecoy1989_2QM2B	2QM2B	2.39	-0.6348	0.3632
2QHQ_B	emdecoy198_2QM2B	2QM2B	3.06	1.4079	1.8261
2QHQ_B	emdecoy1990_2QM2B	2QM2B	2.49	-0.4198	0.4753
2QHQ_B	emdecoy1991_2QM2B	2QM2B	2.41	-0.0973	0.6682
2QHQ_B	emdecoy1992_2QM2B	2QM2B	2.33	0.0102	0.7384
2QHQ_B	emdecoy1993_2QM2B	2QM2B	2.51	-1.0649	0.1850
2QHQ_B	emdecoy1994_2QM2B	2QM2B	2.95	-0.0973	0.6682
2QHQ_B	emdecoy1995_2QM2B	2QM2B	2.88	0.0102	0.7384
2QHQ_B	emdecoy1996_2QM2B	2QM2B	2.81	-1.1724	0.1507
2QHQ_B	emdecoy1997_2QM2B	2QM2B	2.56	-0.0973	0.6682
2QHQ_B	emdecoy1998_2QM2B	2QM2B	2.93	0.2253	0.8862
2QHQ_B	emdecoy1999_2QM2B	2QM2B	2.90	0.0102	0.7384
2QHQ_B	emdecoy199_2QM2B	2QM2B	2.50	0.2253	0.8862
2QHQ_B	emdecoy19_2QM2B	2QM2B	2.71	-0.7424	0.3127
2QHQ_B	emdecoy1_2QM2B	2QM2B	2.98	0.5478	1.1243
2QHQ_B	emdecoy2000_2QM2B	2QM2B	2.97	0.2253	0.8862
2QHQ_B	emdecoy2001_2QM2B	2QM2B	2.69	-0.4198	0.4753
2QHQ_B	emdecoy2002_2QM2B	2QM2B	2.55	0.9779	1.4654
2QHQ_B	emdecoy2003_2QM2B	2QM2B	2.66	0.0102	0.7384
2QHQ_B	emdecoy2004_2QM2B	2QM2B	2.85	0.0102	0.7384
2QHQ_B	emdecoy2005_2QM2B	2QM2B	3.11	1.1929	1.6437
2QHQ_B	emdecoy2006_2QM2B	2QM2B	2.95	0.0102	0.7384
2QHQ_B	emdecoy2007_2QM2B	2QM2B	2.50	0.0102	0.7384
2QHQ_B	emdecoy2008_2QM2B	2QM2B	2.12	0.4403	1.0430
2QHQ_B	emdecoy2009_2QM2B	2QM2B	2.60	0.5478	1.1243
2QHQ_B	emdecoy200_2QM2B	2QM2B	2.83	-0.6348	0.3632
2QHQ_B	emdecoy2010_2QM2B	2QM2B	3.08	0.1178	0.8111
2QHQ_B	emdecoy2011_2QM2B	2QM2B	2.92	-0.0973	0.6682
2QHQ_B	emdecoy2012_2QM2B	2QM2B	2.92	-0.8499	0.2661
2QHQ_B	emdecoy2013_2QM2B	2QM2B	2.63	0.4403	1.0430
2QHQ_B	emdecoy2014_2QM2B	2QM2B	2.92	1.8380	2.2004
2QHQ_B	emdecoy2015_2QM2B	2QM2B	2.97	-0.8499	0.2661
2QHQ_B	emdecoy2016_2QM2B	2QM2B	2.30	-0.2048	0.6009
2QHQ_B	emdecoy2017_2QM2B	2QM2B	3.12	0.0102	0.7384
2QHQ_B	emdecoy2018_2QM2B	2QM2B	2.94	1.0854	1.5540
2QHQ_B	emdecoy2019_2QM2B	2QM2B	2.49	-0.8499	0.2661
2QHQ_B	emdecoy201_2QM2B	2QM2B	1.98	0.0102	0.7384
2QHQ_B	emdecoy2020_2QM2B	2QM2B	2.79	0.1178	0.8111
2QHQ_B	emdecoy2021_2QM2B	2QM2B	2.98	1.0854	1.5540
2QHQ_B	emdecoy2022_2QM2B	2QM2B	2.91	-0.3123	0.5365
2QHQ_B	emdecoy2023_2QM2B	2QM2B	2.85	0.3328	0.9636
2QHQ_B	emdecoy2024_2QM2B	2QM2B	3.39	-0.4198	0.4753
2QHQ_B	emdecoy2025_2QM2B	2QM2B	2.69	0.3328	0.9636
2QHQ_B	emdecoy2026_2QM2B	2QM2B	2.63	0.3328	0.9636
2QHQ_B	emdecoy2027_2QM2B	2QM2B	3.03	-0.3123	0.5365
2QHQ_B	emdecoy2028_2QM2B	2QM2B	2.88	-0.0973	0.6682
2QHQ_B	emdecoy2029_2QM2B	2QM2B	2.70	0.4403	1.0430
2QHQ_B	emdecoy202_2QM2B	2QM2B	3.00	1.1929	1.6437
2QHQ_B	emdecoy2030_2QM2B	2QM2B	2.34	0.0102	0.7384
2QHQ_B	emdecoy2031_2QM2B	2QM2B	2.53	0.5478	1.1243
2QHQ_B	emdecoy2032_2QM2B	2QM2B	2.49	0.2253	0.8862
2QHQ_B	emdecoy2033_2QM2B	2QM2B	3.15	0.1178	0.8111
2QHQ_B	emdecoy2034_2QM2B	2QM2B	2.88	-0.0973	0.6682
2QHQ_B	emdecoy2035_2QM2B	2QM2B	3.12	-0.3123	0.5365
2QHQ_B	emdecoy2036_2QM2B	2QM2B	2.96	-0.8499	0.2661
2QHQ_B	emdecoy2037_2QM2B	2QM2B	2.92	0.7628	1.2919
2QHQ_B	emdecoy2038_2QM2B	2QM2B	3.13	-0.9574	0.2235
2QHQ_B	emdecoy2039_2QM2B	2QM2B	2.55	1.1929	1.6437
2QHQ_B	emdecoy203_2QM2B	2QM2B	2.91	0.5478	1.1243
2QHQ_B	emdecoy2040_2QM2B	2QM2B	2.91	0.3328	0.9636
2QHQ_B	emdecoy2041_2QM2B	2QM2B	2.64	0.1178	0.8111
2QHQ_B	emdecoy2042_2QM2B	2QM2B	2.22	0.5478	1.1243
2QHQ_B	emdecoy2043_2QM2B	2QM2B	2.76	1.5154	1.9186
2QHQ_B	emdecoy2044_2QM2B	2QM2B	2.76	-0.2048	0.6009
2QHQ_B	emdecoy2045_2QM2B	2QM2B	2.89	-0.5273	0.4175
2QHQ_B	emdecoy2046_2QM2B	2QM2B	2.38	0.4403	1.0430
2QHQ_B	emdecoy2047_2QM2B	2QM2B	2.99	1.4079	1.8261
2QHQ_B	emdecoy2048_2QM2B	2QM2B	2.99	0.8704	1.3780
2QHQ_B	emdecoy2049_2QM2B	2QM2B	3.11	0.2253	0.8862
2QHQ_B	emdecoy204_2QM2B	2QM2B	3.06	0.7628	1.2919
2QHQ_B	emdecoy2050_2QM2B	2QM2B	2.39	-0.6348	0.3632
2QHQ_B	emdecoy2051_2QM2B	2QM2B	2.86	0.5478	1.1243
2QHQ_B	emdecoy2052_2QM2B	2QM2B	2.51	-1.0649	0.1850
2QHQ_B	emdecoy2053_2QM2B	2QM2B	2.68	-0.5273	0.4175
2QHQ_B	emdecoy2054_2QM2B	2QM2B	2.61	0.5478	1.1243
2QHQ_B	emdecoy2055_2QM2B	2QM2B	2.74	-0.0973	0.6682
2QHQ_B	emdecoy2056_2QM2B	2QM2B	2.42	-0.2048	0.6009
2QHQ_B	emdecoy2057_2QM2B	2QM2B	3.01	0.3328	0.9636
2QHQ_B	emdecoy2058_2QM2B	2QM2B	2.91	0.9779	1.4654
2QHQ_B	emdecoy2059_2QM2B	2QM2B	2.27	-0.2048	0.6009
2QHQ_B	emdecoy205_2QM2B	2QM2B	2.96	-0.6348	0.3632
2QHQ_B	emdecoy2060_2QM2B	2QM2B	2.90	0.9779	1.4654
2QHQ_B	emdecoy2061_2QM2B	2QM2B	3.25	0.0102	0.7384
2QHQ_B	emdecoy2062_2QM2B	2QM2B	3.04	1.5154	1.9186
2QHQ_B	emdecoy2063_2QM2B	2QM2B	2.62	-0.2048	0.6009
2QHQ_B	emdecoy2064_2QM2B	2QM2B	2.66	0.5478	1.1243
2QHQ_B	emdecoy2065_2QM2B	2QM2B	3.06	1.0854	1.5540
2QHQ_B	emdecoy2066_2QM2B	2QM2B	2.85	0.8704	1.3780
2QHQ_B	emdecoy2067_2QM2B	2QM2B	3.12	-0.4198	0.4753
2QHQ_B	emdecoy2068_2QM2B	2QM2B	3.21	0.8704	1.3780
2QHQ_B	emdecoy2069_2QM2B	2QM2B	2.95	1.1929	1.6437
2QHQ_B	emdecoy206_2QM2B	2QM2B	2.70	-0.4198	0.4753
2QHQ_B	emdecoy2070_2QM2B	2QM2B	2.70	0.4403	1.0430
2QHQ_B	emdecoy2071_2QM2B	2QM2B	2.98	0.0102	0.7384
2QHQ_B	emdecoy2072_2QM2B	2QM2B	2.96	1.3004	1.7345
2QHQ_B	emdecoy2073_2QM2B	2QM2B	2.64	-0.0973	0.6682
2QHQ_B	emdecoy2074_2QM2B	2QM2B	2.76	-1.2799	0.1206
2QHQ_B	emdecoy2075_2QM2B	2QM2B	2.70	0.0102	0.7384
2QHQ_B	emdecoy2076_2QM2B	2QM2B	2.57	-0.0973	0.6682
2QHQ_B	emdecoy2077_2QM2B	2QM2B	2.96	1.0854	1.5540
2QHQ_B	emdecoy2078_2QM2B	2QM2B	2.95	0.4403	1.0430
2QHQ_B	emdecoy2079_2QM2B	2QM2B	3.15	1.1929	1.6437
2QHQ_B	emdecoy207_2QM2B	2QM2B	3.23	0.7628	1.2919
2QHQ_B	emdecoy2080_2QM2B	2QM2B	2.77	0.3328	0.9636
2QHQ_B	emdecoy2081_2QM2B	2QM2B	2.78	0.0102	0.7384
2QHQ_B	emdecoy2082_2QM2B	2QM2B	2.84	0.1178	0.8111
2QHQ_B	emdecoy2083_2QM2B	2QM2B	2.75	0.6553	1.2073
2QHQ_B	emdecoy2084_2QM2B	2QM2B	2.88	-0.2048	0.6009
2QHQ_B	emdecoy2085_2QM2B	2QM2B	2.61	-0.7424	0.3127
2QHQ_B	emdecoy2086_2QM2B	2QM2B	3.06	0.5478	1.1243
2QHQ_B	emdecoy2087_2QM2B	2QM2B	3.11	0.2253	0.8862
2QHQ_B	emdecoy2088_2QM2B	2QM2B	2.76	0.1178	0.8111
2QHQ_B	emdecoy2089_2QM2B	2QM2B	2.51	-0.2048	0.6009
2QHQ_B	emdecoy208_2QM2B	2QM2B	2.71	-0.5273	0.4175
2QHQ_B	emdecoy2090_2QM2B	2QM2B	2.95	1.3004	1.7345
2QHQ_B	emdecoy2091_2QM2B	2QM2B	3.03	1.8380	2.2004
2QHQ_B	emdecoy2092_2QM2B	2QM2B	3.06	0.3328	0.9636
2QHQ_B	emdecoy2093_2QM2B	2QM2B	3.18	0.5478	1.1243
2QHQ_B	emdecoy2094_2QM2B	2QM2B	2.78	1.1929	1.6437
2QHQ_B	emdecoy2095_2QM2B	2QM2B	2.68	0.5478	1.1243
2QHQ_B	emdecoy2096_2QM2B	2QM2B	2.57	0.8704	1.3780
2QHQ_B	emdecoy2097_2QM2B	2QM2B	2.46	-0.0973	0.6682
2QHQ_B	emdecoy2098_2QM2B	2QM2B	2.86	-0.2048	0.6009
2QHQ_B	emdecoy2099_2QM2B	2QM2B	2.68	0.7628	1.2919
2QHQ_B	emdecoy209_2QM2B	2QM2B	2.34	0.0102	0.7384
2QHQ_B	emdecoy20_2QM2B	2QM2B	2.93	0.9779	1.4654
2QHQ_B	emdecoy2100_2QM2B	2QM2B	2.67	0.3328	0.9636
2QHQ_B	emdecoy2101_2QM2B	2QM2B	2.70	0.1178	0.8111
2QHQ_B	emdecoy2102_2QM2B	2QM2B	2.84	0.2253	0.8862
2QHQ_B	emdecoy2103_2QM2B	2QM2B	2.67	0.3328	0.9636
2QHQ_B	emdecoy2104_2QM2B	2QM2B	2.84	-0.8499	0.2661
2QHQ_B	emdecoy2105_2QM2B	2QM2B	2.84	-0.7424	0.3127
2QHQ_B	emdecoy2106_2QM2B	2QM2B	2.86	-0.8499	0.2661
2QHQ_B	emdecoy2107_2QM2B	2QM2B	3.07	0.1178	0.8111
2QHQ_B	emdecoy2108_2QM2B	2QM2B	2.84	-0.3123	0.5365
2QHQ_B	emdecoy2109_2QM2B	2QM2B	3.12	-0.5273	0.4175
2QHQ_B	emdecoy210_2QM2B	2QM2B	2.99	-0.2048	0.6009
2QHQ_B	emdecoy2110_2QM2B	2QM2B	2.64	-0.4198	0.4753
2QHQ_B	emdecoy2111_2QM2B	2QM2B	2.71	0.0102	0.7384
2QHQ_B	emdecoy2112_2QM2B	2QM2B	2.93	-0.2048	0.6009
2QHQ_B	emdecoy2113_2QM2B	2QM2B	3.01	-1.4949	0.0725
2QHQ_B	emdecoy2114_2QM2B	2QM2B	2.72	-0.7424	0.3127
2QHQ_B	emdecoy2115_2QM2B	2QM2B	3.05	1.6230	2.0119
2QHQ_B	emdecoy2116_2QM2B	2QM2B	3.13	-0.2048	0.6009
2QHQ_B	emdecoy2117_2QM2B	2QM2B	2.69	0.5478	1.1243
2QHQ_B	emdecoy2118_2QM2B	2QM2B	2.81	1.7305	2.1058
2QHQ_B	emdecoy2119_2QM2B	2QM2B	3.11	0.7628	1.2919
2QHQ_B	emdecoy211_2QM2B	2QM2B	2.70	0.0102	0.7384
2QHQ_B	emdecoy2120_2QM2B	2QM2B	2.78	0.9779	1.4654
2QHQ_B	emdecoy2121_2QM2B	2QM2B	3.05	0.0102	0.7384
2QHQ_B	emdecoy2122_2QM2B	2QM2B	3.27	0.5478	1.1243
2QHQ_B	emdecoy2123_2QM2B	2QM2B	2.90	0.3328	0.9636
2QHQ_B	emdecoy2124_2QM2B	2QM2B	2.72	0.0102	0.7384
2QHQ_B	emdecoy2125_2QM2B	2QM2B	3.16	1.7305	2.1058
2QHQ_B	emdecoy2126_2QM2B	2QM2B	2.99	1.5154	1.9186
2QHQ_B	emdecoy2127_2QM2B	2QM2B	2.86	0.5478	1.1243
2QHQ_B	emdecoy2128_2QM2B	2QM2B	3.08	0.8704	1.3780
2QHQ_B	emdecoy2129_2QM2B	2QM2B	3.07	0.3328	0.9636
2QHQ_B	emdecoy212_2QM2B	2QM2B	3.15	0.9779	1.4654
2QHQ_B	emdecoy2130_2QM2B	2QM2B	3.11	1.0854	1.5540
2QHQ_B	emdecoy2131_2QM2B	2QM2B	2.79	0.4403	1.0430
2QHQ_B	emdecoy2132_2QM2B	2QM2B	2.97	1.5154	1.9186
2QHQ_B	emdecoy2133_2QM2B	2QM2B	2.78	0.6553	1.2073
2QHQ_B	emdecoy2134_2QM2B	2QM2B	2.83	0.8704	1.3780
2QHQ_B	emdecoy2135_2QM2B	2QM2B	2.70	0.0102	0.7384
2QHQ_B	emdecoy2136_2QM2B	2QM2B	2.76	0.2253	0.8862
2QHQ_B	emdecoy2137_2QM2B	2QM2B	2.54	0.1178	0.8111
2QHQ_B	emdecoy2138_2QM2B	2QM2B	3.02	0.3328	0.9636
2QHQ_B	emdecoy2139_2QM2B	2QM2B	2.94	-0.2048	0.6009
2QHQ_B	emdecoy213_2QM2B	2QM2B	3.14	0.4403	1.0430
2QHQ_B	emdecoy2140_2QM2B	2QM2B	2.84	0.2253	0.8862
2QHQ_B	emdecoy2141_2QM2B	2QM2B	2.42	-0.4198	0.4753
2QHQ_B	emdecoy2142_2QM2B	2QM2B	2.68	0.9779	1.4654
2QHQ_B	emdecoy2143_2QM2B	2QM2B	2.40	-0.7424	0.3127
2QHQ_B	emdecoy2144_2QM2B	2QM2B	2.77	-0.6348	0.3632
2QHQ_B	emdecoy2145_2QM2B	2QM2B	2.83	1.1929	1.6437
2QHQ_B	emdecoy2146_2QM2B	2QM2B	2.69	0.4403	1.0430
2QHQ_B	emdecoy2147_2QM2B	2QM2B	2.55	0.7628	1.2919
2QHQ_B	emdecoy2148_2QM2B	2QM2B	3.00	0.7628	1.2919
2QHQ_B	emdecoy2149_2QM2B	2QM2B	1.94	-1.2799	0.1206
2QHQ_B	emdecoy214_2QM2B	2QM2B	2.50	-0.4198	0.4753
2QHQ_B	emdecoy2150_2QM2B	2QM2B	2.45	0.1178	0.8111
2QHQ_B	emdecoy2151_2QM2B	2QM2B	2.99	0.1178	0.8111
2QHQ_B	emdecoy2152_2QM2B	2QM2B	2.49	-0.6348	0.3632
2QHQ_B	emdecoy2153_2QM2B	2QM2B	2.84	0.9779	1.4654
2QHQ_B	emdecoy2154_2QM2B	2QM2B	2.88	-0.0973	0.6682
2QHQ_B	emdecoy2155_2QM2B	2QM2B	2.24	-0.2048	0.6009
2QHQ_B	emdecoy2156_2QM2B	2QM2B	2.57	-0.3123	0.5365
2QHQ_B	emdecoy2157_2QM2B	2QM2B	2.72	-0.3123	0.5365
2QHQ_B	emdecoy2158_2QM2B	2QM2B	2.80	0.8704	1.3780
2QHQ_B	emdecoy2159_2QM2B	2QM2B	2.84	0.9779	1.4654
2QHQ_B	emdecoy215_2QM2B	2QM2B	2.67	0.9779	1.4654
2QHQ_B	emdecoy2160_2QM2B	2QM2B	2.95	1.0854	1.5540
2QHQ_B	emdecoy2161_2QM2B	2QM2B	2.64	0.7628	1.2919
2QHQ_B	emdecoy2162_2QM2B	2QM2B	2.60	-0.4198	0.4753
2QHQ_B	emdecoy2163_2QM2B	2QM2B	2.88	0.0102	0.7384
2QHQ_B	emdecoy2164_2QM2B	2QM2B	2.79	-0.4198	0.4753
2QHQ_B	emdecoy2165_2QM2B	2QM2B	2.97	0.0102	0.7384
2QHQ_B	emdecoy2166_2QM2B	2QM2B	2.80	0.2253	0.8862
2QHQ_B	emdecoy2167_2QM2B	2QM2B	2.71	-0.8499	0.2661
2QHQ_B	emdecoy2168_2QM2B	2QM2B	2.68	-1.1724	0.1507
2QHQ_B	emdecoy2169_2QM2B	2QM2B	2.95	0.4403	1.0430
2QHQ_B	emdecoy216_2QM2B	2QM2B	2.63	0.0102	0.7384
2QHQ_B	emdecoy2170_2QM2B	2QM2B	2.82	0.1178	0.8111
2QHQ_B	emdecoy2171_2QM2B	2QM2B	3.07	1.5154	1.9186
2QHQ_B	emdecoy2172_2QM2B	2QM2B	2.93	0.8704	1.3780
2QHQ_B	emdecoy2173_2QM2B	2QM2B	3.14	0.0102	0.7384
2QHQ_B	emdecoy2174_2QM2B	2QM2B	3.06	0.8704	1.3780
2QHQ_B	emdecoy2175_2QM2B	2QM2B	2.85	1.1929	1.6437
2QHQ_B	emdecoy2176_2QM2B	2QM2B	2.88	1.0854	1.5540
2QHQ_B	emdecoy2177_2QM2B	2QM2B	3.04	0.0102	0.7384
2QHQ_B	emdecoy2178_2QM2B	2QM2B	2.90	1.3004	1.7345
2QHQ_B	emdecoy2179_2QM2B	2QM2B	2.68	0.5478	1.1243
2QHQ_B	emdecoy217_2QM2B	2QM2B	2.78	1.3004	1.7345
2QHQ_B	emdecoy2180_2QM2B	2QM2B	2.87	1.6230	2.0119
2QHQ_B	emdecoy2181_2QM2B	2QM2B	2.71	0.4403	1.0430
2QHQ_B	emdecoy2182_2QM2B	2QM2B	2.81	0.7628	1.2919
2QHQ_B	emdecoy2183_2QM2B	2QM2B	2.85	0.4403	1.0430
2QHQ_B	emdecoy2184_2QM2B	2QM2B	2.99	-0.7424	0.3127
2QHQ_B	emdecoy2185_2QM2B	2QM2B	2.85	-0.6348	0.3632
2QHQ_B	emdecoy2186_2QM2B	2QM2B	3.03	-0.5273	0.4175
2QHQ_B	emdecoy2187_2QM2B	2QM2B	2.84	0.9779	1.4654
2QHQ_B	emdecoy2188_2QM2B	2QM2B	2.91	1.0854	1.5540
2QHQ_B	emdecoy2189_2QM2B	2QM2B	2.80	0.0102	0.7384
2QHQ_B	emdecoy218_2QM2B	2QM2B	2.81	-0.0973	0.6682
2QHQ_B	emdecoy2190_2QM2B	2QM2B	2.85	0.8704	1.3780
2QHQ_B	emdecoy2191_2QM2B	2QM2B	2.80	-1.0649	0.1850
2QHQ_B	emdecoy2192_2QM2B	2QM2B	2.86	-0.2048	0.6009
2QHQ_B	emdecoy2193_2QM2B	2QM2B	2.53	0.8704	1.3780
2QHQ_B	emdecoy2194_2QM2B	2QM2B	2.55	0.4403	1.0430
2QHQ_B	emdecoy2195_2QM2B	2QM2B	2.59	0.8704	1.3780
2QHQ_B	emdecoy2196_2QM2B	2QM2B	2.80	-0.6348	0.3632
2QHQ_B	emdecoy2197_2QM2B	2QM2B	2.60	-0.2048	0.6009
2QHQ_B	emdecoy2198_2QM2B	2QM2B	2.43	-1.0649	0.1850
2QHQ_B	emdecoy2199_2QM2B	2QM2B	2.54	0.1178	0.8111
2QHQ_B	emdecoy219_2QM2B	2QM2B	3.12	-0.5273	0.4175
2QHQ_B	emdecoy21_2QM2B	2QM2B	2.80	-0.5273	0.4175
2QHQ_B	emdecoy2200_2QM2B	2QM2B	3.06	2.0530	2.3912
2QHQ_B	emdecoy2201_2QM2B	2QM2B	2.26	0.1178	0.8111
2QHQ_B	emdecoy2202_2QM2B	2QM2B	2.37	0.2253	0.8862
2QHQ_B	emdecoy2203_2QM2B	2QM2B	2.92	0.5478	1.1243
2QHQ_B	emdecoy2204_2QM2B	2QM2B	2.57	-1.2799	0.1206
2QHQ_B	emdecoy2205_2QM2B	2QM2B	2.65	-0.9574	0.2235
2QHQ_B	emdecoy2206_2QM2B	2QM2B	2.71	-0.6348	0.3632
2QHQ_B	emdecoy2207_2QM2B	2QM2B	2.44	0.0102	0.7384
2QHQ_B	emdecoy2208_2QM2B	2QM2B	3.08	-0.3123	0.5365
2QHQ_B	emdecoy2209_2QM2B	2QM2B	2.66	-0.5273	0.4175
2QHQ_B	emdecoy220_2QM2B	2QM2B	2.78	0.2253	0.8862
2QHQ_B	emdecoy2210_2QM2B	2QM2B	2.76	0.0102	0.7384
2QHQ_B	emdecoy2211_2QM2B	2QM2B	2.80	-1.4949	0.0725
2QHQ_B	emdecoy2212_2QM2B	2QM2B	2.58	-0.3123	0.5365
2QHQ_B	emdecoy2213_2QM2B	2QM2B	2.43	-0.4198	0.4753
2QHQ_B	emdecoy2214_2QM2B	2QM2B	2.65	0.7628	1.2919
2QHQ_B	emdecoy2215_2QM2B	2QM2B	2.63	0.9779	1.4654
2QHQ_B	emdecoy2216_2QM2B	2QM2B	2.92	0.5478	1.1243
2QHQ_B	emdecoy2217_2QM2B	2QM2B	2.93	0.6553	1.2073
2QHQ_B	emdecoy2218_2QM2B	2QM2B	2.76	0.0102	0.7384
2QHQ_B	emdecoy2219_2QM2B	2QM2B	2.98	0.7628	1.2919
2QHQ_B	emdecoy221_2QM2B	2QM2B	2.52	0.1178	0.8111
2QHQ_B	emdecoy2220_2QM2B	2QM2B	2.41	0.0102	0.7384
2QHQ_B	emdecoy2221_2QM2B	2QM2B	2.32	-0.4198	0.4753
2QHQ_B	emdecoy2222_2QM2B	2QM2B	2.76	0.3328	0.9636
2QHQ_B	emdecoy2223_2QM2B	2QM2B	2.27	-0.3123	0.5365
2QHQ_B	emdecoy2224_2QM2B	2QM2B	2.40	0.0102	0.7384
2QHQ_B	emdecoy2225_2QM2B	2QM2B	2.87	-0.2048	0.6009
2QHQ_B	emdecoy2226_2QM2B	2QM2B	2.52	0.1178	0.8111
2QHQ_B	emdecoy2227_2QM2B	2QM2B	3.09	1.4079	1.8261
2QHQ_B	emdecoy2228_2QM2B	2QM2B	2.96	0.3328	0.9636
2QHQ_B	emdecoy2229_2QM2B	2QM2B	3.02	0.2253	0.8862
2QHQ_B	emdecoy222_2QM2B	2QM2B	2.97	0.7628	1.2919
2QHQ_B	emdecoy2230_2QM2B	2QM2B	2.81	0.7628	1.2919
2QHQ_B	emdecoy2231_2QM2B	2QM2B	2.95	1.1929	1.6437
2QHQ_B	emdecoy2232_2QM2B	2QM2B	2.86	-0.2048	0.6009
2QHQ_B	emdecoy2233_2QM2B	2QM2B	2.70	-0.5273	0.4175
2QHQ_B	emdecoy2234_2QM2B	2QM2B	2.86	0.1178	0.8111
2QHQ_B	emdecoy2235_2QM2B	2QM2B	3.17	0.4403	1.0430
2QHQ_B	emdecoy2236_2QM2B	2QM2B	2.90	0.7628	1.2919
2QHQ_B	emdecoy2237_2QM2B	2QM2B	2.68	-0.2048	0.6009
2QHQ_B	emdecoy2238_2QM2B	2QM2B	3.06	0.5478	1.1243
2QHQ_B	emdecoy2239_2QM2B	2QM2B	2.96	1.8380	2.2004
2QHQ_B	emdecoy223_2QM2B	2QM2B	2.87	0.9779	1.4654
2QHQ_B	emdecoy2240_2QM2B	2QM2B	2.67	-0.7424	0.3127
2QHQ_B	emdecoy2241_2QM2B	2QM2B	3.30	0.0102	0.7384
2QHQ_B	emdecoy2242_2QM2B	2QM2B	2.94	-0.4198	0.4753
2QHQ_B	emdecoy2243_2QM2B	2QM2B	2.98	-0.3123	0.5365
2QHQ_B	emdecoy2244_2QM2B	2QM2B	2.91	-0.7424	0.3127
2QHQ_B	emdecoy2245_2QM2B	2QM2B	2.85	-0.2048	0.6009
2QHQ_B	emdecoy2246_2QM2B	2QM2B	2.61	0.3328	0.9636
2QHQ_B	emdecoy2247_2QM2B	2QM2B	2.57	-0.0973	0.6682
2QHQ_B	emdecoy2248_2QM2B	2QM2B	2.87	-0.0973	0.6682
2QHQ_B	emdecoy2249_2QM2B	2QM2B	2.53	-0.5273	0.4175
2QHQ_B	emdecoy224_2QM2B	2QM2B	2.86	1.7305	2.1058
2QHQ_B	emdecoy2250_2QM2B	2QM2B	2.50	0.4403	1.0430
2QHQ_B	emdecoy2251_2QM2B	2QM2B	3.03	0.1178	0.8111
2QHQ_B	emdecoy2252_2QM2B	2QM2B	2.95	0.6553	1.2073
2QHQ_B	emdecoy2253_2QM2B	2QM2B	2.83	0.2253	0.8862
2QHQ_B	emdecoy2254_2QM2B	2QM2B	2.83	-0.4198	0.4753
2QHQ_B	emdecoy2255_2QM2B	2QM2B	3.07	-1.0649	0.1850
2QHQ_B	emdecoy2256_2QM2B	2QM2B	2.14	-0.3123	0.5365
2QHQ_B	emdecoy2257_2QM2B	2QM2B	2.94	-0.0973	0.6682
2QHQ_B	emdecoy2258_2QM2B	2QM2B	2.68	0.2253	0.8862
2QHQ_B	emdecoy2259_2QM2B	2QM2B	2.34	-0.7424	0.3127
2QHQ_B	emdecoy225_2QM2B	2QM2B	2.66	1.3004	1.7345
2QHQ_B	emdecoy2260_2QM2B	2QM2B	2.47	-0.8499	0.2661
2QHQ_B	emdecoy2261_2QM2B	2QM2B	2.74	-0.2048	0.6009
2QHQ_B	emdecoy2262_2QM2B	2QM2B	2.82	0.4403	1.0430
2QHQ_B	emdecoy2263_2QM2B	2QM2B	3.10	-0.4198	0.4753
2QHQ_B	emdecoy2264_2QM2B	2QM2B	2.85	0.8704	1.3780
2QHQ_B	emdecoy2265_2QM2B	2QM2B	2.77	-0.0973	0.6682
2QHQ_B	emdecoy2266_2QM2B	2QM2B	2.90	1.1929	1.6437
2QHQ_B	emdecoy2267_2QM2B	2QM2B	2.70	-0.5273	0.4175
2QHQ_B	emdecoy2268_2QM2B	2QM2B	2.79	0.8704	1.3780
2QHQ_B	emdecoy2269_2QM2B	2QM2B	2.89	0.5478	1.1243
2QHQ_B	emdecoy226_2QM2B	2QM2B	2.94	0.9779	1.4654
2QHQ_B	emdecoy2270_2QM2B	2QM2B	2.08	-0.4198	0.4753
2QHQ_B	emdecoy2271_2QM2B	2QM2B	2.94	0.0102	0.7384
2QHQ_B	emdecoy2272_2QM2B	2QM2B	2.88	-0.7424	0.3127
2QHQ_B	emdecoy2273_2QM2B	2QM2B	2.87	0.0102	0.7384
2QHQ_B	emdecoy2274_2QM2B	2QM2B	2.68	0.3328	0.9636
2QHQ_B	emdecoy2275_2QM2B	2QM2B	2.83	0.2253	0.8862
2QHQ_B	emdecoy2276_2QM2B	2QM2B	2.89	-0.0973	0.6682
2QHQ_B	emdecoy2277_2QM2B	2QM2B	2.92	0.2253	0.8862
2QHQ_B	emdecoy2278_2QM2B	2QM2B	3.30	0.0102	0.7384
2QHQ_B	emdecoy2279_2QM2B	2QM2B	3.06	1.4079	1.8261
2QHQ_B	emdecoy227_2QM2B	2QM2B	3.01	-0.6348	0.3632
2QHQ_B	emdecoy2280_2QM2B	2QM2B	2.87	-0.8499	0.2661
2QHQ_B	emdecoy2281_2QM2B	2QM2B	2.86	-0.8499	0.2661
2QHQ_B	emdecoy2282_2QM2B	2QM2B	2.79	-0.5273	0.4175
2QHQ_B	emdecoy2283_2QM2B	2QM2B	2.67	1.1929	1.6437
2QHQ_B	emdecoy2284_2QM2B	2QM2B	3.11	0.3328	0.9636
2QHQ_B	emdecoy2285_2QM2B	2QM2B	2.93	0.6553	1.2073
2QHQ_B	emdecoy2286_2QM2B	2QM2B	2.89	0.3328	0.9636
2QHQ_B	emdecoy2287_2QM2B	2QM2B	3.06	0.3328	0.9636
2QHQ_B	emdecoy2288_2QM2B	2QM2B	2.99	0.1178	0.8111
2QHQ_B	emdecoy2289_2QM2B	2QM2B	2.62	0.1178	0.8111
2QHQ_B	emdecoy228_2QM2B	2QM2B	2.61	-1.1724	0.1507
2QHQ_B	emdecoy2290_2QM2B	2QM2B	2.85	0.4403	1.0430
2QHQ_B	emdecoy2291_2QM2B	2QM2B	2.73	0.2253	0.8862
2QHQ_B	emdecoy2292_2QM2B	2QM2B	2.79	0.9779	1.4654
2QHQ_B	emdecoy2293_2QM2B	2QM2B	2.73	-0.8499	0.2661
2QHQ_B	emdecoy2294_2QM2B	2QM2B	2.87	0.4403	1.0430
2QHQ_B	emdecoy2295_2QM2B	2QM2B	3.09	0.0102	0.7384
2QHQ_B	emdecoy2296_2QM2B	2QM2B	2.89	0.6553	1.2073
2QHQ_B	emdecoy2297_2QM2B	2QM2B	2.74	0.0102	0.7384
2QHQ_B	emdecoy2298_2QM2B	2QM2B	2.63	0.4403	1.0430
2QHQ_B	emdecoy2299_2QM2B	2QM2B	2.70	0.0102	0.7384
2QHQ_B	emdecoy229_2QM2B	2QM2B	2.58	-1.7100	0.0394
2QHQ_B	emdecoy22_2QM2B	2QM2B	2.72	-0.6348	0.3632
2QHQ_B	emdecoy2300_2QM2B	2QM2B	2.91	0.0102	0.7384
2QHQ_B	emdecoy2301_2QM2B	2QM2B	2.84	1.0854	1.5540
2QHQ_B	emdecoy2302_2QM2B	2QM2B	2.15	-0.6348	0.3632
2QHQ_B	emdecoy2303_2QM2B	2QM2B	2.25	0.4403	1.0430
2QHQ_B	emdecoy2304_2QM2B	2QM2B	2.65	0.7628	1.2919
2QHQ_B	emdecoy2305_2QM2B	2QM2B	2.72	0.3328	0.9636
2QHQ_B	emdecoy2306_2QM2B	2QM2B	2.74	-0.4198	0.4753
2QHQ_B	emdecoy2307_2QM2B	2QM2B	3.22	-0.9574	0.2235
2QHQ_B	emdecoy2308_2QM2B	2QM2B	2.98	0.5478	1.1243
2QHQ_B	emdecoy2309_2QM2B	2QM2B	3.03	0.4403	1.0430
2QHQ_B	emdecoy230_2QM2B	2QM2B	2.64	-1.0649	0.1850
2QHQ_B	emdecoy2310_2QM2B	2QM2B	3.02	-0.3123	0.5365
2QHQ_B	emdecoy2311_2QM2B	2QM2B	2.93	-0.2048	0.6009
2QHQ_B	emdecoy2312_2QM2B	2QM2B	2.43	-0.3123	0.5365
2QHQ_B	emdecoy2313_2QM2B	2QM2B	3.02	0.6553	1.2073
2QHQ_B	emdecoy2314_2QM2B	2QM2B	2.70	-0.9574	0.2235
2QHQ_B	emdecoy2315_2QM2B	2QM2B	3.09	0.2253	0.8862
2QHQ_B	emdecoy2316_2QM2B	2QM2B	2.05	-0.6348	0.3632
2QHQ_B	emdecoy2317_2QM2B	2QM2B	2.84	1.0854	1.5540
2QHQ_B	emdecoy2318_2QM2B	2QM2B	2.43	-0.4198	0.4753
2QHQ_B	emdecoy2319_2QM2B	2QM2B	2.92	-0.5273	0.4175
2QHQ_B	emdecoy231_2QM2B	2QM2B	3.00	-0.2048	0.6009
2QHQ_B	emdecoy2320_2QM2B	2QM2B	2.68	0.5478	1.1243
2QHQ_B	emdecoy2321_2QM2B	2QM2B	2.88	1.5154	1.9186
2QHQ_B	emdecoy2322_2QM2B	2QM2B	2.47	0.2253	0.8862
2QHQ_B	emdecoy2323_2QM2B	2QM2B	3.04	1.1929	1.6437
2QHQ_B	emdecoy2324_2QM2B	2QM2B	3.12	-0.0973	0.6682
2QHQ_B	emdecoy2325_2QM2B	2QM2B	2.47	0.1178	0.8111
2QHQ_B	emdecoy2326_2QM2B	2QM2B	2.99	0.1178	0.8111
2QHQ_B	emdecoy2327_2QM2B	2QM2B	2.71	-0.5273	0.4175
2QHQ_B	emdecoy2328_2QM2B	2QM2B	3.09	1.7305	2.1058
2QHQ_B	emdecoy2329_2QM2B	2QM2B	2.99	-0.8499	0.2661
2QHQ_B	emdecoy232_2QM2B	2QM2B	2.79	-0.2048	0.6009
2QHQ_B	emdecoy2330_2QM2B	2QM2B	2.93	0.3328	0.9636
2QHQ_B	emdecoy2331_2QM2B	2QM2B	2.75	0.1178	0.8111
2QHQ_B	emdecoy2332_2QM2B	2QM2B	2.86	0.3328	0.9636
2QHQ_B	emdecoy2333_2QM2B	2QM2B	2.62	-0.7424	0.3127
2QHQ_B	emdecoy2334_2QM2B	2QM2B	2.89	0.1178	0.8111
2QHQ_B	emdecoy2335_2QM2B	2QM2B	3.01	0.5478	1.1243
2QHQ_B	emdecoy2336_2QM2B	2QM2B	2.85	0.7628	1.2919
2QHQ_B	emdecoy2337_2QM2B	2QM2B	3.09	-0.9574	0.2235
2QHQ_B	emdecoy2338_2QM2B	2QM2B	2.36	-0.5273	0.4175
2QHQ_B	emdecoy2339_2QM2B	2QM2B	2.73	0.8704	1.3780
2QHQ_B	emdecoy233_2QM2B	2QM2B	2.82	0.3328	0.9636
2QHQ_B	emdecoy2340_2QM2B	2QM2B	3.04	-1.3874	0.0946
2QHQ_B	emdecoy2341_2QM2B	2QM2B	2.84	1.5154	1.9186
2QHQ_B	emdecoy2342_2QM2B	2QM2B	2.70	-0.6348	0.3632
2QHQ_B	emdecoy2343_2QM2B	2QM2B	2.61	-0.0973	0.6682
2QHQ_B	emdecoy2344_2QM2B	2QM2B	2.82	0.8704	1.3780
2QHQ_B	emdecoy2345_2QM2B	2QM2B	2.69	-0.7424	0.3127
2QHQ_B	emdecoy2346_2QM2B	2QM2B	2.76	-0.0973	0.6682
2QHQ_B	emdecoy2347_2QM2B	2QM2B	2.99	0.0102	0.7384
2QHQ_B	emdecoy2348_2QM2B	2QM2B	2.89	-0.3123	0.5365
2QHQ_B	emdecoy2349_2QM2B	2QM2B	2.92	0.5478	1.1243
2QHQ_B	emdecoy234_2QM2B	2QM2B	3.16	-0.7424	0.3127
2QHQ_B	emdecoy2350_2QM2B	2QM2B	2.61	-0.4198	0.4753
2QHQ_B	emdecoy2351_2QM2B	2QM2B	2.92	-0.6348	0.3632
2QHQ_B	emdecoy2352_2QM2B	2QM2B	2.89	0.8704	1.3780
2QHQ_B	emdecoy2353_2QM2B	2QM2B	3.35	0.6553	1.2073
2QHQ_B	emdecoy2354_2QM2B	2QM2B	2.16	-0.2048	0.6009
2QHQ_B	emdecoy2355_2QM2B	2QM2B	2.58	0.4403	1.0430
2QHQ_B	emdecoy2356_2QM2B	2QM2B	3.10	0.5478	1.1243
2QHQ_B	emdecoy2357_2QM2B	2QM2B	3.19	0.5478	1.1243
2QHQ_B	emdecoy2358_2QM2B	2QM2B	2.84	-0.7424	0.3127
2QHQ_B	emdecoy2359_2QM2B	2QM2B	2.96	0.0102	0.7384
2QHQ_B	emdecoy235_2QM2B	2QM2B	2.58	0.0102	0.7384
2QHQ_B	emdecoy2360_2QM2B	2QM2B	2.81	0.7628	1.2919
2QHQ_B	emdecoy2361_2QM2B	2QM2B	2.73	-0.9574	0.2235
2QHQ_B	emdecoy2362_2QM2B	2QM2B	2.65	0.2253	0.8862
2QHQ_B	emdecoy2363_2QM2B	2QM2B	2.13	-0.4198	0.4753
2QHQ_B	emdecoy2364_2QM2B	2QM2B	2.28	-1.3874	0.0946
2QHQ_B	emdecoy2365_2QM2B	2QM2B	2.92	0.3328	0.9636
2QHQ_B	emdecoy2366_2QM2B	2QM2B	2.60	0.8704	1.3780
2QHQ_B	emdecoy2367_2QM2B	2QM2B	2.87	0.5478	1.1243
2QHQ_B	emdecoy2368_2QM2B	2QM2B	2.58	-0.5273	0.4175
2QHQ_B	emdecoy2369_2QM2B	2QM2B	2.69	-0.0973	0.6682
2QHQ_B	emdecoy236_2QM2B	2QM2B	3.10	-0.8499	0.2661
2QHQ_B	emdecoy2370_2QM2B	2QM2B	2.88	0.8704	1.3780
2QHQ_B	emdecoy2371_2QM2B	2QM2B	2.71	0.3328	0.9636
2QHQ_B	emdecoy2372_2QM2B	2QM2B	2.86	0.2253	0.8862
2QHQ_B	emdecoy2373_2QM2B	2QM2B	2.58	0.1178	0.8111
2QHQ_B	emdecoy2374_2QM2B	2QM2B	3.15	1.6230	2.0119
2QHQ_B	emdecoy2375_2QM2B	2QM2B	3.03	0.8704	1.3780
2QHQ_B	emdecoy2376_2QM2B	2QM2B	2.89	-0.8499	0.2661
2QHQ_B	emdecoy2377_2QM2B	2QM2B	2.93	0.7628	1.2919
2QHQ_B	emdecoy2378_2QM2B	2QM2B	3.06	0.3328	0.9636
2QHQ_B	emdecoy2379_2QM2B	2QM2B	3.30	0.9779	1.4654
2QHQ_B	emdecoy237_2QM2B	2QM2B	2.69	0.0102	0.7384
2QHQ_B	emdecoy2380_2QM2B	2QM2B	2.96	0.1178	0.8111
2QHQ_B	emdecoy2381_2QM2B	2QM2B	3.28	-0.8499	0.2661
2QHQ_B	emdecoy2382_2QM2B	2QM2B	2.97	0.0102	0.7384
2QHQ_B	emdecoy2383_2QM2B	2QM2B	2.78	0.7628	1.2919
2QHQ_B	emdecoy2384_2QM2B	2QM2B	2.96	0.1178	0.8111
2QHQ_B	emdecoy2385_2QM2B	2QM2B	3.03	-0.2048	0.6009
2QHQ_B	emdecoy2386_2QM2B	2QM2B	2.63	-0.6348	0.3632
2QHQ_B	emdecoy2387_2QM2B	2QM2B	2.64	-0.7424	0.3127
2QHQ_B	emdecoy2388_2QM2B	2QM2B	2.91	1.6230	2.0119
2QHQ_B	emdecoy2389_2QM2B	2QM2B	2.98	0.0102	0.7384
2QHQ_B	emdecoy238_2QM2B	2QM2B	3.08	-0.3123	0.5365
2QHQ_B	emdecoy2390_2QM2B	2QM2B	2.74	-0.2048	0.6009
2QHQ_B	emdecoy2391_2QM2B	2QM2B	2.51	-0.9574	0.2235
2QHQ_B	emdecoy2392_2QM2B	2QM2B	2.34	-0.2048	0.6009
2QHQ_B	emdecoy2393_2QM2B	2QM2B	3.21	0.7628	1.2919
2QHQ_B	emdecoy2394_2QM2B	2QM2B	3.02	-0.0973	0.6682
2QHQ_B	emdecoy2395_2QM2B	2QM2B	2.90	1.0854	1.5540
2QHQ_B	emdecoy2396_2QM2B	2QM2B	3.28	1.1929	1.6437
2QHQ_B	emdecoy2397_2QM2B	2QM2B	2.92	-0.0973	0.6682
2QHQ_B	emdecoy2398_2QM2B	2QM2B	3.07	0.7628	1.2919
2QHQ_B	emdecoy2399_2QM2B	2QM2B	2.55	-0.5273	0.4175
2QHQ_B	emdecoy239_2QM2B	2QM2B	2.50	0.0102	0.7384
2QHQ_B	emdecoy23_2QM2B	2QM2B	3.06	-0.8499	0.2661
2QHQ_B	emdecoy2400_2QM2B	2QM2B	2.59	-0.8499	0.2661
2QHQ_B	emdecoy2401_2QM2B	2QM2B	2.97	1.3004	1.7345
2QHQ_B	emdecoy2402_2QM2B	2QM2B	3.07	-0.6348	0.3632
2QHQ_B	emdecoy2403_2QM2B	2QM2B	2.86	0.1178	0.8111
2QHQ_B	emdecoy2404_2QM2B	2QM2B	3.23	-0.7424	0.3127
2QHQ_B	emdecoy2405_2QM2B	2QM2B	2.87	0.7628	1.2919
2QHQ_B	emdecoy2406_2QM2B	2QM2B	2.74	0.5478	1.1243
2QHQ_B	emdecoy2407_2QM2B	2QM2B	2.85	0.1178	0.8111
2QHQ_B	emdecoy2408_2QM2B	2QM2B	2.39	0.4403	1.0430
2QHQ_B	emdecoy2409_2QM2B	2QM2B	2.72	0.9779	1.4654
2QHQ_B	emdecoy240_2QM2B	2QM2B	2.89	0.4403	1.0430
2QHQ_B	emdecoy2410_2QM2B	2QM2B	2.71	0.8704	1.3780
2QHQ_B	emdecoy2411_2QM2B	2QM2B	3.25	0.1178	0.8111
2QHQ_B	emdecoy2412_2QM2B	2QM2B	2.72	-0.5273	0.4175
2QHQ_B	emdecoy2413_2QM2B	2QM2B	3.01	0.3328	0.9636
2QHQ_B	emdecoy2414_2QM2B	2QM2B	3.04	0.2253	0.8862
2QHQ_B	emdecoy2415_2QM2B	2QM2B	2.65	0.1178	0.8111
2QHQ_B	emdecoy2416_2QM2B	2QM2B	2.72	0.0102	0.7384
2QHQ_B	emdecoy2417_2QM2B	2QM2B	2.74	0.0102	0.7384
2QHQ_B	emdecoy2418_2QM2B	2QM2B	3.03	0.5478	1.1243
2QHQ_B	emdecoy2419_2QM2B	2QM2B	2.69	0.0102	0.7384
2QHQ_B	emdecoy241_2QM2B	2QM2B	3.08	0.0102	0.7384
2QHQ_B	emdecoy2420_2QM2B	2QM2B	2.59	0.4403	1.0430
2QHQ_B	emdecoy2421_2QM2B	2QM2B	2.84	-0.3123	0.5365
2QHQ_B	emdecoy2422_2QM2B	2QM2B	2.62	-0.2048	0.6009
2QHQ_B	emdecoy2423_2QM2B	2QM2B	2.74	-1.0649	0.1850
2QHQ_B	emdecoy2424_2QM2B	2QM2B	2.86	-0.7424	0.3127
2QHQ_B	emdecoy2425_2QM2B	2QM2B	2.89	-0.6348	0.3632
2QHQ_B	emdecoy2426_2QM2B	2QM2B	2.91	1.6230	2.0119
2QHQ_B	emdecoy2427_2QM2B	2QM2B	2.62	0.0102	0.7384
2QHQ_B	emdecoy2428_2QM2B	2QM2B	3.37	0.0102	0.7384
2QHQ_B	emdecoy2429_2QM2B	2QM2B	2.57	-0.7424	0.3127
2QHQ_B	emdecoy242_2QM2B	2QM2B	2.85	1.6230	2.0119
2QHQ_B	emdecoy2430_2QM2B	2QM2B	3.14	-0.0973	0.6682
2QHQ_B	emdecoy2431_2QM2B	2QM2B	3.15	0.5478	1.1243
2QHQ_B	emdecoy2432_2QM2B	2QM2B	3.14	-0.5273	0.4175
2QHQ_B	emdecoy2433_2QM2B	2QM2B	3.05	0.6553	1.2073
2QHQ_B	emdecoy2434_2QM2B	2QM2B	2.89	0.4403	1.0430
2QHQ_B	emdecoy2435_2QM2B	2QM2B	2.78	0.7628	1.2919
2QHQ_B	emdecoy2436_2QM2B	2QM2B	2.71	1.0854	1.5540
2QHQ_B	emdecoy2437_2QM2B	2QM2B	2.94	1.8380	2.2004
2QHQ_B	emdecoy2438_2QM2B	2QM2B	3.05	0.2253	0.8862
2QHQ_B	emdecoy2439_2QM2B	2QM2B	2.99	1.8380	2.2004
2QHQ_B	emdecoy243_2QM2B	2QM2B	2.60	1.6230	2.0119
2QHQ_B	emdecoy2440_2QM2B	2QM2B	2.90	-0.0973	0.6682
2QHQ_B	emdecoy2441_2QM2B	2QM2B	2.57	0.0102	0.7384
2QHQ_B	emdecoy2442_2QM2B	2QM2B	2.91	2.0530	2.3912
2QHQ_B	emdecoy2443_2QM2B	2QM2B	2.84	1.0854	1.5540
2QHQ_B	emdecoy2444_2QM2B	2QM2B	2.82	1.4079	1.8261
2QHQ_B	emdecoy2445_2QM2B	2QM2B	3.03	0.3328	0.9636
2QHQ_B	emdecoy2446_2QM2B	2QM2B	2.81	0.8704	1.3780
2QHQ_B	emdecoy2447_2QM2B	2QM2B	3.20	1.8380	2.2004
2QHQ_B	emdecoy2448_2QM2B	2QM2B	2.73	0.3328	0.9636
2QHQ_B	emdecoy2449_2QM2B	2QM2B	2.98	2.2680	2.5839
2QHQ_B	emdecoy244_2QM2B	2QM2B	2.27	-0.0973	0.6682
2QHQ_B	emdecoy2450_2QM2B	2QM2B	3.21	0.3328	0.9636
2QHQ_B	emdecoy2451_2QM2B	2QM2B	2.70	0.1178	0.8111
2QHQ_B	emdecoy2452_2QM2B	2QM2B	3.17	0.0102	0.7384
2QHQ_B	emdecoy2453_2QM2B	2QM2B	2.72	-0.3123	0.5365
2QHQ_B	emdecoy2454_2QM2B	2QM2B	2.80	0.6553	1.2073
2QHQ_B	emdecoy2455_2QM2B	2QM2B	2.79	0.4403	1.0430
2QHQ_B	emdecoy2456_2QM2B	2QM2B	2.84	0.5478	1.1243
2QHQ_B	emdecoy2457_2QM2B	2QM2B	2.96	0.7628	1.2919
2QHQ_B	emdecoy2458_2QM2B	2QM2B	2.92	0.4403	1.0430
2QHQ_B	emdecoy2459_2QM2B	2QM2B	3.06	0.8704	1.3780
2QHQ_B	emdecoy245_2QM2B	2QM2B	1.95	-0.2048	0.6009
2QHQ_B	emdecoy2460_2QM2B	2QM2B	2.95	0.6553	1.2073
2QHQ_B	emdecoy2461_2QM2B	2QM2B	2.74	0.5478	1.1243
2QHQ_B	emdecoy2462_2QM2B	2QM2B	2.77	-1.0649	0.1850
2QHQ_B	emdecoy2463_2QM2B	2QM2B	2.97	-0.3123	0.5365
2QHQ_B	emdecoy2464_2QM2B	2QM2B	2.92	0.3328	0.9636
2QHQ_B	emdecoy2465_2QM2B	2QM2B	2.33	-1.4949	0.0725
2QHQ_B	emdecoy2466_2QM2B	2QM2B	2.84	0.5478	1.1243
2QHQ_B	emdecoy2467_2QM2B	2QM2B	3.19	0.0102	0.7384
2QHQ_B	emdecoy2468_2QM2B	2QM2B	2.88	-0.0973	0.6682
2QHQ_B	emdecoy2469_2QM2B	2QM2B	2.76	-0.6348	0.3632
2QHQ_B	emdecoy246_2QM2B	2QM2B	2.25	0.4403	1.0430
2QHQ_B	emdecoy2470_2QM2B	2QM2B	2.55	-0.3123	0.5365
2QHQ_B	emdecoy2471_2QM2B	2QM2B	2.59	-0.2048	0.6009
2QHQ_B	emdecoy2472_2QM2B	2QM2B	2.82	-0.3123	0.5365
2QHQ_B	emdecoy2473_2QM2B	2QM2B	2.73	-0.0973	0.6682
2QHQ_B	emdecoy2474_2QM2B	2QM2B	2.79	0.9779	1.4654
2QHQ_B	emdecoy2475_2QM2B	2QM2B	3.16	1.0854	1.5540
2QHQ_B	emdecoy2476_2QM2B	2QM2B	2.94	-0.2048	0.6009
2QHQ_B	emdecoy2477_2QM2B	2QM2B	2.95	2.0530	2.3912
2QHQ_B	emdecoy2478_2QM2B	2QM2B	2.88	1.9455	2.2955
2QHQ_B	emdecoy2479_2QM2B	2QM2B	2.88	-0.0973	0.6682
2QHQ_B	emdecoy247_2QM2B	2QM2B	3.24	-0.7424	0.3127
2QHQ_B	emdecoy2480_2QM2B	2QM2B	2.97	1.4079	1.8261
2QHQ_B	emdecoy2481_2QM2B	2QM2B	2.77	0.1178	0.8111
2QHQ_B	emdecoy2482_2QM2B	2QM2B	2.85	0.5478	1.1243
2QHQ_B	emdecoy2483_2QM2B	2QM2B	2.86	1.1929	1.6437
2QHQ_B	emdecoy2484_2QM2B	2QM2B	2.63	-0.7424	0.3127
2QHQ_B	emdecoy2485_2QM2B	2QM2B	3.00	1.7305	2.1058
2QHQ_B	emdecoy2486_2QM2B	2QM2B	2.76	1.1929	1.6437
2QHQ_B	emdecoy2487_2QM2B	2QM2B	3.11	1.3004	1.7345
2QHQ_B	emdecoy2488_2QM2B	2QM2B	2.67	0.8704	1.3780
2QHQ_B	emdecoy2489_2QM2B	2QM2B	2.99	-0.7424	0.3127
2QHQ_B	emdecoy248_2QM2B	2QM2B	2.94	0.3328	0.9636
2QHQ_B	emdecoy2490_2QM2B	2QM2B	2.80	1.3004	1.7345
2QHQ_B	emdecoy2491_2QM2B	2QM2B	3.06	0.4403	1.0430
2QHQ_B	emdecoy2492_2QM2B	2QM2B	3.21	0.8704	1.3780
2QHQ_B	emdecoy2493_2QM2B	2QM2B	2.88	2.1605	2.4873
2QHQ_B	emdecoy2494_2QM2B	2QM2B	3.14	0.7628	1.2919
2QHQ_B	emdecoy2495_2QM2B	2QM2B	2.87	2.4831	2.7782
2QHQ_B	emdecoy2496_2QM2B	2QM2B	2.83	1.1929	1.6437
2QHQ_B	emdecoy2497_2QM2B	2QM2B	2.29	0.4403	1.0430
2QHQ_B	emdecoy2498_2QM2B	2QM2B	2.82	2.1605	2.4873
2QHQ_B	emdecoy2499_2QM2B	2QM2B	2.83	0.8704	1.3780
2QHQ_B	emdecoy249_2QM2B	2QM2B	3.10	0.5478	1.1243
2QHQ_B	emdecoy24_2QM2B	2QM2B	2.50	-0.5273	0.4175
2QHQ_B	emdecoy2500_2QM2B	2QM2B	2.59	0.1178	0.8111
2QHQ_B	emdecoy2501_2QM2B	2QM2B	2.89	3.7732	3.9638
2QHQ_B	emdecoy2502_2QM2B	2QM2B	2.81	0.6553	1.2073
2QHQ_B	emdecoy2503_2QM2B	2QM2B	3.08	2.8056	3.0719
2QHQ_B	emdecoy2504_2QM2B	2QM2B	3.09	0.5478	1.1243
2QHQ_B	emdecoy2505_2QM2B	2QM2B	2.88	2.4831	2.7782
2QHQ_B	emdecoy2506_2QM2B	2QM2B	2.98	1.1929	1.6437
2QHQ_B	emdecoy2507_2QM2B	2QM2B	2.85	1.4079	1.8261
2QHQ_B	emdecoy2508_2QM2B	2QM2B	2.72	0.0102	0.7384
2QHQ_B	emdecoy2509_2QM2B	2QM2B	2.70	1.4079	1.8261
2QHQ_B	emdecoy250_2QM2B	2QM2B	2.72	-0.6348	0.3632
2QHQ_B	emdecoy2510_2QM2B	2QM2B	2.99	1.1929	1.6437
2QHQ_B	emdecoy2511_2QM2B	2QM2B	3.09	-1.0649	0.1850
2QHQ_B	emdecoy2512_2QM2B	2QM2B	2.93	1.1929	1.6437
2QHQ_B	emdecoy2513_2QM2B	2QM2B	2.88	0.9779	1.4654
2QHQ_B	emdecoy2514_2QM2B	2QM2B	2.31	-0.7424	0.3127
2QHQ_B	emdecoy2515_2QM2B	2QM2B	2.82	0.1178	0.8111
2QHQ_B	emdecoy2516_2QM2B	2QM2B	2.83	0.1178	0.8111
2QHQ_B	emdecoy2517_2QM2B	2QM2B	2.77	0.2253	0.8862
2QHQ_B	emdecoy2518_2QM2B	2QM2B	2.47	-0.3123	0.5365
2QHQ_B	emdecoy2519_2QM2B	2QM2B	2.82	-0.6348	0.3632
2QHQ_B	emdecoy251_2QM2B	2QM2B	2.63	-0.6348	0.3632
2QHQ_B	emdecoy2520_2QM2B	2QM2B	2.76	2.6981	2.9737
2QHQ_B	emdecoy2521_2QM2B	2QM2B	2.69	0.7628	1.2919
2QHQ_B	emdecoy2522_2QM2B	2QM2B	2.65	0.6553	1.2073
2QHQ_B	emdecoy2523_2QM2B	2QM2B	2.38	0.0102	0.7384
2QHQ_B	emdecoy2524_2QM2B	2QM2B	2.70	0.3328	0.9636
2QHQ_B	emdecoy2525_2QM2B	2QM2B	2.86	0.9779	1.4654
2QHQ_B	emdecoy2526_2QM2B	2QM2B	2.65	-0.7424	0.3127
2QHQ_B	emdecoy2527_2QM2B	2QM2B	2.73	0.1178	0.8111
2QHQ_B	emdecoy2528_2QM2B	2QM2B	3.01	2.5906	2.8758
2QHQ_B	emdecoy2529_2QM2B	2QM2B	2.76	0.9779	1.4654
2QHQ_B	emdecoy252_2QM2B	2QM2B	2.62	-0.6348	0.3632
2QHQ_B	emdecoy2530_2QM2B	2QM2B	2.92	2.4831	2.7782
2QHQ_B	emdecoy2531_2QM2B	2QM2B	2.89	0.4403	1.0430
2QHQ_B	emdecoy2532_2QM2B	2QM2B	2.93	1.6230	2.0119
2QHQ_B	emdecoy2533_2QM2B	2QM2B	2.81	-0.6348	0.3632
2QHQ_B	emdecoy2534_2QM2B	2QM2B	3.19	1.8380	2.2004
2QHQ_B	emdecoy2535_2QM2B	2QM2B	2.85	0.8704	1.3780
2QHQ_B	emdecoy2536_2QM2B	2QM2B	3.10	1.0854	1.5540
2QHQ_B	emdecoy2537_2QM2B	2QM2B	2.87	0.7628	1.2919
2QHQ_B	emdecoy2538_2QM2B	2QM2B	2.87	0.1178	0.8111
2QHQ_B	emdecoy2539_2QM2B	2QM2B	2.81	-0.0973	0.6682
2QHQ_B	emdecoy253_2QM2B	2QM2B	2.69	-0.6348	0.3632
2QHQ_B	emdecoy2540_2QM2B	2QM2B	2.73	-0.4198	0.4753
2QHQ_B	emdecoy2541_2QM2B	2QM2B	3.04	1.4079	1.8261
2QHQ_B	emdecoy2542_2QM2B	2QM2B	3.00	1.7305	2.1058
2QHQ_B	emdecoy2543_2QM2B	2QM2B	2.66	0.7628	1.2919
2QHQ_B	emdecoy2544_2QM2B	2QM2B	2.89	1.7305	2.1058
2QHQ_B	emdecoy2545_2QM2B	2QM2B	2.60	1.4079	1.8261
2QHQ_B	emdecoy2546_2QM2B	2QM2B	2.31	1.7305	2.1058
2QHQ_B	emdecoy2547_2QM2B	2QM2B	2.60	-0.2048	0.6009
2QHQ_B	emdecoy2548_2QM2B	2QM2B	2.66	-0.6348	0.3632
2QHQ_B	emdecoy2549_2QM2B	2QM2B	2.91	2.8056	3.0719
2QHQ_B	emdecoy254_2QM2B	2QM2B	2.31	-0.5273	0.4175
2QHQ_B	emdecoy2550_2QM2B	2QM2B	2.53	-0.3123	0.5365
2QHQ_B	emdecoy2551_2QM2B	2QM2B	2.72	-0.3123	0.5365
2QHQ_B	emdecoy2552_2QM2B	2QM2B	2.87	2.5906	2.8758
2QHQ_B	emdecoy2553_2QM2B	2QM2B	2.77	0.3328	0.9636
2QHQ_B	emdecoy2554_2QM2B	2QM2B	2.80	2.4831	2.7782
2QHQ_B	emdecoy2555_2QM2B	2QM2B	2.80	0.0102	0.7384
2QHQ_B	emdecoy2556_2QM2B	2QM2B	2.58	-0.5273	0.4175
2QHQ_B	emdecoy2557_2QM2B	2QM2B	2.86	0.1178	0.8111
2QHQ_B	emdecoy2558_2QM2B	2QM2B	2.50	-0.7424	0.3127
2QHQ_B	emdecoy2559_2QM2B	2QM2B	2.80	0.1178	0.8111
2QHQ_B	emdecoy255_2QM2B	2QM2B	2.97	-0.8499	0.2661
2QHQ_B	emdecoy2560_2QM2B	2QM2B	3.15	-0.6348	0.3632
2QHQ_B	emdecoy2561_2QM2B	2QM2B	3.11	1.3004	1.7345
2QHQ_B	emdecoy2562_2QM2B	2QM2B	2.41	-0.6348	0.3632
2QHQ_B	emdecoy2563_2QM2B	2QM2B	2.50	-0.8499	0.2661
2QHQ_B	emdecoy2564_2QM2B	2QM2B	2.84	0.7628	1.2919
2QHQ_B	emdecoy2565_2QM2B	2QM2B	2.68	-0.6348	0.3632
2QHQ_B	emdecoy2566_2QM2B	2QM2B	2.51	-0.5273	0.4175
2QHQ_B	emdecoy2567_2QM2B	2QM2B	2.15	-0.7424	0.3127
2QHQ_B	emdecoy2568_2QM2B	2QM2B	2.98	0.6553	1.2073
2QHQ_B	emdecoy2569_2QM2B	2QM2B	2.94	0.5478	1.1243
2QHQ_B	emdecoy256_2QM2B	2QM2B	2.95	1.3004	1.7345
2QHQ_B	emdecoy2570_2QM2B	2QM2B	2.77	0.5478	1.1243
2QHQ_B	emdecoy2571_2QM2B	2QM2B	3.00	2.2680	2.5839
2QHQ_B	emdecoy2572_2QM2B	2QM2B	2.76	-0.2048	0.6009
2QHQ_B	emdecoy2573_2QM2B	2QM2B	2.90	0.2253	0.8862
2QHQ_B	emdecoy2574_2QM2B	2QM2B	2.86	0.4403	1.0430
2QHQ_B	emdecoy2575_2QM2B	2QM2B	3.04	-0.7424	0.3127
2QHQ_B	emdecoy2576_2QM2B	2QM2B	2.65	0.4403	1.0430
2QHQ_B	emdecoy2577_2QM2B	2QM2B	2.56	0.3328	0.9636
2QHQ_B	emdecoy2578_2QM2B	2QM2B	2.42	-0.3123	0.5365
2QHQ_B	emdecoy2579_2QM2B	2QM2B	2.54	0.4403	1.0430
2QHQ_B	emdecoy257_2QM2B	2QM2B	2.67	-0.5273	0.4175
2QHQ_B	emdecoy2580_2QM2B	2QM2B	2.83	0.7628	1.2919
2QHQ_B	emdecoy2581_2QM2B	2QM2B	3.01	0.9779	1.4654
2QHQ_B	emdecoy2582_2QM2B	2QM2B	2.99	1.6230	2.0119
2QHQ_B	emdecoy2583_2QM2B	2QM2B	2.80	0.5478	1.1243
2QHQ_B	emdecoy2584_2QM2B	2QM2B	2.84	0.6553	1.2073
2QHQ_B	emdecoy2585_2QM2B	2QM2B	2.85	0.2253	0.8862
2QHQ_B	emdecoy2586_2QM2B	2QM2B	2.84	0.7628	1.2919
2QHQ_B	emdecoy2587_2QM2B	2QM2B	2.90	0.0102	0.7384
2QHQ_B	emdecoy2588_2QM2B	2QM2B	2.74	0.7628	1.2919
2QHQ_B	emdecoy2589_2QM2B	2QM2B	2.47	-0.9574	0.2235
2QHQ_B	emdecoy258_2QM2B	2QM2B	2.60	-0.0973	0.6682
2QHQ_B	emdecoy2590_2QM2B	2QM2B	3.05	0.6553	1.2073
2QHQ_B	emdecoy2591_2QM2B	2QM2B	2.97	0.4403	1.0430
2QHQ_B	emdecoy2592_2QM2B	2QM2B	2.61	0.1178	0.8111
2QHQ_B	emdecoy2593_2QM2B	2QM2B	2.89	1.8380	2.2004
2QHQ_B	emdecoy2594_2QM2B	2QM2B	2.75	0.7628	1.2919
2QHQ_B	emdecoy2595_2QM2B	2QM2B	2.83	3.1281	3.3677
2QHQ_B	emdecoy2596_2QM2B	2QM2B	2.85	2.9131	3.1703
2QHQ_B	emdecoy2597_2QM2B	2QM2B	2.98	0.5478	1.1243
2QHQ_B	emdecoy2598_2QM2B	2QM2B	3.02	0.1178	0.8111
2QHQ_B	emdecoy2599_2QM2B	2QM2B	2.78	-0.5273	0.4175
2QHQ_B	emdecoy259_2QM2B	2QM2B	2.73	-0.3123	0.5365
2QHQ_B	emdecoy25_2QM2B	2QM2B	2.13	0.1178	0.8111
2QHQ_B	emdecoy2600_2QM2B	2QM2B	2.41	-0.9574	0.2235
2QHQ_B	emdecoy2601_2QM2B	2QM2B	2.28	-0.5273	0.4175
2QHQ_B	emdecoy2602_2QM2B	2QM2B	2.89	2.0530	2.3912
2QHQ_B	emdecoy2603_2QM2B	2QM2B	3.00	3.2357	3.4667
2QHQ_B	emdecoy2604_2QM2B	2QM2B	2.83	0.1178	0.8111
2QHQ_B	emdecoy2605_2QM2B	2QM2B	2.65	-0.6348	0.3632
2QHQ_B	emdecoy2606_2QM2B	2QM2B	2.86	0.1178	0.8111
2QHQ_B	emdecoy2607_2QM2B	2QM2B	2.64	-0.6348	0.3632
2QHQ_B	emdecoy2608_2QM2B	2QM2B	2.83	1.4079	1.8261
2QHQ_B	emdecoy2609_2QM2B	2QM2B	3.17	-0.8499	0.2661
2QHQ_B	emdecoy260_2QM2B	2QM2B	2.47	-0.2048	0.6009
2QHQ_B	emdecoy2610_2QM2B	2QM2B	2.66	-0.7424	0.3127
2QHQ_B	emdecoy2611_2QM2B	2QM2B	2.43	-0.7424	0.3127
2QHQ_B	emdecoy2612_2QM2B	2QM2B	3.00	-0.8499	0.2661
2QHQ_B	emdecoy2613_2QM2B	2QM2B	3.03	0.7628	1.2919
2QHQ_B	emdecoy2614_2QM2B	2QM2B	2.34	-0.8499	0.2661
2QHQ_B	emdecoy2615_2QM2B	2QM2B	2.97	0.8704	1.3780
2QHQ_B	emdecoy2616_2QM2B	2QM2B	2.75	0.4403	1.0430
2QHQ_B	emdecoy2617_2QM2B	2QM2B	2.97	3.7732	3.9638
2QHQ_B	emdecoy2618_2QM2B	2QM2B	2.57	-0.0973	0.6682
2QHQ_B	emdecoy2619_2QM2B	2QM2B	2.69	0.2253	0.8862
2QHQ_B	emdecoy261_2QM2B	2QM2B	2.89	1.4079	1.8261
2QHQ_B	emdecoy2620_2QM2B	2QM2B	2.26	0.6553	1.2073
2QHQ_B	emdecoy2621_2QM2B	2QM2B	2.88	0.3328	0.9636
2QHQ_B	emdecoy2622_2QM2B	2QM2B	2.78	1.8380	2.2004
2QHQ_B	emdecoy2623_2QM2B	2QM2B	2.92	0.1178	0.8111
2QHQ_B	emdecoy2624_2QM2B	2QM2B	3.08	-0.0973	0.6682
2QHQ_B	emdecoy2625_2QM2B	2QM2B	3.02	-0.6348	0.3632
2QHQ_B	emdecoy2626_2QM2B	2QM2B	2.67	0.0102	0.7384
2QHQ_B	emdecoy2627_2QM2B	2QM2B	2.94	-0.0973	0.6682
2QHQ_B	emdecoy2628_2QM2B	2QM2B	3.19	0.3328	0.9636
2QHQ_B	emdecoy2629_2QM2B	2QM2B	2.77	-0.8499	0.2661
2QHQ_B	emdecoy262_2QM2B	2QM2B	2.37	-0.4198	0.4753
2QHQ_B	emdecoy2630_2QM2B	2QM2B	2.87	0.3328	0.9636
2QHQ_B	emdecoy2631_2QM2B	2QM2B	3.05	2.8056	3.0719
2QHQ_B	emdecoy2632_2QM2B	2QM2B	2.96	0.9779	1.4654
2QHQ_B	emdecoy2633_2QM2B	2QM2B	2.82	0.7628	1.2919
2QHQ_B	emdecoy2634_2QM2B	2QM2B	2.70	0.6553	1.2073
2QHQ_B	emdecoy2635_2QM2B	2QM2B	2.48	-0.8499	0.2661
2QHQ_B	emdecoy2636_2QM2B	2QM2B	2.89	1.0854	1.5540
2QHQ_B	emdecoy2637_2QM2B	2QM2B	2.37	-1.1724	0.1507
2QHQ_B	emdecoy2638_2QM2B	2QM2B	3.08	2.9131	3.1703
2QHQ_B	emdecoy2639_2QM2B	2QM2B	2.95	0.7628	1.2919
2QHQ_B	emdecoy263_2QM2B	2QM2B	2.21	-0.3123	0.5365
2QHQ_B	emdecoy2640_2QM2B	2QM2B	2.99	0.4403	1.0430
2QHQ_B	emdecoy2641_2QM2B	2QM2B	2.96	-0.5273	0.4175
2QHQ_B	emdecoy2642_2QM2B	2QM2B	2.64	-0.4198	0.4753
2QHQ_B	emdecoy2643_2QM2B	2QM2B	2.54	-0.6348	0.3632
2QHQ_B	emdecoy2644_2QM2B	2QM2B	2.74	-0.7424	0.3127
2QHQ_B	emdecoy2645_2QM2B	2QM2B	2.65	-0.6348	0.3632
2QHQ_B	emdecoy2646_2QM2B	2QM2B	2.77	0.0102	0.7384
2QHQ_B	emdecoy2647_2QM2B	2QM2B	2.97	0.2253	0.8862
2QHQ_B	emdecoy2648_2QM2B	2QM2B	2.84	3.1281	3.3677
2QHQ_B	emdecoy2649_2QM2B	2QM2B	2.95	0.5478	1.1243
2QHQ_B	emdecoy264_2QM2B	2QM2B	2.78	0.3328	0.9636
2QHQ_B	emdecoy2650_2QM2B	2QM2B	3.07	1.1929	1.6437
2QHQ_B	emdecoy2651_2QM2B	2QM2B	2.82	1.7305	2.1058
2QHQ_B	emdecoy2652_2QM2B	2QM2B	2.71	-0.4198	0.4753
2QHQ_B	emdecoy2653_2QM2B	2QM2B	2.92	0.0102	0.7384
2QHQ_B	emdecoy2654_2QM2B	2QM2B	2.86	2.3755	2.6809
2QHQ_B	emdecoy2655_2QM2B	2QM2B	2.39	-0.0973	0.6682
2QHQ_B	emdecoy2656_2QM2B	2QM2B	2.66	-0.5273	0.4175
2QHQ_B	emdecoy2657_2QM2B	2QM2B	2.38	-1.0649	0.1850
2QHQ_B	emdecoy2658_2QM2B	2QM2B	2.71	-0.3123	0.5365
2QHQ_B	emdecoy2659_2QM2B	2QM2B	2.75	3.5582	3.7646
2QHQ_B	emdecoy265_2QM2B	2QM2B	2.04	-0.3123	0.5365
2QHQ_B	emdecoy2660_2QM2B	2QM2B	2.96	0.8704	1.3780
2QHQ_B	emdecoy2661_2QM2B	2QM2B	2.64	0.0102	0.7384
2QHQ_B	emdecoy2662_2QM2B	2QM2B	2.65	-0.2048	0.6009
2QHQ_B	emdecoy2663_2QM2B	2QM2B	3.02	0.4403	1.0430
2QHQ_B	emdecoy2664_2QM2B	2QM2B	3.13	0.0102	0.7384
2QHQ_B	emdecoy2665_2QM2B	2QM2B	2.59	0.5478	1.1243
2QHQ_B	emdecoy2666_2QM2B	2QM2B	2.77	0.2253	0.8862
2QHQ_B	emdecoy2667_2QM2B	2QM2B	2.62	0.8704	1.3780
2QHQ_B	emdecoy2668_2QM2B	2QM2B	2.92	-0.4198	0.4753
2QHQ_B	emdecoy2669_2QM2B	2QM2B	2.85	-0.4198	0.4753
2QHQ_B	emdecoy266_2QM2B	2QM2B	2.92	-0.0973	0.6682
2QHQ_B	emdecoy2670_2QM2B	2QM2B	2.75	0.2253	0.8862
2QHQ_B	emdecoy2671_2QM2B	2QM2B	2.93	0.6553	1.2073
2QHQ_B	emdecoy2672_2QM2B	2QM2B	2.94	0.0102	0.7384
2QHQ_B	emdecoy2673_2QM2B	2QM2B	2.69	-0.3123	0.5365
2QHQ_B	emdecoy2674_2QM2B	2QM2B	2.89	0.1178	0.8111
2QHQ_B	emdecoy2675_2QM2B	2QM2B	2.83	0.1178	0.8111
2QHQ_B	emdecoy2676_2QM2B	2QM2B	2.91	1.7305	2.1058
2QHQ_B	emdecoy2677_2QM2B	2QM2B	2.77	0.6553	1.2073
2QHQ_B	emdecoy2678_2QM2B	2QM2B	2.86	1.4079	1.8261
2QHQ_B	emdecoy2679_2QM2B	2QM2B	2.59	0.3328	0.9636
2QHQ_B	emdecoy267_2QM2B	2QM2B	2.31	-0.5273	0.4175
2QHQ_B	emdecoy2680_2QM2B	2QM2B	2.84	0.6553	1.2073
2QHQ_B	emdecoy2681_2QM2B	2QM2B	3.03	0.6553	1.2073
2QHQ_B	emdecoy2682_2QM2B	2QM2B	2.73	-0.2048	0.6009
2QHQ_B	emdecoy2683_2QM2B	2QM2B	2.98	0.3328	0.9636
2QHQ_B	emdecoy2684_2QM2B	2QM2B	3.01	1.8380	2.2004
2QHQ_B	emdecoy2685_2QM2B	2QM2B	2.97	2.1605	2.4873
2QHQ_B	emdecoy2686_2QM2B	2QM2B	2.56	-0.8499	0.2661
2QHQ_B	emdecoy2687_2QM2B	2QM2B	2.41	-0.3123	0.5365
2QHQ_B	emdecoy2688_2QM2B	2QM2B	2.87	-0.8499	0.2661
2QHQ_B	emdecoy2689_2QM2B	2QM2B	2.87	-0.9574	0.2235
2QHQ_B	emdecoy268_2QM2B	2QM2B	2.92	0.9779	1.4654
2QHQ_B	emdecoy2690_2QM2B	2QM2B	2.38	-0.6348	0.3632
2QHQ_B	emdecoy2691_2QM2B	2QM2B	2.38	-0.8499	0.2661
2QHQ_B	emdecoy2692_2QM2B	2QM2B	2.42	-0.6348	0.3632
2QHQ_B	emdecoy2693_2QM2B	2QM2B	2.43	-0.7424	0.3127
2QHQ_B	emdecoy2694_2QM2B	2QM2B	2.86	0.4403	1.0430
2QHQ_B	emdecoy2695_2QM2B	2QM2B	2.96	0.4403	1.0430
2QHQ_B	emdecoy2696_2QM2B	2QM2B	3.08	0.0102	0.7384
2QHQ_B	emdecoy2697_2QM2B	2QM2B	3.01	2.9131	3.1703
2QHQ_B	emdecoy2698_2QM2B	2QM2B	2.66	-0.9574	0.2235
2QHQ_B	emdecoy2699_2QM2B	2QM2B	2.91	0.0102	0.7384
2QHQ_B	emdecoy269_2QM2B	2QM2B	2.83	-0.5273	0.4175
2QHQ_B	emdecoy26_2QM2B	2QM2B	2.72	-0.4198	0.4753
2QHQ_B	emdecoy2700_2QM2B	2QM2B	2.84	-0.7424	0.3127
2QHQ_B	emdecoy2701_2QM2B	2QM2B	2.48	-0.9574	0.2235
2QHQ_B	emdecoy2702_2QM2B	2QM2B	3.08	-0.0973	0.6682
2QHQ_B	emdecoy2703_2QM2B	2QM2B	3.03	-0.6348	0.3632
2QHQ_B	emdecoy2704_2QM2B	2QM2B	2.70	-0.3123	0.5365
2QHQ_B	emdecoy2705_2QM2B	2QM2B	2.74	-0.3123	0.5365
2QHQ_B	emdecoy2706_2QM2B	2QM2B	2.76	0.4403	1.0430
2QHQ_B	emdecoy2707_2QM2B	2QM2B	2.67	0.0102	0.7384
2QHQ_B	emdecoy2708_2QM2B	2QM2B	2.92	3.5582	3.7646
2QHQ_B	emdecoy2709_2QM2B	2QM2B	2.48	-0.6348	0.3632
2QHQ_B	emdecoy270_2QM2B	2QM2B	2.66	-0.3123	0.5365
2QHQ_B	emdecoy2710_2QM2B	2QM2B	2.75	3.7732	3.9638
2QHQ_B	emdecoy2711_2QM2B	2QM2B	3.01	3.3432	3.5659
2QHQ_B	emdecoy2712_2QM2B	2QM2B	2.74	0.2253	0.8862
2QHQ_B	emdecoy2713_2QM2B	2QM2B	2.51	0.0102	0.7384
2QHQ_B	emdecoy2714_2QM2B	2QM2B	2.95	0.3328	0.9636
2QHQ_B	emdecoy2715_2QM2B	2QM2B	2.80	3.9883	4.1634
2QHQ_B	emdecoy2716_2QM2B	2QM2B	2.69	3.9883	4.1634
2QHQ_B	emdecoy2717_2QM2B	2QM2B	2.74	0.0102	0.7384
2QHQ_B	emdecoy2718_2QM2B	2QM2B	2.83	-0.5273	0.4175
2QHQ_B	emdecoy2719_2QM2B	2QM2B	2.86	0.9779	1.4654
2QHQ_B	emdecoy271_2QM2B	2QM2B	2.83	0.6553	1.2073
2QHQ_B	emdecoy2720_2QM2B	2QM2B	2.59	-0.5273	0.4175
2QHQ_B	emdecoy2721_2QM2B	2QM2B	2.57	-0.5273	0.4175
2QHQ_B	emdecoy2722_2QM2B	2QM2B	2.95	0.7628	1.2919
2QHQ_B	emdecoy2723_2QM2B	2QM2B	2.69	0.3328	0.9636
2QHQ_B	emdecoy2724_2QM2B	2QM2B	2.90	-0.9574	0.2235
2QHQ_B	emdecoy2725_2QM2B	2QM2B	2.74	1.6230	2.0119
2QHQ_B	emdecoy2726_2QM2B	2QM2B	2.75	-0.9574	0.2235
2QHQ_B	emdecoy2727_2QM2B	2QM2B	2.78	1.9455	2.2955
2QHQ_B	emdecoy2728_2QM2B	2QM2B	3.00	0.3328	0.9636
2QHQ_B	emdecoy2729_2QM2B	2QM2B	3.07	0.6553	1.2073
2QHQ_B	emdecoy272_2QM2B	2QM2B	2.91	2.1605	2.4873
2QHQ_B	emdecoy2730_2QM2B	2QM2B	2.82	0.2253	0.8862
2QHQ_B	emdecoy2731_2QM2B	2QM2B	2.94	-0.0973	0.6682
2QHQ_B	emdecoy2732_2QM2B	2QM2B	2.82	0.6553	1.2073
2QHQ_B	emdecoy2733_2QM2B	2QM2B	2.82	0.9779	1.4654
2QHQ_B	emdecoy2734_2QM2B	2QM2B	2.91	0.9779	1.4654
2QHQ_B	emdecoy2735_2QM2B	2QM2B	2.54	-0.2048	0.6009
2QHQ_B	emdecoy2736_2QM2B	2QM2B	3.09	-0.4198	0.4753
2QHQ_B	emdecoy2737_2QM2B	2QM2B	3.03	2.2680	2.5839
2QHQ_B	emdecoy2738_2QM2B	2QM2B	2.89	0.3328	0.9636
2QHQ_B	emdecoy2739_2QM2B	2QM2B	3.03	0.7628	1.2919
2QHQ_B	emdecoy273_2QM2B	2QM2B	2.57	0.1178	0.8111
2QHQ_B	emdecoy2740_2QM2B	2QM2B	2.27	-0.8499	0.2661
2QHQ_B	emdecoy2741_2QM2B	2QM2B	3.07	-0.5273	0.4175
2QHQ_B	emdecoy2742_2QM2B	2QM2B	2.74	-0.7424	0.3127
2QHQ_B	emdecoy2743_2QM2B	2QM2B	2.23	-0.2048	0.6009
2QHQ_B	emdecoy2744_2QM2B	2QM2B	2.96	1.4079	1.8261
2QHQ_B	emdecoy2745_2QM2B	2QM2B	2.07	-1.2799	0.1206
2QHQ_B	emdecoy2746_2QM2B	2QM2B	2.74	0.4403	1.0430
2QHQ_B	emdecoy2747_2QM2B	2QM2B	2.73	-0.3123	0.5365
2QHQ_B	emdecoy2748_2QM2B	2QM2B	2.69	0.1178	0.8111
2QHQ_B	emdecoy2749_2QM2B	2QM2B	2.60	0.1178	0.8111
2QHQ_B	emdecoy274_2QM2B	2QM2B	3.05	0.1178	0.8111
2QHQ_B	emdecoy2750_2QM2B	2QM2B	2.74	-1.1724	0.1507
2QHQ_B	emdecoy2751_2QM2B	2QM2B	2.45	-0.4198	0.4753
2QHQ_B	emdecoy2752_2QM2B	2QM2B	3.09	-0.8499	0.2661
2QHQ_B	emdecoy2753_2QM2B	2QM2B	2.64	-0.4198	0.4753
2QHQ_B	emdecoy2754_2QM2B	2QM2B	2.73	-0.8499	0.2661
2QHQ_B	emdecoy2755_2QM2B	2QM2B	3.12	2.9131	3.1703
2QHQ_B	emdecoy2756_2QM2B	2QM2B	2.66	-0.4198	0.4753
2QHQ_B	emdecoy2757_2QM2B	2QM2B	3.04	2.9131	3.1703
2QHQ_B	emdecoy2758_2QM2B	2QM2B	2.80	0.5478	1.1243
2QHQ_B	emdecoy2759_2QM2B	2QM2B	2.87	-0.0973	0.6682
2QHQ_B	emdecoy275_2QM2B	2QM2B	3.04	0.0102	0.7384
2QHQ_B	emdecoy2760_2QM2B	2QM2B	2.71	1.1929	1.6437
2QHQ_B	emdecoy2761_2QM2B	2QM2B	3.03	0.5478	1.1243
2QHQ_B	emdecoy2762_2QM2B	2QM2B	2.87	3.5582	3.7646
2QHQ_B	emdecoy2763_2QM2B	2QM2B	2.93	3.5582	3.7646
2QHQ_B	emdecoy2764_2QM2B	2QM2B	3.06	3.4507	3.6652
2QHQ_B	emdecoy2765_2QM2B	2QM2B	2.52	-0.4198	0.4753
2QHQ_B	emdecoy2766_2QM2B	2QM2B	3.23	0.5478	1.1243
2QHQ_B	emdecoy2767_2QM2B	2QM2B	2.42	0.0102	0.7384
2QHQ_B	emdecoy2768_2QM2B	2QM2B	2.88	1.0854	1.5540
2QHQ_B	emdecoy2769_2QM2B	2QM2B	2.64	-0.3123	0.5365
2QHQ_B	emdecoy276_2QM2B	2QM2B	3.23	0.2253	0.8862
2QHQ_B	emdecoy2770_2QM2B	2QM2B	2.69	-0.3123	0.5365
2QHQ_B	emdecoy2771_2QM2B	2QM2B	2.64	-0.7424	0.3127
2QHQ_B	emdecoy2772_2QM2B	2QM2B	2.92	0.2253	0.8862
2QHQ_B	emdecoy2773_2QM2B	2QM2B	3.04	1.9455	2.2955
2QHQ_B	emdecoy2774_2QM2B	2QM2B	2.99	2.2680	2.5839
2QHQ_B	emdecoy2775_2QM2B	2QM2B	2.80	0.1178	0.8111
2QHQ_B	emdecoy2776_2QM2B	2QM2B	3.02	0.0102	0.7384
2QHQ_B	emdecoy2777_2QM2B	2QM2B	2.96	0.1178	0.8111
2QHQ_B	emdecoy2778_2QM2B	2QM2B	2.83	-0.2048	0.6009
2QHQ_B	emdecoy2779_2QM2B	2QM2B	2.87	1.4079	1.8261
2QHQ_B	emdecoy277_2QM2B	2QM2B	3.15	1.1929	1.6437
2QHQ_B	emdecoy2780_2QM2B	2QM2B	2.78	1.0854	1.5540
2QHQ_B	emdecoy2781_2QM2B	2QM2B	2.86	0.4403	1.0430
2QHQ_B	emdecoy2782_2QM2B	2QM2B	2.40	-1.1724	0.1507
2QHQ_B	emdecoy2783_2QM2B	2QM2B	2.98	0.2253	0.8862
2QHQ_B	emdecoy2784_2QM2B	2QM2B	2.93	0.0102	0.7384
2QHQ_B	emdecoy2785_2QM2B	2QM2B	2.90	1.7305	2.1058
2QHQ_B	emdecoy2786_2QM2B	2QM2B	3.01	1.8380	2.2004
2QHQ_B	emdecoy2787_2QM2B	2QM2B	2.89	2.0530	2.3912
2QHQ_B	emdecoy2788_2QM2B	2QM2B	2.78	2.3755	2.6809
2QHQ_B	emdecoy2789_2QM2B	2QM2B	2.51	-0.4198	0.4753
2QHQ_B	emdecoy278_2QM2B	2QM2B	2.97	0.0102	0.7384
2QHQ_B	emdecoy2790_2QM2B	2QM2B	3.03	2.1605	2.4873
2QHQ_B	emdecoy2791_2QM2B	2QM2B	2.89	0.3328	0.9636
2QHQ_B	emdecoy2792_2QM2B	2QM2B	3.01	0.9779	1.4654
2QHQ_B	emdecoy2793_2QM2B	2QM2B	2.95	-0.3123	0.5365
2QHQ_B	emdecoy2794_2QM2B	2QM2B	2.84	0.2253	0.8862
2QHQ_B	emdecoy2795_2QM2B	2QM2B	2.65	-0.2048	0.6009
2QHQ_B	emdecoy2796_2QM2B	2QM2B	2.74	-0.0973	0.6682
2QHQ_B	emdecoy2797_2QM2B	2QM2B	2.63	-1.0649	0.1850
2QHQ_B	emdecoy2798_2QM2B	2QM2B	2.54	-0.6348	0.3632
2QHQ_B	emdecoy2799_2QM2B	2QM2B	2.37	-0.7424	0.3127
2QHQ_B	emdecoy279_2QM2B	2QM2B	3.00	0.2253	0.8862
[truncated: 8,001 more rows]
