# Supplementary material for: Addressing the Role of Conformational Diversity in Protein Structure Prediction
Source: PLoS One. 2016 May 9;11(5):e0154923. doi: 10.1371/journal.pone.0154923 (PMC4861349; doi:10.1371/journal.pone.0154923)
Supplement: S1 Dataset — (GZ) [file pone.0154923.s002.gz › Palopoli-Monzon_2016_SI/Structural_alignments/SET_QUARK/rmsd_mammoth_Xu_1E2AA.out]

PDB_1	PDB_2	Target	RMSD	Z-score	ln(E)
1E2AA	emdecoy0_1E2AA	1E2AA	2.08	6.9769	6.9543
1E2AA	emdecoy1000_1E2AA	1E2AA	1.85	2.9476	3.2019
1E2AA	emdecoy1001_1E2AA	1E2AA	2.74	5.3652	5.4469
1E2AA	emdecoy1002_1E2AA	1E2AA	2.72	6.5164	6.5234
1E2AA	emdecoy1003_1E2AA	1E2AA	3.04	5.9408	5.9850
1E2AA	emdecoy1004_1E2AA	1E2AA	2.42	6.5164	6.5234
1E2AA	emdecoy1005_1E2AA	1E2AA	2.76	5.8257	5.8773
1E2AA	emdecoy1006_1E2AA	1E2AA	2.16	6.8617	6.8465
1E2AA	emdecoy1007_1E2AA	1E2AA	2.19	6.5164	6.5234
1E2AA	emdecoy1008_1E2AA	1E2AA	2.25	6.9769	6.9543
1E2AA	emdecoy1009_1E2AA	1E2AA	2.77	3.4081	3.6258
1E2AA	emdecoy100_1E2AA	1E2AA	2.53	5.7105	5.7697
1E2AA	emdecoy1010_1E2AA	1E2AA	2.67	6.0559	6.0926
1E2AA	emdecoy1011_1E2AA	1E2AA	1.97	7.5525	7.4930
1E2AA	emdecoy1012_1E2AA	1E2AA	2.44	6.8617	6.8465
1E2AA	emdecoy1013_1E2AA	1E2AA	2.44	6.9769	6.9543
1E2AA	emdecoy1014_1E2AA	1E2AA	2.02	7.5525	7.4930
1E2AA	emdecoy1015_1E2AA	1E2AA	2.36	6.5164	6.5234
1E2AA	emdecoy1016_1E2AA	1E2AA	1.99	7.5525	7.4930
1E2AA	emdecoy1017_1E2AA	1E2AA	2.23	6.4013	6.4157
1E2AA	emdecoy1018_1E2AA	1E2AA	2.08	7.0920	7.0620
1E2AA	emdecoy1019_1E2AA	1E2AA	2.07	6.4013	6.4157
1E2AA	emdecoy101_1E2AA	1E2AA	3.00	5.4803	5.5545
1E2AA	emdecoy1020_1E2AA	1E2AA	2.05	7.3222	7.2775
1E2AA	emdecoy1021_1E2AA	1E2AA	2.24	7.6676	7.6008
1E2AA	emdecoy1022_1E2AA	1E2AA	1.87	6.8617	6.8465
1E2AA	emdecoy1023_1E2AA	1E2AA	2.25	6.4013	6.4157
1E2AA	emdecoy1024_1E2AA	1E2AA	2.15	6.8617	6.8465
1E2AA	emdecoy1025_1E2AA	1E2AA	2.36	7.0920	7.0620
1E2AA	emdecoy1026_1E2AA	1E2AA	2.00	6.8617	6.8465
1E2AA	emdecoy1027_1E2AA	1E2AA	2.28	7.0920	7.0620
1E2AA	emdecoy1028_1E2AA	1E2AA	2.34	6.7466	6.7388
1E2AA	emdecoy1029_1E2AA	1E2AA	2.41	6.7466	6.7388
1E2AA	emdecoy102_1E2AA	1E2AA	2.03	3.5232	3.7322
1E2AA	emdecoy1030_1E2AA	1E2AA	1.86	7.6676	7.6008
1E2AA	emdecoy1031_1E2AA	1E2AA	2.32	6.4013	6.4157
1E2AA	emdecoy1032_1E2AA	1E2AA	2.24	6.9769	6.9543
1E2AA	emdecoy1033_1E2AA	1E2AA	2.20	6.6315	6.6311
1E2AA	emdecoy1034_1E2AA	1E2AA	2.03	7.4374	7.3853
1E2AA	emdecoy1035_1E2AA	1E2AA	2.07	7.3222	7.2775
1E2AA	emdecoy1036_1E2AA	1E2AA	1.89	7.3222	7.2775
1E2AA	emdecoy1037_1E2AA	1E2AA	2.15	6.6315	6.6311
1E2AA	emdecoy1038_1E2AA	1E2AA	2.20	6.7466	6.7388
1E2AA	emdecoy1039_1E2AA	1E2AA	2.51	7.2071	7.1698
1E2AA	emdecoy103_1E2AA	1E2AA	2.69	5.9408	5.9850
1E2AA	emdecoy1040_1E2AA	1E2AA	1.87	7.5525	7.4930
1E2AA	emdecoy1041_1E2AA	1E2AA	2.28	6.7466	6.7388
1E2AA	emdecoy1042_1E2AA	1E2AA	1.80	7.6676	7.6008
1E2AA	emdecoy1043_1E2AA	1E2AA	2.66	5.8257	5.8773
1E2AA	emdecoy1044_1E2AA	1E2AA	2.26	6.6315	6.6311
1E2AA	emdecoy1045_1E2AA	1E2AA	2.51	6.5164	6.5234
1E2AA	emdecoy1046_1E2AA	1E2AA	2.65	6.5164	6.5234
1E2AA	emdecoy1047_1E2AA	1E2AA	2.23	7.0920	7.0620
1E2AA	emdecoy1048_1E2AA	1E2AA	2.44	6.2861	6.3080
1E2AA	emdecoy1049_1E2AA	1E2AA	2.85	5.9408	5.9850
1E2AA	emdecoy104_1E2AA	1E2AA	2.45	3.5232	3.7322
1E2AA	emdecoy1050_1E2AA	1E2AA	2.79	5.8257	5.8773
1E2AA	emdecoy1051_1E2AA	1E2AA	1.63	3.0627	3.3076
1E2AA	emdecoy1052_1E2AA	1E2AA	2.61	5.9408	5.9850
1E2AA	emdecoy1053_1E2AA	1E2AA	2.17	6.5164	6.5234
1E2AA	emdecoy1054_1E2AA	1E2AA	2.56	6.5164	6.5234
1E2AA	emdecoy1055_1E2AA	1E2AA	2.17	5.9408	5.9850
1E2AA	emdecoy1056_1E2AA	1E2AA	2.42	6.0559	6.0926
1E2AA	emdecoy1057_1E2AA	1E2AA	2.55	5.8257	5.8773
1E2AA	emdecoy1058_1E2AA	1E2AA	1.98	2.8325	3.0965
1E2AA	emdecoy1059_1E2AA	1E2AA	1.91	7.5525	7.4930
1E2AA	emdecoy105_1E2AA	1E2AA	2.74	5.5954	5.6621
1E2AA	emdecoy1060_1E2AA	1E2AA	2.22	6.4013	6.4157
1E2AA	emdecoy1061_1E2AA	1E2AA	1.94	7.4374	7.3853
1E2AA	emdecoy1062_1E2AA	1E2AA	2.00	7.7827	7.7085
1E2AA	emdecoy1063_1E2AA	1E2AA	2.05	7.5525	7.4930
1E2AA	emdecoy1064_1E2AA	1E2AA	2.01	6.4013	6.4157
1E2AA	emdecoy1065_1E2AA	1E2AA	2.00	7.2071	7.1698
1E2AA	emdecoy1066_1E2AA	1E2AA	2.22	6.2861	6.3080
1E2AA	emdecoy1067_1E2AA	1E2AA	2.08	7.6676	7.6008
1E2AA	emdecoy1068_1E2AA	1E2AA	2.17	5.7105	5.7697
1E2AA	emdecoy1069_1E2AA	1E2AA	2.11	6.5164	6.5234
1E2AA	emdecoy106_1E2AA	1E2AA	2.23	6.7466	6.7388
1E2AA	emdecoy1070_1E2AA	1E2AA	2.38	6.7466	6.7388
1E2AA	emdecoy1071_1E2AA	1E2AA	2.18	6.4013	6.4157
1E2AA	emdecoy1072_1E2AA	1E2AA	2.48	6.5164	6.5234
1E2AA	emdecoy1073_1E2AA	1E2AA	2.39	6.1710	6.2003
1E2AA	emdecoy1074_1E2AA	1E2AA	2.44	6.4013	6.4157
1E2AA	emdecoy1075_1E2AA	1E2AA	2.10	6.7466	6.7388
1E2AA	emdecoy1076_1E2AA	1E2AA	2.19	6.2861	6.3080
1E2AA	emdecoy1077_1E2AA	1E2AA	1.85	7.6676	7.6008
1E2AA	emdecoy1078_1E2AA	1E2AA	2.20	5.9408	5.9850
1E2AA	emdecoy1079_1E2AA	1E2AA	1.90	7.5525	7.4930
1E2AA	emdecoy107_1E2AA	1E2AA	2.58	6.5164	6.5234
1E2AA	emdecoy1080_1E2AA	1E2AA	2.32	7.0920	7.0620
1E2AA	emdecoy1081_1E2AA	1E2AA	2.64	5.9408	5.9850
1E2AA	emdecoy1082_1E2AA	1E2AA	2.51	6.5164	6.5234
1E2AA	emdecoy1083_1E2AA	1E2AA	2.79	6.0559	6.0926
1E2AA	emdecoy1084_1E2AA	1E2AA	2.88	6.0559	6.0926
1E2AA	emdecoy1085_1E2AA	1E2AA	2.20	6.6315	6.6311
1E2AA	emdecoy1086_1E2AA	1E2AA	2.19	7.0920	7.0620
1E2AA	emdecoy1087_1E2AA	1E2AA	2.18	7.0920	7.0620
1E2AA	emdecoy1088_1E2AA	1E2AA	2.39	7.0920	7.0620
1E2AA	emdecoy1089_1E2AA	1E2AA	2.53	6.8617	6.8465
1E2AA	emdecoy108_1E2AA	1E2AA	2.69	5.5954	5.6621
1E2AA	emdecoy1090_1E2AA	1E2AA	2.55	6.0559	6.0926
1E2AA	emdecoy1091_1E2AA	1E2AA	2.68	6.7466	6.7388
1E2AA	emdecoy1092_1E2AA	1E2AA	2.32	6.2861	6.3080
1E2AA	emdecoy1093_1E2AA	1E2AA	2.66	6.4013	6.4157
1E2AA	emdecoy1094_1E2AA	1E2AA	2.67	6.1710	6.2003
1E2AA	emdecoy1095_1E2AA	1E2AA	2.89	6.6315	6.6311
1E2AA	emdecoy1096_1E2AA	1E2AA	2.44	6.0559	6.0926
1E2AA	emdecoy1097_1E2AA	1E2AA	2.83	6.0559	6.0926
1E2AA	emdecoy1098_1E2AA	1E2AA	2.33	7.4374	7.3853
1E2AA	emdecoy1099_1E2AA	1E2AA	2.31	7.2071	7.1698
1E2AA	emdecoy109_1E2AA	1E2AA	2.81	5.7105	5.7697
1E2AA	emdecoy10_1E2AA	1E2AA	2.39	6.7466	6.7388
1E2AA	emdecoy1100_1E2AA	1E2AA	2.53	6.5164	6.5234
1E2AA	emdecoy1101_1E2AA	1E2AA	2.95	5.1349	5.2319
1E2AA	emdecoy1102_1E2AA	1E2AA	2.60	3.2930	3.5196
1E2AA	emdecoy1103_1E2AA	1E2AA	2.57	2.2569	2.5739
1E2AA	emdecoy1104_1E2AA	1E2AA	2.71	6.4013	6.4157
1E2AA	emdecoy1105_1E2AA	1E2AA	1.95	2.7174	2.9913
1E2AA	emdecoy1106_1E2AA	1E2AA	2.44	6.4013	6.4157
1E2AA	emdecoy1107_1E2AA	1E2AA	2.57	2.1418	2.4705
1E2AA	emdecoy1108_1E2AA	1E2AA	2.00	6.0559	6.0926
1E2AA	emdecoy1109_1E2AA	1E2AA	2.49	6.6315	6.6311
1E2AA	emdecoy110_1E2AA	1E2AA	2.31	6.2861	6.3080
1E2AA	emdecoy1110_1E2AA	1E2AA	2.77	5.7105	5.7697
1E2AA	emdecoy1111_1E2AA	1E2AA	2.10	6.7466	6.7388
1E2AA	emdecoy1112_1E2AA	1E2AA	2.48	6.7466	6.7388
1E2AA	emdecoy1113_1E2AA	1E2AA	2.51	6.4013	6.4157
1E2AA	emdecoy1114_1E2AA	1E2AA	2.07	6.9769	6.9543
1E2AA	emdecoy1115_1E2AA	1E2AA	2.13	6.1710	6.2003
1E2AA	emdecoy1116_1E2AA	1E2AA	2.47	5.7105	5.7697
1E2AA	emdecoy1117_1E2AA	1E2AA	2.55	5.5954	5.6621
1E2AA	emdecoy1118_1E2AA	1E2AA	2.54	5.5954	5.6621
1E2AA	emdecoy1119_1E2AA	1E2AA	2.71	6.7466	6.7388
1E2AA	emdecoy111_1E2AA	1E2AA	2.22	6.2861	6.3080
1E2AA	emdecoy1120_1E2AA	1E2AA	2.10	6.1710	6.2003
1E2AA	emdecoy1121_1E2AA	1E2AA	2.35	6.6315	6.6311
1E2AA	emdecoy1122_1E2AA	1E2AA	2.18	6.9769	6.9543
1E2AA	emdecoy1123_1E2AA	1E2AA	2.45	6.5164	6.5234
1E2AA	emdecoy1124_1E2AA	1E2AA	2.35	6.7466	6.7388
1E2AA	emdecoy1125_1E2AA	1E2AA	2.23	6.5164	6.5234
1E2AA	emdecoy1126_1E2AA	1E2AA	1.98	6.7466	6.7388
1E2AA	emdecoy1127_1E2AA	1E2AA	2.26	6.1710	6.2003
1E2AA	emdecoy1128_1E2AA	1E2AA	1.90	7.4374	7.3853
1E2AA	emdecoy1129_1E2AA	1E2AA	2.44	5.8257	5.8773
1E2AA	emdecoy112_1E2AA	1E2AA	2.40	6.8617	6.8465
1E2AA	emdecoy1130_1E2AA	1E2AA	2.64	6.7466	6.7388
1E2AA	emdecoy1131_1E2AA	1E2AA	2.95	5.3652	5.4469
1E2AA	emdecoy1132_1E2AA	1E2AA	1.88	7.6676	7.6008
1E2AA	emdecoy1133_1E2AA	1E2AA	2.36	6.4013	6.4157
1E2AA	emdecoy1134_1E2AA	1E2AA	2.03	6.5164	6.5234
1E2AA	emdecoy1135_1E2AA	1E2AA	2.06	6.8617	6.8465
1E2AA	emdecoy1136_1E2AA	1E2AA	2.05	7.0920	7.0620
1E2AA	emdecoy1137_1E2AA	1E2AA	1.91	7.4374	7.3853
1E2AA	emdecoy1138_1E2AA	1E2AA	2.86	5.8257	5.8773
1E2AA	emdecoy1139_1E2AA	1E2AA	2.15	6.9769	6.9543
1E2AA	emdecoy113_1E2AA	1E2AA	2.32	6.0559	6.0926
1E2AA	emdecoy1140_1E2AA	1E2AA	2.72	6.6315	6.6311
1E2AA	emdecoy1141_1E2AA	1E2AA	2.70	5.5954	5.6621
1E2AA	emdecoy1142_1E2AA	1E2AA	2.53	6.7466	6.7388
1E2AA	emdecoy1143_1E2AA	1E2AA	2.07	6.2861	6.3080
1E2AA	emdecoy1144_1E2AA	1E2AA	2.19	7.4374	7.3853
1E2AA	emdecoy1145_1E2AA	1E2AA	2.41	6.5164	6.5234
1E2AA	emdecoy1146_1E2AA	1E2AA	2.68	5.9408	5.9850
1E2AA	emdecoy1147_1E2AA	1E2AA	2.43	6.7466	6.7388
1E2AA	emdecoy1148_1E2AA	1E2AA	2.51	6.2861	6.3080
1E2AA	emdecoy1149_1E2AA	1E2AA	2.52	6.4013	6.4157
1E2AA	emdecoy114_1E2AA	1E2AA	2.78	6.2861	6.3080
1E2AA	emdecoy1150_1E2AA	1E2AA	2.73	5.0198	5.1244
1E2AA	emdecoy1151_1E2AA	1E2AA	2.27	6.9769	6.9543
1E2AA	emdecoy1152_1E2AA	1E2AA	2.58	5.9408	5.9850
1E2AA	emdecoy1153_1E2AA	1E2AA	2.20	6.8617	6.8465
1E2AA	emdecoy1154_1E2AA	1E2AA	2.76	3.4081	3.6258
1E2AA	emdecoy1155_1E2AA	1E2AA	2.29	6.4013	6.4157
1E2AA	emdecoy1156_1E2AA	1E2AA	1.87	2.6023	2.8864
1E2AA	emdecoy1157_1E2AA	1E2AA	2.59	6.0559	6.0926
1E2AA	emdecoy1158_1E2AA	1E2AA	2.47	6.4013	6.4157
1E2AA	emdecoy1159_1E2AA	1E2AA	2.13	6.7466	6.7388
1E2AA	emdecoy115_1E2AA	1E2AA	2.21	6.8617	6.8465
1E2AA	emdecoy1160_1E2AA	1E2AA	2.30	6.5164	6.5234
1E2AA	emdecoy1161_1E2AA	1E2AA	2.67	5.9408	5.9850
1E2AA	emdecoy1162_1E2AA	1E2AA	2.02	7.4374	7.3853
1E2AA	emdecoy1163_1E2AA	1E2AA	2.37	5.3652	5.4469
1E2AA	emdecoy1164_1E2AA	1E2AA	2.52	7.2071	7.1698
1E2AA	emdecoy1165_1E2AA	1E2AA	2.36	7.0920	7.0620
1E2AA	emdecoy1166_1E2AA	1E2AA	2.39	5.8257	5.8773
1E2AA	emdecoy1167_1E2AA	1E2AA	2.19	5.7105	5.7697
1E2AA	emdecoy1168_1E2AA	1E2AA	2.18	7.2071	7.1698
1E2AA	emdecoy1169_1E2AA	1E2AA	2.62	6.7466	6.7388
1E2AA	emdecoy116_1E2AA	1E2AA	2.47	6.8617	6.8465
1E2AA	emdecoy1170_1E2AA	1E2AA	2.48	7.2071	7.1698
1E2AA	emdecoy1171_1E2AA	1E2AA	2.37	6.5164	6.5234
1E2AA	emdecoy1172_1E2AA	1E2AA	2.32	6.5164	6.5234
1E2AA	emdecoy1173_1E2AA	1E2AA	2.20	6.2861	6.3080
1E2AA	emdecoy1174_1E2AA	1E2AA	2.24	6.9769	6.9543
1E2AA	emdecoy1175_1E2AA	1E2AA	2.66	6.2861	6.3080
1E2AA	emdecoy1176_1E2AA	1E2AA	2.38	5.9408	5.9850
1E2AA	emdecoy1177_1E2AA	1E2AA	2.20	6.5164	6.5234
1E2AA	emdecoy1178_1E2AA	1E2AA	2.85	5.2500	5.3394
1E2AA	emdecoy1179_1E2AA	1E2AA	2.58	5.8257	5.8773
1E2AA	emdecoy117_1E2AA	1E2AA	2.34	6.9769	6.9543
1E2AA	emdecoy1180_1E2AA	1E2AA	2.15	6.6315	6.6311
1E2AA	emdecoy1181_1E2AA	1E2AA	2.02	7.4374	7.3853
1E2AA	emdecoy1182_1E2AA	1E2AA	2.12	7.2071	7.1698
1E2AA	emdecoy1183_1E2AA	1E2AA	2.31	7.0920	7.0620
1E2AA	emdecoy1184_1E2AA	1E2AA	2.76	6.7466	6.7388
1E2AA	emdecoy1185_1E2AA	1E2AA	2.15	7.2071	7.1698
1E2AA	emdecoy1186_1E2AA	1E2AA	2.02	7.2071	7.1698
1E2AA	emdecoy1187_1E2AA	1E2AA	2.25	6.7466	6.7388
1E2AA	emdecoy1188_1E2AA	1E2AA	2.45	7.2071	7.1698
1E2AA	emdecoy1189_1E2AA	1E2AA	2.40	6.8617	6.8465
1E2AA	emdecoy118_1E2AA	1E2AA	2.10	4.0988	4.2662
1E2AA	emdecoy1190_1E2AA	1E2AA	2.01	6.7466	6.7388
1E2AA	emdecoy1191_1E2AA	1E2AA	2.59	6.1710	6.2003
1E2AA	emdecoy1192_1E2AA	1E2AA	2.22	6.2861	6.3080
1E2AA	emdecoy1193_1E2AA	1E2AA	2.29	7.2071	7.1698
1E2AA	emdecoy1194_1E2AA	1E2AA	1.99	6.6315	6.6311
1E2AA	emdecoy1195_1E2AA	1E2AA	2.18	7.4374	7.3853
1E2AA	emdecoy1196_1E2AA	1E2AA	2.64	6.4013	6.4157
1E2AA	emdecoy1197_1E2AA	1E2AA	2.26	7.3222	7.2775
1E2AA	emdecoy1198_1E2AA	1E2AA	2.07	6.9769	6.9543
1E2AA	emdecoy1199_1E2AA	1E2AA	2.57	6.7466	6.7388
1E2AA	emdecoy119_1E2AA	1E2AA	2.35	7.2071	7.1698
1E2AA	emdecoy11_1E2AA	1E2AA	2.03	3.5232	3.7322
1E2AA	emdecoy1200_1E2AA	1E2AA	2.55	6.5164	6.5234
1E2AA	emdecoy1201_1E2AA	1E2AA	2.44	6.0559	6.0926
1E2AA	emdecoy1202_1E2AA	1E2AA	2.74	6.4013	6.4157
1E2AA	emdecoy1203_1E2AA	1E2AA	2.69	6.6315	6.6311
1E2AA	emdecoy1204_1E2AA	1E2AA	2.30	7.5525	7.4930
1E2AA	emdecoy1205_1E2AA	1E2AA	2.49	6.0559	6.0926
1E2AA	emdecoy1206_1E2AA	1E2AA	2.53	6.7466	6.7388
1E2AA	emdecoy1207_1E2AA	1E2AA	2.41	6.2861	6.3080
1E2AA	emdecoy1208_1E2AA	1E2AA	2.51	6.0559	6.0926
1E2AA	emdecoy1209_1E2AA	1E2AA	2.59	6.1710	6.2003
1E2AA	emdecoy120_1E2AA	1E2AA	2.22	7.5525	7.4930
1E2AA	emdecoy1210_1E2AA	1E2AA	2.26	7.3222	7.2775
1E2AA	emdecoy1211_1E2AA	1E2AA	2.51	6.6315	6.6311
1E2AA	emdecoy1212_1E2AA	1E2AA	2.49	6.4013	6.4157
1E2AA	emdecoy1213_1E2AA	1E2AA	2.98	5.7105	5.7697
1E2AA	emdecoy1214_1E2AA	1E2AA	2.39	6.0559	6.0926
1E2AA	emdecoy1215_1E2AA	1E2AA	2.43	5.9408	5.9850
1E2AA	emdecoy1216_1E2AA	1E2AA	2.32	7.0920	7.0620
1E2AA	emdecoy1217_1E2AA	1E2AA	2.12	6.9769	6.9543
1E2AA	emdecoy1218_1E2AA	1E2AA	2.56	6.8617	6.8465
1E2AA	emdecoy1219_1E2AA	1E2AA	2.23	6.8617	6.8465
1E2AA	emdecoy121_1E2AA	1E2AA	2.07	3.6383	3.8388
1E2AA	emdecoy1220_1E2AA	1E2AA	2.37	6.4013	6.4157
1E2AA	emdecoy1221_1E2AA	1E2AA	2.14	6.8617	6.8465
1E2AA	emdecoy1222_1E2AA	1E2AA	2.62	6.6315	6.6311
1E2AA	emdecoy1223_1E2AA	1E2AA	2.70	6.5164	6.5234
1E2AA	emdecoy1224_1E2AA	1E2AA	2.55	6.2861	6.3080
1E2AA	emdecoy1225_1E2AA	1E2AA	2.35	6.6315	6.6311
1E2AA	emdecoy1226_1E2AA	1E2AA	2.57	6.0559	6.0926
1E2AA	emdecoy1227_1E2AA	1E2AA	2.77	5.7105	5.7697
1E2AA	emdecoy1228_1E2AA	1E2AA	2.43	6.4013	6.4157
1E2AA	emdecoy1229_1E2AA	1E2AA	2.20	6.6315	6.6311
1E2AA	emdecoy122_1E2AA	1E2AA	2.38	6.9769	6.9543
1E2AA	emdecoy1230_1E2AA	1E2AA	2.37	6.6315	6.6311
1E2AA	emdecoy1231_1E2AA	1E2AA	2.24	6.9769	6.9543
1E2AA	emdecoy1232_1E2AA	1E2AA	2.41	6.5164	6.5234
1E2AA	emdecoy1233_1E2AA	1E2AA	2.21	7.3222	7.2775
1E2AA	emdecoy1234_1E2AA	1E2AA	2.15	7.3222	7.2775
1E2AA	emdecoy1235_1E2AA	1E2AA	2.19	7.6676	7.6008
1E2AA	emdecoy1236_1E2AA	1E2AA	2.55	6.4013	6.4157
1E2AA	emdecoy1237_1E2AA	1E2AA	2.62	6.9769	6.9543
1E2AA	emdecoy1238_1E2AA	1E2AA	2.26	6.2861	6.3080
1E2AA	emdecoy1239_1E2AA	1E2AA	2.44	5.7105	5.7697
1E2AA	emdecoy123_1E2AA	1E2AA	2.74	5.7105	5.7697
1E2AA	emdecoy1240_1E2AA	1E2AA	2.92	5.7105	5.7697
1E2AA	emdecoy1241_1E2AA	1E2AA	2.20	6.4013	6.4157
1E2AA	emdecoy1242_1E2AA	1E2AA	2.39	6.4013	6.4157
1E2AA	emdecoy1243_1E2AA	1E2AA	2.69	6.1710	6.2003
1E2AA	emdecoy1244_1E2AA	1E2AA	2.11	7.0920	7.0620
1E2AA	emdecoy1245_1E2AA	1E2AA	2.52	6.5164	6.5234
1E2AA	emdecoy1246_1E2AA	1E2AA	2.08	6.9769	6.9543
1E2AA	emdecoy1247_1E2AA	1E2AA	2.59	5.8257	5.8773
1E2AA	emdecoy1248_1E2AA	1E2AA	2.86	5.7105	5.7697
1E2AA	emdecoy1249_1E2AA	1E2AA	2.42	6.8617	6.8465
1E2AA	emdecoy124_1E2AA	1E2AA	2.10	7.3222	7.2775
1E2AA	emdecoy1250_1E2AA	1E2AA	2.41	6.6315	6.6311
1E2AA	emdecoy1251_1E2AA	1E2AA	2.47	6.5164	6.5234
1E2AA	emdecoy1252_1E2AA	1E2AA	2.23	6.6315	6.6311
1E2AA	emdecoy1253_1E2AA	1E2AA	2.32	7.3222	7.2775
1E2AA	emdecoy1254_1E2AA	1E2AA	2.84	5.8257	5.8773
1E2AA	emdecoy1255_1E2AA	1E2AA	2.25	7.7827	7.7085
1E2AA	emdecoy1256_1E2AA	1E2AA	2.88	5.9408	5.9850
1E2AA	emdecoy1257_1E2AA	1E2AA	2.54	6.4013	6.4157
1E2AA	emdecoy1258_1E2AA	1E2AA	2.08	6.9769	6.9543
1E2AA	emdecoy1259_1E2AA	1E2AA	2.38	7.2071	7.1698
1E2AA	emdecoy125_1E2AA	1E2AA	2.55	5.1349	5.2319
1E2AA	emdecoy1260_1E2AA	1E2AA	2.00	6.4013	6.4157
1E2AA	emdecoy1261_1E2AA	1E2AA	2.52	6.1710	6.2003
1E2AA	emdecoy1262_1E2AA	1E2AA	2.73	6.2861	6.3080
1E2AA	emdecoy1263_1E2AA	1E2AA	2.37	6.5164	6.5234
1E2AA	emdecoy1264_1E2AA	1E2AA	2.74	5.7105	5.7697
1E2AA	emdecoy1265_1E2AA	1E2AA	2.72	6.2861	6.3080
1E2AA	emdecoy1266_1E2AA	1E2AA	2.14	7.2071	7.1698
1E2AA	emdecoy1267_1E2AA	1E2AA	2.38	7.3222	7.2775
1E2AA	emdecoy1268_1E2AA	1E2AA	2.58	6.2861	6.3080
1E2AA	emdecoy1269_1E2AA	1E2AA	2.20	6.5164	6.5234
1E2AA	emdecoy126_1E2AA	1E2AA	2.82	6.7466	6.7388
1E2AA	emdecoy1270_1E2AA	1E2AA	2.82	5.2500	5.3394
1E2AA	emdecoy1271_1E2AA	1E2AA	2.37	6.4013	6.4157
1E2AA	emdecoy1272_1E2AA	1E2AA	2.33	5.9408	5.9850
1E2AA	emdecoy1273_1E2AA	1E2AA	2.22	6.8617	6.8465
1E2AA	emdecoy1274_1E2AA	1E2AA	2.44	6.0559	6.0926
1E2AA	emdecoy1275_1E2AA	1E2AA	2.20	7.2071	7.1698
1E2AA	emdecoy1276_1E2AA	1E2AA	2.50	6.7466	6.7388
1E2AA	emdecoy1277_1E2AA	1E2AA	2.30	6.9769	6.9543
1E2AA	emdecoy1278_1E2AA	1E2AA	2.86	6.0559	6.0926
1E2AA	emdecoy1279_1E2AA	1E2AA	2.77	5.5954	5.6621
1E2AA	emdecoy127_1E2AA	1E2AA	2.80	6.4013	6.4157
1E2AA	emdecoy1280_1E2AA	1E2AA	2.76	6.1710	6.2003
1E2AA	emdecoy1281_1E2AA	1E2AA	2.63	6.4013	6.4157
1E2AA	emdecoy1282_1E2AA	1E2AA	2.26	7.4374	7.3853
1E2AA	emdecoy1283_1E2AA	1E2AA	2.56	6.7466	6.7388
1E2AA	emdecoy1284_1E2AA	1E2AA	2.29	6.4013	6.4157
1E2AA	emdecoy1285_1E2AA	1E2AA	2.36	7.3222	7.2775
1E2AA	emdecoy1286_1E2AA	1E2AA	2.40	7.2071	7.1698
1E2AA	emdecoy1287_1E2AA	1E2AA	2.66	6.7466	6.7388
1E2AA	emdecoy1288_1E2AA	1E2AA	2.33	6.2861	6.3080
1E2AA	emdecoy1289_1E2AA	1E2AA	2.25	6.7466	6.7388
1E2AA	emdecoy128_1E2AA	1E2AA	2.72	5.7105	5.7697
1E2AA	emdecoy1290_1E2AA	1E2AA	2.39	6.2861	6.3080
1E2AA	emdecoy1291_1E2AA	1E2AA	2.45	6.9769	6.9543
1E2AA	emdecoy1292_1E2AA	1E2AA	2.74	5.7105	5.7697
1E2AA	emdecoy1293_1E2AA	1E2AA	2.00	7.2071	7.1698
1E2AA	emdecoy1294_1E2AA	1E2AA	2.77	6.0559	6.0926
1E2AA	emdecoy1295_1E2AA	1E2AA	2.21	6.7466	6.7388
1E2AA	emdecoy1296_1E2AA	1E2AA	2.47	6.2861	6.3080
1E2AA	emdecoy1297_1E2AA	1E2AA	2.36	6.8617	6.8465
1E2AA	emdecoy1298_1E2AA	1E2AA	2.71	6.0559	6.0926
1E2AA	emdecoy1299_1E2AA	1E2AA	2.67	6.1710	6.2003
1E2AA	emdecoy129_1E2AA	1E2AA	2.52	3.9837	4.1592
1E2AA	emdecoy12_1E2AA	1E2AA	2.68	4.0988	4.2662
1E2AA	emdecoy1300_1E2AA	1E2AA	2.10	6.8617	6.8465
1E2AA	emdecoy1301_1E2AA	1E2AA	2.25	7.4374	7.3853
1E2AA	emdecoy1302_1E2AA	1E2AA	2.43	7.2071	7.1698
1E2AA	emdecoy1303_1E2AA	1E2AA	2.24	7.5525	7.4930
1E2AA	emdecoy1304_1E2AA	1E2AA	2.54	6.4013	6.4157
1E2AA	emdecoy1305_1E2AA	1E2AA	2.08	7.6676	7.6008
1E2AA	emdecoy1306_1E2AA	1E2AA	2.51	6.1710	6.2003
1E2AA	emdecoy1307_1E2AA	1E2AA	2.19	7.3222	7.2775
1E2AA	emdecoy1308_1E2AA	1E2AA	2.60	6.7466	6.7388
1E2AA	emdecoy1309_1E2AA	1E2AA	2.19	7.6676	7.6008
1E2AA	emdecoy130_1E2AA	1E2AA	2.54	3.8686	4.0523
1E2AA	emdecoy1310_1E2AA	1E2AA	2.57	6.6315	6.6311
1E2AA	emdecoy1311_1E2AA	1E2AA	2.75	6.6315	6.6311
1E2AA	emdecoy1312_1E2AA	1E2AA	2.21	6.9769	6.9543
1E2AA	emdecoy1313_1E2AA	1E2AA	2.70	6.4013	6.4157
1E2AA	emdecoy1314_1E2AA	1E2AA	2.84	6.2861	6.3080
1E2AA	emdecoy1315_1E2AA	1E2AA	2.09	7.6676	7.6008
1E2AA	emdecoy1316_1E2AA	1E2AA	2.65	6.5164	6.5234
1E2AA	emdecoy1317_1E2AA	1E2AA	2.53	6.6315	6.6311
1E2AA	emdecoy1318_1E2AA	1E2AA	2.31	6.9769	6.9543
1E2AA	emdecoy1319_1E2AA	1E2AA	2.36	5.9408	5.9850
1E2AA	emdecoy131_1E2AA	1E2AA	2.45	6.2861	6.3080
1E2AA	emdecoy1320_1E2AA	1E2AA	2.18	6.7466	6.7388
1E2AA	emdecoy1321_1E2AA	1E2AA	2.56	5.5954	5.6621
1E2AA	emdecoy1322_1E2AA	1E2AA	2.36	6.4013	6.4157
1E2AA	emdecoy1323_1E2AA	1E2AA	2.44	6.4013	6.4157
1E2AA	emdecoy1324_1E2AA	1E2AA	2.29	7.0920	7.0620
1E2AA	emdecoy1325_1E2AA	1E2AA	2.04	7.2071	7.1698
1E2AA	emdecoy1326_1E2AA	1E2AA	2.17	6.8617	6.8465
1E2AA	emdecoy1327_1E2AA	1E2AA	2.88	5.7105	5.7697
1E2AA	emdecoy1328_1E2AA	1E2AA	2.61	5.8257	5.8773
1E2AA	emdecoy1329_1E2AA	1E2AA	2.64	6.2861	6.3080
1E2AA	emdecoy132_1E2AA	1E2AA	2.37	6.9769	6.9543
1E2AA	emdecoy1330_1E2AA	1E2AA	2.19	7.4374	7.3853
1E2AA	emdecoy1331_1E2AA	1E2AA	1.86	7.5525	7.4930
1E2AA	emdecoy1332_1E2AA	1E2AA	2.23	6.8617	6.8465
1E2AA	emdecoy1333_1E2AA	1E2AA	1.92	7.2071	7.1698
1E2AA	emdecoy1334_1E2AA	1E2AA	1.73	7.4374	7.3853
1E2AA	emdecoy1335_1E2AA	1E2AA	2.25	6.5164	6.5234
1E2AA	emdecoy1336_1E2AA	1E2AA	1.76	7.6676	7.6008
1E2AA	emdecoy1337_1E2AA	1E2AA	2.49	6.9769	6.9543
1E2AA	emdecoy1338_1E2AA	1E2AA	2.17	7.6676	7.6008
1E2AA	emdecoy1339_1E2AA	1E2AA	2.36	6.0559	6.0926
1E2AA	emdecoy133_1E2AA	1E2AA	2.39	7.2071	7.1698
1E2AA	emdecoy1340_1E2AA	1E2AA	2.48	6.1710	6.2003
1E2AA	emdecoy1341_1E2AA	1E2AA	2.53	6.2861	6.3080
1E2AA	emdecoy1342_1E2AA	1E2AA	2.53	6.4013	6.4157
1E2AA	emdecoy1343_1E2AA	1E2AA	2.54	6.4013	6.4157
1E2AA	emdecoy1344_1E2AA	1E2AA	2.24	6.2861	6.3080
1E2AA	emdecoy1345_1E2AA	1E2AA	2.43	6.5164	6.5234
1E2AA	emdecoy1346_1E2AA	1E2AA	2.54	6.4013	6.4157
1E2AA	emdecoy1347_1E2AA	1E2AA	2.57	5.9408	5.9850
1E2AA	emdecoy1348_1E2AA	1E2AA	2.27	6.4013	6.4157
1E2AA	emdecoy1349_1E2AA	1E2AA	1.96	7.2071	7.1698
1E2AA	emdecoy134_1E2AA	1E2AA	2.96	5.8257	5.8773
1E2AA	emdecoy1350_1E2AA	1E2AA	2.15	7.5525	7.4930
1E2AA	emdecoy1351_1E2AA	1E2AA	2.49	6.6315	6.6311
1E2AA	emdecoy1352_1E2AA	1E2AA	2.18	6.9769	6.9543
1E2AA	emdecoy1353_1E2AA	1E2AA	2.50	6.0559	6.0926
1E2AA	emdecoy1354_1E2AA	1E2AA	2.09	7.7827	7.7085
1E2AA	emdecoy1355_1E2AA	1E2AA	2.50	6.0559	6.0926
1E2AA	emdecoy1356_1E2AA	1E2AA	2.29	7.3222	7.2775
1E2AA	emdecoy1357_1E2AA	1E2AA	2.82	6.4013	6.4157
1E2AA	emdecoy1358_1E2AA	1E2AA	2.17	6.4013	6.4157
1E2AA	emdecoy1359_1E2AA	1E2AA	2.43	6.1710	6.2003
1E2AA	emdecoy135_1E2AA	1E2AA	2.46	6.6315	6.6311
1E2AA	emdecoy1360_1E2AA	1E2AA	2.40	7.3222	7.2775
1E2AA	emdecoy1361_1E2AA	1E2AA	2.38	7.0920	7.0620
1E2AA	emdecoy1362_1E2AA	1E2AA	2.75	6.2861	6.3080
1E2AA	emdecoy1363_1E2AA	1E2AA	2.19	7.4374	7.3853
1E2AA	emdecoy1364_1E2AA	1E2AA	1.96	7.3222	7.2775
1E2AA	emdecoy1365_1E2AA	1E2AA	2.75	5.8257	5.8773
1E2AA	emdecoy1366_1E2AA	1E2AA	1.72	7.7827	7.7085
1E2AA	emdecoy1367_1E2AA	1E2AA	1.86	6.9769	6.9543
1E2AA	emdecoy1368_1E2AA	1E2AA	1.69	7.4374	7.3853
1E2AA	emdecoy1369_1E2AA	1E2AA	2.36	6.4013	6.4157
1E2AA	emdecoy136_1E2AA	1E2AA	2.37	6.9769	6.9543
1E2AA	emdecoy1370_1E2AA	1E2AA	1.97	7.4374	7.3853
1E2AA	emdecoy1371_1E2AA	1E2AA	2.21	6.5164	6.5234
1E2AA	emdecoy1372_1E2AA	1E2AA	1.78	7.3222	7.2775
1E2AA	emdecoy1373_1E2AA	1E2AA	2.44	5.7105	5.7697
1E2AA	emdecoy1374_1E2AA	1E2AA	1.83	7.5525	7.4930
1E2AA	emdecoy1375_1E2AA	1E2AA	2.16	6.4013	6.4157
1E2AA	emdecoy1376_1E2AA	1E2AA	2.21	7.0920	7.0620
1E2AA	emdecoy1377_1E2AA	1E2AA	2.36	7.4374	7.3853
1E2AA	emdecoy1378_1E2AA	1E2AA	2.30	6.6315	6.6311
1E2AA	emdecoy1379_1E2AA	1E2AA	2.26	7.4374	7.3853
1E2AA	emdecoy137_1E2AA	1E2AA	2.52	6.4013	6.4157
1E2AA	emdecoy1380_1E2AA	1E2AA	2.29	6.8617	6.8465
1E2AA	emdecoy1381_1E2AA	1E2AA	2.23	6.5164	6.5234
1E2AA	emdecoy1382_1E2AA	1E2AA	2.22	6.8617	6.8465
1E2AA	emdecoy1383_1E2AA	1E2AA	2.28	6.5164	6.5234
1E2AA	emdecoy1384_1E2AA	1E2AA	2.46	6.9769	6.9543
1E2AA	emdecoy1385_1E2AA	1E2AA	2.68	6.7466	6.7388
1E2AA	emdecoy1386_1E2AA	1E2AA	2.57	6.1710	6.2003
1E2AA	emdecoy1387_1E2AA	1E2AA	1.79	7.6676	7.6008
1E2AA	emdecoy1388_1E2AA	1E2AA	2.75	6.5164	6.5234
1E2AA	emdecoy1389_1E2AA	1E2AA	2.91	6.5164	6.5234
1E2AA	emdecoy138_1E2AA	1E2AA	2.22	6.8617	6.8465
1E2AA	emdecoy1390_1E2AA	1E2AA	2.41	6.1710	6.2003
1E2AA	emdecoy1391_1E2AA	1E2AA	1.99	6.9769	6.9543
1E2AA	emdecoy1392_1E2AA	1E2AA	2.64	6.6315	6.6311
1E2AA	emdecoy1393_1E2AA	1E2AA	2.35	7.0920	7.0620
1E2AA	emdecoy1394_1E2AA	1E2AA	2.30	6.8617	6.8465
1E2AA	emdecoy1395_1E2AA	1E2AA	2.48	6.7466	6.7388
1E2AA	emdecoy1396_1E2AA	1E2AA	1.87	7.2071	7.1698
1E2AA	emdecoy1397_1E2AA	1E2AA	2.32	6.8617	6.8465
1E2AA	emdecoy1398_1E2AA	1E2AA	2.28	6.7466	6.7388
1E2AA	emdecoy1399_1E2AA	1E2AA	2.74	5.5954	5.6621
1E2AA	emdecoy139_1E2AA	1E2AA	2.17	7.3222	7.2775
1E2AA	emdecoy13_1E2AA	1E2AA	2.12	6.9769	6.9543
1E2AA	emdecoy1400_1E2AA	1E2AA	2.38	6.6315	6.6311
1E2AA	emdecoy1401_1E2AA	1E2AA	2.61	6.7466	6.7388
1E2AA	emdecoy1402_1E2AA	1E2AA	2.64	6.0559	6.0926
1E2AA	emdecoy1403_1E2AA	1E2AA	2.23	7.2071	7.1698
1E2AA	emdecoy1404_1E2AA	1E2AA	2.50	6.4013	6.4157
1E2AA	emdecoy1405_1E2AA	1E2AA	2.51	6.6315	6.6311
1E2AA	emdecoy1406_1E2AA	1E2AA	2.21	6.8617	6.8465
1E2AA	emdecoy1407_1E2AA	1E2AA	2.27	6.5164	6.5234
1E2AA	emdecoy1408_1E2AA	1E2AA	2.86	6.4013	6.4157
1E2AA	emdecoy1409_1E2AA	1E2AA	1.98	7.3222	7.2775
1E2AA	emdecoy140_1E2AA	1E2AA	2.81	5.7105	5.7697
1E2AA	emdecoy1410_1E2AA	1E2AA	2.64	5.5954	5.6621
1E2AA	emdecoy1411_1E2AA	1E2AA	2.23	7.0920	7.0620
1E2AA	emdecoy1412_1E2AA	1E2AA	2.53	6.1710	6.2003
1E2AA	emdecoy1413_1E2AA	1E2AA	2.40	6.5164	6.5234
1E2AA	emdecoy1414_1E2AA	1E2AA	2.10	7.2071	7.1698
1E2AA	emdecoy1415_1E2AA	1E2AA	1.81	7.6676	7.6008
1E2AA	emdecoy1416_1E2AA	1E2AA	2.60	6.2861	6.3080
1E2AA	emdecoy1417_1E2AA	1E2AA	2.45	6.5164	6.5234
1E2AA	emdecoy1418_1E2AA	1E2AA	2.32	6.1710	6.2003
1E2AA	emdecoy1419_1E2AA	1E2AA	1.93	7.3222	7.2775
1E2AA	emdecoy141_1E2AA	1E2AA	2.01	7.3222	7.2775
1E2AA	emdecoy1420_1E2AA	1E2AA	2.49	5.9408	5.9850
1E2AA	emdecoy1421_1E2AA	1E2AA	1.96	7.2071	7.1698
1E2AA	emdecoy1422_1E2AA	1E2AA	2.74	5.9408	5.9850
1E2AA	emdecoy1423_1E2AA	1E2AA	1.77	7.6676	7.6008
1E2AA	emdecoy1424_1E2AA	1E2AA	2.00	6.8617	6.8465
1E2AA	emdecoy1425_1E2AA	1E2AA	2.49	6.4013	6.4157
1E2AA	emdecoy1426_1E2AA	1E2AA	2.56	6.4013	6.4157
1E2AA	emdecoy1427_1E2AA	1E2AA	2.22	6.9769	6.9543
1E2AA	emdecoy1428_1E2AA	1E2AA	2.29	7.2071	7.1698
1E2AA	emdecoy1429_1E2AA	1E2AA	2.02	7.0920	7.0620
1E2AA	emdecoy142_1E2AA	1E2AA	2.02	7.4374	7.3853
1E2AA	emdecoy1430_1E2AA	1E2AA	2.61	5.8257	5.8773
1E2AA	emdecoy1431_1E2AA	1E2AA	2.20	7.3222	7.2775
1E2AA	emdecoy1432_1E2AA	1E2AA	2.67	5.7105	5.7697
1E2AA	emdecoy1433_1E2AA	1E2AA	2.39	6.9769	6.9543
1E2AA	emdecoy1434_1E2AA	1E2AA	2.23	6.6315	6.6311
1E2AA	emdecoy1435_1E2AA	1E2AA	2.65	6.1710	6.2003
1E2AA	emdecoy1436_1E2AA	1E2AA	2.23	6.7466	6.7388
1E2AA	emdecoy1437_1E2AA	1E2AA	2.16	6.7466	6.7388
1E2AA	emdecoy1438_1E2AA	1E2AA	2.48	5.9408	5.9850
1E2AA	emdecoy1439_1E2AA	1E2AA	2.24	6.7466	6.7388
1E2AA	emdecoy143_1E2AA	1E2AA	2.02	6.9769	6.9543
1E2AA	emdecoy1440_1E2AA	1E2AA	2.17	6.8617	6.8465
1E2AA	emdecoy1441_1E2AA	1E2AA	2.75	6.7466	6.7388
1E2AA	emdecoy1442_1E2AA	1E2AA	1.88	7.5525	7.4930
1E2AA	emdecoy1443_1E2AA	1E2AA	1.86	6.7466	6.7388
1E2AA	emdecoy1444_1E2AA	1E2AA	1.98	7.2071	7.1698
1E2AA	emdecoy1445_1E2AA	1E2AA	1.84	7.0920	7.0620
1E2AA	emdecoy1446_1E2AA	1E2AA	2.43	6.6315	6.6311
1E2AA	emdecoy1447_1E2AA	1E2AA	2.16	6.9769	6.9543
1E2AA	emdecoy1448_1E2AA	1E2AA	1.80	6.8617	6.8465
1E2AA	emdecoy1449_1E2AA	1E2AA	2.04	7.3222	7.2775
1E2AA	emdecoy144_1E2AA	1E2AA	2.25	7.3222	7.2775
1E2AA	emdecoy1450_1E2AA	1E2AA	2.27	7.0920	7.0620
1E2AA	emdecoy1451_1E2AA	1E2AA	2.18	6.6315	6.6311
1E2AA	emdecoy1452_1E2AA	1E2AA	2.32	6.6315	6.6311
1E2AA	emdecoy1453_1E2AA	1E2AA	2.22	6.5164	6.5234
1E2AA	emdecoy1454_1E2AA	1E2AA	2.12	7.3222	7.2775
1E2AA	emdecoy1455_1E2AA	1E2AA	2.05	6.9769	6.9543
1E2AA	emdecoy1456_1E2AA	1E2AA	2.02	7.3222	7.2775
1E2AA	emdecoy1457_1E2AA	1E2AA	1.96	7.3222	7.2775
1E2AA	emdecoy1458_1E2AA	1E2AA	1.93	7.3222	7.2775
1E2AA	emdecoy1459_1E2AA	1E2AA	2.68	6.5164	6.5234
1E2AA	emdecoy145_1E2AA	1E2AA	2.40	5.7105	5.7697
1E2AA	emdecoy1460_1E2AA	1E2AA	2.06	6.7466	6.7388
1E2AA	emdecoy1461_1E2AA	1E2AA	2.52	6.0559	6.0926
1E2AA	emdecoy1462_1E2AA	1E2AA	2.18	6.9769	6.9543
1E2AA	emdecoy1463_1E2AA	1E2AA	1.97	7.4374	7.3853
1E2AA	emdecoy1464_1E2AA	1E2AA	2.36	6.6315	6.6311
1E2AA	emdecoy1465_1E2AA	1E2AA	2.60	6.1710	6.2003
1E2AA	emdecoy1466_1E2AA	1E2AA	2.49	6.0559	6.0926
1E2AA	emdecoy1467_1E2AA	1E2AA	2.67	6.1710	6.2003
1E2AA	emdecoy1468_1E2AA	1E2AA	2.54	5.9408	5.9850
1E2AA	emdecoy1469_1E2AA	1E2AA	2.62	6.2861	6.3080
1E2AA	emdecoy146_1E2AA	1E2AA	2.13	6.9769	6.9543
1E2AA	emdecoy1470_1E2AA	1E2AA	2.67	5.9408	5.9850
1E2AA	emdecoy1471_1E2AA	1E2AA	2.66	6.0559	6.0926
1E2AA	emdecoy1472_1E2AA	1E2AA	2.80	5.9408	5.9850
1E2AA	emdecoy1473_1E2AA	1E2AA	2.52	5.8257	5.8773
1E2AA	emdecoy1474_1E2AA	1E2AA	2.43	6.2861	6.3080
1E2AA	emdecoy1475_1E2AA	1E2AA	1.75	7.3222	7.2775
1E2AA	emdecoy1476_1E2AA	1E2AA	1.83	6.9769	6.9543
1E2AA	emdecoy1477_1E2AA	1E2AA	1.77	7.4374	7.3853
1E2AA	emdecoy1478_1E2AA	1E2AA	2.05	7.0920	7.0620
1E2AA	emdecoy1479_1E2AA	1E2AA	2.04	7.3222	7.2775
1E2AA	emdecoy147_1E2AA	1E2AA	1.95	6.5164	6.5234
1E2AA	emdecoy1480_1E2AA	1E2AA	2.07	7.2071	7.1698
1E2AA	emdecoy1481_1E2AA	1E2AA	2.53	5.8257	5.8773
1E2AA	emdecoy1482_1E2AA	1E2AA	2.43	6.5164	6.5234
1E2AA	emdecoy1483_1E2AA	1E2AA	2.53	5.8257	5.8773
1E2AA	emdecoy1484_1E2AA	1E2AA	2.69	6.0559	6.0926
1E2AA	emdecoy1485_1E2AA	1E2AA	1.90	7.3222	7.2775
1E2AA	emdecoy1486_1E2AA	1E2AA	2.91	5.9408	5.9850
1E2AA	emdecoy1487_1E2AA	1E2AA	2.60	5.7105	5.7697
1E2AA	emdecoy1488_1E2AA	1E2AA	1.80	7.3222	7.2775
1E2AA	emdecoy1489_1E2AA	1E2AA	1.82	7.5525	7.4930
1E2AA	emdecoy148_1E2AA	1E2AA	2.11	6.2861	6.3080
1E2AA	emdecoy1490_1E2AA	1E2AA	1.93	7.5525	7.4930
1E2AA	emdecoy1491_1E2AA	1E2AA	2.07	7.2071	7.1698
1E2AA	emdecoy1492_1E2AA	1E2AA	1.91	7.0920	7.0620
1E2AA	emdecoy1493_1E2AA	1E2AA	1.92	7.5525	7.4930
1E2AA	emdecoy1494_1E2AA	1E2AA	1.94	7.2071	7.1698
1E2AA	emdecoy1495_1E2AA	1E2AA	1.89	7.4374	7.3853
1E2AA	emdecoy1496_1E2AA	1E2AA	2.03	7.3222	7.2775
1E2AA	emdecoy1497_1E2AA	1E2AA	2.17	7.0920	7.0620
1E2AA	emdecoy1498_1E2AA	1E2AA	2.02	7.4374	7.3853
1E2AA	emdecoy1499_1E2AA	1E2AA	2.43	5.3652	5.4469
1E2AA	emdecoy149_1E2AA	1E2AA	2.01	7.4374	7.3853
1E2AA	emdecoy14_1E2AA	1E2AA	2.40	7.2071	7.1698
1E2AA	emdecoy1500_1E2AA	1E2AA	1.88	7.4374	7.3853
1E2AA	emdecoy1501_1E2AA	1E2AA	2.14	6.9769	6.9543
1E2AA	emdecoy1502_1E2AA	1E2AA	2.51	6.8617	6.8465
1E2AA	emdecoy1503_1E2AA	1E2AA	2.31	6.8617	6.8465
1E2AA	emdecoy1504_1E2AA	1E2AA	2.39	6.7466	6.7388
1E2AA	emdecoy1505_1E2AA	1E2AA	2.15	7.2071	7.1698
1E2AA	emdecoy1506_1E2AA	1E2AA	2.27	6.9769	6.9543
1E2AA	emdecoy1507_1E2AA	1E2AA	2.24	6.8617	6.8465
1E2AA	emdecoy1508_1E2AA	1E2AA	2.07	7.4374	7.3853
1E2AA	emdecoy1509_1E2AA	1E2AA	1.90	7.0920	7.0620
1E2AA	emdecoy150_1E2AA	1E2AA	2.33	3.6383	3.8388
1E2AA	emdecoy1510_1E2AA	1E2AA	2.80	6.4013	6.4157
1E2AA	emdecoy1511_1E2AA	1E2AA	2.46	6.6315	6.6311
1E2AA	emdecoy1512_1E2AA	1E2AA	2.34	6.7466	6.7388
1E2AA	emdecoy1513_1E2AA	1E2AA	2.32	7.2071	7.1698
1E2AA	emdecoy1514_1E2AA	1E2AA	2.01	7.2071	7.1698
1E2AA	emdecoy1515_1E2AA	1E2AA	2.06	7.0920	7.0620
1E2AA	emdecoy1516_1E2AA	1E2AA	1.98	7.5525	7.4930
1E2AA	emdecoy1517_1E2AA	1E2AA	2.27	6.7466	6.7388
1E2AA	emdecoy1518_1E2AA	1E2AA	2.59	6.1710	6.2003
1E2AA	emdecoy1519_1E2AA	1E2AA	2.45	6.4013	6.4157
1E2AA	emdecoy151_1E2AA	1E2AA	2.27	4.2140	4.3732
1E2AA	emdecoy1520_1E2AA	1E2AA	2.12	7.3222	7.2775
1E2AA	emdecoy1521_1E2AA	1E2AA	2.17	7.4374	7.3853
1E2AA	emdecoy1522_1E2AA	1E2AA	2.95	6.0559	6.0926
1E2AA	emdecoy1523_1E2AA	1E2AA	2.14	6.8617	6.8465
1E2AA	emdecoy1524_1E2AA	1E2AA	2.78	6.0559	6.0926
1E2AA	emdecoy1525_1E2AA	1E2AA	1.86	6.9769	6.9543
1E2AA	emdecoy1526_1E2AA	1E2AA	1.81	7.8978	7.8163
1E2AA	emdecoy1527_1E2AA	1E2AA	2.40	6.8617	6.8465
1E2AA	emdecoy1528_1E2AA	1E2AA	1.98	6.7466	6.7388
1E2AA	emdecoy1529_1E2AA	1E2AA	2.60	6.9769	6.9543
1E2AA	emdecoy152_1E2AA	1E2AA	2.25	6.4013	6.4157
1E2AA	emdecoy1530_1E2AA	1E2AA	2.47	6.2861	6.3080
1E2AA	emdecoy1531_1E2AA	1E2AA	2.29	6.7466	6.7388
1E2AA	emdecoy1532_1E2AA	1E2AA	2.49	6.5164	6.5234
1E2AA	emdecoy1533_1E2AA	1E2AA	2.32	6.2861	6.3080
1E2AA	emdecoy1534_1E2AA	1E2AA	2.29	6.7466	6.7388
1E2AA	emdecoy1535_1E2AA	1E2AA	2.02	7.2071	7.1698
1E2AA	emdecoy1536_1E2AA	1E2AA	2.19	6.0559	6.0926
1E2AA	emdecoy1537_1E2AA	1E2AA	2.30	5.5954	5.6621
1E2AA	emdecoy1538_1E2AA	1E2AA	2.27	6.5164	6.5234
1E2AA	emdecoy1539_1E2AA	1E2AA	2.63	6.5164	6.5234
1E2AA	emdecoy153_1E2AA	1E2AA	2.07	3.2930	3.5196
1E2AA	emdecoy1540_1E2AA	1E2AA	2.29	6.5164	6.5234
1E2AA	emdecoy1541_1E2AA	1E2AA	2.48	6.2861	6.3080
1E2AA	emdecoy1542_1E2AA	1E2AA	1.86	6.6315	6.6311
1E2AA	emdecoy1543_1E2AA	1E2AA	2.15	6.5164	6.5234
1E2AA	emdecoy1544_1E2AA	1E2AA	2.67	6.2861	6.3080
1E2AA	emdecoy1545_1E2AA	1E2AA	2.29	6.9769	6.9543
1E2AA	emdecoy1546_1E2AA	1E2AA	2.26	6.1710	6.2003
1E2AA	emdecoy1547_1E2AA	1E2AA	2.42	6.5164	6.5234
1E2AA	emdecoy1548_1E2AA	1E2AA	2.34	6.5164	6.5234
1E2AA	emdecoy1549_1E2AA	1E2AA	2.14	6.9769	6.9543
1E2AA	emdecoy154_1E2AA	1E2AA	2.19	5.9408	5.9850
1E2AA	emdecoy1550_1E2AA	1E2AA	2.46	6.5164	6.5234
1E2AA	emdecoy1551_1E2AA	1E2AA	2.49	2.6023	2.8864
1E2AA	emdecoy1552_1E2AA	1E2AA	2.52	6.5164	6.5234
1E2AA	emdecoy1553_1E2AA	1E2AA	2.50	5.8257	5.8773
1E2AA	emdecoy1554_1E2AA	1E2AA	2.80	5.7105	5.7697
1E2AA	emdecoy1555_1E2AA	1E2AA	2.81	6.6315	6.6311
1E2AA	emdecoy1556_1E2AA	1E2AA	2.62	6.2861	6.3080
1E2AA	emdecoy1557_1E2AA	1E2AA	2.85	2.7174	2.9913
1E2AA	emdecoy1558_1E2AA	1E2AA	2.40	3.4081	3.6258
1E2AA	emdecoy1559_1E2AA	1E2AA	2.58	7.0920	7.0620
1E2AA	emdecoy155_1E2AA	1E2AA	2.29	6.6315	6.6311
1E2AA	emdecoy1560_1E2AA	1E2AA	2.74	6.4013	6.4157
1E2AA	emdecoy1561_1E2AA	1E2AA	1.92	6.8617	6.8465
1E2AA	emdecoy1562_1E2AA	1E2AA	2.09	6.9769	6.9543
1E2AA	emdecoy1563_1E2AA	1E2AA	2.46	6.8617	6.8465
1E2AA	emdecoy1564_1E2AA	1E2AA	2.15	4.6744	4.8022
1E2AA	emdecoy1565_1E2AA	1E2AA	2.08	7.4374	7.3853
1E2AA	emdecoy1566_1E2AA	1E2AA	2.67	3.7535	3.9455
1E2AA	emdecoy1567_1E2AA	1E2AA	2.04	4.9047	5.0169
1E2AA	emdecoy1568_1E2AA	1E2AA	2.16	7.3222	7.2775
1E2AA	emdecoy1569_1E2AA	1E2AA	2.56	6.5164	6.5234
1E2AA	emdecoy156_1E2AA	1E2AA	2.57	6.0559	6.0926
1E2AA	emdecoy1570_1E2AA	1E2AA	2.61	6.5164	6.5234
1E2AA	emdecoy1571_1E2AA	1E2AA	2.74	6.4013	6.4157
1E2AA	emdecoy1572_1E2AA	1E2AA	2.07	7.4374	7.3853
1E2AA	emdecoy1573_1E2AA	1E2AA	2.28	7.3222	7.2775
1E2AA	emdecoy1574_1E2AA	1E2AA	2.16	6.9769	6.9543
1E2AA	emdecoy1575_1E2AA	1E2AA	2.81	6.8617	6.8465
1E2AA	emdecoy1576_1E2AA	1E2AA	2.29	6.4013	6.4157
1E2AA	emdecoy1577_1E2AA	1E2AA	2.16	7.0920	7.0620
1E2AA	emdecoy1578_1E2AA	1E2AA	2.70	6.5164	6.5234
1E2AA	emdecoy1579_1E2AA	1E2AA	2.29	6.6315	6.6311
1E2AA	emdecoy157_1E2AA	1E2AA	2.24	6.7466	6.7388
1E2AA	emdecoy1580_1E2AA	1E2AA	2.35	6.9769	6.9543
1E2AA	emdecoy1581_1E2AA	1E2AA	2.51	6.7466	6.7388
1E2AA	emdecoy1582_1E2AA	1E2AA	2.48	6.2861	6.3080
1E2AA	emdecoy1583_1E2AA	1E2AA	2.35	6.6315	6.6311
1E2AA	emdecoy1584_1E2AA	1E2AA	2.09	6.8617	6.8465
1E2AA	emdecoy1585_1E2AA	1E2AA	2.18	6.7466	6.7388
1E2AA	emdecoy1586_1E2AA	1E2AA	2.35	6.5164	6.5234
1E2AA	emdecoy1587_1E2AA	1E2AA	2.23	6.9769	6.9543
1E2AA	emdecoy1588_1E2AA	1E2AA	2.38	6.2861	6.3080
1E2AA	emdecoy1589_1E2AA	1E2AA	2.23	7.0920	7.0620
1E2AA	emdecoy158_1E2AA	1E2AA	2.22	7.0920	7.0620
1E2AA	emdecoy1590_1E2AA	1E2AA	2.49	6.2861	6.3080
1E2AA	emdecoy1591_1E2AA	1E2AA	2.31	6.0559	6.0926
1E2AA	emdecoy1592_1E2AA	1E2AA	2.12	6.8617	6.8465
1E2AA	emdecoy1593_1E2AA	1E2AA	2.13	6.8617	6.8465
1E2AA	emdecoy1594_1E2AA	1E2AA	2.30	6.7466	6.7388
1E2AA	emdecoy1595_1E2AA	1E2AA	2.32	5.9408	5.9850
1E2AA	emdecoy1596_1E2AA	1E2AA	2.18	6.7466	6.7388
1E2AA	emdecoy1597_1E2AA	1E2AA	2.17	7.2071	7.1698
1E2AA	emdecoy1598_1E2AA	1E2AA	2.04	7.6676	7.6008
1E2AA	emdecoy1599_1E2AA	1E2AA	2.46	7.0920	7.0620
1E2AA	emdecoy159_1E2AA	1E2AA	2.17	7.3222	7.2775
1E2AA	emdecoy15_1E2AA	1E2AA	2.29	6.6315	6.6311
1E2AA	emdecoy1600_1E2AA	1E2AA	1.97	4.0988	4.2662
1E2AA	emdecoy1601_1E2AA	1E2AA	2.35	6.7466	6.7388
1E2AA	emdecoy1602_1E2AA	1E2AA	2.52	3.9837	4.1592
1E2AA	emdecoy1603_1E2AA	1E2AA	2.88	5.9408	5.9850
1E2AA	emdecoy1604_1E2AA	1E2AA	2.30	3.7535	3.9455
1E2AA	emdecoy1605_1E2AA	1E2AA	2.77	5.3652	5.4469
1E2AA	emdecoy1606_1E2AA	1E2AA	1.98	3.4081	3.6258
1E2AA	emdecoy1607_1E2AA	1E2AA	2.62	6.2861	6.3080
1E2AA	emdecoy1608_1E2AA	1E2AA	2.14	7.0920	7.0620
1E2AA	emdecoy1609_1E2AA	1E2AA	2.33	7.2071	7.1698
1E2AA	emdecoy160_1E2AA	1E2AA	2.58	6.1710	6.2003
1E2AA	emdecoy1610_1E2AA	1E2AA	2.33	6.9769	6.9543
1E2AA	emdecoy1611_1E2AA	1E2AA	2.10	6.4013	6.4157
1E2AA	emdecoy1612_1E2AA	1E2AA	1.91	7.2071	7.1698
1E2AA	emdecoy1613_1E2AA	1E2AA	2.15	7.4374	7.3853
1E2AA	emdecoy1614_1E2AA	1E2AA	2.53	6.2861	6.3080
1E2AA	emdecoy1615_1E2AA	1E2AA	2.25	7.2071	7.1698
1E2AA	emdecoy1616_1E2AA	1E2AA	2.98	5.0198	5.1244
1E2AA	emdecoy1617_1E2AA	1E2AA	2.61	6.5164	6.5234
1E2AA	emdecoy1618_1E2AA	1E2AA	2.24	6.9769	6.9543
1E2AA	emdecoy1619_1E2AA	1E2AA	2.62	5.4803	5.5545
1E2AA	emdecoy161_1E2AA	1E2AA	2.47	7.0920	7.0620
1E2AA	emdecoy1620_1E2AA	1E2AA	2.52	5.1349	5.2319
1E2AA	emdecoy1621_1E2AA	1E2AA	2.56	6.4013	6.4157
1E2AA	emdecoy1622_1E2AA	1E2AA	1.79	6.9769	6.9543
1E2AA	emdecoy1623_1E2AA	1E2AA	2.58	6.8617	6.8465
1E2AA	emdecoy1624_1E2AA	1E2AA	2.31	6.9769	6.9543
1E2AA	emdecoy1625_1E2AA	1E2AA	2.27	6.4013	6.4157
1E2AA	emdecoy1626_1E2AA	1E2AA	2.75	6.0559	6.0926
1E2AA	emdecoy1627_1E2AA	1E2AA	2.70	6.1710	6.2003
1E2AA	emdecoy1628_1E2AA	1E2AA	2.83	6.4013	6.4157
1E2AA	emdecoy1629_1E2AA	1E2AA	2.47	6.6315	6.6311
1E2AA	emdecoy162_1E2AA	1E2AA	2.44	6.9769	6.9543
1E2AA	emdecoy1630_1E2AA	1E2AA	2.14	6.7466	6.7388
1E2AA	emdecoy1631_1E2AA	1E2AA	2.35	6.4013	6.4157
1E2AA	emdecoy1632_1E2AA	1E2AA	2.30	6.5164	6.5234
1E2AA	emdecoy1633_1E2AA	1E2AA	2.30	6.2861	6.3080
1E2AA	emdecoy1634_1E2AA	1E2AA	2.12	6.6315	6.6311
1E2AA	emdecoy1635_1E2AA	1E2AA	2.34	6.4013	6.4157
1E2AA	emdecoy1636_1E2AA	1E2AA	2.18	6.5164	6.5234
1E2AA	emdecoy1637_1E2AA	1E2AA	2.35	6.5164	6.5234
1E2AA	emdecoy1638_1E2AA	1E2AA	2.29	7.3222	7.2775
1E2AA	emdecoy1639_1E2AA	1E2AA	2.23	6.8617	6.8465
1E2AA	emdecoy163_1E2AA	1E2AA	2.31	6.6315	6.6311
1E2AA	emdecoy1640_1E2AA	1E2AA	1.98	7.5525	7.4930
1E2AA	emdecoy1641_1E2AA	1E2AA	1.92	7.2071	7.1698
1E2AA	emdecoy1642_1E2AA	1E2AA	2.10	6.9769	6.9543
1E2AA	emdecoy1643_1E2AA	1E2AA	2.50	6.8617	6.8465
1E2AA	emdecoy1644_1E2AA	1E2AA	2.20	6.0559	6.0926
1E2AA	emdecoy1645_1E2AA	1E2AA	2.13	7.3222	7.2775
1E2AA	emdecoy1646_1E2AA	1E2AA	2.07	6.6315	6.6311
1E2AA	emdecoy1647_1E2AA	1E2AA	2.32	7.3222	7.2775
1E2AA	emdecoy1648_1E2AA	1E2AA	2.56	6.7466	6.7388
1E2AA	emdecoy1649_1E2AA	1E2AA	2.41	6.7466	6.7388
1E2AA	emdecoy164_1E2AA	1E2AA	2.25	6.9769	6.9543
1E2AA	emdecoy1650_1E2AA	1E2AA	2.59	6.9769	6.9543
1E2AA	emdecoy1651_1E2AA	1E2AA	2.53	6.6315	6.6311
1E2AA	emdecoy1652_1E2AA	1E2AA	2.23	7.2071	7.1698
1E2AA	emdecoy1653_1E2AA	1E2AA	2.35	3.7535	3.9455
1E2AA	emdecoy1654_1E2AA	1E2AA	2.77	6.0559	6.0926
1E2AA	emdecoy1655_1E2AA	1E2AA	1.35	2.9476	3.2019
1E2AA	emdecoy1656_1E2AA	1E2AA	2.91	6.2861	6.3080
1E2AA	emdecoy1657_1E2AA	1E2AA	2.44	6.1710	6.2003
1E2AA	emdecoy1658_1E2AA	1E2AA	1.81	7.6676	7.6008
1E2AA	emdecoy1659_1E2AA	1E2AA	2.05	7.3222	7.2775
1E2AA	emdecoy165_1E2AA	1E2AA	2.43	6.0559	6.0926
1E2AA	emdecoy1660_1E2AA	1E2AA	2.11	6.8617	6.8465
1E2AA	emdecoy1661_1E2AA	1E2AA	2.23	7.2071	7.1698
1E2AA	emdecoy1662_1E2AA	1E2AA	2.27	6.9769	6.9543
1E2AA	emdecoy1663_1E2AA	1E2AA	2.18	7.3222	7.2775
1E2AA	emdecoy1664_1E2AA	1E2AA	2.49	7.0920	7.0620
1E2AA	emdecoy1665_1E2AA	1E2AA	2.57	6.6315	6.6311
1E2AA	emdecoy1666_1E2AA	1E2AA	2.46	7.0920	7.0620
1E2AA	emdecoy1667_1E2AA	1E2AA	2.66	6.7466	6.7388
1E2AA	emdecoy1668_1E2AA	1E2AA	1.66	7.6676	7.6008
1E2AA	emdecoy1669_1E2AA	1E2AA	2.76	6.4013	6.4157
1E2AA	emdecoy166_1E2AA	1E2AA	2.36	6.1710	6.2003
1E2AA	emdecoy1670_1E2AA	1E2AA	2.38	6.1710	6.2003
1E2AA	emdecoy1671_1E2AA	1E2AA	1.83	7.7827	7.7085
1E2AA	emdecoy1672_1E2AA	1E2AA	2.69	6.7466	6.7388
1E2AA	emdecoy1673_1E2AA	1E2AA	2.45	6.9769	6.9543
1E2AA	emdecoy1674_1E2AA	1E2AA	2.18	7.4374	7.3853
1E2AA	emdecoy1675_1E2AA	1E2AA	2.60	6.1710	6.2003
1E2AA	emdecoy1676_1E2AA	1E2AA	2.10	7.5525	7.4930
1E2AA	emdecoy1677_1E2AA	1E2AA	2.84	6.2861	6.3080
1E2AA	emdecoy1678_1E2AA	1E2AA	2.62	6.4013	6.4157
1E2AA	emdecoy1679_1E2AA	1E2AA	2.28	7.0920	7.0620
1E2AA	emdecoy167_1E2AA	1E2AA	2.09	7.3222	7.2775
1E2AA	emdecoy1680_1E2AA	1E2AA	2.41	6.8617	6.8465
1E2AA	emdecoy1681_1E2AA	1E2AA	2.37	6.8617	6.8465
1E2AA	emdecoy1682_1E2AA	1E2AA	2.82	6.1710	6.2003
1E2AA	emdecoy1683_1E2AA	1E2AA	1.92	6.7466	6.7388
1E2AA	emdecoy1684_1E2AA	1E2AA	2.50	5.8257	5.8773
1E2AA	emdecoy1685_1E2AA	1E2AA	2.02	6.9769	6.9543
1E2AA	emdecoy1686_1E2AA	1E2AA	2.06	7.3222	7.2775
1E2AA	emdecoy1687_1E2AA	1E2AA	2.59	5.3652	5.4469
1E2AA	emdecoy1688_1E2AA	1E2AA	1.99	7.4374	7.3853
1E2AA	emdecoy1689_1E2AA	1E2AA	2.46	7.2071	7.1698
1E2AA	emdecoy168_1E2AA	1E2AA	2.70	5.7105	5.7697
1E2AA	emdecoy1690_1E2AA	1E2AA	2.17	6.5164	6.5234
1E2AA	emdecoy1691_1E2AA	1E2AA	2.41	7.2071	7.1698
1E2AA	emdecoy1692_1E2AA	1E2AA	2.75	6.1710	6.2003
1E2AA	emdecoy1693_1E2AA	1E2AA	2.00	7.3222	7.2775
1E2AA	emdecoy1694_1E2AA	1E2AA	2.29	7.2071	7.1698
1E2AA	emdecoy1695_1E2AA	1E2AA	2.32	6.5164	6.5234
1E2AA	emdecoy1696_1E2AA	1E2AA	2.24	6.9769	6.9543
1E2AA	emdecoy1697_1E2AA	1E2AA	2.12	6.4013	6.4157
1E2AA	emdecoy1698_1E2AA	1E2AA	2.17	6.4013	6.4157
1E2AA	emdecoy1699_1E2AA	1E2AA	2.24	7.0920	7.0620
1E2AA	emdecoy169_1E2AA	1E2AA	2.44	7.0920	7.0620
1E2AA	emdecoy16_1E2AA	1E2AA	2.24	6.8617	6.8465
1E2AA	emdecoy1700_1E2AA	1E2AA	2.36	7.0920	7.0620
1E2AA	emdecoy1701_1E2AA	1E2AA	2.85	6.1710	6.2003
1E2AA	emdecoy1702_1E2AA	1E2AA	2.68	6.4013	6.4157
1E2AA	emdecoy1703_1E2AA	1E2AA	1.93	7.2071	7.1698
1E2AA	emdecoy1704_1E2AA	1E2AA	1.90	7.4374	7.3853
1E2AA	emdecoy1705_1E2AA	1E2AA	2.50	6.2861	6.3080
1E2AA	emdecoy1706_1E2AA	1E2AA	2.43	5.9408	5.9850
1E2AA	emdecoy1707_1E2AA	1E2AA	2.71	6.9769	6.9543
1E2AA	emdecoy1708_1E2AA	1E2AA	2.55	6.5164	6.5234
1E2AA	emdecoy1709_1E2AA	1E2AA	2.56	6.4013	6.4157
1E2AA	emdecoy170_1E2AA	1E2AA	2.91	5.5954	5.6621
1E2AA	emdecoy1710_1E2AA	1E2AA	2.80	6.4013	6.4157
1E2AA	emdecoy1711_1E2AA	1E2AA	2.53	6.8617	6.8465
1E2AA	emdecoy1712_1E2AA	1E2AA	2.39	6.6315	6.6311
1E2AA	emdecoy1713_1E2AA	1E2AA	2.48	6.9769	6.9543
1E2AA	emdecoy1714_1E2AA	1E2AA	2.03	7.3222	7.2775
1E2AA	emdecoy1715_1E2AA	1E2AA	1.98	7.6676	7.6008
1E2AA	emdecoy1716_1E2AA	1E2AA	2.41	6.9769	6.9543
1E2AA	emdecoy1717_1E2AA	1E2AA	2.21	7.5525	7.4930
1E2AA	emdecoy1718_1E2AA	1E2AA	2.62	6.9769	6.9543
1E2AA	emdecoy1719_1E2AA	1E2AA	2.43	7.4374	7.3853
1E2AA	emdecoy171_1E2AA	1E2AA	2.34	6.6315	6.6311
1E2AA	emdecoy1720_1E2AA	1E2AA	1.98	7.6676	7.6008
1E2AA	emdecoy1721_1E2AA	1E2AA	2.46	6.0559	6.0926
1E2AA	emdecoy1722_1E2AA	1E2AA	2.33	7.3222	7.2775
1E2AA	emdecoy1723_1E2AA	1E2AA	1.99	7.0920	7.0620
1E2AA	emdecoy1724_1E2AA	1E2AA	2.48	6.2861	6.3080
1E2AA	emdecoy1725_1E2AA	1E2AA	2.38	7.2071	7.1698
1E2AA	emdecoy1726_1E2AA	1E2AA	2.42	6.5164	6.5234
1E2AA	emdecoy1727_1E2AA	1E2AA	2.92	5.5954	5.6621
1E2AA	emdecoy1728_1E2AA	1E2AA	2.14	7.5525	7.4930
1E2AA	emdecoy1729_1E2AA	1E2AA	2.68	6.2861	6.3080
1E2AA	emdecoy172_1E2AA	1E2AA	1.99	3.9837	4.1592
1E2AA	emdecoy1730_1E2AA	1E2AA	2.44	6.2861	6.3080
1E2AA	emdecoy1731_1E2AA	1E2AA	2.15	6.8617	6.8465
1E2AA	emdecoy1732_1E2AA	1E2AA	1.98	7.0920	7.0620
1E2AA	emdecoy1733_1E2AA	1E2AA	2.64	6.7466	6.7388
1E2AA	emdecoy1734_1E2AA	1E2AA	2.53	6.1710	6.2003
1E2AA	emdecoy1735_1E2AA	1E2AA	2.40	6.1710	6.2003
1E2AA	emdecoy1736_1E2AA	1E2AA	2.55	6.4013	6.4157
1E2AA	emdecoy1737_1E2AA	1E2AA	1.96	7.3222	7.2775
1E2AA	emdecoy1738_1E2AA	1E2AA	2.16	6.7466	6.7388
1E2AA	emdecoy1739_1E2AA	1E2AA	1.99	7.3222	7.2775
1E2AA	emdecoy173_1E2AA	1E2AA	2.28	6.2861	6.3080
1E2AA	emdecoy1740_1E2AA	1E2AA	2.26	7.2071	7.1698
1E2AA	emdecoy1741_1E2AA	1E2AA	2.20	6.5164	6.5234
1E2AA	emdecoy1742_1E2AA	1E2AA	1.95	7.4374	7.3853
1E2AA	emdecoy1743_1E2AA	1E2AA	2.65	6.1710	6.2003
1E2AA	emdecoy1744_1E2AA	1E2AA	2.05	7.4374	7.3853
1E2AA	emdecoy1745_1E2AA	1E2AA	2.21	6.6315	6.6311
1E2AA	emdecoy1746_1E2AA	1E2AA	2.20	6.8617	6.8465
1E2AA	emdecoy1747_1E2AA	1E2AA	2.03	7.6676	7.6008
1E2AA	emdecoy1748_1E2AA	1E2AA	2.46	7.3222	7.2775
1E2AA	emdecoy1749_1E2AA	1E2AA	1.98	7.6676	7.6008
1E2AA	emdecoy174_1E2AA	1E2AA	2.72	4.6744	4.8022
1E2AA	emdecoy1750_1E2AA	1E2AA	2.65	6.5164	6.5234
1E2AA	emdecoy1751_1E2AA	1E2AA	2.68	6.5164	6.5234
1E2AA	emdecoy1752_1E2AA	1E2AA	1.94	7.4374	7.3853
1E2AA	emdecoy1753_1E2AA	1E2AA	2.13	7.5525	7.4930
1E2AA	emdecoy1754_1E2AA	1E2AA	2.32	6.4013	6.4157
1E2AA	emdecoy1755_1E2AA	1E2AA	2.07	7.5525	7.4930
1E2AA	emdecoy1756_1E2AA	1E2AA	1.81	7.5525	7.4930
1E2AA	emdecoy1757_1E2AA	1E2AA	2.20	7.2071	7.1698
1E2AA	emdecoy1758_1E2AA	1E2AA	2.10	7.4374	7.3853
1E2AA	emdecoy1759_1E2AA	1E2AA	2.42	6.7466	6.7388
1E2AA	emdecoy175_1E2AA	1E2AA	3.00	5.7105	5.7697
1E2AA	emdecoy1760_1E2AA	1E2AA	2.22	7.3222	7.2775
1E2AA	emdecoy1761_1E2AA	1E2AA	2.63	6.0559	6.0926
1E2AA	emdecoy1762_1E2AA	1E2AA	2.50	7.2071	7.1698
1E2AA	emdecoy1763_1E2AA	1E2AA	2.59	6.2861	6.3080
1E2AA	emdecoy1764_1E2AA	1E2AA	1.96	7.5525	7.4930
1E2AA	emdecoy1765_1E2AA	1E2AA	2.43	6.8617	6.8465
1E2AA	emdecoy1766_1E2AA	1E2AA	1.73	7.7827	7.7085
1E2AA	emdecoy1767_1E2AA	1E2AA	2.15	7.4374	7.3853
1E2AA	emdecoy1768_1E2AA	1E2AA	2.55	5.8257	5.8773
1E2AA	emdecoy1769_1E2AA	1E2AA	1.85	7.7827	7.7085
1E2AA	emdecoy176_1E2AA	1E2AA	2.55	6.9769	6.9543
1E2AA	emdecoy1770_1E2AA	1E2AA	2.39	7.3222	7.2775
1E2AA	emdecoy1771_1E2AA	1E2AA	2.20	7.5525	7.4930
1E2AA	emdecoy1772_1E2AA	1E2AA	2.73	6.1710	6.2003
1E2AA	emdecoy1773_1E2AA	1E2AA	2.60	5.9408	5.9850
1E2AA	emdecoy1774_1E2AA	1E2AA	1.90	7.0920	7.0620
1E2AA	emdecoy1775_1E2AA	1E2AA	2.03	7.3222	7.2775
1E2AA	emdecoy1776_1E2AA	1E2AA	2.65	5.8257	5.8773
1E2AA	emdecoy1777_1E2AA	1E2AA	2.16	7.4374	7.3853
1E2AA	emdecoy1778_1E2AA	1E2AA	2.64	5.9408	5.9850
1E2AA	emdecoy1779_1E2AA	1E2AA	2.22	7.3222	7.2775
1E2AA	emdecoy177_1E2AA	1E2AA	2.54	6.2861	6.3080
1E2AA	emdecoy1780_1E2AA	1E2AA	2.32	6.7466	6.7388
1E2AA	emdecoy1781_1E2AA	1E2AA	2.40	6.8617	6.8465
1E2AA	emdecoy1782_1E2AA	1E2AA	2.20	6.6315	6.6311
1E2AA	emdecoy1783_1E2AA	1E2AA	2.45	7.0920	7.0620
1E2AA	emdecoy1784_1E2AA	1E2AA	2.40	6.6315	6.6311
1E2AA	emdecoy1785_1E2AA	1E2AA	2.39	6.8617	6.8465
1E2AA	emdecoy1786_1E2AA	1E2AA	2.45	6.9769	6.9543
1E2AA	emdecoy1787_1E2AA	1E2AA	1.97	7.3222	7.2775
1E2AA	emdecoy1788_1E2AA	1E2AA	2.56	6.5164	6.5234
1E2AA	emdecoy1789_1E2AA	1E2AA	1.86	7.0920	7.0620
1E2AA	emdecoy178_1E2AA	1E2AA	2.40	3.9837	4.1592
1E2AA	emdecoy1790_1E2AA	1E2AA	2.69	6.1710	6.2003
1E2AA	emdecoy1791_1E2AA	1E2AA	1.79	7.5525	7.4930
1E2AA	emdecoy1792_1E2AA	1E2AA	2.16	7.4374	7.3853
1E2AA	emdecoy1793_1E2AA	1E2AA	2.56	7.2071	7.1698
1E2AA	emdecoy1794_1E2AA	1E2AA	2.38	7.2071	7.1698
1E2AA	emdecoy1795_1E2AA	1E2AA	2.12	6.7466	6.7388
1E2AA	emdecoy1796_1E2AA	1E2AA	2.23	6.4013	6.4157
1E2AA	emdecoy1797_1E2AA	1E2AA	2.18	6.9769	6.9543
1E2AA	emdecoy1798_1E2AA	1E2AA	2.29	7.2071	7.1698
1E2AA	emdecoy1799_1E2AA	1E2AA	2.45	6.8617	6.8465
1E2AA	emdecoy179_1E2AA	1E2AA	2.70	5.9408	5.9850
1E2AA	emdecoy17_1E2AA	1E2AA	2.55	3.0627	3.3076
1E2AA	emdecoy1800_1E2AA	1E2AA	2.63	6.1710	6.2003
1E2AA	emdecoy1801_1E2AA	1E2AA	1.88	7.0920	7.0620
1E2AA	emdecoy1802_1E2AA	1E2AA	2.65	6.6315	6.6311
1E2AA	emdecoy1803_1E2AA	1E2AA	2.45	6.1710	6.2003
1E2AA	emdecoy1804_1E2AA	1E2AA	2.15	7.4374	7.3853
1E2AA	emdecoy1805_1E2AA	1E2AA	1.94	7.4374	7.3853
1E2AA	emdecoy1806_1E2AA	1E2AA	2.15	7.4374	7.3853
1E2AA	emdecoy1807_1E2AA	1E2AA	1.99	7.5525	7.4930
1E2AA	emdecoy1808_1E2AA	1E2AA	2.52	6.1710	6.2003
1E2AA	emdecoy1809_1E2AA	1E2AA	2.03	7.5525	7.4930
1E2AA	emdecoy180_1E2AA	1E2AA	2.71	6.2861	6.3080
1E2AA	emdecoy1810_1E2AA	1E2AA	2.52	7.2071	7.1698
1E2AA	emdecoy1811_1E2AA	1E2AA	2.19	7.3222	7.2775
1E2AA	emdecoy1812_1E2AA	1E2AA	2.16	7.3222	7.2775
1E2AA	emdecoy1813_1E2AA	1E2AA	2.56	6.1710	6.2003
1E2AA	emdecoy1814_1E2AA	1E2AA	2.73	6.5164	6.5234
1E2AA	emdecoy1815_1E2AA	1E2AA	2.24	7.4374	7.3853
1E2AA	emdecoy1816_1E2AA	1E2AA	2.38	6.9769	6.9543
1E2AA	emdecoy1817_1E2AA	1E2AA	1.83	7.3222	7.2775
1E2AA	emdecoy1818_1E2AA	1E2AA	2.18	5.7105	5.7697
1E2AA	emdecoy1819_1E2AA	1E2AA	1.91	7.5525	7.4930
1E2AA	emdecoy181_1E2AA	1E2AA	2.39	7.0920	7.0620
1E2AA	emdecoy1820_1E2AA	1E2AA	2.46	6.6315	6.6311
1E2AA	emdecoy1821_1E2AA	1E2AA	2.44	7.2071	7.1698
1E2AA	emdecoy1822_1E2AA	1E2AA	2.32	7.0920	7.0620
1E2AA	emdecoy1823_1E2AA	1E2AA	2.34	6.6315	6.6311
1E2AA	emdecoy1824_1E2AA	1E2AA	2.82	6.1710	6.2003
1E2AA	emdecoy1825_1E2AA	1E2AA	2.88	6.1710	6.2003
1E2AA	emdecoy1826_1E2AA	1E2AA	2.12	7.0920	7.0620
1E2AA	emdecoy1827_1E2AA	1E2AA	2.38	6.5164	6.5234
1E2AA	emdecoy1828_1E2AA	1E2AA	2.16	7.0920	7.0620
1E2AA	emdecoy1829_1E2AA	1E2AA	2.30	6.9769	6.9543
1E2AA	emdecoy182_1E2AA	1E2AA	2.25	7.2071	7.1698
1E2AA	emdecoy1830_1E2AA	1E2AA	2.47	7.2071	7.1698
1E2AA	emdecoy1831_1E2AA	1E2AA	2.13	7.6676	7.6008
1E2AA	emdecoy1832_1E2AA	1E2AA	2.39	6.6315	6.6311
1E2AA	emdecoy1833_1E2AA	1E2AA	1.96	7.3222	7.2775
1E2AA	emdecoy1834_1E2AA	1E2AA	1.92	7.0920	7.0620
1E2AA	emdecoy1835_1E2AA	1E2AA	2.40	6.6315	6.6311
1E2AA	emdecoy1836_1E2AA	1E2AA	2.59	6.7466	6.7388
1E2AA	emdecoy1837_1E2AA	1E2AA	2.42	6.8617	6.8465
1E2AA	emdecoy1838_1E2AA	1E2AA	1.91	7.5525	7.4930
1E2AA	emdecoy1839_1E2AA	1E2AA	2.68	6.1710	6.2003
1E2AA	emdecoy183_1E2AA	1E2AA	2.28	6.5164	6.5234
1E2AA	emdecoy1840_1E2AA	1E2AA	1.92	6.8617	6.8465
1E2AA	emdecoy1841_1E2AA	1E2AA	2.79	6.1710	6.2003
1E2AA	emdecoy1842_1E2AA	1E2AA	2.52	7.0920	7.0620
1E2AA	emdecoy1843_1E2AA	1E2AA	2.11	7.4374	7.3853
1E2AA	emdecoy1844_1E2AA	1E2AA	2.85	6.0559	6.0926
1E2AA	emdecoy1845_1E2AA	1E2AA	2.00	7.4374	7.3853
1E2AA	emdecoy1846_1E2AA	1E2AA	2.06	7.3222	7.2775
1E2AA	emdecoy1847_1E2AA	1E2AA	2.46	6.2861	6.3080
1E2AA	emdecoy1848_1E2AA	1E2AA	2.22	7.3222	7.2775
1E2AA	emdecoy1849_1E2AA	1E2AA	2.16	6.8617	6.8465
1E2AA	emdecoy184_1E2AA	1E2AA	2.45	7.2071	7.1698
1E2AA	emdecoy1850_1E2AA	1E2AA	1.83	7.6676	7.6008
1E2AA	emdecoy1851_1E2AA	1E2AA	2.54	5.9408	5.9850
1E2AA	emdecoy1852_1E2AA	1E2AA	2.05	7.3222	7.2775
1E2AA	emdecoy1853_1E2AA	1E2AA	2.82	6.2861	6.3080
1E2AA	emdecoy1854_1E2AA	1E2AA	2.27	7.3222	7.2775
1E2AA	emdecoy1855_1E2AA	1E2AA	2.06	7.2071	7.1698
1E2AA	emdecoy1856_1E2AA	1E2AA	2.03	7.3222	7.2775
1E2AA	emdecoy1857_1E2AA	1E2AA	2.35	6.9769	6.9543
1E2AA	emdecoy1858_1E2AA	1E2AA	2.71	6.1710	6.2003
1E2AA	emdecoy1859_1E2AA	1E2AA	2.77	6.5164	6.5234
1E2AA	emdecoy185_1E2AA	1E2AA	2.25	7.0920	7.0620
1E2AA	emdecoy1860_1E2AA	1E2AA	2.57	6.6315	6.6311
1E2AA	emdecoy1861_1E2AA	1E2AA	2.54	6.6315	6.6311
1E2AA	emdecoy1862_1E2AA	1E2AA	2.50	6.5164	6.5234
1E2AA	emdecoy1863_1E2AA	1E2AA	2.09	7.0920	7.0620
1E2AA	emdecoy1864_1E2AA	1E2AA	2.59	6.5164	6.5234
1E2AA	emdecoy1865_1E2AA	1E2AA	2.76	6.7466	6.7388
1E2AA	emdecoy1866_1E2AA	1E2AA	2.75	6.8617	6.8465
1E2AA	emdecoy1867_1E2AA	1E2AA	2.45	6.9769	6.9543
1E2AA	emdecoy1868_1E2AA	1E2AA	2.47	6.2861	6.3080
1E2AA	emdecoy1869_1E2AA	1E2AA	2.37	6.7466	6.7388
1E2AA	emdecoy186_1E2AA	1E2AA	2.79	6.0559	6.0926
1E2AA	emdecoy1870_1E2AA	1E2AA	1.80	7.3222	7.2775
1E2AA	emdecoy1871_1E2AA	1E2AA	2.55	6.1710	6.2003
1E2AA	emdecoy1872_1E2AA	1E2AA	2.97	5.7105	5.7697
1E2AA	emdecoy1873_1E2AA	1E2AA	1.63	7.6676	7.6008
1E2AA	emdecoy1874_1E2AA	1E2AA	2.37	6.9769	6.9543
1E2AA	emdecoy1875_1E2AA	1E2AA	2.23	6.5164	6.5234
1E2AA	emdecoy1876_1E2AA	1E2AA	2.17	6.9769	6.9543
1E2AA	emdecoy1877_1E2AA	1E2AA	2.13	7.0920	7.0620
1E2AA	emdecoy1878_1E2AA	1E2AA	2.35	6.8617	6.8465
1E2AA	emdecoy1879_1E2AA	1E2AA	2.16	6.6315	6.6311
1E2AA	emdecoy187_1E2AA	1E2AA	2.56	6.1710	6.2003
1E2AA	emdecoy1880_1E2AA	1E2AA	2.86	6.2861	6.3080
1E2AA	emdecoy1881_1E2AA	1E2AA	2.55	6.7466	6.7388
1E2AA	emdecoy1882_1E2AA	1E2AA	1.65	7.7827	7.7085
1E2AA	emdecoy1883_1E2AA	1E2AA	1.84	7.4374	7.3853
1E2AA	emdecoy1884_1E2AA	1E2AA	1.93	7.4374	7.3853
1E2AA	emdecoy1885_1E2AA	1E2AA	1.84	7.8978	7.8163
1E2AA	emdecoy1886_1E2AA	1E2AA	1.85	7.4374	7.3853
1E2AA	emdecoy1887_1E2AA	1E2AA	2.04	7.6676	7.6008
1E2AA	emdecoy1888_1E2AA	1E2AA	2.29	6.9769	6.9543
1E2AA	emdecoy1889_1E2AA	1E2AA	2.92	6.8617	6.8465
1E2AA	emdecoy188_1E2AA	1E2AA	2.71	5.9408	5.9850
1E2AA	emdecoy1890_1E2AA	1E2AA	2.23	6.8617	6.8465
1E2AA	emdecoy1891_1E2AA	1E2AA	1.98	7.4374	7.3853
1E2AA	emdecoy1892_1E2AA	1E2AA	2.47	6.5164	6.5234
1E2AA	emdecoy1893_1E2AA	1E2AA	1.73	7.3222	7.2775
1E2AA	emdecoy1894_1E2AA	1E2AA	2.53	6.7466	6.7388
1E2AA	emdecoy1895_1E2AA	1E2AA	2.03	7.4374	7.3853
1E2AA	emdecoy1896_1E2AA	1E2AA	2.91	6.2861	6.3080
1E2AA	emdecoy1897_1E2AA	1E2AA	2.27	6.8617	6.8465
1E2AA	emdecoy1898_1E2AA	1E2AA	1.88	7.5525	7.4930
1E2AA	emdecoy1899_1E2AA	1E2AA	1.89	6.9769	6.9543
1E2AA	emdecoy189_1E2AA	1E2AA	3.11	6.2861	6.3080
1E2AA	emdecoy18_1E2AA	1E2AA	2.33	6.7466	6.7388
1E2AA	emdecoy1900_1E2AA	1E2AA	2.15	7.4374	7.3853
1E2AA	emdecoy1901_1E2AA	1E2AA	2.17	7.3222	7.2775
1E2AA	emdecoy1902_1E2AA	1E2AA	2.54	6.2861	6.3080
1E2AA	emdecoy1903_1E2AA	1E2AA	2.18	7.4374	7.3853
1E2AA	emdecoy1904_1E2AA	1E2AA	2.53	7.0920	7.0620
1E2AA	emdecoy1905_1E2AA	1E2AA	2.44	6.8617	6.8465
1E2AA	emdecoy1906_1E2AA	1E2AA	2.31	7.0920	7.0620
1E2AA	emdecoy1907_1E2AA	1E2AA	2.09	7.3222	7.2775
1E2AA	emdecoy1908_1E2AA	1E2AA	2.01	7.6676	7.6008
1E2AA	emdecoy1909_1E2AA	1E2AA	2.41	6.1710	6.2003
1E2AA	emdecoy190_1E2AA	1E2AA	2.23	7.4374	7.3853
1E2AA	emdecoy1910_1E2AA	1E2AA	2.74	6.1710	6.2003
1E2AA	emdecoy1911_1E2AA	1E2AA	2.67	6.0559	6.0926
1E2AA	emdecoy1912_1E2AA	1E2AA	2.57	7.0920	7.0620
1E2AA	emdecoy1913_1E2AA	1E2AA	2.57	6.8617	6.8465
1E2AA	emdecoy1914_1E2AA	1E2AA	2.35	7.2071	7.1698
1E2AA	emdecoy1915_1E2AA	1E2AA	2.68	6.0559	6.0926
1E2AA	emdecoy1916_1E2AA	1E2AA	2.54	7.0920	7.0620
1E2AA	emdecoy1917_1E2AA	1E2AA	2.77	6.7466	6.7388
1E2AA	emdecoy1918_1E2AA	1E2AA	1.79	7.8978	7.8163
1E2AA	emdecoy1919_1E2AA	1E2AA	3.01	6.0559	6.0926
1E2AA	emdecoy191_1E2AA	1E2AA	2.54	6.6315	6.6311
1E2AA	emdecoy1920_1E2AA	1E2AA	2.82	5.9408	5.9850
1E2AA	emdecoy1921_1E2AA	1E2AA	1.97	6.8617	6.8465
1E2AA	emdecoy1922_1E2AA	1E2AA	2.60	6.2861	6.3080
1E2AA	emdecoy1923_1E2AA	1E2AA	2.74	6.4013	6.4157
1E2AA	emdecoy1924_1E2AA	1E2AA	2.71	6.0559	6.0926
1E2AA	emdecoy1925_1E2AA	1E2AA	1.60	7.8978	7.8163
1E2AA	emdecoy1926_1E2AA	1E2AA	1.98	6.9769	6.9543
1E2AA	emdecoy1927_1E2AA	1E2AA	2.68	6.4013	6.4157
1E2AA	emdecoy1928_1E2AA	1E2AA	1.79	6.9769	6.9543
1E2AA	emdecoy1929_1E2AA	1E2AA	2.58	6.1710	6.2003
1E2AA	emdecoy192_1E2AA	1E2AA	2.66	6.8617	6.8465
1E2AA	emdecoy1930_1E2AA	1E2AA	2.27	6.9769	6.9543
1E2AA	emdecoy1931_1E2AA	1E2AA	1.68	7.8978	7.8163
1E2AA	emdecoy1932_1E2AA	1E2AA	2.08	7.2071	7.1698
1E2AA	emdecoy1933_1E2AA	1E2AA	2.14	7.4374	7.3853
1E2AA	emdecoy1934_1E2AA	1E2AA	2.05	7.5525	7.4930
1E2AA	emdecoy1935_1E2AA	1E2AA	2.14	7.6676	7.6008
1E2AA	emdecoy1936_1E2AA	1E2AA	2.42	6.5164	6.5234
1E2AA	emdecoy1937_1E2AA	1E2AA	1.83	7.5525	7.4930
1E2AA	emdecoy1938_1E2AA	1E2AA	2.11	7.4374	7.3853
1E2AA	emdecoy1939_1E2AA	1E2AA	2.12	7.3222	7.2775
1E2AA	emdecoy193_1E2AA	1E2AA	2.66	6.8617	6.8465
1E2AA	emdecoy1940_1E2AA	1E2AA	2.02	7.0920	7.0620
1E2AA	emdecoy1941_1E2AA	1E2AA	2.71	6.9769	6.9543
1E2AA	emdecoy1942_1E2AA	1E2AA	1.93	7.0920	7.0620
1E2AA	emdecoy1943_1E2AA	1E2AA	2.35	6.7466	6.7388
1E2AA	emdecoy1944_1E2AA	1E2AA	1.83	7.2071	7.1698
1E2AA	emdecoy1945_1E2AA	1E2AA	1.88	6.9769	6.9543
1E2AA	emdecoy1946_1E2AA	1E2AA	2.12	7.3222	7.2775
1E2AA	emdecoy1947_1E2AA	1E2AA	1.91	7.5525	7.4930
1E2AA	emdecoy1948_1E2AA	1E2AA	2.85	5.9408	5.9850
1E2AA	emdecoy1949_1E2AA	1E2AA	2.29	6.6315	6.6311
1E2AA	emdecoy194_1E2AA	1E2AA	2.26	6.5164	6.5234
1E2AA	emdecoy1950_1E2AA	1E2AA	2.21	6.7466	6.7388
1E2AA	emdecoy1951_1E2AA	1E2AA	2.28	6.9769	6.9543
1E2AA	emdecoy1952_1E2AA	1E2AA	2.30	7.3222	7.2775
1E2AA	emdecoy1953_1E2AA	1E2AA	2.03	7.5525	7.4930
1E2AA	emdecoy1954_1E2AA	1E2AA	2.16	7.3222	7.2775
1E2AA	emdecoy1955_1E2AA	1E2AA	2.40	6.7466	6.7388
1E2AA	emdecoy1956_1E2AA	1E2AA	2.52	6.5164	6.5234
1E2AA	emdecoy1957_1E2AA	1E2AA	2.45	7.0920	7.0620
1E2AA	emdecoy1958_1E2AA	1E2AA	2.35	7.4374	7.3853
1E2AA	emdecoy1959_1E2AA	1E2AA	2.38	6.9769	6.9543
1E2AA	emdecoy195_1E2AA	1E2AA	2.29	6.6315	6.6311
1E2AA	emdecoy1960_1E2AA	1E2AA	2.07	7.8978	7.8163
1E2AA	emdecoy1961_1E2AA	1E2AA	2.47	6.8617	6.8465
1E2AA	emdecoy1962_1E2AA	1E2AA	2.57	7.0920	7.0620
1E2AA	emdecoy1963_1E2AA	1E2AA	2.69	6.2861	6.3080
1E2AA	emdecoy1964_1E2AA	1E2AA	2.44	6.1710	6.2003
1E2AA	emdecoy1965_1E2AA	1E2AA	2.33	6.6315	6.6311
1E2AA	emdecoy1966_1E2AA	1E2AA	2.68	6.2861	6.3080
1E2AA	emdecoy1967_1E2AA	1E2AA	2.47	6.1710	6.2003
1E2AA	emdecoy1968_1E2AA	1E2AA	2.48	6.6315	6.6311
1E2AA	emdecoy1969_1E2AA	1E2AA	2.65	5.9408	5.9850
1E2AA	emdecoy196_1E2AA	1E2AA	2.34	6.4013	6.4157
1E2AA	emdecoy1970_1E2AA	1E2AA	2.53	5.8257	5.8773
1E2AA	emdecoy1971_1E2AA	1E2AA	2.74	6.5164	6.5234
1E2AA	emdecoy1972_1E2AA	1E2AA	1.77	7.6676	7.6008
1E2AA	emdecoy1973_1E2AA	1E2AA	2.79	6.5164	6.5234
1E2AA	emdecoy1974_1E2AA	1E2AA	1.67	7.6676	7.6008
1E2AA	emdecoy1975_1E2AA	1E2AA	2.59	6.6315	6.6311
1E2AA	emdecoy1976_1E2AA	1E2AA	2.74	6.5164	6.5234
1E2AA	emdecoy1977_1E2AA	1E2AA	1.72	7.4374	7.3853
1E2AA	emdecoy1978_1E2AA	1E2AA	2.89	5.8257	5.8773
1E2AA	emdecoy1979_1E2AA	1E2AA	1.78	7.6676	7.6008
1E2AA	emdecoy197_1E2AA	1E2AA	2.28	6.4013	6.4157
1E2AA	emdecoy1980_1E2AA	1E2AA	1.69	7.8978	7.8163
1E2AA	emdecoy1981_1E2AA	1E2AA	2.07	7.0920	7.0620
1E2AA	emdecoy1982_1E2AA	1E2AA	2.13	6.9769	6.9543
1E2AA	emdecoy1983_1E2AA	1E2AA	2.24	7.2071	7.1698
1E2AA	emdecoy1984_1E2AA	1E2AA	2.23	7.5525	7.4930
1E2AA	emdecoy1985_1E2AA	1E2AA	2.00	7.0920	7.0620
1E2AA	emdecoy1986_1E2AA	1E2AA	2.06	6.4013	6.4157
1E2AA	emdecoy1987_1E2AA	1E2AA	1.98	6.7466	6.7388
1E2AA	emdecoy1988_1E2AA	1E2AA	2.12	6.7466	6.7388
1E2AA	emdecoy1989_1E2AA	1E2AA	2.13	6.6315	6.6311
1E2AA	emdecoy198_1E2AA	1E2AA	2.00	7.0920	7.0620
1E2AA	emdecoy1990_1E2AA	1E2AA	2.15	6.8617	6.8465
1E2AA	emdecoy1991_1E2AA	1E2AA	2.25	6.7466	6.7388
1E2AA	emdecoy1992_1E2AA	1E2AA	1.99	7.6676	7.6008
1E2AA	emdecoy1993_1E2AA	1E2AA	2.11	7.2071	7.1698
1E2AA	emdecoy1994_1E2AA	1E2AA	1.88	7.2071	7.1698
1E2AA	emdecoy1995_1E2AA	1E2AA	2.78	6.2861	6.3080
1E2AA	emdecoy1996_1E2AA	1E2AA	1.91	6.9769	6.9543
1E2AA	emdecoy1997_1E2AA	1E2AA	1.97	7.4374	7.3853
1E2AA	emdecoy1998_1E2AA	1E2AA	1.93	7.5525	7.4930
1E2AA	emdecoy1999_1E2AA	1E2AA	1.92	7.4374	7.3853
1E2AA	emdecoy199_1E2AA	1E2AA	2.05	7.0920	7.0620
1E2AA	emdecoy19_1E2AA	1E2AA	2.61	4.5593	4.6948
1E2AA	emdecoy1_1E2AA	1E2AA	2.14	6.2861	6.3080
1E2AA	emdecoy2000_1E2AA	1E2AA	2.35	6.5164	6.5234
1E2AA	emdecoy2001_1E2AA	1E2AA	2.13	3.8686	4.0523
1E2AA	emdecoy2002_1E2AA	1E2AA	1.92	3.9837	4.1592
1E2AA	emdecoy2003_1E2AA	1E2AA	2.75	5.2500	5.3394
1E2AA	emdecoy2004_1E2AA	1E2AA	2.02	4.0988	4.2662
1E2AA	emdecoy2005_1E2AA	1E2AA	2.71	5.7105	5.7697
1E2AA	emdecoy2006_1E2AA	1E2AA	2.96	6.0559	6.0926
1E2AA	emdecoy2007_1E2AA	1E2AA	2.75	6.2861	6.3080
1E2AA	emdecoy2008_1E2AA	1E2AA	2.40	6.8617	6.8465
1E2AA	emdecoy2009_1E2AA	1E2AA	2.82	6.0559	6.0926
1E2AA	emdecoy200_1E2AA	1E2AA	2.29	4.4442	4.5876
1E2AA	emdecoy2010_1E2AA	1E2AA	2.48	5.7105	5.7697
1E2AA	emdecoy2011_1E2AA	1E2AA	2.69	5.5954	5.6621
1E2AA	emdecoy2012_1E2AA	1E2AA	2.87	5.1349	5.2319
1E2AA	emdecoy2013_1E2AA	1E2AA	2.96	6.0559	6.0926
1E2AA	emdecoy2014_1E2AA	1E2AA	2.63	5.8257	5.8773
1E2AA	emdecoy2015_1E2AA	1E2AA	3.02	5.4803	5.5545
1E2AA	emdecoy2016_1E2AA	1E2AA	2.54	6.6315	6.6311
1E2AA	emdecoy2017_1E2AA	1E2AA	2.62	5.9408	5.9850
1E2AA	emdecoy2018_1E2AA	1E2AA	1.98	7.3222	7.2775
1E2AA	emdecoy2019_1E2AA	1E2AA	2.33	6.7466	6.7388
1E2AA	emdecoy201_1E2AA	1E2AA	2.59	3.5232	3.7322
1E2AA	emdecoy2020_1E2AA	1E2AA	2.50	6.7466	6.7388
1E2AA	emdecoy2021_1E2AA	1E2AA	2.50	6.5164	6.5234
1E2AA	emdecoy2022_1E2AA	1E2AA	2.21	6.7466	6.7388
1E2AA	emdecoy2023_1E2AA	1E2AA	2.98	6.7466	6.7388
1E2AA	emdecoy2024_1E2AA	1E2AA	2.62	6.8617	6.8465
1E2AA	emdecoy2025_1E2AA	1E2AA	2.97	6.1710	6.2003
1E2AA	emdecoy2026_1E2AA	1E2AA	2.81	6.5164	6.5234
1E2AA	emdecoy2027_1E2AA	1E2AA	2.92	6.2861	6.3080
1E2AA	emdecoy2028_1E2AA	1E2AA	2.62	6.6315	6.6311
1E2AA	emdecoy2029_1E2AA	1E2AA	2.66	6.6315	6.6311
1E2AA	emdecoy202_1E2AA	1E2AA	1.96	7.0920	7.0620
1E2AA	emdecoy2030_1E2AA	1E2AA	2.63	6.8617	6.8465
1E2AA	emdecoy2031_1E2AA	1E2AA	2.31	6.9769	6.9543
1E2AA	emdecoy2032_1E2AA	1E2AA	2.10	6.8617	6.8465
1E2AA	emdecoy2033_1E2AA	1E2AA	2.10	7.4374	7.3853
1E2AA	emdecoy2034_1E2AA	1E2AA	2.40	5.7105	5.7697
1E2AA	emdecoy2035_1E2AA	1E2AA	2.22	6.9769	6.9543
1E2AA	emdecoy2036_1E2AA	1E2AA	2.00	7.5525	7.4930
1E2AA	emdecoy2037_1E2AA	1E2AA	2.81	6.4013	6.4157
1E2AA	emdecoy2038_1E2AA	1E2AA	2.29	6.0559	6.0926
1E2AA	emdecoy2039_1E2AA	1E2AA	2.08	6.9769	6.9543
1E2AA	emdecoy203_1E2AA	1E2AA	2.18	7.0920	7.0620
1E2AA	emdecoy2040_1E2AA	1E2AA	2.29	6.8617	6.8465
1E2AA	emdecoy2041_1E2AA	1E2AA	2.68	6.6315	6.6311
1E2AA	emdecoy2042_1E2AA	1E2AA	2.67	5.8257	5.8773
1E2AA	emdecoy2043_1E2AA	1E2AA	2.56	5.8257	5.8773
1E2AA	emdecoy2044_1E2AA	1E2AA	2.39	6.7466	6.7388
1E2AA	emdecoy2045_1E2AA	1E2AA	2.21	6.5164	6.5234
1E2AA	emdecoy2046_1E2AA	1E2AA	2.41	6.9769	6.9543
1E2AA	emdecoy2047_1E2AA	1E2AA	2.56	6.0559	6.0926
1E2AA	emdecoy2048_1E2AA	1E2AA	2.22	7.0920	7.0620
1E2AA	emdecoy2049_1E2AA	1E2AA	2.17	6.5164	6.5234
1E2AA	emdecoy204_1E2AA	1E2AA	1.75	7.2071	7.1698
1E2AA	emdecoy2050_1E2AA	1E2AA	2.22	7.0920	7.0620
1E2AA	emdecoy2051_1E2AA	1E2AA	2.46	6.4013	6.4157
1E2AA	emdecoy2052_1E2AA	1E2AA	2.63	6.4013	6.4157
1E2AA	emdecoy2053_1E2AA	1E2AA	2.78	5.8257	5.8773
1E2AA	emdecoy2054_1E2AA	1E2AA	2.36	6.8617	6.8465
1E2AA	emdecoy2055_1E2AA	1E2AA	2.18	7.0920	7.0620
1E2AA	emdecoy2056_1E2AA	1E2AA	2.56	5.4803	5.5545
1E2AA	emdecoy2057_1E2AA	1E2AA	2.77	6.8617	6.8465
1E2AA	emdecoy2058_1E2AA	1E2AA	2.85	5.1349	5.2319
1E2AA	emdecoy2059_1E2AA	1E2AA	2.97	5.3652	5.4469
1E2AA	emdecoy205_1E2AA	1E2AA	1.90	7.2071	7.1698
1E2AA	emdecoy2060_1E2AA	1E2AA	2.83	6.5164	6.5234
1E2AA	emdecoy2061_1E2AA	1E2AA	2.95	6.1710	6.2003
1E2AA	emdecoy2062_1E2AA	1E2AA	2.84	6.9769	6.9543
1E2AA	emdecoy2063_1E2AA	1E2AA	2.35	6.7466	6.7388
1E2AA	emdecoy2064_1E2AA	1E2AA	2.74	5.2500	5.3394
1E2AA	emdecoy2065_1E2AA	1E2AA	2.69	6.0559	6.0926
1E2AA	emdecoy2066_1E2AA	1E2AA	3.12	5.5954	5.6621
1E2AA	emdecoy2067_1E2AA	1E2AA	2.85	6.1710	6.2003
1E2AA	emdecoy2068_1E2AA	1E2AA	2.51	6.5164	6.5234
1E2AA	emdecoy2069_1E2AA	1E2AA	2.20	7.3222	7.2775
1E2AA	emdecoy206_1E2AA	1E2AA	3.02	5.2500	5.3394
1E2AA	emdecoy2070_1E2AA	1E2AA	2.34	6.6315	6.6311
1E2AA	emdecoy2071_1E2AA	1E2AA	2.25	6.9769	6.9543
1E2AA	emdecoy2072_1E2AA	1E2AA	2.36	7.3222	7.2775
1E2AA	emdecoy2073_1E2AA	1E2AA	2.19	7.3222	7.2775
1E2AA	emdecoy2074_1E2AA	1E2AA	2.53	5.9408	5.9850
1E2AA	emdecoy2075_1E2AA	1E2AA	2.67	6.1710	6.2003
1E2AA	emdecoy2076_1E2AA	1E2AA	2.47	7.2071	7.1698
1E2AA	emdecoy2077_1E2AA	1E2AA	2.72	6.0559	6.0926
1E2AA	emdecoy2078_1E2AA	1E2AA	2.34	6.7466	6.7388
1E2AA	emdecoy2079_1E2AA	1E2AA	2.47	6.5164	6.5234
1E2AA	emdecoy207_1E2AA	1E2AA	2.08	7.6676	7.6008
1E2AA	emdecoy2080_1E2AA	1E2AA	2.24	6.7466	6.7388
1E2AA	emdecoy2081_1E2AA	1E2AA	1.93	7.5525	7.4930
1E2AA	emdecoy2082_1E2AA	1E2AA	2.39	6.8617	6.8465
1E2AA	emdecoy2083_1E2AA	1E2AA	2.60	6.5164	6.5234
1E2AA	emdecoy2084_1E2AA	1E2AA	2.31	7.0920	7.0620
1E2AA	emdecoy2085_1E2AA	1E2AA	2.20	7.0920	7.0620
1E2AA	emdecoy2086_1E2AA	1E2AA	2.25	7.2071	7.1698
1E2AA	emdecoy2087_1E2AA	1E2AA	2.12	7.5525	7.4930
1E2AA	emdecoy2088_1E2AA	1E2AA	2.19	7.2071	7.1698
1E2AA	emdecoy2089_1E2AA	1E2AA	2.20	7.4374	7.3853
1E2AA	emdecoy208_1E2AA	1E2AA	2.15	7.8978	7.8163
1E2AA	emdecoy2090_1E2AA	1E2AA	2.11	7.2071	7.1698
1E2AA	emdecoy2091_1E2AA	1E2AA	2.24	6.2861	6.3080
1E2AA	emdecoy2092_1E2AA	1E2AA	2.56	6.4013	6.4157
1E2AA	emdecoy2093_1E2AA	1E2AA	2.33	7.0920	7.0620
1E2AA	emdecoy2094_1E2AA	1E2AA	2.57	6.2861	6.3080
1E2AA	emdecoy2095_1E2AA	1E2AA	2.11	7.3222	7.2775
1E2AA	emdecoy2096_1E2AA	1E2AA	2.31	6.8617	6.8465
1E2AA	emdecoy2097_1E2AA	1E2AA	2.21	6.5164	6.5234
1E2AA	emdecoy2098_1E2AA	1E2AA	2.66	5.5954	5.6621
1E2AA	emdecoy2099_1E2AA	1E2AA	2.48	7.0920	7.0620
1E2AA	emdecoy209_1E2AA	1E2AA	2.25	7.0920	7.0620
1E2AA	emdecoy20_1E2AA	1E2AA	2.41	7.0920	7.0620
1E2AA	emdecoy2100_1E2AA	1E2AA	2.29	4.0988	4.2662
1E2AA	emdecoy2101_1E2AA	1E2AA	2.48	6.0559	6.0926
1E2AA	emdecoy2102_1E2AA	1E2AA	2.20	6.9769	6.9543
1E2AA	emdecoy2103_1E2AA	1E2AA	2.33	7.2071	7.1698
1E2AA	emdecoy2104_1E2AA	1E2AA	2.76	5.9408	5.9850
1E2AA	emdecoy2105_1E2AA	1E2AA	2.78	5.3652	5.4469
1E2AA	emdecoy2106_1E2AA	1E2AA	2.26	6.4013	6.4157
1E2AA	emdecoy2107_1E2AA	1E2AA	2.33	6.9769	6.9543
1E2AA	emdecoy2108_1E2AA	1E2AA	2.76	5.1349	5.2319
1E2AA	emdecoy2109_1E2AA	1E2AA	2.72	5.9408	5.9850
1E2AA	emdecoy210_1E2AA	1E2AA	2.41	7.2071	7.1698
1E2AA	emdecoy2110_1E2AA	1E2AA	2.87	5.7105	5.7697
1E2AA	emdecoy2111_1E2AA	1E2AA	2.39	6.9769	6.9543
1E2AA	emdecoy2112_1E2AA	1E2AA	2.92	5.5954	5.6621
1E2AA	emdecoy2113_1E2AA	1E2AA	3.01	6.0559	6.0926
1E2AA	emdecoy2114_1E2AA	1E2AA	2.25	7.4374	7.3853
1E2AA	emdecoy2115_1E2AA	1E2AA	2.22	7.3222	7.2775
1E2AA	emdecoy2116_1E2AA	1E2AA	2.11	6.6315	6.6311
1E2AA	emdecoy2117_1E2AA	1E2AA	2.28	6.9769	6.9543
1E2AA	emdecoy2118_1E2AA	1E2AA	2.48	6.8617	6.8465
1E2AA	emdecoy2119_1E2AA	1E2AA	2.21	6.8617	6.8465
1E2AA	emdecoy211_1E2AA	1E2AA	2.70	6.0559	6.0926
1E2AA	emdecoy2120_1E2AA	1E2AA	2.14	7.4374	7.3853
1E2AA	emdecoy2121_1E2AA	1E2AA	2.25	6.2861	6.3080
1E2AA	emdecoy2122_1E2AA	1E2AA	2.07	7.3222	7.2775
1E2AA	emdecoy2123_1E2AA	1E2AA	2.36	6.9769	6.9543
1E2AA	emdecoy2124_1E2AA	1E2AA	2.95	6.2861	6.3080
1E2AA	emdecoy2125_1E2AA	1E2AA	2.52	6.6315	6.6311
1E2AA	emdecoy2126_1E2AA	1E2AA	2.50	6.7466	6.7388
1E2AA	emdecoy2127_1E2AA	1E2AA	1.98	7.2071	7.1698
1E2AA	emdecoy2128_1E2AA	1E2AA	2.52	7.0920	7.0620
1E2AA	emdecoy2129_1E2AA	1E2AA	2.41	6.8617	6.8465
1E2AA	emdecoy212_1E2AA	1E2AA	2.34	6.6315	6.6311
1E2AA	emdecoy2130_1E2AA	1E2AA	2.28	6.6315	6.6311
1E2AA	emdecoy2131_1E2AA	1E2AA	2.49	6.7466	6.7388
1E2AA	emdecoy2132_1E2AA	1E2AA	2.50	6.7466	6.7388
1E2AA	emdecoy2133_1E2AA	1E2AA	2.60	5.9408	5.9850
1E2AA	emdecoy2134_1E2AA	1E2AA	2.11	6.9769	6.9543
1E2AA	emdecoy2135_1E2AA	1E2AA	2.15	7.0920	7.0620
1E2AA	emdecoy2136_1E2AA	1E2AA	2.72	6.6315	6.6311
1E2AA	emdecoy2137_1E2AA	1E2AA	2.14	6.8617	6.8465
1E2AA	emdecoy2138_1E2AA	1E2AA	2.04	7.5525	7.4930
1E2AA	emdecoy2139_1E2AA	1E2AA	2.06	6.8617	6.8465
1E2AA	emdecoy213_1E2AA	1E2AA	2.22	7.2071	7.1698
1E2AA	emdecoy2140_1E2AA	1E2AA	2.40	6.4013	6.4157
1E2AA	emdecoy2141_1E2AA	1E2AA	2.38	6.8617	6.8465
1E2AA	emdecoy2142_1E2AA	1E2AA	2.45	6.1710	6.2003
1E2AA	emdecoy2143_1E2AA	1E2AA	2.38	3.8686	4.0523
1E2AA	emdecoy2144_1E2AA	1E2AA	2.22	7.3222	7.2775
1E2AA	emdecoy2145_1E2AA	1E2AA	2.58	6.5164	6.5234
1E2AA	emdecoy2146_1E2AA	1E2AA	2.07	6.9769	6.9543
1E2AA	emdecoy2147_1E2AA	1E2AA	2.19	7.0920	7.0620
1E2AA	emdecoy2148_1E2AA	1E2AA	2.11	7.0920	7.0620
1E2AA	emdecoy2149_1E2AA	1E2AA	1.95	7.0920	7.0620
1E2AA	emdecoy214_1E2AA	1E2AA	2.16	7.5525	7.4930
1E2AA	emdecoy2150_1E2AA	1E2AA	2.19	7.0920	7.0620
1E2AA	emdecoy2151_1E2AA	1E2AA	2.64	5.8257	5.8773
1E2AA	emdecoy2152_1E2AA	1E2AA	2.77	5.9408	5.9850
1E2AA	emdecoy2153_1E2AA	1E2AA	2.20	7.4374	7.3853
1E2AA	emdecoy2154_1E2AA	1E2AA	2.86	5.3652	5.4469
1E2AA	emdecoy2155_1E2AA	1E2AA	2.10	7.2071	7.1698
1E2AA	emdecoy2156_1E2AA	1E2AA	2.60	4.5593	4.6948
1E2AA	emdecoy2157_1E2AA	1E2AA	2.96	4.2140	4.3732
1E2AA	emdecoy2158_1E2AA	1E2AA	2.26	7.0920	7.0620
1E2AA	emdecoy2159_1E2AA	1E2AA	2.18	7.2071	7.1698
1E2AA	emdecoy215_1E2AA	1E2AA	2.00	7.5525	7.4930
1E2AA	emdecoy2160_1E2AA	1E2AA	2.18	7.4374	7.3853
1E2AA	emdecoy2161_1E2AA	1E2AA	2.90	5.7105	5.7697
1E2AA	emdecoy2162_1E2AA	1E2AA	2.11	6.7466	6.7388
1E2AA	emdecoy2163_1E2AA	1E2AA	2.13	7.2071	7.1698
1E2AA	emdecoy2164_1E2AA	1E2AA	2.24	7.3222	7.2775
1E2AA	emdecoy2165_1E2AA	1E2AA	2.61	6.5164	6.5234
1E2AA	emdecoy2166_1E2AA	1E2AA	1.99	7.3222	7.2775
1E2AA	emdecoy2167_1E2AA	1E2AA	2.07	7.3222	7.2775
1E2AA	emdecoy2168_1E2AA	1E2AA	2.14	7.3222	7.2775
1E2AA	emdecoy2169_1E2AA	1E2AA	1.94	7.2071	7.1698
1E2AA	emdecoy216_1E2AA	1E2AA	2.22	7.3222	7.2775
1E2AA	emdecoy2170_1E2AA	1E2AA	2.40	5.9408	5.9850
1E2AA	emdecoy2171_1E2AA	1E2AA	2.21	7.3222	7.2775
1E2AA	emdecoy2172_1E2AA	1E2AA	2.61	5.9408	5.9850
1E2AA	emdecoy2173_1E2AA	1E2AA	2.29	6.9769	6.9543
1E2AA	emdecoy2174_1E2AA	1E2AA	2.05	7.5525	7.4930
1E2AA	emdecoy2175_1E2AA	1E2AA	2.14	7.4374	7.3853
1E2AA	emdecoy2176_1E2AA	1E2AA	2.61	6.7466	6.7388
1E2AA	emdecoy2177_1E2AA	1E2AA	2.53	6.5164	6.5234
1E2AA	emdecoy2178_1E2AA	1E2AA	2.14	6.2861	6.3080
1E2AA	emdecoy2179_1E2AA	1E2AA	2.12	7.2071	7.1698
1E2AA	emdecoy217_1E2AA	1E2AA	2.00	6.9769	6.9543
1E2AA	emdecoy2180_1E2AA	1E2AA	2.59	6.5164	6.5234
1E2AA	emdecoy2181_1E2AA	1E2AA	2.31	7.0920	7.0620
1E2AA	emdecoy2182_1E2AA	1E2AA	2.08	7.5525	7.4930
1E2AA	emdecoy2183_1E2AA	1E2AA	2.26	6.7466	6.7388
1E2AA	emdecoy2184_1E2AA	1E2AA	2.95	6.5164	6.5234
1E2AA	emdecoy2185_1E2AA	1E2AA	2.90	5.4803	5.5545
1E2AA	emdecoy2186_1E2AA	1E2AA	2.67	5.3652	5.4469
1E2AA	emdecoy2187_1E2AA	1E2AA	2.71	6.4013	6.4157
1E2AA	emdecoy2188_1E2AA	1E2AA	2.73	6.2861	6.3080
1E2AA	emdecoy2189_1E2AA	1E2AA	2.43	6.1710	6.2003
1E2AA	emdecoy218_1E2AA	1E2AA	2.17	6.9769	6.9543
1E2AA	emdecoy2190_1E2AA	1E2AA	2.51	6.4013	6.4157
1E2AA	emdecoy2191_1E2AA	1E2AA	2.38	6.9769	6.9543
1E2AA	emdecoy2192_1E2AA	1E2AA	2.35	6.2861	6.3080
1E2AA	emdecoy2193_1E2AA	1E2AA	2.50	6.5164	6.5234
1E2AA	emdecoy2194_1E2AA	1E2AA	2.12	6.6315	6.6311
1E2AA	emdecoy2195_1E2AA	1E2AA	2.63	6.4013	6.4157
1E2AA	emdecoy2196_1E2AA	1E2AA	2.23	7.2071	7.1698
1E2AA	emdecoy2197_1E2AA	1E2AA	2.21	7.3222	7.2775
1E2AA	emdecoy2198_1E2AA	1E2AA	2.41	6.6315	6.6311
1E2AA	emdecoy2199_1E2AA	1E2AA	2.00	7.3222	7.2775
1E2AA	emdecoy219_1E2AA	1E2AA	2.91	5.2500	5.3394
1E2AA	emdecoy21_1E2AA	1E2AA	3.11	5.8257	5.8773
1E2AA	emdecoy2200_1E2AA	1E2AA	2.35	6.9769	6.9543
1E2AA	emdecoy2201_1E2AA	1E2AA	2.98	5.7105	5.7697
1E2AA	emdecoy2202_1E2AA	1E2AA	2.56	5.4803	5.5545
1E2AA	emdecoy2203_1E2AA	1E2AA	2.81	5.3652	5.4469
1E2AA	emdecoy2204_1E2AA	1E2AA	2.76	6.2861	6.3080
1E2AA	emdecoy2205_1E2AA	1E2AA	3.05	3.9837	4.1592
1E2AA	emdecoy2206_1E2AA	1E2AA	2.26	7.2071	7.1698
1E2AA	emdecoy2207_1E2AA	1E2AA	2.39	7.2071	7.1698
1E2AA	emdecoy2208_1E2AA	1E2AA	2.10	7.2071	7.1698
1E2AA	emdecoy2209_1E2AA	1E2AA	2.33	6.9769	6.9543
1E2AA	emdecoy220_1E2AA	1E2AA	2.46	6.6315	6.6311
1E2AA	emdecoy2210_1E2AA	1E2AA	1.95	7.3222	7.2775
1E2AA	emdecoy2211_1E2AA	1E2AA	2.41	6.9769	6.9543
1E2AA	emdecoy2212_1E2AA	1E2AA	2.16	7.5525	7.4930
1E2AA	emdecoy2213_1E2AA	1E2AA	2.97	5.5954	5.6621
1E2AA	emdecoy2214_1E2AA	1E2AA	2.83	5.5954	5.6621
1E2AA	emdecoy2215_1E2AA	1E2AA	2.16	7.3222	7.2775
1E2AA	emdecoy2216_1E2AA	1E2AA	2.22	7.0920	7.0620
1E2AA	emdecoy2217_1E2AA	1E2AA	2.58	6.5164	6.5234
1E2AA	emdecoy2218_1E2AA	1E2AA	2.26	7.0920	7.0620
1E2AA	emdecoy2219_1E2AA	1E2AA	2.31	6.0559	6.0926
1E2AA	emdecoy221_1E2AA	1E2AA	2.23	7.0920	7.0620
1E2AA	emdecoy2220_1E2AA	1E2AA	2.13	7.2071	7.1698
1E2AA	emdecoy2221_1E2AA	1E2AA	2.00	7.0920	7.0620
1E2AA	emdecoy2222_1E2AA	1E2AA	2.53	6.1710	6.2003
1E2AA	emdecoy2223_1E2AA	1E2AA	2.63	6.1710	6.2003
1E2AA	emdecoy2224_1E2AA	1E2AA	2.43	6.4013	6.4157
1E2AA	emdecoy2225_1E2AA	1E2AA	2.05	7.5525	7.4930
1E2AA	emdecoy2226_1E2AA	1E2AA	2.15	6.9769	6.9543
1E2AA	emdecoy2227_1E2AA	1E2AA	2.00	6.8617	6.8465
1E2AA	emdecoy2228_1E2AA	1E2AA	1.98	7.2071	7.1698
1E2AA	emdecoy2229_1E2AA	1E2AA	2.24	6.5164	6.5234
1E2AA	emdecoy222_1E2AA	1E2AA	2.33	7.3222	7.2775
1E2AA	emdecoy2230_1E2AA	1E2AA	2.47	6.9769	6.9543
1E2AA	emdecoy2231_1E2AA	1E2AA	2.41	6.9769	6.9543
1E2AA	emdecoy2232_1E2AA	1E2AA	2.11	6.7466	6.7388
1E2AA	emdecoy2233_1E2AA	1E2AA	2.07	7.2071	7.1698
1E2AA	emdecoy2234_1E2AA	1E2AA	2.73	5.7105	5.7697
1E2AA	emdecoy2235_1E2AA	1E2AA	2.45	6.4013	6.4157
1E2AA	emdecoy2236_1E2AA	1E2AA	2.70	6.5164	6.5234
1E2AA	emdecoy2237_1E2AA	1E2AA	2.77	6.1710	6.2003
1E2AA	emdecoy2238_1E2AA	1E2AA	2.56	5.8257	5.8773
1E2AA	emdecoy2239_1E2AA	1E2AA	2.42	6.2861	6.3080
1E2AA	emdecoy223_1E2AA	1E2AA	2.43	4.6744	4.8022
1E2AA	emdecoy2240_1E2AA	1E2AA	2.38	6.8617	6.8465
1E2AA	emdecoy2241_1E2AA	1E2AA	2.62	6.0559	6.0926
1E2AA	emdecoy2242_1E2AA	1E2AA	2.18	7.2071	7.1698
1E2AA	emdecoy2243_1E2AA	1E2AA	2.26	6.5164	6.5234
1E2AA	emdecoy2244_1E2AA	1E2AA	2.33	6.5164	6.5234
1E2AA	emdecoy2245_1E2AA	1E2AA	2.24	7.0920	7.0620
1E2AA	emdecoy2246_1E2AA	1E2AA	2.63	6.1710	6.2003
1E2AA	emdecoy2247_1E2AA	1E2AA	2.07	7.3222	7.2775
1E2AA	emdecoy2248_1E2AA	1E2AA	2.95	5.5954	5.6621
1E2AA	emdecoy2249_1E2AA	1E2AA	2.25	7.2071	7.1698
1E2AA	emdecoy224_1E2AA	1E2AA	2.30	7.0920	7.0620
1E2AA	emdecoy2250_1E2AA	1E2AA	2.65	5.0198	5.1244
1E2AA	emdecoy2251_1E2AA	1E2AA	2.27	7.2071	7.1698
1E2AA	emdecoy2252_1E2AA	1E2AA	2.32	7.0920	7.0620
1E2AA	emdecoy2253_1E2AA	1E2AA	1.99	7.2071	7.1698
1E2AA	emdecoy2254_1E2AA	1E2AA	2.63	6.0559	6.0926
1E2AA	emdecoy2255_1E2AA	1E2AA	2.80	5.7105	5.7697
1E2AA	emdecoy2256_1E2AA	1E2AA	2.61	6.0559	6.0926
1E2AA	emdecoy2257_1E2AA	1E2AA	2.28	6.8617	6.8465
1E2AA	emdecoy2258_1E2AA	1E2AA	2.24	6.9769	6.9543
1E2AA	emdecoy2259_1E2AA	1E2AA	1.81	6.8617	6.8465
1E2AA	emdecoy225_1E2AA	1E2AA	2.95	6.2861	6.3080
1E2AA	emdecoy2260_1E2AA	1E2AA	2.42	6.7466	6.7388
1E2AA	emdecoy2261_1E2AA	1E2AA	2.04	6.7466	6.7388
1E2AA	emdecoy2262_1E2AA	1E2AA	2.08	7.5525	7.4930
1E2AA	emdecoy2263_1E2AA	1E2AA	2.48	6.2861	6.3080
1E2AA	emdecoy2264_1E2AA	1E2AA	2.27	6.7466	6.7388
1E2AA	emdecoy2265_1E2AA	1E2AA	2.42	6.7466	6.7388
1E2AA	emdecoy2266_1E2AA	1E2AA	2.44	6.6315	6.6311
1E2AA	emdecoy2267_1E2AA	1E2AA	2.17	7.3222	7.2775
1E2AA	emdecoy2268_1E2AA	1E2AA	2.20	7.3222	7.2775
1E2AA	emdecoy2269_1E2AA	1E2AA	2.30	6.7466	6.7388
1E2AA	emdecoy226_1E2AA	1E2AA	2.64	3.6383	3.8388
1E2AA	emdecoy2270_1E2AA	1E2AA	2.42	7.0920	7.0620
1E2AA	emdecoy2271_1E2AA	1E2AA	1.93	7.5525	7.4930
1E2AA	emdecoy2272_1E2AA	1E2AA	2.20	6.8617	6.8465
1E2AA	emdecoy2273_1E2AA	1E2AA	2.00	7.0920	7.0620
1E2AA	emdecoy2274_1E2AA	1E2AA	2.27	7.0920	7.0620
1E2AA	emdecoy2275_1E2AA	1E2AA	2.18	7.4374	7.3853
1E2AA	emdecoy2276_1E2AA	1E2AA	2.05	7.3222	7.2775
1E2AA	emdecoy2277_1E2AA	1E2AA	2.07	7.4374	7.3853
1E2AA	emdecoy2278_1E2AA	1E2AA	2.67	6.2861	6.3080
1E2AA	emdecoy2279_1E2AA	1E2AA	2.38	6.8617	6.8465
1E2AA	emdecoy227_1E2AA	1E2AA	2.38	3.6383	3.8388
1E2AA	emdecoy2280_1E2AA	1E2AA	2.27	6.9769	6.9543
1E2AA	emdecoy2281_1E2AA	1E2AA	2.64	6.5164	6.5234
1E2AA	emdecoy2282_1E2AA	1E2AA	2.63	6.7466	6.7388
1E2AA	emdecoy2283_1E2AA	1E2AA	2.53	6.7466	6.7388
1E2AA	emdecoy2284_1E2AA	1E2AA	2.08	7.4374	7.3853
1E2AA	emdecoy2285_1E2AA	1E2AA	2.78	5.9408	5.9850
1E2AA	emdecoy2286_1E2AA	1E2AA	2.36	7.0920	7.0620
1E2AA	emdecoy2287_1E2AA	1E2AA	2.40	7.0920	7.0620
1E2AA	emdecoy2288_1E2AA	1E2AA	2.08	7.5525	7.4930
1E2AA	emdecoy2289_1E2AA	1E2AA	2.28	7.3222	7.2775
1E2AA	emdecoy228_1E2AA	1E2AA	2.57	6.7466	6.7388
1E2AA	emdecoy2290_1E2AA	1E2AA	2.02	6.8617	6.8465
1E2AA	emdecoy2291_1E2AA	1E2AA	2.54	6.6315	6.6311
1E2AA	emdecoy2292_1E2AA	1E2AA	2.06	6.8617	6.8465
1E2AA	emdecoy2293_1E2AA	1E2AA	2.41	6.9769	6.9543
1E2AA	emdecoy2294_1E2AA	1E2AA	1.99	7.3222	7.2775
1E2AA	emdecoy2295_1E2AA	1E2AA	2.69	6.2861	6.3080
1E2AA	emdecoy2296_1E2AA	1E2AA	2.11	7.3222	7.2775
1E2AA	emdecoy2297_1E2AA	1E2AA	2.70	5.7105	5.7697
1E2AA	emdecoy2298_1E2AA	1E2AA	1.98	7.5525	7.4930
1E2AA	emdecoy2299_1E2AA	1E2AA	2.39	6.1710	6.2003
1E2AA	emdecoy229_1E2AA	1E2AA	2.45	5.7105	5.7697
1E2AA	emdecoy22_1E2AA	1E2AA	2.88	5.4803	5.5545
1E2AA	emdecoy2300_1E2AA	1E2AA	2.29	3.8686	4.0523
1E2AA	emdecoy2301_1E2AA	1E2AA	2.18	3.8686	4.0523
1E2AA	emdecoy2302_1E2AA	1E2AA	2.80	6.4013	6.4157
1E2AA	emdecoy2303_1E2AA	1E2AA	3.02	6.0559	6.0926
1E2AA	emdecoy2304_1E2AA	1E2AA	2.06	6.9769	6.9543
1E2AA	emdecoy2305_1E2AA	1E2AA	2.15	6.8617	6.8465
1E2AA	emdecoy2306_1E2AA	1E2AA	2.11	6.9769	6.9543
1E2AA	emdecoy2307_1E2AA	1E2AA	2.41	6.0559	6.0926
1E2AA	emdecoy2308_1E2AA	1E2AA	1.81	7.3222	7.2775
1E2AA	emdecoy2309_1E2AA	1E2AA	2.25	7.3222	7.2775
1E2AA	emdecoy230_1E2AA	1E2AA	2.57	6.5164	6.5234
1E2AA	emdecoy2310_1E2AA	1E2AA	2.50	6.6315	6.6311
1E2AA	emdecoy2311_1E2AA	1E2AA	2.45	5.8257	5.8773
1E2AA	emdecoy2312_1E2AA	1E2AA	2.31	6.8617	6.8465
1E2AA	emdecoy2313_1E2AA	1E2AA	2.22	7.0920	7.0620
1E2AA	emdecoy2314_1E2AA	1E2AA	2.05	6.8617	6.8465
1E2AA	emdecoy2315_1E2AA	1E2AA	2.83	5.1349	5.2319
1E2AA	emdecoy2316_1E2AA	1E2AA	2.97	5.0198	5.1244
1E2AA	emdecoy2317_1E2AA	1E2AA	2.89	5.9408	5.9850
1E2AA	emdecoy2318_1E2AA	1E2AA	2.89	6.0559	6.0926
1E2AA	emdecoy2319_1E2AA	1E2AA	2.34	6.9769	6.9543
1E2AA	emdecoy231_1E2AA	1E2AA	2.69	6.0559	6.0926
1E2AA	emdecoy2320_1E2AA	1E2AA	1.85	7.3222	7.2775
1E2AA	emdecoy2321_1E2AA	1E2AA	2.44	7.2071	7.1698
1E2AA	emdecoy2322_1E2AA	1E2AA	1.89	7.0920	7.0620
1E2AA	emdecoy2323_1E2AA	1E2AA	2.22	6.4013	6.4157
1E2AA	emdecoy2324_1E2AA	1E2AA	2.16	7.3222	7.2775
1E2AA	emdecoy2325_1E2AA	1E2AA	2.63	6.7466	6.7388
1E2AA	emdecoy2326_1E2AA	1E2AA	2.37	6.6315	6.6311
1E2AA	emdecoy2327_1E2AA	1E2AA	2.27	6.7466	6.7388
1E2AA	emdecoy2328_1E2AA	1E2AA	2.28	6.6315	6.6311
1E2AA	emdecoy2329_1E2AA	1E2AA	2.51	6.9769	6.9543
1E2AA	emdecoy232_1E2AA	1E2AA	2.62	5.8257	5.8773
1E2AA	emdecoy2330_1E2AA	1E2AA	2.56	6.6315	6.6311
1E2AA	emdecoy2331_1E2AA	1E2AA	2.08	7.0920	7.0620
1E2AA	emdecoy2332_1E2AA	1E2AA	2.06	7.0920	7.0620
1E2AA	emdecoy2333_1E2AA	1E2AA	2.42	6.0559	6.0926
1E2AA	emdecoy2334_1E2AA	1E2AA	2.54	6.8617	6.8465
1E2AA	emdecoy2335_1E2AA	1E2AA	1.97	7.0920	7.0620
1E2AA	emdecoy2336_1E2AA	1E2AA	2.25	6.4013	6.4157
1E2AA	emdecoy2337_1E2AA	1E2AA	2.34	6.7466	6.7388
1E2AA	emdecoy2338_1E2AA	1E2AA	2.40	7.3222	7.2775
1E2AA	emdecoy2339_1E2AA	1E2AA	2.06	6.9769	6.9543
1E2AA	emdecoy233_1E2AA	1E2AA	2.77	5.4803	5.5545
1E2AA	emdecoy2340_1E2AA	1E2AA	2.22	7.5525	7.4930
1E2AA	emdecoy2341_1E2AA	1E2AA	2.04	7.2071	7.1698
1E2AA	emdecoy2342_1E2AA	1E2AA	2.40	6.9769	6.9543
1E2AA	emdecoy2343_1E2AA	1E2AA	1.92	7.3222	7.2775
1E2AA	emdecoy2344_1E2AA	1E2AA	1.93	7.3222	7.2775
1E2AA	emdecoy2345_1E2AA	1E2AA	2.10	6.8617	6.8465
1E2AA	emdecoy2346_1E2AA	1E2AA	2.72	6.2861	6.3080
1E2AA	emdecoy2347_1E2AA	1E2AA	2.04	6.6315	6.6311
1E2AA	emdecoy2348_1E2AA	1E2AA	1.99	7.2071	7.1698
1E2AA	emdecoy2349_1E2AA	1E2AA	2.74	6.9769	6.9543
1E2AA	emdecoy234_1E2AA	1E2AA	2.07	6.7466	6.7388
1E2AA	emdecoy2350_1E2AA	1E2AA	2.90	5.5954	5.6621
1E2AA	emdecoy2351_1E2AA	1E2AA	2.07	7.5525	7.4930
1E2AA	emdecoy2352_1E2AA	1E2AA	2.26	4.0988	4.2662
1E2AA	emdecoy2353_1E2AA	1E2AA	2.28	7.3222	7.2775
1E2AA	emdecoy2354_1E2AA	1E2AA	2.52	3.7535	3.9455
1E2AA	emdecoy2355_1E2AA	1E2AA	2.42	6.8617	6.8465
1E2AA	emdecoy2356_1E2AA	1E2AA	1.73	7.4374	7.3853
1E2AA	emdecoy2357_1E2AA	1E2AA	1.78	7.4374	7.3853
1E2AA	emdecoy2358_1E2AA	1E2AA	2.53	6.0559	6.0926
1E2AA	emdecoy2359_1E2AA	1E2AA	2.57	6.5164	6.5234
1E2AA	emdecoy235_1E2AA	1E2AA	2.07	6.7466	6.7388
1E2AA	emdecoy2360_1E2AA	1E2AA	2.19	7.6676	7.6008
1E2AA	emdecoy2361_1E2AA	1E2AA	1.89	7.6676	7.6008
1E2AA	emdecoy2362_1E2AA	1E2AA	2.35	6.0559	6.0926
1E2AA	emdecoy2363_1E2AA	1E2AA	2.35	7.2071	7.1698
1E2AA	emdecoy2364_1E2AA	1E2AA	2.92	5.1349	5.2319
1E2AA	emdecoy2365_1E2AA	1E2AA	1.90	7.7827	7.7085
1E2AA	emdecoy2366_1E2AA	1E2AA	1.83	7.6676	7.6008
1E2AA	emdecoy2367_1E2AA	1E2AA	2.16	6.9769	6.9543
1E2AA	emdecoy2368_1E2AA	1E2AA	2.84	5.5954	5.6621
1E2AA	emdecoy2369_1E2AA	1E2AA	1.91	7.8978	7.8163
1E2AA	emdecoy236_1E2AA	1E2AA	2.65	5.8257	5.8773
1E2AA	emdecoy2370_1E2AA	1E2AA	2.33	7.0920	7.0620
1E2AA	emdecoy2371_1E2AA	1E2AA	2.11	7.2071	7.1698
1E2AA	emdecoy2372_1E2AA	1E2AA	2.44	6.9769	6.9543
1E2AA	emdecoy2373_1E2AA	1E2AA	2.48	6.6315	6.6311
1E2AA	emdecoy2374_1E2AA	1E2AA	2.34	7.0920	7.0620
1E2AA	emdecoy2375_1E2AA	1E2AA	2.34	7.0920	7.0620
1E2AA	emdecoy2376_1E2AA	1E2AA	2.40	6.8617	6.8465
1E2AA	emdecoy2377_1E2AA	1E2AA	2.55	6.7466	6.7388
1E2AA	emdecoy2378_1E2AA	1E2AA	1.88	7.2071	7.1698
1E2AA	emdecoy2379_1E2AA	1E2AA	2.66	6.8617	6.8465
1E2AA	emdecoy237_1E2AA	1E2AA	2.19	7.0920	7.0620
1E2AA	emdecoy2380_1E2AA	1E2AA	2.47	6.6315	6.6311
1E2AA	emdecoy2381_1E2AA	1E2AA	2.70	6.1710	6.2003
1E2AA	emdecoy2382_1E2AA	1E2AA	2.10	7.0920	7.0620
1E2AA	emdecoy2383_1E2AA	1E2AA	2.04	7.0920	7.0620
1E2AA	emdecoy2384_1E2AA	1E2AA	2.27	5.8257	5.8773
1E2AA	emdecoy2385_1E2AA	1E2AA	2.22	7.0920	7.0620
1E2AA	emdecoy2386_1E2AA	1E2AA	2.19	6.5164	6.5234
1E2AA	emdecoy2387_1E2AA	1E2AA	2.10	7.0920	7.0620
1E2AA	emdecoy2388_1E2AA	1E2AA	2.13	7.3222	7.2775
1E2AA	emdecoy2389_1E2AA	1E2AA	2.30	6.8617	6.8465
1E2AA	emdecoy238_1E2AA	1E2AA	1.99	7.5525	7.4930
1E2AA	emdecoy2390_1E2AA	1E2AA	2.00	7.3222	7.2775
1E2AA	emdecoy2391_1E2AA	1E2AA	2.03	6.9769	6.9543
1E2AA	emdecoy2392_1E2AA	1E2AA	1.92	7.4374	7.3853
1E2AA	emdecoy2393_1E2AA	1E2AA	2.22	6.6315	6.6311
1E2AA	emdecoy2394_1E2AA	1E2AA	2.35	6.2861	6.3080
1E2AA	emdecoy2395_1E2AA	1E2AA	2.22	7.0920	7.0620
1E2AA	emdecoy2396_1E2AA	1E2AA	2.07	6.8617	6.8465
1E2AA	emdecoy2397_1E2AA	1E2AA	2.93	6.5164	6.5234
1E2AA	emdecoy2398_1E2AA	1E2AA	2.36	6.2861	6.3080
1E2AA	emdecoy2399_1E2AA	1E2AA	2.54	7.2071	7.1698
1E2AA	emdecoy239_1E2AA	1E2AA	2.22	6.5164	6.5234
1E2AA	emdecoy23_1E2AA	1E2AA	2.54	6.9769	6.9543
1E2AA	emdecoy2400_1E2AA	1E2AA	2.12	7.2071	7.1698
1E2AA	emdecoy2401_1E2AA	1E2AA	1.92	7.5525	7.4930
1E2AA	emdecoy2402_1E2AA	1E2AA	2.14	7.3222	7.2775
1E2AA	emdecoy2403_1E2AA	1E2AA	2.43	6.8617	6.8465
1E2AA	emdecoy2404_1E2AA	1E2AA	2.01	7.5525	7.4930
1E2AA	emdecoy2405_1E2AA	1E2AA	1.78	7.2071	7.1698
1E2AA	emdecoy2406_1E2AA	1E2AA	2.28	7.0920	7.0620
1E2AA	emdecoy2407_1E2AA	1E2AA	2.48	6.9769	6.9543
1E2AA	emdecoy2408_1E2AA	1E2AA	2.49	6.8617	6.8465
1E2AA	emdecoy2409_1E2AA	1E2AA	2.58	6.1710	6.2003
1E2AA	emdecoy240_1E2AA	1E2AA	2.55	5.7105	5.7697
1E2AA	emdecoy2410_1E2AA	1E2AA	2.57	6.1710	6.2003
1E2AA	emdecoy2411_1E2AA	1E2AA	2.05	7.5525	7.4930
1E2AA	emdecoy2412_1E2AA	1E2AA	2.49	6.4013	6.4157
1E2AA	emdecoy2413_1E2AA	1E2AA	2.06	7.0920	7.0620
1E2AA	emdecoy2414_1E2AA	1E2AA	1.71	7.6676	7.6008
1E2AA	emdecoy2415_1E2AA	1E2AA	2.04	7.0920	7.0620
1E2AA	emdecoy2416_1E2AA	1E2AA	2.47	6.0559	6.0926
1E2AA	emdecoy2417_1E2AA	1E2AA	2.01	7.0920	7.0620
1E2AA	emdecoy2418_1E2AA	1E2AA	2.25	7.3222	7.2775
1E2AA	emdecoy2419_1E2AA	1E2AA	2.43	6.9769	6.9543
1E2AA	emdecoy241_1E2AA	1E2AA	2.29	6.6315	6.6311
1E2AA	emdecoy2420_1E2AA	1E2AA	1.99	7.3222	7.2775
1E2AA	emdecoy2421_1E2AA	1E2AA	2.44	6.0559	6.0926
1E2AA	emdecoy2422_1E2AA	1E2AA	1.93	7.5525	7.4930
1E2AA	emdecoy2423_1E2AA	1E2AA	1.95	6.8617	6.8465
1E2AA	emdecoy2424_1E2AA	1E2AA	2.16	6.8617	6.8465
1E2AA	emdecoy2425_1E2AA	1E2AA	2.08	6.9769	6.9543
1E2AA	emdecoy2426_1E2AA	1E2AA	1.92	7.3222	7.2775
1E2AA	emdecoy2427_1E2AA	1E2AA	2.80	5.9408	5.9850
1E2AA	emdecoy2428_1E2AA	1E2AA	2.50	6.9769	6.9543
1E2AA	emdecoy2429_1E2AA	1E2AA	1.87	7.2071	7.1698
1E2AA	emdecoy242_1E2AA	1E2AA	2.19	6.9769	6.9543
1E2AA	emdecoy2430_1E2AA	1E2AA	2.77	6.4013	6.4157
1E2AA	emdecoy2431_1E2AA	1E2AA	2.44	5.8257	5.8773
1E2AA	emdecoy2432_1E2AA	1E2AA	2.49	5.9408	5.9850
1E2AA	emdecoy2433_1E2AA	1E2AA	2.45	6.5164	6.5234
1E2AA	emdecoy2434_1E2AA	1E2AA	2.26	7.0920	7.0620
1E2AA	emdecoy2435_1E2AA	1E2AA	2.28	6.0559	6.0926
1E2AA	emdecoy2436_1E2AA	1E2AA	2.10	7.0920	7.0620
1E2AA	emdecoy2437_1E2AA	1E2AA	2.47	7.0920	7.0620
1E2AA	emdecoy2438_1E2AA	1E2AA	1.90	7.4374	7.3853
1E2AA	emdecoy2439_1E2AA	1E2AA	1.84	7.5525	7.4930
1E2AA	emdecoy243_1E2AA	1E2AA	2.33	6.2861	6.3080
1E2AA	emdecoy2440_1E2AA	1E2AA	2.20	6.9769	6.9543
1E2AA	emdecoy2441_1E2AA	1E2AA	1.82	7.4374	7.3853
1E2AA	emdecoy2442_1E2AA	1E2AA	2.00	7.3222	7.2775
1E2AA	emdecoy2443_1E2AA	1E2AA	2.38	6.6315	6.6311
1E2AA	emdecoy2444_1E2AA	1E2AA	2.40	6.7466	6.7388
1E2AA	emdecoy2445_1E2AA	1E2AA	2.35	6.1710	6.2003
1E2AA	emdecoy2446_1E2AA	1E2AA	2.33	6.4013	6.4157
1E2AA	emdecoy2447_1E2AA	1E2AA	2.13	7.0920	7.0620
1E2AA	emdecoy2448_1E2AA	1E2AA	2.13	7.0920	7.0620
1E2AA	emdecoy2449_1E2AA	1E2AA	2.00	7.2071	7.1698
1E2AA	emdecoy244_1E2AA	1E2AA	2.28	6.7466	6.7388
1E2AA	emdecoy2450_1E2AA	1E2AA	2.11	7.3222	7.2775
1E2AA	emdecoy2451_1E2AA	1E2AA	2.39	7.3222	7.2775
1E2AA	emdecoy2452_1E2AA	1E2AA	2.41	7.3222	7.2775
1E2AA	emdecoy2453_1E2AA	1E2AA	2.72	4.4442	4.5876
1E2AA	emdecoy2454_1E2AA	1E2AA	2.51	6.2861	6.3080
1E2AA	emdecoy2455_1E2AA	1E2AA	2.08	7.0920	7.0620
1E2AA	emdecoy2456_1E2AA	1E2AA	2.26	7.3222	7.2775
1E2AA	emdecoy2457_1E2AA	1E2AA	2.14	7.5525	7.4930
1E2AA	emdecoy2458_1E2AA	1E2AA	2.16	7.3222	7.2775
1E2AA	emdecoy2459_1E2AA	1E2AA	2.16	7.3222	7.2775
1E2AA	emdecoy245_1E2AA	1E2AA	2.35	6.8617	6.8465
1E2AA	emdecoy2460_1E2AA	1E2AA	2.30	7.5525	7.4930
1E2AA	emdecoy2461_1E2AA	1E2AA	2.52	6.6315	6.6311
1E2AA	emdecoy2462_1E2AA	1E2AA	1.93	7.4374	7.3853
1E2AA	emdecoy2463_1E2AA	1E2AA	2.68	6.0559	6.0926
1E2AA	emdecoy2464_1E2AA	1E2AA	2.79	6.0559	6.0926
1E2AA	emdecoy2465_1E2AA	1E2AA	2.88	5.7105	5.7697
1E2AA	emdecoy2466_1E2AA	1E2AA	2.09	7.4374	7.3853
1E2AA	emdecoy2467_1E2AA	1E2AA	2.35	5.8257	5.8773
1E2AA	emdecoy2468_1E2AA	1E2AA	2.07	7.2071	7.1698
1E2AA	emdecoy2469_1E2AA	1E2AA	2.77	5.9408	5.9850
1E2AA	emdecoy246_1E2AA	1E2AA	2.05	6.6315	6.6311
1E2AA	emdecoy2470_1E2AA	1E2AA	2.72	5.4803	5.5545
1E2AA	emdecoy2471_1E2AA	1E2AA	1.90	7.2071	7.1698
1E2AA	emdecoy2472_1E2AA	1E2AA	2.89	6.0559	6.0926
1E2AA	emdecoy2473_1E2AA	1E2AA	2.98	6.2861	6.3080
1E2AA	emdecoy2474_1E2AA	1E2AA	3.11	5.7105	5.7697
1E2AA	emdecoy2475_1E2AA	1E2AA	2.53	6.0559	6.0926
1E2AA	emdecoy2476_1E2AA	1E2AA	2.96	5.7105	5.7697
1E2AA	emdecoy2477_1E2AA	1E2AA	2.31	7.2071	7.1698
1E2AA	emdecoy2478_1E2AA	1E2AA	2.82	5.9408	5.9850
1E2AA	emdecoy2479_1E2AA	1E2AA	2.65	6.0559	6.0926
1E2AA	emdecoy247_1E2AA	1E2AA	2.51	6.5164	6.5234
1E2AA	emdecoy2480_1E2AA	1E2AA	2.02	7.2071	7.1698
1E2AA	emdecoy2481_1E2AA	1E2AA	2.05	6.8617	6.8465
1E2AA	emdecoy2482_1E2AA	1E2AA	2.60	6.1710	6.2003
1E2AA	emdecoy2483_1E2AA	1E2AA	2.21	6.8617	6.8465
1E2AA	emdecoy2484_1E2AA	1E2AA	2.08	6.7466	6.7388
1E2AA	emdecoy2485_1E2AA	1E2AA	2.11	6.8617	6.8465
1E2AA	emdecoy2486_1E2AA	1E2AA	2.39	6.2861	6.3080
1E2AA	emdecoy2487_1E2AA	1E2AA	2.55	6.2861	6.3080
1E2AA	emdecoy2488_1E2AA	1E2AA	2.27	6.5164	6.5234
1E2AA	emdecoy2489_1E2AA	1E2AA	2.47	5.8257	5.8773
1E2AA	emdecoy248_1E2AA	1E2AA	1.86	7.0920	7.0620
1E2AA	emdecoy2490_1E2AA	1E2AA	2.32	5.8257	5.8773
1E2AA	emdecoy2491_1E2AA	1E2AA	2.41	6.7466	6.7388
1E2AA	emdecoy2492_1E2AA	1E2AA	2.41	6.7466	6.7388
1E2AA	emdecoy2493_1E2AA	1E2AA	2.14	7.5525	7.4930
1E2AA	emdecoy2494_1E2AA	1E2AA	2.01	7.6676	7.6008
1E2AA	emdecoy2495_1E2AA	1E2AA	2.00	7.3222	7.2775
1E2AA	emdecoy2496_1E2AA	1E2AA	2.00	7.2071	7.1698
1E2AA	emdecoy2497_1E2AA	1E2AA	2.18	6.2861	6.3080
1E2AA	emdecoy2498_1E2AA	1E2AA	2.71	6.0559	6.0926
1E2AA	emdecoy2499_1E2AA	1E2AA	2.17	6.7466	6.7388
1E2AA	emdecoy249_1E2AA	1E2AA	1.96	7.3222	7.2775
1E2AA	emdecoy24_1E2AA	1E2AA	2.35	7.0920	7.0620
1E2AA	emdecoy2500_1E2AA	1E2AA	1.96	4.0988	4.2662
1E2AA	emdecoy2501_1E2AA	1E2AA	2.38	6.6315	6.6311
1E2AA	emdecoy2502_1E2AA	1E2AA	2.42	6.4013	6.4157
1E2AA	emdecoy2503_1E2AA	1E2AA	2.16	4.0988	4.2662
1E2AA	emdecoy2504_1E2AA	1E2AA	2.01	6.7466	6.7388
1E2AA	emdecoy2505_1E2AA	1E2AA	2.25	7.2071	7.1698
1E2AA	emdecoy2506_1E2AA	1E2AA	2.17	3.8686	4.0523
1E2AA	emdecoy2507_1E2AA	1E2AA	2.64	5.8257	5.8773
1E2AA	emdecoy2508_1E2AA	1E2AA	2.30	6.6315	6.6311
1E2AA	emdecoy2509_1E2AA	1E2AA	2.34	6.7466	6.7388
1E2AA	emdecoy250_1E2AA	1E2AA	2.48	6.9769	6.9543
1E2AA	emdecoy2510_1E2AA	1E2AA	2.45	6.4013	6.4157
1E2AA	emdecoy2511_1E2AA	1E2AA	2.23	6.8617	6.8465
1E2AA	emdecoy2512_1E2AA	1E2AA	2.01	6.7466	6.7388
1E2AA	emdecoy2513_1E2AA	1E2AA	2.07	6.8617	6.8465
1E2AA	emdecoy2514_1E2AA	1E2AA	2.06	7.5525	7.4930
1E2AA	emdecoy2515_1E2AA	1E2AA	2.59	7.0920	7.0620
1E2AA	emdecoy2516_1E2AA	1E2AA	2.22	7.5525	7.4930
1E2AA	emdecoy2517_1E2AA	1E2AA	2.53	6.1710	6.2003
1E2AA	emdecoy2518_1E2AA	1E2AA	2.73	6.8617	6.8465
1E2AA	emdecoy2519_1E2AA	1E2AA	2.11	7.3222	7.2775
1E2AA	emdecoy251_1E2AA	1E2AA	2.20	7.0920	7.0620
1E2AA	emdecoy2520_1E2AA	1E2AA	1.88	7.4374	7.3853
1E2AA	emdecoy2521_1E2AA	1E2AA	2.56	6.8617	6.8465
1E2AA	emdecoy2522_1E2AA	1E2AA	2.61	6.7466	6.7388
1E2AA	emdecoy2523_1E2AA	1E2AA	2.03	7.3222	7.2775
1E2AA	emdecoy2524_1E2AA	1E2AA	2.96	5.9408	5.9850
1E2AA	emdecoy2525_1E2AA	1E2AA	2.44	6.5164	6.5234
1E2AA	emdecoy2526_1E2AA	1E2AA	2.90	6.1710	6.2003
1E2AA	emdecoy2527_1E2AA	1E2AA	2.03	7.5525	7.4930
1E2AA	emdecoy2528_1E2AA	1E2AA	2.13	5.7105	5.7697
1E2AA	emdecoy2529_1E2AA	1E2AA	2.85	5.9408	5.9850
1E2AA	emdecoy252_1E2AA	1E2AA	3.14	4.7896	4.9095
1E2AA	emdecoy2530_1E2AA	1E2AA	2.54	6.2861	6.3080
1E2AA	emdecoy2531_1E2AA	1E2AA	2.52	6.6315	6.6311
1E2AA	emdecoy2532_1E2AA	1E2AA	2.32	6.7466	6.7388
1E2AA	emdecoy2533_1E2AA	1E2AA	2.54	6.5164	6.5234
1E2AA	emdecoy2534_1E2AA	1E2AA	2.18	6.1710	6.2003
1E2AA	emdecoy2535_1E2AA	1E2AA	2.25	7.0920	7.0620
1E2AA	emdecoy2536_1E2AA	1E2AA	2.59	5.8257	5.8773
1E2AA	emdecoy2537_1E2AA	1E2AA	2.59	6.7466	6.7388
1E2AA	emdecoy2538_1E2AA	1E2AA	2.22	7.2071	7.1698
1E2AA	emdecoy2539_1E2AA	1E2AA	2.55	6.5164	6.5234
1E2AA	emdecoy253_1E2AA	1E2AA	3.07	5.0198	5.1244
1E2AA	emdecoy2540_1E2AA	1E2AA	2.41	6.8617	6.8465
1E2AA	emdecoy2541_1E2AA	1E2AA	2.19	6.6315	6.6311
1E2AA	emdecoy2542_1E2AA	1E2AA	2.20	6.6315	6.6311
1E2AA	emdecoy2543_1E2AA	1E2AA	2.69	6.0559	6.0926
1E2AA	emdecoy2544_1E2AA	1E2AA	2.37	6.4013	6.4157
1E2AA	emdecoy2545_1E2AA	1E2AA	2.29	6.2861	6.3080
1E2AA	emdecoy2546_1E2AA	1E2AA	2.15	7.4374	7.3853
1E2AA	emdecoy2547_1E2AA	1E2AA	2.73	5.9408	5.9850
1E2AA	emdecoy2548_1E2AA	1E2AA	2.69	6.0559	6.0926
1E2AA	emdecoy2549_1E2AA	1E2AA	2.57	6.0559	6.0926
1E2AA	emdecoy254_1E2AA	1E2AA	2.83	5.2500	5.3394
1E2AA	emdecoy2550_1E2AA	1E2AA	2.36	7.3222	7.2775
1E2AA	emdecoy2551_1E2AA	1E2AA	2.39	6.7466	6.7388
1E2AA	emdecoy2552_1E2AA	1E2AA	2.23	3.8686	4.0523
1E2AA	emdecoy2553_1E2AA	1E2AA	2.41	6.2861	6.3080
1E2AA	emdecoy2554_1E2AA	1E2AA	2.33	6.7466	6.7388
1E2AA	emdecoy2555_1E2AA	1E2AA	2.28	3.9837	4.1592
1E2AA	emdecoy2556_1E2AA	1E2AA	2.27	7.0920	7.0620
1E2AA	emdecoy2557_1E2AA	1E2AA	2.38	6.4013	6.4157
1E2AA	emdecoy2558_1E2AA	1E2AA	2.78	5.4803	5.5545
1E2AA	emdecoy2559_1E2AA	1E2AA	2.56	6.2861	6.3080
1E2AA	emdecoy255_1E2AA	1E2AA	2.99	5.4803	5.5545
1E2AA	emdecoy2560_1E2AA	1E2AA	2.63	5.8257	5.8773
1E2AA	emdecoy2561_1E2AA	1E2AA	2.28	6.2861	6.3080
1E2AA	emdecoy2562_1E2AA	1E2AA	2.37	6.6315	6.6311
1E2AA	emdecoy2563_1E2AA	1E2AA	2.35	6.7466	6.7388
1E2AA	emdecoy2564_1E2AA	1E2AA	2.54	6.7466	6.7388
1E2AA	emdecoy2565_1E2AA	1E2AA	2.14	7.6676	7.6008
1E2AA	emdecoy2566_1E2AA	1E2AA	2.52	6.6315	6.6311
1E2AA	emdecoy2567_1E2AA	1E2AA	2.35	6.7466	6.7388
1E2AA	emdecoy2568_1E2AA	1E2AA	2.44	5.9408	5.9850
1E2AA	emdecoy2569_1E2AA	1E2AA	2.80	6.4013	6.4157
1E2AA	emdecoy256_1E2AA	1E2AA	2.00	6.8617	6.8465
1E2AA	emdecoy2570_1E2AA	1E2AA	2.52	6.6315	6.6311
1E2AA	emdecoy2571_1E2AA	1E2AA	2.34	6.4013	6.4157
1E2AA	emdecoy2572_1E2AA	1E2AA	2.46	6.8617	6.8465
1E2AA	emdecoy2573_1E2AA	1E2AA	2.64	6.8617	6.8465
1E2AA	emdecoy2574_1E2AA	1E2AA	2.18	7.2071	7.1698
1E2AA	emdecoy2575_1E2AA	1E2AA	2.65	6.4013	6.4157
1E2AA	emdecoy2576_1E2AA	1E2AA	2.15	7.3222	7.2775
1E2AA	emdecoy2577_1E2AA	1E2AA	2.57	5.4803	5.5545
1E2AA	emdecoy2578_1E2AA	1E2AA	2.81	6.4013	6.4157
1E2AA	emdecoy2579_1E2AA	1E2AA	2.58	6.8617	6.8465
1E2AA	emdecoy257_1E2AA	1E2AA	2.94	5.4803	5.5545
1E2AA	emdecoy2580_1E2AA	1E2AA	2.64	6.4013	6.4157
1E2AA	emdecoy2581_1E2AA	1E2AA	2.24	6.6315	6.6311
1E2AA	emdecoy2582_1E2AA	1E2AA	2.59	6.7466	6.7388
1E2AA	emdecoy2583_1E2AA	1E2AA	2.31	6.9769	6.9543
1E2AA	emdecoy2584_1E2AA	1E2AA	2.46	6.7466	6.7388
1E2AA	emdecoy2585_1E2AA	1E2AA	2.21	7.2071	7.1698
1E2AA	emdecoy2586_1E2AA	1E2AA	2.63	5.9408	5.9850
1E2AA	emdecoy2587_1E2AA	1E2AA	2.46	6.1710	6.2003
1E2AA	emdecoy2588_1E2AA	1E2AA	2.72	6.1710	6.2003
1E2AA	emdecoy2589_1E2AA	1E2AA	2.01	6.8617	6.8465
1E2AA	emdecoy258_1E2AA	1E2AA	2.45	6.6315	6.6311
1E2AA	emdecoy2590_1E2AA	1E2AA	2.13	6.5164	6.5234
1E2AA	emdecoy2591_1E2AA	1E2AA	2.83	6.1710	6.2003
1E2AA	emdecoy2592_1E2AA	1E2AA	2.61	6.5164	6.5234
1E2AA	emdecoy2593_1E2AA	1E2AA	2.21	6.1710	6.2003
1E2AA	emdecoy2594_1E2AA	1E2AA	2.63	6.5164	6.5234
1E2AA	emdecoy2595_1E2AA	1E2AA	2.69	6.4013	6.4157
1E2AA	emdecoy2596_1E2AA	1E2AA	2.46	6.5164	6.5234
1E2AA	emdecoy2597_1E2AA	1E2AA	2.54	5.7105	5.7697
1E2AA	emdecoy2598_1E2AA	1E2AA	2.65	5.4803	5.5545
1E2AA	emdecoy2599_1E2AA	1E2AA	2.81	6.5164	6.5234
1E2AA	emdecoy259_1E2AA	1E2AA	2.49	7.0920	7.0620
1E2AA	emdecoy25_1E2AA	1E2AA	2.91	5.8257	5.8773
1E2AA	emdecoy2600_1E2AA	1E2AA	2.27	3.9837	4.1592
1E2AA	emdecoy2601_1E2AA	1E2AA	2.17	4.0988	4.2662
1E2AA	emdecoy2602_1E2AA	1E2AA	2.34	6.4013	6.4157
1E2AA	emdecoy2603_1E2AA	1E2AA	2.21	7.2071	7.1698
1E2AA	emdecoy2604_1E2AA	1E2AA	2.46	6.8617	6.8465
1E2AA	emdecoy2605_1E2AA	1E2AA	2.34	3.5232	3.7322
1E2AA	emdecoy2606_1E2AA	1E2AA	2.27	3.4081	3.6258
1E2AA	emdecoy2607_1E2AA	1E2AA	2.32	6.6315	6.6311
1E2AA	emdecoy2608_1E2AA	1E2AA	2.59	6.6315	6.6311
1E2AA	emdecoy2609_1E2AA	1E2AA	2.42	6.9769	6.9543
1E2AA	emdecoy260_1E2AA	1E2AA	2.41	6.9769	6.9543
1E2AA	emdecoy2610_1E2AA	1E2AA	2.67	6.0559	6.0926
1E2AA	emdecoy2611_1E2AA	1E2AA	2.89	6.0559	6.0926
1E2AA	emdecoy2612_1E2AA	1E2AA	2.65	5.8257	5.8773
1E2AA	emdecoy2613_1E2AA	1E2AA	2.10	6.1710	6.2003
1E2AA	emdecoy2614_1E2AA	1E2AA	2.07	7.2071	7.1698
1E2AA	emdecoy2615_1E2AA	1E2AA	2.11	6.5164	6.5234
1E2AA	emdecoy2616_1E2AA	1E2AA	2.27	6.9769	6.9543
1E2AA	emdecoy2617_1E2AA	1E2AA	2.66	6.2861	6.3080
1E2AA	emdecoy2618_1E2AA	1E2AA	2.93	4.6744	4.8022
1E2AA	emdecoy2619_1E2AA	1E2AA	2.54	6.9769	6.9543
1E2AA	emdecoy261_1E2AA	1E2AA	2.41	6.2861	6.3080
1E2AA	emdecoy2620_1E2AA	1E2AA	2.70	6.8617	6.8465
1E2AA	emdecoy2621_1E2AA	1E2AA	2.47	6.8617	6.8465
1E2AA	emdecoy2622_1E2AA	1E2AA	2.86	6.1710	6.2003
1E2AA	emdecoy2623_1E2AA	1E2AA	2.65	6.2861	6.3080
1E2AA	emdecoy2624_1E2AA	1E2AA	2.66	6.5164	6.5234
1E2AA	emdecoy2625_1E2AA	1E2AA	2.93	5.4803	5.5545
1E2AA	emdecoy2626_1E2AA	1E2AA	2.50	5.8257	5.8773
1E2AA	emdecoy2627_1E2AA	1E2AA	2.43	6.7466	6.7388
1E2AA	emdecoy2628_1E2AA	1E2AA	2.66	6.5164	6.5234
1E2AA	emdecoy2629_1E2AA	1E2AA	2.84	5.0198	5.1244
1E2AA	emdecoy262_1E2AA	1E2AA	2.10	7.3222	7.2775
1E2AA	emdecoy2630_1E2AA	1E2AA	2.35	6.7466	6.7388
1E2AA	emdecoy2631_1E2AA	1E2AA	2.68	6.4013	6.4157
1E2AA	emdecoy2632_1E2AA	1E2AA	2.13	6.9769	6.9543
1E2AA	emdecoy2633_1E2AA	1E2AA	2.44	6.5164	6.5234
1E2AA	emdecoy2634_1E2AA	1E2AA	2.44	6.4013	6.4157
1E2AA	emdecoy2635_1E2AA	1E2AA	2.29	6.8617	6.8465
1E2AA	emdecoy2636_1E2AA	1E2AA	2.31	7.3222	7.2775
1E2AA	emdecoy2637_1E2AA	1E2AA	2.03	7.4374	7.3853
1E2AA	emdecoy2638_1E2AA	1E2AA	2.17	7.4374	7.3853
1E2AA	emdecoy2639_1E2AA	1E2AA	2.21	6.9769	6.9543
1E2AA	emdecoy263_1E2AA	1E2AA	1.99	7.4374	7.3853
1E2AA	emdecoy2640_1E2AA	1E2AA	2.76	6.1710	6.2003
1E2AA	emdecoy2641_1E2AA	1E2AA	2.51	6.5164	6.5234
1E2AA	emdecoy2642_1E2AA	1E2AA	2.29	6.6315	6.6311
1E2AA	emdecoy2643_1E2AA	1E2AA	2.49	6.5164	6.5234
1E2AA	emdecoy2644_1E2AA	1E2AA	2.52	5.5954	5.6621
1E2AA	emdecoy2645_1E2AA	1E2AA	2.51	6.5164	6.5234
1E2AA	emdecoy2646_1E2AA	1E2AA	2.56	6.4013	6.4157
1E2AA	emdecoy2647_1E2AA	1E2AA	2.26	7.2071	7.1698
1E2AA	emdecoy2648_1E2AA	1E2AA	2.60	7.0920	7.0620
1E2AA	emdecoy2649_1E2AA	1E2AA	2.44	6.4013	6.4157
1E2AA	emdecoy264_1E2AA	1E2AA	2.04	7.4374	7.3853
1E2AA	emdecoy2650_1E2AA	1E2AA	2.05	7.0920	7.0620
1E2AA	emdecoy2651_1E2AA	1E2AA	2.09	3.6383	3.8388
1E2AA	emdecoy2652_1E2AA	1E2AA	2.07	7.3222	7.2775
1E2AA	emdecoy2653_1E2AA	1E2AA	2.51	5.9408	5.9850
1E2AA	emdecoy2654_1E2AA	1E2AA	1.70	3.5232	3.7322
1E2AA	emdecoy2655_1E2AA	1E2AA	2.28	6.7466	6.7388
1E2AA	emdecoy2656_1E2AA	1E2AA	2.42	6.5164	6.5234
1E2AA	emdecoy2657_1E2AA	1E2AA	2.23	6.8617	6.8465
1E2AA	emdecoy2658_1E2AA	1E2AA	2.70	5.9408	5.9850
1E2AA	emdecoy2659_1E2AA	1E2AA	2.95	6.5164	6.5234
1E2AA	emdecoy265_1E2AA	1E2AA	1.98	7.3222	7.2775
1E2AA	emdecoy2660_1E2AA	1E2AA	2.44	7.3222	7.2775
1E2AA	emdecoy2661_1E2AA	1E2AA	2.38	6.5164	6.5234
1E2AA	emdecoy2662_1E2AA	1E2AA	2.48	7.4374	7.3853
1E2AA	emdecoy2663_1E2AA	1E2AA	2.13	7.3222	7.2775
1E2AA	emdecoy2664_1E2AA	1E2AA	2.31	6.2861	6.3080
1E2AA	emdecoy2665_1E2AA	1E2AA	2.15	6.9769	6.9543
1E2AA	emdecoy2666_1E2AA	1E2AA	2.81	5.5954	5.6621
1E2AA	emdecoy2667_1E2AA	1E2AA	2.67	5.4803	5.5545
1E2AA	emdecoy2668_1E2AA	1E2AA	2.48	6.6315	6.6311
1E2AA	emdecoy2669_1E2AA	1E2AA	2.57	6.1710	6.2003
1E2AA	emdecoy266_1E2AA	1E2AA	2.15	7.0920	7.0620
1E2AA	emdecoy2670_1E2AA	1E2AA	2.44	6.4013	6.4157
1E2AA	emdecoy2671_1E2AA	1E2AA	2.70	6.5164	6.5234
1E2AA	emdecoy2672_1E2AA	1E2AA	2.47	6.8617	6.8465
1E2AA	emdecoy2673_1E2AA	1E2AA	2.63	6.9769	6.9543
1E2AA	emdecoy2674_1E2AA	1E2AA	2.54	5.9408	5.9850
1E2AA	emdecoy2675_1E2AA	1E2AA	2.46	7.3222	7.2775
1E2AA	emdecoy2676_1E2AA	1E2AA	2.69	6.0559	6.0926
1E2AA	emdecoy2677_1E2AA	1E2AA	2.44	6.2861	6.3080
1E2AA	emdecoy2678_1E2AA	1E2AA	2.99	5.7105	5.7697
1E2AA	emdecoy2679_1E2AA	1E2AA	2.62	6.4013	6.4157
1E2AA	emdecoy267_1E2AA	1E2AA	2.71	5.5954	5.6621
1E2AA	emdecoy2680_1E2AA	1E2AA	2.42	6.8617	6.8465
1E2AA	emdecoy2681_1E2AA	1E2AA	2.55	6.7466	6.7388
1E2AA	emdecoy2682_1E2AA	1E2AA	2.53	6.5164	6.5234
1E2AA	emdecoy2683_1E2AA	1E2AA	2.78	6.1710	6.2003
1E2AA	emdecoy2684_1E2AA	1E2AA	3.00	5.9408	5.9850
1E2AA	emdecoy2685_1E2AA	1E2AA	2.62	6.5164	6.5234
1E2AA	emdecoy2686_1E2AA	1E2AA	2.01	7.3222	7.2775
1E2AA	emdecoy2687_1E2AA	1E2AA	2.18	6.8617	6.8465
1E2AA	emdecoy2688_1E2AA	1E2AA	2.29	6.5164	6.5234
1E2AA	emdecoy2689_1E2AA	1E2AA	2.50	6.2861	6.3080
1E2AA	emdecoy268_1E2AA	1E2AA	2.33	7.2071	7.1698
1E2AA	emdecoy2690_1E2AA	1E2AA	2.29	6.6315	6.6311
1E2AA	emdecoy2691_1E2AA	1E2AA	2.44	6.5164	6.5234
1E2AA	emdecoy2692_1E2AA	1E2AA	2.47	6.7466	6.7388
1E2AA	emdecoy2693_1E2AA	1E2AA	2.84	6.0559	6.0926
1E2AA	emdecoy2694_1E2AA	1E2AA	2.41	6.2861	6.3080
1E2AA	emdecoy2695_1E2AA	1E2AA	2.46	6.4013	6.4157
1E2AA	emdecoy2696_1E2AA	1E2AA	2.79	6.4013	6.4157
1E2AA	emdecoy2697_1E2AA	1E2AA	2.88	5.4803	5.5545
1E2AA	emdecoy2698_1E2AA	1E2AA	2.83	6.0559	6.0926
1E2AA	emdecoy2699_1E2AA	1E2AA	2.76	6.0559	6.0926
1E2AA	emdecoy269_1E2AA	1E2AA	2.78	5.8257	5.8773
1E2AA	emdecoy26_1E2AA	1E2AA	2.61	5.5954	5.6621
1E2AA	emdecoy2700_1E2AA	1E2AA	2.18	7.3222	7.2775
1E2AA	emdecoy2701_1E2AA	1E2AA	2.15	7.4374	7.3853
1E2AA	emdecoy2702_1E2AA	1E2AA	1.80	3.4081	3.6258
1E2AA	emdecoy2703_1E2AA	1E2AA	2.31	3.6383	3.8388
1E2AA	emdecoy2704_1E2AA	1E2AA	2.32	6.9769	6.9543
1E2AA	emdecoy2705_1E2AA	1E2AA	2.69	5.0198	5.1244
1E2AA	emdecoy2706_1E2AA	1E2AA	2.49	6.0559	6.0926
1E2AA	emdecoy2707_1E2AA	1E2AA	2.79	6.7466	6.7388
1E2AA	emdecoy2708_1E2AA	1E2AA	2.80	6.6315	6.6311
1E2AA	emdecoy2709_1E2AA	1E2AA	2.28	7.2071	7.1698
1E2AA	emdecoy270_1E2AA	1E2AA	2.14	7.0920	7.0620
1E2AA	emdecoy2710_1E2AA	1E2AA	2.85	6.8617	6.8465
1E2AA	emdecoy2711_1E2AA	1E2AA	2.40	6.9769	6.9543
1E2AA	emdecoy2712_1E2AA	1E2AA	2.43	6.7466	6.7388
1E2AA	emdecoy2713_1E2AA	1E2AA	2.54	6.2861	6.3080
1E2AA	emdecoy2714_1E2AA	1E2AA	2.41	6.4013	6.4157
1E2AA	emdecoy2715_1E2AA	1E2AA	2.47	6.0559	6.0926
1E2AA	emdecoy2716_1E2AA	1E2AA	2.71	6.5164	6.5234
1E2AA	emdecoy2717_1E2AA	1E2AA	2.52	6.6315	6.6311
1E2AA	emdecoy2718_1E2AA	1E2AA	2.25	6.4013	6.4157
1E2AA	emdecoy2719_1E2AA	1E2AA	2.57	6.8617	6.8465
1E2AA	emdecoy271_1E2AA	1E2AA	2.48	7.2071	7.1698
1E2AA	emdecoy2720_1E2AA	1E2AA	2.46	6.5164	6.5234
1E2AA	emdecoy2721_1E2AA	1E2AA	2.46	6.7466	6.7388
1E2AA	emdecoy2722_1E2AA	1E2AA	2.56	6.5164	6.5234
1E2AA	emdecoy2723_1E2AA	1E2AA	2.67	5.5954	5.6621
1E2AA	emdecoy2724_1E2AA	1E2AA	2.62	6.5164	6.5234
1E2AA	emdecoy2725_1E2AA	1E2AA	2.15	6.9769	6.9543
1E2AA	emdecoy2726_1E2AA	1E2AA	2.51	5.8257	5.8773
1E2AA	emdecoy2727_1E2AA	1E2AA	2.25	6.7466	6.7388
1E2AA	emdecoy2728_1E2AA	1E2AA	2.30	6.7466	6.7388
1E2AA	emdecoy2729_1E2AA	1E2AA	2.81	6.2861	6.3080
1E2AA	emdecoy272_1E2AA	1E2AA	2.46	6.2861	6.3080
1E2AA	emdecoy2730_1E2AA	1E2AA	2.32	7.0920	7.0620
1E2AA	emdecoy2731_1E2AA	1E2AA	2.12	7.2071	7.1698
1E2AA	emdecoy2732_1E2AA	1E2AA	2.76	5.7105	5.7697
1E2AA	emdecoy2733_1E2AA	1E2AA	2.35	6.6315	6.6311
1E2AA	emdecoy2734_1E2AA	1E2AA	2.55	6.1710	6.2003
1E2AA	emdecoy2735_1E2AA	1E2AA	2.20	7.0920	7.0620
1E2AA	emdecoy2736_1E2AA	1E2AA	2.59	6.8617	6.8465
1E2AA	emdecoy2737_1E2AA	1E2AA	2.48	6.4013	6.4157
1E2AA	emdecoy2738_1E2AA	1E2AA	2.22	6.5164	6.5234
1E2AA	emdecoy2739_1E2AA	1E2AA	2.30	6.8617	6.8465
1E2AA	emdecoy273_1E2AA	1E2AA	2.14	6.9769	6.9543
1E2AA	emdecoy2740_1E2AA	1E2AA	1.98	6.8617	6.8465
1E2AA	emdecoy2741_1E2AA	1E2AA	2.36	7.0920	7.0620
1E2AA	emdecoy2742_1E2AA	1E2AA	1.88	7.4374	7.3853
1E2AA	emdecoy2743_1E2AA	1E2AA	2.48	6.9769	6.9543
1E2AA	emdecoy2744_1E2AA	1E2AA	2.75	5.9408	5.9850
1E2AA	emdecoy2745_1E2AA	1E2AA	2.52	6.4013	6.4157
1E2AA	emdecoy2746_1E2AA	1E2AA	2.85	6.1710	6.2003
1E2AA	emdecoy2747_1E2AA	1E2AA	2.55	7.0920	7.0620
1E2AA	emdecoy2748_1E2AA	1E2AA	2.42	7.0920	7.0620
1E2AA	emdecoy2749_1E2AA	1E2AA	2.33	6.1710	6.2003
1E2AA	emdecoy274_1E2AA	1E2AA	1.98	6.6315	6.6311
1E2AA	emdecoy2750_1E2AA	1E2AA	2.81	4.6744	4.8022
1E2AA	emdecoy2751_1E2AA	1E2AA	3.02	4.7896	4.9095
1E2AA	emdecoy2752_1E2AA	1E2AA	2.93	4.0988	4.2662
1E2AA	emdecoy2753_1E2AA	1E2AA	2.92	4.0988	4.2662
1E2AA	emdecoy2754_1E2AA	1E2AA	2.28	6.5164	6.5234
1E2AA	emdecoy2755_1E2AA	1E2AA	2.32	6.6315	6.6311
1E2AA	emdecoy2756_1E2AA	1E2AA	2.22	6.6315	6.6311
1E2AA	emdecoy2757_1E2AA	1E2AA	2.03	6.5164	6.5234
1E2AA	emdecoy2758_1E2AA	1E2AA	2.46	6.7466	6.7388
1E2AA	emdecoy2759_1E2AA	1E2AA	2.54	6.0559	6.0926
1E2AA	emdecoy275_1E2AA	1E2AA	2.45	4.6744	4.8022
1E2AA	emdecoy2760_1E2AA	1E2AA	2.43	6.2861	6.3080
1E2AA	emdecoy2761_1E2AA	1E2AA	2.75	5.3652	5.4469
1E2AA	emdecoy2762_1E2AA	1E2AA	2.89	5.9408	5.9850
1E2AA	emdecoy2763_1E2AA	1E2AA	2.69	6.8617	6.8465
1E2AA	emdecoy2764_1E2AA	1E2AA	2.80	5.4803	5.5545
1E2AA	emdecoy2765_1E2AA	1E2AA	2.79	5.4803	5.5545
1E2AA	emdecoy2766_1E2AA	1E2AA	2.83	5.2500	5.3394
1E2AA	emdecoy2767_1E2AA	1E2AA	2.36	6.7466	6.7388
1E2AA	emdecoy2768_1E2AA	1E2AA	2.80	6.2861	6.3080
1E2AA	emdecoy2769_1E2AA	1E2AA	2.36	6.0559	6.0926
1E2AA	emdecoy276_1E2AA	1E2AA	2.65	5.7105	5.7697
1E2AA	emdecoy2770_1E2AA	1E2AA	2.57	6.2861	6.3080
1E2AA	emdecoy2771_1E2AA	1E2AA	2.26	6.5164	6.5234
1E2AA	emdecoy2772_1E2AA	1E2AA	2.51	6.2861	6.3080
1E2AA	emdecoy2773_1E2AA	1E2AA	2.37	6.2861	6.3080
1E2AA	emdecoy2774_1E2AA	1E2AA	2.49	6.5164	6.5234
1E2AA	emdecoy2775_1E2AA	1E2AA	2.35	6.1710	6.2003
1E2AA	emdecoy2776_1E2AA	1E2AA	2.43	6.9769	6.9543
1E2AA	emdecoy2777_1E2AA	1E2AA	2.50	6.7466	6.7388
1E2AA	emdecoy2778_1E2AA	1E2AA	2.76	6.4013	6.4157
1E2AA	emdecoy2779_1E2AA	1E2AA	2.36	6.9769	6.9543
1E2AA	emdecoy277_1E2AA	1E2AA	2.61	5.8257	5.8773
1E2AA	emdecoy2780_1E2AA	1E2AA	2.58	6.5164	6.5234
1E2AA	emdecoy2781_1E2AA	1E2AA	2.36	6.9769	6.9543
1E2AA	emdecoy2782_1E2AA	1E2AA	2.08	6.7466	6.7388
1E2AA	emdecoy2783_1E2AA	1E2AA	2.83	5.8257	5.8773
1E2AA	emdecoy2784_1E2AA	1E2AA	2.35	7.4374	7.3853
1E2AA	emdecoy2785_1E2AA	1E2AA	2.65	6.1710	6.2003
1E2AA	emdecoy2786_1E2AA	1E2AA	2.44	6.9769	6.9543
1E2AA	emdecoy2787_1E2AA	1E2AA	2.55	6.5164	6.5234
1E2AA	emdecoy2788_1E2AA	1E2AA	2.28	6.4013	6.4157
1E2AA	emdecoy2789_1E2AA	1E2AA	2.16	7.2071	7.1698
1E2AA	emdecoy278_1E2AA	1E2AA	2.66	5.7105	5.7697
1E2AA	emdecoy2790_1E2AA	1E2AA	2.60	6.1710	6.2003
1E2AA	emdecoy2791_1E2AA	1E2AA	2.15	6.8617	6.8465
1E2AA	emdecoy2792_1E2AA	1E2AA	2.36	7.3222	7.2775
1E2AA	emdecoy2793_1E2AA	1E2AA	2.18	7.2071	7.1698
1E2AA	emdecoy2794_1E2AA	1E2AA	2.11	6.5164	6.5234
1E2AA	emdecoy2795_1E2AA	1E2AA	3.04	6.0559	6.0926
1E2AA	emdecoy2796_1E2AA	1E2AA	2.40	6.2861	6.3080
1E2AA	emdecoy2797_1E2AA	1E2AA	2.17	7.0920	7.0620
1E2AA	emdecoy2798_1E2AA	1E2AA	2.03	7.4374	7.3853
1E2AA	emdecoy2799_1E2AA	1E2AA	2.27	7.2071	7.1698
1E2AA	emdecoy279_1E2AA	1E2AA	2.47	6.7466	6.7388
[truncated: 8,001 more rows]
