# Supplementary material for: Addressing the Role of Conformational Diversity in Protein Structure Prediction
Source: PLoS One. 2016 May 9;11(5):e0154923. doi: 10.1371/journal.pone.0154923 (PMC4861349; doi:10.1371/journal.pone.0154923)
Supplement: S1 Dataset — (GZ) [file pone.0154923.s002.gz › Palopoli-Monzon_2016_SI/README.txt]

--------------------------------------------------------------------------------

Supporting Dataset for:
 Palopoli N, Monzon AM, Parisi G, Fornasari MS.
 Addressing the Role of Conformational Diversity in Protein Structure Prediction
 Sent April 2016, PLOS ONE.

--------------------------------------------------------------------------------

Palopoli-Monzon_2015_SI
|
|-> README.txt
|   |
|   - This file
|   |
|   * Free-format text
|
|-> Structural_alignments
|  |
|  |-> SET_CASP
|  |   |
|  |   |->rmsd_mammoth_*.out.cov (one file per target)
|  |      |
|  |      - Parsed output from MAMMOTH for given target (as semi-colon-separated values)
|  |      |
|  |      * Col1: PDB1, PDB ID and chain ID (and NMR model number if applicable) for conformer 1
|  |      * Col2: PDB2, PDB ID and chain ID (and NMR model number if applicable) for conformer 2
|  |      * Col3: Target, PDB ID (and chain ID if applicable) of target protein  
|  |      * Col4: RMSD MAMMOTH, Calpha-RMSD between PDB1 and PDB2 as calculated with MAMMOTH
|  |      * Col5: Z-Score, Z-score between PDB1 and PDB2 as calculated with MAMMOTH 
|  |      * Col6: -Ln(E), -Ln(E) between PDB1 and PDB2 as calculated with MAMMOTH 
|  |      * Col7: Length PDB1, length of PDB1 protein chain
|  |      * Col8: Length PDB2, length of PDB2 protein chain
|  |      * Col9: Coverage, coverage of length between PDB1 and PDB2
|  |
|  |-> SET_QUARK
|  |   |
|  |   - (idem SET_CASP for dataset QUARK)
|  |
|  |-> SET_ROSETTA
|      |
|      - (idem SET_CASP for dataset ROSSETA)
|
|-> best-target_cross.csv
|   |
|   - Comparison of best decoys against target conformer and cross-comparison with the alternative conformer 
|   |
|   * Pair: Specifies best decoy and conformer under comparison
|   * Conformer: PDB ID and chain ID (and NMR model number if applicable) for conformer
|   * ID_decoy: PDB ID and chain ID (and NMR model number if applicable) for decoy
|   * Target: PDB ID (and chain ID if applicable) of target protein
|   * RMSD_Mamm: Calpha-RMSD between conformer and decoy as calculated with MAMMOTH 
|   * Z-Score: Z-score between PDB1 and PDB2 as calculated with MAMMOTH 
|   * -Ln(E): -Ln(E) between PDB1 and PDB2 as calculated with MAMMOTH
|   * Length_conformer: length of conformer protein chain
|   * Length_decoy: length of decoy protein chain
|   * Coverage: coverage of length between conformer and decoy
|   * DataSet: dataset of origin of target, either ROSETTA, QUARK or CASP
|   * Check_diff_decoy: this check is 1 when the decoys are differents for each conformer and 0 if the decoys are the same
|
||-> cor_Spearman_RMSD-TMScore-GDTTS.csv
|   |
|   - Summary of Spearman's correlation coefficients and statistics of RMSD, GDT-TS and TM-score (as comma-separated values)
|   |
|   * Target: PDB ID (and chain ID if applicable) or CASP identifier of target protein
|   * Cor_TM_score: Spearman's correlation coefficients of TM-score values between conformers (PDB1 and PDB2) and decoys
|   * avg_TM: TM-score average between conformers (PDB1 and PDB2) and decoys
|   * Var_TM: average TM-score variance between conformers (PDB1 and PDB2) and decoys
|   * DataSet: source of the decoys
|   * PDB1: PDB ID and chain ID (and NMR model number if applicable) for conformer 1 
|   * PDB2: PDB ID and chain ID (and NMR model number if applicable) for conformer 2
|   * TM_score: TM-score between PDB1 and PDB2 as calculated with TM-score
|   * GDT_TS: GDT_TS between PDB1 and PDB2 as calculated with TM-score
|   * GDT_HA: GDT_HA between PDB1 and PDB2 as calculated with TM-score
|   * Cor_GTS_TS: Spearman's correlation coefficients of GDT-TS values between conformers (PDB1 and PDB2) and decoys
|   * avg_GDT_TS: GDT_TS average between conformers (PDB1 and PDB2) and decoys
|   * Var_GDT_TS: average GDT_TS variance between conformers (PDB1 and PDB2) and decoys
|   * RMSD_Mamm: Calpha-RMSD between PDB1 and PDB2 as calculated with MAMMOTH
|   * Cor_RMSD: Spearman's correlation coefficients of RMSD values between conformers (PDB1 and PDB2) and decoys
|   * avg_RMSD: RMSD average between conformers (PDB1 and PDB2) and decoys
|   * Var_RMSD: average RMSD variance between conformers (PDB1 and PDB2) and decoys
|   * Exp_method: experimental method used for determining protein structure
|
|-> conformers-decoy_RMSD-TMScore_GDTTS.tsv
|   |
|   - Parsed output from TM-score for given target (as semi-colon-separated values)
|   |
|   * RMSD: Calpha-RMSD between "Conformer_id" and "Decoy" as calculated with MAMMOTH
|   * Conformer_id: PDB ID (and chain ID if applicable) of target protein
|   * Decoy: unique identifier of decoy
|   * Target_ID: PDB ID (and chain ID if applicable) or CASP identifier of target protein
|   * Conf: fixed label to reference each conformer
|   * DataSet: source of the decoys
|   * TM_score: TM-score between Conformer_id and Decoy as calculated with TM-score
|   * GDT_TS: GDT_TS between "Conformer_id" and "Decoy" as calculated with TM-score
|   * GDT_HA: GDT_HA between "Conformer_id" and "Decoy" as calculated with TM-score
|
|-> conformers-target.csv
|   |
|   - Pairs of confomermers and corresponding decoy set ID
|   |
|   * PDB1: PDB ID and chain ID (and NMR model number if applicable) for conformer 1
|   * PDB2: PDB ID and chain ID (and NMR model number if applicable) for conformer 2
|   * DecoySetID: PDB ID for identifying decoy set
|
|-> summary.csv
|   |
|   - Summary of statistics (as comma-separated values)
|   |
|   * PDB1: PDB ID and chain ID (and NMR model number if applicable) for conformer 1
|   * PDB2: PDB ID and chain ID (and NMR model number if applicable) for conformer 2
|   * RMSD_Mamm: Calpha-RMSD between PDB1 and PDB2 as calculated with MAMMOTH
|   * Res_Align: Number of aligned residues between PDB1 and PDB2
|   * Z-Score: Z-score between PDB1 and PDB2 as calculated with MAMMOTH
|   * -Ln(E): -Ln(E) between PDB1 and PDB2 as calculated with MAMMOTH
|   * RMSD_Tm: RMSD between PDB1 and PDB2 as calculated with TM-score
|   * Tm_Score: Tm-score between PDB1 and PDB2 as calculated with TM-score
|   * GDT_TS: GDT_TS between PDB1 and PDB2 as calculated with TM-score
|   * GDT_HA: GDT_HA between PDB1 and PDB2 as calculated with TM-score
|   * ASA_rel_PDB1: Relative Accessible Surface Area of PDB1 calculated with DSSP
|   * ASA_rel_PDB2: Relative Accessible Surface Area of PDB2 calculated with DSSP
|   * Diff_Abs_ASA_rel: Absolute difference in Relative Accessible Surface Area between PDB1 and PDB2
|   * diif/len: Absolute difference in Relative Accessible Surface Area between PDB1 and PDB2, normalized by length
|   * Target: PDB ID (and chain ID if applicable) of target protein
|   * DataSet: dataset of origin of target, either ROSETTA, QUARK or CASP
|   * Difficulty: modeling difficulty of target as assessed by original authors
|
|-> summary.ods
    |
    * Summary of statistics (as open document spreadsheet)
