# Supplementary material for: Addressing the Role of Conformational Diversity in Protein Structure Prediction
Source: PLoS One. 2016 May 9;11(5):e0154923. doi: 10.1371/journal.pone.0154923 (PMC4861349; doi:10.1371/journal.pone.0154923)
Supplement: S1 Dataset — (GZ) [file pone.0154923.s002.gz › Palopoli-Monzon_2016_SI/cor_Spearman_RMSD-TMScore-GDTTS.csv]

Target	Cor_TM_score	avg_TM	Var_TM	DataSet	PDB1	PDB2	TM_score	GDT_TS	GDT_HA	Cor_GTS_TS	avg_GDT_TS	Var_GDT_TS	RMSD_Mamm	Cor_RMSD	avg_RMSD	Var_RMSD	Exp_method
1A19	0.8807379113	0.3280591667	0.007530751	ROSETTA	1AB7-14_A	2HXX_B	0.7344	0.7247	0.5084	0.9108106713	0.3386079167	0.0078835386	2.1	-0.2259434004	2.7094444444	0.035746732	NMR
1AIL	0.9674732098	0.3975729167	0.0106872611	ROSETTA	1NS1-7_B	1NS1-10_B	0.8878	0.9212	0.7671	0.9769820466	0.4636408333	0.0098373365	1.78	0.5210526316	2.2179166667	0.1295302536	XRD
1BK2	0.4813277072	0.1494825	0.0001069701	ROSETTA	2LJ3-11_A	2JM9-6_A	0.6265	0.6734	0.4798	0.6519048278	0.1929520833	0.0001171128	2.3	NA	NA	NA	NMR
1C9O	0.7180298324	0.5126116667	0.0203735181	ROSETTA	1HZB_B	2HAX_B	0.5388	0.5568	0.4924	0.7904416631	0.5579220833	0.0216157822	1.78	NA	NA	NA	XRD
1CC8	0.9525120799	0.32258	0.0026526413	ROSETTA	1FD8_A	2GGP-19_A	0.751	0.7603	0.5548	0.954216396	0.40118625	0.0029096195	1.82	0.6274676766	2.5692857143	0.075430809	NMR
1CEI	0.9843090204	0.2348804167	0.0004688935	ROSETTA	1AYI_A	1UNK_D	0.9423	0.968	0.8692	0.95969212	0.2753541667	0.0004887763	1.37	NA	NA	NA	XRD
1CTF	0.9987426828	0.07824	2.85834979079498E-005	ROSETTA	1RQS-2_A	1RQS-10_A	0.9318	0.9493	0.9291	0.7798630369	0.0918095833	0.0000106	2.41	0.8	2.56	0.0215428571	NMR
1DHN	0.9975900644	0.3126266667	0.0019952635	ROSETTA	1RRW_A	2NM2_D	0.9846	0.9979	0.9091	0.9897249757	0.2976925	0.0016926018	0.51	NA	NA	NA	XRD
1ENH	0.4233419842	0.2295720833	0.0001295403	ROSETTA	1ZTR-17_A	2JWT-2_A	0.3963	0.4385	0.332	0.1237568639	0.3450508333	0.0015530629	1.62	NA	NA	NA	NMR
1HZ6	0.6674057881	0.28272875	0.000511138	ROSETTA	1HZ6_C	1K51_A	0.7688	0.8016	0.7024	0.716105087	0.33050875	0.0009988565	0.89	0.1144578313	2.529375	0.06492625	XRD
1IIB	0.9785932562	0.3017366667	0.0022501799	ROSETTA	1E2B-7_A	1H9C-9_A	0.8154	0.7712	0.5519	0.9399707043	0.34730125	0.0030529624	2.07	0.3718337092	2.353313253	0.0928901679	NMR
1LIS	0.9271739473	0.2006704167	0.0002130603	ROSETTA	2LIS_A	2LYN_D	0.9302	0.9294	0.7958	0.9248239546	0.2004570833	0.0001797441	1.5	0.5006238982	2.6015116279	0.0476412175	XRD
1R69	0.9709509564	0.6205604167	0.0060564809	ROSETTA	1PRA-12_A	1PRA-20_A	0.8237	0.8587	0.7174	0.9427781123	0.6678625	0.0037660926	1.84	0.4366224243	2.163030303	0.0664872174	XRD
1RNB	0.6894416086	0.2095745833	0.0006128873	ROSETTA	1YVS_A	2KF5-4_A	0.5931	0.5787	0.4514	0.759865551	0.20588	0.000379494	1.79	NA	NA	NA	NMR
1UGH	0.8357630015	0.2411404167	0.0006814476	ROSETTA	1LQG_D	2UGI_B	0.882	0.9214	0.7893	0.908105686	0.2807245833	0.0014325958	1.25	NA	NA	NA	XRD
1VLS	0.9341122217	0.2558504167	0.0006880219	ROSETTA	1VLS_A	1VLT_B	0.8508	0.8322	0.714	0.8942105035	0.24804875	0.0003552856	1.56	0.2696439097	2.8593181818	0.0418576638	XRD
1WHO	0.9110161547	0.2794554167	0.0004012497	ROSETTA	1BMW-5_A	1WHP_A	0.797	0.7926	0.5824	0.844237425	0.27437375	0.0003134441	1.8	NA	NA	NA	NMR
4UBP	0.9982967242	0.3764166667	0.0050984033	ROSETTA	3UBP_A	1IE7_A	0.9874	0.99	0.99	0.9922497498	0.3853529167	0.0049608986	0.18	1	2.735	0.02863	XRD
T0047	0.9983740285	0.94449	0.0001553595	CASP	2A2U_A	2A2G_A	0.9962	0.9984	0.9873	0.9175546797	0.9297314286	0.0007116845	0.29	0.9613557949	1.1978571429	0.0125822981	XRD
T0067	0.958041958	0.1957458333	0.0009377565	CASP	1BD9_A	2L7W-16_A	0.9323	0.8375	0.625	0.925818173	0.1185208333	0.0002401835	1.55	NA	NA	NA	NMR
T0086	0.9878144861	0.1819860465	0.0008449526	CASP	1FW9_A	2AHC_A	0.9532	0.9116	0.747	0.959851629	0.1263656977	0.000394419	1.13	NA	NA	NA	XRD
T0096	0.9934189321	0.2153094937	0.0025727353	CASP	1E2X_A	1H9G_A	0.9287	0.8547	0.7173	0.9958339979	0.1507487342	0.0019690579	1.66	0.7252747253	2.5796153846	0.0713158462	XRD
T0104	0.9930393944	0.2467710526	0.0057624135	CASP	1FL9_A	1HTW_A	0.9393	0.8997	0.7436	0.9927662084	0.1888221053	0.0041327585	1.34	NA	NA	NA	XRD
T0108	0.9946538833	0.1992989247	0.0044292185	CASP	1J83_A	1J84_A	0.991	0.9944	0.986	0.9874102625	0.1250591398	0.0019275964	0.29	0.3	2.91	0.0119555556	XRD
T0111	0.9989475732	0.7920966667	0.0840224079	CASP	1E9I_A	2FYM_A	0.9967	0.9942	0.9494	0.9978610438	0.6787633333	0.0906575181	0.43	0.9389759017	1.6502808989	0.1552196947	XRD
T0114	0.9928572255	0.1997643443	0.0014398656	CASP	1G6E-1_A	1G6E-15_A	0.9765	0.9856	0.9569	0.9827930791	0.2025098361	0.0013841618	0.78	NA	NA	NA	NMR
T0117	0.998767593	0.45480625	0.0402806968	CASP	1J90_A	1OE0_A	0.9532	0.9397	0.8551	0.997294731	0.3455961538	0.02814509	1.35	0.7062370407	2.7306349206	0.0753163937	XRD
T0122	0.9963269798	0.6903221311	0.0755556025	CASP	1GEQ_A	1WDW_A	0.9835	0.9813	0.9222	0.9931666447	0.5745942623	0.0714024056	0.71	0.6628091611	2.0002083333	0.103865925	XRD
T0138	0.9984980909	0.4663015152	0.0283301605	CASP	1M2E_A	1M2F-6_A	0.9368	0.9278	0.8148	0.9954428776	0.4020842424	0.0225549505	2.44	0.5819736116	2.4193227092	0.0667284825	NMR
T0142	0.9997952742	0.6636873214	0.0504034769	CASP	T0142	1Y21_A	0.9977	0.9982	0.9848	0.9971652904	0.5175569643	0.0479248659	0.4	0.8739261378	2.2843320611	0.1753056716	XRD
T0150	0.9639080322	0.6399060976	0.0411605608	CASP	T0150	1GO0-7_A	0.9201	0.9115	0.75	0.9436104079	0.6091364499	0.0359571325	2.14	0.4752880058	2.1695348837	0.0409125953	NMR
T0153	0.9981885997	0.7234357143	0.0485373221	CASP	T0153	1SJN_A	0.9501	0.9496	0.903	0.993818813	0.687384472	0.0505155273	0.73	0.7436990474	1.5435284281	0.1281508459	XRD
T0154	0.9957422154	0.6378406844	0.0497743355	CASP	T0154	2A84_A	0.9386	0.9253	0.8655	0.9833903204	0.5370011407	0.0504297712	1.72	0.3831072381	2.9368693694	0.0712870168	XRD
T0157	0.9760861768	0.3683289931	0.0225645985	CASP	T0157	1OVQ-25_A	0.6866	0.6333	0.4187	0.9582601722	0.3236572917	0.020324199	1.63	0.2142759396	2.6291071429	0.0304460425	NMR
T0160	0.9337119504	0.6594598361	0.0693239121	CASP	T0160	1Z9O_A	0.8834	0.892	0.812	0.966273117	0.6217265574	0.0672890724	1.39	0.3520789913	1.923866171	0.0615306487	XRD
T0168	0.9930142457	0.3302485437	0.0122603098	CASP	T0168	2OSU_A	0.8804	0.8746	0.8304	0.9933508315	0.1917480583	0.0064499731	0.6	0.3647215836	2.8686425339	0.0250915771	XRD
T0172	0.9987427246	0.2664141667	0.0084457921	CASP	T0172	1N2X_A	0.9597	0.9539	0.9292	0.9983607739	0.1745388889	0.0071186634	0.54	0.7358529595	2.3784140969	0.0936778326	XRD
T0188	0.965656494	0.5836745192	0.0547398793	CASP	T0188	1T3V-17_A	0.9065	0.8995	0.7336	0.9627661727	0.5289275641	0.0469879798	1.08	0.3385613104	2.3508139535	0.0347520166	NMR
T0192	0.9964723142	0.551384434	0.0247939093	CASP	T0192	2FXF_A	0.874	0.8853	0.7779	0.994648443	0.4736825472	0.0231002312	2.08	0.7029005641	2.2951857585	0.0869422135	XRD
T0193	0.9933121119	0.25286	0.0096162479	CASP	T0193	3IKT_A	0.8681	0.8061	0.6573	0.9936364195	0.1794774194	0.0073319948	2.57	0.4521206944	2.2710802469	0.0664876839	XRD
T0211	0.9999890177	0.4764276471	0.0392103681	CASP	T0211	1TVG_A	0.9998	1	1	0.9997965603	0.4138154118	0.0350783385	1.34	NA	NA	NA	NMR
T0230	0.9910069234	0.2441449881	0.003976866	CASP	T0230	1UWD-14_A	0.85	0.8235	0.6471	0.9916388414	0.2479565632	0.0039299738	1.74	0.6796356467	2.7277272727	0.0241898268	NMR
T0267	0.9988694461	0.4876908397	0.0095420741	CASP	T0267	2CY2_A	0.9756	0.967	0.8463	0.9927856751	0.3635141221	0.00556454	0.69	0.6181214671	2.3508579088	0.0977294643	XRD
T0274	0.996760331	0.72465953	0.0367325584	CASP	T0274	1YOA_A	0.9907	0.9936	0.9567	0.9918644586	0.6584173629	0.0353532618	0.4	0.6495178052	1.9161891117	0.0868322282	XRD
T0275	0.9904943541	0.6577224265	0.0398895304	CASP	T0275	2Z08_A	0.8562	0.8574	0.8111	0.9902207407	0.6147577206	0.0395260377	1.65	0.485719012	2.1938473054	0.1376905734	XRD
T0292	0.9697236914	0.4652116558	0.0040597113	CASP	2JAV_A	2W5B_A	0.9621	0.9259	0.8271	0.9309140111	0.2858074074	0.0019965181	1.37	0.4959088476	2.4499433107	0.0579478969	XRD
T0300	0.9528344982	0.292315566	0.0057254755	CASP	T0300	2OA5_A	0.9332	0.9438	0.9242	0.9781665673	0.3159529245	0.0057630196	0.37	0.5142558201	2.1012793177	0.0636167181	XRD
T0302	0.8486209056	0.7161443898	0.0236219444	CASP	T0302	2OWI-8_A	0.8469	0.7955	0.6098	0.775507212	0.6554056102	0.0206293032	2.79	NA	NA	NA	NMR
T0311	0.9839746154	0.5073738562	0.0185543299	CASP	T0311	2ICT_A	0.876	0.8966	0.8276	0.9737626051	0.5170185185	0.017482499	1.32	0.5741445286	2.0777409639	0.1196459387	XRD
T0318	0.9999486546	0.6742859296	0.0384538071	CASP	T0318	2HC9_A	0.9997	1	0.9995	0.9984265655	0.501439196	0.0298747875	0.13	0.8895959756	2.3798803828	0.1178965126	XRD
T0328	0.9988216472	0.6258158392	0.1174348038	CASP	T0328	2IIZ_A	0.9552	0.956	0.9406	0.9965191881	0.5144777778	0.1115699848	0.33	0.8314320618	1.7360616438	0.1156221986	XRD
T0334	0.9989674667	0.8236414027	0.0693288461	CASP	T0334	2OA1_A	0.9985	0.9971	0.9876	0.9946212459	0.73675181	0.0908225272	0.36	0.8926553181	1.511744186	0.3903983512	XRD
T0365	0.9986989027	0.5615384458	0.0451464948	CASP	T0365	2IIU_A	0.9377	0.9381	0.9334	0.9983023017	0.4327043967	0.0282808192	0.18	0.3568406553	2.7245209581	0.0306155123	XRD
T0395	0.9988137447	0.434331295	0.016757528	CASP	T0395	3G6K_A	0.9923	0.9852	0.9312	0.9979179361	0.3113269784	0.0131225597	0.57	0.6386040761	2.3720293399	0.0538012623	XRD
T0426	0.8120121523	0.1670927419	4.5681454652021E-005	CASP	T0426	4HU1_A	0.9803	0.9838	0.9351	0.6171637341	0.0732293011	0.00000561	0.48	0.8792947479	1.0194832402	0.0766714808	XRD
T0430	0.9982249506	0.4479438395	0.0108661098	CASP	T0430	3DLZ_A	0.9868	0.9658	0.8488	0.9936720855	0.2957647564	0.0070626808	1.16	0.3520389105	2.5497538462	0.0527059486	XRD
T0494	0.9787864555	0.1499347826	9.99521762792073E-005	CASP	T0494	2WO6_A	0.9723	0.9524	0.861	0.9156885468	0.0696964674	0.0000184	1	0.7465834084	1.9304957507	0.1031235837	XRD
T0523	0.9450914784	0.555691511	0.0436779793	CASP	T0523	3MQQ_A	0.4973	0.5	0.2881	0.9410723167	0.5217820883	0.0440955417	0.18	0.7518039161	2.2325903614	0.1095040371	XRD
T0528	0.4360242115	0.5120628609	0.0501613967	CASP	T0528	3NND_A	0.2993	0.1496	0.0802	0.617655845	0.350666273	0.0430995043	1.11	0.1766995327	2.5029665738	0.1948708245	XRD
T0555	0.9941387998	0.2838748611	0.0063774847	CASP	T0555	3OSJ_A	0.8093	0.7466	0.5578	0.9895996984	0.2424848611	0.0049516262	3.26	1	2.7516666667	0.0098966667	NMR
T0574	0.9982210275	0.3766039568	0.0231265431	CASP	T0574	3SB3_A	0.9519	0.9583	0.8627	0.9963417625	0.3589492806	0.0217300481	0.66	0.4858266682	2.7296907216	0.0290776241	XRD
T0630	0.9979525726	0.4087420495	0.0384733181	CASP	T0630	4FA0_A	0.9579	0.9646	0.9141	0.997651309	0.3949673145	0.0337405107	3.08	0.4376049882	2.7160857143	0.0595642906	NMR
T0655	0.9834562792	0.6533135922	0.0302163547	CASP	T0655	4FPW_A	0.9254	0.895	0.74	0.9750766479	0.5952265049	0.0293215126	2.94	0.5084628272	2.2034368071	0.1139049344	NMR
1E2AA	0.9610917237	0.70005646	0.0031456776	QUARK	1E2AA	2E2A_A	0.963	0.9681	0.8701	0.9446566471	0.67771727	0.0023095337	0.85	0.8570949571	2.2678031237	0.0965664403	XRD
1K3BA	0.9978462045	0.2934766	0.0016270519	QUARK	1K3BA	2DJF_A	0.9491	0.9433	0.8908	0.9932669546	0.2609587	0.0013308451	0.87	NA	NA	NA	XRD
1WN2A	0.3578976533	0.27351983	0.0024130251	QUARK	1WN2A	2D3K_A	0.3432	0.3347	0.1907	0.4448493254	0.26554246	0.0015310298	1.2	NA	NA	NA	XRD
1WXCB	0.8741239478	0.11967766	0.0001100178	QUARK	1WX5_D	2ZMZ_B	0.9444	0.9667	0.8967	0.896104977	0.14498569	0.0001594456	0.97	NA	NA	NA	XRD
2BL7A	-0.0576751256	0.28083088	0.0058222696	QUARK	2BL7A	2BL8_A	0.8619	0.8864	0.776	0.634394787	0.32978189	0.0067977733	0.63	0.442077858	2.584789916	0.0953077616	XRD
2FCWA	-0.1966480144	0.51852126	0.0615046494	QUARK	2FTU-10_A	2FCWA	0.2745	0.3008	0.2203	0.0750097824	0.5044976	0.0522300578	2.65	0.6157916917	2.8080871212	0.0399481858	NMR
2H8EA	0.965159753	0.28433947	0.0008932061	QUARK	1Q8R_A	2H8EA	0.9436	0.9386	0.8453	0.9583259242	0.2613295	0.0007956549	1.09	NA	NA	NA	XRD
2OFCA	0.9991990349	0.26114837	0.0011322143	QUARK	2OFCA	2OFD_A	0.998	1	1	0.9955447265	0.21532513	0.0009082601	0.26	NA	NA	NA	XRD
2QM2B	0.0352484585	0.22630192	0.003330739	QUARK	2QHQ_B	2QM2B	0.9298	0.9242	0.0915	-0.0619332344	0.21229824	0.0035627837	1.28	-0.1441651372	2.9018181818	0.0103298701	XRD
