# Supplementary material for: Addressing the Role of Conformational Diversity in Protein Structure Prediction
Source: PLoS One. 2016 May 9;11(5):e0154923. doi: 10.1371/journal.pone.0154923 (PMC4861349; doi:10.1371/journal.pone.0154923)
Supplement: S1 Dataset — (GZ) [file pone.0154923.s002.gz › Palopoli-Monzon_2016_SI/best-target_cross.csv]

Pair	Conformer	ID_decoy	Target	RMSD_Mamm	Z-Score	-Ln(E)	Length_conformer	Length_decoy	Coverage	DataSet	Check_diff_decoy
CODNAS1-BEST DECOY CODNAS1	1AB7-14_A	1a19A_BOINC_ABRELAX_SAVE_ALL_OUT_BARCODE-1a19A-frags83__1706_0.clean.out.62_1A19	1A19	2.54	5.3013	5.3872	-	-	-	ROSETTA	0
CODNAS1-BEST DECOY CODNAS2	1AB7-14_A	1a19A_BOINC_ABRELAX_SAVE_ALL_OUT_BARCODE-1a19A-frags83__1706_0.clean.out.62_1A19	1A19	2.54	5.3013	5.3872	-	-	-	ROSETTA	0
CODNAS2-BEST DECOY CODNAS2	2HXX_B	1a19A_BOINC_ABRELAX_SAVE_ALL_OUT_BARCODE-1a19A-frags83__1706_0.clean.out.62_1A19	1A19	2.33	5.7619	5.8177	-	-	-	ROSETTA	0
CODNAS2-BEST DECOY CODNAS1	2HXX_B	1a19A_BOINC_ABRELAX_SAVE_ALL_OUT_BARCODE-1a19A-frags83__1706_0.clean.out.62_1A19	1A19	2.33	5.7619	5.8177	-	-	-	ROSETTA	0
CODNAS1-BEST DECOY CODNAS1	1NS1-7_B	1ail__BOINC_ABRELAX_SAVE_ALL_OUT_BARCODE-1ail_-frags83__1706_0.clean.out.95_1AIL	1AIL	1.83	6.3685	6.3851	-	-	-	ROSETTA	0
CODNAS1-BEST DECOY CODNAS2	1NS1-7_B	1ail__BOINC_ABRELAX_SAVE_ALL_OUT_BARCODE-1ail_-frags83__1706_0.clean.out.95_1AIL	1AIL	1.83	6.3685	6.3851	-	-	-	ROSETTA	0
CODNAS2-BEST DECOY CODNAS2	1NS1-10_B	1ail__BOINC_ABRELAX_SAVE_ALL_OUT_BARCODE-1ail_-frags83__1706_0.clean.out.95_1AIL	1AIL	1.56	6.6717	6.6687	-	-	-	ROSETTA	0
CODNAS2-BEST DECOY CODNAS1	1NS1-10_B	1ail__BOINC_ABRELAX_SAVE_ALL_OUT_BARCODE-1ail_-frags83__1706_0.clean.out.95_1AIL	1AIL	1.56	6.6717	6.6687	-	-	-	ROSETTA	0
CODNAS1-BEST DECOY CODNAS1	2LJ3-11_A	1bk2__BOINC_ABRELAX_SAVE_ALL_OUT_BARCODE-1bk2_-frags83__1706_0.clean.out.63_1BK2	1BK2	1.86	0.8029	1.3238	NA	NA	NA	ROSETTA	1
CODNAS1-BEST DECOY CODNAS2	2LJ3-11_A	1bk2__BOINC_ABRELAX_SAVE_ALL_OUT_BARCODE-1bk2_-frags83__1706_0.clean.out.29_1BK2	1BK2	2.39	0.6267	1.1851	NA	NA	NA	ROSETTA	1
CODNAS2-BEST DECOY CODNAS2	2JM9-6_A	1bk2__BOINC_ABRELAX_SAVE_ALL_OUT_BARCODE-1bk2_-frags83__1706_0.clean.out.29_1BK2	1BK2	1.78	1.1552	1.6121	NA	NA	NA	ROSETTA	1
CODNAS2-BEST DECOY CODNAS1	2JM9-6_A	1bk2__BOINC_ABRELAX_SAVE_ALL_OUT_BARCODE-1bk2_-frags83__1706_0.clean.out.63_1BK2	1BK2	2.32	1.1552	1.6121	NA	NA	NA	ROSETTA	1
CODNAS1-BEST DECOY CODNAS1	1HZB_B	1c9oA_BOINC_ABRELAX_SAVE_ALL_OUT_BARCODE-1c9oA-frags83__1706_0.clean.out.99_1C9O	1C9O	1.6	5.5021	5.5749	NA	NA	NA	ROSETTA	1
CODNAS1-BEST DECOY CODNAS2	1HZB_B	1c9oA_BOINC_ABRELAX_SAVE_ALL_OUT_BARCODE-1c9oA-frags83__1706_0.clean.out.50_1C9O	1C9O	1.8	5.0273	5.1314	NA	NA	NA	ROSETTA	1
CODNAS2-BEST DECOY CODNAS2	2HAX_B	1c9oA_BOINC_ABRELAX_SAVE_ALL_OUT_BARCODE-1c9oA-frags83__1706_0.clean.out.50_1C9O	1C9O	1.41	1.5457	1.9448	NA	NA	NA	ROSETTA	1
CODNAS2-BEST DECOY CODNAS1	2HAX_B	1c9oA_BOINC_ABRELAX_SAVE_ALL_OUT_BARCODE-1c9oA-frags83__1706_0.clean.out.99_1C9O	1C9O	1.51	1.5457	1.9448	NA	NA	NA	ROSETTA	1
CODNAS1-BEST DECOY CODNAS1	1FD8_A	1cc8A_BOINC_ABRELAX_SAVE_ALL_OUT_BARCODE-1cc8A-frags83__1706_0.clean.out.41_1CC8	1CC8	1.93	6.4808	6.49	-	-	-	ROSETTA	0
CODNAS1-BEST DECOY CODNAS2	1FD8_A	1cc8A_BOINC_ABRELAX_SAVE_ALL_OUT_BARCODE-1cc8A-frags83__1706_0.clean.out.33_1CC8	1CC8	2.19	5.8867	5.9344	-	-	-	ROSETTA	0
CODNAS2-BEST DECOY CODNAS2	2GGP-19_A	1cc8A_BOINC_ABRELAX_SAVE_ALL_OUT_BARCODE-1cc8A-frags83__1706_0.clean.out.33_1CC8	1CC8	1.93	6.3323	6.3511	-	-	-	ROSETTA	0
CODNAS2-BEST DECOY CODNAS1	2GGP-19_A	1cc8A_BOINC_ABRELAX_SAVE_ALL_OUT_BARCODE-1cc8A-frags83__1706_0.clean.out.41_1CC8	1CC8	2.28	6.1837	6.2122	-	-	-	ROSETTA	0
CODNAS1-BEST DECOY CODNAS1	1AYI_A	1cei__BOINC_ABRELAX_SAVE_ALL_OUT_BARCODE-1cei_-frags83__1706_0.clean.out.26_1CEI	1CEI	1.64	1.0984	1.5648	NA	NA	NA	ROSETTA	1
CODNAS1-BEST DECOY CODNAS2	1AYI_A	1cei__BOINC_ABRELAX_SAVE_ALL_OUT-1cei_-frags83__1705_0.first.clean.out.10_1CEI	1CEI	1.82	-1.0062	0.2055	NA	NA	NA	ROSETTA	1
CODNAS2-BEST DECOY CODNAS2	1UNK_D	1cei__BOINC_ABRELAX_SAVE_ALL_OUT-1cei_-frags83__1705_0.first.clean.out.10_1CEI	1CEI	1.31	-1.0062	0.2055	NA	NA	NA	ROSETTA	1
CODNAS2-BEST DECOY CODNAS1	1UNK_D	1cei__BOINC_ABRELAX_SAVE_ALL_OUT_BARCODE-1cei_-frags83__1706_0.clean.out.26_1CEI	1CEI	2.53	0.8353	1.3498	NA	NA	NA	ROSETTA	1
CODNAS1-BEST DECOY CODNAS1	1RQS-2_A	1ctf__BOINC_ABRELAX_SAVE_ALL_OUT_BARCODE-1ctf_-frags83__1706_0.clean.out.45_1CTF	1CTF	2.44	4.705	4.8306	-	-	-	ROSETTA	0
CODNAS1-BEST DECOY CODNAS2	1RQS-2_A	1ctf__BOINC_ABRELAX_SAVE_ALL_OUT_BARCODE-1ctf_-frags83__1706_0.clean.out.45_1CTF	1CTF	2.44	4.705	4.8306	-	-	-	ROSETTA	0
CODNAS2-BEST DECOY CODNAS2	1RQS-10_A	1ctf__BOINC_ABRELAX_SAVE_ALL_OUT_BARCODE-1ctf_-frags83__1706_0.clean.out.45_1CTF	1CTF	2.44	4.705	4.8306	-	-	-	ROSETTA	0
CODNAS2-BEST DECOY CODNAS1	1RQS-10_A	1ctf__BOINC_ABRELAX_SAVE_ALL_OUT_BARCODE-1ctf_-frags83__1706_0.clean.out.45_1CTF	1CTF	2.44	4.705	4.8306	-	-	-	ROSETTA	0
CODNAS1-BEST DECOY CODNAS1	1RRW_A	1dhn__BOINC_ABRELAX_SAVE_ALL_OUT_BARCODE-1dhn_-frags83__1706_0.clean.out.10_1DHN	1DHN	2.7	4.0433	4.2146	NA	NA	NA	ROSETTA	1
CODNAS1-BEST DECOY CODNAS2	1RRW_A	1dhn__BOINC_ABRELAX_SAVE_ALL_OUT_BARCODE-1dhn_-frags83__1706_0.clean.out.49_1DHN	1DHN	3.01	3.9417	4.1202	NA	NA	NA	ROSETTA	1
CODNAS2-BEST DECOY CODNAS2	2NM2_D	1dhn__BOINC_ABRELAX_SAVE_ALL_OUT_BARCODE-1dhn_-frags83__1706_0.clean.out.49_1DHN	1DHN	2.91	3.8401	4.0258	NA	NA	NA	ROSETTA	1
CODNAS2-BEST DECOY CODNAS1	2NM2_D	1dhn__BOINC_ABRELAX_SAVE_ALL_OUT_BARCODE-1dhn_-frags83__1706_0.clean.out.10_1DHN	1DHN	3.16	3.6369	3.8375	NA	NA	NA	ROSETTA	1
CODNAS1-BEST DECOY CODNAS1	1E2AA	emdecoy1925_1E2AA	1E2AA	1.6	7.8978	7.8163	-	-	-	QUARK	0
CODNAS1-BEST DECOY CODNAS2	1E2AA	emdecoy1668_1E2AA	1E2AA	1.66	7.6676	7.6008	-	-	-	QUARK	0
CODNAS2-BEST DECOY CODNAS2	2E2A_A	emdecoy1668_1E2AA	1E2AA	1.34	7.8978	7.8163	-	-	-	QUARK	0
CODNAS2-BEST DECOY CODNAS1	2E2A_A	emdecoy1925_1E2AA	1E2AA	1.48	8.013	7.9241	-	-	-	QUARK	0
CODNAS1-BEST DECOY CODNAS1	1ZTR-17_A	1enh__BOINC_ABRELAX_SAVE_ALL_OUT-1enh_-frags83__1705_0.first.clean.out.2_1ENH	1ENH	1.46	-0.5158	0.4235	NA	NA	NA	ROSETTA	1
CODNAS1-BEST DECOY CODNAS2	1ZTR-17_A	1enh__BOINC_ABRELAX_SAVE_ALL_OUT_BARCODE-1enh_-frags83__1706_0.clean.out.92_1ENH	1ENH	2.16	1.1335	1.594	NA	NA	NA	ROSETTA	1
CODNAS2-BEST DECOY CODNAS2	2JWT-2_A	1enh__BOINC_ABRELAX_SAVE_ALL_OUT_BARCODE-1enh_-frags83__1706_0.clean.out.92_1ENH	1ENH	0.99	5.1652	5.2601	NA	NA	NA	ROSETTA	1
CODNAS2-BEST DECOY CODNAS1	2JWT-2_A	1enh__BOINC_ABRELAX_SAVE_ALL_OUT-1enh_-frags83__1705_0.first.clean.out.2_1ENH	1ENH	2.49	2.2331	2.5525	NA	NA	NA	ROSETTA	1
CODNAS1-BEST DECOY CODNAS1	1HZ6_C	1hz6A_BOINC_ABRELAX_SAVE_ALL_OUT-1hz6A-frags83__1705_0.first.clean.out.18_1HZ6	1HZ6	1.7	4.9865	5.0933	-	-	-	ROSETTA	0
CODNAS1-BEST DECOY CODNAS2	1HZ6_C	1hz6A_BOINC_ABRELAX_SAVE_ALL_OUT_BARCODE-1hz6A-frags83__1706_0.clean.out.3_1HZ6	1HZ6	2.34	4.3159	4.4681	-	-	-	ROSETTA	0
CODNAS2-BEST DECOY CODNAS2	1K51_A	1hz6A_BOINC_ABRELAX_SAVE_ALL_OUT_BARCODE-1hz6A-frags83__1706_0.clean.out.3_1HZ6	1HZ6	1.77	3.813	4.0007	-	-	-	ROSETTA	0
CODNAS2-BEST DECOY CODNAS1	1K51_A	1hz6A_BOINC_ABRELAX_SAVE_ALL_OUT-1hz6A-frags83__1705_0.first.clean.out.18_1HZ6	1HZ6	2.38	3.813	4.0007	-	-	-	ROSETTA	0
CODNAS1-BEST DECOY CODNAS1	1I27A	emdecoy1413_1I27A	1I27A	1.75	4.1836	4.345	-	-	-	QUARK	0
CODNAS1-BEST DECOY CODNAS2	1I27A	emdecoy1416_1I27A	1I27A	2.43	4.0366	4.2083	-	-	-	QUARK	0
CODNAS2-BEST DECOY CODNAS2	1J2X_A	emdecoy1416_1I27A	1I27A	1.78	3.9431	4.1214	-	-	-	QUARK	0
CODNAS2-BEST DECOY CODNAS1	1J2X_A	emdecoy1413_1I27A	1I27A	1.99	3.6399	3.8402	-	-	-	QUARK	0
CODNAS1-BEST DECOY CODNAS1	1E2B-7_A	1iibA_BOINC_ABRELAX_SAVE_ALL_OUT_BARCODE-1iibA-frags83__1706_0.clean.out.4_1IIB	1IIB	1.78	5.4237	5.5016	-	-	-	ROSETTA	0
CODNAS1-BEST DECOY CODNAS2	1E2B-7_A	1iibA_BOINC_ABRELAX_SAVE_ALL_OUT_BARCODE-1iibA-frags83__1706_0.clean.out.4_1IIB	1IIB	1.78	5.4237	5.5016	-	-	-	ROSETTA	0
CODNAS2-BEST DECOY CODNAS2	1H9C-9_A	1iibA_BOINC_ABRELAX_SAVE_ALL_OUT_BARCODE-1iibA-frags83__1706_0.clean.out.4_1IIB	1IIB	1.42	5.3094	5.3948	-	-	-	ROSETTA	0
CODNAS2-BEST DECOY CODNAS1	1H9C-9_A	1iibA_BOINC_ABRELAX_SAVE_ALL_OUT_BARCODE-1iibA-frags83__1706_0.clean.out.4_1IIB	1IIB	1.42	5.3094	5.3948	-	-	-	ROSETTA	0
CODNAS1-BEST DECOY CODNAS1	1K3BA	emdecoy3130_1K3BA	1K3BA	2.71	3.9165	4.0967	-	-	-	QUARK	0
CODNAS1-BEST DECOY CODNAS2	1K3BA	emdecoy490_1K3BA	1K3BA	2.73	3.5051	3.7155	-	-	-	QUARK	0
CODNAS2-BEST DECOY CODNAS2	2DJF_A	emdecoy490_1K3BA	1K3BA	2.59	3.8521	4.037	-	-	-	QUARK	0
CODNAS2-BEST DECOY CODNAS1	2DJF_A	emdecoy3130_1K3BA	1K3BA	2.76	3.9556	4.133	-	-	-	QUARK	0
CODNAS1-BEST DECOY CODNAS1	1KVDB	emdecoy826_1KVDB	1KVDB	1.29	-1.1683	0.152	NA	NA	NA	QUARK	1
CODNAS1-BEST DECOY CODNAS2	1KVDB	emdecoy826_1KVDB	1KVDB	1.29	-1.1683	0.152	NA	NA	NA	QUARK	1
CODNAS2-BEST DECOY CODNAS2	1KVE_B	emdecoy826_1KVDB	1KVDB	1.28	-1.1683	0.152	NA	NA	NA	QUARK	1
CODNAS2-BEST DECOY CODNAS1	1KVE_B	emdecoy826_1KVDB	1KVDB	1.28	-1.1683	0.152	NA	NA	NA	QUARK	1
CODNAS1-BEST DECOY CODNAS1	2LIS_A	1lis__BOINC_ABRELAX_SAVE_ALL_OUT_BARCODE-1lis_-frags83__1706_0.clean.out.16_1LIS	1LIS	1.96	5.2815	5.3688	-	-	-	ROSETTA	0
CODNAS1-BEST DECOY CODNAS2	2LIS_A	1lis__BOINC_ABRELAX_SAVE_ALL_OUT_BARCODE-1lis_-frags83__1706_0.clean.out.16_1LIS	1LIS	1.96	5.2815	5.3688	-	-	-	ROSETTA	0
CODNAS2-BEST DECOY CODNAS2	2LYN_D	1lis__BOINC_ABRELAX_SAVE_ALL_OUT_BARCODE-1lis_-frags83__1706_0.clean.out.16_1LIS	1LIS	2.06	5.3808	5.4615	-	-	-	ROSETTA	0
CODNAS2-BEST DECOY CODNAS1	2LYN_D	1lis__BOINC_ABRELAX_SAVE_ALL_OUT_BARCODE-1lis_-frags83__1706_0.clean.out.16_1LIS	1LIS	2.06	5.3808	5.4615	-	-	-	ROSETTA	0
CODNAS1-BEST DECOY CODNAS1	1PRA-12_A	1r69__BOINC_ABRELAX_SAVE_ALL_OUT_BARCODE-1r69_-frags83__1706_0.clean.out.24_1R69	1R69	1.38	6.279	6.3013	-	-	-	ROSETTA	0
CODNAS1-BEST DECOY CODNAS2	1PRA-12_A	1r69__BOINC_ABRELAX_SAVE_ALL_OUT_BARCODE-1r69_-frags83__1706_0.clean.out.24_1R69	1R69	1.38	6.279	6.3013	-	-	-	ROSETTA	0
CODNAS2-BEST DECOY CODNAS2	1PRA-20_A	1r69__BOINC_ABRELAX_SAVE_ALL_OUT_BARCODE-1r69_-frags83__1706_0.clean.out.24_1R69	1R69	1.51	6.1152	6.1481	-	-	-	ROSETTA	0
CODNAS2-BEST DECOY CODNAS1	1PRA-20_A	1r69__BOINC_ABRELAX_SAVE_ALL_OUT_BARCODE-1r69_-frags83__1706_0.clean.out.24_1R69	1R69	1.51	6.1152	6.1481	-	-	-	ROSETTA	0
CODNAS1-BEST DECOY CODNAS1	1YVS_A	1rnbA_BOINC_ABRELAX_SAVE_ALL_OUT_BARCODE-1rnbA-frags83__1706_0.clean.out.91_1RNB	1RNB	2.01	-0.6966	0.3337	NA	NA	NA	ROSETTA	1
CODNAS1-BEST DECOY CODNAS2	1YVS_A	1rnbA_BOINC_ABRELAX_SAVE_ALL_OUT-1rnbA-frags83__1705_0.first.clean.out.5_1RNB	1RNB	2.43	-0.807	0.2842	NA	NA	NA	ROSETTA	1
CODNAS2-BEST DECOY CODNAS2	2KF5-4_A	1rnbA_BOINC_ABRELAX_SAVE_ALL_OUT-1rnbA-frags83__1705_0.first.clean.out.5_1RNB	1RNB	1.89	-0.807	0.2842	NA	NA	NA	ROSETTA	1
CODNAS2-BEST DECOY CODNAS1	2KF5-4_A	1rnbA_BOINC_ABRELAX_SAVE_ALL_OUT_BARCODE-1rnbA-frags83__1706_0.clean.out.91_1RNB	1RNB	2.9	1.9532	2.3024	NA	NA	NA	ROSETTA	1
CODNAS1-BEST DECOY CODNAS1	1LQG_D	1ughI_BOINC_ABRELAX_SAVE_ALL_OUT_BARCODE-1ughI-frags83__1706_0.clean.out.72_1UGH	1UGH	2.11	3.9431	4.1214	-	-	-	ROSETTA	0
CODNAS1-BEST DECOY CODNAS2	1LQG_D	1ughI_BOINC_ABRELAX_SAVE_ALL_OUT_BARCODE-1ughI-frags83__1706_0.clean.out.32_1UGH	1UGH	2.77	3.9431	4.1214	-	-	-	ROSETTA	0
CODNAS2-BEST DECOY CODNAS2	2UGI_B	1ughI_BOINC_ABRELAX_SAVE_ALL_OUT_BARCODE-1ughI-frags83__1706_0.clean.out.32_1UGH	1UGH	2.31	4.0325	4.2045	-	-	-	ROSETTA	0
CODNAS2-BEST DECOY CODNAS1	2UGI_B	1ughI_BOINC_ABRELAX_SAVE_ALL_OUT_BARCODE-1ughI-frags83__1706_0.clean.out.72_1UGH	1UGH	2.74	3.4923	3.7037	-	-	-	ROSETTA	0
CODNAS1-BEST DECOY CODNAS1	1VLS_A	1vls__BOINC_ABRELAX_SAVE_ALL_OUT_BARCODE-1vls_-frags83__1706_0.clean.out.56_1VLS	1VLS	2.22	4.1108	4.2773	-	-	-	ROSETTA	0
CODNAS1-BEST DECOY CODNAS2	1VLS_A	1vls__BOINC_ABRELAX_SAVE_ALL_OUT_BARCODE-1vls_-frags83__1706_0.clean.out.43_1VLS	1VLS	2.67	1.4536	1.8653	-	-	-	ROSETTA	0
CODNAS2-BEST DECOY CODNAS2	1VLT_B	1vls__BOINC_ABRELAX_SAVE_ALL_OUT_BARCODE-1vls_-frags83__1706_0.clean.out.43_1VLS	1VLS	2.58	3.9389	4.1176	-	-	-	ROSETTA	0
CODNAS2-BEST DECOY CODNAS1	1VLT_B	1vls__BOINC_ABRELAX_SAVE_ALL_OUT_BARCODE-1vls_-frags83__1706_0.clean.out.56_1VLS	1VLS	2.75	4.1188	4.2847	-	-	-	ROSETTA	0
CODNAS1-BEST DECOY CODNAS1	1BMW-5_A	1who__BOINC_ABRELAX_SAVE_ALL_OUT_BARCODE-1who_-frags83__1706_0.clean.out.15_1WHO	1WHO	1.67	-1.4829	0.0748	NA	NA	NA	ROSETTA	1
CODNAS1-BEST DECOY CODNAS2	1BMW-5_A	1who__BOINC_ABRELAX_SAVE_ALL_OUT_BARCODE-1who_-frags83__1706_0.clean.out.16_1WHO	1WHO	2.57	-0.6274	0.3668	NA	NA	NA	ROSETTA	1
CODNAS2-BEST DECOY CODNAS2	1WHP_A	1who__BOINC_ABRELAX_SAVE_ALL_OUT_BARCODE-1who_-frags83__1706_0.clean.out.16_1WHO	1WHO	1.72	-0.7496	0.3094	NA	NA	NA	ROSETTA	1
CODNAS2-BEST DECOY CODNAS1	1WHP_A	1who__BOINC_ABRELAX_SAVE_ALL_OUT_BARCODE-1who_-frags83__1706_0.clean.out.15_1WHO	1WHO	2.6	-0.6274	0.3668	NA	NA	NA	ROSETTA	1
CODNAS1-BEST DECOY CODNAS1	1WN2A	emdecoy595_1WN2A	1WN2A	0.94	-1.2189	0.1372	NA	NA	NA	QUARK	1
CODNAS1-BEST DECOY CODNAS2	1WN2A	emdecoy370_1WN2A	1WN2A	1.36	0.023	0.7468	NA	NA	NA	QUARK	1
CODNAS2-BEST DECOY CODNAS2	2D3K_A	emdecoy370_1WN2A	1WN2A	1.35	0.023	0.7468	NA	NA	NA	QUARK	1
CODNAS2-BEST DECOY CODNAS1	2D3K_A	emdecoy595_1WN2A	1WN2A	1.9	-1.1154	0.1684	NA	NA	NA	QUARK	1
CODNAS1-BEST DECOY CODNAS1	1WX5_D	emdecoy797_1WXCB	1WXCB	1.29	-1.3899	0.094	NA	NA	NA	QUARK	1
CODNAS1-BEST DECOY CODNAS2	1WX5_D	emdecoy895_1WXCB	1WXCB	2.33	-1.0929	0.1757	NA	NA	NA	QUARK	1
CODNAS2-BEST DECOY CODNAS2	2ZMZ_B	emdecoy895_1WXCB	1WXCB	1.33	-1.3899	0.094	NA	NA	NA	QUARK	1
CODNAS2-BEST DECOY CODNAS1	2ZMZ_B	emdecoy797_1WXCB	1WXCB	2.52	-1.2414	0.1309	NA	NA	NA	QUARK	1
CODNAS1-BEST DECOY CODNAS1	2BL7A	emdecoy4210_2BL7A	2BL7A	1.94	4.2045	4.3645	-	-	-	QUARK	0
CODNAS1-BEST DECOY CODNAS2	2BL7A	emdecoy1901_2BL7A	2BL7A	2.86	3.3562	3.5779	-	-	-	QUARK	0
CODNAS2-BEST DECOY CODNAS2	2BL8_A	emdecoy1901_2BL7A	2BL7A	2.34	3.9218	4.1016	-	-	-	QUARK	0
CODNAS2-BEST DECOY CODNAS1	2BL8_A	emdecoy4210_2BL7A	2BL7A	1.87	3.4976	3.7085	-	-	-	QUARK	0
CODNAS1-BEST DECOY CODNAS1	1Q8R_A	emdecoy3293_2H8EA	2H8EA	1.23	-1.0119	0.2034	NA	NA	NA	QUARK	1
CODNAS1-BEST DECOY CODNAS2	1Q8R_A	emdecoy3218_2H8EA	2H8EA	2.24	-0.9084	0.2424	NA	NA	NA	QUARK	1
CODNAS2-BEST DECOY CODNAS2	2H8EA	emdecoy3218_2H8EA	2H8EA	1.06	-1.2333	0.1332	NA	NA	NA	QUARK	1
CODNAS2-BEST DECOY CODNAS1	2H8EA	emdecoy3293_2H8EA	2H8EA	2.69	-0.8244	0.2768	NA	NA	NA	QUARK	1
CODNAS1-BEST DECOY CODNAS1	2OFCA	emdecoy3233_2OFCA	2OFCA	1.55	-1.0845	0.1784	NA	NA	NA	QUARK	1
CODNAS1-BEST DECOY CODNAS2	2OFCA	emdecoy1899_2OFCA	2OFCA	2.53	-0.9028	0.2446	NA	NA	NA	QUARK	1
CODNAS2-BEST DECOY CODNAS2	2OFD_A	emdecoy1899_2OFCA	2OFCA	1.34	-1.5388	0.0646	NA	NA	NA	QUARK	1
CODNAS2-BEST DECOY CODNAS1	2OFD_A	emdecoy3233_2OFCA	2OFCA	1.57	-1.0845	0.1784	NA	NA	NA	QUARK	1
CODNAS1-BEST DECOY CODNAS1	2QT7A	emdecoy3498_2Q7TA	2Q7TA	2.19	6.1916	6.2195	-	-	-	QUARK	0
CODNAS1-BEST DECOY CODNAS2	2QT7A	emdecoy3499_2Q7TA	2Q7TA	2.26	6.0644	6.1006	-	-	-	QUARK	0
CODNAS2-BEST DECOY CODNAS2	3NP5_A	emdecoy3499_2Q7TA	2Q7TA	2.23	5.9504	5.9939	-	-	-	QUARK	0
CODNAS2-BEST DECOY CODNAS1	3NP5_A	emdecoy3498_2Q7TA	2Q7TA	2.3	6.209	6.2358	-	-	-	QUARK	0
CODNAS1-BEST DECOY CODNAS1	2QHQ_B	emdecoy2716_2QM2B	2QM2B	2.69	3.9883	4.1634	NA	NA	NA	QUARK	1
CODNAS1-BEST DECOY CODNAS2	2QHQ_B	emdecoy2617_2QM2B	2QM2B	2.97	3.7732	3.9638	NA	NA	NA	QUARK	1
CODNAS2-BEST DECOY CODNAS2	2QM2B	emdecoy2617_2QM2B	2QM2B	2.93	4.3108	4.4633	NA	NA	NA	QUARK	1
CODNAS2-BEST DECOY CODNAS1	2QM2B	emdecoy2716_2QM2B	2QM2B	2.89	3.5582	3.7646	NA	NA	NA	QUARK	1
CODNAS1-BEST DECOY CODNAS1	3UBP_A	4ubpA_BOINC_ABRELAX_SAVE_ALL_OUT-4ubpA-frags83__1705_0.first.clean.out.19_4UBP	4UBP	2.57	4.1949	4.3555	-	-	-	ROSETTA	0
CODNAS1-BEST DECOY CODNAS2	3UBP_A	4ubpA_BOINC_ABRELAX_SAVE_ALL_OUT-4ubpA-frags83__1705_0.first.clean.out.19_4UBP	4UBP	2.57	4.1949	4.3555	-	-	-	ROSETTA	0
CODNAS2-BEST DECOY CODNAS2	1IE7_A	4ubpA_BOINC_ABRELAX_SAVE_ALL_OUT-4ubpA-frags83__1705_0.first.clean.out.19_4UBP	4UBP	2.52	4.2442	4.4014	-	-	-	ROSETTA	0
CODNAS2-BEST DECOY CODNAS1	1IE7_A	4ubpA_BOINC_ABRELAX_SAVE_ALL_OUT-4ubpA-frags83__1705_0.first.clean.out.19_4UBP	4UBP	2.52	4.2442	4.4014	-	-	-	ROSETTA	0
CASP-BEST DECOY CASP	2A2U_A	T0047TS108_1	T0047	1.13	9.5217	9.3366	158	158	100	CASP	0
CASP-BEST DECOY CODNAS	2A2U_A	T0047TS108_1	T0047	1.13	9.5217	9.3366	158	158	100	CASP	0
CODNAS-BEST DECOY CODNAS	2A2G_A	T0047TS108_1	T0047	1.11	9.6053	9.4148	158	158	100	CASP	0
CODNAS-BEST DECOY CASP	2A2G_A	T0047TS108_1	T0047	1.11	9.6053	9.4148	158	158	100	CASP	0
CODNAS1-BEST DECOY CODNAS1	2L7W-12_A	T0067TS266_2	T0067	1.85	-1.5937	0.0556	187	187	100	CASP	1
CODNAS1-BEST DECOY CODNAS2	2L7W-12_A	T0067TS217_1	T0067	2.95	-0.7883	0.2923	187	162	86.6310160428	CASP	1
CODNAS2-BEST DECOY CODNAS2	2QYQ_A	T0067TS217_1	T0067	2.5	-1.1987	0.143	186	162	87.0967741935	CASP	1
CODNAS2-BEST DECOY CODNAS1	2QYQ_A	T0067TS266_2	T0067	3.22	-1.7399	0.0359	186	187	100.5376344086	CASP	1
CODNAS1-BEST DECOY CODNAS1	2AHC_A	T0086TS216_1	T0086	1.88	-1.452	0.0809	164	164	100	CASP	1
CODNAS1-BEST DECOY CODNAS2	2AHC_A	T0086TS161_3	T0086	1.98	-1.452	0.0809	164	164	100	CASP	1
CODNAS2-BEST DECOY CODNAS2	1TT8_A	T0086TS161_3	T0086	1.89	-1.452	0.0809	164	164	100	CASP	1
CODNAS2-BEST DECOY CODNAS1	1TT8_A	T0086TS216_1	T0086	2.68	-0.7198	0.323	164	164	100	CASP	1
CASP-BEST DECOY CASP	1E2X_A	T0096TS031_1	T0096	2.87	3.8786	4.0616	223	238	106.7264573991	CASP	0
CASP-BEST DECOY CODNAS	1E2X_A	T0096TS088_1	T0096	2.37	3.7201	3.9145	223	191	85.6502242152	CASP	0
CODNAS-BEST DECOY CODNAS	1H9G_A	T0096TS088_1	T0096	2.43	4.0002	4.1745	223	191	85.6502242152	CASP	0
CODNAS-BEST DECOY CASP	1H9G_A	T0096TS031_1	T0096	2.9	4.4286	4.573	223	238	106.7264573991	CASP	0
CASP-BEST DECOY CASP	1FL9_A	T0104TS384_1	T0104	2.58	5.5448	5.6148	157	158	100.6369426752	CASP	0
CASP-BEST DECOY CODNAS	1FL9_A	T0104TS384_1	T0104	2.58	5.5448	5.6148	157	158	100.6369426752	CASP	0
CODNAS-BEST DECOY CODNAS	1HTW_A	T0104TS384_1	T0104	2.63	5.5087	5.5811	158	158	100	CASP	0
CODNAS-BEST DECOY CASP	1HTW_A	T0104TS384_1	T0104	2.63	5.5087	5.5811	158	158	100	CASP	0
CASP-BEST DECOY CASP	1J83_A	T0108TS384_1	T0108	2.83	4.1502	4.3139	178	176	98.8764044944	CASP	0
CASP-BEST DECOY CODNAS	1J83_A	T0108TS042_1	T0108	2.89	5.0773	5.1781	178	176	98.8764044944	CASP	0
CODNAS-BEST DECOY CODNAS	1J84_A	T0108TS042_1	T0108	2.77	5	5.1059	177	176	99.4350282486	CASP	0
CODNAS-BEST DECOY CASP	1J84_A	T0108TS384_1	T0108	2.98	3.8411	4.0268	177	176	99.4350282486	CASP	0
CASP-BEST DECOY CASP	1E9I_A	T0111TS359_1	T0111	1.08	13.7271	13.2741	430	431	100.2325581395	CASP	0
CASP-BEST DECOY CODNAS	1E9I_A	T0111TS223_1	T0111	1.15	14.1293	13.6506	430	431	100.2325581395	CASP	0
CODNAS-BEST DECOY CODNAS	2FYM_A	T0111TS223_1	T0111	1.1	14.022	13.5502	434	431	99.3087557604	CASP	0
CODNAS-BEST DECOY CASP	2FYM_A	T0111TS359_1	T0111	1.37	13.8213	13.3622	434	431	99.3087557604	CASP	0
CODNAS1-BEST DECOY CODNAS1	1G6E-15_A	T0114TS161_1	T0114	3.08	4.0106	4.1842	87	87	100	CASP	0
CODNAS1-BEST DECOY CODNAS2	1G6E-15_A	T0114TS161_1	T0114	3.08	4.0106	4.1842	87	87	100	CASP	0
CODNAS2-BEST DECOY CODNAS2	1G6E-24_A	T0114TS161_1	T0114	2.46	4.2692	4.4247	87	87	100	CASP	0
CODNAS2-BEST DECOY CODNAS1	1G6E-24_A	T0114TS161_1	T0114	2.46	4.2692	4.4247	87	87	100	CASP	0
CASP-BEST DECOY CASP	1J90_A	T0117TS047_1	T0117	2.15	7.7086	7.6391	195	204	104.6153846154	CASP	0
CASP-BEST DECOY CODNAS	1J90_A	T0117TS218_2	T0117	2.19	8.4674	8.3495	195	171	87.6923076923	CASP	0
CODNAS-BEST DECOY CODNAS	1OE0_A	T0117TS218_2	T0117	2.3	8.3885	8.2757	198	171	86.3636363636	CASP	0
CODNAS-BEST DECOY CASP	1OE0_A	T0117TS047_1	T0117	2.61	7.5993	7.5369	198	204	103.0303030303	CASP	0
CASP-BEST DECOY CASP	1GEQ_A	T0122TS429_1	T0122	1.45	10.4456	10.2016	241	229	95.020746888	CASP	0
CASP-BEST DECOY CODNAS	1GEQ_A	T0122TS088_2	T0122	1.89	10.4789	10.2328	241	248	102.9045643154	CASP	0
CODNAS-BEST DECOY CODNAS	1WDW_A	T0122TS088_2	T0122	1.49	10.4789	10.2328	241	248	102.9045643154	CASP	0
CODNAS-BEST DECOY CASP	1WDW_A	T0122TS429_1	T0122	1.92	10.5731	10.321	241	229	95.020746888	CASP	0
CODNAS1-BEST DECOY CODNAS1	1M2F-3_A	T0138TS195_3	T0138	2.06	4.2349	4.3927	135	129	95.5555555556	CASP	0
CODNAS1-BEST DECOY CODNAS2	1M2F-3_A	T0138TS447_1	T0138	2.3	6.9587	6.9373	135	127	94.0740740741	CASP	0
CODNAS2-BEST DECOY CODNAS2	1M2F-9_A	T0138TS447_1	T0138	1.94	7.1549	7.1209	135	127	94.0740740741	CASP	0
CODNAS2-BEST DECOY CODNAS1	1M2F-9_A	T0138TS195_3	T0138	2.04	4.138	4.3026	135	129	95.5555555556	CASP	0
CODNAS1-BEST DECOY CODNAS1	1Y21_A	T0142TS209_1	T0142	1.64	10.0514	9.8325	280	263	93.92857	CASP	0
CODNAS1-BEST DECOY CODNAS2	1Y21_A	T0142TS209_1	T0142	1.64	10.0514	9.8325	280	263	93.92857	CASP	0
CODNAS2-BEST DECOY CODNAS2	2IMQ_A	T0142TS209_1	T0142	1.7	10.0514	9.8325	283	263	92.9328	CASP	0
CODNAS2-BEST DECOY CODNAS1	2IMQ_A	T0142TS209_1	T0142	1.7	10.0514	9.8325	283	263	92.9328	CASP	0
CODNAS1-BEST DECOY CODNAS1	1GO0-1_A	T0150TS362_2	T0150	1.65	7.5906	7.5287	102	89	87.2549019608	CASP	0
CODNAS1-BEST DECOY CODNAS2	1GO0-1_A	T0150TS362_2	T0150	1.65	7.5906	7.5287	102	89	87.2549019608	CASP	0
CODNAS2-BEST DECOY CODNAS2	1GO0-7_A	T0150TS362_2	T0150	1.69	7.3362	7.2906	102	89	87.2549019608	CASP	0
CODNAS2-BEST DECOY CODNAS1	1GO0-7_A	T0150TS362_2	T0150	1.69	7.3362	7.2906	102	89	87.2549019608	CASP	0
CASP-BEST DECOY CASP	1MQ7_A	T0153TS080_1	T0153	1.17	8.6157	8.4883	134	121	90.2985074627	CASP	0
CASP-BEST DECOY CODNAS	1MQ7_A	T0153AL529_1	T0153	1.17	8.2084	8.1071	134	107	79.8507462687	CASP	0
CODNAS-BEST DECOY CODNAS	1SJN_A	T0153AL529_1	T0153	0.99	8.3196	8.2111	131	107	81.679389313	CASP	0
CODNAS-BEST DECOY CASP	1SJN_A	T0153TS080_1	T0153	1	8.7173	8.5834	131	121	92.3664122137	CASP	0
CODNAS1-BEST DECOY CODNAS1	2A84_A	T0154TS002_1	T0154	2.29	9.8254	9.621	277	309	111.5523465704	CASP	0
CODNAS1-BEST DECOY CODNAS2	2A84_A	T0154TS475_1	T0154	2.99	8.4944	8.3748	277	277	100	CASP	0
CODNAS2-BEST DECOY CODNAS2	3IOD_A	T0154TS475_1	T0154	2.05	7.688	7.6199	276	277	100.3623188406	CASP	0
CODNAS2-BEST DECOY CODNAS1	3IOD_A	T0154TS002_1	T0154	2.2	10.4128	10.1709	276	309	111.9565217391	CASP	0
CODNAS1-BEST DECOY CODNAS1	1OVQ-5_A	T0157AL435_1	T0157	2.32	4.0534	4.2239	138	126	91.3043478261	CASP	0
CODNAS1-BEST DECOY CODNAS2	1OVQ-5_A	T0157AL064_1	T0157	2.44	4.9559	5.0647	138	112	81.1594202899	CASP	0
CODNAS2-BEST DECOY CODNAS2	1OVQ-19_A	T0157AL064_1	T0157	2.34	4.8484	4.9644	138	112	81.1594202899	CASP	0
CODNAS2-BEST DECOY CODNAS1	1OVQ-19_A	T0157AL435_1	T0157	2.41	3.7575	3.9492	138	126	91.3043478261	CASP	0
CODNAS1-BEST DECOY CODNAS1	1Z9O_A	T0160TS471_2	T0160	1.6	7.72	7.65	120	128	106.666	CASP	0
CODNAS1-BEST DECOY CODNAS2	1Z9O_A	T0160TS131_1u	T0160	1.84	7.55	7.4968	120	115	95.8333	CASP	0
CODNAS2-BEST DECOY CODNAS2	1Z9L_A	T0160TS131_1u	T0160	1.52	7.5565	7.4968	124	115	92.7419	CASP	0
CODNAS2-BEST DECOY CODNAS1	1Z9L_A	T0160TS471_2	T0160	1.86	7.2515	7.2113	124	128	103.226	CASP	0
CASP-BEST DECOY CASP	T0168	T0168TS006_1	T0168	2.49	6.2031	6.2303	311	296	95.1768488746	CASP	0
CASP-BEST DECOY CODNAS	T0168	T0168TS014_3	T0168	2.52	7.4739	7.4195	311	243	78.1350482315	CASP	0
CODNAS-BEST DECOY CODNAS	2OSU_A	T0168TS014_3	T0168	2.56	6.6805	6.6769	297	243	81.8181818182	CASP	0
CODNAS-BEST DECOY CASP	2OSU_A	T0168TS006_1	T0168	2.84	6.0312	6.0695	297	296	99.6632996633	CASP	0
CASP-BEST DECOY CASP	1M6Y_A	T0172TS038_1	T0172	2.03	5.5982	5.6647	293	237	80.8873720137	CASP	0
CASP-BEST DECOY CODNAS	1M6Y_A	T0172TS038_1	T0172	2.03	5.5982	5.6647	293	237	80.8873720137	CASP	0
CODNAS-BEST DECOY CODNAS	1N2X_A	T0172TS038_1	T0172	2.12	5.2874	5.3743	288	237	82.2916666667	CASP	0
CODNAS-BEST DECOY CASP	1N2X_A	T0172TS038_1	T0172	2.12	5.2874	5.3743	288	237	82.2916666667	CASP	0
CODNAS1-BEST DECOY CODNAS1	1T3V-17_A	T0188TS202_1	T0188	2.03	7.2771	7.2353	124	111	89.5161290323	CASP	0
CODNAS1-BEST DECOY CODNAS2	1T3V-17_A	T0188TS282_1	T0188	2.14	7.1383	7.1053	124	103	83.064516129	CASP	0
CODNAS2-BEST DECOY CODNAS2	1T3V-21_A	T0188TS282_1	T0188	2.04	7.1383	7.1053	124	103	83.064516129	CASP	0
CODNAS2-BEST DECOY CODNAS1	1T3V-21_A	T0188TS202_1	T0188	2.61	7.3853	7.3366	124	111	89.5161290323	CASP	0
CASP-BEST DECOY CASP	T0192	T0192TS195_2	T0192	1.6	8.4061	8.2921	170	137	80.5882352941	CASP	0
CASP-BEST DECOY CODNAS	T0192	T0192TS447_1	T0192	1.77	8.2111	8.1096	170	154	90.5882352941	CASP	0
CODNAS-BEST DECOY CODNAS	2FXF_A	T0192TS447_1	T0192	1.77	7.8704	7.7906	168	154	91.6666666667	CASP	0
CODNAS-BEST DECOY CASP	2FXF_A	T0192TS195_2	T0192	1.81	8.5917	8.4659	168	137	81.5476190476	CASP	0
CASP-BEST DECOY CASP	T0193	T0193TS224_1	T0193	2.01	3.8999	4.0813	205	211	102.9268292683	CASP	0
CASP-BEST DECOY CODNAS	T0193	T0193TS006_1	T0193	2.09	4.1072	4.274	205	211	102.9268292683	CASP	0
CODNAS-BEST DECOY CODNAS	3IKT_A	T0193TS006_1	T0193	2.03	4.3376	4.4883	204	211	103.431372549	CASP	0
CODNAS-BEST DECOY CASP	3IKT_A	T0193TS224_1	T0193	2.07	3.8521	4.037	204	211	103.431372549	CASP	0
CASP-BEST DECOY CASP	T0211	T0211AL231_2	T0211	1.53	7.8806	7.8002	136	128	94.1176470588	CASP	0
CASP-BEST DECOY CODNAS	T0211	T0211TS381_4	T0211	1.55	7.7653	7.6922	136	130	95.5882352941	CASP	0
CODNAS-BEST DECOY CODNAS	1TVG_A	T0211TS381_4	T0211	1.56	7.7653	7.6922	136	130	95.5882352941	CASP	0
CODNAS-BEST DECOY CASP	1TVG_A	T0211AL231_2	T0211	1.57	7.8806	7.8002	136	128	94.1176470588	CASP	0
CODNAS1-BEST DECOY CODNAS1	1UWD-3_A	T0230TS160_4	T0230	2.36	3.9837	4.1592	102	104	101.9607843137	CASP	0
CODNAS1-BEST DECOY CODNAS2	1UWD-3_A	T0230TS501_1	T0230	2.58	4.182	4.3435	102	84	82.3529411765	CASP	0
CODNAS2-BEST DECOY CODNAS2	1UWD-7_A	T0230TS501_1	T0230	2.44	4.4473	4.5905	102	84	82.3529411765	CASP	0
CODNAS2-BEST DECOY CODNAS1	1UWD-7_A	T0230TS160_4	T0230	2.61	4.0988	4.2662	102	104	101.9607843137	CASP	0
CASP-BEST DECOY CASP	T0267	T0267TS599_4	T0267	1.68	6.6965	6.6919	174	175	100.5747126437	CASP	0
CASP-BEST DECOY CODNAS	T0267	T0267TS506_1	T0267	2.51	8.1963	8.0957	174	170	97.7011494253	CASP	0
CODNAS-BEST DECOY CODNAS	2CY2_A	T0267TS506_1	T0267	1.72	8.1171	8.0215	173	170	98.2658959538	CASP	0
CODNAS-BEST DECOY CASP	2CY2_A	T0267TS599_4	T0267	1.83	6.6558	6.6539	173	175	101.1560693642	CASP	0
CASP-BEST DECOY CASP	T0274	T0274AL398_3	T0274	1.4	8.6077	8.4809	156	148	94.8717948718	CASP	0
CASP-BEST DECOY CODNAS	T0274	T0274TS450_1	T0274	1.43	8.9567	8.8076	156	159	101.9230769231	CASP	0
CODNAS-BEST DECOY CODNAS	1YOA_A	T0274TS450_1	T0274	1.44	8.8018	8.6626	159	159	100	CASP	0
CODNAS-BEST DECOY CASP	1YOA_A	T0274AL398_3	T0274	2.42	8.6077	8.4809	159	148	93.0817610063	CASP	0
CODNAS1-BEST DECOY CODNAS1	2Z08_A	T0275TS451_1	T0275	1.23	8.5851	8.4597	123	137	111.3821138211	CASP	0
CODNAS1-BEST DECOY CODNAS2	2Z08_A	T0275TS272_4	T0275	1.59	8.2839	8.1777	123	137	111.3821138211	CASP	0
CODNAS2-BEST DECOY CODNAS2	2Z3V_A	T0275TS272_4	T0275	1.68	7.107	7.0761	137	137	100	CASP	0
CODNAS2-BEST DECOY CODNAS1	2Z3V_A	T0275TS451_1	T0275	2	7.0143	6.9893	137	137	100	CASP	0
CODNAS1-BEST DECOY CODNAS1	2QO2_A	T0291TS389_2	T0291	0.74	12.1981	11.8425	297	267	89.898989899	CASP	0
CODNAS1-BEST DECOY CODNAS2	2QO2_A	T0291TS020_2	T0291	0.81	7.4826	7.4276	297	310	104.3771043771	CASP	0
CODNAS2-BEST DECOY CODNAS2	3DZQ_A	T0291TS020_2	T0291	0.78	7.5573	7.4975	272	310	113.9705882353	CASP	0
CODNAS2-BEST DECOY CODNAS1	3DZQ_A	T0291TS389_2	T0291	1.25	11.1157	10.829	272	267	98.1617647059	CASP	0
CASP-BEST DECOY CASP	2JAV_A	T0292TS010_3	T0292	1.65	10.9906	10.7119	253	277	109.4861660079	CASP	0
CASP-BEST DECOY CODNAS	2JAV_A	RT0292AL170_1	T0292	1.93	8.6268	8.4988	253	230	90.9090909091	CASP	0
CODNAS-BEST DECOY CODNAS	2W5B_A	RT0292AL170_1	T0292	1.79	8.5633	8.4393	272	230	84.5588235294	CASP	0
CODNAS-BEST DECOY CASP	2W5B_A	T0292TS010_3	T0292	1.99	10.0723	9.8521	272	277	101.8382352941	CASP	0
CASP-BEST DECOY CASP	T0300	T0300TS033_2	T0300	2.74	4.0294	4.2016	89	102	114.606741573	CASP	0
CASP-BEST DECOY CODNAS	T0300	T0300TS033_2	T0300	2.74	4.0294	4.2016	89	102	114.606741573	CASP	0
CODNAS-BEST DECOY CODNAS	2OA5_A	T0300TS033_2	T0300	2.65	3.9022	4.0835	89	102	114.606741573	CASP	0
CODNAS-BEST DECOY CASP	2OA5_A	T0300TS033_2	T0300	2.65	3.9022	4.0835	89	102	114.606741573	CASP	0
CODNAS1-BEST DECOY CODNAS1	2OWI-18_A	T0302TS420_1	T0302	1.59	8.7161	8.5823	134	118	88.0597014925	CASP	0
CODNAS1-BEST DECOY CODNAS2	2OWI-18_A	T0302TS047_1	T0302	2.15	8.9533	8.8044	134	128	95.5223880597	CASP	0
CODNAS2-BEST DECOY CODNAS2	2OWI-2_A	T0302TS047_1	T0302	1.36	9.0508	8.8957	134	128	95.5223880597	CASP	0
CODNAS2-BEST DECOY CODNAS1	2OWI-2_A	T0302TS420_1	T0302	1.57	8.7161	8.5823	134	118	88.0597014925	CASP	0
CODNAS1-BEST DECOY CODNAS1	2ICP_A	T0311TS026_5	T0311	1.39	4.182	4.3435	84	97	115.4761904762	CASP	0
CODNAS1-BEST DECOY CODNAS2	2ICP_A	RT0311TS490_1	T0311	1.38	3.6931	3.8895	84	83	98.8095238095	CASP	0
CODNAS2-BEST DECOY CODNAS2	2ICT_A	RT0311TS490_1	T0311	1.47	4.4686	4.6103	89	83	93.2584269663	CASP	0
CODNAS2-BEST DECOY CODNAS1	2ICT_A	T0311TS026_5	T0311	2.43	3.9022	4.0835	89	97	108.9887640449	CASP	0
CODNAS1-BEST DECOY CODNAS1	2HB6_A	T0318TS413_3	T0318	1.69	8.7139	8.5803	504	491	97.4206349206	CASP	0
CODNAS1-BEST DECOY CODNAS2	2HB6_A	T0318TS413_3	T0318	1.69	8.7139	8.5803	504	491	97.4206349206	CASP	0
CODNAS2-BEST DECOY CODNAS2	2HC9_A	T0318TS413_3	T0318	1.64	8.7139	8.5803	509	491	96.463654224	CASP	0
CODNAS2-BEST DECOY CODNAS1	2HC9_A	T0318TS413_3	T0318	1.64	8.7139	8.5803	509	491	96.463654224	CASP	0
CASP-BEST DECOY CASP	T0328	RT0328TS239_2	T0328	1.43	10.0775	9.857	307	270	87.9478827362	CASP	0
CASP-BEST DECOY CODNAS	T0328	RT0328TS239_2	T0328	1.43	10.0775	9.857	307	270	87.9478827362	CASP	0
CODNAS-BEST DECOY CODNAS	2IIZ_A	RT0328TS239_2	T0328	1.46	9.6234	9.4318	294	270	91.8367346939	CASP	0
CODNAS-BEST DECOY CASP	2IIZ_A	RT0328TS239_2	T0328	1.46	9.6234	9.4318	294	270	91.8367346939	CASP	0
CODNAS1-BEST DECOY CODNAS1	2OA1_A	T0334TS010_5	T0334	0.85	14.9491	14.4182	527	471	89.3738140417	CASP	0
CODNAS1-BEST DECOY CODNAS2	2OA1_A	T0334TS010_5	T0334	0.85	14.9491	14.4182	527	471	89.3738140417	CASP	0
CODNAS2-BEST DECOY CODNAS2	2OAM_A	T0334TS010_5	T0334	1.03	14.8738	14.3477	523	471	90.0573613767	CASP	0
CODNAS2-BEST DECOY CODNAS1	2OAM_A	T0334TS010_5	T0334	1.03	14.8738	14.3477	523	471	90.0573613767	CASP	0
CODNAS1-BEST DECOY CODNAS1	2IIU_A	T0365TS277_1	T0365	2.15	9.1638	9.0015	206	226	109.7087378641	CASP	0
CODNAS1-BEST DECOY CODNAS2	2IIU_A	T0365TS469_5	T0365	2.68	8.8854	8.7408	206	224	108.7378640777	CASP	0
CODNAS2-BEST DECOY CODNAS2	2OLT_A	T0365TS469_5	T0365	2.15	8.9944	8.8429	211	224	106.1611374408	CASP	0
CODNAS2-BEST DECOY CODNAS1	2OLT_A	T0365TS277_1	T0365	2.52	8.5174	8.3963	211	226	107.1090047393	CASP	0
CODNAS1-BEST DECOY CODNAS1	3FWK_A	T0395TS353_5	T0395	2.01	5.7407	5.7979	297	304	102.3569023569	CASP	0
CODNAS1-BEST DECOY CODNAS2	3FWK_A	T0395TS124_3	T0395	2.1	6.1731	6.2022	297	304	102.3569023569	CASP	0
CODNAS2-BEST DECOY CODNAS2	3G6K_A	T0395TS124_3	T0395	1.93	6.0644	6.1006	297	304	102.3569023569	CASP	0
CODNAS2-BEST DECOY CODNAS1	3G6K_A	T0395TS353_5	T0395	1.96	5.6936	5.7539	297	304	102.3569023569	CASP	0
CODNAS1-BEST DECOY CODNAS1	3D0N_A	T0426TS394_1	T0426	0.65	12.1128	11.7626	267	256	95.8801498127	CASP	0
CODNAS1-BEST DECOY CODNAS2	3D0N_A	T0426TS443_5	T0426	0.81	11.9725	11.6312	267	283	105.9925093633	CASP	0
CODNAS2-BEST DECOY CODNAS2	4HU1_A	T0426TS443_5	T0426	0.67	12.0513	11.705	265	283	106.7924528302	CASP	0
CODNAS2-BEST DECOY CODNAS1	4HU1_A	T0426TS394_1	T0426	0.82	12.1128	11.7626	265	256	96.6037735849	CASP	0
CODNAS1-BEST DECOY CODNAS1	3E7V_A	T0430TS007_2	T0430	2.11	6.3082	6.3286	328	317	96.6463414634	CASP	0
CODNAS1-BEST DECOY CODNAS2	3E7V_A	T0430TS266_4	T0430	2.66	6.7907	6.78	328	318	96.9512195122	CASP	0
CODNAS2-BEST DECOY CODNAS2	3FMD_A	T0430TS266_4	T0430	2.02	6.7405	6.7331	330	318	96.3636363636	CASP	0
CODNAS2-BEST DECOY CODNAS1	3FMD_A	T0430TS007_2	T0430	2.25	6.0067	6.0466	330	317	96.0606060606	CASP	0
CODNAS1-BEST DECOY CODNAS1	2WO6_A	T0494TS293_1	T0494	1.35	11.7497	11.4226	344	382	111.0465116279	CASP	0
CODNAS1-BEST DECOY CODNAS2	2WO6_A	T0494TS293_1	T0494	1.35	11.7497	11.4226	344	382	111.0465116279	CASP	0
CODNAS2-BEST DECOY CODNAS2	4AZE_A	T0494TS293_1	T0494	1.47	11.5881	11.2713	348	382	109.7701149425	CASP	0
CODNAS2-BEST DECOY CODNAS1	4AZE_A	T0494TS293_1	T0494	1.47	11.5881	11.2713	348	382	109.7701149425	CASP	0
CASP-BEST DECOY CASP	T0523	T0523TS429_3	T0523	1.36	7.5143	7.4573	118	114	96.6101694915	CASP	0
CASP-BEST DECOY CODNAS	T0523	T0523TS295_2	T0523	1.49	7.5777	7.5166	118	120	101.6949152542	CASP	0
CODNAS-BEST DECOY CODNAS	3MQQ_A	T0523TS295_2	T0523	1.04	7.4936	7.4379	114	120	105.2631578947	CASP	0
CODNAS-BEST DECOY CASP	3MQQ_A	T0523TS429_3	T0523	1.2	7.4936	7.4379	114	114	100	CASP	0
CASP-BEST DECOY CASP	T0528	T0528TS171_4	T0528	2.32	11.0691	10.7854	371	369	99.460916442	CASP	0
CASP-BEST DECOY CODNAS	T0528	T0528TS244_3	T0528	2.82	11.0697	10.786	371	355	95.6873315364	CASP	0
CODNAS-BEST DECOY CODNAS	3NND_A	T0528TS244_3	T0528	1.64	5.9903	6.0313	329	355	107.9027355623	CASP	0
CODNAS-BEST DECOY CASP	3NND_A	T0528TS171_4	T0528	2.91	5.5012	5.574	329	369	112.1580547112	CASP	0
CODNAS1-BEST DECOY CODNAS1	2L06-12_A	T0555TS001_5	T0555	2.66	4.0475	4.2185	155	148	95.4838709677	CASP	0
CODNAS1-BEST DECOY CODNAS2	2L06-12_A	T0555TS001_5	T0555	2.66	4.0475	4.2185	155	148	95.4838709677	CASP	0
CODNAS2-BEST DECOY CODNAS2	2L06-6_A	T0555TS001_5	T0555	2.73	4.3983	4.5448	155	148	95.4838709677	CASP	0
CODNAS2-BEST DECOY CODNAS1	2L06-6_A	T0555TS001_5	T0555	2.73	4.3983	4.5448	155	148	95.4838709677	CASP	0
CASP-BEST DECOY CASP	T0574	T0574TS424_2	T0574	2.24	4.3291	4.4804	102	126	123.5294117647	CASP	0
CASP-BEST DECOY CODNAS	T0574	T0574TS096_1	T0574	2.39	5.8257	5.8773	102	126	123.5294117647	CASP	0
CODNAS-BEST DECOY CODNAS	3SB3_A	T0574TS096_1	T0574	2.32	6.0637	6.0999	106	126	118.8679245283	CASP	0
CODNAS-BEST DECOY CASP	3SB3_A	T0574TS424_2	T0574	2.42	4.3117	4.4642	106	126	118.8679245283	CASP	0
CODNAS1-BEST DECOY CODNAS1	2KYT-14_A	T0630TS419_4	T0630	2.22	4.3886	4.5358	125	132	105.6	CASP	0
CODNAS1-BEST DECOY CODNAS2	2KYT-14_A	T0630TS218_1	T0630	2.52	3.7466	3.9391	125	110	88	CASP	0
CODNAS2-BEST DECOY CODNAS2	2KYT-17_A	T0630TS218_1	T0630	2.03	3.9645	4.1413	125	110	88	CASP	0
CODNAS2-BEST DECOY CODNAS1	2KYT-17_A	T0630TS419_4	T0630	2.85	4.8847	4.9983	125	132	105.6	CASP	0
CODNAS1-BEST DECOY CODNAS1	2LUZ-13_A	T0655TS027_2	T0655	1.39	6.8618	6.8466	182	182	100	CASP	0
CODNAS1-BEST DECOY CODNAS2	2LUZ-13_A	T0655TS222_2	T0655	2.31	6.334	6.3528	182	182	100	CASP	0
CODNAS2-BEST DECOY CODNAS2	2LUZ-14_A	T0655TS222_2	T0655	1.5	6.1833	6.2117	182	182	100	CASP	0
CODNAS2-BEST DECOY CODNAS1	2LUZ-14_A	T0655TS027_2	T0655	2.46	7.6911	7.6228	182	182	100	CASP	0
CODNAS1-BEST DECOY CODNAS1	2FTU-10_A	emdecoy3010_2FCWA	2FCWA	1.57	6.3791	6.395	-	-	-	QUARK	0
CODNAS1-BEST DECOY CODNAS2	2FTU-10_A	emdecoy743_2FCWA	2FCWA	2.04	7.0507	7.0234	-	-	-	QUARK	0
CODNAS2-BEST DECOY CODNAS2	2FCWA	emdecoy743_2FCWA	2FCWA	1.37	7.3865	7.3376	-	-	-	QUARK	0
CODNAS2-BEST DECOY CODNAS1	2FCWA	emdecoy3010_2FCWA	2FCWA	2.52	7.1626	7.1281	-	-	-	QUARK	0
CASP-BEST DECOY CASP	T0620	T0620TS244_2	T0620	1.17	11.5772	11.2611	293	273	93.1740614334	CASP
CASP-BEST DECOY CODNAS	T0620	T0620TS094_4	T0620	1.24	11.6782	11.3557	293	312	106.2457337884	CASP
CODNAS-BEST DECOY CODNAS	4A9C_B	T0620TS094_4	T0620	1.16	11.5136	11.2016	291	282	96.9072164948	CASP
CODNAS-BEST DECOY CASP	4A9C_B	T0620TS244_2	T0620	1.25	11.353	11.0512	291	273	93.8144329897	CASP
