# Supplementary material for: Addressing the Role of Conformational Diversity in Protein Structure Prediction
Source: PLoS One. 2016 May 9;11(5):e0154923. doi: 10.1371/journal.pone.0154923 (PMC4861349; doi:10.1371/journal.pone.0154923)
Supplement: S1 Dataset — (GZ) [file pone.0154923.s002.gz › Palopoli-Monzon_2016_SI/conformers-decoy_RMSD-TMScore_GDTTS.csv]

RMSD	Conformer_id	Decoy	Target_ID	Conf	DataSet	TM_score	GDT_TS	GDT_HA
2.20	1BD9_A	T0067TS266_2	T0067	Conf1	CASP	0.1854	0.1181	0.0681
2.42	1BD9_A	T0067TS072_1	T0067	Conf1	CASP	0.2275	0.1306	0.0625
2.63	1BD9_A	T0067TS045_1	T0067	Conf1	CASP	0.1424	0.0958	0.0583
2.64	1BD9_A	T0067TS266_1	T0067	Conf1	CASP	0.1561	0.1014	0.0639
2.67	1BD9_A	T0067TS072_2	T0067	Conf1	CASP	0.2029	0.1111	0.0542
2.75	1BD9_A	T0067TS045_2	T0067	Conf1	CASP	0.1946	0.1208	0.0708
2.75	1BD9_A	T0067TS217_1	T0067	Conf1	CASP	0.1733	0.1181	0.0722
2.79	1BD9_A	T0067TS005_1	T0067	Conf1	CASP	0.1937	0.1181	0.0639
2.86	1BD9_A	T0067TS072_3	T0067	Conf1	CASP	0.2414	0.1444	0.0694
2.86	1BD9_A	T0067TS072_4	T0067	Conf1	CASP	0.2151	0.1333	0.0653
2.99	1BD9_A	T0067TS009_2	T0067	Conf1	CASP	0.2415	0.1458	0.0750
3.00	1BD9_A	T0067TS061_1	T0067	Conf1	CASP	0.1878	0.1208	0.0681
3.16	1BD9_A	T0067TS009_1	T0067	Conf1	CASP	0.1804	0.1208	0.0667
1.75	2L7W-16_A	T0067TS266_2	T0067	Conf2	CASP	0.1727	0.1029	0.0628
2.44	2L7W-16_A	T0067TS005_1	T0067	Conf2	CASP	0.1959	0.1190	0.0668
2.52	2L7W-16_A	T0067TS045_2	T0067	Conf2	CASP	0.1947	0.1163	0.0695
2.56	2L7W-16_A	T0067TS266_1	T0067	Conf2	CASP	0.1631	0.0989	0.0628
2.62	2L7W-16_A	T0067TS072_1	T0067	Conf2	CASP	0.2281	0.1230	0.0615
2.81	2L7W-16_A	T0067TS009_1	T0067	Conf2	CASP	0.1735	0.1123	0.0602
2.84	2L7W-16_A	T0067TS072_4	T0067	Conf2	CASP	0.2115	0.1217	0.0588
2.88	2L7W-16_A	T0067TS045_1	T0067	Conf2	CASP	0.1445	0.0909	0.0521
2.88	2L7W-16_A	T0067TS072_2	T0067	Conf2	CASP	0.1988	0.1029	0.0521
2.98	2L7W-16_A	T0067TS009_2	T0067	Conf2	CASP	0.2368	0.1430	0.0722
3.04	2L7W-16_A	T0067TS217_1	T0067	Conf2	CASP	0.1770	0.1136	0.0695
3.07	2L7W-16_A	T0067TS072_3	T0067	Conf2	CASP	0.2470	0.1417	0.0682
1.80	1E2X_A	T0096TS161_3	T0096	Conf1	CASP	0.1476	0.1070	0.0777
1.87	1E2X_A	T0096TS012_1	T0096	Conf1	CASP	0.1671	0.1295	0.0878
1.98	1E2X_A	T0096TS469_3	T0096	Conf1	CASP	0.1883	0.1273	0.0833
2.06	1E2X_A	T0096TS328_1	T0096	Conf1	CASP	0.1909	0.1318	0.0890
2.11	1E2X_A	T0096TS031_2	T0096	Conf1	CASP	0.1518	0.1081	0.0766
2.16	1E2X_A	T0096TS179_4	T0096	Conf1	CASP	0.1535	0.0766	0.0394
2.17	1E2X_A	T0096TS012_3	T0096	Conf1	CASP	0.1661	0.1273	0.0856
2.22	1E2X_A	T0096TS179_3	T0096	Conf1	CASP	0.1566	0.1216	0.0845
2.27	1E2X_A	T0096TS055_1	T0096	Conf1	CASP	0.1812	0.1182	0.0687
2.27	1E2X_A	T0096TS055_2	T0096	Conf1	CASP	0.1812	0.1182	0.0687
2.27	1E2X_A	T0096TS055_3	T0096	Conf1	CASP	0.1812	0.1182	0.0687
2.27	1E2X_A	T0096TS055_4	T0096	Conf1	CASP	0.1812	0.1182	0.0687
2.27	1E2X_A	T0096TS055_5	T0096	Conf1	CASP	0.1812	0.1182	0.0687
2.28	1E2X_A	T0096TS035_1	T0096	Conf1	CASP	0.1166	0.0957	0.0642
2.33	1E2X_A	T0096TS354_2	T0096	Conf1	CASP	0.2637	0.2072	0.1385
2.37	1E2X_A	T0096TS088_1	T0096	Conf1	CASP	0.2244	0.1836	0.1295
2.38	1E2X_A	T0096TS161_4	T0096	Conf1	CASP	0.1787	0.1295	0.0833
2.38	1E2X_A	T0096TS414_1	T0096	Conf1	CASP	0.3319	0.2320	0.1543
2.39	1E2X_A	T0096TS018_1u	T0096	Conf1	CASP	0.1476	0.1081	0.0766
2.39	1E2X_A	T0096TS414_2	T0096	Conf1	CASP	0.2917	0.2286	0.1577
2.40	1E2X_A	T0096TS414_4	T0096	Conf1	CASP	0.3100	0.2365	0.1532
2.41	1E2X_A	T0096TS004_1	T0096	Conf1	CASP	0.2241	0.1430	0.0901
2.41	1E2X_A	T0096TS080_5	T0096	Conf1	CASP	0.2447	0.1565	0.1036
2.44	1E2X_A	T0096TS414_3	T0096	Conf1	CASP	0.2728	0.2218	0.1532
2.46	1E2X_A	T0096TS002_1	T0096	Conf1	CASP	0.2733	0.2027	0.1284
2.46	1E2X_A	T0096TS393_1	T0096	Conf1	CASP	0.2768	0.2117	0.1396
2.52	1E2X_A	T0096TS012_5	T0096	Conf1	CASP	0.1533	0.1025	0.0743
2.53	1E2X_A	T0096TS469_4	T0096	Conf1	CASP	0.2287	0.1453	0.0957
2.54	1E2X_A	T0096TS080_1	T0096	Conf1	CASP	0.2260	0.1430	0.0923
2.54	1E2X_A	T0096TS278_4	T0096	Conf1	CASP	0.1614	0.1149	0.0845
2.55	1E2X_A	T0096TS028_4	T0096	Conf1	CASP	0.1600	0.1104	0.0811
2.55	1E2X_A	T0096TS161_1	T0096	Conf1	CASP	0.1794	0.1182	0.0766
2.56	1E2X_A	T0096TS080_4	T0096	Conf1	CASP	0.2750	0.2151	0.1453
2.56	1E2X_A	T0096TS161_2	T0096	Conf1	CASP	0.1947	0.1318	0.0845
2.56	1E2X_A	T0096TS278_1	T0096	Conf1	CASP	0.2237	0.1554	0.1081
2.56	1E2X_A	T0096TS469_2	T0096	Conf1	CASP	0.1784	0.1318	0.0923
2.57	1E2X_A	T0096TS088_3	T0096	Conf1	CASP	0.2549	0.1836	0.1137
2.58	1E2X_A	T0096TS004_2	T0096	Conf1	CASP	0.2257	0.1385	0.0901
2.58	1E2X_A	T0096TS028_5	T0096	Conf1	CASP	0.1627	0.1126	0.0766
2.59	1E2X_A	T0096TS179_5	T0096	Conf1	CASP	0.1526	0.0890	0.0597
2.64	1E2X_A	T0096TS354_5	T0096	Conf1	CASP	0.3112	0.2264	0.1453
2.66	1E2X_A	T0096TS012_2	T0096	Conf1	CASP	0.1687	0.0991	0.0653
2.66	1E2X_A	T0096TS469_5	T0096	Conf1	CASP	0.1929	0.1160	0.0664
2.69	1E2X_A	T0096TS179_1	T0096	Conf1	CASP	0.1739	0.0957	0.0597
2.70	1E2X_A	T0096TS179_2	T0096	Conf1	CASP	0.1361	0.0935	0.0597
2.71	1E2X_A	T0096TS080_2	T0096	Conf1	CASP	0.2534	0.1937	0.1160
2.71	1E2X_A	T0096TS390_1	T0096	Conf1	CASP	0.2011	0.1363	0.0957
2.72	1E2X_A	T0096TS393_4	T0096	Conf1	CASP	0.2841	0.2095	0.1284
2.73	1E2X_A	T0096TS354_1	T0096	Conf1	CASP	0.2920	0.2185	0.1385
2.74	1E2X_A	T0096TS045_1	T0096	Conf1	CASP	0.1955	0.1149	0.0642
2.74	1E2X_A	T0096TS469_1	T0096	Conf1	CASP	0.2030	0.1306	0.0833
2.75	1E2X_A	T0096TS004_5	T0096	Conf1	CASP	0.2269	0.1509	0.0957
2.77	1E2X_A	T0096TS004_3	T0096	Conf1	CASP	0.2879	0.1971	0.1227
2.80	1E2X_A	T0096TS058_2	T0096	Conf1	CASP	0.2222	0.1385	0.0822
2.80	1E2X_A	T0096TS216_1	T0096	Conf1	CASP	0.1989	0.1486	0.1014
2.82	1E2X_A	T0096TS058_3	T0096	Conf1	CASP	0.2026	0.1014	0.0484
2.85	1E2X_A	T0096TS278_5	T0096	Conf1	CASP	0.1788	0.1340	0.0845
2.86	1E2X_A	T0096TS088_4	T0096	Conf1	CASP	0.2142	0.1475	0.0923
2.86	1E2X_A	T0096TS161_5	T0096	Conf1	CASP	0.2050	0.1396	0.0980
2.87	1E2X_A	T0096TS031_1	T0096	Conf1	CASP	0.2392	0.1993	0.1329
2.87	1E2X_A	T0096TS045_3	T0096	Conf1	CASP	0.1754	0.0833	0.0495
2.89	1E2X_A	T0096TS354_4	T0096	Conf1	CASP	0.3050	0.2207	0.1385
2.90	1E2X_A	T0096TS045_2	T0096	Conf1	CASP	0.1871	0.1059	0.0676
2.90	1E2X_A	T0096TS133_2	T0096	Conf1	CASP	0.2218	0.1644	0.0901
2.90	1E2X_A	T0096TS278_2	T0096	Conf1	CASP	0.1858	0.1340	0.0923
2.90	1E2X_A	T0096TS393_2	T0096	Conf1	CASP	0.2844	0.2151	0.1329
2.91	1E2X_A	T0096TS058_1	T0096	Conf1	CASP	0.2095	0.1182	0.0586
2.94	1E2X_A	T0096TS088_5	T0096	Conf1	CASP	0.2090	0.1475	0.0991
2.94	1E2X_A	T0096TS255_1	T0096	Conf1	CASP	0.2247	0.1723	0.1171
2.95	1E2X_A	T0096TS393_3	T0096	Conf1	CASP	0.2493	0.1959	0.1261
2.96	1E2X_A	T0096TS028_3	T0096	Conf1	CASP	0.2447	0.1791	0.1104
2.97	1E2X_A	T0096TS354_3	T0096	Conf1	CASP	0.2753	0.2151	0.1374
3.01	1E2X_A	T0096TS028_1	T0096	Conf1	CASP	0.2510	0.1892	0.1239
3.01	1E2X_A	T0096TS080_3	T0096	Conf1	CASP	0.3515	0.2399	0.1430
3.03	1E2X_A	T0096TS028_2	T0096	Conf1	CASP	0.2447	0.1802	0.1115
3.04	1E2X_A	T0096TS278_3	T0096	Conf1	CASP	0.1917	0.1374	0.0946
3.05	1E2X_A	T0096TS004_4	T0096	Conf1	CASP	0.2665	0.1802	0.1115
3.14	1E2X_A	T0096TS393_5	T0096	Conf1	CASP	0.2648	0.2038	0.1295
3.38	1E2X_A	T0096TS012_4	T0096	Conf1	CASP	0.1615	0.0923	0.0518
1.87	1H9G_A	T0096TS161_3	T0096	Conf2	CASP	0.1457	0.1065	0.0785
1.95	1H9G_A	T0096TS012_3	T0096	Conf2	CASP	0.1664	0.1278	0.0863
1.95	1H9G_A	T0096TS414_2	T0096	Conf2	CASP	0.2941	0.2321	0.1614
2.08	1H9G_A	T0096TS133_2	T0096	Conf2	CASP	0.2214	0.1659	0.0919
2.16	1H9G_A	T0096TS278_3	T0096	Conf2	CASP	0.1906	0.1345	0.0942
2.20	1H9G_A	T0096TS469_1	T0096	Conf2	CASP	0.1932	0.1289	0.0818
2.21	1H9G_A	T0096TS035_1	T0096	Conf2	CASP	0.1165	0.0942	0.0639
2.22	1H9G_A	T0096TS278_4	T0096	Conf2	CASP	0.1597	0.1099	0.0830
2.26	1H9G_A	T0096TS414_1	T0096	Conf2	CASP	0.3308	0.2365	0.1592
2.28	1H9G_A	T0096TS161_5	T0096	Conf2	CASP	0.2043	0.1379	0.0975
2.29	1H9G_A	T0096TS216_1	T0096	Conf2	CASP	0.2071	0.1502	0.1009
2.30	1H9G_A	T0096TS328_1	T0096	Conf2	CASP	0.1876	0.1312	0.0886
2.31	1H9G_A	T0096TS414_4	T0096	Conf2	CASP	0.3060	0.2354	0.1547
2.33	1H9G_A	T0096TS002_1	T0096	Conf2	CASP	0.2698	0.2074	0.1323
2.40	1H9G_A	T0096TS028_5	T0096	Conf2	CASP	0.1773	0.1099	0.0695
2.40	1H9G_A	T0096TS161_4	T0096	Conf2	CASP	0.1784	0.1300	0.0841
2.41	1H9G_A	T0096TS393_1	T0096	Conf2	CASP	0.2766	0.2074	0.1357
2.41	1H9G_A	T0096TS414_3	T0096	Conf2	CASP	0.2729	0.2231	0.1570
2.41	1H9G_A	T0096TS469_4	T0096	Conf2	CASP	0.2363	0.1502	0.0975
2.42	1H9G_A	T0096TS161_2	T0096	Conf2	CASP	0.1956	0.1345	0.0886
2.43	1H9G_A	T0096TS088_1	T0096	Conf2	CASP	0.2252	0.1805	0.1278
2.44	1H9G_A	T0096TS469_5	T0096	Conf2	CASP	0.1919	0.1143	0.0661
2.48	1H9G_A	T0096TS012_5	T0096	Conf2	CASP	0.1495	0.1043	0.0751
2.48	1H9G_A	T0096TS469_3	T0096	Conf2	CASP	0.1841	0.1256	0.0841
2.52	1H9G_A	T0096TS028_4	T0096	Conf2	CASP	0.1741	0.1143	0.0740
2.55	1H9G_A	T0096TS031_2	T0096	Conf2	CASP	0.1570	0.1009	0.0695
2.56	1H9G_A	T0096TS012_1	T0096	Conf2	CASP	0.1654	0.1267	0.0818
2.61	1H9G_A	T0096TS080_1	T0096	Conf2	CASP	0.2161	0.1435	0.0897
2.63	1H9G_A	T0096TS018_1u	T0096	Conf2	CASP	0.1403	0.1031	0.0729
2.64	1H9G_A	T0096TS004_3	T0096	Conf2	CASP	0.2837	0.1906	0.1188
2.66	1H9G_A	T0096TS080_4	T0096	Conf2	CASP	0.2757	0.2130	0.1446
2.69	1H9G_A	T0096TS004_4	T0096	Conf2	CASP	0.2616	0.1715	0.1043
2.69	1H9G_A	T0096TS179_3	T0096	Conf2	CASP	0.1596	0.1200	0.0830
2.69	1H9G_A	T0096TS354_2	T0096	Conf2	CASP	0.2636	0.2063	0.1368
2.73	1H9G_A	T0096TS012_4	T0096	Conf2	CASP	0.1665	0.0953	0.0516
2.73	1H9G_A	T0096TS088_4	T0096	Conf2	CASP	0.2178	0.1413	0.0852
2.73	1H9G_A	T0096TS179_1	T0096	Conf2	CASP	0.1680	0.0975	0.0628
2.73	1H9G_A	T0096TS354_1	T0096	Conf2	CASP	0.2892	0.2164	0.1368
2.75	1H9G_A	T0096TS354_3	T0096	Conf2	CASP	0.2741	0.2108	0.1357
2.75	1H9G_A	T0096TS469_2	T0096	Conf2	CASP	0.1747	0.1289	0.0919
2.76	1H9G_A	T0096TS088_5	T0096	Conf2	CASP	0.2060	0.1469	0.0975
2.76	1H9G_A	T0096TS393_5	T0096	Conf2	CASP	0.2651	0.2074	0.1278
2.77	1H9G_A	T0096TS080_2	T0096	Conf2	CASP	0.2537	0.1962	0.1177
2.79	1H9G_A	T0096TS393_3	T0096	Conf2	CASP	0.2504	0.2007	0.1289
2.81	1H9G_A	T0096TS080_5	T0096	Conf2	CASP	0.2333	0.1480	0.0953
2.81	1H9G_A	T0096TS354_4	T0096	Conf2	CASP	0.3037	0.2186	0.1368
2.82	1H9G_A	T0096TS390_1	T0096	Conf2	CASP	0.1979	0.1368	0.0942
2.87	1H9G_A	T0096TS179_2	T0096	Conf2	CASP	0.1341	0.0930	0.0594
2.88	1H9G_A	T0096TS088_3	T0096	Conf2	CASP	0.2518	0.1850	0.1177
2.90	1H9G_A	T0096TS031_1	T0096	Conf2	CASP	0.2397	0.2018	0.1357
2.90	1H9G_A	T0096TS393_2	T0096	Conf2	CASP	0.2806	0.2108	0.1300
2.92	1H9G_A	T0096TS028_1	T0096	Conf2	CASP	0.2529	0.1939	0.1289
2.93	1H9G_A	T0096TS058_1	T0096	Conf2	CASP	0.2076	0.1143	0.0594
2.93	1H9G_A	T0096TS179_5	T0096	Conf2	CASP	0.1490	0.0863	0.0594
2.94	1H9G_A	T0096TS004_2	T0096	Conf2	CASP	0.2240	0.1390	0.0919
2.94	1H9G_A	T0096TS004_5	T0096	Conf2	CASP	0.2259	0.1491	0.0930
2.94	1H9G_A	T0096TS058_2	T0096	Conf2	CASP	0.2293	0.1390	0.0796
2.95	1H9G_A	T0096TS055_1	T0096	Conf2	CASP	0.1773	0.1211	0.0717
2.95	1H9G_A	T0096TS055_2	T0096	Conf2	CASP	0.1773	0.1211	0.0717
2.95	1H9G_A	T0096TS055_3	T0096	Conf2	CASP	0.1773	0.1211	0.0717
2.95	1H9G_A	T0096TS055_4	T0096	Conf2	CASP	0.1773	0.1211	0.0717
2.95	1H9G_A	T0096TS055_5	T0096	Conf2	CASP	0.1773	0.1211	0.0717
2.96	1H9G_A	T0096TS045_3	T0096	Conf2	CASP	0.1715	0.0841	0.0493
2.97	1H9G_A	T0096TS004_1	T0096	Conf2	CASP	0.2213	0.1435	0.0897
2.98	1H9G_A	T0096TS080_3	T0096	Conf2	CASP	0.3506	0.2354	0.1435
3.00	1H9G_A	T0096TS058_3	T0096	Conf2	CASP	0.1982	0.1031	0.0504
3.00	1H9G_A	T0096TS278_1	T0096	Conf2	CASP	0.2239	0.1570	0.1054
3.01	1H9G_A	T0096TS179_4	T0096	Conf2	CASP	0.1474	0.0729	0.0404
3.02	1H9G_A	T0096TS161_1	T0096	Conf2	CASP	0.1805	0.1200	0.0774
3.03	1H9G_A	T0096TS028_2	T0096	Conf2	CASP	0.2468	0.1805	0.1087
3.03	1H9G_A	T0096TS028_3	T0096	Conf2	CASP	0.2468	0.1805	0.1087
3.03	1H9G_A	T0096TS045_1	T0096	Conf2	CASP	0.2000	0.1031	0.0617
3.05	1H9G_A	T0096TS278_2	T0096	Conf2	CASP	0.1846	0.1357	0.0930
3.05	1H9G_A	T0096TS278_5	T0096	Conf2	CASP	0.1769	0.1300	0.0841
3.07	1H9G_A	T0096TS012_2	T0096	Conf2	CASP	0.1677	0.0975	0.0650
3.10	1H9G_A	T0096TS354_5	T0096	Conf2	CASP	0.3078	0.2265	0.1435
3.16	1H9G_A	T0096TS255_1	T0096	Conf2	CASP	0.2228	0.1726	0.1177
3.22	1H9G_A	T0096TS393_4	T0096	Conf2	CASP	0.2808	0.2074	0.1267
3.27	1H9G_A	T0096TS045_2	T0096	Conf2	CASP	0.1794	0.1031	0.0673
1.08	1E9I_A	T0111TS359_1	T0111	Conf1	CASP	0.9638	0.8983	0.7372
1.12	1E9I_A	T0111TS032_1	T0111	Conf1	CASP	0.9651	0.9035	0.7407
1.15	1E9I_A	T0111TS031_1	T0111	Conf1	CASP	0.9638	0.8924	0.7314
1.15	1E9I_A	T0111TS223_1	T0111	Conf1	CASP	0.9654	0.8977	0.7186
1.16	1E9I_A	T0111TS028_4	T0111	Conf1	CASP	0.9669	0.8907	0.7308
1.22	1E9I_A	T0111TS065_1	T0111	Conf1	CASP	0.9458	0.8837	0.7227
1.25	1E9I_A	T0111TS382_1	T0111	Conf1	CASP	0.9665	0.8872	0.7360
1.26	1E9I_A	T0111TS447_1	T0111	Conf1	CASP	0.9596	0.8802	0.7198
1.28	1E9I_A	T0111TS088_3	T0111	Conf1	CASP	0.9634	0.8826	0.7320
1.30	1E9I_A	T0111TS088_1	T0111	Conf1	CASP	0.9631	0.8808	0.7291
1.31	1E9I_A	T0111TS032_2	T0111	Conf1	CASP	0.9615	0.8924	0.7262
1.31	1E9I_A	T0111TS088_4	T0111	Conf1	CASP	0.9644	0.8826	0.7320
1.34	1E9I_A	T0111TS255_1	T0111	Conf1	CASP	0.9608	0.8826	0.6953
1.35	1E9I_A	T0111TS169_1	T0111	Conf1	CASP	0.9555	0.8971	0.7355
1.36	1E9I_A	T0111TS028_1	T0111	Conf1	CASP	0.9685	0.9035	0.7331
1.36	1E9I_A	T0111TS042_2	T0111	Conf1	CASP	0.9640	0.8669	0.6814
1.38	1E9I_A	T0111TS047_5	T0111	Conf1	CASP	0.9637	0.8983	0.7267
1.38	1E9I_A	T0111TS354_1	T0111	Conf1	CASP	0.9628	0.8831	0.7041
1.39	1E9I_A	T0111TS028_3	T0111	Conf1	CASP	0.9629	0.8826	0.7023
1.39	1E9I_A	T0111TS047_1	T0111	Conf1	CASP	0.9623	0.8936	0.7256
1.40	1E9I_A	T0111TS197_2	T0111	Conf1	CASP	0.9543	0.8733	0.7000
1.40	1E9I_A	T0111TS381_1	T0111	Conf1	CASP	0.9532	0.8680	0.6872
1.41	1E9I_A	T0111TS406_1	T0111	Conf1	CASP	0.9663	0.8983	0.7372
1.43	1E9I_A	T0111TS047_4	T0111	Conf1	CASP	0.9624	0.8983	0.7297
1.43	1E9I_A	T0111TS237_1	T0111	Conf1	CASP	0.9643	0.8895	0.7337
1.44	1E9I_A	T0111TS223_2	T0111	Conf1	CASP	0.9657	0.8913	0.7017
1.45	1E9I_A	T0111TS047_3	T0111	Conf1	CASP	0.9622	0.8971	0.7279
1.46	1E9I_A	T0111TS088_2	T0111	Conf1	CASP	0.9591	0.8738	0.6959
1.47	1E9I_A	T0111TS223_5	T0111	Conf1	CASP	0.9542	0.8651	0.6750
1.47	1E9I_A	T0111TS381_2	T0111	Conf1	CASP	0.9672	0.8890	0.7407
1.48	1E9I_A	T0111TS047_2	T0111	Conf1	CASP	0.9621	0.8965	0.7244
1.50	1E9I_A	T0111TS432_1u	T0111	Conf1	CASP	0.8361	0.6360	0.4186
1.51	1E9I_A	T0111TS088_5	T0111	Conf1	CASP	0.9578	0.8785	0.7035
1.52	1E9I_A	T0111TS381_3	T0111	Conf1	CASP	0.9567	0.8576	0.6581
1.53	1E9I_A	T0111TS012_1	T0111	Conf1	CASP	0.9600	0.8913	0.7238
1.53	1E9I_A	T0111TS382_3	T0111	Conf1	CASP	0.9548	0.8570	0.6640
1.55	1E9I_A	T0111TS126_1	T0111	Conf1	CASP	0.9489	0.8517	0.6645
1.55	1E9I_A	T0111TS241_1	T0111	Conf1	CASP	0.9546	0.8715	0.6779
1.55	1E9I_A	T0111TS500_1	T0111	Conf1	CASP	0.9489	0.8674	0.6831
1.56	1E9I_A	T0111TS429_1	T0111	Conf1	CASP	0.7795	0.5628	0.3465
1.58	1E9I_A	T0111TS028_5	T0111	Conf1	CASP	0.9543	0.8233	0.6081
1.62	1E9I_A	T0111TS186_1	T0111	Conf1	CASP	0.8856	0.7163	0.5174
1.63	1E9I_A	T0111TS094_2	T0111	Conf1	CASP	0.9495	0.8494	0.6564
1.63	1E9I_A	T0111TS486_1	T0111	Conf1	CASP	0.9428	0.8262	0.6349
1.65	1E9I_A	T0111TS486_2u	T0111	Conf1	CASP	0.9430	0.8273	0.6384
1.66	1E9I_A	T0111TS077_1	T0111	Conf1	CASP	0.9398	0.8483	0.6797
1.66	1E9I_A	T0111TS155_5	T0111	Conf1	CASP	0.9407	0.8494	0.6622
1.67	1E9I_A	T0111TS382_2	T0111	Conf1	CASP	0.9545	0.8703	0.6930
1.71	1E9I_A	T0111TS161_1	T0111	Conf1	CASP	0.9487	0.8012	0.5884
1.71	1E9I_A	T0111TS432_2	T0111	Conf1	CASP	0.8381	0.6267	0.4029
1.71	1E9I_A	T0111TS465_1	T0111	Conf1	CASP	0.9484	0.8395	0.6517
1.72	1E9I_A	T0111TS155_4	T0111	Conf1	CASP	0.9408	0.8395	0.6471
1.72	1E9I_A	T0111TS223_3	T0111	Conf1	CASP	0.9491	0.8355	0.6320
1.73	1E9I_A	T0111TS155_3	T0111	Conf1	CASP	0.9390	0.8308	0.6355
1.73	1E9I_A	T0111TS535_1	T0111	Conf1	CASP	0.9425	0.8250	0.6151
1.74	1E9I_A	T0111TS028_2	T0111	Conf1	CASP	0.9395	0.8163	0.6169
1.74	1E9I_A	T0111TS218_3	T0111	Conf1	CASP	0.9447	0.8343	0.6471
1.74	1E9I_A	T0111TS330_1	T0111	Conf1	CASP	0.8505	0.7651	0.6006
1.76	1E9I_A	T0111TS155_1	T0111	Conf1	CASP	0.9377	0.8308	0.6349
1.76	1E9I_A	T0111TS155_2	T0111	Conf1	CASP	0.9377	0.8308	0.6349
1.77	1E9I_A	T0111TS042_1	T0111	Conf1	CASP	0.9557	0.8506	0.6616
1.77	1E9I_A	T0111TS218_1	T0111	Conf1	CASP	0.9456	0.8331	0.6453
1.78	1E9I_A	T0111TS191_1	T0111	Conf1	CASP	0.9179	0.8267	0.6494
1.78	1E9I_A	T0111TS223_4	T0111	Conf1	CASP	0.9450	0.8198	0.6209
1.80	1E9I_A	T0111TS125_1	T0111	Conf1	CASP	0.8882	0.7750	0.5959
1.80	1E9I_A	T0111TS440_1	T0111	Conf1	CASP	0.9364	0.8244	0.6349
1.81	1E9I_A	T0111TS432_3	T0111	Conf1	CASP	0.8355	0.6151	0.3907
1.82	1E9I_A	T0111TS342_1	T0111	Conf1	CASP	0.9432	0.8297	0.6326
1.82	1E9I_A	T0111TS363_1	T0111	Conf1	CASP	0.9393	0.8215	0.6314
1.82	1E9I_A	T0111TS457_1	T0111	Conf1	CASP	0.9430	0.8424	0.6442
1.83	1E9I_A	T0111TS012_2	T0111	Conf1	CASP	0.5607	0.4041	0.2576
1.84	1E9I_A	T0111TS218_2	T0111	Conf1	CASP	0.9382	0.8215	0.6337
1.87	1E9I_A	T0111TS012_5	T0111	Conf1	CASP	0.5398	0.3797	0.2372
1.88	1E9I_A	T0111TS023_1	T0111	Conf1	CASP	0.9376	0.8116	0.6122
1.88	1E9I_A	T0111TS429_2	T0111	Conf1	CASP	0.7588	0.5256	0.3035
1.90	1E9I_A	T0111TS197_1	T0111	Conf1	CASP	0.9397	0.8267	0.6384
1.97	1E9I_A	T0111TS017_1	T0111	Conf1	CASP	0.9279	0.7878	0.5843
1.98	1E9I_A	T0111TS390_1	T0111	Conf1	CASP	0.8525	0.6372	0.4203
1.99	1E9I_A	T0111TS414_1	T0111	Conf1	CASP	0.9203	0.7238	0.4983
2.01	1E9I_A	T0111TS086_1	T0111	Conf1	CASP	0.9204	0.8041	0.6157
2.22	1E9I_A	T0111TS058_1	T0111	Conf1	CASP	0.9161	0.7163	0.4872
2.23	1E9I_A	T0111TS512_1	T0111	Conf1	CASP	0.6078	0.3186	0.1459
2.40	1E9I_A	T0111TS018_1u	T0111	Conf1	CASP	0.0701	0.0517	0.0401
2.46	1E9I_A	T0111TS045_5	T0111	Conf1	CASP	0.1827	0.0680	0.0378
2.51	1E9I_A	T0111TS094_1	T0111	Conf1	CASP	0.8725	0.7110	0.5029
2.52	1E9I_A	T0111TS216_1	T0111	Conf1	CASP	0.2041	0.0837	0.0552
2.60	1E9I_A	T0111TS012_3	T0111	Conf1	CASP	0.1536	0.0698	0.0459
2.66	1E9I_A	T0111TS393_2	T0111	Conf1	CASP	0.8635	0.6093	0.3767
2.78	1E9I_A	T0111TS045_1	T0111	Conf1	CASP	0.1817	0.0535	0.0273
2.78	1E9I_A	T0111TS216_2	T0111	Conf1	CASP	0.2083	0.0843	0.0547
2.78	1E9I_A	T0111TS216_3	T0111	Conf1	CASP	0.2072	0.0849	0.0552
2.78	1E9I_A	T0111TS216_4	T0111	Conf1	CASP	0.2072	0.0849	0.0552
2.78	1E9I_A	T0111TS216_5	T0111	Conf1	CASP	0.2072	0.0849	0.0552
2.80	1E9I_A	T0111TS393_1	T0111	Conf1	CASP	0.8313	0.5698	0.3430
2.82	1E9I_A	T0111TS393_3	T0111	Conf1	CASP	0.7533	0.4669	0.2570
2.83	1E9I_A	T0111TS045_2	T0111	Conf1	CASP	0.1956	0.0645	0.0430
2.84	1E9I_A	T0111TS393_4	T0111	Conf1	CASP	0.8175	0.5355	0.3093
2.85	1E9I_A	T0111TS278_4	T0111	Conf1	CASP	0.1824	0.0727	0.0430
2.89	1E9I_A	T0111TS055_1	T0111	Conf1	CASP	0.1701	0.0692	0.0360
2.89	1E9I_A	T0111TS055_2	T0111	Conf1	CASP	0.1701	0.0692	0.0360
2.89	1E9I_A	T0111TS055_3	T0111	Conf1	CASP	0.1701	0.0692	0.0360
2.89	1E9I_A	T0111TS055_4	T0111	Conf1	CASP	0.1701	0.0692	0.0360
2.89	1E9I_A	T0111TS055_5	T0111	Conf1	CASP	0.1701	0.0692	0.0360
3.19	1E9I_A	T0111TS045_3	T0111	Conf1	CASP	0.1801	0.0680	0.0401
3.19	1E9I_A	T0111TS045_4	T0111	Conf1	CASP	0.1801	0.0680	0.0401
1.10	2FYM_A	T0111TS223_1	T0111	Conf2	CASP	0.9656	0.9049	0.7285
1.11	2FYM_A	T0111TS032_2	T0111	Conf2	CASP	0.9618	0.9043	0.7378
1.13	2FYM_A	T0111TS032_1	T0111	Conf2	CASP	0.9659	0.9147	0.7558
1.14	2FYM_A	T0111TS031_1	T0111	Conf2	CASP	0.9643	0.9020	0.7407
1.16	2FYM_A	T0111TS028_4	T0111	Conf2	CASP	0.9661	0.8898	0.7262
1.18	2FYM_A	T0111TS169_1	T0111	Conf2	CASP	0.9561	0.9072	0.7477
1.20	2FYM_A	T0111TS047_1	T0111	Conf2	CASP	0.9630	0.9031	0.7338
1.20	2FYM_A	T0111TS382_1	T0111	Conf2	CASP	0.9670	0.8904	0.7361
1.20	2FYM_A	T0111TS447_1	T0111	Conf2	CASP	0.9599	0.8840	0.7239
1.21	2FYM_A	T0111TS042_2	T0111	Conf2	CASP	0.9635	0.8735	0.6914
1.22	2FYM_A	T0111TS088_4	T0111	Conf2	CASP	0.9649	0.8869	0.7297
1.23	2FYM_A	T0111TS028_1	T0111	Conf2	CASP	0.9697	0.9176	0.7483
1.23	2FYM_A	T0111TS088_3	T0111	Conf2	CASP	0.9643	0.8886	0.7372
1.23	2FYM_A	T0111TS237_1	T0111	Conf2	CASP	0.9646	0.8962	0.7361
1.25	2FYM_A	T0111TS088_1	T0111	Conf2	CASP	0.9638	0.8892	0.7326
1.31	2FYM_A	T0111TS500_1	T0111	Conf2	CASP	0.9480	0.8677	0.6821
1.32	2FYM_A	T0111TS047_5	T0111	Conf2	CASP	0.9644	0.9066	0.7361
1.32	2FYM_A	T0111TS223_2	T0111	Conf2	CASP	0.9663	0.8950	0.7071
1.33	2FYM_A	T0111TS047_3	T0111	Conf2	CASP	0.9629	0.9037	0.7361
1.33	2FYM_A	T0111TS047_4	T0111	Conf2	CASP	0.9633	0.9066	0.7401
1.33	2FYM_A	T0111TS065_1	T0111	Conf2	CASP	0.9470	0.8950	0.7367
1.33	2FYM_A	T0111TS255_1	T0111	Conf2	CASP	0.9599	0.8863	0.7106
1.33	2FYM_A	T0111TS406_1	T0111	Conf2	CASP	0.9669	0.9072	0.7471
1.35	2FYM_A	T0111TS223_5	T0111	Conf2	CASP	0.9552	0.8724	0.6827
1.36	2FYM_A	T0111TS047_2	T0111	Conf2	CASP	0.9629	0.9031	0.7332
1.36	2FYM_A	T0111TS354_1	T0111	Conf2	CASP	0.9625	0.8892	0.7082
1.37	2FYM_A	T0111TS359_1	T0111	Conf2	CASP	0.9648	0.9147	0.7552
1.37	2FYM_A	T0111TS381_2	T0111	Conf2	CASP	0.9680	0.8979	0.7396
1.38	2FYM_A	T0111TS382_2	T0111	Conf2	CASP	0.9546	0.8712	0.6827
1.38	2FYM_A	T0111TS382_3	T0111	Conf2	CASP	0.9549	0.8648	0.6775
1.39	2FYM_A	T0111TS028_3	T0111	Conf2	CASP	0.9624	0.8910	0.7117
1.39	2FYM_A	T0111TS088_2	T0111	Conf2	CASP	0.9587	0.8828	0.7007
1.39	2FYM_A	T0111TS197_2	T0111	Conf2	CASP	0.9534	0.8817	0.7013
1.41	2FYM_A	T0111TS088_5	T0111	Conf2	CASP	0.9576	0.8846	0.7042
1.48	2FYM_A	T0111TS012_1	T0111	Conf2	CASP	0.9594	0.8985	0.7320
1.48	2FYM_A	T0111TS429_1	T0111	Conf2	CASP	0.7795	0.5696	0.3561
1.49	2FYM_A	T0111TS381_3	T0111	Conf2	CASP	0.9575	0.8619	0.6647
1.49	2FYM_A	T0111TS432_1u	T0111	Conf2	CASP	0.8377	0.6450	0.4304
1.51	2FYM_A	T0111TS241_1	T0111	Conf2	CASP	0.9549	0.8706	0.6763
1.51	2FYM_A	T0111TS381_1	T0111	Conf2	CASP	0.9538	0.8683	0.6874
1.57	2FYM_A	T0111TS028_5	T0111	Conf2	CASP	0.9542	0.8254	0.6114
1.57	2FYM_A	T0111TS465_1	T0111	Conf2	CASP	0.9486	0.8445	0.6537
1.58	2FYM_A	T0111TS126_1	T0111	Conf2	CASP	0.9493	0.8614	0.6723
1.58	2FYM_A	T0111TS486_1	T0111	Conf2	CASP	0.9431	0.8324	0.6398
1.58	2FYM_A	T0111TS486_2u	T0111	Conf2	CASP	0.9432	0.8329	0.6392
1.59	2FYM_A	T0111TS155_5	T0111	Conf2	CASP	0.9400	0.8585	0.6676
1.62	2FYM_A	T0111TS125_1	T0111	Conf2	CASP	0.8885	0.7819	0.6009
1.62	2FYM_A	T0111TS330_1	T0111	Conf2	CASP	0.8495	0.7680	0.6027
1.63	2FYM_A	T0111TS077_1	T0111	Conf2	CASP	0.9389	0.8538	0.6758
1.63	2FYM_A	T0111TS191_1	T0111	Conf2	CASP	0.9181	0.8312	0.6491
1.64	2FYM_A	T0111TS223_3	T0111	Conf2	CASP	0.9491	0.8405	0.6398
1.65	2FYM_A	T0111TS042_1	T0111	Conf2	CASP	0.9562	0.8538	0.6653
1.65	2FYM_A	T0111TS186_1	T0111	Conf2	CASP	0.8863	0.7187	0.5226
1.65	2FYM_A	T0111TS218_3	T0111	Conf2	CASP	0.9451	0.8416	0.6502
1.66	2FYM_A	T0111TS028_2	T0111	Conf2	CASP	0.9395	0.8237	0.6241
1.66	2FYM_A	T0111TS086_1	T0111	Conf2	CASP	0.9206	0.8092	0.6212
1.66	2FYM_A	T0111TS155_1	T0111	Conf2	CASP	0.9373	0.8393	0.6386
1.66	2FYM_A	T0111TS155_2	T0111	Conf2	CASP	0.9373	0.8393	0.6386
1.69	2FYM_A	T0111TS218_1	T0111	Conf2	CASP	0.9459	0.8376	0.6444
1.69	2FYM_A	T0111TS223_4	T0111	Conf2	CASP	0.9455	0.8219	0.6270
1.70	2FYM_A	T0111TS161_1	T0111	Conf2	CASP	0.9474	0.7981	0.5853
1.70	2FYM_A	T0111TS432_3	T0111	Conf2	CASP	0.8357	0.6218	0.3944
1.71	2FYM_A	T0111TS155_3	T0111	Conf2	CASP	0.9386	0.8422	0.6444
1.71	2FYM_A	T0111TS155_4	T0111	Conf2	CASP	0.9401	0.8457	0.6497
1.71	2FYM_A	T0111TS457_1	T0111	Conf2	CASP	0.9425	0.8393	0.6462
1.72	2FYM_A	T0111TS012_2	T0111	Conf2	CASP	0.5599	0.4066	0.2587
1.73	2FYM_A	T0111TS342_1	T0111	Conf2	CASP	0.9434	0.8289	0.6334
1.73	2FYM_A	T0111TS363_1	T0111	Conf2	CASP	0.9401	0.8277	0.6346
1.74	2FYM_A	T0111TS218_2	T0111	Conf2	CASP	0.9376	0.8283	0.6352
1.76	2FYM_A	T0111TS197_1	T0111	Conf2	CASP	0.9401	0.8318	0.6381
1.77	2FYM_A	T0111TS094_2	T0111	Conf2	CASP	0.9494	0.8498	0.6578
1.78	2FYM_A	T0111TS023_1	T0111	Conf2	CASP	0.9376	0.8167	0.6166
1.78	2FYM_A	T0111TS432_2	T0111	Conf2	CASP	0.8381	0.6328	0.4107
1.79	2FYM_A	T0111TS429_2	T0111	Conf2	CASP	0.7585	0.5273	0.3086
1.81	2FYM_A	T0111TS535_1	T0111	Conf2	CASP	0.9421	0.8266	0.6166
1.82	2FYM_A	T0111TS440_1	T0111	Conf2	CASP	0.9357	0.8242	0.6323
1.86	2FYM_A	T0111TS017_1	T0111	Conf2	CASP	0.9282	0.7964	0.5934
1.91	2FYM_A	T0111TS012_5	T0111	Conf2	CASP	0.5378	0.3765	0.2343
2.01	2FYM_A	T0111TS414_1	T0111	Conf2	CASP	0.9218	0.7303	0.5035
2.15	2FYM_A	T0111TS390_1	T0111	Conf2	CASP	0.8527	0.6381	0.4223
2.19	2FYM_A	T0111TS058_1	T0111	Conf2	CASP	0.9155	0.7152	0.4872
2.21	2FYM_A	T0111TS512_1	T0111	Conf2	CASP	0.6086	0.3173	0.1456
2.32	2FYM_A	T0111TS018_1u	T0111	Conf2	CASP	0.0698	0.0522	0.0406
2.39	2FYM_A	T0111TS393_1	T0111	Conf2	CASP	0.8319	0.5713	0.3451
2.53	2FYM_A	T0111TS216_2	T0111	Conf2	CASP	0.2080	0.0835	0.0534
2.53	2FYM_A	T0111TS216_3	T0111	Conf2	CASP	0.2069	0.0835	0.0534
2.53	2FYM_A	T0111TS216_4	T0111	Conf2	CASP	0.2069	0.0835	0.0534
2.53	2FYM_A	T0111TS216_5	T0111	Conf2	CASP	0.2069	0.0835	0.0534
2.56	2FYM_A	T0111TS094_1	T0111	Conf2	CASP	0.8726	0.7135	0.5052
2.57	2FYM_A	T0111TS393_2	T0111	Conf2	CASP	0.8645	0.6085	0.3765
2.71	2FYM_A	T0111TS393_4	T0111	Conf2	CASP	0.8175	0.5389	0.3121
2.72	2FYM_A	T0111TS012_3	T0111	Conf2	CASP	0.1526	0.0708	0.0458
2.77	2FYM_A	T0111TS216_1	T0111	Conf2	CASP	0.2036	0.0829	0.0539
2.85	2FYM_A	T0111TS278_4	T0111	Conf2	CASP	0.1819	0.0719	0.0423
2.96	2FYM_A	T0111TS045_2	T0111	Conf2	CASP	0.1964	0.0644	0.0435
3.00	2FYM_A	T0111TS045_1	T0111	Conf2	CASP	0.1802	0.0539	0.0278
3.08	2FYM_A	T0111TS045_5	T0111	Conf2	CASP	0.1826	0.0684	0.0377
3.11	2FYM_A	T0111TS055_1	T0111	Conf2	CASP	0.1713	0.0667	0.0342
3.11	2FYM_A	T0111TS055_2	T0111	Conf2	CASP	0.1713	0.0667	0.0342
3.11	2FYM_A	T0111TS055_3	T0111	Conf2	CASP	0.1713	0.0667	0.0342
3.11	2FYM_A	T0111TS055_4	T0111	Conf2	CASP	0.1713	0.0667	0.0342
3.11	2FYM_A	T0111TS055_5	T0111	Conf2	CASP	0.1713	0.0667	0.0342
3.16	2FYM_A	T0111TS393_3	T0111	Conf2	CASP	0.7542	0.4652	0.2541
3.21	2FYM_A	T0111TS045_3	T0111	Conf2	CASP	0.1796	0.0667	0.0400
3.21	2FYM_A	T0111TS045_4	T0111	Conf2	CASP	0.1796	0.0667	0.0400
1.94	1FL9_A	T0104TS004_2	T0104	Conf1	CASP	0.1793	0.1258	0.0669
2.14	1FL9_A	T0104TS221_2	T0104	Conf1	CASP	0.2365	0.1704	0.0844
2.40	1FL9_A	T0104TS018_1u	T0104	Conf1	CASP	0.1257	0.1115	0.0796
2.43	1FL9_A	T0104TS414_1	T0104	Conf1	CASP	0.2665	0.2006	0.1178
2.44	1FL9_A	T0104TS152_1	T0104	Conf1	CASP	0.2052	0.1433	0.0812
2.46	1FL9_A	T0104TS278_4	T0104	Conf1	CASP	0.1784	0.1465	0.0908
2.47	1FL9_A	T0104TS042_2	T0104	Conf1	CASP	0.2658	0.2213	0.1354
2.50	1FL9_A	T0104TS457_1	T0104	Conf1	CASP	0.2481	0.1959	0.1131
2.52	1FL9_A	T0104TS045_3	T0104	Conf1	CASP	0.1744	0.1401	0.1051
2.52	1FL9_A	T0104TS390_3	T0104	Conf1	CASP	0.2845	0.2182	0.1226
2.54	1FL9_A	T0104TS512_3	T0104	Conf1	CASP	0.1846	0.1194	0.0589
2.57	1FL9_A	T0104TS255_1	T0104	Conf1	CASP	0.2405	0.1624	0.0971
2.58	1FL9_A	T0104TS384_1	T0104	Conf1	CASP	0.5592	0.4490	0.2500
2.63	1FL9_A	T0104TS055_2	T0104	Conf1	CASP	0.2127	0.1433	0.0764
2.63	1FL9_A	T0104TS352_1	T0104	Conf1	CASP	0.1986	0.1576	0.1083
2.64	1FL9_A	T0104TS012_2	T0104	Conf1	CASP	0.1760	0.1306	0.0780
2.67	1FL9_A	T0104TS223_1	T0104	Conf1	CASP	0.2257	0.1656	0.1019
2.71	1FL9_A	T0104TS221_1	T0104	Conf1	CASP	0.1858	0.1497	0.0828
2.75	1FL9_A	T0104TS012_3	T0104	Conf1	CASP	0.1871	0.1401	0.0844
2.76	1FL9_A	T0104TS045_5	T0104	Conf1	CASP	0.2030	0.1465	0.0844
2.77	1FL9_A	T0104TS023_1	T0104	Conf1	CASP	0.2723	0.2197	0.1194
2.77	1FL9_A	T0104TS088_5	T0104	Conf1	CASP	0.2701	0.2054	0.1162
2.77	1FL9_A	T0104TS278_5	T0104	Conf1	CASP	0.1836	0.1401	0.0971
2.78	1FL9_A	T0104TS004_4	T0104	Conf1	CASP	0.1677	0.1178	0.0669
2.79	1FL9_A	T0104TS004_5	T0104	Conf1	CASP	0.1718	0.1178	0.0653
2.80	1FL9_A	T0104TS352_3	T0104	Conf1	CASP	0.2245	0.1576	0.0971
2.81	1FL9_A	T0104TS080_3	T0104	Conf1	CASP	0.2756	0.2022	0.1019
2.81	1FL9_A	T0104TS221_3	T0104	Conf1	CASP	0.1980	0.1608	0.1035
2.82	1FL9_A	T0104TS055_1	T0104	Conf1	CASP	0.1963	0.1449	0.0796
2.82	1FL9_A	T0104TS512_1	T0104	Conf1	CASP	0.2239	0.1481	0.0701
2.83	1FL9_A	T0104TS028_1	T0104	Conf1	CASP	0.2911	0.2500	0.1513
2.83	1FL9_A	T0104TS032_1	T0104	Conf1	CASP	0.2087	0.1561	0.0860
2.83	1FL9_A	T0104TS055_3	T0104	Conf1	CASP	0.1910	0.1354	0.0748
2.83	1FL9_A	T0104TS055_4	T0104	Conf1	CASP	0.1910	0.1354	0.0748
2.84	1FL9_A	T0104TS045_4	T0104	Conf1	CASP	0.1977	0.1561	0.0908
2.84	1FL9_A	T0104TS095_1	T0104	Conf1	CASP	0.2562	0.1990	0.1131
2.84	1FL9_A	T0104TS133_2	T0104	Conf1	CASP	0.2394	0.1752	0.1035
2.84	1FL9_A	T0104TS221_4	T0104	Conf1	CASP	0.2005	0.1385	0.0764
2.84	1FL9_A	T0104TS390_2	T0104	Conf1	CASP	0.2884	0.2341	0.1258
2.85	1FL9_A	T0104TS004_1	T0104	Conf1	CASP	0.1904	0.1401	0.0701
2.86	1FL9_A	T0104TS223_2	T0104	Conf1	CASP	0.2526	0.1783	0.0860
2.86	1FL9_A	T0104TS352_2	T0104	Conf1	CASP	0.2301	0.1592	0.0939
2.87	1FL9_A	T0104TS045_2	T0104	Conf1	CASP	0.1768	0.1465	0.0924
2.88	1FL9_A	T0104TS080_1	T0104	Conf1	CASP	0.2140	0.1624	0.1035
2.88	1FL9_A	T0104TS080_2	T0104	Conf1	CASP	0.2296	0.1815	0.1067
2.89	1FL9_A	T0104TS216_2	T0104	Conf1	CASP	0.2012	0.1720	0.1099
2.89	1FL9_A	T0104TS390_1	T0104	Conf1	CASP	0.2726	0.2086	0.1131
2.90	1FL9_A	T0104TS004_3	T0104	Conf1	CASP	0.2385	0.1640	0.0748
2.90	1FL9_A	T0104TS042_1	T0104	Conf1	CASP	0.2941	0.2245	0.1290
2.92	1FL9_A	T0104TS152_3	T0104	Conf1	CASP	0.2213	0.1576	0.0971
2.92	1FL9_A	T0104TS187_2u	T0104	Conf1	CASP	0.2181	0.1576	0.0844
2.95	1FL9_A	T0104TS001_1	T0104	Conf1	CASP	0.3112	0.2532	0.1274
2.95	1FL9_A	T0104TS028_5	T0104	Conf1	CASP	0.2774	0.2261	0.1258
2.95	1FL9_A	T0104TS354_3	T0104	Conf1	CASP	0.4130	0.3312	0.1768
2.96	1FL9_A	T0104TS152_4	T0104	Conf1	CASP	0.2104	0.1561	0.0924
2.97	1FL9_A	T0104TS017_1	T0104	Conf1	CASP	0.2601	0.1895	0.1083
2.97	1FL9_A	T0104TS216_3	T0104	Conf1	CASP	0.2011	0.1704	0.1083
2.97	1FL9_A	T0104TS221_5	T0104	Conf1	CASP	0.1967	0.1529	0.0955
2.97	1FL9_A	T0104TS455_1u	T0104	Conf1	CASP	0.1566	0.1019	0.0589
2.98	1FL9_A	T0104TS161_3	T0104	Conf1	CASP	0.2284	0.1576	0.0828
2.99	1FL9_A	T0104TS012_4	T0104	Conf1	CASP	0.3212	0.2452	0.1513
2.99	1FL9_A	T0104TS512_2	T0104	Conf1	CASP	0.1832	0.1194	0.0573
3.00	1FL9_A	T0104TS088_1	T0104	Conf1	CASP	0.2856	0.2277	0.1385
3.01	1FL9_A	T0104TS028_3	T0104	Conf1	CASP	0.2772	0.2261	0.1258
3.01	1FL9_A	T0104TS028_4	T0104	Conf1	CASP	0.2771	0.2277	0.1274
3.01	1FL9_A	T0104TS058_2	T0104	Conf1	CASP	0.1600	0.1131	0.0557
3.01	1FL9_A	T0104TS080_4	T0104	Conf1	CASP	0.2448	0.1831	0.1019
3.01	1FL9_A	T0104TS354_4	T0104	Conf1	CASP	0.4424	0.3439	0.1863
3.02	1FL9_A	T0104TS055_5	T0104	Conf1	CASP	0.2075	0.1354	0.0796
3.02	1FL9_A	T0104TS161_4	T0104	Conf1	CASP	0.2173	0.1545	0.0971
3.03	1FL9_A	T0104TS152_2	T0104	Conf1	CASP	0.2067	0.1481	0.0860
3.03	1FL9_A	T0104TS197_2	T0104	Conf1	CASP	0.2119	0.1815	0.1131
3.03	1FL9_A	T0104TS216_4	T0104	Conf1	CASP	0.2087	0.1704	0.1067
3.03	1FL9_A	T0104TS216_5	T0104	Conf1	CASP	0.2087	0.1704	0.1067
3.05	1FL9_A	T0104TS065_1	T0104	Conf1	CASP	0.2660	0.2022	0.1146
3.06	1FL9_A	T0104TS354_5	T0104	Conf1	CASP	0.3963	0.3201	0.1688
3.07	1FL9_A	T0104TS088_2	T0104	Conf1	CASP	0.2983	0.2229	0.1162
3.08	1FL9_A	T0104TS161_1	T0104	Conf1	CASP	0.2360	0.1879	0.1051
3.09	1FL9_A	T0104TS381_1	T0104	Conf1	CASP	0.2810	0.2261	0.1385
3.11	1FL9_A	T0104TS161_2	T0104	Conf1	CASP	0.3519	0.2484	0.1242
3.12	1FL9_A	T0104TS045_1	T0104	Conf1	CASP	0.1761	0.1322	0.0876
3.12	1FL9_A	T0104TS058_1	T0104	Conf1	CASP	0.3242	0.2468	0.1226
3.13	1FL9_A	T0104TS216_1	T0104	Conf1	CASP	0.2050	0.1704	0.1083
3.13	1FL9_A	T0104TS354_2	T0104	Conf1	CASP	0.4062	0.3089	0.1656
3.14	1FL9_A	T0104TS012_5	T0104	Conf1	CASP	0.3010	0.2452	0.1608
3.14	1FL9_A	T0104TS080_5	T0104	Conf1	CASP	0.1877	0.1369	0.0828
3.14	1FL9_A	T0104TS155_1	T0104	Conf1	CASP	0.1897	0.1146	0.0541
3.15	1FL9_A	T0104TS191_2	T0104	Conf1	CASP	0.2473	0.1943	0.1083
3.16	1FL9_A	T0104TS028_2	T0104	Conf1	CASP	0.2766	0.2245	0.1258
3.16	1FL9_A	T0104TS031_1	T0104	Conf1	CASP	0.3374	0.2675	0.1513
3.16	1FL9_A	T0104TS088_3	T0104	Conf1	CASP	0.2479	0.1736	0.1051
3.16	1FL9_A	T0104TS354_1	T0104	Conf1	CASP	0.4951	0.3901	0.1975
3.20	1FL9_A	T0104TS381_2	T0104	Conf1	CASP	0.4787	0.3662	0.1959
3.21	1FL9_A	T0104TS088_4	T0104	Conf1	CASP	0.2250	0.1831	0.1242
3.23	1FL9_A	T0104TS457_3	T0104	Conf1	CASP	0.2034	0.1561	0.1146
2.12	1HTW_A	T0104TS004_1	T0104	Conf2	CASP	0.1924	0.1361	0.0680
2.14	1HTW_A	T0104TS042_2	T0104	Conf2	CASP	0.2770	0.2263	0.1456
2.18	1HTW_A	T0104TS457_3	T0104	Conf2	CASP	0.2071	0.1661	0.1218
2.25	1HTW_A	T0104TS004_5	T0104	Conf2	CASP	0.1711	0.1108	0.0601
2.32	1HTW_A	T0104TS018_1u	T0104	Conf2	CASP	0.1317	0.1171	0.0854
2.35	1HTW_A	T0104TS045_3	T0104	Conf2	CASP	0.1757	0.1392	0.1044
2.40	1HTW_A	T0104TS004_2	T0104	Conf2	CASP	0.1818	0.1297	0.0696
2.44	1HTW_A	T0104TS390_3	T0104	Conf2	CASP	0.2868	0.2215	0.1392
2.48	1HTW_A	T0104TS221_3	T0104	Conf2	CASP	0.2076	0.1661	0.1171
2.49	1HTW_A	T0104TS457_1	T0104	Conf2	CASP	0.2520	0.1962	0.1250
2.53	1HTW_A	T0104TS221_5	T0104	Conf2	CASP	0.2012	0.1566	0.1060
2.60	1HTW_A	T0104TS012_2	T0104	Conf2	CASP	0.1655	0.1313	0.0854
2.60	1HTW_A	T0104TS352_1	T0104	Conf2	CASP	0.2039	0.1582	0.1155
2.63	1HTW_A	T0104TS045_4	T0104	Conf2	CASP	0.2003	0.1551	0.0997
2.63	1HTW_A	T0104TS384_1	T0104	Conf2	CASP	0.5721	0.4620	0.2611
2.64	1HTW_A	T0104TS221_4	T0104	Conf2	CASP	0.2056	0.1456	0.0918
2.64	1HTW_A	T0104TS390_2	T0104	Conf2	CASP	0.2942	0.2294	0.1313
2.66	1HTW_A	T0104TS152_3	T0104	Conf2	CASP	0.2177	0.1582	0.0997
2.66	1HTW_A	T0104TS278_5	T0104	Conf2	CASP	0.1810	0.1424	0.1028
2.67	1HTW_A	T0104TS045_2	T0104	Conf2	CASP	0.1685	0.1408	0.0997
2.67	1HTW_A	T0104TS088_3	T0104	Conf2	CASP	0.2502	0.1835	0.1139
2.67	1HTW_A	T0104TS455_1u	T0104	Conf2	CASP	0.1574	0.1044	0.0601
2.68	1HTW_A	T0104TS161_4	T0104	Conf2	CASP	0.2195	0.1566	0.0965
2.68	1HTW_A	T0104TS278_4	T0104	Conf2	CASP	0.1788	0.1456	0.0997
2.69	1HTW_A	T0104TS045_5	T0104	Conf2	CASP	0.2044	0.1408	0.0839
2.69	1HTW_A	T0104TS088_5	T0104	Conf2	CASP	0.2746	0.2136	0.1203
2.70	1HTW_A	T0104TS004_4	T0104	Conf2	CASP	0.1750	0.1139	0.0633
2.72	1HTW_A	T0104TS055_1	T0104	Conf2	CASP	0.1907	0.1361	0.0744
2.73	1HTW_A	T0104TS095_1	T0104	Conf2	CASP	0.2417	0.1946	0.1123
2.73	1HTW_A	T0104TS381_1	T0104	Conf2	CASP	0.2757	0.2231	0.1392
2.75	1HTW_A	T0104TS055_3	T0104	Conf2	CASP	0.1866	0.1297	0.0712
2.75	1HTW_A	T0104TS055_4	T0104	Conf2	CASP	0.1866	0.1297	0.0712
2.75	1HTW_A	T0104TS414_1	T0104	Conf2	CASP	0.2712	0.2089	0.1345
2.76	1HTW_A	T0104TS004_3	T0104	Conf2	CASP	0.2372	0.1598	0.0728
2.76	1HTW_A	T0104TS012_3	T0104	Conf2	CASP	0.1874	0.1456	0.0934
2.76	1HTW_A	T0104TS045_1	T0104	Conf2	CASP	0.1765	0.1297	0.0934
2.77	1HTW_A	T0104TS065_1	T0104	Conf2	CASP	0.2687	0.2057	0.1250
2.79	1HTW_A	T0104TS390_1	T0104	Conf2	CASP	0.2718	0.2089	0.1187
2.82	1HTW_A	T0104TS216_2	T0104	Conf2	CASP	0.2040	0.1756	0.1171
2.82	1HTW_A	T0104TS354_2	T0104	Conf2	CASP	0.4100	0.3117	0.1709
2.83	1HTW_A	T0104TS058_1	T0104	Conf2	CASP	0.3210	0.2500	0.1266
2.86	1HTW_A	T0104TS352_3	T0104	Conf2	CASP	0.2329	0.1661	0.1044
2.86	1HTW_A	T0104TS381_2	T0104	Conf2	CASP	0.4795	0.3766	0.2025
2.87	1HTW_A	T0104TS023_1	T0104	Conf2	CASP	0.2824	0.2294	0.1203
2.87	1HTW_A	T0104TS080_2	T0104	Conf2	CASP	0.2322	0.1899	0.1218
2.88	1HTW_A	T0104TS133_2	T0104	Conf2	CASP	0.2454	0.1804	0.1155
2.89	1HTW_A	T0104TS512_2	T0104	Conf2	CASP	0.1881	0.1203	0.0570
2.90	1HTW_A	T0104TS152_4	T0104	Conf2	CASP	0.2074	0.1582	0.1013
2.90	1HTW_A	T0104TS155_1	T0104	Conf2	CASP	0.1913	0.1155	0.0585
2.90	1HTW_A	T0104TS191_2	T0104	Conf2	CASP	0.2450	0.1978	0.1203
2.92	1HTW_A	T0104TS028_3	T0104	Conf2	CASP	0.2676	0.2263	0.1282
2.92	1HTW_A	T0104TS028_4	T0104	Conf2	CASP	0.2677	0.2263	0.1282
2.92	1HTW_A	T0104TS216_3	T0104	Conf2	CASP	0.2040	0.1741	0.1155
2.94	1HTW_A	T0104TS001_1	T0104	Conf2	CASP	0.3176	0.2547	0.1329
2.94	1HTW_A	T0104TS028_2	T0104	Conf2	CASP	0.2667	0.2231	0.1266
2.94	1HTW_A	T0104TS080_4	T0104	Conf2	CASP	0.2461	0.1851	0.1108
2.94	1HTW_A	T0104TS223_2	T0104	Conf2	CASP	0.2522	0.1804	0.0949
2.95	1HTW_A	T0104TS512_3	T0104	Conf2	CASP	0.1843	0.1187	0.0617
2.96	1HTW_A	T0104TS161_3	T0104	Conf2	CASP	0.2329	0.1725	0.0902
2.96	1HTW_A	T0104TS354_1	T0104	Conf2	CASP	0.5154	0.4066	0.2168
2.97	1HTW_A	T0104TS152_1	T0104	Conf2	CASP	0.2167	0.1582	0.0981
2.98	1HTW_A	T0104TS197_2	T0104	Conf2	CASP	0.2213	0.1804	0.1171
2.98	1HTW_A	T0104TS216_4	T0104	Conf2	CASP	0.2111	0.1741	0.1123
2.98	1HTW_A	T0104TS216_5	T0104	Conf2	CASP	0.2111	0.1741	0.1123
2.98	1HTW_A	T0104TS354_4	T0104	Conf2	CASP	0.4448	0.3623	0.2025
2.99	1HTW_A	T0104TS216_1	T0104	Conf2	CASP	0.2064	0.1725	0.1139
3.00	1HTW_A	T0104TS080_1	T0104	Conf2	CASP	0.2149	0.1709	0.1171
3.00	1HTW_A	T0104TS512_1	T0104	Conf2	CASP	0.2252	0.1472	0.0696
3.01	1HTW_A	T0104TS042_1	T0104	Conf2	CASP	0.3013	0.2358	0.1392
3.01	1HTW_A	T0104TS080_3	T0104	Conf2	CASP	0.2784	0.2073	0.1076
3.01	1HTW_A	T0104TS354_5	T0104	Conf2	CASP	0.3940	0.3196	0.1709
3.04	1HTW_A	T0104TS055_5	T0104	Conf2	CASP	0.2055	0.1329	0.0775
3.04	1HTW_A	T0104TS058_2	T0104	Conf2	CASP	0.1645	0.1123	0.0601
3.04	1HTW_A	T0104TS088_4	T0104	Conf2	CASP	0.2283	0.1851	0.1266
3.04	1HTW_A	T0104TS187_2u	T0104	Conf2	CASP	0.2193	0.1566	0.0807
3.04	1HTW_A	T0104TS352_2	T0104	Conf2	CASP	0.2296	0.1630	0.0997
3.05	1HTW_A	T0104TS088_1	T0104	Conf2	CASP	0.2932	0.2421	0.1519
3.05	1HTW_A	T0104TS161_1	T0104	Conf2	CASP	0.2388	0.1930	0.1171
3.06	1HTW_A	T0104TS221_1	T0104	Conf2	CASP	0.1865	0.1519	0.0886
3.06	1HTW_A	T0104TS354_3	T0104	Conf2	CASP	0.4131	0.3434	0.1915
3.07	1HTW_A	T0104TS017_1	T0104	Conf2	CASP	0.2606	0.1915	0.1155
3.07	1HTW_A	T0104TS152_2	T0104	Conf2	CASP	0.2110	0.1503	0.0918
3.08	1HTW_A	T0104TS055_2	T0104	Conf2	CASP	0.2151	0.1440	0.0744
3.09	1HTW_A	T0104TS012_5	T0104	Conf2	CASP	0.3019	0.2468	0.1693
3.10	1HTW_A	T0104TS031_1	T0104	Conf2	CASP	0.3408	0.2864	0.1598
3.12	1HTW_A	T0104TS012_4	T0104	Conf2	CASP	0.3262	0.2563	0.1677
3.12	1HTW_A	T0104TS032_1	T0104	Conf2	CASP	0.2118	0.1535	0.0854
3.12	1HTW_A	T0104TS223_1	T0104	Conf2	CASP	0.2309	0.1725	0.1076
3.13	1HTW_A	T0104TS028_1	T0104	Conf2	CASP	0.2807	0.2516	0.1646
3.13	1HTW_A	T0104TS080_5	T0104	Conf2	CASP	0.1891	0.1392	0.0918
3.14	1HTW_A	T0104TS088_2	T0104	Conf2	CASP	0.3015	0.2184	0.1282
3.18	1HTW_A	T0104TS221_2	T0104	Conf2	CASP	0.2393	0.1804	0.0902
3.19	1HTW_A	T0104TS161_2	T0104	Conf2	CASP	0.3584	0.2579	0.1361
3.23	1HTW_A	T0104TS028_5	T0104	Conf2	CASP	0.2675	0.2263	0.1282
3.28	1HTW_A	T0104TS255_1	T0104	Conf2	CASP	0.2441	0.1725	0.1108
1.90	1FW9_A	T0086TS161_3	T0086	Conf1	CASP	0.1854	0.1220	0.0716
2.16	1FW9_A	T0086TS281_3	T0086	Conf1	CASP	0.1719	0.1189	0.0716
2.19	1FW9_A	T0086TS031_1	T0086	Conf1	CASP	0.1766	0.1037	0.0564
2.22	1FW9_A	T0086TS390_1	T0086	Conf1	CASP	0.1797	0.1128	0.0625
2.31	1FW9_A	T0086TS001_1	T0086	Conf1	CASP	0.2178	0.1494	0.0930
2.31	1FW9_A	T0086TS055_2	T0086	Conf1	CASP	0.1792	0.1280	0.0732
2.31	1FW9_A	T0086TS161_2	T0086	Conf1	CASP	0.1955	0.1402	0.0808
2.41	1FW9_A	T0086TS028_2	T0086	Conf1	CASP	0.1926	0.1311	0.0732
2.42	1FW9_A	T0086TS354_1	T0086	Conf1	CASP	0.2002	0.1463	0.0899
2.42	1FW9_A	T0086TS414_2	T0086	Conf1	CASP	0.2266	0.1524	0.0869
2.44	1FW9_A	T0086TS042_1	T0086	Conf1	CASP	0.1634	0.1098	0.0655
2.46	1FW9_A	T0086TS088_4	T0086	Conf1	CASP	0.1892	0.1341	0.0716
2.47	1FW9_A	T0086TS241_1	T0086	Conf1	CASP	no_data	no_data	no_data
2.50	1FW9_A	T0086TS278_2	T0086	Conf1	CASP	0.1377	0.1098	0.0747
2.51	1FW9_A	T0086TS152_5	T0086	Conf1	CASP	0.1874	0.1265	0.0686
2.53	1FW9_A	T0086TS018_1u	T0086	Conf1	CASP	0.1113	0.0884	0.0564
2.53	1FW9_A	T0086TS255_1	T0086	Conf1	CASP	0.1553	0.1128	0.0732
2.53	1FW9_A	T0086TS281_4	T0086	Conf1	CASP	0.2004	0.1418	0.0838
2.55	1FW9_A	T0086TS152_2	T0086	Conf1	CASP	0.1830	0.1280	0.0671
2.56	1FW9_A	T0086TS161_1	T0086	Conf1	CASP	0.1999	0.1341	0.0793
2.57	1FW9_A	T0086TS028_5	T0086	Conf1	CASP	0.2145	0.1479	0.0854
2.58	1FW9_A	T0086TS031_2	T0086	Conf1	CASP	0.1634	0.1113	0.0610
2.58	1FW9_A	T0086TS088_5	T0086	Conf1	CASP	0.1721	0.1159	0.0610
2.58	1FW9_A	T0086TS152_1	T0086	Conf1	CASP	0.1905	0.1250	0.0701
2.61	1FW9_A	T0086TS179_4	T0086	Conf1	CASP	0.1377	0.0899	0.0579
2.62	1FW9_A	T0086TS278_1	T0086	Conf1	CASP	0.1517	0.1159	0.0732
2.63	1FW9_A	T0086TS352_1	T0086	Conf1	CASP	0.1620	0.1174	0.0671
2.64	1FW9_A	T0086TS045_3	T0086	Conf1	CASP	0.1702	0.1204	0.0655
2.64	1FW9_A	T0086TS161_5	T0086	Conf1	CASP	0.1692	0.1113	0.0686
2.65	1FW9_A	T0086TS088_3	T0086	Conf1	CASP	0.1904	0.1250	0.0686
2.65	1FW9_A	T0086TS179_2	T0086	Conf1	CASP	0.1592	0.1128	0.0732
2.65	1FW9_A	T0086TS354_3	T0086	Conf1	CASP	0.2183	0.1601	0.0945
2.66	1FW9_A	T0086TS045_5	T0086	Conf1	CASP	0.1590	0.1220	0.0747
2.66	1FW9_A	T0086TS414_1	T0086	Conf1	CASP	0.2345	0.1524	0.0808
2.68	1FW9_A	T0086TS216_1	T0086	Conf1	CASP	0.1513	0.1052	0.0640
2.69	1FW9_A	T0086TS179_1	T0086	Conf1	CASP	0.1503	0.1113	0.0732
2.70	1FW9_A	T0086TS055_3	T0086	Conf1	CASP	0.1994	0.1341	0.0747
2.71	1FW9_A	T0086TS216_2	T0086	Conf1	CASP	0.1563	0.1174	0.0747
2.71	1FW9_A	T0086TS216_3	T0086	Conf1	CASP	0.1608	0.1189	0.0747
2.71	1FW9_A	T0086TS216_4	T0086	Conf1	CASP	0.1536	0.1174	0.0747
2.71	1FW9_A	T0086TS354_2	T0086	Conf1	CASP	0.1909	0.1402	0.0854
2.71	1FW9_A	T0086TS414_4	T0086	Conf1	CASP	0.1985	0.1326	0.0777
2.72	1FW9_A	T0086TS281_5	T0086	Conf1	CASP	0.2087	0.1524	0.0930
2.74	1FW9_A	T0086TS045_4	T0086	Conf1	CASP	0.1910	0.1204	0.0777
2.75	1FW9_A	T0086TS309_1	T0086	Conf1	CASP	0.1693	0.1189	0.0732
2.76	1FW9_A	T0086TS035_1	T0086	Conf1	CASP	0.1178	0.1113	0.0777
2.76	1FW9_A	T0086TS179_3	T0086	Conf1	CASP	0.1441	0.1006	0.0640
2.78	1FW9_A	T0086TS216_5	T0086	Conf1	CASP	0.1578	0.1174	0.0762
2.79	1FW9_A	T0086TS088_1	T0086	Conf1	CASP	0.2229	0.1524	0.0762
2.79	1FW9_A	T0086TS354_4	T0086	Conf1	CASP	0.2432	0.1692	0.0915
2.80	1FW9_A	T0086TS028_1	T0086	Conf1	CASP	0.2119	0.1463	0.0884
2.81	1FW9_A	T0086TS080_2	T0086	Conf1	CASP	0.1732	0.1143	0.0640
2.82	1FW9_A	T0086TS028_3	T0086	Conf1	CASP	0.2107	0.1418	0.0854
2.82	1FW9_A	T0086TS080_3	T0086	Conf1	CASP	0.1825	0.1387	0.0808
2.82	1FW9_A	T0086TS384_1	T0086	Conf1	CASP	0.2604	0.1845	0.0976
2.83	1FW9_A	T0086TS045_2	T0086	Conf1	CASP	0.1737	0.1235	0.0747
2.84	1FW9_A	T0086TS281_2	T0086	Conf1	CASP	0.2398	0.1738	0.0976
2.85	1FW9_A	T0086TS080_5	T0086	Conf1	CASP	0.2611	0.1768	0.0991
2.86	1FW9_A	T0086TS191_3	T0086	Conf1	CASP	0.1786	0.1113	0.0625
2.87	1FW9_A	T0086TS055_1	T0086	Conf1	CASP	0.2022	0.1402	0.0808
2.88	1FW9_A	T0086TS152_3	T0086	Conf1	CASP	0.1975	0.1296	0.0701
2.89	1FW9_A	T0086TS161_4	T0086	Conf1	CASP	0.1700	0.1235	0.0747
2.90	1FW9_A	T0086TS080_1	T0086	Conf1	CASP	0.1679	0.1113	0.0655
2.91	1FW9_A	T0086TS223_1	T0086	Conf1	CASP	0.1636	0.1082	0.0610
2.93	1FW9_A	T0086TS281_1	T0086	Conf1	CASP	0.1764	0.1326	0.0793
2.94	1FW9_A	T0086TS042_3	T0086	Conf1	CASP	0.1530	0.0991	0.0579
2.94	1FW9_A	T0086TS133_3	T0086	Conf1	CASP	0.1771	0.1357	0.0899
2.94	1FW9_A	T0086TS354_5	T0086	Conf1	CASP	0.2159	0.1479	0.0869
2.97	1FW9_A	T0086TS155_1	T0086	Conf1	CASP	0.1759	0.1143	0.0564
2.98	1FW9_A	T0086TS414_3	T0086	Conf1	CASP	0.2321	0.1509	0.0854
2.99	1FW9_A	T0086TS031_3	T0086	Conf1	CASP	0.1663	0.1113	0.0610
3.02	1FW9_A	T0086TS278_5	T0086	Conf1	CASP	0.1644	0.1204	0.0762
3.05	1FW9_A	T0086TS055_4	T0086	Conf1	CASP	0.1786	0.1311	0.0762
3.05	1FW9_A	T0086TS058_1	T0086	Conf1	CASP	0.1915	0.1372	0.0793
3.05	1FW9_A	T0086TS393_1	T0086	Conf1	CASP	0.1797	0.1204	0.0732
3.06	1FW9_A	T0086TS080_4	T0086	Conf1	CASP	0.1887	0.1326	0.0732
3.07	1FW9_A	T0086TS028_4	T0086	Conf1	CASP	0.2140	0.1463	0.0777
3.07	1FW9_A	T0086TS191_2	T0086	Conf1	CASP	0.1436	0.1021	0.0686
3.10	1FW9_A	T0086TS414_5	T0086	Conf1	CASP	0.2126	0.1479	0.0869
3.12	1FW9_A	T0086TS042_2	T0086	Conf1	CASP	0.1609	0.1113	0.0686
3.13	1FW9_A	T0086TS045_1	T0086	Conf1	CASP	0.1537	0.1113	0.0732
3.16	1FW9_A	T0086TS003_1	T0086	Conf1	CASP	0.1610	0.0930	0.0549
3.21	1FW9_A	T0086TS152_4	T0086	Conf1	CASP	0.1955	0.1296	0.0701
3.21	1FW9_A	T0086TS179_5	T0086	Conf1	CASP	0.1299	0.0823	0.0488
3.24	1FW9_A	T0086TS065_1	T0086	Conf1	CASP	0.1771	0.1174	0.0655
3.25	1FW9_A	T0086TS055_5	T0086	Conf1	CASP	0.1793	0.1220	0.0671
3.30	1FW9_A	T0086TS252_1	T0086	Conf1	CASP	0.1813	0.1098	0.0610
1.88	2AHC_A	T0086TS216_1	T0086	Conf2	CASP	0.1485	0.1067	0.0686
1.98	2AHC_A	T0086TS161_3	T0086	Conf2	CASP	0.1838	0.1235	0.0762
2.11	2AHC_A	T0086TS179_3	T0086	Conf2	CASP	0.1421	0.0991	0.0655
2.15	2AHC_A	T0086TS055_1	T0086	Conf2	CASP	0.2081	0.1402	0.0823
2.17	2AHC_A	T0086TS042_1	T0086	Conf2	CASP	0.1583	0.1128	0.0655
2.21	2AHC_A	T0086TS133_3	T0086	Conf2	CASP	0.1790	0.1357	0.0899
2.24	2AHC_A	T0086TS161_1	T0086	Conf2	CASP	0.1956	0.1280	0.0762
2.28	2AHC_A	T0086TS028_2	T0086	Conf2	CASP	0.1948	0.1280	0.0732
2.34	2AHC_A	T0086TS354_1	T0086	Conf2	CASP	0.2015	0.1494	0.0899
2.34	2AHC_A	T0086TS390_1	T0086	Conf2	CASP	0.1838	0.1159	0.0610
2.38	2AHC_A	T0086TS161_5	T0086	Conf2	CASP	0.1678	0.1098	0.0655
2.45	2AHC_A	T0086TS393_1	T0086	Conf2	CASP	0.1724	0.1082	0.0686
2.46	2AHC_A	T0086TS088_4	T0086	Conf2	CASP	0.1855	0.1311	0.0716
2.47	2AHC_A	T0086TS001_1	T0086	Conf2	CASP	0.2159	0.1463	0.0884
2.47	2AHC_A	T0086TS252_1	T0086	Conf2	CASP	0.1840	0.1159	0.0640
2.49	2AHC_A	T0086TS354_2	T0086	Conf2	CASP	0.1843	0.1341	0.0808
2.52	2AHC_A	T0086TS045_1	T0086	Conf2	CASP	0.1528	0.1067	0.0625
2.52	2AHC_A	T0086TS281_4	T0086	Conf2	CASP	0.1942	0.1402	0.0838
2.53	2AHC_A	T0086TS179_4	T0086	Conf2	CASP	0.1419	0.0869	0.0534
2.53	2AHC_A	T0086TS414_4	T0086	Conf2	CASP	0.1934	0.1235	0.0747
2.54	2AHC_A	T0086TS045_3	T0086	Conf2	CASP	0.1671	0.1189	0.0671
2.54	2AHC_A	T0086TS354_5	T0086	Conf2	CASP	0.2130	0.1463	0.0823
2.55	2AHC_A	T0086TS055_4	T0086	Conf2	CASP	0.1733	0.1250	0.0732
2.55	2AHC_A	T0086TS179_2	T0086	Conf2	CASP	0.1610	0.1082	0.0640
2.57	2AHC_A	T0086TS088_1	T0086	Conf2	CASP	0.2173	0.1479	0.0777
2.58	2AHC_A	T0086TS031_1	T0086	Conf2	CASP	0.1714	0.1067	0.0579
2.58	2AHC_A	T0086TS278_1	T0086	Conf2	CASP	0.1532	0.1189	0.0716
2.58	2AHC_A	T0086TS414_2	T0086	Conf2	CASP	0.2263	0.1555	0.0884
2.61	2AHC_A	T0086TS080_3	T0086	Conf2	CASP	0.1831	0.1418	0.0838
2.62	2AHC_A	T0086TS065_1	T0086	Conf2	CASP	0.1782	0.1174	0.0655
2.63	2AHC_A	T0086TS055_3	T0086	Conf2	CASP	0.1999	0.1357	0.0762
2.63	2AHC_A	T0086TS354_4	T0086	Conf2	CASP	0.2475	0.1723	0.0945
2.64	2AHC_A	T0086TS058_1	T0086	Conf2	CASP	0.1912	0.1387	0.0823
2.64	2AHC_A	T0086TS152_5	T0086	Conf2	CASP	0.1882	0.1296	0.0686
2.64	2AHC_A	T0086TS281_3	T0086	Conf2	CASP	0.1723	0.1189	0.0701
2.65	2AHC_A	T0086TS018_1u	T0086	Conf2	CASP	0.1110	0.0915	0.0625
2.66	2AHC_A	T0086TS028_1	T0086	Conf2	CASP	0.2092	0.1448	0.0838
2.67	2AHC_A	T0086TS080_1	T0086	Conf2	CASP	0.1722	0.1174	0.0732
2.68	2AHC_A	T0086TS155_1	T0086	Conf2	CASP	0.1869	0.1128	0.0518
2.69	2AHC_A	T0086TS028_5	T0086	Conf2	CASP	0.2111	0.1509	0.0838
2.69	2AHC_A	T0086TS179_5	T0086	Conf2	CASP	0.1299	0.0777	0.0442
2.69	2AHC_A	T0086TS278_5	T0086	Conf2	CASP	0.1657	0.1235	0.0747
2.72	2AHC_A	T0086TS088_3	T0086	Conf2	CASP	0.1926	0.1235	0.0686
2.75	2AHC_A	T0086TS045_5	T0086	Conf2	CASP	0.1589	0.1204	0.0716
2.75	2AHC_A	T0086TS241_1	T0086	Conf2	CASP	no_data	no_data	no_data
2.75	2AHC_A	T0086TS281_5	T0086	Conf2	CASP	0.2104	0.1509	0.0960
2.76	2AHC_A	T0086TS152_2	T0086	Conf2	CASP	0.1881	0.1250	0.0701
2.76	2AHC_A	T0086TS384_1	T0086	Conf2	CASP	0.2621	0.1890	0.0991
2.77	2AHC_A	T0086TS028_4	T0086	Conf2	CASP	0.2129	0.1463	0.0747
2.77	2AHC_A	T0086TS035_1	T0086	Conf2	CASP	0.1179	0.1159	0.0793
2.77	2AHC_A	T0086TS088_5	T0086	Conf2	CASP	0.1657	0.1174	0.0686
2.79	2AHC_A	T0086TS042_3	T0086	Conf2	CASP	0.1521	0.1006	0.0595
2.79	2AHC_A	T0086TS216_2	T0086	Conf2	CASP	0.1612	0.1174	0.0732
2.79	2AHC_A	T0086TS216_3	T0086	Conf2	CASP	0.1612	0.1174	0.0732
2.79	2AHC_A	T0086TS281_1	T0086	Conf2	CASP	0.1782	0.1387	0.0823
2.82	2AHC_A	T0086TS031_3	T0086	Conf2	CASP	0.1653	0.1128	0.0625
2.82	2AHC_A	T0086TS216_4	T0086	Conf2	CASP	0.1614	0.1174	0.0732
2.85	2AHC_A	T0086TS080_2	T0086	Conf2	CASP	0.1749	0.1235	0.0655
2.87	2AHC_A	T0086TS028_3	T0086	Conf2	CASP	0.2080	0.1463	0.0869
2.87	2AHC_A	T0086TS080_4	T0086	Conf2	CASP	0.1860	0.1341	0.0701
2.87	2AHC_A	T0086TS216_5	T0086	Conf2	CASP	0.1552	0.1220	0.0823
2.87	2AHC_A	T0086TS352_1	T0086	Conf2	CASP	0.1638	0.1204	0.0655
2.90	2AHC_A	T0086TS278_2	T0086	Conf2	CASP	0.1408	0.1113	0.0747
2.91	2AHC_A	T0086TS191_3	T0086	Conf2	CASP	0.1788	0.1113	0.0625
2.91	2AHC_A	T0086TS255_1	T0086	Conf2	CASP	0.1528	0.1128	0.0747
2.91	2AHC_A	T0086TS309_1	T0086	Conf2	CASP	0.1696	0.1204	0.0762
2.92	2AHC_A	T0086TS281_2	T0086	Conf2	CASP	0.2415	0.1768	0.1006
2.93	2AHC_A	T0086TS179_1	T0086	Conf2	CASP	0.1501	0.1098	0.0716
2.93	2AHC_A	T0086TS191_2	T0086	Conf2	CASP	0.1484	0.1021	0.0701
2.95	2AHC_A	T0086TS055_2	T0086	Conf2	CASP	0.1746	0.1296	0.0732
2.96	2AHC_A	T0086TS031_2	T0086	Conf2	CASP	0.1643	0.1113	0.0610
2.97	2AHC_A	T0086TS055_5	T0086	Conf2	CASP	0.1796	0.1250	0.0701
2.97	2AHC_A	T0086TS223_1	T0086	Conf2	CASP	0.1633	0.1113	0.0640
2.98	2AHC_A	T0086TS414_3	T0086	Conf2	CASP	0.2297	0.1509	0.0838
2.99	2AHC_A	T0086TS161_4	T0086	Conf2	CASP	0.1671	0.1174	0.0701
2.99	2AHC_A	T0086TS354_3	T0086	Conf2	CASP	0.2162	0.1646	0.0976
3.01	2AHC_A	T0086TS080_5	T0086	Conf2	CASP	0.2618	0.1768	0.0930
3.01	2AHC_A	T0086TS152_1	T0086	Conf2	CASP	0.1942	0.1250	0.0686
3.05	2AHC_A	T0086TS152_4	T0086	Conf2	CASP	0.1948	0.1296	0.0671
3.06	2AHC_A	T0086TS042_2	T0086	Conf2	CASP	0.1568	0.1098	0.0655
3.07	2AHC_A	T0086TS414_1	T0086	Conf2	CASP	0.2345	0.1524	0.0838
3.08	2AHC_A	T0086TS045_4	T0086	Conf2	CASP	0.1838	0.1159	0.0732
3.09	2AHC_A	T0086TS152_3	T0086	Conf2	CASP	0.2037	0.1326	0.0762
3.11	2AHC_A	T0086TS161_2	T0086	Conf2	CASP	0.1947	0.1357	0.0762
3.13	2AHC_A	T0086TS414_5	T0086	Conf2	CASP	0.2144	0.1433	0.0823
3.15	2AHC_A	T0086TS045_2	T0086	Conf2	CASP	0.1694	0.1113	0.0671
3.31	2AHC_A	T0086TS003_1	T0086	Conf2	CASP	0.1608	0.0991	0.0595
1.75	1G6E-1_A	T0114TS191_3	T0114	Conf1	CASP	0.1889	0.2011	0.1236
1.77	1G6E-1_A	T0114TS028_3	T0114	Conf1	CASP	0.2405	0.2385	0.1351
2.07	1G6E-1_A	T0114TS197_2	T0114	Conf1	CASP	0.1801	0.1839	0.1063
2.13	1G6E-1_A	T0114TS225_3	T0114	Conf1	CASP	0.2493	0.2759	0.1437
2.15	1G6E-1_A	T0114TS058_1	T0114	Conf1	CASP	0.2027	0.2011	0.1178
2.20	1G6E-1_A	T0114TS012_5	T0114	Conf1	CASP	0.2127	0.2098	0.1236
2.21	1G6E-1_A	T0114TS191_1	T0114	Conf1	CASP	0.1949	0.1810	0.1121
2.25	1G6E-1_A	T0114TS446_1	T0114	Conf1	CASP	0.2142	0.2126	0.1207
2.27	1G6E-1_A	T0114TS133_2	T0114	Conf1	CASP	0.1478	0.1609	0.0948
2.27	1G6E-1_A	T0114TS241_2	T0114	Conf1	CASP	0.1881	0.1954	0.1149
2.27	1G6E-1_A	T0114TS359_1	T0114	Conf1	CASP	0.1847	0.1868	0.1207
2.27	1G6E-1_A	T0114TS359_2	T0114	Conf1	CASP	0.1847	0.1868	0.1207
2.28	1G6E-1_A	T0114TS446_3	T0114	Conf1	CASP	0.1924	0.1897	0.1092
2.29	1G6E-1_A	T0114TS040_2	T0114	Conf1	CASP	0.1931	0.1897	0.1063
2.29	1G6E-1_A	T0114TS179_1	T0114	Conf1	CASP	0.1656	0.1724	0.0948
2.30	1G6E-1_A	T0114TS155_4	T0114	Conf1	CASP	0.1484	0.1494	0.0948
2.31	1G6E-1_A	T0114TS018_1u	T0114	Conf1	CASP	0.1472	0.1552	0.1121
2.33	1G6E-1_A	T0114TS012_4	T0114	Conf1	CASP	0.2015	0.2011	0.1178
2.36	1G6E-1_A	T0114TS088_1	T0114	Conf1	CASP	0.1858	0.1810	0.1092
2.41	1G6E-1_A	T0114TS354_3	T0114	Conf1	CASP	0.1951	0.2385	0.1437
2.44	1G6E-1_A	T0114TS225_1	T0114	Conf1	CASP	0.2119	0.2299	0.1236
2.48	1G6E-1_A	T0114TS161_2	T0114	Conf1	CASP	0.2057	0.2040	0.1207
2.49	1G6E-1_A	T0114TS155_2	T0114	Conf1	CASP	0.1609	0.1523	0.0948
2.50	1G6E-1_A	T0114TS004_4	T0114	Conf1	CASP	0.2006	0.2126	0.1207
2.52	1G6E-1_A	T0114TS023_1	T0114	Conf1	CASP	0.1887	0.1839	0.1121
2.52	1G6E-1_A	T0114TS161_3	T0114	Conf1	CASP	0.2374	0.2299	0.1408
2.52	1G6E-1_A	T0114TS390_1	T0114	Conf1	CASP	0.1905	0.1810	0.1092
2.53	1G6E-1_A	T0114TS179_3	T0114	Conf1	CASP	0.1557	0.1782	0.0948
2.55	1G6E-1_A	T0114TS032_2	T0114	Conf1	CASP	0.2491	0.2529	0.1552
2.55	1G6E-1_A	T0114TS080_4	T0114	Conf1	CASP	0.3816	0.3649	0.1983
2.56	1G6E-1_A	T0114TS045_4	T0114	Conf1	CASP	0.1632	0.1494	0.1034
2.56	1G6E-1_A	T0114TS309_1	T0114	Conf1	CASP	0.1519	0.1437	0.0862
2.56	1G6E-1_A	T0114TS487_1	T0114	Conf1	CASP	0.1797	0.1897	0.1092
2.59	1G6E-1_A	T0114TS012_1	T0114	Conf1	CASP	0.2460	0.2529	0.1552
2.59	1G6E-1_A	T0114TS058_2	T0114	Conf1	CASP	0.1725	0.1983	0.1178
2.59	1G6E-1_A	T0114TS088_4	T0114	Conf1	CASP	0.1879	0.2040	0.1293
2.60	1G6E-1_A	T0114TS028_1	T0114	Conf1	CASP	0.2210	0.2184	0.1322
2.60	1G6E-1_A	T0114TS031_2	T0114	Conf1	CASP	0.1873	0.1868	0.1149
2.60	1G6E-1_A	T0114TS155_5	T0114	Conf1	CASP	0.1497	0.1580	0.0948
2.60	1G6E-1_A	T0114TS446_4	T0114	Conf1	CASP	0.2011	0.2098	0.1149
2.60	1G6E-1_A	T0114TS512_4	T0114	Conf1	CASP	0.1990	0.1954	0.0977
2.61	1G6E-1_A	T0114TS080_2	T0114	Conf1	CASP	0.2556	0.2557	0.1408
2.61	1G6E-1_A	T0114TS225_2	T0114	Conf1	CASP	0.1951	0.1983	0.1092
2.61	1G6E-1_A	T0114TS487_2	T0114	Conf1	CASP	0.1749	0.1897	0.1178
2.62	1G6E-1_A	T0114TS255_1	T0114	Conf1	CASP	0.1460	0.1695	0.0948
2.63	1G6E-1_A	T0114TS354_2	T0114	Conf1	CASP	0.2139	0.2184	0.1379
2.64	1G6E-1_A	T0114TS179_2	T0114	Conf1	CASP	0.1815	0.1782	0.0920
2.64	1G6E-1_A	T0114TS197_1	T0114	Conf1	CASP	0.2051	0.2040	0.1293
2.65	1G6E-1_A	T0114TS028_2	T0114	Conf1	CASP	0.2065	0.2126	0.1236
2.65	1G6E-1_A	T0114TS363_2	T0114	Conf1	CASP	0.1708	0.1753	0.1063
2.65	1G6E-1_A	T0114TS446_2	T0114	Conf1	CASP	0.1835	0.1954	0.1121
2.66	1G6E-1_A	T0114TS155_1	T0114	Conf1	CASP	0.1541	0.1523	0.0948
2.66	1G6E-1_A	T0114TS328_3	T0114	Conf1	CASP	0.2052	0.2040	0.1264
2.67	1G6E-1_A	T0114TS040_1	T0114	Conf1	CASP	0.2334	0.2299	0.1178
2.68	1G6E-1_A	T0114TS088_3	T0114	Conf1	CASP	0.2031	0.1983	0.1264
2.68	1G6E-1_A	T0114TS152_3	T0114	Conf1	CASP	0.1851	0.1868	0.1063
2.68	1G6E-1_A	T0114TS354_5	T0114	Conf1	CASP	0.2119	0.2184	0.1322
2.69	1G6E-1_A	T0114TS032_1	T0114	Conf1	CASP	0.1835	0.1868	0.1178
2.69	1G6E-1_A	T0114TS446_5	T0114	Conf1	CASP	0.2182	0.2126	0.1149
2.71	1G6E-1_A	T0114TS080_1	T0114	Conf1	CASP	0.2377	0.2213	0.1264
2.71	1G6E-1_A	T0114TS088_5	T0114	Conf1	CASP	0.2081	0.2155	0.1236
2.72	1G6E-1_A	T0114TS191_2	T0114	Conf1	CASP	0.1702	0.1580	0.1121
2.74	1G6E-1_A	T0114TS065_1	T0114	Conf1	CASP	0.1659	0.1810	0.1121
2.75	1G6E-1_A	T0114TS152_1	T0114	Conf1	CASP	0.1822	0.1839	0.1092
2.75	1G6E-1_A	T0114TS161_4	T0114	Conf1	CASP	0.3242	0.3477	0.1695
2.78	1G6E-1_A	T0114TS002_2	T0114	Conf1	CASP	0.1734	0.1810	0.1092
2.78	1G6E-1_A	T0114TS004_3	T0114	Conf1	CASP	0.1913	0.2126	0.1149
2.78	1G6E-1_A	T0114TS028_4	T0114	Conf1	CASP	0.1838	0.2040	0.1121
2.78	1G6E-1_A	T0114TS155_3	T0114	Conf1	CASP	0.1582	0.1552	0.0920
2.81	1G6E-1_A	T0114TS002_1	T0114	Conf1	CASP	0.2031	0.2040	0.1207
2.81	1G6E-1_A	T0114TS012_3	T0114	Conf1	CASP	0.2327	0.2443	0.1236
2.81	1G6E-1_A	T0114TS080_3	T0114	Conf1	CASP	0.2521	0.2586	0.1494
2.81	1G6E-1_A	T0114TS328_2	T0114	Conf1	CASP	0.1850	0.1925	0.1236
2.82	1G6E-1_A	T0114TS028_5	T0114	Conf1	CASP	0.1804	0.1695	0.1121
2.82	1G6E-1_A	T0114TS187_1u	T0114	Conf1	CASP	0.2122	0.2098	0.1293
2.82	1G6E-1_A	T0114TS243_1	T0114	Conf1	CASP	0.2219	0.2126	0.0977
2.83	1G6E-1_A	T0114TS012_2	T0114	Conf1	CASP	0.2246	0.2213	0.1264
2.83	1G6E-1_A	T0114TS023_3	T0114	Conf1	CASP	0.2059	0.2011	0.1207
2.83	1G6E-1_A	T0114TS055_5	T0114	Conf1	CASP	0.1802	0.1868	0.1092
2.83	1G6E-1_A	T0114TS489_2	T0114	Conf1	CASP	0.1911	0.2011	0.1063
2.84	1G6E-1_A	T0114TS055_1	T0114	Conf1	CASP	0.1916	0.2011	0.1178
2.84	1G6E-1_A	T0114TS055_2	T0114	Conf1	CASP	0.1914	0.2011	0.1178
2.84	1G6E-1_A	T0114TS055_4	T0114	Conf1	CASP	0.1914	0.2011	0.1178
2.84	1G6E-1_A	T0114TS216_1	T0114	Conf1	CASP	0.1916	0.2011	0.1178
2.85	1G6E-1_A	T0114TS161_1	T0114	Conf1	CASP	0.4005	0.3822	0.2385
2.86	1G6E-1_A	T0114TS065_3	T0114	Conf1	CASP	0.2124	0.2098	0.1207
2.87	1G6E-1_A	T0114TS045_3	T0114	Conf1	CASP	0.1655	0.1580	0.0862
2.87	1G6E-1_A	T0114TS065_2	T0114	Conf1	CASP	0.1928	0.1925	0.1207
2.88	1G6E-1_A	T0114TS004_1	T0114	Conf1	CASP	0.2037	0.1983	0.1121
2.88	1G6E-1_A	T0114TS152_4	T0114	Conf1	CASP	0.2086	0.1925	0.1121
2.88	1G6E-1_A	T0114TS152_5	T0114	Conf1	CASP	0.1895	0.1897	0.1092
2.91	1G6E-1_A	T0114TS017_1	T0114	Conf1	CASP	0.1782	0.1839	0.1149
2.91	1G6E-1_A	T0114TS354_1	T0114	Conf1	CASP	0.1944	0.1925	0.1207
2.91	1G6E-1_A	T0114TS489_1	T0114	Conf1	CASP	0.1641	0.1580	0.0920
2.93	1G6E-1_A	T0114TS152_2	T0114	Conf1	CASP	0.2097	0.2069	0.1149
2.94	1G6E-1_A	T0114TS455_1u	T0114	Conf1	CASP	0.1705	0.1810	0.1034
2.95	1G6E-1_A	T0114TS375_1	T0114	Conf1	CASP	0.2134	0.2098	0.1149
2.96	1G6E-1_A	T0114TS031_1	T0114	Conf1	CASP	0.2434	0.2586	0.1236
2.96	1G6E-1_A	T0114TS032_4	T0114	Conf1	CASP	0.1655	0.1753	0.1092
2.97	1G6E-1_A	T0114TS004_2	T0114	Conf1	CASP	0.2192	0.2098	0.1207
2.97	1G6E-1_A	T0114TS352_1	T0114	Conf1	CASP	0.1629	0.1638	0.0920
2.99	1G6E-1_A	T0114TS001_1	T0114	Conf1	CASP	0.2252	0.2155	0.1351
3.00	1G6E-1_A	T0114TS080_5	T0114	Conf1	CASP	0.2537	0.2586	0.1379
3.00	1G6E-1_A	T0114TS512_3	T0114	Conf1	CASP	0.2036	0.2069	0.1006
3.01	1G6E-1_A	T0114TS045_2	T0114	Conf1	CASP	0.1931	0.2011	0.1149
3.01	1G6E-1_A	T0114TS278_1	T0114	Conf1	CASP	0.1917	0.1897	0.1121
3.02	1G6E-1_A	T0114TS032_3	T0114	Conf1	CASP	0.1759	0.1810	0.1121
3.02	1G6E-1_A	T0114TS384_1	T0114	Conf1	CASP	0.1997	0.1983	0.1092
3.03	1G6E-1_A	T0114TS042_1	T0114	Conf1	CASP	0.2076	0.1983	0.1293
3.03	1G6E-1_A	T0114TS045_5	T0114	Conf1	CASP	0.2911	0.2816	0.1466
3.05	1G6E-1_A	T0114TS045_1	T0114	Conf1	CASP	0.2169	0.2155	0.1523
3.06	1G6E-1_A	T0114TS363_3	T0114	Conf1	CASP	0.1875	0.1897	0.1149
3.07	1G6E-1_A	T0114TS179_4	T0114	Conf1	CASP	0.1699	0.1954	0.0948
3.07	1G6E-1_A	T0114TS354_4	T0114	Conf1	CASP	0.2362	0.2471	0.1437
3.08	1G6E-1_A	T0114TS179_5	T0114	Conf1	CASP	0.1558	0.1695	0.0805
3.10	1G6E-1_A	T0114TS035_1	T0114	Conf1	CASP	0.1714	0.1925	0.1236
3.14	1G6E-1_A	T0114TS241_1	T0114	Conf1	CASP	0.1629	0.1810	0.1121
3.14	1G6E-1_A	T0114TS489_3	T0114	Conf1	CASP	0.1848	0.1868	0.0977
3.15	1G6E-1_A	T0114TS055_3	T0114	Conf1	CASP	0.2164	0.2126	0.1236
3.19	1G6E-1_A	T0114TS278_2	T0114	Conf1	CASP	0.1717	0.1695	0.1149
3.30	1G6E-1_A	T0114TS004_5	T0114	Conf1	CASP	0.1864	0.1897	0.1034
3.38	1G6E-1_A	T0114TS243_2	T0114	Conf1	CASP	0.2200	0.2126	0.1034
1.81	1G6E-15_A	T0114TS155_3	T0114	Conf2	CASP	0.1590	0.1580	0.0977
1.81	1G6E-15_A	T0114TS278_1	T0114	Conf2	CASP	0.1935	0.1868	0.1092
1.96	1G6E-15_A	T0114TS225_3	T0114	Conf2	CASP	0.2507	0.2701	0.1408
2.03	1G6E-15_A	T0114TS446_3	T0114	Conf2	CASP	0.1937	0.1810	0.1063
2.05	1G6E-15_A	T0114TS179_3	T0114	Conf2	CASP	0.1550	0.1810	0.0948
2.06	1G6E-15_A	T0114TS002_2	T0114	Conf2	CASP	0.1744	0.1782	0.1063
2.08	1G6E-15_A	T0114TS004_3	T0114	Conf2	CASP	0.1943	0.2069	0.1092
2.11	1G6E-15_A	T0114TS031_2	T0114	Conf2	CASP	0.1872	0.1868	0.1121
2.12	1G6E-15_A	T0114TS328_3	T0114	Conf2	CASP	0.2045	0.2040	0.1264
2.16	1G6E-15_A	T0114TS058_1	T0114	Conf2	CASP	0.2022	0.2011	0.1178
2.17	1G6E-15_A	T0114TS065_1	T0114	Conf2	CASP	0.1634	0.1782	0.1092
2.19	1G6E-15_A	T0114TS191_3	T0114	Conf2	CASP	0.1896	0.1925	0.1207
2.22	1G6E-15_A	T0114TS191_1	T0114	Conf2	CASP	0.1980	0.1839	0.1149
2.23	1G6E-15_A	T0114TS187_1u	T0114	Conf2	CASP	0.2129	0.2126	0.1293
2.26	1G6E-15_A	T0114TS133_2	T0114	Conf2	CASP	0.1480	0.1609	0.0948
2.27	1G6E-15_A	T0114TS088_5	T0114	Conf2	CASP	0.2092	0.2155	0.1236
2.30	1G6E-15_A	T0114TS225_1	T0114	Conf2	CASP	0.2104	0.2270	0.1207
2.31	1G6E-15_A	T0114TS012_5	T0114	Conf2	CASP	0.2115	0.2069	0.1207
2.31	1G6E-15_A	T0114TS018_1u	T0114	Conf2	CASP	0.1472	0.1552	0.1121
2.33	1G6E-15_A	T0114TS155_1	T0114	Conf2	CASP	0.1546	0.1494	0.0948
2.35	1G6E-15_A	T0114TS012_4	T0114	Conf2	CASP	0.1930	0.2040	0.1178
2.36	1G6E-15_A	T0114TS359_1	T0114	Conf2	CASP	0.1850	0.1868	0.1207
2.36	1G6E-15_A	T0114TS359_2	T0114	Conf2	CASP	0.1850	0.1868	0.1207
2.40	1G6E-15_A	T0114TS028_4	T0114	Conf2	CASP	0.1835	0.2011	0.1092
2.40	1G6E-15_A	T0114TS155_2	T0114	Conf2	CASP	0.1615	0.1523	0.0948
2.41	1G6E-15_A	T0114TS354_3	T0114	Conf2	CASP	0.2035	0.2414	0.1408
2.41	1G6E-15_A	T0114TS390_1	T0114	Conf2	CASP	0.1895	0.1810	0.1092
2.42	1G6E-15_A	T0114TS197_2	T0114	Conf2	CASP	0.1805	0.1810	0.1063
2.42	1G6E-15_A	T0114TS243_2	T0114	Conf2	CASP	0.2164	0.2069	0.0977
2.45	1G6E-15_A	T0114TS161_2	T0114	Conf2	CASP	0.2074	0.2040	0.1178
2.46	1G6E-15_A	T0114TS161_3	T0114	Conf2	CASP	0.2373	0.2299	0.1379
2.47	1G6E-15_A	T0114TS309_1	T0114	Conf2	CASP	0.1524	0.1494	0.0862
2.50	1G6E-15_A	T0114TS023_3	T0114	Conf2	CASP	0.2066	0.2040	0.1207
2.50	1G6E-15_A	T0114TS328_2	T0114	Conf2	CASP	0.1851	0.1925	0.1236
2.50	1G6E-15_A	T0114TS446_4	T0114	Conf2	CASP	0.2004	0.2040	0.1121
2.52	1G6E-15_A	T0114TS012_1	T0114	Conf2	CASP	0.2520	0.2644	0.1638
2.56	1G6E-15_A	T0114TS055_1	T0114	Conf2	CASP	0.1933	0.1983	0.1121
2.56	1G6E-15_A	T0114TS055_4	T0114	Conf2	CASP	0.1931	0.1983	0.1121
2.56	1G6E-15_A	T0114TS216_1	T0114	Conf2	CASP	0.1933	0.1983	0.1121
2.57	1G6E-15_A	T0114TS023_1	T0114	Conf2	CASP	0.1892	0.1897	0.1149
2.58	1G6E-15_A	T0114TS243_1	T0114	Conf2	CASP	0.2133	0.2040	0.0920
2.59	1G6E-15_A	T0114TS004_4	T0114	Conf2	CASP	0.2019	0.2155	0.1264
2.59	1G6E-15_A	T0114TS004_5	T0114	Conf2	CASP	0.1868	0.1925	0.1063
2.59	1G6E-15_A	T0114TS363_2	T0114	Conf2	CASP	0.1695	0.1782	0.1092
2.59	1G6E-15_A	T0114TS487_1	T0114	Conf2	CASP	0.1802	0.1925	0.1121
2.60	1G6E-15_A	T0114TS004_1	T0114	Conf2	CASP	0.1993	0.1925	0.1092
2.61	1G6E-15_A	T0114TS179_4	T0114	Conf2	CASP	0.1727	0.1954	0.0948
2.62	1G6E-15_A	T0114TS161_4	T0114	Conf2	CASP	0.3264	0.3506	0.1695
2.62	1G6E-15_A	T0114TS512_4	T0114	Conf2	CASP	0.1908	0.1868	0.0977
2.63	1G6E-15_A	T0114TS028_3	T0114	Conf2	CASP	0.2395	0.2385	0.1351
2.63	1G6E-15_A	T0114TS032_2	T0114	Conf2	CASP	0.2487	0.2500	0.1523
2.63	1G6E-15_A	T0114TS225_2	T0114	Conf2	CASP	0.2030	0.1983	0.1092
2.64	1G6E-15_A	T0114TS028_1	T0114	Conf2	CASP	0.2206	0.2155	0.1293
2.64	1G6E-15_A	T0114TS080_2	T0114	Conf2	CASP	0.2523	0.2471	0.1293
2.64	1G6E-15_A	T0114TS152_1	T0114	Conf2	CASP	0.1800	0.1810	0.1063
2.64	1G6E-15_A	T0114TS354_5	T0114	Conf2	CASP	0.2116	0.2155	0.1293
2.65	1G6E-15_A	T0114TS045_4	T0114	Conf2	CASP	0.1629	0.1494	0.1034
2.65	1G6E-15_A	T0114TS446_2	T0114	Conf2	CASP	0.1812	0.2011	0.1149
2.67	1G6E-15_A	T0114TS155_5	T0114	Conf2	CASP	0.1493	0.1609	0.0977
2.67	1G6E-15_A	T0114TS179_1	T0114	Conf2	CASP	0.1652	0.1724	0.0977
2.67	1G6E-15_A	T0114TS375_1	T0114	Conf2	CASP	0.2134	0.2098	0.1149
2.68	1G6E-15_A	T0114TS032_3	T0114	Conf2	CASP	0.1735	0.1782	0.1063
2.68	1G6E-15_A	T0114TS040_1	T0114	Conf2	CASP	0.2280	0.2299	0.1207
2.70	1G6E-15_A	T0114TS055_2	T0114	Conf2	CASP	0.1930	0.1983	0.1121
2.70	1G6E-15_A	T0114TS080_1	T0114	Conf2	CASP	0.2387	0.2270	0.1293
2.70	1G6E-15_A	T0114TS152_5	T0114	Conf2	CASP	0.1901	0.1839	0.1063
2.71	1G6E-15_A	T0114TS012_2	T0114	Conf2	CASP	0.2131	0.2126	0.1207
2.71	1G6E-15_A	T0114TS032_1	T0114	Conf2	CASP	0.1831	0.1868	0.1149
2.72	1G6E-15_A	T0114TS040_2	T0114	Conf2	CASP	0.1938	0.1868	0.1063
2.73	1G6E-15_A	T0114TS354_1	T0114	Conf2	CASP	0.1950	0.1954	0.1207
2.74	1G6E-15_A	T0114TS045_3	T0114	Conf2	CASP	0.1625	0.1552	0.0833
2.74	1G6E-15_A	T0114TS088_3	T0114	Conf2	CASP	0.2064	0.2011	0.1293
2.74	1G6E-15_A	T0114TS446_5	T0114	Conf2	CASP	0.2192	0.2069	0.1121
2.75	1G6E-15_A	T0114TS028_5	T0114	Conf2	CASP	0.1791	0.1695	0.1121
2.76	1G6E-15_A	T0114TS045_2	T0114	Conf2	CASP	0.1957	0.1983	0.1149
2.76	1G6E-15_A	T0114TS045_5	T0114	Conf2	CASP	0.2867	0.2845	0.1494
2.77	1G6E-15_A	T0114TS002_1	T0114	Conf2	CASP	0.2032	0.2069	0.1236
2.78	1G6E-15_A	T0114TS354_2	T0114	Conf2	CASP	0.2139	0.2184	0.1408
2.79	1G6E-15_A	T0114TS028_2	T0114	Conf2	CASP	0.2060	0.2155	0.1236
2.80	1G6E-15_A	T0114TS058_2	T0114	Conf2	CASP	0.1790	0.1925	0.1149
2.81	1G6E-15_A	T0114TS065_2	T0114	Conf2	CASP	0.1942	0.1925	0.1207
2.81	1G6E-15_A	T0114TS197_1	T0114	Conf2	CASP	0.2058	0.2011	0.1264
2.81	1G6E-15_A	T0114TS489_2	T0114	Conf2	CASP	0.1939	0.1954	0.1006
2.81	1G6E-15_A	T0114TS489_3	T0114	Conf2	CASP	0.1838	0.1839	0.0977
2.82	1G6E-15_A	T0114TS152_4	T0114	Conf2	CASP	0.2194	0.1954	0.1149
2.82	1G6E-15_A	T0114TS278_2	T0114	Conf2	CASP	0.1727	0.1724	0.1149
2.82	1G6E-15_A	T0114TS352_1	T0114	Conf2	CASP	0.1675	0.1638	0.0920
2.84	1G6E-15_A	T0114TS017_1	T0114	Conf2	CASP	0.1761	0.1810	0.1092
2.84	1G6E-15_A	T0114TS080_5	T0114	Conf2	CASP	0.2603	0.2529	0.1351
2.84	1G6E-15_A	T0114TS088_1	T0114	Conf2	CASP	0.1853	0.1810	0.1092
2.85	1G6E-15_A	T0114TS055_3	T0114	Conf2	CASP	0.2121	0.2098	0.1178
2.86	1G6E-15_A	T0114TS455_1u	T0114	Conf2	CASP	0.1737	0.1897	0.1034
2.86	1G6E-15_A	T0114TS487_2	T0114	Conf2	CASP	0.1755	0.1897	0.1178
2.88	1G6E-15_A	T0114TS065_3	T0114	Conf2	CASP	0.2126	0.2126	0.1178
2.89	1G6E-15_A	T0114TS080_4	T0114	Conf2	CASP	0.3712	0.3621	0.1983
2.90	1G6E-15_A	T0114TS241_2	T0114	Conf2	CASP	0.1913	0.1954	0.1149
2.90	1G6E-15_A	T0114TS489_1	T0114	Conf2	CASP	0.1623	0.1638	0.0920
2.91	1G6E-15_A	T0114TS179_2	T0114	Conf2	CASP	0.1826	0.1782	0.0920
2.92	1G6E-15_A	T0114TS191_2	T0114	Conf2	CASP	0.1698	0.1609	0.1121
2.94	1G6E-15_A	T0114TS035_1	T0114	Conf2	CASP	0.1736	0.1954	0.1264
2.94	1G6E-15_A	T0114TS354_4	T0114	Conf2	CASP	0.2385	0.2500	0.1523
2.95	1G6E-15_A	T0114TS004_2	T0114	Conf2	CASP	0.2264	0.2270	0.1351
2.95	1G6E-15_A	T0114TS155_4	T0114	Conf2	CASP	0.1423	0.1494	0.0948
2.96	1G6E-15_A	T0114TS055_5	T0114	Conf2	CASP	0.1814	0.1868	0.1092
2.97	1G6E-15_A	T0114TS152_3	T0114	Conf2	CASP	0.1914	0.1810	0.1034
2.98	1G6E-15_A	T0114TS001_1	T0114	Conf2	CASP	0.2319	0.2241	0.1408
2.98	1G6E-15_A	T0114TS179_5	T0114	Conf2	CASP	0.1567	0.1638	0.0805
3.01	1G6E-15_A	T0114TS012_3	T0114	Conf2	CASP	0.2337	0.2443	0.1236
3.02	1G6E-15_A	T0114TS045_1	T0114	Conf2	CASP	0.2179	0.2213	0.1523
3.02	1G6E-15_A	T0114TS363_3	T0114	Conf2	CASP	0.1861	0.1954	0.1207
3.04	1G6E-15_A	T0114TS152_2	T0114	Conf2	CASP	0.2091	0.2040	0.1149
3.06	1G6E-15_A	T0114TS241_1	T0114	Conf2	CASP	0.1717	0.1868	0.1178
3.07	1G6E-15_A	T0114TS042_1	T0114	Conf2	CASP	0.2079	0.2011	0.1293
3.07	1G6E-15_A	T0114TS512_3	T0114	Conf2	CASP	0.2030	0.2098	0.1063
3.08	1G6E-15_A	T0114TS161_1	T0114	Conf2	CASP	0.3982	0.3879	0.2385
3.15	1G6E-15_A	T0114TS032_4	T0114	Conf2	CASP	0.1670	0.1810	0.1121
3.15	1G6E-15_A	T0114TS088_4	T0114	Conf2	CASP	0.1905	0.2040	0.1264
3.16	1G6E-15_A	T0114TS031_1	T0114	Conf2	CASP	0.2416	0.2672	0.1293
3.17	1G6E-15_A	T0114TS080_3	T0114	Conf2	CASP	0.2472	0.2529	0.1408
3.19	1G6E-15_A	T0114TS384_1	T0114	Conf2	CASP	0.2003	0.2011	0.1121
3.29	1G6E-15_A	T0114TS446_1	T0114	Conf2	CASP	0.2110	0.2098	0.1207
3.41	1G6E-15_A	T0114TS255_1	T0114	Conf2	CASP	0.1566	0.1667	0.0977
1.45	1GEQ_A	T0122TS429_1	T0122	Conf1	CASP	0.8258	0.7282	0.5332
1.51	1GEQ_A	T0122TS218_2	T0122	Conf1	CASP	0.8550	0.7417	0.5342
1.52	1GEQ_A	T0122TS197_1	T0122	Conf1	CASP	0.8728	0.7541	0.5477
1.57	1GEQ_A	T0122TS447_1	T0122	Conf1	CASP	0.8966	0.7832	0.5716
1.59	1GEQ_A	T0122TS381_1	T0122	Conf1	CASP	0.8385	0.7137	0.5031
1.60	1GEQ_A	T0122TS047_2	T0122	Conf1	CASP	0.8716	0.7438	0.5301
1.60	1GEQ_A	T0122TS047_3	T0122	Conf1	CASP	0.8726	0.7479	0.5332
1.61	1GEQ_A	T0122TS017_1	T0122	Conf1	CASP	0.8505	0.7189	0.4990
1.62	1GEQ_A	T0122TS447_4	T0122	Conf1	CASP	0.8897	0.7780	0.5664
1.64	1GEQ_A	T0122TS457_1	T0122	Conf1	CASP	0.8690	0.7614	0.5488
1.65	1GEQ_A	T0122TS390_1	T0122	Conf1	CASP	0.8581	0.7293	0.5135
1.66	1GEQ_A	T0122TS086_1	T0122	Conf1	CASP	0.6454	0.5571	0.4191
1.66	1GEQ_A	T0122TS223_2	T0122	Conf1	CASP	0.8722	0.7531	0.5488
1.66	1GEQ_A	T0122TS457_3	T0122	Conf1	CASP	0.7327	0.6100	0.4326
1.68	1GEQ_A	T0122TS125_1	T0122	Conf1	CASP	0.8658	0.7417	0.5239
1.68	1GEQ_A	T0122TS447_3	T0122	Conf1	CASP	0.8772	0.7573	0.5467
1.71	1GEQ_A	T0122TS457_2	T0122	Conf1	CASP	0.8783	0.7645	0.5550
1.71	1GEQ_A	T0122TS486_1	T0122	Conf1	CASP	0.8736	0.7521	0.5415
1.73	1GEQ_A	T0122TS486_2u	T0122	Conf1	CASP	0.8743	0.7531	0.5405
1.75	1GEQ_A	T0122TS028_1	T0122	Conf1	CASP	0.8598	0.7386	0.5322
1.75	1GEQ_A	T0122TS363_1	T0122	Conf1	CASP	0.8600	0.7407	0.5301
1.76	1GEQ_A	T0122TS342_1	T0122	Conf1	CASP	0.8729	0.7676	0.5602
1.76	1GEQ_A	T0122TS447_2	T0122	Conf1	CASP	0.8910	0.7770	0.5654
1.77	1GEQ_A	T0122TS088_5	T0122	Conf1	CASP	0.8636	0.7417	0.5322
1.78	1GEQ_A	T0122TS357_2	T0122	Conf1	CASP	0.8499	0.7293	0.5270
1.78	1GEQ_A	T0122TS381_3	T0122	Conf1	CASP	0.8303	0.7137	0.5021
1.79	1GEQ_A	T0122TS414_1	T0122	Conf1	CASP	0.8438	0.6898	0.4616
1.80	1GEQ_A	T0122TS237_1	T0122	Conf1	CASP	0.8769	0.7552	0.5456
1.80	1GEQ_A	T0122TS406_1	T0122	Conf1	CASP	0.8814	0.7583	0.5456
1.82	1GEQ_A	T0122TS169_1	T0122	Conf1	CASP	0.8795	0.7573	0.5456
1.84	1GEQ_A	T0122TS088_4	T0122	Conf1	CASP	0.8624	0.7386	0.5290
1.84	1GEQ_A	T0122TS186_1	T0122	Conf1	CASP	0.8570	0.7376	0.5311
1.84	1GEQ_A	T0122TS500_1	T0122	Conf1	CASP	0.8756	0.7448	0.5322
1.84	1GEQ_A	T0122TS526_1	T0122	Conf1	CASP	0.9066	0.7967	0.5830
1.85	1GEQ_A	T0122TS223_5	T0122	Conf1	CASP	0.8671	0.7583	0.5581
1.86	1GEQ_A	T0122TS065_1	T0122	Conf1	CASP	0.8544	0.7355	0.5290
1.87	1GEQ_A	T0122TS042_1	T0122	Conf1	CASP	0.8738	0.7469	0.5363
1.87	1GEQ_A	T0122TS047_4	T0122	Conf1	CASP	0.8716	0.7459	0.5332
1.87	1GEQ_A	T0122TS482_1	T0122	Conf1	CASP	0.8620	0.7552	0.5477
1.88	1GEQ_A	T0122TS028_2	T0122	Conf1	CASP	0.8899	0.7801	0.5705
1.89	1GEQ_A	T0122TS047_5	T0122	Conf1	CASP	0.8723	0.7521	0.5353
1.89	1GEQ_A	T0122TS088_2	T0122	Conf1	CASP	0.8631	0.7407	0.5322
1.89	1GEQ_A	T0122TS191_1	T0122	Conf1	CASP	0.8596	0.7438	0.5311
1.90	1GEQ_A	T0122TS088_1	T0122	Conf1	CASP	0.8659	0.7448	0.5342
1.91	1GEQ_A	T0122TS032_1	T0122	Conf1	CASP	0.8749	0.7593	0.5498
1.91	1GEQ_A	T0122TS077_1	T0122	Conf1	CASP	0.8580	0.7396	0.5332
1.92	1GEQ_A	T0122TS482_2	T0122	Conf1	CASP	0.8591	0.7552	0.5508
1.93	1GEQ_A	T0122TS330_1	T0122	Conf1	CASP	0.7547	0.6743	0.5052
1.94	1GEQ_A	T0122TS028_3	T0122	Conf1	CASP	0.7880	0.6815	0.4896
1.94	1GEQ_A	T0122TS187_1u	T0122	Conf1	CASP	0.8185	0.6494	0.4212
1.95	1GEQ_A	T0122TS354_1	T0122	Conf1	CASP	0.8774	0.7604	0.5477
1.97	1GEQ_A	T0122TS022_1	T0122	Conf1	CASP	0.7574	0.6525	0.4678
1.97	1GEQ_A	T0122TS055_3	T0122	Conf1	CASP	0.2122	0.1276	0.0747
1.97	1GEQ_A	T0122TS197_2	T0122	Conf1	CASP	0.8712	0.7459	0.5342
2.00	1GEQ_A	T0122TS088_3	T0122	Conf1	CASP	0.8634	0.7386	0.5280
2.00	1GEQ_A	T0122TS218_1	T0122	Conf1	CASP	0.8984	0.7863	0.5757
2.00	1GEQ_A	T0122TS223_1	T0122	Conf1	CASP	0.8578	0.7417	0.5436
2.00	1GEQ_A	T0122TS241_1	T0122	Conf1	CASP	0.8788	0.7531	0.5311
2.03	1GEQ_A	T0122TS028_4	T0122	Conf1	CASP	0.7718	0.6276	0.4222
2.05	1GEQ_A	T0122TS031_1	T0122	Conf1	CASP	0.9001	0.7884	0.5716
2.05	1GEQ_A	T0122TS218_3	T0122	Conf1	CASP	0.8953	0.7811	0.5705
2.05	1GEQ_A	T0122TS447_5	T0122	Conf1	CASP	0.8970	0.7832	0.5737
2.05	1GEQ_A	T0122TS535_1	T0122	Conf1	CASP	0.8546	0.7293	0.5187
2.06	1GEQ_A	T0122TS023_1	T0122	Conf1	CASP	0.8789	0.7676	0.5622
2.07	1GEQ_A	T0122TS028_5	T0122	Conf1	CASP	0.8626	0.7106	0.4855
2.07	1GEQ_A	T0122TS382_1	T0122	Conf1	CASP	0.8937	0.7873	0.5747
2.08	1GEQ_A	T0122TS047_1	T0122	Conf1	CASP	0.8723	0.7459	0.5322
2.10	1GEQ_A	T0122TS381_2	T0122	Conf1	CASP	0.8867	0.7739	0.5539
2.10	1GEQ_A	T0122TS382_3	T0122	Conf1	CASP	0.8867	0.7739	0.5539
2.10	1GEQ_A	T0122TS382_4	T0122	Conf1	CASP	0.8867	0.7739	0.5539
2.10	1GEQ_A	T0122TS393_1	T0122	Conf1	CASP	0.8779	0.6981	0.4637
2.10	1GEQ_A	T0122TS444_1	T0122	Conf1	CASP	0.8688	0.7386	0.5156
2.11	1GEQ_A	T0122TS414_3	T0122	Conf1	CASP	0.8586	0.6971	0.4678
2.12	1GEQ_A	T0122TS018_1u	T0122	Conf1	CASP	0.1009	0.0778	0.0560
2.12	1GEQ_A	T0122TS382_2	T0122	Conf1	CASP	0.9020	0.7925	0.5799
2.12	1GEQ_A	T0122TS393_2	T0122	Conf1	CASP	0.8574	0.6743	0.4388
2.13	1GEQ_A	T0122TS055_1	T0122	Conf1	CASP	0.2223	0.1286	0.0726
2.13	1GEQ_A	T0122TS055_4	T0122	Conf1	CASP	0.2301	0.1286	0.0726
2.17	1GEQ_A	T0122TS223_4	T0122	Conf1	CASP	0.8285	0.7344	0.5342
2.18	1GEQ_A	T0122TS255_1	T0122	Conf1	CASP	0.8686	0.7427	0.5301
2.22	1GEQ_A	T0122TS126_1	T0122	Conf1	CASP	0.8977	0.7749	0.5550
2.22	1GEQ_A	T0122TS161_1	T0122	Conf1	CASP	0.8452	0.6795	0.4502
2.23	1GEQ_A	T0122TS414_4	T0122	Conf1	CASP	0.8437	0.6888	0.4637
2.23	1GEQ_A	T0122TS468_1	T0122	Conf1	CASP	0.8977	0.7905	0.5830
2.24	1GEQ_A	T0122TS058_1	T0122	Conf1	CASP	0.8170	0.6349	0.4025
2.25	1GEQ_A	T0122TS414_2	T0122	Conf1	CASP	0.8595	0.7023	0.4772
2.27	1GEQ_A	T0122TS179_2	T0122	Conf1	CASP	0.1871	0.1183	0.0757
2.40	1GEQ_A	T0122TS223_3	T0122	Conf1	CASP	0.8550	0.7479	0.5508
2.42	1GEQ_A	T0122TS278_4	T0122	Conf1	CASP	0.5010	0.3734	0.2365
2.42	1GEQ_A	T0122TS512_1	T0122	Conf1	CASP	0.6702	0.4793	0.2427
2.42	1GEQ_A	T0122TS512_4	T0122	Conf1	CASP	0.2257	0.1162	0.0633
2.43	1GEQ_A	T0122TS012_5	T0122	Conf1	CASP	0.3002	0.1971	0.1141
2.46	1GEQ_A	T0122TS012_2	T0122	Conf1	CASP	0.3496	0.2199	0.1317
2.49	1GEQ_A	T0122TS058_2	T0122	Conf1	CASP	0.7816	0.5871	0.3610
2.51	1GEQ_A	T0122TS095_1	T0122	Conf1	CASP	0.7484	0.5871	0.3745
2.53	1GEQ_A	T0122TS278_2	T0122	Conf1	CASP	0.4494	0.3050	0.1732
2.54	1GEQ_A	T0122TS045_2	T0122	Conf1	CASP	0.1592	0.0840	0.0550
2.54	1GEQ_A	T0122TS179_3	T0122	Conf1	CASP	0.1744	0.0809	0.0425
2.57	1GEQ_A	T0122TS216_1	T0122	Conf1	CASP	0.2276	0.1587	0.1006
2.57	1GEQ_A	T0122TS216_2	T0122	Conf1	CASP	0.2287	0.1598	0.1006
2.59	1GEQ_A	T0122TS012_4	T0122	Conf1	CASP	0.3654	0.2261	0.1297
2.63	1GEQ_A	T0122TS179_1	T0122	Conf1	CASP	0.2163	0.1058	0.0477
2.63	1GEQ_A	T0122TS179_4	T0122	Conf1	CASP	0.1871	0.0871	0.0508
2.64	1GEQ_A	T0122TS012_3	T0122	Conf1	CASP	0.4793	0.3205	0.1608
2.64	1GEQ_A	T0122TS278_3	T0122	Conf1	CASP	0.4355	0.2946	0.1608
2.66	1GEQ_A	T0122TS278_1	T0122	Conf1	CASP	0.6006	0.4429	0.2624
2.78	1GEQ_A	T0122TS045_1	T0122	Conf1	CASP	0.2960	0.1660	0.0851
2.78	1GEQ_A	T0122TS055_5	T0122	Conf1	CASP	0.2334	0.1286	0.0768
2.80	1GEQ_A	T0122TS512_2	T0122	Conf1	CASP	0.2234	0.1110	0.0612
2.82	1GEQ_A	T0122TS055_2	T0122	Conf1	CASP	0.2284	0.1390	0.0799
2.82	1GEQ_A	T0122TS512_3	T0122	Conf1	CASP	0.2053	0.0985	0.0550
2.84	1GEQ_A	T0122TS045_3	T0122	Conf1	CASP	0.1957	0.0985	0.0539
2.86	1GEQ_A	T0122TS045_4	T0122	Conf1	CASP	0.2035	0.1006	0.0550
2.87	1GEQ_A	T0122TS512_5	T0122	Conf1	CASP	0.2099	0.1037	0.0622
2.90	1GEQ_A	T0122TS216_4	T0122	Conf1	CASP	0.2420	0.1618	0.1027
2.90	1GEQ_A	T0122TS216_5	T0122	Conf1	CASP	0.2420	0.1618	0.1027
2.93	1GEQ_A	T0122TS216_3	T0122	Conf1	CASP	0.2939	0.1971	0.1162
2.93	1GEQ_A	T0122TS278_5	T0122	Conf1	CASP	0.4828	0.3268	0.1774
2.94	1GEQ_A	T0122TS179_5	T0122	Conf1	CASP	0.1791	0.0975	0.0622
2.95	1GEQ_A	T0122TS045_5	T0122	Conf1	CASP	0.1888	0.1048	0.0591
2.97	1GEQ_A	T0122TS152_1	T0122	Conf1	CASP	0.7129	0.5373	0.3164
3.04	1GEQ_A	T0122TS012_1	T0122	Conf1	CASP	0.3080	0.2075	0.1255
1.49	1WDW_A	T0122TS088_2	T0122	Conf2	CASP	0.8743	0.7635	0.5654
1.51	1WDW_A	T0122TS363_1	T0122	Conf2	CASP	0.8704	0.7718	0.5716
1.54	1WDW_A	T0122TS381_1	T0122	Conf2	CASP	0.8535	0.7490	0.5498
1.54	1WDW_A	T0122TS406_1	T0122	Conf2	CASP	0.8926	0.7863	0.5809
1.55	1WDW_A	T0122TS088_5	T0122	Conf2	CASP	0.8745	0.7687	0.5674
1.55	1WDW_A	T0122TS342_1	T0122	Conf2	CASP	0.8823	0.7842	0.5799
1.62	1WDW_A	T0122TS457_1	T0122	Conf2	CASP	0.8792	0.7853	0.5861
1.63	1WDW_A	T0122TS032_1	T0122	Conf2	CASP	0.8865	0.7780	0.5716
1.64	1WDW_A	T0122TS086_1	T0122	Conf2	CASP	0.6526	0.5705	0.4419
1.64	1WDW_A	T0122TS482_2	T0122	Conf2	CASP	0.8724	0.7822	0.5882
1.65	1WDW_A	T0122TS047_3	T0122	Conf2	CASP	0.8835	0.7739	0.5643
1.65	1WDW_A	T0122TS197_1	T0122	Conf2	CASP	0.8848	0.7739	0.5654
1.66	1WDW_A	T0122TS047_2	T0122	Conf2	CASP	0.8821	0.7656	0.5581
1.66	1WDW_A	T0122TS047_4	T0122	Conf2	CASP	0.8825	0.7687	0.5612
1.67	1WDW_A	T0122TS457_3	T0122	Conf2	CASP	0.7388	0.6255	0.4523
1.68	1WDW_A	T0122TS088_1	T0122	Conf2	CASP	0.8769	0.7656	0.5654
1.69	1WDW_A	T0122TS218_2	T0122	Conf2	CASP	0.8661	0.7624	0.5591
1.69	1WDW_A	T0122TS526_1	T0122	Conf2	CASP	0.9162	0.8154	0.6079
1.70	1WDW_A	T0122TS197_2	T0122	Conf2	CASP	0.8797	0.7707	0.5685
1.70	1WDW_A	T0122TS447_5	T0122	Conf2	CASP	0.9067	0.8071	0.6006
1.71	1WDW_A	T0122TS390_1	T0122	Conf2	CASP	0.8686	0.7562	0.5467
1.71	1WDW_A	T0122TS447_4	T0122	Conf2	CASP	0.8990	0.8050	0.5985
1.71	1WDW_A	T0122TS500_1	T0122	Conf2	CASP	0.8866	0.7770	0.5654
1.73	1WDW_A	T0122TS191_1	T0122	Conf2	CASP	0.8687	0.7624	0.5612
1.75	1WDW_A	T0122TS414_1	T0122	Conf2	CASP	0.8541	0.7106	0.4907
1.76	1WDW_A	T0122TS241_1	T0122	Conf2	CASP	0.8891	0.7749	0.5550
1.77	1WDW_A	T0122TS065_1	T0122	Conf2	CASP	0.8639	0.7583	0.5612
1.77	1WDW_A	T0122TS381_3	T0122	Conf2	CASP	0.8412	0.7376	0.5311
1.78	1WDW_A	T0122TS028_2	T0122	Conf2	CASP	0.8996	0.7967	0.5913
1.78	1WDW_A	T0122TS187_1u	T0122	Conf2	CASP	0.8226	0.6535	0.4222
1.79	1WDW_A	T0122TS255_1	T0122	Conf2	CASP	0.8812	0.7707	0.5664
1.82	1WDW_A	T0122TS354_1	T0122	Conf2	CASP	0.8883	0.7822	0.5747
1.83	1WDW_A	T0122TS414_4	T0122	Conf2	CASP	0.8488	0.7012	0.4782
1.84	1WDW_A	T0122TS022_1	T0122	Conf2	CASP	0.7702	0.6826	0.5083
1.87	1WDW_A	T0122TS186_1	T0122	Conf2	CASP	0.8654	0.7656	0.5705
1.87	1WDW_A	T0122TS223_2	T0122	Conf2	CASP	0.8806	0.7707	0.5695
1.88	1WDW_A	T0122TS047_5	T0122	Conf2	CASP	0.8833	0.7707	0.5591
1.88	1WDW_A	T0122TS077_1	T0122	Conf2	CASP	0.8693	0.7624	0.5571
1.89	1WDW_A	T0122TS169_1	T0122	Conf2	CASP	0.8905	0.7790	0.5737
1.89	1WDW_A	T0122TS330_1	T0122	Conf2	CASP	0.7643	0.6878	0.5218
1.92	1WDW_A	T0122TS381_2	T0122	Conf2	CASP	0.8950	0.7884	0.5695
1.92	1WDW_A	T0122TS382_3	T0122	Conf2	CASP	0.8950	0.7884	0.5695
1.92	1WDW_A	T0122TS382_4	T0122	Conf2	CASP	0.8950	0.7873	0.5685
1.92	1WDW_A	T0122TS429_1	T0122	Conf2	CASP	0.8349	0.7552	0.5685
1.93	1WDW_A	T0122TS457_2	T0122	Conf2	CASP	0.8877	0.7790	0.5726
1.94	1WDW_A	T0122TS028_4	T0122	Conf2	CASP	0.7820	0.6421	0.4367
1.94	1WDW_A	T0122TS088_3	T0122	Conf2	CASP	0.8742	0.7656	0.5695
1.94	1WDW_A	T0122TS486_2u	T0122	Conf2	CASP	0.8849	0.7759	0.5716
1.95	1WDW_A	T0122TS357_2	T0122	Conf2	CASP	0.8605	0.7593	0.5622
1.96	1WDW_A	T0122TS447_3	T0122	Conf2	CASP	0.8866	0.7801	0.5716
1.97	1WDW_A	T0122TS486_1	T0122	Conf2	CASP	0.8841	0.7759	0.5705
1.98	1WDW_A	T0122TS223_1	T0122	Conf2	CASP	0.8675	0.7645	0.5674
2.00	1WDW_A	T0122TS023_1	T0122	Conf2	CASP	0.8904	0.7936	0.5965
2.00	1WDW_A	T0122TS028_1	T0122	Conf2	CASP	0.8706	0.7624	0.5654
2.00	1WDW_A	T0122TS126_1	T0122	Conf2	CASP	0.9083	0.7977	0.5840
2.00	1WDW_A	T0122TS444_1	T0122	Conf2	CASP	0.8802	0.7510	0.5322
2.04	1WDW_A	T0122TS017_1	T0122	Conf2	CASP	0.8581	0.7396	0.5270
2.05	1WDW_A	T0122TS028_5	T0122	Conf2	CASP	0.8711	0.7251	0.5021
2.05	1WDW_A	T0122TS031_1	T0122	Conf2	CASP	0.9108	0.8154	0.6100
2.06	1WDW_A	T0122TS393_1	T0122	Conf2	CASP	0.8741	0.6867	0.4512
2.08	1WDW_A	T0122TS161_1	T0122	Conf2	CASP	0.8517	0.6805	0.4533
2.10	1WDW_A	T0122TS125_1	T0122	Conf2	CASP	0.8760	0.7645	0.5560
2.10	1WDW_A	T0122TS218_3	T0122	Conf2	CASP	0.9058	0.8060	0.5996
2.10	1WDW_A	T0122TS447_1	T0122	Conf2	CASP	0.9056	0.8060	0.5996
2.11	1WDW_A	T0122TS447_2	T0122	Conf2	CASP	0.9000	0.8008	0.5944
2.13	1WDW_A	T0122TS047_1	T0122	Conf2	CASP	0.8829	0.7687	0.5602
2.14	1WDW_A	T0122TS382_2	T0122	Conf2	CASP	0.9117	0.8122	0.6058
2.15	1WDW_A	T0122TS018_1u	T0122	Conf2	CASP	0.0998	0.0778	0.0539
2.15	1WDW_A	T0122TS414_3	T0122	Conf2	CASP	0.8692	0.7075	0.4761
2.16	1WDW_A	T0122TS088_4	T0122	Conf2	CASP	0.8730	0.7604	0.5622
2.16	1WDW_A	T0122TS223_4	T0122	Conf2	CASP	0.8374	0.7521	0.5581
2.20	1WDW_A	T0122TS218_1	T0122	Conf2	CASP	0.9083	0.8102	0.6048
2.20	1WDW_A	T0122TS382_1	T0122	Conf2	CASP	0.9016	0.8039	0.5923
2.20	1WDW_A	T0122TS535_1	T0122	Conf2	CASP	0.8619	0.7490	0.5373
2.22	1WDW_A	T0122TS042_1	T0122	Conf2	CASP	0.8838	0.7676	0.5591
2.23	1WDW_A	T0122TS393_2	T0122	Conf2	CASP	0.8492	0.6546	0.4191
2.23	1WDW_A	T0122TS414_2	T0122	Conf2	CASP	0.8712	0.7230	0.5021
2.23	1WDW_A	T0122TS468_1	T0122	Conf2	CASP	0.9068	0.8050	0.6027
2.23	1WDW_A	T0122TS512_1	T0122	Conf2	CASP	0.6697	0.4761	0.2396
2.24	1WDW_A	T0122TS237_1	T0122	Conf2	CASP	0.8869	0.7749	0.5654
2.25	1WDW_A	T0122TS278_4	T0122	Conf2	CASP	0.4986	0.3641	0.2261
2.27	1WDW_A	T0122TS223_5	T0122	Conf2	CASP	0.8752	0.7666	0.5674
2.29	1WDW_A	T0122TS223_3	T0122	Conf2	CASP	0.8656	0.7656	0.5705
2.30	1WDW_A	T0122TS028_3	T0122	Conf2	CASP	0.8006	0.7095	0.5249
2.32	1WDW_A	T0122TS482_1	T0122	Conf2	CASP	0.8745	0.7780	0.5851
2.33	1WDW_A	T0122TS012_2	T0122	Conf2	CASP	0.3504	0.2220	0.1317
2.37	1WDW_A	T0122TS058_1	T0122	Conf2	CASP	0.8225	0.6276	0.3952
2.38	1WDW_A	T0122TS179_5	T0122	Conf2	CASP	0.1779	0.0965	0.0633
2.40	1WDW_A	T0122TS012_5	T0122	Conf2	CASP	0.2978	0.1929	0.1110
2.42	1WDW_A	T0122TS055_1	T0122	Conf2	CASP	0.2244	0.1286	0.0705
2.42	1WDW_A	T0122TS055_4	T0122	Conf2	CASP	0.2315	0.1286	0.0695
2.43	1WDW_A	T0122TS058_2	T0122	Conf2	CASP	0.7878	0.5975	0.3683
2.50	1WDW_A	T0122TS278_3	T0122	Conf2	CASP	0.4338	0.2915	0.1577
2.53	1WDW_A	T0122TS216_4	T0122	Conf2	CASP	0.2384	0.1618	0.1006
2.53	1WDW_A	T0122TS216_5	T0122	Conf2	CASP	0.2384	0.1618	0.1006
2.54	1WDW_A	T0122TS278_1	T0122	Conf2	CASP	0.5919	0.4367	0.2604
2.55	1WDW_A	T0122TS045_2	T0122	Conf2	CASP	0.1606	0.0851	0.0539
2.56	1WDW_A	T0122TS012_4	T0122	Conf2	CASP	0.3631	0.2261	0.1286
2.57	1WDW_A	T0122TS095_1	T0122	Conf2	CASP	0.7488	0.5871	0.3755
2.57	1WDW_A	T0122TS278_2	T0122	Conf2	CASP	0.4481	0.3008	0.1701
2.60	1WDW_A	T0122TS216_1	T0122	Conf2	CASP	0.2260	0.1598	0.1006
2.60	1WDW_A	T0122TS216_2	T0122	Conf2	CASP	0.2264	0.1608	0.1006
2.61	1WDW_A	T0122TS055_2	T0122	Conf2	CASP	0.2258	0.1369	0.0778
2.61	1WDW_A	T0122TS055_3	T0122	Conf2	CASP	0.2157	0.1234	0.0705
2.66	1WDW_A	T0122TS179_1	T0122	Conf2	CASP	0.2182	0.1079	0.0456
2.70	1WDW_A	T0122TS012_3	T0122	Conf2	CASP	0.4743	0.3205	0.1587
2.76	1WDW_A	T0122TS045_5	T0122	Conf2	CASP	0.1878	0.1027	0.0571
2.76	1WDW_A	T0122TS278_5	T0122	Conf2	CASP	0.4825	0.3247	0.1732
2.80	1WDW_A	T0122TS045_4	T0122	Conf2	CASP	0.2043	0.1027	0.0550
2.83	1WDW_A	T0122TS512_3	T0122	Conf2	CASP	0.2065	0.0985	0.0529
2.84	1WDW_A	T0122TS055_5	T0122	Conf2	CASP	0.2337	0.1266	0.0747
2.86	1WDW_A	T0122TS045_1	T0122	Conf2	CASP	0.2993	0.1680	0.0840
2.86	1WDW_A	T0122TS179_3	T0122	Conf2	CASP	0.1745	0.0809	0.0425
2.88	1WDW_A	T0122TS179_4	T0122	Conf2	CASP	0.1887	0.0871	0.0498
2.89	1WDW_A	T0122TS512_4	T0122	Conf2	CASP	0.2253	0.1120	0.0622
2.92	1WDW_A	T0122TS512_2	T0122	Conf2	CASP	0.2228	0.1068	0.0602
2.96	1WDW_A	T0122TS216_3	T0122	Conf2	CASP	0.2935	0.1929	0.1079
3.00	1WDW_A	T0122TS512_5	T0122	Conf2	CASP	0.2123	0.1027	0.0612
3.03	1WDW_A	T0122TS012_1	T0122	Conf2	CASP	0.3069	0.2033	0.1214
3.13	1WDW_A	T0122TS152_1	T0122	Conf2	CASP	0.7181	0.5301	0.3122
3.14	1WDW_A	T0122TS179_2	T0122	Conf2	CASP	0.1872	0.1162	0.0726
3.19	1WDW_A	T0122TS045_3	T0122	Conf2	CASP	0.1949	0.0975	0.0529
1.78	1J83_A	T0108TS216_1	T0108	Conf1	CASP	0.1704	0.1138	0.0660
1.78	1J83_A	T0108TS216_2	T0108	Conf1	CASP	0.1671	0.1110	0.0660
1.92	1J83_A	T0108TS018_1u	T0108	Conf1	CASP	0.0908	0.0772	0.0506
2.29	1J83_A	T0108TS216_4	T0108	Conf1	CASP	0.1743	0.1166	0.0646
2.37	1J83_A	T0108TS028_4	T0108	Conf1	CASP	0.1623	0.0997	0.0548
2.50	1J83_A	T0108TS278_1	T0108	Conf1	CASP	0.1550	0.0997	0.0590
2.51	1J83_A	T0108TS161_5	T0108	Conf1	CASP	0.1845	0.1166	0.0702
2.53	1J83_A	T0108TS191_2	T0108	Conf1	CASP	0.1514	0.1011	0.0618
2.53	1J83_A	T0108TS191_3	T0108	Conf1	CASP	0.1364	0.0983	0.0562
2.54	1J83_A	T0108TS031_1	T0108	Conf1	CASP	0.1057	0.0744	0.0407
2.54	1J83_A	T0108TS414_3	T0108	Conf1	CASP	0.2029	0.1236	0.0674
2.55	1J83_A	T0108TS161_1	T0108	Conf1	CASP	0.1830	0.1081	0.0576
2.56	1J83_A	T0108TS058_1	T0108	Conf1	CASP	0.1790	0.1081	0.0562
2.58	1J83_A	T0108TS028_1	T0108	Conf1	CASP	0.1637	0.0997	0.0576
2.60	1J83_A	T0108TS058_2	T0108	Conf1	CASP	0.1953	0.1236	0.0632
2.63	1J83_A	T0108TS002_1	T0108	Conf1	CASP	0.1601	0.1081	0.0702
2.64	1J83_A	T0108TS001_1	T0108	Conf1	CASP	0.2091	0.1236	0.0576
2.64	1J83_A	T0108TS023_1	T0108	Conf1	CASP	0.1289	0.0815	0.0492
2.65	1J83_A	T0108TS342_1	T0108	Conf1	CASP	0.1864	0.1236	0.0646
2.66	1J83_A	T0108TS012_4	T0108	Conf1	CASP	0.1494	0.1053	0.0632
2.66	1J83_A	T0108TS080_3	T0108	Conf1	CASP	0.1928	0.1208	0.0660
2.66	1J83_A	T0108TS216_5	T0108	Conf1	CASP	0.1722	0.1124	0.0660
2.67	1J83_A	T0108TS045_2	T0108	Conf1	CASP	0.1657	0.1011	0.0562
2.67	1J83_A	T0108TS414_2	T0108	Conf1	CASP	0.1918	0.1081	0.0590
2.68	1J83_A	T0108TS012_3	T0108	Conf1	CASP	0.1691	0.1124	0.0632
2.68	1J83_A	T0108TS023_2	T0108	Conf1	CASP	0.1462	0.0885	0.0506
2.68	1J83_A	T0108TS088_4	T0108	Conf1	CASP	0.1486	0.1011	0.0562
2.71	1J83_A	T0108TS017_1	T0108	Conf1	CASP	0.1628	0.0941	0.0520
2.72	1J83_A	T0108TS080_4	T0108	Conf1	CASP	0.2233	0.1362	0.0618
2.73	1J83_A	T0108TS161_4	T0108	Conf1	CASP	0.2190	0.1320	0.0702
2.74	1J83_A	T0108TS012_1	T0108	Conf1	CASP	0.1875	0.1278	0.0688
2.75	1J83_A	T0108TS414_4	T0108	Conf1	CASP	0.1864	0.1053	0.0562
2.76	1J83_A	T0108TS028_5	T0108	Conf1	CASP	0.1624	0.0997	0.0562
2.76	1J83_A	T0108TS088_5	T0108	Conf1	CASP	0.2191	0.1292	0.0660
2.77	1J83_A	T0108TS028_2	T0108	Conf1	CASP	0.1624	0.0997	0.0562
2.77	1J83_A	T0108TS028_3	T0108	Conf1	CASP	0.1623	0.0997	0.0562
2.77	1J83_A	T0108TS055_2	T0108	Conf1	CASP	0.1884	0.1096	0.0548
2.77	1J83_A	T0108TS055_3	T0108	Conf1	CASP	0.1884	0.1096	0.0548
2.77	1J83_A	T0108TS055_4	T0108	Conf1	CASP	0.1884	0.1096	0.0548
2.77	1J83_A	T0108TS055_5	T0108	Conf1	CASP	0.1884	0.1096	0.0548
2.78	1J83_A	T0108TS045_3	T0108	Conf1	CASP	0.1966	0.1222	0.0590
2.78	1J83_A	T0108TS080_2	T0108	Conf1	CASP	0.2367	0.1404	0.0674
2.78	1J83_A	T0108TS179_1	T0108	Conf1	CASP	0.1706	0.1039	0.0548
2.79	1J83_A	T0108TS255_1	T0108	Conf1	CASP	0.1474	0.1011	0.0506
2.81	1J83_A	T0108TS012_2	T0108	Conf1	CASP	0.1588	0.0885	0.0506
2.83	1J83_A	T0108TS309_1	T0108	Conf1	CASP	0.1671	0.0983	0.0562
2.83	1J83_A	T0108TS384_1	T0108	Conf1	CASP	0.3663	0.2430	0.1067
2.88	1J83_A	T0108TS055_1	T0108	Conf1	CASP	0.1919	0.1110	0.0548
2.88	1J83_A	T0108TS161_3	T0108	Conf1	CASP	0.1670	0.0913	0.0520
2.88	1J83_A	T0108TS278_3	T0108	Conf1	CASP	0.1785	0.1138	0.0520
2.89	1J83_A	T0108TS042_1	T0108	Conf1	CASP	0.3582	0.2289	0.0997
2.90	1J83_A	T0108TS414_1	T0108	Conf1	CASP	0.1922	0.1166	0.0604
2.91	1J83_A	T0108TS414_5	T0108	Conf1	CASP	0.1857	0.1053	0.0576
2.92	1J83_A	T0108TS045_4	T0108	Conf1	CASP	0.1756	0.0997	0.0492
2.92	1J83_A	T0108TS179_3	T0108	Conf1	CASP	0.1221	0.0772	0.0478
2.93	1J83_A	T0108TS088_1	T0108	Conf1	CASP	0.1987	0.1166	0.0604
2.93	1J83_A	T0108TS197_1	T0108	Conf1	CASP	0.3243	0.2247	0.1081
2.94	1J83_A	T0108TS065_1	T0108	Conf1	CASP	0.1539	0.1067	0.0562
2.94	1J83_A	T0108TS161_2	T0108	Conf1	CASP	0.1597	0.1110	0.0744
2.94	1J83_A	T0108TS216_3	T0108	Conf1	CASP	0.1774	0.1138	0.0660
2.94	1J83_A	T0108TS390_1	T0108	Conf1	CASP	0.2556	0.1587	0.0702
2.95	1J83_A	T0108TS045_1	T0108	Conf1	CASP	0.1858	0.1138	0.0632
2.96	1J83_A	T0108TS045_5	T0108	Conf1	CASP	0.1898	0.1180	0.0702
2.97	1J83_A	T0108TS080_5	T0108	Conf1	CASP	0.1751	0.1039	0.0506
2.97	1J83_A	T0108TS243_2	T0108	Conf1	CASP	0.2244	0.1278	0.0590
2.97	1J83_A	T0108TS354_1	T0108	Conf1	CASP	0.3747	0.2416	0.1081
2.97	1J83_A	T0108TS354_5	T0108	Conf1	CASP	0.3719	0.2416	0.1081
2.97	1J83_A	T0108TS473_1u	T0108	Conf1	CASP	0.1556	0.0941	0.0520
2.97	1J83_A	T0108TS512_2	T0108	Conf1	CASP	0.2244	0.1278	0.0590
2.98	1J83_A	T0108TS354_2	T0108	Conf1	CASP	0.3721	0.2388	0.1067
2.98	1J83_A	T0108TS354_4	T0108	Conf1	CASP	0.3708	0.2430	0.1110
3.00	1J83_A	T0108TS080_1	T0108	Conf1	CASP	0.2389	0.1573	0.0758
3.00	1J83_A	T0108TS328_1	T0108	Conf1	CASP	0.1807	0.1096	0.0688
3.01	1J83_A	T0108TS179_2	T0108	Conf1	CASP	0.1421	0.0885	0.0506
3.02	1J83_A	T0108TS088_3	T0108	Conf1	CASP	0.1942	0.1264	0.0688
3.03	1J83_A	T0108TS032_2	T0108	Conf1	CASP	0.1775	0.1025	0.0590
3.03	1J83_A	T0108TS095_1	T0108	Conf1	CASP	0.3688	0.2472	0.1053
3.04	1J83_A	T0108TS179_4	T0108	Conf1	CASP	0.1280	0.0885	0.0506
3.06	1J83_A	T0108TS457_1	T0108	Conf1	CASP	0.1682	0.0969	0.0506
3.07	1J83_A	T0108TS243_1	T0108	Conf1	CASP	0.2122	0.1264	0.0632
3.07	1J83_A	T0108TS512_1	T0108	Conf1	CASP	0.2122	0.1264	0.0632
3.09	1J83_A	T0108TS457_2	T0108	Conf1	CASP	0.1481	0.0955	0.0576
3.10	1J83_A	T0108TS088_2	T0108	Conf1	CASP	0.1884	0.1152	0.0632
3.12	1J83_A	T0108TS032_1	T0108	Conf1	CASP	0.2094	0.1236	0.0632
3.12	1J83_A	T0108TS179_5	T0108	Conf1	CASP	0.1672	0.1152	0.0604
3.14	1J83_A	T0108TS012_5	T0108	Conf1	CASP	0.1477	0.1053	0.0590
3.15	1J83_A	T0108TS328_2	T0108	Conf1	CASP	0.2329	0.1376	0.0660
3.19	1J83_A	T0108TS001_2	T0108	Conf1	CASP	0.2213	0.1306	0.0604
3.20	1J83_A	T0108TS058_4	T0108	Conf1	CASP	0.2788	0.1685	0.0772
3.25	1J83_A	T0108TS133_2	T0108	Conf1	CASP	0.1676	0.0913	0.0548
3.26	1J83_A	T0108TS354_3	T0108	Conf1	CASP	0.3744	0.2388	0.1067
3.27	1J83_A	T0108TS086_1	T0108	Conf1	CASP	0.1555	0.0913	0.0506
3.31	1J83_A	T0108TS058_3	T0108	Conf1	CASP	0.4076	0.2626	0.1067
2.28	1J84_A	T0108TS055_1	T0108	Conf2	CASP	0.1923	0.1130	0.0523
2.28	1J84_A	T0108TS216_3	T0108	Conf2	CASP	0.1788	0.1144	0.0664
2.30	1J84_A	T0108TS179_4	T0108	Conf2	CASP	0.1286	0.0904	0.0537
2.38	1J84_A	T0108TS002_1	T0108	Conf2	CASP	0.1616	0.1116	0.0692
2.42	1J84_A	T0108TS028_4	T0108	Conf2	CASP	0.1574	0.0975	0.0537
2.43	1J84_A	T0108TS216_2	T0108	Conf2	CASP	0.1681	0.1116	0.0664
2.45	1J84_A	T0108TS028_2	T0108	Conf2	CASP	0.1578	0.0989	0.0551
2.45	1J84_A	T0108TS028_3	T0108	Conf2	CASP	0.1578	0.0989	0.0551
2.45	1J84_A	T0108TS028_5	T0108	Conf2	CASP	0.1578	0.0989	0.0551
2.46	1J84_A	T0108TS216_4	T0108	Conf2	CASP	0.1766	0.1172	0.0636
2.46	1J84_A	T0108TS342_1	T0108	Conf2	CASP	0.1869	0.1229	0.0650
2.50	1J84_A	T0108TS031_1	T0108	Conf2	CASP	0.1072	0.0763	0.0424
2.51	1J84_A	T0108TS088_1	T0108	Conf2	CASP	0.1984	0.1116	0.0593
2.52	1J84_A	T0108TS012_2	T0108	Conf2	CASP	0.1593	0.0904	0.0508
2.52	1J84_A	T0108TS028_1	T0108	Conf2	CASP	0.1587	0.0975	0.0579
2.53	1J84_A	T0108TS191_3	T0108	Conf2	CASP	0.1357	0.0989	0.0565
2.55	1J84_A	T0108TS161_1	T0108	Conf2	CASP	0.1854	0.1130	0.0593
2.58	1J84_A	T0108TS018_1u	T0108	Conf2	CASP	0.0912	0.0763	0.0494
2.60	1J84_A	T0108TS191_2	T0108	Conf2	CASP	0.1512	0.1073	0.0650
2.61	1J84_A	T0108TS414_3	T0108	Conf2	CASP	0.2044	0.1229	0.0678
2.62	1J84_A	T0108TS058_2	T0108	Conf2	CASP	0.1960	0.1201	0.0621
2.63	1J84_A	T0108TS023_1	T0108	Conf2	CASP	0.1281	0.0805	0.0480
2.63	1J84_A	T0108TS179_3	T0108	Conf2	CASP	0.1229	0.0777	0.0480
2.63	1J84_A	T0108TS414_4	T0108	Conf2	CASP	0.1871	0.1088	0.0621
2.64	1J84_A	T0108TS086_1	T0108	Conf2	CASP	0.1567	0.0932	0.0508
2.64	1J84_A	T0108TS278_3	T0108	Conf2	CASP	0.1780	0.1130	0.0537
2.65	1J84_A	T0108TS058_1	T0108	Conf2	CASP	0.1791	0.1088	0.0551
2.66	1J84_A	T0108TS001_1	T0108	Conf2	CASP	0.2110	0.1257	0.0579
2.67	1J84_A	T0108TS216_1	T0108	Conf2	CASP	0.1719	0.1144	0.0664
2.69	1J84_A	T0108TS045_4	T0108	Conf2	CASP	0.1754	0.1045	0.0523
2.69	1J84_A	T0108TS278_1	T0108	Conf2	CASP	0.1554	0.1017	0.0607
2.70	1J84_A	T0108TS055_2	T0108	Conf2	CASP	0.1917	0.1144	0.0551
2.70	1J84_A	T0108TS055_3	T0108	Conf2	CASP	0.1917	0.1144	0.0551
2.70	1J84_A	T0108TS055_4	T0108	Conf2	CASP	0.1917	0.1144	0.0551
2.70	1J84_A	T0108TS055_5	T0108	Conf2	CASP	0.1917	0.1144	0.0551
2.70	1J84_A	T0108TS216_5	T0108	Conf2	CASP	0.1740	0.1130	0.0664
2.70	1J84_A	T0108TS255_1	T0108	Conf2	CASP	0.1471	0.1031	0.0523
2.71	1J84_A	T0108TS045_5	T0108	Conf2	CASP	0.1893	0.1144	0.0678
2.71	1J84_A	T0108TS414_2	T0108	Conf2	CASP	0.1920	0.1116	0.0621
2.74	1J84_A	T0108TS012_3	T0108	Conf2	CASP	0.1686	0.1144	0.0650
2.76	1J84_A	T0108TS457_1	T0108	Conf2	CASP	0.1687	0.1003	0.0537
2.77	1J84_A	T0108TS042_1	T0108	Conf2	CASP	0.3614	0.2331	0.1003
2.78	1J84_A	T0108TS080_3	T0108	Conf2	CASP	0.1940	0.1229	0.0692
2.80	1J84_A	T0108TS080_5	T0108	Conf2	CASP	0.1758	0.1059	0.0508
2.81	1J84_A	T0108TS161_5	T0108	Conf2	CASP	0.1844	0.1158	0.0706
2.87	1J84_A	T0108TS457_2	T0108	Conf2	CASP	0.1500	0.0946	0.0565
2.89	1J84_A	T0108TS473_1u	T0108	Conf2	CASP	0.1511	0.0918	0.0523
2.90	1J84_A	T0108TS045_2	T0108	Conf2	CASP	0.1652	0.0960	0.0523
2.90	1J84_A	T0108TS243_2	T0108	Conf2	CASP	0.2228	0.1257	0.0565
2.90	1J84_A	T0108TS328_1	T0108	Conf2	CASP	0.1816	0.1102	0.0692
2.90	1J84_A	T0108TS512_2	T0108	Conf2	CASP	0.2228	0.1257	0.0565
2.91	1J84_A	T0108TS023_2	T0108	Conf2	CASP	0.1468	0.0890	0.0537
2.91	1J84_A	T0108TS161_4	T0108	Conf2	CASP	0.2194	0.1328	0.0734
2.92	1J84_A	T0108TS012_5	T0108	Conf2	CASP	0.1499	0.1073	0.0593
2.93	1J84_A	T0108TS088_5	T0108	Conf2	CASP	0.2161	0.1285	0.0664
2.93	1J84_A	T0108TS390_1	T0108	Conf2	CASP	0.2546	0.1582	0.0734
2.94	1J84_A	T0108TS012_1	T0108	Conf2	CASP	0.1877	0.1299	0.0706
2.94	1J84_A	T0108TS414_1	T0108	Conf2	CASP	0.1936	0.1158	0.0636
2.95	1J84_A	T0108TS354_5	T0108	Conf2	CASP	0.3733	0.2401	0.1059
2.95	1J84_A	T0108TS414_5	T0108	Conf2	CASP	0.1863	0.1088	0.0621
2.96	1J84_A	T0108TS088_3	T0108	Conf2	CASP	0.1955	0.1271	0.0692
2.96	1J84_A	T0108TS095_1	T0108	Conf2	CASP	0.3683	0.2486	0.1045
2.96	1J84_A	T0108TS161_2	T0108	Conf2	CASP	0.1601	0.1116	0.0734
2.96	1J84_A	T0108TS179_1	T0108	Conf2	CASP	0.1556	0.1059	0.0537
2.96	1J84_A	T0108TS354_4	T0108	Conf2	CASP	0.3722	0.2458	0.1130
2.97	1J84_A	T0108TS354_2	T0108	Conf2	CASP	0.3732	0.2429	0.1088
2.98	1J84_A	T0108TS065_1	T0108	Conf2	CASP	0.1559	0.1088	0.0565
2.98	1J84_A	T0108TS088_4	T0108	Conf2	CASP	0.1491	0.1031	0.0565
2.98	1J84_A	T0108TS354_1	T0108	Conf2	CASP	0.3761	0.2429	0.1088
2.98	1J84_A	T0108TS384_1	T0108	Conf2	CASP	0.3662	0.2444	0.1116
2.99	1J84_A	T0108TS080_2	T0108	Conf2	CASP	0.2357	0.1412	0.0678
3.00	1J84_A	T0108TS001_2	T0108	Conf2	CASP	0.2218	0.1356	0.0650
3.02	1J84_A	T0108TS080_4	T0108	Conf2	CASP	0.2249	0.1398	0.0636
3.03	1J84_A	T0108TS088_2	T0108	Conf2	CASP	0.1906	0.1130	0.0636
3.03	1J84_A	T0108TS243_1	T0108	Conf2	CASP	0.2120	0.1243	0.0607
3.03	1J84_A	T0108TS512_1	T0108	Conf2	CASP	0.2120	0.1243	0.0607
3.04	1J84_A	T0108TS017_1	T0108	Conf2	CASP	0.1632	0.0975	0.0551
3.07	1J84_A	T0108TS080_1	T0108	Conf2	CASP	0.2398	0.1568	0.0749
3.08	1J84_A	T0108TS032_2	T0108	Conf2	CASP	0.1771	0.1045	0.0579
3.08	1J84_A	T0108TS328_2	T0108	Conf2	CASP	0.2319	0.1370	0.0664
3.08	1J84_A	T0108TS354_3	T0108	Conf2	CASP	0.3760	0.2415	0.1073
3.09	1J84_A	T0108TS197_1	T0108	Conf2	CASP	0.3234	0.2260	0.1116
3.10	1J84_A	T0108TS012_4	T0108	Conf2	CASP	0.1505	0.1059	0.0636
3.12	1J84_A	T0108TS045_3	T0108	Conf2	CASP	0.1980	0.1229	0.0593
3.13	1J84_A	T0108TS058_4	T0108	Conf2	CASP	0.2772	0.1667	0.0777
3.14	1J84_A	T0108TS133_2	T0108	Conf2	CASP	0.1619	0.0932	0.0551
3.18	1J84_A	T0108TS161_3	T0108	Conf2	CASP	0.1680	0.0904	0.0508
3.20	1J84_A	T0108TS179_5	T0108	Conf2	CASP	0.1662	0.1158	0.0621
3.21	1J84_A	T0108TS179_2	T0108	Conf2	CASP	0.1455	0.0890	0.0508
3.21	1J84_A	T0108TS309_1	T0108	Conf2	CASP	0.1674	0.1003	0.0579
3.25	1J84_A	T0108TS032_1	T0108	Conf2	CASP	0.2094	0.1229	0.0621
3.29	1J84_A	T0108TS045_1	T0108	Conf2	CASP	0.1854	0.1144	0.0650
3.29	1J84_A	T0108TS058_3	T0108	Conf2	CASP	0.4079	0.2641	0.1073
0.00	1J90_A	T0117TS125_1	T0117	Conf1	CASP	0.2170	0.1564	0.1051
1.83	1J90_A	T0117TS216_1	T0117	Conf1	CASP	0.1652	0.1333	0.0872
1.83	1J90_A	T0117TS216_2	T0117	Conf1	CASP	0.1653	0.1333	0.0872
1.83	1J90_A	T0117TS216_3	T0117	Conf1	CASP	0.1653	0.1333	0.0872
1.83	1J90_A	T0117TS216_4	T0117	Conf1	CASP	0.1653	0.1333	0.0872
1.83	1J90_A	T0117TS216_5	T0117	Conf1	CASP	0.1653	0.1333	0.0872
2.08	1J90_A	T0117TS278_5	T0117	Conf1	CASP	0.1570	0.1218	0.0859
2.15	1J90_A	T0117TS047_1	T0117	Conf1	CASP	0.5905	0.4603	0.2756
2.17	1J90_A	T0117TS047_5	T0117	Conf1	CASP	0.5892	0.4513	0.2667
2.19	1J90_A	T0117TS047_3	T0117	Conf1	CASP	0.5881	0.4538	0.2692
2.19	1J90_A	T0117TS218_2	T0117	Conf1	CASP	0.6570	0.5564	0.3641
2.20	1J90_A	T0117TS354_4	T0117	Conf1	CASP	0.7631	0.6231	0.3987
2.23	1J90_A	T0117TS017_1	T0117	Conf1	CASP	0.6292	0.5038	0.3244
2.28	1J90_A	T0117TS278_3	T0117	Conf1	CASP	0.1800	0.1205	0.0756
2.31	1J90_A	T0117TS161_2	T0117	Conf1	CASP	0.2173	0.1423	0.0923
2.32	1J90_A	T0117TS354_2	T0117	Conf1	CASP	0.7711	0.6474	0.4192
2.34	1J90_A	T0117TS223_2	T0117	Conf1	CASP	0.5257	0.3872	0.2231
2.35	1J90_A	T0117TS031_1	T0117	Conf1	CASP	0.8338	0.6923	0.4692
2.35	1J90_A	T0117TS381_2	T0117	Conf1	CASP	0.7075	0.5821	0.3718
2.36	1J90_A	T0117TS047_4	T0117	Conf1	CASP	0.5888	0.4564	0.2718
2.37	1J90_A	T0117TS045_3	T0117	Conf1	CASP	0.1632	0.0923	0.0487
2.37	1J90_A	T0117TS218_3	T0117	Conf1	CASP	0.6270	0.5141	0.3244
2.40	1J90_A	T0117TS382_1	T0117	Conf1	CASP	0.6237	0.4859	0.3038
2.42	1J90_A	T0117TS045_2	T0117	Conf1	CASP	0.1858	0.1013	0.0564
2.42	1J90_A	T0117TS363_1	T0117	Conf1	CASP	0.3987	0.3128	0.1756
2.46	1J90_A	T0117TS381_1	T0117	Conf1	CASP	0.7167	0.6038	0.3936
2.47	1J90_A	T0117TS363_5	T0117	Conf1	CASP	0.5429	0.4154	0.2397
2.49	1J90_A	T0117TS055_1	T0117	Conf1	CASP	0.2109	0.1449	0.0821
2.49	1J90_A	T0117TS342_1	T0117	Conf1	CASP	0.6604	0.5308	0.3462
2.49	1J90_A	T0117TS354_1	T0117	Conf1	CASP	0.7675	0.6359	0.4077
2.51	1J90_A	T0117TS018_1u	T0117	Conf1	CASP	0.1468	0.1205	0.0846
2.57	1J90_A	T0117TS218_1	T0117	Conf1	CASP	0.7029	0.5679	0.3756
2.57	1J90_A	T0117TS354_3	T0117	Conf1	CASP	0.7682	0.6372	0.4090
2.60	1J90_A	T0117TS023_1	T0117	Conf1	CASP	0.4875	0.3885	0.2615
2.63	1J90_A	T0117TS047_2	T0117	Conf1	CASP	0.5885	0.4551	0.2705
2.63	1J90_A	T0117TS382_2	T0117	Conf1	CASP	0.5962	0.4551	0.2615
2.64	1J90_A	T0117TS197_2	T0117	Conf1	CASP	0.6393	0.5026	0.3051
2.64	1J90_A	T0117TS278_2	T0117	Conf1	CASP	0.2671	0.1705	0.0859
2.65	1J90_A	T0117TS169_1	T0117	Conf1	CASP	0.6056	0.4577	0.2718
2.66	1J90_A	T0117TS429_1	T0117	Conf1	CASP	0.6436	0.4974	0.2756
2.68	1J90_A	T0117TS055_2	T0117	Conf1	CASP	0.2235	0.1538	0.0846
2.68	1J90_A	T0117TS055_3	T0117	Conf1	CASP	0.2237	0.1538	0.0846
2.68	1J90_A	T0117TS055_4	T0117	Conf1	CASP	0.2237	0.1538	0.0846
2.70	1J90_A	T0117TS191_1	T0117	Conf1	CASP	0.4743	0.3577	0.2154
2.70	1J90_A	T0117TS197_1	T0117	Conf1	CASP	0.5551	0.4244	0.2551
2.70	1J90_A	T0117TS414_2	T0117	Conf1	CASP	0.6369	0.4923	0.2756
2.71	1J90_A	T0117TS255_1	T0117	Conf1	CASP	0.2013	0.1513	0.1064
2.72	1J90_A	T0117TS278_4	T0117	Conf1	CASP	0.1522	0.1051	0.0679
2.72	1J90_A	T0117TS354_5	T0117	Conf1	CASP	0.7707	0.6397	0.4141
2.72	1J90_A	T0117TS390_1	T0117	Conf1	CASP	0.3406	0.2474	0.1590
2.74	1J90_A	T0117TS058_2	T0117	Conf1	CASP	0.4302	0.2744	0.1256
2.75	1J90_A	T0117TS414_4	T0117	Conf1	CASP	0.6134	0.4692	0.2500
2.77	1J90_A	T0117TS414_5	T0117	Conf1	CASP	0.6022	0.4603	0.2449
2.78	1J90_A	T0117TS088_1	T0117	Conf1	CASP	0.6351	0.5000	0.2987
2.78	1J90_A	T0117TS088_3	T0117	Conf1	CASP	0.6405	0.4974	0.2872
2.79	1J90_A	T0117TS012_1	T0117	Conf1	CASP	0.3232	0.2205	0.1269
2.79	1J90_A	T0117TS095_1u	T0117	Conf1	CASP	0.5361	0.3936	0.2244
2.80	1J90_A	T0117TS042_1	T0117	Conf1	CASP	0.6698	0.5282	0.3256
2.80	1J90_A	T0117TS444_1	T0117	Conf1	CASP	0.5065	0.3859	0.2346
2.81	1J90_A	T0117TS223_1	T0117	Conf1	CASP	0.6547	0.4987	0.2885
2.82	1J90_A	T0117TS161_5	T0117	Conf1	CASP	0.2401	0.1590	0.0910
2.85	1J90_A	T0117TS241_1	T0117	Conf1	CASP	0.5782	0.4474	0.2423
2.86	1J90_A	T0117TS012_2	T0117	Conf1	CASP	0.2475	0.1872	0.1077
2.86	1J90_A	T0117TS088_4	T0117	Conf1	CASP	0.6293	0.4962	0.2897
2.86	1J90_A	T0117TS088_5	T0117	Conf1	CASP	0.6489	0.4846	0.2654
2.87	1J90_A	T0117TS278_1	T0117	Conf1	CASP	0.2460	0.1577	0.0872
2.88	1J90_A	T0117TS086_1	T0117	Conf1	CASP	0.4315	0.3462	0.2282
2.88	1J90_A	T0117TS363_4	T0117	Conf1	CASP	0.2360	0.1628	0.1051
2.89	1J90_A	T0117TS012_4	T0117	Conf1	CASP	0.1758	0.1218	0.0808
2.89	1J90_A	T0117TS457_1	T0117	Conf1	CASP	0.4154	0.2923	0.1577
2.91	1J90_A	T0117TS161_4	T0117	Conf1	CASP	0.2489	0.1462	0.0808
2.91	1J90_A	T0117TS393_3	T0117	Conf1	CASP	0.6519	0.4744	0.2564
2.92	1J90_A	T0117TS045_4	T0117	Conf1	CASP	0.1726	0.1244	0.0833
2.94	1J90_A	T0117TS393_1	T0117	Conf1	CASP	0.6526	0.4692	0.2513
2.95	1J90_A	T0117TS045_1	T0117	Conf1	CASP	0.1911	0.1115	0.0641
2.95	1J90_A	T0117TS161_3	T0117	Conf1	CASP	0.2817	0.1756	0.0910
2.96	1J90_A	T0117TS088_2	T0117	Conf1	CASP	0.6285	0.4910	0.2910
2.97	1J90_A	T0117TS197_3	T0117	Conf1	CASP	0.6755	0.5192	0.3154
2.97	1J90_A	T0117TS393_4	T0117	Conf1	CASP	0.6086	0.4244	0.2103
2.98	1J90_A	T0117TS363_3	T0117	Conf1	CASP	0.5211	0.4013	0.2372
2.99	1J90_A	T0117TS223_4	T0117	Conf1	CASP	0.5290	0.3962	0.2436
2.99	1J90_A	T0117TS457_2	T0117	Conf1	CASP	0.5558	0.4282	0.2385
3.00	1J90_A	T0117TS032_1	T0117	Conf1	CASP	0.4726	0.3449	0.2038
3.01	1J90_A	T0117TS012_3	T0117	Conf1	CASP	0.3267	0.2692	0.1949
3.01	1J90_A	T0117TS045_5	T0117	Conf1	CASP	0.1752	0.1038	0.0615
3.01	1J90_A	T0117TS161_1	T0117	Conf1	CASP	0.2566	0.1692	0.0910
3.02	1J90_A	T0117TS414_1	T0117	Conf1	CASP	0.5731	0.4513	0.2538
3.02	1J90_A	T0117TS500_1	T0117	Conf1	CASP	0.4186	0.3038	0.1731
3.06	1J90_A	T0117TS012_5	T0117	Conf1	CASP	0.2044	0.1397	0.0782
3.06	1J90_A	T0117TS055_5	T0117	Conf1	CASP	0.2162	0.1564	0.0821
3.07	1J90_A	T0117TS126_1	T0117	Conf1	CASP	0.6785	0.5346	0.3154
3.07	1J90_A	T0117TS363_2	T0117	Conf1	CASP	0.5711	0.4628	0.2872
3.08	1J90_A	T0117TS512_1	T0117	Conf1	CASP	0.2397	0.1449	0.0782
3.10	1J90_A	T0117TS393_2	T0117	Conf1	CASP	0.6617	0.4821	0.2590
3.11	1J90_A	T0117TS028_2	T0117	Conf1	CASP	0.1837	0.1154	0.0756
3.11	1J90_A	T0117TS028_5	T0117	Conf1	CASP	0.1837	0.1154	0.0756
3.16	1J90_A	T0117TS223_3	T0117	Conf1	CASP	0.6338	0.4936	0.2744
3.16	1J90_A	T0117TS223_5	T0117	Conf1	CASP	0.5461	0.4077	0.2385
3.20	1J90_A	T0117TS028_1	T0117	Conf1	CASP	0.5397	0.4013	0.2128
3.20	1J90_A	T0117TS028_3	T0117	Conf1	CASP	0.5397	0.4013	0.2128
3.20	1J90_A	T0117TS028_4	T0117	Conf1	CASP	0.5397	0.4013	0.2128
3.22	1J90_A	T0117TS058_1	T0117	Conf1	CASP	0.5819	0.4013	0.1923
3.25	1J90_A	T0117TS414_3	T0117	Conf1	CASP	0.6142	0.4833	0.2808
3.29	1J90_A	T0117TS237_1	T0117	Conf1	CASP	0.6980	0.5538	0.3628
2.22	1OE0_A	T0117TS018_1u	T0117	Conf2	CASP	0.1448	0.1199	0.0859
2.22	1OE0_A	T0117TS055_1	T0117	Conf2	CASP	0.2070	0.1427	0.0833
2.30	1OE0_A	T0117TS218_2	T0117	Conf2	CASP	0.6378	0.5278	0.3409
2.31	1OE0_A	T0117TS045_2	T0117	Conf2	CASP	0.1842	0.1023	0.0568
2.31	1OE0_A	T0117TS381_1	T0117	Conf2	CASP	0.6848	0.5657	0.3598
2.33	1OE0_A	T0117TS055_5	T0117	Conf2	CASP	0.2135	0.1540	0.0821
2.34	1OE0_A	T0117TS055_2	T0117	Conf2	CASP	0.2186	0.1515	0.0871
2.34	1OE0_A	T0117TS055_3	T0117	Conf2	CASP	0.2189	0.1515	0.0871
2.34	1OE0_A	T0117TS055_4	T0117	Conf2	CASP	0.2189	0.1515	0.0871
2.39	1OE0_A	T0117TS218_3	T0117	Conf2	CASP	0.6125	0.4924	0.3068
2.42	1OE0_A	T0117TS047_4	T0117	Conf2	CASP	0.5750	0.4343	0.2551
2.43	1OE0_A	T0117TS031_1	T0117	Conf2	CASP	0.7971	0.6452	0.4280
2.44	1OE0_A	T0117TS045_3	T0117	Conf2	CASP	0.1547	0.0896	0.0480
2.44	1OE0_A	T0117TS278_3	T0117	Conf2	CASP	0.1757	0.1199	0.0758
2.49	1OE0_A	T0117TS047_3	T0117	Conf2	CASP	0.5738	0.4331	0.2525
2.49	1OE0_A	T0117TS047_5	T0117	Conf2	CASP	0.5747	0.4369	0.2576
2.49	1OE0_A	T0117TS342_1	T0117	Conf2	CASP	0.6421	0.4987	0.3144
2.50	1OE0_A	T0117TS354_2	T0117	Conf2	CASP	0.7402	0.5997	0.3750
2.52	1OE0_A	T0117TS223_5	T0117	Conf2	CASP	0.5340	0.4028	0.2424
2.54	1OE0_A	T0117TS382_1	T0117	Conf2	CASP	0.5996	0.4697	0.2929
2.57	1OE0_A	T0117TS047_2	T0117	Conf2	CASP	0.5743	0.4369	0.2563
2.59	1OE0_A	T0117TS125_1	T0117	Conf2	CASP	0.2174	0.1604	0.1124
2.60	1OE0_A	T0117TS216_1	T0117	Conf2	CASP	0.1662	0.1313	0.0846
2.60	1OE0_A	T0117TS216_2	T0117	Conf2	CASP	0.1662	0.1313	0.0846
2.60	1OE0_A	T0117TS216_3	T0117	Conf2	CASP	0.1662	0.1313	0.0846
2.60	1OE0_A	T0117TS216_4	T0117	Conf2	CASP	0.1662	0.1313	0.0846
2.60	1OE0_A	T0117TS216_5	T0117	Conf2	CASP	0.1662	0.1313	0.0846
2.61	1OE0_A	T0117TS047_1	T0117	Conf2	CASP	0.5760	0.4369	0.2563
2.61	1OE0_A	T0117TS088_1	T0117	Conf2	CASP	0.6210	0.4861	0.2955
2.61	1OE0_A	T0117TS414_2	T0117	Conf2	CASP	0.6131	0.4760	0.2639
2.62	1OE0_A	T0117TS023_1	T0117	Conf2	CASP	0.4619	0.3674	0.2449
2.62	1OE0_A	T0117TS045_4	T0117	Conf2	CASP	0.1723	0.1212	0.0795
2.62	1OE0_A	T0117TS354_1	T0117	Conf2	CASP	0.7348	0.5972	0.3750
2.63	1OE0_A	T0117TS012_5	T0117	Conf2	CASP	0.2033	0.1376	0.0770
2.64	1OE0_A	T0117TS028_2	T0117	Conf2	CASP	0.1835	0.1111	0.0720
2.64	1OE0_A	T0117TS028_5	T0117	Conf2	CASP	0.1835	0.1111	0.0720
2.65	1OE0_A	T0117TS363_1	T0117	Conf2	CASP	0.3822	0.3005	0.1717
2.66	1OE0_A	T0117TS381_2	T0117	Conf2	CASP	0.6771	0.5505	0.3460
2.68	1OE0_A	T0117TS197_3	T0117	Conf2	CASP	0.6521	0.5114	0.3194
2.69	1OE0_A	T0117TS278_2	T0117	Conf2	CASP	0.2597	0.1667	0.0846
2.70	1OE0_A	T0117TS218_1	T0117	Conf2	CASP	0.6837	0.5455	0.3497
2.70	1OE0_A	T0117TS414_4	T0117	Conf2	CASP	0.5937	0.4545	0.2449
2.71	1OE0_A	T0117TS086_1	T0117	Conf2	CASP	0.4220	0.3371	0.2386
2.71	1OE0_A	T0117TS088_5	T0117	Conf2	CASP	0.6208	0.4596	0.2513
2.71	1OE0_A	T0117TS354_3	T0117	Conf2	CASP	0.7318	0.5947	0.3763
2.72	1OE0_A	T0117TS197_2	T0117	Conf2	CASP	0.6206	0.4899	0.3081
2.73	1OE0_A	T0117TS354_4	T0117	Conf2	CASP	0.7299	0.5909	0.3725
2.75	1OE0_A	T0117TS414_5	T0117	Conf2	CASP	0.5946	0.4533	0.2449
2.75	1OE0_A	T0117TS457_1	T0117	Conf2	CASP	0.4128	0.2828	0.1566
2.76	1OE0_A	T0117TS012_1	T0117	Conf2	CASP	0.3256	0.2235	0.1288
2.76	1OE0_A	T0117TS126_1	T0117	Conf2	CASP	0.6572	0.5152	0.3068
2.76	1OE0_A	T0117TS278_4	T0117	Conf2	CASP	0.1508	0.1048	0.0682
2.77	1OE0_A	T0117TS032_1	T0117	Conf2	CASP	0.4667	0.3434	0.2020
2.77	1OE0_A	T0117TS045_1	T0117	Conf2	CASP	0.1902	0.1098	0.0619
2.78	1OE0_A	T0117TS088_4	T0117	Conf2	CASP	0.6133	0.4823	0.2891
2.78	1OE0_A	T0117TS197_1	T0117	Conf2	CASP	0.5386	0.4078	0.2513
2.78	1OE0_A	T0117TS512_1	T0117	Conf2	CASP	0.2376	0.1414	0.0758
2.79	1OE0_A	T0117TS363_4	T0117	Conf2	CASP	0.2322	0.1641	0.1035
2.79	1OE0_A	T0117TS444_1	T0117	Conf2	CASP	0.4991	0.3876	0.2424
2.80	1OE0_A	T0117TS363_5	T0117	Conf2	CASP	0.5140	0.4015	0.2336
2.81	1OE0_A	T0117TS169_1	T0117	Conf2	CASP	0.5813	0.4457	0.2790
2.83	1OE0_A	T0117TS223_3	T0117	Conf2	CASP	0.6190	0.4747	0.2664
2.83	1OE0_A	T0117TS278_1	T0117	Conf2	CASP	0.2260	0.1427	0.0770
2.85	1OE0_A	T0117TS429_1	T0117	Conf2	CASP	0.6186	0.4924	0.2891
2.86	1OE0_A	T0117TS095_1u	T0117	Conf2	CASP	0.5221	0.3914	0.2361
2.86	1OE0_A	T0117TS161_5	T0117	Conf2	CASP	0.2408	0.1591	0.0884
2.86	1OE0_A	T0117TS393_1	T0117	Conf2	CASP	0.6361	0.4508	0.2424
2.86	1OE0_A	T0117TS393_4	T0117	Conf2	CASP	0.5898	0.4116	0.2045
2.87	1OE0_A	T0117TS414_1	T0117	Conf2	CASP	0.5521	0.4381	0.2538
2.88	1OE0_A	T0117TS088_2	T0117	Conf2	CASP	0.6084	0.4773	0.2942
2.88	1OE0_A	T0117TS223_4	T0117	Conf2	CASP	0.5106	0.3902	0.2449
2.89	1OE0_A	T0117TS088_3	T0117	Conf2	CASP	0.6286	0.4912	0.2917
2.89	1OE0_A	T0117TS241_1	T0117	Conf2	CASP	0.5524	0.4306	0.2348
2.90	1OE0_A	T0117TS012_3	T0117	Conf2	CASP	0.3285	0.2689	0.2020
2.90	1OE0_A	T0117TS028_1	T0117	Conf2	CASP	0.5278	0.3977	0.2134
2.90	1OE0_A	T0117TS028_3	T0117	Conf2	CASP	0.5278	0.3977	0.2134
2.90	1OE0_A	T0117TS028_4	T0117	Conf2	CASP	0.5278	0.3977	0.2134
2.90	1OE0_A	T0117TS058_2	T0117	Conf2	CASP	0.4250	0.2702	0.1225
2.90	1OE0_A	T0117TS161_1	T0117	Conf2	CASP	0.2534	0.1604	0.0884
2.91	1OE0_A	T0117TS017_1	T0117	Conf2	CASP	0.5924	0.4646	0.2917
2.91	1OE0_A	T0117TS045_5	T0117	Conf2	CASP	0.1757	0.1023	0.0568
2.91	1OE0_A	T0117TS390_1	T0117	Conf2	CASP	0.3328	0.2449	0.1566
2.92	1OE0_A	T0117TS161_2	T0117	Conf2	CASP	0.2177	0.1389	0.0859
2.92	1OE0_A	T0117TS161_4	T0117	Conf2	CASP	0.2294	0.1326	0.0758
2.94	1OE0_A	T0117TS191_1	T0117	Conf2	CASP	0.4613	0.3598	0.2285
2.96	1OE0_A	T0117TS363_3	T0117	Conf2	CASP	0.4999	0.3876	0.2348
2.97	1OE0_A	T0117TS237_1	T0117	Conf2	CASP	0.6648	0.5366	0.3561
2.99	1OE0_A	T0117TS255_1	T0117	Conf2	CASP	0.1997	0.1439	0.1048
3.00	1OE0_A	T0117TS393_3	T0117	Conf2	CASP	0.6369	0.4659	0.2513
3.00	1OE0_A	T0117TS457_2	T0117	Conf2	CASP	0.5473	0.4242	0.2336
3.03	1OE0_A	T0117TS012_2	T0117	Conf2	CASP	0.2376	0.1793	0.1073
3.03	1OE0_A	T0117TS382_2	T0117	Conf2	CASP	0.5773	0.4407	0.2576
3.04	1OE0_A	T0117TS354_5	T0117	Conf2	CASP	0.7344	0.5934	0.3763
3.05	1OE0_A	T0117TS042_1	T0117	Conf2	CASP	0.6391	0.5063	0.3119
3.05	1OE0_A	T0117TS223_2	T0117	Conf2	CASP	0.5064	0.3674	0.2083
3.09	1OE0_A	T0117TS500_1	T0117	Conf2	CASP	0.3959	0.2879	0.1641
3.10	1OE0_A	T0117TS363_2	T0117	Conf2	CASP	0.5430	0.4407	0.2740
3.13	1OE0_A	T0117TS223_1	T0117	Conf2	CASP	0.6333	0.4874	0.2929
3.15	1OE0_A	T0117TS012_4	T0117	Conf2	CASP	0.1763	0.1174	0.0808
3.18	1OE0_A	T0117TS393_2	T0117	Conf2	CASP	0.6431	0.4634	0.2449
3.20	1OE0_A	T0117TS058_1	T0117	Conf2	CASP	0.5551	0.3712	0.1730
3.20	1OE0_A	T0117TS278_5	T0117	Conf2	CASP	0.1578	0.1187	0.0833
3.27	1OE0_A	T0117TS161_3	T0117	Conf2	CASP	0.2720	0.1692	0.0896
3.32	1OE0_A	T0117TS414_3	T0117	Conf2	CASP	0.5893	0.4722	0.2790
1.96	1M2E_A	T0138TS052_1	T0138	Conf1	CASP	0.1894	0.1593	0.1093
1.96	1M2E_A	T0138TS139_1	T0138	Conf1	CASP	0.1894	0.1593	0.1093
1.97	1M2E_A	T0138TS447_1	T0138	Conf1	CASP	0.5779	0.5407	0.3741
1.99	1M2E_A	T0138TS012_4	T0138	Conf1	CASP	0.5669	0.4944	0.3407
2.03	1M2E_A	T0138TS050_2	T0138	Conf1	CASP	0.1987	0.1537	0.0981
2.07	1M2E_A	T0138TS012_1	T0138	Conf1	CASP	0.5706	0.4981	0.3278
2.07	1M2E_A	T0138TS038_2	T0138	Conf1	CASP	0.4897	0.4296	0.3056
2.08	1M2E_A	T0138TS105_1	T0138	Conf1	CASP	0.5061	0.4574	0.3037
2.11	1M2E_A	T0138TS040_4	T0138	Conf1	CASP	0.5518	0.4926	0.3278
2.11	1M2E_A	T0138TS189_1	T0138	Conf1	CASP	0.4946	0.4389	0.2759
2.11	1M2E_A	T0138TS282_1	T0138	Conf1	CASP	0.4822	0.4315	0.2704
2.12	1M2E_A	T0138TS046_5	T0138	Conf1	CASP	0.2420	0.2056	0.1259
2.12	1M2E_A	T0138TS093_2	T0138	Conf1	CASP	0.4941	0.4278	0.2796
2.12	1M2E_A	T0138TS362_4	T0138	Conf1	CASP	0.5960	0.5148	0.3185
2.13	1M2E_A	T0138TS070_2	T0138	Conf1	CASP	0.5639	0.4889	0.3389
2.13	1M2E_A	T0138TS168_4	T0138	Conf1	CASP	0.4742	0.3926	0.2259
2.13	1M2E_A	T0138TS450_2u	T0138	Conf1	CASP	0.6199	0.5593	0.3759
2.13	1M2E_A	T0138TS450_3u	T0138	Conf1	CASP	0.6199	0.5593	0.3759
2.14	1M2E_A	T0138TS202_2	T0138	Conf1	CASP	0.5003	0.4389	0.3093
2.16	1M2E_A	T0138TS230_5	T0138	Conf1	CASP	0.5675	0.4944	0.3389
2.17	1M2E_A	T0138TS002_5	T0138	Conf1	CASP	0.6239	0.5463	0.3370
2.17	1M2E_A	T0138TS041_5	T0138	Conf1	CASP	0.5354	0.4741	0.3000
2.17	1M2E_A	T0138TS071_2	T0138	Conf1	CASP	0.5499	0.4815	0.3370
2.17	1M2E_A	T0138TS230_2	T0138	Conf1	CASP	0.5091	0.4556	0.3130
2.18	1M2E_A	T0138TS290_4	T0138	Conf1	CASP	0.5685	0.5093	0.3130
2.18	1M2E_A	T0138TS373_4	T0138	Conf1	CASP	0.6376	0.5389	0.3333
2.19	1M2E_A	T0138AL078_1	T0138	Conf1	CASP	0.5649	0.4944	0.3389
2.19	1M2E_A	T0138TS038_5	T0138	Conf1	CASP	0.5649	0.4944	0.3389
2.19	1M2E_A	T0138TS153_1	T0138	Conf1	CASP	0.6023	0.5111	0.3167
2.19	1M2E_A	T0138TS195_3	T0138	Conf1	CASP	0.5464	0.4833	0.3407
2.19	1M2E_A	T0138TS229_1	T0138	Conf1	CASP	0.5649	0.4944	0.3389
2.19	1M2E_A	T0138TS368_1	T0138	Conf1	CASP	0.7001	0.6167	0.4037
2.20	1M2E_A	T0138AL025_4	T0138	Conf1	CASP	0.5296	0.4630	0.2944
2.20	1M2E_A	T0138TS427_1	T0138	Conf1	CASP	0.7378	0.6537	0.4500
2.21	1M2E_A	T0138TS016_5	T0138	Conf1	CASP	0.4697	0.3981	0.2519
2.21	1M2E_A	T0138TS267_4	T0138	Conf1	CASP	0.2113	0.1722	0.1000
2.22	1M2E_A	T0138TS024_1	T0138	Conf1	CASP	0.5131	0.4222	0.2481
2.22	1M2E_A	T0138TS093_1	T0138	Conf1	CASP	0.5233	0.4574	0.2907
2.22	1M2E_A	T0138TS230_4	T0138	Conf1	CASP	0.5210	0.4852	0.3111
2.22	1M2E_A	T0138TS464_2	T0138	Conf1	CASP	0.5419	0.5019	0.3444
2.23	1M2E_A	T0138AL144_3	T0138	Conf1	CASP	0.6048	0.5352	0.3519
2.23	1M2E_A	T0138TS010_1	T0138	Conf1	CASP	0.6552	0.5759	0.3648
2.23	1M2E_A	T0138TS010_3	T0138	Conf1	CASP	0.5349	0.4667	0.3130
2.23	1M2E_A	T0138TS016_4	T0138	Conf1	CASP	0.5973	0.5037	0.2963
2.24	1M2E_A	T0138TS292_1	T0138	Conf1	CASP	0.1955	0.1722	0.1000
2.24	1M2E_A	T0138TS464_4	T0138	Conf1	CASP	0.5867	0.5389	0.3648
2.25	1M2E_A	T0138TS110_3	T0138	Conf1	CASP	0.5213	0.4704	0.3093
2.25	1M2E_A	T0138TS362_1	T0138	Conf1	CASP	0.5613	0.4870	0.3037
2.25	1M2E_A	T0138TS419_4	T0138	Conf1	CASP	0.5028	0.4222	0.2685
2.25	1M2E_A	T0138TS423_1	T0138	Conf1	CASP	0.6041	0.5185	0.3222
2.26	1M2E_A	T0138TS040_3	T0138	Conf1	CASP	0.5675	0.5019	0.3333
2.26	1M2E_A	T0138TS347_1	T0138	Conf1	CASP	0.5406	0.4704	0.2852
2.26	1M2E_A	T0138TS373_2	T0138	Conf1	CASP	0.6131	0.5204	0.3204
2.26	1M2E_A	T0138TS419_3	T0138	Conf1	CASP	0.5066	0.4148	0.2630
2.27	1M2E_A	T0138TS028_3	T0138	Conf1	CASP	0.6441	0.5500	0.3370
2.27	1M2E_A	T0138TS071_4	T0138	Conf1	CASP	0.5604	0.4685	0.2870
2.27	1M2E_A	T0138TS221_4	T0138	Conf1	CASP	0.5969	0.5259	0.3407
2.27	1M2E_A	T0138TS231_1	T0138	Conf1	CASP	0.5708	0.4981	0.3370
2.27	1M2E_A	T0138TS309_5	T0138	Conf1	CASP	0.6016	0.5222	0.3315
2.28	1M2E_A	T0138TS021_1	T0138	Conf1	CASP	0.1623	0.1185	0.0704
2.29	1M2E_A	T0138TS050_3	T0138	Conf1	CASP	0.1962	0.1722	0.1167
2.30	1M2E_A	T0138AL435_1	T0138	Conf1	CASP	0.6544	0.5611	0.3630
2.30	1M2E_A	T0138TS050_4	T0138	Conf1	CASP	0.1619	0.1333	0.0796
2.30	1M2E_A	T0138TS282_2	T0138	Conf1	CASP	0.6122	0.5407	0.3463
2.30	1M2E_A	T0138TS427_2	T0138	Conf1	CASP	0.6951	0.6000	0.3796
2.31	1M2E_A	T0138TS028_2	T0138	Conf1	CASP	0.6417	0.5444	0.3333
2.31	1M2E_A	T0138TS028_5	T0138	Conf1	CASP	0.6402	0.5426	0.3315
2.31	1M2E_A	T0138TS040_2	T0138	Conf1	CASP	0.5443	0.4926	0.3500
2.31	1M2E_A	T0138TS047_1	T0138	Conf1	CASP	0.5215	0.4704	0.2926
2.31	1M2E_A	T0138TS100_1	T0138	Conf1	CASP	0.6294	0.5296	0.3278
2.31	1M2E_A	T0138TS112_3	T0138	Conf1	CASP	0.5397	0.4630	0.2556
2.31	1M2E_A	T0138TS203_1	T0138	Conf1	CASP	0.5344	0.4778	0.3000
2.31	1M2E_A	T0138TS226_3	T0138	Conf1	CASP	0.6247	0.5370	0.3315
2.31	1M2E_A	T0138TS309_3	T0138	Conf1	CASP	0.6011	0.5222	0.3278
2.32	1M2E_A	T0138AL476_1	T0138	Conf1	CASP	0.5381	0.4907	0.3389
2.32	1M2E_A	T0138TS040_1	T0138	Conf1	CASP	0.6276	0.5463	0.3370
2.32	1M2E_A	T0138TS100_4	T0138	Conf1	CASP	0.4570	0.4074	0.2426
2.32	1M2E_A	T0138TS110_4	T0138	Conf1	CASP	0.6903	0.6111	0.4056
2.32	1M2E_A	T0138TS224_1	T0138	Conf1	CASP	0.6902	0.5907	0.3833
2.32	1M2E_A	T0138TS229_3	T0138	Conf1	CASP	0.5251	0.4648	0.3148
2.32	1M2E_A	T0138TS270_3	T0138	Conf1	CASP	0.1387	0.1315	0.0981
2.32	1M2E_A	T0138TS291_1	T0138	Conf1	CASP	0.6128	0.5278	0.3259
2.32	1M2E_A	T0138TS300_5	T0138	Conf1	CASP	0.4620	0.4000	0.2093
2.32	1M2E_A	T0138TS513_1	T0138	Conf1	CASP	0.5001	0.4148	0.2074
2.33	1M2E_A	T0138AL470_1	T0138	Conf1	CASP	0.5798	0.4944	0.3000
2.33	1M2E_A	T0138TS006_1	T0138	Conf1	CASP	0.6810	0.5944	0.3815
2.33	1M2E_A	T0138TS040_5	T0138	Conf1	CASP	0.6561	0.5759	0.3759
2.33	1M2E_A	T0138TS047_2	T0138	Conf1	CASP	0.7014	0.6111	0.4037
2.33	1M2E_A	T0138TS221_3	T0138	Conf1	CASP	0.5857	0.5056	0.3056
2.33	1M2E_A	T0138TS264_1	T0138	Conf1	CASP	0.5957	0.5333	0.3426
2.33	1M2E_A	T0138TS265_1	T0138	Conf1	CASP	0.6893	0.6185	0.4056
2.34	1M2E_A	T0138AL041_4	T0138	Conf1	CASP	0.5132	0.4556	0.2963
2.34	1M2E_A	T0138AL041_5	T0138	Conf1	CASP	0.5431	0.4833	0.3074
2.34	1M2E_A	T0138TS012_3	T0138	Conf1	CASP	0.5829	0.5056	0.3278
2.34	1M2E_A	T0138TS039_2	T0138	Conf1	CASP	0.6814	0.5963	0.3870
2.34	1M2E_A	T0138TS045_3	T0138	Conf1	CASP	0.6814	0.5963	0.3870
2.34	1M2E_A	T0138TS222_1	T0138	Conf1	CASP	0.6640	0.5667	0.3648
2.34	1M2E_A	T0138TS226_2	T0138	Conf1	CASP	0.6097	0.5259	0.3296
2.35	1M2E_A	T0138TS028_4	T0138	Conf1	CASP	0.6385	0.5426	0.3315
2.35	1M2E_A	T0138TS041_1	T0138	Conf1	CASP	0.5676	0.4926	0.3056
2.35	1M2E_A	T0138TS168_2	T0138	Conf1	CASP	0.5439	0.4537	0.2667
2.35	1M2E_A	T0138TS301_1	T0138	Conf1	CASP	0.5426	0.4759	0.3037
2.36	1M2E_A	T0138AL144_1	T0138	Conf1	CASP	0.6060	0.5389	0.3778
2.36	1M2E_A	T0138AL144_2	T0138	Conf1	CASP	0.5915	0.5278	0.3370
2.36	1M2E_A	T0138AL359_1	T0138	Conf1	CASP	0.6443	0.5778	0.3759
2.36	1M2E_A	T0138TS314_1	T0138	Conf1	CASP	0.2017	0.1630	0.1074
2.36	1M2E_A	T0138TS327_1	T0138	Conf1	CASP	0.5574	0.5019	0.3222
2.36	1M2E_A	T0138TS450_1	T0138	Conf1	CASP	0.6689	0.6037	0.3981
2.38	1M2E_A	T0138TS028_1	T0138	Conf1	CASP	0.6457	0.5574	0.3463
2.38	1M2E_A	T0138TS039_4	T0138	Conf1	CASP	0.6737	0.5685	0.3685
2.38	1M2E_A	T0138TS045_4	T0138	Conf1	CASP	0.6737	0.5685	0.3685
2.38	1M2E_A	T0138TS110_1	T0138	Conf1	CASP	0.5490	0.4926	0.3093
2.38	1M2E_A	T0138TS170_1	T0138	Conf1	CASP	0.6066	0.5074	0.3130
2.38	1M2E_A	T0138TS194_1	T0138	Conf1	CASP	0.6111	0.5296	0.3296
2.38	1M2E_A	T0138TS208_1	T0138	Conf1	CASP	0.6111	0.5296	0.3296
2.38	1M2E_A	T0138TS314_5	T0138	Conf1	CASP	0.2585	0.2185	0.1222
2.38	1M2E_A	T0138TS362_3	T0138	Conf1	CASP	0.5521	0.4852	0.2907
2.38	1M2E_A	T0138TS450_4	T0138	Conf1	CASP	0.5831	0.5278	0.3648
2.39	1M2E_A	T0138AL441_1	T0138	Conf1	CASP	0.1542	0.1167	0.0704
2.39	1M2E_A	T0138TS016_1	T0138	Conf1	CASP	0.6083	0.5241	0.3167
2.39	1M2E_A	T0138TS052_3	T0138	Conf1	CASP	0.1689	0.1537	0.1019
2.39	1M2E_A	T0138TS139_3	T0138	Conf1	CASP	0.1689	0.1537	0.1019
2.39	1M2E_A	T0138TS221_2	T0138	Conf1	CASP	0.6091	0.5185	0.3204
2.39	1M2E_A	T0138TS290_2	T0138	Conf1	CASP	0.6036	0.5278	0.3352
2.39	1M2E_A	T0138TS309_1	T0138	Conf1	CASP	0.6041	0.5296	0.3370
2.39	1M2E_A	T0138TS419_1	T0138	Conf1	CASP	0.5202	0.4241	0.2685
2.39	1M2E_A	T0138TS464_1	T0138	Conf1	CASP	0.5662	0.5222	0.3500
2.40	1M2E_A	T0138TS183_1	T0138	Conf1	CASP	0.6283	0.5315	0.3259
2.40	1M2E_A	T0138TS226_1	T0138	Conf1	CASP	0.6283	0.5315	0.3259
2.40	1M2E_A	T0138TS288_1	T0138	Conf1	CASP	0.6602	0.5648	0.3537
2.40	1M2E_A	T0138TS300_1	T0138	Conf1	CASP	0.4946	0.4111	0.2241
2.40	1M2E_A	T0138TS437_1	T0138	Conf1	CASP	0.5440	0.4537	0.2741
2.41	1M2E_A	T0138AL331_1	T0138	Conf1	CASP	0.4968	0.4204	0.2407
2.41	1M2E_A	T0138TS038_4	T0138	Conf1	CASP	0.5356	0.4778	0.3074
2.41	1M2E_A	T0138TS229_2	T0138	Conf1	CASP	0.5356	0.4778	0.3074
2.41	1M2E_A	T0138TS233_1	T0138	Conf1	CASP	0.5850	0.5000	0.3000
2.41	1M2E_A	T0138TS286_1	T0138	Conf1	CASP	0.5356	0.4778	0.3074
2.41	1M2E_A	T0138TS291_3	T0138	Conf1	CASP	0.1746	0.1537	0.1130
2.41	1M2E_A	T0138TS450_5u	T0138	Conf1	CASP	0.5849	0.5148	0.3500
2.42	1M2E_A	T0138TS020_1	T0138	Conf1	CASP	0.6333	0.5463	0.3426
2.42	1M2E_A	T0138TS231_3	T0138	Conf1	CASP	0.5925	0.5611	0.3611
2.42	1M2E_A	T0138TS291_2	T0138	Conf1	CASP	0.5507	0.4630	0.2667
2.42	1M2E_A	T0138TS309_2	T0138	Conf1	CASP	0.6085	0.5241	0.3278
2.42	1M2E_A	T0138TS377_3	T0138	Conf1	CASP	0.3184	0.2444	0.1167
2.42	1M2E_A	T0138TS417_2	T0138	Conf1	CASP	0.5767	0.5000	0.3037
2.43	1M2E_A	T0138TS084_1	T0138	Conf1	CASP	0.6267	0.5500	0.3352
2.43	1M2E_A	T0138TS096_1	T0138	Conf1	CASP	0.5443	0.4870	0.3389
2.43	1M2E_A	T0138TS110_5	T0138	Conf1	CASP	0.6611	0.5685	0.3704
2.43	1M2E_A	T0138TS270_4	T0138	Conf1	CASP	0.1472	0.1333	0.0907
2.43	1M2E_A	T0138TS300_4	T0138	Conf1	CASP	0.4656	0.3981	0.2370
2.44	1M2E_A	T0138TS053_2	T0138	Conf1	CASP	0.1743	0.1389	0.0889
2.44	1M2E_A	T0138TS100_3	T0138	Conf1	CASP	0.5064	0.4500	0.2704
2.44	1M2E_A	T0138TS110_2	T0138	Conf1	CASP	0.5536	0.5204	0.3481
2.44	1M2E_A	T0138TS138_2	T0138	Conf1	CASP	0.1743	0.1389	0.0889
2.44	1M2E_A	T0138TS230_1	T0138	Conf1	CASP	0.5303	0.4759	0.3074
2.44	1M2E_A	T0138TS267_2	T0138	Conf1	CASP	0.1842	0.1500	0.0852
2.44	1M2E_A	T0138TS300_2	T0138	Conf1	CASP	0.5480	0.4722	0.2852
2.44	1M2E_A	T0138TS505_1	T0138	Conf1	CASP	0.5303	0.4759	0.3074
2.44	1M2E_A	T0138TS516_1u	T0138	Conf1	CASP	0.6543	0.5574	0.3389
2.45	1M2E_A	T0138TS046_1	T0138	Conf1	CASP	0.5907	0.5093	0.3185
2.45	1M2E_A	T0138TS231_4	T0138	Conf1	CASP	0.4808	0.4222	0.2778
2.45	1M2E_A	T0138TS419_2	T0138	Conf1	CASP	0.5203	0.4259	0.2704
2.46	1M2E_A	T0138TS070_5	T0138	Conf1	CASP	0.4816	0.4185	0.2611
2.46	1M2E_A	T0138TS086_4	T0138	Conf1	CASP	0.2151	0.1833	0.1093
2.46	1M2E_A	T0138TS464_3	T0138	Conf1	CASP	0.5493	0.4963	0.3222
2.46	1M2E_A	T0138TS532_1	T0138	Conf1	CASP	0.5610	0.5037	0.3185
2.47	1M2E_A	T0138TS010_5	T0138	Conf1	CASP	0.5639	0.4889	0.2981
2.47	1M2E_A	T0138TS041_4	T0138	Conf1	CASP	0.5183	0.4611	0.2778
2.47	1M2E_A	T0138TS053_1	T0138	Conf1	CASP	0.2022	0.1722	0.1093
2.47	1M2E_A	T0138TS138_1	T0138	Conf1	CASP	0.2022	0.1722	0.1093
2.47	1M2E_A	T0138TS417_1	T0138	Conf1	CASP	0.5867	0.5167	0.3315
2.48	1M2E_A	T0138TS052_4	T0138	Conf1	CASP	0.1826	0.1741	0.1296
2.48	1M2E_A	T0138TS139_4	T0138	Conf1	CASP	0.1826	0.1741	0.1296
2.49	1M2E_A	T0138TS050_5	T0138	Conf1	CASP	0.5576	0.4648	0.2722
2.49	1M2E_A	T0138TS309_4	T0138	Conf1	CASP	0.4695	0.4167	0.2611
2.50	1M2E_A	T0138AL054_5	T0138	Conf1	CASP	0.1926	0.1537	0.0907
2.50	1M2E_A	T0138TS136_5	T0138	Conf1	CASP	0.1926	0.1537	0.0907
2.51	1M2E_A	T0138TS195_2	T0138	Conf1	CASP	0.2507	0.2148	0.1259
2.51	1M2E_A	T0138TS226_4	T0138	Conf1	CASP	0.5116	0.4611	0.2630
2.51	1M2E_A	T0138TS290_1	T0138	Conf1	CASP	0.5523	0.4796	0.2833
2.51	1M2E_A	T0138TS329_1	T0138	Conf1	CASP	0.6441	0.5537	0.3426
2.52	1M2E_A	T0138TS221_1	T0138	Conf1	CASP	0.4845	0.4130	0.2407
2.52	1M2E_A	T0138TS517_1	T0138	Conf1	CASP	0.6182	0.5333	0.3296
2.53	1M2E_A	T0138AL144_4	T0138	Conf1	CASP	0.5126	0.4611	0.2926
2.53	1M2E_A	T0138TS014_1	T0138	Conf1	CASP	0.6106	0.5426	0.3370
2.53	1M2E_A	T0138TS189_4	T0138	Conf1	CASP	0.1860	0.1500	0.0944
2.53	1M2E_A	T0138TS226_5	T0138	Conf1	CASP	0.6106	0.5426	0.3370
2.53	1M2E_A	T0138TS267_1	T0138	Conf1	CASP	0.2005	0.1519	0.0889
2.54	1M2E_A	T0138TS010_2	T0138	Conf1	CASP	0.6127	0.5278	0.3111
2.54	1M2E_A	T0138TS016_3	T0138	Conf1	CASP	0.6210	0.5315	0.3278
2.54	1M2E_A	T0138TS290_3	T0138	Conf1	CASP	0.5087	0.4426	0.2685
2.54	1M2E_A	T0138TS290_5	T0138	Conf1	CASP	0.1776	0.1370	0.0833
2.55	1M2E_A	T0138TS052_5	T0138	Conf1	CASP	0.1834	0.1648	0.1185
2.55	1M2E_A	T0138TS139_5	T0138	Conf1	CASP	0.1834	0.1648	0.1185
2.55	1M2E_A	T0138TS228_1	T0138	Conf1	CASP	0.6009	0.5185	0.3241
2.56	1M2E_A	T0138TS180_1	T0138	Conf1	CASP	0.5450	0.4759	0.2907
2.56	1M2E_A	T0138TS214_1	T0138	Conf1	CASP	0.5463	0.4611	0.2685
2.57	1M2E_A	T0138AL400_1	T0138	Conf1	CASP	0.1998	0.1778	0.1167
2.57	1M2E_A	T0138TS142_1	T0138	Conf1	CASP	0.1933	0.1352	0.0741
2.57	1M2E_A	T0138TS292_5	T0138	Conf1	CASP	0.2973	0.2407	0.1481
2.58	1M2E_A	T0138TS010_4	T0138	Conf1	CASP	0.5490	0.4685	0.2796
2.58	1M2E_A	T0138TS039_1	T0138	Conf1	CASP	0.6383	0.5370	0.3333
2.58	1M2E_A	T0138TS045_1	T0138	Conf1	CASP	0.6383	0.5370	0.3333
2.58	1M2E_A	T0138TS202_1	T0138	Conf1	CASP	0.5965	0.5167	0.3111
2.58	1M2E_A	T0138TS222_2	T0138	Conf1	CASP	0.6383	0.5370	0.3333
2.59	1M2E_A	T0138TS039_5	T0138	Conf1	CASP	0.6632	0.5704	0.3648
2.59	1M2E_A	T0138TS045_5	T0138	Conf1	CASP	0.6632	0.5704	0.3648
2.59	1M2E_A	T0138TS228_2	T0138	Conf1	CASP	0.6086	0.5056	0.3037
2.60	1M2E_A	T0138TS012_2	T0138	Conf1	CASP	0.5897	0.5204	0.3296
2.60	1M2E_A	T0138TS112_1	T0138	Conf1	CASP	0.5249	0.4481	0.2389
2.60	1M2E_A	T0138TS135_1	T0138	Conf1	CASP	0.5859	0.5130	0.3333
2.61	1M2E_A	T0138TS016_2	T0138	Conf1	CASP	0.5646	0.5185	0.3167
2.61	1M2E_A	T0138TS135_5	T0138	Conf1	CASP	0.1880	0.1704	0.1148
2.62	1M2E_A	T0138AL032_1	T0138	Conf1	CASP	0.0933	0.0963	0.0630
2.62	1M2E_A	T0138TS001_1	T0138	Conf1	CASP	0.6071	0.5370	0.3148
2.62	1M2E_A	T0138TS002_1	T0138	Conf1	CASP	0.6276	0.5167	0.3093
2.62	1M2E_A	T0138TS070_3	T0138	Conf1	CASP	0.6005	0.5259	0.3463
2.62	1M2E_A	T0138TS071_3	T0138	Conf1	CASP	0.6005	0.5259	0.3463
2.62	1M2E_A	T0138TS223_1	T0138	Conf1	CASP	0.6719	0.5722	0.3574
2.63	1M2E_A	T0138AL064_1	T0138	Conf1	CASP	0.4683	0.4148	0.2500
2.63	1M2E_A	T0138TS046_2	T0138	Conf1	CASP	0.1946	0.1778	0.1222
2.63	1M2E_A	T0138TS046_3	T0138	Conf1	CASP	0.5863	0.4981	0.3074
2.63	1M2E_A	T0138TS112_4	T0138	Conf1	CASP	0.5333	0.4741	0.2704
2.64	1M2E_A	T0138TS099_2	T0138	Conf1	CASP	0.5291	0.4500	0.2722
2.64	1M2E_A	T0138TS300_3	T0138	Conf1	CASP	0.4654	0.4130	0.2463
2.64	1M2E_A	T0138TS377_2	T0138	Conf1	CASP	0.2260	0.1852	0.1000
2.65	1M2E_A	T0138TS012_5	T0138	Conf1	CASP	0.5161	0.4463	0.2630
2.65	1M2E_A	T0138TS384_1	T0138	Conf1	CASP	0.5144	0.4463	0.2648
2.67	1M2E_A	T0138TS002_3	T0138	Conf1	CASP	0.6253	0.5426	0.3278
2.67	1M2E_A	T0138TS475_1	T0138	Conf1	CASP	0.6373	0.5333	0.3204
2.68	1M2E_A	T0138TS038_1	T0138	Conf1	CASP	0.5020	0.4630	0.3167
2.68	1M2E_A	T0138TS067_1	T0138	Conf1	CASP	0.5020	0.4630	0.3167
2.68	1M2E_A	T0138TS070_1	T0138	Conf1	CASP	0.5020	0.4630	0.3167
2.68	1M2E_A	T0138TS071_1	T0138	Conf1	CASP	0.5020	0.4630	0.3167
2.68	1M2E_A	T0138TS168_1	T0138	Conf1	CASP	0.4520	0.3815	0.2019
2.69	1M2E_A	T0138TS168_3	T0138	Conf1	CASP	0.4510	0.3833	0.2037
2.70	1M2E_A	T0138TS008_1	T0138	Conf1	CASP	0.5531	0.4704	0.2889
2.71	1M2E_A	T0138TS038_3	T0138	Conf1	CASP	0.6216	0.5463	0.3611
2.71	1M2E_A	T0138TS229_5	T0138	Conf1	CASP	0.6216	0.5463	0.3611
2.71	1M2E_A	T0138TS464_5	T0138	Conf1	CASP	0.5383	0.4870	0.3204
2.72	1M2E_A	T0138TS373_3	T0138	Conf1	CASP	0.5929	0.5241	0.3259
2.73	1M2E_A	T0138TS100_2	T0138	Conf1	CASP	0.6410	0.5500	0.3389
2.73	1M2E_A	T0138TS314_3	T0138	Conf1	CASP	0.2287	0.1796	0.1093
2.73	1M2E_A	T0138TS429_2	T0138	Conf1	CASP	0.5370	0.4426	0.2389
2.74	1M2E_A	T0138TS051_3	T0138	Conf1	CASP	0.2132	0.1778	0.1148
2.74	1M2E_A	T0138TS140_3	T0138	Conf1	CASP	0.2132	0.1778	0.1148
2.74	1M2E_A	T0138TS230_3	T0138	Conf1	CASP	0.6196	0.5463	0.3611
2.74	1M2E_A	T0138TS373_5	T0138	Conf1	CASP	0.6285	0.5296	0.3204
2.75	1M2E_A	T0138TS050_1	T0138	Conf1	CASP	0.2674	0.2148	0.1352
2.77	1M2E_A	T0138TS041_2	T0138	Conf1	CASP	0.5533	0.4815	0.2926
2.77	1M2E_A	T0138TS051_4	T0138	Conf1	CASP	0.3856	0.3056	0.1704
2.77	1M2E_A	T0138TS053_3	T0138	Conf1	CASP	0.2305	0.1907	0.1056
2.77	1M2E_A	T0138TS138_3	T0138	Conf1	CASP	0.2305	0.1907	0.1056
2.77	1M2E_A	T0138TS140_4	T0138	Conf1	CASP	0.3856	0.3056	0.1704
2.77	1M2E_A	T0138TS291_5	T0138	Conf1	CASP	0.4292	0.3741	0.2407
2.78	1M2E_A	T0138TS108_2	T0138	Conf1	CASP	0.3296	0.2815	0.1500
2.78	1M2E_A	T0138TS233_4	T0138	Conf1	CASP	0.3251	0.2648	0.1611
2.79	1M2E_A	T0138TS046_4	T0138	Conf1	CASP	0.2184	0.1741	0.1167
2.79	1M2E_A	T0138TS112_2	T0138	Conf1	CASP	0.2632	0.2074	0.1222
2.80	1M2E_A	T0138TS203_5	T0138	Conf1	CASP	0.2839	0.2426	0.1426
2.82	1M2E_A	T0138TS267_3	T0138	Conf1	CASP	0.2111	0.1685	0.1019
2.82	1M2E_A	T0138TS453_1	T0138	Conf1	CASP	0.7406	0.6685	0.4537
2.83	1M2E_A	T0138TS195_4	T0138	Conf1	CASP	0.2734	0.2407	0.1259
2.83	1M2E_A	T0138TS314_2	T0138	Conf1	CASP	0.2048	0.1667	0.1074
2.84	1M2E_A	T0138TS041_3	T0138	Conf1	CASP	0.5069	0.4370	0.2370
2.84	1M2E_A	T0138TS108_1	T0138	Conf1	CASP	0.2561	0.2148	0.1259
2.84	1M2E_A	T0138TS203_3	T0138	Conf1	CASP	0.4076	0.3870	0.2333
2.85	1M2E_A	T0138TS014_3	T0138	Conf1	CASP	0.2529	0.2167	0.1167
2.85	1M2E_A	T0138TS029_1	T0138	Conf1	CASP	0.6766	0.5852	0.3778
2.85	1M2E_A	T0138TS195_5	T0138	Conf1	CASP	0.2894	0.2426	0.1500
2.85	1M2E_A	T0138TS231_5	T0138	Conf1	CASP	0.3379	0.2667	0.1537
2.86	1M2E_A	T0138TS270_1	T0138	Conf1	CASP	0.1821	0.1370	0.0889
2.87	1M2E_A	T0138TS007_5	T0138	Conf1	CASP	0.3008	0.2463	0.1444
2.87	1M2E_A	T0138TS014_4	T0138	Conf1	CASP	0.3915	0.3315	0.2056
2.88	1M2E_A	T0138TS231_2	T0138	Conf1	CASP	0.3946	0.3389	0.2056
2.89	1M2E_A	T0138TS292_2	T0138	Conf1	CASP	0.2315	0.1833	0.1148
2.89	1M2E_A	T0138TS437_2	T0138	Conf1	CASP	0.4359	0.3611	0.1981
2.90	1M2E_A	T0138AL054_2	T0138	Conf1	CASP	0.2334	0.1833	0.1093
2.90	1M2E_A	T0138TS112_5	T0138	Conf1	CASP	0.3087	0.2537	0.1333
2.90	1M2E_A	T0138TS136_2	T0138	Conf1	CASP	0.2334	0.1833	0.1093
2.90	1M2E_A	T0138TS203_2	T0138	Conf1	CASP	0.4386	0.4056	0.2500
2.91	1M2E_A	T0138TS314_4	T0138	Conf1	CASP	0.2210	0.1759	0.1167
2.91	1M2E_A	T0138TS377_1	T0138	Conf1	CASP	0.2660	0.2074	0.1167
2.91	1M2E_A	T0138TS429_4	T0138	Conf1	CASP	0.5381	0.4370	0.2352
2.92	1M2E_A	T0138TS080_1	T0138	Conf1	CASP	0.2379	0.1889	0.1074
2.92	1M2E_A	T0138TS233_5	T0138	Conf1	CASP	0.2880	0.2556	0.1426
2.92	1M2E_A	T0138TS429_5	T0138	Conf1	CASP	0.5194	0.4241	0.2204
2.92	1M2E_A	T0138TS448_1	T0138	Conf1	CASP	0.6858	0.6019	0.3963
2.93	1M2E_A	T0138TS002_4	T0138	Conf1	CASP	0.6222	0.5333	0.3315
2.93	1M2E_A	T0138TS007_3	T0138	Conf1	CASP	0.3017	0.2741	0.1500
2.94	1M2E_A	T0138TS270_2	T0138	Conf1	CASP	0.2040	0.1667	0.1019
2.95	1M2E_A	T0138AL054_3	T0138	Conf1	CASP	0.2319	0.1796	0.1074
2.95	1M2E_A	T0138TS052_2	T0138	Conf1	CASP	0.1698	0.1481	0.1000
2.95	1M2E_A	T0138TS132_1	T0138	Conf1	CASP	0.2278	0.1852	0.1130
2.95	1M2E_A	T0138TS136_3	T0138	Conf1	CASP	0.2319	0.1796	0.1074
2.95	1M2E_A	T0138TS139_2	T0138	Conf1	CASP	0.1698	0.1481	0.1000
2.96	1M2E_A	T0138AL054_4	T0138	Conf1	CASP	0.2317	0.1796	0.1074
2.96	1M2E_A	T0138TS053_4	T0138	Conf1	CASP	0.1723	0.1204	0.0648
2.96	1M2E_A	T0138TS136_4	T0138	Conf1	CASP	0.2317	0.1796	0.1074
2.96	1M2E_A	T0138TS138_4	T0138	Conf1	CASP	0.1723	0.1204	0.0648
2.96	1M2E_A	T0138TS429_3	T0138	Conf1	CASP	0.5167	0.4241	0.2111
2.96	1M2E_A	T0138TS437_3	T0138	Conf1	CASP	0.3068	0.2759	0.1389
2.97	1M2E_A	T0138TS373_1	T0138	Conf1	CASP	0.5982	0.5056	0.2981
2.98	1M2E_A	T0138TS002_2	T0138	Conf1	CASP	0.5895	0.5148	0.3019
2.98	1M2E_A	T0138TS071_5	T0138	Conf1	CASP	0.3841	0.3352	0.1778
2.98	1M2E_A	T0138TS189_2	T0138	Conf1	CASP	0.2582	0.2074	0.1148
2.98	1M2E_A	T0138TS267_5	T0138	Conf1	CASP	0.1889	0.1556	0.0870
2.98	1M2E_A	T0138TS292_4	T0138	Conf1	CASP	0.2047	0.1759	0.1074
2.99	1M2E_A	T0138TS039_3	T0138	Conf1	CASP	0.6853	0.5889	0.3833
2.99	1M2E_A	T0138TS045_2	T0138	Conf1	CASP	0.6853	0.5889	0.3833
2.99	1M2E_A	T0138TS070_4	T0138	Conf1	CASP	0.3982	0.3444	0.1833
2.99	1M2E_A	T0138TS283_1	T0138	Conf1	CASP	0.2639	0.2241	0.1148
3.00	1M2E_A	T0138TS051_1	T0138	Conf1	CASP	0.2229	0.1815	0.1241
3.00	1M2E_A	T0138TS140_1	T0138	Conf1	CASP	0.2229	0.1815	0.1241
3.01	1M2E_A	T0138AL144_5	T0138	Conf1	CASP	0.3510	0.2944	0.1630
3.04	1M2E_A	T0138TS362_2	T0138	Conf1	CASP	0.3860	0.3315	0.1889
3.05	1M2E_A	T0138AL044_1	T0138	Conf1	CASP	0.2334	0.2000	0.1148
3.06	1M2E_A	T0138TS292_3	T0138	Conf1	CASP	0.2330	0.1759	0.1037
3.07	1M2E_A	T0138AL015_1	T0138	Conf1	CASP	0.2219	0.1833	0.1167
3.07	1M2E_A	T0138TS011_1	T0138	Conf1	CASP	0.4377	0.3611	0.2019
3.09	1M2E_A	T0138TS051_5	T0138	Conf1	CASP	0.3505	0.2981	0.1759
3.09	1M2E_A	T0138TS140_5	T0138	Conf1	CASP	0.3505	0.2981	0.1759
3.10	1M2E_A	T0138TS051_2	T0138	Conf1	CASP	0.2942	0.2556	0.1444
3.10	1M2E_A	T0138TS140_2	T0138	Conf1	CASP	0.2942	0.2556	0.1444
3.11	1M2E_A	T0138TS429_1	T0138	Conf1	CASP	0.5869	0.4852	0.2593
3.12	1M2E_A	T0138TS424_1	T0138	Conf1	CASP	0.2638	0.2111	0.1259
3.13	1M2E_A	T0138TS233_2	T0138	Conf1	CASP	0.3983	0.3333	0.1796
3.19	1M2E_A	T0138TS351_1	T0138	Conf1	CASP	0.5518	0.4556	0.2796
3.20	1M2E_A	T0138TS229_4	T0138	Conf1	CASP	0.4535	0.3907	0.2130
3.21	1M2E_A	T0138TS168_5	T0138	Conf1	CASP	0.3037	0.2500	0.1259
1.95	1M2F-6_A	T0138TS014_1	T0138	Conf2	CASP	0.6149	0.5407	0.3352
1.95	1M2F-6_A	T0138TS226_5	T0138	Conf2	CASP	0.6149	0.5407	0.3352
1.97	1M2F-6_A	T0138TS447_1	T0138	Conf2	CASP	0.5705	0.5241	0.3556
1.98	1M2F-6_A	T0138TS464_2	T0138	Conf2	CASP	0.5390	0.4926	0.3352
2.00	1M2F-6_A	T0138TS270_1	T0138	Conf2	CASP	0.1800	0.1407	0.0870
2.01	1M2F-6_A	T0138AL025_4	T0138	Conf2	CASP	0.5303	0.4722	0.3056
2.01	1M2F-6_A	T0138TS189_4	T0138	Conf2	CASP	0.1877	0.1537	0.0981
2.01	1M2F-6_A	T0138TS195_3	T0138	Conf2	CASP	0.5445	0.4815	0.3370
2.06	1M2F-6_A	T0138TS012_4	T0138	Conf2	CASP	0.5566	0.4833	0.3333
2.06	1M2F-6_A	T0138TS450_2u	T0138	Conf2	CASP	0.6221	0.5537	0.3667
2.06	1M2F-6_A	T0138TS450_3u	T0138	Conf2	CASP	0.6221	0.5537	0.3667
2.08	1M2F-6_A	T0138TS050_2	T0138	Conf2	CASP	0.2003	0.1556	0.0981
2.13	1M2F-6_A	T0138TS231_1	T0138	Conf2	CASP	0.5693	0.4963	0.3278
2.15	1M2F-6_A	T0138TS417_2	T0138	Conf2	CASP	0.5891	0.5111	0.3093
2.16	1M2F-6_A	T0138TS189_1	T0138	Conf2	CASP	0.4896	0.4352	0.2704
2.16	1M2F-6_A	T0138TS226_2	T0138	Conf2	CASP	0.6081	0.5278	0.3333
2.16	1M2F-6_A	T0138TS362_4	T0138	Conf2	CASP	0.5956	0.5185	0.3296
2.17	1M2F-6_A	T0138TS006_1	T0138	Conf2	CASP	0.6697	0.5741	0.3574
2.18	1M2F-6_A	T0138TS347_1	T0138	Conf2	CASP	0.5329	0.4611	0.2741
2.19	1M2F-6_A	T0138TS096_1	T0138	Conf2	CASP	0.5414	0.4852	0.3370
2.20	1M2F-6_A	T0138TS020_1	T0138	Conf2	CASP	0.6247	0.5352	0.3278
2.20	1M2F-6_A	T0138TS093_2	T0138	Conf2	CASP	0.4845	0.4241	0.2741
2.20	1M2F-6_A	T0138TS423_1	T0138	Conf2	CASP	0.5993	0.5093	0.3130
2.21	1M2F-6_A	T0138AL476_1	T0138	Conf2	CASP	0.5379	0.4852	0.3352
2.21	1M2F-6_A	T0138TS230_1	T0138	Conf2	CASP	0.5276	0.4704	0.3000
2.21	1M2F-6_A	T0138TS233_1	T0138	Conf2	CASP	0.5853	0.5074	0.3074
2.21	1M2F-6_A	T0138TS464_4	T0138	Conf2	CASP	0.5840	0.5148	0.3370
2.21	1M2F-6_A	T0138TS505_1	T0138	Conf2	CASP	0.5276	0.4704	0.3000
2.22	1M2F-6_A	T0138AL144_3	T0138	Conf2	CASP	0.6032	0.5389	0.3593
2.22	1M2F-6_A	T0138TS070_2	T0138	Conf2	CASP	0.5656	0.5037	0.3463
[truncated: 153,020 more rows]
