# Supplementary material for: Addressing the Role of Conformational Diversity in Protein Structure Prediction
Source: PLoS One. 2016 May 9;11(5):e0154923. doi: 10.1371/journal.pone.0154923 (PMC4861349; doi:10.1371/journal.pone.0154923)
Supplement: S1 Dataset — (GZ) [file pone.0154923.s002.gz › Palopoli-Monzon_2016_SI/summary.ods]

## Sheet: Hoja1
PDB1	PDB2	RMSD_Mamm	Res_Align	Z-Score	-Ln	RMSD_Tm	Tm_Score	GDT_TS	GDT_HA	ASA_rel_PDB1	ASA_rel_PDB2	Diff_Abs_ASA_rel	diif/len	Target	DataSet	Difficulty
1AB7-14_A	2HXX_B	2,1	81	6,5731	6,5765	2,769	0,7547	0,75	0,5262	29,05830544	NA	29,05830544	0,005172056	1A19	ROSETTA	AB INITIO
1NS1-7_B	1NS1-10_B	1,78	70	6,3888	6,404	1,836	0,8878	0,9212	0,7671	33,44786299	32,3765396	1,071323384	0,011627603	1AIL	ROSETTA	AB INITIO
2LJ3-11_A	2JM9-6_A	2,3	50	4,232	4,39	6,658	0,6265	0,6734	0,4798	29,15767592	22,59682116	6,560854757	0,002250582	1BK2	ROSETTA	AB INITIO
1HZB_B	2HAX_B	1,78	38	2,074	2,4099	18,278	0,5388	0,5568	0,4924	25,44575383	36,97836539	11,53261157	0,042565017	1C9O	ROSETTA	AB INITIO
1FD8_A	2GGP-19_A	1,82	70	6,4808	6,49	2,578	0,751	0,7603	0,5548	27,171109	29,89608266	2,724973665	0,00429913	1CC8	ROSETTA	AB INITIO
1AYI_A	1UNK_D	1,37	82	7,0174	6,9922	1,368	0,932	0,9569	0,8592	32,47286206	33,82613068	1,353268621	0,002036516	1CEI	ROSETTA	AB INITIO
1RQS-2_A	1RQS-10_A	2,41	71	6,4447	6,4563	2,406	0,9318	0,9493	0,9291	29,37974671	29,85245528	0,472708579	0,007155412	1CTF	ROSETTA	AB INITIO
1RRW_A	2NM2_D	0,51	120	8,7849	8,6467	0,513	0,9846	0,9979	0,9091	43,38653554	42,19930503	1,187230516	0,01049742	1DHN	ROSETTA	AB INITIO
1E2A_A	2E2A_C	0,85	97	7,774	7,7004	0,854	0,9398	0,9495	0,8813	36,71948961	37,95268599	1,233196382	0,024068867	1E2A_A	QUARK	AB INITIO
1ZTR-17_A	2JWT-2_A	1,62	29	0,7956	1,318	16,439	0,3963	0,4385	0,332	33,30167464	27,36556291	5,936111728	0,003815099	1ENH	ROSETTA	AB INITIO
1SOY-14_A	2P1X_A	1,85	104	8,1312	8,0348	1,879	0,8312	0,7736	0,566	40,93561286	37,47622167	3,459391187	0,002215754	1EW4	ROSETTA	AB INITIO
1HZ6_C	1K51_A	0,89	52	4,5633	4,6986	13,239	0,6806	0,7014	0,6146	23,80808217	35,81286177	12,00477961	0,031560862	1HZ6	ROSETTA	AB INITIO
1I27_A	1J2X_A	1,06	66	6,0653	6,1015	3,372	0,8795	0,8964	0,7679	28,96592614	29,05967139	0,093745248	0,019069012	1I27_A	QUARK	AB INITIO
1BOC-8_A	1HT9_B	2,87	42	2,1757	2,501	13,064	0,4159	0,4507	0,3059	31,74906929	37,77821805	6,029148755	0,098829874	1IG5	ROSETTA	AB INITIO
1E2B-7_A	1H9C-9_A	2,07	96	7,1626	7,1281	2,557	0,822	0,7786	0,5571	37,52443365	NA	37,52443365	0,030578023	1IIB	ROSETTA	AB INITIO
1IS8_T	1WPL_T	0,68	83	7,2335	7,1945	0,683	0,9733	0,9851	0,9494	34,00106301	32,98174999	1,019313025	0,004289312	1IS7_K	QUARK	AB INITIO
1K3B_A	2DJF_A	0,87	115	8,4056	8,2917	1,055	0,9569	0,9513	0,8983	42,15269476	42,21734017	0,064645404	0,003486128	1K3B_A	QUARK	AB INITIO
1KVD_B	1KVE_D	0,21	77	7,0323	7,0062	0,205	0,9957	1	0,9968	36,23219639	35,7270824	0,505113985	0,001567222	1KVD_B	QUARK	AB INITIO
2LIS_A	2LYN_D	1,5	124	8,6607	8,5305	1,55	0,9512	0,9512	0,8145	46,92603884	44,58882559	2,337213253	0,021357129	1LIS	ROSETTA	AB INITIO
1PTQ_A	1PTR_A	0,28	50	5,4379	5,5149	0,276	0,9856	1	0,985	21,2141222	19,84509767	1,369024526	0,0016316	1PTQ	ROSETTA	AB INITIO
1PRA-12_A	1PRA-20_A	1,84	62	5,5453	5,6153	5,586	0,8237	0,8587	0,7174	28,80794638	28,15499759	0,652948786	0,003185262	1R69	ROSETTA	AB INITIO
1YVS_A	2KF5-4_A	1,79	69	4,0954	4,263	17,58	0,5931	0,5787	0,4514	52,29918922	36,15264341	16,14654581	0,007046319	1RNB	ROSETTA	AB INITIO
1TS9_A	1TSF_A	0,84	78	6,8174	6,805	0,842	0,9172	0,9383	0,858	37,15031629	28,28295229	8,867364001	0,018135188	1TSF_A	QUARK	AB INITIO
1LQG_D	2UGI_B	1,25	69	6,6177	6,6182	1,248	0,7585	0,7771	0,6657	26,2987663	32,40572188	6,106955578	0,03046607	1UGH	ROSETTA	AB INITIO
1AUD-8_A	1DZ5-1_B	2,67	93	7,1612	7,1268	4,67	0,8018	0,7525	0,5446	40,54271203	39,5906341	0,952077926	0,011905383	1URN	ROSETTA	AB INITIO
1D0I_L	1GU0_L	1,02	144	9,2524	9,0844	1,017	0,9745	0,9732	0,953	44,17059091	46,30249235	2,131901436	0,010637087	1V1J_A	QUARK	AB INITIO
1VLS_A	1VLT_B	1,56	129	8,2018	8,1009	3,453	0,8675	0,8497	0,729	53,44616605	49,36826716	4,077898889	0,00080299	1VLS	ROSETTA	AB INITIO
1BMW-5_A	1WHP_A	1,8	83	6,4604	6,471	2,889	0,797	0,7926	0,5824	38,27029529	32,66642969	5,603865595	0,007094028	1WHO	ROSETTA	AB INITIO
1WN2_A	2D3K_B	1,2	116	8,5091	8,3886	1,199	0,9724	0,9809	0,9131	38,79910345	37,51737551	1,281727943	0,002263205	1WN2_A	QUARK	AB INITIO
1WX5_D	2ZMZ_B	0,97	74	6,7881	6,7776	0,973	0,8989	0,9177	0,8513	29,61628481	30,40074654	0,784461724	0,009793083	1WXC_B	QUARK	AB INITIO
1XZP_B	1XZQ_B	0,38	117	8,6813	8,5498	0,377	0,9913	0,9979	0,9722	42,02407947	40,31551168	1,708567788	0,008964093	1XZQ_B	QUARK	AB INITIO
2BL7_A	2BL8_C	0,63	76	6,891	6,8739	0,631	0,8174	0,8306	0,7278	30,24243722	35,97954684	5,737109614	0,002962767	2BL7_A	QUARK	AB INITIO
2CHH_A	1UQX_A	0,07	113	8,5399	8,4173	0,071	0,9997	1	1	39,21292584	39,14214136	0,070784471	0,003560542	2CHH_A	QUARK	AB INITIO
2CI2_I	2SNI_I	0,46	63	6,279	6,3013	0,459	0,9743	0,9961	0,9531	24,66638624	23,86363632	0,80274992	0,002640352	2CI2	ROSETTA	AB INITIO
2FTU-10	2FCW_A	2,65	89	6,3791	3,395	NA	0,6839	NA	NA	NA	NA	NA	NA	2FCWA	QUARK	AB INITIO
1Q8R_A	2H8E_A	1,09	118	8,7161	8,5823	1,09	0,9287	0,9229	0,8313	38,77683882	42,4216462	3,644807384	0,012339125	2H8E_A	QUARK	AB INITIO
2HEW_F	2HEY_G	1,4	122	8,4657	8,3479	1,572	0,885	0,8731	0,7537	42,30337163	47,33906482	5,035693192	0,013248838	2HEW_F	QUARK	AB INITIO
2J6B_A	2J6C_A	0,52	109	8,3941	8,2809	0,517	0,9832	0,9908	0,9243	39,24049387	39,76498843	0,524494561	0,003925509	2J6B_A	QUARK	AB INITIO
2J97_A	2J98_B	0,97	95	7,6135	7,5502	0,965	0,8806	0,8848	0,7941	38,16395845	39,09470307	0,930744613	0,02095343	2J97_A	QUARK	AB INITIO
2OFC_A	2OFD_B	0,26	141	9,455	9,2741	0,259	0,9966	1	0,9947	42,06919361	43,05590531	0,986711708	0,022056088	2OFC_A	QUARK	AB INITIO
1VK5_A	3GAN_A	0,99	104	7,9154	7,8327	1,378	0,9504	0,9583	0,8981	46,13044277	43,60554892	2,524893849	0,001494269	2Q3T_A	QUARK	AB INITIO
2QHQ_A	2QM2_B	1,28	107	8,0347	7,9444	0,514	0,9393	0,9531	0,8929	42,52676911	38,1082388	4,41853031	0,008776942	2QM2_B	QUARK	AB INITIO
2QT7_A	3NP5_D	1,1	86	7,2091	7,1716	NA	NA	NA	NA	29,63549464	32,083883	2,448388359	0,008262797	2QT7_A	QUARK	AB INITIO
3UBP_A	1IE7_A	0,18	99	8,0094	7,9207	0,187	0,9974	1	1	36,42761357	36,7282542	0,300640628	0,002779242	4UBP	ROSETTA	AB INITIO
2A2U_A	2A2G_A	0,29	158	9,9397	9,7279	0,294	0,9962	0,9984	0,9873	46,75857399	47,26446138	0,505887384	0,358744512	T0047	CASP	NA
2L7W-12_A	2QYQ_A	1,55	184	10,5038	10,2561	1,547	0,9275	0,8212	0,6129	53,69546355	55,14764908	1,452185523	0,01530462	T0067	CASP	HARD
2AHC_A	1TT8_A	1,13	164	10,1006	9,8786	1,131	0,9515	0,9055	0,7393	50,27170503	46,32441078	3,947294255	0,131217095	T0086	CASP	HARD
1E2X_A	1H9G_A	1,66	215	10,9937	10,7148	1,662	0,9247	0,8509	0,7141	68,83041203	72,93024971	4,099837685	0,303489778	T0096	CASP	HARD
1FL9_A	1HTW_A	1,34	154	9,6604	9,4665	1,343	0,9336	0,8956	0,7405	52,35548404	51,69493006	0,660553984	0,038928195	T0104	CASP	HARD
1J83_A	1J84_A	0,29	177	10,4333	10,1901	0,292	0,9966	1	0,9915	50,50791789	49,89087317	0,617044719	0,016503276	T0108	CASP	HARD
1E9I_A	2FYM_A	0,43	430	14,6923	14,1777	0,429	0,9944	0,9919	0,9472	101,1871596	101,8610651	0,67390542	0,006657867	T0111	CASP	EASY
1G6E-15_A	1G6E-24_A	0,78	85	7,2435	7,2038	0,783	0,976	0,9885	0,9626	29,09262794	30,6341189	1,541490957	0,009893588	T0114	CASP	HARD
1J90_A	1OE0_A	1,35	187	10,2892	10,0552	1,346	0,9391	0,9255	0,8422	59,82037705	57,83124174	1,989135305	0,012713365	T0117	CASP	EASY
1GEQ_A	1WDW_A	0,71	239	11,7069	11,3826	0,711	0,9835	0,9813	0,9222	64,15964607	64,70055216	0,540906085	0,204693508	T0122	CASP	EASY
1M2F-3_A	1M2F-9_A	2,44	125	8,3345	8,2251	2,488	0,9137	0,9241	0,8167	43,66281263	44,78332428	1,120511643	0,033263377	T0138	CASP	HARD
1Y21_A	2IMQ_X	0,4	280	12,5393	12,1619	0,405	0,9958	0,9973	0,958	78,44569084	77,61611602	0,829574824	0,230861146	T0142	CASP	EASY
1GO0-1_A	1GO0-7_A	2,14	97	7,5525	7,493	2,344	0,8926	0,8873	0,7157	34,68476293	34,33939031	0,345372614	0,007892313	T0150	CASP	EASY
1MQ7_A	1SJN_A	0,73	130	9,0511	8,896	1,041	0,9714	0,9714	0,9237	53,24973721	51,64565092	1,604086289	0,001420383	T0153	CASP	EASY
2A84_A	3IOD_A	1,72	266	11,9142	11,5766	0,957	0,9605	0,9538	0,904	85,7703724	82,24618154	3,524190863	0,143551161	T0154	CASP	EASY
1OVQ-5_A	1OVQ-19_A	1,63	112	6,9648	6,943	8,596	0,8006	0,7772	0,6558	61,96877661	61,52911962	0,439656992	0,390879517	T0157	CASP	HARD
1Z9O_A	1Z9L_A	1,39	109	7,7221	7,6518	1,481	0,8817	0,8938	0,8146	45,24010047	47,52402433	2,283923856	0,01228088	T0160	CASP	EASY
1MKI_A	2OSU_A	0,6	274	11,7127	11,388	3,601	0,9277	0,9218	0,875	78,62517497	84,66854317	6,043368203	0,000562134	T0168	CASP	EASY
1M6Y_A	1N2X_A	0,54	283	12,5905	12,2098	0,535	0,9934	0,9876	0,962	77,90613964	77,48326154	0,422878105	0,006559922	T0172	CASP	EASY
1T3V-17_A	1T3V-21_A	1,08	111	7,6221	7,5582	7,826	0,8787	0,881	0,8004	47,12786727	48,10210782	0,974240549	0,018848494	T0188	CASP	EASY
2G3T_A	2FXF_A	2,08	157	9,5311	9,3454	2,099	0,8835	0,8567	0,7104	67,73642128	66,43916215	1,297259125	0,027380491	T0192	CASP	EASY
1XCB_A	3IKT_A	2,57	188	9,9557	9,7429	2,582	0,8892	0,8382	0,6863	76,61519045	74,77409078	1,841099665	0,010531432	T0193	CASP	HARD
1XPW_A	1TVG_A	1,34	135	9,21	9,0448	2,12	0,8513	0,7978	0,6066	48,72706799	42,98079063	5,746277352	0,23400791	T0211	CASP	EASY
1UWD-3_A	1UWD-7_A	1,74	98	7,6676	7,6008	1,744	0,9125	0,9216	0,7745	37,51936012	37,31978157	0,199578549	0,113684154	T0230	CASP	HARD
1WK4_A	2CY2_A	0,69	173	10,3331	10,0963	0,688	0,9813	0,9754	0,8497	55,61996331	56,85784952	1,237886218	0,088506603	T0267	CASP	EASY
1WGB_A	1YOA_A	0,4	156	9,885	9,6767	0,404	0,974	0,978	0,9355	52,6961143	51,05851682	1,637597485	0,010237397	T0274	CASP	EASY
2Z08_A	2Z3V_A	1,65	115	8,0831	7,9897	1,952	0,8423	0,8431	0,7828	40,88158003	44,51107914	3,629499104	0,014804871	T0275	CASP	EASY
2QO2_A	3DZQ_A	1,24	259	11,8185	11,487	1,368	0,9714	0,959	0,9132	87,50575996	79,58605204	7,919707924	0,031611619	T0291	CASP	EASY
2JAV_A	2W5B_A	1,37	245	11,5832	11,2667	1,39	0,8998	0,8644	0,7721	79,04668015	84,27917675	5,232496601	0,067516453	T0292	CASP	EASY
2H3R_A	2OA5_A	0,37	85	7,2435	7,2038	0,372	0,9442	0,9551	0,9354	44,55103022	44,41234419	0,138686025	0,011049379	T0300	CASP	HARD
2OWI-18_A	2OWI-2_A	2,79	130	8,8641	8,7209	2,788	0,8107	0,7425	0,5354	48,67402722	49,08811131	0,41408409	0,010600834	T0302	CASP	EASY
2ICP_A	2ICT_A	1,32	84	7,3662	7,3187	1,32	0,8578	0,8764	0,809	39,88209428	42,44124414	2,559149868	0,014603143	T0311	CASP	EASY
2HB6_A	2HC9_A	0,13	489	15,3763	14,8181	0,135	0,9997	1	0,9995	121,1243635	121,5170257	0,392662183	0,075488284	T0318	CASP	EASY
2HAG_A	2IIZ_A	0,33	294	12,7747	12,3823	0,326	0,9974	0,9983	0,9821	87,8381252	88,61438882	0,776263616	0,000626411	T0328	CASP	EASY
2OA1_A	2OAM_A	0,36	523	15,7414	15,1601	0,36	0,9981	0,9962	0,9761	130,0533124	131,5068558	1,453543384	0,012742062	T0334	CASP	EASY
2IIU_A	2OLT_A	0,18	203	11,0433	10,7612	0,176	0,9703	0,9713	0,9677	67,4425004	68,49242781	1,049927408	0	T0365	CASP	EASY
3FWK_A	3G6K_A	0,57	287	12,511	12,1354	0,572	0,9656	0,9585	0,9059	83,74290725	87,08002927	3,337122021	0,030888198	T0395	CASP	EASY
3D0N_A	4HU1_A	0,48	259	12,1678	11,8141	0,479	0,9936	0,9913	0,9266	71,84871396	71,26581325	0,582900709	0,041276174	T0426	CASP	EASY
3E7V_A	3FMD_A	1,16	327	13,2622	12,8388	1,159	0,9688	0,902	0,7926	94,20120708	95,60702269	1,405815606	0,004811877	T0430	CASP	HARD
2WO6_A	4AZE_A	1	338	13,2645	12,8409	1,399	0,9656	0,9296	0,8341	98,23718947	99,52669301	1,289503538	0,009797312	T0494	CASP	HARD
3MQO_A	3MQQ_A	0,18	111	8,4675	8,3496	0,176	0,9979	1	1	38,11841322	38,36436192	0,245948703	0,006997955	T0523	CASP	EASY
3N0X_A	3NND_A	1,11	186	6,3326	6,3515	17,049	0,3091	0,1596	0,0851	97,85862176	116,2409783	18,38235654	0,024277825	T0528	CASP	EASY
2L06-12_A	2L06-6_A	3,26	133	7,9921	7,9046	5,301	0,8332	0,7855	0,6129	63,84939601	62,91223557	0,937160442	0,041294676	T0555	CASP	HARD
3NRF_A	3SB3_A	0,66	100	8,0493	7,9581	0,659	0,9703	0,9775	0,88	41,19289123	40,00235291	1,190538316	0,028469632	T0574	CASP	EASY
3NR8_A	4A9C_A	0,43	286	12,5303	12,1535	0,352	0,9866	0,9862	0,9715	79,23001697	77,20112498	2,028891988	0,00924504	T0620	CASP	NA
2KYT-14_A	2KYT-17_A	3,08	109	7,3652	7,3177	4,456	0,8467	0,854	0,746	46,40394823	45,72859796	0,675350268	0,003036774	T0630	CASP	EASY
2LUZ-13_A	2LUZ-14_A	2,94	166	9,3498	9,1756	3,632	0,8721	0,8187	0,6429	65,57995303	64,04527644	1,534676595	0,003201819	T0655	CASP	EASY
