# Supplementary material for: Addressing the Role of Conformational Diversity in Protein Structure Prediction
Source: PLoS One. 2016 May 9;11(5):e0154923. doi: 10.1371/journal.pone.0154923 (PMC4861349; doi:10.1371/journal.pone.0154923)
Supplement: S1 Dataset — (GZ) [file pone.0154923.s002.gz › Palopoli-Monzon_2016_SI/summary.csv]

PDB1	PDB2	RMSD_Mamm	Res_Align	Z-Score	-Ln	RMSD_Tm	Tm_Score	GDT_TS	GDT_HA	ASA_rel_PDB1	ASA_rel_PDB2	Diff_Abs_ASA_rel	diif/len	Target	DataSet	Difficulty
1AB7-14_A	2HXX_B	2.1	81	6.5731	6.5765	2.769	0.7547	0.75	0.5262	29.05830544	NA	29.05830544	0.005172056	1A19	ROSETTA	AB INITIO
1NS1-7_B	1NS1-10_B	1.78	70	6.3888	6.404	1.836	0.8878	0.9212	0.7671	33.44786299	32.3765396	1.071323384	0.011627603	1AIL	ROSETTA	AB INITIO
2LJ3-11_A	2JM9-6_A	2.3	50	4.232	4.39	6.658	0.6265	0.6734	0.4798	29.15767592	22.59682116	6.560854757	0.002250582	1BK2	ROSETTA	AB INITIO
1HZB_B	2HAX_B	1.78	38	2.074	2.4099	18.278	0.5388	0.5568	0.4924	25.44575383	36.97836539	11.53261157	0.042565017	1C9O	ROSETTA	AB INITIO
1FD8_A	2GGP-19_A	1.82	70	6.4808	6.49	2.578	0.751	0.7603	0.5548	27.171109	29.89608266	2.724973665	0.00429913	1CC8	ROSETTA	AB INITIO
1AYI_A	1UNK_D	1.37	82	7.0174	6.9922	1.368	0.932	0.9569	0.8592	32.47286206	33.82613068	1.353268621	0.002036516	1CEI	ROSETTA	AB INITIO
1RQS-2_A	1RQS-10_A	2.41	71	6.4447	6.4563	2.406	0.9318	0.9493	0.9291	29.37974671	29.85245528	0.472708579	0.007155412	1CTF	ROSETTA	AB INITIO
1RRW_A	2NM2_D	0.51	120	8.7849	8.6467	0.513	0.9846	0.9979	0.9091	43.38653554	42.19930503	1.187230516	0.01049742	1DHN	ROSETTA	AB INITIO
1E2A_A	2E2A_C	0.85	97	7.774	7.7004	0.854	0.9398	0.9495	0.8813	36.71948961	37.95268599	1.233196382	0.024068867	1E2A_A	QUARK	AB INITIO
1ZTR-17_A	2JWT-2_A	1.62	29	0.7956	1.318	16.439	0.3963	0.4385	0.332	33.30167464	27.36556291	5.936111728	0.003815099	1ENH	ROSETTA	AB INITIO
1SOY-14_A	2P1X_A	1.85	104	8.1312	8.0348	1.879	0.8312	0.7736	0.566	40.93561286	37.47622167	3.459391187	0.002215754	1EW4	ROSETTA	AB INITIO
1HZ6_C	1K51_A	0.89	52	4.5633	4.6986	13.239	0.6806	0.7014	0.6146	23.80808217	35.81286177	12.00477961	0.031560862	1HZ6	ROSETTA	AB INITIO
1I27_A	1J2X_A	1.06	66	6.0653	6.1015	3.372	0.8795	0.8964	0.7679	28.96592614	29.05967139	0.093745248	0.019069012	1I27_A	QUARK	AB INITIO
1BOC-8_A	1HT9_B	2.87	42	2.1757	2.501	13.064	0.4159	0.4507	0.3059	31.74906929	37.77821805	6.029148755	0.098829874	1IG5	ROSETTA	AB INITIO
1E2B-7_A	1H9C-9_A	2.07	96	7.1626	7.1281	2.557	0.822	0.7786	0.5571	37.52443365	NA	37.52443365	0.030578023	1IIB	ROSETTA	AB INITIO
1IS8_T	1WPL_T	0.68	83	7.2335	7.1945	0.683	0.9733	0.9851	0.9494	34.00106301	32.98174999	1.019313025	0.004289312	1IS7_K	QUARK	AB INITIO
1K3B_A	2DJF_A	0.87	115	8.4056	8.2917	1.055	0.9569	0.9513	0.8983	42.15269476	42.21734017	0.064645404	0.003486128	1K3B_A	QUARK	AB INITIO
1KVD_B	1KVE_D	0.21	77	7.0323	7.0062	0.205	0.9957	1	0.9968	36.23219639	35.7270824	0.505113985	0.001567222	1KVD_B	QUARK	AB INITIO
2LIS_A	2LYN_D	1.5	124	8.6607	8.5305	1.55	0.9512	0.9512	0.8145	46.92603884	44.58882559	2.337213253	0.021357129	1LIS	ROSETTA	AB INITIO
1PTQ_A	1PTR_A	0.28	50	5.4379	5.5149	0.276	0.9856	1	0.985	21.2141222	19.84509767	1.369024526	0.0016316	1PTQ	ROSETTA	AB INITIO
1PRA-12_A	1PRA-20_A	1.84	62	5.5453	5.6153	5.586	0.8237	0.8587	0.7174	28.80794638	28.15499759	0.652948786	0.003185262	1R69	ROSETTA	AB INITIO
1YVS_A	2KF5-4_A	1.79	69	4.0954	4.263	17.58	0.5931	0.5787	0.4514	52.29918922	36.15264341	16.14654581	0.007046319	1RNB	ROSETTA	AB INITIO
1TS9_A	1TSF_A	0.84	78	6.8174	6.805	0.842	0.9172	0.9383	0.858	37.15031629	28.28295229	8.867364001	0.018135188	1TSF_A	QUARK	AB INITIO
1LQG_D	2UGI_B	1.25	69	6.6177	6.6182	1.248	0.7585	0.7771	0.6657	26.2987663	32.40572188	6.106955578	0.03046607	1UGH	ROSETTA	AB INITIO
1AUD-8_A	1DZ5-1_B	2.67	93	7.1612	7.1268	4.67	0.8018	0.7525	0.5446	40.54271203	39.5906341	0.952077926	0.011905383	1URN	ROSETTA	AB INITIO
1D0I_L	1GU0_L	1.02	144	9.2524	9.0844	1.017	0.9745	0.9732	0.953	44.17059091	46.30249235	2.131901436	0.010637087	1V1J_A	QUARK	AB INITIO
1VLS_A	1VLT_B	1.56	129	8.2018	8.1009	3.453	0.8675	0.8497	0.729	53.44616605	49.36826716	4.077898889	0.00080299	1VLS	ROSETTA	AB INITIO
1BMW-5_A	1WHP_A	1.8	83	6.4604	6.471	2.889	0.797	0.7926	0.5824	38.27029529	32.66642969	5.603865595	0.007094028	1WHO	ROSETTA	AB INITIO
1WN2_A	2D3K_B	1.2	116	8.5091	8.3886	1.199	0.9724	0.9809	0.9131	38.79910345	37.51737551	1.281727943	0.002263205	1WN2_A	QUARK	AB INITIO
1WX5_D	2ZMZ_B	0.97	74	6.7881	6.7776	0.973	0.8989	0.9177	0.8513	29.61628481	30.40074654	0.784461724	0.009793083	1WXC_B	QUARK	AB INITIO
1XZP_B	1XZQ_B	0.38	117	8.6813	8.5498	0.377	0.9913	0.9979	0.9722	42.02407947	40.31551168	1.708567788	0.008964093	1XZQ_B	QUARK	AB INITIO
2BL7_A	2BL8_C	0.63	76	6.891	6.8739	0.631	0.8174	0.8306	0.7278	30.24243722	35.97954684	5.737109614	0.002962767	2BL7_A	QUARK	AB INITIO
2CHH_A	1UQX_A	0.07	113	8.5399	8.4173	0.071	0.9997	1	1	39.21292584	39.14214136	0.070784471	0.003560542	2CHH_A	QUARK	AB INITIO
2CI2_I	2SNI_I	0.46	63	6.279	6.3013	0.459	0.9743	0.9961	0.9531	24.66638624	23.86363632	0.80274992	0.002640352	2CI2	ROSETTA	AB INITIO
2FTU-10	2FCW_A	2.65	89	6.3791	3.395	NA	0.6839	NA	NA	NA	NA	NA	NA	2FCWA	QUARK	AB INITIO
1Q8R_A	2H8E_A	1.09	118	8.7161	8.5823	1.09	0.9287	0.9229	0.8313	38.77683882	42.4216462	3.644807384	0.012339125	2H8E_A	QUARK	AB INITIO
2HEW_F	2HEY_G	1.4	122	8.4657	8.3479	1.572	0.885	0.8731	0.7537	42.30337163	47.33906482	5.035693192	0.013248838	2HEW_F	QUARK	AB INITIO
2J6B_A	2J6C_A	0.52	109	8.3941	8.2809	0.517	0.9832	0.9908	0.9243	39.24049387	39.76498843	0.524494561	0.003925509	2J6B_A	QUARK	AB INITIO
2J97_A	2J98_B	0.97	95	7.6135	7.5502	0.965	0.8806	0.8848	0.7941	38.16395845	39.09470307	0.930744613	0.02095343	2J97_A	QUARK	AB INITIO
2OFC_A	2OFD_B	0.26	141	9.455	9.2741	0.259	0.9966	1	0.9947	42.06919361	43.05590531	0.986711708	0.022056088	2OFC_A	QUARK	AB INITIO
1VK5_A	3GAN_A	0.99	104	7.9154	7.8327	1.378	0.9504	0.9583	0.8981	46.13044277	43.60554892	2.524893849	0.001494269	2Q3T_A	QUARK	AB INITIO
2QHQ_A	2QM2_B	1.28	107	8.0347	7.9444	0.514	0.9393	0.9531	0.8929	42.52676911	38.1082388	4.41853031	0.008776942	2QM2_B	QUARK	AB INITIO
2QT7_A	3NP5_D	1.1	86	7.2091	7.1716	NA	NA	NA	NA	29.63549464	32.083883	2.448388359	0.008262797	2QT7_A	QUARK	AB INITIO
3UBP_A	1IE7_A	0.18	99	8.0094	7.9207	0.187	0.9974	1	1	36.42761357	36.7282542	0.300640628	0.002779242	4UBP	ROSETTA	AB INITIO
2A2U_A	2A2G_A	0.29	158	9.9397	9.7279	0.294	0.9962	0.9984	0.9873	46.75857399	47.26446138	0.505887384	0.358744512	T0047	CASP	NA
2L7W-12_A	2QYQ_A	1.55	184	10.5038	10.2561	1.547	0.9275	0.8212	0.6129	53.69546355	55.14764908	1.452185523	0.01530462	T0067	CASP	HARD
2AHC_A	1TT8_A	1.13	164	10.1006	9.8786	1.131	0.9515	0.9055	0.7393	50.27170503	46.32441078	3.947294255	0.131217095	T0086	CASP	HARD
1E2X_A	1H9G_A	1.66	215	10.9937	10.7148	1.662	0.9247	0.8509	0.7141	68.83041203	72.93024971	4.099837685	0.303489778	T0096	CASP	HARD
1FL9_A	1HTW_A	1.34	154	9.6604	9.4665	1.343	0.9336	0.8956	0.7405	52.35548404	51.69493006	0.660553984	0.038928195	T0104	CASP	HARD
1J83_A	1J84_A	0.29	177	10.4333	10.1901	0.292	0.9966	1	0.9915	50.50791789	49.89087317	0.617044719	0.016503276	T0108	CASP	HARD
1E9I_A	2FYM_A	0.43	430	14.6923	14.1777	0.429	0.9944	0.9919	0.9472	101.1871596	101.8610651	0.67390542	0.006657867	T0111	CASP	EASY
1G6E-15_A	1G6E-24_A	0.78	85	7.2435	7.2038	0.783	0.976	0.9885	0.9626	29.09262794	30.6341189	1.541490957	0.009893588	T0114	CASP	HARD
1J90_A	1OE0_A	1.35	187	10.2892	10.0552	1.346	0.9391	0.9255	0.8422	59.82037705	57.83124174	1.989135305	0.012713365	T0117	CASP	EASY
1GEQ_A	1WDW_A	0.71	239	11.7069	11.3826	0.711	0.9835	0.9813	0.9222	64.15964607	64.70055216	0.540906085	0.204693508	T0122	CASP	EASY
1M2F-3_A	1M2F-9_A	2.44	125	8.3345	8.2251	2.488	0.9137	0.9241	0.8167	43.66281263	44.78332428	1.120511643	0.033263377	T0138	CASP	HARD
1Y21_A	2IMQ_X	0.4	280	12.5393	12.1619	0.405	0.9958	0.9973	0.958	78.44569084	77.61611602	0.829574824	0.230861146	T0142	CASP	EASY
1GO0-1_A	1GO0-7_A	2.14	97	7.5525	7.493	2.344	0.8926	0.8873	0.7157	34.68476293	34.33939031	0.345372614	0.007892313	T0150	CASP	EASY
1MQ7_A	1SJN_A	0.73	130	9.0511	8.896	1.041	0.9714	0.9714	0.9237	53.24973721	51.64565092	1.604086289	0.001420383	T0153	CASP	EASY
2A84_A	3IOD_A	1.72	266	11.9142	11.5766	0.957	0.9605	0.9538	0.904	85.7703724	82.24618154	3.524190863	0.143551161	T0154	CASP	EASY
1OVQ-5_A	1OVQ-19_A	1.63	112	6.9648	6.943	8.596	0.8006	0.7772	0.6558	61.96877661	61.52911962	0.439656992	0.390879517	T0157	CASP	HARD
1Z9O_A	1Z9L_A	1.39	109	7.7221	7.6518	1.481	0.8817	0.8938	0.8146	45.24010047	47.52402433	2.283923856	0.01228088	T0160	CASP	EASY
1MKI_A	2OSU_A	0.6	274	11.7127	11.388	3.601	0.9277	0.9218	0.875	78.62517497	84.66854317	6.043368203	0.000562134	T0168	CASP	EASY
1M6Y_A	1N2X_A	0.54	283	12.5905	12.2098	0.535	0.9934	0.9876	0.962	77.90613964	77.48326154	0.422878105	0.006559922	T0172	CASP	EASY
1T3V-17_A	1T3V-21_A	1.08	111	7.6221	7.5582	7.826	0.8787	0.881	0.8004	47.12786727	48.10210782	0.974240549	0.018848494	T0188	CASP	EASY
2G3T_A	2FXF_A	2.08	157	9.5311	9.3454	2.099	0.8835	0.8567	0.7104	67.73642128	66.43916215	1.297259125	0.027380491	T0192	CASP	EASY
1XCB_A	3IKT_A	2.57	188	9.9557	9.7429	2.582	0.8892	0.8382	0.6863	76.61519045	74.77409078	1.841099665	0.010531432	T0193	CASP	HARD
1XPW_A	1TVG_A	1.34	135	9.21	9.0448	2.12	0.8513	0.7978	0.6066	48.72706799	42.98079063	5.746277352	0.23400791	T0211	CASP	EASY
1UWD-3_A	1UWD-7_A	1.74	98	7.6676	7.6008	1.744	0.9125	0.9216	0.7745	37.51936012	37.31978157	0.199578549	0.113684154	T0230	CASP	HARD
1WK4_A	2CY2_A	0.69	173	10.3331	10.0963	0.688	0.9813	0.9754	0.8497	55.61996331	56.85784952	1.237886218	0.088506603	T0267	CASP	EASY
1WGB_A	1YOA_A	0.4	156	9.885	9.6767	0.404	0.974	0.978	0.9355	52.6961143	51.05851682	1.637597485	0.010237397	T0274	CASP	EASY
2Z08_A	2Z3V_A	1.65	115	8.0831	7.9897	1.952	0.8423	0.8431	0.7828	40.88158003	44.51107914	3.629499104	0.014804871	T0275	CASP	EASY
2QO2_A	3DZQ_A	1.24	259	11.8185	11.487	1.368	0.9714	0.959	0.9132	87.50575996	79.58605204	7.919707924	0.031611619	T0291	CASP	EASY
2JAV_A	2W5B_A	1.37	245	11.5832	11.2667	1.39	0.8998	0.8644	0.7721	79.04668015	84.27917675	5.232496601	0.067516453	T0292	CASP	EASY
2H3R_A	2OA5_A	0.37	85	7.2435	7.2038	0.372	0.9442	0.9551	0.9354	44.55103022	44.41234419	0.138686025	0.011049379	T0300	CASP	HARD
2OWI-18_A	2OWI-2_A	2.79	130	8.8641	8.7209	2.788	0.8107	0.7425	0.5354	48.67402722	49.08811131	0.41408409	0.010600834	T0302	CASP	EASY
2ICP_A	2ICT_A	1.32	84	7.3662	7.3187	1.32	0.8578	0.8764	0.809	39.88209428	42.44124414	2.559149868	0.014603143	T0311	CASP	EASY
2HB6_A	2HC9_A	0.13	489	15.3763	14.8181	0.135	0.9997	1	0.9995	121.1243635	121.5170257	0.392662183	0.075488284	T0318	CASP	EASY
2HAG_A	2IIZ_A	0.33	294	12.7747	12.3823	0.326	0.9974	0.9983	0.9821	87.8381252	88.61438882	0.776263616	0.000626411	T0328	CASP	EASY
2OA1_A	2OAM_A	0.36	523	15.7414	15.1601	0.36	0.9981	0.9962	0.9761	130.0533124	131.5068558	1.453543384	0.012742062	T0334	CASP	EASY
2IIU_A	2OLT_A	0.18	203	11.0433	10.7612	0.176	0.9703	0.9713	0.9677	67.4425004	68.49242781	1.049927408	0	T0365	CASP	EASY
3FWK_A	3G6K_A	0.57	287	12.511	12.1354	0.572	0.9656	0.9585	0.9059	83.74290725	87.08002927	3.337122021	0.030888198	T0395	CASP	EASY
3D0N_A	4HU1_A	0.48	259	12.1678	11.8141	0.479	0.9936	0.9913	0.9266	71.84871396	71.26581325	0.582900709	0.041276174	T0426	CASP	EASY
3E7V_A	3FMD_A	1.16	327	13.2622	12.8388	1.159	0.9688	0.902	0.7926	94.20120708	95.60702269	1.405815606	0.004811877	T0430	CASP	HARD
2WO6_A	4AZE_A	1	338	13.2645	12.8409	1.399	0.9656	0.9296	0.8341	98.23718947	99.52669301	1.289503538	0.009797312	T0494	CASP	HARD
3MQO_A	3MQQ_A	0.18	111	8.4675	8.3496	0.176	0.9979	1	1	38.11841322	38.36436192	0.245948703	0.006997955	T0523	CASP	EASY
3N0X_A	3NND_A	1.11	186	6.3326	6.3515	17.049	0.3091	0.1596	0.0851	97.85862176	116.2409783	18.38235654	0.024277825	T0528	CASP	EASY
2L06-12_A	2L06-6_A	3.26	133	7.9921	7.9046	5.301	0.8332	0.7855	0.6129	63.84939601	62.91223557	0.937160442	0.041294676	T0555	CASP	HARD
3NRF_A	3SB3_A	0.66	100	8.0493	7.9581	0.659	0.9703	0.9775	0.88	41.19289123	40.00235291	1.190538316	0.028469632	T0574	CASP	EASY
3NR8_A	4A9C_A	0.43	286	12.5303	12.1535	0.352	0.9866	0.9862	0.9715	79.23001697	77.20112498	2.028891988	0.00924504	T0620	CASP	NA
2KYT-14_A	2KYT-17_A	3.08	109	7.3652	7.3177	4.456	0.8467	0.854	0.746	46.40394823	45.72859796	0.675350268	0.003036774	T0630	CASP	EASY
2LUZ-13_A	2LUZ-14_A	2.94	166	9.3498	9.1756	3.632	0.8721	0.8187	0.6429	65.57995303	64.04527644	1.534676595	0.003201819	T0655	CASP	EASY
